# Supplementary material for: HSL1 and BAM1/2 impact epidermal cell development by sensing distinct signaling peptides
Source: Nat Commun. 2022 Feb 15;13:876. doi: 10.1038/s41467-022-28558-4 (PMC8847575; doi:10.1038/s41467-022-28558-4)
Supplement: Supplementary file 4 — Source Data [file 41467_2022_28558_MOESM4_ESM.zip]

Archive with 139 entries (124 files):
- Source Data/
- Source Data/.DS_Store
- __MACOSX/Source Data/._.DS_Store
- Source Data/Source Data/
- __MACOSX/Source Data/._Source Data
- Source Data/Source Data/Figure S12/
- Source Data/Source Data/.DS_Store
- __MACOSX/Source Data/Source Data/._.DS_Store
- Source Data/Source Data/Data for paper_Roman et al.xlsx
- __MACOSX/Source Data/Source Data/._Data for paper_Roman et al.xlsx
- Source Data/Source Data/Figure S2/
- Source Data/Source Data/Figure S3/
- Source Data/Source Data/Figure S4/
- Source Data/Source Data/Figure 1/
- Source Data/Source Data/Figure S10/
- Source Data/Source Data/Figure S8/
- Source Data/Source Data/Figure S1/
- Source Data/Source Data/Figure S6/
- Source Data/Source Data/Figure S9/
- Source Data/Source Data/Figure 5/
- Source Data/Source Data/Figure S12/Exp1_HAE_IDL3.itc
- Source Data/Source Data/Figure S12/Exp1_HAE_IDL2.itc
- Source Data/Source Data/Figure S12/.DS_Store
- __MACOSX/Source Data/Source Data/Figure S12/._.DS_Store
- Source Data/Source Data/Figure S12/Exp1_HAE_IDL4.itc
- Source Data/Source Data/Figure S12/Exp2_HAE_IDL4_SERK1.itc
- Source Data/Source Data/Figure S12/Exp1_HAE_IDL2_SERK1.itc
- Source Data/Source Data/Figure S12/Exp2_HAE_IDL2_SERK1.itc
- Source Data/Source Data/Figure S12/Exp1_HAE_IDL4_SERK1.itc
- Source Data/Source Data/Figure S12/Exp1_HAE_IDL3_SERK1.itc
- Source Data/Source Data/Figure S12/Exp2_HAE_IDL2.itc
- Source Data/Source Data/Figure S12/Exp2_HAE_IDL3.itc
- Source Data/Source Data/Figure S12/Exp2_HAE_IDL3_SERK1.itc
- Source Data/Source Data/Figure S12/Exp2_HAE_IDL4.itc
- Source Data/Source Data/Figure S2/Exp2_HSL1_CLE9.itc
- Source Data/Source Data/Figure S2/Exp1_HSL1_IDA.itc
- Source Data/Source Data/Figure S2/.DS_Store
- __MACOSX/Source Data/Source Data/Figure S2/._.DS_Store
- Source Data/Source Data/Figure S2/Exp1_HSL1_CLE9.itc
- Source Data/Source Data/Figure S2/Exp2_HSL1_CLV3.itc
- Source Data/Source Data/Figure S2/Exp1_HSL1_CLE13.itc
- Source Data/Source Data/Figure S2/Exp1_HSL1_CLV3.itc
- Source Data/Source Data/Figure S2/Exp2_HSL1_IDA.itc
- Source Data/Source Data/Figure S2/Exp1_HSL1_IDL3.itc
- Source Data/Source Data/Figure S2/Exp1_HSL1_IDL2.itc
- Source Data/Source Data/Figure S2/Exp2_HSL1_IDL4.itc
- Source Data/Source Data/Figure S2/Exp1_HSL1_IDL1.itc
- Source Data/Source Data/Figure S2/Exp2_HSL1_IDL1.itc
- Source Data/Source Data/Figure S2/Exp1_HSL1_IDL4.itc
- Source Data/Source Data/Figure S2/Exp2_HSL1_IDL3.itc
- Source Data/Source Data/Figure S2/Exp2_HSL1_IDL2.itc
- Source Data/Source Data/Figure S2/Exp2_HSL1_CLE13.itc
- Source Data/Source Data/Figure S3/Exp1_HSL1_IDL1_SERK1.itc
- Source Data/Source Data/Figure S3/Exp2_HSL1_IDL1_SERK1.itc
- Source Data/Source Data/Figure S3/Exp2_HSL1_IDA_SERK1.itc
- Source Data/Source Data/Figure S3/Exp2_HSL1_CLE13_SERK1.itc
- Source Data/Source Data/Figure S3/Exp1_HSL1_IDA_SERK1.itc
- Source Data/Source Data/Figure S3/Exp1_HSL1_IDL3_SERK1.itc
- Source Data/Source Data/Figure S3/Exp2_HSL1_IDL3_SERK1.itc
- Source Data/Source Data/Figure S3/Exp1_HSL1_CLE13_SERK1.itc
- Source Data/Source Data/Figure S3/Exp1_HSL1_CLE9_SERK1.itc
- Source Data/Source Data/Figure S3/Exp2_HSL1_CLE9_SERK1.itc
- Source Data/Source Data/Figure S3/Exp1_HSL1_CLV3_SERK1.itc
- Source Data/Source Data/Figure S3/Exp1_HSL1_IDL2_SERK1.itc
- Source Data/Source Data/Figure S3/Exp2_HSL1_IDL2_SERK1.itc
- Source Data/Source Data/Figure S3/Exp2_HSL1_CLV3_SERK1.itc
- Source Data/Source Data/Figure S3/Exp1_HSL1_IDL4_SERK1.itc
- Source Data/Source Data/Figure S3/Exp2_HSL1_IDL4_SERK1.itc
- Source Data/Source Data/Figure S4/S4_Exp1_2_HSL1 vs IDA, IDL3, IDL4.cxw
- Source Data/Source Data/Figure S4/.DS_Store
- __MACOSX/Source Data/Source Data/Figure S4/._.DS_Store
- Source Data/Source Data/Figure S4/S4_HSL1 vs SERK1 + IDL1.cxw
- Source Data/Source Data/Figure S4/S4_HSL1 vs SERK1 + IDL3.cxw
- Source Data/Source Data/Figure S4/S4_HSL1 vs SERK1 + IDL2.cxw
- Source Data/Source Data/Figure S4/S4_HSL1 vs SERK1 + IDL4.cxw
- Source Data/Source Data/Figure 1/Exp1_HSL1_IDA.itc
- Source Data/Source Data/Figure 1/Exp1_HSL1_IDA_SERK1.itc
- Source Data/Source Data/Figure S10/Exp1_BAM1_IDA.itc
- Source Data/Source Data/Figure S10/Exp2_BAM1_CLE9 R109PL110I.itc
- Source Data/Source Data/Figure S10/Exp1_BAM1_CLE9 R109P.itc
- Source Data/Source Data/Figure S10/Exp1_BAM1_CLE9 R109PL110IV111P.itc
- Source Data/Source Data/Figure S10/Exp2_BAM1_CLE9 V111P.itc
- Source Data/Source Data/Figure S10/Exp1_BAM1_CLE9 V111P.itc
- Source Data/Source Data/Figure S10/Exp2_BAM1_CLE9 R109P.itc
- Source Data/Source Data/Figure S10/Exp1_BAM1_IDA P58RI59LP60V.itc
- Source Data/Source Data/Figure S10/Exp1_BAM1_CLE9 R109PL110I.itc
- Source Data/Source Data/Figure S10/Exp2_BAM1_CLE9.itc
- Source Data/Source Data/Figure S10/Exp1_BAM1_CLE9 Hyp112PHyp115P
- Source Data/Source Data/Figure S10/Exp2_BAM1_CLE9 R109PL110IV111P.itc
- Source Data/Source Data/Figure S10/Exp1_BAM1_CLE9.itc
- Source Data/Source Data/Figure S10/Exp2_BAM1_CLE9 R109PV111P
- Source Data/Source Data/Figure S10/Exp2_BAM1_IDA.itc
- Source Data/Source Data/Figure S10/Exp2_BAM1_IDA P58RI59LP60V.itc
- Source Data/Source Data/Figure S10/Exp1_BAM1_CLE9 R109PV111P.itc
- Source Data/Source Data/Figure S10/Exp2_BAM1_CLE9 Hyp112PHyp115P.itc
- Source Data/Source Data/Figure S8/Exp1_HSL1_IDA K66AR67AH68A_SERK1
- Source Data/Source Data/Figure S8/Exp1_HSL1_CLE9 N116S_SERK1.itc
- Source Data/Source Data/Figure S8/Exp2_HSL1_IDA K66AR67AH68A.itc
- Source Data/Source Data/Figure S8/Exp1_HSL1_IDA Hyp64P.itc
- Source Data/Source Data/Figure S8/Exp2_HSL1_IDA Hyp64P
- Source Data/Source Data/Figure S8/Exp2_HSL1_IDA Hyp64P_SERK1
- Source Data/Source Data/Figure S8/Exp2_HSL1_IDA K66AR67AH68A_SERK1.itc
- Source Data/Source Data/Figure S8/Exp2_HSL1_CLE9_N116S_SERK1.itc
- Source Data/Source Data/Figure S8/Exp1_HSL1_IDA K66AR67AH68A.itc
- Source Data/Source Data/Figure S8/Exp1_HSL1_IDA Hyp64P_SERK1.itc
- Source Data/Source Data/Figure S8/Exp2_HSL1_CLE9_N116S.itc
- Source Data/Source Data/Figure S8/Exp1_HSL1_CLE9_N116S.itc
- Source Data/Source Data/Figure S1/S1_GF_HSL1_SERK1_IDA.csv
- __MACOSX/Source Data/Source Data/Figure S1/._S1_GF_HSL1_SERK1_IDA.csv
- Source Data/Source Data/Figure S1/S1_GF_HSL1_SERK1.csv
- __MACOSX/Source Data/Source Data/Figure S1/._S1_GF_HSL1_SERK1.csv
- Source Data/Source Data/Figure S1/S1_GF_HSL1_SERK1_IDL4.csv
- __MACOSX/Source Data/Source Data/Figure S1/._S1_GF_HSL1_SERK1_IDL4.csv
- Source Data/Source Data/Figure S1/S1_GF_HSL1_SERK1_IDL1.csv
- __MACOSX/Source Data/Source Data/Figure S1/._S1_GF_HSL1_SERK1_IDL1.csv
- Source Data/Source Data/Figure S1/S1_GF_HSL1_SERK1_IDL2.csv
- __MACOSX/Source Data/Source Data/Figure S1/._S1_GF_HSL1_SERK1_IDL2.csv
- Source Data/Source Data/Figure S1/S1_GF_HSL1_SERK1_IDL3.csv
- __MACOSX/Source Data/Source Data/Figure S1/._S1_GF_HSL1_SERK1_IDL3.csv
- Source Data/Source Data/Figure S6/GF/
- Source Data/Source Data/Figure S6/.DS_Store
- __MACOSX/Source Data/Source Data/Figure S6/._.DS_Store
- Source Data/Source Data/Figure S6/qPCR/
- Source Data/Source Data/Figure S9/S9_GF_BAM1.csv
- __MACOSX/Source Data/Source Data/Figure S9/._S9_GF_BAM1.csv
- Source Data/Source Data/Figure 5/.DS_Store
- __MACOSX/Source Data/Source Data/Figure 5/._.DS_Store
- Source Data/Source Data/Figure 5/Fig.5_Stomata counting_10days.xlsx
- __MACOSX/Source Data/Source Data/Figure 5/._Fig.5_Stomata counting_10days.xlsx
- Source Data/Source Data/Figure S6/GF/S6_GF_HSL1_N543AY544AN566A_SERK1_IDA.csv
- __MACOSX/Source Data/Source Data/Figure S6/GF/._S6_GF_HSL1_N543AY544AN566A_SERK1_IDA.csv
- Source Data/Source Data/Figure S6/GF/S6_GF_HSL1_Y261AR402A_SERK1_IDA.csv
- __MACOSX/Source Data/Source Data/Figure S6/GF/._S6_GF_HSL1_Y261AR402A_SERK1_IDA.csv
- Source Data/Source Data/Figure S6/GF/S6_GF_HSL1_SERK1_IDA.csv
- __MACOSX/Source Data/Source Data/Figure S6/GF/._S6_GF_HSL1_SERK1_IDA.csv
- Source Data/Source Data/Figure S6/GF/S6_GF_HSL1_SERK1.csv
- __MACOSX/Source Data/Source Data/Figure S6/GF/._S6_GF_HSL1_SERK1.csv
- Source Data/Source Data/Figure S6/qPCR/S6_qPCR_IDA_complementation.xlsx
- __MACOSX/Source Data/Source Data/Figure S6/qPCR/._S6_qPCR_IDA_complementation.xlsx
