# Supplementary material for: HSL1 and BAM1/2 impact epidermal cell development by sensing distinct signaling peptides
Source: Nat Commun. 2022 Feb 15;13:876. doi: 10.1038/s41467-022-28558-4 (PMC8847575; doi:10.1038/s41467-022-28558-4)
Supplement: Supplementary file 4 — Source Data [file 41467_2022_28558_MOESM4_ESM.zip › Source Data/Source Data/Data for paper_Roman et al.xlsx]

## Sheet: Sheet1
Figure	Type of exp	Run	No of Exp
1	ITC	HSL1_IDA
		HSL1_IDA_SERK1
2	-	-
3	-	-
4	-	-
5	Stomata experiment
S1	GF	HSL1_SERK1_IDA_IDL1/2/3/4
S2	ITC	HSL1_IDA	EXP1
		HSL1_IDA	EXP2
		HSL1_IDL1	EXP1
		HSL1_IDL1	EXP2
		HSL1_IDL2	EXP1
		HSL1_IDL2	EXP2
		HSL1_IDL3	EXP1
		HSL1_IDL3	EXP2
		HSL1_IDL4	EXP1
		HSL1_IDL4	EXP2
		HSL1_CLE9	EXP1
		HSL1_CLE9	EXP2
		HSL1_CLV3	EXP1
		HSL1_CLV3	EXP2
		HSL1_CLE13	EXP1
		HSL1_CLE13	EXP2
S3	ITC	HSL1_IDA_SERK1	EXP1
		HSL1_IDA_SERK1	EXP2
		HSL1_IDL1_SERK1	EXP1
		HSL1_IDL1_SERK1	EXP2
		HSL1_IDL2_SERK1	EXP1
		HSL1_IDL2_SERK1	EXP2
		HSL1_IDL3_SERK1	EXP1
		HSL1_IDL3_SERK1	EXP2
		HSL1_IDL4_SERK1	EXP1
		HSL1_IDL4_SERK1	EXP2
		HSL1_CLE9_SERK1	EXP1
		HSL1_CLE9_SERK1	EXP2
		HSL1_CLV3_SERK1	EXP1
		HSL1_CLV3_SERK1	EXP2
		HSL1_CLE13_SERK1	EXP1
		HSL1_CLE13_SERK1	EXP2
S4	Creoptix
S5	-
S6	GF	HSL1mut_SERK1_IDA
	qPCR	pIDA:IDA complementation
S7	-
S8	ITC	HSL1_IDAK66AR67AH68A	EXP1
		HSL1_IDAK66AR67AH68A	EXP2
		HSL1_IDAK66AR67AH68A_SERK1	EXP1
		HSL1_IDAK66AR67AH68A_SERK1	EXP2
		HSL1_IDAHyp64P	EXP1
		HSL1_IDAHyp64P	EXP2
		HSL1_IDAHyp64P_SERK1	EXP1
		HSL1_IDAHyp64P_SERK1	EXP2
		HSL1_CLE9N116S	EXP1
		HSL1_CLE9N116S	EXP2
		HSL1_CLE9N116S_SERK1	EXP1
		HSL1_CLE9N116S_SERK1	EXP2
S9	GF	BAM1
S10	ITC	BAM1_CLE9 R109P	EXP1
		BAM1_CLE9 R109P	EXP2
		BAM1_CLE9 R109PL110I	EXP1
		BAM1_CLE9 R109PL110I	EXP2
		BAM1_CLE9 V111P	EXP1
		BAM1_CLE9 V111P	EXP2
		BAM1_CLE9	EXP1
		BAM1_CLE9	EXP2
		BAM1_CLE9 R109PV111P	EXP1
		BAM1_CLE9 R109PV111P	EXP2
		BAM1_CLE9 R109PL110IV111P	EXP1
		BAM1_CLE9 R109PL110IV111P	EXP2
		BAM1_IDA	EXP1
		BAM1_IDA	EXP2
		BAM1_CLE9 Hyp112PHyp115P	EXP1
		BAM1_CLE9 Hyp112PHyp115P	EXP2
		BAM1_IDA P58RI59LP60V	EXP1
		BAM1_IDA P58RI59LP60V	EXP2
S12	ITC	HAE_IDL2	EXP1
		HAE_IDL2	EXP2
		HAE_IDL2_SERK1	EXP1
		HAE_IDL2_SERK1	EXP2
		HAE_IDL3	EXP1
		HAE_IDL3	EXP2
		HAE_IDL3_SERK1	EXP1
		HAE_IDL3_SERK1	EXP2
		HAE_IDL4	EXP1
		HAE_IDL4	EXP2
		HAE_IDL4_SERK1	EXP1
		HAE_IDL4_SERK1	EXP2
