# Supplementary material for: HSL1 and BAM1/2 impact epidermal cell development by sensing distinct signaling peptides
Source: Nat Commun. 2022 Feb 15;13:876. doi: 10.1038/s41467-022-28558-4 (PMC8847575; doi:10.1038/s41467-022-28558-4)
Supplement: Supplementary file 4 — Source Data [file 41467_2022_28558_MOESM4_ESM.zip › Source Data/Source Data/Figure S12/Exp1_HAE_IDL3.itc]

$ITC
$ 19 
$NOT
$ 25 
$ 60 
$ 500 
$ 10 
$ 2 
$ADCGainCode:  0 
$False,True,True
$ 0.4 , 0.8 , 150 , 5 
$ 2 , 4 , 150 , 5 
$ 2 , 4 , 150 , 5 
$ 2 , 4 , 150 , 5 
$ 2 , 4 , 150 , 5 
$ 2 , 4 , 150 , 5 
$ 2 , 4 , 150 , 5 
$ 2 , 4 , 150 , 5 
$ 2 , 4 , 150 , 5 
$ 2 , 4 , 150 , 5 
$ 2 , 4 , 150 , 5 
$ 2 , 4 , 150 , 5 
$ 2 , 4 , 150 , 5 
$ 2 , 4 , 150 , 5 
$ 2 , 4 , 150 , 5 
$ 2 , 4 , 150 , 5 
$ 2 , 4 , 150 , 5 
$ 2 , 4 , 150 , 5 
$ 2 , 4 , 150 , 5 
# 0 
# 0.6 
# 0.02 
# 0.2035 
# 25 
# 4 
# 8.15 
# 1 
?HAE_20uM_IDL3_600uM
% MICROCALITC_MAL1177627
% 0.2035 
% 4 
%-0.586102 , 29.61604 
%-0.348256 , 29.40329 
% 0.8333333 
% 167740 , 167730 
% 0.25 , 81 
%-0.015695 ,-0.033946 
%-20 , 8 
% 0 , 0 
% 0 
% 128000       127744 
% 43.1 
% 500 , 750 , 1000 , 750 
% 0.06978023945 ,-0.002252194966 ,-3.244915618586E-05 , 1.349203907274E-06 ,-9.058983361606E-09 
% MicroCalITC Ver: 1.29.32 Run time:10/4/2021 10:25:16 AM
@0
5.00,9.60174,25.117858,0.000383,25.154130,-1.9214,-0.168,9.60144,9.60144
6.00,9.60198,25.117893,0.000381,25.154106,-1.9211,-0.168,9.60215,9.60215
7.00,9.60214,25.117972,0.000381,25.154139,-1.9206,-0.168,9.60186,9.60186
8.00,9.60228,25.118051,0.000385,25.154138,-1.9200,-0.168,9.60143,9.60143
9.00,9.60210,25.118105,0.000384,25.154145,-1.9196,-0.168,9.60105,9.60105
10.00,9.60211,25.118159,0.000381,25.154133,-1.9191,-0.168,9.60166,9.60166
11.00,9.60225,25.118235,0.000381,25.154152,-1.9186,-0.167,9.60149,9.60149
12.00,9.60237,25.118126,0.000379,25.153993,-1.9183,-0.167,9.60198,9.60198
13.00,9.60257,25.118133,0.000375,25.153989,-1.9179,-0.167,9.60297,9.60297
14.00,9.60246,25.118095,0.000374,25.153972,-1.9174,-0.167,9.60357,9.60357
15.00,9.60215,25.118105,0.000375,25.154027,-1.9170,-0.167,9.60308,9.60308
16.00,9.60191,25.118109,0.000376,25.154004,-1.9166,-0.167,9.60327,9.60327
17.00,9.60176,25.118183,0.000376,25.154035,-1.9161,-0.166,9.60276,9.60276
18.00,9.60168,25.118228,0.000378,25.154049,-1.9156,-0.166,9.60190,9.60190
19.00,9.60178,25.118299,0.000380,25.154060,-1.9151,-0.166,9.60201,9.60201
20.00,9.60201,25.118412,0.000382,25.154122,-1.9147,-0.166,9.60214,9.60214
21.00,9.60215,25.118435,0.000385,25.154181,-1.9143,-0.166,9.60192,9.60192
22.00,9.60223,25.118551,0.000388,25.154288,-1.9138,-0.166,9.60246,9.60246
23.00,9.60244,25.118568,0.000387,25.154265,-1.9134,-0.166,9.60400,9.60400
24.00,9.60277,25.118752,0.000392,25.154362,-1.9130,-0.166,9.60528,9.60528
25.00,9.60327,25.118817,0.000390,25.154274,-1.9127,-0.166,9.60708,9.60708
26.00,9.60357,25.118885,0.000387,25.154287,-1.9124,-0.166,9.60775,9.60775
27.00,9.60365,25.118917,0.000386,25.154300,-1.9122,-0.165,9.60743,9.60743
28.00,9.60356,25.119024,0.000388,25.154349,-1.9118,-0.165,9.60527,9.60527
29.00,9.60342,25.118989,0.000385,25.154266,-1.9114,-0.165,9.60237,9.60237
30.00,9.60307,25.119036,0.000386,25.154290,-1.9109,-0.165,9.59906,9.59906
31.00,9.60266,25.119114,0.000386,25.154234,-1.9105,-0.165,9.59626,9.59626
32.00,9.60223,25.119140,0.000386,25.154157,-1.9101,-0.165,9.59491,9.59491
33.00,9.60177,25.119081,0.000385,25.154121,-1.9098,-0.165,9.59461,9.59461
34.00,9.60148,25.119128,0.000382,25.154160,-1.9095,-0.164,9.59454,9.59454
35.00,9.60133,25.119099,0.000381,25.154143,-1.9092,-0.164,9.59435,9.59435
36.00,9.60134,25.119094,0.000385,25.154151,-1.9088,-0.164,9.59506,9.59506
37.00,9.60095,25.119230,0.000386,25.154239,-1.9084,-0.164,9.59629,9.59629
38.00,9.60013,25.119330,0.000389,25.154212,-1.9079,-0.164,9.59692,9.59692
39.00,9.60002,25.119385,0.000393,25.154243,-1.9073,-0.164,9.59735,9.59735
40.00,9.59972,25.119423,0.000394,25.154231,-1.9067,-0.164,9.59723,9.59723
41.00,9.59911,25.119481,0.000391,25.154262,-1.9063,-0.164,9.59622,9.59622
42.00,9.59851,25.119426,0.000393,25.154181,-1.9060,-0.164,9.59384,9.59384
43.00,9.59755,25.119424,0.000392,25.154195,-1.9056,-0.164,9.59087,9.59087
44.00,9.59624,25.119448,0.000390,25.154183,-1.9053,-0.164,9.58868,9.58868
45.00,9.59496,25.119480,0.000392,25.154194,-1.9050,-0.164,9.58767,9.58767
46.00,9.59402,25.119491,0.000390,25.154196,-1.9046,-0.164,9.58702,9.58702
47.00,9.59327,25.119588,0.000385,25.154243,-1.9041,-0.163,9.58722,9.58722
48.00,9.59283,25.119637,0.000384,25.154259,-1.9037,-0.163,9.58833,9.58833
49.00,9.59256,25.119741,0.000386,25.154284,-1.9034,-0.163,9.58931,9.58931
50.00,9.59240,25.119888,0.000386,25.154394,-1.9029,-0.163,9.59022,9.59022
51.00,9.59233,25.119914,0.000392,25.154321,-1.9025,-0.163,9.59129,9.59129
52.00,9.59205,25.119930,0.000394,25.154264,-1.9022,-0.163,9.59217,9.59217
53.00,9.59173,25.120055,0.000391,25.154330,-1.9018,-0.162,9.58945,9.58945
54.00,9.59093,25.120052,0.000389,25.154311,-1.9016,-0.162,9.58366,9.58366
55.00,9.58960,25.120052,0.000389,25.154264,-1.9012,-0.162,9.57307,9.57307
56.00,9.58889,25.120110,0.000390,25.154272,-1.9008,-0.162,9.55786,9.55786
57.00,9.58910,25.120163,0.000391,25.154323,-1.9004,-0.162,9.54101,9.54101
58.00,9.59012,25.120120,0.000390,25.154263,-1.9000,-0.162,9.52890,9.52890
59.00,9.59096,25.120173,0.000392,25.154290,-1.8996,-0.162,9.52080,9.52080
60.00,9.59153,25.120243,0.000389,25.154323,-1.8993,-0.162,9.51915,9.51915
@1,0.4000,0.8, 60.0559999999969 
61.00,9.59307,25.120245,0.000384,25.154275,-1.8990,-0.161,9.52354,9.52354
62.00,9.59299,25.120295,0.000384,25.154312,-1.8985,-0.161,9.53086,9.53086
63.00,9.57615,25.120391,0.000388,25.154357,-1.8982,-0.161,9.53851,9.53851
64.00,9.56236,25.120432,0.000387,25.154301,-1.8978,-0.161,9.54627,9.54627
65.00,9.53883,25.120422,0.000384,25.154238,-1.8973,-0.161,9.55329,9.55329
66.00,9.51759,25.120461,0.000385,25.154308,-1.8967,-0.161,9.55911,9.55911
67.00,9.51063,25.120508,0.000386,25.154308,-1.8962,-0.161,9.56413,9.56413
68.00,9.51517,25.120523,0.000386,25.154247,-1.8956,-0.161,9.56796,9.56796
69.00,9.52254,25.120533,0.000386,25.154250,-1.8951,-0.160,9.57087,9.57087
70.00,9.53077,25.120640,0.000392,25.154324,-1.8947,-0.161,9.57291,9.57291
71.00,9.53924,25.120679,0.000390,25.154279,-1.8945,-0.160,9.57571,9.57571
72.00,9.54652,25.120674,0.000388,25.154231,-1.8942,-0.160,9.57812,9.57812
73.00,9.55303,25.120794,0.000389,25.154333,-1.8939,-0.160,9.57965,9.57965
74.00,9.55778,25.120871,0.000390,25.154376,-1.8935,-0.160,9.58137,9.58137
75.00,9.56131,25.120833,0.000384,25.154283,-1.8930,-0.160,9.58377,9.58377
76.00,9.56461,25.120875,0.000384,25.154302,-1.8925,-0.160,9.58518,9.58518
77.00,9.56727,25.120890,0.000383,25.154297,-1.8920,-0.160,9.58640,9.58640
78.00,9.56975,25.120788,0.000375,25.154169,-1.8916,-0.159,9.58795,9.58795
79.00,9.57217,25.120777,0.000376,25.154097,-1.8912,-0.159,9.58974,9.58974
80.00,9.57551,25.120839,0.000379,25.154153,-1.8909,-0.159,9.59067,9.59067
81.00,9.57755,25.120991,0.000383,25.154206,-1.8906,-0.159,9.59063,9.59063
82.00,9.57889,25.121117,0.000385,25.154239,-1.8902,-0.159,9.59035,9.59035
83.00,9.58076,25.121221,0.000393,25.154263,-1.8898,-0.159,9.59093,9.59093
84.00,9.58291,25.121372,0.000393,25.154331,-1.8894,-0.159,9.59018,9.59018
85.00,9.58405,25.121405,0.000392,25.154310,-1.8888,-0.159,9.58961,9.58961
86.00,9.58485,25.121354,0.000391,25.154291,-1.8884,-0.159,9.59067,9.59067
87.00,9.58617,25.121321,0.000393,25.154264,-1.8881,-0.159,9.59214,9.59214
88.00,9.58728,25.121415,0.000388,25.154319,-1.8876,-0.158,9.59282,9.59282
89.00,9.58838,25.121408,0.000387,25.154298,-1.8873,-0.158,9.59437,9.59437
90.00,9.58940,25.121438,0.000386,25.154259,-1.8870,-0.158,9.59564,9.59564
91.00,9.59032,25.121522,0.000388,25.154285,-1.8868,-0.158,9.59613,9.59613
92.00,9.59091,25.121554,0.000390,25.154259,-1.8865,-0.158,9.59597,9.59597
93.00,9.59163,25.121571,0.000391,25.154239,-1.8862,-0.158,9.59664,9.59664
94.00,9.59245,25.121628,0.000390,25.154246,-1.8858,-0.158,9.59688,9.59688
95.00,9.59309,25.121692,0.000393,25.154278,-1.8854,-0.158,9.59753,9.59753
96.00,9.59353,25.121717,0.000391,25.154254,-1.8852,-0.158,9.59735,9.59735
97.00,9.59379,25.121829,0.000389,25.154273,-1.8848,-0.157,9.59703,9.59703
98.00,9.59393,25.121811,0.000385,25.154196,-1.8845,-0.157,9.59564,9.59564
99.00,9.59402,25.121871,0.000386,25.154237,-1.8843,-0.157,9.59469,9.59469
100.00,9.59414,25.121956,0.000384,25.154241,-1.8841,-0.157,9.59441,9.59441
101.00,9.59458,25.122021,0.000382,25.154244,-1.8838,-0.157,9.59511,9.59511
102.00,9.59499,25.121980,0.000376,25.154262,-1.8835,-0.156,9.59551,9.59551
103.00,9.59528,25.122013,0.000377,25.154307,-1.8832,-0.156,9.59664,9.59664
104.00,9.59557,25.121973,0.000376,25.154244,-1.8829,-0.156,9.59714,9.59714
105.00,9.59598,25.122000,0.000376,25.154307,-1.8826,-0.156,9.59690,9.59690
106.00,9.59620,25.122007,0.000378,25.154297,-1.8822,-0.156,9.59655,9.59655
107.00,9.59631,25.122096,0.000383,25.154317,-1.8818,-0.156,9.59691,9.59691
108.00,9.59643,25.122206,0.000386,25.154376,-1.8813,-0.156,9.59752,9.59752
109.00,9.59657,25.122279,0.000386,25.154382,-1.8808,-0.156,9.59846,9.59846
110.00,9.59686,25.122279,0.000385,25.154299,-1.8805,-0.156,9.59867,9.59867
111.00,9.59690,25.122320,0.000386,25.154308,-1.8801,-0.156,9.59875,9.59875
112.00,9.59694,25.122404,0.000386,25.154310,-1.8797,-0.155,9.59821,9.59821
113.00,9.59687,25.122433,0.000382,25.154302,-1.8793,-0.155,9.59750,9.59750
114.00,9.59688,25.122405,0.000384,25.154279,-1.8790,-0.155,9.59724,9.59724
115.00,9.59683,25.122428,0.000384,25.154275,-1.8785,-0.155,9.59698,9.59698
116.00,9.59669,25.122425,0.000384,25.154253,-1.8782,-0.155,9.59625,9.59625
117.00,9.59670,25.122414,0.000385,25.154221,-1.8778,-0.154,9.59620,9.59620
118.00,9.59673,25.122484,0.000388,25.154232,-1.8774,-0.154,9.59558,9.59558
119.00,9.59680,25.122547,0.000386,25.154196,-1.8769,-0.154,9.59459,9.59459
120.00,9.59688,25.122558,0.000385,25.154194,-1.8765,-0.154,9.59457,9.59457
121.00,9.59665,25.122633,0.000385,25.154187,-1.8763,-0.154,9.59459,9.59459
122.00,9.59653,25.122735,0.000386,25.154198,-1.8760,-0.154,9.59439,9.59439
123.00,9.59643,25.122770,0.000387,25.154198,-1.8756,-0.154,9.59505,9.59505
124.00,9.59640,25.122854,0.000389,25.154259,-1.8752,-0.154,9.59525,9.59525
125.00,9.59638,25.122951,0.000391,25.154269,-1.8746,-0.154,9.59538,9.59538
126.00,9.59633,25.122987,0.000392,25.154227,-1.8739,-0.154,9.59542,9.59542
127.00,9.59612,25.122964,0.000390,25.154182,-1.8734,-0.153,9.59538,9.59538
128.00,9.59590,25.122964,0.000389,25.154100,-1.8730,-0.153,9.59483,9.59483
129.00,9.59559,25.122984,0.000391,25.154073,-1.8727,-0.153,9.59469,9.59469
130.00,9.59540,25.123059,0.000392,25.154135,-1.8723,-0.153,9.59480,9.59480
131.00,9.59541,25.123089,0.000390,25.154183,-1.8720,-0.153,9.59516,9.59516
132.00,9.59535,25.123144,0.000393,25.154259,-1.8718,-0.153,9.59537,9.59537
133.00,9.59535,25.123191,0.000395,25.154300,-1.8715,-0.153,9.59575,9.59575
134.00,9.59518,25.123218,0.000391,25.154330,-1.8712,-0.153,9.59588,9.59588
135.00,9.59512,25.123197,0.000390,25.154278,-1.8709,-0.152,9.59581,9.59581
136.00,9.59518,25.123202,0.000390,25.154288,-1.8706,-0.152,9.59570,9.59570
137.00,9.59522,25.123213,0.000387,25.154246,-1.8701,-0.152,9.59591,9.59591
138.00,9.59528,25.123286,0.000383,25.154267,-1.8697,-0.152,9.59557,9.59557
139.00,9.59534,25.123359,0.000383,25.154288,-1.8693,-0.152,9.59563,9.59563
140.00,9.59544,25.123406,0.000387,25.154298,-1.8689,-0.152,9.59611,9.59611
141.00,9.59562,25.123445,0.000384,25.154258,-1.8686,-0.151,9.59627,9.59627
142.00,9.59570,25.123481,0.000382,25.154287,-1.8681,-0.151,9.59655,9.59655
143.00,9.59579,25.123424,0.000383,25.154203,-1.8677,-0.151,9.59697,9.59697
144.00,9.59571,25.123386,0.000381,25.154157,-1.8674,-0.151,9.59632,9.59632
145.00,9.59556,25.123382,0.000379,25.154168,-1.8671,-0.151,9.59543,9.59543
146.00,9.59567,25.123432,0.000383,25.154204,-1.8670,-0.151,9.59610,9.59610
147.00,9.59593,25.123453,0.000381,25.154153,-1.8668,-0.151,9.59629,9.59629
148.00,9.59616,25.123498,0.000381,25.154219,-1.8665,-0.150,9.59677,9.59677
149.00,9.59633,25.123499,0.000381,25.154125,-1.8661,-0.150,9.59759,9.59759
150.00,9.59629,25.123606,0.000379,25.154122,-1.8657,-0.150,9.59735,9.59735
151.00,9.59618,25.123697,0.000378,25.154152,-1.8651,-0.150,9.59661,9.59661
152.00,9.59614,25.123768,0.000382,25.154209,-1.8647,-0.150,9.59575,9.59575
153.00,9.59614,25.123842,0.000381,25.154214,-1.8642,-0.150,9.59534,9.59534
154.00,9.59622,25.123954,0.000383,25.154322,-1.8637,-0.150,9.59563,9.59563
155.00,9.59633,25.124040,0.000385,25.154338,-1.8633,-0.150,9.59642,9.59642
156.00,9.59630,25.124081,0.000388,25.154349,-1.8630,-0.150,9.59608,9.59608
157.00,9.59633,25.124156,0.000390,25.154342,-1.8627,-0.150,9.59680,9.59680
158.00,9.59644,25.124187,0.000389,25.154353,-1.8625,-0.149,9.59719,9.59719
159.00,9.59671,25.124257,0.000391,25.154421,-1.8622,-0.149,9.59758,9.59758
160.00,9.59676,25.124213,0.000390,25.154335,-1.8619,-0.149,9.59759,9.59759
161.00,9.59672,25.124249,0.000387,25.154350,-1.8616,-0.149,9.59817,9.59817
162.00,9.59670,25.124323,0.000386,25.154397,-1.8611,-0.149,9.59771,9.59771
163.00,9.59654,25.124398,0.000389,25.154372,-1.8607,-0.149,9.59659,9.59659
164.00,9.59657,25.124482,0.000390,25.154336,-1.8604,-0.149,9.59602,9.59602
165.00,9.59676,25.124589,0.000392,25.154407,-1.8602,-0.149,9.59570,9.59570
166.00,9.59669,25.124698,0.000394,25.154380,-1.8598,-0.149,9.59553,9.59553
167.00,9.59658,25.124703,0.000392,25.154315,-1.8594,-0.148,9.59585,9.59585
168.00,9.59641,25.124737,0.000390,25.154268,-1.8592,-0.148,9.59613,9.59613
169.00,9.59619,25.124740,0.000389,25.154223,-1.8587,-0.148,9.59525,9.59525
170.00,9.59609,25.124807,0.000387,25.154181,-1.8582,-0.148,9.59468,9.59468
171.00,9.59607,25.124792,0.000383,25.154112,-1.8579,-0.148,9.59429,9.59429
172.00,9.59597,25.124908,0.000384,25.154125,-1.8576,-0.147,9.59363,9.59363
173.00,9.59590,25.125021,0.000387,25.154179,-1.8571,-0.147,9.59327,9.59327
174.00,9.59563,25.125064,0.000389,25.154169,-1.8567,-0.147,9.59310,9.59310
175.00,9.59537,25.125139,0.000391,25.154237,-1.8562,-0.147,9.59296,9.59296
176.00,9.59518,25.125253,0.000397,25.154315,-1.8556,-0.147,9.59250,9.59250
177.00,9.59505,25.125315,0.000398,25.154327,-1.8552,-0.147,9.59264,9.59264
178.00,9.59491,25.125423,0.000396,25.154380,-1.8548,-0.147,9.59360,9.59360
179.00,9.59479,25.125554,0.000396,25.154443,-1.8546,-0.147,9.59502,9.59502
180.00,9.59492,25.125542,0.000396,25.154396,-1.8544,-0.147,9.59640,9.59640
181.00,9.59488,25.125558,0.000393,25.154321,-1.8541,-0.147,9.59690,9.59690
182.00,9.59481,25.125567,0.000390,25.154291,-1.8539,-0.146,9.59715,9.59715
183.00,9.59491,25.125516,0.000386,25.154233,-1.8536,-0.146,9.59691,9.59691
184.00,9.59486,25.125503,0.000383,25.154255,-1.8532,-0.146,9.59553,9.59553
185.00,9.59462,25.125558,0.000382,25.154278,-1.8528,-0.146,9.59403,9.59403
186.00,9.59436,25.125569,0.000384,25.154308,-1.8523,-0.145,9.59309,9.59309
187.00,9.59402,25.125605,0.000389,25.154323,-1.8519,-0.145,9.59222,9.59222
188.00,9.59385,25.125603,0.000392,25.154287,-1.8514,-0.145,9.59136,9.59136
189.00,9.59383,25.125697,0.000393,25.154222,-1.8510,-0.145,9.59158,9.59158
190.00,9.59386,25.125763,0.000392,25.154201,-1.8507,-0.145,9.59220,9.59220
191.00,9.59384,25.125860,0.000394,25.154285,-1.8504,-0.145,9.59266,9.59266
192.00,9.59372,25.125869,0.000394,25.154242,-1.8499,-0.145,9.59278,9.59278
193.00,9.59372,25.125905,0.000394,25.154238,-1.8496,-0.145,9.59309,9.59309
194.00,9.59385,25.125814,0.000394,25.154199,-1.8493,-0.145,9.59388,9.59388
195.00,9.59412,25.125832,0.000394,25.154178,-1.8490,-0.145,9.59433,9.59433
196.00,9.59431,25.125795,0.000391,25.154087,-1.8486,-0.145,9.59465,9.59465
197.00,9.59421,25.125844,0.000388,25.154121,-1.8486,-0.144,9.59411,9.59411
198.00,9.59394,25.125989,0.000387,25.154138,-1.8484,-0.144,9.59385,9.59385
199.00,9.59368,25.126107,0.000391,25.154166,-1.8482,-0.144,9.59320,9.59320
200.00,9.59334,25.126121,0.000394,25.154168,-1.8479,-0.144,9.59193,9.59193
201.00,9.59304,25.126130,0.000397,25.154188,-1.8476,-0.144,9.59185,9.59185
202.00,9.59281,25.126097,0.000400,25.154128,-1.8473,-0.144,9.59237,9.59237
203.00,9.59283,25.126047,0.000401,25.154130,-1.8470,-0.144,9.58642,9.58642
204.00,9.59310,25.126097,0.000401,25.154184,-1.8466,-0.144,9.57027,9.57027
205.00,9.59331,25.126113,0.000402,25.154191,-1.8462,-0.144,9.54177,9.54177
206.00,9.59318,25.126218,0.000398,25.154186,-1.8458,-0.144,9.49766,9.49766
207.00,9.59338,25.126290,0.000395,25.154235,-1.8452,-0.144,9.44126,9.44126
208.00,9.59239,25.126271,0.000396,25.154162,-1.8446,-0.144,9.37974,9.37974
209.00,9.59195,25.126283,0.000397,25.154123,-1.8442,-0.143,9.32199,9.32199
210.00,9.59224,25.126342,0.000398,25.154150,-1.8437,-0.143,9.27721,9.27721
@2,2.0001,4.0, 210.002 
211.00,9.59378,25.126347,0.000401,25.154159,-1.8435,-0.144,9.25078,9.25078
212.00,9.59094,25.126388,0.000402,25.154171,-1.8433,-0.144,9.24285,9.24285
213.00,9.56175,25.126459,0.000401,25.154281,-1.8431,-0.143,9.25262,9.25262
214.00,9.51284,25.126402,0.000398,25.154251,-1.8428,-0.143,9.27295,9.27295
215.00,9.44871,25.126357,0.000395,25.154218,-1.8424,-0.143,9.29807,9.29807
216.00,9.37346,25.126417,0.000391,25.154230,-1.8420,-0.143,9.32444,9.32444
217.00,9.30943,25.126442,0.000391,25.154256,-1.8416,-0.143,9.34908,9.34908
218.00,9.25453,25.126476,0.000390,25.154202,-1.8415,-0.142,9.37032,9.37032
219.00,9.22444,25.126539,0.000388,25.154150,-1.8413,-0.142,9.38875,9.38875
220.00,9.22512,25.126643,0.000391,25.154179,-1.8410,-0.142,9.40352,9.40352
221.00,9.24128,25.126638,0.000394,25.154129,-1.8409,-0.142,9.41570,9.41570
222.00,9.26971,25.126646,0.000394,25.154061,-1.8407,-0.142,9.42641,9.42641
223.00,9.30298,25.126727,0.000394,25.154110,-1.8402,-0.142,9.43442,9.43442
224.00,9.32586,25.126829,0.000396,25.154208,-1.8398,-0.142,9.44223,9.44223
225.00,9.35049,25.126921,0.000390,25.154264,-1.8396,-0.142,9.45047,9.45047
226.00,9.37313,25.127031,0.000390,25.154294,-1.8394,-0.142,9.45901,9.45901
227.00,9.39267,25.127168,0.000390,25.154357,-1.8391,-0.141,9.46752,9.46752
228.00,9.40932,25.127239,0.000391,25.154303,-1.8388,-0.141,9.47758,9.47758
229.00,9.41802,25.127318,0.000394,25.154334,-1.8385,-0.141,9.48712,9.48712
230.00,9.42438,25.127370,0.000398,25.154320,-1.8380,-0.141,9.49616,9.49616
231.00,9.43395,25.127373,0.000397,25.154320,-1.8375,-0.141,9.50377,9.50377
232.00,9.44622,25.127426,0.000400,25.154326,-1.8368,-0.141,9.51094,9.51094
233.00,9.44951,25.127471,0.000402,25.154367,-1.8363,-0.141,9.51667,9.51667
234.00,9.45702,25.127505,0.000397,25.154335,-1.8359,-0.141,9.52245,9.52245
235.00,9.46565,25.127522,0.000394,25.154299,-1.8356,-0.141,9.52725,9.52725
236.00,9.47661,25.127654,0.000393,25.154395,-1.8353,-0.141,9.53208,9.53208
237.00,9.48890,25.127633,0.000388,25.154347,-1.8351,-0.140,9.53561,9.53561
238.00,9.49969,25.127622,0.000386,25.154314,-1.8350,-0.140,9.53946,9.53946
239.00,9.50483,25.127644,0.000387,25.154304,-1.8346,-0.140,9.54235,9.54235
240.00,9.51073,25.127639,0.000388,25.154302,-1.8341,-0.140,9.54516,9.54516
241.00,9.51493,25.127554,0.000389,25.154166,-1.8338,-0.140,9.54685,9.54685
242.00,9.52295,25.127578,0.000388,25.154158,-1.8334,-0.140,9.54810,9.54810
243.00,9.52768,25.127646,0.000389,25.154184,-1.8330,-0.140,9.54932,9.54932
244.00,9.53166,25.127715,0.000388,25.154210,-1.8327,-0.139,9.55067,9.55067
245.00,9.53580,25.127746,0.000387,25.154150,-1.8326,-0.139,9.55267,9.55267
246.00,9.53899,25.127898,0.000387,25.154193,-1.8321,-0.139,9.55512,9.55512
247.00,9.54111,25.127971,0.000391,25.154179,-1.8317,-0.139,9.55802,9.55802
248.00,9.54300,25.128059,0.000391,25.154233,-1.8313,-0.139,9.56046,9.56046
249.00,9.54538,25.128113,0.000391,25.154247,-1.8310,-0.139,9.56311,9.56311
250.00,9.54769,25.128201,0.000390,25.154297,-1.8305,-0.139,9.56549,9.56549
251.00,9.54996,25.128205,0.000391,25.154315,-1.8302,-0.139,9.56723,9.56723
252.00,9.55211,25.128307,0.000387,25.154407,-1.8299,-0.138,9.56816,9.56816
253.00,9.55436,25.128362,0.000387,25.154398,-1.8296,-0.138,9.56873,9.56873
254.00,9.55645,25.128444,0.000391,25.154424,-1.8293,-0.138,9.56971,9.56971
255.00,9.55812,25.128451,0.000394,25.154392,-1.8291,-0.138,9.57102,9.57102
256.00,9.55958,25.128531,0.000394,25.154428,-1.8290,-0.138,9.57320,9.57320
257.00,9.56116,25.128572,0.000399,25.154475,-1.8288,-0.138,9.57587,9.57587
258.00,9.56306,25.128591,0.000399,25.154450,-1.8284,-0.138,9.57851,9.57851
259.00,9.56513,25.128598,0.000396,25.154412,-1.8280,-0.138,9.58006,9.58006
260.00,9.56711,25.128687,0.000395,25.154479,-1.8275,-0.138,9.58090,9.58090
261.00,9.56915,25.128609,0.000390,25.154356,-1.8270,-0.137,9.58150,9.58150
262.00,9.57078,25.128596,0.000384,25.154256,-1.8266,-0.137,9.58190,9.58190
263.00,9.57228,25.128663,0.000384,25.154305,-1.8264,-0.137,9.58185,9.58185
264.00,9.57377,25.128761,0.000383,25.154347,-1.8264,-0.137,9.58217,9.58217
265.00,9.57499,25.128743,0.000385,25.154250,-1.8262,-0.137,9.58228,9.58228
266.00,9.57575,25.128916,0.000389,25.154382,-1.8261,-0.137,9.58215,9.58215
267.00,9.57650,25.128995,0.000391,25.154407,-1.8259,-0.137,9.58219,9.58219
268.00,9.57744,25.128984,0.000395,25.154339,-1.8255,-0.137,9.58206,9.58206
269.00,9.57818,25.128857,0.000393,25.154233,-1.8250,-0.137,9.58242,9.58242
270.00,9.57902,25.129016,0.000389,25.154378,-1.8245,-0.137,9.58333,9.58333
271.00,9.57979,25.129036,0.000389,25.154373,-1.8240,-0.136,9.58460,9.58460
272.00,9.58090,25.129076,0.000389,25.154403,-1.8236,-0.136,9.58567,9.58567
273.00,9.58189,25.129146,0.000385,25.154363,-1.8233,-0.136,9.58718,9.58718
274.00,9.58281,25.129306,0.000385,25.154378,-1.8229,-0.136,9.58804,9.58804
275.00,9.58344,25.129289,0.000386,25.154308,-1.8226,-0.136,9.58832,9.58832
276.00,9.58396,25.129311,0.000384,25.154284,-1.8223,-0.136,9.58847,9.58847
277.00,9.58436,25.129319,0.000385,25.154236,-1.8220,-0.136,9.58861,9.58861
278.00,9.58486,25.129316,0.000386,25.154256,-1.8217,-0.136,9.58936,9.58936
279.00,9.58528,25.129250,0.000386,25.154241,-1.8214,-0.136,9.58933,9.58933
280.00,9.58573,25.129255,0.000388,25.154223,-1.8211,-0.135,9.58984,9.58984
281.00,9.58617,25.129260,0.000389,25.154232,-1.8207,-0.135,9.59038,9.59038
282.00,9.58657,25.129291,0.000388,25.154280,-1.8203,-0.135,9.59034,9.59034
283.00,9.58677,25.129274,0.000385,25.154253,-1.8201,-0.135,9.58875,9.58875
284.00,9.58695,25.129355,0.000384,25.154277,-1.8199,-0.135,9.58862,9.58862
285.00,9.58726,25.129412,0.000385,25.154298,-1.8198,-0.134,9.58843,9.58843
286.00,9.58776,25.129451,0.000384,25.154244,-1.8195,-0.134,9.58876,9.58876
287.00,9.58830,25.129556,0.000385,25.154234,-1.8193,-0.134,9.58940,9.58940
288.00,9.58870,25.129713,0.000388,25.154322,-1.8190,-0.134,9.59063,9.59063
289.00,9.58922,25.129755,0.000392,25.154330,-1.8186,-0.134,9.59172,9.59172
290.00,9.58951,25.129837,0.000392,25.154309,-1.8183,-0.134,9.59193,9.59193
291.00,9.58970,25.129918,0.000393,25.154340,-1.8179,-0.134,9.59139,9.59139
292.00,9.58978,25.129945,0.000397,25.154388,-1.8175,-0.134,9.59095,9.59095
293.00,9.58989,25.129921,0.000395,25.154344,-1.8170,-0.134,9.59108,9.59108
294.00,9.59007,25.130026,0.000392,25.154396,-1.8166,-0.134,9.59085,9.59085
295.00,9.59022,25.130060,0.000392,25.154418,-1.8163,-0.133,9.59136,9.59136
296.00,9.59044,25.130147,0.000395,25.154408,-1.8159,-0.133,9.59135,9.59135
297.00,9.59047,25.130205,0.000389,25.154331,-1.8155,-0.133,9.59097,9.59097
298.00,9.59037,25.130349,0.000393,25.154413,-1.8153,-0.133,9.59112,9.59112
299.00,9.59052,25.130392,0.000392,25.154410,-1.8149,-0.133,9.59143,9.59143
300.00,9.59070,25.130509,0.000391,25.154488,-1.8146,-0.133,9.59119,9.59119
301.00,9.59070,25.130600,0.000388,25.154582,-1.8144,-0.133,9.59084,9.59084
302.00,9.59053,25.130658,0.000392,25.154588,-1.8142,-0.133,9.59110,9.59110
303.00,9.59082,25.130698,0.000392,25.154540,-1.8138,-0.133,9.59128,9.59128
304.00,9.59113,25.130783,0.000393,25.154488,-1.8135,-0.132,9.59068,9.59068
305.00,9.59123,25.130845,0.000399,25.154452,-1.8130,-0.133,9.59062,9.59062
306.00,9.59117,25.130853,0.000398,25.154411,-1.8125,-0.133,9.59039,9.59039
307.00,9.59092,25.130868,0.000394,25.154388,-1.8120,-0.132,9.59060,9.59060
308.00,9.59089,25.130868,0.000387,25.154385,-1.8116,-0.132,9.58979,9.58979
309.00,9.59082,25.130850,0.000384,25.154436,-1.8113,-0.132,9.59001,9.59001
310.00,9.59078,25.130813,0.000378,25.154378,-1.8110,-0.131,9.59036,9.59036
311.00,9.59092,25.130834,0.000378,25.154359,-1.8108,-0.131,9.59120,9.59120
312.00,9.59095,25.130923,0.000385,25.154427,-1.8105,-0.131,9.59137,9.59137
313.00,9.59098,25.130954,0.000392,25.154430,-1.8102,-0.131,9.59196,9.59196
314.00,9.59102,25.131016,0.000392,25.154412,-1.8100,-0.131,9.59180,9.59180
315.00,9.59099,25.131020,0.000391,25.154383,-1.8096,-0.131,9.59177,9.59177
316.00,9.59104,25.131064,0.000393,25.154345,-1.8091,-0.131,9.59207,9.59207
317.00,9.59123,25.131073,0.000387,25.154286,-1.8087,-0.131,9.59239,9.59239
318.00,9.59138,25.131162,0.000386,25.154235,-1.8084,-0.131,9.59231,9.59231
319.00,9.59132,25.131264,0.000388,25.154242,-1.8081,-0.130,9.59257,9.59257
320.00,9.59129,25.131364,0.000388,25.154282,-1.8079,-0.130,9.59251,9.59251
321.00,9.59139,25.131355,0.000383,25.154326,-1.8078,-0.130,9.59277,9.59277
322.00,9.59180,25.131358,0.000384,25.154382,-1.8077,-0.130,9.59334,9.59334
323.00,9.59195,25.131417,0.000387,25.154502,-1.8074,-0.130,9.59385,9.59385
324.00,9.59195,25.131418,0.000387,25.154516,-1.8072,-0.130,9.59354,9.59354
325.00,9.59193,25.131445,0.000389,25.154522,-1.8070,-0.130,9.59286,9.59286
326.00,9.59192,25.131480,0.000394,25.154537,-1.8067,-0.130,9.59205,9.59205
327.00,9.59201,25.131477,0.000391,25.154482,-1.8065,-0.130,9.59114,9.59114
328.00,9.59224,25.131460,0.000388,25.154441,-1.8063,-0.130,9.59168,9.59168
329.00,9.59255,25.131435,0.000388,25.154440,-1.8059,-0.129,9.59247,9.59247
330.00,9.59263,25.131398,0.000387,25.154428,-1.8055,-0.129,9.59331,9.59331
331.00,9.59257,25.131365,0.000386,25.154332,-1.8051,-0.129,9.59347,9.59347
332.00,9.59267,25.131387,0.000391,25.154311,-1.8046,-0.129,9.59397,9.59397
333.00,9.59275,25.131347,0.000389,25.154235,-1.8044,-0.129,9.59319,9.59319
334.00,9.59289,25.131362,0.000388,25.154178,-1.8042,-0.129,9.59360,9.59360
335.00,9.59310,25.131378,0.000390,25.154178,-1.8039,-0.129,9.59377,9.59377
336.00,9.59314,25.131474,0.000394,25.154193,-1.8037,-0.129,9.59440,9.59440
337.00,9.59321,25.131537,0.000393,25.154191,-1.8036,-0.129,9.59457,9.59457
338.00,9.59334,25.131545,0.000393,25.154221,-1.8031,-0.129,9.59404,9.59404
339.00,9.59335,25.131626,0.000394,25.154276,-1.8027,-0.128,9.59249,9.59249
340.00,9.59300,25.131656,0.000393,25.154217,-1.8023,-0.128,9.59190,9.59190
341.00,9.59303,25.131708,0.000392,25.154242,-1.8019,-0.128,9.59229,9.59229
342.00,9.59314,25.131714,0.000392,25.154231,-1.8015,-0.128,9.59297,9.59297
343.00,9.59323,25.131895,0.000393,25.154297,-1.8011,-0.128,9.59435,9.59435
344.00,9.59344,25.131932,0.000392,25.154230,-1.8010,-0.128,9.59563,9.59563
345.00,9.59365,25.132045,0.000389,25.154313,-1.8008,-0.128,9.59615,9.59615
346.00,9.59384,25.132076,0.000386,25.154338,-1.8005,-0.127,9.59561,9.59561
347.00,9.59399,25.132074,0.000383,25.154306,-1.8003,-0.127,9.59454,9.59454
348.00,9.59385,25.132039,0.000383,25.154249,-1.8000,-0.127,9.59455,9.59455
349.00,9.59390,25.132048,0.000384,25.154292,-1.7997,-0.127,9.59498,9.59498
350.00,9.59419,25.132019,0.000386,25.154288,-1.7994,-0.127,9.59545,9.59545
351.00,9.59444,25.132050,0.000387,25.154295,-1.7990,-0.127,9.59656,9.59656
352.00,9.59469,25.132159,0.000388,25.154360,-1.7986,-0.127,9.59733,9.59733
353.00,9.59464,25.132231,0.000387,25.154397,-1.7983,-0.127,9.59306,9.59306
354.00,9.59466,25.132225,0.000385,25.154321,-1.7979,-0.127,9.58209,9.58209
355.00,9.59525,25.132280,0.000384,25.154287,-1.7975,-0.126,9.56146,9.56146
356.00,9.59592,25.132318,0.000385,25.154262,-1.7971,-0.126,9.52834,9.52834
357.00,9.59559,25.132405,0.000388,25.154295,-1.7968,-0.126,9.48340,9.48340
358.00,9.59562,25.132432,0.000388,25.154266,-1.7963,-0.126,9.43224,9.43224
359.00,9.59665,25.132513,0.000390,25.154315,-1.7959,-0.126,9.38144,9.38144
360.00,9.59726,25.132665,0.000392,25.154346,-1.7957,-0.126,9.33928,9.33928
@3,2.0001,4.0, 360.040999999997 
361.00,9.59876,25.132695,0.000391,25.154327,-1.7955,-0.126,9.31236,9.31236
362.00,9.59656,25.132775,0.000389,25.154326,-1.7952,-0.126,9.30250,9.30250
363.00,9.57559,25.132879,0.000391,25.154363,-1.7949,-0.126,9.30787,9.30787
364.00,9.54253,25.132985,0.000393,25.154404,-1.7945,-0.126,9.32514,9.32514
365.00,9.49307,25.132996,0.000391,25.154412,-1.7941,-0.126,9.34826,9.34826
366.00,9.43327,25.133117,0.000390,25.154433,-1.7938,-0.125,9.37172,9.37172
367.00,9.37234,25.133089,0.000391,25.154395,-1.7935,-0.125,9.39251,9.39251
368.00,9.32007,25.133058,0.000392,25.154370,-1.7933,-0.125,9.41107,9.41107
369.00,9.28888,25.133108,0.000392,25.154373,-1.7932,-0.125,9.42517,9.42517
370.00,9.28268,25.133129,0.000390,25.154353,-1.7929,-0.125,9.43592,9.43592
371.00,9.29884,25.133183,0.000392,25.154409,-1.7927,-0.125,9.44597,9.44597
372.00,9.32273,25.133244,0.000393,25.154436,-1.7925,-0.125,9.45522,9.45522
373.00,9.34675,25.133326,0.000394,25.154412,-1.7923,-0.125,9.46299,9.46299
374.00,9.37488,25.133321,0.000392,25.154375,-1.7921,-0.125,9.47122,9.47122
375.00,9.39816,25.133354,0.000393,25.154354,-1.7919,-0.125,9.47948,9.47948
376.00,9.41579,25.133383,0.000393,25.154289,-1.7916,-0.125,9.48737,9.48737
377.00,9.42690,25.133467,0.000391,25.154297,-1.7914,-0.124,9.49443,9.49443
378.00,9.43939,25.133510,0.000387,25.154290,-1.7910,-0.124,9.50277,9.50277
379.00,9.44551,25.133557,0.000391,25.154314,-1.7906,-0.124,9.51064,9.51064
380.00,9.45194,25.133604,0.000392,25.154337,-1.7902,-0.124,9.51900,9.51900
381.00,9.46616,25.133666,0.000391,25.154353,-1.7899,-0.123,9.52582,9.52582
382.00,9.47300,25.133653,0.000392,25.154343,-1.7894,-0.123,9.53324,9.53324
383.00,9.47842,25.133660,0.000394,25.154312,-1.7892,-0.123,9.53849,9.53849
384.00,9.48650,25.133606,0.000388,25.154216,-1.7891,-0.123,9.54344,9.54344
385.00,9.49342,25.133685,0.000388,25.154241,-1.7889,-0.123,9.54748,9.54748
386.00,9.50532,25.133651,0.000393,25.154205,-1.7887,-0.123,9.55127,9.55127
387.00,9.50855,25.133664,0.000394,25.154209,-1.7885,-0.123,9.55374,9.55374
388.00,9.51949,25.133713,0.000394,25.154258,-1.7882,-0.123,9.55707,9.55707
389.00,9.52605,25.133852,0.000400,25.154356,-1.7877,-0.123,9.55929,9.55929
390.00,9.53352,25.133826,0.000400,25.154361,-1.7872,-0.123,9.56158,9.56158
391.00,9.53840,25.133906,0.000396,25.154416,-1.7866,-0.123,9.56354,9.56354
392.00,9.54258,25.133986,0.000393,25.154406,-1.7863,-0.122,9.56618,9.56618
393.00,9.54621,25.134037,0.000389,25.154406,-1.7860,-0.122,9.56804,9.56804
394.00,9.54978,25.134003,0.000385,25.154326,-1.7859,-0.122,9.57071,9.57071
395.00,9.55252,25.134036,0.000385,25.154272,-1.7859,-0.122,9.57179,9.57179
396.00,9.55539,25.134042,0.000383,25.154212,-1.7859,-0.122,9.57294,9.57294
397.00,9.55828,25.134071,0.000383,25.154197,-1.7858,-0.121,9.57344,9.57344
398.00,9.56066,25.134040,0.000385,25.154184,-1.7854,-0.121,9.57438,9.57438
399.00,9.56287,25.134112,0.000391,25.154241,-1.7849,-0.121,9.57532,9.57532
400.00,9.56449,25.134148,0.000390,25.154293,-1.7846,-0.121,9.57721,9.57721
401.00,9.56628,25.134164,0.000392,25.154302,-1.7842,-0.121,9.57868,9.57868
402.00,9.56825,25.134187,0.000393,25.154257,-1.7838,-0.121,9.58060,9.58060
403.00,9.56998,25.134266,0.000390,25.154234,-1.7836,-0.121,9.58272,9.58272
404.00,9.57158,25.134376,0.000387,25.154279,-1.7834,-0.121,9.58435,9.58435
405.00,9.57331,25.134390,0.000386,25.154162,-1.7831,-0.121,9.58533,9.58533
406.00,9.57503,25.134495,0.000388,25.154185,-1.7827,-0.121,9.58561,9.58561
407.00,9.57644,25.134566,0.000390,25.154197,-1.7825,-0.121,9.58579,9.58579
408.00,9.57739,25.134622,0.000393,25.154198,-1.7821,-0.121,9.58638,9.58638
409.00,9.57872,25.134708,0.000395,25.154251,-1.7817,-0.120,9.58724,9.58724
410.00,9.58009,25.134834,0.000397,25.154368,-1.7815,-0.120,9.58858,9.58858
411.00,9.58131,25.134913,0.000396,25.154402,-1.7813,-0.120,9.58992,9.58992
412.00,9.58232,25.134985,0.000396,25.154467,-1.7811,-0.120,9.59128,9.59128
413.00,9.58334,25.135074,0.000401,25.154533,-1.7808,-0.120,9.59183,9.59183
414.00,9.58449,25.135020,0.000401,25.154453,-1.7806,-0.120,9.59190,9.59190
415.00,9.58541,25.135073,0.000399,25.154398,-1.7801,-0.120,9.59145,9.59145
416.00,9.58658,25.135108,0.000398,25.154394,-1.7795,-0.120,9.59247,9.59247
417.00,9.58750,25.135207,0.000396,25.154402,-1.7790,-0.120,9.59339,9.59339
418.00,9.58842,25.135192,0.000392,25.154316,-1.7786,-0.119,9.59385,9.59385
419.00,9.58921,25.135308,0.000390,25.154344,-1.7781,-0.119,9.59427,9.59427
420.00,9.58985,25.135288,0.000390,25.154360,-1.7778,-0.119,9.59510,9.59510
421.00,9.59045,25.135254,0.000394,25.154342,-1.7775,-0.119,9.59539,9.59539
422.00,9.59129,25.135221,0.000396,25.154308,-1.7772,-0.119,9.59628,9.59628
423.00,9.59197,25.135267,0.000396,25.154299,-1.7771,-0.119,9.59655,9.59655
424.00,9.59230,25.135262,0.000398,25.154242,-1.7769,-0.119,9.59652,9.59652
425.00,9.59271,25.135292,0.000395,25.154192,-1.7766,-0.119,9.59692,9.59692
426.00,9.59338,25.135323,0.000389,25.154127,-1.7764,-0.119,9.59734,9.59734
427.00,9.59425,25.135337,0.000387,25.154099,-1.7762,-0.118,9.59751,9.59751
428.00,9.59486,25.135409,0.000387,25.154150,-1.7757,-0.118,9.59801,9.59801
429.00,9.59538,25.135420,0.000385,25.154123,-1.7754,-0.118,9.59997,9.59997
430.00,9.59596,25.135439,0.000388,25.154167,-1.7750,-0.118,9.60137,9.60137
431.00,9.59653,25.135383,0.000389,25.154189,-1.7747,-0.118,9.60131,9.60131
432.00,9.59695,25.135433,0.000391,25.154235,-1.7744,-0.118,9.60097,9.60097
433.00,9.59719,25.135438,0.000389,25.154245,-1.7742,-0.118,9.60090,9.60090
434.00,9.59757,25.135466,0.000391,25.154243,-1.7739,-0.118,9.59997,9.59997
435.00,9.59801,25.135570,0.000392,25.154283,-1.7737,-0.117,9.59959,9.59959
436.00,9.59831,25.135681,0.000393,25.154305,-1.7734,-0.117,9.59944,9.59944
437.00,9.59850,25.135662,0.000390,25.154305,-1.7730,-0.117,9.59996,9.59996
438.00,9.59885,25.135691,0.000392,25.154321,-1.7726,-0.117,9.60036,9.60036
439.00,9.59905,25.135714,0.000390,25.154381,-1.7722,-0.117,9.60047,9.60047
440.00,9.59945,25.135730,0.000387,25.154365,-1.7717,-0.117,9.60083,9.60083
441.00,9.59987,25.135806,0.000386,25.154337,-1.7713,-0.117,9.60212,9.60212
442.00,9.60013,25.135981,0.000388,25.154328,-1.7710,-0.116,9.60210,9.60210
443.00,9.60016,25.136139,0.000385,25.154349,-1.7708,-0.116,9.60174,9.60174
444.00,9.60033,25.136201,0.000386,25.154300,-1.7707,-0.116,9.60129,9.60129
445.00,9.60055,25.136271,0.000388,25.154295,-1.7706,-0.116,9.60090,9.60090
446.00,9.60078,25.136384,0.000393,25.154388,-1.7703,-0.116,9.60072,9.60072
447.00,9.60104,25.136358,0.000392,25.154365,-1.7700,-0.116,9.60162,9.60162
448.00,9.60134,25.136351,0.000395,25.154350,-1.7696,-0.116,9.60279,9.60279
449.00,9.60144,25.136389,0.000398,25.154373,-1.7692,-0.116,9.60388,9.60388
450.00,9.60129,25.136342,0.000398,25.154357,-1.7689,-0.116,9.60355,9.60355
451.00,9.60120,25.136278,0.000396,25.154311,-1.7686,-0.116,9.60249,9.60249
452.00,9.60112,25.136214,0.000396,25.154279,-1.7682,-0.116,9.60088,9.60088
453.00,9.60118,25.136187,0.000394,25.154234,-1.7681,-0.115,9.59986,9.59986
454.00,9.60117,25.136164,0.000395,25.154210,-1.7680,-0.115,9.59918,9.59918
455.00,9.60124,25.136202,0.000395,25.154210,-1.7678,-0.115,9.60002,9.60002
456.00,9.60151,25.136259,0.000393,25.154181,-1.7675,-0.115,9.60130,9.60130
457.00,9.60173,25.136345,0.000393,25.154222,-1.7673,-0.115,9.60254,9.60254
458.00,9.60187,25.136383,0.000391,25.154198,-1.7669,-0.115,9.60385,9.60385
459.00,9.60203,25.136544,0.000386,25.154230,-1.7664,-0.114,9.60041,9.60041
460.00,9.60185,25.136687,0.000386,25.154262,-1.7660,-0.114,9.59287,9.59287
461.00,9.60214,25.136786,0.000389,25.154331,-1.7657,-0.114,9.58735,9.58735
462.00,9.60229,25.136916,0.000393,25.154333,-1.7652,-0.114,9.58422,9.58422
463.00,9.60176,25.136989,0.000397,25.154334,-1.7649,-0.114,9.58355,9.58355
464.00,9.60146,25.136982,0.000400,25.154313,-1.7646,-0.114,9.58968,9.58968
465.00,9.60251,25.136973,0.000399,25.154323,-1.7644,-0.114,9.59949,9.59949
466.00,9.60398,25.137033,0.000400,25.154320,-1.7642,-0.114,9.60682,9.60682
467.00,9.60465,25.137022,0.000402,25.154284,-1.7640,-0.114,9.61098,9.61098
468.00,9.60660,25.137061,0.000399,25.154364,-1.7637,-0.114,9.61156,9.61156
469.00,9.58315,25.137133,0.000398,25.154427,-1.7634,-0.114,9.61030,9.61030
470.00,9.56692,25.137198,0.000397,25.154397,-1.7630,-0.114,9.60792,9.60792
471.00,9.57642,25.137116,0.000390,25.154291,-1.7625,-0.114,9.60619,9.60619
472.00,9.58843,25.137158,0.000388,25.154371,-1.7622,-0.113,9.60578,9.60578
473.00,9.60336,25.137127,0.000386,25.154330,-1.7618,-0.113,9.60548,9.60548
474.00,9.61277,25.137136,0.000385,25.154281,-1.7617,-0.113,9.60478,9.60478
475.00,9.61353,25.137193,0.000390,25.154323,-1.7614,-0.113,9.60527,9.60527
476.00,9.61138,25.137304,0.000395,25.154414,-1.7613,-0.113,9.60600,9.60600
477.00,9.60968,25.137256,0.000391,25.154325,-1.7612,-0.113,9.60638,9.60638
478.00,9.60882,25.137349,0.000389,25.154381,-1.7610,-0.113,9.60664,9.60664
479.00,9.60808,25.137367,0.000388,25.154362,-1.7606,-0.113,9.60672,9.60672
480.00,9.60799,25.137370,0.000380,25.154331,-1.7603,-0.112,9.60643,9.60643
481.00,9.60784,25.137354,0.000378,25.154326,-1.7599,-0.112,9.60536,9.60536
482.00,9.60743,25.137481,0.000382,25.154378,-1.7596,-0.112,9.60462,9.60462
483.00,9.60713,25.137505,0.000383,25.154309,-1.7592,-0.112,9.60457,9.60457
484.00,9.60696,25.137549,0.000384,25.154303,-1.7591,-0.112,9.60547,9.60547
485.00,9.60667,25.137629,0.000386,25.154336,-1.7590,-0.112,9.60609,9.60609
486.00,9.60620,25.137688,0.000386,25.154273,-1.7591,-0.112,9.60629,9.60629
487.00,9.60574,25.137696,0.000387,25.154221,-1.7589,-0.112,9.60558,9.60558
488.00,9.60548,25.137697,0.000389,25.154218,-1.7586,-0.112,9.60502,9.60502
489.00,9.60539,25.137715,0.000386,25.154250,-1.7584,-0.112,9.60434,9.60434
490.00,9.60528,25.137684,0.000388,25.154215,-1.7581,-0.111,9.60319,9.60319
491.00,9.60520,25.137768,0.000392,25.154247,-1.7577,-0.111,9.60277,9.60277
492.00,9.60491,25.137833,0.000393,25.154296,-1.7574,-0.111,9.60238,9.60238
493.00,9.60460,25.137850,0.000393,25.154287,-1.7571,-0.111,9.60177,9.60177
494.00,9.60442,25.137928,0.000397,25.154298,-1.7568,-0.111,9.60105,9.60105
495.00,9.60442,25.137989,0.000396,25.154332,-1.7565,-0.111,9.60183,9.60183
496.00,9.60420,25.137967,0.000396,25.154313,-1.7561,-0.111,9.60215,9.60215
497.00,9.60399,25.137992,0.000393,25.154322,-1.7557,-0.111,9.60306,9.60306
498.00,9.60389,25.138118,0.000392,25.154379,-1.7554,-0.111,9.60396,9.60396
499.00,9.60385,25.138156,0.000390,25.154360,-1.7551,-0.111,9.60455,9.60455
500.00,9.60385,25.138150,0.000384,25.154258,-1.7546,-0.110,9.60444,9.60444
501.00,9.60397,25.138213,0.000380,25.154252,-1.7543,-0.110,9.60499,9.60499
502.00,9.60389,25.138240,0.000380,25.154234,-1.7541,-0.110,9.60524,9.60524
503.00,9.60344,25.138327,0.000382,25.154267,-1.7537,-0.110,9.60327,9.60327
504.00,9.60328,25.138394,0.000385,25.154268,-1.7535,-0.110,9.59723,9.59723
505.00,9.60328,25.138539,0.000393,25.154416,-1.7532,-0.110,9.58414,9.58414
506.00,9.60336,25.138599,0.000394,25.154412,-1.7530,-0.110,9.56050,9.56050
507.00,9.60410,25.138707,0.000395,25.154428,-1.7528,-0.110,9.52512,9.52512
508.00,9.60468,25.138700,0.000393,25.154387,-1.7525,-0.109,9.48045,9.48045
509.00,9.60493,25.138665,0.000393,25.154416,-1.7523,-0.109,9.43324,9.43324
510.00,9.60537,25.138642,0.000388,25.154330,-1.7521,-0.109,9.39128,9.39128
@4,2.0001,4.0, 510.084999999999 
511.00,9.60595,25.138696,0.000392,25.154383,-1.7517,-0.109,9.36156,9.36156
512.00,9.60525,25.138724,0.000394,25.154417,-1.7513,-0.109,9.34868,9.34868
513.00,9.59459,25.138751,0.000393,25.154396,-1.7510,-0.109,9.35169,9.35169
514.00,9.57423,25.138765,0.000391,25.154296,-1.7506,-0.109,9.36681,9.36681
515.00,9.53986,25.138839,0.000393,25.154284,-1.7502,-0.109,9.38686,9.38686
516.00,9.48777,25.138884,0.000392,25.154265,-1.7499,-0.109,9.40691,9.40691
517.00,9.42864,25.138951,0.000391,25.154258,-1.7495,-0.108,9.42568,9.42568
518.00,9.37158,25.138984,0.000390,25.154194,-1.7491,-0.108,9.44209,9.44209
519.00,9.33859,25.139136,0.000392,25.154303,-1.7488,-0.108,9.45404,9.45404
520.00,9.33035,25.139145,0.000393,25.154350,-1.7487,-0.108,9.46416,9.46416
521.00,9.33949,25.139206,0.000389,25.154378,-1.7486,-0.108,9.47225,9.47225
522.00,9.36419,25.139233,0.000389,25.154426,-1.7486,-0.108,9.47875,9.47875
523.00,9.38646,25.139292,0.000391,25.154552,-1.7485,-0.108,9.48560,9.48560
524.00,9.41383,25.139307,0.000392,25.154567,-1.7482,-0.108,9.49370,9.49370
525.00,9.43033,25.139340,0.000391,25.154528,-1.7480,-0.108,9.50181,9.50181
526.00,9.43971,25.139412,0.000393,25.154569,-1.7477,-0.108,9.51158,9.51158
527.00,9.45796,25.139436,0.000391,25.154554,-1.7474,-0.107,9.52087,9.52087
528.00,9.46829,25.139486,0.000389,25.154540,-1.7472,-0.107,9.52874,9.52874
529.00,9.47389,25.139497,0.000385,25.154475,-1.7472,-0.107,9.53536,9.53536
530.00,9.48085,25.139510,0.000384,25.154495,-1.7472,-0.107,9.54248,9.54248
531.00,9.48014,25.139399,0.000385,25.154343,-1.7471,-0.107,9.54778,9.54778
532.00,9.49061,25.139376,0.000385,25.154220,-1.7468,-0.107,9.55147,9.55147
533.00,9.50259,25.139367,0.000387,25.154099,-1.7465,-0.106,9.55517,9.55517
534.00,9.51426,25.139348,0.000390,25.154023,-1.7460,-0.106,9.55860,9.55860
535.00,9.52156,25.139407,0.000392,25.153955,-1.7454,-0.107,9.56074,9.56074
536.00,9.52880,25.139492,0.000390,25.154027,-1.7449,-0.106,9.56306,9.56306
537.00,9.53570,25.139547,0.000393,25.154080,-1.7447,-0.106,9.56644,9.56644
538.00,9.54201,25.139521,0.000396,25.154121,-1.7446,-0.106,9.56921,9.56921
539.00,9.54621,25.139625,0.000397,25.154203,-1.7444,-0.106,9.57177,9.57177
540.00,9.54981,25.139617,0.000394,25.154198,-1.7441,-0.106,9.57288,9.57288
541.00,9.55385,25.139730,0.000397,25.154261,-1.7439,-0.106,9.57411,9.57411
542.00,9.55731,25.139829,0.000398,25.154300,-1.7436,-0.106,9.57485,9.57485
543.00,9.56036,25.139959,0.000394,25.154328,-1.7432,-0.106,9.57562,9.57562
544.00,9.56304,25.139964,0.000394,25.154347,-1.7429,-0.105,9.57612,9.57612
545.00,9.56500,25.140075,0.000396,25.154426,-1.7428,-0.105,9.57827,9.57827
546.00,9.56723,25.140053,0.000397,25.154390,-1.7425,-0.105,9.58067,9.58067
547.00,9.56893,25.140059,0.000398,25.154420,-1.7422,-0.105,9.58240,9.58240
548.00,9.57065,25.140111,0.000398,25.154475,-1.7420,-0.105,9.58436,9.58436
549.00,9.57249,25.140217,0.000399,25.154501,-1.7417,-0.105,9.58546,9.58546
550.00,9.57460,25.140276,0.000399,25.154493,-1.7413,-0.105,9.58651,9.58651
551.00,9.57638,25.140349,0.000398,25.154496,-1.7410,-0.105,9.58736,9.58736
552.00,9.57780,25.140371,0.000393,25.154433,-1.7407,-0.105,9.58751,9.58751
553.00,9.57918,25.140368,0.000394,25.154353,-1.7403,-0.105,9.58643,9.58643
554.00,9.58032,25.140434,0.000393,25.154282,-1.7400,-0.105,9.58776,9.58776
555.00,9.58104,25.140550,0.000392,25.154309,-1.7399,-0.104,9.58933,9.58933
556.00,9.58243,25.140554,0.000389,25.154258,-1.7395,-0.104,9.59101,9.59101
557.00,9.58373,25.140687,0.000392,25.154278,-1.7391,-0.104,9.59362,9.59362
558.00,9.58507,25.140743,0.000389,25.154259,-1.7388,-0.104,9.59648,9.59648
559.00,9.58624,25.140731,0.000389,25.154278,-1.7385,-0.104,9.59697,9.59697
560.00,9.58737,25.140734,0.000391,25.154278,-1.7379,-0.104,9.59685,9.59685
561.00,9.58877,25.140784,0.000397,25.154270,-1.7375,-0.104,9.59693,9.59693
562.00,9.59002,25.140710,0.000396,25.154249,-1.7374,-0.104,9.59679,9.59679
563.00,9.59092,25.140699,0.000397,25.154217,-1.7372,-0.104,9.59676,9.59676
564.00,9.59179,25.140683,0.000398,25.154200,-1.7370,-0.104,9.59694,9.59694
565.00,9.59260,25.140713,0.000397,25.154188,-1.7368,-0.104,9.59715,9.59715
566.00,9.59330,25.140793,0.000395,25.154263,-1.7368,-0.103,9.59743,9.59743
567.00,9.59368,25.140872,0.000395,25.154294,-1.7367,-0.103,9.59750,9.59750
568.00,9.59425,25.141032,0.000396,25.154408,-1.7366,-0.103,9.59882,9.59882
569.00,9.59494,25.141183,0.000394,25.154491,-1.7363,-0.103,9.59953,9.59953
570.00,9.59555,25.141263,0.000396,25.154510,-1.7362,-0.103,9.59967,9.59967
571.00,9.59590,25.141278,0.000398,25.154504,-1.7359,-0.103,9.59910,9.59910
572.00,9.59632,25.141363,0.000399,25.154537,-1.7354,-0.103,9.59869,9.59869
573.00,9.59708,25.141371,0.000399,25.154512,-1.7352,-0.103,9.59792,9.59792
574.00,9.59769,25.141337,0.000400,25.154450,-1.7350,-0.103,9.59797,9.59797
575.00,9.59793,25.141225,0.000397,25.154386,-1.7347,-0.103,9.59862,9.59862
576.00,9.59829,25.141276,0.000396,25.154355,-1.7346,-0.103,9.60040,9.60040
577.00,9.59870,25.141284,0.000396,25.154293,-1.7345,-0.103,9.60245,9.60245
578.00,9.59914,25.141265,0.000395,25.154309,-1.7342,-0.103,9.60432,9.60432
579.00,9.59980,25.141262,0.000392,25.154313,-1.7339,-0.102,9.60579,9.60579
580.00,9.60024,25.141426,0.000389,25.154362,-1.7335,-0.102,9.60632,9.60632
581.00,9.60066,25.141432,0.000387,25.154347,-1.7332,-0.102,9.60640,9.60640
582.00,9.60104,25.141502,0.000382,25.154375,-1.7329,-0.102,9.60642,9.60642
583.00,9.60141,25.141543,0.000380,25.154309,-1.7327,-0.101,9.60510,9.60510
584.00,9.60172,25.141646,0.000384,25.154326,-1.7326,-0.101,9.60411,9.60411
585.00,9.60210,25.141624,0.000388,25.154292,-1.7325,-0.101,9.60347,9.60347
586.00,9.60207,25.141735,0.000391,25.154382,-1.7321,-0.101,9.60215,9.60215
587.00,9.60225,25.141730,0.000392,25.154370,-1.7317,-0.101,9.60218,9.60218
588.00,9.60254,25.141803,0.000393,25.154404,-1.7312,-0.101,9.60329,9.60329
589.00,9.60291,25.141842,0.000389,25.154429,-1.7307,-0.101,9.60451,9.60451
590.00,9.60320,25.141836,0.000387,25.154353,-1.7302,-0.101,9.60519,9.60519
591.00,9.60359,25.141835,0.000384,25.154257,-1.7300,-0.101,9.60631,9.60631
592.00,9.60402,25.141916,0.000387,25.154257,-1.7299,-0.100,9.60590,9.60590
593.00,9.60430,25.141942,0.000388,25.154268,-1.7297,-0.100,9.60503,9.60503
594.00,9.60464,25.142015,0.000389,25.154271,-1.7297,-0.100,9.60502,9.60502
595.00,9.60501,25.142102,0.000392,25.154327,-1.7297,-0.100,9.60556,9.60556
596.00,9.60509,25.142114,0.000394,25.154351,-1.7297,-0.100,9.60545,9.60545
597.00,9.60495,25.142121,0.000394,25.154374,-1.7295,-0.100,9.60526,9.60526
598.00,9.60469,25.142097,0.000394,25.154353,-1.7293,-0.100,9.60483,9.60483
599.00,9.60451,25.142131,0.000396,25.154386,-1.7289,-0.100,9.60470,9.60470
600.00,9.60471,25.142169,0.000395,25.154382,-1.7286,-0.100,9.60506,9.60506
601.00,9.60490,25.142207,0.000392,25.154381,-1.7282,-0.100,9.60592,9.60592
602.00,9.60496,25.142237,0.000390,25.154348,-1.7279,-0.100,9.60638,9.60638
603.00,9.60497,25.142419,0.000389,25.154410,-1.7276,-0.099,9.60702,9.60702
604.00,9.60505,25.142461,0.000389,25.154378,-1.7275,-0.099,9.60616,9.60616
605.00,9.60519,25.142505,0.000386,25.154441,-1.7274,-0.099,9.60535,9.60535
606.00,9.60546,25.142549,0.000385,25.154435,-1.7273,-0.099,9.60450,9.60450
607.00,9.60546,25.142575,0.000385,25.154455,-1.7271,-0.099,9.60496,9.60496
608.00,9.60555,25.142630,0.000385,25.154472,-1.7269,-0.099,9.60511,9.60511
609.00,9.60540,25.142711,0.000385,25.154528,-1.7267,-0.098,9.60560,9.60560
610.00,9.60542,25.142794,0.000388,25.154509,-1.7264,-0.098,9.60600,9.60600
611.00,9.60556,25.142901,0.000387,25.154584,-1.7262,-0.098,9.60666,9.60666
612.00,9.60576,25.142974,0.000391,25.154629,-1.7259,-0.098,9.60708,9.60708
613.00,9.60609,25.143003,0.000394,25.154626,-1.7256,-0.098,9.60806,9.60806
614.00,9.60630,25.143016,0.000395,25.154615,-1.7252,-0.098,9.60862,9.60862
615.00,9.60623,25.143064,0.000391,25.154579,-1.7249,-0.098,9.60866,9.60866
616.00,9.60636,25.143088,0.000391,25.154583,-1.7245,-0.098,9.60856,9.60856
617.00,9.60644,25.143212,0.000387,25.154571,-1.7242,-0.098,9.60766,9.60766
618.00,9.60672,25.143288,0.000385,25.154559,-1.7241,-0.098,9.60746,9.60746
619.00,9.60707,25.143389,0.000385,25.154509,-1.7240,-0.097,9.60815,9.60815
620.00,9.60709,25.143460,0.000388,25.154604,-1.7238,-0.097,9.60802,9.60802
621.00,9.60698,25.143559,0.000391,25.154575,-1.7235,-0.097,9.60821,9.60821
622.00,9.60704,25.143560,0.000392,25.154588,-1.7233,-0.097,9.60894,9.60894
623.00,9.60737,25.143512,0.000395,25.154550,-1.7231,-0.097,9.60979,9.60979
624.00,9.60792,25.143481,0.000396,25.154539,-1.7229,-0.097,9.61050,9.61050
625.00,9.60848,25.143450,0.000395,25.154460,-1.7227,-0.097,9.61227,9.61227
626.00,9.60892,25.143419,0.000394,25.154475,-1.7225,-0.097,9.61265,9.61265
627.00,9.60896,25.143437,0.000389,25.154422,-1.7222,-0.097,9.61199,9.61199
628.00,9.60890,25.143439,0.000385,25.154432,-1.7218,-0.096,9.61058,9.61058
629.00,9.60913,25.143493,0.000382,25.154455,-1.7215,-0.096,9.60992,9.60992
630.00,9.60940,25.143544,0.000384,25.154460,-1.7212,-0.096,9.60906,9.60906
631.00,9.60951,25.143539,0.000387,25.154370,-1.7211,-0.096,9.60930,9.60930
632.00,9.60963,25.143585,0.000391,25.154392,-1.7210,-0.096,9.60959,9.60959
633.00,9.60953,25.143649,0.000395,25.154390,-1.7210,-0.096,9.61024,9.61024
634.00,9.60970,25.143695,0.000396,25.154433,-1.7208,-0.096,9.60982,9.60982
635.00,9.60986,25.143715,0.000396,25.154492,-1.7206,-0.096,9.60948,9.60948
636.00,9.61016,25.143742,0.000393,25.154529,-1.7203,-0.096,9.60856,9.60856
637.00,9.61009,25.143717,0.000391,25.154494,-1.7201,-0.095,9.60893,9.60893
638.00,9.60992,25.143858,0.000391,25.154570,-1.7198,-0.095,9.60905,9.60905
639.00,9.60986,25.143906,0.000390,25.154516,-1.7194,-0.095,9.60951,9.60951
640.00,9.61009,25.143996,0.000394,25.154478,-1.7191,-0.095,9.61010,9.61010
641.00,9.61042,25.144115,0.000395,25.154496,-1.7188,-0.095,9.61182,9.61182
642.00,9.61071,25.144251,0.000398,25.154497,-1.7182,-0.095,9.61247,9.61247
643.00,9.61075,25.144216,0.000396,25.154385,-1.7179,-0.095,9.61310,9.61310
644.00,9.61072,25.144291,0.000396,25.154408,-1.7178,-0.095,9.61324,9.61324
645.00,9.61045,25.144356,0.000389,25.154391,-1.7176,-0.095,9.61253,9.61253
646.00,9.61020,25.144431,0.000390,25.154438,-1.7173,-0.094,9.61119,9.61119
647.00,9.61033,25.144431,0.000393,25.154489,-1.7172,-0.094,9.61085,9.61085
648.00,9.61068,25.144467,0.000394,25.154527,-1.7169,-0.094,9.61112,9.61112
649.00,9.61101,25.144467,0.000393,25.154466,-1.7165,-0.094,9.61181,9.61181
650.00,9.61122,25.144485,0.000398,25.154483,-1.7161,-0.094,9.61324,9.61324
651.00,9.61142,25.144453,0.000395,25.154470,-1.7159,-0.094,9.61452,9.61452
652.00,9.61171,25.144468,0.000392,25.154427,-1.7156,-0.094,9.61492,9.61492
653.00,9.61199,25.144560,0.000393,25.154464,-1.7154,-0.094,9.61312,9.61312
654.00,9.61250,25.144627,0.000395,25.154514,-1.7154,-0.094,9.60811,9.60811
655.00,9.61291,25.144609,0.000391,25.154449,-1.7152,-0.094,9.59701,9.59701
656.00,9.61296,25.144661,0.000393,25.154411,-1.7149,-0.094,9.57664,9.57664
657.00,9.61279,25.144603,0.000392,25.154319,-1.7145,-0.094,9.54714,9.54714
658.00,9.61302,25.144579,0.000391,25.154265,-1.7141,-0.094,9.50930,9.50930
659.00,9.61467,25.144552,0.000390,25.154254,-1.7137,-0.093,9.46792,9.46792
660.00,9.61566,25.144601,0.000389,25.154316,-1.7134,-0.093,9.43110,9.43110
@5,2.0001,4.0, 660.015999999996 
661.00,9.61502,25.144662,0.000388,25.154324,-1.7133,-0.093,9.40590,9.40590
662.00,9.61273,25.144785,0.000388,25.154430,-1.7132,-0.093,9.39382,9.39382
663.00,9.60576,25.144803,0.000384,25.154436,-1.7130,-0.092,9.39611,9.39611
664.00,9.59058,25.144825,0.000383,25.154430,-1.7127,-0.092,9.40924,9.40924
665.00,9.56011,25.144895,0.000382,25.154487,-1.7124,-0.092,9.42766,9.42766
666.00,9.51334,25.144911,0.000381,25.154499,-1.7121,-0.092,9.44690,9.44690
667.00,9.46546,25.144989,0.000380,25.154515,-1.7116,-0.092,9.46526,9.46526
668.00,9.41671,25.145070,0.000383,25.154550,-1.7114,-0.092,9.48125,9.48125
669.00,9.38431,25.145075,0.000382,25.154500,-1.7112,-0.092,9.49411,9.49411
670.00,9.37635,25.145059,0.000383,25.154452,-1.7110,-0.092,9.50395,9.50395
671.00,9.38735,25.145096,0.000382,25.154417,-1.7108,-0.091,9.51098,9.51098
672.00,9.40507,25.145129,0.000386,25.154421,-1.7106,-0.091,9.51644,9.51644
673.00,9.42801,25.145186,0.000385,25.154454,-1.7103,-0.091,9.52150,9.52150
674.00,9.44972,25.145306,0.000385,25.154490,-1.7101,-0.091,9.52632,9.52632
675.00,9.46820,25.145424,0.000388,25.154503,-1.7099,-0.091,9.53176,9.53176
676.00,9.48341,25.145485,0.000391,25.154483,-1.7098,-0.091,9.53929,9.53929
677.00,9.49693,25.145510,0.000387,25.154411,-1.7096,-0.091,9.54665,9.54665
678.00,9.50797,25.145569,0.000387,25.154394,-1.7095,-0.090,9.55366,9.55366
679.00,9.51386,25.145610,0.000389,25.154393,-1.7093,-0.090,9.56057,9.56057
680.00,9.51744,25.145664,0.000388,25.154398,-1.7091,-0.090,9.56682,9.56682
681.00,9.51863,25.145735,0.000387,25.154516,-1.7088,-0.090,9.57128,9.57128
682.00,9.52415,25.145842,0.000392,25.154571,-1.7085,-0.090,9.57524,9.57524
683.00,9.53284,25.145863,0.000394,25.154581,-1.7082,-0.090,9.57897,9.57897
684.00,9.53860,25.145874,0.000394,25.154600,-1.7078,-0.090,9.58224,9.58224
685.00,9.54604,25.145856,0.000394,25.154513,-1.7076,-0.090,9.58470,9.58470
686.00,9.55531,25.145831,0.000393,25.154395,-1.7074,-0.090,9.58676,9.58676
687.00,9.56175,25.145890,0.000393,25.154392,-1.7074,-0.090,9.58933,9.58933
688.00,9.56666,25.145945,0.000395,25.154360,-1.7073,-0.090,9.59091,9.59091
689.00,9.57048,25.146009,0.000396,25.154336,-1.7072,-0.090,9.59229,9.59229
690.00,9.57420,25.146065,0.000397,25.154377,-1.7069,-0.090,9.59328,9.59328
691.00,9.57688,25.146164,0.000397,25.154430,-1.7065,-0.090,9.59496,9.59496
692.00,9.57951,25.146131,0.000394,25.154436,-1.7060,-0.089,9.59605,9.59605
693.00,9.58151,25.146139,0.000394,25.154427,-1.7057,-0.089,9.59675,9.59675
694.00,9.58381,25.146213,0.000395,25.154521,-1.7054,-0.089,9.59799,9.59799
695.00,9.58641,25.146285,0.000393,25.154546,-1.7051,-0.089,9.60001,9.60001
696.00,9.58858,25.146298,0.000396,25.154573,-1.7051,-0.089,9.60024,9.60024
697.00,9.59029,25.146307,0.000398,25.154541,-1.7051,-0.089,9.60033,9.60033
698.00,9.59170,25.146349,0.000400,25.154540,-1.7049,-0.089,9.60100,9.60100
699.00,9.59306,25.146278,0.000397,25.154433,-1.7047,-0.089,9.60153,9.60153
700.00,9.59463,25.146272,0.000397,25.154432,-1.7045,-0.089,9.60234,9.60234
701.00,9.59601,25.146277,0.000396,25.154393,-1.7040,-0.089,9.60400,9.60400
702.00,9.59726,25.146346,0.000395,25.154440,-1.7035,-0.089,9.60572,9.60572
703.00,9.59842,25.146435,0.000393,25.154475,-1.7033,-0.088,9.60720,9.60720
704.00,9.59950,25.146582,0.000396,25.154549,-1.7030,-0.088,9.60841,9.60841
705.00,9.60061,25.146663,0.000394,25.154597,-1.7028,-0.088,9.60887,9.60887
706.00,9.60176,25.146710,0.000392,25.154620,-1.7025,-0.088,9.60954,9.60954
707.00,9.60263,25.146732,0.000395,25.154512,-1.7021,-0.088,9.60999,9.60999
708.00,9.60344,25.146655,0.000393,25.154394,-1.7015,-0.088,9.61058,9.61058
709.00,9.60431,25.146708,0.000391,25.154368,-1.7010,-0.088,9.61078,9.61078
710.00,9.60518,25.146759,0.000393,25.154305,-1.7006,-0.088,9.61163,9.61163
711.00,9.60616,25.146899,0.000395,25.154351,-1.7003,-0.088,9.61235,9.61235
712.00,9.60683,25.146943,0.000392,25.154432,-1.7002,-0.087,9.61268,9.61268
713.00,9.60749,25.147082,0.000394,25.154547,-1.7001,-0.087,9.61261,9.61261
714.00,9.60816,25.147068,0.000394,25.154528,-1.7000,-0.087,9.61327,9.61327
715.00,9.60881,25.147001,0.000394,25.154452,-1.6997,-0.087,9.61348,9.61348
716.00,9.60954,25.146959,0.000394,25.154409,-1.6995,-0.087,9.61447,9.61447
717.00,9.61070,25.147106,0.000392,25.154433,-1.6993,-0.087,9.61703,9.61703
718.00,9.61191,25.147165,0.000391,25.154415,-1.6991,-0.087,9.61908,9.61908
719.00,9.61268,25.147276,0.000390,25.154423,-1.6989,-0.087,9.61926,9.61926
720.00,9.61321,25.147461,0.000394,25.154558,-1.6988,-0.087,9.62011,9.62011
721.00,9.61389,25.147500,0.000392,25.154476,-1.6985,-0.087,9.62078,9.62078
722.00,9.61461,25.147482,0.000393,25.154467,-1.6982,-0.086,9.61999,9.61999
723.00,9.61523,25.147545,0.000389,25.154453,-1.6979,-0.086,9.61972,9.61972
724.00,9.61577,25.147531,0.000386,25.154419,-1.6974,-0.086,9.62115,9.62115
725.00,9.61642,25.147482,0.000383,25.154366,-1.6970,-0.086,9.62189,9.62189
726.00,9.61717,25.147564,0.000384,25.154436,-1.6967,-0.085,9.62178,9.62178
727.00,9.61788,25.147575,0.000388,25.154389,-1.6963,-0.085,9.62232,9.62232
728.00,9.61841,25.147554,0.000390,25.154341,-1.6960,-0.086,9.62282,9.62282
729.00,9.61892,25.147649,0.000393,25.154393,-1.6957,-0.085,9.62238,9.62238
730.00,9.61921,25.147717,0.000396,25.154415,-1.6955,-0.085,9.62184,9.62184
731.00,9.61952,25.147728,0.000395,25.154412,-1.6955,-0.085,9.62193,9.62193
732.00,9.61995,25.147679,0.000393,25.154390,-1.6954,-0.085,9.62173,9.62173
733.00,9.62063,25.147656,0.000394,25.154356,-1.6953,-0.085,9.62238,9.62238
734.00,9.62136,25.147628,0.000393,25.154367,-1.6952,-0.085,9.62390,9.62390
735.00,9.62200,25.147576,0.000390,25.154312,-1.6948,-0.085,9.62547,9.62547
736.00,9.62244,25.147523,0.000394,25.154271,-1.6944,-0.085,9.62542,9.62542
737.00,9.62235,25.147625,0.000398,25.154401,-1.6940,-0.085,9.62490,9.62490
738.00,9.62224,25.147696,0.000399,25.154501,-1.6936,-0.085,9.62421,9.62421
739.00,9.62240,25.147743,0.000403,25.154515,-1.6933,-0.085,9.62287,9.62287
740.00,9.62264,25.147811,0.000406,25.154519,-1.6932,-0.085,9.62169,9.62169
741.00,9.62284,25.147880,0.000403,25.154523,-1.6931,-0.085,9.62266,9.62266
742.00,9.62305,25.147926,0.000398,25.154466,-1.6931,-0.084,9.62343,9.62343
743.00,9.62323,25.147983,0.000395,25.154483,-1.6930,-0.084,9.62358,9.62358
744.00,9.62327,25.148007,0.000388,25.154470,-1.6927,-0.084,9.62436,9.62436
745.00,9.62341,25.148088,0.000386,25.154516,-1.6925,-0.084,9.62528,9.62528
746.00,9.62363,25.148201,0.000391,25.154534,-1.6921,-0.084,9.62585,9.62585
747.00,9.62412,25.148282,0.000395,25.154530,-1.6918,-0.084,9.62691,9.62691
748.00,9.62430,25.148334,0.000394,25.154463,-1.6914,-0.084,9.62742,9.62742
749.00,9.62450,25.148461,0.000400,25.154496,-1.6912,-0.084,9.62718,9.62718
750.00,9.62468,25.148558,0.000398,25.154534,-1.6909,-0.084,9.62694,9.62694
751.00,9.62495,25.148545,0.000392,25.154489,-1.6906,-0.084,9.62632,9.62632
752.00,9.62521,25.148592,0.000387,25.154507,-1.6904,-0.083,9.62588,9.62588
753.00,9.62518,25.148646,0.000389,25.154553,-1.6905,-0.083,9.62504,9.62504
754.00,9.62491,25.148697,0.000385,25.154574,-1.6904,-0.083,9.62456,9.62456
755.00,9.62462,25.148705,0.000388,25.154570,-1.6901,-0.083,9.62431,9.62431
756.00,9.62459,25.148809,0.000391,25.154626,-1.6899,-0.083,9.62381,9.62381
757.00,9.62480,25.148829,0.000394,25.154571,-1.6896,-0.083,9.62352,9.62352
758.00,9.62507,25.148923,0.000393,25.154570,-1.6890,-0.083,9.62489,9.62489
759.00,9.62542,25.148918,0.000396,25.154512,-1.6885,-0.083,9.62614,9.62614
760.00,9.62565,25.149047,0.000393,25.154523,-1.6882,-0.083,9.62646,9.62646
761.00,9.62576,25.149111,0.000390,25.154548,-1.6879,-0.082,9.62694,9.62694
762.00,9.62582,25.149170,0.000391,25.154631,-1.6877,-0.082,9.62751,9.62751
763.00,9.62605,25.149118,0.000391,25.154604,-1.6876,-0.082,9.62713,9.62713
764.00,9.62613,25.149155,0.000393,25.154612,-1.6874,-0.082,9.62674,9.62674
765.00,9.62619,25.149187,0.000395,25.154618,-1.6872,-0.082,9.62706,9.62706
766.00,9.62616,25.149175,0.000396,25.154648,-1.6870,-0.082,9.62736,9.62736
767.00,9.62605,25.149257,0.000398,25.154702,-1.6868,-0.082,9.62710,9.62710
768.00,9.62610,25.149307,0.000398,25.154716,-1.6865,-0.082,9.62782,9.62782
769.00,9.62638,25.149338,0.000400,25.154754,-1.6863,-0.082,9.62875,9.62875
770.00,9.62668,25.149251,0.000400,25.154671,-1.6861,-0.082,9.62919,9.62919
771.00,9.62680,25.149305,0.000399,25.154647,-1.6859,-0.082,9.62926,9.62926
772.00,9.62691,25.149188,0.000397,25.154524,-1.6855,-0.081,9.62987,9.62987
773.00,9.62710,25.149228,0.000398,25.154546,-1.6853,-0.081,9.62909,9.62909
774.00,9.62732,25.149255,0.000394,25.154541,-1.6851,-0.081,9.62812,9.62812
775.00,9.62753,25.149349,0.000393,25.154585,-1.6849,-0.081,9.62792,9.62792
776.00,9.62776,25.149356,0.000395,25.154534,-1.6847,-0.081,9.62786,9.62786
777.00,9.62788,25.149455,0.000393,25.154486,-1.6845,-0.081,9.62731,9.62731
778.00,9.62794,25.149520,0.000390,25.154479,-1.6843,-0.081,9.62756,9.62756
779.00,9.62782,25.149521,0.000391,25.154427,-1.6841,-0.081,9.62768,9.62768
780.00,9.62804,25.149544,0.000391,25.154388,-1.6837,-0.081,9.62874,9.62874
781.00,9.62843,25.149588,0.000390,25.154409,-1.6834,-0.080,9.62994,9.62994
782.00,9.62875,25.149676,0.000393,25.154535,-1.6832,-0.080,9.63106,9.63106
783.00,9.62895,25.149723,0.000395,25.154540,-1.6831,-0.080,9.63156,9.63156
784.00,9.62904,25.149761,0.000394,25.154520,-1.6830,-0.080,9.63212,9.63212
785.00,9.62930,25.149724,0.000394,25.154493,-1.6827,-0.080,9.63181,9.63181
786.00,9.62952,25.149752,0.000394,25.154483,-1.6824,-0.080,9.63149,9.63149
787.00,9.62974,25.149763,0.000393,25.154425,-1.6820,-0.080,9.63166,9.63166
788.00,9.62987,25.149740,0.000392,25.154437,-1.6816,-0.080,9.63280,9.63280
789.00,9.63026,25.149678,0.000390,25.154412,-1.6812,-0.080,9.63390,9.63390
790.00,9.63039,25.149753,0.000389,25.154493,-1.6810,-0.079,9.63400,9.63400
791.00,9.63065,25.149750,0.000388,25.154473,-1.6811,-0.079,9.63481,9.63481
792.00,9.63108,25.149736,0.000389,25.154425,-1.6809,-0.079,9.63466,9.63466
793.00,9.63140,25.149846,0.000390,25.154450,-1.6807,-0.079,9.63360,9.63360
794.00,9.63145,25.149918,0.000395,25.154490,-1.6806,-0.079,9.63267,9.63267
795.00,9.63176,25.149925,0.000396,25.154434,-1.6804,-0.079,9.63309,9.63309
796.00,9.63217,25.150023,0.000398,25.154459,-1.6801,-0.079,9.63353,9.63353
797.00,9.63263,25.150089,0.000397,25.154498,-1.6797,-0.079,9.63387,9.63387
798.00,9.63302,25.150037,0.000396,25.154427,-1.6794,-0.079,9.63465,9.63465
799.00,9.63328,25.150149,0.000394,25.154375,-1.6790,-0.078,9.63482,9.63482
800.00,9.63329,25.150195,0.000391,25.154351,-1.6786,-0.078,9.63401,9.63401
801.00,9.63319,25.150237,0.000394,25.154376,-1.6782,-0.078,9.63264,9.63264
802.00,9.63320,25.150250,0.000396,25.154362,-1.6779,-0.078,9.63236,9.63236
803.00,9.63355,25.150335,0.000397,25.154391,-1.6778,-0.078,9.63162,9.63162
804.00,9.63370,25.150338,0.000396,25.154427,-1.6777,-0.078,9.62742,9.62742
805.00,9.63352,25.150446,0.000400,25.154544,-1.6777,-0.078,9.61797,9.61797
806.00,9.63334,25.150478,0.000397,25.154526,-1.6777,-0.078,9.60144,9.60144
807.00,9.63325,25.150548,0.000396,25.154548,-1.6777,-0.078,9.57607,9.57607
808.00,9.63382,25.150580,0.000393,25.154484,-1.6775,-0.078,9.54239,9.54239
809.00,9.63277,25.150658,0.000393,25.154442,-1.6771,-0.077,9.50594,9.50594
810.00,9.63153,25.150724,0.000392,25.154364,-1.6767,-0.077,9.47367,9.47367
@6,2.0001,4.0, 810.061999999998 
811.00,9.63161,25.150794,0.000392,25.154357,-1.6764,-0.077,9.45042,9.45042
812.00,9.63292,25.150811,0.000391,25.154294,-1.6762,-0.077,9.43851,9.43851
813.00,9.63062,25.150894,0.000393,25.154357,-1.6760,-0.077,9.44001,9.44001
814.00,9.61037,25.150928,0.000392,25.154371,-1.6757,-0.077,9.45204,9.45204
815.00,9.58357,25.150945,0.000390,25.154368,-1.6753,-0.077,9.46960,9.46960
816.00,9.54890,25.150985,0.000389,25.154361,-1.6750,-0.077,9.48774,9.48774
817.00,9.50650,25.151083,0.000391,25.154408,-1.6746,-0.076,9.50463,9.50463
818.00,9.46251,25.151090,0.000390,25.154370,-1.6743,-0.076,9.51821,9.51821
819.00,9.42848,25.151091,0.000391,25.154350,-1.6741,-0.076,9.52961,9.52961
820.00,9.42247,25.151069,0.000391,25.154292,-1.6739,-0.076,9.53739,9.53739
821.00,9.43259,25.151134,0.000391,25.154300,-1.6736,-0.076,9.54303,9.54303
822.00,9.44714,25.151139,0.000390,25.154283,-1.6733,-0.076,9.54838,9.54838
823.00,9.46983,25.151165,0.000388,25.154299,-1.6731,-0.076,9.55328,9.55328
824.00,9.48829,25.151250,0.000388,25.154304,-1.6730,-0.075,9.55811,9.55811
825.00,9.51021,25.151341,0.000390,25.154371,-1.6728,-0.075,9.56413,9.56413
826.00,9.52329,25.151383,0.000391,25.154392,-1.6728,-0.075,9.57093,9.57093
827.00,9.53132,25.151464,0.000391,25.154395,-1.6727,-0.075,9.57710,9.57710
828.00,9.53797,25.151522,0.000393,25.154356,-1.6725,-0.075,9.58260,9.58260
829.00,9.54513,25.151566,0.000394,25.154353,-1.6724,-0.075,9.58782,9.58782
830.00,9.54908,25.151616,0.000393,25.154347,-1.6721,-0.075,9.59250,9.59250
831.00,9.55165,25.151571,0.000395,25.154297,-1.6720,-0.075,9.59573,9.59573
832.00,9.55823,25.151572,0.000394,25.154278,-1.6718,-0.075,9.59896,9.59896
833.00,9.56276,25.151617,0.000394,25.154323,-1.6714,-0.075,9.60175,9.60175
834.00,9.57033,25.151684,0.000392,25.154408,-1.6711,-0.075,9.60382,9.60382
835.00,9.57746,25.151735,0.000394,25.154409,-1.6707,-0.075,9.60547,9.60547
836.00,9.58231,25.151858,0.000391,25.154399,-1.6703,-0.074,9.60717,9.60717
837.00,9.58688,25.151954,0.000391,25.154417,-1.6701,-0.074,9.60920,9.60920
838.00,9.59049,25.152057,0.000396,25.154442,-1.6700,-0.074,9.61120,9.61120
839.00,9.59320,25.152075,0.000399,25.154405,-1.6699,-0.074,9.61227,9.61227
840.00,9.59587,25.152120,0.000398,25.154417,-1.6699,-0.074,9.61353,9.61353
841.00,9.59931,25.152162,0.000398,25.154482,-1.6697,-0.074,9.61499,9.61499
842.00,9.60150,25.152268,0.000399,25.154509,-1.6693,-0.074,9.61552,9.61552
843.00,9.60397,25.152278,0.000395,25.154497,-1.6690,-0.074,9.61606,9.61606
844.00,9.60604,25.152407,0.000393,25.154531,-1.6689,-0.073,9.61736,9.61736
845.00,9.60761,25.152503,0.000395,25.154582,-1.6687,-0.073,9.61789,9.61789
846.00,9.60936,25.152581,0.000396,25.154552,-1.6685,-0.073,9.61845,9.61845
847.00,9.61068,25.152582,0.000397,25.154503,-1.6684,-0.073,9.61900,9.61900
848.00,9.61219,25.152647,0.000397,25.154466,-1.6681,-0.073,9.61986,9.61986
849.00,9.61341,25.152681,0.000399,25.154448,-1.6678,-0.073,9.61990,9.61990
850.00,9.61428,25.152669,0.000396,25.154442,-1.6677,-0.073,9.62062,9.62062
851.00,9.61507,25.152615,0.000395,25.154476,-1.6674,-0.072,9.62120,9.62120
852.00,9.61612,25.152590,0.000394,25.154528,-1.6671,-0.072,9.62119,9.62119
853.00,9.61720,25.152590,0.000396,25.154591,-1.6668,-0.072,9.62191,9.62191
854.00,9.61787,25.152567,0.000397,25.154624,-1.6664,-0.072,9.62349,9.62349
855.00,9.61869,25.152565,0.000399,25.154553,-1.6660,-0.072,9.62455,9.62455
856.00,9.61955,25.152627,0.000404,25.154568,-1.6658,-0.073,9.62627,9.62627
857.00,9.62043,25.152637,0.000402,25.154541,-1.6656,-0.072,9.62774,9.62774
858.00,9.62129,25.152664,0.000402,25.154502,-1.6654,-0.072,9.62885,9.62885
859.00,9.62214,25.152702,0.000402,25.154500,-1.6652,-0.072,9.62986,9.62986
860.00,9.62293,25.152694,0.000401,25.154504,-1.6649,-0.072,9.62984,9.62984
861.00,9.62350,25.152708,0.000396,25.154470,-1.6647,-0.072,9.62844,9.62844
862.00,9.62399,25.152791,0.000399,25.154488,-1.6645,-0.072,9.62820,9.62820
863.00,9.62439,25.152866,0.000398,25.154516,-1.6644,-0.072,9.62780,9.62780
864.00,9.62498,25.152882,0.000399,25.154478,-1.6642,-0.072,9.62772,9.62772
865.00,9.62548,25.153053,0.000399,25.154569,-1.6640,-0.072,9.62781,9.62781
866.00,9.62595,25.153136,0.000400,25.154593,-1.6635,-0.072,9.62903,9.62903
867.00,9.62647,25.153094,0.000398,25.154491,-1.6630,-0.071,9.62968,9.62968
868.00,9.62691,25.153079,0.000395,25.154400,-1.6626,-0.071,9.62995,9.62995
869.00,9.62736,25.153114,0.000393,25.154428,-1.6622,-0.071,9.62940,9.62940
870.00,9.62786,25.153030,0.000392,25.154291,-1.6618,-0.071,9.63027,9.63027
871.00,9.62838,25.153047,0.000392,25.154240,-1.6616,-0.071,9.63012,9.63012
872.00,9.62883,25.153236,0.000391,25.154366,-1.6615,-0.071,9.63044,9.63044
873.00,9.62929,25.153308,0.000394,25.154431,-1.6614,-0.071,9.63146,9.63146
874.00,9.62971,25.153420,0.000398,25.154407,-1.6614,-0.071,9.63265,9.63265
875.00,9.63005,25.153509,0.000400,25.154453,-1.6614,-0.070,9.63275,9.63275
876.00,9.63024,25.153581,0.000399,25.154509,-1.6612,-0.070,9.63342,9.63342
877.00,9.63039,25.153621,0.000400,25.154498,-1.6609,-0.070,9.63385,9.63385
878.00,9.63068,25.153700,0.000402,25.154486,-1.6607,-0.070,9.63410,9.63410
879.00,9.63086,25.153784,0.000400,25.154483,-1.6604,-0.070,9.63382,9.63382
880.00,9.63095,25.153849,0.000403,25.154483,-1.6602,-0.070,9.63342,9.63342
881.00,9.63122,25.153917,0.000405,25.154495,-1.6600,-0.070,9.63295,9.63295
882.00,9.63155,25.153900,0.000407,25.154478,-1.6599,-0.070,9.63293,9.63293
883.00,9.63190,25.153869,0.000404,25.154452,-1.6598,-0.070,9.63272,9.63272
884.00,9.63215,25.153863,0.000403,25.154511,-1.6597,-0.070,9.63307,9.63307
885.00,9.63239,25.153883,0.000400,25.154549,-1.6594,-0.070,9.63400,9.63400
886.00,9.63310,25.153877,0.000398,25.154533,-1.6590,-0.069,9.63804,9.63804
887.00,9.63347,25.153870,0.000393,25.154472,-1.6584,-0.069,9.64469,9.64469
888.00,9.63339,25.153920,0.000395,25.154532,-1.6579,-0.069,9.65158,9.65158
889.00,9.63364,25.153828,0.000393,25.154433,-1.6576,-0.069,9.65719,9.65719
890.00,9.63361,25.153838,0.000390,25.154375,-1.6573,-0.069,9.66022,9.66022
891.00,9.63359,25.153895,0.000391,25.154364,-1.6571,-0.069,9.65755,9.65755
892.00,9.63335,25.154006,0.000393,25.154442,-1.6570,-0.069,9.64988,9.64988
893.00,9.63392,25.154111,0.000391,25.154464,-1.6569,-0.069,9.64153,9.64153
894.00,9.63474,25.154341,0.000396,25.154562,-1.6567,-0.069,9.63495,9.63495
895.00,9.63688,25.154437,0.000396,25.154612,-1.6565,-0.069,9.63005,9.63005
896.00,9.65130,25.154399,0.000393,25.154531,-1.6563,-0.068,9.62830,9.62830
897.00,9.66657,25.154432,0.000393,25.154537,-1.6560,-0.068,9.62821,9.62821
898.00,9.66732,25.154409,0.000391,25.154511,-1.6557,-0.068,9.62993,9.62993
899.00,9.66186,25.154391,0.000390,25.154457,-1.6554,-0.068,9.63116,9.63116
900.00,9.65153,25.154422,0.000389,25.154428,-1.6551,-0.068,9.63257,9.63257
901.00,9.63797,25.154515,0.000392,25.154436,-1.6549,-0.068,9.63438,9.63438
902.00,9.63047,25.154588,0.000393,25.154450,-1.6546,-0.068,9.63590,9.63590
903.00,9.62910,25.154606,0.000394,25.154385,-1.6545,-0.068,9.63551,9.63551
904.00,9.62881,25.154611,0.000392,25.154359,-1.6543,-0.068,9.63579,9.63579
905.00,9.62997,25.154680,0.000395,25.154448,-1.6541,-0.067,9.63598,9.63598
906.00,9.63111,25.154751,0.000396,25.154489,-1.6540,-0.067,9.63584,9.63584
907.00,9.63197,25.154787,0.000399,25.154446,-1.6539,-0.067,9.63643,9.63643
908.00,9.63249,25.154831,0.000398,25.154431,-1.6537,-0.067,9.63790,9.63790
909.00,9.63307,25.154885,0.000398,25.154449,-1.6535,-0.067,9.63885,9.63885
910.00,9.63390,25.154837,0.000397,25.154355,-1.6534,-0.067,9.63977,9.63977
911.00,9.63455,25.154819,0.000396,25.154362,-1.6530,-0.067,9.64050,9.64050
912.00,9.63495,25.154817,0.000397,25.154432,-1.6528,-0.067,9.64018,9.64018
913.00,9.63551,25.154877,0.000401,25.154560,-1.6526,-0.067,9.64010,9.64010
914.00,9.63610,25.154878,0.000404,25.154604,-1.6525,-0.067,9.63983,9.63983
915.00,9.63675,25.154984,0.000404,25.154643,-1.6523,-0.067,9.64012,9.64012
916.00,9.63735,25.155069,0.000402,25.154634,-1.6521,-0.066,9.63962,9.63962
917.00,9.63778,25.155092,0.000398,25.154530,-1.6518,-0.066,9.63938,9.63938
918.00,9.63805,25.155168,0.000399,25.154434,-1.6515,-0.066,9.63891,9.63891
919.00,9.63813,25.155260,0.000398,25.154395,-1.6511,-0.066,9.63832,9.63832
920.00,9.63831,25.155254,0.000399,25.154324,-1.6508,-0.066,9.63783,9.63783
921.00,9.63852,25.155285,0.000401,25.154328,-1.6506,-0.066,9.63863,9.63863
922.00,9.63879,25.155322,0.000399,25.154365,-1.6503,-0.066,9.64003,9.64003
923.00,9.63934,25.155351,0.000397,25.154383,-1.6501,-0.066,9.64169,9.64169
924.00,9.63982,25.155320,0.000393,25.154323,-1.6500,-0.066,9.64274,9.64274
925.00,9.64011,25.155389,0.000390,25.154342,-1.6496,-0.065,9.64325,9.64325
926.00,9.64036,25.155364,0.000391,25.154291,-1.6496,-0.065,9.64300,9.64300
927.00,9.64045,25.155309,0.000394,25.154221,-1.6493,-0.065,9.64203,9.64203
928.00,9.64033,25.155274,0.000394,25.154192,-1.6490,-0.065,9.64038,9.64038
929.00,9.64017,25.155307,0.000397,25.154197,-1.6488,-0.065,9.63925,9.63925
930.00,9.64004,25.155269,0.000396,25.154175,-1.6487,-0.065,9.63932,9.63932
931.00,9.64012,25.155330,0.000393,25.154273,-1.6483,-0.065,9.63945,9.63945
932.00,9.64021,25.155456,0.000390,25.154366,-1.6482,-0.064,9.63989,9.63989
933.00,9.64046,25.155482,0.000389,25.154350,-1.6482,-0.064,9.64114,9.64114
934.00,9.64067,25.155507,0.000389,25.154366,-1.6478,-0.064,9.64278,9.64278
935.00,9.64090,25.155613,0.000389,25.154429,-1.6474,-0.064,9.64355,9.64355
936.00,9.64111,25.155594,0.000386,25.154306,-1.6472,-0.064,9.64393,9.64393
937.00,9.64146,25.155553,0.000385,25.154225,-1.6468,-0.064,9.64470,9.64470
938.00,9.64179,25.155566,0.000388,25.154245,-1.6464,-0.064,9.64429,9.64429
939.00,9.64202,25.155623,0.000388,25.154252,-1.6462,-0.064,9.64357,9.64357
940.00,9.64213,25.155622,0.000389,25.154229,-1.6462,-0.064,9.64269,9.64269
941.00,9.64221,25.155694,0.000393,25.154288,-1.6462,-0.064,9.64240,9.64240
942.00,9.64232,25.155799,0.000395,25.154388,-1.6460,-0.064,9.64298,9.64298
943.00,9.64236,25.155870,0.000391,25.154360,-1.6460,-0.064,9.64336,9.64336
944.00,9.64237,25.155922,0.000392,25.154377,-1.6459,-0.063,9.64428,9.64428
945.00,9.64261,25.155941,0.000394,25.154322,-1.6457,-0.064,9.64523,9.64523
946.00,9.64279,25.156050,0.000391,25.154350,-1.6455,-0.063,9.64607,9.64607
947.00,9.64324,25.156139,0.000391,25.154329,-1.6452,-0.063,9.64657,9.64657
948.00,9.64378,25.156224,0.000391,25.154362,-1.6449,-0.063,9.64737,9.64737
949.00,9.64429,25.156266,0.000391,25.154369,-1.6445,-0.063,9.64760,9.64760
950.00,9.64468,25.156323,0.000387,25.154455,-1.6442,-0.063,9.64747,9.64747
951.00,9.64477,25.156286,0.000388,25.154422,-1.6438,-0.062,9.64709,9.64709
952.00,9.64507,25.156257,0.000388,25.154364,-1.6436,-0.062,9.64661,9.64661
953.00,9.64511,25.156221,0.000390,25.154361,-1.6434,-0.062,9.64538,9.64538
954.00,9.64518,25.156104,0.000391,25.154266,-1.6430,-0.062,9.64126,9.64126
955.00,9.64548,25.156165,0.000396,25.154297,-1.6429,-0.062,9.63370,9.63370
956.00,9.64621,25.156113,0.000395,25.154226,-1.6429,-0.062,9.61782,9.61782
957.00,9.64658,25.156150,0.000397,25.154257,-1.6428,-0.062,9.59399,9.59399
958.00,9.64687,25.156288,0.000395,25.154364,-1.6425,-0.062,9.56441,9.56441
959.00,9.64696,25.156438,0.000395,25.154405,-1.6424,-0.062,9.53268,9.53268
960.00,9.64579,25.156410,0.000392,25.154283,-1.6421,-0.062,9.50261,9.50261
@7,2.0001,4.0, 960.101999999999 
961.00,9.64529,25.156599,0.000394,25.154412,-1.6418,-0.062,9.48273,9.48273
962.00,9.64651,25.156634,0.000394,25.154387,-1.6415,-0.062,9.47344,9.47344
963.00,9.64199,25.156645,0.000396,25.154315,-1.6412,-0.062,9.47424,9.47424
964.00,9.62665,25.156774,0.000396,25.154363,-1.6409,-0.061,9.48454,9.48454
965.00,9.60699,25.156860,0.000398,25.154383,-1.6405,-0.061,9.50038,9.50038
966.00,9.56560,25.156945,0.000398,25.154380,-1.6402,-0.061,9.51713,9.51713
967.00,9.52811,25.157018,0.000398,25.154406,-1.6399,-0.061,9.53334,9.53334
968.00,9.49457,25.157002,0.000396,25.154340,-1.6395,-0.061,9.54711,9.54711
969.00,9.46807,25.156936,0.000396,25.154292,-1.6391,-0.061,9.55752,9.55752
970.00,9.45726,25.156996,0.000394,25.154366,-1.6388,-0.061,9.56593,9.56593
971.00,9.46621,25.157003,0.000392,25.154387,-1.6385,-0.061,9.57253,9.57253
972.00,9.48162,25.157017,0.000387,25.154363,-1.6384,-0.060,9.57716,9.57716
973.00,9.49859,25.157106,0.000383,25.154379,-1.6384,-0.060,9.58221,9.58221
974.00,9.51940,25.157199,0.000385,25.154404,-1.6385,-0.060,9.58685,9.58685
975.00,9.53607,25.157208,0.000384,25.154281,-1.6385,-0.060,9.59142,9.59142
976.00,9.54996,25.157171,0.000385,25.154190,-1.6382,-0.060,9.59655,9.59655
977.00,9.56266,25.157227,0.000391,25.154241,-1.6379,-0.060,9.60180,9.60180
978.00,9.56708,25.157257,0.000397,25.154243,-1.6375,-0.060,9.60628,9.60628
979.00,9.57135,25.157362,0.000396,25.154301,-1.6371,-0.060,9.61068,9.61068
980.00,9.57726,25.157474,0.000398,25.154413,-1.6369,-0.060,9.61364,9.61364
981.00,9.58214,25.157607,0.000400,25.154488,-1.6366,-0.060,9.61615,9.61615
982.00,9.58684,25.157683,0.000398,25.154508,-1.6362,-0.060,9.61796,9.61796
983.00,9.59194,25.157790,0.000396,25.154577,-1.6360,-0.059,9.61915,9.61915
984.00,9.59682,25.157817,0.000393,25.154561,-1.6357,-0.059,9.62122,9.62122
985.00,9.60101,25.157819,0.000392,25.154491,-1.6355,-0.059,9.62423,9.62423
986.00,9.60444,25.157858,0.000392,25.154486,-1.6353,-0.059,9.62731,9.62731
987.00,9.60723,25.157878,0.000390,25.154399,-1.6352,-0.059,9.62419,9.62419
988.00,9.61001,25.157885,0.000389,25.154364,-1.6350,-0.059,9.61821,9.61821
989.00,9.61367,25.157918,0.000390,25.154358,-1.6350,-0.059,9.61512,9.61512
990.00,9.61730,25.157930,0.000389,25.154389,-1.6349,-0.059,9.61492,9.61492
991.00,9.61996,25.157918,0.000388,25.154363,-1.6349,-0.058,9.61708,9.61708
992.00,9.62177,25.157993,0.000390,25.154464,-1.6347,-0.058,9.62662,9.62662
993.00,9.62390,25.158007,0.000389,25.154419,-1.6345,-0.058,9.63963,9.63963
994.00,9.62643,25.158044,0.000387,25.154406,-1.6342,-0.058,9.64802,9.64802
995.00,9.63110,25.158078,0.000390,25.154462,-1.6337,-0.058,9.65286,9.65286
996.00,9.63595,25.158136,0.000390,25.154446,-1.6334,-0.058,9.65314,9.65314
997.00,9.60581,25.158224,0.000390,25.154429,-1.6330,-0.058,9.65186,9.65186
998.00,9.59151,25.158304,0.000389,25.154489,-1.6327,-0.058,9.65115,9.65115
999.00,9.61151,25.158341,0.000391,25.154488,-1.6324,-0.058,9.65082,9.65082
1000.00,9.63006,25.158443,0.000392,25.154461,-1.6321,-0.058,9.65002,9.65002
1001.00,9.64695,25.158475,0.000392,25.154482,-1.6319,-0.057,9.64986,9.64986
1002.00,9.65309,25.158417,0.000391,25.154465,-1.6317,-0.057,9.65005,9.65005
1003.00,9.65408,25.158410,0.000396,25.154445,-1.6316,-0.057,9.64978,9.64978
1004.00,9.65272,25.158436,0.000397,25.154447,-1.6315,-0.057,9.64966,9.64966
1005.00,9.65206,25.158375,0.000395,25.154382,-1.6314,-0.057,9.64916,9.64916
1006.00,9.65173,25.158331,0.000395,25.154261,-1.6313,-0.057,9.64890,9.64890
1007.00,9.65116,25.158312,0.000399,25.154241,-1.6311,-0.057,9.64879,9.64879
1008.00,9.65109,25.158335,0.000398,25.154237,-1.6309,-0.057,9.64742,9.64742
1009.00,9.65059,25.158342,0.000397,25.154203,-1.6306,-0.057,9.64567,9.64567
1010.00,9.64995,25.158479,0.000396,25.154287,-1.6303,-0.057,9.64584,9.64584
1011.00,9.64955,25.158573,0.000397,25.154374,-1.6300,-0.057,9.64642,9.64642
1012.00,9.64947,25.158610,0.000395,25.154303,-1.6299,-0.057,9.64696,9.64696
1013.00,9.64918,25.158671,0.000391,25.154323,-1.6298,-0.056,9.64772,9.64772
1014.00,9.64880,25.158725,0.000392,25.154414,-1.6296,-0.056,9.64856,9.64856
1015.00,9.64853,25.158714,0.000394,25.154422,-1.6296,-0.056,9.64853,9.64853
1016.00,9.64838,25.158760,0.000396,25.154451,-1.6294,-0.056,9.64868,9.64868
1017.00,9.64865,25.158899,0.000398,25.154521,-1.6291,-0.056,9.64936,9.64936
1018.00,9.64872,25.159007,0.000400,25.154503,-1.6289,-0.056,9.65019,9.65019
1019.00,9.64873,25.159085,0.000401,25.154464,-1.6286,-0.056,9.65106,9.65106
1020.00,9.64874,25.159178,0.000402,25.154447,-1.6281,-0.056,9.65215,9.65215
1021.00,9.64907,25.159270,0.000399,25.154459,-1.6277,-0.056,9.65312,9.65312
1022.00,9.64944,25.159297,0.000400,25.154475,-1.6274,-0.056,9.65306,9.65306
1023.00,9.64962,25.159239,0.000403,25.154507,-1.6272,-0.056,9.65312,9.65312
1024.00,9.64955,25.159288,0.000402,25.154560,-1.6270,-0.055,9.65249,9.65249
1025.00,9.64929,25.159258,0.000402,25.154549,-1.6269,-0.055,9.65028,9.65028
1026.00,9.64918,25.159305,0.000403,25.154561,-1.6269,-0.055,9.64875,9.64875
1027.00,9.64941,25.159372,0.000401,25.154529,-1.6270,-0.055,9.64907,9.64907
1028.00,9.64986,25.159449,0.000399,25.154479,-1.6269,-0.055,9.64935,9.64935
1029.00,9.65032,25.159405,0.000400,25.154380,-1.6268,-0.055,9.64998,9.64998
1030.00,9.65046,25.159467,0.000400,25.154396,-1.6264,-0.055,9.65061,9.65061
1031.00,9.65039,25.159446,0.000404,25.154444,-1.6261,-0.055,9.65096,9.65096
1032.00,9.65044,25.159427,0.000405,25.154509,-1.6257,-0.055,9.65036,9.65036
1033.00,9.65077,25.159500,0.000402,25.154584,-1.6253,-0.055,9.64902,9.64902
1034.00,9.65100,25.159606,0.000399,25.154650,-1.6250,-0.054,9.64826,9.64826
1035.00,9.65077,25.159662,0.000402,25.154626,-1.6249,-0.054,9.64897,9.64897
1036.00,9.65048,25.159742,0.000399,25.154589,-1.6245,-0.054,9.64875,9.64875
1037.00,9.65019,25.159758,0.000398,25.154522,-1.6241,-0.054,9.64901,9.64901
1038.00,9.64962,25.159726,0.000397,25.154462,-1.6237,-0.054,9.65024,9.65024
1039.00,9.64952,25.159775,0.000400,25.154461,-1.6234,-0.054,9.65212,9.65212
1040.00,9.64991,25.159807,0.000397,25.154507,-1.6231,-0.054,9.65296,9.65296
1041.00,9.65045,25.159861,0.000390,25.154458,-1.6231,-0.054,9.65394,9.65394
1042.00,9.65052,25.160037,0.000389,25.154549,-1.6231,-0.053,9.65320,9.65320
1043.00,9.65033,25.160083,0.000390,25.154539,-1.6229,-0.053,9.65242,9.65242
1044.00,9.65029,25.160102,0.000387,25.154478,-1.6229,-0.053,9.65129,9.65129
1045.00,9.65062,25.160125,0.000386,25.154401,-1.6227,-0.053,9.65102,9.65102
1046.00,9.65114,25.160118,0.000387,25.154395,-1.6225,-0.053,9.65157,9.65157
1047.00,9.65119,25.160053,0.000388,25.154336,-1.6224,-0.053,9.65335,9.65335
1048.00,9.65127,25.160141,0.000391,25.154387,-1.6224,-0.053,9.65536,9.65536
1049.00,9.65182,25.160199,0.000394,25.154432,-1.6219,-0.053,9.65636,9.65636
1050.00,9.65229,25.160272,0.000396,25.154478,-1.6216,-0.053,9.65726,9.65726
1051.00,9.65272,25.160353,0.000399,25.154576,-1.6210,-0.053,9.65711,9.65711
1052.00,9.65294,25.160407,0.000398,25.154609,-1.6204,-0.053,9.65679,9.65679
1053.00,9.65329,25.160466,0.000394,25.154610,-1.6199,-0.053,9.65585,9.65585
1054.00,9.65357,25.160494,0.000393,25.154559,-1.6197,-0.052,9.65493,9.65493
1055.00,9.65381,25.160514,0.000391,25.154575,-1.6195,-0.052,9.65431,9.65431
1056.00,9.65418,25.160543,0.000390,25.154501,-1.6193,-0.052,9.65431,9.65431
1057.00,9.65428,25.160534,0.000391,25.154418,-1.6192,-0.052,9.65381,9.65381
1058.00,9.65433,25.160546,0.000392,25.154393,-1.6191,-0.052,9.65393,9.65393
1059.00,9.65442,25.160630,0.000393,25.154499,-1.6189,-0.052,9.65515,9.65515
1060.00,9.65447,25.160714,0.000394,25.154508,-1.6186,-0.052,9.65544,9.65544
1061.00,9.65453,25.160752,0.000397,25.154501,-1.6183,-0.052,9.65533,9.65533
1062.00,9.65463,25.160803,0.000397,25.154555,-1.6181,-0.052,9.65525,9.65525
1063.00,9.65492,25.160841,0.000400,25.154581,-1.6176,-0.052,9.65526,9.65526
1064.00,9.65528,25.160785,0.000402,25.154525,-1.6174,-0.052,9.65544,9.65544
1065.00,9.65562,25.160700,0.000401,25.154456,-1.6174,-0.052,9.65607,9.65607
1066.00,9.65591,25.160711,0.000403,25.154500,-1.6173,-0.052,9.65720,9.65720
1067.00,9.65605,25.160723,0.000402,25.154494,-1.6172,-0.052,9.65834,9.65834
1068.00,9.65595,25.160740,0.000401,25.154495,-1.6171,-0.051,9.65815,9.65815
1069.00,9.65571,25.160814,0.000397,25.154485,-1.6170,-0.051,9.65724,9.65724
1070.00,9.65578,25.160952,0.000400,25.154543,-1.6167,-0.051,9.65776,9.65776
1071.00,9.65607,25.160963,0.000397,25.154449,-1.6165,-0.051,9.65814,9.65814
1072.00,9.65635,25.161051,0.000396,25.154419,-1.6163,-0.051,9.65810,9.65810
1073.00,9.65645,25.161093,0.000392,25.154367,-1.6161,-0.051,9.65870,9.65870
1074.00,9.65659,25.161129,0.000393,25.154347,-1.6160,-0.050,9.65904,9.65904
1075.00,9.65675,25.161160,0.000391,25.154336,-1.6158,-0.050,9.65786,9.65786
1076.00,9.65680,25.161287,0.000392,25.154412,-1.6156,-0.050,9.65649,9.65649
1077.00,9.65677,25.161404,0.000391,25.154488,-1.6154,-0.050,9.65528,9.65528
1078.00,9.65681,25.161408,0.000394,25.154485,-1.6151,-0.050,9.65536,9.65536
1079.00,9.65686,25.161431,0.000394,25.154495,-1.6148,-0.050,9.65605,9.65605
1080.00,9.65705,25.161540,0.000395,25.154554,-1.6146,-0.050,9.65682,9.65682
1081.00,9.65734,25.161503,0.000396,25.154497,-1.6145,-0.050,9.65798,9.65798
1082.00,9.65765,25.161511,0.000397,25.154447,-1.6144,-0.050,9.65944,9.65944
1083.00,9.65790,25.161642,0.000399,25.154491,-1.6142,-0.050,9.65954,9.65954
1084.00,9.65799,25.161794,0.000400,25.154534,-1.6142,-0.050,9.65987,9.65987
1085.00,9.65817,25.161781,0.000399,25.154430,-1.6139,-0.050,9.66049,9.66049
1086.00,9.65831,25.161903,0.000399,25.154480,-1.6138,-0.050,9.66088,9.66088
1087.00,9.65848,25.161867,0.000394,25.154413,-1.6137,-0.049,9.66165,9.66165
1088.00,9.65878,25.161801,0.000391,25.154338,-1.6134,-0.049,9.66236,9.66236
1089.00,9.65910,25.161745,0.000390,25.154249,-1.6133,-0.049,9.66170,9.66170
1090.00,9.65911,25.161790,0.000390,25.154306,-1.6132,-0.049,9.66073,9.66073
1091.00,9.65890,25.161811,0.000389,25.154334,-1.6130,-0.049,9.66011,9.66011
1092.00,9.65896,25.161832,0.000392,25.154396,-1.6128,-0.049,9.65985,9.65985
1093.00,9.65911,25.161920,0.000391,25.154497,-1.6125,-0.049,9.65958,9.65958
1094.00,9.65932,25.161921,0.000387,25.154506,-1.6122,-0.048,9.66006,9.66006
1095.00,9.65953,25.161838,0.000383,25.154442,-1.6119,-0.048,9.66058,9.66058
1096.00,9.65971,25.161785,0.000384,25.154310,-1.6116,-0.048,9.66024,9.66024
1097.00,9.65994,25.161852,0.000385,25.154271,-1.6113,-0.048,9.65967,9.65967
1098.00,9.66028,25.161881,0.000388,25.154212,-1.6113,-0.048,9.66039,9.66039
1099.00,9.66053,25.161940,0.000389,25.154223,-1.6112,-0.048,9.66148,9.66148
1100.00,9.66087,25.162041,0.000388,25.154249,-1.6109,-0.048,9.66253,9.66253
1101.00,9.66113,25.162182,0.000385,25.154338,-1.6106,-0.048,9.66329,9.66329
1102.00,9.66116,25.162237,0.000386,25.154343,-1.6105,-0.048,9.66308,9.66308
1103.00,9.66134,25.162292,0.000384,25.154330,-1.6102,-0.047,9.66038,9.66038
1104.00,9.66119,25.162398,0.000385,25.154385,-1.6100,-0.047,9.65513,9.65513
1105.00,9.66097,25.162364,0.000387,25.154360,-1.6098,-0.047,9.64734,9.64734
1106.00,9.66150,25.162295,0.000388,25.154325,-1.6097,-0.047,9.63695,9.63695
1107.00,9.66167,25.162321,0.000392,25.154349,-1.6094,-0.047,9.62119,9.62119
1108.00,9.66194,25.162270,0.000396,25.154303,-1.6091,-0.047,9.60053,9.60053
1109.00,9.66316,25.162287,0.000400,25.154287,-1.6088,-0.047,9.57630,9.57630
1110.00,9.66387,25.162390,0.000402,25.154254,-1.6086,-0.047,9.55069,9.55069
@8,2.0001,4.0, 1110.033 
1111.00,9.66168,25.162500,0.000406,25.154243,-1.6084,-0.047,9.52766,9.52766
1112.00,9.65841,25.162600,0.000402,25.154229,-1.6082,-0.047,9.51226,9.51226
1113.00,9.65073,25.162762,0.000401,25.154316,-1.6081,-0.047,9.50650,9.50650
1114.00,9.63890,25.162769,0.000399,25.154253,-1.6079,-0.047,9.51101,9.51101
1115.00,9.62606,25.162815,0.000400,25.154293,-1.6079,-0.046,9.52321,9.52321
1116.00,9.60966,25.162820,0.000396,25.154276,-1.6078,-0.046,9.53936,9.53936
1117.00,9.58033,25.162763,0.000396,25.154281,-1.6076,-0.046,9.55590,9.55590
1118.00,9.54747,25.162770,0.000394,25.154280,-1.6076,-0.046,9.57182,9.57182
1119.00,9.51781,25.162788,0.000394,25.154326,-1.6075,-0.046,9.58603,9.58603
1120.00,9.49831,25.162765,0.000394,25.154289,-1.6074,-0.046,9.59813,9.59813
1121.00,9.49488,25.162841,0.000393,25.154405,-1.6074,-0.046,9.60781,9.60781
1122.00,9.50333,25.162916,0.000393,25.154489,-1.6073,-0.045,9.61543,9.61543
1123.00,9.51872,25.162911,0.000392,25.154406,-1.6070,-0.045,9.62110,9.62110
1124.00,9.54024,25.162937,0.000389,25.154375,-1.6068,-0.045,9.62376,9.62376
1125.00,9.55909,25.163036,0.000388,25.154423,-1.6064,-0.045,9.62628,9.62628
1126.00,9.57542,25.163023,0.000390,25.154370,-1.6061,-0.045,9.62818,9.62818
1127.00,9.58597,25.163005,0.000389,25.154283,-1.6059,-0.045,9.63042,9.63042
1128.00,9.59840,25.163029,0.000390,25.154331,-1.6058,-0.045,9.63191,9.63191
1129.00,9.61127,25.163057,0.000392,25.154328,-1.6058,-0.045,9.63422,9.63422
1130.00,9.61889,25.163046,0.000392,25.154275,-1.6057,-0.045,9.63555,9.63555
1131.00,9.62204,25.163086,0.000391,25.154258,-1.6057,-0.044,9.63696,9.63696
1132.00,9.62372,25.163147,0.000390,25.154197,-1.6056,-0.044,9.63837,9.63837
1133.00,9.62621,25.163214,0.000388,25.154162,-1.6055,-0.044,9.64027,9.64027
1134.00,9.62797,25.163228,0.000389,25.154125,-1.6053,-0.044,9.64213,9.64213
1135.00,9.62973,25.163297,0.000387,25.154207,-1.6051,-0.044,9.64395,9.64395
1136.00,9.63150,25.163277,0.000386,25.154197,-1.6049,-0.044,9.64593,9.64593
1137.00,9.63333,25.163336,0.000388,25.154333,-1.6047,-0.044,9.64676,9.64676
1138.00,9.63528,25.163286,0.000385,25.154273,-1.6045,-0.044,9.64708,9.64708
1139.00,9.63695,25.163402,0.000383,25.154366,-1.6041,-0.043,9.64782,9.64782
1140.00,9.63821,25.163429,0.000385,25.154299,-1.6037,-0.043,9.64849,9.64849
1141.00,9.63955,25.163566,0.000388,25.154351,-1.6033,-0.043,9.64867,9.64867
1142.00,9.64090,25.163561,0.000388,25.154291,-1.6032,-0.043,9.64947,9.64947
1143.00,9.64233,25.163631,0.000392,25.154364,-1.6030,-0.043,9.65016,9.65016
1144.00,9.64344,25.163585,0.000394,25.154295,-1.6030,-0.043,9.65040,9.65040
1145.00,9.64423,25.163590,0.000392,25.154242,-1.6028,-0.043,9.65029,9.65029
1146.00,9.64505,25.163644,0.000394,25.154193,-1.6028,-0.043,9.65040,9.65040
1147.00,9.64610,25.163808,0.000396,25.154253,-1.6027,-0.043,9.65089,9.65089
1148.00,9.64716,25.163927,0.000395,25.154286,-1.6025,-0.043,9.65153,9.65153
1149.00,9.64784,25.164033,0.000397,25.154344,-1.6025,-0.043,9.65229,9.65229
1150.00,9.64862,25.164090,0.000397,25.154426,-1.6025,-0.043,9.65343,9.65343
1151.00,9.64944,25.164026,0.000393,25.154389,-1.6025,-0.042,9.65417,9.65417
1152.00,9.65019,25.163934,0.000391,25.154327,-1.6023,-0.042,9.65519,9.65519
1153.00,9.65094,25.163886,0.000392,25.154297,-1.6021,-0.042,9.65640,9.65640
1154.00,9.65159,25.163847,0.000393,25.154253,-1.6020,-0.042,9.65712,9.65712
1155.00,9.65214,25.163820,0.000394,25.154234,-1.6018,-0.042,9.65739,9.65739
1156.00,9.65256,25.163866,0.000396,25.154279,-1.6014,-0.042,9.65795,9.65795
1157.00,9.65297,25.163916,0.000398,25.154300,-1.6013,-0.042,9.65720,9.65720
1158.00,9.65352,25.164017,0.000399,25.154397,-1.6011,-0.042,9.65712,9.65712
1159.00,9.65399,25.164090,0.000396,25.154418,-1.6011,-0.042,9.65655,9.65655
1160.00,9.65428,25.164191,0.000397,25.154460,-1.6010,-0.042,9.65696,9.65696
1161.00,9.65478,25.164237,0.000398,25.154442,-1.6009,-0.041,9.65739,9.65739
1162.00,9.65522,25.164257,0.000400,25.154388,-1.6007,-0.041,9.65852,9.65852
1163.00,9.65575,25.164292,0.000401,25.154303,-1.6005,-0.041,9.65937,9.65937
1164.00,9.65633,25.164284,0.000401,25.154263,-1.6002,-0.041,9.66001,9.66001
1165.00,9.65662,25.164306,0.000398,25.154199,-1.5998,-0.041,9.65904,9.65904
1166.00,9.65677,25.164367,0.000399,25.154239,-1.5995,-0.041,9.65808,9.65808
1167.00,9.65711,25.164451,0.000398,25.154257,-1.5993,-0.041,9.65840,9.65840
1168.00,9.65760,25.164475,0.000399,25.154203,-1.5991,-0.041,9.65811,9.65811
1169.00,9.65793,25.164575,0.000399,25.154176,-1.5992,-0.041,9.65811,9.65811
1170.00,9.65798,25.164719,0.000405,25.154246,-1.5994,-0.041,9.65900,9.65900
1171.00,9.65830,25.164712,0.000404,25.154179,-1.5995,-0.041,9.66031,9.66031
1172.00,9.65849,25.164706,0.000402,25.154166,-1.5995,-0.041,9.66020,9.66020
1173.00,9.65877,25.164723,0.000398,25.154203,-1.5994,-0.041,9.66106,9.66106
1174.00,9.65898,25.164740,0.000397,25.154197,-1.5991,-0.040,9.66205,9.66205
1175.00,9.65915,25.164673,0.000392,25.154084,-1.5987,-0.040,9.66315,9.66315
1176.00,9.65959,25.164788,0.000391,25.154094,-1.5983,-0.040,9.66268,9.66268
1177.00,9.65982,25.164777,0.000391,25.154038,-1.5982,-0.040,9.66233,9.66233
1178.00,9.65995,25.164867,0.000392,25.154052,-1.5980,-0.040,9.66136,9.66136
1179.00,9.66006,25.164961,0.000398,25.154156,-1.5979,-0.040,9.66063,9.66063
1180.00,9.66024,25.165003,0.000399,25.154320,-1.5979,-0.040,9.65981,9.65981
1181.00,9.66041,25.165007,0.000401,25.154387,-1.5982,-0.040,9.66128,9.66128
1182.00,9.66074,25.165138,0.000403,25.154552,-1.5982,-0.040,9.66240,9.66240
1183.00,9.66085,25.165228,0.000405,25.154658,-1.5981,-0.040,9.66286,9.66286
1184.00,9.66103,25.165320,0.000404,25.154724,-1.5979,-0.040,9.66309,9.66309
1185.00,9.66116,25.165389,0.000399,25.154604,-1.5975,-0.040,9.66371,9.66371
1186.00,9.66167,25.165407,0.000396,25.154558,-1.5970,-0.040,9.66326,9.66326
1187.00,9.66195,25.165481,0.000395,25.154497,-1.5966,-0.039,9.66290,9.66290
1188.00,9.66198,25.165454,0.000390,25.154372,-1.5963,-0.039,9.66283,9.66283
1189.00,9.66215,25.165340,0.000385,25.154256,-1.5963,-0.039,9.66331,9.66331
1190.00,9.66239,25.165375,0.000390,25.154312,-1.5964,-0.039,9.66262,9.66262
1191.00,9.66226,25.165500,0.000395,25.154346,-1.5965,-0.039,9.66141,9.66141
1192.00,9.66219,25.165486,0.000396,25.154320,-1.5966,-0.039,9.66066,9.66066
1193.00,9.66202,25.165477,0.000394,25.154326,-1.5965,-0.039,9.66126,9.66126
1194.00,9.66220,25.165596,0.000396,25.154351,-1.5961,-0.039,9.66213,9.66213
1195.00,9.66230,25.165669,0.000393,25.154285,-1.5957,-0.038,9.66323,9.66323
1196.00,9.66256,25.165583,0.000391,25.154200,-1.5953,-0.038,9.66498,9.66498
1197.00,9.66283,25.165652,0.000390,25.154224,-1.5950,-0.038,9.66557,9.66557
1198.00,9.66284,25.165786,0.000397,25.154289,-1.5950,-0.038,9.66429,9.66429
1199.00,9.66276,25.165820,0.000398,25.154278,-1.5951,-0.038,9.66259,9.66259
1200.00,9.66279,25.165793,0.000396,25.154264,-1.5953,-0.038,9.66174,9.66174
1201.00,9.66266,25.165952,0.000395,25.154339,-1.5953,-0.038,9.66205,9.66205
1202.00,9.66267,25.166019,0.000395,25.154342,-1.5952,-0.038,9.66364,9.66364
1203.00,9.66319,25.166050,0.000393,25.154316,-1.5949,-0.038,9.66545,9.66545
1204.00,9.66357,25.166093,0.000392,25.154338,-1.5946,-0.037,9.66690,9.66690
1205.00,9.66385,25.166221,0.000394,25.154434,-1.5945,-0.037,9.66865,9.66865
1206.00,9.66385,25.166247,0.000396,25.154397,-1.5943,-0.037,9.66892,9.66892
1207.00,9.66412,25.166193,0.000395,25.154305,-1.5943,-0.038,9.66792,9.66792
1208.00,9.66464,25.166143,0.000393,25.154231,-1.5944,-0.037,9.66754,9.66754
1209.00,9.66519,25.166131,0.000390,25.154159,-1.5945,-0.037,9.66697,9.66697
1210.00,9.66579,25.166123,0.000389,25.154119,-1.5945,-0.037,9.66563,9.66563
1211.00,9.66573,25.166217,0.000385,25.154143,-1.5945,-0.037,9.66454,9.66454
1212.00,9.66552,25.166242,0.000380,25.154132,-1.5945,-0.037,9.66451,9.66451
1213.00,9.66547,25.166325,0.000380,25.154176,-1.5943,-0.036,9.66467,9.66467
1214.00,9.66547,25.166410,0.000382,25.154205,-1.5942,-0.036,9.66521,9.66521
1215.00,9.66532,25.166454,0.000384,25.154218,-1.5941,-0.036,9.66492,9.66492
1216.00,9.66511,25.166465,0.000387,25.154268,-1.5939,-0.036,9.66467,9.66467
1217.00,9.66517,25.166579,0.000397,25.154361,-1.5936,-0.037,9.66528,9.66528
1218.00,9.66552,25.166601,0.000395,25.154396,-1.5935,-0.036,9.66529,9.66529
1219.00,9.66602,25.166586,0.000398,25.154435,-1.5934,-0.036,9.66597,9.66597
1220.00,9.66648,25.166669,0.000400,25.154485,-1.5933,-0.036,9.66736,9.66736
1221.00,9.66664,25.166640,0.000399,25.154415,-1.5932,-0.036,9.66811,9.66811
1222.00,9.66649,25.166674,0.000397,25.154396,-1.5932,-0.036,9.66783,9.66783
1223.00,9.66633,25.166820,0.000402,25.154420,-1.5930,-0.036,9.66771,9.66771
1224.00,9.66639,25.166890,0.000406,25.154389,-1.5928,-0.036,9.66761,9.66761
1225.00,9.66637,25.166968,0.000405,25.154400,-1.5927,-0.036,9.66727,9.66727
1226.00,9.66624,25.167057,0.000405,25.154441,-1.5927,-0.036,9.66736,9.66736
1227.00,9.66618,25.167074,0.000402,25.154448,-1.5927,-0.036,9.66702,9.66702
1228.00,9.66602,25.166982,0.000402,25.154398,-1.5927,-0.036,9.66604,9.66604
1229.00,9.66590,25.167011,0.000398,25.154411,-1.5927,-0.035,9.66494,9.66494
1230.00,9.66585,25.166967,0.000397,25.154376,-1.5926,-0.035,9.66356,9.66356
1231.00,9.66565,25.166937,0.000396,25.154299,-1.5926,-0.035,9.66232,9.66232
1232.00,9.66560,25.167001,0.000397,25.154318,-1.5925,-0.035,9.66226,9.66226
1233.00,9.66560,25.167102,0.000396,25.154359,-1.5924,-0.035,9.66327,9.66327
1234.00,9.66554,25.167073,0.000393,25.154297,-1.5924,-0.035,9.66348,9.66348
1235.00,9.66568,25.167156,0.000395,25.154262,-1.5924,-0.035,9.66423,9.66423
1236.00,9.66570,25.167205,0.000395,25.154295,-1.5922,-0.035,9.66445,9.66445
1237.00,9.66543,25.167110,0.000393,25.154236,-1.5920,-0.035,9.66403,9.66403
1238.00,9.66522,25.167077,0.000388,25.154188,-1.5918,-0.035,9.66360,9.66360
1239.00,9.66501,25.167198,0.000392,25.154271,-1.5915,-0.035,9.66344,9.66344
1240.00,9.66481,25.167144,0.000389,25.154254,-1.5913,-0.034,9.66450,9.66450
1241.00,9.66501,25.167211,0.000390,25.154320,-1.5912,-0.034,9.66642,9.66642
1242.00,9.66523,25.167367,0.000392,25.154380,-1.5912,-0.034,9.66786,9.66786
1243.00,9.66544,25.167463,0.000395,25.154447,-1.5912,-0.034,9.66923,9.66923
1244.00,9.66559,25.167470,0.000394,25.154479,-1.5913,-0.034,9.67037,9.67037
1245.00,9.66562,25.167544,0.000396,25.154584,-1.5913,-0.034,9.67019,9.67019
1246.00,9.66556,25.167563,0.000395,25.154571,-1.5913,-0.034,9.66893,9.66893
1247.00,9.66556,25.167638,0.000396,25.154556,-1.5912,-0.034,9.66830,9.66830
1248.00,9.66577,25.167667,0.000395,25.154531,-1.5910,-0.033,9.66742,9.66742
1249.00,9.66616,25.167757,0.000393,25.154435,-1.5908,-0.033,9.66677,9.66677
1250.00,9.66645,25.167795,0.000390,25.154310,-1.5908,-0.033,9.66605,9.66605
1251.00,9.66654,25.167832,0.000389,25.154255,-1.5907,-0.033,9.66593,9.66593
1252.00,9.66656,25.167871,0.000387,25.154264,-1.5905,-0.033,9.66625,9.66625
1253.00,9.66668,25.167893,0.000390,25.154220,-1.5904,-0.033,9.66579,9.66579
1254.00,9.66706,25.167897,0.000392,25.154284,-1.5904,-0.033,9.66317,9.66317
1255.00,9.66767,25.167905,0.000394,25.154344,-1.5903,-0.033,9.65951,9.65951
1256.00,9.66791,25.167979,0.000399,25.154401,-1.5901,-0.033,9.65247,9.65247
1257.00,9.66719,25.167991,0.000402,25.154374,-1.5900,-0.033,9.63980,9.63980
1258.00,9.66649,25.168010,0.000401,25.154318,-1.5900,-0.033,9.62177,9.62177
1259.00,9.66601,25.168064,0.000404,25.154275,-1.5899,-0.033,9.59938,9.59938
1260.00,9.66582,25.168198,0.000403,25.154242,-1.5896,-0.033,9.57426,9.57426
1261.00,9.66579,25.168202,0.000401,25.154186,-1.5895,-0.033,9.55222,9.55222
@9,2.0001,4.0, 1260.074 
1262.00,9.66690,25.168240,0.000399,25.154207,-1.5894,-0.033,9.53696,9.53696
1263.00,9.66173,25.168341,0.000399,25.154325,-1.5893,-0.032,9.52984,9.52984
1264.00,9.65303,25.168315,0.000396,25.154313,-1.5893,-0.032,9.53326,9.53326
1265.00,9.64706,25.168296,0.000396,25.154326,-1.5892,-0.032,9.54478,9.54478
1266.00,9.63010,25.168352,0.000395,25.154355,-1.5892,-0.032,9.55923,9.55923
1267.00,9.60498,25.168361,0.000394,25.154369,-1.5893,-0.032,9.57447,9.57447
1268.00,9.57364,25.168313,0.000392,25.154247,-1.5893,-0.032,9.58965,9.58965
1269.00,9.54102,25.168439,0.000391,25.154343,-1.5893,-0.032,9.60291,9.60291
1270.00,9.52166,25.168457,0.000387,25.154321,-1.5893,-0.031,9.61341,9.61341
1271.00,9.52023,25.168519,0.000387,25.154318,-1.5895,-0.031,9.62255,9.62255
1272.00,9.52867,25.168594,0.000389,25.154352,-1.5896,-0.031,9.62999,9.62999
1273.00,9.53823,25.168706,0.000392,25.154427,-1.5897,-0.031,9.63643,9.63643
1274.00,9.55788,25.168758,0.000392,25.154432,-1.5897,-0.031,9.64072,9.64072
1275.00,9.57893,25.168868,0.000396,25.154506,-1.5896,-0.031,9.64365,9.64365
1276.00,9.59244,25.168873,0.000396,25.154491,-1.5893,-0.031,9.64468,9.64468
1277.00,9.60485,25.168875,0.000392,25.154394,-1.5889,-0.031,9.64554,9.64554
1278.00,9.61400,25.168892,0.000389,25.154366,-1.5885,-0.030,9.64626,9.64626
1279.00,9.62413,25.168876,0.000388,25.154317,-1.5883,-0.030,9.64700,9.64700
1280.00,9.63128,25.168916,0.000388,25.154300,-1.5883,-0.030,9.64801,9.64801
1281.00,9.63652,25.169132,0.000394,25.154465,-1.5882,-0.030,9.64947,9.64947
1282.00,9.63942,25.169220,0.000398,25.154524,-1.5882,-0.030,9.65137,9.65137
1283.00,9.64074,25.169269,0.000400,25.154522,-1.5883,-0.030,9.65243,9.65243
1284.00,9.64233,25.169309,0.000400,25.154441,-1.5883,-0.030,9.65321,9.65321
1285.00,9.64373,25.169335,0.000401,25.154455,-1.5882,-0.030,9.65332,9.65332
1286.00,9.64522,25.169225,0.000396,25.154376,-1.5881,-0.030,9.65306,9.65306
1287.00,9.64613,25.169230,0.000392,25.154384,-1.5880,-0.029,9.65199,9.65199
1288.00,9.64669,25.169291,0.000390,25.154410,-1.5881,-0.029,9.65166,9.65166
1289.00,9.64802,25.169335,0.000390,25.154429,-1.5881,-0.029,9.65189,9.65189
1290.00,9.64909,25.169382,0.000395,25.154377,-1.5881,-0.029,9.65294,9.65294
1291.00,9.65010,25.169364,0.000394,25.154250,-1.5881,-0.029,9.65408,9.65408
1292.00,9.65068,25.169377,0.000395,25.154213,-1.5881,-0.029,9.65491,9.65491
1293.00,9.65124,25.169364,0.000397,25.154179,-1.5882,-0.029,9.65578,9.65578
1294.00,9.65181,25.169424,0.000398,25.154276,-1.5881,-0.029,9.65593,9.65593
1295.00,9.65232,25.169410,0.000394,25.154259,-1.5880,-0.029,9.65591,9.65591
1296.00,9.65309,25.169473,0.000397,25.154314,-1.5879,-0.029,9.65684,9.65684
1297.00,9.65371,25.169605,0.000399,25.154395,-1.5878,-0.029,9.65763,9.65763
1298.00,9.65425,25.169749,0.000402,25.154504,-1.5875,-0.029,9.65826,9.65826
1299.00,9.65480,25.169897,0.000405,25.154518,-1.5872,-0.029,9.65895,9.65895
1300.00,9.65519,25.169992,0.000405,25.154592,-1.5870,-0.029,9.65958,9.65958
1301.00,9.65577,25.170114,0.000404,25.154647,-1.5870,-0.028,9.66032,9.66032
1302.00,9.65623,25.170136,0.000403,25.154588,-1.5869,-0.029,9.66129,9.66129
1303.00,9.65670,25.170100,0.000399,25.154526,-1.5869,-0.028,9.66204,9.66204
1304.00,9.65720,25.169999,0.000393,25.154412,-1.5870,-0.028,9.66310,9.66310
1305.00,9.65766,25.170000,0.000394,25.154345,-1.5871,-0.028,9.66307,9.66307
1306.00,9.65822,25.169978,0.000392,25.154287,-1.5870,-0.028,9.66314,9.66314
1307.00,9.65887,25.169983,0.000391,25.154273,-1.5872,-0.028,9.66269,9.66269
1308.00,9.65933,25.170033,0.000393,25.154306,-1.5872,-0.028,9.66197,9.66197
1309.00,9.65968,25.170107,0.000394,25.154412,-1.5872,-0.028,9.66159,9.66159
1310.00,9.66008,25.170134,0.000390,25.154425,-1.5872,-0.027,9.66242,9.66242
1311.00,9.66043,25.170216,0.000389,25.154467,-1.5870,-0.027,9.66242,9.66242
1312.00,9.66088,25.170210,0.000387,25.154403,-1.5869,-0.027,9.66282,9.66282
1313.00,9.66125,25.170243,0.000385,25.154337,-1.5867,-0.027,9.66333,9.66333
1314.00,9.66164,25.170265,0.000386,25.154296,-1.5865,-0.027,9.66402,9.66402
1315.00,9.66217,25.170242,0.000392,25.154274,-1.5865,-0.027,9.66466,9.66466
1316.00,9.66263,25.170155,0.000392,25.154168,-1.5866,-0.027,9.66533,9.66533
1317.00,9.66296,25.170203,0.000396,25.154237,-1.5866,-0.027,9.66554,9.66554
1318.00,9.66315,25.170216,0.000400,25.154275,-1.5866,-0.027,9.66596,9.66596
1319.00,9.66349,25.170300,0.000403,25.154273,-1.5867,-0.027,9.66591,9.66591
1320.00,9.66378,25.170450,0.000403,25.154349,-1.5867,-0.027,9.66520,9.66520
1321.00,9.66381,25.170490,0.000403,25.154390,-1.5867,-0.027,9.66471,9.66471
1322.00,9.66419,25.170573,0.000403,25.154428,-1.5866,-0.027,9.66686,9.66686
1323.00,9.66478,25.170624,0.000402,25.154406,-1.5866,-0.027,9.66862,9.66862
1324.00,9.66512,25.170574,0.000402,25.154357,-1.5866,-0.027,9.66962,9.66962
1325.00,9.66553,25.170638,0.000404,25.154357,-1.5866,-0.026,9.67062,9.67062
1326.00,9.66579,25.170788,0.000405,25.154418,-1.5866,-0.026,9.67077,9.67077
1327.00,9.66587,25.170716,0.000402,25.154309,-1.5866,-0.026,9.66872,9.66872
1328.00,9.66624,25.170834,0.000401,25.154374,-1.5865,-0.026,9.66654,9.66654
1329.00,9.66663,25.170932,0.000402,25.154468,-1.5865,-0.026,9.66463,9.66463
1330.00,9.66705,25.170825,0.000397,25.154411,-1.5864,-0.026,9.66282,9.66282
1331.00,9.66730,25.170784,0.000398,25.154368,-1.5863,-0.026,9.66268,9.66268
1332.00,9.66668,25.170847,0.000397,25.154394,-1.5863,-0.026,9.66257,9.66257
1333.00,9.66624,25.170729,0.000396,25.154300,-1.5864,-0.026,9.66324,9.66324
1334.00,9.66603,25.170754,0.000396,25.154267,-1.5863,-0.026,9.66562,9.66562
1335.00,9.66623,25.170877,0.000398,25.154277,-1.5863,-0.026,9.66791,9.66791
1336.00,9.66674,25.170843,0.000399,25.154219,-1.5861,-0.025,9.66949,9.66949
1337.00,9.66708,25.170986,0.000402,25.154318,-1.5859,-0.025,9.67091,9.67091
1338.00,9.66738,25.171160,0.000406,25.154429,-1.5856,-0.025,9.67123,9.67123
1339.00,9.66753,25.171184,0.000405,25.154401,-1.5854,-0.025,9.67105,9.67105
1340.00,9.66783,25.171120,0.000404,25.154333,-1.5853,-0.025,9.67023,9.67023
1341.00,9.66796,25.171234,0.000402,25.154451,-1.5854,-0.025,9.66884,9.66884
1342.00,9.66764,25.171204,0.000399,25.154435,-1.5855,-0.025,9.66797,9.66797
1343.00,9.66716,25.171269,0.000397,25.154455,-1.5857,-0.025,9.66735,9.66735
1344.00,9.66704,25.171410,0.000397,25.154505,-1.5860,-0.025,9.66674,9.66674
1345.00,9.66717,25.171504,0.000398,25.154534,-1.5860,-0.025,9.66833,9.66833
1346.00,9.66751,25.171561,0.000398,25.154495,-1.5861,-0.024,9.66986,9.66986
1347.00,9.66793,25.171682,0.000402,25.154505,-1.5862,-0.024,9.67094,9.67094
1348.00,9.66828,25.171613,0.000400,25.154358,-1.5862,-0.024,9.67212,9.67212
1349.00,9.66861,25.171579,0.000398,25.154394,-1.5860,-0.024,9.67178,9.67178
1350.00,9.66905,25.171658,0.000399,25.154468,-1.5859,-0.024,9.67076,9.67076
1351.00,9.66937,25.171663,0.000399,25.154436,-1.5859,-0.024,9.66946,9.66946
1352.00,9.66949,25.171607,0.000397,25.154382,-1.5857,-0.024,9.66860,9.66860
1353.00,9.66970,25.171676,0.000398,25.154475,-1.5856,-0.024,9.66860,9.66860
1354.00,9.66965,25.171722,0.000402,25.154386,-1.5854,-0.024,9.66962,9.66962
1355.00,9.66967,25.171775,0.000402,25.154357,-1.5852,-0.024,9.66975,9.66975
1356.00,9.66968,25.171808,0.000401,25.154288,-1.5851,-0.024,9.67048,9.67048
1357.00,9.66959,25.171908,0.000403,25.154318,-1.5849,-0.024,9.67067,9.67067
1358.00,9.66964,25.171907,0.000403,25.154281,-1.5847,-0.024,9.67081,9.67081
1359.00,9.66965,25.171975,0.000401,25.154346,-1.5847,-0.024,9.67004,9.67004
1360.00,9.66951,25.172014,0.000400,25.154356,-1.5847,-0.023,9.66939,9.66939
1361.00,9.66960,25.172118,0.000401,25.154423,-1.5847,-0.023,9.66916,9.66916
1362.00,9.66986,25.172172,0.000404,25.154381,-1.5848,-0.023,9.66945,9.66945
1363.00,9.66993,25.172161,0.000400,25.154289,-1.5849,-0.023,9.66861,9.66861
1364.00,9.67003,25.172146,0.000400,25.154222,-1.5848,-0.023,9.66851,9.66851
1365.00,9.66989,25.172195,0.000402,25.154264,-1.5848,-0.023,9.66915,9.66915
1366.00,9.66962,25.172304,0.000404,25.154349,-1.5848,-0.023,9.66859,9.66859
1367.00,9.66922,25.172359,0.000402,25.154407,-1.5849,-0.023,9.66768,9.66768
1368.00,9.66913,25.172473,0.000402,25.154473,-1.5849,-0.023,9.66867,9.66867
1369.00,9.66923,25.172522,0.000402,25.154455,-1.5850,-0.023,9.66901,9.66901
1370.00,9.66931,25.172494,0.000401,25.154373,-1.5850,-0.023,9.66895,9.66895
1371.00,9.66935,25.172497,0.000403,25.154347,-1.5850,-0.023,9.66950,9.66950
1372.00,9.66958,25.172448,0.000400,25.154280,-1.5849,-0.022,9.67091,9.67091
1373.00,9.66971,25.172480,0.000403,25.154355,-1.5848,-0.022,9.67058,9.67058
1374.00,9.66967,25.172495,0.000402,25.154395,-1.5848,-0.022,9.67122,9.67122
1375.00,9.66975,25.172564,0.000404,25.154436,-1.5847,-0.022,9.67170,9.67170
1376.00,9.66976,25.172482,0.000401,25.154340,-1.5847,-0.022,9.67139,9.67139
1377.00,9.66952,25.172516,0.000399,25.154360,-1.5847,-0.022,9.66961,9.66961
1378.00,9.66922,25.172552,0.000397,25.154313,-1.5848,-0.022,9.66829,9.66829
1379.00,9.66904,25.172542,0.000399,25.154297,-1.5849,-0.022,9.66705,9.66705
1380.00,9.66905,25.172520,0.000398,25.154254,-1.5851,-0.022,9.66699,9.66699
1381.00,9.66937,25.172604,0.000399,25.154262,-1.5852,-0.022,9.66846,9.66846
1382.00,9.66966,25.172609,0.000403,25.154237,-1.5852,-0.022,9.67106,9.67106
1383.00,9.67007,25.172644,0.000406,25.154260,-1.5851,-0.022,9.67348,9.67348
1384.00,9.67040,25.172618,0.000403,25.154179,-1.5850,-0.022,9.67481,9.67481
1385.00,9.67058,25.172707,0.000401,25.154189,-1.5849,-0.022,9.67416,9.67416
1386.00,9.67098,25.172815,0.000402,25.154267,-1.5848,-0.022,9.67293,9.67293
1387.00,9.67083,25.172912,0.000401,25.154296,-1.5847,-0.021,9.67105,9.67105
1388.00,9.67068,25.172977,0.000401,25.154295,-1.5847,-0.021,9.66877,9.66877
1389.00,9.67067,25.173164,0.000403,25.154390,-1.5846,-0.021,9.66729,9.66729
1390.00,9.67053,25.173230,0.000402,25.154420,-1.5847,-0.021,9.66704,9.66704
1391.00,9.67000,25.173270,0.000400,25.154453,-1.5847,-0.021,9.66708,9.66708
1392.00,9.66982,25.173313,0.000401,25.154448,-1.5845,-0.021,9.66757,9.66757
1393.00,9.66973,25.173350,0.000404,25.154416,-1.5846,-0.021,9.66841,9.66841
1394.00,9.66951,25.173332,0.000405,25.154400,-1.5846,-0.021,9.66970,9.66970
1395.00,9.66954,25.173490,0.000408,25.154474,-1.5847,-0.021,9.67021,9.67021
1396.00,9.66955,25.173472,0.000406,25.154385,-1.5848,-0.021,9.66981,9.66981
1397.00,9.66964,25.173515,0.000405,25.154385,-1.5850,-0.021,9.66933,9.66933
1398.00,9.66997,25.173487,0.000400,25.154326,-1.5851,-0.020,9.67021,9.67021
1399.00,9.67036,25.173504,0.000397,25.154331,-1.5850,-0.020,9.67021,9.67021
1400.00,9.67047,25.173372,0.000397,25.154241,-1.5849,-0.020,9.67015,9.67015
1401.00,9.67035,25.173412,0.000398,25.154302,-1.5848,-0.020,9.67131,9.67131
1402.00,9.67019,25.173451,0.000400,25.154332,-1.5847,-0.020,9.67233,9.67233
1403.00,9.66964,25.173504,0.000404,25.154402,-1.5847,-0.020,9.67132,9.67132
1404.00,9.66957,25.173582,0.000403,25.154447,-1.5848,-0.020,9.66951,9.66951
1405.00,9.66986,25.173619,0.000401,25.154462,-1.5847,-0.020,9.66694,9.66694
1406.00,9.67049,25.173624,0.000397,25.154454,-1.5847,-0.020,9.66140,9.66140
1407.00,9.67081,25.173707,0.000398,25.154469,-1.5846,-0.020,9.65279,9.65279
1408.00,9.67092,25.173815,0.000396,25.154481,-1.5845,-0.020,9.63954,9.63954
1409.00,9.67127,25.173818,0.000394,25.154441,-1.5843,-0.019,9.62112,9.62112
1410.00,9.67229,25.173953,0.000395,25.154451,-1.5842,-0.019,9.59921,9.59921
1411.00,9.67275,25.173996,0.000399,25.154371,-1.5843,-0.019,9.57852,9.57852
@10,2.0001,4.0, 1410.024 
1412.00,9.67316,25.174057,0.000394,25.154374,-1.5845,-0.019,9.56133,9.56133
1413.00,9.66823,25.174160,0.000395,25.154456,-1.5849,-0.019,9.55215,9.55215
1414.00,9.66275,25.174284,0.000398,25.154498,-1.5851,-0.019,9.55261,9.55261
1415.00,9.65713,25.174198,0.000398,25.154406,-1.5852,-0.019,9.56140,9.56140
1416.00,9.64529,25.174288,0.000396,25.154452,-1.5851,-0.018,9.57495,9.57495
1417.00,9.62962,25.174190,0.000394,25.154371,-1.5849,-0.018,9.59084,9.59084
1418.00,9.60246,25.174025,0.000391,25.154206,-1.5845,-0.018,9.60617,9.60617
1419.00,9.57093,25.173970,0.000386,25.154141,-1.5844,-0.018,9.61913,9.61913
1420.00,9.54787,25.174057,0.000385,25.154209,-1.5844,-0.018,9.62880,9.62880
1421.00,9.54172,25.174049,0.000385,25.154256,-1.5845,-0.018,9.63582,9.63582
1422.00,9.54401,25.174122,0.000387,25.154302,-1.5846,-0.018,9.64134,9.64134
1423.00,9.55676,25.174219,0.000389,25.154341,-1.5849,-0.018,9.64674,9.64674
1424.00,9.57314,25.174219,0.000388,25.154359,-1.5851,-0.018,9.65046,9.65046
1425.00,9.59159,25.174227,0.000389,25.154365,-1.5852,-0.018,9.65386,9.65386
1426.00,9.60942,25.174307,0.000390,25.154342,-1.5853,-0.018,9.65615,9.65615
1427.00,9.62331,25.174381,0.000389,25.154367,-1.5852,-0.017,9.65676,9.65676
1428.00,9.63338,25.174393,0.000384,25.154307,-1.5851,-0.017,9.65586,9.65586
1429.00,9.63716,25.174569,0.000386,25.154324,-1.5849,-0.017,9.65549,9.65549
1430.00,9.64152,25.174630,0.000388,25.154297,-1.5849,-0.017,9.65590,9.65590
1431.00,9.64630,25.174645,0.000390,25.154303,-1.5849,-0.017,9.65668,9.65668
1432.00,9.64939,25.174605,0.000389,25.154272,-1.5849,-0.017,9.65861,9.65861
1433.00,9.65066,25.174710,0.000395,25.154416,-1.5850,-0.017,9.66000,9.66000
1434.00,9.65154,25.174629,0.000396,25.154403,-1.5850,-0.017,9.66169,9.66169
1435.00,9.65277,25.174696,0.000395,25.154440,-1.5851,-0.017,9.66245,9.66245
1436.00,9.65410,25.174642,0.000392,25.154362,-1.5851,-0.017,9.66240,9.66240
1437.00,9.65509,25.174691,0.000395,25.154365,-1.5849,-0.017,9.66235,9.66235
1438.00,9.65589,25.174753,0.000394,25.154341,-1.5846,-0.016,9.66306,9.66306
1439.00,9.65732,25.174861,0.000398,25.154351,-1.5846,-0.016,9.66267,9.66267
1440.00,9.65838,25.175021,0.000404,25.154407,-1.5845,-0.017,9.66186,9.66186
1441.00,9.65923,25.175218,0.000408,25.154516,-1.5844,-0.017,9.66246,9.66246
1442.00,9.65975,25.175308,0.000403,25.154547,-1.5845,-0.016,9.66248,9.66248
1443.00,9.66013,25.175373,0.000401,25.154563,-1.5848,-0.016,9.66177,9.66177
1444.00,9.66022,25.175458,0.000399,25.154577,-1.5849,-0.016,9.66143,9.66143
1445.00,9.66044,25.175397,0.000397,25.154523,-1.5850,-0.016,9.66195,9.66195
1446.00,9.66068,25.175366,0.000398,25.154486,-1.5850,-0.016,9.66187,9.66187
1447.00,9.66121,25.175408,0.000401,25.154456,-1.5848,-0.016,9.66244,9.66244
1448.00,9.66183,25.175513,0.000404,25.154535,-1.5846,-0.016,9.66252,9.66252
1449.00,9.66212,25.175503,0.000403,25.154506,-1.5845,-0.016,9.66341,9.66341
1450.00,9.66251,25.175493,0.000398,25.154410,-1.5847,-0.016,9.66460,9.66460
1451.00,9.66284,25.175488,0.000390,25.154341,-1.5847,-0.015,9.66519,9.66519
1452.00,9.66294,25.175557,0.000393,25.154347,-1.5851,-0.015,9.66646,9.66646
1453.00,9.66360,25.175504,0.000394,25.154259,-1.5853,-0.015,9.66757,9.66757
1454.00,9.66395,25.175505,0.000396,25.154217,-1.5853,-0.015,9.66931,9.66931
1455.00,9.66447,25.175641,0.000400,25.154323,-1.5850,-0.015,9.67056,9.67056
1456.00,9.66502,25.175722,0.000404,25.154336,-1.5849,-0.015,9.67149,9.67149
1457.00,9.66532,25.175753,0.000403,25.154288,-1.5848,-0.015,9.67003,9.67003
1458.00,9.66534,25.175804,0.000402,25.154253,-1.5847,-0.015,9.66957,9.66957
1459.00,9.66553,25.175852,0.000401,25.154284,-1.5847,-0.015,9.66847,9.66847
1460.00,9.66602,25.175875,0.000398,25.154284,-1.5848,-0.015,9.66707,9.66707
1461.00,9.66622,25.175969,0.000401,25.154334,-1.5849,-0.015,9.66709,9.66709
1462.00,9.66671,25.175993,0.000401,25.154347,-1.5850,-0.015,9.66900,9.66900
1463.00,9.66720,25.175994,0.000400,25.154333,-1.5852,-0.015,9.67003,9.67003
1464.00,9.66780,25.176103,0.000399,25.154461,-1.5853,-0.015,9.67151,9.67151
1465.00,9.66856,25.176119,0.000396,25.154437,-1.5854,-0.014,9.67299,9.67299
1466.00,9.66907,25.176123,0.000393,25.154449,-1.5855,-0.014,9.67346,9.67346
1467.00,9.66942,25.176146,0.000391,25.154456,-1.5852,-0.014,9.67269,9.67269
1468.00,9.66968,25.176213,0.000392,25.154487,-1.5851,-0.014,9.67222,9.67222
1469.00,9.67004,25.176290,0.000397,25.154450,-1.5849,-0.014,9.67183,9.67183
1470.00,9.67046,25.176263,0.000400,25.154464,-1.5848,-0.014,9.67173,9.67173
1471.00,9.67086,25.176206,0.000399,25.154380,-1.5847,-0.014,9.67205,9.67205
1472.00,9.67103,25.176240,0.000399,25.154371,-1.5846,-0.014,9.67262,9.67262
1473.00,9.67126,25.176263,0.000399,25.154368,-1.5846,-0.014,9.67409,9.67409
1474.00,9.67149,25.176256,0.000397,25.154265,-1.5847,-0.014,9.67365,9.67365
1475.00,9.67119,25.176349,0.000396,25.154204,-1.5849,-0.014,9.67236,9.67236
1476.00,9.67092,25.176493,0.000396,25.154254,-1.5850,-0.014,9.67093,9.67093
1477.00,9.67105,25.176583,0.000399,25.154266,-1.5851,-0.014,9.67083,9.67083
1478.00,9.67153,25.176680,0.000397,25.154312,-1.5852,-0.013,9.67074,9.67074
1479.00,9.67191,25.176653,0.000394,25.154329,-1.5853,-0.013,9.67127,9.67127
1480.00,9.67218,25.176671,0.000394,25.154387,-1.5853,-0.013,9.67218,9.67218
1481.00,9.67245,25.176700,0.000395,25.154430,-1.5853,-0.013,9.67393,9.67393
1482.00,9.67260,25.176555,0.000393,25.154352,-1.5855,-0.013,9.67443,9.67443
1483.00,9.67254,25.176483,0.000395,25.154314,-1.5857,-0.013,9.67429,9.67429
1484.00,9.67246,25.176548,0.000397,25.154347,-1.5859,-0.013,9.67527,9.67527
1485.00,9.67263,25.176494,0.000401,25.154227,-1.5860,-0.013,9.67561,9.67561
1486.00,9.67304,25.176598,0.000406,25.154267,-1.5860,-0.013,9.67561,9.67561
1487.00,9.67335,25.176881,0.000410,25.154432,-1.5860,-0.013,9.67592,9.67592
1488.00,9.67364,25.176959,0.000408,25.154405,-1.5859,-0.013,9.67549,9.67549
1489.00,9.67369,25.177015,0.000405,25.154402,-1.5857,-0.013,9.67444,9.67444
1490.00,9.67364,25.177068,0.000405,25.154490,-1.5856,-0.013,9.67437,9.67437
1491.00,9.67364,25.176982,0.000399,25.154428,-1.5856,-0.012,9.67413,9.67413
1492.00,9.67376,25.176890,0.000396,25.154373,-1.5855,-0.012,9.67402,9.67402
1493.00,9.67371,25.176923,0.000398,25.154397,-1.5854,-0.012,9.67433,9.67433
1494.00,9.67378,25.176947,0.000403,25.154370,-1.5855,-0.012,9.67480,9.67480
1495.00,9.67411,25.176999,0.000402,25.154305,-1.5856,-0.012,9.67510,9.67510
1496.00,9.67449,25.177140,0.000403,25.154356,-1.5858,-0.012,9.67515,9.67515
1497.00,9.67470,25.177208,0.000406,25.154360,-1.5859,-0.012,9.67418,9.67418
1498.00,9.67442,25.177161,0.000404,25.154294,-1.5860,-0.012,9.67266,9.67266
1499.00,9.67410,25.177136,0.000404,25.154301,-1.5859,-0.012,9.67155,9.67155
1500.00,9.67400,25.177226,0.000406,25.154432,-1.5858,-0.012,9.67087,9.67087
1501.00,9.67397,25.177182,0.000405,25.154359,-1.5857,-0.012,9.67083,9.67083
1502.00,9.67394,25.177207,0.000407,25.154344,-1.5857,-0.012,9.67185,9.67185
1503.00,9.67408,25.177298,0.000409,25.154385,-1.5857,-0.012,9.67378,9.67378
1504.00,9.67407,25.177341,0.000410,25.154372,-1.5857,-0.012,9.67525,9.67525
1505.00,9.67408,25.177315,0.000408,25.154336,-1.5858,-0.012,9.67605,9.67605
1506.00,9.67401,25.177332,0.000407,25.154348,-1.5860,-0.012,9.67542,9.67542
1507.00,9.67372,25.177344,0.000404,25.154323,-1.5861,-0.011,9.67413,9.67413
1508.00,9.67359,25.177407,0.000404,25.154339,-1.5863,-0.011,9.67350,9.67350
1509.00,9.67363,25.177489,0.000405,25.154340,-1.5864,-0.011,9.67354,9.67354
1510.00,9.67382,25.177576,0.000409,25.154342,-1.5864,-0.011,9.67391,9.67391
1511.00,9.67397,25.177661,0.000411,25.154389,-1.5862,-0.011,9.67421,9.67421
1512.00,9.67371,25.177697,0.000408,25.154414,-1.5861,-0.011,9.67400,9.67400
1513.00,9.67341,25.177743,0.000406,25.154461,-1.5860,-0.011,9.67320,9.67320
1514.00,9.67326,25.177778,0.000407,25.154490,-1.5861,-0.011,9.67271,9.67271
1515.00,9.67332,25.177797,0.000408,25.154509,-1.5863,-0.011,9.67279,9.67279
1516.00,9.67335,25.177740,0.000409,25.154487,-1.5864,-0.011,9.67410,9.67410
1517.00,9.67373,25.177763,0.000411,25.154474,-1.5866,-0.010,9.67605,9.67605
1518.00,9.67433,25.177718,0.000412,25.154392,-1.5867,-0.011,9.67783,9.67783
1519.00,9.67483,25.177726,0.000410,25.154353,-1.5867,-0.010,9.67920,9.67920
1520.00,9.67532,25.177813,0.000407,25.154397,-1.5867,-0.010,9.67945,9.67945
1521.00,9.67550,25.177900,0.000404,25.154430,-1.5866,-0.010,9.67829,9.67829
1522.00,9.67533,25.177985,0.000404,25.154476,-1.5864,-0.010,9.67740,9.67740
1523.00,9.67525,25.178127,0.000402,25.154482,-1.5862,-0.010,9.67628,9.67628
1524.00,9.67521,25.178181,0.000402,25.154504,-1.5861,-0.010,9.67378,9.67378
1525.00,9.67488,25.178185,0.000402,25.154442,-1.5861,-0.010,9.67268,9.67268
1526.00,9.67479,25.178213,0.000401,25.154350,-1.5864,-0.010,9.67302,9.67302
1527.00,9.67500,25.178261,0.000402,25.154325,-1.5866,-0.010,9.67329,9.67329
1528.00,9.67537,25.178197,0.000401,25.154295,-1.5868,-0.009,9.67472,9.67472
1529.00,9.67562,25.178286,0.000400,25.154315,-1.5869,-0.009,9.67699,9.67699
1530.00,9.67563,25.178322,0.000398,25.154306,-1.5871,-0.009,9.67809,9.67809
1531.00,9.67575,25.178328,0.000398,25.154286,-1.5870,-0.009,9.67763,9.67763
1532.00,9.67586,25.178379,0.000402,25.154268,-1.5871,-0.009,9.67725,9.67725
1533.00,9.67602,25.178460,0.000402,25.154297,-1.5873,-0.009,9.67540,9.67540
1534.00,9.67605,25.178460,0.000403,25.154248,-1.5876,-0.009,9.67362,9.67362
1535.00,9.67581,25.178523,0.000402,25.154263,-1.5877,-0.009,9.67280,9.67280
1536.00,9.67555,25.178561,0.000401,25.154295,-1.5879,-0.009,9.67347,9.67347
1537.00,9.67543,25.178583,0.000402,25.154363,-1.5880,-0.009,9.67406,9.67406
1538.00,9.67505,25.178624,0.000399,25.154327,-1.5880,-0.008,9.67635,9.67635
1539.00,9.67484,25.178728,0.000399,25.154401,-1.5879,-0.008,9.67772,9.67772
1540.00,9.67537,25.178719,0.000402,25.154295,-1.5877,-0.008,9.67810,9.67810
1541.00,9.67541,25.178837,0.000407,25.154328,-1.5877,-0.009,9.67740,9.67740
1542.00,9.67531,25.178904,0.000405,25.154271,-1.5877,-0.009,9.67608,9.67608
1543.00,9.67514,25.178860,0.000406,25.154189,-1.5876,-0.009,9.67432,9.67432
1544.00,9.67540,25.178808,0.000408,25.154139,-1.5877,-0.009,9.67397,9.67397
1545.00,9.67586,25.178883,0.000407,25.154250,-1.5877,-0.009,9.67519,9.67519
1546.00,9.67610,25.178866,0.000402,25.154253,-1.5877,-0.008,9.67724,9.67724
1547.00,9.67658,25.178816,0.000401,25.154217,-1.5878,-0.008,9.67962,9.67962
1548.00,9.67669,25.179015,0.000405,25.154382,-1.5879,-0.008,9.68103,9.68103
1549.00,9.67638,25.179121,0.000405,25.154430,-1.5881,-0.008,9.68127,9.68127
1550.00,9.67664,25.179192,0.000407,25.154438,-1.5882,-0.008,9.68034,9.68034
1551.00,9.67683,25.179329,0.000412,25.154466,-1.5883,-0.008,9.67937,9.67937
1552.00,9.67711,25.179446,0.000414,25.154522,-1.5884,-0.008,9.67748,9.67748
1553.00,9.67772,25.179420,0.000411,25.154500,-1.5885,-0.008,9.67590,9.67590
1554.00,9.67789,25.179403,0.000409,25.154451,-1.5885,-0.008,9.67337,9.67337
1555.00,9.67768,25.179432,0.000405,25.154486,-1.5887,-0.007,9.66879,9.66879
1556.00,9.67754,25.179318,0.000401,25.154366,-1.5888,-0.007,9.66155,9.66155
1557.00,9.67852,25.179224,0.000397,25.154269,-1.5890,-0.007,9.65217,9.65217
1558.00,9.67962,25.179267,0.000398,25.154238,-1.5889,-0.007,9.63883,9.63883
1559.00,9.67907,25.179386,0.000401,25.154285,-1.5887,-0.007,9.62066,9.62066
1560.00,9.67750,25.179393,0.000401,25.154180,-1.5885,-0.007,9.59992,9.59992
1561.00,9.67626,25.179528,0.000400,25.154236,-1.5883,-0.007,9.58134,9.58134
@11,2.0001,4.0, 1560.285 
1562.00,9.67300,25.179676,0.000402,25.154308,-1.5882,-0.007,9.56815,9.56815
1563.00,9.67135,25.179766,0.000401,25.154348,-1.5882,-0.007,9.56200,9.56200
1564.00,9.66502,25.179715,0.000397,25.154273,-1.5883,-0.007,9.56480,9.56480
1565.00,9.65459,25.179775,0.000394,25.154310,-1.5886,-0.006,9.57729,9.57729
1566.00,9.64178,25.179809,0.000395,25.154331,-1.5887,-0.006,9.59431,9.59431
1567.00,9.62605,25.179807,0.000394,25.154322,-1.5889,-0.006,9.61203,9.61203
1568.00,9.60610,25.179870,0.000394,25.154370,-1.5892,-0.006,9.62826,9.62826
1569.00,9.57460,25.179888,0.000396,25.154411,-1.5893,-0.006,9.64233,9.64233
1570.00,9.55117,25.179913,0.000396,25.154451,-1.5893,-0.006,9.65163,9.65163
1571.00,9.54899,25.179929,0.000392,25.154458,-1.5894,-0.005,9.65659,9.65659
1572.00,9.56020,25.180015,0.000389,25.154508,-1.5893,-0.005,9.65918,9.65918
1573.00,9.57547,25.180007,0.000385,25.154430,-1.5891,-0.005,9.66110,9.66110
1574.00,9.58858,25.180093,0.000385,25.154384,-1.5891,-0.005,9.66166,9.66166
1575.00,9.61335,25.180226,0.000384,25.154406,-1.5893,-0.005,9.66291,9.66291
1576.00,9.63402,25.180262,0.000384,25.154345,-1.5896,-0.005,9.66409,9.66409
1577.00,9.64869,25.180393,0.000385,25.154356,-1.5898,-0.005,9.66514,9.66514
1578.00,9.65587,25.180389,0.000389,25.154340,-1.5901,-0.005,9.66546,9.66546
1579.00,9.65772,25.180358,0.000389,25.154325,-1.5903,-0.004,9.66704,9.66704
1580.00,9.65912,25.180288,0.000389,25.154260,-1.5903,-0.004,9.66748,9.66748
1581.00,9.66039,25.180354,0.000393,25.154364,-1.5903,-0.004,9.66893,9.66893
1582.00,9.66144,25.180274,0.000394,25.154307,-1.5903,-0.004,9.66891,9.66891
1583.00,9.66254,25.180290,0.000395,25.154349,-1.5902,-0.004,9.66915,9.66915
1584.00,9.66354,25.180414,0.000398,25.154435,-1.5901,-0.004,9.66949,9.66949
1585.00,9.66423,25.180461,0.000404,25.154467,-1.5900,-0.005,9.66967,9.66967
1586.00,9.66487,25.180460,0.000407,25.154396,-1.5900,-0.005,9.66977,9.66977
1587.00,9.66553,25.180494,0.000410,25.154429,-1.5901,-0.005,9.67060,9.67060
1588.00,9.66638,25.180529,0.000408,25.154387,-1.5903,-0.004,9.67145,9.67145
1589.00,9.66711,25.180597,0.000408,25.154373,-1.5902,-0.004,9.67133,9.67133
1590.00,9.66764,25.180696,0.000408,25.154414,-1.5903,-0.004,9.67182,9.67182
1591.00,9.66828,25.180829,0.000409,25.154509,-1.5903,-0.004,9.67166,9.67166
1592.00,9.66891,25.180904,0.000406,25.154490,-1.5902,-0.004,9.67198,9.67198
1593.00,9.66925,25.181014,0.000407,25.154523,-1.5902,-0.004,9.67109,9.67109
1594.00,9.66956,25.181040,0.000406,25.154547,-1.5904,-0.004,9.67174,9.67174
1595.00,9.67011,25.181033,0.000403,25.154455,-1.5904,-0.004,9.67237,9.67237
1596.00,9.67056,25.181024,0.000402,25.154353,-1.5905,-0.003,9.67260,9.67260
1597.00,9.67084,25.181084,0.000405,25.154357,-1.5905,-0.003,9.67228,9.67228
1598.00,9.67109,25.181145,0.000407,25.154343,-1.5904,-0.003,9.67294,9.67294
1599.00,9.67122,25.181145,0.000406,25.154262,-1.5903,-0.003,9.67273,9.67273
1600.00,9.67148,25.181191,0.000410,25.154292,-1.5905,-0.003,9.67248,9.67248
1601.00,9.67161,25.181199,0.000411,25.154332,-1.5907,-0.004,9.67320,9.67320
1602.00,9.67211,25.181249,0.000411,25.154398,-1.5909,-0.003,9.67461,9.67461
1603.00,9.67247,25.181257,0.000408,25.154434,-1.5912,-0.003,9.67458,9.67458
1604.00,9.67248,25.181299,0.000408,25.154456,-1.5914,-0.003,9.67414,9.67414
1605.00,9.67264,25.181334,0.000406,25.154470,-1.5913,-0.003,9.67372,9.67372
1606.00,9.67262,25.181361,0.000401,25.154462,-1.5913,-0.003,9.67306,9.67306
1607.00,9.67263,25.181367,0.000400,25.154412,-1.5915,-0.003,9.67171,9.67171
1608.00,9.67264,25.181347,0.000404,25.154353,-1.5916,-0.003,9.67191,9.67191
1609.00,9.67280,25.181430,0.000407,25.154457,-1.5916,-0.003,9.67345,9.67345
1610.00,9.67315,25.181488,0.000408,25.154478,-1.5917,-0.003,9.67460,9.67460
1611.00,9.67342,25.181558,0.000411,25.154497,-1.5918,-0.003,9.67494,9.67494
1612.00,9.67345,25.181516,0.000411,25.154427,-1.5918,-0.003,9.67541,9.67541
1613.00,9.67371,25.181599,0.000410,25.154482,-1.5918,-0.003,9.67576,9.67576
1614.00,9.67370,25.181553,0.000407,25.154374,-1.5918,-0.002,9.67592,9.67592
1615.00,9.67402,25.181504,0.000405,25.154304,-1.5918,-0.002,9.67570,9.67570
1616.00,9.67413,25.181472,0.000401,25.154230,-1.5918,-0.002,9.67578,9.67578
1617.00,9.67449,25.181536,0.000400,25.154198,-1.5919,-0.002,9.67736,9.67736
1618.00,9.67503,25.181638,0.000400,25.154233,-1.5920,-0.002,9.67896,9.67896
1619.00,9.67549,25.181701,0.000401,25.154299,-1.5920,-0.002,9.67940,9.67940
1620.00,9.67596,25.181840,0.000399,25.154361,-1.5922,-0.002,9.68096,9.68096
1621.00,9.67641,25.181928,0.000400,25.154435,-1.5922,-0.002,9.68199,9.68199
1622.00,9.67627,25.181973,0.000404,25.154560,-1.5921,-0.002,9.68031,9.68031
1623.00,9.67622,25.181919,0.000405,25.154503,-1.5921,-0.002,9.67864,9.67864
1624.00,9.67648,25.181921,0.000403,25.154431,-1.5922,-0.002,9.67781,9.67781
1625.00,9.67693,25.181917,0.000404,25.154399,-1.5922,-0.002,9.67755,9.67755
1626.00,9.67743,25.182034,0.000407,25.154437,-1.5921,-0.002,9.67792,9.67792
1627.00,9.67798,25.182148,0.000404,25.154425,-1.5922,-0.001,9.67973,9.67973
1628.00,9.67843,25.182255,0.000402,25.154502,-1.5924,-0.001,9.68117,9.68117
1629.00,9.67867,25.182395,0.000403,25.154597,-1.5924,-0.001,9.68142,9.68142
1630.00,9.67875,25.182395,0.000402,25.154543,-1.5927,-0.001,9.68056,9.68056
1631.00,9.67920,25.182416,0.000406,25.154451,-1.5930,-0.001,9.68000,9.68000
1632.00,9.67945,25.182468,0.000411,25.154470,-1.5932,-0.001,9.67925,9.67925
1633.00,9.67956,25.182508,0.000410,25.154430,-1.5932,-0.001,9.67807,9.67807
1634.00,9.67944,25.182591,0.000411,25.154433,-1.5934,-0.001,9.67780,9.67780
1635.00,9.67926,25.182749,0.000416,25.154517,-1.5934,-0.001,9.67844,9.67844
1636.00,9.67956,25.182746,0.000413,25.154531,-1.5934,-0.001,9.67894,9.67894
1637.00,9.67973,25.182722,0.000407,25.154465,-1.5935,-0.001,9.67921,9.67921
1638.00,9.67947,25.182735,0.000410,25.154425,-1.5936,-0.001,9.67941,9.67941
1639.00,9.67928,25.182668,0.000411,25.154373,-1.5936,-0.001,9.67983,9.67983
1640.00,9.67910,25.182594,0.000408,25.154326,-1.5935,-0.001,9.67913,9.67913
1641.00,9.67869,25.182623,0.000407,25.154337,-1.5937,-0.001,9.67722,9.67722
1642.00,9.67853,25.182721,0.000411,25.154418,-1.5938,-0.001,9.67615,9.67615
1643.00,9.67862,25.182726,0.000407,25.154424,-1.5939,-0.001,9.67620,9.67620
1644.00,9.67880,25.182777,0.000407,25.154413,-1.5940,-0.001,9.67632,9.67632
1645.00,9.67865,25.182778,0.000406,25.154425,-1.5942,-0.001,9.67698,9.67698
1646.00,9.67868,25.182877,0.000401,25.154471,-1.5941,0.000,9.67914,9.67914
1647.00,9.67890,25.182863,0.000398,25.154395,-1.5940,0.000,9.68098,9.68098
1648.00,9.67876,25.182922,0.000396,25.154414,-1.5939,0.000,9.68058,9.68058
1649.00,9.67848,25.182953,0.000393,25.154372,-1.5937,0.000,9.67978,9.67978
1650.00,9.67838,25.183073,0.000395,25.154408,-1.5937,0.000,9.67890,9.67890
1651.00,9.67830,25.183080,0.000401,25.154414,-1.5938,0.000,9.67743,9.67743
1652.00,9.67818,25.182999,0.000401,25.154386,-1.5940,0.000,9.67606,9.67606
1653.00,9.67821,25.182944,0.000401,25.154393,-1.5942,0.000,9.67714,9.67714
1654.00,9.67841,25.182907,0.000401,25.154440,-1.5945,0.000,9.67811,9.67811
1655.00,9.67820,25.182855,0.000401,25.154415,-1.5947,0.000,9.67875,9.67875
1656.00,9.67803,25.182859,0.000403,25.154390,-1.5948,0.000,9.67959,9.67959
1657.00,9.67825,25.182946,0.000401,25.154394,-1.5947,0.000,9.68086,9.68086
1658.00,9.67850,25.183183,0.000404,25.154480,-1.5947,0.001,9.68237,9.68237
1659.00,9.67913,25.183290,0.000404,25.154449,-1.5949,0.000,9.68311,9.68311
1660.00,9.67940,25.183435,0.000403,25.154496,-1.5950,0.001,9.68348,9.68348
1661.00,9.67967,25.183475,0.000398,25.154473,-1.5952,0.001,9.68323,9.68323
1662.00,9.67991,25.183687,0.000405,25.154661,-1.5955,0.001,9.68201,9.68201
1663.00,9.67996,25.183574,0.000404,25.154563,-1.5956,0.001,9.67981,9.67981
1664.00,9.67997,25.183623,0.000406,25.154600,-1.5956,0.001,9.67909,9.67909
1665.00,9.68012,25.183631,0.000406,25.154576,-1.5955,0.001,9.67952,9.67952
1666.00,9.68006,25.183653,0.000406,25.154528,-1.5955,0.001,9.67993,9.67993
1667.00,9.67984,25.183592,0.000404,25.154342,-1.5956,0.001,9.68045,9.68045
1668.00,9.68003,25.183714,0.000405,25.154396,-1.5958,0.001,9.68077,9.68077
1669.00,9.68034,25.183751,0.000403,25.154406,-1.5959,0.001,9.68052,9.68052
1670.00,9.68062,25.183863,0.000404,25.154503,-1.5961,0.001,9.67911,9.67911
1671.00,9.68040,25.183846,0.000406,25.154484,-1.5962,0.001,9.67823,9.67823
1672.00,9.68039,25.183786,0.000403,25.154452,-1.5963,0.002,9.67785,9.67785
1673.00,9.68020,25.183728,0.000402,25.154364,-1.5963,0.002,9.67727,9.67727
1674.00,9.67999,25.183809,0.000404,25.154377,-1.5964,0.002,9.67698,9.67698
1675.00,9.67991,25.183707,0.000401,25.154208,-1.5965,0.002,9.67752,9.67752
1676.00,9.67992,25.183817,0.000399,25.154293,-1.5966,0.002,9.67837,9.67837
1677.00,9.67998,25.183940,0.000399,25.154364,-1.5965,0.002,9.67947,9.67947
1678.00,9.67980,25.184054,0.000401,25.154392,-1.5966,0.002,9.68046,9.68046
1679.00,9.67949,25.184011,0.000400,25.154332,-1.5967,0.002,9.68121,9.68121
1680.00,9.67944,25.184085,0.000402,25.154368,-1.5966,0.002,9.68149,9.68149
1681.00,9.67947,25.184221,0.000407,25.154462,-1.5966,0.002,9.68165,9.68165
1682.00,9.67960,25.184200,0.000404,25.154409,-1.5968,0.002,9.68082,9.68082
1683.00,9.67969,25.184248,0.000403,25.154431,-1.5968,0.003,9.68051,9.68051
1684.00,9.67971,25.184315,0.000406,25.154489,-1.5969,0.003,9.67973,9.67973
1685.00,9.67950,25.184348,0.000406,25.154497,-1.5970,0.003,9.67944,9.67944
1686.00,9.67944,25.184275,0.000403,25.154422,-1.5970,0.003,9.67984,9.67984
1687.00,9.67970,25.184358,0.000405,25.154494,-1.5970,0.003,9.68132,9.68132
1688.00,9.68011,25.184370,0.000406,25.154496,-1.5971,0.003,9.68289,9.68289
1689.00,9.68043,25.184415,0.000402,25.154488,-1.5971,0.003,9.68437,9.68437
1690.00,9.68068,25.184458,0.000398,25.154482,-1.5973,0.003,9.68475,9.68475
1691.00,9.68099,25.184560,0.000397,25.154435,-1.5974,0.003,9.68483,9.68483
1692.00,9.68136,25.184563,0.000396,25.154348,-1.5975,0.003,9.68469,9.68469
1693.00,9.68183,25.184591,0.000398,25.154334,-1.5977,0.003,9.68438,9.68438
1694.00,9.68227,25.184672,0.000398,25.154308,-1.5979,0.003,9.68426,9.68426
1695.00,9.68256,25.184716,0.000397,25.154308,-1.5981,0.004,9.68457,9.68457
1696.00,9.68260,25.184749,0.000400,25.154331,-1.5984,0.004,9.68379,9.68379
1697.00,9.68249,25.184891,0.000406,25.154425,-1.5986,0.004,9.68214,9.68214
1698.00,9.68221,25.184925,0.000404,25.154411,-1.5988,0.004,9.68082,9.68082
1699.00,9.68215,25.185017,0.000404,25.154496,-1.5988,0.004,9.67998,9.67998
1700.00,9.68216,25.185168,0.000411,25.154595,-1.5988,0.004,9.67982,9.67982
1701.00,9.68223,25.185262,0.000411,25.154636,-1.5987,0.004,9.68071,9.68071
1702.00,9.68243,25.185270,0.000406,25.154588,-1.5987,0.004,9.68196,9.68196
1703.00,9.68276,25.185329,0.000408,25.154601,-1.5988,0.004,9.68223,9.68223
1704.00,9.68314,25.185269,0.000410,25.154523,-1.5988,0.004,9.68078,9.68078
1705.00,9.68283,25.185229,0.000407,25.154413,-1.5989,0.004,9.67784,9.67784
1706.00,9.68246,25.185161,0.000404,25.154294,-1.5991,0.004,9.67310,9.67310
1707.00,9.68227,25.185150,0.000405,25.154291,-1.5994,0.004,9.66511,9.66511
1708.00,9.68151,25.185175,0.000404,25.154270,-1.5994,0.004,9.65320,9.65320
1709.00,9.68106,25.185222,0.000401,25.154285,-1.5995,0.005,9.63718,9.63718
1710.00,9.68199,25.185214,0.000398,25.154301,-1.5996,0.005,9.61864,9.61864
1711.00,9.68361,25.185206,0.000394,25.154330,-1.5994,0.005,9.59986,9.59986
@12,2.0001,4.0, 1710.108 
1712.00,9.68384,25.185259,0.000394,25.154357,-1.5993,0.005,9.58479,9.58479
1713.00,9.67965,25.185328,0.000393,25.154390,-1.5994,0.005,9.57653,9.57653
1714.00,9.67352,25.185315,0.000394,25.154364,-1.5996,0.005,9.57740,9.57740
1715.00,9.66756,25.185357,0.000397,25.154346,-1.5998,0.005,9.58626,9.58626
1716.00,9.66064,25.185432,0.000399,25.154365,-1.6002,0.005,9.60035,9.60035
1717.00,9.64399,25.185512,0.000398,25.154366,-1.6005,0.005,9.61676,9.61676
1718.00,9.62061,25.185547,0.000397,25.154347,-1.6007,0.006,9.63258,9.63258
1719.00,9.59318,25.185671,0.000396,25.154342,-1.6008,0.006,9.64616,9.64616
1720.00,9.57477,25.185777,0.000395,25.154342,-1.6007,0.006,9.65538,9.65538
1721.00,9.56697,25.185932,0.000396,25.154423,-1.6006,0.006,9.66152,9.66152
1722.00,9.56871,25.185987,0.000396,25.154410,-1.6006,0.006,9.66474,9.66474
1723.00,9.57940,25.185989,0.000395,25.154413,-1.6007,0.006,9.66704,9.66704
1724.00,9.59748,25.185997,0.000395,25.154432,-1.6007,0.006,9.66834,9.66834
1725.00,9.61907,25.186034,0.000397,25.154468,-1.6009,0.006,9.67074,9.67074
1726.00,9.63728,25.185981,0.000398,25.154423,-1.6011,0.006,9.67309,9.67309
1727.00,9.65058,25.185896,0.000396,25.154348,-1.6012,0.007,9.67531,9.67531
1728.00,9.65869,25.185925,0.000396,25.154309,-1.6013,0.007,9.67621,9.67621
1729.00,9.66299,25.186026,0.000398,25.154326,-1.6014,0.007,9.67640,9.67640
1730.00,9.66467,25.186072,0.000397,25.154346,-1.6014,0.007,9.67674,9.67674
1731.00,9.66653,25.186090,0.000394,25.154310,-1.6015,0.007,9.67590,9.67590
1732.00,9.66904,25.186177,0.000398,25.154333,-1.6015,0.007,9.67574,9.67574
1733.00,9.67030,25.186224,0.000400,25.154364,-1.6014,0.007,9.67567,9.67567
1734.00,9.67110,25.186209,0.000396,25.154300,-1.6016,0.007,9.67532,9.67532
1735.00,9.67181,25.186152,0.000396,25.154237,-1.6019,0.008,9.67423,9.67423
1736.00,9.67212,25.186204,0.000398,25.154272,-1.6020,0.008,9.67400,9.67400
1737.00,9.67249,25.186243,0.000397,25.154331,-1.6021,0.008,9.67288,9.67288
1738.00,9.67322,25.186303,0.000398,25.154365,-1.6022,0.008,9.67232,9.67232
1739.00,9.67326,25.186374,0.000406,25.154431,-1.6022,0.008,9.67248,9.67248
1740.00,9.67371,25.186533,0.000409,25.154495,-1.6021,0.008,9.67203,9.67203
1741.00,9.67444,25.186671,0.000408,25.154494,-1.6022,0.008,9.67170,9.67170
1742.00,9.67444,25.186776,0.000410,25.154438,-1.6024,0.008,9.67200,9.67200
1743.00,9.67427,25.186798,0.000412,25.154358,-1.6027,0.007,9.67297,9.67297
1744.00,9.67444,25.186853,0.000408,25.154328,-1.6030,0.007,9.67403,9.67403
1745.00,9.67461,25.186898,0.000409,25.154360,-1.6031,0.008,9.67546,9.67546
1746.00,9.67450,25.186897,0.000410,25.154361,-1.6031,0.008,9.67599,9.67599
1747.00,9.67433,25.186867,0.000407,25.154389,-1.6030,0.008,9.67649,9.67649
1748.00,9.67428,25.186863,0.000401,25.154378,-1.6029,0.008,9.67630,9.67630
1749.00,9.67449,25.186889,0.000400,25.154401,-1.6029,0.008,9.67716,9.67716
1750.00,9.67494,25.186893,0.000397,25.154346,-1.6030,0.008,9.67811,9.67811
1751.00,9.67503,25.186895,0.000400,25.154400,-1.6031,0.008,9.67871,9.67871
1752.00,9.67518,25.187035,0.000406,25.154495,-1.6032,0.008,9.67948,9.67948
1753.00,9.67526,25.187081,0.000410,25.154530,-1.6034,0.008,9.67978,9.67978
1754.00,9.67551,25.187064,0.000414,25.154551,-1.6034,0.008,9.67903,9.67903
1755.00,9.67583,25.186997,0.000414,25.154488,-1.6036,0.008,9.67828,9.67828
1756.00,9.67609,25.187020,0.000414,25.154391,-1.6037,0.008,9.67853,9.67853
1757.00,9.67662,25.186951,0.000414,25.154268,-1.6038,0.008,9.67817,9.67817
1758.00,9.67696,25.187017,0.000413,25.154259,-1.6039,0.008,9.67842,9.67842
1759.00,9.67714,25.187028,0.000408,25.154177,-1.6040,0.008,9.67885,9.67885
1760.00,9.67752,25.187141,0.000408,25.154287,-1.6039,0.009,9.67925,9.67925
1761.00,9.67794,25.187147,0.000407,25.154336,-1.6039,0.009,9.67908,9.67908
1762.00,9.67815,25.187183,0.000404,25.154381,-1.6040,0.009,9.67920,9.67920
1763.00,9.67846,25.187163,0.000404,25.154396,-1.6042,0.009,9.67973,9.67973
1764.00,9.67862,25.187327,0.000411,25.154512,-1.6042,0.009,9.67970,9.67970
1765.00,9.67884,25.187294,0.000413,25.154449,-1.6044,0.009,9.68048,9.68048
1766.00,9.67929,25.187247,0.000411,25.154378,-1.6046,0.009,9.68167,9.68167
1767.00,9.67962,25.187277,0.000410,25.154368,-1.6045,0.009,9.68225,9.68225
1768.00,9.67990,25.187341,0.000405,25.154391,-1.6045,0.009,9.68221,9.68221
1769.00,9.68002,25.187247,0.000401,25.154279,-1.6046,0.009,9.68202,9.68202
1770.00,9.67984,25.187420,0.000399,25.154311,-1.6047,0.010,9.68135,9.68135
1771.00,9.67996,25.187565,0.000399,25.154342,-1.6048,0.010,9.68115,9.68115
1772.00,9.68030,25.187609,0.000399,25.154305,-1.6050,0.010,9.68227,9.68227
1773.00,9.68067,25.187615,0.000401,25.154263,-1.6052,0.010,9.68306,9.68306
1774.00,9.68100,25.187504,0.000397,25.154191,-1.6054,0.010,9.68379,9.68379
1775.00,9.68120,25.187480,0.000397,25.154195,-1.6056,0.010,9.68416,9.68416
1776.00,9.68140,25.187509,0.000397,25.154254,-1.6059,0.010,9.68405,9.68405
1777.00,9.68163,25.187534,0.000398,25.154326,-1.6059,0.010,9.68344,9.68344
1778.00,9.68194,25.187629,0.000405,25.154361,-1.6060,0.010,9.68253,9.68253
1779.00,9.68195,25.187816,0.000408,25.154477,-1.6059,0.010,9.68266,9.68266
1780.00,9.68216,25.187789,0.000406,25.154419,-1.6059,0.010,9.68322,9.68322
1781.00,9.68248,25.187787,0.000407,25.154366,-1.6058,0.010,9.68393,9.68393
1782.00,9.68293,25.187871,0.000408,25.154331,-1.6059,0.010,9.68404,9.68404
1783.00,9.68298,25.187971,0.000403,25.154395,-1.6060,0.010,9.68410,9.68410
1784.00,9.68287,25.188085,0.000405,25.154414,-1.6063,0.010,9.68288,9.68288
1785.00,9.68275,25.188193,0.000405,25.154436,-1.6065,0.010,9.68177,9.68177
1786.00,9.68255,25.188277,0.000405,25.154449,-1.6065,0.010,9.68105,9.68105
1787.00,9.68255,25.188276,0.000404,25.154435,-1.6065,0.010,9.68046,9.68046
1788.00,9.68260,25.188222,0.000404,25.154391,-1.6065,0.011,9.68056,9.68056
1789.00,9.68288,25.188176,0.000399,25.154362,-1.6065,0.011,9.68185,9.68185
1790.00,9.68267,25.188117,0.000400,25.154339,-1.6064,0.011,9.68247,9.68247
1791.00,9.68247,25.188138,0.000402,25.154312,-1.6065,0.011,9.68175,9.68175
1792.00,9.68256,25.188141,0.000403,25.154253,-1.6068,0.011,9.68178,9.68178
1793.00,9.68238,25.188219,0.000406,25.154231,-1.6069,0.011,9.68230,9.68230
1794.00,9.68228,25.188284,0.000409,25.154225,-1.6071,0.011,9.68220,9.68220
1795.00,9.68237,25.188425,0.000409,25.154280,-1.6073,0.011,9.68265,9.68265
1796.00,9.68251,25.188447,0.000410,25.154254,-1.6073,0.011,9.68315,9.68315
1797.00,9.68239,25.188463,0.000409,25.154262,-1.6073,0.011,9.68282,9.68282
1798.00,9.68242,25.188497,0.000407,25.154262,-1.6073,0.011,9.68361,9.68361
1799.00,9.68274,25.188492,0.000405,25.154268,-1.6073,0.011,9.68392,9.68392
1800.00,9.68264,25.188463,0.000404,25.154274,-1.6073,0.011,9.68361,9.68361
1801.00,9.68266,25.188411,0.000401,25.154244,-1.6075,0.012,9.68447,9.68447
1802.00,9.68255,25.188415,0.000402,25.154241,-1.6076,0.012,9.68509,9.68509
1803.00,9.68255,25.188437,0.000404,25.154245,-1.6078,0.012,9.68377,9.68377
1804.00,9.68257,25.188490,0.000404,25.154251,-1.6081,0.012,9.68251,9.68251
1805.00,9.68268,25.188488,0.000403,25.154143,-1.6083,0.012,9.68205,9.68205
1806.00,9.68262,25.188557,0.000403,25.154169,-1.6083,0.012,9.68105,9.68105
1807.00,9.68263,25.188713,0.000402,25.154264,-1.6086,0.012,9.68071,9.68071
1808.00,9.68263,25.188851,0.000401,25.154350,-1.6086,0.012,9.68112,9.68112
1809.00,9.68267,25.188915,0.000403,25.154323,-1.6087,0.012,9.68192,9.68192
1810.00,9.68264,25.189068,0.000407,25.154419,-1.6087,0.012,9.68276,9.68276
1811.00,9.68284,25.189161,0.000408,25.154475,-1.6087,0.012,9.68373,9.68373
1812.00,9.68302,25.189313,0.000413,25.154526,-1.6087,0.012,9.68457,9.68457
1813.00,9.68331,25.189241,0.000414,25.154416,-1.6086,0.012,9.68536,9.68536
1814.00,9.68350,25.189269,0.000411,25.154397,-1.6086,0.012,9.68545,9.68545
1815.00,9.68332,25.189267,0.000407,25.154367,-1.6086,0.012,9.68450,9.68450
1816.00,9.68317,25.189396,0.000405,25.154433,-1.6086,0.012,9.68329,9.68329
1817.00,9.68313,25.189357,0.000404,25.154399,-1.6087,0.013,9.68253,9.68253
1818.00,9.68315,25.189418,0.000403,25.154425,-1.6088,0.013,9.68195,9.68195
1819.00,9.68306,25.189540,0.000403,25.154511,-1.6091,0.013,9.68243,9.68243
1820.00,9.68308,25.189626,0.000403,25.154544,-1.6096,0.013,9.68273,9.68273
1821.00,9.68288,25.189577,0.000403,25.154444,-1.6101,0.013,9.68365,9.68365
1822.00,9.68298,25.189643,0.000404,25.154426,-1.6103,0.013,9.68467,9.68467
1823.00,9.68322,25.189741,0.000404,25.154405,-1.6104,0.013,9.68497,9.68497
1824.00,9.68339,25.189693,0.000408,25.154352,-1.6103,0.013,9.68396,9.68396
1825.00,9.68336,25.189635,0.000409,25.154318,-1.6101,0.013,9.68328,9.68328
1826.00,9.68336,25.189715,0.000407,25.154405,-1.6101,0.013,9.68292,9.68292
1827.00,9.68350,25.189684,0.000403,25.154387,-1.6102,0.013,9.68262,9.68262
1828.00,9.68359,25.189589,0.000402,25.154380,-1.6104,0.013,9.68202,9.68202
1829.00,9.68364,25.189603,0.000400,25.154363,-1.6107,0.013,9.68299,9.68299
1830.00,9.68362,25.189728,0.000400,25.154414,-1.6108,0.014,9.68356,9.68356
1831.00,9.68340,25.189746,0.000402,25.154361,-1.6108,0.014,9.68477,9.68477
1832.00,9.68335,25.189690,0.000405,25.154315,-1.6109,0.013,9.68544,9.68544
1833.00,9.68369,25.189823,0.000407,25.154342,-1.6111,0.013,9.68575,9.68575
1834.00,9.68366,25.189925,0.000407,25.154360,-1.6113,0.014,9.68500,9.68500
1835.00,9.68368,25.189980,0.000404,25.154344,-1.6115,0.014,9.68514,9.68514
1836.00,9.68387,25.190000,0.000402,25.154346,-1.6117,0.014,9.68507,9.68507
1837.00,9.68426,25.190132,0.000399,25.154414,-1.6120,0.014,9.68459,9.68459
1838.00,9.68430,25.190084,0.000396,25.154412,-1.6123,0.014,9.68401,9.68401
1839.00,9.68426,25.190158,0.000398,25.154477,-1.6126,0.014,9.68430,9.68430
1840.00,9.68415,25.190063,0.000401,25.154393,-1.6127,0.014,9.68485,9.68485
1841.00,9.68419,25.190192,0.000400,25.154473,-1.6128,0.014,9.68422,9.68422
1842.00,9.68403,25.190196,0.000397,25.154426,-1.6127,0.015,9.68397,9.68397
1843.00,9.68431,25.190300,0.000396,25.154443,-1.6124,0.015,9.68504,9.68504
1844.00,9.68462,25.190278,0.000394,25.154421,-1.6121,0.015,9.68601,9.68601
1845.00,9.68481,25.190358,0.000392,25.154479,-1.6120,0.015,9.68560,9.68560
1846.00,9.68496,25.190299,0.000392,25.154420,-1.6120,0.015,9.68631,9.68631
1847.00,9.68507,25.190286,0.000393,25.154439,-1.6122,0.015,9.68650,9.68650
1848.00,9.68527,25.190306,0.000394,25.154452,-1.6124,0.015,9.68581,9.68581
1849.00,9.68523,25.190353,0.000395,25.154473,-1.6126,0.015,9.68607,9.68607
1850.00,9.68549,25.190408,0.000398,25.154475,-1.6127,0.015,9.68678,9.68678
1851.00,9.68559,25.190424,0.000395,25.154422,-1.6128,0.016,9.68623,9.68623
1852.00,9.68537,25.190547,0.000399,25.154406,-1.6127,0.016,9.68638,9.68638
1853.00,9.68548,25.190628,0.000401,25.154384,-1.6128,0.016,9.68691,9.68691
1854.00,9.68571,25.190679,0.000402,25.154345,-1.6130,0.016,9.68412,9.68412
1855.00,9.68569,25.190693,0.000401,25.154292,-1.6131,0.016,9.67972,9.67972
1856.00,9.68618,25.190779,0.000405,25.154349,-1.6132,0.015,9.67494,9.67494
1857.00,9.68631,25.190841,0.000407,25.154405,-1.6134,0.015,9.66727,9.66727
1858.00,9.68638,25.190851,0.000408,25.154421,-1.6135,0.015,9.65616,9.65616
1859.00,9.68642,25.190912,0.000408,25.154421,-1.6136,0.015,9.64188,9.64188
1860.00,9.68659,25.191020,0.000410,25.154472,-1.6137,0.016,9.62497,9.62497
1861.00,9.68660,25.191046,0.000409,25.154411,-1.6137,0.016,9.60628,9.60628
@13,2.0001,4.0, 1860.038 
1862.00,9.68618,25.191097,0.000408,25.154408,-1.6138,0.016,9.59200,9.59200
1863.00,9.68271,25.191200,0.000404,25.154407,-1.6137,0.016,9.58378,9.58378
1864.00,9.67506,25.191103,0.000401,25.154390,-1.6139,0.016,9.58477,9.58477
1865.00,9.66626,25.191028,0.000396,25.154355,-1.6140,0.017,9.59353,9.59353
1866.00,9.66240,25.191009,0.000392,25.154357,-1.6141,0.017,9.60822,9.60822
1867.00,9.64796,25.190948,0.000390,25.154315,-1.6142,0.017,9.62427,9.62427
1868.00,9.62987,25.190887,0.000389,25.154255,-1.6142,0.017,9.63906,9.63906
1869.00,9.60312,25.191032,0.000394,25.154304,-1.6142,0.017,9.65225,9.65225
1870.00,9.58124,25.191177,0.000399,25.154348,-1.6143,0.017,9.66181,9.66181
1871.00,9.56944,25.191319,0.000404,25.154471,-1.6145,0.017,9.66835,9.66835
1872.00,9.57662,25.191392,0.000405,25.154455,-1.6147,0.017,9.67177,9.67177
1873.00,9.58905,25.191477,0.000406,25.154522,-1.6149,0.017,9.67469,9.67469
1874.00,9.60796,25.191441,0.000402,25.154448,-1.6150,0.018,9.67542,9.67542
1875.00,9.62513,25.191403,0.000402,25.154406,-1.6151,0.018,9.67668,9.67668
1876.00,9.64246,25.191338,0.000401,25.154322,-1.6152,0.018,9.67777,9.67777
1877.00,9.65670,25.191400,0.000403,25.154366,-1.6152,0.018,9.67877,9.67877
1878.00,9.66287,25.191425,0.000405,25.154351,-1.6153,0.018,9.67828,9.67828
1879.00,9.67052,25.191532,0.000405,25.154444,-1.6155,0.018,9.67834,9.67834
1880.00,9.67228,25.191685,0.000404,25.154551,-1.6158,0.018,9.67740,9.67740
1881.00,9.67366,25.191766,0.000403,25.154488,-1.6159,0.018,9.67629,9.67629
1882.00,9.67502,25.191843,0.000403,25.154488,-1.6160,0.018,9.67564,9.67564
1883.00,9.67558,25.191848,0.000402,25.154413,-1.6160,0.018,9.67578,9.67578
1884.00,9.67568,25.191903,0.000404,25.154389,-1.6160,0.018,9.67652,9.67652
1885.00,9.67560,25.191887,0.000402,25.154308,-1.6161,0.018,9.67745,9.67745
1886.00,9.67587,25.191964,0.000405,25.154391,-1.6161,0.018,9.67828,9.67828
1887.00,9.67626,25.191951,0.000404,25.154371,-1.6162,0.018,9.67838,9.67838
1888.00,9.67654,25.192056,0.000404,25.154460,-1.6162,0.019,9.67888,9.67888
1889.00,9.67703,25.192110,0.000402,25.154413,-1.6164,0.019,9.67775,9.67775
1890.00,9.67710,25.192077,0.000401,25.154308,-1.6165,0.019,9.67712,9.67712
1891.00,9.67734,25.192187,0.000398,25.154315,-1.6165,0.019,9.67585,9.67585
1892.00,9.67737,25.192260,0.000401,25.154344,-1.6167,0.019,9.67569,9.67569
1893.00,9.67712,25.192322,0.000406,25.154378,-1.6169,0.019,9.67538,9.67538
1894.00,9.67705,25.192325,0.000409,25.154409,-1.6169,0.019,9.67590,9.67590
1895.00,9.67699,25.192434,0.000414,25.154569,-1.6172,0.019,9.67676,9.67676
1896.00,9.67721,25.192331,0.000418,25.154548,-1.6173,0.019,9.67836,9.67836
1897.00,9.67727,25.192253,0.000416,25.154488,-1.6174,0.019,9.67940,9.67940
1898.00,9.67730,25.192194,0.000412,25.154430,-1.6175,0.019,9.67947,9.67947
1899.00,9.67736,25.192131,0.000408,25.154358,-1.6176,0.019,9.67905,9.67905
1900.00,9.67730,25.192139,0.000403,25.154286,-1.6176,0.019,9.67830,9.67830
1901.00,9.67753,25.192201,0.000399,25.154311,-1.6175,0.020,9.67779,9.67779
1902.00,9.67761,25.192265,0.000399,25.154355,-1.6176,0.020,9.67733,9.67733
1903.00,9.67779,25.192270,0.000402,25.154330,-1.6177,0.020,9.67751,9.67751
1904.00,9.67772,25.192385,0.000406,25.154383,-1.6179,0.020,9.67798,9.67798
1905.00,9.67759,25.192404,0.000406,25.154410,-1.6180,0.020,9.67810,9.67810
1906.00,9.67747,25.192476,0.000407,25.154400,-1.6181,0.020,9.67803,9.67803
1907.00,9.67766,25.192589,0.000405,25.154381,-1.6182,0.020,9.67880,9.67880
1908.00,9.67790,25.192762,0.000404,25.154473,-1.6184,0.020,9.67960,9.67960
1909.00,9.67816,25.192868,0.000405,25.154536,-1.6186,0.020,9.68099,9.68099
1910.00,9.67874,25.193003,0.000408,25.154575,-1.6188,0.020,9.68271,9.68271
1911.00,9.67918,25.193018,0.000406,25.154534,-1.6190,0.020,9.68343,9.68343
1912.00,9.67950,25.193073,0.000409,25.154515,-1.6191,0.020,9.68283,9.68283
1913.00,9.67964,25.193106,0.000407,25.154469,-1.6191,0.020,9.68214,9.68214
1914.00,9.67977,25.193188,0.000405,25.154460,-1.6190,0.020,9.68128,9.68128
1915.00,9.67989,25.193171,0.000405,25.154347,-1.6190,0.020,9.68079,9.68079
1916.00,9.68007,25.193262,0.000405,25.154328,-1.6190,0.020,9.68128,9.68128
1917.00,9.68011,25.193318,0.000404,25.154348,-1.6191,0.020,9.68153,9.68153
1918.00,9.68028,25.193361,0.000404,25.154327,-1.6192,0.020,9.68232,9.68232
1919.00,9.68053,25.193227,0.000397,25.154191,-1.6194,0.021,9.68249,9.68249
1920.00,9.68088,25.193218,0.000396,25.154271,-1.6196,0.021,9.68199,9.68199
1921.00,9.68111,25.193191,0.000399,25.154315,-1.6197,0.021,9.68119,9.68119
1922.00,9.68110,25.193245,0.000401,25.154349,-1.6199,0.021,9.68141,9.68141
1923.00,9.68126,25.193258,0.000401,25.154318,-1.6199,0.021,9.68139,9.68139
1924.00,9.68133,25.193387,0.000408,25.154356,-1.6198,0.021,9.68025,9.68025
1925.00,9.68134,25.193421,0.000409,25.154324,-1.6198,0.021,9.67998,9.67998
1926.00,9.68146,25.193613,0.000409,25.154430,-1.6198,0.021,9.68036,9.68036
1927.00,9.68167,25.193636,0.000408,25.154414,-1.6199,0.021,9.68131,9.68131
1928.00,9.68187,25.193619,0.000410,25.154392,-1.6201,0.021,9.68189,9.68189
1929.00,9.68196,25.193664,0.000408,25.154433,-1.6203,0.021,9.68353,9.68353
1930.00,9.68182,25.193759,0.000405,25.154430,-1.6205,0.021,9.68418,9.68418
1931.00,9.68179,25.193692,0.000403,25.154334,-1.6204,0.022,9.68457,9.68457
1932.00,9.68196,25.193674,0.000401,25.154336,-1.6204,0.022,9.68423,9.68423
1933.00,9.68218,25.193746,0.000403,25.154408,-1.6207,0.022,9.68348,9.68348
1934.00,9.68230,25.193728,0.000404,25.154344,-1.6208,0.022,9.68267,9.68267
1935.00,9.68219,25.193730,0.000406,25.154326,-1.6210,0.022,9.68212,9.68212
1936.00,9.68212,25.193818,0.000410,25.154280,-1.6214,0.022,9.68295,9.68295
1937.00,9.68241,25.193973,0.000412,25.154281,-1.6216,0.022,9.68396,9.68396
1938.00,9.68271,25.194058,0.000409,25.154296,-1.6217,0.022,9.68442,9.68442
1939.00,9.68270,25.194124,0.000411,25.154332,-1.6220,0.022,9.68402,9.68402
1940.00,9.68257,25.194224,0.000413,25.154362,-1.6222,0.022,9.68382,9.68382
1941.00,9.68239,25.194226,0.000412,25.154376,-1.6223,0.022,9.68140,9.68140
1942.00,9.68222,25.194219,0.000411,25.154399,-1.6224,0.022,9.67907,9.67907
1943.00,9.68232,25.194232,0.000412,25.154364,-1.6225,0.022,9.67827,9.67827
1944.00,9.68257,25.194290,0.000413,25.154429,-1.6224,0.022,9.67814,9.67814
1945.00,9.68237,25.194316,0.000412,25.154415,-1.6222,0.022,9.67914,9.67914
1946.00,9.68198,25.194352,0.000411,25.154426,-1.6223,0.022,9.68114,9.68114
1947.00,9.68164,25.194363,0.000413,25.154432,-1.6225,0.022,9.68281,9.68281
1948.00,9.68186,25.194422,0.000414,25.154510,-1.6226,0.022,9.68325,9.68325
1949.00,9.68197,25.194453,0.000411,25.154492,-1.6227,0.022,9.68446,9.68446
1950.00,9.68216,25.194494,0.000415,25.154564,-1.6229,0.022,9.68439,9.68439
1951.00,9.68229,25.194546,0.000418,25.154599,-1.6229,0.022,9.68364,9.68364
1952.00,9.68226,25.194592,0.000418,25.154602,-1.6229,0.022,9.68303,9.68303
1953.00,9.68225,25.194634,0.000416,25.154606,-1.6231,0.022,9.68327,9.68327
1954.00,9.68239,25.194703,0.000419,25.154631,-1.6234,0.022,9.68367,9.68367
1955.00,9.68245,25.194738,0.000415,25.154581,-1.6236,0.022,9.68412,9.68412
1956.00,9.68207,25.194758,0.000412,25.154539,-1.6239,0.023,9.68423,9.68423
1957.00,9.68226,25.194833,0.000412,25.154522,-1.6241,0.023,9.68455,9.68455
1958.00,9.68232,25.194823,0.000409,25.154409,-1.6241,0.023,9.68442,9.68442
1959.00,9.68236,25.194856,0.000407,25.154386,-1.6242,0.023,9.68352,9.68352
1960.00,9.68258,25.194945,0.000406,25.154431,-1.6243,0.023,9.68341,9.68341
1961.00,9.68290,25.195016,0.000408,25.154499,-1.6245,0.023,9.68312,9.68312
1962.00,9.68312,25.195057,0.000406,25.154522,-1.6248,0.023,9.68255,9.68255
1963.00,9.68321,25.195097,0.000408,25.154525,-1.6250,0.023,9.68211,9.68211
1964.00,9.68340,25.195101,0.000404,25.154450,-1.6252,0.024,9.68245,9.68245
1965.00,9.68350,25.195080,0.000404,25.154416,-1.6254,0.024,9.68185,9.68185
1966.00,9.68322,25.195089,0.000402,25.154404,-1.6253,0.024,9.68129,9.68129
1967.00,9.68293,25.195132,0.000405,25.154359,-1.6252,0.024,9.68116,9.68116
1968.00,9.68284,25.195115,0.000407,25.154316,-1.6252,0.024,9.68172,9.68172
1969.00,9.68286,25.195157,0.000409,25.154383,-1.6252,0.024,9.68173,9.68173
1970.00,9.68293,25.195119,0.000407,25.154325,-1.6251,0.024,9.68240,9.68240
1971.00,9.68289,25.195198,0.000407,25.154344,-1.6252,0.024,9.68269,9.68269
1972.00,9.68276,25.195142,0.000405,25.154349,-1.6255,0.024,9.68261,9.68261
1973.00,9.68270,25.195176,0.000407,25.154392,-1.6256,0.024,9.68238,9.68238
1974.00,9.68265,25.195216,0.000407,25.154397,-1.6259,0.024,9.68256,9.68256
1975.00,9.68249,25.195253,0.000406,25.154412,-1.6262,0.024,9.68202,9.68202
1976.00,9.68245,25.195232,0.000401,25.154380,-1.6264,0.024,9.68278,9.68278
1977.00,9.68247,25.195250,0.000398,25.154353,-1.6266,0.024,9.68334,9.68334
1978.00,9.68235,25.195323,0.000397,25.154388,-1.6268,0.025,9.68307,9.68307
1979.00,9.68234,25.195365,0.000399,25.154415,-1.6270,0.025,9.68259,9.68259
1980.00,9.68224,25.195509,0.000403,25.154542,-1.6272,0.025,9.68254,9.68254
1981.00,9.68231,25.195538,0.000405,25.154548,-1.6273,0.025,9.68287,9.68287
1982.00,9.68244,25.195594,0.000404,25.154583,-1.6273,0.025,9.68268,9.68268
1983.00,9.68256,25.195711,0.000404,25.154629,-1.6273,0.025,9.68352,9.68352
1984.00,9.68274,25.195757,0.000405,25.154614,-1.6271,0.025,9.68433,9.68433
1985.00,9.68292,25.195721,0.000404,25.154497,-1.6271,0.025,9.68491,9.68491
1986.00,9.68302,25.195751,0.000405,25.154437,-1.6271,0.025,9.68407,9.68407
1987.00,9.68306,25.195808,0.000408,25.154464,-1.6271,0.025,9.68369,9.68369
1988.00,9.68311,25.195798,0.000408,25.154433,-1.6274,0.025,9.68338,9.68338
1989.00,9.68320,25.195831,0.000407,25.154384,-1.6276,0.025,9.68386,9.68386
1990.00,9.68343,25.195894,0.000407,25.154414,-1.6278,0.025,9.68462,9.68462
1991.00,9.68357,25.195987,0.000409,25.154458,-1.6279,0.025,9.68486,9.68486
1992.00,9.68377,25.196083,0.000410,25.154413,-1.6281,0.025,9.68574,9.68574
1993.00,9.68383,25.196143,0.000410,25.154419,-1.6280,0.025,9.68496,9.68496
1994.00,9.68348,25.196218,0.000410,25.154434,-1.6280,0.026,9.68214,9.68214
1995.00,9.68303,25.196315,0.000411,25.154481,-1.6281,0.025,9.67943,9.67943
1996.00,9.68287,25.196302,0.000410,25.154442,-1.6282,0.026,9.67913,9.67913
1997.00,9.68287,25.196362,0.000413,25.154529,-1.6284,0.025,9.67837,9.67837
1998.00,9.68279,25.196390,0.000414,25.154572,-1.6287,0.025,9.67907,9.67907
1999.00,9.68278,25.196415,0.000414,25.154632,-1.6288,0.025,9.68076,9.68076
2000.00,9.68275,25.196397,0.000412,25.154625,-1.6290,0.025,9.68243,9.68243
2001.00,9.68268,25.196425,0.000413,25.154704,-1.6292,0.025,9.68291,9.68291
2002.00,9.68260,25.196389,0.000408,25.154632,-1.6294,0.026,9.68363,9.68363
2003.00,9.68237,25.196331,0.000406,25.154511,-1.6295,0.026,9.68432,9.68432
2004.00,9.68233,25.196367,0.000407,25.154437,-1.6296,0.026,9.68288,9.68288
2005.00,9.68247,25.196422,0.000404,25.154387,-1.6297,0.026,9.67913,9.67913
2006.00,9.68179,25.196448,0.000405,25.154320,-1.6297,0.026,9.67440,9.67440
2007.00,9.68108,25.196461,0.000406,25.154328,-1.6298,0.026,9.66752,9.66752
2008.00,9.68131,25.196650,0.000408,25.154440,-1.6299,0.026,9.65683,9.65683
2009.00,9.68283,25.196634,0.000404,25.154422,-1.6300,0.026,9.64319,9.64319
2010.00,9.68346,25.196666,0.000404,25.154397,-1.6300,0.026,9.62732,9.62732
2011.00,9.68388,25.196742,0.000400,25.154357,-1.6302,0.026,9.61042,9.61042
@14,2.0001,4.0, 2010.083 
2012.00,9.68508,25.196714,0.000392,25.154238,-1.6303,0.027,9.59642,9.59642
2013.00,9.68372,25.196685,0.000387,25.154147,-1.6303,0.027,9.58870,9.58870
2014.00,9.67561,25.196806,0.000388,25.154221,-1.6304,0.027,9.59017,9.59017
2015.00,9.66618,25.196913,0.000385,25.154251,-1.6305,0.027,9.59928,9.59928
2016.00,9.65991,25.196998,0.000385,25.154293,-1.6307,0.028,9.61379,9.61379
2017.00,9.65070,25.197139,0.000387,25.154374,-1.6309,0.028,9.62950,9.62950
2018.00,9.63263,25.197224,0.000390,25.154420,-1.6311,0.028,9.64456,9.64456
2019.00,9.60739,25.197274,0.000390,25.154435,-1.6313,0.028,9.65761,9.65761
2020.00,9.58606,25.197206,0.000393,25.154415,-1.6314,0.028,9.66753,9.66753
2021.00,9.57551,25.197215,0.000393,25.154408,-1.6315,0.028,9.67425,9.67425
2022.00,9.58070,25.197278,0.000396,25.154377,-1.6315,0.028,9.67828,9.67828
2023.00,9.59434,25.197272,0.000395,25.154355,-1.6316,0.028,9.68108,9.68108
2024.00,9.61449,25.197194,0.000395,25.154248,-1.6317,0.028,9.68254,9.68254
2025.00,9.63166,25.197312,0.000393,25.154299,-1.6319,0.028,9.68345,9.68345
2026.00,9.64773,25.197322,0.000393,25.154281,-1.6321,0.029,9.68462,9.68462
2027.00,9.65934,25.197280,0.000389,25.154240,-1.6321,0.029,9.68546,9.68546
2028.00,9.66956,25.197341,0.000387,25.154262,-1.6320,0.029,9.68522,9.68522
2029.00,9.67759,25.197466,0.000387,25.154286,-1.6321,0.029,9.68395,9.68395
2030.00,9.67934,25.197486,0.000392,25.154249,-1.6323,0.029,9.68219,9.68219
2031.00,9.68067,25.197567,0.000396,25.154322,-1.6324,0.029,9.68052,9.68052
2032.00,9.68210,25.197579,0.000400,25.154368,-1.6327,0.029,9.68049,9.68049
2033.00,9.68250,25.197567,0.000401,25.154342,-1.6329,0.029,9.68076,9.68076
2034.00,9.68209,25.197598,0.000402,25.154348,-1.6331,0.029,9.67967,9.67967
2035.00,9.68177,25.197603,0.000398,25.154328,-1.6332,0.029,9.67899,9.67899
2036.00,9.68169,25.197640,0.000397,25.154295,-1.6333,0.029,9.67826,9.67826
2037.00,9.68090,25.197794,0.000399,25.154334,-1.6333,0.029,9.67689,9.67689
2038.00,9.68064,25.197942,0.000400,25.154342,-1.6335,0.029,9.67505,9.67505
2039.00,9.68040,25.198015,0.000403,25.154378,-1.6337,0.029,9.67469,9.67469
2040.00,9.68023,25.198087,0.000405,25.154400,-1.6338,0.029,9.67476,9.67476
2041.00,9.68005,25.198132,0.000406,25.154401,-1.6338,0.029,9.67515,9.67515
2042.00,9.67946,25.198127,0.000404,25.154384,-1.6339,0.029,9.67549,9.67549
2043.00,9.67894,25.198040,0.000407,25.154323,-1.6340,0.029,9.67661,9.67661
2044.00,9.67828,25.198032,0.000407,25.154292,-1.6340,0.029,9.67839,9.67839
2045.00,9.67836,25.198121,0.000409,25.154310,-1.6342,0.029,9.67967,9.67967
2046.00,9.67861,25.198050,0.000405,25.154204,-1.6345,0.029,9.68089,9.68089
2047.00,9.67861,25.198090,0.000409,25.154176,-1.6347,0.029,9.68116,9.68116
2048.00,9.67840,25.198158,0.000408,25.154176,-1.6349,0.029,9.68038,9.68038
2049.00,9.67795,25.198257,0.000407,25.154206,-1.6350,0.030,9.67830,9.67830
2050.00,9.67755,25.198185,0.000404,25.154084,-1.6350,0.030,9.67633,9.67633
2051.00,9.67742,25.198252,0.000406,25.154152,-1.6349,0.030,9.67523,9.67523
2052.00,9.67735,25.198295,0.000403,25.154209,-1.6349,0.030,9.67546,9.67546
2053.00,9.67700,25.198383,0.000406,25.154290,-1.6350,0.030,9.67491,9.67491
2054.00,9.67679,25.198372,0.000405,25.154239,-1.6351,0.030,9.67660,9.67660
2055.00,9.67726,25.198496,0.000408,25.154423,-1.6355,0.030,9.67913,9.67913
2056.00,9.67752,25.198548,0.000409,25.154407,-1.6357,0.030,9.67944,9.67944
2057.00,9.67787,25.198606,0.000411,25.154388,-1.6360,0.030,9.67874,9.67874
2058.00,9.67836,25.198559,0.000408,25.154357,-1.6361,0.030,9.67908,9.67908
2059.00,9.67844,25.198524,0.000408,25.154363,-1.6363,0.030,9.67768,9.67768
2060.00,9.67828,25.198502,0.000407,25.154275,-1.6362,0.030,9.67668,9.67668
2061.00,9.67799,25.198584,0.000406,25.154323,-1.6361,0.031,9.67681,9.67681
2062.00,9.67813,25.198659,0.000403,25.154364,-1.6362,0.031,9.67777,9.67777
2063.00,9.67833,25.198721,0.000404,25.154349,-1.6362,0.031,9.67943,9.67943
2064.00,9.67806,25.198738,0.000402,25.154328,-1.6362,0.031,9.68179,9.68179
2065.00,9.67762,25.198749,0.000404,25.154376,-1.6363,0.031,9.68236,9.68236
2066.00,9.67802,25.198745,0.000406,25.154333,-1.6365,0.031,9.68278,9.68278
2067.00,9.67847,25.198720,0.000408,25.154296,-1.6368,0.031,9.68341,9.68341
2068.00,9.67889,25.198694,0.000408,25.154254,-1.6370,0.031,9.68259,9.68259
2069.00,9.67922,25.198844,0.000414,25.154361,-1.6373,0.031,9.68142,9.68142
2070.00,9.67980,25.198887,0.000413,25.154311,-1.6375,0.031,9.68090,9.68090
2071.00,9.67982,25.198918,0.000411,25.154273,-1.6376,0.031,9.67928,9.67928
2072.00,9.67942,25.198891,0.000408,25.154210,-1.6377,0.031,9.67746,9.67746
2073.00,9.67954,25.199016,0.000408,25.154280,-1.6378,0.031,9.67802,9.67802
2074.00,9.67988,25.199060,0.000409,25.154252,-1.6380,0.031,9.67847,9.67847
2075.00,9.67988,25.199116,0.000406,25.154273,-1.6382,0.031,9.67987,9.67987
2076.00,9.67995,25.199169,0.000410,25.154324,-1.6384,0.031,9.68084,9.68084
2077.00,9.67994,25.199248,0.000414,25.154398,-1.6387,0.031,9.68138,9.68138
2078.00,9.68016,25.199230,0.000410,25.154373,-1.6388,0.031,9.68136,9.68136
2079.00,9.68048,25.199202,0.000405,25.154339,-1.6389,0.032,9.68086,9.68086
2080.00,9.68072,25.199340,0.000404,25.154390,-1.6389,0.032,9.68024,9.68024
2081.00,9.68083,25.199463,0.000403,25.154454,-1.6390,0.032,9.68109,9.68109
2082.00,9.68093,25.199527,0.000404,25.154401,-1.6389,0.032,9.68271,9.68271
2083.00,9.68067,25.199610,0.000407,25.154381,-1.6389,0.032,9.68362,9.68362
2084.00,9.68087,25.199719,0.000409,25.154429,-1.6391,0.032,9.68486,9.68486
2085.00,9.68140,25.199663,0.000410,25.154340,-1.6393,0.032,9.68538,9.68538
2086.00,9.68176,25.199664,0.000410,25.154292,-1.6396,0.032,9.68597,9.68597
2087.00,9.68169,25.199706,0.000411,25.154350,-1.6399,0.032,9.68460,9.68460
2088.00,9.68146,25.199783,0.000415,25.154382,-1.6402,0.032,9.68261,9.68261
2089.00,9.68125,25.199876,0.000415,25.154386,-1.6403,0.032,9.68044,9.68044
2090.00,9.68118,25.199975,0.000417,25.154420,-1.6406,0.032,9.67930,9.67930
2091.00,9.68141,25.199937,0.000416,25.154337,-1.6409,0.032,9.67840,9.67840
2092.00,9.68176,25.200046,0.000412,25.154355,-1.6409,0.032,9.67898,9.67898
2093.00,9.68196,25.200112,0.000410,25.154386,-1.6409,0.032,9.68023,9.68023
2094.00,9.68191,25.200053,0.000410,25.154314,-1.6411,0.032,9.68126,9.68126
2095.00,9.68174,25.200116,0.000409,25.154297,-1.6411,0.032,9.68123,9.68123
2096.00,9.68193,25.200195,0.000409,25.154320,-1.6410,0.033,9.68060,9.68060
2097.00,9.68211,25.200128,0.000410,25.154290,-1.6411,0.033,9.68022,9.68022
2098.00,9.68190,25.200100,0.000408,25.154257,-1.6412,0.033,9.68024,9.68024
2099.00,9.68180,25.200169,0.000404,25.154306,-1.6413,0.033,9.68012,9.68012
2100.00,9.68163,25.200188,0.000406,25.154326,-1.6413,0.033,9.67933,9.67933
2101.00,9.68124,25.200172,0.000406,25.154347,-1.6415,0.033,9.67909,9.67909
2102.00,9.68088,25.200190,0.000406,25.154276,-1.6416,0.033,9.67911,9.67911
2103.00,9.68061,25.200135,0.000407,25.154205,-1.6417,0.033,9.67872,9.67872
2104.00,9.68038,25.200130,0.000406,25.154239,-1.6417,0.033,9.67936,9.67936
2105.00,9.68020,25.200082,0.000405,25.154253,-1.6418,0.033,9.68058,9.68058
2106.00,9.68001,25.200151,0.000404,25.154304,-1.6420,0.033,9.68157,9.68157
2107.00,9.67992,25.200211,0.000402,25.154399,-1.6421,0.034,9.68148,9.68148
2108.00,9.68028,25.200191,0.000402,25.154382,-1.6422,0.034,9.68178,9.68178
2109.00,9.68052,25.200215,0.000407,25.154344,-1.6424,0.033,9.68181,9.68181
2110.00,9.68046,25.200187,0.000410,25.154280,-1.6426,0.033,9.68287,9.68287
2111.00,9.68069,25.200250,0.000411,25.154263,-1.6429,0.033,9.68384,9.68384
2112.00,9.68130,25.200329,0.000412,25.154244,-1.6431,0.033,9.68521,9.68521
2113.00,9.68143,25.200510,0.000410,25.154385,-1.6432,0.034,9.68480,9.68480
2114.00,9.68138,25.200523,0.000406,25.154395,-1.6435,0.034,9.68421,9.68421
2115.00,9.68135,25.200582,0.000401,25.154434,-1.6437,0.034,9.68248,9.68248
2116.00,9.68128,25.200653,0.000403,25.154480,-1.6437,0.034,9.68083,9.68083
2117.00,9.68144,25.200633,0.000400,25.154458,-1.6437,0.034,9.68021,9.68021
2118.00,9.68145,25.200732,0.000401,25.154434,-1.6437,0.034,9.68053,9.68053
2119.00,9.68160,25.200810,0.000400,25.154382,-1.6437,0.034,9.68045,9.68045
2120.00,9.68215,25.200936,0.000402,25.154357,-1.6438,0.034,9.68098,9.68098
2121.00,9.68217,25.200906,0.000399,25.154257,-1.6439,0.035,9.68205,9.68205
2122.00,9.68208,25.200985,0.000397,25.154263,-1.6441,0.035,9.68195,9.68195
2123.00,9.68220,25.201018,0.000400,25.154302,-1.6443,0.035,9.68266,9.68266
2124.00,9.68236,25.201097,0.000399,25.154368,-1.6444,0.035,9.68330,9.68330
2125.00,9.68252,25.201079,0.000399,25.154392,-1.6446,0.035,9.68370,9.68370
2126.00,9.68259,25.201106,0.000401,25.154392,-1.6448,0.035,9.68401,9.68401
2127.00,9.68272,25.201083,0.000403,25.154353,-1.6448,0.035,9.68353,9.68353
2128.00,9.68277,25.201093,0.000404,25.154314,-1.6449,0.035,9.68278,9.68278
2129.00,9.68272,25.201121,0.000406,25.154306,-1.6450,0.035,9.68289,9.68289
2130.00,9.68259,25.201191,0.000407,25.154302,-1.6450,0.035,9.68298,9.68298
2131.00,9.68225,25.201340,0.000411,25.154407,-1.6451,0.035,9.68294,9.68294
2132.00,9.68220,25.201446,0.000410,25.154446,-1.6452,0.035,9.68391,9.68391
2133.00,9.68249,25.201482,0.000408,25.154456,-1.6453,0.035,9.68422,9.68422
2134.00,9.68253,25.201520,0.000409,25.154457,-1.6454,0.035,9.68354,9.68354
2135.00,9.68243,25.201542,0.000411,25.154465,-1.6454,0.035,9.68219,9.68219
2136.00,9.68245,25.201507,0.000411,25.154439,-1.6454,0.036,9.68053,9.68053
2137.00,9.68215,25.201558,0.000414,25.154459,-1.6456,0.035,9.67854,9.67854
2138.00,9.68186,25.201537,0.000416,25.154410,-1.6457,0.035,9.67710,9.67710
2139.00,9.68155,25.201551,0.000414,25.154376,-1.6459,0.035,9.67661,9.67661
2140.00,9.68153,25.201569,0.000410,25.154366,-1.6460,0.036,9.67677,9.67677
2141.00,9.68130,25.201569,0.000408,25.154328,-1.6461,0.036,9.67697,9.67697
2142.00,9.68088,25.201565,0.000405,25.154322,-1.6462,0.036,9.67805,9.67805
2143.00,9.68063,25.201717,0.000406,25.154328,-1.6463,0.036,9.67895,9.67895
2144.00,9.68062,25.201818,0.000410,25.154375,-1.6464,0.036,9.67978,9.67978
2145.00,9.68068,25.201938,0.000415,25.154419,-1.6465,0.036,9.68096,9.68096
2146.00,9.68067,25.201987,0.000411,25.154377,-1.6467,0.036,9.68189,9.68189
2147.00,9.68065,25.202084,0.000409,25.154429,-1.6468,0.036,9.68232,9.68232
2148.00,9.68078,25.202051,0.000404,25.154432,-1.6470,0.036,9.68281,9.68281
2149.00,9.68062,25.202008,0.000405,25.154385,-1.6472,0.036,9.68218,9.68218
2150.00,9.68049,25.201914,0.000403,25.154335,-1.6475,0.037,9.68164,9.68164
2151.00,9.68030,25.201955,0.000406,25.154394,-1.6477,0.037,9.68106,9.68106
2152.00,9.67989,25.201926,0.000409,25.154299,-1.6479,0.037,9.67973,9.67973
2153.00,9.67951,25.201963,0.000415,25.154289,-1.6481,0.036,9.67876,9.67876
2154.00,9.67969,25.202013,0.000413,25.154248,-1.6482,0.036,9.67725,9.67725
2155.00,9.68009,25.202145,0.000408,25.154240,-1.6482,0.037,9.67414,9.67414
2156.00,9.68064,25.202182,0.000408,25.154203,-1.6482,0.037,9.67058,9.67058
2157.00,9.68109,25.202225,0.000411,25.154283,-1.6481,0.037,9.66524,9.66524
2158.00,9.68111,25.202205,0.000406,25.154268,-1.6482,0.037,9.65705,9.65705
2159.00,9.68084,25.202143,0.000403,25.154249,-1.6482,0.037,9.64626,9.64626
2160.00,9.67968,25.202164,0.000409,25.154278,-1.6484,0.037,9.63316,9.63316
2161.00,9.67907,25.202210,0.000410,25.154262,-1.6487,0.037,9.61847,9.61847
@15,2.0001,4.0, 2160.012 
2162.00,9.67720,25.202271,0.000404,25.154174,-1.6491,0.037,9.60575,9.60575
2163.00,9.67581,25.202333,0.000405,25.154193,-1.6495,0.037,9.59721,9.59721
2164.00,9.67076,25.202425,0.000407,25.154223,-1.6497,0.037,9.59587,9.59587
2165.00,9.66595,25.202479,0.000404,25.154267,-1.6497,0.038,9.60135,9.60135
2166.00,9.66132,25.202456,0.000399,25.154238,-1.6496,0.038,9.61253,9.61253
2167.00,9.65047,25.202435,0.000399,25.154238,-1.6496,0.038,9.62631,9.62631
2168.00,9.63747,25.202481,0.000396,25.154197,-1.6497,0.038,9.64108,9.64108
2169.00,9.61646,25.202518,0.000397,25.154172,-1.6498,0.038,9.65487,9.65487
2170.00,9.59924,25.202501,0.000393,25.154140,-1.6501,0.038,9.66613,9.66613
2171.00,9.58872,25.202717,0.000395,25.154304,-1.6504,0.039,9.67411,9.67411
2172.00,9.58709,25.202777,0.000395,25.154323,-1.6505,0.039,9.68044,9.68044
2173.00,9.59497,25.202808,0.000394,25.154371,-1.6505,0.039,9.68441,9.68441
2174.00,9.60957,25.202847,0.000391,25.154372,-1.6504,0.039,9.68602,9.68602
2175.00,9.62665,25.202978,0.000394,25.154373,-1.6503,0.039,9.68662,9.68662
2176.00,9.64456,25.202945,0.000395,25.154352,-1.6504,0.039,9.68672,9.68672
2177.00,9.65593,25.203035,0.000400,25.154388,-1.6506,0.039,9.68564,9.68564
2178.00,9.66864,25.203136,0.000399,25.154434,-1.6507,0.039,9.68322,9.68322
2179.00,9.67816,25.203214,0.000401,25.154448,-1.6510,0.039,9.68085,9.68085
2180.00,9.68186,25.203229,0.000402,25.154428,-1.6513,0.039,9.67872,9.67872
2181.00,9.68421,25.203281,0.000402,25.154349,-1.6515,0.039,9.67710,9.67710
2182.00,9.68474,25.203212,0.000398,25.154219,-1.6517,0.040,9.67620,9.67620
2183.00,9.68438,25.203198,0.000400,25.154164,-1.6519,0.040,9.67605,9.67605
2184.00,9.68288,25.203221,0.000402,25.154236,-1.6518,0.040,9.67684,9.67684
2185.00,9.68186,25.203221,0.000401,25.154244,-1.6519,0.040,9.67780,9.67780
2186.00,9.68121,25.203211,0.000402,25.154264,-1.6518,0.040,9.67883,9.67883
2187.00,9.68108,25.203373,0.000404,25.154417,-1.6516,0.040,9.67928,9.67928
2188.00,9.68120,25.203438,0.000405,25.154457,-1.6517,0.040,9.67997,9.67997
2189.00,9.68105,25.203456,0.000403,25.154438,-1.6519,0.040,9.68010,9.68010
2190.00,9.68080,25.203532,0.000404,25.154455,-1.6521,0.040,9.67909,9.67909
2191.00,9.68030,25.203527,0.000403,25.154432,-1.6523,0.040,9.67755,9.67755
2192.00,9.67974,25.203528,0.000404,25.154425,-1.6525,0.040,9.67630,9.67630
2193.00,9.67900,25.203539,0.000406,25.154461,-1.6525,0.040,9.67545,9.67545
2194.00,9.67835,25.203592,0.000403,25.154442,-1.6526,0.040,9.67444,9.67444
2195.00,9.67776,25.203568,0.000403,25.154362,-1.6527,0.040,9.67429,9.67429
2196.00,9.67722,25.203641,0.000402,25.154348,-1.6529,0.040,9.67415,9.67415
2197.00,9.67664,25.203627,0.000401,25.154303,-1.6531,0.040,9.67393,9.67393
2198.00,9.67634,25.203694,0.000401,25.154281,-1.6532,0.041,9.67374,9.67374
2199.00,9.67627,25.203694,0.000402,25.154298,-1.6532,0.041,9.67385,9.67385
2200.00,9.67629,25.203841,0.000404,25.154414,-1.6533,0.041,9.67391,9.67391
2201.00,9.67635,25.203926,0.000405,25.154473,-1.6534,0.041,9.67532,9.67532
2202.00,9.67664,25.204050,0.000408,25.154518,-1.6535,0.041,9.67732,9.67732
2203.00,9.67684,25.204130,0.000408,25.154537,-1.6538,0.041,9.67882,9.67882
2204.00,9.67718,25.204158,0.000410,25.154477,-1.6540,0.041,9.68064,9.68064
2205.00,9.67731,25.204123,0.000409,25.154420,-1.6542,0.041,9.68198,9.68198
2206.00,9.67734,25.204163,0.000410,25.154372,-1.6544,0.041,9.68203,9.68203
2207.00,9.67720,25.204137,0.000410,25.154332,-1.6545,0.041,9.68120,9.68120
2208.00,9.67719,25.204145,0.000412,25.154305,-1.6545,0.041,9.68077,9.68077
2209.00,9.67718,25.204230,0.000414,25.154326,-1.6546,0.041,9.67986,9.67986
2210.00,9.67733,25.204218,0.000414,25.154241,-1.6547,0.041,9.67950,9.67950
2211.00,9.67759,25.204208,0.000413,25.154249,-1.6547,0.041,9.67966,9.67966
2212.00,9.67800,25.204363,0.000414,25.154293,-1.6547,0.041,9.68006,9.68006
2213.00,9.67825,25.204352,0.000410,25.154201,-1.6548,0.041,9.67993,9.67993
2214.00,9.67824,25.204432,0.000409,25.154216,-1.6548,0.041,9.67845,9.67845
2215.00,9.67823,25.204558,0.000409,25.154337,-1.6550,0.042,9.67797,9.67797
2216.00,9.67847,25.204660,0.000413,25.154398,-1.6553,0.042,9.67735,9.67735
2217.00,9.67877,25.204606,0.000414,25.154385,-1.6556,0.042,9.67743,9.67743
2218.00,9.67917,25.204682,0.000415,25.154493,-1.6558,0.042,9.67777,9.67777
2219.00,9.67946,25.204632,0.000411,25.154476,-1.6560,0.042,9.67933,9.67933
2220.00,9.67975,25.204551,0.000409,25.154429,-1.6562,0.042,9.68040,9.68040
2221.00,9.67982,25.204450,0.000409,25.154353,-1.6561,0.042,9.68035,9.68035
2222.00,9.67972,25.204482,0.000409,25.154358,-1.6562,0.042,9.67956,9.67956
2223.00,9.67940,25.204427,0.000405,25.154272,-1.6563,0.042,9.68013,9.68013
2224.00,9.67955,25.204546,0.000407,25.154314,-1.6565,0.042,9.68202,9.68202
2225.00,9.67993,25.204710,0.000413,25.154334,-1.6567,0.042,9.68342,9.68342
2226.00,9.68025,25.204818,0.000410,25.154360,-1.6569,0.042,9.68446,9.68446
2227.00,9.68045,25.204913,0.000409,25.154387,-1.6571,0.042,9.68455,9.68455
2228.00,9.68023,25.205039,0.000415,25.154410,-1.6572,0.042,9.68243,9.68243
2229.00,9.67993,25.205065,0.000418,25.154405,-1.6573,0.042,9.67940,9.67940
2230.00,9.67985,25.205061,0.000416,25.154392,-1.6575,0.042,9.67639,9.67639
2231.00,9.67976,25.205179,0.000418,25.154436,-1.6575,0.042,9.67506,9.67506
2232.00,9.68035,25.205191,0.000418,25.154406,-1.6575,0.042,9.67550,9.67550
2233.00,9.68061,25.205285,0.000417,25.154463,-1.6576,0.042,9.67642,9.67642
2234.00,9.68003,25.205317,0.000414,25.154462,-1.6576,0.043,9.67693,9.67693
2235.00,9.67989,25.205353,0.000415,25.154529,-1.6576,0.043,9.67808,9.67808
2236.00,9.67972,25.205383,0.000415,25.154553,-1.6577,0.043,9.67897,9.67897
2237.00,9.67979,25.205414,0.000414,25.154547,-1.6578,0.043,9.68000,9.68000
2238.00,9.67943,25.205359,0.000408,25.154483,-1.6580,0.043,9.68106,9.68106
2239.00,9.67955,25.205379,0.000409,25.154479,-1.6582,0.043,9.68210,9.68210
2240.00,9.67999,25.205407,0.000410,25.154416,-1.6583,0.043,9.68225,9.68225
2241.00,9.68015,25.205458,0.000411,25.154346,-1.6586,0.043,9.68162,9.68162
2242.00,9.68000,25.205419,0.000410,25.154291,-1.6590,0.043,9.67977,9.67977
2243.00,9.67982,25.205488,0.000415,25.154347,-1.6593,0.043,9.67859,9.67859
2244.00,9.67937,25.205521,0.000412,25.154340,-1.6595,0.043,9.67772,9.67772
2245.00,9.67869,25.205551,0.000405,25.154241,-1.6596,0.044,9.67812,9.67812
2246.00,9.67863,25.205546,0.000402,25.154210,-1.6596,0.044,9.68002,9.68002
2247.00,9.67922,25.205769,0.000406,25.154374,-1.6595,0.044,9.68292,9.68292
2248.00,9.67988,25.205753,0.000399,25.154360,-1.6595,0.044,9.68470,9.68470
2249.00,9.68041,25.205807,0.000397,25.154380,-1.6597,0.044,9.68590,9.68590
2250.00,9.68088,25.205869,0.000401,25.154492,-1.6601,0.044,9.68579,9.68579
2251.00,9.68121,25.205827,0.000403,25.154503,-1.6602,0.044,9.68469,9.68469
2252.00,9.68144,25.205740,0.000404,25.154397,-1.6604,0.044,9.68397,9.68397
2253.00,9.68190,25.205830,0.000407,25.154409,-1.6604,0.044,9.68439,9.68439
2254.00,9.68210,25.205868,0.000409,25.154397,-1.6604,0.044,9.68452,9.68452
2255.00,9.68199,25.205885,0.000410,25.154439,-1.6604,0.044,9.68407,9.68407
2256.00,9.68250,25.205934,0.000409,25.154526,-1.6605,0.044,9.68256,9.68256
2257.00,9.68251,25.206016,0.000412,25.154573,-1.6607,0.044,9.68107,9.68107
2258.00,9.68193,25.206016,0.000415,25.154583,-1.6608,0.044,9.67937,9.67937
2259.00,9.68174,25.206060,0.000419,25.154627,-1.6610,0.044,9.67860,9.67860
2260.00,9.68163,25.205979,0.000415,25.154554,-1.6613,0.044,9.67865,9.67865
2261.00,9.68171,25.206037,0.000413,25.154511,-1.6614,0.044,9.67997,9.67997
2262.00,9.68214,25.205990,0.000410,25.154504,-1.6616,0.045,9.68150,9.68150
2263.00,9.68269,25.206075,0.000405,25.154481,-1.6617,0.045,9.68192,9.68192
2264.00,9.68238,25.206134,0.000406,25.154435,-1.6617,0.045,9.68173,9.68173
2265.00,9.68202,25.206295,0.000411,25.154453,-1.6616,0.045,9.68155,9.68155
2266.00,9.68194,25.206379,0.000414,25.154475,-1.6616,0.045,9.68093,9.68093
2267.00,9.68163,25.206491,0.000415,25.154458,-1.6618,0.045,9.67978,9.67978
2268.00,9.68139,25.206465,0.000417,25.154378,-1.6620,0.045,9.67920,9.67920
2269.00,9.68108,25.206453,0.000414,25.154348,-1.6623,0.045,9.67898,9.67898
2270.00,9.68098,25.206530,0.000410,25.154387,-1.6626,0.045,9.67990,9.67990
2271.00,9.68103,25.206551,0.000406,25.154375,-1.6629,0.045,9.68034,9.68034
2272.00,9.68071,25.206547,0.000409,25.154353,-1.6630,0.045,9.67940,9.67940
2273.00,9.68014,25.206618,0.000412,25.154448,-1.6632,0.045,9.67896,9.67896
2274.00,9.67971,25.206646,0.000416,25.154471,-1.6630,0.045,9.67920,9.67920
2275.00,9.67955,25.206563,0.000419,25.154410,-1.6630,0.045,9.67821,9.67821
2276.00,9.67978,25.206637,0.000422,25.154421,-1.6631,0.045,9.67877,9.67877
2277.00,9.68014,25.206620,0.000417,25.154373,-1.6631,0.045,9.68021,9.68021
2278.00,9.68033,25.206598,0.000413,25.154276,-1.6631,0.045,9.68174,9.68174
2279.00,9.68045,25.206617,0.000412,25.154281,-1.6633,0.045,9.68161,9.68161
2280.00,9.68033,25.206724,0.000415,25.154341,-1.6636,0.045,9.68108,9.68108
2281.00,9.68010,25.206725,0.000414,25.154359,-1.6638,0.046,9.67995,9.67995
2282.00,9.67970,25.206779,0.000415,25.154411,-1.6640,0.046,9.67867,9.67867
2283.00,9.67946,25.206904,0.000417,25.154526,-1.6642,0.046,9.67820,9.67820
2284.00,9.67961,25.207054,0.000415,25.154556,-1.6644,0.046,9.67893,9.67893
2285.00,9.67975,25.207151,0.000413,25.154574,-1.6644,0.046,9.67999,9.67999
2286.00,9.67984,25.207215,0.000412,25.154574,-1.6645,0.046,9.67990,9.67990
2287.00,9.67987,25.207305,0.000411,25.154565,-1.6647,0.046,9.67915,9.67915
2288.00,9.67950,25.207303,0.000412,25.154502,-1.6648,0.046,9.67853,9.67853
2289.00,9.67943,25.207254,0.000414,25.154502,-1.6649,0.046,9.67822,9.67822
2290.00,9.67939,25.207223,0.000412,25.154441,-1.6650,0.046,9.67810,9.67810
2291.00,9.67928,25.207166,0.000411,25.154386,-1.6652,0.046,9.67859,9.67859
2292.00,9.67941,25.207113,0.000410,25.154319,-1.6655,0.046,9.68012,9.68012
2293.00,9.67969,25.207156,0.000411,25.154387,-1.6657,0.046,9.68041,9.68041
2294.00,9.67972,25.207174,0.000408,25.154339,-1.6659,0.047,9.68094,9.68094
2295.00,9.67959,25.207221,0.000407,25.154308,-1.6662,0.047,9.68198,9.68198
2296.00,9.67967,25.207357,0.000409,25.154359,-1.6665,0.047,9.68260,9.68260
2297.00,9.68000,25.207531,0.000415,25.154497,-1.6665,0.047,9.68271,9.68271
2298.00,9.67998,25.207566,0.000414,25.154468,-1.6666,0.047,9.68198,9.68198
2299.00,9.67973,25.207583,0.000418,25.154501,-1.6668,0.047,9.67998,9.67998
2300.00,9.67963,25.207657,0.000420,25.154571,-1.6668,0.047,9.67905,9.67905
2301.00,9.67984,25.207652,0.000420,25.154542,-1.6668,0.047,9.67851,9.67851
2302.00,9.67991,25.207593,0.000416,25.154496,-1.6669,0.047,9.67807,9.67807
2303.00,9.67997,25.207645,0.000412,25.154516,-1.6669,0.047,9.67906,9.67906
2304.00,9.67974,25.207731,0.000411,25.154489,-1.6669,0.047,9.67909,9.67909
2305.00,9.68019,25.207728,0.000407,25.154421,-1.6669,0.047,9.67589,9.67589
2306.00,9.68044,25.207775,0.000406,25.154389,-1.6670,0.048,9.67295,9.67295
2307.00,9.68039,25.207830,0.000408,25.154416,-1.6671,0.047,9.66836,9.66836
2308.00,9.68043,25.207893,0.000412,25.154406,-1.6673,0.047,9.66152,9.66152
2309.00,9.67943,25.207903,0.000412,25.154438,-1.6675,0.047,9.65076,9.65076
2310.00,9.67837,25.207938,0.000415,25.154493,-1.6679,0.047,9.63717,9.63717
2311.00,9.67973,25.207919,0.000413,25.154476,-1.6680,0.048,9.62170,9.62170
@16,2.0001,4.0, 2310.055 
2312.00,9.67990,25.207944,0.000407,25.154415,-1.6683,0.048,9.60783,9.60783
2313.00,9.68008,25.207930,0.000403,25.154374,-1.6683,0.048,9.59839,9.59839
2314.00,9.67381,25.208000,0.000403,25.154352,-1.6683,0.048,9.59745,9.59745
2315.00,9.66832,25.208023,0.000401,25.154270,-1.6684,0.048,9.60568,9.60568
2316.00,9.66305,25.208081,0.000403,25.154288,-1.6684,0.048,9.61861,9.61861
2317.00,9.65606,25.208072,0.000400,25.154205,-1.6684,0.048,9.63482,9.63482
2318.00,9.64661,25.208106,0.000397,25.154104,-1.6687,0.049,9.64996,9.64996
2319.00,9.62020,25.208123,0.000392,25.154109,-1.6690,0.049,9.66336,9.66336
2320.00,9.59770,25.208170,0.000388,25.154158,-1.6691,0.049,9.67299,9.67299
2321.00,9.58811,25.208282,0.000388,25.154233,-1.6691,0.050,9.68009,9.68009
2322.00,9.58677,25.208385,0.000389,25.154341,-1.6693,0.050,9.68342,9.68342
2323.00,9.59953,25.208438,0.000391,25.154444,-1.6693,0.050,9.68620,9.68620
2324.00,9.61568,25.208490,0.000394,25.154447,-1.6693,0.050,9.68719,9.68719
2325.00,9.63850,25.208567,0.000399,25.154472,-1.6693,0.050,9.68692,9.68692
2326.00,9.65285,25.208522,0.000396,25.154320,-1.6694,0.050,9.68585,9.68585
2327.00,9.66746,25.208565,0.000398,25.154334,-1.6694,0.050,9.68506,9.68506
2328.00,9.67521,25.208575,0.000396,25.154328,-1.6695,0.050,9.68355,9.68355
2329.00,9.68179,25.208670,0.000394,25.154395,-1.6695,0.050,9.68233,9.68233
2330.00,9.68403,25.208697,0.000395,25.154370,-1.6696,0.050,9.68120,9.68120
2331.00,9.68510,25.208786,0.000396,25.154466,-1.6697,0.050,9.68048,9.68048
2332.00,9.68502,25.208860,0.000395,25.154446,-1.6699,0.051,9.68005,9.68005
2333.00,9.68430,25.208977,0.000400,25.154478,-1.6701,0.050,9.67961,9.67961
2334.00,9.68374,25.208963,0.000406,25.154412,-1.6703,0.050,9.67940,9.67940
2335.00,9.68309,25.208989,0.000406,25.154438,-1.6704,0.050,9.67873,9.67873
2336.00,9.68263,25.209021,0.000408,25.154426,-1.6706,0.050,9.67833,9.67833
2337.00,9.68207,25.208937,0.000407,25.154356,-1.6707,0.050,9.67799,9.67799
2338.00,9.68171,25.208913,0.000406,25.154319,-1.6708,0.051,9.67758,9.67758
2339.00,9.68164,25.208859,0.000402,25.154217,-1.6710,0.051,9.67708,9.67708
2340.00,9.68127,25.208902,0.000401,25.154208,-1.6711,0.051,9.67744,9.67744
2341.00,9.68096,25.208898,0.000401,25.154181,-1.6711,0.051,9.67871,9.67871
2342.00,9.68078,25.208993,0.000403,25.154205,-1.6711,0.051,9.67953,9.67953
2343.00,9.68033,25.209057,0.000405,25.154175,-1.6712,0.051,9.67916,9.67916
2344.00,9.67966,25.209199,0.000406,25.154265,-1.6713,0.051,9.67831,9.67831
2345.00,9.67889,25.209300,0.000410,25.154326,-1.6715,0.051,9.67691,9.67691
2346.00,9.67834,25.209364,0.000412,25.154350,-1.6717,0.051,9.67507,9.67507
2347.00,9.67806,25.209414,0.000411,25.154416,-1.6720,0.051,9.67467,9.67467
2348.00,9.67810,25.209435,0.000410,25.154481,-1.6720,0.051,9.67597,9.67597
2349.00,9.67813,25.209484,0.000410,25.154446,-1.6721,0.051,9.67767,9.67767
2350.00,9.67807,25.209411,0.000407,25.154343,-1.6723,0.051,9.67959,9.67959
2351.00,9.67801,25.209411,0.000404,25.154317,-1.6724,0.052,9.68057,9.68057
2352.00,9.67788,25.209417,0.000404,25.154226,-1.6726,0.052,9.67979,9.67979
2353.00,9.67793,25.209454,0.000406,25.154200,-1.6728,0.052,9.67802,9.67802
2354.00,9.67795,25.209545,0.000408,25.154315,-1.6729,0.052,9.67681,9.67681
2355.00,9.67780,25.209649,0.000408,25.154364,-1.6730,0.052,9.67559,9.67559
2356.00,9.67772,25.209771,0.000410,25.154442,-1.6732,0.052,9.67534,9.67534
2357.00,9.67751,25.209829,0.000410,25.154465,-1.6733,0.052,9.67529,9.67529
2358.00,9.67736,25.209885,0.000410,25.154465,-1.6736,0.052,9.67549,9.67549
2359.00,9.67721,25.209843,0.000408,25.154374,-1.6739,0.052,9.67641,9.67641
2360.00,9.67749,25.209903,0.000408,25.154405,-1.6743,0.052,9.67849,9.67849
2361.00,9.67725,25.209933,0.000412,25.154412,-1.6745,0.052,9.68030,9.68030
2362.00,9.67775,25.209936,0.000413,25.154464,-1.6745,0.052,9.68233,9.68233
2363.00,9.67832,25.209839,0.000415,25.154426,-1.6744,0.052,9.68494,9.68494
2364.00,9.67900,25.209754,0.000416,25.154427,-1.6744,0.052,9.68673,9.68673
2365.00,9.67961,25.209713,0.000416,25.154407,-1.6742,0.052,9.68533,9.68533
2366.00,9.67985,25.209676,0.000410,25.154375,-1.6742,0.052,9.68311,9.68311
2367.00,9.67996,25.209671,0.000408,25.154277,-1.6745,0.053,9.68122,9.68122
2368.00,9.67974,25.209758,0.000409,25.154254,-1.6749,0.053,9.67884,9.67884
2369.00,9.67986,25.209945,0.000409,25.154318,-1.6751,0.053,9.67628,9.67628
2370.00,9.67962,25.209964,0.000409,25.154320,-1.6753,0.053,9.67693,9.67693
2371.00,9.67925,25.209982,0.000415,25.154295,-1.6755,0.053,9.67808,9.67808
2372.00,9.67961,25.210032,0.000417,25.154337,-1.6755,0.052,9.67946,9.67946
2373.00,9.68018,25.210088,0.000413,25.154361,-1.6755,0.053,9.68022,9.68022
2374.00,9.68079,25.210145,0.000412,25.154354,-1.6755,0.053,9.68138,9.68138
2375.00,9.68149,25.210254,0.000416,25.154324,-1.6754,0.053,9.68103,9.68103
2376.00,9.68151,25.210435,0.000416,25.154399,-1.6753,0.053,9.68020,9.68020
2377.00,9.68145,25.210535,0.000414,25.154441,-1.6753,0.053,9.67936,9.67936
2378.00,9.68113,25.210590,0.000414,25.154520,-1.6752,0.053,9.67926,9.67926
2379.00,9.68085,25.210571,0.000417,25.154457,-1.6752,0.053,9.67931,9.67931
2380.00,9.68080,25.210544,0.000415,25.154431,-1.6754,0.053,9.67983,9.67983
2381.00,9.68059,25.210517,0.000412,25.154414,-1.6755,0.053,9.68031,9.68031
2382.00,9.68031,25.210556,0.000414,25.154447,-1.6758,0.053,9.68056,9.68056
2383.00,9.68002,25.210615,0.000417,25.154451,-1.6760,0.053,9.68103,9.68103
2384.00,9.67962,25.210660,0.000416,25.154512,-1.6764,0.053,9.68075,9.68075
2385.00,9.67951,25.210673,0.000412,25.154530,-1.6767,0.053,9.68061,9.68061
2386.00,9.67959,25.210558,0.000409,25.154415,-1.6770,0.053,9.67997,9.67997
2387.00,9.67980,25.210553,0.000408,25.154379,-1.6771,0.053,9.68028,9.68028
2388.00,9.67999,25.210636,0.000406,25.154414,-1.6773,0.054,9.67985,9.67985
2389.00,9.68011,25.210666,0.000405,25.154396,-1.6773,0.054,9.67905,9.67905
2390.00,9.68006,25.210719,0.000406,25.154402,-1.6774,0.054,9.67854,9.67854
2391.00,9.67998,25.210872,0.000406,25.154498,-1.6775,0.054,9.67918,9.67918
2392.00,9.67990,25.210936,0.000404,25.154492,-1.6777,0.054,9.67934,9.67934
2393.00,9.67997,25.210920,0.000405,25.154417,-1.6778,0.054,9.68002,9.68002
2394.00,9.68010,25.210975,0.000403,25.154436,-1.6780,0.054,9.68143,9.68143
2395.00,9.68021,25.211083,0.000400,25.154498,-1.6782,0.054,9.68226,9.68226
2396.00,9.68037,25.211104,0.000401,25.154464,-1.6784,0.054,9.68199,9.68199
2397.00,9.68033,25.211109,0.000401,25.154419,-1.6786,0.054,9.68133,9.68133
2398.00,9.68039,25.211111,0.000399,25.154440,-1.6788,0.054,9.68072,9.68072
2399.00,9.68042,25.211151,0.000401,25.154448,-1.6789,0.054,9.68008,9.68008
2400.00,9.68023,25.211136,0.000406,25.154360,-1.6789,0.054,9.67933,9.67933
2401.00,9.68032,25.211189,0.000404,25.154348,-1.6789,0.054,9.68091,9.68091
2402.00,9.68074,25.211276,0.000403,25.154375,-1.6789,0.054,9.68273,9.68273
2403.00,9.68092,25.211470,0.000405,25.154477,-1.6789,0.054,9.68301,9.68301
2404.00,9.68087,25.211493,0.000403,25.154431,-1.6791,0.055,9.68370,9.68370
2405.00,9.68100,25.211628,0.000400,25.154494,-1.6794,0.055,9.68418,9.68418
2406.00,9.68119,25.211655,0.000404,25.154463,-1.6798,0.055,9.68325,9.68325
2407.00,9.68138,25.211728,0.000406,25.154498,-1.6800,0.055,9.68233,9.68233
2408.00,9.68150,25.211628,0.000404,25.154381,-1.6801,0.055,9.68238,9.68238
2409.00,9.68174,25.211677,0.000406,25.154410,-1.6801,0.055,9.68077,9.68077
2410.00,9.68169,25.211621,0.000407,25.154412,-1.6800,0.055,9.68059,9.68059
2411.00,9.68164,25.211618,0.000403,25.154484,-1.6799,0.055,9.68059,9.68059
2412.00,9.68163,25.211558,0.000403,25.154389,-1.6799,0.056,9.67994,9.67994
2413.00,9.68150,25.211543,0.000405,25.154366,-1.6800,0.056,9.67945,9.67945
2414.00,9.68127,25.211448,0.000408,25.154272,-1.6802,0.055,9.68002,9.68002
2415.00,9.68094,25.211526,0.000410,25.154278,-1.6805,0.055,9.67896,9.67896
2416.00,9.68063,25.211627,0.000411,25.154254,-1.6806,0.055,9.67785,9.67785
2417.00,9.68077,25.211687,0.000412,25.154320,-1.6809,0.055,9.67830,9.67830
2418.00,9.68092,25.211774,0.000410,25.154314,-1.6811,0.055,9.67949,9.67949
2419.00,9.68121,25.211900,0.000406,25.154397,-1.6811,0.056,9.68090,9.68090
2420.00,9.68158,25.211872,0.000406,25.154349,-1.6811,0.056,9.68318,9.68318
2421.00,9.68164,25.211902,0.000407,25.154376,-1.6812,0.056,9.68383,9.68383
2422.00,9.68110,25.211945,0.000404,25.154304,-1.6811,0.056,9.68291,9.68291
2423.00,9.68078,25.212009,0.000404,25.154315,-1.6811,0.056,9.68149,9.68149
2424.00,9.68050,25.212063,0.000406,25.154330,-1.6812,0.056,9.67971,9.67971
2425.00,9.68035,25.212092,0.000402,25.154305,-1.6813,0.056,9.67878,9.67878
2426.00,9.68017,25.212147,0.000405,25.154328,-1.6814,0.056,9.67873,9.67873
2427.00,9.68019,25.212230,0.000408,25.154426,-1.6817,0.056,9.68019,9.68019
2428.00,9.68034,25.212285,0.000412,25.154469,-1.6818,0.056,9.68190,9.68190
2429.00,9.68033,25.212309,0.000411,25.154470,-1.6822,0.056,9.68261,9.68261
2430.00,9.68062,25.212382,0.000415,25.154509,-1.6825,0.056,9.68222,9.68222
2431.00,9.68087,25.212415,0.000417,25.154526,-1.6826,0.056,9.68222,9.68222
2432.00,9.68099,25.212383,0.000417,25.154527,-1.6828,0.056,9.68122,9.68122
2433.00,9.68105,25.212436,0.000415,25.154533,-1.6830,0.056,9.68035,9.68035
2434.00,9.68094,25.212423,0.000413,25.154511,-1.6831,0.057,9.68087,9.68087
2435.00,9.68120,25.212490,0.000409,25.154533,-1.6831,0.057,9.68144,9.68144
2436.00,9.68156,25.212474,0.000405,25.154492,-1.6833,0.057,9.68195,9.68195
2437.00,9.68166,25.212500,0.000404,25.154452,-1.6836,0.057,9.68214,9.68214
2438.00,9.68152,25.212458,0.000402,25.154428,-1.6837,0.057,9.68168,9.68168
2439.00,9.68115,25.212470,0.000404,25.154397,-1.6838,0.057,9.68054,9.68054
2440.00,9.68070,25.212471,0.000408,25.154421,-1.6840,0.057,9.67957,9.67957
2441.00,9.68052,25.212537,0.000411,25.154422,-1.6841,0.057,9.67948,9.67948
2442.00,9.68063,25.212565,0.000414,25.154410,-1.6839,0.057,9.67915,9.67915
2443.00,9.68064,25.212591,0.000416,25.154419,-1.6839,0.057,9.67872,9.67872
2444.00,9.68060,25.212688,0.000415,25.154455,-1.6840,0.057,9.67798,9.67798
2445.00,9.68042,25.212790,0.000415,25.154478,-1.6841,0.057,9.67824,9.67824
2446.00,9.68031,25.212826,0.000415,25.154489,-1.6842,0.057,9.67759,9.67759
2447.00,9.68037,25.212968,0.000413,25.154555,-1.6844,0.057,9.67889,9.67889
2448.00,9.68030,25.213013,0.000411,25.154502,-1.6846,0.057,9.68036,9.68036
2449.00,9.68040,25.213116,0.000411,25.154547,-1.6847,0.058,9.68264,9.68264
2450.00,9.68057,25.213104,0.000409,25.154491,-1.6848,0.058,9.68302,9.68302
2451.00,9.68055,25.213086,0.000406,25.154409,-1.6849,0.058,9.68339,9.68339
2452.00,9.68064,25.213106,0.000401,25.154389,-1.6851,0.058,9.68319,9.68319
2453.00,9.68047,25.213127,0.000400,25.154345,-1.6852,0.058,9.68281,9.68281
2454.00,9.68053,25.213063,0.000398,25.154215,-1.6853,0.058,9.68004,9.68004
2455.00,9.68044,25.213106,0.000397,25.154212,-1.6854,0.058,9.67682,9.67682
2456.00,9.68071,25.213163,0.000396,25.154279,-1.6855,0.058,9.67339,9.67339
2457.00,9.68091,25.213132,0.000403,25.154277,-1.6855,0.058,9.66723,9.66723
2458.00,9.68158,25.213152,0.000404,25.154310,-1.6856,0.058,9.65910,9.65910
2459.00,9.68286,25.213249,0.000406,25.154391,-1.6859,0.058,9.64995,9.64995
2460.00,9.68331,25.213283,0.000407,25.154382,-1.6862,0.058,9.63777,9.63777
2461.00,9.68230,25.213346,0.000409,25.154336,-1.6863,0.058,9.62374,9.62374
2462.00,9.68366,25.213442,0.000404,25.154333,-1.6863,0.058,9.61115,9.61115
@17,2.0001,4.0, 2460.209 
2463.00,9.68079,25.213505,0.000401,25.154333,-1.6863,0.059,9.60389,9.60389
2464.00,9.67354,25.213513,0.000398,25.154303,-1.6862,0.059,9.60328,9.60328
2465.00,9.66752,25.213546,0.000398,25.154336,-1.6862,0.059,9.61018,9.61018
2466.00,9.66255,25.213595,0.000397,25.154331,-1.6863,0.059,9.62239,9.62239
2467.00,9.65323,25.213575,0.000395,25.154211,-1.6865,0.059,9.63810,9.63810
2468.00,9.64148,25.213611,0.000393,25.154209,-1.6867,0.059,9.65342,9.65342
2469.00,9.62616,25.213654,0.000391,25.154182,-1.6869,0.060,9.66581,9.66581
2470.00,9.60485,25.213669,0.000386,25.154135,-1.6869,0.060,9.67478,9.67478
2471.00,9.59292,25.213727,0.000385,25.154185,-1.6869,0.060,9.68233,9.68233
2472.00,9.59064,25.213853,0.000389,25.154335,-1.6868,0.060,9.68696,9.68696
2473.00,9.60535,25.214009,0.000394,25.154443,-1.6868,0.060,9.68801,9.68801
2474.00,9.62301,25.214117,0.000398,25.154528,-1.6869,0.060,9.68859,9.68859
2475.00,9.63927,25.214178,0.000399,25.154549,-1.6870,0.060,9.68927,9.68927
2476.00,9.65391,25.214225,0.000400,25.154534,-1.6872,0.060,9.68782,9.68782
2477.00,9.66887,25.214210,0.000397,25.154471,-1.6874,0.061,9.68567,9.68567
2478.00,9.68142,25.214171,0.000395,25.154402,-1.6876,0.061,9.68452,9.68452
2479.00,9.68419,25.214247,0.000396,25.154422,-1.6877,0.061,9.68301,9.68301
2480.00,9.68693,25.214329,0.000400,25.154486,-1.6880,0.061,9.68168,9.68168
2481.00,9.68724,25.214342,0.000399,25.154507,-1.6884,0.061,9.68137,9.68137
2482.00,9.68699,25.214412,0.000399,25.154480,-1.6886,0.061,9.68037,9.68037
2483.00,9.68601,25.214456,0.000399,25.154444,-1.6888,0.061,9.67870,9.67870
2484.00,9.68520,25.214409,0.000397,25.154393,-1.6889,0.061,9.67725,9.67725
2485.00,9.68443,25.214432,0.000394,25.154362,-1.6889,0.062,9.67692,9.67692
2486.00,9.68318,25.214449,0.000396,25.154338,-1.6889,0.062,9.67650,9.67650
2487.00,9.68275,25.214522,0.000400,25.154450,-1.6889,0.062,9.67731,9.67731
2488.00,9.68248,25.214517,0.000403,25.154438,-1.6892,0.062,9.67797,9.67797
2489.00,9.68210,25.214586,0.000405,25.154459,-1.6894,0.062,9.67897,9.67897
2490.00,9.68184,25.214611,0.000410,25.154375,-1.6894,0.062,9.67896,9.67896
2491.00,9.68090,25.214669,0.000412,25.154356,-1.6894,0.062,9.67894,9.67894
2492.00,9.67996,25.214622,0.000413,25.154322,-1.6895,0.061,9.67877,9.67877
2493.00,9.67902,25.214678,0.000413,25.154380,-1.6895,0.061,9.67902,9.67902
2494.00,9.67896,25.214693,0.000413,25.154360,-1.6896,0.061,9.67829,9.67829
2495.00,9.67886,25.214725,0.000412,25.154412,-1.6900,0.061,9.67787,9.67787
2496.00,9.67848,25.214777,0.000411,25.154427,-1.6904,0.062,9.67647,9.67647
2497.00,9.67818,25.214828,0.000410,25.154362,-1.6907,0.062,9.67622,9.67622
2498.00,9.67807,25.214972,0.000406,25.154422,-1.6909,0.062,9.67694,9.67694
2499.00,9.67813,25.215034,0.000404,25.154444,-1.6909,0.062,9.67776,9.67776
2500.00,9.67788,25.214994,0.000400,25.154361,-1.6909,0.062,9.67689,9.67689
2501.00,9.67744,25.215041,0.000397,25.154356,-1.6908,0.063,9.67700,9.67700
2502.00,9.67725,25.215078,0.000395,25.154347,-1.6909,0.063,9.67706,9.67706
2503.00,9.67747,25.215039,0.000401,25.154263,-1.6909,0.063,9.67650,9.67650
2504.00,9.67778,25.215048,0.000401,25.154187,-1.6910,0.063,9.67699,9.67699
2505.00,9.67813,25.215196,0.000402,25.154324,-1.6912,0.063,9.67921,9.67921
2506.00,9.67805,25.215293,0.000407,25.154411,-1.6913,0.063,9.68083,9.68083
2507.00,9.67802,25.215431,0.000411,25.154516,-1.6914,0.063,9.68060,9.68060
2508.00,9.67810,25.215543,0.000409,25.154608,-1.6915,0.063,9.68103,9.68103
2509.00,9.67828,25.215586,0.000409,25.154605,-1.6915,0.063,9.68090,9.68090
2510.00,9.67833,25.215559,0.000412,25.154510,-1.6914,0.063,9.67979,9.67979
2511.00,9.67827,25.215538,0.000412,25.154431,-1.6912,0.063,9.67827,9.67827
2512.00,9.67808,25.215473,0.000410,25.154377,-1.6911,0.063,9.67863,9.67863
2513.00,9.67816,25.215413,0.000413,25.154308,-1.6911,0.063,9.67837,9.67837
2514.00,9.67833,25.215470,0.000414,25.154358,-1.6911,0.063,9.67792,9.67792
2515.00,9.67863,25.215536,0.000416,25.154401,-1.6912,0.063,9.67839,9.67839
2516.00,9.67881,25.215550,0.000415,25.154443,-1.6915,0.063,9.67948,9.67948
2517.00,9.67897,25.215605,0.000415,25.154457,-1.6916,0.063,9.67985,9.67985
2518.00,9.67901,25.215713,0.000415,25.154517,-1.6918,0.063,9.67997,9.67997
2519.00,9.67911,25.215697,0.000419,25.154506,-1.6920,0.063,9.68015,9.68015
2520.00,9.67933,25.215733,0.000415,25.154446,-1.6921,0.063,9.68038,9.68038
2521.00,9.67972,25.215781,0.000413,25.154386,-1.6923,0.063,9.68151,9.68151
2522.00,9.68015,25.215834,0.000410,25.154334,-1.6923,0.063,9.68187,9.68187
2523.00,9.68027,25.215838,0.000407,25.154306,-1.6924,0.063,9.68169,9.68169
2524.00,9.68026,25.215914,0.000402,25.154325,-1.6926,0.064,9.68205,9.68205
2525.00,9.68024,25.215914,0.000403,25.154352,-1.6927,0.064,9.68242,9.68242
2526.00,9.68033,25.215960,0.000404,25.154374,-1.6928,0.064,9.68231,9.68231
2527.00,9.68056,25.215976,0.000404,25.154402,-1.6930,0.064,9.68271,9.68271
2528.00,9.68091,25.215939,0.000399,25.154306,-1.6929,0.064,9.68388,9.68388
2529.00,9.68109,25.215955,0.000397,25.154297,-1.6929,0.064,9.68459,9.68459
2530.00,9.68125,25.215993,0.000395,25.154322,-1.6930,0.064,9.68400,9.68400
2531.00,9.68170,25.216012,0.000396,25.154314,-1.6930,0.065,9.68256,9.68256
2532.00,9.68143,25.216091,0.000399,25.154320,-1.6931,0.065,9.67995,9.67995
2533.00,9.68128,25.216216,0.000406,25.154335,-1.6933,0.065,9.67728,9.67728
2534.00,9.68086,25.216374,0.000410,25.154395,-1.6933,0.065,9.67582,9.67582
2535.00,9.68061,25.216481,0.000412,25.154375,-1.6936,0.065,9.67584,9.67584
2536.00,9.68087,25.216527,0.000410,25.154396,-1.6939,0.065,9.67753,9.67753
2537.00,9.68102,25.216564,0.000414,25.154386,-1.6940,0.064,9.67956,9.67956
2538.00,9.68113,25.216577,0.000411,25.154438,-1.6940,0.065,9.68168,9.68168
2539.00,9.68108,25.216541,0.000410,25.154397,-1.6941,0.065,9.68226,9.68226
2540.00,9.68079,25.216585,0.000413,25.154488,-1.6941,0.065,9.68216,9.68216
2541.00,9.68091,25.216608,0.000415,25.154461,-1.6941,0.065,9.68100,9.68100
2542.00,9.68088,25.216701,0.000414,25.154520,-1.6941,0.065,9.68041,9.68041
2543.00,9.68038,25.216803,0.000418,25.154586,-1.6943,0.065,9.68002,9.68002
2544.00,9.67964,25.216794,0.000416,25.154576,-1.6945,0.065,9.68012,9.68012
2545.00,9.67955,25.216784,0.000413,25.154530,-1.6946,0.065,9.68040,9.68040
2546.00,9.67956,25.216848,0.000415,25.154597,-1.6947,0.065,9.67972,9.67972
2547.00,9.67970,25.216745,0.000413,25.154570,-1.6948,0.065,9.68035,9.68035
2548.00,9.67972,25.216752,0.000412,25.154534,-1.6949,0.065,9.68101,9.68101
2549.00,9.67991,25.216837,0.000414,25.154567,-1.6950,0.065,9.68110,9.68110
2550.00,9.67978,25.216835,0.000413,25.154514,-1.6952,0.065,9.68058,9.68058
2551.00,9.67983,25.216789,0.000408,25.154448,-1.6954,0.065,9.68147,9.68147
2552.00,9.68001,25.216912,0.000410,25.154486,-1.6955,0.065,9.68052,9.68052
2553.00,9.68033,25.216887,0.000408,25.154459,-1.6957,0.066,9.67917,9.67917
2554.00,9.68053,25.216810,0.000408,25.154403,-1.6957,0.066,9.67902,9.67902
2555.00,9.68073,25.216943,0.000410,25.154513,-1.6958,0.066,9.67994,9.67994
2556.00,9.68069,25.217005,0.000411,25.154506,-1.6958,0.066,9.68033,9.68033
2557.00,9.68067,25.216980,0.000411,25.154436,-1.6959,0.066,9.68143,9.68143
2558.00,9.68059,25.217098,0.000415,25.154510,-1.6960,0.066,9.68186,9.68186
2559.00,9.68054,25.217188,0.000416,25.154479,-1.6962,0.066,9.68203,9.68203
2560.00,9.68057,25.217157,0.000414,25.154400,-1.6963,0.066,9.68153,9.68153
2561.00,9.68062,25.217237,0.000417,25.154436,-1.6963,0.066,9.68073,9.68073
2562.00,9.68052,25.217257,0.000416,25.154371,-1.6963,0.066,9.67984,9.67984
2563.00,9.68059,25.217214,0.000412,25.154266,-1.6962,0.066,9.68074,9.68074
2564.00,9.68072,25.217296,0.000409,25.154317,-1.6960,0.066,9.68077,9.68077
2565.00,9.68071,25.217413,0.000410,25.154371,-1.6959,0.066,9.68066,9.68066
2566.00,9.68085,25.217454,0.000409,25.154382,-1.6960,0.066,9.68078,9.68078
2567.00,9.68072,25.217541,0.000411,25.154452,-1.6961,0.066,9.68072,9.68072
2568.00,9.68051,25.217630,0.000412,25.154547,-1.6963,0.067,9.67991,9.67991
2569.00,9.68050,25.217622,0.000412,25.154529,-1.6964,0.067,9.68077,9.68077
2570.00,9.68086,25.217529,0.000410,25.154467,-1.6965,0.067,9.68204,9.68204
2571.00,9.68102,25.217610,0.000412,25.154494,-1.6964,0.067,9.68205,9.68205
2572.00,9.68095,25.217685,0.000415,25.154514,-1.6966,0.067,9.68190,9.68190
2573.00,9.68104,25.217785,0.000417,25.154524,-1.6966,0.067,9.68192,9.68192
2574.00,9.68115,25.217908,0.000423,25.154578,-1.6967,0.067,9.68094,9.68094
2575.00,9.68110,25.217971,0.000421,25.154559,-1.6969,0.067,9.67998,9.67998
2576.00,9.68099,25.217968,0.000419,25.154503,-1.6971,0.067,9.68012,9.68012
2577.00,9.68084,25.217973,0.000415,25.154519,-1.6972,0.067,9.68034,9.68034
2578.00,9.68093,25.217912,0.000413,25.154425,-1.6974,0.067,9.67997,9.67997
2579.00,9.68074,25.217891,0.000410,25.154374,-1.6977,0.067,9.67888,9.67888
2580.00,9.68075,25.217982,0.000413,25.154440,-1.6979,0.067,9.67879,9.67879
2581.00,9.68045,25.217943,0.000412,25.154384,-1.6978,0.067,9.67940,9.67940
2582.00,9.68066,25.217917,0.000412,25.154332,-1.6977,0.067,9.68011,9.68011
2583.00,9.68077,25.217895,0.000409,25.154369,-1.6977,0.067,9.68174,9.68174
2584.00,9.68102,25.217842,0.000407,25.154350,-1.6976,0.067,9.68393,9.68393
2585.00,9.68120,25.217870,0.000406,25.154376,-1.6975,0.067,9.68407,9.68407
2586.00,9.68121,25.217947,0.000409,25.154460,-1.6975,0.067,9.68298,9.68298
2587.00,9.68144,25.218028,0.000413,25.154532,-1.6978,0.067,9.68246,9.68246
2588.00,9.68107,25.218168,0.000418,25.154582,-1.6980,0.067,9.68120,9.68120
2589.00,9.68078,25.218312,0.000418,25.154594,-1.6981,0.068,9.67972,9.67972
2590.00,9.68059,25.218323,0.000417,25.154509,-1.6982,0.068,9.67967,9.67967
2591.00,9.68070,25.218370,0.000418,25.154474,-1.6984,0.068,9.68076,9.68076
2592.00,9.68097,25.218429,0.000413,25.154477,-1.6985,0.068,9.68174,9.68174
2593.00,9.68126,25.218342,0.000409,25.154378,-1.6986,0.068,9.68245,9.68245
2594.00,9.68133,25.218322,0.000407,25.154349,-1.6988,0.068,9.68227,9.68227
2595.00,9.68120,25.218380,0.000406,25.154364,-1.6989,0.068,9.68182,9.68182
2596.00,9.68109,25.218334,0.000403,25.154291,-1.6988,0.068,9.68108,9.68108
2597.00,9.68108,25.218382,0.000401,25.154311,-1.6987,0.069,9.68031,9.68031
2598.00,9.68128,25.218482,0.000400,25.154375,-1.6985,0.069,9.68032,9.68032
2599.00,9.68154,25.218459,0.000400,25.154386,-1.6984,0.069,9.68056,9.68056
2600.00,9.68158,25.218471,0.000402,25.154405,-1.6983,0.069,9.68059,9.68059
2601.00,9.68144,25.218521,0.000401,25.154448,-1.6984,0.069,9.68057,9.68057
2602.00,9.68133,25.218460,0.000400,25.154386,-1.6985,0.069,9.68077,9.68077
2603.00,9.68111,25.218459,0.000402,25.154351,-1.6985,0.069,9.67971,9.67971
2604.00,9.68071,25.218621,0.000403,25.154379,-1.6986,0.069,9.67913,9.67913
2605.00,9.68085,25.218685,0.000404,25.154337,-1.6987,0.069,9.67765,9.67765
2606.00,9.68108,25.218702,0.000406,25.154314,-1.6988,0.069,9.67589,9.67589
2607.00,9.68088,25.218764,0.000408,25.154265,-1.6988,0.069,9.67238,9.67238
2608.00,9.68032,25.218839,0.000410,25.154270,-1.6989,0.069,9.66739,9.66739
2609.00,9.68053,25.218862,0.000413,25.154275,-1.6988,0.069,9.65949,9.65949
2610.00,9.68049,25.218931,0.000413,25.154335,-1.6989,0.069,9.64826,9.64826
2611.00,9.68029,25.219098,0.000412,25.154439,-1.6991,0.069,9.63382,9.63382
2612.00,9.68029,25.219224,0.000412,25.154482,-1.6992,0.069,9.62088,9.62088
@18,2.0001,4.0, 2610.048 
2613.00,9.67781,25.219318,0.000410,25.154474,-1.6993,0.070,9.61115,9.61115
2614.00,9.67553,25.219395,0.000407,25.154507,-1.6994,0.070,9.60791,9.60791
2615.00,9.67309,25.219369,0.000401,25.154391,-1.6994,0.070,9.61213,9.61213
2616.00,9.67051,25.219442,0.000403,25.154412,-1.6994,0.070,9.62269,9.62269
2617.00,9.66365,25.219509,0.000401,25.154468,-1.6996,0.071,9.63591,9.63591
2618.00,9.65248,25.219452,0.000400,25.154425,-1.6997,0.071,9.65085,9.65085
2619.00,9.63661,25.219378,0.000402,25.154308,-1.6998,0.071,9.66418,9.66418
2620.00,9.61651,25.219389,0.000406,25.154322,-1.6998,0.071,9.67479,9.67479
2621.00,9.59975,25.219377,0.000408,25.154315,-1.6998,0.071,9.68280,9.68280
2622.00,9.59912,25.219310,0.000411,25.154231,-1.6998,0.071,9.68915,9.68915
2623.00,9.60411,25.219390,0.000412,25.154264,-1.7000,0.071,9.69231,9.69231
2624.00,9.62053,25.219529,0.000411,25.154396,-1.6999,0.071,9.69288,9.69288
2625.00,9.63750,25.219606,0.000407,25.154452,-1.6999,0.071,9.69216,9.69216
2626.00,9.65218,25.219665,0.000400,25.154438,-1.7000,0.071,9.69036,9.69036
2627.00,9.66535,25.219682,0.000397,25.154452,-1.7001,0.072,9.68756,9.68756
2628.00,9.67866,25.219682,0.000398,25.154451,-1.7000,0.072,9.68503,9.68503
2629.00,9.68624,25.219698,0.000394,25.154396,-1.7000,0.072,9.68317,9.68317
2630.00,9.68976,25.219729,0.000397,25.154406,-1.7000,0.072,9.68239,9.68239
2631.00,9.69156,25.219598,0.000401,25.154352,-1.7000,0.072,9.68210,9.68210
2632.00,9.69051,25.219603,0.000403,25.154350,-1.6999,0.072,9.68206,9.68206
2633.00,9.68896,25.219609,0.000400,25.154336,-1.6998,0.072,9.68265,9.68265
2634.00,9.68768,25.219611,0.000404,25.154388,-1.6999,0.072,9.68384,9.68384
2635.00,9.68690,25.219635,0.000404,25.154409,-1.6999,0.072,9.68432,9.68432
2636.00,9.68657,25.219800,0.000406,25.154462,-1.6999,0.072,9.68456,9.68456
2637.00,9.68644,25.219907,0.000406,25.154422,-1.6997,0.072,9.68515,9.68515
2638.00,9.68619,25.219980,0.000406,25.154452,-1.6997,0.072,9.68428,9.68428
2639.00,9.68586,25.220043,0.000408,25.154446,-1.6996,0.072,9.68257,9.68257
2640.00,9.68529,25.220068,0.000407,25.154455,-1.6997,0.072,9.68105,9.68105
2641.00,9.68451,25.220053,0.000406,25.154366,-1.6996,0.073,9.67911,9.67911
2642.00,9.68358,25.220106,0.000405,25.154456,-1.6997,0.073,9.67748,9.67748
2643.00,9.68262,25.220181,0.000409,25.154415,-1.6998,0.073,9.67692,9.67692
2644.00,9.68190,25.220205,0.000404,25.154354,-1.6999,0.073,9.67678,9.67678
2645.00,9.68138,25.220333,0.000406,25.154398,-1.7001,0.073,9.67690,9.67690
2646.00,9.68100,25.220453,0.000410,25.154464,-1.7003,0.073,9.67764,9.67764
2647.00,9.68066,25.220479,0.000411,25.154397,-1.7004,0.073,9.67747,9.67747
2648.00,9.68049,25.220534,0.000411,25.154407,-1.7002,0.073,9.67824,9.67824
2649.00,9.68044,25.220656,0.000413,25.154470,-1.7002,0.073,9.67900,9.67900
2650.00,9.68043,25.220673,0.000412,25.154458,-1.7001,0.073,9.67917,9.67917
2651.00,9.68028,25.220705,0.000408,25.154474,-1.7001,0.073,9.67960,9.67960
2652.00,9.68016,25.220727,0.000406,25.154508,-1.7001,0.074,9.68010,9.68010
2653.00,9.67990,25.220727,0.000408,25.154465,-1.7002,0.074,9.67940,9.67940
2654.00,9.67951,25.220668,0.000411,25.154390,-1.7001,0.073,9.67866,9.67866
2655.00,9.67901,25.220706,0.000411,25.154384,-1.6999,0.073,9.67826,9.67826
2656.00,9.67869,25.220721,0.000412,25.154328,-1.6998,0.073,9.67779,9.67779
2657.00,9.67842,25.220786,0.000414,25.154375,-1.6999,0.074,9.67794,9.67794
2658.00,9.67826,25.220847,0.000413,25.154463,-1.7000,0.074,9.67842,9.67842
2659.00,9.67820,25.220885,0.000411,25.154531,-1.7001,0.074,9.67821,9.67821
2660.00,9.67818,25.220895,0.000409,25.154499,-1.7002,0.074,9.67839,9.67839
2661.00,9.67825,25.220959,0.000409,25.154563,-1.7003,0.074,9.67832,9.67832
2662.00,9.67842,25.220993,0.000410,25.154521,-1.7002,0.074,9.67851,9.67851
2663.00,9.67876,25.220998,0.000411,25.154496,-1.7001,0.074,9.67994,9.67994
2664.00,9.67923,25.221048,0.000410,25.154465,-1.7001,0.075,9.68192,9.68192
2665.00,9.67965,25.221143,0.000413,25.154477,-1.7002,0.075,9.68335,9.68335
2666.00,9.67980,25.221161,0.000412,25.154412,-1.7003,0.075,9.68364,9.68364
2667.00,9.67981,25.221180,0.000412,25.154411,-1.7004,0.075,9.68235,9.68235
2668.00,9.67955,25.221204,0.000410,25.154392,-1.7004,0.075,9.67971,9.67971
2669.00,9.67925,25.221192,0.000410,25.154349,-1.7004,0.075,9.67782,9.67782
2670.00,9.67916,25.221071,0.000413,25.154282,-1.7005,0.075,9.67629,9.67629
2671.00,9.67910,25.221010,0.000415,25.154288,-1.7005,0.075,9.67646,9.67646
2672.00,9.67913,25.221013,0.000416,25.154278,-1.7005,0.075,9.67773,9.67773
2673.00,9.67926,25.221083,0.000416,25.154293,-1.7006,0.075,9.67858,9.67858
2674.00,9.67950,25.221100,0.000417,25.154270,-1.7007,0.075,9.67930,9.67930
2675.00,9.67951,25.221190,0.000414,25.154319,-1.7006,0.075,9.68019,9.68019
2676.00,9.67949,25.221267,0.000412,25.154321,-1.7004,0.075,9.68067,9.68067
2677.00,9.67964,25.221300,0.000411,25.154311,-1.7003,0.075,9.68019,9.68019
2678.00,9.67977,25.221369,0.000416,25.154325,-1.7002,0.075,9.68055,9.68055
2679.00,9.67979,25.221506,0.000415,25.154412,-1.7001,0.075,9.68039,9.68039
2680.00,9.67993,25.221553,0.000417,25.154412,-1.7002,0.075,9.68015,9.68015
2681.00,9.68010,25.221662,0.000422,25.154492,-1.7002,0.075,9.68018,9.68018
2682.00,9.68021,25.221791,0.000421,25.154522,-1.7003,0.075,9.68027,9.68027
2683.00,9.67996,25.221799,0.000418,25.154442,-1.7003,0.075,9.68002,9.68002
2684.00,9.67952,25.221797,0.000422,25.154373,-1.7005,0.075,9.67950,9.67950
2685.00,9.67907,25.221899,0.000422,25.154390,-1.7004,0.075,9.67913,9.67913
2686.00,9.67902,25.221872,0.000417,25.154308,-1.7004,0.076,9.67913,9.67913
2687.00,9.67930,25.221879,0.000414,25.154295,-1.7002,0.076,9.68012,9.68012
2688.00,9.67975,25.221898,0.000413,25.154312,-1.7001,0.076,9.68042,9.68042
2689.00,9.67988,25.221982,0.000412,25.154398,-1.7000,0.076,9.68032,9.68032
2690.00,9.67998,25.222008,0.000414,25.154412,-1.6999,0.076,9.68109,9.68109
2691.00,9.68024,25.221975,0.000417,25.154427,-1.6998,0.076,9.68125,9.68125
2692.00,9.68031,25.221951,0.000420,25.154430,-1.6998,0.076,9.68068,9.68068
2693.00,9.68042,25.221948,0.000420,25.154454,-1.6997,0.076,9.68098,9.68098
2694.00,9.68054,25.221885,0.000421,25.154406,-1.6998,0.076,9.68203,9.68203
2695.00,9.68051,25.221844,0.000419,25.154355,-1.6998,0.076,9.68154,9.68154
2696.00,9.68048,25.221889,0.000416,25.154338,-1.7000,0.076,9.68121,9.68121
2697.00,9.68055,25.221992,0.000417,25.154375,-1.7001,0.076,9.68079,9.68079
2698.00,9.68046,25.222085,0.000420,25.154435,-1.7003,0.076,9.68048,9.68048
2699.00,9.68051,25.222137,0.000421,25.154389,-1.7003,0.076,9.68037,9.68037
2700.00,9.68062,25.222216,0.000417,25.154382,-1.7003,0.076,9.68111,9.68111
2701.00,9.68084,25.222360,0.000415,25.154372,-1.7003,0.076,9.68213,9.68213
2702.00,9.68107,25.222411,0.000412,25.154345,-1.7004,0.076,9.68337,9.68337
2703.00,9.68135,25.222407,0.000408,25.154370,-1.7004,0.077,9.68410,9.68410
2704.00,9.68163,25.222408,0.000404,25.154386,-1.7004,0.077,9.68460,9.68460
2705.00,9.68201,25.222460,0.000405,25.154415,-1.7005,0.077,9.68475,9.68475
2706.00,9.68217,25.222490,0.000405,25.154451,-1.7003,0.077,9.68435,9.68435
2707.00,9.68227,25.222491,0.000401,25.154457,-1.7000,0.077,9.68412,9.68412
2708.00,9.68231,25.222592,0.000402,25.154447,-1.7000,0.077,9.68434,9.68434
2709.00,9.68276,25.222720,0.000403,25.154489,-1.6998,0.077,9.68522,9.68522
2710.00,9.68315,25.222780,0.000405,25.154509,-1.6997,0.077,9.68525,9.68525
2711.00,9.68317,25.222811,0.000406,25.154491,-1.6996,0.077,9.68469,9.68469
2712.00,9.68299,25.222795,0.000407,25.154419,-1.6997,0.077,9.67929,9.67929
2713.00,9.68370,25.222794,0.000404,25.154373,-1.6997,0.078,9.66819,9.66819
2714.00,9.68426,25.222830,0.000400,25.154417,-1.6996,0.078,9.65631,9.65631
2715.00,9.68486,25.222785,0.000399,25.154325,-1.6997,0.078,9.64722,9.64722
2716.00,9.68495,25.222827,0.000399,25.154315,-1.6998,0.078,9.64276,9.64276
2717.00,9.68498,25.222989,0.000404,25.154412,-1.6999,0.078,9.64641,9.64641
2718.00,9.68529,25.223060,0.000410,25.154443,-1.7000,0.078,9.65836,9.65836
2719.00,9.68609,25.223086,0.000410,25.154317,-1.7002,0.078,9.67300,9.67300
2720.00,9.68536,25.223142,0.000412,25.154323,-1.7003,0.078,9.68559,9.68559
2721.00,9.68057,25.223156,0.000414,25.154282,-1.7003,0.078,9.69345,9.69345
2722.00,9.65707,25.223116,0.000413,25.154189,-1.7002,0.078,9.69774,9.69774
2723.00,9.63012,25.223105,0.000410,25.154187,-1.7002,0.078,9.69835,9.69835
2724.00,9.62878,25.223087,0.000414,25.154229,-1.7001,0.078,9.69595,9.69595
2725.00,9.63988,25.223079,0.000413,25.154302,-1.7001,0.078,9.69394,9.69394
2726.00,9.65836,25.223133,0.000411,25.154366,-1.6999,0.078,9.69341,9.69341
2727.00,9.67526,25.223206,0.000409,25.154455,-1.6997,0.079,9.69245,9.69245
2728.00,9.68960,25.223330,0.000411,25.154431,-1.6995,0.079,9.69141,9.69141
2729.00,9.70065,25.223416,0.000406,25.154409,-1.6994,0.079,9.69042,9.69042
2730.00,9.70037,25.223630,0.000407,25.154431,-1.6993,0.079,9.68799,9.68799
2731.00,9.69799,25.223784,0.000408,25.154504,-1.6995,0.079,9.68574,9.68574
2732.00,9.69634,25.223865,0.000410,25.154512,-1.6997,0.079,9.68489,9.68489
2733.00,9.69550,25.223862,0.000408,25.154480,-1.6998,0.079,9.68446,9.68446
2734.00,9.69375,25.223905,0.000409,25.154453,-1.6998,0.079,9.68455,9.68455
2735.00,9.69217,25.223784,0.000405,25.154306,-1.6997,0.079,9.68588,9.68588
2736.00,9.69139,25.223693,0.000401,25.154193,-1.6997,0.079,9.68641,9.68641
2737.00,9.69070,25.223699,0.000402,25.154187,-1.6994,0.079,9.68617,9.68617
2738.00,9.68933,25.223796,0.000403,25.154252,-1.6994,0.079,9.68711,9.68711
2739.00,9.68880,25.223870,0.000406,25.154356,-1.6993,0.079,9.68769,9.68769
2740.00,9.68873,25.223989,0.000408,25.154481,-1.6992,0.079,9.68753,9.68753
2741.00,9.68850,25.224101,0.000412,25.154534,-1.6993,0.079,9.68786,9.68786
2742.00,9.68819,25.224144,0.000409,25.154468,-1.6993,0.080,9.68843,9.68843
2743.00,9.68780,25.224148,0.000406,25.154437,-1.6992,0.080,9.68752,9.68752
2744.00,9.68762,25.224231,0.000406,25.154440,-1.6992,0.080,9.68773,9.68773
2745.00,9.68756,25.224292,0.000406,25.154361,-1.6992,0.080,9.68831,9.68831
2746.00,9.68724,25.224284,0.000403,25.154308,-1.6990,0.080,9.68802,9.68802
2747.00,9.68686,25.224281,0.000404,25.154343,-1.6991,0.080,9.68746,9.68746
2748.00,9.68669,25.224368,0.000407,25.154411,-1.6992,0.080,9.68768,9.68768
2749.00,9.68671,25.224317,0.000404,25.154366,-1.6993,0.080,9.68687,9.68687
2750.00,9.68683,25.224279,0.000402,25.154400,-1.6992,0.080,9.68635,9.68635
2751.00,9.68712,25.224271,0.000400,25.154408,-1.6993,0.081,9.68644,9.68644
2752.00,9.68722,25.224358,0.000402,25.154404,-1.6992,0.081,9.68691,9.68691
2753.00,9.68734,25.224337,0.000402,25.154317,-1.6990,0.081,9.68734,9.68734
2754.00,9.68749,25.224423,0.000403,25.154360,-1.6989,0.081,9.68663,9.68663
2755.00,9.68760,25.224495,0.000407,25.154364,-1.6988,0.081,9.68352,9.68352
2756.00,9.68743,25.224603,0.000408,25.154398,-1.6987,0.081,9.67986,9.67986
2757.00,9.68742,25.224637,0.000411,25.154422,-1.6986,0.081,9.67572,9.67572
2758.00,9.68732,25.224676,0.000410,25.154497,-1.6984,0.081,9.66980,9.66980
2759.00,9.68702,25.224684,0.000413,25.154508,-1.6983,0.081,9.66146,9.66146
2760.00,9.68706,25.224709,0.000410,25.154534,-1.6983,0.081,9.65056,9.65056
2761.00,9.68750,25.224680,0.000411,25.154508,-1.6983,0.081,9.63770,9.63770
2762.00,9.68877,25.224700,0.000406,25.154489,-1.6985,0.081,9.62458,9.62458
@19,2.0001,4.0, 2760.092 
2763.00,9.68787,25.224614,0.000404,25.154340,-1.6986,0.081,9.61575,9.61575
2764.00,9.68069,25.224648,0.000400,25.154301,-1.6986,0.082,9.61406,9.61406
2765.00,9.67565,25.224701,0.000399,25.154261,-1.6986,0.082,9.62017,9.62017
2766.00,9.66981,25.224723,0.000396,25.154225,-1.6986,0.082,9.63189,9.63189
2767.00,9.66722,25.224646,0.000395,25.154155,-1.6985,0.082,9.64712,9.64712
2768.00,9.65896,25.224721,0.000395,25.154215,-1.6984,0.082,9.66181,9.66181
2769.00,9.64001,25.224784,0.000392,25.154306,-1.6983,0.083,9.67549,9.67549
2770.00,9.61673,25.224825,0.000390,25.154358,-1.6981,0.083,9.68645,9.68645
2771.00,9.60466,25.224907,0.000390,25.154427,-1.6979,0.083,9.69435,9.69435
2772.00,9.60267,25.225050,0.000390,25.154496,-1.6978,0.083,9.69813,9.69813
2773.00,9.61506,25.225112,0.000394,25.154564,-1.6978,0.083,9.69936,9.69936
2774.00,9.63170,25.225150,0.000398,25.154548,-1.6978,0.083,9.69810,9.69810
2775.00,9.64702,25.225116,0.000402,25.154546,-1.6980,0.083,9.69697,9.69697
2776.00,9.66308,25.225172,0.000405,25.154571,-1.6982,0.083,9.69497,9.69497
2777.00,9.67871,25.225144,0.000406,25.154542,-1.6982,0.083,9.69349,9.69349
2778.00,9.68855,25.225180,0.000404,25.154520,-1.6982,0.083,9.69244,9.69244
2779.00,9.69814,25.225157,0.000404,25.154429,-1.6980,0.084,9.69155,9.69155
2780.00,9.70003,25.225195,0.000402,25.154371,-1.6978,0.084,9.68932,9.68932
2781.00,9.69849,25.225166,0.000402,25.154341,-1.6976,0.084,9.68843,9.68843
2782.00,9.69750,25.225202,0.000401,25.154365,-1.6977,0.084,9.68830,9.68830
2783.00,9.69612,25.225290,0.000404,25.154416,-1.6978,0.084,9.68822,9.68822
2784.00,9.69483,25.225358,0.000403,25.154457,-1.6979,0.084,9.68759,9.68759
2785.00,9.69377,25.225437,0.000402,25.154461,-1.6979,0.084,9.68752,9.68752
2786.00,9.69311,25.225530,0.000401,25.154454,-1.6979,0.084,9.68752,9.68752
2787.00,9.69231,25.225531,0.000401,25.154377,-1.6976,0.084,9.68699,9.68699
2788.00,9.69183,25.225492,0.000398,25.154307,-1.6973,0.084,9.68666,9.68666
2789.00,9.69129,25.225453,0.000397,25.154269,-1.6971,0.084,9.68630,9.68630
2790.00,9.69045,25.225429,0.000397,25.154229,-1.6970,0.085,9.68584,9.68584
2791.00,9.68933,25.225407,0.000397,25.154221,-1.6968,0.085,9.68396,9.68396
2792.00,9.68825,25.225510,0.000398,25.154280,-1.6968,0.085,9.68251,9.68251
2793.00,9.68746,25.225603,0.000400,25.154314,-1.6968,0.085,9.68144,9.68144
2794.00,9.68699,25.225660,0.000400,25.154330,-1.6968,0.085,9.68182,9.68182
2795.00,9.68662,25.225780,0.000402,25.154421,-1.6968,0.085,9.68291,9.68291
2796.00,9.68623,25.225825,0.000398,25.154391,-1.6970,0.085,9.68428,9.68428
2797.00,9.68588,25.225909,0.000400,25.154443,-1.6972,0.085,9.68544,9.68544
2798.00,9.68576,25.225860,0.000401,25.154366,-1.6971,0.085,9.68615,9.68615
2799.00,9.68546,25.225939,0.000401,25.154368,-1.6970,0.085,9.68564,9.68564
2800.00,9.68535,25.225921,0.000403,25.154325,-1.6970,0.085,9.68486,9.68486
2801.00,9.68509,25.225962,0.000408,25.154327,-1.6968,0.085,9.68389,9.68389
2802.00,9.68468,25.225934,0.000405,25.154273,-1.6967,0.085,9.68388,9.68388
2803.00,9.68436,25.226032,0.000401,25.154260,-1.6967,0.085,9.68374,9.68374
2804.00,9.68438,25.226049,0.000401,25.154234,-1.6966,0.086,9.68306,9.68306
2805.00,9.68423,25.226064,0.000399,25.154262,-1.6964,0.086,9.68315,9.68315
2806.00,9.68414,25.226092,0.000400,25.154300,-1.6964,0.086,9.68449,9.68449
2807.00,9.68441,25.226132,0.000402,25.154323,-1.6962,0.086,9.68910,9.68910
2808.00,9.68367,25.226217,0.000407,25.154430,-1.6961,0.086,9.69627,9.69627
2809.00,9.68428,25.226240,0.000409,25.154444,-1.6959,0.086,9.70373,9.70373
2810.00,9.68440,25.226325,0.000412,25.154463,-1.6959,0.086,9.70950,9.70950
2811.00,9.68390,25.226370,0.000411,25.154490,-1.6959,0.086,9.71300,9.71300
2812.00,9.68350,25.226422,0.000409,25.154476,-1.6957,0.086,9.70964,9.70964
2813.00,9.68333,25.226399,0.000409,25.154381,-1.6955,0.087,9.70343,9.70343
2814.00,9.68342,25.226493,0.000410,25.154394,-1.6957,0.087,9.69797,9.69797
2815.00,9.68403,25.226572,0.000410,25.154356,-1.6956,0.087,9.69255,9.69255
2816.00,9.68756,25.226694,0.000412,25.154369,-1.6954,0.087,9.68919,9.68919
2817.00,9.70840,25.226788,0.000414,25.154360,-1.6955,0.087,9.68825,9.68825
2818.00,9.72022,25.226859,0.000411,25.154398,-1.6956,0.087,9.68676,9.68676
2819.00,9.71711,25.226894,0.000409,25.154362,-1.6954,0.087,9.68604,9.68604
2820.00,9.71357,25.226861,0.000406,25.154361,-1.6954,0.087,9.68745,9.68745
2821.00,9.70485,25.226859,0.000409,25.154334,-1.6953,0.087,9.68846,9.68846
2822.00,9.69373,25.226908,0.000412,25.154382,-1.6952,0.087,9.68940,9.68940
2823.00,9.69128,25.226944,0.000418,25.154426,-1.6951,0.087,9.69137,9.69137
2824.00,9.68992,25.226977,0.000421,25.154457,-1.6950,0.087,9.69202,9.69202
2825.00,9.68864,25.227083,0.000419,25.154437,-1.6950,0.087,9.69073,9.69073
2826.00,9.68916,25.227124,0.000416,25.154440,-1.6952,0.087,9.68958,9.68958
2827.00,9.68967,25.227045,0.000408,25.154385,-1.6953,0.087,9.68876,9.68876
2828.00,9.68967,25.227011,0.000404,25.154351,-1.6953,0.087,9.68791,9.68791
2829.00,9.68930,25.227007,0.000402,25.154339,-1.6952,0.088,9.68755,9.68755
2830.00,9.68886,25.226959,0.000406,25.154364,-1.6950,0.087,9.68837,9.68837
2831.00,9.68886,25.227015,0.000408,25.154363,-1.6945,0.087,9.68819,9.68819
2832.00,9.68873,25.227080,0.000411,25.154388,-1.6942,0.087,9.68823,9.68823
2833.00,9.68866,25.227135,0.000411,25.154372,-1.6941,0.087,9.68872,9.68872
2834.00,9.68873,25.227170,0.000411,25.154314,-1.6940,0.087,9.68928,9.68928
2835.00,9.68875,25.227217,0.000403,25.154292,-1.6940,0.088,9.68888,9.68888
2836.00,9.68894,25.227160,0.000401,25.154235,-1.6941,0.088,9.68977,9.68977
2837.00,9.68911,25.227208,0.000403,25.154183,-1.6940,0.088,9.69048,9.69048
2838.00,9.68942,25.227244,0.000405,25.154161,-1.6939,0.088,9.69061,9.69061
2839.00,9.68967,25.227326,0.000405,25.154250,-1.6938,0.088,9.68959,9.68959
2840.00,9.68943,25.227398,0.000406,25.154244,-1.6937,0.088,9.68906,9.68906
2841.00,9.68916,25.227489,0.000407,25.154238,-1.6937,0.088,9.68877,9.68877
2842.00,9.68914,25.227589,0.000401,25.154262,-1.6937,0.088,9.68940,9.68940
2843.00,9.68941,25.227615,0.000400,25.154239,-1.6937,0.089,9.69095,9.69095
2844.00,9.68977,25.227646,0.000403,25.154207,-1.6937,0.089,9.69349,9.69349
2845.00,9.69026,25.227704,0.000410,25.154220,-1.6937,0.088,9.69574,9.69574
2846.00,9.69062,25.227707,0.000409,25.154251,-1.6937,0.088,9.69573,9.69573
2847.00,9.69079,25.227648,0.000409,25.154197,-1.6936,0.088,9.69403,9.69403
2848.00,9.69052,25.227749,0.000409,25.154266,-1.6936,0.089,9.69188,9.69188
2849.00,9.69066,25.227720,0.000407,25.154201,-1.6934,0.089,9.69011,9.69011
2850.00,9.69096,25.227810,0.000407,25.154238,-1.6932,0.089,9.68937,9.68937
2851.00,9.69116,25.227984,0.000408,25.154250,-1.6931,0.089,9.69049,9.69049
2852.00,9.69110,25.228096,0.000410,25.154306,-1.6931,0.089,9.69097,9.69097
2853.00,9.69149,25.228108,0.000412,25.154254,-1.6931,0.089,9.69172,9.69172
2854.00,9.69160,25.228150,0.000413,25.154292,-1.6931,0.089,9.69206,9.69206
2855.00,9.69155,25.228147,0.000410,25.154297,-1.6932,0.089,9.69163,9.69163
2856.00,9.69192,25.228083,0.000409,25.154278,-1.6931,0.089,9.69130,9.69130
2857.00,9.69188,25.228035,0.000410,25.154242,-1.6931,0.089,9.69174,9.69174
2858.00,9.69194,25.228077,0.000408,25.154286,-1.6930,0.089,9.69213,9.69213
2859.00,9.69217,25.228121,0.000405,25.154284,-1.6929,0.090,9.69274,9.69274
2860.00,9.69246,25.228181,0.000405,25.154260,-1.6927,0.090,9.69318,9.69318
2861.00,9.69269,25.228240,0.000405,25.154280,-1.6926,0.090,9.69397,9.69397
2862.00,9.69300,25.228355,0.000403,25.154318,-1.6922,0.090,9.69530,9.69530
2863.00,9.69287,25.228357,0.000403,25.154230,-1.6920,0.090,9.69508,9.69508
2864.00,9.69253,25.228395,0.000406,25.154246,-1.6919,0.090,9.69437,9.69437
2865.00,9.69216,25.228379,0.000407,25.154194,-1.6917,0.090,9.69386,9.69386
2866.00,9.69201,25.228373,0.000409,25.154181,-1.6916,0.090,9.69236,9.69236
2867.00,9.69202,25.228452,0.000413,25.154229,-1.6916,0.090,9.69046,9.69046
2868.00,9.69220,25.228552,0.000418,25.154291,-1.6915,0.090,9.69008,9.69008
2869.00,9.69236,25.228636,0.000417,25.154261,-1.6913,0.090,9.69076,9.69076
2870.00,9.69263,25.228719,0.000417,25.154323,-1.6911,0.090,9.69206,9.69206
2871.00,9.69266,25.228772,0.000416,25.154317,-1.6910,0.090,9.69309,9.69309
2872.00,9.69276,25.228810,0.000414,25.154323,-1.6910,0.090,9.69387,9.69387
2873.00,9.69293,25.228796,0.000410,25.154301,-1.6910,0.090,9.69475,9.69475
2874.00,9.69315,25.228825,0.000409,25.154322,-1.6911,0.091,9.69561,9.69561
2875.00,9.69355,25.228817,0.000407,25.154268,-1.6911,0.091,9.69533,9.69533
2876.00,9.69360,25.228858,0.000407,25.154278,-1.6912,0.091,9.69500,9.69500
2877.00,9.69362,25.228795,0.000404,25.154222,-1.6910,0.091,9.69504,9.69504
2878.00,9.69364,25.228849,0.000403,25.154242,-1.6909,0.091,9.69463,9.69463
2879.00,9.69357,25.228869,0.000402,25.154239,-1.6909,0.091,9.69357,9.69357
2880.00,9.69356,25.228865,0.000403,25.154237,-1.6907,0.091,9.69315,9.69315
2881.00,9.69344,25.228877,0.000406,25.154215,-1.6906,0.091,9.69311,9.69311
2882.00,9.69322,25.228894,0.000409,25.154185,-1.6907,0.091,9.69318,9.69318
2883.00,9.69323,25.228972,0.000411,25.154225,-1.6907,0.091,9.69271,9.69271
2884.00,9.69324,25.229031,0.000412,25.154248,-1.6906,0.091,9.69176,9.69176
2885.00,9.69323,25.229083,0.000414,25.154273,-1.6904,0.092,9.69143,9.69143
2886.00,9.69324,25.229077,0.000412,25.154289,-1.6902,0.092,9.69128,9.69128
2887.00,9.69344,25.229166,0.000413,25.154374,-1.6900,0.092,9.69098,9.69098
2888.00,9.69335,25.229083,0.000413,25.154291,-1.6897,0.092,9.69184,9.69184
2889.00,9.69357,25.229164,0.000413,25.154323,-1.6896,0.092,9.69340,9.69340
2890.00,9.69349,25.229196,0.000416,25.154317,-1.6896,0.092,9.69336,9.69336
2891.00,9.69309,25.229221,0.000415,25.154244,-1.6898,0.092,9.69244,9.69244
2892.00,9.69289,25.229203,0.000413,25.154161,-1.6898,0.092,9.69229,9.69229
2893.00,9.69288,25.229418,0.000414,25.154305,-1.6897,0.092,9.69225,9.69225
2894.00,9.69279,25.229375,0.000413,25.154261,-1.6895,0.092,9.69156,9.69156
2895.00,9.69255,25.229363,0.000408,25.154191,-1.6895,0.092,9.69226,9.69226
2896.00,9.69255,25.229379,0.000405,25.154181,-1.6893,0.092,9.69336,9.69336
2897.00,9.69260,25.229449,0.000407,25.154271,-1.6891,0.093,9.69392,9.69392
2898.00,9.69257,25.229295,0.000403,25.154200,-1.6889,0.093,9.69391,9.69391
2899.00,9.69259,25.229270,0.000402,25.154213,-1.6890,0.093,9.69434,9.69434
2900.00,9.69260,25.229426,0.000405,25.154323,-1.6889,0.093,9.69452,9.69452
2901.00,9.69271,25.229542,0.000409,25.154367,-1.6891,0.093,9.69500,9.69500
2902.00,9.69311,25.229497,0.000405,25.154249,-1.6891,0.093,9.69625,9.69625
2903.00,9.69353,25.229631,0.000407,25.154221,-1.6891,0.093,9.69656,9.69656
2904.00,9.69373,25.229751,0.000407,25.154216,-1.6889,0.093,9.69603,9.69603
2905.00,9.69390,25.229670,0.000403,25.154161,-1.6888,0.093,9.69555,9.69555
2906.00,9.69394,25.229648,0.000403,25.154150,-1.6885,0.093,9.69507,9.69507
2907.00,9.69401,25.229792,0.000404,25.154198,-1.6884,0.093,9.69400,9.69400
2908.00,9.69413,25.229777,0.000401,25.154121,-1.6883,0.093,9.69352,9.69352
2909.00,9.69395,25.229797,0.000401,25.154095,-1.6882,0.093,9.69372,9.69372
2910.00,9.69395,25.229988,0.000404,25.154197,-1.6880,0.093,9.69393,9.69393
2911.00,9.69432,25.230046,0.000404,25.154242,-1.6878,0.094,9.69482,9.69482
2912.00,9.69473,25.230002,0.000405,25.154226,-1.6876,0.094,9.69511,9.69511
