# Supplementary material for: HSL1 and BAM1/2 impact epidermal cell development by sensing distinct signaling peptides
Source: Nat Commun. 2022 Feb 15;13:876. doi: 10.1038/s41467-022-28558-4 (PMC8847575; doi:10.1038/s41467-022-28558-4)
Supplement: Supplementary file 4 — Source Data [file 41467_2022_28558_MOESM4_ESM.zip › Source Data/Source Data/Figure S12/Exp1_HAE_IDL2.itc]

$ITC
$ 19 
$NOT
$ 25 
$ 60 
$ 500 
$ 10 
$ 2 
$ADCGainCode:  0 
$False,True,True
$ 0.4 , 0.8 , 150 , 5 
$ 2 , 4 , 150 , 5 
$ 2 , 4 , 150 , 5 
$ 2 , 4 , 150 , 5 
$ 2 , 4 , 150 , 5 
$ 2 , 4 , 150 , 5 
$ 2 , 4 , 150 , 5 
$ 2 , 4 , 150 , 5 
$ 2 , 4 , 150 , 5 
$ 2 , 4 , 150 , 5 
$ 2 , 4 , 150 , 5 
$ 2 , 4 , 150 , 5 
$ 2 , 4 , 150 , 5 
$ 2 , 4 , 150 , 5 
$ 2 , 4 , 150 , 5 
$ 2 , 4 , 150 , 5 
$ 2 , 4 , 150 , 5 
$ 2 , 4 , 150 , 5 
$ 2 , 4 , 150 , 5 
# 0 
# 0.6 
# 0.02 
# 0.2035 
# 25 
# 4 
# 8.15 
# 1 
?HAE_20uM_IDL2_600uM
% MICROCALITC_MAL1177627
% 0.2035 
% 4 
%-0.586102 , 29.61604 
%-0.348256 , 29.40329 
% 0.8333333 
% 167740 , 167730 
% 0.25 , 81 
%-0.015695 ,-0.033946 
%-20 , 8 
% 0 , 0 
% 0 
% 128000       127744 
% 43.1 
% 500 , 750 , 1000 , 750 
% 0.06978023945 ,-0.002252194966 ,-3.244915618586E-05 , 1.349203907274E-06 ,-9.058983361606E-09 
% MicroCalITC Ver: 1.29.32 Run time:9/29/2021 3:58:19 PM
@0
5.00,9.61198,25.057914,0.000368,25.002792,-2.3404,-0.006,9.60086,9.60086
6.00,9.60823,25.058205,0.000375,25.003004,-2.3400,-0.006,9.60007,9.60007
7.00,9.60733,25.058245,0.000378,25.002948,-2.3396,-0.006,9.59998,9.59998
8.00,9.60641,25.058190,0.000372,25.002811,-2.3392,-0.006,9.59990,9.59990
9.00,9.60552,25.058150,0.000370,25.002683,-2.3387,-0.006,9.59854,9.59854
10.00,9.60436,25.058136,0.000367,25.002595,-2.3384,-0.006,9.59770,9.59770
11.00,9.60341,25.058190,0.000365,25.002586,-2.3381,-0.005,9.59713,9.59713
12.00,9.60265,25.058348,0.000366,25.002691,-2.3378,-0.005,9.59645,9.59645
13.00,9.60207,25.058429,0.000368,25.002737,-2.3376,-0.005,9.59642,9.59642
14.00,9.60139,25.058544,0.000370,25.002810,-2.3373,-0.005,9.59688,9.59688
15.00,9.60062,25.058607,0.000371,25.002820,-2.3369,-0.005,9.59700,9.59700
16.00,9.59961,25.058643,0.000372,25.002799,-2.3366,-0.005,9.59658,9.59658
17.00,9.59887,25.058637,0.000369,25.002814,-2.3361,-0.004,9.59616,9.59616
18.00,9.59857,25.058748,0.000371,25.002829,-2.3356,-0.004,9.59587,9.59587
19.00,9.59817,25.058790,0.000371,25.002766,-2.3352,-0.004,9.59624,9.59624
20.00,9.59779,25.058830,0.000372,25.002745,-2.3348,-0.004,9.59608,9.59608
21.00,9.59733,25.058914,0.000374,25.002849,-2.3344,-0.004,9.59554,9.59554
22.00,9.59713,25.058988,0.000375,25.002858,-2.3342,-0.004,9.59527,9.59527
23.00,9.59706,25.059161,0.000379,25.002983,-2.3339,-0.004,9.59531,9.59531
24.00,9.59680,25.059203,0.000379,25.003039,-2.3335,-0.004,9.59568,9.59568
25.00,9.59680,25.059313,0.000379,25.003146,-2.3331,-0.004,9.59602,9.59602
26.00,9.59655,25.059430,0.000380,25.003210,-2.3327,-0.004,9.59608,9.59608
27.00,9.59622,25.059414,0.000378,25.003157,-2.3324,-0.004,9.59660,9.59660
28.00,9.59610,25.059225,0.000369,25.002977,-2.3319,-0.003,9.59673,9.59673
29.00,9.59604,25.059232,0.000368,25.002958,-2.3318,-0.003,9.59526,9.59526
30.00,9.59591,25.059329,0.000371,25.003000,-2.3316,-0.003,9.59451,9.59451
31.00,9.59587,25.059329,0.000373,25.003008,-2.3313,-0.003,9.59487,9.59487
32.00,9.59571,25.059455,0.000377,25.003112,-2.3310,-0.003,9.59446,9.59446
33.00,9.59552,25.059307,0.000377,25.002979,-2.3307,-0.003,9.59405,9.59405
34.00,9.59552,25.059254,0.000375,25.002951,-2.3303,-0.003,9.59486,9.59486
35.00,9.59553,25.059256,0.000374,25.002946,-2.3300,-0.003,9.59535,9.59535
36.00,9.59548,25.059078,0.000369,25.002679,-2.3297,-0.002,9.59539,9.59539
37.00,9.59549,25.059044,0.000368,25.002581,-2.3294,-0.002,9.59556,9.59556
38.00,9.59545,25.059240,0.000371,25.002759,-2.3290,-0.002,9.59570,9.59570
39.00,9.59550,25.059315,0.000374,25.002794,-2.3287,-0.002,9.59665,9.59665
40.00,9.59576,25.059268,0.000366,25.002716,-2.3282,-0.002,9.59752,9.59752
41.00,9.59595,25.059482,0.000368,25.002863,-2.3276,-0.001,9.59771,9.59771
42.00,9.59590,25.059448,0.000363,25.002841,-2.3271,-0.001,9.59664,9.59664
43.00,9.59569,25.059434,0.000366,25.002804,-2.3269,-0.001,9.59582,9.59582
44.00,9.59539,25.059570,0.000366,25.002804,-2.3264,-0.001,9.59379,9.59379
45.00,9.59488,25.059684,0.000371,25.002871,-2.3261,-0.001,9.59137,9.59137
46.00,9.59458,25.059705,0.000371,25.002823,-2.3259,-0.001,9.59024,9.59024
47.00,9.59444,25.059813,0.000372,25.002901,-2.3256,-0.001,9.59087,9.59087
48.00,9.59446,25.059930,0.000373,25.002895,-2.3250,-0.001,9.59133,9.59133
49.00,9.59453,25.059927,0.000371,25.002807,-2.3245,-0.001,9.59250,9.59250
50.00,9.59442,25.059863,0.000368,25.002674,-2.3241,-0.001,9.59314,9.59314
51.00,9.59438,25.059939,0.000372,25.002751,-2.3237,-0.001,9.59381,9.59381
52.00,9.59411,25.060046,0.000376,25.002717,-2.3234,-0.001,9.59345,9.59345
53.00,9.59399,25.060127,0.000373,25.002670,-2.3231,-0.001,9.58478,9.58478
54.00,9.59370,25.060157,0.000376,25.002747,-2.3230,-0.001,9.56854,9.56854
55.00,9.59319,25.060423,0.000382,25.002985,-2.3227,-0.001,9.55126,9.55126
56.00,9.59187,25.060450,0.000376,25.002946,-2.3223,0.000,9.53364,9.53364
57.00,9.59205,25.060486,0.000373,25.002949,-2.3220,0.000,9.51879,9.51879
58.00,9.59304,25.060535,0.000371,25.003002,-2.3218,0.000,9.51626,9.51626
59.00,9.59344,25.060644,0.000367,25.002996,-2.3215,0.000,9.52248,9.52248
60.00,9.59354,25.060649,0.000363,25.002915,-2.3212,0.001,9.53122,9.53122
@1,0.4000,0.8, 60.0570000000007 
61.00,9.59579,25.060670,0.000366,25.002932,-2.3209,0.001,9.54064,9.54064
62.00,9.59122,25.060672,0.000364,25.002964,-2.3207,0.001,9.54906,9.54906
63.00,9.54872,25.060685,0.000365,25.002953,-2.3203,0.001,9.55462,9.55462
64.00,9.51432,25.060637,0.000369,25.002884,-2.3198,0.001,9.55952,9.55952
65.00,9.50618,25.060597,0.000369,25.002842,-2.3194,0.001,9.56353,9.56353
66.00,9.50777,25.060658,0.000369,25.002854,-2.3189,0.001,9.56649,9.56649
67.00,9.51773,25.060833,0.000376,25.002952,-2.3183,0.001,9.56931,9.56931
68.00,9.53573,25.060892,0.000379,25.002972,-2.3179,0.001,9.57153,9.57153
69.00,9.54497,25.061072,0.000383,25.003165,-2.3175,0.001,9.57274,9.57274
70.00,9.55016,25.061117,0.000386,25.003221,-2.3172,0.001,9.57422,9.57422
71.00,9.55487,25.061155,0.000386,25.003256,-2.3168,0.002,9.57626,9.57626
72.00,9.55917,25.061107,0.000385,25.003167,-2.3164,0.002,9.57902,9.57902
73.00,9.56202,25.061020,0.000382,25.003184,-2.3161,0.002,9.58106,9.58106
74.00,9.56454,25.061000,0.000380,25.003100,-2.3158,0.002,9.58294,9.58294
75.00,9.56670,25.060990,0.000377,25.002991,-2.3156,0.002,9.58316,9.58316
76.00,9.56931,25.061015,0.000378,25.002945,-2.3153,0.002,9.58320,9.58320
77.00,9.57096,25.060988,0.000373,25.002935,-2.3150,0.002,9.58166,9.58166
78.00,9.57204,25.061187,0.000373,25.003000,-2.3147,0.003,9.58192,9.58192
79.00,9.57443,25.061153,0.000371,25.002973,-2.3145,0.003,9.58280,9.58280
80.00,9.57670,25.061186,0.000374,25.002971,-2.3143,0.003,9.58442,9.58442
81.00,9.57819,25.061219,0.000375,25.002974,-2.3140,0.003,9.58597,9.58597
82.00,9.57953,25.061362,0.000380,25.002986,-2.3137,0.003,9.58796,9.58796
83.00,9.58102,25.061395,0.000383,25.002944,-2.3133,0.003,9.58897,9.58897
84.00,9.58193,25.061481,0.000385,25.002886,-2.3130,0.003,9.58911,9.58911
85.00,9.58289,25.061391,0.000380,25.002828,-2.3126,0.003,9.58969,9.58969
86.00,9.58389,25.061352,0.000377,25.002784,-2.3124,0.004,9.58944,9.58944
87.00,9.58489,25.061381,0.000374,25.002792,-2.3120,0.004,9.58873,9.58873
88.00,9.58554,25.061384,0.000375,25.002805,-2.3118,0.004,9.58880,9.58880
89.00,9.58579,25.061380,0.000378,25.002867,-2.3113,0.004,9.58968,9.58968
90.00,9.58654,25.061482,0.000384,25.002899,-2.3108,0.004,9.59039,9.59039
91.00,9.58716,25.061480,0.000383,25.002894,-2.3104,0.004,9.59052,9.59052
92.00,9.58728,25.061429,0.000381,25.002839,-2.3100,0.004,9.59057,9.59057
93.00,9.58723,25.061419,0.000380,25.002777,-2.3096,0.004,9.58921,9.58921
94.00,9.58711,25.061486,0.000378,25.002758,-2.3094,0.004,9.58648,9.58648
95.00,9.58705,25.061567,0.000373,25.002701,-2.3091,0.004,9.58461,9.58461
96.00,9.58754,25.061673,0.000373,25.002672,-2.3088,0.005,9.58426,9.58426
97.00,9.58807,25.061805,0.000378,25.002801,-2.3085,0.005,9.58424,9.58424
98.00,9.58798,25.061949,0.000376,25.002859,-2.3082,0.005,9.58503,9.58503
99.00,9.58801,25.062023,0.000374,25.002846,-2.3080,0.005,9.58730,9.58730
100.00,9.58802,25.061981,0.000374,25.002817,-2.3078,0.005,9.58873,9.58873
101.00,9.58801,25.062121,0.000377,25.002966,-2.3076,0.005,9.58986,9.58986
102.00,9.58832,25.062099,0.000379,25.002867,-2.3073,0.005,9.59056,9.59056
103.00,9.58841,25.062125,0.000382,25.002937,-2.3068,0.005,9.59027,9.59027
104.00,9.58826,25.062210,0.000382,25.003010,-2.3064,0.005,9.58943,9.58943
105.00,9.58817,25.062421,0.000384,25.003186,-2.3059,0.005,9.58867,9.58867
106.00,9.58810,25.062361,0.000381,25.003089,-2.3055,0.005,9.58805,9.58805
107.00,9.58822,25.062417,0.000374,25.003047,-2.3051,0.006,9.58775,9.58775
108.00,9.58812,25.062413,0.000370,25.002889,-2.3049,0.006,9.58826,9.58826
109.00,9.58813,25.062387,0.000370,25.002844,-2.3047,0.006,9.58884,9.58884
110.00,9.58791,25.062370,0.000367,25.002784,-2.3045,0.006,9.58915,9.58915
111.00,9.58780,25.062471,0.000368,25.002779,-2.3042,0.006,9.58943,9.58943
112.00,9.58797,25.062333,0.000367,25.002665,-2.3039,0.007,9.58950,9.58950
113.00,9.58804,25.062379,0.000369,25.002710,-2.3036,0.007,9.58868,9.58868
114.00,9.58820,25.062228,0.000366,25.002525,-2.3032,0.007,9.58814,9.58814
115.00,9.58857,25.062240,0.000368,25.002500,-2.3028,0.007,9.58814,9.58814
116.00,9.58884,25.062234,0.000370,25.002504,-2.3026,0.007,9.58884,9.58884
117.00,9.58919,25.062339,0.000371,25.002613,-2.3024,0.007,9.58938,9.58938
118.00,9.58925,25.062361,0.000366,25.002594,-2.3023,0.007,9.58948,9.58948
119.00,9.58903,25.062574,0.000369,25.002738,-2.3021,0.007,9.58906,9.58906
120.00,9.58885,25.062533,0.000368,25.002688,-2.3017,0.007,9.58956,9.58956
121.00,9.58897,25.062635,0.000369,25.002787,-2.3013,0.007,9.58976,9.58976
122.00,9.58901,25.062677,0.000372,25.002713,-2.3008,0.008,9.58944,9.58944
123.00,9.58907,25.062674,0.000374,25.002733,-2.3003,0.008,9.59000,9.59000
124.00,9.58914,25.062724,0.000377,25.002769,-2.2999,0.008,9.59048,9.59048
125.00,9.58918,25.062820,0.000376,25.002755,-2.2994,0.008,9.58899,9.58899
126.00,9.58895,25.062744,0.000372,25.002595,-2.2989,0.008,9.58726,9.58726
127.00,9.58875,25.062848,0.000368,25.002614,-2.2985,0.008,9.58574,9.58574
128.00,9.58856,25.062952,0.000368,25.002554,-2.2982,0.008,9.58460,9.58460
129.00,9.58820,25.062990,0.000364,25.002530,-2.2981,0.008,9.58383,9.58383
130.00,9.58785,25.063104,0.000366,25.002681,-2.2980,0.008,9.58413,9.58413
131.00,9.58758,25.063138,0.000367,25.002702,-2.2977,0.009,9.58383,9.58383
132.00,9.58725,25.063171,0.000369,25.002704,-2.2975,0.009,9.58385,9.58385
133.00,9.58709,25.063162,0.000372,25.002691,-2.2971,0.009,9.58446,9.58446
134.00,9.58708,25.063125,0.000370,25.002603,-2.2967,0.009,9.58450,9.58450
135.00,9.58692,25.063328,0.000374,25.002767,-2.2963,0.009,9.58479,9.58479
136.00,9.58680,25.063296,0.000376,25.002762,-2.2960,0.009,9.58588,9.58588
137.00,9.58658,25.063322,0.000376,25.002829,-2.2956,0.009,9.58696,9.58696
138.00,9.58646,25.063244,0.000372,25.002832,-2.2952,0.009,9.58669,9.58669
139.00,9.58647,25.063232,0.000373,25.002857,-2.2947,0.009,9.58723,9.58723
140.00,9.58650,25.063020,0.000371,25.002579,-2.2943,0.009,9.58770,9.58770
141.00,9.58629,25.063118,0.000369,25.002607,-2.2939,0.009,9.58743,9.58743
142.00,9.58607,25.063151,0.000370,25.002627,-2.2935,0.010,9.58773,9.58773
143.00,9.58607,25.063361,0.000375,25.002801,-2.2932,0.010,9.58817,9.58817
144.00,9.58590,25.063485,0.000376,25.002861,-2.2931,0.010,9.58777,9.58777
145.00,9.58576,25.063435,0.000372,25.002832,-2.2928,0.010,9.58642,9.58642
146.00,9.58569,25.063448,0.000372,25.002820,-2.2926,0.010,9.58517,9.58517
147.00,9.58563,25.063434,0.000369,25.002793,-2.2924,0.011,9.58455,9.58455
148.00,9.58590,25.063525,0.000368,25.002825,-2.2920,0.011,9.58484,9.58484
149.00,9.58625,25.063583,0.000369,25.002853,-2.2916,0.011,9.58633,9.58633
150.00,9.58666,25.063754,0.000370,25.002960,-2.2913,0.011,9.58837,9.58837
151.00,9.58695,25.063952,0.000373,25.003057,-2.2911,0.011,9.58974,9.58974
152.00,9.58720,25.064005,0.000375,25.002991,-2.2909,0.011,9.59058,9.59058
153.00,9.58768,25.063815,0.000374,25.002817,-2.2909,0.011,9.59183,9.59183
154.00,9.58801,25.063822,0.000376,25.002843,-2.2908,0.011,9.59198,9.59198
155.00,9.58837,25.063787,0.000380,25.002754,-2.2907,0.011,9.59046,9.59046
156.00,9.58847,25.063632,0.000379,25.002631,-2.2905,0.011,9.58952,9.58952
157.00,9.58868,25.063556,0.000378,25.002565,-2.2903,0.011,9.58808,9.58808
158.00,9.58846,25.063695,0.000376,25.002664,-2.2899,0.012,9.58633,9.58633
159.00,9.58788,25.063661,0.000371,25.002585,-2.2896,0.012,9.58511,9.58511
160.00,9.58770,25.063741,0.000368,25.002665,-2.2890,0.012,9.58545,9.58545
161.00,9.58762,25.063832,0.000368,25.002701,-2.2886,0.012,9.58604,9.58604
162.00,9.58755,25.064105,0.000371,25.002954,-2.2881,0.012,9.58717,9.58717
163.00,9.58793,25.064106,0.000372,25.002827,-2.2878,0.012,9.58710,9.58710
164.00,9.58862,25.064152,0.000372,25.002858,-2.2873,0.012,9.58705,9.58705
165.00,9.58858,25.064194,0.000372,25.002872,-2.2869,0.012,9.58642,9.58642
166.00,9.58843,25.064300,0.000371,25.002916,-2.2863,0.013,9.58707,9.58707
167.00,9.58812,25.064330,0.000373,25.002816,-2.2859,0.013,9.58786,9.58786
168.00,9.58827,25.064534,0.000380,25.002943,-2.2854,0.013,9.58785,9.58785
169.00,9.58802,25.064729,0.000388,25.003019,-2.2852,0.013,9.58675,9.58675
170.00,9.58751,25.064742,0.000386,25.003007,-2.2850,0.013,9.58705,9.58705
171.00,9.58726,25.064764,0.000388,25.002996,-2.2849,0.013,9.58606,9.58606
172.00,9.58714,25.064688,0.000381,25.002926,-2.2847,0.013,9.58500,9.58500
173.00,9.58679,25.064703,0.000376,25.002953,-2.2844,0.014,9.58554,9.58554
174.00,9.58634,25.064719,0.000372,25.002978,-2.2839,0.014,9.58660,9.58660
175.00,9.58646,25.064763,0.000378,25.002931,-2.2836,0.014,9.58751,9.58751
176.00,9.58677,25.064728,0.000378,25.002825,-2.2831,0.014,9.58855,9.58855
177.00,9.58692,25.064795,0.000380,25.002881,-2.2826,0.014,9.58883,9.58883
178.00,9.58707,25.064772,0.000381,25.002870,-2.2822,0.014,9.58829,9.58829
179.00,9.58725,25.064798,0.000381,25.002848,-2.2818,0.014,9.58756,9.58756
180.00,9.58723,25.064914,0.000381,25.002943,-2.2814,0.014,9.58652,9.58652
181.00,9.58688,25.065039,0.000380,25.003058,-2.2812,0.014,9.58534,9.58534
182.00,9.58665,25.065173,0.000385,25.003132,-2.2812,0.014,9.58449,9.58449
183.00,9.58652,25.065187,0.000385,25.003069,-2.2810,0.014,9.58449,9.58449
184.00,9.58653,25.065009,0.000382,25.002859,-2.2809,0.014,9.58535,9.58535
185.00,9.58670,25.065029,0.000377,25.002848,-2.2807,0.015,9.58608,9.58608
186.00,9.58673,25.065064,0.000377,25.002869,-2.2804,0.015,9.58635,9.58635
187.00,9.58635,25.064924,0.000371,25.002732,-2.2801,0.015,9.58625,9.58625
188.00,9.58601,25.064877,0.000365,25.002624,-2.2798,0.015,9.58552,9.58552
189.00,9.58600,25.065000,0.000368,25.002679,-2.2795,0.015,9.58476,9.58476
190.00,9.58606,25.065034,0.000370,25.002617,-2.2794,0.015,9.58401,9.58401
191.00,9.58601,25.065074,0.000371,25.002647,-2.2792,0.015,9.58368,9.58368
192.00,9.58591,25.065226,0.000373,25.002741,-2.2788,0.016,9.58397,9.58397
193.00,9.58574,25.065348,0.000379,25.002886,-2.2785,0.016,9.58378,9.58378
194.00,9.58537,25.065589,0.000383,25.003100,-2.2780,0.016,9.58322,9.58322
195.00,9.58507,25.065623,0.000384,25.003158,-2.2775,0.016,9.58301,9.58301
196.00,9.58486,25.065681,0.000385,25.003113,-2.2770,0.016,9.58351,9.58351
197.00,9.58459,25.065714,0.000386,25.003039,-2.2767,0.016,9.58317,9.58317
198.00,9.58440,25.065791,0.000382,25.002991,-2.2764,0.016,9.58369,9.58369
199.00,9.58437,25.065629,0.000376,25.002763,-2.2762,0.016,9.58407,9.58407
200.00,9.58428,25.065646,0.000378,25.002698,-2.2760,0.016,9.58371,9.58371
201.00,9.58413,25.065603,0.000375,25.002622,-2.2757,0.017,9.58286,9.58286
202.00,9.58404,25.065662,0.000376,25.002690,-2.2755,0.017,9.58143,9.58143
203.00,9.58360,25.065762,0.000381,25.002727,-2.2751,0.017,9.56276,9.56276
204.00,9.58336,25.065808,0.000381,25.002702,-2.2747,0.017,9.51600,9.51600
205.00,9.58335,25.065851,0.000378,25.002722,-2.2743,0.017,9.45144,9.45144
206.00,9.58321,25.065842,0.000377,25.002689,-2.2741,0.017,9.37683,9.37683
207.00,9.58309,25.065695,0.000374,25.002476,-2.2737,0.017,9.30030,9.30030
208.00,9.58342,25.065592,0.000370,25.002423,-2.2736,0.017,9.24318,9.24318
209.00,9.58273,25.065732,0.000372,25.002575,-2.2734,0.017,9.21905,9.21905
210.00,9.58123,25.065784,0.000376,25.002625,-2.2731,0.017,9.21953,9.21953
@2,2.0001,4.0, 210.095999999998 
211.00,9.58222,25.065989,0.000383,25.002795,-2.2728,0.017,9.23653,9.23653
212.00,9.57566,25.066227,0.000389,25.002994,-2.2725,0.017,9.26274,9.26274
213.00,9.48998,25.066350,0.000392,25.003044,-2.2721,0.017,9.29227,9.29227
214.00,9.35018,25.066301,0.000389,25.002956,-2.2718,0.018,9.32140,9.32140
215.00,9.25865,25.066339,0.000388,25.002893,-2.2714,0.018,9.34715,9.34715
216.00,9.20951,25.066333,0.000386,25.002772,-2.2712,0.018,9.36940,9.36940
217.00,9.19419,25.066309,0.000383,25.002714,-2.2709,0.018,9.38919,9.38919
218.00,9.20528,25.066398,0.000387,25.002777,-2.2706,0.018,9.40611,9.40611
219.00,9.22897,25.066552,0.000388,25.002876,-2.2704,0.018,9.42040,9.42040
220.00,9.26063,25.066730,0.000390,25.002996,-2.2703,0.019,9.43401,9.43401
221.00,9.29401,25.066695,0.000389,25.002997,-2.2701,0.019,9.43968,9.43968
222.00,9.32485,25.066655,0.000387,25.002923,-2.2697,0.019,9.43209,9.43209
223.00,9.35279,25.066622,0.000386,25.002831,-2.2693,0.019,9.41986,9.41986
224.00,9.37438,25.066576,0.000388,25.002750,-2.2687,0.019,9.40776,9.40776
225.00,9.38940,25.066333,0.000386,25.002482,-2.2682,0.019,9.39817,9.39817
226.00,9.40551,25.066361,0.000382,25.002468,-2.2678,0.019,9.39788,9.39788
227.00,9.42386,25.066551,0.000385,25.002654,-2.2675,0.019,9.41058,9.41058
228.00,9.43726,25.066580,0.000383,25.002678,-2.2671,0.019,9.42744,9.42744
229.00,9.44606,25.066733,0.000384,25.002774,-2.2668,0.019,9.44493,9.44493
230.00,9.45703,25.066919,0.000382,25.002953,-2.2665,0.019,9.46021,9.46021
231.00,9.43341,25.067027,0.000386,25.002978,-2.2663,0.019,9.47262,9.47262
232.00,9.38644,25.067009,0.000385,25.002859,-2.2661,0.019,9.48371,9.48371
233.00,9.37642,25.067027,0.000386,25.002801,-2.2660,0.019,9.49360,9.49360
234.00,9.38556,25.066923,0.000382,25.002653,-2.2659,0.019,9.50192,9.50192
235.00,9.40949,25.066962,0.000383,25.002648,-2.2656,0.020,9.50853,9.50853
236.00,9.43228,25.067021,0.000380,25.002735,-2.2652,0.020,9.51507,9.51507
237.00,9.44925,25.066927,0.000381,25.002651,-2.2649,0.020,9.51965,9.51965
238.00,9.46070,25.067180,0.000384,25.002905,-2.2646,0.020,9.52431,9.52431
239.00,9.47285,25.067269,0.000386,25.003020,-2.2644,0.020,9.52839,9.52839
240.00,9.48574,25.067097,0.000381,25.002858,-2.2641,0.020,9.53218,9.53218
241.00,9.49444,25.067153,0.000383,25.002833,-2.2637,0.020,9.53454,9.53454
242.00,9.50455,25.067285,0.000383,25.002888,-2.2633,0.021,9.53631,9.53631
243.00,9.50997,25.067011,0.000380,25.002570,-2.2629,0.021,9.53791,9.53791
244.00,9.51494,25.066943,0.000379,25.002421,-2.2625,0.021,9.54010,9.54010
245.00,9.51956,25.067083,0.000381,25.002507,-2.2623,0.021,9.54238,9.54238
246.00,9.52337,25.067022,0.000383,25.002507,-2.2623,0.021,9.54449,9.54449
247.00,9.52618,25.067078,0.000383,25.002634,-2.2622,0.021,9.54810,9.54810
248.00,9.52876,25.067321,0.000383,25.002818,-2.2621,0.021,9.55112,9.55112
249.00,9.53154,25.067325,0.000382,25.002758,-2.2618,0.021,9.55308,9.55308
250.00,9.53433,25.067440,0.000382,25.002813,-2.2613,0.021,9.55417,9.55417
251.00,9.53712,25.067670,0.000385,25.002915,-2.2609,0.021,9.55549,9.55549
252.00,9.54045,25.067745,0.000383,25.002872,-2.2606,0.022,9.55607,9.55607
253.00,9.54322,25.067694,0.000381,25.002768,-2.2603,0.022,9.55702,9.55702
254.00,9.54521,25.067891,0.000387,25.002931,-2.2602,0.022,9.55862,9.55862
255.00,9.54678,25.067905,0.000390,25.002910,-2.2600,0.022,9.56019,9.56019
256.00,9.54864,25.067718,0.000384,25.002689,-2.2596,0.022,9.56166,9.56166
257.00,9.55030,25.067656,0.000384,25.002612,-2.2593,0.022,9.56306,9.56306
258.00,9.55168,25.067620,0.000385,25.002564,-2.2590,0.022,9.56341,9.56341
259.00,9.55317,25.067755,0.000385,25.002666,-2.2586,0.022,9.56399,9.56399
260.00,9.55463,25.067696,0.000378,25.002582,-2.2583,0.022,9.56437,9.56437
261.00,9.55594,25.067765,0.000379,25.002607,-2.2580,0.022,9.56437,9.56437
262.00,9.55776,25.067929,0.000383,25.002697,-2.2576,0.023,9.56427,9.56427
263.00,9.55894,25.068102,0.000382,25.002818,-2.2571,0.023,9.56427,9.56427
264.00,9.55946,25.068123,0.000379,25.002820,-2.2568,0.023,9.56351,9.56351
265.00,9.56005,25.068347,0.000387,25.002971,-2.2566,0.023,9.56263,9.56263
266.00,9.56066,25.068431,0.000386,25.003026,-2.2564,0.023,9.56254,9.56254
267.00,9.56117,25.068364,0.000381,25.002897,-2.2561,0.023,9.56188,9.56188
268.00,9.56146,25.068450,0.000382,25.002851,-2.2560,0.023,9.56167,9.56167
269.00,9.56165,25.068533,0.000382,25.002796,-2.2557,0.023,9.56108,9.56108
270.00,9.56190,25.068559,0.000380,25.002707,-2.2554,0.023,9.56115,9.56115
271.00,9.56234,25.068653,0.000379,25.002669,-2.2551,0.024,9.56195,9.56195
272.00,9.56281,25.068744,0.000380,25.002694,-2.2549,0.024,9.56283,9.56283
273.00,9.56321,25.068599,0.000370,25.002602,-2.2546,0.024,9.56397,9.56397
274.00,9.56338,25.068467,0.000368,25.002491,-2.2544,0.024,9.56501,9.56501
275.00,9.56336,25.068335,0.000365,25.002384,-2.2541,0.024,9.56527,9.56527
276.00,9.56342,25.068437,0.000370,25.002510,-2.2538,0.024,9.56507,9.56507
277.00,9.56353,25.068490,0.000372,25.002564,-2.2534,0.024,9.56524,9.56524
278.00,9.56377,25.068599,0.000377,25.002646,-2.2531,0.024,9.56560,9.56560
279.00,9.56379,25.068728,0.000383,25.002744,-2.2528,0.024,9.56515,9.56515
280.00,9.56366,25.068802,0.000385,25.002748,-2.2527,0.024,9.56539,9.56539
281.00,9.56363,25.068799,0.000381,25.002691,-2.2525,0.025,9.56504,9.56504
282.00,9.56365,25.068948,0.000384,25.002834,-2.2523,0.025,9.56505,9.56505
283.00,9.56393,25.069017,0.000385,25.002832,-2.2521,0.025,9.56499,9.56499
284.00,9.56410,25.069053,0.000380,25.002818,-2.2517,0.025,9.56554,9.56554
285.00,9.56440,25.069118,0.000378,25.002848,-2.2512,0.025,9.56668,9.56668
286.00,9.56474,25.069120,0.000376,25.002786,-2.2508,0.025,9.56734,9.56734
287.00,9.56511,25.068943,0.000370,25.002571,-2.2504,0.025,9.56744,9.56744
288.00,9.56536,25.068737,0.000365,25.002396,-2.2502,0.026,9.56673,9.56673
289.00,9.56548,25.068649,0.000362,25.002262,-2.2501,0.026,9.56684,9.56684
290.00,9.56585,25.068757,0.000364,25.002373,-2.2500,0.026,9.56586,9.56586
291.00,9.56576,25.068738,0.000362,25.002373,-2.2499,0.026,9.56527,9.56527
292.00,9.56572,25.068783,0.000364,25.002406,-2.2497,0.026,9.56539,9.56539
293.00,9.56586,25.069105,0.000371,25.002582,-2.2495,0.026,9.56625,9.56625
294.00,9.56593,25.069240,0.000372,25.002646,-2.2492,0.027,9.56650,9.56650
295.00,9.56616,25.069320,0.000374,25.002675,-2.2490,0.027,9.56740,9.56740
296.00,9.56632,25.069464,0.000378,25.002763,-2.2487,0.027,9.56747,9.56747
297.00,9.56634,25.069490,0.000379,25.002716,-2.2482,0.027,9.56781,9.56781
298.00,9.56634,25.069549,0.000380,25.002782,-2.2478,0.027,9.56695,9.56695
299.00,9.56625,25.069442,0.000381,25.002638,-2.2473,0.027,9.56654,9.56654
300.00,9.56651,25.069539,0.000380,25.002677,-2.2468,0.027,9.56677,9.56677
301.00,9.56682,25.069482,0.000380,25.002575,-2.2464,0.027,9.56772,9.56772
302.00,9.56711,25.069583,0.000380,25.002655,-2.2461,0.027,9.56824,9.56824
303.00,9.56724,25.069472,0.000381,25.002544,-2.2459,0.027,9.56901,9.56901
304.00,9.56727,25.069557,0.000383,25.002618,-2.2457,0.027,9.56937,9.56937
305.00,9.56729,25.069430,0.000379,25.002475,-2.2454,0.027,9.56903,9.56903
306.00,9.56730,25.069460,0.000379,25.002471,-2.2452,0.028,9.56893,9.56893
307.00,9.56735,25.069591,0.000381,25.002604,-2.2449,0.028,9.56816,9.56816
308.00,9.56751,25.069644,0.000375,25.002625,-2.2446,0.028,9.56830,9.56830
309.00,9.56767,25.069638,0.000373,25.002675,-2.2443,0.028,9.56873,9.56873
310.00,9.56798,25.069658,0.000376,25.002688,-2.2441,0.028,9.56934,9.56934
311.00,9.56830,25.069690,0.000377,25.002679,-2.2439,0.028,9.56989,9.56989
312.00,9.56861,25.069677,0.000377,25.002533,-2.2435,0.029,9.57053,9.57053
313.00,9.56875,25.069640,0.000379,25.002395,-2.2433,0.029,9.57083,9.57083
314.00,9.56886,25.069889,0.000385,25.002561,-2.2430,0.029,9.57100,9.57100
315.00,9.56895,25.070128,0.000388,25.002737,-2.2426,0.029,9.57065,9.57065
316.00,9.56891,25.069974,0.000381,25.002555,-2.2422,0.029,9.56906,9.56906
317.00,9.56867,25.070129,0.000383,25.002727,-2.2419,0.029,9.56685,9.56685
318.00,9.56834,25.070310,0.000388,25.002904,-2.2416,0.029,9.56521,9.56521
319.00,9.56835,25.070209,0.000383,25.002699,-2.2412,0.029,9.56448,9.56448
320.00,9.56827,25.070140,0.000379,25.002588,-2.2410,0.029,9.56358,9.56358
321.00,9.56810,25.070372,0.000385,25.002741,-2.2409,0.029,9.56429,9.56429
322.00,9.56800,25.070173,0.000381,25.002489,-2.2406,0.029,9.56636,9.56636
323.00,9.56797,25.070213,0.000379,25.002515,-2.2403,0.029,9.56808,9.56808
324.00,9.56801,25.070303,0.000380,25.002643,-2.2400,0.029,9.56860,9.56860
325.00,9.56797,25.070255,0.000378,25.002605,-2.2399,0.029,9.56961,9.56961
326.00,9.56813,25.070286,0.000377,25.002663,-2.2396,0.030,9.57086,9.57086
327.00,9.56832,25.070493,0.000379,25.002851,-2.2393,0.030,9.57219,9.57219
328.00,9.56909,25.070512,0.000376,25.002828,-2.2389,0.030,9.57377,9.57377
329.00,9.56968,25.070548,0.000380,25.002771,-2.2385,0.030,9.57518,9.57518
330.00,9.56994,25.070570,0.000383,25.002735,-2.2380,0.030,9.57607,9.57607
331.00,9.56990,25.070745,0.000387,25.002804,-2.2376,0.030,9.57546,9.57546
332.00,9.56988,25.070619,0.000384,25.002654,-2.2373,0.030,9.57393,9.57393
333.00,9.56972,25.070622,0.000384,25.002670,-2.2371,0.030,9.57157,9.57157
334.00,9.56963,25.070624,0.000383,25.002716,-2.2369,0.030,9.57020,9.57020
335.00,9.57008,25.070782,0.000384,25.002850,-2.2367,0.031,9.56971,9.56971
336.00,9.57109,25.070683,0.000379,25.002805,-2.2363,0.031,9.57053,9.57053
337.00,9.57122,25.070799,0.000385,25.002820,-2.2361,0.031,9.57154,9.57154
338.00,9.57148,25.070683,0.000382,25.002600,-2.2358,0.031,9.57228,9.57228
339.00,9.57187,25.070670,0.000378,25.002520,-2.2355,0.031,9.57171,9.57171
340.00,9.57214,25.070638,0.000376,25.002445,-2.2353,0.031,9.57041,9.57041
341.00,9.57191,25.070739,0.000379,25.002495,-2.2352,0.031,9.56844,9.56844
342.00,9.57131,25.070751,0.000378,25.002501,-2.2349,0.031,9.56665,9.56665
343.00,9.57089,25.070958,0.000380,25.002693,-2.2348,0.032,9.56543,9.56543
344.00,9.57079,25.071018,0.000379,25.002694,-2.2347,0.032,9.56570,9.56570
345.00,9.57077,25.071195,0.000385,25.002789,-2.2344,0.032,9.56670,9.56670
346.00,9.57056,25.071228,0.000384,25.002744,-2.2343,0.032,9.56789,9.56789
347.00,9.56975,25.071257,0.000380,25.002757,-2.2340,0.032,9.56809,9.56809
348.00,9.56904,25.071197,0.000381,25.002623,-2.2337,0.032,9.56812,9.56812
349.00,9.56891,25.071314,0.000381,25.002720,-2.2334,0.032,9.56779,9.56779
350.00,9.56860,25.071248,0.000378,25.002617,-2.2330,0.032,9.56746,9.56746
351.00,9.56847,25.071435,0.000381,25.002791,-2.2325,0.032,9.56709,9.56709
352.00,9.56841,25.071424,0.000381,25.002716,-2.2323,0.032,9.56741,9.56741
353.00,9.56826,25.071519,0.000384,25.002834,-2.2321,0.032,9.56251,9.56251
354.00,9.56747,25.071533,0.000386,25.002799,-2.2319,0.032,9.54908,9.54908
355.00,9.56692,25.071388,0.000383,25.002677,-2.2317,0.033,9.52440,9.52440
356.00,9.56722,25.071229,0.000381,25.002518,-2.2313,0.033,9.48904,9.48904
357.00,9.56768,25.071211,0.000382,25.002495,-2.2309,0.033,9.44444,9.44444
358.00,9.56764,25.071168,0.000379,25.002420,-2.2305,0.033,9.39964,9.39964
359.00,9.56676,25.071132,0.000376,25.002396,-2.2302,0.033,9.36246,9.36246
360.00,9.56768,25.071335,0.000380,25.002531,-2.2299,0.033,9.33661,9.33661
@3,2.0001,4.0, 360.028999999995 
361.00,9.56924,25.071242,0.000376,25.002416,-2.2296,0.033,9.32034,9.32034
362.00,9.56767,25.071408,0.000375,25.002584,-2.2292,0.033,9.30490,9.30490
363.00,9.54109,25.071521,0.000378,25.002645,-2.2290,0.033,9.30329,9.30329
364.00,9.49864,25.071704,0.000385,25.002747,-2.2287,0.034,9.31022,9.31022
365.00,9.44510,25.071809,0.000388,25.002861,-2.2284,0.034,9.32078,9.32078
366.00,9.39224,25.072017,0.000392,25.003039,-2.2282,0.034,9.33522,9.33522
367.00,9.34509,25.071975,0.000391,25.002896,-2.2281,0.034,9.35973,9.35973
368.00,9.31754,25.071927,0.000387,25.002792,-2.2278,0.034,9.37686,9.37686
369.00,9.31299,25.072056,0.000387,25.002878,-2.2275,0.034,9.38586,9.38586
370.00,9.31588,25.071987,0.000383,25.002732,-2.2271,0.034,9.39145,9.39145
371.00,9.30994,25.071931,0.000381,25.002578,-2.2268,0.034,9.39562,9.39562
372.00,9.26892,25.072047,0.000382,25.002689,-2.2266,0.034,9.39935,9.39935
373.00,9.30906,25.072192,0.000384,25.002794,-2.2263,0.035,9.40293,9.40293
374.00,9.34736,25.072022,0.000378,25.002618,-2.2260,0.035,9.40951,9.40951
375.00,9.36872,25.072156,0.000380,25.002729,-2.2259,0.035,9.41848,9.41848
376.00,9.38289,25.072201,0.000378,25.002755,-2.2256,0.035,9.42797,9.42797
377.00,9.38993,25.072224,0.000379,25.002707,-2.2252,0.035,9.43798,9.43798
378.00,9.39284,25.072212,0.000379,25.002629,-2.2249,0.035,9.44924,9.44924
379.00,9.39427,25.072281,0.000381,25.002637,-2.2246,0.035,9.46112,9.46112
380.00,9.39776,25.072321,0.000379,25.002600,-2.2244,0.035,9.47232,9.47232
381.00,9.40286,25.072381,0.000383,25.002604,-2.2243,0.035,9.48272,9.48272
382.00,9.40835,25.072386,0.000382,25.002497,-2.2242,0.035,9.49257,9.49257
383.00,9.41293,25.072531,0.000386,25.002661,-2.2240,0.035,9.50123,9.50123
384.00,9.42551,25.072580,0.000386,25.002681,-2.2237,0.036,9.50740,9.50740
385.00,9.44133,25.072548,0.000384,25.002648,-2.2233,0.036,9.51119,9.51119
386.00,9.45119,25.072714,0.000384,25.002759,-2.2228,0.036,9.51490,9.51490
387.00,9.45911,25.072798,0.000386,25.002850,-2.2223,0.036,9.51808,9.51808
388.00,9.46909,25.072827,0.000382,25.002706,-2.2220,0.036,9.52108,9.52108
389.00,9.48495,25.072822,0.000380,25.002598,-2.2217,0.036,9.52519,9.52519
390.00,9.49727,25.072976,0.000382,25.002628,-2.2215,0.036,9.53007,9.53007
391.00,9.50284,25.073012,0.000384,25.002629,-2.2214,0.036,9.53407,9.53407
392.00,9.50766,25.073078,0.000385,25.002661,-2.2213,0.036,9.53771,9.53771
393.00,9.51100,25.073153,0.000386,25.002801,-2.2211,0.036,9.54135,9.54135
394.00,9.51439,25.073271,0.000387,25.002938,-2.2210,0.037,9.54336,9.54336
395.00,9.51839,25.073012,0.000384,25.002694,-2.2208,0.037,9.54425,9.54425
396.00,9.52249,25.072885,0.000379,25.002572,-2.2205,0.037,9.54595,9.54595
397.00,9.52623,25.072925,0.000380,25.002641,-2.2203,0.037,9.54773,9.54773
398.00,9.52978,25.072898,0.000381,25.002596,-2.2202,0.037,9.54915,9.54915
399.00,9.53362,25.072877,0.000384,25.002550,-2.2201,0.037,9.55043,9.55043
400.00,9.53639,25.073118,0.000388,25.002827,-2.2199,0.037,9.55281,9.55281
401.00,9.53847,25.073170,0.000390,25.002807,-2.2199,0.037,9.55436,9.55436
402.00,9.54057,25.073168,0.000390,25.002737,-2.2197,0.037,9.55516,9.55516
403.00,9.54249,25.073193,0.000388,25.002702,-2.2194,0.037,9.55604,9.55604
404.00,9.54422,25.073321,0.000387,25.002743,-2.2190,0.037,9.55743,9.55743
405.00,9.54573,25.073369,0.000384,25.002626,-2.2186,0.038,9.55822,9.55822
406.00,9.54787,25.073517,0.000383,25.002725,-2.2183,0.038,9.55832,9.55832
407.00,9.54921,25.073573,0.000376,25.002646,-2.2180,0.038,9.55918,9.55918
408.00,9.55083,25.073678,0.000379,25.002721,-2.2179,0.038,9.56020,9.56020
409.00,9.55249,25.073740,0.000379,25.002758,-2.2179,0.038,9.56101,9.56101
410.00,9.55360,25.073788,0.000384,25.002835,-2.2177,0.038,9.56110,9.56110
411.00,9.55453,25.073870,0.000388,25.002847,-2.2174,0.038,9.56163,9.56163
412.00,9.55558,25.073937,0.000394,25.002944,-2.2171,0.038,9.56215,9.56215
413.00,9.55645,25.073950,0.000394,25.002875,-2.2167,0.039,9.56204,9.56204
414.00,9.55721,25.073957,0.000395,25.002784,-2.2162,0.039,9.56169,9.56169
415.00,9.55809,25.073942,0.000394,25.002682,-2.2158,0.039,9.56213,9.56213
416.00,9.55888,25.073914,0.000387,25.002619,-2.2155,0.039,9.56240,9.56240
417.00,9.55947,25.073987,0.000387,25.002658,-2.2152,0.039,9.56268,9.56268
418.00,9.56001,25.073928,0.000384,25.002556,-2.2150,0.039,9.56272,9.56272
419.00,9.56050,25.073866,0.000375,25.002543,-2.2148,0.039,9.56250,9.56250
420.00,9.56059,25.073960,0.000376,25.002645,-2.2145,0.040,9.56056,9.56056
421.00,9.56042,25.073946,0.000385,25.002667,-2.2143,0.039,9.55918,9.55918
422.00,9.56037,25.073899,0.000387,25.002558,-2.2141,0.039,9.55778,9.55778
423.00,9.56049,25.074025,0.000388,25.002691,-2.2139,0.039,9.55713,9.55713
424.00,9.56053,25.073948,0.000389,25.002595,-2.2136,0.039,9.55714,9.55714
425.00,9.56075,25.073999,0.000388,25.002624,-2.2134,0.039,9.56002,9.56002
426.00,9.56119,25.074100,0.000380,25.002640,-2.2132,0.040,9.56252,9.56252
427.00,9.56169,25.074127,0.000374,25.002725,-2.2128,0.040,9.56493,9.56493
428.00,9.56174,25.074129,0.000372,25.002690,-2.2126,0.041,9.56702,9.56702
429.00,9.56185,25.074303,0.000376,25.002795,-2.2125,0.041,9.56913,9.56913
430.00,9.56267,25.074250,0.000374,25.002683,-2.2122,0.041,9.57025,9.57025
431.00,9.56308,25.074258,0.000375,25.002659,-2.2119,0.041,9.57043,9.57043
432.00,9.56331,25.074299,0.000379,25.002609,-2.2116,0.041,9.57150,9.57150
433.00,9.56336,25.074264,0.000382,25.002572,-2.2113,0.041,9.57280,9.57280
434.00,9.56388,25.074278,0.000383,25.002591,-2.2110,0.041,9.57223,9.57223
435.00,9.56470,25.074391,0.000387,25.002642,-2.2108,0.041,9.57092,9.57092
436.00,9.56561,25.074433,0.000389,25.002628,-2.2105,0.041,9.57098,9.57098
437.00,9.56586,25.074430,0.000390,25.002609,-2.2102,0.041,9.56944,9.56944
438.00,9.56582,25.074544,0.000395,25.002641,-2.2096,0.041,9.56615,9.56615
439.00,9.56571,25.074680,0.000396,25.002725,-2.2093,0.041,9.56480,9.56480
440.00,9.56608,25.074683,0.000394,25.002653,-2.2091,0.041,9.56443,9.56443
441.00,9.56662,25.074706,0.000391,25.002647,-2.2089,0.041,9.56377,9.56377
442.00,9.56731,25.074840,0.000391,25.002681,-2.2087,0.041,9.56437,9.56437
443.00,9.56820,25.074889,0.000390,25.002705,-2.2086,0.041,9.56584,9.56584
444.00,9.56845,25.074864,0.000388,25.002653,-2.2084,0.041,9.56676,9.56676
445.00,9.56831,25.074951,0.000387,25.002768,-2.2081,0.042,9.56694,9.56694
446.00,9.56817,25.075001,0.000385,25.002738,-2.2078,0.042,9.56671,9.56671
447.00,9.56802,25.075020,0.000387,25.002738,-2.2075,0.042,9.56620,9.56620
448.00,9.56771,25.075014,0.000385,25.002659,-2.2072,0.042,9.56648,9.56648
449.00,9.56736,25.075069,0.000383,25.002611,-2.2068,0.042,9.56700,9.56700
450.00,9.56721,25.075087,0.000385,25.002584,-2.2066,0.042,9.56781,9.56781
451.00,9.56746,25.075083,0.000388,25.002621,-2.2063,0.042,9.56887,9.56887
452.00,9.56753,25.075119,0.000388,25.002626,-2.2059,0.042,9.56912,9.56912
453.00,9.56699,25.075224,0.000390,25.002703,-2.2057,0.042,9.56846,9.56846
454.00,9.56667,25.075284,0.000395,25.002742,-2.2055,0.042,9.56832,9.56832
455.00,9.56677,25.075256,0.000390,25.002651,-2.2051,0.042,9.56792,9.56792
456.00,9.56669,25.075218,0.000388,25.002528,-2.2049,0.042,9.56646,9.56646
457.00,9.56625,25.075215,0.000386,25.002534,-2.2048,0.042,9.56497,9.56497
458.00,9.56629,25.075229,0.000386,25.002458,-2.2045,0.042,9.56528,9.56528
459.00,9.56676,25.075121,0.000378,25.002250,-2.2041,0.043,9.56569,9.56569
460.00,9.56706,25.075170,0.000380,25.002310,-2.2039,0.043,9.56633,9.56633
461.00,9.56736,25.075243,0.000380,25.002382,-2.2035,0.043,9.56766,9.56766
462.00,9.56739,25.075360,0.000377,25.002430,-2.2033,0.043,9.56920,9.56920
463.00,9.56738,25.075371,0.000372,25.002451,-2.2031,0.044,9.56946,9.56946
464.00,9.56741,25.075453,0.000373,25.002533,-2.2030,0.044,9.56808,9.56808
465.00,9.56737,25.075450,0.000370,25.002500,-2.2027,0.044,9.56673,9.56673
466.00,9.56747,25.075597,0.000372,25.002561,-2.2024,0.044,9.56558,9.56558
467.00,9.56735,25.075514,0.000375,25.002416,-2.2019,0.044,9.56436,9.56436
468.00,9.56692,25.075605,0.000380,25.002459,-2.2016,0.044,9.56388,9.56388
469.00,9.56653,25.075703,0.000381,25.002523,-2.2012,0.044,9.56477,9.56477
470.00,9.56616,25.075787,0.000383,25.002496,-2.2009,0.044,9.56599,9.56599
471.00,9.56646,25.075852,0.000385,25.002595,-2.2008,0.044,9.56781,9.56781
472.00,9.56692,25.076048,0.000391,25.002731,-2.2009,0.044,9.56949,9.56949
473.00,9.56708,25.076061,0.000389,25.002722,-2.2008,0.044,9.57008,9.57008
474.00,9.56715,25.076113,0.000387,25.002754,-2.2008,0.044,9.56977,9.56977
475.00,9.56707,25.076168,0.000387,25.002778,-2.2005,0.045,9.56934,9.56934
476.00,9.56717,25.076262,0.000386,25.002774,-2.2001,0.045,9.56835,9.56835
477.00,9.56768,25.076261,0.000382,25.002722,-2.1996,0.045,9.56856,9.56856
478.00,9.56758,25.076271,0.000380,25.002690,-2.1991,0.045,9.56908,9.56908
479.00,9.56726,25.076334,0.000383,25.002705,-2.1987,0.045,9.57049,9.57049
480.00,9.56761,25.076360,0.000386,25.002737,-2.1985,0.045,9.57142,9.57142
481.00,9.56818,25.076305,0.000388,25.002671,-2.1983,0.045,9.57282,9.57282
482.00,9.56869,25.076356,0.000388,25.002700,-2.1982,0.045,9.57271,9.57271
483.00,9.56892,25.076417,0.000388,25.002765,-2.1980,0.046,9.57347,9.57347
484.00,9.56937,25.076410,0.000386,25.002703,-2.1978,0.046,9.57339,9.57339
485.00,9.56987,25.076379,0.000383,25.002623,-2.1976,0.046,9.57379,9.57379
486.00,9.57037,25.076296,0.000378,25.002514,-2.1973,0.046,9.57347,9.57347
487.00,9.57086,25.076307,0.000380,25.002514,-2.1969,0.046,9.57381,9.57381
488.00,9.57138,25.076382,0.000381,25.002500,-2.1966,0.046,9.57362,9.57362
489.00,9.57169,25.076418,0.000383,25.002483,-2.1962,0.046,9.57358,9.57358
490.00,9.57181,25.076510,0.000386,25.002485,-2.1959,0.046,9.57258,9.57258
491.00,9.57167,25.076793,0.000390,25.002688,-2.1957,0.046,9.57169,9.57169
492.00,9.57161,25.076827,0.000388,25.002724,-2.1955,0.047,9.57177,9.57177
493.00,9.57185,25.076854,0.000387,25.002703,-2.1953,0.047,9.57168,9.57168
494.00,9.57209,25.077027,0.000391,25.002815,-2.1953,0.047,9.57162,9.57162
495.00,9.57235,25.077122,0.000387,25.002910,-2.1953,0.047,9.57190,9.57190
496.00,9.57243,25.077096,0.000389,25.002847,-2.1953,0.047,9.57200,9.57200
497.00,9.57250,25.077207,0.000389,25.002816,-2.1952,0.047,9.57174,9.57174
498.00,9.57256,25.077151,0.000387,25.002666,-2.1951,0.047,9.57190,9.57190
499.00,9.57276,25.077022,0.000381,25.002503,-2.1948,0.047,9.57253,9.57253
500.00,9.57281,25.077062,0.000385,25.002505,-2.1944,0.047,9.57286,9.57286
501.00,9.57274,25.077089,0.000384,25.002427,-2.1940,0.047,9.57383,9.57383
502.00,9.57273,25.076949,0.000384,25.002301,-2.1937,0.047,9.57319,9.57319
503.00,9.57258,25.076992,0.000388,25.002373,-2.1932,0.047,9.56842,9.56842
504.00,9.57240,25.077028,0.000392,25.002449,-2.1928,0.047,9.55712,9.55712
505.00,9.57230,25.077031,0.000391,25.002433,-2.1925,0.047,9.53731,9.53731
506.00,9.57259,25.076920,0.000385,25.002373,-2.1921,0.047,9.50826,9.50826
507.00,9.57274,25.077043,0.000382,25.002514,-2.1920,0.048,9.47160,9.47160
508.00,9.57286,25.077096,0.000378,25.002538,-2.1918,0.048,9.43112,9.43112
509.00,9.57383,25.077134,0.000373,25.002489,-2.1916,0.048,9.39331,9.39331
510.00,9.57394,25.077181,0.000374,25.002473,-2.1915,0.048,9.36340,9.36340
@4,2.0001,4.0, 510.070999999996 
511.00,9.57397,25.077308,0.000373,25.002564,-2.1914,0.049,9.34414,9.34414
512.00,9.56851,25.077250,0.000370,25.002418,-2.1913,0.049,9.33680,9.33680
513.00,9.54994,25.077346,0.000370,25.002500,-2.1910,0.049,9.34018,9.34018
514.00,9.51895,25.077373,0.000369,25.002524,-2.1907,0.049,9.35018,9.35018
515.00,9.47447,25.077380,0.000369,25.002554,-2.1903,0.049,9.36400,9.36400
516.00,9.42908,25.077426,0.000373,25.002585,-2.1899,0.049,9.37840,9.37840
517.00,9.38555,25.077568,0.000379,25.002683,-2.1896,0.049,9.39221,9.39221
518.00,9.34761,25.077555,0.000381,25.002608,-2.1894,0.049,9.40506,9.40506
519.00,9.33010,25.077671,0.000383,25.002712,-2.1893,0.049,9.41717,9.41717
520.00,9.32524,25.077663,0.000381,25.002616,-2.1891,0.050,9.42729,9.42729
521.00,9.33287,25.077682,0.000379,25.002590,-2.1889,0.050,9.43609,9.43609
522.00,9.34863,25.077780,0.000381,25.002667,-2.1886,0.050,9.44444,9.44444
523.00,9.36441,25.077993,0.000382,25.002835,-2.1884,0.050,9.45211,9.45211
524.00,9.38010,25.077976,0.000381,25.002698,-2.1881,0.050,9.45860,9.45860
525.00,9.39402,25.078097,0.000383,25.002787,-2.1879,0.050,9.46590,9.46590
526.00,9.40473,25.078050,0.000381,25.002727,-2.1877,0.050,9.47444,9.47444
527.00,9.41776,25.077935,0.000377,25.002609,-2.1877,0.050,9.48179,9.48179
528.00,9.42865,25.077789,0.000373,25.002441,-2.1874,0.051,9.48892,9.48892
529.00,9.44030,25.077845,0.000376,25.002479,-2.1873,0.050,9.49668,9.49668
530.00,9.44505,25.077848,0.000376,25.002465,-2.1871,0.051,9.50418,9.50418
531.00,9.44950,25.077905,0.000374,25.002436,-2.1869,0.051,9.51049,9.51049
532.00,9.45944,25.078052,0.000377,25.002504,-2.1866,0.051,9.51646,9.51646
533.00,9.46690,25.078223,0.000383,25.002586,-2.1864,0.051,9.52203,9.52203
534.00,9.47316,25.078377,0.000385,25.002684,-2.1861,0.051,9.52644,9.52644
535.00,9.48125,25.078436,0.000386,25.002649,-2.1859,0.051,9.52952,9.52952
536.00,9.49064,25.078490,0.000388,25.002616,-2.1856,0.051,9.53241,9.53241
537.00,9.49689,25.078474,0.000385,25.002511,-2.1853,0.051,9.53612,9.53612
538.00,9.50364,25.078577,0.000383,25.002609,-2.1851,0.051,9.53901,9.53901
539.00,9.51159,25.078511,0.000381,25.002555,-2.1848,0.051,9.54201,9.54201
540.00,9.51747,25.078492,0.000378,25.002546,-2.1846,0.052,9.54534,9.54534
541.00,9.52184,25.078562,0.000378,25.002619,-2.1845,0.052,9.54866,9.54866
542.00,9.52522,25.078624,0.000383,25.002664,-2.1844,0.052,9.55028,9.55028
543.00,9.52869,25.078492,0.000380,25.002485,-2.1844,0.052,9.55264,9.55264
544.00,9.53203,25.078466,0.000375,25.002415,-2.1842,0.052,9.55530,9.55530
545.00,9.53508,25.078481,0.000377,25.002447,-2.1840,0.052,9.55765,9.55765
546.00,9.53818,25.078572,0.000379,25.002518,-2.1836,0.053,9.56044,9.56044
547.00,9.54141,25.078572,0.000377,25.002569,-2.1831,0.053,9.56340,9.56340
548.00,9.54424,25.078551,0.000381,25.002644,-2.1827,0.053,9.56603,9.56603
549.00,9.54700,25.078576,0.000385,25.002693,-2.1824,0.053,9.56737,9.56737
550.00,9.54939,25.078633,0.000387,25.002708,-2.1821,0.053,9.56895,9.56895
551.00,9.55167,25.078700,0.000386,25.002732,-2.1819,0.053,9.56897,9.56897
552.00,9.55440,25.078726,0.000387,25.002669,-2.1817,0.053,9.56933,9.56933
553.00,9.55704,25.078829,0.000386,25.002617,-2.1815,0.053,9.56923,9.56923
554.00,9.55934,25.078893,0.000387,25.002577,-2.1812,0.053,9.56864,9.56864
555.00,9.56079,25.078906,0.000387,25.002504,-2.1811,0.053,9.56840,9.56840
556.00,9.56156,25.078908,0.000388,25.002485,-2.1809,0.053,9.56803,9.56803
557.00,9.56211,25.078978,0.000386,25.002537,-2.1805,0.053,9.56702,9.56702
558.00,9.56297,25.079025,0.000382,25.002545,-2.1802,0.053,9.56608,9.56608
559.00,9.56388,25.079068,0.000379,25.002559,-2.1800,0.053,9.56614,9.56614
560.00,9.56481,25.079204,0.000378,25.002634,-2.1797,0.053,9.56590,9.56590
561.00,9.56559,25.079335,0.000382,25.002669,-2.1796,0.054,9.56684,9.56684
562.00,9.56664,25.079414,0.000384,25.002675,-2.1795,0.054,9.56914,9.56914
563.00,9.56764,25.079490,0.000389,25.002681,-2.1793,0.053,9.57055,9.57055
564.00,9.56810,25.079586,0.000390,25.002724,-2.1791,0.053,9.57071,9.57071
565.00,9.56828,25.079737,0.000393,25.002849,-2.1789,0.053,9.57036,9.57036
566.00,9.56851,25.079710,0.000388,25.002786,-2.1787,0.054,9.57060,9.57060
567.00,9.56869,25.079794,0.000389,25.002781,-2.1785,0.054,9.56941,9.56941
568.00,9.56860,25.079871,0.000386,25.002792,-2.1784,0.054,9.56796,9.56796
569.00,9.56838,25.079939,0.000386,25.002879,-2.1783,0.054,9.56707,9.56707
570.00,9.56827,25.079819,0.000386,25.002738,-2.1782,0.054,9.56653,9.56653
571.00,9.56791,25.079853,0.000388,25.002778,-2.1781,0.054,9.56528,9.56528
572.00,9.56758,25.079909,0.000387,25.002836,-2.1780,0.054,9.56499,9.56499
573.00,9.56754,25.079882,0.000389,25.002857,-2.1778,0.054,9.56628,9.56628
574.00,9.56753,25.079894,0.000389,25.002803,-2.1775,0.054,9.56826,9.56826
575.00,9.56789,25.079907,0.000384,25.002774,-2.1771,0.055,9.56978,9.56978
576.00,9.56827,25.079856,0.000383,25.002678,-2.1766,0.055,9.57049,9.57049
577.00,9.56868,25.079912,0.000383,25.002670,-2.1762,0.055,9.57038,9.57038
578.00,9.56885,25.079883,0.000382,25.002597,-2.1760,0.055,9.57021,9.57021
579.00,9.56885,25.079925,0.000384,25.002543,-2.1758,0.055,9.56946,9.56946
580.00,9.56900,25.080012,0.000387,25.002551,-2.1757,0.055,9.57035,9.57035
581.00,9.56899,25.080004,0.000385,25.002488,-2.1756,0.055,9.57156,9.57156
582.00,9.56905,25.080010,0.000389,25.002481,-2.1753,0.055,9.57373,9.57373
583.00,9.56965,25.080182,0.000390,25.002560,-2.1751,0.055,9.57488,9.57488
584.00,9.57004,25.080171,0.000389,25.002549,-2.1747,0.056,9.57615,9.57615
585.00,9.57035,25.080244,0.000390,25.002584,-2.1744,0.056,9.57498,9.57498
586.00,9.57029,25.080430,0.000392,25.002724,-2.1742,0.056,9.57327,9.57327
587.00,9.57009,25.080420,0.000387,25.002649,-2.1740,0.056,9.57110,9.57110
588.00,9.57022,25.080409,0.000386,25.002672,-2.1737,0.056,9.56917,9.56917
589.00,9.57058,25.080416,0.000386,25.002656,-2.1734,0.056,9.56761,9.56761
590.00,9.57111,25.080303,0.000383,25.002568,-2.1732,0.056,9.56796,9.56796
591.00,9.57112,25.080247,0.000384,25.002530,-2.1728,0.056,9.57002,9.57002
592.00,9.57148,25.080230,0.000387,25.002493,-2.1726,0.056,9.57193,9.57193
593.00,9.57153,25.080313,0.000389,25.002457,-2.1724,0.057,9.57389,9.57389
594.00,9.57166,25.080419,0.000389,25.002502,-2.1721,0.057,9.57554,9.57554
595.00,9.57222,25.080513,0.000390,25.002522,-2.1720,0.057,9.57501,9.57501
596.00,9.57232,25.080634,0.000388,25.002578,-2.1721,0.057,9.57272,9.57272
597.00,9.57198,25.080686,0.000386,25.002595,-2.1719,0.057,9.57129,9.57129
598.00,9.57222,25.080545,0.000384,25.002478,-2.1717,0.057,9.57089,9.57089
599.00,9.57193,25.080597,0.000383,25.002490,-2.1716,0.057,9.57078,9.57078
600.00,9.57128,25.080736,0.000385,25.002572,-2.1713,0.058,9.57161,9.57161
601.00,9.57139,25.080704,0.000385,25.002469,-2.1708,0.058,9.57194,9.57194
602.00,9.57159,25.080802,0.000382,25.002537,-2.1705,0.058,9.57191,9.57191
603.00,9.57133,25.080953,0.000381,25.002619,-2.1702,0.058,9.57242,9.57242
604.00,9.57174,25.081009,0.000381,25.002626,-2.1699,0.058,9.57228,9.57228
605.00,9.57181,25.081125,0.000386,25.002684,-2.1697,0.058,9.57312,9.57312
606.00,9.57225,25.081247,0.000389,25.002746,-2.1696,0.058,9.57517,9.57517
607.00,9.57282,25.081254,0.000391,25.002784,-2.1694,0.058,9.57606,9.57606
608.00,9.57338,25.081210,0.000392,25.002778,-2.1692,0.058,9.57572,9.57572
609.00,9.57359,25.081217,0.000391,25.002814,-2.1690,0.058,9.57635,9.57635
610.00,9.57352,25.081170,0.000387,25.002733,-2.1686,0.058,9.57584,9.57584
611.00,9.57326,25.081142,0.000388,25.002713,-2.1682,0.058,9.57550,9.57550
612.00,9.57349,25.080979,0.000387,25.002449,-2.1679,0.058,9.57583,9.57583
613.00,9.57353,25.081135,0.000386,25.002520,-2.1676,0.059,9.57549,9.57549
614.00,9.57353,25.081029,0.000384,25.002355,-2.1674,0.059,9.57472,9.57472
615.00,9.57362,25.081140,0.000386,25.002444,-2.1673,0.059,9.57453,9.57453
616.00,9.57401,25.081084,0.000381,25.002403,-2.1672,0.059,9.57460,9.57460
617.00,9.57443,25.081331,0.000388,25.002641,-2.1670,0.059,9.57419,9.57419
618.00,9.57450,25.081312,0.000388,25.002606,-2.1669,0.059,9.57414,9.57414
619.00,9.57439,25.081449,0.000390,25.002714,-2.1667,0.059,9.57439,9.57439
620.00,9.57448,25.081384,0.000385,25.002619,-2.1665,0.059,9.57463,9.57463
621.00,9.57468,25.081467,0.000385,25.002649,-2.1663,0.060,9.57426,9.57426
622.00,9.57496,25.081521,0.000384,25.002635,-2.1660,0.060,9.57379,9.57379
623.00,9.57478,25.081410,0.000382,25.002488,-2.1657,0.060,9.57315,9.57315
624.00,9.57458,25.081458,0.000385,25.002477,-2.1654,0.060,9.57295,9.57295
625.00,9.57461,25.081414,0.000383,25.002404,-2.1650,0.060,9.57334,9.57334
626.00,9.57460,25.081434,0.000383,25.002378,-2.1648,0.060,9.57394,9.57394
627.00,9.57458,25.081482,0.000383,25.002376,-2.1646,0.060,9.57456,9.57456
628.00,9.57461,25.081606,0.000384,25.002420,-2.1643,0.060,9.57554,9.57554
629.00,9.57451,25.081635,0.000386,25.002419,-2.1641,0.060,9.57557,9.57557
630.00,9.57436,25.081742,0.000390,25.002507,-2.1640,0.060,9.57480,9.57480
631.00,9.57428,25.081829,0.000393,25.002561,-2.1639,0.060,9.57390,9.57390
632.00,9.57414,25.081762,0.000388,25.002466,-2.1639,0.060,9.57397,9.57397
633.00,9.57415,25.081854,0.000391,25.002509,-2.1639,0.060,9.57319,9.57319
634.00,9.57416,25.081964,0.000387,25.002542,-2.1638,0.061,9.57244,9.57244
635.00,9.57386,25.082021,0.000387,25.002489,-2.1637,0.061,9.57180,9.57180
636.00,9.57347,25.082089,0.000388,25.002440,-2.1633,0.061,9.57124,9.57124
637.00,9.57340,25.082193,0.000392,25.002517,-2.1628,0.061,9.57144,9.57144
638.00,9.57342,25.082215,0.000393,25.002508,-2.1623,0.061,9.57181,9.57181
639.00,9.57339,25.082185,0.000391,25.002467,-2.1619,0.061,9.57242,9.57242
640.00,9.57342,25.082289,0.000392,25.002627,-2.1613,0.061,9.57400,9.57400
641.00,9.57362,25.082330,0.000391,25.002658,-2.1611,0.061,9.57604,9.57604
642.00,9.57400,25.082322,0.000391,25.002576,-2.1610,0.061,9.57714,9.57714
643.00,9.57458,25.082535,0.000392,25.002704,-2.1609,0.062,9.57858,9.57858
644.00,9.57483,25.082564,0.000395,25.002640,-2.1608,0.062,9.57869,9.57869
645.00,9.57469,25.082613,0.000393,25.002633,-2.1607,0.062,9.57806,9.57806
646.00,9.57467,25.082684,0.000396,25.002627,-2.1605,0.062,9.57734,9.57734
647.00,9.57463,25.082779,0.000393,25.002686,-2.1604,0.062,9.57585,9.57585
648.00,9.57452,25.082589,0.000389,25.002557,-2.1602,0.062,9.57434,9.57434
649.00,9.57453,25.082562,0.000389,25.002527,-2.1599,0.062,9.57415,9.57415
650.00,9.57461,25.082505,0.000389,25.002438,-2.1597,0.062,9.57466,9.57466
651.00,9.57462,25.082600,0.000390,25.002525,-2.1594,0.062,9.57571,9.57571
652.00,9.57497,25.082664,0.000394,25.002561,-2.1592,0.062,9.57613,9.57613
653.00,9.57562,25.082738,0.000395,25.002543,-2.1591,0.062,9.57290,9.57290
654.00,9.57622,25.082873,0.000394,25.002633,-2.1591,0.062,9.56348,9.56348
655.00,9.57664,25.082970,0.000395,25.002652,-2.1591,0.063,9.54631,9.54631
656.00,9.57662,25.082800,0.000386,25.002470,-2.1590,0.063,9.51876,9.51876
657.00,9.57560,25.082716,0.000381,25.002363,-2.1590,0.063,9.48455,9.48455
658.00,9.57547,25.082850,0.000379,25.002465,-2.1588,0.063,9.44729,9.44729
659.00,9.57543,25.082935,0.000377,25.002508,-2.1586,0.063,9.41299,9.41299
660.00,9.57767,25.082979,0.000371,25.002512,-2.1583,0.064,9.38516,9.38516
@5,2.0001,4.0, 660.006000000001 
661.00,9.58180,25.083107,0.000375,25.002617,-2.1580,0.064,9.36819,9.36819
662.00,9.57622,25.083210,0.000379,25.002691,-2.1577,0.064,9.36160,9.36160
663.00,9.55601,25.083211,0.000382,25.002664,-2.1574,0.064,9.36558,9.36558
664.00,9.52566,25.083302,0.000386,25.002720,-2.1572,0.064,9.37526,9.37526
665.00,9.49111,25.083344,0.000391,25.002676,-2.1570,0.064,9.38880,9.38880
666.00,9.44449,25.083419,0.000391,25.002642,-2.1569,0.064,9.40322,9.40322
667.00,9.40527,25.083566,0.000393,25.002721,-2.1568,0.064,9.41695,9.41695
668.00,9.37007,25.083682,0.000391,25.002818,-2.1565,0.064,9.42797,9.42797
669.00,9.35435,25.083627,0.000388,25.002731,-2.1563,0.064,9.43724,9.43724
670.00,9.35226,25.083573,0.000388,25.002714,-2.1560,0.064,9.44426,9.44426
671.00,9.35950,25.083562,0.000387,25.002721,-2.1557,0.064,9.45066,9.45066
672.00,9.37242,25.083487,0.000384,25.002663,-2.1554,0.064,9.45642,9.45642
673.00,9.38958,25.083542,0.000385,25.002599,-2.1554,0.064,9.46219,9.46219
674.00,9.40279,25.083582,0.000384,25.002590,-2.1553,0.065,9.46887,9.46887
675.00,9.41977,25.083642,0.000380,25.002568,-2.1550,0.065,9.47599,9.47599
676.00,9.43146,25.083743,0.000381,25.002591,-2.1548,0.065,9.48306,9.48306
677.00,9.44064,25.083725,0.000378,25.002514,-2.1545,0.065,9.49038,9.49038
678.00,9.44506,25.083761,0.000381,25.002581,-2.1542,0.065,9.49817,9.49817
679.00,9.45056,25.083711,0.000382,25.002533,-2.1537,0.065,9.50510,9.50510
680.00,9.45593,25.083752,0.000387,25.002600,-2.1535,0.065,9.51237,9.51237
681.00,9.46236,25.083776,0.000389,25.002580,-2.1533,0.065,9.51982,9.51982
682.00,9.46889,25.083834,0.000393,25.002559,-2.1531,0.065,9.52647,9.52647
683.00,9.47509,25.083760,0.000389,25.002404,-2.1528,0.065,9.53182,9.53182
684.00,9.48244,25.083860,0.000390,25.002462,-2.1527,0.065,9.53724,9.53724
685.00,9.49058,25.083875,0.000387,25.002400,-2.1526,0.066,9.54179,9.54179
686.00,9.49892,25.083815,0.000386,25.002338,-2.1524,0.066,9.54534,9.54534
687.00,9.50602,25.083924,0.000386,25.002448,-2.1522,0.066,9.54809,9.54809
688.00,9.51201,25.083961,0.000387,25.002442,-2.1520,0.066,9.55142,9.55142
689.00,9.51831,25.083959,0.000386,25.002376,-2.1517,0.066,9.55436,9.55436
690.00,9.52688,25.084068,0.000387,25.002449,-2.1513,0.066,9.55618,9.55618
691.00,9.53496,25.084119,0.000387,25.002493,-2.1508,0.066,9.55756,9.55756
692.00,9.53806,25.084044,0.000385,25.002404,-2.1505,0.066,9.55935,9.55935
693.00,9.54172,25.084050,0.000384,25.002457,-2.1502,0.067,9.56020,9.56020
694.00,9.54494,25.084209,0.000392,25.002596,-2.1501,0.066,9.56141,9.56141
695.00,9.54762,25.084310,0.000393,25.002685,-2.1499,0.066,9.56353,9.56353
696.00,9.54982,25.084465,0.000391,25.002748,-2.1499,0.067,9.56505,9.56505
697.00,9.55159,25.084629,0.000389,25.002879,-2.1498,0.067,9.56610,9.56610
698.00,9.55362,25.084658,0.000390,25.002840,-2.1497,0.067,9.56741,9.56741
699.00,9.55525,25.084689,0.000388,25.002849,-2.1497,0.067,9.56739,9.56739
700.00,9.55634,25.084651,0.000389,25.002808,-2.1497,0.067,9.56677,9.56677
701.00,9.55782,25.084527,0.000391,25.002717,-2.1496,0.067,9.56642,9.56642
702.00,9.55931,25.084521,0.000393,25.002672,-2.1494,0.067,9.56702,9.56702
703.00,9.56118,25.084581,0.000394,25.002658,-2.1493,0.067,9.56943,9.56943
704.00,9.56299,25.084566,0.000392,25.002551,-2.1490,0.067,9.57221,9.57221
705.00,9.56446,25.084627,0.000387,25.002492,-2.1486,0.067,9.57428,9.57428
706.00,9.56577,25.084737,0.000386,25.002543,-2.1482,0.068,9.57566,9.57566
707.00,9.56651,25.084816,0.000388,25.002596,-2.1479,0.068,9.57529,9.57529
708.00,9.56750,25.084954,0.000386,25.002729,-2.1476,0.068,9.57457,9.57457
709.00,9.56852,25.085019,0.000386,25.002773,-2.1474,0.068,9.57372,9.57372
710.00,9.56952,25.084873,0.000385,25.002600,-2.1471,0.068,9.57292,9.57292
711.00,9.57047,25.084823,0.000385,25.002495,-2.1468,0.068,9.57280,9.57280
712.00,9.57089,25.084759,0.000381,25.002376,-2.1466,0.068,9.57421,9.57421
713.00,9.57140,25.084741,0.000381,25.002340,-2.1463,0.068,9.57357,9.57357
714.00,9.57166,25.084707,0.000379,25.002330,-2.1460,0.068,9.57303,9.57303
715.00,9.57213,25.084829,0.000382,25.002471,-2.1459,0.068,9.57250,9.57250
716.00,9.57220,25.084882,0.000385,25.002510,-2.1459,0.069,9.57262,9.57262
717.00,9.57216,25.084873,0.000385,25.002419,-2.1459,0.069,9.57316,9.57316
718.00,9.57273,25.084896,0.000387,25.002384,-2.1459,0.069,9.57465,9.57465
719.00,9.57345,25.084909,0.000388,25.002373,-2.1457,0.069,9.57636,9.57636
720.00,9.57433,25.084916,0.000386,25.002384,-2.1455,0.069,9.57942,9.57942
721.00,9.57525,25.085007,0.000384,25.002491,-2.1452,0.069,9.58145,9.58145
722.00,9.57588,25.085081,0.000386,25.002632,-2.1449,0.069,9.58169,9.58169
723.00,9.57615,25.085058,0.000386,25.002630,-2.1445,0.069,9.58169,9.58169
724.00,9.57608,25.085107,0.000386,25.002648,-2.1442,0.069,9.58111,9.58111
725.00,9.57606,25.085205,0.000388,25.002671,-2.1440,0.069,9.57892,9.57892
726.00,9.57652,25.085245,0.000390,25.002630,-2.1439,0.069,9.57673,9.57673
727.00,9.57664,25.085337,0.000390,25.002645,-2.1438,0.069,9.57566,9.57566
728.00,9.57632,25.085407,0.000390,25.002624,-2.1438,0.069,9.57559,9.57559
729.00,9.57646,25.085469,0.000391,25.002670,-2.1438,0.069,9.57552,9.57552
730.00,9.57649,25.085401,0.000388,25.002613,-2.1437,0.069,9.57494,9.57494
731.00,9.57656,25.085412,0.000385,25.002645,-2.1435,0.070,9.57409,9.57409
732.00,9.57613,25.085410,0.000386,25.002655,-2.1433,0.070,9.57356,9.57356
733.00,9.57598,25.085503,0.000387,25.002755,-2.1430,0.070,9.57225,9.57225
734.00,9.57630,25.085520,0.000387,25.002707,-2.1428,0.070,9.57177,9.57177
735.00,9.57657,25.085626,0.000390,25.002711,-2.1426,0.070,9.57239,9.57239
736.00,9.57664,25.085694,0.000395,25.002693,-2.1424,0.070,9.57307,9.57307
737.00,9.57623,25.085814,0.000394,25.002671,-2.1422,0.070,9.57308,9.57308
738.00,9.57573,25.085732,0.000389,25.002507,-2.1421,0.070,9.57342,9.57342
739.00,9.57472,25.085781,0.000387,25.002491,-2.1420,0.071,9.57431,9.57431
740.00,9.57420,25.085746,0.000386,25.002380,-2.1418,0.071,9.57508,9.57508
741.00,9.57449,25.085835,0.000385,25.002447,-2.1416,0.071,9.57669,9.57669
742.00,9.57504,25.085897,0.000384,25.002545,-2.1414,0.071,9.57873,9.57873
743.00,9.57533,25.085986,0.000387,25.002657,-2.1412,0.071,9.58009,9.58009
744.00,9.57538,25.086066,0.000388,25.002706,-2.1408,0.071,9.58023,9.58023
745.00,9.57560,25.086174,0.000389,25.002788,-2.1404,0.071,9.58057,9.58057
746.00,9.57590,25.086196,0.000389,25.002790,-2.1401,0.071,9.58055,9.58055
747.00,9.57599,25.086153,0.000388,25.002696,-2.1398,0.072,9.57993,9.57993
748.00,9.57603,25.086132,0.000389,25.002580,-2.1395,0.072,9.58046,9.58046
749.00,9.57655,25.086083,0.000385,25.002443,-2.1394,0.072,9.58134,9.58134
750.00,9.57708,25.086147,0.000387,25.002491,-2.1394,0.072,9.58098,9.58098
751.00,9.57745,25.086223,0.000387,25.002466,-2.1393,0.072,9.58061,9.58061
752.00,9.57802,25.086349,0.000391,25.002580,-2.1393,0.072,9.58145,9.58145
753.00,9.57853,25.086499,0.000394,25.002709,-2.1393,0.072,9.58095,9.58095
754.00,9.57888,25.086600,0.000399,25.002801,-2.1392,0.072,9.58031,9.58031
755.00,9.57909,25.086615,0.000396,25.002777,-2.1391,0.072,9.57999,9.57999
756.00,9.57924,25.086569,0.000391,25.002684,-2.1389,0.072,9.57988,9.57988
757.00,9.57967,25.086458,0.000385,25.002543,-2.1387,0.072,9.57937,9.57937
758.00,9.58016,25.086587,0.000387,25.002631,-2.1383,0.073,9.57871,9.57871
759.00,9.58011,25.086621,0.000387,25.002636,-2.1381,0.073,9.57761,9.57761
760.00,9.57984,25.086734,0.000392,25.002678,-2.1378,0.073,9.57776,9.57776
761.00,9.57985,25.086803,0.000400,25.002802,-2.1374,0.073,9.57832,9.57832
762.00,9.57972,25.086920,0.000404,25.002858,-2.1372,0.073,9.57782,9.57782
763.00,9.57957,25.086754,0.000398,25.002688,-2.1373,0.073,9.57800,9.57800
764.00,9.57947,25.086757,0.000400,25.002683,-2.1372,0.073,9.57816,9.57816
765.00,9.57915,25.086685,0.000397,25.002620,-2.1370,0.073,9.57724,9.57724
766.00,9.57881,25.086671,0.000393,25.002574,-2.1369,0.073,9.57599,9.57599
767.00,9.57860,25.086696,0.000396,25.002579,-2.1366,0.073,9.57513,9.57513
768.00,9.57811,25.086732,0.000398,25.002592,-2.1362,0.073,9.57354,9.57354
769.00,9.57755,25.086819,0.000399,25.002633,-2.1360,0.073,9.57308,9.57308
770.00,9.57716,25.086969,0.000399,25.002733,-2.1357,0.073,9.57347,9.57347
771.00,9.57713,25.086985,0.000398,25.002666,-2.1354,0.073,9.57419,9.57419
772.00,9.57700,25.087050,0.000393,25.002697,-2.1352,0.074,9.57517,9.57517
773.00,9.57690,25.087161,0.000392,25.002745,-2.1351,0.074,9.57742,9.57742
774.00,9.57693,25.087189,0.000392,25.002711,-2.1350,0.074,9.57899,9.57899
775.00,9.57704,25.087141,0.000389,25.002693,-2.1349,0.074,9.57999,9.57999
776.00,9.57719,25.087199,0.000390,25.002697,-2.1348,0.074,9.58067,9.58067
777.00,9.57732,25.087252,0.000393,25.002634,-2.1346,0.074,9.58091,9.58091
778.00,9.57729,25.087340,0.000390,25.002662,-2.1344,0.074,9.58068,9.58068
779.00,9.57760,25.087350,0.000387,25.002615,-2.1341,0.074,9.58192,9.58192
780.00,9.57838,25.087360,0.000385,25.002561,-2.1338,0.074,9.58389,9.58389
781.00,9.57866,25.087410,0.000382,25.002600,-2.1336,0.075,9.58483,9.58483
782.00,9.57903,25.087363,0.000379,25.002577,-2.1334,0.075,9.58535,9.58535
783.00,9.57922,25.087380,0.000379,25.002522,-2.1332,0.075,9.58559,9.58559
784.00,9.57943,25.087387,0.000379,25.002489,-2.1330,0.075,9.58419,9.58419
785.00,9.57965,25.087519,0.000382,25.002534,-2.1328,0.075,9.58173,9.58173
786.00,9.57995,25.087630,0.000386,25.002536,-2.1326,0.075,9.58098,9.58098
787.00,9.58061,25.087670,0.000387,25.002534,-2.1323,0.075,9.58166,9.58166
788.00,9.58152,25.087666,0.000390,25.002582,-2.1322,0.075,9.58205,9.58205
789.00,9.58214,25.087877,0.000389,25.002776,-2.1320,0.075,9.58298,9.58298
790.00,9.58256,25.087768,0.000383,25.002592,-2.1318,0.075,9.58436,9.58436
791.00,9.58285,25.087877,0.000384,25.002646,-2.1318,0.075,9.58462,9.58462
792.00,9.58297,25.087948,0.000383,25.002649,-2.1320,0.076,9.58448,9.58448
793.00,9.58316,25.087877,0.000379,25.002505,-2.1319,0.076,9.58448,9.58448
794.00,9.58320,25.087645,0.000381,25.002260,-2.1318,0.076,9.58368,9.58368
795.00,9.58328,25.087811,0.000387,25.002416,-2.1315,0.076,9.58338,9.58338
796.00,9.58346,25.087716,0.000384,25.002392,-2.1312,0.076,9.58333,9.58333
797.00,9.58344,25.087705,0.000383,25.002402,-2.1308,0.076,9.58220,9.58220
798.00,9.58343,25.087809,0.000387,25.002498,-2.1306,0.076,9.58161,9.58161
799.00,9.58334,25.087921,0.000387,25.002540,-2.1304,0.076,9.58181,9.58181
800.00,9.58298,25.087852,0.000380,25.002487,-2.1302,0.077,9.58180,9.58180
801.00,9.58282,25.087985,0.000381,25.002534,-2.1300,0.077,9.58207,9.58207
802.00,9.58279,25.088047,0.000387,25.002560,-2.1298,0.076,9.58197,9.58197
803.00,9.58299,25.088047,0.000384,25.002551,-2.1295,0.077,9.57922,9.57922
804.00,9.58331,25.088076,0.000385,25.002594,-2.1292,0.077,9.57140,9.57140
805.00,9.58306,25.088050,0.000390,25.002597,-2.1291,0.077,9.55714,9.55714
806.00,9.58282,25.087993,0.000386,25.002611,-2.1288,0.077,9.53426,9.53426
807.00,9.58246,25.088118,0.000385,25.002730,-2.1283,0.077,9.50555,9.50555
808.00,9.58229,25.088266,0.000389,25.002805,-2.1281,0.077,9.47265,9.47265
809.00,9.58228,25.088507,0.000392,25.003030,-2.1277,0.077,9.43972,9.43972
810.00,9.58333,25.088783,0.000390,25.003199,-2.1274,0.077,9.41297,9.41297
@6,2.0001,4.0, 810.044999999998 
811.00,9.58348,25.088728,0.000387,25.002988,-2.1273,0.078,9.39537,9.39537
812.00,9.57894,25.088627,0.000384,25.002830,-2.1273,0.078,9.38659,9.38659
813.00,9.56721,25.088763,0.000386,25.002880,-2.1272,0.078,9.38694,9.38694
814.00,9.54342,25.088618,0.000385,25.002708,-2.1270,0.078,9.39575,9.39575
815.00,9.51132,25.088639,0.000388,25.002754,-2.1268,0.078,9.40768,9.40768
816.00,9.47007,25.088724,0.000391,25.002842,-2.1266,0.078,9.42072,9.42072
817.00,9.43538,25.088785,0.000393,25.002837,-2.1263,0.078,9.43445,9.43445
818.00,9.40300,25.088770,0.000390,25.002830,-2.1260,0.078,9.44662,9.44662
819.00,9.37920,25.088756,0.000383,25.002747,-2.1260,0.078,9.45721,9.45721
820.00,9.37768,25.088648,0.000382,25.002559,-2.1260,0.078,9.46573,9.46573
821.00,9.38201,25.088755,0.000384,25.002643,-2.1260,0.078,9.47253,9.47253
822.00,9.39156,25.088728,0.000381,25.002618,-2.1259,0.079,9.47868,9.47868
823.00,9.40481,25.088568,0.000377,25.002408,-2.1256,0.079,9.48492,9.48492
824.00,9.42288,25.088574,0.000380,25.002427,-2.1254,0.079,9.48971,9.48971
825.00,9.43724,25.088617,0.000379,25.002335,-2.1251,0.079,9.49496,9.49496
826.00,9.44719,25.088608,0.000379,25.002268,-2.1247,0.079,9.50073,9.50073
827.00,9.46006,25.088784,0.000385,25.002327,-2.1245,0.079,9.50651,9.50651
828.00,9.46578,25.088967,0.000388,25.002470,-2.1243,0.079,9.51315,9.51315
829.00,9.47421,25.089067,0.000388,25.002503,-2.1240,0.079,9.52052,9.52052
830.00,9.47884,25.089239,0.000389,25.002650,-2.1238,0.079,9.52747,9.52747
831.00,9.48461,25.089288,0.000386,25.002638,-2.1237,0.079,9.53356,9.53356
832.00,9.48974,25.089205,0.000382,25.002565,-2.1237,0.079,9.53806,9.53806
833.00,9.49485,25.089191,0.000378,25.002509,-2.1236,0.080,9.54138,9.54138
834.00,9.50054,25.089241,0.000377,25.002512,-2.1234,0.080,9.54379,9.54379
835.00,9.50520,25.089182,0.000376,25.002475,-2.1233,0.080,9.54679,9.54679
836.00,9.51033,25.089173,0.000376,25.002456,-2.1231,0.080,9.55027,9.55027
837.00,9.51991,25.089362,0.000379,25.002543,-2.1230,0.080,9.55350,9.55350
838.00,9.52990,25.089392,0.000382,25.002496,-2.1229,0.080,9.55660,9.55660
839.00,9.53597,25.089403,0.000382,25.002459,-2.1228,0.080,9.56050,9.56050
840.00,9.53854,25.089458,0.000383,25.002391,-2.1225,0.080,9.56220,9.56220
841.00,9.54107,25.089576,0.000387,25.002451,-2.1222,0.080,9.56292,9.56292
842.00,9.54445,25.089608,0.000388,25.002471,-2.1218,0.081,9.56359,9.56359
843.00,9.54741,25.089664,0.000388,25.002566,-2.1215,0.081,9.56368,9.56368
844.00,9.55042,25.089712,0.000387,25.002558,-2.1213,0.081,9.56288,9.56288
845.00,9.55209,25.089725,0.000390,25.002665,-2.1211,0.081,9.56402,9.56402
846.00,9.55344,25.089748,0.000388,25.002630,-2.1211,0.081,9.56597,9.56597
847.00,9.55550,25.089677,0.000388,25.002557,-2.1210,0.081,9.56827,9.56827
848.00,9.55761,25.089706,0.000389,25.002508,-2.1208,0.081,9.57021,9.57021
849.00,9.55929,25.089688,0.000392,25.002500,-2.1206,0.081,9.57246,9.57246
850.00,9.56095,25.089805,0.000391,25.002536,-2.1205,0.081,9.57380,9.57380
851.00,9.56265,25.089833,0.000391,25.002542,-2.1203,0.081,9.57504,9.57504
852.00,9.56454,25.089960,0.000393,25.002629,-2.1201,0.081,9.57677,9.57677
853.00,9.56656,25.089899,0.000390,25.002516,-2.1199,0.081,9.57872,9.57872
854.00,9.56817,25.090045,0.000391,25.002596,-2.1197,0.082,9.57936,9.57936
855.00,9.56963,25.089987,0.000390,25.002504,-2.1197,0.082,9.57997,9.57997
856.00,9.57075,25.089998,0.000390,25.002460,-2.1195,0.082,9.58073,9.58073
857.00,9.57172,25.090119,0.000390,25.002506,-2.1193,0.082,9.58016,9.58016
858.00,9.57272,25.090283,0.000395,25.002618,-2.1192,0.082,9.57987,9.57987
859.00,9.57341,25.090253,0.000393,25.002524,-2.1191,0.082,9.58007,9.58007
860.00,9.57400,25.090307,0.000391,25.002533,-2.1188,0.082,9.57973,9.57973
861.00,9.57495,25.090401,0.000393,25.002658,-2.1184,0.082,9.57979,9.57979
862.00,9.57580,25.090286,0.000393,25.002587,-2.1182,0.082,9.57976,9.57976
863.00,9.57658,25.090231,0.000389,25.002494,-2.1180,0.083,9.57925,9.57925
864.00,9.57737,25.090295,0.000388,25.002513,-2.1178,0.083,9.57905,9.57905
865.00,9.57801,25.090254,0.000391,25.002430,-2.1176,0.083,9.57982,9.57982
866.00,9.57858,25.090312,0.000389,25.002397,-2.1174,0.083,9.57956,9.57956
867.00,9.57886,25.090375,0.000385,25.002368,-2.1172,0.083,9.57921,9.57921
868.00,9.57915,25.090372,0.000383,25.002359,-2.1171,0.083,9.57957,9.57957
869.00,9.57938,25.090410,0.000384,25.002401,-2.1170,0.083,9.57911,9.57911
870.00,9.57932,25.090550,0.000383,25.002492,-2.1168,0.084,9.57780,9.57780
871.00,9.57936,25.090474,0.000381,25.002402,-2.1167,0.084,9.57749,9.57749
872.00,9.57941,25.090477,0.000384,25.002359,-2.1165,0.084,9.57827,9.57827
873.00,9.57926,25.090624,0.000388,25.002432,-2.1162,0.083,9.57817,9.57817
874.00,9.57928,25.090726,0.000392,25.002442,-2.1159,0.083,9.57914,9.57914
875.00,9.57946,25.090742,0.000394,25.002410,-2.1157,0.083,9.58064,9.58064
876.00,9.57953,25.090811,0.000395,25.002396,-2.1156,0.083,9.58127,9.58127
877.00,9.57951,25.090826,0.000393,25.002381,-2.1155,0.084,9.58059,9.58059
878.00,9.57938,25.090925,0.000394,25.002435,-2.1154,0.084,9.58040,9.58040
879.00,9.57938,25.090892,0.000393,25.002395,-2.1151,0.084,9.58058,9.58058
880.00,9.57957,25.090808,0.000388,25.002385,-2.1148,0.084,9.58034,9.58034
881.00,9.57961,25.090834,0.000388,25.002374,-2.1146,0.084,9.57977,9.57977
882.00,9.57947,25.090895,0.000391,25.002376,-2.1145,0.084,9.57967,9.57967
883.00,9.57931,25.090916,0.000393,25.002384,-2.1142,0.084,9.57858,9.57858
884.00,9.57902,25.090950,0.000390,25.002375,-2.1141,0.084,9.57689,9.57689
885.00,9.57900,25.091078,0.000388,25.002363,-2.1139,0.085,9.57747,9.57747
886.00,9.57921,25.091097,0.000386,25.002373,-2.1138,0.085,9.57890,9.57890
887.00,9.57954,25.091214,0.000388,25.002456,-2.1136,0.085,9.58024,9.58024
888.00,9.57989,25.091241,0.000386,25.002424,-2.1136,0.085,9.58294,9.58294
889.00,9.58017,25.091196,0.000385,25.002356,-2.1136,0.085,9.58471,9.58471
890.00,9.58050,25.091282,0.000387,25.002399,-2.1135,0.085,9.58345,9.58345
891.00,9.58068,25.091319,0.000388,25.002408,-2.1134,0.085,9.58181,9.58181
892.00,9.58071,25.091280,0.000386,25.002334,-2.1133,0.085,9.58060,9.58060
893.00,9.58049,25.091272,0.000387,25.002267,-2.1130,0.086,9.58020,9.58020
894.00,9.58072,25.091422,0.000390,25.002396,-2.1125,0.085,9.58090,9.58090
895.00,9.58058,25.091451,0.000389,25.002390,-2.1121,0.085,9.58239,9.58239
896.00,9.58040,25.091551,0.000392,25.002436,-2.1116,0.085,9.58297,9.58297
897.00,9.58101,25.091668,0.000393,25.002532,-2.1114,0.085,9.58292,9.58292
898.00,9.58108,25.091675,0.000391,25.002535,-2.1112,0.086,9.58107,9.58107
899.00,9.58086,25.091618,0.000388,25.002400,-2.1111,0.086,9.57933,9.57933
900.00,9.58057,25.091675,0.000391,25.002415,-2.1110,0.086,9.57832,9.57832
901.00,9.58055,25.091652,0.000390,25.002365,-2.1109,0.086,9.57833,9.57833
902.00,9.58114,25.091546,0.000388,25.002250,-2.1108,0.086,9.58020,9.58020
903.00,9.58149,25.091588,0.000387,25.002285,-2.1107,0.086,9.58252,9.58252
904.00,9.58128,25.091729,0.000389,25.002387,-2.1105,0.086,9.58405,9.58405
905.00,9.58169,25.091700,0.000387,25.002362,-2.1103,0.086,9.58514,9.58514
906.00,9.58148,25.091727,0.000385,25.002381,-2.1101,0.086,9.58601,9.58601
907.00,9.58161,25.091847,0.000385,25.002403,-2.1099,0.086,9.58546,9.58546
908.00,9.58199,25.091918,0.000387,25.002371,-2.1098,0.086,9.58438,9.58438
909.00,9.58204,25.091971,0.000385,25.002423,-2.1096,0.087,9.58327,9.58327
910.00,9.58246,25.091946,0.000385,25.002375,-2.1095,0.087,9.58204,9.58204
911.00,9.58252,25.091963,0.000381,25.002298,-2.1093,0.087,9.58225,9.58225
912.00,9.58256,25.092002,0.000380,25.002322,-2.1090,0.087,9.58169,9.58169
913.00,9.58251,25.092064,0.000379,25.002409,-2.1086,0.087,9.58186,9.58186
914.00,9.58240,25.092144,0.000379,25.002408,-2.1084,0.088,9.58290,9.58290
915.00,9.58246,25.092280,0.000380,25.002467,-2.1081,0.088,9.58454,9.58454
916.00,9.58270,25.092355,0.000383,25.002515,-2.1080,0.088,9.58491,9.58491
917.00,9.58305,25.092266,0.000380,25.002407,-2.1079,0.088,9.58518,9.58518
918.00,9.58346,25.092243,0.000378,25.002391,-2.1077,0.088,9.58518,9.58518
919.00,9.58394,25.092162,0.000375,25.002333,-2.1074,0.088,9.58556,9.58556
920.00,9.58402,25.092104,0.000372,25.002262,-2.1073,0.088,9.58423,9.58423
921.00,9.58400,25.092088,0.000373,25.002276,-2.1071,0.088,9.58286,9.58286
922.00,9.58387,25.092327,0.000376,25.002516,-2.1070,0.088,9.58266,9.58266
923.00,9.58361,25.092364,0.000379,25.002501,-2.1069,0.088,9.58326,9.58326
924.00,9.58354,25.092434,0.000381,25.002500,-2.1068,0.088,9.58305,9.58305
925.00,9.58356,25.092581,0.000382,25.002574,-2.1064,0.088,9.58388,9.58388
926.00,9.58360,25.092695,0.000381,25.002530,-2.1060,0.089,9.58496,9.58496
927.00,9.58388,25.092703,0.000383,25.002417,-2.1056,0.088,9.58669,9.58669
928.00,9.58428,25.092755,0.000381,25.002439,-2.1053,0.089,9.58751,9.58751
929.00,9.58465,25.092812,0.000382,25.002485,-2.1052,0.089,9.58801,9.58801
930.00,9.58505,25.092857,0.000381,25.002516,-2.1051,0.089,9.58799,9.58799
931.00,9.58513,25.092841,0.000384,25.002540,-2.1052,0.089,9.58765,9.58765
932.00,9.58509,25.092784,0.000385,25.002484,-2.1052,0.089,9.58600,9.58600
933.00,9.58506,25.092750,0.000385,25.002425,-2.1051,0.089,9.58399,9.58399
934.00,9.58495,25.092743,0.000387,25.002386,-2.1050,0.089,9.58307,9.58307
935.00,9.58485,25.092711,0.000387,25.002387,-2.1047,0.089,9.58303,9.58303
936.00,9.58473,25.092842,0.000388,25.002497,-2.1045,0.089,9.58314,9.58314
937.00,9.58466,25.092903,0.000386,25.002508,-2.1044,0.089,9.58351,9.58351
938.00,9.58474,25.093056,0.000388,25.002568,-2.1042,0.089,9.58433,9.58433
939.00,9.58473,25.093176,0.000387,25.002590,-2.1040,0.090,9.58441,9.58441
940.00,9.58467,25.093255,0.000389,25.002533,-2.1039,0.090,9.58426,9.58426
941.00,9.58498,25.093242,0.000384,25.002441,-2.1036,0.090,9.58466,9.58466
942.00,9.58519,25.093331,0.000385,25.002515,-2.1033,0.090,9.58474,9.58474
943.00,9.58521,25.093320,0.000385,25.002478,-2.1030,0.090,9.58467,9.58467
944.00,9.58511,25.093314,0.000382,25.002501,-2.1028,0.090,9.58467,9.58467
945.00,9.58499,25.093357,0.000382,25.002575,-2.1026,0.090,9.58462,9.58462
946.00,9.58500,25.093522,0.000383,25.002664,-2.1025,0.090,9.58445,9.58445
947.00,9.58492,25.093498,0.000380,25.002595,-2.1022,0.091,9.58484,9.58484
948.00,9.58476,25.093502,0.000378,25.002556,-2.1020,0.091,9.58609,9.58609
949.00,9.58476,25.093557,0.000379,25.002574,-2.1017,0.091,9.58674,9.58674
950.00,9.58471,25.093604,0.000381,25.002547,-2.1015,0.091,9.58686,9.58686
951.00,9.58468,25.093500,0.000386,25.002443,-2.1012,0.091,9.58638,9.58638
952.00,9.58486,25.093540,0.000388,25.002378,-2.1011,0.091,9.58581,9.58581
953.00,9.58520,25.093616,0.000391,25.002400,-2.1010,0.091,9.58334,9.58334
954.00,9.58519,25.093658,0.000391,25.002397,-2.1009,0.091,9.57744,9.57744
955.00,9.58540,25.093641,0.000391,25.002404,-2.1008,0.091,9.56640,9.56640
956.00,9.58556,25.093673,0.000388,25.002463,-2.1006,0.091,9.54858,9.54858
957.00,9.58561,25.093715,0.000386,25.002549,-2.1005,0.091,9.52402,9.52402
958.00,9.58619,25.093800,0.000384,25.002608,-2.1004,0.092,9.49510,9.49510
959.00,9.58645,25.093819,0.000383,25.002513,-2.1003,0.092,9.46647,9.46647
960.00,9.58547,25.093998,0.000383,25.002581,-2.1003,0.092,9.44207,9.44207
@7,2.0001,4.0, 960.087 
961.00,9.58382,25.094117,0.000385,25.002621,-2.1004,0.092,9.42540,9.42540
962.00,9.58353,25.094092,0.000388,25.002593,-2.1004,0.092,9.41755,9.41755
963.00,9.57674,25.094010,0.000386,25.002523,-2.1002,0.092,9.41800,9.41800
964.00,9.55733,25.094011,0.000388,25.002567,-2.0999,0.092,9.42491,9.42491
965.00,9.52981,25.094004,0.000387,25.002516,-2.0997,0.092,9.43610,9.43610
966.00,9.49504,25.094005,0.000382,25.002464,-2.0994,0.092,9.44764,9.44764
967.00,9.46089,25.094261,0.000385,25.002622,-2.0992,0.092,9.45838,9.45838
968.00,9.43234,25.094472,0.000390,25.002710,-2.0991,0.093,9.46753,9.46753
969.00,9.41452,25.094647,0.000391,25.002770,-2.0989,0.093,9.47505,9.47505
970.00,9.40930,25.094616,0.000392,25.002693,-2.0987,0.093,9.48054,9.48054
971.00,9.41212,25.094697,0.000397,25.002704,-2.0984,0.093,9.48696,9.48696
972.00,9.42148,25.094699,0.000393,25.002593,-2.0981,0.093,9.49389,9.49389
973.00,9.43452,25.094699,0.000394,25.002530,-2.0978,0.093,9.50099,9.50099
974.00,9.44896,25.094657,0.000394,25.002448,-2.0976,0.093,9.50722,9.50722
975.00,9.46375,25.094753,0.000397,25.002488,-2.0974,0.093,9.51384,9.51384
976.00,9.47035,25.094863,0.000397,25.002510,-2.0973,0.093,9.52011,9.52011
977.00,9.47509,25.094847,0.000396,25.002485,-2.0972,0.093,9.52511,9.52511
978.00,9.48053,25.094832,0.000394,25.002494,-2.0971,0.093,9.53020,9.53020
979.00,9.48609,25.094821,0.000392,25.002483,-2.0970,0.093,9.53621,9.53621
980.00,9.49174,25.094890,0.000391,25.002530,-2.0969,0.093,9.54173,9.54173
981.00,9.50141,25.094803,0.000391,25.002488,-2.0968,0.093,9.54636,9.54636
982.00,9.50995,25.094763,0.000391,25.002475,-2.0968,0.094,9.55111,9.55111
983.00,9.51459,25.094816,0.000392,25.002457,-2.0968,0.094,9.55404,9.55404
984.00,9.51998,25.094937,0.000395,25.002561,-2.0967,0.094,9.55586,9.55586
985.00,9.52514,25.094895,0.000395,25.002547,-2.0966,0.094,9.55772,9.55772
986.00,9.53070,25.094893,0.000396,25.002517,-2.0963,0.094,9.56048,9.56048
987.00,9.53580,25.094973,0.000398,25.002532,-2.0962,0.094,9.56232,9.56232
988.00,9.54094,25.095044,0.000397,25.002606,-2.0959,0.094,9.56554,9.56554
989.00,9.54539,25.094986,0.000396,25.002505,-2.0956,0.094,9.56898,9.56898
990.00,9.54792,25.095012,0.000392,25.002456,-2.0954,0.094,9.57223,9.57223
991.00,9.55109,25.095208,0.000395,25.002593,-2.0951,0.094,9.57271,9.57271
992.00,9.55402,25.095261,0.000395,25.002652,-2.0947,0.094,9.57373,9.57373
993.00,9.55732,25.095249,0.000395,25.002671,-2.0944,0.095,9.57399,9.57399
994.00,9.56092,25.095284,0.000397,25.002721,-2.0942,0.094,9.57445,9.57445
995.00,9.56358,25.095333,0.000399,25.002740,-2.0941,0.094,9.57506,9.57506
996.00,9.56502,25.095240,0.000394,25.002670,-2.0940,0.095,9.57665,9.57665
997.00,9.56641,25.095211,0.000391,25.002596,-2.0940,0.095,9.57842,9.57842
998.00,9.56805,25.095269,0.000392,25.002569,-2.0937,0.095,9.58056,9.58056
999.00,9.56975,25.095366,0.000391,25.002571,-2.0935,0.095,9.58184,9.58184
1000.00,9.57121,25.095360,0.000390,25.002574,-2.0933,0.095,9.58284,9.58284
1001.00,9.57275,25.095351,0.000390,25.002523,-2.0930,0.095,9.58405,9.58405
1002.00,9.57429,25.095362,0.000393,25.002461,-2.0928,0.095,9.58517,9.58517
1003.00,9.57592,25.095365,0.000392,25.002439,-2.0927,0.095,9.58571,9.58571
1004.00,9.57781,25.095296,0.000390,25.002414,-2.0926,0.095,9.58581,9.58581
1005.00,9.57868,25.095387,0.000391,25.002458,-2.0924,0.095,9.58577,9.58577
1006.00,9.57947,25.095408,0.000392,25.002446,-2.0923,0.095,9.58640,9.58640
1007.00,9.58053,25.095467,0.000393,25.002525,-2.0922,0.095,9.58718,9.58718
1008.00,9.58160,25.095475,0.000393,25.002464,-2.0921,0.095,9.58782,9.58782
1009.00,9.58238,25.095636,0.000394,25.002511,-2.0920,0.096,9.58880,9.58880
1010.00,9.58301,25.095796,0.000395,25.002542,-2.0918,0.096,9.58968,9.58968
1011.00,9.58371,25.095898,0.000394,25.002522,-2.0917,0.096,9.58944,9.58944
1012.00,9.58450,25.096002,0.000392,25.002546,-2.0916,0.096,9.58883,9.58883
1013.00,9.58536,25.096071,0.000390,25.002597,-2.0913,0.096,9.58904,9.58904
1014.00,9.58613,25.096040,0.000391,25.002559,-2.0909,0.096,9.58945,9.58945
1015.00,9.58684,25.095960,0.000391,25.002528,-2.0906,0.096,9.58948,9.58948
1016.00,9.58742,25.096074,0.000395,25.002678,-2.0902,0.096,9.59021,9.59021
1017.00,9.58779,25.096104,0.000396,25.002666,-2.0899,0.096,9.59031,9.59031
1018.00,9.58793,25.096082,0.000393,25.002629,-2.0898,0.097,9.58956,9.58956
1019.00,9.58809,25.096121,0.000392,25.002612,-2.0898,0.097,9.58865,9.58865
1020.00,9.58814,25.096119,0.000389,25.002576,-2.0898,0.097,9.58750,9.58750
1021.00,9.58818,25.095988,0.000386,25.002431,-2.0898,0.097,9.58710,9.58710
1022.00,9.58841,25.095941,0.000386,25.002393,-2.0897,0.097,9.58785,9.58785
1023.00,9.58873,25.095959,0.000389,25.002386,-2.0895,0.097,9.58913,9.58913
1024.00,9.58898,25.095919,0.000388,25.002328,-2.0892,0.097,9.58955,9.58955
1025.00,9.58923,25.095951,0.000388,25.002303,-2.0887,0.097,9.59059,9.59059
1026.00,9.58935,25.096021,0.000386,25.002295,-2.0886,0.097,9.59079,9.59079
1027.00,9.58940,25.096032,0.000386,25.002283,-2.0884,0.097,9.59086,9.59086
1028.00,9.58952,25.096127,0.000383,25.002326,-2.0882,0.098,9.59064,9.59064
1029.00,9.58967,25.096232,0.000388,25.002377,-2.0880,0.097,9.59080,9.59080
1030.00,9.58976,25.096347,0.000386,25.002451,-2.0880,0.098,9.58996,9.58996
1031.00,9.58981,25.096413,0.000387,25.002490,-2.0878,0.098,9.58960,9.58960
1032.00,9.58952,25.096531,0.000390,25.002571,-2.0875,0.098,9.58953,9.58953
1033.00,9.58946,25.096570,0.000392,25.002554,-2.0873,0.098,9.58950,9.58950
1034.00,9.58972,25.096645,0.000393,25.002575,-2.0870,0.098,9.59003,9.59003
1035.00,9.58973,25.096579,0.000394,25.002497,-2.0868,0.098,9.59112,9.59112
1036.00,9.58972,25.096596,0.000392,25.002450,-2.0864,0.098,9.59125,9.59125
1037.00,9.58956,25.096585,0.000389,25.002406,-2.0864,0.098,9.58978,9.58978
1038.00,9.58966,25.096587,0.000387,25.002357,-2.0865,0.098,9.58908,9.58908
1039.00,9.58999,25.096607,0.000384,25.002361,-2.0865,0.098,9.58901,9.58901
1040.00,9.59017,25.096670,0.000382,25.002350,-2.0864,0.098,9.58874,9.58874
1041.00,9.59009,25.096669,0.000383,25.002365,-2.0863,0.099,9.58859,9.58859
1042.00,9.59003,25.096783,0.000382,25.002366,-2.0860,0.099,9.58993,9.58993
1043.00,9.58990,25.096950,0.000385,25.002465,-2.0855,0.099,9.59045,9.59045
1044.00,9.59010,25.097007,0.000385,25.002474,-2.0851,0.099,9.59130,9.59130
1045.00,9.59046,25.097088,0.000388,25.002550,-2.0848,0.099,9.59238,9.59238
1046.00,9.59060,25.097152,0.000392,25.002556,-2.0847,0.099,9.59290,9.59290
1047.00,9.59050,25.097060,0.000389,25.002489,-2.0846,0.099,9.59217,9.59217
1048.00,9.59018,25.096978,0.000388,25.002415,-2.0846,0.099,9.59113,9.59113
1049.00,9.58987,25.096976,0.000387,25.002440,-2.0846,0.099,9.58887,9.58887
1050.00,9.58972,25.096943,0.000385,25.002366,-2.0846,0.099,9.58655,9.58655
1051.00,9.58949,25.096893,0.000381,25.002288,-2.0844,0.100,9.58440,9.58440
1052.00,9.58902,25.096977,0.000385,25.002323,-2.0843,0.100,9.58325,9.58325
1053.00,9.58865,25.097017,0.000385,25.002365,-2.0842,0.100,9.58394,9.58394
1054.00,9.58864,25.097030,0.000386,25.002293,-2.0842,0.100,9.58537,9.58537
1055.00,9.58851,25.097065,0.000391,25.002347,-2.0840,0.100,9.58736,9.58736
1056.00,9.58866,25.097202,0.000393,25.002471,-2.0838,0.100,9.58948,9.58948
1057.00,9.58892,25.097251,0.000393,25.002534,-2.0837,0.100,9.59199,9.59199
1058.00,9.58940,25.097304,0.000394,25.002518,-2.0834,0.100,9.59335,9.59335
1059.00,9.58981,25.097391,0.000395,25.002555,-2.0832,0.100,9.59389,9.59389
1060.00,9.58991,25.097428,0.000391,25.002531,-2.0830,0.100,9.59336,9.59336
1061.00,9.58984,25.097378,0.000388,25.002485,-2.0827,0.101,9.59335,9.59335
1062.00,9.58943,25.097334,0.000387,25.002415,-2.0824,0.101,9.59288,9.59288
1063.00,9.58904,25.097341,0.000389,25.002463,-2.0822,0.101,9.59231,9.59231
1064.00,9.58931,25.097310,0.000389,25.002445,-2.0820,0.101,9.59137,9.59137
1065.00,9.58960,25.097345,0.000391,25.002438,-2.0817,0.101,9.59170,9.59170
1066.00,9.58965,25.097417,0.000395,25.002432,-2.0816,0.101,9.59135,9.59135
1067.00,9.58972,25.097556,0.000399,25.002496,-2.0816,0.101,9.59117,9.59117
1068.00,9.58999,25.097639,0.000400,25.002472,-2.0815,0.101,9.59097,9.59097
1069.00,9.59044,25.097764,0.000400,25.002574,-2.0814,0.101,9.59198,9.59198
1070.00,9.59101,25.097836,0.000398,25.002617,-2.0814,0.101,9.59291,9.59291
1071.00,9.59163,25.097854,0.000397,25.002571,-2.0813,0.101,9.59365,9.59365
1072.00,9.59225,25.097906,0.000394,25.002606,-2.0813,0.101,9.59390,9.59390
1073.00,9.59265,25.097930,0.000391,25.002589,-2.0811,0.102,9.59430,9.59430
1074.00,9.59283,25.097967,0.000393,25.002544,-2.0810,0.102,9.59450,9.59450
1075.00,9.59295,25.097960,0.000396,25.002460,-2.0807,0.102,9.59384,9.59384
1076.00,9.59294,25.098055,0.000396,25.002515,-2.0805,0.102,9.59346,9.59346
1077.00,9.59290,25.097997,0.000397,25.002407,-2.0802,0.102,9.59318,9.59318
1078.00,9.59263,25.098044,0.000398,25.002398,-2.0801,0.102,9.59261,9.59261
1079.00,9.59254,25.098041,0.000398,25.002372,-2.0798,0.102,9.59237,9.59237
1080.00,9.59247,25.098132,0.000394,25.002454,-2.0796,0.102,9.59118,9.59118
1081.00,9.59231,25.098170,0.000397,25.002475,-2.0795,0.102,9.59045,9.59045
1082.00,9.59219,25.098291,0.000397,25.002536,-2.0792,0.102,9.59026,9.59026
1083.00,9.59199,25.098295,0.000394,25.002543,-2.0789,0.102,9.58937,9.58937
1084.00,9.59167,25.098278,0.000392,25.002479,-2.0787,0.102,9.58749,9.58749
1085.00,9.59153,25.098267,0.000391,25.002414,-2.0786,0.102,9.58823,9.58823
1086.00,9.59163,25.098313,0.000389,25.002424,-2.0785,0.103,9.58920,9.58920
1087.00,9.59168,25.098322,0.000386,25.002368,-2.0785,0.103,9.58944,9.58944
1088.00,9.59168,25.098441,0.000392,25.002427,-2.0785,0.103,9.59032,9.59032
1089.00,9.59168,25.098582,0.000395,25.002528,-2.0786,0.103,9.59215,9.59215
1090.00,9.59145,25.098615,0.000398,25.002482,-2.0786,0.102,9.59185,9.59185
1091.00,9.59117,25.098697,0.000399,25.002523,-2.0786,0.102,9.59106,9.59106
1092.00,9.59096,25.098695,0.000398,25.002521,-2.0784,0.103,9.59096,9.59096
1093.00,9.59100,25.098741,0.000395,25.002476,-2.0783,0.103,9.59176,9.59176
1094.00,9.59104,25.098687,0.000389,25.002409,-2.0781,0.103,9.59258,9.59258
1095.00,9.59103,25.098710,0.000388,25.002471,-2.0778,0.103,9.59426,9.59426
1096.00,9.59137,25.098711,0.000386,25.002445,-2.0774,0.103,9.59518,9.59518
1097.00,9.59164,25.098793,0.000389,25.002513,-2.0771,0.103,9.59639,9.59639
1098.00,9.59193,25.098732,0.000389,25.002479,-2.0767,0.103,9.59672,9.59672
1099.00,9.59208,25.098732,0.000392,25.002474,-2.0763,0.103,9.59623,9.59623
1100.00,9.59222,25.098781,0.000391,25.002477,-2.0760,0.104,9.59501,9.59501
1101.00,9.59259,25.098854,0.000391,25.002504,-2.0758,0.104,9.59530,9.59530
1102.00,9.59296,25.098880,0.000389,25.002449,-2.0757,0.104,9.59522,9.59522
1103.00,9.59367,25.098974,0.000389,25.002433,-2.0757,0.104,9.59295,9.59295
1104.00,9.59387,25.099081,0.000388,25.002379,-2.0757,0.104,9.58631,9.58631
1105.00,9.59413,25.099191,0.000390,25.002394,-2.0757,0.104,9.57506,9.57506
1106.00,9.59465,25.099148,0.000389,25.002328,-2.0757,0.104,9.55770,9.55770
1107.00,9.59561,25.099147,0.000389,25.002350,-2.0756,0.104,9.53421,9.53421
1108.00,9.59540,25.099124,0.000389,25.002394,-2.0754,0.105,9.50774,9.50774
1109.00,9.59513,25.099076,0.000388,25.002417,-2.0753,0.105,9.48346,9.48346
1110.00,9.59420,25.099058,0.000388,25.002373,-2.0753,0.105,9.46334,9.46334
@8,2.0001,4.0, 1110.022 
1111.00,9.59479,25.099130,0.000387,25.002377,-2.0751,0.105,9.44895,9.44895
1112.00,9.59632,25.099116,0.000383,25.002322,-2.0749,0.105,9.44114,9.44114
1113.00,9.58608,25.099173,0.000383,25.002348,-2.0747,0.105,9.44015,9.44015
1114.00,9.56193,25.099178,0.000381,25.002380,-2.0745,0.106,9.44449,9.44449
1115.00,9.53540,25.099137,0.000375,25.002333,-2.0743,0.106,9.45284,9.45284
1116.00,9.50804,25.099149,0.000377,25.002326,-2.0741,0.106,9.46330,9.46330
1117.00,9.47938,25.099305,0.000382,25.002438,-2.0738,0.106,9.47453,9.47453
1118.00,9.45398,25.099290,0.000381,25.002375,-2.0735,0.106,9.48577,9.48577
1119.00,9.44053,25.099433,0.000381,25.002460,-2.0734,0.106,9.49488,9.49488
1120.00,9.43657,25.099506,0.000382,25.002532,-2.0731,0.106,9.50134,9.50134
1121.00,9.43729,25.099541,0.000381,25.002536,-2.0729,0.106,9.50685,9.50685
1122.00,9.44094,25.099458,0.000382,25.002458,-2.0728,0.106,9.51195,9.51195
1123.00,9.44895,25.099591,0.000380,25.002522,-2.0726,0.107,9.51668,9.51668
1124.00,9.46215,25.099628,0.000383,25.002446,-2.0725,0.107,9.52248,9.52248
1125.00,9.47672,25.099638,0.000385,25.002331,-2.0723,0.107,9.52936,9.52936
1126.00,9.48835,25.099609,0.000385,25.002276,-2.0724,0.107,9.53639,9.53639
1127.00,9.49642,25.099730,0.000386,25.002292,-2.0723,0.107,9.54197,9.54197
1128.00,9.50353,25.099651,0.000387,25.002153,-2.0722,0.107,9.54590,9.54590
1129.00,9.50704,25.099701,0.000388,25.002161,-2.0720,0.107,9.54984,9.54984
1130.00,9.51206,25.099821,0.000389,25.002320,-2.0717,0.107,9.55351,9.55351
1131.00,9.51645,25.099898,0.000391,25.002342,-2.0712,0.107,9.55711,9.55711
1132.00,9.52236,25.099923,0.000386,25.002270,-2.0709,0.107,9.56131,9.56131
1133.00,9.52928,25.099901,0.000384,25.002229,-2.0706,0.107,9.56738,9.56738
1134.00,9.53631,25.099825,0.000380,25.002127,-2.0704,0.108,9.57232,9.57232
1135.00,9.54288,25.099917,0.000380,25.002151,-2.0704,0.108,9.57635,9.57635
1136.00,9.54570,25.099976,0.000377,25.002140,-2.0703,0.108,9.57968,9.57968
1137.00,9.54965,25.100061,0.000379,25.002168,-2.0702,0.108,9.58204,9.58204
1138.00,9.55422,25.100208,0.000383,25.002289,-2.0701,0.108,9.58287,9.58287
1139.00,9.55760,25.100340,0.000384,25.002413,-2.0700,0.108,9.58299,9.58299
1140.00,9.56149,25.100240,0.000382,25.002303,-2.0699,0.108,9.58337,9.58337
1141.00,9.56656,25.100207,0.000383,25.002285,-2.0697,0.108,9.58325,9.58325
1142.00,9.57021,25.100191,0.000384,25.002293,-2.0695,0.108,9.58412,9.58412
1143.00,9.57254,25.100226,0.000383,25.002252,-2.0692,0.108,9.58555,9.58555
1144.00,9.57415,25.100242,0.000382,25.002201,-2.0691,0.108,9.58748,9.58748
1145.00,9.57573,25.100381,0.000382,25.002217,-2.0689,0.108,9.58811,9.58811
1146.00,9.57741,25.100548,0.000382,25.002331,-2.0689,0.108,9.58872,9.58872
1147.00,9.57850,25.100628,0.000382,25.002320,-2.0689,0.108,9.58835,9.58835
1148.00,9.58019,25.100722,0.000380,25.002346,-2.0688,0.109,9.58675,9.58675
1149.00,9.58174,25.100919,0.000385,25.002447,-2.0687,0.108,9.58702,9.58702
1150.00,9.58320,25.100886,0.000386,25.002485,-2.0684,0.108,9.58780,9.58780
1151.00,9.58445,25.100849,0.000385,25.002431,-2.0681,0.109,9.58819,9.58819
1152.00,9.58566,25.100894,0.000386,25.002535,-2.0679,0.109,9.58979,9.58979
1153.00,9.58654,25.100855,0.000388,25.002560,-2.0678,0.109,9.59261,9.59261
1154.00,9.58726,25.100792,0.000385,25.002553,-2.0677,0.109,9.59281,9.59281
1155.00,9.58787,25.100856,0.000386,25.002590,-2.0676,0.109,9.59335,9.59335
1156.00,9.58830,25.100847,0.000389,25.002571,-2.0673,0.109,9.59352,9.59352
1157.00,9.58876,25.100793,0.000390,25.002519,-2.0670,0.109,9.59327,9.59327
1158.00,9.58924,25.100872,0.000392,25.002549,-2.0668,0.109,9.59330,9.59330
1159.00,9.58995,25.100824,0.000389,25.002425,-2.0665,0.109,9.59299,9.59299
1160.00,9.59050,25.100871,0.000388,25.002372,-2.0664,0.110,9.59215,9.59215
1161.00,9.59061,25.100989,0.000388,25.002427,-2.0664,0.110,9.59234,9.59234
1162.00,9.59092,25.101118,0.000389,25.002480,-2.0663,0.110,9.59285,9.59285
1163.00,9.59120,25.101113,0.000389,25.002435,-2.0662,0.110,9.59266,9.59266
1164.00,9.59144,25.101179,0.000392,25.002497,-2.0661,0.110,9.59316,9.59316
1165.00,9.59164,25.101250,0.000394,25.002535,-2.0659,0.110,9.59391,9.59391
1166.00,9.59188,25.101230,0.000396,25.002466,-2.0657,0.110,9.59390,9.59390
1167.00,9.59212,25.101132,0.000390,25.002350,-2.0656,0.110,9.59347,9.59347
1168.00,9.59256,25.101187,0.000392,25.002394,-2.0654,0.110,9.59249,9.59249
1169.00,9.59293,25.101235,0.000391,25.002426,-2.0652,0.110,9.59324,9.59324
1170.00,9.59324,25.101201,0.000393,25.002415,-2.0651,0.110,9.59470,9.59470
1171.00,9.59375,25.101233,0.000392,25.002451,-2.0650,0.111,9.59599,9.59599
1172.00,9.59399,25.101396,0.000399,25.002578,-2.0648,0.110,9.59674,9.59674
1173.00,9.59409,25.101349,0.000395,25.002463,-2.0647,0.110,9.59805,9.59805
1174.00,9.59408,25.101311,0.000393,25.002372,-2.0644,0.111,9.59682,9.59682
1175.00,9.59402,25.101376,0.000393,25.002377,-2.0642,0.111,9.59512,9.59512
1176.00,9.59391,25.101439,0.000394,25.002354,-2.0641,0.111,9.59335,9.59335
1177.00,9.59396,25.101450,0.000392,25.002287,-2.0642,0.111,9.59237,9.59237
1178.00,9.59392,25.101501,0.000391,25.002320,-2.0641,0.111,9.59099,9.59099
1179.00,9.59417,25.101604,0.000392,25.002400,-2.0642,0.111,9.59130,9.59130
1180.00,9.59398,25.101601,0.000390,25.002351,-2.0642,0.111,9.59173,9.59173
1181.00,9.59395,25.101639,0.000388,25.002408,-2.0640,0.111,9.59228,9.59228
1182.00,9.59377,25.101529,0.000384,25.002301,-2.0636,0.111,9.59214,9.59214
1183.00,9.59366,25.101596,0.000390,25.002309,-2.0633,0.111,9.59285,9.59285
1184.00,9.59355,25.101667,0.000395,25.002300,-2.0630,0.111,9.59286,9.59286
1185.00,9.59356,25.101780,0.000397,25.002361,-2.0627,0.111,9.59265,9.59265
1186.00,9.59366,25.101887,0.000401,25.002393,-2.0625,0.111,9.59335,9.59335
1187.00,9.59384,25.102109,0.000403,25.002501,-2.0625,0.111,9.59455,9.59455
1188.00,9.59403,25.102174,0.000401,25.002580,-2.0624,0.111,9.59421,9.59421
1189.00,9.59392,25.102224,0.000395,25.002597,-2.0623,0.112,9.59409,9.59409
1190.00,9.59371,25.102205,0.000391,25.002553,-2.0621,0.112,9.59505,9.59505
1191.00,9.59376,25.102210,0.000392,25.002494,-2.0620,0.112,9.59639,9.59639
1192.00,9.59402,25.102246,0.000390,25.002503,-2.0617,0.112,9.59735,9.59735
1193.00,9.59406,25.102284,0.000388,25.002463,-2.0614,0.112,9.59803,9.59803
1194.00,9.59409,25.102346,0.000391,25.002475,-2.0613,0.112,9.59839,9.59839
1195.00,9.59421,25.102397,0.000393,25.002493,-2.0612,0.112,9.59791,9.59791
1196.00,9.59442,25.102395,0.000392,25.002512,-2.0611,0.112,9.59598,9.59598
1197.00,9.59462,25.102370,0.000392,25.002496,-2.0610,0.112,9.59471,9.59471
1198.00,9.59494,25.102416,0.000392,25.002484,-2.0609,0.113,9.59490,9.59490
1199.00,9.59512,25.102333,0.000389,25.002409,-2.0607,0.113,9.59570,9.59570
1200.00,9.59557,25.102284,0.000386,25.002362,-2.0605,0.113,9.59664,9.59664
1201.00,9.59578,25.102372,0.000383,25.002429,-2.0602,0.113,9.59737,9.59737
1202.00,9.59612,25.102355,0.000384,25.002431,-2.0599,0.113,9.59789,9.59789
1203.00,9.59631,25.102350,0.000385,25.002458,-2.0597,0.113,9.59810,9.59810
1204.00,9.59641,25.102391,0.000386,25.002503,-2.0596,0.113,9.59762,9.59762
1205.00,9.59657,25.102461,0.000390,25.002494,-2.0597,0.113,9.59746,9.59746
1206.00,9.59698,25.102528,0.000395,25.002465,-2.0597,0.113,9.59873,9.59873
1207.00,9.59718,25.102667,0.000398,25.002585,-2.0598,0.113,9.59908,9.59908
1208.00,9.59749,25.102811,0.000399,25.002664,-2.0597,0.113,9.59975,9.59975
1209.00,9.59789,25.102817,0.000398,25.002541,-2.0597,0.113,9.60060,9.60060
1210.00,9.59811,25.102879,0.000396,25.002560,-2.0594,0.113,9.60006,9.60006
1211.00,9.59786,25.102836,0.000390,25.002496,-2.0592,0.114,9.59881,9.59881
1212.00,9.59768,25.102772,0.000388,25.002352,-2.0590,0.114,9.59882,9.59882
1213.00,9.59758,25.102775,0.000387,25.002299,-2.0589,0.114,9.59750,9.59750
1214.00,9.59756,25.102834,0.000386,25.002382,-2.0586,0.114,9.59666,9.59666
1215.00,9.59767,25.102842,0.000386,25.002398,-2.0584,0.114,9.59640,9.59640
1216.00,9.59767,25.102890,0.000388,25.002444,-2.0582,0.114,9.59630,9.59630
1217.00,9.59791,25.102880,0.000387,25.002384,-2.0580,0.114,9.59615,9.59615
1218.00,9.59800,25.102909,0.000389,25.002355,-2.0579,0.114,9.59678,9.59678
1219.00,9.59805,25.103073,0.000396,25.002444,-2.0578,0.114,9.59731,9.59731
1220.00,9.59806,25.103134,0.000395,25.002399,-2.0577,0.114,9.59853,9.59853
1221.00,9.59828,25.103165,0.000395,25.002363,-2.0577,0.114,9.59981,9.59981
1222.00,9.59856,25.103324,0.000398,25.002490,-2.0574,0.115,9.60057,9.60057
1223.00,9.59862,25.103330,0.000398,25.002496,-2.0572,0.115,9.60042,9.60042
1224.00,9.59864,25.103226,0.000394,25.002396,-2.0571,0.115,9.60018,9.60018
1225.00,9.59866,25.103259,0.000392,25.002431,-2.0571,0.115,9.59934,9.59934
1226.00,9.59846,25.103317,0.000390,25.002428,-2.0570,0.115,9.59862,9.59862
1227.00,9.59846,25.103352,0.000390,25.002461,-2.0570,0.115,9.59855,9.59855
1228.00,9.59856,25.103345,0.000389,25.002410,-2.0568,0.115,9.59956,9.59956
1229.00,9.59863,25.103485,0.000390,25.002483,-2.0565,0.115,9.60056,9.60056
1230.00,9.59878,25.103527,0.000392,25.002460,-2.0561,0.116,9.60081,9.60081
1231.00,9.59890,25.103628,0.000396,25.002542,-2.0558,0.116,9.60082,9.60082
1232.00,9.59883,25.103657,0.000394,25.002469,-2.0556,0.116,9.59992,9.59992
1233.00,9.59885,25.103694,0.000394,25.002511,-2.0554,0.116,9.59904,9.59904
1234.00,9.59907,25.103603,0.000391,25.002469,-2.0553,0.116,9.59767,9.59767
1235.00,9.59893,25.103627,0.000392,25.002513,-2.0551,0.116,9.59719,9.59719
1236.00,9.59899,25.103606,0.000390,25.002442,-2.0549,0.116,9.59678,9.59678
1237.00,9.59903,25.103686,0.000391,25.002502,-2.0547,0.116,9.59653,9.59653
1238.00,9.59905,25.103813,0.000392,25.002550,-2.0545,0.116,9.59626,9.59626
1239.00,9.59874,25.103914,0.000394,25.002584,-2.0543,0.116,9.59605,9.59605
1240.00,9.59859,25.103919,0.000397,25.002583,-2.0542,0.116,9.59653,9.59653
1241.00,9.59830,25.103928,0.000395,25.002618,-2.0542,0.116,9.59640,9.59640
1242.00,9.59795,25.104016,0.000394,25.002685,-2.0541,0.117,9.59613,9.59613
1243.00,9.59773,25.103962,0.000392,25.002546,-2.0541,0.117,9.59579,9.59579
1244.00,9.59752,25.104078,0.000393,25.002541,-2.0541,0.117,9.59536,9.59536
1245.00,9.59743,25.104175,0.000389,25.002523,-2.0542,0.117,9.59528,9.59528
1246.00,9.59752,25.104246,0.000390,25.002498,-2.0540,0.117,9.59579,9.59579
1247.00,9.59727,25.104073,0.000385,25.002329,-2.0538,0.117,9.59579,9.59579
1248.00,9.59697,25.104077,0.000385,25.002369,-2.0536,0.117,9.59629,9.59629
1249.00,9.59671,25.104006,0.000382,25.002351,-2.0533,0.118,9.59709,9.59709
1250.00,9.59650,25.103952,0.000384,25.002337,-2.0528,0.118,9.59722,9.59722
1251.00,9.59669,25.103956,0.000384,25.002336,-2.0526,0.118,9.59860,9.59860
1252.00,9.59705,25.104172,0.000389,25.002530,-2.0523,0.118,9.60214,9.60214
1253.00,9.59708,25.104320,0.000390,25.002637,-2.0521,0.118,9.60458,9.60458
1254.00,9.59719,25.104299,0.000389,25.002563,-2.0519,0.118,9.60219,9.60219
1255.00,9.59735,25.104423,0.000386,25.002558,-2.0518,0.118,9.59429,9.59429
1256.00,9.59747,25.104481,0.000385,25.002587,-2.0517,0.118,9.57735,9.57735
1257.00,9.59777,25.104380,0.000381,25.002417,-2.0516,0.118,9.55324,9.55324
1258.00,9.59873,25.104345,0.000377,25.002338,-2.0515,0.119,9.52497,9.52497
1259.00,9.59925,25.104456,0.000376,25.002401,-2.0515,0.119,9.49771,9.49771
1260.00,9.60107,25.104557,0.000381,25.002489,-2.0514,0.119,9.47365,9.47365
1261.00,9.60558,25.104570,0.000381,25.002451,-2.0513,0.119,9.45889,9.45889
@9,2.0001,4.0, 1260.076 
1262.00,9.61243,25.104535,0.000380,25.002321,-2.0512,0.119,9.45089,9.45089
1263.00,9.60860,25.104617,0.000381,25.002386,-2.0511,0.119,9.44997,9.44997
1264.00,9.58513,25.104677,0.000381,25.002449,-2.0509,0.119,9.45559,9.45559
1265.00,9.55923,25.104677,0.000379,25.002449,-2.0508,0.119,9.46529,9.46529
1266.00,9.52101,25.104597,0.000378,25.002304,-2.0508,0.119,9.47554,9.47554
1267.00,9.49202,25.104734,0.000380,25.002470,-2.0505,0.119,9.48603,9.48603
1268.00,9.46761,25.104784,0.000382,25.002421,-2.0503,0.120,9.49596,9.49596
1269.00,9.44875,25.104795,0.000382,25.002354,-2.0500,0.120,9.50397,9.50397
1270.00,9.44131,25.104787,0.000380,25.002287,-2.0496,0.120,9.51146,9.51146
1271.00,9.44628,25.104929,0.000382,25.002378,-2.0493,0.120,9.51872,9.51872
1272.00,9.45203,25.104918,0.000383,25.002332,-2.0491,0.120,9.52583,9.52583
1273.00,9.46307,25.105087,0.000386,25.002467,-2.0491,0.120,9.53187,9.53187
1274.00,9.47677,25.105039,0.000385,25.002368,-2.0490,0.120,9.53756,9.53756
1275.00,9.48753,25.105147,0.000386,25.002398,-2.0488,0.120,9.54194,9.54194
1276.00,9.49829,25.105073,0.000384,25.002396,-2.0487,0.120,9.54517,9.54517
1277.00,9.50430,25.105127,0.000384,25.002449,-2.0486,0.120,9.54825,9.54825
1278.00,9.51135,25.104972,0.000382,25.002379,-2.0483,0.120,9.55146,9.55146
1279.00,9.51732,25.104963,0.000388,25.002421,-2.0481,0.120,9.55542,9.55542
1280.00,9.52503,25.104915,0.000386,25.002464,-2.0478,0.120,9.55974,9.55974
1281.00,9.53398,25.105185,0.000390,25.002595,-2.0477,0.121,9.56410,9.56410
1282.00,9.53872,25.105193,0.000388,25.002473,-2.0475,0.121,9.56912,9.56912
1283.00,9.54176,25.105301,0.000386,25.002483,-2.0473,0.121,9.57442,9.57442
1284.00,9.54499,25.105432,0.000382,25.002558,-2.0473,0.121,9.57869,9.57869
1285.00,9.54885,25.105427,0.000385,25.002558,-2.0472,0.121,9.58148,9.58148
1286.00,9.55284,25.105206,0.000380,25.002421,-2.0470,0.121,9.58359,9.58359
1287.00,9.55672,25.105186,0.000381,25.002463,-2.0469,0.121,9.58406,9.58406
1288.00,9.56108,25.105141,0.000382,25.002374,-2.0468,0.121,9.58389,9.58389
1289.00,9.56502,25.105205,0.000384,25.002386,-2.0466,0.121,9.58360,9.58360
1290.00,9.56897,25.105311,0.000384,25.002385,-2.0465,0.121,9.58524,9.58524
1291.00,9.57350,25.105544,0.000387,25.002474,-2.0465,0.122,9.58787,9.58787
1292.00,9.57706,25.105707,0.000387,25.002549,-2.0464,0.122,9.59076,9.59076
1293.00,9.57846,25.105833,0.000385,25.002628,-2.0462,0.122,9.59328,9.59328
1294.00,9.57969,25.105933,0.000385,25.002655,-2.0461,0.122,9.59655,9.59655
1295.00,9.58175,25.105892,0.000386,25.002571,-2.0459,0.122,9.59860,9.59860
1296.00,9.58386,25.105967,0.000389,25.002623,-2.0457,0.122,9.59896,9.59896
1297.00,9.58585,25.106054,0.000391,25.002647,-2.0457,0.122,9.59885,9.59885
1298.00,9.58810,25.106030,0.000392,25.002599,-2.0457,0.122,9.59822,9.59822
1299.00,9.59023,25.106033,0.000393,25.002549,-2.0456,0.122,9.59742,9.59742
1300.00,9.59124,25.106103,0.000392,25.002521,-2.0455,0.122,9.59660,9.59660
1301.00,9.59189,25.106064,0.000391,25.002431,-2.0453,0.122,9.59645,9.59645
1302.00,9.59245,25.106080,0.000388,25.002434,-2.0452,0.122,9.59693,9.59693
1303.00,9.59301,25.106116,0.000390,25.002443,-2.0450,0.123,9.59794,9.59794
1304.00,9.59368,25.106271,0.000398,25.002600,-2.0450,0.122,9.59869,9.59869
1305.00,9.59458,25.106360,0.000396,25.002673,-2.0451,0.123,9.59962,9.59962
1306.00,9.59581,25.106428,0.000396,25.002709,-2.0450,0.123,9.60048,9.60048
1307.00,9.59652,25.106433,0.000401,25.002688,-2.0449,0.123,9.60072,9.60072
1308.00,9.59726,25.106481,0.000402,25.002744,-2.0445,0.123,9.60159,9.60159
1309.00,9.59816,25.106394,0.000396,25.002668,-2.0441,0.123,9.60139,9.60139
1310.00,9.59864,25.106436,0.000399,25.002723,-2.0437,0.123,9.60044,9.60044
1311.00,9.59886,25.106526,0.000400,25.002762,-2.0434,0.123,9.59979,9.59979
1312.00,9.59895,25.106644,0.000402,25.002875,-2.0430,0.123,9.59938,9.59938
1313.00,9.59903,25.106667,0.000398,25.002817,-2.0429,0.123,9.59845,9.59845
1314.00,9.59897,25.106669,0.000401,25.002728,-2.0428,0.123,9.59792,9.59792
1315.00,9.59882,25.106702,0.000399,25.002662,-2.0428,0.123,9.59859,9.59859
1316.00,9.59886,25.106674,0.000401,25.002644,-2.0429,0.123,9.59908,9.59908
1317.00,9.59898,25.106585,0.000398,25.002500,-2.0429,0.123,9.59896,9.59896
1318.00,9.59904,25.106632,0.000398,25.002487,-2.0430,0.124,9.59842,9.59842
1319.00,9.59916,25.106696,0.000399,25.002563,-2.0429,0.124,9.59900,9.59900
1320.00,9.59942,25.106763,0.000400,25.002642,-2.0428,0.124,9.60001,9.60001
1321.00,9.59983,25.106690,0.000396,25.002564,-2.0427,0.124,9.60040,9.60040
1322.00,9.59999,25.106709,0.000397,25.002527,-2.0424,0.123,9.60115,9.60115
1323.00,9.60009,25.106729,0.000399,25.002505,-2.0422,0.123,9.60192,9.60192
1324.00,9.59999,25.106730,0.000397,25.002410,-2.0419,0.123,9.60100,9.60100
1325.00,9.59964,25.106709,0.000396,25.002352,-2.0416,0.124,9.59894,9.59894
1326.00,9.59936,25.106843,0.000400,25.002380,-2.0413,0.124,9.59767,9.59767
1327.00,9.59918,25.106990,0.000399,25.002498,-2.0412,0.124,9.59791,9.59791
1328.00,9.59893,25.107016,0.000395,25.002535,-2.0411,0.124,9.59806,9.59806
1329.00,9.59915,25.107072,0.000393,25.002597,-2.0410,0.124,9.59871,9.59871
1330.00,9.59935,25.107119,0.000394,25.002598,-2.0410,0.125,9.60019,9.60019
1331.00,9.59962,25.107211,0.000392,25.002671,-2.0410,0.125,9.60199,9.60199
1332.00,9.59988,25.107257,0.000388,25.002628,-2.0409,0.125,9.60246,9.60246
1333.00,9.60018,25.107373,0.000390,25.002665,-2.0407,0.125,9.60279,9.60279
1334.00,9.60043,25.107412,0.000392,25.002638,-2.0405,0.125,9.60356,9.60356
1335.00,9.60046,25.107400,0.000390,25.002576,-2.0403,0.125,9.60383,9.60383
1336.00,9.60072,25.107339,0.000386,25.002519,-2.0399,0.125,9.60296,9.60296
1337.00,9.60085,25.107334,0.000388,25.002539,-2.0397,0.125,9.60204,9.60204
1338.00,9.60111,25.107329,0.000385,25.002533,-2.0395,0.125,9.60239,9.60239
1339.00,9.60145,25.107376,0.000383,25.002520,-2.0393,0.126,9.60312,9.60312
1340.00,9.60158,25.107402,0.000383,25.002516,-2.0392,0.126,9.60325,9.60325
1341.00,9.60156,25.107523,0.000387,25.002580,-2.0392,0.126,9.60360,9.60360
1342.00,9.60158,25.107617,0.000388,25.002605,-2.0392,0.126,9.60393,9.60393
1343.00,9.60164,25.107554,0.000388,25.002487,-2.0391,0.126,9.60361,9.60361
1344.00,9.60182,25.107795,0.000395,25.002749,-2.0391,0.126,9.60272,9.60272
1345.00,9.60232,25.107899,0.000394,25.002759,-2.0389,0.126,9.60294,9.60294
1346.00,9.60264,25.107917,0.000394,25.002719,-2.0387,0.126,9.60224,9.60224
1347.00,9.60260,25.107982,0.000393,25.002707,-2.0384,0.126,9.60139,9.60139
1348.00,9.60245,25.108068,0.000396,25.002799,-2.0381,0.126,9.60104,9.60104
1349.00,9.60266,25.107870,0.000391,25.002564,-2.0379,0.126,9.60063,9.60063
1350.00,9.60251,25.107872,0.000393,25.002636,-2.0379,0.126,9.59966,9.59966
1351.00,9.60226,25.107798,0.000392,25.002542,-2.0380,0.126,9.59974,9.59974
1352.00,9.60205,25.107693,0.000390,25.002421,-2.0381,0.126,9.60091,9.60091
1353.00,9.60207,25.107747,0.000386,25.002381,-2.0383,0.126,9.60162,9.60162
1354.00,9.60223,25.107814,0.000384,25.002360,-2.0384,0.127,9.60258,9.60258
1355.00,9.60240,25.107805,0.000381,25.002304,-2.0383,0.127,9.60422,9.60422
1356.00,9.60269,25.107871,0.000380,25.002389,-2.0381,0.127,9.60538,9.60538
1357.00,9.60273,25.107910,0.000385,25.002446,-2.0379,0.127,9.60449,9.60449
1358.00,9.60246,25.107934,0.000390,25.002478,-2.0376,0.127,9.60281,9.60281
1359.00,9.60200,25.107978,0.000392,25.002482,-2.0373,0.127,9.60092,9.60092
1360.00,9.60156,25.108066,0.000394,25.002505,-2.0370,0.127,9.59880,9.59880
1361.00,9.60136,25.108146,0.000394,25.002478,-2.0368,0.127,9.59823,9.59823
1362.00,9.60144,25.108273,0.000392,25.002580,-2.0367,0.127,9.59887,9.59887
1363.00,9.60135,25.108348,0.000388,25.002599,-2.0366,0.127,9.60025,9.60025
1364.00,9.60114,25.108399,0.000390,25.002623,-2.0365,0.128,9.60145,9.60145
1365.00,9.60144,25.108440,0.000395,25.002672,-2.0363,0.128,9.60201,9.60201
1366.00,9.60162,25.108388,0.000397,25.002654,-2.0361,0.128,9.60134,9.60134
1367.00,9.60184,25.108311,0.000394,25.002520,-2.0359,0.128,9.60027,9.60027
1368.00,9.60185,25.108338,0.000396,25.002567,-2.0358,0.128,9.59964,9.59964
1369.00,9.60153,25.108340,0.000392,25.002592,-2.0358,0.128,9.60062,9.60062
1370.00,9.60133,25.108365,0.000387,25.002533,-2.0357,0.128,9.60217,9.60217
1371.00,9.60187,25.108468,0.000384,25.002619,-2.0357,0.128,9.60306,9.60306
1372.00,9.60195,25.108520,0.000387,25.002657,-2.0356,0.128,9.60391,9.60391
1373.00,9.60191,25.108602,0.000385,25.002680,-2.0355,0.128,9.60501,9.60501
1374.00,9.60194,25.108718,0.000388,25.002760,-2.0354,0.128,9.60484,9.60484
1375.00,9.60188,25.108696,0.000385,25.002729,-2.0354,0.129,9.60457,9.60457
1376.00,9.60163,25.108767,0.000386,25.002664,-2.0354,0.129,9.60483,9.60483
1377.00,9.60222,25.108809,0.000387,25.002679,-2.0354,0.129,9.60492,9.60492
1378.00,9.60278,25.108699,0.000390,25.002546,-2.0352,0.128,9.60494,9.60494
1379.00,9.60301,25.108646,0.000388,25.002388,-2.0349,0.128,9.60470,9.60470
1380.00,9.60308,25.108843,0.000392,25.002515,-2.0345,0.128,9.60391,9.60391
1381.00,9.60318,25.108861,0.000395,25.002565,-2.0342,0.128,9.60314,9.60314
1382.00,9.60310,25.108884,0.000393,25.002567,-2.0339,0.129,9.60274,9.60274
1383.00,9.60288,25.109032,0.000392,25.002681,-2.0339,0.129,9.60141,9.60141
1384.00,9.60278,25.109123,0.000393,25.002811,-2.0338,0.129,9.60140,9.60140
1385.00,9.60295,25.109033,0.000392,25.002736,-2.0336,0.129,9.60140,9.60140
1386.00,9.60307,25.109051,0.000392,25.002658,-2.0335,0.129,9.60142,9.60142
1387.00,9.60319,25.109119,0.000391,25.002659,-2.0332,0.129,9.60195,9.60195
1388.00,9.60359,25.109095,0.000388,25.002573,-2.0329,0.129,9.60362,9.60362
1389.00,9.60370,25.109026,0.000386,25.002425,-2.0327,0.130,9.60337,9.60337
1390.00,9.60336,25.109071,0.000384,25.002407,-2.0327,0.130,9.60280,9.60280
1391.00,9.60309,25.109080,0.000383,25.002474,-2.0327,0.130,9.60281,9.60281
1392.00,9.60308,25.109022,0.000385,25.002435,-2.0327,0.130,9.60251,9.60251
1393.00,9.60294,25.109104,0.000390,25.002513,-2.0329,0.130,9.60145,9.60145
1394.00,9.60276,25.109177,0.000395,25.002657,-2.0328,0.130,9.60134,9.60134
1395.00,9.60254,25.109219,0.000396,25.002689,-2.0327,0.130,9.60207,9.60207
1396.00,9.60250,25.109283,0.000393,25.002660,-2.0324,0.130,9.60269,9.60269
1397.00,9.60268,25.109418,0.000392,25.002717,-2.0322,0.130,9.60393,9.60393
1398.00,9.60284,25.109457,0.000391,25.002675,-2.0318,0.130,9.60476,9.60476
1399.00,9.60284,25.109504,0.000388,25.002585,-2.0316,0.130,9.60536,9.60536
1400.00,9.60283,25.109585,0.000387,25.002551,-2.0317,0.131,9.60510,9.60510
1401.00,9.60302,25.109664,0.000389,25.002586,-2.0315,0.131,9.60598,9.60598
1402.00,9.60341,25.109653,0.000388,25.002544,-2.0313,0.131,9.60574,9.60574
1403.00,9.60370,25.109661,0.000386,25.002575,-2.0312,0.131,9.60560,9.60560
1404.00,9.60382,25.109567,0.000382,25.002487,-2.0310,0.131,9.60307,9.60307
1405.00,9.60383,25.109608,0.000384,25.002559,-2.0308,0.131,9.59746,9.59746
1406.00,9.60401,25.109595,0.000384,25.002521,-2.0307,0.131,9.58448,9.58448
1407.00,9.60464,25.109683,0.000383,25.002602,-2.0307,0.131,9.56698,9.56698
1408.00,9.60538,25.109702,0.000383,25.002553,-2.0306,0.132,9.54556,9.54556
1409.00,9.60584,25.109883,0.000388,25.002687,-2.0304,0.132,9.52373,9.52373
1410.00,9.60564,25.109910,0.000387,25.002623,-2.0301,0.132,9.50392,9.50392
1411.00,9.60708,25.109913,0.000386,25.002581,-2.0299,0.132,9.49047,9.49047
@10,2.0001,4.0, 1410.121 
1412.00,9.60627,25.109921,0.000387,25.002495,-2.0298,0.132,9.48327,9.48327
1413.00,9.60455,25.109881,0.000386,25.002407,-2.0299,0.132,9.48183,9.48183
1414.00,9.59297,25.109929,0.000388,25.002435,-2.0300,0.132,9.48500,9.48500
1415.00,9.57442,25.109848,0.000384,25.002413,-2.0301,0.132,9.49154,9.49154
1416.00,9.54398,25.109892,0.000386,25.002532,-2.0300,0.132,9.49899,9.49899
1417.00,9.51848,25.109946,0.000391,25.002589,-2.0299,0.132,9.50697,9.50697
1418.00,9.49789,25.110121,0.000392,25.002765,-2.0296,0.132,9.51458,9.51458
1419.00,9.48379,25.110140,0.000392,25.002740,-2.0294,0.132,9.52121,9.52121
1420.00,9.47703,25.110276,0.000397,25.002780,-2.0290,0.132,9.52655,9.52655
1421.00,9.47868,25.110345,0.000395,25.002722,-2.0289,0.132,9.53014,9.53014
1422.00,9.48282,25.110386,0.000391,25.002717,-2.0288,0.133,9.53306,9.53306
1423.00,9.49073,25.110401,0.000392,25.002609,-2.0286,0.133,9.53559,9.53559
1424.00,9.49960,25.110380,0.000390,25.002533,-2.0284,0.133,9.53884,9.53884
1425.00,9.50831,25.110446,0.000390,25.002553,-2.0282,0.133,9.54352,9.54352
1426.00,9.51459,25.110386,0.000386,25.002519,-2.0280,0.133,9.54996,9.54996
1427.00,9.52133,25.110487,0.000389,25.002588,-2.0279,0.133,9.55647,9.55647
1428.00,9.52564,25.110469,0.000389,25.002601,-2.0279,0.133,9.56253,9.56253
1429.00,9.52841,25.110547,0.000387,25.002629,-2.0278,0.133,9.56788,9.56788
1430.00,9.53246,25.110503,0.000382,25.002546,-2.0276,0.133,9.57253,9.57253
1431.00,9.53673,25.110629,0.000384,25.002568,-2.0274,0.134,9.57574,9.57574
1432.00,9.53941,25.110589,0.000380,25.002503,-2.0271,0.134,9.57722,9.57722
1433.00,9.54279,25.110644,0.000379,25.002510,-2.0269,0.134,9.57895,9.57895
1434.00,9.54916,25.110623,0.000380,25.002518,-2.0268,0.134,9.58099,9.58099
1435.00,9.55787,25.110882,0.000387,25.002728,-2.0267,0.134,9.58194,9.58194
1436.00,9.56390,25.110884,0.000386,25.002744,-2.0265,0.134,9.58365,9.58365
1437.00,9.56793,25.110872,0.000386,25.002685,-2.0264,0.134,9.58578,9.58578
1438.00,9.57144,25.110937,0.000387,25.002689,-2.0261,0.134,9.58775,9.58775
1439.00,9.57325,25.111090,0.000390,25.002718,-2.0259,0.134,9.58936,9.58936
1440.00,9.57552,25.110999,0.000389,25.002600,-2.0257,0.134,9.59104,9.59104
1441.00,9.57747,25.111148,0.000392,25.002694,-2.0254,0.134,9.59281,9.59281
1442.00,9.57940,25.111239,0.000394,25.002751,-2.0252,0.134,9.59318,9.59318
1443.00,9.58159,25.111233,0.000394,25.002722,-2.0252,0.134,9.59361,9.59361
1444.00,9.58371,25.111220,0.000391,25.002670,-2.0251,0.135,9.59383,9.59383
1445.00,9.58469,25.111253,0.000392,25.002669,-2.0252,0.135,9.59410,9.59410
1446.00,9.58586,25.111262,0.000390,25.002609,-2.0253,0.135,9.59415,9.59415
1447.00,9.58737,25.111338,0.000388,25.002664,-2.0254,0.135,9.59631,9.59631
1448.00,9.58893,25.111411,0.000391,25.002689,-2.0253,0.135,9.59809,9.59809
1449.00,9.59026,25.111565,0.000395,25.002807,-2.0253,0.135,9.59958,9.59958
1450.00,9.59144,25.111546,0.000390,25.002754,-2.0252,0.135,9.60061,9.60061
1451.00,9.59257,25.111466,0.000389,25.002604,-2.0251,0.135,9.60142,9.60142
1452.00,9.59367,25.111513,0.000392,25.002526,-2.0249,0.135,9.60215,9.60215
1453.00,9.59506,25.111588,0.000388,25.002543,-2.0247,0.135,9.60303,9.60303
1454.00,9.59611,25.111450,0.000386,25.002375,-2.0245,0.135,9.60363,9.60363
1455.00,9.59717,25.111509,0.000387,25.002379,-2.0244,0.135,9.60515,9.60515
1456.00,9.59822,25.111622,0.000389,25.002463,-2.0242,0.135,9.60620,9.60620
1457.00,9.59906,25.111589,0.000383,25.002426,-2.0241,0.136,9.60624,9.60624
1458.00,9.59979,25.111608,0.000385,25.002454,-2.0240,0.136,9.60561,9.60561
1459.00,9.60026,25.111724,0.000388,25.002549,-2.0237,0.136,9.60491,9.60491
1460.00,9.60071,25.111743,0.000390,25.002569,-2.0234,0.136,9.60377,9.60377
1461.00,9.60112,25.111739,0.000392,25.002547,-2.0233,0.136,9.60380,9.60380
1462.00,9.60188,25.111849,0.000399,25.002626,-2.0231,0.136,9.60480,9.60480
1463.00,9.60272,25.111935,0.000399,25.002617,-2.0229,0.136,9.60551,9.60551
1464.00,9.60331,25.112023,0.000395,25.002594,-2.0230,0.136,9.60617,9.60617
1465.00,9.60383,25.112076,0.000393,25.002616,-2.0230,0.136,9.60681,9.60681
1466.00,9.60433,25.112154,0.000389,25.002712,-2.0229,0.136,9.60666,9.60666
1467.00,9.60478,25.112120,0.000388,25.002687,-2.0228,0.136,9.60545,9.60545
1468.00,9.60483,25.112101,0.000391,25.002671,-2.0228,0.136,9.60543,9.60543
1469.00,9.60502,25.112064,0.000393,25.002679,-2.0227,0.136,9.60581,9.60581
1470.00,9.60537,25.112047,0.000392,25.002589,-2.0226,0.136,9.60576,9.60576
1471.00,9.60543,25.112156,0.000394,25.002646,-2.0225,0.136,9.60456,9.60456
1472.00,9.60517,25.112185,0.000391,25.002684,-2.0223,0.136,9.60368,9.60368
1473.00,9.60494,25.112144,0.000385,25.002665,-2.0221,0.137,9.60285,9.60285
1474.00,9.60478,25.112153,0.000385,25.002682,-2.0218,0.137,9.60223,9.60223
1475.00,9.60466,25.112214,0.000385,25.002748,-2.0215,0.137,9.60151,9.60151
1476.00,9.60434,25.112229,0.000386,25.002734,-2.0213,0.137,9.60223,9.60223
1477.00,9.60438,25.112315,0.000387,25.002708,-2.0212,0.137,9.60384,9.60384
1478.00,9.60451,25.112381,0.000388,25.002740,-2.0210,0.137,9.60480,9.60480
1479.00,9.60476,25.112348,0.000388,25.002685,-2.0209,0.137,9.60554,9.60554
1480.00,9.60474,25.112420,0.000389,25.002717,-2.0208,0.137,9.60669,9.60669
1481.00,9.60472,25.112304,0.000385,25.002554,-2.0207,0.137,9.60718,9.60718
1482.00,9.60484,25.112298,0.000386,25.002495,-2.0205,0.138,9.60645,9.60645
1483.00,9.60481,25.112358,0.000387,25.002495,-2.0204,0.138,9.60613,9.60613
1484.00,9.60480,25.112476,0.000385,25.002511,-2.0203,0.138,9.60578,9.60578
1485.00,9.60492,25.112410,0.000384,25.002408,-2.0202,0.138,9.60587,9.60587
1486.00,9.60498,25.112498,0.000385,25.002420,-2.0202,0.138,9.60591,9.60591
1487.00,9.60501,25.112506,0.000380,25.002459,-2.0202,0.138,9.60643,9.60643
1488.00,9.60504,25.112613,0.000380,25.002529,-2.0202,0.138,9.60621,9.60621
1489.00,9.60491,25.112732,0.000385,25.002564,-2.0201,0.138,9.60567,9.60567
1490.00,9.60477,25.112914,0.000387,25.002659,-2.0199,0.138,9.60524,9.60524
1491.00,9.60503,25.113013,0.000388,25.002739,-2.0198,0.138,9.60571,9.60571
1492.00,9.60558,25.113114,0.000392,25.002751,-2.0197,0.138,9.60706,9.60706
1493.00,9.60611,25.113157,0.000395,25.002699,-2.0195,0.138,9.60887,9.60887
1494.00,9.60671,25.113112,0.000396,25.002676,-2.0193,0.138,9.61053,9.61053
1495.00,9.60705,25.113095,0.000395,25.002616,-2.0192,0.138,9.61114,9.61114
1496.00,9.60737,25.113134,0.000396,25.002558,-2.0190,0.138,9.61101,9.61101
1497.00,9.60734,25.113172,0.000396,25.002546,-2.0187,0.139,9.60901,9.60901
1498.00,9.60708,25.113156,0.000396,25.002517,-2.0184,0.139,9.60618,9.60618
1499.00,9.60675,25.113190,0.000396,25.002533,-2.0183,0.139,9.60477,9.60477
1500.00,9.60659,25.113232,0.000400,25.002585,-2.0182,0.139,9.60439,9.60439
1501.00,9.60681,25.113221,0.000401,25.002630,-2.0181,0.139,9.60411,9.60411
1502.00,9.60689,25.113230,0.000399,25.002681,-2.0182,0.139,9.60514,9.60514
1503.00,9.60696,25.113190,0.000393,25.002652,-2.0182,0.139,9.60682,9.60682
1504.00,9.60695,25.113284,0.000395,25.002680,-2.0182,0.139,9.60821,9.60821
1505.00,9.60702,25.113301,0.000393,25.002666,-2.0182,0.139,9.60923,9.60923
1506.00,9.60741,25.113399,0.000393,25.002691,-2.0179,0.139,9.60987,9.60987
1507.00,9.60784,25.113437,0.000391,25.002609,-2.0178,0.139,9.60968,9.60968
1508.00,9.60834,25.113598,0.000394,25.002683,-2.0175,0.139,9.60983,9.60983
1509.00,9.60828,25.113548,0.000388,25.002605,-2.0172,0.140,9.60927,9.60927
1510.00,9.60822,25.113644,0.000388,25.002666,-2.0170,0.140,9.60869,9.60869
1511.00,9.60829,25.113612,0.000383,25.002574,-2.0168,0.140,9.60915,9.60915
1512.00,9.60853,25.113607,0.000383,25.002500,-2.0166,0.140,9.61029,9.61029
1513.00,9.60855,25.113523,0.000384,25.002373,-2.0165,0.140,9.61132,9.61132
1514.00,9.60842,25.113574,0.000386,25.002391,-2.0163,0.140,9.61175,9.61175
1515.00,9.60838,25.113551,0.000384,25.002321,-2.0162,0.140,9.61227,9.61227
1516.00,9.60869,25.113611,0.000390,25.002372,-2.0161,0.140,9.61284,9.61284
1517.00,9.60939,25.113690,0.000397,25.002458,-2.0160,0.140,9.61394,9.61394
1518.00,9.61009,25.113846,0.000401,25.002539,-2.0158,0.140,9.61397,9.61397
1519.00,9.61066,25.113912,0.000400,25.002542,-2.0157,0.140,9.61396,9.61396
1520.00,9.61092,25.114008,0.000402,25.002549,-2.0156,0.140,9.61399,9.61399
1521.00,9.61110,25.114056,0.000400,25.002522,-2.0158,0.140,9.61271,9.61271
1522.00,9.61111,25.114121,0.000396,25.002513,-2.0158,0.141,9.61066,9.61066
1523.00,9.61107,25.114011,0.000391,25.002408,-2.0158,0.141,9.60879,9.60879
1524.00,9.61072,25.114060,0.000394,25.002461,-2.0159,0.141,9.60697,9.60697
1525.00,9.61034,25.114064,0.000397,25.002518,-2.0159,0.141,9.60626,9.60626
1526.00,9.61033,25.114049,0.000399,25.002576,-2.0156,0.141,9.60702,9.60702
1527.00,9.61061,25.113974,0.000401,25.002615,-2.0154,0.141,9.60803,9.60803
1528.00,9.61080,25.114074,0.000401,25.002761,-2.0153,0.141,9.60956,9.60956
1529.00,9.61108,25.114012,0.000397,25.002662,-2.0150,0.141,9.61220,9.61220
1530.00,9.61129,25.114085,0.000393,25.002674,-2.0148,0.141,9.61314,9.61314
1531.00,9.61123,25.114148,0.000390,25.002576,-2.0147,0.141,9.61245,9.61245
1532.00,9.61115,25.114230,0.000388,25.002478,-2.0147,0.142,9.61067,9.61067
1533.00,9.61107,25.114218,0.000387,25.002355,-2.0146,0.142,9.60911,9.60911
1534.00,9.61070,25.114290,0.000388,25.002345,-2.0145,0.142,9.60717,9.60717
1535.00,9.60991,25.114228,0.000389,25.002240,-2.0145,0.142,9.60644,9.60644
1536.00,9.60920,25.114248,0.000392,25.002295,-2.0144,0.142,9.60648,9.60648
1537.00,9.60915,25.114382,0.000392,25.002443,-2.0141,0.142,9.60780,9.60780
1538.00,9.60892,25.114423,0.000394,25.002519,-2.0139,0.142,9.60894,9.60894
1539.00,9.60867,25.114504,0.000395,25.002585,-2.0137,0.142,9.60956,9.60956
1540.00,9.60907,25.114567,0.000393,25.002591,-2.0135,0.142,9.60939,9.60939
1541.00,9.60981,25.114672,0.000392,25.002646,-2.0133,0.142,9.60944,9.60944
1542.00,9.60977,25.114681,0.000392,25.002628,-2.0131,0.142,9.60962,9.60962
1543.00,9.60971,25.114820,0.000395,25.002651,-2.0131,0.142,9.60994,9.60994
1544.00,9.60979,25.114838,0.000396,25.002631,-2.0130,0.142,9.61134,9.61134
1545.00,9.61011,25.114965,0.000398,25.002697,-2.0127,0.142,9.61179,9.61179
1546.00,9.61014,25.115016,0.000396,25.002709,-2.0127,0.143,9.61177,9.61177
1547.00,9.60984,25.115065,0.000397,25.002711,-2.0126,0.143,9.61061,9.61061
1548.00,9.60959,25.115074,0.000399,25.002671,-2.0126,0.142,9.60988,9.60988
1549.00,9.60930,25.115094,0.000397,25.002690,-2.0125,0.143,9.60838,9.60838
1550.00,9.60897,25.115068,0.000398,25.002666,-2.0124,0.143,9.60767,9.60767
1551.00,9.60884,25.114986,0.000401,25.002598,-2.0122,0.143,9.60779,9.60779
1552.00,9.60901,25.114932,0.000400,25.002561,-2.0120,0.142,9.60802,9.60802
1553.00,9.60954,25.114984,0.000397,25.002633,-2.0118,0.143,9.60765,9.60765
1554.00,9.60963,25.115035,0.000396,25.002595,-2.0117,0.143,9.60415,9.60415
1555.00,9.60960,25.115052,0.000391,25.002568,-2.0117,0.143,9.59739,9.59739
1556.00,9.60972,25.115105,0.000387,25.002526,-2.0118,0.143,9.58698,9.58698
1557.00,9.60965,25.115175,0.000383,25.002478,-2.0118,0.144,9.57241,9.57241
1558.00,9.60901,25.115052,0.000379,25.002337,-2.0118,0.144,9.55427,9.55427
1559.00,9.60803,25.115046,0.000373,25.002350,-2.0117,0.144,9.53541,9.53541
1560.00,9.60859,25.115149,0.000371,25.002491,-2.0115,0.145,9.51775,9.51775
1561.00,9.60928,25.115246,0.000372,25.002524,-2.0112,0.145,9.50356,9.50356
@11,2.0001,4.0, 1560.054 
1562.00,9.60727,25.115278,0.000375,25.002541,-2.0110,0.145,9.49583,9.49583
1563.00,9.60500,25.115358,0.000378,25.002610,-2.0109,0.145,9.49368,9.49368
1564.00,9.59044,25.115375,0.000384,25.002595,-2.0108,0.145,9.49721,9.49721
1565.00,9.57438,25.115308,0.000387,25.002420,-2.0107,0.145,9.50472,9.50472
1566.00,9.55826,25.115504,0.000391,25.002597,-2.0105,0.145,9.51397,9.51397
1567.00,9.53359,25.115524,0.000386,25.002560,-2.0103,0.145,9.52269,9.52269
1568.00,9.51471,25.115651,0.000382,25.002561,-2.0100,0.145,9.53031,9.53031
1569.00,9.49630,25.115743,0.000381,25.002592,-2.0098,0.146,9.53672,9.53672
1570.00,9.48674,25.115778,0.000381,25.002642,-2.0095,0.146,9.54195,9.54195
1571.00,9.48890,25.115572,0.000378,25.002449,-2.0094,0.146,9.54593,9.54593
1572.00,9.49495,25.115619,0.000383,25.002490,-2.0093,0.146,9.55065,9.55065
1573.00,9.50397,25.115615,0.000390,25.002478,-2.0092,0.146,9.55487,9.55487
1574.00,9.51373,25.115645,0.000391,25.002470,-2.0089,0.146,9.55929,9.55929
1575.00,9.52365,25.115728,0.000389,25.002447,-2.0088,0.146,9.56327,9.56327
1576.00,9.53304,25.115821,0.000391,25.002482,-2.0087,0.146,9.56799,9.56799
1577.00,9.53806,25.115852,0.000390,25.002502,-2.0088,0.146,9.57161,9.57161
1578.00,9.54191,25.115861,0.000387,25.002518,-2.0090,0.146,9.57503,9.57503
1579.00,9.54639,25.115924,0.000390,25.002525,-2.0090,0.146,9.57718,9.57718
1580.00,9.55066,25.115974,0.000396,25.002593,-2.0090,0.146,9.58028,9.58028
1581.00,9.55476,25.115996,0.000394,25.002592,-2.0087,0.146,9.58270,9.58270
1582.00,9.55904,25.116003,0.000395,25.002569,-2.0082,0.146,9.58527,9.58527
1583.00,9.56239,25.116019,0.000394,25.002556,-2.0077,0.146,9.58825,9.58825
1584.00,9.56600,25.116049,0.000393,25.002614,-2.0075,0.146,9.59193,9.59193
1585.00,9.56992,25.115984,0.000387,25.002506,-2.0074,0.147,9.59493,9.59493
1586.00,9.57326,25.115981,0.000387,25.002540,-2.0073,0.147,9.59744,9.59744
1587.00,9.57638,25.116045,0.000389,25.002569,-2.0073,0.147,9.59902,9.59902
1588.00,9.57940,25.116083,0.000392,25.002563,-2.0073,0.147,9.59994,9.59994
1589.00,9.58277,25.116062,0.000393,25.002504,-2.0071,0.147,9.60019,9.60019
1590.00,9.58590,25.116157,0.000397,25.002611,-2.0069,0.147,9.60088,9.60088
1591.00,9.58873,25.116204,0.000396,25.002603,-2.0067,0.147,9.60155,9.60155
1592.00,9.59041,25.116269,0.000392,25.002555,-2.0067,0.147,9.60233,9.60233
1593.00,9.59190,25.116369,0.000391,25.002566,-2.0066,0.147,9.60306,9.60306
1594.00,9.59335,25.116479,0.000391,25.002582,-2.0065,0.147,9.60359,9.60359
1595.00,9.59430,25.116521,0.000390,25.002536,-2.0065,0.147,9.60369,9.60369
1596.00,9.59558,25.116597,0.000392,25.002515,-2.0064,0.147,9.60311,9.60311
1597.00,9.59675,25.116614,0.000394,25.002605,-2.0062,0.147,9.60308,9.60308
1598.00,9.59802,25.116642,0.000395,25.002644,-2.0060,0.147,9.60337,9.60337
1599.00,9.59938,25.116645,0.000394,25.002684,-2.0060,0.147,9.60496,9.60496
1600.00,9.60088,25.116697,0.000395,25.002746,-2.0057,0.147,9.60611,9.60611
1601.00,9.60200,25.116711,0.000396,25.002780,-2.0055,0.147,9.60805,9.60805
1602.00,9.60309,25.116791,0.000396,25.002831,-2.0052,0.148,9.60993,9.60993
1603.00,9.60402,25.116781,0.000394,25.002804,-2.0050,0.148,9.61131,9.61131
1604.00,9.60477,25.116804,0.000394,25.002777,-2.0050,0.148,9.61153,9.61153
1605.00,9.60537,25.116753,0.000394,25.002675,-2.0049,0.148,9.61219,9.61219
1606.00,9.60605,25.116754,0.000391,25.002590,-2.0048,0.148,9.61263,9.61263
1607.00,9.60659,25.116683,0.000393,25.002478,-2.0049,0.148,9.61180,9.61180
1608.00,9.60708,25.116695,0.000397,25.002478,-2.0048,0.148,9.61111,9.61111
1609.00,9.60754,25.116678,0.000396,25.002464,-2.0046,0.148,9.61161,9.61161
1610.00,9.60821,25.116772,0.000393,25.002520,-2.0045,0.148,9.61237,9.61237
1611.00,9.60877,25.116959,0.000399,25.002711,-2.0043,0.149,9.61200,9.61200
1612.00,9.60907,25.117046,0.000396,25.002713,-2.0041,0.149,9.61168,9.61168
1613.00,9.60917,25.117159,0.000395,25.002741,-2.0040,0.149,9.61129,9.61129
1614.00,9.60938,25.117233,0.000396,25.002735,-2.0039,0.149,9.60999,9.60999
1615.00,9.60954,25.117220,0.000398,25.002689,-2.0038,0.149,9.60779,9.60779
1616.00,9.60987,25.117215,0.000396,25.002624,-2.0038,0.149,9.60738,9.60738
1617.00,9.61047,25.117244,0.000394,25.002618,-2.0037,0.149,9.60771,9.60771
1618.00,9.61065,25.117235,0.000392,25.002597,-2.0036,0.149,9.60760,9.60760
1619.00,9.61047,25.117244,0.000394,25.002555,-2.0035,0.149,9.60804,9.60804
1620.00,9.61033,25.117358,0.000394,25.002561,-2.0034,0.149,9.61008,9.61008
1621.00,9.60995,25.117395,0.000393,25.002483,-2.0034,0.149,9.61208,9.61208
1622.00,9.61003,25.117498,0.000396,25.002538,-2.0035,0.149,9.61274,9.61274
1623.00,9.61085,25.117530,0.000397,25.002513,-2.0036,0.149,9.61439,9.61439
1624.00,9.61120,25.117681,0.000397,25.002604,-2.0035,0.149,9.61592,9.61592
1625.00,9.61140,25.117752,0.000398,25.002697,-2.0034,0.149,9.61596,9.61596
1626.00,9.61130,25.117679,0.000398,25.002715,-2.0033,0.150,9.61569,9.61569
1627.00,9.61143,25.117623,0.000399,25.002628,-2.0030,0.150,9.61573,9.61573
1628.00,9.61099,25.117699,0.000396,25.002645,-2.0029,0.150,9.61457,9.61457
1629.00,9.61146,25.117591,0.000393,25.002533,-2.0027,0.150,9.61320,9.61320
1630.00,9.61237,25.117546,0.000394,25.002479,-2.0024,0.150,9.61223,9.61223
1631.00,9.61267,25.117629,0.000397,25.002528,-2.0022,0.150,9.61105,9.61105
1632.00,9.61224,25.117634,0.000395,25.002578,-2.0019,0.150,9.61086,9.61086
1633.00,9.61224,25.117652,0.000398,25.002557,-2.0016,0.150,9.61142,9.61142
1634.00,9.61220,25.117776,0.000401,25.002662,-2.0014,0.150,9.61189,9.61189
1635.00,9.61257,25.117830,0.000402,25.002673,-2.0013,0.150,9.61192,9.61192
1636.00,9.61295,25.117798,0.000397,25.002576,-2.0012,0.150,9.61109,9.61109
1637.00,9.61360,25.117909,0.000397,25.002596,-2.0010,0.150,9.61104,9.61104
1638.00,9.61333,25.117909,0.000397,25.002571,-2.0008,0.151,9.61203,9.61203
1639.00,9.61331,25.117882,0.000397,25.002512,-2.0007,0.151,9.61287,9.61287
1640.00,9.61345,25.117957,0.000398,25.002532,-2.0006,0.151,9.61331,9.61331
1641.00,9.61311,25.117989,0.000397,25.002523,-2.0005,0.151,9.61372,9.61372
1642.00,9.61282,25.117944,0.000395,25.002439,-2.0005,0.151,9.61337,9.61337
1643.00,9.61258,25.118046,0.000397,25.002503,-2.0006,0.151,9.61179,9.61179
1644.00,9.61243,25.118180,0.000394,25.002535,-2.0006,0.151,9.61174,9.61174
1645.00,9.61258,25.118178,0.000392,25.002488,-2.0006,0.151,9.61343,9.61343
1646.00,9.61287,25.118229,0.000394,25.002495,-2.0005,0.151,9.61604,9.61604
1647.00,9.61292,25.118327,0.000393,25.002545,-2.0004,0.151,9.61752,9.61752
1648.00,9.61348,25.118316,0.000392,25.002511,-2.0002,0.151,9.62004,9.62004
1649.00,9.61393,25.118309,0.000388,25.002529,-2.0000,0.151,9.62181,9.62181
1650.00,9.61413,25.118340,0.000387,25.002503,-1.9998,0.152,9.62190,9.62190
1651.00,9.61448,25.118413,0.000385,25.002533,-1.9998,0.152,9.62140,9.62140
1652.00,9.61506,25.118362,0.000386,25.002460,-1.9998,0.152,9.62179,9.62179
1653.00,9.61564,25.118344,0.000386,25.002431,-1.9998,0.152,9.62155,9.62155
1654.00,9.61576,25.118282,0.000389,25.002328,-1.9996,0.152,9.62039,9.62039
1655.00,9.61710,25.118263,0.000389,25.002332,-1.9995,0.152,9.61982,9.61982
1656.00,9.61792,25.118238,0.000390,25.002331,-1.9992,0.152,9.61826,9.61826
1657.00,9.61817,25.118287,0.000392,25.002370,-1.9990,0.152,9.61660,9.61660
1658.00,9.61821,25.118347,0.000391,25.002380,-1.9987,0.152,9.61581,9.61581
1659.00,9.61765,25.118475,0.000394,25.002479,-1.9985,0.152,9.61515,9.61515
1660.00,9.61741,25.118615,0.000394,25.002514,-1.9985,0.152,9.61434,9.61434
1661.00,9.61742,25.118695,0.000394,25.002532,-1.9983,0.152,9.61439,9.61439
1662.00,9.61758,25.118754,0.000394,25.002544,-1.9982,0.152,9.61503,9.61503
1663.00,9.61794,25.118732,0.000396,25.002523,-1.9982,0.152,9.61530,9.61530
1664.00,9.61821,25.118755,0.000394,25.002507,-1.9981,0.153,9.61514,9.61514
1665.00,9.61787,25.118702,0.000395,25.002512,-1.9979,0.153,9.61504,9.61504
1666.00,9.61744,25.118750,0.000394,25.002500,-1.9978,0.153,9.61523,9.61523
1667.00,9.61715,25.118839,0.000391,25.002527,-1.9977,0.153,9.61444,9.61444
1668.00,9.61683,25.118966,0.000390,25.002550,-1.9977,0.153,9.61391,9.61391
1669.00,9.61636,25.118974,0.000389,25.002518,-1.9976,0.154,9.61345,9.61345
1670.00,9.61575,25.119006,0.000390,25.002430,-1.9976,0.154,9.61254,9.61254
1671.00,9.61516,25.119009,0.000393,25.002373,-1.9976,0.153,9.61195,9.61195
1672.00,9.61483,25.119139,0.000397,25.002440,-1.9975,0.153,9.61256,9.61256
1673.00,9.61442,25.119071,0.000394,25.002382,-1.9973,0.153,9.61186,9.61186
1674.00,9.61414,25.119104,0.000394,25.002406,-1.9970,0.154,9.61264,9.61264
1675.00,9.61410,25.119217,0.000394,25.002534,-1.9968,0.154,9.61435,9.61435
1676.00,9.61424,25.119256,0.000393,25.002553,-1.9966,0.154,9.61621,9.61621
1677.00,9.61464,25.119219,0.000391,25.002466,-1.9966,0.154,9.61697,9.61697
1678.00,9.61471,25.119369,0.000398,25.002524,-1.9965,0.154,9.61758,9.61758
1679.00,9.61471,25.119422,0.000399,25.002547,-1.9965,0.154,9.61775,9.61775
1680.00,9.61480,25.119380,0.000397,25.002481,-1.9965,0.154,9.61756,9.61756
1681.00,9.61498,25.119357,0.000395,25.002495,-1.9964,0.154,9.61693,9.61693
1682.00,9.61513,25.119346,0.000397,25.002498,-1.9962,0.154,9.61661,9.61661
1683.00,9.61507,25.119388,0.000396,25.002509,-1.9960,0.154,9.61679,9.61679
1684.00,9.61508,25.119398,0.000395,25.002433,-1.9958,0.154,9.61597,9.61597
1685.00,9.61516,25.119432,0.000398,25.002415,-1.9956,0.154,9.61477,9.61477
1686.00,9.61510,25.119529,0.000402,25.002416,-1.9953,0.154,9.61432,9.61432
1687.00,9.61506,25.119525,0.000402,25.002368,-1.9951,0.154,9.61469,9.61469
1688.00,9.61526,25.119458,0.000398,25.002309,-1.9951,0.154,9.61501,9.61501
1689.00,9.61541,25.119484,0.000399,25.002354,-1.9951,0.155,9.61570,9.61570
1690.00,9.61553,25.119477,0.000399,25.002344,-1.9950,0.155,9.61575,9.61575
1691.00,9.61565,25.119529,0.000398,25.002353,-1.9950,0.155,9.61481,9.61481
1692.00,9.61549,25.119582,0.000396,25.002363,-1.9950,0.155,9.61381,9.61381
1693.00,9.61580,25.119700,0.000399,25.002475,-1.9949,0.155,9.61474,9.61474
1694.00,9.61609,25.119829,0.000400,25.002565,-1.9947,0.155,9.61487,9.61487
1695.00,9.61594,25.119942,0.000398,25.002558,-1.9945,0.155,9.61528,9.61528
1696.00,9.61566,25.119978,0.000399,25.002557,-1.9943,0.155,9.61557,9.61557
1697.00,9.61518,25.120060,0.000400,25.002633,-1.9941,0.155,9.61493,9.61493
1698.00,9.61498,25.120115,0.000400,25.002634,-1.9939,0.155,9.61328,9.61328
1699.00,9.61482,25.120062,0.000401,25.002551,-1.9938,0.155,9.61283,9.61283
1700.00,9.61448,25.120014,0.000400,25.002554,-1.9937,0.155,9.61400,9.61400
1701.00,9.61430,25.120032,0.000400,25.002566,-1.9936,0.156,9.61564,9.61564
1702.00,9.61477,25.119988,0.000398,25.002521,-1.9935,0.156,9.61744,9.61744
1703.00,9.61522,25.120080,0.000398,25.002510,-1.9934,0.156,9.61812,9.61812
1704.00,9.61545,25.120123,0.000395,25.002472,-1.9932,0.156,9.61621,9.61621
1705.00,9.61524,25.120164,0.000394,25.002483,-1.9930,0.156,9.61031,9.61031
1706.00,9.61525,25.120110,0.000388,25.002411,-1.9928,0.156,9.60096,9.60096
1707.00,9.61588,25.120178,0.000388,25.002442,-1.9926,0.156,9.58676,9.58676
1708.00,9.61541,25.120145,0.000383,25.002414,-1.9924,0.156,9.56983,9.56983
1709.00,9.61567,25.120273,0.000381,25.002538,-1.9923,0.157,9.55183,9.55183
1710.00,9.61797,25.120318,0.000377,25.002482,-1.9923,0.157,9.53399,9.53399
1711.00,9.62003,25.120437,0.000377,25.002526,-1.9922,0.157,9.51964,9.51964
@12,2.0001,4.0, 1710.095 
1712.00,9.61873,25.120555,0.000376,25.002583,-1.9920,0.157,9.51198,9.51198
1713.00,9.61522,25.120573,0.000378,25.002590,-1.9917,0.157,9.50933,9.50933
1714.00,9.60501,25.120535,0.000377,25.002503,-1.9915,0.157,9.51149,9.51149
1715.00,9.59105,25.120585,0.000378,25.002560,-1.9913,0.158,9.51894,9.51894
1716.00,9.57384,25.120586,0.000376,25.002556,-1.9912,0.158,9.52852,9.52852
1717.00,9.54783,25.120542,0.000376,25.002535,-1.9912,0.158,9.53772,9.53772
1718.00,9.53126,25.120521,0.000377,25.002499,-1.9912,0.158,9.54578,9.54578
1719.00,9.51532,25.120550,0.000380,25.002536,-1.9912,0.158,9.55229,9.55229
1720.00,9.50312,25.120552,0.000382,25.002543,-1.9910,0.158,9.55717,9.55717
1721.00,9.50408,25.120597,0.000388,25.002550,-1.9909,0.158,9.56221,9.56221
1722.00,9.50978,25.120692,0.000390,25.002530,-1.9906,0.158,9.56697,9.56697
1723.00,9.51801,25.120765,0.000387,25.002525,-1.9905,0.158,9.57196,9.57196
1724.00,9.52591,25.120885,0.000391,25.002578,-1.9904,0.159,9.57619,9.57619
1725.00,9.53902,25.120965,0.000394,25.002601,-1.9903,0.158,9.57982,9.57982
1726.00,9.54980,25.120990,0.000395,25.002612,-1.9902,0.159,9.58120,9.58120
1727.00,9.55518,25.121033,0.000395,25.002606,-1.9901,0.159,9.58244,9.58244
1728.00,9.55757,25.121155,0.000401,25.002680,-1.9902,0.159,9.58417,9.58417
1729.00,9.56175,25.121093,0.000398,25.002594,-1.9900,0.159,9.58651,9.58651
1730.00,9.56558,25.121141,0.000394,25.002593,-1.9899,0.159,9.58864,9.58864
1731.00,9.57377,25.121192,0.000393,25.002618,-1.9897,0.159,9.59046,9.59046
1732.00,9.57831,25.121168,0.000396,25.002635,-1.9895,0.159,9.59313,9.59313
1733.00,9.57939,25.121136,0.000394,25.002597,-1.9892,0.159,9.59560,9.59560
1734.00,9.58090,25.121204,0.000397,25.002658,-1.9890,0.159,9.59791,9.59791
1735.00,9.58314,25.121291,0.000403,25.002738,-1.9888,0.159,9.60003,9.60003
1736.00,9.58482,25.121384,0.000408,25.002768,-1.9888,0.159,9.60247,9.60247
1737.00,9.58730,25.121466,0.000409,25.002783,-1.9887,0.159,9.60401,9.60401
1738.00,9.58935,25.121512,0.000412,25.002802,-1.9886,0.159,9.60487,9.60487
1739.00,9.59134,25.121469,0.000406,25.002685,-1.9886,0.159,9.60641,9.60641
1740.00,9.59316,25.121428,0.000403,25.002582,-1.9885,0.159,9.60729,9.60729
1741.00,9.59498,25.121350,0.000394,25.002442,-1.9884,0.160,9.60787,9.60787
1742.00,9.59721,25.121277,0.000385,25.002295,-1.9883,0.160,9.60723,9.60723
1743.00,9.59904,25.121241,0.000383,25.002283,-1.9883,0.160,9.60622,9.60622
1744.00,9.59996,25.121338,0.000385,25.002392,-1.9884,0.160,9.60546,9.60546
1745.00,9.60045,25.121346,0.000384,25.002405,-1.9884,0.160,9.60605,9.60605
1746.00,9.60143,25.121389,0.000390,25.002454,-1.9882,0.160,9.60744,9.60744
1747.00,9.60291,25.121520,0.000397,25.002612,-1.9880,0.160,9.60986,9.60986
1748.00,9.60404,25.121592,0.000395,25.002580,-1.9879,0.160,9.61143,9.61143
1749.00,9.60505,25.121665,0.000394,25.002516,-1.9876,0.160,9.61281,9.61281
1750.00,9.60635,25.121756,0.000393,25.002525,-1.9874,0.160,9.61416,9.61416
1751.00,9.60757,25.121795,0.000393,25.002543,-1.9873,0.161,9.61465,9.61465
1752.00,9.60846,25.121770,0.000391,25.002435,-1.9873,0.161,9.61420,9.61420
1753.00,9.60909,25.121849,0.000391,25.002462,-1.9872,0.161,9.61514,9.61514
1754.00,9.60980,25.121788,0.000392,25.002402,-1.9870,0.161,9.61480,9.61480
1755.00,9.61050,25.121866,0.000395,25.002403,-1.9869,0.161,9.61358,9.61358
1756.00,9.61083,25.122114,0.000397,25.002545,-1.9868,0.161,9.61351,9.61351
1757.00,9.61114,25.122100,0.000397,25.002541,-1.9867,0.161,9.61487,9.61487
1758.00,9.61188,25.122089,0.000394,25.002528,-1.9864,0.161,9.61574,9.61574
1759.00,9.61236,25.122245,0.000394,25.002609,-1.9862,0.161,9.61718,9.61718
1760.00,9.61277,25.122343,0.000394,25.002651,-1.9861,0.161,9.61819,9.61819
1761.00,9.61323,25.122250,0.000392,25.002543,-1.9858,0.161,9.61855,9.61855
1762.00,9.61388,25.122372,0.000391,25.002562,-1.9856,0.162,9.61803,9.61803
1763.00,9.61460,25.122350,0.000391,25.002458,-1.9854,0.162,9.61731,9.61731
1764.00,9.61541,25.122382,0.000390,25.002510,-1.9853,0.162,9.61704,9.61704
1765.00,9.61572,25.122255,0.000389,25.002384,-1.9853,0.162,9.61773,9.61773
1766.00,9.61611,25.122299,0.000389,25.002420,-1.9853,0.162,9.61848,9.61848
1767.00,9.61642,25.122359,0.000391,25.002438,-1.9852,0.162,9.61928,9.61928
1768.00,9.61687,25.122477,0.000393,25.002468,-1.9852,0.162,9.62057,9.62057
1769.00,9.61739,25.122504,0.000393,25.002400,-1.9850,0.162,9.62111,9.62111
1770.00,9.61751,25.122648,0.000395,25.002476,-1.9849,0.162,9.62050,9.62050
1771.00,9.61750,25.122659,0.000394,25.002424,-1.9848,0.162,9.61962,9.61962
1772.00,9.61746,25.122689,0.000394,25.002470,-1.9848,0.162,9.61737,9.61737
1773.00,9.61736,25.122752,0.000395,25.002553,-1.9847,0.163,9.61594,9.61594
1774.00,9.61751,25.122751,0.000398,25.002542,-1.9846,0.163,9.61556,9.61556
1775.00,9.61791,25.122674,0.000396,25.002429,-1.9845,0.163,9.61587,9.61587
1776.00,9.61821,25.122715,0.000396,25.002488,-1.9843,0.163,9.61656,9.61656
1777.00,9.61823,25.122687,0.000397,25.002466,-1.9841,0.163,9.61769,9.61769
1778.00,9.61796,25.122669,0.000394,25.002515,-1.9841,0.163,9.61787,9.61787
1779.00,9.61788,25.122725,0.000393,25.002571,-1.9840,0.163,9.61728,9.61728
1780.00,9.61802,25.122806,0.000394,25.002650,-1.9839,0.163,9.61694,9.61694
1781.00,9.61790,25.122865,0.000396,25.002667,-1.9838,0.163,9.61623,9.61623
1782.00,9.61782,25.122917,0.000395,25.002617,-1.9836,0.164,9.61614,9.61614
1783.00,9.61766,25.122935,0.000401,25.002571,-1.9834,0.163,9.61566,9.61566
1784.00,9.61752,25.122907,0.000400,25.002518,-1.9831,0.163,9.61561,9.61561
1785.00,9.61739,25.122901,0.000399,25.002523,-1.9829,0.163,9.61626,9.61626
1786.00,9.61743,25.122972,0.000398,25.002523,-1.9827,0.164,9.61715,9.61715
1787.00,9.61736,25.123015,0.000400,25.002530,-1.9826,0.164,9.61783,9.61783
1788.00,9.61718,25.123085,0.000396,25.002538,-1.9825,0.164,9.61890,9.61890
1789.00,9.61707,25.123182,0.000397,25.002581,-1.9824,0.164,9.61961,9.61961
1790.00,9.61710,25.123344,0.000403,25.002673,-1.9823,0.164,9.61983,9.61983
1791.00,9.61740,25.123328,0.000402,25.002624,-1.9822,0.164,9.62010,9.62010
1792.00,9.61760,25.123398,0.000402,25.002624,-1.9821,0.164,9.61928,9.61928
1793.00,9.61778,25.123471,0.000404,25.002609,-1.9819,0.164,9.61842,9.61842
1794.00,9.61770,25.123509,0.000407,25.002613,-1.9818,0.164,9.61842,9.61842
1795.00,9.61772,25.123498,0.000402,25.002579,-1.9818,0.164,9.61778,9.61778
1796.00,9.61762,25.123490,0.000402,25.002551,-1.9816,0.164,9.61665,9.61665
1797.00,9.61747,25.123473,0.000402,25.002577,-1.9814,0.164,9.61654,9.61654
1798.00,9.61741,25.123499,0.000402,25.002631,-1.9813,0.164,9.61644,9.61644
1799.00,9.61732,25.123505,0.000401,25.002590,-1.9813,0.164,9.61587,9.61587
1800.00,9.61747,25.123539,0.000403,25.002577,-1.9812,0.164,9.61614,9.61614
1801.00,9.61750,25.123559,0.000405,25.002534,-1.9810,0.164,9.61616,9.61616
1802.00,9.61760,25.123697,0.000406,25.002599,-1.9809,0.165,9.61696,9.61696
1803.00,9.61768,25.123709,0.000404,25.002553,-1.9809,0.165,9.61739,9.61739
1804.00,9.61788,25.123769,0.000404,25.002537,-1.9807,0.165,9.61777,9.61777
1805.00,9.61791,25.123819,0.000405,25.002563,-1.9806,0.165,9.61767,9.61767
1806.00,9.61773,25.123842,0.000405,25.002584,-1.9805,0.165,9.61739,9.61739
1807.00,9.61741,25.123791,0.000403,25.002561,-1.9804,0.165,9.61646,9.61646
1808.00,9.61726,25.123827,0.000403,25.002611,-1.9802,0.165,9.61662,9.61662
1809.00,9.61729,25.123803,0.000399,25.002620,-1.9801,0.165,9.61727,9.61727
1810.00,9.61736,25.123854,0.000398,25.002608,-1.9800,0.165,9.61782,9.61782
1811.00,9.61734,25.123894,0.000399,25.002571,-1.9799,0.166,9.61915,9.61915
1812.00,9.61754,25.123951,0.000400,25.002512,-1.9799,0.165,9.62096,9.62096
1813.00,9.61792,25.123989,0.000404,25.002485,-1.9798,0.165,9.62181,9.62181
1814.00,9.61807,25.124097,0.000409,25.002586,-1.9797,0.165,9.62111,9.62111
1815.00,9.61787,25.124062,0.000408,25.002587,-1.9796,0.165,9.61944,9.61944
1816.00,9.61766,25.124170,0.000408,25.002696,-1.9796,0.165,9.61766,9.61766
1817.00,9.61774,25.124212,0.000407,25.002738,-1.9794,0.166,9.61675,9.61675
1818.00,9.61794,25.124266,0.000408,25.002727,-1.9792,0.166,9.61535,9.61535
1819.00,9.61791,25.124210,0.000404,25.002579,-1.9791,0.166,9.61533,9.61533
1820.00,9.61779,25.124245,0.000402,25.002538,-1.9789,0.166,9.61595,9.61595
1821.00,9.61772,25.124349,0.000401,25.002550,-1.9786,0.166,9.61682,9.61682
1822.00,9.61774,25.124390,0.000401,25.002508,-1.9785,0.166,9.61748,9.61748
1823.00,9.61772,25.124396,0.000399,25.002493,-1.9784,0.166,9.61873,9.61873
1824.00,9.61794,25.124488,0.000399,25.002551,-1.9784,0.166,9.62010,9.62010
1825.00,9.61836,25.124490,0.000400,25.002486,-1.9783,0.166,9.62122,9.62122
1826.00,9.61888,25.124433,0.000399,25.002476,-1.9783,0.166,9.62154,9.62154
1827.00,9.61895,25.124457,0.000399,25.002546,-1.9782,0.166,9.62087,9.62087
1828.00,9.61901,25.124459,0.000394,25.002582,-1.9781,0.166,9.62021,9.62021
1829.00,9.61897,25.124440,0.000396,25.002616,-1.9778,0.166,9.61886,9.61886
1830.00,9.61887,25.124578,0.000398,25.002789,-1.9776,0.167,9.61872,9.61872
1831.00,9.61877,25.124590,0.000400,25.002802,-1.9775,0.166,9.61893,9.61893
1832.00,9.61855,25.124609,0.000403,25.002798,-1.9774,0.166,9.61962,9.61962
1833.00,9.61842,25.124616,0.000403,25.002720,-1.9772,0.166,9.62038,9.62038
1834.00,9.61870,25.124681,0.000406,25.002700,-1.9772,0.166,9.62095,9.62095
1835.00,9.61900,25.124636,0.000404,25.002628,-1.9771,0.166,9.62080,9.62080
1836.00,9.61946,25.124620,0.000401,25.002539,-1.9770,0.167,9.62024,9.62024
1837.00,9.61934,25.124649,0.000399,25.002522,-1.9770,0.167,9.61919,9.61919
1838.00,9.61936,25.124728,0.000402,25.002537,-1.9770,0.167,9.61859,9.61859
1839.00,9.61967,25.124774,0.000400,25.002508,-1.9769,0.167,9.61949,9.61949
1840.00,9.62004,25.124847,0.000398,25.002475,-1.9769,0.167,9.62021,9.62021
1841.00,9.62033,25.125027,0.000398,25.002544,-1.9765,0.167,9.62109,9.62109
1842.00,9.62052,25.125067,0.000394,25.002498,-1.9764,0.167,9.62247,9.62247
1843.00,9.62044,25.125169,0.000393,25.002585,-1.9762,0.167,9.62214,9.62214
1844.00,9.62019,25.125274,0.000396,25.002680,-1.9762,0.167,9.62079,9.62079
1845.00,9.61997,25.125272,0.000398,25.002643,-1.9763,0.167,9.62013,9.62013
1846.00,9.62007,25.125248,0.000400,25.002593,-1.9763,0.167,9.61899,9.61899
1847.00,9.62021,25.125302,0.000403,25.002587,-1.9762,0.167,9.61807,9.61807
1848.00,9.62008,25.125307,0.000402,25.002571,-1.9761,0.167,9.61885,9.61885
1849.00,9.62010,25.125411,0.000402,25.002604,-1.9760,0.167,9.61949,9.61949
1850.00,9.62029,25.125425,0.000400,25.002618,-1.9758,0.168,9.62015,9.62015
1851.00,9.62028,25.125432,0.000397,25.002564,-1.9755,0.168,9.62045,9.62045
1852.00,9.62006,25.125586,0.000399,25.002692,-1.9753,0.168,9.62013,9.62013
1853.00,9.61985,25.125636,0.000402,25.002686,-1.9753,0.168,9.61965,9.61965
1854.00,9.61988,25.125527,0.000400,25.002582,-1.9752,0.168,9.61616,9.61616
1855.00,9.62023,25.125540,0.000400,25.002582,-1.9751,0.168,9.60920,9.60920
1856.00,9.61986,25.125634,0.000402,25.002680,-1.9752,0.168,9.60041,9.60041
1857.00,9.61933,25.125513,0.000401,25.002532,-1.9753,0.168,9.58734,9.58734
1858.00,9.61928,25.125567,0.000393,25.002484,-1.9751,0.169,9.57058,9.57058
1859.00,9.61954,25.125673,0.000390,25.002518,-1.9750,0.169,9.55482,9.55482
1860.00,9.62003,25.125805,0.000390,25.002622,-1.9749,0.169,9.54048,9.54048
1861.00,9.61817,25.125755,0.000388,25.002546,-1.9749,0.169,9.52928,9.52928
@13,2.0001,4.0, 1860.02499999999 
1862.00,9.61703,25.125879,0.000387,25.002677,-1.9746,0.170,9.52302,9.52302
1863.00,9.61767,25.125782,0.000387,25.002576,-1.9746,0.170,9.52229,9.52229
1864.00,9.60416,25.125728,0.000389,25.002561,-1.9747,0.170,9.52487,9.52487
1865.00,9.58854,25.125749,0.000389,25.002508,-1.9747,0.170,9.53091,9.53091
1866.00,9.57334,25.125785,0.000384,25.002550,-1.9746,0.170,9.53911,9.53911
1867.00,9.55177,25.125661,0.000380,25.002403,-1.9746,0.170,9.54673,9.54673
1868.00,9.53507,25.125819,0.000383,25.002608,-1.9745,0.170,9.55388,9.55388
1869.00,9.52533,25.125862,0.000384,25.002527,-1.9743,0.170,9.56037,9.56037
1870.00,9.51934,25.125946,0.000386,25.002529,-1.9742,0.170,9.56574,9.56574
1871.00,9.51972,25.126014,0.000391,25.002540,-1.9741,0.170,9.57060,9.57060
1872.00,9.52190,25.126184,0.000397,25.002678,-1.9740,0.170,9.57606,9.57606
1873.00,9.53154,25.126188,0.000393,25.002629,-1.9739,0.170,9.57980,9.57980
1874.00,9.53837,25.126203,0.000390,25.002682,-1.9738,0.171,9.58276,9.58276
1875.00,9.54726,25.126229,0.000385,25.002754,-1.9737,0.171,9.58653,9.58653
1876.00,9.55523,25.126233,0.000381,25.002686,-1.9736,0.171,9.58855,9.58855
1877.00,9.56056,25.126196,0.000380,25.002569,-1.9736,0.171,9.58955,9.58955
1878.00,9.56557,25.126078,0.000380,25.002393,-1.9736,0.172,9.59186,9.59186
1879.00,9.57019,25.126208,0.000388,25.002466,-1.9737,0.171,9.59498,9.59498
1880.00,9.57434,25.126152,0.000388,25.002365,-1.9738,0.171,9.59680,9.59680
1881.00,9.57795,25.126235,0.000392,25.002473,-1.9739,0.171,9.59894,9.59894
1882.00,9.58050,25.126391,0.000395,25.002660,-1.9739,0.171,9.60166,9.60166
1883.00,9.58332,25.126619,0.000403,25.002883,-1.9739,0.171,9.60377,9.60377
1884.00,9.58584,25.126603,0.000398,25.002862,-1.9738,0.172,9.60565,9.60565
1885.00,9.58828,25.126743,0.000401,25.002958,-1.9735,0.172,9.60723,9.60723
1886.00,9.59102,25.126813,0.000402,25.003030,-1.9730,0.172,9.60849,9.60849
1887.00,9.59416,25.126767,0.000401,25.002871,-1.9728,0.172,9.61060,9.61060
1888.00,9.59687,25.126677,0.000396,25.002722,-1.9727,0.172,9.61245,9.61245
1889.00,9.59869,25.126718,0.000395,25.002698,-1.9728,0.172,9.61373,9.61373
1890.00,9.60069,25.126646,0.000395,25.002656,-1.9730,0.172,9.61470,9.61470
1891.00,9.60229,25.126597,0.000396,25.002557,-1.9733,0.172,9.61625,9.61625
1892.00,9.60401,25.126551,0.000395,25.002541,-1.9733,0.172,9.61695,9.61695
1893.00,9.60555,25.126591,0.000395,25.002573,-1.9732,0.172,9.61654,9.61654
1894.00,9.60687,25.126723,0.000399,25.002631,-1.9730,0.172,9.61598,9.61598
1895.00,9.60814,25.126793,0.000398,25.002612,-1.9728,0.172,9.61577,9.61577
1896.00,9.60976,25.126818,0.000394,25.002559,-1.9727,0.173,9.61488,9.61488
1897.00,9.61093,25.126932,0.000395,25.002622,-1.9726,0.173,9.61402,9.61402
1898.00,9.61146,25.127037,0.000397,25.002689,-1.9725,0.173,9.61461,9.61461
1899.00,9.61231,25.126935,0.000394,25.002629,-1.9724,0.173,9.61584,9.61584
1900.00,9.61333,25.126959,0.000391,25.002644,-1.9722,0.173,9.61771,9.61771
1901.00,9.61434,25.126980,0.000391,25.002682,-1.9721,0.173,9.61942,9.61942
1902.00,9.61516,25.126989,0.000392,25.002634,-1.9722,0.173,9.62073,9.62073
1903.00,9.61587,25.126934,0.000395,25.002567,-1.9723,0.173,9.62085,9.62085
1904.00,9.61632,25.126903,0.000395,25.002479,-1.9723,0.173,9.62078,9.62078
1905.00,9.61692,25.126826,0.000398,25.002348,-1.9724,0.173,9.62110,9.62110
1906.00,9.61778,25.126906,0.000399,25.002305,-1.9724,0.173,9.62228,9.62228
1907.00,9.61836,25.126976,0.000397,25.002354,-1.9723,0.173,9.62316,9.62316
1908.00,9.61862,25.127160,0.000396,25.002452,-1.9722,0.173,9.62422,9.62422
1909.00,9.61916,25.127299,0.000397,25.002512,-1.9722,0.173,9.62462,9.62462
1910.00,9.61949,25.127500,0.000399,25.002671,-1.9722,0.173,9.62400,9.62400
1911.00,9.61977,25.127565,0.000400,25.002716,-1.9721,0.174,9.62282,9.62282
1912.00,9.61993,25.127592,0.000404,25.002646,-1.9719,0.173,9.62215,9.62215
1913.00,9.62019,25.127537,0.000405,25.002547,-1.9719,0.173,9.62118,9.62118
1914.00,9.62089,25.127513,0.000405,25.002559,-1.9718,0.174,9.62112,9.62112
1915.00,9.62146,25.127422,0.000404,25.002438,-1.9718,0.174,9.62151,9.62151
1916.00,9.62160,25.127425,0.000403,25.002437,-1.9720,0.174,9.62204,9.62204
1917.00,9.62198,25.127461,0.000402,25.002520,-1.9721,0.174,9.62251,9.62251
1918.00,9.62228,25.127539,0.000399,25.002564,-1.9722,0.174,9.62339,9.62339
1919.00,9.62254,25.127650,0.000400,25.002614,-1.9721,0.174,9.62402,9.62402
1920.00,9.62266,25.127728,0.000401,25.002644,-1.9720,0.174,9.62404,9.62404
1921.00,9.62265,25.127745,0.000404,25.002675,-1.9718,0.174,9.62348,9.62348
1922.00,9.62271,25.127703,0.000402,25.002608,-1.9717,0.174,9.62324,9.62324
1923.00,9.62282,25.127638,0.000403,25.002567,-1.9717,0.174,9.62274,9.62274
1924.00,9.62295,25.127567,0.000399,25.002474,-1.9717,0.174,9.62244,9.62244
1925.00,9.62310,25.127622,0.000397,25.002533,-1.9717,0.174,9.62259,9.62259
1926.00,9.62295,25.127625,0.000394,25.002445,-1.9717,0.175,9.62305,9.62305
1927.00,9.62277,25.127714,0.000396,25.002470,-1.9717,0.175,9.62275,9.62275
1928.00,9.62253,25.127798,0.000398,25.002470,-1.9718,0.175,9.62260,9.62260
1929.00,9.62246,25.127903,0.000401,25.002511,-1.9718,0.175,9.62230,9.62230
1930.00,9.62253,25.127989,0.000404,25.002527,-1.9717,0.175,9.62226,9.62226
1931.00,9.62259,25.128070,0.000405,25.002553,-1.9716,0.175,9.62186,9.62186
1932.00,9.62260,25.128095,0.000403,25.002575,-1.9715,0.175,9.62202,9.62202
1933.00,9.62262,25.128249,0.000404,25.002633,-1.9714,0.175,9.62192,9.62192
1934.00,9.62270,25.128260,0.000398,25.002572,-1.9713,0.175,9.62229,9.62229
1935.00,9.62280,25.128259,0.000396,25.002495,-1.9712,0.175,9.62239,9.62239
1936.00,9.62283,25.128285,0.000393,25.002475,-1.9714,0.175,9.62301,9.62301
1937.00,9.62291,25.128299,0.000392,25.002431,-1.9715,0.175,9.62341,9.62341
1938.00,9.62283,25.128213,0.000387,25.002405,-1.9716,0.176,9.62413,9.62413
1939.00,9.62287,25.128246,0.000390,25.002500,-1.9716,0.176,9.62436,9.62436
1940.00,9.62284,25.128271,0.000390,25.002592,-1.9718,0.176,9.62414,9.62414
1941.00,9.62283,25.128336,0.000394,25.002667,-1.9717,0.176,9.62339,9.62339
1942.00,9.62277,25.128395,0.000397,25.002670,-1.9716,0.176,9.62282,9.62282
1943.00,9.62272,25.128422,0.000399,25.002656,-1.9715,0.176,9.62245,9.62245
1944.00,9.62284,25.128496,0.000394,25.002706,-1.9715,0.176,9.62255,9.62255
1945.00,9.62294,25.128530,0.000391,25.002632,-1.9715,0.176,9.62313,9.62313
1946.00,9.62307,25.128582,0.000386,25.002575,-1.9717,0.176,9.62421,9.62421
1947.00,9.62307,25.128676,0.000387,25.002651,-1.9718,0.176,9.62409,9.62409
1948.00,9.62313,25.128774,0.000386,25.002724,-1.9718,0.176,9.62404,9.62404
1949.00,9.62308,25.128643,0.000391,25.002558,-1.9719,0.176,9.62273,9.62273
1950.00,9.62286,25.128657,0.000398,25.002549,-1.9719,0.176,9.62146,9.62146
1951.00,9.62284,25.128643,0.000398,25.002633,-1.9718,0.176,9.62091,9.62091
1952.00,9.62298,25.128608,0.000396,25.002530,-1.9718,0.176,9.62219,9.62219
1953.00,9.62336,25.128638,0.000398,25.002507,-1.9718,0.176,9.62339,9.62339
1954.00,9.62349,25.128772,0.000397,25.002550,-1.9717,0.176,9.62405,9.62405
1955.00,9.62338,25.128753,0.000391,25.002502,-1.9718,0.177,9.62487,9.62487
1956.00,9.62337,25.128729,0.000391,25.002379,-1.9720,0.177,9.62565,9.62565
1957.00,9.62354,25.128773,0.000393,25.002449,-1.9722,0.177,9.62578,9.62578
1958.00,9.62371,25.128733,0.000387,25.002378,-1.9722,0.177,9.62487,9.62487
1959.00,9.62363,25.128766,0.000387,25.002360,-1.9723,0.177,9.62481,9.62481
1960.00,9.62373,25.128829,0.000389,25.002389,-1.9723,0.177,9.62446,9.62446
1961.00,9.62396,25.128974,0.000395,25.002466,-1.9720,0.177,9.62313,9.62313
1962.00,9.62379,25.128936,0.000390,25.002395,-1.9719,0.177,9.62262,9.62262
1963.00,9.62374,25.128984,0.000392,25.002418,-1.9718,0.177,9.62299,9.62299
1964.00,9.62374,25.129144,0.000396,25.002533,-1.9718,0.177,9.62295,9.62295
1965.00,9.62347,25.129243,0.000399,25.002582,-1.9718,0.177,9.62245,9.62245
1966.00,9.62321,25.129210,0.000400,25.002582,-1.9719,0.177,9.62220,9.62220
1967.00,9.62314,25.129280,0.000401,25.002621,-1.9719,0.177,9.62152,9.62152
1968.00,9.62305,25.129342,0.000404,25.002649,-1.9720,0.177,9.62120,9.62120
1969.00,9.62330,25.129253,0.000400,25.002533,-1.9722,0.177,9.62228,9.62228
1970.00,9.62377,25.129354,0.000399,25.002576,-1.9723,0.178,9.62424,9.62424
1971.00,9.62414,25.129426,0.000396,25.002559,-1.9725,0.178,9.62591,9.62591
1972.00,9.62423,25.129573,0.000398,25.002609,-1.9725,0.178,9.62670,9.62670
1973.00,9.62400,25.129596,0.000397,25.002552,-1.9723,0.178,9.62674,9.62674
1974.00,9.62396,25.129680,0.000398,25.002642,-1.9722,0.178,9.62620,9.62620
1975.00,9.62411,25.129628,0.000396,25.002627,-1.9721,0.178,9.62564,9.62564
1976.00,9.62422,25.129537,0.000397,25.002552,-1.9720,0.178,9.62564,9.62564
1977.00,9.62413,25.129480,0.000397,25.002464,-1.9721,0.178,9.62558,9.62558
1978.00,9.62424,25.129593,0.000394,25.002520,-1.9722,0.178,9.62588,9.62588
1979.00,9.62437,25.129569,0.000393,25.002417,-1.9722,0.178,9.62570,9.62570
1980.00,9.62435,25.129560,0.000395,25.002369,-1.9722,0.178,9.62523,9.62523
1981.00,9.62447,25.129717,0.000397,25.002483,-1.9722,0.178,9.62443,9.62443
1982.00,9.62455,25.129720,0.000399,25.002530,-1.9722,0.178,9.62481,9.62481
1983.00,9.62474,25.129648,0.000401,25.002516,-1.9722,0.178,9.62529,9.62529
1984.00,9.62490,25.129726,0.000404,25.002597,-1.9723,0.178,9.62605,9.62605
1985.00,9.62521,25.129706,0.000402,25.002539,-1.9722,0.178,9.62614,9.62614
1986.00,9.62535,25.129749,0.000400,25.002547,-1.9724,0.179,9.62585,9.62585
1987.00,9.62550,25.129784,0.000398,25.002545,-1.9725,0.179,9.62516,9.62516
1988.00,9.62558,25.129855,0.000399,25.002559,-1.9726,0.179,9.62452,9.62452
1989.00,9.62552,25.129867,0.000400,25.002516,-1.9727,0.179,9.62362,9.62362
1990.00,9.62529,25.130087,0.000402,25.002694,-1.9729,0.179,9.62365,9.62365
1991.00,9.62518,25.130066,0.000397,25.002648,-1.9730,0.179,9.62481,9.62481
1992.00,9.62530,25.130018,0.000398,25.002533,-1.9729,0.179,9.62599,9.62599
1993.00,9.62555,25.129983,0.000398,25.002494,-1.9728,0.179,9.62695,9.62695
1994.00,9.62563,25.129962,0.000396,25.002489,-1.9727,0.179,9.62685,9.62685
1995.00,9.62536,25.129838,0.000394,25.002391,-1.9725,0.179,9.62563,9.62563
1996.00,9.62496,25.129880,0.000401,25.002349,-1.9724,0.179,9.62415,9.62415
1997.00,9.62467,25.130001,0.000402,25.002445,-1.9725,0.179,9.62237,9.62237
1998.00,9.62455,25.130088,0.000401,25.002475,-1.9726,0.179,9.62130,9.62130
1999.00,9.62449,25.130177,0.000400,25.002490,-1.9728,0.180,9.62140,9.62140
2000.00,9.62443,25.130251,0.000400,25.002480,-1.9729,0.180,9.62219,9.62219
2001.00,9.62435,25.130338,0.000399,25.002574,-1.9730,0.180,9.62371,9.62371
2002.00,9.62399,25.130304,0.000398,25.002475,-1.9731,0.180,9.62573,9.62573
2003.00,9.62382,25.130331,0.000397,25.002459,-1.9730,0.180,9.62708,9.62708
2004.00,9.62419,25.130385,0.000397,25.002490,-1.9730,0.180,9.62663,9.62663
2005.00,9.62464,25.130357,0.000397,25.002444,-1.9731,0.180,9.62345,9.62345
2006.00,9.62480,25.130394,0.000397,25.002469,-1.9733,0.180,9.61498,9.61498
2007.00,9.62427,25.130519,0.000398,25.002571,-1.9733,0.180,9.60151,9.60151
2008.00,9.62345,25.130541,0.000397,25.002545,-1.9735,0.180,9.58439,9.58439
2009.00,9.62435,25.130594,0.000395,25.002549,-1.9737,0.181,9.56703,9.56703
2010.00,9.62568,25.130537,0.000386,25.002420,-1.9739,0.181,9.55111,9.55111
2011.00,9.62831,25.130486,0.000379,25.002295,-1.9740,0.182,9.53927,9.53927
@14,2.0001,4.0, 2010.067 
2012.00,9.63116,25.130607,0.000379,25.002358,-1.9741,0.182,9.53314,9.53314
2013.00,9.63000,25.130568,0.000377,25.002351,-1.9742,0.182,9.53266,9.53266
2014.00,9.62048,25.130497,0.000377,25.002280,-1.9743,0.182,9.53585,9.53585
2015.00,9.60678,25.130656,0.000385,25.002452,-1.9741,0.182,9.54207,9.54207
2016.00,9.58631,25.130763,0.000390,25.002517,-1.9741,0.182,9.54993,9.54993
2017.00,9.56385,25.130752,0.000388,25.002502,-1.9740,0.182,9.55777,9.55777
2018.00,9.54453,25.130903,0.000389,25.002516,-1.9740,0.182,9.56489,9.56489
2019.00,9.53370,25.131039,0.000390,25.002577,-1.9740,0.182,9.57092,9.57092
2020.00,9.52864,25.131078,0.000390,25.002545,-1.9740,0.182,9.57610,9.57610
2021.00,9.53026,25.131141,0.000389,25.002564,-1.9740,0.183,9.57997,9.57997
2022.00,9.53391,25.131277,0.000391,25.002624,-1.9741,0.183,9.58330,9.58330
2023.00,9.54191,25.131339,0.000394,25.002689,-1.9742,0.183,9.58623,9.58623
2024.00,9.54970,25.131318,0.000392,25.002628,-1.9742,0.183,9.58998,9.58998
2025.00,9.55863,25.131457,0.000390,25.002697,-1.9744,0.183,9.59259,9.59259
2026.00,9.56594,25.131391,0.000389,25.002613,-1.9745,0.183,9.59555,9.59555
2027.00,9.57143,25.131295,0.000390,25.002543,-1.9745,0.183,9.59808,9.59808
2028.00,9.57547,25.131285,0.000394,25.002511,-1.9745,0.183,9.59973,9.59973
2029.00,9.57890,25.131380,0.000400,25.002597,-1.9745,0.183,9.60131,9.60131
2030.00,9.58244,25.131299,0.000400,25.002489,-1.9744,0.183,9.60375,9.60375
2031.00,9.58537,25.131376,0.000403,25.002539,-1.9745,0.183,9.60675,9.60675
2032.00,9.58790,25.131380,0.000400,25.002517,-1.9746,0.183,9.60957,9.60957
2033.00,9.59109,25.131464,0.000396,25.002539,-1.9748,0.183,9.61262,9.61262
2034.00,9.59396,25.131482,0.000392,25.002472,-1.9750,0.183,9.61452,9.61452
2035.00,9.59641,25.131589,0.000396,25.002521,-1.9752,0.183,9.61586,9.61586
2036.00,9.59893,25.131646,0.000395,25.002479,-1.9753,0.183,9.61631,9.61631
2037.00,9.60170,25.131743,0.000394,25.002489,-1.9754,0.184,9.61618,9.61618
2038.00,9.60430,25.131719,0.000392,25.002449,-1.9756,0.184,9.61524,9.61524
2039.00,9.60681,25.131747,0.000394,25.002463,-1.9757,0.184,9.61472,9.61472
2040.00,9.60863,25.131761,0.000394,25.002485,-1.9758,0.184,9.61460,9.61460
2041.00,9.60966,25.131833,0.000396,25.002554,-1.9759,0.184,9.61527,9.61527
2042.00,9.61009,25.131926,0.000398,25.002564,-1.9759,0.184,9.61696,9.61696
2043.00,9.61113,25.131961,0.000397,25.002555,-1.9758,0.184,9.61936,9.61936
2044.00,9.61230,25.132028,0.000397,25.002596,-1.9758,0.184,9.62030,9.62030
2045.00,9.61337,25.132016,0.000397,25.002514,-1.9758,0.184,9.62027,9.62027
2046.00,9.61447,25.132065,0.000394,25.002564,-1.9760,0.184,9.61946,9.61946
2047.00,9.61508,25.131986,0.000392,25.002509,-1.9762,0.184,9.61882,9.61882
2048.00,9.61640,25.132027,0.000395,25.002557,-1.9763,0.184,9.61847,9.61847
2049.00,9.61703,25.132043,0.000397,25.002511,-1.9764,0.184,9.61859,9.61859
2050.00,9.61723,25.132165,0.000401,25.002662,-1.9764,0.184,9.61920,9.61920
2051.00,9.61762,25.132136,0.000404,25.002592,-1.9763,0.184,9.61949,9.61949
2052.00,9.61783,25.132125,0.000405,25.002569,-1.9764,0.184,9.62003,9.62003
2053.00,9.61802,25.132201,0.000407,25.002525,-1.9766,0.184,9.62144,9.62144
2054.00,9.61855,25.132297,0.000408,25.002576,-1.9766,0.184,9.62325,9.62325
2055.00,9.61934,25.132360,0.000407,25.002564,-1.9768,0.184,9.62384,9.62384
2056.00,9.61952,25.132388,0.000403,25.002491,-1.9770,0.185,9.62402,9.62402
2057.00,9.61972,25.132502,0.000405,25.002492,-1.9770,0.185,9.62385,9.62385
2058.00,9.62008,25.132540,0.000406,25.002486,-1.9770,0.185,9.62188,9.62188
2059.00,9.62058,25.132500,0.000401,25.002419,-1.9770,0.185,9.62058,9.62058
2060.00,9.62090,25.132416,0.000397,25.002283,-1.9770,0.185,9.62087,9.62087
2061.00,9.62066,25.132427,0.000396,25.002339,-1.9770,0.185,9.62189,9.62189
2062.00,9.62097,25.132461,0.000394,25.002417,-1.9772,0.185,9.62299,9.62299
2063.00,9.62126,25.132492,0.000393,25.002466,-1.9773,0.185,9.62411,9.62411
2064.00,9.62184,25.132563,0.000397,25.002546,-1.9774,0.185,9.62491,9.62491
2065.00,9.62231,25.132676,0.000400,25.002689,-1.9776,0.185,9.62568,9.62568
2066.00,9.62265,25.132678,0.000401,25.002714,-1.9778,0.185,9.62611,9.62611
2067.00,9.62301,25.132685,0.000401,25.002697,-1.9779,0.185,9.62565,9.62565
2068.00,9.62316,25.132641,0.000401,25.002683,-1.9781,0.185,9.62529,9.62529
2069.00,9.62325,25.132674,0.000401,25.002740,-1.9782,0.186,9.62459,9.62459
2070.00,9.62360,25.132611,0.000399,25.002643,-1.9783,0.186,9.62396,9.62396
2071.00,9.62374,25.132715,0.000397,25.002681,-1.9782,0.186,9.62341,9.62341
2072.00,9.62395,25.132772,0.000395,25.002685,-1.9782,0.186,9.62371,9.62371
2073.00,9.62411,25.132800,0.000395,25.002626,-1.9781,0.186,9.62489,9.62489
2074.00,9.62388,25.132888,0.000392,25.002585,-1.9781,0.186,9.62497,9.62497
2075.00,9.62378,25.132930,0.000392,25.002561,-1.9782,0.186,9.62487,9.62487
2076.00,9.62393,25.132944,0.000395,25.002487,-1.9783,0.186,9.62467,9.62467
2077.00,9.62415,25.132930,0.000399,25.002394,-1.9784,0.186,9.62515,9.62515
2078.00,9.62465,25.132954,0.000397,25.002354,-1.9786,0.186,9.62544,9.62544
2079.00,9.62507,25.132825,0.000395,25.002220,-1.9788,0.186,9.62617,9.62617
2080.00,9.62520,25.132940,0.000395,25.002273,-1.9788,0.186,9.62672,9.62672
2081.00,9.62540,25.132920,0.000392,25.002222,-1.9789,0.186,9.62738,9.62738
2082.00,9.62526,25.133046,0.000391,25.002348,-1.9789,0.187,9.62604,9.62604
2083.00,9.62519,25.133133,0.000396,25.002427,-1.9789,0.187,9.62437,9.62437
2084.00,9.62510,25.133276,0.000401,25.002524,-1.9789,0.186,9.62395,9.62395
2085.00,9.62499,25.133298,0.000401,25.002504,-1.9790,0.186,9.62401,9.62401
2086.00,9.62474,25.133424,0.000402,25.002534,-1.9791,0.186,9.62357,9.62357
2087.00,9.62476,25.133434,0.000404,25.002535,-1.9792,0.186,9.62404,9.62404
2088.00,9.62469,25.133459,0.000402,25.002538,-1.9793,0.186,9.62408,9.62408
2089.00,9.62477,25.133457,0.000398,25.002557,-1.9793,0.186,9.62428,9.62428
2090.00,9.62488,25.133523,0.000401,25.002581,-1.9793,0.186,9.62405,9.62405
2091.00,9.62490,25.133547,0.000400,25.002663,-1.9794,0.186,9.62417,9.62417
2092.00,9.62493,25.133420,0.000395,25.002495,-1.9795,0.187,9.62518,9.62518
2093.00,9.62494,25.133471,0.000394,25.002466,-1.9797,0.187,9.62699,9.62699
2094.00,9.62545,25.133499,0.000394,25.002390,-1.9798,0.187,9.62840,9.62840
2095.00,9.62586,25.133508,0.000391,25.002423,-1.9800,0.188,9.62907,9.62907
2096.00,9.62601,25.133513,0.000392,25.002412,-1.9801,0.188,9.62905,9.62905
2097.00,9.62587,25.133684,0.000393,25.002538,-1.9802,0.188,9.62734,9.62734
2098.00,9.62555,25.133660,0.000391,25.002487,-1.9803,0.188,9.62638,9.62638
2099.00,9.62543,25.133632,0.000392,25.002459,-1.9803,0.188,9.62524,9.62524
2100.00,9.62549,25.133675,0.000393,25.002519,-1.9805,0.188,9.62483,9.62483
2101.00,9.62555,25.133609,0.000393,25.002440,-1.9807,0.188,9.62604,9.62604
2102.00,9.62589,25.133654,0.000398,25.002488,-1.9809,0.188,9.62737,9.62737
2103.00,9.62628,25.133662,0.000402,25.002539,-1.9812,0.187,9.62767,9.62767
2104.00,9.62640,25.133574,0.000400,25.002465,-1.9814,0.188,9.62755,9.62755
2105.00,9.62658,25.133540,0.000400,25.002345,-1.9815,0.188,9.62746,9.62746
2106.00,9.62666,25.133653,0.000401,25.002385,-1.9814,0.188,9.62749,9.62749
2107.00,9.62676,25.133724,0.000395,25.002366,-1.9813,0.188,9.62717,9.62717
2108.00,9.62685,25.133839,0.000390,25.002399,-1.9813,0.188,9.62681,9.62681
2109.00,9.62706,25.134073,0.000393,25.002544,-1.9812,0.188,9.62732,9.62732
2110.00,9.62700,25.134086,0.000391,25.002510,-1.9811,0.188,9.62620,9.62620
2111.00,9.62684,25.134183,0.000389,25.002561,-1.9813,0.189,9.62460,9.62460
2112.00,9.62664,25.134168,0.000391,25.002522,-1.9815,0.189,9.62401,9.62401
2113.00,9.62628,25.134203,0.000394,25.002534,-1.9817,0.188,9.62382,9.62382
2114.00,9.62593,25.134192,0.000395,25.002525,-1.9819,0.188,9.62319,9.62319
2115.00,9.62574,25.134327,0.000397,25.002617,-1.9822,0.188,9.62435,9.62435
2116.00,9.62582,25.134316,0.000399,25.002592,-1.9824,0.188,9.62579,9.62579
2117.00,9.62621,25.134436,0.000401,25.002616,-1.9824,0.188,9.62709,9.62709
2118.00,9.62642,25.134412,0.000396,25.002504,-1.9825,0.189,9.62738,9.62738
2119.00,9.62638,25.134474,0.000397,25.002455,-1.9825,0.189,9.62750,9.62750
2120.00,9.62640,25.134507,0.000399,25.002421,-1.9824,0.189,9.62751,9.62751
2121.00,9.62615,25.134523,0.000395,25.002348,-1.9824,0.189,9.62633,9.62633
2122.00,9.62593,25.134497,0.000393,25.002351,-1.9825,0.189,9.62524,9.62524
2123.00,9.62591,25.134540,0.000396,25.002419,-1.9826,0.189,9.62582,9.62582
2124.00,9.62615,25.134553,0.000392,25.002442,-1.9828,0.189,9.62750,9.62750
2125.00,9.62658,25.134550,0.000395,25.002444,-1.9831,0.189,9.62855,9.62855
2126.00,9.62650,25.134633,0.000397,25.002487,-1.9833,0.189,9.62867,9.62867
2127.00,9.62633,25.134681,0.000398,25.002503,-1.9833,0.189,9.62890,9.62890
2128.00,9.62628,25.134773,0.000400,25.002556,-1.9833,0.189,9.62792,9.62792
2129.00,9.62604,25.134819,0.000401,25.002622,-1.9834,0.189,9.62545,9.62545
2130.00,9.62591,25.134835,0.000400,25.002644,-1.9835,0.189,9.62321,9.62321
2131.00,9.62624,25.134881,0.000402,25.002707,-1.9837,0.189,9.62341,9.62341
2132.00,9.62647,25.134856,0.000400,25.002660,-1.9840,0.189,9.62409,9.62409
2133.00,9.62645,25.134852,0.000404,25.002649,-1.9843,0.189,9.62504,9.62504
2134.00,9.62618,25.134790,0.000403,25.002485,-1.9845,0.189,9.62530,9.62530
2135.00,9.62640,25.134865,0.000405,25.002501,-1.9847,0.189,9.62532,9.62532
2136.00,9.62604,25.134852,0.000403,25.002459,-1.9848,0.190,9.62535,9.62535
2137.00,9.62567,25.134933,0.000404,25.002549,-1.9848,0.190,9.62384,9.62384
2138.00,9.62541,25.135044,0.000403,25.002605,-1.9847,0.190,9.62257,9.62257
2139.00,9.62537,25.135156,0.000401,25.002709,-1.9847,0.190,9.62332,9.62332
2140.00,9.62534,25.135155,0.000397,25.002707,-1.9846,0.190,9.62482,9.62482
2141.00,9.62540,25.135257,0.000401,25.002693,-1.9846,0.190,9.62609,9.62609
2142.00,9.62475,25.135273,0.000400,25.002551,-1.9847,0.190,9.62813,9.62813
2143.00,9.62507,25.135203,0.000400,25.002421,-1.9850,0.190,9.62932,9.62932
2144.00,9.62538,25.135303,0.000403,25.002438,-1.9851,0.190,9.62910,9.62910
2145.00,9.62550,25.135307,0.000404,25.002356,-1.9853,0.190,9.62827,9.62827
2146.00,9.62537,25.135203,0.000400,25.002290,-1.9854,0.190,9.62678,9.62678
2147.00,9.62543,25.135285,0.000400,25.002331,-1.9855,0.190,9.62649,9.62649
2148.00,9.62570,25.135378,0.000397,25.002376,-1.9856,0.190,9.62609,9.62609
2149.00,9.62625,25.135387,0.000396,25.002390,-1.9857,0.191,9.62507,9.62507
2150.00,9.62621,25.135487,0.000397,25.002488,-1.9858,0.191,9.62401,9.62401
2151.00,9.62559,25.135626,0.000399,25.002591,-1.9861,0.191,9.62312,9.62312
2152.00,9.62515,25.135620,0.000405,25.002613,-1.9864,0.191,9.62142,9.62142
2153.00,9.62494,25.135583,0.000406,25.002597,-1.9866,0.191,9.62031,9.62031
2154.00,9.62510,25.135573,0.000406,25.002513,-1.9870,0.191,9.61968,9.61968
2155.00,9.62537,25.135536,0.000401,25.002450,-1.9872,0.191,9.61674,9.61674
2156.00,9.62548,25.135527,0.000398,25.002389,-1.9873,0.191,9.61065,9.61065
2157.00,9.62461,25.135523,0.000391,25.002376,-1.9874,0.191,9.60188,9.60188
2158.00,9.62343,25.135540,0.000387,25.002380,-1.9874,0.192,9.59052,9.59052
2159.00,9.62313,25.135575,0.000385,25.002415,-1.9873,0.192,9.57816,9.57816
2160.00,9.62126,25.135661,0.000386,25.002450,-1.9874,0.192,9.56557,9.56557
2161.00,9.62027,25.135719,0.000389,25.002463,-1.9875,0.192,9.55459,9.55459
@15,2.0001,4.0, 2160.002 
2162.00,9.62173,25.135772,0.000388,25.002471,-1.9874,0.192,9.54659,9.54659
2163.00,9.62095,25.135805,0.000389,25.002461,-1.9875,0.192,9.54294,9.54294
2164.00,9.61633,25.135902,0.000391,25.002498,-1.9877,0.193,9.54271,9.54271
2165.00,9.60393,25.135866,0.000394,25.002477,-1.9879,0.192,9.54614,9.54614
2166.00,9.58975,25.135891,0.000392,25.002494,-1.9880,0.193,9.55282,9.55282
2167.00,9.57778,25.135940,0.000393,25.002454,-1.9882,0.193,9.56116,9.56116
2168.00,9.56440,25.136109,0.000394,25.002496,-1.9883,0.193,9.56854,9.56854
2169.00,9.55497,25.136126,0.000393,25.002510,-1.9884,0.193,9.57484,9.57484
2170.00,9.54119,25.136196,0.000388,25.002518,-1.9884,0.193,9.58041,9.58041
2171.00,9.53663,25.136202,0.000388,25.002507,-1.9884,0.193,9.58446,9.58446
2172.00,9.54089,25.136161,0.000386,25.002506,-1.9886,0.193,9.58604,9.58604
2173.00,9.54604,25.136133,0.000386,25.002488,-1.9888,0.193,9.58827,9.58827
2174.00,9.55316,25.136163,0.000387,25.002479,-1.9889,0.193,9.59107,9.59107
2175.00,9.55828,25.136149,0.000391,25.002399,-1.9891,0.193,9.59333,9.59333
2176.00,9.56808,25.136102,0.000393,25.002342,-1.9893,0.193,9.59590,9.59590
2177.00,9.57903,25.136123,0.000398,25.002372,-1.9894,0.193,9.59883,9.59883
2178.00,9.58290,25.136132,0.000400,25.002370,-1.9897,0.193,9.60163,9.60163
2179.00,9.58461,25.136161,0.000401,25.002341,-1.9898,0.193,9.60342,9.60342
2180.00,9.58637,25.136202,0.000402,25.002339,-1.9900,0.193,9.60592,9.60592
2181.00,9.58911,25.136395,0.000400,25.002401,-1.9902,0.193,9.60736,9.60736
2182.00,9.59139,25.136501,0.000399,25.002379,-1.9904,0.193,9.60869,9.60869
2183.00,9.59392,25.136469,0.000399,25.002341,-1.9904,0.194,9.60957,9.60957
2184.00,9.59599,25.136429,0.000396,25.002294,-1.9905,0.194,9.61091,9.61091
2185.00,9.59773,25.136492,0.000395,25.002333,-1.9909,0.194,9.61178,9.61178
2186.00,9.59970,25.136521,0.000397,25.002347,-1.9912,0.194,9.61354,9.61354
2187.00,9.60162,25.136570,0.000395,25.002386,-1.9913,0.194,9.61511,9.61511
2188.00,9.60342,25.136717,0.000398,25.002421,-1.9914,0.194,9.61638,9.61638
2189.00,9.60502,25.136808,0.000398,25.002446,-1.9916,0.194,9.61717,9.61717
2190.00,9.60657,25.136873,0.000397,25.002446,-1.9916,0.194,9.61893,9.61893
2191.00,9.60826,25.136904,0.000400,25.002467,-1.9917,0.194,9.61929,9.61929
2192.00,9.60993,25.136931,0.000403,25.002457,-1.9920,0.194,9.61980,9.61980
2193.00,9.61136,25.136926,0.000397,25.002437,-1.9922,0.194,9.61941,9.61941
2194.00,9.61216,25.137016,0.000398,25.002470,-1.9924,0.194,9.61875,9.61875
2195.00,9.61299,25.137034,0.000399,25.002473,-1.9925,0.194,9.61741,9.61741
2196.00,9.61388,25.136963,0.000400,25.002393,-1.9925,0.194,9.61699,9.61699
2197.00,9.61466,25.136979,0.000400,25.002369,-1.9925,0.194,9.61655,9.61655
2198.00,9.61534,25.137001,0.000404,25.002343,-1.9926,0.194,9.61742,9.61742
2199.00,9.61605,25.136969,0.000402,25.002277,-1.9927,0.194,9.61843,9.61843
2200.00,9.61660,25.137024,0.000399,25.002283,-1.9929,0.194,9.61959,9.61959
2201.00,9.61738,25.137108,0.000394,25.002287,-1.9930,0.195,9.62132,9.62132
2202.00,9.61810,25.137183,0.000393,25.002353,-1.9932,0.195,9.62215,9.62215
2203.00,9.61866,25.137307,0.000392,25.002515,-1.9935,0.195,9.62244,9.62244
2204.00,9.61906,25.137400,0.000393,25.002627,-1.9937,0.195,9.62249,9.62249
2205.00,9.61941,25.137473,0.000395,25.002608,-1.9938,0.195,9.62254,9.62254
2206.00,9.61979,25.137469,0.000397,25.002592,-1.9938,0.195,9.62211,9.62211
2207.00,9.62007,25.137519,0.000396,25.002620,-1.9939,0.195,9.62233,9.62233
2208.00,9.62026,25.137438,0.000393,25.002463,-1.9939,0.195,9.62229,9.62229
2209.00,9.62065,25.137394,0.000393,25.002395,-1.9940,0.195,9.62360,9.62360
2210.00,9.62092,25.137330,0.000392,25.002405,-1.9943,0.195,9.62408,9.62408
2211.00,9.62099,25.137424,0.000393,25.002476,-1.9946,0.195,9.62415,9.62415
2212.00,9.62120,25.137407,0.000389,25.002379,-1.9948,0.195,9.62369,9.62369
2213.00,9.62130,25.137590,0.000395,25.002497,-1.9950,0.195,9.62391,9.62391
2214.00,9.62179,25.137700,0.000400,25.002586,-1.9951,0.195,9.62392,9.62392
2215.00,9.62240,25.137801,0.000402,25.002616,-1.9952,0.195,9.62425,9.62425
2216.00,9.62273,25.137870,0.000404,25.002631,-1.9952,0.195,9.62391,9.62391
2217.00,9.62304,25.137882,0.000408,25.002623,-1.9953,0.195,9.62472,9.62472
2218.00,9.62328,25.137836,0.000407,25.002569,-1.9956,0.195,9.62438,9.62438
2219.00,9.62341,25.137813,0.000401,25.002480,-1.9960,0.195,9.62300,9.62300
2220.00,9.62332,25.137844,0.000400,25.002497,-1.9962,0.195,9.62197,9.62197
2221.00,9.62311,25.137827,0.000396,25.002456,-1.9964,0.195,9.62221,9.62221
2222.00,9.62316,25.137914,0.000394,25.002511,-1.9965,0.196,9.62223,9.62223
2223.00,9.62332,25.137990,0.000390,25.002493,-1.9965,0.196,9.62269,9.62269
2224.00,9.62349,25.138107,0.000396,25.002558,-1.9964,0.196,9.62266,9.62266
2225.00,9.62341,25.138202,0.000396,25.002607,-1.9966,0.196,9.62315,9.62315
2226.00,9.62341,25.138238,0.000398,25.002614,-1.9969,0.196,9.62357,9.62357
2227.00,9.62359,25.138311,0.000400,25.002635,-1.9972,0.196,9.62427,9.62427
2228.00,9.62384,25.138271,0.000401,25.002600,-1.9974,0.196,9.62439,9.62439
2229.00,9.62379,25.138212,0.000393,25.002517,-1.9977,0.196,9.62528,9.62528
2230.00,9.62377,25.138182,0.000393,25.002451,-1.9978,0.196,9.62589,9.62589
2231.00,9.62375,25.138290,0.000391,25.002473,-1.9978,0.196,9.62537,9.62537
2232.00,9.62386,25.138292,0.000391,25.002416,-1.9978,0.196,9.62467,9.62467
2233.00,9.62399,25.138351,0.000391,25.002423,-1.9979,0.196,9.62429,9.62429
2234.00,9.62375,25.138392,0.000395,25.002419,-1.9980,0.196,9.62389,9.62389
2235.00,9.62356,25.138370,0.000396,25.002435,-1.9981,0.196,9.62307,9.62307
2236.00,9.62362,25.138273,0.000396,25.002343,-1.9982,0.196,9.62410,9.62410
2237.00,9.62405,25.138257,0.000398,25.002337,-1.9983,0.196,9.62554,9.62554
2238.00,9.62435,25.138349,0.000400,25.002405,-1.9985,0.196,9.62674,9.62674
2239.00,9.62471,25.138484,0.000400,25.002540,-1.9986,0.196,9.62772,9.62772
2240.00,9.62498,25.138649,0.000399,25.002577,-1.9990,0.196,9.62809,9.62809
2241.00,9.62501,25.138774,0.000400,25.002672,-1.9992,0.197,9.62703,9.62703
2242.00,9.62501,25.138956,0.000400,25.002746,-1.9994,0.197,9.62531,9.62531
2243.00,9.62486,25.139010,0.000397,25.002741,-1.9995,0.197,9.62369,9.62369
2244.00,9.62511,25.139060,0.000397,25.002678,-1.9997,0.197,9.62411,9.62411
2245.00,9.62504,25.139061,0.000400,25.002628,-1.9998,0.197,9.62479,9.62479
2246.00,9.62526,25.139120,0.000398,25.002645,-1.9999,0.197,9.62524,9.62524
2247.00,9.62532,25.139044,0.000396,25.002576,-2.0002,0.197,9.62540,9.62540
2248.00,9.62528,25.139077,0.000402,25.002618,-2.0004,0.197,9.62652,9.62652
2249.00,9.62533,25.139048,0.000401,25.002564,-2.0006,0.197,9.62582,9.62582
2250.00,9.62529,25.139028,0.000399,25.002508,-2.0008,0.197,9.62515,9.62515
2251.00,9.62541,25.139037,0.000399,25.002461,-2.0010,0.197,9.62576,9.62576
2252.00,9.62562,25.139066,0.000398,25.002466,-2.0011,0.197,9.62669,9.62669
2253.00,9.62587,25.139045,0.000392,25.002448,-2.0012,0.197,9.62679,9.62679
2254.00,9.62618,25.139052,0.000394,25.002491,-2.0013,0.198,9.62619,9.62619
2255.00,9.62612,25.139120,0.000392,25.002536,-2.0015,0.198,9.62630,9.62630
2256.00,9.62582,25.139124,0.000393,25.002538,-2.0016,0.198,9.62538,9.62538
2257.00,9.62556,25.139125,0.000391,25.002526,-2.0018,0.198,9.62442,9.62442
2258.00,9.62528,25.139181,0.000393,25.002472,-2.0020,0.198,9.62358,9.62358
2259.00,9.62499,25.139222,0.000394,25.002421,-2.0024,0.198,9.62329,9.62329
2260.00,9.62489,25.139223,0.000397,25.002424,-2.0027,0.197,9.62365,9.62365
2261.00,9.62509,25.139247,0.000397,25.002398,-2.0029,0.197,9.62447,9.62447
2262.00,9.62530,25.139341,0.000396,25.002415,-2.0032,0.198,9.62518,9.62518
2263.00,9.62568,25.139416,0.000398,25.002492,-2.0033,0.198,9.62659,9.62659
2264.00,9.62587,25.139385,0.000397,25.002489,-2.0034,0.198,9.62791,9.62791
2265.00,9.62575,25.139429,0.000394,25.002485,-2.0035,0.198,9.62750,9.62750
2266.00,9.62569,25.139382,0.000394,25.002475,-2.0036,0.198,9.62756,9.62756
2267.00,9.62595,25.139397,0.000400,25.002542,-2.0038,0.198,9.62804,9.62804
2268.00,9.62623,25.139384,0.000398,25.002477,-2.0041,0.198,9.62827,9.62827
2269.00,9.62637,25.139502,0.000397,25.002521,-2.0041,0.198,9.62841,9.62841
2270.00,9.62654,25.139567,0.000400,25.002515,-2.0041,0.198,9.62874,9.62874
2271.00,9.62642,25.139735,0.000402,25.002575,-2.0043,0.198,9.62794,9.62794
2272.00,9.62608,25.139694,0.000397,25.002425,-2.0044,0.199,9.62569,9.62569
2273.00,9.62559,25.139690,0.000398,25.002432,-2.0045,0.199,9.62333,9.62333
2274.00,9.62542,25.139799,0.000399,25.002535,-2.0047,0.199,9.62196,9.62196
2275.00,9.62520,25.139785,0.000402,25.002585,-2.0050,0.199,9.62063,9.62063
2276.00,9.62518,25.139772,0.000401,25.002636,-2.0051,0.199,9.62094,9.62094
2277.00,9.62516,25.139775,0.000404,25.002713,-2.0052,0.199,9.62182,9.62182
2278.00,9.62533,25.139780,0.000403,25.002723,-2.0054,0.199,9.62336,9.62336
2279.00,9.62545,25.139688,0.000401,25.002601,-2.0056,0.199,9.62454,9.62454
2280.00,9.62517,25.139764,0.000402,25.002615,-2.0056,0.199,9.62618,9.62618
2281.00,9.62483,25.139808,0.000403,25.002565,-2.0057,0.199,9.62587,9.62587
2282.00,9.62518,25.139957,0.000403,25.002633,-2.0060,0.199,9.62592,9.62592
2283.00,9.62507,25.139988,0.000403,25.002648,-2.0063,0.199,9.62587,9.62587
2284.00,9.62493,25.140121,0.000407,25.002759,-2.0066,0.199,9.62442,9.62442
2285.00,9.62480,25.140129,0.000405,25.002715,-2.0069,0.199,9.62355,9.62355
2286.00,9.62468,25.140150,0.000405,25.002711,-2.0072,0.199,9.62359,9.62359
2287.00,9.62452,25.140194,0.000403,25.002666,-2.0073,0.199,9.62422,9.62422
2288.00,9.62414,25.140285,0.000404,25.002634,-2.0073,0.199,9.62358,9.62358
2289.00,9.62369,25.140238,0.000404,25.002490,-2.0074,0.199,9.62390,9.62390
2290.00,9.62377,25.140287,0.000404,25.002444,-2.0075,0.199,9.62543,9.62543
2291.00,9.62408,25.140332,0.000402,25.002396,-2.0076,0.199,9.62576,9.62576
2292.00,9.62398,25.140339,0.000405,25.002420,-2.0079,0.199,9.62432,9.62432
2293.00,9.62418,25.140365,0.000404,25.002415,-2.0082,0.199,9.62447,9.62447
2294.00,9.62436,25.140437,0.000399,25.002457,-2.0085,0.200,9.62470,9.62470
2295.00,9.62451,25.140420,0.000399,25.002464,-2.0087,0.200,9.62309,9.62309
2296.00,9.62452,25.140424,0.000403,25.002529,-2.0088,0.200,9.62212,9.62212
2297.00,9.62443,25.140502,0.000400,25.002543,-2.0089,0.200,9.62296,9.62296
2298.00,9.62418,25.140598,0.000404,25.002606,-2.0090,0.200,9.62210,9.62210
2299.00,9.62389,25.140662,0.000408,25.002705,-2.0091,0.200,9.62186,9.62186
2300.00,9.62353,25.140769,0.000407,25.002727,-2.0092,0.200,9.62200,9.62200
2301.00,9.62350,25.140883,0.000405,25.002716,-2.0094,0.200,9.62358,9.62358
2302.00,9.62358,25.140928,0.000406,25.002701,-2.0095,0.200,9.62451,9.62451
2303.00,9.62384,25.140915,0.000401,25.002619,-2.0096,0.200,9.62572,9.62572
2304.00,9.62405,25.140829,0.000397,25.002495,-2.0097,0.200,9.62606,9.62606
2305.00,9.62395,25.140871,0.000396,25.002532,-2.0098,0.200,9.62336,9.62336
2306.00,9.62396,25.140811,0.000392,25.002491,-2.0100,0.200,9.61672,9.61672
2307.00,9.62341,25.140762,0.000392,25.002462,-2.0102,0.200,9.60725,9.60725
2308.00,9.62372,25.140660,0.000390,25.002434,-2.0105,0.201,9.59533,9.59533
2309.00,9.62384,25.140656,0.000385,25.002357,-2.0108,0.201,9.58031,9.58031
2310.00,9.62470,25.140675,0.000384,25.002382,-2.0110,0.201,9.56623,9.56623
2311.00,9.62680,25.140743,0.000385,25.002377,-2.0112,0.201,9.55518,9.55518
@16,2.0001,4.0, 2310.043 
2312.00,9.62755,25.140790,0.000385,25.002310,-2.0114,0.202,9.54758,9.54758
2313.00,9.62607,25.140885,0.000387,25.002342,-2.0114,0.202,9.54385,9.54385
2314.00,9.62428,25.141017,0.000390,25.002453,-2.0114,0.202,9.54550,9.54550
2315.00,9.61024,25.141096,0.000391,25.002430,-2.0116,0.202,9.55093,9.55093
2316.00,9.59540,25.141117,0.000392,25.002363,-2.0118,0.202,9.55729,9.55729
2317.00,9.58048,25.141195,0.000392,25.002407,-2.0121,0.202,9.56375,9.56375
2318.00,9.56585,25.141322,0.000393,25.002443,-2.0125,0.202,9.57021,9.57021
2319.00,9.54961,25.141342,0.000394,25.002399,-2.0129,0.202,9.57488,9.57488
2320.00,9.54090,25.141310,0.000393,25.002385,-2.0130,0.202,9.57841,9.57841
2321.00,9.54135,25.141324,0.000391,25.002425,-2.0132,0.202,9.58142,9.58142
2322.00,9.54340,25.141274,0.000391,25.002429,-2.0133,0.202,9.58428,9.58428
2323.00,9.54791,25.141224,0.000391,25.002384,-2.0136,0.202,9.58684,9.58684
2324.00,9.55783,25.141295,0.000392,25.002391,-2.0138,0.202,9.59017,9.59017
2325.00,9.56652,25.141374,0.000394,25.002351,-2.0142,0.202,9.59347,9.59347
2326.00,9.57134,25.141448,0.000397,25.002384,-2.0144,0.202,9.59632,9.59632
2327.00,9.57490,25.141558,0.000401,25.002414,-2.0147,0.203,9.59851,9.59851
2328.00,9.57799,25.141700,0.000401,25.002472,-2.0148,0.203,9.60052,9.60052
2329.00,9.58088,25.141781,0.000399,25.002560,-2.0149,0.203,9.60120,9.60120
2330.00,9.58417,25.141740,0.000397,25.002533,-2.0150,0.203,9.60224,9.60224
2331.00,9.58676,25.141747,0.000395,25.002498,-2.0153,0.203,9.60411,9.60411
2332.00,9.58901,25.141781,0.000392,25.002474,-2.0155,0.203,9.60610,9.60610
2333.00,9.59182,25.141812,0.000392,25.002430,-2.0157,0.203,9.60776,9.60776
2334.00,9.59409,25.141833,0.000394,25.002384,-2.0159,0.203,9.61019,9.61019
2335.00,9.59616,25.141959,0.000397,25.002382,-2.0162,0.203,9.61129,9.61129
2336.00,9.59798,25.142025,0.000399,25.002399,-2.0164,0.203,9.61153,9.61153
2337.00,9.59942,25.142055,0.000400,25.002399,-2.0166,0.203,9.61207,9.61207
2338.00,9.60126,25.142080,0.000405,25.002428,-2.0168,0.203,9.61342,9.61342
2339.00,9.60341,25.142019,0.000403,25.002342,-2.0169,0.203,9.61460,9.61460
2340.00,9.60544,25.142011,0.000400,25.002404,-2.0169,0.203,9.61573,9.61573
2341.00,9.60699,25.142129,0.000403,25.002549,-2.0169,0.204,9.61755,9.61755
2342.00,9.60832,25.142247,0.000406,25.002696,-2.0170,0.204,9.61949,9.61949
2343.00,9.60973,25.142196,0.000402,25.002651,-2.0172,0.204,9.61991,9.61991
2344.00,9.61092,25.142368,0.000404,25.002803,-2.0173,0.204,9.61972,9.61972
2345.00,9.61173,25.142303,0.000407,25.002739,-2.0177,0.204,9.61880,9.61880
2346.00,9.61241,25.142208,0.000404,25.002639,-2.0179,0.204,9.61781,9.61781
2347.00,9.61365,25.142155,0.000398,25.002567,-2.0182,0.204,9.61797,9.61797
2348.00,9.61454,25.142214,0.000399,25.002564,-2.0185,0.204,9.61857,9.61857
2349.00,9.61547,25.142117,0.000397,25.002472,-2.0187,0.204,9.61955,9.61955
2350.00,9.61649,25.142230,0.000394,25.002489,-2.0189,0.204,9.62185,9.62185
2351.00,9.61723,25.142341,0.000394,25.002504,-2.0192,0.204,9.62313,9.62313
2352.00,9.61781,25.142402,0.000398,25.002470,-2.0193,0.204,9.62275,9.62275
2353.00,9.61853,25.142447,0.000398,25.002527,-2.0193,0.204,9.62197,9.62197
2354.00,9.61898,25.142511,0.000399,25.002555,-2.0195,0.204,9.62102,9.62102
2355.00,9.61955,25.142505,0.000399,25.002591,-2.0196,0.205,9.61948,9.61948
2356.00,9.62009,25.142446,0.000399,25.002566,-2.0198,0.205,9.61952,9.61952
2357.00,9.62012,25.142373,0.000397,25.002552,-2.0200,0.205,9.61956,9.61956
2358.00,9.62003,25.142404,0.000396,25.002536,-2.0203,0.205,9.61917,9.61917
2359.00,9.61999,25.142433,0.000399,25.002536,-2.0205,0.205,9.61871,9.61871
2360.00,9.61970,25.142509,0.000400,25.002577,-2.0207,0.205,9.61860,9.61860
2361.00,9.61967,25.142610,0.000401,25.002633,-2.0208,0.205,9.61807,9.61807
2362.00,9.61957,25.142685,0.000400,25.002630,-2.0208,0.205,9.61783,9.61783
2363.00,9.61965,25.142751,0.000399,25.002670,-2.0208,0.205,9.61942,9.61942
2364.00,9.61986,25.142782,0.000395,25.002697,-2.0209,0.205,9.62027,9.62027
2365.00,9.62012,25.142846,0.000397,25.002727,-2.0210,0.205,9.62191,9.62191
2366.00,9.62068,25.142868,0.000396,25.002682,-2.0214,0.205,9.62237,9.62237
2367.00,9.62070,25.142948,0.000401,25.002681,-2.0217,0.205,9.62293,9.62293
2368.00,9.62080,25.142953,0.000401,25.002591,-2.0219,0.205,9.62343,9.62343
2369.00,9.62085,25.143040,0.000402,25.002608,-2.0222,0.205,9.62414,9.62414
2370.00,9.62094,25.143082,0.000400,25.002609,-2.0223,0.205,9.62340,9.62340
2371.00,9.62078,25.143178,0.000399,25.002653,-2.0223,0.205,9.62302,9.62302
2372.00,9.62074,25.143148,0.000394,25.002626,-2.0224,0.205,9.62323,9.62323
2373.00,9.62099,25.143201,0.000392,25.002715,-2.0227,0.206,9.62237,9.62237
2374.00,9.62110,25.143197,0.000396,25.002670,-2.0230,0.206,9.62153,9.62153
2375.00,9.62122,25.143168,0.000399,25.002572,-2.0235,0.206,9.62098,9.62098
2376.00,9.62113,25.143159,0.000399,25.002548,-2.0237,0.206,9.62087,9.62087
2377.00,9.62105,25.143211,0.000401,25.002540,-2.0240,0.206,9.62013,9.62013
2378.00,9.62121,25.143285,0.000405,25.002591,-2.0242,0.206,9.61976,9.61976
2379.00,9.62149,25.143326,0.000403,25.002641,-2.0243,0.206,9.61970,9.61970
2380.00,9.62167,25.143373,0.000399,25.002679,-2.0244,0.206,9.62046,9.62046
2381.00,9.62176,25.143404,0.000400,25.002691,-2.0247,0.206,9.62104,9.62104
2382.00,9.62188,25.143442,0.000400,25.002727,-2.0249,0.206,9.62159,9.62159
2383.00,9.62201,25.143419,0.000399,25.002639,-2.0251,0.206,9.62242,9.62242
2384.00,9.62203,25.143437,0.000398,25.002548,-2.0254,0.206,9.62313,9.62313
2385.00,9.62219,25.143522,0.000398,25.002515,-2.0256,0.206,9.62380,9.62380
2386.00,9.62219,25.143519,0.000395,25.002494,-2.0258,0.206,9.62398,9.62398
2387.00,9.62224,25.143587,0.000397,25.002474,-2.0258,0.206,9.62385,9.62385
2388.00,9.62206,25.143620,0.000397,25.002395,-2.0259,0.206,9.62312,9.62312
2389.00,9.62187,25.143645,0.000396,25.002426,-2.0260,0.206,9.62291,9.62291
2390.00,9.62177,25.143633,0.000399,25.002428,-2.0260,0.206,9.62177,9.62177
2391.00,9.62167,25.143704,0.000404,25.002433,-2.0260,0.206,9.62041,9.62041
2392.00,9.62143,25.143730,0.000402,25.002462,-2.0262,0.206,9.61952,9.61952
2393.00,9.62120,25.143745,0.000404,25.002575,-2.0263,0.206,9.61949,9.61949
2394.00,9.62132,25.143815,0.000404,25.002618,-2.0265,0.206,9.62002,9.62002
2395.00,9.62160,25.143839,0.000403,25.002606,-2.0267,0.206,9.62109,9.62109
2396.00,9.62196,25.143990,0.000405,25.002701,-2.0271,0.206,9.62277,9.62277
2397.00,9.62204,25.144058,0.000403,25.002666,-2.0275,0.206,9.62311,9.62311
2398.00,9.62191,25.144098,0.000399,25.002546,-2.0279,0.206,9.62212,9.62212
2399.00,9.62178,25.144185,0.000401,25.002535,-2.0282,0.207,9.62113,9.62113
2400.00,9.62177,25.144352,0.000404,25.002596,-2.0284,0.207,9.62045,9.62045
2401.00,9.62174,25.144353,0.000406,25.002542,-2.0285,0.207,9.61936,9.61936
2402.00,9.62152,25.144410,0.000410,25.002619,-2.0285,0.207,9.61947,9.61947
2403.00,9.62129,25.144505,0.000413,25.002766,-2.0286,0.207,9.62029,9.62029
2404.00,9.62118,25.144508,0.000410,25.002769,-2.0289,0.207,9.62065,9.62065
2405.00,9.62090,25.144475,0.000409,25.002779,-2.0291,0.207,9.62067,9.62067
2406.00,9.62077,25.144454,0.000405,25.002769,-2.0294,0.207,9.62104,9.62104
2407.00,9.62077,25.144439,0.000402,25.002700,-2.0297,0.207,9.62152,9.62152
2408.00,9.62084,25.144379,0.000401,25.002601,-2.0302,0.207,9.62191,9.62191
2409.00,9.62097,25.144415,0.000402,25.002619,-2.0304,0.207,9.62214,9.62214
2410.00,9.62105,25.144402,0.000401,25.002567,-2.0306,0.207,9.62222,9.62222
2411.00,9.62120,25.144468,0.000402,25.002562,-2.0307,0.207,9.62198,9.62198
2412.00,9.62125,25.144453,0.000399,25.002553,-2.0309,0.208,9.62112,9.62112
2413.00,9.62128,25.144567,0.000401,25.002635,-2.0311,0.208,9.62041,9.62041
2414.00,9.62097,25.144614,0.000403,25.002634,-2.0313,0.208,9.61926,9.61926
2415.00,9.62079,25.144691,0.000403,25.002669,-2.0316,0.208,9.61978,9.61978
2416.00,9.62083,25.144672,0.000404,25.002663,-2.0318,0.207,9.62097,9.62097
2417.00,9.62087,25.144720,0.000409,25.002685,-2.0319,0.207,9.62164,9.62164
2418.00,9.62104,25.144698,0.000407,25.002673,-2.0322,0.207,9.62224,9.62224
2419.00,9.62132,25.144653,0.000404,25.002640,-2.0323,0.207,9.62349,9.62349
2420.00,9.62149,25.144635,0.000403,25.002640,-2.0325,0.207,9.62377,9.62377
2421.00,9.62172,25.144668,0.000401,25.002619,-2.0326,0.208,9.62322,9.62322
2422.00,9.62183,25.144761,0.000399,25.002577,-2.0329,0.208,9.62288,9.62288
2423.00,9.62192,25.144826,0.000399,25.002485,-2.0330,0.208,9.62178,9.62178
2424.00,9.62169,25.144876,0.000399,25.002466,-2.0331,0.208,9.62077,9.62077
2425.00,9.62146,25.144924,0.000399,25.002429,-2.0333,0.208,9.61977,9.61977
2426.00,9.62138,25.144991,0.000400,25.002408,-2.0336,0.208,9.61916,9.61916
2427.00,9.62128,25.145015,0.000400,25.002477,-2.0338,0.208,9.61941,9.61941
2428.00,9.62114,25.145038,0.000399,25.002545,-2.0338,0.208,9.62138,9.62138
2429.00,9.62141,25.145061,0.000396,25.002547,-2.0340,0.209,9.62272,9.62272
2430.00,9.62154,25.145163,0.000397,25.002580,-2.0340,0.209,9.62264,9.62264
2431.00,9.62171,25.145145,0.000398,25.002539,-2.0342,0.209,9.62237,9.62237
2432.00,9.62190,25.145209,0.000403,25.002529,-2.0345,0.209,9.62179,9.62179
2433.00,9.62162,25.145292,0.000404,25.002547,-2.0349,0.209,9.62026,9.62026
2434.00,9.62140,25.145399,0.000410,25.002629,-2.0353,0.209,9.61855,9.61855
2435.00,9.62121,25.145241,0.000408,25.002522,-2.0356,0.209,9.61783,9.61783
2436.00,9.62069,25.145310,0.000408,25.002657,-2.0358,0.209,9.61687,9.61687
2437.00,9.62027,25.145322,0.000408,25.002653,-2.0359,0.209,9.61667,9.61667
2438.00,9.62025,25.145280,0.000405,25.002592,-2.0362,0.209,9.61770,9.61770
2439.00,9.62010,25.145293,0.000406,25.002548,-2.0364,0.209,9.61877,9.61877
2440.00,9.61968,25.145502,0.000409,25.002620,-2.0366,0.209,9.61866,9.61866
2441.00,9.61954,25.145523,0.000408,25.002554,-2.0368,0.209,9.61956,9.61956
2442.00,9.61951,25.145540,0.000402,25.002594,-2.0371,0.209,9.62025,9.62025
2443.00,9.61966,25.145658,0.000407,25.002699,-2.0373,0.209,9.61995,9.61995
2444.00,9.61994,25.145615,0.000401,25.002628,-2.0374,0.209,9.62010,9.62010
2445.00,9.62003,25.145548,0.000399,25.002578,-2.0375,0.209,9.62109,9.62109
2446.00,9.62001,25.145458,0.000396,25.002477,-2.0377,0.209,9.62075,9.62075
2447.00,9.61970,25.145445,0.000396,25.002448,-2.0379,0.209,9.62041,9.62041
2448.00,9.61932,25.145380,0.000393,25.002315,-2.0381,0.210,9.62011,9.62011
2449.00,9.61938,25.145447,0.000398,25.002380,-2.0385,0.209,9.62014,9.62014
2450.00,9.61952,25.145515,0.000397,25.002427,-2.0388,0.209,9.62107,9.62107
2451.00,9.61984,25.145706,0.000396,25.002546,-2.0390,0.209,9.62292,9.62292
2452.00,9.62017,25.145710,0.000395,25.002505,-2.0392,0.210,9.62371,9.62371
2453.00,9.62037,25.145818,0.000398,25.002597,-2.0393,0.209,9.62423,9.62423
2454.00,9.62082,25.145872,0.000399,25.002606,-2.0393,0.209,9.62262,9.62262
2455.00,9.62137,25.145938,0.000402,25.002644,-2.0394,0.210,9.61689,9.61689
2456.00,9.62138,25.145930,0.000401,25.002586,-2.0396,0.210,9.60873,9.60873
2457.00,9.62192,25.146031,0.000401,25.002652,-2.0398,0.210,9.59884,9.59884
2458.00,9.62207,25.146029,0.000399,25.002633,-2.0400,0.210,9.58702,9.58702
2459.00,9.62222,25.146052,0.000396,25.002634,-2.0403,0.210,9.57552,9.57552
2460.00,9.62362,25.146053,0.000391,25.002567,-2.0406,0.210,9.56575,9.56575
2461.00,9.62485,25.146104,0.000387,25.002577,-2.0407,0.211,9.55780,9.55780
@17,2.0001,4.0, 2460.087 
2462.00,9.62374,25.146169,0.000386,25.002518,-2.0409,0.211,9.55249,9.55249
2463.00,9.62306,25.146278,0.000385,25.002538,-2.0411,0.211,9.54914,9.54914
2464.00,9.61425,25.146286,0.000382,25.002520,-2.0412,0.211,9.54833,9.54833
2465.00,9.59734,25.146382,0.000384,25.002625,-2.0414,0.211,9.55048,9.55048
2466.00,9.58563,25.146383,0.000386,25.002596,-2.0416,0.211,9.55530,9.55530
2467.00,9.57356,25.146408,0.000388,25.002579,-2.0416,0.211,9.56131,9.56131
2468.00,9.56426,25.146414,0.000386,25.002585,-2.0417,0.211,9.56845,9.56845
2469.00,9.55660,25.146566,0.000386,25.002635,-2.0420,0.212,9.57539,9.57539
2470.00,9.55012,25.146576,0.000384,25.002573,-2.0422,0.212,9.58200,9.58200
2471.00,9.54870,25.146612,0.000388,25.002555,-2.0425,0.212,9.58663,9.58663
2472.00,9.54925,25.146645,0.000389,25.002539,-2.0428,0.212,9.59087,9.59087
2473.00,9.54963,25.146565,0.000395,25.002419,-2.0432,0.212,9.59429,9.59429
2474.00,9.55247,25.146536,0.000399,25.002384,-2.0434,0.212,9.59655,9.59655
2475.00,9.55921,25.146591,0.000400,25.002397,-2.0436,0.212,9.59749,9.59749
2476.00,9.56989,25.146665,0.000402,25.002496,-2.0440,0.212,9.59856,9.59856
2477.00,9.57699,25.146646,0.000401,25.002534,-2.0443,0.212,9.59915,9.59915
2478.00,9.58264,25.146752,0.000395,25.002589,-2.0446,0.212,9.59972,9.59972
2479.00,9.58666,25.146755,0.000393,25.002571,-2.0447,0.212,9.60138,9.60138
2480.00,9.59007,25.146857,0.000396,25.002692,-2.0449,0.212,9.60340,9.60340
2481.00,9.59182,25.146922,0.000396,25.002715,-2.0450,0.212,9.60485,9.60485
2482.00,9.59328,25.147016,0.000398,25.002734,-2.0451,0.212,9.60647,9.60647
2483.00,9.59510,25.147061,0.000404,25.002787,-2.0452,0.212,9.60841,9.60841
2484.00,9.59664,25.147079,0.000406,25.002753,-2.0453,0.212,9.60997,9.60997
2485.00,9.59832,25.146987,0.000406,25.002543,-2.0454,0.212,9.61146,9.61146
2486.00,9.60001,25.147005,0.000405,25.002483,-2.0455,0.212,9.61209,9.61209
2487.00,9.60203,25.146967,0.000405,25.002430,-2.0457,0.212,9.61201,9.61201
2488.00,9.60367,25.146988,0.000403,25.002418,-2.0460,0.212,9.61122,9.61122
2489.00,9.60433,25.147070,0.000406,25.002492,-2.0461,0.212,9.61114,9.61114
2490.00,9.60525,25.147131,0.000410,25.002626,-2.0464,0.212,9.61062,9.61062
2491.00,9.60636,25.147132,0.000409,25.002614,-2.0466,0.212,9.61154,9.61154
2492.00,9.60726,25.147241,0.000408,25.002676,-2.0469,0.212,9.61290,9.61290
2493.00,9.60817,25.147263,0.000411,25.002690,-2.0471,0.212,9.61381,9.61381
2494.00,9.60887,25.147261,0.000412,25.002586,-2.0474,0.212,9.61361,9.61361
2495.00,9.60954,25.147245,0.000407,25.002474,-2.0477,0.212,9.61411,9.61411
2496.00,9.61062,25.147299,0.000407,25.002472,-2.0478,0.213,9.61401,9.61401
2497.00,9.61148,25.147351,0.000410,25.002468,-2.0479,0.212,9.61447,9.61447
2498.00,9.61191,25.147509,0.000408,25.002493,-2.0480,0.213,9.61532,9.61532
2499.00,9.61243,25.147524,0.000403,25.002540,-2.0481,0.213,9.61567,9.61567
2500.00,9.61266,25.147584,0.000406,25.002607,-2.0482,0.213,9.61508,9.61508
2501.00,9.61308,25.147591,0.000405,25.002637,-2.0484,0.213,9.61575,9.61575
2502.00,9.61347,25.147484,0.000400,25.002544,-2.0488,0.213,9.61484,9.61484
2503.00,9.61357,25.147436,0.000401,25.002542,-2.0493,0.213,9.61399,9.61399
2504.00,9.61359,25.147514,0.000403,25.002553,-2.0495,0.213,9.61373,9.61373
2505.00,9.61355,25.147637,0.000404,25.002611,-2.0497,0.213,9.61467,9.61467
2506.00,9.61382,25.147584,0.000405,25.002553,-2.0498,0.213,9.61492,9.61492
2507.00,9.61432,25.147666,0.000406,25.002651,-2.0499,0.213,9.61660,9.61660
2508.00,9.61487,25.147638,0.000408,25.002606,-2.0499,0.213,9.61789,9.61789
2509.00,9.61548,25.147616,0.000408,25.002628,-2.0501,0.213,9.61987,9.61987
2510.00,9.61594,25.147489,0.000405,25.002515,-2.0503,0.213,9.62106,9.62106
2511.00,9.61636,25.147667,0.000405,25.002619,-2.0507,0.213,9.62083,9.62083
2512.00,9.61639,25.147887,0.000409,25.002754,-2.0511,0.213,9.61993,9.61993
2513.00,9.61657,25.147931,0.000406,25.002700,-2.0515,0.214,9.61961,9.61961
2514.00,9.61683,25.147951,0.000405,25.002628,-2.0519,0.214,9.61843,9.61843
2515.00,9.61706,25.148039,0.000406,25.002623,-2.0522,0.214,9.61770,9.61770
2516.00,9.61732,25.148009,0.000407,25.002567,-2.0524,0.214,9.61806,9.61806
2517.00,9.61740,25.147789,0.000404,25.002365,-2.0524,0.214,9.61846,9.61846
2518.00,9.61750,25.147827,0.000405,25.002316,-2.0525,0.214,9.61841,9.61841
2519.00,9.61755,25.147889,0.000405,25.002318,-2.0527,0.214,9.61862,9.61862
2520.00,9.61791,25.147906,0.000406,25.002325,-2.0529,0.214,9.61888,9.61888
2521.00,9.61819,25.147906,0.000406,25.002342,-2.0530,0.214,9.61945,9.61945
2522.00,9.61840,25.148080,0.000403,25.002413,-2.0533,0.214,9.61915,9.61915
2523.00,9.61869,25.148131,0.000404,25.002462,-2.0536,0.214,9.61942,9.61942
2524.00,9.61896,25.148142,0.000403,25.002481,-2.0538,0.214,9.61984,9.61984
2525.00,9.61949,25.148265,0.000404,25.002587,-2.0541,0.214,9.62153,9.62153
2526.00,9.62009,25.148417,0.000403,25.002617,-2.0545,0.214,9.62263,9.62263
2527.00,9.62028,25.148436,0.000408,25.002630,-2.0549,0.214,9.62349,9.62349
2528.00,9.62027,25.148405,0.000406,25.002581,-2.0551,0.214,9.62359,9.62359
2529.00,9.62013,25.148429,0.000407,25.002498,-2.0554,0.214,9.62323,9.62323
2530.00,9.62004,25.148441,0.000410,25.002433,-2.0555,0.214,9.62179,9.62179
2531.00,9.62009,25.148353,0.000408,25.002366,-2.0554,0.214,9.62022,9.62022
2532.00,9.62039,25.148388,0.000408,25.002333,-2.0555,0.214,9.61908,9.61908
2533.00,9.62068,25.148446,0.000407,25.002365,-2.0556,0.214,9.61865,9.61865
2534.00,9.62086,25.148638,0.000408,25.002544,-2.0558,0.214,9.61762,9.61762
2535.00,9.62047,25.148669,0.000408,25.002560,-2.0560,0.214,9.61603,9.61603
2536.00,9.62005,25.148841,0.000409,25.002648,-2.0563,0.214,9.61589,9.61589
2537.00,9.61997,25.148889,0.000409,25.002635,-2.0565,0.214,9.61637,9.61637
2538.00,9.61966,25.149077,0.000412,25.002738,-2.0567,0.214,9.61697,9.61697
2539.00,9.61974,25.148974,0.000408,25.002685,-2.0570,0.214,9.61868,9.61868
2540.00,9.61985,25.149012,0.000402,25.002652,-2.0573,0.215,9.62028,9.62028
2541.00,9.61987,25.148978,0.000403,25.002602,-2.0576,0.215,9.62026,9.62026
2542.00,9.61973,25.149027,0.000404,25.002640,-2.0579,0.215,9.62015,9.62015
2543.00,9.61965,25.148943,0.000400,25.002555,-2.0583,0.215,9.61885,9.61885
2544.00,9.61942,25.149034,0.000402,25.002508,-2.0585,0.215,9.61742,9.61742
2545.00,9.61890,25.149100,0.000406,25.002565,-2.0587,0.215,9.61605,9.61605
2546.00,9.61822,25.149064,0.000403,25.002536,-2.0589,0.215,9.61639,9.61639
2547.00,9.61792,25.149031,0.000401,25.002477,-2.0591,0.215,9.61661,9.61661
2548.00,9.61811,25.149084,0.000402,25.002499,-2.0591,0.215,9.61848,9.61848
2549.00,9.61812,25.149179,0.000401,25.002530,-2.0592,0.215,9.61963,9.61963
2550.00,9.61820,25.149123,0.000396,25.002429,-2.0595,0.215,9.62005,9.62005
2551.00,9.61800,25.149188,0.000395,25.002396,-2.0597,0.215,9.61922,9.61922
2552.00,9.61800,25.149202,0.000392,25.002302,-2.0601,0.216,9.61922,9.61922
2553.00,9.61828,25.149334,0.000393,25.002347,-2.0604,0.216,9.61985,9.61985
2554.00,9.61889,25.149334,0.000393,25.002313,-2.0606,0.216,9.62147,9.62147
2555.00,9.61965,25.149424,0.000396,25.002325,-2.0608,0.216,9.62358,9.62358
2556.00,9.61999,25.149435,0.000396,25.002288,-2.0610,0.216,9.62438,9.62438
2557.00,9.62013,25.149492,0.000398,25.002332,-2.0612,0.216,9.62380,9.62380
2558.00,9.61988,25.149403,0.000399,25.002319,-2.0613,0.216,9.62153,9.62153
2559.00,9.61971,25.149422,0.000399,25.002395,-2.0615,0.216,9.61888,9.61888
2560.00,9.61995,25.149443,0.000399,25.002483,-2.0617,0.216,9.61767,9.61767
2561.00,9.62069,25.149524,0.000404,25.002584,-2.0620,0.216,9.61821,9.61821
2562.00,9.62131,25.149552,0.000402,25.002652,-2.0622,0.216,9.61884,9.61884
2563.00,9.62093,25.149616,0.000402,25.002682,-2.0625,0.216,9.61951,9.61951
2564.00,9.62042,25.149660,0.000403,25.002671,-2.0628,0.216,9.61989,9.61989
2565.00,9.62040,25.149699,0.000405,25.002690,-2.0630,0.216,9.61871,9.61871
2566.00,9.62053,25.149717,0.000404,25.002634,-2.0632,0.216,9.61717,9.61717
2567.00,9.62032,25.149727,0.000408,25.002654,-2.0635,0.216,9.61609,9.61609
2568.00,9.61974,25.149747,0.000407,25.002661,-2.0636,0.216,9.61578,9.61578
2569.00,9.61921,25.149758,0.000405,25.002657,-2.0637,0.216,9.61617,9.61617
2570.00,9.61922,25.149738,0.000404,25.002511,-2.0639,0.216,9.61650,9.61650
2571.00,9.61922,25.149859,0.000405,25.002582,-2.0640,0.216,9.61767,9.61767
2572.00,9.61946,25.149914,0.000402,25.002484,-2.0641,0.216,9.61931,9.61931
2573.00,9.61942,25.150045,0.000404,25.002510,-2.0642,0.216,9.62002,9.62002
2574.00,9.61902,25.150086,0.000403,25.002485,-2.0645,0.216,9.62018,9.62018
2575.00,9.61856,25.150167,0.000406,25.002538,-2.0647,0.216,9.62030,9.62030
2576.00,9.61826,25.150106,0.000403,25.002472,-2.0649,0.216,9.62017,9.62017
2577.00,9.61846,25.150218,0.000406,25.002581,-2.0652,0.216,9.62009,9.62009
2578.00,9.61865,25.150159,0.000408,25.002542,-2.0654,0.216,9.61973,9.61973
2579.00,9.61877,25.150183,0.000408,25.002548,-2.0656,0.216,9.61889,9.61889
2580.00,9.61879,25.150242,0.000404,25.002540,-2.0659,0.217,9.61959,9.61959
2581.00,9.61884,25.150337,0.000407,25.002570,-2.0661,0.216,9.62041,9.62041
2582.00,9.61885,25.150326,0.000407,25.002487,-2.0663,0.217,9.61991,9.61991
2583.00,9.61891,25.150404,0.000404,25.002469,-2.0665,0.217,9.62038,9.62038
2584.00,9.61905,25.150473,0.000403,25.002491,-2.0667,0.217,9.62144,9.62144
2585.00,9.61931,25.150510,0.000405,25.002560,-2.0668,0.217,9.62148,9.62148
2586.00,9.61957,25.150448,0.000402,25.002472,-2.0671,0.217,9.62031,9.62031
2587.00,9.61962,25.150488,0.000401,25.002548,-2.0674,0.217,9.61924,9.61924
2588.00,9.61966,25.150448,0.000400,25.002537,-2.0678,0.217,9.61816,9.61816
2589.00,9.61968,25.150422,0.000406,25.002486,-2.0682,0.217,9.61671,9.61671
2590.00,9.61937,25.150404,0.000405,25.002403,-2.0687,0.217,9.61607,9.61607
2591.00,9.61936,25.150439,0.000404,25.002400,-2.0691,0.217,9.61638,9.61638
2592.00,9.61926,25.150490,0.000405,25.002415,-2.0693,0.217,9.61741,9.61741
2593.00,9.61913,25.150640,0.000406,25.002507,-2.0696,0.217,9.61815,9.61815
2594.00,9.61906,25.150596,0.000399,25.002426,-2.0698,0.217,9.61895,9.61895
2595.00,9.61906,25.150655,0.000400,25.002545,-2.0698,0.217,9.61993,9.61993
2596.00,9.61916,25.150744,0.000401,25.002657,-2.0698,0.217,9.62063,9.62063
2597.00,9.61941,25.150677,0.000397,25.002573,-2.0699,0.218,9.62130,9.62130
2598.00,9.61956,25.150593,0.000398,25.002437,-2.0699,0.217,9.62181,9.62181
2599.00,9.61970,25.150674,0.000403,25.002453,-2.0700,0.217,9.62195,9.62195
2600.00,9.61974,25.150707,0.000403,25.002411,-2.0702,0.217,9.62108,9.62108
2601.00,9.61954,25.150783,0.000404,25.002402,-2.0706,0.217,9.62042,9.62042
2602.00,9.61952,25.150954,0.000406,25.002504,-2.0710,0.217,9.62037,9.62037
2603.00,9.61955,25.151028,0.000404,25.002528,-2.0713,0.218,9.62064,9.62064
2604.00,9.61934,25.151081,0.000402,25.002608,-2.0716,0.218,9.61933,9.61933
2605.00,9.61966,25.151078,0.000404,25.002572,-2.0719,0.218,9.61538,9.61538
2606.00,9.62031,25.151084,0.000405,25.002555,-2.0719,0.218,9.60980,9.60980
2607.00,9.62072,25.151000,0.000404,25.002446,-2.0720,0.218,9.60248,9.60248
2608.00,9.62102,25.151004,0.000401,25.002482,-2.0723,0.218,9.59167,9.59167
2609.00,9.62114,25.151097,0.000399,25.002523,-2.0726,0.218,9.58095,9.58095
2610.00,9.62053,25.151202,0.000395,25.002563,-2.0729,0.219,9.57159,9.57159
2611.00,9.62029,25.151188,0.000391,25.002504,-2.0733,0.219,9.56376,9.56376
2612.00,9.62213,25.151416,0.000389,25.002587,-2.0736,0.219,9.55764,9.55764
@18,2.0001,4.0, 2610.018 
2613.00,9.62303,25.151455,0.000384,25.002498,-2.0738,0.220,9.55533,9.55533
2614.00,9.61282,25.151529,0.000383,25.002446,-2.0738,0.220,9.55535,9.55535
2615.00,9.59864,25.151577,0.000382,25.002431,-2.0741,0.220,9.55798,9.55798
2616.00,9.59179,25.151633,0.000379,25.002463,-2.0743,0.220,9.56138,9.56138
2617.00,9.58570,25.151468,0.000377,25.002361,-2.0746,0.220,9.56621,9.56621
2618.00,9.56942,25.151590,0.000384,25.002528,-2.0748,0.220,9.57206,9.57206
2619.00,9.55942,25.151569,0.000385,25.002550,-2.0750,0.220,9.57933,9.57933
2620.00,9.55387,25.151594,0.000387,25.002572,-2.0752,0.220,9.58551,9.58551
2621.00,9.55455,25.151711,0.000393,25.002606,-2.0753,0.220,9.59101,9.59101
2622.00,9.55650,25.151766,0.000395,25.002604,-2.0755,0.220,9.59443,9.59443
2623.00,9.55924,25.151740,0.000395,25.002462,-2.0758,0.220,9.59640,9.59640
2624.00,9.56174,25.151766,0.000397,25.002437,-2.0761,0.220,9.59690,9.59690
2625.00,9.56515,25.151749,0.000395,25.002342,-2.0764,0.220,9.59817,9.59817
2626.00,9.57048,25.151693,0.000394,25.002326,-2.0767,0.220,9.59975,9.59975
2627.00,9.57943,25.151726,0.000391,25.002331,-2.0770,0.220,9.60223,9.60223
2628.00,9.58738,25.151735,0.000389,25.002291,-2.0773,0.221,9.60437,9.60437
2629.00,9.59285,25.151720,0.000388,25.002195,-2.0774,0.221,9.60620,9.60620
2630.00,9.59443,25.151761,0.000391,25.002214,-2.0775,0.220,9.60808,9.60808
2631.00,9.59540,25.151844,0.000391,25.002224,-2.0777,0.221,9.60960,9.60960
2632.00,9.59720,25.151852,0.000396,25.002271,-2.0779,0.220,9.60949,9.60949
2633.00,9.59915,25.151958,0.000401,25.002329,-2.0781,0.220,9.60949,9.60949
2634.00,9.60074,25.152165,0.000409,25.002514,-2.0784,0.220,9.61043,9.61043
2635.00,9.60224,25.152336,0.000411,25.002641,-2.0787,0.220,9.60979,9.60979
2636.00,9.60329,25.152432,0.000412,25.002712,-2.0789,0.220,9.60898,9.60898
2637.00,9.60398,25.152438,0.000411,25.002608,-2.0791,0.220,9.60916,9.60916
2638.00,9.60452,25.152477,0.000409,25.002696,-2.0793,0.221,9.60940,9.60940
2639.00,9.60533,25.152573,0.000406,25.002742,-2.0794,0.221,9.60959,9.60959
2640.00,9.60628,25.152597,0.000407,25.002730,-2.0797,0.221,9.61063,9.61063
2641.00,9.60713,25.152603,0.000405,25.002678,-2.0799,0.221,9.61198,9.61198
2642.00,9.60792,25.152745,0.000408,25.002818,-2.0802,0.221,9.61225,9.61225
2643.00,9.60872,25.152769,0.000412,25.002798,-2.0805,0.221,9.61352,9.61352
2644.00,9.60961,25.152793,0.000411,25.002809,-2.0808,0.221,9.61397,9.61397
2645.00,9.61041,25.152663,0.000401,25.002653,-2.0811,0.221,9.61456,9.61456
2646.00,9.61103,25.152643,0.000400,25.002600,-2.0814,0.221,9.61439,9.61439
2647.00,9.61145,25.152606,0.000399,25.002532,-2.0816,0.221,9.61577,9.61577
2648.00,9.61199,25.152546,0.000397,25.002451,-2.0817,0.222,9.61669,9.61669
2649.00,9.61257,25.152466,0.000397,25.002389,-2.0817,0.222,9.61762,9.61762
2650.00,9.61311,25.152546,0.000402,25.002448,-2.0818,0.222,9.61884,9.61884
2651.00,9.61368,25.152570,0.000405,25.002452,-2.0819,0.222,9.62036,9.62036
2652.00,9.61433,25.152738,0.000403,25.002534,-2.0821,0.222,9.62188,9.62188
2653.00,9.61516,25.152940,0.000406,25.002639,-2.0823,0.222,9.62223,9.62223
2654.00,9.61562,25.152830,0.000403,25.002451,-2.0826,0.222,9.62188,9.62188
2655.00,9.61593,25.152868,0.000405,25.002446,-2.0828,0.222,9.62046,9.62046
2656.00,9.61619,25.152945,0.000405,25.002470,-2.0832,0.222,9.61839,9.61839
2657.00,9.61644,25.152990,0.000407,25.002482,-2.0835,0.222,9.61670,9.61670
2658.00,9.61687,25.152935,0.000406,25.002391,-2.0838,0.222,9.61562,9.61562
2659.00,9.61716,25.153077,0.000411,25.002506,-2.0839,0.222,9.61591,9.61591
2660.00,9.61752,25.152995,0.000410,25.002356,-2.0841,0.222,9.61682,9.61682
2661.00,9.61781,25.153058,0.000410,25.002324,-2.0842,0.221,9.61850,9.61850
2662.00,9.61830,25.153057,0.000412,25.002284,-2.0842,0.221,9.61882,9.61882
2663.00,9.61869,25.153091,0.000410,25.002266,-2.0843,0.221,9.61901,9.61901
2664.00,9.61905,25.153104,0.000404,25.002200,-2.0845,0.222,9.61853,9.61853
2665.00,9.61899,25.153297,0.000405,25.002363,-2.0847,0.222,9.61760,9.61760
2666.00,9.61874,25.153329,0.000403,25.002380,-2.0849,0.222,9.61723,9.61723
2667.00,9.61866,25.153376,0.000400,25.002370,-2.0852,0.222,9.61777,9.61777
2668.00,9.61872,25.153496,0.000404,25.002399,-2.0856,0.222,9.61832,9.61832
2669.00,9.61886,25.153644,0.000408,25.002503,-2.0860,0.222,9.61933,9.61933
2670.00,9.61899,25.153703,0.000406,25.002513,-2.0867,0.222,9.62093,9.62093
2671.00,9.61891,25.153814,0.000408,25.002586,-2.0872,0.222,9.62135,9.62135
2672.00,9.61857,25.153960,0.000410,25.002716,-2.0875,0.222,9.61962,9.61962
2673.00,9.61798,25.153909,0.000408,25.002699,-2.0878,0.222,9.61867,9.61867
2674.00,9.61805,25.153877,0.000408,25.002713,-2.0880,0.223,9.61890,9.61890
2675.00,9.61822,25.153850,0.000411,25.002768,-2.0880,0.222,9.61771,9.61771
2676.00,9.61833,25.153739,0.000408,25.002592,-2.0881,0.223,9.61672,9.61672
2677.00,9.61854,25.153750,0.000407,25.002517,-2.0883,0.223,9.61828,9.61828
2678.00,9.61873,25.153882,0.000406,25.002559,-2.0883,0.223,9.61831,9.61831
2679.00,9.61858,25.154030,0.000406,25.002560,-2.0885,0.223,9.61694,9.61694
2680.00,9.61859,25.154135,0.000407,25.002545,-2.0887,0.223,9.61620,9.61620
2681.00,9.61875,25.154145,0.000408,25.002613,-2.0889,0.223,9.61509,9.61509
2682.00,9.61849,25.153998,0.000408,25.002526,-2.0890,0.223,9.61387,9.61387
2683.00,9.61786,25.153918,0.000410,25.002446,-2.0893,0.223,9.61425,9.61425
2684.00,9.61747,25.153841,0.000410,25.002372,-2.0896,0.223,9.61473,9.61473
2685.00,9.61759,25.153809,0.000409,25.002318,-2.0899,0.223,9.61609,9.61609
2686.00,9.61787,25.153966,0.000414,25.002414,-2.0902,0.223,9.61867,9.61867
2687.00,9.61792,25.154183,0.000416,25.002562,-2.0905,0.223,9.61946,9.61946
2688.00,9.61765,25.154281,0.000417,25.002681,-2.0908,0.223,9.61892,9.61892
2689.00,9.61734,25.154273,0.000415,25.002665,-2.0912,0.223,9.61790,9.61790
2690.00,9.61691,25.154398,0.000415,25.002716,-2.0915,0.223,9.61704,9.61704
2691.00,9.61663,25.154348,0.000411,25.002607,-2.0916,0.223,9.61621,9.61621
2692.00,9.61684,25.154281,0.000407,25.002502,-2.0917,0.224,9.61598,9.61598
2693.00,9.61651,25.154309,0.000410,25.002523,-2.0919,0.224,9.61644,9.61644
2694.00,9.61658,25.154318,0.000413,25.002549,-2.0919,0.224,9.61790,9.61790
2695.00,9.61680,25.154170,0.000409,25.002434,-2.0921,0.224,9.61794,9.61794
2696.00,9.61684,25.154169,0.000410,25.002413,-2.0924,0.224,9.61750,9.61750
2697.00,9.61678,25.154243,0.000413,25.002459,-2.0929,0.223,9.61739,9.61739
2698.00,9.61676,25.154330,0.000409,25.002513,-2.0933,0.224,9.61787,9.61787
2699.00,9.61693,25.154444,0.000408,25.002552,-2.0936,0.224,9.61782,9.61782
2700.00,9.61725,25.154598,0.000410,25.002620,-2.0938,0.224,9.61887,9.61887
2701.00,9.61774,25.154699,0.000409,25.002721,-2.0940,0.224,9.61976,9.61976
2702.00,9.61824,25.154598,0.000405,25.002594,-2.0941,0.224,9.62077,9.62077
2703.00,9.61854,25.154473,0.000403,25.002428,-2.0941,0.224,9.62129,9.62129
2704.00,9.61867,25.154515,0.000404,25.002466,-2.0944,0.224,9.62103,9.62103
2705.00,9.61854,25.154558,0.000405,25.002519,-2.0946,0.224,9.61988,9.61988
2706.00,9.61825,25.154626,0.000404,25.002572,-2.0949,0.224,9.61905,9.61905
2707.00,9.61806,25.154732,0.000406,25.002652,-2.0953,0.224,9.61756,9.61756
2708.00,9.61791,25.154828,0.000409,25.002731,-2.0957,0.224,9.61598,9.61598
2709.00,9.61792,25.154842,0.000407,25.002701,-2.0959,0.224,9.61516,9.61516
2710.00,9.61797,25.154838,0.000402,25.002632,-2.0961,0.224,9.61527,9.61527
2711.00,9.61793,25.154911,0.000402,25.002606,-2.0961,0.225,9.61467,9.61467
2712.00,9.61762,25.154930,0.000400,25.002577,-2.0962,0.225,9.61471,9.61471
2713.00,9.61760,25.154984,0.000399,25.002528,-2.0964,0.225,9.61482,9.61482
2714.00,9.61727,25.154973,0.000395,25.002453,-2.0967,0.225,9.61422,9.61422
2715.00,9.61697,25.155078,0.000397,25.002512,-2.0971,0.225,9.61356,9.61356
2716.00,9.61679,25.155017,0.000396,25.002464,-2.0976,0.225,9.61349,9.61349
2717.00,9.61676,25.155043,0.000401,25.002451,-2.0979,0.225,9.61413,9.61413
2718.00,9.61679,25.155074,0.000402,25.002465,-2.0980,0.225,9.61486,9.61486
2719.00,9.61664,25.155177,0.000406,25.002533,-2.0982,0.225,9.61577,9.61577
2720.00,9.61650,25.155104,0.000405,25.002474,-2.0983,0.225,9.61689,9.61689
2721.00,9.61636,25.155198,0.000409,25.002501,-2.0983,0.225,9.61793,9.61793
2722.00,9.61627,25.155273,0.000407,25.002551,-2.0985,0.225,9.61837,9.61837
2723.00,9.61612,25.155295,0.000407,25.002589,-2.0989,0.225,9.61846,9.61846
2724.00,9.61597,25.155265,0.000406,25.002523,-2.0991,0.225,9.61852,9.61852
2725.00,9.61601,25.155378,0.000407,25.002544,-2.0994,0.225,9.61865,9.61865
2726.00,9.61615,25.155399,0.000410,25.002545,-2.0996,0.225,9.61889,9.61889
2727.00,9.61637,25.155316,0.000406,25.002416,-2.0999,0.225,9.61871,9.61871
2728.00,9.61655,25.155363,0.000405,25.002417,-2.1001,0.225,9.61832,9.61832
2729.00,9.61667,25.155501,0.000408,25.002536,-2.1003,0.225,9.61838,9.61838
2730.00,9.61677,25.155457,0.000405,25.002466,-2.1005,0.225,9.61826,9.61826
2731.00,9.61695,25.155495,0.000400,25.002454,-2.1009,0.225,9.61823,9.61823
2732.00,9.61733,25.155698,0.000404,25.002623,-2.1011,0.225,9.61861,9.61861
2733.00,9.61767,25.155746,0.000406,25.002531,-2.1012,0.225,9.62004,9.62004
2734.00,9.61810,25.155708,0.000405,25.002450,-2.1014,0.225,9.62022,9.62022
2735.00,9.61828,25.155785,0.000407,25.002535,-2.1017,0.226,9.61982,9.61982
2736.00,9.61843,25.155823,0.000407,25.002551,-2.1020,0.226,9.61889,9.61889
2737.00,9.61846,25.155766,0.000405,25.002520,-2.1022,0.226,9.61784,9.61784
2738.00,9.61829,25.155731,0.000404,25.002571,-2.1025,0.226,9.61605,9.61605
2739.00,9.61805,25.155657,0.000401,25.002530,-2.1027,0.226,9.61464,9.61464
2740.00,9.61785,25.155729,0.000404,25.002600,-2.1028,0.226,9.61442,9.61442
2741.00,9.61771,25.155698,0.000405,25.002608,-2.1029,0.226,9.61453,9.61453
2742.00,9.61751,25.155798,0.000405,25.002685,-2.1031,0.226,9.61448,9.61448
2743.00,9.61739,25.155910,0.000405,25.002699,-2.1033,0.226,9.61512,9.61512
2744.00,9.61733,25.156078,0.000409,25.002715,-2.1036,0.226,9.61632,9.61632
2745.00,9.61727,25.156158,0.000407,25.002707,-2.1038,0.226,9.61633,9.61633
2746.00,9.61715,25.156131,0.000404,25.002644,-2.1040,0.226,9.61658,9.61658
2747.00,9.61698,25.156113,0.000404,25.002485,-2.1043,0.226,9.61678,9.61678
2748.00,9.61683,25.156147,0.000407,25.002457,-2.1046,0.226,9.61582,9.61582
2749.00,9.61660,25.156135,0.000405,25.002476,-2.1048,0.226,9.61466,9.61466
2750.00,9.61632,25.156126,0.000406,25.002471,-2.1050,0.226,9.61398,9.61398
2751.00,9.61601,25.156280,0.000407,25.002555,-2.1053,0.227,9.61368,9.61368
2752.00,9.61582,25.156264,0.000407,25.002566,-2.1055,0.227,9.61362,9.61362
2753.00,9.61539,25.156419,0.000406,25.002745,-2.1056,0.227,9.61397,9.61397
2754.00,9.61501,25.156421,0.000408,25.002716,-2.1059,0.227,9.61365,9.61365
2755.00,9.61496,25.156437,0.000407,25.002670,-2.1062,0.227,9.61129,9.61129
2756.00,9.61514,25.156528,0.000408,25.002699,-2.1066,0.227,9.60675,9.60675
2757.00,9.61519,25.156601,0.000409,25.002712,-2.1070,0.227,9.59931,9.59931
2758.00,9.61496,25.156392,0.000404,25.002487,-2.1074,0.227,9.59028,9.59028
2759.00,9.61445,25.156438,0.000399,25.002523,-2.1078,0.228,9.58038,9.58038
2760.00,9.61385,25.156569,0.000397,25.002643,-2.1082,0.228,9.56919,9.56919
2761.00,9.61431,25.156489,0.000395,25.002614,-2.1084,0.228,9.55822,9.55822
2762.00,9.61537,25.156602,0.000400,25.002706,-2.1085,0.228,9.55083,9.55083
@19,2.0001,4.0, 2760.075 
2763.00,9.61434,25.156728,0.000402,25.002756,-2.1086,0.228,9.54656,9.54656
2764.00,9.60917,25.156637,0.000402,25.002655,-2.1088,0.228,9.54618,9.54618
2765.00,9.60066,25.156480,0.000403,25.002457,-2.1089,0.228,9.54998,9.54998
2766.00,9.59248,25.156530,0.000405,25.002447,-2.1091,0.228,9.55699,9.55699
2767.00,9.57841,25.156470,0.000399,25.002345,-2.1094,0.228,9.56412,9.56412
2768.00,9.56980,25.156482,0.000397,25.002401,-2.1096,0.228,9.56979,9.56979
2769.00,9.56043,25.156625,0.000399,25.002508,-2.1098,0.228,9.57390,9.57390
2770.00,9.54480,25.156714,0.000400,25.002580,-2.1103,0.229,9.57823,9.57823
2771.00,9.53955,25.156688,0.000397,25.002562,-2.1106,0.229,9.58199,9.58199
2772.00,9.54338,25.156818,0.000403,25.002722,-2.1109,0.229,9.58540,9.58540
2773.00,9.54966,25.156924,0.000406,25.002744,-2.1111,0.229,9.58851,9.58851
2774.00,9.55867,25.156934,0.000406,25.002729,-2.1114,0.229,9.59101,9.59101
2775.00,9.56362,25.156873,0.000406,25.002652,-2.1115,0.229,9.59248,9.59248
2776.00,9.57090,25.156938,0.000407,25.002629,-2.1117,0.229,9.59316,9.59316
2777.00,9.57398,25.156886,0.000401,25.002551,-2.1119,0.229,9.59409,9.59409
2778.00,9.57800,25.156888,0.000400,25.002528,-2.1122,0.229,9.59537,9.59537
2779.00,9.58142,25.156886,0.000399,25.002469,-2.1123,0.229,9.59707,9.59707
2780.00,9.58459,25.156994,0.000400,25.002537,-2.1125,0.229,9.59872,9.59872
2781.00,9.58652,25.156973,0.000400,25.002471,-2.1127,0.229,9.60065,9.60065
2782.00,9.58840,25.156973,0.000401,25.002426,-2.1130,0.229,9.60224,9.60224
2783.00,9.59007,25.156937,0.000399,25.002347,-2.1133,0.229,9.60412,9.60412
2784.00,9.59183,25.157019,0.000397,25.002345,-2.1137,0.229,9.60554,9.60554
2785.00,9.59360,25.157103,0.000398,25.002393,-2.1139,0.229,9.60716,9.60716
2786.00,9.59535,25.157251,0.000399,25.002466,-2.1140,0.229,9.60829,9.60829
2787.00,9.59693,25.157340,0.000400,25.002464,-2.1141,0.229,9.60930,9.60930
2788.00,9.59850,25.157351,0.000399,25.002450,-2.1142,0.229,9.60916,9.60916
2789.00,9.59999,25.157524,0.000406,25.002633,-2.1144,0.229,9.60914,9.60914
2790.00,9.60149,25.157586,0.000405,25.002630,-2.1147,0.230,9.60844,9.60844
2791.00,9.60230,25.157600,0.000406,25.002610,-2.1150,0.230,9.60688,9.60688
2792.00,9.60264,25.157573,0.000406,25.002611,-2.1154,0.230,9.60530,9.60530
2793.00,9.60302,25.157632,0.000405,25.002643,-2.1156,0.230,9.60483,9.60483
2794.00,9.60360,25.157627,0.000405,25.002554,-2.1157,0.230,9.60392,9.60392
2795.00,9.60422,25.157614,0.000403,25.002531,-2.1158,0.230,9.60391,9.60391
2796.00,9.60487,25.157633,0.000400,25.002509,-2.1158,0.230,9.60479,9.60479
2797.00,9.60539,25.157751,0.000400,25.002593,-2.1161,0.230,9.60576,9.60576
2798.00,9.60594,25.157817,0.000404,25.002586,-2.1165,0.230,9.60685,9.60685
2799.00,9.60648,25.157821,0.000401,25.002555,-2.1167,0.230,9.60840,9.60840
2800.00,9.60704,25.157938,0.000405,25.002591,-2.1170,0.230,9.60989,9.60989
2801.00,9.60765,25.157977,0.000405,25.002591,-2.1174,0.230,9.61149,9.61149
2802.00,9.60808,25.157991,0.000405,25.002525,-2.1176,0.230,9.61264,9.61264
2803.00,9.60845,25.158043,0.000408,25.002576,-2.1177,0.230,9.61332,9.61332
2804.00,9.60862,25.158084,0.000408,25.002608,-2.1177,0.230,9.61335,9.61335
2805.00,9.60881,25.158013,0.000407,25.002534,-2.1178,0.230,9.61342,9.61342
2806.00,9.60905,25.158049,0.000410,25.002618,-2.1178,0.230,9.61332,9.61332
2807.00,9.60922,25.158015,0.000409,25.002572,-2.1180,0.230,9.61348,9.61348
2808.00,9.60947,25.158074,0.000407,25.002586,-2.1183,0.230,9.61384,9.61384
2809.00,9.61001,25.158024,0.000405,25.002563,-2.1186,0.230,9.61499,9.61499
2810.00,9.61029,25.158200,0.000405,25.002665,-2.1189,0.230,9.61482,9.61482
2811.00,9.61083,25.158242,0.000403,25.002606,-2.1193,0.231,9.61511,9.61511
2812.00,9.61141,25.158414,0.000401,25.002717,-2.1196,0.231,9.61460,9.61460
2813.00,9.61171,25.158353,0.000399,25.002601,-2.1200,0.231,9.61335,9.61335
2814.00,9.61192,25.158282,0.000398,25.002457,-2.1203,0.231,9.61149,9.61149
2815.00,9.61221,25.158183,0.000397,25.002387,-2.1206,0.231,9.61139,9.61139
2816.00,9.61247,25.158095,0.000397,25.002343,-2.1209,0.231,9.61048,9.61048
2817.00,9.61265,25.158015,0.000401,25.002293,-2.1210,0.231,9.60995,9.60995
2818.00,9.61261,25.158054,0.000401,25.002360,-2.1211,0.231,9.60971,9.60971
2819.00,9.61257,25.158225,0.000404,25.002501,-2.1213,0.231,9.61064,9.61064
2820.00,9.61261,25.158236,0.000404,25.002460,-2.1215,0.231,9.61059,9.61059
2821.00,9.61242,25.158344,0.000407,25.002509,-2.1217,0.231,9.61059,9.61059
2822.00,9.61220,25.158414,0.000407,25.002516,-2.1220,0.231,9.61141,9.61141
2823.00,9.61225,25.158321,0.000405,25.002354,-2.1223,0.231,9.61214,9.61214
2824.00,9.61228,25.158452,0.000407,25.002428,-2.1225,0.231,9.61210,9.61210
2825.00,9.61228,25.158641,0.000408,25.002573,-2.1228,0.231,9.61222,9.61222
2826.00,9.61219,25.158688,0.000407,25.002637,-2.1229,0.231,9.61295,9.61295
2827.00,9.61224,25.158730,0.000407,25.002598,-2.1230,0.231,9.61286,9.61286
2828.00,9.61219,25.158974,0.000412,25.002804,-2.1232,0.231,9.61309,9.61309
2829.00,9.61199,25.158869,0.000412,25.002739,-2.1233,0.231,9.61394,9.61394
2830.00,9.61223,25.158896,0.000411,25.002734,-2.1235,0.231,9.61506,9.61506
2831.00,9.61226,25.159005,0.000412,25.002692,-2.1238,0.232,9.61474,9.61474
2832.00,9.61213,25.159011,0.000410,25.002676,-2.1241,0.232,9.61412,9.61412
2833.00,9.61214,25.159018,0.000409,25.002604,-2.1244,0.232,9.61414,9.61414
2834.00,9.61253,25.159191,0.000408,25.002650,-2.1247,0.232,9.61433,9.61433
2835.00,9.61287,25.159080,0.000407,25.002510,-2.1249,0.232,9.61418,9.61418
2836.00,9.61317,25.159179,0.000408,25.002597,-2.1250,0.232,9.61528,9.61528
2837.00,9.61360,25.159140,0.000410,25.002510,-2.1251,0.232,9.61673,9.61673
2838.00,9.61396,25.159141,0.000410,25.002510,-2.1253,0.232,9.61720,9.61720
2839.00,9.61409,25.159087,0.000413,25.002436,-2.1256,0.232,9.61571,9.61571
2840.00,9.61391,25.159187,0.000414,25.002495,-2.1259,0.232,9.61375,9.61375
2841.00,9.61399,25.159104,0.000408,25.002347,-2.1263,0.232,9.61210,9.61210
2842.00,9.61388,25.159265,0.000406,25.002501,-2.1266,0.232,9.61034,9.61034
2843.00,9.61341,25.159437,0.000408,25.002626,-2.1268,0.232,9.60843,9.60843
2844.00,9.61321,25.159472,0.000405,25.002582,-2.1269,0.232,9.60879,9.60879
2845.00,9.61322,25.159527,0.000405,25.002578,-2.1271,0.232,9.61035,9.61035
2846.00,9.61313,25.159510,0.000408,25.002570,-2.1271,0.232,9.61070,9.61070
2847.00,9.61298,25.159535,0.000410,25.002507,-2.1273,0.232,9.61099,9.61099
2848.00,9.61261,25.159548,0.000409,25.002439,-2.1275,0.232,9.61159,9.61159
2849.00,9.61267,25.159585,0.000412,25.002441,-2.1276,0.232,9.61186,9.61186
2850.00,9.61239,25.159641,0.000413,25.002482,-2.1276,0.232,9.61073,9.61073
2851.00,9.61219,25.159767,0.000412,25.002570,-2.1279,0.232,9.60949,9.60949
2852.00,9.61189,25.159806,0.000411,25.002588,-2.1282,0.232,9.60958,9.60958
2853.00,9.61177,25.159750,0.000411,25.002568,-2.1285,0.232,9.60932,9.60932
2854.00,9.61137,25.159743,0.000411,25.002552,-2.1290,0.232,9.60885,9.60885
2855.00,9.61100,25.159699,0.000411,25.002495,-2.1295,0.232,9.60909,9.60909
2856.00,9.61078,25.159717,0.000407,25.002484,-2.1300,0.233,9.61080,9.61080
2857.00,9.61025,25.159811,0.000408,25.002572,-2.1303,0.233,9.61180,9.61180
2858.00,9.61055,25.159903,0.000408,25.002564,-2.1307,0.233,9.61289,9.61289
2859.00,9.61056,25.160046,0.000410,25.002668,-2.1311,0.233,9.61277,9.61277
2860.00,9.61060,25.160106,0.000408,25.002608,-2.1313,0.233,9.61258,9.61258
2861.00,9.61070,25.160063,0.000404,25.002482,-2.1314,0.233,9.61175,9.61175
2862.00,9.61074,25.160080,0.000406,25.002469,-2.1316,0.233,9.61069,9.61069
2863.00,9.61081,25.160193,0.000405,25.002578,-2.1318,0.233,9.60968,9.60968
2864.00,9.61084,25.160231,0.000403,25.002582,-2.1319,0.234,9.60969,9.60969
2865.00,9.61056,25.160310,0.000406,25.002649,-2.1321,0.234,9.60967,9.60967
2866.00,9.61045,25.160437,0.000412,25.002768,-2.1324,0.234,9.60955,9.60955
2867.00,9.61042,25.160484,0.000412,25.002750,-2.1325,0.234,9.60959,9.60959
2868.00,9.61045,25.160529,0.000413,25.002745,-2.1326,0.234,9.60951,9.60951
2869.00,9.61022,25.160555,0.000410,25.002767,-2.1329,0.234,9.60832,9.60832
2870.00,9.60979,25.160539,0.000407,25.002785,-2.1331,0.234,9.60769,9.60769
2871.00,9.60974,25.160603,0.000409,25.002819,-2.1332,0.234,9.60698,9.60698
2872.00,9.60984,25.160572,0.000409,25.002763,-2.1333,0.234,9.60742,9.60742
2873.00,9.60992,25.160441,0.000405,25.002631,-2.1334,0.234,9.60782,9.60782
2874.00,9.60986,25.160413,0.000404,25.002579,-2.1337,0.234,9.60817,9.60817
2875.00,9.60960,25.160433,0.000405,25.002579,-2.1340,0.234,9.60787,9.60787
2876.00,9.60917,25.160423,0.000403,25.002553,-2.1343,0.234,9.60690,9.60690
2877.00,9.60843,25.160523,0.000401,25.002664,-2.1346,0.234,9.60520,9.60520
2878.00,9.60803,25.160501,0.000402,25.002655,-2.1348,0.234,9.60506,9.60506
2879.00,9.60783,25.160612,0.000410,25.002686,-2.1349,0.234,9.60678,9.60678
2880.00,9.60766,25.160689,0.000411,25.002656,-2.1351,0.234,9.60833,9.60833
2881.00,9.60808,25.160758,0.000415,25.002674,-2.1353,0.234,9.61041,9.61041
2882.00,9.60838,25.160855,0.000423,25.002688,-2.1357,0.234,9.61178,9.61178
2883.00,9.60841,25.160932,0.000423,25.002682,-2.1361,0.234,9.61251,9.61251
2884.00,9.60847,25.160885,0.000415,25.002604,-2.1363,0.234,9.61116,9.61116
2885.00,9.60857,25.160918,0.000412,25.002587,-2.1365,0.234,9.61089,9.61089
2886.00,9.60841,25.160957,0.000405,25.002537,-2.1367,0.234,9.61020,9.61020
2887.00,9.60883,25.160934,0.000397,25.002436,-2.1368,0.235,9.61016,9.61016
2888.00,9.60910,25.161066,0.000399,25.002524,-2.1369,0.235,9.60925,9.60925
2889.00,9.60923,25.161170,0.000403,25.002626,-2.1370,0.235,9.60897,9.60897
2890.00,9.60916,25.161275,0.000406,25.002751,-2.1372,0.234,9.60764,9.60764
2891.00,9.60877,25.161278,0.000409,25.002755,-2.1373,0.234,9.60691,9.60691
2892.00,9.60836,25.161371,0.000411,25.002852,-2.1376,0.234,9.60537,9.60537
2893.00,9.60796,25.161393,0.000409,25.002859,-2.1378,0.235,9.60463,9.60463
2894.00,9.60791,25.161319,0.000404,25.002742,-2.1381,0.235,9.60502,9.60502
2895.00,9.60804,25.161298,0.000400,25.002629,-2.1384,0.235,9.60538,9.60538
2896.00,9.60820,25.161394,0.000402,25.002733,-2.1387,0.235,9.60624,9.60624
2897.00,9.60875,25.161360,0.000399,25.002644,-2.1388,0.235,9.60862,9.60862
2898.00,9.60923,25.161487,0.000399,25.002669,-2.1391,0.235,9.61137,9.61137
2899.00,9.60953,25.161573,0.000404,25.002684,-2.1394,0.235,9.61269,9.61269
2900.00,9.60935,25.161648,0.000408,25.002704,-2.1398,0.235,9.61319,9.61319
2901.00,9.60924,25.161703,0.000410,25.002654,-2.1401,0.235,9.61340,9.61340
2902.00,9.60913,25.161699,0.000413,25.002663,-2.1404,0.235,9.61173,9.61173
2903.00,9.60881,25.161612,0.000413,25.002572,-2.1407,0.235,9.60942,9.60942
2904.00,9.60875,25.161660,0.000410,25.002586,-2.1410,0.235,9.60787,9.60787
2905.00,9.60860,25.161633,0.000408,25.002638,-2.1411,0.235,9.60838,9.60838
2906.00,9.60868,25.161577,0.000406,25.002604,-2.1413,0.235,9.60853,9.60853
2907.00,9.60882,25.161568,0.000402,25.002536,-2.1414,0.235,9.60900,9.60900
2908.00,9.60893,25.161672,0.000405,25.002607,-2.1416,0.235,9.60960,9.60960
2909.00,9.60915,25.161721,0.000407,25.002656,-2.1417,0.235,9.61018,9.61018
2910.00,9.60919,25.161757,0.000406,25.002652,-2.1419,0.235,9.60933,9.60933
2911.00,9.60914,25.161751,0.000405,25.002703,-2.1421,0.235,9.60895,9.60895
2912.00,9.60944,25.161763,0.000406,25.002750,-2.1423,0.236,9.60924,9.60924
