# Supplementary material for: HSL1 and BAM1/2 impact epidermal cell development by sensing distinct signaling peptides
Source: Nat Commun. 2022 Feb 15;13:876. doi: 10.1038/s41467-022-28558-4 (PMC8847575; doi:10.1038/s41467-022-28558-4)
Supplement: Supplementary file 4 — Source Data [file 41467_2022_28558_MOESM4_ESM.zip › Source Data/Source Data/Figure S12/Exp1_HAE_IDL4.itc]

$ITC
$ 19 
$NOT
$ 25 
$ 60 
$ 500 
$ 10 
$ 2 
$ADCGainCode:  0 
$False,True,True
$ 0.4 , 0.8 , 150 , 5 
$ 2 , 4 , 150 , 5 
$ 2 , 4 , 150 , 5 
$ 2 , 4 , 150 , 5 
$ 2 , 4 , 150 , 5 
$ 2 , 4 , 150 , 5 
$ 2 , 4 , 150 , 5 
$ 2 , 4 , 150 , 5 
$ 2 , 4 , 150 , 5 
$ 2 , 4 , 150 , 5 
$ 2 , 4 , 150 , 5 
$ 2 , 4 , 150 , 5 
$ 2 , 4 , 150 , 5 
$ 2 , 4 , 150 , 5 
$ 2 , 4 , 150 , 5 
$ 2 , 4 , 150 , 5 
$ 2 , 4 , 150 , 5 
$ 2 , 4 , 150 , 5 
$ 2 , 4 , 150 , 5 
# 0 
# 0.45 
# 0.03 
# 0.2035 
# 25 
# 4 
# 8.15 
# 1 
?HAE_30uM_IDL4_450uM
% MICROCALITC_MAL1177627
% 0.2035 
% 4 
%-0.586102 , 29.61604 
%-0.348256 , 29.40329 
% 0.8333333 
% 167740 , 167730 
% 0.25 , 81 
%-0.015695 ,-0.033946 
%-20 , 8 
% 0 , 0 
% 0 
% 128000       127744 
% 43.1 
% 500 , 750 , 1000 , 750 
% 0.06978023945 ,-0.002252194966 ,-3.244915618586E-05 , 1.349203907274E-06 ,-9.058983361606E-09 
% MicroCalITC Ver: 1.29.32 Run time:9/28/2021 4:40:01 PM
@0
5.00,9.50700,25.248615,0.000368,25.137281,-2.7852,0.084,9.50515,9.50515
6.00,9.50604,25.248548,0.000367,25.137157,-2.7845,0.085,9.50551,9.50551
7.00,9.50617,25.248620,0.000367,25.137186,-2.7839,0.085,9.50721,9.50721
8.00,9.50591,25.248674,0.000367,25.137207,-2.7834,0.085,9.50784,9.50784
9.00,9.50545,25.248695,0.000370,25.137225,-2.7829,0.085,9.50722,9.50722
10.00,9.50532,25.248748,0.000371,25.137314,-2.7825,0.085,9.50773,9.50773
11.00,9.50534,25.248842,0.000376,25.137425,-2.7821,0.085,9.50799,9.50799
12.00,9.50566,25.248884,0.000376,25.137415,-2.7816,0.085,9.50727,9.50727
13.00,9.50554,25.248894,0.000374,25.137401,-2.7810,0.085,9.50657,9.50657
14.00,9.50532,25.248981,0.000372,25.137408,-2.7805,0.085,9.50646,9.50646
15.00,9.50525,25.248940,0.000368,25.137249,-2.7799,0.086,9.50585,9.50585
16.00,9.50537,25.249016,0.000365,25.137253,-2.7792,0.086,9.50517,9.50517
17.00,9.50559,25.249100,0.000367,25.137297,-2.7787,0.086,9.50518,9.50518
18.00,9.50603,25.249186,0.000371,25.137247,-2.7783,0.086,9.50590,9.50590
19.00,9.50626,25.249196,0.000370,25.137193,-2.7780,0.086,9.50658,9.50658
20.00,9.50639,25.249274,0.000368,25.137226,-2.7775,0.086,9.50728,9.50728
21.00,9.50651,25.249317,0.000365,25.137174,-2.7770,0.086,9.50717,9.50717
22.00,9.50674,25.249367,0.000362,25.137110,-2.7764,0.087,9.50766,9.50766
23.00,9.50703,25.249424,0.000361,25.137208,-2.7759,0.087,9.50872,9.50872
24.00,9.50737,25.249448,0.000362,25.137234,-2.7752,0.087,9.50929,9.50929
25.00,9.50748,25.249451,0.000364,25.137223,-2.7747,0.087,9.50942,9.50942
26.00,9.50758,25.249496,0.000368,25.137290,-2.7743,0.087,9.50973,9.50973
27.00,9.50753,25.249560,0.000372,25.137401,-2.7739,0.087,9.51002,9.51002
28.00,9.50762,25.249554,0.000370,25.137287,-2.7734,0.087,9.50969,9.50969
29.00,9.50792,25.249591,0.000372,25.137234,-2.7731,0.087,9.51031,9.51031
30.00,9.50825,25.249639,0.000372,25.137237,-2.7728,0.087,9.51056,9.51056
31.00,9.50827,25.249644,0.000368,25.137149,-2.7725,0.088,9.51107,9.51107
32.00,9.50834,25.249691,0.000367,25.137144,-2.7721,0.088,9.51084,9.51084
33.00,9.50889,25.249750,0.000367,25.137211,-2.7716,0.088,9.51377,9.51377
34.00,9.50947,25.249826,0.000366,25.137251,-2.7710,0.088,9.51895,9.51895
35.00,9.50952,25.249946,0.000368,25.137325,-2.7705,0.088,9.52413,9.52413
36.00,9.50991,25.250033,0.000371,25.137381,-2.7700,0.088,9.52614,9.52614
37.00,9.51031,25.250019,0.000374,25.137320,-2.7694,0.088,9.52612,9.52612
38.00,9.51026,25.250055,0.000377,25.137348,-2.7689,0.088,9.52120,9.52120
39.00,9.51052,25.250022,0.000375,25.137348,-2.7686,0.088,9.51293,9.51293
40.00,9.51085,25.250020,0.000373,25.137311,-2.7680,0.089,9.50475,9.50475
41.00,9.51034,25.250086,0.000372,25.137322,-2.7674,0.089,9.49931,9.49931
42.00,9.50989,25.250160,0.000371,25.137393,-2.7668,0.089,9.49605,9.49605
43.00,9.52486,25.250170,0.000368,25.137330,-2.7664,0.089,9.49583,9.49583
44.00,9.53831,25.250229,0.000371,25.137283,-2.7658,0.089,9.49713,9.49713
45.00,9.53612,25.250325,0.000374,25.137324,-2.7653,0.089,9.49817,9.49817
46.00,9.52106,25.250399,0.000375,25.137415,-2.7648,0.089,9.49895,9.49895
47.00,9.50938,25.250391,0.000373,25.137341,-2.7645,0.090,9.50049,9.50049
48.00,9.50053,25.250504,0.000374,25.137384,-2.7640,0.090,9.50165,9.50165
49.00,9.49792,25.250594,0.000374,25.137480,-2.7637,0.090,9.50158,9.50158
50.00,9.49653,25.250555,0.000374,25.137435,-2.7633,0.090,9.50172,9.50172
51.00,9.49780,25.250580,0.000379,25.137419,-2.7630,0.090,9.50264,9.50264
52.00,9.49820,25.250619,0.000381,25.137402,-2.7626,0.090,9.50282,9.50282
53.00,9.49901,25.250554,0.000382,25.137382,-2.7621,0.090,9.49901,9.49901
54.00,9.49949,25.250549,0.000383,25.137365,-2.7614,0.090,9.49247,9.49247
55.00,9.49961,25.250588,0.000385,25.137421,-2.7609,0.090,9.48240,9.48240
56.00,9.50048,25.250565,0.000382,25.137398,-2.7603,0.090,9.46861,9.46861
57.00,9.50179,25.250666,0.000381,25.137515,-2.7597,0.091,9.45318,9.45318
58.00,9.50177,25.250764,0.000378,25.137529,-2.7593,0.091,9.44208,9.44208
59.00,9.50299,25.250807,0.000375,25.137513,-2.7587,0.091,9.43477,9.43477
60.00,9.50229,25.250887,0.000375,25.137559,-2.7581,0.092,9.43271,9.43271
@1,0.4000,0.8, 60.0559999999969 
61.00,9.50243,25.250928,0.000374,25.137569,-2.7576,0.092,9.43711,9.43711
62.00,9.50119,25.250931,0.000375,25.137550,-2.7571,0.092,9.44579,9.44579
63.00,9.48614,25.250885,0.000376,25.137480,-2.7566,0.092,9.45385,9.45385
64.00,9.47074,25.250928,0.000381,25.137472,-2.7563,0.092,9.46208,9.46208
65.00,9.45124,25.250893,0.000377,25.137370,-2.7558,0.092,9.46990,9.46990
66.00,9.43333,25.250932,0.000379,25.137326,-2.7553,0.092,9.47604,9.47604
67.00,9.42674,25.250960,0.000377,25.137297,-2.7548,0.092,9.48058,9.48058
68.00,9.43018,25.251090,0.000380,25.137448,-2.7543,0.092,9.48508,9.48508
69.00,9.43407,25.251161,0.000375,25.137553,-2.7540,0.093,9.48858,9.48858
70.00,9.44095,25.251283,0.000377,25.137595,-2.7537,0.093,9.49016,9.49016
71.00,9.45536,25.251350,0.000373,25.137636,-2.7534,0.093,9.49093,9.49093
72.00,9.46789,25.251394,0.000375,25.137609,-2.7529,0.093,9.49169,9.49169
73.00,9.47137,25.251499,0.000373,25.137585,-2.7524,0.093,9.49158,9.49158
74.00,9.47583,25.251605,0.000376,25.137548,-2.7518,0.093,9.49120,9.49120
75.00,9.48058,25.251625,0.000377,25.137522,-2.7511,0.093,9.49218,9.49218
76.00,9.48343,25.251659,0.000377,25.137407,-2.7507,0.093,9.49408,9.49408
77.00,9.48485,25.251713,0.000375,25.137380,-2.7501,0.093,9.49544,9.49544
78.00,9.48617,25.251682,0.000372,25.137209,-2.7497,0.094,9.49725,9.49725
79.00,9.48730,25.251660,0.000366,25.137099,-2.7493,0.094,9.50041,9.50041
80.00,9.48900,25.251786,0.000364,25.137188,-2.7490,0.094,9.50331,9.50331
81.00,9.49085,25.251869,0.000365,25.137324,-2.7484,0.094,9.50526,9.50526
82.00,9.49274,25.251899,0.000366,25.137332,-2.7480,0.094,9.50739,9.50739
83.00,9.49495,25.252000,0.000371,25.137476,-2.7475,0.094,9.50868,9.50868
84.00,9.49697,25.251936,0.000371,25.137484,-2.7470,0.094,9.50927,9.50927
85.00,9.49816,25.251810,0.000372,25.137362,-2.7464,0.094,9.50946,9.50946
86.00,9.49919,25.251837,0.000372,25.137307,-2.7459,0.094,9.50954,9.50954
87.00,9.50033,25.251896,0.000375,25.137335,-2.7454,0.094,9.50945,9.50945
88.00,9.50136,25.251936,0.000376,25.137343,-2.7449,0.095,9.51028,9.51028
89.00,9.50245,25.252026,0.000377,25.137311,-2.7445,0.095,9.51023,9.51023
90.00,9.50366,25.252205,0.000377,25.137385,-2.7441,0.095,9.50990,9.50990
91.00,9.50422,25.252211,0.000376,25.137365,-2.7435,0.095,9.50972,9.50972
92.00,9.50495,25.252267,0.000375,25.137385,-2.7431,0.095,9.50897,9.50897
93.00,9.50570,25.252162,0.000372,25.137265,-2.7428,0.095,9.50839,9.50839
94.00,9.50663,25.252181,0.000371,25.137245,-2.7424,0.096,9.50871,9.50871
95.00,9.50766,25.252103,0.000373,25.137167,-2.7420,0.096,9.51001,9.51001
96.00,9.50846,25.252074,0.000372,25.137087,-2.7417,0.096,9.51057,9.51057
97.00,9.50906,25.252028,0.000372,25.137031,-2.7413,0.096,9.51160,9.51160
98.00,9.50958,25.252170,0.000370,25.137147,-2.7408,0.096,9.51202,9.51202
99.00,9.51014,25.252250,0.000374,25.137258,-2.7403,0.096,9.51341,9.51341
100.00,9.51067,25.252428,0.000377,25.137381,-2.7399,0.096,9.51416,9.51416
101.00,9.51106,25.252515,0.000377,25.137477,-2.7395,0.096,9.51493,9.51493
102.00,9.51130,25.252603,0.000377,25.137567,-2.7389,0.097,9.51586,9.51586
103.00,9.51168,25.252528,0.000380,25.137501,-2.7384,0.096,9.51663,9.51663
104.00,9.51187,25.252595,0.000379,25.137535,-2.7380,0.097,9.51540,9.51540
105.00,9.51200,25.252498,0.000376,25.137425,-2.7376,0.097,9.51438,9.51438
106.00,9.51218,25.252488,0.000375,25.137379,-2.7370,0.097,9.51366,9.51366
107.00,9.51230,25.252483,0.000374,25.137310,-2.7366,0.097,9.51280,9.51280
108.00,9.51233,25.252623,0.000376,25.137422,-2.7363,0.097,9.51254,9.51254
109.00,9.51244,25.252624,0.000374,25.137410,-2.7359,0.097,9.51243,9.51243
110.00,9.51258,25.252716,0.000375,25.137511,-2.7353,0.098,9.51248,9.51248
111.00,9.51292,25.252795,0.000377,25.137552,-2.7347,0.098,9.51330,9.51330
112.00,9.51337,25.252888,0.000377,25.137600,-2.7341,0.098,9.51425,9.51425
113.00,9.51377,25.252817,0.000372,25.137451,-2.7335,0.098,9.51442,9.51442
114.00,9.51398,25.252876,0.000372,25.137458,-2.7330,0.098,9.51502,9.51502
115.00,9.51406,25.252825,0.000372,25.137378,-2.7325,0.098,9.51533,9.51533
116.00,9.51408,25.252798,0.000372,25.137344,-2.7320,0.098,9.51444,9.51444
117.00,9.51411,25.252792,0.000372,25.137279,-2.7316,0.098,9.51367,9.51367
118.00,9.51421,25.252915,0.000373,25.137292,-2.7312,0.099,9.51351,9.51351
119.00,9.51428,25.252970,0.000374,25.137240,-2.7307,0.099,9.51417,9.51417
120.00,9.51420,25.253092,0.000373,25.137295,-2.7303,0.099,9.51480,9.51480
121.00,9.51426,25.253151,0.000374,25.137316,-2.7299,0.099,9.51582,9.51582
122.00,9.51422,25.253282,0.000375,25.137406,-2.7295,0.099,9.51553,9.51553
123.00,9.51395,25.253269,0.000375,25.137402,-2.7291,0.099,9.51516,9.51516
124.00,9.51394,25.253292,0.000373,25.137432,-2.7287,0.100,9.51448,9.51448
125.00,9.51410,25.253303,0.000377,25.137405,-2.7283,0.100,9.51418,9.51418
126.00,9.51437,25.253370,0.000375,25.137477,-2.7280,0.100,9.51474,9.51474
127.00,9.51485,25.253266,0.000375,25.137372,-2.7275,0.100,9.51687,9.51687
128.00,9.51536,25.253434,0.000377,25.137432,-2.7270,0.100,9.51918,9.51918
129.00,9.51586,25.253548,0.000380,25.137423,-2.7266,0.100,9.52079,9.52079
130.00,9.51634,25.253698,0.000379,25.137467,-2.7261,0.100,9.52182,9.52182
131.00,9.51667,25.253795,0.000383,25.137399,-2.7256,0.100,9.52198,9.52198
132.00,9.51678,25.253957,0.000380,25.137438,-2.7252,0.100,9.52100,9.52100
133.00,9.51678,25.253961,0.000382,25.137472,-2.7247,0.101,9.51955,9.51955
134.00,9.51700,25.253974,0.000382,25.137536,-2.7243,0.101,9.51879,9.51879
135.00,9.51751,25.253840,0.000379,25.137450,-2.7239,0.101,9.51811,9.51811
136.00,9.51793,25.253828,0.000379,25.137494,-2.7235,0.101,9.51724,9.51724
137.00,9.51793,25.253744,0.000381,25.137489,-2.7231,0.101,9.51730,9.51730
138.00,9.51786,25.253676,0.000377,25.137433,-2.7226,0.101,9.51789,9.51789
139.00,9.51796,25.253662,0.000376,25.137342,-2.7221,0.101,9.51795,9.51795
140.00,9.51813,25.253759,0.000378,25.137353,-2.7215,0.101,9.51915,9.51915
141.00,9.51844,25.253849,0.000378,25.137337,-2.7209,0.101,9.52062,9.52062
142.00,9.51880,25.254005,0.000382,25.137385,-2.7204,0.101,9.52090,9.52090
143.00,9.51920,25.254171,0.000387,25.137437,-2.7200,0.101,9.52091,9.52091
144.00,9.51949,25.254204,0.000385,25.137429,-2.7196,0.102,9.52080,9.52080
145.00,9.51971,25.254273,0.000383,25.137510,-2.7192,0.102,9.52039,9.52039
146.00,9.51993,25.254237,0.000381,25.137465,-2.7188,0.102,9.52015,9.52015
147.00,9.52002,25.254199,0.000377,25.137436,-2.7183,0.102,9.52092,9.52092
148.00,9.51990,25.254155,0.000372,25.137386,-2.7178,0.102,9.52122,9.52122
149.00,9.51982,25.254251,0.000373,25.137486,-2.7173,0.103,9.52149,9.52149
150.00,9.51973,25.254310,0.000373,25.137441,-2.7171,0.103,9.52160,9.52160
151.00,9.51981,25.254366,0.000374,25.137431,-2.7168,0.103,9.52184,9.52184
152.00,9.52002,25.254438,0.000375,25.137393,-2.7164,0.103,9.52116,9.52116
153.00,9.52019,25.254553,0.000377,25.137408,-2.7159,0.103,9.52103,9.52103
154.00,9.52026,25.254593,0.000376,25.137349,-2.7154,0.103,9.52088,9.52088
155.00,9.52040,25.254634,0.000376,25.137334,-2.7147,0.103,9.52066,9.52066
156.00,9.52066,25.254790,0.000373,25.137392,-2.7141,0.104,9.52050,9.52050
157.00,9.52089,25.254889,0.000374,25.137433,-2.7135,0.104,9.52069,9.52069
158.00,9.52098,25.254872,0.000376,25.137448,-2.7129,0.104,9.52131,9.52131
159.00,9.52125,25.254902,0.000377,25.137464,-2.7124,0.104,9.52237,9.52237
160.00,9.52132,25.254908,0.000379,25.137483,-2.7118,0.104,9.52251,9.52251
161.00,9.52119,25.254802,0.000380,25.137437,-2.7114,0.104,9.52198,9.52198
162.00,9.52114,25.254812,0.000377,25.137425,-2.7110,0.104,9.52165,9.52165
163.00,9.52113,25.254912,0.000376,25.137476,-2.7106,0.104,9.52110,9.52110
164.00,9.52127,25.254963,0.000376,25.137465,-2.7103,0.104,9.52084,9.52084
165.00,9.52149,25.255031,0.000374,25.137447,-2.7100,0.105,9.52154,9.52154
166.00,9.52157,25.255051,0.000372,25.137417,-2.7096,0.105,9.52249,9.52249
167.00,9.52161,25.255082,0.000372,25.137410,-2.7091,0.105,9.52348,9.52348
168.00,9.52180,25.255152,0.000372,25.137386,-2.7087,0.105,9.52347,9.52347
169.00,9.52186,25.255125,0.000370,25.137395,-2.7081,0.105,9.52283,9.52283
170.00,9.52174,25.255164,0.000374,25.137455,-2.7076,0.105,9.52216,9.52216
171.00,9.52171,25.255324,0.000377,25.137554,-2.7072,0.105,9.52184,9.52184
172.00,9.52168,25.255372,0.000379,25.137563,-2.7067,0.105,9.52049,9.52049
173.00,9.52159,25.255389,0.000380,25.137545,-2.7062,0.105,9.52025,9.52025
174.00,9.52166,25.255369,0.000381,25.137438,-2.7060,0.105,9.52094,9.52094
175.00,9.52181,25.255411,0.000380,25.137375,-2.7055,0.106,9.52132,9.52132
176.00,9.52187,25.255420,0.000381,25.137359,-2.7050,0.106,9.52109,9.52109
177.00,9.52188,25.255440,0.000381,25.137338,-2.7046,0.106,9.52135,9.52135
178.00,9.52169,25.255448,0.000379,25.137328,-2.7043,0.106,9.52165,9.52165
179.00,9.52154,25.255493,0.000378,25.137358,-2.7039,0.106,9.52201,9.52201
180.00,9.52175,25.255511,0.000375,25.137390,-2.7036,0.106,9.52279,9.52279
181.00,9.52208,25.255532,0.000372,25.137352,-2.7031,0.107,9.52349,9.52349
182.00,9.52238,25.255583,0.000373,25.137414,-2.7027,0.107,9.52497,9.52497
183.00,9.52269,25.255596,0.000375,25.137418,-2.7022,0.107,9.52582,9.52582
184.00,9.52279,25.255721,0.000377,25.137500,-2.7018,0.107,9.52668,9.52668
185.00,9.52300,25.255717,0.000378,25.137486,-2.7013,0.107,9.52663,9.52663
186.00,9.52324,25.255660,0.000377,25.137376,-2.7011,0.107,9.52725,9.52725
187.00,9.52338,25.255688,0.000374,25.137310,-2.7008,0.107,9.52658,9.52658
188.00,9.52350,25.255754,0.000373,25.137315,-2.7005,0.107,9.52609,9.52609
189.00,9.52375,25.255813,0.000370,25.137283,-2.7001,0.107,9.52506,9.52506
190.00,9.52379,25.255894,0.000371,25.137283,-2.6996,0.108,9.52476,9.52476
191.00,9.52398,25.256091,0.000372,25.137440,-2.6991,0.108,9.52470,9.52470
192.00,9.52449,25.256128,0.000371,25.137445,-2.6985,0.108,9.52516,9.52516
193.00,9.52479,25.256074,0.000368,25.137373,-2.6978,0.108,9.52547,9.52547
194.00,9.52495,25.256113,0.000370,25.137372,-2.6972,0.108,9.52477,9.52477
195.00,9.52489,25.256291,0.000373,25.137453,-2.6967,0.108,9.52456,9.52456
196.00,9.52502,25.256273,0.000375,25.137423,-2.6962,0.108,9.52425,9.52425
197.00,9.52526,25.256326,0.000379,25.137453,-2.6957,0.108,9.52455,9.52455
198.00,9.52552,25.256386,0.000381,25.137456,-2.6953,0.108,9.52474,9.52474
199.00,9.52555,25.256368,0.000380,25.137479,-2.6948,0.108,9.52621,9.52621
200.00,9.52556,25.256335,0.000378,25.137432,-2.6943,0.109,9.52711,9.52711
201.00,9.52572,25.256371,0.000378,25.137429,-2.6939,0.109,9.52741,9.52741
202.00,9.52576,25.256499,0.000380,25.137514,-2.6935,0.109,9.52664,9.52664
203.00,9.52554,25.256567,0.000379,25.137550,-2.6931,0.109,9.51998,9.51998
204.00,9.52539,25.256684,0.000381,25.137518,-2.6927,0.109,9.50212,9.50212
205.00,9.52574,25.256625,0.000381,25.137459,-2.6923,0.109,9.46870,9.46870
206.00,9.52575,25.256703,0.000380,25.137522,-2.6918,0.109,9.41768,9.41768
207.00,9.52576,25.256638,0.000373,25.137377,-2.6913,0.109,9.35287,9.35287
208.00,9.52685,25.256630,0.000370,25.137328,-2.6909,0.110,9.28432,9.28432
209.00,9.52726,25.256607,0.000372,25.137287,-2.6905,0.110,9.22186,9.22186
210.00,9.52795,25.256633,0.000372,25.137268,-2.6901,0.110,9.17662,9.17662
@2,2.0001,4.0, 210.004000000001 
211.00,9.52778,25.256668,0.000374,25.137241,-2.6897,0.110,9.15415,9.15415
212.00,9.52328,25.256668,0.000376,25.137221,-2.6893,0.110,9.15148,9.15148
213.00,9.49166,25.256814,0.000382,25.137247,-2.6888,0.110,9.16434,9.16434
214.00,9.43842,25.256830,0.000377,25.137201,-2.6884,0.110,9.18501,9.18501
215.00,9.36154,25.256863,0.000377,25.137178,-2.6880,0.110,9.20782,9.20782
216.00,9.27274,25.256832,0.000376,25.137117,-2.6876,0.110,9.22962,9.22962
217.00,9.19981,25.256858,0.000376,25.137111,-2.6873,0.110,9.25114,9.25114
218.00,9.14924,25.256879,0.000371,25.137213,-2.6869,0.111,9.27158,9.27158
219.00,9.12689,25.256889,0.000370,25.137297,-2.6864,0.111,9.29333,9.29333
220.00,9.13571,25.256979,0.000373,25.137350,-2.6860,0.111,9.31501,9.31501
221.00,9.16004,25.257085,0.000376,25.137446,-2.6855,0.111,9.33579,9.33579
222.00,9.18626,25.257185,0.000379,25.137561,-2.6851,0.111,9.35439,9.35439
223.00,9.21328,25.257084,0.000382,25.137430,-2.6846,0.111,9.37127,9.37127
224.00,9.22983,25.257159,0.000389,25.137434,-2.6842,0.111,9.38539,9.38539
225.00,9.24957,25.257130,0.000386,25.137464,-2.6836,0.111,9.39756,9.39756
226.00,9.26930,25.257168,0.000386,25.137484,-2.6831,0.111,9.40814,9.40814
227.00,9.29370,25.257108,0.000385,25.137377,-2.6827,0.111,9.41824,9.41824
228.00,9.31557,25.257265,0.000387,25.137467,-2.6822,0.111,9.42745,9.42745
229.00,9.33841,25.257277,0.000386,25.137489,-2.6819,0.112,9.43636,9.43636
230.00,9.35803,25.257223,0.000381,25.137350,-2.6817,0.112,9.44480,9.44480
231.00,9.37306,25.257172,0.000375,25.137286,-2.6814,0.112,9.45285,9.45285
232.00,9.38674,25.257274,0.000375,25.137412,-2.6811,0.112,9.45943,9.45943
233.00,9.39997,25.257121,0.000373,25.137293,-2.6807,0.113,9.46555,9.46555
234.00,9.40909,25.257211,0.000372,25.137318,-2.6803,0.113,9.47123,9.47123
235.00,9.41878,25.257409,0.000377,25.137465,-2.6799,0.113,9.47691,9.47691
236.00,9.42608,25.257378,0.000375,25.137320,-2.6793,0.113,9.48208,9.48208
237.00,9.43716,25.257456,0.000375,25.137236,-2.6788,0.113,9.48683,9.48683
238.00,9.44616,25.257777,0.000379,25.137371,-2.6784,0.113,9.49118,9.49118
239.00,9.45405,25.257818,0.000380,25.137347,-2.6778,0.113,9.49498,9.49498
240.00,9.46019,25.257805,0.000380,25.137281,-2.6772,0.113,9.49752,9.49752
241.00,9.46550,25.257902,0.000383,25.137344,-2.6767,0.113,9.50023,9.50023
242.00,9.47128,25.257890,0.000382,25.137336,-2.6762,0.113,9.50248,9.50248
243.00,9.47695,25.257845,0.000377,25.137315,-2.6758,0.113,9.50442,9.50442
244.00,9.48180,25.257943,0.000374,25.137372,-2.6753,0.113,9.50608,9.50608
245.00,9.48587,25.257951,0.000372,25.137351,-2.6750,0.113,9.50758,9.50758
246.00,9.48930,25.258054,0.000375,25.137404,-2.6747,0.114,9.50946,9.50946
247.00,9.49215,25.258127,0.000377,25.137521,-2.6743,0.114,9.51077,9.51077
248.00,9.49462,25.258190,0.000381,25.137530,-2.6740,0.114,9.51156,9.51156
249.00,9.49692,25.258246,0.000383,25.137543,-2.6736,0.114,9.51181,9.51181
250.00,9.49881,25.258430,0.000384,25.137696,-2.6731,0.114,9.51185,9.51185
251.00,9.50074,25.258513,0.000385,25.137782,-2.6726,0.114,9.51141,9.51141
252.00,9.50298,25.258545,0.000388,25.137704,-2.6721,0.114,9.51204,9.51204
253.00,9.50461,25.258397,0.000381,25.137572,-2.6715,0.114,9.51359,9.51359
254.00,9.50642,25.258303,0.000382,25.137511,-2.6710,0.114,9.51554,9.51554
255.00,9.50807,25.258237,0.000382,25.137418,-2.6706,0.114,9.51777,9.51777
256.00,9.50941,25.258211,0.000379,25.137369,-2.6700,0.114,9.51916,9.51916
257.00,9.51088,25.258156,0.000375,25.137326,-2.6696,0.115,9.52025,9.52025
258.00,9.51205,25.258328,0.000380,25.137431,-2.6694,0.115,9.52042,9.52042
259.00,9.51314,25.258453,0.000380,25.137486,-2.6692,0.115,9.52034,9.52034
260.00,9.51409,25.258504,0.000381,25.137499,-2.6688,0.115,9.52001,9.52001
261.00,9.51503,25.258503,0.000380,25.137431,-2.6684,0.115,9.52046,9.52046
262.00,9.51581,25.258556,0.000378,25.137421,-2.6679,0.115,9.52122,9.52122
263.00,9.51646,25.258528,0.000376,25.137420,-2.6671,0.115,9.52174,9.52174
264.00,9.51721,25.258473,0.000375,25.137356,-2.6666,0.116,9.52278,9.52278
265.00,9.51797,25.258496,0.000375,25.137366,-2.6664,0.116,9.52351,9.52351
266.00,9.51852,25.258601,0.000376,25.137426,-2.6661,0.116,9.52379,9.52379
267.00,9.51902,25.258669,0.000378,25.137508,-2.6659,0.116,9.52409,9.52409
268.00,9.51966,25.258761,0.000379,25.137532,-2.6656,0.116,9.52383,9.52383
269.00,9.52015,25.258826,0.000377,25.137536,-2.6652,0.116,9.52324,9.52324
270.00,9.52081,25.258873,0.000373,25.137561,-2.6647,0.116,9.52345,9.52345
271.00,9.52150,25.258784,0.000371,25.137475,-2.6641,0.117,9.52382,9.52382
272.00,9.52209,25.258991,0.000372,25.137586,-2.6637,0.117,9.52386,9.52386
273.00,9.52255,25.258982,0.000368,25.137534,-2.6633,0.117,9.52484,9.52484
274.00,9.52290,25.258989,0.000367,25.137462,-2.6629,0.117,9.52597,9.52597
275.00,9.52318,25.259031,0.000372,25.137409,-2.6625,0.117,9.52606,9.52606
276.00,9.52344,25.259149,0.000372,25.137514,-2.6621,0.117,9.52636,9.52636
277.00,9.52377,25.259051,0.000368,25.137388,-2.6617,0.117,9.52650,9.52650
278.00,9.52402,25.259124,0.000370,25.137423,-2.6613,0.117,9.52610,9.52610
279.00,9.52428,25.259058,0.000367,25.137372,-2.6610,0.117,9.52599,9.52599
280.00,9.52477,25.259119,0.000365,25.137422,-2.6607,0.118,9.52726,9.52726
281.00,9.52540,25.259237,0.000369,25.137541,-2.6603,0.118,9.52860,9.52860
282.00,9.52576,25.259245,0.000371,25.137543,-2.6600,0.118,9.52911,9.52911
283.00,9.52607,25.259299,0.000372,25.137554,-2.6595,0.118,9.53007,9.53007
284.00,9.52629,25.259463,0.000378,25.137698,-2.6589,0.118,9.52998,9.52998
285.00,9.52636,25.259501,0.000379,25.137705,-2.6584,0.118,9.52903,9.52903
286.00,9.52653,25.259449,0.000377,25.137512,-2.6580,0.118,9.52777,9.52777
287.00,9.52676,25.259528,0.000378,25.137532,-2.6576,0.118,9.52836,9.52836
288.00,9.52728,25.259580,0.000381,25.137555,-2.6573,0.118,9.53005,9.53005
289.00,9.52781,25.259669,0.000382,25.137573,-2.6570,0.118,9.53140,9.53140
290.00,9.52851,25.259680,0.000380,25.137554,-2.6565,0.119,9.53252,9.53252
291.00,9.52885,25.259758,0.000382,25.137601,-2.6559,0.119,9.53343,9.53343
292.00,9.52920,25.259831,0.000385,25.137592,-2.6552,0.119,9.53349,9.53349
293.00,9.52954,25.259817,0.000386,25.137605,-2.6546,0.119,9.53259,9.53259
294.00,9.52986,25.259868,0.000388,25.137597,-2.6541,0.119,9.53292,9.53292
295.00,9.53033,25.259946,0.000390,25.137614,-2.6537,0.119,9.53407,9.53407
296.00,9.53095,25.260058,0.000391,25.137683,-2.6535,0.119,9.53438,9.53438
297.00,9.53142,25.260021,0.000386,25.137656,-2.6533,0.119,9.53399,9.53399
298.00,9.53190,25.260113,0.000387,25.137604,-2.6529,0.119,9.53376,9.53376
299.00,9.53188,25.260200,0.000388,25.137645,-2.6525,0.119,9.53321,9.53321
300.00,9.53191,25.260189,0.000385,25.137542,-2.6520,0.120,9.53169,9.53169
301.00,9.53178,25.260238,0.000386,25.137510,-2.6515,0.120,9.53155,9.53155
302.00,9.53194,25.260362,0.000392,25.137588,-2.6511,0.120,9.53227,9.53227
303.00,9.53199,25.260349,0.000389,25.137612,-2.6508,0.120,9.53164,9.53164
304.00,9.53207,25.260221,0.000383,25.137449,-2.6505,0.120,9.53089,9.53089
305.00,9.53225,25.260304,0.000386,25.137549,-2.6501,0.120,9.53110,9.53110
306.00,9.53263,25.260241,0.000385,25.137508,-2.6498,0.120,9.53121,9.53121
307.00,9.53281,25.260246,0.000381,25.137509,-2.6493,0.120,9.53160,9.53160
308.00,9.53271,25.260250,0.000380,25.137451,-2.6488,0.121,9.53237,9.53237
309.00,9.53257,25.260321,0.000383,25.137498,-2.6483,0.121,9.53288,9.53288
310.00,9.53239,25.260269,0.000382,25.137411,-2.6479,0.121,9.53297,9.53297
311.00,9.53260,25.260339,0.000381,25.137425,-2.6474,0.121,9.53356,9.53356
312.00,9.53266,25.260413,0.000383,25.137371,-2.6471,0.121,9.53278,9.53278
313.00,9.53263,25.260578,0.000386,25.137458,-2.6467,0.121,9.53256,9.53256
314.00,9.53255,25.260681,0.000385,25.137547,-2.6463,0.121,9.53303,9.53303
315.00,9.53245,25.260769,0.000384,25.137571,-2.6459,0.121,9.53381,9.53381
316.00,9.53242,25.260789,0.000384,25.137584,-2.6455,0.121,9.53364,9.53364
317.00,9.53257,25.260806,0.000381,25.137604,-2.6451,0.122,9.53424,9.53424
318.00,9.53274,25.260815,0.000376,25.137605,-2.6448,0.122,9.53488,9.53488
319.00,9.53287,25.260902,0.000376,25.137616,-2.6445,0.122,9.53508,9.53508
320.00,9.53312,25.260993,0.000377,25.137654,-2.6442,0.122,9.53507,9.53507
321.00,9.53331,25.261068,0.000377,25.137651,-2.6438,0.122,9.53506,9.53506
322.00,9.53337,25.261098,0.000381,25.137596,-2.6434,0.122,9.53499,9.53499
323.00,9.53349,25.261063,0.000384,25.137542,-2.6431,0.122,9.53454,9.53454
324.00,9.53366,25.261005,0.000382,25.137484,-2.6427,0.122,9.53390,9.53390
325.00,9.53353,25.260918,0.000382,25.137419,-2.6422,0.122,9.53144,9.53144
326.00,9.53288,25.260843,0.000382,25.137327,-2.6416,0.122,9.52769,9.52769
327.00,9.53209,25.260889,0.000379,25.137370,-2.6413,0.123,9.52328,9.52328
328.00,9.53197,25.260938,0.000377,25.137396,-2.6409,0.123,9.51889,9.51889
329.00,9.53187,25.260912,0.000375,25.137350,-2.6404,0.123,9.51526,9.51526
330.00,9.53171,25.261022,0.000378,25.137402,-2.6401,0.123,9.51331,9.51331
331.00,9.53132,25.261143,0.000379,25.137500,-2.6398,0.123,9.51317,9.51317
332.00,9.53053,25.261175,0.000380,25.137480,-2.6393,0.124,9.51407,9.51407
333.00,9.52930,25.261207,0.000378,25.137413,-2.6389,0.124,9.51514,9.51514
334.00,9.52723,25.261326,0.000382,25.137442,-2.6384,0.124,9.51656,9.51656
335.00,9.52339,25.261429,0.000379,25.137497,-2.6379,0.124,9.51910,9.51910
336.00,9.51909,25.261461,0.000375,25.137486,-2.6374,0.124,9.52180,9.52180
337.00,9.51736,25.261418,0.000370,25.137436,-2.6369,0.124,9.52424,9.52424
338.00,9.51708,25.261533,0.000376,25.137529,-2.6364,0.124,9.52685,9.52685
339.00,9.51740,25.261658,0.000377,25.137632,-2.6360,0.124,9.52818,9.52818
340.00,9.51889,25.261620,0.000377,25.137542,-2.6356,0.124,9.52872,9.52872
341.00,9.52025,25.261651,0.000376,25.137476,-2.6352,0.125,9.52851,9.52851
342.00,9.52077,25.261724,0.000374,25.137501,-2.6349,0.125,9.52816,9.52816
343.00,9.52036,25.261702,0.000374,25.137419,-2.6346,0.125,9.52795,9.52795
344.00,9.52134,25.261762,0.000376,25.137464,-2.6343,0.125,9.52940,9.52940
345.00,9.52253,25.261786,0.000377,25.137509,-2.6339,0.125,9.53002,9.53002
346.00,9.52336,25.261807,0.000379,25.137554,-2.6336,0.126,9.53059,9.53059
347.00,9.52441,25.261783,0.000384,25.137541,-2.6332,0.126,9.53113,9.53113
348.00,9.52510,25.261783,0.000379,25.137572,-2.6328,0.126,9.53135,9.53135
349.00,9.52594,25.261781,0.000379,25.137512,-2.6325,0.126,9.53022,9.53022
350.00,9.52669,25.261730,0.000376,25.137389,-2.6323,0.126,9.53009,9.53009
351.00,9.52754,25.261811,0.000381,25.137408,-2.6320,0.126,9.53037,9.53037
352.00,9.52860,25.261873,0.000379,25.137414,-2.6318,0.126,9.52978,9.52978
353.00,9.52957,25.261882,0.000377,25.137362,-2.6314,0.126,9.52423,9.52423
354.00,9.52973,25.261726,0.000370,25.137228,-2.6309,0.126,9.51100,9.51100
355.00,9.52991,25.261832,0.000373,25.137346,-2.6302,0.126,9.48336,9.48336
356.00,9.53027,25.261839,0.000370,25.137373,-2.6297,0.127,9.44123,9.44123
357.00,9.53082,25.261879,0.000371,25.137413,-2.6292,0.127,9.38675,9.38675
358.00,9.53038,25.261990,0.000376,25.137540,-2.6287,0.127,9.32705,9.32705
359.00,9.53006,25.262096,0.000377,25.137572,-2.6284,0.127,9.26980,9.26980
360.00,9.53090,25.262194,0.000375,25.137551,-2.6281,0.127,9.22662,9.22662
@3,2.0001,4.0, 360.046000000002 
361.00,9.53236,25.262355,0.000375,25.137609,-2.6276,0.127,9.20213,9.20213
362.00,9.52709,25.262437,0.000376,25.137610,-2.6273,0.127,9.19523,9.19523
363.00,9.50171,25.262579,0.000380,25.137566,-2.6271,0.127,9.20372,9.20372
364.00,9.46213,25.262711,0.000385,25.137544,-2.6267,0.127,9.22208,9.22208
365.00,9.39287,25.262722,0.000387,25.137475,-2.6263,0.127,9.24391,9.24391
366.00,9.32159,25.262643,0.000385,25.137373,-2.6259,0.127,9.26497,9.26497
367.00,9.25513,25.262622,0.000383,25.137274,-2.6254,0.127,9.28542,9.28542
368.00,9.20351,25.262515,0.000376,25.137193,-2.6248,0.128,9.30368,9.30368
369.00,9.17652,25.262459,0.000374,25.137153,-2.6243,0.128,9.31983,9.31983
370.00,9.17736,25.262584,0.000374,25.137240,-2.6240,0.128,9.33538,9.33538
371.00,9.19908,25.262745,0.000379,25.137320,-2.6238,0.128,9.35054,9.35054
372.00,9.22060,25.262907,0.000384,25.137437,-2.6236,0.128,9.36575,9.36575
373.00,9.24565,25.263135,0.000388,25.137570,-2.6232,0.128,9.38028,9.38028
374.00,9.26789,25.263261,0.000389,25.137632,-2.6228,0.128,9.39536,9.39536
375.00,9.28616,25.263295,0.000392,25.137612,-2.6225,0.128,9.40976,9.40976
376.00,9.30448,25.263196,0.000388,25.137464,-2.6220,0.129,9.42238,9.42238
377.00,9.32267,25.263158,0.000384,25.137399,-2.6216,0.129,9.43222,9.43222
378.00,9.33703,25.263126,0.000386,25.137424,-2.6213,0.129,9.44151,9.44151
379.00,9.34880,25.263139,0.000386,25.137455,-2.6210,0.129,9.44891,9.44891
380.00,9.36392,25.263202,0.000385,25.137525,-2.6205,0.129,9.45527,9.45527
381.00,9.38038,25.263308,0.000387,25.137592,-2.6199,0.129,9.46106,9.46106
382.00,9.39861,25.263299,0.000390,25.137551,-2.6194,0.129,9.46757,9.46757
383.00,9.40980,25.263284,0.000390,25.137437,-2.6189,0.129,9.47297,9.47297
384.00,9.42421,25.263347,0.000390,25.137457,-2.6185,0.129,9.47779,9.47779
385.00,9.43577,25.263239,0.000387,25.137368,-2.6182,0.129,9.48221,9.48221
386.00,9.44328,25.263170,0.000381,25.137325,-2.6181,0.130,9.48557,9.48557
387.00,9.44886,25.263180,0.000379,25.137320,-2.6178,0.130,9.48923,9.48923
388.00,9.45520,25.263175,0.000377,25.137337,-2.6175,0.130,9.49276,9.49276
389.00,9.46113,25.263236,0.000378,25.137360,-2.6171,0.130,9.49627,9.49627
390.00,9.46747,25.263300,0.000381,25.137352,-2.6167,0.130,9.49913,9.49913
391.00,9.47280,25.263315,0.000385,25.137342,-2.6164,0.130,9.50277,9.50277
392.00,9.47687,25.263431,0.000386,25.137415,-2.6160,0.130,9.50552,9.50552
393.00,9.48077,25.263599,0.000388,25.137449,-2.6156,0.130,9.50788,9.50788
394.00,9.48454,25.263591,0.000385,25.137350,-2.6153,0.130,9.51073,9.51073
395.00,9.48799,25.263715,0.000384,25.137397,-2.6149,0.131,9.51358,9.51358
396.00,9.49205,25.263902,0.000383,25.137461,-2.6144,0.131,9.51581,9.51581
397.00,9.49551,25.264042,0.000384,25.137545,-2.6139,0.131,9.51718,9.51718
398.00,9.49880,25.263974,0.000384,25.137492,-2.6134,0.131,9.51837,9.51837
399.00,9.50146,25.263969,0.000384,25.137516,-2.6130,0.131,9.51886,9.51886
400.00,9.50389,25.264046,0.000385,25.137589,-2.6126,0.131,9.51967,9.51967
401.00,9.50609,25.264069,0.000389,25.137654,-2.6122,0.131,9.52050,9.52050
402.00,9.50837,25.264035,0.000391,25.137603,-2.6118,0.131,9.52103,9.52103
403.00,9.51018,25.264047,0.000390,25.137585,-2.6115,0.131,9.52204,9.52204
404.00,9.51150,25.264083,0.000390,25.137561,-2.6110,0.132,9.52278,9.52278
405.00,9.51299,25.263994,0.000390,25.137414,-2.6107,0.132,9.52311,9.52311
406.00,9.51477,25.263995,0.000388,25.137358,-2.6104,0.132,9.52359,9.52359
407.00,9.51633,25.264061,0.000388,25.137334,-2.6102,0.132,9.52428,9.52428
408.00,9.51762,25.264174,0.000385,25.137401,-2.6099,0.132,9.52482,9.52482
409.00,9.51885,25.264248,0.000387,25.137492,-2.6097,0.132,9.52515,9.52515
410.00,9.51984,25.264301,0.000387,25.137540,-2.6094,0.132,9.52533,9.52533
411.00,9.52102,25.264245,0.000386,25.137506,-2.6090,0.132,9.52663,9.52663
412.00,9.52217,25.264234,0.000384,25.137523,-2.6087,0.133,9.52797,9.52797
413.00,9.52304,25.264256,0.000385,25.137521,-2.6083,0.133,9.52866,9.52866
414.00,9.52371,25.264305,0.000385,25.137531,-2.6078,0.133,9.52887,9.52887
415.00,9.52421,25.264304,0.000384,25.137571,-2.6073,0.133,9.53004,9.53004
416.00,9.52491,25.264387,0.000385,25.137600,-2.6069,0.133,9.53015,9.53015
417.00,9.52548,25.264445,0.000385,25.137581,-2.6065,0.133,9.52960,9.52960
418.00,9.52598,25.264415,0.000387,25.137521,-2.6061,0.133,9.52983,9.52983
419.00,9.52661,25.264422,0.000386,25.137497,-2.6058,0.133,9.53039,9.53039
420.00,9.52712,25.264496,0.000385,25.137461,-2.6056,0.133,9.53018,9.53018
421.00,9.52750,25.264540,0.000386,25.137438,-2.6053,0.133,9.52951,9.52951
422.00,9.52790,25.264544,0.000385,25.137389,-2.6049,0.134,9.52975,9.52975
423.00,9.52814,25.264595,0.000388,25.137393,-2.6045,0.134,9.53012,9.53012
424.00,9.52860,25.264702,0.000391,25.137397,-2.6040,0.134,9.53068,9.53068
425.00,9.52880,25.264741,0.000390,25.137413,-2.6037,0.134,9.52985,9.52985
426.00,9.52898,25.264876,0.000392,25.137429,-2.6032,0.134,9.53033,9.53033
427.00,9.52935,25.264954,0.000396,25.137463,-2.6028,0.134,9.53067,9.53067
428.00,9.52961,25.265035,0.000395,25.137538,-2.6026,0.134,9.53050,9.53050
429.00,9.53012,25.265032,0.000396,25.137501,-2.6024,0.134,9.53202,9.53202
430.00,9.53080,25.265087,0.000397,25.137488,-2.6021,0.134,9.53382,9.53382
431.00,9.53083,25.265102,0.000394,25.137545,-2.6018,0.134,9.53238,9.53238
432.00,9.53036,25.265030,0.000388,25.137494,-2.6015,0.135,9.53091,9.53091
433.00,9.53029,25.265002,0.000387,25.137437,-2.6010,0.135,9.53051,9.53051
434.00,9.53039,25.265032,0.000388,25.137494,-2.6006,0.135,9.52892,9.52892
435.00,9.53046,25.265075,0.000390,25.137563,-2.6002,0.135,9.52767,9.52767
436.00,9.53039,25.265053,0.000385,25.137498,-2.5996,0.135,9.52915,9.52915
437.00,9.53046,25.265055,0.000383,25.137439,-2.5992,0.135,9.53044,9.53044
438.00,9.53062,25.265087,0.000381,25.137461,-2.5990,0.135,9.53107,9.53107
439.00,9.53057,25.265207,0.000381,25.137482,-2.5986,0.136,9.53141,9.53141
440.00,9.53068,25.265321,0.000381,25.137536,-2.5983,0.136,9.53255,9.53255
441.00,9.53079,25.265426,0.000390,25.137613,-2.5980,0.136,9.53269,9.53269
442.00,9.53098,25.265540,0.000396,25.137666,-2.5976,0.136,9.53312,9.53312
443.00,9.53130,25.265548,0.000394,25.137571,-2.5972,0.136,9.53351,9.53351
444.00,9.53150,25.265389,0.000390,25.137440,-2.5968,0.136,9.53353,9.53353
445.00,9.53179,25.265333,0.000387,25.137352,-2.5963,0.136,9.53315,9.53315
446.00,9.53177,25.265314,0.000381,25.137286,-2.5959,0.136,9.53258,9.53258
447.00,9.53166,25.265358,0.000380,25.137329,-2.5956,0.137,9.53208,9.53208
448.00,9.53171,25.265397,0.000384,25.137363,-2.5953,0.136,9.53191,9.53191
449.00,9.53163,25.265502,0.000384,25.137471,-2.5949,0.137,9.53196,9.53196
450.00,9.53150,25.265478,0.000384,25.137432,-2.5945,0.137,9.53303,9.53303
451.00,9.53186,25.265474,0.000385,25.137436,-2.5941,0.137,9.53450,9.53450
452.00,9.53248,25.265625,0.000389,25.137562,-2.5937,0.137,9.53516,9.53516
453.00,9.53278,25.265762,0.000392,25.137655,-2.5933,0.137,9.53483,9.53483
454.00,9.53288,25.265868,0.000395,25.137674,-2.5930,0.137,9.53503,9.53503
455.00,9.53309,25.265996,0.000395,25.137719,-2.5927,0.137,9.53397,9.53397
456.00,9.53317,25.266046,0.000392,25.137644,-2.5924,0.137,9.53301,9.53301
457.00,9.53324,25.266003,0.000387,25.137540,-2.5921,0.137,9.53273,9.53273
458.00,9.53324,25.266037,0.000383,25.137489,-2.5918,0.138,9.53267,9.53267
459.00,9.53326,25.266022,0.000383,25.137396,-2.5914,0.138,9.53280,9.53280
460.00,9.53338,25.265947,0.000382,25.137296,-2.5909,0.138,9.53349,9.53349
461.00,9.53351,25.266040,0.000386,25.137448,-2.5904,0.138,9.53470,9.53470
462.00,9.53379,25.266101,0.000390,25.137484,-2.5900,0.138,9.53534,9.53534
463.00,9.53392,25.266083,0.000389,25.137458,-2.5898,0.138,9.53648,9.53648
464.00,9.53405,25.266136,0.000387,25.137476,-2.5896,0.138,9.53672,9.53672
465.00,9.53418,25.266328,0.000389,25.137563,-2.5894,0.138,9.53670,9.53670
466.00,9.53458,25.266250,0.000387,25.137424,-2.5893,0.138,9.53737,9.53737
467.00,9.53510,25.266326,0.000386,25.137444,-2.5890,0.138,9.53774,9.53774
468.00,9.53531,25.266467,0.000387,25.137517,-2.5886,0.139,9.53760,9.53760
469.00,9.53557,25.266617,0.000392,25.137561,-2.5881,0.139,9.53833,9.53833
470.00,9.53579,25.266495,0.000387,25.137437,-2.5877,0.139,9.53893,9.53893
471.00,9.53573,25.266672,0.000390,25.137524,-2.5873,0.139,9.53766,9.53766
472.00,9.53574,25.266676,0.000389,25.137433,-2.5870,0.139,9.53764,9.53764
473.00,9.53599,25.266508,0.000384,25.137251,-2.5867,0.139,9.53755,9.53755
474.00,9.53600,25.266438,0.000382,25.137192,-2.5863,0.139,9.53607,9.53607
475.00,9.53602,25.266607,0.000388,25.137349,-2.5861,0.139,9.53529,9.53529
476.00,9.53619,25.266611,0.000390,25.137301,-2.5858,0.139,9.53539,9.53539
477.00,9.53638,25.266581,0.000391,25.137360,-2.5855,0.139,9.53519,9.53519
478.00,9.53661,25.266749,0.000397,25.137514,-2.5851,0.139,9.53538,9.53538
479.00,9.53692,25.266836,0.000394,25.137584,-2.5848,0.140,9.53708,9.53708
480.00,9.53715,25.266766,0.000387,25.137428,-2.5842,0.140,9.53793,9.53793
481.00,9.53725,25.266663,0.000382,25.137269,-2.5838,0.140,9.53859,9.53859
482.00,9.53728,25.266722,0.000380,25.137210,-2.5834,0.140,9.53875,9.53875
483.00,9.53726,25.266706,0.000378,25.137141,-2.5830,0.140,9.53817,9.53817
484.00,9.53715,25.266803,0.000380,25.137152,-2.5826,0.140,9.53711,9.53711
485.00,9.53721,25.266944,0.000382,25.137224,-2.5824,0.141,9.53678,9.53678
486.00,9.53724,25.267073,0.000384,25.137325,-2.5822,0.141,9.53718,9.53718
487.00,9.53721,25.267092,0.000384,25.137277,-2.5820,0.141,9.53705,9.53705
488.00,9.53715,25.267161,0.000383,25.137282,-2.5818,0.141,9.53751,9.53751
489.00,9.53706,25.267056,0.000381,25.137181,-2.5815,0.141,9.53752,9.53752
490.00,9.53686,25.267075,0.000381,25.137203,-2.5810,0.141,9.53736,9.53736
491.00,9.53693,25.267188,0.000383,25.137310,-2.5806,0.141,9.53675,9.53675
492.00,9.53694,25.267139,0.000383,25.137270,-2.5803,0.141,9.53653,9.53653
493.00,9.53697,25.267219,0.000383,25.137277,-2.5800,0.141,9.53747,9.53747
494.00,9.53733,25.267297,0.000383,25.137295,-2.5797,0.142,9.53817,9.53817
495.00,9.53748,25.267383,0.000387,25.137374,-2.5794,0.142,9.53799,9.53799
496.00,9.53752,25.267257,0.000384,25.137224,-2.5789,0.142,9.53775,9.53775
497.00,9.53753,25.267441,0.000389,25.137386,-2.5785,0.142,9.53747,9.53747
498.00,9.53736,25.267392,0.000391,25.137370,-2.5782,0.142,9.53618,9.53618
499.00,9.53722,25.267444,0.000392,25.137418,-2.5779,0.142,9.53549,9.53549
500.00,9.53700,25.267428,0.000390,25.137423,-2.5777,0.142,9.53562,9.53562
501.00,9.53692,25.267508,0.000387,25.137472,-2.5774,0.142,9.53605,9.53605
502.00,9.53689,25.267491,0.000385,25.137381,-2.5771,0.142,9.53710,9.53710
503.00,9.53702,25.267516,0.000385,25.137384,-2.5766,0.142,9.53467,9.53467
504.00,9.53678,25.267628,0.000388,25.137456,-2.5761,0.142,9.52545,9.52545
505.00,9.53679,25.267569,0.000385,25.137318,-2.5758,0.142,9.50623,9.50623
506.00,9.53684,25.267630,0.000388,25.137395,-2.5754,0.143,9.47327,9.47327
507.00,9.53661,25.267627,0.000388,25.137392,-2.5751,0.143,9.42680,9.42680
508.00,9.53586,25.267641,0.000387,25.137348,-2.5748,0.143,9.37350,9.37350
509.00,9.53592,25.267519,0.000382,25.137177,-2.5745,0.143,9.32120,9.32120
510.00,9.53652,25.267581,0.000383,25.137185,-2.5740,0.143,9.27928,9.27928
@4,2.0001,4.0, 510.087 
511.00,9.53842,25.267628,0.000385,25.137162,-2.5736,0.143,9.25424,9.25424
512.00,9.53953,25.267776,0.000382,25.137262,-2.5733,0.143,9.24701,9.24701
513.00,9.52297,25.267873,0.000380,25.137330,-2.5729,0.144,9.25498,9.25498
514.00,9.48958,25.268002,0.000383,25.137422,-2.5726,0.144,9.27200,9.27200
515.00,9.43981,25.268031,0.000382,25.137414,-2.5724,0.144,9.29187,9.29187
516.00,9.37361,25.268104,0.000380,25.137440,-2.5721,0.144,9.31109,9.31109
517.00,9.30766,25.268226,0.000383,25.137494,-2.5718,0.144,9.32838,9.32838
518.00,9.25689,25.268291,0.000384,25.137497,-2.5715,0.144,9.34273,9.34273
519.00,9.22857,25.268328,0.000381,25.137471,-2.5711,0.145,9.35674,9.35674
520.00,9.23055,25.268413,0.000382,25.137520,-2.5706,0.145,9.37009,9.37009
521.00,9.24840,25.268437,0.000386,25.137530,-2.5702,0.145,9.38355,9.38355
522.00,9.27148,25.268380,0.000386,25.137511,-2.5698,0.145,9.39679,9.39679
523.00,9.29636,25.268353,0.000389,25.137507,-2.5695,0.145,9.41026,9.41026
524.00,9.31331,25.268386,0.000389,25.137508,-2.5692,0.145,9.42284,9.42284
525.00,9.32970,25.268432,0.000390,25.137537,-2.5691,0.145,9.43426,9.43426
526.00,9.34461,25.268360,0.000386,25.137381,-2.5689,0.145,9.44412,9.44412
527.00,9.35771,25.268404,0.000384,25.137322,-2.5687,0.145,9.45333,9.45333
528.00,9.36830,25.268534,0.000385,25.137381,-2.5684,0.145,9.46133,9.46133
529.00,9.38330,25.268558,0.000387,25.137420,-2.5682,0.145,9.46880,9.46880
530.00,9.39662,25.268478,0.000383,25.137357,-2.5679,0.146,9.47575,9.47575
531.00,9.41184,25.268643,0.000384,25.137508,-2.5676,0.146,9.48230,9.48230
532.00,9.42393,25.268588,0.000383,25.137456,-2.5673,0.146,9.48784,9.48784
533.00,9.43556,25.268558,0.000383,25.137390,-2.5671,0.146,9.49349,9.49349
534.00,9.44622,25.268485,0.000380,25.137202,-2.5668,0.146,9.49846,9.49846
535.00,9.45363,25.268654,0.000385,25.137249,-2.5665,0.146,9.50276,9.50276
536.00,9.46105,25.268575,0.000384,25.137135,-2.5661,0.146,9.50626,9.50626
537.00,9.47014,25.268552,0.000385,25.137083,-2.5658,0.146,9.50991,9.50991
538.00,9.47633,25.268547,0.000377,25.137014,-2.5654,0.146,9.51325,9.51325
539.00,9.48244,25.268716,0.000379,25.137152,-2.5649,0.146,9.51601,9.51601
540.00,9.48773,25.268682,0.000374,25.137059,-2.5646,0.147,9.51933,9.51933
541.00,9.49271,25.268787,0.000374,25.137097,-2.5642,0.147,9.52198,9.52198
542.00,9.49712,25.268825,0.000374,25.137061,-2.5639,0.147,9.52401,9.52401
543.00,9.50115,25.268928,0.000378,25.137157,-2.5635,0.147,9.52465,9.52465
544.00,9.50477,25.268880,0.000381,25.137157,-2.5632,0.147,9.52500,9.52500
545.00,9.50773,25.268909,0.000386,25.137153,-2.5629,0.147,9.52607,9.52607
546.00,9.51081,25.268941,0.000387,25.137155,-2.5628,0.147,9.52754,9.52754
547.00,9.51400,25.269108,0.000387,25.137262,-2.5627,0.147,9.52949,9.52949
548.00,9.51625,25.269168,0.000386,25.137217,-2.5624,0.147,9.53173,9.53173
549.00,9.51845,25.269292,0.000384,25.137198,-2.5621,0.147,9.53391,9.53391
550.00,9.52034,25.269256,0.000381,25.137146,-2.5616,0.147,9.53476,9.53476
551.00,9.52210,25.269365,0.000384,25.137232,-2.5610,0.147,9.53688,9.53688
552.00,9.52433,25.269340,0.000384,25.137180,-2.5604,0.148,9.53768,9.53768
553.00,9.52657,25.269455,0.000389,25.137241,-2.5599,0.148,9.53842,9.53842
554.00,9.52865,25.269504,0.000391,25.137219,-2.5594,0.148,9.53838,9.53838
555.00,9.53041,25.269689,0.000390,25.137319,-2.5589,0.148,9.53905,9.53905
556.00,9.53154,25.269697,0.000386,25.137248,-2.5585,0.148,9.53843,9.53843
557.00,9.53223,25.269796,0.000387,25.137328,-2.5582,0.148,9.53890,9.53890
558.00,9.53317,25.269734,0.000381,25.137300,-2.5578,0.149,9.54017,9.54017
559.00,9.53427,25.269863,0.000383,25.137452,-2.5575,0.149,9.54221,9.54221
560.00,9.53530,25.269977,0.000389,25.137539,-2.5574,0.149,9.54298,9.54298
561.00,9.53643,25.270033,0.000393,25.137553,-2.5573,0.148,9.54331,9.54331
562.00,9.53762,25.270033,0.000395,25.137550,-2.5570,0.148,9.54352,9.54352
563.00,9.53821,25.270101,0.000395,25.137558,-2.5567,0.148,9.54368,9.54368
564.00,9.53904,25.270091,0.000392,25.137508,-2.5565,0.149,9.54340,9.54340
565.00,9.53978,25.270099,0.000394,25.137491,-2.5562,0.149,9.54303,9.54303
566.00,9.54044,25.270156,0.000394,25.137514,-2.5559,0.149,9.54348,9.54348
567.00,9.54071,25.270258,0.000393,25.137540,-2.5557,0.149,9.54335,9.54335
568.00,9.54104,25.270348,0.000397,25.137601,-2.5555,0.149,9.54247,9.54247
569.00,9.54131,25.270375,0.000399,25.137534,-2.5550,0.149,9.54210,9.54210
570.00,9.54168,25.270362,0.000395,25.137467,-2.5545,0.149,9.54222,9.54222
571.00,9.54187,25.270453,0.000394,25.137494,-2.5540,0.149,9.54240,9.54240
572.00,9.54198,25.270347,0.000393,25.137358,-2.5535,0.149,9.54229,9.54229
573.00,9.54200,25.270315,0.000394,25.137284,-2.5531,0.149,9.54197,9.54197
574.00,9.54217,25.270258,0.000390,25.137233,-2.5527,0.150,9.54156,9.54156
575.00,9.54237,25.270368,0.000388,25.137335,-2.5526,0.150,9.54141,9.54141
576.00,9.54245,25.270319,0.000388,25.137271,-2.5524,0.150,9.54091,9.54091
577.00,9.54256,25.270381,0.000385,25.137278,-2.5521,0.150,9.54106,9.54106
578.00,9.54249,25.270437,0.000385,25.137363,-2.5519,0.150,9.54169,9.54169
579.00,9.54256,25.270586,0.000385,25.137541,-2.5516,0.151,9.54334,9.54334
580.00,9.54260,25.270500,0.000384,25.137438,-2.5512,0.151,9.54385,9.54385
581.00,9.54269,25.270519,0.000381,25.137487,-2.5510,0.151,9.54421,9.54421
582.00,9.54277,25.270600,0.000383,25.137550,-2.5509,0.151,9.54436,9.54436
583.00,9.54276,25.270760,0.000383,25.137557,-2.5506,0.151,9.54459,9.54459
584.00,9.54265,25.270695,0.000383,25.137376,-2.5503,0.151,9.54374,9.54374
585.00,9.54266,25.270926,0.000388,25.137483,-2.5500,0.151,9.54308,9.54308
586.00,9.54261,25.271066,0.000392,25.137513,-2.5496,0.151,9.54307,9.54307
587.00,9.54272,25.271150,0.000391,25.137525,-2.5491,0.151,9.54332,9.54332
588.00,9.54288,25.271041,0.000386,25.137485,-2.5486,0.151,9.54374,9.54374
589.00,9.54316,25.271032,0.000383,25.137510,-2.5482,0.151,9.54466,9.54466
590.00,9.54355,25.270846,0.000382,25.137397,-2.5479,0.151,9.54639,9.54639
591.00,9.54368,25.270815,0.000382,25.137409,-2.5476,0.151,9.54642,9.54642
592.00,9.54368,25.270843,0.000381,25.137431,-2.5474,0.152,9.54624,9.54624
593.00,9.54379,25.270832,0.000382,25.137328,-2.5472,0.152,9.54511,9.54511
594.00,9.54370,25.270910,0.000385,25.137418,-2.5469,0.152,9.54311,9.54311
595.00,9.54376,25.271095,0.000386,25.137516,-2.5465,0.152,9.54205,9.54205
596.00,9.54379,25.271132,0.000386,25.137456,-2.5461,0.152,9.54122,9.54122
597.00,9.54364,25.271134,0.000388,25.137459,-2.5458,0.152,9.54027,9.54027
598.00,9.54355,25.271327,0.000393,25.137663,-2.5457,0.152,9.54072,9.54072
599.00,9.54348,25.271310,0.000391,25.137579,-2.5456,0.152,9.54206,9.54206
600.00,9.54344,25.271242,0.000387,25.137490,-2.5453,0.152,9.54270,9.54270
601.00,9.54343,25.271252,0.000385,25.137476,-2.5450,0.152,9.54348,9.54348
602.00,9.54347,25.271290,0.000384,25.137464,-2.5446,0.152,9.54456,9.54456
603.00,9.54357,25.271273,0.000383,25.137375,-2.5440,0.153,9.54500,9.54500
604.00,9.54378,25.271430,0.000384,25.137449,-2.5437,0.153,9.54584,9.54584
605.00,9.54414,25.271588,0.000389,25.137533,-2.5435,0.153,9.54637,9.54637
606.00,9.54454,25.271664,0.000389,25.137533,-2.5432,0.153,9.54738,9.54738
607.00,9.54463,25.271735,0.000387,25.137520,-2.5429,0.153,9.54765,9.54765
608.00,9.54448,25.271734,0.000385,25.137455,-2.5426,0.153,9.54832,9.54832
609.00,9.54465,25.271822,0.000389,25.137511,-2.5422,0.153,9.54798,9.54798
610.00,9.54472,25.271823,0.000385,25.137445,-2.5418,0.153,9.54779,9.54779
611.00,9.54487,25.271798,0.000386,25.137419,-2.5413,0.153,9.54778,9.54778
612.00,9.54505,25.271839,0.000390,25.137430,-2.5409,0.153,9.54817,9.54817
613.00,9.54525,25.271915,0.000393,25.137522,-2.5408,0.153,9.54765,9.54765
614.00,9.54562,25.271861,0.000390,25.137444,-2.5406,0.153,9.54742,9.54742
615.00,9.54587,25.271938,0.000397,25.137583,-2.5405,0.153,9.54668,9.54668
616.00,9.54598,25.272040,0.000396,25.137663,-2.5404,0.153,9.54602,9.54602
617.00,9.54642,25.272018,0.000392,25.137618,-2.5402,0.154,9.54631,9.54631
618.00,9.54676,25.272036,0.000385,25.137557,-2.5399,0.154,9.54644,9.54644
619.00,9.54677,25.272046,0.000382,25.137520,-2.5394,0.155,9.54554,9.54554
620.00,9.54661,25.271948,0.000376,25.137382,-2.5390,0.155,9.54549,9.54549
621.00,9.54665,25.271854,0.000373,25.137277,-2.5387,0.155,9.54572,9.54572
622.00,9.54678,25.271877,0.000374,25.137272,-2.5384,0.155,9.54526,9.54526
623.00,9.54690,25.271768,0.000373,25.137153,-2.5382,0.155,9.54552,9.54552
624.00,9.54700,25.271882,0.000375,25.137226,-2.5380,0.155,9.54664,9.54664
625.00,9.54673,25.272003,0.000375,25.137245,-2.5379,0.155,9.54631,9.54631
626.00,9.54647,25.272162,0.000377,25.137362,-2.5376,0.155,9.54606,9.54606
627.00,9.54647,25.272272,0.000382,25.137463,-2.5372,0.155,9.54643,9.54643
628.00,9.54660,25.272406,0.000388,25.137597,-2.5368,0.155,9.54688,9.54688
629.00,9.54667,25.272380,0.000393,25.137570,-2.5364,0.155,9.54753,9.54753
630.00,9.54687,25.272364,0.000393,25.137594,-2.5359,0.155,9.54922,9.54922
631.00,9.54703,25.272282,0.000397,25.137527,-2.5356,0.155,9.55076,9.55076
632.00,9.54725,25.272221,0.000397,25.137420,-2.5355,0.155,9.55136,9.55136
633.00,9.54744,25.272312,0.000397,25.137440,-2.5353,0.155,9.55101,9.55101
634.00,9.54740,25.272386,0.000392,25.137469,-2.5351,0.155,9.54974,9.54974
635.00,9.54738,25.272421,0.000391,25.137442,-2.5348,0.156,9.54857,9.54857
636.00,9.54746,25.272658,0.000391,25.137587,-2.5345,0.156,9.54751,9.54751
637.00,9.54750,25.272767,0.000387,25.137616,-2.5341,0.156,9.54788,9.54788
638.00,9.54796,25.272840,0.000386,25.137593,-2.5337,0.156,9.54925,9.54925
639.00,9.54846,25.272852,0.000385,25.137552,-2.5333,0.156,9.55109,9.55109
640.00,9.54896,25.272985,0.000388,25.137601,-2.5330,0.156,9.55265,9.55265
641.00,9.54932,25.272892,0.000384,25.137477,-2.5327,0.157,9.55326,9.55326
642.00,9.54957,25.272943,0.000387,25.137553,-2.5324,0.157,9.55237,9.55237
643.00,9.54967,25.272871,0.000385,25.137520,-2.5320,0.157,9.55107,9.55107
644.00,9.54999,25.272953,0.000387,25.137564,-2.5318,0.157,9.55034,9.55034
645.00,9.55035,25.272781,0.000384,25.137398,-2.5316,0.157,9.54922,9.54922
646.00,9.55042,25.272848,0.000387,25.137396,-2.5315,0.157,9.54899,9.54899
647.00,9.55030,25.272986,0.000387,25.137432,-2.5313,0.157,9.54930,9.54930
648.00,9.55023,25.273037,0.000386,25.137429,-2.5311,0.157,9.54950,9.54950
649.00,9.55022,25.272991,0.000383,25.137323,-2.5310,0.157,9.54974,9.54974
650.00,9.55018,25.273164,0.000384,25.137446,-2.5308,0.157,9.54999,9.54999
651.00,9.55007,25.273168,0.000383,25.137373,-2.5304,0.158,9.55045,9.55045
652.00,9.54996,25.273065,0.000380,25.137207,-2.5300,0.158,9.55048,9.55048
653.00,9.55041,25.273203,0.000384,25.137276,-2.5297,0.158,9.54799,9.54799
654.00,9.55078,25.273291,0.000385,25.137353,-2.5295,0.158,9.53921,9.53921
655.00,9.55027,25.273340,0.000386,25.137415,-2.5291,0.158,9.52152,9.52152
656.00,9.54977,25.273373,0.000390,25.137511,-2.5287,0.158,9.49084,9.49084
657.00,9.54974,25.273410,0.000391,25.137622,-2.5285,0.158,9.44834,9.44834
658.00,9.54997,25.273364,0.000391,25.137624,-2.5283,0.158,9.39991,9.39991
659.00,9.55027,25.273297,0.000388,25.137569,-2.5281,0.158,9.35306,9.35306
660.00,9.55033,25.273228,0.000385,25.137459,-2.5279,0.158,9.31517,9.31517
@5,2.0001,4.0, 660.021999999997 
661.00,9.55174,25.273291,0.000383,25.137451,-2.5277,0.158,9.29330,9.29330
662.00,9.55079,25.273391,0.000381,25.137442,-2.5273,0.159,9.28747,9.28747
663.00,9.53676,25.273406,0.000378,25.137362,-2.5269,0.159,9.29464,9.29464
664.00,9.50693,25.273449,0.000382,25.137322,-2.5264,0.159,9.30959,9.30959
665.00,9.46060,25.273581,0.000384,25.137352,-2.5259,0.159,9.32818,9.32818
666.00,9.39833,25.273656,0.000384,25.137361,-2.5255,0.159,9.34665,9.34665
667.00,9.33887,25.273703,0.000386,25.137410,-2.5253,0.159,9.36339,9.36339
668.00,9.29503,25.273692,0.000387,25.137374,-2.5251,0.159,9.37700,9.37700
669.00,9.27293,25.273722,0.000386,25.137410,-2.5249,0.160,9.39020,9.39020
670.00,9.27154,25.273774,0.000392,25.137488,-2.5248,0.160,9.40275,9.40275
671.00,9.28890,25.273755,0.000390,25.137464,-2.5245,0.160,9.41446,9.41446
672.00,9.30946,25.273866,0.000394,25.137545,-2.5243,0.159,9.42570,9.42570
673.00,9.33068,25.274090,0.000402,25.137724,-2.5239,0.159,9.43787,9.43787
674.00,9.34755,25.274188,0.000405,25.137802,-2.5235,0.159,9.44873,9.44873
675.00,9.36432,25.274155,0.000403,25.137767,-2.5231,0.159,9.45834,9.45834
676.00,9.38117,25.274141,0.000402,25.137757,-2.5228,0.160,9.46660,9.46660
677.00,9.39305,25.274030,0.000398,25.137607,-2.5225,0.160,9.47398,9.47398
678.00,9.39891,25.273984,0.000394,25.137518,-2.5223,0.160,9.48126,9.48126
679.00,9.41348,25.274108,0.000394,25.137568,-2.5222,0.160,9.48782,9.48782
680.00,9.42715,25.274081,0.000387,25.137478,-2.5219,0.160,9.49373,9.49373
681.00,9.43977,25.274075,0.000383,25.137386,-2.5216,0.160,9.49924,9.49924
682.00,9.44930,25.274100,0.000380,25.137381,-2.5211,0.161,9.50419,9.50419
683.00,9.45955,25.274171,0.000382,25.137430,-2.5206,0.161,9.50784,9.50784
684.00,9.46787,25.274013,0.000378,25.137299,-2.5203,0.161,9.51156,9.51156
685.00,9.47471,25.274187,0.000383,25.137397,-2.5201,0.161,9.51525,9.51525
686.00,9.48090,25.274346,0.000389,25.137517,-2.5199,0.161,9.51841,9.51841
687.00,9.48766,25.274508,0.000395,25.137596,-2.5197,0.161,9.52219,9.52219
688.00,9.49388,25.274416,0.000390,25.137510,-2.5194,0.161,9.52624,9.52624
689.00,9.49866,25.274599,0.000396,25.137588,-2.5191,0.161,9.52909,9.52909
690.00,9.50266,25.274628,0.000398,25.137558,-2.5186,0.161,9.53104,9.53104
691.00,9.50663,25.274739,0.000399,25.137598,-2.5183,0.161,9.53326,9.53326
692.00,9.51046,25.274752,0.000396,25.137544,-2.5181,0.161,9.53499,9.53499
693.00,9.51459,25.274864,0.000395,25.137577,-2.5179,0.161,9.53588,9.53588
694.00,9.51775,25.274845,0.000392,25.137519,-2.5176,0.162,9.53745,9.53745
695.00,9.52044,25.274839,0.000387,25.137509,-2.5174,0.162,9.54014,9.54014
696.00,9.52349,25.274782,0.000384,25.137478,-2.5171,0.162,9.54231,9.54231
697.00,9.52632,25.274828,0.000382,25.137505,-2.5169,0.162,9.54336,9.54336
698.00,9.52866,25.274821,0.000380,25.137456,-2.5165,0.162,9.54498,9.54498
699.00,9.53050,25.274938,0.000381,25.137578,-2.5162,0.163,9.54572,9.54572
700.00,9.53220,25.274955,0.000381,25.137585,-2.5159,0.163,9.54564,9.54564
701.00,9.53403,25.275014,0.000384,25.137632,-2.5157,0.163,9.54623,9.54623
702.00,9.53611,25.274923,0.000386,25.137569,-2.5153,0.163,9.54774,9.54774
703.00,9.53832,25.275059,0.000393,25.137690,-2.5150,0.162,9.54880,9.54880
704.00,9.54021,25.274976,0.000391,25.137585,-2.5146,0.163,9.54948,9.54948
705.00,9.54148,25.275046,0.000396,25.137610,-2.5142,0.163,9.55045,9.55045
706.00,9.54252,25.275024,0.000395,25.137505,-2.5138,0.163,9.55126,9.55126
707.00,9.54389,25.275072,0.000392,25.137502,-2.5135,0.163,9.55156,9.55156
708.00,9.54489,25.275026,0.000388,25.137417,-2.5131,0.163,9.55173,9.55173
709.00,9.54579,25.275101,0.000391,25.137423,-2.5129,0.163,9.55247,9.55247
710.00,9.54690,25.275206,0.000389,25.137460,-2.5129,0.163,9.55268,9.55268
711.00,9.54788,25.275311,0.000389,25.137464,-2.5126,0.163,9.55220,9.55220
712.00,9.54836,25.275408,0.000391,25.137523,-2.5124,0.164,9.55187,9.55187
713.00,9.54896,25.275542,0.000395,25.137657,-2.5122,0.164,9.55176,9.55176
714.00,9.54963,25.275626,0.000396,25.137663,-2.5120,0.164,9.55219,9.55219
715.00,9.55023,25.275643,0.000397,25.137667,-2.5116,0.164,9.55300,9.55300
716.00,9.55060,25.275549,0.000393,25.137587,-2.5113,0.164,9.55323,9.55323
717.00,9.55087,25.275572,0.000394,25.137546,-2.5111,0.164,9.55317,9.55317
718.00,9.55122,25.275514,0.000395,25.137469,-2.5108,0.164,9.55325,9.55325
719.00,9.55161,25.275476,0.000396,25.137432,-2.5106,0.164,9.55317,9.55317
720.00,9.55196,25.275453,0.000394,25.137352,-2.5103,0.164,9.55222,9.55222
721.00,9.55203,25.275616,0.000396,25.137454,-2.5100,0.164,9.55137,9.55137
722.00,9.55202,25.275623,0.000395,25.137477,-2.5097,0.164,9.55126,9.55126
723.00,9.55191,25.275704,0.000391,25.137394,-2.5094,0.164,9.55083,9.55083
724.00,9.55199,25.275792,0.000388,25.137361,-2.5091,0.164,9.55063,9.55063
725.00,9.55221,25.275809,0.000390,25.137381,-2.5088,0.165,9.55115,9.55115
726.00,9.55230,25.275794,0.000390,25.137370,-2.5084,0.165,9.55234,9.55234
727.00,9.55231,25.275788,0.000390,25.137317,-2.5080,0.165,9.55326,9.55326
728.00,9.55239,25.275698,0.000391,25.137260,-2.5077,0.165,9.55380,9.55380
729.00,9.55245,25.275742,0.000388,25.137297,-2.5074,0.165,9.55399,9.55399
730.00,9.55256,25.275805,0.000390,25.137316,-2.5071,0.165,9.55405,9.55405
731.00,9.55269,25.275816,0.000392,25.137343,-2.5069,0.165,9.55423,9.55423
732.00,9.55292,25.275906,0.000393,25.137399,-2.5066,0.165,9.55427,9.55427
733.00,9.55306,25.275986,0.000393,25.137468,-2.5063,0.165,9.55447,9.55447
734.00,9.55314,25.275991,0.000393,25.137486,-2.5060,0.165,9.55487,9.55487
735.00,9.55320,25.275962,0.000388,25.137462,-2.5056,0.166,9.55537,9.55537
736.00,9.55332,25.275936,0.000382,25.137381,-2.5055,0.166,9.55596,9.55596
737.00,9.55364,25.275945,0.000380,25.137408,-2.5054,0.166,9.55640,9.55640
738.00,9.55399,25.275875,0.000380,25.137402,-2.5052,0.166,9.55721,9.55721
739.00,9.55410,25.275901,0.000381,25.137401,-2.5049,0.167,9.55706,9.55706
740.00,9.55416,25.276034,0.000380,25.137435,-2.5047,0.167,9.55651,9.55651
741.00,9.55447,25.276194,0.000387,25.137522,-2.5044,0.167,9.55612,9.55612
742.00,9.55475,25.276236,0.000389,25.137459,-2.5040,0.167,9.55574,9.55574
743.00,9.55513,25.276352,0.000392,25.137391,-2.5037,0.167,9.55592,9.55592
744.00,9.55552,25.276412,0.000393,25.137384,-2.5034,0.167,9.55680,9.55680
745.00,9.55581,25.276386,0.000393,25.137296,-2.5030,0.167,9.55785,9.55785
746.00,9.55603,25.276457,0.000392,25.137296,-2.5026,0.167,9.55832,9.55832
747.00,9.55634,25.276556,0.000392,25.137305,-2.5020,0.167,9.55951,9.55951
748.00,9.55656,25.276737,0.000393,25.137422,-2.5015,0.167,9.55904,9.55904
749.00,9.55676,25.276717,0.000392,25.137383,-2.5011,0.167,9.55860,9.55860
750.00,9.55694,25.276709,0.000394,25.137366,-2.5008,0.167,9.55857,9.55857
751.00,9.55712,25.276673,0.000395,25.137352,-2.5004,0.167,9.55812,9.55812
752.00,9.55703,25.276652,0.000393,25.137307,-2.5001,0.167,9.55620,9.55620
753.00,9.55697,25.276577,0.000390,25.137163,-2.4998,0.167,9.55604,9.55604
754.00,9.55713,25.276748,0.000389,25.137199,-2.4994,0.168,9.55620,9.55620
755.00,9.55716,25.276861,0.000387,25.137225,-2.4989,0.168,9.55569,9.55569
756.00,9.55699,25.276848,0.000384,25.137100,-2.4986,0.168,9.55471,9.55471
757.00,9.55657,25.276889,0.000381,25.137071,-2.4983,0.168,9.55380,9.55380
758.00,9.55594,25.277061,0.000384,25.137195,-2.4980,0.168,9.55160,9.55160
759.00,9.55542,25.276990,0.000385,25.137141,-2.4978,0.168,9.54942,9.54942
760.00,9.55515,25.277082,0.000387,25.137235,-2.4978,0.168,9.54784,9.54784
761.00,9.55489,25.277081,0.000387,25.137284,-2.4978,0.168,9.54828,9.54828
762.00,9.55490,25.277122,0.000390,25.137372,-2.4977,0.169,9.55018,9.55018
763.00,9.55450,25.276946,0.000390,25.137276,-2.4974,0.169,9.55186,9.55186
764.00,9.55395,25.277002,0.000394,25.137339,-2.4971,0.169,9.55294,9.55294
765.00,9.55316,25.277005,0.000396,25.137353,-2.4967,0.169,9.55383,9.55383
766.00,9.55262,25.277103,0.000398,25.137396,-2.4962,0.169,9.55424,9.55424
767.00,9.55264,25.277156,0.000400,25.137388,-2.4957,0.169,9.55390,9.55390
768.00,9.55275,25.277318,0.000401,25.137498,-2.4952,0.169,9.55442,9.55442
769.00,9.55284,25.277310,0.000396,25.137474,-2.4951,0.169,9.55525,9.55525
770.00,9.55269,25.277316,0.000391,25.137415,-2.4949,0.170,9.55608,9.55608
771.00,9.55307,25.277372,0.000391,25.137399,-2.4946,0.170,9.55594,9.55594
772.00,9.55336,25.277444,0.000391,25.137408,-2.4943,0.170,9.55534,9.55534
773.00,9.55323,25.277422,0.000391,25.137377,-2.4940,0.170,9.55449,9.55449
774.00,9.55294,25.277444,0.000396,25.137334,-2.4935,0.170,9.55360,9.55360
775.00,9.55272,25.277452,0.000397,25.137303,-2.4930,0.170,9.55290,9.55290
776.00,9.55277,25.277499,0.000398,25.137320,-2.4926,0.170,9.55310,9.55310
777.00,9.55310,25.277381,0.000396,25.137203,-2.4923,0.170,9.55409,9.55409
778.00,9.55360,25.277390,0.000392,25.137164,-2.4920,0.170,9.55443,9.55443
779.00,9.55400,25.277473,0.000393,25.137233,-2.4918,0.170,9.55528,9.55528
780.00,9.55446,25.277432,0.000393,25.137180,-2.4917,0.170,9.55606,9.55606
781.00,9.55488,25.277391,0.000390,25.137173,-2.4916,0.170,9.55678,9.55678
782.00,9.55512,25.277551,0.000390,25.137298,-2.4914,0.171,9.55758,9.55758
783.00,9.55538,25.277633,0.000395,25.137325,-2.4912,0.171,9.55870,9.55870
784.00,9.55561,25.277650,0.000394,25.137280,-2.4908,0.171,9.55866,9.55866
785.00,9.55574,25.277836,0.000400,25.137408,-2.4905,0.171,9.55811,9.55811
786.00,9.55570,25.277879,0.000400,25.137340,-2.4902,0.171,9.55689,9.55689
787.00,9.55571,25.277950,0.000402,25.137403,-2.4898,0.171,9.55583,9.55583
788.00,9.55575,25.278076,0.000399,25.137444,-2.4895,0.171,9.55546,9.55546
789.00,9.55582,25.278175,0.000397,25.137499,-2.4892,0.171,9.55576,9.55576
790.00,9.55588,25.278152,0.000395,25.137405,-2.4889,0.171,9.55679,9.55679
791.00,9.55606,25.278225,0.000393,25.137522,-2.4885,0.171,9.55781,9.55781
792.00,9.55624,25.278216,0.000391,25.137456,-2.4882,0.172,9.55800,9.55800
793.00,9.55652,25.278014,0.000386,25.137285,-2.4878,0.172,9.55778,9.55778
794.00,9.55690,25.278008,0.000387,25.137290,-2.4875,0.172,9.55799,9.55799
795.00,9.55713,25.277916,0.000384,25.137259,-2.4872,0.172,9.55837,9.55837
796.00,9.55742,25.277890,0.000385,25.137183,-2.4869,0.172,9.55844,9.55844
797.00,9.55758,25.277834,0.000387,25.137114,-2.4865,0.172,9.55936,9.55936
798.00,9.55776,25.278014,0.000390,25.137292,-2.4863,0.172,9.55969,9.55969
799.00,9.55800,25.278010,0.000391,25.137299,-2.4861,0.172,9.55985,9.55985
800.00,9.55821,25.278041,0.000394,25.137367,-2.4859,0.172,9.55990,9.55990
801.00,9.55835,25.278026,0.000396,25.137347,-2.4858,0.172,9.56031,9.56031
802.00,9.55822,25.278176,0.000397,25.137470,-2.4857,0.172,9.56064,9.56064
803.00,9.55831,25.278183,0.000392,25.137359,-2.4855,0.172,9.55901,9.55901
804.00,9.55888,25.278304,0.000392,25.137408,-2.4853,0.173,9.54947,9.54947
805.00,9.55922,25.278465,0.000389,25.137409,-2.4849,0.173,9.53070,9.53070
806.00,9.55932,25.278657,0.000390,25.137505,-2.4846,0.173,9.50196,9.50196
807.00,9.55981,25.278556,0.000384,25.137337,-2.4842,0.173,9.46253,9.46253
808.00,9.56019,25.278554,0.000382,25.137390,-2.4839,0.173,9.41807,9.41807
809.00,9.56026,25.278551,0.000379,25.137338,-2.4834,0.174,9.37698,9.37698
810.00,9.56102,25.278614,0.000379,25.137354,-2.4831,0.174,9.34501,9.34501
@6,2.0001,4.0, 810.063999999998 
811.00,9.56089,25.278582,0.000380,25.137293,-2.4829,0.174,9.32670,9.32670
812.00,9.56267,25.278678,0.000381,25.137382,-2.4826,0.174,9.32249,9.32249
813.00,9.54982,25.278879,0.000387,25.137493,-2.4824,0.174,9.33015,9.33015
814.00,9.51182,25.278752,0.000388,25.137382,-2.4822,0.174,9.34449,9.34449
815.00,9.46825,25.278772,0.000388,25.137381,-2.4820,0.174,9.36092,9.36092
816.00,9.41689,25.278804,0.000388,25.137370,-2.4817,0.175,9.37646,9.37646
817.00,9.36566,25.278814,0.000388,25.137357,-2.4813,0.175,9.39048,9.39048
818.00,9.32792,25.278771,0.000390,25.137258,-2.4810,0.174,9.40325,9.40325
819.00,9.30663,25.278940,0.000395,25.137381,-2.4809,0.174,9.41624,9.41624
820.00,9.30855,25.278952,0.000397,25.137418,-2.4808,0.174,9.42901,9.42901
821.00,9.32545,25.278918,0.000396,25.137353,-2.4807,0.174,9.44099,9.44099
822.00,9.34452,25.278908,0.000396,25.137344,-2.4805,0.175,9.45285,9.45285
823.00,9.36594,25.278852,0.000394,25.137364,-2.4803,0.175,9.46322,9.46322
824.00,9.37814,25.278916,0.000390,25.137366,-2.4798,0.175,9.47325,9.47325
825.00,9.39060,25.278941,0.000385,25.137360,-2.4794,0.175,9.48158,9.48158
826.00,9.40297,25.279104,0.000386,25.137497,-2.4788,0.175,9.48911,9.48911
827.00,9.41475,25.279240,0.000384,25.137514,-2.4783,0.176,9.49585,9.49585
828.00,9.42980,25.279349,0.000381,25.137517,-2.4777,0.176,9.50174,9.50174
829.00,9.44307,25.279324,0.000384,25.137434,-2.4772,0.176,9.50577,9.50577
830.00,9.45436,25.279359,0.000387,25.137410,-2.4768,0.176,9.51015,9.51015
831.00,9.46308,25.279411,0.000388,25.137418,-2.4767,0.176,9.51524,9.51524
832.00,9.47368,25.279491,0.000389,25.137513,-2.4764,0.176,9.51913,9.51913
833.00,9.48200,25.279533,0.000392,25.137522,-2.4763,0.176,9.52285,9.52285
834.00,9.49254,25.279603,0.000390,25.137560,-2.4762,0.176,9.52623,9.52623
835.00,9.49678,25.279613,0.000391,25.137547,-2.4762,0.176,9.52881,9.52881
836.00,9.50153,25.279688,0.000390,25.137545,-2.4759,0.176,9.53042,9.53042
837.00,9.50576,25.279704,0.000387,25.137475,-2.4759,0.176,9.53307,9.53307
838.00,9.51026,25.279708,0.000386,25.137408,-2.4758,0.177,9.53537,9.53537
839.00,9.51425,25.279744,0.000388,25.137414,-2.4755,0.177,9.53824,9.53824
840.00,9.51812,25.279755,0.000386,25.137385,-2.4752,0.177,9.54092,9.54092
841.00,9.52100,25.279653,0.000385,25.137284,-2.4749,0.177,9.54410,9.54410
842.00,9.52400,25.279660,0.000392,25.137299,-2.4746,0.177,9.54670,9.54670
843.00,9.52678,25.279698,0.000396,25.137339,-2.4742,0.177,9.54913,9.54913
844.00,9.52967,25.279778,0.000394,25.137401,-2.4739,0.177,9.55069,9.55069
845.00,9.53291,25.279792,0.000394,25.137414,-2.4736,0.177,9.55214,9.55214
846.00,9.53602,25.279763,0.000395,25.137418,-2.4731,0.177,9.55249,9.55249
847.00,9.53848,25.279770,0.000390,25.137434,-2.4728,0.177,9.55260,9.55260
848.00,9.54011,25.279764,0.000385,25.137390,-2.4726,0.177,9.55311,9.55311
849.00,9.54186,25.279659,0.000385,25.137253,-2.4724,0.178,9.55474,9.55474
850.00,9.54395,25.279751,0.000389,25.137250,-2.4722,0.178,9.55626,9.55626
851.00,9.54583,25.279889,0.000390,25.137285,-2.4721,0.178,9.55797,9.55797
852.00,9.54747,25.279982,0.000396,25.137295,-2.4719,0.178,9.55774,9.55774
853.00,9.54836,25.280122,0.000399,25.137378,-2.4716,0.178,9.55764,9.55764
854.00,9.54948,25.280275,0.000403,25.137439,-2.4713,0.178,9.55718,9.55718
855.00,9.55091,25.280326,0.000399,25.137451,-2.4711,0.178,9.55735,9.55735
856.00,9.55237,25.280424,0.000397,25.137446,-2.4707,0.178,9.55799,9.55799
857.00,9.55384,25.280465,0.000396,25.137390,-2.4704,0.178,9.55957,9.55957
858.00,9.55496,25.280466,0.000394,25.137322,-2.4702,0.178,9.56037,9.56037
859.00,9.55567,25.280527,0.000392,25.137343,-2.4699,0.179,9.56101,9.56101
860.00,9.55656,25.280582,0.000392,25.137338,-2.4697,0.179,9.56108,9.56108
861.00,9.55709,25.280625,0.000393,25.137413,-2.4695,0.179,9.56117,9.56117
862.00,9.55762,25.280573,0.000389,25.137348,-2.4694,0.179,9.56171,9.56171
863.00,9.55812,25.280615,0.000390,25.137368,-2.4690,0.179,9.56216,9.56216
864.00,9.55882,25.280553,0.000388,25.137294,-2.4687,0.179,9.56233,9.56233
865.00,9.55925,25.280674,0.000393,25.137385,-2.4683,0.179,9.56337,9.56337
866.00,9.55990,25.280610,0.000391,25.137298,-2.4679,0.179,9.56407,9.56407
867.00,9.56064,25.280575,0.000385,25.137266,-2.4676,0.179,9.56477,9.56477
868.00,9.56117,25.280564,0.000382,25.137264,-2.4673,0.179,9.56543,9.56543
869.00,9.56152,25.280549,0.000380,25.137266,-2.4671,0.180,9.56590,9.56590
870.00,9.56172,25.280451,0.000377,25.137155,-2.4669,0.180,9.56544,9.56544
871.00,9.56183,25.280523,0.000379,25.137220,-2.4666,0.180,9.56442,9.56442
872.00,9.56213,25.280602,0.000388,25.137251,-2.4663,0.180,9.56353,9.56353
873.00,9.56251,25.280599,0.000392,25.137202,-2.4662,0.180,9.56242,9.56242
874.00,9.56262,25.280684,0.000397,25.137225,-2.4660,0.180,9.56152,9.56152
875.00,9.56283,25.280710,0.000399,25.137212,-2.4658,0.180,9.56167,9.56167
876.00,9.56297,25.280638,0.000394,25.137094,-2.4657,0.180,9.56248,9.56248
877.00,9.56323,25.280674,0.000389,25.137184,-2.4654,0.180,9.56357,9.56357
878.00,9.56345,25.280628,0.000389,25.137179,-2.4651,0.180,9.56425,9.56425
879.00,9.56361,25.280709,0.000388,25.137228,-2.4647,0.180,9.56471,9.56471
880.00,9.56358,25.280736,0.000384,25.137236,-2.4644,0.181,9.56378,9.56378
881.00,9.56337,25.280943,0.000389,25.137369,-2.4641,0.181,9.56181,9.56181
882.00,9.56307,25.281017,0.000393,25.137351,-2.4638,0.181,9.55993,9.55993
883.00,9.56291,25.281068,0.000391,25.137338,-2.4635,0.181,9.55960,9.55960
884.00,9.56292,25.281116,0.000390,25.137359,-2.4633,0.181,9.56014,9.56014
885.00,9.56252,25.281163,0.000389,25.137358,-2.4631,0.181,9.56108,9.56108
886.00,9.56262,25.281086,0.000387,25.137337,-2.4631,0.181,9.56305,9.56305
887.00,9.56283,25.281104,0.000386,25.137262,-2.4631,0.181,9.56469,9.56469
888.00,9.56265,25.281244,0.000389,25.137320,-2.4629,0.181,9.56578,9.56578
889.00,9.56271,25.281266,0.000388,25.137295,-2.4627,0.181,9.56600,9.56600
890.00,9.56307,25.281234,0.000387,25.137239,-2.4623,0.181,9.56594,9.56594
891.00,9.56307,25.281297,0.000386,25.137210,-2.4618,0.181,9.56483,9.56483
892.00,9.56320,25.281363,0.000383,25.137292,-2.4614,0.182,9.56406,9.56406
893.00,9.56340,25.281405,0.000380,25.137277,-2.4612,0.182,9.56395,9.56395
894.00,9.56357,25.281408,0.000380,25.137183,-2.4610,0.182,9.56385,9.56385
895.00,9.56375,25.281537,0.000380,25.137223,-2.4607,0.182,9.56426,9.56426
896.00,9.56370,25.281564,0.000382,25.137187,-2.4605,0.182,9.56484,9.56484
897.00,9.56357,25.281577,0.000386,25.137175,-2.4602,0.182,9.56544,9.56544
898.00,9.56356,25.281524,0.000386,25.137102,-2.4599,0.182,9.56519,9.56519
899.00,9.56364,25.281494,0.000386,25.137128,-2.4597,0.182,9.56447,9.56447
900.00,9.56386,25.281511,0.000389,25.137204,-2.4594,0.182,9.56358,9.56358
901.00,9.56421,25.281545,0.000390,25.137278,-2.4590,0.182,9.56364,9.56364
902.00,9.56430,25.281512,0.000387,25.137186,-2.4587,0.182,9.56372,9.56372
903.00,9.56453,25.281558,0.000389,25.137224,-2.4583,0.183,9.56341,9.56341
904.00,9.56462,25.281718,0.000391,25.137318,-2.4580,0.183,9.56428,9.56428
905.00,9.56475,25.281655,0.000389,25.137230,-2.4578,0.183,9.56558,9.56558
906.00,9.56490,25.281696,0.000388,25.137170,-2.4575,0.183,9.56636,9.56636
907.00,9.56491,25.281828,0.000389,25.137294,-2.4571,0.183,9.56624,9.56624
908.00,9.56484,25.281894,0.000389,25.137321,-2.4568,0.183,9.56681,9.56681
909.00,9.56489,25.281804,0.000388,25.137226,-2.4565,0.183,9.56716,9.56716
910.00,9.56506,25.281985,0.000391,25.137295,-2.4562,0.183,9.56721,9.56721
911.00,9.56522,25.282026,0.000396,25.137302,-2.4560,0.183,9.56626,9.56626
912.00,9.56534,25.281953,0.000396,25.137204,-2.4558,0.183,9.56617,9.56617
913.00,9.56539,25.281991,0.000395,25.137259,-2.4555,0.183,9.56628,9.56628
914.00,9.56551,25.282039,0.000396,25.137298,-2.4553,0.183,9.56638,9.56638
915.00,9.56565,25.282035,0.000397,25.137329,-2.4550,0.183,9.56648,9.56648
916.00,9.56575,25.282094,0.000396,25.137379,-2.4547,0.184,9.56667,9.56667
917.00,9.56571,25.282285,0.000392,25.137438,-2.4545,0.184,9.56678,9.56678
918.00,9.56583,25.282427,0.000394,25.137457,-2.4543,0.184,9.56707,9.56707
919.00,9.56597,25.282531,0.000394,25.137451,-2.4542,0.184,9.56674,9.56674
920.00,9.56628,25.282553,0.000389,25.137376,-2.4541,0.184,9.56657,9.56657
921.00,9.56648,25.282511,0.000385,25.137298,-2.4541,0.185,9.56649,9.56649
922.00,9.56640,25.282487,0.000388,25.137298,-2.4541,0.185,9.56655,9.56655
923.00,9.56657,25.282432,0.000386,25.137273,-2.4539,0.185,9.56657,9.56657
924.00,9.56671,25.282519,0.000387,25.137310,-2.4537,0.185,9.56652,9.56652
925.00,9.56680,25.282542,0.000389,25.137266,-2.4533,0.185,9.56730,9.56730
926.00,9.56693,25.282636,0.000394,25.137279,-2.4529,0.185,9.56824,9.56824
927.00,9.56694,25.282678,0.000395,25.137270,-2.4526,0.185,9.56847,9.56847
928.00,9.56703,25.282766,0.000392,25.137195,-2.4523,0.185,9.56806,9.56806
929.00,9.56694,25.282775,0.000390,25.137156,-2.4519,0.185,9.56801,9.56801
930.00,9.56687,25.282887,0.000388,25.137232,-2.4515,0.185,9.56709,9.56709
931.00,9.56689,25.283009,0.000382,25.137282,-2.4512,0.185,9.56644,9.56644
932.00,9.56699,25.282962,0.000378,25.137159,-2.4509,0.186,9.56633,9.56633
933.00,9.56707,25.282923,0.000378,25.137130,-2.4505,0.186,9.56652,9.56652
934.00,9.56698,25.282932,0.000382,25.137112,-2.4503,0.186,9.56633,9.56633
935.00,9.56689,25.283005,0.000387,25.137123,-2.4502,0.186,9.56658,9.56658
936.00,9.56683,25.282941,0.000389,25.137050,-2.4501,0.186,9.56614,9.56614
937.00,9.56689,25.283088,0.000390,25.137174,-2.4498,0.186,9.56635,9.56635
938.00,9.56696,25.283281,0.000395,25.137317,-2.4496,0.186,9.56670,9.56670
939.00,9.56706,25.283416,0.000396,25.137346,-2.4495,0.186,9.56762,9.56762
940.00,9.56711,25.283370,0.000393,25.137279,-2.4494,0.186,9.56741,9.56741
941.00,9.56708,25.283462,0.000396,25.137363,-2.4492,0.186,9.56781,9.56781
942.00,9.56721,25.283464,0.000396,25.137307,-2.4491,0.186,9.56763,9.56763
943.00,9.56712,25.283403,0.000393,25.137257,-2.4489,0.186,9.56713,9.56713
944.00,9.56720,25.283317,0.000392,25.137252,-2.4486,0.186,9.56713,9.56713
945.00,9.56720,25.283416,0.000394,25.137362,-2.4483,0.186,9.56744,9.56744
946.00,9.56720,25.283394,0.000395,25.137301,-2.4479,0.186,9.56866,9.56866
947.00,9.56732,25.283384,0.000398,25.137323,-2.4474,0.186,9.56941,9.56941
948.00,9.56759,25.283438,0.000399,25.137310,-2.4470,0.186,9.57063,9.57063
949.00,9.56768,25.283582,0.000399,25.137340,-2.4466,0.186,9.56941,9.56941
950.00,9.56753,25.283534,0.000396,25.137177,-2.4464,0.187,9.56831,9.56831
951.00,9.56734,25.283572,0.000393,25.137124,-2.4461,0.187,9.56656,9.56656
952.00,9.56732,25.283753,0.000391,25.137094,-2.4458,0.187,9.56480,9.56480
953.00,9.56740,25.283682,0.000387,25.136941,-2.4454,0.187,9.56170,9.56170
954.00,9.56762,25.283707,0.000386,25.136903,-2.4452,0.187,9.55604,9.55604
955.00,9.56755,25.283892,0.000391,25.137081,-2.4450,0.187,9.54256,9.54256
956.00,9.56745,25.283895,0.000390,25.137082,-2.4448,0.188,9.51904,9.51904
957.00,9.56772,25.283796,0.000387,25.137073,-2.4447,0.188,9.48707,9.48707
958.00,9.56759,25.284042,0.000392,25.137342,-2.4447,0.188,9.44951,9.44951
959.00,9.56657,25.284063,0.000391,25.137419,-2.4445,0.188,9.41195,9.41195
960.00,9.56366,25.284072,0.000391,25.137402,-2.4441,0.188,9.38136,9.38136
@7,2.0001,4.0, 960.012000000002 
961.00,9.56266,25.284261,0.000392,25.137526,-2.4438,0.188,9.36442,9.36442
962.00,9.56204,25.284492,0.000399,25.137666,-2.4434,0.188,9.35970,9.35970
963.00,9.55681,25.284506,0.000401,25.137598,-2.4429,0.188,9.36535,9.36535
964.00,9.53551,25.284727,0.000401,25.137665,-2.4425,0.189,9.37648,9.37648
965.00,9.49572,25.284595,0.000394,25.137422,-2.4424,0.189,9.39183,9.39183
966.00,9.44494,25.284620,0.000396,25.137393,-2.4422,0.189,9.40657,9.40657
967.00,9.40210,25.284642,0.000394,25.137434,-2.4421,0.189,9.41995,9.41995
968.00,9.36934,25.284642,0.000392,25.137442,-2.4418,0.189,9.43168,9.43168
969.00,9.34794,25.284442,0.000392,25.137223,-2.4414,0.189,9.44339,9.44339
970.00,9.34317,25.284552,0.000399,25.137338,-2.4409,0.189,9.45385,9.45385
971.00,9.36017,25.284469,0.000395,25.137255,-2.4405,0.189,9.46292,9.46292
972.00,9.37842,25.284367,0.000393,25.137119,-2.4401,0.189,9.47135,9.47135
973.00,9.39722,25.284367,0.000395,25.137064,-2.4399,0.189,9.48007,9.48007
974.00,9.40379,25.284332,0.000394,25.137080,-2.4398,0.189,9.48978,9.48978
975.00,9.41963,25.284368,0.000393,25.137116,-2.4398,0.190,9.49878,9.49878
976.00,9.43378,25.284443,0.000396,25.137164,-2.4398,0.190,9.50730,9.50730
977.00,9.44520,25.284594,0.000397,25.137242,-2.4397,0.190,9.51462,9.51462
978.00,9.45597,25.284593,0.000397,25.137254,-2.4395,0.190,9.52030,9.52030
979.00,9.46232,25.284658,0.000398,25.137318,-2.4392,0.190,9.52404,9.52404
980.00,9.47178,25.284711,0.000396,25.137388,-2.4388,0.190,9.52692,9.52692
981.00,9.47909,25.284760,0.000398,25.137402,-2.4386,0.190,9.52917,9.52917
982.00,9.48752,25.284680,0.000397,25.137314,-2.4383,0.190,9.53196,9.53196
983.00,9.49960,25.284768,0.000393,25.137308,-2.4380,0.190,9.53463,9.53463
984.00,9.51066,25.284955,0.000390,25.137392,-2.4376,0.191,9.53823,9.53823
985.00,9.51724,25.284976,0.000391,25.137333,-2.4373,0.191,9.54180,9.54180
986.00,9.52094,25.284961,0.000387,25.137216,-2.4369,0.191,9.54572,9.54572
987.00,9.52388,25.285003,0.000385,25.137225,-2.4366,0.191,9.54933,9.54933
988.00,9.52634,25.284967,0.000388,25.137201,-2.4363,0.191,9.55261,9.55261
989.00,9.52945,25.285002,0.000393,25.137170,-2.4360,0.191,9.55489,9.55489
990.00,9.53280,25.285049,0.000396,25.137170,-2.4358,0.191,9.55709,9.55709
991.00,9.53608,25.285095,0.000397,25.137270,-2.4356,0.191,9.55814,9.55814
992.00,9.53914,25.285205,0.000399,25.137320,-2.4353,0.191,9.55885,9.55885
993.00,9.54217,25.285350,0.000397,25.137364,-2.4351,0.191,9.55936,9.55936
994.00,9.54472,25.285394,0.000394,25.137335,-2.4349,0.191,9.56016,9.56016
995.00,9.54665,25.285435,0.000391,25.137298,-2.4347,0.191,9.56098,9.56098
996.00,9.54854,25.285536,0.000392,25.137310,-2.4345,0.192,9.56226,9.56226
997.00,9.55055,25.285462,0.000390,25.137214,-2.4344,0.192,9.56366,9.56366
998.00,9.55217,25.285417,0.000389,25.137154,-2.4342,0.192,9.56550,9.56550
999.00,9.55398,25.285367,0.000387,25.137134,-2.4339,0.192,9.56645,9.56645
1000.00,9.55583,25.285357,0.000386,25.137113,-2.4337,0.192,9.56753,9.56753
1001.00,9.55773,25.285400,0.000385,25.137122,-2.4334,0.192,9.56837,9.56837
1002.00,9.55936,25.285462,0.000384,25.137161,-2.4331,0.193,9.56873,9.56873
1003.00,9.56083,25.285527,0.000385,25.137148,-2.4330,0.193,9.56873,9.56873
1004.00,9.56215,25.285562,0.000388,25.137185,-2.4328,0.193,9.56953,9.56953
1005.00,9.56327,25.285676,0.000391,25.137273,-2.4325,0.193,9.56945,9.56945
1006.00,9.56415,25.285690,0.000390,25.137247,-2.4322,0.193,9.56947,9.56947
1007.00,9.56489,25.285811,0.000395,25.137352,-2.4318,0.193,9.56969,9.56969
1008.00,9.56549,25.285906,0.000396,25.137434,-2.4314,0.193,9.56939,9.56939
1009.00,9.56593,25.285924,0.000392,25.137339,-2.4310,0.193,9.56866,9.56866
1010.00,9.56640,25.285968,0.000393,25.137366,-2.4308,0.193,9.56845,9.56845
1011.00,9.56681,25.285950,0.000395,25.137334,-2.4306,0.193,9.56822,9.56822
1012.00,9.56732,25.285847,0.000391,25.137168,-2.4304,0.193,9.56826,9.56826
1013.00,9.56786,25.285893,0.000394,25.137178,-2.4302,0.193,9.56906,9.56906
1014.00,9.56844,25.286010,0.000397,25.137308,-2.4301,0.193,9.56999,9.56999
1015.00,9.56885,25.285914,0.000394,25.137148,-2.4300,0.193,9.57071,9.57071
1016.00,9.56915,25.285973,0.000394,25.137205,-2.4298,0.194,9.57094,9.57094
1017.00,9.56932,25.286080,0.000396,25.137328,-2.4296,0.194,9.57099,9.57099
1018.00,9.56938,25.285940,0.000393,25.137167,-2.4293,0.194,9.57017,9.57017
1019.00,9.56929,25.285939,0.000393,25.137116,-2.4290,0.194,9.56904,9.56904
1020.00,9.56928,25.286014,0.000394,25.137200,-2.4288,0.194,9.56843,9.56843
1021.00,9.56933,25.285963,0.000393,25.137086,-2.4286,0.194,9.56915,9.56915
1022.00,9.56960,25.286000,0.000392,25.137075,-2.4284,0.194,9.56973,9.56973
1023.00,9.56975,25.286106,0.000392,25.137135,-2.4283,0.194,9.57056,9.57056
1024.00,9.56974,25.286179,0.000392,25.137155,-2.4281,0.194,9.57087,9.57087
1025.00,9.56962,25.286249,0.000394,25.137175,-2.4278,0.194,9.57108,9.57108
1026.00,9.56964,25.286450,0.000395,25.137350,-2.4274,0.195,9.57013,9.57013
1027.00,9.56956,25.286518,0.000397,25.137353,-2.4270,0.195,9.56892,9.56892
1028.00,9.56945,25.286617,0.000399,25.137446,-2.4267,0.195,9.56812,9.56812
1029.00,9.56953,25.286590,0.000401,25.137393,-2.4265,0.195,9.56835,9.56835
1030.00,9.56966,25.286663,0.000405,25.137437,-2.4262,0.194,9.56930,9.56930
1031.00,9.57001,25.286575,0.000404,25.137331,-2.4261,0.195,9.57019,9.57019
1032.00,9.57019,25.286524,0.000404,25.137262,-2.4259,0.195,9.57173,9.57173
1033.00,9.57053,25.286520,0.000405,25.137265,-2.4256,0.195,9.57376,9.57376
1034.00,9.57067,25.286499,0.000402,25.137246,-2.4254,0.195,9.57424,9.57424
1035.00,9.57052,25.286435,0.000397,25.137157,-2.4251,0.195,9.57287,9.57287
1036.00,9.57043,25.286525,0.000399,25.137172,-2.4247,0.195,9.57261,9.57261
1037.00,9.57053,25.286568,0.000400,25.137125,-2.4244,0.195,9.57160,9.57160
1038.00,9.57061,25.286550,0.000399,25.137097,-2.4243,0.195,9.57024,9.57024
1039.00,9.57089,25.286562,0.000397,25.137089,-2.4242,0.195,9.57015,9.57015
1040.00,9.57099,25.286657,0.000396,25.137128,-2.4240,0.195,9.57062,9.57062
1041.00,9.57080,25.286651,0.000393,25.137095,-2.4239,0.196,9.56945,9.56945
1042.00,9.57043,25.286769,0.000395,25.137231,-2.4235,0.196,9.56934,9.56934
1043.00,9.57037,25.286835,0.000394,25.137161,-2.4232,0.196,9.56940,9.56940
1044.00,9.57052,25.286929,0.000394,25.137148,-2.4229,0.196,9.56885,9.56885
1045.00,9.57057,25.287055,0.000397,25.137170,-2.4227,0.196,9.56901,9.56901
1046.00,9.57060,25.287101,0.000396,25.137185,-2.4225,0.196,9.57058,9.57058
1047.00,9.57090,25.287134,0.000393,25.137215,-2.4224,0.196,9.57168,9.57168
1048.00,9.57123,25.287107,0.000390,25.137169,-2.4222,0.196,9.57213,9.57213
1049.00,9.57148,25.287112,0.000391,25.137154,-2.4220,0.196,9.57290,9.57290
1050.00,9.57140,25.287013,0.000391,25.137052,-2.4217,0.196,9.57329,9.57329
1051.00,9.57153,25.287145,0.000393,25.137112,-2.4214,0.196,9.57388,9.57388
1052.00,9.57159,25.287182,0.000392,25.137020,-2.4211,0.197,9.57318,9.57318
1053.00,9.57131,25.287328,0.000391,25.137155,-2.4206,0.197,9.57302,9.57302
1054.00,9.57121,25.287424,0.000391,25.137208,-2.4203,0.197,9.57310,9.57310
1055.00,9.57145,25.287479,0.000390,25.137252,-2.4200,0.197,9.57377,9.57377
1056.00,9.57190,25.287535,0.000392,25.137329,-2.4196,0.197,9.57427,9.57427
1057.00,9.57215,25.287568,0.000393,25.137327,-2.4193,0.197,9.57479,9.57479
1058.00,9.57224,25.287571,0.000396,25.137312,-2.4192,0.197,9.57450,9.57450
1059.00,9.57233,25.287491,0.000395,25.137267,-2.4189,0.197,9.57477,9.57477
1060.00,9.57249,25.287534,0.000395,25.137270,-2.4185,0.197,9.57453,9.57453
1061.00,9.57279,25.287458,0.000390,25.137087,-2.4183,0.198,9.57317,9.57317
1062.00,9.57312,25.287540,0.000394,25.137149,-2.4181,0.197,9.57338,9.57338
1063.00,9.57336,25.287566,0.000394,25.137079,-2.4178,0.197,9.57397,9.57397
1064.00,9.57362,25.287788,0.000399,25.137190,-2.4177,0.197,9.57457,9.57457
1065.00,9.57407,25.287867,0.000397,25.137254,-2.4176,0.198,9.57580,9.57580
1066.00,9.57456,25.287904,0.000399,25.137304,-2.4175,0.198,9.57752,9.57752
1067.00,9.57479,25.287846,0.000394,25.137257,-2.4173,0.198,9.57837,9.57837
1068.00,9.57509,25.287894,0.000393,25.137306,-2.4172,0.198,9.57932,9.57932
1069.00,9.57523,25.287811,0.000389,25.137236,-2.4169,0.198,9.57880,9.57880
1070.00,9.57543,25.287753,0.000393,25.137102,-2.4167,0.198,9.57800,9.57800
1071.00,9.57537,25.287819,0.000396,25.137181,-2.4164,0.198,9.57588,9.57588
1072.00,9.57519,25.287826,0.000397,25.137125,-2.4161,0.198,9.57403,9.57403
1073.00,9.57535,25.287837,0.000397,25.137100,-2.4157,0.198,9.57291,9.57291
1074.00,9.57521,25.287865,0.000399,25.137090,-2.4155,0.198,9.57272,9.57272
1075.00,9.57520,25.287896,0.000396,25.137127,-2.4152,0.199,9.57223,9.57223
1076.00,9.57512,25.287909,0.000394,25.137094,-2.4149,0.199,9.57382,9.57382
1077.00,9.57523,25.287951,0.000391,25.137150,-2.4146,0.199,9.57568,9.57568
1078.00,9.57555,25.287988,0.000390,25.137156,-2.4144,0.199,9.57618,9.57618
1079.00,9.57571,25.287978,0.000391,25.137127,-2.4143,0.199,9.57648,9.57648
1080.00,9.57589,25.288069,0.000396,25.137163,-2.4142,0.199,9.57650,9.57650
1081.00,9.57585,25.288066,0.000394,25.137155,-2.4141,0.199,9.57595,9.57595
1082.00,9.57588,25.288117,0.000397,25.137190,-2.4140,0.199,9.57478,9.57478
1083.00,9.57570,25.288198,0.000398,25.137251,-2.4138,0.199,9.57446,9.57446
1084.00,9.57557,25.288376,0.000401,25.137429,-2.4136,0.199,9.57343,9.57343
1085.00,9.57512,25.288376,0.000395,25.137440,-2.4132,0.200,9.57279,9.57279
1086.00,9.57470,25.288506,0.000399,25.137522,-2.4128,0.200,9.57253,9.57253
1087.00,9.57449,25.288516,0.000396,25.137445,-2.4125,0.200,9.57295,9.57295
1088.00,9.57426,25.288450,0.000391,25.137352,-2.4123,0.200,9.57303,9.57303
1089.00,9.57414,25.288372,0.000387,25.137237,-2.4120,0.200,9.57386,9.57386
1090.00,9.57407,25.288360,0.000387,25.137184,-2.4120,0.200,9.57469,9.57469
1091.00,9.57421,25.288338,0.000385,25.137128,-2.4119,0.200,9.57518,9.57518
1092.00,9.57448,25.288392,0.000388,25.137181,-2.4118,0.200,9.57534,9.57534
1093.00,9.57484,25.288491,0.000392,25.137275,-2.4116,0.200,9.57602,9.57602
1094.00,9.57497,25.288557,0.000393,25.137271,-2.4112,0.200,9.57640,9.57640
1095.00,9.57506,25.288691,0.000394,25.137333,-2.4109,0.200,9.57626,9.57626
1096.00,9.57511,25.288784,0.000393,25.137347,-2.4107,0.200,9.57683,9.57683
1097.00,9.57508,25.288788,0.000388,25.137312,-2.4105,0.201,9.57697,9.57697
1098.00,9.57501,25.288887,0.000388,25.137350,-2.4104,0.201,9.57667,9.57667
1099.00,9.57510,25.288957,0.000386,25.137397,-2.4102,0.201,9.57695,9.57695
1100.00,9.57528,25.288999,0.000387,25.137464,-2.4099,0.201,9.57756,9.57756
1101.00,9.57538,25.288941,0.000386,25.137422,-2.4096,0.201,9.57750,9.57750
1102.00,9.57563,25.289019,0.000387,25.137469,-2.4093,0.201,9.57744,9.57744
1103.00,9.57600,25.289024,0.000390,25.137441,-2.4090,0.201,9.57525,9.57525
1104.00,9.57648,25.289052,0.000389,25.137338,-2.4088,0.201,9.56925,9.56925
1105.00,9.57675,25.289060,0.000389,25.137289,-2.4085,0.202,9.55597,9.55597
1106.00,9.57702,25.289068,0.000389,25.137282,-2.4083,0.202,9.53393,9.53393
1107.00,9.57726,25.289049,0.000386,25.137234,-2.4082,0.202,9.50354,9.50354
1108.00,9.57734,25.288985,0.000380,25.137186,-2.4080,0.202,9.46772,9.46772
1109.00,9.57759,25.289025,0.000379,25.137331,-2.4078,0.203,9.43154,9.43154
1110.00,9.57802,25.289030,0.000380,25.137310,-2.4077,0.203,9.40248,9.40248
@8,2.0001,4.0, 1110.055 
1111.00,9.57840,25.289105,0.000379,25.137295,-2.4074,0.203,9.38530,9.38530
1112.00,9.57626,25.289190,0.000385,25.137296,-2.4071,0.203,9.38053,9.38053
1113.00,9.56595,25.289257,0.000388,25.137275,-2.4068,0.203,9.38701,9.38701
1114.00,9.54761,25.289289,0.000392,25.137191,-2.4065,0.203,9.40055,9.40055
1115.00,9.51160,25.289261,0.000391,25.137068,-2.4062,0.203,9.41644,9.41644
1116.00,9.46791,25.289255,0.000392,25.137068,-2.4060,0.203,9.43165,9.43165
1117.00,9.42445,25.289245,0.000391,25.137076,-2.4058,0.203,9.44487,9.44487
1118.00,9.38703,25.289210,0.000390,25.137077,-2.4057,0.203,9.45610,9.45610
1119.00,9.36707,25.289280,0.000387,25.137129,-2.4055,0.203,9.46580,9.46580
1120.00,9.36666,25.289443,0.000391,25.137312,-2.4053,0.203,9.47434,9.47434
1121.00,9.38196,25.289494,0.000391,25.137307,-2.4053,0.204,9.48176,9.48176
1122.00,9.40035,25.289587,0.000394,25.137363,-2.4051,0.204,9.48939,9.48939
1123.00,9.41939,25.289615,0.000398,25.137320,-2.4049,0.204,9.49705,9.49705
1124.00,9.43456,25.289551,0.000399,25.137252,-2.4047,0.204,9.50480,9.50480
1125.00,9.44585,25.289586,0.000399,25.137203,-2.4044,0.204,9.51218,9.51218
1126.00,9.45800,25.289677,0.000404,25.137240,-2.4040,0.204,9.51937,9.51937
1127.00,9.46650,25.289694,0.000401,25.137182,-2.4037,0.204,9.52531,9.52531
1128.00,9.47540,25.289927,0.000401,25.137338,-2.4035,0.204,9.53034,9.53034
1129.00,9.48305,25.290016,0.000403,25.137336,-2.4033,0.204,9.53463,9.53463
1130.00,9.48854,25.290024,0.000402,25.137405,-2.4030,0.204,9.53892,9.53892
1131.00,9.49521,25.289981,0.000398,25.137360,-2.4028,0.204,9.54266,9.54266
1132.00,9.50461,25.290061,0.000395,25.137371,-2.4024,0.204,9.54556,9.54556
1133.00,9.51380,25.290017,0.000394,25.137269,-2.4021,0.204,9.54806,9.54806
1134.00,9.52106,25.290040,0.000391,25.137304,-2.4018,0.205,9.54993,9.54993
1135.00,9.52579,25.290018,0.000389,25.137192,-2.4016,0.205,9.55210,9.55210
1136.00,9.53016,25.290060,0.000387,25.137144,-2.4012,0.205,9.55450,9.55450
1137.00,9.53425,25.289943,0.000386,25.137132,-2.4010,0.205,9.55781,9.55781
1138.00,9.53734,25.289917,0.000385,25.137102,-2.4009,0.205,9.56033,9.56033
1139.00,9.54005,25.289962,0.000388,25.137023,-2.4007,0.205,9.56238,9.56238
1140.00,9.54315,25.290080,0.000390,25.137065,-2.4006,0.205,9.56407,9.56407
1141.00,9.54573,25.290194,0.000389,25.137172,-2.4006,0.205,9.56519,9.56519
1142.00,9.54829,25.290385,0.000394,25.137216,-2.4006,0.205,9.56642,9.56642
1143.00,9.55134,25.290419,0.000394,25.137199,-2.4004,0.205,9.56871,9.56871
1144.00,9.55432,25.290408,0.000393,25.137262,-2.4002,0.205,9.57128,9.57128
1145.00,9.55689,25.290357,0.000394,25.137285,-2.4000,0.205,9.57368,9.57368
1146.00,9.55900,25.290373,0.000395,25.137262,-2.3995,0.205,9.57515,9.57515
1147.00,9.56121,25.290286,0.000391,25.137148,-2.3989,0.206,9.57584,9.57584
1148.00,9.56298,25.290435,0.000391,25.137198,-2.3985,0.206,9.57642,9.57642
1149.00,9.56443,25.290481,0.000390,25.137125,-2.3981,0.206,9.57668,9.57668
1150.00,9.56620,25.290617,0.000390,25.137152,-2.3977,0.206,9.57615,9.57615
1151.00,9.56811,25.290678,0.000390,25.137164,-2.3976,0.206,9.57481,9.57481
1152.00,9.56962,25.290740,0.000391,25.137224,-2.3975,0.206,9.57387,9.57387
1153.00,9.57022,25.290721,0.000391,25.137255,-2.3975,0.206,9.57284,9.57284
1154.00,9.57046,25.290668,0.000390,25.137213,-2.3974,0.206,9.57210,9.57210
1155.00,9.57105,25.290650,0.000389,25.137179,-2.3973,0.207,9.57208,9.57208
1156.00,9.57188,25.290564,0.000387,25.137085,-2.3971,0.207,9.57389,9.57389
1157.00,9.57265,25.290638,0.000387,25.137116,-2.3969,0.207,9.57642,9.57642
1158.00,9.57361,25.290607,0.000384,25.137055,-2.3967,0.207,9.57811,9.57811
1159.00,9.57460,25.290710,0.000387,25.137101,-2.3964,0.207,9.57947,9.57947
1160.00,9.57541,25.290760,0.000387,25.137110,-2.3962,0.207,9.58048,9.58048
1161.00,9.57604,25.290865,0.000387,25.137191,-2.3958,0.207,9.58040,9.58040
1162.00,9.57632,25.290881,0.000385,25.137139,-2.3955,0.207,9.57954,9.57954
1163.00,9.57653,25.290899,0.000388,25.137158,-2.3951,0.207,9.57924,9.57924
1164.00,9.57661,25.290997,0.000390,25.137205,-2.3949,0.208,9.57900,9.57900
1165.00,9.57670,25.291104,0.000393,25.137218,-2.3948,0.208,9.57866,9.57866
1166.00,9.57678,25.291164,0.000395,25.137170,-2.3947,0.208,9.57958,9.57958
1167.00,9.57703,25.291182,0.000397,25.137178,-2.3947,0.208,9.58048,9.58048
1168.00,9.57756,25.291251,0.000393,25.137194,-2.3946,0.208,9.58097,9.58097
1169.00,9.57786,25.291300,0.000392,25.137237,-2.3943,0.208,9.58117,9.58117
1170.00,9.57797,25.291236,0.000390,25.137160,-2.3939,0.208,9.58078,9.58078
1171.00,9.57801,25.291292,0.000393,25.137207,-2.3936,0.208,9.57878,9.57878
1172.00,9.57835,25.291376,0.000396,25.137212,-2.3933,0.208,9.57798,9.57798
1173.00,9.57872,25.291537,0.000402,25.137278,-2.3932,0.208,9.57689,9.57689
1174.00,9.57886,25.291469,0.000400,25.137213,-2.3931,0.208,9.57623,9.57623
1175.00,9.57908,25.291487,0.000398,25.137185,-2.3931,0.208,9.57696,9.57696
1176.00,9.57935,25.291490,0.000397,25.137148,-2.3929,0.208,9.57885,9.57885
1177.00,9.57918,25.291568,0.000395,25.137227,-2.3927,0.208,9.58002,9.58002
1178.00,9.57898,25.291521,0.000393,25.137224,-2.3924,0.208,9.58128,9.58128
1179.00,9.57907,25.291508,0.000392,25.137268,-2.3921,0.209,9.58183,9.58183
1180.00,9.57942,25.291548,0.000390,25.137284,-2.3918,0.209,9.58197,9.58197
1181.00,9.57974,25.291580,0.000387,25.137327,-2.3915,0.209,9.58306,9.58306
1182.00,9.58009,25.291562,0.000386,25.137263,-2.3913,0.209,9.58303,9.58303
1183.00,9.58046,25.291543,0.000386,25.137212,-2.3910,0.209,9.58271,9.58271
1184.00,9.58041,25.291693,0.000388,25.137207,-2.3908,0.209,9.58237,9.58237
1185.00,9.58047,25.291754,0.000393,25.137273,-2.3905,0.209,9.58259,9.58259
1186.00,9.58053,25.291855,0.000393,25.137289,-2.3902,0.209,9.58221,9.58221
1187.00,9.58073,25.291870,0.000392,25.137290,-2.3900,0.209,9.58184,9.58184
1188.00,9.58064,25.291905,0.000387,25.137254,-2.3897,0.209,9.58128,9.58128
1189.00,9.58067,25.291811,0.000385,25.137097,-2.3896,0.209,9.58109,9.58109
1190.00,9.58064,25.291969,0.000384,25.137286,-2.3894,0.210,9.58075,9.58075
1191.00,9.58118,25.291871,0.000383,25.137209,-2.3893,0.210,9.57983,9.57983
1192.00,9.58146,25.291875,0.000385,25.137180,-2.3892,0.210,9.57902,9.57902
1193.00,9.58137,25.291949,0.000390,25.137182,-2.3889,0.210,9.57975,9.57975
1194.00,9.58143,25.292034,0.000390,25.137245,-2.3887,0.210,9.58083,9.58083
1195.00,9.58153,25.291959,0.000392,25.137118,-2.3886,0.210,9.58075,9.58075
1196.00,9.58155,25.292044,0.000394,25.137190,-2.3883,0.210,9.58046,9.58046
1197.00,9.58120,25.292147,0.000395,25.137313,-2.3881,0.210,9.58092,9.58092
1198.00,9.58105,25.292124,0.000392,25.137268,-2.3878,0.210,9.58014,9.58014
1199.00,9.58098,25.292235,0.000394,25.137348,-2.3875,0.210,9.57981,9.57981
1200.00,9.58109,25.292260,0.000390,25.137249,-2.3872,0.211,9.58036,9.58036
1201.00,9.58112,25.292345,0.000389,25.137245,-2.3870,0.211,9.58183,9.58183
1202.00,9.58113,25.292334,0.000388,25.137129,-2.3869,0.211,9.58264,9.58264
1203.00,9.58111,25.292418,0.000391,25.137154,-2.3868,0.211,9.58352,9.58352
1204.00,9.58127,25.292515,0.000392,25.137192,-2.3868,0.211,9.58354,9.58354
1205.00,9.58130,25.292560,0.000394,25.137225,-2.3866,0.211,9.58308,9.58308
1206.00,9.58124,25.292522,0.000395,25.137178,-2.3863,0.211,9.58277,9.58277
1207.00,9.58120,25.292574,0.000396,25.137230,-2.3859,0.211,9.58197,9.58197
1208.00,9.58112,25.292634,0.000395,25.137276,-2.3856,0.211,9.58118,9.58118
1209.00,9.58122,25.292497,0.000390,25.137153,-2.3853,0.212,9.58048,9.58048
1210.00,9.58121,25.292495,0.000389,25.137071,-2.3850,0.212,9.58015,9.58015
1211.00,9.58113,25.292618,0.000390,25.137124,-2.3848,0.212,9.57989,9.57989
1212.00,9.58135,25.292646,0.000392,25.137078,-2.3846,0.212,9.58022,9.58022
1213.00,9.58141,25.292592,0.000392,25.137064,-2.3843,0.212,9.58054,9.58054
1214.00,9.58132,25.292658,0.000394,25.137174,-2.3841,0.212,9.58139,9.58139
1215.00,9.58134,25.292665,0.000395,25.137243,-2.3840,0.212,9.58191,9.58191
1216.00,9.58154,25.292631,0.000396,25.137167,-2.3838,0.212,9.58243,9.58243
1217.00,9.58180,25.292731,0.000397,25.137239,-2.3836,0.212,9.58275,9.58275
1218.00,9.58203,25.292857,0.000398,25.137202,-2.3834,0.212,9.58289,9.58289
1219.00,9.58207,25.293050,0.000401,25.137238,-2.3830,0.212,9.58301,9.58301
1220.00,9.58210,25.293172,0.000403,25.137232,-2.3827,0.212,9.58319,9.58319
1221.00,9.58203,25.293320,0.000400,25.137377,-2.3824,0.212,9.58270,9.58270
1222.00,9.58186,25.293365,0.000395,25.137400,-2.3822,0.212,9.58206,9.58206
1223.00,9.58172,25.293435,0.000393,25.137456,-2.3821,0.213,9.58206,9.58206
1224.00,9.58162,25.293406,0.000392,25.137426,-2.3821,0.213,9.58163,9.58163
1225.00,9.58169,25.293392,0.000389,25.137347,-2.3820,0.213,9.58189,9.58189
1226.00,9.58197,25.293256,0.000389,25.137132,-2.3819,0.213,9.58347,9.58347
1227.00,9.58219,25.293188,0.000390,25.137003,-2.3819,0.213,9.58379,9.58379
1228.00,9.58225,25.293092,0.000389,25.136957,-2.3817,0.213,9.58382,9.58382
1229.00,9.58236,25.293083,0.000388,25.136975,-2.3813,0.213,9.58380,9.58380
1230.00,9.58252,25.293114,0.000387,25.137089,-2.3809,0.213,9.58333,9.58333
1231.00,9.58257,25.293113,0.000383,25.137119,-2.3807,0.214,9.58168,9.58168
1232.00,9.58260,25.293162,0.000386,25.137149,-2.3804,0.214,9.58187,9.58187
1233.00,9.58271,25.293290,0.000388,25.137216,-2.3801,0.214,9.58251,9.58251
1234.00,9.58284,25.293227,0.000385,25.137145,-2.3799,0.214,9.58363,9.58363
1235.00,9.58289,25.293248,0.000389,25.137107,-2.3796,0.214,9.58382,9.58382
1236.00,9.58291,25.293327,0.000391,25.137142,-2.3791,0.214,9.58386,9.58386
1237.00,9.58293,25.293335,0.000388,25.137160,-2.3788,0.214,9.58336,9.58336
1238.00,9.58299,25.293276,0.000386,25.137067,-2.3787,0.214,9.58237,9.58237
1239.00,9.58284,25.293410,0.000385,25.137088,-2.3785,0.214,9.58122,9.58122
1240.00,9.58258,25.293482,0.000385,25.137125,-2.3785,0.214,9.58121,9.58121
1241.00,9.58267,25.293499,0.000383,25.137108,-2.3785,0.215,9.58206,9.58206
1242.00,9.58287,25.293563,0.000384,25.137181,-2.3784,0.215,9.58306,9.58306
1243.00,9.58318,25.293678,0.000385,25.137265,-2.3783,0.215,9.58466,9.58466
1244.00,9.58346,25.293716,0.000387,25.137299,-2.3782,0.215,9.58541,9.58541
1245.00,9.58342,25.293654,0.000384,25.137210,-2.3780,0.215,9.58495,9.58495
1246.00,9.58312,25.293739,0.000389,25.137240,-2.3777,0.215,9.58402,9.58402
1247.00,9.58291,25.293874,0.000390,25.137215,-2.3773,0.215,9.58359,9.58359
1248.00,9.58298,25.293806,0.000388,25.137101,-2.3769,0.215,9.58250,9.58250
1249.00,9.58318,25.293824,0.000389,25.137038,-2.3765,0.215,9.58337,9.58337
1250.00,9.58343,25.293925,0.000387,25.137095,-2.3762,0.215,9.58548,9.58548
1251.00,9.58389,25.294024,0.000386,25.137158,-2.3761,0.215,9.58646,9.58646
1252.00,9.58403,25.294040,0.000386,25.137215,-2.3761,0.215,9.58640,9.58640
1253.00,9.58401,25.294124,0.000386,25.137245,-2.3759,0.215,9.58533,9.58533
1254.00,9.58417,25.294119,0.000385,25.137226,-2.3757,0.216,9.57801,9.57801
1255.00,9.58462,25.294159,0.000383,25.137180,-2.3755,0.216,9.56378,9.56378
1256.00,9.58527,25.294100,0.000381,25.137121,-2.3752,0.216,9.54287,9.54287
1257.00,9.58509,25.294011,0.000379,25.137044,-2.3750,0.216,9.51540,9.51540
1258.00,9.58492,25.294018,0.000380,25.137105,-2.3748,0.216,9.48265,9.48265
1259.00,9.58622,25.294109,0.000384,25.137200,-2.3747,0.217,9.45127,9.45127
1260.00,9.58777,25.294192,0.000389,25.137368,-2.3745,0.217,9.42675,9.42675
1261.00,9.58704,25.294270,0.000394,25.137402,-2.3746,0.217,9.41216,9.41216
@9,2.0001,4.0, 1260.109 
1262.00,9.58434,25.294455,0.000398,25.137461,-2.3745,0.217,9.40735,9.40735
1263.00,9.57696,25.294510,0.000398,25.137432,-2.3744,0.217,9.41264,9.41264
1264.00,9.55109,25.294577,0.000399,25.137411,-2.3740,0.217,9.42532,9.42532
1265.00,9.51923,25.294494,0.000396,25.137223,-2.3736,0.217,9.44033,9.44033
1266.00,9.48260,25.294531,0.000394,25.137171,-2.3732,0.217,9.45413,9.45413
1267.00,9.44677,25.294499,0.000394,25.137156,-2.3728,0.217,9.46619,9.46619
1268.00,9.41365,25.294564,0.000396,25.137190,-2.3726,0.217,9.47689,9.47689
1269.00,9.39446,25.294490,0.000394,25.137130,-2.3724,0.217,9.48632,9.48632
1270.00,9.39670,25.294592,0.000396,25.137194,-2.3723,0.217,9.49410,9.49410
1271.00,9.40970,25.294587,0.000399,25.137232,-2.3722,0.217,9.50202,9.50202
1272.00,9.42266,25.294564,0.000398,25.137163,-2.3719,0.217,9.50880,9.50880
1273.00,9.44005,25.294583,0.000402,25.137151,-2.3719,0.217,9.51455,9.51455
1274.00,9.45762,25.294651,0.000400,25.137138,-2.3718,0.217,9.51958,9.51958
1275.00,9.47164,25.294783,0.000401,25.137240,-2.3716,0.217,9.52479,9.52479
1276.00,9.47869,25.294868,0.000401,25.137234,-2.3714,0.218,9.53003,9.53003
1277.00,9.48296,25.294908,0.000398,25.137235,-2.3711,0.218,9.53683,9.53683
1278.00,9.49340,25.294995,0.000396,25.137279,-2.3707,0.218,9.54251,9.54251
1279.00,9.50474,25.295103,0.000399,25.137325,-2.3704,0.218,9.54662,9.54662
1280.00,9.51031,25.295055,0.000396,25.137212,-2.3700,0.218,9.54897,9.54897
1281.00,9.51527,25.295133,0.000396,25.137242,-2.3697,0.218,9.55107,9.55107
1282.00,9.51960,25.295208,0.000398,25.137277,-2.3696,0.218,9.55227,9.55227
1283.00,9.52358,25.295321,0.000398,25.137288,-2.3695,0.218,9.55458,9.55458
1284.00,9.52947,25.295334,0.000398,25.137279,-2.3694,0.218,9.55746,9.55746
1285.00,9.53655,25.295399,0.000398,25.137297,-2.3693,0.218,9.56192,9.56192
1286.00,9.54411,25.295449,0.000398,25.137308,-2.3692,0.219,9.56485,9.56485
1287.00,9.54715,25.295432,0.000394,25.137226,-2.3690,0.219,9.56712,9.56712
1288.00,9.54837,25.295331,0.000393,25.137112,-2.3687,0.219,9.56934,9.56934
1289.00,9.55077,25.295365,0.000394,25.137143,-2.3685,0.219,9.57109,9.57109
1290.00,9.55379,25.295397,0.000396,25.137157,-2.3683,0.219,9.57190,9.57190
1291.00,9.55641,25.295383,0.000397,25.137156,-2.3679,0.219,9.57276,9.57276
1292.00,9.55889,25.295494,0.000402,25.137310,-2.3676,0.219,9.57448,9.57448
1293.00,9.56106,25.295609,0.000402,25.137405,-2.3673,0.219,9.57536,9.57536
1294.00,9.56295,25.295617,0.000399,25.137367,-2.3668,0.219,9.57639,9.57639
1295.00,9.56464,25.295581,0.000397,25.137325,-2.3666,0.219,9.57731,9.57731
1296.00,9.56628,25.295578,0.000393,25.137339,-2.3665,0.219,9.57831,9.57831
1297.00,9.56769,25.295573,0.000392,25.137267,-2.3664,0.220,9.57912,9.57912
1298.00,9.56907,25.295563,0.000390,25.137241,-2.3663,0.220,9.57986,9.57986
1299.00,9.57055,25.295658,0.000392,25.137304,-2.3663,0.220,9.58052,9.58052
1300.00,9.57217,25.295737,0.000396,25.137386,-2.3660,0.220,9.58094,9.58094
1301.00,9.57377,25.295745,0.000397,25.137298,-2.3659,0.220,9.58213,9.58213
1302.00,9.57511,25.295702,0.000395,25.137277,-2.3658,0.220,9.58226,9.58226
1303.00,9.57628,25.295720,0.000394,25.137242,-2.3658,0.220,9.58275,9.58275
1304.00,9.57729,25.295730,0.000393,25.137250,-2.3656,0.220,9.58287,9.58287
1305.00,9.57807,25.295700,0.000387,25.137141,-2.3655,0.220,9.58375,9.58375
1306.00,9.57887,25.295793,0.000389,25.137156,-2.3651,0.220,9.58385,9.58385
1307.00,9.57949,25.295869,0.000391,25.137159,-2.3645,0.220,9.58308,9.58308
1308.00,9.57984,25.295919,0.000393,25.137230,-2.3640,0.220,9.58185,9.58185
1309.00,9.58004,25.295911,0.000393,25.137204,-2.3636,0.220,9.58119,9.58119
1310.00,9.58057,25.295885,0.000393,25.137244,-2.3632,0.220,9.58170,9.58170
1311.00,9.58130,25.295853,0.000393,25.137212,-2.3629,0.220,9.58251,9.58251
1312.00,9.58204,25.295848,0.000390,25.137195,-2.3626,0.221,9.58508,9.58508
1313.00,9.58271,25.295804,0.000387,25.137147,-2.3626,0.221,9.58780,9.58780
1314.00,9.58322,25.295807,0.000385,25.137117,-2.3626,0.221,9.58887,9.58887
1315.00,9.58364,25.295907,0.000383,25.137120,-2.3627,0.221,9.58804,9.58804
1316.00,9.58404,25.295950,0.000381,25.137139,-2.3627,0.221,9.58652,9.58652
1317.00,9.58433,25.295937,0.000381,25.137073,-2.3628,0.222,9.58557,9.58557
1318.00,9.58452,25.295953,0.000381,25.137033,-2.3625,0.222,9.58474,9.58474
1319.00,9.58469,25.296071,0.000384,25.137118,-2.3621,0.222,9.58534,9.58534
1320.00,9.58464,25.296205,0.000389,25.137174,-2.3615,0.222,9.58667,9.58667
1321.00,9.58476,25.296257,0.000390,25.137174,-2.3611,0.222,9.58843,9.58843
1322.00,9.58527,25.296377,0.000391,25.137230,-2.3607,0.222,9.58842,9.58842
1323.00,9.58571,25.296504,0.000392,25.137280,-2.3605,0.222,9.58789,9.58789
1324.00,9.58581,25.296451,0.000393,25.137129,-2.3604,0.222,9.58855,9.58855
1325.00,9.58578,25.296444,0.000394,25.137159,-2.3602,0.222,9.59035,9.59035
1326.00,9.58659,25.296531,0.000395,25.137268,-2.3600,0.222,9.59470,9.59470
1327.00,9.58745,25.296582,0.000394,25.137311,-2.3598,0.222,9.60140,9.60140
1328.00,9.58730,25.296518,0.000393,25.137268,-2.3594,0.222,9.60820,9.60820
1329.00,9.58679,25.296566,0.000391,25.137296,-2.3591,0.222,9.61368,9.61368
1330.00,9.58726,25.296603,0.000388,25.137196,-2.3589,0.222,9.61676,9.61676
1331.00,9.58813,25.296566,0.000387,25.137114,-2.3587,0.223,9.61654,9.61654
1332.00,9.58828,25.296576,0.000390,25.137094,-2.3585,0.223,9.61526,9.61526
1333.00,9.58701,25.296662,0.000390,25.137128,-2.3583,0.223,9.61298,9.61298
1334.00,9.59100,25.296659,0.000390,25.137097,-2.3580,0.223,9.61027,9.61027
1335.00,9.59998,25.296675,0.000392,25.137136,-2.3579,0.223,9.60899,9.60899
1336.00,9.61216,25.296696,0.000392,25.137144,-2.3576,0.223,9.60812,9.60812
1337.00,9.61782,25.296875,0.000390,25.137242,-2.3574,0.223,9.60537,9.60537
1338.00,9.61769,25.296999,0.000390,25.137252,-2.3573,0.223,9.60410,9.60410
1339.00,9.61604,25.297213,0.000390,25.137385,-2.3572,0.223,9.60238,9.60238
1340.00,9.61404,25.297232,0.000392,25.137424,-2.3571,0.224,9.59964,9.59964
1341.00,9.61268,25.297372,0.000395,25.137480,-2.3570,0.224,9.59729,9.59729
1342.00,9.61082,25.297317,0.000395,25.137431,-2.3568,0.224,9.59665,9.59665
1343.00,9.60886,25.297304,0.000395,25.137422,-2.3567,0.224,9.59729,9.59729
1344.00,9.60723,25.297245,0.000396,25.137384,-2.3563,0.224,9.59835,9.59835
1345.00,9.60654,25.297301,0.000393,25.137343,-2.3560,0.224,9.59857,9.59857
1346.00,9.60520,25.297340,0.000388,25.137282,-2.3559,0.224,9.59848,9.59848
1347.00,9.60361,25.297408,0.000388,25.137279,-2.3558,0.224,9.59808,9.59808
1348.00,9.60257,25.297386,0.000391,25.137206,-2.3557,0.224,9.59600,9.59600
1349.00,9.60162,25.297358,0.000392,25.137093,-2.3557,0.224,9.59400,9.59400
1350.00,9.60051,25.297397,0.000395,25.137074,-2.3555,0.224,9.59324,9.59324
1351.00,9.59930,25.297387,0.000396,25.137078,-2.3552,0.224,9.59294,9.59294
1352.00,9.59831,25.297312,0.000395,25.136948,-2.3548,0.224,9.59283,9.59283
1353.00,9.59767,25.297356,0.000392,25.136990,-2.3545,0.224,9.59320,9.59320
1354.00,9.59657,25.297466,0.000390,25.137071,-2.3542,0.225,9.59346,9.59346
1355.00,9.59591,25.297547,0.000391,25.137120,-2.3539,0.225,9.59353,9.59353
1356.00,9.59565,25.297587,0.000390,25.137093,-2.3537,0.225,9.59351,9.59351
1357.00,9.59540,25.297713,0.000392,25.137191,-2.3535,0.225,9.59348,9.59348
1358.00,9.59506,25.297749,0.000394,25.137227,-2.3533,0.225,9.59307,9.59307
1359.00,9.59484,25.297853,0.000399,25.137322,-2.3530,0.225,9.59356,9.59356
1360.00,9.59489,25.297775,0.000396,25.137309,-2.3527,0.225,9.59433,9.59433
1361.00,9.59497,25.297759,0.000395,25.137278,-2.3525,0.225,9.59506,9.59506
1362.00,9.59501,25.297775,0.000393,25.137242,-2.3522,0.225,9.59541,9.59541
1363.00,9.59470,25.297859,0.000392,25.137194,-2.3520,0.225,9.59528,9.59528
1364.00,9.59417,25.297803,0.000388,25.137063,-2.3520,0.225,9.59506,9.59506
1365.00,9.59399,25.297850,0.000385,25.136959,-2.3521,0.226,9.59463,9.59463
1366.00,9.59390,25.297929,0.000389,25.137038,-2.3520,0.226,9.59413,9.59413
1367.00,9.59392,25.297901,0.000390,25.136993,-2.3519,0.226,9.59385,9.59385
1368.00,9.59394,25.297888,0.000389,25.137033,-2.3517,0.226,9.59457,9.59457
1369.00,9.59406,25.297888,0.000391,25.137092,-2.3515,0.226,9.59432,9.59432
1370.00,9.59409,25.297923,0.000393,25.137137,-2.3513,0.226,9.59423,9.59423
1371.00,9.59425,25.297917,0.000394,25.137141,-2.3512,0.226,9.59451,9.59451
1372.00,9.59438,25.297971,0.000394,25.137214,-2.3509,0.226,9.59486,9.59486
1373.00,9.59426,25.297978,0.000397,25.137152,-2.3506,0.226,9.59385,9.59385
1374.00,9.59424,25.297977,0.000395,25.137108,-2.3502,0.226,9.59433,9.59433
1375.00,9.59439,25.297972,0.000392,25.137111,-2.3499,0.226,9.59451,9.59451
1376.00,9.59443,25.298021,0.000391,25.137083,-2.3496,0.227,9.59394,9.59394
1377.00,9.59447,25.298133,0.000389,25.137084,-2.3493,0.227,9.59438,9.59438
1378.00,9.59478,25.298252,0.000389,25.137160,-2.3491,0.227,9.59564,9.59564
1379.00,9.59481,25.298372,0.000389,25.137186,-2.3490,0.227,9.59519,9.59519
1380.00,9.59459,25.298505,0.000393,25.137236,-2.3488,0.227,9.59476,9.59476
1381.00,9.59457,25.298561,0.000395,25.137232,-2.3487,0.227,9.59600,9.59600
1382.00,9.59480,25.298558,0.000401,25.137272,-2.3485,0.227,9.59657,9.59657
1383.00,9.59498,25.298539,0.000402,25.137221,-2.3483,0.227,9.59602,9.59602
1384.00,9.59496,25.298607,0.000403,25.137285,-2.3480,0.227,9.59573,9.59573
1385.00,9.59478,25.298526,0.000401,25.137162,-2.3478,0.227,9.59549,9.59549
1386.00,9.59471,25.298519,0.000401,25.137137,-2.3475,0.227,9.59432,9.59432
1387.00,9.59480,25.298574,0.000399,25.137156,-2.3473,0.227,9.59381,9.59381
1388.00,9.59489,25.298585,0.000396,25.137159,-2.3472,0.227,9.59356,9.59356
1389.00,9.59499,25.298509,0.000395,25.137059,-2.3470,0.227,9.59476,9.59476
1390.00,9.59491,25.298627,0.000392,25.137094,-2.3468,0.228,9.59562,9.59562
1391.00,9.59506,25.298734,0.000389,25.137187,-2.3466,0.228,9.59627,9.59627
1392.00,9.59528,25.298698,0.000388,25.137166,-2.3465,0.228,9.59651,9.59651
1393.00,9.59529,25.298782,0.000389,25.137181,-2.3465,0.228,9.59720,9.59720
1394.00,9.59555,25.298862,0.000389,25.137165,-2.3465,0.229,9.59708,9.59708
1395.00,9.59580,25.298926,0.000397,25.137226,-2.3465,0.228,9.59770,9.59770
1396.00,9.59602,25.298916,0.000400,25.137168,-2.3463,0.228,9.59795,9.59795
1397.00,9.59616,25.299074,0.000403,25.137210,-2.3460,0.228,9.59766,9.59766
1398.00,9.59609,25.299097,0.000401,25.137245,-2.3456,0.228,9.59743,9.59743
1399.00,9.59601,25.299069,0.000401,25.137283,-2.3452,0.228,9.59671,9.59671
1400.00,9.59617,25.299067,0.000398,25.137317,-2.3448,0.228,9.59608,9.59608
1401.00,9.59618,25.299082,0.000394,25.137328,-2.3446,0.229,9.59585,9.59585
1402.00,9.59594,25.298984,0.000388,25.137205,-2.3445,0.229,9.59525,9.59525
1403.00,9.59612,25.299051,0.000389,25.137175,-2.3442,0.229,9.59407,9.59407
1404.00,9.59658,25.299147,0.000391,25.137198,-2.3440,0.229,9.59016,9.59016
1405.00,9.59673,25.299120,0.000390,25.137120,-2.3438,0.229,9.57986,9.57986
1406.00,9.59681,25.299198,0.000394,25.137192,-2.3435,0.229,9.56238,9.56238
1407.00,9.59673,25.299252,0.000396,25.137266,-2.3435,0.229,9.53795,9.53795
1408.00,9.59654,25.299186,0.000400,25.137210,-2.3434,0.229,9.50775,9.50775
1409.00,9.59594,25.299250,0.000397,25.137212,-2.3433,0.229,9.47712,9.47712
1410.00,9.59549,25.299287,0.000396,25.137195,-2.3434,0.229,9.45257,9.45257
1411.00,9.59632,25.299273,0.000394,25.137162,-2.3431,0.229,9.43756,9.43756
@10,2.0001,4.0, 1410.057 
1412.00,9.59462,25.299259,0.000392,25.137152,-2.3427,0.230,9.43247,9.43247
1413.00,9.58965,25.299322,0.000388,25.137280,-2.3425,0.230,9.43748,9.43748
1414.00,9.57375,25.299334,0.000390,25.137330,-2.3423,0.230,9.44935,9.44935
1415.00,9.54441,25.299354,0.000388,25.137376,-2.3420,0.230,9.46367,9.46367
1416.00,9.50917,25.299387,0.000388,25.137346,-2.3417,0.230,9.47702,9.47702
1417.00,9.47242,25.299464,0.000388,25.137312,-2.3414,0.231,9.48927,9.48927
1418.00,9.43899,25.299503,0.000388,25.137206,-2.3410,0.231,9.49947,9.49947
1419.00,9.42091,25.299604,0.000388,25.137189,-2.3407,0.231,9.50830,9.50830
1420.00,9.42179,25.299771,0.000393,25.137240,-2.3404,0.231,9.51612,9.51612
1421.00,9.43416,25.299777,0.000391,25.137187,-2.3401,0.231,9.52423,9.52423
1422.00,9.44701,25.299858,0.000395,25.137202,-2.3399,0.231,9.53226,9.53226
1423.00,9.46387,25.299970,0.000397,25.137272,-2.3395,0.231,9.53962,9.53962
1424.00,9.48011,25.299896,0.000392,25.137187,-2.3392,0.231,9.54590,9.54590
1425.00,9.49314,25.299958,0.000391,25.137205,-2.3391,0.231,9.55087,9.55087
1426.00,9.50106,25.300160,0.000397,25.137325,-2.3389,0.231,9.55478,9.55478
1427.00,9.50782,25.300163,0.000395,25.137342,-2.3387,0.231,9.55708,9.55708
1428.00,9.51479,25.300196,0.000394,25.137340,-2.3386,0.232,9.55948,9.55948
1429.00,9.52435,25.300328,0.000396,25.137444,-2.3385,0.232,9.56208,9.56208
1430.00,9.53232,25.300227,0.000394,25.137334,-2.3382,0.232,9.56600,9.56600
1431.00,9.54123,25.300135,0.000391,25.137241,-2.3381,0.232,9.56931,9.56931
1432.00,9.54702,25.300166,0.000393,25.137243,-2.3379,0.232,9.57299,9.57299
1433.00,9.55078,25.300123,0.000393,25.137225,-2.3377,0.232,9.57650,9.57650
1434.00,9.55357,25.300065,0.000397,25.137187,-2.3374,0.232,9.57932,9.57932
1435.00,9.55643,25.300013,0.000395,25.137130,-2.3372,0.232,9.58039,9.58039
1436.00,9.56010,25.300111,0.000395,25.137162,-2.3369,0.232,9.58145,9.58145
1437.00,9.56352,25.300156,0.000394,25.137140,-2.3368,0.232,9.58269,9.58269
1438.00,9.56651,25.300201,0.000393,25.137121,-2.3367,0.233,9.58392,9.58392
1439.00,9.56938,25.300301,0.000389,25.137105,-2.3366,0.233,9.58579,9.58579
1440.00,9.57200,25.300452,0.000394,25.137216,-2.3365,0.233,9.58827,9.58827
1441.00,9.57387,25.300426,0.000394,25.137205,-2.3363,0.233,9.59035,9.59035
1442.00,9.57584,25.300416,0.000395,25.137144,-2.3362,0.233,9.59171,9.59171
1443.00,9.57809,25.300367,0.000397,25.137106,-2.3358,0.233,9.59358,9.59358
1444.00,9.57977,25.300350,0.000400,25.137123,-2.3355,0.233,9.59447,9.59447
1445.00,9.58157,25.300355,0.000399,25.137070,-2.3353,0.233,9.59490,9.59490
1446.00,9.58388,25.300371,0.000397,25.137055,-2.3351,0.233,9.59514,9.59514
1447.00,9.58634,25.300469,0.000396,25.137110,-2.3350,0.233,9.59566,9.59566
1448.00,9.58791,25.300560,0.000393,25.137114,-2.3349,0.234,9.59456,9.59456
1449.00,9.58884,25.300738,0.000397,25.137226,-2.3348,0.234,9.59444,9.59444
1450.00,9.58933,25.300788,0.000397,25.137291,-2.3347,0.234,9.59418,9.59418
1451.00,9.58993,25.300834,0.000401,25.137316,-2.3346,0.234,9.59400,9.59400
1452.00,9.59061,25.300844,0.000403,25.137313,-2.3343,0.234,9.59404,9.59404
1453.00,9.59130,25.300941,0.000406,25.137356,-2.3341,0.234,9.59415,9.59415
1454.00,9.59180,25.300840,0.000401,25.137200,-2.3339,0.234,9.59338,9.59338
1455.00,9.59236,25.300920,0.000401,25.137241,-2.3337,0.234,9.59364,9.59364
1456.00,9.59323,25.300959,0.000398,25.137257,-2.3334,0.234,9.59562,9.59562
1457.00,9.59433,25.300873,0.000395,25.137138,-2.3332,0.234,9.59779,9.59779
1458.00,9.59518,25.300960,0.000396,25.137247,-2.3330,0.234,9.59969,9.59969
1459.00,9.59566,25.300960,0.000394,25.137268,-2.3328,0.234,9.60077,9.60077
1460.00,9.59577,25.301019,0.000394,25.137252,-2.3326,0.234,9.60051,9.60051
1461.00,9.59600,25.301134,0.000396,25.137274,-2.3325,0.234,9.59818,9.59818
1462.00,9.59618,25.301298,0.000398,25.137387,-2.3323,0.235,9.59626,9.59626
1463.00,9.59614,25.301319,0.000396,25.137284,-2.3321,0.235,9.59544,9.59544
1464.00,9.59652,25.301411,0.000399,25.137273,-2.3318,0.235,9.59579,9.59579
1465.00,9.59691,25.301429,0.000399,25.137296,-2.3316,0.235,9.59673,9.59673
1466.00,9.59647,25.301379,0.000398,25.137264,-2.3312,0.235,9.59913,9.59913
1467.00,9.59657,25.301392,0.000400,25.137277,-2.3310,0.235,9.60035,9.60035
1468.00,9.59698,25.301467,0.000405,25.137395,-2.3307,0.235,9.60106,9.60106
1469.00,9.59763,25.301458,0.000400,25.137411,-2.3306,0.235,9.60093,9.60093
1470.00,9.59799,25.301507,0.000398,25.137364,-2.3304,0.235,9.60024,9.60024
1471.00,9.59801,25.301590,0.000399,25.137342,-2.3302,0.235,9.59933,9.59933
1472.00,9.59833,25.301606,0.000396,25.137337,-2.3300,0.235,9.59996,9.59996
1473.00,9.59893,25.301543,0.000392,25.137258,-2.3298,0.236,9.59979,9.59979
1474.00,9.59912,25.301570,0.000395,25.137185,-2.3297,0.236,9.59930,9.59930
1475.00,9.59926,25.301551,0.000398,25.137236,-2.3295,0.236,9.59960,9.59960
1476.00,9.59922,25.301562,0.000398,25.137255,-2.3295,0.236,9.59957,9.59957
1477.00,9.59890,25.301601,0.000398,25.137229,-2.3295,0.236,9.59860,9.59860
1478.00,9.59879,25.301636,0.000396,25.137150,-2.3294,0.236,9.59910,9.59910
1479.00,9.59893,25.301820,0.000398,25.137272,-2.3293,0.236,9.60003,9.60003
1480.00,9.59920,25.301928,0.000396,25.137212,-2.3291,0.236,9.60000,9.60000
1481.00,9.59933,25.301982,0.000395,25.137211,-2.3287,0.236,9.60025,9.60025
1482.00,9.59966,25.302033,0.000395,25.137196,-2.3283,0.236,9.59961,9.59961
1483.00,9.59970,25.302050,0.000397,25.137186,-2.3277,0.236,9.59923,9.59923
1484.00,9.59988,25.301980,0.000396,25.137135,-2.3272,0.236,9.59959,9.59959
1485.00,9.59994,25.301949,0.000397,25.137087,-2.3268,0.237,9.59986,9.59986
1486.00,9.59992,25.302001,0.000400,25.137047,-2.3266,0.236,9.60026,9.60026
1487.00,9.59998,25.302035,0.000396,25.137016,-2.3265,0.237,9.60215,9.60215
1488.00,9.60004,25.302162,0.000395,25.137084,-2.3265,0.237,9.60185,9.60185
1489.00,9.60002,25.302133,0.000393,25.136976,-2.3264,0.237,9.60111,9.60111
1490.00,9.59992,25.302291,0.000396,25.137103,-2.3262,0.237,9.59997,9.59997
1491.00,9.59980,25.302305,0.000393,25.137116,-2.3260,0.237,9.59915,9.59915
1492.00,9.59982,25.302364,0.000397,25.137194,-2.3259,0.237,9.59898,9.59898
1493.00,9.60004,25.302314,0.000399,25.137184,-2.3258,0.237,9.60071,9.60071
1494.00,9.60045,25.302383,0.000402,25.137215,-2.3255,0.237,9.60166,9.60166
1495.00,9.60068,25.302341,0.000401,25.137152,-2.3253,0.237,9.60328,9.60328
1496.00,9.60086,25.302285,0.000400,25.137042,-2.3250,0.237,9.60395,9.60395
1497.00,9.60086,25.302365,0.000397,25.137040,-2.3248,0.237,9.60366,9.60366
1498.00,9.60099,25.302412,0.000394,25.136996,-2.3246,0.238,9.60249,9.60249
1499.00,9.60123,25.302474,0.000390,25.137036,-2.3245,0.238,9.60153,9.60153
1500.00,9.60153,25.302548,0.000390,25.137100,-2.3245,0.238,9.60090,9.60090
1501.00,9.60159,25.302668,0.000393,25.137258,-2.3245,0.238,9.60023,9.60023
1502.00,9.60173,25.302599,0.000395,25.137180,-2.3244,0.238,9.59922,9.59922
1503.00,9.60150,25.302658,0.000393,25.137214,-2.3242,0.238,9.60022,9.60022
1504.00,9.60109,25.302716,0.000393,25.137224,-2.3241,0.238,9.60157,9.60157
1505.00,9.60134,25.302722,0.000393,25.137160,-2.3240,0.238,9.60344,9.60344
1506.00,9.60194,25.302770,0.000394,25.137139,-2.3238,0.239,9.60557,9.60557
1507.00,9.60230,25.302783,0.000392,25.137137,-2.3236,0.239,9.60748,9.60748
1508.00,9.60244,25.302815,0.000395,25.137186,-2.3235,0.239,9.60673,9.60673
1509.00,9.60257,25.302747,0.000398,25.137161,-2.3231,0.239,9.60596,9.60596
1510.00,9.60294,25.302695,0.000396,25.137138,-2.3227,0.239,9.60474,9.60474
1511.00,9.60333,25.302744,0.000396,25.137254,-2.3223,0.239,9.60410,9.60410
1512.00,9.60302,25.302903,0.000403,25.137447,-2.3220,0.239,9.60301,9.60301
1513.00,9.60307,25.302944,0.000402,25.137487,-2.3217,0.239,9.60343,9.60343
1514.00,9.60323,25.303055,0.000404,25.137608,-2.3215,0.239,9.60478,9.60478
1515.00,9.60344,25.303190,0.000409,25.137719,-2.3214,0.239,9.60433,9.60433
1516.00,9.60334,25.303126,0.000405,25.137558,-2.3212,0.239,9.60309,9.60309
1517.00,9.60335,25.303083,0.000402,25.137440,-2.3210,0.239,9.60202,9.60202
1518.00,9.60326,25.303116,0.000407,25.137349,-2.3207,0.239,9.60084,9.60084
1519.00,9.60323,25.303182,0.000405,25.137287,-2.3204,0.239,9.59863,9.59863
1520.00,9.60291,25.303123,0.000399,25.137106,-2.3200,0.240,9.59859,9.59859
1521.00,9.60285,25.303240,0.000400,25.137133,-2.3198,0.240,9.59918,9.59918
1522.00,9.60316,25.303331,0.000398,25.137181,-2.3195,0.240,9.60074,9.60074
1523.00,9.60315,25.303390,0.000395,25.137242,-2.3193,0.240,9.60134,9.60134
1524.00,9.60270,25.303414,0.000394,25.137241,-2.3191,0.240,9.60227,9.60227
1525.00,9.60200,25.303457,0.000393,25.137354,-2.3190,0.240,9.60308,9.60308
1526.00,9.60188,25.303432,0.000394,25.137378,-2.3189,0.240,9.60332,9.60332
1527.00,9.60202,25.303329,0.000392,25.137271,-2.3187,0.241,9.60375,9.60375
1528.00,9.60236,25.303259,0.000391,25.137137,-2.3185,0.241,9.60403,9.60403
1529.00,9.60243,25.303219,0.000393,25.137065,-2.3184,0.241,9.60408,9.60408
1530.00,9.60241,25.303310,0.000396,25.137095,-2.3182,0.240,9.60399,9.60399
1531.00,9.60232,25.303396,0.000396,25.137129,-2.3180,0.241,9.60434,9.60434
1532.00,9.60254,25.303431,0.000395,25.137158,-2.3178,0.241,9.60361,9.60361
1533.00,9.60254,25.303453,0.000395,25.137202,-2.3176,0.241,9.60393,9.60393
1534.00,9.60247,25.303491,0.000396,25.137260,-2.3174,0.241,9.60445,9.60445
1535.00,9.60236,25.303468,0.000398,25.137202,-2.3172,0.241,9.60385,9.60385
1536.00,9.60232,25.303470,0.000399,25.137194,-2.3171,0.241,9.60250,9.60250
1537.00,9.60239,25.303538,0.000398,25.137185,-2.3169,0.241,9.60176,9.60176
1538.00,9.60245,25.303590,0.000399,25.137192,-2.3167,0.241,9.60071,9.60071
1539.00,9.60262,25.303683,0.000395,25.137202,-2.3166,0.241,9.60017,9.60017
1540.00,9.60283,25.303678,0.000392,25.137143,-2.3164,0.241,9.60086,9.60086
1541.00,9.60290,25.303774,0.000392,25.137149,-2.3164,0.241,9.60122,9.60122
1542.00,9.60286,25.303900,0.000396,25.137274,-2.3162,0.241,9.60201,9.60201
1543.00,9.60272,25.303990,0.000394,25.137355,-2.3161,0.242,9.60222,9.60222
1544.00,9.60270,25.304026,0.000397,25.137384,-2.3160,0.242,9.60173,9.60173
1545.00,9.60259,25.304095,0.000396,25.137429,-2.3158,0.242,9.60149,9.60149
1546.00,9.60248,25.304072,0.000396,25.137339,-2.3156,0.242,9.60166,9.60166
1547.00,9.60237,25.304033,0.000393,25.137192,-2.3154,0.242,9.60187,9.60187
1548.00,9.60233,25.304018,0.000392,25.137077,-2.3151,0.242,9.60247,9.60247
1549.00,9.60227,25.304072,0.000393,25.137068,-2.3148,0.242,9.60253,9.60253
1550.00,9.60212,25.304205,0.000394,25.137149,-2.3145,0.242,9.60182,9.60182
1551.00,9.60187,25.304139,0.000395,25.137091,-2.3143,0.242,9.60148,9.60148
1552.00,9.60155,25.304198,0.000396,25.137106,-2.3142,0.242,9.60023,9.60023
1553.00,9.60120,25.304257,0.000395,25.137099,-2.3141,0.242,9.59912,9.59912
1554.00,9.60128,25.304201,0.000389,25.137034,-2.3140,0.243,9.59656,9.59656
1555.00,9.60150,25.304186,0.000386,25.136978,-2.3138,0.243,9.59030,9.59030
1556.00,9.60141,25.304395,0.000385,25.137137,-2.3135,0.243,9.57706,9.57706
1557.00,9.60124,25.304460,0.000389,25.137153,-2.3133,0.243,9.55666,9.55666
1558.00,9.60124,25.304456,0.000391,25.137157,-2.3129,0.243,9.53055,9.53055
1559.00,9.60115,25.304473,0.000392,25.137153,-2.3127,0.243,9.50317,9.50317
1560.00,9.59971,25.304541,0.000390,25.137139,-2.3124,0.243,9.47899,9.47899
1561.00,9.59894,25.304462,0.000388,25.136968,-2.3123,0.243,9.46284,9.46284
@11,2.0001,4.0, 1560.099 
1562.00,9.59873,25.304503,0.000384,25.137044,-2.3123,0.244,9.45651,9.45651
1563.00,9.59800,25.304574,0.000383,25.137053,-2.3121,0.244,9.45881,9.45881
1564.00,9.58713,25.304796,0.000385,25.137089,-2.3119,0.244,9.46837,9.46837
1565.00,9.56727,25.304747,0.000382,25.136994,-2.3117,0.244,9.48126,9.48126
1566.00,9.53353,25.304870,0.000385,25.137134,-2.3114,0.244,9.49419,9.49419
1567.00,9.49679,25.304999,0.000386,25.137164,-2.3109,0.244,9.50552,9.50552
1568.00,9.46793,25.305124,0.000387,25.137228,-2.3106,0.244,9.51493,9.51493
1569.00,9.45054,25.305084,0.000388,25.137188,-2.3105,0.244,9.52197,9.52197
1570.00,9.44656,25.305236,0.000395,25.137306,-2.3102,0.244,9.52874,9.52874
1571.00,9.45294,25.305211,0.000397,25.137251,-2.3099,0.244,9.53595,9.53595
1572.00,9.46492,25.305089,0.000398,25.137137,-2.3097,0.244,9.54289,9.54289
1573.00,9.47945,25.304904,0.000395,25.136954,-2.3096,0.244,9.54998,9.54998
1574.00,9.49803,25.304801,0.000395,25.136938,-2.3094,0.244,9.55719,9.55719
1575.00,9.51096,25.304796,0.000397,25.136934,-2.3092,0.244,9.56285,9.56285
1576.00,9.51785,25.304823,0.000393,25.136939,-2.3091,0.244,9.56746,9.56746
1577.00,9.52189,25.304841,0.000388,25.136873,-2.3090,0.245,9.57146,9.57146
1578.00,9.52656,25.305057,0.000391,25.137032,-2.3090,0.245,9.57467,9.57467
1579.00,9.53341,25.305147,0.000392,25.137056,-2.3088,0.245,9.57533,9.57533
1580.00,9.54469,25.305126,0.000389,25.137038,-2.3088,0.245,9.57678,9.57678
1581.00,9.55319,25.305221,0.000392,25.137059,-2.3085,0.245,9.57750,9.57750
1582.00,9.55748,25.305246,0.000393,25.137093,-2.3082,0.245,9.57868,9.57868
1583.00,9.56284,25.305350,0.000393,25.137195,-2.3080,0.246,9.58031,9.58031
1584.00,9.56679,25.305451,0.000390,25.137230,-2.3078,0.246,9.58354,9.58354
1585.00,9.56903,25.305448,0.000391,25.137130,-2.3076,0.246,9.58575,9.58575
1586.00,9.57096,25.305481,0.000393,25.137105,-2.3074,0.246,9.58788,9.58788
1587.00,9.57294,25.305576,0.000397,25.137101,-2.3072,0.246,9.58988,9.58988
1588.00,9.57519,25.305421,0.000397,25.136892,-2.3070,0.246,9.59110,9.59110
1589.00,9.57716,25.305351,0.000398,25.136848,-2.3068,0.246,9.59293,9.59293
1590.00,9.57919,25.305355,0.000399,25.136967,-2.3065,0.246,9.59501,9.59501
1591.00,9.58170,25.305337,0.000398,25.136993,-2.3063,0.246,9.59761,9.59761
1592.00,9.58407,25.305334,0.000397,25.137057,-2.3061,0.246,9.59863,9.59863
1593.00,9.58595,25.305414,0.000399,25.137078,-2.3060,0.246,9.60025,9.60025
1594.00,9.58761,25.305459,0.000399,25.137027,-2.3058,0.246,9.60056,9.60056
1595.00,9.58886,25.305479,0.000397,25.136891,-2.3057,0.246,9.59998,9.59998
1596.00,9.59009,25.305384,0.000392,25.136733,-2.3055,0.246,9.60035,9.60035
1597.00,9.59162,25.305344,0.000390,25.136583,-2.3053,0.246,9.60232,9.60232
1598.00,9.59358,25.305353,0.000386,25.136572,-2.3049,0.247,9.60372,9.60372
1599.00,9.59542,25.305427,0.000387,25.136614,-2.3046,0.247,9.60493,9.60493
1600.00,9.59695,25.305459,0.000388,25.136591,-2.3043,0.247,9.60659,9.60659
1601.00,9.59815,25.305700,0.000391,25.136744,-2.3040,0.247,9.60635,9.60635
1602.00,9.59897,25.305883,0.000392,25.136881,-2.3039,0.247,9.60567,9.60567
1603.00,9.59970,25.306014,0.000395,25.136970,-2.3036,0.247,9.60447,9.60447
1604.00,9.60041,25.306008,0.000395,25.136984,-2.3035,0.247,9.60403,9.60403
1605.00,9.60141,25.306195,0.000398,25.137199,-2.3033,0.247,9.60335,9.60335
1606.00,9.60245,25.306161,0.000399,25.137238,-2.3032,0.247,9.60382,9.60382
1607.00,9.60282,25.306174,0.000400,25.137345,-2.3032,0.247,9.60498,9.60498
1608.00,9.60346,25.306172,0.000401,25.137337,-2.3031,0.247,9.60710,9.60710
1609.00,9.60425,25.306160,0.000402,25.137226,-2.3030,0.247,9.60886,9.60886
1610.00,9.60488,25.306028,0.000398,25.137124,-2.3029,0.247,9.61054,9.61054
1611.00,9.60525,25.305939,0.000397,25.136984,-2.3027,0.247,9.61063,9.61063
1612.00,9.60542,25.305992,0.000397,25.136918,-2.3024,0.248,9.60967,9.60967
1613.00,9.60582,25.306033,0.000395,25.136986,-2.3020,0.248,9.60879,9.60879
1614.00,9.60625,25.306167,0.000393,25.137105,-2.3016,0.248,9.60815,9.60815
1615.00,9.60682,25.306272,0.000392,25.137156,-2.3012,0.248,9.60718,9.60718
1616.00,9.60698,25.306477,0.000393,25.137325,-2.3012,0.248,9.60742,9.60742
1617.00,9.60697,25.306446,0.000395,25.137312,-2.3011,0.248,9.60878,9.60878
1618.00,9.60728,25.306433,0.000397,25.137272,-2.3010,0.248,9.60910,9.60910
1619.00,9.60742,25.306524,0.000398,25.137335,-2.3010,0.248,9.60939,9.60939
1620.00,9.60765,25.306594,0.000403,25.137290,-2.3010,0.248,9.60940,9.60940
1621.00,9.60787,25.306703,0.000404,25.137297,-2.3006,0.248,9.60865,9.60865
1622.00,9.60769,25.306790,0.000402,25.137330,-2.3002,0.248,9.60757,9.60757
1623.00,9.60794,25.306866,0.000402,25.137301,-2.2999,0.248,9.60737,9.60737
1624.00,9.60813,25.306879,0.000402,25.137285,-2.2995,0.248,9.60620,9.60620
1625.00,9.60816,25.306882,0.000398,25.137306,-2.2992,0.248,9.60592,9.60592
1626.00,9.60829,25.306806,0.000393,25.137259,-2.2990,0.249,9.60618,9.60618
1627.00,9.60804,25.306774,0.000391,25.137207,-2.2989,0.249,9.60542,9.60542
1628.00,9.60766,25.306814,0.000387,25.137222,-2.2989,0.249,9.60442,9.60442
1629.00,9.60724,25.306823,0.000384,25.137238,-2.2989,0.249,9.60442,9.60442
1630.00,9.60686,25.306926,0.000388,25.137228,-2.2989,0.249,9.60405,9.60405
1631.00,9.60655,25.306912,0.000393,25.137174,-2.2987,0.249,9.60413,9.60413
1632.00,9.60679,25.306936,0.000393,25.137143,-2.2985,0.249,9.60601,9.60601
1633.00,9.60719,25.306862,0.000393,25.137071,-2.2983,0.249,9.60863,9.60863
1634.00,9.60756,25.306943,0.000395,25.137070,-2.2982,0.249,9.61071,9.61071
1635.00,9.60782,25.306937,0.000394,25.137106,-2.2980,0.249,9.61245,9.61245
1636.00,9.60811,25.307056,0.000389,25.137135,-2.2978,0.250,9.61349,9.61349
1637.00,9.60810,25.307126,0.000390,25.137216,-2.2976,0.250,9.61348,9.61348
1638.00,9.60818,25.307207,0.000393,25.137263,-2.2973,0.250,9.61229,9.61229
1639.00,9.60810,25.307244,0.000394,25.137337,-2.2969,0.250,9.61097,9.61097
1640.00,9.60837,25.307297,0.000395,25.137324,-2.2966,0.250,9.61015,9.61015
1641.00,9.60861,25.307252,0.000399,25.137262,-2.2962,0.250,9.61036,9.61036
1642.00,9.60895,25.307308,0.000398,25.137269,-2.2961,0.250,9.60959,9.60959
1643.00,9.60894,25.307343,0.000401,25.137302,-2.2961,0.250,9.60936,9.60936
1644.00,9.60908,25.307280,0.000402,25.137185,-2.2960,0.250,9.60974,9.60974
1645.00,9.60912,25.307258,0.000402,25.137172,-2.2958,0.250,9.61010,9.61010
1646.00,9.60931,25.307266,0.000399,25.137229,-2.2956,0.250,9.60995,9.60995
1647.00,9.60971,25.307305,0.000397,25.137214,-2.2953,0.250,9.61069,9.61069
1648.00,9.61019,25.307370,0.000397,25.137179,-2.2948,0.250,9.61160,9.61160
1649.00,9.61068,25.307463,0.000396,25.137226,-2.2945,0.251,9.61219,9.61219
1650.00,9.61117,25.307499,0.000395,25.137219,-2.2944,0.251,9.61326,9.61326
1651.00,9.61170,25.307543,0.000395,25.137198,-2.2942,0.251,9.61369,9.61369
1652.00,9.61184,25.307566,0.000398,25.137162,-2.2941,0.251,9.61335,9.61335
1653.00,9.61161,25.307595,0.000397,25.137133,-2.2940,0.251,9.61243,9.61243
1654.00,9.61129,25.307566,0.000396,25.137126,-2.2939,0.251,9.61212,9.61212
1655.00,9.61122,25.307630,0.000396,25.137167,-2.2937,0.251,9.61109,9.61109
1656.00,9.61105,25.307658,0.000395,25.137165,-2.2936,0.251,9.60984,9.60984
1657.00,9.61084,25.307708,0.000396,25.137236,-2.2936,0.251,9.60924,9.60924
1658.00,9.61069,25.307720,0.000397,25.137289,-2.2933,0.252,9.60970,9.60970
1659.00,9.61097,25.307775,0.000401,25.137244,-2.2931,0.252,9.61048,9.61048
1660.00,9.61131,25.307716,0.000401,25.137162,-2.2929,0.251,9.61124,9.61124
1661.00,9.61143,25.307797,0.000402,25.137166,-2.2928,0.251,9.61253,9.61253
1662.00,9.61170,25.307814,0.000399,25.137122,-2.2928,0.252,9.61397,9.61397
1663.00,9.61204,25.307947,0.000401,25.137189,-2.2927,0.252,9.61525,9.61525
1664.00,9.61235,25.308084,0.000397,25.137260,-2.2925,0.252,9.61484,9.61484
1665.00,9.61245,25.308265,0.000398,25.137356,-2.2923,0.252,9.61361,9.61361
1666.00,9.61253,25.308305,0.000396,25.137349,-2.2921,0.252,9.61192,9.61192
1667.00,9.61226,25.308392,0.000398,25.137352,-2.2918,0.252,9.61076,9.61076
1668.00,9.61189,25.308406,0.000395,25.137315,-2.2917,0.252,9.60872,9.60872
1669.00,9.61143,25.308396,0.000397,25.137315,-2.2916,0.253,9.60819,9.60819
1670.00,9.61129,25.308378,0.000398,25.137304,-2.2915,0.253,9.60898,9.60898
1671.00,9.61117,25.308475,0.000399,25.137392,-2.2913,0.253,9.61041,9.61041
1672.00,9.61124,25.308410,0.000397,25.137319,-2.2909,0.253,9.61184,9.61184
1673.00,9.61130,25.308446,0.000400,25.137344,-2.2906,0.253,9.61278,9.61278
1674.00,9.61172,25.308393,0.000399,25.137269,-2.2903,0.253,9.61305,9.61305
1675.00,9.61213,25.308408,0.000398,25.137242,-2.2900,0.253,9.61324,9.61324
1676.00,9.61226,25.308375,0.000401,25.137208,-2.2897,0.253,9.61236,9.61236
1677.00,9.61219,25.308354,0.000397,25.137162,-2.2896,0.253,9.61031,9.61031
1678.00,9.61171,25.308358,0.000396,25.137209,-2.2892,0.253,9.60960,9.60960
1679.00,9.61148,25.308373,0.000398,25.137251,-2.2889,0.253,9.60966,9.60966
1680.00,9.61144,25.308218,0.000392,25.137086,-2.2887,0.253,9.60994,9.60994
1681.00,9.61156,25.308174,0.000387,25.137027,-2.2887,0.254,9.61176,9.61176
1682.00,9.61156,25.308206,0.000393,25.137077,-2.2885,0.254,9.61293,9.61293
1683.00,9.61131,25.308215,0.000390,25.137062,-2.2883,0.254,9.61341,9.61341
1684.00,9.61106,25.308261,0.000385,25.137046,-2.2881,0.254,9.61314,9.61314
1685.00,9.61115,25.308409,0.000391,25.137153,-2.2878,0.254,9.61220,9.61220
1686.00,9.61142,25.308460,0.000395,25.137179,-2.2875,0.254,9.61102,9.61102
1687.00,9.61164,25.308626,0.000392,25.137299,-2.2873,0.254,9.61143,9.61143
1688.00,9.61179,25.308722,0.000392,25.137244,-2.2870,0.254,9.61124,9.61124
1689.00,9.61164,25.308796,0.000394,25.137239,-2.2869,0.254,9.61125,9.61125
1690.00,9.61166,25.308854,0.000394,25.137243,-2.2867,0.254,9.61125,9.61125
1691.00,9.61154,25.308896,0.000390,25.137289,-2.2866,0.255,9.61040,9.61040
1692.00,9.61119,25.308837,0.000392,25.137239,-2.2864,0.255,9.60925,9.60925
1693.00,9.61085,25.308751,0.000389,25.137156,-2.2863,0.255,9.60858,9.60858
1694.00,9.61053,25.308761,0.000388,25.137205,-2.2863,0.255,9.60763,9.60763
1695.00,9.61032,25.308781,0.000385,25.137160,-2.2860,0.255,9.60744,9.60744
1696.00,9.61019,25.308895,0.000388,25.137156,-2.2858,0.255,9.60770,9.60770
1697.00,9.61027,25.308987,0.000389,25.137116,-2.2856,0.255,9.60811,9.60811
1698.00,9.61050,25.309182,0.000399,25.137263,-2.2854,0.255,9.60905,9.60905
1699.00,9.61060,25.309216,0.000401,25.137151,-2.2853,0.255,9.61014,9.61014
1700.00,9.61041,25.309337,0.000405,25.137235,-2.2851,0.255,9.61009,9.61009
1701.00,9.61001,25.309374,0.000406,25.137201,-2.2848,0.255,9.61000,9.61000
1702.00,9.60973,25.309489,0.000408,25.137295,-2.2846,0.255,9.61051,9.61051
1703.00,9.60961,25.309348,0.000404,25.137113,-2.2843,0.255,9.61084,9.61084
1704.00,9.60947,25.309391,0.000403,25.137131,-2.2840,0.255,9.60765,9.60765
1705.00,9.60910,25.309426,0.000403,25.137188,-2.2839,0.255,9.60124,9.60124
1706.00,9.60885,25.309394,0.000399,25.137138,-2.2838,0.255,9.59002,9.59002
1707.00,9.60897,25.309328,0.000393,25.137092,-2.2836,0.256,9.57158,9.57158
1708.00,9.60949,25.309438,0.000392,25.137237,-2.2835,0.256,9.54731,9.54731
1709.00,9.60990,25.309415,0.000389,25.137220,-2.2833,0.256,9.52245,9.52245
1710.00,9.60993,25.309450,0.000390,25.137173,-2.2832,0.257,9.49969,9.49969
1711.00,9.60890,25.309492,0.000392,25.137241,-2.2829,0.257,9.48286,9.48286
@12,2.0001,4.0, 1710.034 
1712.00,9.61151,25.309487,0.000394,25.137205,-2.2827,0.257,9.47566,9.47566
1713.00,9.61262,25.309435,0.000398,25.137089,-2.2824,0.257,9.47696,9.47696
1714.00,9.59602,25.309539,0.000400,25.137175,-2.2821,0.257,9.48559,9.48559
1715.00,9.57669,25.309528,0.000398,25.137138,-2.2818,0.257,9.49788,9.49788
1716.00,9.55215,25.309655,0.000399,25.137136,-2.2814,0.257,9.51067,9.51067
1717.00,9.51985,25.309706,0.000400,25.137072,-2.2812,0.257,9.52131,9.52131
1718.00,9.49185,25.309959,0.000400,25.137207,-2.2811,0.257,9.53027,9.53027
1719.00,9.47181,25.310031,0.000399,25.137160,-2.2811,0.257,9.53667,9.53667
1720.00,9.46311,25.310071,0.000401,25.137158,-2.2809,0.257,9.54377,9.54377
1721.00,9.46825,25.310098,0.000403,25.137175,-2.2807,0.257,9.55082,9.55082
1722.00,9.48376,25.310190,0.000401,25.137243,-2.2804,0.257,9.55692,9.55692
1723.00,9.49839,25.310118,0.000401,25.137164,-2.2801,0.257,9.56359,9.56359
1724.00,9.51468,25.310096,0.000403,25.137166,-2.2797,0.257,9.56993,9.56993
1725.00,9.52437,25.310125,0.000399,25.137104,-2.2795,0.257,9.57377,9.57377
1726.00,9.53186,25.310049,0.000393,25.137029,-2.2794,0.258,9.57708,9.57708
1727.00,9.53728,25.310024,0.000389,25.136983,-2.2793,0.258,9.58143,9.58143
1728.00,9.54238,25.310053,0.000386,25.136946,-2.2791,0.258,9.58437,9.58437
1729.00,9.54691,25.310239,0.000391,25.137042,-2.2790,0.258,9.58683,9.58683
1730.00,9.55972,25.310337,0.000395,25.137134,-2.2789,0.258,9.58867,9.58867
1731.00,9.56624,25.310458,0.000396,25.137190,-2.2788,0.258,9.58983,9.58983
1732.00,9.57035,25.310557,0.000399,25.137251,-2.2785,0.258,9.59090,9.59090
1733.00,9.57367,25.310579,0.000399,25.137256,-2.2783,0.258,9.59207,9.59207
1734.00,9.57733,25.310549,0.000393,25.137239,-2.2780,0.259,9.59373,9.59373
1735.00,9.57985,25.310534,0.000394,25.137216,-2.2778,0.259,9.59627,9.59627
1736.00,9.58171,25.310530,0.000397,25.137211,-2.2776,0.259,9.59850,9.59850
1737.00,9.58400,25.310482,0.000395,25.137197,-2.2775,0.259,9.60061,9.60061
1738.00,9.58609,25.310466,0.000395,25.137235,-2.2773,0.259,9.60304,9.60304
1739.00,9.58816,25.310365,0.000397,25.137140,-2.2773,0.259,9.60559,9.60559
1740.00,9.59061,25.310423,0.000394,25.137187,-2.2775,0.259,9.60758,9.60758
1741.00,9.59324,25.310431,0.000395,25.137195,-2.2774,0.259,9.60905,9.60905
1742.00,9.59535,25.310429,0.000397,25.137098,-2.2773,0.259,9.60899,9.60899
1743.00,9.59722,25.310460,0.000397,25.137107,-2.2773,0.259,9.60909,9.60909
1744.00,9.59831,25.310568,0.000395,25.137210,-2.2771,0.259,9.60950,9.60950
1745.00,9.60001,25.310550,0.000396,25.137201,-2.2768,0.259,9.61016,9.61016
1746.00,9.60147,25.310569,0.000393,25.137173,-2.2766,0.259,9.61146,9.61146
1747.00,9.60307,25.310640,0.000392,25.137170,-2.2764,0.260,9.61346,9.61346
1748.00,9.60466,25.310696,0.000391,25.137141,-2.2762,0.260,9.61385,9.61385
1749.00,9.60581,25.310807,0.000395,25.137130,-2.2761,0.260,9.61454,9.61454
1750.00,9.60680,25.310934,0.000395,25.137140,-2.2760,0.260,9.61458,9.61458
1751.00,9.60802,25.311031,0.000395,25.137206,-2.2758,0.260,9.61380,9.61380
1752.00,9.60930,25.311030,0.000396,25.137193,-2.2758,0.260,9.61302,9.61302
1753.00,9.61053,25.311083,0.000400,25.137232,-2.2757,0.260,9.61287,9.61287
1754.00,9.61092,25.311137,0.000401,25.137270,-2.2756,0.260,9.61149,9.61149
1755.00,9.61091,25.311064,0.000399,25.137179,-2.2755,0.260,9.61149,9.61149
1756.00,9.61133,25.311114,0.000401,25.137172,-2.2752,0.260,9.61252,9.61252
1757.00,9.61203,25.311173,0.000402,25.137253,-2.2749,0.260,9.61367,9.61367
1758.00,9.61234,25.311141,0.000397,25.137190,-2.2745,0.260,9.61381,9.61381
1759.00,9.61247,25.310916,0.000392,25.137041,-2.2742,0.260,9.61455,9.61455
1760.00,9.61252,25.310947,0.000393,25.137116,-2.2741,0.261,9.61376,9.61376
1761.00,9.61260,25.310864,0.000389,25.136958,-2.2739,0.261,9.61304,9.61304
1762.00,9.61285,25.310969,0.000391,25.136965,-2.2739,0.261,9.61214,9.61214
1763.00,9.61322,25.311018,0.000390,25.136922,-2.2737,0.261,9.61302,9.61302
1764.00,9.61352,25.311152,0.000393,25.136920,-2.2737,0.261,9.61423,9.61423
1765.00,9.61354,25.311246,0.000398,25.136933,-2.2736,0.261,9.61620,9.61620
1766.00,9.61371,25.311299,0.000400,25.137044,-2.2736,0.261,9.61725,9.61725
1767.00,9.61409,25.311402,0.000400,25.137157,-2.2735,0.261,9.61762,9.61762
1768.00,9.61423,25.311473,0.000400,25.137219,-2.2736,0.261,9.61779,9.61779
1769.00,9.61447,25.311541,0.000400,25.137250,-2.2734,0.261,9.61758,9.61758
1770.00,9.61449,25.311568,0.000395,25.137162,-2.2731,0.262,9.61681,9.61681
1771.00,9.61471,25.311699,0.000400,25.137209,-2.2729,0.261,9.61665,9.61665
1772.00,9.61513,25.311716,0.000399,25.137156,-2.2727,0.262,9.61728,9.61728
1773.00,9.61558,25.311771,0.000401,25.137203,-2.2726,0.262,9.61737,9.61737
1774.00,9.61577,25.311789,0.000399,25.137197,-2.2725,0.262,9.61713,9.61713
1775.00,9.61593,25.311784,0.000404,25.137251,-2.2726,0.261,9.61712,9.61712
1776.00,9.61601,25.311732,0.000402,25.137137,-2.2726,0.261,9.61688,9.61688
1777.00,9.61578,25.311695,0.000399,25.137060,-2.2726,0.262,9.61561,9.61561
1778.00,9.61562,25.311777,0.000404,25.137118,-2.2724,0.261,9.61440,9.61440
1779.00,9.61564,25.311818,0.000403,25.137130,-2.2723,0.262,9.61376,9.61376
1780.00,9.61585,25.311857,0.000398,25.137146,-2.2721,0.262,9.61417,9.61417
1781.00,9.61635,25.311889,0.000397,25.137193,-2.2720,0.262,9.61545,9.61545
1782.00,9.61675,25.311973,0.000400,25.137274,-2.2718,0.262,9.61711,9.61711
1783.00,9.61698,25.311903,0.000394,25.137132,-2.2717,0.262,9.61830,9.61830
1784.00,9.61686,25.311935,0.000393,25.137157,-2.2715,0.263,9.61847,9.61847
1785.00,9.61654,25.312033,0.000393,25.137162,-2.2714,0.263,9.61772,9.61772
1786.00,9.61641,25.312082,0.000393,25.137147,-2.2712,0.263,9.61677,9.61677
1787.00,9.61655,25.312059,0.000393,25.137093,-2.2711,0.263,9.61585,9.61585
1788.00,9.61643,25.312188,0.000394,25.137250,-2.2708,0.263,9.61599,9.61599
1789.00,9.61636,25.312182,0.000396,25.137228,-2.2708,0.263,9.61680,9.61680
1790.00,9.61625,25.312136,0.000397,25.137188,-2.2706,0.263,9.61725,9.61725
1791.00,9.61652,25.312119,0.000397,25.137180,-2.2705,0.263,9.61743,9.61743
1792.00,9.61660,25.312204,0.000397,25.137212,-2.2703,0.263,9.61797,9.61797
1793.00,9.61660,25.312174,0.000401,25.137133,-2.2703,0.263,9.61811,9.61811
1794.00,9.61676,25.312255,0.000399,25.137144,-2.2701,0.263,9.61823,9.61823
1795.00,9.61685,25.312334,0.000401,25.137170,-2.2700,0.263,9.61822,9.61822
1796.00,9.61685,25.312490,0.000403,25.137206,-2.2699,0.263,9.61790,9.61790
1797.00,9.61708,25.312564,0.000400,25.137242,-2.2697,0.263,9.61824,9.61824
1798.00,9.61740,25.312646,0.000395,25.137256,-2.2696,0.264,9.61759,9.61759
1799.00,9.61761,25.312703,0.000399,25.137273,-2.2695,0.264,9.61734,9.61734
1800.00,9.61771,25.312695,0.000398,25.137190,-2.2694,0.264,9.61743,9.61743
1801.00,9.61752,25.312657,0.000392,25.137126,-2.2696,0.264,9.61739,9.61739
1802.00,9.61721,25.312594,0.000395,25.137071,-2.2696,0.264,9.61633,9.61633
1803.00,9.61698,25.312576,0.000403,25.137024,-2.2696,0.264,9.61582,9.61582
1804.00,9.61682,25.312614,0.000405,25.136982,-2.2696,0.264,9.61490,9.61490
1805.00,9.61690,25.312708,0.000406,25.137082,-2.2696,0.264,9.61492,9.61492
1806.00,9.61700,25.312772,0.000411,25.137129,-2.2692,0.263,9.61553,9.61553
1807.00,9.61708,25.312778,0.000409,25.137050,-2.2691,0.263,9.61597,9.61597
1808.00,9.61709,25.312865,0.000402,25.137095,-2.2690,0.264,9.61624,9.61624
1809.00,9.61694,25.312893,0.000398,25.137118,-2.2688,0.264,9.61723,9.61723
1810.00,9.61690,25.312889,0.000396,25.137032,-2.2686,0.264,9.61698,9.61698
1811.00,9.61676,25.312912,0.000397,25.137011,-2.2685,0.264,9.61579,9.61579
1812.00,9.61659,25.313065,0.000399,25.137109,-2.2682,0.264,9.61565,9.61565
1813.00,9.61657,25.313077,0.000400,25.137101,-2.2681,0.264,9.61678,9.61678
1814.00,9.61659,25.313138,0.000397,25.137098,-2.2679,0.265,9.61656,9.61656
1815.00,9.61633,25.313142,0.000395,25.137127,-2.2678,0.265,9.61545,9.61545
1816.00,9.61606,25.313152,0.000394,25.137117,-2.2677,0.265,9.61513,9.61513
1817.00,9.61577,25.313106,0.000394,25.137115,-2.2678,0.265,9.61436,9.61436
1818.00,9.61552,25.313132,0.000395,25.137067,-2.2677,0.265,9.61323,9.61323
1819.00,9.61544,25.313152,0.000397,25.137080,-2.2679,0.265,9.61262,9.61262
1820.00,9.61525,25.313238,0.000398,25.137086,-2.2678,0.265,9.61353,9.61353
1821.00,9.61520,25.313330,0.000394,25.137116,-2.2677,0.265,9.61561,9.61561
1822.00,9.61557,25.313327,0.000392,25.137041,-2.2675,0.265,9.61770,9.61770
1823.00,9.61590,25.313317,0.000390,25.137014,-2.2673,0.265,9.61971,9.61971
1824.00,9.61608,25.313332,0.000391,25.137018,-2.2671,0.266,9.62083,9.62083
1825.00,9.61626,25.313397,0.000391,25.137072,-2.2669,0.266,9.62140,9.62140
1826.00,9.61672,25.313326,0.000392,25.137029,-2.2668,0.266,9.62036,9.62036
1827.00,9.61678,25.313389,0.000394,25.137029,-2.2667,0.266,9.61942,9.61942
1828.00,9.61676,25.313477,0.000393,25.137054,-2.2667,0.266,9.61741,9.61741
1829.00,9.61667,25.313569,0.000395,25.137012,-2.2666,0.266,9.61637,9.61637
1830.00,9.61668,25.313587,0.000396,25.136950,-2.2665,0.266,9.61652,9.61652
1831.00,9.61686,25.313772,0.000399,25.136996,-2.2664,0.266,9.61724,9.61724
1832.00,9.61706,25.313746,0.000398,25.136930,-2.2664,0.266,9.61853,9.61853
1833.00,9.61754,25.313828,0.000401,25.137025,-2.2665,0.266,9.61992,9.61992
1834.00,9.61764,25.313783,0.000399,25.137003,-2.2664,0.266,9.61992,9.61992
1835.00,9.61786,25.313886,0.000397,25.137077,-2.2662,0.266,9.61909,9.61909
1836.00,9.61767,25.313847,0.000397,25.137082,-2.2661,0.267,9.61764,9.61764
1837.00,9.61772,25.314010,0.000397,25.137206,-2.2660,0.267,9.61552,9.61552
1838.00,9.61784,25.314037,0.000398,25.137139,-2.2659,0.267,9.61457,9.61457
1839.00,9.61801,25.314171,0.000402,25.137181,-2.2657,0.267,9.61525,9.61525
1840.00,9.61815,25.314229,0.000408,25.137167,-2.2657,0.267,9.61505,9.61505
1841.00,9.61782,25.314217,0.000410,25.137080,-2.2656,0.267,9.61575,9.61575
1842.00,9.61748,25.314295,0.000413,25.137111,-2.2656,0.267,9.61608,9.61608
1843.00,9.61697,25.314291,0.000411,25.137120,-2.2656,0.267,9.61580,9.61580
1844.00,9.61676,25.314245,0.000405,25.137096,-2.2656,0.267,9.61525,9.61525
1845.00,9.61661,25.314192,0.000404,25.137058,-2.2657,0.267,9.61548,9.61548
1846.00,9.61654,25.314211,0.000401,25.137095,-2.2659,0.267,9.61571,9.61571
1847.00,9.61653,25.314173,0.000398,25.137060,-2.2659,0.267,9.61584,9.61584
1848.00,9.61652,25.314220,0.000396,25.137059,-2.2660,0.268,9.61587,9.61587
1849.00,9.61653,25.314290,0.000399,25.137058,-2.2660,0.268,9.61553,9.61553
1850.00,9.61640,25.314380,0.000400,25.137128,-2.2658,0.268,9.61557,9.61557
1851.00,9.61611,25.314463,0.000405,25.137137,-2.2656,0.268,9.61454,9.61454
1852.00,9.61565,25.314475,0.000406,25.137129,-2.2655,0.268,9.61434,9.61434
1853.00,9.61516,25.314461,0.000405,25.137128,-2.2652,0.268,9.61400,9.61400
1854.00,9.61520,25.314443,0.000404,25.137116,-2.2652,0.268,9.61253,9.61253
1855.00,9.61540,25.314436,0.000402,25.137045,-2.2652,0.268,9.60797,9.60797
1856.00,9.61515,25.314428,0.000395,25.137013,-2.2653,0.268,9.59870,9.59870
1857.00,9.61508,25.314452,0.000393,25.137015,-2.2651,0.268,9.58255,9.58255
1858.00,9.61504,25.314491,0.000395,25.136962,-2.2651,0.268,9.56147,9.56147
1859.00,9.61476,25.314495,0.000393,25.136934,-2.2650,0.268,9.53782,9.53782
1860.00,9.61419,25.314431,0.000388,25.136801,-2.2647,0.269,9.51562,9.51562
1861.00,9.61360,25.314544,0.000390,25.136836,-2.2646,0.269,9.49999,9.49999
@13,2.0001,4.0, 1860.088 
1862.00,9.61394,25.314605,0.000390,25.136837,-2.2647,0.269,9.49317,9.49317
1863.00,9.61267,25.314583,0.000385,25.136776,-2.2648,0.269,9.49475,9.49475
1864.00,9.60700,25.314660,0.000386,25.136796,-2.2648,0.269,9.50190,9.50190
1865.00,9.59237,25.314814,0.000389,25.136915,-2.2651,0.270,9.51308,9.51308
1866.00,9.56622,25.314910,0.000387,25.136978,-2.2652,0.270,9.52458,9.52458
1867.00,9.53354,25.314991,0.000390,25.136990,-2.2650,0.270,9.53495,9.53495
1868.00,9.50822,25.315141,0.000391,25.137061,-2.2648,0.270,9.54302,9.54302
1869.00,9.48889,25.315323,0.000396,25.137217,-2.2646,0.270,9.55040,9.55040
1870.00,9.48155,25.315314,0.000396,25.137182,-2.2644,0.270,9.55635,9.55635
1871.00,9.48820,25.315208,0.000397,25.137109,-2.2643,0.270,9.56200,9.56200
1872.00,9.49940,25.315106,0.000394,25.137046,-2.2643,0.270,9.56773,9.56773
1873.00,9.51584,25.315067,0.000396,25.137014,-2.2645,0.270,9.57341,9.57341
1874.00,9.52473,25.315010,0.000392,25.136903,-2.2646,0.270,9.57816,9.57816
1875.00,9.53721,25.315048,0.000393,25.136927,-2.2646,0.270,9.58217,9.58217
1876.00,9.54587,25.315144,0.000394,25.136961,-2.2646,0.270,9.58648,9.58648
1877.00,9.55115,25.315258,0.000397,25.136942,-2.2646,0.270,9.58985,9.58985
1878.00,9.55640,25.315340,0.000400,25.137011,-2.2646,0.270,9.59216,9.59216
1879.00,9.56215,25.315365,0.000401,25.137023,-2.2644,0.270,9.59468,9.59468
1880.00,9.56786,25.315374,0.000400,25.136993,-2.2643,0.270,9.59662,9.59662
1881.00,9.57341,25.315521,0.000400,25.137034,-2.2642,0.270,9.59758,9.59758
1882.00,9.57733,25.315657,0.000398,25.137118,-2.2641,0.271,9.59901,9.59901
1883.00,9.58138,25.315753,0.000395,25.137152,-2.2640,0.271,9.60185,9.60185
1884.00,9.58431,25.315803,0.000399,25.137189,-2.2640,0.271,9.60480,9.60480
1885.00,9.58677,25.315907,0.000403,25.137312,-2.2641,0.271,9.60874,9.60874
1886.00,9.58972,25.315766,0.000403,25.137203,-2.2641,0.271,9.61045,9.61045
1887.00,9.59261,25.315634,0.000402,25.137057,-2.2641,0.271,9.61190,9.61190
1888.00,9.59501,25.315618,0.000402,25.137012,-2.2640,0.271,9.61160,9.61160
1889.00,9.59739,25.315705,0.000400,25.136983,-2.2639,0.271,9.61096,9.61096
1890.00,9.60017,25.315760,0.000398,25.136919,-2.2637,0.271,9.61026,9.61026
1891.00,9.60256,25.315881,0.000397,25.136940,-2.2635,0.271,9.61186,9.61186
1892.00,9.60466,25.315907,0.000398,25.137019,-2.2633,0.271,9.61341,9.61341
1893.00,9.60621,25.315943,0.000395,25.137074,-2.2632,0.272,9.61471,9.61471
1894.00,9.60695,25.315877,0.000392,25.137060,-2.2631,0.272,9.61535,9.61535
1895.00,9.60819,25.315901,0.000394,25.137095,-2.2632,0.272,9.61608,9.61608
1896.00,9.60927,25.315914,0.000399,25.137195,-2.2632,0.272,9.61601,9.61601
1897.00,9.60995,25.315975,0.000400,25.137218,-2.2634,0.272,9.61581,9.61581
1898.00,9.61080,25.315948,0.000402,25.137098,-2.2636,0.272,9.61645,9.61645
1899.00,9.61226,25.315993,0.000406,25.137035,-2.2637,0.272,9.61737,9.61737
1900.00,9.61364,25.315902,0.000404,25.136892,-2.2637,0.272,9.61792,9.61792
1901.00,9.61424,25.316082,0.000403,25.136915,-2.2637,0.272,9.61787,9.61787
1902.00,9.61463,25.316156,0.000403,25.136888,-2.2636,0.272,9.61792,9.61792
1903.00,9.61499,25.316266,0.000407,25.136938,-2.2635,0.272,9.61822,9.61822
1904.00,9.61556,25.316200,0.000402,25.136917,-2.2635,0.272,9.61941,9.61941
1905.00,9.61589,25.316394,0.000404,25.137124,-2.2635,0.272,9.62000,9.62000
1906.00,9.61642,25.316320,0.000403,25.137062,-2.2636,0.272,9.62144,9.62144
1907.00,9.61711,25.316446,0.000405,25.137230,-2.2637,0.272,9.62233,9.62233
1908.00,9.61766,25.316452,0.000406,25.137272,-2.2635,0.272,9.62266,9.62266
1909.00,9.61833,25.316577,0.000413,25.137376,-2.2633,0.272,9.62241,9.62241
1910.00,9.61883,25.316507,0.000411,25.137283,-2.2631,0.272,9.62213,9.62213
1911.00,9.61915,25.316445,0.000409,25.137242,-2.2630,0.272,9.62179,9.62179
1912.00,9.61932,25.316369,0.000406,25.137075,-2.2630,0.272,9.62120,9.62120
1913.00,9.61941,25.316314,0.000402,25.136956,-2.2631,0.273,9.62080,9.62080
1914.00,9.61979,25.316325,0.000402,25.136892,-2.2632,0.273,9.62090,9.62090
1915.00,9.62005,25.316398,0.000402,25.136868,-2.2633,0.273,9.62028,9.62028
1916.00,9.62007,25.316512,0.000404,25.136881,-2.2633,0.273,9.61915,9.61915
1917.00,9.62010,25.316651,0.000408,25.136972,-2.2633,0.273,9.61907,9.61907
1918.00,9.62005,25.316756,0.000410,25.137008,-2.2634,0.273,9.61824,9.61824
1919.00,9.61998,25.316793,0.000407,25.137026,-2.2634,0.273,9.61727,9.61727
1920.00,9.61993,25.316751,0.000406,25.136986,-2.2633,0.273,9.61733,9.61733
1921.00,9.62017,25.316821,0.000402,25.137043,-2.2631,0.273,9.61920,9.61920
1922.00,9.62059,25.316741,0.000398,25.136958,-2.2631,0.273,9.62036,9.62036
1923.00,9.62076,25.316776,0.000399,25.137049,-2.2630,0.273,9.62133,9.62133
1924.00,9.62065,25.316906,0.000401,25.137120,-2.2629,0.274,9.62166,9.62166
1925.00,9.62042,25.316985,0.000404,25.137168,-2.2629,0.274,9.62130,9.62130
1926.00,9.62001,25.316917,0.000406,25.137095,-2.2630,0.273,9.61898,9.61898
1927.00,9.61965,25.316936,0.000408,25.137177,-2.2630,0.274,9.61787,9.61787
1928.00,9.61943,25.316812,0.000404,25.137067,-2.2630,0.274,9.61817,9.61817
1929.00,9.61918,25.316730,0.000402,25.137039,-2.2632,0.274,9.61879,9.61879
1930.00,9.61908,25.316724,0.000399,25.137028,-2.2634,0.274,9.61993,9.61993
1931.00,9.61938,25.316739,0.000397,25.137002,-2.2635,0.274,9.62160,9.62160
1932.00,9.61969,25.316903,0.000396,25.137103,-2.2635,0.274,9.62216,9.62216
1933.00,9.61962,25.317161,0.000399,25.137272,-2.2633,0.274,9.62224,9.62224
1934.00,9.61984,25.317222,0.000401,25.137245,-2.2631,0.274,9.62180,9.62180
1935.00,9.61996,25.317219,0.000401,25.137205,-2.2630,0.274,9.62057,9.62057
1936.00,9.61976,25.317325,0.000405,25.137311,-2.2628,0.274,9.61913,9.61913
1937.00,9.61991,25.317241,0.000402,25.137143,-2.2627,0.274,9.61851,9.61851
1938.00,9.62005,25.317182,0.000400,25.137079,-2.2627,0.275,9.61772,9.61772
1939.00,9.61997,25.317202,0.000399,25.137072,-2.2628,0.275,9.61798,9.61798
1940.00,9.62027,25.317352,0.000399,25.137153,-2.2627,0.275,9.61980,9.61980
1941.00,9.62043,25.317437,0.000398,25.137173,-2.2628,0.275,9.62172,9.62172
1942.00,9.62029,25.317613,0.000405,25.137264,-2.2629,0.275,9.62223,9.62223
1943.00,9.62021,25.317782,0.000408,25.137275,-2.2630,0.275,9.62261,9.62261
1944.00,9.62052,25.317841,0.000406,25.137284,-2.2630,0.275,9.62161,9.62161
1945.00,9.62047,25.317954,0.000406,25.137383,-2.2630,0.275,9.61983,9.61983
1946.00,9.62008,25.318072,0.000408,25.137434,-2.2630,0.275,9.61788,9.61788
1947.00,9.62004,25.317922,0.000405,25.137252,-2.2629,0.276,9.61692,9.61692
1948.00,9.61982,25.317894,0.000405,25.137282,-2.2629,0.276,9.61585,9.61585
1949.00,9.61949,25.317966,0.000409,25.137316,-2.2629,0.276,9.61622,9.61622
1950.00,9.61936,25.317851,0.000407,25.137186,-2.2629,0.276,9.61808,9.61808
1951.00,9.61946,25.317656,0.000404,25.137007,-2.2629,0.275,9.62026,9.62026
1952.00,9.61946,25.317756,0.000407,25.137142,-2.2630,0.275,9.62096,9.62096
1953.00,9.61946,25.317738,0.000407,25.137046,-2.2631,0.275,9.62271,9.62271
1954.00,9.61983,25.317797,0.000405,25.137054,-2.2632,0.275,9.62456,9.62456
1955.00,9.62024,25.317822,0.000405,25.137038,-2.2632,0.276,9.62392,9.62392
1956.00,9.62058,25.317938,0.000407,25.137095,-2.2633,0.276,9.62265,9.62265
1957.00,9.62082,25.317989,0.000399,25.137061,-2.2633,0.276,9.62292,9.62292
1958.00,9.62067,25.318102,0.000398,25.137169,-2.2633,0.276,9.62180,9.62180
1959.00,9.62022,25.318031,0.000398,25.137113,-2.2633,0.276,9.61935,9.61935
1960.00,9.62023,25.318130,0.000403,25.137193,-2.2633,0.276,9.61845,9.61845
1961.00,9.61992,25.318180,0.000403,25.137194,-2.2632,0.276,9.61725,9.61725
1962.00,9.61945,25.318159,0.000409,25.137144,-2.2633,0.276,9.61551,9.61551
1963.00,9.61896,25.318154,0.000411,25.137144,-2.2634,0.276,9.61490,9.61490
1964.00,9.61889,25.318309,0.000413,25.137187,-2.2634,0.276,9.61472,9.61472
1965.00,9.61877,25.318311,0.000409,25.137061,-2.2634,0.276,9.61453,9.61453
1966.00,9.61893,25.318387,0.000410,25.137077,-2.2634,0.276,9.61653,9.61653
1967.00,9.61939,25.318617,0.000411,25.137254,-2.2635,0.277,9.61891,9.61891
1968.00,9.61971,25.318620,0.000411,25.137172,-2.2633,0.277,9.62010,9.62010
1969.00,9.61991,25.318650,0.000410,25.137189,-2.2633,0.277,9.62088,9.62088
1970.00,9.61979,25.318645,0.000410,25.137216,-2.2633,0.277,9.62164,9.62164
1971.00,9.61943,25.318598,0.000409,25.137182,-2.2634,0.277,9.62052,9.62052
1972.00,9.61913,25.318542,0.000406,25.137143,-2.2637,0.277,9.61842,9.61842
1973.00,9.61858,25.318575,0.000403,25.137176,-2.2641,0.277,9.61793,9.61793
1974.00,9.61806,25.318489,0.000398,25.137077,-2.2641,0.277,9.61757,9.61757
1975.00,9.61774,25.318601,0.000400,25.137163,-2.2642,0.277,9.61720,9.61720
1976.00,9.61767,25.318681,0.000400,25.137191,-2.2643,0.278,9.61742,9.61742
1977.00,9.61768,25.318666,0.000400,25.137097,-2.2641,0.278,9.61858,9.61858
1978.00,9.61786,25.318608,0.000397,25.137021,-2.2639,0.278,9.61901,9.61901
1979.00,9.61816,25.318742,0.000401,25.137102,-2.2638,0.278,9.61997,9.61997
1980.00,9.61839,25.318733,0.000400,25.137054,-2.2638,0.278,9.62072,9.62072
1981.00,9.61874,25.318597,0.000398,25.136950,-2.2638,0.278,9.62140,9.62140
1982.00,9.61926,25.318511,0.000397,25.136858,-2.2638,0.278,9.62226,9.62226
1983.00,9.61967,25.318643,0.000403,25.136916,-2.2638,0.278,9.62204,9.62204
1984.00,9.61985,25.318594,0.000403,25.136899,-2.2640,0.278,9.62156,9.62156
1985.00,9.62006,25.318612,0.000403,25.136882,-2.2641,0.278,9.62115,9.62115
1986.00,9.62020,25.318733,0.000403,25.136939,-2.2641,0.278,9.62088,9.62088
1987.00,9.61994,25.318916,0.000406,25.137100,-2.2643,0.278,9.62000,9.62000
1988.00,9.61974,25.318943,0.000405,25.137071,-2.2644,0.278,9.61966,9.61966
1989.00,9.61950,25.319019,0.000403,25.137062,-2.2645,0.278,9.61861,9.61861
1990.00,9.61944,25.319118,0.000404,25.137138,-2.2643,0.278,9.61892,9.61892
1991.00,9.61963,25.319190,0.000405,25.137199,-2.2643,0.278,9.61932,9.61932
1992.00,9.61998,25.319180,0.000404,25.137189,-2.2641,0.278,9.62007,9.62007
1993.00,9.62031,25.319221,0.000405,25.137221,-2.2641,0.278,9.62071,9.62071
1994.00,9.62036,25.319214,0.000409,25.137285,-2.2641,0.278,9.62163,9.62163
1995.00,9.62047,25.319189,0.000410,25.137203,-2.2643,0.278,9.62104,9.62104
1996.00,9.62035,25.319264,0.000409,25.137199,-2.2645,0.278,9.61956,9.61956
1997.00,9.62031,25.319340,0.000410,25.137172,-2.2646,0.278,9.61810,9.61810
1998.00,9.62009,25.319330,0.000405,25.137040,-2.2647,0.279,9.61753,9.61753
1999.00,9.61990,25.319378,0.000401,25.136982,-2.2647,0.279,9.61722,9.61722
2000.00,9.61953,25.319385,0.000397,25.136937,-2.2647,0.279,9.61717,9.61717
2001.00,9.61916,25.319384,0.000395,25.136891,-2.2647,0.279,9.61909,9.61909
2002.00,9.61940,25.319426,0.000393,25.136934,-2.2647,0.280,9.62052,9.62052
2003.00,9.61968,25.319498,0.000395,25.137025,-2.2646,0.280,9.62086,9.62086
2004.00,9.61965,25.319624,0.000397,25.137065,-2.2646,0.280,9.61922,9.61922
2005.00,9.61959,25.319831,0.000403,25.137212,-2.2646,0.280,9.61317,9.61317
2006.00,9.62004,25.319905,0.000406,25.137217,-2.2647,0.280,9.60221,9.60221
2007.00,9.61960,25.319890,0.000405,25.137151,-2.2649,0.280,9.58566,9.58566
2008.00,9.61914,25.319914,0.000405,25.137202,-2.2652,0.280,9.56473,9.56473
2009.00,9.61939,25.319896,0.000405,25.137191,-2.2655,0.280,9.54209,9.54209
2010.00,9.62062,25.319818,0.000399,25.137200,-2.2657,0.280,9.52186,9.52186
2011.00,9.62326,25.319822,0.000397,25.137200,-2.2659,0.280,9.50694,9.50694
@14,2.0001,4.0, 2010.025 
2012.00,9.62390,25.319932,0.000398,25.137265,-2.2659,0.280,9.50008,9.50008
2013.00,9.61982,25.320002,0.000397,25.137231,-2.2658,0.281,9.50183,9.50183
2014.00,9.60830,25.320098,0.000396,25.137219,-2.2658,0.281,9.51017,9.51017
2015.00,9.58860,25.320166,0.000396,25.137175,-2.2659,0.281,9.52257,9.52257
2016.00,9.57009,25.320240,0.000397,25.137199,-2.2657,0.281,9.53473,9.53473
2017.00,9.54123,25.320221,0.000399,25.137139,-2.2657,0.281,9.54558,9.54558
2018.00,9.51529,25.320252,0.000398,25.137150,-2.2659,0.281,9.55448,9.55448
2019.00,9.49532,25.320162,0.000400,25.137079,-2.2659,0.281,9.56207,9.56207
2020.00,9.48781,25.320145,0.000404,25.137080,-2.2660,0.281,9.56700,9.56700
2021.00,9.49549,25.320119,0.000403,25.137074,-2.2661,0.281,9.57119,9.57119
2022.00,9.50696,25.320119,0.000399,25.137074,-2.2661,0.281,9.57602,9.57602
2023.00,9.52389,25.320025,0.000397,25.136999,-2.2660,0.281,9.57941,9.57941
2024.00,9.53692,25.320065,0.000396,25.137016,-2.2662,0.281,9.58274,9.58274
2025.00,9.54944,25.320124,0.000394,25.136938,-2.2662,0.281,9.58664,9.58664
2026.00,9.55688,25.320235,0.000397,25.136947,-2.2663,0.281,9.59069,9.59069
2027.00,9.56216,25.320275,0.000398,25.136928,-2.2665,0.281,9.59389,9.59389
2028.00,9.56689,25.320425,0.000401,25.136994,-2.2666,0.281,9.59714,9.59714
2029.00,9.57095,25.320481,0.000403,25.137029,-2.2665,0.281,9.59952,9.59952
2030.00,9.57485,25.320462,0.000399,25.137052,-2.2666,0.282,9.60207,9.60207
2031.00,9.57871,25.320336,0.000392,25.136957,-2.2667,0.282,9.60394,9.60394
2032.00,9.58243,25.320414,0.000393,25.137019,-2.2668,0.282,9.60537,9.60537
2033.00,9.58597,25.320447,0.000394,25.137031,-2.2668,0.282,9.60724,9.60724
2034.00,9.58898,25.320514,0.000395,25.137115,-2.2668,0.282,9.60891,9.60891
2035.00,9.59217,25.320595,0.000397,25.137171,-2.2668,0.282,9.61008,9.61008
2036.00,9.59466,25.320809,0.000401,25.137357,-2.2668,0.282,9.61033,9.61033
2037.00,9.59669,25.320694,0.000398,25.137181,-2.2668,0.282,9.60983,9.60983
2038.00,9.59792,25.320693,0.000395,25.137168,-2.2670,0.282,9.60965,9.60965
2039.00,9.59939,25.320725,0.000394,25.137052,-2.2672,0.283,9.61061,9.61061
2040.00,9.60157,25.320793,0.000397,25.137053,-2.2674,0.283,9.61194,9.61194
2041.00,9.60367,25.320674,0.000395,25.136910,-2.2676,0.283,9.61375,9.61375
2042.00,9.60552,25.320904,0.000400,25.137179,-2.2677,0.283,9.61631,9.61631
2043.00,9.60709,25.321044,0.000403,25.137232,-2.2678,0.283,9.61735,9.61735
2044.00,9.60859,25.321098,0.000405,25.137319,-2.2678,0.283,9.61732,9.61732
2045.00,9.61001,25.321051,0.000403,25.137268,-2.2678,0.283,9.61706,9.61706
2046.00,9.61123,25.321216,0.000405,25.137383,-2.2678,0.283,9.61669,9.61669
2047.00,9.61232,25.321166,0.000402,25.137228,-2.2678,0.283,9.61583,9.61583
2048.00,9.61317,25.321176,0.000400,25.137201,-2.2677,0.283,9.61555,9.61555
2049.00,9.61379,25.321153,0.000396,25.137080,-2.2677,0.283,9.61514,9.61514
2050.00,9.61399,25.321272,0.000398,25.137112,-2.2678,0.283,9.61556,9.61556
2051.00,9.61405,25.321302,0.000400,25.137102,-2.2679,0.283,9.61652,9.61652
2052.00,9.61458,25.321295,0.000399,25.137123,-2.2679,0.283,9.61706,9.61706
2053.00,9.61490,25.321323,0.000400,25.137189,-2.2680,0.283,9.61799,9.61799
2054.00,9.61540,25.321373,0.000401,25.137222,-2.2681,0.283,9.61940,9.61940
2055.00,9.61582,25.321337,0.000399,25.137142,-2.2683,0.283,9.61953,9.61953
2056.00,9.61635,25.321258,0.000397,25.136997,-2.2685,0.284,9.61988,9.61988
2057.00,9.61717,25.321339,0.000403,25.136989,-2.2687,0.283,9.62139,9.62139
2058.00,9.61803,25.321274,0.000398,25.136839,-2.2688,0.283,9.62246,9.62246
2059.00,9.61841,25.321375,0.000400,25.136901,-2.2689,0.283,9.62189,9.62189
2060.00,9.61843,25.321463,0.000402,25.136999,-2.2689,0.283,9.62153,9.62153
2061.00,9.61857,25.321550,0.000403,25.137102,-2.2689,0.283,9.62187,9.62187
2062.00,9.61885,25.321631,0.000402,25.137197,-2.2689,0.284,9.62116,9.62116
2063.00,9.61897,25.321663,0.000402,25.137232,-2.2689,0.284,9.62079,9.62079
2064.00,9.61936,25.321589,0.000401,25.137200,-2.2690,0.284,9.62141,9.62141
2065.00,9.61944,25.321681,0.000403,25.137289,-2.2689,0.284,9.62090,9.62090
2066.00,9.61939,25.321725,0.000402,25.137338,-2.2690,0.284,9.61973,9.61973
2067.00,9.61969,25.321722,0.000402,25.137273,-2.2691,0.284,9.61926,9.61926
2068.00,9.61988,25.321847,0.000407,25.137369,-2.2692,0.284,9.61865,9.61865
2069.00,9.62033,25.321860,0.000409,25.137341,-2.2693,0.284,9.61811,9.61811
2070.00,9.62028,25.321706,0.000402,25.137127,-2.2693,0.284,9.61976,9.61976
2071.00,9.62059,25.321746,0.000401,25.137047,-2.2694,0.284,9.62134,9.62134
2072.00,9.62086,25.321813,0.000397,25.137105,-2.2694,0.284,9.62252,9.62252
2073.00,9.62120,25.321733,0.000391,25.137024,-2.2695,0.285,9.62318,9.62318
2074.00,9.62135,25.321934,0.000391,25.137199,-2.2695,0.285,9.62427,9.62427
2075.00,9.62152,25.322160,0.000398,25.137386,-2.2697,0.285,9.62437,9.62437
2076.00,9.62176,25.322135,0.000398,25.137305,-2.2698,0.285,9.62445,9.62445
2077.00,9.62183,25.322141,0.000401,25.137244,-2.2698,0.285,9.62397,9.62397
2078.00,9.62169,25.322182,0.000403,25.137225,-2.2700,0.285,9.62435,9.62435
2079.00,9.62191,25.322156,0.000404,25.137200,-2.2702,0.285,9.62401,9.62401
2080.00,9.62213,25.322040,0.000405,25.137083,-2.2704,0.285,9.62286,9.62286
2081.00,9.62191,25.322125,0.000407,25.137209,-2.2706,0.285,9.62159,9.62159
2082.00,9.62170,25.322203,0.000407,25.137248,-2.2708,0.285,9.62110,9.62110
2083.00,9.62165,25.322220,0.000409,25.137242,-2.2710,0.285,9.62012,9.62012
2084.00,9.62151,25.322201,0.000407,25.137130,-2.2711,0.285,9.61951,9.61951
2085.00,9.62141,25.322312,0.000408,25.137199,-2.2711,0.285,9.61892,9.61892
2086.00,9.62149,25.322323,0.000409,25.137171,-2.2712,0.285,9.61859,9.61859
2087.00,9.62146,25.322308,0.000409,25.137148,-2.2713,0.285,9.61861,9.61861
2088.00,9.62159,25.322415,0.000409,25.137138,-2.2714,0.285,9.61903,9.61903
2089.00,9.62170,25.322549,0.000411,25.137195,-2.2716,0.285,9.61898,9.61898
2090.00,9.62159,25.322523,0.000408,25.137093,-2.2717,0.285,9.61963,9.61963
2091.00,9.62132,25.322634,0.000411,25.137113,-2.2717,0.285,9.62029,9.62029
2092.00,9.62116,25.322622,0.000411,25.137027,-2.2718,0.285,9.62055,9.62055
2093.00,9.62103,25.322734,0.000411,25.137112,-2.2717,0.285,9.62024,9.62024
2094.00,9.62074,25.322609,0.000408,25.136954,-2.2714,0.286,9.61988,9.61988
2095.00,9.62052,25.322591,0.000407,25.136916,-2.2714,0.286,9.62018,9.62018
2096.00,9.62019,25.322526,0.000403,25.136781,-2.2714,0.286,9.61932,9.61932
2097.00,9.61984,25.322551,0.000404,25.136841,-2.2715,0.286,9.61871,9.61871
2098.00,9.61954,25.322440,0.000401,25.136749,-2.2718,0.286,9.61789,9.61789
2099.00,9.61911,25.322423,0.000404,25.136800,-2.2721,0.286,9.61735,9.61735
2100.00,9.61879,25.322520,0.000404,25.136923,-2.2724,0.286,9.61627,9.61627
2101.00,9.61873,25.322662,0.000405,25.137061,-2.2727,0.286,9.61663,9.61663
2102.00,9.61874,25.322770,0.000405,25.137089,-2.2728,0.286,9.61748,9.61748
2103.00,9.61910,25.322919,0.000407,25.137231,-2.2728,0.287,9.61987,9.61987
2104.00,9.61942,25.323071,0.000405,25.137313,-2.2728,0.287,9.62195,9.62195
2105.00,9.61970,25.323134,0.000403,25.137284,-2.2729,0.287,9.62328,9.62328
2106.00,9.61990,25.322981,0.000405,25.137167,-2.2729,0.287,9.62364,9.62364
2107.00,9.62003,25.322916,0.000407,25.137077,-2.2730,0.287,9.62324,9.62324
2108.00,9.61992,25.322926,0.000411,25.137009,-2.2731,0.287,9.62145,9.62145
2109.00,9.61995,25.322982,0.000413,25.136947,-2.2731,0.286,9.62023,9.62023
2110.00,9.61979,25.322995,0.000418,25.136916,-2.2731,0.286,9.61934,9.61934
2111.00,9.61988,25.323097,0.000415,25.136990,-2.2732,0.286,9.61913,9.61913
2112.00,9.61982,25.323163,0.000415,25.137063,-2.2733,0.287,9.61865,9.61865
2113.00,9.61966,25.323229,0.000415,25.137090,-2.2736,0.287,9.61859,9.61859
2114.00,9.61954,25.323282,0.000416,25.137127,-2.2738,0.287,9.61848,9.61848
2115.00,9.61941,25.323307,0.000410,25.137116,-2.2741,0.287,9.61817,9.61817
2116.00,9.61923,25.323440,0.000413,25.137166,-2.2742,0.287,9.61744,9.61744
2117.00,9.61910,25.323604,0.000409,25.137234,-2.2744,0.287,9.61685,9.61685
2118.00,9.61900,25.323659,0.000405,25.137205,-2.2744,0.287,9.61596,9.61596
2119.00,9.61902,25.323700,0.000408,25.137243,-2.2745,0.287,9.61588,9.61588
2120.00,9.61923,25.323767,0.000411,25.137309,-2.2746,0.287,9.61639,9.61639
2121.00,9.61935,25.323794,0.000414,25.137276,-2.2748,0.287,9.61728,9.61728
2122.00,9.61917,25.323762,0.000417,25.137168,-2.2748,0.287,9.61671,9.61671
2123.00,9.61852,25.323649,0.000413,25.137051,-2.2748,0.287,9.61665,9.61665
2124.00,9.61783,25.323660,0.000405,25.136966,-2.2749,0.287,9.61547,9.61547
2125.00,9.61736,25.323729,0.000407,25.136987,-2.2749,0.287,9.61506,9.61506
2126.00,9.61719,25.323696,0.000403,25.136967,-2.2749,0.287,9.61456,9.61456
2127.00,9.61702,25.323770,0.000403,25.137022,-2.2750,0.287,9.61550,9.61550
2128.00,9.61704,25.323962,0.000404,25.137217,-2.2752,0.288,9.61744,9.61744
2129.00,9.61697,25.324004,0.000405,25.137306,-2.2753,0.288,9.61886,9.61886
2130.00,9.61686,25.323928,0.000398,25.137177,-2.2754,0.288,9.61915,9.61915
2131.00,9.61702,25.324016,0.000401,25.137232,-2.2755,0.288,9.61921,9.61921
2132.00,9.61707,25.324051,0.000399,25.137304,-2.2758,0.288,9.62018,9.62018
2133.00,9.61708,25.324005,0.000398,25.137240,-2.2759,0.288,9.61991,9.61991
2134.00,9.61746,25.323969,0.000396,25.137168,-2.2760,0.289,9.62043,9.62043
2135.00,9.61784,25.324095,0.000400,25.137324,-2.2761,0.288,9.62165,9.62165
2136.00,9.61824,25.324107,0.000396,25.137303,-2.2762,0.289,9.62234,9.62234
2137.00,9.61852,25.324030,0.000395,25.137219,-2.2762,0.289,9.62212,9.62212
2138.00,9.61876,25.324079,0.000397,25.137284,-2.2763,0.289,9.62168,9.62168
2139.00,9.61899,25.324141,0.000397,25.137306,-2.2764,0.289,9.62148,9.62148
2140.00,9.61914,25.324158,0.000395,25.137282,-2.2766,0.289,9.62165,9.62165
2141.00,9.61939,25.324163,0.000397,25.137339,-2.2767,0.289,9.62213,9.62213
2142.00,9.61977,25.324135,0.000396,25.137296,-2.2767,0.289,9.62250,9.62250
2143.00,9.62024,25.324158,0.000396,25.137241,-2.2769,0.289,9.62263,9.62263
2144.00,9.62065,25.324174,0.000396,25.137193,-2.2771,0.289,9.62294,9.62294
2145.00,9.62101,25.324145,0.000395,25.137133,-2.2771,0.289,9.62182,9.62182
2146.00,9.62104,25.324307,0.000398,25.137187,-2.2772,0.289,9.62044,9.62044
2147.00,9.62111,25.324394,0.000399,25.137109,-2.2773,0.289,9.61951,9.61951
2148.00,9.62098,25.324510,0.000400,25.137172,-2.2773,0.289,9.61999,9.61999
2149.00,9.62106,25.324508,0.000404,25.137177,-2.2774,0.289,9.61955,9.61955
2150.00,9.62101,25.324613,0.000409,25.137242,-2.2776,0.289,9.61851,9.61851
2151.00,9.62080,25.324474,0.000407,25.137122,-2.2778,0.289,9.61764,9.61764
2152.00,9.62040,25.324496,0.000404,25.137226,-2.2780,0.290,9.61673,9.61673
2153.00,9.62011,25.324392,0.000399,25.137071,-2.2783,0.290,9.61530,9.61530
2154.00,9.61979,25.324445,0.000397,25.137098,-2.2785,0.290,9.61337,9.61337
2155.00,9.61959,25.324508,0.000398,25.137114,-2.2786,0.290,9.61107,9.61107
2156.00,9.61936,25.324614,0.000398,25.137097,-2.2788,0.290,9.60545,9.60545
2157.00,9.61856,25.324688,0.000399,25.137084,-2.2790,0.290,9.59417,9.59417
2158.00,9.61777,25.324714,0.000404,25.137111,-2.2790,0.290,9.57733,9.57733
2159.00,9.61699,25.324757,0.000402,25.137108,-2.2790,0.290,9.55748,9.55748
2160.00,9.61650,25.324712,0.000397,25.137012,-2.2791,0.290,9.53673,9.53673
2161.00,9.61360,25.324658,0.000395,25.137021,-2.2792,0.291,9.51985,9.51985
@15,2.0001,4.0, 2160.079 
2162.00,9.61377,25.324692,0.000393,25.137041,-2.2791,0.291,9.51063,9.51063
2163.00,9.61463,25.324809,0.000393,25.137140,-2.2790,0.291,9.50966,9.50966
2164.00,9.61049,25.324868,0.000393,25.137119,-2.2791,0.291,9.51545,9.51545
2165.00,9.60246,25.324954,0.000397,25.137130,-2.2791,0.291,9.52648,9.52648
2166.00,9.58459,25.325077,0.000397,25.137076,-2.2793,0.291,9.53816,9.53816
2167.00,9.55703,25.325191,0.000400,25.137182,-2.2794,0.291,9.54869,9.54869
2168.00,9.53160,25.325287,0.000403,25.137224,-2.2796,0.291,9.55734,9.55734
2169.00,9.51164,25.325282,0.000405,25.137277,-2.2798,0.291,9.56443,9.56443
2170.00,9.49904,25.325339,0.000404,25.137425,-2.2800,0.291,9.56977,9.56977
2171.00,9.50039,25.325422,0.000406,25.137516,-2.2802,0.291,9.57540,9.57540
2172.00,9.51100,25.325468,0.000406,25.137471,-2.2804,0.291,9.58025,9.58025
2173.00,9.52667,25.325393,0.000401,25.137322,-2.2805,0.291,9.58388,9.58388
2174.00,9.54054,25.325547,0.000401,25.137332,-2.2807,0.291,9.58758,9.58758
2175.00,9.55378,25.325595,0.000402,25.137285,-2.2808,0.292,9.59068,9.59068
2176.00,9.55873,25.325568,0.000402,25.137222,-2.2810,0.292,9.59343,9.59343
2177.00,9.56418,25.325536,0.000403,25.137214,-2.2812,0.292,9.59727,9.59727
2178.00,9.56982,25.325582,0.000404,25.137242,-2.2813,0.292,9.60091,9.60091
2179.00,9.57479,25.325559,0.000400,25.137226,-2.2813,0.292,9.60291,9.60291
2180.00,9.57870,25.325557,0.000397,25.137168,-2.2814,0.292,9.60485,9.60485
2181.00,9.58232,25.325570,0.000396,25.137237,-2.2814,0.292,9.60672,9.60672
2182.00,9.58611,25.325580,0.000392,25.137208,-2.2813,0.292,9.60663,9.60663
2183.00,9.58890,25.325621,0.000393,25.137242,-2.2816,0.293,9.60658,9.60658
2184.00,9.59253,25.325553,0.000397,25.137194,-2.2820,0.293,9.60779,9.60779
2185.00,9.59607,25.325487,0.000393,25.137183,-2.2822,0.293,9.60964,9.60964
2186.00,9.59819,25.325559,0.000395,25.137224,-2.2825,0.293,9.61132,9.61132
2187.00,9.59967,25.325621,0.000402,25.137269,-2.2827,0.293,9.61320,9.61320
2188.00,9.60156,25.325664,0.000403,25.137297,-2.2828,0.293,9.61559,9.61559
2189.00,9.60327,25.325724,0.000404,25.137319,-2.2828,0.293,9.61662,9.61662
2190.00,9.60461,25.325988,0.000409,25.137492,-2.2829,0.293,9.61616,9.61616
2191.00,9.60641,25.326021,0.000409,25.137463,-2.2831,0.293,9.61456,9.61456
2192.00,9.60848,25.326118,0.000409,25.137496,-2.2832,0.293,9.61354,9.61354
2193.00,9.61026,25.326125,0.000406,25.137467,-2.2834,0.293,9.61301,9.61301
2194.00,9.61123,25.326250,0.000410,25.137564,-2.2836,0.293,9.61330,9.61330
2195.00,9.61141,25.326059,0.000411,25.137372,-2.2838,0.293,9.61414,9.61414
2196.00,9.61174,25.326105,0.000411,25.137397,-2.2841,0.293,9.61488,9.61488
2197.00,9.61227,25.326066,0.000405,25.137319,-2.2844,0.293,9.61554,9.61554
2198.00,9.61254,25.326190,0.000408,25.137395,-2.2846,0.293,9.61606,9.61606
2199.00,9.61326,25.326186,0.000405,25.137357,-2.2847,0.293,9.61678,9.61678
2200.00,9.61400,25.326296,0.000404,25.137411,-2.2847,0.293,9.61759,9.61759
2201.00,9.61461,25.326307,0.000405,25.137339,-2.2847,0.293,9.61893,9.61893
2202.00,9.61536,25.326434,0.000410,25.137441,-2.2848,0.293,9.62045,9.62045
2203.00,9.61620,25.326394,0.000408,25.137397,-2.2849,0.293,9.62018,9.62018
2204.00,9.61641,25.326508,0.000410,25.137487,-2.2852,0.294,9.61917,9.61917
2205.00,9.61648,25.326597,0.000411,25.137541,-2.2855,0.294,9.61811,9.61811
2206.00,9.61638,25.326699,0.000415,25.137668,-2.2859,0.294,9.61667,9.61667
2207.00,9.61621,25.326533,0.000412,25.137502,-2.2860,0.294,9.61490,9.61490
2208.00,9.61601,25.326546,0.000410,25.137466,-2.2862,0.294,9.61420,9.61420
2209.00,9.61584,25.326579,0.000409,25.137463,-2.2862,0.294,9.61424,9.61424
2210.00,9.61606,25.326568,0.000408,25.137471,-2.2864,0.294,9.61526,9.61526
2211.00,9.61646,25.326567,0.000404,25.137415,-2.2864,0.294,9.61607,9.61607
2212.00,9.61674,25.326677,0.000404,25.137448,-2.2865,0.294,9.61650,9.61650
2213.00,9.61692,25.326851,0.000411,25.137528,-2.2866,0.294,9.61707,9.61707
2214.00,9.61686,25.326766,0.000408,25.137381,-2.2867,0.294,9.61733,9.61733
2215.00,9.61685,25.326775,0.000408,25.137351,-2.2868,0.294,9.61623,9.61623
2216.00,9.61676,25.326816,0.000409,25.137402,-2.2870,0.294,9.61527,9.61527
2217.00,9.61677,25.326846,0.000410,25.137420,-2.2870,0.294,9.61545,9.61545
2218.00,9.61674,25.326682,0.000405,25.137311,-2.2871,0.294,9.61534,9.61534
2219.00,9.61652,25.326793,0.000407,25.137352,-2.2871,0.294,9.61534,9.61534
2220.00,9.61640,25.326813,0.000405,25.137265,-2.2872,0.294,9.61538,9.61538
2221.00,9.61616,25.326852,0.000403,25.137263,-2.2873,0.295,9.61599,9.61599
2222.00,9.61586,25.326904,0.000404,25.137271,-2.2875,0.295,9.61609,9.61609
2223.00,9.61581,25.327107,0.000407,25.137364,-2.2879,0.295,9.61703,9.61703
2224.00,9.61598,25.327071,0.000407,25.137341,-2.2883,0.295,9.61732,9.61732
2225.00,9.61612,25.327073,0.000408,25.137394,-2.2886,0.295,9.61769,9.61769
2226.00,9.61619,25.327011,0.000410,25.137310,-2.2889,0.295,9.61773,9.61773
2227.00,9.61629,25.327050,0.000407,25.137290,-2.2890,0.295,9.61729,9.61729
2228.00,9.61637,25.327026,0.000408,25.137253,-2.2890,0.295,9.61629,9.61629
2229.00,9.61647,25.327031,0.000409,25.137222,-2.2891,0.295,9.61609,9.61609
2230.00,9.61639,25.327159,0.000410,25.137270,-2.2892,0.295,9.61580,9.61580
2231.00,9.61632,25.327275,0.000411,25.137346,-2.2893,0.295,9.61643,9.61643
2232.00,9.61636,25.327382,0.000414,25.137505,-2.2894,0.295,9.61679,9.61679
2233.00,9.61641,25.327363,0.000412,25.137486,-2.2897,0.295,9.61682,9.61682
2234.00,9.61633,25.327391,0.000412,25.137486,-2.2897,0.295,9.61626,9.61626
2235.00,9.61621,25.327446,0.000410,25.137528,-2.2897,0.295,9.61605,9.61605
2236.00,9.61622,25.327455,0.000411,25.137482,-2.2898,0.295,9.61477,9.61477
2237.00,9.61618,25.327424,0.000407,25.137348,-2.2900,0.295,9.61440,9.61440
2238.00,9.61614,25.327566,0.000407,25.137383,-2.2900,0.295,9.61454,9.61454
2239.00,9.61624,25.327621,0.000406,25.137404,-2.2902,0.296,9.61542,9.61542
2240.00,9.61629,25.327522,0.000406,25.137289,-2.2905,0.296,9.61585,9.61585
2241.00,9.61654,25.327494,0.000403,25.137275,-2.2909,0.296,9.61817,9.61817
2242.00,9.61691,25.327479,0.000407,25.137258,-2.2909,0.296,9.61924,9.61924
2243.00,9.61688,25.327438,0.000409,25.137283,-2.2911,0.296,9.61965,9.61965
2244.00,9.61688,25.327473,0.000411,25.137288,-2.2912,0.296,9.61999,9.61999
2245.00,9.61706,25.327542,0.000411,25.137320,-2.2912,0.296,9.62092,9.62092
2246.00,9.61725,25.327588,0.000415,25.137354,-2.2913,0.296,9.61991,9.61991
2247.00,9.61733,25.327626,0.000417,25.137375,-2.2915,0.296,9.61907,9.61907
2248.00,9.61732,25.327671,0.000415,25.137372,-2.2917,0.296,9.61807,9.61807
2249.00,9.61719,25.327762,0.000415,25.137379,-2.2917,0.296,9.61635,9.61635
2250.00,9.61710,25.327803,0.000417,25.137311,-2.2918,0.296,9.61523,9.61523
2251.00,9.61694,25.327854,0.000414,25.137275,-2.2919,0.296,9.61479,9.61479
2252.00,9.61705,25.327902,0.000409,25.137270,-2.2922,0.296,9.61612,9.61612
2253.00,9.61738,25.327984,0.000407,25.137268,-2.2924,0.296,9.61798,9.61798
2254.00,9.61774,25.328060,0.000407,25.137298,-2.2927,0.296,9.61988,9.61988
2255.00,9.61808,25.328229,0.000406,25.137460,-2.2930,0.297,9.62068,9.62068
2256.00,9.61857,25.328309,0.000406,25.137527,-2.2932,0.297,9.62111,9.62111
2257.00,9.61884,25.328384,0.000407,25.137529,-2.2932,0.297,9.62000,9.62000
2258.00,9.61876,25.328373,0.000410,25.137463,-2.2935,0.297,9.61876,9.61876
2259.00,9.61862,25.328393,0.000412,25.137454,-2.2936,0.297,9.61733,9.61733
2260.00,9.61840,25.328308,0.000412,25.137305,-2.2936,0.297,9.61708,9.61708
2261.00,9.61815,25.328368,0.000413,25.137216,-2.2936,0.297,9.61691,9.61691
2262.00,9.61811,25.328504,0.000421,25.137304,-2.2937,0.297,9.61746,9.61746
2263.00,9.61813,25.328536,0.000420,25.137337,-2.2937,0.296,9.61728,9.61728
2264.00,9.61789,25.328498,0.000411,25.137316,-2.2939,0.297,9.61745,9.61745
2265.00,9.61764,25.328462,0.000408,25.137230,-2.2942,0.297,9.61713,9.61713
2266.00,9.61749,25.328575,0.000409,25.137345,-2.2946,0.297,9.61696,9.61696
2267.00,9.61749,25.328577,0.000405,25.137287,-2.2948,0.297,9.61654,9.61654
2268.00,9.61763,25.328632,0.000405,25.137348,-2.2950,0.297,9.61717,9.61717
2269.00,9.61798,25.328674,0.000408,25.137329,-2.2950,0.297,9.61821,9.61821
2270.00,9.61841,25.328847,0.000406,25.137497,-2.2950,0.298,9.61921,9.61921
2271.00,9.61859,25.328821,0.000405,25.137436,-2.2951,0.298,9.61945,9.61945
2272.00,9.61852,25.328739,0.000404,25.137386,-2.2953,0.298,9.61945,9.61945
2273.00,9.61819,25.328602,0.000400,25.137227,-2.2955,0.298,9.61883,9.61883
2274.00,9.61782,25.328644,0.000402,25.137275,-2.2958,0.298,9.61753,9.61753
2275.00,9.61747,25.328602,0.000409,25.137231,-2.2960,0.298,9.61576,9.61576
2276.00,9.61714,25.328561,0.000407,25.137143,-2.2961,0.298,9.61478,9.61478
2277.00,9.61695,25.328515,0.000406,25.137010,-2.2962,0.297,9.61419,9.61419
2278.00,9.61681,25.328614,0.000411,25.136992,-2.2963,0.297,9.61373,9.61373
2279.00,9.61673,25.328685,0.000413,25.137014,-2.2963,0.297,9.61375,9.61375
2280.00,9.61665,25.328686,0.000407,25.136994,-2.2965,0.298,9.61421,9.61421
2281.00,9.61652,25.328650,0.000407,25.136983,-2.2967,0.298,9.61486,9.61486
2282.00,9.61637,25.328801,0.000407,25.137166,-2.2969,0.298,9.61481,9.61481
2283.00,9.61621,25.328887,0.000404,25.137311,-2.2970,0.298,9.61518,9.61518
2284.00,9.61622,25.328856,0.000400,25.137245,-2.2972,0.298,9.61530,9.61530
2285.00,9.61613,25.328917,0.000401,25.137243,-2.2974,0.298,9.61493,9.61493
2286.00,9.61598,25.329087,0.000401,25.137306,-2.2976,0.298,9.61481,9.61481
2287.00,9.61606,25.329164,0.000404,25.137322,-2.2977,0.298,9.61595,9.61595
2288.00,9.61613,25.329275,0.000408,25.137351,-2.2979,0.298,9.61680,9.61680
2289.00,9.61612,25.329465,0.000411,25.137466,-2.2981,0.298,9.61739,9.61739
2290.00,9.61580,25.329537,0.000411,25.137494,-2.2982,0.298,9.61747,9.61747
2291.00,9.61540,25.329456,0.000411,25.137454,-2.2983,0.298,9.61621,9.61621
2292.00,9.61499,25.329424,0.000407,25.137413,-2.2985,0.299,9.61464,9.61464
2293.00,9.61484,25.329309,0.000403,25.137301,-2.2987,0.299,9.61349,9.61349
2294.00,9.61480,25.329227,0.000401,25.137269,-2.2990,0.299,9.61292,9.61292
2295.00,9.61487,25.329126,0.000400,25.137189,-2.2992,0.299,9.61304,9.61304
2296.00,9.61500,25.329256,0.000401,25.137256,-2.2996,0.299,9.61438,9.61438
2297.00,9.61510,25.329272,0.000400,25.137203,-2.2997,0.299,9.61506,9.61506
2298.00,9.61522,25.329510,0.000402,25.137379,-2.2998,0.299,9.61580,9.61580
2299.00,9.61522,25.329584,0.000403,25.137339,-2.2999,0.299,9.61633,9.61633
2300.00,9.61524,25.329824,0.000404,25.137525,-2.2999,0.299,9.61668,9.61668
2301.00,9.61546,25.329839,0.000405,25.137511,-2.2999,0.299,9.61650,9.61650
2302.00,9.61553,25.329984,0.000408,25.137619,-2.2999,0.299,9.61655,9.61655
2303.00,9.61559,25.329918,0.000406,25.137524,-2.3000,0.299,9.61745,9.61745
2304.00,9.61570,25.329924,0.000405,25.137493,-2.3002,0.299,9.61724,9.61724
2305.00,9.61542,25.329834,0.000403,25.137339,-2.3004,0.299,9.61415,9.61415
2306.00,9.61499,25.329850,0.000402,25.137309,-2.3006,0.299,9.60791,9.60791
2307.00,9.61543,25.329809,0.000399,25.137226,-2.3009,0.300,9.59655,9.59655
2308.00,9.61608,25.329794,0.000398,25.137179,-2.3012,0.300,9.57908,9.57908
2309.00,9.61631,25.329792,0.000399,25.137171,-2.3014,0.300,9.55921,9.55921
2310.00,9.61649,25.329882,0.000399,25.137183,-2.3017,0.300,9.54100,9.54100
2311.00,9.61607,25.329933,0.000399,25.137220,-2.3020,0.300,9.52603,9.52603
@16,2.0001,4.0, 2310.12 
2312.00,9.61594,25.329983,0.000399,25.137207,-2.3021,0.300,9.51826,9.51826
2313.00,9.61962,25.329942,0.000397,25.137117,-2.3023,0.300,9.51703,9.51703
2314.00,9.61623,25.330096,0.000395,25.137235,-2.3024,0.300,9.52231,9.52231
2315.00,9.60142,25.330165,0.000396,25.137255,-2.3025,0.301,9.53175,9.53175
2316.00,9.58447,25.330262,0.000398,25.137221,-2.3025,0.301,9.54224,9.54224
2317.00,9.55884,25.330323,0.000401,25.137249,-2.3027,0.301,9.55245,9.55245
2318.00,9.53424,25.330467,0.000404,25.137326,-2.3026,0.301,9.56173,9.56173
2319.00,9.51718,25.330399,0.000405,25.137180,-2.3028,0.301,9.56832,9.56832
2320.00,9.51033,25.330426,0.000404,25.137190,-2.3030,0.301,9.57303,9.57303
2321.00,9.50994,25.330347,0.000398,25.137122,-2.3032,0.301,9.57755,9.57755
2322.00,9.51997,25.330343,0.000393,25.137096,-2.3034,0.301,9.58069,9.58069
2323.00,9.52817,25.330296,0.000391,25.137001,-2.3036,0.301,9.58351,9.58351
2324.00,9.54340,25.330370,0.000392,25.136997,-2.3038,0.301,9.58694,9.58694
2325.00,9.55733,25.330331,0.000394,25.136928,-2.3039,0.301,9.58976,9.58976
2326.00,9.56236,25.330352,0.000400,25.136986,-2.3041,0.301,9.59155,9.59155
2327.00,9.56913,25.330311,0.000402,25.136971,-2.3043,0.301,9.59371,9.59371
2328.00,9.57313,25.330420,0.000405,25.137060,-2.3046,0.301,9.59652,9.59652
2329.00,9.57671,25.330394,0.000403,25.137097,-2.3048,0.301,9.59887,9.59887
2330.00,9.57990,25.330484,0.000403,25.137205,-2.3051,0.301,9.60049,9.60049
2331.00,9.58264,25.330572,0.000399,25.137177,-2.3054,0.301,9.60238,9.60238
2332.00,9.58528,25.330681,0.000396,25.137192,-2.3055,0.302,9.60432,9.60432
2333.00,9.58781,25.330746,0.000395,25.137190,-2.3057,0.302,9.60562,9.60562
2334.00,9.58987,25.330957,0.000397,25.137306,-2.3059,0.302,9.60704,9.60704
2335.00,9.59248,25.330935,0.000396,25.137221,-2.3060,0.302,9.60882,9.60882
2336.00,9.59523,25.331043,0.000396,25.137358,-2.3064,0.302,9.60964,9.60964
2337.00,9.59773,25.331145,0.000402,25.137400,-2.3067,0.302,9.61050,9.61050
2338.00,9.59972,25.331152,0.000404,25.137459,-2.3070,0.302,9.61082,9.61082
2339.00,9.60093,25.331029,0.000405,25.137364,-2.3071,0.302,9.61032,9.61032
2340.00,9.60199,25.331027,0.000410,25.137324,-2.3073,0.302,9.60965,9.60965
2341.00,9.60308,25.331011,0.000415,25.137260,-2.3075,0.302,9.61079,9.61079
2342.00,9.60482,25.330992,0.000413,25.137212,-2.3077,0.302,9.61059,9.61059
2343.00,9.60597,25.330943,0.000412,25.137076,-2.3078,0.302,9.61143,9.61143
2344.00,9.60671,25.331034,0.000411,25.137102,-2.3079,0.302,9.61217,9.61217
2345.00,9.60758,25.331132,0.000405,25.137191,-2.3080,0.302,9.61354,9.61354
2346.00,9.60870,25.331145,0.000403,25.137219,-2.3080,0.303,9.61434,9.61434
2347.00,9.60976,25.331118,0.000403,25.137193,-2.3081,0.303,9.61549,9.61549
2348.00,9.61063,25.331168,0.000404,25.137251,-2.3083,0.303,9.61613,9.61613
2349.00,9.61118,25.331091,0.000403,25.137200,-2.3086,0.303,9.61604,9.61604
2350.00,9.61157,25.331028,0.000405,25.137122,-2.3089,0.302,9.61507,9.61507
2351.00,9.61194,25.331024,0.000407,25.137030,-2.3092,0.302,9.61394,9.61394
2352.00,9.61226,25.331105,0.000408,25.137104,-2.3095,0.302,9.61301,9.61301
2353.00,9.61254,25.331156,0.000404,25.137064,-2.3097,0.303,9.61213,9.61213
2354.00,9.61265,25.331154,0.000399,25.136990,-2.3098,0.303,9.61230,9.61230
2355.00,9.61274,25.331401,0.000402,25.137191,-2.3099,0.303,9.61282,9.61282
2356.00,9.61299,25.331468,0.000400,25.137276,-2.3100,0.303,9.61404,9.61404
2357.00,9.61340,25.331491,0.000400,25.137316,-2.3103,0.303,9.61453,9.61453
2358.00,9.61341,25.331588,0.000404,25.137437,-2.3104,0.303,9.61382,9.61382
2359.00,9.61353,25.331684,0.000408,25.137475,-2.3107,0.303,9.61310,9.61310
2360.00,9.61359,25.331594,0.000405,25.137349,-2.3110,0.303,9.61352,9.61352
2361.00,9.61386,25.331666,0.000404,25.137351,-2.3113,0.303,9.61338,9.61338
2362.00,9.61405,25.331646,0.000402,25.137250,-2.3114,0.303,9.61370,9.61370
2363.00,9.61429,25.331670,0.000402,25.137221,-2.3116,0.303,9.61538,9.61538
2364.00,9.61448,25.331624,0.000400,25.137191,-2.3117,0.304,9.61699,9.61699
2365.00,9.61468,25.331589,0.000399,25.137136,-2.3119,0.304,9.61718,9.61718
2366.00,9.61458,25.331621,0.000403,25.137130,-2.3120,0.303,9.61683,9.61683
2367.00,9.61446,25.331646,0.000405,25.137086,-2.3121,0.303,9.61679,9.61679
2368.00,9.61434,25.331694,0.000407,25.137146,-2.3123,0.303,9.61544,9.61544
2369.00,9.61455,25.331779,0.000409,25.137212,-2.3124,0.303,9.61454,9.61454
2370.00,9.61443,25.331949,0.000412,25.137340,-2.3125,0.303,9.61458,9.61458
2371.00,9.61466,25.331982,0.000409,25.137353,-2.3126,0.303,9.61477,9.61477
2372.00,9.61481,25.332031,0.000408,25.137389,-2.3128,0.304,9.61443,9.61443
2373.00,9.61494,25.332031,0.000404,25.137381,-2.3130,0.304,9.61592,9.61592
2374.00,9.61530,25.332082,0.000403,25.137423,-2.3132,0.304,9.61736,9.61736
2375.00,9.61557,25.332135,0.000404,25.137466,-2.3135,0.304,9.61721,9.61721
2376.00,9.61552,25.332077,0.000403,25.137368,-2.3138,0.304,9.61669,9.61669
2377.00,9.61548,25.332085,0.000403,25.137421,-2.3139,0.304,9.61747,9.61747
2378.00,9.61574,25.332072,0.000405,25.137352,-2.3141,0.304,9.61702,9.61702
2379.00,9.61614,25.332136,0.000404,25.137265,-2.3142,0.304,9.61632,9.61632
2380.00,9.61637,25.332122,0.000405,25.137181,-2.3143,0.304,9.61675,9.61675
2381.00,9.61647,25.332169,0.000405,25.137179,-2.3144,0.304,9.61789,9.61789
2382.00,9.61660,25.332347,0.000408,25.137273,-2.3147,0.304,9.61777,9.61777
2383.00,9.61651,25.332434,0.000409,25.137291,-2.3149,0.305,9.61737,9.61737
2384.00,9.61633,25.332341,0.000411,25.137239,-2.3152,0.304,9.61684,9.61684
2385.00,9.61614,25.332445,0.000411,25.137290,-2.3154,0.305,9.61573,9.61573
2386.00,9.61606,25.332481,0.000412,25.137254,-2.3156,0.304,9.61497,9.61497
2387.00,9.61608,25.332513,0.000414,25.137192,-2.3159,0.304,9.61475,9.61475
2388.00,9.61624,25.332602,0.000415,25.137179,-2.3161,0.304,9.61536,9.61536
2389.00,9.61657,25.332780,0.000420,25.137258,-2.3162,0.304,9.61623,9.61623
2390.00,9.61670,25.332677,0.000415,25.137110,-2.3164,0.305,9.61709,9.61709
2391.00,9.61666,25.332847,0.000418,25.137224,-2.3166,0.305,9.61693,9.61693
2392.00,9.61649,25.332833,0.000419,25.137210,-2.3167,0.305,9.61565,9.61565
2393.00,9.61620,25.332841,0.000417,25.137281,-2.3169,0.305,9.61403,9.61403
2394.00,9.61571,25.332836,0.000416,25.137330,-2.3171,0.305,9.61258,9.61258
2395.00,9.61530,25.332881,0.000422,25.137406,-2.3173,0.305,9.61122,9.61122
2396.00,9.61516,25.332711,0.000420,25.137252,-2.3175,0.304,9.61082,9.61082
2397.00,9.61499,25.332754,0.000419,25.137284,-2.3176,0.305,9.61114,9.61114
2398.00,9.61471,25.332747,0.000418,25.137210,-2.3177,0.305,9.61163,9.61163
2399.00,9.61445,25.332908,0.000419,25.137307,-2.3178,0.305,9.61171,9.61171
2400.00,9.61401,25.332991,0.000416,25.137317,-2.3180,0.305,9.61260,9.61260
2401.00,9.61371,25.333146,0.000418,25.137447,-2.3184,0.305,9.61265,9.61265
2402.00,9.61367,25.333133,0.000416,25.137338,-2.3186,0.305,9.61307,9.61307
2403.00,9.61364,25.333142,0.000412,25.137253,-2.3188,0.305,9.61337,9.61337
2404.00,9.61365,25.333073,0.000408,25.137105,-2.3190,0.306,9.61428,9.61428
2405.00,9.61372,25.333092,0.000404,25.137018,-2.3191,0.306,9.61402,9.61402
2406.00,9.61372,25.333152,0.000404,25.137031,-2.3193,0.306,9.61421,9.61421
2407.00,9.61357,25.333213,0.000406,25.137081,-2.3195,0.306,9.61405,9.61405
2408.00,9.61344,25.333207,0.000409,25.137136,-2.3197,0.306,9.61447,9.61447
2409.00,9.61333,25.333225,0.000410,25.137139,-2.3198,0.306,9.61449,9.61449
2410.00,9.61341,25.333239,0.000415,25.137213,-2.3199,0.305,9.61605,9.61605
2411.00,9.61356,25.333245,0.000414,25.137162,-2.3201,0.306,9.61677,9.61677
2412.00,9.61375,25.333284,0.000411,25.137116,-2.3202,0.306,9.61735,9.61735
2413.00,9.61397,25.333382,0.000413,25.137058,-2.3205,0.306,9.61656,9.61656
2414.00,9.61389,25.333376,0.000408,25.136967,-2.3208,0.306,9.61468,9.61468
2415.00,9.61378,25.333430,0.000406,25.136952,-2.3210,0.306,9.61267,9.61267
2416.00,9.61387,25.333436,0.000405,25.136970,-2.3211,0.306,9.61185,9.61185
2417.00,9.61398,25.333485,0.000404,25.137044,-2.3213,0.306,9.61201,9.61201
2418.00,9.61422,25.333477,0.000401,25.137059,-2.3216,0.306,9.61211,9.61211
2419.00,9.61427,25.333727,0.000410,25.137300,-2.3217,0.306,9.61267,9.61267
2420.00,9.61403,25.333756,0.000413,25.137345,-2.3220,0.306,9.61282,9.61282
2421.00,9.61408,25.333824,0.000415,25.137426,-2.3224,0.306,9.61304,9.61304
2422.00,9.61394,25.333863,0.000417,25.137443,-2.3227,0.306,9.61292,9.61292
2423.00,9.61382,25.333975,0.000422,25.137533,-2.3228,0.306,9.61294,9.61294
2424.00,9.61387,25.333919,0.000419,25.137483,-2.3229,0.306,9.61298,9.61298
2425.00,9.61379,25.333939,0.000418,25.137397,-2.3230,0.306,9.61274,9.61274
2426.00,9.61368,25.333937,0.000418,25.137318,-2.3229,0.306,9.61230,9.61230
2427.00,9.61355,25.333973,0.000417,25.137345,-2.3230,0.306,9.61171,9.61171
2428.00,9.61339,25.333897,0.000411,25.137304,-2.3232,0.307,9.61143,9.61143
2429.00,9.61307,25.333918,0.000410,25.137248,-2.3235,0.307,9.61120,9.61120
2430.00,9.61258,25.334042,0.000408,25.137311,-2.3240,0.307,9.61144,9.61144
2431.00,9.61221,25.334118,0.000407,25.137314,-2.3245,0.307,9.61106,9.61106
2432.00,9.61200,25.334119,0.000406,25.137239,-2.3250,0.307,9.61130,9.61130
2433.00,9.61210,25.334291,0.000410,25.137380,-2.3252,0.307,9.61237,9.61237
2434.00,9.61239,25.334245,0.000409,25.137366,-2.3254,0.307,9.61351,9.61351
2435.00,9.61274,25.334177,0.000410,25.137335,-2.3253,0.307,9.61430,9.61430
2436.00,9.61291,25.334180,0.000410,25.137347,-2.3253,0.307,9.61551,9.61551
2437.00,9.61295,25.334253,0.000412,25.137389,-2.3254,0.307,9.61550,9.61550
2438.00,9.61279,25.334245,0.000410,25.137305,-2.3257,0.307,9.61438,9.61438
2439.00,9.61291,25.334342,0.000411,25.137294,-2.3259,0.307,9.61459,9.61459
2440.00,9.61323,25.334387,0.000408,25.137303,-2.3262,0.307,9.61483,9.61483
2441.00,9.61330,25.334362,0.000404,25.137283,-2.3264,0.308,9.61410,9.61410
2442.00,9.61310,25.334284,0.000400,25.137233,-2.3265,0.308,9.61369,9.61369
2443.00,9.61304,25.334261,0.000398,25.137193,-2.3267,0.308,9.61407,9.61407
2444.00,9.61309,25.334225,0.000397,25.137170,-2.3270,0.308,9.61317,9.61317
2445.00,9.61321,25.334233,0.000400,25.137155,-2.3272,0.308,9.61294,9.61294
2446.00,9.61352,25.334314,0.000405,25.137161,-2.3275,0.308,9.61364,9.61364
2447.00,9.61360,25.334416,0.000411,25.137249,-2.3279,0.308,9.61421,9.61421
2448.00,9.61382,25.334382,0.000414,25.137231,-2.3281,0.308,9.61507,9.61507
2449.00,9.61414,25.334406,0.000416,25.137280,-2.3282,0.308,9.61608,9.61608
2450.00,9.61447,25.334369,0.000415,25.137289,-2.3284,0.308,9.61610,9.61610
2451.00,9.61459,25.334361,0.000413,25.137292,-2.3285,0.308,9.61540,9.61540
2452.00,9.61468,25.334295,0.000410,25.137218,-2.3286,0.308,9.61523,9.61523
2453.00,9.61460,25.334369,0.000407,25.137175,-2.3289,0.308,9.61523,9.61523
2454.00,9.61449,25.334516,0.000407,25.137256,-2.3291,0.308,9.61446,9.61446
2455.00,9.61443,25.334621,0.000406,25.137208,-2.3293,0.308,9.61045,9.61045
2456.00,9.61456,25.334729,0.000405,25.137189,-2.3296,0.308,9.60355,9.60355
2457.00,9.61450,25.334882,0.000405,25.137238,-2.3298,0.308,9.59247,9.59247
2458.00,9.61497,25.335041,0.000405,25.137327,-2.3300,0.308,9.57743,9.57743
2459.00,9.61532,25.335121,0.000406,25.137368,-2.3301,0.309,9.55871,9.55871
2460.00,9.61526,25.335164,0.000404,25.137422,-2.3304,0.309,9.54149,9.54149
2461.00,9.61430,25.335127,0.000401,25.137404,-2.3307,0.309,9.52749,9.52749
@17,2.0001,4.0, 2460.058 
2462.00,9.61443,25.335140,0.000400,25.137376,-2.3309,0.309,9.51892,9.51892
2463.00,9.61679,25.335088,0.000402,25.137332,-2.3310,0.309,9.51537,9.51537
2464.00,9.61297,25.335047,0.000401,25.137217,-2.3313,0.309,9.51977,9.51977
2465.00,9.59560,25.335115,0.000402,25.137225,-2.3316,0.309,9.52817,9.52817
2466.00,9.57790,25.335148,0.000404,25.137212,-2.3316,0.309,9.53863,9.53863
2467.00,9.55852,25.335139,0.000405,25.137191,-2.3318,0.309,9.54784,9.54784
2468.00,9.54185,25.335261,0.000405,25.137286,-2.3320,0.310,9.55635,9.55635
2469.00,9.51982,25.335274,0.000406,25.137244,-2.3322,0.310,9.56283,9.56283
2470.00,9.50951,25.335346,0.000405,25.137220,-2.3323,0.310,9.56828,9.56828
2471.00,9.50800,25.335510,0.000406,25.137321,-2.3327,0.310,9.57297,9.57297
2472.00,9.51573,25.335592,0.000408,25.137332,-2.3329,0.310,9.57795,9.57795
2473.00,9.52435,25.335525,0.000407,25.137200,-2.3333,0.310,9.58323,9.58323
2474.00,9.54146,25.335485,0.000403,25.137139,-2.3336,0.310,9.58746,9.58746
2475.00,9.55150,25.335542,0.000407,25.137237,-2.3337,0.310,9.59143,9.59143
2476.00,9.55879,25.335561,0.000412,25.137230,-2.3337,0.310,9.59336,9.59336
2477.00,9.56301,25.335624,0.000412,25.137302,-2.3339,0.310,9.59502,9.59502
2478.00,9.56831,25.335669,0.000415,25.137391,-2.3340,0.310,9.59645,9.59645
2479.00,9.57308,25.335744,0.000421,25.137551,-2.3340,0.310,9.59693,9.59693
2480.00,9.57782,25.335724,0.000422,25.137519,-2.3341,0.310,9.59714,9.59714
2481.00,9.58163,25.335756,0.000421,25.137568,-2.3343,0.310,9.59779,9.59779
2482.00,9.58421,25.335690,0.000422,25.137405,-2.3345,0.310,9.59875,9.59875
2483.00,9.58748,25.335779,0.000415,25.137394,-2.3348,0.310,9.59896,9.59896
2484.00,9.58945,25.335848,0.000414,25.137349,-2.3351,0.310,9.60064,9.60064
2485.00,9.59067,25.335962,0.000412,25.137462,-2.3353,0.310,9.60181,9.60181
2486.00,9.59217,25.335969,0.000410,25.137442,-2.3355,0.310,9.60391,9.60391
2487.00,9.59369,25.336013,0.000409,25.137475,-2.3357,0.310,9.60567,9.60567
2488.00,9.59534,25.335952,0.000411,25.137415,-2.3360,0.310,9.60677,9.60677
2489.00,9.59724,25.335893,0.000410,25.137381,-2.3363,0.310,9.60731,9.60731
2490.00,9.59872,25.335823,0.000408,25.137241,-2.3367,0.310,9.60734,9.60734
2491.00,9.60020,25.335776,0.000407,25.137099,-2.3370,0.310,9.60674,9.60674
2492.00,9.60146,25.335831,0.000403,25.137076,-2.3373,0.310,9.60618,9.60618
2493.00,9.60202,25.336016,0.000404,25.137264,-2.3376,0.311,9.60599,9.60599
2494.00,9.60237,25.336154,0.000404,25.137336,-2.3378,0.311,9.60472,9.60472
2495.00,9.60259,25.336162,0.000402,25.137297,-2.3380,0.311,9.60516,9.60516
2496.00,9.60319,25.336224,0.000400,25.137428,-2.3381,0.311,9.60576,9.60576
2497.00,9.60387,25.336316,0.000400,25.137556,-2.3381,0.311,9.60613,9.60613
2498.00,9.60449,25.336206,0.000398,25.137339,-2.3381,0.312,9.60756,9.60756
2499.00,9.60527,25.336327,0.000400,25.137423,-2.3381,0.312,9.61003,9.61003
2500.00,9.60598,25.336472,0.000405,25.137562,-2.3382,0.312,9.61069,9.61069
2501.00,9.60666,25.336449,0.000409,25.137451,-2.3383,0.312,9.61222,9.61222
2502.00,9.60757,25.336449,0.000414,25.137474,-2.3384,0.311,9.61388,9.61388
2503.00,9.60830,25.336491,0.000418,25.137573,-2.3385,0.311,9.61392,9.61392
2504.00,9.60866,25.336374,0.000418,25.137468,-2.3387,0.311,9.61281,9.61281
2505.00,9.60867,25.336307,0.000414,25.137360,-2.3390,0.311,9.61142,9.61142
2506.00,9.60866,25.336417,0.000414,25.137459,-2.3394,0.311,9.60980,9.60980
2507.00,9.60870,25.336465,0.000410,25.137377,-2.3397,0.311,9.60841,9.60841
2508.00,9.60872,25.336470,0.000408,25.137299,-2.3401,0.312,9.60752,9.60752
2509.00,9.60878,25.336580,0.000407,25.137309,-2.3404,0.312,9.60795,9.60795
2510.00,9.60904,25.336585,0.000409,25.137217,-2.3407,0.312,9.60933,9.60933
2511.00,9.60949,25.336568,0.000409,25.137113,-2.3410,0.312,9.61022,9.61022
2512.00,9.61006,25.336626,0.000409,25.137192,-2.3413,0.312,9.61095,9.61095
2513.00,9.61061,25.336790,0.000413,25.137351,-2.3416,0.312,9.61161,9.61161
2514.00,9.61085,25.336773,0.000414,25.137384,-2.3420,0.312,9.61184,9.61184
2515.00,9.61098,25.336831,0.000414,25.137547,-2.3421,0.312,9.61149,9.61149
2516.00,9.61102,25.336835,0.000417,25.137602,-2.3421,0.312,9.61124,9.61124
2517.00,9.61103,25.336856,0.000423,25.137597,-2.3422,0.312,9.61144,9.61144
2518.00,9.61130,25.336816,0.000419,25.137511,-2.3423,0.312,9.61239,9.61239
2519.00,9.61136,25.336801,0.000416,25.137459,-2.3424,0.312,9.61279,9.61279
2520.00,9.61131,25.336824,0.000414,25.137384,-2.3426,0.312,9.61297,9.61297
2521.00,9.61127,25.336920,0.000409,25.137388,-2.3427,0.312,9.61329,9.61329
2522.00,9.61101,25.336948,0.000402,25.137313,-2.3429,0.312,9.61256,9.61256
2523.00,9.61069,25.336955,0.000400,25.137246,-2.3431,0.313,9.61070,9.61070
2524.00,9.61056,25.336964,0.000400,25.137183,-2.3432,0.313,9.60995,9.60995
2525.00,9.61090,25.337006,0.000400,25.137219,-2.3434,0.313,9.61114,9.61114
2526.00,9.61145,25.337072,0.000400,25.137265,-2.3437,0.313,9.61196,9.61196
2527.00,9.61183,25.337111,0.000408,25.137296,-2.3440,0.313,9.61205,9.61205
2528.00,9.61201,25.337235,0.000410,25.137395,-2.3443,0.313,9.61245,9.61245
2529.00,9.61188,25.337308,0.000413,25.137477,-2.3447,0.313,9.61304,9.61304
2530.00,9.61186,25.337242,0.000413,25.137386,-2.3449,0.313,9.61173,9.61173
2531.00,9.61174,25.337210,0.000416,25.137417,-2.3450,0.313,9.61016,9.61016
2532.00,9.61152,25.337126,0.000411,25.137358,-2.3453,0.313,9.60970,9.60970
2533.00,9.61141,25.337186,0.000409,25.137426,-2.3456,0.313,9.60956,9.60956
2534.00,9.61144,25.337302,0.000410,25.137391,-2.3459,0.313,9.60849,9.60849
2535.00,9.61136,25.337462,0.000410,25.137468,-2.3462,0.313,9.60880,9.60880
2536.00,9.61122,25.337593,0.000410,25.137461,-2.3465,0.313,9.60985,9.60985
2537.00,9.61125,25.337762,0.000411,25.137541,-2.3467,0.313,9.61054,9.61054
2538.00,9.61109,25.337810,0.000411,25.137563,-2.3468,0.313,9.61101,9.61101
2539.00,9.61079,25.337811,0.000409,25.137625,-2.3470,0.313,9.61115,9.61115
2540.00,9.61061,25.337753,0.000406,25.137523,-2.3473,0.313,9.61043,9.61043
2541.00,9.61039,25.337672,0.000404,25.137423,-2.3475,0.313,9.60910,9.60910
2542.00,9.61020,25.337792,0.000404,25.137501,-2.3477,0.313,9.60856,9.60856
2543.00,9.61031,25.337608,0.000402,25.137239,-2.3479,0.313,9.60858,9.60858
2544.00,9.61033,25.337570,0.000400,25.137151,-2.3481,0.314,9.60830,9.60830
2545.00,9.61006,25.337586,0.000403,25.137213,-2.3482,0.314,9.60846,9.60846
2546.00,9.60983,25.337686,0.000406,25.137307,-2.3483,0.314,9.60990,9.60990
2547.00,9.60979,25.337680,0.000407,25.137266,-2.3485,0.314,9.61054,9.61054
2548.00,9.60988,25.337862,0.000409,25.137380,-2.3486,0.314,9.61036,9.61036
2549.00,9.60984,25.337918,0.000409,25.137323,-2.3488,0.314,9.61118,9.61118
2550.00,9.60983,25.338106,0.000409,25.137373,-2.3489,0.314,9.61192,9.61192
2551.00,9.61002,25.338221,0.000408,25.137361,-2.3492,0.314,9.61174,9.61174
2552.00,9.61024,25.338176,0.000408,25.137316,-2.3495,0.314,9.61161,9.61161
2553.00,9.61034,25.338145,0.000409,25.137271,-2.3499,0.314,9.61141,9.61141
2554.00,9.61032,25.338191,0.000412,25.137319,-2.3502,0.314,9.61065,9.61065
2555.00,9.61034,25.338228,0.000414,25.137377,-2.3505,0.314,9.61076,9.61076
2556.00,9.61053,25.338261,0.000417,25.137433,-2.3507,0.314,9.61172,9.61172
2557.00,9.61069,25.338229,0.000415,25.137424,-2.3508,0.314,9.61202,9.61202
2558.00,9.61067,25.338371,0.000416,25.137562,-2.3509,0.314,9.61217,9.61217
2559.00,9.61062,25.338363,0.000415,25.137542,-2.3511,0.314,9.61235,9.61235
2560.00,9.61069,25.338279,0.000411,25.137426,-2.3513,0.314,9.61213,9.61213
2561.00,9.61081,25.338163,0.000405,25.137294,-2.3515,0.314,9.60995,9.60995
2562.00,9.61078,25.338251,0.000407,25.137296,-2.3518,0.314,9.60882,9.60882
2563.00,9.61069,25.338206,0.000405,25.137219,-2.3519,0.314,9.60837,9.60837
2564.00,9.61090,25.338265,0.000403,25.137266,-2.3521,0.315,9.60840,9.60840
2565.00,9.61072,25.338293,0.000405,25.137292,-2.3523,0.315,9.60757,9.60757
2566.00,9.61051,25.338313,0.000404,25.137284,-2.3526,0.315,9.60883,9.60883
2567.00,9.61037,25.338311,0.000402,25.137236,-2.3529,0.315,9.61012,9.61012
2568.00,9.61058,25.338305,0.000404,25.137232,-2.3533,0.315,9.61106,9.61106
2569.00,9.61072,25.338349,0.000407,25.137271,-2.3536,0.315,9.61127,9.61127
2570.00,9.61055,25.338458,0.000406,25.137322,-2.3537,0.315,9.61124,9.61124
2571.00,9.61037,25.338472,0.000410,25.137371,-2.3538,0.315,9.61088,9.61088
2572.00,9.61036,25.338432,0.000414,25.137380,-2.3539,0.315,9.61045,9.61045
2573.00,9.61039,25.338523,0.000414,25.137420,-2.3540,0.315,9.61023,9.61023
2574.00,9.61053,25.338589,0.000413,25.137407,-2.3541,0.315,9.61039,9.61039
2575.00,9.61058,25.338544,0.000411,25.137305,-2.3544,0.315,9.61084,9.61084
2576.00,9.61024,25.338648,0.000411,25.137328,-2.3547,0.315,9.61032,9.61032
2577.00,9.60987,25.338797,0.000409,25.137343,-2.3548,0.315,9.60986,9.60986
2578.00,9.60980,25.338823,0.000410,25.137328,-2.3548,0.315,9.60962,9.60962
2579.00,9.60982,25.338852,0.000409,25.137318,-2.3548,0.315,9.60908,9.60908
2580.00,9.60974,25.338962,0.000409,25.137343,-2.3549,0.315,9.60904,9.60904
2581.00,9.60967,25.339002,0.000410,25.137308,-2.3551,0.315,9.60883,9.60883
2582.00,9.60983,25.339081,0.000412,25.137368,-2.3554,0.315,9.60921,9.60921
2583.00,9.60991,25.339164,0.000408,25.137369,-2.3558,0.315,9.60876,9.60876
2584.00,9.60989,25.339194,0.000405,25.137348,-2.3562,0.316,9.60888,9.60888
2585.00,9.61004,25.339192,0.000405,25.137333,-2.3564,0.316,9.60984,9.60984
2586.00,9.61030,25.339165,0.000405,25.137202,-2.3565,0.316,9.61094,9.61094
2587.00,9.61027,25.339179,0.000405,25.137137,-2.3565,0.316,9.61169,9.61169
2588.00,9.61026,25.339164,0.000405,25.137104,-2.3566,0.316,9.61215,9.61215
2589.00,9.61018,25.339226,0.000405,25.137089,-2.3567,0.316,9.61237,9.61237
2590.00,9.61017,25.339389,0.000405,25.137218,-2.3569,0.316,9.61100,9.61100
2591.00,9.61015,25.339522,0.000403,25.137394,-2.3572,0.316,9.61017,9.61017
2592.00,9.60985,25.339582,0.000404,25.137466,-2.3576,0.316,9.60791,9.60791
2593.00,9.60954,25.339643,0.000406,25.137541,-2.3579,0.316,9.60730,9.60730
2594.00,9.60938,25.339708,0.000410,25.137657,-2.3583,0.316,9.60684,9.60684
2595.00,9.60923,25.339667,0.000410,25.137610,-2.3586,0.316,9.60680,9.60680
2596.00,9.60918,25.339675,0.000412,25.137529,-2.3587,0.316,9.60614,9.60614
2597.00,9.60910,25.339615,0.000410,25.137369,-2.3589,0.316,9.60793,9.60793
2598.00,9.60914,25.339644,0.000411,25.137299,-2.3593,0.316,9.60815,9.60815
2599.00,9.60913,25.339538,0.000407,25.137080,-2.3595,0.317,9.60888,9.60888
2600.00,9.60922,25.339526,0.000405,25.137063,-2.3598,0.317,9.60906,9.60906
2601.00,9.60909,25.339474,0.000400,25.137060,-2.3603,0.317,9.60872,9.60872
2602.00,9.60883,25.339511,0.000397,25.137154,-2.3604,0.317,9.60731,9.60731
2603.00,9.60871,25.339536,0.000394,25.137146,-2.3605,0.317,9.60706,9.60706
2604.00,9.60848,25.339664,0.000398,25.137249,-2.3606,0.317,9.60598,9.60598
2605.00,9.60781,25.339758,0.000399,25.137196,-2.3606,0.317,9.60280,9.60280
2606.00,9.60740,25.339932,0.000404,25.137258,-2.3606,0.317,9.59768,9.59768
2607.00,9.60731,25.340103,0.000408,25.137311,-2.3609,0.317,9.58830,9.58830
2608.00,9.60762,25.340216,0.000407,25.137338,-2.3611,0.317,9.57513,9.57513
2609.00,9.60777,25.340257,0.000404,25.137298,-2.3615,0.317,9.55842,9.55842
2610.00,9.60752,25.340225,0.000400,25.137279,-2.3618,0.318,9.54191,9.54191
2611.00,9.60601,25.340217,0.000397,25.137214,-2.3621,0.318,9.52799,9.52799
2612.00,9.60519,25.340171,0.000395,25.137176,-2.3622,0.318,9.51979,9.51979
@18,2.0001,4.0, 2610.098 
2613.00,9.60683,25.340093,0.000396,25.137155,-2.3624,0.318,9.51722,9.51722
2614.00,9.60477,25.340149,0.000396,25.137214,-2.3626,0.318,9.52160,9.52160
2615.00,9.59209,25.340253,0.000404,25.137310,-2.3629,0.318,9.53135,9.53135
2616.00,9.57819,25.340266,0.000406,25.137355,-2.3630,0.318,9.54279,9.54279
2617.00,9.55837,25.340312,0.000405,25.137398,-2.3633,0.318,9.55299,9.55299
2618.00,9.54120,25.340371,0.000405,25.137400,-2.3636,0.318,9.56210,9.56210
2619.00,9.52230,25.340384,0.000403,25.137393,-2.3638,0.319,9.56962,9.56962
2620.00,9.51050,25.340372,0.000397,25.137300,-2.3640,0.319,9.57516,9.57516
2621.00,9.50932,25.340409,0.000394,25.137207,-2.3644,0.319,9.57900,9.57900
2622.00,9.51721,25.340389,0.000395,25.137084,-2.3648,0.319,9.58223,9.58223
2623.00,9.52850,25.340498,0.000396,25.137166,-2.3650,0.319,9.58511,9.58511
2624.00,9.54412,25.340592,0.000400,25.137227,-2.3651,0.319,9.58762,9.58762
2625.00,9.55809,25.340609,0.000403,25.137249,-2.3652,0.319,9.58985,9.58985
2626.00,9.56495,25.340682,0.000408,25.137336,-2.3653,0.319,9.59271,9.59271
2627.00,9.56952,25.340763,0.000411,25.137377,-2.3653,0.319,9.59692,9.59692
2628.00,9.57501,25.340767,0.000410,25.137332,-2.3655,0.319,9.60044,9.60044
2629.00,9.57809,25.340783,0.000412,25.137342,-2.3658,0.319,9.60184,9.60184
2630.00,9.58094,25.340899,0.000416,25.137367,-2.3659,0.319,9.60225,9.60225
2631.00,9.58412,25.340873,0.000415,25.137295,-2.3661,0.319,9.60243,9.60243
2632.00,9.58740,25.340873,0.000416,25.137360,-2.3664,0.319,9.60087,9.60087
2633.00,9.59058,25.340895,0.000421,25.137367,-2.3667,0.319,9.59953,9.59953
2634.00,9.59290,25.340902,0.000418,25.137291,-2.3671,0.319,9.59965,9.59965
2635.00,9.59417,25.340874,0.000412,25.137282,-2.3675,0.319,9.60050,9.60050
2636.00,9.59519,25.340899,0.000410,25.137336,-2.3678,0.319,9.60096,9.60096
2637.00,9.59618,25.340957,0.000411,25.137301,-2.3680,0.320,9.60200,9.60200
2638.00,9.59713,25.340970,0.000409,25.137252,-2.3682,0.320,9.60295,9.60295
2639.00,9.59791,25.340998,0.000409,25.137249,-2.3683,0.320,9.60374,9.60374
2640.00,9.59872,25.341046,0.000413,25.137236,-2.3684,0.319,9.60430,9.60430
2641.00,9.59976,25.341077,0.000413,25.137236,-2.3687,0.319,9.60507,9.60507
2642.00,9.60082,25.341112,0.000411,25.137230,-2.3689,0.319,9.60598,9.60598
2643.00,9.60187,25.341078,0.000406,25.137203,-2.3693,0.320,9.60624,9.60624
2644.00,9.60264,25.341170,0.000405,25.137290,-2.3696,0.320,9.60633,9.60633
2645.00,9.60307,25.341119,0.000405,25.137309,-2.3697,0.320,9.60628,9.60628
2646.00,9.60361,25.341245,0.000407,25.137429,-2.3699,0.320,9.60681,9.60681
2647.00,9.60391,25.341260,0.000409,25.137467,-2.3702,0.320,9.60676,9.60676
2648.00,9.60391,25.341382,0.000410,25.137559,-2.3705,0.320,9.60688,9.60688
2649.00,9.60396,25.341378,0.000413,25.137513,-2.3708,0.320,9.60661,9.60661
2650.00,9.60418,25.341455,0.000414,25.137489,-2.3710,0.320,9.60625,9.60625
2651.00,9.60451,25.341472,0.000411,25.137397,-2.3712,0.320,9.60597,9.60597
2652.00,9.60493,25.341497,0.000410,25.137326,-2.3714,0.320,9.60583,9.60583
2653.00,9.60526,25.341490,0.000411,25.137271,-2.3714,0.320,9.60548,9.60548
2654.00,9.60556,25.341498,0.000411,25.137280,-2.3715,0.320,9.60602,9.60602
2655.00,9.60573,25.341551,0.000410,25.137258,-2.3717,0.320,9.60647,9.60647
2656.00,9.60593,25.341507,0.000412,25.137220,-2.3718,0.320,9.60658,9.60658
2657.00,9.60632,25.341568,0.000415,25.137296,-2.3719,0.320,9.60727,9.60727
2658.00,9.60664,25.341581,0.000416,25.137272,-2.3720,0.320,9.60856,9.60856
2659.00,9.60696,25.341595,0.000416,25.137241,-2.3723,0.320,9.60918,9.60918
2660.00,9.60701,25.341672,0.000414,25.137333,-2.3727,0.320,9.60902,9.60902
2661.00,9.60700,25.341767,0.000413,25.137363,-2.3731,0.320,9.60884,9.60884
2662.00,9.60707,25.341741,0.000409,25.137325,-2.3732,0.320,9.60833,9.60833
2663.00,9.60712,25.341844,0.000410,25.137361,-2.3734,0.321,9.60794,9.60794
2664.00,9.60735,25.341883,0.000406,25.137362,-2.3734,0.321,9.60806,9.60806
2665.00,9.60762,25.341842,0.000408,25.137305,-2.3734,0.321,9.60905,9.60905
2666.00,9.60763,25.341956,0.000409,25.137348,-2.3736,0.321,9.60898,9.60898
2667.00,9.60759,25.342113,0.000415,25.137394,-2.3739,0.321,9.60904,9.60904
2668.00,9.60771,25.342137,0.000416,25.137361,-2.3741,0.321,9.60935,9.60935
2669.00,9.60801,25.342195,0.000420,25.137313,-2.3744,0.321,9.60963,9.60963
2670.00,9.60843,25.342326,0.000420,25.137348,-2.3746,0.321,9.60985,9.60985
2671.00,9.60861,25.342303,0.000419,25.137294,-2.3749,0.321,9.61008,9.61008
2672.00,9.60861,25.342296,0.000413,25.137283,-2.3750,0.321,9.61002,9.61002
2673.00,9.60879,25.342352,0.000416,25.137374,-2.3752,0.321,9.60977,9.60977
2674.00,9.60894,25.342340,0.000415,25.137391,-2.3756,0.321,9.60910,9.60910
2675.00,9.60908,25.342328,0.000411,25.137348,-2.3758,0.321,9.60878,9.60878
2676.00,9.60934,25.342276,0.000412,25.137302,-2.3760,0.321,9.61000,9.61000
2677.00,9.60953,25.342283,0.000413,25.137262,-2.3763,0.321,9.61094,9.61094
2678.00,9.60961,25.342270,0.000408,25.137207,-2.3765,0.322,9.61159,9.61159
2679.00,9.60964,25.342311,0.000407,25.137221,-2.3767,0.322,9.61177,9.61177
2680.00,9.60976,25.342278,0.000411,25.137123,-2.3769,0.321,9.61198,9.61198
2681.00,9.61009,25.342344,0.000410,25.137142,-2.3771,0.322,9.61189,9.61189
2682.00,9.61032,25.342336,0.000408,25.137089,-2.3774,0.322,9.61161,9.61161
2683.00,9.61049,25.342451,0.000408,25.137104,-2.3776,0.322,9.61161,9.61161
2684.00,9.61060,25.342545,0.000410,25.137126,-2.3779,0.322,9.61203,9.61203
2685.00,9.61052,25.342617,0.000408,25.137204,-2.3782,0.322,9.61112,9.61112
2686.00,9.61034,25.342661,0.000409,25.137189,-2.3785,0.322,9.60923,9.60923
2687.00,9.61033,25.342747,0.000410,25.137262,-2.3786,0.322,9.60886,9.60886
2688.00,9.61030,25.342724,0.000409,25.137212,-2.3788,0.322,9.60789,9.60789
2689.00,9.61000,25.342717,0.000402,25.137165,-2.3789,0.322,9.60624,9.60624
2690.00,9.60965,25.342747,0.000406,25.137197,-2.3791,0.322,9.60666,9.60666
2691.00,9.60980,25.342788,0.000404,25.137213,-2.3794,0.322,9.60882,9.60882
2692.00,9.61026,25.342748,0.000404,25.137100,-2.3796,0.322,9.61069,9.61069
2693.00,9.61071,25.342835,0.000409,25.137108,-2.3799,0.322,9.61243,9.61243
2694.00,9.61091,25.342930,0.000411,25.137162,-2.3801,0.322,9.61545,9.61545
2695.00,9.61129,25.342972,0.000410,25.137084,-2.3804,0.322,9.61704,9.61704
2696.00,9.61149,25.343053,0.000409,25.137113,-2.3806,0.322,9.61690,9.61690
2697.00,9.61143,25.343237,0.000414,25.137274,-2.3808,0.322,9.61599,9.61599
2698.00,9.61143,25.343303,0.000411,25.137350,-2.3810,0.322,9.61515,9.61515
2699.00,9.61135,25.343370,0.000414,25.137382,-2.3813,0.322,9.61372,9.61372
2700.00,9.61142,25.343583,0.000415,25.137544,-2.3814,0.322,9.61202,9.61202
2701.00,9.61223,25.343686,0.000416,25.137552,-2.3816,0.322,9.61059,9.61059
2702.00,9.61238,25.343714,0.000412,25.137545,-2.3816,0.322,9.60908,9.60908
2703.00,9.61215,25.343630,0.000410,25.137402,-2.3817,0.322,9.60847,9.60847
2704.00,9.61152,25.343654,0.000404,25.137374,-2.3818,0.323,9.60780,9.60780
2705.00,9.61118,25.343619,0.000403,25.137288,-2.3821,0.323,9.60780,9.60780
2706.00,9.61107,25.343615,0.000405,25.137265,-2.3824,0.323,9.60845,9.60845
2707.00,9.61121,25.343677,0.000406,25.137279,-2.3828,0.323,9.60917,9.60917
2708.00,9.61120,25.343748,0.000403,25.137299,-2.3832,0.323,9.60881,9.60881
2709.00,9.61126,25.343759,0.000407,25.137304,-2.3836,0.323,9.60858,9.60858
2710.00,9.61146,25.343742,0.000406,25.137292,-2.3839,0.323,9.60865,9.60865
2711.00,9.61123,25.343759,0.000403,25.137284,-2.3841,0.323,9.60822,9.60822
2712.00,9.61091,25.343788,0.000402,25.137240,-2.3842,0.323,9.60862,9.60862
2713.00,9.61053,25.343924,0.000408,25.137339,-2.3844,0.323,9.60898,9.60898
2714.00,9.61020,25.343925,0.000407,25.137249,-2.3845,0.324,9.60986,9.60986
2715.00,9.60983,25.343949,0.000406,25.137257,-2.3846,0.324,9.61005,9.61005
2716.00,9.60948,25.344034,0.000409,25.137352,-2.3848,0.324,9.60990,9.60990
2717.00,9.60906,25.343945,0.000409,25.137304,-2.3849,0.324,9.60840,9.60840
2718.00,9.60863,25.343840,0.000407,25.137239,-2.3852,0.324,9.60771,9.60771
2719.00,9.60834,25.343832,0.000408,25.137285,-2.3855,0.324,9.60651,9.60651
2720.00,9.60806,25.343894,0.000410,25.137365,-2.3857,0.323,9.60557,9.60557
2721.00,9.60803,25.343803,0.000409,25.137264,-2.3859,0.323,9.60567,9.60567
2722.00,9.60810,25.343761,0.000407,25.137179,-2.3861,0.324,9.60633,9.60633
2723.00,9.60813,25.343798,0.000406,25.137179,-2.3862,0.324,9.60686,9.60686
2724.00,9.60808,25.343837,0.000405,25.137140,-2.3864,0.324,9.60770,9.60770
2725.00,9.60818,25.343741,0.000403,25.136961,-2.3867,0.324,9.60888,9.60888
2726.00,9.60810,25.343801,0.000403,25.136944,-2.3869,0.324,9.60934,9.60934
2727.00,9.60825,25.343905,0.000406,25.136986,-2.3872,0.324,9.60960,9.60960
2728.00,9.60814,25.344000,0.000405,25.136942,-2.3875,0.324,9.60859,9.60859
2729.00,9.60787,25.344091,0.000407,25.136924,-2.3876,0.324,9.60666,9.60666
2730.00,9.60754,25.344226,0.000408,25.137032,-2.3878,0.324,9.60514,9.60514
2731.00,9.60734,25.344272,0.000408,25.137061,-2.3880,0.324,9.60429,9.60429
2732.00,9.60727,25.344344,0.000411,25.137162,-2.3880,0.324,9.60467,9.60467
2733.00,9.60739,25.344294,0.000413,25.137228,-2.3880,0.324,9.60688,9.60688
2734.00,9.60757,25.344245,0.000412,25.137295,-2.3880,0.324,9.60935,9.60935
2735.00,9.60749,25.344174,0.000412,25.137246,-2.3882,0.324,9.61107,9.61107
2736.00,9.60764,25.344109,0.000412,25.137184,-2.3883,0.325,9.61137,9.61137
2737.00,9.60793,25.344187,0.000408,25.137137,-2.3885,0.325,9.61008,9.61008
2738.00,9.60831,25.344212,0.000408,25.137104,-2.3887,0.325,9.60870,9.60870
2739.00,9.60813,25.344343,0.000408,25.137104,-2.3890,0.325,9.60810,9.60810
2740.00,9.60812,25.344415,0.000407,25.137092,-2.3892,0.325,9.60752,9.60752
2741.00,9.60796,25.344574,0.000405,25.137167,-2.3894,0.325,9.60753,9.60753
2742.00,9.60784,25.344586,0.000403,25.137185,-2.3895,0.325,9.60795,9.60795
2743.00,9.60797,25.344638,0.000402,25.137177,-2.3895,0.325,9.60785,9.60785
2744.00,9.60783,25.344564,0.000403,25.137131,-2.3895,0.325,9.60769,9.60769
2745.00,9.60759,25.344644,0.000404,25.137151,-2.3897,0.325,9.60768,9.60768
2746.00,9.60763,25.344657,0.000403,25.137088,-2.3898,0.325,9.60673,9.60673
2747.00,9.60738,25.344700,0.000404,25.137051,-2.3901,0.325,9.60627,9.60627
2748.00,9.60731,25.344827,0.000406,25.137109,-2.3905,0.325,9.60618,9.60618
2749.00,9.60745,25.344889,0.000404,25.137159,-2.3908,0.325,9.60525,9.60525
2750.00,9.60767,25.344973,0.000405,25.137222,-2.3909,0.325,9.60477,9.60477
2751.00,9.60784,25.345062,0.000410,25.137378,-2.3909,0.325,9.60612,9.60612
2752.00,9.60798,25.345096,0.000410,25.137445,-2.3910,0.326,9.60744,9.60744
2753.00,9.60767,25.345058,0.000410,25.137374,-2.3911,0.326,9.60669,9.60669
2754.00,9.60712,25.345170,0.000413,25.137451,-2.3914,0.326,9.60606,9.60606
2755.00,9.60707,25.345137,0.000410,25.137381,-2.3917,0.326,9.60300,9.60300
2756.00,9.60702,25.345128,0.000406,25.137249,-2.3919,0.326,9.59683,9.59683
2757.00,9.60675,25.345121,0.000406,25.137165,-2.3921,0.326,9.58610,9.58610
2758.00,9.60673,25.345195,0.000405,25.137219,-2.3923,0.326,9.57323,9.57323
2759.00,9.60635,25.345235,0.000401,25.137156,-2.3924,0.326,9.55856,9.55856
2760.00,9.60697,25.345293,0.000403,25.137177,-2.3926,0.326,9.54488,9.54488
2761.00,9.60797,25.345411,0.000404,25.137309,-2.3927,0.326,9.53324,9.53324
2762.00,9.60889,25.345511,0.000401,25.137390,-2.3928,0.327,9.52738,9.52738
@19,2.0001,4.0, 2760.046 
2763.00,9.60364,25.345515,0.000402,25.137362,-2.3929,0.327,9.52611,9.52611
2764.00,9.60056,25.345451,0.000402,25.137277,-2.3929,0.327,9.52850,9.52850
2765.00,9.59086,25.345479,0.000403,25.137283,-2.3928,0.327,9.53516,9.53516
2766.00,9.57874,25.345563,0.000405,25.137353,-2.3930,0.327,9.54382,9.54382
2767.00,9.55720,25.345516,0.000408,25.137328,-2.3932,0.327,9.55237,9.55237
2768.00,9.53823,25.345483,0.000409,25.137284,-2.3935,0.327,9.56053,9.56053
2769.00,9.52799,25.345539,0.000411,25.137338,-2.3937,0.327,9.56774,9.56774
2770.00,9.52285,25.345495,0.000410,25.137240,-2.3938,0.327,9.57339,9.57339
2771.00,9.52450,25.345410,0.000406,25.137101,-2.3939,0.327,9.57785,9.57785
2772.00,9.52733,25.345454,0.000405,25.137077,-2.3939,0.327,9.58118,9.58118
2773.00,9.53185,25.345631,0.000406,25.137216,-2.3939,0.327,9.58482,9.58482
2774.00,9.53994,25.345640,0.000405,25.137178,-2.3941,0.327,9.58789,9.58789
2775.00,9.55570,25.345727,0.000404,25.137304,-2.3942,0.327,9.59035,9.59035
2776.00,9.56374,25.345713,0.000406,25.137284,-2.3944,0.327,9.59297,9.59297
2777.00,9.56933,25.345786,0.000409,25.137323,-2.3945,0.327,9.59550,9.59550
2778.00,9.57326,25.345731,0.000406,25.137278,-2.3947,0.327,9.59786,9.59786
2779.00,9.57745,25.345834,0.000407,25.137362,-2.3949,0.327,9.60028,9.60028
2780.00,9.58052,25.345865,0.000409,25.137308,-2.3951,0.327,9.60090,9.60090
2781.00,9.58358,25.345845,0.000408,25.137268,-2.3954,0.327,9.60066,9.60066
2782.00,9.58638,25.345800,0.000404,25.137147,-2.3957,0.327,9.60068,9.60068
2783.00,9.58851,25.345803,0.000401,25.137044,-2.3959,0.327,9.60052,9.60052
2784.00,9.59015,25.345788,0.000402,25.136966,-2.3960,0.327,9.59932,9.59932
2785.00,9.59201,25.345922,0.000399,25.137040,-2.3961,0.328,9.59862,9.59862
2786.00,9.59328,25.346020,0.000398,25.137085,-2.3962,0.328,9.59864,9.59864
2787.00,9.59370,25.346061,0.000399,25.137160,-2.3962,0.328,9.59879,9.59879
2788.00,9.59484,25.346189,0.000400,25.137251,-2.3963,0.328,9.59958,9.59958
2789.00,9.59645,25.346245,0.000396,25.137327,-2.3962,0.328,9.60132,9.60132
2790.00,9.59777,25.346198,0.000395,25.137310,-2.3962,0.328,9.60321,9.60321
2791.00,9.59884,25.346226,0.000396,25.137354,-2.3963,0.328,9.60527,9.60527
2792.00,9.59990,25.346222,0.000395,25.137321,-2.3964,0.328,9.60668,9.60668
2793.00,9.60076,25.346159,0.000397,25.137285,-2.3966,0.328,9.60650,9.60650
2794.00,9.60146,25.346175,0.000401,25.137260,-2.3970,0.328,9.60648,9.60648
2795.00,9.60211,25.346262,0.000406,25.137328,-2.3974,0.328,9.60655,9.60655
2796.00,9.60237,25.346208,0.000404,25.137221,-2.3977,0.328,9.60641,9.60641
2797.00,9.60240,25.346341,0.000403,25.137334,-2.3979,0.328,9.60627,9.60627
2798.00,9.60289,25.346364,0.000402,25.137344,-2.3980,0.328,9.60641,9.60641
2799.00,9.60322,25.346464,0.000403,25.137375,-2.3982,0.328,9.60612,9.60612
2800.00,9.60351,25.346433,0.000399,25.137306,-2.3982,0.329,9.60656,9.60656
2801.00,9.60403,25.346491,0.000399,25.137318,-2.3984,0.329,9.60718,9.60718
2802.00,9.60462,25.346490,0.000399,25.137251,-2.3986,0.329,9.60745,9.60745
2803.00,9.60493,25.346572,0.000402,25.137291,-2.3987,0.329,9.60768,9.60768
2804.00,9.60515,25.346655,0.000403,25.137328,-2.3987,0.329,9.60742,9.60742
2805.00,9.60552,25.346750,0.000406,25.137323,-2.3987,0.329,9.60616,9.60616
2806.00,9.60583,25.346848,0.000407,25.137299,-2.3985,0.329,9.60473,9.60473
2807.00,9.60596,25.346854,0.000407,25.137233,-2.3985,0.329,9.60380,9.60380
2808.00,9.60607,25.346927,0.000408,25.137227,-2.3986,0.329,9.60366,9.60366
2809.00,9.60608,25.346894,0.000405,25.137182,-2.3987,0.329,9.60437,9.60437
2810.00,9.60617,25.346930,0.000407,25.137265,-2.3990,0.329,9.60591,9.60591
2811.00,9.60629,25.346977,0.000410,25.137430,-2.3993,0.329,9.60743,9.60743
2812.00,9.60635,25.347082,0.000415,25.137620,-2.3997,0.329,9.60886,9.60886
2813.00,9.60655,25.347107,0.000417,25.137622,-2.3999,0.329,9.60999,9.60999
2814.00,9.60698,25.347050,0.000415,25.137501,-2.4001,0.330,9.61058,9.61058
2815.00,9.60712,25.346938,0.000409,25.137294,-2.4002,0.330,9.61009,9.61009
2816.00,9.60726,25.346895,0.000406,25.137164,-2.4003,0.330,9.60986,9.60986
2817.00,9.60728,25.346950,0.000407,25.137112,-2.4004,0.330,9.60908,9.60908
2818.00,9.60742,25.346944,0.000406,25.137073,-2.4005,0.330,9.60847,9.60847
2819.00,9.60748,25.346985,0.000404,25.137140,-2.4007,0.330,9.60745,9.60745
2820.00,9.60734,25.347119,0.000410,25.137278,-2.4009,0.330,9.60658,9.60658
2821.00,9.60698,25.347230,0.000412,25.137325,-2.4011,0.330,9.60515,9.60515
2822.00,9.60674,25.347244,0.000408,25.137282,-2.4012,0.330,9.60527,9.60527
2823.00,9.60678,25.347323,0.000410,25.137369,-2.4013,0.330,9.60501,9.60501
2824.00,9.60682,25.347360,0.000412,25.137321,-2.4013,0.330,9.60545,9.60545
2825.00,9.60712,25.347446,0.000411,25.137338,-2.4014,0.330,9.60666,9.60666
2826.00,9.60752,25.347449,0.000412,25.137346,-2.4016,0.330,9.60832,9.60832
2827.00,9.60778,25.347519,0.000414,25.137409,-2.4017,0.330,9.60817,9.60817
2828.00,9.60779,25.347462,0.000407,25.137232,-2.4019,0.330,9.60737,9.60737
2829.00,9.60766,25.347481,0.000406,25.137212,-2.4019,0.330,9.60670,9.60670
2830.00,9.60744,25.347403,0.000408,25.137181,-2.4020,0.330,9.60677,9.60677
2831.00,9.60745,25.347584,0.000411,25.137311,-2.4020,0.330,9.60642,9.60642
2832.00,9.60747,25.347545,0.000410,25.137222,-2.4021,0.330,9.60732,9.60732
2833.00,9.60752,25.347673,0.000413,25.137410,-2.4022,0.330,9.60922,9.60922
2834.00,9.60748,25.347825,0.000417,25.137554,-2.4024,0.330,9.61014,9.61014
2835.00,9.60745,25.347911,0.000411,25.137540,-2.4026,0.331,9.60972,9.60972
2836.00,9.60731,25.347827,0.000403,25.137387,-2.4027,0.331,9.60873,9.60873
2837.00,9.60719,25.347867,0.000399,25.137365,-2.4027,0.331,9.60686,9.60686
2838.00,9.60698,25.347889,0.000400,25.137262,-2.4028,0.331,9.60502,9.60502
2839.00,9.60680,25.347817,0.000398,25.137193,-2.4028,0.331,9.60530,9.60530
2840.00,9.60718,25.347785,0.000402,25.137140,-2.4030,0.331,9.60567,9.60567
2841.00,9.60745,25.347715,0.000406,25.137096,-2.4033,0.331,9.60689,9.60689
2842.00,9.60766,25.347642,0.000408,25.137042,-2.4036,0.331,9.60837,9.60837
2843.00,9.60773,25.347650,0.000406,25.137021,-2.4038,0.331,9.60943,9.60943
2844.00,9.60779,25.347686,0.000406,25.137005,-2.4040,0.331,9.60861,9.60861
2845.00,9.60763,25.347755,0.000405,25.137063,-2.4041,0.331,9.60806,9.60806
2846.00,9.60738,25.347881,0.000405,25.137156,-2.4040,0.331,9.60659,9.60659
2847.00,9.60734,25.347985,0.000404,25.137278,-2.4040,0.331,9.60547,9.60547
2848.00,9.60726,25.348026,0.000404,25.137321,-2.4039,0.332,9.60474,9.60474
2849.00,9.60732,25.348136,0.000404,25.137376,-2.4040,0.332,9.60402,9.60402
2850.00,9.60690,25.348209,0.000405,25.137340,-2.4040,0.332,9.60333,9.60333
2851.00,9.60670,25.348101,0.000407,25.137193,-2.4042,0.331,9.60460,9.60460
2852.00,9.60681,25.348068,0.000406,25.137086,-2.4044,0.331,9.60665,9.60665
2853.00,9.60691,25.348095,0.000407,25.137124,-2.4048,0.331,9.60862,9.60862
2854.00,9.60696,25.348061,0.000404,25.137129,-2.4049,0.332,9.60995,9.60995
2855.00,9.60696,25.348143,0.000403,25.137238,-2.4049,0.332,9.61075,9.61075
2856.00,9.60700,25.348437,0.000401,25.137451,-2.4050,0.332,9.60969,9.60969
2857.00,9.60742,25.348567,0.000404,25.137519,-2.4051,0.332,9.60812,9.60812
2858.00,9.60734,25.348550,0.000407,25.137446,-2.4049,0.332,9.60588,9.60588
2859.00,9.60697,25.348544,0.000408,25.137373,-2.4049,0.332,9.60490,9.60490
2860.00,9.60683,25.348504,0.000412,25.137311,-2.4049,0.332,9.60465,9.60465
2861.00,9.60705,25.348365,0.000412,25.137194,-2.4048,0.332,9.60521,9.60521
2862.00,9.60690,25.348367,0.000410,25.137195,-2.4046,0.332,9.60480,9.60480
2863.00,9.60647,25.348393,0.000404,25.137170,-2.4046,0.332,9.60530,9.60530
2864.00,9.60648,25.348492,0.000405,25.137301,-2.4047,0.332,9.60650,9.60650
2865.00,9.60641,25.348455,0.000399,25.137203,-2.4048,0.332,9.60685,9.60685
2866.00,9.60662,25.348490,0.000397,25.137193,-2.4052,0.332,9.60723,9.60723
2867.00,9.60679,25.348538,0.000397,25.137220,-2.4055,0.332,9.60786,9.60786
2868.00,9.60677,25.348681,0.000404,25.137398,-2.4057,0.332,9.60696,9.60696
2869.00,9.60664,25.348749,0.000402,25.137338,-2.4058,0.332,9.60576,9.60576
2870.00,9.60696,25.348830,0.000404,25.137401,-2.4058,0.332,9.60584,9.60584
2871.00,9.60699,25.348823,0.000405,25.137382,-2.4058,0.332,9.60546,9.60546
2872.00,9.60678,25.348960,0.000407,25.137457,-2.4058,0.332,9.60572,9.60572
2873.00,9.60649,25.348918,0.000405,25.137389,-2.4059,0.332,9.60704,9.60704
2874.00,9.60628,25.348886,0.000405,25.137348,-2.4059,0.332,9.60787,9.60787
2875.00,9.60631,25.348937,0.000403,25.137390,-2.4060,0.333,9.60810,9.60810
2876.00,9.60641,25.349000,0.000403,25.137408,-2.4060,0.333,9.60805,9.60805
2877.00,9.60651,25.348916,0.000400,25.137300,-2.4060,0.333,9.60788,9.60788
2878.00,9.60672,25.348951,0.000399,25.137319,-2.4061,0.333,9.60818,9.60818
2879.00,9.60699,25.349003,0.000400,25.137341,-2.4063,0.333,9.60828,9.60828
2880.00,9.60714,25.349096,0.000404,25.137427,-2.4065,0.333,9.60793,9.60793
2881.00,9.60715,25.349080,0.000402,25.137374,-2.4067,0.333,9.60778,9.60778
2882.00,9.60715,25.349166,0.000400,25.137397,-2.4068,0.333,9.60761,9.60761
2883.00,9.60738,25.349218,0.000399,25.137363,-2.4068,0.333,9.60754,9.60754
2884.00,9.60751,25.349200,0.000399,25.137299,-2.4068,0.334,9.60826,9.60826
2885.00,9.60768,25.349216,0.000399,25.137222,-2.4066,0.334,9.60938,9.60938
2886.00,9.60785,25.349360,0.000402,25.137331,-2.4066,0.334,9.61001,9.61001
2887.00,9.60780,25.349409,0.000404,25.137361,-2.4066,0.334,9.61001,9.61001
2888.00,9.60788,25.349457,0.000404,25.137335,-2.4066,0.333,9.60933,9.60933
2889.00,9.60811,25.349596,0.000405,25.137418,-2.4067,0.334,9.60809,9.60809
2890.00,9.60811,25.349561,0.000400,25.137366,-2.4067,0.334,9.60733,9.60733
2891.00,9.60824,25.349489,0.000401,25.137232,-2.4067,0.334,9.60730,9.60730
2892.00,9.60832,25.349473,0.000399,25.137165,-2.4069,0.334,9.60765,9.60765
2893.00,9.60831,25.349498,0.000400,25.137191,-2.4071,0.334,9.60835,9.60835
2894.00,9.60836,25.349487,0.000400,25.137162,-2.4073,0.334,9.60841,9.60841
2895.00,9.60817,25.349490,0.000404,25.137132,-2.4075,0.334,9.60766,9.60766
2896.00,9.60808,25.349649,0.000405,25.137221,-2.4078,0.334,9.60680,9.60680
2897.00,9.60786,25.349632,0.000403,25.137115,-2.4079,0.334,9.60580,9.60580
2898.00,9.60760,25.349755,0.000403,25.137202,-2.4079,0.334,9.60454,9.60454
2899.00,9.60729,25.349783,0.000404,25.137173,-2.4079,0.334,9.60364,9.60364
2900.00,9.60693,25.349931,0.000404,25.137245,-2.4079,0.334,9.60276,9.60276
2901.00,9.60660,25.350011,0.000406,25.137293,-2.4079,0.334,9.60180,9.60180
2902.00,9.60640,25.350137,0.000412,25.137518,-2.4078,0.334,9.60189,9.60189
2903.00,9.60638,25.349983,0.000413,25.137363,-2.4079,0.334,9.60335,9.60335
2904.00,9.60632,25.350021,0.000414,25.137453,-2.4080,0.334,9.60448,9.60448
2905.00,9.60594,25.349939,0.000414,25.137359,-2.4080,0.334,9.60515,9.60515
2906.00,9.60554,25.349811,0.000410,25.137239,-2.4080,0.334,9.60588,9.60588
2907.00,9.60544,25.349779,0.000408,25.137164,-2.4081,0.334,9.60636,9.60636
2908.00,9.60550,25.349854,0.000409,25.137189,-2.4081,0.335,9.60590,9.60590
2909.00,9.60555,25.349918,0.000406,25.137154,-2.4081,0.335,9.60576,9.60576
2910.00,9.60526,25.349992,0.000405,25.137219,-2.4082,0.335,9.60580,9.60580
2911.00,9.60479,25.350100,0.000406,25.137279,-2.4081,0.335,9.60657,9.60657
2912.00,9.60461,25.350205,0.000404,25.137288,-2.4082,0.335,9.60699,9.60699
