# Supplementary material for: HSL1 and BAM1/2 impact epidermal cell development by sensing distinct signaling peptides
Source: Nat Commun. 2022 Feb 15;13:876. doi: 10.1038/s41467-022-28558-4 (PMC8847575; doi:10.1038/s41467-022-28558-4)
Supplement: Supplementary file 4 — Source Data [file 41467_2022_28558_MOESM4_ESM.zip › Source Data/Source Data/Figure S12/Exp2_HAE_IDL4_SERK1.itc]

$ITC
$ 19 
$NOT
$ 25 
$ 60 
$ 500 
$ 10 
$ 2 
$ADCGainCode:  0 
$False,True,True
$ 0.4 , 0.8 , 150 , 5 
$ 2 , 4 , 150 , 5 
$ 2 , 4 , 150 , 5 
$ 2 , 4 , 150 , 5 
$ 2 , 4 , 150 , 5 
$ 2 , 4 , 150 , 5 
$ 2 , 4 , 150 , 5 
$ 2 , 4 , 150 , 5 
$ 2 , 4 , 150 , 5 
$ 2 , 4 , 150 , 5 
$ 2 , 4 , 150 , 5 
$ 2 , 4 , 150 , 5 
$ 2 , 4 , 150 , 5 
$ 2 , 4 , 150 , 5 
$ 2 , 4 , 150 , 5 
$ 2 , 4 , 150 , 5 
$ 2 , 4 , 150 , 5 
$ 2 , 4 , 150 , 5 
$ 2 , 4 , 150 , 5 
# 0 
# 0.1 
# 0.015 
# 0.2035 
# 25 
# 4 
# 8.15 
# 1 
?HAE_15uM_IDL4_150uM_SERK1_100uM
% MICROCALITC_MAL1177627
% 0.2035 
% 4 
%-0.586102 , 29.61604 
%-0.348256 , 29.40329 
% 0.8333333 
% 167740 , 167730 
% 0.25 , 81 
%-0.015695 ,-0.033946 
%-20 , 8 
% 0 , 0 
% 0 
% 128000       127744 
% 43.1 
% 500 , 750 , 1000 , 750 
% 0.06978023945 ,-0.002252194966 ,-3.244915618586E-05 , 1.349203907274E-06 ,-9.058983361606E-09 
% MicroCalITC Ver: 1.29.32 Run time:9/28/2021 3:22:58 PM
@0
5.00,9.49738,25.143693,0.000376,25.093031,-2.6399,-0.034,9.49693,9.49693
6.00,9.49730,25.143696,0.000377,25.092962,-2.6395,-0.034,9.49645,9.49645
7.00,9.49713,25.143682,0.000377,25.092889,-2.6392,-0.034,9.49579,9.49579
8.00,9.49686,25.143700,0.000378,25.092869,-2.6389,-0.034,9.49542,9.49542
9.00,9.49682,25.143683,0.000377,25.092806,-2.6386,-0.034,9.49566,9.49566
10.00,9.49690,25.143746,0.000379,25.092891,-2.6384,-0.034,9.49563,9.49563
11.00,9.49697,25.143644,0.000374,25.092771,-2.6382,-0.033,9.49697,9.49697
12.00,9.49709,25.143743,0.000378,25.092816,-2.6380,-0.033,9.49828,9.49828
13.00,9.49702,25.143739,0.000375,25.092840,-2.6377,-0.033,9.49940,9.49940
14.00,9.49688,25.143763,0.000373,25.092894,-2.6374,-0.033,9.49891,9.49891
15.00,9.49704,25.143672,0.000370,25.092731,-2.6370,-0.033,9.49905,9.49905
16.00,9.49713,25.143806,0.000369,25.092770,-2.6367,-0.032,9.49803,9.49803
17.00,9.49716,25.143815,0.000366,25.092765,-2.6363,-0.032,9.49725,9.49725
18.00,9.49716,25.143882,0.000369,25.092711,-2.6358,-0.032,9.49684,9.49684
19.00,9.49718,25.144020,0.000374,25.092742,-2.6355,-0.032,9.49656,9.49656
20.00,9.49717,25.144189,0.000379,25.092876,-2.6352,-0.032,9.49647,9.49647
21.00,9.49704,25.144204,0.000381,25.092898,-2.6347,-0.032,9.49678,9.49678
22.00,9.49707,25.144268,0.000381,25.092901,-2.6341,-0.032,9.49670,9.49670
23.00,9.49708,25.144316,0.000379,25.092886,-2.6336,-0.032,9.49692,9.49692
24.00,9.49709,25.144388,0.000378,25.092818,-2.6331,-0.032,9.49703,9.49703
25.00,9.49714,25.144444,0.000377,25.092782,-2.6328,-0.032,9.49769,9.49769
26.00,9.49734,25.144526,0.000377,25.092792,-2.6325,-0.031,9.49810,9.49810
27.00,9.49760,25.144571,0.000374,25.092813,-2.6322,-0.031,9.49894,9.49894
28.00,9.49797,25.144641,0.000375,25.092869,-2.6320,-0.031,9.49929,9.49929
29.00,9.49811,25.144587,0.000374,25.092883,-2.6317,-0.031,9.49974,9.49974
30.00,9.49812,25.144562,0.000373,25.092938,-2.6313,-0.031,9.49954,9.49954
31.00,9.49820,25.144567,0.000375,25.092949,-2.6310,-0.031,9.49982,9.49982
32.00,9.49829,25.144631,0.000380,25.092929,-2.6308,-0.031,9.50064,9.50064
33.00,9.49841,25.144696,0.000381,25.092905,-2.6305,-0.031,9.50084,9.50084
34.00,9.49859,25.144765,0.000379,25.092892,-2.6303,-0.031,9.50130,9.50130
35.00,9.49864,25.144804,0.000378,25.092844,-2.6299,-0.031,9.50100,9.50100
36.00,9.49880,25.144761,0.000375,25.092754,-2.6296,-0.030,9.50106,9.50106
37.00,9.49905,25.144749,0.000372,25.092759,-2.6292,-0.030,9.50033,9.50033
38.00,9.49936,25.144693,0.000369,25.092723,-2.6288,-0.030,9.50124,9.50124
39.00,9.49977,25.144724,0.000367,25.092780,-2.6285,-0.030,9.50167,9.50167
40.00,9.50004,25.144685,0.000363,25.092706,-2.6281,-0.030,9.50346,9.50346
41.00,9.50048,25.144740,0.000366,25.092711,-2.6277,-0.030,9.50395,9.50395
42.00,9.50095,25.144831,0.000370,25.092762,-2.6273,-0.030,9.50463,9.50463
43.00,9.50139,25.144986,0.000372,25.092855,-2.6270,-0.029,9.50401,9.50401
44.00,9.50162,25.145040,0.000374,25.092840,-2.6266,-0.029,9.50314,9.50314
45.00,9.50145,25.145177,0.000381,25.092878,-2.6262,-0.029,9.50180,9.50180
46.00,9.50151,25.145267,0.000381,25.092883,-2.6259,-0.029,9.50099,9.50099
47.00,9.50150,25.145312,0.000375,25.092809,-2.6255,-0.029,9.50042,9.50042
48.00,9.50162,25.145304,0.000375,25.092715,-2.6252,-0.029,9.50056,9.50056
49.00,9.50178,25.145386,0.000374,25.092717,-2.6249,-0.029,9.50061,9.50061
50.00,9.50169,25.145454,0.000370,25.092823,-2.6244,-0.029,9.50029,9.50029
51.00,9.50165,25.145549,0.000369,25.092912,-2.6240,-0.028,9.50068,9.50068
52.00,9.50163,25.145512,0.000370,25.092896,-2.6235,-0.028,9.50138,9.50138
53.00,9.50170,25.145550,0.000368,25.092911,-2.6231,-0.028,9.50013,9.50013
54.00,9.50181,25.145492,0.000368,25.092833,-2.6227,-0.028,9.49929,9.49929
55.00,9.50156,25.145540,0.000374,25.092839,-2.6224,-0.028,9.49388,9.49388
56.00,9.50075,25.145525,0.000376,25.092804,-2.6222,-0.028,9.48275,9.48275
57.00,9.50013,25.145605,0.000380,25.092871,-2.6220,-0.028,9.46833,9.46833
58.00,9.50026,25.145481,0.000379,25.092732,-2.6218,-0.028,9.45473,9.45473
59.00,9.50003,25.145603,0.000381,25.092804,-2.6215,-0.028,9.44160,9.44160
60.00,9.49907,25.145630,0.000377,25.092751,-2.6212,-0.028,9.43433,9.43433
@1,0.4000,0.8, 60.0480000000025 
61.00,9.50173,25.145699,0.000377,25.092772,-2.6208,-0.028,9.43480,9.43480
62.00,9.50193,25.145726,0.000375,25.092802,-2.6204,-0.027,9.43962,9.43962
63.00,9.49615,25.145835,0.000375,25.092961,-2.6201,-0.027,9.44691,9.44691
64.00,9.49403,25.145822,0.000374,25.092975,-2.6200,-0.027,9.45489,9.45489
65.00,9.47224,25.145841,0.000375,25.093033,-2.6196,-0.027,9.46195,9.46195
66.00,9.44657,25.145814,0.000372,25.093069,-2.6193,-0.027,9.46660,9.46660
67.00,9.43279,25.145837,0.000371,25.093014,-2.6189,-0.026,9.47053,9.47053
68.00,9.42840,25.145917,0.000374,25.093046,-2.6184,-0.026,9.47357,9.47357
69.00,9.42873,25.146026,0.000380,25.093153,-2.6178,-0.026,9.47575,9.47575
70.00,9.43587,25.146025,0.000381,25.093080,-2.6174,-0.026,9.47815,9.47815
71.00,9.44869,25.146035,0.000382,25.093020,-2.6172,-0.026,9.48097,9.48097
72.00,9.45686,25.146003,0.000380,25.092956,-2.6171,-0.026,9.48391,9.48391
73.00,9.46425,25.145917,0.000379,25.092848,-2.6170,-0.026,9.48700,9.48700
74.00,9.46832,25.145764,0.000374,25.092735,-2.6169,-0.026,9.49077,9.49077
75.00,9.47075,25.145826,0.000376,25.092882,-2.6167,-0.025,9.49448,9.49448
76.00,9.47338,25.145817,0.000377,25.092909,-2.6162,-0.025,9.49692,9.49692
77.00,9.47579,25.145830,0.000382,25.093009,-2.6156,-0.025,9.49855,9.49855
78.00,9.47886,25.145813,0.000385,25.093002,-2.6151,-0.025,9.49988,9.49988
79.00,9.48176,25.145875,0.000385,25.093011,-2.6147,-0.025,9.50042,9.50042
80.00,9.48454,25.145804,0.000385,25.092907,-2.6143,-0.025,9.50021,9.50021
81.00,9.48732,25.145815,0.000385,25.092884,-2.6141,-0.025,9.50140,9.50140
82.00,9.49067,25.145826,0.000382,25.092836,-2.6139,-0.025,9.50293,9.50293
83.00,9.49303,25.145900,0.000380,25.092885,-2.6138,-0.025,9.50363,9.50363
84.00,9.49465,25.145851,0.000383,25.092913,-2.6135,-0.025,9.50454,9.50454
85.00,9.49582,25.145916,0.000383,25.092934,-2.6131,-0.025,9.50480,9.50480
86.00,9.49726,25.146039,0.000389,25.093009,-2.6127,-0.025,9.50420,9.50420
87.00,9.49824,25.146055,0.000391,25.092981,-2.6122,-0.025,9.50367,9.50367
88.00,9.49869,25.146091,0.000389,25.093030,-2.6117,-0.025,9.50403,9.50403
89.00,9.49959,25.146152,0.000385,25.092962,-2.6114,-0.025,9.50356,9.50356
90.00,9.50124,25.146232,0.000388,25.092981,-2.6112,-0.025,9.50416,9.50416
91.00,9.50216,25.146227,0.000380,25.092926,-2.6110,-0.025,9.50450,9.50450
92.00,9.50239,25.146319,0.000381,25.092983,-2.6107,-0.024,9.50424,9.50424
93.00,9.50266,25.146417,0.000385,25.092989,-2.6104,-0.024,9.50296,9.50296
94.00,9.50289,25.146495,0.000385,25.093051,-2.6101,-0.024,9.50364,9.50364
95.00,9.50314,25.146441,0.000381,25.092990,-2.6096,-0.024,9.50420,9.50420
96.00,9.50366,25.146411,0.000383,25.092967,-2.6093,-0.024,9.50549,9.50549
97.00,9.50421,25.146498,0.000383,25.092971,-2.6089,-0.024,9.50695,9.50695
98.00,9.50457,25.146518,0.000379,25.092917,-2.6085,-0.024,9.50824,9.50824
99.00,9.50485,25.146570,0.000381,25.092915,-2.6082,-0.024,9.50808,9.50808
100.00,9.50506,25.146592,0.000382,25.092880,-2.6080,-0.024,9.50768,9.50768
101.00,9.50534,25.146669,0.000382,25.092951,-2.6077,-0.024,9.50757,9.50757
102.00,9.50530,25.146619,0.000381,25.092929,-2.6075,-0.024,9.50720,9.50720
103.00,9.50540,25.146648,0.000384,25.092926,-2.6072,-0.024,9.50799,9.50799
104.00,9.50584,25.146727,0.000384,25.092927,-2.6068,-0.023,9.50786,9.50786
105.00,9.50605,25.146852,0.000388,25.092947,-2.6065,-0.024,9.50794,9.50794
106.00,9.50637,25.146865,0.000384,25.092834,-2.6061,-0.023,9.50799,9.50799
107.00,9.50642,25.147030,0.000384,25.092838,-2.6058,-0.023,9.50829,9.50829
108.00,9.50667,25.147086,0.000382,25.092833,-2.6056,-0.023,9.50794,9.50794
109.00,9.50698,25.147138,0.000381,25.092789,-2.6052,-0.023,9.50898,9.50898
110.00,9.50726,25.147179,0.000379,25.092825,-2.6048,-0.023,9.50942,9.50942
111.00,9.50760,25.147280,0.000382,25.092892,-2.6045,-0.023,9.50919,9.50919
112.00,9.50798,25.147200,0.000386,25.092869,-2.6041,-0.023,9.50777,9.50777
113.00,9.50782,25.147198,0.000384,25.092952,-2.6037,-0.023,9.50673,9.50673
114.00,9.50774,25.147219,0.000382,25.093010,-2.6033,-0.022,9.50621,9.50621
115.00,9.50783,25.147091,0.000380,25.092879,-2.6030,-0.022,9.50701,9.50701
116.00,9.50783,25.147150,0.000380,25.092893,-2.6025,-0.022,9.50724,9.50724
117.00,9.50794,25.147175,0.000375,25.092891,-2.6021,-0.022,9.50845,9.50845
118.00,9.50804,25.147273,0.000380,25.092866,-2.6018,-0.022,9.50993,9.50993
119.00,9.50827,25.147261,0.000383,25.092807,-2.6017,-0.022,9.51068,9.51068
120.00,9.50833,25.147500,0.000385,25.092966,-2.6015,-0.022,9.51006,9.51006
121.00,9.50825,25.147587,0.000385,25.092990,-2.6013,-0.022,9.50953,9.50953
122.00,9.50861,25.147735,0.000387,25.093037,-2.6012,-0.022,9.50983,9.50983
123.00,9.50879,25.147788,0.000382,25.093037,-2.6010,-0.021,9.50955,9.50955
124.00,9.50865,25.147933,0.000381,25.093090,-2.6006,-0.021,9.50971,9.50971
125.00,9.50860,25.148009,0.000381,25.093083,-2.6003,-0.021,9.51030,9.51030
126.00,9.50887,25.147960,0.000378,25.092984,-2.5999,-0.021,9.51106,9.51106
127.00,9.50919,25.147964,0.000381,25.092939,-2.5995,-0.021,9.51113,9.51113
128.00,9.50929,25.148031,0.000385,25.092951,-2.5991,-0.021,9.51040,9.51040
129.00,9.50911,25.148015,0.000385,25.092893,-2.5987,-0.021,9.50913,9.50913
130.00,9.50900,25.147953,0.000385,25.092843,-2.5983,-0.021,9.50912,9.50912
131.00,9.50921,25.148083,0.000389,25.092950,-2.5979,-0.021,9.50954,9.50954
132.00,9.50967,25.148173,0.000389,25.093048,-2.5974,-0.021,9.50977,9.50977
133.00,9.51011,25.148102,0.000385,25.093011,-2.5971,-0.021,9.51056,9.51056
134.00,9.51033,25.148154,0.000387,25.093091,-2.5968,-0.020,9.51233,9.51233
135.00,9.51052,25.148247,0.000388,25.093106,-2.5964,-0.020,9.51307,9.51307
136.00,9.51063,25.148303,0.000387,25.093168,-2.5961,-0.020,9.51374,9.51374
137.00,9.51071,25.148273,0.000382,25.092979,-2.5957,-0.020,9.51435,9.51435
138.00,9.51102,25.148363,0.000378,25.092937,-2.5952,-0.020,9.51517,9.51517
139.00,9.51140,25.148307,0.000374,25.092799,-2.5947,-0.019,9.51450,9.51450
140.00,9.51170,25.148305,0.000373,25.092782,-2.5944,-0.019,9.51404,9.51404
141.00,9.51202,25.148186,0.000372,25.092662,-2.5940,-0.019,9.51395,9.51395
142.00,9.51216,25.148237,0.000375,25.092774,-2.5937,-0.019,9.51307,9.51307
143.00,9.51215,25.148336,0.000378,25.092854,-2.5933,-0.019,9.51150,9.51150
144.00,9.51197,25.148472,0.000381,25.092993,-2.5928,-0.019,9.51104,9.51104
145.00,9.51177,25.148529,0.000382,25.093016,-2.5925,-0.019,9.51110,9.51110
146.00,9.51192,25.148671,0.000384,25.093041,-2.5923,-0.019,9.51096,9.51096
147.00,9.51215,25.148658,0.000380,25.093013,-2.5920,-0.019,9.51185,9.51185
148.00,9.51245,25.148605,0.000379,25.092969,-2.5917,-0.019,9.51356,9.51356
149.00,9.51299,25.148605,0.000378,25.092930,-2.5915,-0.018,9.51436,9.51436
150.00,9.51315,25.148690,0.000376,25.092988,-2.5912,-0.018,9.51492,9.51492
151.00,9.51333,25.148634,0.000369,25.092942,-2.5909,-0.018,9.51545,9.51545
152.00,9.51316,25.148810,0.000375,25.093033,-2.5907,-0.018,9.51559,9.51559
153.00,9.51338,25.148893,0.000382,25.092978,-2.5905,-0.018,9.51554,9.51554
154.00,9.51345,25.148905,0.000383,25.092968,-2.5904,-0.018,9.51584,9.51584
155.00,9.51336,25.148998,0.000385,25.093027,-2.5900,-0.018,9.51528,9.51528
156.00,9.51356,25.149056,0.000391,25.093022,-2.5898,-0.018,9.51418,9.51418
157.00,9.51359,25.149011,0.000387,25.092950,-2.5893,-0.018,9.51314,9.51314
158.00,9.51339,25.149150,0.000385,25.093127,-2.5888,-0.018,9.51293,9.51293
159.00,9.51342,25.149402,0.000385,25.093294,-2.5885,-0.017,9.51281,9.51281
160.00,9.51351,25.149380,0.000384,25.093247,-2.5882,-0.017,9.51368,9.51368
161.00,9.51367,25.149474,0.000382,25.093261,-2.5877,-0.017,9.51530,9.51530
162.00,9.51415,25.149531,0.000383,25.093247,-2.5874,-0.017,9.51713,9.51713
163.00,9.51470,25.149578,0.000384,25.093161,-2.5870,-0.017,9.51766,9.51766
164.00,9.51514,25.149431,0.000385,25.092946,-2.5867,-0.017,9.51739,9.51739
165.00,9.51494,25.149445,0.000383,25.092889,-2.5862,-0.017,9.51542,9.51542
166.00,9.51479,25.149489,0.000384,25.092919,-2.5859,-0.017,9.51406,9.51406
167.00,9.51478,25.149554,0.000384,25.093001,-2.5857,-0.016,9.51359,9.51359
168.00,9.51477,25.149540,0.000384,25.093009,-2.5855,-0.016,9.51437,9.51437
169.00,9.51452,25.149640,0.000383,25.093062,-2.5852,-0.016,9.51528,9.51528
170.00,9.51473,25.149637,0.000384,25.092999,-2.5850,-0.016,9.51776,9.51776
171.00,9.51474,25.149708,0.000387,25.093001,-2.5848,-0.016,9.51906,9.51906
172.00,9.51502,25.149784,0.000389,25.092986,-2.5844,-0.016,9.51882,9.51882
173.00,9.51567,25.149674,0.000386,25.092817,-2.5842,-0.016,9.51768,9.51768
174.00,9.51622,25.149703,0.000384,25.092913,-2.5840,-0.016,9.51789,9.51789
175.00,9.51649,25.149781,0.000385,25.092937,-2.5838,-0.016,9.51778,9.51778
176.00,9.51581,25.149783,0.000381,25.092843,-2.5836,-0.015,9.51806,9.51806
177.00,9.51599,25.149726,0.000377,25.092754,-2.5834,-0.015,9.51851,9.51851
178.00,9.51606,25.149980,0.000381,25.092979,-2.5830,-0.015,9.51964,9.51964
179.00,9.51645,25.149927,0.000382,25.092833,-2.5824,-0.015,9.51918,9.51918
180.00,9.51694,25.149936,0.000382,25.092804,-2.5819,-0.015,9.51799,9.51799
181.00,9.51713,25.149993,0.000383,25.092836,-2.5814,-0.015,9.51625,9.51625
182.00,9.51697,25.150156,0.000385,25.092898,-2.5811,-0.015,9.51532,9.51532
183.00,9.51669,25.150123,0.000383,25.092798,-2.5808,-0.015,9.51465,9.51465
184.00,9.51728,25.150246,0.000384,25.092846,-2.5804,-0.014,9.51543,9.51543
185.00,9.51748,25.150297,0.000385,25.092836,-2.5801,-0.014,9.51650,9.51650
186.00,9.51775,25.150310,0.000387,25.092834,-2.5798,-0.014,9.51788,9.51788
187.00,9.51779,25.150271,0.000387,25.092808,-2.5794,-0.014,9.51884,9.51884
188.00,9.51770,25.150322,0.000388,25.092824,-2.5791,-0.014,9.51832,9.51832
189.00,9.51748,25.150372,0.000383,25.092795,-2.5787,-0.014,9.51753,9.51753
190.00,9.51750,25.150394,0.000379,25.092754,-2.5784,-0.014,9.51727,9.51727
191.00,9.51738,25.150458,0.000374,25.092750,-2.5780,-0.013,9.51729,9.51729
192.00,9.51723,25.150485,0.000373,25.092691,-2.5777,-0.013,9.51730,9.51730
193.00,9.51686,25.150434,0.000373,25.092594,-2.5775,-0.013,9.51734,9.51734
194.00,9.51707,25.150450,0.000377,25.092574,-2.5774,-0.013,9.51664,9.51664
195.00,9.51711,25.150571,0.000381,25.092730,-2.5770,-0.013,9.51590,9.51590
196.00,9.51673,25.150607,0.000385,25.092783,-2.5767,-0.013,9.51496,9.51496
197.00,9.51648,25.150721,0.000387,25.092855,-2.5764,-0.013,9.51489,9.51489
198.00,9.51645,25.150820,0.000390,25.092899,-2.5759,-0.013,9.51617,9.51617
199.00,9.51662,25.150892,0.000392,25.092976,-2.5754,-0.013,9.51802,9.51802
200.00,9.51705,25.150867,0.000391,25.092869,-2.5751,-0.013,9.51877,9.51877
201.00,9.51752,25.150895,0.000391,25.092824,-2.5748,-0.013,9.51972,9.51972
202.00,9.51748,25.150839,0.000386,25.092742,-2.5744,-0.013,9.52071,9.52071
203.00,9.51727,25.150777,0.000379,25.092681,-2.5741,-0.012,9.51915,9.51915
204.00,9.51708,25.150712,0.000373,25.092593,-2.5738,-0.012,9.51492,9.51492
205.00,9.51731,25.150771,0.000370,25.092641,-2.5735,-0.012,9.50447,9.50447
206.00,9.51711,25.150901,0.000372,25.092730,-2.5732,-0.012,9.48126,9.48126
207.00,9.51707,25.150970,0.000376,25.092807,-2.5730,-0.012,9.44220,9.44220
208.00,9.51831,25.151120,0.000379,25.092903,-2.5728,-0.012,9.38850,9.38850
209.00,9.51958,25.151261,0.000381,25.092943,-2.5726,-0.011,9.32303,9.32303
210.00,9.51823,25.151403,0.000385,25.093028,-2.5724,-0.011,9.25618,9.25618
@2,2.0001,4.0, 210.201000000001 
211.00,9.51909,25.151386,0.000382,25.092945,-2.5722,-0.011,9.19920,9.19920
212.00,9.52196,25.151417,0.000382,25.092913,-2.5719,-0.011,9.15757,9.15757
213.00,9.51311,25.151470,0.000382,25.092910,-2.5717,-0.011,9.13450,9.13450
214.00,9.50056,25.151463,0.000379,25.092864,-2.5713,-0.011,9.12853,9.12853
215.00,9.46548,25.151376,0.000377,25.092713,-2.5709,-0.011,9.13495,9.13495
216.00,9.40330,25.151376,0.000377,25.092684,-2.5704,-0.011,9.14786,9.14786
217.00,9.32782,25.151433,0.000379,25.092708,-2.5701,-0.011,9.16503,9.16503
218.00,9.24456,25.151449,0.000382,25.092698,-2.5697,-0.011,9.18646,9.18646
219.00,9.17384,25.151498,0.000385,25.092766,-2.5692,-0.011,9.21111,9.21111
220.00,9.13196,25.151602,0.000385,25.092866,-2.5688,-0.011,9.23748,9.23748
221.00,9.11859,25.151590,0.000379,25.092872,-2.5683,-0.010,9.26499,9.26499
222.00,9.11981,25.151682,0.000378,25.092858,-2.5679,-0.010,9.29195,9.29195
223.00,9.12925,25.151818,0.000377,25.092866,-2.5674,-0.010,9.31656,9.31656
224.00,9.14363,25.151925,0.000377,25.092845,-2.5670,-0.010,9.33913,9.33913
225.00,9.16380,25.151961,0.000377,25.092797,-2.5668,-0.009,9.35842,9.35842
226.00,9.18294,25.152030,0.000382,25.092776,-2.5665,-0.010,9.37535,9.37535
227.00,9.20569,25.151907,0.000379,25.092712,-2.5662,-0.009,9.38956,9.38956
228.00,9.23637,25.151855,0.000376,25.092673,-2.5659,-0.009,9.40109,9.40109
229.00,9.26685,25.151909,0.000378,25.092690,-2.5657,-0.009,9.41034,9.41034
230.00,9.29555,25.152001,0.000381,25.092754,-2.5655,-0.009,9.41895,9.41895
231.00,9.32041,25.152130,0.000382,25.092866,-2.5654,-0.009,9.42583,9.42583
232.00,9.34048,25.152337,0.000385,25.093029,-2.5652,-0.009,9.43282,9.43282
233.00,9.35945,25.152460,0.000390,25.093142,-2.5649,-0.009,9.44055,9.44055
234.00,9.37954,25.152502,0.000392,25.093150,-2.5646,-0.009,9.44656,9.44656
235.00,9.39206,25.152447,0.000389,25.093045,-2.5641,-0.009,9.45109,9.45109
236.00,9.40509,25.152433,0.000389,25.092924,-2.5636,-0.009,9.45508,9.45508
237.00,9.41144,25.152404,0.000387,25.092781,-2.5631,-0.009,9.45821,9.45821
238.00,9.41719,25.152370,0.000383,25.092718,-2.5628,-0.008,9.46066,9.46066
239.00,9.42599,25.152387,0.000380,25.092742,-2.5625,-0.008,9.46431,9.46431
240.00,9.43500,25.152367,0.000378,25.092700,-2.5622,-0.008,9.46770,9.46770
241.00,9.43957,25.152384,0.000379,25.092744,-2.5619,-0.008,9.47068,9.47068
242.00,9.44651,25.152389,0.000377,25.092808,-2.5616,-0.008,9.47421,9.47421
243.00,9.45471,25.152389,0.000379,25.092793,-2.5613,-0.008,9.47726,9.47726
244.00,9.45645,25.152410,0.000379,25.092810,-2.5611,-0.007,9.47965,9.47965
245.00,9.45813,25.152536,0.000380,25.092861,-2.5609,-0.007,9.48209,9.48209
246.00,9.46073,25.152575,0.000377,25.092856,-2.5606,-0.007,9.48553,9.48553
247.00,9.46342,25.152651,0.000380,25.092777,-2.5603,-0.007,9.48872,9.48872
248.00,9.46814,25.152789,0.000381,25.092827,-2.5600,-0.007,9.49153,9.49153
249.00,9.47147,25.152782,0.000383,25.092734,-2.5597,-0.007,9.49466,9.49466
250.00,9.47402,25.152793,0.000383,25.092795,-2.5595,-0.007,9.49790,9.49790
251.00,9.47691,25.152863,0.000386,25.092825,-2.5591,-0.007,9.49986,9.49986
252.00,9.47985,25.152885,0.000385,25.092866,-2.5587,-0.007,9.50109,9.50109
253.00,9.48294,25.152846,0.000384,25.092781,-2.5583,-0.007,9.50355,9.50355
254.00,9.48595,25.152866,0.000385,25.092779,-2.5579,-0.007,9.50528,9.50528
255.00,9.48859,25.152973,0.000389,25.092802,-2.5575,-0.007,9.50702,9.50702
256.00,9.49109,25.153046,0.000391,25.092886,-2.5570,-0.007,9.50909,9.50909
257.00,9.49371,25.153124,0.000392,25.092944,-2.5568,-0.006,9.51085,9.51085
258.00,9.49612,25.153045,0.000391,25.092850,-2.5564,-0.006,9.51019,9.51019
259.00,9.49831,25.153217,0.000392,25.092970,-2.5562,-0.006,9.50907,9.50907
260.00,9.49999,25.153192,0.000388,25.092872,-2.5560,-0.006,9.50799,9.50799
261.00,9.50221,25.153227,0.000384,25.092858,-2.5558,-0.006,9.50718,9.50718
262.00,9.50458,25.153251,0.000383,25.092801,-2.5555,-0.006,9.50690,9.50690
263.00,9.50630,25.153391,0.000380,25.092954,-2.5552,-0.006,9.50775,9.50775
264.00,9.50643,25.153306,0.000378,25.092848,-2.5547,-0.005,9.50895,9.50895
265.00,9.50660,25.153341,0.000378,25.092918,-2.5542,-0.005,9.50996,9.50996
266.00,9.50708,25.153306,0.000384,25.092790,-2.5537,-0.005,9.51085,9.51085
267.00,9.50778,25.153311,0.000386,25.092782,-2.5534,-0.005,9.51175,9.51175
268.00,9.50830,25.153346,0.000389,25.092808,-2.5531,-0.005,9.51328,9.51328
269.00,9.50893,25.153463,0.000391,25.092923,-2.5528,-0.005,9.51526,9.51526
270.00,9.50996,25.153408,0.000389,25.092892,-2.5526,-0.005,9.51724,9.51724
271.00,9.51105,25.153477,0.000383,25.093007,-2.5525,-0.005,9.51928,9.51928
272.00,9.51207,25.153558,0.000382,25.093131,-2.5524,-0.005,9.51991,9.51991
273.00,9.51261,25.153605,0.000382,25.093131,-2.5523,-0.005,9.52015,9.52015
274.00,9.51299,25.153656,0.000378,25.093119,-2.5519,-0.004,9.51982,9.51982
275.00,9.51317,25.153728,0.000377,25.093098,-2.5515,-0.004,9.51917,9.51917
276.00,9.51371,25.153629,0.000376,25.092882,-2.5513,-0.004,9.51800,9.51800
277.00,9.51490,25.153636,0.000374,25.092785,-2.5508,-0.004,9.51814,9.51814
278.00,9.51574,25.153705,0.000373,25.092770,-2.5505,-0.004,9.51846,9.51846
279.00,9.51595,25.153656,0.000378,25.092716,-2.5504,-0.004,9.51901,9.51901
280.00,9.51637,25.153815,0.000383,25.092823,-2.5503,-0.004,9.51924,9.51924
281.00,9.51681,25.154119,0.000389,25.093081,-2.5500,-0.004,9.52022,9.52022
282.00,9.51752,25.154102,0.000387,25.093030,-2.5497,-0.004,9.52181,9.52181
283.00,9.51820,25.154127,0.000384,25.093032,-2.5492,-0.004,9.52217,9.52217
284.00,9.51880,25.154174,0.000383,25.093020,-2.5487,-0.003,9.52224,9.52224
285.00,9.51926,25.154137,0.000380,25.092940,-2.5482,-0.003,9.52221,9.52221
286.00,9.51967,25.154075,0.000379,25.092907,-2.5477,-0.003,9.52216,9.52216
287.00,9.52020,25.154169,0.000383,25.092937,-2.5473,-0.003,9.52108,9.52108
288.00,9.52034,25.154206,0.000385,25.092957,-2.5470,-0.003,9.52040,9.52040
289.00,9.52025,25.154142,0.000384,25.092873,-2.5468,-0.003,9.51965,9.51965
290.00,9.52016,25.154201,0.000382,25.092894,-2.5465,-0.003,9.52011,9.52011
291.00,9.52026,25.154211,0.000379,25.092857,-2.5463,-0.003,9.52091,9.52091
292.00,9.52048,25.154329,0.000377,25.092910,-2.5460,-0.002,9.52188,9.52188
293.00,9.52068,25.154434,0.000378,25.092932,-2.5458,-0.002,9.52345,9.52345
294.00,9.52108,25.154661,0.000379,25.093042,-2.5455,-0.002,9.52510,9.52510
295.00,9.52164,25.154691,0.000382,25.093013,-2.5452,-0.002,9.52576,9.52576
296.00,9.52213,25.154812,0.000381,25.093022,-2.5449,-0.002,9.52630,9.52630
297.00,9.52262,25.154720,0.000377,25.092929,-2.5447,-0.002,9.52674,9.52674
298.00,9.52298,25.154692,0.000375,25.092813,-2.5444,-0.002,9.52665,9.52665
299.00,9.52324,25.154622,0.000372,25.092763,-2.5442,-0.002,9.52610,9.52610
300.00,9.52355,25.154704,0.000372,25.092811,-2.5440,-0.001,9.52619,9.52619
301.00,9.52350,25.154688,0.000371,25.092795,-2.5437,-0.001,9.52575,9.52575
302.00,9.52365,25.154971,0.000376,25.092912,-2.5433,-0.001,9.52586,9.52586
303.00,9.52401,25.155084,0.000373,25.092953,-2.5430,-0.001,9.52628,9.52628
304.00,9.52440,25.155214,0.000376,25.092985,-2.5426,-0.001,9.52769,9.52769
305.00,9.52494,25.155338,0.000377,25.093082,-2.5423,-0.001,9.52871,9.52871
306.00,9.52527,25.155458,0.000381,25.093130,-2.5420,-0.001,9.52844,9.52844
307.00,9.52544,25.155217,0.000377,25.092992,-2.5416,-0.001,9.52767,9.52767
308.00,9.52567,25.155156,0.000376,25.092951,-2.5413,-0.001,9.52685,9.52685
309.00,9.52602,25.155136,0.000371,25.092906,-2.5410,0.000,9.52637,9.52637
310.00,9.52651,25.155121,0.000366,25.092849,-2.5408,0.000,9.52609,9.52609
311.00,9.52679,25.155090,0.000364,25.092809,-2.5405,0.000,9.52697,9.52697
312.00,9.52694,25.155174,0.000364,25.092846,-2.5403,0.000,9.52758,9.52758
313.00,9.52693,25.155331,0.000364,25.093048,-2.5402,0.000,9.52809,9.52809
314.00,9.52706,25.155441,0.000366,25.093177,-2.5400,0.000,9.52787,9.52787
315.00,9.52703,25.155530,0.000373,25.093229,-2.5398,0.000,9.52727,9.52727
316.00,9.52710,25.155605,0.000375,25.093277,-2.5395,0.000,9.52656,9.52656
317.00,9.52710,25.155711,0.000378,25.093367,-2.5392,0.000,9.52604,9.52604
318.00,9.52689,25.155541,0.000378,25.093134,-2.5389,0.000,9.52564,9.52564
319.00,9.52688,25.155489,0.000378,25.092999,-2.5384,0.001,9.52494,9.52494
320.00,9.52669,25.155412,0.000374,25.092852,-2.5380,0.001,9.52460,9.52460
321.00,9.52668,25.155436,0.000372,25.092830,-2.5376,0.001,9.52476,9.52476
322.00,9.52664,25.155454,0.000370,25.092835,-2.5372,0.001,9.52525,9.52525
323.00,9.52661,25.155515,0.000371,25.092918,-2.5369,0.001,9.52537,9.52537
324.00,9.52639,25.155649,0.000374,25.093038,-2.5366,0.001,9.52583,9.52583
325.00,9.52620,25.155655,0.000374,25.093058,-2.5363,0.002,9.52680,9.52680
326.00,9.52624,25.155685,0.000376,25.093057,-2.5360,0.002,9.52682,9.52682
327.00,9.52625,25.155735,0.000379,25.093027,-2.5357,0.002,9.52632,9.52632
328.00,9.52634,25.155936,0.000382,25.093083,-2.5354,0.002,9.52638,9.52638
329.00,9.52628,25.155943,0.000380,25.093037,-2.5349,0.002,9.52604,9.52604
330.00,9.52615,25.156078,0.000382,25.093062,-2.5347,0.002,9.52586,9.52586
331.00,9.52616,25.155936,0.000381,25.092923,-2.5345,0.002,9.52670,9.52670
332.00,9.52629,25.155997,0.000382,25.092917,-2.5344,0.002,9.52759,9.52759
333.00,9.52622,25.155994,0.000380,25.092885,-2.5342,0.002,9.52727,9.52727
334.00,9.52611,25.155956,0.000381,25.092753,-2.5341,0.002,9.52729,9.52729
335.00,9.52602,25.156071,0.000384,25.092871,-2.5340,0.002,9.52712,9.52712
336.00,9.52617,25.156240,0.000386,25.092914,-2.5337,0.003,9.52622,9.52622
337.00,9.52609,25.156294,0.000386,25.092971,-2.5334,0.003,9.52548,9.52548
338.00,9.52634,25.156302,0.000386,25.093010,-2.5330,0.003,9.52692,9.52692
339.00,9.52665,25.156560,0.000392,25.093318,-2.5327,0.003,9.52846,9.52846
340.00,9.52699,25.156432,0.000389,25.093167,-2.5322,0.003,9.52856,9.52856
341.00,9.52715,25.156416,0.000388,25.093191,-2.5318,0.003,9.52819,9.52819
342.00,9.52722,25.156491,0.000389,25.093216,-2.5315,0.003,9.52819,9.52819
343.00,9.52709,25.156550,0.000394,25.093184,-2.5311,0.003,9.52628,9.52628
344.00,9.52683,25.156372,0.000388,25.092964,-2.5307,0.003,9.52453,9.52453
345.00,9.52649,25.156528,0.000388,25.093050,-2.5303,0.004,9.52450,9.52450
346.00,9.52655,25.156769,0.000390,25.093185,-2.5299,0.004,9.52540,9.52540
347.00,9.52670,25.156709,0.000387,25.093063,-2.5295,0.004,9.52658,9.52658
348.00,9.52667,25.156748,0.000383,25.092972,-2.5292,0.004,9.52821,9.52821
349.00,9.52634,25.156883,0.000384,25.092953,-2.5291,0.004,9.53007,9.53007
350.00,9.52658,25.156867,0.000383,25.092891,-2.5291,0.004,9.53090,9.53090
351.00,9.52706,25.156798,0.000382,25.092821,-2.5291,0.004,9.53105,9.53105
352.00,9.52770,25.156893,0.000381,25.092907,-2.5289,0.004,9.53046,9.53046
353.00,9.52798,25.156977,0.000380,25.093032,-2.5286,0.004,9.52833,9.52833
354.00,9.52825,25.156960,0.000379,25.093100,-2.5281,0.005,9.52509,9.52509
355.00,9.52802,25.156961,0.000381,25.093155,-2.5276,0.005,9.51725,9.51725
356.00,9.52792,25.157001,0.000386,25.093212,-2.5272,0.005,9.49902,9.49902
357.00,9.52882,25.156929,0.000386,25.093128,-2.5269,0.005,9.46729,9.46729
358.00,9.53030,25.156861,0.000386,25.093100,-2.5266,0.005,9.42220,9.42220
359.00,9.53110,25.156962,0.000385,25.093088,-2.5265,0.005,9.36392,9.36392
360.00,9.53100,25.156994,0.000383,25.093008,-2.5263,0.005,9.30259,9.30259
@3,2.0001,4.0, 360.025000000001 
361.00,9.52934,25.156989,0.000382,25.092962,-2.5261,0.005,9.24885,9.24885
362.00,9.52637,25.157163,0.000384,25.093073,-2.5258,0.006,9.20860,9.20860
363.00,9.51972,25.157242,0.000383,25.093017,-2.5256,0.006,9.18344,9.18344
364.00,9.51674,25.157201,0.000383,25.092994,-2.5253,0.006,9.17386,9.17386
365.00,9.49208,25.157302,0.000386,25.093028,-2.5249,0.006,9.17442,9.17442
366.00,9.43803,25.157397,0.000382,25.093015,-2.5245,0.006,9.18036,9.18036
367.00,9.36916,25.157336,0.000378,25.092900,-2.5241,0.006,9.18981,9.18981
368.00,9.29420,25.157384,0.000379,25.092872,-2.5238,0.006,9.20280,9.20280
369.00,9.22598,25.157461,0.000381,25.092851,-2.5235,0.006,9.21849,9.21849
370.00,9.18602,25.157349,0.000377,25.092761,-2.5234,0.006,9.23706,9.23706
371.00,9.16952,25.157340,0.000378,25.092758,-2.5232,0.006,9.25889,9.25889
372.00,9.16812,25.157344,0.000379,25.092756,-2.5229,0.007,9.28224,9.28224
373.00,9.16850,25.157538,0.000382,25.092959,-2.5227,0.007,9.30650,9.30650
374.00,9.17767,25.157574,0.000384,25.092972,-2.5225,0.007,9.32958,9.32958
375.00,9.18860,25.157724,0.000387,25.093064,-2.5222,0.007,9.35091,9.35091
376.00,9.19902,25.157825,0.000387,25.093091,-2.5219,0.007,9.37021,9.37021
377.00,9.21542,25.157928,0.000389,25.093102,-2.5215,0.007,9.38644,9.38644
378.00,9.23342,25.157823,0.000389,25.092957,-2.5211,0.007,9.39905,9.39905
379.00,9.25609,25.157927,0.000385,25.092989,-2.5207,0.007,9.40983,9.40983
380.00,9.28151,25.158094,0.000386,25.093084,-2.5204,0.007,9.41880,9.41880
381.00,9.30820,25.158027,0.000384,25.093006,-2.5201,0.008,9.42664,9.42664
382.00,9.33190,25.158188,0.000383,25.093140,-2.5199,0.008,9.43417,9.43417
383.00,9.35466,25.158258,0.000382,25.093131,-2.5195,0.008,9.44187,9.44187
384.00,9.37160,25.158344,0.000385,25.093200,-2.5191,0.008,9.44864,9.44864
385.00,9.38810,25.158302,0.000386,25.093167,-2.5188,0.008,9.45510,9.45510
386.00,9.40456,25.158460,0.000389,25.093287,-2.5185,0.008,9.46014,9.46014
387.00,9.41323,25.158429,0.000390,25.093256,-2.5181,0.008,9.46432,9.46432
388.00,9.41780,25.158327,0.000389,25.093241,-2.5178,0.008,9.46822,9.46822
389.00,9.42540,25.158259,0.000390,25.093169,-2.5176,0.008,9.47253,9.47253
390.00,9.43289,25.158143,0.000387,25.093042,-2.5173,0.008,9.47605,9.47605
391.00,9.44384,25.158112,0.000385,25.092977,-2.5170,0.008,9.47930,9.47930
392.00,9.45086,25.158176,0.000389,25.092946,-2.5169,0.009,9.48193,9.48193
393.00,9.45557,25.158258,0.000389,25.092879,-2.5168,0.009,9.48458,9.48458
394.00,9.46016,25.158289,0.000385,25.092803,-2.5165,0.009,9.48708,9.48708
395.00,9.46456,25.158473,0.000388,25.092853,-2.5162,0.009,9.48995,9.48995
396.00,9.46830,25.158559,0.000387,25.092890,-2.5159,0.009,9.49220,9.49220
397.00,9.47217,25.158566,0.000380,25.092851,-2.5156,0.009,9.49508,9.49508
398.00,9.47568,25.158745,0.000381,25.092930,-2.5152,0.009,9.49769,9.49769
399.00,9.47836,25.158782,0.000381,25.092940,-2.5149,0.009,9.49985,9.49985
400.00,9.48145,25.158793,0.000380,25.092886,-2.5146,0.009,9.50164,9.50164
401.00,9.48432,25.158782,0.000381,25.092774,-2.5143,0.009,9.50362,9.50362
402.00,9.48714,25.158839,0.000382,25.092822,-2.5140,0.009,9.50593,9.50593
403.00,9.48986,25.158828,0.000381,25.092840,-2.5137,0.010,9.50770,9.50770
404.00,9.49229,25.158906,0.000378,25.092908,-2.5135,0.010,9.50931,9.50931
405.00,9.49460,25.159041,0.000378,25.093010,-2.5131,0.010,9.51141,9.51141
406.00,9.49674,25.159121,0.000380,25.093020,-2.5128,0.010,9.51419,9.51419
407.00,9.49882,25.159147,0.000381,25.092966,-2.5126,0.011,9.51625,9.51625
408.00,9.50101,25.159214,0.000382,25.093017,-2.5123,0.011,9.51812,9.51812
409.00,9.50335,25.159247,0.000386,25.092994,-2.5120,0.011,9.51992,9.51992
410.00,9.50549,25.159314,0.000387,25.093031,-2.5119,0.011,9.52050,9.52050
411.00,9.50762,25.159307,0.000385,25.093072,-2.5117,0.011,9.52113,9.52113
412.00,9.50945,25.159375,0.000387,25.093119,-2.5114,0.011,9.52146,9.52146
413.00,9.51137,25.159353,0.000388,25.093073,-2.5111,0.011,9.52257,9.52257
414.00,9.51336,25.159337,0.000386,25.093094,-2.5107,0.011,9.52322,9.52322
415.00,9.51511,25.159339,0.000389,25.093086,-2.5103,0.011,9.52462,9.52462
416.00,9.51641,25.159496,0.000393,25.093205,-2.5100,0.011,9.52608,9.52608
417.00,9.51760,25.159516,0.000392,25.093203,-2.5098,0.011,9.52805,9.52805
418.00,9.51880,25.159504,0.000392,25.093140,-2.5095,0.012,9.52939,9.52939
419.00,9.52028,25.159566,0.000393,25.093146,-2.5092,0.012,9.53122,9.53122
420.00,9.52163,25.159476,0.000390,25.093031,-2.5090,0.012,9.53222,9.53222
421.00,9.52314,25.159449,0.000391,25.092883,-2.5088,0.012,9.53145,9.53145
422.00,9.52396,25.159484,0.000390,25.092850,-2.5087,0.012,9.53064,9.53064
423.00,9.52491,25.159669,0.000392,25.092961,-2.5087,0.012,9.53108,9.53108
424.00,9.52604,25.159729,0.000391,25.092930,-2.5085,0.012,9.53171,9.53171
425.00,9.52679,25.159885,0.000395,25.093016,-2.5082,0.012,9.53250,9.53250
426.00,9.52761,25.159957,0.000393,25.093100,-2.5078,0.012,9.53431,9.53431
427.00,9.52864,25.159923,0.000397,25.093061,-2.5074,0.012,9.53590,9.53590
428.00,9.52947,25.159838,0.000397,25.092969,-2.5069,0.012,9.53568,9.53568
429.00,9.53041,25.159849,0.000393,25.092926,-2.5068,0.013,9.53563,9.53563
430.00,9.53141,25.159876,0.000388,25.092910,-2.5066,0.013,9.53532,9.53532
431.00,9.53237,25.159834,0.000388,25.092813,-2.5063,0.013,9.53481,9.53481
432.00,9.53316,25.159883,0.000386,25.092763,-2.5059,0.013,9.53380,9.53380
433.00,9.53337,25.159930,0.000386,25.092700,-2.5057,0.013,9.53322,9.53322
434.00,9.53360,25.159974,0.000392,25.092726,-2.5054,0.013,9.53200,9.53200
435.00,9.53344,25.160036,0.000394,25.092781,-2.5052,0.013,9.53189,9.53189
436.00,9.53313,25.160079,0.000393,25.092780,-2.5051,0.013,9.53164,9.53164
437.00,9.53311,25.160194,0.000392,25.092892,-2.5050,0.013,9.53227,9.53227
438.00,9.53314,25.160345,0.000390,25.093054,-2.5047,0.014,9.53235,9.53235
439.00,9.53308,25.160400,0.000387,25.093069,-2.5043,0.014,9.53314,9.53314
440.00,9.53322,25.160267,0.000383,25.092915,-2.5038,0.014,9.53353,9.53353
441.00,9.53359,25.160361,0.000385,25.092994,-2.5034,0.014,9.53348,9.53348
442.00,9.53363,25.160428,0.000387,25.092993,-2.5031,0.014,9.53277,9.53277
443.00,9.53364,25.160403,0.000387,25.092934,-2.5028,0.014,9.53293,9.53293
444.00,9.53351,25.160445,0.000388,25.092991,-2.5026,0.014,9.53307,9.53307
445.00,9.53350,25.160681,0.000392,25.093109,-2.5024,0.014,9.53332,9.53332
446.00,9.53352,25.160757,0.000393,25.093092,-2.5022,0.014,9.53403,9.53403
447.00,9.53342,25.160780,0.000392,25.093137,-2.5018,0.014,9.53453,9.53453
448.00,9.53333,25.160734,0.000394,25.093074,-2.5014,0.014,9.53497,9.53497
449.00,9.53342,25.160732,0.000392,25.093011,-2.5010,0.014,9.53558,9.53558
450.00,9.53359,25.160688,0.000390,25.092988,-2.5004,0.015,9.53585,9.53585
451.00,9.53361,25.160582,0.000384,25.092945,-2.5001,0.015,9.53516,9.53516
452.00,9.53365,25.160485,0.000383,25.092819,-2.4999,0.015,9.53477,9.53477
453.00,9.53379,25.160613,0.000383,25.092893,-2.4997,0.015,9.53418,9.53418
454.00,9.53390,25.160788,0.000384,25.093087,-2.4996,0.015,9.53361,9.53361
455.00,9.53390,25.160790,0.000386,25.092993,-2.4994,0.015,9.53293,9.53293
456.00,9.53390,25.160890,0.000388,25.092977,-2.4989,0.015,9.53330,9.53330
457.00,9.53403,25.160971,0.000386,25.092971,-2.4984,0.015,9.53409,9.53409
458.00,9.53418,25.161042,0.000384,25.092968,-2.4979,0.016,9.53548,9.53548
459.00,9.53426,25.160974,0.000383,25.092749,-2.4974,0.016,9.53552,9.53552
460.00,9.53449,25.161076,0.000382,25.092875,-2.4970,0.016,9.53604,9.53604
461.00,9.53481,25.161112,0.000380,25.092910,-2.4968,0.016,9.53658,9.53658
462.00,9.53498,25.161186,0.000383,25.092972,-2.4967,0.016,9.53675,9.53675
463.00,9.53517,25.161123,0.000384,25.092927,-2.4965,0.017,9.53606,9.53606
464.00,9.53517,25.161082,0.000383,25.092944,-2.4963,0.017,9.53576,9.53576
465.00,9.53512,25.161195,0.000388,25.093019,-2.4962,0.017,9.53577,9.53577
466.00,9.53531,25.161180,0.000391,25.092945,-2.4957,0.017,9.53683,9.53683
467.00,9.53565,25.161263,0.000393,25.093010,-2.4952,0.017,9.53759,9.53759
468.00,9.53588,25.161362,0.000393,25.093038,-2.4948,0.017,9.53809,9.53809
469.00,9.53596,25.161510,0.000396,25.093056,-2.4944,0.017,9.53886,9.53886
470.00,9.53584,25.161400,0.000393,25.092886,-2.4939,0.017,9.53836,9.53836
471.00,9.53589,25.161508,0.000394,25.092982,-2.4936,0.017,9.53736,9.53736
472.00,9.53625,25.161453,0.000389,25.092844,-2.4933,0.017,9.53653,9.53653
473.00,9.53662,25.161352,0.000385,25.092744,-2.4930,0.017,9.53597,9.53597
474.00,9.53690,25.161206,0.000382,25.092629,-2.4926,0.017,9.53548,9.53548
475.00,9.53697,25.161283,0.000379,25.092684,-2.4923,0.018,9.53556,9.53556
476.00,9.53671,25.161287,0.000379,25.092642,-2.4922,0.018,9.53525,9.53525
477.00,9.53652,25.161272,0.000380,25.092627,-2.4920,0.018,9.53489,9.53489
478.00,9.53636,25.161346,0.000386,25.092638,-2.4917,0.018,9.53524,9.53524
479.00,9.53632,25.161528,0.000389,25.092769,-2.4915,0.018,9.53521,9.53521
480.00,9.53635,25.161602,0.000388,25.092827,-2.4913,0.018,9.53562,9.53562
481.00,9.53643,25.161661,0.000388,25.092840,-2.4910,0.018,9.53650,9.53650
482.00,9.53654,25.161760,0.000388,25.092847,-2.4909,0.018,9.53721,9.53721
483.00,9.53661,25.161855,0.000388,25.092935,-2.4907,0.018,9.53755,9.53755
484.00,9.53681,25.161875,0.000385,25.092867,-2.4905,0.018,9.53787,9.53787
485.00,9.53689,25.162000,0.000387,25.092841,-2.4904,0.019,9.53805,9.53805
486.00,9.53684,25.162011,0.000386,25.092752,-2.4902,0.019,9.53764,9.53764
487.00,9.53655,25.162163,0.000386,25.092823,-2.4899,0.019,9.53722,9.53722
488.00,9.53650,25.162419,0.000385,25.092955,-2.4895,0.019,9.53719,9.53719
489.00,9.53651,25.162546,0.000384,25.093049,-2.4890,0.019,9.53738,9.53738
490.00,9.53652,25.162503,0.000382,25.093031,-2.4884,0.020,9.53724,9.53724
491.00,9.53672,25.162557,0.000382,25.093077,-2.4879,0.020,9.53761,9.53761
492.00,9.53674,25.162438,0.000380,25.092948,-2.4875,0.020,9.53782,9.53782
493.00,9.53696,25.162372,0.000378,25.092875,-2.4872,0.020,9.53850,9.53850
494.00,9.53718,25.162377,0.000377,25.092820,-2.4871,0.020,9.53849,9.53849
495.00,9.53722,25.162483,0.000382,25.092886,-2.4868,0.020,9.53788,9.53788
496.00,9.53719,25.162539,0.000381,25.092981,-2.4865,0.020,9.53693,9.53693
497.00,9.53726,25.162762,0.000381,25.093183,-2.4865,0.020,9.53722,9.53722
498.00,9.53741,25.162739,0.000382,25.093146,-2.4863,0.020,9.53681,9.53681
499.00,9.53761,25.162759,0.000384,25.093139,-2.4861,0.021,9.53700,9.53700
500.00,9.53781,25.162783,0.000383,25.093126,-2.4860,0.021,9.53828,9.53828
501.00,9.53779,25.162844,0.000385,25.093093,-2.4858,0.021,9.53867,9.53867
502.00,9.53773,25.162760,0.000383,25.092942,-2.4856,0.021,9.53808,9.53808
503.00,9.53778,25.162875,0.000387,25.092988,-2.4852,0.021,9.53681,9.53681
504.00,9.53785,25.162926,0.000388,25.093030,-2.4850,0.021,9.53488,9.53488
505.00,9.53795,25.162932,0.000390,25.093019,-2.4846,0.021,9.52820,9.52820
506.00,9.53795,25.162845,0.000384,25.092947,-2.4842,0.021,9.51308,9.51308
507.00,9.53781,25.162877,0.000387,25.092976,-2.4837,0.021,9.48697,9.48697
508.00,9.53782,25.162749,0.000385,25.092866,-2.4834,0.021,9.44857,9.44857
509.00,9.53893,25.162702,0.000383,25.092804,-2.4831,0.021,9.40064,9.40064
510.00,9.53919,25.162678,0.000382,25.092713,-2.4827,0.021,9.35055,9.35055
@4,2.0001,4.0, 510.174000000006 
511.00,9.53704,25.162618,0.000384,25.092587,-2.4823,0.021,9.30579,9.30579
512.00,9.53513,25.162546,0.000384,25.092517,-2.4821,0.022,9.27073,9.27073
513.00,9.53262,25.162635,0.000385,25.092504,-2.4818,0.022,9.24890,9.24890
514.00,9.52860,25.162733,0.000385,25.092476,-2.4813,0.022,9.23735,9.23735
515.00,9.50697,25.162692,0.000382,25.092476,-2.4810,0.022,9.23169,9.23169
516.00,9.46118,25.162850,0.000382,25.092559,-2.4809,0.022,9.23097,9.23097
517.00,9.40466,25.162979,0.000380,25.092606,-2.4806,0.022,9.23358,9.23358
518.00,9.34079,25.162962,0.000379,25.092559,-2.4802,0.022,9.23870,9.23870
519.00,9.28954,25.163077,0.000379,25.092712,-2.4800,0.022,9.24697,9.24697
520.00,9.25697,25.163233,0.000383,25.092826,-2.4799,0.023,9.26075,9.26075
521.00,9.23756,25.163233,0.000385,25.092866,-2.4796,0.023,9.27697,9.27697
522.00,9.22941,25.163315,0.000387,25.092957,-2.4793,0.023,9.29553,9.29553
523.00,9.23167,25.163445,0.000387,25.093072,-2.4791,0.023,9.31469,9.31469
524.00,9.23146,25.163343,0.000387,25.092899,-2.4788,0.023,9.33371,9.33371
525.00,9.22857,25.163314,0.000383,25.092781,-2.4784,0.023,9.35070,9.35070
526.00,9.23393,25.163442,0.000383,25.092783,-2.4779,0.023,9.36714,9.36714
527.00,9.24243,25.163477,0.000385,25.092731,-2.4776,0.023,9.38077,9.38077
528.00,9.25719,25.163488,0.000384,25.092678,-2.4772,0.023,9.39249,9.39249
529.00,9.27307,25.163569,0.000382,25.092726,-2.4769,0.024,9.40292,9.40292
530.00,9.29726,25.163669,0.000384,25.092785,-2.4766,0.024,9.41200,9.41200
531.00,9.31503,25.163745,0.000390,25.092845,-2.4765,0.024,9.41994,9.41994
532.00,9.33507,25.163752,0.000389,25.092852,-2.4764,0.024,9.42824,9.42824
533.00,9.35302,25.163858,0.000390,25.092966,-2.4763,0.024,9.43631,9.43631
534.00,9.36800,25.164011,0.000391,25.093093,-2.4763,0.024,9.44439,9.44439
535.00,9.38237,25.164044,0.000392,25.093124,-2.4762,0.024,9.45194,9.45194
536.00,9.39706,25.163969,0.000386,25.093012,-2.4760,0.024,9.45901,9.45901
537.00,9.40334,25.163966,0.000385,25.092996,-2.4757,0.025,9.46451,9.46451
538.00,9.41163,25.163853,0.000387,25.092876,-2.4755,0.025,9.46908,9.46908
539.00,9.42006,25.163781,0.000388,25.092835,-2.4751,0.024,9.47328,9.47328
540.00,9.42780,25.163796,0.000389,25.092811,-2.4749,0.025,9.47766,9.47766
541.00,9.43679,25.163852,0.000387,25.092852,-2.4747,0.025,9.48130,9.48130
542.00,9.44477,25.164014,0.000391,25.092978,-2.4746,0.025,9.48580,9.48580
543.00,9.45210,25.164245,0.000391,25.093167,-2.4743,0.025,9.49000,9.49000
544.00,9.46054,25.164293,0.000388,25.093109,-2.4740,0.025,9.49341,9.49341
545.00,9.46566,25.164360,0.000389,25.093025,-2.4736,0.025,9.49627,9.49627
546.00,9.47038,25.164423,0.000392,25.092963,-2.4732,0.025,9.49861,9.49861
547.00,9.47315,25.164456,0.000387,25.092913,-2.4729,0.025,9.50135,9.50135
548.00,9.47612,25.164391,0.000386,25.092789,-2.4726,0.025,9.50542,9.50542
549.00,9.48131,25.164547,0.000387,25.092897,-2.4723,0.025,9.50848,9.50848
550.00,9.48663,25.164522,0.000385,25.092945,-2.4720,0.026,9.51056,9.51056
551.00,9.49038,25.164596,0.000387,25.093053,-2.4718,0.026,9.51312,9.51312
552.00,9.49315,25.164534,0.000389,25.092972,-2.4717,0.026,9.51525,9.51525
553.00,9.49577,25.164659,0.000392,25.092998,-2.4714,0.026,9.51583,9.51583
554.00,9.49918,25.164480,0.000391,25.092808,-2.4713,0.026,9.51691,9.51691
555.00,9.50196,25.164484,0.000389,25.092734,-2.4710,0.026,9.51906,9.51906
556.00,9.50487,25.164550,0.000387,25.092749,-2.4706,0.026,9.52076,9.52076
557.00,9.50865,25.164558,0.000383,25.092678,-2.4702,0.026,9.52293,9.52293
558.00,9.51036,25.164594,0.000382,25.092695,-2.4698,0.027,9.52560,9.52560
559.00,9.51224,25.164631,0.000384,25.092655,-2.4694,0.027,9.52841,9.52841
560.00,9.51381,25.164663,0.000383,25.092664,-2.4691,0.027,9.53021,9.53021
561.00,9.51566,25.164656,0.000382,25.092600,-2.4688,0.027,9.53197,9.53197
562.00,9.51798,25.164832,0.000388,25.092702,-2.4685,0.027,9.53198,9.53198
563.00,9.51995,25.164765,0.000387,25.092595,-2.4684,0.027,9.53214,9.53214
564.00,9.52213,25.165022,0.000389,25.092809,-2.4684,0.027,9.53283,9.53283
565.00,9.52354,25.165106,0.000392,25.092794,-2.4682,0.027,9.53451,9.53451
566.00,9.52548,25.165173,0.000392,25.092810,-2.4680,0.027,9.53636,9.53636
567.00,9.52705,25.165183,0.000388,25.092788,-2.4676,0.027,9.53807,9.53807
568.00,9.52801,25.165158,0.000384,25.092698,-2.4672,0.027,9.54009,9.54009
569.00,9.52960,25.165090,0.000383,25.092603,-2.4669,0.028,9.54102,9.54102
570.00,9.53104,25.165139,0.000384,25.092592,-2.4666,0.028,9.54150,9.54150
571.00,9.53262,25.165229,0.000384,25.092628,-2.4662,0.028,9.54201,9.54201
572.00,9.53436,25.165262,0.000384,25.092617,-2.4660,0.028,9.54337,9.54337
573.00,9.53579,25.165458,0.000387,25.092744,-2.4660,0.028,9.54412,9.54412
574.00,9.53649,25.165519,0.000385,25.092701,-2.4656,0.028,9.54482,9.54482
575.00,9.53750,25.165595,0.000382,25.092763,-2.4652,0.028,9.54525,9.54525
576.00,9.53863,25.165480,0.000375,25.092575,-2.4650,0.028,9.54520,9.54520
577.00,9.53948,25.165558,0.000377,25.092653,-2.4647,0.028,9.54489,9.54489
578.00,9.53999,25.165489,0.000377,25.092577,-2.4642,0.028,9.54370,9.54370
579.00,9.54028,25.165501,0.000377,25.092546,-2.4641,0.029,9.54357,9.54357
580.00,9.54081,25.165540,0.000378,25.092456,-2.4639,0.029,9.54317,9.54317
581.00,9.54147,25.165821,0.000386,25.092689,-2.4637,0.029,9.54353,9.54353
582.00,9.54212,25.165817,0.000384,25.092582,-2.4635,0.029,9.54374,9.54374
583.00,9.54272,25.165887,0.000380,25.092613,-2.4632,0.029,9.54406,9.54406
584.00,9.54325,25.165960,0.000380,25.092662,-2.4628,0.029,9.54446,9.54446
585.00,9.54361,25.166049,0.000385,25.092794,-2.4626,0.029,9.54492,9.54492
586.00,9.54378,25.165910,0.000381,25.092642,-2.4624,0.029,9.54484,9.54484
587.00,9.54413,25.165913,0.000378,25.092617,-2.4621,0.029,9.54539,9.54539
588.00,9.54445,25.165960,0.000381,25.092656,-2.4619,0.029,9.54625,9.54625
589.00,9.54462,25.166049,0.000380,25.092727,-2.4618,0.029,9.54608,9.54608
590.00,9.54486,25.166031,0.000372,25.092652,-2.4617,0.030,9.54667,9.54667
591.00,9.54509,25.166157,0.000374,25.092713,-2.4616,0.030,9.54736,9.54736
592.00,9.54519,25.166268,0.000375,25.092760,-2.4615,0.030,9.54639,9.54639
593.00,9.54491,25.166385,0.000378,25.092761,-2.4613,0.030,9.54506,9.54506
594.00,9.54468,25.166296,0.000378,25.092580,-2.4610,0.030,9.54461,9.54461
595.00,9.54466,25.166333,0.000380,25.092532,-2.4606,0.030,9.54353,9.54353
596.00,9.54446,25.166444,0.000381,25.092630,-2.4602,0.030,9.54183,9.54183
597.00,9.54437,25.166501,0.000384,25.092648,-2.4600,0.030,9.54201,9.54201
598.00,9.54443,25.166582,0.000387,25.092648,-2.4598,0.030,9.54250,9.54250
599.00,9.54457,25.166633,0.000386,25.092685,-2.4596,0.031,9.54262,9.54262
600.00,9.54456,25.166693,0.000390,25.092711,-2.4595,0.031,9.54229,9.54229
601.00,9.54460,25.166670,0.000391,25.092607,-2.4593,0.031,9.54347,9.54347
602.00,9.54446,25.166710,0.000390,25.092656,-2.4590,0.031,9.54401,9.54401
603.00,9.54424,25.166609,0.000386,25.092548,-2.4587,0.031,9.54398,9.54398
604.00,9.54436,25.166656,0.000387,25.092603,-2.4583,0.031,9.54376,9.54376
605.00,9.54423,25.166664,0.000385,25.092629,-2.4579,0.031,9.54435,9.54435
606.00,9.54422,25.166620,0.000383,25.092655,-2.4574,0.032,9.54415,9.54415
607.00,9.54430,25.166544,0.000383,25.092555,-2.4571,0.032,9.54498,9.54498
608.00,9.54429,25.166595,0.000383,25.092625,-2.4568,0.032,9.54581,9.54581
609.00,9.54423,25.166510,0.000383,25.092560,-2.4565,0.032,9.54558,9.54558
610.00,9.54404,25.166552,0.000383,25.092607,-2.4564,0.032,9.54563,9.54563
611.00,9.54396,25.166641,0.000388,25.092576,-2.4562,0.032,9.54609,9.54609
612.00,9.54391,25.166803,0.000388,25.092670,-2.4561,0.032,9.54493,9.54493
613.00,9.54417,25.166779,0.000384,25.092614,-2.4559,0.032,9.54496,9.54496
614.00,9.54437,25.166923,0.000383,25.092623,-2.4558,0.032,9.54586,9.54586
615.00,9.54468,25.166996,0.000381,25.092570,-2.4556,0.032,9.54584,9.54584
616.00,9.54486,25.167039,0.000378,25.092587,-2.4554,0.032,9.54524,9.54524
617.00,9.54489,25.166976,0.000377,25.092526,-2.4551,0.033,9.54587,9.54587
618.00,9.54509,25.167134,0.000379,25.092624,-2.4548,0.033,9.54585,9.54585
619.00,9.54536,25.167191,0.000379,25.092719,-2.4544,0.033,9.54565,9.54565
620.00,9.54542,25.167158,0.000380,25.092722,-2.4540,0.033,9.54580,9.54580
621.00,9.54536,25.167179,0.000380,25.092688,-2.4538,0.033,9.54585,9.54585
622.00,9.54534,25.167226,0.000380,25.092643,-2.4534,0.033,9.54579,9.54579
623.00,9.54560,25.167294,0.000383,25.092675,-2.4531,0.033,9.54642,9.54642
624.00,9.54593,25.167431,0.000387,25.092702,-2.4529,0.033,9.54744,9.54744
625.00,9.54633,25.167535,0.000389,25.092725,-2.4526,0.033,9.54873,9.54873
626.00,9.54664,25.167605,0.000389,25.092806,-2.4522,0.033,9.54968,9.54968
627.00,9.54660,25.167753,0.000392,25.092909,-2.4520,0.034,9.54924,9.54924
628.00,9.54640,25.167717,0.000391,25.092809,-2.4518,0.034,9.54846,9.54846
629.00,9.54651,25.167663,0.000388,25.092690,-2.4517,0.034,9.54746,9.54746
630.00,9.54652,25.167616,0.000386,25.092655,-2.4515,0.034,9.54543,9.54543
631.00,9.54641,25.167652,0.000385,25.092649,-2.4513,0.034,9.54512,9.54512
632.00,9.54651,25.167545,0.000379,25.092571,-2.4511,0.034,9.54547,9.54547
633.00,9.54654,25.167578,0.000377,25.092650,-2.4509,0.035,9.54510,9.54510
634.00,9.54650,25.167599,0.000379,25.092680,-2.4507,0.035,9.54451,9.54451
635.00,9.54669,25.167703,0.000381,25.092704,-2.4504,0.035,9.54498,9.54498
636.00,9.54661,25.167741,0.000383,25.092682,-2.4501,0.035,9.54442,9.54442
637.00,9.54626,25.167854,0.000387,25.092717,-2.4498,0.035,9.54456,9.54456
638.00,9.54625,25.167958,0.000391,25.092732,-2.4496,0.034,9.54556,9.54556
639.00,9.54648,25.168087,0.000388,25.092823,-2.4494,0.035,9.54666,9.54666
640.00,9.54661,25.168146,0.000384,25.092832,-2.4492,0.035,9.54764,9.54764
641.00,9.54676,25.168196,0.000385,25.092790,-2.4491,0.035,9.54783,9.54783
642.00,9.54662,25.168281,0.000385,25.092762,-2.4488,0.035,9.54792,9.54792
643.00,9.54627,25.168314,0.000386,25.092667,-2.4485,0.035,9.54733,9.54733
644.00,9.54634,25.168289,0.000388,25.092540,-2.4483,0.035,9.54761,9.54761
645.00,9.54631,25.168255,0.000389,25.092492,-2.4481,0.035,9.54713,9.54713
646.00,9.54617,25.168281,0.000386,25.092527,-2.4479,0.035,9.54699,9.54699
647.00,9.54616,25.168251,0.000386,25.092546,-2.4477,0.035,9.54604,9.54604
648.00,9.54588,25.168324,0.000389,25.092651,-2.4475,0.035,9.54511,9.54511
649.00,9.54575,25.168449,0.000389,25.092766,-2.4473,0.036,9.54437,9.54437
650.00,9.54594,25.168513,0.000390,25.092726,-2.4471,0.036,9.54464,9.54464
651.00,9.54606,25.168559,0.000395,25.092692,-2.4469,0.036,9.54456,9.54456
652.00,9.54593,25.168670,0.000394,25.092716,-2.4466,0.036,9.54508,9.54508
653.00,9.54622,25.168610,0.000391,25.092621,-2.4464,0.036,9.54532,9.54532
654.00,9.54641,25.168476,0.000390,25.092510,-2.4461,0.036,9.54477,9.54477
655.00,9.54616,25.168573,0.000391,25.092610,-2.4460,0.036,9.54162,9.54162
656.00,9.54583,25.168548,0.000385,25.092651,-2.4458,0.037,9.53308,9.53308
657.00,9.54553,25.168517,0.000388,25.092690,-2.4454,0.037,9.51465,9.51465
658.00,9.54489,25.168520,0.000386,25.092694,-2.4450,0.037,9.48609,9.48609
659.00,9.54458,25.168534,0.000386,25.092696,-2.4447,0.037,9.44800,9.44800
660.00,9.54585,25.168495,0.000387,25.092644,-2.4442,0.037,9.40624,9.40624
@5,2.0001,4.0, 660.001000000004 
661.00,9.54513,25.168549,0.000390,25.092625,-2.4437,0.037,9.36632,9.36632
662.00,9.54495,25.168484,0.000386,25.092525,-2.4435,0.037,9.33542,9.33542
663.00,9.54344,25.168628,0.000387,25.092625,-2.4433,0.037,9.31500,9.31500
664.00,9.54242,25.168717,0.000390,25.092676,-2.4429,0.038,9.30381,9.30381
665.00,9.53138,25.168800,0.000390,25.092794,-2.4426,0.038,9.29772,9.29772
666.00,9.50218,25.168689,0.000388,25.092703,-2.4425,0.038,9.29531,9.29531
667.00,9.45383,25.168795,0.000391,25.092730,-2.4424,0.038,9.29326,9.29326
668.00,9.39997,25.168817,0.000392,25.092737,-2.4422,0.038,9.29307,9.29307
669.00,9.35245,25.168915,0.000394,25.092764,-2.4421,0.038,9.29400,9.29400
670.00,9.32293,25.168906,0.000393,25.092656,-2.4420,0.038,9.29841,9.29841
671.00,9.30292,25.169137,0.000395,25.092823,-2.4418,0.038,9.30542,9.30542
672.00,9.29929,25.169212,0.000396,25.092843,-2.4414,0.038,9.31548,9.31548
673.00,9.29794,25.169176,0.000395,25.092753,-2.4410,0.038,9.32751,9.32751
674.00,9.29624,25.169228,0.000393,25.092730,-2.4406,0.038,9.34012,9.34012
675.00,9.29251,25.169356,0.000393,25.092788,-2.4401,0.038,9.35255,9.35255
676.00,9.29049,25.169352,0.000392,25.092680,-2.4398,0.038,9.36514,9.36514
677.00,9.28912,25.169399,0.000391,25.092689,-2.4396,0.038,9.37707,9.37707
678.00,9.29699,25.169491,0.000391,25.092730,-2.4396,0.039,9.38772,9.38772
679.00,9.30108,25.169509,0.000388,25.092724,-2.4396,0.039,9.39895,9.39895
680.00,9.31437,25.169464,0.000385,25.092689,-2.4396,0.039,9.40907,9.40907
681.00,9.32572,25.169468,0.000383,25.092661,-2.4395,0.039,9.41841,9.41841
682.00,9.33954,25.169537,0.000382,25.092746,-2.4392,0.039,9.42674,9.42674
683.00,9.35687,25.169452,0.000378,25.092705,-2.4389,0.040,9.43403,9.43403
684.00,9.36413,25.169492,0.000378,25.092745,-2.4385,0.040,9.44114,9.44114
685.00,9.37650,25.169621,0.000382,25.092844,-2.4381,0.040,9.44890,9.44890
686.00,9.38856,25.169648,0.000382,25.092894,-2.4377,0.040,9.45603,9.45603
687.00,9.39919,25.169630,0.000385,25.092801,-2.4373,0.040,9.46289,9.46289
688.00,9.41033,25.169628,0.000383,25.092691,-2.4369,0.040,9.46909,9.46909
689.00,9.41999,25.169618,0.000383,25.092642,-2.4367,0.040,9.47387,9.47387
690.00,9.42720,25.169498,0.000381,25.092552,-2.4367,0.040,9.47757,9.47757
691.00,9.43530,25.169425,0.000378,25.092457,-2.4365,0.040,9.48102,9.48102
692.00,9.44086,25.169447,0.000375,25.092453,-2.4364,0.040,9.48386,9.48386
693.00,9.44677,25.169517,0.000377,25.092524,-2.4362,0.040,9.48704,9.48704
694.00,9.45580,25.169548,0.000378,25.092448,-2.4358,0.040,9.49061,9.49061
695.00,9.46574,25.169676,0.000379,25.092428,-2.4355,0.040,9.49465,9.49465
696.00,9.47090,25.169862,0.000381,25.092494,-2.4354,0.040,9.49787,9.49787
697.00,9.47490,25.169871,0.000380,25.092440,-2.4353,0.041,9.50124,9.50124
698.00,9.47757,25.169934,0.000380,25.092437,-2.4352,0.041,9.50475,9.50475
699.00,9.48066,25.169957,0.000378,25.092435,-2.4351,0.041,9.50768,9.50768
700.00,9.48392,25.169972,0.000376,25.092422,-2.4349,0.041,9.51019,9.51019
701.00,9.48710,25.169986,0.000378,25.092436,-2.4346,0.041,9.51348,9.51348
702.00,9.49079,25.170147,0.000384,25.092576,-2.4344,0.041,9.51697,9.51697
703.00,9.49417,25.170332,0.000389,25.092666,-2.4341,0.041,9.51936,9.51936
704.00,9.49805,25.170489,0.000393,25.092808,-2.4340,0.041,9.52254,9.52254
705.00,9.50106,25.170560,0.000396,25.092825,-2.4337,0.041,9.52466,9.52466
706.00,9.50408,25.170552,0.000394,25.092805,-2.4334,0.041,9.52713,9.52713
707.00,9.50739,25.170552,0.000394,25.092702,-2.4331,0.041,9.52887,9.52887
708.00,9.51052,25.170517,0.000391,25.092639,-2.4327,0.041,9.53117,9.53117
709.00,9.51368,25.170623,0.000390,25.092683,-2.4324,0.042,9.53339,9.53339
710.00,9.51633,25.170645,0.000387,25.092684,-2.4322,0.042,9.53602,9.53602
711.00,9.51883,25.170872,0.000389,25.092833,-2.4320,0.042,9.53741,9.53741
712.00,9.52124,25.170943,0.000386,25.092835,-2.4318,0.042,9.53905,9.53905
713.00,9.52369,25.171066,0.000386,25.092895,-2.4317,0.042,9.54031,9.54031
714.00,9.52638,25.170968,0.000388,25.092726,-2.4315,0.042,9.54133,9.54133
715.00,9.52861,25.170894,0.000389,25.092598,-2.4313,0.042,9.54200,9.54200
716.00,9.53027,25.170922,0.000389,25.092605,-2.4311,0.042,9.54393,9.54393
717.00,9.53231,25.170943,0.000392,25.092646,-2.4309,0.042,9.54627,9.54627
718.00,9.53438,25.170833,0.000387,25.092536,-2.4306,0.042,9.54847,9.54847
719.00,9.53610,25.170945,0.000384,25.092665,-2.4303,0.043,9.54894,9.54894
720.00,9.53802,25.170990,0.000382,25.092718,-2.4301,0.043,9.54984,9.54984
721.00,9.53920,25.170879,0.000378,25.092502,-2.4299,0.043,9.54956,9.54956
722.00,9.54044,25.170980,0.000375,25.092595,-2.4296,0.044,9.54924,9.54924
723.00,9.54217,25.171188,0.000381,25.092761,-2.4293,0.044,9.54908,9.54908
724.00,9.54372,25.171245,0.000385,25.092753,-2.4292,0.044,9.55030,9.55030
725.00,9.54511,25.171443,0.000390,25.092846,-2.4290,0.044,9.55065,9.55065
726.00,9.54604,25.171594,0.000394,25.092940,-2.4288,0.044,9.55095,9.55095
727.00,9.54682,25.171549,0.000393,25.092778,-2.4286,0.044,9.55120,9.55120
728.00,9.54737,25.171452,0.000392,25.092631,-2.4284,0.044,9.55120,9.55120
729.00,9.54779,25.171424,0.000386,25.092584,-2.4282,0.044,9.55080,9.55080
730.00,9.54816,25.171364,0.000384,25.092553,-2.4280,0.044,9.55118,9.55118
731.00,9.54876,25.171241,0.000379,25.092421,-2.4278,0.044,9.55197,9.55197
732.00,9.54940,25.171305,0.000381,25.092443,-2.4277,0.044,9.55210,9.55210
733.00,9.54994,25.171398,0.000381,25.092445,-2.4276,0.044,9.55200,9.55200
734.00,9.55036,25.171455,0.000382,25.092419,-2.4275,0.044,9.55217,9.55217
735.00,9.55066,25.171587,0.000382,25.092453,-2.4274,0.045,9.55143,9.55143
736.00,9.55085,25.171804,0.000389,25.092696,-2.4271,0.045,9.55109,9.55109
737.00,9.55106,25.171712,0.000387,25.092697,-2.4266,0.045,9.55211,9.55211
738.00,9.55120,25.171681,0.000387,25.092702,-2.4261,0.045,9.55263,9.55263
739.00,9.55130,25.171779,0.000388,25.092804,-2.4258,0.045,9.55236,9.55236
740.00,9.55145,25.171804,0.000391,25.092794,-2.4254,0.045,9.55289,9.55289
741.00,9.55162,25.171759,0.000382,25.092694,-2.4251,0.045,9.55258,9.55258
742.00,9.55169,25.171950,0.000383,25.092755,-2.4249,0.045,9.55152,9.55152
743.00,9.55180,25.171953,0.000385,25.092735,-2.4247,0.045,9.55172,9.55172
744.00,9.55198,25.172071,0.000388,25.092752,-2.4245,0.046,9.55310,9.55310
745.00,9.55213,25.172089,0.000384,25.092652,-2.4243,0.046,9.55414,9.55414
746.00,9.55233,25.172198,0.000390,25.092671,-2.4242,0.046,9.55537,9.55537
747.00,9.55277,25.172258,0.000392,25.092675,-2.4240,0.046,9.55631,9.55631
748.00,9.55308,25.172303,0.000392,25.092625,-2.4239,0.046,9.55668,9.55668
749.00,9.55335,25.172224,0.000392,25.092575,-2.4237,0.046,9.55691,9.55691
750.00,9.55385,25.172272,0.000398,25.092656,-2.4234,0.046,9.55812,9.55812
751.00,9.55426,25.172330,0.000399,25.092683,-2.4232,0.046,9.55837,9.55837
752.00,9.55450,25.172304,0.000397,25.092629,-2.4230,0.046,9.55767,9.55767
753.00,9.55475,25.172399,0.000395,25.092709,-2.4228,0.046,9.55725,9.55725
754.00,9.55468,25.172449,0.000393,25.092659,-2.4226,0.046,9.55609,9.55609
755.00,9.55465,25.172543,0.000387,25.092684,-2.4224,0.047,9.55379,9.55379
756.00,9.55472,25.172428,0.000381,25.092503,-2.4222,0.047,9.55264,9.55264
757.00,9.55465,25.172503,0.000384,25.092518,-2.4220,0.047,9.55291,9.55291
758.00,9.55481,25.172466,0.000385,25.092452,-2.4217,0.047,9.55331,9.55331
759.00,9.55517,25.172377,0.000383,25.092360,-2.4216,0.047,9.55416,9.55416
760.00,9.55564,25.172314,0.000387,25.092258,-2.4213,0.047,9.55468,9.55468
761.00,9.55564,25.172372,0.000390,25.092319,-2.4212,0.047,9.55484,9.55484
762.00,9.55562,25.172309,0.000390,25.092210,-2.4210,0.047,9.55400,9.55400
763.00,9.55553,25.172397,0.000389,25.092176,-2.4208,0.047,9.55285,9.55285
764.00,9.55510,25.172537,0.000389,25.092257,-2.4206,0.047,9.55286,9.55286
765.00,9.55492,25.172632,0.000385,25.092305,-2.4203,0.048,9.55305,9.55305
766.00,9.55479,25.172773,0.000386,25.092376,-2.4200,0.048,9.55278,9.55278
767.00,9.55458,25.172867,0.000386,25.092428,-2.4196,0.048,9.55303,9.55303
768.00,9.55428,25.172916,0.000387,25.092466,-2.4194,0.048,9.55329,9.55329
769.00,9.55409,25.172847,0.000387,25.092401,-2.4190,0.048,9.55339,9.55339
770.00,9.55344,25.172819,0.000392,25.092390,-2.4187,0.048,9.55442,9.55442
771.00,9.55356,25.172736,0.000391,25.092309,-2.4183,0.048,9.55568,9.55568
772.00,9.55401,25.172789,0.000391,25.092341,-2.4180,0.048,9.55651,9.55651
773.00,9.55417,25.172884,0.000395,25.092432,-2.4177,0.048,9.55768,9.55768
774.00,9.55439,25.172953,0.000392,25.092453,-2.4177,0.048,9.55809,9.55809
775.00,9.55477,25.172970,0.000385,25.092444,-2.4176,0.049,9.55816,9.55816
776.00,9.55500,25.173135,0.000385,25.092542,-2.4174,0.049,9.55761,9.55761
777.00,9.55499,25.173192,0.000384,25.092590,-2.4171,0.049,9.55721,9.55721
778.00,9.55510,25.173236,0.000379,25.092521,-2.4168,0.049,9.55602,9.55602
779.00,9.55542,25.173327,0.000382,25.092545,-2.4163,0.049,9.55492,9.55492
780.00,9.55519,25.173373,0.000386,25.092543,-2.4161,0.049,9.55350,9.55350
781.00,9.55496,25.173431,0.000385,25.092601,-2.4159,0.049,9.55355,9.55355
782.00,9.55513,25.173438,0.000385,25.092487,-2.4158,0.050,9.55487,9.55487
783.00,9.55560,25.173567,0.000389,25.092589,-2.4157,0.049,9.55519,9.55519
784.00,9.55570,25.173604,0.000392,25.092586,-2.4154,0.049,9.55496,9.55496
785.00,9.55621,25.173801,0.000393,25.092709,-2.4152,0.050,9.55524,9.55524
786.00,9.55645,25.173727,0.000393,25.092623,-2.4151,0.050,9.55513,9.55513
787.00,9.55602,25.173712,0.000394,25.092719,-2.4149,0.050,9.55516,9.55516
788.00,9.55579,25.173577,0.000392,25.092614,-2.4147,0.050,9.55629,9.55629
789.00,9.55607,25.173655,0.000392,25.092693,-2.4147,0.050,9.55720,9.55720
790.00,9.55595,25.173589,0.000394,25.092647,-2.4145,0.050,9.55890,9.55890
791.00,9.55612,25.173551,0.000395,25.092571,-2.4141,0.050,9.55987,9.55987
792.00,9.55651,25.173653,0.000395,25.092545,-2.4138,0.050,9.55923,9.55923
793.00,9.55629,25.173880,0.000396,25.092716,-2.4135,0.050,9.55843,9.55843
794.00,9.55622,25.173920,0.000396,25.092682,-2.4133,0.050,9.55766,9.55766
795.00,9.55623,25.173993,0.000392,25.092661,-2.4131,0.050,9.55569,9.55569
796.00,9.55655,25.174174,0.000393,25.092796,-2.4128,0.051,9.55464,9.55464
797.00,9.55626,25.174152,0.000393,25.092787,-2.4126,0.051,9.55365,9.55365
798.00,9.55601,25.174029,0.000388,25.092675,-2.4124,0.051,9.55445,9.55445
799.00,9.55622,25.174112,0.000388,25.092770,-2.4121,0.051,9.55548,9.55548
800.00,9.55642,25.174152,0.000390,25.092823,-2.4118,0.051,9.55687,9.55687
801.00,9.55637,25.174196,0.000391,25.092783,-2.4117,0.051,9.55835,9.55835
802.00,9.55680,25.174192,0.000389,25.092746,-2.4117,0.052,9.56027,9.56027
803.00,9.55718,25.174274,0.000393,25.092800,-2.4115,0.052,9.55950,9.55950
804.00,9.55752,25.174062,0.000389,25.092602,-2.4113,0.052,9.55784,9.55784
805.00,9.55728,25.174041,0.000388,25.092630,-2.4112,0.052,9.55525,9.55525
806.00,9.55679,25.174074,0.000390,25.092738,-2.4109,0.052,9.54817,9.54817
807.00,9.55641,25.174039,0.000391,25.092739,-2.4104,0.052,9.53506,9.53506
808.00,9.55707,25.173886,0.000384,25.092616,-2.4101,0.052,9.51497,9.51497
809.00,9.55859,25.174014,0.000387,25.092700,-2.4100,0.052,9.48772,9.48772
810.00,9.56036,25.174033,0.000386,25.092549,-2.4098,0.052,9.45611,9.45611
@6,2.0001,4.0, 810.151000000005 
811.00,9.56210,25.173925,0.000380,25.092345,-2.4095,0.052,9.42579,9.42579
812.00,9.56064,25.174021,0.000379,25.092314,-2.4092,0.053,9.40018,9.40018
813.00,9.55528,25.174182,0.000384,25.092418,-2.4091,0.053,9.38300,9.38300
814.00,9.55020,25.174317,0.000385,25.092407,-2.4088,0.053,9.37342,9.37342
815.00,9.54668,25.174388,0.000385,25.092527,-2.4085,0.053,9.36826,9.36826
816.00,9.52658,25.174421,0.000387,25.092560,-2.4082,0.053,9.36514,9.36514
817.00,9.49643,25.174556,0.000387,25.092702,-2.4081,0.053,9.36235,9.36235
818.00,9.45451,25.174558,0.000386,25.092615,-2.4078,0.053,9.35923,9.35923
819.00,9.41408,25.174583,0.000384,25.092655,-2.4077,0.053,9.35730,9.35730
820.00,9.38906,25.174518,0.000383,25.092549,-2.4076,0.053,9.35709,9.35709
821.00,9.37519,25.174669,0.000386,25.092661,-2.4075,0.053,9.35957,9.35957
822.00,9.36855,25.174697,0.000387,25.092598,-2.4074,0.053,9.36369,9.36369
823.00,9.36855,25.174864,0.000389,25.092683,-2.4073,0.053,9.37008,9.37008
824.00,9.36597,25.174848,0.000387,25.092653,-2.4072,0.054,9.37568,9.37568
825.00,9.36302,25.175010,0.000389,25.092790,-2.4071,0.054,9.38220,9.38220
826.00,9.35955,25.175074,0.000391,25.092788,-2.4069,0.054,9.38856,9.38856
827.00,9.35465,25.175203,0.000392,25.092931,-2.4066,0.054,9.39582,9.39582
828.00,9.35293,25.175219,0.000394,25.092993,-2.4061,0.054,9.40233,9.40233
829.00,9.35647,25.175300,0.000396,25.093018,-2.4057,0.054,9.41077,9.41077
830.00,9.36215,25.175311,0.000398,25.092996,-2.4053,0.054,9.41988,9.41988
831.00,9.37168,25.175266,0.000395,25.092892,-2.4051,0.054,9.42855,9.42855
832.00,9.37535,25.175154,0.000394,25.092732,-2.4049,0.054,9.43568,9.43568
833.00,9.38478,25.175216,0.000396,25.092717,-2.4048,0.054,9.44315,9.44315
834.00,9.38453,25.175261,0.000396,25.092731,-2.4046,0.054,9.45005,9.45005
835.00,9.39461,25.175265,0.000393,25.092642,-2.4044,0.054,9.45496,9.45496
836.00,9.40366,25.175396,0.000392,25.092704,-2.4042,0.054,9.45978,9.45978
837.00,9.41142,25.175477,0.000391,25.092726,-2.4040,0.055,9.46574,9.46574
838.00,9.41749,25.175451,0.000386,25.092677,-2.4038,0.055,9.47116,9.47116
839.00,9.42663,25.175608,0.000387,25.092770,-2.4036,0.055,9.47586,9.47586
840.00,9.44012,25.175718,0.000392,25.092827,-2.4033,0.055,9.48062,9.48062
841.00,9.44700,25.175748,0.000394,25.092804,-2.4031,0.055,9.48537,9.48537
842.00,9.44725,25.175908,0.000397,25.092818,-2.4029,0.055,9.49038,9.49038
843.00,9.45471,25.176000,0.000400,25.092794,-2.4026,0.055,9.49517,9.49517
844.00,9.46109,25.176020,0.000397,25.092760,-2.4024,0.055,9.49961,9.49961
845.00,9.46491,25.175985,0.000392,25.092707,-2.4023,0.056,9.50340,9.50340
846.00,9.47110,25.175973,0.000392,25.092695,-2.4021,0.056,9.50631,9.50631
847.00,9.47680,25.175883,0.000388,25.092692,-2.4017,0.056,9.50908,9.50908
848.00,9.48190,25.175758,0.000384,25.092618,-2.4015,0.056,9.51177,9.51177
849.00,9.48451,25.175780,0.000388,25.092608,-2.4013,0.056,9.51560,9.51560
850.00,9.48905,25.175751,0.000386,25.092550,-2.4011,0.056,9.51958,9.51958
851.00,9.49491,25.175753,0.000383,25.092501,-2.4010,0.056,9.52297,9.52297
852.00,9.50145,25.175831,0.000386,25.092547,-2.4009,0.056,9.52506,9.52506
853.00,9.50447,25.175852,0.000387,25.092563,-2.4006,0.056,9.52671,9.52671
854.00,9.50631,25.175622,0.000381,25.092387,-2.4003,0.057,9.52765,9.52765
855.00,9.50904,25.175794,0.000386,25.092493,-2.4001,0.057,9.52911,9.52911
856.00,9.51107,25.175885,0.000390,25.092543,-2.3998,0.057,9.53155,9.53155
857.00,9.51540,25.175871,0.000385,25.092462,-2.3995,0.057,9.53364,9.53364
858.00,9.52005,25.175967,0.000384,25.092487,-2.3994,0.057,9.53640,9.53640
859.00,9.52357,25.176149,0.000385,25.092531,-2.3993,0.057,9.53858,9.53858
860.00,9.52460,25.176246,0.000382,25.092589,-2.3991,0.057,9.54086,9.54086
861.00,9.52617,25.176260,0.000377,25.092562,-2.3990,0.058,9.54257,9.54257
862.00,9.52836,25.176298,0.000378,25.092518,-2.3989,0.058,9.54468,9.54468
863.00,9.53044,25.176424,0.000380,25.092523,-2.3987,0.058,9.54611,9.54611
864.00,9.53228,25.176614,0.000384,25.092652,-2.3985,0.058,9.54790,9.54790
865.00,9.53420,25.176556,0.000385,25.092524,-2.3983,0.058,9.54899,9.54899
866.00,9.53626,25.176717,0.000387,25.092653,-2.3981,0.058,9.54947,9.54947
867.00,9.53801,25.176881,0.000391,25.092782,-2.3978,0.058,9.55031,9.55031
868.00,9.53970,25.176834,0.000387,25.092735,-2.3974,0.058,9.55092,9.55092
869.00,9.54151,25.176775,0.000387,25.092645,-2.3970,0.058,9.55173,9.55173
870.00,9.54272,25.176811,0.000389,25.092670,-2.3968,0.058,9.55216,9.55216
871.00,9.54392,25.176574,0.000386,25.092429,-2.3967,0.058,9.55317,9.55317
872.00,9.54507,25.176517,0.000386,25.092377,-2.3966,0.058,9.55455,9.55455
873.00,9.54662,25.176619,0.000388,25.092455,-2.3966,0.058,9.55580,9.55580
874.00,9.54804,25.176532,0.000381,25.092425,-2.3966,0.059,9.55671,9.55671
875.00,9.54931,25.176653,0.000383,25.092575,-2.3965,0.059,9.55744,9.55744
876.00,9.55027,25.176859,0.000390,25.092702,-2.3963,0.059,9.55780,9.55780
877.00,9.55128,25.176918,0.000389,25.092723,-2.3960,0.059,9.55755,9.55755
878.00,9.55214,25.176959,0.000388,25.092727,-2.3958,0.059,9.55730,9.55730
879.00,9.55284,25.177085,0.000390,25.092768,-2.3956,0.059,9.55635,9.55635
880.00,9.55342,25.177085,0.000384,25.092687,-2.3954,0.059,9.55622,9.55622
881.00,9.55401,25.177241,0.000383,25.092836,-2.3952,0.059,9.55742,9.55742
882.00,9.55481,25.177211,0.000381,25.092749,-2.3950,0.059,9.55879,9.55879
883.00,9.55577,25.177264,0.000384,25.092773,-2.3949,0.059,9.56105,9.56105
884.00,9.55670,25.177384,0.000385,25.092854,-2.3947,0.060,9.56342,9.56342
885.00,9.55736,25.177273,0.000388,25.092730,-2.3945,0.059,9.56488,9.56488
886.00,9.55809,25.177235,0.000387,25.092629,-2.3943,0.060,9.56460,9.56460
887.00,9.55886,25.177319,0.000390,25.092657,-2.3941,0.060,9.56402,9.56402
888.00,9.55953,25.177324,0.000389,25.092526,-2.3939,0.060,9.56274,9.56274
889.00,9.56001,25.177255,0.000387,25.092388,-2.3936,0.060,9.56236,9.56236
890.00,9.56028,25.177394,0.000385,25.092458,-2.3934,0.060,9.56230,9.56230
891.00,9.56095,25.177403,0.000385,25.092484,-2.3933,0.060,9.56156,9.56156
892.00,9.56105,25.177448,0.000383,25.092514,-2.3933,0.061,9.56205,9.56205
893.00,9.56126,25.177465,0.000381,25.092641,-2.3932,0.061,9.56358,9.56358
894.00,9.56133,25.177513,0.000382,25.092728,-2.3929,0.061,9.56373,9.56373
895.00,9.56164,25.177513,0.000384,25.092723,-2.3928,0.061,9.56373,9.56373
896.00,9.56230,25.177521,0.000385,25.092707,-2.3924,0.061,9.56438,9.56438
897.00,9.56256,25.177586,0.000387,25.092713,-2.3920,0.061,9.56397,9.56397
898.00,9.56268,25.177622,0.000387,25.092615,-2.3917,0.061,9.56313,9.56313
899.00,9.56325,25.177659,0.000394,25.092551,-2.3915,0.061,9.56262,9.56262
900.00,9.56347,25.177683,0.000396,25.092545,-2.3913,0.061,9.56136,9.56136
901.00,9.56318,25.177852,0.000398,25.092657,-2.3912,0.061,9.56067,9.56067
902.00,9.56288,25.177857,0.000400,25.092678,-2.3911,0.061,9.56020,9.56020
903.00,9.56258,25.177956,0.000401,25.092730,-2.3910,0.061,9.55991,9.55991
904.00,9.56235,25.177951,0.000394,25.092744,-2.3909,0.061,9.56018,9.56018
905.00,9.56224,25.178054,0.000392,25.092818,-2.3907,0.061,9.56173,9.56173
906.00,9.56218,25.178014,0.000389,25.092689,-2.3906,0.062,9.56357,9.56357
907.00,9.56248,25.177978,0.000383,25.092575,-2.3904,0.062,9.56507,9.56507
908.00,9.56250,25.177997,0.000383,25.092618,-2.3901,0.062,9.56530,9.56530
909.00,9.56275,25.178160,0.000389,25.092722,-2.3899,0.062,9.56534,9.56534
910.00,9.56277,25.178059,0.000388,25.092556,-2.3896,0.062,9.56447,9.56447
911.00,9.56301,25.178137,0.000393,25.092674,-2.3895,0.062,9.56315,9.56315
912.00,9.56275,25.178177,0.000393,25.092761,-2.3893,0.062,9.56246,9.56246
913.00,9.56246,25.178164,0.000396,25.092724,-2.3891,0.062,9.56184,9.56184
914.00,9.56244,25.178241,0.000395,25.092779,-2.3889,0.062,9.56135,9.56135
915.00,9.56238,25.178479,0.000399,25.093002,-2.3887,0.062,9.56193,9.56193
916.00,9.56246,25.178428,0.000391,25.092831,-2.3883,0.063,9.56308,9.56308
917.00,9.56268,25.178530,0.000392,25.092835,-2.3882,0.063,9.56320,9.56320
918.00,9.56260,25.178563,0.000388,25.092844,-2.3880,0.063,9.56363,9.56363
919.00,9.56286,25.178492,0.000386,25.092736,-2.3876,0.063,9.56412,9.56412
920.00,9.56304,25.178535,0.000385,25.092744,-2.3872,0.063,9.56490,9.56490
921.00,9.56341,25.178578,0.000393,25.092813,-2.3871,0.063,9.56463,9.56463
922.00,9.56380,25.178458,0.000393,25.092710,-2.3869,0.063,9.56498,9.56498
923.00,9.56388,25.178487,0.000393,25.092703,-2.3867,0.063,9.56487,9.56487
924.00,9.56399,25.178467,0.000391,25.092654,-2.3865,0.063,9.56549,9.56549
925.00,9.56417,25.178372,0.000390,25.092535,-2.3865,0.063,9.56550,9.56550
926.00,9.56417,25.178433,0.000385,25.092544,-2.3861,0.064,9.56552,9.56552
927.00,9.56397,25.178607,0.000386,25.092636,-2.3858,0.064,9.56497,9.56497
928.00,9.56391,25.178632,0.000385,25.092541,-2.3857,0.064,9.56557,9.56557
929.00,9.56411,25.178709,0.000387,25.092533,-2.3854,0.064,9.56581,9.56581
930.00,9.56427,25.178859,0.000387,25.092607,-2.3851,0.064,9.56512,9.56512
931.00,9.56453,25.178900,0.000388,25.092545,-2.3847,0.064,9.56483,9.56483
932.00,9.56454,25.179035,0.000393,25.092607,-2.3844,0.064,9.56486,9.56486
933.00,9.56459,25.179183,0.000399,25.092733,-2.3841,0.064,9.56462,9.56462
934.00,9.56484,25.179268,0.000399,25.092775,-2.3838,0.064,9.56401,9.56401
935.00,9.56487,25.179298,0.000397,25.092729,-2.3836,0.064,9.56459,9.56459
936.00,9.56502,25.179313,0.000396,25.092671,-2.3834,0.064,9.56560,9.56560
937.00,9.56523,25.179355,0.000393,25.092603,-2.3833,0.065,9.56634,9.56634
938.00,9.56526,25.179424,0.000390,25.092600,-2.3831,0.065,9.56608,9.56608
939.00,9.56533,25.179413,0.000387,25.092567,-2.3829,0.065,9.56633,9.56633
940.00,9.56529,25.179352,0.000388,25.092475,-2.3827,0.065,9.56613,9.56613
941.00,9.56539,25.179465,0.000393,25.092593,-2.3826,0.065,9.56614,9.56614
942.00,9.56547,25.179400,0.000394,25.092569,-2.3824,0.065,9.56570,9.56570
943.00,9.56556,25.179353,0.000392,25.092572,-2.3821,0.065,9.56610,9.56610
944.00,9.56547,25.179465,0.000396,25.092672,-2.3818,0.065,9.56539,9.56539
945.00,9.56534,25.179525,0.000396,25.092699,-2.3817,0.065,9.56531,9.56531
946.00,9.56533,25.179487,0.000393,25.092682,-2.3816,0.065,9.56513,9.56513
947.00,9.56561,25.179518,0.000392,25.092670,-2.3815,0.066,9.56617,9.56617
948.00,9.56590,25.179542,0.000394,25.092635,-2.3815,0.066,9.56699,9.56699
949.00,9.56601,25.179527,0.000390,25.092531,-2.3814,0.066,9.56836,9.56836
950.00,9.56607,25.179568,0.000389,25.092517,-2.3813,0.066,9.56840,9.56840
951.00,9.56622,25.179622,0.000391,25.092508,-2.3810,0.066,9.56863,9.56863
952.00,9.56655,25.179599,0.000388,25.092469,-2.3807,0.066,9.56910,9.56910
953.00,9.56674,25.179646,0.000386,25.092482,-2.3803,0.066,9.56896,9.56896
954.00,9.56668,25.179674,0.000388,25.092532,-2.3800,0.066,9.56831,9.56831
955.00,9.56684,25.179693,0.000387,25.092579,-2.3795,0.066,9.56711,9.56711
956.00,9.56698,25.179766,0.000384,25.092532,-2.3791,0.067,9.56260,9.56260
957.00,9.56715,25.179888,0.000388,25.092604,-2.3789,0.067,9.55348,9.55348
958.00,9.56793,25.179976,0.000390,25.092647,-2.3786,0.067,9.54067,9.54067
959.00,9.56858,25.179995,0.000390,25.092644,-2.3784,0.067,9.52239,9.52239
960.00,9.56800,25.179973,0.000390,25.092544,-2.3782,0.067,9.50171,9.50171
@7,2.0001,4.0, 960.083000000006 
961.00,9.56812,25.179917,0.000392,25.092586,-2.3780,0.067,9.48139,9.48139
962.00,9.57032,25.179961,0.000386,25.092650,-2.3779,0.067,9.46443,9.46443
963.00,9.56910,25.179916,0.000384,25.092578,-2.3778,0.067,9.45097,9.45097
964.00,9.56616,25.179932,0.000385,25.092561,-2.3776,0.067,9.44419,9.44419
965.00,9.55997,25.180097,0.000390,25.092711,-2.3774,0.067,9.44085,9.44085
966.00,9.54570,25.180287,0.000392,25.092794,-2.3771,0.067,9.43918,9.43918
967.00,9.52615,25.180326,0.000392,25.092681,-2.3768,0.067,9.43756,9.43756
968.00,9.50488,25.180434,0.000391,25.092693,-2.3766,0.068,9.43539,9.43539
969.00,9.47522,25.180567,0.000388,25.092660,-2.3764,0.068,9.43268,9.43268
970.00,9.45657,25.180538,0.000382,25.092556,-2.3762,0.068,9.43032,9.43032
971.00,9.44429,25.180565,0.000382,25.092569,-2.3761,0.068,9.42919,9.42919
972.00,9.44121,25.180634,0.000384,25.092687,-2.3759,0.068,9.42812,9.42812
973.00,9.43792,25.180651,0.000381,25.092673,-2.3757,0.068,9.42930,9.42930
974.00,9.44111,25.180734,0.000381,25.092747,-2.3754,0.068,9.43257,9.43257
975.00,9.43995,25.180798,0.000382,25.092800,-2.3752,0.069,9.43656,9.43656
976.00,9.43562,25.180669,0.000381,25.092586,-2.3750,0.069,9.43954,9.43954
977.00,9.43321,25.180752,0.000385,25.092576,-2.3747,0.069,9.44333,9.44333
978.00,9.42705,25.180773,0.000388,25.092615,-2.3744,0.069,9.44757,9.44757
979.00,9.42759,25.180739,0.000389,25.092568,-2.3743,0.068,9.45104,9.45104
980.00,9.42808,25.180799,0.000389,25.092594,-2.3741,0.068,9.45477,9.45477
981.00,9.43003,25.180964,0.000390,25.092714,-2.3740,0.069,9.46010,9.46010
982.00,9.42814,25.180929,0.000386,25.092604,-2.3739,0.069,9.46641,9.46641
983.00,9.43283,25.181071,0.000387,25.092631,-2.3738,0.069,9.47237,9.47237
984.00,9.44381,25.181113,0.000386,25.092608,-2.3737,0.069,9.47748,9.47748
985.00,9.44794,25.181081,0.000385,25.092561,-2.3735,0.069,9.48198,9.48198
986.00,9.44504,25.181046,0.000384,25.092568,-2.3733,0.069,9.48629,9.48629
987.00,9.44702,25.181131,0.000385,25.092627,-2.3731,0.070,9.49060,9.49060
988.00,9.45390,25.181072,0.000386,25.092534,-2.3728,0.070,9.49461,9.49461
989.00,9.46128,25.181105,0.000388,25.092583,-2.3726,0.070,9.49831,9.49831
990.00,9.46666,25.181217,0.000390,25.092635,-2.3725,0.070,9.50194,9.50194
991.00,9.47173,25.181233,0.000390,25.092573,-2.3725,0.070,9.50531,9.50531
992.00,9.47853,25.181195,0.000388,25.092572,-2.3726,0.070,9.50757,9.50757
993.00,9.48367,25.181251,0.000389,25.092674,-2.3725,0.070,9.50997,9.50997
994.00,9.48680,25.181278,0.000390,25.092651,-2.3722,0.070,9.51301,9.51301
995.00,9.48917,25.181278,0.000391,25.092587,-2.3718,0.070,9.51625,9.51625
996.00,9.49352,25.181384,0.000392,25.092665,-2.3713,0.071,9.51854,9.51854
997.00,9.49909,25.181350,0.000391,25.092598,-2.3709,0.071,9.52102,9.52102
998.00,9.50238,25.181377,0.000388,25.092502,-2.3706,0.071,9.52324,9.52324
999.00,9.50539,25.181491,0.000389,25.092572,-2.3705,0.071,9.52460,9.52460
1000.00,9.50760,25.181529,0.000391,25.092578,-2.3704,0.071,9.52583,9.52583
1001.00,9.51032,25.181518,0.000391,25.092526,-2.3703,0.071,9.52848,9.52848
1002.00,9.51327,25.181690,0.000394,25.092628,-2.3701,0.071,9.53084,9.53084
1003.00,9.51580,25.181772,0.000398,25.092682,-2.3698,0.071,9.53302,9.53302
1004.00,9.51797,25.181744,0.000398,25.092642,-2.3696,0.071,9.53596,9.53596
1005.00,9.51998,25.181812,0.000397,25.092671,-2.3694,0.071,9.53877,9.53877
1006.00,9.52228,25.181844,0.000394,25.092667,-2.3693,0.072,9.54104,9.54104
1007.00,9.52472,25.181711,0.000391,25.092597,-2.3693,0.072,9.54242,9.54242
1008.00,9.52703,25.181694,0.000391,25.092635,-2.3693,0.072,9.54341,9.54341
1009.00,9.52938,25.181621,0.000389,25.092557,-2.3692,0.072,9.54410,9.54410
1010.00,9.53160,25.181661,0.000389,25.092604,-2.3692,0.072,9.54493,9.54493
1011.00,9.53343,25.181667,0.000394,25.092650,-2.3692,0.072,9.54632,9.54632
1012.00,9.53496,25.181843,0.000396,25.092762,-2.3690,0.072,9.54845,9.54845
1013.00,9.53676,25.181759,0.000392,25.092591,-2.3687,0.072,9.55038,9.55038
1014.00,9.53865,25.181903,0.000393,25.092589,-2.3684,0.072,9.55209,9.55209
1015.00,9.54061,25.181845,0.000395,25.092495,-2.3681,0.072,9.55320,9.55320
1016.00,9.54219,25.181879,0.000392,25.092407,-2.3678,0.072,9.55267,9.55267
1017.00,9.54403,25.181900,0.000392,25.092336,-2.3674,0.072,9.55286,9.55286
1018.00,9.54580,25.182166,0.000396,25.092523,-2.3671,0.072,9.55397,9.55397
1019.00,9.54744,25.182119,0.000396,25.092531,-2.3667,0.072,9.55456,9.55456
1020.00,9.54853,25.182224,0.000394,25.092574,-2.3665,0.072,9.55566,9.55566
1021.00,9.54917,25.182296,0.000392,25.092620,-2.3662,0.072,9.55721,9.55721
1022.00,9.55025,25.182271,0.000391,25.092573,-2.3662,0.073,9.55878,9.55878
1023.00,9.55125,25.182182,0.000389,25.092538,-2.3662,0.073,9.55952,9.55952
1024.00,9.55234,25.182335,0.000387,25.092621,-2.3663,0.073,9.56133,9.56133
1025.00,9.55341,25.182330,0.000385,25.092624,-2.3662,0.073,9.56280,9.56280
1026.00,9.55463,25.182374,0.000388,25.092661,-2.3659,0.073,9.56398,9.56398
1027.00,9.55598,25.182454,0.000390,25.092716,-2.3656,0.073,9.56436,9.56436
1028.00,9.55717,25.182473,0.000389,25.092683,-2.3652,0.073,9.56480,9.56480
1029.00,9.55792,25.182415,0.000387,25.092568,-2.3648,0.073,9.56524,9.56524
1030.00,9.55887,25.182467,0.000386,25.092533,-2.3646,0.074,9.56553,9.56553
1031.00,9.55963,25.182516,0.000383,25.092504,-2.3645,0.074,9.56614,9.56614
1032.00,9.56046,25.182575,0.000382,25.092512,-2.3642,0.074,9.56698,9.56698
1033.00,9.56127,25.182558,0.000382,25.092463,-2.3641,0.074,9.56755,9.56755
1034.00,9.56195,25.182586,0.000382,25.092473,-2.3640,0.074,9.56686,9.56686
1035.00,9.56256,25.182603,0.000383,25.092539,-2.3638,0.074,9.56704,9.56704
1036.00,9.56336,25.182557,0.000387,25.092513,-2.3635,0.074,9.56730,9.56730
1037.00,9.56413,25.182573,0.000387,25.092513,-2.3631,0.074,9.56786,9.56786
1038.00,9.56475,25.182664,0.000385,25.092583,-2.3626,0.075,9.56813,9.56813
1039.00,9.56530,25.182712,0.000386,25.092629,-2.3623,0.075,9.56901,9.56901
1040.00,9.56587,25.182786,0.000391,25.092557,-2.3621,0.075,9.56921,9.56921
1041.00,9.56636,25.182829,0.000391,25.092564,-2.3622,0.075,9.56895,9.56895
1042.00,9.56682,25.182889,0.000390,25.092581,-2.3622,0.075,9.56900,9.56900
1043.00,9.56728,25.182855,0.000391,25.092489,-2.3622,0.075,9.56959,9.56959
1044.00,9.56766,25.182930,0.000393,25.092574,-2.3620,0.075,9.56986,9.56986
1045.00,9.56785,25.182987,0.000388,25.092695,-2.3618,0.075,9.56979,9.56979
1046.00,9.56798,25.183094,0.000388,25.092745,-2.3615,0.075,9.56939,9.56939
1047.00,9.56807,25.183175,0.000391,25.092754,-2.3612,0.075,9.56927,9.56927
1048.00,9.56844,25.183331,0.000394,25.092836,-2.3610,0.076,9.56906,9.56906
1049.00,9.56872,25.183370,0.000396,25.092776,-2.3608,0.076,9.56955,9.56955
1050.00,9.56901,25.183484,0.000401,25.092745,-2.3606,0.075,9.57086,9.57086
1051.00,9.56939,25.183598,0.000401,25.092731,-2.3603,0.076,9.57223,9.57223
1052.00,9.56950,25.183540,0.000395,25.092627,-2.3602,0.076,9.57192,9.57192
1053.00,9.56968,25.183572,0.000394,25.092653,-2.3600,0.076,9.57275,9.57275
1054.00,9.57008,25.183667,0.000391,25.092626,-2.3598,0.076,9.57323,9.57323
1055.00,9.57045,25.183614,0.000389,25.092602,-2.3595,0.076,9.57239,9.57239
1056.00,9.57065,25.183638,0.000392,25.092614,-2.3593,0.076,9.57241,9.57241
1057.00,9.57081,25.183694,0.000394,25.092604,-2.3590,0.076,9.57320,9.57320
1058.00,9.57102,25.183705,0.000390,25.092497,-2.3590,0.076,9.57293,9.57293
1059.00,9.57118,25.183713,0.000391,25.092563,-2.3589,0.076,9.57324,9.57324
1060.00,9.57155,25.183692,0.000388,25.092465,-2.3588,0.077,9.57330,9.57330
1061.00,9.57174,25.183724,0.000387,25.092516,-2.3587,0.077,9.57262,9.57262
1062.00,9.57171,25.183776,0.000391,25.092570,-2.3585,0.077,9.57244,9.57244
1063.00,9.57175,25.183887,0.000394,25.092700,-2.3582,0.077,9.57231,9.57231
1064.00,9.57190,25.183930,0.000395,25.092677,-2.3580,0.077,9.57109,9.57109
1065.00,9.57186,25.184098,0.000397,25.092824,-2.3576,0.077,9.56981,9.56981
1066.00,9.57154,25.184149,0.000395,25.092782,-2.3574,0.077,9.56898,9.56898
1067.00,9.57149,25.184225,0.000393,25.092811,-2.3571,0.077,9.56822,9.56822
1068.00,9.57150,25.184218,0.000390,25.092779,-2.3569,0.078,9.56811,9.56811
1069.00,9.57145,25.184194,0.000390,25.092747,-2.3567,0.078,9.56844,9.56844
1070.00,9.57121,25.184103,0.000387,25.092624,-2.3566,0.078,9.56963,9.56963
1071.00,9.57121,25.184047,0.000387,25.092566,-2.3566,0.078,9.57063,9.57063
1072.00,9.57123,25.184088,0.000386,25.092563,-2.3565,0.078,9.57074,9.57074
1073.00,9.57089,25.184045,0.000387,25.092536,-2.3562,0.078,9.57053,9.57053
1074.00,9.57070,25.184117,0.000389,25.092594,-2.3560,0.078,9.57032,9.57032
1075.00,9.57048,25.184150,0.000391,25.092599,-2.3558,0.078,9.56989,9.56989
1076.00,9.57031,25.184188,0.000387,25.092641,-2.3555,0.078,9.57024,9.57024
1077.00,9.56978,25.184131,0.000388,25.092582,-2.3554,0.078,9.57106,9.57106
1078.00,9.56981,25.184189,0.000389,25.092544,-2.3554,0.078,9.57106,9.57106
1079.00,9.57002,25.184263,0.000386,25.092495,-2.3553,0.078,9.57100,9.57100
1080.00,9.57014,25.184333,0.000386,25.092475,-2.3550,0.078,9.57143,9.57143
1081.00,9.57022,25.184421,0.000389,25.092468,-2.3547,0.078,9.57113,9.57113
1082.00,9.57025,25.184519,0.000393,25.092476,-2.3544,0.078,9.57101,9.57101
1083.00,9.57032,25.184564,0.000390,25.092453,-2.3540,0.079,9.57175,9.57175
1084.00,9.57045,25.184575,0.000389,25.092480,-2.3538,0.079,9.57213,9.57213
1085.00,9.57060,25.184656,0.000387,25.092562,-2.3537,0.079,9.57221,9.57221
1086.00,9.57089,25.184731,0.000387,25.092613,-2.3537,0.079,9.57211,9.57211
1087.00,9.57115,25.184824,0.000386,25.092653,-2.3536,0.079,9.57248,9.57248
1088.00,9.57140,25.184863,0.000388,25.092656,-2.3535,0.079,9.57232,9.57232
1089.00,9.57140,25.184927,0.000390,25.092734,-2.3533,0.079,9.57234,9.57234
1090.00,9.57147,25.184900,0.000391,25.092673,-2.3531,0.079,9.57229,9.57229
1091.00,9.57141,25.184838,0.000390,25.092556,-2.3528,0.079,9.57191,9.57191
1092.00,9.57125,25.184894,0.000390,25.092606,-2.3526,0.080,9.57046,9.57046
1093.00,9.57124,25.184993,0.000390,25.092739,-2.3525,0.080,9.56979,9.56979
1094.00,9.57122,25.184888,0.000388,25.092589,-2.3525,0.080,9.56929,9.56929
1095.00,9.57128,25.184963,0.000392,25.092629,-2.3524,0.080,9.56913,9.56913
1096.00,9.57127,25.185013,0.000395,25.092706,-2.3522,0.080,9.56962,9.56962
1097.00,9.57112,25.185043,0.000395,25.092729,-2.3522,0.080,9.57032,9.57032
1098.00,9.57109,25.185082,0.000395,25.092647,-2.3520,0.080,9.57059,9.57059
1099.00,9.57110,25.185244,0.000396,25.092691,-2.3517,0.080,9.56990,9.56990
1100.00,9.57111,25.185335,0.000393,25.092742,-2.3513,0.080,9.56898,9.56898
1101.00,9.57087,25.185473,0.000391,25.092741,-2.3510,0.081,9.56888,9.56888
1102.00,9.57052,25.185370,0.000387,25.092589,-2.3506,0.081,9.56966,9.56966
1103.00,9.57022,25.185408,0.000386,25.092659,-2.3502,0.081,9.57047,9.57047
1104.00,9.57009,25.185536,0.000389,25.092717,-2.3500,0.081,9.57166,9.57166
1105.00,9.56963,25.185575,0.000393,25.092708,-2.3500,0.081,9.57320,9.57320
1106.00,9.56916,25.185585,0.000394,25.092738,-2.3500,0.081,9.57221,9.57221
1107.00,9.56947,25.185746,0.000396,25.092884,-2.3499,0.081,9.56708,9.56708
1108.00,9.56931,25.185782,0.000398,25.092840,-2.3499,0.081,9.55818,9.55818
1109.00,9.56893,25.185745,0.000393,25.092794,-2.3497,0.081,9.54652,9.54652
1110.00,9.56793,25.185759,0.000388,25.092799,-2.3494,0.082,9.53203,9.53203
1111.00,9.56933,25.185676,0.000386,25.092749,-2.3490,0.082,9.51892,9.51892
@8,2.0001,4.0, 1110.128 
1112.00,9.57323,25.185626,0.000383,25.092696,-2.3488,0.082,9.50818,9.50818
1113.00,9.57391,25.185631,0.000381,25.092743,-2.3486,0.082,9.50129,9.50129
1114.00,9.57405,25.185560,0.000383,25.092691,-2.3485,0.082,9.49800,9.49800
1115.00,9.57382,25.185598,0.000386,25.092648,-2.3485,0.082,9.49745,9.49745
1116.00,9.56437,25.185673,0.000389,25.092654,-2.3484,0.082,9.49762,9.49762
1117.00,9.54844,25.185708,0.000391,25.092649,-2.3482,0.082,9.49817,9.49817
1118.00,9.53089,25.185754,0.000388,25.092621,-2.3480,0.082,9.49889,9.49889
1119.00,9.51482,25.185871,0.000387,25.092675,-2.3477,0.082,9.49899,9.49899
1120.00,9.50161,25.185875,0.000384,25.092682,-2.3474,0.082,9.49820,9.49820
1121.00,9.49844,25.185859,0.000382,25.092624,-2.3472,0.083,9.49693,9.49693
1122.00,9.49416,25.185866,0.000382,25.092578,-2.3470,0.083,9.49614,9.49614
1123.00,9.49513,25.185941,0.000383,25.092564,-2.3469,0.083,9.49572,9.49572
1124.00,9.49825,25.185998,0.000383,25.092571,-2.3469,0.083,9.49654,9.49654
1125.00,9.49897,25.186198,0.000386,25.092659,-2.3467,0.083,9.49870,9.49870
1126.00,9.49869,25.186398,0.000385,25.092773,-2.3466,0.083,9.50162,9.50162
1127.00,9.49881,25.186560,0.000387,25.092900,-2.3465,0.083,9.50497,9.50497
1128.00,9.49898,25.186571,0.000389,25.092902,-2.3462,0.084,9.50783,9.50783
1129.00,9.49812,25.186552,0.000390,25.092902,-2.3459,0.084,9.50966,9.50966
1130.00,9.49488,25.186465,0.000391,25.092786,-2.3456,0.084,9.51158,9.51158
1131.00,9.49318,25.186463,0.000394,25.092737,-2.3455,0.084,9.51337,9.51337
1132.00,9.49360,25.186534,0.000395,25.092752,-2.3454,0.083,9.51526,9.51526
1133.00,9.49807,25.186532,0.000394,25.092721,-2.3452,0.083,9.51697,9.51697
1134.00,9.50199,25.186556,0.000396,25.092697,-2.3451,0.083,9.51893,9.51893
1135.00,9.50499,25.186581,0.000396,25.092735,-2.3449,0.083,9.52110,9.52110
1136.00,9.50774,25.186590,0.000394,25.092741,-2.3445,0.084,9.52369,9.52369
1137.00,9.50967,25.186527,0.000393,25.092637,-2.3441,0.084,9.52660,9.52660
1138.00,9.51153,25.186495,0.000388,25.092564,-2.3439,0.084,9.52959,9.52959
1139.00,9.51346,25.186591,0.000388,25.092563,-2.3437,0.084,9.53308,9.53308
1140.00,9.51529,25.186670,0.000388,25.092538,-2.3436,0.084,9.53526,9.53526
1141.00,9.51714,25.186688,0.000389,25.092495,-2.3435,0.084,9.53749,9.53749
1142.00,9.51941,25.186707,0.000389,25.092477,-2.3434,0.084,9.53868,9.53868
1143.00,9.52192,25.186823,0.000393,25.092551,-2.3433,0.084,9.54050,9.54050
1144.00,9.52454,25.186848,0.000391,25.092616,-2.3429,0.085,9.54188,9.54188
1145.00,9.52701,25.186814,0.000388,25.092619,-2.3426,0.085,9.54393,9.54393
1146.00,9.52954,25.186795,0.000388,25.092601,-2.3422,0.085,9.54530,9.54530
1147.00,9.53165,25.186813,0.000385,25.092577,-2.3420,0.085,9.54643,9.54643
1148.00,9.53369,25.186795,0.000383,25.092526,-2.3417,0.085,9.54731,9.54731
1149.00,9.53567,25.186857,0.000386,25.092556,-2.3416,0.085,9.54915,9.54915
1150.00,9.53753,25.186900,0.000384,25.092593,-2.3414,0.085,9.55151,9.55151
1151.00,9.53915,25.186969,0.000382,25.092621,-2.3413,0.085,9.55381,9.55381
1152.00,9.54137,25.187070,0.000387,25.092636,-2.3412,0.085,9.55682,9.55682
1153.00,9.54354,25.187175,0.000391,25.092706,-2.3411,0.085,9.55936,9.55936
1154.00,9.54543,25.187201,0.000391,25.092647,-2.3409,0.086,9.56058,9.56058
1155.00,9.54696,25.187271,0.000392,25.092643,-2.3408,0.086,9.56114,9.56114
1156.00,9.54862,25.187324,0.000396,25.092680,-2.3407,0.086,9.56172,9.56172
1157.00,9.55036,25.187328,0.000396,25.092748,-2.3406,0.086,9.56244,9.56244
1158.00,9.55178,25.187352,0.000396,25.092718,-2.3404,0.086,9.56353,9.56353
1159.00,9.55380,25.187273,0.000393,25.092668,-2.3403,0.086,9.56484,9.56484
1160.00,9.55572,25.187285,0.000395,25.092701,-2.3401,0.086,9.56575,9.56575
1161.00,9.55694,25.187316,0.000391,25.092671,-2.3398,0.086,9.56767,9.56767
1162.00,9.55826,25.187281,0.000389,25.092534,-2.3397,0.086,9.56935,9.56935
1163.00,9.55957,25.187303,0.000385,25.092517,-2.3397,0.087,9.57066,9.57066
1164.00,9.56099,25.187371,0.000386,25.092485,-2.3395,0.087,9.57194,9.57194
1165.00,9.56239,25.187388,0.000385,25.092413,-2.3394,0.087,9.57319,9.57319
1166.00,9.56404,25.187468,0.000388,25.092451,-2.3392,0.087,9.57247,9.57247
1167.00,9.56571,25.187473,0.000385,25.092430,-2.3389,0.087,9.57165,9.57165
1168.00,9.56630,25.187597,0.000387,25.092482,-2.3385,0.087,9.57146,9.57146
1169.00,9.56683,25.187622,0.000386,25.092433,-2.3382,0.087,9.57132,9.57132
1170.00,9.56769,25.187765,0.000386,25.092530,-2.3379,0.087,9.57168,9.57168
1171.00,9.56854,25.187835,0.000385,25.092574,-2.3378,0.087,9.57293,9.57293
1172.00,9.56924,25.187879,0.000387,25.092593,-2.3379,0.087,9.57449,9.57449
1173.00,9.56989,25.187893,0.000390,25.092587,-2.3379,0.087,9.57506,9.57506
1174.00,9.57078,25.188128,0.000397,25.092769,-2.3377,0.087,9.57513,9.57513
1175.00,9.57165,25.188108,0.000396,25.092728,-2.3375,0.087,9.57510,9.57510
1176.00,9.57211,25.188128,0.000396,25.092689,-2.3373,0.087,9.57495,9.57495
1177.00,9.57263,25.188285,0.000396,25.092848,-2.3370,0.088,9.57527,9.57527
1178.00,9.57320,25.188281,0.000395,25.092837,-2.3366,0.088,9.57489,9.57489
1179.00,9.57355,25.188279,0.000393,25.092790,-2.3363,0.088,9.57642,9.57642
1180.00,9.57415,25.188274,0.000393,25.092691,-2.3361,0.088,9.57813,9.57813
1181.00,9.57469,25.188240,0.000391,25.092604,-2.3360,0.088,9.57896,9.57896
1182.00,9.57496,25.188240,0.000388,25.092511,-2.3361,0.088,9.57914,9.57914
1183.00,9.57525,25.188297,0.000385,25.092534,-2.3362,0.089,9.57994,9.57994
1184.00,9.57532,25.188297,0.000383,25.092547,-2.3363,0.089,9.57840,9.57840
1185.00,9.57540,25.188342,0.000387,25.092569,-2.3363,0.089,9.57697,9.57697
1186.00,9.57592,25.188537,0.000394,25.092770,-2.3360,0.089,9.57613,9.57613
1187.00,9.57646,25.188553,0.000397,25.092789,-2.3356,0.089,9.57522,9.57522
1188.00,9.57671,25.188527,0.000399,25.092748,-2.3352,0.089,9.57472,9.57472
1189.00,9.57648,25.188425,0.000400,25.092594,-2.3348,0.089,9.57487,9.57487
1190.00,9.57633,25.188340,0.000393,25.092554,-2.3346,0.089,9.57515,9.57515
1191.00,9.57643,25.188313,0.000389,25.092467,-2.3344,0.089,9.57633,9.57633
1192.00,9.57655,25.188434,0.000393,25.092515,-2.3342,0.089,9.57724,9.57724
1193.00,9.57677,25.188497,0.000388,25.092452,-2.3340,0.089,9.57788,9.57788
1194.00,9.57704,25.188510,0.000383,25.092418,-2.3338,0.090,9.57921,9.57921
1195.00,9.57729,25.188659,0.000385,25.092498,-2.3337,0.090,9.57906,9.57906
1196.00,9.57739,25.188684,0.000383,25.092435,-2.3335,0.090,9.57853,9.57853
1197.00,9.57746,25.188732,0.000381,25.092371,-2.3334,0.090,9.57808,9.57808
1198.00,9.57743,25.188684,0.000386,25.092341,-2.3332,0.090,9.57714,9.57714
1199.00,9.57717,25.188823,0.000390,25.092437,-2.3331,0.090,9.57539,9.57539
1200.00,9.57677,25.188810,0.000390,25.092384,-2.3330,0.090,9.57565,9.57565
1201.00,9.57663,25.188832,0.000390,25.092414,-2.3329,0.090,9.57557,9.57557
1202.00,9.57659,25.188809,0.000387,25.092409,-2.3328,0.090,9.57543,9.57543
1203.00,9.57641,25.188916,0.000383,25.092497,-2.3327,0.090,9.57602,9.57602
1204.00,9.57664,25.189004,0.000386,25.092549,-2.3324,0.090,9.57754,9.57754
1205.00,9.57677,25.189075,0.000390,25.092565,-2.3321,0.090,9.57723,9.57723
1206.00,9.57684,25.189083,0.000390,25.092516,-2.3317,0.091,9.57743,9.57743
1207.00,9.57710,25.189113,0.000394,25.092509,-2.3314,0.090,9.57799,9.57799
1208.00,9.57720,25.189190,0.000398,25.092560,-2.3313,0.090,9.57790,9.57790
1209.00,9.57727,25.189180,0.000395,25.092526,-2.3313,0.091,9.57679,9.57679
1210.00,9.57720,25.189354,0.000395,25.092625,-2.3313,0.091,9.57683,9.57683
1211.00,9.57717,25.189411,0.000394,25.092617,-2.3311,0.091,9.57686,9.57686
1212.00,9.57707,25.189398,0.000391,25.092620,-2.3310,0.091,9.57674,9.57674
1213.00,9.57702,25.189521,0.000391,25.092671,-2.3308,0.092,9.57689,9.57689
1214.00,9.57701,25.189466,0.000387,25.092571,-2.3306,0.092,9.57846,9.57846
1215.00,9.57723,25.189319,0.000386,25.092397,-2.3305,0.092,9.58006,9.58006
1216.00,9.57762,25.189330,0.000389,25.092406,-2.3303,0.092,9.58125,9.58125
1217.00,9.57790,25.189432,0.000392,25.092463,-2.3302,0.092,9.58190,9.58190
1218.00,9.57813,25.189294,0.000391,25.092326,-2.3300,0.092,9.58244,9.58244
1219.00,9.57852,25.189383,0.000397,25.092382,-2.3298,0.092,9.58216,9.58216
1220.00,9.57884,25.189381,0.000393,25.092410,-2.3296,0.092,9.58159,9.58159
1221.00,9.57900,25.189358,0.000391,25.092366,-2.3295,0.092,9.58079,9.58079
1222.00,9.57927,25.189258,0.000390,25.092225,-2.3294,0.092,9.58014,9.58014
1223.00,9.57936,25.189363,0.000390,25.092294,-2.3292,0.092,9.57989,9.57989
1224.00,9.57959,25.189433,0.000388,25.092346,-2.3288,0.092,9.58020,9.58020
1225.00,9.57954,25.189481,0.000391,25.092300,-2.3285,0.092,9.58065,9.58065
1226.00,9.57983,25.189636,0.000392,25.092425,-2.3282,0.092,9.58099,9.58099
1227.00,9.58005,25.189900,0.000394,25.092590,-2.3278,0.092,9.58171,9.58171
1228.00,9.58016,25.190013,0.000391,25.092588,-2.3277,0.093,9.58167,9.58167
1229.00,9.58016,25.190130,0.000389,25.092667,-2.3276,0.093,9.58011,9.58011
1230.00,9.58039,25.190232,0.000387,25.092756,-2.3277,0.093,9.57978,9.57978
1231.00,9.58069,25.190292,0.000388,25.092712,-2.3277,0.093,9.58048,9.58048
1232.00,9.58098,25.190238,0.000386,25.092615,-2.3276,0.093,9.58055,9.58055
1233.00,9.58124,25.190233,0.000389,25.092576,-2.3271,0.093,9.58072,9.58072
1234.00,9.58108,25.190191,0.000389,25.092478,-2.3268,0.093,9.58225,9.58225
1235.00,9.58104,25.190160,0.000392,25.092384,-2.3265,0.093,9.58186,9.58186
1236.00,9.58085,25.190103,0.000390,25.092376,-2.3262,0.093,9.58062,9.58062
1237.00,9.58086,25.190192,0.000389,25.092482,-2.3261,0.093,9.57984,9.57984
1238.00,9.58068,25.190179,0.000393,25.092450,-2.3260,0.093,9.57873,9.57873
1239.00,9.58067,25.190266,0.000392,25.092546,-2.3259,0.094,9.57790,9.57790
1240.00,9.58093,25.190380,0.000393,25.092652,-2.3257,0.094,9.57772,9.57772
1241.00,9.58042,25.190524,0.000394,25.092728,-2.3255,0.094,9.57897,9.57897
1242.00,9.58031,25.190568,0.000397,25.092761,-2.3254,0.094,9.57987,9.57987
1243.00,9.58060,25.190605,0.000391,25.092782,-2.3252,0.094,9.58126,9.58126
1244.00,9.58046,25.190649,0.000394,25.092744,-2.3250,0.094,9.58100,9.58100
1245.00,9.58015,25.190667,0.000393,25.092734,-2.3250,0.094,9.58094,9.58094
1246.00,9.57997,25.190543,0.000394,25.092585,-2.3248,0.094,9.57997,9.57997
1247.00,9.58021,25.190535,0.000392,25.092514,-2.3246,0.095,9.57831,9.57831
1248.00,9.57994,25.190632,0.000394,25.092630,-2.3244,0.095,9.57773,9.57773
1249.00,9.57964,25.190652,0.000394,25.092624,-2.3242,0.095,9.57864,9.57864
1250.00,9.57939,25.190683,0.000393,25.092601,-2.3239,0.095,9.57880,9.57880
1251.00,9.57915,25.190847,0.000391,25.092713,-2.3236,0.095,9.57908,9.57908
1252.00,9.57911,25.190788,0.000391,25.092648,-2.3234,0.095,9.58074,9.58074
1253.00,9.57919,25.190863,0.000393,25.092643,-2.3230,0.095,9.58128,9.58128
1254.00,9.57934,25.190774,0.000391,25.092545,-2.3228,0.095,9.58069,9.58069
1255.00,9.57971,25.190966,0.000395,25.092649,-2.3225,0.095,9.58124,9.58124
1256.00,9.57994,25.190956,0.000395,25.092577,-2.3223,0.095,9.58047,9.58047
1257.00,9.57924,25.191076,0.000394,25.092593,-2.3220,0.095,9.57807,9.57807
1258.00,9.57913,25.191057,0.000389,25.092510,-2.3219,0.095,9.57377,9.57377
1259.00,9.57928,25.191215,0.000389,25.092587,-2.3218,0.096,9.56529,9.56529
1260.00,9.58059,25.191103,0.000386,25.092471,-2.3218,0.096,9.55523,9.55523
1261.00,9.58069,25.191183,0.000390,25.092549,-2.3220,0.096,9.54639,9.54639
@9,2.0001,4.0, 1260.072 
1262.00,9.58179,25.191181,0.000393,25.092503,-2.3220,0.096,9.53865,9.53865
1263.00,9.58094,25.191186,0.000394,25.092481,-2.3219,0.096,9.53471,9.53471
1264.00,9.58051,25.191267,0.000393,25.092566,-2.3217,0.096,9.53627,9.53627
1265.00,9.57988,25.191375,0.000396,25.092716,-2.3215,0.096,9.53886,9.53886
1266.00,9.57785,25.191350,0.000394,25.092670,-2.3210,0.096,9.54130,9.54130
1267.00,9.57092,25.191439,0.000391,25.092759,-2.3207,0.096,9.54423,9.54423
1268.00,9.55879,25.191580,0.000393,25.092836,-2.3205,0.096,9.54568,9.54568
1269.00,9.53679,25.191551,0.000393,25.092735,-2.3202,0.096,9.54659,9.54659
1270.00,9.53255,25.191549,0.000391,25.092636,-2.3199,0.096,9.54696,9.54696
1271.00,9.53280,25.191607,0.000391,25.092602,-2.3198,0.096,9.54660,9.54660
1272.00,9.53610,25.191634,0.000393,25.092552,-2.3196,0.096,9.54669,9.54669
1273.00,9.53883,25.191580,0.000392,25.092506,-2.3193,0.097,9.54771,9.54771
1274.00,9.54094,25.191544,0.000388,25.092466,-2.3191,0.097,9.54874,9.54874
1275.00,9.54240,25.191658,0.000382,25.092530,-2.3190,0.097,9.54922,9.54922
1276.00,9.54305,25.191715,0.000383,25.092550,-2.3189,0.097,9.55003,9.55003
1277.00,9.54404,25.191780,0.000388,25.092606,-2.3188,0.097,9.55053,9.55053
1278.00,9.54536,25.191807,0.000391,25.092590,-2.3187,0.097,9.55103,9.55103
1279.00,9.54634,25.191878,0.000390,25.092613,-2.3187,0.097,9.55153,9.55153
1280.00,9.54741,25.191894,0.000395,25.092551,-2.3185,0.097,9.55286,9.55286
1281.00,9.54797,25.191940,0.000394,25.092562,-2.3184,0.097,9.55471,9.55471
1282.00,9.54843,25.191909,0.000387,25.092463,-2.3183,0.097,9.55769,9.55769
1283.00,9.54930,25.191902,0.000382,25.092379,-2.3182,0.098,9.55894,9.55894
1284.00,9.55030,25.191874,0.000384,25.092296,-2.3180,0.098,9.55965,9.55965
1285.00,9.55143,25.191730,0.000379,25.092184,-2.3177,0.098,9.56090,9.56090
1286.00,9.55244,25.191696,0.000377,25.092202,-2.3175,0.098,9.56250,9.56250
1287.00,9.55327,25.191768,0.000377,25.092284,-2.3172,0.098,9.56257,9.56257
1288.00,9.55442,25.191810,0.000374,25.092327,-2.3170,0.098,9.56346,9.56346
1289.00,9.55568,25.191898,0.000377,25.092407,-2.3169,0.098,9.56491,9.56491
1290.00,9.55688,25.191984,0.000381,25.092425,-2.3168,0.098,9.56635,9.56635
1291.00,9.55757,25.192100,0.000385,25.092503,-2.3167,0.098,9.56720,9.56720
1292.00,9.55871,25.192168,0.000384,25.092523,-2.3166,0.099,9.56903,9.56903
1293.00,9.55997,25.192296,0.000389,25.092628,-2.3166,0.099,9.57099,9.57099
1294.00,9.56144,25.192292,0.000389,25.092623,-2.3164,0.099,9.57171,9.57171
1295.00,9.56282,25.192365,0.000389,25.092717,-2.3162,0.099,9.57223,9.57223
1296.00,9.56395,25.192396,0.000389,25.092666,-2.3161,0.099,9.57331,9.57331
1297.00,9.56520,25.192427,0.000392,25.092667,-2.3159,0.099,9.57297,9.57297
1298.00,9.56619,25.192404,0.000393,25.092603,-2.3156,0.099,9.57295,9.57295
1299.00,9.56717,25.192515,0.000390,25.092617,-2.3153,0.099,9.57318,9.57318
1300.00,9.56828,25.192639,0.000390,25.092622,-2.3150,0.099,9.57353,9.57353
1301.00,9.56899,25.192548,0.000386,25.092475,-2.3148,0.100,9.57317,9.57317
1302.00,9.56948,25.192541,0.000384,25.092431,-2.3147,0.100,9.57439,9.57439
1303.00,9.57016,25.192603,0.000385,25.092434,-2.3146,0.100,9.57476,9.57476
1304.00,9.57097,25.192671,0.000389,25.092475,-2.3145,0.100,9.57581,9.57581
1305.00,9.57182,25.192752,0.000388,25.092540,-2.3144,0.100,9.57684,9.57684
1306.00,9.57264,25.192864,0.000390,25.092611,-2.3143,0.100,9.57849,9.57849
1307.00,9.57340,25.192887,0.000389,25.092610,-2.3142,0.100,9.57853,9.57853
1308.00,9.57415,25.192922,0.000388,25.092618,-2.3140,0.100,9.57967,9.57967
1309.00,9.57506,25.192939,0.000387,25.092512,-2.3140,0.100,9.58123,9.58123
1310.00,9.57580,25.193022,0.000387,25.092500,-2.3140,0.100,9.58192,9.58192
1311.00,9.57650,25.193119,0.000389,25.092514,-2.3140,0.101,9.58210,9.58210
1312.00,9.57701,25.193148,0.000390,25.092473,-2.3138,0.101,9.58256,9.58256
1313.00,9.57723,25.193187,0.000390,25.092435,-2.3136,0.101,9.58242,9.58242
1314.00,9.57777,25.193346,0.000391,25.092519,-2.3135,0.101,9.58208,9.58208
1315.00,9.57837,25.193354,0.000390,25.092505,-2.3132,0.101,9.58237,9.58237
1316.00,9.57883,25.193394,0.000391,25.092536,-2.3129,0.101,9.58222,9.58222
1317.00,9.57919,25.193492,0.000393,25.092577,-2.3126,0.101,9.58210,9.58210
1318.00,9.57966,25.193526,0.000395,25.092567,-2.3122,0.101,9.58200,9.58200
1319.00,9.58003,25.193347,0.000393,25.092411,-2.3118,0.101,9.58237,9.58237
1320.00,9.58064,25.193365,0.000393,25.092360,-2.3114,0.101,9.58248,9.58248
1321.00,9.58116,25.193345,0.000391,25.092226,-2.3112,0.101,9.58293,9.58293
1322.00,9.58162,25.193381,0.000392,25.092345,-2.3111,0.101,9.58406,9.58406
1323.00,9.58209,25.193347,0.000390,25.092351,-2.3111,0.101,9.58545,9.58545
1324.00,9.58269,25.193609,0.000398,25.092559,-2.3111,0.101,9.58622,9.58622
1325.00,9.58324,25.193473,0.000396,25.092460,-2.3109,0.101,9.58692,9.58692
1326.00,9.58353,25.193512,0.000394,25.092523,-2.3106,0.101,9.58723,9.58723
1327.00,9.58372,25.193628,0.000393,25.092488,-2.3104,0.102,9.58654,9.58654
1328.00,9.58389,25.193690,0.000396,25.092458,-2.3102,0.102,9.58557,9.58557
1329.00,9.58376,25.193614,0.000390,25.092414,-2.3100,0.102,9.58380,9.58380
1330.00,9.58358,25.193774,0.000396,25.092490,-2.3100,0.102,9.58272,9.58272
1331.00,9.58376,25.193911,0.000394,25.092604,-2.3099,0.102,9.58321,9.58321
1332.00,9.58402,25.193817,0.000392,25.092468,-2.3099,0.102,9.58430,9.58430
1333.00,9.58443,25.193815,0.000387,25.092465,-2.3098,0.103,9.58598,9.58598
1334.00,9.58474,25.193879,0.000388,25.092480,-2.3097,0.103,9.58764,9.58764
1335.00,9.58507,25.193889,0.000385,25.092466,-2.3096,0.103,9.58806,9.58806
1336.00,9.58562,25.193848,0.000386,25.092333,-2.3095,0.103,9.58764,9.58764
1337.00,9.58571,25.193973,0.000387,25.092447,-2.3094,0.103,9.58715,9.58715
1338.00,9.58584,25.194194,0.000392,25.092558,-2.3092,0.103,9.58618,9.58618
1339.00,9.58605,25.194043,0.000388,25.092392,-2.3091,0.103,9.58597,9.58597
1340.00,9.58585,25.194079,0.000389,25.092464,-2.3088,0.103,9.58689,9.58689
1341.00,9.58542,25.194032,0.000389,25.092469,-2.3087,0.103,9.58735,9.58735
1342.00,9.58549,25.194035,0.000387,25.092419,-2.3085,0.103,9.58732,9.58732
1343.00,9.58580,25.193923,0.000382,25.092307,-2.3082,0.103,9.58758,9.58758
1344.00,9.58601,25.194154,0.000384,25.092457,-2.3080,0.103,9.58757,9.58757
1345.00,9.58617,25.194295,0.000386,25.092512,-2.3078,0.103,9.58728,9.58728
1346.00,9.58633,25.194231,0.000383,25.092440,-2.3076,0.104,9.58714,9.58714
1347.00,9.58643,25.194297,0.000387,25.092517,-2.3075,0.104,9.58732,9.58732
1348.00,9.58656,25.194336,0.000388,25.092572,-2.3074,0.104,9.58682,9.58682
1349.00,9.58670,25.194372,0.000393,25.092576,-2.3072,0.104,9.58623,9.58623
1350.00,9.58691,25.194270,0.000387,25.092495,-2.3069,0.104,9.58565,9.58565
1351.00,9.58694,25.194441,0.000389,25.092637,-2.3066,0.104,9.58549,9.58549
1352.00,9.58686,25.194360,0.000387,25.092486,-2.3064,0.104,9.58535,9.58535
1353.00,9.58668,25.194470,0.000387,25.092516,-2.3063,0.104,9.58571,9.58571
1354.00,9.58657,25.194465,0.000384,25.092456,-2.3062,0.104,9.58642,9.58642
1355.00,9.58666,25.194532,0.000385,25.092389,-2.3064,0.105,9.58751,9.58751
1356.00,9.58694,25.194610,0.000386,25.092365,-2.3065,0.105,9.58827,9.58827
1357.00,9.58709,25.194712,0.000384,25.092458,-2.3064,0.105,9.58838,9.58838
1358.00,9.58713,25.194679,0.000384,25.092377,-2.3063,0.105,9.58851,9.58851
1359.00,9.58719,25.194725,0.000383,25.092405,-2.3062,0.105,9.58860,9.58860
1360.00,9.58723,25.194824,0.000388,25.092500,-2.3059,0.105,9.58831,9.58831
1361.00,9.58723,25.194884,0.000389,25.092510,-2.3056,0.105,9.58810,9.58810
1362.00,9.58725,25.194898,0.000386,25.092502,-2.3054,0.105,9.58805,9.58805
1363.00,9.58728,25.194914,0.000387,25.092548,-2.3054,0.105,9.58802,9.58802
1364.00,9.58728,25.194846,0.000387,25.092453,-2.3053,0.105,9.58795,9.58795
1365.00,9.58733,25.194882,0.000387,25.092431,-2.3050,0.105,9.58793,9.58793
1366.00,9.58738,25.194850,0.000388,25.092362,-2.3048,0.105,9.58776,9.58776
1367.00,9.58749,25.194943,0.000397,25.092402,-2.3045,0.105,9.58852,9.58852
1368.00,9.58768,25.195131,0.000397,25.092472,-2.3044,0.105,9.58880,9.58880
1369.00,9.58782,25.195226,0.000395,25.092474,-2.3044,0.106,9.58838,9.58838
1370.00,9.58782,25.195181,0.000389,25.092408,-2.3044,0.106,9.58763,9.58763
1371.00,9.58781,25.195245,0.000387,25.092405,-2.3042,0.106,9.58713,9.58713
1372.00,9.58779,25.195199,0.000383,25.092238,-2.3040,0.106,9.58603,9.58603
1373.00,9.58766,25.195252,0.000384,25.092210,-2.3038,0.106,9.58523,9.58523
1374.00,9.58761,25.195393,0.000387,25.092291,-2.3033,0.106,9.58535,9.58535
1375.00,9.58743,25.195512,0.000390,25.092306,-2.3030,0.106,9.58532,9.58532
1376.00,9.58724,25.195503,0.000388,25.092235,-2.3029,0.106,9.58583,9.58583
1377.00,9.58731,25.195644,0.000394,25.092319,-2.3029,0.106,9.58706,9.58706
1378.00,9.58735,25.195644,0.000398,25.092394,-2.3027,0.106,9.58857,9.58857
1379.00,9.58744,25.195666,0.000400,25.092433,-2.3026,0.106,9.58878,9.58878
1380.00,9.58760,25.195729,0.000402,25.092525,-2.3025,0.106,9.58932,9.58932
1381.00,9.58739,25.195936,0.000407,25.092761,-2.3023,0.106,9.58806,9.58806
1382.00,9.58709,25.195810,0.000399,25.092636,-2.3020,0.107,9.58661,9.58661
1383.00,9.58702,25.195723,0.000390,25.092459,-2.3017,0.107,9.58517,9.58517
1384.00,9.58688,25.195766,0.000390,25.092500,-2.3014,0.107,9.58490,9.58490
1385.00,9.58664,25.195689,0.000385,25.092352,-2.3012,0.107,9.58560,9.58560
1386.00,9.58635,25.195599,0.000383,25.092247,-2.3010,0.107,9.58682,9.58682
1387.00,9.58635,25.195685,0.000384,25.092370,-2.3009,0.107,9.58808,9.58808
1388.00,9.58652,25.195789,0.000386,25.092430,-2.3008,0.108,9.58846,9.58846
1389.00,9.58679,25.195790,0.000382,25.092339,-2.3007,0.108,9.58877,9.58877
1390.00,9.58717,25.195806,0.000386,25.092339,-2.3006,0.108,9.58788,9.58788
1391.00,9.58748,25.195818,0.000386,25.092259,-2.3005,0.108,9.58793,9.58793
1392.00,9.58754,25.195915,0.000386,25.092252,-2.3004,0.108,9.58755,9.58755
1393.00,9.58762,25.195964,0.000389,25.092255,-2.3003,0.108,9.58796,9.58796
1394.00,9.58764,25.195953,0.000396,25.092222,-2.3003,0.108,9.58893,9.58893
1395.00,9.58782,25.195984,0.000394,25.092220,-2.3002,0.108,9.58994,9.58994
1396.00,9.58821,25.196069,0.000397,25.092297,-2.3000,0.108,9.59039,9.59039
1397.00,9.58825,25.196077,0.000396,25.092232,-2.2999,0.108,9.59066,9.59066
1398.00,9.58816,25.196100,0.000395,25.092211,-2.2999,0.108,9.59060,9.59060
1399.00,9.58802,25.196202,0.000392,25.092242,-2.2997,0.108,9.58955,9.58955
1400.00,9.58810,25.196427,0.000394,25.092336,-2.2997,0.109,9.58911,9.58911
1401.00,9.58823,25.196456,0.000392,25.092273,-2.2995,0.109,9.58860,9.58860
1402.00,9.58861,25.196601,0.000396,25.092413,-2.2992,0.109,9.58836,9.58836
1403.00,9.58894,25.196623,0.000395,25.092449,-2.2989,0.109,9.58730,9.58730
1404.00,9.58891,25.196646,0.000393,25.092475,-2.2986,0.109,9.58700,9.58700
1405.00,9.58896,25.196641,0.000393,25.092547,-2.2983,0.109,9.58657,9.58657
1406.00,9.58925,25.196700,0.000395,25.092621,-2.2984,0.109,9.58682,9.58682
1407.00,9.58953,25.196671,0.000392,25.092568,-2.2984,0.109,9.58636,9.58636
1408.00,9.58937,25.196714,0.000393,25.092571,-2.2984,0.109,9.58457,9.58457
1409.00,9.58871,25.196680,0.000394,25.092509,-2.2983,0.109,9.58000,9.58000
1410.00,9.58832,25.196537,0.000387,25.092322,-2.2981,0.110,9.57306,9.57306
1411.00,9.58806,25.196427,0.000384,25.092235,-2.2978,0.110,9.56560,9.56560
@10,2.0001,4.0, 1410.04900000001 
1412.00,9.58721,25.196317,0.000385,25.092176,-2.2978,0.110,9.55941,9.55941
1413.00,9.58603,25.196319,0.000388,25.092142,-2.2977,0.110,9.55675,9.55675
1414.00,9.58677,25.196384,0.000393,25.092229,-2.2977,0.110,9.55710,9.55710
1415.00,9.58693,25.196387,0.000395,25.092258,-2.2976,0.110,9.56008,9.56008
1416.00,9.58808,25.196491,0.000394,25.092261,-2.2974,0.110,9.56332,9.56332
1417.00,9.58540,25.196641,0.000396,25.092337,-2.2971,0.110,9.56653,9.56653
1418.00,9.57503,25.196661,0.000394,25.092333,-2.2969,0.110,9.56850,9.56850
1419.00,9.56309,25.196645,0.000392,25.092262,-2.2967,0.110,9.56952,9.56952
1420.00,9.55305,25.196830,0.000397,25.092302,-2.2967,0.110,9.57101,9.57101
1421.00,9.55269,25.196957,0.000400,25.092342,-2.2966,0.110,9.57294,9.57294
1422.00,9.55673,25.196987,0.000398,25.092264,-2.2965,0.110,9.57524,9.57524
1423.00,9.56008,25.197090,0.000395,25.092304,-2.2966,0.111,9.57739,9.57739
1424.00,9.56289,25.197242,0.000391,25.092421,-2.2965,0.111,9.57954,9.57954
1425.00,9.56492,25.197372,0.000391,25.092532,-2.2964,0.111,9.58040,9.58040
1426.00,9.56681,25.197459,0.000389,25.092597,-2.2962,0.111,9.58111,9.58111
1427.00,9.56918,25.197482,0.000387,25.092574,-2.2962,0.111,9.58090,9.58090
1428.00,9.57124,25.197577,0.000389,25.092611,-2.2960,0.111,9.58021,9.58021
1429.00,9.57358,25.197694,0.000396,25.092616,-2.2958,0.111,9.58015,9.58015
1430.00,9.57531,25.197724,0.000399,25.092615,-2.2956,0.111,9.58061,9.58061
1431.00,9.57652,25.197541,0.000400,25.092476,-2.2954,0.111,9.58091,9.58091
1432.00,9.57727,25.197563,0.000405,25.092572,-2.2953,0.111,9.58086,9.58086
1433.00,9.57768,25.197502,0.000405,25.092527,-2.2953,0.111,9.58068,9.58068
1434.00,9.57823,25.197420,0.000402,25.092432,-2.2951,0.111,9.58096,9.58096
1435.00,9.57842,25.197324,0.000399,25.092330,-2.2951,0.111,9.58130,9.58130
1436.00,9.57888,25.197482,0.000396,25.092440,-2.2948,0.112,9.58201,9.58201
1437.00,9.57959,25.197644,0.000397,25.092519,-2.2947,0.112,9.58266,9.58266
1438.00,9.58017,25.197696,0.000395,25.092475,-2.2945,0.112,9.58350,9.58350
1439.00,9.58088,25.197750,0.000398,25.092487,-2.2944,0.112,9.58493,9.58493
1440.00,9.58180,25.197809,0.000397,25.092504,-2.2942,0.112,9.58614,9.58614
1441.00,9.58227,25.197850,0.000395,25.092485,-2.2940,0.112,9.58566,9.58566
1442.00,9.58246,25.197777,0.000387,25.092366,-2.2939,0.112,9.58594,9.58594
1443.00,9.58259,25.197935,0.000387,25.092476,-2.2937,0.112,9.58649,9.58649
1444.00,9.58288,25.198010,0.000383,25.092479,-2.2935,0.113,9.58566,9.58566
1445.00,9.58311,25.198050,0.000379,25.092414,-2.2935,0.113,9.58512,9.58512
1446.00,9.58335,25.198087,0.000381,25.092381,-2.2935,0.113,9.58554,9.58554
1447.00,9.58363,25.198135,0.000382,25.092332,-2.2937,0.113,9.58554,9.58554
1448.00,9.58405,25.198101,0.000380,25.092261,-2.2937,0.113,9.58580,9.58580
1449.00,9.58430,25.198100,0.000381,25.092234,-2.2936,0.113,9.58525,9.58525
1450.00,9.58433,25.198219,0.000383,25.092342,-2.2935,0.113,9.58484,9.58484
1451.00,9.58455,25.198216,0.000382,25.092341,-2.2932,0.113,9.58557,9.58557
1452.00,9.58493,25.198242,0.000385,25.092395,-2.2929,0.113,9.58693,9.58693
1453.00,9.58558,25.198262,0.000388,25.092387,-2.2926,0.113,9.58784,9.58784
1454.00,9.58614,25.198329,0.000388,25.092460,-2.2925,0.114,9.58941,9.58941
1455.00,9.58651,25.198225,0.000389,25.092353,-2.2924,0.114,9.59071,9.59071
1456.00,9.58681,25.198372,0.000393,25.092403,-2.2922,0.114,9.59131,9.59131
1457.00,9.58711,25.198403,0.000395,25.092401,-2.2920,0.114,9.59192,9.59192
1458.00,9.58711,25.198398,0.000394,25.092344,-2.2918,0.114,9.59208,9.59208
1459.00,9.58731,25.198302,0.000394,25.092182,-2.2917,0.114,9.59220,9.59220
1460.00,9.58769,25.198344,0.000394,25.092210,-2.2915,0.114,9.59238,9.59238
1461.00,9.58837,25.198286,0.000389,25.092175,-2.2915,0.114,9.59286,9.59286
1462.00,9.58902,25.198415,0.000392,25.092261,-2.2913,0.114,9.59161,9.59161
1463.00,9.58939,25.198533,0.000394,25.092357,-2.2911,0.114,9.59053,9.59053
1464.00,9.58953,25.198661,0.000397,25.092449,-2.2909,0.114,9.59032,9.59032
1465.00,9.58945,25.198896,0.000398,25.092570,-2.2908,0.114,9.58976,9.58976
1466.00,9.58963,25.198974,0.000398,25.092609,-2.2907,0.114,9.58955,9.58955
1467.00,9.59005,25.198820,0.000392,25.092404,-2.2906,0.115,9.59090,9.59090
1468.00,9.59061,25.198690,0.000390,25.092265,-2.2906,0.115,9.59332,9.59332
1469.00,9.59141,25.198758,0.000388,25.092356,-2.2905,0.115,9.59503,9.59503
1470.00,9.59207,25.198761,0.000388,25.092399,-2.2902,0.115,9.59606,9.59606
1471.00,9.59219,25.198830,0.000392,25.092423,-2.2899,0.115,9.59527,9.59527
1472.00,9.59250,25.198947,0.000398,25.092499,-2.2897,0.115,9.59428,9.59428
1473.00,9.59256,25.199112,0.000399,25.092611,-2.2895,0.115,9.59263,9.59263
1474.00,9.59251,25.199131,0.000398,25.092600,-2.2895,0.115,9.59205,9.59205
1475.00,9.59232,25.199028,0.000402,25.092470,-2.2896,0.115,9.59303,9.59303
1476.00,9.59242,25.198955,0.000402,25.092331,-2.2895,0.115,9.59453,9.59453
1477.00,9.59240,25.199096,0.000403,25.092389,-2.2893,0.115,9.59508,9.59508
1478.00,9.59291,25.199182,0.000406,25.092465,-2.2893,0.115,9.59527,9.59527
1479.00,9.59314,25.199184,0.000404,25.092370,-2.2891,0.115,9.59412,9.59412
1480.00,9.59395,25.199229,0.000396,25.092312,-2.2889,0.116,9.59265,9.59265
1481.00,9.59395,25.199434,0.000399,25.092516,-2.2888,0.116,9.59231,9.59231
1482.00,9.59378,25.199551,0.000399,25.092685,-2.2887,0.116,9.59263,9.59263
1483.00,9.59406,25.199469,0.000396,25.092552,-2.2884,0.116,9.59351,9.59351
1484.00,9.59368,25.199602,0.000400,25.092705,-2.2882,0.116,9.59400,9.59400
1485.00,9.59372,25.199616,0.000403,25.092761,-2.2880,0.116,9.59410,9.59410
1486.00,9.59330,25.199523,0.000399,25.092642,-2.2879,0.116,9.59390,9.59390
1487.00,9.59365,25.199417,0.000398,25.092488,-2.2878,0.116,9.59446,9.59446
1488.00,9.59377,25.199497,0.000400,25.092573,-2.2876,0.116,9.59523,9.59523
1489.00,9.59365,25.199436,0.000403,25.092461,-2.2874,0.116,9.59692,9.59692
1490.00,9.59410,25.199515,0.000404,25.092458,-2.2873,0.116,9.59856,9.59856
1491.00,9.59472,25.199581,0.000403,25.092470,-2.2871,0.116,9.59816,9.59816
1492.00,9.59495,25.199627,0.000403,25.092481,-2.2869,0.116,9.59735,9.59735
1493.00,9.59506,25.199706,0.000401,25.092492,-2.2867,0.116,9.59626,9.59626
1494.00,9.59502,25.199734,0.000398,25.092500,-2.2866,0.117,9.59465,9.59465
1495.00,9.59468,25.199729,0.000397,25.092518,-2.2865,0.117,9.59317,9.59317
1496.00,9.59469,25.199865,0.000397,25.092602,-2.2864,0.117,9.59303,9.59303
1497.00,9.59474,25.199866,0.000395,25.092535,-2.2863,0.117,9.59222,9.59222
1498.00,9.59456,25.199927,0.000394,25.092513,-2.2863,0.117,9.59173,9.59173
1499.00,9.59469,25.199974,0.000393,25.092473,-2.2861,0.117,9.59201,9.59201
1500.00,9.59460,25.200048,0.000392,25.092410,-2.2858,0.117,9.59327,9.59327
1501.00,9.59449,25.200043,0.000392,25.092418,-2.2857,0.117,9.59380,9.59380
1502.00,9.59460,25.200181,0.000392,25.092527,-2.2856,0.117,9.59376,9.59376
1503.00,9.59455,25.200244,0.000394,25.092541,-2.2853,0.117,9.59404,9.59404
1504.00,9.59435,25.200333,0.000396,25.092634,-2.2851,0.118,9.59392,9.59392
1505.00,9.59442,25.200334,0.000394,25.092649,-2.2849,0.118,9.59287,9.59287
1506.00,9.59431,25.200432,0.000396,25.092633,-2.2847,0.118,9.59317,9.59317
1507.00,9.59369,25.200374,0.000396,25.092524,-2.2846,0.118,9.59456,9.59456
1508.00,9.59306,25.200387,0.000394,25.092537,-2.2845,0.118,9.59525,9.59525
1509.00,9.59312,25.200478,0.000393,25.092507,-2.2845,0.118,9.59496,9.59496
1510.00,9.59354,25.200603,0.000397,25.092539,-2.2845,0.118,9.59478,9.59478
1511.00,9.59366,25.200627,0.000399,25.092604,-2.2843,0.118,9.59443,9.59443
1512.00,9.59362,25.200670,0.000404,25.092646,-2.2841,0.118,9.59405,9.59405
1513.00,9.59367,25.200691,0.000405,25.092634,-2.2839,0.118,9.59397,9.59397
1514.00,9.59388,25.200655,0.000403,25.092644,-2.2836,0.118,9.59549,9.59549
1515.00,9.59414,25.200672,0.000404,25.092650,-2.2834,0.118,9.59573,9.59573
1516.00,9.59424,25.200714,0.000401,25.092585,-2.2833,0.118,9.59635,9.59635
1517.00,9.59468,25.200861,0.000395,25.092676,-2.2834,0.119,9.59698,9.59698
1518.00,9.59503,25.200859,0.000395,25.092656,-2.2836,0.119,9.59737,9.59737
1519.00,9.59524,25.201031,0.000398,25.092762,-2.2838,0.119,9.59687,9.59687
1520.00,9.59526,25.201037,0.000394,25.092761,-2.2837,0.119,9.59725,9.59725
1521.00,9.59501,25.201020,0.000394,25.092726,-2.2835,0.119,9.59568,9.59568
1522.00,9.59492,25.201060,0.000398,25.092740,-2.2830,0.119,9.59431,9.59431
1523.00,9.59500,25.201049,0.000396,25.092676,-2.2827,0.119,9.59341,9.59341
1524.00,9.59490,25.200888,0.000388,25.092450,-2.2824,0.120,9.59209,9.59209
1525.00,9.59484,25.200998,0.000391,25.092491,-2.2824,0.120,9.59168,9.59168
1526.00,9.59484,25.201118,0.000392,25.092570,-2.2824,0.120,9.59289,9.59289
1527.00,9.59489,25.201157,0.000393,25.092520,-2.2825,0.120,9.59420,9.59420
1528.00,9.59490,25.201332,0.000398,25.092601,-2.2824,0.120,9.59485,9.59485
1529.00,9.59512,25.201452,0.000403,25.092665,-2.2822,0.120,9.59616,9.59616
1530.00,9.59516,25.201375,0.000401,25.092567,-2.2819,0.120,9.59633,9.59633
1531.00,9.59526,25.201254,0.000397,25.092445,-2.2817,0.120,9.59627,9.59627
1532.00,9.59530,25.201346,0.000396,25.092548,-2.2814,0.120,9.59536,9.59536
1533.00,9.59513,25.201246,0.000395,25.092493,-2.2812,0.120,9.59498,9.59498
1534.00,9.59496,25.201258,0.000394,25.092522,-2.2812,0.120,9.59491,9.59491
1535.00,9.59459,25.201375,0.000397,25.092573,-2.2811,0.121,9.59559,9.59559
1536.00,9.59454,25.201522,0.000402,25.092640,-2.2810,0.121,9.59570,9.59570
1537.00,9.59484,25.201458,0.000400,25.092521,-2.2809,0.121,9.59659,9.59659
1538.00,9.59508,25.201581,0.000401,25.092586,-2.2808,0.121,9.59738,9.59738
1539.00,9.59520,25.201577,0.000401,25.092529,-2.2806,0.121,9.59766,9.59766
1540.00,9.59521,25.201680,0.000397,25.092589,-2.2805,0.121,9.59739,9.59739
1541.00,9.59541,25.201755,0.000398,25.092614,-2.2805,0.121,9.59741,9.59741
1542.00,9.59557,25.201783,0.000396,25.092540,-2.2805,0.121,9.59621,9.59621
1543.00,9.59562,25.201859,0.000398,25.092604,-2.2805,0.121,9.59507,9.59507
1544.00,9.59587,25.202028,0.000403,25.092771,-2.2805,0.121,9.59430,9.59430
1545.00,9.59586,25.201907,0.000405,25.092686,-2.2803,0.121,9.59449,9.59449
1546.00,9.59608,25.201856,0.000404,25.092664,-2.2801,0.121,9.59510,9.59510
1547.00,9.59611,25.201782,0.000403,25.092632,-2.2800,0.121,9.59647,9.59647
1548.00,9.59625,25.201802,0.000399,25.092570,-2.2799,0.122,9.59772,9.59772
1549.00,9.59633,25.201706,0.000391,25.092408,-2.2798,0.122,9.59864,9.59864
1550.00,9.59642,25.201763,0.000388,25.092372,-2.2798,0.122,9.59797,9.59797
1551.00,9.59666,25.201749,0.000384,25.092252,-2.2798,0.122,9.59735,9.59735
1552.00,9.59666,25.201897,0.000386,25.092333,-2.2797,0.122,9.59682,9.59682
1553.00,9.59665,25.201917,0.000389,25.092287,-2.2795,0.122,9.59639,9.59639
1554.00,9.59662,25.202028,0.000392,25.092322,-2.2791,0.122,9.59600,9.59600
1555.00,9.59649,25.202144,0.000393,25.092394,-2.2789,0.122,9.59719,9.59719
1556.00,9.59631,25.202159,0.000391,25.092436,-2.2787,0.122,9.59779,9.59779
1557.00,9.59656,25.202214,0.000392,25.092454,-2.2786,0.123,9.59798,9.59798
1558.00,9.59752,25.202163,0.000386,25.092421,-2.2785,0.123,9.59636,9.59636
1559.00,9.59748,25.202147,0.000385,25.092501,-2.2785,0.123,9.59300,9.59300
1560.00,9.59677,25.202193,0.000388,25.092570,-2.2784,0.123,9.58754,9.58754
1561.00,9.59626,25.202273,0.000389,25.092562,-2.2782,0.123,9.58190,9.58190
@11,2.0001,4.0, 1560.091 
1562.00,9.59645,25.202261,0.000387,25.092466,-2.2778,0.123,9.57692,9.57692
1563.00,9.59658,25.202301,0.000387,25.092430,-2.2775,0.123,9.57445,9.57445
1564.00,9.59775,25.202427,0.000390,25.092449,-2.2773,0.124,9.57445,9.57445
1565.00,9.59836,25.202446,0.000391,25.092367,-2.2771,0.124,9.57651,9.57651
1566.00,9.59929,25.202461,0.000392,25.092381,-2.2769,0.124,9.57979,9.57979
1567.00,9.59658,25.202351,0.000389,25.092290,-2.2768,0.124,9.58250,9.58250
1568.00,9.58859,25.202512,0.000391,25.092387,-2.2768,0.124,9.58486,9.58486
1569.00,9.57963,25.202405,0.000387,25.092300,-2.2766,0.124,9.58746,9.58746
1570.00,9.57381,25.202451,0.000386,25.092341,-2.2764,0.124,9.58962,9.58962
1571.00,9.57246,25.202488,0.000388,25.092329,-2.2761,0.124,9.59062,9.59062
1572.00,9.57464,25.202875,0.000398,25.092689,-2.2760,0.124,9.59224,9.59224
1573.00,9.57758,25.202854,0.000396,25.092702,-2.2760,0.124,9.59352,9.59352
1574.00,9.57936,25.202968,0.000399,25.092758,-2.2760,0.124,9.59484,9.59484
1575.00,9.58183,25.202972,0.000398,25.092728,-2.2760,0.124,9.59508,9.59508
1576.00,9.58391,25.202935,0.000397,25.092643,-2.2759,0.124,9.59544,9.59544
1577.00,9.58552,25.202867,0.000394,25.092548,-2.2758,0.124,9.59549,9.59549
1578.00,9.58762,25.202918,0.000397,25.092481,-2.2757,0.124,9.59558,9.59558
1579.00,9.58931,25.202952,0.000394,25.092415,-2.2754,0.125,9.59476,9.59476
1580.00,9.58995,25.202952,0.000394,25.092447,-2.2753,0.125,9.59474,9.59474
1581.00,9.59053,25.202887,0.000392,25.092451,-2.2753,0.125,9.59522,9.59522
1582.00,9.59141,25.202667,0.000390,25.092248,-2.2751,0.125,9.59523,9.59523
1583.00,9.59256,25.202830,0.000395,25.092445,-2.2750,0.125,9.59494,9.59494
1584.00,9.59281,25.202755,0.000395,25.092341,-2.2750,0.125,9.59525,9.59525
1585.00,9.59346,25.202725,0.000390,25.092175,-2.2750,0.125,9.59532,9.59532
1586.00,9.59400,25.202969,0.000394,25.092256,-2.2750,0.125,9.59568,9.59568
1587.00,9.59450,25.203015,0.000390,25.092173,-2.2750,0.125,9.59639,9.59639
1588.00,9.59510,25.202850,0.000385,25.091980,-2.2750,0.126,9.59720,9.59720
1589.00,9.59546,25.202961,0.000384,25.092031,-2.2750,0.126,9.59746,9.59746
1590.00,9.59563,25.203139,0.000392,25.092248,-2.2749,0.126,9.59765,9.59765
1591.00,9.59571,25.203040,0.000391,25.092235,-2.2746,0.126,9.59670,9.59670
1592.00,9.59570,25.203245,0.000398,25.092412,-2.2745,0.126,9.59562,9.59562
1593.00,9.59565,25.203210,0.000396,25.092333,-2.2743,0.126,9.59474,9.59474
1594.00,9.59542,25.203324,0.000402,25.092408,-2.2741,0.126,9.59340,9.59340
1595.00,9.59512,25.203413,0.000401,25.092362,-2.2739,0.126,9.59278,9.59278
1596.00,9.59520,25.203616,0.000404,25.092431,-2.2736,0.126,9.59374,9.59374
1597.00,9.59552,25.203645,0.000400,25.092442,-2.2734,0.126,9.59549,9.59549
1598.00,9.59582,25.203810,0.000404,25.092527,-2.2732,0.126,9.59688,9.59688
1599.00,9.59599,25.203875,0.000404,25.092607,-2.2731,0.126,9.59795,9.59795
1600.00,9.59601,25.203838,0.000404,25.092630,-2.2731,0.126,9.59823,9.59823
1601.00,9.59602,25.203956,0.000403,25.092693,-2.2730,0.126,9.59748,9.59748
1602.00,9.59614,25.203902,0.000402,25.092609,-2.2729,0.126,9.59655,9.59655
1603.00,9.59620,25.203894,0.000398,25.092641,-2.2727,0.127,9.59561,9.59561
1604.00,9.59600,25.203776,0.000391,25.092534,-2.2726,0.127,9.59560,9.59560
1605.00,9.59570,25.203867,0.000393,25.092602,-2.2723,0.127,9.59627,9.59627
1606.00,9.59555,25.203545,0.000390,25.092316,-2.2721,0.127,9.59738,9.59738
1607.00,9.59558,25.203546,0.000389,25.092313,-2.2720,0.127,9.59784,9.59784
1608.00,9.59592,25.203587,0.000390,25.092309,-2.2720,0.127,9.59837,9.59837
1609.00,9.59619,25.203704,0.000394,25.092354,-2.2720,0.127,9.59898,9.59898
1610.00,9.59643,25.203620,0.000392,25.092203,-2.2719,0.127,9.59887,9.59887
1611.00,9.59666,25.203917,0.000390,25.092432,-2.2719,0.127,9.59848,9.59848
1612.00,9.59685,25.204155,0.000394,25.092600,-2.2717,0.128,9.59788,9.59788
1613.00,9.59702,25.204245,0.000396,25.092602,-2.2715,0.128,9.59779,9.59779
1614.00,9.59742,25.204299,0.000398,25.092611,-2.2713,0.128,9.59817,9.59817
1615.00,9.59785,25.204396,0.000397,25.092709,-2.2711,0.128,9.59838,9.59838
1616.00,9.59809,25.204280,0.000398,25.092608,-2.2709,0.128,9.59923,9.59923
1617.00,9.59816,25.204080,0.000397,25.092380,-2.2708,0.128,9.60035,9.60035
1618.00,9.59820,25.204084,0.000397,25.092395,-2.2705,0.128,9.60111,9.60111
1619.00,9.59837,25.204129,0.000399,25.092362,-2.2702,0.128,9.60130,9.60130
1620.00,9.59859,25.204061,0.000398,25.092214,-2.2700,0.128,9.60133,9.60133
1621.00,9.59885,25.204172,0.000397,25.092242,-2.2698,0.128,9.60108,9.60108
1622.00,9.59913,25.204332,0.000399,25.092381,-2.2696,0.128,9.60108,9.60108
1623.00,9.59948,25.204317,0.000398,25.092330,-2.2696,0.128,9.60118,9.60118
1624.00,9.59977,25.204256,0.000396,25.092305,-2.2695,0.128,9.60053,9.60053
1625.00,9.59980,25.204435,0.000402,25.092438,-2.2694,0.128,9.60075,9.60075
1626.00,9.59983,25.204493,0.000404,25.092475,-2.2694,0.128,9.60068,9.60068
1627.00,9.59992,25.204571,0.000402,25.092542,-2.2694,0.128,9.60066,9.60066
1628.00,9.60010,25.204578,0.000402,25.092524,-2.2693,0.128,9.60056,9.60056
1629.00,9.60019,25.204701,0.000403,25.092551,-2.2692,0.129,9.60090,9.60090
1630.00,9.60025,25.204636,0.000395,25.092466,-2.2692,0.129,9.60059,9.60059
1631.00,9.60028,25.204591,0.000393,25.092448,-2.2693,0.129,9.60040,9.60040
1632.00,9.60036,25.204577,0.000393,25.092385,-2.2691,0.129,9.59965,9.59965
1633.00,9.60045,25.204569,0.000393,25.092291,-2.2689,0.129,9.59920,9.59920
1634.00,9.60053,25.204540,0.000392,25.092247,-2.2686,0.129,9.59953,9.59953
1635.00,9.60067,25.204644,0.000394,25.092315,-2.2683,0.129,9.60023,9.60023
1636.00,9.60071,25.204759,0.000393,25.092299,-2.2679,0.130,9.60065,9.60065
1637.00,9.60070,25.204856,0.000395,25.092378,-2.2676,0.130,9.60120,9.60120
1638.00,9.60059,25.204959,0.000396,25.092475,-2.2675,0.130,9.60129,9.60129
1639.00,9.60050,25.204997,0.000394,25.092501,-2.2674,0.130,9.60097,9.60097
1640.00,9.60057,25.204975,0.000396,25.092501,-2.2673,0.130,9.60099,9.60099
1641.00,9.60073,25.205071,0.000400,25.092603,-2.2672,0.130,9.60148,9.60148
1642.00,9.60082,25.205102,0.000395,25.092560,-2.2672,0.130,9.60146,9.60146
1643.00,9.60071,25.205199,0.000397,25.092637,-2.2671,0.130,9.60177,9.60177
1644.00,9.60077,25.205266,0.000398,25.092652,-2.2671,0.130,9.60168,9.60168
1645.00,9.60078,25.205298,0.000397,25.092595,-2.2669,0.130,9.60120,9.60120
1646.00,9.60072,25.205344,0.000399,25.092651,-2.2668,0.131,9.59997,9.59997
1647.00,9.60063,25.205303,0.000402,25.092602,-2.2667,0.131,9.60020,9.60020
1648.00,9.60063,25.205246,0.000400,25.092568,-2.2665,0.131,9.60022,9.60022
1649.00,9.60061,25.205182,0.000399,25.092510,-2.2664,0.131,9.60033,9.60033
1650.00,9.60073,25.205188,0.000397,25.092508,-2.2663,0.131,9.60064,9.60064
1651.00,9.60084,25.205188,0.000393,25.092415,-2.2663,0.131,9.60164,9.60164
1652.00,9.60115,25.205214,0.000393,25.092373,-2.2660,0.131,9.60248,9.60248
1653.00,9.60139,25.205338,0.000392,25.092346,-2.2658,0.131,9.60222,9.60222
1654.00,9.60129,25.205564,0.000396,25.092462,-2.2657,0.131,9.60179,9.60179
1655.00,9.60114,25.205699,0.000399,25.092555,-2.2654,0.131,9.60168,9.60168
1656.00,9.60117,25.205719,0.000404,25.092544,-2.2651,0.131,9.60178,9.60178
1657.00,9.60126,25.205761,0.000404,25.092565,-2.2651,0.131,9.60110,9.60110
1658.00,9.60129,25.205855,0.000409,25.092665,-2.2650,0.131,9.60100,9.60100
1659.00,9.60125,25.205866,0.000409,25.092632,-2.2647,0.131,9.60077,9.60077
1660.00,9.60107,25.205733,0.000404,25.092512,-2.2645,0.131,9.60060,9.60060
1661.00,9.60087,25.205823,0.000403,25.092576,-2.2644,0.131,9.59930,9.59930
1662.00,9.60070,25.205864,0.000401,25.092577,-2.2642,0.131,9.59810,9.59810
1663.00,9.60057,25.205768,0.000395,25.092445,-2.2641,0.132,9.59756,9.59756
1664.00,9.60050,25.205755,0.000393,25.092424,-2.2641,0.132,9.59799,9.59799
1665.00,9.60025,25.205912,0.000395,25.092520,-2.2641,0.132,9.59798,9.59798
1666.00,9.60030,25.205946,0.000393,25.092517,-2.2641,0.132,9.59919,9.59919
1667.00,9.60030,25.205930,0.000391,25.092516,-2.2641,0.132,9.60076,9.60076
1668.00,9.60043,25.206021,0.000393,25.092550,-2.2642,0.132,9.60302,9.60302
1669.00,9.60099,25.205825,0.000385,25.092357,-2.2642,0.132,9.60419,9.60419
1670.00,9.60127,25.205830,0.000384,25.092286,-2.2640,0.132,9.60513,9.60513
1671.00,9.60127,25.205767,0.000383,25.092173,-2.2639,0.133,9.60413,9.60413
1672.00,9.60093,25.205921,0.000386,25.092276,-2.2637,0.133,9.60341,9.60341
1673.00,9.60103,25.205895,0.000386,25.092256,-2.2634,0.133,9.60170,9.60170
1674.00,9.60094,25.206088,0.000393,25.092444,-2.2632,0.133,9.60124,9.60124
1675.00,9.60076,25.206129,0.000392,25.092473,-2.2631,0.133,9.60126,9.60126
1676.00,9.60077,25.206137,0.000390,25.092418,-2.2630,0.133,9.60270,9.60270
1677.00,9.60111,25.206155,0.000388,25.092374,-2.2628,0.133,9.60337,9.60337
1678.00,9.60150,25.206235,0.000389,25.092416,-2.2629,0.133,9.60493,9.60493
1679.00,9.60213,25.206399,0.000391,25.092437,-2.2629,0.133,9.60513,9.60513
1680.00,9.60284,25.206438,0.000390,25.092380,-2.2629,0.133,9.60440,9.60440
1681.00,9.60316,25.206538,0.000392,25.092481,-2.2629,0.134,9.60195,9.60195
1682.00,9.60308,25.206583,0.000394,25.092452,-2.2628,0.134,9.60024,9.60024
1683.00,9.60286,25.206727,0.000396,25.092494,-2.2626,0.134,9.59857,9.59857
1684.00,9.60293,25.206760,0.000395,25.092513,-2.2625,0.134,9.59874,9.59874
1685.00,9.60251,25.206772,0.000396,25.092536,-2.2625,0.134,9.59947,9.59947
1686.00,9.60208,25.206840,0.000400,25.092558,-2.2625,0.134,9.60145,9.60145
1687.00,9.60262,25.206890,0.000402,25.092614,-2.2625,0.134,9.60265,9.60265
1688.00,9.60286,25.206815,0.000400,25.092544,-2.2623,0.134,9.60293,9.60293
1689.00,9.60203,25.206755,0.000402,25.092460,-2.2623,0.134,9.60138,9.60138
1690.00,9.60027,25.206879,0.000406,25.092503,-2.2623,0.134,9.60106,9.60106
1691.00,9.59978,25.206909,0.000405,25.092514,-2.2622,0.134,9.60095,9.60095
1692.00,9.60074,25.206875,0.000402,25.092460,-2.2622,0.134,9.60124,9.60124
1693.00,9.60010,25.206989,0.000403,25.092570,-2.2623,0.134,9.60099,9.60099
1694.00,9.60025,25.207147,0.000405,25.092748,-2.2622,0.134,9.60186,9.60186
1695.00,9.60017,25.207184,0.000402,25.092799,-2.2620,0.134,9.60218,9.60218
1696.00,9.60058,25.207233,0.000399,25.092796,-2.2619,0.135,9.60208,9.60208
1697.00,9.60060,25.207369,0.000397,25.092848,-2.2619,0.135,9.60290,9.60290
1698.00,9.60095,25.207427,0.000400,25.092865,-2.2618,0.135,9.60450,9.60450
1699.00,9.60147,25.207301,0.000395,25.092665,-2.2617,0.135,9.60503,9.60503
1700.00,9.60184,25.207322,0.000398,25.092625,-2.2615,0.135,9.60460,9.60460
1701.00,9.60247,25.207339,0.000401,25.092566,-2.2614,0.135,9.60446,9.60446
1702.00,9.60259,25.207272,0.000402,25.092498,-2.2612,0.135,9.60382,9.60382
1703.00,9.60276,25.207200,0.000399,25.092391,-2.2610,0.135,9.60323,9.60323
1704.00,9.60255,25.207327,0.000402,25.092504,-2.2608,0.135,9.60231,9.60231
1705.00,9.60270,25.207285,0.000396,25.092460,-2.2606,0.135,9.60232,9.60232
1706.00,9.60319,25.207372,0.000392,25.092550,-2.2604,0.136,9.60264,9.60264
1707.00,9.60330,25.207523,0.000394,25.092659,-2.2604,0.136,9.60228,9.60228
1708.00,9.60393,25.207667,0.000396,25.092752,-2.2604,0.136,9.60150,9.60150
1709.00,9.60414,25.207685,0.000396,25.092705,-2.2605,0.136,9.59852,9.59852
1710.00,9.60349,25.207786,0.000398,25.092719,-2.2605,0.136,9.59330,9.59330
1711.00,9.60222,25.207765,0.000397,25.092670,-2.2605,0.136,9.58819,9.58819
@12,2.0001,4.0, 1710.023 
1712.00,9.60316,25.207753,0.000395,25.092612,-2.2604,0.136,9.58454,9.58454
1713.00,9.60284,25.207771,0.000393,25.092557,-2.2603,0.136,9.58221,9.58221
1714.00,9.60259,25.207773,0.000389,25.092520,-2.2603,0.136,9.58307,9.58307
1715.00,9.60224,25.207823,0.000390,25.092517,-2.2602,0.136,9.58649,9.58649
1716.00,9.60214,25.207863,0.000395,25.092487,-2.2603,0.136,9.58993,9.58993
1717.00,9.60176,25.207888,0.000396,25.092445,-2.2603,0.136,9.59282,9.59282
1718.00,9.60005,25.207905,0.000393,25.092422,-2.2602,0.137,9.59494,9.59494
1719.00,9.58540,25.207882,0.000391,25.092390,-2.2602,0.137,9.59705,9.59705
1720.00,9.57691,25.207953,0.000390,25.092494,-2.2603,0.137,9.59877,9.59877
1721.00,9.57891,25.208071,0.000390,25.092561,-2.2603,0.137,9.59986,9.59986
1722.00,9.58303,25.207948,0.000387,25.092444,-2.2603,0.138,9.60080,9.60080
1723.00,9.58620,25.207838,0.000390,25.092377,-2.2604,0.137,9.60084,9.60084
1724.00,9.58897,25.207899,0.000394,25.092374,-2.2602,0.137,9.60105,9.60105
1725.00,9.59126,25.207834,0.000393,25.092295,-2.2600,0.137,9.60085,9.60085
1726.00,9.59293,25.207769,0.000389,25.092302,-2.2599,0.137,9.60150,9.60150
1727.00,9.59402,25.207975,0.000393,25.092535,-2.2598,0.137,9.60219,9.60219
1728.00,9.59499,25.208052,0.000389,25.092544,-2.2598,0.138,9.60356,9.60356
1729.00,9.59613,25.208184,0.000390,25.092651,-2.2598,0.138,9.60415,9.60415
1730.00,9.59708,25.208222,0.000393,25.092614,-2.2597,0.138,9.60451,9.60451
1731.00,9.59825,25.208245,0.000401,25.092542,-2.2597,0.137,9.60409,9.60409
1732.00,9.59928,25.208194,0.000400,25.092430,-2.2597,0.137,9.60320,9.60320
1733.00,9.60028,25.208401,0.000405,25.092575,-2.2597,0.137,9.60272,9.60272
1734.00,9.60104,25.208447,0.000406,25.092577,-2.2598,0.137,9.60315,9.60315
1735.00,9.60175,25.208521,0.000405,25.092656,-2.2599,0.137,9.60376,9.60376
1736.00,9.60241,25.208653,0.000398,25.092779,-2.2598,0.138,9.60451,9.60451
1737.00,9.60273,25.208779,0.000402,25.092843,-2.2597,0.138,9.60502,9.60502
1738.00,9.60299,25.208668,0.000400,25.092735,-2.2595,0.138,9.60559,9.60559
1739.00,9.60331,25.208685,0.000398,25.092717,-2.2593,0.138,9.60469,9.60469
1740.00,9.60322,25.208709,0.000400,25.092674,-2.2592,0.138,9.60375,9.60375
1741.00,9.60332,25.208616,0.000403,25.092547,-2.2593,0.138,9.60340,9.60340
1742.00,9.60340,25.208565,0.000400,25.092467,-2.2593,0.138,9.60298,9.60298
1743.00,9.60358,25.208694,0.000401,25.092544,-2.2592,0.138,9.60180,9.60180
1744.00,9.60357,25.208721,0.000404,25.092569,-2.2592,0.138,9.60200,9.60200
1745.00,9.60359,25.208788,0.000403,25.092624,-2.2592,0.138,9.60181,9.60181
1746.00,9.60343,25.208923,0.000404,25.092765,-2.2590,0.139,9.60158,9.60158
1747.00,9.60332,25.209037,0.000403,25.092835,-2.2589,0.139,9.60159,9.60159
1748.00,9.60311,25.208915,0.000401,25.092678,-2.2589,0.139,9.60215,9.60215
1749.00,9.60312,25.208793,0.000394,25.092508,-2.2589,0.139,9.60259,9.60259
1750.00,9.60309,25.208860,0.000394,25.092499,-2.2590,0.139,9.60277,9.60277
1751.00,9.60299,25.208795,0.000394,25.092343,-2.2591,0.139,9.60237,9.60237
1752.00,9.60294,25.208752,0.000391,25.092285,-2.2592,0.139,9.60227,9.60227
1753.00,9.60292,25.208891,0.000395,25.092377,-2.2593,0.139,9.60157,9.60157
1754.00,9.60264,25.208976,0.000398,25.092446,-2.2595,0.140,9.60072,9.60072
1755.00,9.60243,25.208996,0.000399,25.092429,-2.2595,0.140,9.60118,9.60118
1756.00,9.60233,25.209007,0.000400,25.092472,-2.2594,0.140,9.60158,9.60158
1757.00,9.60218,25.209115,0.000405,25.092541,-2.2594,0.140,9.60171,9.60171
1758.00,9.60207,25.209177,0.000405,25.092595,-2.2593,0.140,9.60229,9.60229
1759.00,9.60204,25.209188,0.000402,25.092576,-2.2591,0.140,9.60340,9.60340
1760.00,9.60226,25.209126,0.000399,25.092526,-2.2590,0.140,9.60352,9.60352
1761.00,9.60231,25.209214,0.000398,25.092514,-2.2588,0.140,9.60376,9.60376
1762.00,9.60244,25.209198,0.000394,25.092450,-2.2587,0.140,9.60449,9.60449
1763.00,9.60254,25.209102,0.000392,25.092361,-2.2585,0.140,9.60439,9.60439
1764.00,9.60267,25.209247,0.000396,25.092491,-2.2584,0.140,9.60400,9.60400
1765.00,9.60269,25.209236,0.000398,25.092496,-2.2584,0.140,9.60339,9.60339
1766.00,9.60266,25.209295,0.000398,25.092580,-2.2585,0.140,9.60296,9.60296
1767.00,9.60274,25.209247,0.000398,25.092501,-2.2585,0.140,9.60284,9.60284
1768.00,9.60283,25.209264,0.000397,25.092449,-2.2586,0.141,9.60308,9.60308
1769.00,9.60276,25.209310,0.000397,25.092463,-2.2588,0.141,9.60294,9.60294
1770.00,9.60273,25.209389,0.000395,25.092420,-2.2589,0.141,9.60300,9.60300
1771.00,9.60285,25.209417,0.000396,25.092384,-2.2590,0.141,9.60348,9.60348
1772.00,9.60301,25.209545,0.000398,25.092471,-2.2590,0.141,9.60332,9.60332
1773.00,9.60330,25.209656,0.000399,25.092587,-2.2591,0.141,9.60425,9.60425
1774.00,9.60361,25.209533,0.000393,25.092463,-2.2590,0.141,9.60460,9.60460
1775.00,9.60382,25.209447,0.000389,25.092344,-2.2589,0.141,9.60548,9.60548
1776.00,9.60386,25.209511,0.000389,25.092310,-2.2588,0.141,9.60544,9.60544
1777.00,9.60401,25.209542,0.000386,25.092332,-2.2589,0.141,9.60589,9.60589
1778.00,9.60417,25.209562,0.000384,25.092304,-2.2589,0.141,9.60539,9.60539
1779.00,9.60431,25.209746,0.000389,25.092357,-2.2589,0.141,9.60579,9.60579
1780.00,9.60437,25.210011,0.000392,25.092621,-2.2588,0.142,9.60542,9.60542
1781.00,9.60438,25.210025,0.000392,25.092671,-2.2588,0.142,9.60509,9.60509
1782.00,9.60433,25.210158,0.000394,25.092750,-2.2588,0.142,9.60460,9.60460
1783.00,9.60423,25.210360,0.000398,25.092841,-2.2586,0.142,9.60417,9.60417
1784.00,9.60421,25.210469,0.000401,25.092963,-2.2588,0.142,9.60347,9.60347
1785.00,9.60428,25.210433,0.000401,25.092902,-2.2589,0.142,9.60368,9.60368
1786.00,9.60450,25.210513,0.000400,25.092905,-2.2590,0.142,9.60429,9.60429
1787.00,9.60453,25.210471,0.000398,25.092857,-2.2589,0.142,9.60401,9.60401
1788.00,9.60444,25.210349,0.000396,25.092732,-2.2590,0.142,9.60377,9.60377
1789.00,9.60445,25.210390,0.000392,25.092705,-2.2589,0.142,9.60438,9.60438
1790.00,9.60476,25.210412,0.000393,25.092661,-2.2590,0.142,9.60515,9.60515
1791.00,9.60508,25.210495,0.000393,25.092678,-2.2590,0.143,9.60604,9.60604
1792.00,9.60538,25.210549,0.000397,25.092693,-2.2591,0.143,9.60774,9.60774
1793.00,9.60557,25.210663,0.000398,25.092784,-2.2591,0.143,9.60886,9.60886
1794.00,9.60557,25.210568,0.000399,25.092673,-2.2592,0.143,9.60861,9.60861
1795.00,9.60554,25.210670,0.000401,25.092755,-2.2592,0.143,9.60791,9.60791
1796.00,9.60556,25.210547,0.000400,25.092661,-2.2593,0.142,9.60685,9.60685
1797.00,9.60556,25.210618,0.000399,25.092599,-2.2594,0.143,9.60522,9.60522
1798.00,9.60551,25.210592,0.000397,25.092511,-2.2595,0.143,9.60478,9.60478
1799.00,9.60575,25.210644,0.000395,25.092528,-2.2596,0.143,9.60515,9.60515
1800.00,9.60560,25.210592,0.000392,25.092402,-2.2597,0.143,9.60496,9.60496
1801.00,9.60565,25.210790,0.000396,25.092467,-2.2596,0.143,9.60468,9.60468
1802.00,9.60550,25.210747,0.000395,25.092434,-2.2595,0.143,9.60470,9.60470
1803.00,9.60564,25.210847,0.000400,25.092521,-2.2594,0.143,9.60348,9.60348
1804.00,9.60550,25.210940,0.000402,25.092584,-2.2592,0.143,9.60361,9.60361
1805.00,9.60551,25.211038,0.000402,25.092654,-2.2591,0.144,9.60443,9.60443
1806.00,9.60563,25.211009,0.000397,25.092653,-2.2592,0.144,9.60496,9.60496
1807.00,9.60564,25.211043,0.000394,25.092602,-2.2593,0.144,9.60507,9.60507
1808.00,9.60578,25.210944,0.000387,25.092439,-2.2594,0.144,9.60631,9.60631
1809.00,9.60575,25.211046,0.000390,25.092482,-2.2595,0.144,9.60505,9.60505
1810.00,9.60542,25.211063,0.000390,25.092440,-2.2596,0.144,9.60361,9.60361
1811.00,9.60497,25.211144,0.000395,25.092423,-2.2596,0.144,9.60286,9.60286
1812.00,9.60453,25.211290,0.000400,25.092615,-2.2596,0.144,9.60204,9.60204
1813.00,9.60429,25.211465,0.000404,25.092780,-2.2596,0.144,9.60125,9.60125
1814.00,9.60400,25.211430,0.000404,25.092692,-2.2595,0.144,9.60263,9.60263
1815.00,9.60378,25.211506,0.000404,25.092733,-2.2594,0.144,9.60363,9.60363
1816.00,9.60410,25.211443,0.000399,25.092651,-2.2593,0.144,9.60436,9.60436
1817.00,9.60425,25.211348,0.000397,25.092498,-2.2593,0.144,9.60521,9.60521
1818.00,9.60407,25.211364,0.000397,25.092468,-2.2592,0.144,9.60437,9.60437
1819.00,9.60367,25.211335,0.000393,25.092440,-2.2592,0.145,9.60292,9.60292
1820.00,9.60348,25.211312,0.000391,25.092367,-2.2593,0.145,9.60216,9.60216
1821.00,9.60348,25.211361,0.000389,25.092422,-2.2593,0.145,9.60209,9.60209
1822.00,9.60357,25.211566,0.000394,25.092610,-2.2592,0.145,9.60277,9.60277
1823.00,9.60303,25.211493,0.000392,25.092497,-2.2593,0.145,9.60420,9.60420
1824.00,9.60309,25.211533,0.000389,25.092478,-2.2594,0.145,9.60541,9.60541
1825.00,9.60341,25.211645,0.000389,25.092591,-2.2596,0.145,9.60617,9.60617
1826.00,9.60331,25.211780,0.000392,25.092662,-2.2596,0.145,9.60590,9.60590
1827.00,9.60359,25.211732,0.000388,25.092549,-2.2596,0.146,9.60517,9.60517
1828.00,9.60384,25.211831,0.000388,25.092575,-2.2594,0.146,9.60520,9.60520
1829.00,9.60395,25.211921,0.000393,25.092597,-2.2592,0.146,9.60453,9.60453
1830.00,9.60436,25.211900,0.000396,25.092519,-2.2592,0.146,9.60452,9.60452
1831.00,9.60447,25.211803,0.000393,25.092393,-2.2593,0.146,9.60517,9.60517
1832.00,9.60462,25.211765,0.000395,25.092301,-2.2594,0.146,9.60490,9.60490
1833.00,9.60468,25.211776,0.000401,25.092346,-2.2596,0.146,9.60543,9.60543
1834.00,9.60483,25.211627,0.000400,25.092161,-2.2598,0.146,9.60639,9.60639
1835.00,9.60483,25.211662,0.000401,25.092189,-2.2598,0.146,9.60634,9.60634
1836.00,9.60470,25.211851,0.000407,25.092367,-2.2599,0.146,9.60520,9.60520
1837.00,9.60450,25.211867,0.000403,25.092368,-2.2601,0.146,9.60509,9.60509
1838.00,9.60460,25.212036,0.000401,25.092423,-2.2601,0.146,9.60431,9.60431
1839.00,9.60488,25.212188,0.000399,25.092507,-2.2602,0.146,9.60353,9.60353
1840.00,9.60504,25.212291,0.000396,25.092506,-2.2602,0.146,9.60304,9.60304
1841.00,9.60489,25.212131,0.000391,25.092234,-2.2601,0.146,9.60287,9.60287
1842.00,9.60471,25.212201,0.000393,25.092280,-2.2600,0.146,9.60371,9.60371
1843.00,9.60450,25.212243,0.000393,25.092257,-2.2600,0.146,9.60366,9.60366
1844.00,9.60446,25.212392,0.000396,25.092369,-2.2599,0.147,9.60303,9.60303
1845.00,9.60446,25.212393,0.000401,25.092370,-2.2600,0.146,9.60240,9.60240
1846.00,9.60446,25.212552,0.000404,25.092475,-2.2600,0.146,9.60268,9.60268
1847.00,9.60412,25.212672,0.000407,25.092587,-2.2601,0.146,9.60191,9.60191
1848.00,9.60386,25.212603,0.000407,25.092617,-2.2601,0.147,9.60178,9.60178
1849.00,9.60377,25.212582,0.000407,25.092610,-2.2601,0.146,9.60179,9.60179
1850.00,9.60364,25.212532,0.000400,25.092560,-2.2601,0.147,9.60247,9.60247
1851.00,9.60347,25.212583,0.000401,25.092610,-2.2602,0.147,9.60260,9.60260
1852.00,9.60335,25.212566,0.000400,25.092488,-2.2602,0.147,9.60299,9.60299
1853.00,9.60303,25.212585,0.000395,25.092401,-2.2602,0.147,9.60316,9.60316
1854.00,9.60271,25.212641,0.000396,25.092358,-2.2604,0.147,9.60227,9.60227
1855.00,9.60280,25.212658,0.000398,25.092311,-2.2604,0.147,9.60178,9.60178
1856.00,9.60254,25.212634,0.000396,25.092277,-2.2603,0.147,9.60251,9.60251
1857.00,9.60255,25.212738,0.000395,25.092314,-2.2602,0.147,9.60220,9.60220
1858.00,9.60224,25.212786,0.000395,25.092284,-2.2602,0.147,9.60201,9.60201
1859.00,9.60261,25.212745,0.000393,25.092264,-2.2601,0.147,9.60140,9.60140
1860.00,9.60284,25.212835,0.000391,25.092245,-2.2602,0.148,9.59811,9.59811
1861.00,9.60297,25.212889,0.000392,25.092243,-2.2604,0.148,9.59375,9.59375
@13,2.0001,4.0, 1860.06600000001 
1862.00,9.60365,25.212762,0.000390,25.092113,-2.2606,0.148,9.59045,9.59045
1863.00,9.60223,25.212872,0.000391,25.092205,-2.2607,0.148,9.58779,9.58779
1864.00,9.60228,25.213033,0.000393,25.092360,-2.2608,0.148,9.58682,9.58682
1865.00,9.60248,25.213056,0.000393,25.092388,-2.2609,0.148,9.58938,9.58938
1866.00,9.60239,25.213019,0.000393,25.092335,-2.2610,0.148,9.59243,9.59243
1867.00,9.60352,25.213110,0.000394,25.092389,-2.2611,0.149,9.59555,9.59555
1868.00,9.60285,25.213061,0.000395,25.092361,-2.2611,0.149,9.59765,9.59765
1869.00,9.59462,25.212999,0.000394,25.092256,-2.2612,0.149,9.60019,9.60019
1870.00,9.58497,25.213057,0.000396,25.092356,-2.2612,0.149,9.60167,9.60167
1871.00,9.58488,25.213165,0.000397,25.092409,-2.2612,0.149,9.60427,9.60427
1872.00,9.58687,25.213178,0.000398,25.092362,-2.2613,0.149,9.60704,9.60704
1873.00,9.59006,25.213179,0.000397,25.092391,-2.2613,0.149,9.60958,9.60958
1874.00,9.59242,25.213182,0.000396,25.092303,-2.2613,0.149,9.61165,9.61165
1875.00,9.59478,25.213226,0.000396,25.092242,-2.2611,0.149,9.61285,9.61285
1876.00,9.59690,25.213313,0.000397,25.092332,-2.2611,0.149,9.61166,9.61166
1877.00,9.59987,25.213423,0.000399,25.092468,-2.2610,0.149,9.61021,9.61021
1878.00,9.60268,25.213607,0.000403,25.092497,-2.2610,0.149,9.60839,9.60839
1879.00,9.60508,25.213649,0.000402,25.092570,-2.2611,0.149,9.60669,9.60669
1880.00,9.60710,25.213759,0.000405,25.092705,-2.2612,0.149,9.60588,9.60588
1881.00,9.60930,25.213703,0.000403,25.092663,-2.2613,0.149,9.60604,9.60604
1882.00,9.60965,25.213635,0.000400,25.092572,-2.2614,0.149,9.60597,9.60597
1883.00,9.60903,25.213628,0.000398,25.092578,-2.2614,0.149,9.60642,9.60642
1884.00,9.60831,25.213700,0.000401,25.092584,-2.2615,0.149,9.60666,9.60666
1885.00,9.60814,25.213571,0.000394,25.092382,-2.2614,0.150,9.60624,9.60624
1886.00,9.60795,25.213674,0.000392,25.092339,-2.2616,0.150,9.60600,9.60600
1887.00,9.60767,25.213727,0.000392,25.092322,-2.2617,0.150,9.60532,9.60532
1888.00,9.60742,25.213730,0.000391,25.092311,-2.2619,0.150,9.60537,9.60537
1889.00,9.60753,25.213868,0.000391,25.092423,-2.2621,0.150,9.60540,9.60540
1890.00,9.60762,25.213930,0.000395,25.092471,-2.2621,0.150,9.60545,9.60545
1891.00,9.60748,25.213850,0.000394,25.092431,-2.2621,0.150,9.60519,9.60519
1892.00,9.60695,25.214033,0.000394,25.092603,-2.2621,0.150,9.60519,9.60519
1893.00,9.60649,25.213987,0.000393,25.092515,-2.2622,0.150,9.60523,9.60523
1894.00,9.60627,25.213993,0.000392,25.092499,-2.2623,0.150,9.60565,9.60565
1895.00,9.60597,25.214097,0.000393,25.092528,-2.2624,0.150,9.60587,9.60587
1896.00,9.60574,25.214161,0.000394,25.092577,-2.2625,0.150,9.60522,9.60522
1897.00,9.60547,25.214129,0.000393,25.092496,-2.2627,0.150,9.60479,9.60479
1898.00,9.60528,25.214308,0.000397,25.092640,-2.2629,0.150,9.60419,9.60419
1899.00,9.60538,25.214289,0.000397,25.092538,-2.2629,0.151,9.60403,9.60403
1900.00,9.60549,25.214350,0.000397,25.092589,-2.2629,0.151,9.60436,9.60436
1901.00,9.60544,25.214456,0.000399,25.092608,-2.2629,0.151,9.60519,9.60519
1902.00,9.60532,25.214560,0.000402,25.092689,-2.2628,0.151,9.60546,9.60546
1903.00,9.60518,25.214452,0.000397,25.092503,-2.2628,0.151,9.60618,9.60618
1904.00,9.60520,25.214358,0.000392,25.092456,-2.2629,0.151,9.60596,9.60596
1905.00,9.60519,25.214337,0.000393,25.092397,-2.2631,0.151,9.60525,9.60525
1906.00,9.60526,25.214302,0.000393,25.092361,-2.2632,0.151,9.60551,9.60551
1907.00,9.60521,25.214190,0.000386,25.092221,-2.2632,0.151,9.60588,9.60588
1908.00,9.60521,25.214404,0.000390,25.092372,-2.2632,0.151,9.60515,9.60515
1909.00,9.60525,25.214606,0.000396,25.092451,-2.2633,0.151,9.60469,9.60469
1910.00,9.60509,25.214701,0.000396,25.092482,-2.2633,0.151,9.60495,9.60495
1911.00,9.60509,25.214723,0.000395,25.092424,-2.2634,0.151,9.60448,9.60448
1912.00,9.60510,25.214827,0.000399,25.092445,-2.2635,0.151,9.60425,9.60425
1913.00,9.60509,25.214709,0.000394,25.092335,-2.2637,0.151,9.60467,9.60467
1914.00,9.60494,25.214774,0.000392,25.092369,-2.2638,0.152,9.60472,9.60472
1915.00,9.60481,25.214690,0.000387,25.092286,-2.2639,0.152,9.60452,9.60452
1916.00,9.60490,25.214781,0.000390,25.092339,-2.2639,0.152,9.60505,9.60505
1917.00,9.60508,25.214740,0.000390,25.092265,-2.2641,0.152,9.60506,9.60506
1918.00,9.60525,25.214848,0.000393,25.092331,-2.2642,0.152,9.60522,9.60522
1919.00,9.60533,25.214753,0.000393,25.092254,-2.2644,0.152,9.60609,9.60609
1920.00,9.60544,25.214810,0.000396,25.092350,-2.2644,0.152,9.60721,9.60721
1921.00,9.60557,25.214837,0.000397,25.092447,-2.2646,0.152,9.60769,9.60769
1922.00,9.60589,25.214931,0.000398,25.092533,-2.2647,0.152,9.60919,9.60919
1923.00,9.60627,25.214959,0.000401,25.092567,-2.2648,0.152,9.61041,9.61041
1924.00,9.60650,25.215032,0.000403,25.092615,-2.2649,0.153,9.61085,9.61085
1925.00,9.60662,25.215042,0.000402,25.092513,-2.2649,0.153,9.60985,9.60985
1926.00,9.60657,25.215118,0.000404,25.092482,-2.2649,0.153,9.60858,9.60858
1927.00,9.60646,25.215178,0.000402,25.092518,-2.2650,0.153,9.60680,9.60680
1928.00,9.60676,25.215174,0.000401,25.092431,-2.2651,0.153,9.60553,9.60553
1929.00,9.60665,25.215327,0.000404,25.092536,-2.2653,0.152,9.60477,9.60477
1930.00,9.60667,25.215539,0.000405,25.092726,-2.2656,0.152,9.60516,9.60516
1931.00,9.60689,25.215516,0.000401,25.092631,-2.2657,0.152,9.60584,9.60584
1932.00,9.60717,25.215546,0.000402,25.092625,-2.2658,0.152,9.60579,9.60579
1933.00,9.60747,25.215403,0.000395,25.092493,-2.2658,0.152,9.60507,9.60507
1934.00,9.60778,25.215404,0.000395,25.092459,-2.2658,0.153,9.60462,9.60462
1935.00,9.60777,25.215403,0.000397,25.092397,-2.2656,0.153,9.60346,9.60346
1936.00,9.60725,25.215494,0.000398,25.092481,-2.2656,0.153,9.60302,9.60302
1937.00,9.60671,25.215500,0.000394,25.092424,-2.2656,0.153,9.60416,9.60416
1938.00,9.60636,25.215805,0.000399,25.092636,-2.2656,0.153,9.60583,9.60583
1939.00,9.60662,25.215748,0.000399,25.092532,-2.2656,0.153,9.60674,9.60674
1940.00,9.60663,25.215754,0.000397,25.092519,-2.2657,0.153,9.60870,9.60870
1941.00,9.60648,25.215640,0.000394,25.092382,-2.2659,0.154,9.60977,9.60977
1942.00,9.60654,25.215650,0.000395,25.092363,-2.2660,0.154,9.60964,9.60964
1943.00,9.60625,25.215574,0.000394,25.092306,-2.2660,0.154,9.60944,9.60944
1944.00,9.60612,25.215679,0.000391,25.092384,-2.2662,0.154,9.60946,9.60946
1945.00,9.60649,25.215717,0.000390,25.092419,-2.2664,0.154,9.60898,9.60898
1946.00,9.60654,25.215817,0.000390,25.092510,-2.2664,0.154,9.60816,9.60816
1947.00,9.60680,25.215988,0.000394,25.092672,-2.2665,0.154,9.60806,9.60806
1948.00,9.60700,25.216074,0.000396,25.092653,-2.2665,0.154,9.60713,9.60713
1949.00,9.60693,25.216214,0.000400,25.092733,-2.2667,0.154,9.60732,9.60732
1950.00,9.60707,25.216301,0.000398,25.092760,-2.2667,0.154,9.60766,9.60766
1951.00,9.60721,25.216336,0.000402,25.092738,-2.2668,0.154,9.60813,9.60813
1952.00,9.60741,25.216275,0.000403,25.092636,-2.2668,0.154,9.60830,9.60830
1953.00,9.60766,25.216286,0.000402,25.092696,-2.2669,0.154,9.60884,9.60884
1954.00,9.60796,25.216200,0.000400,25.092610,-2.2672,0.155,9.60895,9.60895
1955.00,9.60820,25.216103,0.000400,25.092499,-2.2673,0.154,9.60784,9.60784
1956.00,9.60825,25.216264,0.000401,25.092612,-2.2675,0.154,9.60695,9.60695
1957.00,9.60828,25.216302,0.000399,25.092654,-2.2678,0.155,9.60727,9.60727
1958.00,9.60822,25.216403,0.000401,25.092630,-2.2679,0.155,9.60704,9.60704
1959.00,9.60803,25.216393,0.000399,25.092537,-2.2679,0.155,9.60594,9.60594
1960.00,9.60774,25.216489,0.000400,25.092580,-2.2680,0.155,9.60600,9.60600
1961.00,9.60757,25.216555,0.000397,25.092618,-2.2681,0.155,9.60670,9.60670
1962.00,9.60746,25.216641,0.000397,25.092645,-2.2682,0.155,9.60590,9.60590
1963.00,9.60724,25.216658,0.000396,25.092681,-2.2683,0.155,9.60540,9.60540
1964.00,9.60706,25.216674,0.000394,25.092683,-2.2684,0.155,9.60552,9.60552
1965.00,9.60678,25.216741,0.000395,25.092706,-2.2686,0.155,9.60530,9.60530
1966.00,9.60675,25.216743,0.000399,25.092648,-2.2687,0.155,9.60556,9.60556
1967.00,9.60697,25.216814,0.000397,25.092575,-2.2688,0.155,9.60671,9.60671
1968.00,9.60709,25.216866,0.000397,25.092583,-2.2688,0.156,9.60729,9.60729
1969.00,9.60708,25.216991,0.000399,25.092650,-2.2689,0.156,9.60735,9.60735
1970.00,9.60683,25.217033,0.000396,25.092566,-2.2690,0.156,9.60773,9.60773
1971.00,9.60664,25.217063,0.000393,25.092539,-2.2690,0.156,9.60672,9.60672
1972.00,9.60641,25.217104,0.000396,25.092595,-2.2691,0.156,9.60572,9.60572
1973.00,9.60629,25.217192,0.000401,25.092624,-2.2693,0.156,9.60475,9.60475
1974.00,9.60600,25.217244,0.000402,25.092672,-2.2696,0.156,9.60449,9.60449
1975.00,9.60608,25.217286,0.000405,25.092750,-2.2698,0.156,9.60433,9.60433
1976.00,9.60588,25.217253,0.000407,25.092768,-2.2700,0.156,9.60508,9.60508
1977.00,9.60575,25.217208,0.000402,25.092697,-2.2703,0.156,9.60521,9.60521
1978.00,9.60585,25.217134,0.000399,25.092630,-2.2702,0.156,9.60572,9.60572
1979.00,9.60584,25.217176,0.000399,25.092587,-2.2701,0.156,9.60597,9.60597
1980.00,9.60594,25.217254,0.000399,25.092638,-2.2702,0.156,9.60683,9.60683
1981.00,9.60611,25.217355,0.000397,25.092696,-2.2703,0.156,9.60710,9.60710
1982.00,9.60613,25.217323,0.000398,25.092698,-2.2704,0.156,9.60707,9.60707
1983.00,9.60616,25.217350,0.000396,25.092694,-2.2706,0.156,9.60672,9.60672
1984.00,9.60615,25.217429,0.000394,25.092761,-2.2707,0.157,9.60656,9.60656
1985.00,9.60618,25.217391,0.000392,25.092710,-2.2708,0.157,9.60541,9.60541
1986.00,9.60593,25.217280,0.000389,25.092531,-2.2707,0.157,9.60392,9.60392
1987.00,9.60541,25.217439,0.000394,25.092612,-2.2707,0.157,9.60281,9.60281
1988.00,9.60513,25.217455,0.000396,25.092546,-2.2706,0.157,9.60297,9.60297
1989.00,9.60502,25.217437,0.000396,25.092474,-2.2707,0.157,9.60320,9.60320
1990.00,9.60502,25.217505,0.000397,25.092493,-2.2707,0.157,9.60333,9.60333
1991.00,9.60505,25.217759,0.000402,25.092667,-2.2710,0.157,9.60367,9.60367
1992.00,9.60522,25.217830,0.000400,25.092643,-2.2713,0.157,9.60400,9.60400
1993.00,9.60504,25.217906,0.000400,25.092742,-2.2717,0.157,9.60392,9.60392
1994.00,9.60493,25.217850,0.000397,25.092664,-2.2718,0.157,9.60419,9.60419
1995.00,9.60506,25.217813,0.000397,25.092591,-2.2720,0.157,9.60475,9.60475
1996.00,9.60500,25.217740,0.000394,25.092494,-2.2720,0.158,9.60513,9.60513
1997.00,9.60493,25.217643,0.000391,25.092454,-2.2721,0.158,9.60566,9.60566
1998.00,9.60490,25.217695,0.000392,25.092391,-2.2722,0.158,9.60473,9.60473
1999.00,9.60459,25.217842,0.000394,25.092483,-2.2724,0.158,9.60424,9.60424
2000.00,9.60451,25.218054,0.000396,25.092638,-2.2726,0.158,9.60415,9.60415
2001.00,9.60429,25.218149,0.000398,25.092737,-2.2728,0.158,9.60395,9.60395
2002.00,9.60409,25.218333,0.000402,25.092889,-2.2729,0.158,9.60418,9.60418
2003.00,9.60415,25.218383,0.000401,25.092899,-2.2729,0.158,9.60557,9.60557
2004.00,9.60422,25.218377,0.000399,25.092875,-2.2728,0.158,9.60566,9.60566
2005.00,9.60458,25.218250,0.000394,25.092741,-2.2728,0.159,9.60585,9.60585
2006.00,9.60453,25.218151,0.000393,25.092556,-2.2729,0.159,9.60582,9.60582
2007.00,9.60471,25.218166,0.000393,25.092471,-2.2731,0.159,9.60568,9.60568
2008.00,9.60495,25.218205,0.000395,25.092546,-2.2733,0.159,9.60457,9.60457
2009.00,9.60441,25.218176,0.000397,25.092565,-2.2735,0.159,9.60281,9.60281
2010.00,9.60453,25.218220,0.000401,25.092536,-2.2738,0.159,9.59916,9.59916
2011.00,9.60546,25.218369,0.000399,25.092632,-2.2740,0.159,9.59629,9.59629
@14,2.0001,4.0, 2010.001 
2012.00,9.60631,25.218354,0.000400,25.092544,-2.2741,0.159,9.59333,9.59333
2013.00,9.60606,25.218393,0.000400,25.092502,-2.2743,0.159,9.59205,9.59205
2014.00,9.60608,25.218495,0.000403,25.092497,-2.2745,0.159,9.59209,9.59209
2015.00,9.60524,25.218539,0.000400,25.092565,-2.2747,0.159,9.59441,9.59441
2016.00,9.60400,25.218494,0.000404,25.092561,-2.2749,0.159,9.59721,9.59721
2017.00,9.60297,25.218486,0.000404,25.092526,-2.2751,0.159,9.60071,9.60071
2018.00,9.60061,25.218523,0.000403,25.092567,-2.2752,0.159,9.60358,9.60358
2019.00,9.59586,25.218548,0.000400,25.092560,-2.2754,0.159,9.60551,9.60551
2020.00,9.59271,25.218589,0.000402,25.092521,-2.2754,0.159,9.60693,9.60693
2021.00,9.59302,25.218756,0.000403,25.092620,-2.2754,0.159,9.60867,9.60867
2022.00,9.59489,25.218840,0.000400,25.092683,-2.2754,0.160,9.60940,9.60940
2023.00,9.59731,25.218898,0.000401,25.092713,-2.2753,0.160,9.61015,9.61015
2024.00,9.59844,25.218891,0.000405,25.092713,-2.2751,0.160,9.61072,9.61072
2025.00,9.59996,25.218908,0.000405,25.092747,-2.2751,0.160,9.61100,9.61100
2026.00,9.60186,25.218835,0.000402,25.092626,-2.2751,0.160,9.60990,9.60990
2027.00,9.60360,25.218887,0.000406,25.092652,-2.2753,0.160,9.60902,9.60902
2028.00,9.60459,25.218965,0.000408,25.092667,-2.2756,0.160,9.60819,9.60819
2029.00,9.60501,25.219058,0.000407,25.092652,-2.2758,0.160,9.60835,9.60835
2030.00,9.60550,25.219157,0.000410,25.092694,-2.2760,0.160,9.60778,9.60778
2031.00,9.60667,25.219170,0.000412,25.092685,-2.2763,0.160,9.60717,9.60717
2032.00,9.60663,25.219115,0.000408,25.092638,-2.2766,0.160,9.60651,9.60651
2033.00,9.60669,25.219163,0.000409,25.092654,-2.2768,0.160,9.60622,9.60622
2034.00,9.60750,25.219196,0.000409,25.092724,-2.2769,0.160,9.60665,9.60665
2035.00,9.60808,25.219183,0.000406,25.092659,-2.2771,0.160,9.60720,9.60720
2036.00,9.60828,25.219342,0.000400,25.092695,-2.2772,0.160,9.60752,9.60752
2037.00,9.60819,25.219501,0.000406,25.092765,-2.2774,0.160,9.60745,9.60745
2038.00,9.60803,25.219521,0.000399,25.092686,-2.2775,0.160,9.60732,9.60732
2039.00,9.60800,25.219649,0.000399,25.092739,-2.2777,0.160,9.60615,9.60615
2040.00,9.60785,25.219766,0.000400,25.092766,-2.2779,0.161,9.60510,9.60510
2041.00,9.60737,25.219811,0.000405,25.092816,-2.2778,0.161,9.60482,9.60482
2042.00,9.60699,25.219860,0.000399,25.092818,-2.2779,0.161,9.60521,9.60521
2043.00,9.60686,25.219874,0.000402,25.092834,-2.2780,0.161,9.60487,9.60487
2044.00,9.60652,25.219848,0.000399,25.092747,-2.2781,0.161,9.60471,9.60471
2045.00,9.60639,25.219857,0.000398,25.092746,-2.2782,0.161,9.60454,9.60454
2046.00,9.60612,25.219811,0.000394,25.092668,-2.2784,0.161,9.60479,9.60479
2047.00,9.60594,25.219832,0.000396,25.092682,-2.2784,0.161,9.60382,9.60382
2048.00,9.60563,25.219850,0.000397,25.092641,-2.2784,0.161,9.60331,9.60331
2049.00,9.60532,25.219913,0.000400,25.092633,-2.2785,0.161,9.60343,9.60343
2050.00,9.60517,25.219981,0.000400,25.092657,-2.2785,0.161,9.60358,9.60358
2051.00,9.60524,25.220097,0.000403,25.092771,-2.2786,0.161,9.60445,9.60445
2052.00,9.60554,25.220016,0.000400,25.092691,-2.2788,0.162,9.60619,9.60619
2053.00,9.60571,25.220000,0.000400,25.092721,-2.2790,0.162,9.60746,9.60746
2054.00,9.60566,25.219934,0.000398,25.092680,-2.2793,0.162,9.60768,9.60768
2055.00,9.60541,25.219810,0.000394,25.092491,-2.2796,0.162,9.60808,9.60808
2056.00,9.60532,25.219698,0.000393,25.092339,-2.2799,0.162,9.60727,9.60727
2057.00,9.60534,25.219752,0.000395,25.092367,-2.2801,0.162,9.60600,9.60600
2058.00,9.60528,25.219866,0.000395,25.092385,-2.2802,0.162,9.60530,9.60530
2059.00,9.60531,25.220045,0.000397,25.092503,-2.2803,0.162,9.60515,9.60515
2060.00,9.60533,25.220124,0.000397,25.092564,-2.2803,0.162,9.60520,9.60520
2061.00,9.60543,25.220257,0.000397,25.092671,-2.2804,0.162,9.60532,9.60532
2062.00,9.60537,25.220270,0.000398,25.092620,-2.2804,0.162,9.60485,9.60485
2063.00,9.60519,25.220288,0.000400,25.092582,-2.2805,0.162,9.60475,9.60475
2064.00,9.60512,25.220154,0.000398,25.092390,-2.2807,0.162,9.60366,9.60366
2065.00,9.60489,25.220178,0.000400,25.092435,-2.2810,0.162,9.60240,9.60240
2066.00,9.60475,25.220238,0.000404,25.092488,-2.2812,0.162,9.60196,9.60196
2067.00,9.60494,25.220226,0.000403,25.092507,-2.2815,0.162,9.60369,9.60369
2068.00,9.60541,25.220254,0.000402,25.092568,-2.2817,0.162,9.60459,9.60459
2069.00,9.60552,25.220368,0.000402,25.092701,-2.2819,0.162,9.60554,9.60554
2070.00,9.60553,25.220465,0.000403,25.092783,-2.2820,0.163,9.60685,9.60685
2071.00,9.60529,25.220450,0.000400,25.092724,-2.2822,0.163,9.60646,9.60646
2072.00,9.60507,25.220635,0.000401,25.092786,-2.2823,0.163,9.60437,9.60437
2073.00,9.60483,25.220704,0.000401,25.092823,-2.2824,0.163,9.60321,9.60321
2074.00,9.60485,25.220775,0.000403,25.092848,-2.2825,0.163,9.60295,9.60295
2075.00,9.60480,25.220808,0.000401,25.092812,-2.2826,0.163,9.60238,9.60238
2076.00,9.60445,25.221020,0.000409,25.092990,-2.2827,0.163,9.60265,9.60265
2077.00,9.60381,25.221014,0.000409,25.092986,-2.2828,0.163,9.60318,9.60318
2078.00,9.60375,25.221006,0.000410,25.092960,-2.2829,0.163,9.60427,9.60427
2079.00,9.60367,25.220942,0.000408,25.092901,-2.2829,0.163,9.60552,9.60552
2080.00,9.60370,25.220940,0.000410,25.092881,-2.2831,0.163,9.60676,9.60676
2081.00,9.60400,25.220809,0.000406,25.092701,-2.2833,0.163,9.60797,9.60797
2082.00,9.60473,25.220796,0.000403,25.092613,-2.2837,0.163,9.60879,9.60879
2083.00,9.60508,25.220797,0.000399,25.092524,-2.2840,0.163,9.60820,9.60820
2084.00,9.60548,25.220942,0.000402,25.092562,-2.2843,0.163,9.60754,9.60754
2085.00,9.60565,25.220993,0.000400,25.092642,-2.2845,0.164,9.60728,9.60728
2086.00,9.60532,25.220942,0.000395,25.092550,-2.2845,0.164,9.60719,9.60719
2087.00,9.60517,25.221117,0.000398,25.092715,-2.2845,0.164,9.60797,9.60797
2088.00,9.60555,25.221273,0.000405,25.092862,-2.2846,0.164,9.60922,9.60922
2089.00,9.60603,25.221226,0.000402,25.092763,-2.2848,0.164,9.60920,9.60920
2090.00,9.60653,25.221351,0.000401,25.092717,-2.2850,0.164,9.60885,9.60885
2091.00,9.60693,25.221504,0.000401,25.092826,-2.2853,0.164,9.60940,9.60940
2092.00,9.60722,25.221526,0.000402,25.092761,-2.2855,0.164,9.60907,9.60907
2093.00,9.60733,25.221406,0.000400,25.092551,-2.2856,0.164,9.60775,9.60775
2094.00,9.60739,25.221487,0.000402,25.092604,-2.2856,0.164,9.60763,9.60763
2095.00,9.60749,25.221439,0.000401,25.092504,-2.2856,0.164,9.60727,9.60727
2096.00,9.60760,25.221536,0.000403,25.092545,-2.2857,0.164,9.60640,9.60640
2097.00,9.60795,25.221662,0.000401,25.092682,-2.2859,0.164,9.60661,9.60661
2098.00,9.60817,25.221863,0.000400,25.092835,-2.2863,0.165,9.60728,9.60728
2099.00,9.60795,25.221825,0.000396,25.092777,-2.2866,0.165,9.60677,9.60677
2100.00,9.60761,25.221967,0.000401,25.092898,-2.2869,0.165,9.60610,9.60610
2101.00,9.60723,25.222020,0.000404,25.092939,-2.2871,0.165,9.60541,9.60541
2102.00,9.60715,25.221886,0.000402,25.092771,-2.2872,0.165,9.60463,9.60463
2103.00,9.60709,25.221803,0.000402,25.092661,-2.2872,0.165,9.60355,9.60355
2104.00,9.60679,25.221992,0.000405,25.092752,-2.2872,0.165,9.60226,9.60226
2105.00,9.60626,25.222009,0.000404,25.092730,-2.2873,0.165,9.60202,9.60202
2106.00,9.60592,25.221995,0.000406,25.092642,-2.2876,0.165,9.60178,9.60178
2107.00,9.60540,25.222007,0.000406,25.092605,-2.2878,0.165,9.60127,9.60127
2108.00,9.60504,25.221952,0.000404,25.092538,-2.2880,0.165,9.60146,9.60146
2109.00,9.60454,25.221793,0.000404,25.092441,-2.2881,0.165,9.60251,9.60251
2110.00,9.60436,25.221831,0.000400,25.092456,-2.2883,0.165,9.60342,9.60342
2111.00,9.60429,25.221762,0.000397,25.092382,-2.2884,0.165,9.60302,9.60302
2112.00,9.60403,25.221829,0.000397,25.092356,-2.2883,0.165,9.60363,9.60363
2113.00,9.60373,25.221990,0.000399,25.092415,-2.2883,0.165,9.60466,9.60466
2114.00,9.60394,25.222031,0.000392,25.092349,-2.2884,0.166,9.60557,9.60557
2115.00,9.60428,25.221994,0.000394,25.092277,-2.2885,0.166,9.60605,9.60605
2116.00,9.60432,25.222030,0.000393,25.092289,-2.2888,0.166,9.60719,9.60719
2117.00,9.60421,25.222082,0.000395,25.092313,-2.2892,0.166,9.60652,9.60652
2118.00,9.60391,25.222120,0.000394,25.092404,-2.2896,0.166,9.60577,9.60577
2119.00,9.60382,25.222364,0.000401,25.092659,-2.2898,0.166,9.60488,9.60488
2120.00,9.60390,25.222533,0.000403,25.092835,-2.2898,0.166,9.60433,9.60433
2121.00,9.60388,25.222744,0.000406,25.093038,-2.2897,0.166,9.60433,9.60433
2122.00,9.60414,25.222758,0.000405,25.093065,-2.2897,0.166,9.60490,9.60490
2123.00,9.60458,25.222757,0.000408,25.092972,-2.2897,0.166,9.60561,9.60561
2124.00,9.60477,25.222630,0.000405,25.092810,-2.2899,0.166,9.60629,9.60629
2125.00,9.60502,25.222694,0.000408,25.092803,-2.2903,0.166,9.60639,9.60639
2126.00,9.60519,25.222667,0.000404,25.092616,-2.2905,0.166,9.60593,9.60593
2127.00,9.60513,25.222690,0.000404,25.092556,-2.2908,0.166,9.60555,9.60555
2128.00,9.60510,25.222784,0.000404,25.092615,-2.2909,0.166,9.60427,9.60427
2129.00,9.60517,25.222875,0.000404,25.092589,-2.2910,0.166,9.60407,9.60407
2130.00,9.60515,25.222742,0.000399,25.092383,-2.2911,0.166,9.60356,9.60356
2131.00,9.60513,25.222696,0.000398,25.092385,-2.2911,0.166,9.60362,9.60362
2132.00,9.60534,25.222727,0.000398,25.092378,-2.2912,0.166,9.60427,9.60427
2133.00,9.60521,25.222832,0.000399,25.092484,-2.2913,0.166,9.60479,9.60479
2134.00,9.60497,25.222854,0.000398,25.092605,-2.2914,0.166,9.60411,9.60411
2135.00,9.60474,25.222930,0.000399,25.092732,-2.2914,0.167,9.60423,9.60423
2136.00,9.60461,25.223012,0.000399,25.092797,-2.2917,0.167,9.60449,9.60449
2137.00,9.60471,25.223088,0.000400,25.092923,-2.2919,0.167,9.60490,9.60490
2138.00,9.60498,25.223005,0.000398,25.092855,-2.2923,0.167,9.60520,9.60520
2139.00,9.60492,25.222975,0.000395,25.092782,-2.2927,0.167,9.60525,9.60525
2140.00,9.60491,25.223058,0.000398,25.092842,-2.2930,0.167,9.60531,9.60531
2141.00,9.60477,25.223034,0.000401,25.092782,-2.2931,0.167,9.60445,9.60445
2142.00,9.60448,25.223140,0.000407,25.092764,-2.2932,0.167,9.60282,9.60282
2143.00,9.60425,25.223246,0.000409,25.092810,-2.2934,0.167,9.60188,9.60188
2144.00,9.60392,25.223435,0.000416,25.092905,-2.2935,0.167,9.60167,9.60167
2145.00,9.60384,25.223382,0.000410,25.092793,-2.2938,0.167,9.60158,9.60158
2146.00,9.60383,25.223480,0.000406,25.092822,-2.2942,0.167,9.60261,9.60261
2147.00,9.60379,25.223549,0.000402,25.092911,-2.2944,0.168,9.60390,9.60390
2148.00,9.60391,25.223608,0.000404,25.092960,-2.2944,0.168,9.60498,9.60498
2149.00,9.60410,25.223468,0.000398,25.092820,-2.2943,0.168,9.60549,9.60549
2150.00,9.60423,25.223541,0.000396,25.092803,-2.2944,0.168,9.60611,9.60611
2151.00,9.60431,25.223577,0.000398,25.092811,-2.2944,0.168,9.60557,9.60557
2152.00,9.60428,25.223445,0.000391,25.092643,-2.2946,0.168,9.60552,9.60552
2153.00,9.60427,25.223528,0.000392,25.092642,-2.2950,0.168,9.60508,9.60508
2154.00,9.60440,25.223666,0.000396,25.092771,-2.2952,0.168,9.60465,9.60465
2155.00,9.60406,25.223591,0.000397,25.092699,-2.2955,0.168,9.60498,9.60498
2156.00,9.60400,25.223583,0.000399,25.092711,-2.2956,0.168,9.60556,9.60556
2157.00,9.60435,25.223572,0.000403,25.092712,-2.2958,0.168,9.60437,9.60437
2158.00,9.60509,25.223331,0.000398,25.092485,-2.2960,0.168,9.60278,9.60278
2159.00,9.60572,25.223365,0.000393,25.092387,-2.2962,0.168,9.60022,9.60022
2160.00,9.60541,25.223493,0.000393,25.092473,-2.2962,0.169,9.59561,9.59561
2161.00,9.60530,25.223692,0.000395,25.092563,-2.2963,0.169,9.59029,9.59029
@15,2.0001,4.0, 2160.039 
2162.00,9.60679,25.223909,0.000393,25.092658,-2.2963,0.169,9.58668,9.58668
2163.00,9.60510,25.224102,0.000394,25.092747,-2.2962,0.169,9.58549,9.58549
2164.00,9.60535,25.224205,0.000397,25.092835,-2.2962,0.169,9.58673,9.58673
2165.00,9.60439,25.224203,0.000403,25.092747,-2.2963,0.169,9.58954,9.58954
2166.00,9.60452,25.224098,0.000403,25.092729,-2.2965,0.169,9.59400,9.59400
2167.00,9.60168,25.223934,0.000401,25.092638,-2.2968,0.169,9.59823,9.59823
2168.00,9.59692,25.223996,0.000402,25.092721,-2.2971,0.169,9.60121,9.60121
2169.00,9.58921,25.224018,0.000405,25.092751,-2.2974,0.169,9.60348,9.60348
2170.00,9.58430,25.223998,0.000401,25.092819,-2.2975,0.169,9.60509,9.60509
2171.00,9.58257,25.223996,0.000399,25.092790,-2.2977,0.170,9.60628,9.60628
2172.00,9.58378,25.224016,0.000404,25.092737,-2.2978,0.169,9.60768,9.60768
2173.00,9.59081,25.223994,0.000405,25.092620,-2.2979,0.169,9.60852,9.60852
2174.00,9.59531,25.223930,0.000400,25.092534,-2.2981,0.169,9.60893,9.60893
2175.00,9.59858,25.224052,0.000400,25.092630,-2.2983,0.170,9.60964,9.60964
2176.00,9.60097,25.224101,0.000399,25.092635,-2.2984,0.170,9.61009,9.61009
2177.00,9.60255,25.224308,0.000402,25.092823,-2.2984,0.170,9.60958,9.60958
2178.00,9.60403,25.224224,0.000401,25.092856,-2.2985,0.170,9.60919,9.60919
2179.00,9.60496,25.224254,0.000401,25.092939,-2.2986,0.170,9.60935,9.60935
2180.00,9.60568,25.224336,0.000403,25.092979,-2.2989,0.170,9.60983,9.60983
2181.00,9.60606,25.224249,0.000401,25.092762,-2.2990,0.170,9.60928,9.60928
2182.00,9.60656,25.224233,0.000397,25.092688,-2.2993,0.170,9.60954,9.60954
2183.00,9.60686,25.224389,0.000400,25.092681,-2.2996,0.170,9.60968,9.60968
2184.00,9.60746,25.224494,0.000402,25.092688,-2.2998,0.170,9.60954,9.60954
2185.00,9.60808,25.224602,0.000403,25.092732,-2.2999,0.170,9.60879,9.60879
2186.00,9.60847,25.224880,0.000406,25.093044,-2.3001,0.170,9.60862,9.60862
2187.00,9.60857,25.224897,0.000404,25.093037,-2.3001,0.170,9.60751,9.60751
2188.00,9.60868,25.224885,0.000401,25.093029,-2.3001,0.171,9.60644,9.60644
2189.00,9.60825,25.224758,0.000399,25.092865,-2.3003,0.171,9.60449,9.60449
2190.00,9.60787,25.224623,0.000400,25.092699,-2.3006,0.171,9.60262,9.60262
2191.00,9.60756,25.224456,0.000400,25.092500,-2.3009,0.171,9.60161,9.60161
2192.00,9.60721,25.224471,0.000406,25.092451,-2.3013,0.170,9.60173,9.60173
2193.00,9.60702,25.224460,0.000405,25.092423,-2.3015,0.170,9.60250,9.60250
2194.00,9.60687,25.224615,0.000405,25.092584,-2.3016,0.171,9.60347,9.60347
2195.00,9.60652,25.224804,0.000409,25.092719,-2.3016,0.171,9.60384,9.60384
2196.00,9.60619,25.224830,0.000409,25.092659,-2.3016,0.171,9.60404,9.60404
2197.00,9.60582,25.224897,0.000407,25.092730,-2.3017,0.171,9.60354,9.60354
2198.00,9.60536,25.225005,0.000410,25.092780,-2.3018,0.171,9.60250,9.60250
2199.00,9.60502,25.225022,0.000408,25.092724,-2.3019,0.171,9.60285,9.60285
2200.00,9.60453,25.224987,0.000402,25.092675,-2.3021,0.171,9.60330,9.60330
2201.00,9.60396,25.225196,0.000402,25.092837,-2.3023,0.171,9.60301,9.60301
2202.00,9.60371,25.225266,0.000399,25.092822,-2.3024,0.171,9.60295,9.60295
2203.00,9.60355,25.225200,0.000393,25.092696,-2.3026,0.172,9.60375,9.60375
2204.00,9.60346,25.225198,0.000398,25.092714,-2.3028,0.172,9.60353,9.60353
2205.00,9.60337,25.225265,0.000402,25.092736,-2.3030,0.172,9.60324,9.60324
2206.00,9.60310,25.225171,0.000404,25.092640,-2.3031,0.172,9.60318,9.60318
2207.00,9.60288,25.225128,0.000408,25.092616,-2.3033,0.172,9.60333,9.60333
2208.00,9.60289,25.225249,0.000414,25.092693,-2.3035,0.171,9.60254,9.60254
2209.00,9.60288,25.225388,0.000415,25.092737,-2.3037,0.171,9.60206,9.60206
2210.00,9.60314,25.225232,0.000411,25.092529,-2.3040,0.171,9.60312,9.60312
2211.00,9.60333,25.225258,0.000409,25.092522,-2.3044,0.171,9.60362,9.60362
2212.00,9.60346,25.225448,0.000406,25.092631,-2.3047,0.172,9.60411,9.60411
2213.00,9.60345,25.225491,0.000403,25.092622,-2.3050,0.172,9.60465,9.60465
2214.00,9.60335,25.225581,0.000399,25.092629,-2.3051,0.172,9.60531,9.60531
2215.00,9.60352,25.225774,0.000399,25.092829,-2.3051,0.172,9.60501,9.60501
2216.00,9.60376,25.225825,0.000397,25.092913,-2.3051,0.172,9.60554,9.60554
2217.00,9.60384,25.225710,0.000403,25.092801,-2.3052,0.172,9.60497,9.60497
2218.00,9.60391,25.225864,0.000405,25.092929,-2.3053,0.172,9.60488,9.60488
2219.00,9.60392,25.225748,0.000405,25.092794,-2.3055,0.172,9.60491,9.60491
2220.00,9.60404,25.225742,0.000407,25.092738,-2.3057,0.172,9.60492,9.60492
2221.00,9.60412,25.225682,0.000406,25.092607,-2.3058,0.172,9.60448,9.60448
2222.00,9.60424,25.225725,0.000400,25.092635,-2.3060,0.172,9.60453,9.60453
2223.00,9.60411,25.225613,0.000402,25.092536,-2.3063,0.172,9.60386,9.60386
2224.00,9.60391,25.225591,0.000399,25.092543,-2.3063,0.172,9.60328,9.60328
2225.00,9.60389,25.225637,0.000400,25.092561,-2.3064,0.172,9.60231,9.60231
2226.00,9.60375,25.225799,0.000403,25.092640,-2.3065,0.172,9.60129,9.60129
2227.00,9.60370,25.225802,0.000404,25.092567,-2.3068,0.172,9.60104,9.60104
2228.00,9.60362,25.225855,0.000398,25.092577,-2.3070,0.172,9.60130,9.60130
2229.00,9.60378,25.225951,0.000396,25.092583,-2.3073,0.173,9.60193,9.60193
2230.00,9.60385,25.225962,0.000396,25.092574,-2.3076,0.173,9.60342,9.60342
2231.00,9.60382,25.225942,0.000395,25.092592,-2.3078,0.173,9.60573,9.60573
2232.00,9.60426,25.226052,0.000394,25.092681,-2.3079,0.173,9.60712,9.60712
2233.00,9.60442,25.226152,0.000395,25.092734,-2.3078,0.173,9.60766,9.60766
2234.00,9.60438,25.226336,0.000399,25.092859,-2.3078,0.173,9.60710,9.60710
2235.00,9.60423,25.226462,0.000401,25.092874,-2.3080,0.173,9.60589,9.60589
2236.00,9.60408,25.226647,0.000399,25.092956,-2.3082,0.173,9.60449,9.60449
2237.00,9.60410,25.226610,0.000400,25.092873,-2.3084,0.173,9.60350,9.60350
2238.00,9.60389,25.226575,0.000400,25.092815,-2.3086,0.174,9.60331,9.60331
2239.00,9.60388,25.226527,0.000400,25.092759,-2.3089,0.174,9.60287,9.60287
2240.00,9.60390,25.226429,0.000395,25.092672,-2.3090,0.174,9.60238,9.60238
2241.00,9.60375,25.226407,0.000397,25.092638,-2.3091,0.174,9.60214,9.60214
2242.00,9.60391,25.226476,0.000397,25.092690,-2.3092,0.174,9.60290,9.60290
2243.00,9.60382,25.226589,0.000397,25.092761,-2.3094,0.174,9.60383,9.60383
2244.00,9.60397,25.226674,0.000400,25.092833,-2.3096,0.174,9.60535,9.60535
2245.00,9.60442,25.226750,0.000399,25.092881,-2.3099,0.174,9.60656,9.60656
2246.00,9.60463,25.226750,0.000395,25.092844,-2.3101,0.174,9.60662,9.60662
2247.00,9.60478,25.226796,0.000399,25.092856,-2.3103,0.174,9.60569,9.60569
2248.00,9.60489,25.226732,0.000399,25.092756,-2.3105,0.174,9.60410,9.60410
2249.00,9.60463,25.226708,0.000398,25.092664,-2.3107,0.174,9.60332,9.60332
2250.00,9.60407,25.226839,0.000403,25.092724,-2.3108,0.174,9.60233,9.60233
2251.00,9.60403,25.226904,0.000406,25.092691,-2.3110,0.174,9.60181,9.60181
2252.00,9.60399,25.226997,0.000405,25.092700,-2.3112,0.174,9.60140,9.60140
2253.00,9.60380,25.227114,0.000407,25.092760,-2.3114,0.174,9.60134,9.60134
2254.00,9.60339,25.227171,0.000407,25.092736,-2.3117,0.174,9.60036,9.60036
2255.00,9.60325,25.227186,0.000405,25.092718,-2.3119,0.174,9.59958,9.59958
2256.00,9.60293,25.227254,0.000405,25.092754,-2.3120,0.174,9.59968,9.59968
2257.00,9.60252,25.227270,0.000405,25.092763,-2.3122,0.175,9.60028,9.60028
2258.00,9.60256,25.227251,0.000404,25.092709,-2.3122,0.175,9.60110,9.60110
2259.00,9.60268,25.227147,0.000396,25.092616,-2.3123,0.175,9.60199,9.60199
2260.00,9.60280,25.227108,0.000394,25.092532,-2.3125,0.175,9.60284,9.60284
2261.00,9.60283,25.227143,0.000393,25.092552,-2.3128,0.175,9.60350,9.60350
2262.00,9.60288,25.227218,0.000390,25.092547,-2.3130,0.175,9.60382,9.60382
2263.00,9.60271,25.227390,0.000388,25.092674,-2.3133,0.175,9.60368,9.60368
2264.00,9.60222,25.227575,0.000395,25.092801,-2.3135,0.175,9.60375,9.60375
2265.00,9.60198,25.227618,0.000397,25.092819,-2.3137,0.175,9.60321,9.60321
2266.00,9.60200,25.227604,0.000399,25.092790,-2.3140,0.175,9.60246,9.60246
2267.00,9.60200,25.227622,0.000400,25.092829,-2.3144,0.175,9.60198,9.60198
2268.00,9.60185,25.227552,0.000400,25.092757,-2.3146,0.175,9.60193,9.60193
2269.00,9.60202,25.227612,0.000400,25.092825,-2.3148,0.175,9.60223,9.60223
2270.00,9.60229,25.227660,0.000399,25.092816,-2.3149,0.175,9.60456,9.60456
2271.00,9.60278,25.227737,0.000400,25.092893,-2.3150,0.175,9.60640,9.60640
2272.00,9.60312,25.227792,0.000402,25.092901,-2.3150,0.175,9.60707,9.60707
2273.00,9.60343,25.227867,0.000403,25.092865,-2.3150,0.176,9.60683,9.60683
2274.00,9.60390,25.227780,0.000403,25.092749,-2.3151,0.176,9.60596,9.60596
2275.00,9.60382,25.227749,0.000406,25.092774,-2.3153,0.176,9.60375,9.60375
2276.00,9.60371,25.227744,0.000402,25.092686,-2.3154,0.176,9.60142,9.60142
2277.00,9.60369,25.227764,0.000402,25.092689,-2.3154,0.176,9.60122,9.60122
2278.00,9.60377,25.227706,0.000400,25.092690,-2.3157,0.176,9.60120,9.60120
2279.00,9.60352,25.227782,0.000402,25.092676,-2.3161,0.176,9.60144,9.60144
2280.00,9.60348,25.227910,0.000400,25.092692,-2.3163,0.176,9.60176,9.60176
2281.00,9.60334,25.227979,0.000400,25.092675,-2.3166,0.176,9.60240,9.60240
2282.00,9.60359,25.228119,0.000402,25.092715,-2.3169,0.176,9.60077,9.60077
2283.00,9.60361,25.228345,0.000403,25.092794,-2.3170,0.176,9.59934,9.59934
2284.00,9.60323,25.228435,0.000402,25.092885,-2.3171,0.176,9.59841,9.59841
2285.00,9.60249,25.228516,0.000406,25.092967,-2.3173,0.176,9.59808,9.59808
2286.00,9.60217,25.228530,0.000406,25.093010,-2.3174,0.176,9.59835,9.59835
2287.00,9.60218,25.228593,0.000406,25.093005,-2.3175,0.176,9.59984,9.59984
2288.00,9.60218,25.228503,0.000407,25.092968,-2.3178,0.176,9.60125,9.60125
2289.00,9.60196,25.228659,0.000409,25.093072,-2.3182,0.176,9.60179,9.60179
2290.00,9.60113,25.228644,0.000405,25.092922,-2.3185,0.177,9.60261,9.60261
2291.00,9.60064,25.228658,0.000404,25.092859,-2.3188,0.177,9.60235,9.60235
2292.00,9.60074,25.228642,0.000402,25.092873,-2.3190,0.177,9.60195,9.60195
2293.00,9.60082,25.228699,0.000402,25.092858,-2.3192,0.177,9.60229,9.60229
2294.00,9.60094,25.228729,0.000402,25.092839,-2.3193,0.177,9.60211,9.60211
2295.00,9.60110,25.228653,0.000402,25.092752,-2.3192,0.177,9.60167,9.60167
2296.00,9.60108,25.228658,0.000402,25.092713,-2.3192,0.177,9.60147,9.60147
2297.00,9.60096,25.228614,0.000400,25.092606,-2.3192,0.177,9.60074,9.60074
2298.00,9.60075,25.228585,0.000397,25.092570,-2.3193,0.178,9.60001,9.60001
2299.00,9.60067,25.228546,0.000397,25.092549,-2.3194,0.178,9.60010,9.60010
2300.00,9.60058,25.228682,0.000397,25.092662,-2.3197,0.178,9.59996,9.59996
2301.00,9.60063,25.228694,0.000399,25.092676,-2.3200,0.178,9.60062,9.60062
2302.00,9.60087,25.228721,0.000403,25.092639,-2.3203,0.178,9.60198,9.60198
2303.00,9.60141,25.228728,0.000405,25.092582,-2.3206,0.177,9.60316,9.60316
2304.00,9.60172,25.228637,0.000402,25.092435,-2.3208,0.178,9.60322,9.60322
2305.00,9.60158,25.228619,0.000400,25.092398,-2.3211,0.178,9.60266,9.60266
2306.00,9.60151,25.228674,0.000396,25.092407,-2.3214,0.178,9.60204,9.60204
2307.00,9.60139,25.228624,0.000389,25.092427,-2.3218,0.178,9.59993,9.59993
2308.00,9.60117,25.228677,0.000390,25.092486,-2.3221,0.178,9.59803,9.59803
2309.00,9.60125,25.228732,0.000390,25.092446,-2.3225,0.178,9.59588,9.59588
2310.00,9.60196,25.228803,0.000394,25.092457,-2.3226,0.178,9.59304,9.59304
2311.00,9.60318,25.228833,0.000395,25.092447,-2.3227,0.178,9.58967,9.58967
@16,2.0001,4.0, 2310.08300000001 
2312.00,9.60554,25.228867,0.000397,25.092424,-2.3228,0.178,9.58776,9.58776
2313.00,9.60513,25.228743,0.000394,25.092328,-2.3229,0.178,9.58650,9.58650
2314.00,9.60198,25.228777,0.000396,25.092411,-2.3231,0.178,9.58773,9.58773
2315.00,9.60023,25.228681,0.000394,25.092393,-2.3234,0.179,9.59126,9.59126
2316.00,9.59775,25.228828,0.000396,25.092549,-2.3237,0.179,9.59560,9.59560
2317.00,9.59489,25.228943,0.000399,25.092660,-2.3238,0.179,9.59925,9.59925
2318.00,9.59286,25.229172,0.000404,25.092768,-2.3240,0.179,9.60231,9.60231
2319.00,9.58985,25.229224,0.000402,25.092808,-2.3242,0.179,9.60448,9.60448
2320.00,9.58712,25.229372,0.000402,25.092879,-2.3243,0.179,9.60542,9.60542
2321.00,9.58656,25.229296,0.000399,25.092799,-2.3244,0.179,9.60573,9.60573
2322.00,9.58648,25.229319,0.000400,25.092767,-2.3247,0.179,9.60665,9.60665
2323.00,9.59047,25.229363,0.000397,25.092841,-2.3248,0.179,9.60715,9.60715
2324.00,9.59614,25.229351,0.000397,25.092805,-2.3249,0.179,9.60720,9.60720
2325.00,9.60055,25.229443,0.000397,25.092881,-2.3251,0.179,9.60726,9.60726
2326.00,9.60239,25.229536,0.000400,25.092897,-2.3253,0.179,9.60709,9.60709
2327.00,9.60363,25.229609,0.000400,25.092904,-2.3255,0.179,9.60692,9.60692
2328.00,9.60442,25.229612,0.000399,25.092883,-2.3259,0.179,9.60614,9.60614
2329.00,9.60503,25.229741,0.000401,25.092887,-2.3263,0.179,9.60560,9.60560
2330.00,9.60521,25.229808,0.000403,25.092868,-2.3266,0.179,9.60593,9.60593
2331.00,9.60530,25.229889,0.000404,25.092871,-2.3268,0.179,9.60682,9.60682
2332.00,9.60539,25.229964,0.000400,25.092874,-2.3271,0.180,9.60644,9.60644
2333.00,9.60563,25.230006,0.000398,25.092774,-2.3274,0.180,9.60627,9.60627
2334.00,9.60565,25.230043,0.000396,25.092767,-2.3276,0.180,9.60603,9.60603
2335.00,9.60580,25.230036,0.000397,25.092717,-2.3278,0.180,9.60469,9.60469
2336.00,9.60582,25.230122,0.000398,25.092788,-2.3280,0.180,9.60344,9.60344
2337.00,9.60571,25.230151,0.000404,25.092756,-2.3281,0.180,9.60280,9.60280
2338.00,9.60559,25.230315,0.000411,25.092880,-2.3282,0.180,9.60221,9.60221
2339.00,9.60541,25.230321,0.000413,25.092859,-2.3284,0.180,9.60129,9.60129
2340.00,9.60506,25.230331,0.000411,25.092828,-2.3286,0.180,9.60114,9.60114
2341.00,9.60468,25.230340,0.000409,25.092784,-2.3290,0.180,9.60128,9.60128
2342.00,9.60426,25.230277,0.000403,25.092718,-2.3293,0.180,9.60151,9.60151
2343.00,9.60403,25.230251,0.000401,25.092645,-2.3295,0.180,9.60160,9.60160
2344.00,9.60389,25.230478,0.000404,25.092857,-2.3298,0.180,9.60178,9.60178
2345.00,9.60351,25.230525,0.000404,25.092868,-2.3300,0.180,9.60181,9.60181
2346.00,9.60331,25.230441,0.000402,25.092771,-2.3302,0.180,9.60121,9.60121
2347.00,9.60305,25.230494,0.000403,25.092838,-2.3304,0.180,9.60095,9.60095
2348.00,9.60281,25.230469,0.000401,25.092825,-2.3307,0.181,9.60053,9.60053
2349.00,9.60253,25.230388,0.000395,25.092688,-2.3309,0.181,9.59984,9.59984
2350.00,9.60180,25.230358,0.000395,25.092628,-2.3311,0.181,9.59912,9.59912
2351.00,9.60123,25.230441,0.000394,25.092680,-2.3314,0.181,9.59955,9.59955
2352.00,9.60113,25.230635,0.000397,25.092769,-2.3314,0.181,9.59955,9.59955
2353.00,9.60094,25.230792,0.000399,25.092871,-2.3315,0.181,9.59989,9.59989
2354.00,9.60093,25.230811,0.000401,25.092821,-2.3316,0.181,9.60046,9.60046
2355.00,9.60083,25.231006,0.000406,25.093004,-2.3316,0.181,9.60131,9.60131
2356.00,9.60075,25.231012,0.000407,25.092928,-2.3318,0.181,9.60086,9.60086
2357.00,9.60066,25.230889,0.000405,25.092777,-2.3320,0.181,9.60018,9.60018
2358.00,9.60073,25.230824,0.000399,25.092700,-2.3321,0.181,9.60046,9.60046
2359.00,9.60061,25.230807,0.000399,25.092658,-2.3324,0.181,9.60026,9.60026
2360.00,9.60038,25.230780,0.000397,25.092577,-2.3327,0.181,9.60010,9.60010
2361.00,9.60028,25.230924,0.000400,25.092685,-2.3331,0.181,9.59988,9.59988
2362.00,9.60023,25.230910,0.000398,25.092631,-2.3333,0.181,9.59929,9.59929
2363.00,9.59991,25.231001,0.000401,25.092680,-2.3335,0.181,9.59798,9.59798
2364.00,9.59970,25.231084,0.000403,25.092748,-2.3336,0.181,9.59835,9.59835
2365.00,9.59976,25.231111,0.000403,25.092770,-2.3338,0.181,9.59828,9.59828
2366.00,9.59962,25.231028,0.000400,25.092685,-2.3338,0.181,9.59780,9.59780
2367.00,9.59950,25.230955,0.000396,25.092646,-2.3340,0.182,9.59903,9.59903
2368.00,9.59957,25.230939,0.000394,25.092642,-2.3341,0.182,9.60027,9.60027
2369.00,9.59983,25.230914,0.000391,25.092653,-2.3344,0.182,9.60115,9.60115
2370.00,9.60020,25.230986,0.000391,25.092714,-2.3347,0.182,9.60149,9.60149
2371.00,9.60010,25.231028,0.000390,25.092726,-2.3349,0.182,9.60201,9.60201
2372.00,9.60004,25.231303,0.000398,25.092921,-2.3352,0.182,9.60165,9.60165
2373.00,9.60001,25.231336,0.000397,25.092856,-2.3355,0.182,9.60249,9.60249
2374.00,9.60039,25.231422,0.000396,25.092818,-2.3357,0.182,9.60231,9.60231
2375.00,9.60054,25.231378,0.000395,25.092718,-2.3358,0.182,9.60228,9.60228
2376.00,9.60054,25.231373,0.000395,25.092704,-2.3358,0.182,9.60277,9.60277
2377.00,9.60061,25.231320,0.000395,25.092694,-2.3359,0.182,9.60284,9.60284
2378.00,9.60068,25.231306,0.000399,25.092738,-2.3361,0.182,9.60139,9.60139
2379.00,9.60059,25.231266,0.000401,25.092708,-2.3363,0.182,9.60085,9.60085
2380.00,9.60069,25.231372,0.000402,25.092761,-2.3367,0.182,9.60069,9.60069
2381.00,9.60074,25.231439,0.000402,25.092820,-2.3370,0.182,9.60078,9.60078
2382.00,9.60106,25.231461,0.000402,25.092782,-2.3373,0.182,9.60163,9.60163
2383.00,9.60150,25.231555,0.000398,25.092800,-2.3376,0.183,9.60246,9.60246
2384.00,9.60175,25.231648,0.000400,25.092844,-2.3379,0.183,9.60303,9.60303
2385.00,9.60180,25.231599,0.000400,25.092799,-2.3380,0.183,9.60263,9.60263
2386.00,9.60178,25.231678,0.000401,25.092792,-2.3381,0.183,9.60205,9.60205
2387.00,9.60194,25.231749,0.000400,25.092829,-2.3383,0.183,9.60159,9.60159
2388.00,9.60185,25.231749,0.000404,25.092784,-2.3384,0.183,9.60058,9.60058
2389.00,9.60157,25.231754,0.000401,25.092787,-2.3385,0.183,9.59898,9.59898
2390.00,9.60119,25.231838,0.000399,25.092784,-2.3387,0.183,9.59831,9.59831
2391.00,9.60096,25.231888,0.000398,25.092792,-2.3390,0.183,9.59841,9.59841
2392.00,9.60091,25.231889,0.000398,25.092711,-2.3391,0.183,9.59684,9.59684
2393.00,9.60046,25.232039,0.000401,25.092805,-2.3392,0.183,9.59635,9.59635
2394.00,9.60012,25.231992,0.000401,25.092682,-2.3393,0.183,9.59732,9.59732
2395.00,9.59996,25.232036,0.000405,25.092676,-2.3395,0.183,9.59797,9.59797
2396.00,9.59976,25.232000,0.000407,25.092606,-2.3398,0.183,9.59778,9.59778
2397.00,9.59978,25.231969,0.000407,25.092509,-2.3400,0.183,9.59923,9.59923
2398.00,9.59951,25.231957,0.000405,25.092447,-2.3404,0.183,9.59976,9.59976
2399.00,9.59944,25.232137,0.000407,25.092579,-2.3407,0.183,9.59931,9.59931
2400.00,9.59948,25.232154,0.000404,25.092563,-2.3409,0.183,9.59895,9.59895
2401.00,9.59929,25.232275,0.000405,25.092636,-2.3411,0.183,9.59890,9.59890
2402.00,9.59917,25.232519,0.000406,25.092821,-2.3414,0.184,9.59872,9.59872
2403.00,9.59873,25.232605,0.000407,25.092831,-2.3417,0.184,9.59948,9.59948
2404.00,9.59862,25.232716,0.000407,25.092837,-2.3419,0.184,9.60074,9.60074
2405.00,9.59900,25.232892,0.000410,25.092920,-2.3421,0.184,9.60098,9.60098
2406.00,9.59905,25.232934,0.000410,25.092839,-2.3424,0.184,9.60073,9.60073
2407.00,9.59884,25.232847,0.000408,25.092646,-2.3426,0.184,9.60007,9.60007
2408.00,9.59876,25.232949,0.000409,25.092733,-2.3427,0.184,9.59982,9.59982
2409.00,9.59901,25.232966,0.000409,25.092782,-2.3428,0.184,9.59959,9.59959
2410.00,9.59960,25.232849,0.000402,25.092669,-2.3430,0.184,9.60172,9.60172
2411.00,9.60000,25.232772,0.000397,25.092641,-2.3432,0.184,9.60292,9.60292
2412.00,9.60038,25.232844,0.000399,25.092827,-2.3435,0.184,9.60310,9.60310
2413.00,9.60040,25.232816,0.000398,25.092779,-2.3438,0.184,9.60202,9.60202
2414.00,9.60043,25.232629,0.000392,25.092580,-2.3441,0.184,9.60043,9.60043
2415.00,9.60047,25.232737,0.000397,25.092685,-2.3445,0.185,9.59847,9.59847
2416.00,9.60067,25.232817,0.000398,25.092751,-2.3447,0.185,9.59684,9.59684
2417.00,9.60112,25.232851,0.000400,25.092702,-2.3449,0.185,9.59529,9.59529
2418.00,9.60120,25.232778,0.000397,25.092590,-2.3452,0.185,9.59489,9.59489
2419.00,9.60058,25.232932,0.000405,25.092687,-2.3453,0.184,9.59570,9.59570
2420.00,9.60076,25.232992,0.000406,25.092704,-2.3454,0.185,9.59615,9.59615
2421.00,9.60146,25.233020,0.000409,25.092694,-2.3456,0.185,9.59689,9.59689
2422.00,9.60069,25.233056,0.000410,25.092708,-2.3458,0.185,9.59826,9.59826
2423.00,9.59954,25.233044,0.000411,25.092697,-2.3461,0.185,9.59906,9.59906
2424.00,9.59814,25.233128,0.000410,25.092768,-2.3463,0.185,9.59867,9.59867
2425.00,9.59845,25.233136,0.000410,25.092728,-2.3466,0.185,9.59831,9.59831
2426.00,9.59848,25.233199,0.000408,25.092731,-2.3468,0.185,9.59837,9.59837
2427.00,9.59746,25.233198,0.000401,25.092711,-2.3470,0.185,9.59869,9.59869
2428.00,9.59688,25.233324,0.000398,25.092776,-2.3472,0.186,9.59911,9.59911
2429.00,9.59706,25.233285,0.000394,25.092713,-2.3474,0.186,9.59908,9.59908
2430.00,9.59741,25.233223,0.000391,25.092624,-2.3475,0.186,9.59834,9.59834
2431.00,9.59770,25.233355,0.000392,25.092716,-2.3478,0.186,9.59755,9.59755
2432.00,9.59764,25.233341,0.000392,25.092657,-2.3480,0.186,9.59725,9.59725
2433.00,9.59753,25.233345,0.000396,25.092634,-2.3483,0.186,9.59759,9.59759
2434.00,9.59778,25.233359,0.000398,25.092590,-2.3485,0.186,9.59821,9.59821
2435.00,9.59796,25.233431,0.000400,25.092622,-2.3486,0.186,9.59914,9.59914
2436.00,9.59815,25.233290,0.000398,25.092426,-2.3487,0.186,9.60027,9.60027
2437.00,9.59842,25.233443,0.000402,25.092508,-2.3488,0.186,9.60021,9.60021
2438.00,9.59876,25.233503,0.000401,25.092540,-2.3488,0.186,9.59992,9.59992
2439.00,9.59889,25.233590,0.000400,25.092599,-2.3490,0.186,9.59895,9.59895
2440.00,9.59853,25.233578,0.000399,25.092575,-2.3492,0.186,9.59792,9.59792
2441.00,9.59841,25.233719,0.000403,25.092739,-2.3497,0.186,9.59714,9.59714
2442.00,9.59841,25.233647,0.000400,25.092731,-2.3500,0.186,9.59685,9.59685
2443.00,9.59820,25.233729,0.000403,25.092802,-2.3503,0.186,9.59591,9.59591
2444.00,9.59817,25.233774,0.000403,25.092865,-2.3506,0.186,9.59652,9.59652
2445.00,9.59816,25.233820,0.000407,25.092961,-2.3509,0.186,9.59706,9.59706
2446.00,9.59805,25.233704,0.000405,25.092831,-2.3509,0.186,9.59706,9.59706
2447.00,9.59791,25.233802,0.000405,25.092841,-2.3510,0.186,9.59754,9.59754
2448.00,9.59790,25.233830,0.000405,25.092797,-2.3512,0.186,9.59899,9.59899
2449.00,9.59820,25.233818,0.000407,25.092726,-2.3514,0.186,9.59968,9.59968
2450.00,9.59852,25.233896,0.000404,25.092653,-2.3514,0.186,9.60050,9.60050
2451.00,9.59873,25.234056,0.000407,25.092685,-2.3517,0.186,9.60063,9.60063
2452.00,9.59883,25.234139,0.000407,25.092678,-2.3520,0.187,9.60084,9.60084
2453.00,9.59876,25.234084,0.000404,25.092589,-2.3522,0.187,9.60002,9.60002
2454.00,9.59854,25.234133,0.000401,25.092546,-2.3525,0.187,9.59911,9.59911
2455.00,9.59837,25.234137,0.000401,25.092546,-2.3529,0.187,9.59735,9.59735
2456.00,9.59853,25.234162,0.000400,25.092534,-2.3530,0.187,9.59640,9.59640
2457.00,9.59887,25.234163,0.000401,25.092530,-2.3531,0.187,9.59593,9.59593
2458.00,9.59957,25.234252,0.000399,25.092526,-2.3533,0.187,9.59541,9.59541
2459.00,9.60005,25.234313,0.000402,25.092545,-2.3535,0.187,9.59421,9.59421
2460.00,9.60068,25.234414,0.000399,25.092523,-2.3537,0.187,9.59290,9.59290
2461.00,9.59986,25.234562,0.000400,25.092675,-2.3539,0.187,9.59123,9.59123
@17,2.0001,4.0, 2460.01500000001 
2462.00,9.59922,25.234608,0.000396,25.092644,-2.3542,0.188,9.58851,9.58851
2463.00,9.59823,25.234619,0.000394,25.092637,-2.3544,0.188,9.58709,9.58709
2464.00,9.59646,25.234624,0.000392,25.092641,-2.3545,0.188,9.58717,9.58717
2465.00,9.59615,25.234623,0.000393,25.092648,-2.3546,0.188,9.58905,9.58905
2466.00,9.59501,25.234527,0.000391,25.092506,-2.3548,0.188,9.59182,9.59182
2467.00,9.59308,25.234445,0.000391,25.092465,-2.3550,0.188,9.59601,9.59601
2468.00,9.59183,25.234431,0.000394,25.092468,-2.3552,0.188,9.59944,9.59944
2469.00,9.59089,25.234441,0.000395,25.092455,-2.3554,0.188,9.60141,9.60141
2470.00,9.59097,25.234368,0.000393,25.092423,-2.3557,0.188,9.60274,9.60274
2471.00,9.59179,25.234402,0.000393,25.092468,-2.3559,0.188,9.60338,9.60338
2472.00,9.59109,25.234512,0.000394,25.092525,-2.3561,0.188,9.60309,9.60309
2473.00,9.59048,25.234585,0.000396,25.092544,-2.3563,0.188,9.60248,9.60248
2474.00,9.59254,25.234799,0.000399,25.092695,-2.3566,0.188,9.60320,9.60320
2475.00,9.59575,25.234991,0.000403,25.092787,-2.3568,0.188,9.60320,9.60320
2476.00,9.59809,25.235106,0.000405,25.092843,-2.3569,0.188,9.60286,9.60286
2477.00,9.59909,25.235146,0.000406,25.092816,-2.3570,0.188,9.60258,9.60258
2478.00,9.59978,25.235223,0.000407,25.092829,-2.3571,0.188,9.60278,9.60278
2479.00,9.60035,25.235152,0.000404,25.092738,-2.3572,0.189,9.60213,9.60213
2480.00,9.60052,25.235166,0.000405,25.092705,-2.3573,0.189,9.60188,9.60188
2481.00,9.60072,25.235189,0.000402,25.092622,-2.3574,0.189,9.60175,9.60175
2482.00,9.60076,25.235311,0.000405,25.092660,-2.3578,0.189,9.60166,9.60166
2483.00,9.60111,25.235455,0.000405,25.092711,-2.3582,0.189,9.60102,9.60102
2484.00,9.60151,25.235528,0.000405,25.092700,-2.3586,0.189,9.59980,9.59980
2485.00,9.60155,25.235559,0.000406,25.092699,-2.3590,0.189,9.59803,9.59803
2486.00,9.60141,25.235622,0.000410,25.092782,-2.3592,0.189,9.59767,9.59767
2487.00,9.60128,25.235636,0.000411,25.092802,-2.3594,0.189,9.59698,9.59698
2488.00,9.60085,25.235584,0.000408,25.092747,-2.3596,0.189,9.59617,9.59617
2489.00,9.60050,25.235519,0.000408,25.092713,-2.3596,0.189,9.59661,9.59661
2490.00,9.60035,25.235523,0.000406,25.092708,-2.3596,0.189,9.59776,9.59776
2491.00,9.60008,25.235507,0.000404,25.092694,-2.3598,0.189,9.59704,9.59704
2492.00,9.59968,25.235549,0.000399,25.092685,-2.3601,0.189,9.59630,9.59630
2493.00,9.59922,25.235485,0.000399,25.092589,-2.3604,0.189,9.59544,9.59544
2494.00,9.59888,25.235469,0.000399,25.092486,-2.3606,0.190,9.59472,9.59472
2495.00,9.59821,25.235527,0.000399,25.092530,-2.3610,0.190,9.59436,9.59436
2496.00,9.59783,25.235506,0.000398,25.092493,-2.3613,0.190,9.59446,9.59446
2497.00,9.59758,25.235493,0.000401,25.092477,-2.3614,0.190,9.59459,9.59459
2498.00,9.59716,25.235514,0.000400,25.092515,-2.3616,0.190,9.59530,9.59530
2499.00,9.59690,25.235691,0.000402,25.092623,-2.3618,0.190,9.59594,9.59594
2500.00,9.59654,25.235791,0.000403,25.092566,-2.3620,0.190,9.59578,9.59578
2501.00,9.59606,25.235948,0.000401,25.092608,-2.3623,0.190,9.59611,9.59611
2502.00,9.59576,25.236001,0.000399,25.092635,-2.3628,0.190,9.59639,9.59639
2503.00,9.59582,25.236122,0.000404,25.092728,-2.3632,0.190,9.59568,9.59568
2504.00,9.59557,25.236107,0.000402,25.092713,-2.3635,0.190,9.59491,9.59491
2505.00,9.59563,25.236045,0.000401,25.092717,-2.3638,0.190,9.59498,9.59498
2506.00,9.59563,25.235940,0.000404,25.092671,-2.3640,0.190,9.59431,9.59431
2507.00,9.59538,25.236007,0.000409,25.092707,-2.3641,0.190,9.59397,9.59397
2508.00,9.59530,25.236073,0.000405,25.092718,-2.3641,0.190,9.59467,9.59467
2509.00,9.59520,25.236172,0.000406,25.092748,-2.3643,0.190,9.59500,9.59500
2510.00,9.59508,25.236222,0.000406,25.092757,-2.3646,0.190,9.59503,9.59503
2511.00,9.59509,25.236382,0.000405,25.092751,-2.3649,0.191,9.59581,9.59581
2512.00,9.59526,25.236274,0.000398,25.092568,-2.3651,0.191,9.59641,9.59641
2513.00,9.59551,25.236191,0.000400,25.092485,-2.3656,0.191,9.59717,9.59717
2514.00,9.59587,25.236197,0.000405,25.092508,-2.3659,0.191,9.59794,9.59794
2515.00,9.59609,25.236282,0.000408,25.092582,-2.3661,0.191,9.59895,9.59895
2516.00,9.59622,25.236410,0.000409,25.092723,-2.3664,0.191,9.59874,9.59874
2517.00,9.59624,25.236502,0.000411,25.092783,-2.3667,0.191,9.59821,9.59821
2518.00,9.59623,25.236703,0.000412,25.092884,-2.3669,0.191,9.59731,9.59731
2519.00,9.59608,25.236784,0.000412,25.092904,-2.3672,0.191,9.59599,9.59599
2520.00,9.59586,25.236772,0.000409,25.092839,-2.3674,0.191,9.59433,9.59433
2521.00,9.59581,25.236648,0.000408,25.092667,-2.3675,0.191,9.59434,9.59434
2522.00,9.59588,25.236717,0.000408,25.092745,-2.3675,0.191,9.59520,9.59520
2523.00,9.59610,25.236684,0.000405,25.092733,-2.3675,0.191,9.59581,9.59581
2524.00,9.59622,25.236706,0.000403,25.092761,-2.3675,0.191,9.59527,9.59527
2525.00,9.59621,25.236712,0.000406,25.092753,-2.3677,0.191,9.59438,9.59438
2526.00,9.59630,25.236765,0.000407,25.092759,-2.3681,0.191,9.59347,9.59347
2527.00,9.59593,25.236801,0.000408,25.092767,-2.3684,0.191,9.59233,9.59233
2528.00,9.59556,25.236838,0.000407,25.092805,-2.3688,0.191,9.59172,9.59172
2529.00,9.59549,25.236728,0.000405,25.092670,-2.3692,0.191,9.59354,9.59354
2530.00,9.59526,25.236762,0.000401,25.092621,-2.3696,0.192,9.59552,9.59552
2531.00,9.59477,25.236791,0.000401,25.092663,-2.3699,0.192,9.59648,9.59648
2532.00,9.59398,25.236924,0.000403,25.092699,-2.3701,0.192,9.59668,9.59668
2533.00,9.59374,25.236975,0.000403,25.092642,-2.3704,0.192,9.59711,9.59711
2534.00,9.59412,25.237151,0.000405,25.092728,-2.3705,0.192,9.59712,9.59712
2535.00,9.59475,25.237191,0.000405,25.092743,-2.3706,0.192,9.59670,9.59670
2536.00,9.59487,25.237310,0.000404,25.092771,-2.3707,0.192,9.59692,9.59692
2537.00,9.59526,25.237295,0.000403,25.092711,-2.3711,0.192,9.59716,9.59716
2538.00,9.59560,25.237237,0.000404,25.092636,-2.3713,0.192,9.59729,9.59729
2539.00,9.59572,25.237152,0.000400,25.092534,-2.3716,0.192,9.59585,9.59585
2540.00,9.59557,25.237199,0.000401,25.092524,-2.3719,0.192,9.59477,9.59477
2541.00,9.59529,25.237159,0.000402,25.092467,-2.3723,0.192,9.59386,9.59386
2542.00,9.59501,25.237110,0.000402,25.092356,-2.3724,0.192,9.59329,9.59329
2543.00,9.59471,25.237308,0.000404,25.092460,-2.3726,0.192,9.59230,9.59230
2544.00,9.59466,25.237501,0.000407,25.092597,-2.3729,0.192,9.59256,9.59256
2545.00,9.59493,25.237629,0.000407,25.092610,-2.3732,0.192,9.59226,9.59226
2546.00,9.59473,25.237742,0.000410,25.092706,-2.3734,0.192,9.59155,9.59155
2547.00,9.59476,25.237825,0.000404,25.092825,-2.3736,0.193,9.59216,9.59216
2548.00,9.59464,25.237751,0.000400,25.092785,-2.3738,0.193,9.59305,9.59305
2549.00,9.59475,25.237701,0.000398,25.092743,-2.3739,0.193,9.59381,9.59381
2550.00,9.59482,25.237712,0.000401,25.092831,-2.3740,0.193,9.59530,9.59530
2551.00,9.59467,25.237696,0.000401,25.092769,-2.3741,0.193,9.59609,9.59609
2552.00,9.59461,25.237695,0.000407,25.092706,-2.3743,0.193,9.59596,9.59596
2553.00,9.59467,25.237720,0.000407,25.092670,-2.3744,0.193,9.59571,9.59571
2554.00,9.59435,25.237697,0.000406,25.092639,-2.3745,0.193,9.59558,9.59558
2555.00,9.59401,25.237635,0.000405,25.092589,-2.3748,0.193,9.59595,9.59595
2556.00,9.59374,25.237564,0.000404,25.092514,-2.3751,0.193,9.59686,9.59686
2557.00,9.59402,25.237540,0.000401,25.092532,-2.3755,0.193,9.59639,9.59639
2558.00,9.59446,25.237647,0.000404,25.092595,-2.3758,0.193,9.59547,9.59547
2559.00,9.59464,25.237793,0.000408,25.092606,-2.3760,0.193,9.59476,9.59476
2560.00,9.59436,25.237897,0.000406,25.092609,-2.3761,0.194,9.59409,9.59409
2561.00,9.59453,25.238047,0.000406,25.092660,-2.3762,0.194,9.59421,9.59421
2562.00,9.59483,25.238235,0.000409,25.092711,-2.3764,0.194,9.59524,9.59524
2563.00,9.59498,25.238227,0.000410,25.092638,-2.3765,0.194,9.59586,9.59586
2564.00,9.59528,25.238135,0.000406,25.092549,-2.3767,0.194,9.59583,9.59583
2565.00,9.59577,25.238215,0.000407,25.092550,-2.3771,0.194,9.59565,9.59565
2566.00,9.59566,25.238262,0.000409,25.092630,-2.3774,0.194,9.59465,9.59465
2567.00,9.59542,25.238186,0.000410,25.092577,-2.3775,0.194,9.59380,9.59380
2568.00,9.59519,25.238219,0.000409,25.092629,-2.3778,0.194,9.59299,9.59299
2569.00,9.59523,25.238254,0.000408,25.092664,-2.3779,0.194,9.59335,9.59335
2570.00,9.59516,25.238137,0.000407,25.092524,-2.3780,0.194,9.59303,9.59303
2571.00,9.59479,25.238056,0.000400,25.092325,-2.3780,0.194,9.59263,9.59263
2572.00,9.59464,25.238268,0.000401,25.092414,-2.3782,0.194,9.59226,9.59226
2573.00,9.59440,25.238347,0.000396,25.092357,-2.3784,0.194,9.59312,9.59312
2574.00,9.59422,25.238454,0.000400,25.092307,-2.3787,0.194,9.59268,9.59268
2575.00,9.59402,25.238680,0.000400,25.092476,-2.3789,0.194,9.59267,9.59267
2576.00,9.59375,25.238782,0.000402,25.092547,-2.3790,0.194,9.59315,9.59315
2577.00,9.59365,25.238769,0.000399,25.092482,-2.3790,0.194,9.59338,9.59338
2578.00,9.59372,25.238784,0.000403,25.092519,-2.3790,0.194,9.59326,9.59326
2579.00,9.59383,25.238805,0.000400,25.092588,-2.3791,0.195,9.59357,9.59357
2580.00,9.59384,25.238769,0.000401,25.092505,-2.3792,0.195,9.59361,9.59361
2581.00,9.59360,25.238891,0.000405,25.092586,-2.3794,0.195,9.59333,9.59333
2582.00,9.59328,25.238768,0.000402,25.092524,-2.3795,0.195,9.59300,9.59300
2583.00,9.59304,25.238657,0.000401,25.092460,-2.3797,0.195,9.59250,9.59250
2584.00,9.59300,25.238753,0.000404,25.092552,-2.3800,0.195,9.59272,9.59272
2585.00,9.59306,25.238775,0.000404,25.092587,-2.3803,0.195,9.59254,9.59254
2586.00,9.59296,25.238723,0.000402,25.092539,-2.3807,0.195,9.59273,9.59273
2587.00,9.59300,25.238791,0.000402,25.092593,-2.3811,0.195,9.59350,9.59350
2588.00,9.59308,25.238886,0.000400,25.092559,-2.3814,0.195,9.59381,9.59381
2589.00,9.59316,25.238872,0.000396,25.092486,-2.3815,0.195,9.59344,9.59344
2590.00,9.59310,25.239066,0.000398,25.092573,-2.3817,0.195,9.59366,9.59366
2591.00,9.59310,25.239100,0.000397,25.092517,-2.3819,0.195,9.59295,9.59295
2592.00,9.59303,25.239161,0.000400,25.092461,-2.3820,0.195,9.59236,9.59236
2593.00,9.59309,25.239305,0.000408,25.092612,-2.3823,0.195,9.59279,9.59279
2594.00,9.59314,25.239442,0.000411,25.092712,-2.3825,0.195,9.59298,9.59298
2595.00,9.59314,25.239369,0.000407,25.092647,-2.3827,0.195,9.59269,9.59269
2596.00,9.59304,25.239391,0.000407,25.092633,-2.3830,0.195,9.59281,9.59281
2597.00,9.59293,25.239512,0.000408,25.092744,-2.3832,0.196,9.59278,9.59278
2598.00,9.59282,25.239593,0.000406,25.092724,-2.3834,0.196,9.59190,9.59190
2599.00,9.59276,25.239415,0.000402,25.092513,-2.3836,0.196,9.59204,9.59204
2600.00,9.59287,25.239359,0.000405,25.092480,-2.3838,0.196,9.59290,9.59290
2601.00,9.59296,25.239405,0.000404,25.092587,-2.3840,0.196,9.59327,9.59327
2602.00,9.59291,25.239416,0.000403,25.092571,-2.3841,0.196,9.59314,9.59314
2603.00,9.59298,25.239411,0.000399,25.092594,-2.3841,0.196,9.59292,9.59292
2604.00,9.59290,25.239613,0.000401,25.092684,-2.3843,0.196,9.59147,9.59147
2605.00,9.59278,25.239655,0.000397,25.092631,-2.3844,0.196,9.58933,9.58933
2606.00,9.59268,25.239762,0.000397,25.092630,-2.3845,0.196,9.58800,9.58800
2607.00,9.59274,25.239714,0.000395,25.092564,-2.3847,0.196,9.58800,9.58800
2608.00,9.59273,25.239715,0.000395,25.092502,-2.3849,0.196,9.58754,9.58754
2609.00,9.59260,25.239752,0.000397,25.092575,-2.3850,0.196,9.58768,9.58768
2610.00,9.59302,25.239861,0.000396,25.092708,-2.3851,0.197,9.58771,9.58771
2611.00,9.59321,25.239874,0.000396,25.092755,-2.3852,0.197,9.58684,9.58684
2612.00,9.59148,25.239934,0.000399,25.092755,-2.3854,0.197,9.58414,9.58414
@18,2.0001,4.0, 2610.056 
2613.00,9.58972,25.240007,0.000401,25.092734,-2.3857,0.197,9.58250,9.58250
2614.00,9.58789,25.239986,0.000397,25.092630,-2.3860,0.197,9.58165,9.58165
2615.00,9.58816,25.240006,0.000400,25.092576,-2.3864,0.197,9.58228,9.58228
2616.00,9.58800,25.240071,0.000405,25.092534,-2.3866,0.197,9.58400,9.58400
2617.00,9.58688,25.240134,0.000400,25.092596,-2.3868,0.197,9.58774,9.58774
2618.00,9.58558,25.240094,0.000398,25.092632,-2.3868,0.197,9.59098,9.59098
2619.00,9.58502,25.240079,0.000400,25.092646,-2.3867,0.197,9.59349,9.59349
2620.00,9.58461,25.240096,0.000400,25.092670,-2.3867,0.197,9.59469,9.59469
2621.00,9.58422,25.239957,0.000396,25.092541,-2.3868,0.197,9.59538,9.59538
2622.00,9.58499,25.240019,0.000400,25.092508,-2.3870,0.197,9.59570,9.59570
2623.00,9.58450,25.239969,0.000400,25.092417,-2.3874,0.197,9.59666,9.59666
2624.00,9.58461,25.239953,0.000402,25.092439,-2.3878,0.197,9.59682,9.59682
2625.00,9.58735,25.239924,0.000401,25.092412,-2.3881,0.197,9.59757,9.59757
2626.00,9.58928,25.240061,0.000405,25.092514,-2.3883,0.197,9.59860,9.59860
2627.00,9.59051,25.239993,0.000405,25.092498,-2.3886,0.197,9.59821,9.59821
2628.00,9.59182,25.240101,0.000405,25.092592,-2.3889,0.197,9.59704,9.59704
2629.00,9.59274,25.240214,0.000402,25.092607,-2.3890,0.197,9.59689,9.59689
2630.00,9.59311,25.240350,0.000401,25.092615,-2.3890,0.198,9.59638,9.59638
2631.00,9.59372,25.240412,0.000395,25.092622,-2.3892,0.198,9.59580,9.59580
2632.00,9.59490,25.240518,0.000393,25.092631,-2.3894,0.198,9.59553,9.59553
2633.00,9.59498,25.240564,0.000393,25.092592,-2.3894,0.198,9.59562,9.59562
2634.00,9.59527,25.240680,0.000397,25.092636,-2.3895,0.198,9.59471,9.59471
2635.00,9.59559,25.240732,0.000401,25.092683,-2.3898,0.198,9.59430,9.59430
2636.00,9.59583,25.240784,0.000409,25.092700,-2.3898,0.198,9.59390,9.59390
2637.00,9.59588,25.240831,0.000409,25.092706,-2.3899,0.198,9.59387,9.59387
2638.00,9.59588,25.240822,0.000411,25.092639,-2.3902,0.198,9.59447,9.59447
2639.00,9.59600,25.240837,0.000408,25.092613,-2.3903,0.198,9.59557,9.59557
2640.00,9.59594,25.240796,0.000406,25.092575,-2.3905,0.198,9.59522,9.59522
2641.00,9.59577,25.240710,0.000399,25.092450,-2.3907,0.199,9.59425,9.59425
2642.00,9.59533,25.240735,0.000395,25.092473,-2.3908,0.199,9.59251,9.59251
2643.00,9.59471,25.240767,0.000393,25.092514,-2.3910,0.199,9.59035,9.59035
2644.00,9.59413,25.240746,0.000396,25.092458,-2.3912,0.199,9.58872,9.58872
2645.00,9.59373,25.240782,0.000398,25.092383,-2.3913,0.199,9.58845,9.58845
2646.00,9.59331,25.240956,0.000402,25.092519,-2.3913,0.199,9.58879,9.58879
2647.00,9.59300,25.240915,0.000404,25.092404,-2.3914,0.198,9.58963,9.58963
2648.00,9.59255,25.240980,0.000412,25.092507,-2.3915,0.198,9.59058,9.59058
2649.00,9.59218,25.240962,0.000410,25.092499,-2.3916,0.198,9.59147,9.59147
2650.00,9.59195,25.241111,0.000407,25.092618,-2.3918,0.199,9.59181,9.59181
2651.00,9.59165,25.241090,0.000407,25.092554,-2.3920,0.199,9.59176,9.59176
2652.00,9.59151,25.241135,0.000406,25.092606,-2.3920,0.199,9.59168,9.59168
2653.00,9.59170,25.241198,0.000401,25.092555,-2.3922,0.199,9.59146,9.59146
2654.00,9.59162,25.241254,0.000404,25.092583,-2.3924,0.199,9.59087,9.59087
2655.00,9.59146,25.241134,0.000403,25.092507,-2.3926,0.199,9.58939,9.58939
2656.00,9.59105,25.241100,0.000404,25.092540,-2.3929,0.199,9.58869,9.58869
2657.00,9.59071,25.241087,0.000404,25.092499,-2.3932,0.199,9.58836,9.58836
2658.00,9.59044,25.240997,0.000401,25.092428,-2.3933,0.199,9.58867,9.58867
2659.00,9.59004,25.241059,0.000399,25.092462,-2.3934,0.199,9.58810,9.58810
2660.00,9.58964,25.241112,0.000397,25.092447,-2.3936,0.199,9.58864,9.58864
2661.00,9.58963,25.241265,0.000395,25.092482,-2.3937,0.200,9.58978,9.58978
2662.00,9.58988,25.241518,0.000402,25.092664,-2.3938,0.200,9.59034,9.59034
2663.00,9.59015,25.241730,0.000406,25.092792,-2.3939,0.200,9.59075,9.59075
2664.00,9.59052,25.241835,0.000406,25.092834,-2.3941,0.200,9.59203,9.59203
2665.00,9.59064,25.241821,0.000406,25.092709,-2.3941,0.200,9.59283,9.59283
2666.00,9.59066,25.241837,0.000407,25.092717,-2.3940,0.200,9.59335,9.59335
2667.00,9.59080,25.241758,0.000405,25.092658,-2.3941,0.200,9.59334,9.59334
2668.00,9.59089,25.241796,0.000405,25.092683,-2.3943,0.200,9.59253,9.59253
2669.00,9.59078,25.241721,0.000405,25.092566,-2.3944,0.200,9.59173,9.59173
2670.00,9.59063,25.241913,0.000407,25.092797,-2.3945,0.200,9.59108,9.59108
2671.00,9.59053,25.242057,0.000408,25.092888,-2.3948,0.200,9.58977,9.58977
2672.00,9.59043,25.242058,0.000407,25.092847,-2.3952,0.200,9.58877,9.58877
2673.00,9.59020,25.241990,0.000403,25.092687,-2.3954,0.200,9.58884,9.58884
2674.00,9.59007,25.242007,0.000401,25.092703,-2.3956,0.200,9.58803,9.58803
2675.00,9.59002,25.242054,0.000403,25.092739,-2.3958,0.200,9.58786,9.58786
2676.00,9.59013,25.241886,0.000394,25.092548,-2.3959,0.200,9.58790,9.58790
2677.00,9.59029,25.241999,0.000393,25.092583,-2.3959,0.201,9.58896,9.58896
2678.00,9.59034,25.242133,0.000393,25.092647,-2.3960,0.201,9.58935,9.58935
2679.00,9.59055,25.242302,0.000394,25.092730,-2.3961,0.201,9.59099,9.59099
2680.00,9.59085,25.242311,0.000393,25.092656,-2.3963,0.201,9.59201,9.59201
2681.00,9.59091,25.242456,0.000397,25.092784,-2.3964,0.201,9.59255,9.59255
2682.00,9.59099,25.242481,0.000397,25.092810,-2.3965,0.201,9.59317,9.59317
2683.00,9.59108,25.242432,0.000396,25.092856,-2.3967,0.201,9.59330,9.59330
2684.00,9.59102,25.242429,0.000398,25.092883,-2.3969,0.201,9.59327,9.59327
2685.00,9.59097,25.242406,0.000396,25.092749,-2.3970,0.201,9.59263,9.59263
2686.00,9.59069,25.242468,0.000397,25.092735,-2.3971,0.201,9.59224,9.59224
2687.00,9.59068,25.242479,0.000399,25.092643,-2.3972,0.201,9.59139,9.59139
2688.00,9.59062,25.242532,0.000403,25.092571,-2.3974,0.201,9.59169,9.59169
2689.00,9.59093,25.242694,0.000404,25.092667,-2.3975,0.201,9.59198,9.59198
2690.00,9.59120,25.242796,0.000406,25.092795,-2.3976,0.201,9.59310,9.59310
2691.00,9.59147,25.242819,0.000408,25.092809,-2.3976,0.201,9.59333,9.59333
2692.00,9.59170,25.242683,0.000405,25.092745,-2.3977,0.201,9.59349,9.59349
2693.00,9.59207,25.242648,0.000403,25.092738,-2.3977,0.201,9.59274,9.59274
2694.00,9.59199,25.242537,0.000403,25.092552,-2.3978,0.201,9.59125,9.59125
2695.00,9.59211,25.242558,0.000403,25.092570,-2.3980,0.202,9.59038,9.59038
2696.00,9.59232,25.242596,0.000405,25.092565,-2.3981,0.202,9.59051,9.59051
2697.00,9.59218,25.242767,0.000406,25.092633,-2.3982,0.202,9.59038,9.59038
2698.00,9.59205,25.243014,0.000410,25.092803,-2.3985,0.202,9.59027,9.59027
2699.00,9.59188,25.243052,0.000409,25.092834,-2.3986,0.202,9.59086,9.59086
2700.00,9.59184,25.242932,0.000405,25.092658,-2.3987,0.202,9.59048,9.59048
2701.00,9.59162,25.242860,0.000402,25.092524,-2.3988,0.202,9.59015,9.59015
2702.00,9.59137,25.242958,0.000403,25.092608,-2.3990,0.202,9.58944,9.58944
2703.00,9.59102,25.242875,0.000397,25.092476,-2.3990,0.202,9.58888,9.58888
2704.00,9.59065,25.242918,0.000396,25.092487,-2.3991,0.202,9.58782,9.58782
2705.00,9.59054,25.243080,0.000402,25.092628,-2.3993,0.202,9.58850,9.58850
2706.00,9.59063,25.243268,0.000405,25.092797,-2.3995,0.202,9.58849,9.58849
2707.00,9.59069,25.243233,0.000405,25.092754,-2.3997,0.202,9.58954,9.58954
2708.00,9.59056,25.243337,0.000408,25.092812,-2.3997,0.202,9.58955,9.58955
2709.00,9.59010,25.243338,0.000406,25.092829,-2.3996,0.202,9.58949,9.58949
2710.00,9.58975,25.243221,0.000402,25.092670,-2.3996,0.202,9.58917,9.58917
2711.00,9.58966,25.243108,0.000400,25.092517,-2.3997,0.202,9.59026,9.59026
2712.00,9.58958,25.243114,0.000401,25.092458,-2.3997,0.202,9.59008,9.59008
2713.00,9.58979,25.243066,0.000401,25.092424,-2.3999,0.202,9.59064,9.59064
2714.00,9.58991,25.243157,0.000405,25.092413,-2.4003,0.203,9.59165,9.59165
2715.00,9.58985,25.243287,0.000406,25.092518,-2.4005,0.203,9.59104,9.59104
2716.00,9.58977,25.243455,0.000406,25.092696,-2.4007,0.203,9.58998,9.58998
2717.00,9.58964,25.243481,0.000402,25.092720,-2.4006,0.203,9.58939,9.58939
2718.00,9.58955,25.243496,0.000402,25.092705,-2.4005,0.203,9.58975,9.58975
2719.00,9.58966,25.243552,0.000402,25.092692,-2.4005,0.203,9.58981,9.58981
2720.00,9.58994,25.243653,0.000405,25.092690,-2.4005,0.203,9.59037,9.59037
2721.00,9.58996,25.243609,0.000406,25.092531,-2.4006,0.203,9.59081,9.59081
2722.00,9.59012,25.243753,0.000407,25.092559,-2.4009,0.203,9.59096,9.59096
2723.00,9.59014,25.243869,0.000406,25.092522,-2.4012,0.203,9.59006,9.59006
2724.00,9.59011,25.243928,0.000407,25.092548,-2.4015,0.203,9.58985,9.58985
2725.00,9.59010,25.243907,0.000406,25.092574,-2.4017,0.203,9.58954,9.58954
2726.00,9.59008,25.243885,0.000406,25.092569,-2.4017,0.203,9.58970,9.58970
2727.00,9.59024,25.243896,0.000407,25.092585,-2.4018,0.203,9.59056,9.59056
2728.00,9.59042,25.243910,0.000406,25.092576,-2.4018,0.203,9.59218,9.59218
2729.00,9.59081,25.243916,0.000400,25.092457,-2.4017,0.203,9.59247,9.59247
2730.00,9.59094,25.244043,0.000398,25.092482,-2.4017,0.204,9.59266,9.59266
2731.00,9.59073,25.244129,0.000397,25.092485,-2.4017,0.204,9.59158,9.59158
2732.00,9.59044,25.244197,0.000396,25.092434,-2.4018,0.204,9.59066,9.59066
2733.00,9.59037,25.244271,0.000399,25.092532,-2.4020,0.204,9.58922,9.58922
2734.00,9.59035,25.244305,0.000403,25.092604,-2.4021,0.204,9.58867,9.58867
2735.00,9.59039,25.244290,0.000402,25.092571,-2.4022,0.204,9.58935,9.58935
2736.00,9.59049,25.244427,0.000404,25.092707,-2.4023,0.204,9.59138,9.59138
2737.00,9.59089,25.244525,0.000404,25.092793,-2.4023,0.204,9.59249,9.59249
2738.00,9.59116,25.244570,0.000406,25.092721,-2.4023,0.204,9.59305,9.59305
2739.00,9.59114,25.244650,0.000404,25.092788,-2.4023,0.204,9.59309,9.59309
2740.00,9.59108,25.244599,0.000402,25.092744,-2.4024,0.204,9.59230,9.59230
2741.00,9.59104,25.244495,0.000397,25.092640,-2.4026,0.205,9.59047,9.59047
2742.00,9.59134,25.244502,0.000397,25.092626,-2.4029,0.205,9.58936,9.58936
2743.00,9.59143,25.244523,0.000393,25.092653,-2.4032,0.205,9.58934,9.58934
2744.00,9.59102,25.244440,0.000394,25.092585,-2.4037,0.205,9.59015,9.59015
2745.00,9.59073,25.244577,0.000397,25.092683,-2.4039,0.205,9.59056,9.59056
2746.00,9.59044,25.244687,0.000401,25.092674,-2.4040,0.205,9.59076,9.59076
2747.00,9.59060,25.244768,0.000401,25.092675,-2.4041,0.205,9.59064,9.59064
2748.00,9.59086,25.244817,0.000408,25.092700,-2.4040,0.205,9.59053,9.59053
2749.00,9.59078,25.244899,0.000409,25.092757,-2.4039,0.205,9.58904,9.58904
2750.00,9.59054,25.244999,0.000411,25.092795,-2.4039,0.205,9.58809,9.58809
2751.00,9.59019,25.244943,0.000407,25.092736,-2.4038,0.205,9.58798,9.58798
2752.00,9.59014,25.244850,0.000405,25.092648,-2.4038,0.205,9.58778,9.58778
2753.00,9.59014,25.244783,0.000400,25.092581,-2.4038,0.205,9.58718,9.58718
2754.00,9.59003,25.244863,0.000395,25.092560,-2.4037,0.205,9.58730,9.58730
2755.00,9.58933,25.244869,0.000390,25.092504,-2.4038,0.205,9.58705,9.58705
2756.00,9.58909,25.244933,0.000388,25.092509,-2.4040,0.205,9.58627,9.58627
2757.00,9.58909,25.245037,0.000389,25.092607,-2.4041,0.206,9.58635,9.58635
2758.00,9.58902,25.245080,0.000386,25.092550,-2.4041,0.206,9.58668,9.58668
2759.00,9.58818,25.245085,0.000389,25.092525,-2.4042,0.206,9.58645,9.58645
2760.00,9.58774,25.245069,0.000387,25.092477,-2.4043,0.206,9.58583,9.58583
2761.00,9.58746,25.245168,0.000390,25.092534,-2.4044,0.206,9.58519,9.58519
2762.00,9.58731,25.245116,0.000390,25.092402,-2.4045,0.206,9.58415,9.58415
@19,2.0001,4.0, 2760.097 
2763.00,9.58719,25.245273,0.000395,25.092553,-2.4045,0.206,9.58254,9.58254
2764.00,9.58635,25.245305,0.000394,25.092562,-2.4045,0.206,9.58212,9.58212
2765.00,9.58646,25.245272,0.000395,25.092485,-2.4046,0.206,9.58320,9.58320
2766.00,9.58648,25.245293,0.000393,25.092551,-2.4046,0.206,9.58457,9.58457
2767.00,9.58560,25.245412,0.000393,25.092624,-2.4047,0.207,9.58600,9.58600
2768.00,9.58486,25.245383,0.000392,25.092533,-2.4048,0.207,9.58872,9.58872
2769.00,9.58504,25.245464,0.000396,25.092571,-2.4048,0.207,9.59151,9.59151
2770.00,9.58565,25.245579,0.000398,25.092700,-2.4049,0.207,9.59371,9.59371
2771.00,9.58681,25.245642,0.000400,25.092711,-2.4049,0.207,9.59543,9.59543
2772.00,9.58725,25.245622,0.000401,25.092694,-2.4049,0.207,9.59668,9.59668
2773.00,9.58746,25.245678,0.000403,25.092739,-2.4049,0.207,9.59765,9.59765
2774.00,9.58761,25.245710,0.000404,25.092734,-2.4049,0.207,9.59838,9.59838
2775.00,9.58852,25.245728,0.000407,25.092686,-2.4048,0.207,9.59860,9.59860
2776.00,9.58957,25.245800,0.000411,25.092708,-2.4049,0.207,9.59834,9.59834
2777.00,9.59053,25.245928,0.000413,25.092848,-2.4049,0.207,9.59815,9.59815
2778.00,9.59210,25.245939,0.000411,25.092870,-2.4049,0.207,9.59713,9.59713
2779.00,9.59368,25.245892,0.000406,25.092752,-2.4051,0.207,9.59553,9.59553
2780.00,9.59416,25.245895,0.000404,25.092732,-2.4052,0.207,9.59411,9.59411
2781.00,9.59415,25.245965,0.000403,25.092698,-2.4053,0.207,9.59370,9.59370
2782.00,9.59404,25.245926,0.000402,25.092519,-2.4054,0.207,9.59340,9.59340
2783.00,9.59454,25.245992,0.000403,25.092522,-2.4055,0.207,9.59287,9.59287
2784.00,9.59486,25.246023,0.000405,25.092514,-2.4055,0.207,9.59278,9.59278
2785.00,9.59560,25.246214,0.000405,25.092655,-2.4056,0.207,9.59326,9.59326
2786.00,9.59563,25.246075,0.000400,25.092473,-2.4057,0.208,9.59305,9.59305
2787.00,9.59557,25.246289,0.000405,25.092650,-2.4057,0.208,9.59268,9.59268
2788.00,9.59521,25.246170,0.000403,25.092477,-2.4056,0.208,9.59257,9.59257
2789.00,9.59492,25.246285,0.000403,25.092587,-2.4055,0.208,9.59227,9.59227
2790.00,9.59444,25.246171,0.000399,25.092457,-2.4055,0.208,9.59065,9.59065
2791.00,9.59396,25.246299,0.000405,25.092600,-2.4054,0.208,9.59012,9.59012
2792.00,9.59367,25.246183,0.000399,25.092537,-2.4054,0.208,9.58973,9.58973
2793.00,9.59321,25.246365,0.000397,25.092681,-2.4056,0.208,9.58912,9.58912
2794.00,9.59260,25.246425,0.000396,25.092628,-2.4056,0.208,9.58849,9.58849
2795.00,9.59199,25.246519,0.000401,25.092664,-2.4057,0.208,9.58902,9.58902
2796.00,9.59159,25.246456,0.000395,25.092559,-2.4058,0.209,9.58867,9.58867
2797.00,9.59118,25.246503,0.000394,25.092550,-2.4058,0.209,9.58802,9.58802
2798.00,9.59080,25.246483,0.000395,25.092531,-2.4057,0.209,9.58824,9.58824
2799.00,9.59058,25.246516,0.000396,25.092600,-2.4058,0.209,9.58833,9.58833
2800.00,9.59047,25.246583,0.000399,25.092642,-2.4058,0.209,9.58881,9.58881
2801.00,9.59041,25.246619,0.000404,25.092642,-2.4058,0.209,9.58947,9.58947
2802.00,9.59022,25.246542,0.000403,25.092507,-2.4059,0.209,9.59010,9.59010
2803.00,9.59008,25.246535,0.000403,25.092435,-2.4061,0.209,9.59035,9.59035
2804.00,9.59006,25.246469,0.000402,25.092336,-2.4061,0.209,9.59074,9.59074
2805.00,9.58976,25.246397,0.000396,25.092246,-2.4061,0.209,9.58984,9.58984
2806.00,9.58953,25.246541,0.000395,25.092386,-2.4060,0.209,9.58951,9.58951
2807.00,9.58932,25.246731,0.000399,25.092543,-2.4060,0.209,9.58915,9.58915
2808.00,9.58914,25.246869,0.000400,25.092661,-2.4059,0.209,9.58862,9.58862
2809.00,9.58905,25.246913,0.000398,25.092768,-2.4059,0.209,9.58822,9.58822
2810.00,9.58903,25.247043,0.000401,25.092903,-2.4061,0.209,9.58877,9.58877
2811.00,9.58922,25.247055,0.000403,25.092926,-2.4063,0.209,9.58945,9.58945
2812.00,9.58931,25.246927,0.000403,25.092804,-2.4064,0.209,9.59012,9.59012
2813.00,9.58953,25.247042,0.000410,25.092894,-2.4065,0.209,9.59167,9.59167
2814.00,9.58995,25.246955,0.000408,25.092687,-2.4066,0.209,9.59319,9.59319
2815.00,9.59019,25.246889,0.000404,25.092575,-2.4066,0.209,9.59329,9.59329
2816.00,9.59011,25.246943,0.000398,25.092544,-2.4066,0.210,9.59211,9.59211
2817.00,9.59022,25.247082,0.000393,25.092662,-2.4066,0.210,9.59196,9.59196
2818.00,9.59043,25.247047,0.000385,25.092576,-2.4066,0.210,9.59064,9.59064
2819.00,9.59044,25.247219,0.000390,25.092752,-2.4066,0.210,9.58925,9.58925
2820.00,9.59023,25.247242,0.000393,25.092701,-2.4065,0.210,9.58917,9.58917
2821.00,9.59020,25.247286,0.000396,25.092673,-2.4065,0.210,9.59003,9.59003
2822.00,9.59031,25.247342,0.000400,25.092680,-2.4063,0.210,9.59066,9.59066
2823.00,9.59039,25.247367,0.000403,25.092645,-2.4063,0.210,9.59100,9.59100
2824.00,9.59057,25.247399,0.000405,25.092615,-2.4063,0.210,9.59097,9.59097
2825.00,9.59096,25.247449,0.000405,25.092683,-2.4064,0.210,9.59196,9.59196
2826.00,9.59103,25.247490,0.000402,25.092700,-2.4066,0.210,9.59226,9.59226
2827.00,9.59117,25.247443,0.000400,25.092616,-2.4069,0.210,9.59240,9.59240
2828.00,9.59143,25.247408,0.000398,25.092611,-2.4071,0.210,9.59256,9.59256
2829.00,9.59151,25.247452,0.000395,25.092689,-2.4073,0.211,9.59264,9.59264
2830.00,9.59158,25.247458,0.000391,25.092627,-2.4073,0.211,9.59246,9.59246
2831.00,9.59163,25.247513,0.000395,25.092673,-2.4072,0.211,9.59187,9.59187
2832.00,9.59160,25.247551,0.000398,25.092671,-2.4070,0.211,9.59170,9.59170
2833.00,9.59143,25.247606,0.000397,25.092636,-2.4068,0.211,9.59159,9.59159
2834.00,9.59128,25.247714,0.000401,25.092595,-2.4068,0.211,9.59211,9.59211
2835.00,9.59127,25.247893,0.000403,25.092710,-2.4069,0.211,9.59146,9.59146
2836.00,9.59152,25.247895,0.000402,25.092652,-2.4069,0.211,9.59130,9.59130
2837.00,9.59167,25.247964,0.000401,25.092688,-2.4069,0.211,9.59023,9.59023
2838.00,9.59147,25.248087,0.000403,25.092808,-2.4070,0.211,9.58979,9.58979
2839.00,9.59126,25.248176,0.000404,25.092910,-2.4069,0.211,9.58947,9.58947
2840.00,9.59123,25.248143,0.000404,25.092885,-2.4069,0.211,9.58877,9.58877
2841.00,9.59113,25.248038,0.000401,25.092757,-2.4070,0.211,9.58934,9.58934
2842.00,9.59133,25.248102,0.000405,25.092784,-2.4071,0.211,9.59142,9.59142
2843.00,9.59150,25.248017,0.000404,25.092713,-2.4071,0.211,9.59236,9.59236
2844.00,9.59161,25.247853,0.000401,25.092598,-2.4072,0.211,9.59224,9.59224
2845.00,9.59146,25.247925,0.000403,25.092655,-2.4073,0.212,9.59237,9.59237
2846.00,9.59120,25.248042,0.000406,25.092752,-2.4072,0.212,9.59222,9.59222
2847.00,9.59110,25.248078,0.000406,25.092769,-2.4072,0.212,9.59083,9.59083
2848.00,9.59110,25.248098,0.000405,25.092690,-2.4071,0.212,9.58982,9.58982
2849.00,9.59095,25.248199,0.000405,25.092703,-2.4072,0.212,9.58887,9.58887
2850.00,9.59084,25.248135,0.000400,25.092569,-2.4074,0.212,9.58822,9.58822
2851.00,9.59076,25.248108,0.000394,25.092507,-2.4075,0.212,9.58685,9.58685
2852.00,9.59024,25.248040,0.000390,25.092402,-2.4077,0.212,9.58645,9.58645
2853.00,9.59022,25.248110,0.000392,25.092468,-2.4078,0.212,9.58706,9.58706
2854.00,9.58991,25.248110,0.000394,25.092498,-2.4077,0.212,9.58790,9.58790
2855.00,9.58960,25.248240,0.000398,25.092659,-2.4076,0.212,9.58819,9.58819
2856.00,9.58963,25.248363,0.000400,25.092732,-2.4074,0.212,9.58941,9.58941
2857.00,9.58968,25.248543,0.000402,25.092851,-2.4072,0.213,9.58955,9.58955
2858.00,9.58965,25.248548,0.000402,25.092839,-2.4070,0.213,9.58945,9.58945
2859.00,9.58966,25.248663,0.000403,25.092841,-2.4070,0.213,9.59014,9.59014
2860.00,9.58974,25.248752,0.000404,25.092841,-2.4070,0.213,9.59042,9.59042
2861.00,9.58923,25.248802,0.000407,25.092903,-2.4070,0.213,9.59007,9.59007
2862.00,9.58906,25.248720,0.000405,25.092813,-2.4071,0.213,9.59037,9.59037
2863.00,9.58924,25.248693,0.000403,25.092743,-2.4072,0.213,9.59088,9.59088
2864.00,9.58931,25.248805,0.000405,25.092787,-2.4071,0.213,9.59034,9.59034
2865.00,9.58929,25.248768,0.000403,25.092688,-2.4069,0.213,9.59017,9.59017
2866.00,9.58917,25.248818,0.000402,25.092720,-2.4069,0.213,9.58993,9.58993
2867.00,9.58898,25.248735,0.000400,25.092589,-2.4070,0.213,9.58935,9.58935
2868.00,9.58891,25.248870,0.000404,25.092610,-2.4071,0.213,9.58865,9.58865
2869.00,9.58919,25.248823,0.000401,25.092548,-2.4072,0.213,9.58910,9.58910
2870.00,9.58944,25.248789,0.000399,25.092488,-2.4072,0.213,9.58907,9.58907
2871.00,9.58958,25.248697,0.000396,25.092332,-2.4073,0.213,9.58938,9.58938
2872.00,9.58973,25.248935,0.000400,25.092557,-2.4074,0.214,9.58968,9.58968
2873.00,9.58964,25.248928,0.000394,25.092628,-2.4074,0.214,9.58933,9.58933
2874.00,9.58964,25.248846,0.000393,25.092562,-2.4075,0.214,9.58959,9.58959
2875.00,9.58995,25.248806,0.000395,25.092567,-2.4077,0.214,9.59055,9.59055
2876.00,9.59007,25.248887,0.000398,25.092669,-2.4077,0.214,9.59097,9.59097
2877.00,9.59018,25.248886,0.000399,25.092634,-2.4077,0.214,9.59167,9.59167
2878.00,9.59030,25.248892,0.000402,25.092541,-2.4077,0.214,9.59205,9.59205
2879.00,9.59012,25.249058,0.000402,25.092638,-2.4077,0.214,9.59100,9.59100
2880.00,9.58994,25.249153,0.000402,25.092605,-2.4077,0.214,9.58974,9.58974
2881.00,9.58984,25.249261,0.000401,25.092582,-2.4079,0.214,9.58890,9.58890
2882.00,9.58976,25.249139,0.000394,25.092429,-2.4078,0.214,9.58825,9.58825
2883.00,9.58975,25.249242,0.000392,25.092513,-2.4077,0.214,9.58898,9.58898
2884.00,9.58983,25.249350,0.000394,25.092546,-2.4077,0.214,9.59011,9.59011
2885.00,9.59012,25.249438,0.000394,25.092638,-2.4076,0.214,9.59177,9.59177
2886.00,9.59039,25.249461,0.000393,25.092597,-2.4074,0.215,9.59232,9.59232
2887.00,9.59048,25.249584,0.000392,25.092645,-2.4073,0.215,9.59203,9.59203
2888.00,9.59066,25.249634,0.000393,25.092649,-2.4075,0.215,9.59120,9.59120
2889.00,9.59072,25.249602,0.000392,25.092576,-2.4076,0.215,9.59081,9.59081
2890.00,9.59053,25.249673,0.000395,25.092614,-2.4077,0.215,9.59065,9.59065
2891.00,9.59066,25.249749,0.000398,25.092710,-2.4078,0.215,9.59070,9.59070
2892.00,9.59062,25.249897,0.000403,25.092841,-2.4080,0.215,9.59114,9.59114
2893.00,9.59079,25.249882,0.000403,25.092760,-2.4078,0.215,9.59080,9.59080
2894.00,9.59065,25.249967,0.000404,25.092806,-2.4077,0.215,9.58972,9.58972
2895.00,9.59038,25.250118,0.000407,25.092934,-2.4077,0.215,9.58965,9.58965
2896.00,9.59008,25.250111,0.000406,25.092846,-2.4077,0.215,9.59039,9.59039
2897.00,9.59032,25.250151,0.000404,25.092786,-2.4076,0.215,9.59091,9.59091
2898.00,9.59063,25.250281,0.000405,25.092846,-2.4077,0.215,9.59153,9.59153
2899.00,9.59065,25.250320,0.000399,25.092753,-2.4078,0.215,9.59201,9.59201
2900.00,9.59072,25.250309,0.000396,25.092625,-2.4077,0.216,9.59133,9.59133
2901.00,9.59098,25.250403,0.000397,25.092722,-2.4075,0.216,9.59135,9.59135
2902.00,9.59115,25.250468,0.000399,25.092741,-2.4075,0.216,9.59115,9.59115
2903.00,9.59100,25.250522,0.000399,25.092781,-2.4077,0.216,9.59173,9.59173
2904.00,9.59084,25.250458,0.000401,25.092702,-2.4077,0.216,9.59211,9.59211
2905.00,9.59111,25.250458,0.000400,25.092661,-2.4079,0.216,9.59238,9.59238
2906.00,9.59131,25.250409,0.000399,25.092535,-2.4080,0.216,9.59117,9.59117
2907.00,9.59128,25.250384,0.000399,25.092493,-2.4081,0.216,9.59093,9.59093
2908.00,9.59113,25.250396,0.000397,25.092504,-2.4080,0.216,9.59003,9.59003
2909.00,9.59095,25.250518,0.000399,25.092611,-2.4080,0.216,9.58968,9.58968
2910.00,9.59079,25.250541,0.000396,25.092606,-2.4080,0.217,9.58969,9.58969
2911.00,9.59078,25.250587,0.000396,25.092598,-2.4080,0.217,9.59038,9.59038
2912.00,9.59086,25.250605,0.000396,25.092625,-2.4081,0.217,9.59090,9.59090
