# Supplementary material for: HSL1 and BAM1/2 impact epidermal cell development by sensing distinct signaling peptides
Source: Nat Commun. 2022 Feb 15;13:876. doi: 10.1038/s41467-022-28558-4 (PMC8847575; doi:10.1038/s41467-022-28558-4)
Supplement: Supplementary file 4 — Source Data [file 41467_2022_28558_MOESM4_ESM.zip › Source Data/Source Data/Figure S12/Exp1_HAE_IDL2_SERK1.itc]

$ITC
$ 19 
$NOT
$ 25 
$ 60 
$ 500 
$ 10 
$ 2 
$ADCGainCode:  0 
$False,True,True
$ 0.4 , 0.8 , 150 , 5 
$ 2 , 4 , 150 , 5 
$ 2 , 4 , 150 , 5 
$ 2 , 4 , 150 , 5 
$ 2 , 4 , 150 , 5 
$ 2 , 4 , 150 , 5 
$ 2 , 4 , 150 , 5 
$ 2 , 4 , 150 , 5 
$ 2 , 4 , 150 , 5 
$ 2 , 4 , 150 , 5 
$ 2 , 4 , 150 , 5 
$ 2 , 4 , 150 , 5 
$ 2 , 4 , 150 , 5 
$ 2 , 4 , 150 , 5 
$ 2 , 4 , 150 , 5 
$ 2 , 4 , 150 , 5 
$ 2 , 4 , 150 , 5 
$ 2 , 4 , 150 , 5 
$ 2 , 4 , 150 , 5 
# 0 
# 0.15 
# 0.02 
# 0.2035 
# 25 
# 4 
# 8.15 
# 1 
?HAE_20uM_IDL2_600uM_SERK1_150uM
% MICROCALITC_MAL1177627
% 0.2035 
% 4 
%-0.586102 , 29.61604 
%-0.348256 , 29.40329 
% 0.8333333 
% 167740 , 167730 
% 0.25 , 81 
%-0.015695 ,-0.033946 
%-20 , 8 
% 0 , 0 
% 0 
% 128000       127744 
% 43.1 
% 500 , 750 , 1000 , 750 
% 0.06978023945 ,-0.002252194966 ,-3.244915618586E-05 , 1.349203907274E-06 ,-9.058983361606E-09 
% MicroCalITC Ver: 1.29.32 Run time:9/29/2021 4:57:48 PM
@0
5.00,9.51592,25.181656,0.000394,25.127694,-2.3030,-0.003,9.51642,9.51642
6.00,9.51607,25.181803,0.000394,25.127789,-2.3031,-0.003,9.51396,9.51396
7.00,9.51571,25.181838,0.000394,25.127741,-2.3033,-0.003,9.51247,9.51247
8.00,9.51540,25.181918,0.000390,25.127772,-2.3033,-0.002,9.51087,9.51087
9.00,9.51518,25.182079,0.000391,25.127802,-2.3036,-0.002,9.51036,9.51036
10.00,9.51508,25.181901,0.000386,25.127631,-2.3039,-0.002,9.51187,9.51187
11.00,9.51496,25.181824,0.000382,25.127579,-2.3044,-0.002,9.51267,9.51267
12.00,9.51503,25.181895,0.000379,25.127643,-2.3046,-0.002,9.51312,9.51312
13.00,9.51486,25.182028,0.000381,25.127725,-2.3049,-0.002,9.51369,9.51369
14.00,9.51443,25.182036,0.000382,25.127739,-2.3053,-0.002,9.51499,9.51499
15.00,9.51450,25.182256,0.000385,25.127846,-2.3055,-0.002,9.51527,9.51527
16.00,9.51454,25.182386,0.000388,25.127816,-2.3058,-0.002,9.51561,9.51561
17.00,9.51435,25.182494,0.000391,25.127793,-2.3060,-0.002,9.51501,9.51501
18.00,9.51433,25.182451,0.000391,25.127663,-2.3061,-0.002,9.51470,9.51470
19.00,9.51444,25.182469,0.000389,25.127624,-2.3063,-0.002,9.51392,9.51392
20.00,9.51439,25.182522,0.000392,25.127714,-2.3064,-0.002,9.51345,9.51345
21.00,9.51422,25.182576,0.000396,25.127783,-2.3064,-0.002,9.51437,9.51437
22.00,9.51423,25.182519,0.000398,25.127721,-2.3067,-0.002,9.51636,9.51636
23.00,9.51421,25.182552,0.000397,25.127752,-2.3070,-0.002,9.51734,9.51734
24.00,9.51412,25.182605,0.000397,25.127762,-2.3071,-0.002,9.51719,9.51719
25.00,9.51444,25.182577,0.000391,25.127670,-2.3072,-0.001,9.51750,9.51750
26.00,9.51473,25.182626,0.000387,25.127642,-2.3073,-0.001,9.51718,9.51718
27.00,9.51510,25.182674,0.000384,25.127633,-2.3076,-0.001,9.51644,9.51644
28.00,9.51534,25.182676,0.000381,25.127654,-2.3079,-0.001,9.51607,9.51607
29.00,9.51554,25.182734,0.000382,25.127682,-2.3082,-0.001,9.51649,9.51649
30.00,9.51563,25.182796,0.000385,25.127703,-2.3085,-0.001,9.51632,9.51632
31.00,9.51565,25.182759,0.000381,25.127664,-2.3088,0.000,9.51554,9.51554
32.00,9.51580,25.182943,0.000385,25.127852,-2.3089,0.000,9.51543,9.51543
33.00,9.51588,25.182989,0.000384,25.127771,-2.3088,0.000,9.51535,9.51535
34.00,9.51576,25.183001,0.000383,25.127736,-2.3090,0.000,9.51538,9.51538
35.00,9.51577,25.182935,0.000380,25.127680,-2.3092,0.000,9.51593,9.51593
36.00,9.51581,25.182955,0.000382,25.127698,-2.3094,0.000,9.51636,9.51636
37.00,9.51601,25.182834,0.000381,25.127522,-2.3098,0.000,9.51623,9.51623
38.00,9.51610,25.183031,0.000384,25.127658,-2.3101,0.000,9.51589,9.51589
39.00,9.51615,25.183058,0.000384,25.127644,-2.3102,0.000,9.51537,9.51537
40.00,9.51618,25.183210,0.000387,25.127735,-2.3103,0.000,9.51530,9.51530
41.00,9.51620,25.183375,0.000390,25.127781,-2.3104,0.000,9.51510,9.51510
42.00,9.51593,25.183558,0.000390,25.127897,-2.3104,0.000,9.51526,9.51526
43.00,9.51573,25.183483,0.000394,25.127860,-2.3107,0.000,9.51510,9.51510
44.00,9.51551,25.183521,0.000396,25.127905,-2.3110,0.000,9.51475,9.51475
45.00,9.51554,25.183635,0.000397,25.127919,-2.3113,0.000,9.51467,9.51467
46.00,9.51552,25.183592,0.000395,25.127907,-2.3117,0.000,9.51477,9.51477
47.00,9.51535,25.183421,0.000390,25.127777,-2.3120,0.000,9.51406,9.51406
48.00,9.51513,25.183431,0.000385,25.127737,-2.3121,0.001,9.51389,9.51389
49.00,9.51499,25.183558,0.000383,25.127811,-2.3122,0.001,9.51445,9.51445
50.00,9.51509,25.183542,0.000384,25.127781,-2.3124,0.001,9.51465,9.51465
51.00,9.51514,25.183558,0.000387,25.127806,-2.3124,0.001,9.51435,9.51435
52.00,9.51507,25.183714,0.000392,25.127949,-2.3126,0.001,9.51479,9.51479
53.00,9.51492,25.183759,0.000392,25.128013,-2.3129,0.001,9.51127,9.51127
54.00,9.51469,25.183750,0.000391,25.127952,-2.3132,0.001,9.50481,9.50481
55.00,9.51477,25.183751,0.000389,25.127953,-2.3134,0.001,9.49534,9.49534
56.00,9.51459,25.183829,0.000386,25.127965,-2.3137,0.002,9.48216,9.48216
57.00,9.51442,25.183826,0.000387,25.127861,-2.3139,0.002,9.46629,9.46629
58.00,9.51472,25.183904,0.000385,25.127811,-2.3139,0.002,9.45386,9.45386
59.00,9.51448,25.183969,0.000387,25.127787,-2.3139,0.002,9.44421,9.44421
60.00,9.51598,25.184034,0.000387,25.127796,-2.3141,0.002,9.43854,9.43854
@1,0.4000,0.8, 60.0480000000025 
61.00,9.51502,25.184140,0.000391,25.127839,-2.3142,0.002,9.43941,9.43941
62.00,9.51312,25.184240,0.000391,25.127903,-2.3146,0.002,9.44479,9.44479
63.00,9.49464,25.184280,0.000394,25.127910,-2.3149,0.002,9.45205,9.45205
64.00,9.48235,25.184307,0.000394,25.127990,-2.3154,0.002,9.45968,9.45968
65.00,9.46980,25.184393,0.000397,25.128017,-2.3157,0.002,9.46655,9.46655
66.00,9.44885,25.184322,0.000397,25.127897,-2.3159,0.002,9.47300,9.47300
67.00,9.43607,25.184330,0.000397,25.127888,-2.3159,0.002,9.47766,9.47766
68.00,9.43442,25.184309,0.000393,25.127843,-2.3160,0.002,9.48099,9.48099
69.00,9.43921,25.184367,0.000394,25.127817,-2.3162,0.002,9.48437,9.48437
70.00,9.44395,25.184414,0.000392,25.127811,-2.3165,0.002,9.48806,9.48806
71.00,9.45255,25.184475,0.000391,25.127862,-2.3168,0.002,9.49016,9.49016
72.00,9.45997,25.184547,0.000389,25.127830,-2.3172,0.003,9.49190,9.49190
73.00,9.46575,25.184740,0.000395,25.127964,-2.3176,0.003,9.49321,9.49321
74.00,9.47054,25.184814,0.000394,25.127945,-2.3178,0.003,9.49446,9.49446
75.00,9.47432,25.184804,0.000395,25.127908,-2.3178,0.003,9.49518,9.49518
76.00,9.47765,25.184952,0.000395,25.127959,-2.3179,0.003,9.49668,9.49668
77.00,9.47987,25.185008,0.000394,25.127943,-2.3180,0.003,9.49799,9.49799
78.00,9.48222,25.185010,0.000392,25.127879,-2.3179,0.003,9.50122,9.50122
79.00,9.48482,25.185029,0.000389,25.127859,-2.3180,0.003,9.50304,9.50304
80.00,9.48830,25.185123,0.000390,25.127873,-2.3181,0.003,9.50397,9.50397
81.00,9.49058,25.185135,0.000386,25.127801,-2.3182,0.003,9.50389,9.50389
82.00,9.49201,25.185207,0.000387,25.127852,-2.3183,0.003,9.50433,9.50433
83.00,9.49406,25.185248,0.000389,25.127875,-2.3185,0.004,9.50374,9.50374
84.00,9.49625,25.185235,0.000390,25.127832,-2.3188,0.004,9.50390,9.50390
85.00,9.49745,25.185189,0.000391,25.127793,-2.3191,0.003,9.50511,9.50511
86.00,9.49864,25.185253,0.000396,25.127864,-2.3194,0.003,9.50566,9.50566
87.00,9.49984,25.185332,0.000397,25.127908,-2.3197,0.003,9.50591,9.50591
88.00,9.50066,25.185421,0.000395,25.127978,-2.3200,0.003,9.50654,9.50654
89.00,9.50185,25.185464,0.000395,25.128035,-2.3201,0.004,9.50820,9.50820
90.00,9.50284,25.185603,0.000396,25.128123,-2.3201,0.004,9.50894,9.50894
91.00,9.50371,25.185574,0.000392,25.128071,-2.3201,0.004,9.51009,9.51009
92.00,9.50448,25.185535,0.000389,25.128028,-2.3203,0.004,9.51159,9.51159
93.00,9.50545,25.185535,0.000391,25.128000,-2.3205,0.004,9.51233,9.51233
94.00,9.50641,25.185594,0.000392,25.127991,-2.3209,0.004,9.51244,9.51244
95.00,9.50724,25.185632,0.000392,25.127986,-2.3212,0.005,9.51244,9.51244
96.00,9.50790,25.185703,0.000394,25.128060,-2.3216,0.005,9.51305,9.51305
97.00,9.50862,25.185709,0.000394,25.127979,-2.3219,0.005,9.51394,9.51394
98.00,9.50918,25.185778,0.000397,25.127981,-2.3220,0.005,9.51482,9.51482
99.00,9.50955,25.185791,0.000396,25.127923,-2.3221,0.005,9.51457,9.51457
100.00,9.51003,25.185732,0.000396,25.127818,-2.3222,0.005,9.51475,9.51475
101.00,9.51052,25.185768,0.000396,25.127758,-2.3224,0.005,9.51415,9.51415
102.00,9.51093,25.185824,0.000398,25.127797,-2.3226,0.005,9.51318,9.51318
103.00,9.51126,25.185773,0.000394,25.127695,-2.3229,0.005,9.51195,9.51195
104.00,9.51163,25.185897,0.000397,25.127854,-2.3232,0.005,9.51200,9.51200
105.00,9.51187,25.185992,0.000398,25.127912,-2.3235,0.005,9.51148,9.51148
106.00,9.51205,25.186034,0.000400,25.127917,-2.3238,0.005,9.51185,9.51185
107.00,9.51250,25.186081,0.000400,25.127980,-2.3240,0.005,9.51238,9.51238
108.00,9.51294,25.186096,0.000402,25.128040,-2.3242,0.005,9.51308,9.51308
109.00,9.51300,25.186063,0.000400,25.127943,-2.3244,0.005,9.51300,9.51300
110.00,9.51301,25.186061,0.000396,25.127922,-2.3247,0.005,9.51323,9.51323
111.00,9.51293,25.186148,0.000393,25.127971,-2.3250,0.005,9.51271,9.51271
112.00,9.51293,25.186172,0.000391,25.127924,-2.3252,0.006,9.51202,9.51202
113.00,9.51282,25.186217,0.000388,25.127884,-2.3254,0.006,9.51156,9.51156
114.00,9.51280,25.186286,0.000388,25.127895,-2.3255,0.006,9.51116,9.51116
115.00,9.51263,25.186376,0.000391,25.127896,-2.3257,0.006,9.51104,9.51104
116.00,9.51258,25.186378,0.000389,25.127849,-2.3260,0.006,9.51147,9.51147
117.00,9.51255,25.186535,0.000395,25.127893,-2.3261,0.006,9.51263,9.51263
118.00,9.51258,25.186634,0.000397,25.127949,-2.3265,0.006,9.51384,9.51384
119.00,9.51262,25.186647,0.000395,25.127900,-2.3267,0.006,9.51434,9.51434
120.00,9.51260,25.186735,0.000398,25.127964,-2.3269,0.006,9.51448,9.51448
121.00,9.51261,25.186779,0.000403,25.127994,-2.3271,0.006,9.51490,9.51490
122.00,9.51281,25.186701,0.000403,25.127966,-2.3273,0.006,9.51449,9.51449
123.00,9.51295,25.186701,0.000400,25.127957,-2.3274,0.006,9.51356,9.51356
124.00,9.51287,25.186723,0.000400,25.127989,-2.3275,0.006,9.51248,9.51248
125.00,9.51267,25.186683,0.000398,25.127928,-2.3276,0.006,9.51176,9.51176
126.00,9.51254,25.186748,0.000396,25.127949,-2.3279,0.006,9.51078,9.51078
127.00,9.51240,25.186840,0.000395,25.127978,-2.3283,0.006,9.50999,9.50999
128.00,9.51215,25.186846,0.000395,25.127894,-2.3285,0.006,9.50915,9.50915
129.00,9.51190,25.186859,0.000394,25.127836,-2.3289,0.006,9.50895,9.50895
130.00,9.51158,25.186830,0.000389,25.127769,-2.3292,0.006,9.50870,9.50870
131.00,9.51147,25.186818,0.000387,25.127713,-2.3294,0.006,9.50845,9.50845
132.00,9.51141,25.186763,0.000383,25.127640,-2.3295,0.007,9.50843,9.50843
133.00,9.51135,25.186892,0.000385,25.127789,-2.3297,0.007,9.50827,9.50827
134.00,9.51114,25.187005,0.000387,25.127874,-2.3298,0.007,9.50751,9.50751
135.00,9.51076,25.187134,0.000391,25.127958,-2.3298,0.007,9.50667,9.50667
136.00,9.51022,25.187224,0.000393,25.128016,-2.3299,0.007,9.50602,9.50602
137.00,9.50984,25.187333,0.000396,25.128031,-2.3299,0.007,9.50528,9.50528
138.00,9.50931,25.187318,0.000396,25.127944,-2.3300,0.007,9.50538,9.50538
139.00,9.50898,25.187187,0.000394,25.127832,-2.3302,0.007,9.50682,9.50682
140.00,9.50903,25.187179,0.000397,25.127835,-2.3305,0.007,9.50921,9.50921
141.00,9.50905,25.187129,0.000398,25.127773,-2.3307,0.007,9.51066,9.51066
142.00,9.50891,25.187136,0.000394,25.127723,-2.3309,0.007,9.51151,9.51151
143.00,9.50871,25.187152,0.000391,25.127675,-2.3311,0.007,9.51193,9.51193
144.00,9.50875,25.187375,0.000398,25.127765,-2.3313,0.007,9.51266,9.51266
145.00,9.50899,25.187391,0.000395,25.127702,-2.3316,0.007,9.51228,9.51228
146.00,9.50926,25.187511,0.000395,25.127752,-2.3317,0.008,9.51182,9.51182
147.00,9.50924,25.187543,0.000397,25.127789,-2.3320,0.008,9.51197,9.51197
148.00,9.50937,25.187618,0.000396,25.127838,-2.3321,0.008,9.51204,9.51204
149.00,9.50954,25.187634,0.000393,25.127797,-2.3323,0.008,9.51192,9.51192
150.00,9.50990,25.187776,0.000395,25.127875,-2.3325,0.008,9.51232,9.51232
151.00,9.51047,25.187823,0.000394,25.127901,-2.3327,0.008,9.51454,9.51454
152.00,9.51094,25.187840,0.000395,25.127920,-2.3329,0.008,9.51537,9.51537
153.00,9.51121,25.187923,0.000400,25.127967,-2.3331,0.008,9.51647,9.51647
154.00,9.51171,25.187879,0.000400,25.127926,-2.3334,0.008,9.51663,9.51663
155.00,9.51237,25.187986,0.000401,25.127954,-2.3336,0.008,9.51681,9.51681
156.00,9.51287,25.187974,0.000399,25.127898,-2.3339,0.008,9.51528,9.51528
157.00,9.51313,25.188080,0.000400,25.127901,-2.3340,0.008,9.51426,9.51426
158.00,9.51338,25.188091,0.000395,25.127859,-2.3342,0.008,9.51365,9.51365
159.00,9.51366,25.188258,0.000395,25.127951,-2.3343,0.009,9.51348,9.51348
160.00,9.51359,25.188143,0.000390,25.127841,-2.3344,0.009,9.51176,9.51176
161.00,9.51323,25.188185,0.000389,25.127801,-2.3347,0.009,9.51112,9.51112
162.00,9.51322,25.188204,0.000387,25.127796,-2.3350,0.009,9.51147,9.51147
163.00,9.51331,25.188265,0.000387,25.127760,-2.3353,0.009,9.51114,9.51114
164.00,9.51330,25.188344,0.000391,25.127811,-2.3356,0.009,9.51108,9.51108
165.00,9.51317,25.188504,0.000394,25.127981,-2.3358,0.009,9.51152,9.51152
166.00,9.51305,25.188543,0.000392,25.128051,-2.3360,0.009,9.51114,9.51114
167.00,9.51289,25.188575,0.000389,25.128051,-2.3360,0.009,9.50989,9.50989
168.00,9.51270,25.188522,0.000390,25.128032,-2.3361,0.009,9.50984,9.50984
169.00,9.51283,25.188487,0.000386,25.127991,-2.3363,0.009,9.51023,9.51023
170.00,9.51287,25.188431,0.000385,25.127841,-2.3365,0.010,9.51109,9.51109
171.00,9.51257,25.188540,0.000388,25.127845,-2.3367,0.010,9.51158,9.51158
172.00,9.51217,25.188458,0.000388,25.127744,-2.3370,0.010,9.51289,9.51289
173.00,9.51203,25.188525,0.000388,25.127762,-2.3373,0.010,9.51289,9.51289
174.00,9.51178,25.188682,0.000389,25.127872,-2.3375,0.010,9.51210,9.51210
175.00,9.51166,25.188793,0.000388,25.127899,-2.3376,0.010,9.51205,9.51205
176.00,9.51151,25.188758,0.000385,25.127818,-2.3376,0.010,9.51154,9.51154
177.00,9.51127,25.189112,0.000392,25.128107,-2.3377,0.010,9.51010,9.51010
178.00,9.51095,25.189186,0.000390,25.128206,-2.3379,0.010,9.50919,9.50919
179.00,9.51080,25.189126,0.000388,25.128068,-2.3380,0.010,9.50897,9.50897
180.00,9.51076,25.189196,0.000390,25.128105,-2.3382,0.010,9.50792,9.50792
181.00,9.51060,25.189296,0.000389,25.128168,-2.3385,0.010,9.50787,9.50787
182.00,9.51036,25.189151,0.000385,25.128012,-2.3389,0.011,9.50780,9.50780
183.00,9.51002,25.189135,0.000389,25.127865,-2.3392,0.010,9.50770,9.50770
184.00,9.50986,25.189135,0.000390,25.127907,-2.3393,0.010,9.50802,9.50802
185.00,9.50988,25.189088,0.000391,25.127853,-2.3396,0.010,9.50859,9.50859
186.00,9.50996,25.189070,0.000395,25.127824,-2.3396,0.010,9.50905,9.50905
187.00,9.51015,25.189116,0.000392,25.127774,-2.3397,0.010,9.50963,9.50963
188.00,9.51011,25.189187,0.000391,25.127838,-2.3399,0.010,9.51032,9.51032
189.00,9.50990,25.189192,0.000388,25.127786,-2.3401,0.011,9.51009,9.51009
190.00,9.50969,25.189259,0.000385,25.127834,-2.3404,0.011,9.50982,9.50982
191.00,9.50969,25.189367,0.000385,25.127836,-2.3407,0.011,9.51085,9.51085
192.00,9.50993,25.189423,0.000386,25.127845,-2.3409,0.011,9.51214,9.51214
193.00,9.50988,25.189484,0.000387,25.127832,-2.3409,0.011,9.51211,9.51211
194.00,9.50979,25.189545,0.000390,25.127828,-2.3410,0.011,9.51162,9.51162
195.00,9.50946,25.189505,0.000390,25.127756,-2.3412,0.011,9.51081,9.51081
196.00,9.50926,25.189481,0.000390,25.127779,-2.3414,0.011,9.50921,9.50921
197.00,9.50925,25.189478,0.000387,25.127759,-2.3416,0.011,9.50761,9.50761
198.00,9.50936,25.189494,0.000388,25.127687,-2.3418,0.011,9.50779,9.50779
199.00,9.50948,25.189573,0.000384,25.127666,-2.3420,0.012,9.50797,9.50797
200.00,9.50950,25.189696,0.000387,25.127661,-2.3423,0.012,9.50910,9.50910
201.00,9.50967,25.189826,0.000388,25.127673,-2.3425,0.012,9.51014,9.51014
202.00,9.51005,25.189878,0.000392,25.127674,-2.3428,0.012,9.51153,9.51153
203.00,9.51003,25.189903,0.000391,25.127669,-2.3430,0.012,9.50968,9.50968
204.00,9.51000,25.189841,0.000391,25.127623,-2.3434,0.012,9.50217,9.50217
205.00,9.51010,25.189847,0.000391,25.127665,-2.3434,0.012,9.48169,9.48169
206.00,9.50970,25.189804,0.000389,25.127656,-2.3436,0.012,9.44615,9.44615
207.00,9.50876,25.189821,0.000385,25.127656,-2.3437,0.012,9.39677,9.39677
208.00,9.50916,25.189787,0.000379,25.127687,-2.3440,0.012,9.33567,9.33567
209.00,9.51024,25.189857,0.000377,25.127756,-2.3443,0.013,9.26944,9.26944
210.00,9.51130,25.189930,0.000374,25.127803,-2.3446,0.013,9.20764,9.20764
@2,2.0001,4.0, 210.201999999997 
211.00,9.51309,25.189974,0.000371,25.127743,-2.3448,0.013,9.15744,9.15744
212.00,9.51331,25.189961,0.000369,25.127746,-2.3450,0.013,9.12276,9.12276
213.00,9.50106,25.190089,0.000374,25.127767,-2.3452,0.013,9.10684,9.10684
214.00,9.47085,25.190205,0.000376,25.127798,-2.3452,0.013,9.10811,9.10811
215.00,9.40879,25.190160,0.000373,25.127720,-2.3453,0.014,9.12432,9.12432
216.00,9.33565,25.190235,0.000372,25.127808,-2.3454,0.014,9.15054,9.15054
217.00,9.26679,25.190333,0.000374,25.127839,-2.3456,0.014,9.18114,9.18114
218.00,9.19601,25.190382,0.000371,25.127871,-2.3457,0.014,9.21235,9.21235
219.00,9.14021,25.190389,0.000370,25.127879,-2.3460,0.014,9.24253,9.24253
220.00,9.10019,25.190498,0.000375,25.127954,-2.3463,0.014,9.27006,9.27006
221.00,9.08477,25.190390,0.000375,25.127834,-2.3467,0.014,9.29437,9.29437
222.00,9.09368,25.190416,0.000375,25.127863,-2.3470,0.014,9.31659,9.31659
223.00,9.11610,25.190415,0.000378,25.127851,-2.3472,0.014,9.33594,9.33594
224.00,9.14639,25.190335,0.000381,25.127737,-2.3474,0.014,9.35407,9.35407
225.00,9.18115,25.190308,0.000382,25.127736,-2.3476,0.014,9.37063,9.37063
226.00,9.21556,25.190384,0.000382,25.127771,-2.3477,0.014,9.38486,9.38486
227.00,9.24646,25.190417,0.000381,25.127737,-2.3478,0.014,9.39694,9.39694
228.00,9.27222,25.190478,0.000381,25.127785,-2.3480,0.015,9.40750,9.40750
229.00,9.29729,25.190659,0.000382,25.127889,-2.3481,0.015,9.41544,9.41544
230.00,9.31864,25.190681,0.000381,25.127823,-2.3481,0.015,9.42145,9.42145
231.00,9.33721,25.190751,0.000384,25.127888,-2.3482,0.015,9.42920,9.42920
232.00,9.35747,25.190751,0.000386,25.127802,-2.3485,0.015,9.43661,9.43661
233.00,9.36899,25.190777,0.000384,25.127783,-2.3487,0.015,9.44425,9.44425
234.00,9.38783,25.190907,0.000383,25.127879,-2.3490,0.015,9.45238,9.45238
235.00,9.40144,25.191053,0.000388,25.127955,-2.3492,0.015,9.46094,9.46094
236.00,9.40907,25.191146,0.000391,25.127963,-2.3494,0.015,9.46768,9.46768
237.00,9.41576,25.191255,0.000392,25.128069,-2.3496,0.015,9.47396,9.47396
238.00,9.42198,25.191328,0.000394,25.128108,-2.3498,0.015,9.47922,9.47922
239.00,9.42952,25.191261,0.000393,25.127979,-2.3500,0.015,9.48317,9.48317
240.00,9.43608,25.191308,0.000390,25.127917,-2.3502,0.015,9.48593,9.48593
241.00,9.44437,25.191366,0.000387,25.127842,-2.3504,0.015,9.48646,9.48646
242.00,9.45243,25.191457,0.000391,25.127856,-2.3505,0.015,9.48583,9.48583
243.00,9.45967,25.191476,0.000396,25.127784,-2.3507,0.015,9.48731,9.48731
244.00,9.46566,25.191531,0.000400,25.127764,-2.3509,0.015,9.48933,9.48933
245.00,9.46994,25.191699,0.000400,25.127852,-2.3512,0.015,9.49160,9.49160
246.00,9.47231,25.191782,0.000400,25.127915,-2.3515,0.015,9.49504,9.49504
247.00,9.47527,25.191734,0.000396,25.127818,-2.3518,0.015,9.49872,9.49872
248.00,9.47823,25.191688,0.000387,25.127739,-2.3519,0.015,9.50016,9.50016
249.00,9.48069,25.191644,0.000384,25.127737,-2.3520,0.016,9.50031,9.50031
250.00,9.48427,25.191583,0.000385,25.127744,-2.3520,0.016,9.50066,9.50066
251.00,9.48812,25.191633,0.000387,25.127740,-2.3520,0.016,9.50106,9.50106
252.00,9.49114,25.191770,0.000391,25.127846,-2.3521,0.016,9.50123,9.50123
253.00,9.49301,25.191984,0.000395,25.127994,-2.3522,0.016,9.50221,9.50221
254.00,9.49420,25.192068,0.000396,25.127957,-2.3524,0.016,9.50331,9.50331
255.00,9.49534,25.192104,0.000398,25.127918,-2.3527,0.016,9.50401,9.50401
256.00,9.49639,25.192081,0.000397,25.127907,-2.3530,0.016,9.50445,9.50445
257.00,9.49726,25.191997,0.000394,25.127820,-2.3533,0.016,9.50492,9.50492
258.00,9.49808,25.192104,0.000396,25.127903,-2.3536,0.016,9.50438,9.50438
259.00,9.49897,25.192261,0.000399,25.128041,-2.3538,0.016,9.50492,9.50492
260.00,9.49996,25.192273,0.000394,25.128053,-2.3540,0.016,9.50556,9.50556
261.00,9.50101,25.192291,0.000395,25.128053,-2.3542,0.016,9.50639,9.50639
262.00,9.50243,25.192446,0.000399,25.128165,-2.3543,0.016,9.50689,9.50689
263.00,9.50311,25.192386,0.000401,25.128047,-2.3546,0.016,9.50656,9.50656
264.00,9.50353,25.192383,0.000399,25.128019,-2.3549,0.016,9.50671,9.50671
265.00,9.50410,25.192458,0.000399,25.128037,-2.3550,0.016,9.50724,9.50724
266.00,9.50458,25.192485,0.000397,25.127965,-2.3551,0.016,9.50748,9.50748
267.00,9.50507,25.192500,0.000395,25.127892,-2.3553,0.016,9.50766,9.50766
268.00,9.50530,25.192546,0.000392,25.127870,-2.3553,0.017,9.50866,9.50866
269.00,9.50577,25.192437,0.000386,25.127725,-2.3553,0.017,9.50822,9.50822
270.00,9.50626,25.192407,0.000387,25.127688,-2.3555,0.017,9.50688,9.50688
271.00,9.50636,25.192516,0.000389,25.127849,-2.3557,0.017,9.50598,9.50598
272.00,9.50630,25.192504,0.000387,25.127885,-2.3559,0.017,9.50632,9.50632
273.00,9.50655,25.192484,0.000387,25.127865,-2.3561,0.017,9.50691,9.50691
274.00,9.50673,25.192622,0.000393,25.127949,-2.3562,0.017,9.50687,9.50687
275.00,9.50695,25.192716,0.000394,25.127999,-2.3563,0.017,9.50714,9.50714
276.00,9.50689,25.192642,0.000390,25.127826,-2.3564,0.017,9.50716,9.50716
277.00,9.50679,25.192736,0.000389,25.127764,-2.3565,0.017,9.50643,9.50643
278.00,9.50695,25.192846,0.000387,25.127778,-2.3566,0.017,9.50637,9.50637
279.00,9.50717,25.192965,0.000384,25.127836,-2.3569,0.018,9.50680,9.50680
280.00,9.50714,25.192985,0.000382,25.127740,-2.3571,0.018,9.50714,9.50714
281.00,9.50693,25.193153,0.000384,25.127836,-2.3574,0.018,9.50613,9.50613
282.00,9.50642,25.193269,0.000388,25.127962,-2.3576,0.018,9.50486,9.50486
283.00,9.50640,25.193276,0.000393,25.127976,-2.3579,0.018,9.50410,9.50410
284.00,9.50655,25.193255,0.000398,25.127911,-2.3582,0.018,9.50417,9.50417
285.00,9.50644,25.193179,0.000397,25.127802,-2.3585,0.018,9.50421,9.50421
286.00,9.50624,25.193117,0.000394,25.127708,-2.3588,0.018,9.50506,9.50506
287.00,9.50596,25.193101,0.000391,25.127661,-2.3590,0.018,9.50611,9.50611
288.00,9.50595,25.193144,0.000388,25.127656,-2.3591,0.018,9.50635,9.50635
289.00,9.50597,25.193176,0.000384,25.127684,-2.3591,0.018,9.50650,9.50650
290.00,9.50618,25.193216,0.000386,25.127674,-2.3591,0.018,9.50617,9.50617
291.00,9.50615,25.193359,0.000388,25.127825,-2.3592,0.018,9.50595,9.50595
292.00,9.50583,25.193555,0.000393,25.127911,-2.3594,0.018,9.50559,9.50559
293.00,9.50565,25.193627,0.000392,25.127946,-2.3597,0.019,9.50574,9.50574
294.00,9.50564,25.193683,0.000389,25.127979,-2.3600,0.019,9.50580,9.50580
295.00,9.50589,25.193795,0.000387,25.128065,-2.3602,0.019,9.50639,9.50639
296.00,9.50597,25.193763,0.000390,25.127925,-2.3604,0.019,9.50654,9.50654
297.00,9.50581,25.193669,0.000388,25.127785,-2.3607,0.019,9.50660,9.50660
298.00,9.50591,25.193661,0.000387,25.127766,-2.3609,0.019,9.50791,9.50791
299.00,9.50623,25.193646,0.000388,25.127708,-2.3612,0.019,9.50884,9.50884
300.00,9.50643,25.193668,0.000391,25.127736,-2.3615,0.019,9.50945,9.50945
301.00,9.50681,25.193686,0.000388,25.127821,-2.3617,0.019,9.51078,9.51078
302.00,9.50735,25.193490,0.000385,25.127674,-2.3617,0.019,9.51220,9.51220
303.00,9.50780,25.193539,0.000387,25.127697,-2.3619,0.019,9.51174,9.51174
304.00,9.50797,25.193562,0.000392,25.127713,-2.3620,0.019,9.51101,9.51101
305.00,9.50810,25.193559,0.000388,25.127660,-2.3621,0.019,9.51040,9.51040
306.00,9.50839,25.193677,0.000391,25.127690,-2.3623,0.019,9.51029,9.51029
307.00,9.50855,25.193848,0.000393,25.127768,-2.3626,0.019,9.51039,9.51039
308.00,9.50884,25.193935,0.000392,25.127793,-2.3628,0.019,9.51101,9.51101
309.00,9.50909,25.194083,0.000394,25.127849,-2.3629,0.019,9.51182,9.51182
310.00,9.50955,25.194217,0.000398,25.127962,-2.3631,0.019,9.51275,9.51275
311.00,9.50990,25.194240,0.000395,25.127912,-2.3633,0.020,9.51291,9.51291
312.00,9.51033,25.194272,0.000394,25.127926,-2.3636,0.020,9.51263,9.51263
313.00,9.51047,25.194271,0.000391,25.127909,-2.3637,0.020,9.51144,9.51144
314.00,9.51065,25.194229,0.000391,25.127870,-2.3638,0.020,9.51146,9.51146
315.00,9.51091,25.194199,0.000390,25.127785,-2.3639,0.020,9.51143,9.51143
316.00,9.51110,25.194181,0.000387,25.127783,-2.3640,0.020,9.51108,9.51108
317.00,9.51140,25.194196,0.000387,25.127754,-2.3640,0.020,9.51070,9.51070
318.00,9.51129,25.194146,0.000388,25.127700,-2.3641,0.020,9.51000,9.51000
319.00,9.51086,25.194132,0.000380,25.127634,-2.3643,0.020,9.50882,9.50882
320.00,9.51061,25.194122,0.000378,25.127650,-2.3646,0.020,9.50710,9.50710
321.00,9.51021,25.194239,0.000383,25.127673,-2.3648,0.020,9.50600,9.50600
322.00,9.50996,25.194330,0.000382,25.127729,-2.3651,0.020,9.50568,9.50568
323.00,9.50973,25.194479,0.000381,25.127781,-2.3654,0.021,9.50628,9.50628
324.00,9.50970,25.194573,0.000385,25.127814,-2.3656,0.021,9.50676,9.50676
325.00,9.50972,25.194724,0.000388,25.127848,-2.3658,0.021,9.50758,9.50758
326.00,9.50980,25.194749,0.000387,25.127883,-2.3660,0.021,9.50967,9.50967
327.00,9.51002,25.194829,0.000388,25.127946,-2.3663,0.021,9.51108,9.51108
328.00,9.51004,25.194857,0.000394,25.127892,-2.3665,0.021,9.51232,9.51232
329.00,9.50999,25.194923,0.000395,25.127895,-2.3666,0.021,9.51279,9.51279
330.00,9.50998,25.194917,0.000395,25.127807,-2.3667,0.021,9.51386,9.51386
331.00,9.51006,25.194945,0.000395,25.127733,-2.3668,0.021,9.51351,9.51351
332.00,9.51008,25.195021,0.000397,25.127730,-2.3671,0.021,9.51308,9.51308
333.00,9.51024,25.195069,0.000391,25.127731,-2.3673,0.021,9.51275,9.51275
334.00,9.51034,25.195109,0.000392,25.127773,-2.3676,0.022,9.51283,9.51283
335.00,9.51034,25.195207,0.000392,25.127785,-2.3679,0.022,9.51305,9.51305
336.00,9.51053,25.195264,0.000392,25.127782,-2.3682,0.022,9.51313,9.51313
337.00,9.51052,25.195311,0.000391,25.127716,-2.3683,0.022,9.51211,9.51211
338.00,9.51047,25.195414,0.000394,25.127696,-2.3683,0.021,9.51077,9.51077
339.00,9.51055,25.195528,0.000395,25.127650,-2.3684,0.021,9.51005,9.51005
340.00,9.51079,25.195673,0.000396,25.127777,-2.3685,0.021,9.50960,9.50960
341.00,9.51116,25.195693,0.000394,25.127798,-2.3685,0.022,9.50888,9.50888
342.00,9.51129,25.195691,0.000391,25.127846,-2.3686,0.022,9.50910,9.50910
343.00,9.51139,25.195664,0.000389,25.127906,-2.3687,0.022,9.50981,9.50981
344.00,9.51141,25.195637,0.000389,25.127949,-2.3687,0.022,9.51004,9.51004
345.00,9.51150,25.195604,0.000385,25.127926,-2.3689,0.022,9.50939,9.50939
346.00,9.51131,25.195689,0.000388,25.127914,-2.3692,0.022,9.50995,9.50995
347.00,9.51109,25.195820,0.000392,25.127940,-2.3693,0.022,9.51144,9.51144
348.00,9.51101,25.195932,0.000397,25.127970,-2.3694,0.022,9.51203,9.51203
349.00,9.51126,25.195963,0.000395,25.127912,-2.3695,0.022,9.51283,9.51283
350.00,9.51138,25.196016,0.000395,25.127897,-2.3696,0.023,9.51417,9.51417
351.00,9.51161,25.196066,0.000392,25.127887,-2.3697,0.023,9.51491,9.51491
352.00,9.51163,25.196115,0.000390,25.127889,-2.3698,0.023,9.51547,9.51547
353.00,9.51141,25.196123,0.000387,25.127830,-2.3701,0.023,9.51364,9.51364
354.00,9.51125,25.196259,0.000388,25.127936,-2.3704,0.023,9.50592,9.50592
355.00,9.51197,25.196377,0.000390,25.128016,-2.3705,0.023,9.49202,9.49202
356.00,9.51214,25.196374,0.000390,25.128037,-2.3706,0.023,9.46668,9.46668
357.00,9.51296,25.196231,0.000385,25.127975,-2.3707,0.024,9.42726,9.42726
358.00,9.51390,25.196249,0.000384,25.127986,-2.3706,0.024,9.37603,9.37603
359.00,9.51472,25.196244,0.000385,25.127912,-2.3706,0.024,9.31642,9.31642
360.00,9.51572,25.196223,0.000384,25.127824,-2.3707,0.024,9.25500,9.25500
@3,2.0001,4.0, 360.025000000001 
361.00,9.51646,25.196334,0.000386,25.127836,-2.3710,0.024,9.20092,9.20092
362.00,9.51724,25.196574,0.000391,25.127910,-2.3713,0.024,9.16107,9.16107
363.00,9.50271,25.196521,0.000388,25.127850,-2.3716,0.024,9.13878,9.13878
364.00,9.47650,25.196462,0.000383,25.127841,-2.3718,0.024,9.13485,9.13485
365.00,9.44622,25.196306,0.000380,25.127694,-2.3720,0.025,9.14581,9.14581
366.00,9.38965,25.196327,0.000381,25.127734,-2.3719,0.025,9.16670,9.16670
367.00,9.32058,25.196148,0.000378,25.127628,-2.3720,0.025,9.19148,9.19148
368.00,9.24679,25.196235,0.000380,25.127767,-2.3721,0.025,9.21840,9.21840
369.00,9.17877,25.196339,0.000381,25.127830,-2.3722,0.025,9.24520,9.24520
370.00,9.13945,25.196519,0.000385,25.127963,-2.3723,0.025,9.26957,9.26957
371.00,9.11952,25.196410,0.000381,25.127825,-2.3726,0.025,9.29090,9.29090
372.00,9.12164,25.196477,0.000381,25.127819,-2.3725,0.025,9.31111,9.31111
373.00,9.13537,25.196433,0.000380,25.127621,-2.3725,0.025,9.32963,9.32963
374.00,9.15904,25.196515,0.000380,25.127635,-2.3726,0.025,9.34552,9.34552
375.00,9.19395,25.196627,0.000378,25.127686,-2.3727,0.026,9.35928,9.35928
376.00,9.22381,25.196735,0.000378,25.127747,-2.3728,0.026,9.37238,9.37238
377.00,9.24531,25.196905,0.000384,25.127835,-2.3730,0.026,9.38474,9.38474
378.00,9.26999,25.197032,0.000385,25.127910,-2.3730,0.026,9.39608,9.39608
379.00,9.29286,25.197068,0.000388,25.127836,-2.3731,0.026,9.40724,9.40724
380.00,9.31580,25.197155,0.000391,25.127864,-2.3731,0.026,9.41732,9.41732
381.00,9.33043,25.197137,0.000391,25.127757,-2.3730,0.026,9.42615,9.42615
382.00,9.34642,25.197222,0.000386,25.127825,-2.3731,0.026,9.43410,9.43410
383.00,9.36235,25.197285,0.000387,25.127819,-2.3733,0.026,9.44036,9.44036
384.00,9.37243,25.197219,0.000385,25.127749,-2.3735,0.026,9.44630,9.44630
385.00,9.38479,25.197169,0.000385,25.127683,-2.3737,0.026,9.45258,9.45258
386.00,9.39590,25.197429,0.000387,25.127906,-2.3740,0.026,9.45913,9.45913
387.00,9.40813,25.197433,0.000389,25.127851,-2.3743,0.026,9.46470,9.46470
388.00,9.41866,25.197486,0.000391,25.127857,-2.3745,0.026,9.46941,9.46941
389.00,9.42740,25.197587,0.000392,25.127913,-2.3746,0.026,9.47305,9.47305
390.00,9.43393,25.197617,0.000392,25.127904,-2.3748,0.027,9.47614,9.47614
391.00,9.43987,25.197541,0.000393,25.127795,-2.3749,0.027,9.47865,9.47865
392.00,9.44643,25.197590,0.000394,25.127823,-2.3749,0.027,9.48203,9.48203
393.00,9.45188,25.197698,0.000397,25.127942,-2.3749,0.027,9.48597,9.48597
394.00,9.45760,25.197683,0.000396,25.127910,-2.3749,0.027,9.49034,9.49034
395.00,9.46222,25.197749,0.000394,25.127926,-2.3748,0.027,9.49287,9.49287
396.00,9.46622,25.197781,0.000397,25.127972,-2.3748,0.027,9.49440,9.49440
397.00,9.47030,25.197725,0.000394,25.127937,-2.3748,0.027,9.49464,9.49464
398.00,9.47359,25.197636,0.000394,25.127836,-2.3749,0.027,9.49475,9.49475
399.00,9.47652,25.197702,0.000399,25.127905,-2.3751,0.027,9.49358,9.49358
400.00,9.48072,25.197664,0.000399,25.127866,-2.3753,0.027,9.49460,9.49460
401.00,9.48346,25.197652,0.000396,25.127825,-2.3754,0.027,9.49673,9.49673
402.00,9.48503,25.197750,0.000396,25.127822,-2.3754,0.027,9.49878,9.49878
403.00,9.48719,25.197875,0.000397,25.127915,-2.3754,0.027,9.50013,9.50013
404.00,9.48896,25.197938,0.000396,25.127908,-2.3755,0.027,9.50179,9.50179
405.00,9.49057,25.197943,0.000399,25.127835,-2.3755,0.027,9.50202,9.50202
406.00,9.49205,25.197981,0.000398,25.127758,-2.3755,0.027,9.50147,9.50147
407.00,9.49348,25.197956,0.000396,25.127688,-2.3757,0.027,9.50129,9.50129
408.00,9.49492,25.197937,0.000394,25.127606,-2.3758,0.027,9.50209,9.50209
409.00,9.49669,25.198003,0.000393,25.127629,-2.3760,0.027,9.50376,9.50376
410.00,9.49824,25.198120,0.000393,25.127722,-2.3761,0.028,9.50469,9.50469
411.00,9.49927,25.198170,0.000394,25.127802,-2.3764,0.028,9.50535,9.50535
412.00,9.49991,25.198215,0.000394,25.127805,-2.3764,0.028,9.50510,9.50510
413.00,9.50032,25.198277,0.000394,25.127770,-2.3765,0.028,9.50554,9.50554
414.00,9.50084,25.198324,0.000392,25.127685,-2.3766,0.028,9.50517,9.50517
415.00,9.50138,25.198265,0.000383,25.127594,-2.3765,0.028,9.50555,9.50555
416.00,9.50200,25.198267,0.000384,25.127505,-2.3764,0.028,9.50579,9.50579
417.00,9.50265,25.198376,0.000387,25.127594,-2.3763,0.028,9.50686,9.50686
418.00,9.50333,25.198414,0.000385,25.127659,-2.3762,0.028,9.50710,9.50710
419.00,9.50413,25.198337,0.000385,25.127689,-2.3762,0.028,9.50762,9.50762
420.00,9.50486,25.198463,0.000392,25.127798,-2.3762,0.028,9.50786,9.50786
421.00,9.50514,25.198487,0.000391,25.127807,-2.3763,0.028,9.50839,9.50839
422.00,9.50532,25.198453,0.000388,25.127758,-2.3764,0.028,9.50835,9.50835
423.00,9.50555,25.198498,0.000387,25.127733,-2.3765,0.028,9.50822,9.50822
424.00,9.50586,25.198629,0.000390,25.127800,-2.3767,0.028,9.50737,9.50737
425.00,9.50609,25.198653,0.000389,25.127753,-2.3769,0.029,9.50712,9.50712
426.00,9.50643,25.198766,0.000393,25.127845,-2.3771,0.029,9.50620,9.50620
427.00,9.50635,25.198856,0.000399,25.127811,-2.3773,0.028,9.50512,9.50512
428.00,9.50631,25.198857,0.000401,25.127769,-2.3774,0.028,9.50415,9.50415
429.00,9.50622,25.199025,0.000399,25.127785,-2.3774,0.028,9.50427,9.50427
430.00,9.50603,25.199174,0.000398,25.127818,-2.3773,0.028,9.50362,9.50362
431.00,9.50605,25.199335,0.000393,25.127863,-2.3773,0.029,9.50422,9.50422
432.00,9.50639,25.199345,0.000389,25.127810,-2.3772,0.029,9.50602,9.50602
433.00,9.50666,25.199458,0.000386,25.127822,-2.3772,0.029,9.50740,9.50740
434.00,9.50679,25.199415,0.000383,25.127744,-2.3772,0.029,9.50811,9.50811
435.00,9.50687,25.199343,0.000379,25.127685,-2.3773,0.029,9.50908,9.50908
436.00,9.50707,25.199304,0.000381,25.127592,-2.3774,0.029,9.51003,9.51003
437.00,9.50722,25.199306,0.000381,25.127575,-2.3775,0.029,9.50923,9.50923
438.00,9.50714,25.199385,0.000382,25.127676,-2.3777,0.029,9.50849,9.50849
439.00,9.50688,25.199477,0.000384,25.127790,-2.3779,0.030,9.50677,9.50677
440.00,9.50636,25.199583,0.000390,25.127842,-2.3779,0.029,9.50491,9.50491
441.00,9.50605,25.199564,0.000389,25.127882,-2.3780,0.030,9.50335,9.50335
442.00,9.50591,25.199620,0.000388,25.127949,-2.3781,0.030,9.50306,9.50306
443.00,9.50595,25.199574,0.000390,25.127835,-2.3782,0.030,9.50406,9.50406
444.00,9.50617,25.199553,0.000388,25.127722,-2.3781,0.030,9.50594,9.50594
445.00,9.50636,25.199561,0.000384,25.127693,-2.3782,0.030,9.50799,9.50799
446.00,9.50651,25.199642,0.000386,25.127674,-2.3782,0.030,9.50923,9.50923
447.00,9.50688,25.199770,0.000387,25.127712,-2.3783,0.030,9.50953,9.50953
448.00,9.50719,25.199796,0.000385,25.127672,-2.3784,0.030,9.50887,9.50887
449.00,9.50720,25.199735,0.000384,25.127577,-2.3784,0.030,9.50819,9.50819
450.00,9.50740,25.199804,0.000385,25.127595,-2.3785,0.030,9.50804,9.50804
451.00,9.50750,25.199780,0.000382,25.127626,-2.3786,0.030,9.50771,9.50771
452.00,9.50740,25.199724,0.000382,25.127621,-2.3787,0.030,9.50785,9.50785
453.00,9.50737,25.199804,0.000385,25.127750,-2.3787,0.030,9.50796,9.50796
454.00,9.50742,25.199922,0.000389,25.127842,-2.3787,0.031,9.50897,9.50897
455.00,9.50746,25.199913,0.000391,25.127868,-2.3787,0.030,9.50866,9.50866
456.00,9.50743,25.200028,0.000393,25.127910,-2.3787,0.031,9.50939,9.50939
457.00,9.50750,25.200089,0.000394,25.127927,-2.3787,0.031,9.50980,9.50980
458.00,9.50761,25.200024,0.000392,25.127788,-2.3787,0.031,9.50988,9.50988
459.00,9.50787,25.200055,0.000389,25.127785,-2.3788,0.031,9.50941,9.50941
460.00,9.50855,25.200130,0.000390,25.127761,-2.3789,0.031,9.51101,9.51101
461.00,9.50914,25.200134,0.000389,25.127668,-2.3790,0.031,9.51100,9.51100
462.00,9.50940,25.200199,0.000386,25.127601,-2.3790,0.031,9.51087,9.51087
463.00,9.50941,25.200314,0.000386,25.127644,-2.3790,0.031,9.51046,9.51046
464.00,9.50922,25.200340,0.000388,25.127630,-2.3791,0.031,9.51029,9.51029
465.00,9.50931,25.200365,0.000389,25.127686,-2.3791,0.031,9.50999,9.50999
466.00,9.50961,25.200288,0.000388,25.127584,-2.3790,0.031,9.51098,9.51098
467.00,9.50996,25.200251,0.000392,25.127566,-2.3791,0.031,9.51218,9.51218
468.00,9.51028,25.200293,0.000394,25.127640,-2.3791,0.031,9.51353,9.51353
469.00,9.51064,25.200338,0.000390,25.127713,-2.3791,0.031,9.51438,9.51438
470.00,9.51082,25.200325,0.000389,25.127649,-2.3791,0.032,9.51399,9.51399
471.00,9.51100,25.200461,0.000392,25.127764,-2.3792,0.032,9.51278,9.51278
472.00,9.51094,25.200429,0.000389,25.127672,-2.3793,0.032,9.51064,9.51064
473.00,9.51103,25.200431,0.000388,25.127579,-2.3793,0.032,9.50910,9.50910
474.00,9.51067,25.200478,0.000390,25.127492,-2.3792,0.032,9.50808,9.50808
475.00,9.51072,25.200689,0.000391,25.127587,-2.3791,0.032,9.50822,9.50822
476.00,9.51084,25.200742,0.000390,25.127578,-2.3790,0.032,9.50871,9.50871
477.00,9.51096,25.200862,0.000393,25.127717,-2.3791,0.032,9.51061,9.51061
478.00,9.51114,25.200775,0.000392,25.127632,-2.3792,0.032,9.51162,9.51162
479.00,9.51117,25.200678,0.000392,25.127588,-2.3793,0.032,9.51215,9.51215
480.00,9.51124,25.200584,0.000394,25.127553,-2.3793,0.032,9.51288,9.51288
481.00,9.51135,25.200634,0.000396,25.127621,-2.3794,0.032,9.51316,9.51316
482.00,9.51164,25.200667,0.000394,25.127548,-2.3794,0.032,9.51271,9.51271
483.00,9.51196,25.200851,0.000396,25.127665,-2.3795,0.032,9.51266,9.51266
484.00,9.51195,25.200981,0.000396,25.127734,-2.3797,0.032,9.51331,9.51331
485.00,9.51194,25.200887,0.000389,25.127618,-2.3799,0.033,9.51204,9.51204
486.00,9.51156,25.200846,0.000385,25.127533,-2.3800,0.033,9.51091,9.51091
487.00,9.51122,25.201090,0.000384,25.127708,-2.3799,0.033,9.51026,9.51026
488.00,9.51102,25.201132,0.000384,25.127676,-2.3798,0.033,9.51044,9.51044
489.00,9.51093,25.201218,0.000385,25.127679,-2.3795,0.033,9.51033,9.51033
490.00,9.51102,25.201334,0.000387,25.127701,-2.3793,0.033,9.51101,9.51101
491.00,9.51109,25.201419,0.000391,25.127648,-2.3793,0.033,9.51223,9.51223
492.00,9.51154,25.201218,0.000393,25.127474,-2.3794,0.033,9.51374,9.51374
493.00,9.51208,25.201359,0.000394,25.127630,-2.3796,0.033,9.51443,9.51443
494.00,9.51236,25.201388,0.000392,25.127648,-2.3798,0.033,9.51390,9.51390
495.00,9.51238,25.201603,0.000401,25.127786,-2.3798,0.033,9.51363,9.51363
496.00,9.51240,25.201651,0.000399,25.127861,-2.3797,0.033,9.51337,9.51337
497.00,9.51237,25.201794,0.000397,25.127979,-2.3797,0.034,9.51240,9.51240
498.00,9.51222,25.201796,0.000396,25.127831,-2.3795,0.034,9.51142,9.51142
499.00,9.51234,25.201824,0.000393,25.127769,-2.3794,0.034,9.51218,9.51218
500.00,9.51242,25.201793,0.000389,25.127713,-2.3795,0.034,9.51257,9.51257
501.00,9.51224,25.201806,0.000389,25.127666,-2.3794,0.034,9.51232,9.51232
502.00,9.51226,25.201999,0.000396,25.127719,-2.3794,0.034,9.51368,9.51368
503.00,9.51230,25.201884,0.000395,25.127687,-2.3794,0.034,9.51285,9.51285
504.00,9.51276,25.201890,0.000394,25.127735,-2.3794,0.034,9.50727,9.50727
505.00,9.51306,25.201980,0.000393,25.127781,-2.3795,0.034,9.49590,9.49590
506.00,9.51293,25.202026,0.000387,25.127808,-2.3796,0.035,9.47448,9.47448
507.00,9.51236,25.201897,0.000380,25.127751,-2.3797,0.035,9.43783,9.43783
508.00,9.51244,25.202072,0.000378,25.127928,-2.3796,0.035,9.38973,9.38973
509.00,9.51242,25.202191,0.000376,25.128030,-2.3797,0.036,9.33355,9.33355
510.00,9.51336,25.202070,0.000373,25.127978,-2.3797,0.036,9.27524,9.27524
@4,2.0001,4.0, 510.173999999999 
511.00,9.51288,25.202125,0.000376,25.128055,-2.3797,0.036,9.22377,9.22377
512.00,9.51453,25.202148,0.000375,25.127994,-2.3796,0.036,9.18630,9.18630
513.00,9.50583,25.202315,0.000378,25.128047,-2.3797,0.036,9.16551,9.16551
514.00,9.48637,25.202337,0.000381,25.127965,-2.3798,0.036,9.15990,9.15990
515.00,9.45695,25.202447,0.000383,25.127945,-2.3799,0.036,9.16667,9.16667
516.00,9.40484,25.202562,0.000386,25.127982,-2.3799,0.036,9.18092,9.18092
517.00,9.33458,25.202704,0.000389,25.128138,-2.3799,0.037,9.19927,9.19927
518.00,9.26550,25.202645,0.000389,25.128047,-2.3798,0.036,9.21882,9.21882
519.00,9.20573,25.202672,0.000388,25.128062,-2.3798,0.037,9.23886,9.23886
520.00,9.16579,25.202704,0.000388,25.128098,-2.3797,0.037,9.25759,9.25759
521.00,9.14799,25.202768,0.000390,25.128130,-2.3796,0.037,9.27664,9.27664
522.00,9.14727,25.202652,0.000388,25.127936,-2.3796,0.037,9.29620,9.29620
523.00,9.16153,25.202631,0.000388,25.127851,-2.3796,0.037,9.31528,9.31528
524.00,9.17750,25.202639,0.000387,25.127791,-2.3797,0.037,9.33325,9.33325
525.00,9.19948,25.202794,0.000386,25.127805,-2.3797,0.037,9.35043,9.35043
526.00,9.21907,25.202679,0.000383,25.127635,-2.3799,0.037,9.36541,9.36541
527.00,9.23883,25.202682,0.000380,25.127595,-2.3802,0.037,9.37918,9.37918
528.00,9.25931,25.202750,0.000379,25.127671,-2.3803,0.038,9.39181,9.39181
529.00,9.27745,25.202810,0.000383,25.127682,-2.3803,0.038,9.40391,9.40391
530.00,9.29334,25.202683,0.000384,25.127563,-2.3803,0.037,9.41488,9.41488
531.00,9.31438,25.202825,0.000386,25.127579,-2.3802,0.037,9.42375,9.42375
532.00,9.33650,25.203080,0.000394,25.127777,-2.3802,0.037,9.43048,9.43048
533.00,9.35455,25.203033,0.000394,25.127689,-2.3802,0.037,9.43693,9.43693
534.00,9.36756,25.203077,0.000391,25.127692,-2.3802,0.037,9.44133,9.44133
535.00,9.37901,25.203188,0.000390,25.127774,-2.3801,0.038,9.44653,9.44653
536.00,9.38927,25.203170,0.000386,25.127736,-2.3798,0.038,9.45340,9.45340
537.00,9.40545,25.203074,0.000379,25.127594,-2.3795,0.038,9.45973,9.45973
538.00,9.41787,25.203206,0.000383,25.127649,-2.3794,0.038,9.46424,9.46424
539.00,9.42700,25.203171,0.000381,25.127593,-2.3794,0.038,9.46918,9.46918
540.00,9.43119,25.203228,0.000384,25.127601,-2.3794,0.038,9.47315,9.47315
541.00,9.43653,25.203410,0.000388,25.127738,-2.3795,0.038,9.47635,9.47635
542.00,9.44228,25.203583,0.000390,25.127895,-2.3795,0.038,9.47972,9.47972
543.00,9.44787,25.203744,0.000390,25.128025,-2.3795,0.038,9.48329,9.48329
544.00,9.45277,25.203778,0.000392,25.128032,-2.3794,0.038,9.48650,9.48650
545.00,9.45752,25.203830,0.000390,25.128048,-2.3792,0.039,9.48962,9.48962
546.00,9.46198,25.203787,0.000390,25.128037,-2.3792,0.039,9.49204,9.49204
547.00,9.46610,25.203675,0.000391,25.127877,-2.3793,0.039,9.49427,9.49427
548.00,9.46966,25.203576,0.000390,25.127747,-2.3794,0.039,9.49632,9.49632
549.00,9.47315,25.203722,0.000391,25.127865,-2.3797,0.039,9.49828,9.49828
550.00,9.47709,25.203679,0.000390,25.127816,-2.3799,0.039,9.49920,9.49920
551.00,9.48090,25.203687,0.000390,25.127760,-2.3799,0.039,9.49975,9.49975
552.00,9.48310,25.203775,0.000391,25.127835,-2.3798,0.039,9.49986,9.49986
553.00,9.48495,25.203775,0.000392,25.127836,-2.3797,0.039,9.50002,9.50002
554.00,9.48734,25.203804,0.000394,25.127837,-2.3794,0.039,9.50005,9.50005
555.00,9.48957,25.203933,0.000397,25.127905,-2.3792,0.039,9.50046,9.50046
556.00,9.49144,25.203981,0.000396,25.127913,-2.3793,0.039,9.50126,9.50126
557.00,9.49323,25.204012,0.000393,25.127908,-2.3794,0.039,9.50289,9.50289
558.00,9.49509,25.204063,0.000390,25.127823,-2.3794,0.040,9.50443,9.50443
559.00,9.49682,25.204177,0.000389,25.127789,-2.3794,0.040,9.50577,9.50577
560.00,9.49834,25.204137,0.000388,25.127635,-2.3794,0.040,9.50686,9.50686
561.00,9.49965,25.204317,0.000392,25.127721,-2.3792,0.040,9.50806,9.50806
562.00,9.50090,25.204381,0.000393,25.127690,-2.3790,0.040,9.50893,9.50893
563.00,9.50189,25.204399,0.000395,25.127728,-2.3789,0.040,9.50867,9.50867
564.00,9.50280,25.204242,0.000392,25.127622,-2.3788,0.040,9.50871,9.50871
565.00,9.50343,25.204341,0.000391,25.127734,-2.3788,0.040,9.50804,9.50804
566.00,9.50382,25.204163,0.000389,25.127626,-2.3788,0.040,9.50722,9.50722
567.00,9.50434,25.204114,0.000386,25.127557,-2.3787,0.040,9.50673,9.50673
568.00,9.50484,25.204139,0.000387,25.127550,-2.3787,0.040,9.50695,9.50695
569.00,9.50529,25.204295,0.000390,25.127622,-2.3786,0.041,9.50785,9.50785
570.00,9.50592,25.204242,0.000392,25.127535,-2.3786,0.040,9.50955,9.50955
571.00,9.50658,25.204308,0.000396,25.127438,-2.3785,0.040,9.51116,9.51116
572.00,9.50718,25.204480,0.000399,25.127538,-2.3786,0.040,9.51123,9.51123
573.00,9.50762,25.204596,0.000399,25.127588,-2.3787,0.040,9.51109,9.51109
574.00,9.50799,25.204648,0.000398,25.127589,-2.3787,0.040,9.51063,9.51063
575.00,9.50849,25.204720,0.000395,25.127595,-2.3786,0.041,9.51045,9.51045
576.00,9.50884,25.204827,0.000391,25.127707,-2.3785,0.041,9.50923,9.50923
577.00,9.50893,25.204810,0.000386,25.127655,-2.3784,0.041,9.50899,9.50899
578.00,9.50901,25.204802,0.000387,25.127608,-2.3783,0.041,9.50926,9.50926
579.00,9.50891,25.204743,0.000383,25.127534,-2.3783,0.041,9.50844,9.50844
580.00,9.50883,25.204767,0.000386,25.127551,-2.3782,0.041,9.50710,9.50710
581.00,9.50872,25.204854,0.000385,25.127593,-2.3782,0.041,9.50705,9.50705
582.00,9.50856,25.204912,0.000390,25.127647,-2.3781,0.041,9.50699,9.50699
583.00,9.50840,25.204967,0.000394,25.127650,-2.3779,0.041,9.50586,9.50586
584.00,9.50817,25.205065,0.000401,25.127741,-2.3778,0.041,9.50556,9.50556
585.00,9.50806,25.205101,0.000403,25.127811,-2.3778,0.041,9.50504,9.50504
586.00,9.50805,25.204983,0.000401,25.127735,-2.3778,0.041,9.50494,9.50494
587.00,9.50796,25.205114,0.000404,25.127814,-2.3777,0.041,9.50406,9.50406
588.00,9.50764,25.205057,0.000400,25.127716,-2.3778,0.041,9.50391,9.50391
589.00,9.50747,25.205167,0.000400,25.127775,-2.3779,0.041,9.50493,9.50493
590.00,9.50729,25.205217,0.000395,25.127708,-2.3780,0.041,9.50597,9.50597
591.00,9.50707,25.205262,0.000398,25.127655,-2.3779,0.041,9.50668,9.50668
592.00,9.50705,25.205165,0.000393,25.127550,-2.3779,0.042,9.50847,9.50847
593.00,9.50727,25.205266,0.000395,25.127593,-2.3777,0.042,9.51056,9.51056
594.00,9.50742,25.205237,0.000390,25.127565,-2.3775,0.042,9.51080,9.51080
595.00,9.50742,25.205265,0.000393,25.127571,-2.3774,0.042,9.51162,9.51162
596.00,9.50756,25.205355,0.000395,25.127656,-2.3774,0.042,9.51217,9.51217
597.00,9.50778,25.205257,0.000391,25.127566,-2.3774,0.042,9.51148,9.51148
598.00,9.50764,25.205277,0.000390,25.127664,-2.3774,0.042,9.51015,9.51015
599.00,9.50779,25.205261,0.000390,25.127600,-2.3776,0.042,9.51034,9.51034
600.00,9.50813,25.205340,0.000390,25.127699,-2.3777,0.043,9.51101,9.51101
601.00,9.50871,25.205373,0.000387,25.127700,-2.3776,0.043,9.51176,9.51176
602.00,9.50898,25.205456,0.000392,25.127800,-2.3776,0.043,9.51223,9.51223
603.00,9.50918,25.205522,0.000391,25.127832,-2.3777,0.043,9.51307,9.51307
604.00,9.50970,25.205634,0.000399,25.127941,-2.3775,0.043,9.51382,9.51382
605.00,9.51021,25.205613,0.000399,25.127817,-2.3774,0.043,9.51361,9.51361
606.00,9.51078,25.205612,0.000401,25.127761,-2.3773,0.043,9.51345,9.51345
607.00,9.51134,25.205749,0.000402,25.127748,-2.3772,0.043,9.51425,9.51425
608.00,9.51203,25.205825,0.000403,25.127697,-2.3769,0.043,9.51511,9.51511
609.00,9.51234,25.205792,0.000398,25.127577,-2.3767,0.043,9.51454,9.51454
610.00,9.51258,25.205872,0.000399,25.127631,-2.3766,0.043,9.51414,9.51414
611.00,9.51273,25.205966,0.000399,25.127732,-2.3765,0.043,9.51416,9.51416
612.00,9.51295,25.205925,0.000397,25.127714,-2.3764,0.043,9.51365,9.51365
613.00,9.51292,25.205869,0.000399,25.127667,-2.3765,0.043,9.51371,9.51371
614.00,9.51322,25.206001,0.000395,25.127776,-2.3765,0.043,9.51495,9.51495
615.00,9.51363,25.206073,0.000395,25.127742,-2.3765,0.043,9.51652,9.51652
616.00,9.51397,25.206110,0.000395,25.127638,-2.3763,0.043,9.51702,9.51702
617.00,9.51428,25.206281,0.000395,25.127708,-2.3762,0.043,9.51755,9.51755
618.00,9.51470,25.206420,0.000393,25.127782,-2.3763,0.044,9.51809,9.51809
619.00,9.51516,25.206438,0.000394,25.127700,-2.3763,0.044,9.51798,9.51798
620.00,9.51541,25.206485,0.000394,25.127788,-2.3764,0.044,9.51735,9.51735
621.00,9.51534,25.206441,0.000391,25.127737,-2.3764,0.044,9.51678,9.51678
622.00,9.51542,25.206359,0.000390,25.127645,-2.3763,0.044,9.51660,9.51660
623.00,9.51564,25.206306,0.000389,25.127597,-2.3763,0.044,9.51626,9.51626
624.00,9.51590,25.206383,0.000389,25.127664,-2.3761,0.044,9.51632,9.51632
625.00,9.51597,25.206364,0.000387,25.127588,-2.3761,0.044,9.51570,9.51570
626.00,9.51586,25.206583,0.000392,25.127775,-2.3761,0.044,9.51515,9.51515
627.00,9.51565,25.206721,0.000396,25.127830,-2.3761,0.044,9.51466,9.51466
628.00,9.51549,25.206851,0.000397,25.127890,-2.3760,0.044,9.51331,9.51331
629.00,9.51537,25.206923,0.000399,25.127875,-2.3760,0.044,9.51265,9.51265
630.00,9.51555,25.207010,0.000401,25.127957,-2.3758,0.044,9.51303,9.51303
631.00,9.51575,25.206959,0.000400,25.127927,-2.3757,0.045,9.51439,9.51439
632.00,9.51592,25.207062,0.000401,25.127966,-2.3757,0.045,9.51525,9.51525
633.00,9.51598,25.207049,0.000402,25.127942,-2.3756,0.045,9.51603,9.51603
634.00,9.51598,25.206969,0.000400,25.127882,-2.3756,0.045,9.51726,9.51726
635.00,9.51606,25.206933,0.000399,25.127757,-2.3756,0.045,9.51797,9.51797
636.00,9.51617,25.206936,0.000398,25.127686,-2.3754,0.045,9.51898,9.51898
637.00,9.51651,25.206913,0.000395,25.127669,-2.3753,0.045,9.52024,9.52024
638.00,9.51681,25.206959,0.000397,25.127671,-2.3752,0.045,9.52198,9.52198
639.00,9.51698,25.206940,0.000397,25.127672,-2.3750,0.045,9.52186,9.52186
640.00,9.51708,25.206968,0.000394,25.127704,-2.3748,0.045,9.52126,9.52126
641.00,9.51718,25.207008,0.000393,25.127746,-2.3747,0.046,9.51965,9.51965
642.00,9.51712,25.207008,0.000392,25.127721,-2.3746,0.046,9.51885,9.51885
643.00,9.51744,25.207010,0.000393,25.127713,-2.3746,0.046,9.51881,9.51881
644.00,9.51752,25.207089,0.000395,25.127703,-2.3747,0.046,9.51818,9.51818
645.00,9.51746,25.207146,0.000396,25.127749,-2.3749,0.046,9.51786,9.51786
646.00,9.51761,25.207179,0.000395,25.127741,-2.3750,0.046,9.51769,9.51769
647.00,9.51801,25.207177,0.000396,25.127705,-2.3749,0.046,9.51652,9.51652
648.00,9.51782,25.207240,0.000394,25.127702,-2.3749,0.046,9.51472,9.51472
649.00,9.51807,25.207333,0.000393,25.127699,-2.3748,0.046,9.51449,9.51449
650.00,9.51816,25.207313,0.000391,25.127524,-2.3746,0.046,9.51511,9.51511
651.00,9.51803,25.207335,0.000392,25.127443,-2.3745,0.046,9.51551,9.51551
652.00,9.51811,25.207470,0.000392,25.127441,-2.3744,0.047,9.51618,9.51618
653.00,9.51810,25.207592,0.000391,25.127480,-2.3743,0.047,9.51542,9.51542
654.00,9.51756,25.207622,0.000389,25.127487,-2.3741,0.047,9.51087,9.51087
655.00,9.51675,25.207789,0.000389,25.127663,-2.3739,0.047,9.50069,9.50069
656.00,9.51654,25.207876,0.000387,25.127768,-2.3737,0.047,9.48240,9.48240
657.00,9.51611,25.207814,0.000379,25.127752,-2.3735,0.048,9.45416,9.45416
658.00,9.51531,25.207736,0.000375,25.127639,-2.3735,0.048,9.41546,9.41546
659.00,9.51561,25.207702,0.000372,25.127592,-2.3735,0.048,9.36796,9.36796
660.00,9.51701,25.207677,0.000369,25.127582,-2.3736,0.048,9.31723,9.31723
@5,2.0001,4.0, 660.002 
661.00,9.51725,25.207726,0.000370,25.127563,-2.3736,0.049,9.26896,9.26896
662.00,9.51572,25.207786,0.000373,25.127548,-2.3736,0.049,9.22982,9.22982
663.00,9.50964,25.207770,0.000373,25.127515,-2.3734,0.049,9.20215,9.20215
664.00,9.49316,25.207837,0.000373,25.127485,-2.3733,0.049,9.18845,9.18845
665.00,9.46640,25.207894,0.000373,25.127517,-2.3731,0.049,9.18688,9.18688
666.00,9.42556,25.207888,0.000370,25.127457,-2.3729,0.049,9.19514,9.19514
667.00,9.37537,25.207914,0.000372,25.127477,-2.3727,0.049,9.20786,9.20786
668.00,9.31630,25.208066,0.000368,25.127584,-2.3726,0.049,9.22409,9.22409
669.00,9.25603,25.208152,0.000371,25.127678,-2.3726,0.049,9.24161,9.24161
670.00,9.21303,25.208195,0.000370,25.127620,-2.3726,0.050,9.25873,9.25873
671.00,9.18467,25.208208,0.000369,25.127602,-2.3727,0.050,9.27447,9.27447
672.00,9.17966,25.208281,0.000368,25.127644,-2.3726,0.050,9.29048,9.29048
673.00,9.17816,25.208397,0.000376,25.127691,-2.3725,0.050,9.30750,9.30750
674.00,9.18728,25.208401,0.000375,25.127671,-2.3723,0.050,9.32467,9.32467
675.00,9.20511,25.208517,0.000378,25.127792,-2.3720,0.050,9.34226,9.34226
676.00,9.22567,25.208586,0.000380,25.127825,-2.3717,0.050,9.35939,9.35939
677.00,9.24341,25.208627,0.000381,25.127845,-2.3717,0.050,9.37392,9.37392
678.00,9.25899,25.208522,0.000382,25.127748,-2.3716,0.050,9.38632,9.38632
679.00,9.27496,25.208600,0.000382,25.127799,-2.3716,0.050,9.39731,9.39731
680.00,9.29059,25.208589,0.000383,25.127714,-2.3716,0.050,9.40635,9.40635
681.00,9.30447,25.208653,0.000384,25.127754,-2.3718,0.050,9.41463,9.41463
682.00,9.32343,25.208665,0.000383,25.127726,-2.3718,0.051,9.42352,9.42352
683.00,9.34410,25.208732,0.000384,25.127757,-2.3718,0.051,9.43209,9.43209
684.00,9.36072,25.208790,0.000387,25.127767,-2.3716,0.051,9.44027,9.44027
685.00,9.37852,25.208866,0.000386,25.127794,-2.3715,0.051,9.44793,9.44793
686.00,9.38994,25.208915,0.000387,25.127727,-2.3712,0.051,9.45520,9.45520
687.00,9.39603,25.209046,0.000386,25.127776,-2.3710,0.051,9.46143,9.46143
688.00,9.40596,25.209090,0.000387,25.127741,-2.3709,0.051,9.46659,9.46659
689.00,9.41484,25.209093,0.000386,25.127685,-2.3709,0.051,9.47142,9.47142
690.00,9.42341,25.209022,0.000383,25.127559,-2.3710,0.051,9.47529,9.47529
691.00,9.43206,25.209097,0.000387,25.127629,-2.3711,0.051,9.47830,9.47830
692.00,9.43991,25.209039,0.000389,25.127480,-2.3711,0.051,9.48122,9.48122
693.00,9.44705,25.209100,0.000387,25.127492,-2.3710,0.051,9.48428,9.48428
694.00,9.45283,25.209166,0.000390,25.127521,-2.3710,0.051,9.48664,9.48664
695.00,9.45780,25.209262,0.000394,25.127598,-2.3708,0.051,9.48901,9.48901
696.00,9.46193,25.209224,0.000390,25.127566,-2.3707,0.051,9.49220,9.49220
697.00,9.46593,25.209297,0.000389,25.127691,-2.3705,0.052,9.49479,9.49479
698.00,9.47027,25.209369,0.000391,25.127746,-2.3703,0.052,9.49650,9.49650
699.00,9.47399,25.209407,0.000389,25.127760,-2.3701,0.052,9.49798,9.49798
700.00,9.47784,25.209411,0.000387,25.127701,-2.3700,0.052,9.49881,9.49881
701.00,9.48119,25.209434,0.000384,25.127697,-2.3696,0.052,9.49902,9.49902
702.00,9.48379,25.209390,0.000385,25.127628,-2.3694,0.052,9.49934,9.49934
703.00,9.48611,25.209411,0.000386,25.127592,-2.3693,0.052,9.50050,9.50050
704.00,9.48847,25.209446,0.000386,25.127557,-2.3693,0.052,9.50124,9.50124
705.00,9.49064,25.209567,0.000389,25.127666,-2.3693,0.053,9.50278,9.50278
706.00,9.49235,25.209628,0.000393,25.127686,-2.3692,0.052,9.50364,9.50364
707.00,9.49413,25.209785,0.000390,25.127753,-2.3691,0.053,9.50487,9.50487
708.00,9.49602,25.209855,0.000387,25.127818,-2.3689,0.053,9.50668,9.50668
709.00,9.49792,25.209843,0.000386,25.127835,-2.3687,0.053,9.50937,9.50937
710.00,9.49961,25.209838,0.000386,25.127855,-2.3686,0.053,9.51102,9.51102
711.00,9.50106,25.209885,0.000386,25.127834,-2.3686,0.053,9.51220,9.51220
712.00,9.50243,25.209954,0.000395,25.127815,-2.3687,0.053,9.51335,9.51335
713.00,9.50370,25.209968,0.000397,25.127776,-2.3686,0.053,9.51359,9.51359
714.00,9.50489,25.210051,0.000402,25.127789,-2.3685,0.053,9.51330,9.51330
715.00,9.50608,25.210089,0.000403,25.127728,-2.3684,0.053,9.51394,9.51394
716.00,9.50706,25.210181,0.000404,25.127770,-2.3681,0.053,9.51519,9.51519
717.00,9.50799,25.210140,0.000396,25.127738,-2.3679,0.053,9.51650,9.51650
718.00,9.50901,25.210168,0.000392,25.127710,-2.3678,0.053,9.51688,9.51688
719.00,9.51016,25.210323,0.000390,25.127806,-2.3677,0.054,9.51770,9.51770
720.00,9.51101,25.210295,0.000386,25.127763,-2.3674,0.054,9.51811,9.51811
721.00,9.51193,25.210272,0.000385,25.127727,-2.3672,0.054,9.51845,9.51845
722.00,9.51270,25.210330,0.000388,25.127758,-2.3671,0.054,9.51736,9.51736
723.00,9.51323,25.210332,0.000391,25.127751,-2.3669,0.054,9.51670,9.51670
724.00,9.51369,25.210288,0.000392,25.127669,-2.3667,0.054,9.51559,9.51559
725.00,9.51418,25.210377,0.000393,25.127641,-2.3667,0.054,9.51437,9.51437
726.00,9.51457,25.210397,0.000394,25.127597,-2.3667,0.054,9.51356,9.51356
727.00,9.51501,25.210311,0.000390,25.127471,-2.3666,0.054,9.51344,9.51344
728.00,9.51518,25.210299,0.000387,25.127373,-2.3667,0.054,9.51356,9.51356
729.00,9.51520,25.210262,0.000382,25.127267,-2.3668,0.055,9.51434,9.51434
730.00,9.51541,25.210355,0.000385,25.127370,-2.3667,0.055,9.51569,9.51569
731.00,9.51580,25.210443,0.000387,25.127389,-2.3666,0.055,9.51633,9.51633
732.00,9.51596,25.210508,0.000390,25.127433,-2.3664,0.054,9.51675,9.51675
733.00,9.51606,25.210578,0.000393,25.127506,-2.3662,0.054,9.51726,9.51726
734.00,9.51603,25.210737,0.000398,25.127685,-2.3659,0.054,9.51611,9.51611
735.00,9.51590,25.210663,0.000395,25.127514,-2.3658,0.054,9.51528,9.51528
736.00,9.51577,25.210708,0.000390,25.127529,-2.3656,0.055,9.51416,9.51416
737.00,9.51539,25.210875,0.000389,25.127586,-2.3654,0.055,9.51323,9.51323
738.00,9.51500,25.210998,0.000387,25.127627,-2.3652,0.055,9.51183,9.51183
739.00,9.51455,25.210865,0.000386,25.127450,-2.3651,0.055,9.51097,9.51097
740.00,9.51400,25.210922,0.000385,25.127503,-2.3651,0.055,9.50965,9.50965
741.00,9.51361,25.210956,0.000389,25.127538,-2.3649,0.055,9.50981,9.50981
742.00,9.51340,25.210872,0.000390,25.127472,-2.3648,0.055,9.51011,9.51011
743.00,9.51327,25.210826,0.000388,25.127450,-2.3646,0.055,9.50997,9.50997
744.00,9.51307,25.210928,0.000384,25.127496,-2.3644,0.055,9.51050,9.51050
745.00,9.51297,25.211006,0.000386,25.127597,-2.3643,0.056,9.51130,9.51130
746.00,9.51296,25.210995,0.000384,25.127549,-2.3643,0.056,9.51145,9.51145
747.00,9.51303,25.211161,0.000386,25.127658,-2.3642,0.056,9.51235,9.51235
748.00,9.51328,25.211268,0.000392,25.127667,-2.3640,0.056,9.51449,9.51449
749.00,9.51344,25.211353,0.000394,25.127684,-2.3638,0.056,9.51607,9.51607
750.00,9.51331,25.211364,0.000394,25.127618,-2.3637,0.056,9.51650,9.51650
751.00,9.51313,25.211527,0.000396,25.127701,-2.3635,0.056,9.51688,9.51688
752.00,9.51310,25.211572,0.000397,25.127698,-2.3634,0.056,9.51690,9.51690
753.00,9.51310,25.211654,0.000398,25.127718,-2.3634,0.056,9.51578,9.51578
754.00,9.51308,25.211697,0.000403,25.127776,-2.3633,0.056,9.51512,9.51512
755.00,9.51318,25.211783,0.000405,25.127874,-2.3632,0.056,9.51523,9.51523
756.00,9.51340,25.211785,0.000405,25.127888,-2.3630,0.056,9.51652,9.51652
757.00,9.51387,25.211784,0.000400,25.127864,-2.3628,0.056,9.51681,9.51681
758.00,9.51421,25.211803,0.000398,25.127873,-2.3627,0.057,9.51724,9.51724
759.00,9.51453,25.211889,0.000394,25.127909,-2.3625,0.057,9.51732,9.51732
760.00,9.51506,25.211944,0.000390,25.127934,-2.3624,0.057,9.51854,9.51854
761.00,9.51563,25.211984,0.000391,25.127900,-2.3622,0.057,9.51866,9.51866
762.00,9.51617,25.211837,0.000391,25.127732,-2.3620,0.057,9.51987,9.51987
763.00,9.51687,25.211852,0.000393,25.127761,-2.3619,0.057,9.52146,9.52146
764.00,9.51758,25.211808,0.000393,25.127733,-2.3617,0.057,9.52303,9.52303
765.00,9.51812,25.211733,0.000396,25.127618,-2.3616,0.057,9.52301,9.52301
766.00,9.51843,25.211781,0.000396,25.127676,-2.3615,0.057,9.52228,9.52228
767.00,9.51871,25.211946,0.000398,25.127841,-2.3615,0.057,9.52172,9.52172
768.00,9.51877,25.212018,0.000397,25.127840,-2.3614,0.057,9.52129,9.52129
769.00,9.51895,25.212132,0.000398,25.127824,-2.3614,0.058,9.52065,9.52065
770.00,9.51922,25.212262,0.000397,25.127893,-2.3613,0.058,9.52104,9.52104
771.00,9.51973,25.212237,0.000391,25.127840,-2.3613,0.058,9.52271,9.52271
772.00,9.52036,25.212372,0.000391,25.127857,-2.3612,0.058,9.52420,9.52420
773.00,9.52101,25.212322,0.000392,25.127804,-2.3611,0.058,9.52544,9.52544
774.00,9.52159,25.212288,0.000393,25.127829,-2.3610,0.058,9.52631,9.52631
775.00,9.52206,25.212271,0.000391,25.127774,-2.3608,0.058,9.52652,9.52652
776.00,9.52229,25.212412,0.000397,25.127808,-2.3606,0.058,9.52555,9.52555
777.00,9.52241,25.212403,0.000396,25.127810,-2.3603,0.058,9.52452,9.52452
778.00,9.52273,25.212509,0.000391,25.127866,-2.3601,0.058,9.52359,9.52359
779.00,9.52318,25.212619,0.000388,25.127821,-2.3600,0.059,9.52383,9.52383
780.00,9.52364,25.212760,0.000390,25.127869,-2.3601,0.058,9.52460,9.52460
781.00,9.52388,25.212774,0.000386,25.127815,-2.3601,0.059,9.52518,9.52518
782.00,9.52387,25.212847,0.000386,25.127812,-2.3601,0.059,9.52455,9.52455
783.00,9.52361,25.212812,0.000385,25.127679,-2.3600,0.059,9.52373,9.52373
784.00,9.52347,25.212775,0.000386,25.127608,-2.3598,0.059,9.52303,9.52303
785.00,9.52350,25.212743,0.000384,25.127555,-2.3594,0.059,9.52226,9.52226
786.00,9.52382,25.212748,0.000382,25.127555,-2.3591,0.059,9.52286,9.52286
787.00,9.52431,25.212797,0.000382,25.127561,-2.3589,0.059,9.52481,9.52481
788.00,9.52462,25.212969,0.000383,25.127667,-2.3587,0.059,9.52581,9.52581
789.00,9.52473,25.213072,0.000384,25.127755,-2.3586,0.059,9.52627,9.52627
790.00,9.52493,25.213103,0.000382,25.127757,-2.3587,0.059,9.52616,9.52616
791.00,9.52483,25.213124,0.000383,25.127758,-2.3585,0.059,9.52562,9.52562
792.00,9.52470,25.213092,0.000384,25.127745,-2.3585,0.059,9.52452,9.52452
793.00,9.52449,25.212948,0.000382,25.127685,-2.3583,0.059,9.52455,9.52455
794.00,9.52448,25.212933,0.000380,25.127699,-2.3580,0.060,9.52479,9.52479
795.00,9.52446,25.212986,0.000384,25.127748,-2.3578,0.060,9.52493,9.52493
796.00,9.52461,25.213004,0.000381,25.127731,-2.3576,0.060,9.52491,9.52491
797.00,9.52461,25.213052,0.000382,25.127732,-2.3575,0.060,9.52423,9.52423
798.00,9.52455,25.213157,0.000386,25.127760,-2.3575,0.060,9.52426,9.52426
799.00,9.52462,25.213190,0.000387,25.127725,-2.3575,0.060,9.52431,9.52431
800.00,9.52459,25.213244,0.000386,25.127691,-2.3575,0.060,9.52486,9.52486
801.00,9.52463,25.213346,0.000391,25.127713,-2.3574,0.060,9.52550,9.52550
802.00,9.52496,25.213443,0.000392,25.127744,-2.3573,0.060,9.52705,9.52705
803.00,9.52540,25.213467,0.000390,25.127722,-2.3572,0.060,9.52619,9.52619
804.00,9.52527,25.213586,0.000389,25.127802,-2.3571,0.061,9.52123,9.52123
805.00,9.52500,25.213606,0.000388,25.127757,-2.3569,0.061,9.51293,9.51293
806.00,9.52515,25.213639,0.000385,25.127788,-2.3566,0.061,9.49822,9.49822
807.00,9.52524,25.213810,0.000383,25.127919,-2.3564,0.061,9.47436,9.47436
808.00,9.52527,25.213882,0.000380,25.127947,-2.3563,0.062,9.44189,9.44189
809.00,9.52571,25.213825,0.000373,25.127888,-2.3561,0.062,9.40256,9.40256
810.00,9.52714,25.213862,0.000370,25.127922,-2.3560,0.063,9.35873,9.35873
@6,2.0001,4.0, 810.152999999998 
811.00,9.52833,25.213846,0.000367,25.127838,-2.3559,0.063,9.31629,9.31629
812.00,9.52794,25.213695,0.000364,25.127670,-2.3558,0.063,9.28049,9.28049
813.00,9.52011,25.213718,0.000364,25.127628,-2.3556,0.063,9.25537,9.25537
814.00,9.50136,25.213811,0.000370,25.127595,-2.3555,0.063,9.24138,9.24138
815.00,9.48535,25.213848,0.000372,25.127608,-2.3555,0.063,9.23711,9.23711
816.00,9.45451,25.213916,0.000371,25.127665,-2.3554,0.063,9.23943,9.23943
817.00,9.40980,25.213949,0.000369,25.127597,-2.3552,0.063,9.24549,9.24549
818.00,9.35803,25.213941,0.000369,25.127610,-2.3549,0.063,9.25252,9.25252
819.00,9.30478,25.213958,0.000367,25.127620,-2.3547,0.064,9.26078,9.26078
820.00,9.26653,25.214044,0.000367,25.127617,-2.3544,0.064,9.26938,9.26938
821.00,9.24259,25.214060,0.000369,25.127589,-2.3541,0.064,9.27921,9.27921
822.00,9.23110,25.214130,0.000367,25.127686,-2.3540,0.064,9.29044,9.29044
823.00,9.23245,25.214295,0.000370,25.127792,-2.3539,0.064,9.30337,9.30337
824.00,9.23479,25.214329,0.000369,25.127768,-2.3538,0.064,9.31760,9.31760
825.00,9.24499,25.214418,0.000373,25.127808,-2.3537,0.064,9.33231,9.33231
826.00,9.25420,25.214487,0.000375,25.127867,-2.3536,0.064,9.34651,9.34651
827.00,9.26108,25.214518,0.000379,25.127857,-2.3535,0.064,9.35997,9.35997
828.00,9.26760,25.214465,0.000379,25.127745,-2.3535,0.064,9.37311,9.37311
829.00,9.27603,25.214428,0.000381,25.127711,-2.3536,0.064,9.38575,9.38575
830.00,9.28819,25.214446,0.000377,25.127704,-2.3536,0.065,9.39805,9.39805
831.00,9.30310,25.214538,0.000379,25.127694,-2.3534,0.065,9.41041,9.41041
832.00,9.31732,25.214610,0.000381,25.127677,-2.3532,0.065,9.42141,9.42141
833.00,9.33225,25.214753,0.000386,25.127828,-2.3531,0.065,9.43103,9.43103
834.00,9.34720,25.214844,0.000389,25.127854,-2.3531,0.065,9.43980,9.43980
835.00,9.36162,25.214804,0.000391,25.127817,-2.3531,0.065,9.44711,9.44711
836.00,9.37425,25.214793,0.000389,25.127827,-2.3530,0.065,9.45338,9.45338
837.00,9.38463,25.214853,0.000392,25.127854,-2.3531,0.065,9.46027,9.46027
838.00,9.39786,25.214803,0.000388,25.127715,-2.3528,0.065,9.46728,9.46728
839.00,9.41037,25.214911,0.000388,25.127766,-2.3525,0.065,9.47428,9.47428
840.00,9.42302,25.214955,0.000386,25.127763,-2.3521,0.065,9.47971,9.47971
841.00,9.43422,25.214905,0.000386,25.127699,-2.3519,0.065,9.48393,9.48393
842.00,9.44034,25.214894,0.000383,25.127656,-2.3516,0.065,9.48674,9.48674
843.00,9.44696,25.214939,0.000384,25.127679,-2.3515,0.065,9.48843,9.48843
844.00,9.45375,25.214883,0.000382,25.127555,-2.3514,0.066,9.48834,9.48834
845.00,9.46044,25.214938,0.000384,25.127606,-2.3512,0.066,9.49016,9.49016
846.00,9.46617,25.215081,0.000386,25.127685,-2.3511,0.066,9.49186,9.49186
847.00,9.47210,25.215114,0.000386,25.127716,-2.3510,0.066,9.49505,9.49505
848.00,9.47569,25.215055,0.000382,25.127656,-2.3510,0.066,9.49835,9.49835
849.00,9.47822,25.215101,0.000384,25.127722,-2.3509,0.066,9.50230,9.50230
850.00,9.48111,25.215216,0.000386,25.127760,-2.3508,0.066,9.50482,9.50482
851.00,9.48429,25.215220,0.000387,25.127748,-2.3505,0.066,9.50686,9.50686
852.00,9.48767,25.215241,0.000390,25.127732,-2.3502,0.066,9.50786,9.50786
853.00,9.49065,25.215394,0.000393,25.127846,-2.3499,0.066,9.50890,9.50890
854.00,9.49366,25.215439,0.000391,25.127858,-2.3497,0.066,9.50981,9.50981
855.00,9.49624,25.215413,0.000392,25.127787,-2.3495,0.066,9.51130,9.51130
856.00,9.49850,25.215489,0.000392,25.127773,-2.3495,0.066,9.51301,9.51301
857.00,9.50039,25.215551,0.000388,25.127734,-2.3494,0.067,9.51448,9.51448
858.00,9.50205,25.215648,0.000387,25.127718,-2.3491,0.067,9.51574,9.51574
859.00,9.50356,25.215677,0.000387,25.127652,-2.3489,0.067,9.51640,9.51640
860.00,9.50488,25.215705,0.000387,25.127617,-2.3487,0.067,9.51610,9.51610
861.00,9.50638,25.215727,0.000386,25.127612,-2.3485,0.067,9.51715,9.51715
862.00,9.50802,25.215795,0.000390,25.127720,-2.3484,0.067,9.51780,9.51780
863.00,9.50945,25.215742,0.000394,25.127674,-2.3483,0.067,9.51759,9.51759
864.00,9.51080,25.215892,0.000397,25.127814,-2.3482,0.067,9.51743,9.51743
865.00,9.51198,25.215936,0.000394,25.127808,-2.3481,0.067,9.51812,9.51812
866.00,9.51308,25.215940,0.000394,25.127784,-2.3480,0.067,9.51732,9.51732
867.00,9.51390,25.215921,0.000392,25.127702,-2.3478,0.067,9.51672,9.51672
868.00,9.51454,25.215994,0.000389,25.127672,-2.3476,0.068,9.51736,9.51736
869.00,9.51525,25.216004,0.000390,25.127690,-2.3474,0.068,9.51874,9.51874
870.00,9.51586,25.216075,0.000393,25.127756,-2.3473,0.068,9.51928,9.51928
871.00,9.51656,25.216121,0.000396,25.127787,-2.3471,0.068,9.52011,9.52011
872.00,9.51727,25.216142,0.000401,25.127750,-2.3470,0.067,9.52127,9.52127
873.00,9.51774,25.216157,0.000405,25.127792,-2.3469,0.067,9.52108,9.52108
874.00,9.51812,25.216107,0.000403,25.127696,-2.3466,0.067,9.52065,9.52065
875.00,9.51842,25.216102,0.000402,25.127685,-2.3463,0.067,9.52057,9.52057
876.00,9.51862,25.216155,0.000405,25.127698,-2.3460,0.067,9.52032,9.52032
877.00,9.51876,25.216289,0.000403,25.127789,-2.3458,0.068,9.51941,9.51941
878.00,9.51883,25.216385,0.000398,25.127798,-2.3457,0.068,9.51936,9.51936
879.00,9.51890,25.216484,0.000395,25.127760,-2.3455,0.068,9.51923,9.51923
880.00,9.51918,25.216541,0.000396,25.127722,-2.3454,0.068,9.51939,9.51939
881.00,9.51932,25.216556,0.000389,25.127642,-2.3453,0.068,9.51908,9.51908
882.00,9.51911,25.216602,0.000389,25.127653,-2.3452,0.068,9.51883,9.51883
883.00,9.51902,25.216639,0.000391,25.127648,-2.3451,0.068,9.51864,9.51864
884.00,9.51920,25.216694,0.000394,25.127685,-2.3450,0.068,9.51844,9.51844
885.00,9.51931,25.216759,0.000394,25.127707,-2.3449,0.068,9.51807,9.51807
886.00,9.51934,25.216806,0.000395,25.127693,-2.3448,0.069,9.51829,9.51829
887.00,9.51966,25.216827,0.000392,25.127635,-2.3444,0.069,9.51992,9.51992
888.00,9.51997,25.216824,0.000391,25.127588,-2.3441,0.069,9.52088,9.52088
889.00,9.51988,25.216825,0.000391,25.127554,-2.3439,0.069,9.52059,9.52059
890.00,9.51966,25.216782,0.000390,25.127519,-2.3436,0.069,9.52052,9.52052
891.00,9.51957,25.216793,0.000390,25.127537,-2.3434,0.069,9.52028,9.52028
892.00,9.51935,25.216817,0.000396,25.127507,-2.3433,0.069,9.51862,9.51862
893.00,9.51910,25.216848,0.000396,25.127494,-2.3431,0.069,9.51744,9.51744
894.00,9.51906,25.217042,0.000394,25.127656,-2.3429,0.069,9.51788,9.51788
895.00,9.51913,25.217170,0.000393,25.127711,-2.3427,0.069,9.51891,9.51891
896.00,9.51934,25.217305,0.000396,25.127816,-2.3426,0.069,9.51991,9.51991
897.00,9.51950,25.217323,0.000394,25.127821,-2.3425,0.070,9.52093,9.52093
898.00,9.51964,25.217413,0.000396,25.127928,-2.3424,0.070,9.52205,9.52205
899.00,9.51982,25.217349,0.000398,25.127847,-2.3423,0.070,9.52244,9.52244
900.00,9.51988,25.217357,0.000400,25.127847,-2.3422,0.070,9.52221,9.52221
901.00,9.52007,25.217325,0.000397,25.127733,-2.3419,0.070,9.52250,9.52250
902.00,9.52044,25.217442,0.000397,25.127813,-2.3417,0.070,9.52284,9.52284
903.00,9.52077,25.217441,0.000394,25.127758,-2.3414,0.070,9.52335,9.52335
904.00,9.52106,25.217451,0.000391,25.127696,-2.3412,0.070,9.52403,9.52403
905.00,9.52131,25.217578,0.000392,25.127741,-2.3410,0.070,9.52403,9.52403
906.00,9.52155,25.217623,0.000393,25.127744,-2.3409,0.070,9.52377,9.52377
907.00,9.52155,25.217590,0.000390,25.127691,-2.3408,0.070,9.52347,9.52347
908.00,9.52157,25.217633,0.000389,25.127711,-2.3406,0.071,9.52393,9.52393
909.00,9.52205,25.217707,0.000392,25.127785,-2.3403,0.071,9.52541,9.52541
910.00,9.52282,25.217696,0.000392,25.127752,-2.3401,0.071,9.52731,9.52731
911.00,9.52346,25.217802,0.000395,25.127820,-2.3397,0.071,9.52887,9.52887
912.00,9.52399,25.217797,0.000391,25.127791,-2.3394,0.071,9.52984,9.52984
913.00,9.52457,25.217882,0.000392,25.127787,-2.3392,0.071,9.53001,9.53001
914.00,9.52498,25.217872,0.000389,25.127732,-2.3390,0.071,9.52872,9.52872
915.00,9.52523,25.217833,0.000386,25.127651,-2.3388,0.071,9.52767,9.52767
916.00,9.52539,25.217895,0.000386,25.127687,-2.3388,0.072,9.52701,9.52701
917.00,9.52573,25.218058,0.000390,25.127779,-2.3389,0.072,9.52754,9.52754
918.00,9.52617,25.218089,0.000391,25.127789,-2.3388,0.072,9.52796,9.52796
919.00,9.52656,25.218182,0.000395,25.127889,-2.3386,0.072,9.52858,9.52858
920.00,9.52689,25.218172,0.000400,25.127910,-2.3384,0.072,9.52964,9.52964
921.00,9.52731,25.218052,0.000400,25.127823,-2.3381,0.072,9.53010,9.53010
922.00,9.52754,25.218015,0.000398,25.127776,-2.3378,0.072,9.52993,9.52993
923.00,9.52790,25.218040,0.000398,25.127787,-2.3376,0.072,9.53044,9.53044
924.00,9.52839,25.218070,0.000396,25.127737,-2.3374,0.072,9.53206,9.53206
925.00,9.52913,25.218176,0.000397,25.127710,-2.3372,0.072,9.53349,9.53349
926.00,9.52987,25.218277,0.000397,25.127737,-2.3371,0.072,9.53466,9.53466
927.00,9.53048,25.218354,0.000401,25.127761,-2.3370,0.072,9.53583,9.53583
928.00,9.53095,25.218313,0.000405,25.127674,-2.3370,0.072,9.53610,9.53610
929.00,9.53119,25.218258,0.000403,25.127592,-2.3370,0.072,9.53551,9.53551
930.00,9.53128,25.218215,0.000396,25.127654,-2.3368,0.072,9.53445,9.53445
931.00,9.53128,25.218298,0.000393,25.127724,-2.3368,0.073,9.53341,9.53341
932.00,9.53143,25.218258,0.000388,25.127639,-2.3367,0.073,9.53286,9.53286
933.00,9.53178,25.218387,0.000389,25.127762,-2.3365,0.073,9.53273,9.53273
934.00,9.53223,25.218393,0.000388,25.127730,-2.3362,0.073,9.53217,9.53217
935.00,9.53233,25.218433,0.000393,25.127691,-2.3360,0.073,9.53148,9.53148
936.00,9.53233,25.218334,0.000394,25.127603,-2.3357,0.073,9.53141,9.53141
937.00,9.53253,25.218457,0.000399,25.127715,-2.3354,0.073,9.53201,9.53201
938.00,9.53280,25.218462,0.000393,25.127688,-2.3352,0.073,9.53265,9.53265
939.00,9.53313,25.218512,0.000390,25.127707,-2.3350,0.073,9.53313,9.53313
940.00,9.53320,25.218684,0.000394,25.127771,-2.3350,0.073,9.53318,9.53318
941.00,9.53312,25.218781,0.000393,25.127748,-2.3349,0.073,9.53316,9.53316
942.00,9.53320,25.218814,0.000388,25.127718,-2.3347,0.073,9.53242,9.53242
943.00,9.53341,25.218964,0.000391,25.127719,-2.3345,0.073,9.53259,9.53259
944.00,9.53347,25.219052,0.000391,25.127773,-2.3344,0.074,9.53288,9.53288
945.00,9.53337,25.219010,0.000387,25.127711,-2.3342,0.074,9.53381,9.53381
946.00,9.53308,25.219041,0.000386,25.127701,-2.3338,0.074,9.53389,9.53389
947.00,9.53288,25.219009,0.000389,25.127740,-2.3336,0.074,9.53399,9.53399
948.00,9.53284,25.218892,0.000388,25.127675,-2.3333,0.074,9.53344,9.53344
949.00,9.53278,25.218971,0.000391,25.127664,-2.3330,0.074,9.53273,9.53273
950.00,9.53271,25.219055,0.000391,25.127726,-2.3327,0.074,9.53307,9.53307
951.00,9.53295,25.219084,0.000389,25.127668,-2.3325,0.074,9.53508,9.53508
952.00,9.53348,25.219161,0.000386,25.127610,-2.3324,0.075,9.53647,9.53647
953.00,9.53367,25.219273,0.000387,25.127680,-2.3322,0.075,9.53642,9.53642
954.00,9.53402,25.219325,0.000385,25.127728,-2.3320,0.075,9.53498,9.53498
955.00,9.53394,25.219340,0.000384,25.127677,-2.3319,0.075,9.52905,9.52905
956.00,9.53417,25.219421,0.000382,25.127800,-2.3317,0.075,9.51691,9.51691
957.00,9.53478,25.219439,0.000380,25.127804,-2.3314,0.075,9.49962,9.49962
958.00,9.53462,25.219440,0.000377,25.127733,-2.3311,0.076,9.47548,9.47548
959.00,9.53513,25.219458,0.000376,25.127711,-2.3309,0.076,9.44391,9.44391
960.00,9.53702,25.219526,0.000375,25.127746,-2.3307,0.076,9.40834,9.40834
@7,2.0001,4.0, 960.082999999999 
961.00,9.54065,25.219559,0.000375,25.127710,-2.3305,0.076,9.37391,9.37391
962.00,9.53847,25.219563,0.000373,25.127667,-2.3304,0.077,9.34202,9.34202
963.00,9.53299,25.219608,0.000375,25.127704,-2.3303,0.077,9.31718,9.31718
964.00,9.52437,25.219607,0.000370,25.127682,-2.3302,0.077,9.30214,9.30214
965.00,9.50754,25.219652,0.000370,25.127707,-2.3300,0.077,9.29565,9.29565
966.00,9.48015,25.219681,0.000368,25.127697,-2.3298,0.077,9.29447,9.29447
967.00,9.45186,25.219707,0.000371,25.127706,-2.3297,0.077,9.29639,9.29639
968.00,9.41322,25.219715,0.000371,25.127706,-2.3295,0.078,9.29915,9.29915
969.00,9.36662,25.219774,0.000374,25.127815,-2.3293,0.078,9.30154,9.30154
970.00,9.32990,25.219693,0.000373,25.127728,-2.3291,0.078,9.30359,9.30359
971.00,9.30804,25.219822,0.000376,25.127860,-2.3288,0.078,9.30652,9.30652
972.00,9.29272,25.219935,0.000379,25.127917,-2.3286,0.078,9.31087,9.31087
973.00,9.28918,25.219984,0.000376,25.127939,-2.3285,0.078,9.31716,9.31716
974.00,9.29130,25.220054,0.000377,25.127912,-2.3282,0.078,9.32519,9.32519
975.00,9.29730,25.220118,0.000378,25.127962,-2.3280,0.078,9.33406,9.33406
976.00,9.30204,25.219988,0.000377,25.127843,-2.3279,0.078,9.34422,9.34422
977.00,9.30220,25.219991,0.000377,25.127850,-2.3277,0.079,9.35544,9.35544
978.00,9.30277,25.220060,0.000378,25.127827,-2.3276,0.079,9.36701,9.36701
979.00,9.30331,25.220029,0.000379,25.127716,-2.3276,0.079,9.37931,9.37931
980.00,9.30765,25.220137,0.000384,25.127759,-2.3275,0.079,9.39300,9.39300
981.00,9.31669,25.220331,0.000387,25.127827,-2.3274,0.079,9.40419,9.40419
982.00,9.32401,25.220390,0.000386,25.127794,-2.3272,0.079,9.41487,9.41487
983.00,9.33421,25.220411,0.000389,25.127794,-2.3269,0.079,9.42530,9.42530
984.00,9.34347,25.220478,0.000388,25.127834,-2.3266,0.079,9.43501,9.43501
985.00,9.35204,25.220555,0.000388,25.127858,-2.3262,0.079,9.44271,9.44271
986.00,9.36743,25.220540,0.000390,25.127896,-2.3259,0.079,9.45084,9.45084
987.00,9.38002,25.220539,0.000390,25.127902,-2.3256,0.079,9.45798,9.45798
988.00,9.39218,25.220581,0.000391,25.127932,-2.3253,0.079,9.46413,9.46413
989.00,9.40505,25.220601,0.000392,25.127928,-2.3250,0.079,9.46944,9.46944
990.00,9.41812,25.220570,0.000390,25.127823,-2.3249,0.079,9.47441,9.47441
991.00,9.42575,25.220518,0.000386,25.127671,-2.3246,0.080,9.47940,9.47940
992.00,9.43445,25.220569,0.000386,25.127649,-2.3244,0.080,9.48344,9.48344
993.00,9.44345,25.220563,0.000389,25.127596,-2.3242,0.080,9.48733,9.48733
994.00,9.45064,25.220642,0.000392,25.127602,-2.3243,0.080,9.49125,9.49125
995.00,9.45674,25.220667,0.000391,25.127569,-2.3242,0.080,9.49524,9.49524
996.00,9.46234,25.220821,0.000394,25.127621,-2.3241,0.080,9.49852,9.49852
997.00,9.46733,25.220936,0.000395,25.127653,-2.3240,0.080,9.50218,9.50218
998.00,9.47227,25.221041,0.000394,25.127647,-2.3239,0.080,9.50588,9.50588
999.00,9.47713,25.221103,0.000394,25.127685,-2.3236,0.080,9.50867,9.50867
1000.00,9.48165,25.221184,0.000398,25.127745,-2.3233,0.080,9.51095,9.51095
1001.00,9.48574,25.221191,0.000399,25.127777,-2.3230,0.080,9.51262,9.51262
1002.00,9.48977,25.221175,0.000399,25.127713,-2.3227,0.080,9.51333,9.51333
1003.00,9.49317,25.221267,0.000399,25.127828,-2.3224,0.080,9.51389,9.51389
1004.00,9.49621,25.221233,0.000398,25.127698,-2.3221,0.080,9.51523,9.51523
1005.00,9.49857,25.221335,0.000397,25.127732,-2.3220,0.081,9.51659,9.51659
1006.00,9.50142,25.221336,0.000394,25.127653,-2.3220,0.081,9.51850,9.51850
1007.00,9.50419,25.221359,0.000395,25.127667,-2.3218,0.081,9.52099,9.52099
1008.00,9.50643,25.221343,0.000395,25.127588,-2.3215,0.081,9.52221,9.52221
1009.00,9.50857,25.221383,0.000398,25.127686,-2.3212,0.081,9.52293,9.52293
1010.00,9.51054,25.221270,0.000395,25.127657,-2.3207,0.081,9.52303,9.52303
1011.00,9.51244,25.221381,0.000397,25.127741,-2.3204,0.081,9.52278,9.52278
1012.00,9.51434,25.221380,0.000395,25.127698,-2.3202,0.081,9.52363,9.52363
1013.00,9.51607,25.221357,0.000392,25.127616,-2.3200,0.082,9.52453,9.52453
1014.00,9.51756,25.221463,0.000391,25.127684,-2.3198,0.082,9.52503,9.52503
1015.00,9.51856,25.221576,0.000393,25.127670,-2.3197,0.082,9.52613,9.52613
1016.00,9.51969,25.221602,0.000393,25.127644,-2.3194,0.082,9.52684,9.52684
1017.00,9.52063,25.221745,0.000394,25.127764,-2.3192,0.082,9.52651,9.52651
1018.00,9.52150,25.221815,0.000394,25.127863,-2.3190,0.082,9.52710,9.52710
1019.00,9.52239,25.221834,0.000395,25.127808,-2.3188,0.082,9.52794,9.52794
1020.00,9.52310,25.221923,0.000398,25.127880,-2.3185,0.082,9.52802,9.52802
1021.00,9.52378,25.222002,0.000399,25.127939,-2.3184,0.082,9.52874,9.52874
1022.00,9.52468,25.222014,0.000401,25.127904,-2.3183,0.082,9.52948,9.52948
1023.00,9.52547,25.222079,0.000402,25.127882,-2.3183,0.082,9.52929,9.52929
1024.00,9.52594,25.222073,0.000397,25.127848,-2.3183,0.082,9.52850,9.52850
1025.00,9.52629,25.222115,0.000396,25.127838,-2.3183,0.082,9.52888,9.52888
1026.00,9.52678,25.222107,0.000395,25.127796,-2.3181,0.082,9.52964,9.52964
1027.00,9.52718,25.221993,0.000392,25.127725,-2.3179,0.083,9.52980,9.52980
1028.00,9.52752,25.222027,0.000391,25.127755,-2.3177,0.083,9.52981,9.52981
1029.00,9.52776,25.222120,0.000391,25.127804,-2.3175,0.083,9.53000,9.53000
1030.00,9.52803,25.222122,0.000389,25.127798,-2.3174,0.083,9.52962,9.52962
1031.00,9.52817,25.222124,0.000390,25.127767,-2.3172,0.083,9.52763,9.52763
1032.00,9.52808,25.222336,0.000395,25.127866,-2.3169,0.083,9.52598,9.52598
1033.00,9.52790,25.222388,0.000398,25.127823,-2.3166,0.083,9.52508,9.52508
1034.00,9.52782,25.222342,0.000399,25.127742,-2.3164,0.083,9.52475,9.52475
1035.00,9.52781,25.222303,0.000399,25.127668,-2.3162,0.083,9.52457,9.52457
1036.00,9.52785,25.222402,0.000400,25.127707,-2.3161,0.083,9.52576,9.52576
1037.00,9.52798,25.222361,0.000396,25.127663,-2.3161,0.083,9.52680,9.52680
1038.00,9.52801,25.222268,0.000391,25.127562,-2.3159,0.083,9.52766,9.52766
1039.00,9.52783,25.222362,0.000389,25.127626,-2.3155,0.083,9.52774,9.52774
1040.00,9.52772,25.222466,0.000390,25.127656,-2.3152,0.083,9.52787,9.52787
1041.00,9.52781,25.222442,0.000389,25.127649,-2.3148,0.083,9.52832,9.52832
1042.00,9.52779,25.222528,0.000386,25.127693,-2.3144,0.084,9.52936,9.52936
1043.00,9.52820,25.222719,0.000389,25.127814,-2.3143,0.084,9.53103,9.53103
1044.00,9.52864,25.222834,0.000396,25.127815,-2.3142,0.084,9.53281,9.53281
1045.00,9.52892,25.222875,0.000399,25.127843,-2.3139,0.084,9.53374,9.53374
1046.00,9.52893,25.222976,0.000400,25.127893,-2.3137,0.084,9.53384,9.53384
1047.00,9.52890,25.222961,0.000402,25.127786,-2.3135,0.084,9.53379,9.53379
1048.00,9.52914,25.222935,0.000404,25.127767,-2.3132,0.084,9.53333,9.53333
1049.00,9.52949,25.222864,0.000400,25.127748,-2.3129,0.084,9.53350,9.53350
1050.00,9.52981,25.222873,0.000398,25.127720,-2.3127,0.084,9.53364,9.53364
1051.00,9.53014,25.222830,0.000397,25.127667,-2.3124,0.084,9.53349,9.53349
1052.00,9.53065,25.222810,0.000397,25.127708,-2.3122,0.084,9.53409,9.53409
1053.00,9.53139,25.222789,0.000394,25.127679,-2.3121,0.085,9.53518,9.53518
1054.00,9.53215,25.222837,0.000393,25.127667,-2.3119,0.085,9.53577,9.53577
1055.00,9.53274,25.222805,0.000390,25.127640,-2.3117,0.085,9.53690,9.53690
1056.00,9.53327,25.222815,0.000390,25.127595,-2.3116,0.085,9.53829,9.53829
1057.00,9.53373,25.222932,0.000386,25.127653,-2.3114,0.085,9.53862,9.53862
1058.00,9.53417,25.222986,0.000385,25.127631,-2.3111,0.085,9.53821,9.53821
1059.00,9.53486,25.223019,0.000386,25.127629,-2.3109,0.085,9.53859,9.53859
1060.00,9.53542,25.223113,0.000390,25.127674,-2.3107,0.085,9.53831,9.53831
1061.00,9.53585,25.223180,0.000390,25.127713,-2.3105,0.085,9.53854,9.53854
1062.00,9.53620,25.223168,0.000393,25.127655,-2.3102,0.085,9.53868,9.53868
1063.00,9.53624,25.223264,0.000396,25.127717,-2.3101,0.085,9.53795,9.53795
1064.00,9.53615,25.223329,0.000396,25.127693,-2.3098,0.085,9.53704,9.53704
1065.00,9.53641,25.223455,0.000394,25.127697,-2.3097,0.086,9.53765,9.53765
1066.00,9.53688,25.223558,0.000396,25.127742,-2.3095,0.086,9.53827,9.53827
1067.00,9.53745,25.223562,0.000394,25.127672,-2.3095,0.086,9.53943,9.53943
1068.00,9.53788,25.223653,0.000395,25.127734,-2.3093,0.086,9.54091,9.54091
1069.00,9.53811,25.223678,0.000394,25.127757,-2.3091,0.086,9.54102,9.54102
1070.00,9.53817,25.223700,0.000395,25.127770,-2.3087,0.086,9.54041,9.54041
1071.00,9.53851,25.223779,0.000393,25.127756,-2.3084,0.086,9.53998,9.53998
1072.00,9.53897,25.223923,0.000395,25.127873,-2.3080,0.086,9.53956,9.53956
1073.00,9.53906,25.223955,0.000393,25.127851,-2.3078,0.086,9.53900,9.53900
1074.00,9.53903,25.224013,0.000393,25.127866,-2.3075,0.087,9.53937,9.53937
1075.00,9.53897,25.224015,0.000393,25.127818,-2.3073,0.087,9.53948,9.53948
1076.00,9.53901,25.224057,0.000397,25.127841,-2.3072,0.086,9.53936,9.53936
1077.00,9.53914,25.224096,0.000397,25.127824,-2.3071,0.086,9.53953,9.53953
1078.00,9.53946,25.224118,0.000395,25.127745,-2.3069,0.087,9.54036,9.54036
1079.00,9.53948,25.224195,0.000390,25.127678,-2.3067,0.087,9.54137,9.54137
1080.00,9.53981,25.224241,0.000387,25.127667,-2.3065,0.087,9.54264,9.54264
1081.00,9.54021,25.224249,0.000384,25.127599,-2.3063,0.087,9.54354,9.54354
1082.00,9.54039,25.224364,0.000384,25.127622,-2.3060,0.087,9.54363,9.54363
1083.00,9.54079,25.224343,0.000386,25.127563,-2.3059,0.087,9.54406,9.54406
1084.00,9.54133,25.224344,0.000385,25.127604,-2.3059,0.087,9.54411,9.54411
1085.00,9.54150,25.224416,0.000390,25.127655,-2.3058,0.087,9.54348,9.54348
1086.00,9.54154,25.224455,0.000390,25.127692,-2.3056,0.088,9.54329,9.54329
1087.00,9.54155,25.224475,0.000391,25.127730,-2.3054,0.088,9.54325,9.54325
1088.00,9.54154,25.224544,0.000391,25.127818,-2.3051,0.088,9.54303,9.54303
1089.00,9.54179,25.224654,0.000395,25.127864,-2.3047,0.088,9.54305,9.54305
1090.00,9.54207,25.224649,0.000394,25.127802,-2.3044,0.088,9.54310,9.54310
1091.00,9.54228,25.224625,0.000390,25.127733,-2.3041,0.088,9.54328,9.54328
1092.00,9.54239,25.224704,0.000388,25.127682,-2.3039,0.088,9.54340,9.54340
1093.00,9.54255,25.224794,0.000387,25.127725,-2.3037,0.088,9.54303,9.54303
1094.00,9.54267,25.224777,0.000388,25.127711,-2.3035,0.088,9.54272,9.54272
1095.00,9.54281,25.224826,0.000386,25.127749,-2.3033,0.088,9.54197,9.54197
1096.00,9.54277,25.224937,0.000389,25.127800,-2.3031,0.089,9.54113,9.54113
1097.00,9.54282,25.224922,0.000390,25.127812,-2.3029,0.089,9.54079,9.54079
1098.00,9.54275,25.224932,0.000391,25.127806,-2.3026,0.089,9.54095,9.54095
1099.00,9.54275,25.225037,0.000393,25.127830,-2.3023,0.089,9.54107,9.54107
1100.00,9.54278,25.225094,0.000393,25.127839,-2.3020,0.089,9.54253,9.54253
1101.00,9.54271,25.225120,0.000392,25.127820,-2.3017,0.089,9.54318,9.54318
1102.00,9.54270,25.225156,0.000390,25.127803,-2.3016,0.089,9.54394,9.54394
1103.00,9.54253,25.225177,0.000388,25.127702,-2.3016,0.089,9.54454,9.54454
1104.00,9.54255,25.225228,0.000387,25.127689,-2.3016,0.089,9.54312,9.54312
1105.00,9.54243,25.225326,0.000386,25.127662,-2.3017,0.089,9.53991,9.53991
1106.00,9.54231,25.225338,0.000382,25.127650,-2.3017,0.090,9.53423,9.53423
1107.00,9.54207,25.225414,0.000379,25.127700,-2.3014,0.090,9.52450,9.52450
1108.00,9.54213,25.225400,0.000377,25.127726,-2.3012,0.090,9.50891,9.50891
1109.00,9.54311,25.225403,0.000373,25.127732,-2.3009,0.091,9.48850,9.48850
1110.00,9.54386,25.225393,0.000370,25.127820,-2.3006,0.091,9.46427,9.46427
1111.00,9.54400,25.225338,0.000368,25.127813,-2.3004,0.092,9.43887,9.43887
@8,2.0001,4.0, 1110.122 
1112.00,9.54532,25.225258,0.000368,25.127755,-2.3002,0.092,9.41370,9.41370
1113.00,9.54195,25.225303,0.000368,25.127741,-2.3000,0.092,9.39272,9.39272
1114.00,9.53689,25.225358,0.000370,25.127779,-2.2998,0.092,9.37832,9.37832
1115.00,9.52906,25.225281,0.000373,25.127634,-2.2995,0.092,9.36929,9.36929
1116.00,9.51474,25.225339,0.000374,25.127634,-2.2993,0.092,9.36486,9.36486
1117.00,9.49667,25.225444,0.000376,25.127641,-2.2990,0.092,9.36402,9.36402
1118.00,9.46778,25.225520,0.000372,25.127735,-2.2988,0.092,9.36385,9.36385
1119.00,9.43416,25.225438,0.000370,25.127608,-2.2984,0.092,9.36328,9.36328
1120.00,9.40797,25.225614,0.000372,25.127735,-2.2982,0.093,9.36179,9.36179
1121.00,9.38778,25.225684,0.000374,25.127762,-2.2980,0.093,9.35964,9.35964
1122.00,9.37099,25.225652,0.000373,25.127752,-2.2978,0.093,9.35640,9.35640
1123.00,9.36313,25.225701,0.000376,25.127721,-2.2976,0.093,9.35443,9.35443
1124.00,9.36193,25.225734,0.000378,25.127740,-2.2974,0.093,9.35361,9.35361
1125.00,9.36285,25.225722,0.000379,25.127637,-2.2971,0.093,9.35512,9.35512
1126.00,9.36557,25.225801,0.000378,25.127656,-2.2968,0.093,9.35851,9.35851
1127.00,9.36667,25.225834,0.000376,25.127666,-2.2967,0.093,9.36496,9.36496
1128.00,9.36218,25.225773,0.000375,25.127636,-2.2966,0.093,9.37243,9.37243
1129.00,9.35908,25.225768,0.000374,25.127679,-2.2965,0.093,9.38112,9.38112
1130.00,9.35551,25.225776,0.000369,25.127717,-2.2963,0.094,9.39076,9.39076
1131.00,9.35468,25.225858,0.000370,25.127699,-2.2962,0.094,9.40071,9.40071
1132.00,9.35071,25.225942,0.000371,25.127646,-2.2959,0.094,9.41018,9.41018
1133.00,9.35214,25.226152,0.000376,25.127680,-2.2954,0.094,9.41986,9.41986
1134.00,9.35512,25.226282,0.000379,25.127673,-2.2951,0.094,9.42874,9.42874
1135.00,9.36295,25.226298,0.000380,25.127645,-2.2949,0.094,9.43713,9.43713
1136.00,9.37187,25.226257,0.000381,25.127654,-2.2947,0.094,9.44505,9.44505
1137.00,9.38271,25.226317,0.000386,25.127756,-2.2946,0.094,9.45229,9.45229
1138.00,9.38965,25.226168,0.000383,25.127687,-2.2945,0.094,9.45989,9.45989
1139.00,9.39857,25.226299,0.000389,25.127751,-2.2944,0.094,9.46800,9.46800
1140.00,9.41101,25.226400,0.000395,25.127826,-2.2943,0.094,9.47460,9.47460
1141.00,9.42107,25.226494,0.000396,25.127786,-2.2942,0.094,9.48063,9.48063
1142.00,9.43034,25.226566,0.000395,25.127773,-2.2941,0.094,9.48656,9.48656
1143.00,9.43727,25.226683,0.000399,25.127841,-2.2941,0.094,9.49036,9.49036
1144.00,9.44493,25.226671,0.000394,25.127801,-2.2940,0.094,9.49444,9.49444
1145.00,9.45244,25.226765,0.000393,25.127789,-2.2938,0.095,9.49772,9.49772
1146.00,9.45979,25.226808,0.000392,25.127752,-2.2935,0.095,9.50077,9.50077
1147.00,9.46654,25.226808,0.000392,25.127623,-2.2933,0.095,9.50419,9.50419
1148.00,9.47229,25.226887,0.000392,25.127606,-2.2928,0.095,9.50765,9.50765
1149.00,9.47714,25.226872,0.000391,25.127523,-2.2924,0.095,9.50964,9.50964
1150.00,9.48185,25.226854,0.000389,25.127451,-2.2919,0.095,9.51293,9.51293
1151.00,9.48662,25.226869,0.000389,25.127475,-2.2916,0.095,9.51572,9.51572
1152.00,9.49077,25.226947,0.000390,25.127577,-2.2914,0.095,9.51725,9.51725
1153.00,9.49517,25.226991,0.000389,25.127551,-2.2912,0.096,9.51933,9.51933
1154.00,9.49844,25.227016,0.000390,25.127565,-2.2911,0.096,9.52124,9.52124
1155.00,9.50212,25.227123,0.000393,25.127655,-2.2911,0.096,9.52244,9.52244
1156.00,9.50509,25.227139,0.000396,25.127643,-2.2909,0.096,9.52301,9.52301
1157.00,9.50746,25.227187,0.000397,25.127634,-2.2906,0.096,9.52399,9.52399
1158.00,9.50998,25.227203,0.000400,25.127630,-2.2903,0.096,9.52408,9.52408
1159.00,9.51216,25.227227,0.000400,25.127657,-2.2900,0.096,9.52400,9.52400
1160.00,9.51365,25.227164,0.000401,25.127579,-2.2899,0.096,9.52424,9.52424
1161.00,9.51545,25.227218,0.000399,25.127631,-2.2896,0.096,9.52618,9.52618
1162.00,9.51743,25.227149,0.000398,25.127601,-2.2893,0.096,9.52792,9.52792
1163.00,9.51934,25.227078,0.000396,25.127576,-2.2891,0.096,9.53002,9.53002
1164.00,9.52108,25.227150,0.000398,25.127654,-2.2889,0.096,9.53246,9.53246
1165.00,9.52266,25.227204,0.000398,25.127704,-2.2887,0.096,9.53456,9.53456
1166.00,9.52435,25.227249,0.000396,25.127701,-2.2887,0.096,9.53548,9.53548
1167.00,9.52571,25.227310,0.000393,25.127709,-2.2887,0.097,9.53585,9.53585
1168.00,9.52682,25.227457,0.000393,25.127744,-2.2884,0.097,9.53583,9.53583
1169.00,9.52804,25.227470,0.000389,25.127677,-2.2882,0.097,9.53514,9.53514
1170.00,9.52900,25.227472,0.000389,25.127603,-2.2880,0.097,9.53494,9.53494
1171.00,9.52958,25.227409,0.000392,25.127513,-2.2877,0.097,9.53521,9.53521
1172.00,9.53051,25.227489,0.000394,25.127530,-2.2874,0.097,9.53658,9.53658
1173.00,9.53146,25.227589,0.000397,25.127627,-2.2872,0.097,9.53718,9.53718
1174.00,9.53206,25.227695,0.000398,25.127709,-2.2868,0.097,9.53786,9.53786
1175.00,9.53262,25.227835,0.000395,25.127810,-2.2865,0.097,9.53795,9.53795
1176.00,9.53323,25.227965,0.000394,25.127907,-2.2862,0.097,9.53738,9.53738
1177.00,9.53385,25.228094,0.000397,25.127954,-2.2860,0.097,9.53642,9.53642
1178.00,9.53453,25.228090,0.000393,25.127863,-2.2858,0.097,9.53672,9.53672
1179.00,9.53552,25.228166,0.000394,25.127854,-2.2856,0.097,9.53642,9.53642
1180.00,9.53601,25.228200,0.000395,25.127841,-2.2854,0.097,9.53657,9.53657
1181.00,9.53617,25.228294,0.000396,25.127874,-2.2850,0.098,9.53637,9.53637
1182.00,9.53624,25.228277,0.000396,25.127896,-2.2848,0.098,9.53515,9.53515
1183.00,9.53595,25.228277,0.000395,25.127870,-2.2845,0.098,9.53396,9.53396
1184.00,9.53586,25.228236,0.000395,25.127839,-2.2841,0.098,9.53395,9.53395
1185.00,9.53585,25.228325,0.000394,25.127869,-2.2839,0.098,9.53386,9.53386
1186.00,9.53582,25.228358,0.000391,25.127819,-2.2837,0.098,9.53422,9.53422
1187.00,9.53590,25.228387,0.000391,25.127797,-2.2836,0.098,9.53603,9.53603
1188.00,9.53624,25.228410,0.000394,25.127844,-2.2834,0.098,9.53772,9.53772
1189.00,9.53661,25.228450,0.000392,25.127832,-2.2832,0.098,9.53905,9.53905
1190.00,9.53698,25.228350,0.000390,25.127756,-2.2828,0.099,9.53999,9.53999
1191.00,9.53718,25.228346,0.000392,25.127793,-2.2825,0.099,9.54074,9.54074
1192.00,9.53715,25.228374,0.000392,25.127728,-2.2823,0.099,9.54076,9.54076
1193.00,9.53717,25.228448,0.000391,25.127720,-2.2822,0.099,9.54086,9.54086
1194.00,9.53748,25.228485,0.000392,25.127681,-2.2822,0.099,9.54107,9.54107
1195.00,9.53786,25.228516,0.000393,25.127695,-2.2821,0.099,9.54198,9.54198
1196.00,9.53842,25.228485,0.000392,25.127616,-2.2819,0.099,9.54349,9.54349
1197.00,9.53892,25.228527,0.000390,25.127710,-2.2816,0.099,9.54436,9.54436
1198.00,9.53926,25.228474,0.000385,25.127676,-2.2812,0.099,9.54498,9.54498
1199.00,9.53952,25.228432,0.000384,25.127635,-2.2807,0.099,9.54490,9.54490
1200.00,9.53981,25.228444,0.000386,25.127559,-2.2803,0.099,9.54357,9.54357
1201.00,9.53998,25.228530,0.000390,25.127562,-2.2801,0.100,9.54217,9.54217
1202.00,9.54027,25.228596,0.000390,25.127547,-2.2799,0.100,9.54061,9.54061
1203.00,9.54061,25.228768,0.000397,25.127616,-2.2798,0.100,9.53967,9.53967
1204.00,9.54097,25.228922,0.000401,25.127742,-2.2797,0.100,9.53961,9.53961
1205.00,9.54130,25.229025,0.000404,25.127827,-2.2796,0.100,9.54017,9.54017
1206.00,9.54162,25.229103,0.000404,25.127885,-2.2795,0.100,9.54038,9.54038
1207.00,9.54177,25.229113,0.000404,25.127835,-2.2793,0.100,9.54196,9.54196
1208.00,9.54208,25.229118,0.000402,25.127832,-2.2791,0.100,9.54357,9.54357
1209.00,9.54248,25.229105,0.000401,25.127786,-2.2791,0.100,9.54483,9.54483
1210.00,9.54259,25.229252,0.000402,25.127857,-2.2791,0.100,9.54471,9.54471
1211.00,9.54264,25.229292,0.000401,25.127873,-2.2789,0.100,9.54483,9.54483
1212.00,9.54276,25.229288,0.000402,25.127860,-2.2786,0.100,9.54418,9.54418
1213.00,9.54281,25.229283,0.000400,25.127779,-2.2783,0.100,9.54329,9.54329
1214.00,9.54300,25.229293,0.000399,25.127727,-2.2779,0.100,9.54299,9.54299
1215.00,9.54312,25.229245,0.000395,25.127631,-2.2775,0.100,9.54398,9.54398
1216.00,9.54307,25.229286,0.000389,25.127631,-2.2774,0.101,9.54457,9.54457
1217.00,9.54305,25.229349,0.000386,25.127589,-2.2774,0.101,9.54561,9.54561
1218.00,9.54314,25.229459,0.000388,25.127628,-2.2773,0.101,9.54726,9.54726
1219.00,9.54373,25.229465,0.000387,25.127593,-2.2772,0.101,9.54841,9.54841
1220.00,9.54426,25.229426,0.000386,25.127607,-2.2768,0.101,9.54947,9.54947
1221.00,9.54486,25.229388,0.000391,25.127649,-2.2762,0.101,9.55071,9.55071
1222.00,9.54542,25.229308,0.000391,25.127610,-2.2757,0.101,9.55094,9.55094
1223.00,9.54581,25.229332,0.000389,25.127604,-2.2754,0.102,9.54978,9.54978
1224.00,9.54606,25.229468,0.000391,25.127675,-2.2750,0.102,9.54834,9.54834
1225.00,9.54623,25.229639,0.000394,25.127746,-2.2749,0.102,9.54731,9.54731
1226.00,9.54661,25.229667,0.000393,25.127630,-2.2748,0.102,9.54728,9.54728
1227.00,9.54703,25.229855,0.000400,25.127762,-2.2748,0.102,9.54795,9.54795
1228.00,9.54732,25.229760,0.000401,25.127736,-2.2747,0.102,9.54947,9.54947
1229.00,9.54763,25.229726,0.000399,25.127734,-2.2745,0.102,9.55134,9.55134
1230.00,9.54792,25.229713,0.000397,25.127665,-2.2742,0.102,9.55180,9.55180
1231.00,9.54838,25.229790,0.000396,25.127626,-2.2739,0.102,9.55188,9.55188
1232.00,9.54887,25.229766,0.000394,25.127523,-2.2736,0.102,9.55204,9.55204
1233.00,9.54943,25.229894,0.000392,25.127525,-2.2734,0.102,9.55135,9.55135
1234.00,9.54979,25.230022,0.000395,25.127547,-2.2733,0.102,9.55131,9.55131
1235.00,9.55009,25.230040,0.000396,25.127551,-2.2733,0.102,9.55275,9.55275
1236.00,9.55056,25.230025,0.000398,25.127558,-2.2733,0.102,9.55306,9.55306
1237.00,9.55086,25.230069,0.000394,25.127593,-2.2731,0.102,9.55167,9.55167
1238.00,9.55060,25.230053,0.000395,25.127581,-2.2729,0.102,9.55127,9.55127
1239.00,9.55052,25.230017,0.000393,25.127546,-2.2726,0.102,9.55141,9.55141
1240.00,9.55069,25.230046,0.000395,25.127566,-2.2722,0.102,9.55112,9.55112
1241.00,9.55071,25.230124,0.000391,25.127675,-2.2718,0.103,9.55041,9.55041
1242.00,9.55069,25.230124,0.000392,25.127620,-2.2716,0.103,9.55160,9.55160
1243.00,9.55101,25.230140,0.000388,25.127596,-2.2713,0.103,9.55277,9.55277
1244.00,9.55158,25.230212,0.000390,25.127640,-2.2711,0.103,9.55279,9.55279
1245.00,9.55197,25.230223,0.000385,25.127575,-2.2711,0.103,9.55277,9.55277
1246.00,9.55213,25.230291,0.000390,25.127507,-2.2709,0.103,9.55379,9.55379
1247.00,9.55221,25.230336,0.000390,25.127520,-2.2707,0.103,9.55381,9.55381
1248.00,9.55210,25.230497,0.000391,25.127576,-2.2706,0.103,9.55371,9.55371
1249.00,9.55217,25.230540,0.000388,25.127552,-2.2705,0.104,9.55322,9.55322
1250.00,9.55229,25.230535,0.000389,25.127559,-2.2703,0.104,9.55281,9.55281
1251.00,9.55238,25.230559,0.000388,25.127651,-2.2702,0.104,9.55206,9.55206
1252.00,9.55230,25.230611,0.000389,25.127714,-2.2701,0.104,9.55200,9.55200
1253.00,9.55236,25.230573,0.000391,25.127703,-2.2699,0.104,9.55106,9.55106
1254.00,9.55214,25.230634,0.000392,25.127720,-2.2697,0.104,9.54921,9.54921
1255.00,9.55274,25.230765,0.000392,25.127811,-2.2696,0.104,9.54660,9.54660
1256.00,9.55272,25.230780,0.000389,25.127766,-2.2694,0.104,9.54289,9.54289
1257.00,9.55293,25.230805,0.000385,25.127779,-2.2691,0.105,9.53740,9.53740
1258.00,9.55280,25.230825,0.000381,25.127792,-2.2686,0.105,9.52900,9.52900
1259.00,9.55222,25.230824,0.000374,25.127776,-2.2681,0.106,9.51805,9.51805
1260.00,9.55181,25.230783,0.000370,25.127673,-2.2675,0.106,9.50340,9.50340
1261.00,9.55104,25.230830,0.000366,25.127641,-2.2671,0.106,9.48693,9.48693
@9,2.0001,4.0, 1260.073 
1262.00,9.55074,25.230808,0.000364,25.127548,-2.2669,0.106,9.47059,9.47059
1263.00,9.54705,25.230873,0.000363,25.127508,-2.2668,0.107,9.45645,9.45645
1264.00,9.54273,25.230967,0.000364,25.127501,-2.2667,0.107,9.44610,9.44610
1265.00,9.53796,25.231028,0.000367,25.127549,-2.2668,0.107,9.44046,9.44046
1266.00,9.53288,25.231075,0.000367,25.127526,-2.2668,0.107,9.43815,9.43815
1267.00,9.52435,25.231184,0.000368,25.127541,-2.2667,0.107,9.43768,9.43768
1268.00,9.50640,25.231246,0.000373,25.127551,-2.2664,0.107,9.43775,9.43775
1269.00,9.48728,25.231299,0.000373,25.127568,-2.2662,0.107,9.43648,9.43648
1270.00,9.46590,25.231390,0.000375,25.127600,-2.2658,0.107,9.43335,9.43335
1271.00,9.45065,25.231323,0.000377,25.127539,-2.2654,0.107,9.42862,9.42862
1272.00,9.44293,25.231340,0.000378,25.127578,-2.2652,0.107,9.42290,9.42290
1273.00,9.43643,25.231334,0.000377,25.127564,-2.2650,0.107,9.41724,9.41724
1274.00,9.43534,25.231206,0.000382,25.127510,-2.2647,0.107,9.41284,9.41284
1275.00,9.43773,25.231064,0.000380,25.127411,-2.2644,0.107,9.41069,9.41069
1276.00,9.43913,25.231102,0.000381,25.127471,-2.2642,0.107,9.41060,9.41060
1277.00,9.43873,25.231055,0.000379,25.127387,-2.2639,0.108,9.41261,9.41261
1278.00,9.43610,25.231057,0.000379,25.127346,-2.2637,0.108,9.41641,9.41641
1279.00,9.42918,25.231217,0.000380,25.127308,-2.2635,0.108,9.42117,9.42117
1280.00,9.42190,25.231405,0.000382,25.127326,-2.2634,0.108,9.42674,9.42674
1281.00,9.41553,25.231534,0.000384,25.127270,-2.2632,0.108,9.43256,9.43256
1282.00,9.41195,25.231695,0.000386,25.127346,-2.2630,0.108,9.43822,9.43822
1283.00,9.40764,25.231773,0.000385,25.127411,-2.2627,0.108,9.44475,9.44475
1284.00,9.40736,25.231754,0.000385,25.127467,-2.2624,0.108,9.45118,9.45118
1285.00,9.41114,25.231703,0.000383,25.127460,-2.2620,0.109,9.45659,9.45659
1286.00,9.41497,25.231800,0.000383,25.127563,-2.2616,0.109,9.46166,9.46166
1287.00,9.42196,25.231910,0.000384,25.127613,-2.2613,0.109,9.46630,9.46630
1288.00,9.42652,25.232025,0.000386,25.127609,-2.2610,0.109,9.47180,9.47180
1289.00,9.43115,25.232088,0.000386,25.127578,-2.2608,0.109,9.47711,9.47711
1290.00,9.43840,25.232204,0.000390,25.127605,-2.2608,0.109,9.48169,9.48169
1291.00,9.44461,25.232119,0.000390,25.127491,-2.2606,0.109,9.48722,9.48722
1292.00,9.45125,25.232083,0.000391,25.127467,-2.2604,0.109,9.49363,9.49363
1293.00,9.45632,25.232115,0.000391,25.127483,-2.2602,0.109,9.49759,9.49759
1294.00,9.46103,25.232095,0.000388,25.127452,-2.2598,0.109,9.50097,9.50097
1295.00,9.46692,25.232163,0.000389,25.127495,-2.2596,0.109,9.50546,9.50546
1296.00,9.47226,25.232210,0.000390,25.127530,-2.2594,0.109,9.50847,9.50847
1297.00,9.47709,25.232218,0.000389,25.127486,-2.2592,0.109,9.51015,9.51015
1298.00,9.48236,25.232235,0.000391,25.127475,-2.2591,0.109,9.51291,9.51291
1299.00,9.48672,25.232386,0.000393,25.127600,-2.2589,0.109,9.51646,9.51646
1300.00,9.49093,25.232377,0.000392,25.127551,-2.2587,0.110,9.51930,9.51930
1301.00,9.49472,25.232475,0.000392,25.127631,-2.2585,0.110,9.52235,9.52235
1302.00,9.49856,25.232531,0.000394,25.127687,-2.2583,0.110,9.52568,9.52568
1303.00,9.50228,25.232507,0.000394,25.127644,-2.2579,0.110,9.52830,9.52830
1304.00,9.50614,25.232471,0.000392,25.127568,-2.2578,0.110,9.53063,9.53063
1305.00,9.50958,25.232452,0.000391,25.127542,-2.2576,0.110,9.53293,9.53293
1306.00,9.51287,25.232454,0.000391,25.127481,-2.2573,0.110,9.53469,9.53469
1307.00,9.51585,25.232511,0.000391,25.127477,-2.2570,0.110,9.53624,9.53624
1308.00,9.51858,25.232608,0.000391,25.127554,-2.2569,0.110,9.53694,9.53694
1309.00,9.52089,25.232661,0.000394,25.127542,-2.2568,0.110,9.53715,9.53715
1310.00,9.52329,25.232756,0.000395,25.127542,-2.2565,0.110,9.53813,9.53813
1311.00,9.52540,25.232837,0.000394,25.127582,-2.2562,0.110,9.53894,9.53894
1312.00,9.52714,25.232866,0.000396,25.127553,-2.2559,0.110,9.53902,9.53902
1313.00,9.52866,25.232825,0.000393,25.127471,-2.2558,0.111,9.53883,9.53883
1314.00,9.53009,25.232739,0.000394,25.127412,-2.2556,0.111,9.53945,9.53945
1315.00,9.53169,25.232793,0.000396,25.127482,-2.2554,0.111,9.53952,9.53952
1316.00,9.53319,25.232721,0.000396,25.127412,-2.2553,0.111,9.53969,9.53969
1317.00,9.53461,25.232699,0.000393,25.127367,-2.2551,0.111,9.54027,9.54027
1318.00,9.53588,25.232853,0.000396,25.127433,-2.2548,0.111,9.54211,9.54211
1319.00,9.53722,25.232946,0.000393,25.127417,-2.2546,0.111,9.54408,9.54408
1320.00,9.53844,25.232983,0.000390,25.127418,-2.2544,0.111,9.54569,9.54569
1321.00,9.53960,25.233074,0.000388,25.127433,-2.2542,0.111,9.54725,9.54725
1322.00,9.54064,25.233182,0.000390,25.127487,-2.2541,0.112,9.54835,9.54835
1323.00,9.54132,25.233173,0.000392,25.127507,-2.2539,0.112,9.54868,9.54868
1324.00,9.54197,25.233195,0.000393,25.127534,-2.2538,0.112,9.54848,9.54848
1325.00,9.54259,25.233228,0.000393,25.127521,-2.2537,0.112,9.54836,9.54836
1326.00,9.54325,25.233271,0.000396,25.127522,-2.2536,0.112,9.54815,9.54815
1327.00,9.54377,25.233325,0.000398,25.127557,-2.2534,0.112,9.54851,9.54851
1328.00,9.54433,25.233391,0.000398,25.127580,-2.2532,0.112,9.54850,9.54850
1329.00,9.54478,25.233471,0.000400,25.127634,-2.2529,0.112,9.54756,9.54756
1330.00,9.54500,25.233465,0.000399,25.127594,-2.2525,0.112,9.54679,9.54679
1331.00,9.54524,25.233544,0.000396,25.127662,-2.2521,0.112,9.54688,9.54688
1332.00,9.54577,25.233517,0.000395,25.127586,-2.2520,0.112,9.54708,9.54708
1333.00,9.54632,25.233494,0.000392,25.127509,-2.2518,0.112,9.54728,9.54728
1334.00,9.54687,25.233612,0.000392,25.127562,-2.2517,0.112,9.54821,9.54821
1335.00,9.54722,25.233768,0.000395,25.127697,-2.2516,0.113,9.54869,9.54869
1336.00,9.54758,25.233800,0.000399,25.127659,-2.2514,0.112,9.54861,9.54861
1337.00,9.54778,25.233737,0.000398,25.127677,-2.2512,0.113,9.54760,9.54760
1338.00,9.54783,25.233735,0.000397,25.127677,-2.2511,0.113,9.54686,9.54686
1339.00,9.54788,25.233810,0.000401,25.127762,-2.2510,0.113,9.54735,9.54735
1340.00,9.54794,25.233768,0.000401,25.127691,-2.2507,0.113,9.54796,9.54796
1341.00,9.54804,25.233827,0.000401,25.127680,-2.2506,0.113,9.54879,9.54879
1342.00,9.54814,25.233978,0.000402,25.127720,-2.2502,0.113,9.54977,9.54977
1343.00,9.54834,25.234019,0.000402,25.127739,-2.2499,0.113,9.55095,9.55095
1344.00,9.54841,25.233974,0.000396,25.127608,-2.2497,0.113,9.55032,9.55032
1345.00,9.54840,25.234045,0.000395,25.127587,-2.2495,0.113,9.55036,9.55036
1346.00,9.54855,25.234053,0.000393,25.127586,-2.2493,0.114,9.55031,9.55031
1347.00,9.54871,25.234136,0.000394,25.127598,-2.2492,0.114,9.55064,9.55064
1348.00,9.54896,25.234227,0.000395,25.127611,-2.2490,0.114,9.55166,9.55166
1349.00,9.54949,25.234177,0.000395,25.127557,-2.2487,0.114,9.55343,9.55343
1350.00,9.55001,25.234206,0.000394,25.127547,-2.2486,0.114,9.55456,9.55456
1351.00,9.55065,25.234203,0.000396,25.127565,-2.2485,0.114,9.55556,9.55556
1352.00,9.55096,25.234219,0.000398,25.127598,-2.2484,0.114,9.55630,9.55630
1353.00,9.55123,25.234230,0.000401,25.127597,-2.2484,0.114,9.55591,9.55591
1354.00,9.55144,25.234381,0.000404,25.127754,-2.2483,0.114,9.55500,9.55500
1355.00,9.55170,25.234395,0.000405,25.127716,-2.2481,0.114,9.55459,9.55459
1356.00,9.55203,25.234492,0.000401,25.127686,-2.2479,0.114,9.55446,9.55446
1357.00,9.55259,25.234535,0.000397,25.127650,-2.2477,0.115,9.55488,9.55488
1358.00,9.55327,25.234625,0.000394,25.127680,-2.2475,0.115,9.55604,9.55604
1359.00,9.55386,25.234619,0.000393,25.127565,-2.2472,0.115,9.55736,9.55736
1360.00,9.55417,25.234710,0.000399,25.127639,-2.2469,0.115,9.55780,9.55780
1361.00,9.55449,25.234724,0.000402,25.127644,-2.2465,0.115,9.55817,9.55817
1362.00,9.55479,25.234805,0.000403,25.127665,-2.2462,0.115,9.55786,9.55786
1363.00,9.55504,25.234823,0.000404,25.127623,-2.2460,0.115,9.55719,9.55719
1364.00,9.55539,25.234901,0.000405,25.127663,-2.2458,0.115,9.55669,9.55669
1365.00,9.55576,25.234919,0.000402,25.127660,-2.2459,0.115,9.55678,9.55678
1366.00,9.55617,25.234976,0.000402,25.127721,-2.2459,0.115,9.55771,9.55771
1367.00,9.55677,25.234970,0.000401,25.127748,-2.2458,0.115,9.55909,9.55909
1368.00,9.55721,25.235018,0.000400,25.127773,-2.2457,0.115,9.56027,9.56027
1369.00,9.55752,25.235117,0.000403,25.127830,-2.2455,0.115,9.56159,9.56159
1370.00,9.55777,25.235124,0.000402,25.127830,-2.2452,0.115,9.56220,9.56220
1371.00,9.55790,25.235141,0.000401,25.127801,-2.2450,0.115,9.56172,9.56172
1372.00,9.55819,25.235044,0.000401,25.127667,-2.2447,0.115,9.56163,9.56163
1373.00,9.55855,25.235099,0.000404,25.127704,-2.2444,0.115,9.56143,9.56143
1374.00,9.55892,25.234956,0.000395,25.127579,-2.2443,0.116,9.56107,9.56107
1375.00,9.55929,25.234939,0.000394,25.127510,-2.2442,0.116,9.56098,9.56098
1376.00,9.55957,25.234980,0.000392,25.127530,-2.2440,0.116,9.56112,9.56112
1377.00,9.55970,25.235113,0.000390,25.127610,-2.2439,0.116,9.56044,9.56044
1378.00,9.55975,25.235171,0.000386,25.127623,-2.2437,0.116,9.56005,9.56005
1379.00,9.55983,25.235264,0.000386,25.127671,-2.2435,0.116,9.56054,9.56054
1380.00,9.56018,25.235385,0.000388,25.127754,-2.2433,0.117,9.56142,9.56142
1381.00,9.56046,25.235373,0.000388,25.127682,-2.2431,0.117,9.56171,9.56171
1382.00,9.56069,25.235379,0.000386,25.127527,-2.2429,0.117,9.56232,9.56232
1383.00,9.56113,25.235459,0.000385,25.127534,-2.2429,0.117,9.56367,9.56367
1384.00,9.56148,25.235637,0.000386,25.127609,-2.2428,0.117,9.56338,9.56338
1385.00,9.56175,25.235564,0.000382,25.127472,-2.2427,0.117,9.56247,9.56247
1386.00,9.56168,25.235716,0.000383,25.127612,-2.2424,0.117,9.56171,9.56171
1387.00,9.56164,25.235868,0.000387,25.127865,-2.2423,0.117,9.56249,9.56249
1388.00,9.56179,25.235823,0.000387,25.127813,-2.2420,0.118,9.56216,9.56216
1389.00,9.56176,25.235817,0.000391,25.127771,-2.2417,0.117,9.56170,9.56170
1390.00,9.56174,25.236001,0.000399,25.127932,-2.2416,0.117,9.56253,9.56253
1391.00,9.56200,25.236016,0.000401,25.127866,-2.2414,0.117,9.56383,9.56383
1392.00,9.56212,25.235953,0.000399,25.127719,-2.2412,0.117,9.56339,9.56339
1393.00,9.56225,25.236009,0.000399,25.127669,-2.2412,0.117,9.56358,9.56358
1394.00,9.56247,25.236031,0.000392,25.127645,-2.2412,0.118,9.56442,9.56442
1395.00,9.56261,25.236046,0.000387,25.127633,-2.2412,0.118,9.56379,9.56379
1396.00,9.56253,25.236094,0.000385,25.127637,-2.2411,0.118,9.56277,9.56277
1397.00,9.56251,25.236182,0.000387,25.127691,-2.2410,0.118,9.56200,9.56200
1398.00,9.56258,25.236168,0.000389,25.127710,-2.2407,0.119,9.56076,9.56076
1399.00,9.56248,25.236153,0.000391,25.127663,-2.2404,0.119,9.56020,9.56020
1400.00,9.56240,25.236204,0.000394,25.127663,-2.2402,0.119,9.56082,9.56082
1401.00,9.56252,25.236239,0.000394,25.127649,-2.2400,0.119,9.56232,9.56232
1402.00,9.56273,25.236217,0.000395,25.127602,-2.2400,0.118,9.56361,9.56361
1403.00,9.56265,25.236309,0.000394,25.127647,-2.2400,0.119,9.56442,9.56442
1404.00,9.56293,25.236357,0.000395,25.127669,-2.2398,0.119,9.56355,9.56355
1405.00,9.56285,25.236411,0.000392,25.127653,-2.2396,0.119,9.56318,9.56318
1406.00,9.56293,25.236406,0.000391,25.127627,-2.2395,0.119,9.56211,9.56211
1407.00,9.56262,25.236489,0.000386,25.127648,-2.2393,0.119,9.56002,9.56002
1408.00,9.56219,25.236466,0.000381,25.127564,-2.2390,0.120,9.55768,9.55768
1409.00,9.56250,25.236496,0.000379,25.127608,-2.2389,0.120,9.55390,9.55390
1410.00,9.56426,25.236369,0.000376,25.127586,-2.2387,0.120,9.54674,9.54674
1411.00,9.56691,25.236354,0.000374,25.127604,-2.2384,0.120,9.53801,9.53801
@10,2.0001,4.0, 1410.002 
1412.00,9.56583,25.236373,0.000374,25.127638,-2.2382,0.121,9.52982,9.52982
1413.00,9.56251,25.236424,0.000372,25.127679,-2.2381,0.121,9.52201,9.52201
1414.00,9.56198,25.236490,0.000372,25.127690,-2.2379,0.121,9.51642,9.51642
1415.00,9.55917,25.236615,0.000371,25.127652,-2.2376,0.121,9.51347,9.51347
1416.00,9.55563,25.236645,0.000372,25.127624,-2.2374,0.121,9.51257,9.51257
1417.00,9.55361,25.236653,0.000372,25.127613,-2.2373,0.122,9.51293,9.51293
1418.00,9.54827,25.236690,0.000375,25.127603,-2.2373,0.122,9.51329,9.51329
1419.00,9.53794,25.236658,0.000374,25.127505,-2.2372,0.122,9.51331,9.51331
1420.00,9.52664,25.236613,0.000371,25.127413,-2.2371,0.122,9.51199,9.51199
1421.00,9.52026,25.236711,0.000372,25.127443,-2.2371,0.122,9.50868,9.50868
1422.00,9.51695,25.236726,0.000372,25.127412,-2.2371,0.122,9.50434,9.50434
1423.00,9.51599,25.236731,0.000372,25.127435,-2.2370,0.122,9.49969,9.49969
1424.00,9.51558,25.236721,0.000373,25.127495,-2.2369,0.122,9.49487,9.49487
1425.00,9.51400,25.236893,0.000378,25.127738,-2.2368,0.122,9.49175,9.49175
1426.00,9.51126,25.236887,0.000383,25.127713,-2.2369,0.122,9.49069,9.49069
1427.00,9.50823,25.236982,0.000386,25.127770,-2.2369,0.122,9.49014,9.49014
1428.00,9.50576,25.237046,0.000387,25.127835,-2.2367,0.122,9.49146,9.49146
1429.00,9.50409,25.237096,0.000387,25.127816,-2.2366,0.122,9.49379,9.49379
1430.00,9.50264,25.237012,0.000387,25.127652,-2.2365,0.122,9.49581,9.49581
1431.00,9.50097,25.237110,0.000386,25.127690,-2.2363,0.123,9.49910,9.49910
1432.00,9.49882,25.237131,0.000388,25.127612,-2.2360,0.123,9.50267,9.50267
1433.00,9.49644,25.237197,0.000389,25.127563,-2.2358,0.123,9.50568,9.50568
1434.00,9.49422,25.237354,0.000391,25.127599,-2.2356,0.123,9.50908,9.50908
1435.00,9.49386,25.237463,0.000393,25.127652,-2.2356,0.123,9.51228,9.51228
1436.00,9.49460,25.237533,0.000392,25.127666,-2.2353,0.123,9.51451,9.51451
1437.00,9.49578,25.237549,0.000393,25.127700,-2.2352,0.123,9.51741,9.51741
1438.00,9.49795,25.237494,0.000395,25.127631,-2.2352,0.123,9.52042,9.52042
1439.00,9.50017,25.237397,0.000396,25.127592,-2.2351,0.123,9.52324,9.52324
1440.00,9.50277,25.237373,0.000395,25.127580,-2.2350,0.123,9.52677,9.52677
1441.00,9.50576,25.237338,0.000397,25.127609,-2.2349,0.123,9.52945,9.52945
1442.00,9.50865,25.237427,0.000396,25.127675,-2.2348,0.123,9.53206,9.53206
1443.00,9.51144,25.237455,0.000395,25.127708,-2.2347,0.123,9.53417,9.53417
1444.00,9.51441,25.237584,0.000394,25.127741,-2.2346,0.124,9.53615,9.53615
1445.00,9.51737,25.237681,0.000396,25.127764,-2.2344,0.124,9.53754,9.53754
1446.00,9.52003,25.237728,0.000392,25.127707,-2.2342,0.124,9.53973,9.53973
1447.00,9.52253,25.237738,0.000389,25.127628,-2.2341,0.124,9.54200,9.54200
1448.00,9.52515,25.237914,0.000389,25.127723,-2.2341,0.124,9.54395,9.54395
1449.00,9.52792,25.237899,0.000389,25.127741,-2.2340,0.124,9.54610,9.54610
1450.00,9.53020,25.238052,0.000388,25.127799,-2.2340,0.124,9.54738,9.54738
1451.00,9.53243,25.238039,0.000390,25.127754,-2.2339,0.124,9.54824,9.54824
1452.00,9.53423,25.238161,0.000392,25.127879,-2.2339,0.124,9.54804,9.54804
1453.00,9.53615,25.238037,0.000393,25.127784,-2.2338,0.124,9.54863,9.54863
1454.00,9.53792,25.238108,0.000395,25.127768,-2.2337,0.124,9.54927,9.54927
1455.00,9.53982,25.237980,0.000394,25.127665,-2.2335,0.125,9.55063,9.55063
1456.00,9.54153,25.238116,0.000400,25.127742,-2.2334,0.124,9.55138,9.55138
1457.00,9.54299,25.238062,0.000401,25.127641,-2.2332,0.124,9.55310,9.55310
1458.00,9.54451,25.238143,0.000403,25.127610,-2.2331,0.124,9.55423,9.55423
1459.00,9.54596,25.238172,0.000404,25.127619,-2.2330,0.124,9.55522,9.55522
1460.00,9.54727,25.238237,0.000405,25.127633,-2.2329,0.124,9.55582,9.55582
1461.00,9.54844,25.238255,0.000406,25.127630,-2.2327,0.124,9.55682,9.55682
1462.00,9.54958,25.238279,0.000404,25.127623,-2.2325,0.125,9.55730,9.55730
1463.00,9.55069,25.238229,0.000399,25.127562,-2.2324,0.125,9.55834,9.55834
1464.00,9.55185,25.238239,0.000396,25.127515,-2.2324,0.125,9.55903,9.55903
1465.00,9.55291,25.238319,0.000394,25.127536,-2.2323,0.125,9.55998,9.55998
1466.00,9.55388,25.238281,0.000389,25.127518,-2.2323,0.125,9.56034,9.56034
1467.00,9.55444,25.238361,0.000393,25.127575,-2.2322,0.125,9.56022,9.56022
1468.00,9.55493,25.238611,0.000395,25.127784,-2.2319,0.125,9.55968,9.55968
1469.00,9.55549,25.238759,0.000398,25.127894,-2.2316,0.125,9.55973,9.55973
1470.00,9.55629,25.238810,0.000403,25.127927,-2.2314,0.125,9.56083,9.56083
1471.00,9.55735,25.238849,0.000402,25.127906,-2.2313,0.125,9.56278,9.56278
1472.00,9.55831,25.238869,0.000396,25.127864,-2.2312,0.126,9.56460,9.56460
1473.00,9.55914,25.238774,0.000394,25.127713,-2.2313,0.126,9.56526,9.56526
1474.00,9.55951,25.238736,0.000393,25.127646,-2.2312,0.126,9.56464,9.56464
1475.00,9.55972,25.238729,0.000392,25.127585,-2.2311,0.126,9.56267,9.56267
1476.00,9.55991,25.238767,0.000394,25.127593,-2.2311,0.126,9.56046,9.56046
1477.00,9.56021,25.238723,0.000396,25.127539,-2.2310,0.126,9.55874,9.55874
1478.00,9.56046,25.238735,0.000396,25.127557,-2.2309,0.126,9.55832,9.55832
1479.00,9.56065,25.238670,0.000395,25.127468,-2.2308,0.126,9.55884,9.55884
1480.00,9.56086,25.238699,0.000394,25.127457,-2.2308,0.126,9.55994,9.55994
1481.00,9.56111,25.238828,0.000392,25.127476,-2.2306,0.126,9.56189,9.56189
1482.00,9.56133,25.238893,0.000393,25.127520,-2.2305,0.126,9.56288,9.56288
1483.00,9.56156,25.239040,0.000395,25.127645,-2.2305,0.126,9.56459,9.56459
1484.00,9.56201,25.239199,0.000399,25.127800,-2.2305,0.126,9.56603,9.56603
1485.00,9.56253,25.239261,0.000401,25.127864,-2.2305,0.126,9.56732,9.56732
1486.00,9.56279,25.239259,0.000402,25.127914,-2.2303,0.126,9.56643,9.56643
1487.00,9.56285,25.239350,0.000403,25.127962,-2.2300,0.127,9.56519,9.56519
1488.00,9.56288,25.239373,0.000404,25.127917,-2.2298,0.127,9.56352,9.56352
1489.00,9.56291,25.239426,0.000404,25.127886,-2.2295,0.127,9.56200,9.56200
1490.00,9.56277,25.239415,0.000401,25.127800,-2.2294,0.127,9.56074,9.56074
1491.00,9.56259,25.239419,0.000400,25.127736,-2.2294,0.127,9.56108,9.56108
1492.00,9.56249,25.239404,0.000398,25.127671,-2.2294,0.127,9.56318,9.56318
1493.00,9.56260,25.239416,0.000397,25.127652,-2.2293,0.127,9.56422,9.56422
1494.00,9.56299,25.239386,0.000391,25.127577,-2.2293,0.127,9.56423,9.56423
1495.00,9.56319,25.239431,0.000390,25.127642,-2.2293,0.127,9.56460,9.56460
1496.00,9.56363,25.239474,0.000390,25.127646,-2.2292,0.127,9.56516,9.56516
1497.00,9.56389,25.239483,0.000389,25.127645,-2.2291,0.127,9.56530,9.56530
1498.00,9.56434,25.239458,0.000390,25.127610,-2.2290,0.127,9.56591,9.56591
1499.00,9.56476,25.239599,0.000391,25.127704,-2.2288,0.127,9.56756,9.56756
1500.00,9.56504,25.239607,0.000391,25.127686,-2.2287,0.128,9.56738,9.56738
1501.00,9.56499,25.239669,0.000391,25.127659,-2.2286,0.128,9.56712,9.56712
1502.00,9.56500,25.239714,0.000390,25.127633,-2.2286,0.128,9.56637,9.56637
1503.00,9.56501,25.239781,0.000387,25.127664,-2.2286,0.128,9.56636,9.56636
1504.00,9.56483,25.239741,0.000386,25.127641,-2.2287,0.129,9.56639,9.56639
1505.00,9.56494,25.239700,0.000384,25.127588,-2.2287,0.129,9.56723,9.56723
1506.00,9.56510,25.239640,0.000386,25.127600,-2.2285,0.129,9.56788,9.56788
1507.00,9.56574,25.239711,0.000388,25.127687,-2.2285,0.129,9.57005,9.57005
1508.00,9.56659,25.239747,0.000390,25.127690,-2.2284,0.129,9.57117,9.57117
1509.00,9.56710,25.239754,0.000395,25.127652,-2.2283,0.129,9.57076,9.57076
1510.00,9.56726,25.239845,0.000398,25.127709,-2.2284,0.128,9.57007,9.57007
1511.00,9.56734,25.239975,0.000399,25.127708,-2.2283,0.129,9.56946,9.56946
1512.00,9.56742,25.239978,0.000397,25.127642,-2.2282,0.129,9.56775,9.56775
1513.00,9.56739,25.240084,0.000397,25.127698,-2.2282,0.129,9.56656,9.56656
1514.00,9.56766,25.240070,0.000394,25.127590,-2.2282,0.129,9.56692,9.56692
1515.00,9.56809,25.240105,0.000394,25.127542,-2.2280,0.129,9.56830,9.56830
1516.00,9.56830,25.240108,0.000393,25.127556,-2.2280,0.129,9.56905,9.56905
1517.00,9.56829,25.240145,0.000392,25.127538,-2.2279,0.130,9.56934,9.56934
1518.00,9.56832,25.240196,0.000393,25.127525,-2.2277,0.130,9.56923,9.56923
1519.00,9.56845,25.240309,0.000392,25.127610,-2.2277,0.130,9.56854,9.56854
1520.00,9.56832,25.240399,0.000395,25.127682,-2.2276,0.130,9.56840,9.56840
1521.00,9.56863,25.240432,0.000398,25.127647,-2.2276,0.129,9.56866,9.56866
1522.00,9.56896,25.240385,0.000404,25.127597,-2.2276,0.129,9.56948,9.56948
1523.00,9.56926,25.240342,0.000406,25.127579,-2.2276,0.129,9.57018,9.57018
1524.00,9.56926,25.240379,0.000406,25.127662,-2.2275,0.129,9.57090,9.57090
1525.00,9.56944,25.240444,0.000404,25.127709,-2.2274,0.130,9.57162,9.57162
1526.00,9.56975,25.240439,0.000402,25.127731,-2.2273,0.130,9.57216,9.57216
1527.00,9.56973,25.240582,0.000402,25.127823,-2.2271,0.130,9.57154,9.57154
1528.00,9.56938,25.240641,0.000399,25.127799,-2.2270,0.130,9.57106,9.57106
1529.00,9.56920,25.240550,0.000398,25.127640,-2.2270,0.130,9.57047,9.57047
1530.00,9.56925,25.240422,0.000394,25.127533,-2.2269,0.130,9.56870,9.56870
1531.00,9.56941,25.240442,0.000392,25.127536,-2.2268,0.130,9.56680,9.56680
1532.00,9.56924,25.240554,0.000391,25.127621,-2.2268,0.130,9.56682,9.56682
1533.00,9.56932,25.240533,0.000390,25.127610,-2.2267,0.131,9.56682,9.56682
1534.00,9.56927,25.240694,0.000389,25.127738,-2.2267,0.131,9.56665,9.56665
1535.00,9.56891,25.240830,0.000394,25.127806,-2.2268,0.131,9.56612,9.56612
1536.00,9.56860,25.240845,0.000394,25.127781,-2.2267,0.131,9.56656,9.56656
1537.00,9.56850,25.240798,0.000392,25.127716,-2.2268,0.131,9.56617,9.56617
1538.00,9.56859,25.240960,0.000396,25.127809,-2.2268,0.131,9.56682,9.56682
1539.00,9.56898,25.241004,0.000401,25.127822,-2.2267,0.131,9.56865,9.56865
1540.00,9.56923,25.241006,0.000398,25.127757,-2.2267,0.131,9.57065,9.57065
1541.00,9.56931,25.241096,0.000401,25.127788,-2.2266,0.131,9.57178,9.57178
1542.00,9.56945,25.241145,0.000401,25.127832,-2.2265,0.131,9.57343,9.57343
1543.00,9.56950,25.241102,0.000398,25.127742,-2.2266,0.131,9.57359,9.57359
1544.00,9.56967,25.241125,0.000394,25.127720,-2.2266,0.132,9.57330,9.57330
1545.00,9.56977,25.241221,0.000392,25.127701,-2.2265,0.132,9.57326,9.57326
1546.00,9.56969,25.241256,0.000392,25.127671,-2.2265,0.132,9.57351,9.57351
1547.00,9.56971,25.241330,0.000395,25.127623,-2.2263,0.132,9.57262,9.57262
1548.00,9.56976,25.241338,0.000393,25.127592,-2.2262,0.132,9.57187,9.57187
1549.00,9.56975,25.241292,0.000394,25.127543,-2.2261,0.132,9.57040,9.57040
1550.00,9.56980,25.241317,0.000399,25.127624,-2.2261,0.132,9.56954,9.56954
1551.00,9.57000,25.241354,0.000398,25.127662,-2.2260,0.132,9.56860,9.56860
1552.00,9.57011,25.241386,0.000397,25.127605,-2.2261,0.132,9.56856,9.56856
1553.00,9.57039,25.241403,0.000396,25.127560,-2.2260,0.132,9.56902,9.56902
1554.00,9.57114,25.241562,0.000400,25.127613,-2.2260,0.132,9.56863,9.56863
1555.00,9.57147,25.241632,0.000395,25.127634,-2.2260,0.132,9.56754,9.56754
1556.00,9.57117,25.241660,0.000389,25.127574,-2.2259,0.133,9.56721,9.56721
1557.00,9.57066,25.241677,0.000383,25.127628,-2.2257,0.133,9.56660,9.56660
1558.00,9.56999,25.241758,0.000381,25.127710,-2.2257,0.134,9.56670,9.56670
1559.00,9.56894,25.241772,0.000374,25.127739,-2.2257,0.134,9.56688,9.56688
1560.00,9.56796,25.241764,0.000372,25.127692,-2.2256,0.134,9.56518,9.56518
1561.00,9.56880,25.241915,0.000378,25.127785,-2.2254,0.134,9.56191,9.56191
@11,2.0001,4.0, 1560.044 
1562.00,9.57080,25.241947,0.000378,25.127752,-2.2254,0.134,9.55805,9.55805
1563.00,9.56860,25.242055,0.000383,25.127756,-2.2253,0.134,9.55384,9.55384
1564.00,9.56724,25.242087,0.000385,25.127706,-2.2254,0.134,9.55046,9.55046
1565.00,9.56782,25.242110,0.000383,25.127668,-2.2255,0.135,9.54962,9.54962
1566.00,9.56597,25.242063,0.000381,25.127570,-2.2256,0.135,9.55084,9.55084
1567.00,9.56314,25.242087,0.000382,25.127594,-2.2256,0.135,9.55275,9.55275
1568.00,9.56106,25.242030,0.000378,25.127568,-2.2256,0.135,9.55450,9.55450
1569.00,9.55933,25.242132,0.000383,25.127626,-2.2253,0.135,9.55586,9.55586
1570.00,9.55804,25.242243,0.000387,25.127675,-2.2251,0.135,9.55655,9.55655
1571.00,9.55763,25.242313,0.000387,25.127722,-2.2252,0.135,9.55514,9.55514
1572.00,9.55766,25.242394,0.000386,25.127701,-2.2252,0.135,9.55310,9.55310
1573.00,9.55706,25.242472,0.000386,25.127694,-2.2252,0.135,9.55056,9.55056
1574.00,9.55610,25.242465,0.000381,25.127627,-2.2252,0.136,9.54863,9.54863
1575.00,9.55502,25.242468,0.000383,25.127592,-2.2252,0.136,9.54605,9.54605
1576.00,9.55361,25.242529,0.000388,25.127677,-2.2251,0.135,9.54454,9.54454
1577.00,9.55211,25.242592,0.000393,25.127749,-2.2251,0.135,9.54387,9.54387
1578.00,9.55118,25.242638,0.000394,25.127766,-2.2250,0.135,9.54407,9.54407
1579.00,9.55018,25.242661,0.000392,25.127780,-2.2250,0.136,9.54408,9.54408
1580.00,9.54948,25.242725,0.000392,25.127862,-2.2250,0.136,9.54476,9.54476
1581.00,9.54918,25.242612,0.000385,25.127728,-2.2249,0.136,9.54663,9.54663
1582.00,9.54936,25.242491,0.000379,25.127497,-2.2249,0.136,9.54837,9.54837
1583.00,9.54953,25.242520,0.000378,25.127487,-2.2248,0.136,9.54990,9.54990
1584.00,9.54984,25.242461,0.000378,25.127422,-2.2246,0.136,9.55196,9.55196
1585.00,9.54982,25.242474,0.000378,25.127345,-2.2245,0.137,9.55463,9.55463
1586.00,9.54994,25.242724,0.000383,25.127497,-2.2244,0.137,9.55665,9.55665
1587.00,9.55026,25.242908,0.000390,25.127679,-2.2244,0.137,9.55858,9.55858
1588.00,9.55070,25.243006,0.000394,25.127784,-2.2245,0.137,9.55981,9.55981
1589.00,9.55085,25.243065,0.000393,25.127814,-2.2247,0.137,9.56075,9.56075
1590.00,9.55119,25.243151,0.000396,25.127919,-2.2248,0.137,9.56131,9.56131
1591.00,9.55170,25.243060,0.000395,25.127845,-2.2249,0.137,9.56138,9.56138
1592.00,9.55257,25.243090,0.000395,25.127842,-2.2249,0.137,9.56142,9.56142
1593.00,9.55344,25.243041,0.000395,25.127712,-2.2248,0.137,9.56166,9.56166
1594.00,9.55436,25.243184,0.000399,25.127787,-2.2247,0.137,9.56261,9.56261
1595.00,9.55535,25.243213,0.000398,25.127712,-2.2246,0.137,9.56298,9.56298
1596.00,9.55656,25.243329,0.000396,25.127724,-2.2245,0.137,9.56426,9.56426
1597.00,9.55787,25.243389,0.000395,25.127718,-2.2247,0.137,9.56552,9.56552
1598.00,9.55905,25.243509,0.000394,25.127801,-2.2247,0.137,9.56720,9.56720
1599.00,9.56033,25.243490,0.000391,25.127777,-2.2248,0.137,9.56889,9.56889
1600.00,9.56170,25.243530,0.000393,25.127811,-2.2247,0.138,9.57048,9.57048
1601.00,9.56287,25.243478,0.000396,25.127807,-2.2247,0.137,9.57081,9.57081
1602.00,9.56359,25.243442,0.000394,25.127789,-2.2243,0.137,9.57023,9.57023
1603.00,9.56432,25.243466,0.000397,25.127786,-2.2242,0.137,9.56998,9.56998
1604.00,9.56494,25.243629,0.000396,25.127840,-2.2241,0.137,9.56856,9.56856
1605.00,9.56542,25.243618,0.000389,25.127719,-2.2243,0.138,9.56804,9.56804
1606.00,9.56588,25.243664,0.000387,25.127657,-2.2246,0.138,9.56755,9.56755
1607.00,9.56619,25.243676,0.000390,25.127664,-2.2248,0.138,9.56848,9.56848
1608.00,9.56683,25.243660,0.000387,25.127613,-2.2248,0.138,9.57020,9.57020
1609.00,9.56767,25.243567,0.000385,25.127503,-2.2247,0.138,9.57210,9.57210
1610.00,9.56830,25.243588,0.000391,25.127634,-2.2244,0.138,9.57292,9.57292
1611.00,9.56885,25.243636,0.000393,25.127713,-2.2241,0.138,9.57351,9.57351
1612.00,9.56916,25.243633,0.000392,25.127727,-2.2240,0.138,9.57336,9.57336
1613.00,9.56958,25.243523,0.000393,25.127657,-2.2241,0.138,9.57166,9.57166
1614.00,9.56977,25.243498,0.000393,25.127723,-2.2242,0.139,9.56980,9.56980
1615.00,9.56996,25.243524,0.000390,25.127741,-2.2242,0.139,9.56902,9.56902
1616.00,9.57017,25.243610,0.000389,25.127743,-2.2242,0.139,9.56899,9.56899
1617.00,9.57023,25.243735,0.000393,25.127750,-2.2242,0.139,9.56941,9.56941
1618.00,9.57034,25.243978,0.000395,25.127846,-2.2242,0.139,9.57026,9.57026
1619.00,9.57046,25.244191,0.000401,25.127908,-2.2241,0.139,9.57219,9.57219
1620.00,9.57082,25.244287,0.000404,25.127828,-2.2242,0.139,9.57382,9.57382
1621.00,9.57103,25.244322,0.000405,25.127781,-2.2244,0.139,9.57442,9.57442
1622.00,9.57119,25.244408,0.000404,25.127805,-2.2245,0.139,9.57381,9.57381
1623.00,9.57131,25.244388,0.000404,25.127757,-2.2245,0.139,9.57355,9.57355
1624.00,9.57162,25.244360,0.000401,25.127708,-2.2244,0.139,9.57299,9.57299
1625.00,9.57189,25.244404,0.000400,25.127750,-2.2242,0.139,9.57213,9.57213
1626.00,9.57201,25.244516,0.000400,25.127828,-2.2241,0.140,9.57142,9.57142
1627.00,9.57210,25.244596,0.000403,25.127908,-2.2240,0.139,9.57169,9.57169
1628.00,9.57193,25.244675,0.000403,25.127992,-2.2238,0.140,9.57145,9.57145
1629.00,9.57163,25.244704,0.000406,25.127986,-2.2238,0.139,9.57132,9.57132
1630.00,9.57164,25.244824,0.000408,25.128011,-2.2239,0.139,9.57182,9.57182
1631.00,9.57168,25.244850,0.000409,25.128018,-2.2238,0.139,9.57180,9.57180
1632.00,9.57160,25.244851,0.000404,25.127959,-2.2238,0.140,9.57129,9.57129
1633.00,9.57159,25.244830,0.000400,25.127914,-2.2238,0.140,9.57143,9.57143
1634.00,9.57190,25.244882,0.000396,25.127903,-2.2238,0.140,9.57201,9.57201
1635.00,9.57224,25.244828,0.000395,25.127871,-2.2239,0.140,9.57161,9.57161
1636.00,9.57230,25.244776,0.000394,25.127836,-2.2240,0.140,9.57118,9.57118
1637.00,9.57217,25.244800,0.000397,25.127792,-2.2240,0.140,9.57176,9.57176
1638.00,9.57205,25.244856,0.000396,25.127787,-2.2241,0.140,9.57137,9.57137
1639.00,9.57182,25.244833,0.000394,25.127757,-2.2241,0.141,9.57029,9.57029
1640.00,9.57156,25.244846,0.000396,25.127682,-2.2242,0.141,9.57040,9.57040
1641.00,9.57150,25.244904,0.000399,25.127672,-2.2242,0.141,9.57191,9.57191
1642.00,9.57170,25.244873,0.000402,25.127710,-2.2242,0.140,9.57258,9.57258
1643.00,9.57192,25.244864,0.000404,25.127707,-2.2242,0.140,9.57350,9.57350
1644.00,9.57188,25.244932,0.000406,25.127767,-2.2241,0.140,9.57386,9.57386
1645.00,9.57189,25.244911,0.000405,25.127796,-2.2241,0.140,9.57387,9.57387
1646.00,9.57194,25.244949,0.000401,25.127780,-2.2242,0.141,9.57286,9.57286
1647.00,9.57190,25.245037,0.000393,25.127714,-2.2242,0.141,9.57209,9.57209
1648.00,9.57203,25.245156,0.000391,25.127756,-2.2242,0.141,9.57225,9.57225
1649.00,9.57211,25.245142,0.000392,25.127665,-2.2242,0.141,9.57189,9.57189
1650.00,9.57190,25.245193,0.000392,25.127687,-2.2244,0.141,9.57130,9.57130
1651.00,9.57177,25.245170,0.000392,25.127685,-2.2245,0.141,9.57124,9.57124
1652.00,9.57175,25.245176,0.000396,25.127764,-2.2246,0.141,9.57058,9.57058
1653.00,9.57172,25.245196,0.000400,25.127761,-2.2247,0.141,9.56945,9.56945
1654.00,9.57153,25.245297,0.000400,25.127794,-2.2247,0.141,9.56966,9.56966
1655.00,9.57141,25.245381,0.000400,25.127787,-2.2247,0.141,9.57031,9.57031
1656.00,9.57170,25.245476,0.000400,25.127808,-2.2246,0.141,9.57167,9.57167
1657.00,9.57197,25.245577,0.000402,25.127810,-2.2246,0.142,9.57279,9.57279
1658.00,9.57207,25.245644,0.000402,25.127821,-2.2245,0.142,9.57336,9.57336
1659.00,9.57226,25.245701,0.000400,25.127852,-2.2246,0.142,9.57431,9.57431
1660.00,9.57257,25.245701,0.000399,25.127864,-2.2246,0.142,9.57525,9.57525
1661.00,9.57278,25.245733,0.000396,25.127846,-2.2246,0.142,9.57524,9.57524
1662.00,9.57268,25.245673,0.000395,25.127739,-2.2247,0.142,9.57523,9.57523
1663.00,9.57270,25.245666,0.000392,25.127679,-2.2247,0.142,9.57599,9.57599
1664.00,9.57291,25.245749,0.000394,25.127687,-2.2247,0.142,9.57619,9.57619
1665.00,9.57308,25.245951,0.000397,25.127718,-2.2247,0.142,9.57572,9.57572
1666.00,9.57319,25.246036,0.000400,25.127739,-2.2247,0.142,9.57504,9.57504
1667.00,9.57336,25.246137,0.000400,25.127837,-2.2246,0.142,9.57458,9.57458
1668.00,9.57318,25.246188,0.000402,25.127872,-2.2247,0.142,9.57337,9.57337
1669.00,9.57297,25.246181,0.000401,25.127874,-2.2248,0.142,9.57186,9.57186
1670.00,9.57296,25.246114,0.000400,25.127866,-2.2249,0.142,9.57048,9.57048
1671.00,9.57288,25.246058,0.000399,25.127781,-2.2250,0.142,9.56961,9.56961
1672.00,9.57300,25.246137,0.000399,25.127755,-2.2249,0.142,9.56985,9.56985
1673.00,9.57313,25.246131,0.000400,25.127698,-2.2249,0.143,9.57027,9.57027
1674.00,9.57341,25.246211,0.000403,25.127739,-2.2249,0.142,9.57177,9.57177
1675.00,9.57357,25.246201,0.000403,25.127685,-2.2250,0.142,9.57272,9.57272
1676.00,9.57339,25.246313,0.000401,25.127733,-2.2250,0.143,9.57310,9.57310
1677.00,9.57321,25.246272,0.000399,25.127684,-2.2250,0.143,9.57324,9.57324
1678.00,9.57333,25.246351,0.000399,25.127712,-2.2250,0.143,9.57393,9.57393
1679.00,9.57344,25.246394,0.000398,25.127696,-2.2249,0.143,9.57404,9.57404
1680.00,9.57341,25.246505,0.000399,25.127780,-2.2247,0.143,9.57415,9.57415
1681.00,9.57310,25.246549,0.000401,25.127830,-2.2245,0.143,9.57414,9.57414
1682.00,9.57295,25.246588,0.000402,25.127836,-2.2245,0.143,9.57393,9.57393
1683.00,9.57278,25.246602,0.000399,25.127806,-2.2246,0.144,9.57300,9.57300
1684.00,9.57244,25.246550,0.000396,25.127734,-2.2249,0.144,9.57157,9.57157
1685.00,9.57233,25.246525,0.000399,25.127650,-2.2250,0.144,9.57206,9.57206
1686.00,9.57243,25.246647,0.000402,25.127720,-2.2252,0.144,9.57339,9.57339
1687.00,9.57263,25.246786,0.000401,25.127761,-2.2254,0.144,9.57389,9.57389
1688.00,9.57288,25.246855,0.000401,25.127771,-2.2254,0.144,9.57462,9.57462
1689.00,9.57315,25.246885,0.000400,25.127799,-2.2253,0.144,9.57574,9.57574
1690.00,9.57340,25.246919,0.000396,25.127791,-2.2254,0.144,9.57520,9.57520
1691.00,9.57361,25.246786,0.000394,25.127666,-2.2253,0.144,9.57422,9.57422
1692.00,9.57387,25.246628,0.000395,25.127565,-2.2251,0.144,9.57512,9.57512
1693.00,9.57426,25.246575,0.000398,25.127554,-2.2252,0.144,9.57607,9.57607
1694.00,9.57448,25.246549,0.000396,25.127503,-2.2253,0.144,9.57665,9.57665
1695.00,9.57447,25.246537,0.000399,25.127477,-2.2254,0.144,9.57642,9.57642
1696.00,9.57448,25.246656,0.000400,25.127519,-2.2256,0.144,9.57633,9.57633
1697.00,9.57454,25.246794,0.000400,25.127568,-2.2257,0.145,9.57542,9.57542
1698.00,9.57462,25.246906,0.000404,25.127643,-2.2257,0.145,9.57491,9.57491
1699.00,9.57462,25.247000,0.000410,25.127694,-2.2257,0.144,9.57418,9.57418
1700.00,9.57466,25.247117,0.000410,25.127738,-2.2259,0.144,9.57574,9.57574
1701.00,9.57508,25.247081,0.000406,25.127689,-2.2258,0.145,9.57713,9.57713
1702.00,9.57549,25.247105,0.000405,25.127713,-2.2258,0.145,9.57718,9.57718
1703.00,9.57596,25.247122,0.000400,25.127720,-2.2257,0.145,9.57650,9.57650
1704.00,9.57591,25.247116,0.000394,25.127687,-2.2256,0.145,9.57385,9.57385
1705.00,9.57597,25.247128,0.000391,25.127686,-2.2254,0.145,9.56987,9.56987
1706.00,9.57616,25.247168,0.000387,25.127680,-2.2254,0.146,9.56639,9.56639
1707.00,9.57647,25.247159,0.000384,25.127659,-2.2255,0.146,9.56489,9.56489
1708.00,9.57581,25.247153,0.000378,25.127583,-2.2256,0.146,9.56510,9.56510
1709.00,9.57651,25.247217,0.000376,25.127611,-2.2256,0.146,9.56750,9.56750
1710.00,9.57747,25.247195,0.000373,25.127615,-2.2257,0.147,9.56971,9.56971
1711.00,9.57790,25.247222,0.000374,25.127613,-2.2256,0.147,9.57007,9.57007
@12,2.0001,4.0, 1710.086 
1712.00,9.57500,25.247298,0.000376,25.127617,-2.2257,0.147,9.56887,9.56887
1713.00,9.57038,25.247345,0.000378,25.127674,-2.2258,0.147,9.56556,9.56556
1714.00,9.56657,25.247364,0.000380,25.127629,-2.2259,0.147,9.56328,9.56328
1715.00,9.56765,25.247437,0.000379,25.127608,-2.2259,0.147,9.56258,9.56258
1716.00,9.56857,25.247453,0.000380,25.127638,-2.2260,0.147,9.56362,9.56362
1717.00,9.56758,25.247482,0.000380,25.127657,-2.2261,0.148,9.56547,9.56547
1718.00,9.56655,25.247456,0.000382,25.127574,-2.2260,0.147,9.56829,9.56829
1719.00,9.56626,25.247528,0.000383,25.127632,-2.2260,0.148,9.56964,9.56964
1720.00,9.56661,25.247557,0.000389,25.127708,-2.2260,0.147,9.57067,9.57067
1721.00,9.56662,25.247597,0.000388,25.127703,-2.2261,0.148,9.57069,9.57069
1722.00,9.56682,25.247664,0.000391,25.127733,-2.2261,0.148,9.57039,9.57039
1723.00,9.56732,25.247713,0.000392,25.127788,-2.2264,0.148,9.57033,9.57033
1724.00,9.56768,25.247692,0.000389,25.127805,-2.2266,0.148,9.57011,9.57011
1725.00,9.56822,25.247688,0.000381,25.127738,-2.2268,0.148,9.56907,9.56907
1726.00,9.56824,25.247745,0.000382,25.127776,-2.2268,0.149,9.56876,9.56876
1727.00,9.56825,25.247711,0.000380,25.127708,-2.2268,0.149,9.56812,9.56812
1728.00,9.56805,25.247744,0.000378,25.127654,-2.2267,0.149,9.56716,9.56716
1729.00,9.56774,25.247769,0.000382,25.127540,-2.2265,0.149,9.56785,9.56785
1730.00,9.56772,25.247846,0.000389,25.127531,-2.2265,0.148,9.56845,9.56845
1731.00,9.56787,25.247903,0.000392,25.127477,-2.2265,0.148,9.56929,9.56929
1732.00,9.56828,25.247963,0.000394,25.127473,-2.2265,0.148,9.57020,9.57020
1733.00,9.56882,25.248071,0.000396,25.127544,-2.2266,0.148,9.57092,9.57092
1734.00,9.56944,25.248095,0.000395,25.127554,-2.2266,0.148,9.57111,9.57111
1735.00,9.56980,25.248072,0.000393,25.127508,-2.2267,0.149,9.57165,9.57165
1736.00,9.57021,25.248045,0.000393,25.127498,-2.2267,0.149,9.57267,9.57267
1737.00,9.57044,25.248075,0.000393,25.127577,-2.2268,0.149,9.57336,9.57336
1738.00,9.57057,25.248123,0.000394,25.127619,-2.2267,0.149,9.57394,9.57394
1739.00,9.57083,25.248212,0.000396,25.127676,-2.2266,0.149,9.57498,9.57498
1740.00,9.57115,25.248364,0.000395,25.127798,-2.2265,0.149,9.57590,9.57590
1741.00,9.57150,25.248502,0.000394,25.127872,-2.2265,0.149,9.57607,9.57607
1742.00,9.57184,25.248536,0.000392,25.127801,-2.2267,0.149,9.57603,9.57603
1743.00,9.57198,25.248560,0.000395,25.127730,-2.2269,0.149,9.57619,9.57619
1744.00,9.57213,25.248666,0.000397,25.127860,-2.2271,0.149,9.57513,9.57513
1745.00,9.57249,25.248682,0.000398,25.127836,-2.2273,0.149,9.57488,9.57488
1746.00,9.57293,25.248725,0.000398,25.127768,-2.2274,0.149,9.57476,9.57476
1747.00,9.57348,25.248784,0.000399,25.127824,-2.2275,0.150,9.57531,9.57531
1748.00,9.57400,25.248808,0.000396,25.127829,-2.2275,0.150,9.57633,9.57633
1749.00,9.57464,25.248794,0.000393,25.127743,-2.2275,0.150,9.57791,9.57791
1750.00,9.57498,25.248787,0.000393,25.127725,-2.2275,0.150,9.57806,9.57806
1751.00,9.57523,25.248784,0.000398,25.127753,-2.2274,0.150,9.57791,9.57791
1752.00,9.57549,25.248841,0.000398,25.127736,-2.2273,0.150,9.57785,9.57785
1753.00,9.57577,25.248964,0.000401,25.127808,-2.2273,0.150,9.57714,9.57714
1754.00,9.57602,25.248987,0.000405,25.127774,-2.2274,0.150,9.57641,9.57641
1755.00,9.57621,25.249082,0.000407,25.127789,-2.2276,0.150,9.57641,9.57641
1756.00,9.57632,25.249101,0.000406,25.127835,-2.2278,0.150,9.57654,9.57654
1757.00,9.57633,25.249098,0.000407,25.127820,-2.2280,0.150,9.57639,9.57639
1758.00,9.57643,25.249114,0.000404,25.127858,-2.2281,0.150,9.57638,9.57638
1759.00,9.57640,25.249133,0.000404,25.127849,-2.2282,0.150,9.57568,9.57568
1760.00,9.57612,25.249152,0.000404,25.127877,-2.2282,0.150,9.57447,9.57447
1761.00,9.57590,25.249120,0.000399,25.127812,-2.2282,0.150,9.57450,9.57450
1762.00,9.57605,25.249162,0.000398,25.127858,-2.2281,0.150,9.57546,9.57546
1763.00,9.57648,25.249088,0.000401,25.127775,-2.2281,0.150,9.57657,9.57657
1764.00,9.57679,25.249140,0.000404,25.127797,-2.2281,0.150,9.57797,9.57797
1765.00,9.57706,25.249233,0.000407,25.127823,-2.2282,0.150,9.57941,9.57941
1766.00,9.57712,25.249363,0.000411,25.127844,-2.2284,0.150,9.57949,9.57949
1767.00,9.57716,25.249447,0.000411,25.127788,-2.2285,0.150,9.57926,9.57926
1768.00,9.57724,25.249555,0.000411,25.127779,-2.2286,0.150,9.57840,9.57840
1769.00,9.57694,25.249558,0.000406,25.127768,-2.2286,0.150,9.57699,9.57699
1770.00,9.57687,25.249551,0.000399,25.127723,-2.2286,0.151,9.57644,9.57644
1771.00,9.57676,25.249570,0.000397,25.127673,-2.2285,0.151,9.57684,9.57684
1772.00,9.57684,25.249605,0.000396,25.127707,-2.2285,0.151,9.57619,9.57619
1773.00,9.57685,25.249642,0.000397,25.127752,-2.2286,0.151,9.57621,9.57621
1774.00,9.57703,25.249753,0.000397,25.127736,-2.2286,0.151,9.57801,9.57801
1775.00,9.57737,25.249836,0.000398,25.127756,-2.2285,0.151,9.57961,9.57961
1776.00,9.57756,25.249940,0.000401,25.127826,-2.2286,0.151,9.57973,9.57973
1777.00,9.57772,25.249984,0.000403,25.127873,-2.2288,0.151,9.58014,9.58014
1778.00,9.57774,25.249927,0.000401,25.127799,-2.2289,0.151,9.57968,9.57968
1779.00,9.57767,25.249863,0.000401,25.127795,-2.2291,0.151,9.57781,9.57781
1780.00,9.57773,25.249817,0.000401,25.127773,-2.2294,0.151,9.57592,9.57592
1781.00,9.57780,25.249809,0.000400,25.127802,-2.2294,0.152,9.57472,9.57472
1782.00,9.57759,25.249775,0.000396,25.127724,-2.2295,0.152,9.57415,9.57415
1783.00,9.57738,25.249937,0.000396,25.127786,-2.2295,0.152,9.57514,9.57514
1784.00,9.57724,25.250026,0.000396,25.127812,-2.2295,0.152,9.57529,9.57529
1785.00,9.57689,25.250088,0.000396,25.127801,-2.2295,0.152,9.57492,9.57492
1786.00,9.57668,25.250167,0.000399,25.127815,-2.2297,0.152,9.57543,9.57543
1787.00,9.57661,25.250274,0.000401,25.127890,-2.2298,0.152,9.57560,9.57560
1788.00,9.57647,25.250294,0.000402,25.127881,-2.2298,0.152,9.57497,9.57497
1789.00,9.57667,25.250364,0.000406,25.127893,-2.2301,0.152,9.57617,9.57617
1790.00,9.57683,25.250466,0.000410,25.128003,-2.2302,0.152,9.57667,9.57667
1791.00,9.57667,25.250403,0.000403,25.127917,-2.2301,0.152,9.57649,9.57649
1792.00,9.57659,25.250410,0.000402,25.127887,-2.2300,0.152,9.57653,9.57653
1793.00,9.57663,25.250496,0.000402,25.127867,-2.2299,0.152,9.57676,9.57676
1794.00,9.57660,25.250530,0.000398,25.127836,-2.2298,0.152,9.57656,9.57656
1795.00,9.57624,25.250454,0.000397,25.127692,-2.2299,0.153,9.57643,9.57643
1796.00,9.57584,25.250460,0.000401,25.127707,-2.2300,0.152,9.57640,9.57640
1797.00,9.57568,25.250544,0.000404,25.127705,-2.2303,0.152,9.57598,9.57598
1798.00,9.57553,25.250497,0.000405,25.127722,-2.2305,0.152,9.57542,9.57542
1799.00,9.57571,25.250543,0.000404,25.127731,-2.2306,0.152,9.57519,9.57519
1800.00,9.57588,25.250631,0.000400,25.127719,-2.2306,0.153,9.57576,9.57576
1801.00,9.57599,25.250825,0.000401,25.127777,-2.2306,0.153,9.57584,9.57584
1802.00,9.57604,25.250907,0.000400,25.127808,-2.2306,0.153,9.57594,9.57594
1803.00,9.57597,25.251032,0.000402,25.127807,-2.2307,0.153,9.57634,9.57634
1804.00,9.57586,25.251090,0.000404,25.127845,-2.2307,0.153,9.57584,9.57584
1805.00,9.57598,25.251114,0.000406,25.127909,-2.2307,0.153,9.57508,9.57508
1806.00,9.57587,25.251087,0.000408,25.127867,-2.2309,0.153,9.57417,9.57417
1807.00,9.57562,25.251019,0.000409,25.127832,-2.2309,0.153,9.57383,9.57383
1808.00,9.57565,25.251057,0.000408,25.127877,-2.2309,0.153,9.57416,9.57416
1809.00,9.57565,25.251109,0.000408,25.127899,-2.2309,0.153,9.57466,9.57466
1810.00,9.57552,25.251057,0.000405,25.127850,-2.2310,0.153,9.57489,9.57489
1811.00,9.57554,25.251016,0.000399,25.127827,-2.2310,0.153,9.57578,9.57578
1812.00,9.57560,25.251066,0.000400,25.127878,-2.2311,0.153,9.57673,9.57673
1813.00,9.57561,25.251073,0.000403,25.127873,-2.2312,0.153,9.57616,9.57616
1814.00,9.57543,25.250967,0.000400,25.127774,-2.2314,0.153,9.57576,9.57576
1815.00,9.57526,25.251130,0.000405,25.127777,-2.2315,0.153,9.57527,9.57527
1816.00,9.57535,25.251265,0.000408,25.127827,-2.2317,0.153,9.57584,9.57584
1817.00,9.57557,25.251321,0.000405,25.127760,-2.2317,0.154,9.57632,9.57632
1818.00,9.57581,25.251216,0.000398,25.127646,-2.2318,0.154,9.57664,9.57664
1819.00,9.57577,25.251322,0.000398,25.127668,-2.2317,0.154,9.57675,9.57675
1820.00,9.57566,25.251252,0.000397,25.127644,-2.2317,0.154,9.57700,9.57700
1821.00,9.57560,25.251208,0.000395,25.127625,-2.2317,0.154,9.57681,9.57681
1822.00,9.57573,25.251215,0.000393,25.127605,-2.2318,0.154,9.57629,9.57629
1823.00,9.57576,25.251381,0.000399,25.127690,-2.2320,0.154,9.57594,9.57594
1824.00,9.57577,25.251564,0.000402,25.127829,-2.2321,0.154,9.57603,9.57603
1825.00,9.57579,25.251683,0.000403,25.127919,-2.2323,0.154,9.57580,9.57580
1826.00,9.57575,25.251718,0.000401,25.127895,-2.2324,0.155,9.57501,9.57501
1827.00,9.57594,25.251837,0.000405,25.127993,-2.2324,0.155,9.57454,9.57454
1828.00,9.57592,25.251875,0.000402,25.127959,-2.2324,0.155,9.57497,9.57497
1829.00,9.57593,25.251915,0.000403,25.127949,-2.2324,0.155,9.57531,9.57531
1830.00,9.57612,25.252027,0.000403,25.127952,-2.2324,0.155,9.57725,9.57725
1831.00,9.57654,25.252146,0.000409,25.127981,-2.2324,0.155,9.57873,9.57873
1832.00,9.57649,25.252128,0.000408,25.127876,-2.2325,0.155,9.57845,9.57845
1833.00,9.57643,25.252221,0.000405,25.127866,-2.2326,0.155,9.57847,9.57847
1834.00,9.57658,25.252190,0.000403,25.127788,-2.2328,0.155,9.57859,9.57859
1835.00,9.57671,25.252203,0.000401,25.127767,-2.2330,0.155,9.57690,9.57690
1836.00,9.57658,25.252248,0.000398,25.127758,-2.2332,0.155,9.57516,9.57516
1837.00,9.57621,25.252294,0.000398,25.127736,-2.2334,0.155,9.57481,9.57481
1838.00,9.57589,25.252213,0.000399,25.127697,-2.2336,0.155,9.57407,9.57407
1839.00,9.57586,25.252230,0.000398,25.127699,-2.2337,0.155,9.57359,9.57359
1840.00,9.57595,25.252266,0.000394,25.127734,-2.2338,0.156,9.57417,9.57417
1841.00,9.57614,25.252251,0.000393,25.127672,-2.2338,0.156,9.57593,9.57593
1842.00,9.57618,25.252280,0.000391,25.127705,-2.2338,0.156,9.57654,9.57654
1843.00,9.57600,25.252449,0.000393,25.127831,-2.2338,0.156,9.57621,9.57621
1844.00,9.57579,25.252498,0.000396,25.127851,-2.2338,0.156,9.57530,9.57530
1845.00,9.57569,25.252587,0.000401,25.127850,-2.2338,0.156,9.57461,9.57461
1846.00,9.57586,25.252728,0.000404,25.127931,-2.2339,0.156,9.57384,9.57384
1847.00,9.57595,25.252768,0.000405,25.127955,-2.2340,0.156,9.57386,9.57386
1848.00,9.57579,25.252791,0.000403,25.127961,-2.2341,0.156,9.57391,9.57391
1849.00,9.57564,25.252864,0.000399,25.127944,-2.2342,0.156,9.57517,9.57517
1850.00,9.57569,25.252844,0.000395,25.127907,-2.2344,0.156,9.57667,9.57667
1851.00,9.57556,25.252819,0.000394,25.127852,-2.2345,0.156,9.57732,9.57732
1852.00,9.57566,25.252831,0.000391,25.127803,-2.2346,0.157,9.57796,9.57796
1853.00,9.57559,25.252870,0.000393,25.127817,-2.2346,0.157,9.57930,9.57930
1854.00,9.57566,25.252874,0.000393,25.127820,-2.2346,0.157,9.57829,9.57829
1855.00,9.57611,25.252886,0.000392,25.127815,-2.2346,0.157,9.57598,9.57598
1856.00,9.57623,25.252937,0.000390,25.127919,-2.2346,0.157,9.57407,9.57407
1857.00,9.57582,25.253012,0.000392,25.127986,-2.2346,0.157,9.57277,9.57277
1858.00,9.57642,25.253008,0.000390,25.127940,-2.2348,0.157,9.57259,9.57259
1859.00,9.57739,25.253074,0.000387,25.127948,-2.2350,0.158,9.57585,9.57585
1860.00,9.57838,25.253133,0.000385,25.127953,-2.2352,0.158,9.57891,9.57891
1861.00,9.57967,25.253265,0.000384,25.127927,-2.2354,0.158,9.58064,9.58064
@13,2.0001,4.0, 1860.024 
1862.00,9.57868,25.253416,0.000386,25.128053,-2.2355,0.158,9.58087,9.58087
1863.00,9.57719,25.253475,0.000385,25.128089,-2.2355,0.159,9.57983,9.57983
1864.00,9.57409,25.253483,0.000384,25.128096,-2.2355,0.159,9.57629,9.57629
1865.00,9.57424,25.253405,0.000383,25.128014,-2.2355,0.159,9.57300,9.57300
1866.00,9.57686,25.253298,0.000383,25.127990,-2.2356,0.159,9.57262,9.57262
1867.00,9.57703,25.253179,0.000379,25.127885,-2.2357,0.159,9.57380,9.57380
1868.00,9.57632,25.253085,0.000377,25.127798,-2.2358,0.159,9.57608,9.57608
1869.00,9.57549,25.253009,0.000378,25.127715,-2.2359,0.159,9.57904,9.57904
1870.00,9.57542,25.252998,0.000379,25.127658,-2.2359,0.159,9.58242,9.58242
1871.00,9.57600,25.253071,0.000378,25.127673,-2.2360,0.159,9.58282,9.58282
1872.00,9.57713,25.253123,0.000381,25.127681,-2.2361,0.159,9.58265,9.58265
1873.00,9.57745,25.253173,0.000381,25.127654,-2.2362,0.160,9.58119,9.58119
1874.00,9.57776,25.253371,0.000385,25.127788,-2.2364,0.160,9.58026,9.58026
1875.00,9.57857,25.253582,0.000391,25.127981,-2.2366,0.160,9.57961,9.57961
1876.00,9.57889,25.253619,0.000390,25.127891,-2.2368,0.160,9.57985,9.57985
1877.00,9.57851,25.253706,0.000391,25.127860,-2.2369,0.160,9.57984,9.57984
1878.00,9.57880,25.253898,0.000397,25.127933,-2.2369,0.160,9.58112,9.58112
1879.00,9.57871,25.253870,0.000396,25.127806,-2.2369,0.160,9.58112,9.58112
1880.00,9.57895,25.253886,0.000394,25.127694,-2.2368,0.160,9.58067,9.58067
1881.00,9.57893,25.253937,0.000396,25.127723,-2.2368,0.160,9.58036,9.58036
1882.00,9.57929,25.253950,0.000395,25.127679,-2.2369,0.160,9.58027,9.58027
1883.00,9.57921,25.253940,0.000393,25.127686,-2.2370,0.160,9.57876,9.57876
1884.00,9.57933,25.253936,0.000393,25.127686,-2.2370,0.160,9.57738,9.57738
1885.00,9.57965,25.253943,0.000396,25.127723,-2.2371,0.160,9.57705,9.57705
1886.00,9.58002,25.253995,0.000400,25.127824,-2.2372,0.160,9.57709,9.57709
1887.00,9.58001,25.254098,0.000402,25.127949,-2.2373,0.160,9.57720,9.57720
1888.00,9.57988,25.254113,0.000405,25.127950,-2.2374,0.160,9.57790,9.57790
1889.00,9.57970,25.254165,0.000410,25.127955,-2.2376,0.160,9.57963,9.57963
1890.00,9.57950,25.254200,0.000408,25.127950,-2.2378,0.160,9.58048,9.58048
1891.00,9.57952,25.254189,0.000406,25.127898,-2.2381,0.161,9.58095,9.58095
1892.00,9.57965,25.254180,0.000409,25.127853,-2.2383,0.161,9.58162,9.58162
1893.00,9.57981,25.254196,0.000412,25.127861,-2.2384,0.160,9.58196,9.58196
1894.00,9.58003,25.254200,0.000409,25.127890,-2.2384,0.160,9.58217,9.58217
1895.00,9.58014,25.254284,0.000407,25.127915,-2.2385,0.161,9.58248,9.58248
1896.00,9.58013,25.254372,0.000405,25.127924,-2.2384,0.161,9.58200,9.58200
1897.00,9.58014,25.254435,0.000401,25.127850,-2.2385,0.161,9.58159,9.58159
1898.00,9.58008,25.254527,0.000398,25.127833,-2.2386,0.161,9.58127,9.58127
1899.00,9.57998,25.254518,0.000396,25.127769,-2.2388,0.161,9.58064,9.58064
1900.00,9.57990,25.254560,0.000399,25.127832,-2.2389,0.161,9.57949,9.57949
1901.00,9.57991,25.254601,0.000405,25.127843,-2.2389,0.161,9.57996,9.57996
1902.00,9.58002,25.254650,0.000408,25.127922,-2.2389,0.161,9.57976,9.57976
1903.00,9.58006,25.254607,0.000407,25.127831,-2.2388,0.161,9.57943,9.57943
1904.00,9.58021,25.254738,0.000411,25.127892,-2.2389,0.161,9.57893,9.57893
1905.00,9.58037,25.254783,0.000412,25.127871,-2.2389,0.161,9.57894,9.57894
1906.00,9.58033,25.254856,0.000409,25.127875,-2.2389,0.161,9.57849,9.57849
1907.00,9.58035,25.254893,0.000406,25.127819,-2.2390,0.161,9.57831,9.57831
1908.00,9.58019,25.254971,0.000408,25.127895,-2.2392,0.161,9.57754,9.57754
1909.00,9.57988,25.255081,0.000411,25.128007,-2.2394,0.161,9.57706,9.57706
1910.00,9.57951,25.255101,0.000413,25.127998,-2.2396,0.161,9.57645,9.57645
1911.00,9.57927,25.255038,0.000409,25.127937,-2.2398,0.161,9.57647,9.57647
1912.00,9.57918,25.254843,0.000407,25.127806,-2.2398,0.161,9.57691,9.57691
1913.00,9.57917,25.254841,0.000404,25.127815,-2.2399,0.162,9.57842,9.57842
1914.00,9.57914,25.254789,0.000400,25.127688,-2.2400,0.162,9.57940,9.57940
1915.00,9.57883,25.254774,0.000397,25.127656,-2.2401,0.162,9.57974,9.57974
1916.00,9.57862,25.254938,0.000402,25.127769,-2.2402,0.162,9.57946,9.57946
1917.00,9.57851,25.255172,0.000409,25.127941,-2.2405,0.162,9.57858,9.57858
1918.00,9.57832,25.255143,0.000411,25.127933,-2.2405,0.162,9.57771,9.57771
1919.00,9.57827,25.255213,0.000414,25.128035,-2.2406,0.162,9.57774,9.57774
1920.00,9.57838,25.255303,0.000418,25.128063,-2.2408,0.162,9.57862,9.57862
1921.00,9.57843,25.255264,0.000418,25.127955,-2.2409,0.162,9.57898,9.57898
1922.00,9.57839,25.255287,0.000413,25.127918,-2.2410,0.162,9.58002,9.58002
1923.00,9.57860,25.255478,0.000412,25.127960,-2.2412,0.162,9.58117,9.58117
1924.00,9.57884,25.255596,0.000412,25.127985,-2.2414,0.162,9.58155,9.58155
1925.00,9.57901,25.255632,0.000410,25.127939,-2.2413,0.162,9.58149,9.58149
1926.00,9.57900,25.255583,0.000405,25.127963,-2.2414,0.162,9.58082,9.58082
1927.00,9.57895,25.255656,0.000405,25.127989,-2.2414,0.162,9.58060,9.58060
1928.00,9.57911,25.255662,0.000403,25.127936,-2.2414,0.163,9.57956,9.57956
1929.00,9.57920,25.255565,0.000399,25.127813,-2.2413,0.163,9.57779,9.57779
1930.00,9.57912,25.255515,0.000399,25.127808,-2.2414,0.163,9.57670,9.57670
1931.00,9.57907,25.255573,0.000400,25.127788,-2.2415,0.163,9.57675,9.57675
1932.00,9.57896,25.255501,0.000397,25.127678,-2.2418,0.163,9.57661,9.57661
1933.00,9.57899,25.255446,0.000400,25.127648,-2.2420,0.163,9.57762,9.57762
1934.00,9.57890,25.255378,0.000400,25.127575,-2.2423,0.163,9.57841,9.57841
1935.00,9.57887,25.255460,0.000401,25.127600,-2.2425,0.163,9.57865,9.57865
1936.00,9.57873,25.255551,0.000405,25.127618,-2.2428,0.163,9.57792,9.57792
1937.00,9.57858,25.255672,0.000412,25.127738,-2.2428,0.163,9.57706,9.57706
1938.00,9.57844,25.255748,0.000410,25.127787,-2.2429,0.163,9.57497,9.57497
1939.00,9.57824,25.255941,0.000411,25.127925,-2.2431,0.163,9.57482,9.57482
1940.00,9.57808,25.255909,0.000408,25.127893,-2.2433,0.163,9.57530,9.57530
1941.00,9.57801,25.255817,0.000401,25.127781,-2.2434,0.164,9.57638,9.57638
1942.00,9.57784,25.255843,0.000398,25.127781,-2.2436,0.164,9.57635,9.57635
1943.00,9.57741,25.255984,0.000405,25.127869,-2.2437,0.164,9.57669,9.57669
1944.00,9.57712,25.255951,0.000407,25.127772,-2.2438,0.164,9.57764,9.57764
1945.00,9.57720,25.256029,0.000409,25.127714,-2.2438,0.164,9.57868,9.57868
1946.00,9.57736,25.256172,0.000413,25.127820,-2.2440,0.164,9.57832,9.57832
1947.00,9.57724,25.256139,0.000414,25.127733,-2.2441,0.164,9.57837,9.57837
1948.00,9.57695,25.256073,0.000410,25.127653,-2.2441,0.164,9.57790,9.57790
1949.00,9.57665,25.256093,0.000411,25.127700,-2.2442,0.164,9.57549,9.57549
1950.00,9.57656,25.256134,0.000413,25.127778,-2.2443,0.164,9.57305,9.57305
1951.00,9.57630,25.256097,0.000412,25.127735,-2.2443,0.164,9.57196,9.57196
1952.00,9.57596,25.256132,0.000412,25.127769,-2.2443,0.164,9.57112,9.57112
1953.00,9.57536,25.256106,0.000409,25.127683,-2.2444,0.164,9.57210,9.57210
1954.00,9.57511,25.256192,0.000407,25.127703,-2.2445,0.164,9.57358,9.57358
1955.00,9.57530,25.256254,0.000404,25.127741,-2.2446,0.164,9.57441,9.57441
1956.00,9.57550,25.256378,0.000404,25.127804,-2.2447,0.164,9.57436,9.57436
1957.00,9.57544,25.256328,0.000402,25.127724,-2.2448,0.164,9.57474,9.57474
1958.00,9.57526,25.256368,0.000404,25.127787,-2.2450,0.164,9.57462,9.57462
1959.00,9.57537,25.256375,0.000402,25.127763,-2.2452,0.165,9.57498,9.57498
1960.00,9.57548,25.256329,0.000401,25.127762,-2.2455,0.165,9.57565,9.57565
1961.00,9.57540,25.256276,0.000398,25.127702,-2.2458,0.165,9.57662,9.57662
1962.00,9.57532,25.256284,0.000400,25.127692,-2.2459,0.165,9.57738,9.57738
1963.00,9.57543,25.256496,0.000406,25.127809,-2.2459,0.165,9.57716,9.57716
1964.00,9.57487,25.256552,0.000406,25.127820,-2.2459,0.165,9.57658,9.57658
1965.00,9.57480,25.256597,0.000403,25.127708,-2.2457,0.165,9.57627,9.57627
1966.00,9.57485,25.256868,0.000406,25.127914,-2.2458,0.165,9.57695,9.57695
1967.00,9.57512,25.257121,0.000410,25.128050,-2.2460,0.165,9.57837,9.57837
1968.00,9.57557,25.257230,0.000409,25.128148,-2.2462,0.165,9.57918,9.57918
1969.00,9.57608,25.257261,0.000413,25.128193,-2.2463,0.165,9.57961,9.57961
1970.00,9.57633,25.257417,0.000417,25.128324,-2.2464,0.165,9.57896,9.57896
1971.00,9.57633,25.257256,0.000412,25.128135,-2.2464,0.165,9.57770,9.57770
1972.00,9.57649,25.257271,0.000411,25.128138,-2.2466,0.165,9.57594,9.57594
1973.00,9.57658,25.257166,0.000407,25.127983,-2.2468,0.165,9.57499,9.57499
1974.00,9.57643,25.257083,0.000404,25.127766,-2.2470,0.165,9.57426,9.57426
1975.00,9.57630,25.256941,0.000402,25.127556,-2.2470,0.165,9.57428,9.57428
1976.00,9.57640,25.256921,0.000402,25.127492,-2.2472,0.165,9.57484,9.57484
1977.00,9.57662,25.256818,0.000397,25.127349,-2.2474,0.165,9.57509,9.57509
1978.00,9.57671,25.256777,0.000398,25.127293,-2.2474,0.165,9.57567,9.57567
1979.00,9.57667,25.256978,0.000402,25.127518,-2.2474,0.165,9.57576,9.57576
1980.00,9.57647,25.257053,0.000404,25.127611,-2.2477,0.165,9.57630,9.57630
1981.00,9.57651,25.257139,0.000407,25.127653,-2.2478,0.165,9.57688,9.57688
1982.00,9.57675,25.257262,0.000409,25.127753,-2.2478,0.165,9.57803,9.57803
1983.00,9.57696,25.257319,0.000406,25.127773,-2.2480,0.166,9.57840,9.57840
1984.00,9.57703,25.257363,0.000403,25.127758,-2.2482,0.166,9.57820,9.57820
1985.00,9.57690,25.257455,0.000405,25.127773,-2.2483,0.166,9.57792,9.57792
1986.00,9.57687,25.257565,0.000408,25.127842,-2.2486,0.166,9.57764,9.57764
1987.00,9.57656,25.257598,0.000411,25.127883,-2.2488,0.166,9.57632,9.57632
1988.00,9.57612,25.257707,0.000415,25.127888,-2.2490,0.166,9.57476,9.57476
1989.00,9.57583,25.257562,0.000411,25.127730,-2.2492,0.166,9.57462,9.57462
1990.00,9.57567,25.257769,0.000413,25.127902,-2.2493,0.166,9.57443,9.57443
1991.00,9.57590,25.257686,0.000410,25.127769,-2.2492,0.166,9.57508,9.57508
1992.00,9.57619,25.257733,0.000405,25.127697,-2.2492,0.166,9.57621,9.57621
1993.00,9.57651,25.257790,0.000403,25.127725,-2.2492,0.166,9.57764,9.57764
1994.00,9.57660,25.257932,0.000405,25.127818,-2.2493,0.166,9.57767,9.57767
1995.00,9.57655,25.257861,0.000401,25.127686,-2.2493,0.166,9.57755,9.57755
1996.00,9.57655,25.258059,0.000401,25.127858,-2.2495,0.166,9.57660,9.57660
1997.00,9.57657,25.258107,0.000404,25.127891,-2.2497,0.166,9.57591,9.57591
1998.00,9.57659,25.258021,0.000404,25.127822,-2.2498,0.166,9.57541,9.57541
1999.00,9.57666,25.258149,0.000406,25.127940,-2.2500,0.166,9.57660,9.57660
2000.00,9.57685,25.258136,0.000407,25.127942,-2.2502,0.166,9.57724,9.57724
2001.00,9.57665,25.258073,0.000407,25.127834,-2.2504,0.166,9.57735,9.57735
2002.00,9.57631,25.258147,0.000405,25.127877,-2.2507,0.167,9.57633,9.57633
2003.00,9.57615,25.258270,0.000404,25.127968,-2.2509,0.167,9.57627,9.57627
2004.00,9.57615,25.258158,0.000402,25.127777,-2.2512,0.167,9.57323,9.57323
2005.00,9.57634,25.258280,0.000402,25.127807,-2.2513,0.167,9.56926,9.56926
2006.00,9.57683,25.258359,0.000402,25.127879,-2.2514,0.167,9.56637,9.56637
2007.00,9.57647,25.258404,0.000400,25.127866,-2.2514,0.167,9.56598,9.56598
2008.00,9.57605,25.258337,0.000394,25.127722,-2.2515,0.167,9.56693,9.56693
2009.00,9.57647,25.258388,0.000389,25.127720,-2.2515,0.168,9.57081,9.57081
2010.00,9.57658,25.258387,0.000384,25.127681,-2.2517,0.168,9.57599,9.57599
2011.00,9.57494,25.258334,0.000379,25.127608,-2.2518,0.168,9.57936,9.57936
@14,2.0001,4.0, 2010.061 
2012.00,9.57230,25.258252,0.000375,25.127528,-2.2518,0.169,9.58018,9.58018
2013.00,9.57136,25.258342,0.000375,25.127568,-2.2519,0.169,9.57932,9.57932
2014.00,9.56652,25.258487,0.000379,25.127677,-2.2519,0.169,9.57706,9.57706
2015.00,9.56837,25.258555,0.000377,25.127714,-2.2521,0.169,9.57520,9.57520
2016.00,9.57163,25.258673,0.000377,25.127710,-2.2522,0.169,9.57522,9.57522
2017.00,9.57194,25.258767,0.000381,25.127721,-2.2524,0.169,9.57763,9.57763
2018.00,9.57282,25.258797,0.000385,25.127677,-2.2525,0.169,9.58021,9.58021
2019.00,9.57313,25.258739,0.000383,25.127582,-2.2525,0.169,9.58406,9.58406
2020.00,9.57365,25.258783,0.000386,25.127610,-2.2525,0.169,9.58786,9.58786
2021.00,9.57540,25.258764,0.000388,25.127623,-2.2526,0.169,9.59024,9.59024
2022.00,9.57741,25.258827,0.000385,25.127713,-2.2528,0.170,9.58976,9.58976
2023.00,9.57852,25.258896,0.000386,25.127824,-2.2530,0.170,9.58844,9.58844
2024.00,9.57954,25.259075,0.000390,25.127957,-2.2533,0.170,9.58645,9.58645
2025.00,9.58168,25.258959,0.000387,25.127802,-2.2536,0.170,9.58335,9.58335
2026.00,9.58264,25.259061,0.000387,25.127823,-2.2538,0.170,9.58088,9.58088
2027.00,9.58252,25.259130,0.000391,25.127766,-2.2540,0.170,9.58088,9.58088
2028.00,9.58206,25.259159,0.000392,25.127693,-2.2539,0.170,9.58103,9.58103
2029.00,9.58208,25.259125,0.000389,25.127629,-2.2539,0.170,9.58131,9.58131
2030.00,9.58224,25.259257,0.000390,25.127711,-2.2541,0.170,9.58291,9.58291
2031.00,9.58277,25.259190,0.000387,25.127663,-2.2542,0.170,9.58408,9.58408
2032.00,9.58316,25.259219,0.000384,25.127694,-2.2543,0.170,9.58439,9.58439
2033.00,9.58349,25.259268,0.000384,25.127725,-2.2545,0.171,9.58573,9.58573
2034.00,9.58425,25.259283,0.000385,25.127697,-2.2548,0.171,9.58679,9.58679
2035.00,9.58497,25.259388,0.000386,25.127832,-2.2549,0.171,9.58698,9.58698
2036.00,9.58550,25.259338,0.000382,25.127756,-2.2550,0.171,9.58716,9.58716
2037.00,9.58559,25.259300,0.000386,25.127748,-2.2550,0.171,9.58730,9.58730
2038.00,9.58556,25.259388,0.000390,25.127842,-2.2551,0.171,9.58641,9.58641
2039.00,9.58515,25.259464,0.000394,25.127879,-2.2551,0.171,9.58483,9.58483
2040.00,9.58454,25.259394,0.000402,25.127709,-2.2553,0.170,9.58381,9.58381
2041.00,9.58401,25.259602,0.000411,25.127834,-2.2555,0.170,9.58281,9.58281
2042.00,9.58370,25.259617,0.000413,25.127817,-2.2555,0.170,9.58246,9.58246
2043.00,9.58382,25.259583,0.000410,25.127725,-2.2557,0.170,9.58206,9.58206
2044.00,9.58371,25.259619,0.000408,25.127731,-2.2559,0.170,9.58194,9.58194
2045.00,9.58372,25.259579,0.000402,25.127688,-2.2560,0.171,9.58142,9.58142
2046.00,9.58375,25.259535,0.000400,25.127671,-2.2562,0.171,9.58088,9.58088
2047.00,9.58365,25.259648,0.000397,25.127677,-2.2564,0.171,9.58023,9.58023
2048.00,9.58360,25.259657,0.000395,25.127638,-2.2566,0.171,9.58013,9.58013
2049.00,9.58349,25.259648,0.000395,25.127596,-2.2567,0.171,9.57997,9.57997
2050.00,9.58328,25.259750,0.000394,25.127677,-2.2568,0.171,9.58073,9.58073
2051.00,9.58315,25.259777,0.000393,25.127656,-2.2568,0.171,9.58127,9.58127
2052.00,9.58285,25.259730,0.000395,25.127645,-2.2568,0.171,9.58078,9.58078
2053.00,9.58259,25.259790,0.000396,25.127720,-2.2568,0.171,9.58100,9.58100
2054.00,9.58218,25.259806,0.000394,25.127779,-2.2570,0.172,9.58092,9.58092
2055.00,9.58177,25.259820,0.000394,25.127785,-2.2573,0.172,9.58075,9.58075
2056.00,9.58168,25.259859,0.000397,25.127820,-2.2576,0.172,9.58160,9.58160
2057.00,9.58162,25.259928,0.000397,25.127904,-2.2578,0.172,9.58264,9.58264
2058.00,9.58144,25.260027,0.000398,25.127990,-2.2580,0.172,9.58243,9.58243
2059.00,9.58146,25.260015,0.000398,25.127951,-2.2582,0.172,9.58312,9.58312
2060.00,9.58149,25.259957,0.000399,25.127897,-2.2582,0.172,9.58315,9.58315
2061.00,9.58151,25.259943,0.000399,25.127902,-2.2583,0.172,9.58216,9.58216
2062.00,9.58131,25.259896,0.000400,25.127813,-2.2584,0.172,9.58091,9.58091
2063.00,9.58101,25.259860,0.000403,25.127721,-2.2585,0.172,9.58020,9.58020
2064.00,9.58090,25.259956,0.000404,25.127750,-2.2586,0.172,9.57945,9.57945
2065.00,9.58088,25.260075,0.000402,25.127791,-2.2587,0.172,9.57906,9.57906
2066.00,9.58093,25.260213,0.000399,25.127819,-2.2586,0.172,9.57873,9.57873
2067.00,9.58086,25.260400,0.000398,25.127877,-2.2586,0.172,9.57886,9.57886
2068.00,9.58069,25.260471,0.000396,25.127856,-2.2587,0.173,9.57870,9.57870
2069.00,9.58053,25.260461,0.000395,25.127763,-2.2588,0.173,9.57851,9.57851
2070.00,9.58040,25.260581,0.000398,25.127772,-2.2590,0.173,9.57814,9.57814
2071.00,9.58016,25.260671,0.000400,25.127794,-2.2594,0.173,9.57809,9.57809
2072.00,9.58024,25.260739,0.000402,25.127833,-2.2597,0.173,9.57887,9.57887
2073.00,9.58026,25.260744,0.000399,25.127800,-2.2599,0.173,9.57940,9.57940
2074.00,9.58025,25.260923,0.000404,25.127968,-2.2600,0.173,9.58026,9.58026
2075.00,9.58034,25.260834,0.000403,25.127905,-2.2602,0.173,9.58091,9.58091
2076.00,9.58027,25.260786,0.000403,25.127821,-2.2602,0.173,9.58179,9.58179
2077.00,9.58018,25.260745,0.000403,25.127735,-2.2603,0.173,9.58183,9.58183
2078.00,9.58006,25.260749,0.000408,25.127778,-2.2605,0.173,9.58156,9.58156
2079.00,9.57997,25.260698,0.000408,25.127704,-2.2607,0.173,9.58152,9.58152
2080.00,9.57991,25.260825,0.000411,25.127752,-2.2607,0.173,9.58125,9.58125
2081.00,9.57979,25.260844,0.000412,25.127782,-2.2607,0.173,9.58062,9.58062
2082.00,9.57977,25.260882,0.000410,25.127828,-2.2607,0.173,9.57936,9.57936
2083.00,9.57969,25.260940,0.000404,25.127826,-2.2607,0.173,9.57905,9.57905
2084.00,9.57976,25.261006,0.000403,25.127827,-2.2608,0.173,9.57911,9.57911
2085.00,9.57987,25.260993,0.000399,25.127809,-2.2610,0.173,9.57898,9.57898
2086.00,9.57968,25.261069,0.000398,25.127817,-2.2612,0.174,9.57784,9.57784
2087.00,9.57946,25.261142,0.000396,25.127800,-2.2614,0.174,9.57727,9.57727
2088.00,9.57925,25.261202,0.000396,25.127779,-2.2616,0.174,9.57682,9.57682
2089.00,9.57921,25.261155,0.000394,25.127690,-2.2617,0.174,9.57617,9.57617
2090.00,9.57933,25.261077,0.000392,25.127571,-2.2619,0.174,9.57629,9.57629
2091.00,9.57933,25.261114,0.000390,25.127569,-2.2622,0.174,9.57708,9.57708
2092.00,9.57923,25.261031,0.000395,25.127495,-2.2624,0.174,9.57792,9.57792
2093.00,9.57889,25.260989,0.000399,25.127441,-2.2625,0.174,9.57696,9.57696
2094.00,9.57850,25.261034,0.000400,25.127408,-2.2627,0.174,9.57580,9.57580
2095.00,9.57800,25.261161,0.000404,25.127491,-2.2627,0.174,9.57471,9.57471
2096.00,9.57758,25.261157,0.000408,25.127474,-2.2627,0.174,9.57462,9.57462
2097.00,9.57725,25.261257,0.000408,25.127565,-2.2628,0.174,9.57428,9.57428
2098.00,9.57706,25.261344,0.000405,25.127677,-2.2630,0.174,9.57477,9.57477
2099.00,9.57668,25.261480,0.000405,25.127826,-2.2630,0.175,9.57469,9.57469
2100.00,9.57622,25.261634,0.000407,25.127908,-2.2632,0.175,9.57412,9.57412
2101.00,9.57597,25.261780,0.000407,25.127954,-2.2634,0.175,9.57418,9.57418
2102.00,9.57599,25.261838,0.000405,25.127915,-2.2637,0.175,9.57472,9.57472
2103.00,9.57611,25.261851,0.000408,25.127870,-2.2639,0.175,9.57592,9.57592
2104.00,9.57617,25.261829,0.000408,25.127814,-2.2642,0.174,9.57791,9.57791
2105.00,9.57616,25.261871,0.000410,25.127851,-2.2643,0.174,9.57947,9.57947
2106.00,9.57625,25.261852,0.000408,25.127813,-2.2645,0.175,9.57974,9.57974
2107.00,9.57660,25.261858,0.000411,25.127765,-2.2647,0.174,9.58039,9.58039
2108.00,9.57692,25.261935,0.000414,25.127792,-2.2648,0.174,9.57989,9.57989
2109.00,9.57677,25.261973,0.000417,25.127827,-2.2649,0.174,9.57810,9.57810
2110.00,9.57649,25.261924,0.000412,25.127817,-2.2650,0.175,9.57744,9.57744
2111.00,9.57644,25.261884,0.000411,25.127781,-2.2650,0.175,9.57716,9.57716
2112.00,9.57641,25.261914,0.000409,25.127825,-2.2650,0.175,9.57619,9.57619
2113.00,9.57649,25.261952,0.000404,25.127853,-2.2650,0.175,9.57588,9.57588
2114.00,9.57656,25.261979,0.000399,25.127867,-2.2651,0.175,9.57558,9.57558
2115.00,9.57659,25.262055,0.000405,25.127846,-2.2652,0.175,9.57540,9.57540
2116.00,9.57660,25.262163,0.000405,25.127904,-2.2653,0.175,9.57500,9.57500
2117.00,9.57644,25.262286,0.000407,25.127966,-2.2654,0.175,9.57424,9.57424
2118.00,9.57635,25.262216,0.000406,25.127883,-2.2655,0.175,9.57368,9.57368
2119.00,9.57624,25.262264,0.000410,25.127882,-2.2657,0.175,9.57275,9.57275
2120.00,9.57610,25.262232,0.000405,25.127817,-2.2661,0.175,9.57153,9.57153
2121.00,9.57596,25.262305,0.000403,25.127838,-2.2664,0.175,9.57184,9.57184
2122.00,9.57594,25.262282,0.000399,25.127806,-2.2666,0.175,9.57296,9.57296
2123.00,9.57594,25.262416,0.000397,25.127828,-2.2667,0.176,9.57417,9.57417
2124.00,9.57577,25.262439,0.000392,25.127752,-2.2670,0.176,9.57587,9.57587
2125.00,9.57546,25.262557,0.000391,25.127804,-2.2670,0.176,9.57728,9.57728
2126.00,9.57545,25.262543,0.000392,25.127703,-2.2670,0.176,9.57780,9.57780
2127.00,9.57537,25.262552,0.000394,25.127611,-2.2670,0.176,9.57750,9.57750
2128.00,9.57519,25.262601,0.000392,25.127618,-2.2671,0.176,9.57739,9.57739
2129.00,9.57537,25.262611,0.000390,25.127637,-2.2672,0.176,9.57766,9.57766
2130.00,9.57540,25.262671,0.000389,25.127687,-2.2674,0.176,9.57770,9.57770
2131.00,9.57528,25.262670,0.000388,25.127697,-2.2677,0.176,9.57780,9.57780
2132.00,9.57550,25.262866,0.000389,25.127866,-2.2679,0.177,9.57819,9.57819
2133.00,9.57571,25.262954,0.000390,25.127921,-2.2682,0.177,9.57777,9.57777
2134.00,9.57590,25.263091,0.000393,25.127978,-2.2682,0.177,9.57793,9.57793
2135.00,9.57613,25.263086,0.000394,25.127948,-2.2683,0.177,9.57822,9.57822
2136.00,9.57623,25.263139,0.000396,25.127946,-2.2684,0.177,9.57790,9.57790
2137.00,9.57640,25.263119,0.000397,25.127898,-2.2686,0.177,9.57728,9.57728
2138.00,9.57662,25.263089,0.000400,25.127818,-2.2688,0.177,9.57755,9.57755
2139.00,9.57684,25.263087,0.000402,25.127803,-2.2692,0.177,9.57697,9.57697
2140.00,9.57729,25.263028,0.000404,25.127722,-2.2695,0.176,9.57671,9.57671
2141.00,9.57759,25.263081,0.000404,25.127777,-2.2696,0.176,9.57712,9.57712
2142.00,9.57762,25.263032,0.000401,25.127722,-2.2699,0.176,9.57714,9.57714
2143.00,9.57743,25.263105,0.000401,25.127801,-2.2700,0.177,9.57651,9.57651
2144.00,9.57721,25.263061,0.000400,25.127749,-2.2700,0.177,9.57605,9.57605
2145.00,9.57712,25.263157,0.000400,25.127801,-2.2701,0.177,9.57575,9.57575
2146.00,9.57706,25.263217,0.000399,25.127811,-2.2702,0.177,9.57505,9.57505
2147.00,9.57688,25.263175,0.000397,25.127758,-2.2701,0.177,9.57463,9.57463
2148.00,9.57670,25.263152,0.000398,25.127691,-2.2701,0.177,9.57445,9.57445
2149.00,9.57642,25.263215,0.000398,25.127697,-2.2702,0.177,9.57438,9.57438
2150.00,9.57635,25.263299,0.000398,25.127750,-2.2702,0.177,9.57481,9.57481
2151.00,9.57642,25.263223,0.000397,25.127688,-2.2705,0.177,9.57580,9.57580
2152.00,9.57652,25.263298,0.000400,25.127731,-2.2706,0.177,9.57724,9.57724
2153.00,9.57652,25.263319,0.000399,25.127705,-2.2709,0.177,9.57909,9.57909
2154.00,9.57635,25.263343,0.000400,25.127714,-2.2711,0.177,9.57910,9.57910
2155.00,9.57625,25.263388,0.000399,25.127691,-2.2712,0.177,9.57724,9.57724
2156.00,9.57624,25.263589,0.000400,25.127764,-2.2713,0.177,9.57455,9.57455
2157.00,9.57593,25.263647,0.000397,25.127723,-2.2715,0.178,9.57229,9.57229
2158.00,9.57609,25.263718,0.000392,25.127751,-2.2716,0.178,9.57070,9.57070
2159.00,9.57649,25.263832,0.000388,25.127769,-2.2717,0.178,9.57237,9.57237
2160.00,9.57728,25.263854,0.000385,25.127718,-2.2719,0.179,9.57430,9.57430
2161.00,9.57989,25.263890,0.000382,25.127719,-2.2721,0.179,9.57617,9.57617
@15,2.0001,4.0, 2160.105 
2162.00,9.58148,25.263893,0.000381,25.127713,-2.2724,0.179,9.57722,9.57722
2163.00,9.58020,25.263971,0.000383,25.127754,-2.2726,0.180,9.57714,9.57714
2164.00,9.57479,25.264005,0.000385,25.127789,-2.2728,0.180,9.57593,9.57593
2165.00,9.57344,25.264056,0.000387,25.127839,-2.2729,0.180,9.57569,9.57569
2166.00,9.57476,25.264003,0.000387,25.127753,-2.2730,0.180,9.57643,9.57643
2167.00,9.57514,25.264028,0.000385,25.127761,-2.2730,0.180,9.57849,9.57849
2168.00,9.57510,25.264073,0.000384,25.127757,-2.2733,0.180,9.58108,9.58108
2169.00,9.57543,25.264084,0.000379,25.127695,-2.2734,0.180,9.58288,9.58288
2170.00,9.57660,25.264080,0.000373,25.127651,-2.2736,0.180,9.58474,9.58474
2171.00,9.57758,25.264235,0.000372,25.127798,-2.2738,0.181,9.58552,9.58552
2172.00,9.57822,25.264352,0.000376,25.127903,-2.2740,0.181,9.58508,9.58508
2173.00,9.57827,25.264335,0.000377,25.127830,-2.2741,0.181,9.58424,9.58424
2174.00,9.57865,25.264400,0.000381,25.127843,-2.2742,0.181,9.58519,9.58519
2175.00,9.57968,25.264480,0.000388,25.127905,-2.2744,0.181,9.58568,9.58568
2176.00,9.58087,25.264403,0.000389,25.127779,-2.2746,0.181,9.58597,9.58597
2177.00,9.58168,25.264442,0.000389,25.127744,-2.2747,0.181,9.58579,9.58579
2178.00,9.58196,25.264502,0.000391,25.127801,-2.2748,0.181,9.58543,9.58543
2179.00,9.58209,25.264488,0.000392,25.127797,-2.2749,0.181,9.58463,9.58463
2180.00,9.58226,25.264472,0.000391,25.127769,-2.2749,0.181,9.58351,9.58351
2181.00,9.58262,25.264504,0.000391,25.127818,-2.2750,0.181,9.58339,9.58339
2182.00,9.58302,25.264485,0.000392,25.127809,-2.2752,0.181,9.58376,9.58376
2183.00,9.58358,25.264546,0.000391,25.127785,-2.2754,0.181,9.58486,9.58486
2184.00,9.58415,25.264640,0.000389,25.127798,-2.2756,0.181,9.58451,9.58451
2185.00,9.58470,25.264704,0.000390,25.127764,-2.2758,0.181,9.58373,9.58373
2186.00,9.58448,25.264757,0.000392,25.127783,-2.2759,0.181,9.58289,9.58289
2187.00,9.58443,25.264828,0.000393,25.127781,-2.2761,0.181,9.58297,9.58297
2188.00,9.58425,25.264843,0.000395,25.127813,-2.2762,0.181,9.58151,9.58151
2189.00,9.58377,25.264874,0.000394,25.127823,-2.2761,0.181,9.58021,9.58021
2190.00,9.58360,25.264905,0.000392,25.127821,-2.2762,0.182,9.58132,9.58132
2191.00,9.58357,25.264964,0.000394,25.127787,-2.2762,0.181,9.58217,9.58217
2192.00,9.58365,25.265038,0.000394,25.127789,-2.2762,0.181,9.58265,9.58265
2193.00,9.58391,25.265059,0.000395,25.127750,-2.2763,0.181,9.58417,9.58417
2194.00,9.58385,25.265080,0.000401,25.127692,-2.2764,0.181,9.58520,9.58520
2195.00,9.58340,25.265170,0.000402,25.127755,-2.2766,0.181,9.58429,9.58429
2196.00,9.58316,25.265218,0.000398,25.127757,-2.2769,0.181,9.58410,9.58410
2197.00,9.58323,25.265327,0.000397,25.127819,-2.2771,0.182,9.58417,9.58417
2198.00,9.58353,25.265384,0.000395,25.127840,-2.2774,0.182,9.58395,9.58395
2199.00,9.58355,25.265443,0.000393,25.127889,-2.2777,0.182,9.58374,9.58374
2200.00,9.58342,25.265441,0.000396,25.127855,-2.2780,0.182,9.58387,9.58387
2201.00,9.58314,25.265381,0.000397,25.127806,-2.2782,0.182,9.58275,9.58275
2202.00,9.58286,25.265299,0.000397,25.127725,-2.2783,0.182,9.58107,9.58107
2203.00,9.58243,25.265369,0.000395,25.127756,-2.2784,0.182,9.57889,9.57889
2204.00,9.58216,25.265383,0.000397,25.127752,-2.2784,0.182,9.57757,9.57757
2205.00,9.58221,25.265490,0.000397,25.127792,-2.2784,0.182,9.57770,9.57770
2206.00,9.58179,25.265635,0.000400,25.127828,-2.2785,0.182,9.57896,9.57896
2207.00,9.58174,25.265828,0.000405,25.127966,-2.2786,0.182,9.57929,9.57929
2208.00,9.58172,25.265810,0.000407,25.127925,-2.2787,0.182,9.57979,9.57979
2209.00,9.58174,25.265803,0.000404,25.127893,-2.2790,0.182,9.58024,9.58024
2210.00,9.58146,25.265736,0.000401,25.127818,-2.2793,0.182,9.57896,9.57896
2211.00,9.58094,25.265665,0.000398,25.127783,-2.2796,0.182,9.57699,9.57699
2212.00,9.58057,25.265572,0.000393,25.127640,-2.2798,0.182,9.57717,9.57717
2213.00,9.58018,25.265645,0.000395,25.127670,-2.2800,0.182,9.57884,9.57884
2214.00,9.58025,25.265749,0.000396,25.127715,-2.2801,0.182,9.58010,9.58010
2215.00,9.58041,25.265782,0.000395,25.127732,-2.2800,0.183,9.58175,9.58175
2216.00,9.58027,25.265907,0.000399,25.127818,-2.2800,0.183,9.58328,9.58328
2217.00,9.58041,25.265854,0.000400,25.127784,-2.2800,0.183,9.58418,9.58418
2218.00,9.58046,25.265724,0.000394,25.127637,-2.2800,0.183,9.58420,9.58420
2219.00,9.58045,25.265716,0.000393,25.127620,-2.2801,0.183,9.58410,9.58410
2220.00,9.58051,25.265818,0.000395,25.127663,-2.2803,0.183,9.58393,9.58393
2221.00,9.58069,25.265901,0.000395,25.127695,-2.2805,0.183,9.58417,9.58417
2222.00,9.58101,25.265999,0.000395,25.127713,-2.2806,0.183,9.58410,9.58410
2223.00,9.58139,25.266247,0.000398,25.127891,-2.2808,0.183,9.58307,9.58307
2224.00,9.58157,25.266330,0.000403,25.127922,-2.2809,0.183,9.58244,9.58244
2225.00,9.58167,25.266374,0.000405,25.127924,-2.2812,0.183,9.58172,9.58172
2226.00,9.58154,25.266417,0.000405,25.127931,-2.2816,0.183,9.58135,9.58135
2227.00,9.58138,25.266479,0.000405,25.127968,-2.2818,0.183,9.57985,9.57985
2228.00,9.58134,25.266379,0.000406,25.127861,-2.2821,0.183,9.57949,9.57949
2229.00,9.58143,25.266473,0.000403,25.127901,-2.2823,0.183,9.57945,9.57945
2230.00,9.58156,25.266483,0.000400,25.127853,-2.2824,0.184,9.57942,9.57942
2231.00,9.58188,25.266420,0.000400,25.127744,-2.2824,0.184,9.57921,9.57921
2232.00,9.58193,25.266397,0.000400,25.127720,-2.2825,0.184,9.57912,9.57912
2233.00,9.58162,25.266511,0.000402,25.127844,-2.2826,0.184,9.57919,9.57919
2234.00,9.58144,25.266428,0.000400,25.127757,-2.2828,0.184,9.57965,9.57965
2235.00,9.58136,25.266392,0.000401,25.127746,-2.2830,0.184,9.58023,9.58023
2236.00,9.58131,25.266454,0.000400,25.127760,-2.2832,0.184,9.58040,9.58040
2237.00,9.58118,25.266578,0.000404,25.127763,-2.2834,0.184,9.58089,9.58089
2238.00,9.58093,25.266549,0.000401,25.127660,-2.2836,0.184,9.58156,9.58156
2239.00,9.58082,25.266679,0.000403,25.127728,-2.2838,0.184,9.58163,9.58163
2240.00,9.58072,25.266802,0.000401,25.127788,-2.2840,0.184,9.58155,9.58155
2241.00,9.58066,25.266821,0.000400,25.127795,-2.2840,0.184,9.58102,9.58102
2242.00,9.58037,25.266804,0.000400,25.127817,-2.2842,0.184,9.58110,9.58110
2243.00,9.58013,25.266857,0.000401,25.127861,-2.2845,0.184,9.58010,9.58010
2244.00,9.58012,25.266918,0.000403,25.127893,-2.2847,0.184,9.57988,9.57988
2245.00,9.58014,25.266916,0.000405,25.127897,-2.2849,0.184,9.57911,9.57911
2246.00,9.57986,25.266945,0.000407,25.127964,-2.2851,0.184,9.57800,9.57800
2247.00,9.57949,25.266962,0.000407,25.127957,-2.2851,0.185,9.57653,9.57653
2248.00,9.57927,25.267083,0.000409,25.127977,-2.2852,0.185,9.57588,9.57588
2249.00,9.57916,25.267200,0.000411,25.128041,-2.2853,0.185,9.57557,9.57557
2250.00,9.57914,25.267247,0.000410,25.127962,-2.2854,0.185,9.57531,9.57531
2251.00,9.57886,25.267351,0.000411,25.127932,-2.2855,0.185,9.57543,9.57543
2252.00,9.57869,25.267414,0.000410,25.127926,-2.2858,0.185,9.57638,9.57638
2253.00,9.57865,25.267344,0.000407,25.127840,-2.2860,0.185,9.57648,9.57648
2254.00,9.57827,25.267230,0.000404,25.127757,-2.2863,0.185,9.57521,9.57521
2255.00,9.57791,25.267340,0.000406,25.127895,-2.2864,0.185,9.57512,9.57512
2256.00,9.57759,25.267280,0.000404,25.127860,-2.2866,0.185,9.57609,9.57609
2257.00,9.57743,25.267417,0.000407,25.127954,-2.2868,0.185,9.57646,9.57646
2258.00,9.57762,25.267520,0.000406,25.128014,-2.2868,0.185,9.57817,9.57817
2259.00,9.57769,25.267495,0.000404,25.127952,-2.2868,0.185,9.58014,9.58014
2260.00,9.57777,25.267510,0.000404,25.127932,-2.2869,0.185,9.58112,9.58112
2261.00,9.57747,25.267676,0.000407,25.128048,-2.2871,0.185,9.57968,9.57968
2262.00,9.57715,25.267578,0.000405,25.127932,-2.2872,0.185,9.57875,9.57875
2263.00,9.57695,25.267650,0.000410,25.127944,-2.2874,0.185,9.57703,9.57703
2264.00,9.57672,25.267750,0.000411,25.127932,-2.2876,0.185,9.57533,9.57533
2265.00,9.57653,25.267792,0.000410,25.127856,-2.2879,0.185,9.57476,9.57476
2266.00,9.57662,25.267798,0.000407,25.127781,-2.2881,0.185,9.57544,9.57544
2267.00,9.57666,25.267868,0.000406,25.127815,-2.2882,0.186,9.57512,9.57512
2268.00,9.57671,25.267825,0.000399,25.127762,-2.2884,0.186,9.57514,9.57514
2269.00,9.57664,25.267839,0.000398,25.127809,-2.2886,0.186,9.57504,9.57504
2270.00,9.57671,25.267885,0.000403,25.127931,-2.2888,0.186,9.57412,9.57412
2271.00,9.57633,25.267949,0.000407,25.127989,-2.2890,0.186,9.57271,9.57271
2272.00,9.57576,25.268046,0.000408,25.128026,-2.2892,0.186,9.57193,9.57193
2273.00,9.57552,25.268090,0.000412,25.128041,-2.2894,0.186,9.57197,9.57197
2274.00,9.57573,25.268164,0.000411,25.128049,-2.2894,0.186,9.57304,9.57304
2275.00,9.57596,25.268190,0.000405,25.127943,-2.2894,0.186,9.57393,9.57393
2276.00,9.57602,25.268239,0.000402,25.127942,-2.2895,0.186,9.57635,9.57635
2277.00,9.57610,25.268231,0.000401,25.127866,-2.2897,0.186,9.57860,9.57860
2278.00,9.57601,25.268367,0.000400,25.127893,-2.2900,0.186,9.57908,9.57908
2279.00,9.57556,25.268442,0.000402,25.127893,-2.2903,0.187,9.57772,9.57772
2280.00,9.57512,25.268494,0.000406,25.127925,-2.2904,0.186,9.57743,9.57743
2281.00,9.57519,25.268540,0.000407,25.127906,-2.2906,0.186,9.57615,9.57615
2282.00,9.57518,25.268601,0.000408,25.127999,-2.2907,0.187,9.57477,9.57477
2283.00,9.57513,25.268579,0.000409,25.128004,-2.2907,0.186,9.57449,9.57449
2284.00,9.57536,25.268527,0.000407,25.128006,-2.2907,0.186,9.57638,9.57638
2285.00,9.57571,25.268405,0.000404,25.127929,-2.2908,0.187,9.57754,9.57754
2286.00,9.57584,25.268340,0.000405,25.127923,-2.2912,0.187,9.57857,9.57857
2287.00,9.57599,25.268394,0.000406,25.127954,-2.2915,0.187,9.57761,9.57761
2288.00,9.57563,25.268410,0.000403,25.127943,-2.2918,0.187,9.57625,9.57625
2289.00,9.57547,25.268465,0.000404,25.127918,-2.2922,0.187,9.57497,9.57497
2290.00,9.57566,25.268591,0.000406,25.127995,-2.2924,0.187,9.57437,9.57437
2291.00,9.57594,25.268672,0.000405,25.128019,-2.2923,0.187,9.57347,9.57347
2292.00,9.57643,25.268587,0.000404,25.127935,-2.2923,0.187,9.57488,9.57488
2293.00,9.57640,25.268592,0.000406,25.127950,-2.2922,0.187,9.57625,9.57625
2294.00,9.57601,25.268656,0.000407,25.127949,-2.2921,0.187,9.57698,9.57698
2295.00,9.57564,25.268736,0.000406,25.127887,-2.2923,0.187,9.57798,9.57798
2296.00,9.57572,25.268801,0.000406,25.127852,-2.2925,0.187,9.57935,9.57935
2297.00,9.57625,25.268884,0.000404,25.127868,-2.2927,0.187,9.57974,9.57974
2298.00,9.57680,25.268994,0.000406,25.127896,-2.2928,0.187,9.57942,9.57942
2299.00,9.57699,25.269025,0.000403,25.127946,-2.2930,0.187,9.57830,9.57830
2300.00,9.57665,25.269126,0.000402,25.128038,-2.2931,0.187,9.57582,9.57582
2301.00,9.57633,25.269196,0.000403,25.128039,-2.2933,0.187,9.57374,9.57374
2302.00,9.57617,25.269311,0.000405,25.128041,-2.2935,0.187,9.57241,9.57241
2303.00,9.57609,25.269357,0.000405,25.128021,-2.2937,0.188,9.57194,9.57194
2304.00,9.57554,25.269356,0.000404,25.127985,-2.2939,0.188,9.57154,9.57154
2305.00,9.57556,25.269284,0.000403,25.127921,-2.2941,0.188,9.57055,9.57055
2306.00,9.57608,25.269215,0.000399,25.127873,-2.2943,0.188,9.56963,9.56963
2307.00,9.57601,25.269233,0.000394,25.127906,-2.2945,0.188,9.56925,9.56925
2308.00,9.57594,25.269158,0.000388,25.127851,-2.2949,0.188,9.57011,9.57011
2309.00,9.57474,25.269116,0.000383,25.127756,-2.2951,0.189,9.57246,9.57246
2310.00,9.57264,25.269226,0.000382,25.127826,-2.2952,0.189,9.57604,9.57604
2311.00,9.57156,25.269269,0.000384,25.127840,-2.2954,0.189,9.57783,9.57783
@16,2.0001,4.0, 2310.054 
2312.00,9.57193,25.269345,0.000387,25.127859,-2.2956,0.189,9.57856,9.57856
2313.00,9.57243,25.269416,0.000387,25.127834,-2.2958,0.189,9.57796,9.57796
2314.00,9.56997,25.269558,0.000386,25.127951,-2.2959,0.190,9.57546,9.57546
2315.00,9.56984,25.269524,0.000385,25.127913,-2.2960,0.190,9.57395,9.57395
2316.00,9.57269,25.269584,0.000383,25.127907,-2.2962,0.190,9.57614,9.57614
2317.00,9.57390,25.269612,0.000384,25.127893,-2.2964,0.190,9.57926,9.57926
2318.00,9.57375,25.269703,0.000387,25.127972,-2.2965,0.190,9.58142,9.58142
2319.00,9.57411,25.269676,0.000392,25.127869,-2.2966,0.190,9.58418,9.58418
2320.00,9.57577,25.269677,0.000391,25.127788,-2.2967,0.190,9.58546,9.58546
2321.00,9.57673,25.269714,0.000392,25.127747,-2.2967,0.190,9.58473,9.58473
2322.00,9.57733,25.269700,0.000391,25.127688,-2.2966,0.190,9.58323,9.58323
2323.00,9.57835,25.269717,0.000389,25.127674,-2.2966,0.190,9.58243,9.58243
2324.00,9.57989,25.269801,0.000386,25.127765,-2.2967,0.190,9.58312,9.58312
2325.00,9.58029,25.269822,0.000386,25.127764,-2.2969,0.190,9.58343,9.58343
2326.00,9.58035,25.269825,0.000389,25.127782,-2.2971,0.190,9.58343,9.58343
2327.00,9.58079,25.269805,0.000386,25.127736,-2.2974,0.191,9.58493,9.58493
2328.00,9.58127,25.269773,0.000389,25.127676,-2.2976,0.190,9.58639,9.58639
2329.00,9.58196,25.269795,0.000389,25.127641,-2.2978,0.190,9.58648,9.58648
2330.00,9.58236,25.269875,0.000387,25.127666,-2.2980,0.191,9.58683,9.58683
2331.00,9.58262,25.269898,0.000385,25.127709,-2.2981,0.191,9.58727,9.58727
2332.00,9.58314,25.269915,0.000387,25.127731,-2.2983,0.191,9.58632,9.58632
2333.00,9.58366,25.269996,0.000385,25.127735,-2.2984,0.191,9.58559,9.58559
2334.00,9.58424,25.270067,0.000388,25.127751,-2.2986,0.191,9.58466,9.58466
2335.00,9.58479,25.270127,0.000394,25.127796,-2.2987,0.191,9.58384,9.58384
2336.00,9.58474,25.270195,0.000397,25.127790,-2.2989,0.191,9.58288,9.58288
2337.00,9.58439,25.270297,0.000399,25.127835,-2.2991,0.191,9.58266,9.58266
2338.00,9.58426,25.270300,0.000401,25.127898,-2.2993,0.191,9.58216,9.58216
2339.00,9.58405,25.270301,0.000400,25.127886,-2.2995,0.191,9.58153,9.58153
2340.00,9.58390,25.270310,0.000401,25.127893,-2.2998,0.191,9.58146,9.58146
2341.00,9.58389,25.270309,0.000400,25.127904,-2.2999,0.191,9.58193,9.58193
2342.00,9.58378,25.270296,0.000396,25.127880,-2.3001,0.191,9.58100,9.58100
2343.00,9.58368,25.270425,0.000397,25.127916,-2.3002,0.191,9.58042,9.58042
2344.00,9.58353,25.270485,0.000396,25.127911,-2.3004,0.191,9.58053,9.58053
2345.00,9.58313,25.270558,0.000393,25.127908,-2.3005,0.191,9.58003,9.58003
2346.00,9.58297,25.270648,0.000394,25.127872,-2.3007,0.192,9.57961,9.57961
2347.00,9.58284,25.270694,0.000398,25.127866,-2.3008,0.191,9.58082,9.58082
2348.00,9.58257,25.270667,0.000398,25.127781,-2.3010,0.191,9.58155,9.58155
2349.00,9.58230,25.270647,0.000401,25.127676,-2.3012,0.191,9.58199,9.58199
2350.00,9.58218,25.270689,0.000399,25.127645,-2.3013,0.191,9.58333,9.58333
2351.00,9.58218,25.270710,0.000397,25.127638,-2.3014,0.191,9.58415,9.58415
2352.00,9.58218,25.270861,0.000393,25.127720,-2.3016,0.192,9.58437,9.58437
2353.00,9.58228,25.270811,0.000390,25.127681,-2.3016,0.192,9.58510,9.58510
2354.00,9.58223,25.270901,0.000388,25.127799,-2.3016,0.192,9.58447,9.58447
2355.00,9.58203,25.270942,0.000390,25.127815,-2.3017,0.192,9.58314,9.58314
2356.00,9.58212,25.271029,0.000393,25.127886,-2.3018,0.192,9.58320,9.58320
2357.00,9.58218,25.271048,0.000396,25.127824,-2.3019,0.192,9.58212,9.58212
2358.00,9.58198,25.271160,0.000401,25.127858,-2.3021,0.192,9.58080,9.58080
2359.00,9.58200,25.271199,0.000401,25.127862,-2.3025,0.192,9.58112,9.58112
2360.00,9.58204,25.271236,0.000401,25.127861,-2.3027,0.192,9.58165,9.58165
2361.00,9.58203,25.271230,0.000402,25.127776,-2.3030,0.192,9.58105,9.58105
2362.00,9.58200,25.271162,0.000399,25.127700,-2.3032,0.192,9.58121,9.58121
2363.00,9.58227,25.271230,0.000396,25.127722,-2.3034,0.192,9.58207,9.58207
2364.00,9.58238,25.271278,0.000397,25.127725,-2.3034,0.192,9.58225,9.58225
2365.00,9.58258,25.271243,0.000396,25.127751,-2.3035,0.193,9.58273,9.58273
2366.00,9.58273,25.271230,0.000395,25.127805,-2.3036,0.193,9.58263,9.58263
2367.00,9.58268,25.271331,0.000398,25.127905,-2.3036,0.193,9.58265,9.58265
2368.00,9.58262,25.271301,0.000399,25.127861,-2.3037,0.193,9.58255,9.58255
2369.00,9.58262,25.271331,0.000399,25.127831,-2.3039,0.193,9.58274,9.58274
2370.00,9.58252,25.271459,0.000399,25.127803,-2.3041,0.193,9.58243,9.58243
2371.00,9.58232,25.271562,0.000401,25.127817,-2.3043,0.193,9.58164,9.58164
2372.00,9.58187,25.271498,0.000401,25.127759,-2.3044,0.193,9.58063,9.58063
2373.00,9.58152,25.271530,0.000402,25.127802,-2.3044,0.193,9.58027,9.58027
2374.00,9.58143,25.271571,0.000404,25.127846,-2.3045,0.193,9.57979,9.57979
2375.00,9.58147,25.271582,0.000406,25.127869,-2.3046,0.193,9.57883,9.57883
2376.00,9.58121,25.271621,0.000407,25.127949,-2.3049,0.193,9.57891,9.57891
2377.00,9.58097,25.271833,0.000408,25.128039,-2.3052,0.193,9.57924,9.57924
2378.00,9.58101,25.271885,0.000408,25.128003,-2.3055,0.193,9.57922,9.57922
2379.00,9.58099,25.271891,0.000407,25.127983,-2.3057,0.193,9.57931,9.57931
2380.00,9.58103,25.271905,0.000406,25.127940,-2.3060,0.193,9.57998,9.57998
2381.00,9.58088,25.271968,0.000405,25.127870,-2.3061,0.193,9.57930,9.57930
2382.00,9.58043,25.271856,0.000402,25.127744,-2.3061,0.193,9.57827,9.57827
2383.00,9.57997,25.272016,0.000401,25.127838,-2.3062,0.193,9.57717,9.57717
2384.00,9.57975,25.272119,0.000402,25.127822,-2.3063,0.193,9.57691,9.57691
2385.00,9.57959,25.272271,0.000406,25.127845,-2.3065,0.193,9.57646,9.57646
2386.00,9.57929,25.272306,0.000404,25.127804,-2.3066,0.194,9.57653,9.57653
2387.00,9.57891,25.272483,0.000408,25.127900,-2.3067,0.194,9.57700,9.57700
2388.00,9.57857,25.272553,0.000410,25.127900,-2.3070,0.193,9.57685,9.57685
2389.00,9.57807,25.272591,0.000411,25.127900,-2.3071,0.194,9.57651,9.57651
2390.00,9.57789,25.272597,0.000411,25.127905,-2.3072,0.194,9.57651,9.57651
2391.00,9.57796,25.272601,0.000412,25.127924,-2.3074,0.194,9.57674,9.57674
2392.00,9.57789,25.272605,0.000409,25.127917,-2.3077,0.194,9.57684,9.57684
2393.00,9.57766,25.272539,0.000408,25.127879,-2.3078,0.194,9.57665,9.57665
2394.00,9.57732,25.272461,0.000403,25.127833,-2.3080,0.194,9.57599,9.57599
2395.00,9.57692,25.272456,0.000398,25.127812,-2.3083,0.194,9.57387,9.57387
2396.00,9.57660,25.272554,0.000398,25.127852,-2.3086,0.194,9.57360,9.57360
2397.00,9.57656,25.272562,0.000399,25.127840,-2.3087,0.194,9.57400,9.57400
2398.00,9.57642,25.272610,0.000397,25.127830,-2.3088,0.194,9.57465,9.57465
2399.00,9.57634,25.272694,0.000400,25.127867,-2.3089,0.194,9.57582,9.57582
2400.00,9.57627,25.272673,0.000402,25.127868,-2.3092,0.194,9.57798,9.57798
2401.00,9.57626,25.272718,0.000401,25.127824,-2.3094,0.194,9.57867,9.57867
2402.00,9.57656,25.272779,0.000401,25.127813,-2.3095,0.194,9.57897,9.57897
2403.00,9.57684,25.272860,0.000399,25.127835,-2.3097,0.194,9.57935,9.57935
2404.00,9.57674,25.272962,0.000396,25.127835,-2.3098,0.195,9.57799,9.57799
2405.00,9.57645,25.273083,0.000397,25.127860,-2.3098,0.195,9.57726,9.57726
2406.00,9.57641,25.273099,0.000399,25.127868,-2.3097,0.195,9.57699,9.57699
2407.00,9.57660,25.273126,0.000401,25.127860,-2.3099,0.195,9.57677,9.57677
2408.00,9.57665,25.273167,0.000407,25.127850,-2.3102,0.194,9.57587,9.57587
2409.00,9.57648,25.273231,0.000409,25.127903,-2.3105,0.194,9.57539,9.57539
2410.00,9.57616,25.273213,0.000410,25.127889,-2.3107,0.194,9.57498,9.57498
2411.00,9.57601,25.273284,0.000408,25.127923,-2.3110,0.195,9.57475,9.57475
2412.00,9.57605,25.273263,0.000406,25.127874,-2.3111,0.195,9.57485,9.57485
2413.00,9.57626,25.273258,0.000402,25.127852,-2.3111,0.195,9.57552,9.57552
2414.00,9.57640,25.273302,0.000406,25.127883,-2.3112,0.195,9.57677,9.57677
2415.00,9.57674,25.273396,0.000404,25.127903,-2.3113,0.195,9.57793,9.57793
2416.00,9.57724,25.273349,0.000403,25.127853,-2.3114,0.195,9.57904,9.57904
2417.00,9.57741,25.273522,0.000403,25.127997,-2.3115,0.195,9.57928,9.57928
2418.00,9.57746,25.273579,0.000403,25.127975,-2.3119,0.195,9.57914,9.57914
2419.00,9.57740,25.273591,0.000401,25.127921,-2.3121,0.195,9.57879,9.57879
2420.00,9.57712,25.273468,0.000401,25.127813,-2.3121,0.195,9.57804,9.57804
2421.00,9.57701,25.273566,0.000402,25.127873,-2.3123,0.195,9.57700,9.57700
2422.00,9.57696,25.273505,0.000400,25.127841,-2.3126,0.195,9.57679,9.57679
2423.00,9.57678,25.273528,0.000400,25.127866,-2.3127,0.195,9.57625,9.57625
2424.00,9.57664,25.273451,0.000397,25.127798,-2.3130,0.195,9.57571,9.57571
2425.00,9.57668,25.273547,0.000399,25.127876,-2.3132,0.196,9.57586,9.57586
2426.00,9.57667,25.273467,0.000400,25.127774,-2.3133,0.195,9.57544,9.57544
2427.00,9.57642,25.273445,0.000403,25.127710,-2.3132,0.195,9.57434,9.57434
2428.00,9.57622,25.273472,0.000405,25.127725,-2.3133,0.195,9.57368,9.57368
2429.00,9.57596,25.273524,0.000403,25.127725,-2.3135,0.195,9.57227,9.57227
2430.00,9.57577,25.273645,0.000405,25.127816,-2.3136,0.195,9.57088,9.57088
2431.00,9.57562,25.273668,0.000401,25.127822,-2.3138,0.196,9.57096,9.57096
2432.00,9.57566,25.273692,0.000398,25.127779,-2.3140,0.196,9.57241,9.57241
2433.00,9.57582,25.273703,0.000395,25.127806,-2.3142,0.196,9.57452,9.57452
2434.00,9.57596,25.273827,0.000399,25.127891,-2.3144,0.196,9.57703,9.57703
2435.00,9.57590,25.273753,0.000393,25.127805,-2.3147,0.196,9.57854,9.57854
2436.00,9.57570,25.273830,0.000393,25.127796,-2.3150,0.196,9.57858,9.57858
2437.00,9.57540,25.273858,0.000393,25.127753,-2.3153,0.196,9.57762,9.57762
2438.00,9.57521,25.273887,0.000396,25.127714,-2.3154,0.196,9.57584,9.57584
2439.00,9.57501,25.273907,0.000394,25.127752,-2.3156,0.196,9.57427,9.57427
2440.00,9.57486,25.273912,0.000396,25.127714,-2.3157,0.196,9.57307,9.57307
2441.00,9.57464,25.273965,0.000400,25.127793,-2.3157,0.196,9.57191,9.57191
2442.00,9.57422,25.274056,0.000405,25.127920,-2.3158,0.196,9.57102,9.57102
2443.00,9.57385,25.274129,0.000403,25.127950,-2.3158,0.196,9.57158,9.57158
2444.00,9.57396,25.274147,0.000404,25.127893,-2.3160,0.196,9.57235,9.57235
2445.00,9.57410,25.274233,0.000403,25.127914,-2.3162,0.196,9.57418,9.57418
2446.00,9.57414,25.274227,0.000400,25.127865,-2.3164,0.197,9.57533,9.57533
2447.00,9.57418,25.274184,0.000398,25.127803,-2.3166,0.197,9.57546,9.57546
2448.00,9.57408,25.274220,0.000398,25.127800,-2.3168,0.197,9.57452,9.57452
2449.00,9.57414,25.274236,0.000397,25.127751,-2.3170,0.197,9.57318,9.57318
2450.00,9.57423,25.274294,0.000401,25.127772,-2.3174,0.197,9.57130,9.57130
2451.00,9.57423,25.274313,0.000401,25.127736,-2.3176,0.197,9.57057,9.57057
2452.00,9.57385,25.274474,0.000402,25.127833,-2.3176,0.197,9.57030,9.57030
2453.00,9.57322,25.274429,0.000401,25.127804,-2.3177,0.197,9.57128,9.57128
2454.00,9.57264,25.274454,0.000405,25.127851,-2.3178,0.197,9.57171,9.57171
2455.00,9.57231,25.274564,0.000406,25.127920,-2.3178,0.197,9.56964,9.56964
2456.00,9.57226,25.274663,0.000403,25.128032,-2.3179,0.197,9.56766,9.56766
2457.00,9.57266,25.274621,0.000399,25.127978,-2.3181,0.197,9.56674,9.56674
2458.00,9.57260,25.274708,0.000396,25.128036,-2.3184,0.198,9.56658,9.56658
2459.00,9.57141,25.274753,0.000388,25.128037,-2.3185,0.198,9.56970,9.56970
2460.00,9.57036,25.274737,0.000382,25.127974,-2.3186,0.199,9.57468,9.57468
2461.00,9.57056,25.274778,0.000380,25.127942,-2.3188,0.199,9.57813,9.57813
2462.00,9.57125,25.274772,0.000376,25.127843,-2.3193,0.199,9.57964,9.57964
@17,2.0001,4.0, 2460.109 
2463.00,9.57422,25.274861,0.000378,25.127795,-2.3195,0.199,9.57893,9.57893
2464.00,9.56881,25.274975,0.000380,25.127768,-2.3198,0.199,9.57632,9.57632
2465.00,9.56779,25.275013,0.000380,25.127680,-2.3199,0.199,9.57442,9.57442
2466.00,9.57147,25.275026,0.000382,25.127607,-2.3200,0.199,9.57454,9.57454
2467.00,9.57220,25.274980,0.000382,25.127596,-2.3200,0.199,9.57613,9.57613
2468.00,9.57317,25.274863,0.000377,25.127562,-2.3200,0.200,9.57841,9.57841
2469.00,9.57322,25.274773,0.000380,25.127577,-2.3201,0.200,9.58145,9.58145
2470.00,9.57337,25.274808,0.000380,25.127706,-2.3203,0.200,9.58315,9.58315
2471.00,9.57433,25.274875,0.000379,25.127769,-2.3206,0.200,9.58409,9.58409
2472.00,9.57575,25.275103,0.000386,25.127964,-2.3209,0.200,9.58442,9.58442
2473.00,9.57682,25.275246,0.000389,25.128061,-2.3212,0.200,9.58429,9.58429
2474.00,9.57749,25.275370,0.000388,25.128164,-2.3215,0.200,9.58387,9.58387
2475.00,9.57857,25.275419,0.000391,25.128156,-2.3217,0.200,9.58449,9.58449
2476.00,9.57992,25.275464,0.000395,25.128155,-2.3218,0.200,9.58572,9.58572
2477.00,9.58134,25.275483,0.000395,25.128063,-2.3219,0.200,9.58695,9.58695
2478.00,9.58217,25.275543,0.000395,25.127987,-2.3220,0.200,9.58791,9.58791
2479.00,9.58240,25.275569,0.000394,25.127875,-2.3222,0.200,9.58767,9.58767
2480.00,9.58225,25.275552,0.000394,25.127826,-2.3224,0.200,9.58676,9.58676
2481.00,9.58225,25.275577,0.000391,25.127809,-2.3227,0.200,9.58527,9.58527
2482.00,9.58261,25.275598,0.000388,25.127819,-2.3228,0.200,9.58388,9.58388
2483.00,9.58305,25.275607,0.000391,25.127867,-2.3229,0.200,9.58282,9.58282
2484.00,9.58355,25.275569,0.000393,25.127869,-2.3231,0.201,9.58218,9.58218
2485.00,9.58408,25.275663,0.000395,25.127895,-2.3232,0.201,9.58320,9.58320
2486.00,9.58473,25.275705,0.000399,25.127919,-2.3234,0.201,9.58489,9.58489
2487.00,9.58517,25.275723,0.000397,25.127896,-2.3235,0.201,9.58607,9.58607
2488.00,9.58537,25.275784,0.000396,25.127894,-2.3238,0.201,9.58646,9.58646
2489.00,9.58523,25.275905,0.000395,25.127923,-2.3238,0.201,9.58670,9.58670
2490.00,9.58506,25.275882,0.000392,25.127872,-2.3241,0.201,9.58586,9.58586
2491.00,9.58505,25.275864,0.000390,25.127868,-2.3241,0.201,9.58410,9.58410
2492.00,9.58488,25.275949,0.000396,25.127897,-2.3243,0.201,9.58241,9.58241
2493.00,9.58482,25.275952,0.000397,25.127857,-2.3244,0.201,9.58244,9.58244
2494.00,9.58490,25.275925,0.000398,25.127825,-2.3246,0.201,9.58333,9.58333
2495.00,9.58476,25.275958,0.000396,25.127873,-2.3247,0.201,9.58303,9.58303
2496.00,9.58435,25.276022,0.000397,25.127871,-2.3249,0.201,9.58324,9.58324
2497.00,9.58411,25.275982,0.000395,25.127871,-2.3251,0.201,9.58335,9.58335
2498.00,9.58384,25.276023,0.000397,25.127894,-2.3254,0.201,9.58319,9.58319
2499.00,9.58368,25.276072,0.000396,25.127927,-2.3253,0.201,9.58230,9.58230
2500.00,9.58343,25.276164,0.000399,25.127974,-2.3253,0.201,9.58097,9.58097
2501.00,9.58319,25.276173,0.000397,25.127948,-2.3255,0.202,9.58047,9.58047
2502.00,9.58319,25.276242,0.000397,25.127906,-2.3258,0.202,9.58109,9.58109
2503.00,9.58331,25.276289,0.000394,25.127900,-2.3261,0.202,9.58136,9.58136
2504.00,9.58345,25.276342,0.000396,25.127877,-2.3263,0.202,9.58163,9.58163
2505.00,9.58330,25.276410,0.000399,25.127868,-2.3268,0.202,9.58285,9.58285
2506.00,9.58277,25.276486,0.000401,25.127904,-2.3271,0.202,9.58273,9.58273
2507.00,9.58248,25.276521,0.000400,25.127965,-2.3273,0.202,9.58258,9.58258
2508.00,9.58227,25.276576,0.000402,25.127965,-2.3275,0.202,9.58179,9.58179
2509.00,9.58214,25.276600,0.000404,25.127953,-2.3277,0.202,9.58130,9.58130
2510.00,9.58222,25.276574,0.000399,25.127877,-2.3277,0.202,9.58201,9.58201
2511.00,9.58221,25.276539,0.000400,25.127795,-2.3276,0.202,9.58256,9.58256
2512.00,9.58234,25.276589,0.000401,25.127748,-2.3276,0.202,9.58240,9.58240
2513.00,9.58222,25.276579,0.000399,25.127761,-2.3276,0.202,9.58175,9.58175
2514.00,9.58192,25.276600,0.000398,25.127810,-2.3276,0.202,9.58197,9.58197
2515.00,9.58181,25.276645,0.000402,25.127877,-2.3280,0.202,9.58126,9.58126
2516.00,9.58169,25.276760,0.000402,25.127935,-2.3283,0.203,9.58063,9.58063
2517.00,9.58154,25.276804,0.000402,25.127963,-2.3284,0.203,9.57967,9.57967
2518.00,9.58116,25.276836,0.000405,25.127911,-2.3286,0.203,9.57895,9.57895
2519.00,9.58071,25.276874,0.000406,25.127851,-2.3288,0.203,9.57703,9.57703
2520.00,9.58043,25.276900,0.000402,25.127819,-2.3288,0.203,9.57588,9.57588
2521.00,9.58045,25.276915,0.000398,25.127845,-2.3290,0.203,9.57541,9.57541
2522.00,9.58030,25.276975,0.000400,25.127872,-2.3293,0.203,9.57640,9.57640
2523.00,9.58024,25.276991,0.000401,25.127884,-2.3297,0.203,9.57822,9.57822
2524.00,9.58005,25.276991,0.000402,25.127944,-2.3300,0.203,9.57954,9.57954
2525.00,9.57988,25.277034,0.000401,25.128004,-2.3302,0.203,9.58027,9.58027
2526.00,9.57981,25.277075,0.000403,25.128047,-2.3304,0.203,9.58027,9.58027
2527.00,9.57957,25.277016,0.000400,25.128012,-2.3306,0.203,9.57920,9.57920
2528.00,9.57934,25.277088,0.000398,25.127995,-2.3307,0.203,9.57814,9.57814
2529.00,9.57922,25.277220,0.000397,25.127966,-2.3308,0.204,9.57809,9.57809
2530.00,9.57907,25.277244,0.000398,25.127891,-2.3310,0.204,9.57875,9.57875
2531.00,9.57909,25.277287,0.000404,25.127819,-2.3311,0.203,9.58005,9.58005
2532.00,9.57911,25.277338,0.000407,25.127827,-2.3314,0.203,9.58119,9.58119
2533.00,9.57925,25.277366,0.000404,25.127855,-2.3315,0.203,9.58221,9.58221
2534.00,9.57928,25.277400,0.000405,25.127903,-2.3315,0.204,9.58212,9.58212
2535.00,9.57918,25.277415,0.000402,25.127904,-2.3317,0.204,9.58176,9.58176
2536.00,9.57906,25.277426,0.000397,25.127900,-2.3319,0.204,9.57989,9.57989
2537.00,9.57878,25.277498,0.000398,25.127886,-2.3320,0.204,9.57829,9.57829
2538.00,9.57877,25.277524,0.000402,25.127870,-2.3320,0.204,9.57668,9.57668
2539.00,9.57888,25.277469,0.000400,25.127785,-2.3322,0.204,9.57631,9.57631
2540.00,9.57905,25.277539,0.000402,25.127799,-2.3321,0.204,9.57537,9.57537
2541.00,9.57902,25.277542,0.000402,25.127791,-2.3321,0.204,9.57594,9.57594
2542.00,9.57895,25.277576,0.000398,25.127828,-2.3323,0.204,9.57667,9.57667
2543.00,9.57869,25.277577,0.000397,25.127808,-2.3326,0.204,9.57688,9.57688
2544.00,9.57833,25.277607,0.000396,25.127824,-2.3330,0.204,9.57620,9.57620
2545.00,9.57810,25.277581,0.000394,25.127786,-2.3333,0.204,9.57644,9.57644
2546.00,9.57805,25.277672,0.000393,25.127782,-2.3336,0.205,9.57619,9.57619
2547.00,9.57804,25.277700,0.000394,25.127764,-2.3340,0.205,9.57579,9.57579
2548.00,9.57799,25.277839,0.000393,25.127869,-2.3341,0.205,9.57621,9.57621
2549.00,9.57801,25.277817,0.000395,25.127783,-2.3341,0.205,9.57733,9.57733
2550.00,9.57796,25.277829,0.000396,25.127749,-2.3341,0.205,9.57786,9.57786
2551.00,9.57774,25.277844,0.000399,25.127773,-2.3341,0.205,9.57848,9.57848
2552.00,9.57759,25.277837,0.000401,25.127727,-2.3341,0.205,9.57928,9.57928
2553.00,9.57743,25.277803,0.000400,25.127634,-2.3343,0.205,9.57947,9.57947
2554.00,9.57729,25.277993,0.000401,25.127835,-2.3345,0.205,9.57887,9.57887
2555.00,9.57697,25.278108,0.000404,25.127903,-2.3347,0.205,9.57733,9.57733
2556.00,9.57656,25.278114,0.000403,25.127895,-2.3350,0.205,9.57527,9.57527
2557.00,9.57650,25.278164,0.000402,25.127923,-2.3352,0.205,9.57467,9.57467
2558.00,9.57682,25.278259,0.000405,25.128039,-2.3354,0.205,9.57557,9.57557
2559.00,9.57721,25.278250,0.000402,25.127998,-2.3356,0.205,9.57701,9.57701
2560.00,9.57747,25.278275,0.000400,25.128061,-2.3357,0.205,9.57845,9.57845
2561.00,9.57752,25.278268,0.000398,25.128037,-2.3358,0.205,9.57997,9.57997
2562.00,9.57736,25.278324,0.000397,25.128051,-2.3360,0.205,9.57925,9.57925
2563.00,9.57711,25.278260,0.000397,25.127952,-2.3362,0.205,9.57691,9.57691
2564.00,9.57721,25.278299,0.000398,25.127963,-2.3365,0.205,9.57542,9.57542
2565.00,9.57732,25.278281,0.000399,25.127871,-2.3368,0.205,9.57550,9.57550
2566.00,9.57732,25.278333,0.000403,25.127852,-2.3369,0.205,9.57636,9.57636
2567.00,9.57710,25.278346,0.000407,25.127787,-2.3371,0.205,9.57656,9.57656
2568.00,9.57703,25.278453,0.000404,25.127813,-2.3372,0.205,9.57711,9.57711
2569.00,9.57718,25.278503,0.000401,25.127766,-2.3372,0.205,9.57725,9.57725
2570.00,9.57692,25.278617,0.000398,25.127859,-2.3374,0.206,9.57628,9.57628
2571.00,9.57670,25.278708,0.000396,25.127897,-2.3375,0.206,9.57529,9.57529
2572.00,9.57657,25.278833,0.000395,25.128038,-2.3376,0.206,9.57569,9.57569
2573.00,9.57646,25.278869,0.000397,25.128042,-2.3377,0.206,9.57575,9.57575
2574.00,9.57637,25.278774,0.000397,25.127940,-2.3378,0.206,9.57399,9.57399
2575.00,9.57663,25.278742,0.000402,25.127881,-2.3379,0.206,9.57342,9.57342
2576.00,9.57620,25.278768,0.000406,25.127916,-2.3380,0.206,9.57309,9.57309
2577.00,9.57630,25.278721,0.000405,25.127863,-2.3383,0.206,9.57371,9.57371
2578.00,9.57613,25.278750,0.000404,25.127837,-2.3383,0.206,9.57367,9.57367
2579.00,9.57562,25.278856,0.000408,25.127928,-2.3385,0.206,9.57473,9.57473
2580.00,9.57518,25.278869,0.000406,25.127914,-2.3385,0.206,9.57497,9.57497
2581.00,9.57496,25.278847,0.000401,25.127846,-2.3386,0.206,9.57508,9.57508
2582.00,9.57495,25.278910,0.000400,25.127886,-2.3389,0.207,9.57387,9.57387
2583.00,9.57508,25.278893,0.000401,25.127920,-2.3393,0.207,9.57403,9.57403
2584.00,9.57499,25.278973,0.000402,25.127980,-2.3395,0.207,9.57488,9.57488
2585.00,9.57451,25.279088,0.000402,25.127972,-2.3399,0.207,9.57578,9.57578
2586.00,9.57479,25.279208,0.000405,25.128006,-2.3401,0.207,9.57649,9.57649
2587.00,9.57502,25.279224,0.000407,25.127918,-2.3402,0.207,9.57710,9.57710
2588.00,9.57517,25.279372,0.000409,25.127950,-2.3403,0.207,9.57719,9.57719
2589.00,9.57510,25.279363,0.000408,25.127926,-2.3405,0.207,9.57675,9.57675
2590.00,9.57509,25.279341,0.000408,25.127937,-2.3407,0.207,9.57639,9.57639
2591.00,9.57527,25.279327,0.000406,25.127915,-2.3408,0.207,9.57678,9.57678
2592.00,9.57545,25.279371,0.000406,25.127950,-2.3410,0.207,9.57725,9.57725
2593.00,9.57544,25.279232,0.000403,25.127885,-2.3412,0.207,9.57678,9.57678
2594.00,9.57549,25.279252,0.000404,25.127831,-2.3413,0.207,9.57612,9.57612
2595.00,9.57562,25.279262,0.000408,25.127858,-2.3415,0.207,9.57528,9.57528
2596.00,9.57554,25.279248,0.000407,25.127856,-2.3418,0.207,9.57350,9.57350
2597.00,9.57535,25.279307,0.000404,25.127868,-2.3421,0.207,9.57284,9.57284
2598.00,9.57526,25.279515,0.000407,25.127934,-2.3423,0.207,9.57315,9.57315
2599.00,9.57530,25.279602,0.000407,25.127932,-2.3426,0.207,9.57356,9.57356
2600.00,9.57525,25.279656,0.000402,25.127911,-2.3429,0.207,9.57336,9.57336
2601.00,9.57504,25.279776,0.000404,25.127942,-2.3431,0.207,9.57283,9.57283
2602.00,9.57485,25.279775,0.000408,25.127929,-2.3431,0.207,9.57216,9.57216
2603.00,9.57478,25.279727,0.000407,25.127843,-2.3433,0.207,9.57176,9.57176
2604.00,9.57446,25.279780,0.000407,25.127867,-2.3436,0.207,9.57123,9.57123
2605.00,9.57406,25.279919,0.000406,25.127918,-2.3437,0.207,9.57095,9.57095
2606.00,9.57383,25.279891,0.000402,25.127915,-2.3438,0.207,9.56994,9.56994
2607.00,9.57314,25.279896,0.000393,25.127866,-2.3439,0.208,9.56862,9.56862
2608.00,9.57241,25.279886,0.000385,25.127879,-2.3439,0.208,9.56855,9.56855
2609.00,9.57247,25.279877,0.000378,25.127886,-2.3439,0.209,9.57100,9.57100
2610.00,9.57223,25.279788,0.000371,25.127848,-2.3440,0.209,9.57392,9.57392
2611.00,9.57088,25.279877,0.000372,25.127873,-2.3443,0.209,9.57763,9.57763
2612.00,9.57147,25.279882,0.000372,25.127850,-2.3445,0.209,9.58060,9.58060
@18,2.0001,4.0, 2610.056 
2613.00,9.57245,25.279872,0.000370,25.127795,-2.3448,0.210,9.58033,9.58033
2614.00,9.57080,25.279892,0.000372,25.127743,-2.3450,0.210,9.57759,9.57759
2615.00,9.56905,25.279919,0.000378,25.127698,-2.3453,0.210,9.57583,9.57583
2616.00,9.57182,25.279979,0.000379,25.127705,-2.3454,0.210,9.57574,9.57574
2617.00,9.57408,25.280071,0.000382,25.127790,-2.3457,0.210,9.57750,9.57750
2618.00,9.57471,25.280236,0.000389,25.127930,-2.3458,0.210,9.58062,9.58062
2619.00,9.57415,25.280240,0.000392,25.127940,-2.3460,0.209,9.58319,9.58319
2620.00,9.57476,25.280223,0.000387,25.127935,-2.3460,0.210,9.58490,9.58490
2621.00,9.57642,25.280189,0.000382,25.127937,-2.3461,0.210,9.58549,9.58549
2622.00,9.57724,25.280138,0.000381,25.127906,-2.3462,0.210,9.58474,9.58474
2623.00,9.57818,25.280048,0.000377,25.127811,-2.3463,0.210,9.58472,9.58472
2624.00,9.57991,25.280123,0.000374,25.127884,-2.3464,0.210,9.58510,9.58510
2625.00,9.58106,25.280287,0.000380,25.127935,-2.3466,0.210,9.58578,9.58578
2626.00,9.58113,25.280316,0.000382,25.127881,-2.3468,0.210,9.58594,9.58594
2627.00,9.58180,25.280464,0.000384,25.127882,-2.3469,0.210,9.58603,9.58603
2628.00,9.58236,25.280587,0.000385,25.127906,-2.3471,0.210,9.58519,9.58519
2629.00,9.58260,25.280670,0.000387,25.127892,-2.3472,0.210,9.58498,9.58498
2630.00,9.58276,25.280595,0.000384,25.127846,-2.3473,0.210,9.58477,9.58477
2631.00,9.58280,25.280699,0.000386,25.127886,-2.3475,0.210,9.58401,9.58401
2632.00,9.58282,25.280709,0.000387,25.127907,-2.3477,0.211,9.58328,9.58328
2633.00,9.58315,25.280709,0.000388,25.127955,-2.3478,0.211,9.58376,9.58376
2634.00,9.58391,25.280767,0.000390,25.127999,-2.3480,0.211,9.58355,9.58355
2635.00,9.58438,25.280996,0.000397,25.128110,-2.3480,0.210,9.58298,9.58298
2636.00,9.58496,25.281018,0.000401,25.128115,-2.3480,0.210,9.58568,9.58568
2637.00,9.58550,25.281063,0.000400,25.128127,-2.3481,0.210,9.58813,9.58813
2638.00,9.58553,25.281132,0.000399,25.128114,-2.3482,0.210,9.58863,9.58863
2639.00,9.58559,25.281083,0.000396,25.128020,-2.3482,0.211,9.58888,9.58888
2640.00,9.58570,25.280982,0.000391,25.127925,-2.3485,0.211,9.58945,9.58945
2641.00,9.58585,25.280952,0.000388,25.127881,-2.3487,0.211,9.58807,9.58807
2642.00,9.58594,25.280983,0.000388,25.127867,-2.3488,0.211,9.58639,9.58639
2643.00,9.58592,25.280972,0.000387,25.127785,-2.3490,0.211,9.58552,9.58552
2644.00,9.58586,25.280961,0.000385,25.127776,-2.3492,0.211,9.58379,9.58379
2645.00,9.58574,25.281051,0.000388,25.127834,-2.3491,0.211,9.58191,9.58191
2646.00,9.58546,25.281080,0.000391,25.127841,-2.3492,0.211,9.58037,9.58037
2647.00,9.58538,25.281050,0.000390,25.127757,-2.3492,0.211,9.58007,9.58007
2648.00,9.58469,25.281129,0.000390,25.127777,-2.3492,0.211,9.58025,9.58025
2649.00,9.58451,25.281302,0.000396,25.127868,-2.3492,0.211,9.58276,9.58276
2650.00,9.58467,25.281340,0.000394,25.127843,-2.3493,0.211,9.58427,9.58427
2651.00,9.58491,25.281401,0.000389,25.127857,-2.3494,0.212,9.58447,9.58447
2652.00,9.58490,25.281507,0.000390,25.128006,-2.3495,0.212,9.58351,9.58351
2653.00,9.58479,25.281546,0.000394,25.128024,-2.3495,0.212,9.58292,9.58292
2654.00,9.58452,25.281523,0.000392,25.127975,-2.3496,0.212,9.58151,9.58151
2655.00,9.58353,25.281579,0.000393,25.127994,-2.3498,0.212,9.58045,9.58045
2656.00,9.58316,25.281641,0.000396,25.127987,-2.3500,0.212,9.58053,9.58053
2657.00,9.58288,25.281662,0.000395,25.127866,-2.3502,0.212,9.58041,9.58041
2658.00,9.58237,25.281719,0.000395,25.127905,-2.3503,0.212,9.58011,9.58011
2659.00,9.58211,25.281795,0.000398,25.127928,-2.3505,0.212,9.58027,9.58027
2660.00,9.58196,25.281757,0.000400,25.127792,-2.3506,0.212,9.58069,9.58069
2661.00,9.58163,25.281861,0.000400,25.127804,-2.3506,0.212,9.58038,9.58038
2662.00,9.58130,25.281963,0.000400,25.127853,-2.3507,0.212,9.58046,9.58046
2663.00,9.58097,25.282055,0.000403,25.127886,-2.3507,0.212,9.58055,9.58055
2664.00,9.58110,25.282114,0.000401,25.127900,-2.3509,0.212,9.58041,9.58041
2665.00,9.58131,25.282218,0.000401,25.128046,-2.3510,0.213,9.58010,9.58010
2666.00,9.58141,25.282253,0.000400,25.128046,-2.3511,0.213,9.58066,9.58066
2667.00,9.58160,25.282276,0.000401,25.128046,-2.3511,0.213,9.58208,9.58208
2668.00,9.58164,25.282283,0.000397,25.128011,-2.3513,0.213,9.58270,9.58270
2669.00,9.58146,25.282222,0.000399,25.127909,-2.3514,0.213,9.58297,9.58297
2670.00,9.58116,25.282282,0.000396,25.127901,-2.3516,0.213,9.58307,9.58307
2671.00,9.58101,25.282304,0.000401,25.127925,-2.3516,0.213,9.58221,9.58221
2672.00,9.58089,25.282249,0.000402,25.127871,-2.3517,0.213,9.58035,9.58035
2673.00,9.58069,25.282297,0.000401,25.127904,-2.3519,0.213,9.57906,9.57906
2674.00,9.58047,25.282405,0.000399,25.127961,-2.3521,0.213,9.57785,9.57785
2675.00,9.58041,25.282394,0.000402,25.127907,-2.3522,0.213,9.57796,9.57796
2676.00,9.58051,25.282462,0.000403,25.127949,-2.3523,0.213,9.57894,9.57894
2677.00,9.58058,25.282532,0.000405,25.127984,-2.3523,0.213,9.57982,9.57982
2678.00,9.58078,25.282605,0.000409,25.127984,-2.3523,0.213,9.58100,9.58100
2679.00,9.58081,25.282563,0.000407,25.127887,-2.3523,0.213,9.58182,9.58182
2680.00,9.58081,25.282553,0.000399,25.127855,-2.3524,0.213,9.58222,9.58222
2681.00,9.58077,25.282498,0.000390,25.127754,-2.3526,0.214,9.58088,9.58088
2682.00,9.58068,25.282551,0.000386,25.127744,-2.3529,0.214,9.58063,9.58063
2683.00,9.58075,25.282469,0.000386,25.127690,-2.3531,0.214,9.58014,9.58014
2684.00,9.58073,25.282546,0.000392,25.127825,-2.3533,0.214,9.58035,9.58035
2685.00,9.58074,25.282617,0.000398,25.127846,-2.3532,0.214,9.57959,9.57959
2686.00,9.58048,25.282746,0.000406,25.127914,-2.3531,0.214,9.57878,9.57878
2687.00,9.57999,25.282837,0.000411,25.127946,-2.3530,0.213,9.57836,9.57836
2688.00,9.57970,25.282893,0.000406,25.127966,-2.3529,0.213,9.57840,9.57840
2689.00,9.57964,25.282907,0.000405,25.127880,-2.3529,0.213,9.57862,9.57862
2690.00,9.57975,25.283049,0.000406,25.128001,-2.3531,0.214,9.57932,9.57932
2691.00,9.57975,25.283034,0.000405,25.127972,-2.3533,0.214,9.58031,9.58031
2692.00,9.57958,25.283015,0.000399,25.127924,-2.3534,0.214,9.57909,9.57909
2693.00,9.57941,25.283023,0.000405,25.127881,-2.3535,0.214,9.57760,9.57760
2694.00,9.57938,25.283029,0.000404,25.127919,-2.3535,0.214,9.57606,9.57606
2695.00,9.57907,25.283048,0.000399,25.127895,-2.3535,0.214,9.57468,9.57468
2696.00,9.57883,25.283062,0.000397,25.127849,-2.3535,0.214,9.57578,9.57578
2697.00,9.57897,25.283079,0.000403,25.127857,-2.3536,0.214,9.57785,9.57785
2698.00,9.57877,25.283046,0.000400,25.127755,-2.3538,0.214,9.57812,9.57812
2699.00,9.57842,25.283207,0.000399,25.127821,-2.3540,0.214,9.57873,9.57873
2700.00,9.57822,25.283212,0.000402,25.127811,-2.3541,0.214,9.57961,9.57961
2701.00,9.57817,25.283287,0.000401,25.127912,-2.3542,0.214,9.57922,9.57922
2702.00,9.57837,25.283361,0.000400,25.127948,-2.3543,0.214,9.57913,9.57913
2703.00,9.57855,25.283392,0.000397,25.128030,-2.3543,0.215,9.58000,9.58000
2704.00,9.57842,25.283317,0.000394,25.127944,-2.3543,0.215,9.58055,9.58055
2705.00,9.57848,25.283288,0.000391,25.127815,-2.3544,0.215,9.58100,9.58100
2706.00,9.57883,25.283180,0.000389,25.127624,-2.3544,0.215,9.57990,9.57990
2707.00,9.57889,25.283076,0.000385,25.127504,-2.3545,0.215,9.57866,9.57866
2708.00,9.57861,25.283062,0.000381,25.127397,-2.3545,0.215,9.57903,9.57903
2709.00,9.57839,25.283207,0.000387,25.127478,-2.3545,0.215,9.57910,9.57910
2710.00,9.57854,25.283222,0.000388,25.127551,-2.3547,0.215,9.57879,9.57879
2711.00,9.57860,25.283324,0.000390,25.127679,-2.3549,0.215,9.57996,9.57996
2712.00,9.57888,25.283488,0.000392,25.127801,-2.3550,0.215,9.58068,9.58068
2713.00,9.57925,25.283708,0.000395,25.127933,-2.3552,0.215,9.58038,9.58038
2714.00,9.57931,25.283658,0.000394,25.127811,-2.3553,0.215,9.57880,9.57880
2715.00,9.57919,25.283748,0.000394,25.127818,-2.3553,0.215,9.57704,9.57704
2716.00,9.57892,25.283877,0.000394,25.127878,-2.3553,0.215,9.57550,9.57550
2717.00,9.57857,25.283819,0.000392,25.127802,-2.3552,0.215,9.57433,9.57433
2718.00,9.57829,25.283799,0.000392,25.127793,-2.3551,0.215,9.57451,9.57451
2719.00,9.57855,25.283826,0.000391,25.127836,-2.3551,0.216,9.57590,9.57590
2720.00,9.57858,25.283862,0.000392,25.127901,-2.3552,0.216,9.57729,9.57729
2721.00,9.57849,25.283793,0.000392,25.127794,-2.3554,0.216,9.57814,9.57814
2722.00,9.57820,25.283898,0.000392,25.127836,-2.3557,0.216,9.57871,9.57871
2723.00,9.57813,25.283891,0.000389,25.127806,-2.3559,0.216,9.57888,9.57888
2724.00,9.57820,25.283991,0.000391,25.127859,-2.3561,0.216,9.57877,9.57877
2725.00,9.57802,25.284050,0.000393,25.127809,-2.3562,0.216,9.57852,9.57852
2726.00,9.57800,25.284110,0.000392,25.127809,-2.3562,0.216,9.57868,9.57868
2727.00,9.57821,25.284256,0.000396,25.127932,-2.3562,0.216,9.57988,9.57988
2728.00,9.57850,25.284555,0.000405,25.128136,-2.3563,0.216,9.57987,9.57987
2729.00,9.57829,25.284517,0.000404,25.128076,-2.3563,0.216,9.57897,9.57897
2730.00,9.57807,25.284496,0.000402,25.128057,-2.3563,0.216,9.57952,9.57952
2731.00,9.57804,25.284632,0.000405,25.128138,-2.3563,0.216,9.57945,9.57945
2732.00,9.57785,25.284517,0.000401,25.127986,-2.3563,0.216,9.57824,9.57824
2733.00,9.57770,25.284355,0.000394,25.127865,-2.3565,0.216,9.57718,9.57718
2734.00,9.57762,25.284406,0.000393,25.127867,-2.3566,0.216,9.57724,9.57724
2735.00,9.57787,25.284503,0.000391,25.127910,-2.3567,0.217,9.57668,9.57668
2736.00,9.57804,25.284553,0.000391,25.127966,-2.3568,0.217,9.57589,9.57589
2737.00,9.57817,25.284688,0.000395,25.128046,-2.3568,0.217,9.57614,9.57614
2738.00,9.57835,25.284776,0.000398,25.128023,-2.3568,0.217,9.57720,9.57720
2739.00,9.57823,25.284861,0.000401,25.128107,-2.3567,0.217,9.57774,9.57774
2740.00,9.57801,25.284838,0.000402,25.128068,-2.3566,0.216,9.57653,9.57653
2741.00,9.57770,25.284813,0.000400,25.127993,-2.3567,0.217,9.57592,9.57592
2742.00,9.57743,25.284762,0.000396,25.127922,-2.3567,0.217,9.57498,9.57498
2743.00,9.57720,25.284699,0.000395,25.127882,-2.3570,0.217,9.57394,9.57394
2744.00,9.57695,25.284699,0.000394,25.127817,-2.3572,0.217,9.57348,9.57348
2745.00,9.57683,25.284761,0.000392,25.127792,-2.3574,0.217,9.57428,9.57428
2746.00,9.57664,25.284816,0.000394,25.127849,-2.3576,0.217,9.57486,9.57486
2747.00,9.57633,25.284945,0.000398,25.127890,-2.3576,0.217,9.57524,9.57524
2748.00,9.57596,25.285056,0.000399,25.127946,-2.3576,0.217,9.57571,9.57571
2749.00,9.57594,25.285115,0.000401,25.127961,-2.3575,0.217,9.57526,9.57526
2750.00,9.57582,25.285141,0.000403,25.127967,-2.3574,0.217,9.57578,9.57578
2751.00,9.57568,25.285138,0.000402,25.127878,-2.3573,0.217,9.57522,9.57522
2752.00,9.57523,25.285118,0.000400,25.127845,-2.3572,0.217,9.57373,9.57373
2753.00,9.57494,25.285125,0.000397,25.127814,-2.3573,0.218,9.57288,9.57288
2754.00,9.57479,25.285122,0.000392,25.127830,-2.3573,0.218,9.57293,9.57293
2755.00,9.57459,25.285124,0.000393,25.127806,-2.3574,0.218,9.56951,9.56951
2756.00,9.57397,25.285099,0.000394,25.127772,-2.3574,0.218,9.56780,9.56780
2757.00,9.57416,25.285147,0.000393,25.127826,-2.3576,0.218,9.56828,9.56828
2758.00,9.57426,25.285191,0.000391,25.127875,-2.3576,0.218,9.56914,9.56914
2759.00,9.57391,25.285266,0.000387,25.127836,-2.3576,0.219,9.57162,9.57162
2760.00,9.57351,25.285265,0.000380,25.127814,-2.3575,0.219,9.57716,9.57716
2761.00,9.57216,25.285366,0.000371,25.127879,-2.3575,0.220,9.58075,9.58075
2762.00,9.56857,25.285337,0.000368,25.127736,-2.3573,0.220,9.58163,9.58163
@19,2.0001,4.0, 2760.098 
2763.00,9.57223,25.285408,0.000369,25.127691,-2.3574,0.220,9.58085,9.58085
2764.00,9.56932,25.285480,0.000371,25.127717,-2.3576,0.220,9.57949,9.57949
2765.00,9.56865,25.285580,0.000374,25.127737,-2.3579,0.220,9.57792,9.57792
2766.00,9.57245,25.285620,0.000379,25.127756,-2.3582,0.220,9.57812,9.57812
2767.00,9.57500,25.285758,0.000381,25.127834,-2.3584,0.220,9.57976,9.57976
2768.00,9.57506,25.285784,0.000381,25.127820,-2.3584,0.220,9.58106,9.58106
2769.00,9.57516,25.285839,0.000383,25.127802,-2.3584,0.220,9.58142,9.58142
2770.00,9.57614,25.285842,0.000381,25.127787,-2.3582,0.220,9.58256,9.58256
2771.00,9.57695,25.285832,0.000378,25.127689,-2.3581,0.220,9.58331,9.58331
2772.00,9.57772,25.285829,0.000378,25.127698,-2.3581,0.220,9.58408,9.58408
2773.00,9.57879,25.285889,0.000377,25.127714,-2.3580,0.220,9.58542,9.58542
2774.00,9.57962,25.285931,0.000382,25.127777,-2.3580,0.220,9.58576,9.58576
2775.00,9.58013,25.286033,0.000386,25.127847,-2.3581,0.220,9.58482,9.58482
2776.00,9.58110,25.286071,0.000390,25.127895,-2.3581,0.220,9.58421,9.58421
2777.00,9.58198,25.286080,0.000389,25.127942,-2.3581,0.221,9.58403,9.58403
2778.00,9.58268,25.286091,0.000393,25.127993,-2.3581,0.221,9.58447,9.58447
2779.00,9.58315,25.286014,0.000390,25.127914,-2.3581,0.221,9.58605,9.58605
2780.00,9.58313,25.285904,0.000390,25.127825,-2.3580,0.221,9.58684,9.58684
2781.00,9.58304,25.285872,0.000389,25.127798,-2.3580,0.221,9.58677,9.58677
2782.00,9.58332,25.285917,0.000394,25.127781,-2.3578,0.221,9.58645,9.58645
2783.00,9.58378,25.285914,0.000392,25.127693,-2.3577,0.221,9.58518,9.58518
2784.00,9.58410,25.285969,0.000393,25.127696,-2.3577,0.221,9.58352,9.58352
2785.00,9.58430,25.286117,0.000392,25.127776,-2.3576,0.221,9.58336,9.58336
2786.00,9.58449,25.286352,0.000393,25.127909,-2.3578,0.221,9.58389,9.58389
2787.00,9.58466,25.286416,0.000391,25.127895,-2.3580,0.221,9.58469,9.58469
2788.00,9.58497,25.286514,0.000393,25.127942,-2.3581,0.221,9.58511,9.58511
2789.00,9.58519,25.286622,0.000390,25.127995,-2.3581,0.221,9.58552,9.58552
2790.00,9.58509,25.286674,0.000391,25.128014,-2.3581,0.221,9.58460,9.58460
2791.00,9.58477,25.286575,0.000393,25.127930,-2.3581,0.221,9.58389,9.58389
2792.00,9.58470,25.286704,0.000393,25.128038,-2.3580,0.221,9.58368,9.58368
2793.00,9.58475,25.286659,0.000393,25.127964,-2.3581,0.221,9.58432,9.58432
2794.00,9.58482,25.286595,0.000388,25.127885,-2.3581,0.222,9.58445,9.58445
2795.00,9.58495,25.286574,0.000385,25.127819,-2.3582,0.222,9.58526,9.58526
2796.00,9.58505,25.286647,0.000384,25.127813,-2.3581,0.222,9.58577,9.58577
2797.00,9.58509,25.286600,0.000385,25.127696,-2.3582,0.222,9.58539,9.58539
2798.00,9.58490,25.286712,0.000389,25.127791,-2.3581,0.222,9.58425,9.58425
2799.00,9.58461,25.286841,0.000394,25.127835,-2.3581,0.222,9.58460,9.58460
2800.00,9.58452,25.286872,0.000398,25.127838,-2.3582,0.222,9.58492,9.58492
2801.00,9.58460,25.286965,0.000397,25.127840,-2.3583,0.222,9.58512,9.58512
2802.00,9.58468,25.286973,0.000394,25.127781,-2.3584,0.222,9.58454,9.58454
2803.00,9.58439,25.286991,0.000392,25.127772,-2.3585,0.222,9.58314,9.58314
2804.00,9.58402,25.287022,0.000394,25.127792,-2.3585,0.222,9.58074,9.58074
2805.00,9.58353,25.287130,0.000394,25.127871,-2.3585,0.222,9.57826,9.57826
2806.00,9.58304,25.287078,0.000396,25.127868,-2.3584,0.222,9.57677,9.57677
2807.00,9.58262,25.287152,0.000397,25.127970,-2.3583,0.222,9.57546,9.57546
2808.00,9.58198,25.287279,0.000402,25.128020,-2.3582,0.222,9.57543,9.57543
2809.00,9.58174,25.287337,0.000401,25.127998,-2.3581,0.222,9.57703,9.57703
2810.00,9.58174,25.287385,0.000401,25.127944,-2.3579,0.222,9.57895,9.57895
2811.00,9.58180,25.287519,0.000403,25.127926,-2.3578,0.222,9.58006,9.58006
2812.00,9.58144,25.287478,0.000401,25.127791,-2.3578,0.222,9.58129,9.58129
2813.00,9.58123,25.287502,0.000396,25.127743,-2.3577,0.222,9.58322,9.58322
2814.00,9.58127,25.287487,0.000396,25.127727,-2.3578,0.222,9.58278,9.58278
2815.00,9.58109,25.287554,0.000396,25.127772,-2.3579,0.222,9.58132,9.58132
2816.00,9.58064,25.287566,0.000395,25.127815,-2.3580,0.223,9.57992,9.57992
2817.00,9.58032,25.287688,0.000399,25.127984,-2.3580,0.223,9.57949,9.57949
2818.00,9.58008,25.287632,0.000397,25.127950,-2.3581,0.223,9.57823,9.57823
2819.00,9.57944,25.287642,0.000398,25.127979,-2.3581,0.223,9.57768,9.57768
2820.00,9.57894,25.287608,0.000395,25.127893,-2.3581,0.223,9.57863,9.57863
2821.00,9.57902,25.287621,0.000394,25.127871,-2.3582,0.223,9.57973,9.57973
2822.00,9.57910,25.287645,0.000389,25.127809,-2.3582,0.223,9.58041,9.58041
2823.00,9.57931,25.287651,0.000389,25.127807,-2.3581,0.224,9.58096,9.58096
2824.00,9.57957,25.287660,0.000387,25.127781,-2.3582,0.224,9.58102,9.58102
2825.00,9.57982,25.287694,0.000391,25.127833,-2.3581,0.224,9.58086,9.58086
2826.00,9.57999,25.287712,0.000391,25.127807,-2.3580,0.224,9.58040,9.58040
2827.00,9.58007,25.287713,0.000391,25.127814,-2.3579,0.224,9.57981,9.57981
2828.00,9.58050,25.287792,0.000397,25.127896,-2.3579,0.224,9.58010,9.58010
2829.00,9.58063,25.287922,0.000401,25.127913,-2.3577,0.224,9.58107,9.58107
2830.00,9.58063,25.287899,0.000402,25.127818,-2.3576,0.224,9.58155,9.58155
2831.00,9.58056,25.287960,0.000407,25.127864,-2.3576,0.223,9.58203,9.58203
2832.00,9.58048,25.288013,0.000406,25.127861,-2.3577,0.223,9.58185,9.58185
2833.00,9.58036,25.288039,0.000404,25.127795,-2.3578,0.223,9.58200,9.58200
2834.00,9.58029,25.288002,0.000402,25.127793,-2.3580,0.224,9.58126,9.58126
2835.00,9.58021,25.288098,0.000400,25.127875,-2.3581,0.224,9.58010,9.58010
2836.00,9.58040,25.288069,0.000395,25.127784,-2.3580,0.224,9.57979,9.57979
2837.00,9.58037,25.288094,0.000397,25.127810,-2.3578,0.224,9.57887,9.57887
2838.00,9.58013,25.288156,0.000395,25.127808,-2.3576,0.224,9.57724,9.57724
2839.00,9.58002,25.288256,0.000393,25.127847,-2.3575,0.224,9.57673,9.57673
2840.00,9.58003,25.288289,0.000393,25.127785,-2.3574,0.224,9.57754,9.57754
2841.00,9.57997,25.288400,0.000398,25.127830,-2.3574,0.224,9.57746,9.57746
2842.00,9.57993,25.288422,0.000397,25.127728,-2.3575,0.224,9.57906,9.57906
2843.00,9.57983,25.288500,0.000402,25.127744,-2.3578,0.224,9.57967,9.57967
2844.00,9.57965,25.288542,0.000404,25.127719,-2.3579,0.224,9.57933,9.57933
2845.00,9.57944,25.288605,0.000404,25.127858,-2.3580,0.224,9.57803,9.57803
2846.00,9.57925,25.288593,0.000399,25.127870,-2.3580,0.225,9.57746,9.57746
2847.00,9.57913,25.288668,0.000399,25.127949,-2.3580,0.225,9.57670,9.57670
2848.00,9.57884,25.288621,0.000394,25.127906,-2.3578,0.225,9.57729,9.57729
2849.00,9.57885,25.288694,0.000392,25.127916,-2.3577,0.225,9.57833,9.57833
2850.00,9.57889,25.288889,0.000395,25.127897,-2.3577,0.225,9.57967,9.57967
2851.00,9.57884,25.288988,0.000397,25.127879,-2.3575,0.225,9.58049,9.58049
2852.00,9.57881,25.289010,0.000399,25.127859,-2.3573,0.225,9.58045,9.58045
2853.00,9.57853,25.289091,0.000401,25.127871,-2.3573,0.225,9.57907,9.57907
2854.00,9.57827,25.289037,0.000398,25.127797,-2.3573,0.225,9.57874,9.57874
2855.00,9.57829,25.288926,0.000395,25.127760,-2.3574,0.225,9.57764,9.57764
2856.00,9.57811,25.288892,0.000393,25.127728,-2.3575,0.225,9.57667,9.57667
2857.00,9.57819,25.289018,0.000392,25.127789,-2.3577,0.225,9.57744,9.57744
2858.00,9.57847,25.289061,0.000394,25.127818,-2.3577,0.225,9.57808,9.57808
2859.00,9.57859,25.289174,0.000395,25.127876,-2.3577,0.225,9.57839,9.57839
2860.00,9.57879,25.289261,0.000395,25.127872,-2.3577,0.225,9.57975,9.57975
2861.00,9.57880,25.289353,0.000395,25.127946,-2.3576,0.226,9.58046,9.58046
2862.00,9.57871,25.289360,0.000394,25.127938,-2.3575,0.226,9.58000,9.58000
2863.00,9.57865,25.289409,0.000394,25.127896,-2.3574,0.226,9.58031,9.58031
2864.00,9.57875,25.289487,0.000396,25.127931,-2.3572,0.226,9.57983,9.57983
2865.00,9.57883,25.289527,0.000397,25.127920,-2.3571,0.226,9.57828,9.57828
2866.00,9.57873,25.289619,0.000399,25.127949,-2.3571,0.226,9.57709,9.57709
2867.00,9.57853,25.289660,0.000402,25.127937,-2.3570,0.226,9.57571,9.57571
2868.00,9.57813,25.289662,0.000399,25.127918,-2.3570,0.226,9.57398,9.57398
2869.00,9.57774,25.289642,0.000398,25.127868,-2.3570,0.226,9.57345,9.57345
2870.00,9.57745,25.289622,0.000397,25.127850,-2.3569,0.226,9.57387,9.57387
2871.00,9.57736,25.289580,0.000394,25.127750,-2.3567,0.226,9.57496,9.57496
2872.00,9.57731,25.289568,0.000391,25.127677,-2.3566,0.226,9.57629,9.57629
2873.00,9.57753,25.289602,0.000393,25.127741,-2.3565,0.226,9.57816,9.57816
2874.00,9.57760,25.289588,0.000392,25.127643,-2.3566,0.227,9.57875,9.57875
2875.00,9.57771,25.289715,0.000395,25.127697,-2.3566,0.227,9.57936,9.57936
2876.00,9.57781,25.289858,0.000400,25.127796,-2.3567,0.227,9.57873,9.57873
2877.00,9.57774,25.289939,0.000406,25.127856,-2.3568,0.226,9.57865,9.57865
2878.00,9.57788,25.289979,0.000403,25.127807,-2.3569,0.227,9.57975,9.57975
2879.00,9.57816,25.290024,0.000401,25.127881,-2.3568,0.227,9.58050,9.58050
2880.00,9.57799,25.290003,0.000399,25.127924,-2.3569,0.227,9.57964,9.57964
2881.00,9.57746,25.290012,0.000396,25.127924,-2.3568,0.227,9.57812,9.57812
2882.00,9.57696,25.290022,0.000394,25.127974,-2.3568,0.227,9.57658,9.57658
2883.00,9.57686,25.290045,0.000397,25.127977,-2.3567,0.227,9.57559,9.57559
2884.00,9.57682,25.290150,0.000401,25.128079,-2.3566,0.227,9.57441,9.57441
2885.00,9.57678,25.290109,0.000399,25.127991,-2.3565,0.227,9.57448,9.57448
2886.00,9.57688,25.290124,0.000397,25.127985,-2.3565,0.227,9.57569,9.57569
2887.00,9.57736,25.290115,0.000394,25.127879,-2.3564,0.227,9.57642,9.57642
2888.00,9.57768,25.290146,0.000395,25.127919,-2.3564,0.227,9.57624,9.57624
2889.00,9.57751,25.290044,0.000397,25.127835,-2.3564,0.227,9.57682,9.57682
2890.00,9.57717,25.290114,0.000399,25.127854,-2.3562,0.227,9.57743,9.57743
2891.00,9.57712,25.290120,0.000399,25.127816,-2.3562,0.227,9.57768,9.57768
2892.00,9.57735,25.290139,0.000399,25.127807,-2.3562,0.227,9.57751,9.57751
2893.00,9.57724,25.290224,0.000398,25.127806,-2.3561,0.227,9.57700,9.57700
2894.00,9.57697,25.290344,0.000397,25.127823,-2.3561,0.228,9.57681,9.57681
2895.00,9.57702,25.290369,0.000396,25.127799,-2.3563,0.228,9.57690,9.57690
2896.00,9.57723,25.290283,0.000395,25.127701,-2.3563,0.228,9.57804,9.57804
2897.00,9.57745,25.290357,0.000396,25.127763,-2.3561,0.228,9.57901,9.57901
2898.00,9.57712,25.290379,0.000399,25.127733,-2.3559,0.228,9.57874,9.57874
2899.00,9.57671,25.290460,0.000397,25.127780,-2.3558,0.228,9.57863,9.57863
2900.00,9.57673,25.290484,0.000395,25.127754,-2.3556,0.228,9.57861,9.57861
2901.00,9.57718,25.290607,0.000396,25.127752,-2.3554,0.228,9.57885,9.57885
2902.00,9.57792,25.290710,0.000395,25.127764,-2.3554,0.228,9.57957,9.57957
2903.00,9.57819,25.290759,0.000392,25.127786,-2.3554,0.229,9.58084,9.58084
2904.00,9.57822,25.290889,0.000395,25.127823,-2.3553,0.229,9.58076,9.58076
2905.00,9.57835,25.291013,0.000398,25.127924,-2.3553,0.229,9.58094,9.58094
2906.00,9.57868,25.291036,0.000398,25.128039,-2.3554,0.229,9.58070,9.58070
2907.00,9.57896,25.290943,0.000399,25.128029,-2.3554,0.229,9.58038,9.58038
2908.00,9.57910,25.290893,0.000402,25.128010,-2.3554,0.229,9.58037,9.58037
2909.00,9.57918,25.290798,0.000401,25.127948,-2.3553,0.229,9.58111,9.58111
2910.00,9.57930,25.290758,0.000402,25.127918,-2.3552,0.229,9.58069,9.58069
2911.00,9.57932,25.290854,0.000402,25.127910,-2.3550,0.229,9.57990,9.57990
2912.00,9.57948,25.291019,0.000400,25.127938,-2.3550,0.229,9.57903,9.57903
