# Supplementary material for: HSL1 and BAM1/2 impact epidermal cell development by sensing distinct signaling peptides
Source: Nat Commun. 2022 Feb 15;13:876. doi: 10.1038/s41467-022-28558-4 (PMC8847575; doi:10.1038/s41467-022-28558-4)
Supplement: Supplementary file 4 — Source Data [file 41467_2022_28558_MOESM4_ESM.zip › Source Data/Source Data/Figure S12/Exp2_HAE_IDL2_SERK1.itc]

$ITC
$ 19 
$NOT
$ 25 
$ 60 
$ 500 
$ 10 
$ 2 
$ADCGainCode:  0 
$False,True,True
$ 0.4 , 0.8 , 150 , 5 
$ 2 , 4 , 150 , 5 
$ 2 , 4 , 150 , 5 
$ 2 , 4 , 150 , 5 
$ 2 , 4 , 150 , 5 
$ 2 , 4 , 150 , 5 
$ 2 , 4 , 150 , 5 
$ 2 , 4 , 150 , 5 
$ 2 , 4 , 150 , 5 
$ 2 , 4 , 150 , 5 
$ 2 , 4 , 150 , 5 
$ 2 , 4 , 150 , 5 
$ 2 , 4 , 150 , 5 
$ 2 , 4 , 150 , 5 
$ 2 , 4 , 150 , 5 
$ 2 , 4 , 150 , 5 
$ 2 , 4 , 150 , 5 
$ 2 , 4 , 150 , 5 
$ 2 , 4 , 150 , 5 
# 0 
# 0.15 
# 0.02 
# 0.2035 
# 25 
# 4 
# 8.15 
# 1 
?HAE_20uM_IDL2_600uM_SERK1_150uM
% MICROCALITC_MAL1177627
% 0.2035 
% 4 
%-0.586102 , 29.61604 
%-0.348256 , 29.40329 
% 0.8333333 
% 167740 , 167730 
% 0.25 , 81 
%-0.015695 ,-0.033946 
%-20 , 8 
% 0 , 0 
% 0 
% 128000       127744 
% 43.1 
% 500 , 750 , 1000 , 750 
% 0.06978023945 ,-0.002252194966 ,-3.244915618586E-05 , 1.349203907274E-06 ,-9.058983361606E-09 
% MicroCalITC Ver: 1.29.32 Run time:10/7/2021 10:55:19 AM
@0
5.00,9.58272,25.167739,0.000399,25.118229,-1.9418,0.018,9.58288,9.58288
6.00,9.58257,25.167880,0.000401,25.118296,-1.9415,0.018,9.58326,9.58326
7.00,9.58259,25.167929,0.000399,25.118282,-1.9412,0.019,9.58383,9.58383
8.00,9.58252,25.167982,0.000394,25.118301,-1.9412,0.019,9.58406,9.58406
9.00,9.58263,25.168016,0.000392,25.118340,-1.9411,0.019,9.58404,9.58404
10.00,9.58274,25.167986,0.000389,25.118437,-1.9411,0.019,9.58402,9.58402
11.00,9.58270,25.167895,0.000385,25.118346,-1.9413,0.019,9.58361,9.58361
12.00,9.58265,25.167923,0.000388,25.118365,-1.9414,0.019,9.58275,9.58275
13.00,9.58253,25.168025,0.000391,25.118406,-1.9413,0.020,9.58137,9.58137
14.00,9.58239,25.168035,0.000396,25.118352,-1.9411,0.020,9.58084,9.58084
15.00,9.58237,25.168102,0.000397,25.118303,-1.9409,0.020,9.58139,9.58139
16.00,9.58239,25.168241,0.000402,25.118369,-1.9406,0.019,9.58188,9.58188
17.00,9.58249,25.168271,0.000401,25.118332,-1.9404,0.019,9.58223,9.58223
18.00,9.58274,25.168203,0.000400,25.118294,-1.9403,0.019,9.58328,9.58328
19.00,9.58297,25.168262,0.000399,25.118314,-1.9402,0.020,9.58446,9.58446
20.00,9.58285,25.168265,0.000399,25.118272,-1.9402,0.020,9.58430,9.58430
21.00,9.58297,25.168173,0.000393,25.118148,-1.9402,0.020,9.58427,9.58427
22.00,9.58323,25.168322,0.000394,25.118301,-1.9401,0.020,9.58534,9.58534
23.00,9.58318,25.168321,0.000391,25.118282,-1.9398,0.020,9.58454,9.58454
24.00,9.58333,25.168364,0.000390,25.118284,-1.9396,0.021,9.58377,9.58377
25.00,9.58339,25.168483,0.000393,25.118383,-1.9394,0.021,9.58363,9.58363
26.00,9.58335,25.168614,0.000394,25.118476,-1.9390,0.021,9.58369,9.58369
27.00,9.58316,25.168565,0.000395,25.118355,-1.9386,0.021,9.58218,9.58218
28.00,9.58301,25.168675,0.000398,25.118339,-1.9383,0.021,9.58216,9.58216
29.00,9.58278,25.168737,0.000401,25.118376,-1.9381,0.021,9.58171,9.58171
30.00,9.58257,25.168720,0.000403,25.118391,-1.9381,0.021,9.58058,9.58058
31.00,9.58237,25.168695,0.000404,25.118355,-1.9381,0.021,9.57933,9.57933
32.00,9.58225,25.168747,0.000404,25.118346,-1.9381,0.021,9.57941,9.57941
33.00,9.58245,25.168801,0.000404,25.118424,-1.9382,0.021,9.58055,9.58055
34.00,9.58261,25.168743,0.000400,25.118344,-1.9380,0.021,9.58094,9.58094
35.00,9.58253,25.168876,0.000398,25.118324,-1.9378,0.021,9.58269,9.58269
36.00,9.58251,25.168936,0.000400,25.118327,-1.9376,0.021,9.58446,9.58446
37.00,9.58245,25.168978,0.000399,25.118325,-1.9374,0.022,9.58485,9.58485
38.00,9.58214,25.169027,0.000399,25.118303,-1.9372,0.022,9.58437,9.58437
39.00,9.58174,25.169131,0.000401,25.118340,-1.9371,0.022,9.58432,9.58432
40.00,9.58149,25.169079,0.000403,25.118310,-1.9368,0.022,9.58330,9.58330
41.00,9.58127,25.169177,0.000402,25.118370,-1.9367,0.022,9.58165,9.58165
42.00,9.58192,25.169207,0.000403,25.118436,-1.9364,0.022,9.58127,9.58127
43.00,9.58229,25.169173,0.000405,25.118400,-1.9364,0.022,9.58142,9.58142
44.00,9.58248,25.169181,0.000407,25.118378,-1.9363,0.022,9.58095,9.58095
45.00,9.58212,25.169224,0.000407,25.118309,-1.9363,0.022,9.58024,9.58024
46.00,9.58203,25.169217,0.000409,25.118318,-1.9362,0.022,9.57954,9.57954
47.00,9.58179,25.169224,0.000407,25.118275,-1.9362,0.022,9.57939,9.57939
48.00,9.58174,25.169270,0.000403,25.118247,-1.9362,0.023,9.57930,9.57930
49.00,9.58224,25.169310,0.000400,25.118216,-1.9359,0.023,9.57972,9.57972
50.00,9.58174,25.169347,0.000401,25.118242,-1.9358,0.023,9.58086,9.58086
51.00,9.58106,25.169392,0.000398,25.118215,-1.9357,0.023,9.58288,9.58288
52.00,9.58038,25.169420,0.000399,25.118172,-1.9354,0.023,9.58281,9.58281
53.00,9.57955,25.169469,0.000401,25.118175,-1.9349,0.023,9.57966,9.57966
54.00,9.57947,25.169527,0.000403,25.118216,-1.9348,0.023,9.57004,9.57004
55.00,9.57963,25.169588,0.000402,25.118261,-1.9346,0.023,9.55230,9.55230
56.00,9.58053,25.169616,0.000401,25.118246,-1.9343,0.023,9.52908,9.52908
57.00,9.58011,25.169691,0.000400,25.118289,-1.9339,0.023,9.50508,9.50508
58.00,9.58092,25.169731,0.000400,25.118347,-1.9336,0.023,9.48290,9.48290
59.00,9.58304,25.169782,0.000400,25.118415,-1.9331,0.024,9.46972,9.46972
60.00,9.58303,25.169767,0.000397,25.118386,-1.9329,0.024,9.46795,9.46795
@1,0.4000,0.8, 60.0550000000003 
61.00,9.58419,25.169850,0.000400,25.118417,-1.9328,0.024,9.47522,9.47522
62.00,9.57928,25.169828,0.000400,25.118417,-1.9329,0.024,9.48772,9.48772
63.00,9.56792,25.169811,0.000401,25.118367,-1.9331,0.024,9.50330,9.50330
64.00,9.53499,25.169749,0.000402,25.118288,-1.9332,0.024,9.51816,9.51816
65.00,9.49455,25.169815,0.000402,25.118256,-1.9331,0.024,9.53115,9.53115
66.00,9.46863,25.169865,0.000400,25.118276,-1.9328,0.024,9.54115,9.54115
67.00,9.45933,25.169949,0.000402,25.118293,-1.9325,0.024,9.54904,9.54904
68.00,9.45750,25.170030,0.000400,25.118297,-1.9321,0.024,9.55493,9.55493
69.00,9.46918,25.170110,0.000397,25.118319,-1.9318,0.024,9.55966,9.55966
70.00,9.48556,25.170097,0.000392,25.118329,-1.9317,0.025,9.56310,9.56310
71.00,9.50475,25.170133,0.000392,25.118354,-1.9315,0.025,9.56594,9.56594
72.00,9.52183,25.170207,0.000392,25.118362,-1.9315,0.025,9.56774,9.56774
73.00,9.53507,25.170230,0.000392,25.118362,-1.9313,0.025,9.56932,9.56932
74.00,9.54353,25.170299,0.000394,25.118327,-1.9311,0.025,9.57043,9.57043
75.00,9.55049,25.170403,0.000395,25.118348,-1.9308,0.025,9.57222,9.57222
76.00,9.55483,25.170431,0.000394,25.118251,-1.9306,0.025,9.57383,9.57383
77.00,9.56124,25.170439,0.000395,25.118196,-1.9304,0.025,9.57485,9.57485
78.00,9.56434,25.170487,0.000395,25.118221,-1.9302,0.025,9.57614,9.57614
79.00,9.56652,25.170474,0.000395,25.118223,-1.9301,0.025,9.57764,9.57764
80.00,9.56777,25.170385,0.000396,25.118153,-1.9300,0.025,9.57849,9.57849
81.00,9.56919,25.170420,0.000397,25.118218,-1.9297,0.026,9.57920,9.57920
82.00,9.57078,25.170453,0.000394,25.118237,-1.9296,0.026,9.58085,9.58085
83.00,9.57199,25.170522,0.000392,25.118230,-1.9295,0.026,9.58176,9.58176
84.00,9.57340,25.170594,0.000393,25.118212,-1.9292,0.026,9.58197,9.58197
85.00,9.57453,25.170778,0.000396,25.118274,-1.9292,0.026,9.58277,9.58277
86.00,9.57571,25.170805,0.000396,25.118183,-1.9291,0.026,9.58369,9.58369
87.00,9.57692,25.170831,0.000394,25.118082,-1.9288,0.026,9.58501,9.58501
88.00,9.57818,25.170825,0.000394,25.118022,-1.9283,0.026,9.58604,9.58604
89.00,9.57907,25.170868,0.000392,25.118040,-1.9280,0.026,9.58714,9.58714
90.00,9.58025,25.170826,0.000389,25.118007,-1.9276,0.027,9.58817,9.58817
91.00,9.58135,25.170901,0.000390,25.118086,-1.9274,0.027,9.58918,9.58918
92.00,9.58235,25.170929,0.000393,25.118155,-1.9276,0.027,9.58877,9.58877
93.00,9.58344,25.170955,0.000394,25.118180,-1.9278,0.027,9.58897,9.58897
94.00,9.58432,25.170917,0.000394,25.118143,-1.9281,0.027,9.58864,9.58864
95.00,9.58534,25.170969,0.000395,25.118195,-1.9282,0.027,9.58784,9.58784
96.00,9.58593,25.170921,0.000394,25.118146,-1.9281,0.027,9.58787,9.58787
97.00,9.58666,25.170963,0.000390,25.118141,-1.9279,0.027,9.58806,9.58806
98.00,9.58725,25.171052,0.000388,25.118149,-1.9276,0.027,9.58748,9.58748
99.00,9.58720,25.171155,0.000389,25.118168,-1.9272,0.028,9.58811,9.58811
100.00,9.58736,25.171233,0.000393,25.118167,-1.9270,0.028,9.58882,9.58882
101.00,9.58749,25.171320,0.000394,25.118167,-1.9269,0.028,9.58869,9.58869
102.00,9.58779,25.171389,0.000399,25.118208,-1.9267,0.028,9.58892,9.58892
103.00,9.58828,25.171405,0.000401,25.118213,-1.9266,0.028,9.58953,9.58953
104.00,9.58850,25.171432,0.000401,25.118293,-1.9263,0.028,9.58926,9.58926
105.00,9.58869,25.171459,0.000400,25.118248,-1.9261,0.028,9.58909,9.58909
106.00,9.58857,25.171517,0.000399,25.118284,-1.9258,0.028,9.58833,9.58833
107.00,9.58848,25.171585,0.000397,25.118294,-1.9256,0.028,9.58797,9.58797
108.00,9.58841,25.171539,0.000395,25.118213,-1.9252,0.028,9.58757,9.58757
109.00,9.58838,25.171569,0.000394,25.118133,-1.9250,0.028,9.58697,9.58697
110.00,9.58818,25.171656,0.000389,25.118164,-1.9248,0.028,9.58693,9.58693
111.00,9.58810,25.171666,0.000389,25.118125,-1.9247,0.028,9.58696,9.58696
112.00,9.58795,25.171670,0.000388,25.118168,-1.9245,0.029,9.58654,9.58654
113.00,9.58781,25.171803,0.000389,25.118258,-1.9245,0.029,9.58722,9.58722
114.00,9.58808,25.171894,0.000389,25.118321,-1.9244,0.029,9.58822,9.58822
115.00,9.58823,25.171878,0.000391,25.118284,-1.9244,0.029,9.58837,9.58837
116.00,9.58830,25.171873,0.000391,25.118218,-1.9244,0.029,9.58908,9.58908
117.00,9.58826,25.171866,0.000392,25.118100,-1.9243,0.029,9.58977,9.58977
118.00,9.58838,25.171869,0.000391,25.118049,-1.9241,0.029,9.58953,9.58953
119.00,9.58844,25.171770,0.000390,25.117929,-1.9239,0.029,9.58931,9.58931
120.00,9.58843,25.171789,0.000389,25.117946,-1.9235,0.029,9.58951,9.58951
121.00,9.58843,25.171800,0.000389,25.117970,-1.9231,0.030,9.58979,9.58979
122.00,9.58829,25.171906,0.000389,25.118043,-1.9227,0.030,9.58944,9.58944
123.00,9.58835,25.171962,0.000390,25.118058,-1.9225,0.030,9.58893,9.58893
124.00,9.58838,25.172126,0.000393,25.118167,-1.9224,0.030,9.58956,9.58956
125.00,9.58856,25.172221,0.000399,25.118197,-1.9223,0.030,9.59040,9.59040
126.00,9.58898,25.172327,0.000396,25.118235,-1.9221,0.030,9.59055,9.59055
127.00,9.58918,25.172424,0.000399,25.118285,-1.9219,0.030,9.59125,9.59125
128.00,9.58939,25.172459,0.000398,25.118341,-1.9217,0.030,9.59225,9.59225
129.00,9.58973,25.172494,0.000396,25.118374,-1.9216,0.030,9.59205,9.59205
130.00,9.59011,25.172445,0.000394,25.118387,-1.9215,0.031,9.59096,9.59096
131.00,9.59017,25.172459,0.000398,25.118397,-1.9216,0.031,9.59070,9.59070
132.00,9.59033,25.172382,0.000396,25.118291,-1.9217,0.031,9.59100,9.59100
133.00,9.59043,25.172363,0.000399,25.118302,-1.9218,0.031,9.59033,9.59033
134.00,9.59092,25.172366,0.000399,25.118281,-1.9218,0.031,9.58963,9.58963
135.00,9.59084,25.172386,0.000397,25.118208,-1.9217,0.031,9.58984,9.58984
136.00,9.59081,25.172408,0.000397,25.118170,-1.9215,0.031,9.58993,9.58993
137.00,9.59062,25.172393,0.000397,25.118161,-1.9211,0.031,9.58949,9.58949
138.00,9.59046,25.172399,0.000393,25.118088,-1.9207,0.031,9.58999,9.58999
139.00,9.59053,25.172452,0.000395,25.118080,-1.9202,0.032,9.59067,9.59067
140.00,9.59049,25.172526,0.000394,25.118136,-1.9198,0.032,9.59086,9.59086
141.00,9.59051,25.172522,0.000392,25.118165,-1.9195,0.032,9.59054,9.59054
142.00,9.59079,25.172573,0.000394,25.118200,-1.9192,0.032,9.59030,9.59030
143.00,9.59057,25.172729,0.000398,25.118279,-1.9189,0.032,9.59018,9.59018
144.00,9.59037,25.172774,0.000402,25.118245,-1.9188,0.032,9.59058,9.59058
145.00,9.59037,25.172816,0.000406,25.118230,-1.9185,0.032,9.59062,9.59062
146.00,9.59036,25.172916,0.000409,25.118250,-1.9184,0.032,9.59167,9.59167
147.00,9.59053,25.173004,0.000408,25.118289,-1.9183,0.032,9.59239,9.59239
148.00,9.59067,25.173059,0.000406,25.118305,-1.9181,0.032,9.59246,9.59246
149.00,9.59078,25.173106,0.000403,25.118372,-1.9179,0.032,9.59270,9.59270
150.00,9.59097,25.173159,0.000403,25.118385,-1.9178,0.033,9.59258,9.59258
151.00,9.59101,25.173228,0.000401,25.118377,-1.9177,0.033,9.59197,9.59197
152.00,9.59098,25.173245,0.000402,25.118310,-1.9174,0.033,9.59204,9.59204
153.00,9.59119,25.173205,0.000404,25.118243,-1.9173,0.033,9.59210,9.59210
154.00,9.59148,25.173168,0.000404,25.118112,-1.9172,0.033,9.59250,9.59250
155.00,9.59165,25.173189,0.000402,25.118054,-1.9171,0.033,9.59339,9.59339
156.00,9.59175,25.173175,0.000406,25.118010,-1.9169,0.033,9.59346,9.59346
157.00,9.59195,25.173247,0.000405,25.118077,-1.9167,0.033,9.59313,9.59313
158.00,9.59200,25.173224,0.000402,25.118018,-1.9166,0.033,9.59280,9.59280
159.00,9.59206,25.173310,0.000401,25.118117,-1.9165,0.033,9.59223,9.59223
160.00,9.59205,25.173388,0.000400,25.118170,-1.9163,0.033,9.59139,9.59139
161.00,9.59218,25.173417,0.000397,25.118165,-1.9162,0.033,9.59098,9.59098
162.00,9.59227,25.173380,0.000394,25.118098,-1.9160,0.034,9.59079,9.59079
163.00,9.59214,25.173465,0.000392,25.118179,-1.9155,0.034,9.59123,9.59123
164.00,9.59221,25.173597,0.000395,25.118260,-1.9151,0.034,9.59130,9.59130
165.00,9.59209,25.173641,0.000397,25.118301,-1.9149,0.034,9.59161,9.59161
166.00,9.59205,25.173717,0.000395,25.118358,-1.9148,0.034,9.59224,9.59224
167.00,9.59210,25.173776,0.000396,25.118369,-1.9147,0.034,9.59268,9.59268
168.00,9.59219,25.173847,0.000396,25.118389,-1.9147,0.034,9.59304,9.59304
169.00,9.59226,25.173715,0.000393,25.118236,-1.9147,0.034,9.59264,9.59264
170.00,9.59224,25.173748,0.000394,25.118210,-1.9146,0.034,9.59278,9.59278
171.00,9.59231,25.173810,0.000396,25.118188,-1.9144,0.034,9.59258,9.59258
172.00,9.59226,25.173911,0.000397,25.118218,-1.9142,0.034,9.59237,9.59237
173.00,9.59223,25.174008,0.000402,25.118180,-1.9140,0.034,9.59241,9.59241
174.00,9.59213,25.174152,0.000401,25.118184,-1.9138,0.035,9.59330,9.59330
175.00,9.59217,25.174134,0.000399,25.118135,-1.9135,0.035,9.59386,9.59386
176.00,9.59234,25.174175,0.000399,25.118204,-1.9134,0.035,9.59397,9.59397
177.00,9.59258,25.174125,0.000399,25.118178,-1.9134,0.035,9.59424,9.59424
178.00,9.59266,25.174076,0.000396,25.118130,-1.9133,0.035,9.59432,9.59432
179.00,9.59278,25.174081,0.000396,25.118128,-1.9132,0.035,9.59399,9.59399
180.00,9.59301,25.174208,0.000397,25.118182,-1.9133,0.035,9.59337,9.59337
181.00,9.59309,25.174258,0.000395,25.118199,-1.9132,0.036,9.59336,9.59336
182.00,9.59318,25.174376,0.000391,25.118237,-1.9132,0.036,9.59346,9.59346
183.00,9.59321,25.174493,0.000392,25.118282,-1.9130,0.036,9.59350,9.59350
184.00,9.59332,25.174588,0.000394,25.118323,-1.9127,0.036,9.59315,9.59315
185.00,9.59346,25.174632,0.000396,25.118277,-1.9123,0.036,9.59343,9.59343
186.00,9.59341,25.174640,0.000396,25.118203,-1.9120,0.036,9.59449,9.59449
187.00,9.59342,25.174650,0.000402,25.118148,-1.9117,0.036,9.59458,9.59458
188.00,9.59374,25.174576,0.000404,25.118113,-1.9116,0.036,9.59541,9.59541
189.00,9.59391,25.174514,0.000405,25.118114,-1.9114,0.036,9.59732,9.59732
190.00,9.59434,25.174466,0.000404,25.118145,-1.9113,0.036,9.59865,9.59865
191.00,9.59491,25.174403,0.000403,25.118130,-1.9112,0.036,9.59834,9.59834
192.00,9.59519,25.174424,0.000400,25.118168,-1.9110,0.036,9.59836,9.59836
193.00,9.59526,25.174573,0.000397,25.118266,-1.9108,0.037,9.59745,9.59745
194.00,9.59517,25.174614,0.000396,25.118258,-1.9107,0.037,9.59680,9.59680
195.00,9.59536,25.174649,0.000397,25.118187,-1.9106,0.037,9.59644,9.59644
196.00,9.59558,25.174780,0.000401,25.118167,-1.9103,0.037,9.59665,9.59665
197.00,9.59603,25.174866,0.000401,25.118125,-1.9102,0.037,9.59667,9.59667
198.00,9.59639,25.174899,0.000406,25.118045,-1.9100,0.037,9.59664,9.59664
199.00,9.59669,25.175047,0.000409,25.118063,-1.9097,0.037,9.59586,9.59586
200.00,9.59729,25.175124,0.000408,25.118113,-1.9096,0.037,9.59464,9.59464
201.00,9.59771,25.175144,0.000405,25.118094,-1.9095,0.037,9.59463,9.59463
202.00,9.59783,25.175141,0.000405,25.118074,-1.9095,0.037,9.59495,9.59495
203.00,9.59732,25.175125,0.000401,25.118073,-1.9095,0.037,9.59324,9.59324
204.00,9.59674,25.175094,0.000398,25.118041,-1.9097,0.037,9.58651,9.58651
205.00,9.59622,25.175110,0.000397,25.117993,-1.9097,0.037,9.56922,9.56922
206.00,9.59555,25.175150,0.000397,25.118046,-1.9097,0.038,9.53472,9.53472
207.00,9.59571,25.175243,0.000399,25.118098,-1.9096,0.038,9.48150,9.48150
208.00,9.59505,25.175314,0.000400,25.118148,-1.9094,0.038,9.41277,9.41277
209.00,9.59414,25.175310,0.000397,25.118158,-1.9090,0.038,9.33438,9.33438
210.00,9.59410,25.175412,0.000399,25.118267,-1.9088,0.038,9.25695,9.25695
@2,2.0001,4.0, 210.095000000001 
211.00,9.59692,25.175465,0.000397,25.118320,-1.9086,0.038,9.19092,9.19092
212.00,9.59621,25.175402,0.000395,25.118305,-1.9084,0.038,9.14364,9.14364
213.00,9.58564,25.175398,0.000394,25.118262,-1.9083,0.038,9.11702,9.11702
214.00,9.55992,25.175461,0.000398,25.118247,-1.9083,0.038,9.10941,9.10941
215.00,9.50625,25.175421,0.000393,25.118229,-1.9083,0.039,9.11784,9.11784
216.00,9.42463,25.175381,0.000393,25.118126,-1.9081,0.039,9.13879,9.13879
217.00,9.33027,25.175460,0.000395,25.118149,-1.9077,0.039,9.16883,9.16883
218.00,9.24230,25.175463,0.000393,25.118148,-1.9076,0.039,9.20426,9.20426
219.00,9.16857,25.175522,0.000394,25.118183,-1.9074,0.039,9.24258,9.24258
220.00,9.11947,25.175583,0.000396,25.118135,-1.9073,0.039,9.28133,9.28133
221.00,9.09497,25.175738,0.000394,25.118242,-1.9072,0.039,9.31973,9.31973
222.00,9.09393,25.175740,0.000392,25.118196,-1.9072,0.039,9.35590,9.35590
223.00,9.10912,25.175830,0.000390,25.118210,-1.9072,0.040,9.38814,9.38814
224.00,9.13034,25.175862,0.000390,25.118205,-1.9071,0.040,9.41648,9.41648
225.00,9.16158,25.175821,0.000392,25.118171,-1.9068,0.040,9.44176,9.44176
226.00,9.19940,25.175759,0.000392,25.118107,-1.9065,0.040,9.46173,9.46173
227.00,9.24404,25.175750,0.000392,25.118082,-1.9062,0.040,9.47617,9.47617
228.00,9.28620,25.175736,0.000392,25.118070,-1.9060,0.040,9.48772,9.48772
229.00,9.32174,25.175797,0.000397,25.118108,-1.9058,0.040,9.49816,9.49816
230.00,9.35518,25.175896,0.000398,25.118123,-1.9057,0.040,9.50685,9.50685
231.00,9.39147,25.175912,0.000396,25.118085,-1.9059,0.040,9.51401,9.51401
232.00,9.42471,25.176066,0.000397,25.118161,-1.9060,0.040,9.52106,9.52106
233.00,9.44737,25.176123,0.000400,25.118181,-1.9060,0.041,9.52827,9.52827
234.00,9.46356,25.176109,0.000396,25.118147,-1.9059,0.041,9.53431,9.53431
235.00,9.48156,25.176107,0.000396,25.118115,-1.9057,0.041,9.53897,9.53897
236.00,9.49107,25.176206,0.000400,25.118118,-1.9054,0.041,9.54413,9.54413
237.00,9.49694,25.176219,0.000403,25.118096,-1.9050,0.041,9.54902,9.54902
238.00,9.50540,25.176298,0.000403,25.118066,-1.9048,0.041,9.55327,9.55327
239.00,9.51568,25.176278,0.000402,25.117975,-1.9050,0.041,9.55664,9.55664
240.00,9.52500,25.176340,0.000402,25.118073,-1.9053,0.041,9.56074,9.56074
241.00,9.52710,25.176425,0.000401,25.118207,-1.9055,0.041,9.56400,9.56400
242.00,9.53227,25.176482,0.000398,25.118240,-1.9057,0.041,9.56616,9.56616
243.00,9.54119,25.176467,0.000397,25.118226,-1.9057,0.041,9.56745,9.56745
244.00,9.54597,25.176570,0.000399,25.118296,-1.9055,0.041,9.56858,9.56858
245.00,9.54835,25.176640,0.000400,25.118219,-1.9051,0.042,9.56927,9.56927
246.00,9.55283,25.176644,0.000401,25.118137,-1.9048,0.042,9.57027,9.57027
247.00,9.55667,25.176754,0.000404,25.118144,-1.9047,0.042,9.57227,9.57227
248.00,9.56248,25.176871,0.000406,25.118199,-1.9044,0.042,9.57466,9.57466
249.00,9.56430,25.176927,0.000403,25.118229,-1.9042,0.042,9.57712,9.57712
250.00,9.56667,25.176900,0.000402,25.118211,-1.9040,0.042,9.57926,9.57926
251.00,9.56733,25.176898,0.000403,25.118177,-1.9040,0.042,9.58182,9.58182
252.00,9.56832,25.176780,0.000401,25.118070,-1.9038,0.042,9.58414,9.58414
253.00,9.56995,25.176763,0.000400,25.118063,-1.9039,0.042,9.58624,9.58624
254.00,9.57175,25.176758,0.000402,25.117992,-1.9039,0.042,9.58809,9.58809
255.00,9.57285,25.176807,0.000401,25.118054,-1.9039,0.042,9.58909,9.58909
256.00,9.57474,25.176844,0.000405,25.118083,-1.9037,0.042,9.58979,9.58979
257.00,9.57690,25.176944,0.000409,25.118178,-1.9036,0.042,9.59049,9.59049
258.00,9.57931,25.176984,0.000410,25.118216,-1.9034,0.042,9.59142,9.59142
259.00,9.58173,25.177042,0.000409,25.118259,-1.9032,0.043,9.59292,9.59292
260.00,9.58419,25.177087,0.000407,25.118245,-1.9032,0.043,9.59475,9.59475
261.00,9.58612,25.177199,0.000407,25.118314,-1.9032,0.043,9.59523,9.59523
262.00,9.58692,25.177180,0.000402,25.118271,-1.9031,0.043,9.59511,9.59511
263.00,9.58803,25.177270,0.000402,25.118242,-1.9031,0.043,9.59519,9.59519
264.00,9.58956,25.177333,0.000406,25.118242,-1.9031,0.043,9.59461,9.59461
265.00,9.59110,25.177392,0.000407,25.118219,-1.9030,0.043,9.59408,9.59408
266.00,9.59243,25.177394,0.000404,25.118168,-1.9029,0.043,9.59508,9.59508
267.00,9.59298,25.177485,0.000407,25.118165,-1.9029,0.043,9.59658,9.59658
268.00,9.59305,25.177480,0.000405,25.118151,-1.9028,0.044,9.59735,9.59735
269.00,9.59337,25.177437,0.000399,25.118142,-1.9026,0.044,9.59841,9.59841
270.00,9.59384,25.177516,0.000403,25.118263,-1.9024,0.044,9.59899,9.59899
271.00,9.59460,25.177498,0.000404,25.118218,-1.9024,0.044,9.59952,9.59952
272.00,9.59535,25.177440,0.000403,25.118195,-1.9024,0.044,9.60034,9.60034
273.00,9.59581,25.177476,0.000403,25.118198,-1.9024,0.044,9.60148,9.60148
274.00,9.59665,25.177508,0.000403,25.118157,-1.9025,0.044,9.60241,9.60241
275.00,9.59742,25.177528,0.000398,25.118085,-1.9024,0.044,9.60398,9.60398
276.00,9.59765,25.177720,0.000398,25.118231,-1.9024,0.044,9.60465,9.60465
277.00,9.59819,25.177877,0.000399,25.118316,-1.9022,0.044,9.60437,9.60437
278.00,9.59904,25.177872,0.000401,25.118261,-1.9021,0.044,9.60338,9.60338
279.00,9.59997,25.178075,0.000402,25.118402,-1.9020,0.045,9.60264,9.60264
280.00,9.60098,25.178159,0.000406,25.118410,-1.9019,0.045,9.60271,9.60271
281.00,9.60187,25.178047,0.000402,25.118231,-1.9018,0.045,9.60301,9.60301
282.00,9.60250,25.178096,0.000398,25.118171,-1.9018,0.045,9.60351,9.60351
283.00,9.60258,25.178166,0.000399,25.118194,-1.9017,0.045,9.60407,9.60407
284.00,9.60241,25.178069,0.000400,25.118118,-1.9016,0.045,9.60449,9.60449
285.00,9.60282,25.178015,0.000397,25.118132,-1.9016,0.045,9.60424,9.60424
286.00,9.60298,25.177977,0.000400,25.118117,-1.9015,0.045,9.60389,9.60389
287.00,9.60318,25.177948,0.000404,25.118192,-1.9013,0.045,9.60258,9.60258
288.00,9.60329,25.177972,0.000402,25.118216,-1.9012,0.045,9.60166,9.60166
289.00,9.60370,25.178027,0.000401,25.118169,-1.9011,0.045,9.60120,9.60120
290.00,9.60360,25.178203,0.000403,25.118186,-1.9010,0.045,9.60180,9.60180
291.00,9.60310,25.178425,0.000403,25.118279,-1.9009,0.046,9.60253,9.60253
292.00,9.60335,25.178596,0.000404,25.118295,-1.9010,0.046,9.60383,9.60383
293.00,9.60340,25.178703,0.000408,25.118364,-1.9010,0.046,9.60464,9.60464
294.00,9.60327,25.178628,0.000406,25.118289,-1.9009,0.046,9.60492,9.60492
295.00,9.60345,25.178482,0.000402,25.118164,-1.9008,0.046,9.60395,9.60395
296.00,9.60359,25.178385,0.000398,25.118048,-1.9007,0.046,9.60287,9.60287
297.00,9.60326,25.178303,0.000394,25.117970,-1.9006,0.046,9.60178,9.60178
298.00,9.60313,25.178261,0.000391,25.117908,-1.9006,0.046,9.60147,9.60147
299.00,9.60297,25.178377,0.000394,25.117976,-1.9004,0.047,9.60043,9.60043
300.00,9.60303,25.178429,0.000395,25.118048,-1.9004,0.047,9.59982,9.59982
301.00,9.60291,25.178519,0.000399,25.118166,-1.9003,0.047,9.60025,9.60025
302.00,9.60258,25.178557,0.000401,25.118263,-1.9003,0.047,9.60122,9.60122
303.00,9.60211,25.178570,0.000401,25.118262,-1.9002,0.047,9.60226,9.60226
304.00,9.60186,25.178677,0.000402,25.118261,-1.9002,0.047,9.60383,9.60383
305.00,9.60229,25.178861,0.000406,25.118294,-1.9003,0.047,9.60410,9.60410
306.00,9.60279,25.178930,0.000408,25.118262,-1.9003,0.047,9.60385,9.60385
307.00,9.60243,25.179052,0.000409,25.118194,-1.9003,0.047,9.60386,9.60386
308.00,9.60186,25.179183,0.000407,25.118183,-1.9004,0.047,9.60329,9.60329
309.00,9.60168,25.179225,0.000406,25.118259,-1.9006,0.047,9.60251,9.60251
310.00,9.60176,25.179154,0.000403,25.118212,-1.9005,0.047,9.60291,9.60291
311.00,9.60229,25.179239,0.000407,25.118288,-1.9004,0.047,9.60296,9.60296
312.00,9.60256,25.179249,0.000406,25.118268,-1.9004,0.047,9.60305,9.60305
313.00,9.60268,25.179272,0.000404,25.118252,-1.9003,0.048,9.60285,9.60285
314.00,9.60273,25.179312,0.000401,25.118257,-1.9001,0.048,9.60349,9.60349
315.00,9.60270,25.179451,0.000404,25.118357,-1.9001,0.048,9.60404,9.60404
316.00,9.60285,25.179414,0.000399,25.118281,-1.9002,0.048,9.60433,9.60433
317.00,9.60302,25.179392,0.000397,25.118273,-1.9000,0.048,9.60467,9.60467
318.00,9.60329,25.179406,0.000402,25.118290,-1.8999,0.048,9.60556,9.60556
319.00,9.60369,25.179449,0.000401,25.118251,-1.8996,0.048,9.60558,9.60558
320.00,9.60401,25.179430,0.000403,25.118140,-1.8996,0.048,9.60473,9.60473
321.00,9.60401,25.179542,0.000403,25.118169,-1.8995,0.048,9.60491,9.60491
322.00,9.60401,25.179648,0.000403,25.118189,-1.8996,0.048,9.60434,9.60434
323.00,9.60393,25.179716,0.000401,25.118210,-1.8995,0.048,9.60393,9.60393
324.00,9.60398,25.179688,0.000403,25.118174,-1.8996,0.048,9.60462,9.60462
325.00,9.60417,25.179726,0.000403,25.118214,-1.8995,0.048,9.60534,9.60534
326.00,9.60436,25.179733,0.000402,25.118214,-1.8994,0.049,9.60470,9.60470
327.00,9.60445,25.179708,0.000404,25.118173,-1.8993,0.049,9.60410,9.60410
328.00,9.60476,25.179686,0.000405,25.118102,-1.8993,0.049,9.60328,9.60328
329.00,9.60464,25.179840,0.000405,25.118195,-1.8992,0.049,9.60291,9.60291
330.00,9.60426,25.179923,0.000402,25.118205,-1.8993,0.049,9.60297,9.60297
331.00,9.60430,25.179965,0.000403,25.118195,-1.8994,0.049,9.60391,9.60391
332.00,9.60438,25.179905,0.000399,25.118082,-1.8995,0.049,9.60549,9.60549
333.00,9.60433,25.180003,0.000399,25.118120,-1.8995,0.049,9.60653,9.60653
334.00,9.60405,25.179895,0.000397,25.118066,-1.8995,0.050,9.60663,9.60663
335.00,9.60396,25.179866,0.000396,25.118078,-1.8995,0.050,9.60667,9.60667
336.00,9.60438,25.179890,0.000396,25.118144,-1.8994,0.050,9.60615,9.60615
337.00,9.60486,25.180095,0.000399,25.118320,-1.8995,0.050,9.60568,9.60568
338.00,9.60498,25.180124,0.000398,25.118334,-1.8995,0.050,9.60503,9.60503
339.00,9.60493,25.180210,0.000402,25.118301,-1.8995,0.050,9.60483,9.60483
340.00,9.60503,25.180296,0.000406,25.118295,-1.8994,0.050,9.60449,9.60449
341.00,9.60496,25.180401,0.000407,25.118287,-1.8995,0.050,9.60449,9.60449
342.00,9.60486,25.180407,0.000409,25.118243,-1.8995,0.050,9.60370,9.60370
343.00,9.60463,25.180413,0.000411,25.118225,-1.8994,0.050,9.60275,9.60275
344.00,9.60423,25.180491,0.000409,25.118228,-1.8992,0.050,9.60185,9.60185
345.00,9.60405,25.180500,0.000409,25.118158,-1.8992,0.050,9.60267,9.60267
346.00,9.60429,25.180636,0.000411,25.118195,-1.8991,0.050,9.60307,9.60307
347.00,9.60454,25.180671,0.000410,25.118136,-1.8992,0.050,9.60397,9.60397
348.00,9.60486,25.180775,0.000413,25.118193,-1.8994,0.050,9.60574,9.60574
349.00,9.60484,25.180865,0.000415,25.118237,-1.8993,0.050,9.60612,9.60612
350.00,9.60450,25.180878,0.000410,25.118249,-1.8992,0.050,9.60525,9.60525
351.00,9.60421,25.180741,0.000403,25.118115,-1.8990,0.050,9.60452,9.60452
352.00,9.60406,25.180809,0.000402,25.118243,-1.8987,0.051,9.60404,9.60404
353.00,9.60389,25.180854,0.000400,25.118289,-1.8987,0.051,9.60075,9.60075
354.00,9.60381,25.180806,0.000398,25.118252,-1.8988,0.051,9.59488,9.59488
355.00,9.60407,25.180822,0.000399,25.118261,-1.8989,0.052,9.58083,9.58083
356.00,9.60388,25.180857,0.000402,25.118309,-1.8990,0.052,9.55298,9.55298
357.00,9.60434,25.180828,0.000405,25.118230,-1.8991,0.051,9.50793,9.50793
358.00,9.60512,25.180774,0.000402,25.118110,-1.8991,0.052,9.44887,9.44887
359.00,9.60439,25.180872,0.000401,25.118123,-1.8990,0.052,9.37905,9.37905
360.00,9.60288,25.180957,0.000403,25.118125,-1.8989,0.052,9.30755,9.30755
@3,2.0001,4.0, 360.027000000002 
361.00,9.60286,25.180952,0.000403,25.118094,-1.8990,0.052,9.24678,9.24678
362.00,9.60398,25.181048,0.000398,25.118154,-1.8989,0.052,9.20214,9.20214
363.00,9.59091,25.181048,0.000398,25.118102,-1.8989,0.052,9.17486,9.17486
364.00,9.57296,25.181026,0.000403,25.118144,-1.8988,0.052,9.16344,9.16344
365.00,9.53289,25.181149,0.000407,25.118250,-1.8988,0.052,9.16538,9.16538
366.00,9.46325,25.181226,0.000405,25.118300,-1.8987,0.052,9.17566,9.17566
367.00,9.37887,25.181192,0.000404,25.118214,-1.8987,0.052,9.19233,9.19233
368.00,9.29592,25.181331,0.000405,25.118330,-1.8986,0.052,9.21384,9.21384
369.00,9.22428,25.181291,0.000398,25.118262,-1.8987,0.053,9.24101,9.24101
370.00,9.17600,25.181243,0.000393,25.118179,-1.8988,0.053,9.27193,9.27193
371.00,9.15969,25.181317,0.000394,25.118198,-1.8988,0.053,9.30498,9.30498
372.00,9.15572,25.181295,0.000398,25.118199,-1.8989,0.053,9.33932,9.33932
373.00,9.15934,25.181317,0.000397,25.118185,-1.8991,0.053,9.37363,9.37363
374.00,9.16710,25.181419,0.000400,25.118187,-1.8991,0.053,9.40492,9.40492
375.00,9.18540,25.181411,0.000399,25.118226,-1.8990,0.053,9.43169,9.43169
376.00,9.21096,25.181371,0.000399,25.118200,-1.8990,0.053,9.45415,9.45415
377.00,9.23906,25.181499,0.000398,25.118279,-1.8990,0.053,9.47258,9.47258
378.00,9.26705,25.181545,0.000397,25.118326,-1.8988,0.053,9.48704,9.48704
379.00,9.30271,25.181580,0.000398,25.118341,-1.8986,0.054,9.49987,9.49987
380.00,9.33996,25.181654,0.000405,25.118307,-1.8986,0.053,9.51174,9.51174
381.00,9.37627,25.181691,0.000405,25.118263,-1.8986,0.053,9.52081,9.52081
382.00,9.41057,25.181653,0.000402,25.118214,-1.8985,0.054,9.52872,9.52872
383.00,9.43847,25.181674,0.000400,25.118170,-1.8986,0.054,9.53598,9.53598
384.00,9.45922,25.181746,0.000402,25.118227,-1.8988,0.054,9.54153,9.54153
385.00,9.47375,25.181750,0.000398,25.118212,-1.8991,0.054,9.54625,9.54625
386.00,9.48855,25.181787,0.000400,25.118236,-1.8993,0.054,9.55076,9.55076
387.00,9.50274,25.181848,0.000403,25.118229,-1.8994,0.054,9.55465,9.55465
388.00,9.51088,25.181823,0.000406,25.118157,-1.8996,0.054,9.55807,9.55807
389.00,9.52335,25.181887,0.000405,25.118139,-1.8996,0.054,9.56054,9.56054
390.00,9.53304,25.181875,0.000403,25.118106,-1.8995,0.054,9.56223,9.56223
391.00,9.53400,25.181929,0.000402,25.118095,-1.8994,0.054,9.56554,9.56554
392.00,9.54237,25.182056,0.000407,25.118147,-1.8993,0.054,9.56796,9.56796
393.00,9.54704,25.182126,0.000408,25.118195,-1.8992,0.054,9.56998,9.56998
394.00,9.55114,25.182110,0.000408,25.118180,-1.8992,0.054,9.57199,9.57199
395.00,9.55666,25.182241,0.000409,25.118236,-1.8993,0.055,9.57510,9.57510
396.00,9.55660,25.182252,0.000407,25.118239,-1.8993,0.055,9.57757,9.57757
397.00,9.56120,25.182206,0.000403,25.118223,-1.8993,0.055,9.57918,9.57918
398.00,9.56287,25.182307,0.000402,25.118296,-1.8993,0.055,9.58156,9.58156
399.00,9.56404,25.182324,0.000399,25.118245,-1.8993,0.055,9.58409,9.58409
400.00,9.56555,25.182325,0.000399,25.118238,-1.8991,0.055,9.58511,9.58511
401.00,9.57236,25.182391,0.000400,25.118224,-1.8991,0.055,9.58615,9.58615
402.00,9.57409,25.182502,0.000401,25.118220,-1.8992,0.055,9.58735,9.58735
403.00,9.57391,25.182513,0.000402,25.118161,-1.8993,0.055,9.58803,9.58803
404.00,9.57372,25.182567,0.000404,25.118225,-1.8992,0.055,9.58999,9.58999
405.00,9.58010,25.182572,0.000405,25.118203,-1.8992,0.055,9.59221,9.59221
406.00,9.58328,25.182578,0.000406,25.118204,-1.8991,0.055,9.59337,9.59337
407.00,9.58420,25.182598,0.000408,25.118248,-1.8989,0.055,9.59514,9.59514
408.00,9.58523,25.182702,0.000407,25.118300,-1.8990,0.056,9.59625,9.59625
409.00,9.58622,25.182821,0.000407,25.118277,-1.8991,0.056,9.59673,9.59673
410.00,9.58799,25.182880,0.000408,25.118244,-1.8993,0.056,9.59729,9.59729
411.00,9.58914,25.183020,0.000411,25.118302,-1.8997,0.056,9.59787,9.59787
412.00,9.59052,25.183041,0.000411,25.118260,-1.8999,0.056,9.59862,9.59862
413.00,9.59205,25.183080,0.000411,25.118304,-1.9000,0.056,9.60107,9.60107
414.00,9.59333,25.183093,0.000413,25.118347,-1.9002,0.056,9.60344,9.60344
415.00,9.59411,25.183174,0.000412,25.118458,-1.9001,0.056,9.60493,9.60493
416.00,9.59515,25.183109,0.000408,25.118445,-1.9000,0.056,9.60676,9.60676
417.00,9.59616,25.183207,0.000404,25.118456,-1.9000,0.057,9.60842,9.60842
418.00,9.59762,25.183232,0.000403,25.118402,-1.8999,0.057,9.60845,9.60845
419.00,9.59823,25.183278,0.000400,25.118392,-1.8997,0.057,9.60742,9.60742
420.00,9.59888,25.183314,0.000400,25.118303,-1.8996,0.057,9.60769,9.60769
421.00,9.60012,25.183384,0.000400,25.118225,-1.8995,0.057,9.60782,9.60782
422.00,9.60109,25.183372,0.000403,25.118247,-1.8995,0.057,9.60724,9.60724
423.00,9.60703,25.183354,0.000404,25.118226,-1.8995,0.057,9.60719,9.60719
424.00,9.60844,25.183428,0.000408,25.118288,-1.8997,0.057,9.60775,9.60775
425.00,9.60839,25.183510,0.000410,25.118390,-1.9000,0.057,9.60794,9.60794
426.00,9.60793,25.183476,0.000409,25.118405,-1.9001,0.057,9.60821,9.60821
427.00,9.60793,25.183498,0.000404,25.118370,-1.9002,0.057,9.60859,9.60859
428.00,9.60779,25.183526,0.000403,25.118321,-1.9001,0.057,9.60880,9.60880
429.00,9.60791,25.183514,0.000400,25.118222,-1.9002,0.058,9.60872,9.60872
430.00,9.60810,25.183526,0.000398,25.118182,-1.9003,0.058,9.60816,9.60816
431.00,9.60804,25.183701,0.000401,25.118240,-1.9004,0.058,9.60835,9.60835
432.00,9.60817,25.183747,0.000406,25.118228,-1.9003,0.058,9.60924,9.60924
433.00,9.60850,25.183761,0.000407,25.118253,-1.9002,0.058,9.61025,9.61025
434.00,9.60864,25.183731,0.000408,25.118250,-1.9001,0.058,9.61135,9.61135
435.00,9.60887,25.183722,0.000410,25.118221,-1.8999,0.058,9.61277,9.61277
436.00,9.60925,25.183697,0.000406,25.118191,-1.8998,0.058,9.61320,9.61320
437.00,9.60941,25.183694,0.000402,25.118206,-1.8999,0.058,9.61227,9.61227
438.00,9.60974,25.183670,0.000398,25.118160,-1.9000,0.058,9.61110,9.61110
439.00,9.60987,25.183728,0.000397,25.118211,-1.9001,0.058,9.61016,9.61016
440.00,9.61023,25.183708,0.000395,25.118184,-1.9002,0.059,9.60924,9.60924
441.00,9.61043,25.183784,0.000399,25.118242,-1.9004,0.059,9.60924,9.60924
442.00,9.61017,25.183879,0.000403,25.118263,-1.9006,0.059,9.61054,9.61054
443.00,9.61014,25.183987,0.000406,25.118342,-1.9008,0.059,9.61189,9.61189
444.00,9.61028,25.184064,0.000408,25.118302,-1.9009,0.059,9.61239,9.61239
445.00,9.61064,25.184167,0.000409,25.118308,-1.9011,0.059,9.61272,9.61272
446.00,9.61113,25.184213,0.000405,25.118286,-1.9013,0.059,9.61166,9.61166
447.00,9.61116,25.184323,0.000404,25.118330,-1.9014,0.059,9.61086,9.61086
448.00,9.61159,25.184373,0.000403,25.118280,-1.9016,0.059,9.60934,9.60934
449.00,9.61152,25.184408,0.000401,25.118294,-1.9019,0.059,9.60903,9.60903
450.00,9.61117,25.184501,0.000400,25.118340,-1.9019,0.059,9.60873,9.60873
451.00,9.61088,25.184495,0.000401,25.118293,-1.9018,0.059,9.60898,9.60898
452.00,9.61053,25.184492,0.000401,25.118244,-1.9018,0.059,9.61011,9.61011
453.00,9.61027,25.184520,0.000404,25.118227,-1.9016,0.059,9.61128,9.61128
454.00,9.61004,25.184576,0.000403,25.118222,-1.9014,0.060,9.61157,9.61157
455.00,9.61046,25.184553,0.000406,25.118172,-1.9013,0.059,9.61201,9.61201
456.00,9.61072,25.184568,0.000409,25.118178,-1.9012,0.059,9.61269,9.61269
457.00,9.61084,25.184586,0.000408,25.118204,-1.9010,0.060,9.61179,9.61179
458.00,9.61109,25.184638,0.000405,25.118253,-1.9010,0.060,9.61119,9.61119
459.00,9.61113,25.184670,0.000406,25.118224,-1.9011,0.060,9.61023,9.61023
460.00,9.61073,25.184735,0.000404,25.118254,-1.9012,0.060,9.60965,9.60965
461.00,9.61064,25.184801,0.000402,25.118301,-1.9013,0.060,9.60929,9.60929
462.00,9.61030,25.184800,0.000402,25.118284,-1.9016,0.060,9.60863,9.60863
463.00,9.61020,25.184837,0.000405,25.118289,-1.9018,0.060,9.60870,9.60870
464.00,9.61009,25.184884,0.000406,25.118318,-1.9019,0.060,9.60990,9.60990
465.00,9.61012,25.184888,0.000406,25.118245,-1.9019,0.060,9.61051,9.61051
466.00,9.61035,25.184865,0.000405,25.118135,-1.9019,0.060,9.61105,9.61105
467.00,9.61057,25.184937,0.000406,25.118102,-1.9019,0.060,9.61217,9.61217
468.00,9.61070,25.184965,0.000403,25.118102,-1.9016,0.061,9.61322,9.61322
469.00,9.61099,25.184981,0.000403,25.118123,-1.9016,0.061,9.61344,9.61344
470.00,9.61135,25.185099,0.000405,25.118285,-1.9018,0.061,9.61324,9.61324
471.00,9.61142,25.185244,0.000406,25.118418,-1.9019,0.061,9.61202,9.61202
472.00,9.61107,25.185296,0.000405,25.118481,-1.9021,0.061,9.61090,9.61090
473.00,9.61096,25.185368,0.000406,25.118453,-1.9025,0.061,9.61031,9.61031
474.00,9.61079,25.185432,0.000406,25.118407,-1.9026,0.061,9.61017,9.61017
475.00,9.61069,25.185408,0.000408,25.118311,-1.9026,0.061,9.61026,9.61026
476.00,9.61081,25.185340,0.000409,25.118216,-1.9028,0.061,9.61114,9.61114
477.00,9.61124,25.185351,0.000408,25.118115,-1.9029,0.061,9.61137,9.61137
478.00,9.61151,25.185391,0.000409,25.118107,-1.9028,0.061,9.61084,9.61084
479.00,9.61182,25.185363,0.000411,25.118093,-1.9029,0.061,9.61056,9.61056
480.00,9.61186,25.185424,0.000410,25.118111,-1.9029,0.061,9.61088,9.61088
481.00,9.61173,25.185573,0.000410,25.118132,-1.9030,0.062,9.61045,9.61045
482.00,9.61144,25.185658,0.000415,25.118210,-1.9032,0.062,9.61047,9.61047
483.00,9.61147,25.185751,0.000415,25.118280,-1.9036,0.062,9.61082,9.61082
484.00,9.61127,25.185917,0.000412,25.118385,-1.9038,0.062,9.60937,9.60937
485.00,9.61090,25.185980,0.000409,25.118373,-1.9040,0.062,9.60864,9.60864
486.00,9.61056,25.186044,0.000410,25.118426,-1.9040,0.062,9.60882,9.60882
487.00,9.61060,25.186006,0.000409,25.118359,-1.9038,0.062,9.60970,9.60970
488.00,9.61032,25.185986,0.000409,25.118315,-1.9037,0.062,9.60994,9.60994
489.00,9.61022,25.185980,0.000411,25.118322,-1.9036,0.062,9.61106,9.61106
490.00,9.61046,25.185990,0.000413,25.118361,-1.9036,0.062,9.61071,9.61071
491.00,9.61054,25.185902,0.000408,25.118267,-1.9035,0.062,9.60982,9.60982
492.00,9.61033,25.185986,0.000411,25.118335,-1.9038,0.062,9.60942,9.60942
493.00,9.61031,25.186040,0.000411,25.118329,-1.9038,0.062,9.60929,9.60929
494.00,9.61030,25.185989,0.000409,25.118229,-1.9037,0.063,9.60882,9.60882
495.00,9.61003,25.186003,0.000412,25.118191,-1.9037,0.062,9.60880,9.60880
496.00,9.60999,25.186131,0.000416,25.118266,-1.9038,0.062,9.60918,9.60918
497.00,9.60948,25.186159,0.000413,25.118267,-1.9040,0.063,9.60886,9.60886
498.00,9.60969,25.186148,0.000412,25.118277,-1.9040,0.063,9.60887,9.60887
499.00,9.60937,25.186237,0.000411,25.118357,-1.9044,0.063,9.60996,9.60996
500.00,9.60919,25.186282,0.000409,25.118374,-1.9048,0.063,9.61173,9.61173
501.00,9.60939,25.186322,0.000409,25.118395,-1.9048,0.063,9.61395,9.61395
502.00,9.60992,25.186399,0.000414,25.118430,-1.9046,0.063,9.61584,9.61584
503.00,9.61065,25.186441,0.000414,25.118401,-1.9044,0.063,9.61508,9.61508
504.00,9.61063,25.186433,0.000411,25.118302,-1.9041,0.063,9.60990,9.60990
505.00,9.61041,25.186480,0.000408,25.118244,-1.9038,0.063,9.59617,9.59617
506.00,9.61090,25.186560,0.000407,25.118268,-1.9037,0.063,9.56983,9.56983
507.00,9.61113,25.186600,0.000402,25.118191,-1.9039,0.064,9.53141,9.53141
508.00,9.61205,25.186724,0.000401,25.118261,-1.9042,0.064,9.48225,9.48225
509.00,9.61375,25.186811,0.000403,25.118286,-1.9045,0.064,9.42513,9.42513
510.00,9.61596,25.186848,0.000407,25.118269,-1.9048,0.064,9.36724,9.36724
@4,2.0001,4.0, 510.069000000003 
511.00,9.61933,25.186875,0.000403,25.118189,-1.9051,0.064,9.31689,9.31689
512.00,9.61929,25.186846,0.000403,25.118090,-1.9053,0.064,9.27641,9.27641
513.00,9.60773,25.186861,0.000402,25.118031,-1.9054,0.064,9.24714,9.24714
514.00,9.58651,25.186894,0.000400,25.118035,-1.9055,0.064,9.22946,9.22946
515.00,9.54718,25.186929,0.000395,25.118019,-1.9058,0.065,9.22073,9.22073
516.00,9.48783,25.186912,0.000399,25.117974,-1.9057,0.065,9.21736,9.21736
517.00,9.42733,25.186983,0.000399,25.118054,-1.9057,0.065,9.21932,9.21932
518.00,9.36201,25.186979,0.000398,25.118048,-1.9060,0.065,9.22762,9.22762
519.00,9.30124,25.186952,0.000401,25.118015,-1.9061,0.065,9.24156,9.24156
520.00,9.25812,25.187004,0.000405,25.118063,-1.9061,0.065,9.26152,9.26152
521.00,9.23622,25.187075,0.000404,25.118113,-1.9061,0.065,9.28624,9.28624
522.00,9.22492,25.187124,0.000403,25.118131,-1.9060,0.065,9.31481,9.31481
523.00,9.21586,25.187160,0.000404,25.118144,-1.9061,0.065,9.34499,9.34499
524.00,9.21261,25.187315,0.000406,25.118228,-1.9059,0.065,9.37508,9.37508
525.00,9.21428,25.187332,0.000406,25.118252,-1.9057,0.065,9.40343,9.40343
526.00,9.21939,25.187335,0.000406,25.118276,-1.9057,0.065,9.43003,9.43003
527.00,9.23476,25.187336,0.000406,25.118255,-1.9058,0.065,9.45265,9.45265
528.00,9.25722,25.187354,0.000406,25.118237,-1.9058,0.065,9.47184,9.47184
529.00,9.28250,25.187344,0.000407,25.118195,-1.9060,0.066,9.48784,9.48784
530.00,9.31394,25.187424,0.000407,25.118208,-1.9065,0.066,9.49968,9.49968
531.00,9.34316,25.187455,0.000408,25.118208,-1.9067,0.066,9.50916,9.50916
532.00,9.37741,25.187474,0.000409,25.118167,-1.9069,0.066,9.51692,9.51692
533.00,9.40793,25.187571,0.000409,25.118201,-1.9070,0.066,9.52372,9.52372
534.00,9.43277,25.187572,0.000408,25.118147,-1.9070,0.066,9.52964,9.52964
535.00,9.45584,25.187589,0.000411,25.118085,-1.9068,0.066,9.53546,9.53546
536.00,9.47586,25.187674,0.000414,25.118081,-1.9068,0.066,9.53950,9.53950
537.00,9.49066,25.187768,0.000416,25.118149,-1.9069,0.066,9.54349,9.54349
538.00,9.50391,25.187706,0.000416,25.118077,-1.9069,0.066,9.54618,9.54618
539.00,9.51272,25.187749,0.000415,25.118094,-1.9069,0.066,9.54874,9.54874
540.00,9.51527,25.187801,0.000413,25.118071,-1.9069,0.066,9.55256,9.55256
541.00,9.52319,25.187861,0.000411,25.118027,-1.9069,0.066,9.55677,9.55677
542.00,9.52949,25.187864,0.000411,25.117970,-1.9070,0.066,9.56001,9.56001
543.00,9.53786,25.187985,0.000414,25.118095,-1.9070,0.066,9.56425,9.56425
544.00,9.54234,25.188049,0.000417,25.118146,-1.9072,0.066,9.56747,9.56747
545.00,9.54425,25.188060,0.000418,25.118197,-1.9075,0.066,9.56935,9.56935
546.00,9.54366,25.188019,0.000415,25.118208,-1.9077,0.066,9.57203,9.57203
547.00,9.54925,25.188109,0.000414,25.118250,-1.9080,0.066,9.57484,9.57484
548.00,9.55149,25.188152,0.000412,25.118172,-1.9082,0.067,9.57701,9.57701
549.00,9.55532,25.188248,0.000409,25.118125,-1.9085,0.067,9.58047,9.58047
550.00,9.56313,25.188274,0.000407,25.118056,-1.9088,0.067,9.58301,9.58301
551.00,9.56457,25.188371,0.000407,25.118074,-1.9090,0.067,9.58430,9.58430
552.00,9.56559,25.188386,0.000405,25.118078,-1.9092,0.067,9.58619,9.58619
553.00,9.57026,25.188372,0.000402,25.118028,-1.9093,0.067,9.58823,9.58823
554.00,9.57195,25.188430,0.000404,25.118132,-1.9095,0.067,9.58976,9.58976
555.00,9.57380,25.188559,0.000406,25.118262,-1.9094,0.067,9.59109,9.59109
556.00,9.57712,25.188589,0.000408,25.118324,-1.9093,0.067,9.59420,9.59420
557.00,9.58001,25.188593,0.000412,25.118308,-1.9093,0.067,9.59654,9.59654
558.00,9.58328,25.188641,0.000414,25.118341,-1.9095,0.067,9.59828,9.59828
559.00,9.58425,25.188582,0.000415,25.118261,-1.9096,0.067,9.60020,9.60020
560.00,9.58603,25.188532,0.000414,25.118216,-1.9099,0.067,9.60387,9.60387
561.00,9.58575,25.188481,0.000414,25.118150,-1.9102,0.067,9.60562,9.60562
562.00,9.58910,25.188482,0.000411,25.118161,-1.9105,0.067,9.60629,9.60629
563.00,9.59328,25.188529,0.000409,25.118144,-1.9107,0.067,9.60642,9.60642
564.00,9.59433,25.188602,0.000406,25.118169,-1.9108,0.068,9.60652,9.60652
565.00,9.59649,25.188679,0.000406,25.118181,-1.9108,0.068,9.60640,9.60640
566.00,9.59821,25.188833,0.000402,25.118186,-1.9109,0.068,9.60680,9.60680
567.00,9.60043,25.188882,0.000402,25.118163,-1.9110,0.068,9.60841,9.60841
568.00,9.60363,25.188949,0.000403,25.118221,-1.9111,0.068,9.61026,9.61026
569.00,9.60553,25.188923,0.000403,25.118201,-1.9111,0.068,9.61039,9.61039
570.00,9.60525,25.188952,0.000402,25.118208,-1.9112,0.068,9.60967,9.60967
571.00,9.60573,25.189006,0.000405,25.118267,-1.9111,0.068,9.61007,9.61007
572.00,9.60684,25.189095,0.000405,25.118322,-1.9111,0.068,9.61073,9.61073
573.00,9.60786,25.189097,0.000404,25.118271,-1.9110,0.069,9.61159,9.61159
574.00,9.60811,25.189123,0.000405,25.118217,-1.9111,0.069,9.61334,9.61334
575.00,9.60823,25.189141,0.000406,25.118141,-1.9114,0.069,9.61455,9.61455
576.00,9.60834,25.189097,0.000403,25.118063,-1.9118,0.069,9.61469,9.61469
577.00,9.60896,25.189137,0.000406,25.118033,-1.9122,0.069,9.61435,9.61435
578.00,9.61011,25.189136,0.000406,25.118059,-1.9125,0.069,9.61366,9.61366
579.00,9.61021,25.189176,0.000405,25.118074,-1.9128,0.069,9.61433,9.61433
580.00,9.60929,25.189247,0.000407,25.118160,-1.9128,0.069,9.61512,9.61512
581.00,9.61219,25.189268,0.000407,25.118184,-1.9128,0.069,9.61560,9.61560
582.00,9.61491,25.189250,0.000405,25.118166,-1.9130,0.069,9.61627,9.61627
583.00,9.61475,25.189250,0.000405,25.118095,-1.9132,0.069,9.61707,9.61707
584.00,9.61432,25.189367,0.000407,25.118218,-1.9132,0.069,9.61639,9.61639
585.00,9.61464,25.189351,0.000403,25.118181,-1.9133,0.069,9.61592,9.61592
586.00,9.61497,25.189308,0.000403,25.118110,-1.9132,0.070,9.61450,9.61450
587.00,9.61528,25.189354,0.000405,25.118153,-1.9130,0.070,9.61355,9.61355
588.00,9.61518,25.189503,0.000406,25.118266,-1.9130,0.070,9.61279,9.61279
589.00,9.61472,25.189484,0.000405,25.118106,-1.9131,0.070,9.61265,9.61265
590.00,9.61474,25.189462,0.000406,25.118019,-1.9132,0.070,9.61221,9.61221
591.00,9.61456,25.189607,0.000406,25.118064,-1.9134,0.070,9.61264,9.61264
592.00,9.61475,25.189748,0.000406,25.118114,-1.9135,0.070,9.61162,9.61162
593.00,9.61498,25.189696,0.000402,25.118064,-1.9136,0.070,9.61109,9.61109
594.00,9.61450,25.189727,0.000403,25.118130,-1.9137,0.070,9.61105,9.61105
595.00,9.61424,25.189798,0.000404,25.118207,-1.9139,0.071,9.61125,9.61125
596.00,9.61377,25.189798,0.000406,25.118229,-1.9142,0.071,9.61224,9.61224
597.00,9.61307,25.189700,0.000407,25.118177,-1.9145,0.071,9.61350,9.61350
598.00,9.61303,25.189744,0.000412,25.118180,-1.9148,0.070,9.61428,9.61428
599.00,9.61249,25.189812,0.000414,25.118281,-1.9152,0.070,9.61458,9.61458
600.00,9.61185,25.189829,0.000414,25.118291,-1.9153,0.071,9.61523,9.61523
601.00,9.61214,25.189766,0.000412,25.118257,-1.9156,0.071,9.61590,9.61590
602.00,9.61253,25.189857,0.000412,25.118303,-1.9157,0.071,9.61627,9.61627
603.00,9.61297,25.189883,0.000411,25.118294,-1.9156,0.071,9.61610,9.61610
604.00,9.61307,25.189922,0.000412,25.118251,-1.9156,0.071,9.61603,9.61603
605.00,9.61367,25.189955,0.000411,25.118218,-1.9156,0.071,9.61627,9.61627
606.00,9.61383,25.190092,0.000412,25.118264,-1.9157,0.071,9.61541,9.61541
607.00,9.61408,25.190093,0.000412,25.118180,-1.9160,0.071,9.61546,9.61546
608.00,9.61419,25.190192,0.000413,25.118210,-1.9163,0.071,9.61543,9.61543
609.00,9.61436,25.190140,0.000410,25.118156,-1.9167,0.071,9.61527,9.61527
610.00,9.61443,25.190157,0.000411,25.118194,-1.9167,0.071,9.61495,9.61495
611.00,9.61456,25.190115,0.000411,25.118131,-1.9168,0.071,9.61464,9.61464
612.00,9.61512,25.190105,0.000410,25.118156,-1.9168,0.071,9.61379,9.61379
613.00,9.61524,25.190099,0.000410,25.118163,-1.9167,0.071,9.61375,9.61375
614.00,9.61499,25.190170,0.000412,25.118176,-1.9166,0.071,9.61391,9.61391
615.00,9.61513,25.190270,0.000412,25.118183,-1.9168,0.072,9.61457,9.61457
616.00,9.61523,25.190378,0.000415,25.118251,-1.9169,0.072,9.61497,9.61497
617.00,9.61525,25.190408,0.000413,25.118213,-1.9169,0.072,9.61548,9.61548
618.00,9.61521,25.190491,0.000413,25.118274,-1.9171,0.072,9.61549,9.61549
619.00,9.61512,25.190523,0.000415,25.118277,-1.9173,0.072,9.61519,9.61519
620.00,9.61486,25.190553,0.000415,25.118279,-1.9174,0.072,9.61449,9.61449
621.00,9.61485,25.190562,0.000408,25.118265,-1.9176,0.072,9.61484,9.61484
622.00,9.61465,25.190618,0.000409,25.118258,-1.9177,0.072,9.61534,9.61534
623.00,9.61456,25.190602,0.000409,25.118128,-1.9178,0.072,9.61548,9.61548
624.00,9.61458,25.190551,0.000404,25.118033,-1.9180,0.072,9.61474,9.61474
625.00,9.61485,25.190620,0.000403,25.118019,-1.9180,0.072,9.61518,9.61518
626.00,9.61494,25.190687,0.000403,25.118006,-1.9181,0.073,9.61541,9.61541
627.00,9.61478,25.190719,0.000403,25.118016,-1.9182,0.073,9.61538,9.61538
628.00,9.61478,25.190775,0.000402,25.118082,-1.9184,0.073,9.61528,9.61528
629.00,9.61502,25.190901,0.000404,25.118166,-1.9185,0.073,9.61604,9.61604
630.00,9.61527,25.190832,0.000405,25.118135,-1.9188,0.073,9.61524,9.61524
631.00,9.61545,25.190854,0.000409,25.118189,-1.9189,0.073,9.61484,9.61484
632.00,9.61519,25.190864,0.000413,25.118232,-1.9191,0.073,9.61448,9.61448
633.00,9.61508,25.190878,0.000412,25.118207,-1.9193,0.073,9.61511,9.61511
634.00,9.61499,25.190903,0.000411,25.118192,-1.9194,0.073,9.61538,9.61538
635.00,9.61516,25.191022,0.000410,25.118238,-1.9194,0.073,9.61578,9.61578
636.00,9.61529,25.191068,0.000409,25.118196,-1.9193,0.073,9.61577,9.61577
637.00,9.61539,25.191193,0.000408,25.118188,-1.9193,0.073,9.61527,9.61527
638.00,9.61545,25.191224,0.000405,25.118157,-1.9193,0.073,9.61442,9.61442
639.00,9.61523,25.191254,0.000402,25.118179,-1.9194,0.073,9.61483,9.61483
640.00,9.61522,25.191271,0.000401,25.118188,-1.9197,0.074,9.61570,9.61570
641.00,9.61554,25.191299,0.000398,25.118186,-1.9198,0.074,9.61630,9.61630
642.00,9.61557,25.191311,0.000396,25.118182,-1.9201,0.074,9.61741,9.61741
643.00,9.61580,25.191400,0.000399,25.118237,-1.9204,0.074,9.61750,9.61750
644.00,9.61572,25.191459,0.000400,25.118244,-1.9207,0.074,9.61691,9.61691
645.00,9.61573,25.191481,0.000403,25.118238,-1.9211,0.074,9.61616,9.61616
646.00,9.61601,25.191507,0.000405,25.118244,-1.9214,0.074,9.61564,9.61564
647.00,9.61615,25.191482,0.000406,25.118247,-1.9216,0.074,9.61401,9.61401
648.00,9.61622,25.191440,0.000407,25.118279,-1.9218,0.074,9.61422,9.61422
649.00,9.61623,25.191449,0.000410,25.118357,-1.9218,0.074,9.61423,9.61423
650.00,9.61582,25.191354,0.000409,25.118240,-1.9218,0.074,9.61337,9.61337
651.00,9.61580,25.191349,0.000410,25.118234,-1.9220,0.074,9.61248,9.61248
652.00,9.61526,25.191458,0.000411,25.118252,-1.9222,0.074,9.61317,9.61317
653.00,9.61514,25.191499,0.000410,25.118179,-1.9223,0.074,9.61151,9.61151
654.00,9.61498,25.191582,0.000408,25.118090,-1.9224,0.074,9.60767,9.60767
655.00,9.61518,25.191797,0.000408,25.118194,-1.9224,0.074,9.60067,9.60067
656.00,9.61450,25.191967,0.000410,25.118230,-1.9225,0.074,9.58473,9.58473
657.00,9.61384,25.191981,0.000407,25.118187,-1.9227,0.075,9.55752,9.55752
658.00,9.61353,25.192119,0.000408,25.118246,-1.9229,0.075,9.52113,9.52113
659.00,9.61291,25.192078,0.000404,25.118189,-1.9232,0.075,9.47642,9.47642
660.00,9.61277,25.192152,0.000402,25.118228,-1.9235,0.075,9.42753,9.42753
@5,2.0001,4.0, 660.004999999997 
661.00,9.61219,25.192170,0.000400,25.118222,-1.9237,0.076,9.38190,9.38190
662.00,9.61305,25.192199,0.000403,25.118237,-1.9238,0.076,9.34562,9.34562
663.00,9.60589,25.192241,0.000404,25.118240,-1.9239,0.076,9.31782,9.31782
664.00,9.59561,25.192388,0.000409,25.118297,-1.9239,0.076,9.29866,9.29866
665.00,9.57655,25.192480,0.000414,25.118298,-1.9239,0.075,9.28556,9.28556
666.00,9.53220,25.192415,0.000413,25.118199,-1.9238,0.076,9.27614,9.27614
667.00,9.47702,25.192482,0.000412,25.118217,-1.9240,0.076,9.26805,9.26805
668.00,9.42378,25.192457,0.000412,25.118158,-1.9240,0.076,9.26365,9.26365
669.00,9.37232,25.192460,0.000409,25.118181,-1.9241,0.076,9.26405,9.26405
670.00,9.33240,25.192377,0.000405,25.118171,-1.9243,0.076,9.27063,9.27063
671.00,9.30459,25.192502,0.000406,25.118245,-1.9247,0.076,9.28382,9.28382
672.00,9.29539,25.192483,0.000402,25.118170,-1.9249,0.077,9.30283,9.30283
673.00,9.28490,25.192511,0.000402,25.118115,-1.9253,0.077,9.32514,9.32514
674.00,9.27632,25.192591,0.000407,25.118124,-1.9256,0.077,9.34927,9.34927
675.00,9.26681,25.192682,0.000409,25.118092,-1.9260,0.077,9.37346,9.37346
676.00,9.25729,25.192700,0.000405,25.118071,-1.9264,0.077,9.39749,9.39749
677.00,9.25511,25.192833,0.000411,25.118146,-1.9266,0.077,9.41973,9.41973
678.00,9.26297,25.192928,0.000410,25.118265,-1.9267,0.077,9.43879,9.43879
679.00,9.27846,25.192976,0.000407,25.118245,-1.9268,0.077,9.45545,9.45545
680.00,9.29967,25.192917,0.000408,25.118198,-1.9267,0.077,9.46972,9.46972
681.00,9.32332,25.192934,0.000413,25.118196,-1.9267,0.076,9.48020,9.48020
682.00,9.34980,25.192942,0.000411,25.118185,-1.9267,0.077,9.48933,9.48933
683.00,9.37450,25.192881,0.000412,25.118111,-1.9266,0.077,9.49834,9.49834
684.00,9.39897,25.192871,0.000414,25.118109,-1.9266,0.077,9.50597,9.50597
685.00,9.42082,25.192913,0.000411,25.118148,-1.9268,0.077,9.51255,9.51255
686.00,9.44318,25.192859,0.000407,25.118080,-1.9269,0.077,9.51972,9.51972
687.00,9.46113,25.192878,0.000407,25.118040,-1.9269,0.077,9.52522,9.52522
688.00,9.46981,25.192907,0.000407,25.117997,-1.9271,0.077,9.52981,9.52981
689.00,9.48225,25.193009,0.000407,25.118006,-1.9273,0.077,9.53456,9.53456
690.00,9.49195,25.193111,0.000406,25.117910,-1.9274,0.077,9.53956,9.53956
691.00,9.49586,25.193253,0.000408,25.117944,-1.9278,0.077,9.54416,9.54416
692.00,9.50680,25.193387,0.000410,25.118018,-1.9282,0.077,9.54850,9.54850
693.00,9.51466,25.193499,0.000408,25.117998,-1.9286,0.077,9.55327,9.55327
694.00,9.52052,25.193519,0.000409,25.117941,-1.9288,0.077,9.55693,9.55693
695.00,9.52498,25.193578,0.000413,25.118051,-1.9289,0.077,9.56023,9.56023
696.00,9.53147,25.193614,0.000413,25.118120,-1.9288,0.078,9.56388,9.56388
697.00,9.53441,25.193505,0.000412,25.118076,-1.9288,0.078,9.56722,9.56722
698.00,9.53761,25.193509,0.000413,25.118132,-1.9290,0.078,9.56935,9.56935
699.00,9.54438,25.193592,0.000415,25.118232,-1.9292,0.078,9.57181,9.57181
700.00,9.54987,25.193585,0.000412,25.118178,-1.9294,0.078,9.57372,9.57372
701.00,9.55451,25.193686,0.000412,25.118167,-1.9296,0.078,9.57576,9.57576
702.00,9.55611,25.193813,0.000412,25.118183,-1.9297,0.078,9.57813,9.57813
703.00,9.56147,25.193916,0.000414,25.118189,-1.9296,0.078,9.58106,9.58106
704.00,9.56264,25.193944,0.000411,25.118159,-1.9297,0.078,9.58375,9.58375
705.00,9.56647,25.194028,0.000413,25.118217,-1.9298,0.078,9.58672,9.58672
706.00,9.57169,25.193980,0.000411,25.118181,-1.9299,0.078,9.58962,9.58962
707.00,9.57258,25.194002,0.000412,25.118190,-1.9300,0.078,9.59224,9.59224
708.00,9.57320,25.194024,0.000411,25.118217,-1.9302,0.078,9.59516,9.59516
709.00,9.57474,25.194006,0.000410,25.118211,-1.9302,0.078,9.59779,9.59779
710.00,9.57706,25.194062,0.000410,25.118211,-1.9305,0.078,9.59948,9.59948
711.00,9.58251,25.194144,0.000413,25.118209,-1.9309,0.078,9.60043,9.60043
712.00,9.58480,25.194244,0.000415,25.118258,-1.9312,0.078,9.60131,9.60131
713.00,9.58666,25.194257,0.000416,25.118241,-1.9314,0.078,9.60189,9.60189
714.00,9.58866,25.194271,0.000416,25.118171,-1.9318,0.078,9.60251,9.60251
715.00,9.59164,25.194247,0.000412,25.118136,-1.9320,0.078,9.60411,9.60411
716.00,9.59646,25.194225,0.000410,25.118142,-1.9321,0.078,9.60532,9.60532
717.00,9.59872,25.194129,0.000406,25.118085,-1.9324,0.079,9.60679,9.60679
718.00,9.59948,25.194159,0.000405,25.118126,-1.9325,0.079,9.60736,9.60736
719.00,9.60030,25.194182,0.000407,25.118203,-1.9325,0.079,9.60778,9.60778
720.00,9.60119,25.194173,0.000406,25.118208,-1.9325,0.079,9.60803,9.60803
721.00,9.60240,25.194155,0.000407,25.118189,-1.9327,0.079,9.60808,9.60808
722.00,9.60325,25.194252,0.000408,25.118199,-1.9330,0.079,9.60836,9.60836
723.00,9.60385,25.194333,0.000410,25.118236,-1.9333,0.079,9.60930,9.60930
724.00,9.60468,25.194299,0.000411,25.118187,-1.9336,0.079,9.60997,9.60997
725.00,9.60540,25.194390,0.000414,25.118244,-1.9340,0.079,9.61118,9.61118
726.00,9.60616,25.194503,0.000416,25.118320,-1.9342,0.079,9.61236,9.61236
727.00,9.60685,25.194487,0.000413,25.118264,-1.9340,0.080,9.61264,9.61264
728.00,9.60762,25.194483,0.000411,25.118144,-1.9342,0.080,9.61251,9.61251
729.00,9.60815,25.194588,0.000410,25.118156,-1.9345,0.080,9.61279,9.61279
730.00,9.60896,25.194636,0.000413,25.118129,-1.9348,0.080,9.61193,9.61193
731.00,9.60957,25.194673,0.000411,25.118064,-1.9350,0.080,9.61237,9.61237
732.00,9.60985,25.194823,0.000412,25.118156,-1.9351,0.080,9.61325,9.61325
733.00,9.61051,25.194819,0.000413,25.118155,-1.9352,0.080,9.61410,9.61410
734.00,9.61112,25.194917,0.000415,25.118180,-1.9353,0.080,9.61473,9.61473
735.00,9.61154,25.194965,0.000411,25.118176,-1.9354,0.080,9.61570,9.61570
736.00,9.61184,25.195007,0.000412,25.118197,-1.9356,0.080,9.61494,9.61494
737.00,9.61219,25.194972,0.000414,25.118134,-1.9360,0.080,9.61335,9.61335
738.00,9.61273,25.195101,0.000418,25.118253,-1.9363,0.080,9.61278,9.61278
739.00,9.61326,25.195071,0.000414,25.118192,-1.9366,0.080,9.61298,9.61298
740.00,9.61360,25.195106,0.000416,25.118192,-1.9367,0.080,9.61285,9.61285
741.00,9.61357,25.195216,0.000416,25.118252,-1.9368,0.080,9.61264,9.61264
742.00,9.61343,25.195206,0.000415,25.118224,-1.9370,0.080,9.61369,9.61369
743.00,9.61350,25.195201,0.000411,25.118171,-1.9371,0.081,9.61513,9.61513
744.00,9.61331,25.195220,0.000411,25.118189,-1.9372,0.081,9.61517,9.61517
745.00,9.61344,25.195175,0.000412,25.118162,-1.9375,0.081,9.61411,9.61411
746.00,9.61384,25.195081,0.000414,25.118166,-1.9377,0.081,9.61458,9.61458
747.00,9.61427,25.195146,0.000416,25.118256,-1.9379,0.081,9.61469,9.61469
748.00,9.61440,25.195131,0.000421,25.118272,-1.9382,0.081,9.61307,9.61307
749.00,9.61402,25.195205,0.000421,25.118354,-1.9384,0.081,9.61299,9.61299
750.00,9.61392,25.195191,0.000419,25.118343,-1.9387,0.081,9.61431,9.61431
751.00,9.61371,25.195218,0.000417,25.118261,-1.9389,0.081,9.61484,9.61484
752.00,9.61361,25.195382,0.000415,25.118306,-1.9393,0.081,9.61485,9.61485
753.00,9.61398,25.195479,0.000414,25.118306,-1.9395,0.081,9.61520,9.61520
754.00,9.61393,25.195543,0.000414,25.118280,-1.9395,0.081,9.61470,9.61470
755.00,9.61409,25.195670,0.000416,25.118314,-1.9396,0.081,9.61441,9.61441
756.00,9.61438,25.195848,0.000419,25.118400,-1.9398,0.081,9.61364,9.61364
757.00,9.61427,25.195808,0.000418,25.118338,-1.9399,0.081,9.61271,9.61271
758.00,9.61419,25.195824,0.000415,25.118293,-1.9400,0.082,9.61192,9.61192
759.00,9.61420,25.195850,0.000417,25.118249,-1.9404,0.082,9.61198,9.61198
760.00,9.61392,25.195920,0.000416,25.118247,-1.9407,0.082,9.61231,9.61231
761.00,9.61389,25.195967,0.000417,25.118220,-1.9409,0.082,9.61284,9.61284
762.00,9.61389,25.195933,0.000412,25.118104,-1.9413,0.082,9.61378,9.61378
763.00,9.61366,25.196085,0.000414,25.118199,-1.9415,0.082,9.61454,9.61454
764.00,9.61364,25.196142,0.000411,25.118280,-1.9415,0.082,9.61508,9.61508
765.00,9.61378,25.196231,0.000411,25.118332,-1.9416,0.082,9.61496,9.61496
766.00,9.61383,25.196231,0.000409,25.118341,-1.9417,0.082,9.61473,9.61473
767.00,9.61372,25.196257,0.000415,25.118401,-1.9418,0.082,9.61386,9.61386
768.00,9.61340,25.196146,0.000417,25.118370,-1.9420,0.082,9.61338,9.61338
769.00,9.61342,25.196128,0.000416,25.118350,-1.9421,0.082,9.61183,9.61183
770.00,9.61370,25.196071,0.000416,25.118308,-1.9423,0.082,9.61082,9.61082
771.00,9.61350,25.195987,0.000414,25.118188,-1.9425,0.082,9.61023,9.61023
772.00,9.61296,25.196080,0.000409,25.118196,-1.9425,0.083,9.61154,9.61154
773.00,9.61277,25.196179,0.000408,25.118167,-1.9425,0.083,9.61316,9.61316
774.00,9.61274,25.196264,0.000408,25.118151,-1.9428,0.083,9.61562,9.61562
775.00,9.61302,25.196384,0.000412,25.118189,-1.9431,0.083,9.61743,9.61743
776.00,9.61307,25.196523,0.000413,25.118248,-1.9434,0.083,9.61810,9.61810
777.00,9.61274,25.196598,0.000415,25.118282,-1.9437,0.083,9.61792,9.61792
778.00,9.61287,25.196618,0.000413,25.118274,-1.9441,0.083,9.61686,9.61686
779.00,9.61223,25.196653,0.000416,25.118296,-1.9442,0.083,9.61500,9.61500
780.00,9.61192,25.196644,0.000411,25.118246,-1.9443,0.083,9.61388,9.61388
781.00,9.61319,25.196712,0.000414,25.118341,-1.9444,0.083,9.61418,9.61418
782.00,9.61562,25.196745,0.000417,25.118402,-1.9445,0.083,9.61345,9.61345
783.00,9.61630,25.196766,0.000419,25.118427,-1.9446,0.083,9.61307,9.61307
784.00,9.61595,25.196768,0.000418,25.118358,-1.9447,0.083,9.61348,9.61348
785.00,9.61532,25.196861,0.000416,25.118397,-1.9449,0.083,9.61385,9.61385
786.00,9.61515,25.196886,0.000415,25.118335,-1.9451,0.083,9.61327,9.61327
787.00,9.61482,25.196937,0.000413,25.118286,-1.9453,0.083,9.61368,9.61368
788.00,9.61475,25.196922,0.000409,25.118204,-1.9455,0.084,9.61398,9.61398
789.00,9.61483,25.196991,0.000408,25.118244,-1.9456,0.084,9.61382,9.61382
790.00,9.61474,25.196954,0.000410,25.118204,-1.9457,0.084,9.61371,9.61371
791.00,9.61485,25.196983,0.000407,25.118237,-1.9459,0.084,9.61389,9.61389
792.00,9.61481,25.196950,0.000407,25.118170,-1.9459,0.084,9.61435,9.61435
793.00,9.61438,25.196977,0.000411,25.118174,-1.9461,0.084,9.61424,9.61424
794.00,9.61421,25.196943,0.000409,25.118118,-1.9463,0.084,9.61397,9.61397
795.00,9.61397,25.197004,0.000411,25.118101,-1.9465,0.084,9.61395,9.61395
796.00,9.61376,25.197042,0.000414,25.118042,-1.9468,0.084,9.61349,9.61349
797.00,9.61356,25.197200,0.000414,25.118101,-1.9469,0.084,9.61256,9.61256
798.00,9.61360,25.197303,0.000412,25.118151,-1.9473,0.085,9.61365,9.61365
799.00,9.61385,25.197440,0.000414,25.118250,-1.9476,0.085,9.61427,9.61427
800.00,9.61386,25.197442,0.000412,25.118267,-1.9478,0.085,9.61439,9.61439
801.00,9.61387,25.197480,0.000411,25.118316,-1.9479,0.085,9.61531,9.61531
802.00,9.61406,25.197431,0.000411,25.118326,-1.9482,0.085,9.61625,9.61625
803.00,9.61420,25.197509,0.000413,25.118309,-1.9483,0.085,9.61554,9.61554
804.00,9.61420,25.197520,0.000413,25.118250,-1.9486,0.085,9.61133,9.61133
805.00,9.61432,25.197576,0.000412,25.118201,-1.9489,0.085,9.60452,9.60452
806.00,9.61438,25.197625,0.000410,25.118150,-1.9492,0.085,9.59307,9.59307
807.00,9.61417,25.197697,0.000409,25.118077,-1.9494,0.085,9.57670,9.57670
808.00,9.61461,25.197747,0.000408,25.118059,-1.9497,0.085,9.55394,9.55394
809.00,9.61547,25.197857,0.000411,25.118023,-1.9498,0.085,9.52752,9.52752
810.00,9.61560,25.197917,0.000412,25.118017,-1.9498,0.085,9.49662,9.49662
@6,2.0001,4.0, 810.042000000001 
811.00,9.61666,25.197969,0.000412,25.118023,-1.9499,0.085,9.46555,9.46555
812.00,9.61689,25.197955,0.000409,25.117974,-1.9501,0.086,9.43661,9.43661
813.00,9.61421,25.197958,0.000404,25.117955,-1.9501,0.086,9.41184,9.41184
814.00,9.59346,25.197942,0.000400,25.117989,-1.9503,0.086,9.39324,9.39324
815.00,9.58113,25.197987,0.000401,25.118026,-1.9506,0.086,9.37801,9.37801
816.00,9.55944,25.197918,0.000399,25.117989,-1.9509,0.086,9.36459,9.36459
817.00,9.53485,25.197998,0.000401,25.118094,-1.9511,0.086,9.35186,9.35186
818.00,9.50074,25.198087,0.000407,25.118137,-1.9513,0.086,9.34102,9.34102
819.00,9.46120,25.198133,0.000409,25.118118,-1.9515,0.086,9.33209,9.33209
820.00,9.42686,25.198218,0.000409,25.118162,-1.9515,0.086,9.32737,9.32737
821.00,9.40416,25.198346,0.000411,25.118168,-1.9517,0.086,9.32789,9.32789
822.00,9.39039,25.198378,0.000410,25.118089,-1.9519,0.086,9.33322,9.33322
823.00,9.37691,25.198352,0.000406,25.118024,-1.9523,0.086,9.34189,9.34189
824.00,9.36801,25.198420,0.000410,25.118061,-1.9526,0.086,9.35337,9.35337
825.00,9.35083,25.198401,0.000410,25.118018,-1.9528,0.087,9.36743,9.36743
826.00,9.33686,25.198380,0.000412,25.117978,-1.9531,0.087,9.38293,9.38293
827.00,9.32674,25.198419,0.000413,25.117987,-1.9532,0.087,9.39866,9.39866
828.00,9.32274,25.198490,0.000412,25.118029,-1.9531,0.087,9.41370,9.41370
829.00,9.32342,25.198476,0.000407,25.117974,-1.9532,0.087,9.42797,9.42797
830.00,9.32728,25.198532,0.000409,25.117963,-1.9534,0.087,9.44082,9.44082
831.00,9.33958,25.198584,0.000410,25.117990,-1.9536,0.087,9.45177,9.45177
832.00,9.35325,25.198594,0.000412,25.117984,-1.9537,0.087,9.46167,9.46167
833.00,9.36599,25.198610,0.000411,25.117943,-1.9539,0.087,9.47169,9.47169
834.00,9.38082,25.198653,0.000411,25.117923,-1.9540,0.087,9.48104,9.48104
835.00,9.39754,25.198714,0.000410,25.117869,-1.9543,0.087,9.48966,9.48966
836.00,9.41699,25.198786,0.000407,25.117848,-1.9546,0.087,9.49771,9.49771
837.00,9.43173,25.198858,0.000406,25.117874,-1.9549,0.088,9.50537,9.50537
838.00,9.44131,25.198953,0.000411,25.117939,-1.9552,0.087,9.51287,9.51287
839.00,9.45231,25.198966,0.000411,25.117912,-1.9557,0.087,9.51904,9.51904
840.00,9.46161,25.198953,0.000408,25.117899,-1.9559,0.088,9.52579,9.52579
841.00,9.47178,25.198981,0.000406,25.117888,-1.9561,0.088,9.53080,9.53080
842.00,9.48161,25.198990,0.000406,25.117897,-1.9563,0.088,9.53523,9.53523
843.00,9.49124,25.199005,0.000403,25.117842,-1.9565,0.088,9.53875,9.53875
844.00,9.49887,25.199035,0.000403,25.117859,-1.9565,0.088,9.54276,9.54276
845.00,9.50479,25.199047,0.000405,25.117905,-1.9566,0.088,9.54522,9.54522
846.00,9.51211,25.199091,0.000408,25.117962,-1.9566,0.088,9.54882,9.54882
847.00,9.51983,25.199131,0.000409,25.117924,-1.9569,0.088,9.55376,9.55376
848.00,9.52861,25.199110,0.000411,25.117912,-1.9572,0.088,9.55794,9.55794
849.00,9.52996,25.199082,0.000412,25.117873,-1.9575,0.088,9.56199,9.56199
850.00,9.53838,25.199140,0.000411,25.117889,-1.9578,0.088,9.56593,9.56593
851.00,9.53729,25.199131,0.000408,25.117854,-1.9581,0.088,9.56902,9.56902
852.00,9.54173,25.199131,0.000407,25.117856,-1.9582,0.088,9.57004,9.57004
853.00,9.54636,25.199101,0.000404,25.117826,-1.9585,0.088,9.57155,9.57155
854.00,9.54989,25.199274,0.000406,25.117920,-1.9587,0.089,9.57284,9.57284
855.00,9.55092,25.199269,0.000407,25.117884,-1.9590,0.089,9.57560,9.57560
856.00,9.55523,25.199380,0.000408,25.118011,-1.9592,0.089,9.57905,9.57905
857.00,9.56633,25.199421,0.000403,25.117992,-1.9595,0.089,9.58186,9.58186
858.00,9.56727,25.199575,0.000405,25.118047,-1.9598,0.089,9.58447,9.58447
859.00,9.56991,25.199541,0.000400,25.117969,-1.9599,0.089,9.58713,9.58713
860.00,9.57048,25.199607,0.000402,25.117946,-1.9599,0.089,9.58823,9.58823
861.00,9.57041,25.199551,0.000402,25.117765,-1.9600,0.089,9.58881,9.58881
862.00,9.57204,25.199602,0.000405,25.117762,-1.9601,0.089,9.59015,9.59015
863.00,9.57479,25.199656,0.000406,25.117792,-1.9601,0.089,9.59148,9.59148
864.00,9.57651,25.199705,0.000407,25.117786,-1.9602,0.089,9.59295,9.59295
865.00,9.58390,25.199749,0.000408,25.117808,-1.9604,0.089,9.59471,9.59471
866.00,9.58745,25.199808,0.000406,25.117872,-1.9605,0.090,9.59605,9.59605
867.00,9.58756,25.199848,0.000408,25.117964,-1.9608,0.090,9.59764,9.59764
868.00,9.58843,25.199836,0.000406,25.117985,-1.9611,0.090,9.59954,9.59954
869.00,9.58946,25.199852,0.000408,25.118027,-1.9616,0.090,9.60125,9.60125
870.00,9.59094,25.199848,0.000407,25.118083,-1.9620,0.090,9.60209,9.60209
871.00,9.59211,25.199899,0.000409,25.118125,-1.9626,0.090,9.60358,9.60358
872.00,9.59331,25.199938,0.000407,25.118125,-1.9628,0.090,9.60469,9.60469
873.00,9.59472,25.200048,0.000410,25.118200,-1.9629,0.090,9.60586,9.60586
874.00,9.59636,25.200028,0.000410,25.118153,-1.9629,0.090,9.60652,9.60652
875.00,9.59762,25.200116,0.000410,25.118169,-1.9629,0.090,9.60793,9.60793
876.00,9.59913,25.200148,0.000410,25.118195,-1.9629,0.090,9.60883,9.60883
877.00,9.60077,25.200172,0.000411,25.118153,-1.9631,0.090,9.60944,9.60944
878.00,9.60195,25.200137,0.000410,25.118050,-1.9633,0.090,9.61031,9.61031
879.00,9.60329,25.200235,0.000412,25.118145,-1.9634,0.090,9.61061,9.61061
880.00,9.60437,25.200281,0.000412,25.118171,-1.9634,0.090,9.61154,9.61154
881.00,9.60559,25.200306,0.000411,25.118131,-1.9634,0.090,9.61260,9.61260
882.00,9.60674,25.200363,0.000409,25.118194,-1.9635,0.090,9.61314,9.61314
883.00,9.60758,25.200416,0.000408,25.118203,-1.9637,0.090,9.61275,9.61275
884.00,9.60845,25.200507,0.000408,25.118199,-1.9641,0.091,9.61271,9.61271
885.00,9.60904,25.200593,0.000411,25.118165,-1.9644,0.091,9.61170,9.61170
886.00,9.60948,25.200686,0.000412,25.118188,-1.9647,0.091,9.61041,9.61041
887.00,9.60973,25.200732,0.000413,25.118156,-1.9649,0.091,9.60966,9.60966
888.00,9.61044,25.200753,0.000411,25.118146,-1.9651,0.091,9.60858,9.60858
889.00,9.61042,25.200741,0.000410,25.118164,-1.9651,0.091,9.60896,9.60896
890.00,9.61018,25.200714,0.000404,25.118152,-1.9652,0.091,9.60968,9.60968
891.00,9.61048,25.200756,0.000408,25.118179,-1.9655,0.091,9.61070,9.61070
892.00,9.61089,25.200815,0.000410,25.118146,-1.9658,0.091,9.61162,9.61162
893.00,9.61099,25.200874,0.000413,25.118166,-1.9661,0.091,9.61222,9.61222
894.00,9.61115,25.201006,0.000417,25.118185,-1.9665,0.091,9.61191,9.61191
895.00,9.61130,25.201084,0.000420,25.118186,-1.9669,0.091,9.61143,9.61143
896.00,9.61128,25.201212,0.000418,25.118247,-1.9672,0.091,9.61087,9.61087
897.00,9.61105,25.201265,0.000419,25.118314,-1.9674,0.091,9.61187,9.61187
898.00,9.61062,25.201235,0.000415,25.118253,-1.9674,0.091,9.61324,9.61324
899.00,9.61043,25.201109,0.000409,25.118192,-1.9677,0.091,9.61369,9.61369
900.00,9.61046,25.201082,0.000407,25.118231,-1.9678,0.092,9.61375,9.61375
901.00,9.61106,25.200926,0.000404,25.118127,-1.9681,0.092,9.61395,9.61395
902.00,9.61149,25.200838,0.000400,25.118035,-1.9684,0.092,9.61318,9.61318
903.00,9.61160,25.200853,0.000403,25.118094,-1.9687,0.092,9.61269,9.61269
904.00,9.61213,25.200900,0.000409,25.118102,-1.9688,0.092,9.61379,9.61379
905.00,9.61263,25.200929,0.000410,25.118062,-1.9690,0.092,9.61485,9.61485
906.00,9.61246,25.201064,0.000412,25.118091,-1.9691,0.092,9.61537,9.61537
907.00,9.61252,25.201190,0.000414,25.118160,-1.9692,0.092,9.61504,9.61504
908.00,9.61272,25.201250,0.000413,25.118118,-1.9693,0.092,9.61420,9.61420
909.00,9.61332,25.201368,0.000412,25.118161,-1.9695,0.092,9.61389,9.61389
910.00,9.61383,25.201445,0.000412,25.118158,-1.9697,0.092,9.61340,9.61340
911.00,9.61362,25.201416,0.000410,25.118155,-1.9700,0.092,9.61332,9.61332
912.00,9.61385,25.201296,0.000407,25.118098,-1.9700,0.092,9.61325,9.61325
913.00,9.61422,25.201375,0.000406,25.118166,-1.9703,0.092,9.61309,9.61309
914.00,9.61395,25.201382,0.000405,25.118157,-1.9706,0.092,9.61241,9.61241
915.00,9.61406,25.201377,0.000407,25.118152,-1.9708,0.092,9.61248,9.61248
916.00,9.61447,25.201494,0.000411,25.118183,-1.9711,0.092,9.61296,9.61296
917.00,9.61421,25.201603,0.000415,25.118207,-1.9717,0.092,9.61335,9.61335
918.00,9.61370,25.201582,0.000413,25.118168,-1.9719,0.092,9.61414,9.61414
919.00,9.61382,25.201629,0.000411,25.118133,-1.9721,0.092,9.61420,9.61420
920.00,9.61385,25.201653,0.000409,25.118098,-1.9722,0.093,9.61409,9.61409
921.00,9.61342,25.201609,0.000407,25.118095,-1.9724,0.093,9.61282,9.61282
922.00,9.61337,25.201749,0.000407,25.118156,-1.9723,0.093,9.61223,9.61223
923.00,9.61323,25.201820,0.000410,25.118159,-1.9723,0.093,9.61122,9.61122
924.00,9.61352,25.201822,0.000409,25.118147,-1.9724,0.093,9.61016,9.61016
925.00,9.61333,25.201893,0.000407,25.118199,-1.9726,0.093,9.60903,9.60903
926.00,9.61284,25.201983,0.000406,25.118233,-1.9729,0.093,9.60851,9.60851
927.00,9.61227,25.201949,0.000406,25.118248,-1.9734,0.093,9.60865,9.60865
928.00,9.61184,25.201932,0.000406,25.118248,-1.9738,0.093,9.60992,9.60992
929.00,9.61163,25.201935,0.000408,25.118257,-1.9742,0.093,9.61068,9.61068
930.00,9.61147,25.201895,0.000408,25.118216,-1.9746,0.093,9.61210,9.61210
931.00,9.61158,25.201799,0.000410,25.118103,-1.9748,0.093,9.61364,9.61364
932.00,9.61177,25.201772,0.000411,25.117991,-1.9747,0.093,9.61462,9.61462
933.00,9.61189,25.201792,0.000411,25.118013,-1.9748,0.093,9.61462,9.61462
934.00,9.61143,25.201833,0.000408,25.118043,-1.9749,0.093,9.61460,9.61460
935.00,9.61109,25.201912,0.000411,25.118089,-1.9751,0.093,9.61377,9.61377
936.00,9.61082,25.201974,0.000410,25.118103,-1.9754,0.093,9.61300,9.61300
937.00,9.61136,25.202119,0.000409,25.118200,-1.9757,0.094,9.61254,9.61254
938.00,9.61182,25.202214,0.000407,25.118194,-1.9759,0.094,9.61248,9.61248
939.00,9.61173,25.202280,0.000407,25.118201,-1.9760,0.094,9.61190,9.61190
940.00,9.61194,25.202324,0.000405,25.118166,-1.9759,0.094,9.61137,9.61137
941.00,9.61201,25.202432,0.000406,25.118195,-1.9761,0.094,9.61139,9.61139
942.00,9.61247,25.202413,0.000405,25.118127,-1.9764,0.094,9.61066,9.61066
943.00,9.61315,25.202422,0.000409,25.118090,-1.9768,0.094,9.61007,9.61007
944.00,9.61310,25.202490,0.000415,25.118125,-1.9773,0.094,9.61051,9.61051
945.00,9.61262,25.202505,0.000417,25.118156,-1.9778,0.094,9.61085,9.61085
946.00,9.61240,25.202543,0.000417,25.118164,-1.9782,0.094,9.61027,9.61027
947.00,9.61230,25.202513,0.000416,25.118153,-1.9783,0.094,9.60924,9.60924
948.00,9.61188,25.202581,0.000416,25.118216,-1.9785,0.094,9.60871,9.60871
949.00,9.61146,25.202536,0.000412,25.118176,-1.9787,0.094,9.60921,9.60921
950.00,9.61088,25.202507,0.000409,25.118132,-1.9790,0.094,9.61030,9.61030
951.00,9.61087,25.202458,0.000408,25.118063,-1.9792,0.094,9.61119,9.61119
952.00,9.61068,25.202622,0.000410,25.118114,-1.9793,0.094,9.61314,9.61314
953.00,9.61060,25.202684,0.000408,25.118071,-1.9793,0.094,9.61342,9.61342
954.00,9.61011,25.202787,0.000405,25.118055,-1.9794,0.095,9.61176,9.61176
955.00,9.61016,25.202939,0.000408,25.118111,-1.9796,0.095,9.60827,9.60827
956.00,9.61011,25.203044,0.000406,25.118126,-1.9798,0.095,9.60256,9.60256
957.00,9.60970,25.203086,0.000404,25.118109,-1.9802,0.095,9.59385,9.59385
958.00,9.60988,25.203162,0.000406,25.118168,-1.9805,0.095,9.58099,9.58099
959.00,9.61178,25.203244,0.000408,25.118207,-1.9807,0.095,9.56380,9.56380
960.00,9.61380,25.203282,0.000405,25.118239,-1.9807,0.095,9.54467,9.54467
@7,2.0001,4.0, 960.084000000003 
961.00,9.61304,25.203301,0.000407,25.118248,-1.9809,0.096,9.52622,9.52622
962.00,9.61363,25.203274,0.000409,25.118230,-1.9810,0.096,9.50892,9.50892
963.00,9.61015,25.203260,0.000408,25.118214,-1.9812,0.096,9.49544,9.49544
964.00,9.60562,25.203273,0.000411,25.118254,-1.9816,0.096,9.48504,9.48504
965.00,9.59773,25.203254,0.000411,25.118223,-1.9821,0.096,9.47651,9.47651
966.00,9.58431,25.203329,0.000408,25.118259,-1.9824,0.096,9.46782,9.46782
967.00,9.57134,25.203355,0.000406,25.118234,-1.9825,0.096,9.45833,9.45833
968.00,9.54576,25.203410,0.000405,25.118199,-1.9826,0.096,9.44886,9.44886
969.00,9.51969,25.203448,0.000405,25.118141,-1.9827,0.096,9.44021,9.44021
970.00,9.50225,25.203508,0.000405,25.118137,-1.9826,0.096,9.43201,9.43201
971.00,9.49223,25.203570,0.000411,25.118178,-1.9827,0.096,9.42611,9.42611
972.00,9.48483,25.203637,0.000413,25.118271,-1.9830,0.096,9.42385,9.42385
973.00,9.47818,25.203639,0.000413,25.118295,-1.9832,0.096,9.42518,9.42518
974.00,9.46790,25.203666,0.000417,25.118321,-1.9833,0.096,9.42909,9.42909
975.00,9.45949,25.203715,0.000419,25.118335,-1.9835,0.096,9.43542,9.43542
976.00,9.44858,25.203711,0.000417,25.118268,-1.9836,0.096,9.44390,9.44390
977.00,9.43749,25.203711,0.000415,25.118207,-1.9838,0.096,9.45262,9.45262
978.00,9.43096,25.203753,0.000412,25.118160,-1.9841,0.096,9.46050,9.46050
979.00,9.42458,25.203821,0.000406,25.118160,-1.9844,0.096,9.46895,9.46895
980.00,9.41855,25.203862,0.000402,25.118095,-1.9847,0.097,9.47653,9.47653
981.00,9.41920,25.203967,0.000405,25.118141,-1.9851,0.097,9.48307,9.48307
982.00,9.42617,25.204089,0.000406,25.118126,-1.9854,0.097,9.48966,9.48966
983.00,9.43760,25.204178,0.000407,25.118116,-1.9857,0.097,9.49620,9.49620
984.00,9.44402,25.204198,0.000406,25.118059,-1.9859,0.097,9.50234,9.50234
985.00,9.45030,25.204307,0.000409,25.118104,-1.9860,0.097,9.50867,9.50867
986.00,9.46136,25.204292,0.000404,25.118078,-1.9860,0.097,9.51451,9.51451
987.00,9.46974,25.204323,0.000399,25.118095,-1.9860,0.097,9.51987,9.51987
988.00,9.47710,25.204354,0.000399,25.118160,-1.9860,0.097,9.52493,9.52493
989.00,9.48612,25.204382,0.000403,25.118187,-1.9861,0.097,9.52943,9.52943
990.00,9.48821,25.204352,0.000402,25.118143,-1.9865,0.097,9.53450,9.53450
991.00,9.49415,25.204385,0.000405,25.118109,-1.9870,0.097,9.53976,9.53976
992.00,9.50277,25.204352,0.000408,25.118048,-1.9876,0.097,9.54511,9.54511
993.00,9.50966,25.204363,0.000413,25.118002,-1.9881,0.097,9.54985,9.54985
994.00,9.51697,25.204385,0.000412,25.117987,-1.9884,0.097,9.55313,9.55313
995.00,9.51974,25.204463,0.000415,25.118066,-1.9886,0.097,9.55582,9.55582
996.00,9.52343,25.204475,0.000414,25.118089,-1.9887,0.097,9.55762,9.55762
997.00,9.52946,25.204618,0.000417,25.118226,-1.9886,0.097,9.55976,9.55976
998.00,9.53506,25.204682,0.000418,25.118280,-1.9886,0.097,9.56235,9.56235
999.00,9.53951,25.204751,0.000418,25.118336,-1.9887,0.097,9.56528,9.56528
1000.00,9.54492,25.204770,0.000413,25.118334,-1.9890,0.097,9.56830,9.56830
1001.00,9.54985,25.204795,0.000410,25.118289,-1.9890,0.097,9.57200,9.57200
1002.00,9.55627,25.204781,0.000406,25.118209,-1.9893,0.098,9.57409,9.57409
1003.00,9.55857,25.204775,0.000402,25.118139,-1.9895,0.098,9.57550,9.57550
1004.00,9.55608,25.204806,0.000402,25.118092,-1.9898,0.098,9.57772,9.57772
1005.00,9.55837,25.204916,0.000404,25.118119,-1.9899,0.098,9.58009,9.58009
1006.00,9.55884,25.204994,0.000406,25.118139,-1.9903,0.098,9.58254,9.58254
1007.00,9.56688,25.204997,0.000408,25.118120,-1.9906,0.098,9.58464,9.58464
1008.00,9.57120,25.205088,0.000406,25.118186,-1.9910,0.098,9.58647,9.58647
1009.00,9.57206,25.205120,0.000403,25.118179,-1.9913,0.098,9.58806,9.58806
1010.00,9.57406,25.205019,0.000405,25.118066,-1.9916,0.098,9.58946,9.58946
1011.00,9.57581,25.205024,0.000404,25.118073,-1.9917,0.098,9.59037,9.59037
1012.00,9.57766,25.205128,0.000405,25.118118,-1.9917,0.098,9.59150,9.59150
1013.00,9.57961,25.205193,0.000410,25.118100,-1.9918,0.098,9.59313,9.59313
1014.00,9.58190,25.205150,0.000412,25.118118,-1.9921,0.098,9.59462,9.59462
1015.00,9.58556,25.205214,0.000409,25.118202,-1.9922,0.099,9.59598,9.59598
1016.00,9.58736,25.205283,0.000409,25.118247,-1.9924,0.099,9.59715,9.59715
1017.00,9.58809,25.205232,0.000408,25.118205,-1.9927,0.099,9.59917,9.59917
1018.00,9.58944,25.205176,0.000405,25.118147,-1.9930,0.099,9.60057,9.60057
1019.00,9.59067,25.205236,0.000404,25.118072,-1.9931,0.099,9.60083,9.60083
1020.00,9.59201,25.205287,0.000406,25.118041,-1.9934,0.099,9.60115,9.60115
1021.00,9.59352,25.205350,0.000408,25.118057,-1.9936,0.099,9.60153,9.60153
1022.00,9.59447,25.205444,0.000410,25.118109,-1.9938,0.099,9.60119,9.60119
1023.00,9.59552,25.205580,0.000408,25.118198,-1.9939,0.099,9.60110,9.60110
1024.00,9.59652,25.205689,0.000409,25.118277,-1.9941,0.099,9.60300,9.60300
1025.00,9.59787,25.205777,0.000410,25.118316,-1.9944,0.099,9.60484,9.60484
1026.00,9.59890,25.205791,0.000408,25.118256,-1.9946,0.099,9.60542,9.60542
1027.00,9.59948,25.205810,0.000404,25.118238,-1.9947,0.100,9.60635,9.60635
1028.00,9.60056,25.205728,0.000405,25.118137,-1.9950,0.100,9.60723,9.60723
1029.00,9.60148,25.205726,0.000407,25.118117,-1.9953,0.099,9.60728,9.60728
1030.00,9.60246,25.205667,0.000405,25.117999,-1.9955,0.099,9.60692,9.60692
1031.00,9.60322,25.205679,0.000406,25.118045,-1.9959,0.099,9.60707,9.60707
1032.00,9.60344,25.205693,0.000408,25.118035,-1.9963,0.099,9.60745,9.60745
1033.00,9.60434,25.205750,0.000406,25.118106,-1.9962,0.099,9.60798,9.60798
1034.00,9.60501,25.205775,0.000404,25.118103,-1.9963,0.100,9.60844,9.60844
1035.00,9.60555,25.205793,0.000402,25.118138,-1.9964,0.100,9.60869,9.60869
1036.00,9.60583,25.205836,0.000402,25.118151,-1.9964,0.100,9.60867,9.60867
1037.00,9.60633,25.205847,0.000402,25.118085,-1.9965,0.100,9.60756,9.60756
1038.00,9.60667,25.205881,0.000406,25.118057,-1.9969,0.100,9.60635,9.60635
1039.00,9.60639,25.205926,0.000405,25.118002,-1.9972,0.100,9.60550,9.60550
1040.00,9.60630,25.205980,0.000409,25.118031,-1.9974,0.100,9.60541,9.60541
1041.00,9.60673,25.206059,0.000409,25.118007,-1.9979,0.100,9.60685,9.60685
1042.00,9.60709,25.206165,0.000410,25.118109,-1.9982,0.100,9.60819,9.60819
1043.00,9.60697,25.206278,0.000410,25.118209,-1.9985,0.100,9.60953,9.60953
1044.00,9.60706,25.206359,0.000409,25.118281,-1.9988,0.101,9.61012,9.61012
1045.00,9.60693,25.206505,0.000405,25.118282,-1.9992,0.101,9.60992,9.60992
1046.00,9.60729,25.206550,0.000406,25.118229,-1.9993,0.101,9.60912,9.60912
1047.00,9.60752,25.206572,0.000409,25.118181,-1.9995,0.101,9.60942,9.60942
1048.00,9.60683,25.206620,0.000407,25.118135,-1.9999,0.101,9.60888,9.60888
1049.00,9.60688,25.206649,0.000411,25.118130,-2.0001,0.101,9.60917,9.60917
1050.00,9.60787,25.206657,0.000412,25.118154,-2.0002,0.101,9.60957,9.60957
1051.00,9.60819,25.206619,0.000410,25.118139,-2.0003,0.101,9.60945,9.60945
1052.00,9.60835,25.206663,0.000408,25.118168,-2.0005,0.101,9.60885,9.60885
1053.00,9.60851,25.206705,0.000408,25.118133,-2.0008,0.101,9.60960,9.60960
1054.00,9.60868,25.206688,0.000405,25.118097,-2.0010,0.101,9.60933,9.60933
1055.00,9.60870,25.206719,0.000401,25.118083,-2.0014,0.101,9.60874,9.60874
1056.00,9.60875,25.206772,0.000404,25.118116,-2.0018,0.101,9.60906,9.60906
1057.00,9.60876,25.206799,0.000408,25.118135,-2.0020,0.101,9.60889,9.60889
1058.00,9.60884,25.206810,0.000408,25.118179,-2.0020,0.101,9.60761,9.60761
1059.00,9.60889,25.206869,0.000410,25.118173,-2.0020,0.101,9.60682,9.60682
1060.00,9.60885,25.206868,0.000415,25.118104,-2.0022,0.101,9.60700,9.60700
1061.00,9.60879,25.206999,0.000416,25.118162,-2.0025,0.101,9.60744,9.60744
1062.00,9.60880,25.207109,0.000414,25.118175,-2.0027,0.101,9.60813,9.60813
1063.00,9.60890,25.207167,0.000414,25.118138,-2.0030,0.101,9.60979,9.60979
1064.00,9.60904,25.207207,0.000415,25.118116,-2.0032,0.101,9.61108,9.61108
1065.00,9.60922,25.207328,0.000413,25.118209,-2.0033,0.102,9.61197,9.61197
1066.00,9.60924,25.207349,0.000410,25.118193,-2.0034,0.102,9.61145,9.61145
1067.00,9.60924,25.207369,0.000411,25.118176,-2.0037,0.102,9.61159,9.61159
1068.00,9.60921,25.207367,0.000411,25.118163,-2.0042,0.102,9.61131,9.61131
1069.00,9.60926,25.207403,0.000411,25.118193,-2.0047,0.102,9.61159,9.61159
1070.00,9.60929,25.207431,0.000409,25.118164,-2.0051,0.102,9.61056,9.61056
1071.00,9.60946,25.207451,0.000411,25.118153,-2.0053,0.102,9.61039,9.61039
1072.00,9.60982,25.207423,0.000407,25.118121,-2.0054,0.102,9.60989,9.60989
1073.00,9.60971,25.207479,0.000407,25.118163,-2.0053,0.102,9.60905,9.60905
1074.00,9.60957,25.207558,0.000405,25.118186,-2.0053,0.102,9.60806,9.60806
1075.00,9.60950,25.207575,0.000406,25.118209,-2.0053,0.102,9.60823,9.60823
1076.00,9.60950,25.207565,0.000404,25.118157,-2.0055,0.102,9.60817,9.60817
1077.00,9.60978,25.207634,0.000404,25.118164,-2.0057,0.103,9.60782,9.60782
1078.00,9.61009,25.207743,0.000408,25.118151,-2.0060,0.103,9.60848,9.60848
1079.00,9.61003,25.207803,0.000411,25.118151,-2.0065,0.103,9.60891,9.60891
1080.00,9.60985,25.207827,0.000412,25.118101,-2.0069,0.103,9.60906,9.60906
1081.00,9.60987,25.207936,0.000412,25.118192,-2.0072,0.103,9.60933,9.60933
1082.00,9.60977,25.208037,0.000413,25.118225,-2.0075,0.103,9.60942,9.60942
1083.00,9.60944,25.208081,0.000407,25.118238,-2.0077,0.103,9.60793,9.60793
1084.00,9.60906,25.208177,0.000406,25.118254,-2.0078,0.103,9.60736,9.60736
1085.00,9.60886,25.208263,0.000406,25.118254,-2.0080,0.103,9.60709,9.60709
1086.00,9.60862,25.208319,0.000407,25.118212,-2.0085,0.103,9.60590,9.60590
1087.00,9.60826,25.208376,0.000405,25.118219,-2.0089,0.103,9.60517,9.60517
1088.00,9.60789,25.208316,0.000403,25.118134,-2.0092,0.103,9.60532,9.60532
1089.00,9.60746,25.208348,0.000403,25.118136,-2.0094,0.104,9.60509,9.60509
1090.00,9.60733,25.208396,0.000404,25.118153,-2.0095,0.104,9.60580,9.60580
1091.00,9.60719,25.208405,0.000407,25.118102,-2.0097,0.104,9.60721,9.60721
1092.00,9.60723,25.208376,0.000408,25.118078,-2.0096,0.104,9.60897,9.60897
1093.00,9.60765,25.208422,0.000410,25.118135,-2.0096,0.104,9.61025,9.61025
1094.00,9.60799,25.208374,0.000411,25.118120,-2.0097,0.104,9.61055,9.61055
1095.00,9.60800,25.208333,0.000410,25.118110,-2.0097,0.104,9.61004,9.61004
1096.00,9.60778,25.208341,0.000408,25.118130,-2.0097,0.104,9.61007,9.61007
1097.00,9.60752,25.208394,0.000410,25.118137,-2.0099,0.104,9.60892,9.60892
1098.00,9.60752,25.208412,0.000408,25.118148,-2.0103,0.104,9.60787,9.60787
1099.00,9.60780,25.208484,0.000411,25.118172,-2.0107,0.104,9.60672,9.60672
1100.00,9.60785,25.208603,0.000413,25.118255,-2.0109,0.104,9.60577,9.60577
1101.00,9.60803,25.208669,0.000411,25.118275,-2.0111,0.104,9.60457,9.60457
1102.00,9.60756,25.208648,0.000409,25.118249,-2.0112,0.104,9.60524,9.60524
1103.00,9.60713,25.208668,0.000411,25.118188,-2.0114,0.104,9.60586,9.60586
1104.00,9.60747,25.208668,0.000407,25.118135,-2.0115,0.104,9.60602,9.60602
1105.00,9.60792,25.208686,0.000405,25.118100,-2.0119,0.105,9.60575,9.60575
1106.00,9.60755,25.208715,0.000408,25.118101,-2.0124,0.105,9.60453,9.60453
1107.00,9.60654,25.208798,0.000410,25.118128,-2.0128,0.105,9.60087,9.60087
1108.00,9.60599,25.208869,0.000409,25.118163,-2.0131,0.105,9.59611,9.59611
1109.00,9.60475,25.208853,0.000408,25.118170,-2.0136,0.105,9.58990,9.58990
1110.00,9.60372,25.208798,0.000407,25.118109,-2.0138,0.105,9.58178,9.58178
@8,2.0001,4.0, 1110.018 
1111.00,9.60503,25.208785,0.000406,25.118073,-2.0141,0.105,9.57404,9.57404
1112.00,9.60881,25.208801,0.000405,25.118009,-2.0143,0.105,9.56717,9.56717
1113.00,9.60666,25.208861,0.000407,25.117998,-2.0145,0.105,9.56173,9.56173
1114.00,9.60484,25.209010,0.000407,25.118005,-2.0145,0.105,9.55911,9.55911
1115.00,9.60263,25.209170,0.000406,25.118039,-2.0145,0.105,9.55731,9.55731
1116.00,9.59841,25.209236,0.000406,25.118072,-2.0143,0.105,9.55573,9.55573
1117.00,9.59214,25.209289,0.000406,25.118085,-2.0144,0.105,9.55317,9.55317
1118.00,9.58457,25.209317,0.000407,25.118046,-2.0146,0.105,9.55022,9.55022
1119.00,9.57171,25.209289,0.000407,25.117985,-2.0149,0.105,9.54755,9.54755
1120.00,9.56205,25.209263,0.000408,25.117942,-2.0153,0.105,9.54601,9.54601
1121.00,9.55969,25.209311,0.000409,25.117950,-2.0156,0.105,9.54602,9.54602
1122.00,9.55780,25.209412,0.000406,25.117987,-2.0159,0.105,9.54793,9.54793
1123.00,9.55748,25.209432,0.000404,25.118029,-2.0161,0.106,9.55016,9.55016
1124.00,9.55804,25.209454,0.000404,25.118080,-2.0163,0.106,9.55169,9.55169
1125.00,9.55313,25.209454,0.000402,25.118092,-2.0165,0.106,9.55362,9.55362
1126.00,9.55167,25.209532,0.000401,25.118092,-2.0169,0.106,9.55518,9.55518
1127.00,9.54516,25.209492,0.000404,25.118052,-2.0172,0.106,9.55597,9.55597
1128.00,9.54280,25.209619,0.000404,25.118061,-2.0174,0.106,9.55709,9.55709
1129.00,9.54516,25.209670,0.000406,25.118040,-2.0177,0.106,9.55890,9.55890
1130.00,9.54526,25.209708,0.000406,25.118028,-2.0181,0.106,9.56019,9.56019
1131.00,9.55182,25.209753,0.000405,25.118042,-2.0185,0.106,9.56114,9.56114
1132.00,9.55456,25.209796,0.000405,25.118019,-2.0187,0.106,9.56318,9.56318
1133.00,9.55390,25.209752,0.000406,25.118016,-2.0190,0.106,9.56631,9.56631
1134.00,9.55290,25.209868,0.000409,25.118081,-2.0190,0.106,9.56935,9.56935
1135.00,9.55488,25.209972,0.000409,25.118122,-2.0190,0.106,9.57333,9.57333
1136.00,9.55910,25.209941,0.000408,25.118107,-2.0190,0.106,9.57641,9.57641
1137.00,9.55824,25.209917,0.000403,25.118094,-2.0191,0.107,9.57913,9.57913
1138.00,9.55942,25.210003,0.000400,25.118073,-2.0193,0.107,9.58114,9.58114
1139.00,9.56129,25.209982,0.000398,25.118027,-2.0197,0.107,9.58300,9.58300
1140.00,9.56182,25.210033,0.000398,25.117998,-2.0201,0.107,9.58404,9.58404
1141.00,9.56435,25.210170,0.000399,25.118000,-2.0203,0.107,9.58549,9.58549
1142.00,9.56887,25.210264,0.000403,25.118042,-2.0206,0.107,9.58719,9.58719
1143.00,9.57497,25.210263,0.000403,25.118061,-2.0207,0.107,9.58823,9.58823
1144.00,9.57742,25.210240,0.000403,25.118010,-2.0208,0.107,9.58987,9.58987
1145.00,9.57952,25.210200,0.000402,25.117962,-2.0211,0.107,9.59181,9.59181
1146.00,9.58115,25.210200,0.000402,25.117935,-2.0214,0.107,9.59331,9.59331
1147.00,9.58263,25.210312,0.000406,25.117974,-2.0216,0.107,9.59374,9.59374
1148.00,9.58401,25.210401,0.000409,25.118005,-2.0217,0.107,9.59361,9.59361
1149.00,9.58557,25.210521,0.000410,25.118110,-2.0220,0.107,9.59381,9.59381
1150.00,9.58713,25.210540,0.000411,25.118160,-2.0221,0.107,9.59475,9.59475
1151.00,9.58851,25.210579,0.000409,25.118166,-2.0222,0.107,9.59550,9.59550
1152.00,9.59005,25.210595,0.000407,25.118157,-2.0225,0.107,9.59622,9.59622
1153.00,9.59061,25.210559,0.000408,25.118072,-2.0228,0.107,9.59730,9.59730
1154.00,9.59141,25.210567,0.000407,25.117978,-2.0231,0.107,9.59650,9.59650
1155.00,9.59256,25.210739,0.000409,25.118013,-2.0232,0.107,9.59490,9.59490
1156.00,9.59379,25.210794,0.000410,25.118049,-2.0234,0.107,9.59496,9.59496
1157.00,9.59452,25.210806,0.000406,25.118030,-2.0236,0.108,9.59505,9.59505
1158.00,9.59424,25.210800,0.000401,25.118012,-2.0238,0.108,9.59475,9.59475
1159.00,9.59532,25.210895,0.000400,25.118056,-2.0240,0.108,9.59532,9.59532
1160.00,9.59656,25.210853,0.000397,25.118017,-2.0243,0.108,9.59551,9.59551
1161.00,9.59585,25.210849,0.000397,25.118004,-2.0246,0.108,9.59445,9.59445
1162.00,9.59552,25.210891,0.000397,25.117978,-2.0249,0.108,9.59397,9.59397
1163.00,9.59565,25.211070,0.000400,25.118099,-2.0252,0.108,9.59545,9.59545
1164.00,9.59546,25.211040,0.000399,25.118083,-2.0255,0.108,9.59842,9.59842
1165.00,9.59566,25.211063,0.000401,25.118044,-2.0258,0.108,9.60157,9.60157
1166.00,9.59527,25.211098,0.000402,25.118008,-2.0263,0.109,9.60503,9.60503
1167.00,9.59472,25.211145,0.000403,25.118010,-2.0265,0.109,9.60692,9.60692
1168.00,9.59470,25.211126,0.000406,25.118014,-2.0268,0.109,9.60757,9.60757
1169.00,9.59496,25.211107,0.000405,25.117983,-2.0271,0.109,9.60650,9.60650
1170.00,9.59419,25.211161,0.000406,25.118056,-2.0271,0.109,9.60596,9.60596
1171.00,9.59432,25.211165,0.000407,25.118081,-2.0269,0.109,9.60459,9.60459
1172.00,9.59465,25.211127,0.000406,25.118080,-2.0269,0.109,9.60514,9.60514
1173.00,9.60097,25.211167,0.000402,25.118027,-2.0268,0.109,9.60478,9.60478
1174.00,9.60933,25.211241,0.000404,25.118048,-2.0268,0.109,9.60468,9.60468
1175.00,9.60957,25.211294,0.000402,25.118047,-2.0270,0.109,9.60413,9.60413
1176.00,9.60781,25.211322,0.000400,25.118028,-2.0274,0.109,9.60414,9.60414
1177.00,9.60668,25.211347,0.000398,25.118054,-2.0278,0.109,9.60347,9.60347
1178.00,9.60633,25.211384,0.000402,25.118092,-2.0282,0.109,9.60373,9.60373
1179.00,9.60585,25.211517,0.000405,25.118129,-2.0285,0.110,9.60331,9.60331
1180.00,9.60550,25.211611,0.000406,25.118185,-2.0288,0.110,9.60376,9.60376
1181.00,9.60524,25.211718,0.000409,25.118234,-2.0291,0.110,9.60357,9.60357
1182.00,9.60497,25.211816,0.000412,25.118231,-2.0294,0.110,9.60332,9.60332
1183.00,9.60483,25.211826,0.000412,25.118153,-2.0297,0.110,9.60340,9.60340
1184.00,9.60466,25.211830,0.000410,25.118136,-2.0300,0.110,9.60401,9.60401
1185.00,9.60453,25.211827,0.000410,25.118077,-2.0302,0.110,9.60373,9.60373
1186.00,9.60428,25.211770,0.000406,25.118019,-2.0302,0.110,9.60454,9.60454
1187.00,9.60434,25.211827,0.000403,25.118059,-2.0304,0.110,9.60580,9.60580
1188.00,9.60448,25.211923,0.000402,25.118158,-2.0305,0.110,9.60608,9.60608
1189.00,9.60446,25.211996,0.000406,25.118197,-2.0306,0.110,9.60559,9.60559
1190.00,9.60421,25.211992,0.000408,25.118146,-2.0307,0.110,9.60462,9.60462
1191.00,9.60398,25.212129,0.000412,25.118220,-2.0308,0.110,9.60299,9.60299
1192.00,9.60384,25.212174,0.000414,25.118238,-2.0307,0.110,9.60112,9.60112
1193.00,9.60365,25.212184,0.000417,25.118234,-2.0306,0.110,9.60003,9.60003
1194.00,9.60361,25.212171,0.000412,25.118194,-2.0307,0.110,9.60022,9.60022
1195.00,9.60361,25.212144,0.000410,25.118156,-2.0310,0.110,9.60111,9.60111
1196.00,9.60364,25.212188,0.000406,25.118097,-2.0313,0.110,9.60281,9.60281
1197.00,9.60371,25.212208,0.000405,25.118025,-2.0318,0.110,9.60403,9.60403
1198.00,9.60363,25.212239,0.000401,25.117970,-2.0322,0.110,9.60455,9.60455
1199.00,9.60296,25.212252,0.000399,25.117993,-2.0324,0.111,9.60533,9.60533
1200.00,9.60283,25.212424,0.000402,25.118142,-2.0326,0.111,9.60651,9.60651
1201.00,9.60336,25.212470,0.000405,25.118224,-2.0327,0.111,9.60726,9.60726
1202.00,9.60340,25.212525,0.000407,25.118286,-2.0327,0.111,9.60838,9.60838
1203.00,9.60282,25.212570,0.000414,25.118314,-2.0328,0.111,9.60973,9.60973
1204.00,9.60250,25.212621,0.000421,25.118276,-2.0329,0.110,9.61061,9.61061
1205.00,9.60357,25.212640,0.000418,25.118220,-2.0331,0.110,9.60999,9.60999
1206.00,9.60456,25.212621,0.000415,25.118099,-2.0335,0.111,9.60841,9.60841
1207.00,9.60559,25.212699,0.000409,25.118059,-2.0337,0.111,9.60722,9.60722
1208.00,9.60683,25.212814,0.000399,25.118099,-2.0337,0.111,9.60651,9.60651
1209.00,9.60758,25.212868,0.000392,25.118088,-2.0340,0.112,9.60504,9.60504
1210.00,9.60814,25.212896,0.000390,25.118118,-2.0343,0.112,9.60469,9.60469
1211.00,9.60823,25.212966,0.000394,25.118172,-2.0343,0.112,9.60499,9.60499
1212.00,9.60755,25.212886,0.000398,25.118106,-2.0344,0.112,9.60440,9.60440
1213.00,9.60720,25.212861,0.000405,25.118072,-2.0346,0.111,9.60432,9.60432
1214.00,9.60758,25.212825,0.000410,25.118114,-2.0347,0.111,9.60507,9.60507
1215.00,9.60762,25.212828,0.000414,25.118070,-2.0347,0.111,9.60481,9.60481
1216.00,9.60705,25.212846,0.000411,25.118064,-2.0350,0.111,9.60531,9.60531
1217.00,9.60673,25.212950,0.000408,25.118069,-2.0353,0.111,9.60649,9.60649
1218.00,9.60664,25.212937,0.000405,25.118030,-2.0358,0.111,9.60660,9.60660
1219.00,9.60666,25.213058,0.000401,25.118109,-2.0359,0.112,9.60591,9.60591
1220.00,9.60639,25.213057,0.000397,25.118064,-2.0361,0.112,9.60587,9.60587
1221.00,9.60607,25.213065,0.000397,25.118066,-2.0361,0.112,9.60464,9.60464
1222.00,9.60561,25.213048,0.000396,25.118124,-2.0361,0.112,9.60461,9.60461
1223.00,9.60514,25.213039,0.000399,25.118092,-2.0360,0.112,9.60539,9.60539
1224.00,9.60537,25.213048,0.000401,25.118064,-2.0360,0.112,9.60626,9.60626
1225.00,9.60552,25.213134,0.000402,25.118145,-2.0361,0.112,9.60648,9.60648
1226.00,9.60553,25.213099,0.000400,25.118154,-2.0363,0.112,9.60711,9.60711
1227.00,9.60562,25.213194,0.000400,25.118204,-2.0364,0.113,9.60694,9.60694
1228.00,9.60570,25.213294,0.000396,25.118236,-2.0367,0.113,9.60565,9.60565
1229.00,9.60602,25.213352,0.000394,25.118211,-2.0368,0.113,9.60493,9.60493
1230.00,9.60606,25.213355,0.000394,25.118153,-2.0370,0.113,9.60520,9.60520
1231.00,9.60601,25.213412,0.000395,25.118126,-2.0372,0.113,9.60657,9.60657
1232.00,9.60574,25.213338,0.000399,25.118023,-2.0375,0.113,9.60772,9.60772
1233.00,9.60569,25.213336,0.000402,25.118033,-2.0376,0.113,9.60856,9.60856
1234.00,9.60552,25.213330,0.000401,25.117998,-2.0380,0.113,9.60852,9.60852
1235.00,9.60581,25.213383,0.000404,25.118029,-2.0383,0.113,9.60783,9.60783
1236.00,9.60659,25.213490,0.000407,25.118083,-2.0386,0.113,9.60703,9.60703
1237.00,9.60727,25.213604,0.000406,25.118199,-2.0387,0.113,9.60584,9.60584
1238.00,9.60710,25.213615,0.000409,25.118185,-2.0389,0.113,9.60555,9.60555
1239.00,9.60715,25.213691,0.000410,25.118205,-2.0390,0.113,9.60548,9.60548
1240.00,9.60769,25.213743,0.000407,25.118166,-2.0391,0.113,9.60545,9.60545
1241.00,9.60777,25.213831,0.000408,25.118156,-2.0392,0.113,9.60434,9.60434
1242.00,9.60905,25.213970,0.000409,25.118152,-2.0394,0.113,9.60338,9.60338
1243.00,9.60829,25.214110,0.000407,25.118131,-2.0394,0.113,9.60186,9.60186
1244.00,9.60615,25.214143,0.000409,25.118089,-2.0395,0.113,9.60092,9.60092
1245.00,9.60630,25.214217,0.000413,25.118125,-2.0396,0.113,9.60080,9.60080
1246.00,9.60587,25.214254,0.000412,25.118128,-2.0398,0.113,9.60076,9.60076
1247.00,9.60508,25.214246,0.000406,25.118092,-2.0400,0.114,9.60193,9.60193
1248.00,9.60422,25.214360,0.000404,25.118203,-2.0402,0.114,9.60336,9.60336
1249.00,9.60378,25.214369,0.000401,25.118211,-2.0405,0.114,9.60433,9.60433
1250.00,9.60396,25.214308,0.000398,25.118175,-2.0408,0.114,9.60520,9.60520
1251.00,9.60409,25.214340,0.000399,25.118238,-2.0409,0.114,9.60675,9.60675
1252.00,9.60380,25.214372,0.000403,25.118243,-2.0409,0.114,9.60707,9.60707
1253.00,9.60372,25.214312,0.000403,25.118161,-2.0409,0.114,9.60681,9.60681
1254.00,9.60328,25.214414,0.000404,25.118181,-2.0408,0.114,9.60584,9.60584
1255.00,9.60296,25.214551,0.000405,25.118180,-2.0406,0.114,9.60551,9.60551
1256.00,9.60343,25.214588,0.000400,25.118062,-2.0406,0.114,9.60481,9.60481
1257.00,9.60411,25.214676,0.000400,25.118111,-2.0407,0.114,9.60447,9.60447
1258.00,9.60529,25.214721,0.000398,25.118120,-2.0410,0.115,9.60400,9.60400
1259.00,9.60658,25.214771,0.000399,25.118112,-2.0412,0.115,9.60285,9.60285
1260.00,9.60692,25.214792,0.000399,25.118138,-2.0417,0.115,9.59951,9.59951
1261.00,9.60923,25.214841,0.000399,25.118163,-2.0421,0.115,9.59519,9.59519
@9,2.0001,4.0, 1260.06 
1262.00,9.60886,25.214852,0.000396,25.118064,-2.0424,0.115,9.59110,9.59110
1263.00,9.60520,25.214892,0.000397,25.118087,-2.0425,0.115,9.58856,9.58856
1264.00,9.60528,25.214917,0.000396,25.118091,-2.0426,0.115,9.58769,9.58769
1265.00,9.60469,25.215020,0.000397,25.118141,-2.0426,0.115,9.58841,9.58841
1266.00,9.60580,25.215038,0.000398,25.118162,-2.0427,0.116,9.59056,9.59056
1267.00,9.60753,25.215084,0.000400,25.118217,-2.0428,0.116,9.59157,9.59157
1268.00,9.60223,25.215066,0.000403,25.118156,-2.0430,0.116,9.59217,9.59217
1269.00,9.59401,25.215109,0.000404,25.118161,-2.0433,0.116,9.59239,9.59239
1270.00,9.58832,25.215051,0.000404,25.118099,-2.0435,0.116,9.59349,9.59349
1271.00,9.58522,25.215133,0.000411,25.118079,-2.0436,0.115,9.59454,9.59454
1272.00,9.58705,25.215162,0.000414,25.118045,-2.0437,0.115,9.59602,9.59602
1273.00,9.58874,25.215247,0.000412,25.118056,-2.0437,0.115,9.59785,9.59785
1274.00,9.58971,25.215191,0.000411,25.117998,-2.0438,0.115,9.59974,9.59974
1275.00,9.59039,25.215230,0.000412,25.117991,-2.0440,0.115,9.60004,9.60004
1276.00,9.59184,25.215201,0.000406,25.117973,-2.0443,0.116,9.59923,9.59923
1277.00,9.59315,25.215175,0.000404,25.117992,-2.0443,0.116,9.59862,9.59862
1278.00,9.59433,25.215178,0.000406,25.117989,-2.0445,0.116,9.59861,9.59861
1279.00,9.59516,25.215250,0.000405,25.117998,-2.0446,0.116,9.59871,9.59871
1280.00,9.59620,25.215331,0.000406,25.118055,-2.0446,0.116,9.59842,9.59842
1281.00,9.59755,25.215450,0.000411,25.118103,-2.0446,0.116,9.59822,9.59822
1282.00,9.59763,25.215496,0.000408,25.118035,-2.0447,0.116,9.59831,9.59831
1283.00,9.59778,25.215579,0.000407,25.118070,-2.0449,0.116,9.59789,9.59789
1284.00,9.59803,25.215688,0.000403,25.118110,-2.0449,0.116,9.59719,9.59719
1285.00,9.59797,25.215749,0.000399,25.118108,-2.0449,0.116,9.59766,9.59766
1286.00,9.59804,25.215743,0.000392,25.118111,-2.0449,0.117,9.59935,9.59935
1287.00,9.59846,25.215837,0.000396,25.118203,-2.0450,0.117,9.59996,9.59996
1288.00,9.59858,25.215861,0.000397,25.118192,-2.0450,0.117,9.60032,9.60032
1289.00,9.59831,25.215901,0.000402,25.118244,-2.0450,0.117,9.60103,9.60103
1290.00,9.59833,25.215920,0.000404,25.118229,-2.0452,0.117,9.60145,9.60145
1291.00,9.59874,25.215942,0.000406,25.118208,-2.0455,0.117,9.60216,9.60216
1292.00,9.59905,25.215891,0.000404,25.118168,-2.0459,0.117,9.60326,9.60326
1293.00,9.59973,25.215893,0.000403,25.118156,-2.0462,0.117,9.60447,9.60447
1294.00,9.60007,25.215910,0.000401,25.118152,-2.0465,0.117,9.60645,9.60645
1295.00,9.60068,25.215828,0.000403,25.118112,-2.0467,0.117,9.60788,9.60788
1296.00,9.60162,25.215861,0.000403,25.118174,-2.0469,0.117,9.60817,9.60817
1297.00,9.60212,25.215942,0.000403,25.118204,-2.0468,0.117,9.60799,9.60799
1298.00,9.60239,25.215918,0.000402,25.118156,-2.0467,0.117,9.60758,9.60758
1299.00,9.60325,25.215915,0.000402,25.118086,-2.0465,0.117,9.60621,9.60621
1300.00,9.60393,25.216008,0.000399,25.118106,-2.0464,0.117,9.60513,9.60513
1301.00,9.60428,25.216021,0.000398,25.118065,-2.0463,0.118,9.60478,9.60478
1302.00,9.60442,25.216034,0.000399,25.118034,-2.0464,0.118,9.60486,9.60486
1303.00,9.60472,25.216121,0.000402,25.118065,-2.0464,0.118,9.60509,9.60509
1304.00,9.60495,25.216165,0.000401,25.118089,-2.0466,0.118,9.60535,9.60535
1305.00,9.60537,25.216199,0.000401,25.118098,-2.0469,0.118,9.60626,9.60626
1306.00,9.60572,25.216232,0.000404,25.118074,-2.0468,0.118,9.60594,9.60594
1307.00,9.60581,25.216263,0.000402,25.118039,-2.0467,0.118,9.60589,9.60589
1308.00,9.60578,25.216377,0.000401,25.118122,-2.0469,0.118,9.60537,9.60537
1309.00,9.60565,25.216428,0.000404,25.118165,-2.0470,0.118,9.60460,9.60460
1310.00,9.60562,25.216489,0.000405,25.118160,-2.0471,0.118,9.60302,9.60302
1311.00,9.60550,25.216534,0.000401,25.118155,-2.0475,0.118,9.60304,9.60304
1312.00,9.60546,25.216627,0.000401,25.118177,-2.0477,0.118,9.60322,9.60322
1313.00,9.60549,25.216570,0.000399,25.118109,-2.0477,0.118,9.60366,9.60366
1314.00,9.60520,25.216562,0.000395,25.118033,-2.0477,0.119,9.60466,9.60466
1315.00,9.60514,25.216536,0.000395,25.118019,-2.0477,0.119,9.60577,9.60577
1316.00,9.60492,25.216512,0.000397,25.117996,-2.0474,0.119,9.60575,9.60575
1317.00,9.60488,25.216446,0.000401,25.117945,-2.0473,0.119,9.60597,9.60597
1318.00,9.60491,25.216565,0.000404,25.118041,-2.0474,0.118,9.60571,9.60571
1319.00,9.60490,25.216585,0.000404,25.118046,-2.0476,0.118,9.60551,9.60551
1320.00,9.60474,25.216665,0.000402,25.118055,-2.0478,0.119,9.60534,9.60534
1321.00,9.60452,25.216802,0.000402,25.118076,-2.0481,0.119,9.60559,9.60559
1322.00,9.60463,25.216940,0.000399,25.118145,-2.0484,0.119,9.60586,9.60586
1323.00,9.60469,25.216944,0.000399,25.118003,-2.0487,0.119,9.60663,9.60663
1324.00,9.60497,25.216962,0.000398,25.117963,-2.0490,0.119,9.60701,9.60701
1325.00,9.60531,25.217017,0.000401,25.117971,-2.0492,0.119,9.60784,9.60784
1326.00,9.60551,25.217034,0.000403,25.117998,-2.0494,0.119,9.60778,9.60778
1327.00,9.60555,25.217008,0.000403,25.117961,-2.0497,0.119,9.60730,9.60730
1328.00,9.60561,25.217047,0.000402,25.118050,-2.0499,0.120,9.60634,9.60634
1329.00,9.60556,25.217154,0.000403,25.118148,-2.0498,0.120,9.60548,9.60548
1330.00,9.60586,25.217227,0.000405,25.118154,-2.0499,0.120,9.60459,9.60459
1331.00,9.60599,25.217230,0.000405,25.118105,-2.0498,0.120,9.60512,9.60512
1332.00,9.60603,25.217287,0.000407,25.118113,-2.0499,0.120,9.60573,9.60573
1333.00,9.60627,25.217271,0.000407,25.118056,-2.0498,0.120,9.60668,9.60668
1334.00,9.60635,25.217293,0.000411,25.118037,-2.0497,0.120,9.60791,9.60791
1335.00,9.60644,25.217342,0.000411,25.118076,-2.0496,0.120,9.60864,9.60864
1336.00,9.60656,25.217355,0.000411,25.118114,-2.0496,0.120,9.60885,9.60885
1337.00,9.60682,25.217365,0.000410,25.118134,-2.0495,0.120,9.60948,9.60948
1338.00,9.60696,25.217393,0.000410,25.118158,-2.0494,0.121,9.60919,9.60919
1339.00,9.60677,25.217337,0.000404,25.118142,-2.0498,0.121,9.60856,9.60856
1340.00,9.60654,25.217261,0.000400,25.118064,-2.0500,0.121,9.60798,9.60798
1341.00,9.60682,25.217287,0.000399,25.118065,-2.0502,0.121,9.60711,9.60711
1342.00,9.60730,25.217330,0.000398,25.118107,-2.0503,0.121,9.60609,9.60609
1343.00,9.60711,25.217407,0.000403,25.118091,-2.0505,0.121,9.60650,9.60650
1344.00,9.60696,25.217518,0.000409,25.118108,-2.0504,0.121,9.60704,9.60704
1345.00,9.60715,25.217548,0.000411,25.118086,-2.0505,0.121,9.60707,9.60707
1346.00,9.60736,25.217611,0.000415,25.118111,-2.0506,0.120,9.60781,9.60781
1347.00,9.60787,25.217601,0.000417,25.118059,-2.0507,0.120,9.60887,9.60887
1348.00,9.60806,25.217623,0.000413,25.118097,-2.0509,0.121,9.60887,9.60887
1349.00,9.60781,25.217686,0.000407,25.118151,-2.0510,0.121,9.60911,9.60911
1350.00,9.60808,25.217756,0.000405,25.118231,-2.0511,0.121,9.60923,9.60923
1351.00,9.60819,25.217718,0.000399,25.118124,-2.0512,0.121,9.60842,9.60842
1352.00,9.60815,25.217890,0.000394,25.118166,-2.0513,0.122,9.60710,9.60710
1353.00,9.60808,25.217920,0.000392,25.118117,-2.0512,0.122,9.60582,9.60582
1354.00,9.60773,25.217941,0.000396,25.118060,-2.0512,0.122,9.60472,9.60472
1355.00,9.60733,25.218082,0.000398,25.118119,-2.0513,0.122,9.60485,9.60485
1356.00,9.60714,25.218221,0.000399,25.118190,-2.0514,0.122,9.60469,9.60469
1357.00,9.60697,25.218238,0.000403,25.118246,-2.0514,0.122,9.60448,9.60448
1358.00,9.60709,25.218263,0.000408,25.118287,-2.0516,0.122,9.60581,9.60581
1359.00,9.60717,25.218262,0.000410,25.118291,-2.0520,0.122,9.60738,9.60738
1360.00,9.60687,25.218189,0.000409,25.118246,-2.0523,0.122,9.60807,9.60807
1361.00,9.60720,25.218132,0.000411,25.118202,-2.0525,0.122,9.60808,9.60808
1362.00,9.60733,25.218155,0.000410,25.118129,-2.0527,0.122,9.60709,9.60709
1363.00,9.60736,25.218293,0.000407,25.118104,-2.0529,0.122,9.60564,9.60564
1364.00,9.60694,25.218384,0.000403,25.118068,-2.0528,0.122,9.60414,9.60414
1365.00,9.60649,25.218515,0.000403,25.118076,-2.0528,0.122,9.60294,9.60294
1366.00,9.60664,25.218606,0.000403,25.118099,-2.0529,0.122,9.60312,9.60312
1367.00,9.60728,25.218589,0.000400,25.118076,-2.0531,0.122,9.60476,9.60476
1368.00,9.60821,25.218613,0.000401,25.118084,-2.0530,0.122,9.60559,9.60559
1369.00,9.61036,25.218637,0.000401,25.118089,-2.0530,0.122,9.60582,9.60582
1370.00,9.61014,25.218637,0.000401,25.117989,-2.0527,0.122,9.60550,9.60550
1371.00,9.60430,25.218740,0.000404,25.118026,-2.0526,0.122,9.60548,9.60548
1372.00,9.60130,25.218793,0.000406,25.118016,-2.0525,0.122,9.60478,9.60478
1373.00,9.60254,25.218775,0.000404,25.118026,-2.0527,0.122,9.60455,9.60455
1374.00,9.60354,25.218853,0.000404,25.118070,-2.0527,0.123,9.60514,9.60514
1375.00,9.60421,25.218844,0.000400,25.118140,-2.0529,0.123,9.60664,9.60664
1376.00,9.60419,25.218832,0.000397,25.118094,-2.0530,0.123,9.60886,9.60886
1377.00,9.60429,25.218839,0.000398,25.118092,-2.0530,0.123,9.61058,9.61058
1378.00,9.60485,25.218867,0.000399,25.118052,-2.0529,0.123,9.61166,9.61166
1379.00,9.60549,25.218857,0.000399,25.117982,-2.0529,0.124,9.61256,9.61256
1380.00,9.60597,25.218941,0.000402,25.118019,-2.0527,0.124,9.61283,9.61283
1381.00,9.60621,25.218903,0.000404,25.118012,-2.0528,0.124,9.61198,9.61198
1382.00,9.60602,25.218999,0.000402,25.118078,-2.0531,0.124,9.61079,9.61079
1383.00,9.60663,25.219047,0.000403,25.118137,-2.0535,0.124,9.60989,9.60989
1384.00,9.60814,25.219038,0.000402,25.118142,-2.0538,0.124,9.60805,9.60805
1385.00,9.61108,25.219038,0.000401,25.118044,-2.0540,0.124,9.60635,9.60635
1386.00,9.61141,25.219240,0.000399,25.118137,-2.0541,0.124,9.60542,9.60542
1387.00,9.61157,25.219274,0.000401,25.118111,-2.0539,0.124,9.60585,9.60585
1388.00,9.61089,25.219396,0.000401,25.118170,-2.0536,0.124,9.60614,9.60614
1389.00,9.60980,25.219528,0.000406,25.118256,-2.0534,0.124,9.60732,9.60732
1390.00,9.60944,25.219572,0.000407,25.118233,-2.0535,0.124,9.60858,9.60858
1391.00,9.60927,25.219591,0.000411,25.118201,-2.0536,0.124,9.60888,9.60888
1392.00,9.60845,25.219644,0.000411,25.118235,-2.0538,0.124,9.60845,9.60845
1393.00,9.60813,25.219575,0.000409,25.118120,-2.0538,0.124,9.60845,9.60845
1394.00,9.60829,25.219602,0.000404,25.118108,-2.0538,0.124,9.60785,9.60785
1395.00,9.60830,25.219695,0.000403,25.118224,-2.0540,0.124,9.60725,9.60725
1396.00,9.60780,25.219694,0.000400,25.118228,-2.0540,0.124,9.60706,9.60706
1397.00,9.60770,25.219760,0.000399,25.118206,-2.0542,0.125,9.60723,9.60723
1398.00,9.60758,25.219852,0.000400,25.118275,-2.0545,0.125,9.60727,9.60727
1399.00,9.60761,25.219883,0.000401,25.118298,-2.0548,0.125,9.60780,9.60780
1400.00,9.60754,25.219887,0.000402,25.118279,-2.0547,0.125,9.60785,9.60785
1401.00,9.60730,25.219929,0.000405,25.118265,-2.0547,0.125,9.60796,9.60796
1402.00,9.60736,25.219962,0.000404,25.118209,-2.0544,0.125,9.60827,9.60827
1403.00,9.60754,25.220021,0.000406,25.118225,-2.0541,0.125,9.60868,9.60868
1404.00,9.60790,25.220087,0.000405,25.118257,-2.0539,0.125,9.60736,9.60736
1405.00,9.60784,25.220157,0.000406,25.118257,-2.0539,0.125,9.60713,9.60713
1406.00,9.60759,25.220196,0.000405,25.118245,-2.0538,0.125,9.60723,9.60723
1407.00,9.60748,25.220160,0.000405,25.118250,-2.0538,0.125,9.60670,9.60670
1408.00,9.60755,25.220192,0.000404,25.118217,-2.0540,0.125,9.60580,9.60580
1409.00,9.60781,25.220228,0.000407,25.118174,-2.0544,0.125,9.60456,9.60456
1410.00,9.60776,25.220197,0.000400,25.118104,-2.0547,0.126,9.60150,9.60150
1411.00,9.60720,25.220272,0.000400,25.118093,-2.0550,0.126,9.59833,9.59833
@10,2.0001,4.0, 1410.101 
1412.00,9.60839,25.220347,0.000402,25.118106,-2.0553,0.126,9.59598,9.59598
1413.00,9.60728,25.220395,0.000403,25.118123,-2.0554,0.126,9.59396,9.59396
1414.00,9.60710,25.220431,0.000403,25.118089,-2.0552,0.126,9.59517,9.59517
1415.00,9.60678,25.220531,0.000408,25.118159,-2.0550,0.126,9.59921,9.59921
1416.00,9.60677,25.220548,0.000408,25.118180,-2.0550,0.126,9.60333,9.60333
1417.00,9.60714,25.220665,0.000406,25.118246,-2.0549,0.126,9.60590,9.60590
1418.00,9.60532,25.220738,0.000407,25.118252,-2.0548,0.126,9.60880,9.60880
1419.00,9.59666,25.220811,0.000408,25.118345,-2.0548,0.126,9.61056,9.61056
1420.00,9.59101,25.220820,0.000407,25.118320,-2.0549,0.126,9.61031,9.61031
1421.00,9.59258,25.220754,0.000406,25.118207,-2.0549,0.126,9.60984,9.60984
1422.00,9.59416,25.220732,0.000407,25.118191,-2.0549,0.127,9.61126,9.61126
1423.00,9.59550,25.220701,0.000403,25.118160,-2.0549,0.127,9.61303,9.61303
1424.00,9.60257,25.220702,0.000400,25.118055,-2.0549,0.127,9.61456,9.61456
1425.00,9.61026,25.220759,0.000400,25.118091,-2.0549,0.127,9.61629,9.61629
1426.00,9.61155,25.220814,0.000400,25.118152,-2.0550,0.127,9.61704,9.61704
1427.00,9.61072,25.220811,0.000397,25.118132,-2.0551,0.127,9.61609,9.61609
1428.00,9.61055,25.220868,0.000398,25.118182,-2.0554,0.127,9.61389,9.61389
1429.00,9.61106,25.220827,0.000400,25.118151,-2.0557,0.127,9.61213,9.61213
1430.00,9.61129,25.220781,0.000404,25.118029,-2.0557,0.127,9.61080,9.61080
1431.00,9.61203,25.220814,0.000405,25.118057,-2.0558,0.127,9.60940,9.60940
1432.00,9.61477,25.220847,0.000407,25.118039,-2.0558,0.127,9.60839,9.60839
1433.00,9.61662,25.220879,0.000405,25.117999,-2.0558,0.127,9.60791,9.60791
1434.00,9.61732,25.220970,0.000401,25.118051,-2.0557,0.127,9.60754,9.60754
1435.00,9.61729,25.221059,0.000397,25.118108,-2.0556,0.128,9.60708,9.60708
1436.00,9.61479,25.221061,0.000396,25.118035,-2.0557,0.128,9.60751,9.60751
1437.00,9.61079,25.221129,0.000398,25.118055,-2.0558,0.128,9.60877,9.60877
1438.00,9.61011,25.221156,0.000403,25.118027,-2.0558,0.128,9.60947,9.60947
1439.00,9.60948,25.221250,0.000406,25.118049,-2.0560,0.127,9.60937,9.60937
1440.00,9.60858,25.221408,0.000410,25.118089,-2.0562,0.127,9.60966,9.60966
1441.00,9.60856,25.221503,0.000408,25.118153,-2.0563,0.127,9.60890,9.60890
1442.00,9.60885,25.221476,0.000405,25.118087,-2.0563,0.128,9.60840,9.60840
1443.00,9.60883,25.221512,0.000400,25.118086,-2.0562,0.128,9.60797,9.60797
1444.00,9.60862,25.221500,0.000400,25.118069,-2.0560,0.128,9.60852,9.60852
1445.00,9.60849,25.221454,0.000396,25.118077,-2.0558,0.128,9.60902,9.60902
1446.00,9.60856,25.221460,0.000396,25.118057,-2.0557,0.128,9.60995,9.60995
1447.00,9.60886,25.221539,0.000394,25.118092,-2.0557,0.129,9.60966,9.60966
1448.00,9.60870,25.221535,0.000397,25.118102,-2.0558,0.129,9.60939,9.60939
1449.00,9.60868,25.221519,0.000394,25.118081,-2.0559,0.129,9.60923,9.60923
1450.00,9.60858,25.221504,0.000398,25.118068,-2.0561,0.129,9.60868,9.60868
1451.00,9.60880,25.221616,0.000400,25.118117,-2.0562,0.129,9.60800,9.60800
1452.00,9.60907,25.221647,0.000401,25.118151,-2.0563,0.129,9.60785,9.60785
1453.00,9.60909,25.221715,0.000402,25.118191,-2.0563,0.129,9.60910,9.60910
1454.00,9.60892,25.221786,0.000404,25.118200,-2.0563,0.129,9.60964,9.60964
1455.00,9.60889,25.221821,0.000403,25.118184,-2.0562,0.129,9.61022,9.61022
1456.00,9.60899,25.221850,0.000405,25.118220,-2.0561,0.129,9.61044,9.61044
1457.00,9.60886,25.221903,0.000408,25.118207,-2.0561,0.129,9.61083,9.61083
1458.00,9.60923,25.221957,0.000408,25.118182,-2.0559,0.129,9.61016,9.61016
1459.00,9.60949,25.222092,0.000407,25.118274,-2.0559,0.129,9.60906,9.60906
1460.00,9.60936,25.222120,0.000402,25.118273,-2.0560,0.129,9.60785,9.60785
1461.00,9.60938,25.222171,0.000403,25.118264,-2.0561,0.129,9.60755,9.60755
1462.00,9.60929,25.222181,0.000400,25.118274,-2.0560,0.130,9.60774,9.60774
1463.00,9.60901,25.222215,0.000402,25.118284,-2.0562,0.130,9.60800,9.60800
1464.00,9.60879,25.222129,0.000404,25.118185,-2.0565,0.130,9.60825,9.60825
1465.00,9.60878,25.222199,0.000408,25.118256,-2.0566,0.130,9.60858,9.60858
1466.00,9.60906,25.222156,0.000406,25.118258,-2.0565,0.130,9.60922,9.60922
1467.00,9.60903,25.222211,0.000411,25.118309,-2.0566,0.130,9.60934,9.60934
1468.00,9.60915,25.222273,0.000411,25.118398,-2.0565,0.130,9.60955,9.60955
1469.00,9.60915,25.222381,0.000414,25.118461,-2.0564,0.130,9.60962,9.60962
1470.00,9.60912,25.222457,0.000412,25.118469,-2.0564,0.130,9.61019,9.61019
1471.00,9.60928,25.222596,0.000415,25.118495,-2.0565,0.130,9.60970,9.60970
1472.00,9.60923,25.222640,0.000409,25.118447,-2.0566,0.130,9.60882,9.60882
1473.00,9.60910,25.222638,0.000407,25.118389,-2.0566,0.130,9.60841,9.60841
1474.00,9.60894,25.222542,0.000401,25.118270,-2.0566,0.130,9.60849,9.60849
1475.00,9.60875,25.222543,0.000404,25.118184,-2.0566,0.130,9.60788,9.60788
1476.00,9.60864,25.222471,0.000403,25.118079,-2.0565,0.131,9.60807,9.60807
1477.00,9.60867,25.222469,0.000409,25.118051,-2.0565,0.130,9.60911,9.60911
1478.00,9.60875,25.222420,0.000409,25.117977,-2.0566,0.130,9.60894,9.60894
1479.00,9.60874,25.222502,0.000408,25.118055,-2.0564,0.131,9.60810,9.60810
1480.00,9.60892,25.222444,0.000403,25.118037,-2.0564,0.131,9.60745,9.60745
1481.00,9.60885,25.222461,0.000401,25.118086,-2.0563,0.131,9.60722,9.60722
1482.00,9.60850,25.222487,0.000395,25.118107,-2.0564,0.131,9.60696,9.60696
1483.00,9.60856,25.222625,0.000399,25.118137,-2.0565,0.131,9.60765,9.60765
1484.00,9.60872,25.222640,0.000403,25.118049,-2.0566,0.131,9.60921,9.60921
1485.00,9.60889,25.222759,0.000407,25.118080,-2.0565,0.131,9.61066,9.61066
1486.00,9.60875,25.222859,0.000409,25.118071,-2.0564,0.131,9.61097,9.61097
1487.00,9.60861,25.222915,0.000408,25.118046,-2.0562,0.131,9.61117,9.61117
1488.00,9.60851,25.222897,0.000405,25.118036,-2.0560,0.131,9.61083,9.61083
1489.00,9.60884,25.222964,0.000404,25.118100,-2.0559,0.131,9.60958,9.60958
1490.00,9.60906,25.222943,0.000403,25.118059,-2.0559,0.132,9.60780,9.60780
1491.00,9.60915,25.222929,0.000401,25.118016,-2.0560,0.132,9.60767,9.60767
1492.00,9.60915,25.222997,0.000405,25.118062,-2.0559,0.132,9.60743,9.60743
1493.00,9.60870,25.223052,0.000406,25.118041,-2.0561,0.131,9.60693,9.60693
1494.00,9.60865,25.223120,0.000406,25.118035,-2.0561,0.131,9.60654,9.60654
1495.00,9.60854,25.223252,0.000407,25.118142,-2.0561,0.132,9.60650,9.60650
1496.00,9.60867,25.223296,0.000406,25.118165,-2.0561,0.132,9.60603,9.60603
1497.00,9.60916,25.223301,0.000405,25.118156,-2.0561,0.132,9.60578,9.60578
1498.00,9.60908,25.223333,0.000404,25.118192,-2.0560,0.132,9.60641,9.60641
1499.00,9.60854,25.223328,0.000407,25.118210,-2.0561,0.132,9.60726,9.60726
1500.00,9.60781,25.223321,0.000405,25.118137,-2.0561,0.132,9.60817,9.60817
1501.00,9.60776,25.223393,0.000407,25.118129,-2.0562,0.132,9.60870,9.60870
1502.00,9.60732,25.223414,0.000405,25.118100,-2.0562,0.132,9.60944,9.60944
1503.00,9.60692,25.223410,0.000405,25.118080,-2.0561,0.132,9.60995,9.60995
1504.00,9.60706,25.223491,0.000401,25.118088,-2.0561,0.132,9.61045,9.61045
1505.00,9.60705,25.223515,0.000400,25.118104,-2.0561,0.133,9.61120,9.61120
1506.00,9.60738,25.223589,0.000400,25.118178,-2.0561,0.133,9.61112,9.61112
1507.00,9.60796,25.223684,0.000400,25.118255,-2.0561,0.133,9.61080,9.61080
1508.00,9.60853,25.223790,0.000400,25.118269,-2.0562,0.133,9.60959,9.60959
1509.00,9.60869,25.223862,0.000402,25.118296,-2.0561,0.133,9.60897,9.60897
1510.00,9.60865,25.223917,0.000404,25.118291,-2.0561,0.133,9.60801,9.60801
1511.00,9.60878,25.224003,0.000405,25.118312,-2.0560,0.133,9.60703,9.60703
1512.00,9.60872,25.223967,0.000404,25.118223,-2.0560,0.133,9.60614,9.60614
1513.00,9.60832,25.223991,0.000406,25.118243,-2.0560,0.133,9.60710,9.60710
1514.00,9.60853,25.223998,0.000406,25.118225,-2.0558,0.133,9.60766,9.60766
1515.00,9.60892,25.224038,0.000403,25.118214,-2.0558,0.133,9.60891,9.60891
1516.00,9.60921,25.224002,0.000402,25.118139,-2.0556,0.133,9.61026,9.61026
1517.00,9.60928,25.224124,0.000403,25.118184,-2.0554,0.133,9.61088,9.61088
1518.00,9.60933,25.224150,0.000402,25.118153,-2.0551,0.133,9.61081,9.61081
1519.00,9.60942,25.224186,0.000404,25.118143,-2.0552,0.133,9.61079,9.61079
1520.00,9.60906,25.224287,0.000405,25.118215,-2.0551,0.134,9.60957,9.60957
1521.00,9.60868,25.224257,0.000403,25.118188,-2.0553,0.134,9.60963,9.60963
1522.00,9.60855,25.224226,0.000402,25.118173,-2.0554,0.134,9.61039,9.61039
1523.00,9.60876,25.224223,0.000402,25.118147,-2.0554,0.134,9.61086,9.61086
1524.00,9.60903,25.224220,0.000402,25.118113,-2.0553,0.134,9.61137,9.61137
1525.00,9.60909,25.224267,0.000406,25.118079,-2.0552,0.134,9.61220,9.61220
1526.00,9.60940,25.224365,0.000406,25.118083,-2.0550,0.134,9.61196,9.61196
1527.00,9.60991,25.224471,0.000407,25.118136,-2.0549,0.134,9.61124,9.61124
1528.00,9.60998,25.224555,0.000405,25.118171,-2.0548,0.134,9.60984,9.60984
1529.00,9.61030,25.224604,0.000403,25.118197,-2.0547,0.134,9.60870,9.60870
1530.00,9.61086,25.224598,0.000401,25.118179,-2.0545,0.135,9.60913,9.60913
1531.00,9.61078,25.224697,0.000404,25.118259,-2.0544,0.135,9.60973,9.60973
1532.00,9.61048,25.224699,0.000406,25.118220,-2.0545,0.135,9.61002,9.61002
1533.00,9.61017,25.224653,0.000405,25.118216,-2.0547,0.135,9.61057,9.61057
1534.00,9.61042,25.224698,0.000408,25.118281,-2.0549,0.135,9.61218,9.61218
1535.00,9.61049,25.224682,0.000410,25.118327,-2.0551,0.135,9.61239,9.61239
1536.00,9.61055,25.224596,0.000411,25.118285,-2.0550,0.135,9.61201,9.61201
1537.00,9.61089,25.224658,0.000410,25.118348,-2.0550,0.135,9.61123,9.61123
1538.00,9.61117,25.224823,0.000413,25.118425,-2.0547,0.135,9.61096,9.61096
1539.00,9.61094,25.224879,0.000409,25.118366,-2.0547,0.135,9.60846,9.60846
1540.00,9.61080,25.224945,0.000408,25.118329,-2.0547,0.135,9.60676,9.60676
1541.00,9.61043,25.225063,0.000407,25.118397,-2.0548,0.135,9.60639,9.60639
1542.00,9.61019,25.225034,0.000403,25.118332,-2.0550,0.136,9.60661,9.60661
1543.00,9.61036,25.225035,0.000404,25.118348,-2.0552,0.136,9.60705,9.60705
1544.00,9.61092,25.225019,0.000405,25.118412,-2.0553,0.136,9.60879,9.60879
1545.00,9.61060,25.224984,0.000403,25.118368,-2.0554,0.136,9.60975,9.60975
1546.00,9.61028,25.225037,0.000404,25.118354,-2.0556,0.136,9.61059,9.61059
1547.00,9.60924,25.225101,0.000404,25.118394,-2.0555,0.136,9.61110,9.61110
1548.00,9.60908,25.225235,0.000404,25.118423,-2.0551,0.136,9.61016,9.61016
1549.00,9.60941,25.225298,0.000401,25.118364,-2.0547,0.136,9.60896,9.60896
1550.00,9.60970,25.225376,0.000396,25.118379,-2.0545,0.136,9.60815,9.60815
1551.00,9.60935,25.225339,0.000395,25.118301,-2.0542,0.136,9.60770,9.60770
1552.00,9.60891,25.225379,0.000398,25.118296,-2.0541,0.136,9.60725,9.60725
1553.00,9.60871,25.225338,0.000395,25.118200,-2.0542,0.136,9.60809,9.60809
1554.00,9.60830,25.225354,0.000395,25.118179,-2.0545,0.136,9.60820,9.60820
1555.00,9.60841,25.225392,0.000395,25.118148,-2.0546,0.136,9.60804,9.60804
1556.00,9.60900,25.225430,0.000392,25.118129,-2.0546,0.137,9.60795,9.60795
1557.00,9.60923,25.225507,0.000391,25.118148,-2.0546,0.137,9.60902,9.60902
1558.00,9.60896,25.225549,0.000395,25.118218,-2.0545,0.137,9.61037,9.61037
1559.00,9.60813,25.225611,0.000395,25.118230,-2.0544,0.137,9.61121,9.61121
1560.00,9.60747,25.225732,0.000398,25.118332,-2.0542,0.137,9.61093,9.61093
1561.00,9.60902,25.225796,0.000398,25.118386,-2.0541,0.137,9.60947,9.60947
@11,2.0001,4.0, 1560.035 
1562.00,9.60850,25.225767,0.000396,25.118313,-2.0540,0.138,9.60756,9.60756
1563.00,9.60798,25.225820,0.000394,25.118258,-2.0539,0.138,9.60519,9.60519
1564.00,9.60798,25.225870,0.000395,25.118269,-2.0541,0.138,9.60475,9.60475
1565.00,9.60955,25.225868,0.000397,25.118243,-2.0544,0.138,9.60565,9.60565
1566.00,9.61036,25.225949,0.000396,25.118294,-2.0547,0.138,9.60791,9.60791
1567.00,9.61251,25.226016,0.000398,25.118375,-2.0549,0.138,9.61120,9.61120
1568.00,9.61471,25.225929,0.000398,25.118270,-2.0550,0.138,9.61425,9.61425
1569.00,9.61057,25.225928,0.000396,25.118233,-2.0547,0.138,9.61741,9.61741
1570.00,9.60444,25.225899,0.000396,25.118207,-2.0546,0.138,9.62096,9.62096
1571.00,9.60346,25.225892,0.000396,25.118166,-2.0544,0.138,9.62342,9.62342
1572.00,9.60445,25.225939,0.000397,25.118120,-2.0544,0.138,9.62478,9.62478
1573.00,9.60566,25.226096,0.000398,25.118218,-2.0544,0.138,9.62651,9.62651
1574.00,9.60763,25.226155,0.000398,25.118268,-2.0544,0.138,9.62682,9.62682
1575.00,9.60864,25.226224,0.000398,25.118286,-2.0542,0.138,9.62509,9.62509
1576.00,9.61429,25.226283,0.000402,25.118342,-2.0543,0.138,9.62312,9.62312
1577.00,9.62043,25.226265,0.000402,25.118363,-2.0539,0.138,9.62136,9.62136
1578.00,9.62082,25.226223,0.000401,25.118377,-2.0538,0.139,9.61920,9.61920
1579.00,9.62326,25.226246,0.000403,25.118366,-2.0537,0.139,9.61614,9.61614
1580.00,9.62455,25.226393,0.000406,25.118420,-2.0539,0.138,9.61460,9.61460
1581.00,9.62590,25.226380,0.000403,25.118316,-2.0539,0.139,9.61398,9.61398
1582.00,9.62715,25.226485,0.000402,25.118323,-2.0539,0.139,9.61367,9.61367
1583.00,9.62769,25.226594,0.000404,25.118318,-2.0539,0.139,9.61381,9.61381
1584.00,9.62553,25.226677,0.000405,25.118362,-2.0538,0.139,9.61515,9.61515
1585.00,9.61835,25.226597,0.000404,25.118319,-2.0535,0.139,9.61603,9.61603
1586.00,9.61749,25.226703,0.000405,25.118344,-2.0534,0.139,9.61588,9.61588
1587.00,9.61625,25.226726,0.000405,25.118293,-2.0532,0.139,9.61483,9.61483
1588.00,9.61453,25.226813,0.000405,25.118345,-2.0532,0.140,9.61434,9.61434
1589.00,9.61433,25.226787,0.000403,25.118288,-2.0533,0.140,9.61349,9.61349
1590.00,9.61453,25.226811,0.000403,25.118276,-2.0532,0.140,9.61305,9.61305
1591.00,9.61375,25.226783,0.000400,25.118274,-2.0530,0.140,9.61342,9.61342
1592.00,9.61450,25.226794,0.000399,25.118237,-2.0529,0.140,9.61373,9.61373
1593.00,9.61414,25.226787,0.000402,25.118199,-2.0529,0.140,9.61353,9.61353
1594.00,9.61410,25.226864,0.000403,25.118255,-2.0527,0.140,9.61401,9.61401
1595.00,9.61400,25.226950,0.000404,25.118283,-2.0528,0.140,9.61452,9.61452
1596.00,9.61406,25.227066,0.000409,25.118338,-2.0528,0.140,9.61506,9.61506
1597.00,9.61416,25.227121,0.000411,25.118375,-2.0528,0.140,9.61564,9.61564
1598.00,9.61439,25.227142,0.000409,25.118379,-2.0526,0.140,9.61549,9.61549
1599.00,9.61444,25.227152,0.000406,25.118304,-2.0526,0.140,9.61518,9.61518
1600.00,9.61455,25.227162,0.000405,25.118355,-2.0525,0.140,9.61460,9.61460
1601.00,9.61452,25.227193,0.000405,25.118369,-2.0522,0.141,9.61383,9.61383
1602.00,9.61443,25.227265,0.000403,25.118425,-2.0520,0.141,9.61273,9.61273
1603.00,9.61406,25.227376,0.000407,25.118522,-2.0520,0.141,9.61245,9.61245
1604.00,9.61399,25.227542,0.000409,25.118631,-2.0519,0.141,9.61322,9.61322
1605.00,9.61402,25.227643,0.000412,25.118588,-2.0520,0.141,9.61426,9.61426
1606.00,9.61416,25.227630,0.000411,25.118499,-2.0521,0.141,9.61472,9.61472
1607.00,9.61435,25.227601,0.000411,25.118405,-2.0522,0.141,9.61493,9.61493
1608.00,9.61431,25.227534,0.000408,25.118262,-2.0524,0.141,9.61465,9.61465
1609.00,9.61421,25.227513,0.000410,25.118219,-2.0524,0.141,9.61329,9.61329
1610.00,9.61421,25.227486,0.000408,25.118184,-2.0524,0.141,9.61187,9.61187
1611.00,9.61421,25.227519,0.000411,25.118214,-2.0523,0.141,9.61075,9.61075
1612.00,9.61400,25.227649,0.000415,25.118371,-2.0523,0.141,9.61079,9.61079
1613.00,9.61363,25.227685,0.000412,25.118369,-2.0523,0.141,9.61130,9.61130
1614.00,9.61333,25.227712,0.000413,25.118376,-2.0522,0.141,9.61122,9.61122
1615.00,9.61293,25.227781,0.000416,25.118351,-2.0521,0.141,9.61115,9.61115
1616.00,9.61284,25.227884,0.000412,25.118397,-2.0522,0.141,9.61114,9.61114
1617.00,9.61273,25.227817,0.000408,25.118292,-2.0522,0.141,9.61095,9.61095
1618.00,9.61254,25.227877,0.000406,25.118302,-2.0520,0.142,9.60967,9.60967
1619.00,9.61222,25.227928,0.000402,25.118363,-2.0519,0.142,9.60881,9.60881
1620.00,9.61180,25.227951,0.000402,25.118407,-2.0518,0.142,9.60841,9.60841
1621.00,9.61141,25.227876,0.000400,25.118352,-2.0517,0.142,9.60888,9.60888
1622.00,9.61141,25.227944,0.000402,25.118368,-2.0515,0.142,9.60902,9.60902
1623.00,9.61133,25.228011,0.000409,25.118446,-2.0514,0.142,9.60942,9.60942
1624.00,9.61080,25.228012,0.000408,25.118375,-2.0514,0.142,9.61081,9.61081
1625.00,9.61070,25.228063,0.000402,25.118353,-2.0513,0.142,9.61170,9.61170
1626.00,9.61048,25.228135,0.000401,25.118333,-2.0511,0.142,9.61194,9.61194
1627.00,9.61038,25.228156,0.000402,25.118358,-2.0511,0.142,9.61221,9.61221
1628.00,9.61054,25.228106,0.000397,25.118218,-2.0511,0.143,9.61309,9.61309
1629.00,9.61051,25.228138,0.000399,25.118242,-2.0510,0.143,9.61229,9.61229
1630.00,9.61024,25.228105,0.000401,25.118188,-2.0512,0.143,9.61182,9.61182
1631.00,9.61056,25.228163,0.000405,25.118231,-2.0513,0.143,9.61136,9.61136
1632.00,9.61063,25.228226,0.000405,25.118251,-2.0513,0.143,9.61174,9.61174
1633.00,9.61068,25.228296,0.000406,25.118289,-2.0512,0.143,9.61234,9.61234
1634.00,9.61112,25.228373,0.000406,25.118292,-2.0512,0.143,9.61337,9.61337
1635.00,9.61139,25.228532,0.000407,25.118380,-2.0508,0.143,9.61343,9.61343
1636.00,9.61158,25.228602,0.000405,25.118407,-2.0506,0.143,9.61364,9.61364
1637.00,9.61198,25.228601,0.000405,25.118317,-2.0505,0.143,9.61337,9.61337
1638.00,9.61215,25.228643,0.000407,25.118388,-2.0504,0.143,9.61311,9.61311
1639.00,9.61235,25.228631,0.000406,25.118363,-2.0505,0.143,9.61355,9.61355
1640.00,9.61258,25.228590,0.000404,25.118335,-2.0506,0.143,9.61499,9.61499
1641.00,9.61257,25.228622,0.000403,25.118332,-2.0506,0.143,9.61508,9.61508
1642.00,9.61257,25.228677,0.000406,25.118402,-2.0506,0.143,9.61495,9.61495
1643.00,9.61306,25.228707,0.000404,25.118400,-2.0506,0.144,9.61496,9.61496
1644.00,9.61337,25.228747,0.000406,25.118413,-2.0506,0.144,9.61466,9.61466
1645.00,9.61337,25.228749,0.000407,25.118393,-2.0506,0.144,9.61406,9.61406
1646.00,9.61354,25.228815,0.000409,25.118388,-2.0506,0.144,9.61365,9.61365
1647.00,9.61377,25.228815,0.000405,25.118314,-2.0504,0.144,9.61333,9.61333
1648.00,9.61391,25.228865,0.000405,25.118252,-2.0502,0.144,9.61302,9.61302
1649.00,9.61398,25.228856,0.000405,25.118197,-2.0500,0.144,9.61278,9.61278
1650.00,9.61389,25.228949,0.000405,25.118267,-2.0498,0.144,9.61283,9.61283
1651.00,9.61388,25.229003,0.000402,25.118329,-2.0497,0.144,9.61383,9.61383
1652.00,9.61395,25.229155,0.000404,25.118331,-2.0498,0.144,9.61505,9.61505
1653.00,9.61390,25.229158,0.000407,25.118365,-2.0497,0.144,9.61488,9.61488
1654.00,9.61421,25.229269,0.000405,25.118391,-2.0494,0.144,9.61440,9.61440
1655.00,9.61437,25.229211,0.000403,25.118248,-2.0492,0.144,9.61454,9.61454
1656.00,9.61422,25.229166,0.000403,25.118133,-2.0491,0.144,9.61456,9.61456
1657.00,9.61429,25.229232,0.000403,25.118192,-2.0489,0.145,9.61477,9.61477
1658.00,9.61434,25.229367,0.000401,25.118217,-2.0489,0.145,9.61573,9.61573
1659.00,9.61458,25.229379,0.000404,25.118207,-2.0491,0.145,9.61696,9.61696
1660.00,9.61456,25.229479,0.000407,25.118288,-2.0490,0.145,9.61703,9.61703
1661.00,9.61472,25.229527,0.000409,25.118316,-2.0491,0.145,9.61639,9.61639
1662.00,9.61474,25.229440,0.000406,25.118296,-2.0490,0.145,9.61509,9.61509
1663.00,9.61484,25.229373,0.000404,25.118264,-2.0488,0.145,9.61425,9.61425
1664.00,9.61531,25.229449,0.000401,25.118281,-2.0487,0.145,9.61430,9.61430
1665.00,9.61561,25.229481,0.000398,25.118293,-2.0487,0.146,9.61492,9.61492
1666.00,9.61530,25.229470,0.000394,25.118268,-2.0487,0.146,9.61705,9.61705
1667.00,9.61514,25.229540,0.000392,25.118265,-2.0485,0.146,9.61846,9.61846
1668.00,9.61567,25.229630,0.000394,25.118256,-2.0486,0.146,9.61848,9.61848
1669.00,9.61593,25.229590,0.000392,25.118237,-2.0485,0.146,9.61799,9.61799
1670.00,9.61614,25.229646,0.000392,25.118277,-2.0485,0.146,9.61749,9.61749
1671.00,9.61669,25.229654,0.000395,25.118284,-2.0483,0.146,9.61658,9.61658
1672.00,9.61666,25.229730,0.000401,25.118326,-2.0482,0.146,9.61654,9.61654
1673.00,9.61641,25.229794,0.000403,25.118343,-2.0480,0.146,9.61787,9.61787
1674.00,9.61706,25.229873,0.000405,25.118361,-2.0480,0.146,9.61890,9.61890
1675.00,9.61744,25.229976,0.000408,25.118328,-2.0478,0.146,9.61919,9.61919
1676.00,9.61688,25.230089,0.000408,25.118322,-2.0478,0.146,9.61791,9.61791
1677.00,9.61749,25.230185,0.000407,25.118312,-2.0477,0.146,9.61652,9.61652
1678.00,9.61786,25.230236,0.000405,25.118316,-2.0477,0.146,9.61586,9.61586
1679.00,9.61826,25.230243,0.000405,25.118235,-2.0478,0.146,9.61524,9.61524
1680.00,9.61822,25.230190,0.000405,25.118171,-2.0478,0.146,9.61473,9.61473
1681.00,9.61768,25.230267,0.000405,25.118176,-2.0478,0.146,9.61447,9.61447
1682.00,9.61707,25.230233,0.000399,25.118073,-2.0477,0.147,9.61395,9.61395
1683.00,9.61763,25.230271,0.000400,25.118068,-2.0475,0.147,9.61306,9.61306
1684.00,9.61777,25.230362,0.000401,25.118166,-2.0472,0.147,9.61275,9.61275
1685.00,9.61669,25.230461,0.000398,25.118255,-2.0471,0.147,9.61336,9.61336
1686.00,9.61524,25.230533,0.000399,25.118327,-2.0470,0.147,9.61441,9.61441
1687.00,9.61561,25.230573,0.000402,25.118404,-2.0469,0.147,9.61519,9.61519
1688.00,9.61459,25.230627,0.000403,25.118465,-2.0468,0.147,9.61583,9.61583
1689.00,9.61354,25.230633,0.000401,25.118391,-2.0468,0.147,9.61588,9.61588
1690.00,9.61368,25.230674,0.000401,25.118381,-2.0467,0.147,9.61506,9.61506
1691.00,9.61397,25.230644,0.000397,25.118305,-2.0470,0.148,9.61482,9.61482
1692.00,9.61447,25.230721,0.000397,25.118355,-2.0469,0.148,9.61542,9.61542
1693.00,9.61386,25.230624,0.000397,25.118194,-2.0470,0.148,9.61610,9.61610
1694.00,9.61438,25.230623,0.000395,25.118156,-2.0469,0.148,9.61735,9.61735
1695.00,9.61444,25.230632,0.000394,25.118085,-2.0467,0.148,9.61835,9.61835
1696.00,9.61465,25.230642,0.000395,25.118049,-2.0463,0.148,9.61840,9.61840
1697.00,9.61480,25.230678,0.000397,25.118009,-2.0461,0.148,9.61821,9.61821
1698.00,9.61560,25.230780,0.000395,25.118092,-2.0459,0.148,9.61723,9.61723
1699.00,9.61595,25.230886,0.000399,25.118191,-2.0457,0.148,9.61622,9.61622
1700.00,9.61648,25.230930,0.000400,25.118235,-2.0456,0.148,9.61582,9.61582
1701.00,9.61658,25.231016,0.000399,25.118352,-2.0456,0.149,9.61669,9.61669
1702.00,9.61671,25.230965,0.000394,25.118352,-2.0458,0.149,9.61693,9.61693
1703.00,9.61661,25.230935,0.000393,25.118314,-2.0458,0.149,9.61737,9.61737
1704.00,9.61669,25.230937,0.000392,25.118321,-2.0459,0.149,9.61631,9.61631
1705.00,9.61691,25.230970,0.000393,25.118295,-2.0458,0.149,9.61573,9.61573
1706.00,9.61729,25.231013,0.000397,25.118246,-2.0457,0.149,9.61590,9.61590
1707.00,9.61760,25.231161,0.000400,25.118267,-2.0456,0.149,9.61795,9.61795
1708.00,9.61720,25.231262,0.000402,25.118272,-2.0455,0.149,9.62046,9.62046
1709.00,9.61666,25.231359,0.000402,25.118305,-2.0454,0.149,9.62189,9.62189
1710.00,9.61751,25.231386,0.000400,25.118350,-2.0453,0.149,9.62192,9.62192
1711.00,9.61848,25.231363,0.000395,25.118298,-2.0453,0.149,9.62044,9.62044
@12,2.0001,4.0, 1710.075 
1712.00,9.61701,25.231368,0.000395,25.118312,-2.0452,0.149,9.61839,9.61839
1713.00,9.61505,25.231428,0.000394,25.118374,-2.0451,0.150,9.61621,9.61621
1714.00,9.61336,25.231402,0.000392,25.118292,-2.0451,0.150,9.61611,9.61611
1715.00,9.61477,25.231447,0.000393,25.118295,-2.0451,0.150,9.61747,9.61747
1716.00,9.62057,25.231483,0.000392,25.118291,-2.0449,0.150,9.61938,9.61938
1717.00,9.62595,25.231387,0.000387,25.118197,-2.0448,0.150,9.62128,9.62128
1718.00,9.62748,25.231428,0.000391,25.118223,-2.0447,0.150,9.62203,9.62203
1719.00,9.61903,25.231488,0.000391,25.118285,-2.0446,0.150,9.62319,9.62319
1720.00,9.61427,25.231505,0.000391,25.118253,-2.0443,0.150,9.62503,9.62503
1721.00,9.61436,25.231638,0.000397,25.118372,-2.0443,0.150,9.62626,9.62626
1722.00,9.61607,25.231836,0.000404,25.118501,-2.0443,0.150,9.62707,9.62707
1723.00,9.61777,25.231920,0.000403,25.118505,-2.0442,0.150,9.62865,9.62865
1724.00,9.61919,25.231969,0.000405,25.118478,-2.0443,0.151,9.62916,9.62916
1725.00,9.62051,25.232028,0.000406,25.118498,-2.0443,0.150,9.62835,9.62835
1726.00,9.62196,25.231992,0.000407,25.118439,-2.0441,0.150,9.62868,9.62868
1727.00,9.62314,25.231985,0.000404,25.118395,-2.0438,0.150,9.62779,9.62779
1728.00,9.62461,25.232001,0.000403,25.118414,-2.0436,0.150,9.62718,9.62718
1729.00,9.62596,25.232015,0.000403,25.118425,-2.0433,0.150,9.62583,9.62583
1730.00,9.62656,25.232098,0.000405,25.118494,-2.0432,0.150,9.62477,9.62477
1731.00,9.62685,25.232172,0.000402,25.118521,-2.0431,0.151,9.62245,9.62245
1732.00,9.62662,25.232209,0.000401,25.118504,-2.0431,0.151,9.62078,9.62078
1733.00,9.62645,25.232199,0.000402,25.118408,-2.0431,0.151,9.61906,9.61906
1734.00,9.62690,25.232201,0.000401,25.118366,-2.0431,0.151,9.61903,9.61903
1735.00,9.62707,25.232193,0.000399,25.118309,-2.0430,0.151,9.61891,9.61891
1736.00,9.62643,25.232176,0.000397,25.118219,-2.0430,0.151,9.61982,9.61982
1737.00,9.62566,25.232145,0.000395,25.118175,-2.0429,0.151,9.62126,9.62126
1738.00,9.62467,25.232158,0.000393,25.118147,-2.0425,0.152,9.62265,9.62265
1739.00,9.62292,25.232215,0.000394,25.118145,-2.0423,0.152,9.62310,9.62310
1740.00,9.62215,25.232331,0.000398,25.118214,-2.0422,0.152,9.62326,9.62326
1741.00,9.62215,25.232385,0.000399,25.118267,-2.0420,0.152,9.62285,9.62285
1742.00,9.62248,25.232519,0.000399,25.118314,-2.0419,0.152,9.62293,9.62293
1743.00,9.62238,25.232607,0.000403,25.118381,-2.0419,0.152,9.62250,9.62250
1744.00,9.62201,25.232691,0.000404,25.118418,-2.0420,0.152,9.62242,9.62242
1745.00,9.62186,25.232586,0.000399,25.118322,-2.0418,0.152,9.62256,9.62256
1746.00,9.62149,25.232714,0.000403,25.118422,-2.0418,0.152,9.62280,9.62280
1747.00,9.62146,25.232706,0.000406,25.118432,-2.0418,0.152,9.62173,9.62173
1748.00,9.62158,25.232711,0.000405,25.118443,-2.0417,0.152,9.62068,9.62068
1749.00,9.62145,25.232770,0.000403,25.118483,-2.0414,0.153,9.61938,9.61938
1750.00,9.62116,25.232861,0.000405,25.118518,-2.0413,0.153,9.61832,9.61832
1751.00,9.62095,25.232842,0.000407,25.118486,-2.0411,0.153,9.61759,9.61759
1752.00,9.62089,25.232825,0.000408,25.118413,-2.0409,0.153,9.61739,9.61739
1753.00,9.62110,25.232862,0.000409,25.118399,-2.0409,0.153,9.61708,9.61708
1754.00,9.62109,25.232815,0.000409,25.118368,-2.0409,0.153,9.61710,9.61710
1755.00,9.62062,25.232854,0.000408,25.118361,-2.0411,0.153,9.61757,9.61757
1756.00,9.62031,25.232872,0.000405,25.118307,-2.0412,0.153,9.61787,9.61787
1757.00,9.61987,25.233000,0.000405,25.118414,-2.0412,0.153,9.61814,9.61814
1758.00,9.61916,25.233037,0.000404,25.118369,-2.0411,0.153,9.61901,9.61901
1759.00,9.61875,25.233086,0.000404,25.118364,-2.0412,0.153,9.61943,9.61943
1760.00,9.61890,25.233103,0.000405,25.118360,-2.0411,0.153,9.61811,9.61811
1761.00,9.61899,25.233126,0.000404,25.118309,-2.0411,0.153,9.61660,9.61660
1762.00,9.61847,25.233105,0.000405,25.118218,-2.0410,0.153,9.61606,9.61606
1763.00,9.61792,25.233177,0.000407,25.118273,-2.0410,0.153,9.61589,9.61589
1764.00,9.61741,25.233210,0.000405,25.118263,-2.0409,0.154,9.61621,9.61621
1765.00,9.61739,25.233228,0.000406,25.118241,-2.0408,0.154,9.61712,9.61712
1766.00,9.61746,25.233198,0.000405,25.118293,-2.0407,0.154,9.61831,9.61831
1767.00,9.61739,25.233204,0.000402,25.118354,-2.0406,0.154,9.61854,9.61854
1768.00,9.61764,25.233248,0.000401,25.118447,-2.0406,0.154,9.61872,9.61872
1769.00,9.61670,25.233195,0.000402,25.118367,-2.0404,0.154,9.61901,9.61901
1770.00,9.61684,25.233246,0.000405,25.118407,-2.0402,0.154,9.62008,9.62008
1771.00,9.61729,25.233363,0.000407,25.118421,-2.0400,0.154,9.62018,9.62018
1772.00,9.61745,25.233482,0.000409,25.118448,-2.0398,0.154,9.62047,9.62047
1773.00,9.61772,25.233471,0.000406,25.118292,-2.0395,0.154,9.62050,9.62050
1774.00,9.61823,25.233636,0.000408,25.118393,-2.0394,0.154,9.62041,9.62041
1775.00,9.61844,25.233664,0.000406,25.118369,-2.0394,0.154,9.62006,9.62006
1776.00,9.61863,25.233677,0.000401,25.118366,-2.0395,0.155,9.61979,9.61979
1777.00,9.61867,25.233660,0.000398,25.118317,-2.0396,0.155,9.62051,9.62051
1778.00,9.61882,25.233705,0.000398,25.118311,-2.0396,0.155,9.61969,9.61969
1779.00,9.61888,25.233660,0.000398,25.118269,-2.0395,0.155,9.61861,9.61861
1780.00,9.61889,25.233754,0.000398,25.118297,-2.0395,0.155,9.61794,9.61794
1781.00,9.61907,25.233802,0.000400,25.118303,-2.0394,0.155,9.61886,9.61886
1782.00,9.61940,25.233891,0.000405,25.118300,-2.0394,0.155,9.61819,9.61819
1783.00,9.61945,25.233982,0.000408,25.118377,-2.0396,0.155,9.61912,9.61912
1784.00,9.61955,25.234068,0.000408,25.118410,-2.0396,0.155,9.62019,9.62019
1785.00,9.61972,25.234060,0.000406,25.118355,-2.0394,0.155,9.62072,9.62072
1786.00,9.61982,25.234165,0.000406,25.118393,-2.0391,0.155,9.61978,9.61978
1787.00,9.61963,25.234163,0.000403,25.118380,-2.0386,0.155,9.61947,9.61947
1788.00,9.61957,25.234151,0.000399,25.118337,-2.0382,0.156,9.61951,9.61951
1789.00,9.61950,25.234233,0.000401,25.118388,-2.0380,0.156,9.61963,9.61963
1790.00,9.61938,25.234335,0.000404,25.118474,-2.0378,0.156,9.61945,9.61945
1791.00,9.61921,25.234274,0.000404,25.118386,-2.0378,0.156,9.61915,9.61915
1792.00,9.61929,25.234240,0.000403,25.118328,-2.0379,0.156,9.61931,9.61931
1793.00,9.61933,25.234271,0.000406,25.118341,-2.0377,0.156,9.61870,9.61870
1794.00,9.61917,25.234240,0.000402,25.118292,-2.0375,0.156,9.61746,9.61746
1795.00,9.61915,25.234220,0.000397,25.118223,-2.0374,0.156,9.61653,9.61653
1796.00,9.61872,25.234291,0.000396,25.118262,-2.0374,0.156,9.61691,9.61691
1797.00,9.61858,25.234363,0.000396,25.118366,-2.0374,0.157,9.61744,9.61744
1798.00,9.61872,25.234389,0.000395,25.118396,-2.0375,0.157,9.61869,9.61869
1799.00,9.61888,25.234425,0.000395,25.118357,-2.0376,0.156,9.62052,9.62052
1800.00,9.61863,25.234456,0.000399,25.118363,-2.0377,0.156,9.62174,9.62174
1801.00,9.61833,25.234540,0.000401,25.118368,-2.0377,0.156,9.62243,9.62243
1802.00,9.61828,25.234628,0.000401,25.118307,-2.0376,0.156,9.62235,9.62235
1803.00,9.61788,25.234703,0.000396,25.118292,-2.0376,0.157,9.62243,9.62243
1804.00,9.61744,25.234778,0.000398,25.118322,-2.0375,0.157,9.62233,9.62233
1805.00,9.61716,25.234850,0.000393,25.118358,-2.0373,0.157,9.62308,9.62308
1806.00,9.61826,25.234884,0.000390,25.118355,-2.0373,0.157,9.62351,9.62351
1807.00,9.62134,25.234955,0.000392,25.118430,-2.0373,0.157,9.62347,9.62347
1808.00,9.62181,25.234939,0.000394,25.118382,-2.0374,0.157,9.62183,9.62183
1809.00,9.62177,25.234924,0.000392,25.118389,-2.0373,0.157,9.61998,9.61998
1810.00,9.62225,25.234948,0.000396,25.118396,-2.0371,0.157,9.61837,9.61837
1811.00,9.62251,25.234933,0.000396,25.118352,-2.0369,0.157,9.61777,9.61777
1812.00,9.62253,25.234858,0.000393,25.118246,-2.0365,0.157,9.61777,9.61777
1813.00,9.62262,25.234937,0.000396,25.118325,-2.0361,0.158,9.61829,9.61829
1814.00,9.62256,25.235031,0.000399,25.118365,-2.0359,0.157,9.61946,9.61946
1815.00,9.62295,25.235044,0.000398,25.118359,-2.0360,0.158,9.62075,9.62075
1816.00,9.62252,25.235051,0.000400,25.118369,-2.0360,0.157,9.62236,9.62236
1817.00,9.62090,25.235188,0.000399,25.118426,-2.0361,0.157,9.62320,9.62320
1818.00,9.61753,25.235248,0.000396,25.118402,-2.0361,0.158,9.62347,9.62347
1819.00,9.61774,25.235297,0.000396,25.118390,-2.0358,0.158,9.62409,9.62409
1820.00,9.61850,25.235385,0.000397,25.118439,-2.0355,0.158,9.62415,9.62415
1821.00,9.61919,25.235469,0.000396,25.118525,-2.0353,0.158,9.62276,9.62276
1822.00,9.62034,25.235464,0.000397,25.118592,-2.0354,0.158,9.62238,9.62238
1823.00,9.62110,25.235370,0.000396,25.118573,-2.0355,0.158,9.62276,9.62276
1824.00,9.62256,25.235274,0.000394,25.118491,-2.0356,0.159,9.62286,9.62286
1825.00,9.62273,25.235257,0.000394,25.118472,-2.0355,0.159,9.62278,9.62278
1826.00,9.62262,25.235268,0.000394,25.118449,-2.0356,0.159,9.62358,9.62358
1827.00,9.62263,25.235261,0.000397,25.118379,-2.0355,0.159,9.62326,9.62326
1828.00,9.62267,25.235369,0.000398,25.118430,-2.0353,0.159,9.62331,9.62331
1829.00,9.62281,25.235445,0.000399,25.118498,-2.0353,0.159,9.62331,9.62331
1830.00,9.62286,25.235502,0.000398,25.118412,-2.0355,0.159,9.62306,9.62306
1831.00,9.62284,25.235465,0.000398,25.118330,-2.0355,0.159,9.62247,9.62247
1832.00,9.62273,25.235509,0.000399,25.118358,-2.0354,0.159,9.62195,9.62195
1833.00,9.62283,25.235506,0.000397,25.118312,-2.0353,0.159,9.62238,9.62238
1834.00,9.62308,25.235618,0.000397,25.118350,-2.0351,0.159,9.62243,9.62243
1835.00,9.62314,25.235610,0.000396,25.118376,-2.0348,0.159,9.62291,9.62291
1836.00,9.62289,25.235749,0.000394,25.118478,-2.0345,0.160,9.62336,9.62336
1837.00,9.62291,25.235759,0.000391,25.118473,-2.0343,0.160,9.62358,9.62358
1838.00,9.62275,25.235840,0.000396,25.118547,-2.0342,0.160,9.62257,9.62257
1839.00,9.62271,25.235780,0.000392,25.118500,-2.0341,0.160,9.62206,9.62206
1840.00,9.62269,25.235686,0.000389,25.118440,-2.0340,0.160,9.62226,9.62226
1841.00,9.62272,25.235631,0.000389,25.118434,-2.0338,0.160,9.62188,9.62188
1842.00,9.62284,25.235638,0.000390,25.118406,-2.0338,0.161,9.62281,9.62281
1843.00,9.62296,25.235572,0.000388,25.118347,-2.0336,0.161,9.62416,9.62416
1844.00,9.62307,25.235608,0.000391,25.118385,-2.0335,0.161,9.62540,9.62540
1845.00,9.62315,25.235754,0.000398,25.118463,-2.0334,0.160,9.62527,9.62527
1846.00,9.62316,25.235871,0.000400,25.118473,-2.0333,0.160,9.62541,9.62541
1847.00,9.62327,25.235922,0.000397,25.118469,-2.0330,0.160,9.62568,9.62568
1848.00,9.62346,25.236084,0.000397,25.118491,-2.0329,0.161,9.62594,9.62594
1849.00,9.62362,25.236208,0.000395,25.118475,-2.0328,0.161,9.62590,9.62590
1850.00,9.62401,25.236311,0.000391,25.118452,-2.0328,0.161,9.62598,9.62598
1851.00,9.62423,25.236347,0.000393,25.118404,-2.0326,0.161,9.62508,9.62508
1852.00,9.62401,25.236409,0.000393,25.118374,-2.0325,0.161,9.62385,9.62385
1853.00,9.62397,25.236445,0.000396,25.118393,-2.0324,0.161,9.62282,9.62282
1854.00,9.62396,25.236437,0.000401,25.118369,-2.0323,0.161,9.62104,9.62104
1855.00,9.62425,25.236441,0.000401,25.118375,-2.0322,0.161,9.61935,9.61935
1856.00,9.62473,25.236428,0.000401,25.118359,-2.0324,0.161,9.61974,9.61974
1857.00,9.62485,25.236456,0.000397,25.118432,-2.0324,0.161,9.62036,9.62036
1858.00,9.62452,25.236416,0.000392,25.118379,-2.0320,0.162,9.62031,9.62031
1859.00,9.62437,25.236487,0.000390,25.118388,-2.0317,0.162,9.62154,9.62154
1860.00,9.62357,25.236559,0.000390,25.118422,-2.0315,0.162,9.62259,9.62259
1861.00,9.62083,25.236587,0.000388,25.118416,-2.0313,0.162,9.62189,9.62189
@13,2.0001,4.0, 1860.153 
1862.00,9.61999,25.236644,0.000389,25.118415,-2.0313,0.163,9.62132,9.62132
1863.00,9.62068,25.236800,0.000391,25.118455,-2.0314,0.163,9.62053,9.62053
1864.00,9.61964,25.236857,0.000393,25.118436,-2.0314,0.163,9.62068,9.62068
1865.00,9.62065,25.236879,0.000394,25.118465,-2.0313,0.163,9.62228,9.62228
1866.00,9.62110,25.236913,0.000396,25.118486,-2.0311,0.163,9.62511,9.62511
1867.00,9.62076,25.236965,0.000396,25.118488,-2.0308,0.163,9.62750,9.62750
1868.00,9.62074,25.236856,0.000397,25.118419,-2.0307,0.163,9.62981,9.62981
1869.00,9.62075,25.236822,0.000395,25.118433,-2.0306,0.163,9.63107,9.63107
1870.00,9.62142,25.236823,0.000395,25.118355,-2.0304,0.163,9.63196,9.63196
1871.00,9.62102,25.236894,0.000396,25.118354,-2.0303,0.163,9.63254,9.63254
1872.00,9.62009,25.236900,0.000402,25.118354,-2.0304,0.163,9.63415,9.63415
1873.00,9.62063,25.237017,0.000402,25.118440,-2.0303,0.163,9.63636,9.63636
1874.00,9.62497,25.237081,0.000402,25.118452,-2.0303,0.163,9.63660,9.63660
1875.00,9.62916,25.237151,0.000401,25.118468,-2.0304,0.163,9.63548,9.63548
1876.00,9.63148,25.237155,0.000402,25.118449,-2.0301,0.164,9.63422,9.63422
1877.00,9.63130,25.237231,0.000403,25.118427,-2.0299,0.164,9.63234,9.63234
1878.00,9.63211,25.237289,0.000405,25.118374,-2.0295,0.164,9.62982,9.62982
1879.00,9.63390,25.237325,0.000406,25.118317,-2.0290,0.163,9.62947,9.62947
1880.00,9.63484,25.237357,0.000405,25.118324,-2.0288,0.164,9.63000,9.63000
1881.00,9.63640,25.237492,0.000406,25.118358,-2.0287,0.164,9.63091,9.63091
1882.00,9.63882,25.237487,0.000401,25.118345,-2.0287,0.164,9.63055,9.63055
1883.00,9.64021,25.237460,0.000398,25.118319,-2.0287,0.164,9.62975,9.62975
1884.00,9.63259,25.237485,0.000397,25.118350,-2.0287,0.164,9.62860,9.62860
1885.00,9.62868,25.237500,0.000399,25.118360,-2.0286,0.164,9.62797,9.62797
1886.00,9.62917,25.237482,0.000397,25.118373,-2.0286,0.164,9.62704,9.62704
1887.00,9.62950,25.237526,0.000395,25.118374,-2.0284,0.165,9.62736,9.62736
1888.00,9.63011,25.237566,0.000396,25.118378,-2.0283,0.165,9.62842,9.62842
1889.00,9.62946,25.237628,0.000395,25.118376,-2.0282,0.165,9.62866,9.62866
1890.00,9.62905,25.237654,0.000396,25.118349,-2.0281,0.165,9.62923,9.62923
1891.00,9.62897,25.237645,0.000400,25.118269,-2.0279,0.165,9.62919,9.62919
1892.00,9.62866,25.237688,0.000405,25.118241,-2.0277,0.165,9.62874,9.62874
1893.00,9.62855,25.237676,0.000407,25.118229,-2.0277,0.165,9.62875,9.62875
1894.00,9.62884,25.237717,0.000411,25.118265,-2.0277,0.165,9.62909,9.62909
1895.00,9.62874,25.237785,0.000408,25.118235,-2.0275,0.165,9.62855,9.62855
1896.00,9.62878,25.237849,0.000404,25.118281,-2.0273,0.165,9.62815,9.62815
1897.00,9.62878,25.237863,0.000403,25.118270,-2.0273,0.165,9.62823,9.62823
1898.00,9.62862,25.238003,0.000401,25.118328,-2.0271,0.165,9.62696,9.62696
1899.00,9.62839,25.237960,0.000399,25.118269,-2.0267,0.165,9.62661,9.62661
1900.00,9.62810,25.237926,0.000400,25.118302,-2.0265,0.165,9.62600,9.62600
1901.00,9.62774,25.237923,0.000397,25.118263,-2.0263,0.165,9.62557,9.62557
1902.00,9.62735,25.237995,0.000396,25.118355,-2.0261,0.166,9.62471,9.62471
1903.00,9.62721,25.237963,0.000393,25.118302,-2.0260,0.166,9.62484,9.62484
1904.00,9.62730,25.238076,0.000395,25.118342,-2.0258,0.166,9.62490,9.62490
1905.00,9.62731,25.238153,0.000393,25.118335,-2.0258,0.166,9.62557,9.62557
1906.00,9.62729,25.238224,0.000393,25.118360,-2.0257,0.166,9.62622,9.62622
1907.00,9.62711,25.238256,0.000395,25.118322,-2.0256,0.166,9.62649,9.62649
1908.00,9.62691,25.238284,0.000397,25.118313,-2.0256,0.166,9.62690,9.62690
1909.00,9.62687,25.238305,0.000396,25.118287,-2.0256,0.166,9.62694,9.62694
1910.00,9.62679,25.238350,0.000396,25.118305,-2.0254,0.166,9.62687,9.62687
1911.00,9.62668,25.238433,0.000400,25.118353,-2.0253,0.166,9.62780,9.62780
1912.00,9.62677,25.238473,0.000402,25.118346,-2.0250,0.166,9.62812,9.62812
1913.00,9.62670,25.238558,0.000405,25.118370,-2.0248,0.166,9.62831,9.62831
1914.00,9.62666,25.238628,0.000405,25.118390,-2.0246,0.166,9.62778,9.62778
1915.00,9.62649,25.238634,0.000404,25.118398,-2.0248,0.166,9.62736,9.62736
1916.00,9.62650,25.238596,0.000400,25.118338,-2.0247,0.167,9.62607,9.62607
1917.00,9.62641,25.238623,0.000395,25.118401,-2.0248,0.167,9.62500,9.62500
1918.00,9.62657,25.238632,0.000394,25.118415,-2.0247,0.167,9.62365,9.62365
1919.00,9.62683,25.238640,0.000396,25.118428,-2.0247,0.167,9.62374,9.62374
1920.00,9.62716,25.238700,0.000400,25.118485,-2.0244,0.167,9.62382,9.62382
1921.00,9.62711,25.238790,0.000405,25.118543,-2.0242,0.167,9.62416,9.62416
1922.00,9.62723,25.238871,0.000406,25.118545,-2.0241,0.167,9.62516,9.62516
1923.00,9.62693,25.238919,0.000404,25.118563,-2.0240,0.167,9.62694,9.62694
1924.00,9.62590,25.238907,0.000401,25.118502,-2.0239,0.167,9.62813,9.62813
1925.00,9.62581,25.238917,0.000400,25.118469,-2.0238,0.167,9.62829,9.62829
1926.00,9.62603,25.238894,0.000395,25.118442,-2.0238,0.168,9.62770,9.62770
1927.00,9.62618,25.238893,0.000396,25.118431,-2.0234,0.168,9.62709,9.62709
1928.00,9.62636,25.238902,0.000397,25.118384,-2.0231,0.168,9.62563,9.62563
1929.00,9.62599,25.238892,0.000395,25.118414,-2.0228,0.168,9.62397,9.62397
1930.00,9.62578,25.238878,0.000390,25.118324,-2.0226,0.168,9.62355,9.62355
1931.00,9.62549,25.238938,0.000392,25.118335,-2.0223,0.168,9.62316,9.62316
1932.00,9.62527,25.238978,0.000390,25.118281,-2.0222,0.169,9.62362,9.62362
1933.00,9.62525,25.239050,0.000393,25.118354,-2.0222,0.169,9.62477,9.62477
1934.00,9.62586,25.239163,0.000398,25.118405,-2.0223,0.169,9.62639,9.62639
1935.00,9.62605,25.239324,0.000406,25.118555,-2.0222,0.168,9.62677,9.62677
1936.00,9.62568,25.239318,0.000404,25.118513,-2.0222,0.168,9.62749,9.62749
1937.00,9.62583,25.239309,0.000402,25.118498,-2.0223,0.168,9.62695,9.62695
1938.00,9.62618,25.239356,0.000400,25.118448,-2.0222,0.168,9.62665,9.62665
1939.00,9.62609,25.239415,0.000398,25.118451,-2.0220,0.169,9.62684,9.62684
1940.00,9.62593,25.239436,0.000394,25.118360,-2.0219,0.169,9.62806,9.62806
1941.00,9.62540,25.239532,0.000397,25.118398,-2.0217,0.169,9.62958,9.62958
1942.00,9.62523,25.239620,0.000402,25.118446,-2.0215,0.169,9.63113,9.63113
1943.00,9.62562,25.239586,0.000402,25.118440,-2.0213,0.169,9.63121,9.63121
1944.00,9.62646,25.239549,0.000401,25.118422,-2.0211,0.169,9.63024,9.63024
1945.00,9.62716,25.239532,0.000402,25.118472,-2.0211,0.169,9.62946,9.62946
1946.00,9.62792,25.239515,0.000403,25.118434,-2.0210,0.169,9.62882,9.62882
1947.00,9.62818,25.239552,0.000402,25.118440,-2.0209,0.170,9.62833,9.62833
1948.00,9.62818,25.239598,0.000403,25.118379,-2.0208,0.170,9.62904,9.62904
1949.00,9.62952,25.239716,0.000405,25.118390,-2.0207,0.170,9.62884,9.62884
1950.00,9.62978,25.239769,0.000402,25.118342,-2.0204,0.170,9.62782,9.62782
1951.00,9.62951,25.239891,0.000401,25.118440,-2.0202,0.170,9.62694,9.62694
1952.00,9.63023,25.239931,0.000402,25.118419,-2.0202,0.170,9.62665,9.62665
1953.00,9.63005,25.240021,0.000403,25.118492,-2.0202,0.170,9.62691,9.62691
1954.00,9.62991,25.240031,0.000403,25.118464,-2.0201,0.170,9.62846,9.62846
1955.00,9.62905,25.240062,0.000402,25.118451,-2.0201,0.170,9.62992,9.62992
1956.00,9.62872,25.240041,0.000400,25.118368,-2.0201,0.170,9.63158,9.63158
1957.00,9.62813,25.240145,0.000403,25.118411,-2.0199,0.170,9.63345,9.63345
1958.00,9.62764,25.240158,0.000400,25.118408,-2.0198,0.170,9.63483,9.63483
1959.00,9.62836,25.240168,0.000396,25.118372,-2.0198,0.171,9.63399,9.63399
1960.00,9.62892,25.240190,0.000397,25.118394,-2.0196,0.171,9.63239,9.63239
1961.00,9.62894,25.240234,0.000401,25.118397,-2.0195,0.171,9.62880,9.62880
1962.00,9.62894,25.240097,0.000398,25.118306,-2.0195,0.171,9.62486,9.62486
1963.00,9.63030,25.240124,0.000401,25.118328,-2.0192,0.171,9.62098,9.62098
1964.00,9.63159,25.240146,0.000403,25.118379,-2.0189,0.171,9.62017,9.62017
1965.00,9.63344,25.240191,0.000400,25.118359,-2.0188,0.171,9.62104,9.62104
1966.00,9.63482,25.240207,0.000395,25.118297,-2.0186,0.171,9.62320,9.62320
1967.00,9.63686,25.240333,0.000392,25.118329,-2.0183,0.171,9.62576,9.62576
1968.00,9.63805,25.240398,0.000391,25.118306,-2.0182,0.171,9.62783,9.62783
1969.00,9.62883,25.240484,0.000392,25.118305,-2.0183,0.172,9.62834,9.62834
1970.00,9.62298,25.240580,0.000394,25.118341,-2.0182,0.172,9.62810,9.62810
1971.00,9.61784,25.240658,0.000397,25.118397,-2.0180,0.172,9.62867,9.62867
1972.00,9.61758,25.240665,0.000399,25.118399,-2.0179,0.172,9.62797,9.62797
1973.00,9.61933,25.240686,0.000396,25.118387,-2.0178,0.172,9.62747,9.62747
1974.00,9.62396,25.240620,0.000395,25.118323,-2.0174,0.172,9.62773,9.62773
1975.00,9.62605,25.240594,0.000394,25.118317,-2.0172,0.172,9.62778,9.62778
1976.00,9.62711,25.240542,0.000396,25.118262,-2.0172,0.172,9.62828,9.62828
1977.00,9.62721,25.240593,0.000395,25.118277,-2.0172,0.172,9.63001,9.63001
1978.00,9.62731,25.240623,0.000399,25.118329,-2.0171,0.172,9.63201,9.63201
1979.00,9.62736,25.240745,0.000400,25.118374,-2.0172,0.172,9.63309,9.63309
1980.00,9.62798,25.240792,0.000404,25.118335,-2.0173,0.172,9.63387,9.63387
1981.00,9.62891,25.240892,0.000405,25.118350,-2.0172,0.172,9.63333,9.63333
1982.00,9.62925,25.240940,0.000406,25.118313,-2.0170,0.172,9.63251,9.63251
1983.00,9.62922,25.240986,0.000403,25.118254,-2.0169,0.172,9.63118,9.63118
1984.00,9.62968,25.241012,0.000401,25.118240,-2.0168,0.173,9.63019,9.63019
1985.00,9.63022,25.241024,0.000397,25.118242,-2.0165,0.173,9.62938,9.62938
1986.00,9.63189,25.241139,0.000394,25.118351,-2.0162,0.173,9.62845,9.62845
1987.00,9.63365,25.241102,0.000393,25.118326,-2.0160,0.173,9.62820,9.62820
1988.00,9.63284,25.241051,0.000395,25.118294,-2.0159,0.173,9.62862,9.62862
1989.00,9.63232,25.241077,0.000397,25.118337,-2.0156,0.173,9.62904,9.62904
1990.00,9.63154,25.241105,0.000400,25.118358,-2.0154,0.173,9.62988,9.62988
1991.00,9.63081,25.241018,0.000402,25.118304,-2.0153,0.173,9.63095,9.63095
1992.00,9.63089,25.241090,0.000402,25.118374,-2.0152,0.173,9.63249,9.63249
1993.00,9.63099,25.241200,0.000402,25.118456,-2.0150,0.174,9.63304,9.63304
1994.00,9.63041,25.241277,0.000405,25.118466,-2.0149,0.174,9.63321,9.63321
1995.00,9.63044,25.241319,0.000403,25.118469,-2.0148,0.174,9.63399,9.63399
1996.00,9.63016,25.241387,0.000407,25.118463,-2.0147,0.174,9.63532,9.63532
1997.00,9.63066,25.241420,0.000409,25.118411,-2.0146,0.174,9.63439,9.63439
1998.00,9.63104,25.241428,0.000408,25.118363,-2.0145,0.174,9.63386,9.63386
1999.00,9.63127,25.241469,0.000405,25.118378,-2.0143,0.174,9.63294,9.63294
2000.00,9.63155,25.241573,0.000408,25.118438,-2.0142,0.174,9.63227,9.63227
2001.00,9.63252,25.241607,0.000402,25.118456,-2.0139,0.174,9.63162,9.63162
2002.00,9.63273,25.241598,0.000398,25.118514,-2.0139,0.174,9.63177,9.63177
2003.00,9.63246,25.241670,0.000400,25.118548,-2.0140,0.174,9.63146,9.63146
2004.00,9.63276,25.241689,0.000399,25.118533,-2.0139,0.174,9.63135,9.63135
2005.00,9.63309,25.241658,0.000392,25.118500,-2.0138,0.175,9.63036,9.63036
2006.00,9.63315,25.241693,0.000396,25.118525,-2.0136,0.175,9.62975,9.62975
2007.00,9.63264,25.241757,0.000400,25.118520,-2.0134,0.175,9.62946,9.62946
2008.00,9.63277,25.241742,0.000399,25.118496,-2.0131,0.175,9.63012,9.63012
2009.00,9.63257,25.241720,0.000400,25.118474,-2.0129,0.175,9.63105,9.63105
2010.00,9.63170,25.241719,0.000404,25.118392,-2.0130,0.175,9.63087,9.63087
2011.00,9.63300,25.241743,0.000401,25.118369,-2.0129,0.175,9.62964,9.62964
@14,2.0001,4.0, 2010.08 
2012.00,9.63360,25.241775,0.000395,25.118331,-2.0128,0.175,9.62854,9.62854
2013.00,9.63060,25.241828,0.000391,25.118361,-2.0128,0.175,9.62647,9.62647
2014.00,9.62916,25.241865,0.000386,25.118296,-2.0128,0.176,9.62553,9.62553
2015.00,9.63022,25.241947,0.000384,25.118342,-2.0126,0.176,9.62685,9.62685
2016.00,9.63028,25.241987,0.000387,25.118307,-2.0124,0.176,9.62916,9.62916
2017.00,9.62992,25.242065,0.000391,25.118372,-2.0122,0.176,9.63178,9.63178
2018.00,9.63096,25.242045,0.000396,25.118324,-2.0119,0.176,9.63552,9.63552
2019.00,9.63028,25.242059,0.000400,25.118383,-2.0115,0.176,9.63960,9.63960
2020.00,9.62808,25.242061,0.000401,25.118406,-2.0113,0.176,9.64262,9.64262
2021.00,9.62699,25.242148,0.000397,25.118453,-2.0113,0.176,9.64424,9.64424
2022.00,9.62563,25.242112,0.000394,25.118367,-2.0114,0.176,9.64595,9.64595
2023.00,9.62543,25.242258,0.000393,25.118364,-2.0114,0.176,9.64750,9.64750
2024.00,9.62709,25.242362,0.000394,25.118325,-2.0114,0.177,9.64811,9.64811
2025.00,9.63205,25.242456,0.000393,25.118290,-2.0112,0.177,9.64823,9.64823
2026.00,9.63638,25.242554,0.000395,25.118319,-2.0109,0.177,9.64804,9.64804
2027.00,9.63949,25.242657,0.000398,25.118336,-2.0107,0.177,9.64650,9.64650
2028.00,9.64317,25.242688,0.000398,25.118394,-2.0105,0.177,9.64497,9.64497
2029.00,9.64451,25.242650,0.000399,25.118382,-2.0103,0.177,9.64341,9.64341
2030.00,9.64574,25.242705,0.000404,25.118467,-2.0103,0.177,9.64219,9.64219
2031.00,9.64645,25.242568,0.000403,25.118395,-2.0103,0.177,9.64120,9.64120
2032.00,9.64640,25.242626,0.000406,25.118445,-2.0102,0.177,9.64117,9.64117
2033.00,9.64702,25.242550,0.000405,25.118351,-2.0102,0.177,9.64024,9.64024
2034.00,9.64728,25.242679,0.000404,25.118429,-2.0101,0.177,9.63872,9.63872
2035.00,9.64670,25.242775,0.000402,25.118408,-2.0100,0.177,9.63832,9.63832
2036.00,9.64482,25.242894,0.000404,25.118467,-2.0097,0.177,9.63834,9.63834
2037.00,9.64390,25.242898,0.000404,25.118434,-2.0093,0.177,9.63789,9.63789
2038.00,9.64293,25.242984,0.000408,25.118500,-2.0088,0.177,9.63737,9.63737
2039.00,9.64190,25.242998,0.000410,25.118527,-2.0084,0.177,9.63789,9.63789
2040.00,9.64136,25.242909,0.000408,25.118501,-2.0083,0.177,9.63804,9.63804
2041.00,9.64080,25.242935,0.000407,25.118474,-2.0082,0.178,9.63892,9.63892
2042.00,9.64030,25.242977,0.000406,25.118444,-2.0083,0.178,9.63925,9.63925
2043.00,9.64024,25.242952,0.000401,25.118378,-2.0084,0.178,9.63914,9.63914
2044.00,9.63992,25.243032,0.000401,25.118357,-2.0085,0.178,9.63905,9.63905
2045.00,9.63933,25.242998,0.000401,25.118243,-2.0085,0.178,9.63761,9.63761
2046.00,9.63897,25.243016,0.000401,25.118205,-2.0086,0.178,9.63563,9.63563
2047.00,9.63853,25.243058,0.000401,25.118276,-2.0087,0.178,9.63482,9.63482
2048.00,9.63830,25.243175,0.000404,25.118368,-2.0087,0.178,9.63495,9.63495
2049.00,9.63840,25.243152,0.000402,25.118298,-2.0086,0.178,9.63543,9.63543
2050.00,9.63826,25.243257,0.000401,25.118359,-2.0085,0.178,9.63649,9.63649
2051.00,9.63747,25.243365,0.000401,25.118408,-2.0082,0.179,9.63712,9.63712
2052.00,9.63718,25.243385,0.000402,25.118310,-2.0079,0.179,9.63754,9.63754
2053.00,9.63728,25.243434,0.000402,25.118276,-2.0076,0.179,9.63807,9.63807
2054.00,9.63721,25.243530,0.000403,25.118377,-2.0074,0.179,9.63746,9.63746
2055.00,9.63734,25.243587,0.000409,25.118409,-2.0072,0.179,9.63677,9.63677
2056.00,9.63741,25.243585,0.000409,25.118391,-2.0070,0.179,9.63698,9.63698
2057.00,9.63731,25.243616,0.000406,25.118432,-2.0069,0.179,9.63608,9.63608
2058.00,9.63679,25.243625,0.000401,25.118388,-2.0069,0.179,9.63603,9.63603
2059.00,9.63667,25.243621,0.000398,25.118348,-2.0068,0.179,9.63672,9.63672
2060.00,9.63671,25.243661,0.000394,25.118344,-2.0066,0.180,9.63804,9.63804
2061.00,9.63705,25.243590,0.000392,25.118277,-2.0065,0.180,9.63878,9.63878
2062.00,9.63696,25.243607,0.000393,25.118283,-2.0064,0.180,9.63934,9.63934
2063.00,9.63709,25.243682,0.000398,25.118365,-2.0063,0.180,9.63971,9.63971
2064.00,9.63723,25.243750,0.000400,25.118401,-2.0062,0.180,9.63977,9.63977
2065.00,9.63764,25.243766,0.000404,25.118424,-2.0063,0.180,9.63946,9.63946
2066.00,9.63782,25.243845,0.000408,25.118517,-2.0060,0.180,9.63889,9.63889
2067.00,9.63775,25.243924,0.000407,25.118546,-2.0057,0.180,9.63914,9.63914
2068.00,9.63779,25.243981,0.000406,25.118546,-2.0055,0.180,9.63873,9.63873
2069.00,9.63806,25.243977,0.000403,25.118453,-2.0053,0.180,9.63855,9.63855
2070.00,9.63822,25.244050,0.000402,25.118413,-2.0051,0.180,9.63846,9.63846
2071.00,9.63816,25.244140,0.000400,25.118387,-2.0051,0.180,9.63779,9.63779
2072.00,9.63824,25.244124,0.000397,25.118334,-2.0051,0.180,9.63700,9.63700
2073.00,9.63792,25.244062,0.000398,25.118273,-2.0049,0.180,9.63676,9.63676
2074.00,9.63778,25.244027,0.000396,25.118223,-2.0048,0.180,9.63632,9.63632
2075.00,9.63792,25.244044,0.000393,25.118240,-2.0045,0.181,9.63574,9.63574
2076.00,9.63790,25.244059,0.000392,25.118234,-2.0043,0.181,9.63617,9.63617
2077.00,9.63810,25.244141,0.000400,25.118293,-2.0041,0.181,9.63715,9.63715
2078.00,9.63802,25.244204,0.000399,25.118320,-2.0040,0.181,9.63775,9.63775
2079.00,9.63768,25.244292,0.000402,25.118322,-2.0039,0.181,9.63807,9.63807
2080.00,9.63752,25.244315,0.000405,25.118322,-2.0037,0.181,9.63854,9.63854
2081.00,9.63733,25.244329,0.000403,25.118329,-2.0036,0.181,9.63861,9.63861
2082.00,9.63757,25.244284,0.000397,25.118279,-2.0035,0.181,9.63792,9.63792
2083.00,9.63764,25.244298,0.000397,25.118264,-2.0033,0.182,9.63668,9.63668
2084.00,9.63738,25.244308,0.000394,25.118337,-2.0033,0.182,9.63624,9.63624
2085.00,9.63717,25.244345,0.000392,25.118383,-2.0034,0.182,9.63576,9.63576
2086.00,9.63717,25.244452,0.000395,25.118429,-2.0034,0.182,9.63602,9.63602
2087.00,9.63708,25.244557,0.000397,25.118421,-2.0032,0.182,9.63631,9.63631
2088.00,9.63698,25.244612,0.000396,25.118382,-2.0030,0.182,9.63721,9.63721
2089.00,9.63683,25.244696,0.000401,25.118390,-2.0028,0.182,9.63822,9.63822
2090.00,9.63712,25.244777,0.000402,25.118366,-2.0024,0.182,9.63927,9.63927
2091.00,9.63718,25.244801,0.000400,25.118337,-2.0021,0.182,9.64008,9.64008
2092.00,9.63730,25.244825,0.000402,25.118371,-2.0020,0.182,9.64053,9.64053
2093.00,9.63782,25.244842,0.000402,25.118410,-2.0017,0.182,9.64013,9.64013
2094.00,9.63822,25.244907,0.000401,25.118426,-2.0017,0.183,9.63931,9.63931
2095.00,9.63810,25.244870,0.000400,25.118359,-2.0017,0.183,9.63812,9.63812
2096.00,9.63803,25.244803,0.000400,25.118291,-2.0016,0.183,9.63639,9.63639
2097.00,9.63790,25.244886,0.000397,25.118280,-2.0017,0.183,9.63561,9.63561
2098.00,9.63789,25.244995,0.000399,25.118311,-2.0018,0.183,9.63578,9.63578
2099.00,9.63774,25.245018,0.000401,25.118262,-2.0017,0.183,9.63625,9.63625
2100.00,9.63790,25.245080,0.000403,25.118294,-2.0019,0.183,9.63749,9.63749
2101.00,9.63822,25.245171,0.000402,25.118303,-2.0018,0.183,9.63886,9.63886
2102.00,9.63791,25.245180,0.000400,25.118338,-2.0014,0.183,9.63892,9.63892
2103.00,9.63798,25.245160,0.000399,25.118306,-2.0012,0.183,9.63901,9.63901
2104.00,9.63843,25.245173,0.000400,25.118298,-2.0012,0.183,9.63810,9.63810
2105.00,9.63840,25.245237,0.000399,25.118278,-2.0009,0.184,9.63660,9.63660
2106.00,9.63815,25.245392,0.000405,25.118329,-2.0009,0.183,9.63492,9.63492
2107.00,9.63748,25.245415,0.000404,25.118229,-2.0008,0.184,9.63520,9.63520
2108.00,9.63737,25.245483,0.000401,25.118228,-2.0007,0.184,9.63561,9.63561
2109.00,9.63758,25.245545,0.000399,25.118302,-2.0006,0.184,9.63708,9.63708
2110.00,9.63722,25.245604,0.000401,25.118343,-2.0004,0.184,9.63803,9.63803
2111.00,9.63667,25.245583,0.000401,25.118312,-2.0003,0.184,9.63906,9.63906
2112.00,9.63684,25.245654,0.000406,25.118357,-2.0002,0.184,9.63907,9.63907
2113.00,9.63732,25.245700,0.000411,25.118356,-2.0002,0.184,9.63898,9.63898
2114.00,9.63785,25.245785,0.000410,25.118337,-1.9999,0.184,9.63844,9.63844
2115.00,9.63764,25.245876,0.000406,25.118354,-1.9998,0.184,9.63827,9.63827
2116.00,9.63701,25.245853,0.000405,25.118306,-1.9997,0.184,9.63814,9.63814
2117.00,9.63729,25.245944,0.000404,25.118362,-1.9995,0.184,9.63882,9.63882
2118.00,9.63766,25.246014,0.000402,25.118366,-1.9992,0.185,9.63875,9.63875
2119.00,9.63765,25.246015,0.000404,25.118376,-1.9990,0.185,9.63983,9.63983
2120.00,9.63792,25.245988,0.000405,25.118382,-1.9988,0.185,9.64097,9.64097
2121.00,9.63799,25.246034,0.000404,25.118399,-1.9987,0.185,9.64092,9.64092
2122.00,9.63833,25.245979,0.000402,25.118311,-1.9986,0.185,9.64013,9.64013
2123.00,9.63900,25.245927,0.000399,25.118246,-1.9986,0.185,9.63934,9.63934
2124.00,9.63963,25.245942,0.000399,25.118170,-1.9984,0.185,9.63740,9.63740
2125.00,9.63963,25.245952,0.000396,25.118109,-1.9984,0.185,9.63594,9.63594
2126.00,9.63968,25.246042,0.000398,25.118130,-1.9983,0.185,9.63704,9.63704
2127.00,9.64021,25.246109,0.000402,25.118160,-1.9983,0.185,9.63787,9.63787
2128.00,9.64063,25.246280,0.000405,25.118231,-1.9982,0.185,9.63903,9.63903
2129.00,9.64182,25.246313,0.000408,25.118246,-1.9980,0.185,9.64022,9.64022
2130.00,9.64274,25.246379,0.000412,25.118260,-1.9977,0.185,9.64068,9.64068
2131.00,9.63710,25.246395,0.000412,25.118261,-1.9974,0.185,9.63962,9.63962
2132.00,9.63575,25.246432,0.000413,25.118319,-1.9970,0.185,9.63884,9.63884
2133.00,9.63565,25.246381,0.000412,25.118318,-1.9968,0.185,9.63770,9.63770
2134.00,9.63719,25.246404,0.000407,25.118323,-1.9967,0.185,9.63709,9.63709
2135.00,9.63803,25.246372,0.000402,25.118267,-1.9967,0.186,9.63725,9.63725
2136.00,9.63828,25.246347,0.000400,25.118242,-1.9967,0.186,9.63746,9.63746
2137.00,9.63791,25.246269,0.000398,25.118160,-1.9965,0.186,9.63791,9.63791
2138.00,9.63788,25.246215,0.000398,25.118139,-1.9965,0.186,9.63888,9.63888
2139.00,9.63818,25.246227,0.000399,25.118148,-1.9965,0.186,9.63912,9.63912
2140.00,9.63862,25.246287,0.000403,25.118181,-1.9963,0.186,9.63931,9.63931
2141.00,9.63866,25.246273,0.000402,25.118151,-1.9962,0.186,9.63952,9.63952
2142.00,9.63880,25.246371,0.000401,25.118163,-1.9964,0.186,9.64004,9.64004
2143.00,9.63899,25.246509,0.000400,25.118183,-1.9963,0.186,9.64088,9.64088
2144.00,9.63907,25.246546,0.000399,25.118154,-1.9962,0.186,9.64211,9.64211
2145.00,9.63952,25.246579,0.000394,25.118175,-1.9963,0.187,9.64265,9.64265
2146.00,9.63989,25.246679,0.000396,25.118162,-1.9963,0.187,9.64260,9.64260
2147.00,9.63973,25.246701,0.000399,25.118134,-1.9960,0.187,9.64198,9.64198
2148.00,9.63963,25.246683,0.000401,25.118085,-1.9958,0.187,9.64045,9.64045
2149.00,9.63948,25.246679,0.000401,25.118084,-1.9957,0.187,9.63818,9.63818
2150.00,9.63970,25.246749,0.000399,25.118061,-1.9953,0.187,9.63714,9.63714
2151.00,9.64023,25.246900,0.000400,25.118168,-1.9951,0.187,9.63772,9.63772
2152.00,9.64042,25.247025,0.000398,25.118215,-1.9950,0.187,9.63818,9.63818
2153.00,9.64034,25.247097,0.000393,25.118271,-1.9949,0.188,9.63977,9.63977
2154.00,9.64036,25.247225,0.000396,25.118301,-1.9948,0.188,9.64058,9.64058
2155.00,9.64043,25.247210,0.000403,25.118304,-1.9947,0.188,9.63938,9.63938
2156.00,9.64003,25.247140,0.000404,25.118249,-1.9946,0.188,9.63504,9.63504
2157.00,9.63964,25.247047,0.000402,25.118152,-1.9945,0.188,9.63128,9.63128
2158.00,9.63952,25.247097,0.000403,25.118133,-1.9944,0.188,9.62957,9.62957
2159.00,9.63830,25.247110,0.000403,25.118120,-1.9942,0.188,9.63010,9.63010
2160.00,9.63819,25.247130,0.000398,25.118102,-1.9940,0.188,9.63183,9.63183
2161.00,9.64015,25.247173,0.000396,25.118144,-1.9937,0.188,9.63591,9.63591
@15,2.0001,4.0, 2160.125 
2162.00,9.64087,25.247334,0.000398,25.118305,-1.9934,0.189,9.64017,9.64017
2163.00,9.64244,25.247349,0.000397,25.118297,-1.9933,0.189,9.64165,9.64165
2164.00,9.63834,25.247373,0.000395,25.118292,-1.9933,0.189,9.64155,9.64155
2165.00,9.63251,25.247451,0.000396,25.118322,-1.9932,0.189,9.64171,9.64171
2166.00,9.62091,25.247497,0.000397,25.118276,-1.9930,0.189,9.64343,9.64343
2167.00,9.62218,25.247521,0.000401,25.118197,-1.9929,0.189,9.64534,9.64534
2168.00,9.63509,25.247550,0.000402,25.118139,-1.9928,0.189,9.64786,9.64786
2169.00,9.64091,25.247653,0.000403,25.118162,-1.9926,0.189,9.65174,9.65174
2170.00,9.64127,25.247708,0.000405,25.118109,-1.9927,0.189,9.65490,9.65490
2171.00,9.64170,25.247800,0.000403,25.118134,-1.9928,0.189,9.65593,9.65593
2172.00,9.64160,25.247804,0.000398,25.118107,-1.9929,0.189,9.65641,9.65641
2173.00,9.64184,25.247878,0.000400,25.118182,-1.9929,0.190,9.65618,9.65618
2174.00,9.64196,25.247884,0.000399,25.118222,-1.9928,0.190,9.65463,9.65463
2175.00,9.64257,25.247868,0.000397,25.118268,-1.9925,0.190,9.65380,9.65380
2176.00,9.64904,25.247777,0.000399,25.118250,-1.9923,0.190,9.65316,9.65316
2177.00,9.65254,25.247779,0.000402,25.118304,-1.9921,0.190,9.65295,9.65295
2178.00,9.65530,25.247776,0.000402,25.118283,-1.9918,0.190,9.65209,9.65209
2179.00,9.65638,25.247804,0.000405,25.118265,-1.9916,0.190,9.65132,9.65132
2180.00,9.65574,25.247852,0.000405,25.118261,-1.9915,0.190,9.65027,9.65027
2181.00,9.65509,25.247990,0.000401,25.118260,-1.9912,0.190,9.64956,9.64956
2182.00,9.65457,25.248147,0.000402,25.118311,-1.9911,0.190,9.64868,9.64868
2183.00,9.65385,25.248210,0.000402,25.118329,-1.9909,0.190,9.64802,9.64802
2184.00,9.65305,25.248221,0.000401,25.118331,-1.9908,0.190,9.64808,9.64808
2185.00,9.65243,25.248241,0.000403,25.118322,-1.9908,0.190,9.64805,9.64805
2186.00,9.65204,25.248188,0.000405,25.118295,-1.9908,0.190,9.64841,9.64841
2187.00,9.65136,25.248109,0.000401,25.118227,-1.9907,0.190,9.64839,9.64839
2188.00,9.65062,25.248149,0.000397,25.118210,-1.9905,0.191,9.64811,9.64811
2189.00,9.65025,25.248210,0.000395,25.118154,-1.9901,0.191,9.64707,9.64707
2190.00,9.65003,25.248256,0.000392,25.118150,-1.9898,0.191,9.64621,9.64621
2191.00,9.64937,25.248319,0.000392,25.118238,-1.9894,0.191,9.64598,9.64598
2192.00,9.64904,25.248350,0.000393,25.118290,-1.9891,0.191,9.64592,9.64592
2193.00,9.64880,25.248385,0.000396,25.118345,-1.9891,0.191,9.64645,9.64645
2194.00,9.64835,25.248393,0.000395,25.118318,-1.9892,0.191,9.64743,9.64743
2195.00,9.64782,25.248402,0.000402,25.118319,-1.9891,0.191,9.64867,9.64867
2196.00,9.64750,25.248494,0.000404,25.118325,-1.9892,0.191,9.64819,9.64819
2197.00,9.64739,25.248594,0.000406,25.118279,-1.9892,0.191,9.64731,9.64731
2198.00,9.64722,25.248656,0.000403,25.118260,-1.9890,0.191,9.64683,9.64683
2199.00,9.64745,25.248667,0.000403,25.118253,-1.9888,0.191,9.64636,9.64636
2200.00,9.64740,25.248814,0.000400,25.118321,-1.9887,0.192,9.64522,9.64522
2201.00,9.64719,25.248854,0.000400,25.118280,-1.9887,0.192,9.64437,9.64437
2202.00,9.64697,25.248885,0.000396,25.118349,-1.9886,0.192,9.64415,9.64415
2203.00,9.64652,25.248874,0.000399,25.118307,-1.9886,0.192,9.64394,9.64394
2204.00,9.64622,25.248965,0.000400,25.118375,-1.9886,0.192,9.64330,9.64330
2205.00,9.64586,25.248935,0.000400,25.118297,-1.9887,0.192,9.64315,9.64315
2206.00,9.64590,25.248964,0.000401,25.118308,-1.9887,0.192,9.64339,9.64339
2207.00,9.64569,25.249010,0.000404,25.118277,-1.9886,0.192,9.64302,9.64302
2208.00,9.64537,25.249036,0.000402,25.118324,-1.9885,0.193,9.64339,9.64339
2209.00,9.64522,25.249017,0.000400,25.118353,-1.9882,0.193,9.64414,9.64414
2210.00,9.64531,25.249053,0.000402,25.118427,-1.9877,0.193,9.64448,9.64448
2211.00,9.64527,25.249021,0.000399,25.118387,-1.9872,0.193,9.64452,9.64452
2212.00,9.64491,25.249103,0.000399,25.118402,-1.9869,0.193,9.64466,9.64466
2213.00,9.64477,25.249171,0.000399,25.118399,-1.9865,0.193,9.64468,9.64468
2214.00,9.64470,25.249239,0.000405,25.118397,-1.9862,0.193,9.64478,9.64478
2215.00,9.64461,25.249277,0.000403,25.118335,-1.9860,0.193,9.64546,9.64546
2216.00,9.64444,25.249342,0.000403,25.118298,-1.9859,0.193,9.64673,9.64673
2217.00,9.64440,25.249342,0.000404,25.118287,-1.9858,0.193,9.64757,9.64757
2218.00,9.64446,25.249276,0.000406,25.118223,-1.9858,0.193,9.64762,9.64762
2219.00,9.64478,25.249224,0.000401,25.118198,-1.9860,0.193,9.64659,9.64659
2220.00,9.64498,25.249280,0.000403,25.118274,-1.9862,0.193,9.64548,9.64548
2221.00,9.64528,25.249299,0.000404,25.118310,-1.9863,0.193,9.64430,9.64430
2222.00,9.64527,25.249244,0.000403,25.118225,-1.9864,0.193,9.64389,9.64389
2223.00,9.64555,25.249338,0.000401,25.118242,-1.9864,0.194,9.64331,9.64331
2224.00,9.64546,25.249413,0.000403,25.118187,-1.9862,0.194,9.64375,9.64375
2225.00,9.64536,25.249417,0.000400,25.118164,-1.9860,0.194,9.64432,9.64432
2226.00,9.64523,25.249461,0.000402,25.118191,-1.9859,0.194,9.64556,9.64556
2227.00,9.64542,25.249551,0.000401,25.118274,-1.9857,0.194,9.64574,9.64574
2228.00,9.64556,25.249590,0.000404,25.118313,-1.9854,0.194,9.64600,9.64600
2229.00,9.64540,25.249625,0.000401,25.118315,-1.9854,0.194,9.64605,9.64605
2230.00,9.64571,25.249664,0.000403,25.118283,-1.9853,0.194,9.64430,9.64430
2231.00,9.64557,25.249678,0.000405,25.118284,-1.9851,0.194,9.64268,9.64268
2232.00,9.64499,25.249638,0.000407,25.118235,-1.9848,0.194,9.64225,9.64225
2233.00,9.64465,25.249590,0.000402,25.118203,-1.9846,0.194,9.64189,9.64189
2234.00,9.64413,25.249624,0.000404,25.118180,-1.9842,0.194,9.64215,9.64215
2235.00,9.64388,25.249757,0.000405,25.118246,-1.9839,0.194,9.64367,9.64367
2236.00,9.64401,25.249873,0.000403,25.118250,-1.9837,0.194,9.64414,9.64414
2237.00,9.64407,25.250006,0.000403,25.118261,-1.9835,0.195,9.64384,9.64384
2238.00,9.64410,25.250142,0.000407,25.118271,-1.9835,0.195,9.64334,9.64334
2239.00,9.64398,25.250184,0.000407,25.118291,-1.9835,0.195,9.64262,9.64262
2240.00,9.64415,25.250125,0.000401,25.118226,-1.9833,0.195,9.64191,9.64191
2241.00,9.64391,25.250092,0.000397,25.118256,-1.9831,0.195,9.64189,9.64189
2242.00,9.64365,25.250029,0.000392,25.118225,-1.9829,0.196,9.64300,9.64300
2243.00,9.64349,25.250078,0.000390,25.118278,-1.9827,0.196,9.64421,9.64421
2244.00,9.64346,25.250125,0.000387,25.118310,-1.9826,0.196,9.64492,9.64492
2245.00,9.64299,25.250042,0.000390,25.118236,-1.9825,0.196,9.64588,9.64588
2246.00,9.64289,25.250118,0.000393,25.118210,-1.9826,0.196,9.64603,9.64603
2247.00,9.64324,25.250160,0.000401,25.118230,-1.9825,0.195,9.64595,9.64595
2248.00,9.64354,25.250159,0.000404,25.118239,-1.9825,0.195,9.64643,9.64643
2249.00,9.64403,25.250185,0.000407,25.118283,-1.9824,0.196,9.64740,9.64740
2250.00,9.64418,25.250227,0.000405,25.118268,-1.9822,0.196,9.64671,9.64671
2251.00,9.64423,25.250265,0.000406,25.118305,-1.9820,0.196,9.64692,9.64692
2252.00,9.64485,25.250325,0.000405,25.118324,-1.9819,0.196,9.64598,9.64598
2253.00,9.64484,25.250326,0.000404,25.118237,-1.9817,0.196,9.64455,9.64455
2254.00,9.64462,25.250361,0.000407,25.118306,-1.9815,0.196,9.64295,9.64295
2255.00,9.64446,25.250490,0.000409,25.118468,-1.9815,0.196,9.64379,9.64379
2256.00,9.64477,25.250443,0.000405,25.118385,-1.9814,0.196,9.64424,9.64424
2257.00,9.64522,25.250400,0.000402,25.118323,-1.9812,0.196,9.64630,9.64630
2258.00,9.64549,25.250465,0.000402,25.118369,-1.9809,0.197,9.64853,9.64853
2259.00,9.64537,25.250563,0.000399,25.118302,-1.9807,0.197,9.64957,9.64957
2260.00,9.64528,25.250661,0.000401,25.118255,-1.9805,0.197,9.64983,9.64983
2261.00,9.64546,25.250732,0.000405,25.118236,-1.9804,0.197,9.65015,9.65015
2262.00,9.64557,25.250820,0.000406,25.118317,-1.9805,0.197,9.64904,9.64904
2263.00,9.64466,25.250842,0.000409,25.118333,-1.9805,0.197,9.64734,9.64734
2264.00,9.64466,25.250832,0.000407,25.118333,-1.9805,0.197,9.64653,9.64653
2265.00,9.64591,25.250797,0.000405,25.118373,-1.9805,0.197,9.64575,9.64575
2266.00,9.64881,25.250822,0.000402,25.118440,-1.9804,0.197,9.64412,9.64412
2267.00,9.64894,25.250889,0.000402,25.118439,-1.9803,0.197,9.64348,9.64348
2268.00,9.64881,25.250941,0.000402,25.118385,-1.9801,0.197,9.64386,9.64386
2269.00,9.64801,25.250980,0.000404,25.118384,-1.9799,0.197,9.64502,9.64502
2270.00,9.64725,25.251034,0.000405,25.118369,-1.9796,0.197,9.64586,9.64586
2271.00,9.64684,25.251102,0.000408,25.118405,-1.9792,0.197,9.64688,9.64688
2272.00,9.64686,25.251142,0.000408,25.118421,-1.9789,0.197,9.64733,9.64733
2273.00,9.64698,25.251211,0.000409,25.118452,-1.9787,0.197,9.64691,9.64691
2274.00,9.64699,25.251251,0.000408,25.118406,-1.9784,0.198,9.64492,9.64492
2275.00,9.64627,25.251348,0.000410,25.118375,-1.9783,0.198,9.64336,9.64336
2276.00,9.64585,25.251382,0.000409,25.118299,-1.9781,0.198,9.64282,9.64282
2277.00,9.64536,25.251362,0.000409,25.118195,-1.9780,0.198,9.64284,9.64284
2278.00,9.64559,25.251345,0.000408,25.118214,-1.9779,0.198,9.64326,9.64326
2279.00,9.64521,25.251313,0.000409,25.118168,-1.9780,0.198,9.64532,9.64532
2280.00,9.64453,25.251327,0.000408,25.118178,-1.9780,0.198,9.64611,9.64611
2281.00,9.64463,25.251368,0.000407,25.118210,-1.9780,0.198,9.64589,9.64589
2282.00,9.64491,25.251470,0.000407,25.118299,-1.9779,0.198,9.64591,9.64591
2283.00,9.64511,25.251561,0.000409,25.118326,-1.9777,0.198,9.64586,9.64586
2284.00,9.64550,25.251620,0.000408,25.118405,-1.9774,0.198,9.64472,9.64472
2285.00,9.64513,25.251664,0.000407,25.118431,-1.9772,0.198,9.64442,9.64442
2286.00,9.64477,25.251716,0.000406,25.118449,-1.9770,0.198,9.64465,9.64465
2287.00,9.64466,25.251664,0.000403,25.118389,-1.9770,0.199,9.64447,9.64447
2288.00,9.64461,25.251600,0.000400,25.118267,-1.9769,0.199,9.64453,9.64453
2289.00,9.64447,25.251630,0.000400,25.118279,-1.9770,0.199,9.64549,9.64549
2290.00,9.64436,25.251593,0.000401,25.118258,-1.9770,0.199,9.64690,9.64690
2291.00,9.64463,25.251548,0.000403,25.118202,-1.9769,0.199,9.64811,9.64811
2292.00,9.64519,25.251634,0.000410,25.118244,-1.9768,0.199,9.64787,9.64787
2293.00,9.64543,25.251679,0.000411,25.118344,-1.9766,0.199,9.64779,9.64779
2294.00,9.64593,25.251714,0.000411,25.118363,-1.9765,0.199,9.64733,9.64733
2295.00,9.64601,25.251695,0.000407,25.118353,-1.9762,0.199,9.64651,9.64651
2296.00,9.64610,25.251711,0.000403,25.118379,-1.9761,0.200,9.64582,9.64582
2297.00,9.64590,25.251691,0.000396,25.118323,-1.9761,0.200,9.64622,9.64622
2298.00,9.64603,25.251785,0.000396,25.118322,-1.9761,0.200,9.64605,9.64605
2299.00,9.64623,25.251741,0.000396,25.118201,-1.9759,0.200,9.64543,9.64543
2300.00,9.64619,25.251813,0.000402,25.118181,-1.9756,0.200,9.64564,9.64564
2301.00,9.64618,25.251924,0.000410,25.118203,-1.9753,0.200,9.64617,9.64617
2302.00,9.64622,25.251990,0.000411,25.118269,-1.9748,0.200,9.64623,9.64623
2303.00,9.64629,25.251940,0.000411,25.118196,-1.9744,0.200,9.64717,9.64717
2304.00,9.64650,25.252125,0.000410,25.118282,-1.9743,0.200,9.64827,9.64827
2305.00,9.64678,25.252196,0.000405,25.118275,-1.9743,0.200,9.64769,9.64769
2306.00,9.64666,25.252231,0.000401,25.118280,-1.9743,0.200,9.64595,9.64595
2307.00,9.64615,25.252323,0.000398,25.118278,-1.9742,0.200,9.64225,9.64225
2308.00,9.64624,25.252371,0.000397,25.118352,-1.9740,0.201,9.63791,9.63791
2309.00,9.64626,25.252278,0.000397,25.118289,-1.9738,0.201,9.63538,9.63538
2310.00,9.64631,25.252267,0.000397,25.118338,-1.9735,0.201,9.63430,9.63430
2311.00,9.64727,25.252331,0.000395,25.118378,-1.9732,0.201,9.63496,9.63496
@16,2.0001,4.0, 2310.054 
2312.00,9.64708,25.252363,0.000398,25.118375,-1.9733,0.201,9.63890,9.63890
2313.00,9.64879,25.252449,0.000402,25.118323,-1.9733,0.201,9.64391,9.64391
2314.00,9.64810,25.252528,0.000402,25.118341,-1.9734,0.201,9.64734,9.64734
2315.00,9.64420,25.252509,0.000402,25.118245,-1.9732,0.201,9.65067,9.65067
2316.00,9.64005,25.252539,0.000404,25.118192,-1.9731,0.201,9.65329,9.65329
2317.00,9.62896,25.252594,0.000403,25.118226,-1.9728,0.202,9.65534,9.65534
2318.00,9.62955,25.252638,0.000401,25.118271,-1.9725,0.202,9.65644,9.65644
2319.00,9.63614,25.252647,0.000406,25.118270,-1.9724,0.202,9.65742,9.65742
2320.00,9.63891,25.252740,0.000407,25.118315,-1.9725,0.202,9.65845,9.65845
2321.00,9.64348,25.252746,0.000405,25.118313,-1.9725,0.202,9.66044,9.66044
2322.00,9.64788,25.252708,0.000407,25.118203,-1.9725,0.202,9.66268,9.66268
2323.00,9.65240,25.252797,0.000407,25.118238,-1.9724,0.202,9.66430,9.66430
2324.00,9.65378,25.252911,0.000403,25.118260,-1.9721,0.202,9.66558,9.66558
2325.00,9.65513,25.253009,0.000404,25.118311,-1.9719,0.202,9.66593,9.66593
2326.00,9.65615,25.252989,0.000407,25.118299,-1.9715,0.202,9.66468,9.66468
2327.00,9.65757,25.253034,0.000405,25.118365,-1.9712,0.202,9.66247,9.66247
2328.00,9.65881,25.252956,0.000406,25.118277,-1.9711,0.203,9.66023,9.66023
2329.00,9.65992,25.252934,0.000403,25.118238,-1.9709,0.203,9.65784,9.65784
2330.00,9.66155,25.252931,0.000402,25.118151,-1.9708,0.203,9.65589,9.65589
2331.00,9.66539,25.253046,0.000408,25.118225,-1.9707,0.203,9.65474,9.65474
2332.00,9.66647,25.253026,0.000410,25.118154,-1.9707,0.203,9.65473,9.65473
2333.00,9.66520,25.253083,0.000410,25.118186,-1.9706,0.203,9.65525,9.65525
2334.00,9.66340,25.253141,0.000411,25.118220,-1.9706,0.203,9.65589,9.65589
2335.00,9.66165,25.253201,0.000411,25.118237,-1.9703,0.203,9.65580,9.65580
2336.00,9.66031,25.253184,0.000404,25.118148,-1.9700,0.203,9.65513,9.65513
2337.00,9.65898,25.253245,0.000403,25.118184,-1.9698,0.203,9.65451,9.65451
2338.00,9.65791,25.253341,0.000402,25.118205,-1.9694,0.203,9.65371,9.65371
2339.00,9.65766,25.253399,0.000403,25.118217,-1.9691,0.203,9.65384,9.65384
2340.00,9.65683,25.253457,0.000405,25.118259,-1.9690,0.203,9.65434,9.65434
2341.00,9.65586,25.253466,0.000404,25.118287,-1.9690,0.204,9.65458,9.65458
2342.00,9.65513,25.253539,0.000407,25.118298,-1.9688,0.203,9.65389,9.65389
2343.00,9.65459,25.253574,0.000411,25.118318,-1.9687,0.203,9.65302,9.65302
2344.00,9.65468,25.253644,0.000414,25.118364,-1.9685,0.203,9.65253,9.65253
2345.00,9.65490,25.253627,0.000410,25.118316,-1.9684,0.204,9.65239,9.65239
2346.00,9.65450,25.253690,0.000409,25.118288,-1.9682,0.204,9.65300,9.65300
2347.00,9.65410,25.253778,0.000402,25.118304,-1.9681,0.204,9.65349,9.65349
2348.00,9.65417,25.253784,0.000400,25.118243,-1.9679,0.204,9.65486,9.65486
2349.00,9.65419,25.253779,0.000397,25.118220,-1.9677,0.205,9.65467,9.65467
2350.00,9.65368,25.253854,0.000401,25.118291,-1.9675,0.205,9.65426,9.65426
2351.00,9.65346,25.253913,0.000405,25.118316,-1.9673,0.204,9.65349,9.65349
2352.00,9.65369,25.253875,0.000407,25.118309,-1.9672,0.204,9.65288,9.65288
2353.00,9.65364,25.253909,0.000407,25.118346,-1.9670,0.204,9.65217,9.65217
2354.00,9.65374,25.253945,0.000407,25.118368,-1.9669,0.204,9.65193,9.65193
2355.00,9.65345,25.253906,0.000400,25.118325,-1.9669,0.205,9.65210,9.65210
2356.00,9.65335,25.253871,0.000396,25.118266,-1.9669,0.205,9.65265,9.65265
2357.00,9.65332,25.253900,0.000395,25.118271,-1.9669,0.205,9.65271,9.65271
2358.00,9.65316,25.253898,0.000393,25.118232,-1.9669,0.205,9.65203,9.65203
2359.00,9.65303,25.253900,0.000395,25.118198,-1.9669,0.205,9.65188,9.65188
2360.00,9.65284,25.253920,0.000398,25.118198,-1.9665,0.205,9.65140,9.65140
2361.00,9.65269,25.253981,0.000399,25.118250,-1.9661,0.205,9.65125,9.65125
2362.00,9.65266,25.254007,0.000399,25.118221,-1.9657,0.206,9.65153,9.65153
2363.00,9.65273,25.254097,0.000403,25.118279,-1.9653,0.206,9.65177,9.65177
2364.00,9.65253,25.254119,0.000403,25.118247,-1.9651,0.206,9.65133,9.65133
2365.00,9.65246,25.254173,0.000404,25.118254,-1.9650,0.205,9.65181,9.65181
2366.00,9.65225,25.254236,0.000405,25.118280,-1.9650,0.206,9.65124,9.65124
2367.00,9.65204,25.254269,0.000407,25.118290,-1.9651,0.205,9.65077,9.65077
2368.00,9.65183,25.254251,0.000407,25.118289,-1.9651,0.206,9.65129,9.65129
2369.00,9.65175,25.254305,0.000406,25.118367,-1.9650,0.206,9.65200,9.65200
2370.00,9.65177,25.254348,0.000406,25.118369,-1.9649,0.206,9.65222,9.65222
2371.00,9.65182,25.254384,0.000406,25.118347,-1.9648,0.206,9.65296,9.65296
2372.00,9.65197,25.254482,0.000401,25.118392,-1.9647,0.206,9.65368,9.65368
2373.00,9.65210,25.254553,0.000400,25.118334,-1.9646,0.206,9.65433,9.65433
2374.00,9.65245,25.254613,0.000401,25.118261,-1.9645,0.206,9.65489,9.65489
2375.00,9.65248,25.254611,0.000400,25.118203,-1.9641,0.206,9.65436,9.65436
2376.00,9.65235,25.254622,0.000397,25.118196,-1.9638,0.207,9.65376,9.65376
2377.00,9.65236,25.254518,0.000395,25.118042,-1.9636,0.207,9.65396,9.65396
2378.00,9.65258,25.254522,0.000397,25.118088,-1.9635,0.207,9.65347,9.65347
2379.00,9.65280,25.254534,0.000397,25.118115,-1.9636,0.207,9.65311,9.65311
2380.00,9.65293,25.254591,0.000397,25.118139,-1.9637,0.207,9.65383,9.65383
2381.00,9.65311,25.254648,0.000400,25.118194,-1.9638,0.207,9.65512,9.65512
2382.00,9.65322,25.254783,0.000403,25.118318,-1.9636,0.207,9.65449,9.65449
2383.00,9.65353,25.254829,0.000401,25.118309,-1.9633,0.207,9.65310,9.65310
2384.00,9.65393,25.254855,0.000402,25.118306,-1.9631,0.207,9.65269,9.65269
2385.00,9.65416,25.254960,0.000404,25.118361,-1.9629,0.207,9.65193,9.65193
2386.00,9.65361,25.255046,0.000405,25.118374,-1.9627,0.207,9.65067,9.65067
2387.00,9.65352,25.255097,0.000406,25.118395,-1.9626,0.208,9.65078,9.65078
2388.00,9.65347,25.255161,0.000408,25.118412,-1.9625,0.208,9.65166,9.65166
2389.00,9.65317,25.255217,0.000408,25.118416,-1.9622,0.208,9.65209,9.65209
2390.00,9.65305,25.255133,0.000404,25.118377,-1.9619,0.208,9.65231,9.65231
2391.00,9.65307,25.255139,0.000404,25.118354,-1.9617,0.208,9.65248,9.65248
2392.00,9.65262,25.255198,0.000405,25.118386,-1.9616,0.208,9.65271,9.65271
2393.00,9.65241,25.255152,0.000403,25.118302,-1.9615,0.208,9.65324,9.65324
2394.00,9.65244,25.255195,0.000403,25.118323,-1.9613,0.208,9.65321,9.65321
2395.00,9.65246,25.255300,0.000405,25.118345,-1.9612,0.208,9.65424,9.65424
2396.00,9.65263,25.255212,0.000402,25.118232,-1.9610,0.208,9.65473,9.65473
2397.00,9.65293,25.255178,0.000401,25.118157,-1.9608,0.208,9.65422,9.65422
2398.00,9.65299,25.255252,0.000402,25.118214,-1.9607,0.208,9.65382,9.65382
2399.00,9.65296,25.255186,0.000400,25.118131,-1.9608,0.209,9.65392,9.65392
2400.00,9.65292,25.255244,0.000400,25.118156,-1.9607,0.209,9.65300,9.65300
2401.00,9.65279,25.255328,0.000400,25.118232,-1.9605,0.209,9.65291,9.65291
2402.00,9.65275,25.255352,0.000397,25.118237,-1.9604,0.209,9.65352,9.65352
2403.00,9.65297,25.255383,0.000399,25.118262,-1.9603,0.209,9.65366,9.65366
2404.00,9.65320,25.255468,0.000400,25.118394,-1.9600,0.209,9.65325,9.65325
2405.00,9.65340,25.255409,0.000397,25.118385,-1.9598,0.209,9.65283,9.65283
2406.00,9.65357,25.255429,0.000396,25.118359,-1.9597,0.210,9.65233,9.65233
2407.00,9.65344,25.255443,0.000399,25.118355,-1.9595,0.210,9.65269,9.65269
2408.00,9.65330,25.255413,0.000397,25.118279,-1.9594,0.210,9.65351,9.65351
2409.00,9.65358,25.255457,0.000398,25.118206,-1.9594,0.210,9.65429,9.65429
2410.00,9.65384,25.255511,0.000403,25.118179,-1.9593,0.210,9.65600,9.65600
2411.00,9.65417,25.255535,0.000406,25.118156,-1.9591,0.210,9.65718,9.65718
2412.00,9.65438,25.255648,0.000406,25.118194,-1.9589,0.210,9.65736,9.65736
2413.00,9.65444,25.255772,0.000406,25.118278,-1.9586,0.210,9.65711,9.65711
2414.00,9.65434,25.255796,0.000409,25.118246,-1.9583,0.210,9.65622,9.65622
2415.00,9.65452,25.255893,0.000406,25.118234,-1.9580,0.210,9.65520,9.65520
2416.00,9.65475,25.256003,0.000404,25.118269,-1.9578,0.210,9.65467,9.65467
2417.00,9.65494,25.256032,0.000403,25.118260,-1.9575,0.210,9.65377,9.65377
2418.00,9.65472,25.256096,0.000405,25.118287,-1.9574,0.210,9.65325,9.65325
2419.00,9.65462,25.256146,0.000405,25.118338,-1.9574,0.210,9.65314,9.65314
2420.00,9.65451,25.256123,0.000404,25.118267,-1.9574,0.210,9.65303,9.65303
2421.00,9.65467,25.256120,0.000404,25.118253,-1.9575,0.210,9.65249,9.65249
2422.00,9.65514,25.256100,0.000404,25.118217,-1.9574,0.210,9.65282,9.65282
2423.00,9.65506,25.256077,0.000401,25.118170,-1.9571,0.211,9.65269,9.65269
2424.00,9.65478,25.256024,0.000400,25.118054,-1.9569,0.211,9.65307,9.65307
2425.00,9.65458,25.256043,0.000404,25.118093,-1.9565,0.211,9.65277,9.65277
2426.00,9.65436,25.256140,0.000404,25.118139,-1.9562,0.211,9.65252,9.65252
2427.00,9.65412,25.256160,0.000405,25.118136,-1.9560,0.211,9.65204,9.65204
2428.00,9.65390,25.256201,0.000406,25.118117,-1.9557,0.211,9.65267,9.65267
2429.00,9.65399,25.256259,0.000406,25.118111,-1.9554,0.211,9.65379,9.65379
2430.00,9.65410,25.256319,0.000404,25.118130,-1.9552,0.211,9.65522,9.65522
2431.00,9.65386,25.256328,0.000403,25.118146,-1.9551,0.211,9.65587,9.65587
2432.00,9.65363,25.256423,0.000402,25.118159,-1.9551,0.211,9.65708,9.65708
2433.00,9.65365,25.256520,0.000403,25.118178,-1.9552,0.211,9.65647,9.65647
2434.00,9.65366,25.256581,0.000402,25.118197,-1.9552,0.211,9.65484,9.65484
2435.00,9.65391,25.256631,0.000402,25.118211,-1.9552,0.211,9.65437,9.65437
2436.00,9.65413,25.256626,0.000403,25.118155,-1.9551,0.212,9.65492,9.65492
2437.00,9.65444,25.256652,0.000401,25.118182,-1.9551,0.212,9.65432,9.65432
2438.00,9.65503,25.256644,0.000400,25.118166,-1.9550,0.212,9.65463,9.65463
2439.00,9.65527,25.256689,0.000399,25.118202,-1.9547,0.212,9.65577,9.65577
2440.00,9.65474,25.256747,0.000397,25.118273,-1.9542,0.212,9.65559,9.65559
2441.00,9.65496,25.256849,0.000399,25.118319,-1.9540,0.212,9.65613,9.65613
2442.00,9.65495,25.256887,0.000403,25.118318,-1.9537,0.212,9.65693,9.65693
2443.00,9.65509,25.256842,0.000399,25.118265,-1.9535,0.213,9.65719,9.65719
2444.00,9.65566,25.256863,0.000404,25.118281,-1.9533,0.213,9.65687,9.65687
2445.00,9.65610,25.256864,0.000407,25.118216,-1.9533,0.212,9.65734,9.65734
2446.00,9.65602,25.256832,0.000407,25.118197,-1.9531,0.212,9.65662,9.65662
2447.00,9.65611,25.256821,0.000406,25.118189,-1.9529,0.212,9.65496,9.65496
2448.00,9.65594,25.256871,0.000410,25.118196,-1.9527,0.212,9.65439,9.65439
2449.00,9.65587,25.256962,0.000404,25.118254,-1.9527,0.213,9.65484,9.65484
2450.00,9.65591,25.256962,0.000399,25.118255,-1.9525,0.213,9.65445,9.65445
2451.00,9.65549,25.257023,0.000400,25.118297,-1.9525,0.213,9.65520,9.65520
2452.00,9.65571,25.257033,0.000401,25.118309,-1.9525,0.213,9.65739,9.65739
2453.00,9.65570,25.257055,0.000400,25.118355,-1.9527,0.214,9.65891,9.65891
2454.00,9.65598,25.257085,0.000407,25.118350,-1.9527,0.213,9.65853,9.65853
2455.00,9.65618,25.257155,0.000412,25.118407,-1.9525,0.213,9.65757,9.65757
2456.00,9.65622,25.257087,0.000407,25.118285,-1.9523,0.213,9.65653,9.65653
2457.00,9.65637,25.257181,0.000407,25.118334,-1.9521,0.213,9.65402,9.65402
2458.00,9.65631,25.257252,0.000408,25.118332,-1.9517,0.213,9.65292,9.65292
2459.00,9.65632,25.257192,0.000403,25.118268,-1.9513,0.214,9.65243,9.65243
2460.00,9.65727,25.257203,0.000398,25.118220,-1.9512,0.214,9.65208,9.65208
2461.00,9.65935,25.257316,0.000397,25.118269,-1.9511,0.214,9.65057,9.65057
2462.00,9.66054,25.257293,0.000393,25.118160,-1.9509,0.214,9.65104,9.65104
@17,2.0001,4.0, 2460.097 
2463.00,9.65916,25.257357,0.000395,25.118162,-1.9507,0.214,9.65127,9.65127
2464.00,9.65598,25.257431,0.000391,25.118188,-1.9505,0.215,9.65285,9.65285
2465.00,9.65453,25.257543,0.000396,25.118250,-1.9503,0.215,9.65555,9.65555
2466.00,9.65397,25.257614,0.000399,25.118376,-1.9500,0.215,9.65914,9.65914
2467.00,9.65293,25.257728,0.000400,25.118496,-1.9497,0.215,9.66227,9.66227
2468.00,9.65174,25.257805,0.000399,25.118603,-1.9494,0.215,9.66458,9.66458
2469.00,9.65110,25.257862,0.000402,25.118701,-1.9491,0.215,9.66665,9.66665
2470.00,9.65074,25.257837,0.000401,25.118638,-1.9489,0.215,9.66794,9.66794
2471.00,9.64950,25.257802,0.000397,25.118537,-1.9488,0.215,9.66859,9.66859
2472.00,9.65086,25.257793,0.000398,25.118456,-1.9489,0.215,9.66963,9.66963
2473.00,9.65602,25.257706,0.000396,25.118320,-1.9493,0.215,9.67066,9.67066
2474.00,9.66005,25.257766,0.000398,25.118296,-1.9495,0.216,9.67099,9.67099
2475.00,9.66311,25.257767,0.000398,25.118277,-1.9495,0.216,9.67126,9.67126
2476.00,9.66479,25.257742,0.000401,25.118250,-1.9494,0.216,9.67188,9.67188
2477.00,9.66629,25.257774,0.000400,25.118309,-1.9490,0.216,9.67112,9.67112
2478.00,9.66718,25.257825,0.000401,25.118332,-1.9484,0.216,9.66960,9.66960
2479.00,9.66816,25.257851,0.000397,25.118252,-1.9478,0.216,9.66754,9.66754
2480.00,9.66869,25.257932,0.000396,25.118238,-1.9474,0.216,9.66532,9.66532
2481.00,9.66856,25.258053,0.000399,25.118245,-1.9471,0.216,9.66307,9.66307
2482.00,9.66894,25.258078,0.000399,25.118253,-1.9470,0.216,9.66203,9.66203
2483.00,9.66953,25.258176,0.000401,25.118260,-1.9469,0.216,9.66118,9.66118
2484.00,9.66982,25.258209,0.000403,25.118304,-1.9468,0.216,9.66132,9.66132
2485.00,9.66985,25.258197,0.000401,25.118383,-1.9466,0.216,9.66173,9.66173
2486.00,9.66932,25.258218,0.000399,25.118393,-1.9465,0.217,9.66154,9.66154
2487.00,9.66793,25.258283,0.000404,25.118373,-1.9462,0.217,9.66068,9.66068
2488.00,9.66507,25.258248,0.000402,25.118338,-1.9461,0.217,9.66107,9.66107
2489.00,9.66316,25.258266,0.000399,25.118299,-1.9461,0.217,9.66144,9.66144
2490.00,9.66280,25.258389,0.000402,25.118293,-1.9461,0.217,9.66217,9.66217
2491.00,9.66258,25.258458,0.000404,25.118295,-1.9461,0.217,9.66249,9.66249
2492.00,9.66203,25.258491,0.000397,25.118236,-1.9459,0.217,9.66319,9.66319
2493.00,9.66224,25.258564,0.000397,25.118259,-1.9456,0.217,9.66252,9.66252
2494.00,9.66241,25.258582,0.000401,25.118261,-1.9454,0.217,9.66177,9.66177
2495.00,9.66201,25.258564,0.000401,25.118221,-1.9451,0.217,9.66089,9.66089
2496.00,9.66163,25.258535,0.000399,25.118186,-1.9450,0.218,9.66115,9.66115
2497.00,9.66182,25.258637,0.000404,25.118274,-1.9449,0.218,9.66101,9.66101
2498.00,9.66182,25.258716,0.000408,25.118299,-1.9448,0.218,9.66097,9.66097
2499.00,9.66169,25.258826,0.000407,25.118380,-1.9448,0.218,9.66062,9.66062
2500.00,9.66171,25.258933,0.000407,25.118447,-1.9449,0.218,9.65981,9.65981
2501.00,9.66151,25.259007,0.000409,25.118528,-1.9450,0.218,9.65881,9.65881
2502.00,9.66120,25.259003,0.000405,25.118500,-1.9449,0.218,9.65895,9.65895
2503.00,9.66086,25.258937,0.000401,25.118421,-1.9447,0.218,9.65938,9.65938
2504.00,9.66091,25.258921,0.000399,25.118306,-1.9445,0.218,9.66001,9.66001
2505.00,9.66102,25.258948,0.000399,25.118254,-1.9442,0.218,9.66132,9.66132
2506.00,9.66111,25.259002,0.000401,25.118205,-1.9440,0.218,9.66209,9.66209
2507.00,9.66119,25.259013,0.000403,25.118138,-1.9438,0.218,9.66222,9.66222
2508.00,9.66097,25.259146,0.000407,25.118202,-1.9436,0.218,9.66204,9.66204
2509.00,9.66093,25.259211,0.000407,25.118306,-1.9434,0.218,9.66182,9.66182
2510.00,9.66080,25.259202,0.000407,25.118305,-1.9431,0.218,9.66112,9.66112
2511.00,9.66077,25.259273,0.000406,25.118371,-1.9428,0.219,9.66101,9.66101
2512.00,9.66076,25.259346,0.000406,25.118490,-1.9426,0.219,9.66082,9.66082
2513.00,9.66080,25.259358,0.000408,25.118480,-1.9424,0.219,9.66194,9.66194
2514.00,9.66097,25.259337,0.000409,25.118413,-1.9422,0.219,9.66161,9.66161
2515.00,9.66108,25.259308,0.000408,25.118359,-1.9420,0.219,9.66232,9.66232
2516.00,9.66113,25.259189,0.000406,25.118247,-1.9420,0.219,9.66239,9.66239
2517.00,9.66093,25.259184,0.000408,25.118195,-1.9420,0.219,9.66170,9.66170
2518.00,9.66104,25.259215,0.000405,25.118211,-1.9421,0.219,9.66116,9.66116
2519.00,9.66126,25.259317,0.000406,25.118230,-1.9422,0.219,9.66130,9.66130
2520.00,9.66166,25.259390,0.000408,25.118300,-1.9421,0.219,9.66141,9.66141
2521.00,9.66173,25.259585,0.000408,25.118440,-1.9419,0.219,9.66241,9.66241
2522.00,9.66157,25.259596,0.000403,25.118422,-1.9416,0.219,9.66431,9.66431
2523.00,9.66182,25.259618,0.000402,25.118423,-1.9411,0.220,9.66380,9.66380
2524.00,9.66225,25.259589,0.000398,25.118393,-1.9409,0.220,9.66289,9.66289
2525.00,9.66231,25.259661,0.000398,25.118364,-1.9407,0.220,9.66137,9.66137
2526.00,9.66253,25.259669,0.000397,25.118288,-1.9405,0.220,9.66058,9.66058
2527.00,9.66283,25.259711,0.000395,25.118307,-1.9404,0.220,9.65958,9.65958
2528.00,9.66282,25.259687,0.000398,25.118259,-1.9404,0.220,9.65987,9.65987
2529.00,9.66304,25.259718,0.000401,25.118287,-1.9405,0.220,9.66120,9.66120
2530.00,9.66398,25.259723,0.000402,25.118276,-1.9406,0.220,9.66194,9.66194
2531.00,9.66541,25.259694,0.000403,25.118204,-1.9405,0.220,9.66099,9.66099
2532.00,9.66624,25.259727,0.000406,25.118140,-1.9403,0.220,9.66040,9.66040
2533.00,9.66096,25.259860,0.000409,25.118191,-1.9399,0.220,9.65990,9.65990
2534.00,9.65648,25.259974,0.000407,25.118229,-1.9395,0.220,9.66031,9.66031
2535.00,9.65833,25.260057,0.000402,25.118271,-1.9393,0.220,9.66102,9.66102
2536.00,9.65985,25.260142,0.000399,25.118301,-1.9391,0.221,9.66245,9.66245
2537.00,9.66011,25.260210,0.000396,25.118342,-1.9389,0.221,9.66334,9.66334
2538.00,9.65986,25.260175,0.000394,25.118309,-1.9389,0.221,9.66387,9.66387
2539.00,9.66028,25.260149,0.000395,25.118261,-1.9386,0.221,9.66334,9.66334
2540.00,9.66090,25.260176,0.000400,25.118286,-1.9384,0.221,9.66244,9.66244
2541.00,9.66127,25.260161,0.000404,25.118299,-1.9380,0.221,9.66069,9.66069
2542.00,9.66190,25.260164,0.000407,25.118275,-1.9380,0.221,9.65963,9.65963
2543.00,9.66193,25.260318,0.000404,25.118367,-1.9379,0.221,9.66023,9.66023
2544.00,9.66147,25.260324,0.000406,25.118312,-1.9377,0.221,9.66067,9.66067
2545.00,9.66128,25.260325,0.000404,25.118266,-1.9375,0.221,9.66183,9.66183
2546.00,9.66148,25.260397,0.000403,25.118267,-1.9376,0.222,9.66297,9.66297
2547.00,9.66146,25.260451,0.000401,25.118224,-1.9375,0.222,9.66383,9.66383
2548.00,9.66178,25.260443,0.000403,25.118150,-1.9373,0.222,9.66269,9.66269
2549.00,9.66221,25.260496,0.000400,25.118139,-1.9373,0.222,9.66196,9.66196
2550.00,9.66211,25.260543,0.000402,25.118126,-1.9373,0.222,9.66087,9.66087
2551.00,9.66157,25.260600,0.000404,25.118132,-1.9371,0.222,9.66132,9.66132
2552.00,9.66121,25.260594,0.000402,25.118135,-1.9370,0.222,9.66162,9.66162
2553.00,9.66153,25.260593,0.000400,25.118114,-1.9369,0.222,9.66199,9.66199
2554.00,9.66155,25.260732,0.000399,25.118191,-1.9370,0.222,9.66203,9.66203
2555.00,9.66126,25.260771,0.000396,25.118151,-1.9368,0.222,9.66255,9.66255
2556.00,9.66156,25.260779,0.000398,25.118145,-1.9366,0.223,9.66173,9.66173
2557.00,9.66163,25.260893,0.000401,25.118250,-1.9362,0.223,9.66134,9.66134
2558.00,9.66156,25.260890,0.000402,25.118248,-1.9356,0.223,9.66185,9.66185
2559.00,9.66177,25.260815,0.000403,25.118214,-1.9351,0.223,9.66292,9.66292
2560.00,9.66219,25.260795,0.000405,25.118219,-1.9348,0.223,9.66228,9.66228
2561.00,9.66219,25.260765,0.000401,25.118168,-1.9346,0.223,9.66268,9.66268
2562.00,9.66227,25.260801,0.000402,25.118127,-1.9345,0.223,9.66269,9.66269
2563.00,9.66210,25.260897,0.000402,25.118147,-1.9343,0.223,9.66305,9.66305
2564.00,9.66227,25.260951,0.000401,25.118143,-1.9343,0.223,9.66307,9.66307
2565.00,9.66225,25.261037,0.000403,25.118176,-1.9342,0.223,9.66438,9.66438
2566.00,9.66235,25.261141,0.000403,25.118244,-1.9339,0.223,9.66469,9.66469
2567.00,9.66270,25.261178,0.000403,25.118302,-1.9339,0.224,9.66403,9.66403
2568.00,9.66301,25.261149,0.000405,25.118254,-1.9339,0.224,9.66260,9.66260
2569.00,9.66298,25.261173,0.000407,25.118296,-1.9337,0.224,9.66141,9.66141
2570.00,9.66286,25.261193,0.000404,25.118315,-1.9336,0.224,9.66063,9.66063
2571.00,9.66312,25.261209,0.000405,25.118294,-1.9334,0.224,9.66112,9.66112
2572.00,9.66314,25.261215,0.000402,25.118264,-1.9332,0.224,9.66124,9.66124
2573.00,9.66264,25.261255,0.000404,25.118268,-1.9331,0.224,9.66153,9.66153
2574.00,9.66253,25.261275,0.000404,25.118212,-1.9329,0.224,9.66212,9.66212
2575.00,9.66228,25.261292,0.000402,25.118181,-1.9327,0.224,9.66233,9.66233
2576.00,9.66261,25.261286,0.000404,25.118190,-1.9326,0.224,9.66216,9.66216
2577.00,9.66279,25.261203,0.000405,25.118067,-1.9323,0.224,9.66288,9.66288
2578.00,9.66248,25.261266,0.000403,25.118152,-1.9321,0.224,9.66308,9.66308
2579.00,9.66213,25.261265,0.000402,25.118147,-1.9321,0.224,9.66252,9.66252
2580.00,9.66208,25.261293,0.000403,25.118120,-1.9319,0.224,9.66222,9.66222
2581.00,9.66229,25.261416,0.000404,25.118196,-1.9318,0.225,9.66126,9.66126
2582.00,9.66208,25.261498,0.000407,25.118257,-1.9317,0.225,9.66014,9.66014
2583.00,9.66187,25.261519,0.000408,25.118233,-1.9317,0.225,9.65958,9.65958
2584.00,9.66150,25.261627,0.000411,25.118314,-1.9316,0.225,9.65988,9.65988
2585.00,9.66119,25.261709,0.000416,25.118385,-1.9314,0.224,9.65975,9.65975
2586.00,9.66119,25.261667,0.000410,25.118302,-1.9314,0.225,9.66004,9.66004
2587.00,9.66144,25.261762,0.000406,25.118312,-1.9312,0.225,9.66032,9.66032
2588.00,9.66151,25.261754,0.000406,25.118240,-1.9309,0.225,9.66013,9.66013
2589.00,9.66130,25.261782,0.000404,25.118170,-1.9307,0.225,9.65990,9.65990
2590.00,9.66115,25.261866,0.000402,25.118166,-1.9307,0.225,9.66043,9.66043
2591.00,9.66094,25.261960,0.000404,25.118185,-1.9306,0.225,9.66067,9.66067
2592.00,9.66096,25.261990,0.000407,25.118229,-1.9307,0.225,9.66002,9.66002
2593.00,9.66079,25.262094,0.000409,25.118308,-1.9307,0.225,9.66023,9.66023
2594.00,9.66066,25.262153,0.000410,25.118335,-1.9306,0.225,9.66037,9.66037
2595.00,9.66063,25.262159,0.000409,25.118281,-1.9303,0.225,9.66021,9.66021
2596.00,9.66043,25.262223,0.000409,25.118296,-1.9298,0.225,9.66054,9.66054
2597.00,9.66035,25.262262,0.000407,25.118274,-1.9292,0.226,9.66299,9.66299
2598.00,9.66032,25.262278,0.000402,25.118238,-1.9287,0.226,9.66466,9.66466
2599.00,9.66038,25.262269,0.000402,25.118230,-1.9284,0.226,9.66515,9.66515
2600.00,9.66082,25.262243,0.000402,25.118198,-1.9282,0.226,9.66544,9.66544
2601.00,9.66132,25.262202,0.000403,25.118212,-1.9280,0.226,9.66571,9.66571
2602.00,9.66166,25.262115,0.000402,25.118174,-1.9280,0.226,9.66449,9.66449
2603.00,9.66202,25.262115,0.000405,25.118172,-1.9281,0.226,9.66380,9.66380
2604.00,9.66267,25.262194,0.000403,25.118189,-1.9281,0.226,9.66392,9.66392
2605.00,9.66276,25.262283,0.000406,25.118253,-1.9280,0.226,9.66265,9.66265
2606.00,9.66302,25.262363,0.000405,25.118193,-1.9282,0.226,9.66075,9.66075
2607.00,9.66313,25.262492,0.000406,25.118226,-1.9282,0.226,9.65959,9.65959
2608.00,9.66415,25.262537,0.000403,25.118231,-1.9280,0.227,9.65906,9.65906
2609.00,9.66494,25.262516,0.000402,25.118249,-1.9278,0.227,9.65940,9.65940
2610.00,9.66475,25.262501,0.000400,25.118267,-1.9275,0.227,9.65907,9.65907
2611.00,9.66405,25.262518,0.000403,25.118334,-1.9272,0.227,9.65827,9.65827
2612.00,9.66354,25.262560,0.000400,25.118361,-1.9269,0.227,9.65825,9.65825
@18,2.0001,4.0, 2610.044 
2613.00,9.66410,25.262565,0.000400,25.118333,-1.9267,0.227,9.65822,9.65822
2614.00,9.66178,25.262632,0.000398,25.118306,-1.9264,0.228,9.65777,9.65777
2615.00,9.65989,25.262585,0.000397,25.118222,-1.9264,0.228,9.66001,9.66001
2616.00,9.66048,25.262581,0.000396,25.118159,-1.9263,0.228,9.66403,9.66403
2617.00,9.65956,25.262626,0.000398,25.118164,-1.9261,0.228,9.66797,9.66797
2618.00,9.66035,25.262715,0.000400,25.118293,-1.9257,0.228,9.67104,9.67104
2619.00,9.66295,25.262714,0.000404,25.118296,-1.9254,0.228,9.67386,9.67386
2620.00,9.65635,25.262819,0.000402,25.118386,-1.9252,0.228,9.67508,9.67508
2621.00,9.65306,25.262857,0.000403,25.118396,-1.9252,0.228,9.67599,9.67599
2622.00,9.65670,25.262863,0.000404,25.118332,-1.9252,0.228,9.67592,9.67592
2623.00,9.66077,25.262902,0.000407,25.118301,-1.9254,0.228,9.67644,9.67644
2624.00,9.66338,25.262915,0.000406,25.118336,-1.9255,0.228,9.67677,9.67677
2625.00,9.66755,25.262929,0.000408,25.118358,-1.9257,0.228,9.67777,9.67777
2626.00,9.67222,25.262994,0.000412,25.118439,-1.9255,0.228,9.67772,9.67772
2627.00,9.67495,25.263040,0.000412,25.118495,-1.9255,0.228,9.67718,9.67718
2628.00,9.67542,25.263033,0.000407,25.118458,-1.9252,0.229,9.67633,9.67633
2629.00,9.67559,25.263084,0.000407,25.118412,-1.9249,0.229,9.67515,9.67515
2630.00,9.67621,25.263153,0.000406,25.118399,-1.9244,0.229,9.67436,9.67436
2631.00,9.67650,25.263190,0.000404,25.118337,-1.9241,0.229,9.67456,9.67456
2632.00,9.67612,25.263212,0.000404,25.118301,-1.9238,0.229,9.67470,9.67470
2633.00,9.67585,25.263266,0.000408,25.118274,-1.9236,0.229,9.67456,9.67456
2634.00,9.67602,25.263318,0.000407,25.118302,-1.9235,0.229,9.67491,9.67491
2635.00,9.67606,25.263309,0.000405,25.118249,-1.9232,0.229,9.67483,9.67483
2636.00,9.67592,25.263307,0.000407,25.118268,-1.9228,0.229,9.67391,9.67391
2637.00,9.67569,25.263377,0.000407,25.118313,-1.9226,0.229,9.67296,9.67296
2638.00,9.67546,25.263400,0.000403,25.118332,-1.9225,0.229,9.67134,9.67134
2639.00,9.67478,25.263430,0.000403,25.118301,-1.9223,0.229,9.66957,9.66957
2640.00,9.67437,25.263497,0.000406,25.118308,-1.9222,0.229,9.66807,9.66807
2641.00,9.67400,25.263629,0.000406,25.118347,-1.9223,0.230,9.66756,9.66756
2642.00,9.67330,25.263642,0.000405,25.118354,-1.9223,0.230,9.66794,9.66794
2643.00,9.67291,25.263670,0.000406,25.118305,-1.9222,0.230,9.66856,9.66856
2644.00,9.67273,25.263717,0.000408,25.118327,-1.9223,0.230,9.66919,9.66919
2645.00,9.67199,25.263722,0.000404,25.118319,-1.9223,0.230,9.67030,9.67030
2646.00,9.67109,25.263684,0.000399,25.118263,-1.9222,0.230,9.67087,9.67087
2647.00,9.66952,25.263721,0.000399,25.118208,-1.9221,0.230,9.67100,9.67100
2648.00,9.66901,25.263822,0.000399,25.118239,-1.9219,0.230,9.67165,9.67165
2649.00,9.66926,25.263850,0.000398,25.118247,-1.9217,0.231,9.67236,9.67236
2650.00,9.66945,25.263963,0.000401,25.118306,-1.9215,0.231,9.67221,9.67221
2651.00,9.66993,25.264045,0.000406,25.118374,-1.9212,0.231,9.67176,9.67176
2652.00,9.67024,25.264094,0.000402,25.118375,-1.9210,0.231,9.67131,9.67131
2653.00,9.67040,25.264097,0.000404,25.118377,-1.9206,0.231,9.67130,9.67130
2654.00,9.67018,25.264157,0.000408,25.118419,-1.9205,0.231,9.67053,9.67053
2655.00,9.67009,25.264187,0.000409,25.118423,-1.9204,0.231,9.67021,9.67021
2656.00,9.67006,25.264259,0.000408,25.118373,-1.9204,0.231,9.67015,9.67015
2657.00,9.67014,25.264299,0.000412,25.118374,-1.9203,0.231,9.67046,9.67046
2658.00,9.67022,25.264372,0.000411,25.118410,-1.9202,0.231,9.66977,9.66977
2659.00,9.67039,25.264403,0.000411,25.118384,-1.9199,0.231,9.66980,9.66980
2660.00,9.67066,25.264390,0.000410,25.118308,-1.9194,0.231,9.67022,9.67022
2661.00,9.67077,25.264371,0.000409,25.118301,-1.9191,0.231,9.67019,9.67019
2662.00,9.67063,25.264386,0.000405,25.118285,-1.9190,0.231,9.66943,9.66943
2663.00,9.67056,25.264409,0.000405,25.118271,-1.9189,0.232,9.66982,9.66982
2664.00,9.67080,25.264446,0.000403,25.118277,-1.9188,0.232,9.67098,9.67098
2665.00,9.67100,25.264506,0.000402,25.118379,-1.9188,0.232,9.67181,9.67181
2666.00,9.67088,25.264505,0.000402,25.118340,-1.9187,0.232,9.67298,9.67298
2667.00,9.67073,25.264525,0.000408,25.118362,-1.9184,0.232,9.67462,9.67462
2668.00,9.67059,25.264550,0.000408,25.118365,-1.9181,0.232,9.67512,9.67512
2669.00,9.67061,25.264646,0.000414,25.118408,-1.9180,0.232,9.67522,9.67522
2670.00,9.67075,25.264748,0.000417,25.118401,-1.9180,0.232,9.67402,9.67402
2671.00,9.67079,25.264808,0.000420,25.118456,-1.9180,0.232,9.67284,9.67284
2672.00,9.67131,25.264762,0.000419,25.118428,-1.9183,0.232,9.67248,9.67248
2673.00,9.67151,25.264767,0.000419,25.118392,-1.9184,0.232,9.67208,9.67208
2674.00,9.67303,25.264719,0.000411,25.118273,-1.9181,0.232,9.67038,9.67038
2675.00,9.67351,25.264697,0.000408,25.118248,-1.9179,0.233,9.66908,9.66908
2676.00,9.67336,25.264663,0.000402,25.118150,-1.9179,0.233,9.66847,9.66847
2677.00,9.67301,25.264737,0.000401,25.118178,-1.9176,0.233,9.66677,9.66677
2678.00,9.67248,25.264648,0.000399,25.118152,-1.9175,0.233,9.66574,9.66574
2679.00,9.67257,25.264654,0.000401,25.118213,-1.9174,0.233,9.66569,9.66569
2680.00,9.67220,25.264598,0.000403,25.118142,-1.9172,0.233,9.66658,9.66658
2681.00,9.67123,25.264633,0.000406,25.118224,-1.9169,0.233,9.66747,9.66747
2682.00,9.67026,25.264666,0.000405,25.118252,-1.9166,0.233,9.66881,9.66881
2683.00,9.66961,25.264826,0.000406,25.118323,-1.9162,0.233,9.67023,9.67023
2684.00,9.66817,25.264890,0.000409,25.118358,-1.9159,0.233,9.67040,9.67040
2685.00,9.66740,25.264982,0.000410,25.118454,-1.9156,0.233,9.66997,9.66997
2686.00,9.66731,25.264962,0.000411,25.118386,-1.9153,0.233,9.66940,9.66940
2687.00,9.66805,25.264994,0.000414,25.118382,-1.9149,0.233,9.66898,9.66898
2688.00,9.66849,25.264956,0.000413,25.118367,-1.9148,0.233,9.66863,9.66863
2689.00,9.66800,25.264931,0.000409,25.118332,-1.9147,0.233,9.66965,9.66965
2690.00,9.66797,25.264958,0.000406,25.118279,-1.9147,0.234,9.67134,9.67134
2691.00,9.66815,25.265053,0.000409,25.118346,-1.9148,0.234,9.67195,9.67195
2692.00,9.66854,25.265124,0.000408,25.118340,-1.9147,0.234,9.67106,9.67106
2693.00,9.66908,25.265217,0.000407,25.118371,-1.9146,0.234,9.66998,9.66998
2694.00,9.66975,25.265366,0.000411,25.118419,-1.9144,0.234,9.66941,9.66941
2695.00,9.67015,25.265377,0.000413,25.118355,-1.9142,0.234,9.66857,9.66857
2696.00,9.66971,25.265353,0.000407,25.118279,-1.9140,0.234,9.66754,9.66754
2697.00,9.66987,25.265361,0.000405,25.118239,-1.9140,0.234,9.66807,9.66807
2698.00,9.66961,25.265381,0.000407,25.118174,-1.9140,0.234,9.66870,9.66870
2699.00,9.66945,25.265356,0.000408,25.118105,-1.9139,0.234,9.66888,9.66888
2700.00,9.67000,25.265316,0.000405,25.118081,-1.9136,0.234,9.66894,9.66894
2701.00,9.66987,25.265393,0.000406,25.118110,-1.9134,0.234,9.66951,9.66951
2702.00,9.66957,25.265432,0.000405,25.118127,-1.9133,0.235,9.66964,9.66964
2703.00,9.66923,25.265468,0.000405,25.118190,-1.9131,0.235,9.66893,9.66893
2704.00,9.66912,25.265434,0.000403,25.118194,-1.9128,0.235,9.66766,9.66766
2705.00,9.66932,25.265538,0.000404,25.118259,-1.9126,0.235,9.66735,9.66735
2706.00,9.66920,25.265636,0.000404,25.118354,-1.9125,0.235,9.66731,9.66731
2707.00,9.66874,25.265739,0.000408,25.118368,-1.9122,0.235,9.66784,9.66784
2708.00,9.66881,25.265820,0.000408,25.118355,-1.9121,0.235,9.66887,9.66887
2709.00,9.66863,25.265928,0.000406,25.118379,-1.9120,0.235,9.67033,9.67033
2710.00,9.66850,25.266078,0.000411,25.118437,-1.9118,0.235,9.67094,9.67094
2711.00,9.66868,25.266126,0.000412,25.118415,-1.9116,0.235,9.67101,9.67101
2712.00,9.66867,25.266092,0.000410,25.118400,-1.9115,0.235,9.67090,9.67090
2713.00,9.66900,25.266031,0.000405,25.118265,-1.9112,0.235,9.67032,9.67032
2714.00,9.66929,25.266035,0.000406,25.118215,-1.9110,0.235,9.67003,9.67003
2715.00,9.66936,25.266002,0.000403,25.118135,-1.9108,0.236,9.66957,9.66957
2716.00,9.66937,25.265991,0.000404,25.118110,-1.9106,0.236,9.66988,9.66988
2717.00,9.66934,25.265948,0.000403,25.118102,-1.9104,0.236,9.67027,9.67027
2718.00,9.66950,25.266077,0.000410,25.118263,-1.9101,0.236,9.67158,9.67158
2719.00,9.66986,25.266065,0.000410,25.118243,-1.9098,0.236,9.67165,9.67165
2720.00,9.66990,25.266048,0.000409,25.118251,-1.9097,0.236,9.67160,9.67160
2721.00,9.66999,25.266070,0.000409,25.118223,-1.9097,0.236,9.67135,9.67135
2722.00,9.67010,25.266224,0.000410,25.118292,-1.9095,0.236,9.67011,9.67011
2723.00,9.66997,25.266178,0.000406,25.118229,-1.9094,0.236,9.66906,9.66906
2724.00,9.67030,25.266225,0.000408,25.118239,-1.9092,0.236,9.66909,9.66909
2725.00,9.67039,25.266256,0.000407,25.118253,-1.9091,0.237,9.66876,9.66876
2726.00,9.67034,25.266264,0.000407,25.118224,-1.9089,0.237,9.66900,9.66900
2727.00,9.67023,25.266305,0.000410,25.118194,-1.9088,0.237,9.67036,9.67036
2728.00,9.67021,25.266440,0.000413,25.118237,-1.9086,0.237,9.67020,9.67020
2729.00,9.67021,25.266576,0.000412,25.118314,-1.9084,0.237,9.67032,9.67032
2730.00,9.67017,25.266663,0.000415,25.118307,-1.9083,0.237,9.67095,9.67095
2731.00,9.67025,25.266725,0.000414,25.118354,-1.9081,0.237,9.67116,9.67116
2732.00,9.67041,25.266667,0.000411,25.118316,-1.9078,0.237,9.67116,9.67116
2733.00,9.67055,25.266665,0.000411,25.118321,-1.9077,0.237,9.67181,9.67181
2734.00,9.67061,25.266580,0.000412,25.118266,-1.9075,0.237,9.67136,9.67136
2735.00,9.67061,25.266591,0.000412,25.118279,-1.9072,0.237,9.67083,9.67083
2736.00,9.67051,25.266658,0.000412,25.118297,-1.9073,0.237,9.67015,9.67015
2737.00,9.67042,25.266805,0.000416,25.118350,-1.9074,0.237,9.67010,9.67010
2738.00,9.67036,25.266867,0.000418,25.118351,-1.9074,0.237,9.66991,9.66991
2739.00,9.67020,25.267007,0.000419,25.118400,-1.9073,0.237,9.67000,9.67000
2740.00,9.67026,25.267025,0.000417,25.118488,-1.9071,0.238,9.67102,9.67102
2741.00,9.67046,25.267081,0.000421,25.118573,-1.9066,0.238,9.67211,9.67211
2742.00,9.67081,25.267059,0.000419,25.118553,-1.9062,0.238,9.67175,9.67175
2743.00,9.67099,25.267071,0.000415,25.118522,-1.9059,0.238,9.67113,9.67113
2744.00,9.67114,25.267082,0.000415,25.118516,-1.9057,0.238,9.67117,9.67117
2745.00,9.67095,25.267110,0.000416,25.118441,-1.9056,0.238,9.67007,9.67007
2746.00,9.67068,25.267137,0.000412,25.118396,-1.9054,0.238,9.66826,9.66826
2747.00,9.67032,25.267127,0.000411,25.118347,-1.9052,0.238,9.66770,9.66770
2748.00,9.67032,25.267040,0.000410,25.118277,-1.9051,0.238,9.66858,9.66858
2749.00,9.67015,25.267098,0.000409,25.118263,-1.9049,0.238,9.66932,9.66932
2750.00,9.66987,25.267122,0.000408,25.118255,-1.9049,0.238,9.67010,9.67010
2751.00,9.66998,25.267181,0.000405,25.118201,-1.9049,0.239,9.67058,9.67058
2752.00,9.66993,25.267257,0.000402,25.118209,-1.9049,0.239,9.67039,9.67039
2753.00,9.67009,25.267443,0.000403,25.118289,-1.9049,0.239,9.67064,9.67064
2754.00,9.67030,25.267473,0.000401,25.118309,-1.9048,0.239,9.66927,9.66927
2755.00,9.67021,25.267452,0.000400,25.118261,-1.9047,0.239,9.66700,9.66700
2756.00,9.66980,25.267444,0.000403,25.118311,-1.9045,0.239,9.66602,9.66602
2757.00,9.66942,25.267532,0.000407,25.118439,-1.9042,0.239,9.66593,9.66593
2758.00,9.66939,25.267550,0.000408,25.118481,-1.9040,0.239,9.66590,9.66590
2759.00,9.66946,25.267565,0.000406,25.118510,-1.9038,0.239,9.66723,9.66723
2760.00,9.67030,25.267669,0.000407,25.118549,-1.9037,0.240,9.66937,9.66937
2761.00,9.66949,25.267613,0.000403,25.118453,-1.9039,0.240,9.67071,9.67071
2762.00,9.66859,25.267594,0.000402,25.118375,-1.9040,0.240,9.67076,9.67076
@19,2.0001,4.0, 2760.088 
2763.00,9.67161,25.267497,0.000399,25.118266,-1.9040,0.240,9.66987,9.66987
2764.00,9.66635,25.267458,0.000399,25.118185,-1.9038,0.240,9.66944,9.66944
2765.00,9.66209,25.267467,0.000398,25.118227,-1.9036,0.240,9.67019,9.67019
2766.00,9.66249,25.267509,0.000399,25.118266,-1.9031,0.240,9.67261,9.67261
2767.00,9.66696,25.267497,0.000398,25.118256,-1.9028,0.241,9.67609,9.67609
2768.00,9.67141,25.267577,0.000401,25.118277,-1.9024,0.241,9.67982,9.67982
2769.00,9.67139,25.267636,0.000400,25.118303,-1.9022,0.241,9.68262,9.68262
2770.00,9.67027,25.267745,0.000405,25.118339,-1.9019,0.241,9.68535,9.68535
2771.00,9.67013,25.267804,0.000408,25.118373,-1.9016,0.241,9.68714,9.68714
2772.00,9.66911,25.267825,0.000409,25.118393,-1.9013,0.241,9.68791,9.68791
2773.00,9.66848,25.267883,0.000409,25.118425,-1.9012,0.241,9.68818,9.68818
2774.00,9.67140,25.267875,0.000411,25.118377,-1.9011,0.241,9.68845,9.68845
2775.00,9.67514,25.267834,0.000408,25.118322,-1.9009,0.241,9.68754,9.68754
2776.00,9.68156,25.267898,0.000406,25.118301,-1.9009,0.241,9.68645,9.68645
2777.00,9.68457,25.268013,0.000406,25.118339,-1.9008,0.241,9.68529,9.68529
2778.00,9.68569,25.267954,0.000401,25.118278,-1.9008,0.241,9.68424,9.68424
2779.00,9.68699,25.268043,0.000403,25.118330,-1.9007,0.242,9.68322,9.68322
2780.00,9.68735,25.268040,0.000403,25.118281,-1.9006,0.242,9.68288,9.68288
2781.00,9.68697,25.268014,0.000405,25.118270,-1.9005,0.241,9.68217,9.68217
2782.00,9.68638,25.267933,0.000408,25.118184,-1.9004,0.241,9.68143,9.68143
2783.00,9.68573,25.268077,0.000409,25.118249,-1.9001,0.242,9.68136,9.68136
2784.00,9.68517,25.268107,0.000409,25.118245,-1.8998,0.242,9.68215,9.68215
2785.00,9.68480,25.268208,0.000410,25.118312,-1.8996,0.242,9.68215,9.68215
2786.00,9.68469,25.268239,0.000406,25.118317,-1.8992,0.242,9.68250,9.68250
2787.00,9.68450,25.268378,0.000406,25.118362,-1.8989,0.242,9.68319,9.68319
2788.00,9.68439,25.268364,0.000410,25.118354,-1.8986,0.242,9.68272,9.68272
2789.00,9.68411,25.268448,0.000409,25.118415,-1.8985,0.242,9.68178,9.68178
2790.00,9.68353,25.268525,0.000409,25.118418,-1.8985,0.242,9.68090,9.68090
2791.00,9.68301,25.268649,0.000412,25.118407,-1.8986,0.243,9.67959,9.67959
2792.00,9.68236,25.268694,0.000411,25.118414,-1.8986,0.243,9.67922,9.67922
2793.00,9.68182,25.268788,0.000411,25.118417,-1.8985,0.243,9.67936,9.67936
2794.00,9.68152,25.268725,0.000408,25.118257,-1.8983,0.243,9.67994,9.67994
2795.00,9.68144,25.268654,0.000408,25.118133,-1.8980,0.243,9.68000,9.68000
2796.00,9.68137,25.268651,0.000408,25.118100,-1.8978,0.243,9.68003,9.68003
2797.00,9.68107,25.268629,0.000406,25.118037,-1.8976,0.243,9.67931,9.67931
2798.00,9.68088,25.268617,0.000403,25.118029,-1.8975,0.243,9.67814,9.67814
2799.00,9.68066,25.268711,0.000407,25.118203,-1.8974,0.244,9.67749,9.67749
2800.00,9.68055,25.268901,0.000409,25.118356,-1.8972,0.244,9.67779,9.67779
2801.00,9.68012,25.268958,0.000412,25.118459,-1.8970,0.244,9.67840,9.67840
2802.00,9.67952,25.269020,0.000415,25.118550,-1.8970,0.243,9.67840,9.67840
2803.00,9.67905,25.269070,0.000420,25.118577,-1.8970,0.243,9.67941,9.67941
2804.00,9.67914,25.269075,0.000420,25.118505,-1.8969,0.243,9.67898,9.67898
2805.00,9.67899,25.269021,0.000416,25.118462,-1.8967,0.243,9.67907,9.67907
2806.00,9.67879,25.269035,0.000412,25.118361,-1.8965,0.244,9.68046,9.68046
2807.00,9.67880,25.269134,0.000410,25.118355,-1.8961,0.244,9.68228,9.68228
2808.00,9.67911,25.269132,0.000405,25.118273,-1.8957,0.244,9.68244,9.68244
2809.00,9.67964,25.269204,0.000405,25.118292,-1.8954,0.244,9.68325,9.68325
2810.00,9.68005,25.269271,0.000408,25.118286,-1.8953,0.244,9.68286,9.68286
2811.00,9.67986,25.269379,0.000411,25.118329,-1.8952,0.244,9.68148,9.68148
2812.00,9.67994,25.269286,0.000413,25.118254,-1.8952,0.244,9.68039,9.68039
2813.00,9.68060,25.269337,0.000416,25.118324,-1.8950,0.244,9.68008,9.68008
2814.00,9.68109,25.269322,0.000414,25.118294,-1.8950,0.244,9.67916,9.67916
2815.00,9.68164,25.269330,0.000414,25.118295,-1.8948,0.244,9.67854,9.67854
2816.00,9.68190,25.269389,0.000413,25.118331,-1.8944,0.244,9.67628,9.67628
2817.00,9.68138,25.269458,0.000413,25.118327,-1.8941,0.245,9.67524,9.67524
2818.00,9.68128,25.269454,0.000410,25.118320,-1.8937,0.245,9.67537,9.67537
2819.00,9.68094,25.269521,0.000410,25.118372,-1.8934,0.245,9.67615,9.67615
2820.00,9.68053,25.269417,0.000408,25.118262,-1.8931,0.245,9.67686,9.67686
2821.00,9.67997,25.269289,0.000407,25.118158,-1.8927,0.245,9.67810,9.67810
2822.00,9.67885,25.269381,0.000407,25.118234,-1.8926,0.245,9.67854,9.67854
2823.00,9.67831,25.269429,0.000408,25.118220,-1.8927,0.245,9.67805,9.67805
2824.00,9.67723,25.269442,0.000410,25.118168,-1.8927,0.245,9.67804,9.67804
2825.00,9.67438,25.269699,0.000413,25.118358,-1.8928,0.245,9.67813,9.67813
2826.00,9.67263,25.269814,0.000414,25.118416,-1.8929,0.246,9.67895,9.67895
2827.00,9.67567,25.269811,0.000416,25.118335,-1.8928,0.246,9.67880,9.67880
2828.00,9.68031,25.269913,0.000419,25.118333,-1.8926,0.245,9.67950,9.67950
2829.00,9.67993,25.269918,0.000417,25.118326,-1.8923,0.246,9.67890,9.67890
2830.00,9.67853,25.269856,0.000417,25.118211,-1.8921,0.246,9.67796,9.67796
2831.00,9.67875,25.269940,0.000420,25.118235,-1.8918,0.245,9.67712,9.67712
2832.00,9.67882,25.270042,0.000415,25.118259,-1.8917,0.246,9.67757,9.67757
2833.00,9.67884,25.270062,0.000413,25.118235,-1.8916,0.246,9.67728,9.67728
2834.00,9.67853,25.270176,0.000415,25.118259,-1.8916,0.246,9.67774,9.67774
2835.00,9.67830,25.270265,0.000413,25.118295,-1.8916,0.246,9.67872,9.67872
2836.00,9.67852,25.270300,0.000411,25.118284,-1.8917,0.246,9.67981,9.67981
2837.00,9.67844,25.270334,0.000412,25.118347,-1.8917,0.246,9.67985,9.67985
2838.00,9.67835,25.270425,0.000411,25.118426,-1.8915,0.247,9.67970,9.67970
2839.00,9.67861,25.270489,0.000411,25.118479,-1.8914,0.247,9.67895,9.67895
2840.00,9.67867,25.270559,0.000415,25.118491,-1.8914,0.247,9.67857,9.67857
2841.00,9.67865,25.270530,0.000415,25.118482,-1.8911,0.247,9.67834,9.67834
2842.00,9.67858,25.270526,0.000416,25.118456,-1.8907,0.247,9.67791,9.67791
2843.00,9.67848,25.270514,0.000420,25.118433,-1.8904,0.247,9.67756,9.67756
2844.00,9.67840,25.270502,0.000421,25.118370,-1.8901,0.247,9.67847,9.67847
2845.00,9.67831,25.270446,0.000418,25.118346,-1.8898,0.247,9.67893,9.67893
2846.00,9.67848,25.270474,0.000418,25.118331,-1.8897,0.247,9.67794,9.67794
2847.00,9.67830,25.270553,0.000417,25.118361,-1.8897,0.247,9.67753,9.67753
2848.00,9.67808,25.270578,0.000413,25.118388,-1.8895,0.247,9.67734,9.67734
2849.00,9.67790,25.270553,0.000410,25.118382,-1.8892,0.247,9.67647,9.67647
2850.00,9.67801,25.270568,0.000413,25.118392,-1.8891,0.247,9.67599,9.67599
2851.00,9.67822,25.270536,0.000411,25.118370,-1.8889,0.248,9.67592,9.67592
2852.00,9.67801,25.270518,0.000414,25.118331,-1.8887,0.248,9.67575,9.67575
2853.00,9.67774,25.270504,0.000411,25.118248,-1.8886,0.248,9.67608,9.67608
2854.00,9.67748,25.270526,0.000411,25.118257,-1.8886,0.248,9.67651,9.67651
2855.00,9.67746,25.270587,0.000407,25.118324,-1.8884,0.248,9.67669,9.67669
2856.00,9.67720,25.270690,0.000411,25.118380,-1.8882,0.248,9.67826,9.67826
2857.00,9.67672,25.270706,0.000411,25.118364,-1.8880,0.248,9.67911,9.67911
2858.00,9.67691,25.270740,0.000415,25.118384,-1.8878,0.248,9.67915,9.67915
2859.00,9.67731,25.270849,0.000417,25.118413,-1.8876,0.248,9.67902,9.67902
2860.00,9.67745,25.270883,0.000415,25.118420,-1.8874,0.248,9.67988,9.67988
2861.00,9.67761,25.270907,0.000412,25.118418,-1.8872,0.248,9.68018,9.68018
2862.00,9.67750,25.270885,0.000410,25.118413,-1.8871,0.248,9.68108,9.68108
2863.00,9.67753,25.270976,0.000409,25.118507,-1.8871,0.249,9.68223,9.68223
2864.00,9.67809,25.270969,0.000411,25.118468,-1.8871,0.249,9.68220,9.68220
2865.00,9.67870,25.270978,0.000414,25.118389,-1.8869,0.249,9.68115,9.68115
2866.00,9.67884,25.270990,0.000419,25.118345,-1.8867,0.248,9.68023,9.68023
2867.00,9.67913,25.271081,0.000419,25.118363,-1.8864,0.249,9.67986,9.67986
2868.00,9.67952,25.271081,0.000417,25.118316,-1.8861,0.249,9.67948,9.67948
2869.00,9.68022,25.271154,0.000414,25.118347,-1.8858,0.249,9.68003,9.68003
2870.00,9.68012,25.271174,0.000413,25.118395,-1.8856,0.249,9.68058,9.68058
2871.00,9.68028,25.271193,0.000410,25.118411,-1.8857,0.249,9.68062,9.68062
2872.00,9.68048,25.271164,0.000409,25.118421,-1.8856,0.249,9.68029,9.68029
2873.00,9.68061,25.271222,0.000410,25.118384,-1.8856,0.249,9.68060,9.68060
2874.00,9.68103,25.271248,0.000412,25.118376,-1.8854,0.249,9.68077,9.68077
2875.00,9.68093,25.271306,0.000413,25.118292,-1.8853,0.249,9.68050,9.68050
2876.00,9.68081,25.271431,0.000413,25.118287,-1.8849,0.249,9.68063,9.68063
2877.00,9.68092,25.271466,0.000412,25.118239,-1.8846,0.250,9.68006,9.68006
2878.00,9.68067,25.271508,0.000415,25.118275,-1.8843,0.250,9.67893,9.67893
2879.00,9.68039,25.271423,0.000414,25.118205,-1.8842,0.250,9.67740,9.67740
2880.00,9.68006,25.271448,0.000413,25.118272,-1.8842,0.250,9.67689,9.67689
2881.00,9.67965,25.271450,0.000413,25.118292,-1.8843,0.250,9.67574,9.67574
2882.00,9.67914,25.271537,0.000418,25.118306,-1.8843,0.250,9.67564,9.67564
2883.00,9.67883,25.271554,0.000419,25.118277,-1.8842,0.250,9.67554,9.67554
2884.00,9.67892,25.271653,0.000422,25.118336,-1.8839,0.250,9.67589,9.67589
2885.00,9.67868,25.271641,0.000419,25.118286,-1.8834,0.250,9.67541,9.67541
2886.00,9.67841,25.271582,0.000416,25.118246,-1.8831,0.250,9.67627,9.67627
2887.00,9.67799,25.271606,0.000413,25.118283,-1.8828,0.250,9.67673,9.67673
2888.00,9.67780,25.271607,0.000408,25.118294,-1.8826,0.251,9.67675,9.67675
2889.00,9.67781,25.271616,0.000405,25.118275,-1.8825,0.251,9.67684,9.67684
2890.00,9.67758,25.271619,0.000405,25.118273,-1.8827,0.251,9.67714,9.67714
2891.00,9.67747,25.271652,0.000409,25.118318,-1.8829,0.251,9.67721,9.67721
2892.00,9.67754,25.271621,0.000411,25.118279,-1.8829,0.251,9.67758,9.67758
2893.00,9.67723,25.271598,0.000413,25.118195,-1.8829,0.251,9.67797,9.67797
2894.00,9.67728,25.271612,0.000412,25.118239,-1.8827,0.251,9.67898,9.67898
2895.00,9.67717,25.271689,0.000413,25.118274,-1.8824,0.251,9.68019,9.68019
2896.00,9.67711,25.271765,0.000410,25.118266,-1.8821,0.251,9.68093,9.68093
2897.00,9.67724,25.271817,0.000408,25.118283,-1.8821,0.251,9.68039,9.68039
2898.00,9.67772,25.271861,0.000407,25.118364,-1.8820,0.251,9.68025,9.68025
2899.00,9.67780,25.271867,0.000409,25.118290,-1.8820,0.251,9.68007,9.68007
2900.00,9.67811,25.271920,0.000412,25.118311,-1.8820,0.251,9.68005,9.68005
2901.00,9.67835,25.271923,0.000413,25.118315,-1.8821,0.251,9.67889,9.67889
2902.00,9.67859,25.271987,0.000413,25.118349,-1.8819,0.252,9.67856,9.67856
2903.00,9.67842,25.272055,0.000415,25.118367,-1.8816,0.252,9.67783,9.67783
2904.00,9.67837,25.272117,0.000417,25.118361,-1.8814,0.251,9.67740,9.67740
2905.00,9.67861,25.272139,0.000413,25.118352,-1.8811,0.252,9.67631,9.67631
2906.00,9.67860,25.272154,0.000411,25.118356,-1.8809,0.252,9.67732,9.67732
2907.00,9.67850,25.272127,0.000412,25.118356,-1.8807,0.252,9.67911,9.67911
2908.00,9.67878,25.272115,0.000413,25.118334,-1.8807,0.252,9.68025,9.68025
2909.00,9.67888,25.272162,0.000411,25.118406,-1.8806,0.252,9.67943,9.67943
2910.00,9.67870,25.272235,0.000414,25.118427,-1.8805,0.252,9.67984,9.67984
2911.00,9.67839,25.272333,0.000416,25.118426,-1.8802,0.252,9.67960,9.67960
2912.00,9.67897,25.272366,0.000413,25.118374,-1.8800,0.252,9.67940,9.67940
