# Supplementary material for: HSL1 and BAM1/2 impact epidermal cell development by sensing distinct signaling peptides
Source: Nat Commun. 2022 Feb 15;13:876. doi: 10.1038/s41467-022-28558-4 (PMC8847575; doi:10.1038/s41467-022-28558-4)
Supplement: Supplementary file 4 — Source Data [file 41467_2022_28558_MOESM4_ESM.zip › Source Data/Source Data/Figure S12/Exp1_HAE_IDL4_SERK1.itc]

$ITC
$ 19 
$NOT
$ 25 
$ 60 
$ 500 
$ 10 
$ 2 
$ADCGainCode:  0 
$False,True,True
$ 0.4 , 0.8 , 150 , 5 
$ 2 , 4 , 150 , 5 
$ 2 , 4 , 150 , 5 
$ 2 , 4 , 150 , 5 
$ 2 , 4 , 150 , 5 
$ 2 , 4 , 150 , 5 
$ 2 , 4 , 150 , 5 
$ 2 , 4 , 150 , 5 
$ 2 , 4 , 150 , 5 
$ 2 , 4 , 150 , 5 
$ 2 , 4 , 150 , 5 
$ 2 , 4 , 150 , 5 
$ 2 , 4 , 150 , 5 
$ 2 , 4 , 150 , 5 
$ 2 , 4 , 150 , 5 
$ 2 , 4 , 150 , 5 
$ 2 , 4 , 150 , 5 
$ 2 , 4 , 150 , 5 
$ 2 , 4 , 150 , 5 
# 0 
# 0.1 
# 0.03 
# 0.2035 
# 25 
# 4 
# 8.15 
# 1 
?HAE_30uM_IDL4_450uM_SERK1_100uM
% MICROCALITC_MAL1177627
% 0.2035 
% 4 
%-0.586102 , 29.61604 
%-0.348256 , 29.40329 
% 0.8333333 
% 167740 , 167730 
% 0.25 , 81 
%-0.015695 ,-0.033946 
%-20 , 8 
% 0 , 0 
% 0 
% 128000       127744 
% 43.1 
% 500 , 750 , 1000 , 750 
% 0.06978023945 ,-0.002252194966 ,-3.244915618586E-05 , 1.349203907274E-06 ,-9.058983361606E-09 
% MicroCalITC Ver: 1.29.32 Run time:9/28/2021 5:39:13 PM
@0
5.00,9.45274,25.101060,0.000378,25.057245,-2.6778,-0.054,9.45435,9.45435
6.00,9.45349,25.101023,0.000374,25.057171,-2.6776,-0.054,9.45296,9.45296
7.00,9.45369,25.101078,0.000376,25.057213,-2.6772,-0.054,9.45214,9.45214
8.00,9.45393,25.101103,0.000376,25.057188,-2.6767,-0.053,9.45217,9.45217
9.00,9.45387,25.101065,0.000373,25.057120,-2.6762,-0.053,9.45255,9.45255
10.00,9.45413,25.101045,0.000375,25.057043,-2.6757,-0.053,9.45324,9.45324
11.00,9.45428,25.101142,0.000376,25.057112,-2.6750,-0.053,9.45392,9.45392
12.00,9.45437,25.101257,0.000379,25.057151,-2.6745,-0.053,9.45426,9.45426
13.00,9.45449,25.101350,0.000379,25.057151,-2.6740,-0.053,9.45510,9.45510
14.00,9.45460,25.101349,0.000376,25.057139,-2.6735,-0.052,9.45564,9.45564
15.00,9.45481,25.101340,0.000372,25.057112,-2.6732,-0.052,9.45624,9.45624
16.00,9.45516,25.101309,0.000373,25.057051,-2.6728,-0.052,9.45739,9.45739
17.00,9.45553,25.101238,0.000368,25.056994,-2.6724,-0.052,9.45780,9.45780
18.00,9.45552,25.101286,0.000368,25.057098,-2.6720,-0.052,9.45726,9.45726
19.00,9.45523,25.101289,0.000368,25.057102,-2.6715,-0.052,9.45624,9.45624
20.00,9.45502,25.101337,0.000367,25.057146,-2.6709,-0.051,9.45597,9.45597
21.00,9.45496,25.101317,0.000368,25.057147,-2.6705,-0.051,9.45544,9.45544
22.00,9.45492,25.101534,0.000376,25.057275,-2.6699,-0.051,9.45563,9.45563
23.00,9.45510,25.101620,0.000375,25.057235,-2.6695,-0.051,9.45659,9.45659
24.00,9.45551,25.101822,0.000377,25.057283,-2.6692,-0.051,9.45840,9.45840
25.00,9.45591,25.101936,0.000382,25.057333,-2.6688,-0.051,9.45909,9.45909
26.00,9.45636,25.102045,0.000382,25.057336,-2.6686,-0.051,9.45901,9.45901
27.00,9.45681,25.101938,0.000378,25.057230,-2.6685,-0.051,9.45854,9.45854
28.00,9.45711,25.101878,0.000377,25.057144,-2.6682,-0.051,9.45814,9.45814
29.00,9.45708,25.101932,0.000378,25.057123,-2.6678,-0.051,9.45793,9.45793
30.00,9.45716,25.101994,0.000376,25.057078,-2.6675,-0.050,9.45781,9.45781
31.00,9.45737,25.102102,0.000374,25.057118,-2.6670,-0.050,9.45804,9.45804
32.00,9.45766,25.102016,0.000370,25.057003,-2.6665,-0.050,9.45951,9.45951
33.00,9.45803,25.102177,0.000374,25.057103,-2.6662,-0.050,9.46076,9.46076
34.00,9.45831,25.102125,0.000375,25.057090,-2.6658,-0.050,9.46126,9.46126
35.00,9.45849,25.102131,0.000377,25.057125,-2.6652,-0.050,9.46147,9.46147
36.00,9.45854,25.102123,0.000377,25.057145,-2.6648,-0.050,9.46142,9.46142
37.00,9.45870,25.102288,0.000382,25.057246,-2.6642,-0.050,9.46043,9.46043
38.00,9.45907,25.102243,0.000378,25.057204,-2.6637,-0.050,9.45996,9.45996
39.00,9.45913,25.102284,0.000376,25.057222,-2.6633,-0.049,9.45936,9.45936
40.00,9.45929,25.102278,0.000373,25.057241,-2.6631,-0.049,9.45889,9.45889
41.00,9.45929,25.102348,0.000375,25.057215,-2.6628,-0.049,9.45870,9.45870
42.00,9.45928,25.102345,0.000372,25.057172,-2.6625,-0.049,9.45841,9.45841
43.00,9.45924,25.102382,0.000371,25.057176,-2.6622,-0.049,9.45758,9.45758
44.00,9.45912,25.102440,0.000373,25.057189,-2.6618,-0.049,9.45811,9.45811
45.00,9.45925,25.102474,0.000375,25.057123,-2.6613,-0.049,9.45873,9.45873
46.00,9.45920,25.102486,0.000375,25.057130,-2.6609,-0.049,9.45900,9.45900
47.00,9.45938,25.102504,0.000375,25.057074,-2.6606,-0.049,9.45934,9.45934
48.00,9.45942,25.102523,0.000374,25.057024,-2.6602,-0.048,9.45946,9.45946
49.00,9.45939,25.102518,0.000372,25.057036,-2.6598,-0.048,9.45861,9.45861
50.00,9.45935,25.102643,0.000371,25.057095,-2.6596,-0.048,9.45838,9.45838
51.00,9.45936,25.102678,0.000369,25.057087,-2.6591,-0.048,9.45892,9.45892
52.00,9.45896,25.102765,0.000368,25.057201,-2.6584,-0.048,9.45931,9.45931
53.00,9.45872,25.102877,0.000372,25.057291,-2.6578,-0.048,9.45857,9.45857
54.00,9.45871,25.102877,0.000371,25.057229,-2.6572,-0.047,9.45562,9.45562
55.00,9.45856,25.102769,0.000369,25.057120,-2.6566,-0.047,9.44903,9.44903
56.00,9.45868,25.102807,0.000373,25.057135,-2.6562,-0.047,9.43760,9.43760
57.00,9.45915,25.102836,0.000376,25.057128,-2.6558,-0.047,9.42396,9.42396
58.00,9.45856,25.102822,0.000376,25.057128,-2.6554,-0.047,9.41220,9.41220
59.00,9.45837,25.102786,0.000377,25.057067,-2.6551,-0.047,9.40435,9.40435
60.00,9.45943,25.102840,0.000376,25.057131,-2.6547,-0.047,9.40083,9.40083
@1,0.4000,0.8, 60.0550000000003 
61.00,9.46063,25.102842,0.000374,25.057087,-2.6543,-0.047,9.40392,9.40392
62.00,9.45859,25.102923,0.000373,25.057092,-2.6540,-0.047,9.41100,9.41100
63.00,9.45316,25.102973,0.000370,25.057035,-2.6536,-0.046,9.41848,9.41848
64.00,9.44280,25.103037,0.000371,25.057034,-2.6533,-0.046,9.42560,9.42560
65.00,9.42726,25.103145,0.000370,25.057043,-2.6530,-0.046,9.43172,9.43172
66.00,9.40421,25.103286,0.000369,25.057127,-2.6528,-0.046,9.43589,9.43589
67.00,9.39251,25.103291,0.000370,25.057189,-2.6524,-0.046,9.43881,9.43881
68.00,9.39491,25.103304,0.000373,25.057204,-2.6520,-0.046,9.44088,9.44088
69.00,9.40336,25.103326,0.000374,25.057281,-2.6516,-0.046,9.44219,9.44219
70.00,9.40994,25.103363,0.000379,25.057300,-2.6511,-0.046,9.44406,9.44406
71.00,9.41958,25.103335,0.000384,25.057288,-2.6506,-0.046,9.44683,9.44683
72.00,9.42765,25.103347,0.000382,25.057151,-2.6502,-0.046,9.44929,9.44929
73.00,9.43264,25.103497,0.000384,25.057216,-2.6498,-0.046,9.45196,9.45196
74.00,9.43581,25.103602,0.000381,25.057180,-2.6495,-0.045,9.45349,9.45349
75.00,9.43765,25.103759,0.000382,25.057284,-2.6490,-0.045,9.45351,9.45351
76.00,9.43993,25.103842,0.000382,25.057304,-2.6485,-0.045,9.45380,9.45380
77.00,9.44250,25.103943,0.000385,25.057374,-2.6481,-0.045,9.45446,9.45446
78.00,9.44423,25.103878,0.000380,25.057242,-2.6478,-0.045,9.45529,9.45529
79.00,9.44606,25.103822,0.000377,25.057088,-2.6474,-0.045,9.45682,9.45682
80.00,9.44794,25.103812,0.000377,25.056989,-2.6471,-0.045,9.45900,9.45900
81.00,9.44940,25.103752,0.000373,25.056889,-2.6468,-0.045,9.45989,9.45989
82.00,9.45074,25.103779,0.000369,25.056904,-2.6466,-0.044,9.45963,9.45963
83.00,9.45159,25.103848,0.000372,25.057003,-2.6463,-0.044,9.45900,9.45900
84.00,9.45227,25.104074,0.000380,25.057275,-2.6461,-0.044,9.45812,9.45812
85.00,9.45357,25.104153,0.000377,25.057372,-2.6458,-0.044,9.45766,9.45766
86.00,9.45479,25.104243,0.000376,25.057383,-2.6454,-0.044,9.45787,9.45787
87.00,9.45556,25.104278,0.000376,25.057378,-2.6450,-0.043,9.45823,9.45823
88.00,9.45599,25.104382,0.000376,25.057420,-2.6446,-0.043,9.45880,9.45880
89.00,9.45661,25.104423,0.000373,25.057335,-2.6441,-0.043,9.45917,9.45917
90.00,9.45715,25.104373,0.000372,25.057172,-2.6435,-0.043,9.45935,9.45935
91.00,9.45757,25.104405,0.000374,25.057164,-2.6430,-0.043,9.45948,9.45948
92.00,9.45792,25.104454,0.000372,25.057093,-2.6426,-0.043,9.46007,9.46007
93.00,9.45839,25.104528,0.000373,25.057034,-2.6420,-0.043,9.46154,9.46154
94.00,9.45894,25.104525,0.000372,25.056962,-2.6414,-0.043,9.46295,9.46295
95.00,9.45963,25.104553,0.000370,25.056960,-2.6410,-0.043,9.46395,9.46395
96.00,9.46011,25.104498,0.000367,25.056937,-2.6408,-0.042,9.46357,9.46357
97.00,9.46024,25.104579,0.000369,25.057047,-2.6406,-0.042,9.46314,9.46314
98.00,9.46027,25.104511,0.000367,25.056960,-2.6405,-0.042,9.46186,9.46186
99.00,9.46040,25.104425,0.000361,25.056902,-2.6405,-0.042,9.46178,9.46178
100.00,9.46057,25.104569,0.000366,25.056970,-2.6403,-0.042,9.46187,9.46187
101.00,9.46074,25.104781,0.000368,25.057048,-2.6399,-0.041,9.46345,9.46345
102.00,9.46131,25.104853,0.000372,25.057058,-2.6394,-0.041,9.46443,9.46443
103.00,9.46186,25.104898,0.000376,25.057178,-2.6388,-0.041,9.46526,9.46526
104.00,9.46222,25.104986,0.000382,25.057257,-2.6383,-0.041,9.46552,9.46552
105.00,9.46244,25.104949,0.000379,25.057257,-2.6378,-0.041,9.46720,9.46720
106.00,9.46288,25.104858,0.000385,25.057166,-2.6374,-0.041,9.46786,9.46786
107.00,9.46345,25.104898,0.000386,25.057194,-2.6369,-0.041,9.46948,9.46948
108.00,9.46438,25.104897,0.000386,25.057066,-2.6366,-0.041,9.47089,9.47089
109.00,9.46521,25.105050,0.000390,25.057162,-2.6360,-0.041,9.47116,9.47116
110.00,9.46577,25.105151,0.000391,25.057201,-2.6356,-0.041,9.47027,9.47027
111.00,9.46607,25.105269,0.000386,25.057306,-2.6351,-0.041,9.46917,9.46917
112.00,9.46619,25.105190,0.000381,25.057142,-2.6347,-0.041,9.46729,9.46729
113.00,9.46650,25.105312,0.000379,25.057262,-2.6342,-0.041,9.46553,9.46553
114.00,9.46670,25.105311,0.000375,25.057205,-2.6338,-0.040,9.46500,9.46500
115.00,9.46642,25.105294,0.000377,25.057142,-2.6333,-0.040,9.46436,9.46436
116.00,9.46685,25.105168,0.000374,25.056979,-2.6330,-0.040,9.46375,9.46375
117.00,9.46683,25.105308,0.000376,25.057097,-2.6326,-0.040,9.46426,9.46426
118.00,9.46662,25.105355,0.000374,25.057111,-2.6320,-0.040,9.46512,9.46512
119.00,9.46685,25.105285,0.000369,25.056999,-2.6315,-0.039,9.46597,9.46597
120.00,9.46687,25.105401,0.000370,25.057128,-2.6311,-0.039,9.46562,9.46562
121.00,9.46686,25.105663,0.000371,25.057264,-2.6306,-0.039,9.46703,9.46703
122.00,9.46707,25.105605,0.000366,25.057148,-2.6302,-0.039,9.46805,9.46805
123.00,9.46742,25.105576,0.000364,25.057058,-2.6300,-0.039,9.46875,9.46875
124.00,9.46772,25.105818,0.000370,25.057200,-2.6297,-0.039,9.46933,9.46933
125.00,9.46782,25.105807,0.000368,25.057067,-2.6295,-0.039,9.47044,9.47044
126.00,9.46755,25.105918,0.000369,25.057134,-2.6292,-0.039,9.46990,9.46990
127.00,9.46724,25.105978,0.000368,25.057182,-2.6288,-0.038,9.46932,9.46932
128.00,9.46696,25.106008,0.000369,25.057163,-2.6283,-0.038,9.46858,9.46858
129.00,9.46699,25.105953,0.000368,25.057090,-2.6278,-0.038,9.46771,9.46771
130.00,9.46702,25.105978,0.000366,25.057117,-2.6274,-0.038,9.46774,9.46774
131.00,9.46718,25.105962,0.000367,25.057121,-2.6269,-0.038,9.46868,9.46868
132.00,9.46749,25.106006,0.000371,25.057198,-2.6265,-0.038,9.46894,9.46894
133.00,9.46774,25.106053,0.000375,25.057221,-2.6261,-0.038,9.46863,9.46863
134.00,9.46772,25.106101,0.000378,25.057338,-2.6256,-0.038,9.46780,9.46780
135.00,9.46768,25.106073,0.000379,25.057318,-2.6251,-0.038,9.46687,9.46687
136.00,9.46788,25.106069,0.000379,25.057259,-2.6247,-0.038,9.46596,9.46596
137.00,9.46798,25.106123,0.000379,25.057227,-2.6244,-0.037,9.46539,9.46539
138.00,9.46792,25.106180,0.000376,25.057254,-2.6241,-0.037,9.46574,9.46574
139.00,9.46787,25.106203,0.000371,25.057145,-2.6239,-0.037,9.46631,9.46631
140.00,9.46799,25.106366,0.000372,25.057236,-2.6237,-0.037,9.46678,9.46678
141.00,9.46771,25.106351,0.000372,25.057192,-2.6234,-0.037,9.46769,9.46769
142.00,9.46761,25.106341,0.000372,25.057129,-2.6231,-0.037,9.46867,9.46867
143.00,9.46787,25.106457,0.000374,25.057174,-2.6227,-0.037,9.46918,9.46918
144.00,9.46784,25.106555,0.000378,25.057263,-2.6223,-0.037,9.46993,9.46993
145.00,9.46787,25.106448,0.000377,25.057156,-2.6218,-0.036,9.47037,9.47037
146.00,9.46811,25.106487,0.000378,25.057242,-2.6215,-0.036,9.47097,9.47097
147.00,9.46855,25.106604,0.000382,25.057352,-2.6210,-0.036,9.47195,9.47195
148.00,9.46893,25.106621,0.000384,25.057374,-2.6208,-0.036,9.47270,9.47270
149.00,9.46907,25.106689,0.000383,25.057409,-2.6205,-0.036,9.47217,9.47217
150.00,9.46900,25.106826,0.000386,25.057425,-2.6201,-0.036,9.47162,9.47162
151.00,9.46887,25.107005,0.000385,25.057448,-2.6195,-0.036,9.47070,9.47070
152.00,9.46888,25.107003,0.000378,25.057380,-2.6190,-0.035,9.46960,9.46960
153.00,9.46896,25.106991,0.000371,25.057284,-2.6182,-0.035,9.46867,9.46867
154.00,9.46944,25.106992,0.000368,25.057186,-2.6176,-0.035,9.46920,9.46920
155.00,9.46983,25.107143,0.000367,25.057293,-2.6172,-0.035,9.46971,9.46971
156.00,9.47028,25.107021,0.000363,25.057145,-2.6168,-0.034,9.46921,9.46921
157.00,9.47066,25.107090,0.000363,25.057133,-2.6164,-0.034,9.46898,9.46898
158.00,9.47058,25.107156,0.000370,25.057160,-2.6161,-0.034,9.46902,9.46902
159.00,9.47030,25.107199,0.000370,25.057146,-2.6159,-0.034,9.46914,9.46914
160.00,9.47014,25.107118,0.000367,25.056993,-2.6156,-0.034,9.47011,9.47011
161.00,9.47028,25.107164,0.000369,25.057013,-2.6153,-0.034,9.47190,9.47190
162.00,9.47080,25.107079,0.000371,25.056961,-2.6149,-0.034,9.47332,9.47332
163.00,9.47115,25.107131,0.000372,25.056992,-2.6144,-0.034,9.47466,9.47466
164.00,9.47131,25.107208,0.000376,25.057057,-2.6141,-0.034,9.47484,9.47484
165.00,9.47137,25.107204,0.000377,25.057083,-2.6137,-0.034,9.47425,9.47425
166.00,9.47143,25.107224,0.000379,25.057079,-2.6135,-0.034,9.47382,9.47382
167.00,9.47135,25.107334,0.000382,25.057058,-2.6132,-0.034,9.47328,9.47328
168.00,9.47130,25.107400,0.000379,25.057084,-2.6130,-0.034,9.47294,9.47294
169.00,9.47155,25.107341,0.000375,25.056963,-2.6127,-0.033,9.47391,9.47391
170.00,9.47198,25.107364,0.000375,25.056891,-2.6122,-0.033,9.47474,9.47474
171.00,9.47230,25.107473,0.000373,25.056874,-2.6119,-0.033,9.47453,9.47453
172.00,9.47250,25.107568,0.000370,25.056940,-2.6115,-0.033,9.47468,9.47468
173.00,9.47274,25.107632,0.000370,25.056872,-2.6110,-0.033,9.47447,9.47447
174.00,9.47287,25.107786,0.000371,25.056977,-2.6106,-0.033,9.47363,9.47363
175.00,9.47296,25.107884,0.000374,25.057054,-2.6102,-0.033,9.47330,9.47330
176.00,9.47329,25.107915,0.000376,25.057058,-2.6097,-0.033,9.47349,9.47349
177.00,9.47357,25.107993,0.000378,25.057088,-2.6094,-0.032,9.47317,9.47317
178.00,9.47367,25.108019,0.000377,25.057108,-2.6090,-0.032,9.47277,9.47277
179.00,9.47384,25.108110,0.000379,25.057113,-2.6087,-0.032,9.47268,9.47268
180.00,9.47377,25.108202,0.000378,25.057140,-2.6085,-0.032,9.47284,9.47284
181.00,9.47371,25.108362,0.000376,25.057252,-2.6082,-0.032,9.47295,9.47295
182.00,9.47365,25.108296,0.000375,25.057183,-2.6078,-0.031,9.47349,9.47349
183.00,9.47367,25.108236,0.000375,25.057136,-2.6075,-0.031,9.47442,9.47442
184.00,9.47363,25.108135,0.000373,25.057097,-2.6071,-0.031,9.47442,9.47442
185.00,9.47371,25.108154,0.000372,25.057060,-2.6067,-0.031,9.47425,9.47425
186.00,9.47381,25.108085,0.000377,25.057004,-2.6063,-0.031,9.47451,9.47451
187.00,9.47390,25.108361,0.000382,25.057227,-2.6060,-0.031,9.47444,9.47444
188.00,9.47402,25.108541,0.000388,25.057312,-2.6056,-0.031,9.47465,9.47465
189.00,9.47407,25.108677,0.000390,25.057329,-2.6051,-0.031,9.47537,9.47537
190.00,9.47398,25.108779,0.000392,25.057410,-2.6047,-0.031,9.47566,9.47566
191.00,9.47405,25.108779,0.000389,25.057334,-2.6043,-0.031,9.47534,9.47534
192.00,9.47406,25.108692,0.000384,25.057175,-2.6040,-0.031,9.47533,9.47533
193.00,9.47420,25.108646,0.000379,25.057123,-2.6036,-0.030,9.47501,9.47501
194.00,9.47428,25.108675,0.000380,25.057175,-2.6034,-0.030,9.47471,9.47471
195.00,9.47430,25.108603,0.000378,25.057096,-2.6032,-0.030,9.47467,9.47467
196.00,9.47437,25.108684,0.000377,25.057166,-2.6029,-0.030,9.47472,9.47472
197.00,9.47439,25.108611,0.000376,25.057124,-2.6025,-0.030,9.47450,9.47450
198.00,9.47462,25.108624,0.000378,25.057146,-2.6022,-0.030,9.47475,9.47475
199.00,9.47489,25.108545,0.000380,25.057094,-2.6017,-0.030,9.47589,9.47589
200.00,9.47515,25.108655,0.000383,25.057201,-2.6011,-0.030,9.47648,9.47648
201.00,9.47532,25.108702,0.000384,25.057248,-2.6004,-0.029,9.47755,9.47755
202.00,9.47532,25.108844,0.000387,25.057332,-2.6000,-0.030,9.47821,9.47821
203.00,9.47559,25.108920,0.000385,25.057331,-2.5996,-0.029,9.47524,9.47524
204.00,9.47561,25.109076,0.000385,25.057383,-2.5993,-0.029,9.46636,9.46636
205.00,9.47560,25.109133,0.000383,25.057389,-2.5990,-0.029,9.44544,9.44544
206.00,9.47570,25.109171,0.000382,25.057387,-2.5988,-0.029,9.40752,9.40752
207.00,9.47590,25.109180,0.000381,25.057380,-2.5985,-0.029,9.35135,9.35135
208.00,9.47644,25.109226,0.000380,25.057423,-2.5980,-0.029,9.28293,9.28293
209.00,9.47744,25.109234,0.000376,25.057397,-2.5975,-0.028,9.21057,9.21057
210.00,9.47803,25.109136,0.000374,25.057259,-2.5970,-0.028,9.15022,9.15022
@2,2.0001,4.0, 210.097999999998 
211.00,9.47955,25.109201,0.000376,25.057239,-2.5965,-0.028,9.11222,9.11222
212.00,9.47690,25.109222,0.000372,25.057167,-2.5961,-0.028,9.10233,9.10233
213.00,9.46095,25.109232,0.000371,25.057086,-2.5958,-0.028,9.11755,9.11755
214.00,9.43493,25.109188,0.000370,25.057041,-2.5955,-0.027,9.15118,9.15118
215.00,9.37304,25.109316,0.000370,25.057082,-2.5950,-0.027,9.19274,9.19274
216.00,9.29041,25.109280,0.000367,25.056993,-2.5947,-0.027,9.23290,9.23290
217.00,9.19682,25.109363,0.000368,25.057056,-2.5943,-0.027,9.26688,9.26688
218.00,9.11920,25.109442,0.000371,25.057076,-2.5939,-0.027,9.29398,9.29398
219.00,9.07403,25.109463,0.000372,25.057029,-2.5934,-0.027,9.31443,9.31443
220.00,9.07170,25.109485,0.000373,25.057064,-2.5931,-0.027,9.33054,9.33054
221.00,9.10083,25.109521,0.000373,25.057098,-2.5927,-0.027,9.34443,9.34443
222.00,9.14714,25.109476,0.000374,25.057004,-2.5924,-0.026,9.35718,9.35718
223.00,9.19498,25.109543,0.000379,25.057091,-2.5920,-0.027,9.36970,9.36970
224.00,9.24173,25.109660,0.000379,25.057169,-2.5918,-0.026,9.38164,9.38164
225.00,9.27906,25.109681,0.000376,25.057095,-2.5916,-0.026,9.39257,9.39257
226.00,9.30122,25.109733,0.000378,25.057067,-2.5914,-0.026,9.40153,9.40153
227.00,9.31707,25.109765,0.000380,25.057074,-2.5911,-0.026,9.40962,9.40962
228.00,9.33052,25.109680,0.000374,25.056932,-2.5908,-0.026,9.41621,9.41621
229.00,9.34406,25.109669,0.000376,25.056853,-2.5904,-0.026,9.42062,9.42062
230.00,9.35965,25.109720,0.000377,25.056922,-2.5900,-0.026,9.42396,9.42396
231.00,9.37077,25.109860,0.000375,25.057025,-2.5897,-0.026,9.42697,9.42697
232.00,9.38089,25.109972,0.000375,25.057075,-2.5894,-0.025,9.42959,9.42959
233.00,9.39303,25.110103,0.000380,25.057109,-2.5890,-0.025,9.43321,9.43321
234.00,9.40380,25.110152,0.000378,25.057124,-2.5887,-0.025,9.43637,9.43637
235.00,9.41313,25.110229,0.000380,25.057155,-2.5883,-0.025,9.43956,9.43956
236.00,9.41711,25.110190,0.000383,25.057103,-2.5879,-0.025,9.44401,9.44401
237.00,9.42068,25.110220,0.000384,25.057119,-2.5875,-0.025,9.44834,9.44834
238.00,9.42349,25.110246,0.000379,25.057172,-2.5871,-0.025,9.45100,9.45100
239.00,9.42688,25.110341,0.000378,25.057180,-2.5869,-0.025,9.45504,9.45504
240.00,9.43018,25.110390,0.000377,25.057148,-2.5867,-0.024,9.45850,9.45850
241.00,9.43373,25.110410,0.000372,25.057086,-2.5863,-0.024,9.46156,9.46156
242.00,9.43730,25.110550,0.000373,25.057153,-2.5860,-0.024,9.46390,9.46390
243.00,9.44076,25.110643,0.000372,25.057150,-2.5856,-0.024,9.46627,9.46627
244.00,9.44408,25.110685,0.000377,25.057194,-2.5851,-0.024,9.46833,9.46833
245.00,9.44733,25.110755,0.000376,25.057222,-2.5847,-0.024,9.46967,9.46967
246.00,9.45069,25.110789,0.000377,25.057234,-2.5846,-0.024,9.46997,9.46997
247.00,9.45352,25.110770,0.000376,25.057190,-2.5844,-0.024,9.47148,9.47148
248.00,9.45586,25.110831,0.000381,25.057210,-2.5841,-0.024,9.47241,9.47241
249.00,9.45844,25.110816,0.000376,25.057174,-2.5837,-0.023,9.47340,9.47340
250.00,9.46093,25.110784,0.000375,25.057101,-2.5834,-0.023,9.47486,9.47486
251.00,9.46267,25.110833,0.000377,25.057125,-2.5828,-0.023,9.47677,9.47677
252.00,9.46441,25.110901,0.000380,25.057140,-2.5824,-0.023,9.47805,9.47805
253.00,9.46638,25.110886,0.000379,25.057088,-2.5819,-0.023,9.47869,9.47869
254.00,9.46834,25.110995,0.000381,25.057112,-2.5815,-0.023,9.47788,9.47788
255.00,9.46934,25.111087,0.000381,25.057108,-2.5811,-0.023,9.47719,9.47719
256.00,9.47069,25.111236,0.000382,25.057161,-2.5808,-0.023,9.47713,9.47713
257.00,9.47199,25.111256,0.000381,25.057152,-2.5805,-0.023,9.47702,9.47702
258.00,9.47321,25.111246,0.000377,25.057073,-2.5803,-0.022,9.47785,9.47785
259.00,9.47430,25.111267,0.000380,25.057067,-2.5800,-0.022,9.47957,9.47957
260.00,9.47525,25.111263,0.000382,25.057072,-2.5796,-0.022,9.48079,9.48079
261.00,9.47606,25.111246,0.000387,25.057066,-2.5791,-0.022,9.48093,9.48093
262.00,9.47681,25.111170,0.000385,25.056860,-2.5787,-0.022,9.48136,9.48136
263.00,9.47738,25.111212,0.000389,25.056878,-2.5783,-0.022,9.48179,9.48179
264.00,9.47823,25.111241,0.000386,25.056876,-2.5778,-0.022,9.48194,9.48194
265.00,9.47880,25.111359,0.000390,25.056973,-2.5774,-0.022,9.48145,9.48145
266.00,9.47921,25.111387,0.000387,25.056970,-2.5771,-0.022,9.48101,9.48101
267.00,9.47908,25.111593,0.000384,25.057198,-2.5767,-0.022,9.47959,9.47959
268.00,9.47901,25.111675,0.000382,25.057314,-2.5764,-0.021,9.47768,9.47768
269.00,9.47908,25.111731,0.000383,25.057325,-2.5762,-0.021,9.47740,9.47740
270.00,9.47933,25.111804,0.000379,25.057309,-2.5760,-0.021,9.47895,9.47895
271.00,9.47983,25.111950,0.000378,25.057393,-2.5757,-0.021,9.48136,9.48136
272.00,9.48012,25.111938,0.000380,25.057346,-2.5753,-0.021,9.48348,9.48348
273.00,9.48060,25.112071,0.000381,25.057413,-2.5750,-0.021,9.48547,9.48547
274.00,9.48114,25.112108,0.000378,25.057384,-2.5746,-0.020,9.48584,9.48584
275.00,9.48158,25.112178,0.000377,25.057374,-2.5742,-0.020,9.48522,9.48522
276.00,9.48169,25.112224,0.000377,25.057362,-2.5737,-0.020,9.48460,9.48460
277.00,9.48172,25.112236,0.000374,25.057299,-2.5733,-0.020,9.48451,9.48451
278.00,9.48186,25.112168,0.000372,25.057095,-2.5728,-0.020,9.48482,9.48482
279.00,9.48163,25.112205,0.000375,25.057077,-2.5724,-0.020,9.48491,9.48491
280.00,9.48184,25.112082,0.000376,25.057001,-2.5721,-0.020,9.48508,9.48508
281.00,9.48246,25.112091,0.000382,25.056948,-2.5719,-0.020,9.48434,9.48434
282.00,9.48275,25.112143,0.000386,25.057002,-2.5717,-0.020,9.48382,9.48382
283.00,9.48283,25.112317,0.000389,25.057169,-2.5714,-0.020,9.48339,9.48339
284.00,9.48293,25.112465,0.000389,25.057307,-2.5711,-0.020,9.48282,9.48282
285.00,9.48288,25.112557,0.000387,25.057302,-2.5707,-0.020,9.48290,9.48290
286.00,9.48322,25.112450,0.000382,25.057187,-2.5703,-0.019,9.48363,9.48363
287.00,9.48387,25.112429,0.000378,25.057143,-2.5698,-0.019,9.48469,9.48469
288.00,9.48450,25.112373,0.000373,25.057045,-2.5695,-0.019,9.48584,9.48584
289.00,9.48502,25.112318,0.000373,25.056903,-2.5691,-0.019,9.48672,9.48672
290.00,9.48501,25.112354,0.000371,25.056918,-2.5689,-0.019,9.48658,9.48658
291.00,9.48478,25.112518,0.000373,25.057068,-2.5688,-0.019,9.48588,9.48588
292.00,9.48455,25.112712,0.000378,25.057200,-2.5685,-0.018,9.48504,9.48504
293.00,9.48447,25.112703,0.000381,25.057150,-2.5682,-0.018,9.48377,9.48377
294.00,9.48449,25.112742,0.000383,25.057144,-2.5679,-0.018,9.48342,9.48342
295.00,9.48455,25.112744,0.000384,25.057123,-2.5676,-0.018,9.48311,9.48311
296.00,9.48431,25.112759,0.000385,25.057132,-2.5672,-0.018,9.48354,9.48354
297.00,9.48416,25.112771,0.000382,25.057080,-2.5668,-0.018,9.48366,9.48366
298.00,9.48423,25.112868,0.000383,25.057121,-2.5665,-0.018,9.48359,9.48359
299.00,9.48422,25.112914,0.000379,25.057145,-2.5663,-0.018,9.48363,9.48363
300.00,9.48417,25.112992,0.000380,25.057158,-2.5662,-0.017,9.48338,9.48338
301.00,9.48405,25.113094,0.000383,25.057164,-2.5658,-0.017,9.48344,9.48344
302.00,9.48429,25.113072,0.000383,25.057097,-2.5655,-0.017,9.48437,9.48437
303.00,9.48462,25.113101,0.000384,25.057103,-2.5652,-0.018,9.48613,9.48613
304.00,9.48506,25.113213,0.000389,25.057124,-2.5648,-0.018,9.48752,9.48752
305.00,9.48540,25.113331,0.000391,25.057189,-2.5643,-0.018,9.48847,9.48847
306.00,9.48547,25.113339,0.000386,25.057141,-2.5639,-0.017,9.48910,9.48910
307.00,9.48548,25.113420,0.000384,25.057189,-2.5634,-0.017,9.48852,9.48852
308.00,9.48529,25.113495,0.000382,25.057257,-2.5630,-0.017,9.48788,9.48788
309.00,9.48534,25.113526,0.000378,25.057229,-2.5626,-0.017,9.48766,9.48766
310.00,9.48562,25.113597,0.000374,25.057226,-2.5621,-0.016,9.48815,9.48815
311.00,9.48587,25.113701,0.000374,25.057247,-2.5617,-0.016,9.48807,9.48807
312.00,9.48632,25.113735,0.000375,25.057198,-2.5614,-0.016,9.48871,9.48871
313.00,9.48670,25.113752,0.000374,25.057151,-2.5611,-0.016,9.48910,9.48910
314.00,9.48696,25.113766,0.000377,25.057166,-2.5608,-0.016,9.48957,9.48957
315.00,9.48734,25.113733,0.000377,25.057136,-2.5605,-0.016,9.49053,9.49053
316.00,9.48780,25.113688,0.000381,25.057083,-2.5602,-0.016,9.49116,9.49116
317.00,9.48801,25.113604,0.000380,25.056958,-2.5597,-0.016,9.49057,9.49057
318.00,9.48807,25.113648,0.000381,25.056991,-2.5591,-0.016,9.48935,9.48935
319.00,9.48820,25.113652,0.000382,25.056999,-2.5585,-0.016,9.48891,9.48891
320.00,9.48861,25.113686,0.000381,25.057011,-2.5581,-0.016,9.48808,9.48808
321.00,9.48877,25.113756,0.000381,25.057035,-2.5579,-0.015,9.48658,9.48658
322.00,9.48850,25.113886,0.000383,25.057158,-2.5576,-0.015,9.48552,9.48552
323.00,9.48817,25.113941,0.000382,25.057150,-2.5573,-0.015,9.48560,9.48560
324.00,9.48784,25.114076,0.000382,25.057221,-2.5571,-0.015,9.48477,9.48477
325.00,9.48785,25.114135,0.000380,25.057196,-2.5567,-0.015,9.48442,9.48442
326.00,9.48788,25.114089,0.000377,25.057056,-2.5564,-0.015,9.48588,9.48588
327.00,9.48774,25.114223,0.000377,25.057136,-2.5561,-0.015,9.48796,9.48796
328.00,9.48791,25.114148,0.000375,25.056998,-2.5560,-0.015,9.48953,9.48953
329.00,9.48830,25.114078,0.000371,25.056899,-2.5557,-0.014,9.49148,9.49148
330.00,9.48850,25.114042,0.000372,25.056883,-2.5555,-0.014,9.49259,9.49259
331.00,9.48872,25.114131,0.000373,25.056981,-2.5552,-0.014,9.49273,9.49273
332.00,9.48888,25.114078,0.000371,25.056924,-2.5547,-0.014,9.49125,9.49125
333.00,9.48877,25.114202,0.000372,25.057018,-2.5543,-0.014,9.49025,9.49025
334.00,9.48859,25.114308,0.000374,25.057054,-2.5540,-0.014,9.48923,9.48923
335.00,9.48828,25.114467,0.000377,25.057073,-2.5535,-0.014,9.48846,9.48846
336.00,9.48823,25.114583,0.000382,25.057192,-2.5529,-0.014,9.48805,9.48805
337.00,9.48829,25.114660,0.000382,25.057197,-2.5525,-0.014,9.48862,9.48862
338.00,9.48851,25.114690,0.000381,25.057186,-2.5521,-0.014,9.48881,9.48881
339.00,9.48857,25.114661,0.000379,25.057170,-2.5518,-0.014,9.48902,9.48902
340.00,9.48902,25.114679,0.000377,25.057238,-2.5516,-0.013,9.48892,9.48892
341.00,9.48926,25.114647,0.000377,25.057126,-2.5513,-0.013,9.48810,9.48810
342.00,9.48952,25.114607,0.000376,25.057070,-2.5510,-0.013,9.48776,9.48776
343.00,9.48944,25.114594,0.000378,25.057052,-2.5508,-0.013,9.48712,9.48712
344.00,9.48900,25.114648,0.000380,25.057082,-2.5505,-0.013,9.48560,9.48560
345.00,9.48873,25.114702,0.000384,25.057061,-2.5502,-0.013,9.48471,9.48471
346.00,9.48864,25.114670,0.000377,25.057052,-2.5499,-0.013,9.48535,9.48535
347.00,9.48845,25.114719,0.000376,25.057081,-2.5496,-0.013,9.48565,9.48565
348.00,9.48822,25.114793,0.000374,25.057132,-2.5493,-0.012,9.48619,9.48619
349.00,9.48786,25.114864,0.000370,25.057142,-2.5488,-0.012,9.48666,9.48666
350.00,9.48754,25.114852,0.000364,25.057097,-2.5484,-0.012,9.48754,9.48754
351.00,9.48731,25.114951,0.000370,25.057106,-2.5481,-0.012,9.48778,9.48778
352.00,9.48732,25.114961,0.000372,25.057028,-2.5478,-0.012,9.48874,9.48874
353.00,9.48715,25.115072,0.000371,25.057027,-2.5475,-0.011,9.48741,9.48741
354.00,9.48688,25.115181,0.000374,25.057082,-2.5473,-0.012,9.48133,9.48133
355.00,9.48658,25.115155,0.000377,25.057097,-2.5471,-0.012,9.46536,9.46536
356.00,9.48626,25.115241,0.000378,25.057187,-2.5468,-0.012,9.43344,9.43344
357.00,9.48642,25.115425,0.000381,25.057318,-2.5465,-0.011,9.38254,9.38254
358.00,9.48727,25.115395,0.000385,25.057318,-2.5461,-0.012,9.31788,9.31788
359.00,9.48730,25.115288,0.000384,25.057199,-2.5457,-0.012,9.24775,9.24775
360.00,9.48767,25.115413,0.000383,25.057217,-2.5452,-0.011,9.18429,9.18429
@3,2.0001,4.0, 360.027000000002 
361.00,9.48988,25.115420,0.000378,25.057152,-2.5448,-0.011,9.14077,9.14077
362.00,9.49239,25.115313,0.000375,25.057044,-2.5442,-0.011,9.12431,9.12431
363.00,9.48066,25.115397,0.000369,25.057073,-2.5439,-0.011,9.13301,9.13301
364.00,9.45492,25.115582,0.000369,25.057145,-2.5437,-0.010,9.16092,9.16092
365.00,9.40815,25.115587,0.000369,25.057065,-2.5435,-0.010,9.19866,9.19866
366.00,9.33009,25.115733,0.000372,25.057134,-2.5433,-0.010,9.23742,9.23742
367.00,9.23817,25.115855,0.000373,25.057198,-2.5430,-0.010,9.27138,9.27138
368.00,9.15772,25.115954,0.000376,25.057184,-2.5426,-0.010,9.29953,9.29953
369.00,9.10501,25.115907,0.000375,25.057155,-2.5420,-0.010,9.32220,9.32220
370.00,9.09150,25.115960,0.000378,25.057205,-2.5415,-0.010,9.34044,9.34044
371.00,9.11295,25.115809,0.000374,25.057012,-2.5412,-0.010,9.35601,9.35601
372.00,9.15567,25.115828,0.000373,25.056940,-2.5408,-0.010,9.36930,9.36930
373.00,9.20091,25.115880,0.000374,25.057042,-2.5405,-0.009,9.38163,9.38163
374.00,9.24403,25.115915,0.000376,25.057064,-2.5403,-0.009,9.39293,9.39293
375.00,9.27978,25.115928,0.000372,25.057023,-2.5400,-0.009,9.40329,9.40329
376.00,9.30641,25.115979,0.000372,25.057055,-2.5396,-0.009,9.41240,9.41240
377.00,9.32543,25.116074,0.000372,25.057168,-2.5393,-0.009,9.42047,9.42047
378.00,9.34171,25.115968,0.000371,25.056975,-2.5388,-0.009,9.42712,9.42712
379.00,9.35759,25.116013,0.000370,25.056998,-2.5385,-0.009,9.43271,9.43271
380.00,9.37095,25.116061,0.000372,25.057082,-2.5380,-0.009,9.43670,9.43670
381.00,9.38418,25.116134,0.000375,25.057239,-2.5376,-0.008,9.43930,9.43930
382.00,9.39211,25.116091,0.000376,25.057199,-2.5373,-0.008,9.44239,9.44239
383.00,9.40331,25.116122,0.000374,25.057270,-2.5370,-0.008,9.44526,9.44526
384.00,9.41393,25.116125,0.000373,25.057233,-2.5368,-0.008,9.44793,9.44793
385.00,9.42267,25.116076,0.000373,25.057155,-2.5366,-0.008,9.45220,9.45220
386.00,9.42848,25.116173,0.000372,25.057104,-2.5363,-0.008,9.45704,9.45704
387.00,9.43271,25.116133,0.000370,25.057071,-2.5361,-0.007,9.46142,9.46142
388.00,9.43577,25.116291,0.000376,25.057138,-2.5358,-0.007,9.46570,9.46570
389.00,9.43874,25.116319,0.000378,25.057097,-2.5354,-0.008,9.46895,9.46895
390.00,9.44248,25.116432,0.000378,25.057131,-2.5350,-0.007,9.47067,9.47067
391.00,9.44653,25.116433,0.000379,25.057144,-2.5347,-0.007,9.47273,9.47273
392.00,9.45006,25.116651,0.000382,25.057242,-2.5344,-0.007,9.47524,9.47524
393.00,9.45338,25.116636,0.000380,25.057151,-2.5340,-0.007,9.47735,9.47735
394.00,9.45687,25.116636,0.000381,25.057160,-2.5336,-0.007,9.47994,9.47994
395.00,9.46052,25.116670,0.000384,25.057158,-2.5332,-0.007,9.48271,9.48271
396.00,9.46316,25.116712,0.000385,25.057124,-2.5327,-0.007,9.48445,9.48445
397.00,9.46614,25.116756,0.000383,25.057074,-2.5322,-0.007,9.48576,9.48576
398.00,9.46879,25.116884,0.000383,25.057125,-2.5318,-0.007,9.48670,9.48670
399.00,9.47112,25.117053,0.000384,25.057138,-2.5315,-0.007,9.48668,9.48668
400.00,9.47421,25.117153,0.000384,25.057117,-2.5312,-0.007,9.48631,9.48631
401.00,9.47716,25.117318,0.000384,25.057143,-2.5309,-0.007,9.48625,9.48625
402.00,9.47836,25.117313,0.000382,25.057089,-2.5307,-0.006,9.48612,9.48612
403.00,9.47920,25.117256,0.000380,25.057061,-2.5305,-0.006,9.48675,9.48675
404.00,9.48028,25.117265,0.000378,25.057120,-2.5303,-0.006,9.48808,9.48808
405.00,9.48157,25.117225,0.000375,25.057128,-2.5301,-0.006,9.48910,9.48910
406.00,9.48280,25.117160,0.000374,25.057141,-2.5300,-0.006,9.49059,9.49059
407.00,9.48418,25.117201,0.000376,25.057218,-2.5297,-0.006,9.49196,9.49196
408.00,9.48528,25.117306,0.000378,25.057308,-2.5295,-0.006,9.49242,9.49242
409.00,9.48653,25.117339,0.000374,25.057254,-2.5292,-0.005,9.49294,9.49294
410.00,9.48763,25.117428,0.000376,25.057249,-2.5287,-0.005,9.49337,9.49337
411.00,9.48830,25.117507,0.000379,25.057238,-2.5281,-0.005,9.49336,9.49336
412.00,9.48896,25.117487,0.000381,25.057179,-2.5277,-0.005,9.49305,9.49305
413.00,9.48957,25.117476,0.000378,25.057085,-2.5273,-0.005,9.49388,9.49388
414.00,9.49026,25.117537,0.000380,25.057101,-2.5269,-0.005,9.49431,9.49431
415.00,9.49072,25.117666,0.000382,25.057188,-2.5267,-0.005,9.49504,9.49504
416.00,9.49119,25.117614,0.000379,25.057120,-2.5264,-0.005,9.49596,9.49596
417.00,9.49158,25.117731,0.000382,25.057155,-2.5261,-0.005,9.49749,9.49749
418.00,9.49232,25.117786,0.000383,25.057156,-2.5257,-0.005,9.49673,9.49673
419.00,9.49268,25.117816,0.000384,25.057150,-2.5253,-0.004,9.49671,9.49671
420.00,9.49342,25.117740,0.000381,25.057056,-2.5248,-0.004,9.49675,9.49675
421.00,9.49405,25.117865,0.000382,25.057147,-2.5245,-0.004,9.49657,9.49657
422.00,9.49435,25.117940,0.000381,25.057175,-2.5242,-0.004,9.49592,9.49592
423.00,9.49481,25.117905,0.000379,25.057127,-2.5238,-0.004,9.49687,9.49687
424.00,9.49512,25.117926,0.000380,25.057104,-2.5234,-0.004,9.49672,9.49672
425.00,9.49554,25.118062,0.000382,25.057153,-2.5230,-0.004,9.49651,9.49651
426.00,9.49567,25.118058,0.000380,25.057103,-2.5227,-0.003,9.49613,9.49613
427.00,9.49565,25.118030,0.000378,25.057069,-2.5223,-0.003,9.49647,9.49647
428.00,9.49583,25.118112,0.000381,25.057166,-2.5220,-0.003,9.49620,9.49620
429.00,9.49621,25.118203,0.000381,25.057294,-2.5218,-0.003,9.49710,9.49710
430.00,9.49644,25.118244,0.000380,25.057344,-2.5216,-0.003,9.49834,9.49834
431.00,9.49684,25.118254,0.000379,25.057272,-2.5213,-0.003,9.49935,9.49935
432.00,9.49710,25.118285,0.000379,25.057259,-2.5211,-0.003,9.49873,9.49873
433.00,9.49715,25.118370,0.000378,25.057241,-2.5209,-0.003,9.49861,9.49861
434.00,9.49729,25.118405,0.000378,25.057160,-2.5207,-0.003,9.49783,9.49783
435.00,9.49722,25.118354,0.000377,25.057095,-2.5204,-0.002,9.49729,9.49729
436.00,9.49721,25.118456,0.000378,25.057195,-2.5200,-0.002,9.49695,9.49695
437.00,9.49722,25.118513,0.000379,25.057182,-2.5195,-0.002,9.49782,9.49782
438.00,9.49731,25.118536,0.000380,25.057188,-2.5189,-0.002,9.49802,9.49802
439.00,9.49744,25.118452,0.000378,25.057089,-2.5184,-0.002,9.49774,9.49774
440.00,9.49748,25.118515,0.000378,25.057074,-2.5179,-0.002,9.49745,9.49745
441.00,9.49738,25.118586,0.000382,25.057080,-2.5175,-0.002,9.49721,9.49721
442.00,9.49745,25.118609,0.000381,25.057108,-2.5172,-0.002,9.49689,9.49689
443.00,9.49745,25.118694,0.000384,25.057109,-2.5171,-0.002,9.49758,9.49758
444.00,9.49774,25.118953,0.000388,25.057289,-2.5169,-0.001,9.49903,9.49903
445.00,9.49811,25.118999,0.000390,25.057260,-2.5167,-0.002,9.50034,9.50034
446.00,9.49837,25.118939,0.000386,25.057136,-2.5164,-0.001,9.50111,9.50111
447.00,9.49864,25.119012,0.000387,25.057145,-2.5161,-0.001,9.50118,9.50118
448.00,9.49864,25.119028,0.000382,25.057150,-2.5157,-0.001,9.50088,9.50088
449.00,9.49847,25.119005,0.000378,25.057097,-2.5152,-0.001,9.49993,9.49993
450.00,9.49863,25.119051,0.000376,25.057120,-2.5149,-0.001,9.49864,9.49864
451.00,9.49851,25.119210,0.000377,25.057234,-2.5145,0.000,9.49755,9.49755
452.00,9.49832,25.119329,0.000377,25.057299,-2.5142,0.000,9.49731,9.49731
453.00,9.49837,25.119377,0.000380,25.057258,-2.5139,0.000,9.49733,9.49733
454.00,9.49849,25.119370,0.000382,25.057189,-2.5135,0.000,9.49735,9.49735
455.00,9.49849,25.119376,0.000377,25.057131,-2.5130,0.000,9.49742,9.49742
456.00,9.49849,25.119406,0.000375,25.057121,-2.5126,0.000,9.49826,9.49826
457.00,9.49849,25.119397,0.000373,25.057063,-2.5121,0.000,9.49823,9.49823
458.00,9.49843,25.119410,0.000373,25.057064,-2.5118,0.000,9.49829,9.49829
459.00,9.49870,25.119491,0.000373,25.057129,-2.5115,0.000,9.49902,9.49902
460.00,9.49894,25.119582,0.000377,25.057182,-2.5114,0.000,9.49890,9.49890
461.00,9.49888,25.119613,0.000379,25.057177,-2.5114,0.000,9.49861,9.49861
462.00,9.49886,25.119640,0.000380,25.057180,-2.5113,0.000,9.49859,9.49859
463.00,9.49870,25.119711,0.000379,25.057184,-2.5111,0.001,9.49780,9.49780
464.00,9.49841,25.119712,0.000379,25.057147,-2.5110,0.001,9.49677,9.49677
465.00,9.49815,25.119781,0.000379,25.057208,-2.5107,0.001,9.49719,9.49719
466.00,9.49796,25.119820,0.000378,25.057199,-2.5104,0.001,9.49715,9.49715
467.00,9.49795,25.119882,0.000381,25.057187,-2.5100,0.001,9.49783,9.49783
468.00,9.49798,25.119961,0.000380,25.057246,-2.5096,0.001,9.49885,9.49885
469.00,9.49817,25.120032,0.000381,25.057226,-2.5091,0.001,9.49973,9.49973
470.00,9.49823,25.120093,0.000383,25.057258,-2.5086,0.001,9.49962,9.49962
471.00,9.49841,25.120076,0.000384,25.057249,-2.5082,0.001,9.50000,9.50000
472.00,9.49854,25.120065,0.000381,25.057208,-2.5079,0.002,9.49962,9.49962
473.00,9.49859,25.120033,0.000381,25.057154,-2.5077,0.002,9.50030,9.50030
474.00,9.49903,25.120109,0.000382,25.057204,-2.5075,0.002,9.50158,9.50158
475.00,9.49940,25.120115,0.000380,25.057190,-2.5073,0.002,9.50238,9.50238
476.00,9.49963,25.120147,0.000382,25.057179,-2.5070,0.002,9.50293,9.50293
477.00,9.49973,25.120251,0.000387,25.057276,-2.5067,0.002,9.50326,9.50326
478.00,9.49989,25.120320,0.000388,25.057296,-2.5064,0.002,9.50315,9.50315
479.00,9.50014,25.120320,0.000388,25.057309,-2.5061,0.002,9.50287,9.50287
480.00,9.50046,25.120399,0.000390,25.057308,-2.5057,0.003,9.50324,9.50324
481.00,9.50071,25.120489,0.000390,25.057318,-2.5052,0.003,9.50310,9.50310
482.00,9.50092,25.120440,0.000385,25.057266,-2.5048,0.003,9.50359,9.50359
483.00,9.50125,25.120443,0.000383,25.057185,-2.5044,0.003,9.50339,9.50339
484.00,9.50164,25.120449,0.000385,25.057108,-2.5040,0.003,9.50207,9.50207
485.00,9.50161,25.120358,0.000384,25.056985,-2.5039,0.003,9.50080,9.50080
486.00,9.50152,25.120418,0.000385,25.057002,-2.5037,0.003,9.50022,9.50022
487.00,9.50153,25.120415,0.000386,25.056953,-2.5036,0.003,9.49978,9.49978
488.00,9.50161,25.120471,0.000390,25.056982,-2.5032,0.003,9.49960,9.49960
489.00,9.50164,25.120513,0.000387,25.056972,-2.5027,0.003,9.50027,9.50027
490.00,9.50178,25.120622,0.000387,25.056995,-2.5020,0.004,9.50106,9.50106
491.00,9.50199,25.120649,0.000385,25.056966,-2.5014,0.004,9.50246,9.50246
492.00,9.50233,25.120797,0.000387,25.057050,-2.5008,0.004,9.50334,9.50334
493.00,9.50243,25.120867,0.000384,25.057137,-2.5005,0.004,9.50386,9.50386
494.00,9.50237,25.120869,0.000385,25.057102,-2.5002,0.004,9.50442,9.50442
495.00,9.50232,25.120924,0.000389,25.057181,-2.5001,0.004,9.50493,9.50493
496.00,9.50249,25.120973,0.000391,25.057207,-2.4999,0.004,9.50416,9.50416
497.00,9.50248,25.121025,0.000392,25.057173,-2.4995,0.004,9.50284,9.50284
498.00,9.50231,25.121033,0.000392,25.057113,-2.4990,0.004,9.50222,9.50222
499.00,9.50211,25.121107,0.000388,25.057149,-2.4985,0.005,9.50213,9.50213
500.00,9.50210,25.121116,0.000385,25.057115,-2.4982,0.005,9.50177,9.50177
501.00,9.50215,25.121150,0.000385,25.057132,-2.4978,0.005,9.50147,9.50147
502.00,9.50206,25.121222,0.000383,25.057126,-2.4975,0.005,9.50085,9.50085
503.00,9.50237,25.121306,0.000386,25.057171,-2.4973,0.005,9.49745,9.49745
504.00,9.50283,25.121390,0.000391,25.057229,-2.4970,0.005,9.49003,9.49003
505.00,9.50304,25.121521,0.000390,25.057287,-2.4965,0.005,9.47363,9.47363
506.00,9.50312,25.121545,0.000389,25.057273,-2.4961,0.005,9.44317,9.44317
507.00,9.50254,25.121492,0.000390,25.057253,-2.4956,0.005,9.39732,9.39732
508.00,9.50199,25.121431,0.000387,25.057169,-2.4951,0.005,9.33854,9.33854
509.00,9.50192,25.121418,0.000384,25.057123,-2.4949,0.005,9.27298,9.27298
510.00,9.50249,25.121398,0.000383,25.057093,-2.4946,0.006,9.21271,9.21271
@4,2.0001,4.0, 510.068999999996 
511.00,9.50085,25.121439,0.000381,25.057082,-2.4943,0.006,9.17038,9.17038
512.00,9.49562,25.121510,0.000378,25.057090,-2.4942,0.006,9.15118,9.15118
513.00,9.48403,25.121563,0.000377,25.057054,-2.4940,0.006,9.15469,9.15469
514.00,9.46634,25.121609,0.000377,25.057077,-2.4937,0.006,9.17679,9.17679
515.00,9.42027,25.121590,0.000376,25.056990,-2.4934,0.006,9.20998,9.20998
516.00,9.34852,25.121652,0.000375,25.056996,-2.4930,0.007,9.24532,9.24532
517.00,9.26669,25.121644,0.000377,25.056931,-2.4926,0.007,9.27818,9.27818
518.00,9.19048,25.121839,0.000379,25.057147,-2.4924,0.007,9.30761,9.30761
519.00,9.13920,25.121855,0.000378,25.057097,-2.4921,0.007,9.33137,9.33137
520.00,9.11973,25.121931,0.000381,25.057091,-2.4917,0.007,9.35073,9.35073
521.00,9.13723,25.121963,0.000387,25.057121,-2.4915,0.007,9.36693,9.36693
522.00,9.17050,25.121950,0.000388,25.057138,-2.4913,0.007,9.38058,9.38058
523.00,9.20778,25.121830,0.000386,25.056988,-2.4909,0.007,9.39198,9.39198
524.00,9.24931,25.121882,0.000388,25.057005,-2.4907,0.007,9.40228,9.40228
525.00,9.28517,25.121907,0.000389,25.057056,-2.4904,0.007,9.41229,9.41229
526.00,9.31353,25.121908,0.000385,25.057004,-2.4901,0.008,9.42161,9.42161
527.00,9.33488,25.122018,0.000385,25.057065,-2.4897,0.008,9.42937,9.42937
528.00,9.35484,25.122169,0.000388,25.057161,-2.4892,0.008,9.43625,9.43625
529.00,9.36833,25.122277,0.000389,25.057224,-2.4889,0.008,9.44213,9.44213
530.00,9.38183,25.122365,0.000387,25.057251,-2.4886,0.008,9.44651,9.44651
531.00,9.39455,25.122427,0.000386,25.057229,-2.4884,0.008,9.44986,9.44986
532.00,9.40334,25.122483,0.000386,25.057222,-2.4882,0.008,9.45362,9.45362
533.00,9.41179,25.122415,0.000384,25.057115,-2.4880,0.008,9.45651,9.45651
534.00,9.41986,25.122405,0.000382,25.057097,-2.4878,0.008,9.45954,9.45954
535.00,9.43193,25.122387,0.000384,25.057049,-2.4874,0.009,9.46306,9.46306
536.00,9.44015,25.122415,0.000387,25.057064,-2.4871,0.009,9.46677,9.46677
537.00,9.44304,25.122306,0.000385,25.056912,-2.4869,0.009,9.46950,9.46950
538.00,9.44648,25.122416,0.000387,25.056953,-2.4868,0.009,9.47337,9.47337
539.00,9.44999,25.122373,0.000384,25.056855,-2.4865,0.009,9.47728,9.47728
540.00,9.45300,25.122372,0.000380,25.056802,-2.4863,0.009,9.47987,9.47987
541.00,9.45664,25.122413,0.000376,25.056816,-2.4862,0.010,9.48286,9.48286
542.00,9.45985,25.122580,0.000377,25.056888,-2.4859,0.010,9.48800,9.48800
543.00,9.46323,25.122562,0.000375,25.056851,-2.4855,0.010,9.49216,9.49216
544.00,9.46667,25.122634,0.000376,25.056899,-2.4852,0.010,9.49538,9.49538
545.00,9.46996,25.122794,0.000381,25.057057,-2.4848,0.010,9.49762,9.49762
546.00,9.47337,25.122819,0.000382,25.057006,-2.4843,0.010,9.49884,9.49884
547.00,9.47741,25.122783,0.000380,25.056968,-2.4840,0.010,9.49874,9.49874
548.00,9.48078,25.122793,0.000378,25.056974,-2.4837,0.010,9.49947,9.49947
549.00,9.48449,25.122817,0.000378,25.056978,-2.4834,0.010,9.50028,9.50028
550.00,9.48804,25.122768,0.000376,25.056874,-2.4830,0.010,9.50204,9.50204
551.00,9.49097,25.122857,0.000376,25.056984,-2.4827,0.011,9.50299,9.50299
552.00,9.49308,25.123013,0.000380,25.057100,-2.4822,0.011,9.50337,9.50337
553.00,9.49465,25.123082,0.000379,25.057063,-2.4817,0.011,9.50240,9.50240
554.00,9.49627,25.123182,0.000380,25.057065,-2.4812,0.011,9.50222,9.50222
555.00,9.49722,25.123195,0.000379,25.057032,-2.4808,0.011,9.50257,9.50257
556.00,9.49770,25.123153,0.000378,25.056932,-2.4804,0.011,9.50320,9.50320
557.00,9.49870,25.123162,0.000377,25.056967,-2.4800,0.011,9.50367,9.50367
558.00,9.49954,25.123313,0.000381,25.057082,-2.4798,0.011,9.50512,9.50512
559.00,9.50077,25.123325,0.000383,25.057033,-2.4796,0.011,9.50606,9.50606
560.00,9.50167,25.123432,0.000388,25.057108,-2.4794,0.011,9.50714,9.50714
561.00,9.50289,25.123529,0.000391,25.057183,-2.4791,0.011,9.50831,9.50831
562.00,9.50353,25.123572,0.000389,25.057139,-2.4789,0.011,9.50971,9.50971
563.00,9.50399,25.123517,0.000387,25.057054,-2.4786,0.012,9.51004,9.51004
564.00,9.50445,25.123574,0.000388,25.057109,-2.4783,0.012,9.51013,9.51013
565.00,9.50509,25.123595,0.000387,25.057111,-2.4781,0.012,9.50940,9.50940
566.00,9.50552,25.123604,0.000386,25.057116,-2.4779,0.012,9.50844,9.50844
567.00,9.50596,25.123690,0.000388,25.057241,-2.4776,0.012,9.50770,9.50770
568.00,9.50619,25.123715,0.000388,25.057238,-2.4774,0.012,9.50692,9.50692
569.00,9.50623,25.123750,0.000389,25.057241,-2.4771,0.012,9.50682,9.50682
570.00,9.50643,25.123734,0.000388,25.057175,-2.4768,0.012,9.50735,9.50735
571.00,9.50688,25.123739,0.000391,25.057143,-2.4765,0.012,9.50822,9.50822
572.00,9.50729,25.123723,0.000392,25.057073,-2.4762,0.012,9.50890,9.50890
573.00,9.50785,25.123773,0.000393,25.057076,-2.4759,0.012,9.51079,9.51079
574.00,9.50840,25.123814,0.000390,25.057111,-2.4756,0.013,9.51109,9.51109
575.00,9.50860,25.123879,0.000387,25.057132,-2.4751,0.013,9.51101,9.51101
576.00,9.50888,25.123908,0.000387,25.057036,-2.4748,0.013,9.51129,9.51129
577.00,9.50930,25.123943,0.000385,25.056974,-2.4744,0.013,9.51127,9.51127
578.00,9.50952,25.123964,0.000384,25.056921,-2.4739,0.013,9.51039,9.51039
579.00,9.50959,25.124005,0.000387,25.056897,-2.4735,0.013,9.51031,9.51031
580.00,9.50949,25.124124,0.000390,25.056938,-2.4733,0.013,9.50981,9.50981
581.00,9.50922,25.124207,0.000389,25.057013,-2.4729,0.013,9.50812,9.50812
582.00,9.50873,25.124249,0.000392,25.056981,-2.4726,0.013,9.50601,9.50601
583.00,9.50827,25.124389,0.000397,25.057137,-2.4723,0.013,9.50436,9.50436
584.00,9.50801,25.124424,0.000400,25.057178,-2.4720,0.013,9.50362,9.50362
585.00,9.50802,25.124392,0.000401,25.057191,-2.4716,0.013,9.50420,9.50420
586.00,9.50808,25.124392,0.000401,25.057225,-2.4714,0.013,9.50465,9.50465
587.00,9.50804,25.124350,0.000398,25.057250,-2.4712,0.013,9.50622,9.50622
588.00,9.50830,25.124283,0.000391,25.057153,-2.4711,0.014,9.50825,9.50825
589.00,9.50838,25.124407,0.000387,25.057175,-2.4709,0.014,9.50945,9.50945
590.00,9.50809,25.124438,0.000386,25.057101,-2.4706,0.014,9.50961,9.50961
591.00,9.50800,25.124443,0.000384,25.057063,-2.4703,0.014,9.51156,9.51156
592.00,9.50773,25.124515,0.000384,25.057066,-2.4700,0.014,9.51333,9.51333
593.00,9.50770,25.124525,0.000383,25.057059,-2.4698,0.015,9.51411,9.51411
594.00,9.50823,25.124462,0.000384,25.057017,-2.4696,0.015,9.51485,9.51485
595.00,9.50909,25.124486,0.000384,25.057077,-2.4694,0.015,9.51478,9.51478
596.00,9.50950,25.124489,0.000381,25.057014,-2.4690,0.015,9.51418,9.51418
597.00,9.50959,25.124554,0.000382,25.057076,-2.4687,0.015,9.51274,9.51274
598.00,9.50954,25.124581,0.000383,25.057103,-2.4682,0.015,9.51098,9.51098
599.00,9.50934,25.124583,0.000381,25.057100,-2.4678,0.015,9.50923,9.50923
600.00,9.50936,25.124665,0.000381,25.057095,-2.4675,0.015,9.50902,9.50902
601.00,9.50953,25.124747,0.000383,25.057131,-2.4672,0.015,9.50852,9.50852
602.00,9.50994,25.124812,0.000384,25.057135,-2.4669,0.015,9.50789,9.50789
603.00,9.51032,25.124959,0.000384,25.057208,-2.4665,0.015,9.50823,9.50823
604.00,9.51060,25.125001,0.000385,25.057144,-2.4660,0.016,9.50984,9.50984
605.00,9.51100,25.125052,0.000386,25.057171,-2.4656,0.016,9.51106,9.51106
606.00,9.51140,25.125180,0.000388,25.057252,-2.4653,0.016,9.51260,9.51260
607.00,9.51182,25.125142,0.000386,25.057150,-2.4651,0.016,9.51495,9.51495
608.00,9.51195,25.125092,0.000386,25.057034,-2.4650,0.016,9.51673,9.51673
609.00,9.51247,25.125132,0.000384,25.057015,-2.4648,0.016,9.51662,9.51662
610.00,9.51263,25.125085,0.000383,25.056945,-2.4646,0.016,9.51646,9.51646
611.00,9.51247,25.125056,0.000380,25.056908,-2.4642,0.017,9.51503,9.51503
612.00,9.51215,25.125113,0.000382,25.056940,-2.4638,0.017,9.51380,9.51380
613.00,9.51215,25.125161,0.000383,25.056976,-2.4635,0.017,9.51204,9.51204
614.00,9.51219,25.125184,0.000385,25.057040,-2.4632,0.017,9.51184,9.51184
615.00,9.51203,25.125301,0.000386,25.057069,-2.4628,0.017,9.51173,9.51173
616.00,9.51199,25.125359,0.000386,25.057054,-2.4625,0.017,9.51186,9.51186
617.00,9.51217,25.125426,0.000386,25.057094,-2.4621,0.017,9.51232,9.51232
618.00,9.51238,25.125456,0.000385,25.057030,-2.4618,0.017,9.51319,9.51319
619.00,9.51270,25.125500,0.000385,25.056969,-2.4617,0.017,9.51330,9.51330
620.00,9.51298,25.125546,0.000385,25.057002,-2.4616,0.017,9.51262,9.51262
621.00,9.51325,25.125583,0.000387,25.056998,-2.4614,0.017,9.51248,9.51248
622.00,9.51381,25.125602,0.000387,25.056911,-2.4612,0.017,9.51235,9.51235
623.00,9.51361,25.125703,0.000388,25.057043,-2.4610,0.018,9.51279,9.51279
624.00,9.51362,25.125808,0.000390,25.057156,-2.4607,0.018,9.51302,9.51302
625.00,9.51370,25.125805,0.000388,25.057119,-2.4604,0.018,9.51387,9.51387
626.00,9.51360,25.125861,0.000386,25.057176,-2.4601,0.018,9.51456,9.51456
627.00,9.51342,25.125862,0.000384,25.057207,-2.4597,0.018,9.51481,9.51481
628.00,9.51323,25.125872,0.000384,25.057203,-2.4593,0.019,9.51451,9.51451
629.00,9.51313,25.125894,0.000384,25.057172,-2.4589,0.019,9.51435,9.51435
630.00,9.51314,25.125913,0.000385,25.057188,-2.4585,0.019,9.51427,9.51427
631.00,9.51316,25.125999,0.000388,25.057227,-2.4582,0.019,9.51424,9.51424
632.00,9.51341,25.126121,0.000389,25.057252,-2.4579,0.019,9.51469,9.51469
633.00,9.51382,25.126158,0.000389,25.057207,-2.4575,0.019,9.51588,9.51588
634.00,9.51427,25.126157,0.000386,25.057154,-2.4571,0.019,9.51688,9.51688
635.00,9.51445,25.126209,0.000385,25.057160,-2.4567,0.019,9.51734,9.51734
636.00,9.51466,25.126169,0.000380,25.057070,-2.4563,0.020,9.51786,9.51786
637.00,9.51492,25.126154,0.000381,25.057058,-2.4560,0.020,9.51817,9.51817
638.00,9.51504,25.126144,0.000382,25.057002,-2.4558,0.020,9.51727,9.51727
639.00,9.51526,25.126208,0.000383,25.057054,-2.4557,0.020,9.51745,9.51745
640.00,9.51564,25.126275,0.000383,25.057089,-2.4555,0.020,9.51792,9.51792
641.00,9.51595,25.126304,0.000384,25.057136,-2.4552,0.020,9.51763,9.51763
642.00,9.51606,25.126409,0.000385,25.057156,-2.4549,0.020,9.51660,9.51660
643.00,9.51614,25.126485,0.000384,25.057186,-2.4548,0.020,9.51728,9.51728
644.00,9.51642,25.126571,0.000384,25.057169,-2.4546,0.020,9.51750,9.51750
645.00,9.51655,25.126599,0.000384,25.057101,-2.4543,0.020,9.51669,9.51669
646.00,9.51660,25.126661,0.000384,25.057051,-2.4540,0.020,9.51693,9.51693
647.00,9.51674,25.126734,0.000383,25.057080,-2.4537,0.021,9.51749,9.51749
648.00,9.51694,25.126799,0.000380,25.057060,-2.4531,0.021,9.51773,9.51773
649.00,9.51722,25.126756,0.000380,25.057006,-2.4529,0.021,9.51767,9.51767
650.00,9.51748,25.126823,0.000386,25.057076,-2.4527,0.021,9.51799,9.51799
651.00,9.51750,25.126801,0.000387,25.057104,-2.4525,0.021,9.51823,9.51823
652.00,9.51749,25.126783,0.000387,25.057078,-2.4522,0.021,9.51827,9.51827
653.00,9.51755,25.126755,0.000383,25.057035,-2.4519,0.021,9.51510,9.51510
654.00,9.51758,25.126860,0.000380,25.057084,-2.4514,0.021,9.50782,9.50782
655.00,9.51768,25.126878,0.000374,25.057044,-2.4510,0.022,9.49412,9.49412
656.00,9.51750,25.126987,0.000376,25.057025,-2.4507,0.022,9.46589,9.46589
657.00,9.51802,25.127002,0.000377,25.057013,-2.4505,0.022,9.42217,9.42217
658.00,9.51783,25.127119,0.000384,25.057103,-2.4503,0.022,9.36649,9.36649
659.00,9.51848,25.127087,0.000383,25.057068,-2.4500,0.022,9.30388,9.30388
660.00,9.51831,25.127065,0.000384,25.057018,-2.4497,0.022,9.24309,9.24309
@5,2.0001,4.0, 660.002999999997 
661.00,9.51792,25.127085,0.000379,25.057013,-2.4494,0.022,9.19856,9.19856
662.00,9.51602,25.127151,0.000377,25.057031,-2.4492,0.023,9.17476,9.17476
663.00,9.50368,25.127137,0.000373,25.057015,-2.4489,0.023,9.17236,9.17236
664.00,9.48359,25.127197,0.000377,25.057052,-2.4486,0.023,9.18821,9.18821
665.00,9.44832,25.127250,0.000376,25.057082,-2.4483,0.023,9.21632,9.21632
666.00,9.37675,25.127286,0.000382,25.057076,-2.4480,0.023,9.24944,9.24944
667.00,9.29791,25.127494,0.000389,25.057245,-2.4475,0.023,9.28093,9.28093
668.00,9.22550,25.127577,0.000393,25.057195,-2.4471,0.023,9.30838,9.30838
669.00,9.17097,25.127653,0.000392,25.057185,-2.4466,0.023,9.33189,9.33189
670.00,9.14538,25.127785,0.000389,25.057195,-2.4462,0.023,9.35159,9.35159
671.00,9.15414,25.127843,0.000385,25.057190,-2.4459,0.024,9.36814,9.36814
672.00,9.17886,25.127721,0.000376,25.057002,-2.4457,0.024,9.38297,9.38297
673.00,9.21339,25.127851,0.000375,25.057116,-2.4455,0.024,9.39736,9.39736
674.00,9.24989,25.127845,0.000375,25.057033,-2.4453,0.024,9.41117,9.41117
675.00,9.28562,25.127837,0.000377,25.057043,-2.4450,0.024,9.42377,9.42377
676.00,9.31933,25.127863,0.000376,25.057089,-2.4448,0.024,9.43297,9.43297
677.00,9.33628,25.127932,0.000384,25.057154,-2.4445,0.024,9.44223,9.44223
678.00,9.35066,25.127867,0.000386,25.057102,-2.4443,0.024,9.45023,9.45023
679.00,9.36748,25.127916,0.000387,25.057194,-2.4441,0.024,9.45550,9.45550
680.00,9.38404,25.127973,0.000387,25.057195,-2.4440,0.024,9.45899,9.45899
681.00,9.40212,25.128051,0.000390,25.057215,-2.4437,0.024,9.46275,9.46275
682.00,9.41053,25.127974,0.000381,25.057093,-2.4434,0.025,9.46508,9.46508
683.00,9.42252,25.128000,0.000377,25.057024,-2.4431,0.025,9.46752,9.46752
684.00,9.43661,25.128056,0.000376,25.057005,-2.4428,0.025,9.47018,9.47018
685.00,9.44697,25.128117,0.000383,25.057027,-2.4424,0.025,9.47372,9.47372
686.00,9.45061,25.128101,0.000384,25.057003,-2.4422,0.025,9.47810,9.47810
687.00,9.45550,25.128229,0.000386,25.057076,-2.4420,0.025,9.48277,9.48277
688.00,9.45845,25.128299,0.000384,25.057064,-2.4416,0.025,9.48717,9.48717
689.00,9.46139,25.128350,0.000387,25.057025,-2.4414,0.025,9.49268,9.49268
690.00,9.46466,25.128334,0.000382,25.056975,-2.4411,0.025,9.49713,9.49713
691.00,9.46835,25.128376,0.000379,25.056924,-2.4407,0.026,9.49986,9.49986
692.00,9.47225,25.128335,0.000380,25.056830,-2.4402,0.026,9.50214,9.50214
693.00,9.47611,25.128326,0.000380,25.056790,-2.4397,0.026,9.50421,9.50421
694.00,9.47932,25.128351,0.000378,25.056791,-2.4393,0.026,9.50580,9.50580
695.00,9.48311,25.128412,0.000375,25.056792,-2.4390,0.027,9.50700,9.50700
696.00,9.48750,25.128459,0.000378,25.056794,-2.4388,0.026,9.50914,9.50914
697.00,9.49094,25.128494,0.000381,25.056778,-2.4386,0.026,9.51094,9.51094
698.00,9.49392,25.128670,0.000387,25.056954,-2.4384,0.026,9.51200,9.51200
699.00,9.49659,25.128657,0.000388,25.056930,-2.4382,0.026,9.51278,9.51278
700.00,9.49876,25.128790,0.000394,25.056956,-2.4380,0.026,9.51393,9.51393
701.00,9.50058,25.128871,0.000390,25.056905,-2.4378,0.026,9.51437,9.51437
702.00,9.50292,25.128996,0.000391,25.056964,-2.4374,0.027,9.51485,9.51485
703.00,9.50504,25.128787,0.000383,25.056696,-2.4371,0.027,9.51593,9.51593
704.00,9.50662,25.128880,0.000381,25.056726,-2.4369,0.027,9.51596,9.51596
705.00,9.50811,25.128864,0.000377,25.056739,-2.4366,0.027,9.51594,9.51594
706.00,9.50908,25.128954,0.000377,25.056846,-2.4363,0.028,9.51527,9.51527
707.00,9.51013,25.128986,0.000378,25.056806,-2.4360,0.028,9.51502,9.51502
708.00,9.51122,25.129168,0.000383,25.056959,-2.4357,0.028,9.51477,9.51477
709.00,9.51215,25.129242,0.000386,25.056973,-2.4354,0.028,9.51576,9.51576
710.00,9.51305,25.129304,0.000387,25.056963,-2.4349,0.028,9.51747,9.51747
711.00,9.51410,25.129302,0.000390,25.056863,-2.4346,0.028,9.51956,9.51956
712.00,9.51502,25.129376,0.000388,25.056953,-2.4343,0.028,9.52139,9.52139
713.00,9.51605,25.129455,0.000389,25.056976,-2.4340,0.028,9.52307,9.52307
714.00,9.51670,25.129359,0.000387,25.056867,-2.4339,0.028,9.52332,9.52332
715.00,9.51725,25.129370,0.000389,25.056842,-2.4337,0.028,9.52270,9.52270
716.00,9.51779,25.129370,0.000390,25.056868,-2.4335,0.028,9.52215,9.52215
717.00,9.51836,25.129390,0.000391,25.056851,-2.4333,0.028,9.52141,9.52141
718.00,9.51871,25.129410,0.000390,25.056833,-2.4331,0.028,9.51987,9.51987
719.00,9.51900,25.129551,0.000389,25.056902,-2.4328,0.029,9.51917,9.51917
720.00,9.51892,25.129530,0.000385,25.056868,-2.4326,0.029,9.51852,9.51852
721.00,9.51884,25.129522,0.000384,25.056886,-2.4323,0.029,9.51795,9.51795
722.00,9.51881,25.129434,0.000381,25.056819,-2.4320,0.029,9.51777,9.51777
723.00,9.51894,25.129464,0.000378,25.056859,-2.4315,0.029,9.51825,9.51825
724.00,9.51916,25.129438,0.000381,25.056817,-2.4310,0.029,9.51901,9.51901
725.00,9.51945,25.129538,0.000383,25.056859,-2.4306,0.029,9.51993,9.51993
726.00,9.51999,25.129608,0.000381,25.056831,-2.4304,0.029,9.52162,9.52162
727.00,9.52060,25.129710,0.000383,25.056808,-2.4301,0.029,9.52279,9.52279
728.00,9.52108,25.129737,0.000388,25.056724,-2.4299,0.029,9.52395,9.52395
729.00,9.52131,25.129811,0.000386,25.056793,-2.4300,0.029,9.52359,9.52359
730.00,9.52112,25.129878,0.000383,25.056860,-2.4299,0.030,9.52263,9.52263
731.00,9.52088,25.129949,0.000388,25.056902,-2.4297,0.030,9.52165,9.52165
732.00,9.52065,25.130046,0.000388,25.056959,-2.4295,0.030,9.52071,9.52071
733.00,9.52052,25.130068,0.000384,25.057000,-2.4293,0.030,9.51990,9.51990
734.00,9.52048,25.130087,0.000385,25.056982,-2.4289,0.030,9.52013,9.52013
735.00,9.52046,25.130002,0.000387,25.056845,-2.4286,0.030,9.52077,9.52077
736.00,9.52049,25.129953,0.000382,25.056777,-2.4283,0.030,9.52052,9.52052
737.00,9.52061,25.129859,0.000380,25.056700,-2.4280,0.030,9.52083,9.52083
738.00,9.52070,25.129876,0.000384,25.056685,-2.4277,0.030,9.52108,9.52108
739.00,9.52096,25.129863,0.000383,25.056635,-2.4274,0.030,9.52141,9.52141
740.00,9.52120,25.129941,0.000383,25.056660,-2.4272,0.030,9.52083,9.52083
741.00,9.52108,25.130077,0.000385,25.056710,-2.4270,0.031,9.52024,9.52024
742.00,9.52105,25.130253,0.000388,25.056867,-2.4268,0.031,9.52050,9.52050
743.00,9.52138,25.130366,0.000382,25.056941,-2.4267,0.031,9.52119,9.52119
744.00,9.52154,25.130594,0.000386,25.057113,-2.4264,0.031,9.52194,9.52194
745.00,9.52182,25.130645,0.000385,25.057111,-2.4261,0.031,9.52303,9.52303
746.00,9.52172,25.130629,0.000383,25.057078,-2.4258,0.032,9.52401,9.52401
747.00,9.52155,25.130662,0.000382,25.057006,-2.4255,0.032,9.52429,9.52429
748.00,9.52136,25.130725,0.000388,25.057019,-2.4252,0.032,9.52339,9.52339
749.00,9.52154,25.130593,0.000387,25.056880,-2.4249,0.032,9.52267,9.52267
750.00,9.52174,25.130569,0.000390,25.056878,-2.4247,0.032,9.52227,9.52227
751.00,9.52190,25.130636,0.000394,25.056918,-2.4244,0.032,9.52256,9.52256
752.00,9.52200,25.130670,0.000394,25.056900,-2.4240,0.032,9.52311,9.52311
753.00,9.52219,25.130608,0.000388,25.056750,-2.4236,0.032,9.52357,9.52357
754.00,9.52228,25.130711,0.000389,25.056796,-2.4233,0.032,9.52411,9.52411
755.00,9.52257,25.130689,0.000385,25.056751,-2.4230,0.032,9.52540,9.52540
756.00,9.52294,25.130649,0.000383,25.056723,-2.4228,0.032,9.52609,9.52609
757.00,9.52335,25.130545,0.000381,25.056686,-2.4227,0.033,9.52626,9.52626
758.00,9.52355,25.130635,0.000385,25.056830,-2.4228,0.032,9.52602,9.52602
759.00,9.52355,25.130672,0.000385,25.056856,-2.4228,0.033,9.52556,9.52556
760.00,9.52368,25.130735,0.000386,25.056849,-2.4226,0.033,9.52467,9.52467
761.00,9.52401,25.130802,0.000386,25.056861,-2.4224,0.033,9.52424,9.52424
762.00,9.52437,25.130931,0.000389,25.056953,-2.4221,0.033,9.52419,9.52419
763.00,9.52461,25.130852,0.000382,25.056802,-2.4215,0.033,9.52591,9.52591
764.00,9.52478,25.130916,0.000381,25.056819,-2.4210,0.033,9.52672,9.52672
765.00,9.52485,25.131027,0.000378,25.056839,-2.4206,0.033,9.52750,9.52750
766.00,9.52512,25.131149,0.000377,25.056901,-2.4202,0.034,9.52748,9.52748
767.00,9.52515,25.131143,0.000376,25.056839,-2.4199,0.034,9.52723,9.52723
768.00,9.52529,25.131230,0.000379,25.056910,-2.4197,0.034,9.52614,9.52614
769.00,9.52546,25.131241,0.000379,25.056891,-2.4195,0.034,9.52581,9.52581
770.00,9.52567,25.131315,0.000381,25.056971,-2.4193,0.034,9.52573,9.52573
771.00,9.52596,25.131267,0.000382,25.056905,-2.4191,0.034,9.52656,9.52656
772.00,9.52611,25.131320,0.000379,25.056879,-2.4188,0.034,9.52716,9.52716
773.00,9.52637,25.131407,0.000378,25.056899,-2.4186,0.034,9.52795,9.52795
774.00,9.52638,25.131406,0.000381,25.056956,-2.4184,0.034,9.52844,9.52844
775.00,9.52656,25.131391,0.000385,25.056953,-2.4181,0.034,9.52887,9.52887
776.00,9.52670,25.131476,0.000389,25.057000,-2.4179,0.034,9.52852,9.52852
777.00,9.52674,25.131545,0.000391,25.057063,-2.4176,0.034,9.52845,9.52845
778.00,9.52684,25.131610,0.000392,25.057110,-2.4173,0.034,9.52801,9.52801
779.00,9.52713,25.131629,0.000388,25.056979,-2.4169,0.034,9.52802,9.52802
780.00,9.52743,25.131660,0.000384,25.056909,-2.4168,0.035,9.52810,9.52810
781.00,9.52757,25.131706,0.000379,25.056928,-2.4167,0.035,9.52794,9.52794
782.00,9.52762,25.131676,0.000379,25.056859,-2.4165,0.035,9.52758,9.52758
783.00,9.52749,25.131657,0.000379,25.056837,-2.4163,0.035,9.52732,9.52732
784.00,9.52736,25.131769,0.000379,25.056915,-2.4161,0.036,9.52743,9.52743
785.00,9.52744,25.131804,0.000382,25.056954,-2.4160,0.036,9.52679,9.52679
786.00,9.52733,25.131842,0.000385,25.056908,-2.4157,0.036,9.52656,9.52656
787.00,9.52738,25.132075,0.000390,25.057048,-2.4152,0.036,9.52613,9.52613
788.00,9.52719,25.132057,0.000390,25.056930,-2.4148,0.036,9.52512,9.52512
789.00,9.52697,25.132011,0.000392,25.056820,-2.4143,0.036,9.52338,9.52338
790.00,9.52671,25.132169,0.000394,25.056907,-2.4140,0.036,9.52282,9.52282
791.00,9.52654,25.132248,0.000391,25.056912,-2.4137,0.036,9.52259,9.52259
792.00,9.52628,25.132149,0.000385,25.056824,-2.4136,0.036,9.52287,9.52287
793.00,9.52603,25.132235,0.000388,25.056887,-2.4135,0.036,9.52396,9.52396
794.00,9.52597,25.132365,0.000390,25.056959,-2.4134,0.036,9.52486,9.52486
795.00,9.52592,25.132358,0.000384,25.056876,-2.4131,0.036,9.52605,9.52605
796.00,9.52592,25.132420,0.000385,25.056898,-2.4127,0.037,9.52715,9.52715
797.00,9.52609,25.132489,0.000385,25.056879,-2.4123,0.037,9.52795,9.52795
798.00,9.52614,25.132566,0.000382,25.056908,-2.4119,0.037,9.52853,9.52853
799.00,9.52622,25.132616,0.000382,25.056978,-2.4116,0.037,9.52990,9.52990
800.00,9.52632,25.132722,0.000386,25.057039,-2.4114,0.037,9.52932,9.52932
801.00,9.52634,25.132753,0.000392,25.057069,-2.4111,0.037,9.52965,9.52965
802.00,9.52648,25.132774,0.000394,25.057072,-2.4110,0.037,9.52976,9.52976
803.00,9.52633,25.132811,0.000394,25.057043,-2.4109,0.037,9.52827,9.52827
804.00,9.52644,25.132818,0.000390,25.056957,-2.4107,0.037,9.52267,9.52267
805.00,9.52708,25.132789,0.000387,25.056914,-2.4104,0.037,9.51001,9.51001
806.00,9.52797,25.132737,0.000380,25.056858,-2.4101,0.038,9.48397,9.48397
807.00,9.52869,25.132741,0.000380,25.056891,-2.4098,0.038,9.44398,9.44398
808.00,9.52940,25.132690,0.000380,25.056858,-2.4095,0.038,9.39115,9.39115
809.00,9.52958,25.132692,0.000380,25.056851,-2.4092,0.038,9.33044,9.33044
810.00,9.52932,25.132665,0.000377,25.056771,-2.4089,0.038,9.27187,9.27187
@6,2.0001,4.0, 810.048999999999 
811.00,9.53038,25.132682,0.000376,25.056746,-2.4086,0.038,9.22564,9.22564
812.00,9.52960,25.132743,0.000374,25.056747,-2.4084,0.039,9.19865,9.19865
813.00,9.52193,25.132783,0.000376,25.056784,-2.4083,0.039,9.19219,9.19219
814.00,9.50370,25.132720,0.000376,25.056710,-2.4081,0.039,9.20396,9.20396
815.00,9.46325,25.132833,0.000378,25.056848,-2.4079,0.039,9.22836,9.22836
816.00,9.40035,25.132904,0.000380,25.056896,-2.4078,0.039,9.25825,9.25825
817.00,9.32998,25.132863,0.000379,25.056820,-2.4075,0.039,9.28847,9.28847
818.00,9.25810,25.132908,0.000377,25.056700,-2.4071,0.039,9.31543,9.31543
819.00,9.20065,25.133029,0.000377,25.056792,-2.4069,0.039,9.33848,9.33848
820.00,9.17095,25.133032,0.000379,25.056694,-2.4066,0.039,9.35709,9.35709
821.00,9.16956,25.133061,0.000376,25.056643,-2.4062,0.040,9.37421,9.37421
822.00,9.19505,25.133218,0.000378,25.056694,-2.4059,0.040,9.38907,9.38907
823.00,9.22570,25.133294,0.000379,25.056785,-2.4057,0.040,9.40401,9.40401
824.00,9.25925,25.133282,0.000378,25.056802,-2.4053,0.040,9.41732,9.41732
825.00,9.29251,25.133193,0.000377,25.056783,-2.4051,0.040,9.42996,9.42996
826.00,9.31868,25.133171,0.000381,25.056801,-2.4049,0.040,9.44062,9.44062
827.00,9.34601,25.133193,0.000382,25.056858,-2.4047,0.040,9.44902,9.44902
828.00,9.36052,25.133266,0.000381,25.056968,-2.4043,0.041,9.45506,9.45506
829.00,9.37438,25.133300,0.000383,25.056927,-2.4041,0.041,9.46084,9.46084
830.00,9.38584,25.133380,0.000383,25.056914,-2.4038,0.041,9.46523,9.46523
831.00,9.40416,25.133418,0.000386,25.056848,-2.4034,0.041,9.46840,9.46840
832.00,9.42043,25.133415,0.000388,25.056787,-2.4031,0.041,9.47072,9.47072
833.00,9.43512,25.133473,0.000389,25.056725,-2.4030,0.041,9.47354,9.47354
834.00,9.44100,25.133563,0.000392,25.056713,-2.4029,0.041,9.47628,9.47628
835.00,9.44910,25.133624,0.000392,25.056713,-2.4027,0.041,9.47978,9.47978
836.00,9.45686,25.133744,0.000392,25.056767,-2.4024,0.041,9.48403,9.48403
837.00,9.46141,25.133826,0.000388,25.056759,-2.4022,0.041,9.48819,9.48819
838.00,9.46475,25.133767,0.000388,25.056694,-2.4018,0.042,9.49202,9.49202
839.00,9.46749,25.133889,0.000387,25.056741,-2.4013,0.042,9.49627,9.49627
840.00,9.47079,25.133968,0.000388,25.056764,-2.4010,0.042,9.49994,9.49994
841.00,9.47412,25.134100,0.000387,25.056877,-2.4007,0.042,9.50302,9.50302
842.00,9.47765,25.134070,0.000388,25.056839,-2.4005,0.042,9.50705,9.50705
843.00,9.48108,25.134165,0.000388,25.056890,-2.4003,0.042,9.51081,9.51081
844.00,9.48438,25.134159,0.000386,25.056926,-2.4000,0.042,9.51370,9.51370
845.00,9.48801,25.134202,0.000386,25.056901,-2.3998,0.042,9.51639,9.51639
846.00,9.49173,25.134088,0.000386,25.056754,-2.3995,0.042,9.51932,9.51932
847.00,9.49542,25.134244,0.000391,25.056876,-2.3992,0.042,9.52073,9.52073
848.00,9.49900,25.134279,0.000389,25.056888,-2.3989,0.042,9.52134,9.52134
849.00,9.50239,25.134258,0.000387,25.056773,-2.3987,0.042,9.52178,9.52178
850.00,9.50551,25.134290,0.000387,25.056806,-2.3984,0.043,9.52264,9.52264
851.00,9.50827,25.134283,0.000386,25.056795,-2.3981,0.043,9.52249,9.52249
852.00,9.51113,25.134206,0.000380,25.056650,-2.3978,0.043,9.52320,9.52320
853.00,9.51290,25.134285,0.000385,25.056692,-2.3976,0.043,9.52471,9.52471
854.00,9.51433,25.134422,0.000388,25.056818,-2.3974,0.043,9.52587,9.52587
855.00,9.51582,25.134484,0.000388,25.056865,-2.3972,0.043,9.52657,9.52657
856.00,9.51741,25.134626,0.000387,25.056932,-2.3970,0.043,9.52689,9.52689
857.00,9.51881,25.134627,0.000387,25.056896,-2.3968,0.043,9.52755,9.52755
858.00,9.52079,25.134639,0.000380,25.056846,-2.3964,0.043,9.52807,9.52807
859.00,9.52196,25.134673,0.000380,25.056782,-2.3960,0.044,9.52861,9.52861
860.00,9.52303,25.134696,0.000383,25.056728,-2.3957,0.044,9.52907,9.52907
861.00,9.52419,25.134753,0.000383,25.056747,-2.3954,0.044,9.53003,9.53003
862.00,9.52504,25.134822,0.000384,25.056816,-2.3951,0.044,9.52980,9.52980
863.00,9.52576,25.134868,0.000387,25.056827,-2.3948,0.044,9.52909,9.52909
864.00,9.52620,25.134952,0.000390,25.056878,-2.3946,0.044,9.52822,9.52822
865.00,9.52631,25.135040,0.000389,25.056908,-2.3946,0.044,9.52763,9.52763
866.00,9.52661,25.135075,0.000388,25.056856,-2.3945,0.044,9.52738,9.52738
867.00,9.52688,25.135133,0.000386,25.056853,-2.3944,0.044,9.52774,9.52774
868.00,9.52729,25.135123,0.000386,25.056790,-2.3942,0.044,9.52821,9.52821
869.00,9.52762,25.135033,0.000379,25.056693,-2.3939,0.044,9.52823,9.52823
870.00,9.52783,25.134967,0.000374,25.056625,-2.3935,0.045,9.52862,9.52862
871.00,9.52814,25.134897,0.000375,25.056551,-2.3930,0.045,9.52871,9.52871
872.00,9.52825,25.134881,0.000376,25.056549,-2.3928,0.045,9.52786,9.52786
873.00,9.52822,25.134985,0.000375,25.056641,-2.3925,0.045,9.52784,9.52784
874.00,9.52842,25.135073,0.000382,25.056701,-2.3925,0.045,9.52909,9.52909
875.00,9.52860,25.135138,0.000385,25.056798,-2.3923,0.045,9.52960,9.52960
876.00,9.52890,25.135208,0.000386,25.056853,-2.3921,0.045,9.53032,9.53032
877.00,9.52915,25.135374,0.000387,25.056957,-2.3917,0.045,9.53144,9.53144
878.00,9.52918,25.135289,0.000387,25.056856,-2.3914,0.045,9.53166,9.53166
879.00,9.52926,25.135348,0.000384,25.056908,-2.3910,0.046,9.53169,9.53169
880.00,9.52938,25.135457,0.000386,25.056948,-2.3906,0.046,9.53179,9.53179
881.00,9.52950,25.135591,0.000390,25.057029,-2.3903,0.046,9.53171,9.53171
882.00,9.52954,25.135571,0.000391,25.056933,-2.3902,0.046,9.53096,9.53096
883.00,9.52960,25.135695,0.000393,25.056978,-2.3900,0.046,9.53050,9.53050
884.00,9.52965,25.135621,0.000393,25.056825,-2.3899,0.046,9.53009,9.53009
885.00,9.52993,25.135678,0.000392,25.056811,-2.3897,0.046,9.53042,9.53042
886.00,9.53022,25.135651,0.000389,25.056764,-2.3896,0.046,9.53055,9.53055
887.00,9.53039,25.135727,0.000390,25.056824,-2.3891,0.046,9.53148,9.53148
888.00,9.53045,25.135677,0.000388,25.056790,-2.3888,0.046,9.53193,9.53193
889.00,9.53075,25.135753,0.000389,25.056905,-2.3884,0.046,9.53213,9.53213
890.00,9.53084,25.135588,0.000385,25.056716,-2.3880,0.047,9.53137,9.53137
891.00,9.53087,25.135659,0.000387,25.056716,-2.3878,0.047,9.53097,9.53097
892.00,9.53121,25.135679,0.000383,25.056662,-2.3876,0.047,9.53210,9.53210
893.00,9.53124,25.135752,0.000384,25.056674,-2.3873,0.047,9.53301,9.53301
894.00,9.53166,25.135766,0.000386,25.056589,-2.3871,0.047,9.53254,9.53254
895.00,9.53163,25.135951,0.000389,25.056747,-2.3869,0.047,9.53218,9.53218
896.00,9.53134,25.135936,0.000385,25.056699,-2.3867,0.047,9.53143,9.53143
897.00,9.53099,25.135826,0.000384,25.056571,-2.3867,0.047,9.52911,9.52911
898.00,9.53089,25.135946,0.000389,25.056652,-2.3865,0.047,9.52794,9.52794
899.00,9.53084,25.135940,0.000389,25.056639,-2.3863,0.047,9.52862,9.52862
900.00,9.53076,25.135861,0.000387,25.056575,-2.3861,0.047,9.53023,9.53023
901.00,9.53090,25.135869,0.000389,25.056620,-2.3858,0.047,9.53202,9.53202
902.00,9.53127,25.136046,0.000393,25.056829,-2.3854,0.047,9.53359,9.53359
903.00,9.53146,25.135965,0.000387,25.056719,-2.3852,0.048,9.53453,9.53453
904.00,9.53148,25.136024,0.000387,25.056721,-2.3849,0.048,9.53498,9.53498
905.00,9.53177,25.136091,0.000391,25.056731,-2.3847,0.048,9.53458,9.53458
906.00,9.53202,25.136155,0.000390,25.056753,-2.3845,0.048,9.53372,9.53372
907.00,9.53211,25.136144,0.000386,25.056698,-2.3843,0.048,9.53341,9.53341
908.00,9.53228,25.136173,0.000388,25.056696,-2.3840,0.048,9.53302,9.53302
909.00,9.53239,25.136274,0.000388,25.056773,-2.3837,0.048,9.53251,9.53251
910.00,9.53234,25.136309,0.000387,25.056756,-2.3834,0.049,9.53264,9.53264
911.00,9.53227,25.136352,0.000388,25.056767,-2.3829,0.049,9.53330,9.53330
912.00,9.53245,25.136443,0.000393,25.056757,-2.3824,0.048,9.53410,9.53410
913.00,9.53254,25.136582,0.000393,25.056803,-2.3821,0.049,9.53478,9.53478
914.00,9.53270,25.136618,0.000392,25.056772,-2.3818,0.049,9.53525,9.53525
915.00,9.53295,25.136680,0.000392,25.056775,-2.3817,0.049,9.53505,9.53505
916.00,9.53329,25.136752,0.000391,25.056709,-2.3816,0.049,9.53478,9.53478
917.00,9.53364,25.136787,0.000389,25.056730,-2.3816,0.049,9.53432,9.53432
918.00,9.53403,25.136872,0.000390,25.056839,-2.3816,0.049,9.53445,9.53445
919.00,9.53424,25.136867,0.000389,25.056764,-2.3814,0.049,9.53437,9.53437
920.00,9.53428,25.136926,0.000387,25.056766,-2.3812,0.049,9.53467,9.53467
921.00,9.53423,25.136933,0.000387,25.056829,-2.3809,0.050,9.53503,9.53503
922.00,9.53420,25.136998,0.000390,25.056820,-2.3806,0.050,9.53493,9.53493
923.00,9.53426,25.137028,0.000387,25.056787,-2.3803,0.050,9.53518,9.53518
924.00,9.53443,25.137130,0.000389,25.056850,-2.3800,0.050,9.53575,9.53575
925.00,9.53452,25.137174,0.000389,25.056924,-2.3797,0.050,9.53612,9.53612
926.00,9.53474,25.137232,0.000392,25.056893,-2.3795,0.050,9.53622,9.53622
927.00,9.53486,25.137204,0.000390,25.056845,-2.3792,0.050,9.53614,9.53614
928.00,9.53492,25.137136,0.000391,25.056776,-2.3790,0.050,9.53567,9.53567
929.00,9.53506,25.137166,0.000393,25.056759,-2.3787,0.050,9.53503,9.53503
930.00,9.53516,25.137263,0.000392,25.056743,-2.3784,0.050,9.53511,9.53511
931.00,9.53535,25.137277,0.000388,25.056720,-2.3782,0.051,9.53564,9.53564
932.00,9.53538,25.137382,0.000387,25.056838,-2.3781,0.051,9.53591,9.53591
933.00,9.53535,25.137447,0.000389,25.056886,-2.3780,0.051,9.53558,9.53558
934.00,9.53548,25.137491,0.000388,25.056930,-2.3778,0.051,9.53575,9.53575
935.00,9.53537,25.137407,0.000389,25.056840,-2.3775,0.051,9.53602,9.53602
936.00,9.53555,25.137452,0.000391,25.056868,-2.3773,0.051,9.53550,9.53550
937.00,9.53563,25.137417,0.000394,25.056787,-2.3770,0.051,9.53579,9.53579
938.00,9.53569,25.137447,0.000394,25.056764,-2.3767,0.051,9.53632,9.53632
939.00,9.53577,25.137488,0.000394,25.056763,-2.3764,0.051,9.53678,9.53678
940.00,9.53582,25.137544,0.000388,25.056739,-2.3763,0.051,9.53638,9.53638
941.00,9.53592,25.137549,0.000390,25.056730,-2.3761,0.051,9.53687,9.53687
942.00,9.53590,25.137591,0.000387,25.056719,-2.3759,0.052,9.53753,9.53753
943.00,9.53595,25.137638,0.000385,25.056718,-2.3756,0.052,9.53765,9.53765
944.00,9.53625,25.137654,0.000386,25.056713,-2.3755,0.052,9.53711,9.53711
945.00,9.53616,25.137765,0.000391,25.056845,-2.3753,0.052,9.53709,9.53709
946.00,9.53613,25.137862,0.000392,25.056920,-2.3750,0.052,9.53692,9.53692
947.00,9.53629,25.137899,0.000392,25.056923,-2.3749,0.052,9.53627,9.53627
948.00,9.53644,25.137923,0.000391,25.056901,-2.3746,0.052,9.53631,9.53631
949.00,9.53656,25.138009,0.000387,25.056964,-2.3743,0.052,9.53714,9.53714
950.00,9.53664,25.138048,0.000387,25.056945,-2.3739,0.053,9.53661,9.53661
951.00,9.53643,25.138073,0.000388,25.056855,-2.3738,0.053,9.53587,9.53587
952.00,9.53647,25.138175,0.000390,25.056860,-2.3736,0.053,9.53691,9.53691
953.00,9.53665,25.138230,0.000394,25.056875,-2.3734,0.053,9.53706,9.53706
954.00,9.53658,25.138304,0.000396,25.056920,-2.3732,0.053,9.53386,9.53386
955.00,9.53667,25.138322,0.000392,25.056916,-2.3731,0.053,9.52629,9.52629
956.00,9.53661,25.138373,0.000390,25.056954,-2.3728,0.053,9.50862,9.50862
957.00,9.53612,25.138390,0.000388,25.056947,-2.3723,0.053,9.47579,9.47579
958.00,9.53628,25.138500,0.000384,25.057000,-2.3719,0.053,9.42867,9.42867
959.00,9.53595,25.138415,0.000381,25.056851,-2.3716,0.053,9.37182,9.37182
960.00,9.53541,25.138425,0.000382,25.056819,-2.3713,0.053,9.31366,9.31366
@7,2.0001,4.0, 960.091 
961.00,9.53459,25.138427,0.000379,25.056802,-2.3712,0.054,9.26439,9.26439
962.00,9.53991,25.138366,0.000376,25.056780,-2.3712,0.054,9.23131,9.23131
963.00,9.53720,25.138267,0.000375,25.056699,-2.3712,0.054,9.21783,9.21783
964.00,9.52199,25.138288,0.000373,25.056716,-2.3711,0.055,9.22253,9.22253
965.00,9.49613,25.138269,0.000373,25.056659,-2.3709,0.055,9.23940,9.23940
966.00,9.44607,25.138260,0.000373,25.056665,-2.3707,0.055,9.26306,9.26306
967.00,9.37687,25.138412,0.000375,25.056776,-2.3704,0.055,9.28975,9.28975
968.00,9.30186,25.138507,0.000378,25.056841,-2.3701,0.055,9.31628,9.31628
969.00,9.23818,25.138615,0.000381,25.056895,-2.3698,0.055,9.34109,9.34109
970.00,9.20572,25.138765,0.000384,25.057044,-2.3696,0.055,9.36322,9.36322
971.00,9.20022,25.138818,0.000386,25.057049,-2.3692,0.055,9.38174,9.38174
972.00,9.21160,25.138828,0.000386,25.057029,-2.3690,0.055,9.39804,9.39804
973.00,9.23436,25.138907,0.000387,25.057047,-2.3687,0.055,9.41287,9.41287
974.00,9.26131,25.138884,0.000388,25.057046,-2.3685,0.055,9.42582,9.42582
975.00,9.28987,25.138846,0.000387,25.057017,-2.3683,0.055,9.43700,9.43700
976.00,9.31825,25.138874,0.000385,25.057000,-2.3682,0.055,9.44734,9.44734
977.00,9.34491,25.138839,0.000384,25.056949,-2.3680,0.055,9.45597,9.45597
978.00,9.36697,25.138865,0.000383,25.056965,-2.3677,0.056,9.46223,9.46223
979.00,9.38532,25.138946,0.000384,25.056958,-2.3674,0.056,9.46695,9.46695
980.00,9.40044,25.138967,0.000384,25.056915,-2.3670,0.056,9.47147,9.47147
981.00,9.41106,25.139029,0.000387,25.056937,-2.3667,0.056,9.47583,9.47583
982.00,9.42640,25.139154,0.000391,25.056990,-2.3663,0.056,9.47899,9.47899
983.00,9.44108,25.139095,0.000386,25.056861,-2.3661,0.056,9.48256,9.48256
984.00,9.45004,25.139123,0.000388,25.056856,-2.3658,0.056,9.48729,9.48729
985.00,9.45625,25.139174,0.000387,25.056850,-2.3655,0.056,9.49087,9.49087
986.00,9.46258,25.139160,0.000385,25.056750,-2.3652,0.056,9.49407,9.49407
987.00,9.46679,25.139054,0.000385,25.056597,-2.3650,0.056,9.49769,9.49769
988.00,9.47126,25.139219,0.000391,25.056686,-2.3647,0.056,9.50074,9.50074
989.00,9.47547,25.139354,0.000389,25.056790,-2.3645,0.056,9.50345,9.50345
990.00,9.47947,25.139368,0.000387,25.056741,-2.3643,0.057,9.50729,9.50729
991.00,9.48320,25.139477,0.000386,25.056836,-2.3642,0.057,9.51062,9.51062
992.00,9.48670,25.139592,0.000385,25.056914,-2.3640,0.057,9.51422,9.51422
993.00,9.48994,25.139508,0.000382,25.056795,-2.3639,0.057,9.51774,9.51774
994.00,9.49349,25.139457,0.000384,25.056695,-2.3637,0.057,9.52051,9.52051
995.00,9.49702,25.139561,0.000388,25.056772,-2.3635,0.057,9.52352,9.52352
996.00,9.50053,25.139676,0.000388,25.056838,-2.3633,0.057,9.52569,9.52569
997.00,9.50391,25.139741,0.000391,25.056860,-2.3629,0.057,9.52678,9.52678
998.00,9.50734,25.139809,0.000394,25.056928,-2.3625,0.057,9.52809,9.52809
999.00,9.51070,25.139791,0.000390,25.056882,-2.3622,0.057,9.52937,9.52937
1000.00,9.51356,25.139873,0.000393,25.056969,-2.3619,0.057,9.52859,9.52859
1001.00,9.51555,25.139783,0.000394,25.056913,-2.3617,0.057,9.52980,9.52980
1002.00,9.51727,25.139787,0.000390,25.056876,-2.3617,0.058,9.53157,9.53157
1003.00,9.51957,25.139938,0.000388,25.057013,-2.3616,0.058,9.53231,9.53231
1004.00,9.52154,25.140028,0.000390,25.057066,-2.3616,0.058,9.53301,9.53301
1005.00,9.52294,25.140158,0.000390,25.057088,-2.3614,0.058,9.53443,9.53443
1006.00,9.52447,25.140280,0.000394,25.057149,-2.3611,0.058,9.53527,9.53527
1007.00,9.52623,25.140360,0.000397,25.057214,-2.3607,0.058,9.53621,9.53621
1008.00,9.52807,25.140334,0.000397,25.057129,-2.3601,0.058,9.53776,9.53776
1009.00,9.52977,25.140354,0.000398,25.057135,-2.3596,0.059,9.53917,9.53917
1010.00,9.53101,25.140204,0.000393,25.057001,-2.3594,0.059,9.53899,9.53899
1011.00,9.53211,25.140295,0.000393,25.057056,-2.3594,0.059,9.53793,9.53793
1012.00,9.53266,25.140383,0.000394,25.057078,-2.3592,0.059,9.53740,9.53740
1013.00,9.53335,25.140401,0.000396,25.057093,-2.3589,0.059,9.53658,9.53658
1014.00,9.53387,25.140330,0.000393,25.057011,-2.3586,0.059,9.53452,9.53452
1015.00,9.53411,25.140408,0.000393,25.057004,-2.3583,0.059,9.53484,9.53484
1016.00,9.53458,25.140357,0.000392,25.056848,-2.3580,0.059,9.53519,9.53519
1017.00,9.53528,25.140373,0.000392,25.056853,-2.3576,0.059,9.53517,9.53517
1018.00,9.53570,25.140398,0.000391,25.056817,-2.3574,0.059,9.53573,9.53573
1019.00,9.53611,25.140586,0.000396,25.056888,-2.3573,0.059,9.53744,9.53744
1020.00,9.53639,25.140667,0.000396,25.056918,-2.3570,0.059,9.53854,9.53854
1021.00,9.53669,25.140692,0.000394,25.056868,-2.3567,0.059,9.53991,9.53991
1022.00,9.53713,25.140814,0.000398,25.056876,-2.3564,0.059,9.53958,9.53958
1023.00,9.53730,25.140903,0.000395,25.056890,-2.3562,0.060,9.53923,9.53923
1024.00,9.53748,25.140915,0.000395,25.056825,-2.3560,0.060,9.53909,9.53909
1025.00,9.53762,25.140850,0.000396,25.056742,-2.3558,0.060,9.53844,9.53844
1026.00,9.53758,25.140948,0.000397,25.056867,-2.3556,0.060,9.53808,9.53808
1027.00,9.53769,25.140908,0.000391,25.056854,-2.3556,0.060,9.53855,9.53855
1028.00,9.53756,25.140994,0.000392,25.056895,-2.3556,0.060,9.53831,9.53831
1029.00,9.53728,25.141029,0.000392,25.056852,-2.3554,0.060,9.53739,9.53739
1030.00,9.53719,25.141163,0.000391,25.056920,-2.3552,0.060,9.53765,9.53765
1031.00,9.53756,25.141155,0.000390,25.056891,-2.3549,0.061,9.53775,9.53775
1032.00,9.53777,25.141110,0.000390,25.056769,-2.3547,0.061,9.53774,9.53774
1033.00,9.53778,25.141056,0.000389,25.056687,-2.3542,0.061,9.53800,9.53800
1034.00,9.53801,25.141099,0.000387,25.056777,-2.3539,0.061,9.53925,9.53925
1035.00,9.53854,25.141162,0.000387,25.056815,-2.3536,0.061,9.54033,9.54033
1036.00,9.53895,25.141214,0.000389,25.056809,-2.3534,0.061,9.54102,9.54102
1037.00,9.53921,25.141304,0.000391,25.056892,-2.3531,0.061,9.54214,9.54214
1038.00,9.53915,25.141301,0.000391,25.056861,-2.3529,0.061,9.54283,9.54283
1039.00,9.53937,25.141300,0.000389,25.056846,-2.3528,0.062,9.54259,9.54259
1040.00,9.53953,25.141237,0.000388,25.056772,-2.3526,0.062,9.54135,9.54135
1041.00,9.53928,25.141254,0.000387,25.056801,-2.3526,0.062,9.53999,9.53999
1042.00,9.53938,25.141304,0.000388,25.056791,-2.3524,0.062,9.53992,9.53992
1043.00,9.53962,25.141390,0.000390,25.056847,-2.3522,0.062,9.54154,9.54154
1044.00,9.54037,25.141560,0.000393,25.056937,-2.3519,0.062,9.54318,9.54318
1045.00,9.54078,25.141709,0.000396,25.057029,-2.3516,0.062,9.54427,9.54427
1046.00,9.54092,25.141710,0.000396,25.056930,-2.3514,0.062,9.54463,9.54463
1047.00,9.54086,25.141685,0.000395,25.056903,-2.3512,0.062,9.54404,9.54404
1048.00,9.54129,25.141672,0.000396,25.056823,-2.3511,0.062,9.54231,9.54231
1049.00,9.54172,25.141612,0.000397,25.056722,-2.3510,0.062,9.54066,9.54066
1050.00,9.54211,25.141582,0.000395,25.056677,-2.3508,0.062,9.54031,9.54031
1051.00,9.54233,25.141623,0.000393,25.056717,-2.3506,0.062,9.54048,9.54048
1052.00,9.54208,25.141674,0.000389,25.056751,-2.3502,0.062,9.54101,9.54101
1053.00,9.54186,25.141807,0.000390,25.056867,-2.3498,0.063,9.54132,9.54132
1054.00,9.54165,25.141876,0.000388,25.056944,-2.3494,0.063,9.54151,9.54151
1055.00,9.54156,25.141880,0.000390,25.056859,-2.3492,0.063,9.54128,9.54128
1056.00,9.54170,25.141907,0.000394,25.056852,-2.3489,0.063,9.54175,9.54175
1057.00,9.54159,25.141915,0.000395,25.056749,-2.3487,0.063,9.54160,9.54160
1058.00,9.54167,25.141934,0.000391,25.056668,-2.3484,0.063,9.54202,9.54202
1059.00,9.54184,25.141926,0.000391,25.056627,-2.3483,0.063,9.54226,9.54226
1060.00,9.54203,25.141961,0.000386,25.056642,-2.3482,0.063,9.54303,9.54303
1061.00,9.54243,25.141946,0.000383,25.056534,-2.3481,0.063,9.54326,9.54326
1062.00,9.54251,25.142028,0.000379,25.056616,-2.3479,0.064,9.54292,9.54292
1063.00,9.54218,25.142048,0.000381,25.056670,-2.3477,0.064,9.54213,9.54213
1064.00,9.54183,25.142117,0.000380,25.056685,-2.3472,0.064,9.54238,9.54238
1065.00,9.54166,25.142167,0.000382,25.056737,-2.3465,0.064,9.54208,9.54208
1066.00,9.54182,25.142334,0.000385,25.056891,-2.3461,0.064,9.54248,9.54248
1067.00,9.54218,25.142429,0.000389,25.056975,-2.3458,0.064,9.54359,9.54359
1068.00,9.54237,25.142377,0.000388,25.056911,-2.3457,0.064,9.54453,9.54453
1069.00,9.54261,25.142365,0.000388,25.056866,-2.3456,0.064,9.54476,9.54476
1070.00,9.54282,25.142476,0.000389,25.056930,-2.3454,0.064,9.54511,9.54511
1071.00,9.54284,25.142561,0.000391,25.057072,-2.3450,0.064,9.54377,9.54377
1072.00,9.54283,25.142567,0.000391,25.057049,-2.3446,0.064,9.54306,9.54306
1073.00,9.54280,25.142667,0.000392,25.057060,-2.3443,0.065,9.54276,9.54276
1074.00,9.54301,25.142716,0.000392,25.057035,-2.3439,0.065,9.54325,9.54325
1075.00,9.54334,25.142717,0.000393,25.057046,-2.3436,0.065,9.54372,9.54372
1076.00,9.54355,25.142668,0.000392,25.056883,-2.3434,0.065,9.54491,9.54491
1077.00,9.54370,25.142659,0.000392,25.056779,-2.3434,0.065,9.54549,9.54549
1078.00,9.54375,25.142746,0.000394,25.056824,-2.3433,0.065,9.54547,9.54547
1079.00,9.54373,25.142694,0.000392,25.056758,-2.3433,0.065,9.54447,9.54447
1080.00,9.54363,25.142686,0.000391,25.056670,-2.3432,0.065,9.54333,9.54333
1081.00,9.54359,25.142685,0.000387,25.056628,-2.3430,0.065,9.54390,9.54390
1082.00,9.54391,25.142867,0.000387,25.056788,-2.3427,0.065,9.54418,9.54418
1083.00,9.54420,25.142792,0.000389,25.056667,-2.3424,0.065,9.54400,9.54400
1084.00,9.54419,25.142891,0.000391,25.056715,-2.3420,0.065,9.54428,9.54428
1085.00,9.54420,25.142949,0.000393,25.056745,-2.3418,0.065,9.54466,9.54466
1086.00,9.54417,25.142995,0.000394,25.056745,-2.3414,0.066,9.54400,9.54400
1087.00,9.54415,25.142950,0.000391,25.056607,-2.3411,0.066,9.54387,9.54387
1088.00,9.54404,25.143121,0.000389,25.056749,-2.3409,0.066,9.54457,9.54457
1089.00,9.54408,25.143226,0.000388,25.056803,-2.3409,0.066,9.54541,9.54541
1090.00,9.54437,25.143213,0.000382,25.056676,-2.3407,0.066,9.54626,9.54626
1091.00,9.54470,25.143245,0.000380,25.056631,-2.3405,0.066,9.54663,9.54663
1092.00,9.54498,25.143254,0.000386,25.056625,-2.3404,0.066,9.54615,9.54615
1093.00,9.54492,25.143259,0.000388,25.056625,-2.3403,0.066,9.54495,9.54495
1094.00,9.54464,25.143200,0.000389,25.056525,-2.3402,0.067,9.54391,9.54391
1095.00,9.54440,25.143231,0.000392,25.056527,-2.3402,0.067,9.54277,9.54277
1096.00,9.54417,25.143309,0.000396,25.056581,-2.3400,0.067,9.54196,9.54196
1097.00,9.54406,25.143378,0.000397,25.056638,-2.3397,0.067,9.54192,9.54192
1098.00,9.54407,25.143453,0.000393,25.056656,-2.3394,0.067,9.54302,9.54302
1099.00,9.54425,25.143611,0.000393,25.056770,-2.3390,0.067,9.54384,9.54384
1100.00,9.54456,25.143716,0.000392,25.056828,-2.3386,0.067,9.54535,9.54535
1101.00,9.54478,25.143872,0.000389,25.056970,-2.3384,0.067,9.54691,9.54691
1102.00,9.54480,25.143934,0.000385,25.056987,-2.3382,0.068,9.54804,9.54804
1103.00,9.54497,25.143870,0.000389,25.056838,-2.3381,0.068,9.54737,9.54737
1104.00,9.54515,25.143867,0.000391,25.056846,-2.3379,0.067,9.54419,9.54419
1105.00,9.54499,25.143976,0.000395,25.056935,-2.3376,0.067,9.53519,9.53519
1106.00,9.54465,25.144032,0.000398,25.056872,-2.3373,0.067,9.51590,9.51590
1107.00,9.54459,25.144134,0.000397,25.056872,-2.3370,0.067,9.48455,9.48455
1108.00,9.54542,25.144227,0.000391,25.056877,-2.3367,0.068,9.44139,9.44139
1109.00,9.54686,25.144345,0.000385,25.056848,-2.3365,0.068,9.39001,9.39001
1110.00,9.54823,25.144353,0.000379,25.056742,-2.3363,0.068,9.33652,9.33652
@8,2.0001,4.0, 1110.021 
1111.00,9.54935,25.144275,0.000370,25.056674,-2.3362,0.069,9.29114,9.29114
1112.00,9.54859,25.144161,0.000367,25.056576,-2.3360,0.069,9.25964,9.25964
1113.00,9.54269,25.144171,0.000368,25.056592,-2.3358,0.069,9.24514,9.24514
1114.00,9.53003,25.144080,0.000370,25.056545,-2.3356,0.069,9.24623,9.24623
1115.00,9.50377,25.144058,0.000372,25.056604,-2.3354,0.069,9.25968,9.25968
1116.00,9.45318,25.144102,0.000379,25.056680,-2.3350,0.069,9.27941,9.27941
1117.00,9.39251,25.144267,0.000381,25.056861,-2.3347,0.070,9.30141,9.30141
1118.00,9.32693,25.144346,0.000382,25.056997,-2.3346,0.070,9.32346,9.32346
1119.00,9.27355,25.144311,0.000383,25.056936,-2.3344,0.070,9.34366,9.34366
1120.00,9.23682,25.144287,0.000384,25.056887,-2.3342,0.070,9.36156,9.36156
1121.00,9.22649,25.144249,0.000387,25.056798,-2.3341,0.070,9.37874,9.37874
1122.00,9.23535,25.144303,0.000389,25.056763,-2.3340,0.070,9.39571,9.39571
1123.00,9.25434,25.144359,0.000390,25.056758,-2.3339,0.070,9.41193,9.41193
1124.00,9.27884,25.144450,0.000392,25.056803,-2.3338,0.070,9.42786,9.42786
1125.00,9.30377,25.144581,0.000393,25.056875,-2.3338,0.070,9.44270,9.44270
1126.00,9.32484,25.144649,0.000389,25.056849,-2.3338,0.070,9.45485,9.45485
1127.00,9.34521,25.144538,0.000386,25.056756,-2.3335,0.070,9.46451,9.46451
1128.00,9.36457,25.144512,0.000385,25.056606,-2.3332,0.070,9.47093,9.47093
1129.00,9.37972,25.144632,0.000384,25.056679,-2.3329,0.070,9.47536,9.47536
1130.00,9.39339,25.144650,0.000385,25.056675,-2.3326,0.071,9.47881,9.47881
1131.00,9.41088,25.144692,0.000386,25.056713,-2.3322,0.071,9.48264,9.48264
1132.00,9.42994,25.144713,0.000387,25.056676,-2.3321,0.071,9.48633,9.48633
1133.00,9.44567,25.144741,0.000391,25.056748,-2.3320,0.071,9.48996,9.48996
1134.00,9.45938,25.144734,0.000393,25.056769,-2.3318,0.071,9.49352,9.49352
1135.00,9.46729,25.144776,0.000391,25.056777,-2.3316,0.071,9.49786,9.49786
1136.00,9.47235,25.144819,0.000388,25.056740,-2.3313,0.071,9.50181,9.50181
1137.00,9.47558,25.144907,0.000388,25.056732,-2.3309,0.071,9.50513,9.50513
1138.00,9.47889,25.145019,0.000387,25.056789,-2.3304,0.071,9.50980,9.50980
1139.00,9.48298,25.145004,0.000383,25.056691,-2.3300,0.072,9.51433,9.51433
1140.00,9.48650,25.144989,0.000383,25.056639,-2.3297,0.072,9.51798,9.51798
1141.00,9.49013,25.144901,0.000384,25.056572,-2.3294,0.072,9.52144,9.52144
1142.00,9.49410,25.145029,0.000390,25.056765,-2.3292,0.072,9.52508,9.52508
1143.00,9.49788,25.144974,0.000392,25.056735,-2.3290,0.072,9.52800,9.52800
1144.00,9.50187,25.145013,0.000397,25.056748,-2.3287,0.072,9.53034,9.53034
1145.00,9.50602,25.145067,0.000399,25.056722,-2.3286,0.072,9.53257,9.53257
1146.00,9.50979,25.145237,0.000400,25.056847,-2.3285,0.072,9.53472,9.53472
1147.00,9.51336,25.145204,0.000396,25.056735,-2.3283,0.072,9.53645,9.53645
1148.00,9.51659,25.145293,0.000394,25.056767,-2.3282,0.072,9.53893,9.53893
1149.00,9.51932,25.145388,0.000396,25.056850,-2.3282,0.072,9.54092,9.54092
1150.00,9.52221,25.145529,0.000399,25.056973,-2.3281,0.072,9.54148,9.54148
1151.00,9.52528,25.145574,0.000400,25.056967,-2.3279,0.072,9.54138,9.54138
1152.00,9.52738,25.145749,0.000403,25.057088,-2.3279,0.072,9.54104,9.54104
1153.00,9.52861,25.145692,0.000397,25.056983,-2.3277,0.072,9.54082,9.54082
1154.00,9.53077,25.145631,0.000391,25.056856,-2.3275,0.073,9.54194,9.54194
1155.00,9.53348,25.145560,0.000388,25.056741,-2.3273,0.073,9.54299,9.54299
1156.00,9.53582,25.145562,0.000389,25.056726,-2.3270,0.073,9.54345,9.54345
1157.00,9.53749,25.145427,0.000386,25.056537,-2.3266,0.073,9.54439,9.54439
1158.00,9.53864,25.145471,0.000390,25.056557,-2.3262,0.073,9.54381,9.54381
1159.00,9.53939,25.145540,0.000392,25.056616,-2.3256,0.073,9.54356,9.54356
1160.00,9.54058,25.145553,0.000390,25.056609,-2.3252,0.073,9.54460,9.54460
1161.00,9.54148,25.145694,0.000388,25.056729,-2.3250,0.073,9.54618,9.54618
1162.00,9.54215,25.145775,0.000384,25.056780,-2.3249,0.073,9.54743,9.54743
1163.00,9.54296,25.145884,0.000382,25.056794,-2.3249,0.074,9.54925,9.54925
1164.00,9.54365,25.145997,0.000383,25.056812,-2.3250,0.074,9.54989,9.54989
1165.00,9.54437,25.146151,0.000386,25.056893,-2.3250,0.074,9.54958,9.54958
1166.00,9.54466,25.146180,0.000388,25.056860,-2.3247,0.074,9.54959,9.54959
1167.00,9.54509,25.146215,0.000388,25.056865,-2.3245,0.074,9.54925,9.54925
1168.00,9.54546,25.146238,0.000390,25.056888,-2.3244,0.074,9.54924,9.54924
1169.00,9.54589,25.146339,0.000393,25.056994,-2.3242,0.074,9.54916,9.54916
1170.00,9.54637,25.146277,0.000389,25.056907,-2.3239,0.074,9.54935,9.54935
1171.00,9.54688,25.146321,0.000388,25.056913,-2.3237,0.074,9.54955,9.54955
1172.00,9.54734,25.146296,0.000387,25.056789,-2.3235,0.075,9.54904,9.54904
1173.00,9.54762,25.146338,0.000389,25.056744,-2.3233,0.075,9.54880,9.54880
1174.00,9.54778,25.146325,0.000386,25.056692,-2.3230,0.075,9.54901,9.54901
1175.00,9.54816,25.146404,0.000390,25.056774,-2.3228,0.075,9.54977,9.54977
1176.00,9.54883,25.146292,0.000389,25.056573,-2.3227,0.075,9.55047,9.55047
1177.00,9.54923,25.146411,0.000395,25.056697,-2.3225,0.075,9.55181,9.55181
1178.00,9.54959,25.146617,0.000398,25.056862,-2.3223,0.075,9.55208,9.55208
1179.00,9.54991,25.146752,0.000399,25.056920,-2.3221,0.075,9.55172,9.55172
1180.00,9.54997,25.146814,0.000398,25.056837,-2.3220,0.075,9.55109,9.55109
1181.00,9.55001,25.146988,0.000398,25.056999,-2.3218,0.075,9.55043,9.55043
1182.00,9.55008,25.146941,0.000394,25.056924,-2.3215,0.075,9.55044,9.55044
1183.00,9.55020,25.146889,0.000391,25.056830,-2.3213,0.076,9.55102,9.55102
1184.00,9.55028,25.146918,0.000393,25.056867,-2.3210,0.076,9.55158,9.55158
1185.00,9.55039,25.146910,0.000394,25.056937,-2.3206,0.076,9.55161,9.55161
1186.00,9.55047,25.146891,0.000394,25.056854,-2.3205,0.076,9.55130,9.55130
1187.00,9.55048,25.146906,0.000395,25.056798,-2.3204,0.076,9.55095,9.55095
1188.00,9.55058,25.146925,0.000396,25.056795,-2.3202,0.076,9.55039,9.55039
1189.00,9.55066,25.146901,0.000395,25.056682,-2.3201,0.076,9.55072,9.55072
1190.00,9.55083,25.146917,0.000394,25.056597,-2.3199,0.076,9.55089,9.55089
1191.00,9.55085,25.146952,0.000396,25.056632,-2.3197,0.076,9.55118,9.55118
1192.00,9.55107,25.147101,0.000399,25.056775,-2.3195,0.076,9.55131,9.55131
1193.00,9.55117,25.147131,0.000398,25.056765,-2.3195,0.076,9.55108,9.55108
1194.00,9.55108,25.147217,0.000397,25.056769,-2.3195,0.076,9.55015,9.55015
1195.00,9.55099,25.147389,0.000398,25.056813,-2.3195,0.076,9.55026,9.55026
1196.00,9.55087,25.147439,0.000395,25.056757,-2.3193,0.076,9.55024,9.55024
1197.00,9.55074,25.147395,0.000392,25.056652,-2.3191,0.077,9.55003,9.55003
1198.00,9.55069,25.147443,0.000390,25.056656,-2.3186,0.077,9.54969,9.54969
1199.00,9.55063,25.147472,0.000388,25.056707,-2.3182,0.077,9.54937,9.54937
1200.00,9.55044,25.147436,0.000387,25.056740,-2.3180,0.077,9.54894,9.54894
1201.00,9.55048,25.147432,0.000389,25.056776,-2.3178,0.077,9.54941,9.54941
1202.00,9.55053,25.147497,0.000389,25.056834,-2.3177,0.077,9.54966,9.54966
1203.00,9.55038,25.147429,0.000386,25.056732,-2.3176,0.077,9.54971,9.54971
1204.00,9.55010,25.147461,0.000389,25.056776,-2.3175,0.077,9.55000,9.55000
1205.00,9.55025,25.147418,0.000393,25.056718,-2.3174,0.077,9.55147,9.55147
1206.00,9.55048,25.147446,0.000394,25.056693,-2.3172,0.077,9.55160,9.55160
1207.00,9.55075,25.147535,0.000398,25.056767,-2.3170,0.077,9.55248,9.55248
1208.00,9.55088,25.147601,0.000403,25.056847,-2.3168,0.077,9.55287,9.55287
1209.00,9.55079,25.147594,0.000402,25.056770,-2.3168,0.077,9.55337,9.55337
1210.00,9.55061,25.147696,0.000400,25.056823,-2.3168,0.078,9.55156,9.55156
1211.00,9.55057,25.147805,0.000399,25.056883,-2.3167,0.078,9.55131,9.55131
1212.00,9.55058,25.147723,0.000392,25.056750,-2.3167,0.078,9.55145,9.55145
1213.00,9.55079,25.147836,0.000391,25.056794,-2.3167,0.078,9.55200,9.55200
1214.00,9.55111,25.147967,0.000390,25.056864,-2.3167,0.078,9.55203,9.55203
1215.00,9.55125,25.148010,0.000391,25.056840,-2.3165,0.078,9.55321,9.55321
1216.00,9.55150,25.148064,0.000390,25.056838,-2.3162,0.078,9.55291,9.55291
1217.00,9.55164,25.148302,0.000393,25.056985,-2.3158,0.078,9.55135,9.55135
1218.00,9.55167,25.148398,0.000393,25.057018,-2.3154,0.078,9.55080,9.55080
1219.00,9.55172,25.148450,0.000397,25.057034,-2.3150,0.078,9.55058,9.55058
1220.00,9.55167,25.148565,0.000395,25.057056,-2.3147,0.079,9.54976,9.54976
1221.00,9.55153,25.148592,0.000396,25.057111,-2.3146,0.079,9.55027,9.55027
1222.00,9.55167,25.148517,0.000395,25.057079,-2.3145,0.079,9.55124,9.55124
1223.00,9.55180,25.148485,0.000394,25.057065,-2.3145,0.079,9.55130,9.55130
1224.00,9.55170,25.148462,0.000394,25.056948,-2.3145,0.079,9.55038,9.55038
1225.00,9.55141,25.148434,0.000396,25.056921,-2.3144,0.079,9.55040,9.55040
1226.00,9.55110,25.148440,0.000395,25.056834,-2.3144,0.079,9.54951,9.54951
1227.00,9.55094,25.148464,0.000397,25.056817,-2.3145,0.079,9.54927,9.54927
1228.00,9.55078,25.148331,0.000393,25.056627,-2.3144,0.079,9.54880,9.54880
1229.00,9.55058,25.148248,0.000390,25.056577,-2.3142,0.079,9.54894,9.54894
1230.00,9.55064,25.148154,0.000388,25.056515,-2.3140,0.079,9.54954,9.54954
1231.00,9.55036,25.148138,0.000385,25.056504,-2.3138,0.080,9.54991,9.54991
1232.00,9.55002,25.148126,0.000384,25.056471,-2.3136,0.080,9.54990,9.54990
1233.00,9.55005,25.148263,0.000389,25.056552,-2.3133,0.080,9.55088,9.55088
1234.00,9.55005,25.148305,0.000389,25.056552,-2.3131,0.080,9.55246,9.55246
1235.00,9.55022,25.148432,0.000391,25.056642,-2.3129,0.080,9.55339,9.55339
1236.00,9.55075,25.148455,0.000397,25.056667,-2.3128,0.080,9.55423,9.55423
1237.00,9.55114,25.148567,0.000401,25.056720,-2.3127,0.080,9.55502,9.55502
1238.00,9.55148,25.148636,0.000401,25.056793,-2.3127,0.080,9.55510,9.55510
1239.00,9.55164,25.148602,0.000400,25.056759,-2.3127,0.080,9.55527,9.55527
1240.00,9.55186,25.148540,0.000400,25.056610,-2.3127,0.080,9.55427,9.55427
1241.00,9.55189,25.148494,0.000396,25.056486,-2.3125,0.080,9.55390,9.55390
1242.00,9.55192,25.148439,0.000394,25.056331,-2.3123,0.080,9.55359,9.55359
1243.00,9.55200,25.148421,0.000393,25.056227,-2.3121,0.081,9.55357,9.55357
1244.00,9.55223,25.148537,0.000395,25.056294,-2.3119,0.081,9.55284,9.55284
1245.00,9.55242,25.148787,0.000400,25.056585,-2.3116,0.081,9.55283,9.55283
1246.00,9.55257,25.148903,0.000402,25.056681,-2.3116,0.081,9.55253,9.55253
1247.00,9.55262,25.148968,0.000403,25.056821,-2.3116,0.081,9.55179,9.55179
1248.00,9.55290,25.149019,0.000404,25.056860,-2.3116,0.081,9.55148,9.55148
1249.00,9.55299,25.149041,0.000405,25.056875,-2.3116,0.081,9.55145,9.55145
1250.00,9.55290,25.148987,0.000400,25.056684,-2.3115,0.081,9.55077,9.55077
1251.00,9.55277,25.149031,0.000399,25.056655,-2.3115,0.081,9.55026,9.55026
1252.00,9.55273,25.149065,0.000396,25.056588,-2.3113,0.081,9.54981,9.54981
1253.00,9.55254,25.149109,0.000393,25.056591,-2.3110,0.081,9.54948,9.54948
1254.00,9.55219,25.149313,0.000392,25.056672,-2.3108,0.081,9.54812,9.54812
1255.00,9.55174,25.149388,0.000394,25.056746,-2.3107,0.082,9.54273,9.54273
1256.00,9.55137,25.149477,0.000394,25.056835,-2.3106,0.082,9.52950,9.52950
1257.00,9.55106,25.149573,0.000395,25.056908,-2.3105,0.082,9.50564,9.50564
1258.00,9.55044,25.149579,0.000394,25.056889,-2.3105,0.082,9.46915,9.46915
1259.00,9.55019,25.149467,0.000388,25.056726,-2.3106,0.082,9.42190,9.42190
1260.00,9.54928,25.149466,0.000383,25.056684,-2.3104,0.083,9.37235,9.37235
1261.00,9.54765,25.149539,0.000379,25.056667,-2.3103,0.083,9.32847,9.32847
@9,2.0001,4.0, 1260.061 
1262.00,9.54859,25.149518,0.000376,25.056617,-2.3102,0.083,9.29548,9.29548
1263.00,9.55048,25.149624,0.000375,25.056722,-2.3101,0.083,9.27726,9.27726
1264.00,9.54538,25.149677,0.000381,25.056859,-2.3098,0.083,9.27383,9.27383
1265.00,9.52088,25.149670,0.000382,25.056858,-2.3097,0.083,9.28178,9.28178
1266.00,9.48153,25.149617,0.000384,25.056801,-2.3094,0.083,9.29485,9.29485
1267.00,9.42908,25.149720,0.000385,25.056840,-2.3092,0.083,9.31081,9.31081
1268.00,9.36833,25.149680,0.000387,25.056752,-2.3090,0.083,9.32768,9.32768
1269.00,9.30957,25.149686,0.000384,25.056663,-2.3090,0.083,9.34525,9.34525
1270.00,9.27356,25.149768,0.000384,25.056636,-2.3091,0.084,9.36188,9.36188
1271.00,9.26232,25.149851,0.000382,25.056625,-2.3091,0.084,9.37907,9.37907
1272.00,9.26431,25.149737,0.000381,25.056496,-2.3091,0.084,9.39726,9.39726
1273.00,9.27740,25.149879,0.000380,25.056590,-2.3090,0.084,9.41468,9.41468
1274.00,9.29229,25.149982,0.000381,25.056675,-2.3088,0.084,9.43100,9.43100
1275.00,9.31274,25.150038,0.000385,25.056715,-2.3086,0.084,9.44582,9.44582
1276.00,9.32780,25.150011,0.000388,25.056735,-2.3084,0.084,9.45909,9.45909
1277.00,9.34387,25.150125,0.000390,25.056802,-2.3084,0.084,9.46816,9.46816
1278.00,9.36169,25.150107,0.000392,25.056714,-2.3083,0.084,9.47547,9.47547
1279.00,9.38011,25.150195,0.000395,25.056705,-2.3083,0.084,9.48142,9.48142
1280.00,9.39593,25.150151,0.000390,25.056620,-2.3082,0.085,9.48640,9.48640
1281.00,9.41375,25.150278,0.000392,25.056666,-2.3080,0.085,9.48940,9.48940
1282.00,9.43479,25.150282,0.000391,25.056631,-2.3079,0.085,9.49290,9.49290
1283.00,9.44883,25.150247,0.000390,25.056540,-2.3078,0.085,9.49616,9.49616
1284.00,9.46151,25.150275,0.000388,25.056544,-2.3076,0.085,9.49810,9.49810
1285.00,9.47019,25.150336,0.000391,25.056575,-2.3075,0.085,9.50035,9.50035
1286.00,9.47751,25.150391,0.000390,25.056625,-2.3074,0.085,9.50421,9.50421
1287.00,9.48163,25.150543,0.000392,25.056744,-2.3072,0.085,9.50934,9.50934
1288.00,9.48592,25.150716,0.000393,25.056887,-2.3071,0.085,9.51452,9.51452
1289.00,9.48913,25.150679,0.000393,25.056772,-2.3070,0.085,9.52033,9.52033
1290.00,9.49207,25.150769,0.000396,25.056824,-2.3070,0.085,9.52552,9.52552
1291.00,9.49496,25.150790,0.000395,25.056744,-2.3069,0.086,9.52939,9.52939
1292.00,9.49839,25.150827,0.000393,25.056690,-2.3069,0.086,9.53132,9.53132
1293.00,9.50085,25.150845,0.000392,25.056589,-2.3068,0.086,9.53313,9.53313
1294.00,9.50348,25.150946,0.000392,25.056663,-2.3067,0.086,9.53453,9.53453
1295.00,9.50729,25.151053,0.000395,25.056702,-2.3066,0.086,9.53637,9.53637
1296.00,9.51439,25.151083,0.000394,25.056724,-2.3066,0.086,9.53876,9.53876
1297.00,9.52202,25.151196,0.000394,25.056767,-2.3065,0.086,9.54138,9.54138
1298.00,9.52626,25.151221,0.000392,25.056798,-2.3065,0.086,9.54313,9.54313
1299.00,9.52861,25.151314,0.000396,25.056869,-2.3065,0.086,9.54562,9.54562
1300.00,9.53043,25.151320,0.000392,25.056869,-2.3065,0.087,9.54716,9.54716
1301.00,9.53256,25.151374,0.000395,25.056882,-2.3066,0.087,9.54851,9.54851
1302.00,9.53482,25.151288,0.000400,25.056819,-2.3064,0.086,9.54977,9.54977
1303.00,9.53677,25.151259,0.000403,25.056742,-2.3064,0.086,9.55065,9.55065
1304.00,9.53876,25.151147,0.000399,25.056586,-2.3062,0.086,9.55043,9.55043
1305.00,9.54083,25.151096,0.000394,25.056477,-2.3061,0.087,9.54989,9.54989
1306.00,9.54197,25.151168,0.000392,25.056503,-2.3060,0.087,9.54885,9.54885
1307.00,9.54253,25.151276,0.000387,25.056609,-2.3060,0.087,9.54852,9.54852
1308.00,9.54341,25.151357,0.000385,25.056704,-2.3060,0.087,9.54925,9.54925
1309.00,9.54474,25.151430,0.000386,25.056784,-2.3060,0.088,9.55061,9.55061
1310.00,9.54589,25.151468,0.000393,25.056856,-2.3061,0.088,9.55238,9.55238
1311.00,9.54695,25.151455,0.000395,25.056863,-2.3061,0.088,9.55378,9.55378
1312.00,9.54820,25.151378,0.000399,25.056697,-2.3061,0.087,9.55442,9.55442
1313.00,9.54910,25.151395,0.000400,25.056636,-2.3061,0.087,9.55427,9.55427
1314.00,9.55016,25.151397,0.000399,25.056568,-2.3060,0.087,9.55381,9.55381
1315.00,9.55064,25.151439,0.000394,25.056499,-2.3059,0.088,9.55372,9.55372
1316.00,9.55108,25.151416,0.000392,25.056385,-2.3056,0.088,9.55364,9.55364
1317.00,9.55167,25.151516,0.000387,25.056442,-2.3054,0.088,9.55276,9.55276
1318.00,9.55185,25.151549,0.000386,25.056437,-2.3054,0.088,9.55313,9.55313
1319.00,9.55204,25.151616,0.000386,25.056502,-2.3053,0.088,9.55407,9.55407
1320.00,9.55245,25.151750,0.000392,25.056650,-2.3051,0.088,9.55480,9.55480
1321.00,9.55292,25.151864,0.000396,25.056754,-2.3050,0.088,9.55616,9.55616
1322.00,9.55342,25.151823,0.000397,25.056743,-2.3049,0.088,9.55895,9.55895
1323.00,9.55387,25.151993,0.000398,25.056910,-2.3048,0.088,9.55961,9.55961
1324.00,9.55431,25.152073,0.000400,25.056904,-2.3048,0.088,9.55982,9.55982
1325.00,9.55476,25.151933,0.000396,25.056655,-2.3049,0.088,9.55892,9.55892
1326.00,9.55535,25.151952,0.000395,25.056578,-2.3049,0.088,9.55715,9.55715
1327.00,9.55560,25.152031,0.000397,25.056581,-2.3050,0.088,9.55497,9.55497
1328.00,9.55549,25.152027,0.000398,25.056543,-2.3049,0.088,9.55377,9.55377
1329.00,9.55532,25.152057,0.000396,25.056523,-2.3048,0.089,9.55295,9.55295
1330.00,9.55521,25.152279,0.000398,25.056766,-2.3047,0.089,9.55388,9.55388
1331.00,9.55539,25.152206,0.000392,25.056675,-2.3047,0.089,9.55549,9.55549
1332.00,9.55574,25.152236,0.000388,25.056631,-2.3045,0.089,9.55645,9.55645
1333.00,9.55604,25.152202,0.000387,25.056519,-2.3044,0.089,9.55793,9.55793
1334.00,9.55621,25.152268,0.000387,25.056584,-2.3043,0.089,9.55958,9.55958
1335.00,9.55670,25.152243,0.000389,25.056467,-2.3041,0.089,9.56036,9.56036
1336.00,9.55708,25.152348,0.000395,25.056583,-2.3039,0.089,9.55965,9.55965
1337.00,9.55741,25.152387,0.000398,25.056689,-2.3039,0.089,9.55880,9.55880
1338.00,9.55744,25.152515,0.000400,25.056854,-2.3039,0.089,9.55799,9.55799
1339.00,9.55727,25.152538,0.000402,25.056910,-2.3039,0.089,9.55633,9.55633
1340.00,9.55702,25.152538,0.000400,25.056890,-2.3039,0.090,9.55497,9.55497
1341.00,9.55681,25.152573,0.000400,25.056848,-2.3039,0.090,9.55553,9.55553
1342.00,9.55670,25.152673,0.000402,25.056842,-2.3039,0.090,9.55717,9.55717
1343.00,9.55649,25.152655,0.000402,25.056738,-2.3038,0.090,9.55790,9.55790
1344.00,9.55686,25.152646,0.000401,25.056652,-2.3039,0.090,9.55736,9.55736
1345.00,9.55749,25.152728,0.000399,25.056727,-2.3040,0.090,9.55755,9.55755
1346.00,9.55802,25.152804,0.000399,25.056788,-2.3040,0.090,9.55689,9.55689
1347.00,9.55763,25.152808,0.000395,25.056753,-2.3041,0.090,9.55589,9.55589
1348.00,9.55747,25.152904,0.000397,25.056874,-2.3041,0.090,9.55598,9.55598
1349.00,9.55752,25.152964,0.000396,25.056878,-2.3040,0.091,9.55699,9.55699
1350.00,9.55738,25.152945,0.000394,25.056842,-2.3038,0.091,9.55693,9.55693
1351.00,9.55709,25.152968,0.000396,25.056847,-2.3036,0.091,9.55706,9.55706
1352.00,9.55662,25.153037,0.000399,25.056876,-2.3035,0.091,9.55631,9.55631
1353.00,9.55661,25.152938,0.000395,25.056729,-2.3033,0.091,9.55711,9.55711
1354.00,9.55633,25.152940,0.000395,25.056666,-2.3033,0.091,9.55870,9.55870
1355.00,9.55662,25.152911,0.000396,25.056627,-2.3033,0.091,9.55967,9.55967
1356.00,9.55730,25.152913,0.000392,25.056528,-2.3033,0.091,9.55979,9.55979
1357.00,9.55730,25.152918,0.000390,25.056453,-2.3033,0.091,9.56002,9.56002
1358.00,9.55736,25.153022,0.000391,25.056466,-2.3032,0.091,9.55843,9.55843
1359.00,9.55746,25.153114,0.000392,25.056493,-2.3032,0.091,9.55708,9.55708
1360.00,9.55750,25.153186,0.000392,25.056486,-2.3033,0.092,9.55704,9.55704
1361.00,9.55724,25.153287,0.000393,25.056542,-2.3034,0.092,9.55758,9.55758
1362.00,9.55761,25.153323,0.000392,25.056666,-2.3036,0.092,9.55763,9.55763
1363.00,9.55784,25.153319,0.000391,25.056711,-2.3037,0.092,9.55774,9.55774
1364.00,9.55784,25.153347,0.000393,25.056728,-2.3036,0.092,9.55809,9.55809
1365.00,9.55816,25.153420,0.000395,25.056770,-2.3036,0.092,9.55858,9.55858
1366.00,9.55816,25.153404,0.000394,25.056774,-2.3035,0.092,9.55898,9.55898
1367.00,9.55800,25.153407,0.000397,25.056746,-2.3033,0.092,9.55933,9.55933
1368.00,9.55848,25.153360,0.000395,25.056666,-2.3031,0.092,9.55960,9.55960
1369.00,9.55855,25.153343,0.000391,25.056692,-2.3031,0.092,9.55930,9.55930
1370.00,9.55876,25.153321,0.000389,25.056616,-2.3030,0.092,9.55839,9.55839
1371.00,9.55876,25.153362,0.000387,25.056565,-2.3028,0.093,9.55814,9.55814
1372.00,9.55851,25.153487,0.000387,25.056570,-2.3027,0.093,9.55964,9.55964
1373.00,9.55809,25.153612,0.000388,25.056567,-2.3028,0.093,9.56105,9.56105
1374.00,9.55834,25.153684,0.000389,25.056512,-2.3031,0.093,9.56192,9.56192
1375.00,9.55885,25.153694,0.000388,25.056410,-2.3033,0.093,9.56162,9.56162
1376.00,9.55944,25.153821,0.000392,25.056524,-2.3033,0.093,9.56072,9.56072
1377.00,9.55945,25.153735,0.000389,25.056379,-2.3033,0.093,9.55919,9.55919
1378.00,9.55909,25.153821,0.000388,25.056442,-2.3031,0.093,9.55777,9.55777
1379.00,9.55904,25.153907,0.000389,25.056482,-2.3028,0.093,9.55699,9.55699
1380.00,9.55912,25.154213,0.000394,25.056839,-2.3025,0.093,9.55774,9.55774
1381.00,9.55903,25.154191,0.000391,25.056801,-2.3025,0.093,9.55792,9.55792
1382.00,9.55937,25.154373,0.000393,25.057012,-2.3024,0.093,9.55868,9.55868
1383.00,9.55930,25.154423,0.000399,25.057088,-2.3023,0.093,9.55924,9.55924
1384.00,9.55909,25.154418,0.000400,25.057096,-2.3022,0.093,9.56002,9.56002
1385.00,9.55902,25.154367,0.000398,25.057024,-2.3024,0.093,9.56016,9.56016
1386.00,9.55937,25.154343,0.000398,25.056945,-2.3025,0.094,9.56041,9.56041
1387.00,9.55949,25.154263,0.000396,25.056786,-2.3024,0.094,9.55933,9.55933
1388.00,9.55916,25.154227,0.000394,25.056677,-2.3024,0.094,9.55822,9.55822
1389.00,9.55906,25.154190,0.000393,25.056566,-2.3023,0.094,9.55766,9.55766
1390.00,9.55925,25.154147,0.000389,25.056467,-2.3022,0.094,9.55775,9.55775
1391.00,9.55931,25.154285,0.000392,25.056601,-2.3021,0.094,9.55822,9.55822
1392.00,9.55906,25.154298,0.000394,25.056571,-2.3022,0.094,9.55942,9.55942
1393.00,9.55897,25.154402,0.000393,25.056650,-2.3024,0.094,9.55978,9.55978
1394.00,9.55859,25.154592,0.000394,25.056812,-2.3026,0.094,9.55929,9.55929
1395.00,9.55873,25.154636,0.000398,25.056841,-2.3026,0.094,9.55895,9.55895
1396.00,9.55905,25.154636,0.000399,25.056783,-2.3027,0.094,9.55911,9.55911
1397.00,9.55898,25.154756,0.000401,25.056897,-2.3029,0.094,9.55969,9.55969
1398.00,9.55898,25.154706,0.000394,25.056832,-2.3029,0.095,9.56045,9.56045
1399.00,9.55929,25.154590,0.000391,25.056755,-2.3028,0.095,9.56060,9.56060
1400.00,9.55940,25.154649,0.000391,25.056731,-2.3029,0.095,9.56016,9.56016
1401.00,9.55941,25.154620,0.000389,25.056641,-2.3028,0.095,9.56008,9.56008
1402.00,9.55948,25.154695,0.000390,25.056678,-2.3027,0.095,9.56003,9.56003
1403.00,9.55933,25.154756,0.000392,25.056675,-2.3027,0.095,9.56029,9.56029
1404.00,9.55918,25.154848,0.000391,25.056664,-2.3027,0.095,9.55843,9.55843
1405.00,9.55979,25.154897,0.000390,25.056680,-2.3028,0.095,9.55423,9.55423
1406.00,9.55980,25.155007,0.000390,25.056754,-2.3028,0.096,9.54330,9.54330
1407.00,9.55964,25.154929,0.000385,25.056635,-2.3028,0.096,9.52190,9.52190
1408.00,9.56022,25.155038,0.000390,25.056715,-2.3027,0.096,9.48956,9.48956
1409.00,9.56016,25.155096,0.000391,25.056728,-2.3025,0.096,9.44939,9.44939
1410.00,9.55947,25.155088,0.000388,25.056742,-2.3022,0.096,9.40413,9.40413
1411.00,9.56039,25.155107,0.000387,25.056798,-2.3021,0.096,9.36126,9.36126
@10,2.0001,4.0, 1410.32 
1412.00,9.56188,25.155181,0.000387,25.056881,-2.3021,0.096,9.32792,9.32792
1413.00,9.56020,25.155038,0.000380,25.056718,-2.3021,0.097,9.30682,9.30682
1414.00,9.54900,25.155101,0.000380,25.056736,-2.3021,0.097,9.29761,9.29761
1415.00,9.53704,25.155165,0.000382,25.056746,-2.3021,0.097,9.29853,9.29853
1416.00,9.50615,25.155205,0.000379,25.056708,-2.3022,0.097,9.30670,9.30670
1417.00,9.45562,25.155301,0.000380,25.056686,-2.3020,0.097,9.31749,9.31749
1418.00,9.39961,25.155488,0.000387,25.056755,-2.3019,0.097,9.33022,9.33022
1419.00,9.34823,25.155468,0.000385,25.056696,-2.3019,0.097,9.34472,9.34472
1420.00,9.31119,25.155561,0.000387,25.056748,-2.3020,0.097,9.35903,9.35903
1421.00,9.29212,25.155701,0.000391,25.056862,-2.3020,0.097,9.37388,9.37388
1422.00,9.28909,25.155703,0.000393,25.056915,-2.3020,0.097,9.39029,9.39029
1423.00,9.29414,25.155805,0.000392,25.057046,-2.3019,0.098,9.40681,9.40681
1424.00,9.30200,25.155899,0.000390,25.057108,-2.3017,0.098,9.42251,9.42251
1425.00,9.31565,25.155779,0.000388,25.056978,-2.3015,0.098,9.43820,9.43820
1426.00,9.33274,25.155673,0.000385,25.056870,-2.3014,0.098,9.45105,9.45105
1427.00,9.34305,25.155694,0.000384,25.056833,-2.3017,0.098,9.46183,9.46183
1428.00,9.35778,25.155627,0.000385,25.056731,-2.3020,0.098,9.47038,9.47038
1429.00,9.37431,25.155587,0.000388,25.056673,-2.3023,0.098,9.47780,9.47780
1430.00,9.38732,25.155821,0.000392,25.056794,-2.3024,0.098,9.48396,9.48396
1431.00,9.40696,25.155847,0.000393,25.056711,-2.3025,0.098,9.48903,9.48903
1432.00,9.42501,25.156003,0.000394,25.056758,-2.3023,0.098,9.49337,9.49337
1433.00,9.44035,25.156082,0.000396,25.056761,-2.3020,0.098,9.49732,9.49732
1434.00,9.45292,25.156147,0.000395,25.056775,-2.3018,0.099,9.50040,9.50040
1435.00,9.46552,25.156057,0.000393,25.056687,-2.3018,0.099,9.50351,9.50351
1436.00,9.47149,25.156140,0.000393,25.056772,-2.3019,0.099,9.50792,9.50792
1437.00,9.47780,25.156142,0.000394,25.056771,-2.3019,0.099,9.51223,9.51223
1438.00,9.48405,25.156247,0.000397,25.056821,-2.3020,0.099,9.51603,9.51603
1439.00,9.48924,25.156342,0.000398,25.056885,-2.3022,0.099,9.52005,9.52005
1440.00,9.49291,25.156432,0.000396,25.056856,-2.3023,0.099,9.52418,9.52418
1441.00,9.49660,25.156531,0.000396,25.056814,-2.3022,0.099,9.52779,9.52779
1442.00,9.50067,25.156536,0.000398,25.056736,-2.3023,0.099,9.53085,9.53085
1443.00,9.50496,25.156544,0.000398,25.056703,-2.3023,0.099,9.53369,9.53369
1444.00,9.50848,25.156578,0.000398,25.056716,-2.3021,0.099,9.53711,9.53711
1445.00,9.51218,25.156696,0.000401,25.056789,-2.3020,0.099,9.53926,9.53926
1446.00,9.51563,25.156759,0.000405,25.056881,-2.3018,0.099,9.54023,9.54023
1447.00,9.51970,25.156852,0.000405,25.056946,-2.3019,0.099,9.54159,9.54159
1448.00,9.52291,25.156913,0.000400,25.056949,-2.3019,0.099,9.54379,9.54379
1449.00,9.52668,25.157014,0.000400,25.056938,-2.3020,0.099,9.54470,9.54470
1450.00,9.53036,25.156919,0.000398,25.056847,-2.3022,0.099,9.54618,9.54618
1451.00,9.53257,25.156899,0.000394,25.056815,-2.3023,0.100,9.54869,9.54869
1452.00,9.53454,25.156850,0.000392,25.056722,-2.3023,0.100,9.55108,9.55108
1453.00,9.53652,25.156832,0.000393,25.056718,-2.3024,0.100,9.55318,9.55318
1454.00,9.53871,25.156828,0.000394,25.056734,-2.3025,0.100,9.55510,9.55510
1455.00,9.54073,25.156954,0.000396,25.056840,-2.3026,0.100,9.55652,9.55652
1456.00,9.54279,25.156952,0.000398,25.056826,-2.3027,0.100,9.55685,9.55685
1457.00,9.54442,25.157035,0.000400,25.056876,-2.3026,0.100,9.55685,9.55685
1458.00,9.54598,25.157142,0.000404,25.056910,-2.3026,0.100,9.55659,9.55659
1459.00,9.54798,25.157122,0.000402,25.056864,-2.3026,0.100,9.55673,9.55673
1460.00,9.54956,25.157079,0.000403,25.056806,-2.3025,0.100,9.55740,9.55740
1461.00,9.55067,25.157223,0.000404,25.056850,-2.3025,0.100,9.55839,9.55839
1462.00,9.55169,25.157223,0.000402,25.056793,-2.3026,0.100,9.55879,9.55879
1463.00,9.55274,25.157166,0.000397,25.056750,-2.3027,0.101,9.56027,9.56027
1464.00,9.55396,25.157346,0.000401,25.056855,-2.3028,0.101,9.56110,9.56110
1465.00,9.55481,25.157406,0.000401,25.056851,-2.3028,0.101,9.56100,9.56100
1466.00,9.55579,25.157412,0.000404,25.056831,-2.3029,0.101,9.56106,9.56106
1467.00,9.55648,25.157433,0.000405,25.056809,-2.3029,0.101,9.56019,9.56019
1468.00,9.55694,25.157565,0.000408,25.056879,-2.3029,0.101,9.55874,9.55874
1469.00,9.55749,25.157509,0.000406,25.056777,-2.3029,0.101,9.55842,9.55842
1470.00,9.55820,25.157673,0.000407,25.056851,-2.3029,0.101,9.55835,9.55835
1471.00,9.55846,25.157697,0.000403,25.056790,-2.3029,0.101,9.55784,9.55784
1472.00,9.55854,25.157767,0.000402,25.056850,-2.3028,0.101,9.55843,9.55843
1473.00,9.55856,25.157766,0.000404,25.056824,-2.3028,0.101,9.55874,9.55874
1474.00,9.55867,25.157825,0.000406,25.056895,-2.3028,0.101,9.55879,9.55879
1475.00,9.55883,25.157796,0.000406,25.056892,-2.3029,0.101,9.55931,9.55931
1476.00,9.55913,25.157906,0.000410,25.056983,-2.3028,0.101,9.56017,9.56017
1477.00,9.55950,25.157914,0.000411,25.056925,-2.3029,0.101,9.56080,9.56080
1478.00,9.55978,25.157913,0.000408,25.056864,-2.3029,0.101,9.56064,9.56064
1479.00,9.55977,25.157884,0.000405,25.056744,-2.3029,0.101,9.56000,9.56000
1480.00,9.55950,25.157833,0.000398,25.056675,-2.3028,0.102,9.55895,9.55895
1481.00,9.55936,25.157821,0.000397,25.056622,-2.3028,0.102,9.55816,9.55816
1482.00,9.55939,25.157781,0.000394,25.056562,-2.3028,0.102,9.55836,9.55836
1483.00,9.55931,25.157710,0.000394,25.056412,-2.3028,0.102,9.55874,9.55874
1484.00,9.55910,25.157856,0.000398,25.056520,-2.3028,0.102,9.55918,9.55918
1485.00,9.55896,25.157970,0.000403,25.056511,-2.3029,0.102,9.55983,9.55983
1486.00,9.55914,25.157892,0.000401,25.056476,-2.3030,0.102,9.56025,9.56025
1487.00,9.55943,25.158049,0.000404,25.056590,-2.3030,0.102,9.56045,9.56045
1488.00,9.55967,25.158151,0.000401,25.056686,-2.3032,0.102,9.56116,9.56116
1489.00,9.55992,25.158080,0.000398,25.056655,-2.3032,0.102,9.56215,9.56215
1490.00,9.56008,25.157979,0.000395,25.056584,-2.3033,0.102,9.56256,9.56256
1491.00,9.56014,25.158090,0.000392,25.056593,-2.3034,0.103,9.56180,9.56180
1492.00,9.56012,25.158073,0.000390,25.056568,-2.3036,0.103,9.56127,9.56127
1493.00,9.56026,25.158154,0.000392,25.056704,-2.3036,0.103,9.56033,9.56033
1494.00,9.56015,25.158133,0.000388,25.056579,-2.3035,0.103,9.55934,9.55934
1495.00,9.56018,25.158164,0.000389,25.056535,-2.3034,0.103,9.55932,9.55932
1496.00,9.56020,25.158145,0.000390,25.056466,-2.3033,0.103,9.56072,9.56072
1497.00,9.56039,25.158218,0.000391,25.056447,-2.3031,0.103,9.56203,9.56203
1498.00,9.56068,25.158215,0.000393,25.056329,-2.3030,0.103,9.56285,9.56285
1499.00,9.56105,25.158335,0.000396,25.056465,-2.3031,0.103,9.56360,9.56360
1500.00,9.56124,25.158420,0.000399,25.056524,-2.3033,0.103,9.56313,9.56313
1501.00,9.56126,25.158519,0.000399,25.056610,-2.3035,0.103,9.56202,9.56202
1502.00,9.56133,25.158536,0.000401,25.056675,-2.3037,0.103,9.56105,9.56105
1503.00,9.56130,25.158615,0.000402,25.056756,-2.3038,0.103,9.56059,9.56059
1504.00,9.56132,25.158625,0.000401,25.056711,-2.3039,0.103,9.55968,9.55968
1505.00,9.56133,25.158707,0.000400,25.056799,-2.3039,0.104,9.55926,9.55926
1506.00,9.56113,25.158716,0.000402,25.056794,-2.3038,0.104,9.55995,9.55995
1507.00,9.56122,25.158672,0.000399,25.056706,-2.3038,0.104,9.56086,9.56086
1508.00,9.56132,25.158622,0.000395,25.056628,-2.3038,0.104,9.56156,9.56156
1509.00,9.56131,25.158554,0.000396,25.056527,-2.3038,0.104,9.56235,9.56235
1510.00,9.56129,25.158561,0.000396,25.056495,-2.3040,0.104,9.56363,9.56363
1511.00,9.56150,25.158520,0.000393,25.056410,-2.3042,0.104,9.56394,9.56394
1512.00,9.56177,25.158652,0.000397,25.056496,-2.3043,0.104,9.56354,9.56354
1513.00,9.56201,25.158829,0.000399,25.056637,-2.3044,0.104,9.56374,9.56374
1514.00,9.56232,25.158996,0.000401,25.056731,-2.3044,0.104,9.56376,9.56376
1515.00,9.56230,25.159052,0.000405,25.056775,-2.3044,0.104,9.56247,9.56247
1516.00,9.56202,25.159144,0.000408,25.056844,-2.3043,0.104,9.56110,9.56110
1517.00,9.56182,25.159215,0.000408,25.056887,-2.3043,0.104,9.55947,9.55947
1518.00,9.56136,25.159171,0.000406,25.056768,-2.3043,0.104,9.55851,9.55851
1519.00,9.56098,25.159270,0.000404,25.056833,-2.3043,0.104,9.55771,9.55771
1520.00,9.56080,25.159325,0.000399,25.056790,-2.3043,0.105,9.55746,9.55746
1521.00,9.56077,25.159400,0.000402,25.056806,-2.3044,0.105,9.55836,9.55836
1522.00,9.56079,25.159453,0.000405,25.056799,-2.3044,0.104,9.55897,9.55897
1523.00,9.56090,25.159634,0.000409,25.056950,-2.3043,0.104,9.55940,9.55940
1524.00,9.56095,25.159568,0.000411,25.056811,-2.3044,0.104,9.55969,9.55969
1525.00,9.56097,25.159644,0.000415,25.056873,-2.3044,0.104,9.56017,9.56017
1526.00,9.56072,25.159673,0.000407,25.056871,-2.3043,0.105,9.56019,9.56019
1527.00,9.56058,25.159648,0.000404,25.056767,-2.3043,0.105,9.55923,9.55923
1528.00,9.56012,25.159591,0.000402,25.056672,-2.3045,0.105,9.55812,9.55812
1529.00,9.55989,25.159591,0.000396,25.056672,-2.3046,0.105,9.55838,9.55838
1530.00,9.55979,25.159619,0.000394,25.056609,-2.3047,0.106,9.55842,9.55842
1531.00,9.55955,25.159646,0.000397,25.056573,-2.3048,0.106,9.55871,9.55871
1532.00,9.55961,25.159711,0.000397,25.056604,-2.3050,0.106,9.56047,9.56047
1533.00,9.55945,25.159783,0.000397,25.056585,-2.3051,0.106,9.56140,9.56140
1534.00,9.55925,25.159872,0.000399,25.056589,-2.3052,0.106,9.56142,9.56142
1535.00,9.55939,25.159877,0.000398,25.056556,-2.3053,0.106,9.56238,9.56238
1536.00,9.55977,25.159886,0.000397,25.056462,-2.3054,0.106,9.56261,9.56261
1537.00,9.56017,25.159998,0.000399,25.056538,-2.3054,0.106,9.56291,9.56291
1538.00,9.56041,25.159996,0.000398,25.056526,-2.3053,0.106,9.56381,9.56381
1539.00,9.56079,25.160081,0.000404,25.056601,-2.3052,0.106,9.56394,9.56394
1540.00,9.56108,25.160154,0.000406,25.056662,-2.3052,0.106,9.56455,9.56455
1541.00,9.56152,25.160187,0.000405,25.056727,-2.3053,0.106,9.56515,9.56515
1542.00,9.56186,25.160147,0.000403,25.056654,-2.3053,0.106,9.56567,9.56567
1543.00,9.56215,25.160223,0.000403,25.056647,-2.3054,0.106,9.56525,9.56525
1544.00,9.56203,25.160235,0.000399,25.056620,-2.3054,0.106,9.56369,9.56369
1545.00,9.56174,25.160270,0.000400,25.056597,-2.3054,0.106,9.56138,9.56138
1546.00,9.56154,25.160408,0.000405,25.056657,-2.3055,0.106,9.55971,9.55971
1547.00,9.56167,25.160454,0.000405,25.056630,-2.3055,0.106,9.55844,9.55844
1548.00,9.56212,25.160472,0.000404,25.056564,-2.3055,0.106,9.55786,9.55786
1549.00,9.56221,25.160524,0.000404,25.056505,-2.3055,0.106,9.55840,9.55840
1550.00,9.56226,25.160500,0.000402,25.056473,-2.3056,0.106,9.55898,9.55898
1551.00,9.56238,25.160430,0.000399,25.056422,-2.3057,0.107,9.55961,9.55961
1552.00,9.56221,25.160454,0.000400,25.056431,-2.3058,0.107,9.55974,9.55974
1553.00,9.56181,25.160373,0.000398,25.056404,-2.3059,0.107,9.56008,9.56008
1554.00,9.56111,25.160312,0.000394,25.056394,-2.3061,0.107,9.55892,9.55892
1555.00,9.56097,25.160368,0.000391,25.056402,-2.3062,0.107,9.55544,9.55544
1556.00,9.56067,25.160454,0.000387,25.056382,-2.3062,0.107,9.54651,9.54651
1557.00,9.55946,25.160462,0.000383,25.056417,-2.3063,0.108,9.52923,9.52923
1558.00,9.55871,25.160646,0.000382,25.056528,-2.3064,0.108,9.50301,9.50301
1559.00,9.55957,25.160827,0.000386,25.056669,-2.3065,0.108,9.46962,9.46962
1560.00,9.55946,25.160876,0.000385,25.056668,-2.3065,0.108,9.43063,9.43063
1561.00,9.56052,25.160930,0.000389,25.056707,-2.3065,0.108,9.39235,9.39235
@11,2.0001,4.0, 1560.034 
1562.00,9.56079,25.161037,0.000392,25.056724,-2.3065,0.108,9.36099,9.36099
1563.00,9.55986,25.160971,0.000390,25.056682,-2.3065,0.108,9.33903,9.33903
1564.00,9.55121,25.161006,0.000390,25.056630,-2.3065,0.108,9.32757,9.32757
1565.00,9.54134,25.161107,0.000393,25.056676,-2.3066,0.108,9.32540,9.32540
1566.00,9.51697,25.161101,0.000392,25.056688,-2.3067,0.109,9.32935,9.32935
1567.00,9.47450,25.161139,0.000392,25.056704,-2.3069,0.109,9.33624,9.33624
1568.00,9.43053,25.161210,0.000391,25.056719,-2.3070,0.109,9.34404,9.34404
1569.00,9.38445,25.161203,0.000390,25.056750,-2.3071,0.109,9.35295,9.35295
1570.00,9.34671,25.161180,0.000389,25.056724,-2.3072,0.109,9.36231,9.36231
1571.00,9.32593,25.161243,0.000386,25.056761,-2.3073,0.109,9.37255,9.37255
1572.00,9.31781,25.161283,0.000386,25.056785,-2.3073,0.109,9.38475,9.38475
1573.00,9.32088,25.161345,0.000391,25.056788,-2.3072,0.109,9.39830,9.39830
1574.00,9.32697,25.161385,0.000393,25.056740,-2.3073,0.109,9.41292,9.41292
1575.00,9.33570,25.161344,0.000395,25.056695,-2.3073,0.109,9.42884,9.42884
1576.00,9.34546,25.161449,0.000398,25.056672,-2.3074,0.109,9.44364,9.44364
1577.00,9.35222,25.161371,0.000395,25.056540,-2.3075,0.109,9.45734,9.45734
1578.00,9.35991,25.161435,0.000395,25.056584,-2.3077,0.109,9.46858,9.46858
1579.00,9.37150,25.161536,0.000394,25.056669,-2.3079,0.110,9.47744,9.47744
1580.00,9.38246,25.161693,0.000392,25.056741,-2.3080,0.110,9.48324,9.48324
1581.00,9.39684,25.161671,0.000389,25.056734,-2.3080,0.110,9.48812,9.48812
1582.00,9.41303,25.161854,0.000392,25.056889,-2.3081,0.110,9.49200,9.49200
1583.00,9.42765,25.161922,0.000396,25.056868,-2.3082,0.110,9.49637,9.49637
1584.00,9.44467,25.161853,0.000397,25.056777,-2.3082,0.110,9.50018,9.50018
1585.00,9.46192,25.161800,0.000399,25.056733,-2.3083,0.110,9.50461,9.50461
1586.00,9.47088,25.161752,0.000400,25.056684,-2.3085,0.110,9.50941,9.50941
1587.00,9.48077,25.161738,0.000399,25.056633,-2.3085,0.110,9.51313,9.51313
1588.00,9.48454,25.161767,0.000396,25.056693,-2.3085,0.110,9.51629,9.51629
1589.00,9.48818,25.161693,0.000394,25.056641,-2.3086,0.110,9.51910,9.51910
1590.00,9.49222,25.161666,0.000394,25.056630,-2.3086,0.110,9.52172,9.52172
1591.00,9.49625,25.161750,0.000394,25.056688,-2.3087,0.111,9.52374,9.52374
1592.00,9.50062,25.161773,0.000397,25.056706,-2.3087,0.111,9.52587,9.52587
1593.00,9.50455,25.161795,0.000397,25.056628,-2.3088,0.111,9.52959,9.52959
1594.00,9.50794,25.161919,0.000397,25.056676,-2.3089,0.111,9.53373,9.53373
1595.00,9.51109,25.162058,0.000394,25.056684,-2.3089,0.111,9.53744,9.53744
1596.00,9.51407,25.162128,0.000394,25.056697,-2.3091,0.111,9.54063,9.54063
1597.00,9.51772,25.162186,0.000392,25.056691,-2.3095,0.111,9.54394,9.54394
1598.00,9.52137,25.162142,0.000394,25.056661,-2.3097,0.111,9.54598,9.54598
1599.00,9.52473,25.162093,0.000395,25.056640,-2.3100,0.111,9.54829,9.54829
1600.00,9.52777,25.162145,0.000401,25.056755,-2.3102,0.111,9.54974,9.54974
1601.00,9.53091,25.162216,0.000406,25.056813,-2.3102,0.111,9.55167,9.55167
1602.00,9.53354,25.162146,0.000405,25.056682,-2.3099,0.111,9.55298,9.55298
1603.00,9.53636,25.162250,0.000404,25.056725,-2.3098,0.111,9.55342,9.55342
1604.00,9.53919,25.162442,0.000403,25.056791,-2.3097,0.111,9.55354,9.55354
1605.00,9.54143,25.162490,0.000403,25.056741,-2.3098,0.111,9.55445,9.55445
1606.00,9.54302,25.162510,0.000400,25.056717,-2.3099,0.111,9.55480,9.55480
1607.00,9.54463,25.162532,0.000401,25.056683,-2.3101,0.111,9.55605,9.55605
1608.00,9.54636,25.162539,0.000401,25.056672,-2.3101,0.111,9.55780,9.55780
1609.00,9.54775,25.162615,0.000403,25.056727,-2.3102,0.111,9.55809,9.55809
1610.00,9.54929,25.162640,0.000399,25.056712,-2.3102,0.112,9.55818,9.55818
1611.00,9.55068,25.162625,0.000399,25.056674,-2.3102,0.112,9.55882,9.55882
1612.00,9.55216,25.162756,0.000402,25.056855,-2.3101,0.112,9.55869,9.55869
1613.00,9.55348,25.162775,0.000399,25.056878,-2.3102,0.112,9.55871,9.55871
1614.00,9.55448,25.162781,0.000400,25.056821,-2.3103,0.112,9.56009,9.56009
1615.00,9.55535,25.162772,0.000402,25.056777,-2.3104,0.112,9.56041,9.56041
1616.00,9.55602,25.162861,0.000403,25.056828,-2.3106,0.112,9.56016,9.56016
1617.00,9.55664,25.162936,0.000401,25.056813,-2.3109,0.112,9.55951,9.55951
1618.00,9.55703,25.163022,0.000400,25.056846,-2.3112,0.112,9.55882,9.55882
1619.00,9.55721,25.162988,0.000398,25.056855,-2.3112,0.112,9.55737,9.55737
1620.00,9.55747,25.163070,0.000397,25.056860,-2.3112,0.112,9.55739,9.55739
1621.00,9.55764,25.163107,0.000398,25.056812,-2.3112,0.113,9.55683,9.55683
1622.00,9.55772,25.163105,0.000401,25.056796,-2.3113,0.112,9.55703,9.55703
1623.00,9.55798,25.163058,0.000404,25.056704,-2.3114,0.112,9.55724,9.55724
1624.00,9.55826,25.163053,0.000404,25.056666,-2.3115,0.112,9.55795,9.55795
1625.00,9.55843,25.163029,0.000399,25.056660,-2.3114,0.113,9.55803,9.55803
1626.00,9.55859,25.163011,0.000396,25.056631,-2.3114,0.113,9.55912,9.55912
1627.00,9.55875,25.163067,0.000399,25.056627,-2.3114,0.113,9.55960,9.55960
1628.00,9.55867,25.163086,0.000397,25.056622,-2.3113,0.113,9.55996,9.55996
1629.00,9.55884,25.163192,0.000395,25.056626,-2.3114,0.113,9.56118,9.56118
1630.00,9.55935,25.163261,0.000397,25.056669,-2.3116,0.113,9.56229,9.56229
1631.00,9.55963,25.163384,0.000399,25.056719,-2.3119,0.113,9.56256,9.56256
1632.00,9.55972,25.163359,0.000395,25.056681,-2.3120,0.113,9.56290,9.56290
1633.00,9.55971,25.163468,0.000397,25.056730,-2.3120,0.113,9.56264,9.56264
1634.00,9.55960,25.163537,0.000401,25.056713,-2.3120,0.113,9.56141,9.56141
1635.00,9.55954,25.163593,0.000402,25.056712,-2.3121,0.113,9.56083,9.56083
1636.00,9.55970,25.163629,0.000403,25.056681,-2.3121,0.113,9.56059,9.56059
1637.00,9.56000,25.163756,0.000403,25.056723,-2.3121,0.113,9.56115,9.56115
1638.00,9.56032,25.163791,0.000400,25.056663,-2.3122,0.114,9.56226,9.56226
1639.00,9.56069,25.163799,0.000398,25.056622,-2.3121,0.114,9.56296,9.56296
1640.00,9.56110,25.163823,0.000399,25.056613,-2.3121,0.114,9.56250,9.56250
1641.00,9.56114,25.163794,0.000399,25.056590,-2.3121,0.114,9.56210,9.56210
1642.00,9.56120,25.163839,0.000402,25.056618,-2.3121,0.114,9.56161,9.56161
1643.00,9.56131,25.163864,0.000402,25.056651,-2.3123,0.114,9.56058,9.56058
1644.00,9.56138,25.163982,0.000406,25.056767,-2.3125,0.114,9.56016,9.56016
1645.00,9.56158,25.164193,0.000404,25.056859,-2.3127,0.114,9.56110,9.56110
1646.00,9.56173,25.164290,0.000405,25.056814,-2.3128,0.114,9.56182,9.56182
1647.00,9.56178,25.164255,0.000403,25.056703,-2.3129,0.114,9.56163,9.56163
1648.00,9.56186,25.164327,0.000404,25.056717,-2.3130,0.114,9.56221,9.56221
1649.00,9.56183,25.164286,0.000400,25.056648,-2.3130,0.114,9.56228,9.56228
1650.00,9.56165,25.164156,0.000401,25.056541,-2.3130,0.114,9.56183,9.56183
1651.00,9.56155,25.164171,0.000398,25.056638,-2.3131,0.115,9.56179,9.56179
1652.00,9.56168,25.164213,0.000398,25.056701,-2.3132,0.115,9.56262,9.56262
1653.00,9.56185,25.164342,0.000403,25.056821,-2.3134,0.115,9.56273,9.56273
1654.00,9.56200,25.164447,0.000407,25.056874,-2.3137,0.114,9.56237,9.56237
1655.00,9.56202,25.164449,0.000406,25.056809,-2.3139,0.115,9.56200,9.56200
1656.00,9.56181,25.164530,0.000405,25.056761,-2.3142,0.115,9.56122,9.56122
1657.00,9.56172,25.164673,0.000408,25.056851,-2.3142,0.115,9.56112,9.56112
1658.00,9.56174,25.164567,0.000404,25.056677,-2.3144,0.115,9.56118,9.56118
1659.00,9.56173,25.164643,0.000401,25.056680,-2.3144,0.115,9.56247,9.56247
1660.00,9.56192,25.164718,0.000401,25.056688,-2.3145,0.115,9.56310,9.56310
1661.00,9.56198,25.164675,0.000403,25.056645,-2.3147,0.115,9.56302,9.56302
1662.00,9.56192,25.164618,0.000403,25.056525,-2.3149,0.115,9.56222,9.56222
1663.00,9.56199,25.164713,0.000404,25.056609,-2.3150,0.115,9.56208,9.56208
1664.00,9.56202,25.164695,0.000406,25.056598,-2.3151,0.115,9.56167,9.56167
1665.00,9.56195,25.164695,0.000405,25.056592,-2.3151,0.115,9.56109,9.56109
1666.00,9.56208,25.164741,0.000403,25.056592,-2.3150,0.115,9.56065,9.56065
1667.00,9.56174,25.164779,0.000403,25.056665,-2.3151,0.115,9.56019,9.56019
1668.00,9.56159,25.164880,0.000405,25.056742,-2.3151,0.115,9.55950,9.55950
1669.00,9.56145,25.164926,0.000405,25.056771,-2.3151,0.115,9.55884,9.55884
1670.00,9.56131,25.164996,0.000405,25.056806,-2.3152,0.115,9.55932,9.55932
1671.00,9.56115,25.165070,0.000406,25.056852,-2.3152,0.116,9.56076,9.56076
1672.00,9.56109,25.165135,0.000401,25.056784,-2.3152,0.116,9.56262,9.56262
1673.00,9.56140,25.165138,0.000402,25.056733,-2.3152,0.116,9.56407,9.56407
1674.00,9.56165,25.165149,0.000401,25.056702,-2.3152,0.116,9.56501,9.56501
1675.00,9.56211,25.165136,0.000402,25.056724,-2.3154,0.116,9.56433,9.56433
1676.00,9.56220,25.165085,0.000401,25.056669,-2.3157,0.116,9.56284,9.56284
1677.00,9.56174,25.165068,0.000405,25.056662,-2.3159,0.116,9.56168,9.56168
1678.00,9.56164,25.165083,0.000402,25.056646,-2.3161,0.116,9.56088,9.56088
1679.00,9.56153,25.165087,0.000400,25.056595,-2.3162,0.116,9.55989,9.55989
1680.00,9.56130,25.165134,0.000401,25.056574,-2.3163,0.116,9.56021,9.56021
1681.00,9.56124,25.165263,0.000402,25.056655,-2.3163,0.116,9.56049,9.56049
1682.00,9.56132,25.165304,0.000401,25.056709,-2.3164,0.117,9.56010,9.56010
1683.00,9.56116,25.165317,0.000403,25.056730,-2.3165,0.116,9.55971,9.55971
1684.00,9.56155,25.165406,0.000406,25.056832,-2.3164,0.116,9.55898,9.55898
1685.00,9.56146,25.165517,0.000409,25.056920,-2.3165,0.116,9.55809,9.55809
1686.00,9.56142,25.165547,0.000409,25.056891,-2.3166,0.116,9.55737,9.55737
1687.00,9.56092,25.165576,0.000407,25.056849,-2.3168,0.116,9.55675,9.55675
1688.00,9.56037,25.165658,0.000405,25.056790,-2.3170,0.116,9.55643,9.55643
1689.00,9.56032,25.165654,0.000404,25.056739,-2.3173,0.117,9.55785,9.55785
1690.00,9.56028,25.165682,0.000395,25.056718,-2.3176,0.117,9.56008,9.56008
1691.00,9.56037,25.165611,0.000392,25.056708,-2.3176,0.117,9.56224,9.56224
1692.00,9.56066,25.165588,0.000394,25.056680,-2.3177,0.117,9.56373,9.56373
1693.00,9.56045,25.165607,0.000394,25.056757,-2.3179,0.117,9.56403,9.56403
1694.00,9.56016,25.165640,0.000392,25.056716,-2.3180,0.117,9.56403,9.56403
1695.00,9.56026,25.165689,0.000395,25.056753,-2.3181,0.117,9.56318,9.56318
1696.00,9.56030,25.165814,0.000398,25.056781,-2.3183,0.117,9.56247,9.56247
1697.00,9.56016,25.165928,0.000396,25.056821,-2.3184,0.118,9.56138,9.56138
1698.00,9.56040,25.165935,0.000393,25.056738,-2.3184,0.118,9.56125,9.56125
1699.00,9.56076,25.165978,0.000394,25.056743,-2.3184,0.118,9.56073,9.56073
1700.00,9.56063,25.166000,0.000394,25.056691,-2.3183,0.118,9.56064,9.56064
1701.00,9.56065,25.166085,0.000396,25.056712,-2.3184,0.118,9.56060,9.56060
1702.00,9.56072,25.166144,0.000397,25.056803,-2.3185,0.118,9.56101,9.56101
1703.00,9.56081,25.166254,0.000398,25.056868,-2.3186,0.118,9.56252,9.56252
1704.00,9.56144,25.166253,0.000398,25.056865,-2.3188,0.118,9.56134,9.56134
1705.00,9.56216,25.166269,0.000396,25.056807,-2.3191,0.118,9.55810,9.55810
1706.00,9.56191,25.166287,0.000393,25.056821,-2.3192,0.118,9.55117,9.55117
1707.00,9.56130,25.166300,0.000388,25.056712,-2.3194,0.118,9.53731,9.53731
1708.00,9.56106,25.166249,0.000388,25.056690,-2.3194,0.119,9.51435,9.51435
1709.00,9.56052,25.166430,0.000388,25.056789,-2.3194,0.119,9.48580,9.48580
1710.00,9.56107,25.166516,0.000388,25.056896,-2.3194,0.119,9.45277,9.45277
1711.00,9.56069,25.166556,0.000388,25.056894,-2.3194,0.119,9.42119,9.42119
@12,2.0001,4.0, 1710.295 
1712.00,9.56085,25.166644,0.000390,25.056934,-2.3194,0.119,9.39435,9.39435
1713.00,9.56317,25.166664,0.000390,25.056861,-2.3196,0.119,9.37448,9.37448
1714.00,9.55546,25.166608,0.000390,25.056764,-2.3198,0.119,9.36372,9.36372
1715.00,9.54663,25.166627,0.000393,25.056786,-2.3200,0.119,9.36031,9.36031
1716.00,9.52598,25.166604,0.000396,25.056693,-2.3201,0.119,9.35958,9.35958
1717.00,9.49098,25.166653,0.000398,25.056761,-2.3202,0.119,9.36208,9.36208
1718.00,9.45253,25.166764,0.000397,25.056914,-2.3203,0.120,9.36617,9.36617
1719.00,9.41269,25.166837,0.000398,25.057005,-2.3203,0.120,9.36984,9.36984
1720.00,9.38187,25.166894,0.000397,25.057008,-2.3204,0.120,9.37395,9.37395
1721.00,9.36815,25.166966,0.000397,25.057143,-2.3204,0.120,9.37963,9.37963
1722.00,9.35681,25.167025,0.000400,25.057153,-2.3205,0.120,9.38728,9.38728
1723.00,9.35320,25.167040,0.000400,25.057123,-2.3205,0.120,9.39731,9.39731
1724.00,9.35893,25.167027,0.000398,25.057065,-2.3208,0.120,9.40957,9.40957
1725.00,9.36445,25.167043,0.000400,25.057068,-2.3210,0.120,9.42324,9.42324
1726.00,9.36468,25.167193,0.000400,25.057155,-2.3212,0.120,9.43720,9.43720
1727.00,9.36934,25.167128,0.000397,25.057057,-2.3213,0.120,9.45060,9.45060
1728.00,9.37345,25.167190,0.000401,25.057033,-2.3214,0.121,9.46126,9.46126
1729.00,9.37725,25.167298,0.000402,25.057114,-2.3213,0.121,9.46951,9.46951
1730.00,9.38510,25.167283,0.000401,25.057024,-2.3213,0.121,9.47622,9.47622
1731.00,9.39320,25.167259,0.000400,25.056925,-2.3214,0.121,9.48171,9.48171
1732.00,9.40744,25.167313,0.000403,25.056891,-2.3216,0.121,9.48494,9.48494
1733.00,9.42367,25.167288,0.000404,25.056864,-2.3218,0.121,9.48819,9.48819
1734.00,9.43860,25.167155,0.000397,25.056662,-2.3221,0.121,9.49185,9.49185
1735.00,9.45325,25.167256,0.000396,25.056684,-2.3224,0.121,9.49505,9.49505
1736.00,9.46300,25.167336,0.000397,25.056669,-2.3224,0.121,9.49910,9.49910
1737.00,9.47423,25.167424,0.000396,25.056757,-2.3225,0.121,9.50377,9.50377
1738.00,9.47728,25.167424,0.000396,25.056704,-2.3227,0.122,9.50889,9.50889
1739.00,9.48002,25.167601,0.000400,25.056819,-2.3227,0.122,9.51382,9.51382
1740.00,9.48556,25.167614,0.000403,25.056784,-2.3226,0.121,9.51804,9.51804
1741.00,9.48833,25.167733,0.000403,25.056859,-2.3227,0.122,9.52128,9.52128
1742.00,9.49185,25.167912,0.000406,25.056976,-2.3227,0.122,9.52676,9.52676
1743.00,9.49564,25.168067,0.000404,25.057048,-2.3226,0.122,9.53191,9.53191
1744.00,9.49984,25.168135,0.000404,25.057107,-2.3227,0.122,9.53694,9.53694
1745.00,9.50402,25.168225,0.000403,25.057176,-2.3229,0.122,9.54138,9.54138
1746.00,9.50853,25.168092,0.000399,25.057008,-2.3231,0.122,9.54515,9.54515
1747.00,9.51245,25.167957,0.000396,25.056834,-2.3233,0.122,9.54550,9.54550
1748.00,9.51719,25.167920,0.000399,25.056831,-2.3235,0.122,9.54645,9.54645
1749.00,9.52141,25.167847,0.000401,25.056737,-2.3236,0.122,9.54693,9.54693
1750.00,9.52467,25.167784,0.000399,25.056607,-2.3236,0.122,9.54809,9.54809
1751.00,9.52873,25.167908,0.000403,25.056678,-2.3236,0.122,9.54921,9.54921
1752.00,9.54120,25.167995,0.000401,25.056774,-2.3236,0.122,9.55062,9.55062
1753.00,9.54478,25.168158,0.000402,25.056829,-2.3237,0.122,9.55243,9.55243
1754.00,9.54548,25.168320,0.000402,25.056910,-2.3237,0.122,9.55394,9.55394
1755.00,9.54555,25.168482,0.000404,25.057062,-2.3239,0.122,9.55417,9.55417
1756.00,9.54679,25.168501,0.000400,25.057097,-2.3242,0.123,9.55348,9.55348
1757.00,9.54768,25.168493,0.000399,25.056971,-2.3243,0.123,9.55274,9.55274
1758.00,9.54910,25.168443,0.000396,25.056912,-2.3245,0.123,9.55064,9.55064
1759.00,9.54953,25.168393,0.000397,25.056877,-2.3248,0.123,9.54999,9.54999
1760.00,9.54927,25.168414,0.000397,25.056842,-2.3250,0.123,9.55115,9.55115
1761.00,9.54979,25.168395,0.000400,25.056773,-2.3252,0.123,9.55373,9.55373
1762.00,9.55027,25.168380,0.000401,25.056766,-2.3253,0.123,9.55683,9.55683
1763.00,9.55105,25.168471,0.000404,25.056787,-2.3254,0.123,9.55962,9.55962
1764.00,9.55187,25.168530,0.000403,25.056780,-2.3254,0.123,9.56102,9.56102
1765.00,9.55295,25.168679,0.000403,25.056868,-2.3256,0.123,9.56248,9.56248
1766.00,9.55406,25.168690,0.000403,25.056836,-2.3257,0.123,9.56328,9.56328
1767.00,9.55486,25.168718,0.000405,25.056824,-2.3258,0.123,9.56377,9.56377
1768.00,9.55547,25.168631,0.000401,25.056736,-2.3259,0.123,9.56374,9.56374
1769.00,9.55568,25.168828,0.000401,25.056854,-2.3259,0.123,9.56334,9.56334
1770.00,9.55679,25.168776,0.000401,25.056798,-2.3260,0.123,9.56125,9.56125
1771.00,9.55782,25.168896,0.000404,25.056868,-2.3260,0.124,9.56061,9.56061
1772.00,9.55799,25.169056,0.000406,25.057012,-2.3263,0.124,9.56036,9.56036
1773.00,9.55826,25.169183,0.000410,25.057087,-2.3264,0.124,9.56041,9.56041
1774.00,9.55867,25.169043,0.000408,25.056951,-2.3264,0.124,9.56123,9.56123
1775.00,9.55956,25.168931,0.000408,25.056808,-2.3265,0.124,9.56327,9.56327
1776.00,9.56108,25.168918,0.000405,25.056782,-2.3266,0.124,9.56447,9.56447
1777.00,9.56172,25.168937,0.000403,25.056679,-2.3267,0.124,9.56438,9.56438
1778.00,9.56233,25.168946,0.000403,25.056666,-2.3270,0.124,9.56357,9.56357
1779.00,9.56274,25.168956,0.000404,25.056704,-2.3274,0.124,9.56197,9.56197
1780.00,9.56251,25.169015,0.000404,25.056782,-2.3277,0.124,9.56024,9.56024
1781.00,9.56191,25.169134,0.000407,25.056849,-2.3278,0.124,9.55864,9.55864
1782.00,9.56179,25.169175,0.000407,25.056880,-2.3280,0.124,9.55876,9.55876
1783.00,9.56188,25.169238,0.000410,25.056912,-2.3281,0.124,9.56007,9.56007
1784.00,9.56177,25.169373,0.000414,25.056978,-2.3281,0.124,9.56128,9.56128
1785.00,9.56137,25.169416,0.000414,25.056936,-2.3281,0.124,9.56192,9.56192
1786.00,9.56134,25.169450,0.000413,25.056916,-2.3282,0.124,9.56206,9.56206
1787.00,9.56183,25.169447,0.000410,25.057000,-2.3282,0.124,9.56236,9.56236
1788.00,9.56191,25.169536,0.000409,25.057011,-2.3281,0.124,9.56174,9.56174
1789.00,9.56180,25.169480,0.000403,25.056864,-2.3281,0.125,9.56165,9.56165
1790.00,9.56190,25.169581,0.000400,25.056871,-2.3281,0.125,9.56183,9.56183
1791.00,9.56177,25.169719,0.000401,25.056967,-2.3284,0.125,9.56245,9.56245
1792.00,9.56182,25.169824,0.000404,25.056939,-2.3288,0.125,9.56269,9.56269
1793.00,9.56205,25.169845,0.000407,25.056891,-2.3291,0.125,9.56302,9.56302
1794.00,9.56187,25.169942,0.000412,25.056920,-2.3294,0.125,9.56346,9.56346
1795.00,9.56139,25.170014,0.000414,25.056926,-2.3295,0.125,9.56354,9.56354
1796.00,9.56147,25.169901,0.000409,25.056754,-2.3295,0.125,9.56282,9.56282
1797.00,9.56135,25.169830,0.000407,25.056594,-2.3292,0.125,9.56134,9.56134
1798.00,9.56145,25.169877,0.000404,25.056566,-2.3291,0.125,9.56019,9.56019
1799.00,9.56199,25.169996,0.000400,25.056640,-2.3291,0.125,9.55921,9.55921
1800.00,9.56193,25.170014,0.000398,25.056710,-2.3293,0.126,9.55901,9.55901
1801.00,9.56169,25.170000,0.000404,25.056744,-2.3294,0.125,9.55950,9.55950
1802.00,9.56171,25.170065,0.000406,25.056811,-2.3296,0.125,9.56033,9.56033
1803.00,9.56159,25.170071,0.000408,25.056864,-2.3298,0.125,9.56132,9.56132
1804.00,9.56166,25.170043,0.000409,25.056827,-2.3299,0.125,9.56262,9.56262
1805.00,9.56185,25.170190,0.000414,25.056896,-2.3300,0.125,9.56341,9.56341
1806.00,9.56204,25.170261,0.000410,25.056918,-2.3301,0.125,9.56374,9.56374
1807.00,9.56206,25.170304,0.000407,25.056938,-2.3303,0.126,9.56410,9.56410
1808.00,9.56208,25.170315,0.000404,25.056860,-2.3306,0.126,9.56402,9.56402
1809.00,9.56232,25.170341,0.000406,25.056824,-2.3309,0.126,9.56466,9.56466
1810.00,9.56267,25.170328,0.000404,25.056734,-2.3312,0.126,9.56508,9.56508
1811.00,9.56269,25.170393,0.000403,25.056710,-2.3314,0.126,9.56425,9.56425
1812.00,9.56233,25.170476,0.000403,25.056685,-2.3316,0.126,9.56271,9.56271
1813.00,9.56201,25.170581,0.000403,25.056784,-2.3319,0.126,9.56212,9.56212
1814.00,9.56190,25.170565,0.000399,25.056735,-2.3320,0.126,9.56096,9.56096
1815.00,9.56183,25.170522,0.000397,25.056626,-2.3321,0.126,9.55995,9.55995
1816.00,9.56195,25.170589,0.000398,25.056652,-2.3321,0.126,9.56041,9.56041
1817.00,9.56227,25.170675,0.000401,25.056677,-2.3321,0.126,9.56141,9.56141
1818.00,9.56250,25.170667,0.000399,25.056618,-2.3319,0.127,9.56188,9.56188
1819.00,9.56272,25.170683,0.000400,25.056635,-2.3320,0.127,9.56145,9.56145
1820.00,9.56275,25.170771,0.000404,25.056695,-2.3321,0.127,9.56081,9.56081
1821.00,9.56256,25.170786,0.000407,25.056719,-2.3323,0.127,9.56024,9.56024
1822.00,9.56231,25.170717,0.000407,25.056696,-2.3325,0.126,9.55986,9.55986
1823.00,9.56204,25.170735,0.000405,25.056728,-2.3327,0.126,9.56000,9.56000
1824.00,9.56163,25.170848,0.000405,25.056779,-2.3329,0.127,9.56018,9.56018
1825.00,9.56156,25.170930,0.000403,25.056848,-2.3331,0.127,9.56034,9.56034
1826.00,9.56146,25.171074,0.000402,25.056873,-2.3333,0.127,9.56139,9.56139
1827.00,9.56147,25.171209,0.000400,25.056864,-2.3334,0.127,9.56281,9.56281
1828.00,9.56163,25.171272,0.000401,25.056810,-2.3337,0.127,9.56339,9.56339
1829.00,9.56153,25.171333,0.000401,25.056878,-2.3338,0.127,9.56259,9.56259
1830.00,9.56088,25.171392,0.000402,25.056924,-2.3339,0.127,9.56122,9.56122
1831.00,9.56071,25.171332,0.000400,25.056897,-2.3340,0.127,9.55985,9.55985
1832.00,9.56073,25.171323,0.000398,25.056934,-2.3342,0.127,9.55801,9.55801
1833.00,9.56057,25.171341,0.000399,25.057040,-2.3342,0.128,9.55673,9.55673
1834.00,9.56042,25.171388,0.000400,25.057077,-2.3343,0.128,9.55655,9.55655
1835.00,9.56022,25.171321,0.000400,25.057055,-2.3344,0.128,9.55822,9.55822
1836.00,9.56014,25.171378,0.000402,25.057077,-2.3345,0.128,9.55859,9.55859
1837.00,9.56034,25.171495,0.000404,25.057190,-2.3345,0.128,9.55988,9.55988
1838.00,9.56023,25.171568,0.000407,25.057127,-2.3346,0.128,9.56102,9.56102
1839.00,9.55979,25.171501,0.000407,25.056930,-2.3346,0.127,9.56234,9.56234
1840.00,9.55978,25.171561,0.000405,25.056955,-2.3348,0.128,9.56264,9.56264
1841.00,9.56029,25.171479,0.000403,25.056872,-2.3351,0.128,9.56283,9.56283
1842.00,9.56058,25.171414,0.000404,25.056749,-2.3353,0.128,9.56195,9.56195
1843.00,9.56056,25.171355,0.000403,25.056705,-2.3356,0.128,9.56103,9.56103
1844.00,9.56058,25.171516,0.000405,25.056920,-2.3357,0.128,9.56119,9.56119
1845.00,9.56071,25.171516,0.000405,25.056839,-2.3357,0.128,9.56076,9.56076
1846.00,9.56050,25.171665,0.000406,25.056977,-2.3357,0.128,9.56086,9.56086
1847.00,9.56043,25.171694,0.000407,25.057100,-2.3359,0.128,9.56113,9.56113
1848.00,9.56003,25.171969,0.000410,25.057322,-2.3359,0.128,9.56082,9.56082
1849.00,9.55984,25.172028,0.000410,25.057291,-2.3360,0.128,9.55955,9.55955
1850.00,9.56007,25.172148,0.000410,25.057311,-2.3361,0.128,9.55943,9.55943
1851.00,9.56039,25.172211,0.000411,25.057282,-2.3363,0.128,9.55982,9.55982
1852.00,9.56067,25.172254,0.000411,25.057174,-2.3365,0.128,9.55989,9.55989
1853.00,9.56091,25.172137,0.000407,25.057065,-2.3366,0.129,9.55991,9.55991
1854.00,9.56114,25.172023,0.000404,25.056968,-2.3367,0.129,9.55962,9.55962
1855.00,9.56098,25.172056,0.000408,25.057060,-2.3369,0.129,9.55748,9.55748
1856.00,9.56061,25.172090,0.000406,25.057051,-2.3372,0.129,9.55158,9.55158
1857.00,9.56049,25.172236,0.000407,25.057217,-2.3374,0.129,9.54097,9.54097
1858.00,9.56053,25.172352,0.000406,25.057204,-2.3375,0.129,9.52558,9.52558
1859.00,9.56021,25.172428,0.000401,25.057191,-2.3376,0.129,9.50424,9.50424
1860.00,9.56001,25.172372,0.000395,25.057046,-2.3378,0.130,9.47885,9.47885
1861.00,9.56151,25.172340,0.000391,25.057011,-2.3378,0.130,9.45223,9.45223
@13,2.0001,4.0, 1860.01 
1862.00,9.56121,25.172279,0.000384,25.056928,-2.3378,0.130,9.42852,9.42852
1863.00,9.55829,25.172206,0.000381,25.056901,-2.3380,0.131,9.41051,9.41051
1864.00,9.55533,25.172296,0.000387,25.057006,-2.3383,0.131,9.39939,9.39939
1865.00,9.54885,25.172342,0.000388,25.057055,-2.3386,0.131,9.39350,9.39350
1866.00,9.53301,25.172383,0.000389,25.057099,-2.3388,0.131,9.39173,9.39173
1867.00,9.50877,25.172419,0.000394,25.057065,-2.3391,0.130,9.39247,9.39247
1868.00,9.48108,25.172475,0.000397,25.057073,-2.3393,0.130,9.39340,9.39340
1869.00,9.44928,25.172405,0.000394,25.056909,-2.3392,0.130,9.39367,9.39367
1870.00,9.42198,25.172548,0.000396,25.056960,-2.3392,0.131,9.39480,9.39480
1871.00,9.40022,25.172626,0.000398,25.056915,-2.3391,0.131,9.39660,9.39660
1872.00,9.39028,25.172625,0.000396,25.056916,-2.3391,0.131,9.39993,9.39993
1873.00,9.39102,25.172533,0.000392,25.056773,-2.3391,0.131,9.40501,9.40501
1874.00,9.39365,25.172567,0.000389,25.056787,-2.3393,0.131,9.41217,9.41217
1875.00,9.39252,25.172586,0.000388,25.056823,-2.3395,0.131,9.42034,9.42034
1876.00,9.39139,25.172542,0.000389,25.056847,-2.3398,0.131,9.42949,9.42949
1877.00,9.39386,25.172696,0.000393,25.056959,-2.3400,0.131,9.43901,9.43901
1878.00,9.39556,25.172904,0.000397,25.057139,-2.3403,0.131,9.44797,9.44797
1879.00,9.39511,25.173033,0.000400,25.057178,-2.3404,0.131,9.45727,9.45727
1880.00,9.39820,25.172907,0.000395,25.056948,-2.3404,0.132,9.46656,9.46656
1881.00,9.40042,25.173009,0.000390,25.056958,-2.3403,0.132,9.47522,9.47522
1882.00,9.41041,25.172919,0.000385,25.056792,-2.3403,0.132,9.48161,9.48161
1883.00,9.42108,25.172951,0.000385,25.056797,-2.3404,0.132,9.48860,9.48860
1884.00,9.43082,25.172825,0.000386,25.056705,-2.3405,0.132,9.49375,9.49375
1885.00,9.43897,25.173023,0.000393,25.056914,-2.3408,0.132,9.49788,9.49788
1886.00,9.44617,25.173028,0.000395,25.056885,-2.3412,0.132,9.50108,9.50108
1887.00,9.45791,25.173171,0.000399,25.056943,-2.3414,0.132,9.50462,9.50462
1888.00,9.46597,25.173154,0.000398,25.056861,-2.3416,0.132,9.50606,9.50606
1889.00,9.47737,25.173355,0.000401,25.057026,-2.3418,0.132,9.50812,9.50812
1890.00,9.48475,25.173349,0.000401,25.056951,-2.3420,0.132,9.51066,9.51066
1891.00,9.48858,25.173420,0.000404,25.057002,-2.3422,0.132,9.51410,9.51410
1892.00,9.49378,25.173481,0.000405,25.057032,-2.3423,0.132,9.51706,9.51706
1893.00,9.49738,25.173610,0.000406,25.057141,-2.3425,0.132,9.52100,9.52100
1894.00,9.49983,25.173697,0.000404,25.057160,-2.3427,0.132,9.52502,9.52502
1895.00,9.50262,25.173767,0.000404,25.057231,-2.3428,0.132,9.52856,9.52856
1896.00,9.50591,25.173875,0.000404,25.057264,-2.3430,0.132,9.53223,9.53223
1897.00,9.50931,25.173818,0.000404,25.057221,-2.3432,0.132,9.53651,9.53651
1898.00,9.51223,25.173724,0.000401,25.057089,-2.3436,0.132,9.54003,9.54003
1899.00,9.51506,25.173682,0.000399,25.057040,-2.3437,0.132,9.54304,9.54304
1900.00,9.51811,25.173750,0.000399,25.057075,-2.3439,0.133,9.54582,9.54582
1901.00,9.52185,25.173582,0.000393,25.056894,-2.3439,0.133,9.54735,9.54735
1902.00,9.52510,25.173583,0.000391,25.056837,-2.3439,0.133,9.54797,9.54797
1903.00,9.52859,25.173684,0.000394,25.056893,-2.3440,0.133,9.54798,9.54798
1904.00,9.53241,25.173850,0.000398,25.056995,-2.3441,0.133,9.54711,9.54711
1905.00,9.53551,25.173863,0.000398,25.056949,-2.3444,0.133,9.54672,9.54672
1906.00,9.53745,25.174038,0.000404,25.057127,-2.3448,0.133,9.54792,9.54792
1907.00,9.53852,25.174062,0.000404,25.057108,-2.3451,0.133,9.54980,9.54980
1908.00,9.53998,25.174085,0.000402,25.057075,-2.3453,0.133,9.55202,9.55202
1909.00,9.54181,25.173990,0.000402,25.057008,-2.3454,0.133,9.55423,9.55423
1910.00,9.54350,25.173946,0.000401,25.056963,-2.3455,0.133,9.55559,9.55559
1911.00,9.54497,25.173988,0.000400,25.056905,-2.3455,0.133,9.55564,9.55564
1912.00,9.54705,25.174072,0.000404,25.056987,-2.3455,0.133,9.55553,9.55553
1913.00,9.54899,25.174007,0.000403,25.056954,-2.3456,0.133,9.55577,9.55577
1914.00,9.55029,25.174173,0.000402,25.057057,-2.3457,0.134,9.55705,9.55705
1915.00,9.55114,25.174134,0.000403,25.056996,-2.3459,0.134,9.55774,9.55774
1916.00,9.55166,25.174109,0.000401,25.056975,-2.3462,0.134,9.55873,9.55873
1917.00,9.55263,25.174083,0.000397,25.056893,-2.3465,0.134,9.56019,9.56019
1918.00,9.55351,25.174157,0.000400,25.056902,-2.3468,0.134,9.56065,9.56065
1919.00,9.55436,25.174182,0.000402,25.056914,-2.3470,0.134,9.56010,9.56010
1920.00,9.55470,25.174267,0.000403,25.056998,-2.3471,0.134,9.55914,9.55914
1921.00,9.55493,25.174331,0.000407,25.057016,-2.3471,0.134,9.55814,9.55814
1922.00,9.55547,25.174440,0.000408,25.057072,-2.3472,0.134,9.55653,9.55653
1923.00,9.55586,25.174471,0.000406,25.057040,-2.3472,0.134,9.55650,9.55650
1924.00,9.55665,25.174490,0.000405,25.057026,-2.3472,0.134,9.55717,9.55717
1925.00,9.55753,25.174553,0.000404,25.057013,-2.3474,0.134,9.55897,9.55897
1926.00,9.55803,25.174476,0.000400,25.056872,-2.3477,0.135,9.55999,9.55999
1927.00,9.55823,25.174561,0.000403,25.056917,-2.3478,0.134,9.56019,9.56019
1928.00,9.55852,25.174754,0.000405,25.057048,-2.3480,0.134,9.55953,9.55953
1929.00,9.55843,25.174735,0.000405,25.056948,-2.3482,0.134,9.55935,9.55935
1930.00,9.55858,25.174761,0.000404,25.056950,-2.3484,0.135,9.55923,9.55923
1931.00,9.55893,25.174868,0.000406,25.056992,-2.3486,0.135,9.55893,9.55893
1932.00,9.55919,25.174715,0.000399,25.056847,-2.3488,0.135,9.55939,9.55939
1933.00,9.55907,25.174678,0.000398,25.056822,-2.3489,0.135,9.55977,9.55977
1934.00,9.55903,25.174557,0.000397,25.056734,-2.3492,0.135,9.55850,9.55850
1935.00,9.55890,25.174505,0.000399,25.056638,-2.3494,0.135,9.55718,9.55718
1936.00,9.55848,25.174588,0.000399,25.056731,-2.3495,0.135,9.55722,9.55722
1937.00,9.55824,25.174764,0.000402,25.056833,-2.3496,0.135,9.55847,9.55847
1938.00,9.55831,25.174755,0.000403,25.056777,-2.3498,0.135,9.55947,9.55947
1939.00,9.55882,25.174840,0.000405,25.056828,-2.3498,0.135,9.56145,9.56145
1940.00,9.55935,25.174976,0.000406,25.056939,-2.3500,0.135,9.56224,9.56224
1941.00,9.55952,25.174975,0.000407,25.056941,-2.3501,0.135,9.56271,9.56271
1942.00,9.55990,25.175010,0.000410,25.056926,-2.3502,0.135,9.56183,9.56183
1943.00,9.55982,25.175030,0.000412,25.056944,-2.3503,0.135,9.56106,9.56106
1944.00,9.55966,25.175123,0.000411,25.056975,-2.3506,0.135,9.56053,9.56053
1945.00,9.56002,25.175173,0.000412,25.056962,-2.3508,0.135,9.56076,9.56076
1946.00,9.56009,25.175183,0.000409,25.056942,-2.3511,0.135,9.56032,9.56032
1947.00,9.56020,25.175293,0.000413,25.057071,-2.3513,0.135,9.56063,9.56063
1948.00,9.56010,25.175282,0.000414,25.057013,-2.3514,0.135,9.56075,9.56075
1949.00,9.56011,25.175233,0.000409,25.056893,-2.3514,0.135,9.55960,9.55960
1950.00,9.56012,25.175211,0.000407,25.056795,-2.3515,0.135,9.55896,9.55896
1951.00,9.55981,25.175354,0.000407,25.056853,-2.3516,0.135,9.55856,9.55856
1952.00,9.55976,25.175224,0.000401,25.056610,-2.3518,0.136,9.55825,9.55825
1953.00,9.55982,25.175404,0.000401,25.056734,-2.3520,0.136,9.55801,9.55801
1954.00,9.55982,25.175610,0.000404,25.056933,-2.3523,0.136,9.55785,9.55785
1955.00,9.55993,25.175700,0.000406,25.057049,-2.3525,0.136,9.55801,9.55801
1956.00,9.56002,25.175713,0.000407,25.056984,-2.3525,0.136,9.55838,9.55838
1957.00,9.55973,25.175827,0.000405,25.057120,-2.3526,0.136,9.55744,9.55744
1958.00,9.55940,25.175802,0.000402,25.057057,-2.3527,0.136,9.55754,9.55754
1959.00,9.55899,25.175832,0.000400,25.057000,-2.3527,0.136,9.55927,9.55927
1960.00,9.55911,25.175840,0.000397,25.056933,-2.3528,0.136,9.55945,9.55945
1961.00,9.55926,25.175736,0.000393,25.056829,-2.3530,0.137,9.55958,9.55958
1962.00,9.55927,25.175775,0.000394,25.056886,-2.3532,0.137,9.56112,9.56112
1963.00,9.55943,25.175805,0.000395,25.056867,-2.3534,0.137,9.56176,9.56176
1964.00,9.55956,25.175703,0.000392,25.056727,-2.3537,0.137,9.56173,9.56173
1965.00,9.55967,25.175814,0.000396,25.056800,-2.3538,0.137,9.56365,9.56365
1966.00,9.55961,25.175937,0.000398,25.056852,-2.3540,0.137,9.56511,9.56511
1967.00,9.55981,25.176071,0.000400,25.056888,-2.3542,0.137,9.56509,9.56509
1968.00,9.56053,25.176066,0.000401,25.056843,-2.3544,0.137,9.56478,9.56478
1969.00,9.56076,25.176292,0.000407,25.057041,-2.3544,0.137,9.56369,9.56369
1970.00,9.56083,25.176226,0.000405,25.056935,-2.3547,0.137,9.56227,9.56227
1971.00,9.56106,25.176265,0.000407,25.056949,-2.3549,0.137,9.56108,9.56108
1972.00,9.56104,25.176265,0.000404,25.056861,-2.3550,0.137,9.55905,9.55905
1973.00,9.56047,25.176355,0.000406,25.056957,-2.3551,0.137,9.55721,9.55721
1974.00,9.56041,25.176284,0.000402,25.056899,-2.3552,0.137,9.55609,9.55609
1975.00,9.56038,25.176444,0.000405,25.056981,-2.3553,0.137,9.55486,9.55486
1976.00,9.56053,25.176481,0.000403,25.057002,-2.3554,0.137,9.55435,9.55435
1977.00,9.56044,25.176414,0.000405,25.056963,-2.3555,0.137,9.55594,9.55594
1978.00,9.56017,25.176461,0.000404,25.056883,-2.3558,0.137,9.55743,9.55743
1979.00,9.56010,25.176448,0.000405,25.056763,-2.3560,0.137,9.55869,9.55869
1980.00,9.56014,25.176509,0.000407,25.056801,-2.3562,0.137,9.56014,9.56014
1981.00,9.55982,25.176666,0.000410,25.056901,-2.3566,0.137,9.56087,9.56087
1982.00,9.55922,25.176772,0.000406,25.056960,-2.3568,0.137,9.56099,9.56099
1983.00,9.55842,25.176794,0.000404,25.056987,-2.3570,0.138,9.56162,9.56162
1984.00,9.55882,25.176994,0.000406,25.057131,-2.3572,0.138,9.56207,9.56207
1985.00,9.55917,25.176896,0.000405,25.056998,-2.3574,0.138,9.56121,9.56121
1986.00,9.55923,25.176829,0.000401,25.056836,-2.3575,0.138,9.56051,9.56051
1987.00,9.55917,25.176948,0.000403,25.056930,-2.3576,0.138,9.56060,9.56060
1988.00,9.55917,25.177010,0.000404,25.056990,-2.3577,0.138,9.56062,9.56062
1989.00,9.55932,25.177047,0.000405,25.056980,-2.3577,0.138,9.56070,9.56070
1990.00,9.55935,25.177212,0.000406,25.057090,-2.3578,0.138,9.56077,9.56077
1991.00,9.55921,25.177276,0.000407,25.057158,-2.3579,0.138,9.56145,9.56145
1992.00,9.55949,25.177187,0.000408,25.056918,-2.3580,0.138,9.56134,9.56134
1993.00,9.55999,25.177189,0.000408,25.056887,-2.3581,0.138,9.56057,9.56057
1994.00,9.56019,25.177102,0.000405,25.056852,-2.3584,0.138,9.55962,9.55962
1995.00,9.56031,25.177096,0.000405,25.056898,-2.3585,0.138,9.55934,9.55934
1996.00,9.56041,25.177155,0.000410,25.056956,-2.3586,0.138,9.55803,9.55803
1997.00,9.56045,25.177162,0.000411,25.057053,-2.3586,0.138,9.55745,9.55745
1998.00,9.56036,25.177265,0.000412,25.057121,-2.3587,0.138,9.55721,9.55721
1999.00,9.56005,25.177316,0.000412,25.057123,-2.3588,0.138,9.55774,9.55774
2000.00,9.56001,25.177343,0.000411,25.057049,-2.3588,0.138,9.55858,9.55858
2001.00,9.55992,25.177341,0.000404,25.056962,-2.3590,0.139,9.55960,9.55960
2002.00,9.55981,25.177469,0.000404,25.056986,-2.3594,0.139,9.55938,9.55938
2003.00,9.55957,25.177507,0.000403,25.056937,-2.3597,0.139,9.55916,9.55916
2004.00,9.55958,25.177527,0.000399,25.056852,-2.3600,0.139,9.55689,9.55689
2005.00,9.55939,25.177542,0.000399,25.056849,-2.3601,0.139,9.55323,9.55323
2006.00,9.55902,25.177506,0.000402,25.056851,-2.3602,0.139,9.54827,9.54827
2007.00,9.55870,25.177436,0.000399,25.056774,-2.3603,0.139,9.53871,9.53871
2008.00,9.55853,25.177410,0.000398,25.056813,-2.3605,0.139,9.52436,9.52436
2009.00,9.55900,25.177417,0.000397,25.056913,-2.3607,0.140,9.50622,9.50622
2010.00,9.55981,25.177470,0.000396,25.056938,-2.3610,0.140,9.48569,9.48569
2011.00,9.55991,25.177483,0.000390,25.056855,-2.3612,0.140,9.46441,9.46441
@14,2.0001,4.0, 2010.274 
2012.00,9.55780,25.177484,0.000389,25.056798,-2.3614,0.140,9.44851,9.44851
2013.00,9.55446,25.177537,0.000389,25.056749,-2.3616,0.140,9.43809,9.43809
2014.00,9.54882,25.177629,0.000393,25.056751,-2.3616,0.140,9.43220,9.43220
2015.00,9.54359,25.177666,0.000394,25.056740,-2.3616,0.140,9.42976,9.42976
2016.00,9.53488,25.177869,0.000397,25.056905,-2.3617,0.140,9.42917,9.42917
2017.00,9.50985,25.177997,0.000398,25.057013,-2.3618,0.141,9.42864,9.42864
2018.00,9.48453,25.178009,0.000396,25.056973,-2.3619,0.141,9.42757,9.42757
2019.00,9.45813,25.178037,0.000396,25.056904,-2.3621,0.141,9.42651,9.42651
2020.00,9.44095,25.178057,0.000395,25.056920,-2.3624,0.141,9.42529,9.42529
2021.00,9.42900,25.177943,0.000392,25.056864,-2.3627,0.141,9.42558,9.42558
2022.00,9.43017,25.178042,0.000394,25.056932,-2.3630,0.141,9.42602,9.42602
2023.00,9.43244,25.177989,0.000394,25.056874,-2.3633,0.141,9.42726,9.42726
2024.00,9.42861,25.177919,0.000393,25.056887,-2.3636,0.141,9.43110,9.43110
2025.00,9.42865,25.177913,0.000393,25.056842,-2.3637,0.141,9.43675,9.43675
2026.00,9.42600,25.178043,0.000395,25.056876,-2.3639,0.141,9.44368,9.44368
2027.00,9.42738,25.177972,0.000392,25.056825,-2.3642,0.141,9.45160,9.45160
2028.00,9.42725,25.178134,0.000392,25.056909,-2.3644,0.141,9.46000,9.46000
2029.00,9.42325,25.178188,0.000392,25.056860,-2.3646,0.142,9.46684,9.46684
2030.00,9.42267,25.178319,0.000395,25.056928,-2.3648,0.142,9.47255,9.47255
2031.00,9.42730,25.178271,0.000398,25.056852,-2.3648,0.141,9.47735,9.47735
2032.00,9.42962,25.178408,0.000404,25.056889,-2.3651,0.141,9.48201,9.48201
2033.00,9.43361,25.178412,0.000400,25.056858,-2.3655,0.142,9.48494,9.48494
2034.00,9.44245,25.178549,0.000400,25.056977,-2.3658,0.142,9.48902,9.48902
2035.00,9.45086,25.178501,0.000401,25.056952,-2.3661,0.142,9.49289,9.49289
2036.00,9.46183,25.178613,0.000399,25.057027,-2.3663,0.142,9.49604,9.49604
2037.00,9.46920,25.178683,0.000400,25.057036,-2.3664,0.142,9.49838,9.49838
2038.00,9.47476,25.178778,0.000403,25.057116,-2.3664,0.142,9.50289,9.50289
2039.00,9.47710,25.178815,0.000405,25.057043,-2.3663,0.142,9.50665,9.50665
2040.00,9.48058,25.178892,0.000403,25.056966,-2.3665,0.142,9.51146,9.51146
2041.00,9.48506,25.178971,0.000403,25.056907,-2.3667,0.142,9.51564,9.51564
2042.00,9.48868,25.178933,0.000399,25.056837,-2.3668,0.142,9.51975,9.51975
2043.00,9.49267,25.178959,0.000398,25.056823,-2.3670,0.142,9.52295,9.52295
2044.00,9.49593,25.178995,0.000397,25.056841,-2.3673,0.142,9.52552,9.52552
2045.00,9.49978,25.179065,0.000399,25.056950,-2.3674,0.142,9.52769,9.52769
2046.00,9.50389,25.179075,0.000397,25.057023,-2.3676,0.143,9.53130,9.53130
2047.00,9.50748,25.179151,0.000401,25.057072,-2.3678,0.143,9.53450,9.53450
2048.00,9.51135,25.179118,0.000401,25.056973,-2.3681,0.143,9.53677,9.53677
2049.00,9.51497,25.179160,0.000404,25.056900,-2.3682,0.143,9.53974,9.53974
2050.00,9.51798,25.179183,0.000399,25.056772,-2.3685,0.143,9.54166,9.54166
2051.00,9.52141,25.179208,0.000399,25.056751,-2.3686,0.143,9.54252,9.54252
2052.00,9.52439,25.179164,0.000399,25.056691,-2.3688,0.143,9.54305,9.54305
2053.00,9.52712,25.179227,0.000399,25.056738,-2.3689,0.143,9.54411,9.54411
2054.00,9.53060,25.179246,0.000398,25.056791,-2.3691,0.143,9.54516,9.54516
2055.00,9.53352,25.179268,0.000403,25.056909,-2.3693,0.143,9.54642,9.54642
2056.00,9.53534,25.179280,0.000402,25.056815,-2.3694,0.143,9.54757,9.54757
2057.00,9.53685,25.179425,0.000404,25.056876,-2.3695,0.143,9.54928,9.54928
2058.00,9.53844,25.179542,0.000404,25.056963,-2.3697,0.143,9.55117,9.55117
2059.00,9.53999,25.179544,0.000402,25.056913,-2.3698,0.143,9.55189,9.55189
2060.00,9.54131,25.179600,0.000402,25.056911,-2.3700,0.143,9.55233,9.55233
2061.00,9.54280,25.179715,0.000408,25.057074,-2.3703,0.143,9.55304,9.55304
2062.00,9.54425,25.179721,0.000405,25.057054,-2.3705,0.144,9.55287,9.55287
2063.00,9.54569,25.179718,0.000405,25.056941,-2.3708,0.143,9.55325,9.55325
2064.00,9.54712,25.179792,0.000408,25.056960,-2.3712,0.143,9.55365,9.55365
2065.00,9.54813,25.179849,0.000409,25.056936,-2.3714,0.143,9.55423,9.55423
2066.00,9.54911,25.179931,0.000406,25.056914,-2.3715,0.144,9.55493,9.55493
2067.00,9.54991,25.179929,0.000407,25.056870,-2.3715,0.144,9.55607,9.55607
2068.00,9.55071,25.179979,0.000408,25.056933,-2.3716,0.144,9.55601,9.55601
2069.00,9.55148,25.180097,0.000407,25.057039,-2.3716,0.144,9.55664,9.55664
2070.00,9.55226,25.180167,0.000409,25.057100,-2.3718,0.144,9.55771,9.55771
2071.00,9.55298,25.180140,0.000409,25.057009,-2.3721,0.144,9.55752,9.55752
2072.00,9.55357,25.180177,0.000408,25.056985,-2.3724,0.144,9.55757,9.55757
2073.00,9.55428,25.180184,0.000406,25.056900,-2.3726,0.144,9.55799,9.55799
2074.00,9.55481,25.180080,0.000403,25.056756,-2.3727,0.144,9.55777,9.55777
2075.00,9.55522,25.179944,0.000398,25.056546,-2.3727,0.144,9.55785,9.55785
2076.00,9.55585,25.179916,0.000395,25.056555,-2.3727,0.144,9.55894,9.55894
2077.00,9.55633,25.180026,0.000398,25.056685,-2.3728,0.145,9.55941,9.55941
2078.00,9.55640,25.180143,0.000400,25.056862,-2.3728,0.144,9.55814,9.55814
2079.00,9.55630,25.180300,0.000405,25.056974,-2.3730,0.144,9.55718,9.55718
2080.00,9.55637,25.180472,0.000406,25.057108,-2.3733,0.145,9.55605,9.55605
2081.00,9.55651,25.180601,0.000410,25.057193,-2.3736,0.144,9.55501,9.55501
2082.00,9.55681,25.180554,0.000409,25.057096,-2.3739,0.144,9.55500,9.55500
2083.00,9.55706,25.180431,0.000405,25.056878,-2.3743,0.145,9.55613,9.55613
2084.00,9.55730,25.180505,0.000405,25.056959,-2.3746,0.145,9.55723,9.55723
2085.00,9.55734,25.180562,0.000408,25.056990,-2.3748,0.144,9.55743,9.55743
2086.00,9.55740,25.180527,0.000404,25.056930,-2.3748,0.145,9.55645,9.55645
2087.00,9.55728,25.180724,0.000405,25.057066,-2.3749,0.145,9.55553,9.55553
2088.00,9.55712,25.180859,0.000410,25.057166,-2.3750,0.145,9.55510,9.55510
2089.00,9.55675,25.180895,0.000412,25.057093,-2.3751,0.145,9.55588,9.55588
2090.00,9.55670,25.180813,0.000409,25.056957,-2.3752,0.145,9.55592,9.55592
2091.00,9.55684,25.180964,0.000411,25.057003,-2.3754,0.145,9.55638,9.55638
2092.00,9.55676,25.180827,0.000407,25.056851,-2.3755,0.145,9.55724,9.55724
2093.00,9.55678,25.180774,0.000402,25.056727,-2.3756,0.145,9.55733,9.55733
2094.00,9.55663,25.180798,0.000400,25.056746,-2.3758,0.145,9.55602,9.55602
2095.00,9.55620,25.180791,0.000399,25.056704,-2.3760,0.145,9.55638,9.55638
2096.00,9.55607,25.180759,0.000399,25.056666,-2.3762,0.146,9.55773,9.55773
2097.00,9.55642,25.180888,0.000402,25.056755,-2.3764,0.146,9.55863,9.55863
2098.00,9.55674,25.180903,0.000405,25.056811,-2.3766,0.145,9.55959,9.55959
2099.00,9.55731,25.180890,0.000401,25.056787,-2.3767,0.146,9.56013,9.56013
2100.00,9.55739,25.181024,0.000402,25.056933,-2.3768,0.146,9.55993,9.55993
2101.00,9.55737,25.180976,0.000402,25.056889,-2.3770,0.146,9.55840,9.55840
2102.00,9.55713,25.181002,0.000403,25.056902,-2.3773,0.146,9.55704,9.55704
2103.00,9.55705,25.181142,0.000403,25.057029,-2.3776,0.146,9.55707,9.55707
2104.00,9.55717,25.181198,0.000407,25.056983,-2.3778,0.146,9.55800,9.55800
2105.00,9.55765,25.181330,0.000409,25.057002,-2.3781,0.146,9.55838,9.55838
2106.00,9.55809,25.181451,0.000410,25.057012,-2.3783,0.146,9.55989,9.55989
2107.00,9.55809,25.181444,0.000403,25.056943,-2.3784,0.146,9.55940,9.55940
2108.00,9.55820,25.181479,0.000406,25.056880,-2.3786,0.146,9.55900,9.55900
2109.00,9.55817,25.181479,0.000403,25.056881,-2.3790,0.146,9.55867,9.55867
2110.00,9.55838,25.181402,0.000403,25.056808,-2.3791,0.146,9.55864,9.55864
2111.00,9.55851,25.181345,0.000402,25.056722,-2.3792,0.146,9.55827,9.55827
2112.00,9.55863,25.181386,0.000406,25.056745,-2.3793,0.146,9.55897,9.55897
2113.00,9.55891,25.181404,0.000404,25.056768,-2.3794,0.146,9.55849,9.55849
2114.00,9.55879,25.181402,0.000402,25.056761,-2.3794,0.146,9.55741,9.55741
2115.00,9.55863,25.181482,0.000400,25.056760,-2.3795,0.146,9.55775,9.55775
2116.00,9.55859,25.181543,0.000399,25.056759,-2.3798,0.146,9.55858,9.55858
2117.00,9.55850,25.181620,0.000400,25.056722,-2.3799,0.146,9.55903,9.55903
2118.00,9.55849,25.181712,0.000400,25.056653,-2.3799,0.146,9.55922,9.55922
2119.00,9.55842,25.181703,0.000398,25.056572,-2.3801,0.147,9.55908,9.55908
2120.00,9.55821,25.181781,0.000397,25.056626,-2.3803,0.147,9.55805,9.55805
2121.00,9.55834,25.181899,0.000401,25.056734,-2.3806,0.147,9.55681,9.55681
2122.00,9.55841,25.181987,0.000403,25.056810,-2.3809,0.147,9.55571,9.55571
2123.00,9.55810,25.181992,0.000401,25.056849,-2.3812,0.147,9.55516,9.55516
2124.00,9.55779,25.182130,0.000406,25.056952,-2.3814,0.147,9.55541,9.55541
2125.00,9.55759,25.182097,0.000406,25.056876,-2.3816,0.147,9.55629,9.55629
2126.00,9.55763,25.182143,0.000402,25.056825,-2.3818,0.147,9.55743,9.55743
2127.00,9.55751,25.182094,0.000394,25.056708,-2.3819,0.147,9.55819,9.55819
2128.00,9.55757,25.182191,0.000398,25.056744,-2.3820,0.147,9.55911,9.55911
2129.00,9.55778,25.182145,0.000395,25.056617,-2.3822,0.147,9.55864,9.55864
2130.00,9.55745,25.182215,0.000396,25.056649,-2.3825,0.147,9.55728,9.55728
2131.00,9.55730,25.182179,0.000395,25.056623,-2.3827,0.147,9.55595,9.55595
2132.00,9.55720,25.182292,0.000398,25.056632,-2.3831,0.147,9.55566,9.55566
2133.00,9.55729,25.182242,0.000393,25.056551,-2.3834,0.147,9.55531,9.55531
2134.00,9.55706,25.182370,0.000395,25.056669,-2.3835,0.147,9.55688,9.55688
2135.00,9.55703,25.182361,0.000392,25.056615,-2.3837,0.148,9.55912,9.55912
2136.00,9.55678,25.182434,0.000391,25.056635,-2.3839,0.148,9.56053,9.56053
2137.00,9.55700,25.182419,0.000390,25.056712,-2.3839,0.148,9.56147,9.56147
2138.00,9.55771,25.182476,0.000392,25.056760,-2.3841,0.148,9.56254,9.56254
2139.00,9.55819,25.182430,0.000390,25.056702,-2.3843,0.148,9.56216,9.56216
2140.00,9.55845,25.182556,0.000392,25.056826,-2.3844,0.148,9.56000,9.56000
2141.00,9.55843,25.182580,0.000396,25.056860,-2.3846,0.148,9.55786,9.55786
2142.00,9.55807,25.182651,0.000397,25.056871,-2.3847,0.148,9.55764,9.55764
2143.00,9.55841,25.182749,0.000399,25.056892,-2.3849,0.148,9.55692,9.55692
2144.00,9.55863,25.182975,0.000405,25.057080,-2.3850,0.148,9.55631,9.55631
2145.00,9.55846,25.183038,0.000405,25.057106,-2.3852,0.148,9.55701,9.55701
2146.00,9.55818,25.183115,0.000404,25.057119,-2.3853,0.148,9.55811,9.55811
2147.00,9.55803,25.183119,0.000401,25.057019,-2.3855,0.149,9.55732,9.55732
2148.00,9.55850,25.183158,0.000398,25.057020,-2.3858,0.149,9.55715,9.55715
2149.00,9.55890,25.183166,0.000399,25.056989,-2.3860,0.149,9.55761,9.55761
2150.00,9.55897,25.183113,0.000401,25.056910,-2.3863,0.149,9.55815,9.55815
2151.00,9.55874,25.183125,0.000406,25.056921,-2.3865,0.148,9.55731,9.55731
2152.00,9.55865,25.183074,0.000405,25.056961,-2.3866,0.148,9.55681,9.55681
2153.00,9.55847,25.183054,0.000406,25.056924,-2.3867,0.148,9.55664,9.55664
2154.00,9.55790,25.182999,0.000401,25.056854,-2.3870,0.149,9.55596,9.55596
2155.00,9.55726,25.182943,0.000399,25.056832,-2.3870,0.149,9.55371,9.55371
2156.00,9.55675,25.182944,0.000396,25.056845,-2.3872,0.149,9.55086,9.55086
2157.00,9.55723,25.183035,0.000397,25.056908,-2.3873,0.149,9.54536,9.54536
2158.00,9.55686,25.183048,0.000397,25.056934,-2.3874,0.149,9.53686,9.53686
2159.00,9.55693,25.183115,0.000395,25.056957,-2.3877,0.149,9.52627,9.52627
2160.00,9.55671,25.183337,0.000394,25.057061,-2.3880,0.150,9.51283,9.51283
2161.00,9.55564,25.183315,0.000388,25.056973,-2.3884,0.150,9.49898,9.49898
@15,2.0001,4.0, 2160.094 
2162.00,9.55461,25.183314,0.000386,25.056901,-2.3886,0.150,9.48712,9.48712
2163.00,9.55655,25.183468,0.000384,25.056992,-2.3888,0.150,9.47773,9.47773
2164.00,9.55358,25.183426,0.000384,25.056885,-2.3888,0.150,9.47093,9.47093
2165.00,9.54815,25.183415,0.000387,25.056914,-2.3888,0.150,9.46817,9.46817
2166.00,9.53955,25.183477,0.000390,25.057016,-2.3890,0.150,9.46720,9.46720
2167.00,9.52686,25.183561,0.000391,25.057127,-2.3894,0.151,9.46689,9.46689
2168.00,9.51507,25.183585,0.000393,25.057138,-2.3896,0.151,9.46567,9.46567
2169.00,9.50173,25.183652,0.000391,25.057228,-2.3899,0.151,9.46367,9.46367
2170.00,9.48099,25.183647,0.000390,25.057148,-2.3902,0.151,9.46145,9.46145
2171.00,9.47033,25.183729,0.000396,25.057116,-2.3903,0.151,9.45919,9.45919
2172.00,9.46752,25.183780,0.000398,25.057040,-2.3903,0.151,9.45705,9.45705
2173.00,9.46815,25.183697,0.000399,25.056934,-2.3904,0.151,9.45674,9.45674
2174.00,9.46791,25.183750,0.000401,25.056960,-2.3905,0.151,9.45842,9.45842
2175.00,9.46700,25.183788,0.000398,25.056993,-2.3905,0.151,9.46085,9.46085
2176.00,9.46545,25.183799,0.000392,25.056939,-2.3905,0.151,9.46488,9.46488
2177.00,9.46578,25.183825,0.000393,25.056965,-2.3906,0.151,9.47001,9.47001
2178.00,9.46213,25.183910,0.000389,25.056940,-2.3907,0.151,9.47536,9.47536
2179.00,9.45790,25.184024,0.000387,25.056960,-2.3909,0.151,9.47955,9.47955
2180.00,9.45600,25.184068,0.000386,25.056940,-2.3911,0.152,9.48350,9.48350
2181.00,9.45423,25.184179,0.000390,25.057074,-2.3914,0.152,9.48701,9.48701
2182.00,9.45517,25.184199,0.000388,25.057083,-2.3915,0.152,9.49044,9.49044
2183.00,9.46056,25.184175,0.000389,25.057123,-2.3918,0.152,9.49312,9.49312
2184.00,9.46621,25.184229,0.000393,25.057183,-2.3920,0.152,9.49637,9.49637
2185.00,9.46824,25.184329,0.000396,25.057202,-2.3921,0.152,9.50009,9.50009
2186.00,9.47413,25.184440,0.000396,25.057199,-2.3922,0.152,9.50396,9.50396
2187.00,9.48026,25.184451,0.000398,25.057157,-2.3923,0.152,9.50741,9.50741
2188.00,9.48341,25.184525,0.000398,25.057148,-2.3924,0.152,9.51133,9.51133
2189.00,9.48697,25.184436,0.000396,25.057018,-2.3924,0.152,9.51424,9.51424
2190.00,9.49053,25.184496,0.000397,25.057026,-2.3925,0.152,9.51730,9.51730
2191.00,9.49366,25.184392,0.000395,25.056908,-2.3927,0.152,9.51924,9.51924
2192.00,9.49685,25.184421,0.000394,25.056887,-2.3928,0.152,9.52098,9.52098
2193.00,9.50023,25.184438,0.000392,25.056824,-2.3930,0.152,9.52213,9.52213
2194.00,9.50373,25.184572,0.000397,25.056915,-2.3931,0.152,9.52537,9.52537
2195.00,9.50691,25.184591,0.000395,25.056948,-2.3933,0.152,9.52837,9.52837
2196.00,9.50983,25.184714,0.000395,25.056988,-2.3934,0.152,9.53155,9.53155
2197.00,9.51243,25.184860,0.000397,25.057062,-2.3936,0.152,9.53402,9.53402
2198.00,9.51533,25.184906,0.000399,25.057101,-2.3936,0.153,9.53700,9.53700
2199.00,9.51837,25.184865,0.000396,25.057035,-2.3938,0.153,9.53945,9.53945
2200.00,9.52090,25.184799,0.000396,25.056998,-2.3940,0.153,9.54171,9.54171
2201.00,9.52354,25.184797,0.000395,25.057053,-2.3942,0.153,9.54376,9.54376
2202.00,9.52629,25.184724,0.000392,25.056932,-2.3944,0.153,9.54734,9.54734
2203.00,9.52860,25.184882,0.000392,25.056994,-2.3945,0.153,9.54889,9.54889
2204.00,9.53122,25.184999,0.000393,25.057016,-2.3946,0.153,9.54944,9.54944
2205.00,9.53380,25.185060,0.000395,25.056984,-2.3945,0.153,9.54964,9.54964
2206.00,9.53599,25.185172,0.000397,25.056987,-2.3947,0.153,9.54977,9.54977
2207.00,9.53815,25.185300,0.000400,25.057115,-2.3948,0.153,9.54872,9.54872
2208.00,9.54070,25.185261,0.000401,25.057144,-2.3950,0.153,9.54838,9.54838
2209.00,9.54211,25.185353,0.000401,25.057290,-2.3952,0.153,9.54859,9.54859
2210.00,9.54288,25.185399,0.000400,25.057369,-2.3954,0.153,9.54956,9.54956
2211.00,9.54371,25.185321,0.000403,25.057360,-2.3955,0.153,9.55069,9.55069
2212.00,9.54473,25.185287,0.000399,25.057285,-2.3957,0.153,9.55139,9.55139
2213.00,9.54602,25.185420,0.000401,25.057357,-2.3958,0.154,9.55247,9.55247
2214.00,9.54717,25.185337,0.000403,25.057150,-2.3959,0.153,9.55252,9.55252
2215.00,9.54787,25.185358,0.000403,25.057081,-2.3960,0.154,9.55246,9.55246
2216.00,9.54889,25.185308,0.000398,25.056927,-2.3961,0.154,9.55362,9.55362
2217.00,9.55002,25.185396,0.000401,25.056963,-2.3962,0.154,9.55502,9.55502
2218.00,9.55111,25.185340,0.000398,25.056843,-2.3962,0.154,9.55619,9.55619
2219.00,9.55165,25.185412,0.000399,25.056874,-2.3963,0.154,9.55648,9.55648
2220.00,9.55194,25.185441,0.000398,25.056856,-2.3964,0.154,9.55658,9.55658
2221.00,9.55224,25.185582,0.000399,25.056957,-2.3965,0.154,9.55565,9.55565
2222.00,9.55244,25.185599,0.000396,25.056942,-2.3966,0.154,9.55494,9.55494
2223.00,9.55276,25.185625,0.000400,25.056949,-2.3968,0.154,9.55386,9.55386
2224.00,9.55314,25.185680,0.000401,25.057012,-2.3969,0.154,9.55446,9.55446
2225.00,9.55372,25.185874,0.000405,25.057138,-2.3971,0.154,9.55462,9.55462
2226.00,9.55444,25.185910,0.000404,25.057152,-2.3973,0.154,9.55409,9.55409
2227.00,9.55457,25.185983,0.000404,25.057221,-2.3974,0.154,9.55401,9.55401
2228.00,9.55456,25.186033,0.000402,25.057234,-2.3976,0.155,9.55447,9.55447
2229.00,9.55442,25.186023,0.000396,25.057159,-2.3977,0.155,9.55461,9.55461
2230.00,9.55456,25.186017,0.000394,25.057105,-2.3978,0.155,9.55450,9.55450
2231.00,9.55464,25.186132,0.000396,25.057114,-2.3978,0.155,9.55516,9.55516
2232.00,9.55474,25.186176,0.000399,25.057084,-2.3979,0.155,9.55542,9.55542
2233.00,9.55499,25.186275,0.000402,25.057099,-2.3979,0.155,9.55610,9.55610
2234.00,9.55530,25.186253,0.000407,25.057061,-2.3980,0.155,9.55642,9.55642
2235.00,9.55569,25.186247,0.000408,25.057032,-2.3982,0.155,9.55743,9.55743
2236.00,9.55578,25.186228,0.000409,25.057039,-2.3983,0.155,9.55815,9.55815
2237.00,9.55578,25.186258,0.000408,25.057059,-2.3983,0.155,9.55870,9.55870
2238.00,9.55581,25.186225,0.000406,25.057060,-2.3983,0.155,9.55882,9.55882
2239.00,9.55589,25.186327,0.000404,25.057108,-2.3984,0.155,9.55851,9.55851
2240.00,9.55594,25.186379,0.000403,25.057142,-2.3986,0.155,9.55684,9.55684
2241.00,9.55569,25.186438,0.000406,25.057156,-2.3989,0.155,9.55471,9.55471
2242.00,9.55543,25.186452,0.000404,25.057133,-2.3992,0.155,9.55340,9.55340
2243.00,9.55544,25.186489,0.000401,25.057098,-2.3994,0.155,9.55286,9.55286
2244.00,9.55573,25.186675,0.000405,25.057258,-2.3995,0.155,9.55375,9.55375
2245.00,9.55589,25.186674,0.000403,25.057193,-2.3996,0.155,9.55495,9.55495
2246.00,9.55608,25.186671,0.000398,25.057174,-2.3996,0.156,9.55663,9.55663
2247.00,9.55624,25.186725,0.000400,25.057184,-2.3995,0.156,9.55751,9.55751
2248.00,9.55638,25.186784,0.000404,25.057162,-2.3995,0.156,9.55808,9.55808
2249.00,9.55650,25.186689,0.000399,25.056993,-2.3995,0.156,9.55746,9.55746
2250.00,9.55655,25.186766,0.000403,25.056998,-2.3995,0.156,9.55678,9.55678
2251.00,9.55664,25.186860,0.000408,25.056997,-2.3995,0.156,9.55621,9.55621
2252.00,9.55648,25.186844,0.000408,25.056971,-2.3998,0.156,9.55598,9.55598
2253.00,9.55620,25.186868,0.000408,25.057039,-2.4001,0.156,9.55518,9.55518
2254.00,9.55600,25.186829,0.000408,25.057007,-2.4004,0.156,9.55577,9.55577
2255.00,9.55611,25.186802,0.000404,25.056928,-2.4006,0.156,9.55752,9.55752
2256.00,9.55635,25.186867,0.000401,25.056926,-2.4007,0.156,9.55949,9.55949
2257.00,9.55678,25.186969,0.000403,25.056940,-2.4007,0.156,9.56004,9.56004
2258.00,9.55660,25.187024,0.000404,25.056910,-2.4008,0.156,9.55963,9.55963
2259.00,9.55640,25.187198,0.000406,25.057000,-2.4010,0.156,9.55869,9.55869
2260.00,9.55677,25.187276,0.000409,25.057096,-2.4011,0.156,9.55815,9.55815
2261.00,9.55714,25.187150,0.000407,25.056970,-2.4014,0.156,9.55716,9.55716
2262.00,9.55754,25.187123,0.000407,25.056985,-2.4014,0.156,9.55711,9.55711
2263.00,9.55766,25.187052,0.000403,25.056921,-2.4013,0.156,9.55780,9.55780
2264.00,9.55763,25.187019,0.000404,25.056865,-2.4013,0.156,9.55815,9.55815
2265.00,9.55769,25.187067,0.000404,25.056863,-2.4013,0.156,9.55755,9.55755
2266.00,9.55756,25.187254,0.000408,25.057044,-2.4014,0.156,9.55686,9.55686
2267.00,9.55765,25.187385,0.000407,25.057101,-2.4014,0.157,9.55609,9.55609
2268.00,9.55776,25.187563,0.000407,25.057171,-2.4016,0.157,9.55513,9.55513
2269.00,9.55760,25.187577,0.000402,25.057182,-2.4019,0.157,9.55475,9.55475
2270.00,9.55716,25.187582,0.000399,25.057172,-2.4019,0.157,9.55431,9.55431
2271.00,9.55711,25.187648,0.000402,25.057178,-2.4019,0.157,9.55500,9.55500
2272.00,9.55717,25.187731,0.000403,25.057183,-2.4019,0.157,9.55560,9.55560
2273.00,9.55725,25.187651,0.000404,25.057069,-2.4019,0.157,9.55653,9.55653
2274.00,9.55711,25.187667,0.000405,25.057054,-2.4018,0.157,9.55604,9.55604
2275.00,9.55675,25.187774,0.000409,25.057096,-2.4018,0.157,9.55606,9.55606
2276.00,9.55636,25.187709,0.000406,25.057013,-2.4020,0.157,9.55565,9.55565
2277.00,9.55596,25.187593,0.000402,25.056846,-2.4023,0.157,9.55433,9.55433
2278.00,9.55575,25.187745,0.000404,25.056956,-2.4025,0.157,9.55384,9.55384
2279.00,9.55586,25.187860,0.000405,25.056952,-2.4027,0.157,9.55464,9.55464
2280.00,9.55582,25.187946,0.000404,25.056958,-2.4026,0.157,9.55514,9.55514
2281.00,9.55559,25.188047,0.000405,25.056969,-2.4026,0.157,9.55457,9.55457
2282.00,9.55538,25.188155,0.000407,25.057089,-2.4028,0.157,9.55466,9.55466
2283.00,9.55511,25.188177,0.000408,25.057135,-2.4028,0.157,9.55468,9.55468
2284.00,9.55496,25.188286,0.000409,25.057298,-2.4031,0.158,9.55412,9.55412
2285.00,9.55481,25.188229,0.000407,25.057247,-2.4033,0.158,9.55356,9.55356
2286.00,9.55475,25.188315,0.000407,25.057305,-2.4032,0.158,9.55365,9.55365
2287.00,9.55467,25.188312,0.000408,25.057257,-2.4030,0.158,9.55359,9.55359
2288.00,9.55472,25.188238,0.000404,25.057179,-2.4029,0.158,9.55343,9.55343
2289.00,9.55462,25.188129,0.000404,25.057037,-2.4029,0.158,9.55376,9.55376
2290.00,9.55431,25.188164,0.000405,25.057061,-2.4030,0.158,9.55374,9.55374
2291.00,9.55436,25.188083,0.000403,25.056952,-2.4032,0.158,9.55399,9.55399
2292.00,9.55437,25.188125,0.000403,25.056937,-2.4035,0.158,9.55470,9.55470
2293.00,9.55430,25.188129,0.000407,25.056866,-2.4037,0.158,9.55512,9.55512
2294.00,9.55437,25.188194,0.000405,25.056863,-2.4038,0.158,9.55540,9.55540
2295.00,9.55456,25.188225,0.000403,25.056824,-2.4038,0.158,9.55617,9.55617
2296.00,9.55468,25.188290,0.000401,25.056907,-2.4039,0.158,9.55649,9.55649
2297.00,9.55471,25.188375,0.000401,25.057011,-2.4040,0.158,9.55611,9.55611
2298.00,9.55473,25.188532,0.000400,25.057087,-2.4042,0.158,9.55556,9.55556
2299.00,9.55462,25.188551,0.000402,25.057052,-2.4044,0.158,9.55514,9.55514
2300.00,9.55451,25.188664,0.000402,25.057147,-2.4045,0.159,9.55402,9.55402
2301.00,9.55435,25.188757,0.000406,25.057130,-2.4047,0.159,9.55336,9.55336
2302.00,9.55443,25.188792,0.000405,25.057075,-2.4048,0.159,9.55348,9.55348
2303.00,9.55448,25.188803,0.000402,25.057116,-2.4049,0.159,9.55427,9.55427
2304.00,9.55453,25.188943,0.000403,25.057242,-2.4049,0.159,9.55410,9.55410
2305.00,9.55474,25.188948,0.000406,25.057205,-2.4049,0.159,9.55207,9.55207
2306.00,9.55486,25.188956,0.000402,25.057245,-2.4049,0.159,9.54942,9.54942
2307.00,9.55482,25.188951,0.000398,25.057225,-2.4049,0.159,9.54464,9.54464
2308.00,9.55466,25.188962,0.000397,25.057146,-2.4050,0.159,9.53704,9.53704
2309.00,9.55391,25.188948,0.000393,25.057087,-2.4051,0.159,9.52740,9.52740
2310.00,9.55351,25.188885,0.000390,25.056965,-2.4052,0.160,9.51891,9.51891
2311.00,9.55346,25.188976,0.000389,25.056996,-2.4053,0.160,9.51025,9.51025
2312.00,9.55387,25.189033,0.000390,25.056993,-2.4053,0.160,9.50339,9.50339
@16,2.0001,4.0, 2310.243 
2313.00,9.55526,25.189113,0.000390,25.056991,-2.4053,0.160,9.49893,9.49893
2314.00,9.55085,25.189092,0.000388,25.056851,-2.4052,0.160,9.49728,9.49728
2315.00,9.54322,25.189173,0.000386,25.056873,-2.4053,0.160,9.49647,9.49647
2316.00,9.54034,25.189172,0.000387,25.056860,-2.4054,0.160,9.49639,9.49639
2317.00,9.52965,25.189197,0.000382,25.056821,-2.4053,0.161,9.49670,9.49670
2318.00,9.51862,25.189313,0.000385,25.056955,-2.4053,0.161,9.49692,9.49692
2319.00,9.50600,25.189409,0.000387,25.057121,-2.4052,0.161,9.49678,9.49678
2320.00,9.50003,25.189421,0.000391,25.057151,-2.4052,0.161,9.49633,9.49633
2321.00,9.49797,25.189346,0.000389,25.057021,-2.4052,0.161,9.49547,9.49547
2322.00,9.49753,25.189457,0.000393,25.057089,-2.4053,0.161,9.49511,9.49511
2323.00,9.49726,25.189454,0.000395,25.057058,-2.4056,0.161,9.49532,9.49532
2324.00,9.49696,25.189463,0.000392,25.056973,-2.4060,0.161,9.49531,9.49531
2325.00,9.49670,25.189474,0.000389,25.056964,-2.4061,0.161,9.49641,9.49641
2326.00,9.49640,25.189549,0.000391,25.057053,-2.4062,0.161,9.49902,9.49902
2327.00,9.49606,25.189529,0.000390,25.057032,-2.4062,0.161,9.50220,9.50220
2328.00,9.49587,25.189526,0.000384,25.056963,-2.4060,0.161,9.50425,9.50425
2329.00,9.49590,25.189622,0.000384,25.057053,-2.4060,0.162,9.50722,9.50722
2330.00,9.49595,25.189778,0.000388,25.057134,-2.4060,0.162,9.51036,9.51036
2331.00,9.49591,25.189864,0.000386,25.057125,-2.4061,0.162,9.51337,9.51337
2332.00,9.49683,25.189830,0.000386,25.057144,-2.4062,0.162,9.51515,9.51515
2333.00,9.49882,25.189829,0.000391,25.057133,-2.4064,0.162,9.51743,9.51743
2334.00,9.50007,25.189829,0.000393,25.057125,-2.4063,0.162,9.51942,9.51942
2335.00,9.50213,25.189727,0.000393,25.057031,-2.4063,0.162,9.52215,9.52215
2336.00,9.50485,25.189713,0.000395,25.056976,-2.4064,0.162,9.52478,9.52478
2337.00,9.50733,25.189908,0.000398,25.057036,-2.4064,0.162,9.52724,9.52724
2338.00,9.50962,25.189902,0.000397,25.056983,-2.4064,0.162,9.53048,9.53048
2339.00,9.51198,25.189884,0.000399,25.056905,-2.4065,0.162,9.53412,9.53412
2340.00,9.51476,25.189970,0.000398,25.056969,-2.4065,0.162,9.53603,9.53603
2341.00,9.51739,25.190027,0.000398,25.056993,-2.4066,0.162,9.53681,9.53681
2342.00,9.52031,25.189933,0.000396,25.056867,-2.4066,0.162,9.53775,9.53775
2343.00,9.52295,25.190123,0.000402,25.057091,-2.4067,0.163,9.53867,9.53867
2344.00,9.52540,25.190106,0.000400,25.057033,-2.4068,0.163,9.53914,9.53914
2345.00,9.52767,25.190118,0.000401,25.056976,-2.4068,0.163,9.53998,9.53998
2346.00,9.52920,25.190179,0.000401,25.056997,-2.4068,0.163,9.54148,9.54148
2347.00,9.53080,25.190171,0.000401,25.056987,-2.4069,0.163,9.54365,9.54365
2348.00,9.53235,25.190082,0.000397,25.056830,-2.4068,0.163,9.54438,9.54438
2349.00,9.53400,25.190146,0.000396,25.056906,-2.4067,0.163,9.54512,9.54512
2350.00,9.53560,25.190227,0.000395,25.056949,-2.4066,0.163,9.54661,9.54661
2351.00,9.53702,25.190203,0.000395,25.056879,-2.4066,0.163,9.54802,9.54802
2352.00,9.53862,25.190281,0.000393,25.056858,-2.4067,0.163,9.54807,9.54807
2353.00,9.53992,25.190399,0.000394,25.056888,-2.4069,0.163,9.54937,9.54937
2354.00,9.54147,25.190574,0.000396,25.056983,-2.4071,0.164,9.55031,9.55031
2355.00,9.54271,25.190613,0.000397,25.056981,-2.4073,0.164,9.55023,9.55023
2356.00,9.54363,25.190729,0.000403,25.057120,-2.4072,0.163,9.54994,9.54994
2357.00,9.54455,25.190692,0.000405,25.057078,-2.4072,0.163,9.55072,9.55072
2358.00,9.54547,25.190611,0.000405,25.056969,-2.4070,0.163,9.55069,9.55069
2359.00,9.54621,25.190589,0.000408,25.056949,-2.4069,0.163,9.55070,9.55070
2360.00,9.54682,25.190548,0.000408,25.056912,-2.4068,0.163,9.55141,9.55141
2361.00,9.54751,25.190533,0.000404,25.056862,-2.4070,0.164,9.55235,9.55235
2362.00,9.54840,25.190686,0.000403,25.057014,-2.4070,0.164,9.55302,9.55302
2363.00,9.54926,25.190740,0.000402,25.057094,-2.4071,0.164,9.55417,9.55417
2364.00,9.55000,25.190666,0.000401,25.057038,-2.4073,0.164,9.55545,9.55545
2365.00,9.55076,25.190782,0.000399,25.057157,-2.4073,0.164,9.55639,9.55639
2366.00,9.55138,25.190811,0.000400,25.057125,-2.4072,0.164,9.55596,9.55596
2367.00,9.55176,25.190887,0.000402,25.057137,-2.4071,0.164,9.55606,9.55606
2368.00,9.55216,25.190962,0.000402,25.057105,-2.4070,0.164,9.55514,9.55514
2369.00,9.55246,25.191162,0.000403,25.057179,-2.4069,0.164,9.55392,9.55392
2370.00,9.55265,25.191117,0.000405,25.057052,-2.4069,0.164,9.55280,9.55280
2371.00,9.55276,25.191140,0.000406,25.057051,-2.4069,0.164,9.55316,9.55316
2372.00,9.55311,25.191168,0.000406,25.057052,-2.4071,0.164,9.55368,9.55368
2373.00,9.55350,25.191219,0.000406,25.057090,-2.4072,0.164,9.55430,9.55430
2374.00,9.55371,25.191246,0.000406,25.057031,-2.4073,0.164,9.55499,9.55499
2375.00,9.55389,25.191362,0.000404,25.057073,-2.4073,0.165,9.55556,9.55556
2376.00,9.55420,25.191479,0.000402,25.057097,-2.4074,0.165,9.55611,9.55611
2377.00,9.55460,25.191492,0.000402,25.056992,-2.4075,0.165,9.55626,9.55626
2378.00,9.55491,25.191710,0.000404,25.057177,-2.4076,0.165,9.55624,9.55624
2379.00,9.55530,25.191764,0.000401,25.057245,-2.4077,0.165,9.55647,9.55647
2380.00,9.55533,25.191826,0.000402,25.057266,-2.4079,0.165,9.55685,9.55685
2381.00,9.55536,25.191898,0.000406,25.057300,-2.4080,0.165,9.55569,9.55569
2382.00,9.55521,25.191975,0.000407,25.057359,-2.4079,0.165,9.55472,9.55472
2383.00,9.55527,25.191843,0.000405,25.057152,-2.4077,0.165,9.55656,9.55656
2384.00,9.55534,25.191797,0.000401,25.057045,-2.4075,0.165,9.55855,9.55855
2385.00,9.55600,25.191806,0.000398,25.057016,-2.4074,0.166,9.55936,9.55936
2386.00,9.55633,25.191839,0.000398,25.057012,-2.4072,0.166,9.56101,9.56101
2387.00,9.55658,25.191781,0.000394,25.056938,-2.4072,0.166,9.56188,9.56188
2388.00,9.55695,25.191793,0.000391,25.056832,-2.4074,0.166,9.55974,9.55974
2389.00,9.55754,25.191872,0.000395,25.056837,-2.4076,0.166,9.55733,9.55733
2390.00,9.55768,25.191878,0.000397,25.056774,-2.4076,0.166,9.55565,9.55565
2391.00,9.55814,25.191818,0.000394,25.056628,-2.4076,0.166,9.55442,9.55442
2392.00,9.55837,25.191990,0.000400,25.056771,-2.4076,0.166,9.55419,9.55419
2393.00,9.55792,25.192024,0.000403,25.056840,-2.4075,0.166,9.55498,9.55498
2394.00,9.55719,25.192064,0.000402,25.056836,-2.4074,0.166,9.55640,9.55640
2395.00,9.55694,25.192202,0.000400,25.056933,-2.4072,0.166,9.55770,9.55770
2396.00,9.55710,25.192247,0.000399,25.056965,-2.4072,0.166,9.55762,9.55762
2397.00,9.55723,25.192184,0.000397,25.056915,-2.4073,0.166,9.55714,9.55714
2398.00,9.55718,25.192219,0.000396,25.056922,-2.4073,0.166,9.55655,9.55655
2399.00,9.55711,25.192236,0.000397,25.056971,-2.4075,0.166,9.55603,9.55603
2400.00,9.55707,25.192231,0.000402,25.056982,-2.4076,0.166,9.55562,9.55562
2401.00,9.55717,25.192291,0.000404,25.057008,-2.4077,0.166,9.55595,9.55595
2402.00,9.55729,25.192276,0.000401,25.056890,-2.4077,0.166,9.55588,9.55588
2403.00,9.55675,25.192311,0.000400,25.056955,-2.4078,0.166,9.55530,9.55530
2404.00,9.55616,25.192403,0.000401,25.057009,-2.4078,0.167,9.55446,9.55446
2405.00,9.55582,25.192401,0.000400,25.056997,-2.4078,0.167,9.55372,9.55372
2406.00,9.55540,25.192482,0.000401,25.057034,-2.4077,0.167,9.55462,9.55462
2407.00,9.55541,25.192612,0.000403,25.057121,-2.4076,0.167,9.55544,9.55544
2408.00,9.55573,25.192822,0.000406,25.057206,-2.4075,0.167,9.55636,9.55636
2409.00,9.55589,25.192842,0.000408,25.057064,-2.4074,0.167,9.55717,9.55717
2410.00,9.55608,25.192984,0.000411,25.057045,-2.4074,0.167,9.55760,9.55760
2411.00,9.55623,25.193072,0.000407,25.057077,-2.4074,0.167,9.55682,9.55682
2412.00,9.55617,25.193156,0.000405,25.057110,-2.4074,0.167,9.55581,9.55581
2413.00,9.55589,25.193074,0.000402,25.057003,-2.4073,0.167,9.55520,9.55520
2414.00,9.55554,25.193025,0.000397,25.056997,-2.4073,0.167,9.55439,9.55439
2415.00,9.55548,25.192932,0.000392,25.056932,-2.4073,0.167,9.55379,9.55379
2416.00,9.55528,25.192985,0.000394,25.056972,-2.4074,0.167,9.55408,9.55408
2417.00,9.55541,25.193044,0.000394,25.057038,-2.4076,0.168,9.55572,9.55572
2418.00,9.55582,25.193048,0.000394,25.056993,-2.4078,0.168,9.55702,9.55702
2419.00,9.55607,25.193206,0.000401,25.057131,-2.4078,0.168,9.55841,9.55841
2420.00,9.55611,25.193358,0.000402,25.057252,-2.4077,0.168,9.55954,9.55954
2421.00,9.55622,25.193313,0.000401,25.057174,-2.4076,0.168,9.55943,9.55943
2422.00,9.55634,25.193212,0.000400,25.057022,-2.4073,0.168,9.55877,9.55877
2423.00,9.55660,25.193331,0.000402,25.057125,-2.4071,0.168,9.55875,9.55875
2424.00,9.55699,25.193258,0.000397,25.057011,-2.4071,0.168,9.55840,9.55840
2425.00,9.55705,25.193242,0.000397,25.056978,-2.4072,0.168,9.55836,9.55836
2426.00,9.55702,25.193326,0.000396,25.057086,-2.4073,0.168,9.55841,9.55841
2427.00,9.55711,25.193470,0.000398,25.057203,-2.4075,0.169,9.55805,9.55805
2428.00,9.55710,25.193409,0.000400,25.057138,-2.4075,0.169,9.55846,9.55846
2429.00,9.55737,25.193394,0.000403,25.057114,-2.4075,0.168,9.55978,9.55978
2430.00,9.55787,25.193482,0.000403,25.057093,-2.4074,0.168,9.56006,9.56006
2431.00,9.55800,25.193486,0.000404,25.056978,-2.4072,0.168,9.55967,9.55967
2432.00,9.55796,25.193400,0.000405,25.056841,-2.4070,0.168,9.55953,9.55953
2433.00,9.55815,25.193443,0.000402,25.056816,-2.4070,0.168,9.55913,9.55913
2434.00,9.55866,25.193607,0.000401,25.056950,-2.4069,0.169,9.55941,9.55941
2435.00,9.55932,25.193539,0.000403,25.056904,-2.4069,0.169,9.56084,9.56084
2436.00,9.55945,25.193490,0.000405,25.056878,-2.4070,0.169,9.56241,9.56241
2437.00,9.55972,25.193560,0.000406,25.056992,-2.4071,0.169,9.56294,9.56294
2438.00,9.55982,25.193611,0.000405,25.056989,-2.4071,0.169,9.56254,9.56254
2439.00,9.56010,25.193555,0.000404,25.056872,-2.4069,0.169,9.56178,9.56178
2440.00,9.56027,25.193690,0.000406,25.056938,-2.4068,0.169,9.56029,9.56029
2441.00,9.56048,25.193868,0.000403,25.056972,-2.4068,0.169,9.55923,9.55923
2442.00,9.56055,25.193974,0.000402,25.056930,-2.4067,0.169,9.55904,9.55904
2443.00,9.56066,25.194017,0.000406,25.056973,-2.4067,0.169,9.55833,9.55833
2444.00,9.56051,25.194089,0.000405,25.057013,-2.4067,0.169,9.55734,9.55734
2445.00,9.56062,25.194108,0.000404,25.057042,-2.4068,0.169,9.55706,9.55706
2446.00,9.56007,25.193943,0.000403,25.056930,-2.4067,0.169,9.55733,9.55733
2447.00,9.55965,25.193933,0.000404,25.056942,-2.4068,0.170,9.55801,9.55801
2448.00,9.55948,25.193860,0.000397,25.056821,-2.4068,0.170,9.55889,9.55889
2449.00,9.55946,25.193873,0.000396,25.056775,-2.4068,0.170,9.55891,9.55891
2450.00,9.55935,25.193835,0.000395,25.056700,-2.4067,0.170,9.55923,9.55923
2451.00,9.55939,25.193981,0.000400,25.056862,-2.4066,0.170,9.55832,9.55832
2452.00,9.55939,25.194063,0.000398,25.056957,-2.4064,0.170,9.55738,9.55738
2453.00,9.55924,25.194284,0.000403,25.057158,-2.4062,0.170,9.55729,9.55729
2454.00,9.55853,25.194378,0.000408,25.057317,-2.4062,0.170,9.55674,9.55674
2455.00,9.55814,25.194450,0.000410,25.057344,-2.4062,0.170,9.55547,9.55547
2456.00,9.55788,25.194431,0.000405,25.057306,-2.4062,0.170,9.55475,9.55475
2457.00,9.55767,25.194347,0.000401,25.057159,-2.4063,0.170,9.55132,9.55132
2458.00,9.55794,25.194262,0.000394,25.057065,-2.4063,0.171,9.54521,9.54521
2459.00,9.55812,25.194241,0.000388,25.056980,-2.4064,0.171,9.53852,9.53852
2460.00,9.55743,25.194230,0.000383,25.056964,-2.4066,0.171,9.53109,9.53109
2461.00,9.55661,25.194240,0.000381,25.056898,-2.4066,0.171,9.52387,9.52387
@17,2.0001,4.0, 2460.08199999999 
2462.00,9.55594,25.194313,0.000386,25.056933,-2.4065,0.171,9.52016,9.52016
2463.00,9.55695,25.194357,0.000388,25.056936,-2.4065,0.171,9.51834,9.51834
2464.00,9.55514,25.194393,0.000390,25.056967,-2.4064,0.171,9.51827,9.51827
2465.00,9.55303,25.194477,0.000390,25.057019,-2.4060,0.172,9.51995,9.51995
2466.00,9.54999,25.194591,0.000391,25.057075,-2.4057,0.172,9.52268,9.52268
2467.00,9.53924,25.194736,0.000389,25.057189,-2.4054,0.172,9.52468,9.52468
2468.00,9.52770,25.194797,0.000387,25.057174,-2.4053,0.172,9.52684,9.52684
2469.00,9.52213,25.194850,0.000386,25.057138,-2.4051,0.172,9.52786,9.52786
2470.00,9.51842,25.194818,0.000386,25.057073,-2.4051,0.172,9.52805,9.52805
2471.00,9.51882,25.194877,0.000386,25.057049,-2.4052,0.173,9.52821,9.52821
2472.00,9.52006,25.194799,0.000387,25.056925,-2.4052,0.173,9.52801,9.52801
2473.00,9.52205,25.194866,0.000391,25.056946,-2.4052,0.172,9.52773,9.52773
2474.00,9.52305,25.194896,0.000394,25.056921,-2.4053,0.172,9.52911,9.52911
2475.00,9.52373,25.195091,0.000393,25.057060,-2.4053,0.173,9.53158,9.53158
2476.00,9.52448,25.195098,0.000394,25.057080,-2.4053,0.173,9.53241,9.53241
2477.00,9.52552,25.195145,0.000395,25.057150,-2.4053,0.173,9.53367,9.53367
2478.00,9.52636,25.195228,0.000398,25.057290,-2.4052,0.173,9.53548,9.53548
2479.00,9.52766,25.195315,0.000398,25.057357,-2.4052,0.173,9.53662,9.53662
2480.00,9.52882,25.195262,0.000398,25.057274,-2.4053,0.173,9.53740,9.53740
2481.00,9.52994,25.195277,0.000398,25.057262,-2.4053,0.173,9.53844,9.53844
2482.00,9.53125,25.195393,0.000398,25.057277,-2.4054,0.173,9.53982,9.53982
2483.00,9.53228,25.195386,0.000395,25.057115,-2.4056,0.173,9.54100,9.54100
2484.00,9.53336,25.195425,0.000394,25.057043,-2.4058,0.173,9.54177,9.54177
2485.00,9.53430,25.195445,0.000392,25.056943,-2.4058,0.173,9.54323,9.54323
2486.00,9.53499,25.195469,0.000392,25.056878,-2.4057,0.173,9.54507,9.54507
2487.00,9.53618,25.195511,0.000392,25.056810,-2.4055,0.173,9.54543,9.54543
2488.00,9.53716,25.195477,0.000390,25.056764,-2.4053,0.174,9.54589,9.54589
2489.00,9.53812,25.195425,0.000387,25.056723,-2.4051,0.174,9.54736,9.54736
2490.00,9.53940,25.195423,0.000386,25.056750,-2.4049,0.174,9.54811,9.54811
2491.00,9.54061,25.195464,0.000386,25.056839,-2.4048,0.174,9.54888,9.54888
2492.00,9.54179,25.195422,0.000386,25.056871,-2.4047,0.174,9.55089,9.55089
2493.00,9.54320,25.195532,0.000392,25.056995,-2.4048,0.174,9.55312,9.55312
2494.00,9.54426,25.195660,0.000395,25.057088,-2.4047,0.174,9.55410,9.55410
2495.00,9.54545,25.195711,0.000397,25.057123,-2.4047,0.174,9.55543,9.55543
2496.00,9.54666,25.195814,0.000397,25.057155,-2.4047,0.174,9.55610,9.55610
2497.00,9.54782,25.195748,0.000393,25.056964,-2.4047,0.175,9.55716,9.55716
2498.00,9.54888,25.195733,0.000390,25.056839,-2.4046,0.175,9.55853,9.55853
2499.00,9.54998,25.195765,0.000386,25.056817,-2.4046,0.175,9.55975,9.55975
2500.00,9.55119,25.195882,0.000386,25.056881,-2.4046,0.175,9.55949,9.55949
2501.00,9.55210,25.196004,0.000389,25.056980,-2.4046,0.175,9.56042,9.56042
2502.00,9.55298,25.196195,0.000398,25.057195,-2.4046,0.175,9.55969,9.55969
2503.00,9.55349,25.196151,0.000397,25.057166,-2.4044,0.175,9.55763,9.55763
2504.00,9.55435,25.196225,0.000402,25.057288,-2.4045,0.175,9.55695,9.55695
2505.00,9.55483,25.196202,0.000407,25.057266,-2.4044,0.175,9.55742,9.55742
2506.00,9.55552,25.196101,0.000405,25.057128,-2.4043,0.175,9.55730,9.55730
2507.00,9.55667,25.196100,0.000400,25.057078,-2.4043,0.175,9.55820,9.55820
2508.00,9.55740,25.196266,0.000398,25.057188,-2.4043,0.175,9.56064,9.56064
2509.00,9.55781,25.196177,0.000393,25.056981,-2.4042,0.175,9.56165,9.56165
2510.00,9.55842,25.196279,0.000392,25.057013,-2.4041,0.176,9.56205,9.56205
2511.00,9.55881,25.196386,0.000396,25.057100,-2.4041,0.176,9.56209,9.56209
2512.00,9.55913,25.196378,0.000396,25.057043,-2.4042,0.176,9.56149,9.56149
2513.00,9.55950,25.196399,0.000397,25.057002,-2.4042,0.176,9.56052,9.56052
2514.00,9.55956,25.196332,0.000397,25.056976,-2.4041,0.176,9.55998,9.55998
2515.00,9.55967,25.196275,0.000396,25.056909,-2.4040,0.176,9.56001,9.56001
2516.00,9.55993,25.196324,0.000395,25.056902,-2.4037,0.176,9.56019,9.56019
2517.00,9.56003,25.196388,0.000396,25.056909,-2.4033,0.176,9.56069,9.56069
2518.00,9.55990,25.196539,0.000401,25.057079,-2.4030,0.176,9.56024,9.56024
2519.00,9.55984,25.196759,0.000403,25.057213,-2.4029,0.176,9.55998,9.55998
2520.00,9.55980,25.196806,0.000402,25.057200,-2.4030,0.176,9.56008,9.56008
2521.00,9.55993,25.196830,0.000399,25.057156,-2.4030,0.176,9.56035,9.56035
2522.00,9.56005,25.196877,0.000400,25.057176,-2.4030,0.176,9.56053,9.56053
2523.00,9.56060,25.196853,0.000399,25.057111,-2.4030,0.176,9.56225,9.56225
2524.00,9.56093,25.196870,0.000400,25.057123,-2.4030,0.176,9.56224,9.56224
2525.00,9.56104,25.196934,0.000402,25.057187,-2.4029,0.176,9.56221,9.56221
2526.00,9.56107,25.196937,0.000401,25.057176,-2.4028,0.176,9.56165,9.56165
2527.00,9.56103,25.197039,0.000401,25.057286,-2.4027,0.177,9.56145,9.56145
2528.00,9.56099,25.197014,0.000400,25.057247,-2.4026,0.177,9.56045,9.56045
2529.00,9.56078,25.197112,0.000400,25.057256,-2.4025,0.177,9.56048,9.56048
2530.00,9.56063,25.197152,0.000401,25.057214,-2.4024,0.177,9.56008,9.56008
2531.00,9.56060,25.197121,0.000400,25.057117,-2.4025,0.177,9.56055,9.56055
2532.00,9.56085,25.197151,0.000399,25.057025,-2.4024,0.177,9.56113,9.56113
2533.00,9.56092,25.197160,0.000400,25.056979,-2.4025,0.177,9.56073,9.56073
2534.00,9.56092,25.197118,0.000400,25.056948,-2.4025,0.177,9.56063,9.56063
2535.00,9.56089,25.197103,0.000397,25.056896,-2.4024,0.177,9.56039,9.56039
2536.00,9.56073,25.197110,0.000396,25.056911,-2.4022,0.177,9.56006,9.56006
2537.00,9.56068,25.197122,0.000396,25.056912,-2.4021,0.177,9.55988,9.55988
2538.00,9.56083,25.197191,0.000394,25.056867,-2.4021,0.178,9.56042,9.56042
2539.00,9.56111,25.197252,0.000392,25.056811,-2.4019,0.178,9.56167,9.56167
2540.00,9.56120,25.197335,0.000395,25.056824,-2.4016,0.178,9.56185,9.56185
2541.00,9.56109,25.197462,0.000399,25.056864,-2.4015,0.178,9.56202,9.56202
2542.00,9.56105,25.197438,0.000398,25.056854,-2.4015,0.178,9.56149,9.56149
2543.00,9.56074,25.197444,0.000397,25.056923,-2.4013,0.178,9.56034,9.56034
2544.00,9.56056,25.197358,0.000399,25.056876,-2.4013,0.178,9.55936,9.55936
2545.00,9.56047,25.197373,0.000399,25.056915,-2.4013,0.178,9.55927,9.55927
2546.00,9.56048,25.197372,0.000398,25.056952,-2.4013,0.178,9.55988,9.55988
2547.00,9.56077,25.197506,0.000402,25.057028,-2.4012,0.178,9.56141,9.56141
2548.00,9.56084,25.197628,0.000405,25.057077,-2.4012,0.178,9.56359,9.56359
2549.00,9.56140,25.197845,0.000401,25.057193,-2.4012,0.178,9.56461,9.56461
2550.00,9.56158,25.197833,0.000398,25.057126,-2.4013,0.178,9.56488,9.56488
2551.00,9.56158,25.197729,0.000399,25.056996,-2.4013,0.178,9.56427,9.56427
2552.00,9.56149,25.197731,0.000400,25.056942,-2.4012,0.179,9.56296,9.56296
2553.00,9.56163,25.197687,0.000398,25.056803,-2.4012,0.179,9.56200,9.56200
2554.00,9.56193,25.197788,0.000403,25.056896,-2.4010,0.179,9.56182,9.56182
2555.00,9.56202,25.197919,0.000405,25.056972,-2.4006,0.179,9.56168,9.56168
2556.00,9.56212,25.198037,0.000403,25.057023,-2.4004,0.179,9.56109,9.56109
2557.00,9.56197,25.198032,0.000402,25.057045,-2.4003,0.179,9.56047,9.56047
2558.00,9.56193,25.198056,0.000403,25.057109,-2.4002,0.179,9.56003,9.56003
2559.00,9.56150,25.197998,0.000400,25.057072,-2.4002,0.179,9.55923,9.55923
2560.00,9.56138,25.198040,0.000397,25.057075,-2.4002,0.179,9.55945,9.55945
2561.00,9.56147,25.198190,0.000396,25.057175,-2.4002,0.179,9.56080,9.56080
2562.00,9.56160,25.198290,0.000396,25.057199,-2.4001,0.180,9.56235,9.56235
2563.00,9.56203,25.198451,0.000401,25.057280,-2.4001,0.179,9.56338,9.56338
2564.00,9.56230,25.198452,0.000402,25.057182,-2.4000,0.179,9.56386,9.56386
2565.00,9.56252,25.198407,0.000404,25.057138,-2.4000,0.179,9.56417,9.56417
2566.00,9.56240,25.198402,0.000406,25.057095,-2.4000,0.179,9.56402,9.56402
2567.00,9.56233,25.198342,0.000402,25.056991,-2.4000,0.179,9.56393,9.56393
2568.00,9.56235,25.198258,0.000397,25.056869,-2.3999,0.180,9.56372,9.56372
2569.00,9.56229,25.198285,0.000397,25.056866,-2.3998,0.180,9.56421,9.56421
2570.00,9.56229,25.198263,0.000397,25.056790,-2.3997,0.180,9.56417,9.56417
2571.00,9.56245,25.198259,0.000398,25.056800,-2.3997,0.180,9.56470,9.56470
2572.00,9.56267,25.198327,0.000400,25.056852,-2.3997,0.180,9.56558,9.56558
2573.00,9.56322,25.198400,0.000402,25.056936,-2.3997,0.180,9.56630,9.56630
2574.00,9.56337,25.198400,0.000401,25.056943,-2.3996,0.180,9.56566,9.56566
2575.00,9.56350,25.198547,0.000402,25.057112,-2.3995,0.180,9.56557,9.56557
2576.00,9.56358,25.198702,0.000403,25.057129,-2.3995,0.180,9.56382,9.56382
2577.00,9.56410,25.198761,0.000401,25.057142,-2.3994,0.180,9.56127,9.56127
2578.00,9.56379,25.198818,0.000399,25.057133,-2.3994,0.181,9.56004,9.56004
2579.00,9.56368,25.198786,0.000398,25.057098,-2.3994,0.181,9.56016,9.56016
2580.00,9.56357,25.198769,0.000395,25.057063,-2.3993,0.181,9.56059,9.56059
2581.00,9.56345,25.198674,0.000392,25.056993,-2.3991,0.181,9.56216,9.56216
2582.00,9.56351,25.198701,0.000395,25.056974,-2.3989,0.181,9.56352,9.56352
2583.00,9.56347,25.198691,0.000391,25.056898,-2.3987,0.181,9.56407,9.56407
2584.00,9.56359,25.198799,0.000388,25.056898,-2.3987,0.181,9.56454,9.56454
2585.00,9.56354,25.198815,0.000389,25.056804,-2.3986,0.181,9.56469,9.56469
2586.00,9.56368,25.198721,0.000388,25.056681,-2.3985,0.181,9.56483,9.56483
2587.00,9.56377,25.198708,0.000387,25.056676,-2.3985,0.181,9.56412,9.56412
2588.00,9.56367,25.198749,0.000394,25.056786,-2.3984,0.181,9.56358,9.56358
2589.00,9.56346,25.198867,0.000398,25.056876,-2.3983,0.181,9.56398,9.56398
2590.00,9.56384,25.198888,0.000401,25.056882,-2.3982,0.181,9.56514,9.56514
2591.00,9.56408,25.199061,0.000403,25.057005,-2.3980,0.181,9.56560,9.56560
2592.00,9.56404,25.199124,0.000405,25.057042,-2.3976,0.181,9.56627,9.56627
2593.00,9.56348,25.199173,0.000404,25.057049,-2.3975,0.181,9.56510,9.56510
2594.00,9.56306,25.199053,0.000399,25.056884,-2.3973,0.181,9.56253,9.56253
2595.00,9.56294,25.199106,0.000397,25.056916,-2.3971,0.182,9.56063,9.56063
2596.00,9.56351,25.199068,0.000395,25.056842,-2.3971,0.182,9.55878,9.55878
2597.00,9.56369,25.199050,0.000395,25.056817,-2.3972,0.182,9.55756,9.55756
2598.00,9.56350,25.198963,0.000394,25.056692,-2.3971,0.182,9.55838,9.55838
2599.00,9.56324,25.198965,0.000394,25.056690,-2.3969,0.182,9.56129,9.56129
2600.00,9.56303,25.198901,0.000394,25.056585,-2.3969,0.182,9.56270,9.56270
2601.00,9.56260,25.199064,0.000397,25.056775,-2.3970,0.182,9.56501,9.56501
2602.00,9.56269,25.199309,0.000400,25.056960,-2.3969,0.182,9.56676,9.56676
2603.00,9.56191,25.199373,0.000402,25.056978,-2.3968,0.182,9.56783,9.56783
2604.00,9.56245,25.199467,0.000404,25.057027,-2.3966,0.182,9.56633,9.56633
2605.00,9.56345,25.199697,0.000406,25.057207,-2.3964,0.182,9.56255,9.56255
2606.00,9.56338,25.199783,0.000405,25.057215,-2.3963,0.182,9.55735,9.55735
2607.00,9.56239,25.199681,0.000402,25.056968,-2.3962,0.182,9.55253,9.55253
2608.00,9.56273,25.199806,0.000396,25.056988,-2.3962,0.183,9.54709,9.54709
2609.00,9.56420,25.199986,0.000394,25.057022,-2.3962,0.183,9.54259,9.54259
2610.00,9.56630,25.200003,0.000392,25.056909,-2.3961,0.183,9.53909,9.53909
2611.00,9.56795,25.199956,0.000389,25.056790,-2.3960,0.183,9.53679,9.53679
2612.00,9.56558,25.200072,0.000385,25.056884,-2.3958,0.184,9.53554,9.53554
@18,2.0001,4.0, 2610.03 
2613.00,9.56397,25.200117,0.000386,25.056846,-2.3958,0.184,9.53479,9.53479
2614.00,9.55903,25.200129,0.000387,25.056864,-2.3957,0.184,9.53504,9.53504
2615.00,9.54979,25.200161,0.000386,25.056904,-2.3958,0.184,9.53714,9.53714
2616.00,9.54527,25.200228,0.000390,25.056940,-2.3957,0.184,9.53935,9.53935
2617.00,9.54233,25.200147,0.000391,25.056865,-2.3956,0.184,9.54170,9.54170
2618.00,9.53964,25.200186,0.000391,25.056916,-2.3952,0.184,9.54467,9.54467
2619.00,9.53860,25.200163,0.000391,25.056886,-2.3950,0.184,9.54694,9.54694
2620.00,9.53885,25.200140,0.000388,25.056871,-2.3949,0.184,9.54894,9.54894
2621.00,9.53987,25.200165,0.000383,25.056846,-2.3948,0.184,9.55010,9.55010
2622.00,9.54125,25.200257,0.000381,25.056865,-2.3947,0.184,9.55046,9.55046
2623.00,9.54235,25.200217,0.000376,25.056830,-2.3947,0.185,9.55009,9.55009
2624.00,9.54259,25.200273,0.000373,25.056837,-2.3945,0.185,9.54932,9.54932
2625.00,9.54271,25.200399,0.000378,25.056883,-2.3941,0.185,9.54903,9.54903
2626.00,9.54326,25.200433,0.000381,25.056866,-2.3938,0.185,9.54965,9.54965
2627.00,9.54402,25.200518,0.000385,25.056896,-2.3937,0.185,9.55168,9.55168
2628.00,9.54530,25.200641,0.000391,25.056914,-2.3936,0.185,9.55439,9.55439
2629.00,9.54644,25.200667,0.000391,25.056932,-2.3937,0.185,9.55722,9.55722
2630.00,9.54772,25.200562,0.000385,25.056783,-2.3937,0.185,9.55826,9.55826
2631.00,9.54897,25.200620,0.000386,25.056851,-2.3938,0.185,9.55916,9.55916
2632.00,9.55016,25.200530,0.000383,25.056769,-2.3938,0.185,9.55847,9.55847
2633.00,9.55157,25.200518,0.000381,25.056739,-2.3937,0.185,9.55758,9.55758
2634.00,9.55268,25.200552,0.000383,25.056654,-2.3937,0.185,9.55737,9.55737
2635.00,9.55355,25.200815,0.000387,25.056856,-2.3935,0.185,9.55855,9.55855
2636.00,9.55403,25.200849,0.000384,25.056800,-2.3932,0.186,9.55973,9.55973
2637.00,9.55454,25.200979,0.000384,25.056881,-2.3930,0.186,9.56089,9.56089
2638.00,9.55517,25.201079,0.000385,25.056908,-2.3927,0.186,9.56207,9.56207
2639.00,9.55612,25.201089,0.000385,25.056913,-2.3926,0.186,9.56250,9.56250
2640.00,9.55686,25.200948,0.000385,25.056756,-2.3925,0.186,9.56233,9.56233
2641.00,9.55735,25.200952,0.000388,25.056688,-2.3925,0.186,9.56172,9.56172
2642.00,9.55789,25.200882,0.000388,25.056597,-2.3924,0.186,9.56200,9.56200
2643.00,9.55867,25.200868,0.000387,25.056521,-2.3924,0.186,9.56201,9.56201
2644.00,9.55971,25.200921,0.000386,25.056555,-2.3922,0.186,9.56237,9.56237
2645.00,9.56025,25.200998,0.000383,25.056609,-2.3922,0.187,9.56322,9.56322
2646.00,9.56096,25.201079,0.000380,25.056759,-2.3922,0.187,9.56453,9.56453
2647.00,9.56138,25.201221,0.000383,25.056843,-2.3923,0.187,9.56449,9.56449
2648.00,9.56151,25.201234,0.000386,25.056893,-2.3922,0.187,9.56471,9.56471
2649.00,9.56168,25.201308,0.000387,25.056919,-2.3921,0.187,9.56488,9.56488
2650.00,9.56202,25.201366,0.000387,25.056963,-2.3918,0.187,9.56512,9.56512
2651.00,9.56266,25.201401,0.000392,25.056915,-2.3917,0.187,9.56619,9.56619
2652.00,9.56346,25.201465,0.000393,25.056930,-2.3915,0.187,9.56800,9.56800
2653.00,9.56419,25.201480,0.000391,25.056998,-2.3915,0.187,9.56933,9.56933
2654.00,9.56484,25.201428,0.000390,25.056969,-2.3914,0.187,9.57067,9.57067
2655.00,9.56527,25.201422,0.000394,25.056968,-2.3912,0.187,9.57142,9.57142
2656.00,9.56561,25.201487,0.000392,25.057042,-2.3910,0.187,9.57050,9.57050
2657.00,9.56584,25.201503,0.000390,25.057046,-2.3907,0.188,9.56934,9.56934
2658.00,9.56610,25.201574,0.000391,25.057013,-2.3904,0.188,9.56861,9.56861
2659.00,9.56651,25.201690,0.000391,25.057056,-2.3902,0.188,9.56783,9.56783
2660.00,9.56696,25.201765,0.000390,25.057036,-2.3902,0.188,9.56635,9.56635
2661.00,9.56682,25.201618,0.000390,25.056875,-2.3902,0.188,9.56520,9.56520
2662.00,9.56669,25.201525,0.000393,25.056817,-2.3902,0.188,9.56522,9.56522
2663.00,9.56693,25.201536,0.000396,25.056832,-2.3901,0.188,9.56574,9.56574
2664.00,9.56727,25.201478,0.000398,25.056795,-2.3899,0.188,9.56637,9.56637
2665.00,9.56760,25.201515,0.000399,25.056824,-2.3897,0.188,9.56817,9.56817
2666.00,9.56788,25.201599,0.000395,25.056829,-2.3894,0.188,9.56989,9.56989
2667.00,9.56815,25.201748,0.000398,25.056903,-2.3892,0.188,9.57100,9.57100
2668.00,9.56863,25.201795,0.000398,25.056870,-2.3891,0.188,9.57144,9.57144
2669.00,9.56898,25.201922,0.000401,25.056921,-2.3892,0.188,9.57137,9.57137
2670.00,9.56909,25.201873,0.000401,25.056855,-2.3892,0.188,9.57046,9.57046
2671.00,9.56884,25.201893,0.000402,25.056924,-2.3894,0.188,9.56969,9.56969
2672.00,9.56860,25.201904,0.000399,25.056956,-2.3893,0.188,9.56917,9.56917
2673.00,9.56835,25.201883,0.000396,25.056972,-2.3892,0.189,9.56833,9.56833
2674.00,9.56832,25.201893,0.000393,25.056974,-2.3889,0.189,9.56757,9.56757
2675.00,9.56819,25.202002,0.000393,25.057067,-2.3888,0.189,9.56759,9.56759
2676.00,9.56815,25.202134,0.000394,25.057087,-2.3886,0.189,9.56794,9.56794
2677.00,9.56824,25.202164,0.000390,25.057025,-2.3885,0.189,9.56767,9.56767
2678.00,9.56835,25.202207,0.000389,25.056943,-2.3884,0.189,9.56813,9.56813
2679.00,9.56846,25.202220,0.000388,25.056892,-2.3884,0.190,9.56902,9.56902
2680.00,9.56894,25.202239,0.000386,25.056831,-2.3882,0.190,9.57020,9.57020
2681.00,9.56936,25.202236,0.000391,25.056786,-2.3881,0.190,9.57071,9.57071
2682.00,9.56963,25.202233,0.000393,25.056729,-2.3881,0.190,9.57069,9.57069
2683.00,9.56958,25.202276,0.000395,25.056787,-2.3881,0.190,9.57014,9.57014
2684.00,9.56943,25.202270,0.000395,25.056790,-2.3881,0.190,9.56940,9.56940
2685.00,9.56924,25.202270,0.000398,25.056781,-2.3881,0.190,9.56841,9.56841
2686.00,9.56914,25.202276,0.000398,25.056802,-2.3880,0.190,9.56820,9.56820
2687.00,9.56907,25.202375,0.000398,25.056841,-2.3879,0.190,9.56852,9.56852
2688.00,9.56907,25.202395,0.000398,25.056785,-2.3877,0.190,9.56967,9.56967
2689.00,9.56901,25.202555,0.000400,25.056852,-2.3874,0.190,9.57024,9.57024
2690.00,9.56917,25.202619,0.000396,25.056828,-2.3872,0.190,9.56993,9.56993
2691.00,9.56916,25.202666,0.000391,25.056781,-2.3870,0.190,9.56919,9.56919
2692.00,9.56890,25.202689,0.000391,25.056787,-2.3868,0.190,9.56843,9.56843
2693.00,9.56888,25.202780,0.000392,25.056866,-2.3867,0.190,9.56672,9.56672
2694.00,9.56868,25.202788,0.000391,25.056841,-2.3866,0.190,9.56544,9.56544
2695.00,9.56855,25.202877,0.000396,25.056920,-2.3866,0.190,9.56551,9.56551
2696.00,9.56849,25.203012,0.000398,25.057005,-2.3865,0.190,9.56613,9.56613
2697.00,9.56863,25.203009,0.000396,25.056954,-2.3864,0.190,9.56698,9.56698
2698.00,9.56857,25.203100,0.000395,25.057040,-2.3863,0.191,9.56769,9.56769
2699.00,9.56840,25.203116,0.000395,25.057083,-2.3862,0.191,9.56899,9.56899
2700.00,9.56833,25.203065,0.000393,25.057004,-2.3860,0.191,9.56948,9.56948
2701.00,9.56833,25.203020,0.000392,25.056938,-2.3859,0.191,9.56970,9.56970
2702.00,9.56832,25.203079,0.000393,25.056943,-2.3858,0.191,9.56994,9.56994
2703.00,9.56856,25.202955,0.000392,25.056751,-2.3856,0.191,9.57072,9.57072
2704.00,9.56876,25.202924,0.000395,25.056638,-2.3855,0.191,9.57081,9.57081
2705.00,9.56887,25.203027,0.000395,25.056661,-2.3853,0.191,9.56987,9.56987
2706.00,9.56876,25.203074,0.000395,25.056637,-2.3852,0.191,9.56905,9.56905
2707.00,9.56845,25.203096,0.000394,25.056643,-2.3851,0.191,9.56775,9.56775
2708.00,9.56808,25.203311,0.000395,25.056765,-2.3851,0.191,9.56685,9.56685
2709.00,9.56804,25.203452,0.000395,25.056849,-2.3850,0.191,9.56719,9.56719
2710.00,9.56819,25.203447,0.000398,25.056840,-2.3848,0.191,9.56827,9.56827
2711.00,9.56836,25.203495,0.000402,25.056845,-2.3846,0.191,9.56881,9.56881
2712.00,9.56845,25.203606,0.000405,25.056889,-2.3844,0.191,9.56939,9.56939
2713.00,9.56873,25.203608,0.000405,25.056859,-2.3841,0.191,9.56992,9.56992
2714.00,9.56902,25.203651,0.000408,25.056859,-2.3839,0.191,9.56975,9.56975
2715.00,9.56926,25.203734,0.000405,25.056875,-2.3837,0.191,9.56961,9.56961
2716.00,9.56923,25.203729,0.000401,25.056919,-2.3835,0.192,9.56960,9.56960
2717.00,9.56934,25.203657,0.000401,25.056891,-2.3833,0.192,9.57022,9.57022
2718.00,9.56935,25.203664,0.000398,25.056867,-2.3832,0.192,9.56965,9.56965
2719.00,9.56924,25.203615,0.000393,25.056797,-2.3832,0.192,9.56812,9.56812
2720.00,9.56915,25.203614,0.000395,25.056812,-2.3831,0.192,9.56802,9.56802
2721.00,9.56876,25.203702,0.000397,25.056864,-2.3830,0.192,9.56870,9.56870
2722.00,9.56883,25.203796,0.000396,25.056875,-2.3829,0.192,9.56866,9.56866
2723.00,9.56885,25.203781,0.000398,25.056890,-2.3826,0.192,9.56845,9.56845
2724.00,9.56858,25.203849,0.000402,25.056864,-2.3824,0.192,9.56916,9.56916
2725.00,9.56853,25.203925,0.000400,25.056854,-2.3822,0.192,9.56812,9.56812
2726.00,9.56844,25.203964,0.000397,25.056795,-2.3820,0.192,9.56660,9.56660
2727.00,9.56840,25.203963,0.000396,25.056718,-2.3820,0.192,9.56557,9.56557
2728.00,9.56847,25.204037,0.000398,25.056669,-2.3820,0.193,9.56628,9.56628
2729.00,9.56816,25.204092,0.000396,25.056705,-2.3820,0.193,9.56794,9.56794
2730.00,9.56810,25.204104,0.000399,25.056717,-2.3821,0.193,9.56937,9.56937
2731.00,9.56819,25.204074,0.000401,25.056657,-2.3821,0.193,9.57002,9.57002
2732.00,9.56870,25.204141,0.000401,25.056700,-2.3821,0.193,9.57051,9.57051
2733.00,9.56863,25.204185,0.000400,25.056717,-2.3820,0.193,9.57007,9.57007
2734.00,9.56844,25.204111,0.000395,25.056658,-2.3818,0.193,9.56824,9.56824
2735.00,9.56831,25.204185,0.000390,25.056632,-2.3815,0.193,9.56825,9.56825
2736.00,9.56862,25.204347,0.000394,25.056747,-2.3813,0.193,9.56895,9.56895
2737.00,9.56841,25.204351,0.000395,25.056752,-2.3812,0.193,9.57025,9.57025
2738.00,9.56839,25.204437,0.000397,25.056814,-2.3811,0.193,9.57144,9.57144
2739.00,9.56851,25.204746,0.000403,25.057094,-2.3811,0.193,9.57226,9.57226
2740.00,9.56901,25.204769,0.000405,25.057116,-2.3810,0.193,9.57123,9.57123
2741.00,9.56908,25.204803,0.000402,25.057107,-2.3809,0.193,9.57034,9.57034
2742.00,9.56890,25.204920,0.000404,25.057134,-2.3806,0.194,9.56931,9.56931
2743.00,9.56902,25.204866,0.000403,25.057082,-2.3804,0.193,9.56858,9.56858
2744.00,9.56912,25.204733,0.000398,25.056934,-2.3801,0.194,9.56838,9.56838
2745.00,9.56943,25.204706,0.000397,25.056915,-2.3799,0.194,9.56971,9.56971
2746.00,9.56985,25.204596,0.000393,25.056831,-2.3797,0.194,9.57029,9.57029
2747.00,9.57013,25.204504,0.000392,25.056759,-2.3796,0.194,9.57080,9.57080
2748.00,9.56989,25.204619,0.000393,25.056875,-2.3794,0.194,9.57021,9.57021
2749.00,9.56984,25.204612,0.000391,25.056859,-2.3793,0.194,9.56898,9.56898
2750.00,9.56942,25.204659,0.000389,25.056840,-2.3793,0.195,9.56754,9.56754
2751.00,9.56931,25.204730,0.000390,25.056843,-2.3793,0.195,9.56756,9.56756
2752.00,9.56933,25.204773,0.000383,25.056842,-2.3793,0.195,9.56734,9.56734
2753.00,9.56957,25.204850,0.000384,25.056784,-2.3792,0.195,9.56836,9.56836
2754.00,9.56967,25.204839,0.000386,25.056674,-2.3791,0.195,9.56929,9.56929
2755.00,9.56931,25.204921,0.000389,25.056736,-2.3788,0.195,9.56836,9.56836
2756.00,9.56886,25.205066,0.000391,25.056876,-2.3785,0.195,9.56634,9.56634
2757.00,9.56909,25.205226,0.000394,25.056986,-2.3783,0.195,9.56339,9.56339
2758.00,9.56914,25.205212,0.000388,25.056996,-2.3781,0.195,9.55852,9.55852
2759.00,9.56867,25.205401,0.000386,25.057163,-2.3780,0.196,9.55358,9.55358
2760.00,9.56787,25.205382,0.000383,25.057082,-2.3778,0.196,9.54928,9.54928
2761.00,9.56875,25.205318,0.000381,25.056954,-2.3776,0.196,9.54610,9.54610
2762.00,9.57101,25.205280,0.000379,25.056882,-2.3775,0.196,9.54427,9.54427
@19,2.0001,4.0, 2760.103 
2763.00,9.57164,25.205318,0.000381,25.056887,-2.3776,0.196,9.54571,9.54571
2764.00,9.56723,25.205286,0.000380,25.056805,-2.3776,0.197,9.54845,9.54845
2765.00,9.56313,25.205377,0.000381,25.056880,-2.3775,0.197,9.55290,9.55290
2766.00,9.55825,25.205507,0.000383,25.056964,-2.3773,0.197,9.55590,9.55590
2767.00,9.55380,25.205596,0.000387,25.057013,-2.3771,0.197,9.55827,9.55827
2768.00,9.55052,25.205655,0.000390,25.057049,-2.3768,0.197,9.55907,9.55907
2769.00,9.55031,25.205609,0.000389,25.056992,-2.3765,0.197,9.56056,9.56056
2770.00,9.55188,25.205618,0.000390,25.056948,-2.3764,0.197,9.56126,9.56126
2771.00,9.55139,25.205593,0.000387,25.056911,-2.3764,0.197,9.56192,9.56192
2772.00,9.55051,25.205615,0.000384,25.056915,-2.3764,0.197,9.56299,9.56299
2773.00,9.55171,25.205670,0.000379,25.056902,-2.3763,0.197,9.56474,9.56474
2774.00,9.55358,25.205781,0.000381,25.057029,-2.3761,0.198,9.56527,9.56527
2775.00,9.55510,25.205798,0.000381,25.057067,-2.3761,0.198,9.56628,9.56628
2776.00,9.55651,25.205742,0.000380,25.056980,-2.3758,0.198,9.56837,9.56837
2777.00,9.55799,25.205760,0.000379,25.056968,-2.3755,0.198,9.56877,9.56877
2778.00,9.55941,25.205680,0.000379,25.056868,-2.3753,0.198,9.56890,9.56890
2779.00,9.56120,25.205729,0.000380,25.056797,-2.3751,0.198,9.56862,9.56862
2780.00,9.56280,25.205786,0.000382,25.056755,-2.3749,0.198,9.56840,9.56840
2781.00,9.56338,25.205838,0.000383,25.056756,-2.3748,0.198,9.56882,9.56882
2782.00,9.56464,25.205893,0.000387,25.056778,-2.3747,0.198,9.57058,9.57058
2783.00,9.56568,25.206047,0.000390,25.056896,-2.3748,0.198,9.57175,9.57175
2784.00,9.56653,25.206076,0.000395,25.056997,-2.3750,0.198,9.57309,9.57309
2785.00,9.56718,25.206156,0.000396,25.057088,-2.3751,0.199,9.57392,9.57392
2786.00,9.56787,25.206210,0.000397,25.057109,-2.3751,0.199,9.57406,9.57406
2787.00,9.56888,25.206224,0.000398,25.057039,-2.3749,0.199,9.57352,9.57352
2788.00,9.56959,25.206159,0.000397,25.056979,-2.3745,0.199,9.57318,9.57318
2789.00,9.57003,25.206234,0.000395,25.056907,-2.3741,0.199,9.57309,9.57309
2790.00,9.57065,25.206228,0.000395,25.056845,-2.3737,0.199,9.57235,9.57235
2791.00,9.57129,25.206221,0.000399,25.056863,-2.3733,0.199,9.57131,9.57131
2792.00,9.57156,25.206225,0.000401,25.056923,-2.3731,0.199,9.57123,9.57123
2793.00,9.57141,25.206269,0.000401,25.056905,-2.3731,0.199,9.57204,9.57204
2794.00,9.57160,25.206226,0.000399,25.056869,-2.3729,0.199,9.57191,9.57191
2795.00,9.57179,25.206112,0.000393,25.056813,-2.3727,0.199,9.57249,9.57249
2796.00,9.57172,25.206170,0.000393,25.056799,-2.3724,0.199,9.57272,9.57272
2797.00,9.57192,25.206279,0.000394,25.056874,-2.3722,0.199,9.57330,9.57330
2798.00,9.57242,25.206355,0.000393,25.056955,-2.3719,0.200,9.57357,9.57357
2799.00,9.57286,25.206336,0.000391,25.056905,-2.3719,0.200,9.57449,9.57449
2800.00,9.57334,25.206461,0.000392,25.056956,-2.3719,0.200,9.57513,9.57513
2801.00,9.57331,25.206622,0.000393,25.057091,-2.3719,0.200,9.57578,9.57578
2802.00,9.57346,25.206552,0.000387,25.056954,-2.3718,0.200,9.57671,9.57671
2803.00,9.57374,25.206575,0.000388,25.056848,-2.3718,0.200,9.57630,9.57630
2804.00,9.57379,25.206745,0.000391,25.056937,-2.3717,0.200,9.57555,9.57555
2805.00,9.57377,25.206868,0.000394,25.056948,-2.3716,0.200,9.57455,9.57455
2806.00,9.57354,25.206782,0.000387,25.056749,-2.3716,0.200,9.57385,9.57385
2807.00,9.57351,25.206888,0.000387,25.056790,-2.3714,0.200,9.57369,9.57369
2808.00,9.57391,25.206971,0.000387,25.056801,-2.3712,0.201,9.57506,9.57506
2809.00,9.57456,25.206989,0.000384,25.056766,-2.3709,0.201,9.57749,9.57749
2810.00,9.57512,25.206948,0.000381,25.056656,-2.3706,0.201,9.57990,9.57990
2811.00,9.57587,25.207016,0.000383,25.056682,-2.3705,0.201,9.58239,9.58239
2812.00,9.57646,25.206994,0.000385,25.056624,-2.3705,0.201,9.58310,9.58310
2813.00,9.57678,25.206986,0.000385,25.056638,-2.3704,0.201,9.58230,9.58230
2814.00,9.57737,25.207064,0.000389,25.056656,-2.3701,0.201,9.58053,9.58053
2815.00,9.57775,25.207122,0.000390,25.056717,-2.3699,0.201,9.57891,9.57891
2816.00,9.57796,25.207177,0.000392,25.056745,-2.3696,0.201,9.57692,9.57692
2817.00,9.57837,25.207363,0.000396,25.056864,-2.3694,0.201,9.57682,9.57682
2818.00,9.57828,25.207398,0.000397,25.056890,-2.3692,0.201,9.57732,9.57732
2819.00,9.57779,25.207442,0.000397,25.056958,-2.3692,0.201,9.57896,9.57896
2820.00,9.57797,25.207560,0.000401,25.057025,-2.3690,0.201,9.57956,9.57956
2821.00,9.57837,25.207560,0.000400,25.057015,-2.3689,0.201,9.57981,9.57981
2822.00,9.57831,25.207535,0.000401,25.056992,-2.3687,0.201,9.57795,9.57795
2823.00,9.57862,25.207514,0.000398,25.056907,-2.3685,0.202,9.57581,9.57581
2824.00,9.57855,25.207518,0.000398,25.056837,-2.3684,0.202,9.57355,9.57355
2825.00,9.57897,25.207495,0.000397,25.056767,-2.3683,0.202,9.57293,9.57293
2826.00,9.57837,25.207566,0.000402,25.056765,-2.3682,0.202,9.57270,9.57270
2827.00,9.57773,25.207644,0.000401,25.056751,-2.3683,0.202,9.57288,9.57288
2828.00,9.57707,25.207737,0.000404,25.056790,-2.3682,0.202,9.57371,9.57371
2829.00,9.57653,25.207710,0.000399,25.056729,-2.3680,0.202,9.57426,9.57426
2830.00,9.57588,25.207783,0.000399,25.056812,-2.3678,0.202,9.57541,9.57541
2831.00,9.57560,25.207806,0.000396,25.056770,-2.3674,0.202,9.57600,9.57600
2832.00,9.57567,25.207783,0.000395,25.056687,-2.3671,0.203,9.57594,9.57594
2833.00,9.57581,25.207736,0.000393,25.056607,-2.3670,0.203,9.57580,9.57580
2834.00,9.57562,25.207902,0.000396,25.056721,-2.3668,0.203,9.57592,9.57592
2835.00,9.57569,25.207859,0.000393,25.056688,-2.3665,0.203,9.57503,9.57503
2836.00,9.57579,25.208024,0.000395,25.056891,-2.3663,0.203,9.57473,9.57473
2837.00,9.57556,25.208019,0.000395,25.056911,-2.3660,0.203,9.57553,9.57553
2838.00,9.57518,25.208159,0.000399,25.057005,-2.3659,0.203,9.57698,9.57698
2839.00,9.57521,25.208156,0.000399,25.056941,-2.3657,0.203,9.57718,9.57718
2840.00,9.57504,25.208227,0.000399,25.056880,-2.3657,0.203,9.57827,9.57827
2841.00,9.57541,25.208218,0.000399,25.056754,-2.3657,0.203,9.57967,9.57967
2842.00,9.57593,25.208377,0.000401,25.056844,-2.3657,0.203,9.58015,9.58015
2843.00,9.57648,25.208431,0.000400,25.056881,-2.3656,0.203,9.57966,9.57966
2844.00,9.57673,25.208366,0.000398,25.056872,-2.3657,0.203,9.58013,9.58013
2845.00,9.57696,25.208416,0.000396,25.056887,-2.3657,0.204,9.57953,9.57953
2846.00,9.57708,25.208453,0.000396,25.056945,-2.3655,0.204,9.57827,9.57827
2847.00,9.57723,25.208377,0.000394,25.056805,-2.3653,0.204,9.57748,9.57748
2848.00,9.57719,25.208340,0.000390,25.056759,-2.3650,0.204,9.57606,9.57606
2849.00,9.57704,25.208401,0.000393,25.056784,-2.3647,0.204,9.57455,9.57455
2850.00,9.57682,25.208370,0.000395,25.056745,-2.3645,0.204,9.57404,9.57404
2851.00,9.57694,25.208379,0.000393,25.056744,-2.3644,0.204,9.57412,9.57412
2852.00,9.57691,25.208387,0.000389,25.056757,-2.3643,0.204,9.57435,9.57435
2853.00,9.57697,25.208477,0.000394,25.056761,-2.3643,0.204,9.57568,9.57568
2854.00,9.57723,25.208502,0.000394,25.056707,-2.3642,0.204,9.57734,9.57734
2855.00,9.57731,25.208677,0.000394,25.056863,-2.3641,0.204,9.57758,9.57758
2856.00,9.57742,25.208754,0.000393,25.056913,-2.3640,0.204,9.57788,9.57788
2857.00,9.57752,25.208756,0.000395,25.056909,-2.3637,0.204,9.57798,9.57798
2858.00,9.57738,25.208731,0.000394,25.056905,-2.3633,0.205,9.57779,9.57779
2859.00,9.57730,25.208724,0.000391,25.056893,-2.3629,0.205,9.57690,9.57690
2860.00,9.57708,25.208628,0.000390,25.056780,-2.3626,0.205,9.57665,9.57665
2861.00,9.57678,25.208515,0.000391,25.056642,-2.3623,0.205,9.57611,9.57611
2862.00,9.57658,25.208486,0.000393,25.056662,-2.3620,0.205,9.57646,9.57646
2863.00,9.57659,25.208591,0.000395,25.056725,-2.3619,0.205,9.57679,9.57679
2864.00,9.57661,25.208685,0.000399,25.056779,-2.3618,0.205,9.57777,9.57777
2865.00,9.57667,25.208757,0.000399,25.056831,-2.3617,0.205,9.57817,9.57817
2866.00,9.57648,25.208797,0.000400,25.056840,-2.3617,0.205,9.57728,9.57728
2867.00,9.57623,25.208938,0.000400,25.056877,-2.3616,0.205,9.57602,9.57602
2868.00,9.57624,25.208907,0.000396,25.056786,-2.3615,0.205,9.57515,9.57515
2869.00,9.57648,25.208852,0.000391,25.056675,-2.3612,0.205,9.57471,9.57471
2870.00,9.57682,25.208871,0.000390,25.056601,-2.3610,0.205,9.57520,9.57520
2871.00,9.57689,25.208978,0.000390,25.056626,-2.3610,0.205,9.57640,9.57640
2872.00,9.57695,25.209010,0.000388,25.056654,-2.3609,0.206,9.57765,9.57765
2873.00,9.57680,25.209006,0.000388,25.056623,-2.3607,0.206,9.57851,9.57851
2874.00,9.57680,25.209093,0.000388,25.056701,-2.3605,0.206,9.57791,9.57791
2875.00,9.57676,25.209128,0.000392,25.056763,-2.3603,0.206,9.57765,9.57765
2876.00,9.57683,25.209170,0.000393,25.056771,-2.3601,0.206,9.57871,9.57871
2877.00,9.57695,25.209203,0.000393,25.056762,-2.3599,0.206,9.57915,9.57915
2878.00,9.57703,25.209310,0.000393,25.056845,-2.3597,0.206,9.57883,9.57883
2879.00,9.57748,25.209270,0.000391,25.056751,-2.3595,0.206,9.57887,9.57887
2880.00,9.57741,25.209322,0.000388,25.056764,-2.3592,0.206,9.57794,9.57794
2881.00,9.57720,25.209426,0.000387,25.056883,-2.3589,0.206,9.57633,9.57633
2882.00,9.57717,25.209374,0.000384,25.056741,-2.3586,0.207,9.57554,9.57554
2883.00,9.57694,25.209361,0.000385,25.056680,-2.3584,0.207,9.57471,9.57471
2884.00,9.57661,25.209542,0.000389,25.056796,-2.3582,0.207,9.57420,9.57420
2885.00,9.57651,25.209621,0.000392,25.056734,-2.3582,0.207,9.57495,9.57495
2886.00,9.57694,25.209578,0.000392,25.056606,-2.3580,0.206,9.57519,9.57519
2887.00,9.57695,25.209738,0.000394,25.056786,-2.3578,0.207,9.57484,9.57484
2888.00,9.57700,25.209805,0.000393,25.056826,-2.3576,0.207,9.57469,9.57469
2889.00,9.57661,25.209753,0.000394,25.056760,-2.3574,0.207,9.57471,9.57471
2890.00,9.57632,25.209852,0.000394,25.056898,-2.3571,0.207,9.57441,9.57441
2891.00,9.57630,25.209928,0.000395,25.056981,-2.3569,0.207,9.57497,9.57497
2892.00,9.57617,25.209968,0.000398,25.056983,-2.3567,0.207,9.57443,9.57443
2893.00,9.57578,25.210011,0.000402,25.057033,-2.3566,0.207,9.57402,9.57402
2894.00,9.57537,25.210014,0.000402,25.057034,-2.3566,0.207,9.57325,9.57325
2895.00,9.57509,25.209985,0.000400,25.056924,-2.3567,0.207,9.57270,9.57270
2896.00,9.57448,25.209910,0.000397,25.056854,-2.3568,0.208,9.57132,9.57132
2897.00,9.57411,25.209951,0.000395,25.056886,-2.3568,0.208,9.57063,9.57063
2898.00,9.57371,25.209972,0.000393,25.056840,-2.3567,0.208,9.57137,9.57137
2899.00,9.57354,25.210193,0.000398,25.056993,-2.3564,0.208,9.57319,9.57319
2900.00,9.57332,25.210167,0.000399,25.056952,-2.3562,0.208,9.57410,9.57410
2901.00,9.57353,25.210302,0.000404,25.056956,-2.3558,0.207,9.57613,9.57613
2902.00,9.57377,25.210316,0.000404,25.056926,-2.3555,0.208,9.57798,9.57798
2903.00,9.57372,25.210306,0.000402,25.056918,-2.3554,0.208,9.57840,9.57840
2904.00,9.57434,25.210206,0.000398,25.056808,-2.3552,0.208,9.57798,9.57798
2905.00,9.57457,25.210260,0.000397,25.056877,-2.3551,0.208,9.57799,9.57799
2906.00,9.57464,25.210231,0.000391,25.056786,-2.3550,0.208,9.57816,9.57816
2907.00,9.57491,25.210278,0.000391,25.056795,-2.3549,0.208,9.57908,9.57908
2908.00,9.57528,25.210417,0.000393,25.056924,-2.3547,0.208,9.57952,9.57952
2909.00,9.57535,25.210488,0.000394,25.057004,-2.3546,0.208,9.57923,9.57923
2910.00,9.57577,25.210569,0.000394,25.057057,-2.3544,0.209,9.57833,9.57833
2911.00,9.57571,25.210652,0.000397,25.057192,-2.3542,0.209,9.57753,9.57753
2912.00,9.57594,25.210791,0.000400,25.057278,-2.3540,0.209,9.57667,9.57667
