# Supplementary material for: HSL1 and BAM1/2 impact epidermal cell development by sensing distinct signaling peptides
Source: Nat Commun. 2022 Feb 15;13:876. doi: 10.1038/s41467-022-28558-4 (PMC8847575; doi:10.1038/s41467-022-28558-4)
Supplement: Supplementary file 4 — Source Data [file 41467_2022_28558_MOESM4_ESM.zip › Source Data/Source Data/Figure S12/Exp1_HAE_IDL3_SERK1.itc]

$ITC
$ 19 
$NOT
$ 25 
$ 60 
$ 500 
$ 10 
$ 2 
$ADCGainCode:  0 
$False,True,True
$ 0.4 , 0.8 , 150 , 5 
$ 2 , 4 , 150 , 5 
$ 2 , 4 , 150 , 5 
$ 2 , 4 , 150 , 5 
$ 2 , 4 , 150 , 5 
$ 2 , 4 , 150 , 5 
$ 2 , 4 , 150 , 5 
$ 2 , 4 , 150 , 5 
$ 2 , 4 , 150 , 5 
$ 2 , 4 , 150 , 5 
$ 2 , 4 , 150 , 5 
$ 2 , 4 , 150 , 5 
$ 2 , 4 , 150 , 5 
$ 2 , 4 , 150 , 5 
$ 2 , 4 , 150 , 5 
$ 2 , 4 , 150 , 5 
$ 2 , 4 , 150 , 5 
$ 2 , 4 , 150 , 5 
$ 2 , 4 , 150 , 5 
# 0 
# 0.15 
# 0.02 
# 0.2035 
# 25 
# 4 
# 8.15 
# 1 
?HAE_20uM_IDL3_600uM_SERK1_150uM
% MICROCALITC_MAL1177627
% 0.2035 
% 4 
%-0.586102 , 29.61604 
%-0.348256 , 29.40329 
% 0.8333333 
% 167740 , 167730 
% 0.25 , 81 
%-0.015695 ,-0.033946 
%-20 , 8 
% 0 , 0 
% 0 
% 128000       127744 
% 43.1 
% 500 , 750 , 1000 , 750 
% 0.06978023945 ,-0.002252194966 ,-3.244915618586E-05 , 1.349203907274E-06 ,-9.058983361606E-09 
% MicroCalITC Ver: 1.29.32 Run time:10/4/2021 11:21:28 AM
@0
5.00,9.70430,25.234387,0.000399,25.190313,-1.6425,0.030,9.70329,9.70329
6.00,9.70408,25.234400,0.000401,25.190290,-1.6424,0.030,9.70483,9.70483
7.00,9.70450,25.234411,0.000403,25.190260,-1.6423,0.030,9.70659,9.70659
8.00,9.70469,25.234498,0.000406,25.190312,-1.6422,0.030,9.70777,9.70777
9.00,9.70484,25.234437,0.000401,25.190169,-1.6421,0.030,9.70872,9.70872
10.00,9.70488,25.234564,0.000399,25.190176,-1.6419,0.030,9.70822,9.70822
11.00,9.70482,25.234634,0.000397,25.190206,-1.6417,0.030,9.70649,9.70649
12.00,9.70482,25.234681,0.000394,25.190229,-1.6416,0.031,9.70508,9.70508
13.00,9.70497,25.234756,0.000389,25.190213,-1.6417,0.031,9.70446,9.70446
14.00,9.70474,25.234865,0.000390,25.190266,-1.6417,0.031,9.70383,9.70383
15.00,9.70478,25.234845,0.000393,25.190215,-1.6415,0.031,9.70307,9.70307
16.00,9.70469,25.234886,0.000397,25.190145,-1.6414,0.031,9.70353,9.70353
17.00,9.70452,25.234920,0.000400,25.190097,-1.6412,0.031,9.70440,9.70440
18.00,9.70477,25.234943,0.000402,25.190063,-1.6408,0.031,9.70456,9.70456
19.00,9.70485,25.234940,0.000400,25.190026,-1.6405,0.031,9.70468,9.70468
20.00,9.70488,25.234931,0.000396,25.189974,-1.6404,0.031,9.70510,9.70510
21.00,9.70480,25.235057,0.000397,25.190087,-1.6402,0.031,9.70387,9.70387
22.00,9.70460,25.235086,0.000395,25.190129,-1.6400,0.031,9.70248,9.70248
23.00,9.70470,25.235051,0.000394,25.190183,-1.6397,0.032,9.70235,9.70235
24.00,9.70492,25.235108,0.000398,25.190255,-1.6396,0.032,9.70289,9.70289
25.00,9.70499,25.235216,0.000398,25.190337,-1.6392,0.032,9.70326,9.70326
26.00,9.70479,25.235157,0.000396,25.190255,-1.6389,0.032,9.70468,9.70468
27.00,9.70462,25.235281,0.000397,25.190272,-1.6388,0.032,9.70681,9.70681
28.00,9.70479,25.235442,0.000399,25.190329,-1.6389,0.032,9.70786,9.70786
29.00,9.70485,25.235473,0.000398,25.190311,-1.6390,0.032,9.70796,9.70796
30.00,9.70478,25.235477,0.000401,25.190347,-1.6391,0.032,9.70748,9.70748
31.00,9.70469,25.235439,0.000399,25.190322,-1.6391,0.032,9.70667,9.70667
32.00,9.70472,25.235407,0.000400,25.190277,-1.6390,0.032,9.70483,9.70483
33.00,9.70448,25.235353,0.000399,25.190166,-1.6387,0.032,9.70251,9.70251
34.00,9.70430,25.235362,0.000395,25.190108,-1.6385,0.033,9.70209,9.70209
35.00,9.70447,25.235387,0.000396,25.190006,-1.6383,0.033,9.70230,9.70230
36.00,9.70452,25.235461,0.000401,25.190013,-1.6382,0.033,9.70326,9.70326
37.00,9.70441,25.235457,0.000398,25.189956,-1.6380,0.033,9.70417,9.70417
38.00,9.70440,25.235518,0.000398,25.189997,-1.6379,0.033,9.70669,9.70669
39.00,9.70482,25.235663,0.000400,25.190068,-1.6377,0.033,9.70773,9.70773
40.00,9.70534,25.235776,0.000401,25.190199,-1.6375,0.033,9.70809,9.70809
41.00,9.70562,25.235788,0.000398,25.190143,-1.6373,0.033,9.70732,9.70732
42.00,9.70562,25.235848,0.000400,25.190188,-1.6371,0.033,9.70740,9.70740
43.00,9.70594,25.235883,0.000400,25.190118,-1.6368,0.033,9.70695,9.70695
44.00,9.70600,25.235854,0.000398,25.190054,-1.6366,0.033,9.70598,9.70598
45.00,9.70604,25.235770,0.000397,25.189903,-1.6365,0.033,9.70676,9.70676
46.00,9.70624,25.235833,0.000396,25.189928,-1.6362,0.034,9.70784,9.70784
47.00,9.70617,25.235848,0.000395,25.189929,-1.6359,0.034,9.70779,9.70779
48.00,9.70586,25.235870,0.000397,25.190039,-1.6357,0.034,9.70669,9.70669
49.00,9.70569,25.235924,0.000399,25.190114,-1.6355,0.034,9.70603,9.70603
50.00,9.70575,25.235993,0.000394,25.190216,-1.6353,0.034,9.70510,9.70510
51.00,9.70576,25.236025,0.000393,25.190193,-1.6354,0.034,9.70503,9.70503
52.00,9.70621,25.236072,0.000393,25.190209,-1.6356,0.035,9.70611,9.70611
53.00,9.70658,25.236121,0.000391,25.190191,-1.6357,0.035,9.70664,9.70664
54.00,9.70657,25.236150,0.000390,25.190158,-1.6357,0.035,9.70560,9.70560
55.00,9.70603,25.236255,0.000396,25.190173,-1.6355,0.035,9.69933,9.69933
56.00,9.70614,25.236328,0.000397,25.190239,-1.6351,0.035,9.68693,9.68693
57.00,9.70587,25.236372,0.000398,25.190265,-1.6346,0.035,9.67116,9.67116
58.00,9.70537,25.236337,0.000400,25.190251,-1.6343,0.035,9.65570,9.65570
59.00,9.70389,25.236351,0.000400,25.190241,-1.6341,0.035,9.64271,9.64271
60.00,9.70459,25.236296,0.000398,25.190146,-1.6339,0.035,9.63635,9.63635
@1,0.4000,0.8, 60.0559999999969 
61.00,9.70813,25.236326,0.000402,25.190151,-1.6337,0.035,9.63783,9.63783
62.00,9.70962,25.236381,0.000405,25.190169,-1.6336,0.035,9.64259,9.64259
63.00,9.70587,25.236554,0.000404,25.190177,-1.6335,0.035,9.64962,9.64962
64.00,9.69635,25.236594,0.000407,25.190180,-1.6333,0.036,9.65872,9.65872
65.00,9.67345,25.236716,0.000410,25.190287,-1.6332,0.036,9.66667,9.66667
66.00,9.64616,25.236807,0.000408,25.190387,-1.6331,0.036,9.67292,9.67292
67.00,9.63416,25.236817,0.000408,25.190401,-1.6330,0.036,9.67968,9.67968
68.00,9.63040,25.236804,0.000409,25.190446,-1.6327,0.036,9.68532,9.68532
69.00,9.63255,25.236779,0.000405,25.190408,-1.6326,0.036,9.68772,9.68772
70.00,9.64174,25.236764,0.000404,25.190330,-1.6324,0.036,9.69000,9.69000
71.00,9.65312,25.236703,0.000404,25.190130,-1.6322,0.036,9.69230,9.69230
72.00,9.65793,25.236825,0.000405,25.190077,-1.6320,0.036,9.69357,9.69357
73.00,9.66393,25.236872,0.000402,25.189996,-1.6318,0.036,9.69507,9.69507
74.00,9.67689,25.236964,0.000400,25.190020,-1.6316,0.036,9.69768,9.69768
75.00,9.68170,25.237004,0.000398,25.190044,-1.6314,0.036,9.69915,9.69915
76.00,9.68558,25.237039,0.000396,25.190173,-1.6314,0.037,9.69979,9.69979
77.00,9.68729,25.236889,0.000392,25.190121,-1.6314,0.037,9.70041,9.70041
78.00,9.68940,25.236901,0.000396,25.190199,-1.6313,0.037,9.70053,9.70053
79.00,9.69145,25.236924,0.000399,25.190225,-1.6311,0.037,9.70041,9.70041
80.00,9.69289,25.236930,0.000399,25.190189,-1.6309,0.037,9.70133,9.70133
81.00,9.69393,25.237004,0.000405,25.190190,-1.6308,0.037,9.70293,9.70293
82.00,9.69497,25.237086,0.000406,25.190181,-1.6307,0.037,9.70393,9.70393
83.00,9.69621,25.237174,0.000407,25.190160,-1.6306,0.037,9.70497,9.70497
84.00,9.69727,25.237314,0.000408,25.190186,-1.6304,0.037,9.70615,9.70615
85.00,9.69865,25.237420,0.000407,25.190202,-1.6302,0.037,9.70667,9.70667
86.00,9.69973,25.237418,0.000400,25.190140,-1.6299,0.037,9.70604,9.70604
87.00,9.70067,25.237549,0.000400,25.190263,-1.6295,0.037,9.70630,9.70630
88.00,9.70136,25.237614,0.000397,25.190338,-1.6293,0.038,9.70653,9.70653
89.00,9.70230,25.237561,0.000395,25.190263,-1.6292,0.038,9.70660,9.70660
90.00,9.70323,25.237617,0.000400,25.190307,-1.6291,0.038,9.70680,9.70680
91.00,9.70378,25.237742,0.000408,25.190330,-1.6290,0.038,9.70756,9.70756
92.00,9.70434,25.237765,0.000408,25.190247,-1.6289,0.038,9.70799,9.70799
93.00,9.70495,25.237744,0.000407,25.190093,-1.6286,0.038,9.70861,9.70861
94.00,9.70526,25.237862,0.000409,25.190144,-1.6283,0.038,9.70834,9.70834
95.00,9.70559,25.237834,0.000407,25.190063,-1.6282,0.038,9.70853,9.70853
96.00,9.70604,25.237853,0.000402,25.190036,-1.6281,0.038,9.70859,9.70859
97.00,9.70649,25.237843,0.000401,25.190010,-1.6281,0.038,9.70851,9.70851
98.00,9.70693,25.237956,0.000405,25.190096,-1.6280,0.038,9.70878,9.70878
99.00,9.70745,25.238016,0.000405,25.190130,-1.6279,0.039,9.70945,9.70945
100.00,9.70779,25.238143,0.000407,25.190222,-1.6276,0.039,9.70935,9.70935
101.00,9.70778,25.238239,0.000410,25.190284,-1.6272,0.039,9.70896,9.70896
102.00,9.70784,25.238299,0.000413,25.190309,-1.6269,0.038,9.70899,9.70899
103.00,9.70814,25.238247,0.000407,25.190337,-1.6266,0.039,9.70923,9.70923
104.00,9.70842,25.238231,0.000407,25.190325,-1.6263,0.039,9.70967,9.70967
105.00,9.70856,25.238186,0.000408,25.190323,-1.6261,0.039,9.70985,9.70985
106.00,9.70883,25.238079,0.000403,25.190199,-1.6261,0.039,9.71097,9.71097
107.00,9.70910,25.238158,0.000399,25.190217,-1.6260,0.039,9.71107,9.71107
108.00,9.70913,25.238238,0.000401,25.190209,-1.6258,0.039,9.70993,9.70993
109.00,9.70918,25.238285,0.000401,25.190225,-1.6258,0.039,9.70930,9.70930
110.00,9.70917,25.238327,0.000397,25.190201,-1.6255,0.040,9.70903,9.70903
111.00,9.70929,25.238496,0.000400,25.190376,-1.6252,0.040,9.70914,9.70914
112.00,9.70953,25.238585,0.000402,25.190445,-1.6250,0.040,9.70978,9.70978
113.00,9.70976,25.238569,0.000403,25.190411,-1.6249,0.040,9.71197,9.71197
114.00,9.71017,25.238614,0.000404,25.190397,-1.6248,0.040,9.71289,9.71289
115.00,9.71045,25.238655,0.000407,25.190382,-1.6246,0.040,9.71390,9.71390
116.00,9.71054,25.238644,0.000408,25.190344,-1.6245,0.040,9.71317,9.71317
117.00,9.71044,25.238675,0.000407,25.190349,-1.6244,0.040,9.71164,9.71164
118.00,9.71027,25.238734,0.000406,25.190341,-1.6242,0.040,9.70960,9.70960
119.00,9.71009,25.238692,0.000402,25.190344,-1.6240,0.040,9.70830,9.70830
120.00,9.71009,25.238739,0.000400,25.190409,-1.6239,0.040,9.70791,9.70791
121.00,9.71037,25.238757,0.000398,25.190390,-1.6237,0.040,9.70826,9.70826
122.00,9.71039,25.238747,0.000399,25.190372,-1.6235,0.041,9.70820,9.70820
123.00,9.71002,25.238713,0.000400,25.190292,-1.6235,0.041,9.70798,9.70798
124.00,9.70988,25.238769,0.000400,25.190304,-1.6234,0.041,9.70835,9.70835
125.00,9.70971,25.238823,0.000403,25.190282,-1.6233,0.041,9.70782,9.70782
126.00,9.70954,25.238828,0.000406,25.190254,-1.6232,0.041,9.70767,9.70767
127.00,9.70956,25.238819,0.000406,25.190205,-1.6230,0.041,9.70900,9.70900
128.00,9.70987,25.238954,0.000408,25.190296,-1.6227,0.041,9.71060,9.71060
129.00,9.71004,25.238986,0.000409,25.190237,-1.6223,0.041,9.71076,9.71076
130.00,9.71007,25.238969,0.000407,25.190214,-1.6220,0.041,9.71049,9.71049
131.00,9.70989,25.238991,0.000405,25.190204,-1.6217,0.041,9.70973,9.70973
132.00,9.70950,25.239027,0.000407,25.190237,-1.6215,0.041,9.70849,9.70849
133.00,9.70915,25.239009,0.000406,25.190251,-1.6213,0.041,9.70727,9.70727
134.00,9.70869,25.239007,0.000404,25.190254,-1.6212,0.042,9.70673,9.70673
135.00,9.70834,25.239043,0.000403,25.190261,-1.6211,0.042,9.70641,9.70641
136.00,9.70824,25.239075,0.000402,25.190274,-1.6211,0.042,9.70776,9.70776
137.00,9.70864,25.239148,0.000401,25.190318,-1.6210,0.042,9.70994,9.70994
138.00,9.70911,25.239235,0.000403,25.190377,-1.6210,0.042,9.71173,9.71173
139.00,9.70930,25.239284,0.000403,25.190369,-1.6209,0.042,9.71297,9.71297
140.00,9.70964,25.239308,0.000403,25.190320,-1.6208,0.042,9.71493,9.71493
141.00,9.71003,25.239379,0.000407,25.190309,-1.6205,0.042,9.71551,9.71551
142.00,9.71039,25.239286,0.000404,25.190146,-1.6204,0.042,9.71492,9.71492
143.00,9.71070,25.239256,0.000402,25.190086,-1.6202,0.042,9.71355,9.71355
144.00,9.71096,25.239308,0.000402,25.190167,-1.6201,0.043,9.71236,9.71236
145.00,9.71112,25.239355,0.000402,25.190182,-1.6202,0.043,9.71129,9.71129
146.00,9.71089,25.239402,0.000401,25.190190,-1.6202,0.043,9.71029,9.71029
147.00,9.71062,25.239537,0.000399,25.190243,-1.6201,0.043,9.70960,9.70960
148.00,9.71059,25.239630,0.000396,25.190194,-1.6201,0.043,9.70958,9.70958
149.00,9.71061,25.239737,0.000396,25.190171,-1.6199,0.043,9.71073,9.71073
150.00,9.71072,25.239804,0.000400,25.190152,-1.6195,0.043,9.71072,9.71072
151.00,9.71107,25.239880,0.000400,25.190181,-1.6192,0.044,9.71087,9.71087
152.00,9.71158,25.239981,0.000405,25.190234,-1.6191,0.043,9.71089,9.71089
153.00,9.71164,25.239957,0.000407,25.190175,-1.6188,0.043,9.71148,9.71148
154.00,9.71175,25.239968,0.000409,25.190124,-1.6185,0.043,9.71156,9.71156
155.00,9.71204,25.240032,0.000407,25.190178,-1.6182,0.044,9.71178,9.71178
156.00,9.71215,25.239950,0.000407,25.190025,-1.6181,0.044,9.71164,9.71164
157.00,9.71195,25.240008,0.000405,25.190067,-1.6178,0.044,9.71180,9.71180
158.00,9.71162,25.240094,0.000408,25.190150,-1.6176,0.044,9.71107,9.71107
159.00,9.71133,25.240171,0.000409,25.190232,-1.6174,0.044,9.71041,9.71041
160.00,9.71115,25.240178,0.000406,25.190214,-1.6172,0.044,9.71036,9.71036
161.00,9.71102,25.240365,0.000406,25.190385,-1.6170,0.044,9.71104,9.71104
162.00,9.71090,25.240315,0.000404,25.190272,-1.6168,0.044,9.71133,9.71133
163.00,9.71099,25.240293,0.000402,25.190212,-1.6165,0.044,9.71209,9.71209
164.00,9.71105,25.240253,0.000404,25.190168,-1.6163,0.044,9.71143,9.71143
165.00,9.71093,25.240229,0.000405,25.190129,-1.6162,0.044,9.71056,9.71056
166.00,9.71079,25.240190,0.000402,25.190098,-1.6161,0.045,9.70936,9.70936
167.00,9.71064,25.240268,0.000404,25.190172,-1.6160,0.045,9.70842,9.70842
168.00,9.71063,25.240369,0.000404,25.190249,-1.6160,0.045,9.70778,9.70778
169.00,9.71054,25.240433,0.000401,25.190264,-1.6159,0.045,9.70857,9.70857
170.00,9.71047,25.240635,0.000404,25.190410,-1.6159,0.045,9.70895,9.70895
171.00,9.71036,25.240668,0.000406,25.190360,-1.6159,0.045,9.70935,9.70935
172.00,9.71035,25.240761,0.000404,25.190379,-1.6158,0.045,9.71008,9.71008
173.00,9.71031,25.240767,0.000405,25.190352,-1.6156,0.045,9.71063,9.71063
174.00,9.71040,25.240851,0.000407,25.190342,-1.6154,0.045,9.71136,9.71136
175.00,9.71050,25.240842,0.000404,25.190337,-1.6151,0.045,9.71227,9.71227
176.00,9.71061,25.240949,0.000402,25.190423,-1.6147,0.046,9.71303,9.71303
177.00,9.71079,25.240989,0.000405,25.190497,-1.6144,0.046,9.71352,9.71352
178.00,9.71093,25.241021,0.000405,25.190454,-1.6142,0.046,9.71358,9.71358
179.00,9.71118,25.240991,0.000403,25.190412,-1.6141,0.046,9.71397,9.71397
180.00,9.71149,25.240990,0.000405,25.190320,-1.6140,0.046,9.71449,9.71449
181.00,9.71156,25.240978,0.000410,25.190242,-1.6139,0.046,9.71429,9.71429
182.00,9.71150,25.240974,0.000408,25.190149,-1.6138,0.046,9.71398,9.71398
183.00,9.71152,25.241041,0.000409,25.190194,-1.6138,0.046,9.71447,9.71447
184.00,9.71188,25.241034,0.000411,25.190181,-1.6139,0.046,9.71459,9.71459
185.00,9.71225,25.241028,0.000409,25.190179,-1.6139,0.046,9.71383,9.71383
186.00,9.71251,25.240940,0.000403,25.190157,-1.6138,0.046,9.71388,9.71388
187.00,9.71270,25.240888,0.000400,25.190168,-1.6136,0.047,9.71321,9.71321
188.00,9.71267,25.240891,0.000399,25.190148,-1.6135,0.047,9.71227,9.71227
189.00,9.71285,25.241042,0.000401,25.190247,-1.6131,0.047,9.71178,9.71178
190.00,9.71293,25.241113,0.000402,25.190262,-1.6128,0.047,9.71146,9.71146
191.00,9.71306,25.241217,0.000404,25.190312,-1.6124,0.047,9.71138,9.71138
192.00,9.71329,25.241277,0.000404,25.190301,-1.6122,0.047,9.71289,9.71289
193.00,9.71341,25.241355,0.000403,25.190319,-1.6121,0.047,9.71318,9.71318
194.00,9.71330,25.241214,0.000396,25.190128,-1.6120,0.047,9.71266,9.71266
195.00,9.71323,25.241334,0.000400,25.190170,-1.6119,0.047,9.71350,9.71350
196.00,9.71331,25.241279,0.000401,25.190089,-1.6118,0.047,9.71363,9.71363
197.00,9.71328,25.241365,0.000401,25.190112,-1.6118,0.047,9.71296,9.71296
198.00,9.71318,25.241303,0.000400,25.190070,-1.6117,0.048,9.71265,9.71265
199.00,9.71309,25.241495,0.000404,25.190262,-1.6117,0.048,9.71315,9.71315
200.00,9.71313,25.241455,0.000402,25.190190,-1.6117,0.048,9.71403,9.71403
201.00,9.71330,25.241669,0.000406,25.190337,-1.6115,0.048,9.71518,9.71518
202.00,9.71332,25.241752,0.000411,25.190328,-1.6113,0.048,9.71638,9.71638
203.00,9.71310,25.241900,0.000411,25.190373,-1.6111,0.048,9.71555,9.71555
204.00,9.71332,25.241816,0.000407,25.190217,-1.6108,0.048,9.71099,9.71099
205.00,9.71368,25.241781,0.000407,25.190232,-1.6104,0.048,9.69752,9.69752
206.00,9.71399,25.241765,0.000405,25.190219,-1.6102,0.048,9.67121,9.67121
207.00,9.71394,25.241660,0.000402,25.190165,-1.6099,0.048,9.62973,9.62973
208.00,9.71437,25.241626,0.000403,25.190103,-1.6096,0.048,9.57419,9.57419
209.00,9.71492,25.241759,0.000403,25.190195,-1.6095,0.048,9.50839,9.50839
210.00,9.71800,25.241820,0.000404,25.190169,-1.6093,0.049,9.44153,9.44153
@2,2.0001,4.0, 210 
211.00,9.71890,25.241823,0.000399,25.190122,-1.6092,0.049,9.38360,9.38360
212.00,9.71844,25.241928,0.000403,25.190188,-1.6091,0.049,9.34124,9.34124
213.00,9.70657,25.241894,0.000400,25.190220,-1.6090,0.049,9.31970,9.31970
214.00,9.69110,25.241871,0.000399,25.190164,-1.6090,0.049,9.31733,9.31733
215.00,9.65157,25.241923,0.000398,25.190249,-1.6090,0.049,9.33042,9.33042
216.00,9.58747,25.241970,0.000403,25.190230,-1.6088,0.049,9.35405,9.35405
217.00,9.51138,25.242056,0.000402,25.190265,-1.6088,0.049,9.38402,9.38402
218.00,9.42884,25.242139,0.000402,25.190250,-1.6085,0.049,9.41674,9.41674
219.00,9.36256,25.242236,0.000406,25.190323,-1.6082,0.049,9.45099,9.45099
220.00,9.31787,25.242250,0.000404,25.190275,-1.6081,0.049,9.48493,9.48493
221.00,9.29810,25.242257,0.000401,25.190288,-1.6080,0.049,9.51603,9.51603
222.00,9.29994,25.242224,0.000399,25.190224,-1.6078,0.050,9.54407,9.54407
223.00,9.32093,25.242265,0.000400,25.190218,-1.6076,0.050,9.56851,9.56851
224.00,9.35074,25.242120,0.000398,25.190060,-1.6073,0.050,9.58733,9.58733
225.00,9.38292,25.242252,0.000400,25.190126,-1.6071,0.050,9.60190,9.60190
226.00,9.41602,25.242323,0.000403,25.190077,-1.6069,0.050,9.61450,9.61450
227.00,9.44953,25.242281,0.000403,25.189997,-1.6068,0.050,9.62537,9.62537
228.00,9.48460,25.242362,0.000406,25.190061,-1.6066,0.050,9.63524,9.63524
229.00,9.52183,25.242525,0.000408,25.190178,-1.6064,0.050,9.64425,9.64425
230.00,9.55245,25.242453,0.000408,25.190076,-1.6061,0.050,9.65172,9.65172
231.00,9.57156,25.242514,0.000405,25.190167,-1.6057,0.050,9.65824,9.65824
232.00,9.58969,25.242625,0.000406,25.190247,-1.6054,0.050,9.66369,9.66369
233.00,9.60672,25.242641,0.000403,25.190252,-1.6053,0.050,9.66780,9.66780
234.00,9.61603,25.242683,0.000403,25.190252,-1.6053,0.051,9.67198,9.67198
235.00,9.62548,25.242739,0.000403,25.190246,-1.6050,0.051,9.67564,9.67564
236.00,9.63445,25.242798,0.000403,25.190214,-1.6049,0.051,9.67872,9.67872
237.00,9.64418,25.242864,0.000405,25.190259,-1.6048,0.051,9.67992,9.67992
238.00,9.65510,25.242796,0.000403,25.190111,-1.6048,0.051,9.67898,9.67898
239.00,9.66028,25.242867,0.000402,25.190113,-1.6047,0.051,9.67663,9.67663
240.00,9.66385,25.242954,0.000403,25.190182,-1.6047,0.051,9.67322,9.67322
241.00,9.66808,25.242932,0.000403,25.190157,-1.6045,0.051,9.66942,9.66942
242.00,9.67120,25.242929,0.000398,25.190143,-1.6043,0.051,9.66694,9.66694
243.00,9.67203,25.243110,0.000400,25.190322,-1.6040,0.051,9.66585,9.66585
244.00,9.67133,25.243135,0.000399,25.190299,-1.6039,0.051,9.66510,9.66510
245.00,9.67052,25.243245,0.000397,25.190372,-1.6039,0.052,9.66666,9.66666
246.00,9.67087,25.243269,0.000395,25.190345,-1.6039,0.052,9.66955,9.66955
247.00,9.67211,25.243402,0.000397,25.190349,-1.6039,0.052,9.67408,9.67408
248.00,9.67252,25.243382,0.000398,25.190265,-1.6037,0.052,9.67825,9.67825
249.00,9.67189,25.243478,0.000402,25.190325,-1.6034,0.052,9.68376,9.68376
250.00,9.67054,25.243366,0.000401,25.190165,-1.6031,0.052,9.68875,9.68875
251.00,9.66981,25.243389,0.000403,25.190206,-1.6028,0.052,9.69110,9.69110
252.00,9.67047,25.243359,0.000401,25.190205,-1.6024,0.052,9.69110,9.69110
253.00,9.67090,25.243494,0.000402,25.190308,-1.6021,0.052,9.69308,9.69308
254.00,9.67166,25.243375,0.000400,25.190201,-1.6019,0.053,9.69359,9.69359
255.00,9.67433,25.243361,0.000401,25.190195,-1.6018,0.053,9.69362,9.69362
256.00,9.67832,25.243406,0.000401,25.190215,-1.6017,0.053,9.69545,9.69545
257.00,9.68281,25.243426,0.000402,25.190162,-1.6017,0.053,9.69802,9.69802
258.00,9.68442,25.243309,0.000397,25.189986,-1.6018,0.053,9.69880,9.69880
259.00,9.68656,25.243418,0.000397,25.190016,-1.6017,0.053,9.69955,9.69955
260.00,9.68831,25.243510,0.000399,25.190068,-1.6015,0.053,9.70117,9.70117
261.00,9.68994,25.243624,0.000399,25.190073,-1.6014,0.053,9.70177,9.70177
262.00,9.69185,25.243704,0.000396,25.190087,-1.6012,0.053,9.70241,9.70241
263.00,9.69408,25.243839,0.000399,25.190205,-1.6009,0.053,9.70316,9.70316
264.00,9.69528,25.243935,0.000402,25.190298,-1.6006,0.053,9.70400,9.70400
265.00,9.69650,25.243985,0.000399,25.190288,-1.6004,0.054,9.70280,9.70280
266.00,9.69747,25.244007,0.000401,25.190314,-1.6001,0.054,9.70240,9.70240
267.00,9.69810,25.244056,0.000407,25.190363,-1.6000,0.053,9.70216,9.70216
268.00,9.69893,25.244051,0.000405,25.190276,-1.5999,0.053,9.70224,9.70224
269.00,9.69962,25.244054,0.000401,25.190264,-1.5997,0.054,9.70204,9.70204
270.00,9.69987,25.244087,0.000400,25.190291,-1.5994,0.054,9.70208,9.70208
271.00,9.70005,25.244021,0.000396,25.190215,-1.5991,0.054,9.70156,9.70156
272.00,9.70054,25.244000,0.000393,25.190194,-1.5988,0.054,9.70036,9.70036
273.00,9.70071,25.244097,0.000397,25.190295,-1.5986,0.054,9.69841,9.69841
274.00,9.70067,25.244123,0.000399,25.190267,-1.5985,0.055,9.69723,9.69723
275.00,9.70089,25.244181,0.000402,25.190203,-1.5983,0.054,9.69857,9.69857
276.00,9.70128,25.244251,0.000404,25.190208,-1.5982,0.055,9.70127,9.70127
277.00,9.70202,25.244284,0.000405,25.190151,-1.5981,0.055,9.70474,9.70474
278.00,9.70249,25.244200,0.000404,25.190099,-1.5978,0.055,9.70864,9.70864
279.00,9.70268,25.244273,0.000404,25.190144,-1.5976,0.055,9.71122,9.71122
280.00,9.70338,25.244261,0.000404,25.190188,-1.5974,0.055,9.71275,9.71275
281.00,9.70356,25.244307,0.000406,25.190184,-1.5971,0.055,9.71328,9.71328
282.00,9.70354,25.244424,0.000406,25.190230,-1.5967,0.055,9.71333,9.71333
283.00,9.70408,25.244527,0.000408,25.190216,-1.5965,0.055,9.71375,9.71375
284.00,9.70410,25.244537,0.000407,25.190177,-1.5962,0.055,9.71521,9.71521
285.00,9.70485,25.244572,0.000407,25.190163,-1.5961,0.055,9.71575,9.71575
286.00,9.70649,25.244583,0.000406,25.190194,-1.5960,0.055,9.71795,9.71795
287.00,9.70785,25.244497,0.000407,25.190123,-1.5958,0.055,9.72153,9.72153
288.00,9.70920,25.244566,0.000408,25.190139,-1.5957,0.055,9.72568,9.72568
289.00,9.71114,25.244598,0.000410,25.190121,-1.5956,0.055,9.72940,9.72940
290.00,9.71351,25.244620,0.000410,25.190122,-1.5955,0.056,9.73061,9.73061
291.00,9.71593,25.244664,0.000406,25.190139,-1.5954,0.056,9.72817,9.72817
292.00,9.71780,25.244758,0.000405,25.190226,-1.5953,0.056,9.72325,9.72325
293.00,9.71874,25.244733,0.000402,25.190209,-1.5951,0.056,9.71623,9.71623
294.00,9.72024,25.244693,0.000398,25.190140,-1.5948,0.056,9.70955,9.70955
295.00,9.72243,25.244722,0.000397,25.190083,-1.5946,0.056,9.70574,9.70574
296.00,9.72540,25.244801,0.000396,25.190005,-1.5945,0.057,9.70354,9.70354
297.00,9.72973,25.244822,0.000394,25.189943,-1.5944,0.057,9.70194,9.70194
298.00,9.73488,25.244898,0.000396,25.189983,-1.5944,0.057,9.70168,9.70168
299.00,9.73553,25.244948,0.000396,25.190018,-1.5944,0.057,9.70203,9.70203
300.00,9.72256,25.245049,0.000395,25.190022,-1.5943,0.057,9.70271,9.70271
301.00,9.71229,25.245095,0.000398,25.189991,-1.5942,0.057,9.70422,9.70422
302.00,9.70749,25.245221,0.000400,25.190048,-1.5939,0.057,9.70650,9.70650
303.00,9.70529,25.245256,0.000401,25.189987,-1.5936,0.057,9.70845,9.70845
304.00,9.70398,25.245410,0.000404,25.190048,-1.5933,0.057,9.71023,9.71023
305.00,9.70354,25.245407,0.000407,25.190086,-1.5930,0.057,9.71242,9.71242
306.00,9.70423,25.245565,0.000413,25.190258,-1.5929,0.057,9.71438,9.71438
307.00,9.70526,25.245538,0.000413,25.190228,-1.5928,0.057,9.71517,9.71517
308.00,9.70656,25.245574,0.000410,25.190260,-1.5927,0.057,9.71555,9.71555
309.00,9.70785,25.245511,0.000409,25.190212,-1.5925,0.057,9.71512,9.71512
310.00,9.70839,25.245653,0.000416,25.190295,-1.5923,0.057,9.71436,9.71436
311.00,9.70894,25.245602,0.000412,25.190242,-1.5920,0.057,9.71447,9.71447
312.00,9.70945,25.245558,0.000408,25.190204,-1.5917,0.057,9.71544,9.71544
313.00,9.71013,25.245630,0.000409,25.190221,-1.5917,0.057,9.71615,9.71615
314.00,9.71090,25.245812,0.000410,25.190319,-1.5916,0.058,9.71705,9.71705
315.00,9.71140,25.245849,0.000405,25.190291,-1.5915,0.058,9.71678,9.71678
316.00,9.71178,25.245854,0.000400,25.190173,-1.5914,0.058,9.71482,9.71482
317.00,9.71260,25.246048,0.000403,25.190230,-1.5912,0.058,9.71091,9.71091
318.00,9.71355,25.246088,0.000404,25.190176,-1.5908,0.058,9.70519,9.70519
319.00,9.71470,25.246023,0.000400,25.190050,-1.5906,0.059,9.70298,9.70298
320.00,9.71523,25.246047,0.000400,25.189999,-1.5905,0.059,9.70476,9.70476
321.00,9.71506,25.245933,0.000402,25.189945,-1.5903,0.058,9.70840,9.70840
322.00,9.71483,25.245837,0.000397,25.189894,-1.5902,0.059,9.71458,9.71458
323.00,9.71558,25.245779,0.000395,25.189851,-1.5903,0.059,9.72297,9.72297
324.00,9.71486,25.245855,0.000396,25.189882,-1.5902,0.059,9.72688,9.72688
325.00,9.71242,25.245813,0.000392,25.189856,-1.5902,0.059,9.72661,9.72661
326.00,9.70913,25.246055,0.000395,25.190011,-1.5901,0.059,9.72486,9.72486
327.00,9.69995,25.246046,0.000399,25.189951,-1.5899,0.059,9.72226,9.72226
328.00,9.69302,25.246220,0.000400,25.190089,-1.5896,0.059,9.71883,9.71883
329.00,9.70493,25.246276,0.000402,25.190141,-1.5894,0.059,9.71729,9.71729
330.00,9.72143,25.246363,0.000404,25.190186,-1.5890,0.059,9.71751,9.71751
331.00,9.72726,25.246395,0.000403,25.190161,-1.5888,0.059,9.71785,9.71785
332.00,9.72881,25.246533,0.000402,25.190284,-1.5886,0.059,9.71883,9.71883
333.00,9.72627,25.246542,0.000403,25.190311,-1.5883,0.060,9.72008,9.72008
334.00,9.72392,25.246515,0.000402,25.190265,-1.5879,0.060,9.72069,9.72069
335.00,9.72225,25.246576,0.000402,25.190340,-1.5879,0.060,9.72147,9.72147
336.00,9.72198,25.246567,0.000399,25.190324,-1.5877,0.060,9.72236,9.72236
337.00,9.72181,25.246602,0.000400,25.190319,-1.5875,0.060,9.72188,9.72188
338.00,9.72192,25.246615,0.000401,25.190271,-1.5874,0.060,9.72192,9.72192
339.00,9.72194,25.246712,0.000402,25.190325,-1.5874,0.060,9.72285,9.72285
340.00,9.72190,25.246768,0.000407,25.190317,-1.5872,0.060,9.72166,9.72166
341.00,9.72153,25.246762,0.000410,25.190325,-1.5869,0.060,9.72052,9.72052
342.00,9.72127,25.246795,0.000411,25.190261,-1.5867,0.060,9.72138,9.72138
343.00,9.72089,25.246815,0.000411,25.190251,-1.5866,0.060,9.72183,9.72183
344.00,9.72056,25.246724,0.000409,25.190165,-1.5865,0.060,9.72102,9.72102
345.00,9.72056,25.246750,0.000409,25.190104,-1.5865,0.060,9.72137,9.72137
346.00,9.72062,25.246912,0.000408,25.190103,-1.5866,0.061,9.72128,9.72128
347.00,9.72055,25.247011,0.000409,25.190152,-1.5865,0.061,9.72051,9.72051
348.00,9.72085,25.247098,0.000406,25.190160,-1.5865,0.061,9.72048,9.72048
349.00,9.72115,25.247272,0.000411,25.190272,-1.5863,0.061,9.71998,9.71998
350.00,9.72098,25.247251,0.000408,25.190233,-1.5859,0.061,9.71940,9.71940
351.00,9.72105,25.247203,0.000403,25.190167,-1.5855,0.061,9.72061,9.72061
352.00,9.72102,25.247126,0.000397,25.190010,-1.5852,0.062,9.72167,9.72167
353.00,9.72104,25.247139,0.000396,25.189977,-1.5847,0.062,9.72085,9.72085
354.00,9.72067,25.247207,0.000390,25.189960,-1.5843,0.062,9.71803,9.71803
355.00,9.72060,25.247292,0.000392,25.190009,-1.5842,0.062,9.71007,9.71007
356.00,9.72061,25.247301,0.000395,25.190048,-1.5840,0.062,9.69035,9.69035
357.00,9.72018,25.247442,0.000404,25.190203,-1.5839,0.062,9.65835,9.65835
358.00,9.71994,25.247507,0.000408,25.190238,-1.5839,0.062,9.61418,9.61418
359.00,9.71999,25.247411,0.000409,25.190092,-1.5837,0.062,9.56004,9.56004
360.00,9.71964,25.247488,0.000408,25.190126,-1.5835,0.062,9.50123,9.50123
@3,2.0001,4.0, 360.044000000002 
361.00,9.72432,25.247622,0.000410,25.190157,-1.5832,0.062,9.44733,9.44733
362.00,9.72461,25.247639,0.000407,25.190135,-1.5831,0.062,9.40385,9.40385
363.00,9.71734,25.247722,0.000409,25.190205,-1.5830,0.062,9.37720,9.37720
364.00,9.70366,25.247838,0.000409,25.190292,-1.5828,0.062,9.36707,9.36707
365.00,9.67780,25.247807,0.000407,25.190168,-1.5826,0.063,9.37240,9.37240
366.00,9.62614,25.247865,0.000403,25.190171,-1.5824,0.063,9.38979,9.38979
367.00,9.56616,25.247887,0.000404,25.190214,-1.5821,0.063,9.41444,9.41444
368.00,9.49667,25.247881,0.000403,25.190095,-1.5817,0.063,9.44075,9.44075
369.00,9.43310,25.247985,0.000407,25.190131,-1.5815,0.063,9.46852,9.46852
370.00,9.38458,25.248064,0.000407,25.190183,-1.5813,0.063,9.49542,9.49542
371.00,9.35670,25.248029,0.000408,25.190185,-1.5812,0.063,9.51906,9.51906
372.00,9.34914,25.248023,0.000404,25.190105,-1.5811,0.063,9.53926,9.53926
373.00,9.36324,25.248064,0.000402,25.190154,-1.5811,0.064,9.55761,9.55761
374.00,9.38249,25.248100,0.000398,25.190171,-1.5810,0.064,9.57360,9.57360
375.00,9.41100,25.248160,0.000399,25.190241,-1.5808,0.064,9.58717,9.58717
376.00,9.44351,25.248199,0.000397,25.190265,-1.5805,0.064,9.59962,9.59962
377.00,9.47197,25.248237,0.000401,25.190267,-1.5804,0.064,9.61179,9.61179
378.00,9.49488,25.248328,0.000405,25.190272,-1.5803,0.064,9.62269,9.62269
379.00,9.52117,25.248332,0.000406,25.190270,-1.5802,0.064,9.63244,9.63244
380.00,9.54540,25.248403,0.000407,25.190299,-1.5800,0.064,9.64122,9.64122
381.00,9.56166,25.248354,0.000409,25.190245,-1.5799,0.064,9.64893,9.64893
382.00,9.57309,25.248343,0.000408,25.190272,-1.5797,0.064,9.65618,9.65618
383.00,9.58661,25.248298,0.000405,25.190275,-1.5795,0.064,9.66315,9.66315
384.00,9.60114,25.248186,0.000402,25.190221,-1.5793,0.064,9.66945,9.66945
385.00,9.61324,25.248059,0.000402,25.190125,-1.5791,0.064,9.67361,9.67361
386.00,9.62401,25.248097,0.000403,25.190134,-1.5788,0.064,9.67632,9.67632
387.00,9.63382,25.248189,0.000405,25.190160,-1.5785,0.065,9.67880,9.67880
388.00,9.64121,25.248091,0.000401,25.190032,-1.5783,0.065,9.68085,9.68085
389.00,9.64961,25.248161,0.000401,25.189990,-1.5783,0.065,9.68251,9.68251
390.00,9.65648,25.248185,0.000400,25.189979,-1.5783,0.065,9.68550,9.68550
391.00,9.66315,25.248206,0.000396,25.189939,-1.5783,0.065,9.68839,9.68839
392.00,9.66900,25.248109,0.000391,25.189799,-1.5782,0.065,9.68981,9.68981
393.00,9.67163,25.248329,0.000394,25.189974,-1.5781,0.066,9.69102,9.69102
394.00,9.67437,25.248291,0.000399,25.189925,-1.5779,0.066,9.69209,9.69209
395.00,9.67737,25.248540,0.000401,25.190128,-1.5777,0.066,9.69333,9.69333
396.00,9.68008,25.248631,0.000406,25.190168,-1.5775,0.066,9.69531,9.69531
397.00,9.68231,25.248883,0.000411,25.190370,-1.5772,0.066,9.69732,9.69732
398.00,9.68480,25.248904,0.000410,25.190369,-1.5767,0.066,9.69959,9.69959
399.00,9.68679,25.249053,0.000409,25.190466,-1.5764,0.066,9.70080,9.70080
400.00,9.68860,25.248985,0.000406,25.190312,-1.5759,0.066,9.70132,9.70132
401.00,9.69043,25.249178,0.000408,25.190417,-1.5756,0.066,9.70137,9.70137
402.00,9.69180,25.249142,0.000408,25.190318,-1.5754,0.066,9.70178,9.70178
403.00,9.69312,25.249211,0.000411,25.190327,-1.5754,0.066,9.70246,9.70246
404.00,9.69448,25.249175,0.000408,25.190222,-1.5754,0.066,9.70380,9.70380
405.00,9.69594,25.249142,0.000408,25.190168,-1.5753,0.066,9.70436,9.70436
406.00,9.69737,25.249054,0.000401,25.190030,-1.5752,0.066,9.70571,9.70571
407.00,9.69859,25.249184,0.000404,25.190087,-1.5751,0.066,9.70719,9.70719
408.00,9.69971,25.249118,0.000402,25.189972,-1.5748,0.067,9.70773,9.70773
409.00,9.70074,25.249333,0.000403,25.190155,-1.5747,0.067,9.70772,9.70772
410.00,9.70159,25.249412,0.000404,25.190124,-1.5746,0.067,9.70854,9.70854
411.00,9.70264,25.249484,0.000408,25.190142,-1.5747,0.067,9.70897,9.70897
412.00,9.70365,25.249442,0.000401,25.190091,-1.5747,0.067,9.70836,9.70836
413.00,9.70426,25.249548,0.000404,25.190151,-1.5746,0.067,9.70840,9.70840
414.00,9.70505,25.249483,0.000408,25.190079,-1.5744,0.067,9.70970,9.70970
415.00,9.70584,25.249492,0.000408,25.190122,-1.5742,0.067,9.71084,9.71084
416.00,9.70659,25.249501,0.000404,25.190114,-1.5739,0.067,9.71164,9.71164
417.00,9.70731,25.249506,0.000406,25.190051,-1.5735,0.067,9.71342,9.71342
418.00,9.70794,25.249448,0.000400,25.189955,-1.5731,0.067,9.71426,9.71426
419.00,9.70850,25.249482,0.000396,25.189922,-1.5730,0.068,9.71394,9.71394
420.00,9.70906,25.249544,0.000393,25.189930,-1.5728,0.068,9.71356,9.71356
421.00,9.70964,25.249508,0.000394,25.189940,-1.5726,0.068,9.71370,9.71370
422.00,9.71036,25.249435,0.000390,25.189919,-1.5724,0.068,9.71350,9.71350
423.00,9.71082,25.249481,0.000393,25.189989,-1.5725,0.068,9.71408,9.71408
424.00,9.71127,25.249472,0.000392,25.189992,-1.5723,0.069,9.71463,9.71463
425.00,9.71166,25.249451,0.000393,25.190008,-1.5724,0.069,9.71424,9.71424
426.00,9.71180,25.249471,0.000393,25.190015,-1.5724,0.069,9.71293,9.71293
427.00,9.71182,25.249583,0.000398,25.190116,-1.5724,0.069,9.71233,9.71233
428.00,9.71197,25.249654,0.000397,25.190121,-1.5723,0.069,9.71172,9.71172
429.00,9.71233,25.249713,0.000399,25.190142,-1.5722,0.069,9.71159,9.71159
430.00,9.71262,25.249804,0.000403,25.190116,-1.5720,0.069,9.71238,9.71238
431.00,9.71286,25.249943,0.000402,25.190102,-1.5718,0.069,9.71343,9.71343
432.00,9.71300,25.250101,0.000404,25.190126,-1.5714,0.069,9.71319,9.71319
433.00,9.71320,25.250155,0.000406,25.190078,-1.5710,0.069,9.71284,9.71284
434.00,9.71317,25.250243,0.000408,25.190126,-1.5707,0.069,9.71185,9.71185
435.00,9.71304,25.250275,0.000407,25.190145,-1.5705,0.069,9.71160,9.71160
436.00,9.71284,25.250367,0.000411,25.190261,-1.5702,0.069,9.71153,9.71153
437.00,9.71276,25.250243,0.000405,25.190172,-1.5700,0.069,9.71278,9.71278
438.00,9.71294,25.250313,0.000409,25.190265,-1.5699,0.069,9.71330,9.71330
439.00,9.71299,25.250403,0.000410,25.190308,-1.5697,0.069,9.71398,9.71398
440.00,9.71320,25.250417,0.000407,25.190254,-1.5696,0.069,9.71510,9.71510
441.00,9.71335,25.250350,0.000405,25.190089,-1.5696,0.069,9.71544,9.71544
442.00,9.71334,25.250483,0.000407,25.190100,-1.5695,0.070,9.71519,9.71519
443.00,9.71339,25.250485,0.000405,25.190040,-1.5695,0.070,9.71564,9.71564
444.00,9.71338,25.250359,0.000402,25.189873,-1.5694,0.070,9.71598,9.71598
445.00,9.71347,25.250386,0.000404,25.189952,-1.5691,0.070,9.71563,9.71563
446.00,9.71393,25.250406,0.000405,25.189967,-1.5689,0.070,9.71633,9.71633
447.00,9.71447,25.250520,0.000405,25.190075,-1.5687,0.070,9.71775,9.71775
448.00,9.71499,25.250574,0.000405,25.190063,-1.5685,0.070,9.71883,9.71883
449.00,9.71533,25.250656,0.000405,25.190066,-1.5685,0.070,9.72015,9.72015
450.00,9.71562,25.250734,0.000407,25.190045,-1.5684,0.070,9.72061,9.72061
451.00,9.71586,25.250775,0.000406,25.190098,-1.5681,0.070,9.72099,9.72099
452.00,9.71632,25.250788,0.000408,25.190050,-1.5679,0.070,9.72065,9.72065
453.00,9.71686,25.250828,0.000408,25.190114,-1.5677,0.071,9.72088,9.72088
454.00,9.71747,25.250812,0.000406,25.190157,-1.5676,0.071,9.72091,9.72091
455.00,9.71779,25.250917,0.000407,25.190234,-1.5674,0.071,9.72016,9.72016
456.00,9.71809,25.250912,0.000408,25.190183,-1.5672,0.071,9.71975,9.71975
457.00,9.71816,25.250852,0.000406,25.190153,-1.5671,0.071,9.71944,9.71944
458.00,9.71841,25.250814,0.000405,25.190101,-1.5670,0.071,9.71908,9.71908
459.00,9.71896,25.250938,0.000407,25.190130,-1.5668,0.071,9.71990,9.71990
460.00,9.71934,25.250931,0.000407,25.190118,-1.5667,0.071,9.72160,9.72160
461.00,9.71972,25.250970,0.000405,25.190218,-1.5666,0.071,9.72273,9.72273
462.00,9.72020,25.250991,0.000403,25.190227,-1.5665,0.071,9.72396,9.72396
463.00,9.72065,25.251030,0.000402,25.190178,-1.5664,0.072,9.72470,9.72470
464.00,9.72112,25.251044,0.000400,25.190124,-1.5662,0.072,9.72421,9.72421
465.00,9.72145,25.251020,0.000399,25.190024,-1.5661,0.072,9.72387,9.72387
466.00,9.72172,25.251011,0.000401,25.189905,-1.5660,0.072,9.72324,9.72324
467.00,9.72169,25.251073,0.000404,25.189922,-1.5660,0.072,9.72312,9.72312
468.00,9.72178,25.251153,0.000408,25.190035,-1.5660,0.072,9.72294,9.72294
469.00,9.72193,25.251178,0.000409,25.190101,-1.5660,0.072,9.72288,9.72288
470.00,9.72205,25.251273,0.000405,25.190167,-1.5658,0.072,9.72295,9.72295
471.00,9.72225,25.251371,0.000404,25.190235,-1.5658,0.072,9.72377,9.72377
472.00,9.72240,25.251482,0.000404,25.190300,-1.5657,0.073,9.72302,9.72302
473.00,9.72223,25.251522,0.000404,25.190247,-1.5653,0.073,9.72149,9.72149
474.00,9.72196,25.251489,0.000403,25.190175,-1.5649,0.073,9.72099,9.72099
475.00,9.72228,25.251477,0.000405,25.190109,-1.5645,0.073,9.72195,9.72195
476.00,9.72285,25.251467,0.000403,25.189994,-1.5640,0.073,9.72283,9.72283
477.00,9.72338,25.251455,0.000404,25.189911,-1.5636,0.073,9.72438,9.72438
478.00,9.72391,25.251476,0.000402,25.189877,-1.5634,0.073,9.72732,9.72732
479.00,9.72425,25.251607,0.000403,25.189911,-1.5633,0.073,9.72950,9.72950
480.00,9.72452,25.251596,0.000401,25.189869,-1.5632,0.073,9.72962,9.72962
481.00,9.72473,25.251695,0.000400,25.189990,-1.5632,0.073,9.72961,9.72961
482.00,9.72475,25.251708,0.000395,25.189988,-1.5631,0.073,9.72879,9.72879
483.00,9.72490,25.251658,0.000397,25.189932,-1.5631,0.073,9.72764,9.72764
484.00,9.72535,25.251653,0.000398,25.189953,-1.5630,0.073,9.72641,9.72641
485.00,9.72540,25.251695,0.000398,25.190007,-1.5630,0.074,9.72539,9.72539
486.00,9.72537,25.251666,0.000400,25.189992,-1.5629,0.073,9.72467,9.72467
487.00,9.72523,25.251766,0.000403,25.190107,-1.5628,0.073,9.72502,9.72502
488.00,9.72537,25.251832,0.000402,25.190152,-1.5627,0.074,9.72561,9.72561
489.00,9.72559,25.251742,0.000399,25.190073,-1.5625,0.074,9.72586,9.72586
490.00,9.72573,25.251674,0.000397,25.190033,-1.5623,0.074,9.72595,9.72595
491.00,9.72571,25.251786,0.000397,25.190020,-1.5621,0.074,9.72587,9.72587
492.00,9.72606,25.251763,0.000396,25.189936,-1.5619,0.074,9.72742,9.72742
493.00,9.72675,25.251766,0.000395,25.189932,-1.5618,0.075,9.72783,9.72783
494.00,9.72734,25.252027,0.000400,25.190106,-1.5617,0.075,9.72813,9.72813
495.00,9.72744,25.252171,0.000402,25.190143,-1.5615,0.075,9.72845,9.72845
496.00,9.72725,25.252176,0.000402,25.190134,-1.5613,0.075,9.72852,9.72852
497.00,9.72712,25.252174,0.000403,25.190105,-1.5610,0.075,9.72678,9.72678
498.00,9.72673,25.252275,0.000403,25.190129,-1.5606,0.075,9.72478,9.72478
499.00,9.72627,25.252117,0.000400,25.189876,-1.5604,0.075,9.72424,9.72424
500.00,9.72599,25.252140,0.000402,25.189837,-1.5603,0.075,9.72503,9.72503
501.00,9.72600,25.252226,0.000406,25.189867,-1.5603,0.075,9.72622,9.72622
502.00,9.72623,25.252304,0.000403,25.189869,-1.5602,0.075,9.72714,9.72714
503.00,9.72648,25.252275,0.000402,25.189830,-1.5601,0.075,9.72749,9.72749
504.00,9.72674,25.252438,0.000405,25.190023,-1.5600,0.075,9.72524,9.72524
505.00,9.72663,25.252490,0.000405,25.190038,-1.5598,0.075,9.71638,9.71638
506.00,9.72699,25.252541,0.000402,25.190084,-1.5596,0.075,9.69935,9.69935
507.00,9.72615,25.252691,0.000408,25.190176,-1.5595,0.075,9.67171,9.67171
508.00,9.72549,25.252858,0.000410,25.190291,-1.5594,0.076,9.63262,9.63262
509.00,9.72575,25.252891,0.000409,25.190251,-1.5593,0.076,9.58379,9.58379
510.00,9.72832,25.252951,0.000407,25.190259,-1.5593,0.076,9.53282,9.53282
@4,2.0001,4.0, 510.082999999999 
511.00,9.73063,25.252909,0.000407,25.190177,-1.5590,0.076,9.48440,9.48440
512.00,9.72827,25.252858,0.000402,25.190080,-1.5589,0.076,9.44628,9.44628
513.00,9.72277,25.252702,0.000400,25.189905,-1.5587,0.076,9.42250,9.42250
514.00,9.71402,25.252718,0.000403,25.189929,-1.5584,0.076,9.41276,9.41276
515.00,9.68448,25.252789,0.000405,25.189996,-1.5583,0.076,9.41416,9.41416
516.00,9.64546,25.252910,0.000403,25.190075,-1.5583,0.076,9.42404,9.42404
517.00,9.59135,25.252905,0.000403,25.190103,-1.5580,0.077,9.43804,9.43804
518.00,9.52737,25.253013,0.000404,25.190109,-1.5578,0.077,9.45451,9.45451
519.00,9.47012,25.253128,0.000401,25.190067,-1.5576,0.077,9.47200,9.47200
520.00,9.42980,25.253125,0.000400,25.190011,-1.5573,0.077,9.48992,9.48992
521.00,9.40394,25.253129,0.000400,25.189960,-1.5571,0.077,9.50853,9.50853
522.00,9.40093,25.253224,0.000403,25.190000,-1.5570,0.077,9.52771,9.52771
523.00,9.40842,25.253304,0.000407,25.190095,-1.5570,0.077,9.54640,9.54640
524.00,9.42123,25.253306,0.000411,25.190177,-1.5569,0.077,9.56409,9.56409
525.00,9.43679,25.253400,0.000412,25.190254,-1.5569,0.077,9.58083,9.58083
526.00,9.45297,25.253459,0.000411,25.190290,-1.5569,0.077,9.59632,9.59632
527.00,9.47097,25.253503,0.000409,25.190243,-1.5568,0.077,9.60933,9.60933
528.00,9.49057,25.253542,0.000405,25.190200,-1.5568,0.077,9.62142,9.62142
529.00,9.50883,25.253588,0.000401,25.190118,-1.5566,0.078,9.63213,9.63213
530.00,9.52638,25.253647,0.000398,25.190124,-1.5565,0.078,9.64106,9.64106
531.00,9.54602,25.253692,0.000397,25.190110,-1.5562,0.078,9.64870,9.64870
532.00,9.56669,25.253708,0.000398,25.190126,-1.5560,0.078,9.65528,9.65528
533.00,9.58408,25.253810,0.000401,25.190227,-1.5556,0.078,9.66086,9.66086
534.00,9.59720,25.253861,0.000404,25.190284,-1.5554,0.078,9.66690,9.66690
535.00,9.61006,25.253862,0.000406,25.190243,-1.5551,0.078,9.67287,9.67287
536.00,9.62333,25.253883,0.000406,25.190239,-1.5548,0.078,9.67790,9.67790
537.00,9.63197,25.253956,0.000408,25.190286,-1.5547,0.078,9.68272,9.68272
538.00,9.64441,25.253936,0.000406,25.190280,-1.5545,0.078,9.68688,9.68688
539.00,9.65087,25.253893,0.000404,25.190284,-1.5543,0.078,9.68955,9.68955
540.00,9.65571,25.253868,0.000406,25.190273,-1.5542,0.078,9.69125,9.69125
541.00,9.66125,25.253885,0.000409,25.190274,-1.5540,0.078,9.69223,9.69223
542.00,9.66697,25.253756,0.000407,25.190096,-1.5538,0.078,9.69253,9.69253
543.00,9.67271,25.253822,0.000407,25.190025,-1.5537,0.078,9.69171,9.69171
544.00,9.67769,25.253800,0.000404,25.189872,-1.5537,0.079,9.69202,9.69202
545.00,9.68143,25.253909,0.000399,25.189935,-1.5535,0.079,9.69361,9.69361
546.00,9.68392,25.253974,0.000399,25.189997,-1.5535,0.079,9.69570,9.69570
547.00,9.68507,25.254149,0.000402,25.190184,-1.5534,0.079,9.69899,9.69899
548.00,9.68646,25.254091,0.000402,25.190197,-1.5534,0.079,9.70331,9.70331
549.00,9.68872,25.254196,0.000406,25.190291,-1.5534,0.079,9.70556,9.70556
550.00,9.69144,25.254168,0.000408,25.190209,-1.5534,0.079,9.70707,9.70707
551.00,9.69390,25.254180,0.000409,25.190127,-1.5533,0.079,9.70763,9.70763
552.00,9.69574,25.254230,0.000409,25.190096,-1.5531,0.079,9.70823,9.70823
553.00,9.69729,25.254238,0.000406,25.190032,-1.5529,0.079,9.70866,9.70866
554.00,9.69864,25.254300,0.000407,25.190063,-1.5525,0.080,9.71047,9.71047
555.00,9.69973,25.254413,0.000408,25.190091,-1.5521,0.080,9.71158,9.71158
556.00,9.70112,25.254603,0.000411,25.190214,-1.5518,0.080,9.71376,9.71376
557.00,9.70272,25.254609,0.000413,25.190134,-1.5516,0.080,9.71533,9.71533
558.00,9.70418,25.254772,0.000414,25.190233,-1.5515,0.080,9.71609,9.71609
559.00,9.70556,25.254813,0.000413,25.190238,-1.5514,0.080,9.71474,9.71474
560.00,9.70650,25.254926,0.000415,25.190345,-1.5513,0.080,9.71416,9.71416
561.00,9.70793,25.254870,0.000410,25.190276,-1.5512,0.080,9.71379,9.71379
562.00,9.70982,25.254982,0.000408,25.190426,-1.5509,0.080,9.71288,9.71288
563.00,9.71084,25.254957,0.000409,25.190373,-1.5505,0.080,9.71289,9.71289
564.00,9.71119,25.254856,0.000409,25.190266,-1.5501,0.080,9.71562,9.71562
565.00,9.71207,25.254772,0.000407,25.190157,-1.5499,0.081,9.71685,9.71685
566.00,9.71285,25.254736,0.000408,25.190129,-1.5498,0.081,9.71790,9.71790
567.00,9.71360,25.254675,0.000412,25.190054,-1.5497,0.081,9.71894,9.71894
568.00,9.71415,25.254724,0.000410,25.190089,-1.5495,0.081,9.71923,9.71923
569.00,9.71462,25.254917,0.000411,25.190185,-1.5496,0.081,9.71808,9.71808
570.00,9.71503,25.254873,0.000411,25.190109,-1.5496,0.081,9.71835,9.71835
571.00,9.71571,25.254815,0.000408,25.190018,-1.5494,0.081,9.71908,9.71908
572.00,9.71638,25.254821,0.000408,25.189967,-1.5493,0.081,9.71958,9.71958
573.00,9.71676,25.254810,0.000407,25.189938,-1.5491,0.081,9.71947,9.71947
574.00,9.71696,25.254804,0.000408,25.189955,-1.5488,0.081,9.71934,9.71934
575.00,9.71702,25.254928,0.000407,25.190099,-1.5484,0.082,9.71928,9.71928
576.00,9.71740,25.255023,0.000409,25.190185,-1.5482,0.082,9.71950,9.71950
577.00,9.71765,25.255096,0.000407,25.190243,-1.5480,0.082,9.71933,9.71933
578.00,9.71768,25.255072,0.000409,25.190245,-1.5478,0.082,9.71873,9.71873
579.00,9.71791,25.255087,0.000409,25.190160,-1.5478,0.082,9.71851,9.71851
580.00,9.71795,25.255129,0.000414,25.190120,-1.5477,0.082,9.71787,9.71787
581.00,9.71814,25.255164,0.000418,25.190110,-1.5476,0.082,9.71637,9.71637
582.00,9.71821,25.255217,0.000420,25.190139,-1.5475,0.082,9.71473,9.71473
583.00,9.71807,25.255261,0.000419,25.190103,-1.5474,0.082,9.71436,9.71436
584.00,9.71769,25.255333,0.000417,25.190186,-1.5471,0.082,9.71399,9.71399
585.00,9.71741,25.255376,0.000414,25.190225,-1.5468,0.082,9.71362,9.71362
586.00,9.71718,25.255463,0.000410,25.190240,-1.5465,0.082,9.71305,9.71305
587.00,9.71700,25.255487,0.000407,25.190109,-1.5463,0.083,9.71443,9.71443
588.00,9.71690,25.255699,0.000411,25.190240,-1.5460,0.083,9.71587,9.71587
589.00,9.71706,25.255844,0.000411,25.190317,-1.5459,0.083,9.71739,9.71739
590.00,9.71744,25.255928,0.000412,25.190313,-1.5460,0.083,9.71950,9.71950
591.00,9.71758,25.256088,0.000415,25.190471,-1.5461,0.083,9.72146,9.72146
592.00,9.71747,25.256055,0.000412,25.190519,-1.5461,0.083,9.72236,9.72236
593.00,9.71775,25.256068,0.000410,25.190524,-1.5461,0.083,9.72315,9.72315
594.00,9.71826,25.256020,0.000410,25.190496,-1.5460,0.083,9.72481,9.72481
595.00,9.71875,25.256050,0.000411,25.190478,-1.5459,0.083,9.72585,9.72585
596.00,9.71903,25.255870,0.000407,25.190235,-1.5456,0.083,9.72613,9.72613
597.00,9.71919,25.255971,0.000412,25.190267,-1.5452,0.083,9.72611,9.72611
598.00,9.71965,25.255975,0.000413,25.190248,-1.5449,0.084,9.72577,9.72577
599.00,9.71987,25.255876,0.000412,25.190094,-1.5448,0.084,9.72383,9.72383
600.00,9.72025,25.255837,0.000409,25.190052,-1.5446,0.084,9.72303,9.72303
601.00,9.72079,25.255869,0.000410,25.190108,-1.5444,0.084,9.72360,9.72360
602.00,9.72138,25.255757,0.000408,25.189961,-1.5442,0.084,9.72405,9.72405
603.00,9.72212,25.255774,0.000407,25.189876,-1.5440,0.084,9.72518,9.72518
604.00,9.72285,25.255983,0.000409,25.189999,-1.5437,0.084,9.72650,9.72650
605.00,9.72356,25.256054,0.000412,25.190015,-1.5434,0.084,9.72604,9.72604
606.00,9.72412,25.256059,0.000407,25.189939,-1.5431,0.084,9.72523,9.72523
607.00,9.72434,25.256232,0.000407,25.190099,-1.5430,0.085,9.72568,9.72568
608.00,9.72472,25.256318,0.000408,25.190191,-1.5430,0.085,9.72541,9.72541
609.00,9.72502,25.256248,0.000404,25.190140,-1.5430,0.085,9.72559,9.72559
610.00,9.72524,25.256174,0.000397,25.190032,-1.5429,0.085,9.72639,9.72639
611.00,9.72555,25.256340,0.000403,25.190133,-1.5430,0.085,9.72811,9.72811
612.00,9.72603,25.256372,0.000404,25.190087,-1.5431,0.085,9.72927,9.72927
613.00,9.72654,25.256299,0.000402,25.189999,-1.5430,0.085,9.73055,9.73055
614.00,9.72682,25.256225,0.000400,25.189890,-1.5429,0.085,9.73154,9.73154
615.00,9.72699,25.256414,0.000405,25.190039,-1.5428,0.085,9.73311,9.73311
616.00,9.72744,25.256415,0.000405,25.190028,-1.5427,0.085,9.73386,9.73386
617.00,9.72802,25.256484,0.000403,25.190119,-1.5426,0.085,9.73428,9.73428
618.00,9.72856,25.256549,0.000405,25.190164,-1.5424,0.086,9.73414,9.73414
619.00,9.72904,25.256701,0.000413,25.190285,-1.5421,0.086,9.73366,9.73366
620.00,9.72945,25.256574,0.000410,25.190158,-1.5419,0.086,9.73251,9.73251
621.00,9.72960,25.256466,0.000405,25.190048,-1.5417,0.086,9.73164,9.73164
622.00,9.72986,25.256464,0.000406,25.189964,-1.5414,0.086,9.73086,9.73086
623.00,9.73012,25.256507,0.000406,25.189919,-1.5412,0.086,9.73060,9.73060
624.00,9.73021,25.256559,0.000407,25.189903,-1.5410,0.086,9.73045,9.73045
625.00,9.73042,25.256613,0.000407,25.189838,-1.5409,0.086,9.73017,9.73017
626.00,9.73072,25.256703,0.000409,25.189851,-1.5408,0.086,9.72991,9.72991
627.00,9.73108,25.256803,0.000411,25.189917,-1.5409,0.086,9.73059,9.73059
628.00,9.73147,25.256742,0.000407,25.189902,-1.5408,0.086,9.73109,9.73109
629.00,9.73174,25.256748,0.000402,25.189940,-1.5408,0.087,9.73181,9.73181
630.00,9.73194,25.256773,0.000401,25.189980,-1.5407,0.087,9.73249,9.73249
631.00,9.73204,25.256937,0.000405,25.190115,-1.5405,0.087,9.73231,9.73231
632.00,9.73174,25.256958,0.000404,25.190103,-1.5403,0.087,9.73051,9.73051
633.00,9.73133,25.257049,0.000407,25.190081,-1.5402,0.087,9.72865,9.72865
634.00,9.73099,25.257191,0.000409,25.190110,-1.5401,0.087,9.72784,9.72784
635.00,9.73078,25.257330,0.000410,25.190237,-1.5400,0.087,9.72793,9.72793
636.00,9.73058,25.257472,0.000408,25.190272,-1.5401,0.087,9.72892,9.72892
637.00,9.73057,25.257454,0.000409,25.190179,-1.5398,0.087,9.73062,9.73062
638.00,9.73063,25.257542,0.000408,25.190220,-1.5397,0.087,9.73258,9.73258
639.00,9.73074,25.257533,0.000412,25.190187,-1.5395,0.087,9.73277,9.73277
640.00,9.73062,25.257467,0.000411,25.190067,-1.5392,0.087,9.73154,9.73154
641.00,9.73047,25.257331,0.000405,25.189984,-1.5391,0.087,9.73024,9.73024
642.00,9.73030,25.257341,0.000402,25.189964,-1.5390,0.087,9.72851,9.72851
643.00,9.73006,25.257353,0.000402,25.189956,-1.5388,0.088,9.72781,9.72781
644.00,9.73014,25.257256,0.000398,25.189829,-1.5386,0.088,9.72803,9.72803
645.00,9.73010,25.257322,0.000398,25.189837,-1.5384,0.088,9.72943,9.72943
646.00,9.73022,25.257358,0.000402,25.189833,-1.5383,0.088,9.72959,9.72959
647.00,9.73002,25.257420,0.000404,25.189898,-1.5382,0.088,9.73072,9.73072
648.00,9.72969,25.257320,0.000402,25.189789,-1.5383,0.088,9.73000,9.73000
649.00,9.72967,25.257647,0.000403,25.190014,-1.5383,0.088,9.72964,9.72964
650.00,9.72955,25.257778,0.000405,25.190109,-1.5385,0.088,9.72959,9.72959
651.00,9.72970,25.257889,0.000406,25.190144,-1.5384,0.088,9.73049,9.73049
652.00,9.73000,25.257877,0.000405,25.190090,-1.5383,0.088,9.73165,9.73165
653.00,9.73033,25.258069,0.000408,25.190167,-1.5384,0.088,9.73138,9.73138
654.00,9.72993,25.257844,0.000409,25.189982,-1.5383,0.088,9.72964,9.72964
655.00,9.72937,25.257745,0.000412,25.189936,-1.5382,0.088,9.72485,9.72485
656.00,9.72971,25.257703,0.000415,25.189948,-1.5380,0.088,9.71453,9.71453
657.00,9.73032,25.257679,0.000414,25.189883,-1.5378,0.088,9.69511,9.69511
658.00,9.73014,25.257757,0.000414,25.189907,-1.5375,0.088,9.66640,9.66640
659.00,9.73004,25.257818,0.000409,25.189942,-1.5374,0.088,9.62790,9.62790
660.00,9.73116,25.257878,0.000403,25.189916,-1.5372,0.089,9.58364,9.58364
@5,2.0001,4.0, 660.019999999997 
661.00,9.73362,25.257891,0.000401,25.189872,-1.5372,0.089,9.53974,9.53974
662.00,9.73410,25.258025,0.000404,25.189978,-1.5372,0.089,9.50258,9.50258
663.00,9.72551,25.258053,0.000402,25.190046,-1.5370,0.089,9.47695,9.47695
664.00,9.71998,25.258113,0.000404,25.190064,-1.5368,0.089,9.46364,9.46364
665.00,9.70803,25.258148,0.000406,25.190076,-1.5366,0.089,9.46045,9.46045
666.00,9.68140,25.258164,0.000406,25.190026,-1.5364,0.089,9.46385,9.46385
667.00,9.63997,25.258111,0.000403,25.189934,-1.5362,0.090,9.46987,9.46987
668.00,9.58213,25.258019,0.000402,25.189789,-1.5361,0.090,9.47759,9.47759
669.00,9.52773,25.258048,0.000401,25.189775,-1.5360,0.090,9.48674,9.48674
670.00,9.48703,25.258072,0.000402,25.189729,-1.5359,0.090,9.49684,9.49684
671.00,9.46208,25.258193,0.000402,25.189819,-1.5358,0.090,9.50725,9.50725
672.00,9.45447,25.258208,0.000400,25.189819,-1.5357,0.090,9.51873,9.51873
673.00,9.45401,25.258378,0.000405,25.189963,-1.5357,0.090,9.53147,9.53147
674.00,9.46112,25.258405,0.000403,25.189982,-1.5357,0.090,9.54527,9.54527
675.00,9.47080,25.258499,0.000401,25.190024,-1.5359,0.090,9.55891,9.55891
676.00,9.47906,25.258491,0.000402,25.190010,-1.5360,0.090,9.57298,9.57298
677.00,9.48448,25.258694,0.000409,25.190113,-1.5360,0.090,9.58710,9.58710
678.00,9.49254,25.258759,0.000409,25.190118,-1.5359,0.090,9.60171,9.60171
679.00,9.50684,25.258720,0.000409,25.190050,-1.5360,0.090,9.61508,9.61508
680.00,9.52137,25.258647,0.000409,25.190056,-1.5358,0.090,9.62746,9.62746
681.00,9.53107,25.258708,0.000410,25.190005,-1.5357,0.090,9.63868,9.63868
682.00,9.54190,25.258726,0.000410,25.190033,-1.5356,0.090,9.64977,9.64977
683.00,9.55624,25.258709,0.000410,25.190031,-1.5355,0.090,9.65902,9.65902
684.00,9.57572,25.258730,0.000409,25.190040,-1.5355,0.090,9.66714,9.66714
685.00,9.58960,25.258743,0.000408,25.189984,-1.5355,0.090,9.67365,9.67365
686.00,9.60140,25.258707,0.000404,25.190022,-1.5354,0.091,9.67901,9.67901
687.00,9.61262,25.258653,0.000402,25.189906,-1.5354,0.091,9.68352,9.68352
688.00,9.62913,25.258657,0.000400,25.189899,-1.5354,0.091,9.68738,9.68738
689.00,9.64261,25.258672,0.000399,25.189881,-1.5353,0.091,9.69017,9.69017
690.00,9.65144,25.258769,0.000401,25.189940,-1.5352,0.091,9.69306,9.69306
691.00,9.65752,25.258850,0.000404,25.189904,-1.5350,0.091,9.69582,9.69582
692.00,9.66800,25.258973,0.000405,25.189998,-1.5348,0.092,9.69709,9.69709
693.00,9.67554,25.259023,0.000407,25.189969,-1.5346,0.092,9.69726,9.69726
694.00,9.68063,25.259113,0.000409,25.189960,-1.5345,0.091,9.69797,9.69797
695.00,9.68347,25.259168,0.000408,25.189919,-1.5342,0.091,9.69888,9.69888
696.00,9.68701,25.259249,0.000405,25.189946,-1.5341,0.092,9.70050,9.70050
697.00,9.68942,25.259197,0.000404,25.189913,-1.5341,0.092,9.70268,9.70268
698.00,9.69077,25.259292,0.000404,25.189948,-1.5339,0.092,9.70510,9.70510
699.00,9.69245,25.259371,0.000406,25.189977,-1.5338,0.092,9.70754,9.70754
700.00,9.69439,25.259471,0.000410,25.190052,-1.5338,0.092,9.71019,9.71019
701.00,9.69651,25.259419,0.000408,25.189954,-1.5339,0.092,9.71164,9.71164
702.00,9.69860,25.259480,0.000405,25.189957,-1.5338,0.092,9.71283,9.71283
703.00,9.70074,25.259449,0.000400,25.189926,-1.5338,0.093,9.71422,9.71422
704.00,9.70249,25.259486,0.000400,25.189977,-1.5337,0.093,9.71539,9.71539
705.00,9.70410,25.259456,0.000399,25.189945,-1.5337,0.093,9.71556,9.71556
706.00,9.70562,25.259551,0.000402,25.190083,-1.5336,0.093,9.71651,9.71651
707.00,9.70698,25.259578,0.000405,25.190076,-1.5336,0.093,9.71823,9.71823
708.00,9.70822,25.259559,0.000409,25.190044,-1.5336,0.092,9.72058,9.72058
709.00,9.70974,25.259630,0.000407,25.190077,-1.5335,0.092,9.72180,9.72180
710.00,9.71123,25.259692,0.000405,25.190075,-1.5334,0.093,9.72254,9.72254
711.00,9.71242,25.259709,0.000406,25.189994,-1.5331,0.093,9.72278,9.72278
712.00,9.71354,25.259736,0.000404,25.189964,-1.5328,0.093,9.72224,9.72224
713.00,9.71458,25.259837,0.000405,25.189954,-1.5326,0.093,9.72054,9.72054
714.00,9.71554,25.259878,0.000405,25.189906,-1.5326,0.093,9.71930,9.71930
715.00,9.71656,25.259933,0.000409,25.189907,-1.5326,0.093,9.71913,9.71913
716.00,9.71773,25.259999,0.000405,25.189902,-1.5328,0.093,9.72004,9.72004
717.00,9.71868,25.260050,0.000405,25.189877,-1.5331,0.093,9.72115,9.72115
718.00,9.71925,25.260022,0.000401,25.189869,-1.5332,0.093,9.72195,9.72195
719.00,9.71966,25.260009,0.000402,25.189894,-1.5331,0.093,9.72212,9.72212
720.00,9.71974,25.259983,0.000399,25.189891,-1.5329,0.094,9.72185,9.72185
721.00,9.71994,25.259904,0.000398,25.189799,-1.5326,0.094,9.72124,9.72124
722.00,9.72035,25.259943,0.000397,25.189832,-1.5323,0.094,9.72091,9.72091
723.00,9.72096,25.259970,0.000398,25.189806,-1.5321,0.094,9.72200,9.72200
724.00,9.72149,25.260090,0.000399,25.189819,-1.5321,0.094,9.72318,9.72318
725.00,9.72177,25.260166,0.000400,25.189837,-1.5322,0.094,9.72410,9.72410
726.00,9.72205,25.260334,0.000405,25.189999,-1.5324,0.094,9.72442,9.72442
727.00,9.72209,25.260324,0.000405,25.189977,-1.5326,0.094,9.72394,9.72394
728.00,9.72193,25.260342,0.000402,25.189961,-1.5326,0.094,9.72238,9.72238
729.00,9.72154,25.260318,0.000397,25.189890,-1.5325,0.095,9.72131,9.72131
730.00,9.72159,25.260295,0.000397,25.189800,-1.5323,0.095,9.72175,9.72175
731.00,9.72182,25.260385,0.000396,25.189833,-1.5323,0.095,9.72253,9.72253
732.00,9.72221,25.260566,0.000399,25.189899,-1.5322,0.095,9.72310,9.72310
733.00,9.72251,25.260691,0.000406,25.189974,-1.5322,0.095,9.72410,9.72410
734.00,9.72269,25.260645,0.000407,25.189960,-1.5323,0.095,9.72458,9.72458
735.00,9.72287,25.260703,0.000411,25.190047,-1.5323,0.095,9.72359,9.72359
736.00,9.72268,25.260603,0.000411,25.189992,-1.5321,0.095,9.72213,9.72213
737.00,9.72248,25.260403,0.000405,25.189901,-1.5319,0.095,9.72189,9.72189
738.00,9.72250,25.260436,0.000405,25.189947,-1.5318,0.095,9.72223,9.72223
739.00,9.72284,25.260498,0.000409,25.190023,-1.5317,0.095,9.72306,9.72306
740.00,9.72325,25.260580,0.000409,25.190012,-1.5317,0.095,9.72429,9.72429
741.00,9.72356,25.260665,0.000412,25.190019,-1.5319,0.095,9.72568,9.72568
742.00,9.72379,25.260782,0.000417,25.190057,-1.5320,0.095,9.72642,9.72642
743.00,9.72380,25.260810,0.000414,25.190045,-1.5320,0.095,9.72638,9.72638
744.00,9.72375,25.260781,0.000411,25.189914,-1.5319,0.096,9.72615,9.72615
745.00,9.72394,25.260874,0.000414,25.189980,-1.5318,0.096,9.72682,9.72682
746.00,9.72424,25.260869,0.000412,25.189949,-1.5315,0.096,9.72752,9.72752
747.00,9.72465,25.261016,0.000414,25.190052,-1.5314,0.096,9.72825,9.72825
748.00,9.72521,25.261092,0.000416,25.190081,-1.5313,0.096,9.72837,9.72837
749.00,9.72553,25.261213,0.000420,25.190219,-1.5313,0.096,9.72906,9.72906
750.00,9.72575,25.261129,0.000415,25.190139,-1.5313,0.096,9.72841,9.72841
751.00,9.72581,25.261139,0.000415,25.190080,-1.5314,0.096,9.72817,9.72817
752.00,9.72610,25.261145,0.000416,25.190093,-1.5314,0.096,9.72856,9.72856
753.00,9.72640,25.261031,0.000409,25.189974,-1.5315,0.096,9.72928,9.72928
754.00,9.72686,25.261056,0.000408,25.189914,-1.5316,0.096,9.73054,9.73054
755.00,9.72761,25.261053,0.000407,25.189843,-1.5318,0.096,9.73266,9.73266
756.00,9.72849,25.261078,0.000407,25.189837,-1.5317,0.096,9.73418,9.73418
757.00,9.72923,25.261082,0.000404,25.189772,-1.5318,0.097,9.73493,9.73493
758.00,9.72976,25.261136,0.000406,25.189792,-1.5317,0.097,9.73572,9.73572
759.00,9.73016,25.261135,0.000401,25.189775,-1.5317,0.097,9.73588,9.73588
760.00,9.73078,25.261174,0.000399,25.189797,-1.5315,0.097,9.73656,9.73656
761.00,9.73129,25.261276,0.000400,25.189922,-1.5315,0.097,9.73590,9.73590
762.00,9.73156,25.261308,0.000398,25.189915,-1.5314,0.097,9.73497,9.73497
763.00,9.73186,25.261442,0.000401,25.189966,-1.5313,0.097,9.73418,9.73418
764.00,9.73206,25.261582,0.000402,25.190009,-1.5313,0.097,9.73318,9.73318
765.00,9.73221,25.261700,0.000407,25.190106,-1.5313,0.097,9.73122,9.73122
766.00,9.73225,25.261695,0.000407,25.190024,-1.5312,0.097,9.73104,9.73104
767.00,9.73249,25.261786,0.000406,25.190094,-1.5311,0.097,9.73223,9.73223
768.00,9.73292,25.261796,0.000406,25.190110,-1.5309,0.097,9.73361,9.73361
769.00,9.73349,25.261837,0.000409,25.190173,-1.5307,0.097,9.73523,9.73523
770.00,9.73410,25.261902,0.000407,25.190196,-1.5305,0.098,9.73629,9.73629
771.00,9.73457,25.261915,0.000402,25.190155,-1.5305,0.098,9.73757,9.73757
772.00,9.73490,25.261872,0.000403,25.190095,-1.5305,0.098,9.73720,9.73720
773.00,9.73509,25.261883,0.000403,25.190071,-1.5305,0.098,9.73704,9.73704
774.00,9.73508,25.261902,0.000403,25.190075,-1.5307,0.098,9.73558,9.73558
775.00,9.73482,25.261844,0.000400,25.189960,-1.5309,0.098,9.73485,9.73485
776.00,9.73466,25.261979,0.000407,25.190116,-1.5309,0.098,9.73380,9.73380
777.00,9.73458,25.262016,0.000408,25.190092,-1.5309,0.098,9.73352,9.73352
778.00,9.73455,25.262088,0.000410,25.190110,-1.5309,0.098,9.73386,9.73386
779.00,9.73467,25.262115,0.000409,25.190075,-1.5305,0.098,9.73453,9.73453
780.00,9.73451,25.262174,0.000413,25.190124,-1.5303,0.098,9.73531,9.73531
781.00,9.73449,25.262242,0.000411,25.190115,-1.5302,0.098,9.73600,9.73600
782.00,9.73471,25.262366,0.000412,25.190161,-1.5300,0.099,9.73642,9.73642
783.00,9.73497,25.262402,0.000408,25.190092,-1.5298,0.099,9.73612,9.73612
784.00,9.73531,25.262434,0.000408,25.190023,-1.5298,0.099,9.73653,9.73653
785.00,9.73571,25.262508,0.000406,25.190001,-1.5298,0.099,9.73753,9.73753
786.00,9.73623,25.262550,0.000407,25.190000,-1.5299,0.099,9.73855,9.73855
787.00,9.73661,25.262441,0.000402,25.189862,-1.5301,0.099,9.73943,9.73943
788.00,9.73672,25.262410,0.000401,25.189849,-1.5303,0.099,9.73989,9.73989
789.00,9.73674,25.262533,0.000404,25.189981,-1.5302,0.099,9.74026,9.74026
790.00,9.73675,25.262528,0.000406,25.189916,-1.5303,0.099,9.73943,9.73943
791.00,9.73677,25.262460,0.000405,25.189797,-1.5303,0.099,9.73876,9.73876
792.00,9.73682,25.262509,0.000406,25.189891,-1.5303,0.099,9.73794,9.73794
793.00,9.73679,25.262499,0.000406,25.189841,-1.5303,0.099,9.73702,9.73702
794.00,9.73658,25.262454,0.000403,25.189775,-1.5303,0.100,9.73473,9.73473
795.00,9.73641,25.262474,0.000401,25.189808,-1.5303,0.100,9.73330,9.73330
796.00,9.73643,25.262517,0.000402,25.189843,-1.5301,0.100,9.73297,9.73297
797.00,9.73670,25.262599,0.000404,25.189844,-1.5300,0.100,9.73365,9.73365
798.00,9.73691,25.262678,0.000406,25.189933,-1.5300,0.100,9.73457,9.73457
799.00,9.73696,25.262704,0.000406,25.189992,-1.5299,0.100,9.73677,9.73677
800.00,9.73725,25.262790,0.000409,25.190084,-1.5298,0.100,9.73932,9.73932
801.00,9.73742,25.262943,0.000413,25.190206,-1.5297,0.100,9.74078,9.74078
802.00,9.73753,25.262979,0.000415,25.190234,-1.5297,0.100,9.74129,9.74129
803.00,9.73747,25.263066,0.000418,25.190279,-1.5297,0.100,9.73993,9.73993
804.00,9.73737,25.263000,0.000413,25.190075,-1.5297,0.100,9.73830,9.73830
805.00,9.73700,25.263104,0.000410,25.190056,-1.5296,0.100,9.73420,9.73420
806.00,9.73683,25.263072,0.000406,25.189982,-1.5296,0.101,9.72647,9.72647
807.00,9.73682,25.263127,0.000406,25.189928,-1.5295,0.101,9.71247,9.71247
808.00,9.73880,25.263202,0.000403,25.189879,-1.5295,0.101,9.69219,9.69219
809.00,9.74070,25.263351,0.000404,25.189953,-1.5296,0.101,9.66376,9.66376
810.00,9.74207,25.263317,0.000407,25.189899,-1.5297,0.101,9.62961,9.62961
@6,2.0001,4.0, 810.059000000001 
811.00,9.74375,25.263270,0.000404,25.189803,-1.5299,0.101,9.59477,9.59477
812.00,9.74026,25.263371,0.000404,25.189829,-1.5299,0.101,9.56398,9.56398
813.00,9.73457,25.263353,0.000402,25.189734,-1.5299,0.101,9.54090,9.54090
814.00,9.72970,25.263512,0.000405,25.189786,-1.5298,0.101,9.52758,9.52758
815.00,9.72247,25.263625,0.000407,25.189827,-1.5298,0.101,9.52251,9.52251
816.00,9.70474,25.263754,0.000410,25.189873,-1.5297,0.101,9.52201,9.52201
817.00,9.67239,25.263793,0.000406,25.189897,-1.5298,0.102,9.52383,9.52383
818.00,9.63067,25.263930,0.000410,25.190000,-1.5301,0.102,9.52538,9.52538
819.00,9.58824,25.263849,0.000411,25.189957,-1.5302,0.101,9.52578,9.52578
820.00,9.55199,25.263891,0.000410,25.189993,-1.5303,0.102,9.52568,9.52568
821.00,9.53080,25.263883,0.000406,25.189916,-1.5304,0.102,9.52578,9.52578
822.00,9.51848,25.263971,0.000411,25.189914,-1.5302,0.102,9.52733,9.52733
823.00,9.51561,25.264001,0.000409,25.189888,-1.5300,0.102,9.53225,9.53225
824.00,9.52147,25.264084,0.000409,25.189932,-1.5300,0.102,9.53857,9.53857
825.00,9.52638,25.264093,0.000408,25.189916,-1.5299,0.102,9.54588,9.54588
826.00,9.52826,25.264077,0.000408,25.189948,-1.5299,0.102,9.55503,9.55503
827.00,9.52740,25.263954,0.000405,25.189876,-1.5300,0.102,9.56648,9.56648
828.00,9.52316,25.263965,0.000404,25.189919,-1.5300,0.102,9.57866,9.57866
829.00,9.52366,25.263924,0.000400,25.189855,-1.5299,0.102,9.59177,9.59177
830.00,9.52601,25.263928,0.000398,25.189801,-1.5300,0.103,9.60582,9.60582
831.00,9.52879,25.264042,0.000401,25.189824,-1.5299,0.103,9.62057,9.62057
832.00,9.53535,25.264171,0.000403,25.189929,-1.5299,0.103,9.63334,9.63334
833.00,9.54755,25.264195,0.000403,25.189948,-1.5300,0.103,9.64410,9.64410
834.00,9.55527,25.264282,0.000402,25.189995,-1.5300,0.103,9.65346,9.65346
835.00,9.56256,25.264286,0.000405,25.190004,-1.5300,0.103,9.66232,9.66232
836.00,9.57448,25.264144,0.000403,25.189898,-1.5301,0.103,9.66866,9.66866
837.00,9.59260,25.264056,0.000400,25.189765,-1.5302,0.103,9.67332,9.67332
838.00,9.60844,25.264020,0.000401,25.189715,-1.5300,0.103,9.67819,9.67819
839.00,9.62085,25.264036,0.000405,25.189767,-1.5300,0.103,9.68195,9.68195
840.00,9.63279,25.264083,0.000405,25.189819,-1.5301,0.103,9.68436,9.68436
841.00,9.64812,25.264326,0.000408,25.189993,-1.5300,0.103,9.68711,9.68711
842.00,9.65627,25.264437,0.000411,25.190068,-1.5299,0.103,9.69057,9.69057
843.00,9.66220,25.264544,0.000411,25.190115,-1.5299,0.103,9.69329,9.69329
844.00,9.66884,25.264567,0.000408,25.190069,-1.5299,0.103,9.69603,9.69603
845.00,9.67309,25.264665,0.000407,25.190070,-1.5298,0.104,9.69952,9.69952
846.00,9.67665,25.264683,0.000410,25.190060,-1.5298,0.103,9.70257,9.70257
847.00,9.68051,25.264647,0.000408,25.190001,-1.5297,0.104,9.70456,9.70456
848.00,9.68394,25.264642,0.000404,25.189984,-1.5297,0.104,9.70526,9.70526
849.00,9.68730,25.264690,0.000401,25.189947,-1.5296,0.104,9.70616,9.70616
850.00,9.69056,25.264712,0.000401,25.189935,-1.5297,0.104,9.70535,9.70535
851.00,9.69344,25.264696,0.000398,25.189879,-1.5298,0.104,9.70532,9.70532
852.00,9.69531,25.264761,0.000399,25.189883,-1.5299,0.104,9.70674,9.70674
853.00,9.69680,25.264757,0.000404,25.189787,-1.5299,0.104,9.70848,9.70848
854.00,9.69878,25.264765,0.000408,25.189792,-1.5299,0.104,9.71004,9.71004
855.00,9.70052,25.264727,0.000409,25.189745,-1.5299,0.104,9.71211,9.71211
856.00,9.70212,25.264791,0.000409,25.189731,-1.5299,0.104,9.71435,9.71435
857.00,9.70397,25.264881,0.000407,25.189743,-1.5300,0.105,9.71534,9.71534
858.00,9.70569,25.264951,0.000407,25.189824,-1.5301,0.105,9.71573,9.71573
859.00,9.70740,25.264984,0.000407,25.189884,-1.5300,0.105,9.71657,9.71657
860.00,9.70887,25.265059,0.000408,25.189911,-1.5300,0.105,9.71717,9.71717
861.00,9.70984,25.265078,0.000409,25.189945,-1.5299,0.105,9.71680,9.71680
862.00,9.71068,25.265077,0.000412,25.190036,-1.5298,0.105,9.71723,9.71723
863.00,9.71162,25.265122,0.000413,25.190032,-1.5298,0.105,9.71859,9.71859
864.00,9.71248,25.265225,0.000414,25.190102,-1.5300,0.105,9.72018,9.72018
865.00,9.71324,25.265205,0.000413,25.190111,-1.5302,0.105,9.72178,9.72178
866.00,9.71429,25.265260,0.000413,25.190119,-1.5302,0.105,9.72254,9.72254
867.00,9.71523,25.265335,0.000410,25.190113,-1.5303,0.105,9.72332,9.72332
868.00,9.71640,25.265396,0.000410,25.190116,-1.5302,0.105,9.72456,9.72456
869.00,9.71764,25.265328,0.000409,25.190017,-1.5301,0.106,9.72469,9.72469
870.00,9.71883,25.265272,0.000409,25.190008,-1.5301,0.106,9.72475,9.72475
871.00,9.71952,25.265226,0.000408,25.190042,-1.5302,0.106,9.72422,9.72422
872.00,9.71976,25.265250,0.000410,25.190047,-1.5302,0.106,9.72294,9.72294
873.00,9.72002,25.265246,0.000408,25.190027,-1.5302,0.106,9.72142,9.72142
874.00,9.72035,25.265354,0.000406,25.190035,-1.5304,0.106,9.72065,9.72065
875.00,9.72075,25.265581,0.000404,25.190072,-1.5305,0.106,9.71965,9.71965
876.00,9.72093,25.265694,0.000406,25.190066,-1.5305,0.106,9.72017,9.72017
877.00,9.72098,25.265750,0.000409,25.190083,-1.5307,0.106,9.72118,9.72118
878.00,9.72135,25.265783,0.000411,25.190106,-1.5308,0.106,9.72145,9.72145
879.00,9.72188,25.265811,0.000415,25.190086,-1.5308,0.106,9.72082,9.72082
880.00,9.72226,25.265844,0.000417,25.190056,-1.5307,0.106,9.72103,9.72103
881.00,9.72204,25.265861,0.000414,25.189988,-1.5305,0.106,9.72174,9.72174
882.00,9.72218,25.265872,0.000411,25.189904,-1.5304,0.107,9.72243,9.72243
883.00,9.72247,25.265948,0.000409,25.189934,-1.5304,0.107,9.72230,9.72230
884.00,9.72234,25.265983,0.000406,25.189984,-1.5304,0.107,9.72294,9.72294
885.00,9.72220,25.265975,0.000406,25.189967,-1.5306,0.107,9.72316,9.72316
886.00,9.72212,25.266017,0.000408,25.189966,-1.5308,0.107,9.72137,9.72137
887.00,9.72173,25.266044,0.000405,25.189969,-1.5309,0.107,9.71970,9.71970
888.00,9.72128,25.266071,0.000407,25.189960,-1.5308,0.107,9.71983,9.71983
889.00,9.72098,25.266101,0.000410,25.189910,-1.5310,0.107,9.72001,9.72001
890.00,9.72093,25.266083,0.000411,25.189889,-1.5310,0.107,9.72105,9.72105
891.00,9.72123,25.266228,0.000413,25.189971,-1.5309,0.107,9.72353,9.72353
892.00,9.72181,25.266282,0.000414,25.189987,-1.5308,0.107,9.72539,9.72539
893.00,9.72225,25.266286,0.000413,25.189970,-1.5308,0.107,9.72640,9.72640
894.00,9.72255,25.266267,0.000412,25.189942,-1.5307,0.107,9.72702,9.72702
895.00,9.72285,25.266307,0.000408,25.189966,-1.5306,0.108,9.72688,9.72688
896.00,9.72298,25.266147,0.000402,25.189845,-1.5306,0.108,9.72669,9.72669
897.00,9.72322,25.266080,0.000405,25.189796,-1.5307,0.108,9.72695,9.72695
898.00,9.72374,25.266091,0.000409,25.189817,-1.5308,0.108,9.72760,9.72760
899.00,9.72434,25.266198,0.000409,25.189894,-1.5310,0.108,9.72825,9.72825
900.00,9.72467,25.266261,0.000411,25.189908,-1.5311,0.108,9.72865,9.72865
901.00,9.72493,25.266305,0.000412,25.189997,-1.5312,0.108,9.72883,9.72883
902.00,9.72532,25.266389,0.000414,25.190048,-1.5313,0.108,9.73030,9.73030
903.00,9.72585,25.266382,0.000408,25.189984,-1.5313,0.108,9.73051,9.73051
904.00,9.72636,25.266425,0.000410,25.189979,-1.5312,0.108,9.73118,9.73118
905.00,9.72683,25.266504,0.000410,25.189963,-1.5313,0.108,9.73189,9.73189
906.00,9.72752,25.266726,0.000414,25.190011,-1.5313,0.108,9.73269,9.73269
907.00,9.72828,25.266843,0.000411,25.190037,-1.5313,0.109,9.73174,9.73174
908.00,9.72891,25.266869,0.000410,25.189971,-1.5314,0.109,9.73253,9.73253
909.00,9.72965,25.266860,0.000407,25.189932,-1.5316,0.109,9.73379,9.73379
910.00,9.73024,25.266887,0.000409,25.189972,-1.5316,0.109,9.73473,9.73473
911.00,9.73059,25.266780,0.000406,25.189878,-1.5317,0.109,9.73544,9.73544
912.00,9.73105,25.266731,0.000405,25.189842,-1.5317,0.109,9.73584,9.73584
913.00,9.73138,25.266799,0.000407,25.189946,-1.5316,0.109,9.73548,9.73548
914.00,9.73173,25.266803,0.000408,25.189991,-1.5315,0.109,9.73458,9.73458
915.00,9.73214,25.266822,0.000406,25.189942,-1.5316,0.109,9.73394,9.73394
916.00,9.73246,25.266939,0.000408,25.190004,-1.5317,0.109,9.73368,9.73368
917.00,9.73281,25.266956,0.000407,25.189961,-1.5318,0.109,9.73374,9.73374
918.00,9.73296,25.266969,0.000407,25.189918,-1.5319,0.109,9.73387,9.73387
919.00,9.73332,25.267029,0.000409,25.189909,-1.5319,0.109,9.73464,9.73464
920.00,9.73378,25.267064,0.000409,25.189938,-1.5319,0.109,9.73546,9.73546
921.00,9.73418,25.267037,0.000410,25.189894,-1.5320,0.110,9.73532,9.73532
922.00,9.73423,25.267091,0.000410,25.189922,-1.5321,0.110,9.73543,9.73543
923.00,9.73444,25.267186,0.000412,25.189984,-1.5321,0.110,9.73726,9.73726
924.00,9.73509,25.267172,0.000407,25.189962,-1.5323,0.110,9.73833,9.73833
925.00,9.73552,25.267103,0.000407,25.189907,-1.5324,0.110,9.73873,9.73873
926.00,9.73591,25.267054,0.000405,25.189876,-1.5324,0.110,9.73991,9.73991
927.00,9.73635,25.267140,0.000407,25.189945,-1.5324,0.110,9.74145,9.74145
928.00,9.73679,25.267183,0.000405,25.189922,-1.5324,0.110,9.74118,9.74118
929.00,9.73699,25.267335,0.000410,25.189975,-1.5323,0.110,9.74043,9.74043
930.00,9.73706,25.267425,0.000411,25.189990,-1.5322,0.110,9.74034,9.74034
931.00,9.73719,25.267496,0.000410,25.190049,-1.5322,0.110,9.73947,9.73947
932.00,9.73753,25.267455,0.000407,25.189976,-1.5323,0.111,9.73825,9.73825
933.00,9.73765,25.267473,0.000407,25.189964,-1.5325,0.111,9.73742,9.73742
934.00,9.73757,25.267420,0.000406,25.189903,-1.5325,0.111,9.73708,9.73708
935.00,9.73776,25.267491,0.000412,25.189974,-1.5326,0.111,9.73708,9.73708
936.00,9.73792,25.267486,0.000409,25.189924,-1.5329,0.111,9.73697,9.73697
937.00,9.73793,25.267507,0.000409,25.189914,-1.5329,0.111,9.73707,9.73707
938.00,9.73813,25.267400,0.000405,25.189803,-1.5329,0.111,9.73664,9.73664
939.00,9.73809,25.267424,0.000405,25.189791,-1.5329,0.111,9.73659,9.73659
940.00,9.73818,25.267513,0.000401,25.189762,-1.5330,0.111,9.73695,9.73695
941.00,9.73838,25.267644,0.000403,25.189807,-1.5328,0.111,9.73763,9.73763
942.00,9.73859,25.267810,0.000406,25.189888,-1.5328,0.111,9.73815,9.73815
943.00,9.73875,25.267939,0.000408,25.189965,-1.5329,0.111,9.73938,9.73938
944.00,9.73855,25.267991,0.000410,25.189933,-1.5329,0.111,9.73952,9.73952
945.00,9.73831,25.267988,0.000412,25.189958,-1.5329,0.111,9.73856,9.73856
946.00,9.73822,25.268011,0.000416,25.189988,-1.5331,0.111,9.73893,9.73893
947.00,9.73823,25.267931,0.000416,25.189906,-1.5333,0.111,9.73907,9.73907
948.00,9.73809,25.267999,0.000418,25.189958,-1.5334,0.111,9.73859,9.73859
949.00,9.73799,25.268087,0.000417,25.190044,-1.5334,0.111,9.73867,9.73867
950.00,9.73797,25.268094,0.000413,25.189965,-1.5336,0.112,9.73946,9.73946
951.00,9.73814,25.268178,0.000409,25.189965,-1.5336,0.112,9.73970,9.73970
952.00,9.73842,25.268219,0.000410,25.189945,-1.5336,0.112,9.74026,9.74026
953.00,9.73852,25.268259,0.000409,25.189912,-1.5336,0.112,9.74022,9.74022
954.00,9.73873,25.268231,0.000408,25.189847,-1.5334,0.112,9.73961,9.73961
955.00,9.73915,25.268267,0.000413,25.189917,-1.5334,0.112,9.73907,9.73907
956.00,9.73930,25.268231,0.000415,25.189915,-1.5333,0.112,9.73673,9.73673
957.00,9.73926,25.268256,0.000414,25.189921,-1.5332,0.112,9.73051,9.73051
958.00,9.73933,25.268306,0.000414,25.189960,-1.5334,0.112,9.71929,9.71929
959.00,9.73974,25.268400,0.000415,25.190020,-1.5338,0.112,9.70191,9.70191
960.00,9.73989,25.268387,0.000411,25.189952,-1.5340,0.112,9.67803,9.67803
961.00,9.74134,25.268474,0.000409,25.189916,-1.5341,0.112,9.65114,9.65114
@7,2.0001,4.0, 960.321000000004 
962.00,9.74149,25.268612,0.000410,25.189959,-1.5342,0.112,9.62641,9.62641
963.00,9.73898,25.268642,0.000408,25.189901,-1.5342,0.112,9.60663,9.60663
964.00,9.73711,25.268700,0.000408,25.189909,-1.5340,0.113,9.59361,9.59361
965.00,9.73586,25.268710,0.000408,25.189922,-1.5338,0.113,9.58667,9.58667
966.00,9.73007,25.268781,0.000407,25.189956,-1.5341,0.113,9.58399,9.58399
967.00,9.71179,25.268832,0.000409,25.189938,-1.5344,0.113,9.58233,9.58233
968.00,9.68232,25.268908,0.000412,25.190013,-1.5345,0.113,9.58064,9.58064
969.00,9.64836,25.268871,0.000412,25.189947,-1.5346,0.113,9.57710,9.57710
970.00,9.61749,25.268921,0.000413,25.189914,-1.5348,0.113,9.57306,9.57306
971.00,9.59587,25.268893,0.000413,25.189896,-1.5346,0.113,9.56832,9.56832
972.00,9.58820,25.268786,0.000409,25.189863,-1.5345,0.113,9.56308,9.56308
973.00,9.58358,25.268816,0.000409,25.189830,-1.5344,0.113,9.55936,9.55936
974.00,9.58319,25.268829,0.000408,25.189809,-1.5344,0.113,9.55786,9.55786
975.00,9.58275,25.269018,0.000413,25.189904,-1.5345,0.113,9.55863,9.55863
976.00,9.58229,25.269042,0.000410,25.189867,-1.5346,0.113,9.56238,9.56238
977.00,9.57982,25.269191,0.000414,25.189881,-1.5347,0.113,9.56951,9.56951
978.00,9.57508,25.269247,0.000413,25.189874,-1.5349,0.113,9.57840,9.57840
979.00,9.56556,25.269383,0.000412,25.189955,-1.5350,0.113,9.58846,9.58846
980.00,9.56252,25.269270,0.000405,25.189863,-1.5349,0.113,9.59896,9.59896
981.00,9.55847,25.269262,0.000409,25.189848,-1.5350,0.113,9.60933,9.60933
982.00,9.55385,25.269282,0.000410,25.189902,-1.5351,0.114,9.61875,9.61875
983.00,9.55650,25.269204,0.000411,25.189859,-1.5352,0.114,9.62825,9.62825
984.00,9.55800,25.269169,0.000409,25.189786,-1.5351,0.114,9.63762,9.63762
985.00,9.56649,25.269288,0.000409,25.189817,-1.5353,0.114,9.64610,9.64610
986.00,9.57732,25.269402,0.000406,25.189817,-1.5352,0.114,9.65339,9.65339
987.00,9.58936,25.269443,0.000405,25.189808,-1.5351,0.114,9.65977,9.65977
988.00,9.60080,25.269543,0.000406,25.189867,-1.5350,0.114,9.66386,9.66386
989.00,9.60832,25.269646,0.000408,25.189967,-1.5351,0.114,9.66779,9.66779
990.00,9.61899,25.269656,0.000411,25.189989,-1.5351,0.114,9.67130,9.67130
991.00,9.62907,25.269737,0.000415,25.190053,-1.5352,0.114,9.67427,9.67427
992.00,9.63649,25.269823,0.000416,25.190102,-1.5354,0.114,9.67762,9.67762
993.00,9.64849,25.269851,0.000414,25.190050,-1.5358,0.115,9.68187,9.68187
994.00,9.65576,25.269860,0.000415,25.189997,-1.5361,0.115,9.68597,9.68597
995.00,9.66059,25.269943,0.000413,25.189989,-1.5363,0.115,9.68971,9.68971
996.00,9.66409,25.269898,0.000415,25.189917,-1.5364,0.115,9.69270,9.69270
997.00,9.66776,25.269947,0.000414,25.189902,-1.5363,0.115,9.69463,9.69463
998.00,9.67126,25.269970,0.000412,25.189906,-1.5362,0.115,9.69682,9.69682
999.00,9.67454,25.270036,0.000409,25.189954,-1.5360,0.115,9.69863,9.69863
1000.00,9.67834,25.270017,0.000410,25.189941,-1.5359,0.115,9.70006,9.70006
1001.00,9.68203,25.270143,0.000411,25.190042,-1.5359,0.115,9.70132,9.70132
1002.00,9.68495,25.269994,0.000406,25.189948,-1.5358,0.115,9.70297,9.70297
1003.00,9.68751,25.270028,0.000403,25.189969,-1.5358,0.115,9.70405,9.70405
1004.00,9.69028,25.270022,0.000404,25.189902,-1.5359,0.115,9.70600,9.70600
1005.00,9.69264,25.270121,0.000404,25.189939,-1.5359,0.116,9.70845,9.70845
1006.00,9.69501,25.270068,0.000404,25.189831,-1.5361,0.116,9.71138,9.71138
1007.00,9.69724,25.270201,0.000409,25.189835,-1.5362,0.116,9.71420,9.71420
1008.00,9.69952,25.270283,0.000412,25.189815,-1.5363,0.116,9.71696,9.71696
1009.00,9.70188,25.270413,0.000415,25.189936,-1.5364,0.116,9.71755,9.71755
1010.00,9.70396,25.270400,0.000415,25.189959,-1.5365,0.116,9.71653,9.71653
1011.00,9.70583,25.270451,0.000414,25.190043,-1.5366,0.116,9.71598,9.71598
1012.00,9.70748,25.270388,0.000412,25.190014,-1.5367,0.116,9.71672,9.71672
1013.00,9.70953,25.270408,0.000412,25.190096,-1.5368,0.116,9.71689,9.71689
1014.00,9.71078,25.270312,0.000408,25.189992,-1.5369,0.116,9.71795,9.71795
1015.00,9.71135,25.270290,0.000410,25.189935,-1.5371,0.116,9.71942,9.71942
1016.00,9.71259,25.270240,0.000411,25.189848,-1.5373,0.116,9.72023,9.72023
1017.00,9.71346,25.270331,0.000411,25.189924,-1.5375,0.116,9.72048,9.72048
1018.00,9.71428,25.270329,0.000411,25.189907,-1.5375,0.116,9.72067,9.72067
1019.00,9.71533,25.270344,0.000412,25.189893,-1.5375,0.116,9.72082,9.72082
1020.00,9.71672,25.270470,0.000407,25.189970,-1.5375,0.116,9.72104,9.72104
1021.00,9.71785,25.270535,0.000405,25.190005,-1.5376,0.117,9.72101,9.72101
1022.00,9.71875,25.270613,0.000409,25.190039,-1.5377,0.117,9.72050,9.72050
1023.00,9.71876,25.270673,0.000413,25.190047,-1.5378,0.117,9.72119,9.72119
1024.00,9.71913,25.270830,0.000417,25.190090,-1.5378,0.117,9.72068,9.72068
1025.00,9.71940,25.270802,0.000417,25.189967,-1.5380,0.117,9.72138,9.72138
1026.00,9.71969,25.270924,0.000420,25.190033,-1.5381,0.116,9.72213,9.72213
1027.00,9.71994,25.270959,0.000419,25.189987,-1.5382,0.117,9.72168,9.72168
1028.00,9.71984,25.271041,0.000416,25.189913,-1.5384,0.117,9.72027,9.72027
1029.00,9.71985,25.271002,0.000412,25.189841,-1.5385,0.117,9.71994,9.71994
1030.00,9.72032,25.271053,0.000411,25.189849,-1.5386,0.117,9.71902,9.71902
1031.00,9.72063,25.270915,0.000409,25.189666,-1.5385,0.117,9.71877,9.71877
1032.00,9.72051,25.270949,0.000407,25.189638,-1.5384,0.117,9.71966,9.71966
1033.00,9.72062,25.270854,0.000401,25.189572,-1.5384,0.117,9.72092,9.72092
1034.00,9.72065,25.270953,0.000403,25.189610,-1.5384,0.117,9.72288,9.72288
1035.00,9.72115,25.271043,0.000406,25.189676,-1.5384,0.117,9.72394,9.72394
1036.00,9.72151,25.271083,0.000401,25.189637,-1.5384,0.118,9.72405,9.72405
1037.00,9.72148,25.271076,0.000401,25.189677,-1.5385,0.118,9.72384,9.72384
1038.00,9.72135,25.271183,0.000403,25.189765,-1.5387,0.118,9.72341,9.72341
1039.00,9.72134,25.271162,0.000403,25.189792,-1.5388,0.118,9.72315,9.72315
1040.00,9.72173,25.271151,0.000401,25.189799,-1.5388,0.118,9.72384,9.72384
1041.00,9.72227,25.271329,0.000402,25.189954,-1.5391,0.118,9.72457,9.72457
1042.00,9.72247,25.271374,0.000404,25.189955,-1.5392,0.118,9.72517,9.72517
1043.00,9.72244,25.271463,0.000407,25.189965,-1.5393,0.118,9.72565,9.72565
1044.00,9.72269,25.271410,0.000405,25.189874,-1.5395,0.118,9.72543,9.72543
1045.00,9.72280,25.271311,0.000404,25.189765,-1.5397,0.118,9.72624,9.72624
1046.00,9.72323,25.271306,0.000405,25.189804,-1.5398,0.118,9.72736,9.72736
1047.00,9.72393,25.271428,0.000408,25.189909,-1.5399,0.119,9.72849,9.72849
1048.00,9.72461,25.271427,0.000408,25.189891,-1.5401,0.119,9.72953,9.72953
1049.00,9.72517,25.271556,0.000411,25.189974,-1.5402,0.119,9.73004,9.73004
1050.00,9.72560,25.271694,0.000411,25.190017,-1.5404,0.119,9.72944,9.72944
1051.00,9.72616,25.271799,0.000412,25.190020,-1.5405,0.119,9.72970,9.72970
1052.00,9.72663,25.271738,0.000412,25.189868,-1.5406,0.119,9.72960,9.72960
1053.00,9.72683,25.271789,0.000413,25.189918,-1.5406,0.119,9.73004,9.73004
1054.00,9.72705,25.271721,0.000412,25.189856,-1.5407,0.119,9.73028,9.73028
1055.00,9.72728,25.271706,0.000412,25.189800,-1.5406,0.119,9.73042,9.73042
1056.00,9.72776,25.271713,0.000410,25.189774,-1.5405,0.119,9.73049,9.73049
1057.00,9.72822,25.271741,0.000412,25.189831,-1.5406,0.119,9.73024,9.73024
1058.00,9.72852,25.271835,0.000413,25.189862,-1.5408,0.119,9.72967,9.72967
1059.00,9.72891,25.271933,0.000414,25.189975,-1.5410,0.120,9.73061,9.73061
1060.00,9.72920,25.272025,0.000417,25.190105,-1.5412,0.120,9.73111,9.73111
1061.00,9.72945,25.272072,0.000419,25.190148,-1.5413,0.120,9.73124,9.73124
1062.00,9.72994,25.272152,0.000421,25.190214,-1.5414,0.120,9.73239,9.73239
1063.00,9.73039,25.272029,0.000418,25.190084,-1.5414,0.120,9.73300,9.73300
1064.00,9.73078,25.271957,0.000415,25.189908,-1.5413,0.120,9.73321,9.73321
1065.00,9.73117,25.272068,0.000417,25.189950,-1.5413,0.120,9.73406,9.73406
1066.00,9.73144,25.272078,0.000415,25.189867,-1.5414,0.120,9.73497,9.73497
1067.00,9.73183,25.272123,0.000413,25.189782,-1.5415,0.120,9.73578,9.73578
1068.00,9.73220,25.272255,0.000417,25.189879,-1.5416,0.120,9.73685,9.73685
1069.00,9.73253,25.272336,0.000418,25.189915,-1.5417,0.120,9.73642,9.73642
1070.00,9.73278,25.272329,0.000418,25.189854,-1.5420,0.120,9.73624,9.73624
1071.00,9.73302,25.272323,0.000419,25.189862,-1.5422,0.120,9.73569,9.73569
1072.00,9.73329,25.272371,0.000418,25.189870,-1.5426,0.120,9.73545,9.73545
1073.00,9.73349,25.272436,0.000414,25.189877,-1.5428,0.120,9.73433,9.73433
1074.00,9.73356,25.272606,0.000414,25.189966,-1.5429,0.120,9.73472,9.73472
1075.00,9.73390,25.272637,0.000412,25.189967,-1.5429,0.121,9.73473,9.73473
1076.00,9.73411,25.272681,0.000408,25.190015,-1.5428,0.121,9.73491,9.73491
1077.00,9.73433,25.272690,0.000407,25.190022,-1.5426,0.121,9.73459,9.73459
1078.00,9.73472,25.272691,0.000408,25.189974,-1.5426,0.121,9.73542,9.73542
1079.00,9.73500,25.272718,0.000410,25.189937,-1.5428,0.121,9.73597,9.73597
1080.00,9.73523,25.272751,0.000407,25.189894,-1.5430,0.121,9.73668,9.73668
1081.00,9.73568,25.272851,0.000410,25.189883,-1.5432,0.121,9.73804,9.73804
1082.00,9.73611,25.272927,0.000414,25.189889,-1.5436,0.121,9.73949,9.73949
1083.00,9.73660,25.272958,0.000415,25.189836,-1.5438,0.121,9.74063,9.74063
1084.00,9.73693,25.272845,0.000409,25.189740,-1.5438,0.121,9.74090,9.74090
1085.00,9.73708,25.272911,0.000411,25.189792,-1.5437,0.121,9.74078,9.74078
1086.00,9.73715,25.272891,0.000415,25.189781,-1.5437,0.121,9.74009,9.74009
1087.00,9.73711,25.272879,0.000413,25.189791,-1.5435,0.121,9.73863,9.73863
1088.00,9.73691,25.272868,0.000410,25.189891,-1.5436,0.121,9.73680,9.73680
1089.00,9.73678,25.272924,0.000409,25.189963,-1.5438,0.121,9.73591,9.73591
1090.00,9.73699,25.272853,0.000408,25.189956,-1.5441,0.122,9.73608,9.73608
1091.00,9.73714,25.272860,0.000403,25.189960,-1.5442,0.122,9.73603,9.73603
1092.00,9.73738,25.272884,0.000403,25.189895,-1.5443,0.122,9.73728,9.73728
1093.00,9.73771,25.273020,0.000406,25.189923,-1.5444,0.122,9.73874,9.73874
1094.00,9.73790,25.273093,0.000411,25.189969,-1.5444,0.122,9.73884,9.73884
1095.00,9.73796,25.273116,0.000413,25.189904,-1.5445,0.122,9.73840,9.73840
1096.00,9.73800,25.273162,0.000417,25.189930,-1.5446,0.122,9.73816,9.73816
1097.00,9.73816,25.273232,0.000419,25.190039,-1.5447,0.122,9.73765,9.73765
1098.00,9.73842,25.273215,0.000417,25.190024,-1.5447,0.122,9.73796,9.73796
1099.00,9.73855,25.273255,0.000418,25.190004,-1.5448,0.122,9.73866,9.73866
1100.00,9.73857,25.273343,0.000418,25.190048,-1.5447,0.122,9.73878,9.73878
1101.00,9.73842,25.273473,0.000414,25.190083,-1.5448,0.122,9.73899,9.73899
1102.00,9.73817,25.273535,0.000411,25.190070,-1.5451,0.122,9.73941,9.73941
1103.00,9.73784,25.273603,0.000411,25.190074,-1.5454,0.122,9.73915,9.73915
1104.00,9.73779,25.273689,0.000410,25.190093,-1.5456,0.122,9.73954,9.73954
1105.00,9.73826,25.273768,0.000408,25.190089,-1.5458,0.122,9.74010,9.74010
1106.00,9.73859,25.273771,0.000411,25.190067,-1.5459,0.122,9.74160,9.74160
1107.00,9.73839,25.273793,0.000413,25.190046,-1.5458,0.122,9.74154,9.74154
1108.00,9.73833,25.273779,0.000413,25.189980,-1.5458,0.122,9.73903,9.73903
1109.00,9.73895,25.273839,0.000413,25.190009,-1.5459,0.123,9.73179,9.73179
1110.00,9.73857,25.273904,0.000415,25.190039,-1.5462,0.123,9.71999,9.71999
@8,2.0001,4.0, 1110.053 
1111.00,9.73809,25.273881,0.000410,25.189951,-1.5465,0.123,9.70377,9.70377
1112.00,9.73975,25.273948,0.000409,25.189967,-1.5467,0.123,9.68693,9.68693
1113.00,9.74048,25.273947,0.000410,25.189957,-1.5467,0.123,9.67252,9.67252
1114.00,9.74131,25.273921,0.000408,25.189914,-1.5467,0.123,9.66340,9.66340
1115.00,9.74180,25.273902,0.000406,25.189869,-1.5466,0.123,9.65875,9.65875
1116.00,9.74260,25.274078,0.000409,25.190017,-1.5464,0.123,9.65746,9.65746
1117.00,9.74024,25.274117,0.000411,25.189969,-1.5464,0.123,9.65718,9.65718
1118.00,9.72810,25.274136,0.000408,25.189913,-1.5464,0.124,9.65477,9.65477
1119.00,9.70480,25.274209,0.000410,25.189960,-1.5465,0.124,9.65076,9.65076
1120.00,9.68154,25.274304,0.000412,25.189999,-1.5466,0.124,9.64607,9.64607
1121.00,9.66442,25.274207,0.000410,25.189842,-1.5467,0.124,9.63973,9.63973
1122.00,9.65639,25.274184,0.000405,25.189817,-1.5469,0.124,9.63380,9.63380
1123.00,9.65673,25.274368,0.000408,25.189989,-1.5470,0.124,9.62890,9.62890
1124.00,9.65792,25.274415,0.000408,25.189994,-1.5472,0.124,9.62528,9.62528
1125.00,9.65850,25.274416,0.000408,25.189954,-1.5473,0.124,9.62310,9.62310
1126.00,9.65698,25.274435,0.000411,25.189934,-1.5475,0.124,9.62193,9.62193
1127.00,9.65325,25.274465,0.000412,25.189933,-1.5477,0.124,9.62262,9.62262
1128.00,9.64426,25.274500,0.000410,25.189860,-1.5478,0.124,9.62438,9.62438
1129.00,9.63927,25.274517,0.000411,25.189789,-1.5479,0.124,9.62797,9.62797
1130.00,9.63460,25.274492,0.000412,25.189770,-1.5480,0.124,9.63233,9.63233
1131.00,9.62642,25.274629,0.000418,25.189920,-1.5481,0.124,9.63821,9.63821
1132.00,9.62461,25.274722,0.000425,25.189999,-1.5482,0.124,9.64298,9.64298
1133.00,9.61972,25.274662,0.000427,25.190005,-1.5483,0.124,9.64914,9.64914
1134.00,9.62104,25.274613,0.000422,25.189931,-1.5485,0.124,9.65466,9.65466
1135.00,9.62375,25.274661,0.000421,25.189954,-1.5488,0.124,9.65922,9.65922
1136.00,9.62057,25.274670,0.000416,25.189912,-1.5490,0.124,9.66395,9.66395
1137.00,9.62793,25.274651,0.000412,25.189875,-1.5490,0.124,9.66892,9.66892
1138.00,9.62868,25.274665,0.000413,25.189840,-1.5491,0.125,9.67331,9.67331
1139.00,9.63902,25.274764,0.000417,25.189964,-1.5491,0.125,9.67664,9.67664
1140.00,9.64557,25.274743,0.000416,25.189922,-1.5490,0.125,9.67923,9.67923
1141.00,9.64928,25.274833,0.000417,25.189967,-1.5490,0.125,9.68056,9.68056
1142.00,9.65245,25.274753,0.000412,25.189895,-1.5492,0.125,9.68213,9.68213
1143.00,9.65900,25.274789,0.000410,25.189909,-1.5493,0.125,9.68341,9.68341
1144.00,9.66400,25.274841,0.000412,25.189939,-1.5494,0.125,9.68475,9.68475
1145.00,9.66879,25.274877,0.000416,25.189983,-1.5496,0.125,9.68701,9.68701
1146.00,9.67277,25.274809,0.000415,25.189912,-1.5497,0.125,9.68979,9.68979
1147.00,9.67545,25.274987,0.000420,25.190045,-1.5497,0.125,9.69291,9.69291
1148.00,9.67739,25.275075,0.000420,25.190111,-1.5499,0.125,9.69595,9.69595
1149.00,9.67956,25.274930,0.000416,25.189978,-1.5500,0.125,9.69899,9.69899
1150.00,9.68200,25.274956,0.000414,25.190001,-1.5501,0.125,9.70212,9.70212
1151.00,9.68420,25.274965,0.000414,25.189992,-1.5501,0.125,9.70505,9.70505
1152.00,9.68634,25.274978,0.000412,25.189955,-1.5502,0.125,9.70625,9.70625
1153.00,9.68880,25.274973,0.000414,25.189928,-1.5503,0.125,9.70848,9.70848
1154.00,9.69118,25.275150,0.000415,25.190009,-1.5503,0.125,9.70967,9.70967
1155.00,9.69359,25.275248,0.000414,25.189951,-1.5502,0.125,9.71010,9.71010
1156.00,9.69558,25.275243,0.000414,25.189879,-1.5502,0.126,9.71055,9.71055
1157.00,9.69790,25.275213,0.000412,25.189802,-1.5504,0.126,9.71120,9.71120
1158.00,9.69989,25.275252,0.000410,25.189809,-1.5505,0.126,9.71125,9.71125
1159.00,9.70164,25.275398,0.000413,25.189893,-1.5506,0.126,9.71204,9.71204
1160.00,9.70314,25.275489,0.000411,25.189922,-1.5506,0.126,9.71360,9.71360
1161.00,9.70498,25.275590,0.000410,25.189978,-1.5507,0.126,9.71541,9.71541
1162.00,9.70683,25.275639,0.000410,25.189946,-1.5507,0.126,9.71742,9.71742
1163.00,9.70834,25.275743,0.000412,25.189910,-1.5508,0.126,9.71848,9.71848
1164.00,9.70995,25.275725,0.000407,25.189838,-1.5510,0.126,9.71991,9.71991
1165.00,9.71144,25.275707,0.000407,25.189804,-1.5513,0.126,9.72099,9.72099
1166.00,9.71272,25.275722,0.000404,25.189772,-1.5515,0.127,9.72170,9.72170
1167.00,9.71392,25.275816,0.000407,25.189851,-1.5516,0.127,9.72285,9.72285
1168.00,9.71503,25.275784,0.000408,25.189848,-1.5517,0.126,9.72320,9.72320
1169.00,9.71595,25.275813,0.000407,25.189836,-1.5517,0.126,9.72329,9.72329
1170.00,9.71665,25.275830,0.000406,25.189892,-1.5518,0.127,9.72316,9.72316
1171.00,9.71738,25.275886,0.000407,25.189968,-1.5519,0.127,9.72290,9.72290
1172.00,9.71816,25.275888,0.000402,25.189943,-1.5520,0.127,9.72222,9.72222
1173.00,9.71868,25.275933,0.000399,25.189955,-1.5521,0.127,9.72290,9.72290
1174.00,9.71928,25.275970,0.000400,25.189940,-1.5523,0.127,9.72317,9.72317
1175.00,9.71996,25.276013,0.000402,25.189916,-1.5524,0.127,9.72354,9.72354
1176.00,9.72069,25.276058,0.000404,25.189879,-1.5525,0.127,9.72435,9.72435
1177.00,9.72145,25.276085,0.000409,25.189854,-1.5526,0.127,9.72474,9.72474
1178.00,9.72215,25.276084,0.000409,25.189813,-1.5525,0.127,9.72482,9.72482
1179.00,9.72261,25.276043,0.000407,25.189806,-1.5524,0.127,9.72505,9.72505
1180.00,9.72309,25.276165,0.000409,25.189889,-1.5524,0.128,9.72557,9.72557
1181.00,9.72351,25.276236,0.000409,25.189961,-1.5526,0.128,9.72574,9.72574
1182.00,9.72386,25.276350,0.000407,25.190026,-1.5526,0.128,9.72662,9.72662
1183.00,9.72435,25.276414,0.000409,25.189989,-1.5530,0.128,9.72722,9.72722
1184.00,9.72463,25.276583,0.000415,25.190062,-1.5533,0.128,9.72722,9.72722
1185.00,9.72481,25.276589,0.000416,25.190007,-1.5535,0.128,9.72748,9.72748
1186.00,9.72508,25.276615,0.000417,25.189965,-1.5537,0.128,9.72781,9.72781
1187.00,9.72525,25.276616,0.000417,25.189903,-1.5539,0.128,9.72765,9.72765
1188.00,9.72550,25.276667,0.000416,25.189925,-1.5541,0.128,9.72787,9.72787
1189.00,9.72593,25.276602,0.000410,25.189831,-1.5543,0.128,9.72923,9.72923
1190.00,9.72641,25.276589,0.000406,25.189768,-1.5545,0.128,9.72995,9.72995
1191.00,9.72682,25.276576,0.000403,25.189777,-1.5546,0.129,9.73041,9.73041
1192.00,9.72737,25.276592,0.000406,25.189823,-1.5548,0.129,9.73134,9.73134
1193.00,9.72760,25.276575,0.000404,25.189832,-1.5547,0.129,9.73055,9.73055
1194.00,9.72768,25.276694,0.000411,25.189930,-1.5548,0.129,9.72955,9.72955
1195.00,9.72774,25.276839,0.000415,25.190107,-1.5549,0.129,9.72815,9.72815
1196.00,9.72784,25.276908,0.000418,25.190091,-1.5550,0.129,9.72744,9.72744
1197.00,9.72791,25.276875,0.000416,25.190043,-1.5551,0.129,9.72650,9.72650
1198.00,9.72819,25.276958,0.000417,25.190076,-1.5552,0.129,9.72773,9.72773
1199.00,9.72858,25.276993,0.000414,25.190078,-1.5554,0.129,9.72927,9.72927
1200.00,9.72913,25.276952,0.000412,25.189978,-1.5557,0.129,9.73201,9.73201
1201.00,9.72967,25.276923,0.000408,25.189937,-1.5560,0.129,9.73404,9.73404
1202.00,9.73001,25.277030,0.000406,25.189950,-1.5562,0.129,9.73447,9.73447
1203.00,9.73010,25.277020,0.000407,25.189884,-1.5564,0.129,9.73424,9.73424
1204.00,9.73021,25.277002,0.000409,25.189834,-1.5565,0.129,9.73315,9.73315
1205.00,9.73029,25.277104,0.000412,25.189854,-1.5564,0.129,9.73101,9.73101
1206.00,9.73038,25.277264,0.000418,25.189891,-1.5562,0.129,9.72954,9.72954
1207.00,9.73057,25.277331,0.000419,25.189894,-1.5561,0.129,9.73011,9.73011
1208.00,9.73043,25.277334,0.000419,25.189902,-1.5561,0.129,9.73022,9.73022
1209.00,9.73047,25.277282,0.000416,25.189847,-1.5560,0.129,9.73068,9.73068
1210.00,9.73038,25.277275,0.000415,25.189833,-1.5561,0.129,9.73155,9.73155
1211.00,9.73050,25.277254,0.000414,25.189840,-1.5562,0.129,9.73241,9.73241
1212.00,9.73093,25.277254,0.000413,25.189899,-1.5563,0.129,9.73363,9.73363
1213.00,9.73146,25.277404,0.000411,25.190016,-1.5564,0.130,9.73487,9.73487
1214.00,9.73187,25.277485,0.000413,25.190030,-1.5565,0.130,9.73477,9.73477
1215.00,9.73211,25.277455,0.000411,25.189998,-1.5566,0.130,9.73467,9.73467
1216.00,9.73248,25.277559,0.000409,25.190073,-1.5567,0.130,9.73458,9.73458
1217.00,9.73280,25.277536,0.000403,25.189984,-1.5567,0.130,9.73365,9.73365
1218.00,9.73309,25.277535,0.000405,25.189920,-1.5570,0.130,9.73358,9.73358
1219.00,9.73327,25.277614,0.000405,25.189974,-1.5572,0.130,9.73429,9.73429
1220.00,9.73299,25.277642,0.000409,25.189951,-1.5574,0.130,9.73390,9.73390
1221.00,9.73254,25.277649,0.000410,25.189896,-1.5578,0.130,9.73326,9.73326
1222.00,9.73259,25.277749,0.000414,25.189932,-1.5580,0.130,9.73321,9.73321
1223.00,9.73280,25.277804,0.000413,25.189917,-1.5581,0.130,9.73271,9.73271
1224.00,9.73298,25.277780,0.000411,25.189857,-1.5582,0.130,9.73278,9.73278
1225.00,9.73335,25.277865,0.000407,25.189926,-1.5583,0.131,9.73407,9.73407
1226.00,9.73364,25.277953,0.000408,25.190004,-1.5584,0.131,9.73450,9.73450
1227.00,9.73367,25.278001,0.000412,25.190073,-1.5585,0.131,9.73437,9.73437
1228.00,9.73383,25.277982,0.000412,25.190090,-1.5586,0.131,9.73446,9.73446
1229.00,9.73402,25.277996,0.000409,25.190116,-1.5588,0.131,9.73472,9.73472
1230.00,9.73418,25.277992,0.000411,25.190044,-1.5588,0.131,9.73416,9.73416
1231.00,9.73430,25.277939,0.000408,25.189977,-1.5590,0.131,9.73504,9.73504
1232.00,9.73426,25.277984,0.000407,25.189933,-1.5591,0.132,9.73505,9.73505
1233.00,9.73398,25.277994,0.000409,25.189920,-1.5592,0.131,9.73502,9.73502
1234.00,9.73415,25.278084,0.000409,25.189955,-1.5593,0.132,9.73597,9.73597
1235.00,9.73472,25.278097,0.000407,25.189993,-1.5593,0.132,9.73750,9.73750
1236.00,9.73506,25.278182,0.000406,25.190004,-1.5593,0.132,9.73805,9.73805
1237.00,9.73537,25.278210,0.000404,25.190052,-1.5593,0.132,9.73945,9.73945
1238.00,9.73560,25.278254,0.000401,25.190017,-1.5595,0.132,9.74027,9.74027
1239.00,9.73563,25.278250,0.000406,25.189977,-1.5597,0.132,9.73932,9.73932
1240.00,9.73587,25.278327,0.000410,25.189994,-1.5601,0.132,9.73869,9.73869
1241.00,9.73631,25.278307,0.000411,25.190008,-1.5604,0.132,9.73834,9.73834
1242.00,9.73663,25.278226,0.000409,25.189913,-1.5606,0.132,9.73851,9.73851
1243.00,9.73691,25.278276,0.000411,25.189972,-1.5608,0.132,9.73906,9.73906
1244.00,9.73713,25.278364,0.000409,25.189977,-1.5610,0.132,9.73926,9.73926
1245.00,9.73735,25.278325,0.000407,25.189925,-1.5610,0.132,9.73896,9.73896
1246.00,9.73745,25.278446,0.000410,25.189908,-1.5612,0.132,9.73898,9.73898
1247.00,9.73777,25.278564,0.000410,25.189923,-1.5613,0.132,9.73881,9.73881
1248.00,9.73804,25.278639,0.000411,25.189935,-1.5616,0.133,9.73807,9.73807
1249.00,9.73813,25.278706,0.000413,25.190047,-1.5620,0.133,9.73831,9.73831
1250.00,9.73836,25.278715,0.000412,25.189959,-1.5622,0.133,9.73887,9.73887
1251.00,9.73856,25.278622,0.000409,25.189896,-1.5624,0.133,9.73908,9.73908
1252.00,9.73883,25.278641,0.000410,25.189944,-1.5625,0.133,9.73941,9.73941
1253.00,9.73908,25.278613,0.000408,25.189917,-1.5626,0.133,9.73953,9.73953
1254.00,9.73882,25.278624,0.000404,25.189854,-1.5625,0.133,9.73856,9.73856
1255.00,9.73875,25.278637,0.000404,25.189915,-1.5626,0.133,9.73833,9.73833
1256.00,9.73900,25.278611,0.000404,25.189880,-1.5627,0.133,9.74022,9.74022
1257.00,9.73888,25.278541,0.000401,25.189759,-1.5628,0.133,9.74402,9.74402
1258.00,9.73868,25.278568,0.000402,25.189776,-1.5628,0.134,9.74744,9.74744
1259.00,9.73905,25.278575,0.000402,25.189747,-1.5629,0.134,9.74919,9.74919
1260.00,9.73920,25.278738,0.000404,25.189833,-1.5628,0.134,9.74649,9.74649
1261.00,9.73949,25.278856,0.000402,25.189865,-1.5628,0.134,9.73820,9.73820
@9,2.0001,4.0, 1260.109 
1262.00,9.74047,25.279102,0.000405,25.189997,-1.5627,0.134,9.72648,9.72648
1263.00,9.73804,25.279214,0.000407,25.190034,-1.5627,0.134,9.71624,9.71624
1264.00,9.73652,25.279299,0.000410,25.190086,-1.5627,0.134,9.70916,9.70916
1265.00,9.73870,25.279286,0.000412,25.190052,-1.5627,0.134,9.70736,9.70736
1266.00,9.74906,25.279304,0.000410,25.190021,-1.5629,0.134,9.71044,9.71044
1267.00,9.75736,25.279277,0.000409,25.189978,-1.5631,0.135,9.71353,9.71353
1268.00,9.75503,25.279453,0.000413,25.190041,-1.5632,0.135,9.71562,9.71562
1269.00,9.74224,25.279498,0.000416,25.190011,-1.5633,0.135,9.71750,9.71750
1270.00,9.72511,25.279633,0.000417,25.190016,-1.5635,0.135,9.71637,9.71637
1271.00,9.70779,25.279653,0.000422,25.190006,-1.5636,0.135,9.71232,9.71232
1272.00,9.70282,25.279665,0.000423,25.190064,-1.5637,0.135,9.70981,9.70981
1273.00,9.70547,25.279383,0.000417,25.189824,-1.5639,0.135,9.70758,9.70758
1274.00,9.71047,25.279418,0.000419,25.189869,-1.5641,0.134,9.70459,9.70459
1275.00,9.71232,25.279324,0.000417,25.189798,-1.5643,0.134,9.70257,9.70257
1276.00,9.71255,25.279335,0.000413,25.189811,-1.5645,0.134,9.70281,9.70281
1277.00,9.71108,25.279329,0.000413,25.189744,-1.5645,0.134,9.70242,9.70242
1278.00,9.70975,25.279634,0.000418,25.190003,-1.5646,0.135,9.70190,9.70190
1279.00,9.70893,25.279589,0.000411,25.189979,-1.5647,0.135,9.70274,9.70274
1280.00,9.70923,25.279523,0.000408,25.189904,-1.5648,0.135,9.70312,9.70312
1281.00,9.70864,25.279592,0.000410,25.189936,-1.5649,0.135,9.70206,9.70206
1282.00,9.70824,25.279654,0.000410,25.189939,-1.5652,0.135,9.70261,9.70261
1283.00,9.70721,25.279496,0.000406,25.189738,-1.5654,0.135,9.70362,9.70362
1284.00,9.70550,25.279563,0.000408,25.189657,-1.5655,0.135,9.70444,9.70444
1285.00,9.70451,25.279778,0.000411,25.189795,-1.5657,0.135,9.70592,9.70592
1286.00,9.70420,25.279833,0.000415,25.189813,-1.5659,0.135,9.70787,9.70787
1287.00,9.70364,25.279878,0.000417,25.189805,-1.5659,0.136,9.70852,9.70852
1288.00,9.70366,25.280032,0.000421,25.189889,-1.5660,0.136,9.70934,9.70934
1289.00,9.70425,25.280155,0.000425,25.190020,-1.5661,0.136,9.70933,9.70933
1290.00,9.70435,25.280123,0.000424,25.190046,-1.5662,0.136,9.71007,9.71007
1291.00,9.70487,25.280133,0.000422,25.190031,-1.5662,0.136,9.71041,9.71041
1292.00,9.70552,25.280085,0.000422,25.189951,-1.5663,0.136,9.71059,9.71059
1293.00,9.70636,25.280182,0.000425,25.190031,-1.5664,0.136,9.71131,9.71131
1294.00,9.70676,25.280023,0.000421,25.189849,-1.5665,0.136,9.71297,9.71297
1295.00,9.70728,25.280086,0.000421,25.189833,-1.5666,0.136,9.71353,9.71353
1296.00,9.70816,25.280175,0.000425,25.189879,-1.5668,0.136,9.71375,9.71375
1297.00,9.70911,25.280315,0.000427,25.189988,-1.5671,0.136,9.71455,9.71455
1298.00,9.70959,25.280190,0.000423,25.189823,-1.5673,0.136,9.71498,9.71498
1299.00,9.71039,25.280279,0.000424,25.189884,-1.5674,0.136,9.71533,9.71533
1300.00,9.71114,25.280338,0.000425,25.189910,-1.5675,0.136,9.71586,9.71586
1301.00,9.71192,25.280219,0.000420,25.189808,-1.5675,0.136,9.71797,9.71797
1302.00,9.71269,25.280199,0.000417,25.189818,-1.5676,0.136,9.71945,9.71945
1303.00,9.71331,25.280255,0.000414,25.189867,-1.5677,0.136,9.72111,9.72111
1304.00,9.71423,25.280296,0.000412,25.189866,-1.5678,0.136,9.72186,9.72186
1305.00,9.71505,25.280366,0.000409,25.189865,-1.5680,0.136,9.72310,9.72310
1306.00,9.71585,25.280557,0.000412,25.189946,-1.5682,0.136,9.72352,9.72352
1307.00,9.71678,25.280594,0.000407,25.189925,-1.5684,0.136,9.72381,9.72381
1308.00,9.71762,25.280645,0.000408,25.189937,-1.5685,0.137,9.72217,9.72217
1309.00,9.71782,25.280719,0.000408,25.189919,-1.5686,0.137,9.72099,9.72099
1310.00,9.71806,25.280838,0.000414,25.189949,-1.5686,0.137,9.72135,9.72135
1311.00,9.71883,25.280908,0.000417,25.190023,-1.5687,0.137,9.72127,9.72127
1312.00,9.71954,25.280931,0.000420,25.190016,-1.5688,0.137,9.72069,9.72069
1313.00,9.72005,25.280900,0.000420,25.189982,-1.5689,0.136,9.72364,9.72364
1314.00,9.72074,25.280796,0.000417,25.189891,-1.5691,0.136,9.72613,9.72613
1315.00,9.72143,25.280647,0.000407,25.189819,-1.5694,0.137,9.72766,9.72766
1316.00,9.72240,25.280635,0.000405,25.189775,-1.5695,0.137,9.72914,9.72914
1317.00,9.72342,25.280688,0.000405,25.189745,-1.5696,0.137,9.73058,9.73058
1318.00,9.72415,25.280754,0.000405,25.189703,-1.5698,0.137,9.73003,9.73003
1319.00,9.72458,25.280800,0.000404,25.189713,-1.5700,0.137,9.73020,9.73020
1320.00,9.72503,25.280927,0.000407,25.189718,-1.5702,0.137,9.72902,9.72902
1321.00,9.72549,25.280920,0.000406,25.189639,-1.5705,0.137,9.72842,9.72842
1322.00,9.72573,25.281019,0.000408,25.189726,-1.5707,0.137,9.72840,9.72840
1323.00,9.72597,25.281144,0.000404,25.189838,-1.5709,0.138,9.72883,9.72883
1324.00,9.72632,25.281248,0.000407,25.189903,-1.5710,0.138,9.72891,9.72891
1325.00,9.72652,25.281177,0.000407,25.189834,-1.5711,0.138,9.72945,9.72945
1326.00,9.72698,25.281313,0.000408,25.189916,-1.5712,0.138,9.72963,9.72963
1327.00,9.72733,25.281359,0.000410,25.189923,-1.5713,0.138,9.73042,9.73042
1328.00,9.72793,25.281432,0.000413,25.189927,-1.5714,0.138,9.73105,9.73105
1329.00,9.72875,25.281623,0.000414,25.190081,-1.5714,0.138,9.73116,9.73116
1330.00,9.72925,25.281779,0.000414,25.190165,-1.5713,0.138,9.73127,9.73127
1331.00,9.72956,25.281644,0.000412,25.190039,-1.5715,0.138,9.73220,9.73220
1332.00,9.73017,25.281562,0.000409,25.189931,-1.5716,0.138,9.73258,9.73258
1333.00,9.73064,25.281434,0.000408,25.189857,-1.5718,0.138,9.73288,9.73288
1334.00,9.73079,25.281338,0.000407,25.189760,-1.5721,0.138,9.73327,9.73327
1335.00,9.73079,25.281347,0.000406,25.189749,-1.5724,0.138,9.73275,9.73275
1336.00,9.73053,25.281455,0.000405,25.189780,-1.5727,0.138,9.73181,9.73181
1337.00,9.73053,25.281522,0.000406,25.189801,-1.5727,0.138,9.73105,9.73105
1338.00,9.73066,25.281615,0.000408,25.189849,-1.5727,0.138,9.73013,9.73013
1339.00,9.73076,25.281572,0.000409,25.189756,-1.5727,0.138,9.72978,9.72978
1340.00,9.73082,25.281503,0.000410,25.189699,-1.5728,0.138,9.73020,9.73020
1341.00,9.73110,25.281608,0.000409,25.189789,-1.5729,0.138,9.73168,9.73168
1342.00,9.73159,25.281702,0.000408,25.189833,-1.5731,0.139,9.73321,9.73321
1343.00,9.73189,25.281795,0.000405,25.189843,-1.5732,0.139,9.73373,9.73373
1344.00,9.73194,25.281905,0.000404,25.189882,-1.5734,0.139,9.73349,9.73349
1345.00,9.73183,25.281996,0.000402,25.189869,-1.5734,0.139,9.73297,9.73297
1346.00,9.73185,25.281971,0.000403,25.189802,-1.5734,0.139,9.73216,9.73216
1347.00,9.73207,25.282029,0.000403,25.189821,-1.5735,0.139,9.73168,9.73168
1348.00,9.73219,25.282119,0.000405,25.189855,-1.5738,0.139,9.73226,9.73226
1349.00,9.73239,25.282204,0.000409,25.189904,-1.5741,0.139,9.73348,9.73348
1350.00,9.73260,25.282291,0.000411,25.190007,-1.5743,0.139,9.73481,9.73481
1351.00,9.73270,25.282354,0.000411,25.190058,-1.5744,0.140,9.73498,9.73498
1352.00,9.73262,25.282376,0.000416,25.190101,-1.5745,0.140,9.73423,9.73423
1353.00,9.73246,25.282320,0.000420,25.190071,-1.5746,0.139,9.73315,9.73315
1354.00,9.73233,25.282381,0.000419,25.190086,-1.5747,0.139,9.73237,9.73237
1355.00,9.73241,25.282350,0.000419,25.190000,-1.5748,0.139,9.73188,9.73188
1356.00,9.73249,25.282277,0.000417,25.189908,-1.5747,0.140,9.73100,9.73100
1357.00,9.73251,25.282269,0.000413,25.189834,-1.5748,0.140,9.73121,9.73121
1358.00,9.73270,25.282288,0.000409,25.189802,-1.5748,0.140,9.73216,9.73216
1359.00,9.73293,25.282313,0.000409,25.189832,-1.5749,0.140,9.73282,9.73282
1360.00,9.73317,25.282425,0.000411,25.189900,-1.5752,0.140,9.73339,9.73339
1361.00,9.73309,25.282533,0.000411,25.189962,-1.5756,0.140,9.73468,9.73468
1362.00,9.73320,25.282618,0.000415,25.190027,-1.5759,0.140,9.73567,9.73567
1363.00,9.73323,25.282743,0.000417,25.190077,-1.5763,0.140,9.73550,9.73550
1364.00,9.73329,25.282880,0.000420,25.190148,-1.5764,0.140,9.73461,9.73461
1365.00,9.73343,25.282851,0.000419,25.190128,-1.5763,0.140,9.73424,9.73424
1366.00,9.73366,25.282779,0.000421,25.189992,-1.5764,0.140,9.73390,9.73390
1367.00,9.73355,25.282754,0.000419,25.189900,-1.5764,0.140,9.73274,9.73274
1368.00,9.73336,25.282807,0.000421,25.189902,-1.5765,0.140,9.73211,9.73211
1369.00,9.73314,25.282705,0.000417,25.189735,-1.5767,0.140,9.73224,9.73224
1370.00,9.73293,25.282824,0.000418,25.189771,-1.5769,0.140,9.73206,9.73206
1371.00,9.73294,25.282957,0.000415,25.189841,-1.5771,0.140,9.73227,9.73227
1372.00,9.73303,25.283056,0.000411,25.189880,-1.5772,0.141,9.73267,9.73267
1373.00,9.73311,25.282947,0.000407,25.189806,-1.5772,0.141,9.73278,9.73278
1374.00,9.73304,25.283036,0.000406,25.189897,-1.5772,0.141,9.73207,9.73207
1375.00,9.73286,25.282933,0.000406,25.189791,-1.5773,0.141,9.73141,9.73141
1376.00,9.73286,25.282991,0.000408,25.189876,-1.5774,0.141,9.73134,9.73134
1377.00,9.73324,25.282950,0.000413,25.189834,-1.5776,0.141,9.73256,9.73256
1378.00,9.73350,25.283076,0.000416,25.189883,-1.5778,0.141,9.73356,9.73356
1379.00,9.73344,25.283127,0.000416,25.189935,-1.5780,0.141,9.73453,9.73453
1380.00,9.73326,25.283178,0.000413,25.189936,-1.5782,0.141,9.73494,9.73494
1381.00,9.73316,25.283255,0.000418,25.189958,-1.5785,0.141,9.73496,9.73496
1382.00,9.73308,25.283294,0.000415,25.189942,-1.5788,0.141,9.73434,9.73434
1383.00,9.73319,25.283307,0.000412,25.189866,-1.5791,0.142,9.73464,9.73464
1384.00,9.73332,25.283203,0.000412,25.189673,-1.5793,0.142,9.73471,9.73471
1385.00,9.73335,25.283346,0.000416,25.189755,-1.5794,0.141,9.73544,9.73544
1386.00,9.73358,25.283437,0.000410,25.189777,-1.5794,0.142,9.73514,9.73514
1387.00,9.73368,25.283552,0.000407,25.189806,-1.5793,0.142,9.73533,9.73533
1388.00,9.73392,25.283543,0.000404,25.189840,-1.5794,0.142,9.73595,9.73595
1389.00,9.73434,25.283746,0.000405,25.189983,-1.5796,0.142,9.73651,9.73651
1390.00,9.73458,25.283648,0.000400,25.189894,-1.5799,0.143,9.73681,9.73681
1391.00,9.73469,25.283608,0.000402,25.189852,-1.5802,0.143,9.73775,9.73775
1392.00,9.73492,25.283549,0.000406,25.189790,-1.5804,0.142,9.73789,9.73789
1393.00,9.73505,25.283684,0.000413,25.189844,-1.5806,0.142,9.73618,9.73618
1394.00,9.73523,25.283683,0.000415,25.189885,-1.5808,0.142,9.73577,9.73577
1395.00,9.73543,25.283775,0.000415,25.189884,-1.5808,0.142,9.73502,9.73502
1396.00,9.73562,25.283786,0.000417,25.189905,-1.5808,0.142,9.73470,9.73470
1397.00,9.73555,25.283937,0.000419,25.190034,-1.5808,0.142,9.73426,9.73426
1398.00,9.73545,25.283915,0.000416,25.189962,-1.5807,0.142,9.73520,9.73520
1399.00,9.73552,25.283898,0.000415,25.189812,-1.5809,0.142,9.73518,9.73518
1400.00,9.73559,25.283965,0.000414,25.189876,-1.5811,0.142,9.73531,9.73531
1401.00,9.73559,25.284099,0.000412,25.189863,-1.5814,0.142,9.73464,9.73464
1402.00,9.73548,25.283892,0.000403,25.189598,-1.5818,0.143,9.73425,9.73425
1403.00,9.73541,25.283962,0.000401,25.189622,-1.5820,0.143,9.73337,9.73337
1404.00,9.73553,25.284015,0.000399,25.189686,-1.5821,0.143,9.73314,9.73314
1405.00,9.73528,25.283974,0.000397,25.189631,-1.5823,0.143,9.73446,9.73446
1406.00,9.73487,25.283903,0.000396,25.189558,-1.5823,0.143,9.73828,9.73828
1407.00,9.73439,25.284090,0.000401,25.189745,-1.5825,0.143,9.74410,9.74410
1408.00,9.73449,25.284181,0.000405,25.189829,-1.5828,0.143,9.75070,9.75070
1409.00,9.73453,25.284230,0.000405,25.189878,-1.5830,0.143,9.75459,9.75459
1410.00,9.73375,25.284339,0.000408,25.189967,-1.5831,0.143,9.75354,9.75354
1411.00,9.73238,25.284450,0.000406,25.190035,-1.5833,0.143,9.74787,9.74787
@10,2.0001,4.0, 1410.057 
1412.00,9.73258,25.284512,0.000408,25.190047,-1.5834,0.144,9.73970,9.73970
1413.00,9.73344,25.284471,0.000406,25.189940,-1.5835,0.144,9.73075,9.73075
1414.00,9.73529,25.284449,0.000407,25.189837,-1.5839,0.144,9.72410,9.72410
1415.00,9.74044,25.284467,0.000407,25.189797,-1.5840,0.144,9.72162,9.72162
1416.00,9.75141,25.284496,0.000408,25.189825,-1.5841,0.144,9.72253,9.72253
1417.00,9.76133,25.284537,0.000409,25.189852,-1.5842,0.144,9.72558,9.72558
1418.00,9.76412,25.284568,0.000406,25.189911,-1.5842,0.144,9.73048,9.73048
1419.00,9.75318,25.284624,0.000406,25.189953,-1.5843,0.144,9.73567,9.73567
1420.00,9.73517,25.284756,0.000410,25.190053,-1.5846,0.144,9.74039,9.74039
1421.00,9.72362,25.284672,0.000406,25.189937,-1.5848,0.144,9.74405,9.74405
1422.00,9.72173,25.284691,0.000405,25.189953,-1.5849,0.144,9.74521,9.74521
1423.00,9.72150,25.284725,0.000410,25.189958,-1.5851,0.144,9.74316,9.74316
1424.00,9.72312,25.284776,0.000410,25.190008,-1.5851,0.144,9.74044,9.74044
1425.00,9.72419,25.284753,0.000405,25.189962,-1.5851,0.144,9.73752,9.73752
1426.00,9.72861,25.284883,0.000409,25.190040,-1.5853,0.145,9.73464,9.73464
1427.00,9.73671,25.284926,0.000412,25.190021,-1.5854,0.145,9.73206,9.73206
1428.00,9.74132,25.285003,0.000413,25.190050,-1.5854,0.145,9.73095,9.73095
1429.00,9.74253,25.285020,0.000413,25.190028,-1.5856,0.145,9.72941,9.72941
1430.00,9.74092,25.285028,0.000413,25.190002,-1.5858,0.145,9.72789,9.72789
1431.00,9.73912,25.285044,0.000413,25.190018,-1.5859,0.145,9.72632,9.72632
1432.00,9.73807,25.285204,0.000413,25.190145,-1.5862,0.145,9.72510,9.72510
1433.00,9.73730,25.285183,0.000408,25.190102,-1.5865,0.145,9.72491,9.72491
1434.00,9.73544,25.285265,0.000410,25.190139,-1.5867,0.145,9.72523,9.72523
1435.00,9.73411,25.285320,0.000409,25.190152,-1.5868,0.145,9.72517,9.72517
1436.00,9.73323,25.285365,0.000409,25.190185,-1.5870,0.145,9.72518,9.72518
1437.00,9.73227,25.285207,0.000406,25.189932,-1.5871,0.145,9.72481,9.72481
1438.00,9.73120,25.285279,0.000409,25.189965,-1.5872,0.145,9.72335,9.72335
1439.00,9.72987,25.285293,0.000411,25.189906,-1.5873,0.145,9.72230,9.72230
1440.00,9.72874,25.285377,0.000418,25.189970,-1.5876,0.145,9.72163,9.72163
1441.00,9.72744,25.285375,0.000416,25.189892,-1.5879,0.145,9.72123,9.72123
1442.00,9.72633,25.285483,0.000418,25.190014,-1.5880,0.145,9.72124,9.72124
1443.00,9.72538,25.285515,0.000419,25.189908,-1.5881,0.145,9.72069,9.72069
1444.00,9.72454,25.285587,0.000418,25.189923,-1.5882,0.145,9.71958,9.71958
1445.00,9.72378,25.285516,0.000414,25.189810,-1.5882,0.146,9.71914,9.71914
1446.00,9.72327,25.285615,0.000418,25.189838,-1.5881,0.146,9.71961,9.71961
1447.00,9.72299,25.285588,0.000413,25.189816,-1.5883,0.146,9.71995,9.71995
1448.00,9.72259,25.285641,0.000412,25.189896,-1.5885,0.146,9.72088,9.72088
1449.00,9.72244,25.285609,0.000410,25.189906,-1.5887,0.146,9.72271,9.72271
1450.00,9.72257,25.285702,0.000410,25.189945,-1.5888,0.146,9.72444,9.72444
1451.00,9.72271,25.285701,0.000408,25.189897,-1.5889,0.146,9.72495,9.72495
1452.00,9.72274,25.285793,0.000408,25.189882,-1.5890,0.146,9.72486,9.72486
1453.00,9.72245,25.285792,0.000406,25.189880,-1.5890,0.146,9.72477,9.72477
1454.00,9.72219,25.285930,0.000407,25.189938,-1.5890,0.146,9.72554,9.72554
1455.00,9.72215,25.286036,0.000409,25.190014,-1.5891,0.147,9.72534,9.72534
1456.00,9.72255,25.286031,0.000412,25.190059,-1.5892,0.147,9.72578,9.72578
1457.00,9.72308,25.286026,0.000415,25.190074,-1.5892,0.147,9.72711,9.72711
1458.00,9.72350,25.286014,0.000417,25.189993,-1.5894,0.147,9.72843,9.72843
1459.00,9.72392,25.285920,0.000415,25.189910,-1.5898,0.147,9.72845,9.72845
1460.00,9.72416,25.285928,0.000415,25.189879,-1.5902,0.147,9.72813,9.72813
1461.00,9.72429,25.286005,0.000416,25.189903,-1.5903,0.147,9.72707,9.72707
1462.00,9.72450,25.286152,0.000418,25.190009,-1.5905,0.147,9.72695,9.72695
1463.00,9.72497,25.286201,0.000421,25.190116,-1.5906,0.147,9.72680,9.72680
1464.00,9.72548,25.286264,0.000423,25.190141,-1.5905,0.147,9.72646,9.72646
1465.00,9.72603,25.286277,0.000423,25.190069,-1.5906,0.147,9.72714,9.72714
1466.00,9.72630,25.286333,0.000422,25.190062,-1.5909,0.147,9.72749,9.72749
1467.00,9.72632,25.286265,0.000416,25.189913,-1.5912,0.147,9.72649,9.72649
1468.00,9.72632,25.286356,0.000413,25.189886,-1.5914,0.147,9.72525,9.72525
1469.00,9.72636,25.286366,0.000414,25.189882,-1.5917,0.147,9.72464,9.72464
1470.00,9.72618,25.286429,0.000413,25.189992,-1.5918,0.147,9.72382,9.72382
1471.00,9.72602,25.286429,0.000411,25.190006,-1.5918,0.147,9.72364,9.72364
1472.00,9.72610,25.286435,0.000414,25.190044,-1.5919,0.147,9.72418,9.72418
1473.00,9.72633,25.286440,0.000412,25.190014,-1.5920,0.147,9.72536,9.72536
1474.00,9.72656,25.286474,0.000411,25.189975,-1.5921,0.147,9.72704,9.72704
1475.00,9.72681,25.286429,0.000409,25.189898,-1.5921,0.148,9.72852,9.72852
1476.00,9.72699,25.286369,0.000406,25.189816,-1.5922,0.148,9.73013,9.73013
1477.00,9.72727,25.286482,0.000407,25.189888,-1.5924,0.148,9.73193,9.73193
1478.00,9.72748,25.286458,0.000407,25.189895,-1.5926,0.148,9.73288,9.73288
1479.00,9.72777,25.286520,0.000410,25.189961,-1.5927,0.148,9.73385,9.73385
1480.00,9.72829,25.286555,0.000412,25.189960,-1.5929,0.148,9.73510,9.73510
1481.00,9.72898,25.286672,0.000414,25.189973,-1.5933,0.148,9.73550,9.73550
1482.00,9.72920,25.286657,0.000414,25.189962,-1.5936,0.148,9.73497,9.73497
1483.00,9.72941,25.286745,0.000415,25.189993,-1.5937,0.148,9.73451,9.73451
1484.00,9.72949,25.286788,0.000416,25.189979,-1.5940,0.148,9.73231,9.73231
1485.00,9.72945,25.286797,0.000417,25.189952,-1.5941,0.148,9.73040,9.73040
1486.00,9.72945,25.286886,0.000421,25.190028,-1.5941,0.148,9.72867,9.72867
1487.00,9.72957,25.286978,0.000424,25.190027,-1.5942,0.148,9.72792,9.72792
1488.00,9.72996,25.287045,0.000424,25.189998,-1.5944,0.148,9.72808,9.72808
1489.00,9.73040,25.287140,0.000423,25.190016,-1.5945,0.148,9.72909,9.72909
1490.00,9.73070,25.287258,0.000423,25.190070,-1.5945,0.148,9.72945,9.72945
1491.00,9.73112,25.287265,0.000420,25.190061,-1.5946,0.148,9.73045,9.73045
1492.00,9.73158,25.287278,0.000417,25.190064,-1.5947,0.149,9.73057,9.73057
1493.00,9.73157,25.287260,0.000418,25.190071,-1.5947,0.149,9.73010,9.73010
1494.00,9.73146,25.287280,0.000415,25.190072,-1.5949,0.149,9.73077,9.73077
1495.00,9.73158,25.287253,0.000412,25.189987,-1.5953,0.149,9.73161,9.73161
1496.00,9.73168,25.287225,0.000412,25.189934,-1.5954,0.149,9.73209,9.73209
1497.00,9.73163,25.287231,0.000415,25.189870,-1.5957,0.149,9.73279,9.73279
1498.00,9.73150,25.287290,0.000414,25.189853,-1.5959,0.149,9.73300,9.73300
1499.00,9.73125,25.287301,0.000416,25.189815,-1.5960,0.149,9.73193,9.73193
1500.00,9.73088,25.287373,0.000419,25.189832,-1.5962,0.149,9.73111,9.73111
1501.00,9.73049,25.287495,0.000421,25.189836,-1.5964,0.149,9.73039,9.73039
1502.00,9.73033,25.287605,0.000417,25.189885,-1.5966,0.149,9.72957,9.72957
1503.00,9.73012,25.287712,0.000419,25.189940,-1.5967,0.149,9.72890,9.72890
1504.00,9.72993,25.287782,0.000415,25.189982,-1.5967,0.149,9.72801,9.72801
1505.00,9.72998,25.287775,0.000412,25.189966,-1.5968,0.150,9.72805,9.72805
1506.00,9.73020,25.287715,0.000408,25.189925,-1.5969,0.150,9.72861,9.72861
1507.00,9.73052,25.287775,0.000409,25.189927,-1.5970,0.150,9.72961,9.72961
1508.00,9.73073,25.287828,0.000409,25.189929,-1.5972,0.150,9.73110,9.73110
1509.00,9.73081,25.287763,0.000411,25.189862,-1.5974,0.150,9.73247,9.73247
1510.00,9.73076,25.287865,0.000411,25.189890,-1.5976,0.150,9.73228,9.73228
1511.00,9.73071,25.288014,0.000412,25.189977,-1.5978,0.150,9.73170,9.73170
1512.00,9.73074,25.287931,0.000410,25.189912,-1.5980,0.150,9.73109,9.73109
1513.00,9.73084,25.287912,0.000411,25.189858,-1.5982,0.150,9.73065,9.73065
1514.00,9.73067,25.288031,0.000411,25.189918,-1.5983,0.150,9.73081,9.73081
1515.00,9.73034,25.287999,0.000411,25.189847,-1.5985,0.150,9.73173,9.73173
1516.00,9.73039,25.287960,0.000412,25.189774,-1.5985,0.150,9.73273,9.73273
1517.00,9.73076,25.287938,0.000414,25.189701,-1.5986,0.150,9.73339,9.73339
1518.00,9.73108,25.287980,0.000417,25.189778,-1.5986,0.150,9.73423,9.73423
1519.00,9.73134,25.287925,0.000416,25.189641,-1.5987,0.150,9.73445,9.73445
1520.00,9.73146,25.287907,0.000419,25.189640,-1.5988,0.150,9.73397,9.73397
1521.00,9.73152,25.287903,0.000417,25.189613,-1.5989,0.150,9.73292,9.73292
1522.00,9.73146,25.288003,0.000415,25.189714,-1.5990,0.150,9.73196,9.73196
1523.00,9.73157,25.287955,0.000410,25.189616,-1.5991,0.151,9.73080,9.73080
1524.00,9.73184,25.288091,0.000413,25.189769,-1.5993,0.151,9.73021,9.73021
1525.00,9.73203,25.288218,0.000414,25.189881,-1.5994,0.151,9.73040,9.73040
1526.00,9.73220,25.288262,0.000415,25.189912,-1.5996,0.151,9.73163,9.73163
1527.00,9.73224,25.288248,0.000418,25.189809,-1.6000,0.151,9.73235,9.73235
1528.00,9.73218,25.288297,0.000417,25.189861,-1.6002,0.151,9.73273,9.73273
1529.00,9.73206,25.288175,0.000416,25.189753,-1.6005,0.151,9.73258,9.73258
1530.00,9.73207,25.288195,0.000416,25.189768,-1.6007,0.151,9.73239,9.73239
1531.00,9.73215,25.288271,0.000417,25.189789,-1.6010,0.151,9.73126,9.73126
1532.00,9.73204,25.288404,0.000415,25.189898,-1.6012,0.151,9.73019,9.73019
1533.00,9.73194,25.288396,0.000414,25.189795,-1.6014,0.151,9.72979,9.72979
1534.00,9.73188,25.288423,0.000411,25.189751,-1.6015,0.151,9.73039,9.73039
1535.00,9.73191,25.288503,0.000408,25.189731,-1.6016,0.151,9.73087,9.73087
1536.00,9.73190,25.288553,0.000408,25.189735,-1.6017,0.152,9.73161,9.73161
1537.00,9.73187,25.288549,0.000407,25.189722,-1.6017,0.152,9.73270,9.73270
1538.00,9.73168,25.288642,0.000409,25.189805,-1.6018,0.152,9.73283,9.73283
1539.00,9.73142,25.288784,0.000410,25.189884,-1.6020,0.152,9.73222,9.73222
1540.00,9.73131,25.288747,0.000411,25.189820,-1.6023,0.152,9.73145,9.73145
1541.00,9.73131,25.288759,0.000409,25.189858,-1.6027,0.152,9.73118,9.73118
1542.00,9.73156,25.288777,0.000410,25.189871,-1.6028,0.152,9.73152,9.73152
1543.00,9.73176,25.288746,0.000409,25.189852,-1.6029,0.152,9.73195,9.73195
1544.00,9.73191,25.288794,0.000412,25.189860,-1.6031,0.152,9.73270,9.73270
1545.00,9.73197,25.288859,0.000415,25.189924,-1.6031,0.152,9.73286,9.73286
1546.00,9.73172,25.288865,0.000417,25.189871,-1.6031,0.152,9.73229,9.73229
1547.00,9.73154,25.288949,0.000417,25.189891,-1.6033,0.152,9.73150,9.73150
1548.00,9.73149,25.288962,0.000418,25.189884,-1.6035,0.152,9.73154,9.73154
1549.00,9.73166,25.288996,0.000416,25.189971,-1.6035,0.152,9.73193,9.73193
1550.00,9.73193,25.289069,0.000417,25.189996,-1.6035,0.153,9.73282,9.73282
1551.00,9.73199,25.289184,0.000418,25.190080,-1.6037,0.153,9.73291,9.73291
1552.00,9.73207,25.289220,0.000419,25.190079,-1.6038,0.153,9.73248,9.73248
1553.00,9.73223,25.289284,0.000422,25.190058,-1.6039,0.153,9.73111,9.73111
1554.00,9.73207,25.289272,0.000420,25.189939,-1.6041,0.153,9.72920,9.72920
1555.00,9.73200,25.289251,0.000418,25.189915,-1.6044,0.153,9.72936,9.72936
1556.00,9.73235,25.289240,0.000415,25.189840,-1.6046,0.153,9.73273,9.73273
1557.00,9.73231,25.289274,0.000415,25.189868,-1.6049,0.153,9.73855,9.73855
1558.00,9.73196,25.289339,0.000414,25.189931,-1.6052,0.153,9.74619,9.74619
1559.00,9.73240,25.289355,0.000413,25.189986,-1.6054,0.153,9.75155,9.75155
1560.00,9.73282,25.289347,0.000413,25.189938,-1.6056,0.153,9.75223,9.75223
1561.00,9.73063,25.289369,0.000415,25.189940,-1.6057,0.153,9.74839,9.74839
@11,2.0001,4.0, 1560.1 
1562.00,9.72863,25.289371,0.000412,25.189847,-1.6060,0.153,9.74119,9.74119
1563.00,9.72743,25.289531,0.000412,25.189926,-1.6061,0.153,9.73178,9.73178
1564.00,9.72766,25.289695,0.000415,25.189999,-1.6062,0.153,9.72570,9.72570
1565.00,9.73583,25.289744,0.000415,25.189984,-1.6063,0.153,9.72335,9.72335
1566.00,9.74664,25.289820,0.000418,25.189960,-1.6063,0.153,9.72571,9.72571
1567.00,9.75723,25.289857,0.000419,25.189971,-1.6062,0.153,9.73046,9.73046
1568.00,9.76125,25.289802,0.000421,25.189906,-1.6063,0.153,9.73650,9.73650
1569.00,9.75246,25.289749,0.000423,25.189812,-1.6064,0.153,9.74169,9.74169
1570.00,9.73913,25.289838,0.000422,25.189850,-1.6067,0.153,9.74522,9.74522
1571.00,9.72763,25.289799,0.000417,25.189861,-1.6069,0.154,9.74631,9.74631
1572.00,9.72216,25.289881,0.000420,25.189872,-1.6070,0.154,9.74680,9.74680
1573.00,9.72121,25.289990,0.000419,25.189911,-1.6071,0.154,9.74624,9.74624
1574.00,9.72168,25.290110,0.000415,25.189956,-1.6071,0.154,9.74535,9.74535
1575.00,9.72758,25.290134,0.000416,25.189947,-1.6072,0.154,9.74412,9.74412
1576.00,9.73884,25.290211,0.000420,25.189931,-1.6072,0.154,9.74299,9.74299
1577.00,9.74369,25.290290,0.000418,25.190037,-1.6075,0.154,9.74157,9.74157
1578.00,9.74478,25.290206,0.000414,25.189856,-1.6077,0.154,9.73938,9.73938
1579.00,9.74517,25.290266,0.000414,25.189895,-1.6079,0.154,9.73658,9.73658
1580.00,9.74488,25.290357,0.000414,25.189952,-1.6081,0.154,9.73369,9.73369
1581.00,9.74395,25.290408,0.000412,25.189986,-1.6083,0.155,9.73093,9.73093
1582.00,9.74282,25.290387,0.000416,25.189891,-1.6086,0.154,9.72879,9.72879
1583.00,9.74073,25.290410,0.000419,25.190005,-1.6088,0.154,9.72737,9.72737
1584.00,9.73942,25.290392,0.000417,25.190026,-1.6090,0.155,9.72675,9.72675
1585.00,9.73891,25.290281,0.000416,25.189958,-1.6092,0.155,9.72686,9.72686
1586.00,9.73771,25.290225,0.000412,25.189898,-1.6093,0.155,9.72679,9.72679
1587.00,9.73635,25.290174,0.000411,25.189858,-1.6093,0.155,9.72591,9.72591
1588.00,9.73432,25.290281,0.000409,25.189885,-1.6093,0.155,9.72526,9.72526
1589.00,9.73258,25.290294,0.000410,25.189823,-1.6094,0.155,9.72529,9.72529
1590.00,9.73139,25.290430,0.000412,25.189848,-1.6096,0.155,9.72596,9.72596
1591.00,9.73051,25.290651,0.000418,25.190022,-1.6098,0.155,9.72597,9.72597
1592.00,9.73000,25.290831,0.000412,25.190175,-1.6101,0.155,9.72538,9.72538
1593.00,9.72949,25.290830,0.000411,25.190123,-1.6104,0.155,9.72566,9.72566
1594.00,9.72895,25.290869,0.000413,25.190095,-1.6105,0.155,9.72563,9.72563
1595.00,9.72818,25.290895,0.000413,25.190097,-1.6107,0.155,9.72451,9.72451
1596.00,9.72735,25.290785,0.000410,25.189959,-1.6107,0.155,9.72397,9.72397
1597.00,9.72638,25.290799,0.000414,25.189909,-1.6108,0.155,9.72311,9.72311
1598.00,9.72537,25.290784,0.000415,25.189871,-1.6110,0.155,9.72176,9.72176
1599.00,9.72474,25.290735,0.000414,25.189820,-1.6112,0.155,9.72062,9.72062
1600.00,9.72460,25.290741,0.000410,25.189808,-1.6114,0.156,9.72110,9.72110
1601.00,9.72452,25.290893,0.000409,25.189921,-1.6115,0.156,9.72108,9.72108
1602.00,9.72440,25.290896,0.000407,25.189927,-1.6118,0.156,9.72288,9.72288
1603.00,9.72434,25.291045,0.000409,25.190061,-1.6118,0.156,9.72494,9.72494
1604.00,9.72450,25.291213,0.000408,25.190160,-1.6120,0.156,9.72632,9.72632
1605.00,9.72443,25.291283,0.000412,25.190159,-1.6122,0.156,9.72587,9.72587
1606.00,9.72431,25.291277,0.000412,25.190050,-1.6124,0.156,9.72549,9.72549
1607.00,9.72402,25.291340,0.000413,25.190049,-1.6124,0.156,9.72430,9.72430
1608.00,9.72391,25.291361,0.000414,25.190066,-1.6127,0.156,9.72321,9.72321
1609.00,9.72389,25.291331,0.000413,25.190023,-1.6129,0.156,9.72302,9.72302
1610.00,9.72391,25.291426,0.000415,25.190103,-1.6130,0.156,9.72381,9.72381
1611.00,9.72388,25.291449,0.000417,25.190204,-1.6131,0.156,9.72540,9.72540
1612.00,9.72406,25.291436,0.000417,25.190197,-1.6133,0.156,9.72654,9.72654
1613.00,9.72397,25.291541,0.000414,25.190240,-1.6133,0.156,9.72758,9.72758
1614.00,9.72416,25.291582,0.000416,25.190290,-1.6134,0.156,9.72843,9.72843
1615.00,9.72450,25.291455,0.000412,25.190196,-1.6135,0.157,9.72883,9.72883
1616.00,9.72504,25.291493,0.000412,25.190205,-1.6136,0.157,9.72898,9.72898
1617.00,9.72542,25.291548,0.000416,25.190264,-1.6139,0.157,9.72884,9.72884
1618.00,9.72596,25.291463,0.000417,25.190152,-1.6142,0.157,9.72862,9.72862
1619.00,9.72626,25.291432,0.000417,25.190069,-1.6145,0.157,9.72763,9.72763
1620.00,9.72635,25.291557,0.000419,25.190103,-1.6148,0.157,9.72691,9.72691
1621.00,9.72638,25.291616,0.000417,25.190028,-1.6150,0.157,9.72579,9.72579
1622.00,9.72636,25.291687,0.000417,25.189998,-1.6150,0.157,9.72572,9.72572
1623.00,9.72638,25.291683,0.000416,25.189994,-1.6152,0.157,9.72590,9.72590
1624.00,9.72638,25.291673,0.000413,25.189982,-1.6153,0.157,9.72685,9.72685
1625.00,9.72658,25.291740,0.000416,25.190066,-1.6153,0.157,9.72737,9.72737
1626.00,9.72691,25.291785,0.000418,25.190170,-1.6154,0.157,9.72839,9.72839
1627.00,9.72736,25.291801,0.000416,25.190175,-1.6155,0.157,9.72921,9.72921
1628.00,9.72769,25.291912,0.000419,25.190226,-1.6154,0.157,9.72910,9.72910
1629.00,9.72790,25.292044,0.000423,25.190280,-1.6156,0.157,9.72872,9.72872
1630.00,9.72790,25.292094,0.000421,25.190236,-1.6157,0.157,9.72871,9.72871
1631.00,9.72795,25.292059,0.000421,25.190178,-1.6159,0.157,9.72840,9.72840
1632.00,9.72787,25.292009,0.000420,25.190088,-1.6160,0.157,9.72779,9.72779
1633.00,9.72793,25.292054,0.000415,25.190057,-1.6163,0.158,9.72817,9.72817
1634.00,9.72786,25.292081,0.000412,25.190022,-1.6165,0.158,9.72767,9.72767
1635.00,9.72770,25.292046,0.000412,25.189988,-1.6168,0.158,9.72770,9.72770
1636.00,9.72759,25.292114,0.000412,25.190001,-1.6171,0.158,9.72760,9.72760
1637.00,9.72750,25.292216,0.000411,25.190088,-1.6173,0.158,9.72717,9.72717
1638.00,9.72746,25.292210,0.000415,25.190092,-1.6174,0.158,9.72654,9.72654
1639.00,9.72738,25.292279,0.000420,25.190185,-1.6176,0.158,9.72614,9.72614
1640.00,9.72718,25.292339,0.000421,25.190180,-1.6176,0.158,9.72461,9.72461
1641.00,9.72696,25.292330,0.000421,25.190155,-1.6177,0.158,9.72337,9.72337
1642.00,9.72697,25.292321,0.000421,25.190118,-1.6179,0.158,9.72367,9.72367
1643.00,9.72695,25.292362,0.000419,25.190100,-1.6180,0.158,9.72394,9.72394
1644.00,9.72688,25.292322,0.000416,25.189994,-1.6180,0.158,9.72477,9.72477
1645.00,9.72693,25.292391,0.000418,25.190017,-1.6182,0.158,9.72698,9.72698
1646.00,9.72711,25.292466,0.000421,25.190014,-1.6184,0.158,9.72947,9.72947
1647.00,9.72729,25.292545,0.000424,25.189991,-1.6186,0.158,9.73054,9.73054
1648.00,9.72734,25.292579,0.000429,25.190012,-1.6188,0.158,9.73092,9.73092
1649.00,9.72734,25.292706,0.000431,25.190125,-1.6191,0.158,9.73088,9.73088
1650.00,9.72732,25.292811,0.000429,25.190172,-1.6192,0.158,9.73026,9.73026
1651.00,9.72738,25.292943,0.000424,25.190170,-1.6194,0.158,9.72862,9.72862
1652.00,9.72725,25.293088,0.000425,25.190257,-1.6196,0.159,9.72755,9.72755
1653.00,9.72706,25.293224,0.000424,25.190287,-1.6199,0.159,9.72623,9.72623
1654.00,9.72690,25.293248,0.000422,25.190275,-1.6200,0.159,9.72598,9.72598
1655.00,9.72692,25.293236,0.000424,25.190209,-1.6202,0.159,9.72592,9.72592
1656.00,9.72706,25.293183,0.000427,25.190193,-1.6204,0.159,9.72697,9.72697
1657.00,9.72714,25.293152,0.000426,25.190149,-1.6205,0.159,9.72690,9.72690
1658.00,9.72715,25.293118,0.000425,25.190101,-1.6207,0.159,9.72750,9.72750
1659.00,9.72721,25.293173,0.000423,25.190068,-1.6208,0.159,9.72801,9.72801
1660.00,9.72766,25.293110,0.000419,25.189986,-1.6210,0.159,9.72834,9.72834
1661.00,9.72802,25.293148,0.000416,25.189930,-1.6212,0.159,9.72763,9.72763
1662.00,9.72813,25.293187,0.000415,25.189915,-1.6212,0.159,9.72739,9.72739
1663.00,9.72803,25.293252,0.000411,25.189931,-1.6213,0.159,9.72732,9.72732
1664.00,9.72807,25.293265,0.000411,25.189888,-1.6215,0.159,9.72761,9.72761
1665.00,9.72796,25.293393,0.000413,25.190016,-1.6217,0.159,9.72643,9.72643
1666.00,9.72753,25.293428,0.000412,25.190099,-1.6218,0.160,9.72603,9.72603
1667.00,9.72718,25.293439,0.000412,25.190097,-1.6220,0.160,9.72657,9.72657
1668.00,9.72720,25.293479,0.000414,25.190100,-1.6221,0.160,9.72817,9.72817
1669.00,9.72746,25.293673,0.000419,25.190248,-1.6220,0.160,9.72870,9.72870
1670.00,9.72766,25.293658,0.000419,25.190188,-1.6220,0.160,9.73021,9.73021
1671.00,9.72788,25.293696,0.000421,25.190193,-1.6221,0.160,9.73142,9.73142
1672.00,9.72809,25.293701,0.000421,25.190190,-1.6223,0.160,9.73209,9.73209
1673.00,9.72843,25.293711,0.000421,25.190202,-1.6225,0.160,9.73164,9.73164
1674.00,9.72875,25.293712,0.000420,25.190186,-1.6229,0.160,9.73128,9.73128
1675.00,9.72876,25.293792,0.000423,25.190206,-1.6231,0.160,9.73108,9.73108
1676.00,9.72901,25.293798,0.000422,25.190148,-1.6233,0.160,9.73119,9.73119
1677.00,9.72901,25.293787,0.000420,25.190159,-1.6235,0.160,9.73164,9.73164
1678.00,9.72924,25.293697,0.000420,25.190079,-1.6236,0.160,9.73115,9.73115
1679.00,9.72952,25.293718,0.000416,25.190104,-1.6238,0.160,9.73080,9.73080
1680.00,9.72954,25.293743,0.000412,25.190096,-1.6242,0.160,9.72996,9.72996
1681.00,9.72942,25.293765,0.000414,25.190103,-1.6245,0.160,9.72915,9.72915
1682.00,9.72936,25.293775,0.000416,25.190031,-1.6246,0.160,9.72679,9.72679
1683.00,9.72918,25.293846,0.000413,25.190040,-1.6248,0.161,9.72567,9.72567
1684.00,9.72911,25.293862,0.000414,25.189985,-1.6250,0.160,9.72558,9.72558
1685.00,9.72923,25.293938,0.000415,25.190028,-1.6250,0.160,9.72665,9.72665
1686.00,9.72974,25.294008,0.000409,25.190035,-1.6249,0.161,9.72811,9.72811
1687.00,9.73016,25.294146,0.000411,25.190073,-1.6249,0.161,9.73043,9.73043
1688.00,9.73021,25.294279,0.000417,25.190140,-1.6251,0.161,9.73202,9.73202
1689.00,9.73007,25.294220,0.000413,25.190079,-1.6253,0.161,9.73222,9.73222
1690.00,9.72987,25.294137,0.000412,25.189995,-1.6255,0.161,9.73161,9.73161
1691.00,9.72981,25.294232,0.000414,25.190080,-1.6257,0.161,9.73115,9.73115
1692.00,9.72966,25.294277,0.000413,25.190144,-1.6260,0.161,9.73071,9.73071
1693.00,9.72945,25.294229,0.000409,25.190088,-1.6263,0.161,9.73000,9.73000
1694.00,9.72928,25.294242,0.000410,25.190071,-1.6265,0.161,9.72971,9.72971
1695.00,9.72937,25.294306,0.000411,25.190089,-1.6268,0.161,9.72969,9.72969
1696.00,9.72929,25.294307,0.000411,25.190029,-1.6271,0.161,9.72835,9.72835
1697.00,9.72903,25.294282,0.000409,25.189953,-1.6273,0.162,9.72782,9.72782
1698.00,9.72889,25.294383,0.000410,25.189992,-1.6273,0.162,9.72764,9.72764
1699.00,9.72877,25.294437,0.000410,25.189955,-1.6273,0.162,9.72717,9.72717
1700.00,9.72871,25.294578,0.000415,25.190046,-1.6273,0.162,9.72721,9.72721
1701.00,9.72873,25.294608,0.000415,25.190095,-1.6274,0.162,9.72723,9.72723
1702.00,9.72884,25.294755,0.000415,25.190211,-1.6275,0.162,9.72686,9.72686
1703.00,9.72926,25.294808,0.000416,25.190221,-1.6277,0.162,9.72740,9.72740
1704.00,9.72899,25.294829,0.000414,25.190282,-1.6278,0.162,9.72686,9.72686
1705.00,9.72840,25.294849,0.000412,25.190327,-1.6280,0.162,9.72730,9.72730
1706.00,9.72808,25.294774,0.000413,25.190214,-1.6283,0.162,9.73017,9.73017
1707.00,9.72756,25.294672,0.000412,25.190085,-1.6284,0.162,9.73590,9.73590
1708.00,9.72716,25.294751,0.000412,25.190125,-1.6284,0.162,9.74229,9.74229
1709.00,9.72695,25.294799,0.000414,25.190143,-1.6286,0.162,9.74742,9.74742
1710.00,9.72681,25.294782,0.000412,25.190027,-1.6287,0.162,9.74885,9.74885
1711.00,9.72619,25.294871,0.000408,25.190065,-1.6287,0.162,9.74636,9.74636
@12,2.0001,4.0, 1710.03 
1712.00,9.72691,25.294936,0.000406,25.190070,-1.6290,0.163,9.73964,9.73964
1713.00,9.72734,25.294877,0.000405,25.189989,-1.6292,0.163,9.73149,9.73149
1714.00,9.72794,25.294900,0.000403,25.189932,-1.6293,0.163,9.72635,9.72635
1715.00,9.73142,25.294981,0.000406,25.190029,-1.6295,0.163,9.72436,9.72436
1716.00,9.73956,25.295058,0.000410,25.190082,-1.6297,0.163,9.72601,9.72601
1717.00,9.75470,25.295061,0.000411,25.190086,-1.6298,0.163,9.73010,9.73010
1718.00,9.75859,25.295094,0.000412,25.190079,-1.6299,0.163,9.73544,9.73544
1719.00,9.74959,25.295231,0.000413,25.190157,-1.6300,0.163,9.74031,9.74031
1720.00,9.73798,25.295212,0.000411,25.190027,-1.6301,0.163,9.74406,9.74406
1721.00,9.72738,25.295187,0.000413,25.189942,-1.6301,0.163,9.74688,9.74688
1722.00,9.72329,25.295328,0.000417,25.189984,-1.6303,0.163,9.74942,9.74942
1723.00,9.72425,25.295395,0.000416,25.190017,-1.6306,0.163,9.75052,9.75052
1724.00,9.72822,25.295321,0.000411,25.189939,-1.6309,0.163,9.75008,9.75008
1725.00,9.73132,25.295356,0.000411,25.189973,-1.6312,0.163,9.74900,9.74900
1726.00,9.73543,25.295411,0.000408,25.190039,-1.6315,0.164,9.74645,9.74645
1727.00,9.73948,25.295310,0.000404,25.189999,-1.6317,0.164,9.74200,9.74200
1728.00,9.74214,25.295291,0.000407,25.189952,-1.6318,0.164,9.73866,9.73866
1729.00,9.74410,25.295378,0.000413,25.190002,-1.6319,0.164,9.73572,9.73572
1730.00,9.74367,25.295402,0.000413,25.190007,-1.6320,0.164,9.73493,9.73493
1731.00,9.74250,25.295473,0.000413,25.189973,-1.6320,0.164,9.73400,9.73400
1732.00,9.74386,25.295667,0.000416,25.190030,-1.6321,0.164,9.73292,9.73292
1733.00,9.74479,25.295698,0.000414,25.190045,-1.6322,0.164,9.73009,9.73009
1734.00,9.74416,25.295672,0.000411,25.189978,-1.6325,0.164,9.72863,9.72863
1735.00,9.74281,25.295750,0.000415,25.190015,-1.6327,0.164,9.72636,9.72636
1736.00,9.74113,25.295831,0.000416,25.190050,-1.6329,0.164,9.72526,9.72526
1737.00,9.73891,25.295853,0.000416,25.190101,-1.6332,0.164,9.72451,9.72451
1738.00,9.73671,25.295962,0.000416,25.190213,-1.6333,0.164,9.72441,9.72441
1739.00,9.73528,25.295982,0.000418,25.190300,-1.6335,0.164,9.72393,9.72393
1740.00,9.73287,25.295953,0.000418,25.190323,-1.6337,0.164,9.72299,9.72299
1741.00,9.73050,25.295980,0.000415,25.190316,-1.6340,0.164,9.72234,9.72234
1742.00,9.72905,25.295942,0.000413,25.190229,-1.6341,0.164,9.72232,9.72232
1743.00,9.72801,25.295970,0.000415,25.190144,-1.6343,0.164,9.72222,9.72222
1744.00,9.72737,25.296086,0.000412,25.190158,-1.6344,0.165,9.72244,9.72244
1745.00,9.72680,25.296151,0.000410,25.190074,-1.6346,0.165,9.72219,9.72219
1746.00,9.72616,25.296182,0.000411,25.190064,-1.6347,0.165,9.72133,9.72133
1747.00,9.72541,25.296159,0.000409,25.190021,-1.6348,0.165,9.72064,9.72064
1748.00,9.72462,25.296199,0.000407,25.190089,-1.6348,0.165,9.71987,9.71987
1749.00,9.72390,25.296228,0.000410,25.190108,-1.6349,0.165,9.71943,9.71943
1750.00,9.72321,25.296259,0.000414,25.190145,-1.6349,0.165,9.71950,9.71950
1751.00,9.72253,25.296216,0.000417,25.190190,-1.6351,0.165,9.72050,9.72050
1752.00,9.72233,25.296201,0.000415,25.190166,-1.6355,0.165,9.72167,9.72167
1753.00,9.72233,25.296134,0.000414,25.190065,-1.6357,0.165,9.72295,9.72295
1754.00,9.72245,25.296182,0.000416,25.190035,-1.6360,0.165,9.72430,9.72430
1755.00,9.72251,25.296173,0.000411,25.190003,-1.6362,0.165,9.72481,9.72481
1756.00,9.72221,25.296200,0.000408,25.189976,-1.6362,0.165,9.72406,9.72406
1757.00,9.72198,25.296299,0.000415,25.190014,-1.6361,0.165,9.72316,9.72316
1758.00,9.72203,25.296347,0.000416,25.189995,-1.6361,0.165,9.72332,9.72332
1759.00,9.72211,25.296307,0.000414,25.189957,-1.6362,0.166,9.72327,9.72327
1760.00,9.72240,25.296384,0.000416,25.189978,-1.6364,0.165,9.72330,9.72330
1761.00,9.72241,25.296506,0.000417,25.189976,-1.6366,0.165,9.72360,9.72360
1762.00,9.72235,25.296583,0.000412,25.189961,-1.6369,0.166,9.72395,9.72395
1763.00,9.72243,25.296739,0.000412,25.190044,-1.6373,0.166,9.72388,9.72388
1764.00,9.72251,25.296840,0.000415,25.190061,-1.6376,0.166,9.72302,9.72302
1765.00,9.72261,25.296910,0.000415,25.190103,-1.6379,0.166,9.72318,9.72318
1766.00,9.72279,25.296903,0.000412,25.190081,-1.6380,0.166,9.72352,9.72352
1767.00,9.72312,25.296951,0.000416,25.190148,-1.6381,0.166,9.72430,9.72430
1768.00,9.72354,25.296968,0.000413,25.190189,-1.6381,0.166,9.72473,9.72473
1769.00,9.72385,25.296826,0.000407,25.190082,-1.6380,0.166,9.72537,9.72537
1770.00,9.72416,25.296867,0.000408,25.190100,-1.6379,0.167,9.72615,9.72615
1771.00,9.72446,25.296890,0.000409,25.190096,-1.6380,0.167,9.72654,9.72654
1772.00,9.72438,25.296870,0.000406,25.190004,-1.6381,0.167,9.72612,9.72612
1773.00,9.72441,25.296837,0.000408,25.189825,-1.6383,0.167,9.72588,9.72588
1774.00,9.72448,25.297043,0.000414,25.189905,-1.6385,0.166,9.72635,9.72635
1775.00,9.72460,25.297016,0.000412,25.189809,-1.6389,0.166,9.72627,9.72627
1776.00,9.72490,25.297036,0.000415,25.189820,-1.6392,0.166,9.72668,9.72668
1777.00,9.72520,25.297131,0.000419,25.189948,-1.6397,0.166,9.72688,9.72688
1778.00,9.72540,25.297126,0.000418,25.190037,-1.6400,0.166,9.72749,9.72749
1779.00,9.72554,25.297022,0.000414,25.189982,-1.6402,0.167,9.72740,9.72740
1780.00,9.72560,25.297113,0.000415,25.190054,-1.6403,0.167,9.72732,9.72732
1781.00,9.72586,25.297151,0.000412,25.190039,-1.6403,0.167,9.72706,9.72706
1782.00,9.72601,25.297121,0.000408,25.189914,-1.6403,0.167,9.72709,9.72709
1783.00,9.72618,25.297223,0.000409,25.189938,-1.6402,0.167,9.72716,9.72716
1784.00,9.72648,25.297305,0.000410,25.189919,-1.6403,0.167,9.72742,9.72742
1785.00,9.72660,25.297334,0.000412,25.189849,-1.6403,0.167,9.72664,9.72664
1786.00,9.72663,25.297442,0.000413,25.189888,-1.6403,0.167,9.72633,9.72633
1787.00,9.72665,25.297562,0.000414,25.189946,-1.6405,0.167,9.72666,9.72666
1788.00,9.72679,25.297709,0.000419,25.190035,-1.6406,0.167,9.72682,9.72682
1789.00,9.72685,25.297816,0.000421,25.190117,-1.6407,0.167,9.72615,9.72615
1790.00,9.72673,25.297828,0.000420,25.190179,-1.6409,0.167,9.72606,9.72606
1791.00,9.72646,25.297774,0.000420,25.190148,-1.6413,0.167,9.72586,9.72586
1792.00,9.72651,25.297711,0.000418,25.190144,-1.6415,0.168,9.72521,9.72521
1793.00,9.72647,25.297553,0.000415,25.189999,-1.6418,0.168,9.72451,9.72451
1794.00,9.72654,25.297538,0.000415,25.189956,-1.6422,0.168,9.72503,9.72503
1795.00,9.72644,25.297609,0.000416,25.189988,-1.6426,0.168,9.72517,9.72517
1796.00,9.72618,25.297702,0.000416,25.189965,-1.6429,0.168,9.72503,9.72503
1797.00,9.72601,25.297795,0.000415,25.189904,-1.6432,0.168,9.72495,9.72495
1798.00,9.72585,25.298002,0.000412,25.189993,-1.6432,0.168,9.72434,9.72434
1799.00,9.72561,25.298072,0.000408,25.190021,-1.6432,0.168,9.72397,9.72397
1800.00,9.72571,25.298113,0.000409,25.190013,-1.6431,0.168,9.72526,9.72526
1801.00,9.72586,25.298126,0.000414,25.190030,-1.6432,0.168,9.72655,9.72655
1802.00,9.72590,25.298239,0.000415,25.190137,-1.6433,0.168,9.72650,9.72650
1803.00,9.72579,25.298199,0.000417,25.190057,-1.6435,0.168,9.72703,9.72703
1804.00,9.72555,25.298326,0.000417,25.190076,-1.6437,0.168,9.72664,9.72664
1805.00,9.72544,25.298386,0.000417,25.190011,-1.6440,0.168,9.72546,9.72546
1806.00,9.72551,25.298496,0.000414,25.190044,-1.6441,0.168,9.72469,9.72469
1807.00,9.72546,25.298524,0.000415,25.190092,-1.6442,0.168,9.72457,9.72457
1808.00,9.72515,25.298556,0.000415,25.190156,-1.6443,0.168,9.72442,9.72442
1809.00,9.72506,25.298489,0.000415,25.190114,-1.6446,0.169,9.72483,9.72483
1810.00,9.72529,25.298506,0.000413,25.190135,-1.6447,0.169,9.72576,9.72576
1811.00,9.72555,25.298422,0.000413,25.190065,-1.6449,0.169,9.72629,9.72629
1812.00,9.72566,25.298380,0.000413,25.189969,-1.6450,0.169,9.72693,9.72693
1813.00,9.72574,25.298375,0.000415,25.189948,-1.6451,0.169,9.72699,9.72699
1814.00,9.72554,25.298340,0.000416,25.189971,-1.6450,0.169,9.72619,9.72619
1815.00,9.72533,25.298317,0.000416,25.189960,-1.6451,0.169,9.72477,9.72477
1816.00,9.72528,25.298448,0.000414,25.190079,-1.6451,0.169,9.72373,9.72373
1817.00,9.72532,25.298473,0.000413,25.190059,-1.6452,0.169,9.72324,9.72324
1818.00,9.72545,25.298570,0.000412,25.190069,-1.6454,0.169,9.72407,9.72407
1819.00,9.72569,25.298700,0.000413,25.190074,-1.6456,0.169,9.72493,9.72493
1820.00,9.72557,25.298680,0.000414,25.189973,-1.6459,0.169,9.72598,9.72598
1821.00,9.72536,25.298730,0.000418,25.189931,-1.6460,0.169,9.72610,9.72610
1822.00,9.72522,25.298680,0.000416,25.189919,-1.6462,0.169,9.72630,9.72630
1823.00,9.72518,25.298639,0.000413,25.189903,-1.6464,0.169,9.72513,9.72513
1824.00,9.72522,25.298653,0.000413,25.189900,-1.6466,0.169,9.72505,9.72505
1825.00,9.72528,25.298683,0.000411,25.189937,-1.6469,0.169,9.72462,9.72462
1826.00,9.72527,25.298627,0.000405,25.189829,-1.6471,0.169,9.72464,9.72464
1827.00,9.72532,25.298751,0.000405,25.189869,-1.6474,0.170,9.72385,9.72385
1828.00,9.72507,25.298782,0.000405,25.189830,-1.6475,0.170,9.72386,9.72386
1829.00,9.72497,25.298829,0.000407,25.189843,-1.6476,0.170,9.72429,9.72429
1830.00,9.72496,25.298946,0.000410,25.189932,-1.6476,0.170,9.72380,9.72380
1831.00,9.72466,25.299018,0.000412,25.189991,-1.6478,0.170,9.72383,9.72383
1832.00,9.72448,25.299050,0.000417,25.189993,-1.6480,0.170,9.72407,9.72407
1833.00,9.72436,25.299163,0.000418,25.190060,-1.6482,0.170,9.72445,9.72445
1834.00,9.72444,25.299170,0.000411,25.190076,-1.6483,0.170,9.72382,9.72382
1835.00,9.72461,25.299188,0.000408,25.190021,-1.6484,0.170,9.72436,9.72436
1836.00,9.72474,25.299148,0.000409,25.190032,-1.6484,0.170,9.72444,9.72444
1837.00,9.72478,25.299148,0.000403,25.189998,-1.6484,0.170,9.72476,9.72476
1838.00,9.72450,25.299261,0.000404,25.190059,-1.6485,0.170,9.72329,9.72329
1839.00,9.72396,25.299303,0.000408,25.190017,-1.6488,0.170,9.72197,9.72197
1840.00,9.72360,25.299340,0.000409,25.190040,-1.6489,0.170,9.72104,9.72104
1841.00,9.72346,25.299456,0.000407,25.190117,-1.6490,0.171,9.72163,9.72163
1842.00,9.72364,25.299529,0.000410,25.190119,-1.6492,0.171,9.72181,9.72181
1843.00,9.72382,25.299520,0.000410,25.189996,-1.6494,0.171,9.72451,9.72451
1844.00,9.72432,25.299566,0.000406,25.189952,-1.6495,0.171,9.72799,9.72799
1845.00,9.72471,25.299627,0.000403,25.190004,-1.6497,0.171,9.73005,9.73005
1846.00,9.72485,25.299604,0.000405,25.189897,-1.6499,0.171,9.72972,9.72972
1847.00,9.72510,25.299599,0.000405,25.189854,-1.6500,0.171,9.73061,9.73061
1848.00,9.72521,25.299589,0.000403,25.189890,-1.6502,0.171,9.73069,9.73069
1849.00,9.72538,25.299600,0.000405,25.189921,-1.6502,0.171,9.72900,9.72900
1850.00,9.72588,25.299668,0.000409,25.189942,-1.6503,0.171,9.72810,9.72810
1851.00,9.72621,25.299740,0.000409,25.189972,-1.6504,0.171,9.72803,9.72803
1852.00,9.72631,25.299849,0.000413,25.190062,-1.6505,0.171,9.72639,9.72639
1853.00,9.72622,25.299859,0.000417,25.190067,-1.6506,0.171,9.72468,9.72468
1854.00,9.72621,25.299929,0.000421,25.190143,-1.6507,0.171,9.72287,9.72287
1855.00,9.72664,25.299878,0.000416,25.190084,-1.6508,0.171,9.72252,9.72252
1856.00,9.72788,25.299881,0.000416,25.190125,-1.6510,0.171,9.72530,9.72530
1857.00,9.72853,25.299763,0.000410,25.190041,-1.6512,0.171,9.72987,9.72987
1858.00,9.72798,25.299799,0.000407,25.190065,-1.6514,0.172,9.73612,9.73612
1859.00,9.72704,25.299917,0.000408,25.190103,-1.6516,0.172,9.74336,9.74336
1860.00,9.72613,25.299977,0.000409,25.190103,-1.6518,0.172,9.74626,9.74626
1861.00,9.72384,25.300041,0.000409,25.190080,-1.6519,0.172,9.74365,9.74365
@13,2.0001,4.0, 1860.074 
1862.00,9.72124,25.300207,0.000411,25.190189,-1.6520,0.172,9.73927,9.73927
1863.00,9.72138,25.300243,0.000411,25.190173,-1.6521,0.172,9.73221,9.73221
1864.00,9.72234,25.300153,0.000411,25.190071,-1.6522,0.172,9.72550,9.72550
1865.00,9.72586,25.300256,0.000412,25.190151,-1.6524,0.172,9.72310,9.72310
1866.00,9.73900,25.300373,0.000413,25.190174,-1.6524,0.172,9.72410,9.72410
1867.00,9.74375,25.300461,0.000413,25.190170,-1.6525,0.172,9.72683,9.72683
1868.00,9.75216,25.300480,0.000413,25.190178,-1.6527,0.172,9.73118,9.73118
1869.00,9.75420,25.300532,0.000412,25.190184,-1.6528,0.172,9.73635,9.73635
1870.00,9.73873,25.300532,0.000411,25.190102,-1.6530,0.172,9.74098,9.74098
1871.00,9.72627,25.300496,0.000407,25.190070,-1.6533,0.173,9.74404,9.74404
1872.00,9.72223,25.300597,0.000406,25.190109,-1.6535,0.173,9.74611,9.74611
1873.00,9.72208,25.300678,0.000407,25.190059,-1.6539,0.173,9.74705,9.74705
1874.00,9.72505,25.300842,0.000406,25.190097,-1.6539,0.173,9.74631,9.74631
1875.00,9.72910,25.300915,0.000409,25.190043,-1.6540,0.173,9.74421,9.74421
1876.00,9.73295,25.301000,0.000411,25.190040,-1.6541,0.173,9.74259,9.74259
1877.00,9.73549,25.300916,0.000408,25.189942,-1.6540,0.173,9.74112,9.74112
1878.00,9.73777,25.300948,0.000407,25.190019,-1.6539,0.173,9.73912,9.73912
1879.00,9.73930,25.300907,0.000409,25.190037,-1.6540,0.173,9.73704,9.73704
1880.00,9.73925,25.300940,0.000409,25.190159,-1.6540,0.174,9.73492,9.73492
1881.00,9.73894,25.300934,0.000409,25.190125,-1.6540,0.174,9.73345,9.73345
1882.00,9.73805,25.301045,0.000415,25.190212,-1.6542,0.174,9.73138,9.73138
1883.00,9.73737,25.301097,0.000416,25.190205,-1.6544,0.174,9.72928,9.72928
1884.00,9.73799,25.301066,0.000413,25.190161,-1.6546,0.174,9.72664,9.72664
1885.00,9.73754,25.301026,0.000413,25.190098,-1.6547,0.174,9.72439,9.72439
1886.00,9.73592,25.301112,0.000415,25.190186,-1.6550,0.174,9.72222,9.72222
1887.00,9.73553,25.301152,0.000414,25.190184,-1.6552,0.174,9.72103,9.72103
1888.00,9.73456,25.301202,0.000412,25.190180,-1.6553,0.174,9.72029,9.72029
1889.00,9.73315,25.301323,0.000413,25.190213,-1.6555,0.174,9.72034,9.72034
1890.00,9.73173,25.301368,0.000409,25.190180,-1.6559,0.174,9.72169,9.72169
1891.00,9.73007,25.301373,0.000407,25.190137,-1.6562,0.174,9.72253,9.72253
1892.00,9.72814,25.301399,0.000408,25.190120,-1.6563,0.174,9.72214,9.72214
1893.00,9.72673,25.301479,0.000410,25.190181,-1.6563,0.174,9.72204,9.72204
1894.00,9.72619,25.301456,0.000413,25.190142,-1.6564,0.174,9.72194,9.72194
1895.00,9.72555,25.301526,0.000415,25.190191,-1.6563,0.174,9.72126,9.72126
1896.00,9.72502,25.301513,0.000416,25.190114,-1.6563,0.174,9.72044,9.72044
1897.00,9.72427,25.301521,0.000413,25.190137,-1.6564,0.174,9.72057,9.72057
1898.00,9.72337,25.301473,0.000409,25.190067,-1.6567,0.175,9.72022,9.72022
1899.00,9.72259,25.301522,0.000409,25.190095,-1.6568,0.175,9.71990,9.71990
1900.00,9.72195,25.301548,0.000408,25.190098,-1.6569,0.175,9.71940,9.71940
1901.00,9.72141,25.301593,0.000408,25.190179,-1.6571,0.175,9.71952,9.71952
1902.00,9.72109,25.301687,0.000412,25.190236,-1.6573,0.175,9.72014,9.72014
1903.00,9.72086,25.301728,0.000414,25.190245,-1.6575,0.175,9.72029,9.72029
1904.00,9.72064,25.301742,0.000414,25.190297,-1.6578,0.175,9.72070,9.72070
1905.00,9.72089,25.301744,0.000414,25.190301,-1.6580,0.175,9.72168,9.72168
1906.00,9.72103,25.301860,0.000415,25.190368,-1.6581,0.175,9.72153,9.72153
1907.00,9.72097,25.301864,0.000416,25.190331,-1.6581,0.175,9.72099,9.72099
1908.00,9.72103,25.301912,0.000417,25.190335,-1.6582,0.175,9.72186,9.72186
1909.00,9.72122,25.301874,0.000414,25.190225,-1.6582,0.175,9.72255,9.72255
1910.00,9.72118,25.301869,0.000418,25.190181,-1.6584,0.175,9.72183,9.72183
1911.00,9.72094,25.301789,0.000416,25.190078,-1.6584,0.175,9.72194,9.72194
1912.00,9.72083,25.301712,0.000412,25.189972,-1.6586,0.175,9.72173,9.72173
1913.00,9.72084,25.301691,0.000410,25.189943,-1.6587,0.175,9.72112,9.72112
1914.00,9.72099,25.301850,0.000411,25.190011,-1.6588,0.175,9.72112,9.72112
1915.00,9.72111,25.302006,0.000407,25.190076,-1.6588,0.176,9.72185,9.72185
1916.00,9.72136,25.302102,0.000407,25.190102,-1.6590,0.176,9.72286,9.72286
1917.00,9.72145,25.302222,0.000410,25.190158,-1.6591,0.176,9.72308,9.72308
1918.00,9.72155,25.302343,0.000412,25.190180,-1.6591,0.176,9.72320,9.72320
1919.00,9.72169,25.302389,0.000416,25.190187,-1.6591,0.175,9.72302,9.72302
1920.00,9.72191,25.302357,0.000416,25.190149,-1.6591,0.175,9.72252,9.72252
1921.00,9.72202,25.302375,0.000412,25.190148,-1.6592,0.176,9.72171,9.72171
1922.00,9.72193,25.302414,0.000412,25.190152,-1.6593,0.176,9.72161,9.72161
1923.00,9.72190,25.302343,0.000410,25.190069,-1.6594,0.176,9.72178,9.72178
1924.00,9.72200,25.302348,0.000408,25.190114,-1.6595,0.176,9.72133,9.72133
1925.00,9.72196,25.302333,0.000407,25.190113,-1.6597,0.176,9.72187,9.72187
1926.00,9.72214,25.302387,0.000411,25.190107,-1.6598,0.176,9.72276,9.72276
1927.00,9.72250,25.302416,0.000409,25.190081,-1.6599,0.176,9.72407,9.72407
1928.00,9.72273,25.302485,0.000411,25.190139,-1.6601,0.176,9.72512,9.72512
1929.00,9.72289,25.302485,0.000412,25.190027,-1.6604,0.176,9.72634,9.72634
1930.00,9.72312,25.302535,0.000412,25.189990,-1.6607,0.176,9.72698,9.72698
1931.00,9.72343,25.302544,0.000410,25.190043,-1.6611,0.176,9.72696,9.72696
1932.00,9.72368,25.302552,0.000411,25.190050,-1.6613,0.176,9.72621,9.72621
1933.00,9.72368,25.302652,0.000411,25.190077,-1.6613,0.177,9.72420,9.72420
1934.00,9.72347,25.302761,0.000413,25.190163,-1.6614,0.177,9.72281,9.72281
1935.00,9.72331,25.302832,0.000414,25.190193,-1.6616,0.177,9.72173,9.72173
1936.00,9.72321,25.302885,0.000413,25.190140,-1.6616,0.177,9.72115,9.72115
1937.00,9.72317,25.302945,0.000412,25.190114,-1.6618,0.177,9.72090,9.72090
1938.00,9.72314,25.303007,0.000410,25.190148,-1.6620,0.177,9.72127,9.72127
1939.00,9.72307,25.303083,0.000408,25.190183,-1.6620,0.177,9.72168,9.72168
1940.00,9.72313,25.303197,0.000411,25.190240,-1.6618,0.177,9.72262,9.72262
1941.00,9.72341,25.303282,0.000417,25.190298,-1.6615,0.177,9.72417,9.72417
1942.00,9.72376,25.303320,0.000419,25.190339,-1.6613,0.177,9.72482,9.72482
1943.00,9.72406,25.303335,0.000419,25.190328,-1.6613,0.177,9.72543,9.72543
1944.00,9.72415,25.303339,0.000419,25.190280,-1.6612,0.177,9.72553,9.72553
1945.00,9.72410,25.303380,0.000419,25.190305,-1.6613,0.177,9.72521,9.72521
1946.00,9.72417,25.303389,0.000418,25.190225,-1.6616,0.177,9.72405,9.72405
1947.00,9.72395,25.303435,0.000416,25.190188,-1.6619,0.177,9.72341,9.72341
1948.00,9.72357,25.303457,0.000413,25.190096,-1.6620,0.177,9.72321,9.72321
1949.00,9.72320,25.303485,0.000412,25.190038,-1.6622,0.177,9.72361,9.72361
1950.00,9.72297,25.303513,0.000409,25.189961,-1.6623,0.178,9.72353,9.72353
1951.00,9.72303,25.303580,0.000408,25.189968,-1.6624,0.178,9.72232,9.72232
1952.00,9.72327,25.303628,0.000409,25.190003,-1.6624,0.178,9.72153,9.72153
1953.00,9.72302,25.303756,0.000412,25.190089,-1.6625,0.178,9.72197,9.72197
1954.00,9.72317,25.303836,0.000412,25.190144,-1.6625,0.178,9.72266,9.72266
1955.00,9.72352,25.303860,0.000415,25.190137,-1.6625,0.178,9.72314,9.72314
1956.00,9.72369,25.303941,0.000416,25.190237,-1.6625,0.178,9.72437,9.72437
1957.00,9.72374,25.303989,0.000414,25.190277,-1.6625,0.178,9.72533,9.72533
1958.00,9.72384,25.303959,0.000411,25.190244,-1.6625,0.178,9.72512,9.72512
1959.00,9.72402,25.303898,0.000410,25.190192,-1.6626,0.178,9.72461,9.72461
1960.00,9.72413,25.303883,0.000408,25.190198,-1.6627,0.179,9.72450,9.72450
1961.00,9.72378,25.303829,0.000406,25.190172,-1.6629,0.179,9.72526,9.72526
1962.00,9.72370,25.303836,0.000407,25.190122,-1.6631,0.179,9.72710,9.72710
1963.00,9.72385,25.303840,0.000411,25.190134,-1.6633,0.179,9.72778,9.72778
1964.00,9.72451,25.303954,0.000413,25.190172,-1.6633,0.179,9.72771,9.72771
1965.00,9.72461,25.303965,0.000414,25.190138,-1.6633,0.179,9.72653,9.72653
1966.00,9.72428,25.304024,0.000413,25.190113,-1.6633,0.179,9.72493,9.72493
1967.00,9.72424,25.304008,0.000413,25.190076,-1.6634,0.179,9.72325,9.72325
1968.00,9.72438,25.303998,0.000413,25.190032,-1.6636,0.179,9.72295,9.72295
1969.00,9.72443,25.303968,0.000414,25.190039,-1.6640,0.179,9.72298,9.72298
1970.00,9.72457,25.304024,0.000415,25.190047,-1.6644,0.179,9.72471,9.72471
1971.00,9.72500,25.304025,0.000418,25.189993,-1.6647,0.179,9.72612,9.72612
1972.00,9.72545,25.304059,0.000417,25.189996,-1.6649,0.179,9.72637,9.72637
1973.00,9.72529,25.304119,0.000417,25.190021,-1.6649,0.179,9.72638,9.72638
1974.00,9.72541,25.304152,0.000415,25.190047,-1.6646,0.179,9.72573,9.72573
1975.00,9.72537,25.304135,0.000414,25.190061,-1.6644,0.179,9.72526,9.72526
1976.00,9.72532,25.304142,0.000415,25.190092,-1.6645,0.179,9.72576,9.72576
1977.00,9.72556,25.304184,0.000417,25.190132,-1.6644,0.179,9.72559,9.72559
1978.00,9.72554,25.304222,0.000414,25.190192,-1.6645,0.180,9.72497,9.72497
1979.00,9.72546,25.304103,0.000414,25.190054,-1.6648,0.179,9.72507,9.72507
1980.00,9.72526,25.304198,0.000414,25.190088,-1.6650,0.180,9.72395,9.72395
1981.00,9.72496,25.304160,0.000408,25.189977,-1.6649,0.180,9.72205,9.72205
1982.00,9.72453,25.304159,0.000405,25.189938,-1.6650,0.180,9.72212,9.72212
1983.00,9.72426,25.304205,0.000406,25.189908,-1.6652,0.180,9.72241,9.72241
1984.00,9.72411,25.304384,0.000405,25.189988,-1.6652,0.180,9.72270,9.72270
1985.00,9.72426,25.304336,0.000405,25.189953,-1.6654,0.180,9.72362,9.72362
1986.00,9.72454,25.304476,0.000410,25.190079,-1.6654,0.180,9.72443,9.72443
1987.00,9.72461,25.304568,0.000414,25.190130,-1.6654,0.180,9.72425,9.72425
1988.00,9.72451,25.304477,0.000410,25.190077,-1.6653,0.180,9.72415,9.72415
1989.00,9.72451,25.304448,0.000405,25.190023,-1.6654,0.180,9.72415,9.72415
1990.00,9.72423,25.304521,0.000405,25.190057,-1.6653,0.180,9.72363,9.72363
1991.00,9.72401,25.304531,0.000402,25.190021,-1.6653,0.181,9.72338,9.72338
1992.00,9.72390,25.304483,0.000402,25.189978,-1.6653,0.181,9.72366,9.72366
1993.00,9.72383,25.304625,0.000408,25.190047,-1.6653,0.180,9.72336,9.72336
1994.00,9.72367,25.304680,0.000414,25.190143,-1.6654,0.180,9.72267,9.72267
1995.00,9.72356,25.304664,0.000411,25.190132,-1.6656,0.180,9.72267,9.72267
1996.00,9.72336,25.304694,0.000413,25.190201,-1.6658,0.181,9.72318,9.72318
1997.00,9.72336,25.304758,0.000415,25.190227,-1.6660,0.181,9.72391,9.72391
1998.00,9.72360,25.304728,0.000416,25.190196,-1.6661,0.181,9.72475,9.72475
1999.00,9.72369,25.304695,0.000413,25.190123,-1.6661,0.181,9.72539,9.72539
2000.00,9.72373,25.304734,0.000412,25.190122,-1.6660,0.181,9.72523,9.72523
2001.00,9.72387,25.304692,0.000409,25.190023,-1.6660,0.181,9.72474,9.72474
2002.00,9.72386,25.304765,0.000408,25.190022,-1.6660,0.181,9.72331,9.72331
2003.00,9.72379,25.304891,0.000406,25.190054,-1.6660,0.181,9.72288,9.72288
2004.00,9.72368,25.305045,0.000410,25.190115,-1.6662,0.181,9.72181,9.72181
2005.00,9.72363,25.305098,0.000414,25.190102,-1.6663,0.181,9.72180,9.72180
2006.00,9.72367,25.305164,0.000413,25.190156,-1.6663,0.181,9.72375,9.72375
2007.00,9.72369,25.305128,0.000411,25.190123,-1.6664,0.181,9.72764,9.72764
2008.00,9.72394,25.305051,0.000408,25.190051,-1.6666,0.181,9.73249,9.73249
2009.00,9.72441,25.304982,0.000404,25.189995,-1.6669,0.182,9.73720,9.73720
2010.00,9.72315,25.305012,0.000401,25.189967,-1.6670,0.182,9.73873,9.73873
2011.00,9.72244,25.305156,0.000408,25.190004,-1.6672,0.182,9.73530,9.73530
@14,2.0001,4.0, 2010.002 
2012.00,9.72180,25.305229,0.000409,25.189978,-1.6672,0.182,9.72975,9.72975
2013.00,9.72170,25.305338,0.000412,25.189977,-1.6673,0.182,9.72338,9.72338
2014.00,9.72176,25.305445,0.000413,25.189992,-1.6672,0.182,9.71995,9.71995
2015.00,9.72361,25.305531,0.000415,25.190041,-1.6672,0.182,9.71982,9.71982
2016.00,9.73336,25.305474,0.000408,25.189959,-1.6673,0.182,9.72381,9.72381
2017.00,9.74091,25.305566,0.000408,25.190015,-1.6672,0.182,9.72978,9.72978
2018.00,9.74446,25.305676,0.000408,25.190139,-1.6670,0.182,9.73543,9.73543
2019.00,9.74156,25.305776,0.000411,25.190179,-1.6667,0.182,9.74014,9.74014
2020.00,9.72947,25.305858,0.000411,25.190201,-1.6665,0.182,9.74513,9.74513
2021.00,9.71672,25.305973,0.000412,25.190241,-1.6665,0.182,9.74768,9.74768
2022.00,9.71501,25.305992,0.000412,25.190225,-1.6666,0.183,9.74844,9.74844
2023.00,9.71941,25.305955,0.000411,25.190105,-1.6668,0.183,9.74830,9.74830
2024.00,9.72410,25.305940,0.000409,25.190044,-1.6669,0.183,9.74712,9.74712
2025.00,9.72974,25.305926,0.000409,25.190012,-1.6670,0.183,9.74502,9.74502
2026.00,9.73467,25.305935,0.000411,25.190041,-1.6671,0.183,9.74351,9.74351
2027.00,9.73851,25.305958,0.000413,25.190052,-1.6671,0.183,9.74089,9.74089
2028.00,9.73991,25.306040,0.000415,25.190089,-1.6672,0.183,9.73845,9.73845
2029.00,9.74036,25.306080,0.000415,25.190107,-1.6673,0.183,9.73717,9.73717
2030.00,9.74012,25.306092,0.000413,25.190093,-1.6675,0.183,9.73496,9.73496
2031.00,9.73953,25.306121,0.000413,25.190055,-1.6675,0.183,9.73265,9.73265
2032.00,9.74047,25.306140,0.000412,25.190071,-1.6676,0.183,9.73216,9.73216
2033.00,9.73956,25.306116,0.000411,25.190074,-1.6677,0.183,9.73097,9.73097
2034.00,9.73969,25.306072,0.000410,25.190018,-1.6679,0.183,9.72866,9.72866
2035.00,9.74012,25.306049,0.000410,25.189997,-1.6679,0.183,9.72708,9.72708
2036.00,9.73942,25.306060,0.000408,25.190052,-1.6679,0.183,9.72640,9.72640
2037.00,9.73766,25.306102,0.000411,25.190019,-1.6678,0.183,9.72468,9.72468
2038.00,9.73616,25.306151,0.000414,25.190040,-1.6676,0.183,9.72329,9.72329
2039.00,9.73459,25.306244,0.000419,25.190141,-1.6675,0.183,9.72194,9.72194
2040.00,9.73278,25.306410,0.000421,25.190214,-1.6675,0.183,9.72026,9.72026
2041.00,9.73102,25.306515,0.000419,25.190222,-1.6675,0.183,9.71842,9.71842
2042.00,9.72941,25.306521,0.000414,25.190203,-1.6675,0.184,9.71700,9.71700
2043.00,9.72785,25.306554,0.000413,25.190183,-1.6675,0.184,9.71656,9.71656
2044.00,9.72639,25.306499,0.000407,25.190063,-1.6675,0.184,9.71688,9.71688
2045.00,9.72549,25.306491,0.000405,25.190002,-1.6674,0.184,9.71818,9.71818
2046.00,9.72446,25.306580,0.000406,25.190046,-1.6673,0.184,9.71888,9.71888
2047.00,9.72335,25.306707,0.000409,25.190114,-1.6674,0.184,9.71994,9.71994
2048.00,9.72238,25.306706,0.000406,25.190054,-1.6675,0.184,9.72182,9.72182
2049.00,9.72236,25.306796,0.000406,25.190080,-1.6676,0.184,9.72219,9.72219
2050.00,9.72210,25.306820,0.000406,25.190167,-1.6676,0.184,9.72182,9.72182
2051.00,9.72166,25.306719,0.000405,25.190065,-1.6678,0.184,9.72199,9.72199
2052.00,9.72115,25.306759,0.000403,25.190061,-1.6680,0.185,9.72190,9.72190
2053.00,9.72075,25.306835,0.000401,25.190108,-1.6681,0.185,9.72093,9.72093
2054.00,9.72044,25.306912,0.000405,25.190180,-1.6685,0.185,9.72009,9.72009
2055.00,9.72017,25.306994,0.000405,25.190172,-1.6690,0.185,9.71995,9.71995
2056.00,9.71997,25.307055,0.000407,25.190215,-1.6693,0.185,9.72010,9.72010
2057.00,9.71989,25.306918,0.000404,25.190081,-1.6694,0.185,9.72093,9.72093
2058.00,9.72013,25.306913,0.000407,25.190029,-1.6695,0.185,9.72203,9.72203
2059.00,9.72047,25.306953,0.000406,25.190047,-1.6692,0.185,9.72328,9.72328
2060.00,9.72072,25.306908,0.000405,25.189971,-1.6689,0.185,9.72369,9.72369
2061.00,9.72108,25.306876,0.000401,25.189876,-1.6685,0.185,9.72422,9.72422
2062.00,9.72152,25.306974,0.000402,25.189953,-1.6683,0.185,9.72414,9.72414
2063.00,9.72199,25.307050,0.000400,25.190009,-1.6684,0.185,9.72427,9.72427
2064.00,9.72249,25.307070,0.000402,25.189999,-1.6685,0.185,9.72529,9.72529
2065.00,9.72273,25.307142,0.000404,25.190003,-1.6687,0.185,9.72586,9.72586
2066.00,9.72297,25.307235,0.000402,25.190022,-1.6689,0.185,9.72544,9.72544
2067.00,9.72305,25.307396,0.000403,25.190116,-1.6689,0.185,9.72535,9.72535
2068.00,9.72304,25.307455,0.000402,25.190105,-1.6689,0.186,9.72475,9.72475
2069.00,9.72314,25.307576,0.000403,25.190134,-1.6687,0.186,9.72458,9.72458
2070.00,9.72344,25.307618,0.000403,25.190142,-1.6685,0.186,9.72485,9.72485
2071.00,9.72379,25.307702,0.000404,25.190173,-1.6683,0.186,9.72639,9.72639
2072.00,9.72427,25.307720,0.000407,25.190086,-1.6681,0.186,9.72744,9.72744
2073.00,9.72463,25.307695,0.000409,25.190051,-1.6680,0.186,9.72840,9.72840
2074.00,9.72513,25.307690,0.000407,25.190005,-1.6679,0.186,9.72823,9.72823
2075.00,9.72541,25.307749,0.000408,25.189999,-1.6679,0.186,9.72742,9.72742
2076.00,9.72541,25.307741,0.000412,25.189995,-1.6678,0.186,9.72538,9.72538
2077.00,9.72515,25.307685,0.000409,25.189967,-1.6678,0.186,9.72301,9.72301
2078.00,9.72481,25.307779,0.000410,25.190021,-1.6678,0.186,9.72117,9.72117
2079.00,9.72459,25.307739,0.000406,25.189960,-1.6679,0.186,9.72040,9.72040
2080.00,9.72462,25.307664,0.000403,25.189911,-1.6679,0.186,9.72015,9.72015
2081.00,9.72454,25.307712,0.000403,25.189943,-1.6680,0.187,9.72075,9.72075
2082.00,9.72446,25.307812,0.000403,25.190060,-1.6680,0.187,9.72148,9.72148
2083.00,9.72417,25.307777,0.000402,25.190052,-1.6680,0.187,9.72199,9.72199
2084.00,9.72389,25.307850,0.000406,25.190192,-1.6680,0.187,9.72214,9.72214
2085.00,9.72389,25.307863,0.000409,25.190217,-1.6681,0.187,9.72315,9.72315
2086.00,9.72387,25.307895,0.000410,25.190299,-1.6681,0.187,9.72525,9.72525
2087.00,9.72454,25.307852,0.000411,25.190241,-1.6680,0.187,9.72701,9.72701
2088.00,9.72480,25.307897,0.000414,25.190269,-1.6680,0.187,9.72793,9.72793
2089.00,9.72495,25.307892,0.000412,25.190211,-1.6681,0.187,9.72910,9.72910
2090.00,9.72492,25.308015,0.000409,25.190253,-1.6680,0.187,9.72860,9.72860
2091.00,9.72467,25.307986,0.000406,25.190105,-1.6679,0.187,9.72650,9.72650
2092.00,9.72423,25.308085,0.000409,25.190124,-1.6679,0.187,9.72593,9.72593
2093.00,9.72387,25.308126,0.000406,25.190050,-1.6678,0.187,9.72509,9.72509
2094.00,9.72422,25.308169,0.000406,25.189998,-1.6678,0.187,9.72363,9.72363
2095.00,9.72490,25.308190,0.000407,25.189989,-1.6678,0.187,9.72375,9.72375
2096.00,9.72472,25.308228,0.000409,25.189988,-1.6678,0.187,9.72390,9.72390
2097.00,9.72459,25.308213,0.000404,25.189995,-1.6678,0.188,9.72317,9.72317
2098.00,9.72457,25.308193,0.000406,25.189966,-1.6677,0.188,9.72382,9.72382
2099.00,9.72484,25.308263,0.000409,25.190077,-1.6676,0.188,9.72476,9.72476
2100.00,9.72496,25.308252,0.000410,25.190045,-1.6678,0.188,9.72469,9.72469
2101.00,9.72500,25.308345,0.000409,25.190153,-1.6678,0.188,9.72389,9.72389
2102.00,9.72475,25.308435,0.000415,25.190179,-1.6679,0.188,9.72277,9.72277
2103.00,9.72464,25.308532,0.000417,25.190237,-1.6680,0.188,9.72167,9.72167
2104.00,9.72463,25.308582,0.000414,25.190181,-1.6680,0.188,9.72097,9.72097
2105.00,9.72460,25.308726,0.000416,25.190228,-1.6680,0.188,9.72116,9.72116
2106.00,9.72431,25.308731,0.000413,25.190138,-1.6679,0.188,9.72174,9.72174
2107.00,9.72380,25.308718,0.000410,25.190006,-1.6679,0.188,9.72261,9.72261
2108.00,9.72347,25.308776,0.000409,25.190020,-1.6679,0.188,9.72267,9.72267
2109.00,9.72309,25.308837,0.000409,25.190014,-1.6678,0.188,9.72343,9.72343
2110.00,9.72292,25.308946,0.000410,25.190098,-1.6678,0.188,9.72352,9.72352
2111.00,9.72300,25.308997,0.000415,25.190179,-1.6678,0.188,9.72393,9.72393
2112.00,9.72318,25.309025,0.000415,25.190232,-1.6678,0.188,9.72371,9.72371
2113.00,9.72313,25.308995,0.000415,25.190160,-1.6679,0.188,9.72417,9.72417
2114.00,9.72315,25.308950,0.000415,25.190200,-1.6681,0.188,9.72386,9.72386
2115.00,9.72337,25.308804,0.000415,25.190083,-1.6681,0.188,9.72442,9.72442
2116.00,9.72342,25.308748,0.000409,25.189947,-1.6681,0.188,9.72395,9.72395
2117.00,9.72342,25.308739,0.000407,25.189890,-1.6680,0.189,9.72470,9.72470
2118.00,9.72341,25.308832,0.000405,25.189969,-1.6679,0.189,9.72464,9.72464
2119.00,9.72315,25.308874,0.000403,25.189915,-1.6678,0.189,9.72431,9.72431
2120.00,9.72318,25.309012,0.000403,25.189947,-1.6678,0.189,9.72401,9.72401
2121.00,9.72334,25.309167,0.000404,25.189986,-1.6677,0.189,9.72432,9.72432
2122.00,9.72383,25.309366,0.000406,25.190080,-1.6676,0.189,9.72386,9.72386
2123.00,9.72399,25.309425,0.000408,25.190106,-1.6676,0.189,9.72348,9.72348
2124.00,9.72382,25.309565,0.000409,25.190169,-1.6676,0.189,9.72412,9.72412
2125.00,9.72406,25.309600,0.000408,25.190176,-1.6675,0.189,9.72483,9.72483
2126.00,9.72440,25.309742,0.000414,25.190290,-1.6675,0.189,9.72601,9.72601
2127.00,9.72469,25.309728,0.000416,25.190249,-1.6674,0.189,9.72724,9.72724
2128.00,9.72498,25.309768,0.000415,25.190188,-1.6672,0.189,9.72809,9.72809
2129.00,9.72514,25.309829,0.000420,25.190162,-1.6670,0.189,9.72801,9.72801
2130.00,9.72509,25.309806,0.000420,25.190181,-1.6670,0.189,9.72733,9.72733
2131.00,9.72511,25.309592,0.000413,25.190011,-1.6670,0.190,9.72638,9.72638
2132.00,9.72536,25.309512,0.000409,25.190006,-1.6670,0.190,9.72578,9.72578
2133.00,9.72553,25.309509,0.000409,25.190028,-1.6672,0.190,9.72557,9.72557
2134.00,9.72553,25.309401,0.000406,25.189987,-1.6673,0.190,9.72597,9.72597
2135.00,9.72551,25.309496,0.000408,25.189985,-1.6672,0.190,9.72548,9.72548
2136.00,9.72555,25.309709,0.000410,25.190152,-1.6672,0.190,9.72503,9.72503
2137.00,9.72539,25.309846,0.000410,25.190267,-1.6671,0.190,9.72473,9.72473
2138.00,9.72556,25.309937,0.000413,25.190312,-1.6669,0.190,9.72578,9.72578
2139.00,9.72586,25.309907,0.000412,25.190271,-1.6668,0.190,9.72559,9.72559
2140.00,9.72591,25.309853,0.000407,25.190220,-1.6666,0.191,9.72589,9.72589
2141.00,9.72581,25.309797,0.000408,25.190134,-1.6666,0.191,9.72559,9.72559
2142.00,9.72573,25.309809,0.000410,25.190033,-1.6666,0.191,9.72558,9.72558
2143.00,9.72598,25.309813,0.000408,25.190010,-1.6666,0.191,9.72516,9.72516
2144.00,9.72620,25.309902,0.000410,25.190053,-1.6667,0.191,9.72511,9.72511
2145.00,9.72600,25.309967,0.000413,25.190056,-1.6669,0.191,9.72431,9.72431
2146.00,9.72552,25.310007,0.000413,25.190100,-1.6669,0.191,9.72352,9.72352
2147.00,9.72498,25.310008,0.000413,25.190060,-1.6669,0.191,9.72336,9.72336
2148.00,9.72485,25.310125,0.000414,25.190102,-1.6669,0.191,9.72266,9.72266
2149.00,9.72472,25.310207,0.000412,25.190109,-1.6669,0.191,9.72200,9.72200
2150.00,9.72461,25.310315,0.000412,25.190157,-1.6669,0.191,9.72306,9.72306
2151.00,9.72479,25.310349,0.000413,25.190111,-1.6669,0.191,9.72553,9.72553
2152.00,9.72495,25.310465,0.000413,25.190206,-1.6670,0.191,9.72628,9.72628
2153.00,9.72502,25.310432,0.000415,25.190224,-1.6672,0.191,9.72695,9.72695
2154.00,9.72492,25.310463,0.000415,25.190229,-1.6671,0.191,9.72630,9.72630
2155.00,9.72502,25.310470,0.000415,25.190209,-1.6670,0.191,9.72418,9.72418
2156.00,9.72464,25.310502,0.000413,25.190215,-1.6669,0.192,9.72284,9.72284
2157.00,9.72471,25.310397,0.000411,25.190140,-1.6667,0.192,9.72424,9.72424
2158.00,9.72464,25.310361,0.000409,25.190010,-1.6665,0.192,9.72800,9.72800
2159.00,9.72464,25.310452,0.000409,25.190054,-1.6665,0.192,9.73284,9.73284
2160.00,9.72615,25.310484,0.000409,25.190074,-1.6664,0.192,9.73725,9.73725
2161.00,9.72762,25.310436,0.000407,25.190042,-1.6663,0.192,9.73833,9.73833
@15,2.0001,4.0, 2160.044 
2162.00,9.72738,25.310511,0.000406,25.190092,-1.6663,0.192,9.73579,9.73579
2163.00,9.72575,25.310569,0.000406,25.190187,-1.6663,0.192,9.73048,9.73048
2164.00,9.72187,25.310470,0.000404,25.190122,-1.6664,0.193,9.72554,9.72554
2165.00,9.71956,25.310427,0.000404,25.190050,-1.6663,0.193,9.72364,9.72364
2166.00,9.72414,25.310601,0.000406,25.190152,-1.6662,0.193,9.72521,9.72521
2167.00,9.73401,25.310685,0.000406,25.190133,-1.6661,0.193,9.72911,9.72911
2168.00,9.74299,25.310682,0.000407,25.190035,-1.6661,0.193,9.73460,9.73460
2169.00,9.74223,25.310765,0.000408,25.190006,-1.6661,0.193,9.74037,9.74037
2170.00,9.73797,25.310776,0.000411,25.190020,-1.6662,0.193,9.74401,9.74401
2171.00,9.72940,25.310804,0.000411,25.189967,-1.6663,0.193,9.74724,9.74724
2172.00,9.72320,25.310808,0.000411,25.189981,-1.6664,0.193,9.75079,9.75079
2173.00,9.72379,25.310906,0.000411,25.190067,-1.6663,0.193,9.75260,9.75260
2174.00,9.72700,25.310983,0.000412,25.190127,-1.6661,0.193,9.75291,9.75291
2175.00,9.72921,25.311081,0.000408,25.190168,-1.6659,0.193,9.75403,9.75403
2176.00,9.73447,25.311140,0.000410,25.190224,-1.6659,0.193,9.75288,9.75288
2177.00,9.73836,25.311099,0.000412,25.190212,-1.6658,0.193,9.74974,9.74974
2178.00,9.74197,25.311098,0.000412,25.190187,-1.6659,0.193,9.74621,9.74621
2179.00,9.74395,25.311108,0.000411,25.190163,-1.6660,0.193,9.74389,9.74389
2180.00,9.74469,25.311162,0.000413,25.190164,-1.6659,0.193,9.74072,9.74072
2181.00,9.74483,25.311154,0.000411,25.190114,-1.6660,0.194,9.73809,9.73809
2182.00,9.74567,25.311300,0.000409,25.190119,-1.6662,0.194,9.73661,9.73661
2183.00,9.74574,25.311338,0.000408,25.190122,-1.6662,0.194,9.73569,9.73569
2184.00,9.74569,25.311410,0.000407,25.190162,-1.6661,0.194,9.73347,9.73347
2185.00,9.74620,25.311535,0.000408,25.190211,-1.6661,0.194,9.73163,9.73163
2186.00,9.74586,25.311626,0.000409,25.190266,-1.6660,0.194,9.73045,9.73045
2187.00,9.74451,25.311651,0.000413,25.190274,-1.6659,0.194,9.72952,9.72952
2188.00,9.74233,25.311707,0.000412,25.190278,-1.6658,0.194,9.72875,9.72875
2189.00,9.74063,25.311794,0.000414,25.190333,-1.6657,0.194,9.72823,9.72823
2190.00,9.73930,25.311824,0.000410,25.190347,-1.6656,0.194,9.72760,9.72760
2191.00,9.73787,25.311822,0.000409,25.190312,-1.6655,0.194,9.72753,9.72753
2192.00,9.73640,25.311866,0.000408,25.190303,-1.6655,0.194,9.72639,9.72639
2193.00,9.73439,25.311975,0.000410,25.190335,-1.6655,0.194,9.72502,9.72502
2194.00,9.73300,25.311920,0.000407,25.190199,-1.6655,0.195,9.72446,9.72446
2195.00,9.73166,25.311832,0.000407,25.190086,-1.6655,0.195,9.72458,9.72458
2196.00,9.73051,25.311830,0.000403,25.190002,-1.6654,0.195,9.72378,9.72378
2197.00,9.72957,25.311949,0.000401,25.190057,-1.6653,0.195,9.72436,9.72436
2198.00,9.72904,25.311905,0.000398,25.190017,-1.6653,0.195,9.72605,9.72605
2199.00,9.72854,25.311990,0.000398,25.190081,-1.6653,0.195,9.72726,9.72726
2200.00,9.72798,25.312027,0.000397,25.190085,-1.6652,0.196,9.72672,9.72672
2201.00,9.72746,25.312081,0.000401,25.190201,-1.6652,0.196,9.72739,9.72739
2202.00,9.72711,25.312072,0.000404,25.190214,-1.6651,0.196,9.72725,9.72725
2203.00,9.72665,25.312146,0.000401,25.190211,-1.6649,0.196,9.72577,9.72577
2204.00,9.72623,25.312142,0.000403,25.190187,-1.6647,0.196,9.72456,9.72456
2205.00,9.72607,25.312187,0.000407,25.190217,-1.6647,0.196,9.72504,9.72504
2206.00,9.72584,25.312269,0.000405,25.190205,-1.6646,0.196,9.72448,9.72448
2207.00,9.72550,25.312318,0.000405,25.190190,-1.6645,0.196,9.72537,9.72537
2208.00,9.72546,25.312309,0.000409,25.190212,-1.6646,0.196,9.72640,9.72640
2209.00,9.72585,25.312351,0.000413,25.190225,-1.6646,0.196,9.72756,9.72756
2210.00,9.72601,25.312418,0.000415,25.190260,-1.6647,0.196,9.72799,9.72799
2211.00,9.72612,25.312380,0.000415,25.190232,-1.6650,0.196,9.72856,9.72856
2212.00,9.72600,25.312331,0.000411,25.190169,-1.6650,0.196,9.72680,9.72680
2213.00,9.72589,25.312412,0.000409,25.190220,-1.6650,0.196,9.72555,9.72555
2214.00,9.72608,25.312422,0.000407,25.190213,-1.6650,0.196,9.72555,9.72555
2215.00,9.72628,25.312455,0.000405,25.190240,-1.6648,0.196,9.72676,9.72676
2216.00,9.72668,25.312488,0.000408,25.190273,-1.6646,0.197,9.72722,9.72722
2217.00,9.72691,25.312543,0.000414,25.190316,-1.6644,0.196,9.72790,9.72790
2218.00,9.72660,25.312526,0.000412,25.190217,-1.6643,0.196,9.72802,9.72802
2219.00,9.72635,25.312632,0.000412,25.190291,-1.6641,0.196,9.72796,9.72796
2220.00,9.72669,25.312662,0.000411,25.190257,-1.6639,0.197,9.73232,9.73232
2221.00,9.72659,25.312807,0.000409,25.190259,-1.6638,0.197,9.74105,9.74105
2222.00,9.72706,25.312890,0.000406,25.190228,-1.6637,0.197,9.74884,9.74884
2223.00,9.72701,25.312917,0.000407,25.190150,-1.6636,0.197,9.75457,9.75457
2224.00,9.72662,25.312961,0.000405,25.190111,-1.6636,0.197,9.75655,9.75655
2225.00,9.72648,25.313037,0.000405,25.190133,-1.6637,0.197,9.75086,9.75086
2226.00,9.72756,25.312952,0.000404,25.190057,-1.6639,0.197,9.74040,9.74040
2227.00,9.72641,25.312925,0.000405,25.190043,-1.6641,0.197,9.73144,9.73144
2228.00,9.72337,25.312924,0.000410,25.190162,-1.6640,0.197,9.72492,9.72492
2229.00,9.72811,25.312957,0.000413,25.190243,-1.6640,0.197,9.71988,9.71988
2230.00,9.75464,25.312977,0.000414,25.190211,-1.6639,0.198,9.71766,9.71766
2231.00,9.77310,25.313073,0.000417,25.190248,-1.6638,0.198,9.71712,9.71712
2232.00,9.76508,25.313077,0.000416,25.190204,-1.6636,0.198,9.71735,9.71735
2233.00,9.75171,25.313188,0.000413,25.190210,-1.6636,0.198,9.71808,9.71808
2234.00,9.73781,25.313101,0.000411,25.190051,-1.6636,0.198,9.71987,9.71987
2235.00,9.72598,25.313115,0.000410,25.190099,-1.6636,0.198,9.72198,9.72198
2236.00,9.72218,25.313068,0.000409,25.190092,-1.6636,0.198,9.72292,9.72292
2237.00,9.71998,25.313121,0.000411,25.190145,-1.6636,0.198,9.72373,9.72373
2238.00,9.71860,25.313212,0.000414,25.190220,-1.6635,0.198,9.72490,9.72490
2239.00,9.71923,25.313303,0.000417,25.190248,-1.6632,0.198,9.72635,9.72635
2240.00,9.71998,25.313312,0.000416,25.190183,-1.6630,0.198,9.72593,9.72593
2241.00,9.72072,25.313338,0.000418,25.190150,-1.6628,0.198,9.72611,9.72611
2242.00,9.72171,25.313418,0.000416,25.190143,-1.6626,0.198,9.72552,9.72552
2243.00,9.72209,25.313398,0.000412,25.190096,-1.6627,0.198,9.72472,9.72472
2244.00,9.72227,25.313488,0.000415,25.190184,-1.6627,0.198,9.72484,9.72484
2245.00,9.72268,25.313524,0.000415,25.190178,-1.6628,0.199,9.72507,9.72507
2246.00,9.72276,25.313599,0.000412,25.190190,-1.6629,0.199,9.72549,9.72549
2247.00,9.72312,25.313603,0.000409,25.190187,-1.6630,0.199,9.72649,9.72649
2248.00,9.72342,25.313593,0.000409,25.190057,-1.6627,0.199,9.72616,9.72616
2249.00,9.72378,25.313628,0.000407,25.189993,-1.6626,0.199,9.72550,9.72550
2250.00,9.72454,25.313698,0.000410,25.190005,-1.6626,0.199,9.72684,9.72684
2251.00,9.72530,25.313719,0.000411,25.190048,-1.6625,0.199,9.72763,9.72763
2252.00,9.72569,25.313833,0.000416,25.190082,-1.6625,0.199,9.72731,9.72731
2253.00,9.72575,25.313892,0.000418,25.190150,-1.6626,0.199,9.72713,9.72713
2254.00,9.72566,25.313831,0.000421,25.190123,-1.6626,0.199,9.72573,9.72573
2255.00,9.72546,25.313879,0.000421,25.190168,-1.6625,0.199,9.72379,9.72379
2256.00,9.72546,25.313900,0.000421,25.190140,-1.6623,0.199,9.72285,9.72285
2257.00,9.72562,25.313854,0.000418,25.190157,-1.6621,0.199,9.72352,9.72352
2258.00,9.72562,25.313847,0.000415,25.190143,-1.6620,0.199,9.72426,9.72426
2259.00,9.72542,25.313872,0.000412,25.190198,-1.6617,0.200,9.72560,9.72560
2260.00,9.72551,25.313919,0.000413,25.190239,-1.6615,0.200,9.72680,9.72680
2261.00,9.72575,25.314027,0.000414,25.190249,-1.6614,0.200,9.72732,9.72732
2262.00,9.72567,25.314037,0.000415,25.190217,-1.6614,0.200,9.72673,9.72673
2263.00,9.72581,25.314107,0.000418,25.190253,-1.6614,0.200,9.72705,9.72705
2264.00,9.72596,25.314249,0.000419,25.190268,-1.6615,0.200,9.72659,9.72659
2265.00,9.72603,25.314185,0.000415,25.190146,-1.6615,0.200,9.72602,9.72602
2266.00,9.72584,25.314181,0.000415,25.190187,-1.6615,0.200,9.72585,9.72585
2267.00,9.72580,25.314255,0.000416,25.190226,-1.6614,0.200,9.72575,9.72575
2268.00,9.72597,25.314342,0.000416,25.190295,-1.6613,0.200,9.72598,9.72598
2269.00,9.72621,25.314353,0.000416,25.190285,-1.6613,0.200,9.72726,9.72726
2270.00,9.72633,25.314388,0.000418,25.190271,-1.6612,0.200,9.72872,9.72872
2271.00,9.72626,25.314439,0.000415,25.190226,-1.6610,0.200,9.72871,9.72871
2272.00,9.72619,25.314491,0.000414,25.190145,-1.6608,0.200,9.72879,9.72879
2273.00,9.72621,25.314462,0.000412,25.190046,-1.6606,0.200,9.72790,9.72790
2274.00,9.72644,25.314478,0.000411,25.190003,-1.6605,0.200,9.72721,9.72721
2275.00,9.72673,25.314585,0.000410,25.190045,-1.6604,0.201,9.72554,9.72554
2276.00,9.72683,25.314702,0.000412,25.190117,-1.6604,0.201,9.72571,9.72571
2277.00,9.72689,25.314770,0.000414,25.190177,-1.6604,0.201,9.72606,9.72606
2278.00,9.72687,25.314848,0.000414,25.190190,-1.6604,0.201,9.72652,9.72652
2279.00,9.72688,25.314892,0.000412,25.190183,-1.6602,0.201,9.72633,9.72633
2280.00,9.72674,25.314930,0.000414,25.190189,-1.6601,0.201,9.72603,9.72603
2281.00,9.72648,25.314960,0.000414,25.190168,-1.6602,0.201,9.72443,9.72443
2282.00,9.72605,25.314925,0.000410,25.190091,-1.6600,0.201,9.72281,9.72281
2283.00,9.72571,25.314909,0.000409,25.190115,-1.6599,0.201,9.72209,9.72209
2284.00,9.72568,25.314894,0.000409,25.190137,-1.6600,0.201,9.72230,9.72230
2285.00,9.72594,25.314846,0.000407,25.190132,-1.6599,0.202,9.72414,9.72414
2286.00,9.72624,25.314788,0.000407,25.190117,-1.6597,0.202,9.72658,9.72658
2287.00,9.72654,25.314861,0.000411,25.190227,-1.6597,0.202,9.72893,9.72893
2288.00,9.72664,25.314944,0.000413,25.190249,-1.6595,0.202,9.72986,9.72986
2289.00,9.72649,25.315065,0.000416,25.190300,-1.6591,0.202,9.73046,9.73046
2290.00,9.72631,25.315211,0.000420,25.190375,-1.6591,0.202,9.73025,9.73025
2291.00,9.72646,25.315210,0.000420,25.190343,-1.6590,0.202,9.72970,9.72970
2292.00,9.72658,25.315232,0.000417,25.190277,-1.6589,0.202,9.72782,9.72782
2293.00,9.72675,25.315224,0.000417,25.190232,-1.6588,0.202,9.72615,9.72615
2294.00,9.72681,25.315238,0.000415,25.190208,-1.6589,0.202,9.72461,9.72461
2295.00,9.72622,25.315196,0.000415,25.190125,-1.6587,0.202,9.72388,9.72388
2296.00,9.72597,25.315262,0.000416,25.190193,-1.6587,0.202,9.72324,9.72324
2297.00,9.72599,25.315288,0.000422,25.190286,-1.6585,0.202,9.72453,9.72453
2298.00,9.72612,25.315338,0.000419,25.190313,-1.6585,0.202,9.72692,9.72692
2299.00,9.72627,25.315343,0.000414,25.190265,-1.6584,0.202,9.72929,9.72929
2300.00,9.72695,25.315437,0.000412,25.190299,-1.6585,0.203,9.73078,9.73078
2301.00,9.72756,25.315476,0.000411,25.190203,-1.6584,0.203,9.73143,9.73143
2302.00,9.72807,25.315546,0.000406,25.190161,-1.6583,0.203,9.73129,9.73129
2303.00,9.72853,25.315556,0.000407,25.190151,-1.6581,0.203,9.73084,9.73084
2304.00,9.72834,25.315599,0.000413,25.190254,-1.6580,0.203,9.72923,9.72923
2305.00,9.72794,25.315594,0.000412,25.190300,-1.6576,0.203,9.72734,9.72734
2306.00,9.72775,25.315649,0.000413,25.190377,-1.6574,0.203,9.72825,9.72825
2307.00,9.72753,25.315605,0.000411,25.190309,-1.6573,0.203,9.73056,9.73056
2308.00,9.72885,25.315683,0.000412,25.190326,-1.6572,0.203,9.73421,9.73421
2309.00,9.73022,25.315681,0.000409,25.190217,-1.6572,0.203,9.73863,9.73863
2310.00,9.73127,25.315768,0.000408,25.190186,-1.6573,0.203,9.74072,9.74072
2311.00,9.73038,25.315801,0.000408,25.190199,-1.6574,0.204,9.74010,9.74010
2312.00,9.72784,25.315888,0.000412,25.190263,-1.6576,0.204,9.73764,9.73764
@16,2.0001,4.0, 2310.306 
2313.00,9.72773,25.315902,0.000409,25.190239,-1.6576,0.204,9.73318,9.73318
2314.00,9.72749,25.315898,0.000410,25.190235,-1.6576,0.204,9.72889,9.72889
2315.00,9.73112,25.315814,0.000412,25.190177,-1.6574,0.204,9.72891,9.72891
2316.00,9.73368,25.315728,0.000406,25.190099,-1.6570,0.204,9.73090,9.73090
2317.00,9.73921,25.315700,0.000402,25.190031,-1.6566,0.204,9.73477,9.73477
2318.00,9.73877,25.315694,0.000404,25.190058,-1.6563,0.204,9.74037,9.74037
2319.00,9.73738,25.315711,0.000405,25.190054,-1.6561,0.204,9.74739,9.74739
2320.00,9.73729,25.315777,0.000402,25.190080,-1.6562,0.204,9.75261,9.75261
2321.00,9.73373,25.315804,0.000403,25.190030,-1.6564,0.204,9.75705,9.75705
2322.00,9.73348,25.315822,0.000406,25.190057,-1.6565,0.204,9.75963,9.75963
2323.00,9.73546,25.315851,0.000401,25.190030,-1.6566,0.204,9.76091,9.76091
2324.00,9.73442,25.315907,0.000400,25.190030,-1.6567,0.204,9.75987,9.75987
2325.00,9.73559,25.315897,0.000402,25.189992,-1.6565,0.205,9.75750,9.75750
2326.00,9.74064,25.315988,0.000406,25.190026,-1.6564,0.204,9.75441,9.75441
2327.00,9.74722,25.316062,0.000408,25.190041,-1.6563,0.205,9.75245,9.75245
2328.00,9.75231,25.316144,0.000410,25.190062,-1.6562,0.205,9.75002,9.75002
2329.00,9.75457,25.316211,0.000407,25.190042,-1.6561,0.205,9.74769,9.74769
2330.00,9.75489,25.316365,0.000404,25.190099,-1.6560,0.205,9.74619,9.74619
2331.00,9.75388,25.316422,0.000399,25.190085,-1.6559,0.205,9.74375,9.74375
2332.00,9.75291,25.316529,0.000396,25.190104,-1.6559,0.206,9.74134,9.74134
2333.00,9.75207,25.316501,0.000395,25.190003,-1.6558,0.206,9.73941,9.73941
2334.00,9.75296,25.316579,0.000399,25.190033,-1.6557,0.206,9.73751,9.73751
2335.00,9.75155,25.316503,0.000400,25.189938,-1.6557,0.206,9.73567,9.73567
2336.00,9.74969,25.316514,0.000401,25.189934,-1.6555,0.206,9.73516,9.73516
2337.00,9.74795,25.316396,0.000404,25.189785,-1.6552,0.206,9.73499,9.73499
2338.00,9.74657,25.316505,0.000405,25.189908,-1.6551,0.206,9.73505,9.73505
2339.00,9.74464,25.316490,0.000404,25.189955,-1.6549,0.206,9.73480,9.73480
2340.00,9.74318,25.316619,0.000407,25.190088,-1.6545,0.206,9.73496,9.73496
2341.00,9.74225,25.316699,0.000409,25.190150,-1.6544,0.206,9.73498,9.73498
2342.00,9.74123,25.316865,0.000408,25.190298,-1.6545,0.206,9.73330,9.73330
2343.00,9.73975,25.316757,0.000406,25.190157,-1.6544,0.206,9.73154,9.73154
2344.00,9.73838,25.316718,0.000403,25.190033,-1.6543,0.206,9.73100,9.73100
2345.00,9.73714,25.316749,0.000403,25.190030,-1.6543,0.207,9.72988,9.72988
2346.00,9.73616,25.316711,0.000402,25.190003,-1.6544,0.207,9.72906,9.72906
2347.00,9.73530,25.316791,0.000405,25.190073,-1.6544,0.207,9.72962,9.72962
2348.00,9.73443,25.316947,0.000409,25.190190,-1.6543,0.206,9.73011,9.73011
2349.00,9.73379,25.316941,0.000412,25.190231,-1.6542,0.206,9.73056,9.73056
2350.00,9.73326,25.316931,0.000411,25.190201,-1.6540,0.206,9.73190,9.73190
2351.00,9.73312,25.316967,0.000409,25.190187,-1.6537,0.207,9.73325,9.73325
2352.00,9.73307,25.316869,0.000405,25.190065,-1.6535,0.207,9.73397,9.73397
2353.00,9.73285,25.316934,0.000400,25.190106,-1.6535,0.207,9.73417,9.73417
2354.00,9.73269,25.317021,0.000402,25.190176,-1.6535,0.207,9.73408,9.73408
2355.00,9.73255,25.317035,0.000403,25.190158,-1.6535,0.207,9.73331,9.73331
2356.00,9.73254,25.317096,0.000401,25.190193,-1.6534,0.207,9.73310,9.73310
2357.00,9.73265,25.317176,0.000403,25.190270,-1.6533,0.208,9.73344,9.73344
2358.00,9.73255,25.317191,0.000408,25.190204,-1.6530,0.207,9.73426,9.73426
2359.00,9.73261,25.317320,0.000406,25.190260,-1.6530,0.208,9.73497,9.73497
2360.00,9.73267,25.317453,0.000409,25.190342,-1.6529,0.208,9.73546,9.73546
2361.00,9.73264,25.317503,0.000413,25.190334,-1.6529,0.208,9.73521,9.73521
2362.00,9.73282,25.317503,0.000416,25.190250,-1.6528,0.208,9.73500,9.73500
2363.00,9.73306,25.317420,0.000414,25.190210,-1.6527,0.208,9.73400,9.73400
2364.00,9.73310,25.317341,0.000413,25.190090,-1.6525,0.208,9.73277,9.73277
2365.00,9.73307,25.317223,0.000408,25.189926,-1.6524,0.208,9.73204,9.73204
2366.00,9.73332,25.317218,0.000406,25.189878,-1.6523,0.208,9.73189,9.73189
2367.00,9.73340,25.317285,0.000403,25.189908,-1.6521,0.208,9.73172,9.73172
2368.00,9.73366,25.317363,0.000402,25.189911,-1.6519,0.208,9.73254,9.73254
2369.00,9.73376,25.317477,0.000397,25.189959,-1.6517,0.209,9.73328,9.73328
2370.00,9.73374,25.317642,0.000398,25.190051,-1.6515,0.209,9.73383,9.73383
2371.00,9.73355,25.317718,0.000401,25.190087,-1.6515,0.209,9.73357,9.73357
2372.00,9.73329,25.317710,0.000401,25.190049,-1.6514,0.209,9.73265,9.73265
2373.00,9.73321,25.317820,0.000401,25.190181,-1.6514,0.209,9.73213,9.73213
2374.00,9.73320,25.317801,0.000406,25.190191,-1.6513,0.209,9.73185,9.73185
2375.00,9.73333,25.317823,0.000411,25.190221,-1.6512,0.209,9.73233,9.73233
2376.00,9.73345,25.317885,0.000411,25.190267,-1.6510,0.209,9.73309,9.73309
2377.00,9.73344,25.317841,0.000412,25.190225,-1.6510,0.209,9.73444,9.73444
2378.00,9.73358,25.317821,0.000412,25.190194,-1.6509,0.209,9.73584,9.73584
2379.00,9.73361,25.317880,0.000414,25.190181,-1.6509,0.209,9.73653,9.73653
2380.00,9.73358,25.317829,0.000411,25.190136,-1.6509,0.209,9.73598,9.73598
2381.00,9.73355,25.317813,0.000410,25.190095,-1.6510,0.209,9.73563,9.73563
2382.00,9.73342,25.317970,0.000408,25.190244,-1.6509,0.209,9.73447,9.73447
2383.00,9.73331,25.318002,0.000411,25.190175,-1.6508,0.209,9.73288,9.73288
2384.00,9.73346,25.318084,0.000412,25.190223,-1.6507,0.209,9.73241,9.73241
2385.00,9.73354,25.318095,0.000410,25.190190,-1.6506,0.209,9.73197,9.73197
2386.00,9.73347,25.318123,0.000409,25.190241,-1.6505,0.210,9.73175,9.73175
2387.00,9.73362,25.318088,0.000414,25.190161,-1.6504,0.209,9.73306,9.73306
2388.00,9.73368,25.318070,0.000411,25.190149,-1.6502,0.210,9.73441,9.73441
2389.00,9.73385,25.318050,0.000405,25.190077,-1.6500,0.210,9.73557,9.73557
2390.00,9.73414,25.318117,0.000409,25.190120,-1.6498,0.210,9.73620,9.73620
2391.00,9.73400,25.318138,0.000408,25.190059,-1.6494,0.210,9.73551,9.73551
2392.00,9.73405,25.318197,0.000404,25.190006,-1.6494,0.210,9.73445,9.73445
2393.00,9.73406,25.318300,0.000405,25.190020,-1.6494,0.210,9.73285,9.73285
2394.00,9.73384,25.318386,0.000406,25.190080,-1.6495,0.210,9.73035,9.73035
2395.00,9.73360,25.318405,0.000402,25.190101,-1.6494,0.210,9.72978,9.72978
2396.00,9.73338,25.318508,0.000406,25.190145,-1.6492,0.210,9.73053,9.73053
2397.00,9.73283,25.318505,0.000405,25.190209,-1.6489,0.211,9.73156,9.73156
2398.00,9.73262,25.318463,0.000404,25.190197,-1.6487,0.211,9.73302,9.73302
2399.00,9.73270,25.318407,0.000405,25.190120,-1.6486,0.211,9.73474,9.73474
2400.00,9.73311,25.318489,0.000409,25.190073,-1.6486,0.210,9.73584,9.73584
2401.00,9.73346,25.318464,0.000406,25.190058,-1.6486,0.211,9.73613,9.73613
2402.00,9.73359,25.318593,0.000409,25.190028,-1.6486,0.211,9.73553,9.73553
2403.00,9.73371,25.318757,0.000411,25.190072,-1.6485,0.211,9.73481,9.73481
2404.00,9.73378,25.318898,0.000412,25.190128,-1.6482,0.211,9.73413,9.73413
2405.00,9.73401,25.318972,0.000409,25.190150,-1.6480,0.211,9.73321,9.73321
2406.00,9.73373,25.319072,0.000413,25.190134,-1.6479,0.211,9.73339,9.73339
2407.00,9.73358,25.319136,0.000411,25.190168,-1.6479,0.211,9.73313,9.73313
2408.00,9.73349,25.319186,0.000411,25.190153,-1.6477,0.211,9.73265,9.73265
2409.00,9.73315,25.319219,0.000413,25.190167,-1.6476,0.211,9.73238,9.73238
2410.00,9.73280,25.319239,0.000411,25.190156,-1.6475,0.211,9.73267,9.73267
2411.00,9.73302,25.319281,0.000407,25.190161,-1.6473,0.212,9.73233,9.73233
2412.00,9.73306,25.319343,0.000410,25.190254,-1.6471,0.212,9.73177,9.73177
2413.00,9.73288,25.319263,0.000409,25.190226,-1.6470,0.212,9.73103,9.73103
2414.00,9.73307,25.319295,0.000409,25.190244,-1.6470,0.212,9.73189,9.73189
2415.00,9.73337,25.319250,0.000409,25.190205,-1.6470,0.212,9.73211,9.73211
2416.00,9.73353,25.319204,0.000411,25.190196,-1.6469,0.211,9.73264,9.73264
2417.00,9.73372,25.319146,0.000408,25.190079,-1.6469,0.211,9.73456,9.73456
2418.00,9.73380,25.319174,0.000406,25.190055,-1.6470,0.212,9.73668,9.73668
2419.00,9.73374,25.319108,0.000403,25.189988,-1.6469,0.212,9.73636,9.73636
2420.00,9.73367,25.319146,0.000405,25.190029,-1.6469,0.212,9.73665,9.73665
2421.00,9.73366,25.319178,0.000404,25.190015,-1.6468,0.212,9.73616,9.73616
2422.00,9.73367,25.319198,0.000406,25.190031,-1.6466,0.212,9.73559,9.73559
2423.00,9.73392,25.319244,0.000408,25.190039,-1.6463,0.212,9.73564,9.73564
2424.00,9.73411,25.319393,0.000409,25.190114,-1.6460,0.212,9.73564,9.73564
2425.00,9.73400,25.319519,0.000411,25.190212,-1.6457,0.212,9.73403,9.73403
2426.00,9.73364,25.319551,0.000414,25.190305,-1.6455,0.213,9.73259,9.73259
2427.00,9.73328,25.319651,0.000415,25.190381,-1.6453,0.213,9.73085,9.73085
2428.00,9.73317,25.319696,0.000415,25.190398,-1.6453,0.213,9.72920,9.72920
2429.00,9.73303,25.319648,0.000411,25.190316,-1.6453,0.213,9.72813,9.72813
2430.00,9.73306,25.319585,0.000409,25.190218,-1.6453,0.213,9.72970,9.72970
2431.00,9.73313,25.319599,0.000407,25.190098,-1.6453,0.213,9.73145,9.73145
2432.00,9.73347,25.319615,0.000405,25.190092,-1.6452,0.213,9.73191,9.73191
2433.00,9.73331,25.319674,0.000405,25.190112,-1.6450,0.213,9.73184,9.73184
2434.00,9.73255,25.319781,0.000409,25.190168,-1.6448,0.213,9.73294,9.73294
2435.00,9.73247,25.319813,0.000410,25.190130,-1.6446,0.213,9.73372,9.73372
2436.00,9.73230,25.319874,0.000409,25.190215,-1.6444,0.213,9.73469,9.73469
2437.00,9.73276,25.319783,0.000406,25.190130,-1.6442,0.213,9.73688,9.73688
2438.00,9.73354,25.319726,0.000402,25.190083,-1.6441,0.214,9.73821,9.73821
2439.00,9.73379,25.319640,0.000400,25.190029,-1.6441,0.214,9.73853,9.73853
2440.00,9.73372,25.319716,0.000401,25.190019,-1.6441,0.214,9.73708,9.73708
2441.00,9.73362,25.319773,0.000399,25.189971,-1.6440,0.214,9.73521,9.73521
2442.00,9.73331,25.319842,0.000399,25.189977,-1.6438,0.214,9.73335,9.73335
2443.00,9.73294,25.319858,0.000401,25.189993,-1.6435,0.214,9.73231,9.73231
2444.00,9.73334,25.319893,0.000399,25.189945,-1.6433,0.214,9.73169,9.73169
2445.00,9.73395,25.319928,0.000396,25.189993,-1.6431,0.214,9.73206,9.73206
2446.00,9.73382,25.319923,0.000396,25.189920,-1.6430,0.214,9.73251,9.73251
2447.00,9.73379,25.320007,0.000401,25.189913,-1.6431,0.214,9.73221,9.73221
2448.00,9.73417,25.320088,0.000401,25.189923,-1.6430,0.214,9.73240,9.73240
2449.00,9.73399,25.320125,0.000402,25.189928,-1.6428,0.214,9.73312,9.73312
2450.00,9.73405,25.320259,0.000406,25.190022,-1.6426,0.214,9.73369,9.73369
2451.00,9.73418,25.320358,0.000406,25.190132,-1.6423,0.215,9.73432,9.73432
2452.00,9.73422,25.320396,0.000402,25.190146,-1.6422,0.215,9.73486,9.73486
2453.00,9.73447,25.320534,0.000403,25.190191,-1.6422,0.215,9.73518,9.73518
2454.00,9.73438,25.320636,0.000403,25.190261,-1.6422,0.215,9.73391,9.73391
2455.00,9.73362,25.320537,0.000401,25.190141,-1.6420,0.215,9.73255,9.73255
2456.00,9.73314,25.320519,0.000402,25.190140,-1.6418,0.215,9.73278,9.73278
2457.00,9.73336,25.320511,0.000401,25.190130,-1.6417,0.215,9.73456,9.73456
2458.00,9.73369,25.320455,0.000398,25.190092,-1.6416,0.215,9.73736,9.73736
2459.00,9.73396,25.320392,0.000397,25.190047,-1.6416,0.215,9.74066,9.74066
2460.00,9.73470,25.320501,0.000398,25.190101,-1.6416,0.216,9.74237,9.74237
2461.00,9.73521,25.320556,0.000398,25.190069,-1.6417,0.216,9.74264,9.74264
@17,2.0001,4.0, 2460.036 
2462.00,9.73405,25.320629,0.000401,25.190070,-1.6415,0.216,9.74115,9.74115
2463.00,9.73384,25.320700,0.000402,25.190062,-1.6414,0.216,9.73846,9.73846
2464.00,9.73207,25.320789,0.000405,25.190075,-1.6412,0.216,9.73640,9.73640
2465.00,9.73531,25.320741,0.000401,25.190059,-1.6410,0.216,9.73718,9.73718
2466.00,9.73817,25.320747,0.000399,25.190066,-1.6409,0.216,9.73897,9.73897
2467.00,9.73855,25.320755,0.000400,25.190107,-1.6407,0.216,9.74376,9.74376
2468.00,9.73803,25.320771,0.000401,25.190069,-1.6405,0.216,9.74984,9.74984
2469.00,9.73778,25.320802,0.000400,25.190098,-1.6402,0.216,9.75696,9.75696
2470.00,9.73876,25.320835,0.000399,25.190065,-1.6401,0.217,9.76264,9.76264
2471.00,9.74032,25.320792,0.000399,25.190058,-1.6398,0.217,9.76689,9.76689
2472.00,9.74029,25.320803,0.000398,25.190043,-1.6395,0.217,9.76865,9.76865
2473.00,9.73871,25.320875,0.000398,25.190179,-1.6393,0.217,9.76917,9.76917
2474.00,9.73892,25.320922,0.000400,25.190181,-1.6393,0.217,9.76797,9.76797
2475.00,9.74184,25.320985,0.000399,25.190180,-1.6393,0.217,9.76608,9.76608
2476.00,9.74793,25.321135,0.000400,25.190163,-1.6393,0.217,9.76465,9.76465
2477.00,9.75861,25.321213,0.000401,25.190067,-1.6393,0.218,9.76221,9.76221
2478.00,9.76529,25.321222,0.000401,25.189965,-1.6392,0.218,9.75872,9.75872
2479.00,9.76828,25.321361,0.000402,25.190017,-1.6391,0.218,9.75601,9.75601
2480.00,9.76824,25.321402,0.000408,25.189999,-1.6389,0.217,9.75354,9.75354
2481.00,9.76748,25.321469,0.000409,25.190041,-1.6387,0.218,9.75110,9.75110
2482.00,9.76600,25.321550,0.000408,25.190123,-1.6386,0.218,9.75033,9.75033
2483.00,9.76373,25.321617,0.000409,25.190139,-1.6386,0.218,9.75103,9.75103
2484.00,9.76167,25.321587,0.000410,25.190112,-1.6383,0.218,9.75048,9.75048
2485.00,9.76035,25.321594,0.000408,25.190186,-1.6382,0.218,9.74891,9.74891
2486.00,9.75941,25.321568,0.000408,25.190188,-1.6381,0.218,9.74708,9.74708
2487.00,9.75809,25.321526,0.000403,25.190169,-1.6380,0.218,9.74532,9.74532
2488.00,9.75610,25.321425,0.000397,25.190087,-1.6378,0.218,9.74355,9.74355
2489.00,9.75470,25.321348,0.000392,25.189956,-1.6376,0.219,9.74171,9.74171
2490.00,9.75319,25.321364,0.000393,25.189908,-1.6375,0.219,9.74153,9.74153
2491.00,9.75136,25.321379,0.000396,25.189872,-1.6374,0.219,9.74153,9.74153
2492.00,9.74943,25.321404,0.000401,25.189862,-1.6372,0.218,9.74156,9.74156
2493.00,9.74769,25.321494,0.000402,25.189945,-1.6371,0.218,9.74051,9.74051
2494.00,9.74666,25.321538,0.000403,25.190000,-1.6369,0.219,9.74048,9.74048
2495.00,9.74553,25.321645,0.000404,25.190030,-1.6367,0.219,9.74025,9.74025
2496.00,9.74491,25.321718,0.000404,25.190064,-1.6367,0.219,9.73970,9.73970
2497.00,9.74423,25.321825,0.000403,25.190088,-1.6366,0.219,9.73909,9.73909
2498.00,9.74357,25.321861,0.000408,25.190055,-1.6366,0.219,9.73878,9.73878
2499.00,9.74301,25.321971,0.000409,25.190058,-1.6365,0.219,9.73788,9.73788
2500.00,9.74235,25.322000,0.000409,25.190085,-1.6364,0.219,9.73787,9.73787
2501.00,9.74187,25.322013,0.000405,25.190094,-1.6360,0.219,9.73805,9.73805
2502.00,9.74140,25.321994,0.000404,25.190068,-1.6358,0.219,9.73864,9.73864
2503.00,9.74087,25.322123,0.000399,25.190109,-1.6356,0.219,9.73911,9.73911
2504.00,9.74014,25.322191,0.000401,25.190149,-1.6353,0.220,9.73938,9.73938
2505.00,9.73977,25.322236,0.000397,25.190103,-1.6353,0.220,9.73933,9.73933
2506.00,9.73973,25.322315,0.000399,25.190096,-1.6354,0.220,9.73947,9.73947
2507.00,9.73963,25.322424,0.000401,25.190181,-1.6353,0.220,9.73886,9.73886
2508.00,9.73945,25.322443,0.000403,25.190158,-1.6352,0.220,9.73895,9.73895
2509.00,9.73933,25.322400,0.000401,25.190119,-1.6350,0.220,9.73965,9.73965
2510.00,9.73933,25.322386,0.000403,25.190111,-1.6348,0.220,9.74011,9.74011
2511.00,9.73953,25.322357,0.000403,25.190071,-1.6344,0.220,9.74151,9.74151
2512.00,9.73980,25.322306,0.000402,25.190043,-1.6342,0.220,9.74255,9.74255
2513.00,9.73974,25.322280,0.000399,25.190037,-1.6340,0.220,9.74199,9.74199
2514.00,9.73968,25.322351,0.000402,25.190057,-1.6339,0.220,9.74179,9.74179
2515.00,9.73971,25.322458,0.000402,25.190109,-1.6338,0.220,9.74159,9.74159
2516.00,9.73971,25.322491,0.000404,25.190150,-1.6338,0.220,9.73985,9.73985
2517.00,9.73970,25.322531,0.000404,25.190142,-1.6338,0.220,9.73868,9.73868
2518.00,9.73977,25.322599,0.000407,25.190180,-1.6337,0.220,9.73950,9.73950
2519.00,9.74003,25.322532,0.000404,25.190107,-1.6337,0.220,9.73996,9.73996
2520.00,9.74029,25.322535,0.000399,25.190100,-1.6336,0.220,9.74054,9.74054
2521.00,9.74045,25.322555,0.000396,25.190038,-1.6334,0.221,9.74196,9.74196
2522.00,9.74046,25.322580,0.000396,25.190017,-1.6331,0.221,9.74330,9.74330
2523.00,9.74087,25.322592,0.000396,25.189988,-1.6329,0.221,9.74400,9.74400
2524.00,9.74127,25.322757,0.000396,25.190083,-1.6326,0.221,9.74435,9.74435
2525.00,9.74149,25.322776,0.000398,25.190025,-1.6324,0.221,9.74399,9.74399
2526.00,9.74157,25.322830,0.000399,25.190075,-1.6324,0.221,9.74306,9.74306
2527.00,9.74157,25.322821,0.000400,25.190012,-1.6325,0.221,9.74164,9.74164
2528.00,9.74148,25.322943,0.000403,25.190085,-1.6327,0.221,9.74025,9.74025
2529.00,9.74138,25.322953,0.000407,25.190076,-1.6327,0.221,9.73940,9.73940
2530.00,9.74135,25.322854,0.000405,25.189987,-1.6327,0.221,9.73898,9.73898
2531.00,9.74114,25.322982,0.000411,25.190015,-1.6324,0.221,9.73902,9.73902
2532.00,9.74086,25.323107,0.000410,25.190108,-1.6321,0.221,9.73961,9.73961
2533.00,9.74091,25.323039,0.000407,25.190025,-1.6318,0.221,9.74065,9.74065
2534.00,9.74128,25.322971,0.000404,25.189944,-1.6315,0.222,9.74170,9.74170
2535.00,9.74132,25.323161,0.000407,25.190130,-1.6314,0.222,9.74205,9.74205
2536.00,9.74146,25.323132,0.000403,25.190130,-1.6313,0.222,9.74218,9.74218
2537.00,9.74165,25.323030,0.000400,25.190003,-1.6311,0.222,9.74230,9.74230
2538.00,9.74165,25.323150,0.000399,25.190140,-1.6309,0.222,9.74158,9.74158
2539.00,9.74157,25.323207,0.000399,25.190168,-1.6307,0.222,9.74048,9.74048
2540.00,9.74141,25.323178,0.000399,25.190058,-1.6305,0.222,9.74033,9.74033
2541.00,9.74130,25.323235,0.000397,25.190068,-1.6304,0.222,9.74062,9.74062
2542.00,9.74123,25.323344,0.000398,25.190158,-1.6303,0.223,9.74151,9.74151
2543.00,9.74117,25.323293,0.000394,25.190014,-1.6301,0.223,9.74175,9.74175
2544.00,9.74105,25.323437,0.000395,25.190127,-1.6301,0.223,9.74255,9.74255
2545.00,9.74104,25.323486,0.000395,25.190155,-1.6300,0.223,9.74280,9.74280
2546.00,9.74092,25.323479,0.000399,25.190069,-1.6301,0.223,9.74139,9.74139
2547.00,9.74077,25.323497,0.000401,25.190051,-1.6301,0.223,9.73993,9.73993
2548.00,9.74091,25.323577,0.000409,25.190119,-1.6300,0.223,9.73980,9.73980
2549.00,9.74101,25.323565,0.000413,25.190077,-1.6300,0.223,9.73971,9.73971
2550.00,9.74122,25.323596,0.000415,25.190089,-1.6297,0.223,9.74039,9.74039
2551.00,9.74148,25.323613,0.000413,25.190096,-1.6293,0.223,9.74213,9.74213
2552.00,9.74156,25.323676,0.000412,25.190125,-1.6292,0.223,9.74211,9.74211
2553.00,9.74125,25.323711,0.000411,25.190144,-1.6291,0.223,9.74106,9.74106
2554.00,9.74088,25.323704,0.000409,25.190119,-1.6288,0.223,9.73998,9.73998
2555.00,9.74057,25.323714,0.000406,25.190122,-1.6287,0.224,9.73765,9.73765
2556.00,9.74005,25.323765,0.000406,25.190151,-1.6286,0.224,9.73532,9.73532
2557.00,9.73971,25.323768,0.000411,25.190143,-1.6283,0.224,9.73490,9.73490
2558.00,9.73962,25.323721,0.000410,25.190039,-1.6280,0.223,9.73576,9.73576
2559.00,9.73958,25.323799,0.000408,25.190099,-1.6279,0.224,9.73631,9.73631
2560.00,9.73954,25.323886,0.000410,25.190158,-1.6278,0.224,9.73751,9.73751
2561.00,9.73924,25.323879,0.000411,25.190128,-1.6277,0.224,9.73882,9.73882
2562.00,9.73894,25.323943,0.000406,25.190172,-1.6277,0.224,9.73889,9.73889
2563.00,9.73884,25.323962,0.000404,25.190192,-1.6277,0.224,9.73876,9.73876
2564.00,9.73874,25.323971,0.000405,25.190186,-1.6277,0.224,9.73834,9.73834
2565.00,9.73853,25.323964,0.000407,25.190100,-1.6275,0.224,9.73798,9.73798
2566.00,9.73863,25.324072,0.000406,25.190183,-1.6274,0.224,9.73804,9.73804
2567.00,9.73850,25.324156,0.000407,25.190172,-1.6272,0.224,9.73825,9.73825
2568.00,9.73840,25.324282,0.000411,25.190223,-1.6270,0.224,9.73790,9.73790
2569.00,9.73837,25.324327,0.000412,25.190205,-1.6267,0.224,9.73860,9.73860
2570.00,9.73831,25.324377,0.000410,25.190233,-1.6265,0.224,9.73989,9.73989
2571.00,9.73835,25.324352,0.000410,25.190161,-1.6263,0.224,9.74142,9.74142
2572.00,9.73854,25.324321,0.000405,25.190126,-1.6262,0.224,9.74250,9.74250
2573.00,9.73876,25.324284,0.000404,25.190066,-1.6260,0.224,9.74289,9.74289
2574.00,9.73886,25.324344,0.000407,25.190094,-1.6259,0.224,9.74250,9.74250
2575.00,9.73905,25.324401,0.000407,25.190112,-1.6259,0.225,9.74127,9.74127
2576.00,9.73925,25.324467,0.000409,25.190101,-1.6258,0.225,9.73920,9.73920
2577.00,9.73943,25.324582,0.000412,25.190144,-1.6258,0.225,9.73832,9.73832
2578.00,9.73945,25.324664,0.000412,25.190218,-1.6257,0.225,9.73813,9.73813
2579.00,9.73944,25.324658,0.000409,25.190166,-1.6257,0.225,9.73782,9.73782
2580.00,9.73939,25.324667,0.000410,25.190114,-1.6255,0.225,9.73901,9.73901
2581.00,9.73958,25.324811,0.000407,25.190227,-1.6254,0.225,9.73993,9.73993
2582.00,9.73975,25.324732,0.000404,25.190156,-1.6252,0.225,9.74011,9.74011
2583.00,9.73977,25.324744,0.000403,25.190095,-1.6250,0.226,9.73947,9.73947
2584.00,9.73958,25.324826,0.000405,25.190129,-1.6247,0.226,9.73937,9.73937
2585.00,9.73961,25.324782,0.000405,25.190078,-1.6244,0.226,9.73873,9.73873
2586.00,9.73987,25.324673,0.000405,25.189970,-1.6243,0.226,9.73935,9.73935
2587.00,9.74016,25.324851,0.000410,25.190080,-1.6243,0.225,9.74032,9.74032
2588.00,9.74036,25.324895,0.000411,25.190085,-1.6241,0.225,9.74094,9.74094
2589.00,9.74028,25.325003,0.000411,25.190158,-1.6240,0.226,9.74124,9.74124
2590.00,9.74000,25.325093,0.000410,25.190238,-1.6239,0.226,9.74102,9.74102
2591.00,9.73949,25.325184,0.000412,25.190300,-1.6236,0.226,9.74031,9.74031
2592.00,9.73949,25.325117,0.000408,25.190233,-1.6233,0.226,9.73927,9.73927
2593.00,9.73951,25.325068,0.000408,25.190182,-1.6231,0.226,9.73942,9.73942
2594.00,9.73956,25.324984,0.000405,25.190071,-1.6228,0.226,9.73969,9.73969
2595.00,9.73985,25.325053,0.000406,25.190053,-1.6226,0.226,9.73986,9.73986
2596.00,9.73986,25.325146,0.000405,25.190044,-1.6225,0.227,9.73972,9.73972
2597.00,9.73987,25.325174,0.000405,25.190030,-1.6222,0.227,9.73995,9.73995
2598.00,9.73999,25.325282,0.000404,25.190037,-1.6221,0.227,9.74079,9.74079
2599.00,9.74029,25.325428,0.000405,25.190083,-1.6219,0.227,9.74137,9.74137
2600.00,9.74038,25.325470,0.000403,25.190112,-1.6217,0.227,9.74186,9.74186
2601.00,9.74049,25.325442,0.000404,25.190074,-1.6215,0.227,9.74280,9.74280
2602.00,9.74060,25.325517,0.000406,25.190070,-1.6215,0.227,9.74310,9.74310
2603.00,9.74087,25.325585,0.000407,25.190089,-1.6215,0.227,9.74269,9.74269
2604.00,9.74119,25.325559,0.000404,25.190037,-1.6216,0.227,9.74218,9.74218
2605.00,9.74088,25.325633,0.000408,25.190073,-1.6215,0.227,9.74149,9.74149
2606.00,9.74107,25.325663,0.000408,25.190102,-1.6215,0.227,9.74130,9.74130
2607.00,9.74137,25.325696,0.000410,25.190132,-1.6213,0.227,9.74165,9.74165
2608.00,9.74168,25.325736,0.000409,25.190197,-1.6210,0.227,9.74417,9.74417
2609.00,9.74227,25.325781,0.000409,25.190195,-1.6207,0.227,9.74806,9.74806
2610.00,9.74298,25.325653,0.000403,25.190000,-1.6205,0.228,9.75011,9.75011
2611.00,9.74296,25.325729,0.000404,25.189997,-1.6202,0.228,9.74929,9.74929
2612.00,9.74276,25.325807,0.000404,25.190009,-1.6201,0.228,9.74848,9.74848
@18,2.0001,4.0, 2610.097 
2613.00,9.74160,25.325903,0.000408,25.190073,-1.6199,0.228,9.74572,9.74572
2614.00,9.74067,25.325873,0.000408,25.190060,-1.6197,0.228,9.74288,9.74288
2615.00,9.74242,25.325987,0.000409,25.190174,-1.6197,0.228,9.74399,9.74399
2616.00,9.74587,25.326010,0.000409,25.190197,-1.6197,0.228,9.74796,9.74796
2617.00,9.74588,25.325876,0.000403,25.190085,-1.6196,0.228,9.75244,9.75244
2618.00,9.74595,25.325819,0.000398,25.190013,-1.6195,0.229,9.75814,9.75814
2619.00,9.74769,25.325931,0.000400,25.190120,-1.6194,0.229,9.76343,9.76343
2620.00,9.74854,25.325978,0.000398,25.190129,-1.6192,0.229,9.76733,9.76733
2621.00,9.74677,25.325980,0.000396,25.190092,-1.6191,0.229,9.77015,9.77015
2622.00,9.74832,25.326097,0.000399,25.190133,-1.6189,0.229,9.77220,9.77220
2623.00,9.74936,25.326207,0.000402,25.190178,-1.6188,0.229,9.77317,9.77317
2624.00,9.74884,25.326217,0.000405,25.190065,-1.6184,0.229,9.77325,9.77325
2625.00,9.75286,25.326321,0.000408,25.190124,-1.6182,0.229,9.77302,9.77302
2626.00,9.75742,25.326400,0.000408,25.190212,-1.6179,0.229,9.77281,9.77281
2627.00,9.76051,25.326518,0.000408,25.190286,-1.6178,0.229,9.77176,9.77176
2628.00,9.76256,25.326486,0.000405,25.190225,-1.6176,0.229,9.77007,9.77007
2629.00,9.76391,25.326414,0.000400,25.190184,-1.6175,0.230,9.76859,9.76859
2630.00,9.76498,25.326373,0.000400,25.190127,-1.6174,0.230,9.76631,9.76631
2631.00,9.76658,25.326307,0.000399,25.190010,-1.6173,0.230,9.76426,9.76426
2632.00,9.76752,25.326315,0.000401,25.189980,-1.6170,0.230,9.76222,9.76222
2633.00,9.76840,25.326355,0.000400,25.189947,-1.6169,0.230,9.76072,9.76072
2634.00,9.76829,25.326492,0.000399,25.190016,-1.6168,0.230,9.75963,9.75963
2635.00,9.76821,25.326581,0.000398,25.190054,-1.6169,0.230,9.75903,9.75903
2636.00,9.76770,25.326688,0.000400,25.190081,-1.6170,0.230,9.75705,9.75705
2637.00,9.76681,25.326695,0.000401,25.190076,-1.6170,0.230,9.75658,9.75658
2638.00,9.76561,25.326712,0.000404,25.190126,-1.6169,0.230,9.75538,9.75538
2639.00,9.76458,25.326758,0.000411,25.190188,-1.6167,0.230,9.75350,9.75350
2640.00,9.76317,25.326763,0.000411,25.190268,-1.6164,0.230,9.75128,9.75128
2641.00,9.76185,25.326754,0.000409,25.190307,-1.6160,0.230,9.75105,9.75105
2642.00,9.76071,25.326739,0.000408,25.190356,-1.6158,0.231,9.74987,9.74987
2643.00,9.75956,25.326701,0.000405,25.190351,-1.6156,0.231,9.74994,9.74994
2644.00,9.75844,25.326713,0.000402,25.190308,-1.6155,0.231,9.75015,9.75015
2645.00,9.75737,25.326655,0.000401,25.190183,-1.6153,0.231,9.75078,9.75078
2646.00,9.75625,25.326689,0.000400,25.190115,-1.6151,0.231,9.74991,9.74991
2647.00,9.75497,25.326764,0.000401,25.190089,-1.6150,0.231,9.74894,9.74894
2648.00,9.75385,25.326928,0.000405,25.190155,-1.6149,0.231,9.74682,9.74682
2649.00,9.75262,25.326944,0.000406,25.190172,-1.6149,0.231,9.74497,9.74497
2650.00,9.75163,25.327125,0.000410,25.190331,-1.6149,0.231,9.74380,9.74380
2651.00,9.75080,25.327232,0.000415,25.190467,-1.6148,0.231,9.74358,9.74358
2652.00,9.75013,25.327266,0.000414,25.190465,-1.6147,0.231,9.74412,9.74412
2653.00,9.74959,25.327159,0.000413,25.190325,-1.6145,0.231,9.74482,9.74482
2654.00,9.74889,25.327199,0.000411,25.190337,-1.6142,0.231,9.74534,9.74534
2655.00,9.74806,25.327156,0.000408,25.190262,-1.6140,0.232,9.74607,9.74607
2656.00,9.74744,25.327156,0.000409,25.190213,-1.6138,0.232,9.74726,9.74726
2657.00,9.74716,25.327168,0.000407,25.190234,-1.6136,0.232,9.74807,9.74807
2658.00,9.74753,25.327292,0.000410,25.190364,-1.6135,0.232,9.74877,9.74877
2659.00,9.74762,25.327296,0.000411,25.190348,-1.6135,0.232,9.75013,9.75013
2660.00,9.74775,25.327324,0.000412,25.190327,-1.6134,0.232,9.75078,9.75078
2661.00,9.74779,25.327399,0.000410,25.190377,-1.6134,0.232,9.75002,9.75002
2662.00,9.74763,25.327504,0.000413,25.190388,-1.6134,0.232,9.74911,9.74911
2663.00,9.74750,25.327529,0.000409,25.190327,-1.6133,0.232,9.74908,9.74908
2664.00,9.74729,25.327587,0.000409,25.190336,-1.6130,0.232,9.74875,9.74875
2665.00,9.74714,25.327648,0.000408,25.190341,-1.6128,0.233,9.74848,9.74848
2666.00,9.74731,25.327528,0.000409,25.190183,-1.6125,0.233,9.74865,9.74865
2667.00,9.74746,25.327569,0.000414,25.190193,-1.6121,0.232,9.74894,9.74894
2668.00,9.74770,25.327582,0.000416,25.190195,-1.6118,0.232,9.74914,9.74914
2669.00,9.74818,25.327502,0.000419,25.190161,-1.6116,0.232,9.74938,9.74938
2670.00,9.74857,25.327508,0.000420,25.190200,-1.6115,0.232,9.74980,9.74980
2671.00,9.74890,25.327623,0.000422,25.190327,-1.6113,0.232,9.74995,9.74995
2672.00,9.74905,25.327551,0.000418,25.190279,-1.6111,0.232,9.74942,9.74942
2673.00,9.74902,25.327574,0.000416,25.190258,-1.6109,0.232,9.74926,9.74926
2674.00,9.74914,25.327692,0.000414,25.190269,-1.6109,0.233,9.74872,9.74872
2675.00,9.74926,25.327658,0.000410,25.190187,-1.6107,0.233,9.74763,9.74763
2676.00,9.74898,25.327618,0.000405,25.190101,-1.6106,0.233,9.74673,9.74673
2677.00,9.74874,25.327701,0.000403,25.190137,-1.6106,0.233,9.74731,9.74731
2678.00,9.74882,25.327709,0.000405,25.190151,-1.6107,0.233,9.74838,9.74838
2679.00,9.74906,25.327738,0.000402,25.190162,-1.6106,0.234,9.74948,9.74948
2680.00,9.74911,25.327828,0.000404,25.190154,-1.6106,0.234,9.75029,9.75029
2681.00,9.74901,25.327892,0.000403,25.190171,-1.6105,0.234,9.75061,9.75061
2682.00,9.74899,25.327939,0.000402,25.190145,-1.6104,0.234,9.75063,9.75063
2683.00,9.74909,25.328067,0.000401,25.190227,-1.6100,0.234,9.74969,9.74969
2684.00,9.74914,25.328162,0.000405,25.190256,-1.6096,0.234,9.74901,9.74901
2685.00,9.74926,25.328239,0.000408,25.190309,-1.6094,0.234,9.74992,9.74992
2686.00,9.74937,25.328323,0.000411,25.190324,-1.6093,0.234,9.75178,9.75178
2687.00,9.74942,25.328326,0.000414,25.190319,-1.6091,0.234,9.75272,9.75272
2688.00,9.74983,25.328222,0.000415,25.190180,-1.6090,0.234,9.75293,9.75293
2689.00,9.74996,25.328238,0.000412,25.190161,-1.6088,0.234,9.75299,9.75299
2690.00,9.74994,25.328272,0.000412,25.190156,-1.6086,0.234,9.75181,9.75181
2691.00,9.74994,25.328281,0.000410,25.190102,-1.6083,0.234,9.75008,9.75008
2692.00,9.74994,25.328304,0.000408,25.190089,-1.6081,0.234,9.74917,9.74917
2693.00,9.75005,25.328406,0.000408,25.190161,-1.6078,0.235,9.74906,9.74906
2694.00,9.75004,25.328435,0.000412,25.190171,-1.6077,0.235,9.74832,9.74832
2695.00,9.74999,25.328383,0.000407,25.190122,-1.6076,0.235,9.74669,9.74669
2696.00,9.75009,25.328423,0.000409,25.190149,-1.6075,0.235,9.74583,9.74583
2697.00,9.74945,25.328497,0.000407,25.190134,-1.6075,0.235,9.74456,9.74456
2698.00,9.74905,25.328614,0.000406,25.190185,-1.6075,0.235,9.74345,9.74345
2699.00,9.74862,25.328760,0.000406,25.190294,-1.6074,0.235,9.74344,9.74344
2700.00,9.74837,25.328821,0.000411,25.190300,-1.6071,0.235,9.74484,9.74484
2701.00,9.74828,25.328829,0.000410,25.190297,-1.6070,0.235,9.74560,9.74560
2702.00,9.74828,25.328827,0.000412,25.190304,-1.6067,0.235,9.74623,9.74623
2703.00,9.74810,25.328752,0.000411,25.190211,-1.6065,0.235,9.74669,9.74669
2704.00,9.74767,25.328628,0.000406,25.190102,-1.6066,0.235,9.74664,9.74664
2705.00,9.74747,25.328615,0.000403,25.190025,-1.6068,0.235,9.74774,9.74774
2706.00,9.74764,25.328692,0.000402,25.190023,-1.6067,0.236,9.74842,9.74842
2707.00,9.74737,25.328689,0.000398,25.189978,-1.6065,0.236,9.74910,9.74910
2708.00,9.74728,25.328707,0.000398,25.189873,-1.6064,0.236,9.74985,9.74985
2709.00,9.74719,25.328860,0.000401,25.189882,-1.6060,0.236,9.75000,9.75000
2710.00,9.74706,25.329068,0.000403,25.190005,-1.6058,0.236,9.74872,9.74872
2711.00,9.74691,25.329175,0.000406,25.190062,-1.6056,0.236,9.74760,9.74760
2712.00,9.74685,25.329288,0.000412,25.190139,-1.6054,0.236,9.74739,9.74739
2713.00,9.74669,25.329394,0.000413,25.190248,-1.6052,0.236,9.74716,9.74716
2714.00,9.74679,25.329282,0.000414,25.190144,-1.6050,0.236,9.74729,9.74729
2715.00,9.74708,25.329310,0.000415,25.190174,-1.6049,0.236,9.74805,9.74805
2716.00,9.74756,25.329326,0.000416,25.190204,-1.6049,0.236,9.74934,9.74934
2717.00,9.74789,25.329393,0.000414,25.190245,-1.6049,0.236,9.74964,9.74964
2718.00,9.74828,25.329444,0.000416,25.190249,-1.6048,0.236,9.75024,9.75024
2719.00,9.74854,25.329523,0.000418,25.190302,-1.6046,0.236,9.75029,9.75029
2720.00,9.74848,25.329458,0.000415,25.190206,-1.6043,0.236,9.74905,9.74905
2721.00,9.74822,25.329376,0.000412,25.190057,-1.6040,0.236,9.74717,9.74717
2722.00,9.74817,25.329370,0.000409,25.189948,-1.6037,0.237,9.74688,9.74688
2723.00,9.74827,25.329354,0.000409,25.189938,-1.6035,0.237,9.74588,9.74588
2724.00,9.74834,25.329386,0.000408,25.189954,-1.6035,0.237,9.74595,9.74595
2725.00,9.74826,25.329441,0.000409,25.190023,-1.6035,0.237,9.74639,9.74639
2726.00,9.74780,25.329487,0.000411,25.190083,-1.6035,0.237,9.74640,9.74640
2727.00,9.74751,25.329445,0.000412,25.190065,-1.6032,0.237,9.74587,9.74587
2728.00,9.74731,25.329565,0.000414,25.190160,-1.6031,0.237,9.74707,9.74707
2729.00,9.74739,25.329560,0.000413,25.190141,-1.6029,0.237,9.74702,9.74702
2730.00,9.74772,25.329601,0.000414,25.190150,-1.6027,0.237,9.74761,9.74761
2731.00,9.74793,25.329716,0.000417,25.190215,-1.6026,0.238,9.74864,9.74864
2732.00,9.74777,25.329744,0.000416,25.190234,-1.6026,0.238,9.74830,9.74830
2733.00,9.74761,25.329709,0.000413,25.190180,-1.6025,0.238,9.74672,9.74672
2734.00,9.74739,25.329735,0.000412,25.190168,-1.6024,0.238,9.74565,9.74565
2735.00,9.74702,25.329726,0.000410,25.190095,-1.6025,0.238,9.74425,9.74425
2736.00,9.74667,25.329715,0.000408,25.190083,-1.6025,0.238,9.74361,9.74361
2737.00,9.74626,25.329806,0.000411,25.190128,-1.6024,0.238,9.74436,9.74436
2738.00,9.74600,25.329810,0.000411,25.190051,-1.6021,0.238,9.74563,9.74563
2739.00,9.74623,25.329943,0.000412,25.190093,-1.6018,0.238,9.74797,9.74797
2740.00,9.74677,25.330042,0.000412,25.190148,-1.6013,0.238,9.74929,9.74929
2741.00,9.74698,25.330100,0.000413,25.190120,-1.6010,0.238,9.74978,9.74978
2742.00,9.74710,25.330167,0.000410,25.190154,-1.6008,0.239,9.74961,9.74961
2743.00,9.74699,25.330186,0.000408,25.190198,-1.6008,0.239,9.74825,9.74825
2744.00,9.74685,25.330172,0.000408,25.190206,-1.6008,0.239,9.74655,9.74655
2745.00,9.74684,25.330157,0.000411,25.190238,-1.6007,0.239,9.74678,9.74678
2746.00,9.74708,25.330157,0.000412,25.190238,-1.6006,0.239,9.74772,9.74772
2747.00,9.74669,25.330179,0.000418,25.190231,-1.6006,0.239,9.74814,9.74814
2748.00,9.74679,25.330147,0.000419,25.190122,-1.6004,0.239,9.74896,9.74896
2749.00,9.74705,25.330090,0.000419,25.190015,-1.6001,0.239,9.74951,9.74951
2750.00,9.74724,25.330054,0.000413,25.189920,-1.5999,0.239,9.74877,9.74877
2751.00,9.74738,25.330050,0.000409,25.189903,-1.5997,0.239,9.74793,9.74793
2752.00,9.74734,25.330103,0.000403,25.189901,-1.5993,0.239,9.74726,9.74726
2753.00,9.74739,25.330263,0.000404,25.190115,-1.5991,0.240,9.74661,9.74661
2754.00,9.74781,25.330390,0.000404,25.190215,-1.5988,0.240,9.74622,9.74622
2755.00,9.74822,25.330397,0.000405,25.190214,-1.5986,0.240,9.74472,9.74472
2756.00,9.74774,25.330382,0.000406,25.190185,-1.5985,0.240,9.74469,9.74469
2757.00,9.74744,25.330306,0.000404,25.190119,-1.5984,0.240,9.74661,9.74661
2758.00,9.74776,25.330272,0.000401,25.189986,-1.5983,0.240,9.74985,9.74985
2759.00,9.74789,25.330164,0.000397,25.189833,-1.5982,0.240,9.75479,9.75479
2760.00,9.74720,25.330280,0.000396,25.189856,-1.5980,0.240,9.75927,9.75927
2761.00,9.74632,25.330394,0.000396,25.189857,-1.5978,0.241,9.76069,9.76069
2762.00,9.74528,25.330528,0.000400,25.189873,-1.5976,0.240,9.75987,9.75987
@19,2.0001,4.0, 2760.039 
2763.00,9.74561,25.330658,0.000404,25.189915,-1.5974,0.240,9.75734,9.75734
2764.00,9.74449,25.330865,0.000409,25.190093,-1.5972,0.240,9.75402,9.75402
2765.00,9.74546,25.330890,0.000412,25.190112,-1.5972,0.240,9.75406,9.75406
2766.00,9.74694,25.330958,0.000410,25.190191,-1.5972,0.241,9.75653,9.75653
2767.00,9.75473,25.330899,0.000408,25.190149,-1.5970,0.241,9.76109,9.76109
2768.00,9.76231,25.330856,0.000401,25.190145,-1.5969,0.241,9.76723,9.76723
2769.00,9.76359,25.330836,0.000398,25.190145,-1.5968,0.241,9.77184,9.77184
2770.00,9.76007,25.330844,0.000393,25.190129,-1.5966,0.242,9.77517,9.77517
2771.00,9.75723,25.330859,0.000393,25.190138,-1.5964,0.242,9.77893,9.77893
2772.00,9.75686,25.330910,0.000392,25.190166,-1.5963,0.242,9.78028,9.78028
2773.00,9.75948,25.331011,0.000395,25.190151,-1.5962,0.242,9.78068,9.78068
2774.00,9.76089,25.331051,0.000399,25.190049,-1.5961,0.241,9.78211,9.78211
2775.00,9.76227,25.331170,0.000399,25.190066,-1.5960,0.242,9.78292,9.78292
2776.00,9.76625,25.331220,0.000396,25.190021,-1.5958,0.242,9.78161,9.78161
2777.00,9.76980,25.331326,0.000398,25.190060,-1.5956,0.242,9.78005,9.78005
2778.00,9.77213,25.331295,0.000395,25.190080,-1.5954,0.242,9.77787,9.77787
2779.00,9.77404,25.331357,0.000394,25.190134,-1.5952,0.242,9.77427,9.77427
2780.00,9.77463,25.331410,0.000400,25.190186,-1.5950,0.242,9.77185,9.77185
2781.00,9.77575,25.331425,0.000407,25.190196,-1.5949,0.242,9.77000,9.77000
2782.00,9.77550,25.331503,0.000409,25.190264,-1.5948,0.242,9.76937,9.76937
2783.00,9.77661,25.331545,0.000413,25.190246,-1.5947,0.242,9.76877,9.76877
2784.00,9.77718,25.331534,0.000412,25.190220,-1.5946,0.242,9.76863,9.76863
2785.00,9.77691,25.331514,0.000412,25.190170,-1.5946,0.242,9.76769,9.76769
2786.00,9.77642,25.331479,0.000409,25.190134,-1.5945,0.242,9.76609,9.76609
2787.00,9.77532,25.331353,0.000407,25.190011,-1.5943,0.242,9.76361,9.76361
2788.00,9.77409,25.331356,0.000406,25.190021,-1.5940,0.243,9.76143,9.76143
2789.00,9.77234,25.331344,0.000406,25.190033,-1.5937,0.243,9.75916,9.75916
2790.00,9.77067,25.331342,0.000405,25.190013,-1.5936,0.243,9.75721,9.75721
2791.00,9.76918,25.331418,0.000406,25.190032,-1.5934,0.243,9.75650,9.75650
2792.00,9.76794,25.331465,0.000405,25.190030,-1.5934,0.243,9.75619,9.75619
2793.00,9.76655,25.331522,0.000405,25.190038,-1.5933,0.243,9.75614,9.75614
2794.00,9.76489,25.331554,0.000404,25.190060,-1.5932,0.243,9.75701,9.75701
2795.00,9.76321,25.331552,0.000404,25.190067,-1.5930,0.243,9.75736,9.75736
2796.00,9.76218,25.331442,0.000400,25.189928,-1.5929,0.243,9.75674,9.75674
2797.00,9.76171,25.331426,0.000399,25.189917,-1.5927,0.243,9.75635,9.75635
2798.00,9.76091,25.331511,0.000399,25.189933,-1.5924,0.244,9.75595,9.75595
2799.00,9.76024,25.331542,0.000399,25.189854,-1.5921,0.244,9.75490,9.75490
2800.00,9.75958,25.331613,0.000399,25.189879,-1.5918,0.244,9.75431,9.75431
2801.00,9.75876,25.331699,0.000401,25.189989,-1.5915,0.244,9.75431,9.75431
2802.00,9.75802,25.331819,0.000405,25.190032,-1.5913,0.244,9.75476,9.75476
2803.00,9.75741,25.331830,0.000403,25.190075,-1.5912,0.244,9.75570,9.75570
2804.00,9.75721,25.331831,0.000400,25.190106,-1.5913,0.244,9.75705,9.75705
2805.00,9.75683,25.331869,0.000400,25.190091,-1.5915,0.244,9.75773,9.75773
2806.00,9.75659,25.331955,0.000401,25.190092,-1.5915,0.244,9.75878,9.75878
2807.00,9.75660,25.331994,0.000400,25.190111,-1.5915,0.244,9.75922,9.75922
2808.00,9.75668,25.331980,0.000400,25.190026,-1.5913,0.244,9.75895,9.75895
2809.00,9.75672,25.332051,0.000403,25.190008,-1.5910,0.245,9.75831,9.75831
2810.00,9.75686,25.332128,0.000404,25.190013,-1.5907,0.245,9.75800,9.75800
2811.00,9.75683,25.332161,0.000403,25.190015,-1.5904,0.245,9.75748,9.75748
2812.00,9.75687,25.332140,0.000399,25.189970,-1.5902,0.245,9.75770,9.75770
2813.00,9.75704,25.332238,0.000399,25.190044,-1.5899,0.245,9.75800,9.75800
2814.00,9.75726,25.332342,0.000404,25.190166,-1.5896,0.245,9.75896,9.75896
2815.00,9.75737,25.332329,0.000404,25.190178,-1.5894,0.245,9.75991,9.75991
2816.00,9.75756,25.332425,0.000407,25.190260,-1.5892,0.245,9.75987,9.75987
2817.00,9.75762,25.332541,0.000412,25.190343,-1.5891,0.245,9.75902,9.75902
2818.00,9.75775,25.332521,0.000415,25.190290,-1.5890,0.245,9.75879,9.75879
2819.00,9.75795,25.332532,0.000413,25.190219,-1.5890,0.245,9.75791,9.75791
2820.00,9.75820,25.332612,0.000412,25.190270,-1.5890,0.245,9.75776,9.75776
2821.00,9.75846,25.332605,0.000413,25.190202,-1.5889,0.245,9.75811,9.75811
2822.00,9.75860,25.332626,0.000411,25.190182,-1.5886,0.245,9.75864,9.75864
2823.00,9.75858,25.332593,0.000408,25.190090,-1.5886,0.246,9.75823,9.75823
2824.00,9.75838,25.332606,0.000408,25.190096,-1.5884,0.246,9.75776,9.75776
2825.00,9.75824,25.332650,0.000410,25.190098,-1.5880,0.246,9.75690,9.75690
2826.00,9.75807,25.332749,0.000409,25.190133,-1.5878,0.246,9.75678,9.75678
2827.00,9.75807,25.332731,0.000410,25.190083,-1.5876,0.246,9.75714,9.75714
2828.00,9.75809,25.332875,0.000412,25.190180,-1.5873,0.246,9.75717,9.75717
2829.00,9.75791,25.332958,0.000412,25.190169,-1.5872,0.246,9.75630,9.75630
2830.00,9.75756,25.332976,0.000409,25.190071,-1.5871,0.246,9.75523,9.75523
2831.00,9.75745,25.332928,0.000409,25.190018,-1.5870,0.246,9.75513,9.75513
2832.00,9.75744,25.333006,0.000409,25.190034,-1.5868,0.246,9.75467,9.75467
2833.00,9.75724,25.332951,0.000406,25.189982,-1.5866,0.246,9.75410,9.75410
2834.00,9.75679,25.332917,0.000404,25.189978,-1.5863,0.247,9.75412,9.75412
2835.00,9.75630,25.332867,0.000403,25.189945,-1.5860,0.247,9.75450,9.75450
2836.00,9.75600,25.332950,0.000401,25.189908,-1.5857,0.247,9.75396,9.75396
2837.00,9.75605,25.332997,0.000401,25.189917,-1.5855,0.247,9.75397,9.75397
2838.00,9.75586,25.333057,0.000405,25.189934,-1.5854,0.247,9.75446,9.75446
2839.00,9.75581,25.333125,0.000408,25.189976,-1.5854,0.247,9.75628,9.75628
2840.00,9.75613,25.333230,0.000409,25.190041,-1.5853,0.247,9.75846,9.75846
2841.00,9.75604,25.333233,0.000409,25.190119,-1.5851,0.247,9.76074,9.76074
2842.00,9.75652,25.333231,0.000411,25.190078,-1.5852,0.247,9.76108,9.76108
2843.00,9.75669,25.333332,0.000414,25.190125,-1.5852,0.247,9.76090,9.76090
2844.00,9.75670,25.333433,0.000414,25.190134,-1.5852,0.247,9.76079,9.76079
2845.00,9.75690,25.333490,0.000415,25.190135,-1.5850,0.247,9.75970,9.75970
2846.00,9.75703,25.333441,0.000415,25.189998,-1.5849,0.247,9.75833,9.75833
2847.00,9.75695,25.333514,0.000413,25.190053,-1.5846,0.247,9.75797,9.75797
2848.00,9.75732,25.333487,0.000409,25.190038,-1.5843,0.248,9.75874,9.75874
2849.00,9.75766,25.333419,0.000408,25.189995,-1.5840,0.248,9.75832,9.75832
2850.00,9.75771,25.333404,0.000408,25.190011,-1.5837,0.248,9.75706,9.75706
2851.00,9.75776,25.333478,0.000410,25.190103,-1.5837,0.248,9.75619,9.75619
2852.00,9.75798,25.333448,0.000411,25.190093,-1.5836,0.248,9.75598,9.75598
2853.00,9.75764,25.333402,0.000409,25.190022,-1.5835,0.248,9.75537,9.75537
2854.00,9.75750,25.333472,0.000412,25.189996,-1.5836,0.248,9.75482,9.75482
2855.00,9.75766,25.333537,0.000411,25.189978,-1.5837,0.248,9.75608,9.75608
2856.00,9.75798,25.333552,0.000406,25.189948,-1.5836,0.248,9.75702,9.75702
2857.00,9.75813,25.333540,0.000402,25.189939,-1.5834,0.248,9.75791,9.75791
2858.00,9.75833,25.333598,0.000404,25.189984,-1.5832,0.249,9.75862,9.75862
2859.00,9.75835,25.333557,0.000403,25.189983,-1.5830,0.249,9.75951,9.75951
2860.00,9.75820,25.333572,0.000405,25.190008,-1.5828,0.249,9.75875,9.75875
2861.00,9.75761,25.333584,0.000408,25.190003,-1.5826,0.248,9.75801,9.75801
2862.00,9.75728,25.333652,0.000411,25.189996,-1.5823,0.248,9.75670,9.75670
2863.00,9.75697,25.333701,0.000411,25.190030,-1.5821,0.248,9.75485,9.75485
2864.00,9.75681,25.333821,0.000406,25.190115,-1.5819,0.249,9.75430,9.75430
2865.00,9.75680,25.333838,0.000401,25.190110,-1.5815,0.249,9.75552,9.75552
2866.00,9.75679,25.333926,0.000402,25.190171,-1.5812,0.249,9.75567,9.75567
2867.00,9.75661,25.334095,0.000405,25.190293,-1.5811,0.249,9.75514,9.75514
2868.00,9.75610,25.334234,0.000409,25.190306,-1.5810,0.249,9.75444,9.75444
2869.00,9.75561,25.334233,0.000413,25.190238,-1.5808,0.249,9.75370,9.75370
2870.00,9.75574,25.334266,0.000415,25.190235,-1.5807,0.249,9.75320,9.75320
2871.00,9.75596,25.334322,0.000415,25.190278,-1.5806,0.249,9.75358,9.75358
2872.00,9.75616,25.334312,0.000412,25.190248,-1.5804,0.249,9.75534,9.75534
2873.00,9.75629,25.334245,0.000406,25.190247,-1.5801,0.250,9.75754,9.75754
2874.00,9.75613,25.334276,0.000404,25.190310,-1.5799,0.250,9.75878,9.75878
2875.00,9.75565,25.334350,0.000405,25.190328,-1.5799,0.250,9.75881,9.75881
2876.00,9.75513,25.334361,0.000406,25.190244,-1.5798,0.250,9.75800,9.75800
2877.00,9.75530,25.334367,0.000406,25.190181,-1.5797,0.250,9.75711,9.75711
2878.00,9.75577,25.334463,0.000408,25.190176,-1.5795,0.250,9.75844,9.75844
2879.00,9.75580,25.334444,0.000406,25.190076,-1.5793,0.250,9.75905,9.75905
2880.00,9.75601,25.334394,0.000405,25.189984,-1.5790,0.250,9.75865,9.75865
2881.00,9.75674,25.334383,0.000403,25.190002,-1.5789,0.250,9.75864,9.75864
2882.00,9.75670,25.334288,0.000403,25.189903,-1.5787,0.250,9.75849,9.75849
2883.00,9.75657,25.334291,0.000406,25.189899,-1.5786,0.250,9.75593,9.75593
2884.00,9.75650,25.334365,0.000407,25.189868,-1.5785,0.250,9.75403,9.75403
2885.00,9.75618,25.334557,0.000414,25.189982,-1.5783,0.250,9.75315,9.75315
2886.00,9.75617,25.334667,0.000414,25.189979,-1.5782,0.250,9.75342,9.75342
2887.00,9.75681,25.334766,0.000414,25.190039,-1.5781,0.250,9.75529,9.75529
2888.00,9.75690,25.334830,0.000412,25.190088,-1.5779,0.250,9.75767,9.75767
2889.00,9.75675,25.334931,0.000413,25.190223,-1.5779,0.251,9.75925,9.75925
2890.00,9.75679,25.334847,0.000408,25.190170,-1.5777,0.251,9.76075,9.76075
2891.00,9.75751,25.334877,0.000410,25.190260,-1.5775,0.251,9.76108,9.76108
2892.00,9.75771,25.334907,0.000409,25.190278,-1.5775,0.251,9.75949,9.75949
2893.00,9.75757,25.334921,0.000409,25.190210,-1.5775,0.251,9.75813,9.75813
2894.00,9.75743,25.334959,0.000411,25.190185,-1.5773,0.251,9.75702,9.75702
2895.00,9.75764,25.335047,0.000413,25.190221,-1.5771,0.251,9.75589,9.75589
2896.00,9.75697,25.334997,0.000407,25.190104,-1.5771,0.251,9.75534,9.75534
2897.00,9.75676,25.335041,0.000408,25.190100,-1.5769,0.252,9.75535,9.75535
2898.00,9.75651,25.335109,0.000409,25.190199,-1.5767,0.252,9.75531,9.75531
2899.00,9.75648,25.335055,0.000408,25.190175,-1.5768,0.252,9.75623,9.75623
2900.00,9.75661,25.335020,0.000409,25.190168,-1.5766,0.252,9.75646,9.75646
2901.00,9.75649,25.335112,0.000415,25.190245,-1.5763,0.252,9.75608,9.75608
2902.00,9.75656,25.335205,0.000418,25.190309,-1.5760,0.252,9.75652,9.75652
2903.00,9.75681,25.335072,0.000415,25.190112,-1.5757,0.252,9.75707,9.75707
2904.00,9.75731,25.335036,0.000414,25.190066,-1.5754,0.252,9.75758,9.75758
2905.00,9.75769,25.335039,0.000408,25.190042,-1.5751,0.252,9.75826,9.75826
2906.00,9.75797,25.335134,0.000405,25.190062,-1.5751,0.252,9.75978,9.75978
2907.00,9.75801,25.335039,0.000400,25.189911,-1.5751,0.252,9.75992,9.75992
2908.00,9.75755,25.335262,0.000401,25.190052,-1.5750,0.252,9.75865,9.75865
2909.00,9.75703,25.335361,0.000404,25.190070,-1.5749,0.252,9.75617,9.75617
2910.00,9.75645,25.335352,0.000407,25.190031,-1.5748,0.252,9.75411,9.75411
2911.00,9.75612,25.335332,0.000407,25.190015,-1.5746,0.253,9.75247,9.75247
2912.00,9.75607,25.335523,0.000413,25.190178,-1.5744,0.253,9.75258,9.75258
