# Supplementary material for: HSL1 and BAM1/2 impact epidermal cell development by sensing distinct signaling peptides
Source: Nat Commun. 2022 Feb 15;13:876. doi: 10.1038/s41467-022-28558-4 (PMC8847575; doi:10.1038/s41467-022-28558-4)
Supplement: Supplementary file 4 — Source Data [file 41467_2022_28558_MOESM4_ESM.zip › Source Data/Source Data/Figure S12/Exp2_HAE_IDL2.itc]

$ITC
$ 19 
$NOT
$ 25 
$ 60 
$ 500 
$ 10 
$ 2 
$ADCGainCode:  0 
$False,True,True
$ 0.4 , 0.8 , 150 , 5 
$ 2 , 4 , 150 , 5 
$ 2 , 4 , 150 , 5 
$ 2 , 4 , 150 , 5 
$ 2 , 4 , 150 , 5 
$ 2 , 4 , 150 , 5 
$ 2 , 4 , 150 , 5 
$ 2 , 4 , 150 , 5 
$ 2 , 4 , 150 , 5 
$ 2 , 4 , 150 , 5 
$ 2 , 4 , 150 , 5 
$ 2 , 4 , 150 , 5 
$ 2 , 4 , 150 , 5 
$ 2 , 4 , 150 , 5 
$ 2 , 4 , 150 , 5 
$ 2 , 4 , 150 , 5 
$ 2 , 4 , 150 , 5 
$ 2 , 4 , 150 , 5 
$ 2 , 4 , 150 , 5 
# 0 
# 0.6 
# 0.02 
# 0.2035 
# 25 
# 4 
# 8.15 
# 1 
?HAE_20uM_IDL2_600uM
% MICROCALITC_MAL1177627
% 0.2035 
% 4 
%-0.586102 , 29.61604 
%-0.348256 , 29.40329 
% 0.8333333 
% 167740 , 167730 
% 0.25 , 81 
%-0.015695 ,-0.033946 
%-20 , 8 
% 0 , 0 
% 0 
% 128000       127744 
% 43.1 
% 500 , 750 , 1000 , 750 
% 0.06978023945 ,-0.002252194966 ,-3.244915618586E-05 , 1.349203907274E-06 ,-9.058983361606E-09 
% MicroCalITC Ver: 1.29.32 Run time:10/7/2021 9:55:46 AM
@0
5.00,9.68964,25.053475,0.000410,25.001662,-1.7176,0.039,9.69355,9.69355
6.00,9.69064,25.053684,0.000409,25.001855,-1.7180,0.039,9.69605,9.69605
7.00,9.69108,25.054180,0.000417,25.002317,-1.7185,0.040,9.69770,9.69770
8.00,9.69121,25.054246,0.000416,25.002307,-1.7188,0.040,9.69841,9.69841
9.00,9.69090,25.054341,0.000417,25.002308,-1.7191,0.040,9.69568,9.69568
10.00,9.69036,25.054408,0.000422,25.002355,-1.7194,0.040,9.69042,9.69042
11.00,9.68958,25.054131,0.000416,25.002035,-1.7196,0.040,9.68432,9.68432
12.00,9.68897,25.053554,0.000403,25.001459,-1.7198,0.040,9.67920,9.67920
13.00,9.68855,25.053662,0.000408,25.001585,-1.7201,0.040,9.67520,9.67520
14.00,9.68826,25.053605,0.000403,25.001538,-1.7202,0.040,9.67186,9.67186
15.00,9.68736,25.053639,0.000400,25.001513,-1.7206,0.040,9.67014,9.67014
16.00,9.68585,25.053729,0.000403,25.001570,-1.7210,0.040,9.66874,9.66874
17.00,9.68523,25.053750,0.000402,25.001615,-1.7214,0.040,9.66807,9.66807
18.00,9.68400,25.053762,0.000399,25.001556,-1.7219,0.040,9.66790,9.66790
19.00,9.68257,25.053818,0.000405,25.001551,-1.7224,0.040,9.66869,9.66869
20.00,9.68137,25.053751,0.000400,25.001517,-1.7226,0.040,9.66951,9.66951
21.00,9.68044,25.053640,0.000396,25.001446,-1.7228,0.040,9.67065,9.67065
22.00,9.67946,25.053862,0.000403,25.001572,-1.7229,0.040,9.67090,9.67090
23.00,9.67852,25.053916,0.000404,25.001601,-1.7231,0.041,9.67079,9.67079
24.00,9.67760,25.054088,0.000402,25.001738,-1.7233,0.041,9.67179,9.67179
25.00,9.67630,25.054208,0.000405,25.001757,-1.7236,0.041,9.67165,9.67165
26.00,9.67469,25.054517,0.000413,25.001986,-1.7238,0.041,9.67175,9.67175
27.00,9.67331,25.054374,0.000408,25.001825,-1.7240,0.041,9.67264,9.67264
28.00,9.67229,25.054451,0.000409,25.001868,-1.7242,0.041,9.67357,9.67357
29.00,9.67168,25.054425,0.000405,25.001787,-1.7242,0.041,9.67328,9.67328
30.00,9.67122,25.054531,0.000407,25.001860,-1.7244,0.041,9.67310,9.67310
31.00,9.67109,25.054467,0.000401,25.001752,-1.7246,0.041,9.67303,9.67303
32.00,9.67093,25.054738,0.000404,25.001959,-1.7248,0.041,9.67178,9.67178
33.00,9.67088,25.054456,0.000396,25.001668,-1.7252,0.041,9.67171,9.67171
34.00,9.67133,25.054415,0.000398,25.001580,-1.7256,0.041,9.67291,9.67291
35.00,9.67198,25.054355,0.000396,25.001494,-1.7260,0.041,9.67473,9.67473
36.00,9.67256,25.054256,0.000397,25.001305,-1.7265,0.041,9.67594,9.67594
37.00,9.67299,25.054286,0.000397,25.001320,-1.7269,0.041,9.67720,9.67720
38.00,9.67327,25.054657,0.000406,25.001597,-1.7271,0.041,9.67766,9.67766
39.00,9.67356,25.054807,0.000409,25.001708,-1.7273,0.041,9.67670,9.67670
40.00,9.67374,25.054911,0.000409,25.001729,-1.7274,0.041,9.67585,9.67585
41.00,9.67396,25.055289,0.000416,25.002035,-1.7276,0.041,9.67562,9.67562
42.00,9.67421,25.055103,0.000413,25.001766,-1.7277,0.041,9.67574,9.67574
43.00,9.67446,25.055070,0.000410,25.001643,-1.7280,0.042,9.67531,9.67531
44.00,9.67453,25.055067,0.000406,25.001604,-1.7283,0.042,9.67492,9.67492
45.00,9.67442,25.055096,0.000406,25.001652,-1.7284,0.042,9.67402,9.67402
46.00,9.67439,25.054995,0.000400,25.001582,-1.7285,0.042,9.67288,9.67288
47.00,9.67431,25.055114,0.000401,25.001758,-1.7288,0.042,9.67212,9.67212
48.00,9.67411,25.055105,0.000400,25.001814,-1.7288,0.043,9.67149,9.67149
49.00,9.67397,25.055143,0.000401,25.001848,-1.7291,0.043,9.67144,9.67144
50.00,9.67404,25.055104,0.000401,25.001763,-1.7295,0.043,9.67157,9.67157
51.00,9.67411,25.055090,0.000402,25.001692,-1.7296,0.043,9.67171,9.67171
52.00,9.67445,25.055258,0.000405,25.001728,-1.7299,0.043,9.67124,9.67124
53.00,9.67388,25.055301,0.000404,25.001705,-1.7303,0.043,9.66693,9.66693
54.00,9.67336,25.055263,0.000401,25.001582,-1.7305,0.043,9.65806,9.65806
55.00,9.67312,25.055214,0.000398,25.001449,-1.7308,0.043,9.64464,9.64464
56.00,9.67235,25.055008,0.000392,25.001192,-1.7316,0.043,9.62869,9.62869
57.00,9.67180,25.055000,0.000387,25.001177,-1.7320,0.043,9.61254,9.61254
58.00,9.67157,25.055113,0.000390,25.001249,-1.7322,0.043,9.60086,9.60086
59.00,9.67166,25.055078,0.000390,25.001201,-1.7325,0.043,9.59487,9.59487
60.00,9.67244,25.055176,0.000384,25.001284,-1.7328,0.044,9.59504,9.59504
@1,0.4000,0.8, 60.051999999996 
61.00,9.67163,25.055390,0.000387,25.001536,-1.7328,0.044,9.59983,9.59983
62.00,9.66453,25.055659,0.000396,25.001766,-1.7330,0.044,9.60831,9.60831
63.00,9.64861,25.055629,0.000395,25.001706,-1.7333,0.044,9.61741,9.61741
64.00,9.62764,25.056040,0.000405,25.001966,-1.7336,0.044,9.62649,9.62649
65.00,9.60710,25.056139,0.000413,25.001999,-1.7337,0.044,9.63481,9.63481
66.00,9.59734,25.056067,0.000412,25.001843,-1.7338,0.044,9.64154,9.64154
67.00,9.59686,25.055746,0.000402,25.001486,-1.7340,0.044,9.64535,9.64535
68.00,9.60161,25.055881,0.000403,25.001558,-1.7342,0.044,9.64901,9.64901
69.00,9.60854,25.055802,0.000402,25.001537,-1.7344,0.044,9.65203,9.65203
70.00,9.61483,25.055845,0.000403,25.001548,-1.7346,0.044,9.65378,9.65378
71.00,9.61870,25.056016,0.000405,25.001651,-1.7349,0.044,9.65539,9.65539
72.00,9.62349,25.056123,0.000408,25.001733,-1.7352,0.044,9.65799,9.65799
73.00,9.62788,25.056129,0.000410,25.001763,-1.7355,0.044,9.66027,9.66027
74.00,9.63169,25.056008,0.000405,25.001641,-1.7356,0.044,9.66123,9.66123
75.00,9.63499,25.056071,0.000404,25.001651,-1.7359,0.044,9.66178,9.66178
76.00,9.63790,25.056130,0.000404,25.001637,-1.7360,0.044,9.66177,9.66177
77.00,9.64146,25.056326,0.000402,25.001705,-1.7362,0.044,9.66219,9.66219
78.00,9.64526,25.056404,0.000398,25.001643,-1.7363,0.044,9.66213,9.66213
79.00,9.64891,25.056459,0.000396,25.001601,-1.7365,0.045,9.66309,9.66309
80.00,9.65220,25.056588,0.000397,25.001696,-1.7366,0.045,9.66472,9.66472
81.00,9.65503,25.056661,0.000399,25.001812,-1.7370,0.045,9.66650,9.66650
82.00,9.65725,25.056651,0.000399,25.001811,-1.7373,0.045,9.66692,9.66692
83.00,9.65878,25.056571,0.000396,25.001768,-1.7377,0.045,9.66679,9.66679
84.00,9.66008,25.056664,0.000399,25.001830,-1.7382,0.045,9.66577,9.66577
85.00,9.66053,25.056684,0.000400,25.001792,-1.7387,0.045,9.66160,9.66160
86.00,9.66003,25.056624,0.000396,25.001661,-1.7390,0.046,9.65474,9.65474
87.00,9.65874,25.056679,0.000401,25.001677,-1.7393,0.046,9.64525,9.64525
88.00,9.65692,25.056871,0.000410,25.001818,-1.7394,0.046,9.63408,9.63408
89.00,9.65524,25.057049,0.000412,25.001963,-1.7395,0.046,9.62345,9.62345
90.00,9.65490,25.056960,0.000406,25.001860,-1.7395,0.046,9.61697,9.61697
91.00,9.65388,25.057101,0.000411,25.001943,-1.7395,0.045,9.61360,9.61360
92.00,9.65265,25.057181,0.000408,25.001937,-1.7396,0.046,9.61473,9.61473
93.00,9.65117,25.057079,0.000404,25.001752,-1.7400,0.046,9.61947,9.61947
94.00,9.64797,25.056901,0.000398,25.001516,-1.7404,0.046,9.62586,9.62586
95.00,9.64259,25.057050,0.000400,25.001602,-1.7408,0.046,9.63277,9.63277
96.00,9.63512,25.057093,0.000399,25.001613,-1.7414,0.046,9.63889,9.63889
97.00,9.63059,25.057075,0.000400,25.001629,-1.7418,0.046,9.64298,9.64298
98.00,9.62998,25.057105,0.000395,25.001582,-1.7421,0.046,9.64634,9.64634
99.00,9.63209,25.057227,0.000394,25.001712,-1.7424,0.047,9.64739,9.64739
100.00,9.63410,25.057028,0.000387,25.001501,-1.7428,0.047,9.64707,9.64707
101.00,9.63560,25.056887,0.000385,25.001385,-1.7432,0.047,9.64722,9.64722
102.00,9.63363,25.056776,0.000385,25.001237,-1.7435,0.047,9.64851,9.64851
103.00,9.63197,25.056847,0.000393,25.001340,-1.7436,0.047,9.64915,9.64915
104.00,9.63377,25.056891,0.000400,25.001352,-1.7437,0.047,9.65079,9.65079
105.00,9.63587,25.057100,0.000404,25.001585,-1.7438,0.047,9.65242,9.65242
106.00,9.63768,25.057023,0.000398,25.001456,-1.7439,0.047,9.65347,9.65347
107.00,9.63911,25.057218,0.000399,25.001607,-1.7442,0.047,9.65386,9.65386
108.00,9.64106,25.057356,0.000399,25.001669,-1.7446,0.047,9.65419,9.65419
109.00,9.64324,25.057478,0.000400,25.001660,-1.7450,0.047,9.65318,9.65318
110.00,9.64522,25.057738,0.000408,25.001798,-1.7452,0.047,9.65232,9.65232
111.00,9.64696,25.058039,0.000417,25.002015,-1.7453,0.047,9.65221,9.65221
112.00,9.64867,25.057921,0.000413,25.001806,-1.7454,0.047,9.65232,9.65232
113.00,9.65005,25.058051,0.000416,25.001895,-1.7456,0.048,9.65291,9.65291
114.00,9.65102,25.057959,0.000417,25.001805,-1.7458,0.048,9.65400,9.65400
115.00,9.65151,25.057945,0.000416,25.001774,-1.7461,0.048,9.65487,9.65487
116.00,9.65196,25.057827,0.000414,25.001679,-1.7465,0.048,9.65610,9.65610
117.00,9.65250,25.057931,0.000415,25.001740,-1.7467,0.048,9.65620,9.65620
118.00,9.65282,25.057778,0.000411,25.001525,-1.7470,0.048,9.65577,9.65577
119.00,9.65320,25.057996,0.000410,25.001664,-1.7473,0.048,9.65583,9.65583
120.00,9.65364,25.057993,0.000406,25.001619,-1.7475,0.048,9.65541,9.65541
121.00,9.65379,25.058154,0.000404,25.001714,-1.7478,0.048,9.65347,9.65347
122.00,9.65378,25.058188,0.000404,25.001784,-1.7482,0.049,9.65283,9.65283
123.00,9.65380,25.058104,0.000398,25.001744,-1.7483,0.049,9.65242,9.65242
124.00,9.65375,25.058000,0.000396,25.001622,-1.7486,0.049,9.65166,9.65166
125.00,9.65369,25.057711,0.000392,25.001287,-1.7489,0.049,9.65218,9.65218
126.00,9.65369,25.057952,0.000400,25.001466,-1.7491,0.049,9.65304,9.65304
127.00,9.65365,25.057863,0.000396,25.001379,-1.7493,0.049,9.65290,9.65290
128.00,9.65349,25.058080,0.000403,25.001516,-1.7496,0.049,9.65274,9.65274
129.00,9.65357,25.058486,0.000411,25.001918,-1.7497,0.049,9.65324,9.65324
130.00,9.65373,25.058833,0.000416,25.002195,-1.7499,0.049,9.65287,9.65287
131.00,9.65387,25.058680,0.000410,25.002059,-1.7500,0.049,9.65272,9.65272
132.00,9.65377,25.058862,0.000417,25.002151,-1.7502,0.049,9.65289,9.65289
133.00,9.65350,25.058845,0.000414,25.002070,-1.7504,0.049,9.65251,9.65251
134.00,9.65326,25.058453,0.000405,25.001667,-1.7508,0.049,9.65185,9.65185
135.00,9.65306,25.058379,0.000404,25.001629,-1.7511,0.049,9.65137,9.65137
136.00,9.65290,25.058507,0.000404,25.001650,-1.7514,0.049,9.65200,9.65200
137.00,9.65275,25.058630,0.000407,25.001720,-1.7516,0.049,9.65219,9.65219
138.00,9.65268,25.058572,0.000407,25.001641,-1.7520,0.049,9.65263,9.65263
139.00,9.65247,25.058840,0.000413,25.001811,-1.7522,0.049,9.65254,9.65254
140.00,9.65217,25.058815,0.000410,25.001723,-1.7525,0.049,9.65195,9.65195
141.00,9.65203,25.058811,0.000408,25.001673,-1.7529,0.049,9.65039,9.65039
142.00,9.65203,25.058936,0.000410,25.001743,-1.7533,0.050,9.65019,9.65019
143.00,9.65204,25.059022,0.000410,25.001787,-1.7534,0.050,9.65025,9.65025
144.00,9.65207,25.058844,0.000407,25.001600,-1.7534,0.050,9.65057,9.65057
145.00,9.65188,25.058905,0.000406,25.001609,-1.7535,0.050,9.65068,9.65068
146.00,9.65154,25.058964,0.000405,25.001624,-1.7537,0.050,9.65043,9.65043
147.00,9.65130,25.058779,0.000397,25.001419,-1.7539,0.050,9.64994,9.64994
148.00,9.65113,25.058880,0.000396,25.001574,-1.7542,0.050,9.64834,9.64834
149.00,9.65069,25.059028,0.000395,25.001727,-1.7545,0.050,9.64678,9.64678
150.00,9.65027,25.059100,0.000399,25.001768,-1.7546,0.050,9.64648,9.64648
151.00,9.65003,25.058970,0.000398,25.001681,-1.7547,0.050,9.64689,9.64689
152.00,9.64971,25.059164,0.000402,25.001872,-1.7548,0.051,9.64592,9.64592
153.00,9.64947,25.058994,0.000403,25.001699,-1.7550,0.050,9.64625,9.64625
154.00,9.64924,25.058863,0.000401,25.001553,-1.7554,0.050,9.64671,9.64671
155.00,9.64905,25.058753,0.000399,25.001477,-1.7556,0.050,9.64659,9.64659
156.00,9.64874,25.058693,0.000393,25.001366,-1.7559,0.051,9.64639,9.64639
157.00,9.64839,25.058613,0.000392,25.001232,-1.7563,0.051,9.64700,9.64700
158.00,9.64817,25.058865,0.000395,25.001358,-1.7566,0.051,9.64749,9.64749
159.00,9.64798,25.058962,0.000396,25.001401,-1.7569,0.051,9.64760,9.64760
160.00,9.64795,25.059156,0.000397,25.001525,-1.7573,0.051,9.64835,9.64835
161.00,9.64811,25.059591,0.000408,25.001875,-1.7576,0.051,9.64883,9.64883
162.00,9.64796,25.059535,0.000407,25.001778,-1.7579,0.051,9.64802,9.64802
163.00,9.64745,25.059562,0.000409,25.001778,-1.7582,0.051,9.64655,9.64655
164.00,9.64696,25.059640,0.000408,25.001778,-1.7585,0.051,9.64628,9.64628
165.00,9.64681,25.059654,0.000410,25.001705,-1.7587,0.051,9.64544,9.64544
166.00,9.64663,25.059613,0.000411,25.001646,-1.7587,0.051,9.64393,9.64393
167.00,9.64639,25.059754,0.000412,25.001783,-1.7589,0.051,9.64429,9.64429
168.00,9.64639,25.059806,0.000408,25.001792,-1.7589,0.051,9.64570,9.64570
169.00,9.64660,25.059841,0.000409,25.001807,-1.7591,0.051,9.64637,9.64637
170.00,9.64681,25.060096,0.000414,25.002066,-1.7594,0.052,9.64680,9.64680
171.00,9.64673,25.060101,0.000410,25.002031,-1.7597,0.052,9.64753,9.64753
172.00,9.64669,25.060334,0.000413,25.002136,-1.7601,0.052,9.64731,9.64731
173.00,9.64653,25.060540,0.000422,25.002235,-1.7606,0.052,9.64564,9.64564
174.00,9.64620,25.060761,0.000429,25.002429,-1.7609,0.052,9.64400,9.64400
175.00,9.64594,25.060390,0.000420,25.002077,-1.7612,0.052,9.64266,9.64266
176.00,9.64574,25.060290,0.000418,25.001998,-1.7614,0.052,9.64249,9.64249
177.00,9.64570,25.060043,0.000412,25.001783,-1.7615,0.052,9.64333,9.64333
178.00,9.64567,25.059748,0.000402,25.001565,-1.7617,0.052,9.64440,9.64440
179.00,9.64538,25.059617,0.000397,25.001421,-1.7619,0.052,9.64386,9.64386
180.00,9.64493,25.059708,0.000397,25.001449,-1.7623,0.052,9.64385,9.64385
181.00,9.64458,25.059667,0.000397,25.001357,-1.7626,0.052,9.64406,9.64406
182.00,9.64444,25.059988,0.000407,25.001603,-1.7630,0.052,9.64242,9.64242
183.00,9.64421,25.060010,0.000406,25.001543,-1.7631,0.052,9.64154,9.64154
184.00,9.64499,25.059852,0.000404,25.001344,-1.7633,0.052,9.64877,9.64877
185.00,9.64628,25.060099,0.000406,25.001539,-1.7635,0.053,9.65892,9.65892
186.00,9.64428,25.060294,0.000410,25.001660,-1.7636,0.053,9.66890,9.66890
187.00,9.64357,25.060020,0.000400,25.001443,-1.7637,0.053,9.67694,9.67694
188.00,9.64325,25.060192,0.000405,25.001569,-1.7639,0.053,9.68162,9.68162
189.00,9.64368,25.060303,0.000404,25.001588,-1.7643,0.053,9.67611,9.67611
190.00,9.64380,25.060293,0.000400,25.001512,-1.7646,0.053,9.66467,9.66467
191.00,9.64289,25.060600,0.000407,25.001762,-1.7651,0.053,9.65165,9.65165
192.00,9.64380,25.060949,0.000415,25.002019,-1.7656,0.053,9.64223,9.64223
193.00,9.64584,25.060976,0.000412,25.001994,-1.7660,0.053,9.63506,9.63506
194.00,9.67427,25.061037,0.000410,25.002057,-1.7663,0.053,9.63101,9.63101
195.00,9.69190,25.061024,0.000408,25.001976,-1.7664,0.053,9.62929,9.62929
196.00,9.68770,25.060824,0.000399,25.001719,-1.7664,0.054,9.62866,9.62866
197.00,9.67609,25.060832,0.000395,25.001633,-1.7662,0.054,9.62797,9.62797
198.00,9.66458,25.060947,0.000398,25.001650,-1.7662,0.054,9.62846,9.62846
199.00,9.65325,25.061240,0.000405,25.001861,-1.7662,0.054,9.62969,9.62969
200.00,9.64699,25.061133,0.000403,25.001748,-1.7664,0.054,9.63088,9.63088
201.00,9.64285,25.061029,0.000400,25.001625,-1.7667,0.054,9.63222,9.63222
202.00,9.64046,25.060934,0.000399,25.001545,-1.7672,0.054,9.63266,9.63266
203.00,9.63924,25.061090,0.000404,25.001740,-1.7676,0.054,9.62778,9.62778
204.00,9.63573,25.060837,0.000399,25.001502,-1.7680,0.054,9.61371,9.61371
205.00,9.63128,25.061049,0.000403,25.001708,-1.7682,0.054,9.58919,9.58919
206.00,9.63015,25.061228,0.000407,25.001887,-1.7684,0.054,9.55358,9.55358
207.00,9.62993,25.061220,0.000404,25.001840,-1.7685,0.054,9.50814,9.50814
208.00,9.63083,25.061117,0.000400,25.001730,-1.7687,0.054,9.45943,9.45943
209.00,9.63223,25.061429,0.000409,25.001969,-1.7691,0.055,9.41521,9.41521
210.00,9.63324,25.061507,0.000413,25.001929,-1.7693,0.054,9.38061,9.38061
@2,2.0001,4.0, 210.219999999994 
211.00,9.63406,25.061392,0.000407,25.001751,-1.7695,0.054,9.35872,9.35872
212.00,9.63016,25.061578,0.000411,25.001893,-1.7699,0.054,9.35088,9.35088
213.00,9.60625,25.061651,0.000412,25.001892,-1.7700,0.054,9.35594,9.35594
214.00,9.56263,25.061475,0.000407,25.001644,-1.7699,0.054,9.36950,9.36950
215.00,9.51069,25.061630,0.000410,25.001796,-1.7702,0.054,9.38875,9.38875
216.00,9.45644,25.061844,0.000416,25.001931,-1.7706,0.054,9.40961,9.40961
217.00,9.40455,25.061822,0.000412,25.001761,-1.7707,0.054,9.42942,9.42942
218.00,9.36312,25.061895,0.000409,25.001772,-1.7710,0.054,9.44912,9.44912
219.00,9.34180,25.062026,0.000408,25.001856,-1.7715,0.055,9.46824,9.46824
220.00,9.33774,25.061969,0.000405,25.001743,-1.7718,0.055,9.48621,9.48621
221.00,9.34704,25.061890,0.000403,25.001664,-1.7719,0.055,9.50366,9.50366
222.00,9.36530,25.061835,0.000402,25.001712,-1.7721,0.055,9.52053,9.52053
223.00,9.38827,25.061748,0.000403,25.001599,-1.7723,0.055,9.53555,9.53555
224.00,9.40933,25.061785,0.000403,25.001609,-1.7724,0.055,9.54820,9.54820
225.00,9.43399,25.061782,0.000401,25.001578,-1.7726,0.055,9.55819,9.55819
226.00,9.45081,25.061876,0.000403,25.001609,-1.7727,0.055,9.56533,9.56533
227.00,9.46557,25.062032,0.000407,25.001673,-1.7731,0.055,9.57153,9.57153
228.00,9.48670,25.062259,0.000409,25.001886,-1.7734,0.056,9.57704,9.57704
229.00,9.50488,25.062352,0.000411,25.001989,-1.7739,0.056,9.58126,9.58126
230.00,9.52261,25.062559,0.000417,25.002155,-1.7741,0.056,9.58539,9.58539
231.00,9.53602,25.062508,0.000417,25.002030,-1.7746,0.056,9.59047,9.59047
232.00,9.54660,25.062377,0.000412,25.001818,-1.7750,0.056,9.59636,9.59636
233.00,9.55379,25.062274,0.000411,25.001604,-1.7754,0.056,9.60056,9.60056
234.00,9.56038,25.062416,0.000416,25.001654,-1.7756,0.056,9.60547,9.60547
235.00,9.56606,25.062389,0.000414,25.001554,-1.7759,0.056,9.60936,9.60936
236.00,9.57190,25.062583,0.000415,25.001785,-1.7761,0.056,9.61272,9.61272
237.00,9.57700,25.062718,0.000420,25.001912,-1.7763,0.056,9.61510,9.61510
238.00,9.58143,25.062956,0.000423,25.002115,-1.7763,0.056,9.61739,9.61739
239.00,9.58589,25.062826,0.000413,25.001952,-1.7765,0.056,9.61993,9.61993
240.00,9.59229,25.062927,0.000412,25.002045,-1.7768,0.056,9.62128,9.62128
241.00,9.59749,25.062902,0.000408,25.001910,-1.7769,0.056,9.62102,9.62102
242.00,9.60006,25.063013,0.000407,25.001950,-1.7771,0.057,9.62260,9.62260
243.00,9.60349,25.062950,0.000405,25.001847,-1.7773,0.057,9.62757,9.62757
244.00,9.60783,25.063034,0.000407,25.001947,-1.7774,0.057,9.63583,9.63583
245.00,9.61150,25.062951,0.000405,25.001841,-1.7776,0.057,9.64797,9.64797
246.00,9.61514,25.063106,0.000414,25.002002,-1.7777,0.056,9.66256,9.66256
247.00,9.61862,25.063003,0.000409,25.001897,-1.7779,0.056,9.67369,9.67369
248.00,9.62121,25.062887,0.000406,25.001844,-1.7783,0.057,9.68138,9.68138
249.00,9.62323,25.062946,0.000412,25.001850,-1.7787,0.056,9.68352,9.68352
250.00,9.62538,25.063029,0.000416,25.001926,-1.7792,0.056,9.68269,9.68269
251.00,9.62694,25.062860,0.000410,25.001733,-1.7797,0.057,9.67944,9.67944
252.00,9.63067,25.062760,0.000409,25.001621,-1.7800,0.057,9.67606,9.67606
253.00,9.64697,25.062707,0.000405,25.001473,-1.7803,0.057,9.67171,9.67171
254.00,9.66553,25.062649,0.000396,25.001330,-1.7806,0.057,9.66829,9.66829
255.00,9.67506,25.062577,0.000386,25.001192,-1.7806,0.057,9.66395,9.66395
256.00,9.67753,25.062782,0.000385,25.001351,-1.7806,0.057,9.66049,9.66049
257.00,9.67707,25.062995,0.000386,25.001522,-1.7808,0.058,9.65786,9.65786
258.00,9.67510,25.063329,0.000396,25.001791,-1.7810,0.058,9.65658,9.65658
259.00,9.67264,25.063427,0.000402,25.001909,-1.7811,0.058,9.65576,9.65576
260.00,9.67014,25.063622,0.000410,25.001994,-1.7814,0.058,9.65602,9.65602
261.00,9.66849,25.063636,0.000409,25.001936,-1.7816,0.058,9.65520,9.65520
262.00,9.66757,25.063692,0.000412,25.001954,-1.7818,0.058,9.65393,9.65393
263.00,9.66672,25.063626,0.000410,25.001826,-1.7821,0.058,9.65113,9.65113
264.00,9.66519,25.063489,0.000406,25.001626,-1.7827,0.058,9.64828,9.64828
265.00,9.66309,25.063391,0.000406,25.001597,-1.7831,0.058,9.64593,9.64593
266.00,9.66088,25.063332,0.000409,25.001533,-1.7834,0.057,9.64505,9.64505
267.00,9.65885,25.063396,0.000406,25.001533,-1.7837,0.057,9.64436,9.64436
268.00,9.65664,25.063164,0.000398,25.001298,-1.7838,0.058,9.64458,9.64458
269.00,9.65480,25.063487,0.000404,25.001540,-1.7838,0.058,9.64527,9.64527
270.00,9.65315,25.063712,0.000407,25.001659,-1.7839,0.058,9.64556,9.64556
271.00,9.65204,25.063818,0.000402,25.001706,-1.7841,0.058,9.64541,9.64541
272.00,9.65092,25.063869,0.000407,25.001711,-1.7844,0.058,9.64545,9.64545
273.00,9.64994,25.064132,0.000412,25.001957,-1.7848,0.058,9.64541,9.64541
274.00,9.64901,25.064183,0.000410,25.001994,-1.7851,0.058,9.64515,9.64515
275.00,9.64836,25.064151,0.000405,25.001950,-1.7855,0.058,9.64517,9.64517
276.00,9.64795,25.064200,0.000410,25.002008,-1.7857,0.058,9.64513,9.64513
277.00,9.64746,25.064103,0.000403,25.001868,-1.7857,0.059,9.64532,9.64532
278.00,9.64699,25.064165,0.000404,25.001885,-1.7860,0.059,9.64556,9.64556
279.00,9.64635,25.063880,0.000398,25.001579,-1.7863,0.059,9.64570,9.64570
280.00,9.64570,25.063771,0.000397,25.001411,-1.7866,0.059,9.64464,9.64464
281.00,9.64501,25.063909,0.000399,25.001480,-1.7868,0.059,9.64354,9.64354
282.00,9.64457,25.064004,0.000403,25.001519,-1.7870,0.059,9.64257,9.64257
283.00,9.64442,25.064132,0.000407,25.001566,-1.7872,0.059,9.64229,9.64229
284.00,9.64449,25.064219,0.000407,25.001589,-1.7873,0.059,9.64162,9.64162
285.00,9.64431,25.064208,0.000404,25.001527,-1.7873,0.059,9.64078,9.64078
286.00,9.64382,25.063995,0.000396,25.001264,-1.7875,0.059,9.64000,9.64000
287.00,9.64337,25.064174,0.000398,25.001375,-1.7878,0.059,9.63937,9.63937
288.00,9.64305,25.064061,0.000393,25.001233,-1.7881,0.059,9.63836,9.63836
289.00,9.64280,25.064213,0.000396,25.001327,-1.7886,0.059,9.63859,9.63859
290.00,9.64267,25.064189,0.000395,25.001350,-1.7891,0.059,9.63993,9.63993
291.00,9.64260,25.064391,0.000402,25.001533,-1.7895,0.059,9.64138,9.64138
292.00,9.64241,25.064364,0.000399,25.001546,-1.7899,0.060,9.64169,9.64169
293.00,9.64208,25.064274,0.000398,25.001476,-1.7900,0.060,9.64140,9.64140
294.00,9.64168,25.064287,0.000399,25.001496,-1.7901,0.060,9.63984,9.63984
295.00,9.64134,25.064439,0.000401,25.001510,-1.7902,0.060,9.63947,9.63947
296.00,9.64112,25.064368,0.000396,25.001380,-1.7904,0.060,9.63912,9.63912
297.00,9.64085,25.064420,0.000401,25.001316,-1.7905,0.060,9.63909,9.63909
298.00,9.64054,25.064697,0.000402,25.001460,-1.7908,0.060,9.63915,9.63915
299.00,9.64007,25.064887,0.000403,25.001474,-1.7911,0.060,9.64012,9.64012
300.00,9.63998,25.065089,0.000405,25.001584,-1.7913,0.060,9.63977,9.63977
301.00,9.64000,25.065280,0.000406,25.001723,-1.7916,0.060,9.63923,9.63923
302.00,9.63983,25.065502,0.000407,25.001900,-1.7918,0.060,9.63859,9.63859
303.00,9.63967,25.065511,0.000406,25.001909,-1.7920,0.060,9.63953,9.63953
304.00,9.63949,25.065375,0.000402,25.001787,-1.7923,0.060,9.63896,9.63896
305.00,9.63940,25.065436,0.000405,25.001865,-1.7926,0.060,9.63818,9.63818
306.00,9.63951,25.065340,0.000404,25.001695,-1.7930,0.060,9.63886,9.63886
307.00,9.63975,25.065143,0.000398,25.001426,-1.7934,0.061,9.63992,9.63992
308.00,9.63996,25.065397,0.000408,25.001591,-1.7937,0.060,9.64044,9.64044
309.00,9.64004,25.065364,0.000409,25.001607,-1.7939,0.060,9.64131,9.64131
310.00,9.63990,25.065364,0.000406,25.001579,-1.7942,0.061,9.64174,9.64174
311.00,9.63970,25.065695,0.000414,25.001862,-1.7942,0.061,9.64178,9.64178
312.00,9.63972,25.065982,0.000423,25.002131,-1.7944,0.061,9.64130,9.64130
313.00,9.63986,25.065852,0.000415,25.001994,-1.7945,0.061,9.64019,9.64019
314.00,9.63999,25.066309,0.000425,25.002352,-1.7947,0.061,9.63989,9.63989
315.00,9.63997,25.066247,0.000426,25.002211,-1.7949,0.061,9.63982,9.63982
316.00,9.63982,25.065958,0.000420,25.001895,-1.7952,0.061,9.63910,9.63910
317.00,9.63980,25.065877,0.000415,25.001777,-1.7955,0.061,9.63928,9.63928
318.00,9.63989,25.065954,0.000418,25.001802,-1.7959,0.061,9.63955,9.63955
319.00,9.63989,25.065756,0.000413,25.001559,-1.7961,0.061,9.63953,9.63953
320.00,9.63991,25.065961,0.000418,25.001761,-1.7963,0.061,9.63956,9.63956
321.00,9.63992,25.066112,0.000419,25.001880,-1.7965,0.061,9.63857,9.63857
322.00,9.63973,25.066174,0.000419,25.001939,-1.7967,0.061,9.63817,9.63817
323.00,9.63955,25.066009,0.000414,25.001778,-1.7971,0.061,9.63736,9.63736
324.00,9.63950,25.066167,0.000416,25.001885,-1.7975,0.062,9.63713,9.63713
325.00,9.63960,25.066173,0.000412,25.001812,-1.7978,0.062,9.63704,9.63704
326.00,9.63941,25.066194,0.000414,25.001776,-1.7980,0.062,9.63717,9.63717
327.00,9.63905,25.066035,0.000408,25.001562,-1.7980,0.062,9.63721,9.63721
328.00,9.63867,25.066090,0.000405,25.001492,-1.7979,0.062,9.63740,9.63740
329.00,9.63844,25.066093,0.000404,25.001439,-1.7980,0.062,9.63621,9.63621
330.00,9.63822,25.066096,0.000404,25.001403,-1.7984,0.062,9.63650,9.63650
331.00,9.63817,25.066152,0.000402,25.001425,-1.7987,0.062,9.63825,9.63825
332.00,9.63825,25.066400,0.000407,25.001597,-1.7990,0.062,9.63904,9.63904
333.00,9.63840,25.066589,0.000415,25.001782,-1.7993,0.062,9.63960,9.63960
334.00,9.63837,25.066594,0.000413,25.001764,-1.7995,0.062,9.64126,9.64126
335.00,9.63854,25.066637,0.000412,25.001752,-1.7996,0.062,9.64108,9.64108
336.00,9.63854,25.066602,0.000409,25.001658,-1.7997,0.063,9.63999,9.63999
337.00,9.63841,25.066662,0.000414,25.001727,-1.7999,0.063,9.63896,9.63896
338.00,9.63824,25.066844,0.000418,25.001880,-1.8001,0.063,9.63851,9.63851
339.00,9.63809,25.066791,0.000415,25.001812,-1.8003,0.063,9.63713,9.63713
340.00,9.63801,25.066724,0.000415,25.001763,-1.8005,0.062,9.63649,9.63649
341.00,9.63804,25.066853,0.000417,25.001862,-1.8008,0.063,9.63572,9.63572
342.00,9.63790,25.066749,0.000414,25.001724,-1.8010,0.063,9.63499,9.63499
343.00,9.63764,25.066679,0.000411,25.001638,-1.8014,0.063,9.63365,9.63365
344.00,9.63730,25.066793,0.000410,25.001715,-1.8017,0.063,9.63330,9.63330
345.00,9.63700,25.066866,0.000411,25.001681,-1.8020,0.063,9.63362,9.63362
346.00,9.63708,25.066941,0.000413,25.001713,-1.8024,0.063,9.63519,9.63519
347.00,9.63720,25.067095,0.000415,25.001781,-1.8027,0.063,9.63686,9.63686
348.00,9.63747,25.067034,0.000412,25.001630,-1.8030,0.063,9.63766,9.63766
349.00,9.63756,25.067055,0.000415,25.001560,-1.8031,0.063,9.63788,9.63788
350.00,9.63726,25.067076,0.000414,25.001564,-1.8033,0.063,9.63741,9.63741
351.00,9.63685,25.067039,0.000412,25.001459,-1.8036,0.063,9.63599,9.63599
352.00,9.63642,25.067166,0.000411,25.001532,-1.8038,0.063,9.63391,9.63391
353.00,9.63590,25.067253,0.000412,25.001564,-1.8040,0.063,9.63114,9.63114
354.00,9.63564,25.067285,0.000409,25.001621,-1.8044,0.064,9.62309,9.62309
355.00,9.63543,25.067390,0.000408,25.001728,-1.8047,0.064,9.60763,9.60763
356.00,9.63554,25.067399,0.000404,25.001813,-1.8048,0.064,9.58269,9.58269
357.00,9.63613,25.067317,0.000400,25.001767,-1.8051,0.064,9.54943,9.54943
358.00,9.63698,25.067283,0.000399,25.001806,-1.8054,0.064,9.50898,9.50898
359.00,9.63567,25.067284,0.000400,25.001754,-1.8057,0.064,9.46842,9.46842
360.00,9.63448,25.067270,0.000400,25.001656,-1.8058,0.064,9.43364,9.43364
@3,2.0001,4.0, 360.042999999998 
361.00,9.63404,25.067192,0.000400,25.001430,-1.8060,0.064,9.40873,9.40873
362.00,9.63014,25.067197,0.000403,25.001340,-1.8061,0.064,9.39517,9.39517
363.00,9.62070,25.067309,0.000402,25.001350,-1.8064,0.064,9.39296,9.39296
364.00,9.59386,25.067425,0.000401,25.001441,-1.8068,0.064,9.39988,9.39988
365.00,9.55703,25.067520,0.000402,25.001547,-1.8073,0.064,9.41220,9.41220
366.00,9.50963,25.067796,0.000404,25.001783,-1.8078,0.065,9.42723,9.42723
367.00,9.46474,25.067818,0.000402,25.001766,-1.8082,0.065,9.44361,9.44361
368.00,9.41953,25.067845,0.000403,25.001725,-1.8084,0.065,9.46049,9.46049
369.00,9.39151,25.067774,0.000404,25.001649,-1.8086,0.065,9.47813,9.47813
370.00,9.38331,25.067684,0.000402,25.001560,-1.8086,0.065,9.49466,9.49466
371.00,9.38520,25.067606,0.000401,25.001517,-1.8087,0.065,9.50987,9.50987
372.00,9.39690,25.067649,0.000403,25.001610,-1.8088,0.065,9.52316,9.52316
373.00,9.40843,25.067673,0.000405,25.001642,-1.8089,0.065,9.53629,9.53629
374.00,9.42580,25.067820,0.000404,25.001698,-1.8092,0.065,9.54717,9.54717
375.00,9.44394,25.067964,0.000406,25.001738,-1.8094,0.065,9.55588,9.55588
376.00,9.46130,25.068051,0.000408,25.001804,-1.8096,0.065,9.56430,9.56430
377.00,9.47752,25.068092,0.000405,25.001766,-1.8099,0.065,9.57186,9.57186
378.00,9.49489,25.068083,0.000403,25.001730,-1.8101,0.066,9.57849,9.57849
379.00,9.50998,25.068057,0.000402,25.001679,-1.8105,0.066,9.58381,9.58381
380.00,9.52211,25.068130,0.000402,25.001731,-1.8108,0.066,9.58862,9.58862
381.00,9.53302,25.068324,0.000405,25.001851,-1.8110,0.066,9.59244,9.59244
382.00,9.54188,25.068327,0.000406,25.001861,-1.8111,0.066,9.59641,9.59641
383.00,9.54984,25.068477,0.000407,25.001977,-1.8111,0.066,9.59978,9.59978
384.00,9.55628,25.068467,0.000407,25.002009,-1.8110,0.066,9.60392,9.60392
385.00,9.56238,25.068564,0.000409,25.002063,-1.8112,0.066,9.60820,9.60820
386.00,9.56935,25.068423,0.000406,25.001888,-1.8113,0.066,9.61178,9.61178
387.00,9.57598,25.068497,0.000411,25.001914,-1.8115,0.066,9.61431,9.61431
388.00,9.58107,25.068467,0.000411,25.001846,-1.8118,0.066,9.61660,9.61660
389.00,9.58630,25.068535,0.000414,25.001839,-1.8120,0.066,9.61733,9.61733
390.00,9.59115,25.068377,0.000409,25.001666,-1.8122,0.066,9.61869,9.61869
391.00,9.59552,25.068392,0.000407,25.001687,-1.8126,0.066,9.62104,9.62104
392.00,9.60000,25.068270,0.000401,25.001501,-1.8131,0.067,9.62358,9.62358
393.00,9.60376,25.068309,0.000403,25.001493,-1.8135,0.067,9.62551,9.62551
394.00,9.60658,25.068433,0.000404,25.001544,-1.8140,0.067,9.62715,9.62715
395.00,9.60939,25.068511,0.000404,25.001604,-1.8142,0.067,9.62786,9.62786
396.00,9.61206,25.068515,0.000403,25.001534,-1.8143,0.067,9.62778,9.62778
397.00,9.61426,25.068724,0.000404,25.001633,-1.8144,0.067,9.62707,9.62707
398.00,9.61615,25.068778,0.000400,25.001659,-1.8145,0.067,9.62606,9.62606
399.00,9.61782,25.068854,0.000402,25.001735,-1.8149,0.067,9.62653,9.62653
400.00,9.61956,25.068900,0.000407,25.001733,-1.8152,0.067,9.62692,9.62692
401.00,9.62120,25.069035,0.000409,25.001852,-1.8156,0.067,9.62747,9.62747
402.00,9.62260,25.069171,0.000413,25.002036,-1.8159,0.067,9.62788,9.62788
403.00,9.62368,25.069171,0.000413,25.002007,-1.8161,0.067,9.62863,9.62863
404.00,9.62459,25.069052,0.000414,25.001796,-1.8162,0.067,9.62880,9.62880
405.00,9.62531,25.069064,0.000412,25.001713,-1.8165,0.067,9.62930,9.62930
406.00,9.62598,25.069052,0.000412,25.001618,-1.8168,0.067,9.62889,9.62889
407.00,9.62661,25.069058,0.000415,25.001545,-1.8170,0.067,9.62929,9.62929
408.00,9.62726,25.069144,0.000416,25.001593,-1.8174,0.067,9.62990,9.62990
409.00,9.62778,25.069119,0.000413,25.001559,-1.8180,0.067,9.62972,9.62972
410.00,9.62825,25.069298,0.000418,25.001705,-1.8183,0.067,9.62993,9.62993
411.00,9.62879,25.069408,0.000420,25.001838,-1.8185,0.067,9.63182,9.63182
412.00,9.62921,25.069356,0.000417,25.001751,-1.8188,0.067,9.63345,9.63345
413.00,9.62949,25.069422,0.000419,25.001746,-1.8188,0.067,9.63352,9.63352
414.00,9.62946,25.069710,0.000424,25.001905,-1.8189,0.067,9.63252,9.63252
415.00,9.62931,25.069730,0.000421,25.001823,-1.8190,0.067,9.63093,9.63093
416.00,9.62935,25.069738,0.000418,25.001755,-1.8193,0.067,9.62970,9.62970
417.00,9.62962,25.069702,0.000416,25.001756,-1.8195,0.068,9.62840,9.62840
418.00,9.62988,25.069592,0.000411,25.001618,-1.8197,0.068,9.62832,9.62832
419.00,9.63018,25.069458,0.000409,25.001564,-1.8198,0.068,9.62983,9.62983
420.00,9.63032,25.069452,0.000407,25.001614,-1.8201,0.068,9.63190,9.63190
421.00,9.63078,25.069438,0.000409,25.001579,-1.8204,0.068,9.63350,9.63350
422.00,9.63122,25.069520,0.000409,25.001620,-1.8208,0.068,9.63464,9.63464
423.00,9.63143,25.069731,0.000412,25.001740,-1.8212,0.068,9.63395,9.63395
424.00,9.63149,25.069781,0.000408,25.001745,-1.8215,0.068,9.63389,9.63389
425.00,9.63135,25.069784,0.000407,25.001744,-1.8216,0.068,9.63233,9.63233
426.00,9.63133,25.069835,0.000407,25.001806,-1.8217,0.068,9.63093,9.63093
427.00,9.63164,25.069935,0.000409,25.001837,-1.8217,0.068,9.63060,9.63060
428.00,9.63193,25.069890,0.000409,25.001857,-1.8218,0.068,9.63243,9.63243
429.00,9.63208,25.069903,0.000411,25.001841,-1.8220,0.068,9.63225,9.63225
430.00,9.63212,25.069927,0.000413,25.001813,-1.8223,0.068,9.63300,9.63300
431.00,9.63183,25.069980,0.000411,25.001819,-1.8228,0.069,9.63250,9.63250
432.00,9.63154,25.069970,0.000410,25.001759,-1.8232,0.069,9.63189,9.63189
433.00,9.63136,25.070050,0.000409,25.001754,-1.8233,0.069,9.63076,9.63076
434.00,9.63152,25.070133,0.000411,25.001764,-1.8237,0.069,9.63135,9.63135
435.00,9.63205,25.070179,0.000415,25.001829,-1.8239,0.069,9.63164,9.63164
436.00,9.63216,25.070162,0.000414,25.001757,-1.8242,0.069,9.63162,9.63162
437.00,9.63213,25.070184,0.000415,25.001750,-1.8245,0.069,9.63138,9.63138
438.00,9.63213,25.070214,0.000416,25.001757,-1.8250,0.069,9.63111,9.63111
439.00,9.63205,25.070260,0.000416,25.001745,-1.8253,0.069,9.63079,9.63079
440.00,9.63212,25.070415,0.000417,25.001792,-1.8255,0.069,9.63137,9.63137
441.00,9.63198,25.070608,0.000419,25.001871,-1.8258,0.069,9.63231,9.63231
442.00,9.63174,25.070545,0.000414,25.001737,-1.8259,0.069,9.63269,9.63269
443.00,9.63167,25.070674,0.000413,25.001819,-1.8260,0.069,9.63274,9.63274
444.00,9.63171,25.070843,0.000414,25.001970,-1.8261,0.069,9.63230,9.63230
445.00,9.63177,25.070847,0.000410,25.001916,-1.8264,0.070,9.63130,9.63130
446.00,9.63175,25.070879,0.000411,25.001955,-1.8265,0.070,9.63017,9.63017
447.00,9.63155,25.071053,0.000414,25.002094,-1.8267,0.070,9.62962,9.62962
448.00,9.63120,25.070988,0.000415,25.001996,-1.8268,0.070,9.62951,9.62951
449.00,9.63096,25.070814,0.000411,25.001768,-1.8269,0.070,9.62904,9.62904
450.00,9.63079,25.070785,0.000412,25.001735,-1.8270,0.070,9.62894,9.62894
451.00,9.63088,25.070825,0.000411,25.001738,-1.8272,0.070,9.62948,9.62948
452.00,9.63080,25.070780,0.000411,25.001709,-1.8274,0.070,9.62910,9.62910
453.00,9.63048,25.070891,0.000412,25.001791,-1.8276,0.070,9.62772,9.62772
454.00,9.63002,25.070926,0.000409,25.001827,-1.8278,0.070,9.62712,9.62712
455.00,9.62972,25.070966,0.000409,25.001835,-1.8279,0.070,9.62706,9.62706
456.00,9.62962,25.070951,0.000408,25.001768,-1.8282,0.070,9.62643,9.62643
457.00,9.62964,25.071059,0.000410,25.001802,-1.8285,0.070,9.62740,9.62740
458.00,9.62975,25.071126,0.000412,25.001795,-1.8289,0.070,9.62925,9.62925
459.00,9.62980,25.071249,0.000417,25.001910,-1.8291,0.070,9.63054,9.63054
460.00,9.62961,25.071339,0.000418,25.001965,-1.8294,0.070,9.63040,9.63040
461.00,9.62932,25.071489,0.000420,25.002061,-1.8297,0.070,9.63084,9.63084
462.00,9.62910,25.071569,0.000419,25.002051,-1.8299,0.070,9.62988,9.62988
463.00,9.62899,25.071540,0.000417,25.002001,-1.8301,0.070,9.62944,9.62944
464.00,9.62890,25.071505,0.000412,25.001884,-1.8304,0.070,9.62861,9.62861
465.00,9.62878,25.071499,0.000410,25.001800,-1.8305,0.071,9.62854,9.62854
466.00,9.62867,25.071379,0.000407,25.001666,-1.8307,0.071,9.62785,9.62785
467.00,9.62859,25.071487,0.000407,25.001726,-1.8308,0.071,9.62794,9.62794
468.00,9.62854,25.071522,0.000407,25.001696,-1.8308,0.071,9.62747,9.62747
469.00,9.62841,25.071688,0.000408,25.001820,-1.8312,0.071,9.62739,9.62739
470.00,9.62840,25.071779,0.000407,25.001883,-1.8316,0.071,9.62725,9.62725
471.00,9.62826,25.071917,0.000409,25.001978,-1.8320,0.071,9.62782,9.62782
472.00,9.62823,25.071834,0.000405,25.001880,-1.8325,0.071,9.62775,9.62775
473.00,9.62829,25.071793,0.000401,25.001772,-1.8330,0.071,9.62731,9.62731
474.00,9.62835,25.071880,0.000404,25.001774,-1.8333,0.071,9.62671,9.62671
475.00,9.62822,25.071960,0.000403,25.001787,-1.8335,0.071,9.62647,9.62647
476.00,9.62817,25.071817,0.000400,25.001581,-1.8335,0.071,9.62600,9.62600
477.00,9.62797,25.071880,0.000403,25.001574,-1.8334,0.071,9.62547,9.62547
478.00,9.62759,25.072181,0.000410,25.001817,-1.8335,0.071,9.62563,9.62563
479.00,9.62746,25.072134,0.000409,25.001725,-1.8337,0.071,9.62695,9.62695
480.00,9.62739,25.071937,0.000407,25.001524,-1.8340,0.071,9.62702,9.62702
481.00,9.62721,25.072149,0.000407,25.001660,-1.8345,0.072,9.62659,9.62659
482.00,9.62700,25.072209,0.000407,25.001762,-1.8349,0.072,9.62634,9.62634
483.00,9.62670,25.072138,0.000405,25.001704,-1.8353,0.072,9.62592,9.62592
484.00,9.62650,25.072162,0.000405,25.001739,-1.8357,0.072,9.62474,9.62474
485.00,9.62650,25.072288,0.000403,25.001772,-1.8358,0.072,9.62537,9.62537
486.00,9.62663,25.072260,0.000405,25.001683,-1.8359,0.072,9.62641,9.62641
487.00,9.62687,25.072171,0.000406,25.001566,-1.8360,0.072,9.62841,9.62841
488.00,9.62719,25.071932,0.000401,25.001372,-1.8360,0.072,9.63061,9.63061
489.00,9.62752,25.072026,0.000401,25.001430,-1.8361,0.073,9.63198,9.63198
490.00,9.62758,25.072118,0.000410,25.001554,-1.8365,0.072,9.63154,9.63154
491.00,9.62763,25.072272,0.000416,25.001724,-1.8368,0.072,9.63150,9.63150
492.00,9.62758,25.072496,0.000415,25.001880,-1.8372,0.072,9.63005,9.63005
493.00,9.62765,25.072743,0.000418,25.001991,-1.8376,0.072,9.62866,9.62866
494.00,9.62770,25.072750,0.000418,25.001945,-1.8378,0.072,9.62719,9.62719
495.00,9.62772,25.072721,0.000411,25.001858,-1.8381,0.073,9.62673,9.62673
496.00,9.62754,25.072819,0.000411,25.001938,-1.8383,0.073,9.62554,9.62554
497.00,9.62750,25.072675,0.000410,25.001829,-1.8385,0.073,9.62529,9.62529
498.00,9.62755,25.072717,0.000410,25.001920,-1.8386,0.073,9.62512,9.62512
499.00,9.62753,25.072822,0.000410,25.001949,-1.8388,0.073,9.62587,9.62587
500.00,9.62741,25.072943,0.000410,25.002022,-1.8391,0.073,9.62607,9.62607
501.00,9.62745,25.072873,0.000404,25.001903,-1.8394,0.073,9.62649,9.62649
502.00,9.62780,25.073073,0.000405,25.001995,-1.8396,0.073,9.62598,9.62598
503.00,9.62805,25.072986,0.000401,25.001855,-1.8399,0.073,9.62141,9.62141
504.00,9.62768,25.073024,0.000404,25.001888,-1.8400,0.073,9.61200,9.61200
505.00,9.62669,25.072907,0.000404,25.001748,-1.8401,0.073,9.59612,9.59612
506.00,9.62620,25.072798,0.000406,25.001671,-1.8401,0.073,9.57147,9.57147
507.00,9.62579,25.072776,0.000408,25.001629,-1.8402,0.073,9.53856,9.53856
508.00,9.62590,25.073009,0.000413,25.001797,-1.8405,0.073,9.50155,9.50155
509.00,9.62660,25.072906,0.000408,25.001654,-1.8409,0.074,9.46419,9.46419
510.00,9.62634,25.073046,0.000410,25.001743,-1.8410,0.074,9.43248,9.43248
@4,2.0001,4.0, 510.193999999996 
511.00,9.62550,25.073139,0.000405,25.001755,-1.8411,0.074,9.41176,9.41176
512.00,9.61956,25.073149,0.000402,25.001742,-1.8412,0.074,9.40274,9.40274
513.00,9.60436,25.072985,0.000396,25.001628,-1.8414,0.074,9.40496,9.40496
514.00,9.58065,25.073020,0.000397,25.001722,-1.8415,0.075,9.41554,9.41554
515.00,9.54689,25.073041,0.000395,25.001750,-1.8416,0.075,9.43021,9.43021
516.00,9.50253,25.073184,0.000399,25.001897,-1.8420,0.075,9.44656,9.44656
517.00,9.45835,25.073154,0.000402,25.001839,-1.8423,0.075,9.46314,9.46314
518.00,9.41926,25.073396,0.000412,25.001992,-1.8425,0.075,9.47884,9.47884
519.00,9.39419,25.073420,0.000411,25.001941,-1.8429,0.075,9.49388,9.49388
520.00,9.38863,25.073612,0.000415,25.002003,-1.8433,0.075,9.50827,9.50827
521.00,9.39901,25.073806,0.000419,25.002061,-1.8435,0.075,9.52125,9.52125
522.00,9.41312,25.073961,0.000418,25.002146,-1.8436,0.075,9.53302,9.53302
523.00,9.43020,25.073874,0.000411,25.001936,-1.8437,0.075,9.54413,9.54413
524.00,9.44654,25.074078,0.000417,25.002018,-1.8438,0.075,9.55411,9.55411
525.00,9.46312,25.074007,0.000415,25.001955,-1.8440,0.075,9.56145,9.56145
526.00,9.47911,25.073748,0.000407,25.001741,-1.8440,0.075,9.56780,9.56780
527.00,9.49350,25.073783,0.000407,25.001720,-1.8440,0.075,9.57240,9.57240
528.00,9.50654,25.073984,0.000412,25.001869,-1.8441,0.075,9.57529,9.57529
529.00,9.51867,25.073875,0.000405,25.001681,-1.8444,0.076,9.57751,9.57751
530.00,9.52915,25.073894,0.000405,25.001626,-1.8446,0.076,9.58190,9.58190
531.00,9.53745,25.074020,0.000409,25.001710,-1.8449,0.076,9.58674,9.58674
532.00,9.54493,25.074077,0.000411,25.001765,-1.8453,0.076,9.59142,9.59142
533.00,9.55082,25.073913,0.000406,25.001612,-1.8457,0.076,9.59730,9.59730
534.00,9.55680,25.074275,0.000414,25.001978,-1.8457,0.076,9.60305,9.60305
535.00,9.56349,25.074392,0.000415,25.002100,-1.8457,0.076,9.60635,9.60635
536.00,9.56947,25.074359,0.000413,25.001947,-1.8456,0.076,9.60743,9.60743
537.00,9.57518,25.074405,0.000414,25.001920,-1.8454,0.076,9.60938,9.60938
538.00,9.58059,25.074528,0.000419,25.002060,-1.8453,0.076,9.60926,9.60926
539.00,9.58633,25.074413,0.000420,25.001984,-1.8453,0.076,9.60879,9.60879
540.00,9.59009,25.074325,0.000416,25.001868,-1.8456,0.076,9.60910,9.60910
541.00,9.59228,25.074322,0.000417,25.001878,-1.8460,0.076,9.61045,9.61045
542.00,9.59457,25.074245,0.000410,25.001800,-1.8464,0.076,9.61081,9.61081
543.00,9.59735,25.074370,0.000410,25.001823,-1.8468,0.076,9.61266,9.61266
544.00,9.59973,25.074274,0.000406,25.001699,-1.8470,0.077,9.61429,9.61429
545.00,9.60211,25.074574,0.000416,25.001935,-1.8471,0.076,9.61618,9.61618
546.00,9.60448,25.074800,0.000420,25.002150,-1.8470,0.076,9.61756,9.61756
547.00,9.60640,25.075024,0.000427,25.002305,-1.8471,0.076,9.61772,9.61772
548.00,9.60809,25.075023,0.000430,25.002223,-1.8471,0.076,9.61669,9.61669
549.00,9.60983,25.075275,0.000434,25.002381,-1.8474,0.076,9.61658,9.61658
550.00,9.61132,25.075193,0.000425,25.002315,-1.8478,0.077,9.61658,9.61658
551.00,9.61257,25.075323,0.000425,25.002345,-1.8482,0.077,9.61656,9.61656
552.00,9.61350,25.075311,0.000424,25.002235,-1.8483,0.077,9.61805,9.61805
553.00,9.61434,25.075271,0.000421,25.002152,-1.8485,0.077,9.61992,9.61992
554.00,9.61481,25.075243,0.000418,25.002042,-1.8485,0.077,9.62044,9.62044
555.00,9.61531,25.075220,0.000420,25.001916,-1.8487,0.077,9.62066,9.62066
556.00,9.61599,25.075135,0.000418,25.001767,-1.8488,0.077,9.62078,9.62078
557.00,9.61663,25.075154,0.000419,25.001752,-1.8489,0.077,9.62135,9.62135
558.00,9.61748,25.075173,0.000414,25.001766,-1.8491,0.077,9.62252,9.62252
559.00,9.61843,25.075212,0.000410,25.001746,-1.8492,0.077,9.62405,9.62405
560.00,9.61922,25.075318,0.000406,25.001732,-1.8493,0.077,9.62518,9.62518
561.00,9.61996,25.075607,0.000407,25.001950,-1.8497,0.078,9.62600,9.62600
562.00,9.62058,25.075642,0.000403,25.001953,-1.8500,0.078,9.62637,9.62637
563.00,9.62095,25.075542,0.000403,25.001790,-1.8501,0.078,9.62523,9.62523
564.00,9.62120,25.075535,0.000406,25.001771,-1.8503,0.078,9.62411,9.62411
565.00,9.62136,25.075605,0.000412,25.001857,-1.8503,0.078,9.62341,9.62341
566.00,9.62155,25.075434,0.000414,25.001655,-1.8502,0.077,9.62303,9.62303
567.00,9.62172,25.075525,0.000418,25.001714,-1.8501,0.077,9.62197,9.62197
568.00,9.62209,25.075731,0.000422,25.001940,-1.8503,0.078,9.62159,9.62159
569.00,9.62241,25.075708,0.000420,25.001885,-1.8504,0.078,9.62163,9.62163
570.00,9.62272,25.075657,0.000415,25.001843,-1.8505,0.078,9.62187,9.62187
571.00,9.62275,25.075600,0.000409,25.001780,-1.8507,0.078,9.62118,9.62118
572.00,9.62276,25.075544,0.000407,25.001694,-1.8508,0.078,9.62162,9.62162
573.00,9.62283,25.075672,0.000411,25.001692,-1.8510,0.078,9.62210,9.62210
574.00,9.62296,25.075675,0.000406,25.001641,-1.8512,0.078,9.62256,9.62256
575.00,9.62323,25.075806,0.000409,25.001694,-1.8514,0.078,9.62303,9.62303
576.00,9.62344,25.075926,0.000413,25.001703,-1.8513,0.078,9.62389,9.62389
577.00,9.62355,25.076096,0.000413,25.001765,-1.8515,0.078,9.62412,9.62412
578.00,9.62347,25.076081,0.000411,25.001764,-1.8514,0.078,9.62465,9.62465
579.00,9.62327,25.076137,0.000411,25.001805,-1.8515,0.078,9.62438,9.62438
580.00,9.62317,25.076062,0.000407,25.001657,-1.8514,0.078,9.62433,9.62433
581.00,9.62330,25.076100,0.000405,25.001683,-1.8514,0.079,9.62569,9.62569
582.00,9.62365,25.076094,0.000406,25.001648,-1.8515,0.079,9.62752,9.62752
583.00,9.62401,25.076201,0.000404,25.001670,-1.8516,0.079,9.62829,9.62829
584.00,9.62427,25.076336,0.000405,25.001716,-1.8517,0.079,9.62895,9.62895
585.00,9.62434,25.076463,0.000410,25.001801,-1.8520,0.079,9.62771,9.62771
586.00,9.62407,25.076444,0.000410,25.001800,-1.8524,0.079,9.62520,9.62520
587.00,9.62388,25.076445,0.000408,25.001785,-1.8526,0.079,9.62214,9.62214
588.00,9.62385,25.076489,0.000410,25.001802,-1.8529,0.079,9.62056,9.62056
589.00,9.62389,25.076458,0.000412,25.001720,-1.8531,0.079,9.61981,9.61981
590.00,9.62387,25.076622,0.000414,25.001823,-1.8532,0.079,9.62008,9.62008
591.00,9.62378,25.076765,0.000414,25.001896,-1.8533,0.080,9.62098,9.62098
592.00,9.62406,25.076698,0.000410,25.001848,-1.8534,0.080,9.62257,9.62257
593.00,9.62414,25.076544,0.000406,25.001704,-1.8535,0.080,9.62361,9.62361
594.00,9.62448,25.076687,0.000409,25.001839,-1.8535,0.080,9.62543,9.62543
595.00,9.62472,25.076699,0.000411,25.001924,-1.8536,0.080,9.62693,9.62693
596.00,9.62485,25.076662,0.000413,25.001845,-1.8537,0.080,9.62772,9.62772
597.00,9.62496,25.076889,0.000420,25.001977,-1.8537,0.080,9.62762,9.62762
598.00,9.62494,25.077144,0.000424,25.002172,-1.8537,0.080,9.62731,9.62731
599.00,9.62496,25.077032,0.000421,25.002048,-1.8538,0.080,9.62542,9.62542
600.00,9.62476,25.076979,0.000419,25.001939,-1.8539,0.080,9.62374,9.62374
601.00,9.62451,25.076869,0.000415,25.001862,-1.8539,0.080,9.62354,9.62354
602.00,9.62416,25.076733,0.000414,25.001805,-1.8539,0.080,9.62334,9.62334
603.00,9.62375,25.076768,0.000418,25.001834,-1.8539,0.080,9.62321,9.62321
604.00,9.62362,25.076878,0.000417,25.001911,-1.8540,0.080,9.62344,9.62344
605.00,9.62356,25.077020,0.000419,25.001970,-1.8540,0.080,9.62405,9.62405
606.00,9.62382,25.077245,0.000425,25.002062,-1.8540,0.080,9.62360,9.62360
607.00,9.62406,25.077480,0.000429,25.002142,-1.8541,0.080,9.62305,9.62305
608.00,9.62409,25.077395,0.000424,25.001975,-1.8544,0.080,9.62215,9.62215
609.00,9.62400,25.077437,0.000426,25.001964,-1.8546,0.080,9.62154,9.62154
610.00,9.62396,25.077297,0.000418,25.001768,-1.8548,0.081,9.62132,9.62132
611.00,9.62401,25.077274,0.000416,25.001743,-1.8550,0.081,9.62079,9.62079
612.00,9.62367,25.077243,0.000413,25.001719,-1.8552,0.081,9.61993,9.61993
613.00,9.62338,25.077385,0.000414,25.001875,-1.8553,0.081,9.62048,9.62048
614.00,9.62312,25.077385,0.000411,25.001892,-1.8554,0.081,9.62124,9.62124
615.00,9.62283,25.077407,0.000414,25.001936,-1.8555,0.081,9.62176,9.62176
616.00,9.62273,25.077467,0.000413,25.001996,-1.8556,0.081,9.62271,9.62271
617.00,9.62246,25.077592,0.000418,25.002131,-1.8556,0.081,9.62302,9.62302
618.00,9.62224,25.077543,0.000417,25.002036,-1.8556,0.081,9.62265,9.62265
619.00,9.62202,25.077625,0.000420,25.002088,-1.8557,0.081,9.62170,9.62170
620.00,9.62188,25.077649,0.000424,25.002091,-1.8559,0.081,9.61991,9.61991
621.00,9.62154,25.077625,0.000428,25.002041,-1.8560,0.081,9.61803,9.61803
622.00,9.62115,25.077632,0.000426,25.001947,-1.8561,0.081,9.61837,9.61837
623.00,9.62116,25.077655,0.000422,25.001908,-1.8560,0.081,9.61926,9.61926
624.00,9.62104,25.077756,0.000423,25.001906,-1.8558,0.082,9.61941,9.61941
625.00,9.62091,25.077798,0.000419,25.001896,-1.8555,0.082,9.62038,9.62038
626.00,9.62092,25.077983,0.000418,25.002048,-1.8554,0.082,9.62241,9.62241
627.00,9.62113,25.077932,0.000413,25.001987,-1.8552,0.082,9.62381,9.62381
628.00,9.62155,25.078106,0.000417,25.002125,-1.8552,0.082,9.62461,9.62461
629.00,9.62193,25.077915,0.000409,25.001946,-1.8554,0.082,9.62587,9.62587
630.00,9.62204,25.078028,0.000410,25.001973,-1.8554,0.082,9.62590,9.62590
631.00,9.62189,25.077875,0.000405,25.001730,-1.8555,0.082,9.62430,9.62430
632.00,9.62192,25.077875,0.000407,25.001668,-1.8556,0.082,9.62277,9.62277
633.00,9.62201,25.077754,0.000403,25.001469,-1.8558,0.082,9.62131,9.62131
634.00,9.62195,25.078047,0.000408,25.001673,-1.8562,0.082,9.62071,9.62071
635.00,9.62193,25.078257,0.000411,25.001812,-1.8568,0.082,9.62138,9.62138
636.00,9.62190,25.078343,0.000408,25.001855,-1.8571,0.083,9.62306,9.62306
637.00,9.62218,25.078461,0.000407,25.001907,-1.8575,0.083,9.62434,9.62434
638.00,9.62229,25.078639,0.000414,25.002014,-1.8578,0.083,9.62405,9.62405
639.00,9.62236,25.078607,0.000421,25.001930,-1.8577,0.083,9.62397,9.62397
640.00,9.62263,25.078670,0.000423,25.001997,-1.8573,0.082,9.62357,9.62357
641.00,9.62297,25.078716,0.000429,25.002072,-1.8569,0.082,9.62292,9.62292
642.00,9.62326,25.078795,0.000430,25.002098,-1.8567,0.082,9.62216,9.62216
643.00,9.62320,25.078665,0.000423,25.001952,-1.8563,0.083,9.62263,9.62263
644.00,9.62325,25.078714,0.000419,25.001949,-1.8561,0.083,9.62304,9.62304
645.00,9.62355,25.078550,0.000413,25.001739,-1.8562,0.083,9.62368,9.62368
646.00,9.62356,25.078584,0.000413,25.001704,-1.8564,0.083,9.62359,9.62359
647.00,9.62341,25.078521,0.000411,25.001670,-1.8566,0.083,9.62401,9.62401
648.00,9.62318,25.078658,0.000411,25.001818,-1.8568,0.083,9.62413,9.62413
649.00,9.62290,25.078609,0.000407,25.001791,-1.8569,0.083,9.62333,9.62333
650.00,9.62279,25.078690,0.000407,25.001882,-1.8570,0.083,9.62296,9.62296
651.00,9.62302,25.078812,0.000409,25.001971,-1.8573,0.083,9.62300,9.62300
652.00,9.62333,25.078753,0.000408,25.001901,-1.8574,0.083,9.62200,9.62200
653.00,9.62347,25.078760,0.000410,25.001842,-1.8575,0.083,9.61887,9.61887
654.00,9.62314,25.078705,0.000407,25.001788,-1.8576,0.083,9.61156,9.61156
655.00,9.62321,25.078649,0.000406,25.001708,-1.8576,0.083,9.59795,9.59795
656.00,9.62331,25.078499,0.000403,25.001553,-1.8576,0.084,9.57710,9.57710
657.00,9.62344,25.078576,0.000403,25.001646,-1.8577,0.084,9.54889,9.54889
658.00,9.62336,25.078648,0.000403,25.001824,-1.8578,0.084,9.51612,9.51612
659.00,9.62293,25.078794,0.000406,25.001950,-1.8578,0.084,9.48016,9.48016
660.00,9.62292,25.078817,0.000407,25.001945,-1.8578,0.084,9.44443,9.44443
@5,2.0001,4.0, 660.015999999996 
661.00,9.62351,25.078907,0.000407,25.001985,-1.8577,0.084,9.41853,9.41853
662.00,9.61780,25.079137,0.000409,25.002080,-1.8578,0.085,9.40634,9.40634
663.00,9.60588,25.079177,0.000409,25.001986,-1.8577,0.085,9.40498,9.40498
664.00,9.58439,25.079212,0.000408,25.001902,-1.8577,0.085,9.41592,9.41592
665.00,9.55583,25.079255,0.000409,25.001901,-1.8576,0.085,9.43677,9.43677
666.00,9.51911,25.079398,0.000413,25.001996,-1.8577,0.085,9.45781,9.45781
667.00,9.47845,25.079254,0.000412,25.001858,-1.8578,0.085,9.47625,9.47625
668.00,9.44281,25.079271,0.000410,25.001836,-1.8579,0.085,9.49376,9.49376
669.00,9.40446,25.079337,0.000411,25.001886,-1.8580,0.085,9.50854,9.50854
670.00,9.37793,25.079484,0.000414,25.001957,-1.8580,0.085,9.52066,9.52066
671.00,9.38979,25.079499,0.000411,25.001914,-1.8579,0.085,9.53171,9.53171
672.00,9.41711,25.079535,0.000409,25.001837,-1.8578,0.085,9.54070,9.54070
673.00,9.43617,25.079531,0.000412,25.001734,-1.8576,0.085,9.54886,9.54886
674.00,9.45914,25.079615,0.000412,25.001772,-1.8577,0.085,9.55665,9.55665
675.00,9.48107,25.079587,0.000410,25.001726,-1.8580,0.086,9.56289,9.56289
676.00,9.49549,25.079576,0.000413,25.001650,-1.8581,0.085,9.56833,9.56833
677.00,9.50868,25.079573,0.000415,25.001660,-1.8581,0.085,9.57379,9.57379
678.00,9.51934,25.079458,0.000407,25.001614,-1.8584,0.086,9.57824,9.57824
679.00,9.52841,25.079497,0.000408,25.001666,-1.8585,0.086,9.58248,9.58248
680.00,9.53652,25.079460,0.000404,25.001616,-1.8584,0.086,9.58709,9.58709
681.00,9.54317,25.079537,0.000404,25.001687,-1.8584,0.086,9.59062,9.59062
682.00,9.54942,25.079726,0.000404,25.001864,-1.8585,0.086,9.59442,9.59442
683.00,9.55497,25.079949,0.000412,25.002007,-1.8585,0.086,9.59760,9.59760
684.00,9.56068,25.080012,0.000416,25.001949,-1.8583,0.086,9.59949,9.59949
685.00,9.56680,25.080202,0.000425,25.002083,-1.8582,0.086,9.60100,9.60100
686.00,9.57202,25.080141,0.000420,25.002084,-1.8582,0.086,9.60317,9.60317
687.00,9.57666,25.080108,0.000419,25.001968,-1.8583,0.086,9.60458,9.60458
688.00,9.58126,25.080168,0.000418,25.001964,-1.8583,0.086,9.60586,9.60586
689.00,9.58455,25.079971,0.000408,25.001739,-1.8585,0.086,9.60699,9.60699
690.00,9.58802,25.079891,0.000397,25.001575,-1.8587,0.087,9.60784,9.60784
691.00,9.59125,25.080065,0.000400,25.001575,-1.8588,0.087,9.60951,9.60951
692.00,9.59451,25.079931,0.000396,25.001425,-1.8589,0.087,9.61166,9.61166
693.00,9.59750,25.080026,0.000398,25.001440,-1.8590,0.087,9.61366,9.61366
694.00,9.60003,25.079992,0.000395,25.001368,-1.8591,0.087,9.61623,9.61623
695.00,9.60260,25.080084,0.000396,25.001436,-1.8591,0.087,9.61975,9.61975
696.00,9.60509,25.080212,0.000396,25.001511,-1.8590,0.087,9.62190,9.62190
697.00,9.60744,25.080394,0.000402,25.001603,-1.8588,0.087,9.62334,9.62334
698.00,9.60934,25.080486,0.000400,25.001689,-1.8587,0.088,9.62341,9.62341
699.00,9.61067,25.080730,0.000409,25.001878,-1.8585,0.088,9.62223,9.62223
700.00,9.61176,25.080808,0.000411,25.001904,-1.8584,0.088,9.62081,9.62081
701.00,9.61296,25.080578,0.000409,25.001729,-1.8583,0.088,9.61994,9.61994
702.00,9.61423,25.080597,0.000408,25.001763,-1.8583,0.088,9.61976,9.61976
703.00,9.61527,25.080519,0.000406,25.001657,-1.8580,0.088,9.62001,9.62001
704.00,9.61617,25.080515,0.000407,25.001670,-1.8579,0.088,9.62110,9.62110
705.00,9.61698,25.080430,0.000407,25.001591,-1.8578,0.088,9.62097,9.62097
706.00,9.61755,25.080566,0.000408,25.001669,-1.8579,0.088,9.61983,9.61983
707.00,9.61798,25.080665,0.000409,25.001712,-1.8580,0.088,9.61812,9.61812
708.00,9.61840,25.080679,0.000407,25.001650,-1.8582,0.088,9.61753,9.61753
709.00,9.61885,25.080845,0.000408,25.001761,-1.8583,0.088,9.61700,9.61700
710.00,9.61930,25.080937,0.000407,25.001754,-1.8585,0.088,9.61647,9.61647
711.00,9.61959,25.080960,0.000406,25.001747,-1.8586,0.088,9.61684,9.61684
712.00,9.61963,25.080889,0.000403,25.001639,-1.8585,0.088,9.61746,9.61746
713.00,9.61975,25.080889,0.000404,25.001628,-1.8585,0.088,9.61834,9.61834
714.00,9.61983,25.080915,0.000404,25.001649,-1.8583,0.089,9.61884,9.61884
715.00,9.61974,25.081126,0.000407,25.001827,-1.8582,0.089,9.62044,9.62044
716.00,9.61970,25.081312,0.000409,25.001918,-1.8581,0.089,9.62192,9.62192
717.00,9.61959,25.081325,0.000410,25.001865,-1.8580,0.089,9.62286,9.62286
718.00,9.61966,25.081403,0.000410,25.001934,-1.8581,0.089,9.62344,9.62344
719.00,9.62008,25.081183,0.000405,25.001687,-1.8581,0.089,9.62425,9.62425
720.00,9.62052,25.081166,0.000406,25.001658,-1.8580,0.089,9.62507,9.62507
721.00,9.62098,25.081090,0.000407,25.001639,-1.8580,0.089,9.62598,9.62598
722.00,9.62121,25.081230,0.000411,25.001867,-1.8580,0.089,9.62633,9.62633
723.00,9.62132,25.081214,0.000412,25.001822,-1.8578,0.089,9.62644,9.62644
724.00,9.62149,25.081371,0.000416,25.001929,-1.8579,0.089,9.62588,9.62588
725.00,9.62150,25.081212,0.000411,25.001853,-1.8581,0.089,9.62428,9.62428
726.00,9.62162,25.081243,0.000415,25.001811,-1.8582,0.089,9.62231,9.62231
727.00,9.62192,25.081249,0.000412,25.001750,-1.8582,0.089,9.62165,9.62165
728.00,9.62218,25.081186,0.000408,25.001703,-1.8581,0.090,9.62114,9.62114
729.00,9.62251,25.081193,0.000405,25.001700,-1.8580,0.090,9.62165,9.62165
730.00,9.62289,25.081261,0.000402,25.001699,-1.8577,0.090,9.62298,9.62298
731.00,9.62345,25.081252,0.000397,25.001670,-1.8576,0.090,9.62472,9.62472
732.00,9.62399,25.081353,0.000399,25.001633,-1.8577,0.090,9.62587,9.62587
733.00,9.62424,25.081475,0.000402,25.001629,-1.8578,0.090,9.62624,9.62624
734.00,9.62439,25.081509,0.000403,25.001616,-1.8578,0.090,9.62597,9.62597
735.00,9.62444,25.081501,0.000403,25.001597,-1.8579,0.090,9.62530,9.62530
736.00,9.62431,25.081587,0.000407,25.001637,-1.8578,0.090,9.62399,9.62399
737.00,9.62420,25.081488,0.000403,25.001572,-1.8575,0.090,9.62287,9.62287
738.00,9.62415,25.081738,0.000408,25.001840,-1.8574,0.090,9.62246,9.62246
739.00,9.62395,25.081759,0.000404,25.001827,-1.8573,0.091,9.62188,9.62188
740.00,9.62373,25.081778,0.000407,25.001796,-1.8570,0.091,9.62160,9.62160
741.00,9.62335,25.081836,0.000406,25.001785,-1.8570,0.091,9.62174,9.62174
742.00,9.62317,25.081810,0.000403,25.001733,-1.8574,0.091,9.62214,9.62214
743.00,9.62311,25.081750,0.000403,25.001640,-1.8576,0.091,9.62237,9.62237
744.00,9.62309,25.081921,0.000409,25.001759,-1.8577,0.091,9.62318,9.62318
745.00,9.62329,25.082135,0.000409,25.001835,-1.8578,0.091,9.62392,9.62392
746.00,9.62359,25.082031,0.000404,25.001728,-1.8576,0.091,9.62461,9.62461
747.00,9.62382,25.082469,0.000415,25.002081,-1.8571,0.091,9.62461,9.62461
748.00,9.62381,25.082409,0.000413,25.001949,-1.8570,0.091,9.62372,9.62372
749.00,9.62348,25.082424,0.000413,25.001910,-1.8569,0.091,9.62229,9.62229
750.00,9.62323,25.082408,0.000414,25.001932,-1.8569,0.091,9.62175,9.62175
751.00,9.62309,25.082602,0.000419,25.002107,-1.8570,0.091,9.62180,9.62180
752.00,9.62291,25.082283,0.000412,25.001832,-1.8570,0.091,9.62122,9.62122
753.00,9.62254,25.082327,0.000408,25.001875,-1.8569,0.092,9.62128,9.62128
754.00,9.62245,25.082374,0.000407,25.001877,-1.8567,0.092,9.62237,9.62237
755.00,9.62233,25.082403,0.000405,25.001833,-1.8566,0.092,9.62177,9.62177
756.00,9.62230,25.082408,0.000404,25.001729,-1.8565,0.092,9.62123,9.62123
757.00,9.62237,25.082398,0.000405,25.001628,-1.8565,0.092,9.62142,9.62142
758.00,9.62236,25.082408,0.000407,25.001616,-1.8565,0.092,9.62236,9.62236
759.00,9.62255,25.082361,0.000406,25.001552,-1.8566,0.092,9.62274,9.62274
760.00,9.62260,25.082330,0.000407,25.001496,-1.8565,0.092,9.62316,9.62316
761.00,9.62278,25.082432,0.000407,25.001602,-1.8567,0.092,9.62404,9.62404
762.00,9.62312,25.082697,0.000411,25.001816,-1.8569,0.092,9.62568,9.62568
763.00,9.62328,25.082805,0.000415,25.001807,-1.8571,0.092,9.62585,9.62585
764.00,9.62330,25.082907,0.000415,25.001818,-1.8572,0.092,9.62563,9.62563
765.00,9.62309,25.083072,0.000417,25.001877,-1.8573,0.092,9.62492,9.62492
766.00,9.62270,25.083178,0.000418,25.001906,-1.8571,0.092,9.62304,9.62304
767.00,9.62245,25.083178,0.000416,25.001841,-1.8569,0.092,9.62133,9.62133
768.00,9.62252,25.083274,0.000412,25.001896,-1.8564,0.092,9.62097,9.62097
769.00,9.62264,25.083501,0.000414,25.002110,-1.8562,0.093,9.62025,9.62025
770.00,9.62281,25.083503,0.000415,25.002150,-1.8560,0.093,9.62127,9.62127
771.00,9.62275,25.083408,0.000412,25.002043,-1.8560,0.093,9.62242,9.62242
772.00,9.62262,25.083320,0.000407,25.001962,-1.8559,0.093,9.62217,9.62217
773.00,9.62272,25.083207,0.000406,25.001847,-1.8556,0.093,9.62180,9.62180
774.00,9.62266,25.083064,0.000403,25.001640,-1.8553,0.093,9.62198,9.62198
775.00,9.62272,25.083090,0.000403,25.001559,-1.8550,0.093,9.62174,9.62174
776.00,9.62279,25.083175,0.000399,25.001615,-1.8550,0.094,9.62186,9.62186
777.00,9.62288,25.083345,0.000402,25.001716,-1.8550,0.094,9.62261,9.62261
778.00,9.62300,25.083507,0.000401,25.001824,-1.8550,0.094,9.62319,9.62319
779.00,9.62293,25.083534,0.000403,25.001834,-1.8550,0.094,9.62378,9.62378
780.00,9.62294,25.083759,0.000408,25.002000,-1.8550,0.094,9.62380,9.62380
781.00,9.62284,25.083744,0.000412,25.001905,-1.8550,0.093,9.62346,9.62346
782.00,9.62250,25.083749,0.000411,25.001869,-1.8549,0.094,9.62294,9.62294
783.00,9.62218,25.083733,0.000411,25.001842,-1.8548,0.093,9.62259,9.62259
784.00,9.62213,25.083918,0.000413,25.001977,-1.8548,0.094,9.62247,9.62247
785.00,9.62223,25.083879,0.000408,25.001949,-1.8547,0.094,9.62267,9.62267
786.00,9.62253,25.084061,0.000411,25.002040,-1.8543,0.094,9.62294,9.62294
787.00,9.62266,25.084186,0.000413,25.002121,-1.8541,0.094,9.62266,9.62266
788.00,9.62253,25.084421,0.000419,25.002214,-1.8541,0.094,9.62269,9.62269
789.00,9.62270,25.084304,0.000416,25.002027,-1.8539,0.094,9.62291,9.62291
790.00,9.62275,25.084075,0.000410,25.001750,-1.8538,0.094,9.62274,9.62274
791.00,9.62277,25.083960,0.000406,25.001644,-1.8539,0.095,9.62321,9.62321
792.00,9.62303,25.083871,0.000407,25.001511,-1.8542,0.095,9.62424,9.62424
793.00,9.62320,25.083700,0.000401,25.001428,-1.8543,0.095,9.62468,9.62468
794.00,9.62339,25.083698,0.000397,25.001465,-1.8544,0.095,9.62473,9.62473
795.00,9.62342,25.083873,0.000404,25.001651,-1.8546,0.095,9.62439,9.62439
796.00,9.62340,25.083957,0.000409,25.001732,-1.8545,0.095,9.62396,9.62396
797.00,9.62335,25.083897,0.000405,25.001683,-1.8541,0.095,9.62326,9.62326
798.00,9.62314,25.084125,0.000409,25.001825,-1.8540,0.095,9.62227,9.62227
799.00,9.62306,25.084217,0.000413,25.001857,-1.8539,0.095,9.62220,9.62220
800.00,9.62314,25.084239,0.000410,25.001799,-1.8538,0.095,9.62316,9.62316
801.00,9.62335,25.084200,0.000408,25.001728,-1.8539,0.095,9.62395,9.62395
802.00,9.62350,25.084314,0.000412,25.001818,-1.8539,0.095,9.62545,9.62545
803.00,9.62358,25.084067,0.000405,25.001566,-1.8537,0.095,9.62617,9.62617
804.00,9.62366,25.084148,0.000410,25.001660,-1.8537,0.095,9.62227,9.62227
805.00,9.62386,25.084187,0.000410,25.001686,-1.8536,0.095,9.61093,9.61093
806.00,9.62396,25.084302,0.000409,25.001750,-1.8534,0.095,9.59050,9.59050
807.00,9.62349,25.084372,0.000407,25.001708,-1.8535,0.096,9.56114,9.56114
808.00,9.62338,25.084539,0.000409,25.001835,-1.8536,0.096,9.52608,9.52608
809.00,9.62374,25.084675,0.000406,25.001874,-1.8533,0.096,9.49173,9.49173
810.00,9.62533,25.084801,0.000406,25.001958,-1.8531,0.097,9.46517,9.46517
@6,2.0001,4.0, 810.170999999995 
811.00,9.62821,25.084741,0.000403,25.001887,-1.8531,0.097,9.44882,9.44882
812.00,9.62830,25.084797,0.000405,25.001972,-1.8529,0.097,9.44363,9.44363
813.00,9.62209,25.084907,0.000407,25.001985,-1.8528,0.097,9.44769,9.44769
814.00,9.60416,25.085028,0.000410,25.001989,-1.8529,0.097,9.45611,9.45611
815.00,9.56862,25.085113,0.000412,25.001994,-1.8528,0.097,9.46626,9.46626
816.00,9.52569,25.085262,0.000415,25.002061,-1.8526,0.097,9.47762,9.47762
817.00,9.48339,25.085402,0.000416,25.002131,-1.8526,0.097,9.48896,9.48896
818.00,9.44876,25.085263,0.000410,25.001976,-1.8524,0.097,9.50064,9.50064
819.00,9.43362,25.085063,0.000406,25.001815,-1.8524,0.097,9.51328,9.51328
820.00,9.43645,25.084865,0.000400,25.001614,-1.8525,0.097,9.52632,9.52632
821.00,9.44525,25.084858,0.000399,25.001586,-1.8524,0.097,9.53881,9.53881
822.00,9.45607,25.084793,0.000400,25.001445,-1.8523,0.097,9.54842,9.54842
823.00,9.46641,25.084933,0.000404,25.001530,-1.8522,0.097,9.55647,9.55647
824.00,9.47791,25.084982,0.000405,25.001517,-1.8520,0.098,9.56375,9.56375
825.00,9.48999,25.085198,0.000404,25.001666,-1.8518,0.098,9.56930,9.56930
826.00,9.50180,25.085291,0.000406,25.001697,-1.8516,0.098,9.57328,9.57328
827.00,9.51361,25.085351,0.000403,25.001776,-1.8515,0.098,9.57788,9.57788
828.00,9.52417,25.085380,0.000402,25.001849,-1.8515,0.098,9.58194,9.58194
829.00,9.53427,25.085461,0.000403,25.001892,-1.8514,0.098,9.58523,9.58523
830.00,9.54239,25.085377,0.000403,25.001808,-1.8513,0.098,9.58778,9.58778
831.00,9.54886,25.085442,0.000403,25.001844,-1.8512,0.098,9.59095,9.59095
832.00,9.55428,25.085437,0.000403,25.001799,-1.8509,0.098,9.59461,9.59461
833.00,9.55917,25.085572,0.000404,25.001819,-1.8507,0.098,9.59840,9.59840
834.00,9.56464,25.085614,0.000405,25.001813,-1.8506,0.098,9.60299,9.60299
835.00,9.57062,25.085794,0.000407,25.001959,-1.8504,0.099,9.60710,9.60710
836.00,9.57619,25.085732,0.000410,25.001928,-1.8503,0.099,9.60954,9.60954
837.00,9.58110,25.085829,0.000411,25.002023,-1.8503,0.099,9.61099,9.61099
838.00,9.58532,25.085821,0.000410,25.001988,-1.8503,0.099,9.61193,9.61193
839.00,9.58910,25.085718,0.000408,25.001908,-1.8505,0.099,9.61169,9.61169
840.00,9.59255,25.085566,0.000407,25.001714,-1.8506,0.099,9.61267,9.61267
841.00,9.59558,25.085619,0.000405,25.001696,-1.8508,0.099,9.61427,9.61427
842.00,9.59854,25.085644,0.000408,25.001629,-1.8511,0.099,9.61630,9.61630
843.00,9.60128,25.085681,0.000408,25.001592,-1.8511,0.099,9.61827,9.61827
844.00,9.60383,25.085848,0.000408,25.001651,-1.8510,0.099,9.62029,9.62029
845.00,9.60616,25.086014,0.000407,25.001705,-1.8510,0.099,9.62150,9.62150
846.00,9.60823,25.086234,0.000411,25.001823,-1.8509,0.099,9.62215,9.62215
847.00,9.61019,25.086267,0.000407,25.001823,-1.8507,0.100,9.62281,9.62281
848.00,9.61208,25.086262,0.000408,25.001843,-1.8506,0.100,9.62330,9.62330
849.00,9.61369,25.086302,0.000411,25.001865,-1.8505,0.100,9.62286,9.62286
850.00,9.61511,25.086300,0.000410,25.001848,-1.8504,0.100,9.62204,9.62204
851.00,9.61640,25.086186,0.000406,25.001659,-1.8503,0.100,9.62206,9.62206
852.00,9.61751,25.086169,0.000405,25.001549,-1.8500,0.100,9.62204,9.62204
853.00,9.61856,25.086187,0.000402,25.001507,-1.8497,0.100,9.62273,9.62273
854.00,9.61945,25.086209,0.000397,25.001480,-1.8494,0.101,9.62425,9.62425
855.00,9.62011,25.086274,0.000400,25.001506,-1.8492,0.100,9.62560,9.62560
856.00,9.62070,25.086279,0.000398,25.001533,-1.8491,0.101,9.62546,9.62546
857.00,9.62126,25.086383,0.000403,25.001695,-1.8491,0.101,9.62535,9.62535
858.00,9.62196,25.086482,0.000408,25.001765,-1.8491,0.101,9.62497,9.62497
859.00,9.62263,25.086460,0.000411,25.001733,-1.8490,0.100,9.62436,9.62436
860.00,9.62311,25.086517,0.000412,25.001741,-1.8487,0.100,9.62373,9.62373
861.00,9.62333,25.086607,0.000413,25.001779,-1.8485,0.101,9.62391,9.62391
862.00,9.62348,25.086782,0.000411,25.001859,-1.8484,0.101,9.62438,9.62438
863.00,9.62387,25.086739,0.000412,25.001800,-1.8483,0.101,9.62528,9.62528
864.00,9.62422,25.086811,0.000414,25.001857,-1.8483,0.101,9.62574,9.62574
865.00,9.62437,25.086805,0.000412,25.001862,-1.8484,0.101,9.62659,9.62659
866.00,9.62468,25.086782,0.000410,25.001839,-1.8484,0.101,9.62792,9.62792
867.00,9.62496,25.086655,0.000411,25.001696,-1.8484,0.101,9.62858,9.62858
868.00,9.62521,25.086695,0.000408,25.001610,-1.8483,0.101,9.62858,9.62858
869.00,9.62569,25.086750,0.000407,25.001600,-1.8483,0.101,9.62953,9.62953
870.00,9.62617,25.086805,0.000407,25.001603,-1.8479,0.101,9.62977,9.62977
871.00,9.62661,25.086901,0.000409,25.001667,-1.8477,0.101,9.62983,9.62983
872.00,9.62690,25.086924,0.000406,25.001676,-1.8475,0.102,9.62973,9.62973
873.00,9.62698,25.087038,0.000403,25.001810,-1.8473,0.102,9.62902,9.62902
874.00,9.62690,25.087127,0.000403,25.001868,-1.8470,0.102,9.62773,9.62773
875.00,9.62680,25.087160,0.000398,25.001895,-1.8470,0.102,9.62723,9.62723
876.00,9.62697,25.087234,0.000398,25.001927,-1.8468,0.102,9.62691,9.62691
877.00,9.62727,25.087286,0.000399,25.001897,-1.8467,0.102,9.62684,9.62684
878.00,9.62742,25.087295,0.000401,25.001886,-1.8469,0.102,9.62687,9.62687
879.00,9.62746,25.087303,0.000400,25.001842,-1.8470,0.102,9.62705,9.62705
880.00,9.62748,25.087405,0.000406,25.001856,-1.8470,0.102,9.62631,9.62631
881.00,9.62743,25.087377,0.000404,25.001786,-1.8471,0.102,9.62517,9.62517
882.00,9.62745,25.087403,0.000406,25.001784,-1.8470,0.102,9.62451,9.62451
883.00,9.62730,25.087354,0.000406,25.001734,-1.8466,0.102,9.62421,9.62421
884.00,9.62708,25.087497,0.000407,25.001816,-1.8466,0.102,9.62378,9.62378
885.00,9.62691,25.087519,0.000413,25.001844,-1.8466,0.102,9.62354,9.62354
886.00,9.62644,25.087505,0.000416,25.001807,-1.8465,0.102,9.62301,9.62301
887.00,9.62595,25.087588,0.000414,25.001846,-1.8465,0.102,9.62162,9.62162
888.00,9.62538,25.087630,0.000416,25.001814,-1.8464,0.103,9.62025,9.62025
889.00,9.62477,25.087591,0.000418,25.001771,-1.8460,0.103,9.61933,9.61933
890.00,9.62437,25.087575,0.000411,25.001758,-1.8457,0.103,9.61995,9.61995
891.00,9.62409,25.087688,0.000408,25.001846,-1.8456,0.103,9.62046,9.62046
892.00,9.62378,25.087745,0.000407,25.001896,-1.8456,0.103,9.62176,9.62176
893.00,9.62366,25.087821,0.000405,25.001933,-1.8458,0.103,9.62311,9.62311
894.00,9.62357,25.087754,0.000400,25.001806,-1.8458,0.103,9.62401,9.62401
895.00,9.62351,25.087774,0.000402,25.001745,-1.8457,0.103,9.62405,9.62405
896.00,9.62350,25.087717,0.000403,25.001661,-1.8456,0.103,9.62519,9.62519
897.00,9.62340,25.087665,0.000404,25.001559,-1.8455,0.103,9.62520,9.62520
898.00,9.62322,25.087693,0.000403,25.001574,-1.8453,0.104,9.62530,9.62530
899.00,9.62326,25.087770,0.000401,25.001676,-1.8451,0.104,9.62603,9.62603
900.00,9.62353,25.087795,0.000403,25.001683,-1.8449,0.104,9.62754,9.62754
901.00,9.62395,25.087791,0.000401,25.001620,-1.8447,0.104,9.62796,9.62796
902.00,9.62449,25.087897,0.000404,25.001632,-1.8444,0.104,9.63043,9.63043
903.00,9.62491,25.087883,0.000404,25.001568,-1.8442,0.104,9.63124,9.63124
904.00,9.62499,25.087854,0.000405,25.001460,-1.8441,0.104,9.63068,9.63068
905.00,9.62504,25.087873,0.000404,25.001433,-1.8439,0.104,9.62925,9.62925
906.00,9.62540,25.087958,0.000405,25.001497,-1.8437,0.104,9.62856,9.62856
907.00,9.62562,25.087963,0.000403,25.001518,-1.8436,0.104,9.62565,9.62565
908.00,9.62591,25.088081,0.000405,25.001602,-1.8434,0.105,9.62485,9.62485
909.00,9.62622,25.088241,0.000409,25.001716,-1.8432,0.105,9.62455,9.62455
910.00,9.62626,25.088362,0.000410,25.001788,-1.8432,0.105,9.62402,9.62402
911.00,9.62633,25.088442,0.000412,25.001854,-1.8432,0.105,9.62415,9.62415
912.00,9.62651,25.088450,0.000413,25.001892,-1.8433,0.105,9.62495,9.62495
913.00,9.62661,25.088392,0.000411,25.001844,-1.8435,0.105,9.62551,9.62551
914.00,9.62692,25.088358,0.000408,25.001868,-1.8436,0.105,9.62703,9.62703
915.00,9.62724,25.088240,0.000408,25.001779,-1.8437,0.105,9.62885,9.62885
916.00,9.62756,25.088279,0.000410,25.001771,-1.8437,0.105,9.62986,9.62986
917.00,9.62765,25.088317,0.000408,25.001741,-1.8435,0.105,9.62972,9.62972
918.00,9.62760,25.088443,0.000413,25.001807,-1.8432,0.105,9.62854,9.62854
919.00,9.62746,25.088353,0.000410,25.001626,-1.8427,0.105,9.62715,9.62715
920.00,9.62717,25.088537,0.000408,25.001692,-1.8423,0.105,9.62569,9.62569
921.00,9.62680,25.088611,0.000404,25.001685,-1.8417,0.106,9.62390,9.62390
922.00,9.62638,25.088678,0.000405,25.001689,-1.8414,0.106,9.62421,9.62421
923.00,9.62610,25.088631,0.000400,25.001627,-1.8413,0.106,9.62545,9.62545
924.00,9.62611,25.088840,0.000404,25.001800,-1.8414,0.106,9.62584,9.62584
925.00,9.62620,25.088852,0.000406,25.001835,-1.8414,0.106,9.62633,9.62633
926.00,9.62620,25.088897,0.000408,25.001853,-1.8415,0.106,9.62706,9.62706
927.00,9.62644,25.088901,0.000406,25.001810,-1.8414,0.106,9.62750,9.62750
928.00,9.62658,25.088955,0.000404,25.001773,-1.8412,0.106,9.62672,9.62672
929.00,9.62655,25.088992,0.000404,25.001746,-1.8407,0.106,9.62629,9.62629
930.00,9.62657,25.088983,0.000398,25.001657,-1.8404,0.106,9.62548,9.62548
931.00,9.62653,25.088986,0.000394,25.001615,-1.8401,0.106,9.62519,9.62519
932.00,9.62658,25.088980,0.000391,25.001571,-1.8400,0.107,9.62496,9.62496
933.00,9.62657,25.089118,0.000393,25.001663,-1.8399,0.107,9.62538,9.62538
934.00,9.62648,25.089120,0.000395,25.001665,-1.8400,0.107,9.62648,9.62648
935.00,9.62639,25.089227,0.000399,25.001706,-1.8400,0.107,9.62755,9.62755
936.00,9.62616,25.089258,0.000400,25.001724,-1.8400,0.107,9.62829,9.62829
937.00,9.62623,25.089345,0.000402,25.001829,-1.8400,0.107,9.62881,9.62881
938.00,9.62662,25.089276,0.000402,25.001756,-1.8400,0.107,9.62987,9.62987
939.00,9.62697,25.089230,0.000398,25.001693,-1.8399,0.107,9.62982,9.62982
940.00,9.62722,25.089176,0.000397,25.001686,-1.8398,0.107,9.62999,9.62999
941.00,9.62744,25.089284,0.000398,25.001772,-1.8399,0.108,9.62972,9.62972
942.00,9.62759,25.089288,0.000395,25.001719,-1.8399,0.108,9.62884,9.62884
943.00,9.62737,25.089391,0.000395,25.001754,-1.8400,0.108,9.62716,9.62716
944.00,9.62728,25.089505,0.000392,25.001810,-1.8398,0.108,9.62669,9.62669
945.00,9.62738,25.089575,0.000394,25.001816,-1.8398,0.108,9.62676,9.62676
946.00,9.62754,25.089534,0.000397,25.001718,-1.8394,0.108,9.62716,9.62716
947.00,9.62763,25.089586,0.000400,25.001718,-1.8391,0.108,9.62817,9.62817
948.00,9.62785,25.089576,0.000405,25.001730,-1.8388,0.108,9.62962,9.62962
949.00,9.62813,25.089584,0.000409,25.001702,-1.8389,0.108,9.63011,9.63011
950.00,9.62841,25.089676,0.000411,25.001729,-1.8389,0.108,9.62970,9.62970
951.00,9.62841,25.089735,0.000408,25.001789,-1.8390,0.108,9.62830,9.62830
952.00,9.62838,25.089783,0.000406,25.001856,-1.8392,0.108,9.62738,9.62738
953.00,9.62843,25.089796,0.000406,25.001818,-1.8393,0.108,9.62520,9.62520
954.00,9.62837,25.089765,0.000408,25.001806,-1.8391,0.108,9.62046,9.62046
955.00,9.62798,25.089669,0.000404,25.001784,-1.8388,0.108,9.61092,9.61092
956.00,9.62775,25.089594,0.000403,25.001718,-1.8386,0.109,9.59574,9.59574
957.00,9.62790,25.089537,0.000405,25.001673,-1.8383,0.109,9.57287,9.57287
958.00,9.62855,25.089551,0.000404,25.001708,-1.8379,0.109,9.54656,9.54656
959.00,9.62817,25.089664,0.000401,25.001769,-1.8375,0.109,9.51897,9.51897
960.00,9.62650,25.089741,0.000403,25.001740,-1.8371,0.109,9.49492,9.49492
@7,2.0001,4.0, 960.102999999996 
961.00,9.62405,25.089835,0.000401,25.001765,-1.8368,0.110,9.47847,9.47847
962.00,9.62491,25.089973,0.000399,25.001735,-1.8365,0.110,9.47075,9.47075
963.00,9.61881,25.090126,0.000402,25.001749,-1.8362,0.110,9.47054,9.47054
964.00,9.60497,25.090185,0.000403,25.001711,-1.8361,0.110,9.47729,9.47729
965.00,9.57951,25.090334,0.000406,25.001799,-1.8363,0.110,9.48822,9.48822
966.00,9.54703,25.090394,0.000408,25.001797,-1.8364,0.110,9.49981,9.49981
967.00,9.51261,25.090428,0.000411,25.001810,-1.8362,0.110,9.51174,9.51174
968.00,9.48834,25.090499,0.000412,25.001866,-1.8363,0.110,9.52279,9.52279
969.00,9.46969,25.090564,0.000411,25.001860,-1.8362,0.110,9.53225,9.53225
970.00,9.46583,25.090548,0.000409,25.001810,-1.8360,0.110,9.54129,9.54129
971.00,9.46962,25.090597,0.000412,25.001837,-1.8356,0.110,9.55017,9.55017
972.00,9.47855,25.090641,0.000410,25.001869,-1.8355,0.110,9.55884,9.55884
973.00,9.48927,25.090555,0.000404,25.001766,-1.8353,0.111,9.56718,9.56718
974.00,9.49971,25.090559,0.000404,25.001763,-1.8352,0.111,9.57465,9.57465
975.00,9.50956,25.090560,0.000400,25.001708,-1.8352,0.111,9.58007,9.58007
976.00,9.51933,25.090546,0.000397,25.001603,-1.8352,0.111,9.58504,9.58504
977.00,9.52899,25.090499,0.000398,25.001527,-1.8352,0.111,9.58899,9.58899
978.00,9.53748,25.090500,0.000399,25.001522,-1.8351,0.111,9.59244,9.59244
979.00,9.54537,25.090499,0.000401,25.001548,-1.8348,0.111,9.59653,9.59653
980.00,9.55383,25.090546,0.000404,25.001590,-1.8346,0.111,9.60089,9.60089
981.00,9.56166,25.090633,0.000406,25.001673,-1.8344,0.111,9.60453,9.60453
982.00,9.56736,25.090770,0.000406,25.001775,-1.8343,0.111,9.60762,9.60762
983.00,9.57217,25.090960,0.000407,25.001908,-1.8340,0.112,9.61052,9.61052
984.00,9.57705,25.091039,0.000405,25.001888,-1.8340,0.112,9.61241,9.61241
985.00,9.58230,25.091121,0.000404,25.001902,-1.8340,0.112,9.61470,9.61470
986.00,9.58701,25.091134,0.000404,25.001884,-1.8339,0.112,9.61715,9.61715
987.00,9.59157,25.091219,0.000406,25.001930,-1.8335,0.112,9.61894,9.61894
988.00,9.59560,25.091103,0.000407,25.001816,-1.8333,0.112,9.62022,9.62022
989.00,9.59939,25.091108,0.000410,25.001901,-1.8330,0.112,9.62158,9.62158
990.00,9.60283,25.091047,0.000411,25.001905,-1.8329,0.112,9.62203,9.62203
991.00,9.60580,25.091116,0.000413,25.001939,-1.8328,0.112,9.62216,9.62216
992.00,9.60842,25.091089,0.000408,25.001836,-1.8328,0.112,9.62283,9.62283
993.00,9.61054,25.091193,0.000406,25.001833,-1.8329,0.112,9.62292,9.62292
994.00,9.61241,25.091249,0.000408,25.001817,-1.8328,0.112,9.62312,9.62312
995.00,9.61430,25.091275,0.000404,25.001711,-1.8325,0.112,9.62343,9.62343
996.00,9.61611,25.091300,0.000399,25.001720,-1.8324,0.113,9.62402,9.62402
997.00,9.61762,25.091278,0.000399,25.001746,-1.8324,0.113,9.62383,9.62383
998.00,9.61894,25.091314,0.000396,25.001729,-1.8323,0.113,9.62476,9.62476
999.00,9.62025,25.091435,0.000395,25.001701,-1.8322,0.113,9.62616,9.62616
1000.00,9.62126,25.091624,0.000398,25.001808,-1.8322,0.113,9.62685,9.62685
1001.00,9.62219,25.091686,0.000399,25.001790,-1.8321,0.113,9.62734,9.62734
1002.00,9.62306,25.091691,0.000400,25.001736,-1.8317,0.114,9.62816,9.62816
1003.00,9.62373,25.091786,0.000404,25.001840,-1.8314,0.113,9.62822,9.62822
1004.00,9.62432,25.091799,0.000403,25.001898,-1.8314,0.114,9.62759,9.62759
1005.00,9.62487,25.091768,0.000402,25.001902,-1.8313,0.114,9.62827,9.62827
1006.00,9.62539,25.091780,0.000405,25.001916,-1.8310,0.114,9.62903,9.62903
1007.00,9.62589,25.091928,0.000406,25.002004,-1.8307,0.114,9.62967,9.62967
1008.00,9.62625,25.091881,0.000403,25.001848,-1.8305,0.114,9.62978,9.62978
1009.00,9.62645,25.091866,0.000402,25.001721,-1.8302,0.114,9.62900,9.62900
1010.00,9.62667,25.091852,0.000403,25.001677,-1.8298,0.114,9.62906,9.62906
1011.00,9.62721,25.091845,0.000403,25.001593,-1.8296,0.114,9.62970,9.62970
1012.00,9.62781,25.091837,0.000407,25.001561,-1.8295,0.114,9.63055,9.63055
1013.00,9.62846,25.091872,0.000409,25.001636,-1.8293,0.114,9.63295,9.63295
1014.00,9.62930,25.091874,0.000411,25.001649,-1.8290,0.114,9.63570,9.63570
1015.00,9.62990,25.091994,0.000411,25.001699,-1.8288,0.114,9.63635,9.63635
1016.00,9.63030,25.091973,0.000409,25.001655,-1.8286,0.114,9.63571,9.63571
1017.00,9.63055,25.092066,0.000407,25.001687,-1.8284,0.115,9.63429,9.63429
1018.00,9.63069,25.092109,0.000407,25.001691,-1.8282,0.115,9.63191,9.63191
1019.00,9.63061,25.092244,0.000409,25.001754,-1.8282,0.115,9.62981,9.62981
1020.00,9.63059,25.092259,0.000407,25.001738,-1.8283,0.115,9.62902,9.62902
1021.00,9.63067,25.092354,0.000406,25.001799,-1.8283,0.115,9.62832,9.62832
1022.00,9.63083,25.092390,0.000410,25.001785,-1.8283,0.115,9.62945,9.62945
1023.00,9.63113,25.092419,0.000411,25.001813,-1.8283,0.115,9.63050,9.63050
1024.00,9.63151,25.092345,0.000411,25.001770,-1.8282,0.115,9.63235,9.63235
1025.00,9.63175,25.092361,0.000413,25.001786,-1.8280,0.115,9.63262,9.63262
1026.00,9.63181,25.092422,0.000414,25.001848,-1.8278,0.115,9.63380,9.63380
1027.00,9.63195,25.092432,0.000413,25.001817,-1.8275,0.115,9.63371,9.63371
1028.00,9.63205,25.092478,0.000413,25.001778,-1.8274,0.115,9.63319,9.63319
1029.00,9.63232,25.092495,0.000410,25.001787,-1.8272,0.115,9.63250,9.63250
1030.00,9.63266,25.092526,0.000409,25.001762,-1.8270,0.115,9.63263,9.63263
1031.00,9.63258,25.092448,0.000412,25.001676,-1.8269,0.115,9.63201,9.63201
1032.00,9.63237,25.092432,0.000411,25.001612,-1.8269,0.115,9.63177,9.63177
1033.00,9.63220,25.092570,0.000410,25.001738,-1.8267,0.116,9.63238,9.63238
1034.00,9.63190,25.092653,0.000413,25.001775,-1.8266,0.116,9.63243,9.63243
1035.00,9.63170,25.092713,0.000414,25.001831,-1.8264,0.116,9.63240,9.63240
1036.00,9.63166,25.092838,0.000413,25.001924,-1.8262,0.116,9.63242,9.63242
1037.00,9.63169,25.092883,0.000409,25.001965,-1.8261,0.116,9.63226,9.63226
1038.00,9.63177,25.092819,0.000403,25.001787,-1.8261,0.116,9.63091,9.63091
1039.00,9.63162,25.092896,0.000398,25.001751,-1.8260,0.117,9.62889,9.62889
1040.00,9.63142,25.092999,0.000395,25.001741,-1.8259,0.117,9.62796,9.62796
1041.00,9.63147,25.093098,0.000395,25.001698,-1.8257,0.117,9.62782,9.62782
1042.00,9.63151,25.093265,0.000402,25.001819,-1.8254,0.117,9.62833,9.62833
1043.00,9.63161,25.093226,0.000405,25.001798,-1.8252,0.117,9.63012,9.63012
1044.00,9.63161,25.093143,0.000409,25.001788,-1.8249,0.117,9.63228,9.63228
1045.00,9.63160,25.093031,0.000410,25.001712,-1.8249,0.117,9.63350,9.63350
1046.00,9.63160,25.092981,0.000410,25.001722,-1.8248,0.117,9.63398,9.63398
1047.00,9.63160,25.092870,0.000407,25.001640,-1.8248,0.117,9.63421,9.63421
1048.00,9.63169,25.092954,0.000408,25.001731,-1.8246,0.117,9.63342,9.63342
1049.00,9.63163,25.093020,0.000403,25.001702,-1.8244,0.117,9.63252,9.63252
1050.00,9.63150,25.093099,0.000406,25.001753,-1.8241,0.117,9.63212,9.63212
1051.00,9.63149,25.093041,0.000403,25.001688,-1.8238,0.117,9.63166,9.63166
1052.00,9.63150,25.093024,0.000400,25.001613,-1.8234,0.118,9.63127,9.63127
1053.00,9.63152,25.093058,0.000400,25.001590,-1.8234,0.118,9.63153,9.63153
1054.00,9.63154,25.093124,0.000403,25.001608,-1.8235,0.118,9.63291,9.63291
1055.00,9.63186,25.093084,0.000402,25.001524,-1.8234,0.118,9.63453,9.63453
1056.00,9.63210,25.093309,0.000405,25.001684,-1.8234,0.118,9.63518,9.63518
1057.00,9.63220,25.093422,0.000406,25.001794,-1.8233,0.118,9.63518,9.63518
1058.00,9.63239,25.093493,0.000407,25.001831,-1.8231,0.118,9.63540,9.63540
1059.00,9.63287,25.093508,0.000403,25.001817,-1.8228,0.118,9.63503,9.63503
1060.00,9.63334,25.093621,0.000403,25.001836,-1.8225,0.118,9.63360,9.63360
1061.00,9.63345,25.093681,0.000406,25.001780,-1.8221,0.118,9.63319,9.63319
1062.00,9.63353,25.093705,0.000406,25.001672,-1.8218,0.118,9.63346,9.63346
1063.00,9.63343,25.093705,0.000403,25.001649,-1.8215,0.119,9.63309,9.63309
1064.00,9.63348,25.093716,0.000403,25.001652,-1.8211,0.119,9.63410,9.63410
1065.00,9.63377,25.093772,0.000406,25.001730,-1.8208,0.119,9.63529,9.63529
1066.00,9.63409,25.093803,0.000406,25.001767,-1.8206,0.119,9.63697,9.63697
1067.00,9.63423,25.093862,0.000407,25.001853,-1.8204,0.119,9.63677,9.63677
1068.00,9.63417,25.093998,0.000412,25.001880,-1.8203,0.119,9.63696,9.63696
1069.00,9.63427,25.094081,0.000416,25.001889,-1.8203,0.119,9.63520,9.63520
1070.00,9.63428,25.094113,0.000416,25.001877,-1.8203,0.119,9.63381,9.63381
1071.00,9.63436,25.094128,0.000414,25.001810,-1.8202,0.119,9.63245,9.63245
1072.00,9.63445,25.094142,0.000413,25.001801,-1.8201,0.119,9.63230,9.63230
1073.00,9.63434,25.094070,0.000411,25.001762,-1.8201,0.119,9.63160,9.63160
1074.00,9.63432,25.094048,0.000410,25.001724,-1.8200,0.120,9.63293,9.63293
1075.00,9.63412,25.094055,0.000409,25.001668,-1.8199,0.120,9.63345,9.63345
1076.00,9.63396,25.094011,0.000410,25.001639,-1.8196,0.120,9.63317,9.63317
1077.00,9.63388,25.094083,0.000408,25.001667,-1.8192,0.120,9.63288,9.63288
1078.00,9.63376,25.094230,0.000409,25.001789,-1.8189,0.120,9.63279,9.63279
1079.00,9.63346,25.094361,0.000412,25.001851,-1.8185,0.120,9.63122,9.63122
1080.00,9.63331,25.094555,0.000415,25.001929,-1.8183,0.120,9.63058,9.63058
1081.00,9.63325,25.094681,0.000412,25.001982,-1.8183,0.120,9.63029,9.63029
1082.00,9.63322,25.094704,0.000413,25.001925,-1.8184,0.120,9.63080,9.63080
1083.00,9.63311,25.094731,0.000413,25.001837,-1.8184,0.120,9.63068,9.63068
1084.00,9.63293,25.094769,0.000411,25.001794,-1.8185,0.121,9.63191,9.63191
1085.00,9.63282,25.094659,0.000407,25.001744,-1.8184,0.121,9.63346,9.63346
1086.00,9.63285,25.094642,0.000413,25.001738,-1.8181,0.121,9.63511,9.63511
1087.00,9.63276,25.094719,0.000419,25.001773,-1.8178,0.121,9.63528,9.63528
1088.00,9.63282,25.094782,0.000420,25.001764,-1.8175,0.121,9.63590,9.63590
1089.00,9.63271,25.094927,0.000421,25.001882,-1.8173,0.121,9.63506,9.63506
1090.00,9.63280,25.095023,0.000422,25.001900,-1.8171,0.121,9.63382,9.63382
1091.00,9.63284,25.095035,0.000417,25.001832,-1.8169,0.121,9.63284,9.63284
1092.00,9.63291,25.095124,0.000415,25.001845,-1.8167,0.121,9.63277,9.63277
1093.00,9.63286,25.095216,0.000413,25.001916,-1.8167,0.121,9.63186,9.63186
1094.00,9.63274,25.095148,0.000409,25.001842,-1.8165,0.122,9.63249,9.63249
1095.00,9.63272,25.095202,0.000412,25.001827,-1.8161,0.122,9.63316,9.63316
1096.00,9.63277,25.095268,0.000413,25.001830,-1.8160,0.122,9.63269,9.63269
1097.00,9.63274,25.095241,0.000416,25.001818,-1.8157,0.122,9.63222,9.63222
1098.00,9.63283,25.095100,0.000420,25.001672,-1.8154,0.121,9.63325,9.63325
1099.00,9.63311,25.095088,0.000423,25.001626,-1.8153,0.121,9.63365,9.63365
1100.00,9.63338,25.095065,0.000419,25.001608,-1.8153,0.121,9.63341,9.63341
1101.00,9.63354,25.095105,0.000415,25.001644,-1.8151,0.121,9.63401,9.63401
1102.00,9.63372,25.095129,0.000410,25.001602,-1.8150,0.122,9.63484,9.63484
1103.00,9.63383,25.095239,0.000408,25.001690,-1.8149,0.122,9.63382,9.63382
1104.00,9.63327,25.095334,0.000407,25.001768,-1.8148,0.122,9.62852,9.62852
1105.00,9.63318,25.095327,0.000406,25.001758,-1.8148,0.122,9.61878,9.61878
1106.00,9.63341,25.095370,0.000409,25.001759,-1.8149,0.122,9.60297,9.60297
1107.00,9.63342,25.095407,0.000411,25.001811,-1.8147,0.122,9.58155,9.58155
1108.00,9.63389,25.095410,0.000407,25.001760,-1.8145,0.122,9.55705,9.55705
1109.00,9.63402,25.095422,0.000403,25.001694,-1.8141,0.123,9.53357,9.53357
1110.00,9.63480,25.095526,0.000403,25.001745,-1.8136,0.123,9.51340,9.51340
1111.00,9.63511,25.095404,0.000398,25.001654,-1.8131,0.123,9.49986,9.49986
@8,2.0001,4.0, 1110.14 
1112.00,9.63449,25.095324,0.000393,25.001604,-1.8128,0.123,9.49331,9.49331
1113.00,9.62626,25.095351,0.000392,25.001623,-1.8126,0.124,9.49432,9.49432
1114.00,9.60961,25.095277,0.000392,25.001585,-1.8123,0.124,9.50052,9.50052
1115.00,9.58530,25.095254,0.000393,25.001541,-1.8121,0.124,9.51054,9.51054
1116.00,9.55583,25.095465,0.000402,25.001675,-1.8118,0.124,9.52138,9.52138
1117.00,9.52875,25.095591,0.000406,25.001693,-1.8117,0.124,9.53277,9.53277
1118.00,9.50623,25.095640,0.000410,25.001730,-1.8115,0.124,9.54347,9.54347
1119.00,9.49437,25.095722,0.000412,25.001750,-1.8114,0.124,9.55307,9.55307
1120.00,9.49309,25.095821,0.000411,25.001814,-1.8113,0.124,9.56097,9.56097
1121.00,9.49910,25.095902,0.000409,25.001822,-1.8114,0.124,9.56947,9.56947
1122.00,9.50547,25.095869,0.000407,25.001778,-1.8113,0.124,9.57689,9.57689
1123.00,9.51369,25.095889,0.000404,25.001786,-1.8112,0.124,9.58341,9.58341
1124.00,9.52251,25.095999,0.000406,25.001904,-1.8112,0.124,9.58868,9.58868
1125.00,9.53143,25.095920,0.000404,25.001820,-1.8110,0.124,9.59525,9.59525
1126.00,9.53980,25.095863,0.000404,25.001759,-1.8108,0.124,9.60073,9.60073
1127.00,9.54865,25.095980,0.000403,25.001799,-1.8106,0.125,9.60530,9.60530
1128.00,9.55618,25.095933,0.000405,25.001684,-1.8106,0.125,9.60805,9.60805
1129.00,9.56303,25.095939,0.000403,25.001610,-1.8104,0.125,9.61083,9.61083
1130.00,9.56953,25.096092,0.000405,25.001665,-1.8103,0.125,9.61185,9.61185
1131.00,9.57654,25.096239,0.000406,25.001726,-1.8105,0.125,9.61240,9.61240
1132.00,9.58146,25.096364,0.000407,25.001810,-1.8103,0.125,9.61401,9.61401
1133.00,9.58554,25.096549,0.000409,25.001906,-1.8101,0.125,9.61618,9.61618
1134.00,9.59107,25.096628,0.000410,25.001876,-1.8098,0.125,9.61848,9.61848
1135.00,9.59542,25.096685,0.000413,25.001875,-1.8095,0.125,9.62154,9.62154
1136.00,9.59981,25.096594,0.000412,25.001796,-1.8089,0.125,9.62410,9.62410
1137.00,9.60342,25.096519,0.000412,25.001712,-1.8086,0.125,9.62464,9.62464
1138.00,9.60675,25.096541,0.000413,25.001707,-1.8085,0.125,9.62567,9.62567
1139.00,9.60972,25.096520,0.000411,25.001707,-1.8084,0.125,9.62679,9.62679
1140.00,9.61249,25.096463,0.000403,25.001645,-1.8085,0.126,9.62691,9.62691
1141.00,9.61506,25.096529,0.000402,25.001695,-1.8086,0.126,9.62773,9.62773
1142.00,9.61720,25.096592,0.000400,25.001711,-1.8084,0.126,9.62880,9.62880
1143.00,9.61906,25.096547,0.000399,25.001692,-1.8081,0.126,9.63004,9.63004
1144.00,9.62084,25.096585,0.000399,25.001707,-1.8076,0.126,9.63089,9.63089
1145.00,9.62245,25.096679,0.000404,25.001784,-1.8072,0.126,9.63209,9.63209
1146.00,9.62363,25.096747,0.000406,25.001779,-1.8068,0.126,9.63253,9.63253
1147.00,9.62472,25.096837,0.000410,25.001817,-1.8066,0.126,9.63349,9.63349
1148.00,9.62579,25.096885,0.000413,25.001803,-1.8065,0.126,9.63375,9.63375
1149.00,9.62703,25.097022,0.000415,25.001888,-1.8065,0.126,9.63446,9.63446
1150.00,9.62823,25.097097,0.000417,25.001908,-1.8064,0.126,9.63451,9.63451
1151.00,9.62919,25.097138,0.000415,25.001932,-1.8064,0.126,9.63456,9.63456
1152.00,9.63007,25.097160,0.000415,25.001929,-1.8063,0.126,9.63435,9.63435
1153.00,9.63071,25.097314,0.000414,25.002015,-1.8060,0.127,9.63515,9.63515
1154.00,9.63149,25.097298,0.000411,25.001926,-1.8058,0.127,9.63482,9.63482
1155.00,9.63187,25.097280,0.000409,25.001884,-1.8057,0.127,9.63462,9.63462
1156.00,9.63220,25.097253,0.000408,25.001808,-1.8056,0.127,9.63477,9.63477
1157.00,9.63263,25.097201,0.000408,25.001723,-1.8057,0.127,9.63504,9.63504
1158.00,9.63314,25.097197,0.000407,25.001674,-1.8056,0.127,9.63433,9.63433
1159.00,9.63356,25.097221,0.000405,25.001700,-1.8054,0.127,9.63521,9.63521
1160.00,9.63416,25.097275,0.000407,25.001690,-1.8051,0.127,9.63668,9.63668
1161.00,9.63474,25.097350,0.000408,25.001691,-1.8049,0.127,9.63792,9.63792
1162.00,9.63515,25.097420,0.000403,25.001671,-1.8047,0.127,9.63866,9.63866
1163.00,9.63549,25.097404,0.000399,25.001597,-1.8045,0.128,9.63899,9.63899
1164.00,9.63569,25.097359,0.000400,25.001561,-1.8044,0.128,9.63867,9.63867
1165.00,9.63587,25.097384,0.000396,25.001608,-1.8042,0.128,9.63818,9.63818
1166.00,9.63620,25.097423,0.000394,25.001628,-1.8038,0.128,9.63816,9.63816
1167.00,9.63656,25.097446,0.000396,25.001658,-1.8034,0.128,9.63914,9.63914
1168.00,9.63712,25.097459,0.000395,25.001701,-1.8031,0.128,9.64110,9.64110
1169.00,9.63761,25.097609,0.000395,25.001733,-1.8028,0.128,9.64254,9.64254
1170.00,9.63800,25.097645,0.000397,25.001652,-1.8026,0.128,9.64336,9.64336
1171.00,9.63844,25.097726,0.000400,25.001677,-1.8025,0.128,9.64346,9.64346
1172.00,9.63869,25.097825,0.000403,25.001697,-1.8027,0.128,9.64264,9.64264
1173.00,9.63887,25.097915,0.000408,25.001767,-1.8028,0.129,9.64087,9.64087
1174.00,9.63896,25.097901,0.000408,25.001799,-1.8028,0.129,9.64035,9.64035
1175.00,9.63934,25.098004,0.000412,25.001950,-1.8027,0.129,9.63954,9.63954
1176.00,9.63949,25.097978,0.000410,25.001966,-1.8027,0.129,9.63873,9.63873
1177.00,9.63968,25.097949,0.000411,25.001986,-1.8024,0.129,9.63907,9.63907
1178.00,9.64008,25.097981,0.000409,25.001949,-1.8021,0.129,9.64022,9.64022
1179.00,9.64034,25.097994,0.000408,25.001919,-1.8019,0.129,9.63991,9.63991
1180.00,9.64038,25.098041,0.000408,25.001862,-1.8016,0.129,9.64034,9.64034
1181.00,9.64027,25.098083,0.000409,25.001800,-1.8014,0.129,9.64048,9.64048
1182.00,9.64019,25.098131,0.000408,25.001776,-1.8011,0.129,9.63992,9.63992
1183.00,9.64010,25.098116,0.000403,25.001703,-1.8007,0.130,9.63811,9.63811
1184.00,9.63993,25.098127,0.000404,25.001617,-1.8005,0.130,9.63663,9.63663
1185.00,9.63978,25.098077,0.000404,25.001555,-1.8004,0.130,9.63566,9.63566
1186.00,9.63964,25.098130,0.000406,25.001602,-1.8001,0.130,9.63562,9.63562
1187.00,9.63946,25.098228,0.000407,25.001703,-1.8000,0.130,9.63542,9.63542
1188.00,9.63902,25.098327,0.000413,25.001809,-1.7998,0.130,9.63587,9.63587
1189.00,9.63853,25.098420,0.000414,25.001901,-1.7997,0.130,9.63628,9.63628
1190.00,9.63818,25.098463,0.000413,25.001890,-1.7995,0.130,9.63659,9.63659
1191.00,9.63798,25.098454,0.000413,25.001826,-1.7994,0.130,9.63688,9.63688
1192.00,9.63796,25.098486,0.000412,25.001735,-1.7993,0.130,9.63747,9.63747
1193.00,9.63802,25.098513,0.000410,25.001775,-1.7993,0.130,9.63823,9.63823
1194.00,9.63806,25.098569,0.000410,25.001836,-1.7993,0.130,9.63887,9.63887
1195.00,9.63793,25.098568,0.000408,25.001823,-1.7993,0.130,9.63928,9.63928
1196.00,9.63805,25.098610,0.000405,25.001816,-1.7992,0.131,9.63949,9.63949
1197.00,9.63820,25.098617,0.000406,25.001901,-1.7990,0.131,9.64017,9.64017
1198.00,9.63825,25.098646,0.000405,25.001824,-1.7987,0.131,9.64078,9.64078
1199.00,9.63833,25.098631,0.000401,25.001756,-1.7983,0.131,9.64154,9.64154
1200.00,9.63831,25.098767,0.000402,25.001818,-1.7980,0.131,9.64131,9.64131
1201.00,9.63814,25.098844,0.000399,25.001866,-1.7976,0.131,9.64033,9.64033
1202.00,9.63807,25.098882,0.000398,25.001782,-1.7972,0.131,9.63931,9.63931
1203.00,9.63814,25.098905,0.000398,25.001786,-1.7970,0.131,9.63780,9.63780
1204.00,9.63830,25.098981,0.000402,25.001766,-1.7967,0.131,9.63727,9.63727
1205.00,9.63864,25.098994,0.000405,25.001752,-1.7964,0.131,9.63802,9.63802
1206.00,9.63902,25.099030,0.000407,25.001808,-1.7963,0.131,9.63994,9.63994
1207.00,9.63925,25.099085,0.000411,25.001869,-1.7963,0.131,9.64050,9.64050
1208.00,9.63942,25.099126,0.000413,25.001859,-1.7961,0.131,9.64097,9.64097
1209.00,9.63942,25.099068,0.000408,25.001829,-1.7961,0.132,9.63991,9.63991
1210.00,9.63924,25.099040,0.000406,25.001808,-1.7959,0.132,9.63819,9.63819
1211.00,9.63913,25.099081,0.000407,25.001760,-1.7957,0.132,9.63644,9.63644
1212.00,9.63901,25.099125,0.000404,25.001727,-1.7953,0.132,9.63607,9.63607
1213.00,9.63902,25.099112,0.000405,25.001718,-1.7951,0.132,9.63653,9.63653
1214.00,9.63904,25.099281,0.000410,25.001747,-1.7948,0.132,9.63761,9.63761
1215.00,9.63915,25.099376,0.000412,25.001754,-1.7945,0.132,9.63912,9.63912
1216.00,9.63923,25.099394,0.000411,25.001748,-1.7943,0.132,9.64059,9.64059
1217.00,9.63937,25.099388,0.000408,25.001731,-1.7941,0.132,9.64133,9.64133
1218.00,9.63924,25.099426,0.000410,25.001676,-1.7938,0.132,9.64136,9.64136
1219.00,9.63914,25.099412,0.000409,25.001689,-1.7936,0.133,9.64168,9.64168
1220.00,9.63914,25.099485,0.000408,25.001731,-1.7935,0.133,9.64148,9.64148
1221.00,9.63932,25.099555,0.000412,25.001772,-1.7934,0.133,9.64084,9.64084
1222.00,9.63953,25.099616,0.000414,25.001792,-1.7932,0.133,9.64055,9.64055
1223.00,9.63967,25.099744,0.000414,25.001858,-1.7930,0.133,9.64023,9.64023
1224.00,9.63976,25.099760,0.000414,25.001826,-1.7929,0.133,9.63955,9.63955
1225.00,9.63964,25.099664,0.000414,25.001740,-1.7928,0.133,9.63948,9.63948
1226.00,9.63948,25.099624,0.000411,25.001687,-1.7926,0.133,9.63957,9.63957
1227.00,9.63934,25.099690,0.000413,25.001718,-1.7924,0.133,9.63933,9.63933
1228.00,9.63931,25.099582,0.000408,25.001658,-1.7922,0.133,9.63950,9.63950
1229.00,9.63964,25.099663,0.000405,25.001709,-1.7920,0.134,9.64073,9.64073
1230.00,9.64012,25.099768,0.000404,25.001710,-1.7919,0.134,9.64113,9.64113
1231.00,9.64043,25.099890,0.000403,25.001722,-1.7918,0.134,9.64138,9.64138
1232.00,9.64065,25.099921,0.000398,25.001686,-1.7917,0.134,9.64156,9.64156
1233.00,9.64082,25.100152,0.000401,25.001799,-1.7917,0.134,9.64274,9.64274
1234.00,9.64109,25.100273,0.000404,25.001813,-1.7916,0.134,9.64270,9.64270
1235.00,9.64123,25.100274,0.000403,25.001817,-1.7912,0.134,9.64300,9.64300
1236.00,9.64119,25.100313,0.000406,25.001889,-1.7909,0.134,9.64234,9.64234
1237.00,9.64095,25.100309,0.000410,25.001884,-1.7905,0.134,9.64226,9.64226
1238.00,9.64087,25.100222,0.000413,25.001825,-1.7901,0.134,9.64096,9.64096
1239.00,9.64086,25.100182,0.000413,25.001811,-1.7898,0.134,9.64041,9.64041
1240.00,9.64087,25.100272,0.000414,25.001851,-1.7897,0.134,9.64000,9.64000
1241.00,9.64093,25.100312,0.000414,25.001766,-1.7896,0.134,9.64052,9.64052
1242.00,9.64094,25.100388,0.000414,25.001786,-1.7895,0.134,9.64063,9.64063
1243.00,9.64101,25.100442,0.000412,25.001794,-1.7895,0.135,9.64121,9.64121
1244.00,9.64113,25.100404,0.000412,25.001800,-1.7895,0.135,9.64108,9.64108
1245.00,9.64135,25.100405,0.000412,25.001770,-1.7895,0.135,9.64160,9.64160
1246.00,9.64143,25.100441,0.000410,25.001853,-1.7894,0.135,9.64145,9.64145
1247.00,9.64141,25.100386,0.000406,25.001771,-1.7892,0.135,9.64113,9.64113
1248.00,9.64142,25.100412,0.000403,25.001702,-1.7891,0.135,9.64107,9.64107
1249.00,9.64151,25.100534,0.000402,25.001663,-1.7887,0.136,9.64188,9.64188
1250.00,9.64159,25.100608,0.000403,25.001658,-1.7885,0.136,9.64219,9.64219
1251.00,9.64174,25.100677,0.000402,25.001698,-1.7885,0.136,9.64272,9.64272
1252.00,9.64178,25.100808,0.000407,25.001813,-1.7885,0.135,9.64276,9.64276
1253.00,9.64149,25.100892,0.000409,25.001860,-1.7886,0.135,9.64154,9.64154
1254.00,9.64151,25.100848,0.000412,25.001818,-1.7886,0.135,9.63785,9.63785
1255.00,9.64181,25.100897,0.000411,25.001897,-1.7885,0.136,9.63063,9.63063
1256.00,9.64198,25.100826,0.000411,25.001822,-1.7881,0.136,9.61862,9.61862
1257.00,9.64217,25.100829,0.000411,25.001774,-1.7878,0.136,9.60206,9.60206
1258.00,9.64239,25.100824,0.000409,25.001792,-1.7873,0.136,9.58114,9.58114
1259.00,9.64260,25.100988,0.000405,25.001925,-1.7870,0.136,9.55872,9.55872
1260.00,9.64395,25.100982,0.000404,25.001852,-1.7866,0.137,9.53778,9.53778
1261.00,9.64312,25.101147,0.000404,25.001921,-1.7864,0.137,9.52304,9.52304
@9,2.0001,4.0, 1260.09099999999 
1262.00,9.63946,25.101175,0.000403,25.001921,-1.7863,0.137,9.51539,9.51539
1263.00,9.63311,25.101231,0.000405,25.001913,-1.7863,0.137,9.51564,9.51564
1264.00,9.62479,25.101189,0.000406,25.001889,-1.7863,0.137,9.52092,9.52092
1265.00,9.60894,25.101279,0.000406,25.001995,-1.7863,0.137,9.52896,9.52896
1266.00,9.58330,25.101172,0.000403,25.001879,-1.7864,0.137,9.53843,9.53843
1267.00,9.55652,25.101175,0.000402,25.001849,-1.7863,0.137,9.54776,9.54776
1268.00,9.53099,25.101218,0.000400,25.001883,-1.7862,0.138,9.55676,9.55676
1269.00,9.51500,25.101260,0.000399,25.001806,-1.7861,0.138,9.56720,9.56720
1270.00,9.51235,25.101200,0.000399,25.001680,-1.7860,0.138,9.57784,9.57784
1271.00,9.51831,25.101279,0.000401,25.001694,-1.7858,0.138,9.58692,9.58692
1272.00,9.52538,25.101341,0.000399,25.001726,-1.7856,0.138,9.59507,9.59507
1273.00,9.53352,25.101398,0.000402,25.001733,-1.7854,0.138,9.60135,9.60135
1274.00,9.54243,25.101402,0.000405,25.001727,-1.7851,0.138,9.60536,9.60536
1275.00,9.54973,25.101426,0.000407,25.001742,-1.7849,0.138,9.60818,9.60818
1276.00,9.55762,25.101423,0.000409,25.001700,-1.7848,0.138,9.61122,9.61122
1277.00,9.56668,25.101487,0.000413,25.001745,-1.7848,0.138,9.61361,9.61361
1278.00,9.57507,25.101444,0.000412,25.001662,-1.7847,0.138,9.61639,9.61639
1279.00,9.58123,25.101542,0.000409,25.001717,-1.7846,0.138,9.61858,9.61858
1280.00,9.58619,25.101645,0.000408,25.001759,-1.7844,0.139,9.62101,9.62101
1281.00,9.59059,25.101733,0.000406,25.001779,-1.7842,0.139,9.62275,9.62275
1282.00,9.59432,25.101796,0.000407,25.001781,-1.7841,0.139,9.62510,9.62510
1283.00,9.59806,25.101853,0.000408,25.001839,-1.7840,0.139,9.62672,9.62672
1284.00,9.60257,25.101862,0.000410,25.001854,-1.7838,0.139,9.62897,9.62897
1285.00,9.60725,25.101831,0.000409,25.001782,-1.7838,0.139,9.63115,9.63115
1286.00,9.61138,25.101869,0.000411,25.001819,-1.7838,0.139,9.63232,9.63232
1287.00,9.61506,25.101878,0.000409,25.001796,-1.7836,0.139,9.63401,9.63401
1288.00,9.61858,25.101962,0.000410,25.001758,-1.7835,0.140,9.63641,9.63641
1289.00,9.62152,25.102040,0.000413,25.001728,-1.7836,0.139,9.63822,9.63822
1290.00,9.62397,25.102150,0.000415,25.001761,-1.7835,0.139,9.64039,9.64039
1291.00,9.62626,25.102219,0.000415,25.001735,-1.7834,0.139,9.64279,9.64279
1292.00,9.62812,25.102236,0.000414,25.001688,-1.7833,0.140,9.64326,9.64326
1293.00,9.62972,25.102312,0.000415,25.001750,-1.7831,0.140,9.64232,9.64232
1294.00,9.63108,25.102346,0.000416,25.001752,-1.7830,0.140,9.64119,9.64119
1295.00,9.63240,25.102318,0.000417,25.001732,-1.7828,0.140,9.63986,9.63986
1296.00,9.63361,25.102372,0.000418,25.001772,-1.7826,0.140,9.63872,9.63872
1297.00,9.63463,25.102435,0.000422,25.001815,-1.7824,0.140,9.63824,9.63824
1298.00,9.63549,25.102359,0.000420,25.001755,-1.7823,0.140,9.63803,9.63803
1299.00,9.63629,25.102299,0.000417,25.001713,-1.7822,0.140,9.63868,9.63868
1300.00,9.63724,25.102438,0.000418,25.001780,-1.7822,0.140,9.63991,9.63991
1301.00,9.63831,25.102354,0.000415,25.001670,-1.7820,0.140,9.64128,9.64128
1302.00,9.63928,25.102394,0.000414,25.001661,-1.7817,0.140,9.64377,9.64377
1303.00,9.64028,25.102425,0.000413,25.001637,-1.7816,0.140,9.64601,9.64601
1304.00,9.64102,25.102481,0.000411,25.001676,-1.7815,0.140,9.64698,9.64698
1305.00,9.64145,25.102459,0.000408,25.001605,-1.7815,0.141,9.64631,9.64631
1306.00,9.64178,25.102478,0.000409,25.001641,-1.7816,0.141,9.64511,9.64511
1307.00,9.64207,25.102522,0.000408,25.001603,-1.7815,0.141,9.64324,9.64324
1308.00,9.64218,25.102649,0.000411,25.001684,-1.7813,0.141,9.64253,9.64253
1309.00,9.64233,25.102730,0.000414,25.001697,-1.7810,0.141,9.64279,9.64279
1310.00,9.64248,25.102842,0.000415,25.001821,-1.7808,0.141,9.64368,9.64368
1311.00,9.64239,25.102990,0.000412,25.001859,-1.7808,0.141,9.64405,9.64405
1312.00,9.64202,25.102932,0.000408,25.001822,-1.7809,0.141,9.64173,9.64173
1313.00,9.64127,25.102971,0.000404,25.001839,-1.7808,0.141,9.63692,9.63692
1314.00,9.64032,25.102966,0.000404,25.001863,-1.7809,0.142,9.63108,9.63108
1315.00,9.63934,25.102898,0.000404,25.001787,-1.7809,0.142,9.62583,9.62583
1316.00,9.63846,25.102812,0.000407,25.001745,-1.7807,0.142,9.62187,9.62187
1317.00,9.63764,25.102914,0.000410,25.001844,-1.7806,0.142,9.62062,9.62062
1318.00,9.63711,25.102962,0.000411,25.001846,-1.7803,0.142,9.62246,9.62246
1319.00,9.63673,25.103024,0.000414,25.001805,-1.7801,0.142,9.62553,9.62553
1320.00,9.63574,25.103205,0.000416,25.001898,-1.7800,0.142,9.62847,9.62847
1321.00,9.63405,25.103350,0.000417,25.001924,-1.7798,0.142,9.63211,9.63211
1322.00,9.63305,25.103403,0.000417,25.001871,-1.7797,0.142,9.63517,9.63517
1323.00,9.63338,25.103349,0.000417,25.001821,-1.7798,0.142,9.63661,9.63661
1324.00,9.63389,25.103409,0.000416,25.001803,-1.7799,0.142,9.63769,9.63769
1325.00,9.63425,25.103428,0.000413,25.001734,-1.7798,0.142,9.63912,9.63912
1326.00,9.63445,25.103480,0.000413,25.001793,-1.7798,0.142,9.64039,9.64039
1327.00,9.63479,25.103529,0.000409,25.001778,-1.7798,0.143,9.64190,9.64190
1328.00,9.63493,25.103607,0.000408,25.001738,-1.7797,0.143,9.64371,9.64371
1329.00,9.63498,25.103674,0.000406,25.001775,-1.7794,0.143,9.64513,9.64513
1330.00,9.63490,25.103710,0.000409,25.001849,-1.7792,0.143,9.64622,9.64622
1331.00,9.63510,25.103643,0.000406,25.001772,-1.7791,0.143,9.64660,9.64660
1332.00,9.63556,25.103586,0.000409,25.001729,-1.7792,0.143,9.64619,9.64619
1333.00,9.63648,25.103655,0.000412,25.001782,-1.7791,0.143,9.64574,9.64574
1334.00,9.63783,25.103673,0.000413,25.001802,-1.7793,0.143,9.64589,9.64589
1335.00,9.63921,25.103681,0.000413,25.001795,-1.7794,0.143,9.64594,9.64594
1336.00,9.64069,25.103825,0.000415,25.001921,-1.7794,0.143,9.64675,9.64675
1337.00,9.64209,25.103864,0.000414,25.001943,-1.7793,0.143,9.64756,9.64756
1338.00,9.64324,25.103818,0.000414,25.001913,-1.7793,0.143,9.64882,9.64882
1339.00,9.64404,25.103826,0.000414,25.001852,-1.7791,0.143,9.64892,9.64892
1340.00,9.64468,25.103786,0.000410,25.001680,-1.7788,0.144,9.64859,9.64859
1341.00,9.64512,25.103815,0.000409,25.001618,-1.7785,0.144,9.64734,9.64734
1342.00,9.64543,25.103925,0.000407,25.001697,-1.7784,0.144,9.64697,9.64697
1343.00,9.64586,25.103985,0.000406,25.001715,-1.7784,0.144,9.64600,9.64600
1344.00,9.64617,25.103968,0.000403,25.001730,-1.7782,0.144,9.64525,9.64525
1345.00,9.64638,25.104027,0.000405,25.001845,-1.7780,0.144,9.64502,9.64502
1346.00,9.64633,25.104096,0.000410,25.001917,-1.7781,0.144,9.64433,9.64433
1347.00,9.64620,25.104091,0.000411,25.001854,-1.7779,0.144,9.64399,9.64399
1348.00,9.64624,25.104194,0.000415,25.001864,-1.7777,0.144,9.64469,9.64469
1349.00,9.64646,25.104258,0.000417,25.001817,-1.7778,0.144,9.64644,9.64644
1350.00,9.64683,25.104297,0.000416,25.001741,-1.7779,0.144,9.64827,9.64827
1351.00,9.64697,25.104291,0.000412,25.001701,-1.7778,0.145,9.64964,9.64964
1352.00,9.64721,25.104323,0.000414,25.001705,-1.7778,0.145,9.65107,9.65107
1353.00,9.64763,25.104275,0.000411,25.001694,-1.7778,0.145,9.65183,9.65183
1354.00,9.64787,25.104310,0.000412,25.001785,-1.7778,0.145,9.65107,9.65107
1355.00,9.64807,25.104338,0.000414,25.001858,-1.7776,0.145,9.65091,9.65091
1356.00,9.64829,25.104321,0.000413,25.001820,-1.7775,0.145,9.65222,9.65222
1357.00,9.64863,25.104381,0.000413,25.001851,-1.7775,0.145,9.65340,9.65340
1358.00,9.64890,25.104471,0.000412,25.001875,-1.7775,0.145,9.65291,9.65291
1359.00,9.64874,25.104469,0.000409,25.001822,-1.7773,0.145,9.65186,9.65186
1360.00,9.64859,25.104489,0.000408,25.001808,-1.7773,0.145,9.65008,9.65008
1361.00,9.64851,25.104531,0.000407,25.001795,-1.7774,0.145,9.64780,9.64780
1362.00,9.64838,25.104553,0.000408,25.001793,-1.7775,0.146,9.64449,9.64449
1363.00,9.64816,25.104546,0.000409,25.001755,-1.7775,0.146,9.64338,9.64338
1364.00,9.64829,25.104609,0.000410,25.001752,-1.7775,0.146,9.64423,9.64423
1365.00,9.64842,25.104669,0.000412,25.001758,-1.7776,0.146,9.64477,9.64477
1366.00,9.64872,25.104701,0.000413,25.001767,-1.7776,0.146,9.64579,9.64579
1367.00,9.64903,25.104746,0.000410,25.001794,-1.7774,0.146,9.64752,9.64752
1368.00,9.64909,25.104880,0.000411,25.001891,-1.7771,0.146,9.64771,9.64771
1369.00,9.64878,25.104963,0.000415,25.001978,-1.7769,0.146,9.64741,9.64741
1370.00,9.64860,25.104989,0.000413,25.001983,-1.7767,0.146,9.64834,9.64834
1371.00,9.64857,25.105032,0.000413,25.001983,-1.7766,0.146,9.64832,9.64832
1372.00,9.64845,25.105112,0.000415,25.002035,-1.7765,0.146,9.64795,9.64795
1373.00,9.64825,25.105110,0.000414,25.002010,-1.7766,0.146,9.64829,9.64829
1374.00,9.64791,25.105108,0.000410,25.001920,-1.7767,0.147,9.64769,9.64769
1375.00,9.64764,25.105156,0.000408,25.001868,-1.7769,0.147,9.64655,9.64655
1376.00,9.64730,25.105201,0.000408,25.001802,-1.7769,0.147,9.64656,9.64656
1377.00,9.64695,25.105254,0.000413,25.001757,-1.7767,0.147,9.64701,9.64701
1378.00,9.64680,25.105223,0.000417,25.001668,-1.7766,0.147,9.64803,9.64803
1379.00,9.64702,25.105252,0.000418,25.001708,-1.7764,0.147,9.64940,9.64940
1380.00,9.64735,25.105242,0.000420,25.001757,-1.7761,0.147,9.65049,9.65049
1381.00,9.64777,25.105198,0.000421,25.001763,-1.7758,0.147,9.65118,9.65118
1382.00,9.64817,25.105137,0.000414,25.001717,-1.7758,0.147,9.65119,9.65119
1383.00,9.64842,25.105210,0.000411,25.001732,-1.7757,0.147,9.64951,9.64951
1384.00,9.64819,25.105207,0.000410,25.001689,-1.7757,0.147,9.64772,9.64772
1385.00,9.64805,25.105269,0.000408,25.001664,-1.7758,0.148,9.64716,9.64716
1386.00,9.64818,25.105341,0.000405,25.001661,-1.7762,0.148,9.64677,9.64677
1387.00,9.64827,25.105484,0.000409,25.001753,-1.7765,0.148,9.64695,9.64695
1388.00,9.64825,25.105566,0.000411,25.001819,-1.7766,0.148,9.64752,9.64752
1389.00,9.64847,25.105655,0.000416,25.001875,-1.7766,0.148,9.64928,9.64928
1390.00,9.64850,25.105739,0.000418,25.001911,-1.7765,0.148,9.64969,9.64969
1391.00,9.64845,25.105744,0.000418,25.001898,-1.7765,0.148,9.64947,9.64947
1392.00,9.64864,25.105647,0.000415,25.001785,-1.7764,0.148,9.64999,9.64999
1393.00,9.64893,25.105597,0.000413,25.001720,-1.7763,0.148,9.65133,9.65133
1394.00,9.64933,25.105670,0.000412,25.001704,-1.7764,0.148,9.65173,9.65173
1395.00,9.64964,25.105686,0.000415,25.001669,-1.7765,0.148,9.65155,9.65155
1396.00,9.64963,25.105783,0.000415,25.001767,-1.7763,0.148,9.65054,9.65054
1397.00,9.64935,25.105820,0.000418,25.001769,-1.7762,0.148,9.64909,9.64909
1398.00,9.64932,25.105912,0.000420,25.001781,-1.7762,0.148,9.64891,9.64891
1399.00,9.64936,25.105852,0.000418,25.001743,-1.7761,0.148,9.64880,9.64880
1400.00,9.64934,25.105804,0.000416,25.001689,-1.7759,0.148,9.64867,9.64867
1401.00,9.64919,25.105851,0.000421,25.001681,-1.7759,0.148,9.64972,9.64972
1402.00,9.64913,25.106027,0.000421,25.001788,-1.7758,0.148,9.65044,9.65044
1403.00,9.64969,25.106014,0.000419,25.001799,-1.7756,0.148,9.64907,9.64907
1404.00,9.64991,25.106001,0.000416,25.001776,-1.7754,0.148,9.64563,9.64563
1405.00,9.64998,25.106099,0.000414,25.001843,-1.7753,0.149,9.63976,9.63976
1406.00,9.65007,25.106111,0.000409,25.001837,-1.7751,0.149,9.62878,9.62878
1407.00,9.64985,25.106054,0.000406,25.001765,-1.7750,0.149,9.61319,9.61319
1408.00,9.64909,25.106067,0.000409,25.001720,-1.7750,0.149,9.59508,9.59508
1409.00,9.64948,25.106248,0.000409,25.001815,-1.7750,0.149,9.57544,9.57544
1410.00,9.65011,25.106230,0.000408,25.001793,-1.7750,0.149,9.55670,9.55670
1411.00,9.64951,25.106314,0.000407,25.001838,-1.7751,0.150,9.54290,9.54290
@10,2.0001,4.0, 1410.02699999999 
1412.00,9.64892,25.106335,0.000407,25.001833,-1.7752,0.150,9.53623,9.53623
1413.00,9.64244,25.106392,0.000405,25.001891,-1.7751,0.150,9.53452,9.53452
1414.00,9.63324,25.106399,0.000404,25.001890,-1.7750,0.150,9.53900,9.53900
1415.00,9.61935,25.106469,0.000408,25.001899,-1.7750,0.150,9.54668,9.54668
1416.00,9.59501,25.106447,0.000411,25.001913,-1.7752,0.150,9.55568,9.55568
1417.00,9.57195,25.106411,0.000410,25.001860,-1.7753,0.150,9.56475,9.56475
1418.00,9.55475,25.106384,0.000409,25.001773,-1.7755,0.150,9.57336,9.57336
1419.00,9.53944,25.106430,0.000409,25.001763,-1.7754,0.150,9.58117,9.58117
1420.00,9.53639,25.106453,0.000404,25.001769,-1.7754,0.151,9.58985,9.58985
1421.00,9.54082,25.106500,0.000402,25.001690,-1.7752,0.151,9.59712,9.59712
1422.00,9.54695,25.106586,0.000402,25.001693,-1.7750,0.151,9.60280,9.60280
1423.00,9.55406,25.106630,0.000404,25.001697,-1.7750,0.151,9.60874,9.60874
1424.00,9.56122,25.106692,0.000402,25.001704,-1.7751,0.151,9.61307,9.61307
1425.00,9.56627,25.106804,0.000403,25.001716,-1.7752,0.151,9.61684,9.61684
1426.00,9.57194,25.106883,0.000401,25.001755,-1.7753,0.151,9.62107,9.62107
1427.00,9.57784,25.106961,0.000399,25.001770,-1.7753,0.152,9.62536,9.62536
1428.00,9.58441,25.107076,0.000397,25.001808,-1.7751,0.152,9.62854,9.62854
1429.00,9.59017,25.107128,0.000398,25.001800,-1.7749,0.152,9.63188,9.63188
1430.00,9.59505,25.107100,0.000398,25.001759,-1.7747,0.152,9.63299,9.63299
1431.00,9.60043,25.107136,0.000402,25.001763,-1.7746,0.152,9.63418,9.63418
1432.00,9.60505,25.107181,0.000404,25.001787,-1.7747,0.152,9.63549,9.63549
1433.00,9.60946,25.107272,0.000408,25.001832,-1.7749,0.152,9.63705,9.63705
1434.00,9.61403,25.107287,0.000411,25.001797,-1.7751,0.152,9.63876,9.63876
1435.00,9.61827,25.107366,0.000416,25.001805,-1.7753,0.152,9.64182,9.64182
1436.00,9.62223,25.107396,0.000414,25.001739,-1.7753,0.152,9.64414,9.64414
1437.00,9.62558,25.107419,0.000412,25.001754,-1.7753,0.152,9.64466,9.64466
1438.00,9.62829,25.107494,0.000412,25.001823,-1.7752,0.152,9.64401,9.64401
1439.00,9.63065,25.107482,0.000412,25.001872,-1.7753,0.152,9.64346,9.64346
1440.00,9.63274,25.107391,0.000410,25.001830,-1.7752,0.152,9.64309,9.64309
1441.00,9.63462,25.107457,0.000413,25.001929,-1.7751,0.152,9.64298,9.64298
1442.00,9.63649,25.107533,0.000413,25.001943,-1.7749,0.152,9.64413,9.64413
1443.00,9.63819,25.107469,0.000415,25.001845,-1.7748,0.152,9.64656,9.64656
1444.00,9.63981,25.107607,0.000415,25.001875,-1.7747,0.152,9.64847,9.64847
1445.00,9.64130,25.107766,0.000416,25.002026,-1.7745,0.153,9.64973,9.64973
1446.00,9.64247,25.107690,0.000414,25.001951,-1.7745,0.153,9.65055,9.65055
1447.00,9.64321,25.107684,0.000414,25.001961,-1.7744,0.153,9.64970,9.64970
1448.00,9.64370,25.107725,0.000413,25.001954,-1.7743,0.153,9.64836,9.64836
1449.00,9.64423,25.107646,0.000412,25.001900,-1.7743,0.153,9.64733,9.64733
1450.00,9.64488,25.107624,0.000413,25.001847,-1.7745,0.153,9.64669,9.64669
1451.00,9.64575,25.107670,0.000416,25.001876,-1.7748,0.153,9.64692,9.64692
1452.00,9.64633,25.107624,0.000413,25.001871,-1.7750,0.153,9.64764,9.64764
1453.00,9.64670,25.107601,0.000411,25.001943,-1.7751,0.153,9.64841,9.64841
1454.00,9.64694,25.107547,0.000406,25.001921,-1.7751,0.153,9.64882,9.64882
1455.00,9.64701,25.107597,0.000405,25.001954,-1.7750,0.154,9.64854,9.64854
1456.00,9.64712,25.107697,0.000404,25.001979,-1.7749,0.154,9.64873,9.64873
1457.00,9.64751,25.107813,0.000411,25.001978,-1.7749,0.154,9.64941,9.64941
1458.00,9.64809,25.107967,0.000415,25.002006,-1.7750,0.154,9.65052,9.65052
1459.00,9.64868,25.108068,0.000419,25.002034,-1.7749,0.154,9.65100,9.65100
1460.00,9.64904,25.108097,0.000421,25.002010,-1.7750,0.153,9.65196,9.65196
1461.00,9.64941,25.108000,0.000419,25.001937,-1.7750,0.153,9.65237,9.65237
1462.00,9.64974,25.107976,0.000414,25.001930,-1.7752,0.154,9.65211,9.65211
1463.00,9.64964,25.107908,0.000409,25.001848,-1.7753,0.154,9.65086,9.65086
1464.00,9.64947,25.107974,0.000409,25.001839,-1.7756,0.154,9.65043,9.65043
1465.00,9.64936,25.107953,0.000405,25.001744,-1.7758,0.154,9.64994,9.64994
1466.00,9.64921,25.108095,0.000408,25.001801,-1.7760,0.154,9.64883,9.64883
1467.00,9.64934,25.108118,0.000410,25.001690,-1.7758,0.154,9.64904,9.64904
1468.00,9.64977,25.108205,0.000414,25.001695,-1.7757,0.154,9.65001,9.65001
1469.00,9.65015,25.108188,0.000413,25.001664,-1.7756,0.154,9.65127,9.65127
1470.00,9.65057,25.108388,0.000415,25.001830,-1.7754,0.155,9.65259,9.65259
1471.00,9.65094,25.108453,0.000415,25.001818,-1.7753,0.155,9.65449,9.65449
1472.00,9.65127,25.108698,0.000418,25.002007,-1.7753,0.155,9.65497,9.65497
1473.00,9.65143,25.108774,0.000422,25.002076,-1.7753,0.155,9.65475,9.65475
1474.00,9.65158,25.108727,0.000422,25.002001,-1.7754,0.155,9.65395,9.65395
1475.00,9.65179,25.108618,0.000421,25.001855,-1.7754,0.155,9.65339,9.65339
1476.00,9.65208,25.108532,0.000418,25.001765,-1.7754,0.155,9.65278,9.65278
1477.00,9.65217,25.108392,0.000414,25.001681,-1.7755,0.155,9.65262,9.65262
1478.00,9.65210,25.108467,0.000411,25.001745,-1.7755,0.155,9.65251,9.65251
1479.00,9.65213,25.108723,0.000414,25.001922,-1.7754,0.155,9.65337,9.65337
1480.00,9.65246,25.108840,0.000417,25.001960,-1.7754,0.155,9.65452,9.65452
1481.00,9.65273,25.108984,0.000420,25.002010,-1.7755,0.155,9.65497,9.65497
1482.00,9.65284,25.109037,0.000421,25.001956,-1.7756,0.155,9.65532,9.65532
1483.00,9.65307,25.108890,0.000419,25.001798,-1.7757,0.155,9.65529,9.65529
1484.00,9.65315,25.108909,0.000419,25.001783,-1.7758,0.155,9.65421,9.65421
1485.00,9.65324,25.108978,0.000417,25.001853,-1.7759,0.155,9.65280,9.65280
1486.00,9.65342,25.108978,0.000415,25.001815,-1.7759,0.155,9.65192,9.65192
1487.00,9.65354,25.108915,0.000414,25.001727,-1.7757,0.155,9.65079,9.65079
1488.00,9.65316,25.109073,0.000416,25.001818,-1.7758,0.155,9.64929,9.64929
1489.00,9.65272,25.108954,0.000413,25.001692,-1.7758,0.155,9.64839,9.64839
1490.00,9.65217,25.109043,0.000414,25.001718,-1.7758,0.155,9.64680,9.64680
1491.00,9.65159,25.108984,0.000407,25.001693,-1.7760,0.156,9.64554,9.64554
1492.00,9.65120,25.109187,0.000408,25.001830,-1.7763,0.156,9.64615,9.64615
1493.00,9.65126,25.109307,0.000412,25.001849,-1.7764,0.156,9.64771,9.64771
1494.00,9.65112,25.109598,0.000415,25.002053,-1.7764,0.156,9.64830,9.64830
1495.00,9.65103,25.109645,0.000418,25.002117,-1.7766,0.156,9.64972,9.64972
1496.00,9.65092,25.109955,0.000425,25.002378,-1.7766,0.156,9.65102,9.65102
1497.00,9.65081,25.110218,0.000430,25.002623,-1.7766,0.156,9.65099,9.65099
1498.00,9.65086,25.110267,0.000428,25.002646,-1.7764,0.157,9.65136,9.65136
1499.00,9.65092,25.110208,0.000427,25.002571,-1.7764,0.157,9.65235,9.65235
1500.00,9.65059,25.110108,0.000423,25.002352,-1.7763,0.157,9.65191,9.65191
1501.00,9.65002,25.109990,0.000424,25.002139,-1.7764,0.157,9.65063,9.65063
1502.00,9.64957,25.109854,0.000424,25.001975,-1.7763,0.156,9.64937,9.64937
1503.00,9.64921,25.109827,0.000423,25.001939,-1.7765,0.156,9.64834,9.64834
1504.00,9.64924,25.109820,0.000423,25.001872,-1.7766,0.156,9.64825,9.64825
1505.00,9.64937,25.109906,0.000420,25.001934,-1.7767,0.157,9.64899,9.64899
1506.00,9.64937,25.110004,0.000415,25.002042,-1.7766,0.157,9.65045,9.65045
1507.00,9.64946,25.110029,0.000410,25.002016,-1.7766,0.157,9.65164,9.65164
1508.00,9.64980,25.110052,0.000410,25.001986,-1.7767,0.158,9.65292,9.65292
1509.00,9.65032,25.110115,0.000410,25.002019,-1.7767,0.158,9.65326,9.65326
1510.00,9.65073,25.110150,0.000414,25.002016,-1.7768,0.157,9.65297,9.65297
1511.00,9.65103,25.110181,0.000420,25.001995,-1.7770,0.157,9.65268,9.65268
1512.00,9.65120,25.110137,0.000420,25.001908,-1.7772,0.157,9.65250,9.65250
1513.00,9.65097,25.110149,0.000417,25.001873,-1.7774,0.157,9.65094,9.65094
1514.00,9.65091,25.110153,0.000415,25.001829,-1.7776,0.158,9.65000,9.65000
1515.00,9.65095,25.110187,0.000414,25.001878,-1.7778,0.158,9.64989,9.64989
1516.00,9.65089,25.110243,0.000412,25.001875,-1.7779,0.158,9.64946,9.64946
1517.00,9.65079,25.110374,0.000415,25.001963,-1.7778,0.158,9.64971,9.64971
1518.00,9.65090,25.110484,0.000419,25.002045,-1.7777,0.158,9.65148,9.65148
1519.00,9.65098,25.110531,0.000418,25.002078,-1.7776,0.158,9.65266,9.65266
1520.00,9.65125,25.110522,0.000419,25.002032,-1.7777,0.158,9.65389,9.65389
1521.00,9.65161,25.110447,0.000419,25.001993,-1.7778,0.158,9.65444,9.65444
1522.00,9.65196,25.110360,0.000418,25.001914,-1.7781,0.158,9.65536,9.65536
1523.00,9.65264,25.110262,0.000415,25.001846,-1.7782,0.158,9.65619,9.65619
1524.00,9.65303,25.110231,0.000418,25.001823,-1.7783,0.158,9.65651,9.65651
1525.00,9.65321,25.110220,0.000416,25.001799,-1.7781,0.158,9.65677,9.65677
1526.00,9.65362,25.110442,0.000419,25.001955,-1.7780,0.158,9.65861,9.65861
1527.00,9.65403,25.110494,0.000417,25.002015,-1.7777,0.158,9.65952,9.65952
1528.00,9.65440,25.110558,0.000419,25.002035,-1.7778,0.158,9.65911,9.65911
1529.00,9.65434,25.110730,0.000420,25.002137,-1.7777,0.158,9.65787,9.65787
1530.00,9.65414,25.110888,0.000423,25.002205,-1.7779,0.158,9.65584,9.65584
1531.00,9.65398,25.110745,0.000418,25.002047,-1.7781,0.159,9.65299,9.65299
1532.00,9.65379,25.110778,0.000418,25.002036,-1.7784,0.159,9.65070,9.65070
1533.00,9.65394,25.110766,0.000418,25.001990,-1.7785,0.159,9.64957,9.64957
1534.00,9.65415,25.110651,0.000415,25.001858,-1.7787,0.159,9.64986,9.64986
1535.00,9.65428,25.110597,0.000415,25.001788,-1.7787,0.159,9.65071,9.65071
1536.00,9.65423,25.110697,0.000417,25.001859,-1.7788,0.159,9.65090,9.65090
1537.00,9.65421,25.110784,0.000416,25.001890,-1.7788,0.159,9.65119,9.65119
1538.00,9.65413,25.110941,0.000415,25.001949,-1.7788,0.160,9.65157,9.65157
1539.00,9.65414,25.111094,0.000414,25.001998,-1.7788,0.160,9.65253,9.65253
1540.00,9.65423,25.111191,0.000416,25.002073,-1.7788,0.160,9.65365,9.65365
1541.00,9.65429,25.111248,0.000418,25.002097,-1.7788,0.160,9.65491,9.65491
1542.00,9.65430,25.111234,0.000421,25.002057,-1.7788,0.160,9.65508,9.65508
1543.00,9.65391,25.111153,0.000422,25.001977,-1.7787,0.160,9.65468,9.65468
1544.00,9.65371,25.111208,0.000422,25.002026,-1.7788,0.160,9.65448,9.65448
1545.00,9.65359,25.111233,0.000420,25.001973,-1.7790,0.160,9.65342,9.65342
1546.00,9.65320,25.111257,0.000419,25.001921,-1.7791,0.160,9.65272,9.65272
1547.00,9.65267,25.111300,0.000417,25.001903,-1.7792,0.160,9.65303,9.65303
1548.00,9.65239,25.111354,0.000418,25.001894,-1.7793,0.160,9.65320,9.65320
1549.00,9.65221,25.111309,0.000420,25.001818,-1.7794,0.160,9.65206,9.65206
1550.00,9.65220,25.111128,0.000418,25.001702,-1.7794,0.160,9.65100,9.65100
1551.00,9.65222,25.111101,0.000416,25.001674,-1.7792,0.160,9.65067,9.65067
1552.00,9.65235,25.111152,0.000416,25.001669,-1.7791,0.160,9.64980,9.64980
1553.00,9.65240,25.111236,0.000420,25.001710,-1.7790,0.160,9.64840,9.64840
1554.00,9.65257,25.111169,0.000420,25.001712,-1.7788,0.160,9.64615,9.64615
1555.00,9.65274,25.111364,0.000420,25.001869,-1.7788,0.160,9.64205,9.64205
1556.00,9.65208,25.111426,0.000419,25.001929,-1.7789,0.160,9.63280,9.63280
1557.00,9.65158,25.111401,0.000418,25.001928,-1.7791,0.161,9.61881,9.61881
1558.00,9.65118,25.111396,0.000408,25.001944,-1.7792,0.161,9.60118,9.60118
1559.00,9.65058,25.111510,0.000403,25.001961,-1.7794,0.161,9.58183,9.58183
1560.00,9.64942,25.111568,0.000402,25.001943,-1.7794,0.162,9.56469,9.56469
1561.00,9.64908,25.111509,0.000400,25.001841,-1.7795,0.162,9.55275,9.55275
@11,2.0001,4.0, 1560.068 
1562.00,9.64874,25.111541,0.000400,25.001852,-1.7797,0.162,9.54766,9.54766
1563.00,9.64403,25.111519,0.000406,25.001773,-1.7799,0.162,9.54833,9.54833
1564.00,9.63663,25.111496,0.000407,25.001723,-1.7801,0.162,9.55387,9.55387
1565.00,9.62621,25.111456,0.000409,25.001711,-1.7802,0.162,9.56189,9.56189
1566.00,9.60352,25.111526,0.000409,25.001709,-1.7804,0.162,9.57001,9.57001
1567.00,9.57906,25.111607,0.000408,25.001672,-1.7803,0.162,9.57751,9.57751
1568.00,9.55823,25.111769,0.000408,25.001749,-1.7803,0.162,9.58482,9.58482
1569.00,9.54732,25.111849,0.000409,25.001750,-1.7803,0.162,9.59185,9.59185
1570.00,9.54773,25.111941,0.000407,25.001702,-1.7804,0.162,9.59734,9.59734
1571.00,9.55291,25.112012,0.000407,25.001705,-1.7806,0.162,9.60348,9.60348
1572.00,9.55943,25.112095,0.000409,25.001774,-1.7807,0.163,9.60880,9.60880
1573.00,9.56579,25.112069,0.000407,25.001723,-1.7809,0.163,9.61343,9.61343
1574.00,9.57211,25.112227,0.000409,25.001795,-1.7811,0.163,9.61779,9.61779
1575.00,9.57797,25.112295,0.000408,25.001793,-1.7812,0.163,9.62284,9.62284
1576.00,9.58270,25.112428,0.000412,25.001874,-1.7812,0.163,9.62793,9.62793
1577.00,9.58783,25.112483,0.000416,25.001842,-1.7813,0.163,9.63206,9.63206
1578.00,9.59347,25.112536,0.000417,25.001849,-1.7813,0.163,9.63631,9.63631
1579.00,9.59870,25.112464,0.000417,25.001814,-1.7810,0.163,9.63953,9.63953
1580.00,9.60394,25.112446,0.000418,25.001819,-1.7809,0.163,9.64095,9.64095
1581.00,9.60854,25.112368,0.000416,25.001712,-1.7808,0.163,9.64183,9.64183
1582.00,9.61319,25.112321,0.000413,25.001617,-1.7807,0.163,9.64343,9.64343
1583.00,9.61780,25.112390,0.000412,25.001678,-1.7806,0.163,9.64356,9.64356
1584.00,9.62276,25.112422,0.000408,25.001632,-1.7806,0.163,9.64396,9.64396
1585.00,9.62573,25.112578,0.000408,25.001699,-1.7806,0.164,9.64466,9.64466
1586.00,9.62787,25.112665,0.000408,25.001742,-1.7807,0.164,9.64402,9.64402
1587.00,9.63057,25.112716,0.000406,25.001763,-1.7811,0.164,9.64352,9.64352
1588.00,9.63316,25.112763,0.000407,25.001786,-1.7814,0.164,9.64450,9.64450
1589.00,9.63551,25.112894,0.000415,25.001862,-1.7817,0.164,9.64500,9.64500
1590.00,9.63756,25.112867,0.000415,25.001857,-1.7820,0.164,9.64633,9.64633
1591.00,9.63970,25.112902,0.000413,25.001863,-1.7822,0.164,9.64908,9.64908
1592.00,9.64154,25.112971,0.000415,25.001942,-1.7821,0.164,9.65064,9.65064
1593.00,9.64323,25.112979,0.000413,25.001898,-1.7821,0.164,9.65198,9.65198
1594.00,9.64467,25.112896,0.000409,25.001828,-1.7821,0.164,9.65264,9.65264
1595.00,9.64597,25.112997,0.000414,25.001860,-1.7821,0.164,9.65429,9.65429
1596.00,9.64702,25.112882,0.000418,25.001749,-1.7820,0.164,9.65467,9.65467
1597.00,9.64781,25.112936,0.000417,25.001763,-1.7820,0.164,9.65523,9.65523
1598.00,9.64853,25.113005,0.000421,25.001845,-1.7820,0.164,9.65533,9.65533
1599.00,9.64915,25.113032,0.000420,25.001844,-1.7821,0.164,9.65610,9.65610
1600.00,9.64986,25.112994,0.000415,25.001762,-1.7821,0.164,9.65593,9.65593
1601.00,9.65051,25.113167,0.000413,25.001867,-1.7822,0.165,9.65479,9.65479
1602.00,9.65064,25.113110,0.000410,25.001809,-1.7823,0.165,9.65331,9.65331
1603.00,9.65071,25.113047,0.000406,25.001649,-1.7823,0.165,9.65158,9.65158
1604.00,9.65089,25.113226,0.000409,25.001732,-1.7824,0.165,9.65002,9.65002
1605.00,9.65091,25.113288,0.000413,25.001731,-1.7825,0.165,9.64746,9.64746
1606.00,9.65113,25.113423,0.000414,25.001760,-1.7826,0.165,9.64668,9.64668
1607.00,9.65139,25.113468,0.000417,25.001730,-1.7828,0.165,9.64687,9.64687
1608.00,9.65159,25.113557,0.000421,25.001786,-1.7831,0.165,9.64790,9.64790
1609.00,9.65196,25.113525,0.000419,25.001763,-1.7833,0.165,9.65035,9.65035
1610.00,9.65258,25.113606,0.000420,25.001849,-1.7836,0.165,9.65334,9.65334
1611.00,9.65285,25.113531,0.000424,25.001818,-1.7837,0.165,9.65535,9.65535
1612.00,9.65298,25.113694,0.000425,25.001931,-1.7838,0.165,9.65689,9.65689
1613.00,9.65303,25.113699,0.000421,25.001936,-1.7839,0.165,9.65686,9.65686
1614.00,9.65282,25.113745,0.000420,25.001936,-1.7838,0.165,9.65454,9.65454
1615.00,9.65251,25.113751,0.000418,25.001917,-1.7837,0.165,9.65248,9.65248
1616.00,9.65217,25.113796,0.000414,25.001928,-1.7839,0.166,9.65128,9.65128
1617.00,9.65189,25.113711,0.000412,25.001866,-1.7839,0.166,9.65020,9.65020
1618.00,9.65175,25.113760,0.000415,25.001842,-1.7840,0.166,9.65028,9.65028
1619.00,9.65157,25.113763,0.000412,25.001803,-1.7841,0.166,9.65123,9.65123
1620.00,9.65145,25.113757,0.000410,25.001741,-1.7842,0.166,9.65231,9.65231
1621.00,9.65153,25.113843,0.000412,25.001749,-1.7841,0.166,9.65337,9.65337
1622.00,9.65185,25.113960,0.000412,25.001780,-1.7841,0.166,9.65415,9.65415
1623.00,9.65217,25.114038,0.000415,25.001787,-1.7842,0.166,9.65423,9.65423
1624.00,9.65245,25.114088,0.000419,25.001773,-1.7844,0.166,9.65438,9.65438
1625.00,9.65282,25.114166,0.000417,25.001769,-1.7846,0.166,9.65377,9.65377
1626.00,9.65296,25.114238,0.000416,25.001829,-1.7849,0.166,9.65217,9.65217
1627.00,9.65317,25.114336,0.000416,25.001850,-1.7852,0.166,9.65184,9.65184
1628.00,9.65331,25.114412,0.000415,25.001894,-1.7854,0.166,9.65194,9.65194
1629.00,9.65321,25.114435,0.000412,25.001928,-1.7856,0.167,9.65192,9.65192
1630.00,9.65276,25.114445,0.000411,25.001970,-1.7859,0.167,9.65115,9.65115
1631.00,9.65211,25.114419,0.000412,25.001894,-1.7862,0.167,9.65045,9.65045
1632.00,9.65157,25.114319,0.000410,25.001835,-1.7864,0.167,9.64917,9.64917
1633.00,9.65121,25.114237,0.000408,25.001793,-1.7864,0.167,9.64837,9.64837
1634.00,9.65127,25.114260,0.000410,25.001753,-1.7864,0.167,9.64776,9.64776
1635.00,9.65126,25.114327,0.000412,25.001755,-1.7862,0.167,9.64733,9.64733
1636.00,9.65106,25.114374,0.000413,25.001820,-1.7862,0.167,9.64821,9.64821
1637.00,9.65113,25.114438,0.000411,25.001881,-1.7861,0.167,9.64970,9.64970
1638.00,9.65125,25.114567,0.000412,25.001991,-1.7863,0.167,9.65058,9.65058
1639.00,9.65137,25.114693,0.000416,25.002113,-1.7864,0.167,9.65159,9.65159
1640.00,9.65135,25.114698,0.000416,25.002120,-1.7865,0.167,9.65283,9.65283
1641.00,9.65119,25.114648,0.000417,25.002070,-1.7865,0.167,9.65340,9.65340
1642.00,9.65095,25.114697,0.000420,25.002087,-1.7866,0.167,9.65259,9.65259
1643.00,9.65082,25.114732,0.000419,25.002069,-1.7866,0.167,9.65275,9.65275
1644.00,9.65107,25.114683,0.000413,25.002035,-1.7866,0.168,9.65352,9.65352
1645.00,9.65133,25.114719,0.000415,25.002034,-1.7867,0.168,9.65440,9.65440
1646.00,9.65173,25.114770,0.000414,25.002073,-1.7870,0.168,9.65597,9.65597
1647.00,9.65221,25.114796,0.000416,25.002041,-1.7873,0.168,9.65784,9.65784
1648.00,9.65234,25.114804,0.000420,25.002001,-1.7874,0.168,9.65756,9.65756
1649.00,9.65226,25.114810,0.000422,25.001916,-1.7876,0.167,9.65597,9.65597
1650.00,9.65228,25.114749,0.000418,25.001872,-1.7876,0.168,9.65514,9.65514
1651.00,9.65256,25.114863,0.000419,25.001855,-1.7876,0.168,9.65320,9.65320
1652.00,9.65276,25.114906,0.000418,25.001858,-1.7875,0.168,9.65144,9.65144
1653.00,9.65296,25.114920,0.000414,25.001858,-1.7876,0.168,9.65120,9.65120
1654.00,9.65304,25.114995,0.000413,25.001962,-1.7876,0.168,9.65141,9.65141
1655.00,9.65327,25.115130,0.000416,25.002057,-1.7875,0.168,9.65150,9.65150
1656.00,9.65358,25.115147,0.000417,25.002058,-1.7876,0.168,9.65205,9.65205
1657.00,9.65367,25.115152,0.000415,25.001998,-1.7876,0.168,9.65284,9.65284
1658.00,9.65367,25.115168,0.000414,25.001964,-1.7876,0.168,9.65307,9.65307
1659.00,9.65365,25.115194,0.000415,25.001898,-1.7875,0.168,9.65365,9.65365
1660.00,9.65369,25.115225,0.000416,25.001833,-1.7876,0.168,9.65397,9.65397
1661.00,9.65384,25.115238,0.000416,25.001840,-1.7877,0.169,9.65436,9.65436
1662.00,9.65392,25.115308,0.000419,25.001890,-1.7879,0.169,9.65383,9.65383
1663.00,9.65386,25.115353,0.000421,25.001920,-1.7881,0.169,9.65299,9.65299
1664.00,9.65357,25.115394,0.000423,25.001927,-1.7883,0.169,9.65254,9.65254
1665.00,9.65327,25.115379,0.000421,25.001949,-1.7887,0.169,9.65202,9.65202
1666.00,9.65287,25.115333,0.000417,25.001892,-1.7890,0.169,9.65054,9.65054
1667.00,9.65234,25.115197,0.000411,25.001767,-1.7891,0.169,9.65067,9.65067
1668.00,9.65229,25.115250,0.000410,25.001756,-1.7893,0.169,9.65249,9.65249
1669.00,9.65258,25.115307,0.000407,25.001770,-1.7895,0.169,9.65310,9.65310
1670.00,9.65270,25.115354,0.000407,25.001767,-1.7897,0.170,9.65323,9.65323
1671.00,9.65267,25.115406,0.000407,25.001801,-1.7897,0.170,9.65378,9.65378
1672.00,9.65270,25.115548,0.000413,25.001925,-1.7897,0.170,9.65376,9.65376
1673.00,9.65292,25.115551,0.000414,25.001951,-1.7898,0.170,9.65362,9.65362
1674.00,9.65316,25.115573,0.000418,25.001978,-1.7898,0.170,9.65386,9.65386
1675.00,9.65344,25.115582,0.000419,25.001930,-1.7898,0.170,9.65507,9.65507
1676.00,9.65380,25.115690,0.000421,25.001968,-1.7899,0.170,9.65731,9.65731
1677.00,9.65404,25.115691,0.000417,25.001893,-1.7900,0.170,9.65784,9.65784
1678.00,9.65410,25.115741,0.000415,25.001906,-1.7898,0.170,9.65794,9.65794
1679.00,9.65446,25.115788,0.000414,25.001942,-1.7898,0.170,9.65901,9.65901
1680.00,9.65481,25.115920,0.000417,25.002035,-1.7897,0.170,9.65909,9.65909
1681.00,9.65480,25.115873,0.000415,25.001969,-1.7898,0.170,9.65765,9.65765
1682.00,9.65489,25.115943,0.000419,25.002044,-1.7900,0.170,9.65771,9.65771
1683.00,9.65519,25.115907,0.000420,25.001974,-1.7903,0.170,9.65753,9.65753
1684.00,9.65550,25.115857,0.000418,25.001907,-1.7906,0.170,9.65634,9.65634
1685.00,9.65538,25.115837,0.000418,25.001822,-1.7908,0.170,9.65340,9.65340
1686.00,9.65506,25.115889,0.000419,25.001813,-1.7910,0.170,9.65131,9.65131
1687.00,9.65483,25.115939,0.000417,25.001773,-1.7912,0.170,9.64958,9.64958
1688.00,9.65449,25.116003,0.000416,25.001720,-1.7913,0.170,9.64801,9.64801
1689.00,9.65410,25.116095,0.000416,25.001743,-1.7914,0.170,9.64669,9.64669
1690.00,9.65391,25.116089,0.000413,25.001732,-1.7915,0.170,9.64825,9.64825
1691.00,9.65403,25.116194,0.000412,25.001816,-1.7916,0.170,9.65025,9.65025
1692.00,9.65418,25.116251,0.000412,25.001836,-1.7916,0.170,9.65164,9.65164
1693.00,9.65414,25.116325,0.000415,25.001910,-1.7918,0.170,9.65290,9.65290
1694.00,9.65405,25.116366,0.000414,25.001901,-1.7921,0.170,9.65387,9.65387
1695.00,9.65390,25.116494,0.000416,25.001953,-1.7924,0.170,9.65393,9.65393
1696.00,9.65331,25.116489,0.000418,25.001895,-1.7927,0.170,9.65278,9.65278
1697.00,9.65279,25.116478,0.000416,25.001906,-1.7928,0.171,9.65150,9.65150
1698.00,9.65238,25.116514,0.000412,25.001985,-1.7928,0.171,9.64992,9.64992
1699.00,9.65175,25.116502,0.000411,25.002012,-1.7928,0.171,9.64843,9.64843
1700.00,9.65097,25.116411,0.000408,25.001941,-1.7929,0.171,9.64707,9.64707
1701.00,9.65051,25.116420,0.000406,25.001944,-1.7932,0.171,9.64715,9.64715
1702.00,9.65026,25.116527,0.000409,25.002011,-1.7935,0.171,9.64827,9.64827
1703.00,9.64971,25.116500,0.000409,25.001871,-1.7936,0.171,9.65006,9.65006
1704.00,9.64995,25.116549,0.000412,25.001786,-1.7939,0.171,9.64977,9.64977
1705.00,9.65048,25.116640,0.000413,25.001790,-1.7938,0.171,9.64706,9.64706
1706.00,9.65053,25.116698,0.000412,25.001799,-1.7937,0.171,9.63922,9.63922
1707.00,9.64990,25.116702,0.000411,25.001713,-1.7936,0.171,9.62619,9.62619
1708.00,9.64880,25.116779,0.000410,25.001800,-1.7937,0.172,9.60892,9.60892
1709.00,9.64769,25.116879,0.000406,25.001859,-1.7936,0.172,9.59133,9.59133
1710.00,9.64793,25.116915,0.000407,25.001864,-1.7938,0.172,9.57544,9.57544
1711.00,9.64934,25.116928,0.000405,25.001811,-1.7939,0.173,9.56428,9.56428
@12,2.0001,4.0, 1710.10799999999 
1712.00,9.65271,25.116882,0.000402,25.001731,-1.7940,0.173,9.55844,9.55844
1713.00,9.65095,25.116927,0.000405,25.001676,-1.7942,0.173,9.55728,9.55728
1714.00,9.64390,25.116940,0.000407,25.001674,-1.7943,0.173,9.56009,9.56009
1715.00,9.63199,25.116905,0.000405,25.001625,-1.7944,0.173,9.56730,9.56730
1716.00,9.60995,25.116928,0.000406,25.001669,-1.7947,0.173,9.57596,9.57596
1717.00,9.58725,25.117086,0.000408,25.001837,-1.7951,0.173,9.58452,9.58452
1718.00,9.57049,25.117026,0.000408,25.001768,-1.7952,0.173,9.59281,9.59281
1719.00,9.56225,25.117024,0.000410,25.001708,-1.7953,0.173,9.60096,9.60096
1720.00,9.56086,25.117165,0.000415,25.001826,-1.7955,0.173,9.60664,9.60664
1721.00,9.56409,25.117231,0.000413,25.001805,-1.7955,0.173,9.61164,9.61164
1722.00,9.57048,25.117213,0.000410,25.001764,-1.7957,0.173,9.61626,9.61626
1723.00,9.57593,25.117277,0.000412,25.001812,-1.7958,0.173,9.62000,9.62000
1724.00,9.57836,25.117385,0.000411,25.001892,-1.7959,0.173,9.62326,9.62326
1725.00,9.58387,25.117435,0.000409,25.001870,-1.7961,0.173,9.62601,9.62601
1726.00,9.58986,25.117483,0.000409,25.001922,-1.7962,0.173,9.62767,9.62767
1727.00,9.59474,25.117545,0.000413,25.001852,-1.7963,0.173,9.63010,9.63010
1728.00,9.59906,25.117739,0.000412,25.001957,-1.7963,0.174,9.63357,9.63357
1729.00,9.60343,25.117809,0.000413,25.001941,-1.7964,0.174,9.63629,9.63629
1730.00,9.60747,25.117859,0.000413,25.001921,-1.7964,0.174,9.63735,9.63735
1731.00,9.61147,25.117936,0.000419,25.001918,-1.7965,0.174,9.63979,9.63979
1732.00,9.61592,25.118015,0.000419,25.001987,-1.7966,0.174,9.64187,9.64187
1733.00,9.62015,25.117943,0.000419,25.001868,-1.7968,0.174,9.64226,9.64226
1734.00,9.62385,25.117932,0.000419,25.001828,-1.7969,0.174,9.64199,9.64199
1735.00,9.62704,25.117954,0.000420,25.001830,-1.7969,0.174,9.64372,9.64372
1736.00,9.62957,25.117929,0.000414,25.001765,-1.7969,0.174,9.64385,9.64385
1737.00,9.63184,25.117920,0.000414,25.001715,-1.7969,0.174,9.64403,9.64403
1738.00,9.63427,25.118068,0.000418,25.001835,-1.7971,0.174,9.64501,9.64501
1739.00,9.63611,25.118163,0.000418,25.001972,-1.7974,0.174,9.64660,9.64660
1740.00,9.63788,25.118129,0.000414,25.001971,-1.7977,0.174,9.64779,9.64779
1741.00,9.63939,25.118190,0.000415,25.002030,-1.7979,0.174,9.64867,9.64867
1742.00,9.64050,25.118197,0.000417,25.002055,-1.7980,0.174,9.64834,9.64834
1743.00,9.64177,25.118119,0.000416,25.002001,-1.7981,0.174,9.64930,9.64930
1744.00,9.64325,25.118060,0.000416,25.001891,-1.7981,0.174,9.65119,9.65119
1745.00,9.64485,25.118101,0.000418,25.001891,-1.7982,0.174,9.65358,9.65358
1746.00,9.64632,25.118100,0.000420,25.001871,-1.7984,0.174,9.65555,9.65555
1747.00,9.64744,25.118080,0.000416,25.001840,-1.7987,0.174,9.65742,9.65742
1748.00,9.64820,25.118084,0.000416,25.001822,-1.7989,0.174,9.65699,9.65699
1749.00,9.64851,25.118158,0.000414,25.001877,-1.7990,0.175,9.65486,9.65486
1750.00,9.64887,25.118204,0.000415,25.001901,-1.7992,0.175,9.65154,9.65154
1751.00,9.64932,25.118166,0.000416,25.001815,-1.7992,0.175,9.64972,9.64972
1752.00,9.64951,25.118287,0.000416,25.001880,-1.7992,0.175,9.64849,9.64849
1753.00,9.64994,25.118415,0.000414,25.001983,-1.7993,0.175,9.64795,9.64795
1754.00,9.65015,25.118390,0.000412,25.001936,-1.7996,0.175,9.64839,9.64839
1755.00,9.65050,25.118414,0.000412,25.001895,-1.7999,0.175,9.65004,9.65004
1756.00,9.65101,25.118540,0.000413,25.001988,-1.8001,0.175,9.65121,9.65121
1757.00,9.65146,25.118475,0.000414,25.001895,-1.8004,0.175,9.65225,9.65225
1758.00,9.65174,25.118468,0.000418,25.001841,-1.8006,0.175,9.65319,9.65319
1759.00,9.65187,25.118443,0.000419,25.001782,-1.8007,0.175,9.65308,9.65308
1760.00,9.65203,25.118430,0.000418,25.001789,-1.8008,0.175,9.65362,9.65362
1761.00,9.65241,25.118471,0.000419,25.001872,-1.8010,0.175,9.65417,9.65417
1762.00,9.65280,25.118523,0.000418,25.001895,-1.8011,0.175,9.65349,9.65349
1763.00,9.65279,25.118575,0.000414,25.001880,-1.8013,0.176,9.65246,9.65246
1764.00,9.65249,25.118667,0.000413,25.001906,-1.8014,0.176,9.65287,9.65287
1765.00,9.65212,25.118716,0.000413,25.001890,-1.8016,0.176,9.65241,9.65241
1766.00,9.65188,25.118704,0.000407,25.001788,-1.8018,0.176,9.65218,9.65218
1767.00,9.65170,25.118810,0.000411,25.001881,-1.8021,0.176,9.65191,9.65191
1768.00,9.65143,25.118838,0.000414,25.001943,-1.8025,0.176,9.65208,9.65208
1769.00,9.65145,25.118856,0.000414,25.001975,-1.8028,0.176,9.65192,9.65192
1770.00,9.65167,25.118897,0.000416,25.001976,-1.8030,0.176,9.65090,9.65090
1771.00,9.65180,25.119050,0.000419,25.002094,-1.8032,0.176,9.64976,9.64976
1772.00,9.65197,25.119149,0.000418,25.002099,-1.8033,0.176,9.65093,9.65093
1773.00,9.65235,25.119198,0.000417,25.002033,-1.8032,0.176,9.65285,9.65285
1774.00,9.65295,25.119190,0.000418,25.001948,-1.8030,0.176,9.65484,9.65484
1775.00,9.65335,25.119341,0.000421,25.002048,-1.8030,0.176,9.65658,9.65658
1776.00,9.65331,25.119267,0.000421,25.001929,-1.8030,0.176,9.65701,9.65701
1777.00,9.65315,25.119300,0.000419,25.001924,-1.8030,0.176,9.65581,9.65581
1778.00,9.65284,25.119361,0.000415,25.001949,-1.8031,0.176,9.65341,9.65341
1779.00,9.65262,25.119631,0.000417,25.002120,-1.8033,0.176,9.65059,9.65059
1780.00,9.65242,25.119632,0.000412,25.002055,-1.8035,0.176,9.64919,9.64919
1781.00,9.65209,25.119744,0.000409,25.002055,-1.8037,0.177,9.64851,9.64851
1782.00,9.65184,25.119736,0.000409,25.001967,-1.8039,0.177,9.64883,9.64883
1783.00,9.65203,25.119729,0.000409,25.001898,-1.8041,0.177,9.65045,9.65045
1784.00,9.65228,25.119610,0.000408,25.001761,-1.8043,0.177,9.65164,9.65164
1785.00,9.65221,25.119558,0.000405,25.001662,-1.8046,0.177,9.65195,9.65195
1786.00,9.65205,25.119553,0.000404,25.001692,-1.8049,0.177,9.65257,9.65257
1787.00,9.65209,25.119587,0.000404,25.001742,-1.8052,0.177,9.65352,9.65352
1788.00,9.65239,25.119723,0.000405,25.001876,-1.8055,0.177,9.65334,9.65334
1789.00,9.65264,25.119828,0.000405,25.001955,-1.8057,0.177,9.65393,9.65393
1790.00,9.65287,25.119952,0.000409,25.002070,-1.8058,0.177,9.65426,9.65426
1791.00,9.65315,25.120045,0.000409,25.002066,-1.8059,0.177,9.65507,9.65507
1792.00,9.65337,25.120057,0.000409,25.002060,-1.8061,0.177,9.65541,9.65541
1793.00,9.65345,25.119957,0.000409,25.001907,-1.8060,0.177,9.65639,9.65639
1794.00,9.65331,25.119863,0.000409,25.001817,-1.8060,0.177,9.65636,9.65636
1795.00,9.65292,25.119884,0.000409,25.001856,-1.8060,0.177,9.65557,9.65557
1796.00,9.65270,25.119896,0.000411,25.001856,-1.8061,0.177,9.65462,9.65462
1797.00,9.65280,25.119998,0.000409,25.001855,-1.8060,0.177,9.65382,9.65382
1798.00,9.65306,25.120130,0.000409,25.001915,-1.8061,0.177,9.65298,9.65298
1799.00,9.65347,25.120290,0.000411,25.001975,-1.8063,0.177,9.65288,9.65288
1800.00,9.65385,25.120320,0.000409,25.001845,-1.8066,0.177,9.65404,9.65404
1801.00,9.65395,25.120368,0.000411,25.001864,-1.8069,0.177,9.65402,9.65402
1802.00,9.65415,25.120314,0.000409,25.001836,-1.8072,0.177,9.65418,9.65418
1803.00,9.65430,25.120320,0.000410,25.001850,-1.8075,0.178,9.65472,9.65472
1804.00,9.65453,25.120352,0.000413,25.001902,-1.8078,0.178,9.65547,9.65547
1805.00,9.65460,25.120418,0.000415,25.001990,-1.8079,0.178,9.65410,9.65410
1806.00,9.65442,25.120379,0.000413,25.001939,-1.8080,0.178,9.65376,9.65376
1807.00,9.65425,25.120433,0.000417,25.001950,-1.8081,0.178,9.65309,9.65309
1808.00,9.65407,25.120407,0.000416,25.001903,-1.8081,0.178,9.65196,9.65196
1809.00,9.65387,25.120388,0.000414,25.001856,-1.8080,0.178,9.65028,9.65028
1810.00,9.65368,25.120451,0.000414,25.001904,-1.8080,0.178,9.65092,9.65092
1811.00,9.65378,25.120547,0.000414,25.001960,-1.8079,0.178,9.65304,9.65304
1812.00,9.65391,25.120626,0.000415,25.002000,-1.8080,0.178,9.65426,9.65426
1813.00,9.65381,25.120671,0.000418,25.002000,-1.8082,0.178,9.65555,9.65555
1814.00,9.65377,25.120648,0.000416,25.001900,-1.8084,0.178,9.65634,9.65634
1815.00,9.65378,25.120692,0.000417,25.001876,-1.8087,0.178,9.65602,9.65602
1816.00,9.65377,25.120668,0.000418,25.001810,-1.8091,0.178,9.65466,9.65466
1817.00,9.65397,25.120718,0.000417,25.001832,-1.8094,0.178,9.65475,9.65475
1818.00,9.65414,25.120814,0.000416,25.001913,-1.8095,0.178,9.65470,9.65470
1819.00,9.65423,25.120934,0.000419,25.001981,-1.8095,0.178,9.65454,9.65454
1820.00,9.65393,25.120903,0.000416,25.001880,-1.8096,0.179,9.65394,9.65394
1821.00,9.65369,25.121028,0.000416,25.001889,-1.8096,0.179,9.65297,9.65297
1822.00,9.65346,25.121088,0.000416,25.001867,-1.8098,0.179,9.65129,9.65129
1823.00,9.65318,25.121159,0.000417,25.001845,-1.8100,0.179,9.64981,9.64981
1824.00,9.65282,25.121180,0.000416,25.001891,-1.8101,0.179,9.64953,9.64953
1825.00,9.65274,25.121210,0.000415,25.001914,-1.8103,0.179,9.65072,9.65072
1826.00,9.65298,25.121187,0.000416,25.001923,-1.8104,0.179,9.65169,9.65169
1827.00,9.65320,25.121198,0.000418,25.001925,-1.8104,0.179,9.65283,9.65283
1828.00,9.65338,25.121090,0.000415,25.001828,-1.8106,0.179,9.65396,9.65396
1829.00,9.65363,25.121114,0.000413,25.001833,-1.8108,0.179,9.65435,9.65435
1830.00,9.65364,25.121136,0.000413,25.001819,-1.8109,0.179,9.65357,9.65357
1831.00,9.65331,25.121182,0.000409,25.001850,-1.8111,0.179,9.65252,9.65252
1832.00,9.65271,25.121196,0.000408,25.001783,-1.8113,0.179,9.65130,9.65130
1833.00,9.65238,25.121336,0.000410,25.001900,-1.8115,0.180,9.65040,9.65040
1834.00,9.65221,25.121414,0.000408,25.001888,-1.8119,0.180,9.65021,9.65021
1835.00,9.65209,25.121483,0.000409,25.001920,-1.8122,0.180,9.65017,9.65017
1836.00,9.65213,25.121592,0.000411,25.001950,-1.8124,0.180,9.65105,9.65105
1837.00,9.65209,25.121650,0.000408,25.002002,-1.8126,0.180,9.65281,9.65281
1838.00,9.65201,25.121713,0.000408,25.002000,-1.8128,0.180,9.65349,9.65349
1839.00,9.65190,25.121782,0.000408,25.001993,-1.8128,0.180,9.65360,9.65360
1840.00,9.65197,25.121817,0.000409,25.002014,-1.8129,0.180,9.65366,9.65366
1841.00,9.65205,25.121835,0.000410,25.001974,-1.8131,0.180,9.65335,9.65335
1842.00,9.65213,25.121849,0.000410,25.001936,-1.8134,0.180,9.65122,9.65122
1843.00,9.65204,25.121856,0.000410,25.001905,-1.8136,0.180,9.65082,9.65082
1844.00,9.65237,25.121841,0.000412,25.001915,-1.8139,0.180,9.65202,9.65202
1845.00,9.65259,25.121916,0.000412,25.001941,-1.8143,0.180,9.65289,9.65289
1846.00,9.65259,25.121916,0.000410,25.001912,-1.8146,0.180,9.65339,9.65339
1847.00,9.65261,25.121981,0.000414,25.001936,-1.8149,0.180,9.65534,9.65534
1848.00,9.65264,25.121979,0.000415,25.001913,-1.8151,0.180,9.65522,9.65522
1849.00,9.65227,25.122027,0.000412,25.001857,-1.8151,0.180,9.65281,9.65281
1850.00,9.65211,25.122138,0.000416,25.001929,-1.8151,0.180,9.65181,9.65181
1851.00,9.65223,25.122184,0.000418,25.001958,-1.8151,0.180,9.65182,9.65182
1852.00,9.65249,25.122187,0.000418,25.001947,-1.8151,0.181,9.65101,9.65101
1853.00,9.65266,25.122312,0.000420,25.002040,-1.8154,0.181,9.65105,9.65105
1854.00,9.65278,25.122301,0.000419,25.002130,-1.8157,0.181,9.64925,9.64925
1855.00,9.65248,25.122217,0.000413,25.002061,-1.8160,0.181,9.64441,9.64441
1856.00,9.65236,25.122201,0.000411,25.002023,-1.8164,0.181,9.63611,9.63611
1857.00,9.65275,25.122232,0.000410,25.002081,-1.8167,0.181,9.62454,9.62454
1858.00,9.65300,25.122144,0.000404,25.001955,-1.8167,0.181,9.60938,9.60938
1859.00,9.65201,25.122181,0.000406,25.001895,-1.8166,0.181,9.59347,9.59347
1860.00,9.65085,25.122149,0.000406,25.001856,-1.8166,0.181,9.57877,9.57877
1861.00,9.65221,25.122266,0.000403,25.001949,-1.8164,0.182,9.56737,9.56737
@13,2.0001,4.0, 1860.043 
1862.00,9.65257,25.122285,0.000401,25.001850,-1.8164,0.182,9.56215,9.56215
1863.00,9.64819,25.122321,0.000401,25.001822,-1.8167,0.182,9.56276,9.56276
1864.00,9.63661,25.122346,0.000401,25.001800,-1.8170,0.182,9.56816,9.56816
1865.00,9.62368,25.122502,0.000404,25.001894,-1.8173,0.182,9.57533,9.57533
1866.00,9.61032,25.122464,0.000404,25.001886,-1.8176,0.182,9.58359,9.58359
1867.00,9.59430,25.122466,0.000405,25.001898,-1.8179,0.182,9.59045,9.59045
1868.00,9.57681,25.122499,0.000406,25.001986,-1.8181,0.182,9.59652,9.59652
1869.00,9.56786,25.122538,0.000404,25.002033,-1.8184,0.182,9.60236,9.60236
1870.00,9.56921,25.122496,0.000403,25.002002,-1.8187,0.182,9.60916,9.60916
1871.00,9.57325,25.122571,0.000405,25.002025,-1.8187,0.183,9.61403,9.61403
1872.00,9.57799,25.122712,0.000403,25.002143,-1.8188,0.183,9.61836,9.61836
1873.00,9.58322,25.122780,0.000403,25.002075,-1.8189,0.183,9.62228,9.62228
1874.00,9.58832,25.122810,0.000404,25.002035,-1.8191,0.183,9.62603,9.62603
1875.00,9.59194,25.122881,0.000401,25.001997,-1.8193,0.183,9.62988,9.62988
1876.00,9.59548,25.122941,0.000402,25.001979,-1.8197,0.183,9.63398,9.63398
1877.00,9.59939,25.122840,0.000403,25.001790,-1.8199,0.183,9.63744,9.63744
1878.00,9.60371,25.122932,0.000403,25.001830,-1.8201,0.183,9.63955,9.63955
1879.00,9.60779,25.123062,0.000407,25.001868,-1.8203,0.183,9.64018,9.64018
1880.00,9.61130,25.123068,0.000409,25.001858,-1.8204,0.183,9.64007,9.64007
1881.00,9.61578,25.123014,0.000405,25.001764,-1.8206,0.183,9.64052,9.64052
1882.00,9.62000,25.123265,0.000408,25.002012,-1.8209,0.183,9.64153,9.64153
1883.00,9.62407,25.123428,0.000413,25.002188,-1.8211,0.183,9.64355,9.64355
1884.00,9.62748,25.123432,0.000410,25.002205,-1.8210,0.183,9.64614,9.64614
1885.00,9.63014,25.123417,0.000411,25.002114,-1.8210,0.184,9.64768,9.64768
1886.00,9.63306,25.123480,0.000414,25.002134,-1.8212,0.184,9.64912,9.64912
1887.00,9.63552,25.123517,0.000417,25.002133,-1.8214,0.184,9.64947,9.64947
1888.00,9.63763,25.123416,0.000410,25.002004,-1.8217,0.184,9.64899,9.64899
1889.00,9.63942,25.123412,0.000412,25.001977,-1.8222,0.184,9.64839,9.64839
1890.00,9.64085,25.123485,0.000415,25.002061,-1.8224,0.184,9.64857,9.64857
1891.00,9.64226,25.123537,0.000414,25.002102,-1.8224,0.184,9.64854,9.64854
1892.00,9.64375,25.123479,0.000412,25.002010,-1.8225,0.184,9.64935,9.64935
1893.00,9.64509,25.123495,0.000414,25.001993,-1.8225,0.184,9.65077,9.65077
1894.00,9.64622,25.123560,0.000414,25.002022,-1.8223,0.184,9.65201,9.65201
1895.00,9.64703,25.123587,0.000414,25.002052,-1.8225,0.184,9.65298,9.65298
1896.00,9.64760,25.123555,0.000413,25.002007,-1.8229,0.184,9.65353,9.65353
1897.00,9.64823,25.123519,0.000413,25.001931,-1.8232,0.184,9.65347,9.65347
1898.00,9.64862,25.123529,0.000411,25.001905,-1.8236,0.184,9.65224,9.65224
1899.00,9.64920,25.123536,0.000410,25.001846,-1.8240,0.184,9.65185,9.65185
1900.00,9.64993,25.123547,0.000408,25.001783,-1.8243,0.184,9.65187,9.65187
1901.00,9.65059,25.123606,0.000409,25.001808,-1.8246,0.184,9.65241,9.65241
1902.00,9.65108,25.123569,0.000405,25.001779,-1.8249,0.185,9.65283,9.65283
1903.00,9.65140,25.123591,0.000406,25.001768,-1.8250,0.185,9.65378,9.65378
1904.00,9.65137,25.123655,0.000408,25.001784,-1.8250,0.185,9.65288,9.65288
1905.00,9.65116,25.123737,0.000407,25.001815,-1.8250,0.185,9.65090,9.65090
1906.00,9.65099,25.123776,0.000405,25.001808,-1.8250,0.185,9.64934,9.64934
1907.00,9.65106,25.123886,0.000408,25.001902,-1.8250,0.185,9.64911,9.64911
1908.00,9.65124,25.123912,0.000409,25.001894,-1.8252,0.185,9.64844,9.64844
1909.00,9.65132,25.123903,0.000407,25.001924,-1.8255,0.185,9.64882,9.64882
1910.00,9.65134,25.123987,0.000408,25.001981,-1.8257,0.185,9.64956,9.64956
1911.00,9.65133,25.124019,0.000412,25.001982,-1.8256,0.185,9.64997,9.64997
1912.00,9.65125,25.124106,0.000412,25.002003,-1.8257,0.185,9.64922,9.64922
1913.00,9.65103,25.124132,0.000410,25.002040,-1.8258,0.185,9.64936,9.64936
1914.00,9.65102,25.124108,0.000413,25.001991,-1.8260,0.185,9.65067,9.65067
1915.00,9.65110,25.124102,0.000417,25.001946,-1.8263,0.185,9.65220,9.65220
1916.00,9.65115,25.124182,0.000417,25.001957,-1.8268,0.185,9.65272,9.65272
1917.00,9.65118,25.124118,0.000417,25.001820,-1.8271,0.185,9.65386,9.65386
1918.00,9.65137,25.124181,0.000416,25.001809,-1.8274,0.185,9.65451,9.65451
1919.00,9.65164,25.124203,0.000412,25.001783,-1.8277,0.185,9.65446,9.65446
1920.00,9.65179,25.124210,0.000409,25.001768,-1.8278,0.185,9.65484,9.65484
1921.00,9.65208,25.124168,0.000407,25.001741,-1.8279,0.186,9.65670,9.65670
1922.00,9.65235,25.124228,0.000409,25.001797,-1.8280,0.186,9.65750,9.65750
1923.00,9.65253,25.124245,0.000413,25.001810,-1.8280,0.185,9.65830,9.65830
1924.00,9.65279,25.124337,0.000416,25.001874,-1.8280,0.185,9.65773,9.65773
1925.00,9.65294,25.124405,0.000419,25.001904,-1.8281,0.185,9.65548,9.65548
1926.00,9.65299,25.124527,0.000419,25.001927,-1.8283,0.185,9.65247,9.65247
1927.00,9.65278,25.124563,0.000413,25.001885,-1.8287,0.186,9.64980,9.64980
1928.00,9.65256,25.124610,0.000411,25.001907,-1.8293,0.186,9.64804,9.64804
1929.00,9.65254,25.124653,0.000408,25.001944,-1.8297,0.186,9.64764,9.64764
1930.00,9.65286,25.124589,0.000402,25.001842,-1.8298,0.186,9.65004,9.65004
1931.00,9.65328,25.124553,0.000398,25.001791,-1.8299,0.187,9.65163,9.65163
1932.00,9.65342,25.124605,0.000404,25.001825,-1.8299,0.186,9.65289,9.65289
1933.00,9.65367,25.124634,0.000404,25.001807,-1.8298,0.186,9.65438,9.65438
1934.00,9.65381,25.124651,0.000405,25.001766,-1.8300,0.186,9.65525,9.65525
1935.00,9.65375,25.124720,0.000410,25.001861,-1.8302,0.186,9.65441,9.65441
1936.00,9.65355,25.124839,0.000412,25.001984,-1.8305,0.186,9.65301,9.65301
1937.00,9.65334,25.124856,0.000408,25.002024,-1.8308,0.187,9.65271,9.65271
1938.00,9.65317,25.124924,0.000410,25.002040,-1.8310,0.187,9.65181,9.65181
1939.00,9.65307,25.125010,0.000409,25.002050,-1.8312,0.187,9.65136,9.65136
1940.00,9.65272,25.125111,0.000410,25.002081,-1.8315,0.187,9.64928,9.64928
1941.00,9.65187,25.125115,0.000415,25.002061,-1.8316,0.187,9.64885,9.64885
1942.00,9.65130,25.125195,0.000418,25.002063,-1.8317,0.187,9.64905,9.64905
1943.00,9.65110,25.125173,0.000416,25.001960,-1.8320,0.187,9.64985,9.64985
1944.00,9.65098,25.125181,0.000415,25.001924,-1.8321,0.187,9.64954,9.64954
1945.00,9.65092,25.125198,0.000410,25.001867,-1.8322,0.187,9.64991,9.64991
1946.00,9.65082,25.125265,0.000406,25.001895,-1.8323,0.187,9.64971,9.64971
1947.00,9.65088,25.125316,0.000408,25.001881,-1.8324,0.187,9.64941,9.64941
1948.00,9.65113,25.125474,0.000409,25.002054,-1.8325,0.188,9.64910,9.64910
1949.00,9.65150,25.125498,0.000411,25.002082,-1.8325,0.188,9.65045,9.65045
1950.00,9.65173,25.125547,0.000414,25.002097,-1.8327,0.187,9.65308,9.65308
1951.00,9.65167,25.125588,0.000415,25.001993,-1.8328,0.187,9.65509,9.65509
1952.00,9.65163,25.125609,0.000410,25.001939,-1.8328,0.188,9.65551,9.65551
1953.00,9.65157,25.125586,0.000408,25.001821,-1.8330,0.188,9.65526,9.65526
1954.00,9.65144,25.125596,0.000407,25.001769,-1.8333,0.188,9.65418,9.65418
1955.00,9.65135,25.125641,0.000407,25.001755,-1.8333,0.188,9.65283,9.65283
1956.00,9.65137,25.125707,0.000407,25.001827,-1.8335,0.188,9.65231,9.65231
1957.00,9.65154,25.125728,0.000410,25.001870,-1.8337,0.188,9.65219,9.65219
1958.00,9.65148,25.125755,0.000413,25.001873,-1.8339,0.188,9.65118,9.65118
1959.00,9.65130,25.125811,0.000413,25.001927,-1.8341,0.188,9.65092,9.65092
1960.00,9.65133,25.125818,0.000413,25.001935,-1.8344,0.188,9.65046,9.65046
1961.00,9.65173,25.125846,0.000416,25.001919,-1.8347,0.188,9.65005,9.65005
1962.00,9.65164,25.125893,0.000415,25.001999,-1.8349,0.188,9.64888,9.64888
1963.00,9.65128,25.125878,0.000411,25.001954,-1.8351,0.188,9.64876,9.64876
1964.00,9.65101,25.125855,0.000411,25.001914,-1.8355,0.188,9.64864,9.64864
1965.00,9.65119,25.125837,0.000408,25.001882,-1.8358,0.188,9.64917,9.64917
1966.00,9.65157,25.125742,0.000403,25.001777,-1.8360,0.189,9.64953,9.64953
1967.00,9.65189,25.125699,0.000401,25.001628,-1.8364,0.189,9.65134,9.65134
1968.00,9.65194,25.125675,0.000404,25.001614,-1.8365,0.189,9.65237,9.65237
1969.00,9.65178,25.125685,0.000404,25.001564,-1.8366,0.189,9.65254,9.65254
1970.00,9.65131,25.125767,0.000407,25.001658,-1.8368,0.189,9.65168,9.65168
1971.00,9.65093,25.125836,0.000410,25.001757,-1.8369,0.189,9.65146,9.65146
1972.00,9.65077,25.125848,0.000412,25.001778,-1.8370,0.189,9.65055,9.65055
1973.00,9.65073,25.125931,0.000410,25.001838,-1.8371,0.189,9.65073,9.65073
1974.00,9.65091,25.126006,0.000408,25.001850,-1.8373,0.189,9.65191,9.65191
1975.00,9.65102,25.126071,0.000407,25.001787,-1.8376,0.189,9.65276,9.65276
1976.00,9.65097,25.126146,0.000408,25.001766,-1.8379,0.189,9.65263,9.65263
1977.00,9.65080,25.126279,0.000406,25.001854,-1.8383,0.189,9.65222,9.65222
1978.00,9.65073,25.126311,0.000406,25.001797,-1.8388,0.190,9.65137,9.65137
1979.00,9.65082,25.126410,0.000412,25.001907,-1.8391,0.189,9.65013,9.65013
1980.00,9.65088,25.126417,0.000412,25.001971,-1.8392,0.189,9.65009,9.65009
1981.00,9.65093,25.126442,0.000411,25.001984,-1.8394,0.190,9.65028,9.65028
1982.00,9.65107,25.126471,0.000412,25.001928,-1.8395,0.190,9.65052,9.65052
1983.00,9.65110,25.126676,0.000418,25.002058,-1.8396,0.189,9.64974,9.64974
1984.00,9.65086,25.126766,0.000416,25.002061,-1.8397,0.190,9.64832,9.64832
1985.00,9.65065,25.126868,0.000416,25.002055,-1.8398,0.190,9.64785,9.64785
1986.00,9.65066,25.126887,0.000412,25.002014,-1.8399,0.190,9.64881,9.64881
1987.00,9.65087,25.126962,0.000411,25.002050,-1.8400,0.190,9.65023,9.65023
1988.00,9.65087,25.126882,0.000410,25.001962,-1.8403,0.190,9.65135,9.65135
1989.00,9.65064,25.126871,0.000409,25.001933,-1.8405,0.190,9.65151,9.65151
1990.00,9.65031,25.126855,0.000407,25.001862,-1.8407,0.190,9.65018,9.65018
1991.00,9.64995,25.126895,0.000411,25.001869,-1.8409,0.190,9.64706,9.64706
1992.00,9.64952,25.126852,0.000411,25.001809,-1.8411,0.190,9.64462,9.64462
1993.00,9.64919,25.126849,0.000410,25.001830,-1.8412,0.190,9.64333,9.64333
1994.00,9.64859,25.126844,0.000411,25.001856,-1.8412,0.190,9.64317,9.64317
1995.00,9.64815,25.126817,0.000412,25.001849,-1.8414,0.190,9.64430,9.64430
1996.00,9.64805,25.126832,0.000410,25.001849,-1.8415,0.190,9.64662,9.64662
1997.00,9.64821,25.126885,0.000412,25.001940,-1.8417,0.190,9.64814,9.64814
1998.00,9.64846,25.126963,0.000414,25.001930,-1.8418,0.190,9.64987,9.64987
1999.00,9.64858,25.127086,0.000411,25.001911,-1.8421,0.190,9.65104,9.65104
2000.00,9.64849,25.127203,0.000409,25.001915,-1.8424,0.191,9.65137,9.65137
2001.00,9.64827,25.127344,0.000410,25.001950,-1.8427,0.191,9.64984,9.64984
2002.00,9.64793,25.127425,0.000410,25.001963,-1.8430,0.191,9.64849,9.64849
2003.00,9.64814,25.127494,0.000410,25.002016,-1.8434,0.191,9.64675,9.64675
2004.00,9.64805,25.127548,0.000414,25.002026,-1.8436,0.191,9.64416,9.64416
2005.00,9.64706,25.127569,0.000415,25.002073,-1.8438,0.190,9.64029,9.64029
2006.00,9.64716,25.127554,0.000416,25.002072,-1.8440,0.190,9.63403,9.63403
2007.00,9.64810,25.127513,0.000414,25.001925,-1.8440,0.190,9.62468,9.62468
2008.00,9.64911,25.127510,0.000407,25.001854,-1.8441,0.191,9.61183,9.61183
2009.00,9.64952,25.127484,0.000405,25.001818,-1.8442,0.191,9.59757,9.59757
2010.00,9.64829,25.127538,0.000404,25.001804,-1.8445,0.191,9.58310,9.58310
2011.00,9.64612,25.127514,0.000402,25.001780,-1.8447,0.191,9.57384,9.57384
@14,2.0001,4.0, 2010.079 
2012.00,9.64515,25.127577,0.000403,25.001885,-1.8450,0.191,9.56890,9.56890
2013.00,9.64246,25.127590,0.000405,25.001903,-1.8451,0.192,9.56845,9.56845
2014.00,9.63475,25.127565,0.000402,25.001882,-1.8453,0.192,9.57297,9.57297
2015.00,9.62324,25.127543,0.000402,25.001854,-1.8454,0.192,9.57960,9.57960
2016.00,9.61277,25.127554,0.000403,25.001867,-1.8455,0.192,9.58558,9.58558
2017.00,9.59711,25.127587,0.000402,25.001876,-1.8456,0.192,9.59219,9.59219
2018.00,9.58231,25.127600,0.000402,25.001853,-1.8459,0.192,9.59907,9.59907
2019.00,9.57721,25.127621,0.000402,25.001867,-1.8462,0.192,9.60463,9.60463
2020.00,9.57781,25.127643,0.000402,25.001880,-1.8466,0.192,9.61025,9.61025
2021.00,9.58071,25.127690,0.000402,25.001869,-1.8471,0.192,9.61602,9.61602
2022.00,9.58488,25.127738,0.000401,25.001859,-1.8476,0.192,9.62077,9.62077
2023.00,9.58929,25.127815,0.000400,25.001915,-1.8478,0.192,9.62433,9.62433
2024.00,9.59383,25.127942,0.000402,25.001941,-1.8479,0.192,9.62711,9.62711
2025.00,9.59686,25.128059,0.000404,25.001950,-1.8480,0.193,9.62957,9.62957
2026.00,9.59856,25.128215,0.000408,25.002014,-1.8480,0.193,9.63172,9.63172
2027.00,9.60137,25.128151,0.000412,25.001915,-1.8481,0.192,9.63378,9.63378
2028.00,9.60520,25.128166,0.000410,25.001872,-1.8484,0.192,9.63666,9.63666
2029.00,9.60887,25.128224,0.000410,25.001909,-1.8487,0.193,9.63820,9.63820
2030.00,9.61314,25.128282,0.000410,25.001975,-1.8490,0.193,9.63937,9.63937
2031.00,9.61657,25.128255,0.000406,25.001937,-1.8490,0.193,9.64042,9.64042
2032.00,9.62020,25.128447,0.000406,25.002045,-1.8491,0.193,9.64145,9.64145
2033.00,9.62372,25.128474,0.000408,25.002032,-1.8492,0.193,9.64179,9.64179
2034.00,9.62690,25.128473,0.000410,25.001988,-1.8492,0.193,9.64372,9.64372
2035.00,9.62982,25.128471,0.000412,25.001979,-1.8493,0.193,9.64608,9.64608
2036.00,9.63260,25.128494,0.000414,25.001965,-1.8495,0.193,9.64729,9.64729
2037.00,9.63483,25.128552,0.000413,25.002003,-1.8498,0.193,9.64724,9.64724
2038.00,9.63670,25.128618,0.000420,25.002016,-1.8501,0.193,9.64792,9.64792
2039.00,9.63845,25.128614,0.000417,25.002037,-1.8503,0.193,9.64768,9.64768
2040.00,9.63986,25.128633,0.000413,25.002010,-1.8506,0.193,9.64697,9.64697
2041.00,9.64105,25.128712,0.000413,25.002013,-1.8509,0.193,9.64704,9.64704
2042.00,9.64199,25.128730,0.000417,25.001970,-1.8511,0.193,9.64723,9.64723
2043.00,9.64284,25.128766,0.000411,25.001963,-1.8513,0.194,9.64676,9.64676
2044.00,9.64377,25.128779,0.000412,25.001881,-1.8515,0.194,9.64761,9.64761
2045.00,9.64481,25.128785,0.000414,25.001807,-1.8516,0.194,9.64888,9.64888
2046.00,9.64576,25.128769,0.000412,25.001824,-1.8516,0.194,9.64995,9.64995
2047.00,9.64648,25.128792,0.000409,25.001828,-1.8518,0.194,9.65114,9.65114
2048.00,9.64697,25.128899,0.000412,25.001916,-1.8520,0.194,9.65236,9.65236
2049.00,9.64753,25.128996,0.000415,25.001934,-1.8521,0.194,9.65272,9.65272
2050.00,9.64823,25.129115,0.000417,25.001977,-1.8524,0.194,9.65182,9.65182
2051.00,9.64842,25.129145,0.000419,25.001920,-1.8526,0.194,9.64967,9.64967
2052.00,9.64844,25.129092,0.000421,25.001825,-1.8527,0.194,9.64800,9.64800
2053.00,9.64835,25.129092,0.000423,25.001787,-1.8527,0.194,9.64638,9.64638
2054.00,9.64841,25.129158,0.000423,25.001872,-1.8527,0.194,9.64570,9.64570
2055.00,9.64845,25.129096,0.000420,25.001869,-1.8528,0.194,9.64628,9.64628
2056.00,9.64861,25.129144,0.000418,25.001909,-1.8529,0.194,9.64823,9.64823
2057.00,9.64880,25.129188,0.000420,25.001974,-1.8533,0.194,9.64924,9.64924
2058.00,9.64893,25.129136,0.000421,25.001926,-1.8538,0.194,9.65022,9.65022
2059.00,9.64891,25.129124,0.000420,25.001845,-1.8542,0.194,9.64973,9.64973
2060.00,9.64887,25.129276,0.000421,25.001895,-1.8547,0.194,9.64856,9.64856
2061.00,9.64886,25.129454,0.000421,25.001964,-1.8551,0.194,9.64765,9.64765
2062.00,9.64897,25.129547,0.000419,25.001983,-1.8553,0.194,9.64779,9.64779
2063.00,9.64913,25.129651,0.000419,25.002012,-1.8552,0.195,9.64805,9.64805
2064.00,9.64929,25.129725,0.000417,25.002048,-1.8553,0.195,9.64889,9.64889
2065.00,9.64913,25.129638,0.000416,25.001983,-1.8553,0.195,9.64908,9.64908
2066.00,9.64866,25.129479,0.000417,25.001863,-1.8555,0.194,9.64798,9.64798
2067.00,9.64821,25.129524,0.000413,25.001928,-1.8558,0.195,9.64698,9.64698
2068.00,9.64783,25.129565,0.000413,25.001936,-1.8564,0.195,9.64612,9.64612
2069.00,9.64764,25.129554,0.000412,25.001930,-1.8568,0.195,9.64603,9.64603
2070.00,9.64764,25.129640,0.000415,25.001942,-1.8572,0.195,9.64706,9.64706
2071.00,9.64796,25.129787,0.000413,25.002008,-1.8572,0.195,9.64894,9.64894
2072.00,9.64841,25.129840,0.000418,25.001908,-1.8571,0.195,9.65032,9.65032
2073.00,9.64873,25.129893,0.000418,25.001866,-1.8570,0.195,9.65100,9.65100
2074.00,9.64888,25.129948,0.000418,25.001886,-1.8570,0.195,9.65093,9.65093
2075.00,9.64883,25.130003,0.000415,25.001921,-1.8571,0.195,9.65019,9.65019
2076.00,9.64859,25.130051,0.000414,25.001948,-1.8574,0.195,9.64910,9.64910
2077.00,9.64825,25.130096,0.000409,25.001970,-1.8579,0.195,9.64733,9.64733
2078.00,9.64801,25.130119,0.000407,25.002026,-1.8581,0.195,9.64645,9.64645
2079.00,9.64781,25.130200,0.000408,25.002088,-1.8583,0.196,9.64530,9.64530
2080.00,9.64777,25.130233,0.000407,25.002050,-1.8586,0.196,9.64483,9.64483
2081.00,9.64785,25.130243,0.000408,25.001999,-1.8591,0.196,9.64537,9.64537
2082.00,9.64793,25.130298,0.000413,25.002046,-1.8594,0.195,9.64760,9.64760
2083.00,9.64820,25.130334,0.000412,25.002067,-1.8597,0.196,9.64937,9.64937
2084.00,9.64833,25.130381,0.000411,25.002075,-1.8601,0.196,9.65158,9.65158
2085.00,9.64864,25.130448,0.000413,25.002121,-1.8604,0.196,9.65298,9.65298
2086.00,9.64883,25.130448,0.000413,25.002088,-1.8605,0.196,9.65238,9.65238
2087.00,9.64893,25.130423,0.000406,25.002005,-1.8606,0.196,9.65066,9.65066
2088.00,9.64903,25.130501,0.000409,25.002022,-1.8608,0.196,9.64952,9.64952
2089.00,9.64918,25.130509,0.000411,25.001985,-1.8608,0.196,9.64920,9.64920
2090.00,9.64928,25.130472,0.000412,25.001958,-1.8609,0.196,9.64907,9.64907
2091.00,9.64916,25.130508,0.000410,25.002001,-1.8612,0.196,9.64916,9.64916
2092.00,9.64887,25.130480,0.000413,25.002022,-1.8615,0.196,9.64975,9.64975
2093.00,9.64884,25.130424,0.000412,25.001964,-1.8618,0.196,9.64991,9.64991
2094.00,9.64879,25.130430,0.000413,25.001933,-1.8620,0.196,9.64909,9.64909
2095.00,9.64892,25.130537,0.000412,25.001945,-1.8622,0.196,9.64933,9.64933
2096.00,9.64927,25.130537,0.000414,25.001911,-1.8623,0.196,9.65129,9.65129
2097.00,9.64984,25.130631,0.000416,25.001948,-1.8624,0.196,9.65218,9.65218
2098.00,9.65008,25.130716,0.000415,25.001979,-1.8625,0.196,9.65179,9.65179
2099.00,9.65023,25.130746,0.000415,25.001993,-1.8626,0.196,9.65135,9.65135
2100.00,9.65032,25.130683,0.000413,25.001952,-1.8627,0.196,9.64975,9.64975
2101.00,9.65020,25.130786,0.000412,25.002021,-1.8629,0.196,9.64775,9.64775
2102.00,9.65001,25.130867,0.000410,25.002030,-1.8630,0.197,9.64674,9.64674
2103.00,9.64977,25.130887,0.000413,25.001989,-1.8631,0.197,9.64770,9.64770
2104.00,9.64974,25.130993,0.000411,25.002030,-1.8635,0.197,9.64895,9.64895
2105.00,9.64957,25.131031,0.000412,25.001980,-1.8638,0.197,9.65003,9.65003
2106.00,9.64969,25.131023,0.000414,25.001880,-1.8641,0.197,9.65121,9.65121
2107.00,9.64997,25.131087,0.000416,25.001919,-1.8644,0.197,9.65161,9.65161
2108.00,9.65019,25.131169,0.000415,25.002004,-1.8648,0.197,9.65150,9.65150
2109.00,9.65016,25.131143,0.000416,25.001952,-1.8649,0.197,9.65105,9.65105
2110.00,9.65018,25.131273,0.000418,25.002050,-1.8651,0.197,9.65188,9.65188
2111.00,9.65048,25.131280,0.000419,25.002108,-1.8653,0.197,9.65267,9.65267
2112.00,9.65087,25.131256,0.000420,25.002097,-1.8654,0.197,9.65310,9.65310
2113.00,9.65093,25.131236,0.000417,25.002059,-1.8655,0.197,9.65283,9.65283
2114.00,9.65092,25.131294,0.000414,25.002045,-1.8655,0.197,9.65235,9.65235
2115.00,9.65088,25.131352,0.000413,25.002046,-1.8656,0.198,9.65150,9.65150
2116.00,9.65062,25.131464,0.000415,25.002056,-1.8657,0.198,9.64992,9.64992
2117.00,9.65014,25.131472,0.000414,25.002004,-1.8658,0.198,9.64844,9.64844
2118.00,9.64991,25.131585,0.000416,25.001995,-1.8659,0.197,9.64771,9.64771
2119.00,9.64989,25.131677,0.000418,25.002002,-1.8662,0.197,9.64738,9.64738
2120.00,9.64998,25.131617,0.000417,25.001957,-1.8665,0.197,9.64711,9.64711
2121.00,9.65013,25.131675,0.000413,25.001958,-1.8669,0.198,9.64684,9.64684
2122.00,9.65008,25.131740,0.000412,25.001939,-1.8672,0.198,9.64676,9.64676
2123.00,9.64976,25.131778,0.000412,25.001964,-1.8675,0.198,9.64643,9.64643
2124.00,9.64953,25.131789,0.000412,25.001998,-1.8678,0.198,9.64682,9.64682
2125.00,9.64930,25.131918,0.000415,25.002070,-1.8681,0.198,9.64636,9.64636
2126.00,9.64907,25.131898,0.000416,25.002066,-1.8684,0.198,9.64639,9.64639
2127.00,9.64892,25.131965,0.000418,25.002113,-1.8685,0.198,9.64740,9.64740
2128.00,9.64900,25.132040,0.000418,25.002117,-1.8687,0.198,9.64952,9.64952
2129.00,9.64929,25.132055,0.000419,25.002073,-1.8688,0.198,9.65081,9.65081
2130.00,9.64930,25.132043,0.000415,25.001999,-1.8689,0.198,9.65172,9.65172
2131.00,9.64892,25.132055,0.000415,25.001963,-1.8690,0.198,9.65145,9.65145
2132.00,9.64853,25.132071,0.000414,25.001968,-1.8694,0.198,9.65115,9.65115
2133.00,9.64841,25.132044,0.000411,25.001945,-1.8695,0.198,9.65002,9.65002
2134.00,9.64843,25.132051,0.000410,25.001962,-1.8697,0.199,9.64854,9.64854
2135.00,9.64829,25.132067,0.000409,25.002034,-1.8700,0.199,9.64787,9.64787
2136.00,9.64832,25.132132,0.000407,25.002088,-1.8702,0.199,9.64882,9.64882
2137.00,9.64848,25.132158,0.000412,25.002106,-1.8704,0.199,9.64911,9.64911
2138.00,9.64866,25.132107,0.000414,25.002085,-1.8707,0.199,9.64879,9.64879
2139.00,9.64879,25.132126,0.000419,25.002077,-1.8710,0.199,9.64921,9.64921
2140.00,9.64882,25.132157,0.000422,25.002042,-1.8713,0.199,9.64920,9.64920
2141.00,9.64887,25.132057,0.000426,25.002015,-1.8717,0.198,9.64921,9.64921
2142.00,9.64913,25.131989,0.000421,25.001930,-1.8721,0.199,9.64951,9.64951
2143.00,9.64940,25.132007,0.000420,25.001919,-1.8725,0.199,9.64952,9.64952
2144.00,9.64942,25.131993,0.000414,25.001870,-1.8728,0.199,9.64904,9.64904
2145.00,9.64934,25.131980,0.000411,25.001843,-1.8730,0.199,9.64840,9.64840
2146.00,9.64922,25.132103,0.000411,25.001928,-1.8732,0.199,9.64730,9.64730
2147.00,9.64918,25.132222,0.000417,25.002019,-1.8735,0.199,9.64690,9.64690
2148.00,9.64911,25.132259,0.000419,25.002016,-1.8737,0.199,9.64745,9.64745
2149.00,9.64888,25.132293,0.000422,25.002090,-1.8741,0.199,9.64809,9.64809
2150.00,9.64865,25.132314,0.000423,25.002086,-1.8744,0.199,9.64924,9.64924
2151.00,9.64870,25.132340,0.000421,25.002036,-1.8745,0.199,9.64962,9.64962
2152.00,9.64873,25.132254,0.000417,25.001947,-1.8745,0.199,9.64940,9.64940
2153.00,9.64869,25.132288,0.000410,25.001919,-1.8749,0.199,9.64889,9.64889
2154.00,9.64875,25.132340,0.000404,25.001906,-1.8750,0.200,9.64731,9.64731
2155.00,9.64862,25.132397,0.000405,25.001908,-1.8753,0.200,9.64405,9.64405
2156.00,9.64855,25.132515,0.000404,25.001945,-1.8756,0.200,9.63824,9.63824
2157.00,9.64837,25.132720,0.000404,25.002056,-1.8757,0.200,9.62783,9.62783
2158.00,9.64811,25.132856,0.000408,25.002150,-1.8756,0.200,9.61442,9.61442
2159.00,9.64884,25.132945,0.000408,25.002207,-1.8757,0.200,9.59929,9.59929
2160.00,9.64929,25.133064,0.000405,25.002274,-1.8758,0.200,9.58549,9.58549
2161.00,9.64829,25.133031,0.000401,25.002175,-1.8761,0.201,9.57470,9.57470
@15,2.0001,4.0, 2160.014 
2162.00,9.64772,25.132993,0.000399,25.002049,-1.8765,0.201,9.56937,9.56937
2163.00,9.64698,25.132986,0.000395,25.002037,-1.8768,0.201,9.56882,9.56882
2164.00,9.63943,25.132993,0.000395,25.001958,-1.8770,0.201,9.57369,9.57369
2165.00,9.62791,25.132950,0.000392,25.001911,-1.8773,0.201,9.58042,9.58042
2166.00,9.61564,25.132998,0.000395,25.001979,-1.8775,0.201,9.58886,9.58886
2167.00,9.59673,25.133086,0.000397,25.002082,-1.8777,0.201,9.59722,9.59722
2168.00,9.58206,25.133195,0.000403,25.002122,-1.8780,0.201,9.60392,9.60392
2169.00,9.57498,25.133241,0.000404,25.002106,-1.8783,0.201,9.60896,9.60896
2170.00,9.57473,25.133262,0.000405,25.002050,-1.8785,0.201,9.61332,9.61332
2171.00,9.57911,25.133378,0.000406,25.002077,-1.8786,0.201,9.61682,9.61682
2172.00,9.58435,25.133400,0.000405,25.002058,-1.8788,0.201,9.62041,9.62041
2173.00,9.58843,25.133320,0.000404,25.001951,-1.8789,0.201,9.62370,9.62370
2174.00,9.59120,25.133335,0.000406,25.001956,-1.8790,0.201,9.62704,9.62704
2175.00,9.59562,25.133399,0.000407,25.001990,-1.8792,0.201,9.63044,9.63044
2176.00,9.59984,25.133365,0.000405,25.001878,-1.8793,0.202,9.63400,9.63400
2177.00,9.60398,25.133383,0.000403,25.001832,-1.8795,0.202,9.63673,9.63673
2178.00,9.60725,25.133483,0.000403,25.001870,-1.8798,0.202,9.63911,9.63911
2179.00,9.61061,25.133532,0.000401,25.001925,-1.8799,0.202,9.64005,9.64005
2180.00,9.61426,25.133612,0.000402,25.002015,-1.8800,0.202,9.64105,9.64105
2181.00,9.61827,25.133588,0.000405,25.002050,-1.8802,0.202,9.64178,9.64178
2182.00,9.62221,25.133528,0.000407,25.002004,-1.8805,0.202,9.64192,9.64192
2183.00,9.62552,25.133511,0.000410,25.002020,-1.8807,0.202,9.64140,9.64140
2184.00,9.62826,25.133576,0.000411,25.002003,-1.8809,0.202,9.64211,9.64211
2185.00,9.63071,25.133639,0.000415,25.001961,-1.8812,0.202,9.64303,9.64303
2186.00,9.63300,25.133732,0.000416,25.001974,-1.8815,0.202,9.64352,9.64352
2187.00,9.63483,25.133857,0.000418,25.002057,-1.8815,0.202,9.64354,9.64354
2188.00,9.63649,25.133929,0.000419,25.002089,-1.8818,0.202,9.64524,9.64524
2189.00,9.63803,25.133914,0.000419,25.002035,-1.8820,0.202,9.64589,9.64589
2190.00,9.63946,25.133886,0.000414,25.001996,-1.8821,0.202,9.64620,9.64620
2191.00,9.64081,25.133905,0.000411,25.001986,-1.8823,0.202,9.64637,9.64637
2192.00,9.64182,25.133938,0.000409,25.001951,-1.8826,0.203,9.64671,9.64671
2193.00,9.64247,25.133973,0.000407,25.001932,-1.8828,0.203,9.64517,9.64517
2194.00,9.64287,25.134031,0.000410,25.001976,-1.8827,0.203,9.64419,9.64419
2195.00,9.64315,25.134066,0.000414,25.002019,-1.8827,0.203,9.64290,9.64290
2196.00,9.64327,25.134087,0.000417,25.002048,-1.8828,0.203,9.64137,9.64137
2197.00,9.64324,25.134072,0.000419,25.002068,-1.8829,0.203,9.64077,9.64077
2198.00,9.64333,25.134089,0.000417,25.002015,-1.8830,0.203,9.64212,9.64212
2199.00,9.64372,25.134129,0.000415,25.002031,-1.8833,0.203,9.64375,9.64375
2200.00,9.64420,25.134153,0.000414,25.002017,-1.8837,0.203,9.64519,9.64519
2201.00,9.64441,25.134207,0.000416,25.002040,-1.8840,0.203,9.64658,9.64658
2202.00,9.64463,25.134279,0.000415,25.002042,-1.8842,0.203,9.64838,9.64838
2203.00,9.64500,25.134235,0.000411,25.001994,-1.8845,0.203,9.64810,9.64810
2204.00,9.64520,25.134236,0.000410,25.001949,-1.8848,0.203,9.64713,9.64713
2205.00,9.64526,25.134254,0.000406,25.001931,-1.8849,0.203,9.64657,9.64657
2206.00,9.64517,25.134335,0.000404,25.001928,-1.8851,0.204,9.64636,9.64636
2207.00,9.64540,25.134373,0.000407,25.001916,-1.8853,0.204,9.64674,9.64674
2208.00,9.64584,25.134505,0.000412,25.001948,-1.8856,0.203,9.64845,9.64845
2209.00,9.64607,25.134554,0.000412,25.001957,-1.8856,0.203,9.64936,9.64936
2210.00,9.64605,25.134582,0.000414,25.001956,-1.8859,0.203,9.64936,9.64936
2211.00,9.64597,25.134595,0.000417,25.001989,-1.8861,0.203,9.64954,9.64954
2212.00,9.64602,25.134688,0.000416,25.002045,-1.8862,0.203,9.64850,9.64850
2213.00,9.64623,25.134717,0.000415,25.002080,-1.8862,0.204,9.64721,9.64721
2214.00,9.64672,25.134694,0.000414,25.002034,-1.8864,0.204,9.64751,9.64751
2215.00,9.64705,25.134839,0.000413,25.002083,-1.8865,0.204,9.64747,9.64747
2216.00,9.64722,25.134829,0.000409,25.001992,-1.8867,0.204,9.64707,9.64707
2217.00,9.64759,25.134843,0.000411,25.001988,-1.8869,0.204,9.64765,9.64765
2218.00,9.64804,25.134814,0.000413,25.001990,-1.8871,0.204,9.64913,9.64913
2219.00,9.64836,25.134797,0.000415,25.001991,-1.8872,0.204,9.64961,9.64961
2220.00,9.64840,25.134713,0.000415,25.001959,-1.8874,0.204,9.64997,9.64997
2221.00,9.64836,25.134732,0.000421,25.002018,-1.8876,0.204,9.65059,9.65059
2222.00,9.64832,25.134635,0.000423,25.001899,-1.8879,0.204,9.65008,9.65008
2223.00,9.64830,25.134788,0.000424,25.002017,-1.8881,0.204,9.64860,9.64860
2224.00,9.64831,25.134923,0.000426,25.002122,-1.8884,0.204,9.64664,9.64664
2225.00,9.64809,25.135020,0.000431,25.002155,-1.8886,0.204,9.64513,9.64513
2226.00,9.64789,25.135028,0.000424,25.002083,-1.8888,0.204,9.64407,9.64407
2227.00,9.64772,25.135183,0.000422,25.002248,-1.8891,0.204,9.64412,9.64412
2228.00,9.64740,25.135167,0.000417,25.002195,-1.8894,0.204,9.64381,9.64381
2229.00,9.64709,25.135141,0.000415,25.002134,-1.8894,0.204,9.64446,9.64446
2230.00,9.64706,25.135035,0.000410,25.002000,-1.8896,0.204,9.64558,9.64558
2231.00,9.64698,25.135149,0.000413,25.002058,-1.8900,0.204,9.64577,9.64577
2232.00,9.64683,25.134997,0.000407,25.001781,-1.8903,0.204,9.64541,9.64541
2233.00,9.64681,25.135016,0.000405,25.001725,-1.8906,0.205,9.64567,9.64567
2234.00,9.64677,25.135224,0.000405,25.001786,-1.8910,0.205,9.64672,9.64672
2235.00,9.64695,25.135372,0.000409,25.001834,-1.8915,0.205,9.64807,9.64807
2236.00,9.64744,25.135460,0.000410,25.001868,-1.8917,0.205,9.65009,9.65009
2237.00,9.64775,25.135692,0.000418,25.002063,-1.8919,0.205,9.65143,9.65143
2238.00,9.64774,25.135715,0.000420,25.002005,-1.8920,0.205,9.65246,9.65246
2239.00,9.64758,25.135763,0.000422,25.002034,-1.8921,0.205,9.65236,9.65236
2240.00,9.64752,25.135737,0.000419,25.001975,-1.8919,0.205,9.65124,9.65124
2241.00,9.64746,25.135776,0.000416,25.001987,-1.8919,0.205,9.64934,9.64934
2242.00,9.64713,25.135857,0.000415,25.002065,-1.8921,0.205,9.64700,9.64700
2243.00,9.64685,25.135985,0.000418,25.002156,-1.8924,0.205,9.64536,9.64536
2244.00,9.64690,25.136005,0.000415,25.002153,-1.8926,0.205,9.64462,9.64462
2245.00,9.64717,25.136065,0.000420,25.002239,-1.8930,0.205,9.64428,9.64428
2246.00,9.64743,25.136056,0.000424,25.002221,-1.8932,0.205,9.64498,9.64498
2247.00,9.64765,25.136087,0.000423,25.002189,-1.8933,0.205,9.64714,9.64714
2248.00,9.64795,25.136061,0.000422,25.002191,-1.8934,0.205,9.64915,9.64915
2249.00,9.64835,25.136002,0.000425,25.002034,-1.8938,0.205,9.65039,9.65039
2250.00,9.64867,25.136096,0.000418,25.002013,-1.8940,0.205,9.65161,9.65161
2251.00,9.64891,25.136260,0.000416,25.002105,-1.8943,0.205,9.65158,9.65158
2252.00,9.64887,25.136265,0.000417,25.002075,-1.8946,0.205,9.64916,9.64916
2253.00,9.64841,25.136224,0.000416,25.002023,-1.8951,0.206,9.64596,9.64596
2254.00,9.64802,25.136231,0.000414,25.002100,-1.8955,0.206,9.64363,9.64363
2255.00,9.64749,25.136261,0.000418,25.002169,-1.8957,0.206,9.64179,9.64179
2256.00,9.64692,25.136106,0.000416,25.002044,-1.8959,0.206,9.64066,9.64066
2257.00,9.64649,25.136208,0.000416,25.002143,-1.8961,0.206,9.64218,9.64218
2258.00,9.64625,25.136243,0.000412,25.002111,-1.8963,0.206,9.64410,9.64410
2259.00,9.64611,25.136274,0.000411,25.002094,-1.8963,0.206,9.64548,9.64548
2260.00,9.64590,25.136304,0.000412,25.002064,-1.8964,0.206,9.64553,9.64553
2261.00,9.64577,25.136404,0.000414,25.002076,-1.8965,0.206,9.64600,9.64600
2262.00,9.64590,25.136285,0.000412,25.001884,-1.8966,0.206,9.64566,9.64566
2263.00,9.64611,25.136452,0.000414,25.001959,-1.8965,0.206,9.64538,9.64538
2264.00,9.64604,25.136495,0.000415,25.001958,-1.8966,0.206,9.64436,9.64436
2265.00,9.64593,25.136572,0.000415,25.001972,-1.8968,0.206,9.64496,9.64496
2266.00,9.64600,25.136559,0.000414,25.001931,-1.8972,0.206,9.64555,9.64555
2267.00,9.64585,25.136609,0.000412,25.001969,-1.8976,0.206,9.64596,9.64596
2268.00,9.64571,25.136595,0.000414,25.001978,-1.8980,0.206,9.64699,9.64699
2269.00,9.64550,25.136678,0.000413,25.002024,-1.8984,0.207,9.64782,9.64782
2270.00,9.64523,25.136708,0.000413,25.001995,-1.8985,0.207,9.64828,9.64828
2271.00,9.64514,25.136817,0.000413,25.002059,-1.8987,0.207,9.64843,9.64843
2272.00,9.64531,25.136908,0.000416,25.002109,-1.8990,0.207,9.64854,9.64854
2273.00,9.64589,25.137007,0.000417,25.002123,-1.8994,0.207,9.64815,9.64815
2274.00,9.64632,25.136994,0.000417,25.002095,-1.8997,0.207,9.64821,9.64821
2275.00,9.64654,25.136957,0.000410,25.002077,-1.8999,0.207,9.64803,9.64803
2276.00,9.64690,25.136907,0.000408,25.002000,-1.9001,0.207,9.64818,9.64818
2277.00,9.64703,25.136909,0.000406,25.001999,-1.9001,0.207,9.64769,9.64769
2278.00,9.64692,25.136862,0.000403,25.001948,-1.9001,0.207,9.64685,9.64685
2279.00,9.64665,25.136854,0.000405,25.001923,-1.9002,0.207,9.64556,9.64556
2280.00,9.64638,25.136982,0.000410,25.001990,-1.9005,0.207,9.64414,9.64414
2281.00,9.64628,25.137056,0.000411,25.002001,-1.9009,0.207,9.64278,9.64278
2282.00,9.64620,25.137117,0.000411,25.001999,-1.9012,0.207,9.64260,9.64260
2283.00,9.64613,25.137125,0.000411,25.001919,-1.9016,0.207,9.64232,9.64232
2284.00,9.64619,25.137295,0.000411,25.001990,-1.9019,0.207,9.64384,9.64384
2285.00,9.64658,25.137329,0.000412,25.001979,-1.9021,0.208,9.64641,9.64641
2286.00,9.64687,25.137387,0.000412,25.001974,-1.9023,0.208,9.64881,9.64881
2287.00,9.64731,25.137382,0.000410,25.001928,-1.9024,0.208,9.65088,9.65088
2288.00,9.64747,25.137473,0.000409,25.002067,-1.9026,0.208,9.65241,9.65241
2289.00,9.64739,25.137471,0.000412,25.002048,-1.9028,0.208,9.65194,9.65194
2290.00,9.64737,25.137468,0.000414,25.002059,-1.9028,0.208,9.65057,9.65057
2291.00,9.64713,25.137539,0.000417,25.002158,-1.9028,0.208,9.64805,9.64805
2292.00,9.64675,25.137652,0.000422,25.002289,-1.9029,0.208,9.64525,9.64525
2293.00,9.64651,25.137648,0.000420,25.002246,-1.9029,0.208,9.64412,9.64412
2294.00,9.64632,25.137651,0.000416,25.002243,-1.9029,0.208,9.64381,9.64381
2295.00,9.64624,25.137634,0.000407,25.002176,-1.9032,0.208,9.64350,9.64350
2296.00,9.64607,25.137573,0.000403,25.002101,-1.9034,0.208,9.64415,9.64415
2297.00,9.64590,25.137498,0.000398,25.002000,-1.9036,0.209,9.64484,9.64484
2298.00,9.64593,25.137544,0.000403,25.002025,-1.9039,0.209,9.64531,9.64531
2299.00,9.64627,25.137595,0.000403,25.002053,-1.9042,0.209,9.64648,9.64648
2300.00,9.64680,25.137682,0.000410,25.002156,-1.9045,0.209,9.64789,9.64789
2301.00,9.64736,25.137735,0.000409,25.002156,-1.9048,0.209,9.64941,9.64941
2302.00,9.64788,25.137787,0.000409,25.002142,-1.9052,0.209,9.65128,9.65128
2303.00,9.64825,25.137817,0.000406,25.002150,-1.9053,0.209,9.65221,9.65221
2304.00,9.64798,25.137921,0.000408,25.002173,-1.9054,0.209,9.65104,9.65104
2305.00,9.64708,25.137919,0.000402,25.002120,-1.9055,0.209,9.64627,9.64627
2306.00,9.64687,25.137935,0.000406,25.002135,-1.9056,0.209,9.63840,9.63840
2307.00,9.64751,25.137995,0.000411,25.002131,-1.9056,0.209,9.62644,9.62644
2308.00,9.64843,25.137971,0.000412,25.002082,-1.9059,0.209,9.61162,9.61162
2309.00,9.64953,25.137915,0.000409,25.002053,-1.9062,0.209,9.59557,9.59557
2310.00,9.65131,25.137950,0.000411,25.002064,-1.9066,0.209,9.58245,9.58245
2311.00,9.65297,25.138008,0.000406,25.002078,-1.9069,0.210,9.57302,9.57302
@16,2.0001,4.0, 2310.056 
2312.00,9.65378,25.138086,0.000399,25.002120,-1.9073,0.210,9.56923,9.56923
2313.00,9.65073,25.138094,0.000395,25.002086,-1.9074,0.210,9.57074,9.57074
2314.00,9.63947,25.138045,0.000395,25.002037,-1.9077,0.210,9.57680,9.57680
2315.00,9.62665,25.138070,0.000394,25.002044,-1.9079,0.210,9.58395,9.58395
2316.00,9.61178,25.138072,0.000397,25.002080,-1.9082,0.210,9.59100,9.59100
2317.00,9.59550,25.138089,0.000399,25.002127,-1.9084,0.210,9.59764,9.59764
2318.00,9.58173,25.138140,0.000403,25.002158,-1.9087,0.210,9.60362,9.60362
2319.00,9.57757,25.138276,0.000401,25.002197,-1.9089,0.210,9.60906,9.60906
2320.00,9.57971,25.138274,0.000404,25.002143,-1.9090,0.210,9.61378,9.61378
2321.00,9.58339,25.138266,0.000401,25.002022,-1.9092,0.210,9.61791,9.61791
2322.00,9.58767,25.138250,0.000401,25.001970,-1.9095,0.210,9.62165,9.62165
2323.00,9.59221,25.138279,0.000404,25.001959,-1.9097,0.210,9.62492,9.62492
2324.00,9.59611,25.138278,0.000405,25.001944,-1.9099,0.210,9.62804,9.62804
2325.00,9.59958,25.138293,0.000404,25.001907,-1.9102,0.211,9.63031,9.63031
2326.00,9.60174,25.138400,0.000407,25.001948,-1.9104,0.211,9.63225,9.63225
2327.00,9.60391,25.138442,0.000408,25.001927,-1.9105,0.211,9.63324,9.63324
2328.00,9.60694,25.138494,0.000406,25.001908,-1.9107,0.211,9.63382,9.63382
2329.00,9.61009,25.138548,0.000407,25.001895,-1.9109,0.211,9.63451,9.63451
2330.00,9.61404,25.138617,0.000404,25.001874,-1.9110,0.211,9.63634,9.63634
2331.00,9.61794,25.138688,0.000406,25.001959,-1.9111,0.211,9.63836,9.63836
2332.00,9.62149,25.138671,0.000405,25.001943,-1.9113,0.211,9.64009,9.64009
2333.00,9.62454,25.138688,0.000406,25.001881,-1.9115,0.211,9.64130,9.64130
2334.00,9.62701,25.138731,0.000403,25.001849,-1.9118,0.211,9.64098,9.64098
2335.00,9.62924,25.138815,0.000406,25.001917,-1.9120,0.211,9.64111,9.64111
2336.00,9.63147,25.138818,0.000401,25.001822,-1.9124,0.212,9.64188,9.64188
2337.00,9.63349,25.138893,0.000398,25.001792,-1.9126,0.212,9.64249,9.64249
2338.00,9.63513,25.138908,0.000397,25.001817,-1.9127,0.212,9.64331,9.64331
2339.00,9.63636,25.138950,0.000401,25.001894,-1.9129,0.212,9.64390,9.64390
2340.00,9.63730,25.139026,0.000405,25.001950,-1.9132,0.212,9.64345,9.64345
2341.00,9.63820,25.139009,0.000409,25.001967,-1.9133,0.212,9.64208,9.64208
2342.00,9.63886,25.139146,0.000414,25.002091,-1.9134,0.212,9.64096,9.64096
2343.00,9.63956,25.139217,0.000414,25.002079,-1.9136,0.212,9.64126,9.64126
2344.00,9.64022,25.139233,0.000414,25.002013,-1.9137,0.212,9.64270,9.64270
2345.00,9.64086,25.139268,0.000412,25.002017,-1.9138,0.212,9.64397,9.64397
2346.00,9.64161,25.139379,0.000412,25.002047,-1.9142,0.212,9.64586,9.64586
2347.00,9.64242,25.139378,0.000410,25.002019,-1.9146,0.212,9.64774,9.64774
2348.00,9.64308,25.139427,0.000410,25.002095,-1.9149,0.212,9.64733,9.64733
2349.00,9.64346,25.139477,0.000407,25.002131,-1.9153,0.212,9.64665,9.64665
2350.00,9.64371,25.139514,0.000407,25.002088,-1.9157,0.212,9.64685,9.64685
2351.00,9.64395,25.139536,0.000408,25.002015,-1.9159,0.212,9.64624,9.64624
2352.00,9.64418,25.139493,0.000409,25.001895,-1.9161,0.212,9.64610,9.64610
2353.00,9.64446,25.139537,0.000410,25.001863,-1.9164,0.212,9.64672,9.64672
2354.00,9.64484,25.139538,0.000410,25.001819,-1.9168,0.212,9.64669,9.64669
2355.00,9.64511,25.139570,0.000408,25.001819,-1.9170,0.212,9.64687,9.64687
2356.00,9.64540,25.139608,0.000408,25.001857,-1.9171,0.212,9.64748,9.64748
2357.00,9.64541,25.139699,0.000407,25.001885,-1.9173,0.212,9.64723,9.64723
2358.00,9.64559,25.139740,0.000410,25.001830,-1.9173,0.212,9.64731,9.64731
2359.00,9.64579,25.139857,0.000410,25.001871,-1.9175,0.213,9.64794,9.64794
2360.00,9.64614,25.139861,0.000409,25.001859,-1.9177,0.213,9.64730,9.64730
2361.00,9.64636,25.139912,0.000407,25.001903,-1.9179,0.213,9.64648,9.64648
2362.00,9.64666,25.140018,0.000408,25.001974,-1.9181,0.213,9.64591,9.64591
2363.00,9.64668,25.140136,0.000409,25.002051,-1.9184,0.213,9.64490,9.64490
2364.00,9.64640,25.140172,0.000411,25.002014,-1.9184,0.213,9.64367,9.64367
2365.00,9.64622,25.140245,0.000416,25.002051,-1.9184,0.213,9.64401,9.64401
2366.00,9.64627,25.140274,0.000417,25.002021,-1.9185,0.213,9.64465,9.64465
2367.00,9.64621,25.140299,0.000418,25.002009,-1.9186,0.213,9.64573,9.64573
2368.00,9.64629,25.140304,0.000415,25.002072,-1.9188,0.213,9.64639,9.64639
2369.00,9.64631,25.140343,0.000413,25.002128,-1.9190,0.213,9.64701,9.64701
2370.00,9.64617,25.140371,0.000415,25.002094,-1.9193,0.213,9.64589,9.64589
2371.00,9.64592,25.140416,0.000412,25.002165,-1.9196,0.213,9.64492,9.64492
2372.00,9.64589,25.140415,0.000409,25.002154,-1.9198,0.213,9.64476,9.64476
2373.00,9.64591,25.140470,0.000412,25.002104,-1.9201,0.213,9.64471,9.64471
2374.00,9.64582,25.140442,0.000410,25.002043,-1.9204,0.213,9.64486,9.64486
2375.00,9.64597,25.140492,0.000410,25.002072,-1.9207,0.213,9.64662,9.64662
2376.00,9.64595,25.140537,0.000412,25.002014,-1.9212,0.213,9.64779,9.64779
2377.00,9.64595,25.140571,0.000416,25.002019,-1.9215,0.213,9.64712,9.64712
2378.00,9.64581,25.140588,0.000416,25.002053,-1.9218,0.213,9.64697,9.64697
2379.00,9.64572,25.140623,0.000414,25.002123,-1.9222,0.213,9.64727,9.64727
2380.00,9.64578,25.140589,0.000412,25.002108,-1.9225,0.213,9.64716,9.64716
2381.00,9.64598,25.140555,0.000412,25.002076,-1.9225,0.213,9.64663,9.64663
2382.00,9.64588,25.140548,0.000409,25.002124,-1.9226,0.214,9.64565,9.64565
2383.00,9.64572,25.140531,0.000407,25.002083,-1.9226,0.214,9.64463,9.64463
2384.00,9.64566,25.140543,0.000410,25.002033,-1.9227,0.214,9.64378,9.64378
2385.00,9.64574,25.140535,0.000411,25.002055,-1.9228,0.214,9.64307,9.64307
2386.00,9.64571,25.140619,0.000413,25.002144,-1.9231,0.214,9.64389,9.64389
2387.00,9.64597,25.140624,0.000415,25.002086,-1.9233,0.214,9.64658,9.64658
2388.00,9.64615,25.140645,0.000414,25.002114,-1.9236,0.214,9.64873,9.64873
2389.00,9.64639,25.140755,0.000415,25.002130,-1.9240,0.214,9.64972,9.64972
2390.00,9.64647,25.140830,0.000413,25.002074,-1.9241,0.214,9.64950,9.64950
2391.00,9.64656,25.140923,0.000412,25.002071,-1.9242,0.214,9.64773,9.64773
2392.00,9.64636,25.141024,0.000411,25.002079,-1.9242,0.214,9.64542,9.64542
2393.00,9.64613,25.141090,0.000413,25.002088,-1.9243,0.214,9.64431,9.64431
2394.00,9.64617,25.141086,0.000413,25.002121,-1.9243,0.214,9.64375,9.64375
2395.00,9.64592,25.141176,0.000416,25.002194,-1.9244,0.214,9.64288,9.64288
2396.00,9.64542,25.141151,0.000417,25.002152,-1.9247,0.214,9.64279,9.64279
2397.00,9.64524,25.141257,0.000413,25.002232,-1.9251,0.214,9.64323,9.64323
2398.00,9.64519,25.141298,0.000408,25.002134,-1.9255,0.214,9.64305,9.64305
2399.00,9.64522,25.141362,0.000404,25.002059,-1.9259,0.215,9.64361,9.64361
2400.00,9.64511,25.141372,0.000403,25.002018,-1.9262,0.215,9.64405,9.64405
2401.00,9.64470,25.141440,0.000400,25.002028,-1.9264,0.215,9.64430,9.64430
2402.00,9.64491,25.141388,0.000402,25.001933,-1.9266,0.215,9.64550,9.64550
2403.00,9.64544,25.141437,0.000406,25.002008,-1.9269,0.215,9.64648,9.64648
2404.00,9.64569,25.141486,0.000410,25.002094,-1.9270,0.215,9.64581,9.64581
2405.00,9.64571,25.141564,0.000411,25.002144,-1.9272,0.215,9.64619,9.64619
2406.00,9.64562,25.141549,0.000412,25.002139,-1.9275,0.215,9.64718,9.64718
2407.00,9.64548,25.141686,0.000413,25.002248,-1.9278,0.215,9.64738,9.64738
2408.00,9.64526,25.141671,0.000411,25.002238,-1.9280,0.215,9.64646,9.64646
2409.00,9.64485,25.141735,0.000414,25.002238,-1.9281,0.215,9.64545,9.64545
2410.00,9.64452,25.141745,0.000414,25.002177,-1.9281,0.215,9.64456,9.64456
2411.00,9.64442,25.141833,0.000414,25.002191,-1.9282,0.215,9.64365,9.64365
2412.00,9.64448,25.141821,0.000413,25.002107,-1.9282,0.215,9.64192,9.64192
2413.00,9.64451,25.141902,0.000414,25.002110,-1.9282,0.215,9.64184,9.64184
2414.00,9.64443,25.141860,0.000409,25.002051,-1.9283,0.216,9.64271,9.64271
2415.00,9.64446,25.141946,0.000411,25.002122,-1.9285,0.216,9.64389,9.64389
2416.00,9.64491,25.141992,0.000412,25.002152,-1.9287,0.216,9.64538,9.64538
2417.00,9.64536,25.141988,0.000413,25.002161,-1.9290,0.216,9.64760,9.64760
2418.00,9.64587,25.141987,0.000413,25.002098,-1.9292,0.216,9.64943,9.64943
2419.00,9.64597,25.142070,0.000411,25.002107,-1.9297,0.216,9.64934,9.64934
2420.00,9.64572,25.142042,0.000410,25.002028,-1.9302,0.216,9.64833,9.64833
2421.00,9.64573,25.142062,0.000410,25.001964,-1.9307,0.216,9.64644,9.64644
2422.00,9.64549,25.142121,0.000408,25.001927,-1.9311,0.216,9.64432,9.64432
2423.00,9.64509,25.142239,0.000408,25.002023,-1.9315,0.216,9.64194,9.64194
2424.00,9.64491,25.142221,0.000410,25.001958,-1.9316,0.216,9.64207,9.64207
2425.00,9.64494,25.142304,0.000407,25.001986,-1.9315,0.216,9.64315,9.64315
2426.00,9.64492,25.142265,0.000403,25.001983,-1.9315,0.217,9.64381,9.64381
2427.00,9.64463,25.142297,0.000408,25.002040,-1.9314,0.216,9.64466,9.64466
2428.00,9.64478,25.142326,0.000410,25.002043,-1.9315,0.216,9.64674,9.64674
2429.00,9.64526,25.142338,0.000411,25.002109,-1.9319,0.216,9.64803,9.64803
2430.00,9.64569,25.142329,0.000412,25.002082,-1.9323,0.216,9.64793,9.64793
2431.00,9.64589,25.142417,0.000413,25.002077,-1.9329,0.216,9.64813,9.64813
2432.00,9.64601,25.142454,0.000411,25.002048,-1.9332,0.217,9.64768,9.64768
2433.00,9.64604,25.142497,0.000411,25.002074,-1.9334,0.217,9.64597,9.64597
2434.00,9.64594,25.142600,0.000412,25.002109,-1.9336,0.217,9.64434,9.64434
2435.00,9.64594,25.142620,0.000410,25.002107,-1.9336,0.217,9.64404,9.64404
2436.00,9.64568,25.142646,0.000411,25.002142,-1.9335,0.217,9.64342,9.64342
2437.00,9.64520,25.142701,0.000413,25.002163,-1.9336,0.217,9.64299,9.64299
2438.00,9.64463,25.142653,0.000412,25.002099,-1.9337,0.217,9.64279,9.64279
2439.00,9.64425,25.142611,0.000412,25.002006,-1.9339,0.217,9.64256,9.64256
2440.00,9.64441,25.142594,0.000415,25.001944,-1.9341,0.217,9.64335,9.64335
2441.00,9.64474,25.142613,0.000413,25.001944,-1.9344,0.217,9.64414,9.64414
2442.00,9.64494,25.142596,0.000411,25.001918,-1.9347,0.217,9.64453,9.64453
2443.00,9.64493,25.142669,0.000412,25.001948,-1.9350,0.217,9.64423,9.64423
2444.00,9.64486,25.142710,0.000409,25.001988,-1.9354,0.217,9.64424,9.64424
2445.00,9.64466,25.142812,0.000410,25.002072,-1.9358,0.217,9.64288,9.64288
2446.00,9.64450,25.142851,0.000413,25.002045,-1.9363,0.217,9.64206,9.64206
2447.00,9.64436,25.142853,0.000410,25.001994,-1.9365,0.218,9.64171,9.64171
2448.00,9.64391,25.142823,0.000409,25.001927,-1.9368,0.218,9.64091,9.64091
2449.00,9.64314,25.142891,0.000413,25.001959,-1.9371,0.218,9.64050,9.64050
2450.00,9.64282,25.142900,0.000411,25.001945,-1.9368,0.218,9.64060,9.64060
2451.00,9.64260,25.142980,0.000409,25.001995,-1.9366,0.218,9.64046,9.64046
2452.00,9.64238,25.143042,0.000414,25.002031,-1.9366,0.218,9.63979,9.63979
2453.00,9.64217,25.143154,0.000414,25.002056,-1.9365,0.218,9.63914,9.63914
2454.00,9.64201,25.143230,0.000412,25.002079,-1.9364,0.218,9.63715,9.63715
2455.00,9.64196,25.143307,0.000410,25.002092,-1.9367,0.218,9.63364,9.63364
2456.00,9.64187,25.143298,0.000412,25.002088,-1.9371,0.218,9.62888,9.62888
2457.00,9.64104,25.143293,0.000412,25.002123,-1.9374,0.218,9.62166,9.62166
2458.00,9.64067,25.143231,0.000409,25.002137,-1.9379,0.218,9.61230,9.61230
2459.00,9.64034,25.143252,0.000408,25.002144,-1.9384,0.218,9.60111,9.60111
2460.00,9.63990,25.143301,0.000412,25.002161,-1.9388,0.218,9.58949,9.58949
2461.00,9.64048,25.143355,0.000409,25.002161,-1.9391,0.219,9.57941,9.57941
@17,2.0001,4.0, 2460.096 
2462.00,9.63881,25.143448,0.000402,25.002095,-1.9394,0.219,9.57409,9.57409
2463.00,9.63406,25.143568,0.000400,25.002050,-1.9396,0.219,9.57364,9.57364
2464.00,9.62911,25.143619,0.000402,25.002046,-1.9398,0.219,9.57704,9.57704
2465.00,9.62059,25.143641,0.000399,25.002071,-1.9400,0.220,9.58346,9.58346
2466.00,9.60933,25.143733,0.000401,25.002032,-1.9402,0.220,9.59014,9.59014
2467.00,9.60021,25.143787,0.000405,25.002110,-1.9405,0.219,9.59630,9.59630
2468.00,9.59190,25.143858,0.000409,25.002213,-1.9407,0.219,9.60154,9.60154
2469.00,9.58936,25.143895,0.000409,25.002203,-1.9408,0.219,9.60637,9.60637
2470.00,9.59037,25.143947,0.000409,25.002160,-1.9410,0.220,9.61084,9.61084
2471.00,9.59246,25.143943,0.000409,25.002176,-1.9413,0.220,9.61617,9.61617
2472.00,9.59510,25.143951,0.000409,25.002092,-1.9415,0.220,9.62159,9.62159
2473.00,9.59520,25.144021,0.000407,25.002055,-1.9417,0.220,9.62672,9.62672
2474.00,9.59882,25.144068,0.000408,25.002070,-1.9420,0.220,9.63111,9.63111
2475.00,9.60245,25.144007,0.000406,25.002037,-1.9423,0.220,9.63412,9.63412
2476.00,9.60424,25.144029,0.000405,25.002024,-1.9426,0.220,9.63576,9.63576
2477.00,9.60597,25.144113,0.000405,25.002087,-1.9428,0.220,9.63548,9.63548
2478.00,9.60795,25.144056,0.000407,25.001949,-1.9430,0.220,9.63482,9.63482
2479.00,9.61077,25.144111,0.000409,25.001949,-1.9433,0.220,9.63419,9.63419
2480.00,9.61519,25.144189,0.000412,25.001944,-1.9436,0.220,9.63463,9.63463
2481.00,9.61901,25.144216,0.000411,25.001905,-1.9439,0.220,9.63511,9.63511
2482.00,9.62104,25.144251,0.000409,25.001890,-1.9443,0.220,9.63563,9.63563
2483.00,9.62359,25.144354,0.000407,25.002003,-1.9445,0.220,9.63650,9.63650
2484.00,9.62605,25.144399,0.000403,25.001978,-1.9448,0.220,9.63770,9.63770
2485.00,9.62856,25.144506,0.000403,25.001994,-1.9449,0.221,9.64009,9.64009
2486.00,9.63109,25.144535,0.000403,25.002024,-1.9450,0.221,9.64191,9.64191
2487.00,9.63316,25.144667,0.000406,25.002092,-1.9451,0.221,9.64359,9.64359
2488.00,9.63481,25.144693,0.000408,25.002078,-1.9452,0.221,9.64432,9.64432
2489.00,9.63628,25.144658,0.000406,25.002029,-1.9455,0.221,9.64492,9.64492
2490.00,9.63755,25.144716,0.000407,25.002063,-1.9458,0.221,9.64382,9.64382
2491.00,9.63864,25.144741,0.000408,25.002028,-1.9460,0.221,9.64342,9.64342
2492.00,9.63926,25.144646,0.000408,25.001942,-1.9463,0.221,9.64296,9.64296
2493.00,9.63951,25.144621,0.000407,25.001924,-1.9465,0.221,9.64274,9.64274
2494.00,9.63978,25.144679,0.000408,25.001995,-1.9467,0.221,9.64276,9.64276
2495.00,9.64006,25.144636,0.000407,25.002000,-1.9469,0.221,9.64171,9.64171
2496.00,9.64037,25.144624,0.000408,25.002005,-1.9470,0.221,9.64069,9.64069
2497.00,9.64052,25.144586,0.000405,25.001970,-1.9471,0.221,9.64106,9.64106
2498.00,9.64115,25.144645,0.000408,25.001986,-1.9474,0.221,9.64234,9.64234
2499.00,9.64175,25.144682,0.000409,25.001913,-1.9476,0.221,9.64269,9.64269
2500.00,9.64206,25.144794,0.000412,25.001901,-1.9480,0.221,9.64267,9.64267
2501.00,9.64220,25.144906,0.000413,25.001917,-1.9482,0.221,9.64347,9.64347
2502.00,9.64251,25.145021,0.000419,25.001983,-1.9483,0.221,9.64294,9.64294
2503.00,9.64263,25.145053,0.000421,25.002011,-1.9485,0.221,9.64163,9.64163
2504.00,9.64280,25.145048,0.000422,25.002060,-1.9487,0.221,9.64069,9.64069
2505.00,9.64267,25.145052,0.000421,25.002095,-1.9488,0.221,9.64153,9.64153
2506.00,9.64226,25.145056,0.000422,25.002145,-1.9491,0.221,9.64109,9.64109
2507.00,9.64209,25.145028,0.000418,25.002056,-1.9494,0.222,9.64104,9.64104
2508.00,9.64194,25.145089,0.000416,25.002024,-1.9496,0.222,9.64099,9.64099
2509.00,9.64194,25.145105,0.000416,25.001957,-1.9497,0.222,9.64193,9.64193
2510.00,9.64208,25.145048,0.000415,25.001858,-1.9498,0.222,9.64243,9.64243
2511.00,9.64207,25.145091,0.000413,25.001793,-1.9499,0.222,9.64311,9.64311
2512.00,9.64221,25.145213,0.000413,25.001883,-1.9502,0.222,9.64406,9.64406
2513.00,9.64227,25.145255,0.000412,25.001886,-1.9505,0.222,9.64414,9.64414
2514.00,9.64222,25.145351,0.000413,25.001915,-1.9507,0.222,9.64343,9.64343
2515.00,9.64221,25.145484,0.000415,25.001937,-1.9510,0.222,9.64252,9.64252
2516.00,9.64234,25.145633,0.000416,25.001972,-1.9514,0.222,9.64178,9.64178
2517.00,9.64229,25.145766,0.000423,25.002063,-1.9515,0.222,9.64058,9.64058
2518.00,9.64189,25.145843,0.000425,25.002074,-1.9516,0.222,9.63964,9.63964
2519.00,9.64129,25.145861,0.000424,25.002029,-1.9519,0.222,9.63839,9.63839
2520.00,9.64104,25.145885,0.000425,25.002072,-1.9523,0.222,9.63745,9.63745
2521.00,9.64083,25.145717,0.000419,25.001989,-1.9527,0.222,9.63685,9.63685
2522.00,9.64067,25.145720,0.000418,25.001969,-1.9531,0.222,9.63695,9.63695
2523.00,9.64061,25.145756,0.000417,25.002062,-1.9534,0.222,9.63730,9.63730
2524.00,9.64049,25.145873,0.000419,25.002197,-1.9536,0.222,9.63822,9.63822
2525.00,9.64042,25.145918,0.000418,25.002139,-1.9536,0.222,9.63893,9.63893
2526.00,9.64029,25.146124,0.000423,25.002252,-1.9537,0.222,9.63921,9.63921
2527.00,9.64016,25.146085,0.000421,25.002144,-1.9537,0.223,9.63901,9.63901
2528.00,9.64018,25.146060,0.000421,25.002025,-1.9539,0.223,9.63967,9.63967
2529.00,9.64022,25.146061,0.000418,25.001973,-1.9541,0.223,9.64058,9.64058
2530.00,9.64008,25.146067,0.000417,25.002013,-1.9544,0.223,9.64099,9.64099
2531.00,9.64001,25.146045,0.000412,25.001949,-1.9546,0.223,9.64187,9.64187
2532.00,9.63979,25.146073,0.000409,25.002002,-1.9551,0.223,9.64234,9.64234
2533.00,9.63978,25.146124,0.000407,25.001995,-1.9553,0.223,9.64247,9.64247
2534.00,9.63979,25.146226,0.000411,25.002022,-1.9554,0.223,9.64223,9.64223
2535.00,9.63997,25.146313,0.000412,25.002038,-1.9557,0.223,9.64270,9.64270
2536.00,9.64005,25.146419,0.000416,25.002154,-1.9559,0.223,9.64253,9.64253
2537.00,9.64021,25.146459,0.000416,25.002141,-1.9560,0.223,9.64290,9.64290
2538.00,9.64031,25.146511,0.000418,25.002190,-1.9562,0.223,9.64238,9.64238
2539.00,9.64067,25.146431,0.000414,25.002172,-1.9565,0.223,9.64249,9.64249
2540.00,9.64104,25.146476,0.000414,25.002253,-1.9570,0.223,9.64215,9.64215
2541.00,9.64120,25.146403,0.000412,25.002073,-1.9573,0.223,9.64118,9.64118
2542.00,9.64115,25.146488,0.000414,25.002102,-1.9576,0.223,9.64026,9.64026
2543.00,9.64102,25.146526,0.000413,25.002136,-1.9578,0.224,9.63935,9.63935
2544.00,9.64093,25.146516,0.000415,25.002086,-1.9580,0.223,9.63856,9.63856
2545.00,9.64109,25.146431,0.000414,25.001895,-1.9580,0.223,9.63908,9.63908
2546.00,9.64143,25.146485,0.000414,25.001997,-1.9581,0.224,9.64074,9.64074
2547.00,9.64174,25.146555,0.000412,25.002040,-1.9582,0.224,9.64206,9.64206
2548.00,9.64199,25.146552,0.000411,25.001986,-1.9586,0.224,9.64401,9.64401
2549.00,9.64201,25.146621,0.000407,25.001971,-1.9589,0.224,9.64462,9.64462
2550.00,9.64199,25.146780,0.000407,25.002102,-1.9591,0.224,9.64414,9.64414
2551.00,9.64197,25.146891,0.000410,25.002131,-1.9594,0.224,9.64329,9.64329
2552.00,9.64196,25.146864,0.000411,25.002059,-1.9596,0.224,9.64257,9.64257
2553.00,9.64192,25.146880,0.000410,25.002108,-1.9599,0.224,9.64221,9.64221
2554.00,9.64207,25.146896,0.000412,25.002118,-1.9602,0.224,9.64258,9.64258
2555.00,9.64196,25.146884,0.000410,25.002064,-1.9605,0.224,9.64212,9.64212
2556.00,9.64180,25.146836,0.000408,25.002003,-1.9607,0.224,9.64152,9.64152
2557.00,9.64158,25.146878,0.000405,25.001976,-1.9608,0.224,9.64102,9.64102
2558.00,9.64155,25.146880,0.000404,25.001924,-1.9608,0.225,9.64077,9.64077
2559.00,9.64150,25.147001,0.000401,25.002003,-1.9610,0.225,9.63978,9.63978
2560.00,9.64125,25.147086,0.000403,25.002060,-1.9609,0.225,9.63944,9.63944
2561.00,9.64126,25.147134,0.000406,25.002067,-1.9610,0.225,9.63984,9.63984
2562.00,9.64158,25.147158,0.000407,25.002134,-1.9612,0.225,9.64208,9.64208
2563.00,9.64242,25.147212,0.000410,25.002101,-1.9614,0.225,9.64438,9.64438
2564.00,9.64303,25.147291,0.000413,25.002128,-1.9615,0.225,9.64555,9.64555
2565.00,9.64299,25.147295,0.000411,25.002101,-1.9617,0.225,9.64548,9.64548
2566.00,9.64266,25.147355,0.000409,25.002188,-1.9621,0.225,9.64581,9.64581
2567.00,9.64263,25.147401,0.000408,25.002134,-1.9624,0.225,9.64457,9.64457
2568.00,9.64249,25.147513,0.000407,25.002153,-1.9628,0.225,9.64250,9.64250
2569.00,9.64262,25.147465,0.000408,25.002075,-1.9631,0.225,9.64293,9.64293
2570.00,9.64269,25.147484,0.000408,25.002053,-1.9635,0.225,9.64344,9.64344
2571.00,9.64261,25.147532,0.000410,25.001987,-1.9636,0.225,9.64324,9.64324
2572.00,9.64267,25.147568,0.000413,25.002056,-1.9635,0.225,9.64335,9.64335
2573.00,9.64273,25.147575,0.000413,25.002149,-1.9636,0.225,9.64385,9.64385
2574.00,9.64283,25.147569,0.000411,25.002143,-1.9637,0.225,9.64356,9.64356
2575.00,9.64298,25.147634,0.000413,25.002141,-1.9639,0.225,9.64358,9.64358
2576.00,9.64296,25.147719,0.000413,25.002162,-1.9642,0.225,9.64303,9.64303
2577.00,9.64293,25.147723,0.000412,25.002040,-1.9648,0.225,9.64179,9.64179
2578.00,9.64292,25.147775,0.000414,25.001989,-1.9654,0.225,9.64087,9.64087
2579.00,9.64278,25.147813,0.000414,25.001967,-1.9658,0.225,9.63899,9.63899
2580.00,9.64273,25.147812,0.000415,25.002032,-1.9661,0.226,9.63854,9.63854
2581.00,9.64286,25.147800,0.000413,25.002009,-1.9663,0.226,9.63969,9.63969
2582.00,9.64281,25.147788,0.000410,25.002011,-1.9664,0.226,9.64034,9.64034
2583.00,9.64224,25.147829,0.000409,25.002016,-1.9663,0.226,9.64090,9.64090
2584.00,9.64205,25.147950,0.000408,25.002110,-1.9665,0.226,9.64283,9.64283
2585.00,9.64221,25.148080,0.000409,25.002143,-1.9668,0.226,9.64379,9.64379
2586.00,9.64228,25.148049,0.000410,25.002085,-1.9669,0.226,9.64256,9.64256
2587.00,9.64206,25.148089,0.000411,25.002121,-1.9671,0.226,9.64275,9.64275
2588.00,9.64207,25.148062,0.000413,25.002096,-1.9673,0.226,9.64254,9.64254
2589.00,9.64187,25.148034,0.000416,25.002062,-1.9675,0.226,9.64144,9.64144
2590.00,9.64160,25.147951,0.000414,25.002029,-1.9677,0.226,9.64039,9.64039
2591.00,9.64154,25.148035,0.000415,25.002106,-1.9680,0.226,9.64074,9.64074
2592.00,9.64139,25.148097,0.000414,25.002077,-1.9681,0.226,9.64022,9.64022
2593.00,9.64112,25.148214,0.000413,25.002109,-1.9684,0.227,9.63946,9.63946
2594.00,9.64085,25.148249,0.000412,25.002064,-1.9685,0.227,9.63979,9.63979
2595.00,9.64074,25.148254,0.000412,25.002005,-1.9686,0.226,9.64024,9.64024
2596.00,9.64081,25.148304,0.000415,25.002073,-1.9687,0.226,9.64049,9.64049
2597.00,9.64088,25.148364,0.000421,25.002185,-1.9689,0.226,9.64030,9.64030
2598.00,9.64090,25.148276,0.000420,25.002135,-1.9692,0.226,9.64082,9.64082
2599.00,9.64104,25.148326,0.000421,25.002171,-1.9696,0.226,9.64044,9.64044
2600.00,9.64117,25.148431,0.000421,25.002208,-1.9701,0.227,9.64015,9.64015
2601.00,9.64100,25.148352,0.000418,25.002056,-1.9706,0.227,9.63977,9.63977
2602.00,9.64084,25.148392,0.000412,25.002061,-1.9711,0.227,9.63982,9.63982
2603.00,9.64064,25.148515,0.000412,25.002125,-1.9715,0.227,9.63969,9.63969
2604.00,9.64021,25.148527,0.000414,25.002065,-1.9717,0.227,9.63912,9.63912
2605.00,9.64012,25.148546,0.000412,25.002040,-1.9718,0.227,9.63667,9.63667
2606.00,9.63997,25.148674,0.000413,25.002112,-1.9718,0.227,9.63219,9.63219
2607.00,9.64000,25.148708,0.000412,25.002100,-1.9721,0.227,9.62445,9.62445
2608.00,9.64015,25.148687,0.000409,25.002074,-1.9724,0.227,9.61417,9.61417
2609.00,9.63986,25.148660,0.000403,25.002101,-1.9727,0.228,9.60106,9.60106
2610.00,9.63965,25.148591,0.000399,25.002071,-1.9730,0.228,9.58892,9.58892
2611.00,9.63938,25.148629,0.000398,25.002086,-1.9733,0.228,9.57908,9.57908
2612.00,9.63868,25.148648,0.000399,25.001996,-1.9734,0.228,9.57482,9.57482
@18,2.0001,4.0, 2610.02699999999 
2613.00,9.63874,25.148763,0.000401,25.001979,-1.9731,0.228,9.57450,9.57450
2614.00,9.63381,25.148856,0.000403,25.001984,-1.9730,0.228,9.57908,9.57908
2615.00,9.62346,25.148986,0.000404,25.002040,-1.9731,0.228,9.58537,9.58537
2616.00,9.61132,25.149051,0.000403,25.002071,-1.9736,0.228,9.59220,9.59220
2617.00,9.60113,25.149067,0.000403,25.002103,-1.9741,0.228,9.59861,9.59861
2618.00,9.59220,25.149144,0.000404,25.002203,-1.9747,0.228,9.60401,9.60401
2619.00,9.59021,25.149234,0.000404,25.002257,-1.9750,0.229,9.60847,9.60847
2620.00,9.59132,25.149321,0.000408,25.002289,-1.9753,0.229,9.61285,9.61285
2621.00,9.59371,25.149308,0.000408,25.002245,-1.9753,0.229,9.61621,9.61621
2622.00,9.59569,25.149329,0.000407,25.002215,-1.9752,0.229,9.61850,9.61850
2623.00,9.59668,25.149271,0.000406,25.002123,-1.9755,0.229,9.62175,9.62175
2624.00,9.59963,25.149327,0.000407,25.002176,-1.9757,0.229,9.62457,9.62457
2625.00,9.60206,25.149327,0.000407,25.002151,-1.9758,0.229,9.62622,9.62622
2626.00,9.60264,25.149296,0.000404,25.002073,-1.9760,0.229,9.62947,9.62947
2627.00,9.60467,25.149359,0.000404,25.002076,-1.9763,0.229,9.63136,9.63136
2628.00,9.60683,25.149491,0.000406,25.002115,-1.9765,0.229,9.63150,9.63150
2629.00,9.60943,25.149536,0.000407,25.002051,-1.9767,0.229,9.63216,9.63216
2630.00,9.61265,25.149592,0.000408,25.002033,-1.9770,0.229,9.63331,9.63331
2631.00,9.61621,25.149651,0.000413,25.002100,-1.9773,0.229,9.63441,9.63441
2632.00,9.61965,25.149744,0.000416,25.002227,-1.9774,0.229,9.63657,9.63657
2633.00,9.62269,25.149741,0.000414,25.002258,-1.9775,0.229,9.63916,9.63916
2634.00,9.62539,25.149776,0.000414,25.002285,-1.9776,0.230,9.64167,9.64167
2635.00,9.62778,25.149783,0.000412,25.002330,-1.9776,0.230,9.64299,9.64299
2636.00,9.62966,25.149871,0.000410,25.002368,-1.9775,0.230,9.64179,9.64179
2637.00,9.63106,25.149891,0.000410,25.002307,-1.9774,0.230,9.64028,9.64028
2638.00,9.63217,25.149857,0.000410,25.002199,-1.9775,0.230,9.63869,9.63869
2639.00,9.63329,25.149820,0.000410,25.002085,-1.9777,0.230,9.63690,9.63690
2640.00,9.63428,25.149920,0.000413,25.002039,-1.9781,0.230,9.63657,9.63657
2641.00,9.63522,25.150049,0.000416,25.002033,-1.9787,0.230,9.63736,9.63736
2642.00,9.63622,25.150052,0.000413,25.001963,-1.9794,0.230,9.63826,9.63826
2643.00,9.63673,25.150098,0.000410,25.001979,-1.9799,0.230,9.63799,9.63799
2644.00,9.63700,25.150173,0.000407,25.002041,-1.9802,0.230,9.63827,9.63827
2645.00,9.63762,25.150170,0.000405,25.002081,-1.9802,0.230,9.63880,9.63880
2646.00,9.63796,25.150127,0.000404,25.002088,-1.9801,0.230,9.63852,9.63852
2647.00,9.63815,25.150112,0.000405,25.002068,-1.9798,0.230,9.63792,9.63792
2648.00,9.63833,25.150260,0.000415,25.002150,-1.9797,0.230,9.63807,9.63807
2649.00,9.63842,25.150310,0.000420,25.002178,-1.9797,0.230,9.63667,9.63667
2650.00,9.63842,25.150311,0.000419,25.002108,-1.9798,0.230,9.63557,9.63557
2651.00,9.63838,25.150255,0.000415,25.001969,-1.9801,0.230,9.63530,9.63530
2652.00,9.63815,25.150288,0.000415,25.002013,-1.9804,0.230,9.63552,9.63552
2653.00,9.63784,25.150200,0.000409,25.001989,-1.9807,0.230,9.63589,9.63589
2654.00,9.63746,25.150122,0.000404,25.001914,-1.9811,0.231,9.63687,9.63687
2655.00,9.63706,25.150144,0.000406,25.001917,-1.9813,0.231,9.63730,9.63730
2656.00,9.63722,25.150254,0.000409,25.002067,-1.9815,0.231,9.63851,9.63851
2657.00,9.63759,25.150323,0.000413,25.002105,-1.9816,0.230,9.63914,9.63914
2658.00,9.63782,25.150309,0.000412,25.002017,-1.9817,0.231,9.63966,9.63966
2659.00,9.63792,25.150383,0.000414,25.002066,-1.9819,0.231,9.64005,9.64005
2660.00,9.63796,25.150456,0.000414,25.002099,-1.9821,0.231,9.64002,9.64002
2661.00,9.63792,25.150420,0.000415,25.001943,-1.9822,0.231,9.63918,9.63918
2662.00,9.63781,25.150513,0.000414,25.001963,-1.9823,0.231,9.63867,9.63867
2663.00,9.63798,25.150605,0.000416,25.001986,-1.9824,0.231,9.63907,9.63907
2664.00,9.63820,25.150687,0.000416,25.001993,-1.9826,0.231,9.63897,9.63897
2665.00,9.63794,25.150706,0.000418,25.001997,-1.9826,0.231,9.63835,9.63835
2666.00,9.63778,25.150724,0.000415,25.002097,-1.9827,0.231,9.63800,9.63800
2667.00,9.63779,25.150702,0.000417,25.002038,-1.9829,0.231,9.63807,9.63807
2668.00,9.63797,25.150689,0.000416,25.002052,-1.9834,0.231,9.63768,9.63768
2669.00,9.63815,25.150669,0.000414,25.002013,-1.9836,0.231,9.63732,9.63732
2670.00,9.63832,25.150756,0.000415,25.002061,-1.9839,0.231,9.63750,9.63750
2671.00,9.63825,25.150902,0.000416,25.002123,-1.9841,0.231,9.63732,9.63732
2672.00,9.63826,25.151001,0.000414,25.002228,-1.9842,0.231,9.63723,9.63723
2673.00,9.63830,25.151065,0.000416,25.002224,-1.9841,0.232,9.63718,9.63718
2674.00,9.63856,25.151146,0.000415,25.002292,-1.9841,0.232,9.63837,9.63837
2675.00,9.63876,25.151108,0.000410,25.002228,-1.9842,0.232,9.63927,9.63927
2676.00,9.63878,25.151185,0.000413,25.002221,-1.9845,0.232,9.64037,9.64037
2677.00,9.63871,25.151168,0.000413,25.002114,-1.9847,0.232,9.64056,9.64056
2678.00,9.63853,25.151238,0.000413,25.002111,-1.9848,0.232,9.63998,9.63998
2679.00,9.63851,25.151236,0.000417,25.002020,-1.9848,0.232,9.63933,9.63933
2680.00,9.63835,25.151284,0.000419,25.001965,-1.9849,0.232,9.63779,9.63779
2681.00,9.63815,25.151316,0.000417,25.001953,-1.9850,0.232,9.63697,9.63697
2682.00,9.63823,25.151321,0.000415,25.001927,-1.9853,0.232,9.63711,9.63711
2683.00,9.63812,25.151464,0.000411,25.002055,-1.9858,0.232,9.63692,9.63692
2684.00,9.63797,25.151539,0.000411,25.002108,-1.9862,0.232,9.63731,9.63731
2685.00,9.63834,25.151568,0.000411,25.002158,-1.9865,0.232,9.63956,9.63956
2686.00,9.63871,25.151598,0.000409,25.002137,-1.9868,0.232,9.64080,9.64080
2687.00,9.63893,25.151706,0.000410,25.002173,-1.9869,0.232,9.64099,9.64099
2688.00,9.63901,25.151678,0.000414,25.002041,-1.9869,0.232,9.64220,9.64220
2689.00,9.63921,25.151681,0.000415,25.002029,-1.9869,0.232,9.64207,9.64207
2690.00,9.63925,25.151695,0.000418,25.002015,-1.9868,0.232,9.64058,9.64058
2691.00,9.63927,25.151787,0.000419,25.002082,-1.9867,0.233,9.63878,9.63878
2692.00,9.63910,25.151821,0.000421,25.002102,-1.9868,0.233,9.63743,9.63743
2693.00,9.63897,25.151731,0.000418,25.002063,-1.9870,0.233,9.63649,9.63649
2694.00,9.63877,25.151731,0.000419,25.002040,-1.9872,0.233,9.63572,9.63572
2695.00,9.63850,25.151820,0.000421,25.002065,-1.9875,0.233,9.63532,9.63532
2696.00,9.63805,25.151839,0.000423,25.002038,-1.9879,0.233,9.63491,9.63491
2697.00,9.63774,25.151927,0.000422,25.002077,-1.9880,0.233,9.63529,9.63529
2698.00,9.63772,25.152064,0.000423,25.002100,-1.9882,0.233,9.63528,9.63528
2699.00,9.63772,25.152252,0.000424,25.002208,-1.9882,0.233,9.63580,9.63580
2700.00,9.63778,25.152311,0.000420,25.002196,-1.9882,0.233,9.63601,9.63601
2701.00,9.63784,25.152264,0.000416,25.002117,-1.9882,0.233,9.63671,9.63671
2702.00,9.63781,25.152291,0.000416,25.002099,-1.9884,0.233,9.63758,9.63758
2703.00,9.63795,25.152354,0.000419,25.002132,-1.9885,0.233,9.63848,9.63848
2704.00,9.63809,25.152325,0.000416,25.002032,-1.9886,0.233,9.63813,9.63813
2705.00,9.63779,25.152290,0.000418,25.002025,-1.9888,0.233,9.63878,9.63878
2706.00,9.63765,25.152358,0.000420,25.002061,-1.9890,0.233,9.64006,9.64006
2707.00,9.63767,25.152337,0.000417,25.002059,-1.9891,0.233,9.64060,9.64060
2708.00,9.63772,25.152394,0.000414,25.002147,-1.9891,0.233,9.64011,9.64011
2709.00,9.63747,25.152441,0.000413,25.002194,-1.9892,0.234,9.63995,9.63995
2710.00,9.63742,25.152511,0.000411,25.002231,-1.9894,0.234,9.63958,9.63958
2711.00,9.63755,25.152521,0.000409,25.002238,-1.9897,0.234,9.63911,9.63911
2712.00,9.63789,25.152507,0.000412,25.002171,-1.9899,0.234,9.63875,9.63875
2713.00,9.63814,25.152521,0.000414,25.002142,-1.9902,0.234,9.63899,9.63899
2714.00,9.63834,25.152527,0.000411,25.002154,-1.9904,0.234,9.63994,9.63994
2715.00,9.63857,25.152542,0.000411,25.002142,-1.9905,0.234,9.64073,9.64073
2716.00,9.63910,25.152605,0.000409,25.002174,-1.9906,0.234,9.64158,9.64158
2717.00,9.63948,25.152625,0.000406,25.002153,-1.9907,0.234,9.64136,9.64136
2718.00,9.63956,25.152622,0.000403,25.002094,-1.9908,0.235,9.64060,9.64060
2719.00,9.63949,25.152694,0.000409,25.002077,-1.9909,0.234,9.63985,9.63985
2720.00,9.63955,25.152755,0.000410,25.002025,-1.9910,0.234,9.63979,9.63979
2721.00,9.63983,25.152759,0.000413,25.001967,-1.9911,0.234,9.63895,9.63895
2722.00,9.63989,25.152892,0.000416,25.002073,-1.9912,0.234,9.63884,9.63884
2723.00,9.63993,25.152936,0.000418,25.002037,-1.9914,0.234,9.64002,9.64002
2724.00,9.63997,25.152943,0.000415,25.002008,-1.9916,0.234,9.64055,9.64055
2725.00,9.64012,25.152979,0.000410,25.002051,-1.9917,0.235,9.64035,9.64035
2726.00,9.64013,25.153071,0.000412,25.002088,-1.9920,0.235,9.64060,9.64060
2727.00,9.63994,25.153112,0.000414,25.002080,-1.9921,0.235,9.64047,9.64047
2728.00,9.63991,25.153157,0.000415,25.002158,-1.9922,0.235,9.64028,9.64028
2729.00,9.64003,25.153200,0.000415,25.002171,-1.9923,0.235,9.64008,9.64008
2730.00,9.64004,25.153307,0.000421,25.002205,-1.9924,0.234,9.63892,9.63892
2731.00,9.63975,25.153295,0.000418,25.002198,-1.9924,0.234,9.63744,9.63744
2732.00,9.63955,25.153368,0.000419,25.002226,-1.9925,0.235,9.63724,9.63724
2733.00,9.63946,25.153465,0.000416,25.002255,-1.9925,0.235,9.63662,9.63662
2734.00,9.63926,25.153497,0.000416,25.002315,-1.9928,0.235,9.63626,9.63626
2735.00,9.63916,25.153461,0.000417,25.002273,-1.9929,0.235,9.63738,9.63738
2736.00,9.63903,25.153428,0.000418,25.002217,-1.9931,0.235,9.63898,9.63898
2737.00,9.63895,25.153396,0.000419,25.002164,-1.9931,0.235,9.63912,9.63912
2738.00,9.63895,25.153363,0.000419,25.002135,-1.9933,0.235,9.63897,9.63897
2739.00,9.63890,25.153344,0.000417,25.002002,-1.9934,0.235,9.63840,9.63840
2740.00,9.63866,25.153318,0.000415,25.001995,-1.9934,0.235,9.63724,9.63724
2741.00,9.63842,25.153324,0.000411,25.001997,-1.9936,0.236,9.63665,9.63665
2742.00,9.63846,25.153258,0.000407,25.001958,-1.9940,0.236,9.63706,9.63706
2743.00,9.63848,25.153252,0.000409,25.001962,-1.9940,0.236,9.63796,9.63796
2744.00,9.63845,25.153226,0.000409,25.001971,-1.9939,0.236,9.63862,9.63862
2745.00,9.63821,25.153279,0.000410,25.002000,-1.9939,0.236,9.63900,9.63900
2746.00,9.63803,25.153360,0.000414,25.002031,-1.9940,0.236,9.63878,9.63878
2747.00,9.63801,25.153424,0.000416,25.002051,-1.9939,0.236,9.63854,9.63854
2748.00,9.63797,25.153464,0.000417,25.002034,-1.9940,0.236,9.63851,9.63851
2749.00,9.63815,25.153612,0.000417,25.002100,-1.9941,0.236,9.63976,9.63976
2750.00,9.63852,25.153715,0.000416,25.002082,-1.9943,0.236,9.64178,9.64178
2751.00,9.63919,25.153808,0.000412,25.002065,-1.9944,0.236,9.64328,9.64328
2752.00,9.63955,25.153899,0.000409,25.002023,-1.9946,0.236,9.64390,9.64390
2753.00,9.63977,25.154090,0.000411,25.002116,-1.9947,0.236,9.64394,9.64394
2754.00,9.63991,25.154107,0.000414,25.002046,-1.9947,0.236,9.64245,9.64245
2755.00,9.63989,25.154183,0.000415,25.002055,-1.9948,0.236,9.63951,9.63951
2756.00,9.64037,25.154198,0.000416,25.002053,-1.9946,0.236,9.63478,9.63478
2757.00,9.64117,25.154237,0.000415,25.002152,-1.9945,0.236,9.62767,9.62767
2758.00,9.64125,25.154153,0.000410,25.002110,-1.9944,0.236,9.61795,9.61795
2759.00,9.64215,25.154159,0.000404,25.002151,-1.9945,0.237,9.60678,9.60678
2760.00,9.64369,25.154146,0.000404,25.002137,-1.9947,0.237,9.59514,9.59514
2761.00,9.64433,25.154154,0.000406,25.002157,-1.9949,0.237,9.58556,9.58556
2762.00,9.64324,25.154174,0.000406,25.002075,-1.9950,0.237,9.58008,9.58008
@19,2.0001,4.0, 2760.303 
2763.00,9.64164,25.154201,0.000407,25.001999,-1.9953,0.237,9.57779,9.57779
2764.00,9.63630,25.154229,0.000410,25.002023,-1.9956,0.237,9.57928,9.57928
2765.00,9.62709,25.154127,0.000405,25.001976,-1.9957,0.237,9.58499,9.58499
2766.00,9.61590,25.154143,0.000402,25.001970,-1.9958,0.238,9.59164,9.59164
2767.00,9.60640,25.154100,0.000400,25.001959,-1.9960,0.238,9.59779,9.59779
2768.00,9.59981,25.154137,0.000399,25.002018,-1.9963,0.238,9.60453,9.60453
2769.00,9.59725,25.154257,0.000402,25.002090,-1.9965,0.238,9.60973,9.60973
2770.00,9.59815,25.154405,0.000403,25.002147,-1.9968,0.238,9.61242,9.61242
2771.00,9.60005,25.154481,0.000400,25.002139,-1.9972,0.238,9.61436,9.61436
2772.00,9.60132,25.154625,0.000403,25.002179,-1.9974,0.238,9.61635,9.61635
2773.00,9.60028,25.154701,0.000405,25.002161,-1.9973,0.238,9.61951,9.61951
2774.00,9.59777,25.154734,0.000404,25.002137,-1.9973,0.239,9.62290,9.62290
2775.00,9.59887,25.154777,0.000404,25.002161,-1.9973,0.239,9.62693,9.62693
2776.00,9.60253,25.154815,0.000411,25.002221,-1.9971,0.239,9.63072,9.63072
2777.00,9.60590,25.154737,0.000411,25.002156,-1.9971,0.239,9.63470,9.63470
2778.00,9.60838,25.154639,0.000411,25.002078,-1.9972,0.239,9.63608,9.63608
2779.00,9.61070,25.154621,0.000408,25.001946,-1.9972,0.239,9.63635,9.63635
2780.00,9.61350,25.154656,0.000410,25.001885,-1.9972,0.239,9.63596,9.63596
2781.00,9.61670,25.154726,0.000408,25.001825,-1.9972,0.239,9.63639,9.63639
2782.00,9.62038,25.154901,0.000411,25.001913,-1.9975,0.239,9.63567,9.63567
2783.00,9.62281,25.155065,0.000412,25.001988,-1.9975,0.239,9.63535,9.63535
2784.00,9.62498,25.155173,0.000415,25.002125,-1.9977,0.239,9.63548,9.63548
2785.00,9.62692,25.155240,0.000415,25.002187,-1.9978,0.239,9.63571,9.63571
2786.00,9.62856,25.155218,0.000415,25.002128,-1.9978,0.239,9.63619,9.63619
2787.00,9.63016,25.155193,0.000412,25.002066,-1.9977,0.239,9.63694,9.63694
2788.00,9.63153,25.155154,0.000411,25.001978,-1.9976,0.239,9.63762,9.63762
2789.00,9.63260,25.155151,0.000413,25.001918,-1.9977,0.239,9.63750,9.63750
2790.00,9.63351,25.155203,0.000417,25.001924,-1.9978,0.239,9.63750,9.63750
2791.00,9.63448,25.155264,0.000415,25.001967,-1.9981,0.239,9.63679,9.63679
2792.00,9.63542,25.155381,0.000416,25.002003,-1.9981,0.239,9.63600,9.63600
2793.00,9.63597,25.155503,0.000417,25.002019,-1.9981,0.239,9.63515,9.63515
2794.00,9.63620,25.155534,0.000415,25.001985,-1.9980,0.239,9.63618,9.63618
2795.00,9.63642,25.155604,0.000412,25.001976,-1.9980,0.240,9.63650,9.63650
2796.00,9.63641,25.155698,0.000414,25.002019,-1.9979,0.240,9.63627,9.63627
2797.00,9.63621,25.155624,0.000410,25.001951,-1.9979,0.240,9.63527,9.63527
2798.00,9.63587,25.155621,0.000408,25.001961,-1.9981,0.240,9.63503,9.63503
2799.00,9.63586,25.155690,0.000405,25.002001,-1.9983,0.240,9.63486,9.63486
2800.00,9.63622,25.155688,0.000405,25.002019,-1.9984,0.240,9.63625,9.63625
2801.00,9.63666,25.155644,0.000404,25.001973,-1.9985,0.240,9.63745,9.63745
2802.00,9.63680,25.155660,0.000402,25.001952,-1.9986,0.240,9.63941,9.63941
2803.00,9.63700,25.155725,0.000404,25.001997,-1.9987,0.240,9.64062,9.64062
2804.00,9.63733,25.155783,0.000405,25.002012,-1.9989,0.240,9.64178,9.64178
2805.00,9.63778,25.155894,0.000404,25.002006,-1.9990,0.240,9.64145,9.64145
2806.00,9.63793,25.156053,0.000408,25.002061,-1.9991,0.240,9.64114,9.64114
2807.00,9.63792,25.156259,0.000410,25.002183,-1.9991,0.241,9.64089,9.64089
2808.00,9.63791,25.156302,0.000408,25.002158,-1.9990,0.241,9.64095,9.64095
2809.00,9.63802,25.156336,0.000409,25.002136,-1.9988,0.241,9.63949,9.63949
2810.00,9.63813,25.156270,0.000410,25.002044,-1.9986,0.241,9.63871,9.63871
2811.00,9.63818,25.156282,0.000411,25.002060,-1.9988,0.241,9.63759,9.63759
2812.00,9.63804,25.156216,0.000410,25.001981,-1.9989,0.241,9.63645,9.63645
2813.00,9.63803,25.156238,0.000410,25.001985,-1.9990,0.241,9.63595,9.63595
2814.00,9.63827,25.156240,0.000408,25.001953,-1.9993,0.241,9.63745,9.63745
2815.00,9.63865,25.156252,0.000407,25.002003,-1.9995,0.241,9.63933,9.63933
2816.00,9.63925,25.156273,0.000408,25.002092,-1.9996,0.241,9.64171,9.64171
2817.00,9.63955,25.156267,0.000410,25.002113,-1.9995,0.241,9.64195,9.64195
2818.00,9.63969,25.156266,0.000412,25.002129,-1.9996,0.241,9.64164,9.64164
2819.00,9.63991,25.156300,0.000412,25.002166,-1.9995,0.241,9.64137,9.64137
2820.00,9.64012,25.156401,0.000414,25.002157,-1.9994,0.241,9.64119,9.64119
2821.00,9.64026,25.156397,0.000411,25.001958,-1.9994,0.241,9.64097,9.64097
2822.00,9.64046,25.156425,0.000410,25.001871,-1.9995,0.241,9.64284,9.64284
2823.00,9.64064,25.156483,0.000407,25.001853,-1.9995,0.242,9.64442,9.64442
2824.00,9.64066,25.156546,0.000407,25.001899,-1.9995,0.242,9.64467,9.64467
2825.00,9.64071,25.156603,0.000402,25.001945,-1.9995,0.242,9.64371,9.64371
2826.00,9.64067,25.156668,0.000403,25.002016,-1.9994,0.242,9.64188,9.64188
2827.00,9.64049,25.156807,0.000403,25.002110,-1.9995,0.242,9.64007,9.64007
2828.00,9.64046,25.156834,0.000408,25.002103,-1.9996,0.242,9.63830,9.63830
2829.00,9.64008,25.156779,0.000409,25.002007,-1.9996,0.242,9.63654,9.63654
2830.00,9.63993,25.156797,0.000411,25.001977,-1.9996,0.242,9.63545,9.63545
2831.00,9.64000,25.156895,0.000410,25.002024,-1.9997,0.242,9.63587,9.63587
2832.00,9.64020,25.156910,0.000414,25.002046,-1.9999,0.242,9.63647,9.63647
2833.00,9.64040,25.156939,0.000411,25.002061,-2.0000,0.243,9.63738,9.63738
2834.00,9.64040,25.156945,0.000414,25.002020,-2.0002,0.243,9.63863,9.63863
2835.00,9.64020,25.156882,0.000413,25.001945,-2.0003,0.243,9.63965,9.63965
2836.00,9.63982,25.156784,0.000412,25.001885,-2.0003,0.243,9.64033,9.64033
2837.00,9.63989,25.156719,0.000408,25.001838,-2.0002,0.243,9.64063,9.64063
2838.00,9.64006,25.156861,0.000412,25.001942,-2.0002,0.243,9.64055,9.64055
2839.00,9.64015,25.156991,0.000409,25.002022,-2.0002,0.243,9.64049,9.64049
2840.00,9.64003,25.156975,0.000407,25.002028,-2.0002,0.243,9.64085,9.64085
2841.00,9.63990,25.157043,0.000408,25.002012,-2.0002,0.243,9.64124,9.64124
2842.00,9.63969,25.157130,0.000408,25.002014,-2.0000,0.243,9.64110,9.64110
2843.00,9.63955,25.157112,0.000405,25.001937,-2.0000,0.243,9.64149,9.64149
2844.00,9.63938,25.157109,0.000406,25.001946,-2.0001,0.243,9.64182,9.64182
2845.00,9.63938,25.157185,0.000408,25.002011,-2.0001,0.243,9.64194,9.64194
2846.00,9.63970,25.157284,0.000408,25.002121,-2.0000,0.243,9.64231,9.64231
2847.00,9.64010,25.157350,0.000407,25.002156,-2.0000,0.244,9.64292,9.64292
2848.00,9.64040,25.157350,0.000408,25.002118,-1.9998,0.244,9.64271,9.64271
2849.00,9.64070,25.157343,0.000406,25.002105,-1.9996,0.244,9.64284,9.64284
2850.00,9.64116,25.157391,0.000407,25.002077,-1.9996,0.244,9.64289,9.64289
2851.00,9.64150,25.157348,0.000405,25.001996,-1.9996,0.244,9.64272,9.64272
2852.00,9.64172,25.157375,0.000409,25.002019,-1.9995,0.244,9.64244,9.64244
2853.00,9.64176,25.157361,0.000408,25.002033,-1.9994,0.244,9.64226,9.64226
2854.00,9.64178,25.157387,0.000410,25.002027,-1.9994,0.244,9.64228,9.64228
2855.00,9.64192,25.157450,0.000410,25.002094,-1.9995,0.244,9.64225,9.64225
2856.00,9.64205,25.157526,0.000412,25.002126,-1.9996,0.244,9.64204,9.64204
2857.00,9.64210,25.157578,0.000411,25.002171,-1.9999,0.244,9.64212,9.64212
2858.00,9.64218,25.157671,0.000412,25.002167,-2.0003,0.244,9.64224,9.64224
2859.00,9.64210,25.157795,0.000415,25.002191,-2.0006,0.244,9.64118,9.64118
2860.00,9.64193,25.157801,0.000415,25.002106,-2.0007,0.244,9.64019,9.64019
2861.00,9.64170,25.157890,0.000413,25.002112,-2.0007,0.244,9.63946,9.63946
2862.00,9.64166,25.157821,0.000413,25.002012,-2.0004,0.244,9.63930,9.63930
2863.00,9.64167,25.157846,0.000412,25.002059,-2.0003,0.244,9.63948,9.63948
2864.00,9.64167,25.157813,0.000408,25.001998,-2.0001,0.244,9.64034,9.64034
2865.00,9.64170,25.157900,0.000408,25.002051,-2.0000,0.244,9.64133,9.64133
2866.00,9.64157,25.157802,0.000408,25.001981,-1.9999,0.244,9.64146,9.64146
2867.00,9.64131,25.157825,0.000408,25.001903,-2.0000,0.244,9.64112,9.64112
2868.00,9.64120,25.157927,0.000409,25.001934,-2.0000,0.245,9.64077,9.64077
2869.00,9.64112,25.157994,0.000411,25.001957,-1.9999,0.245,9.64010,9.64010
2870.00,9.64084,25.158017,0.000413,25.001912,-1.9998,0.245,9.63904,9.63904
2871.00,9.64050,25.158145,0.000412,25.001968,-2.0000,0.245,9.63843,9.63843
2872.00,9.64031,25.158260,0.000410,25.002060,-2.0002,0.245,9.63859,9.63859
2873.00,9.64027,25.158192,0.000407,25.001917,-2.0004,0.245,9.63860,9.63860
2874.00,9.64030,25.158238,0.000405,25.001968,-2.0008,0.246,9.63935,9.63935
2875.00,9.64017,25.158176,0.000401,25.001937,-2.0009,0.246,9.63969,9.63969
2876.00,9.63998,25.158114,0.000401,25.001871,-2.0009,0.246,9.64012,9.64012
2877.00,9.63973,25.158073,0.000405,25.001838,-2.0008,0.246,9.63936,9.63936
2878.00,9.63949,25.158093,0.000408,25.001902,-2.0008,0.246,9.63883,9.63883
2879.00,9.63931,25.158062,0.000411,25.001860,-2.0007,0.246,9.63739,9.63739
2880.00,9.63931,25.158190,0.000414,25.001979,-2.0008,0.246,9.63729,9.63729
2881.00,9.63932,25.158270,0.000419,25.002086,-2.0007,0.245,9.63724,9.63724
2882.00,9.63931,25.158385,0.000419,25.002154,-2.0005,0.245,9.63812,9.63812
2883.00,9.63935,25.158408,0.000418,25.002157,-2.0002,0.246,9.63949,9.63949
2884.00,9.63958,25.158546,0.000419,25.002230,-2.0001,0.246,9.64179,9.64179
2885.00,9.63965,25.158604,0.000418,25.002233,-2.0001,0.246,9.64220,9.64220
2886.00,9.63944,25.158608,0.000414,25.002162,-2.0003,0.246,9.64191,9.64191
2887.00,9.63945,25.158655,0.000414,25.002197,-2.0006,0.246,9.64157,9.64157
2888.00,9.63936,25.158746,0.000415,25.002236,-2.0009,0.246,9.64037,9.64037
2889.00,9.63923,25.158687,0.000413,25.002142,-2.0010,0.246,9.63821,9.63821
2890.00,9.63910,25.158655,0.000413,25.002090,-2.0011,0.246,9.63702,9.63702
2891.00,9.63896,25.158731,0.000415,25.002127,-2.0011,0.246,9.63630,9.63630
2892.00,9.63880,25.158723,0.000413,25.002110,-2.0010,0.246,9.63594,9.63594
2893.00,9.63876,25.158806,0.000413,25.002168,-2.0009,0.246,9.63648,9.63648
2894.00,9.63881,25.158851,0.000414,25.002206,-2.0009,0.246,9.63783,9.63783
2895.00,9.63891,25.158904,0.000414,25.002219,-2.0009,0.246,9.63950,9.63950
2896.00,9.63912,25.158941,0.000412,25.002198,-2.0008,0.246,9.64130,9.64130
2897.00,9.63924,25.158994,0.000412,25.002185,-2.0005,0.246,9.64198,9.64198
2898.00,9.63942,25.158955,0.000410,25.002079,-2.0004,0.247,9.64121,9.64121
2899.00,9.63941,25.159023,0.000409,25.002071,-2.0003,0.247,9.64004,9.64004
2900.00,9.63945,25.159038,0.000410,25.002043,-2.0003,0.247,9.63888,9.63888
2901.00,9.63937,25.159094,0.000411,25.002053,-2.0004,0.247,9.63786,9.63786
2902.00,9.63939,25.159113,0.000412,25.002035,-2.0005,0.247,9.63796,9.63796
2903.00,9.63925,25.159077,0.000414,25.002069,-2.0006,0.247,9.63827,9.63827
2904.00,9.63889,25.158998,0.000415,25.002044,-2.0005,0.247,9.63858,9.63858
2905.00,9.63863,25.159062,0.000417,25.002088,-2.0005,0.247,9.63914,9.63914
2906.00,9.63871,25.159010,0.000415,25.002039,-2.0004,0.247,9.63981,9.63981
2907.00,9.63884,25.159029,0.000413,25.002021,-2.0003,0.247,9.63972,9.63972
2908.00,9.63900,25.159057,0.000410,25.001876,-2.0004,0.247,9.64033,9.64033
2909.00,9.63920,25.159214,0.000408,25.001909,-2.0004,0.248,9.64111,9.64111
2910.00,9.63965,25.159189,0.000402,25.001868,-2.0004,0.248,9.64202,9.64202
2911.00,9.64009,25.159199,0.000406,25.001839,-2.0007,0.248,9.64206,9.64206
2912.00,9.64032,25.159136,0.000402,25.001812,-2.0008,0.248,9.64194,9.64194
