# Supplementary material for: HSL1 and BAM1/2 impact epidermal cell development by sensing distinct signaling peptides
Source: Nat Commun. 2022 Feb 15;13:876. doi: 10.1038/s41467-022-28558-4 (PMC8847575; doi:10.1038/s41467-022-28558-4)
Supplement: Supplementary file 4 — Source Data [file 41467_2022_28558_MOESM4_ESM.zip › Source Data/Source Data/Figure S12/Exp2_HAE_IDL3.itc]

$ITC
$ 19 
$NOT
$ 25 
$ 60 
$ 500 
$ 10 
$ 2 
$ADCGainCode:  0 
$False,True,True
$ 0.4 , 0.8 , 150 , 5 
$ 2 , 4 , 150 , 5 
$ 2 , 4 , 150 , 5 
$ 2 , 4 , 150 , 5 
$ 2 , 4 , 150 , 5 
$ 2 , 4 , 150 , 5 
$ 2 , 4 , 150 , 5 
$ 2 , 4 , 150 , 5 
$ 2 , 4 , 150 , 5 
$ 2 , 4 , 150 , 5 
$ 2 , 4 , 150 , 5 
$ 2 , 4 , 150 , 5 
$ 2 , 4 , 150 , 5 
$ 2 , 4 , 150 , 5 
$ 2 , 4 , 150 , 5 
$ 2 , 4 , 150 , 5 
$ 2 , 4 , 150 , 5 
$ 2 , 4 , 150 , 5 
$ 2 , 4 , 150 , 5 
# 0 
# 0.6 
# 0.02 
# 0.2035 
# 25 
# 4 
# 8.15 
# 1 
?HAE_20uM_IDL3_600uM
% MICROCALITC_MAL1177627
% 0.2035 
% 4 
%-0.586102 , 29.61604 
%-0.348256 , 29.40329 
% 0.8333333 
% 167740 , 167730 
% 0.25 , 81 
%-0.015695 ,-0.033946 
%-20 , 8 
% 0 , 0 
% 0 
% 128000       127744 
% 43.1 
% 500 , 750 , 1000 , 750 
% 0.06978023945 ,-0.002252194966 ,-3.244915618586E-05 , 1.349203907274E-06 ,-9.058983361606E-09 
% MicroCalITC Ver: 1.29.32 Run time:10/5/2021 10:00:07 AM
@0
5.00,9.90445,25.049118,0.000403,25.002261,-1.6822,0.033,9.90289,9.90289
6.00,9.90390,25.049056,0.000401,25.002195,-1.6824,0.033,9.90144,9.90144
7.00,9.90329,25.049004,0.000400,25.002041,-1.6827,0.033,9.89975,9.89975
8.00,9.90274,25.049158,0.000403,25.002036,-1.6830,0.033,9.89836,9.89836
9.00,9.90220,25.049225,0.000401,25.002016,-1.6832,0.033,9.89660,9.89660
10.00,9.90171,25.049301,0.000400,25.001998,-1.6834,0.033,9.89565,9.89565
11.00,9.90133,25.049428,0.000397,25.002033,-1.6835,0.033,9.89632,9.89632
12.00,9.90080,25.049462,0.000398,25.002029,-1.6836,0.033,9.89707,9.89707
13.00,9.90022,25.049498,0.000396,25.002093,-1.6836,0.034,9.89793,9.89793
14.00,9.89988,25.049429,0.000394,25.002053,-1.6837,0.034,9.89926,9.89926
15.00,9.89999,25.049481,0.000395,25.002037,-1.6841,0.034,9.89964,9.89964
16.00,9.90012,25.049522,0.000401,25.002043,-1.6842,0.034,9.89894,9.89894
17.00,9.89990,25.049695,0.000400,25.002145,-1.6845,0.034,9.89908,9.89908
18.00,9.89983,25.049695,0.000399,25.002127,-1.6848,0.034,9.89896,9.89896
19.00,9.89955,25.049767,0.000402,25.002150,-1.6851,0.034,9.89803,9.89803
20.00,9.89912,25.049814,0.000404,25.002180,-1.6851,0.034,9.89771,9.89771
21.00,9.89885,25.049874,0.000405,25.002179,-1.6853,0.034,9.89796,9.89796
22.00,9.89851,25.049826,0.000402,25.002108,-1.6855,0.034,9.89757,9.89757
23.00,9.89837,25.049759,0.000396,25.001988,-1.6856,0.034,9.89824,9.89824
24.00,9.89826,25.049883,0.000392,25.002056,-1.6856,0.034,9.89831,9.89831
25.00,9.89790,25.049899,0.000391,25.002058,-1.6857,0.034,9.89819,9.89819
26.00,9.89773,25.049945,0.000391,25.002078,-1.6858,0.035,9.89756,9.89756
27.00,9.89768,25.049992,0.000395,25.002079,-1.6858,0.035,9.89689,9.89689
28.00,9.89757,25.050125,0.000403,25.002227,-1.6859,0.034,9.89487,9.89487
29.00,9.89751,25.050228,0.000411,25.002309,-1.6861,0.034,9.89435,9.89435
30.00,9.89732,25.050117,0.000411,25.002182,-1.6864,0.034,9.89318,9.89318
31.00,9.89709,25.050118,0.000407,25.002183,-1.6866,0.034,9.89343,9.89343
32.00,9.89674,25.050071,0.000403,25.002192,-1.6869,0.035,9.89254,9.89254
33.00,9.89627,25.050089,0.000404,25.002133,-1.6871,0.035,9.89210,9.89210
34.00,9.89579,25.049935,0.000396,25.001939,-1.6873,0.035,9.89152,9.89152
35.00,9.89535,25.050028,0.000396,25.001969,-1.6874,0.035,9.89164,9.89164
36.00,9.89509,25.050042,0.000396,25.001908,-1.6876,0.035,9.89094,9.89094
37.00,9.89480,25.050216,0.000400,25.001935,-1.6878,0.035,9.89126,9.89126
38.00,9.89434,25.050301,0.000400,25.001926,-1.6881,0.035,9.89151,9.89151
39.00,9.89404,25.050440,0.000404,25.002010,-1.6884,0.035,9.89133,9.89133
40.00,9.89376,25.050611,0.000406,25.002107,-1.6886,0.035,9.89148,9.89148
41.00,9.89366,25.050676,0.000407,25.002143,-1.6888,0.035,9.89285,9.89285
42.00,9.89361,25.050638,0.000406,25.002086,-1.6889,0.035,9.89317,9.89317
43.00,9.89320,25.050702,0.000406,25.002128,-1.6890,0.035,9.89311,9.89311
44.00,9.89273,25.050701,0.000403,25.002144,-1.6892,0.035,9.89324,9.89324
45.00,9.89256,25.050615,0.000402,25.002083,-1.6893,0.036,9.89356,9.89356
46.00,9.89244,25.050659,0.000403,25.002082,-1.6895,0.036,9.89229,9.89229
47.00,9.89225,25.050717,0.000403,25.002137,-1.6898,0.036,9.89176,9.89176
48.00,9.89215,25.050721,0.000402,25.002132,-1.6900,0.036,9.89199,9.89199
49.00,9.89219,25.050757,0.000402,25.002083,-1.6901,0.036,9.89266,9.89266
50.00,9.89230,25.050778,0.000399,25.002054,-1.6902,0.036,9.89267,9.89267
51.00,9.89228,25.050829,0.000400,25.002110,-1.6902,0.036,9.89340,9.89340
52.00,9.89243,25.050813,0.000398,25.002096,-1.6904,0.036,9.89419,9.89419
53.00,9.89258,25.050810,0.000398,25.002061,-1.6905,0.036,9.88592,9.88592
54.00,9.89272,25.050848,0.000401,25.002037,-1.6907,0.036,9.86981,9.86981
55.00,9.89300,25.050941,0.000401,25.002053,-1.6910,0.036,9.85342,9.85342
56.00,9.89282,25.050905,0.000401,25.001946,-1.6912,0.036,9.83769,9.83769
57.00,9.89266,25.050912,0.000403,25.001824,-1.6913,0.036,9.82173,9.82173
58.00,9.89287,25.050978,0.000402,25.001847,-1.6915,0.036,9.81461,9.81461
59.00,9.89332,25.051066,0.000401,25.001959,-1.6918,0.037,9.81643,9.81643
60.00,9.89412,25.051018,0.000402,25.001959,-1.6920,0.037,9.82073,9.82073
@1,0.4000,0.8, 60.0579999999973 
61.00,9.89617,25.051069,0.000399,25.001995,-1.6924,0.037,9.82587,9.82587
62.00,9.89378,25.051157,0.000396,25.002107,-1.6926,0.037,9.83333,9.83333
63.00,9.85069,25.051207,0.000396,25.002103,-1.6927,0.037,9.84170,9.84170
64.00,9.81420,25.051273,0.000395,25.002045,-1.6927,0.037,9.84909,9.84909
65.00,9.81211,25.051351,0.000392,25.002006,-1.6927,0.037,9.85544,9.85544
66.00,9.81481,25.051466,0.000395,25.002028,-1.6928,0.037,9.86035,9.86035
67.00,9.81660,25.051629,0.000398,25.002106,-1.6929,0.038,9.86317,9.86317
68.00,9.82062,25.051613,0.000396,25.002062,-1.6930,0.038,9.86444,9.86444
69.00,9.82422,25.051650,0.000396,25.002069,-1.6932,0.038,9.86480,9.86480
70.00,9.83373,25.051756,0.000399,25.002155,-1.6933,0.038,9.86508,9.86508
71.00,9.84312,25.051776,0.000395,25.002153,-1.6934,0.038,9.86501,9.86501
72.00,9.84975,25.051753,0.000393,25.002093,-1.6934,0.038,9.86584,9.86584
73.00,9.85468,25.051835,0.000398,25.002160,-1.6933,0.038,9.86800,9.86800
74.00,9.85735,25.051842,0.000398,25.002113,-1.6935,0.038,9.87092,9.87092
75.00,9.85856,25.051838,0.000398,25.002068,-1.6937,0.038,9.87326,9.87326
76.00,9.86014,25.051984,0.000404,25.002134,-1.6940,0.038,9.87577,9.87577
77.00,9.86208,25.052060,0.000405,25.002125,-1.6943,0.038,9.87850,9.87850
78.00,9.86411,25.052162,0.000402,25.002126,-1.6946,0.038,9.87964,9.87964
79.00,9.86607,25.052404,0.000406,25.002321,-1.6947,0.038,9.87912,9.87912
80.00,9.86755,25.052552,0.000411,25.002388,-1.6948,0.038,9.87864,9.87864
81.00,9.86923,25.052496,0.000408,25.002275,-1.6949,0.038,9.87834,9.87834
82.00,9.87070,25.052471,0.000408,25.002234,-1.6951,0.038,9.87744,9.87744
83.00,9.87202,25.052466,0.000408,25.002195,-1.6953,0.038,9.87800,9.87800
84.00,9.87313,25.052309,0.000409,25.002083,-1.6955,0.038,9.88006,9.88006
85.00,9.87419,25.052296,0.000405,25.002080,-1.6957,0.039,9.88146,9.88146
86.00,9.87504,25.052341,0.000405,25.002130,-1.6960,0.039,9.88287,9.88287
87.00,9.87601,25.052336,0.000405,25.002140,-1.6961,0.039,9.88452,9.88452
88.00,9.87723,25.052379,0.000402,25.002172,-1.6962,0.039,9.88549,9.88549
89.00,9.87844,25.052424,0.000397,25.002128,-1.6963,0.039,9.88555,9.88555
90.00,9.87935,25.052430,0.000396,25.002092,-1.6963,0.039,9.88571,9.88571
91.00,9.88017,25.052482,0.000397,25.002116,-1.6964,0.039,9.88541,9.88541
92.00,9.88094,25.052615,0.000398,25.002163,-1.6964,0.039,9.88488,9.88488
93.00,9.88167,25.052687,0.000402,25.002189,-1.6966,0.039,9.88460,9.88460
94.00,9.88203,25.052750,0.000403,25.002219,-1.6970,0.039,9.88393,9.88393
95.00,9.88224,25.052830,0.000401,25.002272,-1.6974,0.039,9.88354,9.88354
96.00,9.88236,25.052862,0.000398,25.002300,-1.6977,0.040,9.88292,9.88292
97.00,9.88237,25.052880,0.000400,25.002298,-1.6981,0.040,9.88269,9.88269
98.00,9.88247,25.052882,0.000399,25.002262,-1.6983,0.040,9.88240,9.88240
99.00,9.88289,25.052894,0.000403,25.002246,-1.6985,0.040,9.88326,9.88326
100.00,9.88344,25.052889,0.000405,25.002158,-1.6984,0.040,9.88405,9.88405
101.00,9.88385,25.052944,0.000409,25.002162,-1.6985,0.040,9.88498,9.88498
102.00,9.88425,25.052902,0.000408,25.002121,-1.6986,0.040,9.88578,9.88578
103.00,9.88464,25.052940,0.000407,25.002178,-1.6987,0.040,9.88658,9.88658
104.00,9.88494,25.052947,0.000406,25.002159,-1.6988,0.040,9.88765,9.88765
105.00,9.88525,25.053034,0.000405,25.002262,-1.6991,0.040,9.88806,9.88806
106.00,9.88532,25.053017,0.000403,25.002249,-1.6993,0.040,9.88788,9.88788
107.00,9.88519,25.053079,0.000403,25.002282,-1.6996,0.040,9.88708,9.88708
108.00,9.88507,25.053045,0.000404,25.002195,-1.6997,0.040,9.88656,9.88656
109.00,9.88503,25.053093,0.000403,25.002136,-1.7000,0.041,9.88536,9.88536
110.00,9.88500,25.053069,0.000403,25.002021,-1.7002,0.041,9.88433,9.88433
111.00,9.88491,25.053108,0.000402,25.001973,-1.7003,0.041,9.88349,9.88349
112.00,9.88465,25.053175,0.000403,25.002024,-1.7002,0.041,9.88253,9.88253
113.00,9.88442,25.053324,0.000404,25.002117,-1.7001,0.041,9.88204,9.88204
114.00,9.88447,25.053364,0.000407,25.002159,-1.7001,0.041,9.88202,9.88202
115.00,9.88457,25.053376,0.000406,25.002210,-1.7001,0.041,9.88184,9.88184
116.00,9.88466,25.053424,0.000408,25.002193,-1.7004,0.041,9.88287,9.88287
117.00,9.88488,25.053464,0.000406,25.002132,-1.7007,0.041,9.88438,9.88438
118.00,9.88502,25.053493,0.000404,25.002128,-1.7011,0.041,9.88503,9.88503
119.00,9.88516,25.053601,0.000401,25.002121,-1.7014,0.042,9.88611,9.88611
120.00,9.88539,25.053667,0.000406,25.002104,-1.7017,0.041,9.88772,9.88772
121.00,9.88570,25.053628,0.000403,25.002058,-1.7019,0.041,9.88950,9.88950
122.00,9.88618,25.053690,0.000406,25.002137,-1.7021,0.041,9.89136,9.89136
123.00,9.88641,25.053745,0.000409,25.002150,-1.7023,0.041,9.89211,9.89211
124.00,9.88646,25.053736,0.000408,25.002182,-1.7024,0.041,9.89199,9.89199
125.00,9.88631,25.053830,0.000408,25.002213,-1.7024,0.042,9.89128,9.89128
126.00,9.88626,25.053995,0.000410,25.002301,-1.7023,0.042,9.88885,9.88885
127.00,9.88598,25.053985,0.000411,25.002219,-1.7024,0.042,9.88481,9.88481
128.00,9.88544,25.053942,0.000409,25.002133,-1.7025,0.042,9.88173,9.88173
129.00,9.88496,25.053963,0.000410,25.002089,-1.7027,0.042,9.87908,9.87908
130.00,9.88479,25.054033,0.000410,25.002118,-1.7029,0.042,9.87751,9.87751
131.00,9.88436,25.053995,0.000414,25.002131,-1.7032,0.042,9.87583,9.87583
132.00,9.88424,25.054115,0.000412,25.002250,-1.7035,0.042,9.87655,9.87655
133.00,9.88433,25.054222,0.000411,25.002323,-1.7038,0.042,9.87692,9.87692
134.00,9.88425,25.054339,0.000414,25.002456,-1.7040,0.042,9.87731,9.87731
135.00,9.88415,25.054309,0.000412,25.002465,-1.7043,0.042,9.87851,9.87851
136.00,9.88359,25.054268,0.000407,25.002406,-1.7043,0.042,9.88073,9.88073
137.00,9.88332,25.054174,0.000406,25.002245,-1.7045,0.042,9.88163,9.88163
138.00,9.88344,25.054216,0.000408,25.002235,-1.7047,0.042,9.88344,9.88344
139.00,9.88348,25.054217,0.000408,25.002184,-1.7050,0.042,9.88471,9.88471
140.00,9.88275,25.054249,0.000406,25.002120,-1.7051,0.042,9.88150,9.88150
141.00,9.88157,25.054434,0.000404,25.002158,-1.7054,0.042,9.87800,9.87800
142.00,9.88022,25.054629,0.000404,25.002188,-1.7055,0.043,9.87570,9.87570
143.00,9.87944,25.054686,0.000403,25.002128,-1.7056,0.043,9.87494,9.87494
144.00,9.87904,25.054721,0.000399,25.002060,-1.7059,0.043,9.87480,9.87480
145.00,9.87835,25.054829,0.000397,25.002082,-1.7061,0.043,9.87833,9.87833
146.00,9.87850,25.054922,0.000400,25.002103,-1.7063,0.043,9.88249,9.88249
147.00,9.87880,25.055002,0.000405,25.002193,-1.7065,0.043,9.88510,9.88510
148.00,9.87919,25.055065,0.000403,25.002186,-1.7068,0.043,9.88567,9.88567
149.00,9.87945,25.055160,0.000406,25.002236,-1.7069,0.043,9.88629,9.88629
150.00,9.87985,25.055155,0.000408,25.002202,-1.7071,0.043,9.88580,9.88580
151.00,9.88041,25.055134,0.000408,25.002194,-1.7073,0.043,9.88504,9.88504
152.00,9.88091,25.055081,0.000405,25.002136,-1.7076,0.044,9.88522,9.88522
153.00,9.88116,25.055093,0.000406,25.002183,-1.7077,0.044,9.88477,9.88477
154.00,9.88165,25.055105,0.000403,25.002181,-1.7078,0.044,9.88340,9.88340
155.00,9.88205,25.055157,0.000406,25.002272,-1.7081,0.044,9.88286,9.88286
156.00,9.88196,25.055171,0.000401,25.002241,-1.7082,0.044,9.88182,9.88182
157.00,9.88181,25.055238,0.000400,25.002247,-1.7084,0.044,9.88105,9.88105
158.00,9.88178,25.055245,0.000402,25.002196,-1.7084,0.044,9.88159,9.88159
159.00,9.88170,25.055278,0.000401,25.002203,-1.7084,0.044,9.88211,9.88211
160.00,9.88182,25.055382,0.000402,25.002230,-1.7083,0.044,9.88146,9.88146
161.00,9.88242,25.055384,0.000402,25.002229,-1.7082,0.044,9.88218,9.88218
162.00,9.88321,25.055420,0.000400,25.002228,-1.7083,0.044,9.88248,9.88248
163.00,9.88355,25.055471,0.000400,25.002283,-1.7085,0.044,9.88223,9.88223
164.00,9.88358,25.055492,0.000403,25.002289,-1.7088,0.044,9.88244,9.88244
165.00,9.88343,25.055490,0.000399,25.002210,-1.7091,0.044,9.88320,9.88320
166.00,9.88313,25.055623,0.000401,25.002255,-1.7096,0.045,9.88244,9.88244
167.00,9.88266,25.055667,0.000404,25.002232,-1.7096,0.044,9.88127,9.88127
168.00,9.88236,25.055720,0.000400,25.002200,-1.7097,0.045,9.88006,9.88006
169.00,9.88191,25.055830,0.000400,25.002138,-1.7098,0.045,9.87873,9.87873
170.00,9.88151,25.055929,0.000404,25.002165,-1.7098,0.045,9.87786,9.87786
171.00,9.88131,25.056016,0.000408,25.002196,-1.7098,0.045,9.87885,9.87885
172.00,9.88130,25.056040,0.000411,25.002203,-1.7099,0.045,9.88006,9.88006
173.00,9.88122,25.056073,0.000413,25.002173,-1.7101,0.045,9.88089,9.88089
174.00,9.88121,25.056063,0.000410,25.002199,-1.7102,0.045,9.88165,9.88165
175.00,9.88115,25.056014,0.000408,25.002152,-1.7104,0.045,9.88172,9.88172
176.00,9.88103,25.055981,0.000401,25.002043,-1.7107,0.045,9.88064,9.88064
177.00,9.88091,25.056054,0.000399,25.002073,-1.7109,0.045,9.87964,9.87964
178.00,9.88072,25.056086,0.000397,25.002116,-1.7111,0.045,9.87887,9.87887
179.00,9.88044,25.056171,0.000397,25.002214,-1.7113,0.045,9.87889,9.87889
180.00,9.88047,25.056242,0.000399,25.002259,-1.7114,0.045,9.87916,9.87916
181.00,9.88033,25.056249,0.000402,25.002301,-1.7116,0.045,9.87832,9.87832
182.00,9.87993,25.056234,0.000400,25.002251,-1.7116,0.046,9.87848,9.87848
183.00,9.87986,25.056192,0.000400,25.002174,-1.7117,0.046,9.87940,9.87940
184.00,9.87975,25.056196,0.000401,25.002132,-1.7118,0.046,9.87952,9.87952
185.00,9.87977,25.056225,0.000398,25.002115,-1.7119,0.046,9.88047,9.88047
186.00,9.87985,25.056295,0.000398,25.002114,-1.7120,0.046,9.88195,9.88195
187.00,9.87998,25.056198,0.000393,25.002033,-1.7122,0.046,9.88195,9.88195
188.00,9.88002,25.056265,0.000394,25.002067,-1.7124,0.046,9.88105,9.88105
189.00,9.88012,25.056232,0.000391,25.002005,-1.7127,0.046,9.88068,9.88068
190.00,9.88019,25.056271,0.000390,25.002021,-1.7127,0.046,9.87928,9.87928
191.00,9.87983,25.056291,0.000394,25.002011,-1.7128,0.046,9.87687,9.87687
192.00,9.87910,25.056522,0.000405,25.002165,-1.7129,0.046,9.87534,9.87534
193.00,9.87860,25.056611,0.000409,25.002212,-1.7131,0.046,9.87429,9.87429
194.00,9.87820,25.056638,0.000413,25.002190,-1.7133,0.046,9.87308,9.87308
195.00,9.87804,25.056690,0.000410,25.002172,-1.7136,0.046,9.87322,9.87322
196.00,9.87795,25.056700,0.000404,25.002160,-1.7139,0.047,9.87434,9.87434
197.00,9.87783,25.056657,0.000397,25.002110,-1.7142,0.047,9.87530,9.87530
198.00,9.87772,25.056658,0.000396,25.002101,-1.7145,0.047,9.87595,9.87595
199.00,9.87753,25.056749,0.000398,25.002131,-1.7146,0.047,9.87640,9.87640
200.00,9.87742,25.056801,0.000404,25.002182,-1.7148,0.047,9.87627,9.87627
201.00,9.87740,25.056799,0.000403,25.002163,-1.7148,0.047,9.87700,9.87700
202.00,9.87714,25.056826,0.000402,25.002105,-1.7148,0.047,9.87668,9.87668
203.00,9.87647,25.056896,0.000400,25.002095,-1.7149,0.047,9.86831,9.86831
204.00,9.87574,25.056933,0.000397,25.002084,-1.7152,0.047,9.85015,9.85015
205.00,9.87515,25.056967,0.000394,25.002015,-1.7154,0.047,9.82043,9.82043
206.00,9.87517,25.057096,0.000396,25.002043,-1.7156,0.048,9.77882,9.77882
207.00,9.87597,25.057152,0.000395,25.002094,-1.7157,0.048,9.72820,9.72820
208.00,9.87639,25.057196,0.000396,25.002108,-1.7159,0.048,9.67820,9.67820
209.00,9.87651,25.057185,0.000399,25.002084,-1.7158,0.048,9.63296,9.63296
210.00,9.87657,25.057036,0.000396,25.001973,-1.7160,0.048,9.59561,9.59561
@2,2.0001,4.0, 210.002 
211.00,9.87910,25.057006,0.000399,25.001973,-1.7163,0.048,9.57103,9.57103
212.00,9.87473,25.056997,0.000402,25.001966,-1.7165,0.048,9.55881,9.55881
213.00,9.83471,25.056959,0.000402,25.001913,-1.7166,0.048,9.55772,9.55772
214.00,9.78491,25.056999,0.000401,25.001885,-1.7168,0.048,9.56507,9.56507
215.00,9.72811,25.057206,0.000404,25.002029,-1.7170,0.048,9.57862,9.57862
216.00,9.67115,25.057323,0.000403,25.002019,-1.7171,0.048,9.59433,9.59433
217.00,9.62223,25.057500,0.000402,25.002080,-1.7173,0.048,9.61081,9.61081
218.00,9.58493,25.057633,0.000402,25.002164,-1.7176,0.048,9.62645,9.62645
219.00,9.55870,25.057680,0.000401,25.002215,-1.7178,0.048,9.64060,9.64060
220.00,9.54175,25.057712,0.000400,25.002250,-1.7179,0.048,9.65328,9.65328
221.00,9.54817,25.057707,0.000403,25.002260,-1.7181,0.048,9.66368,9.66368
222.00,9.56097,25.057636,0.000405,25.002163,-1.7181,0.048,9.67108,9.67108
223.00,9.57934,25.057659,0.000405,25.002196,-1.7182,0.048,9.67547,9.67547
224.00,9.59555,25.057718,0.000406,25.002194,-1.7182,0.049,9.68000,9.68000
225.00,9.60906,25.057777,0.000409,25.002154,-1.7184,0.049,9.68520,9.68520
226.00,9.62675,25.057873,0.000406,25.002237,-1.7184,0.049,9.69042,9.69042
227.00,9.64335,25.057873,0.000404,25.002244,-1.7186,0.049,9.69741,9.69741
228.00,9.65750,25.057832,0.000404,25.002182,-1.7188,0.049,9.70576,9.70576
229.00,9.66625,25.057828,0.000404,25.002245,-1.7190,0.049,9.71522,9.71522
230.00,9.67252,25.057743,0.000399,25.002226,-1.7190,0.049,9.72477,9.72477
231.00,9.67859,25.057741,0.000403,25.002189,-1.7192,0.049,9.73489,9.73489
232.00,9.68032,25.057856,0.000404,25.002273,-1.7193,0.049,9.74518,9.74518
233.00,9.67972,25.057884,0.000401,25.002214,-1.7194,0.049,9.75499,9.75499
234.00,9.68885,25.057879,0.000399,25.002129,-1.7197,0.049,9.76292,9.76292
235.00,9.69852,25.058008,0.000402,25.002197,-1.7200,0.049,9.76981,9.76981
236.00,9.70484,25.057990,0.000402,25.002151,-1.7202,0.049,9.77623,9.77623
237.00,9.71524,25.057994,0.000400,25.002096,-1.7204,0.049,9.78135,9.78135
238.00,9.72141,25.058094,0.000397,25.002180,-1.7207,0.050,9.78690,9.78690
239.00,9.73605,25.058183,0.000395,25.002224,-1.7209,0.050,9.79282,9.79282
240.00,9.74637,25.058209,0.000395,25.002172,-1.7209,0.050,9.79859,9.79859
241.00,9.75559,25.058243,0.000395,25.002159,-1.7208,0.050,9.80376,9.80376
242.00,9.76401,25.058133,0.000398,25.002082,-1.7207,0.050,9.80829,9.80829
243.00,9.76974,25.058081,0.000399,25.002070,-1.7207,0.050,9.81261,9.81261
244.00,9.77564,25.058087,0.000397,25.002086,-1.7207,0.050,9.81614,9.81614
245.00,9.78153,25.058056,0.000395,25.002040,-1.7210,0.050,9.81914,9.81914
246.00,9.78742,25.058167,0.000394,25.002146,-1.7213,0.050,9.82276,9.82276
247.00,9.79248,25.058373,0.000398,25.002245,-1.7216,0.050,9.82673,9.82673
248.00,9.79719,25.058504,0.000401,25.002239,-1.7217,0.050,9.83094,9.83094
249.00,9.80154,25.058584,0.000404,25.002209,-1.7217,0.050,9.83449,9.83449
250.00,9.80589,25.058664,0.000407,25.002217,-1.7217,0.050,9.83851,9.83851
251.00,9.81038,25.058609,0.000404,25.002081,-1.7219,0.050,9.84061,9.84061
252.00,9.81474,25.058673,0.000400,25.002119,-1.7221,0.050,9.84238,9.84238
253.00,9.81871,25.058676,0.000400,25.002146,-1.7222,0.051,9.84322,9.84322
254.00,9.82218,25.058702,0.000403,25.002173,-1.7224,0.051,9.84479,9.84479
255.00,9.82557,25.058714,0.000406,25.002225,-1.7224,0.051,9.84649,9.84649
256.00,9.82926,25.058763,0.000407,25.002313,-1.7222,0.051,9.84951,9.84951
257.00,9.83195,25.058809,0.000407,25.002341,-1.7221,0.051,9.85261,9.85261
258.00,9.83458,25.058853,0.000404,25.002294,-1.7221,0.051,9.85529,9.85529
259.00,9.83721,25.058909,0.000401,25.002306,-1.7222,0.051,9.85595,9.85595
260.00,9.83906,25.059018,0.000400,25.002296,-1.7224,0.051,9.85532,9.85532
261.00,9.84124,25.059088,0.000402,25.002270,-1.7227,0.051,9.85497,9.85497
262.00,9.84326,25.059095,0.000404,25.002234,-1.7231,0.051,9.85464,9.85464
263.00,9.84583,25.059156,0.000405,25.002289,-1.7235,0.051,9.85504,9.85504
264.00,9.84819,25.059250,0.000407,25.002326,-1.7239,0.051,9.85685,9.85685
265.00,9.84966,25.059184,0.000404,25.002270,-1.7243,0.051,9.85925,9.85925
266.00,9.85100,25.059172,0.000400,25.002231,-1.7245,0.051,9.86029,9.86029
267.00,9.85229,25.059175,0.000397,25.002208,-1.7246,0.051,9.86086,9.86086
268.00,9.85323,25.059206,0.000400,25.002207,-1.7245,0.051,9.86157,9.86157
269.00,9.85445,25.059179,0.000399,25.002142,-1.7242,0.052,9.86244,9.86244
270.00,9.85560,25.059313,0.000400,25.002227,-1.7241,0.052,9.86349,9.86349
271.00,9.85693,25.059361,0.000403,25.002268,-1.7241,0.052,9.86432,9.86432
272.00,9.85800,25.059374,0.000405,25.002203,-1.7241,0.052,9.86509,9.86509
273.00,9.85879,25.059399,0.000404,25.002156,-1.7242,0.052,9.86531,9.86531
274.00,9.85973,25.059418,0.000404,25.002122,-1.7244,0.052,9.86540,9.86540
275.00,9.86053,25.059432,0.000406,25.002097,-1.7246,0.052,9.86536,9.86536
276.00,9.86123,25.059555,0.000405,25.002112,-1.7249,0.052,9.86686,9.86686
277.00,9.86195,25.059683,0.000407,25.002190,-1.7250,0.052,9.86833,9.86833
278.00,9.86257,25.059738,0.000405,25.002154,-1.7251,0.052,9.86963,9.86963
279.00,9.86342,25.059879,0.000407,25.002250,-1.7251,0.052,9.87123,9.87123
280.00,9.86450,25.059993,0.000410,25.002292,-1.7250,0.052,9.87221,9.87221
281.00,9.86557,25.060049,0.000410,25.002288,-1.7250,0.052,9.87277,9.87277
282.00,9.86646,25.060047,0.000410,25.002281,-1.7251,0.052,9.87307,9.87307
283.00,9.86712,25.060039,0.000411,25.002271,-1.7253,0.052,9.87318,9.87318
284.00,9.86758,25.060069,0.000409,25.002270,-1.7255,0.052,9.87179,9.87179
285.00,9.86776,25.060033,0.000404,25.002192,-1.7256,0.053,9.87035,9.87035
286.00,9.86792,25.060061,0.000402,25.002220,-1.7256,0.053,9.86818,9.86818
287.00,9.86807,25.060157,0.000402,25.002287,-1.7257,0.053,9.86613,9.86613
288.00,9.86805,25.060160,0.000401,25.002271,-1.7257,0.053,9.86379,9.86379
289.00,9.86780,25.060139,0.000403,25.002223,-1.7256,0.053,9.86239,9.86239
290.00,9.86754,25.060186,0.000403,25.002215,-1.7259,0.053,9.86168,9.86168
291.00,9.86738,25.060183,0.000403,25.002159,-1.7264,0.053,9.86191,9.86191
292.00,9.86743,25.060183,0.000404,25.002066,-1.7267,0.053,9.86252,9.86252
293.00,9.86762,25.060373,0.000406,25.002172,-1.7269,0.053,9.86410,9.86410
294.00,9.86771,25.060380,0.000404,25.002149,-1.7270,0.053,9.86523,9.86523
295.00,9.86762,25.060408,0.000407,25.002195,-1.7269,0.053,9.86604,9.86604
296.00,9.86744,25.060381,0.000405,25.002212,-1.7267,0.053,9.86628,9.86628
297.00,9.86714,25.060429,0.000404,25.002230,-1.7265,0.053,9.86619,9.86619
298.00,9.86681,25.060391,0.000403,25.002199,-1.7264,0.054,9.86534,9.86534
299.00,9.86637,25.060520,0.000404,25.002273,-1.7264,0.054,9.86519,9.86519
300.00,9.86607,25.060578,0.000400,25.002249,-1.7265,0.054,9.86581,9.86581
301.00,9.86583,25.060637,0.000401,25.002206,-1.7265,0.054,9.86611,9.86611
302.00,9.86550,25.060665,0.000402,25.002188,-1.7266,0.054,9.86648,9.86648
303.00,9.86523,25.060704,0.000398,25.002125,-1.7269,0.054,9.86727,9.86727
304.00,9.86514,25.060718,0.000399,25.002099,-1.7270,0.054,9.86766,9.86766
305.00,9.86516,25.060735,0.000399,25.002077,-1.7272,0.054,9.86733,9.86733
306.00,9.86531,25.060824,0.000397,25.002141,-1.7273,0.054,9.86734,9.86734
307.00,9.86562,25.060799,0.000397,25.002099,-1.7276,0.054,9.86814,9.86814
308.00,9.86612,25.060903,0.000400,25.002182,-1.7278,0.054,9.86889,9.86889
309.00,9.86675,25.060855,0.000398,25.002095,-1.7279,0.054,9.87054,9.87054
310.00,9.86758,25.060890,0.000401,25.002065,-1.7280,0.055,9.87249,9.87249
311.00,9.86808,25.060950,0.000403,25.002046,-1.7281,0.055,9.87310,9.87310
312.00,9.86847,25.061094,0.000403,25.002075,-1.7280,0.055,9.87397,9.87397
313.00,9.86890,25.061115,0.000403,25.002080,-1.7280,0.055,9.87485,9.87485
314.00,9.86933,25.061232,0.000404,25.002171,-1.7280,0.055,9.87473,9.87473
315.00,9.86964,25.061259,0.000403,25.002233,-1.7281,0.055,9.87340,9.87340
316.00,9.86987,25.061328,0.000404,25.002294,-1.7282,0.055,9.87339,9.87339
317.00,9.87006,25.061281,0.000403,25.002261,-1.7282,0.055,9.87197,9.87197
318.00,9.87029,25.061288,0.000401,25.002213,-1.7283,0.055,9.87023,9.87023
319.00,9.87038,25.061324,0.000400,25.002162,-1.7283,0.055,9.86897,9.86897
320.00,9.87053,25.061444,0.000401,25.002188,-1.7283,0.055,9.86912,9.86912
321.00,9.87056,25.061426,0.000402,25.002121,-1.7283,0.055,9.86847,9.86847
322.00,9.87056,25.061514,0.000404,25.002163,-1.7284,0.055,9.86816,9.86816
323.00,9.87054,25.061520,0.000407,25.002214,-1.7286,0.055,9.86825,9.86825
324.00,9.87062,25.061553,0.000407,25.002266,-1.7288,0.055,9.86871,9.86871
325.00,9.87078,25.061599,0.000407,25.002299,-1.7289,0.056,9.86820,9.86820
326.00,9.87084,25.061638,0.000406,25.002229,-1.7290,0.056,9.86869,9.86869
327.00,9.87095,25.061665,0.000405,25.002186,-1.7290,0.056,9.86987,9.86987
328.00,9.87103,25.061727,0.000402,25.002123,-1.7289,0.056,9.87092,9.87092
329.00,9.87107,25.061753,0.000404,25.002104,-1.7289,0.056,9.87148,9.87148
330.00,9.87078,25.061659,0.000405,25.002046,-1.7290,0.056,9.87175,9.87175
331.00,9.87050,25.061674,0.000404,25.002130,-1.7291,0.056,9.87112,9.87112
332.00,9.87022,25.061685,0.000405,25.002154,-1.7294,0.056,9.87004,9.87004
333.00,9.86979,25.061711,0.000408,25.002196,-1.7295,0.056,9.86868,9.86868
334.00,9.86928,25.061758,0.000408,25.002197,-1.7297,0.056,9.86743,9.86743
335.00,9.86912,25.061861,0.000407,25.002218,-1.7297,0.056,9.86727,9.86727
336.00,9.86900,25.061896,0.000408,25.002190,-1.7296,0.056,9.86716,9.86716
337.00,9.86869,25.061972,0.000408,25.002214,-1.7295,0.056,9.86623,9.86623
338.00,9.86850,25.061938,0.000407,25.002133,-1.7296,0.056,9.86592,9.86592
339.00,9.86844,25.061930,0.000404,25.002107,-1.7295,0.056,9.86613,9.86613
340.00,9.86831,25.061952,0.000400,25.002068,-1.7294,0.057,9.86565,9.86565
341.00,9.86815,25.061978,0.000400,25.002086,-1.7296,0.057,9.86528,9.86528
342.00,9.86797,25.062005,0.000399,25.002106,-1.7296,0.057,9.86560,9.86560
343.00,9.86792,25.062106,0.000403,25.002203,-1.7296,0.057,9.86593,9.86593
344.00,9.86774,25.062171,0.000406,25.002257,-1.7297,0.057,9.86538,9.86538
345.00,9.86755,25.062182,0.000411,25.002247,-1.7299,0.057,9.86553,9.86553
346.00,9.86761,25.062214,0.000408,25.002216,-1.7299,0.057,9.86704,9.86704
347.00,9.86765,25.062243,0.000410,25.002207,-1.7300,0.057,9.86840,9.86840
348.00,9.86754,25.062242,0.000406,25.002120,-1.7303,0.057,9.86926,9.86926
349.00,9.86739,25.062288,0.000406,25.002111,-1.7305,0.057,9.87014,9.87014
350.00,9.86721,25.062341,0.000405,25.002159,-1.7306,0.057,9.87034,9.87034
351.00,9.86725,25.062411,0.000407,25.002156,-1.7309,0.057,9.86992,9.86992
352.00,9.86728,25.062466,0.000403,25.002134,-1.7310,0.058,9.86979,9.86979
353.00,9.86727,25.062536,0.000404,25.002171,-1.7310,0.058,9.86414,9.86414
354.00,9.86747,25.062554,0.000405,25.002129,-1.7309,0.058,9.84921,9.84921
355.00,9.86785,25.062632,0.000404,25.002149,-1.7309,0.058,9.82462,9.82462
356.00,9.86819,25.062657,0.000405,25.002151,-1.7308,0.058,9.78924,9.78924
357.00,9.86897,25.062676,0.000407,25.002127,-1.7308,0.058,9.74573,9.74573
358.00,9.86993,25.062750,0.000405,25.002153,-1.7311,0.058,9.70069,9.70069
359.00,9.86962,25.062768,0.000400,25.002142,-1.7313,0.058,9.66000,9.66000
360.00,9.86861,25.062792,0.000398,25.002092,-1.7316,0.058,9.62742,9.62742
@3,2.0001,4.0, 360.048000000003 
361.00,9.87019,25.062857,0.000397,25.002144,-1.7318,0.058,9.60534,9.60534
362.00,9.87025,25.062925,0.000393,25.002169,-1.7319,0.058,9.59349,9.59349
363.00,9.84226,25.063011,0.000393,25.002177,-1.7317,0.059,9.59134,9.59134
364.00,9.79502,25.063114,0.000395,25.002167,-1.7316,0.059,9.59741,9.59741
365.00,9.74502,25.063125,0.000395,25.002132,-1.7314,0.059,9.60851,9.60851
366.00,9.69324,25.063107,0.000394,25.002066,-1.7312,0.059,9.62213,9.62213
367.00,9.65301,25.063118,0.000398,25.002072,-1.7310,0.059,9.63593,9.63593
368.00,9.61740,25.063067,0.000399,25.002087,-1.7309,0.059,9.64967,9.64967
369.00,9.59182,25.063078,0.000398,25.002122,-1.7308,0.059,9.66242,9.66242
370.00,9.58216,25.063131,0.000398,25.002181,-1.7308,0.059,9.67407,9.67407
371.00,9.58278,25.063174,0.000398,25.002257,-1.7310,0.059,9.68417,9.68417
372.00,9.59381,25.063191,0.000393,25.002266,-1.7312,0.060,9.69290,9.69290
373.00,9.60654,25.063277,0.000395,25.002251,-1.7313,0.060,9.69975,9.69975
374.00,9.62208,25.063324,0.000399,25.002252,-1.7315,0.060,9.70515,9.70515
375.00,9.63756,25.063380,0.000403,25.002271,-1.7318,0.059,9.70881,9.70881
376.00,9.65063,25.063475,0.000405,25.002226,-1.7319,0.060,9.71193,9.71193
377.00,9.66283,25.063489,0.000408,25.002189,-1.7320,0.059,9.71534,9.71534
378.00,9.67535,25.063481,0.000405,25.002136,-1.7323,0.060,9.72024,9.72024
379.00,9.68568,25.063531,0.000402,25.002105,-1.7324,0.060,9.72627,9.72627
380.00,9.69569,25.063616,0.000401,25.002124,-1.7324,0.060,9.73352,9.73352
381.00,9.70124,25.063676,0.000401,25.002132,-1.7325,0.060,9.74263,9.74263
382.00,9.70644,25.063766,0.000403,25.002143,-1.7325,0.060,9.75204,9.75204
383.00,9.70959,25.063885,0.000406,25.002170,-1.7326,0.060,9.76041,9.76041
384.00,9.71272,25.063935,0.000404,25.002203,-1.7327,0.060,9.76836,9.76836
385.00,9.71424,25.063898,0.000400,25.002048,-1.7327,0.060,9.77504,9.77504
386.00,9.71663,25.063901,0.000400,25.002043,-1.7325,0.060,9.78036,9.78036
387.00,9.72359,25.063903,0.000397,25.002023,-1.7325,0.061,9.78500,9.78500
388.00,9.73407,25.063876,0.000394,25.002023,-1.7323,0.061,9.78914,9.78914
389.00,9.74232,25.063952,0.000401,25.002015,-1.7322,0.061,9.79220,9.79220
390.00,9.75111,25.064083,0.000405,25.002109,-1.7321,0.061,9.79691,9.79691
391.00,9.76113,25.064118,0.000407,25.002098,-1.7321,0.061,9.80160,9.80160
392.00,9.76851,25.064218,0.000411,25.002186,-1.7322,0.061,9.80634,9.80634
393.00,9.77383,25.064299,0.000414,25.002250,-1.7323,0.061,9.81137,9.81137
394.00,9.77869,25.064305,0.000414,25.002285,-1.7324,0.061,9.81659,9.81659
395.00,9.78363,25.064286,0.000415,25.002284,-1.7326,0.061,9.82064,9.82064
396.00,9.78854,25.064399,0.000416,25.002337,-1.7327,0.061,9.82424,9.82424
397.00,9.79336,25.064400,0.000413,25.002270,-1.7328,0.061,9.82761,9.82761
398.00,9.79801,25.064398,0.000415,25.002189,-1.7329,0.061,9.83025,9.83025
399.00,9.80244,25.064439,0.000414,25.002150,-1.7329,0.061,9.83277,9.83277
400.00,9.80655,25.064464,0.000411,25.002169,-1.7329,0.061,9.83508,9.83508
401.00,9.81076,25.064448,0.000408,25.002197,-1.7331,0.061,9.83674,9.83674
402.00,9.81439,25.064382,0.000409,25.002175,-1.7333,0.061,9.83872,9.83872
403.00,9.81750,25.064431,0.000405,25.002202,-1.7333,0.061,9.84113,9.84113
404.00,9.82052,25.064448,0.000399,25.002231,-1.7334,0.062,9.84302,9.84302
405.00,9.82371,25.064463,0.000399,25.002207,-1.7333,0.062,9.84499,9.84499
406.00,9.82667,25.064456,0.000398,25.002105,-1.7331,0.062,9.84730,9.84730
407.00,9.82946,25.064593,0.000398,25.002149,-1.7330,0.062,9.84872,9.84872
408.00,9.83237,25.064568,0.000397,25.002074,-1.7330,0.062,9.84965,9.84965
409.00,9.83500,25.064694,0.000404,25.002132,-1.7329,0.062,9.85028,9.85028
410.00,9.83708,25.064802,0.000409,25.002175,-1.7330,0.062,9.85128,9.85128
411.00,9.83930,25.064830,0.000410,25.002179,-1.7332,0.062,9.85234,9.85234
412.00,9.84127,25.064893,0.000410,25.002222,-1.7333,0.062,9.85392,9.85392
413.00,9.84319,25.065006,0.000411,25.002318,-1.7333,0.062,9.85538,9.85538
414.00,9.84502,25.064913,0.000408,25.002247,-1.7334,0.062,9.85761,9.85761
415.00,9.84676,25.064872,0.000404,25.002191,-1.7334,0.062,9.85906,9.85906
416.00,9.84830,25.064913,0.000402,25.002213,-1.7333,0.062,9.85973,9.85973
417.00,9.84966,25.064957,0.000398,25.002183,-1.7332,0.062,9.85986,9.85986
418.00,9.85099,25.064988,0.000397,25.002161,-1.7333,0.062,9.86073,9.86073
419.00,9.85235,25.065042,0.000394,25.002154,-1.7333,0.063,9.86082,9.86082
420.00,9.85357,25.065125,0.000390,25.002189,-1.7333,0.063,9.86054,9.86054
421.00,9.85481,25.065187,0.000386,25.002188,-1.7334,0.063,9.86108,9.86108
422.00,9.85549,25.065246,0.000389,25.002179,-1.7336,0.064,9.86101,9.86101
423.00,9.85622,25.065290,0.000388,25.002194,-1.7336,0.064,9.86063,9.86063
424.00,9.85707,25.065351,0.000392,25.002208,-1.7335,0.064,9.86146,9.86146
425.00,9.85789,25.065346,0.000395,25.002190,-1.7335,0.064,9.86216,9.86216
426.00,9.85870,25.065347,0.000398,25.002202,-1.7335,0.063,9.86337,9.86337
427.00,9.85952,25.065336,0.000400,25.002218,-1.7334,0.063,9.86514,9.86514
428.00,9.86057,25.065324,0.000405,25.002215,-1.7334,0.063,9.86785,9.86785
429.00,9.86175,25.065367,0.000408,25.002210,-1.7334,0.063,9.86924,9.86924
430.00,9.86264,25.065480,0.000412,25.002281,-1.7335,0.063,9.87032,9.87032
431.00,9.86335,25.065567,0.000417,25.002271,-1.7336,0.063,9.87035,9.87035
432.00,9.86390,25.065581,0.000415,25.002178,-1.7337,0.063,9.87052,9.87052
433.00,9.86431,25.065672,0.000415,25.002144,-1.7339,0.063,9.86870,9.86870
434.00,9.86462,25.065645,0.000414,25.002066,-1.7341,0.063,9.86763,9.86763
435.00,9.86491,25.065689,0.000413,25.002005,-1.7341,0.063,9.86699,9.86699
436.00,9.86542,25.065667,0.000410,25.002021,-1.7341,0.064,9.86691,9.86691
437.00,9.86576,25.065663,0.000408,25.002049,-1.7340,0.064,9.86583,9.86583
438.00,9.86569,25.065635,0.000404,25.002055,-1.7339,0.064,9.86540,9.86540
439.00,9.86580,25.065763,0.000403,25.002160,-1.7336,0.064,9.86549,9.86549
440.00,9.86605,25.065742,0.000401,25.002149,-1.7335,0.064,9.86521,9.86521
441.00,9.86628,25.065828,0.000402,25.002141,-1.7335,0.064,9.86510,9.86510
442.00,9.86669,25.065906,0.000407,25.002153,-1.7335,0.064,9.86645,9.86645
443.00,9.86721,25.066011,0.000410,25.002244,-1.7335,0.064,9.86753,9.86753
444.00,9.86738,25.065982,0.000410,25.002228,-1.7336,0.064,9.86728,9.86728
445.00,9.86748,25.065993,0.000409,25.002193,-1.7335,0.064,9.86769,9.86769
446.00,9.86745,25.065950,0.000408,25.002091,-1.7334,0.064,9.86686,9.86686
447.00,9.86708,25.065978,0.000406,25.002088,-1.7334,0.065,9.86461,9.86461
448.00,9.86645,25.066007,0.000401,25.002051,-1.7333,0.065,9.86239,9.86239
449.00,9.86581,25.066106,0.000401,25.002032,-1.7333,0.065,9.86254,9.86254
450.00,9.86574,25.066177,0.000402,25.002063,-1.7333,0.065,9.86276,9.86276
451.00,9.86564,25.066242,0.000403,25.002071,-1.7332,0.065,9.86387,9.86387
452.00,9.86576,25.066339,0.000403,25.002082,-1.7333,0.065,9.86624,9.86624
453.00,9.86579,25.066391,0.000402,25.001958,-1.7334,0.065,9.86795,9.86795
454.00,9.86582,25.066383,0.000402,25.001956,-1.7334,0.066,9.86782,9.86782
455.00,9.86573,25.066388,0.000399,25.001907,-1.7336,0.066,9.86716,9.86716
456.00,9.86567,25.066473,0.000397,25.001993,-1.7336,0.066,9.86686,9.86686
457.00,9.86581,25.066473,0.000401,25.001995,-1.7336,0.066,9.86592,9.86592
458.00,9.86594,25.066436,0.000403,25.002073,-1.7336,0.066,9.86662,9.86662
459.00,9.86604,25.066477,0.000404,25.002109,-1.7334,0.066,9.86697,9.86697
460.00,9.86627,25.066520,0.000407,25.002147,-1.7333,0.066,9.86760,9.86760
461.00,9.86629,25.066524,0.000407,25.002106,-1.7333,0.066,9.86740,9.86740
462.00,9.86617,25.066601,0.000405,25.002105,-1.7333,0.066,9.86751,9.86751
463.00,9.86604,25.066593,0.000405,25.001994,-1.7333,0.066,9.86726,9.86726
464.00,9.86611,25.066577,0.000404,25.001879,-1.7334,0.066,9.86716,9.86716
465.00,9.86609,25.066612,0.000401,25.001899,-1.7334,0.066,9.86670,9.86670
466.00,9.86615,25.066716,0.000401,25.001933,-1.7333,0.066,9.86703,9.86703
467.00,9.86640,25.066712,0.000399,25.001923,-1.7333,0.066,9.86662,9.86662
468.00,9.86671,25.066776,0.000399,25.001999,-1.7334,0.067,9.86557,9.86557
469.00,9.86677,25.066921,0.000401,25.002119,-1.7334,0.067,9.86471,9.86471
470.00,9.86661,25.067015,0.000405,25.002228,-1.7335,0.067,9.86496,9.86496
471.00,9.86657,25.066964,0.000409,25.002245,-1.7335,0.067,9.86484,9.86484
472.00,9.86648,25.066994,0.000410,25.002273,-1.7336,0.067,9.86558,9.86558
473.00,9.86658,25.067092,0.000412,25.002259,-1.7336,0.067,9.86772,9.86772
474.00,9.86707,25.067127,0.000412,25.002221,-1.7337,0.067,9.87057,9.87057
475.00,9.86761,25.067149,0.000408,25.002140,-1.7339,0.067,9.87190,9.87190
476.00,9.86791,25.067270,0.000406,25.002154,-1.7339,0.067,9.87271,9.87271
477.00,9.86806,25.067374,0.000404,25.002160,-1.7340,0.067,9.87273,9.87273
478.00,9.86800,25.067393,0.000401,25.002165,-1.7340,0.067,9.87100,9.87100
479.00,9.86787,25.067444,0.000399,25.002210,-1.7339,0.067,9.86926,9.86926
480.00,9.86803,25.067441,0.000400,25.002099,-1.7337,0.067,9.86902,9.86902
481.00,9.86827,25.067480,0.000400,25.002071,-1.7337,0.067,9.86889,9.86889
482.00,9.86841,25.067528,0.000403,25.002054,-1.7336,0.067,9.86941,9.86941
483.00,9.86851,25.067612,0.000403,25.002067,-1.7335,0.067,9.87084,9.87084
484.00,9.86884,25.067643,0.000404,25.002054,-1.7334,0.068,9.87102,9.87102
485.00,9.86903,25.067679,0.000405,25.002105,-1.7334,0.068,9.87073,9.87073
486.00,9.86919,25.067740,0.000403,25.002130,-1.7332,0.068,9.87046,9.87046
487.00,9.86935,25.067749,0.000403,25.002138,-1.7333,0.068,9.87026,9.87026
488.00,9.86965,25.067677,0.000405,25.002070,-1.7335,0.068,9.86993,9.86993
489.00,9.86994,25.067622,0.000402,25.002016,-1.7335,0.068,9.86909,9.86909
490.00,9.86989,25.067610,0.000400,25.002055,-1.7335,0.068,9.86793,9.86793
491.00,9.86997,25.067601,0.000401,25.002122,-1.7335,0.068,9.86812,9.86812
492.00,9.87000,25.067622,0.000398,25.002158,-1.7333,0.068,9.86759,9.86759
493.00,9.86994,25.067721,0.000397,25.002247,-1.7330,0.069,9.86735,9.86735
494.00,9.86955,25.067796,0.000400,25.002260,-1.7328,0.068,9.86748,9.86748
495.00,9.86896,25.067878,0.000403,25.002233,-1.7327,0.068,9.86748,9.86748
496.00,9.86867,25.067956,0.000403,25.002177,-1.7328,0.069,9.86693,9.86693
497.00,9.86855,25.068054,0.000404,25.002165,-1.7328,0.069,9.86658,9.86658
498.00,9.86844,25.068062,0.000407,25.002176,-1.7327,0.068,9.86591,9.86591
499.00,9.86851,25.068117,0.000405,25.002214,-1.7326,0.069,9.86625,9.86625
500.00,9.86841,25.068234,0.000402,25.002271,-1.7326,0.069,9.86726,9.86726
501.00,9.86829,25.068291,0.000400,25.002272,-1.7327,0.069,9.86755,9.86755
502.00,9.86796,25.068319,0.000401,25.002285,-1.7328,0.069,9.86915,9.86915
503.00,9.86765,25.068319,0.000396,25.002224,-1.7329,0.069,9.86596,9.86596
504.00,9.86738,25.068352,0.000394,25.002195,-1.7331,0.069,9.85393,9.85393
505.00,9.86705,25.068290,0.000394,25.002147,-1.7332,0.070,9.83122,9.83122
506.00,9.86728,25.068361,0.000395,25.002162,-1.7329,0.070,9.79999,9.79999
507.00,9.86690,25.068358,0.000394,25.002132,-1.7329,0.070,9.76003,9.76003
508.00,9.86703,25.068525,0.000396,25.002237,-1.7327,0.070,9.71943,9.71943
509.00,9.86750,25.068594,0.000395,25.002283,-1.7327,0.070,9.68329,9.68329
510.00,9.86841,25.068679,0.000395,25.002269,-1.7327,0.070,9.65482,9.65482
@4,2.0001,4.0, 510.084999999999 
511.00,9.86909,25.068620,0.000395,25.002264,-1.7328,0.070,9.63377,9.63377
512.00,9.87356,25.068696,0.000396,25.002292,-1.7326,0.070,9.62231,9.62231
513.00,9.85030,25.068764,0.000399,25.002302,-1.7325,0.070,9.61891,9.61891
514.00,9.80711,25.068791,0.000399,25.002281,-1.7323,0.070,9.62314,9.62314
515.00,9.75589,25.068844,0.000400,25.002278,-1.7321,0.070,9.63329,9.63329
516.00,9.71259,25.068898,0.000399,25.002220,-1.7318,0.071,9.64724,9.64724
517.00,9.67438,25.068904,0.000402,25.002201,-1.7317,0.071,9.66096,9.66096
518.00,9.64743,25.068927,0.000399,25.002166,-1.7315,0.071,9.67522,9.67522
519.00,9.62664,25.068973,0.000401,25.002143,-1.7315,0.071,9.68737,9.68737
520.00,9.61344,25.068970,0.000404,25.002194,-1.7317,0.071,9.69779,9.69779
521.00,9.60737,25.068943,0.000404,25.002192,-1.7319,0.071,9.70609,9.70609
522.00,9.61701,25.068914,0.000401,25.002194,-1.7321,0.071,9.71414,9.71414
523.00,9.63049,25.068882,0.000400,25.002201,-1.7321,0.071,9.71829,9.71829
524.00,9.64776,25.068869,0.000401,25.002205,-1.7322,0.071,9.72144,9.72144
525.00,9.66415,25.068947,0.000400,25.002234,-1.7320,0.071,9.72464,9.72464
526.00,9.67674,25.069040,0.000398,25.002297,-1.7319,0.071,9.72874,9.72874
527.00,9.68575,25.069131,0.000398,25.002301,-1.7320,0.072,9.73294,9.73294
528.00,9.70148,25.069257,0.000400,25.002317,-1.7321,0.072,9.73997,9.73997
529.00,9.70852,25.069308,0.000401,25.002289,-1.7321,0.072,9.74795,9.74795
530.00,9.71631,25.069350,0.000404,25.002230,-1.7322,0.072,9.75508,9.75508
531.00,9.71857,25.069410,0.000406,25.002178,-1.7322,0.072,9.76180,9.76180
532.00,9.72554,25.069446,0.000406,25.002180,-1.7319,0.072,9.76856,9.76856
533.00,9.72258,25.069416,0.000405,25.002172,-1.7317,0.072,9.77425,9.77425
534.00,9.72431,25.069460,0.000403,25.002215,-1.7316,0.072,9.77908,9.77908
535.00,9.73224,25.069450,0.000403,25.002191,-1.7314,0.072,9.78376,9.78376
536.00,9.73908,25.069425,0.000402,25.002181,-1.7313,0.072,9.78938,9.78938
537.00,9.74723,25.069466,0.000400,25.002155,-1.7314,0.072,9.79449,9.79449
538.00,9.75544,25.069445,0.000400,25.002046,-1.7315,0.072,9.79861,9.79861
539.00,9.76164,25.069411,0.000399,25.001960,-1.7315,0.072,9.80307,9.80307
540.00,9.76831,25.069462,0.000396,25.002015,-1.7315,0.073,9.80793,9.80793
541.00,9.77384,25.069462,0.000395,25.002021,-1.7315,0.073,9.81154,9.81154
542.00,9.77879,25.069444,0.000392,25.001995,-1.7315,0.073,9.81499,9.81499
543.00,9.78410,25.069508,0.000390,25.002035,-1.7315,0.073,9.81914,9.81914
544.00,9.78887,25.069538,0.000391,25.002058,-1.7314,0.073,9.82306,9.82306
545.00,9.79334,25.069497,0.000392,25.002008,-1.7312,0.073,9.82738,9.82738
546.00,9.79785,25.069674,0.000392,25.002065,-1.7311,0.073,9.83165,9.83165
547.00,9.80213,25.069746,0.000399,25.002082,-1.7310,0.073,9.83581,9.83581
548.00,9.80656,25.069743,0.000402,25.002082,-1.7309,0.073,9.83807,9.83807
549.00,9.81097,25.069832,0.000401,25.002123,-1.7309,0.073,9.83986,9.83986
550.00,9.81503,25.069939,0.000400,25.002173,-1.7311,0.073,9.84100,9.84100
551.00,9.81850,25.069993,0.000401,25.002217,-1.7312,0.073,9.84183,9.84183
552.00,9.82160,25.070063,0.000401,25.002275,-1.7313,0.073,9.84295,9.84295
553.00,9.82513,25.070173,0.000400,25.002321,-1.7314,0.073,9.84469,9.84469
554.00,9.82846,25.070250,0.000402,25.002322,-1.7313,0.073,9.84662,9.84662
555.00,9.83128,25.070340,0.000407,25.002324,-1.7312,0.073,9.84902,9.84902
556.00,9.83347,25.070329,0.000409,25.002242,-1.7311,0.073,9.85069,9.85069
557.00,9.83561,25.070347,0.000407,25.002230,-1.7311,0.073,9.85224,9.85224
558.00,9.83805,25.070366,0.000404,25.002237,-1.7309,0.074,9.85427,9.85427
559.00,9.84052,25.070364,0.000403,25.002289,-1.7309,0.074,9.85604,9.85604
560.00,9.84284,25.070369,0.000401,25.002242,-1.7310,0.074,9.85604,9.85604
561.00,9.84456,25.070427,0.000398,25.002272,-1.7310,0.074,9.85626,9.85626
562.00,9.84584,25.070397,0.000396,25.002168,-1.7309,0.074,9.85540,9.85540
563.00,9.84735,25.070490,0.000396,25.002191,-1.7308,0.075,9.85547,9.85547
564.00,9.84875,25.070523,0.000397,25.002166,-1.7306,0.075,9.85506,9.85506
565.00,9.84990,25.070562,0.000395,25.002236,-1.7304,0.075,9.85550,9.85550
566.00,9.85091,25.070493,0.000394,25.002181,-1.7302,0.075,9.85701,9.85701
567.00,9.85186,25.070567,0.000398,25.002265,-1.7299,0.075,9.85837,9.85837
568.00,9.85291,25.070553,0.000403,25.002206,-1.7298,0.075,9.85828,9.85828
569.00,9.85377,25.070568,0.000401,25.002140,-1.7299,0.075,9.85915,9.85915
570.00,9.85468,25.070603,0.000402,25.002120,-1.7299,0.075,9.86000,9.86000
571.00,9.85564,25.070636,0.000405,25.002142,-1.7299,0.075,9.86056,9.86056
572.00,9.85644,25.070633,0.000405,25.002090,-1.7298,0.075,9.86086,9.86086
573.00,9.85690,25.070724,0.000407,25.002142,-1.7298,0.075,9.86053,9.86053
574.00,9.85738,25.070770,0.000407,25.002154,-1.7297,0.075,9.86035,9.86035
575.00,9.85781,25.070804,0.000402,25.002142,-1.7296,0.075,9.86016,9.86016
576.00,9.85811,25.070856,0.000397,25.002131,-1.7296,0.075,9.85960,9.85960
577.00,9.85853,25.071002,0.000397,25.002182,-1.7297,0.075,9.85975,9.85975
578.00,9.85869,25.071007,0.000391,25.002112,-1.7297,0.076,9.86093,9.86093
579.00,9.85891,25.071108,0.000392,25.002153,-1.7297,0.076,9.86155,9.86155
580.00,9.85918,25.071178,0.000396,25.002122,-1.7295,0.076,9.86165,9.86165
581.00,9.85957,25.071330,0.000400,25.002176,-1.7294,0.076,9.86163,9.86163
582.00,9.85989,25.071306,0.000398,25.002120,-1.7296,0.076,9.86143,9.86143
583.00,9.86017,25.071342,0.000401,25.002169,-1.7297,0.076,9.86100,9.86100
584.00,9.86025,25.071392,0.000406,25.002159,-1.7298,0.076,9.86078,9.86078
585.00,9.86072,25.071522,0.000409,25.002251,-1.7298,0.076,9.86189,9.86189
586.00,9.86105,25.071532,0.000406,25.002207,-1.7297,0.076,9.86261,9.86261
587.00,9.86114,25.071560,0.000406,25.002205,-1.7294,0.076,9.86281,9.86281
588.00,9.86125,25.071615,0.000406,25.002198,-1.7291,0.076,9.86277,9.86277
589.00,9.86137,25.071640,0.000404,25.002200,-1.7288,0.076,9.86292,9.86292
590.00,9.86145,25.071527,0.000404,25.002119,-1.7288,0.076,9.86244,9.86244
591.00,9.86163,25.071488,0.000408,25.002176,-1.7288,0.076,9.86268,9.86268
592.00,9.86166,25.071548,0.000410,25.002248,-1.7287,0.076,9.86308,9.86308
593.00,9.86205,25.071546,0.000408,25.002257,-1.7287,0.076,9.86459,9.86459
594.00,9.86251,25.071564,0.000407,25.002267,-1.7288,0.077,9.86547,9.86547
595.00,9.86280,25.071649,0.000404,25.002268,-1.7288,0.077,9.86589,9.86589
596.00,9.86308,25.071759,0.000403,25.002244,-1.7287,0.077,9.86597,9.86597
597.00,9.86333,25.071785,0.000406,25.002249,-1.7286,0.077,9.86652,9.86652
598.00,9.86348,25.071809,0.000405,25.002244,-1.7286,0.077,9.86568,9.86568
599.00,9.86354,25.071748,0.000406,25.002143,-1.7285,0.077,9.86506,9.86506
600.00,9.86364,25.071828,0.000407,25.002194,-1.7284,0.077,9.86478,9.86478
601.00,9.86379,25.071847,0.000406,25.002143,-1.7284,0.077,9.86400,9.86400
602.00,9.86386,25.071925,0.000405,25.002108,-1.7285,0.077,9.86315,9.86315
603.00,9.86384,25.071999,0.000406,25.002054,-1.7284,0.077,9.86259,9.86259
604.00,9.86399,25.072089,0.000405,25.002075,-1.7282,0.077,9.86249,9.86249
605.00,9.86396,25.072019,0.000403,25.002008,-1.7281,0.077,9.86240,9.86240
606.00,9.86382,25.072006,0.000400,25.002043,-1.7280,0.077,9.86280,9.86280
607.00,9.86399,25.071965,0.000398,25.002051,-1.7279,0.078,9.86364,9.86364
608.00,9.86425,25.071936,0.000397,25.002125,-1.7278,0.078,9.86492,9.86492
609.00,9.86451,25.071986,0.000395,25.002181,-1.7279,0.078,9.86530,9.86530
610.00,9.86465,25.071971,0.000395,25.002088,-1.7279,0.078,9.86543,9.86543
611.00,9.86458,25.072032,0.000399,25.002108,-1.7280,0.078,9.86556,9.86556
612.00,9.86471,25.072107,0.000404,25.002118,-1.7283,0.078,9.86585,9.86585
613.00,9.86479,25.072222,0.000405,25.002149,-1.7283,0.078,9.86581,9.86581
614.00,9.86485,25.072319,0.000408,25.002169,-1.7282,0.078,9.86694,9.86694
615.00,9.86515,25.072439,0.000411,25.002279,-1.7281,0.078,9.86846,9.86846
616.00,9.86535,25.072454,0.000408,25.002246,-1.7279,0.078,9.86935,9.86935
617.00,9.86541,25.072534,0.000403,25.002212,-1.7275,0.078,9.86853,9.86853
618.00,9.86529,25.072639,0.000402,25.002195,-1.7275,0.079,9.86817,9.86817
619.00,9.86545,25.072682,0.000402,25.002177,-1.7275,0.079,9.86730,9.86730
620.00,9.86563,25.072751,0.000400,25.002098,-1.7275,0.079,9.86653,9.86653
621.00,9.86583,25.072803,0.000400,25.002082,-1.7274,0.079,9.86612,9.86612
622.00,9.86603,25.072766,0.000400,25.002013,-1.7274,0.079,9.86653,9.86653
623.00,9.86630,25.072709,0.000398,25.001962,-1.7273,0.079,9.86699,9.86699
624.00,9.86649,25.072630,0.000398,25.001908,-1.7273,0.079,9.86657,9.86657
625.00,9.86665,25.072678,0.000397,25.001980,-1.7273,0.079,9.86602,9.86602
626.00,9.86671,25.072680,0.000398,25.001949,-1.7273,0.079,9.86585,9.86585
627.00,9.86674,25.072714,0.000400,25.001980,-1.7274,0.079,9.86637,9.86637
628.00,9.86690,25.072706,0.000403,25.001926,-1.7275,0.079,9.86692,9.86692
629.00,9.86711,25.072791,0.000402,25.001936,-1.7275,0.079,9.86818,9.86818
630.00,9.86731,25.072827,0.000404,25.001959,-1.7276,0.080,9.86860,9.86860
631.00,9.86740,25.072879,0.000405,25.001972,-1.7274,0.079,9.86834,9.86834
632.00,9.86732,25.072996,0.000408,25.002082,-1.7272,0.079,9.86737,9.86737
633.00,9.86707,25.073138,0.000407,25.002151,-1.7270,0.080,9.86599,9.86599
634.00,9.86687,25.073214,0.000405,25.002172,-1.7268,0.080,9.86461,9.86461
635.00,9.86642,25.073251,0.000403,25.002142,-1.7266,0.080,9.86366,9.86366
636.00,9.86612,25.073350,0.000405,25.002217,-1.7265,0.080,9.86392,9.86392
637.00,9.86622,25.073368,0.000403,25.002119,-1.7265,0.080,9.86549,9.86549
638.00,9.86658,25.073369,0.000403,25.002103,-1.7266,0.080,9.86670,9.86670
639.00,9.86669,25.073396,0.000406,25.002100,-1.7266,0.080,9.86743,9.86743
640.00,9.86664,25.073442,0.000408,25.002104,-1.7264,0.080,9.86821,9.86821
641.00,9.86662,25.073449,0.000407,25.002085,-1.7263,0.080,9.86833,9.86833
642.00,9.86661,25.073459,0.000407,25.002118,-1.7260,0.081,9.86722,9.86722
643.00,9.86659,25.073545,0.000407,25.002134,-1.7258,0.081,9.86674,9.86674
644.00,9.86671,25.073658,0.000407,25.002200,-1.7257,0.081,9.86712,9.86712
645.00,9.86680,25.073709,0.000406,25.002164,-1.7256,0.081,9.86642,9.86642
646.00,9.86674,25.073814,0.000403,25.002205,-1.7257,0.081,9.86600,9.86600
647.00,9.86659,25.073841,0.000401,25.002148,-1.7257,0.081,9.86629,9.86629
648.00,9.86656,25.073703,0.000399,25.002025,-1.7256,0.081,9.86669,9.86669
649.00,9.86639,25.073691,0.000400,25.001987,-1.7256,0.081,9.86571,9.86571
650.00,9.86606,25.073679,0.000399,25.001999,-1.7257,0.081,9.86557,9.86557
651.00,9.86597,25.073653,0.000399,25.001894,-1.7256,0.081,9.86568,9.86568
652.00,9.86612,25.073749,0.000397,25.001927,-1.7256,0.082,9.86552,9.86552
653.00,9.86650,25.073926,0.000398,25.002005,-1.7256,0.082,9.86093,9.86093
654.00,9.86654,25.073989,0.000398,25.002032,-1.7254,0.082,9.85036,9.85036
655.00,9.86609,25.074087,0.000398,25.002076,-1.7253,0.082,9.83227,9.83227
656.00,9.86592,25.074109,0.000397,25.002071,-1.7251,0.082,9.80574,9.80574
657.00,9.86576,25.074193,0.000404,25.002129,-1.7250,0.082,9.77297,9.77297
658.00,9.86540,25.074239,0.000407,25.002190,-1.7250,0.082,9.74041,9.74041
659.00,9.86544,25.074195,0.000402,25.002123,-1.7250,0.082,9.71155,9.71155
660.00,9.86408,25.074196,0.000396,25.002054,-1.7252,0.083,9.68745,9.68745
@5,2.0001,4.0, 660.021999999997 
661.00,9.86599,25.074218,0.000397,25.002008,-1.7253,0.083,9.67099,9.67099
662.00,9.86662,25.074215,0.000394,25.001942,-1.7252,0.083,9.66246,9.66246
663.00,9.84503,25.074201,0.000389,25.001876,-1.7250,0.083,9.66006,9.66006
664.00,9.81083,25.074246,0.000390,25.001854,-1.7248,0.083,9.66305,9.66305
665.00,9.77239,25.074322,0.000395,25.001926,-1.7247,0.083,9.67015,9.67015
666.00,9.73338,25.074361,0.000394,25.001946,-1.7246,0.083,9.67892,9.67892
667.00,9.70326,25.074308,0.000391,25.001930,-1.7246,0.083,9.68839,9.68839
668.00,9.68236,25.074352,0.000392,25.001922,-1.7246,0.083,9.69889,9.69889
669.00,9.66657,25.074363,0.000391,25.001906,-1.7247,0.084,9.70898,9.70898
670.00,9.65208,25.074385,0.000390,25.001911,-1.7246,0.084,9.72002,9.72002
671.00,9.65105,25.074478,0.000388,25.002003,-1.7246,0.084,9.72983,9.72983
672.00,9.66047,25.074552,0.000387,25.002099,-1.7244,0.084,9.73727,9.73727
673.00,9.67034,25.074566,0.000388,25.002153,-1.7242,0.084,9.74180,9.74180
674.00,9.68148,25.074630,0.000391,25.002209,-1.7240,0.084,9.74512,9.74512
675.00,9.68749,25.074658,0.000394,25.002208,-1.7238,0.084,9.74806,9.74806
676.00,9.69494,25.074687,0.000398,25.002226,-1.7236,0.084,9.75210,9.75210
677.00,9.70792,25.074727,0.000402,25.002144,-1.7235,0.084,9.75655,9.75655
678.00,9.72264,25.074750,0.000405,25.002125,-1.7235,0.084,9.76230,9.76230
679.00,9.73202,25.074739,0.000406,25.002091,-1.7235,0.084,9.76749,9.76749
680.00,9.74125,25.074773,0.000405,25.002099,-1.7234,0.084,9.77193,9.77193
681.00,9.74382,25.074793,0.000406,25.002086,-1.7234,0.084,9.77680,9.77680
682.00,9.74462,25.074826,0.000406,25.002135,-1.7234,0.084,9.78152,9.78152
683.00,9.74629,25.074899,0.000405,25.002115,-1.7233,0.084,9.78568,9.78568
684.00,9.75027,25.075006,0.000402,25.002113,-1.7232,0.084,9.79001,9.79001
685.00,9.75649,25.075014,0.000398,25.002061,-1.7232,0.085,9.79463,9.79463
686.00,9.76207,25.075110,0.000397,25.002038,-1.7233,0.085,9.79836,9.79836
687.00,9.76689,25.075167,0.000397,25.001954,-1.7233,0.085,9.80315,9.80315
688.00,9.77204,25.075262,0.000399,25.002018,-1.7232,0.085,9.80718,9.80718
689.00,9.77707,25.075300,0.000399,25.002069,-1.7231,0.085,9.81198,9.81198
690.00,9.78121,25.075363,0.000402,25.002111,-1.7230,0.085,9.81571,9.81571
691.00,9.78538,25.075307,0.000402,25.002088,-1.7229,0.085,9.81974,9.81974
692.00,9.79003,25.075402,0.000400,25.002203,-1.7226,0.085,9.82296,9.82296
693.00,9.79443,25.075402,0.000396,25.002141,-1.7225,0.085,9.82639,9.82639
694.00,9.79855,25.075484,0.000397,25.002176,-1.7224,0.086,9.82921,9.82921
695.00,9.80271,25.075545,0.000397,25.002175,-1.7223,0.086,9.83126,9.83126
696.00,9.80711,25.075615,0.000402,25.002197,-1.7221,0.086,9.83261,9.83261
697.00,9.81073,25.075619,0.000405,25.002181,-1.7221,0.086,9.83401,9.83401
698.00,9.81389,25.075655,0.000406,25.002227,-1.7220,0.086,9.83542,9.83542
699.00,9.81673,25.075652,0.000406,25.002165,-1.7220,0.086,9.83788,9.83788
700.00,9.81971,25.075587,0.000409,25.002109,-1.7219,0.086,9.84084,9.84084
701.00,9.82280,25.075646,0.000404,25.002140,-1.7217,0.086,9.84326,9.84326
702.00,9.82558,25.075696,0.000403,25.002123,-1.7216,0.086,9.84553,9.84553
703.00,9.82830,25.075710,0.000402,25.002059,-1.7215,0.086,9.84768,9.84768
704.00,9.83106,25.075737,0.000402,25.002053,-1.7214,0.086,9.84904,9.84904
705.00,9.83378,25.075821,0.000400,25.002036,-1.7214,0.086,9.85004,9.85004
706.00,9.83603,25.075772,0.000399,25.001968,-1.7214,0.086,9.85178,9.85178
707.00,9.83825,25.075838,0.000402,25.002000,-1.7214,0.086,9.85269,9.85269
708.00,9.84041,25.075907,0.000405,25.002072,-1.7213,0.087,9.85352,9.85352
709.00,9.84195,25.075825,0.000405,25.002067,-1.7212,0.087,9.85414,9.85414
710.00,9.84343,25.075792,0.000406,25.002074,-1.7211,0.087,9.85502,9.85502
711.00,9.84495,25.075790,0.000406,25.002032,-1.7209,0.087,9.85491,9.85491
712.00,9.84624,25.075671,0.000404,25.001890,-1.7209,0.087,9.85523,9.85523
713.00,9.84743,25.075674,0.000400,25.001809,-1.7208,0.087,9.85567,9.85567
714.00,9.84853,25.075857,0.000401,25.001875,-1.7205,0.087,9.85503,9.85503
715.00,9.84961,25.075934,0.000404,25.001951,-1.7205,0.087,9.85527,9.85527
716.00,9.85088,25.076106,0.000410,25.002087,-1.7203,0.087,9.85615,9.85615
717.00,9.85209,25.076228,0.000410,25.002202,-1.7201,0.087,9.85715,9.85715
718.00,9.85320,25.076297,0.000411,25.002284,-1.7200,0.087,9.85796,9.85796
719.00,9.85404,25.076336,0.000408,25.002246,-1.7200,0.087,9.85907,9.85907
720.00,9.85463,25.076390,0.000401,25.002213,-1.7197,0.087,9.85963,9.85963
721.00,9.85531,25.076441,0.000396,25.002170,-1.7197,0.087,9.85978,9.85978
722.00,9.85591,25.076534,0.000393,25.002142,-1.7196,0.088,9.85940,9.85940
723.00,9.85638,25.076518,0.000390,25.002038,-1.7198,0.088,9.85939,9.85939
724.00,9.85696,25.076518,0.000391,25.002028,-1.7198,0.088,9.86089,9.86089
725.00,9.85766,25.076576,0.000393,25.002046,-1.7200,0.088,9.86197,9.86197
726.00,9.85811,25.076567,0.000392,25.002020,-1.7199,0.088,9.86193,9.86193
727.00,9.85831,25.076550,0.000394,25.002053,-1.7198,0.088,9.86223,9.86223
728.00,9.85883,25.076555,0.000400,25.002068,-1.7196,0.088,9.86357,9.86357
729.00,9.85942,25.076562,0.000401,25.002073,-1.7195,0.088,9.86348,9.86348
730.00,9.85989,25.076585,0.000403,25.002055,-1.7193,0.088,9.86391,9.86391
731.00,9.86059,25.076649,0.000404,25.002085,-1.7193,0.088,9.86585,9.86585
732.00,9.86125,25.076592,0.000403,25.001966,-1.7192,0.088,9.86746,9.86746
733.00,9.86184,25.076691,0.000402,25.002056,-1.7191,0.088,9.86726,9.86726
734.00,9.86244,25.076738,0.000399,25.002026,-1.7191,0.088,9.86814,9.86814
735.00,9.86334,25.076781,0.000399,25.002052,-1.7190,0.088,9.86936,9.86936
736.00,9.86399,25.076813,0.000398,25.002085,-1.7188,0.089,9.86936,9.86936
737.00,9.86437,25.076989,0.000398,25.002244,-1.7187,0.089,9.86914,9.86914
738.00,9.86471,25.076987,0.000395,25.002215,-1.7186,0.089,9.86938,9.86938
739.00,9.86521,25.077056,0.000396,25.002260,-1.7185,0.089,9.86974,9.86974
740.00,9.86586,25.077111,0.000395,25.002234,-1.7184,0.089,9.86924,9.86924
741.00,9.86640,25.077130,0.000396,25.002185,-1.7183,0.089,9.86960,9.86960
742.00,9.86691,25.077180,0.000398,25.002215,-1.7182,0.089,9.86969,9.86969
743.00,9.86716,25.077280,0.000401,25.002211,-1.7180,0.089,9.86870,9.86870
744.00,9.86724,25.077318,0.000404,25.002275,-1.7178,0.089,9.86757,9.86757
745.00,9.86722,25.077302,0.000405,25.002270,-1.7175,0.089,9.86653,9.86653
746.00,9.86752,25.077370,0.000406,25.002337,-1.7173,0.089,9.86669,9.86669
747.00,9.86824,25.077332,0.000405,25.002247,-1.7172,0.090,9.86746,9.86746
748.00,9.86849,25.077318,0.000404,25.002219,-1.7172,0.090,9.86873,9.86873
749.00,9.86856,25.077403,0.000404,25.002183,-1.7173,0.090,9.86919,9.86919
750.00,9.86869,25.077482,0.000405,25.002194,-1.7174,0.090,9.86949,9.86949
751.00,9.86862,25.077440,0.000405,25.002150,-1.7173,0.090,9.86865,9.86865
752.00,9.86864,25.077534,0.000406,25.002253,-1.7172,0.090,9.86847,9.86847
753.00,9.86873,25.077541,0.000405,25.002242,-1.7170,0.090,9.86840,9.86840
754.00,9.86875,25.077485,0.000403,25.002206,-1.7167,0.090,9.86823,9.86823
755.00,9.86854,25.077508,0.000403,25.002243,-1.7164,0.090,9.86872,9.86872
756.00,9.86856,25.077654,0.000404,25.002324,-1.7164,0.090,9.86979,9.86979
757.00,9.86882,25.077641,0.000402,25.002223,-1.7165,0.090,9.86986,9.86986
758.00,9.86880,25.077734,0.000402,25.002273,-1.7165,0.090,9.86885,9.86885
759.00,9.86843,25.077809,0.000398,25.002252,-1.7166,0.091,9.86784,9.86784
760.00,9.86802,25.077857,0.000395,25.002216,-1.7168,0.091,9.86662,9.86662
761.00,9.86760,25.077813,0.000391,25.002077,-1.7167,0.091,9.86485,9.86485
762.00,9.86754,25.077866,0.000392,25.002068,-1.7165,0.091,9.86478,9.86478
763.00,9.86778,25.077895,0.000392,25.002019,-1.7164,0.091,9.86580,9.86580
764.00,9.86801,25.077918,0.000391,25.002069,-1.7161,0.092,9.86709,9.86709
765.00,9.86824,25.077962,0.000392,25.002050,-1.7159,0.092,9.86862,9.86862
766.00,9.86812,25.078010,0.000391,25.002026,-1.7159,0.092,9.87034,9.87034
767.00,9.86813,25.078105,0.000394,25.002046,-1.7157,0.092,9.86950,9.86950
768.00,9.86814,25.078222,0.000399,25.002097,-1.7155,0.092,9.86924,9.86924
769.00,9.86807,25.078292,0.000405,25.002083,-1.7154,0.092,9.86902,9.86902
770.00,9.86803,25.078338,0.000405,25.002077,-1.7151,0.092,9.86802,9.86802
771.00,9.86796,25.078359,0.000410,25.002136,-1.7148,0.092,9.86671,9.86671
772.00,9.86780,25.078368,0.000408,25.002172,-1.7147,0.092,9.86658,9.86658
773.00,9.86762,25.078302,0.000405,25.002155,-1.7147,0.092,9.86661,9.86661
774.00,9.86764,25.078375,0.000404,25.002156,-1.7146,0.092,9.86668,9.86668
775.00,9.86762,25.078380,0.000405,25.002141,-1.7144,0.092,9.86677,9.86677
776.00,9.86734,25.078453,0.000403,25.002175,-1.7143,0.092,9.86668,9.86668
777.00,9.86701,25.078465,0.000401,25.002101,-1.7142,0.092,9.86693,9.86693
778.00,9.86698,25.078509,0.000401,25.002052,-1.7140,0.092,9.86658,9.86658
779.00,9.86723,25.078460,0.000403,25.002035,-1.7140,0.092,9.86682,9.86682
780.00,9.86753,25.078490,0.000401,25.002082,-1.7139,0.092,9.86730,9.86730
781.00,9.86787,25.078456,0.000400,25.002024,-1.7139,0.092,9.86821,9.86821
782.00,9.86803,25.078545,0.000402,25.002139,-1.7138,0.092,9.86909,9.86909
783.00,9.86802,25.078599,0.000400,25.002158,-1.7136,0.092,9.86972,9.86972
784.00,9.86818,25.078664,0.000397,25.002184,-1.7133,0.093,9.87030,9.87030
785.00,9.86813,25.078703,0.000396,25.002152,-1.7131,0.093,9.87018,9.87018
786.00,9.86789,25.078772,0.000394,25.002141,-1.7131,0.093,9.86938,9.86938
787.00,9.86781,25.078699,0.000391,25.001965,-1.7130,0.093,9.86892,9.86892
788.00,9.86790,25.078695,0.000391,25.001943,-1.7131,0.093,9.86863,9.86863
789.00,9.86781,25.078744,0.000390,25.001961,-1.7131,0.094,9.86738,9.86738
790.00,9.86787,25.078771,0.000390,25.001997,-1.7131,0.094,9.86764,9.86764
791.00,9.86815,25.078870,0.000391,25.002050,-1.7130,0.094,9.86901,9.86901
792.00,9.86842,25.078946,0.000392,25.002142,-1.7129,0.094,9.86892,9.86892
793.00,9.86845,25.079050,0.000393,25.002224,-1.7129,0.094,9.86888,9.86888
794.00,9.86851,25.079018,0.000393,25.002132,-1.7127,0.094,9.86989,9.86989
795.00,9.86878,25.079051,0.000396,25.002114,-1.7126,0.094,9.87074,9.87074
796.00,9.86913,25.079053,0.000398,25.002082,-1.7125,0.094,9.87082,9.87082
797.00,9.86960,25.079045,0.000397,25.001997,-1.7122,0.094,9.87218,9.87218
798.00,9.87001,25.079045,0.000397,25.001942,-1.7119,0.094,9.87385,9.87385
799.00,9.87047,25.079141,0.000398,25.001988,-1.7118,0.094,9.87482,9.87482
800.00,9.87071,25.079306,0.000400,25.002060,-1.7116,0.094,9.87478,9.87478
801.00,9.87088,25.079396,0.000396,25.002102,-1.7114,0.094,9.87463,9.87463
802.00,9.87094,25.079506,0.000396,25.002150,-1.7113,0.095,9.87441,9.87441
803.00,9.87096,25.079561,0.000392,25.002113,-1.7113,0.095,9.87011,9.87011
804.00,9.87143,25.079622,0.000388,25.002065,-1.7113,0.095,9.85892,9.85892
805.00,9.87203,25.079603,0.000382,25.001969,-1.7112,0.095,9.84124,9.84124
806.00,9.87263,25.079571,0.000384,25.001902,-1.7112,0.095,9.81784,9.81784
807.00,9.87331,25.079627,0.000384,25.001933,-1.7111,0.095,9.78900,9.78900
808.00,9.87421,25.079643,0.000385,25.001977,-1.7110,0.096,9.75930,9.75930
809.00,9.87446,25.079698,0.000392,25.002090,-1.7109,0.095,9.73227,9.73227
810.00,9.87357,25.079704,0.000396,25.002110,-1.7109,0.095,9.71080,9.71080
@6,2.0001,4.0, 810.063999999998 
811.00,9.87221,25.079790,0.000394,25.002173,-1.7109,0.096,9.69446,9.69446
812.00,9.87356,25.079823,0.000394,25.002220,-1.7111,0.096,9.68611,9.68611
813.00,9.85404,25.079896,0.000393,25.002254,-1.7110,0.096,9.68499,9.68499
814.00,9.82013,25.079900,0.000391,25.002159,-1.7108,0.096,9.69026,9.69026
815.00,9.78560,25.079881,0.000388,25.002107,-1.7107,0.096,9.69893,9.69893
816.00,9.75516,25.079868,0.000390,25.002036,-1.7105,0.096,9.70940,9.70940
817.00,9.73005,25.079860,0.000393,25.002003,-1.7103,0.096,9.71930,9.71930
818.00,9.70570,25.079875,0.000396,25.002010,-1.7102,0.096,9.72873,9.72873
819.00,9.68515,25.079931,0.000396,25.002060,-1.7100,0.096,9.73728,9.73728
820.00,9.67804,25.080037,0.000399,25.002101,-1.7098,0.096,9.74458,9.74458
821.00,9.67375,25.080113,0.000396,25.002102,-1.7096,0.096,9.75166,9.75166
822.00,9.68825,25.080070,0.000393,25.002004,-1.7094,0.097,9.75684,9.75684
823.00,9.69996,25.080179,0.000396,25.002066,-1.7092,0.097,9.76075,9.76075
824.00,9.71138,25.080188,0.000396,25.002094,-1.7091,0.097,9.76322,9.76322
825.00,9.72157,25.080154,0.000391,25.002041,-1.7091,0.097,9.76635,9.76635
826.00,9.72591,25.080163,0.000392,25.002049,-1.7091,0.097,9.77044,9.77044
827.00,9.73761,25.080371,0.000394,25.002193,-1.7090,0.097,9.77436,9.77436
828.00,9.74646,25.080312,0.000390,25.002093,-1.7088,0.097,9.77855,9.77855
829.00,9.75388,25.080370,0.000390,25.002124,-1.7088,0.097,9.78350,9.78350
830.00,9.75775,25.080468,0.000396,25.002231,-1.7088,0.097,9.78896,9.78896
831.00,9.76103,25.080551,0.000398,25.002298,-1.7088,0.097,9.79324,9.79324
832.00,9.76331,25.080547,0.000399,25.002266,-1.7089,0.097,9.79701,9.79701
833.00,9.76626,25.080718,0.000402,25.002290,-1.7090,0.097,9.80098,9.80098
834.00,9.77018,25.080732,0.000401,25.002205,-1.7090,0.097,9.80561,9.80561
835.00,9.77449,25.080822,0.000397,25.002202,-1.7088,0.098,9.80963,9.80963
836.00,9.77884,25.080799,0.000401,25.002137,-1.7085,0.098,9.81444,9.81444
837.00,9.78368,25.080703,0.000403,25.002021,-1.7082,0.098,9.81931,9.81931
838.00,9.78802,25.080668,0.000402,25.002013,-1.7079,0.098,9.82360,9.82360
839.00,9.79238,25.080703,0.000405,25.001971,-1.7078,0.098,9.82631,9.82631
840.00,9.79697,25.080755,0.000409,25.001973,-1.7077,0.098,9.82778,9.82778
841.00,9.80176,25.080799,0.000406,25.001971,-1.7076,0.098,9.82860,9.82860
842.00,9.80590,25.080872,0.000401,25.001986,-1.7075,0.098,9.83027,9.83027
843.00,9.81008,25.080915,0.000400,25.001993,-1.7075,0.098,9.83243,9.83243
844.00,9.81438,25.080892,0.000396,25.001981,-1.7073,0.098,9.83594,9.83594
845.00,9.81712,25.080823,0.000394,25.001943,-1.7072,0.098,9.83955,9.83955
846.00,9.81955,25.080852,0.000394,25.001954,-1.7070,0.099,9.84322,9.84322
847.00,9.82259,25.080919,0.000398,25.002011,-1.7069,0.099,9.84563,9.84563
848.00,9.82565,25.080952,0.000400,25.002057,-1.7067,0.099,9.84700,9.84700
849.00,9.82863,25.081063,0.000402,25.002135,-1.7065,0.099,9.84858,9.84858
850.00,9.83139,25.081187,0.000404,25.002157,-1.7063,0.099,9.84873,9.84873
851.00,9.83412,25.081306,0.000406,25.002176,-1.7062,0.099,9.84856,9.84856
852.00,9.83693,25.081443,0.000405,25.002208,-1.7061,0.099,9.84923,9.84923
853.00,9.83875,25.081457,0.000406,25.002192,-1.7059,0.099,9.85052,9.85052
854.00,9.84001,25.081508,0.000409,25.002195,-1.7057,0.099,9.85137,9.85137
855.00,9.84154,25.081518,0.000407,25.002197,-1.7055,0.099,9.85391,9.85391
856.00,9.84337,25.081565,0.000408,25.002278,-1.7053,0.099,9.85689,9.85689
857.00,9.84524,25.081564,0.000408,25.002276,-1.7050,0.099,9.85941,9.85941
858.00,9.84704,25.081626,0.000404,25.002250,-1.7049,0.099,9.86083,9.86083
859.00,9.84845,25.081675,0.000402,25.002295,-1.7048,0.099,9.86119,9.86119
860.00,9.85035,25.081712,0.000403,25.002260,-1.7048,0.099,9.86165,9.86165
861.00,9.85195,25.081744,0.000401,25.002161,-1.7048,0.100,9.86180,9.86180
862.00,9.85352,25.081780,0.000400,25.002107,-1.7047,0.100,9.86158,9.86158
863.00,9.85473,25.081818,0.000401,25.002064,-1.7047,0.100,9.86146,9.86146
864.00,9.85565,25.081821,0.000398,25.001958,-1.7046,0.100,9.86183,9.86183
865.00,9.85625,25.081810,0.000395,25.001899,-1.7044,0.100,9.86203,9.86203
866.00,9.85698,25.081794,0.000396,25.001908,-1.7043,0.100,9.86221,9.86221
867.00,9.85781,25.081674,0.000396,25.001864,-1.7044,0.100,9.86305,9.86305
868.00,9.85877,25.081720,0.000400,25.001935,-1.7044,0.100,9.86411,9.86411
869.00,9.85956,25.081757,0.000401,25.001943,-1.7043,0.101,9.86528,9.86528
870.00,9.86039,25.081797,0.000404,25.002008,-1.7042,0.100,9.86579,9.86579
871.00,9.86118,25.081808,0.000403,25.001998,-1.7039,0.100,9.86535,9.86535
872.00,9.86198,25.081944,0.000405,25.002098,-1.7036,0.100,9.86568,9.86568
873.00,9.86272,25.081917,0.000401,25.002023,-1.7035,0.101,9.86554,9.86554
874.00,9.86313,25.081965,0.000402,25.002015,-1.7033,0.101,9.86486,9.86486
875.00,9.86340,25.082077,0.000401,25.001990,-1.7032,0.101,9.86447,9.86447
876.00,9.86348,25.082147,0.000402,25.002033,-1.7030,0.101,9.86472,9.86472
877.00,9.86361,25.082171,0.000400,25.001981,-1.7028,0.101,9.86448,9.86448
878.00,9.86376,25.082201,0.000403,25.001992,-1.7025,0.101,9.86462,9.86462
879.00,9.86415,25.082172,0.000405,25.002022,-1.7022,0.101,9.86542,9.86542
880.00,9.86453,25.082115,0.000402,25.002075,-1.7021,0.101,9.86642,9.86642
881.00,9.86486,25.082066,0.000401,25.002018,-1.7019,0.101,9.86784,9.86784
882.00,9.86525,25.082093,0.000405,25.002044,-1.7018,0.101,9.86880,9.86880
883.00,9.86581,25.082080,0.000400,25.002040,-1.7016,0.101,9.87012,9.87012
884.00,9.86623,25.082075,0.000399,25.002002,-1.7015,0.102,9.86977,9.86977
885.00,9.86643,25.082075,0.000400,25.001946,-1.7014,0.102,9.86964,9.86964
886.00,9.86667,25.082114,0.000398,25.001929,-1.7014,0.102,9.86921,9.86921
887.00,9.86689,25.082180,0.000395,25.001927,-1.7014,0.102,9.86894,9.86894
888.00,9.86714,25.082293,0.000398,25.001912,-1.7014,0.102,9.86892,9.86892
889.00,9.86744,25.082462,0.000403,25.001999,-1.7012,0.102,9.86987,9.86987
890.00,9.86750,25.082494,0.000404,25.002018,-1.7010,0.102,9.86990,9.86990
891.00,9.86774,25.082530,0.000406,25.002064,-1.7007,0.102,9.86969,9.86969
892.00,9.86781,25.082534,0.000403,25.002006,-1.7005,0.102,9.86883,9.86883
893.00,9.86779,25.082554,0.000403,25.002020,-1.7002,0.102,9.86816,9.86816
894.00,9.86820,25.082593,0.000398,25.002034,-1.6999,0.102,9.86862,9.86862
895.00,9.86868,25.082631,0.000395,25.001953,-1.6997,0.103,9.86971,9.86971
896.00,9.86914,25.082678,0.000393,25.001889,-1.6995,0.103,9.87045,9.87045
897.00,9.86940,25.082781,0.000392,25.001963,-1.6995,0.103,9.87156,9.87156
898.00,9.86967,25.082829,0.000390,25.001991,-1.6995,0.103,9.87192,9.87192
899.00,9.86972,25.082732,0.000391,25.001879,-1.6996,0.103,9.87045,9.87045
900.00,9.86959,25.082777,0.000395,25.001927,-1.6995,0.103,9.86901,9.86901
901.00,9.86954,25.082836,0.000396,25.001987,-1.6994,0.103,9.86865,9.86865
902.00,9.86955,25.082819,0.000396,25.002010,-1.6992,0.103,9.86905,9.86905
903.00,9.86957,25.082836,0.000394,25.002002,-1.6990,0.103,9.86908,9.86908
904.00,9.86957,25.082870,0.000390,25.001995,-1.6988,0.104,9.86947,9.86947
905.00,9.86956,25.082888,0.000390,25.001975,-1.6986,0.104,9.86921,9.86921
906.00,9.86948,25.082901,0.000393,25.001958,-1.6984,0.104,9.86945,9.86945
907.00,9.86962,25.083005,0.000395,25.001945,-1.6981,0.104,9.86924,9.86924
908.00,9.86974,25.083016,0.000397,25.001917,-1.6979,0.104,9.86988,9.86988
909.00,9.86981,25.083131,0.000402,25.001911,-1.6978,0.104,9.87110,9.87110
910.00,9.87007,25.083220,0.000402,25.001918,-1.6978,0.104,9.87314,9.87314
911.00,9.87041,25.083317,0.000399,25.001920,-1.6981,0.104,9.87330,9.87330
912.00,9.87055,25.083276,0.000396,25.001830,-1.6983,0.104,9.87309,9.87309
913.00,9.87085,25.083348,0.000399,25.001827,-1.6983,0.104,9.87256,9.87256
914.00,9.87074,25.083416,0.000399,25.001928,-1.6983,0.104,9.87176,9.87176
915.00,9.87058,25.083484,0.000399,25.001966,-1.6982,0.104,9.87058,9.87058
916.00,9.87044,25.083488,0.000400,25.001931,-1.6980,0.105,9.87017,9.87017
917.00,9.87040,25.083556,0.000401,25.001955,-1.6976,0.105,9.87027,9.87027
918.00,9.87048,25.083651,0.000402,25.002013,-1.6974,0.105,9.87061,9.87061
919.00,9.87066,25.083600,0.000399,25.001930,-1.6971,0.105,9.87092,9.87092
920.00,9.87091,25.083579,0.000398,25.001880,-1.6967,0.105,9.87126,9.87126
921.00,9.87112,25.083553,0.000397,25.001842,-1.6963,0.105,9.87174,9.87174
922.00,9.87112,25.083484,0.000395,25.001784,-1.6960,0.105,9.87147,9.87147
923.00,9.87105,25.083504,0.000393,25.001808,-1.6958,0.105,9.87154,9.87154
924.00,9.87126,25.083636,0.000394,25.001847,-1.6956,0.105,9.87182,9.87182
925.00,9.87163,25.083699,0.000394,25.001879,-1.6954,0.105,9.87245,9.87245
926.00,9.87194,25.083764,0.000393,25.001949,-1.6952,0.106,9.87256,9.87256
927.00,9.87193,25.083904,0.000399,25.002054,-1.6951,0.106,9.87254,9.87254
928.00,9.87161,25.083956,0.000403,25.002042,-1.6950,0.106,9.87090,9.87090
929.00,9.87127,25.083940,0.000405,25.002034,-1.6950,0.106,9.87004,9.87004
930.00,9.87099,25.083945,0.000405,25.002059,-1.6949,0.106,9.86884,9.86884
931.00,9.87068,25.084036,0.000408,25.002053,-1.6948,0.106,9.86828,9.86828
932.00,9.87074,25.084127,0.000409,25.002030,-1.6946,0.106,9.86872,9.86872
933.00,9.87092,25.084196,0.000403,25.002031,-1.6945,0.106,9.87126,9.87126
934.00,9.87123,25.084287,0.000403,25.002066,-1.6944,0.106,9.87281,9.87281
935.00,9.87165,25.084404,0.000405,25.002066,-1.6944,0.106,9.87490,9.87490
936.00,9.87198,25.084503,0.000404,25.002102,-1.6944,0.107,9.87631,9.87631
937.00,9.87219,25.084513,0.000404,25.002085,-1.6943,0.107,9.87706,9.87706
938.00,9.87247,25.084487,0.000406,25.002030,-1.6940,0.106,9.87616,9.87616
939.00,9.87247,25.084511,0.000406,25.001981,-1.6937,0.106,9.87537,9.87537
940.00,9.87251,25.084493,0.000406,25.001919,-1.6935,0.106,9.87369,9.87369
941.00,9.87240,25.084441,0.000403,25.001903,-1.6933,0.107,9.87242,9.87242
942.00,9.87239,25.084389,0.000397,25.001884,-1.6931,0.107,9.87142,9.87142
943.00,9.87239,25.084379,0.000396,25.001944,-1.6930,0.107,9.87092,9.87092
944.00,9.87226,25.084347,0.000395,25.001963,-1.6928,0.107,9.87071,9.87071
945.00,9.87223,25.084366,0.000396,25.002024,-1.6927,0.107,9.87137,9.87137
946.00,9.87224,25.084392,0.000397,25.002001,-1.6926,0.107,9.87225,9.87225
947.00,9.87243,25.084474,0.000399,25.002042,-1.6925,0.107,9.87326,9.87326
948.00,9.87279,25.084456,0.000398,25.001956,-1.6924,0.107,9.87362,9.87362
949.00,9.87311,25.084506,0.000397,25.001962,-1.6923,0.107,9.87400,9.87400
950.00,9.87326,25.084559,0.000395,25.001934,-1.6923,0.108,9.87333,9.87333
951.00,9.87337,25.084571,0.000394,25.001951,-1.6923,0.108,9.87284,9.87284
952.00,9.87345,25.084590,0.000393,25.001942,-1.6922,0.108,9.87298,9.87298
953.00,9.87310,25.084653,0.000394,25.001992,-1.6921,0.108,9.87112,9.87112
954.00,9.87252,25.084698,0.000395,25.002026,-1.6919,0.108,9.86294,9.86294
955.00,9.87222,25.084727,0.000397,25.002048,-1.6916,0.108,9.84873,9.84873
956.00,9.87238,25.084779,0.000396,25.002055,-1.6913,0.108,9.82739,9.82739
957.00,9.87274,25.084830,0.000397,25.002082,-1.6912,0.108,9.80031,9.80031
958.00,9.87321,25.084876,0.000397,25.002078,-1.6911,0.108,9.77327,9.77327
959.00,9.87276,25.084998,0.000395,25.002114,-1.6911,0.109,9.74953,9.74953
960.00,9.87190,25.085055,0.000394,25.002126,-1.6910,0.109,9.73104,9.73104
@7,2.0001,4.0, 960.012999999999 
961.00,9.87274,25.085060,0.000392,25.002076,-1.6908,0.109,9.71968,9.71968
962.00,9.87600,25.085126,0.000391,25.002066,-1.6907,0.109,9.71466,9.71466
963.00,9.86238,25.085187,0.000390,25.002052,-1.6905,0.109,9.71354,9.71354
964.00,9.83214,25.085076,0.000386,25.001937,-1.6904,0.109,9.71749,9.71749
965.00,9.79945,25.085102,0.000382,25.001913,-1.6903,0.110,9.72431,9.72431
966.00,9.76596,25.085190,0.000387,25.002012,-1.6902,0.110,9.73173,9.73173
967.00,9.74164,25.085191,0.000390,25.002024,-1.6900,0.110,9.73897,9.73897
968.00,9.72737,25.085222,0.000393,25.002037,-1.6899,0.110,9.74692,9.74692
969.00,9.71348,25.085230,0.000397,25.002021,-1.6898,0.110,9.75446,9.75446
970.00,9.70713,25.085285,0.000400,25.002015,-1.6897,0.110,9.76204,9.76204
971.00,9.70908,25.085345,0.000399,25.001944,-1.6895,0.110,9.76983,9.76983
972.00,9.71634,25.085435,0.000399,25.001966,-1.6892,0.110,9.77662,9.77662
973.00,9.72187,25.085432,0.000395,25.001947,-1.6890,0.110,9.78093,9.78093
974.00,9.73320,25.085542,0.000399,25.001951,-1.6886,0.110,9.78443,9.78443
975.00,9.74109,25.085567,0.000401,25.001945,-1.6883,0.110,9.78655,9.78655
976.00,9.74557,25.085557,0.000401,25.001926,-1.6881,0.110,9.78821,9.78821
977.00,9.75342,25.085614,0.000400,25.001969,-1.6882,0.110,9.79079,9.79079
978.00,9.76185,25.085718,0.000399,25.002015,-1.6881,0.110,9.79444,9.79444
979.00,9.77012,25.085735,0.000398,25.002045,-1.6881,0.111,9.79797,9.79797
980.00,9.77564,25.085706,0.000396,25.002038,-1.6882,0.111,9.80304,9.80304
981.00,9.77862,25.085724,0.000398,25.002127,-1.6882,0.111,9.80753,9.80753
982.00,9.78225,25.085619,0.000394,25.002038,-1.6880,0.111,9.81154,9.81154
983.00,9.78635,25.085600,0.000394,25.001969,-1.6879,0.111,9.81625,9.81625
984.00,9.78957,25.085625,0.000394,25.001967,-1.6879,0.111,9.82047,9.82047
985.00,9.79258,25.085742,0.000397,25.002013,-1.6877,0.111,9.82326,9.82326
986.00,9.79616,25.085772,0.000398,25.001928,-1.6874,0.111,9.82624,9.82624
987.00,9.79978,25.085891,0.000402,25.001942,-1.6873,0.111,9.82949,9.82949
988.00,9.80333,25.085982,0.000404,25.001975,-1.6873,0.111,9.83263,9.83263
989.00,9.80718,25.086031,0.000404,25.001959,-1.6871,0.111,9.83464,9.83464
990.00,9.81070,25.086010,0.000402,25.001956,-1.6868,0.111,9.83641,9.83641
991.00,9.81450,25.086106,0.000401,25.001997,-1.6867,0.111,9.83817,9.83817
992.00,9.81784,25.086118,0.000400,25.001973,-1.6866,0.111,9.83908,9.83908
993.00,9.82073,25.086041,0.000398,25.001893,-1.6863,0.112,9.83963,9.83963
994.00,9.82363,25.086119,0.000397,25.001948,-1.6860,0.112,9.84102,9.84102
995.00,9.82631,25.086166,0.000397,25.001941,-1.6860,0.112,9.84372,9.84372
996.00,9.82893,25.086148,0.000395,25.001933,-1.6859,0.112,9.84725,9.84725
997.00,9.83160,25.086139,0.000395,25.001911,-1.6856,0.112,9.85056,9.85056
998.00,9.83447,25.086301,0.000395,25.002020,-1.6855,0.112,9.85399,9.85399
999.00,9.83716,25.086353,0.000396,25.002069,-1.6854,0.112,9.85784,9.85784
1000.00,9.83974,25.086327,0.000395,25.001993,-1.6852,0.112,9.86082,9.86082
1001.00,9.84238,25.086424,0.000398,25.002042,-1.6849,0.112,9.86334,9.86334
1002.00,9.84496,25.086508,0.000400,25.002124,-1.6848,0.112,9.86519,9.86519
1003.00,9.84727,25.086501,0.000403,25.002098,-1.6848,0.112,9.86587,9.86587
1004.00,9.84957,25.086418,0.000401,25.001944,-1.6847,0.112,9.86616,9.86616
1005.00,9.85153,25.086494,0.000403,25.002006,-1.6845,0.112,9.86535,9.86535
1006.00,9.85310,25.086483,0.000401,25.001967,-1.6843,0.112,9.86393,9.86393
1007.00,9.85414,25.086491,0.000398,25.001926,-1.6841,0.112,9.86311,9.86311
1008.00,9.85514,25.086477,0.000395,25.001909,-1.6839,0.113,9.86318,9.86318
1009.00,9.85689,25.086605,0.000395,25.002016,-1.6839,0.113,9.86341,9.86341
1010.00,9.85802,25.086646,0.000392,25.001985,-1.6837,0.113,9.86467,9.86467
1011.00,9.85934,25.086628,0.000390,25.001905,-1.6836,0.113,9.86584,9.86584
1012.00,9.86071,25.086712,0.000392,25.001890,-1.6836,0.114,9.86659,9.86659
1013.00,9.86182,25.086755,0.000391,25.001880,-1.6835,0.114,9.86609,9.86609
1014.00,9.86273,25.086764,0.000391,25.001851,-1.6833,0.114,9.86604,9.86604
1015.00,9.86383,25.086833,0.000394,25.001902,-1.6832,0.114,9.86628,9.86628
1016.00,9.86469,25.087006,0.000398,25.002016,-1.6829,0.114,9.86701,9.86701
1017.00,9.86533,25.086989,0.000400,25.002002,-1.6824,0.113,9.86776,9.86776
1018.00,9.86598,25.087067,0.000404,25.002028,-1.6821,0.113,9.86990,9.86990
1019.00,9.86646,25.087183,0.000405,25.002115,-1.6818,0.114,9.87083,9.87083
1020.00,9.86663,25.087167,0.000403,25.002071,-1.6815,0.114,9.87031,9.87031
1021.00,9.86660,25.087114,0.000398,25.002027,-1.6814,0.114,9.86942,9.86942
1022.00,9.86669,25.087152,0.000399,25.002085,-1.6815,0.114,9.87016,9.87016
1023.00,9.86720,25.087186,0.000399,25.002138,-1.6816,0.115,9.87047,9.87047
1024.00,9.86757,25.087165,0.000403,25.002103,-1.6815,0.114,9.87076,9.87076
1025.00,9.86807,25.087260,0.000404,25.002143,-1.6815,0.114,9.87198,9.87198
1026.00,9.86852,25.087293,0.000408,25.002161,-1.6813,0.114,9.87263,9.87263
1027.00,9.86909,25.087368,0.000407,25.002102,-1.6811,0.114,9.87360,9.87360
1028.00,9.86991,25.087337,0.000405,25.002035,-1.6810,0.114,9.87427,9.87427
1029.00,9.87037,25.087371,0.000404,25.001988,-1.6808,0.114,9.87474,9.87474
1030.00,9.87077,25.087413,0.000403,25.001983,-1.6806,0.115,9.87552,9.87552
1031.00,9.87127,25.087404,0.000400,25.001898,-1.6803,0.115,9.87685,9.87685
1032.00,9.87175,25.087429,0.000402,25.001965,-1.6802,0.115,9.87679,9.87679
1033.00,9.87248,25.087513,0.000404,25.001959,-1.6801,0.115,9.87713,9.87713
1034.00,9.87325,25.087537,0.000402,25.001914,-1.6801,0.115,9.87758,9.87758
1035.00,9.87362,25.087580,0.000403,25.001915,-1.6801,0.115,9.87687,9.87687
1036.00,9.87369,25.087684,0.000406,25.001994,-1.6801,0.115,9.87606,9.87606
1037.00,9.87384,25.087745,0.000405,25.001924,-1.6799,0.115,9.87525,9.87525
1038.00,9.87398,25.087748,0.000402,25.001877,-1.6796,0.115,9.87396,9.87396
1039.00,9.87396,25.087745,0.000401,25.001873,-1.6795,0.116,9.87298,9.87298
1040.00,9.87405,25.087720,0.000401,25.001805,-1.6794,0.116,9.87223,9.87223
1041.00,9.87429,25.087716,0.000397,25.001695,-1.6792,0.116,9.87221,9.87221
1042.00,9.87445,25.087819,0.000394,25.001769,-1.6790,0.116,9.87206,9.87206
1043.00,9.87429,25.087958,0.000395,25.001819,-1.6789,0.116,9.87148,9.87148
1044.00,9.87429,25.088109,0.000397,25.001940,-1.6786,0.116,9.87216,9.87216
1045.00,9.87440,25.088169,0.000397,25.001987,-1.6785,0.116,9.87329,9.87329
1046.00,9.87457,25.088192,0.000403,25.002013,-1.6785,0.116,9.87362,9.87362
1047.00,9.87471,25.088182,0.000402,25.002001,-1.6785,0.116,9.87456,9.87456
1048.00,9.87458,25.088183,0.000404,25.001977,-1.6783,0.116,9.87539,9.87539
1049.00,9.87449,25.088170,0.000405,25.001846,-1.6780,0.116,9.87509,9.87509
1050.00,9.87443,25.088306,0.000407,25.001891,-1.6776,0.116,9.87509,9.87509
1051.00,9.87424,25.088408,0.000404,25.001959,-1.6772,0.117,9.87426,9.87426
1052.00,9.87383,25.088346,0.000410,25.001902,-1.6771,0.116,9.87265,9.87265
1053.00,9.87342,25.088320,0.000411,25.001857,-1.6772,0.116,9.87206,9.87206
1054.00,9.87311,25.088345,0.000409,25.001900,-1.6772,0.116,9.87192,9.87192
1055.00,9.87309,25.088287,0.000408,25.001862,-1.6774,0.117,9.87206,9.87206
1056.00,9.87323,25.088380,0.000410,25.001905,-1.6775,0.117,9.87302,9.87302
1057.00,9.87333,25.088537,0.000404,25.001928,-1.6774,0.117,9.87409,9.87409
1058.00,9.87344,25.088662,0.000399,25.001986,-1.6771,0.117,9.87544,9.87544
1059.00,9.87386,25.088691,0.000395,25.001953,-1.6768,0.118,9.87719,9.87719
1060.00,9.87432,25.088768,0.000396,25.002008,-1.6762,0.118,9.87751,9.87751
1061.00,9.87451,25.088741,0.000395,25.001943,-1.6757,0.118,9.87731,9.87731
1062.00,9.87461,25.088755,0.000398,25.001921,-1.6753,0.118,9.87755,9.87755
1063.00,9.87493,25.088728,0.000400,25.001926,-1.6750,0.118,9.87776,9.87776
1064.00,9.87527,25.088821,0.000403,25.001974,-1.6749,0.117,9.87703,9.87703
1065.00,9.87533,25.088847,0.000401,25.001880,-1.6749,0.118,9.87671,9.87671
1066.00,9.87541,25.088920,0.000402,25.001942,-1.6748,0.118,9.87732,9.87732
1067.00,9.87547,25.088949,0.000403,25.001964,-1.6750,0.118,9.87744,9.87744
1068.00,9.87541,25.089023,0.000406,25.001972,-1.6751,0.118,9.87640,9.87640
1069.00,9.87541,25.089042,0.000408,25.002018,-1.6751,0.118,9.87550,9.87550
1070.00,9.87529,25.089046,0.000408,25.002051,-1.6750,0.118,9.87453,9.87453
1071.00,9.87520,25.089081,0.000407,25.002027,-1.6747,0.118,9.87370,9.87370
1072.00,9.87545,25.089117,0.000405,25.002046,-1.6744,0.118,9.87312,9.87312
1073.00,9.87557,25.089133,0.000403,25.002078,-1.6742,0.118,9.87273,9.87273
1074.00,9.87558,25.089122,0.000401,25.002033,-1.6739,0.118,9.87262,9.87262
1075.00,9.87552,25.089207,0.000404,25.002119,-1.6736,0.118,9.87300,9.87300
1076.00,9.87542,25.089196,0.000404,25.002084,-1.6736,0.119,9.87335,9.87335
1077.00,9.87541,25.089168,0.000403,25.002007,-1.6735,0.119,9.87358,9.87358
1078.00,9.87535,25.089134,0.000404,25.001932,-1.6734,0.119,9.87409,9.87409
1079.00,9.87502,25.089092,0.000403,25.001894,-1.6734,0.119,9.87395,9.87395
1080.00,9.87460,25.089103,0.000402,25.001881,-1.6733,0.119,9.87370,9.87370
1081.00,9.87451,25.089092,0.000400,25.001886,-1.6732,0.119,9.87381,9.87381
1082.00,9.87454,25.089139,0.000401,25.001923,-1.6730,0.119,9.87370,9.87370
1083.00,9.87428,25.089210,0.000401,25.001919,-1.6729,0.119,9.87340,9.87340
1084.00,9.87408,25.089375,0.000404,25.001998,-1.6726,0.119,9.87380,9.87380
1085.00,9.87390,25.089427,0.000404,25.001984,-1.6725,0.120,9.87433,9.87433
1086.00,9.87393,25.089502,0.000406,25.001966,-1.6725,0.120,9.87480,9.87480
1087.00,9.87394,25.089594,0.000407,25.001957,-1.6726,0.120,9.87560,9.87560
1088.00,9.87407,25.089654,0.000408,25.002002,-1.6726,0.120,9.87611,9.87611
1089.00,9.87408,25.089620,0.000406,25.001972,-1.6726,0.120,9.87630,9.87630
1090.00,9.87423,25.089658,0.000404,25.001974,-1.6723,0.120,9.87603,9.87603
1091.00,9.87430,25.089730,0.000402,25.002014,-1.6719,0.120,9.87545,9.87545
1092.00,9.87445,25.089771,0.000400,25.002041,-1.6714,0.120,9.87537,9.87537
1093.00,9.87474,25.089816,0.000398,25.001995,-1.6710,0.120,9.87601,9.87601
1094.00,9.87496,25.089935,0.000397,25.002011,-1.6709,0.121,9.87596,9.87596
1095.00,9.87513,25.089970,0.000395,25.001983,-1.6709,0.121,9.87698,9.87698
1096.00,9.87533,25.090025,0.000395,25.001953,-1.6709,0.121,9.87718,9.87718
1097.00,9.87531,25.090015,0.000394,25.001937,-1.6711,0.121,9.87674,9.87674
1098.00,9.87536,25.090062,0.000392,25.002011,-1.6711,0.121,9.87566,9.87566
1099.00,9.87527,25.090103,0.000397,25.002053,-1.6710,0.121,9.87542,9.87542
1100.00,9.87550,25.090128,0.000404,25.002052,-1.6708,0.121,9.87517,9.87517
1101.00,9.87563,25.090086,0.000402,25.002048,-1.6707,0.121,9.87483,9.87483
1102.00,9.87562,25.090151,0.000404,25.002128,-1.6705,0.121,9.87471,9.87471
1103.00,9.87585,25.090203,0.000407,25.002136,-1.6702,0.121,9.87501,9.87501
1104.00,9.87585,25.090163,0.000403,25.002053,-1.6700,0.121,9.87091,9.87091
1105.00,9.87564,25.090144,0.000398,25.002014,-1.6696,0.122,9.86054,9.86054
1106.00,9.87586,25.090156,0.000401,25.001984,-1.6693,0.122,9.84418,9.84418
1107.00,9.87578,25.090196,0.000399,25.001980,-1.6690,0.122,9.82366,9.82366
1108.00,9.87540,25.090259,0.000398,25.002011,-1.6689,0.122,9.80053,9.80053
1109.00,9.87487,25.090327,0.000399,25.002056,-1.6688,0.122,9.77938,9.77938
1110.00,9.87499,25.090391,0.000396,25.002069,-1.6688,0.122,9.76244,9.76244
@8,2.0001,4.0, 1110.064 
1111.00,9.87476,25.090452,0.000392,25.002072,-1.6688,0.123,9.75120,9.75120
1112.00,9.87518,25.090477,0.000395,25.002051,-1.6688,0.123,9.74495,9.74495
1113.00,9.87372,25.090452,0.000396,25.002022,-1.6688,0.123,9.74300,9.74300
1114.00,9.85314,25.090471,0.000394,25.002048,-1.6687,0.123,9.74537,9.74537
1115.00,9.82492,25.090507,0.000398,25.002096,-1.6686,0.123,9.75101,9.75101
1116.00,9.79304,25.090523,0.000396,25.002103,-1.6685,0.123,9.75845,9.75845
1117.00,9.77269,25.090534,0.000393,25.002039,-1.6684,0.123,9.76639,9.76639
1118.00,9.75903,25.090569,0.000392,25.001970,-1.6682,0.123,9.77391,9.77391
1119.00,9.74731,25.090615,0.000392,25.001912,-1.6679,0.124,9.78077,9.78077
1120.00,9.74045,25.090617,0.000390,25.001797,-1.6677,0.124,9.78658,9.78658
1121.00,9.73679,25.090781,0.000395,25.001899,-1.6675,0.124,9.79313,9.79313
1122.00,9.74132,25.090826,0.000394,25.001856,-1.6674,0.124,9.79866,9.79866
1123.00,9.74924,25.090842,0.000395,25.001840,-1.6673,0.124,9.80226,9.80226
1124.00,9.75895,25.090946,0.000396,25.001851,-1.6674,0.124,9.80456,9.80456
1125.00,9.76655,25.091052,0.000397,25.001902,-1.6673,0.124,9.80654,9.80654
1126.00,9.77379,25.091041,0.000397,25.001835,-1.6671,0.124,9.80619,9.80619
1127.00,9.78033,25.091064,0.000397,25.001903,-1.6668,0.124,9.80627,9.80627
1128.00,9.78668,25.091163,0.000397,25.002014,-1.6665,0.124,9.80803,9.80803
1129.00,9.79121,25.091120,0.000397,25.002004,-1.6661,0.125,9.81058,9.81058
1130.00,9.79482,25.091176,0.000396,25.002010,-1.6659,0.125,9.81360,9.81360
1131.00,9.79706,25.091197,0.000400,25.001984,-1.6657,0.125,9.81838,9.81838
1132.00,9.80007,25.091289,0.000402,25.002027,-1.6656,0.125,9.82295,9.82295
1133.00,9.80349,25.091306,0.000401,25.001976,-1.6653,0.125,9.82748,9.82748
1134.00,9.80630,25.091391,0.000404,25.001931,-1.6650,0.125,9.83148,9.83148
1135.00,9.80905,25.091450,0.000407,25.001920,-1.6648,0.125,9.83534,9.83534
1136.00,9.81178,25.091484,0.000406,25.001966,-1.6649,0.125,9.83900,9.83900
1137.00,9.81459,25.091499,0.000407,25.001931,-1.6650,0.125,9.84191,9.84191
1138.00,9.81743,25.091503,0.000410,25.001882,-1.6651,0.124,9.84377,9.84377
1139.00,9.82037,25.091526,0.000408,25.001960,-1.6652,0.125,9.84586,9.84586
1140.00,9.82353,25.091480,0.000408,25.001962,-1.6653,0.125,9.84818,9.84818
1141.00,9.82648,25.091446,0.000408,25.001908,-1.6650,0.125,9.84986,9.84986
1142.00,9.82933,25.091489,0.000407,25.001934,-1.6648,0.125,9.85204,9.85204
1143.00,9.83228,25.091565,0.000406,25.001989,-1.6646,0.125,9.85368,9.85368
1144.00,9.83521,25.091568,0.000404,25.002009,-1.6642,0.125,9.85433,9.85433
1145.00,9.83772,25.091616,0.000403,25.002076,-1.6637,0.126,9.85428,9.85428
1146.00,9.83978,25.091700,0.000398,25.002165,-1.6632,0.126,9.85528,9.85528
1147.00,9.84242,25.091675,0.000393,25.002149,-1.6628,0.126,9.85627,9.85627
1148.00,9.84501,25.091639,0.000392,25.002135,-1.6625,0.126,9.85785,9.85785
1149.00,9.84730,25.091569,0.000395,25.001982,-1.6623,0.126,9.86044,9.86044
1150.00,9.84956,25.091540,0.000395,25.001885,-1.6620,0.126,9.86234,9.86234
1151.00,9.85116,25.091523,0.000398,25.001820,-1.6619,0.126,9.86310,9.86310
1152.00,9.85276,25.091602,0.000404,25.001820,-1.6618,0.126,9.86448,9.86448
1153.00,9.85459,25.091653,0.000406,25.001844,-1.6618,0.126,9.86677,9.86677
1154.00,9.85642,25.091823,0.000405,25.002066,-1.6617,0.126,9.86881,9.86881
1155.00,9.85790,25.091894,0.000402,25.002125,-1.6618,0.127,9.87122,9.87122
1156.00,9.85955,25.092022,0.000405,25.002179,-1.6619,0.127,9.87243,9.87243
1157.00,9.86088,25.092024,0.000401,25.002128,-1.6618,0.127,9.87325,9.87325
1158.00,9.86213,25.092157,0.000402,25.002169,-1.6616,0.127,9.87270,9.87270
1159.00,9.86327,25.092090,0.000402,25.002015,-1.6613,0.127,9.87197,9.87197
1160.00,9.86447,25.092134,0.000403,25.002054,-1.6611,0.127,9.87247,9.87247
1161.00,9.86547,25.092161,0.000404,25.002029,-1.6610,0.127,9.87334,9.87334
1162.00,9.86675,25.092136,0.000403,25.002024,-1.6610,0.127,9.87303,9.87303
1163.00,9.86758,25.092114,0.000406,25.002001,-1.6608,0.127,9.87395,9.87395
1164.00,9.86849,25.092291,0.000407,25.002108,-1.6608,0.127,9.87559,9.87559
1165.00,9.86988,25.092344,0.000409,25.002145,-1.6606,0.127,9.87593,9.87593
1166.00,9.87092,25.092301,0.000406,25.002110,-1.6601,0.127,9.87646,9.87646
1167.00,9.87164,25.092389,0.000408,25.002190,-1.6597,0.127,9.87714,9.87714
1168.00,9.87236,25.092415,0.000406,25.002215,-1.6594,0.127,9.87750,9.87750
1169.00,9.87299,25.092259,0.000407,25.002056,-1.6591,0.127,9.87679,9.87679
1170.00,9.87357,25.092272,0.000408,25.001987,-1.6588,0.127,9.87596,9.87596
1171.00,9.87416,25.092237,0.000408,25.001951,-1.6586,0.127,9.87560,9.87560
1172.00,9.87469,25.092236,0.000404,25.001916,-1.6585,0.127,9.87614,9.87614
1173.00,9.87503,25.092278,0.000404,25.001929,-1.6586,0.127,9.87621,9.87621
1174.00,9.87503,25.092348,0.000403,25.002042,-1.6586,0.128,9.87564,9.87564
1175.00,9.87493,25.092359,0.000403,25.002093,-1.6586,0.128,9.87512,9.87512
1176.00,9.87496,25.092521,0.000406,25.002186,-1.6585,0.128,9.87503,9.87503
1177.00,9.87518,25.092648,0.000409,25.002240,-1.6582,0.128,9.87496,9.87496
1178.00,9.87556,25.092704,0.000406,25.002206,-1.6577,0.128,9.87579,9.87579
1179.00,9.87615,25.092782,0.000402,25.002189,-1.6575,0.128,9.87740,9.87740
1180.00,9.87653,25.092850,0.000401,25.002172,-1.6573,0.128,9.87940,9.87940
1181.00,9.87667,25.092836,0.000396,25.002119,-1.6571,0.129,9.88010,9.88010
1182.00,9.87697,25.092801,0.000395,25.002072,-1.6568,0.129,9.88037,9.88037
1183.00,9.87718,25.092746,0.000394,25.002010,-1.6566,0.129,9.87913,9.87913
1184.00,9.87696,25.092690,0.000394,25.001929,-1.6562,0.129,9.87721,9.87721
1185.00,9.87662,25.092706,0.000396,25.001895,-1.6559,0.129,9.87583,9.87583
1186.00,9.87651,25.092729,0.000398,25.001942,-1.6558,0.129,9.87524,9.87524
1187.00,9.87657,25.092728,0.000399,25.001960,-1.6558,0.129,9.87515,9.87515
1188.00,9.87674,25.092782,0.000397,25.001980,-1.6559,0.130,9.87630,9.87630
1189.00,9.87710,25.092911,0.000400,25.002066,-1.6561,0.130,9.87893,9.87893
1190.00,9.87758,25.092934,0.000399,25.002064,-1.6562,0.130,9.88107,9.88107
1191.00,9.87814,25.093095,0.000398,25.002120,-1.6561,0.130,9.88294,9.88294
1192.00,9.87849,25.093185,0.000397,25.002112,-1.6560,0.130,9.88385,9.88385
1193.00,9.87868,25.093231,0.000401,25.002088,-1.6556,0.130,9.88401,9.88401
1194.00,9.87902,25.093309,0.000402,25.002097,-1.6554,0.130,9.88347,9.88347
1195.00,9.87950,25.093427,0.000403,25.002100,-1.6551,0.130,9.88261,9.88261
1196.00,9.87988,25.093365,0.000404,25.001979,-1.6549,0.130,9.88205,9.88205
1197.00,9.88035,25.093450,0.000407,25.001927,-1.6545,0.130,9.88262,9.88262
1198.00,9.88057,25.093501,0.000409,25.001946,-1.6543,0.130,9.88328,9.88328
1199.00,9.88072,25.093550,0.000410,25.001926,-1.6540,0.130,9.88302,9.88302
1200.00,9.88050,25.093638,0.000410,25.001981,-1.6538,0.130,9.88220,9.88220
1201.00,9.88042,25.093739,0.000405,25.002031,-1.6537,0.130,9.88139,9.88139
1202.00,9.88040,25.093741,0.000401,25.002045,-1.6536,0.131,9.88046,9.88046
1203.00,9.88073,25.093839,0.000399,25.002044,-1.6535,0.131,9.88035,9.88035
1204.00,9.88136,25.093914,0.000398,25.002060,-1.6534,0.131,9.88168,9.88168
1205.00,9.88209,25.093889,0.000397,25.001990,-1.6532,0.131,9.88349,9.88349
1206.00,9.88263,25.093908,0.000405,25.001987,-1.6531,0.131,9.88533,9.88533
1207.00,9.88312,25.093962,0.000406,25.002011,-1.6529,0.131,9.88671,9.88671
1208.00,9.88350,25.093892,0.000409,25.001921,-1.6527,0.131,9.88703,9.88703
1209.00,9.88364,25.093914,0.000407,25.001931,-1.6526,0.131,9.88625,9.88625
1210.00,9.88349,25.093942,0.000406,25.001933,-1.6524,0.131,9.88429,9.88429
1211.00,9.88302,25.093938,0.000405,25.001920,-1.6521,0.131,9.88171,9.88171
1212.00,9.88248,25.094003,0.000408,25.001952,-1.6520,0.131,9.87969,9.87969
1213.00,9.88237,25.094106,0.000408,25.002071,-1.6518,0.131,9.87804,9.87804
1214.00,9.88207,25.094094,0.000407,25.002045,-1.6516,0.131,9.87715,9.87715
1215.00,9.88201,25.094060,0.000404,25.002056,-1.6513,0.131,9.87813,9.87813
1216.00,9.88213,25.094002,0.000401,25.002007,-1.6511,0.131,9.88023,9.88023
1217.00,9.88212,25.094018,0.000401,25.001969,-1.6509,0.132,9.88173,9.88173
1218.00,9.88199,25.094116,0.000401,25.002007,-1.6508,0.132,9.88230,9.88230
1219.00,9.88241,25.094221,0.000403,25.002037,-1.6508,0.132,9.88306,9.88306
1220.00,9.88251,25.094294,0.000405,25.001973,-1.6507,0.132,9.88359,9.88359
1221.00,9.88259,25.094405,0.000405,25.001943,-1.6506,0.132,9.88335,9.88335
1222.00,9.88272,25.094392,0.000401,25.001887,-1.6505,0.132,9.88266,9.88266
1223.00,9.88263,25.094336,0.000397,25.001806,-1.6503,0.132,9.88294,9.88294
1224.00,9.88257,25.094308,0.000396,25.001722,-1.6501,0.132,9.88352,9.88352
1225.00,9.88242,25.094371,0.000394,25.001755,-1.6500,0.132,9.88406,9.88406
1226.00,9.88252,25.094408,0.000395,25.001808,-1.6499,0.132,9.88443,9.88443
1227.00,9.88231,25.094453,0.000396,25.001853,-1.6497,0.133,9.88475,9.88475
1228.00,9.88217,25.094553,0.000400,25.001860,-1.6495,0.133,9.88514,9.88514
1229.00,9.88203,25.094616,0.000399,25.001936,-1.6494,0.133,9.88429,9.88429
1230.00,9.88197,25.094650,0.000401,25.002000,-1.6492,0.133,9.88244,9.88244
1231.00,9.88212,25.094760,0.000397,25.002054,-1.6490,0.133,9.88109,9.88109
1232.00,9.88237,25.094819,0.000396,25.002066,-1.6487,0.133,9.88064,9.88064
1233.00,9.88257,25.094775,0.000394,25.002037,-1.6484,0.133,9.88040,9.88040
1234.00,9.88268,25.094688,0.000391,25.001944,-1.6482,0.133,9.87982,9.87982
1235.00,9.88257,25.094635,0.000390,25.001861,-1.6480,0.134,9.87983,9.87983
1236.00,9.88232,25.094563,0.000395,25.001738,-1.6478,0.133,9.87990,9.87990
1237.00,9.88217,25.094587,0.000396,25.001727,-1.6478,0.133,9.88078,9.88078
1238.00,9.88234,25.094659,0.000394,25.001752,-1.6479,0.134,9.88132,9.88132
1239.00,9.88256,25.094773,0.000398,25.001764,-1.6479,0.134,9.88280,9.88280
1240.00,9.88258,25.094868,0.000398,25.001744,-1.6480,0.134,9.88401,9.88401
1241.00,9.88269,25.095030,0.000400,25.001850,-1.6478,0.134,9.88562,9.88562
1242.00,9.88287,25.095145,0.000400,25.001874,-1.6477,0.134,9.88567,9.88567
1243.00,9.88314,25.095197,0.000403,25.001908,-1.6475,0.134,9.88633,9.88633
1244.00,9.88331,25.095232,0.000405,25.001957,-1.6472,0.134,9.88627,9.88627
1245.00,9.88313,25.095223,0.000406,25.001988,-1.6469,0.134,9.88655,9.88655
1246.00,9.88313,25.095179,0.000405,25.001933,-1.6468,0.134,9.88565,9.88565
1247.00,9.88306,25.095136,0.000405,25.001900,-1.6466,0.134,9.88536,9.88536
1248.00,9.88321,25.095178,0.000405,25.001884,-1.6463,0.135,9.88532,9.88532
1249.00,9.88349,25.095201,0.000404,25.001869,-1.6462,0.135,9.88560,9.88560
1250.00,9.88377,25.095291,0.000405,25.001916,-1.6461,0.135,9.88520,9.88520
1251.00,9.88391,25.095316,0.000402,25.001908,-1.6460,0.135,9.88446,9.88446
1252.00,9.88394,25.095328,0.000400,25.001901,-1.6459,0.135,9.88305,9.88305
1253.00,9.88431,25.095304,0.000402,25.001831,-1.6459,0.135,9.87997,9.87997
1254.00,9.88503,25.095352,0.000404,25.001803,-1.6457,0.135,9.87377,9.87377
1255.00,9.88507,25.095344,0.000403,25.001737,-1.6454,0.135,9.86401,9.86401
1256.00,9.88506,25.095422,0.000404,25.001765,-1.6451,0.135,9.85067,9.85067
1257.00,9.88475,25.095516,0.000402,25.001793,-1.6449,0.135,9.83314,9.83314
1258.00,9.88416,25.095592,0.000396,25.001847,-1.6447,0.135,9.81319,9.81319
1259.00,9.88413,25.095602,0.000387,25.001825,-1.6445,0.136,9.79400,9.79400
1260.00,9.88300,25.095710,0.000383,25.001901,-1.6444,0.136,9.77694,9.77694
1261.00,9.87907,25.095774,0.000383,25.001974,-1.6443,0.137,9.76387,9.76387
@9,2.0001,4.0, 1260.107 
1262.00,9.87685,25.095721,0.000386,25.001919,-1.6443,0.137,9.75651,9.75651
1263.00,9.87288,25.095764,0.000390,25.001956,-1.6442,0.137,9.75460,9.75460
1264.00,9.85591,25.095894,0.000397,25.002047,-1.6441,0.137,9.75677,9.75677
1265.00,9.83452,25.095874,0.000400,25.001949,-1.6440,0.137,9.76359,9.76359
1266.00,9.81233,25.095894,0.000401,25.001902,-1.6440,0.137,9.77265,9.77265
1267.00,9.78991,25.096018,0.000399,25.001967,-1.6438,0.137,9.78193,9.78193
1268.00,9.77347,25.096089,0.000395,25.001950,-1.6438,0.137,9.78948,9.78948
1269.00,9.75987,25.096132,0.000392,25.001977,-1.6435,0.137,9.79625,9.79625
1270.00,9.74931,25.096196,0.000391,25.002068,-1.6433,0.137,9.80170,9.80170
1271.00,9.74713,25.096211,0.000395,25.002095,-1.6430,0.137,9.80520,9.80520
1272.00,9.75308,25.096197,0.000398,25.002059,-1.6427,0.137,9.80754,9.80754
1273.00,9.76313,25.096188,0.000400,25.002071,-1.6424,0.137,9.80989,9.80989
1274.00,9.77109,25.096162,0.000403,25.002074,-1.6421,0.137,9.81200,9.81200
1275.00,9.78211,25.096140,0.000404,25.002001,-1.6419,0.137,9.81374,9.81374
1276.00,9.79143,25.096152,0.000399,25.001975,-1.6417,0.137,9.81689,9.81689
1277.00,9.79634,25.096218,0.000400,25.001971,-1.6415,0.138,9.82132,9.82132
1278.00,9.80020,25.096276,0.000399,25.001989,-1.6414,0.138,9.82521,9.82521
1279.00,9.80292,25.096425,0.000399,25.002026,-1.6413,0.138,9.82912,9.82912
1280.00,9.80583,25.096541,0.000400,25.002071,-1.6411,0.138,9.83273,9.83273
1281.00,9.80928,25.096576,0.000401,25.002051,-1.6411,0.138,9.83550,9.83550
1282.00,9.81296,25.096593,0.000401,25.002042,-1.6411,0.138,9.83575,9.83575
1283.00,9.81606,25.096633,0.000402,25.002014,-1.6410,0.138,9.83728,9.83728
1284.00,9.81908,25.096588,0.000403,25.001904,-1.6409,0.138,9.83976,9.83976
1285.00,9.82215,25.096572,0.000404,25.001845,-1.6407,0.138,9.84324,9.84324
1286.00,9.82451,25.096638,0.000404,25.001831,-1.6405,0.138,9.84697,9.84697
1287.00,9.82677,25.096691,0.000401,25.001856,-1.6402,0.138,9.85182,9.85182
1288.00,9.82973,25.096725,0.000400,25.001864,-1.6399,0.138,9.85556,9.85556
1289.00,9.83308,25.096799,0.000400,25.001925,-1.6397,0.139,9.85867,9.85867
1290.00,9.83628,25.096882,0.000402,25.001949,-1.6394,0.139,9.86069,9.86069
1291.00,9.83935,25.096982,0.000404,25.002010,-1.6393,0.139,9.86133,9.86133
1292.00,9.84274,25.097060,0.000404,25.002050,-1.6393,0.139,9.86178,9.86178
1293.00,9.84523,25.097108,0.000406,25.002050,-1.6393,0.139,9.86327,9.86327
1294.00,9.84775,25.097114,0.000406,25.001995,-1.6393,0.139,9.86424,9.86424
1295.00,9.85056,25.097110,0.000406,25.001994,-1.6393,0.139,9.86513,9.86513
1296.00,9.85236,25.097066,0.000409,25.001952,-1.6392,0.139,9.86646,9.86646
1297.00,9.85427,25.097079,0.000410,25.001914,-1.6392,0.139,9.86755,9.86755
1298.00,9.85593,25.097106,0.000407,25.001934,-1.6392,0.139,9.86866,9.86866
1299.00,9.85735,25.097108,0.000406,25.001939,-1.6392,0.139,9.86949,9.86949
1300.00,9.85909,25.097222,0.000406,25.001992,-1.6390,0.139,9.87109,9.87109
1301.00,9.86111,25.097204,0.000402,25.001973,-1.6388,0.139,9.87314,9.87314
1302.00,9.86328,25.097157,0.000401,25.001958,-1.6384,0.139,9.87537,9.87537
1303.00,9.86502,25.097069,0.000400,25.001855,-1.6379,0.139,9.87558,9.87558
1304.00,9.86657,25.097045,0.000400,25.001860,-1.6375,0.139,9.87710,9.87710
1305.00,9.86800,25.097054,0.000398,25.001883,-1.6373,0.140,9.87753,9.87753
1306.00,9.86918,25.097240,0.000399,25.001977,-1.6371,0.140,9.87806,9.87806
1307.00,9.87040,25.097345,0.000399,25.002005,-1.6370,0.140,9.87919,9.87919
1308.00,9.87155,25.097503,0.000401,25.002060,-1.6370,0.140,9.88080,9.88080
1309.00,9.87247,25.097615,0.000402,25.002080,-1.6370,0.140,9.88041,9.88041
1310.00,9.87320,25.097681,0.000403,25.002072,-1.6369,0.140,9.88061,9.88061
1311.00,9.87398,25.097630,0.000402,25.002002,-1.6367,0.140,9.87994,9.87994
1312.00,9.87480,25.097703,0.000403,25.002014,-1.6366,0.140,9.87878,9.87878
1313.00,9.87551,25.097739,0.000404,25.002049,-1.6364,0.140,9.87817,9.87817
1314.00,9.87613,25.097808,0.000406,25.002024,-1.6360,0.140,9.87912,9.87912
1315.00,9.87685,25.097747,0.000404,25.001928,-1.6357,0.140,9.87917,9.87917
1316.00,9.87734,25.097760,0.000404,25.001946,-1.6354,0.140,9.87946,9.87946
1317.00,9.87801,25.097746,0.000402,25.001917,-1.6352,0.141,9.88031,9.88031
1318.00,9.87860,25.097778,0.000398,25.001903,-1.6350,0.141,9.88053,9.88053
1319.00,9.87895,25.097833,0.000394,25.001953,-1.6350,0.141,9.87986,9.87986
1320.00,9.87916,25.097958,0.000396,25.001985,-1.6349,0.141,9.87931,9.87931
1321.00,9.87911,25.098049,0.000394,25.001946,-1.6347,0.141,9.87879,9.87879
1322.00,9.87909,25.098174,0.000396,25.002000,-1.6345,0.141,9.87828,9.87828
1323.00,9.87933,25.098160,0.000398,25.001967,-1.6341,0.141,9.87881,9.87881
1324.00,9.87980,25.098174,0.000399,25.001971,-1.6338,0.141,9.88024,9.88024
1325.00,9.88013,25.098241,0.000402,25.002047,-1.6336,0.141,9.88279,9.88279
1326.00,9.88094,25.098330,0.000409,25.002115,-1.6334,0.141,9.88686,9.88686
1327.00,9.88151,25.098255,0.000407,25.002026,-1.6331,0.141,9.88945,9.88945
1328.00,9.88176,25.098331,0.000404,25.002044,-1.6330,0.142,9.88965,9.88965
1329.00,9.88188,25.098347,0.000402,25.002007,-1.6329,0.142,9.88869,9.88869
1330.00,9.88216,25.098345,0.000402,25.002006,-1.6329,0.142,9.88809,9.88809
1331.00,9.88258,25.098349,0.000399,25.001982,-1.6327,0.142,9.88621,9.88621
1332.00,9.88314,25.098398,0.000404,25.002031,-1.6325,0.142,9.88574,9.88574
1333.00,9.88344,25.098451,0.000407,25.002063,-1.6323,0.142,9.88689,9.88689
1334.00,9.88393,25.098508,0.000411,25.002071,-1.6321,0.142,9.88779,9.88779
1335.00,9.88446,25.098491,0.000411,25.002004,-1.6320,0.142,9.88618,9.88618
1336.00,9.88515,25.098501,0.000409,25.001986,-1.6319,0.142,9.88492,9.88492
1337.00,9.88633,25.098560,0.000408,25.001999,-1.6318,0.142,9.88372,9.88372
1338.00,9.88670,25.098719,0.000410,25.002082,-1.6317,0.142,9.88358,9.88358
1339.00,9.88597,25.098734,0.000407,25.002076,-1.6317,0.142,9.88377,9.88377
1340.00,9.88592,25.098804,0.000403,25.002097,-1.6315,0.143,9.88551,9.88551
1341.00,9.88610,25.098891,0.000404,25.002140,-1.6313,0.143,9.88684,9.88684
1342.00,9.88635,25.098920,0.000399,25.002068,-1.6310,0.143,9.88715,9.88715
1343.00,9.88668,25.098827,0.000397,25.001980,-1.6309,0.143,9.88741,9.88741
1344.00,9.88685,25.098926,0.000398,25.002030,-1.6306,0.143,9.88799,9.88799
1345.00,9.88690,25.098895,0.000400,25.001943,-1.6305,0.143,9.88771,9.88771
1346.00,9.88641,25.098856,0.000401,25.001910,-1.6304,0.143,9.88744,9.88744
1347.00,9.88628,25.098908,0.000405,25.002023,-1.6303,0.143,9.88828,9.88828
1348.00,9.88637,25.098978,0.000405,25.002081,-1.6303,0.143,9.88856,9.88856
1349.00,9.88695,25.098892,0.000402,25.002021,-1.6303,0.143,9.88940,9.88940
1350.00,9.88734,25.098992,0.000400,25.002127,-1.6304,0.144,9.89020,9.89020
1351.00,9.88751,25.099045,0.000398,25.002113,-1.6303,0.144,9.89109,9.89109
1352.00,9.88747,25.099037,0.000398,25.002014,-1.6301,0.144,9.89015,9.89015
1353.00,9.88724,25.099086,0.000401,25.001971,-1.6298,0.144,9.88902,9.88902
1354.00,9.88712,25.099252,0.000406,25.002042,-1.6296,0.144,9.88776,9.88776
1355.00,9.88747,25.099292,0.000407,25.002012,-1.6293,0.144,9.88742,9.88742
1356.00,9.88789,25.099364,0.000409,25.002097,-1.6291,0.144,9.88705,9.88705
1357.00,9.88827,25.099416,0.000406,25.002112,-1.6291,0.144,9.88819,9.88819
1358.00,9.88848,25.099417,0.000405,25.002086,-1.6290,0.144,9.88890,9.88890
1359.00,9.88846,25.099321,0.000403,25.002006,-1.6288,0.144,9.88888,9.88888
1360.00,9.88854,25.099297,0.000407,25.002033,-1.6287,0.144,9.88875,9.88875
1361.00,9.88842,25.099297,0.000408,25.001950,-1.6286,0.144,9.88773,9.88773
1362.00,9.88815,25.099266,0.000408,25.001951,-1.6284,0.145,9.88573,9.88573
1363.00,9.88804,25.099327,0.000409,25.001959,-1.6283,0.145,9.88547,9.88547
1364.00,9.88790,25.099372,0.000409,25.001955,-1.6279,0.145,9.88522,9.88522
1365.00,9.88776,25.099421,0.000407,25.001935,-1.6278,0.145,9.88468,9.88468
1366.00,9.88773,25.099415,0.000406,25.001930,-1.6278,0.145,9.88495,9.88495
1367.00,9.88769,25.099538,0.000407,25.001941,-1.6276,0.145,9.88683,9.88683
1368.00,9.88769,25.099495,0.000407,25.001909,-1.6274,0.145,9.88671,9.88671
1369.00,9.88728,25.099513,0.000405,25.001875,-1.6275,0.145,9.88645,9.88645
1370.00,9.88693,25.099551,0.000406,25.001883,-1.6271,0.145,9.88611,9.88611
1371.00,9.88660,25.099601,0.000410,25.001882,-1.6268,0.145,9.88629,9.88629
1372.00,9.88654,25.099683,0.000411,25.001936,-1.6268,0.145,9.88556,9.88556
1373.00,9.88664,25.099743,0.000412,25.001980,-1.6267,0.145,9.88585,9.88585
1374.00,9.88674,25.099804,0.000417,25.002034,-1.6265,0.145,9.88620,9.88620
1375.00,9.88670,25.099802,0.000412,25.002000,-1.6264,0.145,9.88745,9.88745
1376.00,9.88673,25.099824,0.000410,25.001997,-1.6262,0.145,9.88757,9.88757
1377.00,9.88655,25.099807,0.000407,25.001970,-1.6258,0.146,9.88775,9.88775
1378.00,9.88650,25.099857,0.000403,25.002015,-1.6254,0.146,9.88790,9.88790
1379.00,9.88648,25.099942,0.000401,25.002024,-1.6251,0.146,9.88777,9.88777
1380.00,9.88638,25.100012,0.000404,25.002039,-1.6249,0.146,9.88764,9.88764
1381.00,9.88667,25.100157,0.000402,25.002105,-1.6250,0.146,9.88872,9.88872
1382.00,9.88725,25.100199,0.000401,25.002095,-1.6250,0.146,9.89041,9.89041
1383.00,9.88795,25.100207,0.000397,25.002009,-1.6249,0.146,9.89232,9.89232
1384.00,9.88857,25.100262,0.000395,25.002046,-1.6249,0.147,9.89522,9.89522
1385.00,9.88924,25.100382,0.000396,25.002142,-1.6248,0.147,9.89673,9.89673
1386.00,9.88955,25.100325,0.000397,25.002089,-1.6245,0.147,9.89580,9.89580
1387.00,9.88948,25.100407,0.000399,25.002093,-1.6245,0.147,9.89372,9.89372
1388.00,9.88932,25.100386,0.000400,25.002049,-1.6245,0.147,9.89126,9.89126
1389.00,9.88921,25.100380,0.000400,25.001998,-1.6245,0.147,9.88734,9.88734
1390.00,9.88921,25.100391,0.000397,25.001948,-1.6244,0.147,9.88423,9.88423
1391.00,9.88937,25.100391,0.000396,25.001933,-1.6242,0.147,9.88269,9.88269
1392.00,9.88878,25.100331,0.000394,25.001887,-1.6239,0.147,9.88179,9.88179
1393.00,9.88876,25.100419,0.000395,25.001956,-1.6237,0.147,9.88138,9.88138
1394.00,9.88882,25.100466,0.000397,25.002021,-1.6233,0.147,9.88249,9.88249
1395.00,9.88896,25.100405,0.000397,25.002023,-1.6229,0.147,9.88394,9.88394
1396.00,9.88850,25.100429,0.000395,25.002041,-1.6225,0.148,9.88603,9.88603
1397.00,9.88827,25.100468,0.000394,25.002082,-1.6222,0.148,9.88700,9.88700
1398.00,9.88830,25.100514,0.000395,25.002094,-1.6218,0.148,9.88681,9.88681
1399.00,9.88794,25.100592,0.000398,25.002167,-1.6217,0.148,9.88675,9.88675
1400.00,9.88802,25.100650,0.000397,25.002116,-1.6218,0.148,9.88702,9.88702
1401.00,9.88792,25.100706,0.000400,25.002114,-1.6218,0.148,9.88683,9.88683
1402.00,9.88755,25.100756,0.000402,25.002113,-1.6216,0.148,9.88803,9.88803
1403.00,9.88632,25.100819,0.000403,25.002182,-1.6215,0.148,9.88858,9.88858
1404.00,9.88531,25.100738,0.000400,25.002038,-1.6214,0.148,9.88471,9.88471
1405.00,9.88524,25.100798,0.000404,25.002095,-1.6211,0.148,9.87573,9.87573
1406.00,9.88581,25.100868,0.000403,25.002133,-1.6209,0.148,9.86186,9.86186
1407.00,9.88692,25.100954,0.000405,25.002164,-1.6209,0.148,9.84493,9.84493
1408.00,9.88759,25.101010,0.000401,25.002108,-1.6208,0.149,9.82641,9.82641
1409.00,9.88713,25.101098,0.000399,25.002106,-1.6206,0.149,9.80941,9.80941
1410.00,9.88811,25.101203,0.000397,25.002083,-1.6205,0.149,9.79532,9.79532
1411.00,9.88939,25.101220,0.000396,25.002055,-1.6200,0.150,9.78592,9.78592
@10,2.0001,4.0, 1410.056 
1412.00,9.89036,25.101196,0.000392,25.001999,-1.6195,0.150,9.78059,9.78059
1413.00,9.88575,25.101249,0.000396,25.001976,-1.6192,0.150,9.77891,9.77891
1414.00,9.86658,25.101277,0.000399,25.001976,-1.6191,0.150,9.78143,9.78143
1415.00,9.84537,25.101266,0.000401,25.001984,-1.6189,0.150,9.78687,9.78687
1416.00,9.81995,25.101339,0.000403,25.002018,-1.6190,0.150,9.79365,9.79365
1417.00,9.80691,25.101373,0.000404,25.002050,-1.6190,0.150,9.80019,9.80019
1418.00,9.79328,25.101277,0.000400,25.001967,-1.6190,0.150,9.80648,9.80648
1419.00,9.78186,25.101275,0.000399,25.001989,-1.6186,0.150,9.81157,9.81157
1420.00,9.77663,25.101203,0.000399,25.001958,-1.6182,0.150,9.81619,9.81619
1421.00,9.77655,25.101140,0.000399,25.001921,-1.6178,0.150,9.82055,9.82055
1422.00,9.78116,25.101080,0.000398,25.001832,-1.6174,0.150,9.82413,9.82413
1423.00,9.78711,25.101152,0.000399,25.001889,-1.6171,0.150,9.82799,9.82799
1424.00,9.79342,25.101182,0.000401,25.001903,-1.6170,0.150,9.83117,9.83117
1425.00,9.79913,25.101192,0.000399,25.001887,-1.6169,0.151,9.83308,9.83308
1426.00,9.80448,25.101171,0.000395,25.001816,-1.6168,0.151,9.83592,9.83592
1427.00,9.80939,25.101213,0.000398,25.001816,-1.6169,0.151,9.83912,9.83912
1428.00,9.81418,25.101234,0.000400,25.001826,-1.6169,0.151,9.84124,9.84124
1429.00,9.81825,25.101306,0.000400,25.001768,-1.6167,0.151,9.84372,9.84372
1430.00,9.82202,25.101430,0.000399,25.001739,-1.6166,0.151,9.84738,9.84738
1431.00,9.82587,25.101610,0.000401,25.001888,-1.6165,0.151,9.85139,9.85139
1432.00,9.82912,25.101754,0.000400,25.001972,-1.6164,0.151,9.85426,9.85426
1433.00,9.83229,25.101833,0.000397,25.001970,-1.6163,0.152,9.85754,9.85754
1434.00,9.83592,25.101885,0.000396,25.002008,-1.6162,0.152,9.86080,9.86080
1435.00,9.83920,25.101887,0.000397,25.002019,-1.6161,0.152,9.86335,9.86335
1436.00,9.84214,25.101873,0.000401,25.001893,-1.6161,0.152,9.86487,9.86487
1437.00,9.84498,25.101907,0.000403,25.001905,-1.6158,0.152,9.86624,9.86624
1438.00,9.84793,25.101960,0.000405,25.001931,-1.6156,0.152,9.86715,9.86715
1439.00,9.85069,25.102022,0.000406,25.001939,-1.6154,0.152,9.86808,9.86808
1440.00,9.85335,25.102151,0.000406,25.002001,-1.6153,0.152,9.86856,9.86856
1441.00,9.85534,25.102229,0.000404,25.002016,-1.6151,0.152,9.86819,9.86819
1442.00,9.85692,25.102243,0.000403,25.001994,-1.6150,0.152,9.86845,9.86845
1443.00,9.85820,25.102190,0.000403,25.001944,-1.6149,0.152,9.86947,9.86947
1444.00,9.85977,25.102167,0.000403,25.001972,-1.6148,0.152,9.87016,9.87016
1445.00,9.86164,25.102179,0.000405,25.001965,-1.6147,0.152,9.87136,9.87136
1446.00,9.86366,25.102148,0.000408,25.001963,-1.6146,0.152,9.87417,9.87417
1447.00,9.86549,25.102186,0.000411,25.001925,-1.6146,0.152,9.87644,9.87644
1448.00,9.86725,25.102288,0.000412,25.001956,-1.6145,0.152,9.87842,9.87842
1449.00,9.86897,25.102278,0.000412,25.001871,-1.6144,0.152,9.88014,9.88014
1450.00,9.87053,25.102246,0.000411,25.001831,-1.6142,0.152,9.88180,9.88180
1451.00,9.87193,25.102283,0.000409,25.001882,-1.6140,0.152,9.88284,9.88284
1452.00,9.87314,25.102333,0.000408,25.001934,-1.6138,0.152,9.88414,9.88414
1453.00,9.87454,25.102315,0.000407,25.001925,-1.6138,0.153,9.88600,9.88600
1454.00,9.87580,25.102409,0.000405,25.001971,-1.6136,0.153,9.88741,9.88741
1455.00,9.87694,25.102472,0.000405,25.001935,-1.6136,0.153,9.88801,9.88801
1456.00,9.87781,25.102531,0.000406,25.001876,-1.6134,0.153,9.88717,9.88717
1457.00,9.87854,25.102610,0.000406,25.001904,-1.6132,0.153,9.88708,9.88708
1458.00,9.87952,25.102629,0.000408,25.001898,-1.6129,0.153,9.88637,9.88637
1459.00,9.88054,25.102622,0.000412,25.001905,-1.6129,0.153,9.88634,9.88634
1460.00,9.88134,25.102674,0.000414,25.001970,-1.6128,0.153,9.88589,9.88589
1461.00,9.88234,25.102775,0.000414,25.002035,-1.6126,0.153,9.88693,9.88693
1462.00,9.88326,25.102805,0.000417,25.002004,-1.6124,0.153,9.88736,9.88736
1463.00,9.88414,25.102960,0.000414,25.002086,-1.6122,0.153,9.88747,9.88747
1464.00,9.88509,25.103044,0.000412,25.002100,-1.6119,0.153,9.88859,9.88859
1465.00,9.88603,25.103105,0.000408,25.002099,-1.6117,0.154,9.88992,9.88992
1466.00,9.88668,25.103088,0.000406,25.002066,-1.6116,0.154,9.89050,9.89050
1467.00,9.88711,25.103059,0.000402,25.002053,-1.6117,0.154,9.89087,9.89087
1468.00,9.88743,25.103015,0.000405,25.001963,-1.6115,0.154,9.89018,9.89018
1469.00,9.88748,25.103042,0.000405,25.001944,-1.6115,0.154,9.88794,9.88794
1470.00,9.88765,25.103097,0.000410,25.001976,-1.6114,0.154,9.88712,9.88712
1471.00,9.88764,25.103155,0.000412,25.001990,-1.6112,0.154,9.88563,9.88563
1472.00,9.88744,25.103128,0.000412,25.001913,-1.6109,0.154,9.88411,9.88411
1473.00,9.88739,25.103165,0.000407,25.001938,-1.6108,0.154,9.88548,9.88548
1474.00,9.88750,25.103276,0.000410,25.001996,-1.6107,0.155,9.88766,9.88766
1475.00,9.88767,25.103204,0.000406,25.001897,-1.6105,0.155,9.88795,9.88795
1476.00,9.88788,25.103180,0.000405,25.001851,-1.6103,0.155,9.88923,9.88923
1477.00,9.88814,25.103336,0.000407,25.001973,-1.6102,0.155,9.89029,9.89029
1478.00,9.88816,25.103283,0.000410,25.001903,-1.6101,0.155,9.88916,9.88916
1479.00,9.88814,25.103184,0.000405,25.001810,-1.6100,0.155,9.88883,9.88883
1480.00,9.88846,25.103217,0.000406,25.001828,-1.6099,0.155,9.88981,9.88981
1481.00,9.88877,25.103296,0.000406,25.001883,-1.6098,0.155,9.88970,9.88970
1482.00,9.88878,25.103345,0.000406,25.001861,-1.6098,0.155,9.89034,9.89034
1483.00,9.88891,25.103492,0.000405,25.001915,-1.6097,0.155,9.89104,9.89104
1484.00,9.88892,25.103574,0.000402,25.001952,-1.6097,0.156,9.89103,9.89103
1485.00,9.88896,25.103642,0.000402,25.002013,-1.6096,0.156,9.89112,9.89112
1486.00,9.88902,25.103622,0.000403,25.001988,-1.6093,0.156,9.89143,9.89143
1487.00,9.88895,25.103523,0.000399,25.001947,-1.6089,0.156,9.89096,9.89096
1488.00,9.88900,25.103505,0.000397,25.001962,-1.6086,0.156,9.89088,9.89088
1489.00,9.88936,25.103486,0.000399,25.001902,-1.6084,0.156,9.89088,9.89088
1490.00,9.88981,25.103525,0.000401,25.001878,-1.6082,0.156,9.89103,9.89103
1491.00,9.89017,25.103663,0.000402,25.001941,-1.6081,0.156,9.89131,9.89131
1492.00,9.89068,25.103763,0.000405,25.001980,-1.6081,0.156,9.89220,9.89220
1493.00,9.89108,25.103830,0.000409,25.001994,-1.6080,0.156,9.89331,9.89331
1494.00,9.89111,25.103952,0.000411,25.002069,-1.6079,0.156,9.89370,9.89370
1495.00,9.89118,25.104024,0.000411,25.002111,-1.6077,0.156,9.89323,9.89323
1496.00,9.89139,25.104023,0.000410,25.002082,-1.6076,0.156,9.89334,9.89334
1497.00,9.89155,25.103989,0.000408,25.002032,-1.6074,0.156,9.89323,9.89323
1498.00,9.89178,25.103982,0.000407,25.002005,-1.6073,0.157,9.89248,9.89248
1499.00,9.89194,25.103930,0.000402,25.001915,-1.6072,0.157,9.89184,9.89184
1500.00,9.89174,25.103913,0.000401,25.001867,-1.6070,0.157,9.89115,9.89115
1501.00,9.89157,25.103954,0.000400,25.001876,-1.6068,0.157,9.89040,9.89040
1502.00,9.89160,25.104007,0.000399,25.001859,-1.6066,0.157,9.88973,9.88973
1503.00,9.89160,25.104060,0.000401,25.001863,-1.6063,0.157,9.89008,9.89008
1504.00,9.89180,25.104162,0.000406,25.001966,-1.6062,0.157,9.89135,9.89135
1505.00,9.89208,25.104223,0.000404,25.002001,-1.6060,0.157,9.89340,9.89340
1506.00,9.89236,25.104227,0.000405,25.001991,-1.6059,0.157,9.89499,9.89499
1507.00,9.89274,25.104335,0.000409,25.002090,-1.6057,0.157,9.89657,9.89657
1508.00,9.89302,25.104413,0.000409,25.002093,-1.6055,0.157,9.89644,9.89644
1509.00,9.89303,25.104454,0.000408,25.002049,-1.6053,0.157,9.89494,9.89494
1510.00,9.89285,25.104522,0.000412,25.002006,-1.6052,0.157,9.89337,9.89337
1511.00,9.89272,25.104478,0.000410,25.001897,-1.6050,0.158,9.89195,9.89195
1512.00,9.89269,25.104508,0.000410,25.001830,-1.6050,0.158,9.89109,9.89109
1513.00,9.89256,25.104566,0.000409,25.001829,-1.6049,0.158,9.89101,9.89101
1514.00,9.89249,25.104564,0.000409,25.001838,-1.6047,0.158,9.89198,9.89198
1515.00,9.89262,25.104541,0.000407,25.001895,-1.6046,0.158,9.89296,9.89296
1516.00,9.89274,25.104657,0.000408,25.002008,-1.6045,0.158,9.89343,9.89343
1517.00,9.89268,25.104693,0.000410,25.002028,-1.6044,0.158,9.89364,9.89364
1518.00,9.89282,25.104705,0.000410,25.002033,-1.6044,0.158,9.89367,9.89367
1519.00,9.89269,25.104777,0.000406,25.002012,-1.6042,0.159,9.89222,9.89222
1520.00,9.89265,25.104796,0.000408,25.001999,-1.6041,0.159,9.89145,9.89145
1521.00,9.89294,25.104771,0.000408,25.001962,-1.6038,0.159,9.89166,9.89166
1522.00,9.89312,25.104768,0.000404,25.001946,-1.6036,0.159,9.89189,9.89189
1523.00,9.89345,25.104803,0.000405,25.001977,-1.6034,0.159,9.89315,9.89315
1524.00,9.89368,25.104785,0.000406,25.001976,-1.6034,0.159,9.89567,9.89567
1525.00,9.89363,25.104816,0.000403,25.001964,-1.6031,0.159,9.89618,9.89618
1526.00,9.89329,25.104872,0.000403,25.001964,-1.6029,0.159,9.89533,9.89533
1527.00,9.89293,25.104884,0.000406,25.002003,-1.6027,0.159,9.89469,9.89469
1528.00,9.89283,25.104876,0.000405,25.002012,-1.6024,0.159,9.89358,9.89358
1529.00,9.89296,25.104931,0.000410,25.002012,-1.6022,0.159,9.89260,9.89260
1530.00,9.89326,25.104945,0.000417,25.002010,-1.6021,0.159,9.89303,9.89303
1531.00,9.89353,25.104842,0.000415,25.001937,-1.6019,0.159,9.89390,9.89390
1532.00,9.89357,25.104863,0.000413,25.001846,-1.6018,0.159,9.89391,9.89391
1533.00,9.89356,25.104897,0.000409,25.001797,-1.6017,0.159,9.89366,9.89366
1534.00,9.89350,25.105025,0.000408,25.001909,-1.6017,0.160,9.89358,9.89358
1535.00,9.89341,25.105186,0.000405,25.001954,-1.6017,0.160,9.89263,9.89263
1536.00,9.89325,25.105334,0.000405,25.001958,-1.6015,0.160,9.89196,9.89196
1537.00,9.89322,25.105456,0.000407,25.002034,-1.6014,0.160,9.89243,9.89243
1538.00,9.89333,25.105511,0.000410,25.002029,-1.6012,0.160,9.89358,9.89358
1539.00,9.89379,25.105452,0.000404,25.001914,-1.6011,0.160,9.89472,9.89472
1540.00,9.89446,25.105418,0.000403,25.001908,-1.6010,0.160,9.89680,9.89680
1541.00,9.89476,25.105462,0.000401,25.001941,-1.6010,0.160,9.89823,9.89823
1542.00,9.89498,25.105369,0.000396,25.001831,-1.6011,0.160,9.89926,9.89926
1543.00,9.89508,25.105374,0.000398,25.001836,-1.6011,0.160,9.89916,9.89916
1544.00,9.89485,25.105377,0.000402,25.001798,-1.6009,0.160,9.89780,9.89780
1545.00,9.89450,25.105418,0.000402,25.001738,-1.6006,0.160,9.89512,9.89512
1546.00,9.89425,25.105545,0.000406,25.001806,-1.6004,0.160,9.89257,9.89257
1547.00,9.89403,25.105692,0.000409,25.001908,-1.6002,0.160,9.88964,9.88964
1548.00,9.89375,25.105860,0.000408,25.001949,-1.6000,0.161,9.88718,9.88718
1549.00,9.89311,25.105948,0.000409,25.002015,-1.5998,0.161,9.88533,9.88533
1550.00,9.89260,25.105900,0.000408,25.001967,-1.5996,0.161,9.88497,9.88497
1551.00,9.89232,25.105986,0.000404,25.001999,-1.5996,0.161,9.88629,9.88629
1552.00,9.89226,25.105898,0.000401,25.001893,-1.5995,0.161,9.88861,9.88861
1553.00,9.89223,25.105821,0.000399,25.001832,-1.5993,0.161,9.89084,9.89084
1554.00,9.89235,25.105807,0.000397,25.001782,-1.5992,0.161,9.88854,9.88854
1555.00,9.89199,25.105993,0.000401,25.001849,-1.5991,0.161,9.88051,9.88051
1556.00,9.89069,25.105972,0.000403,25.001775,-1.5988,0.161,9.86747,9.86747
1557.00,9.88893,25.106119,0.000404,25.001855,-1.5985,0.162,9.85110,9.85110
1558.00,9.88709,25.106166,0.000405,25.001843,-1.5982,0.162,9.83215,9.83215
1559.00,9.88675,25.106244,0.000404,25.001876,-1.5980,0.162,9.81663,9.81663
1560.00,9.88765,25.106256,0.000399,25.001918,-1.5978,0.162,9.80539,9.80539
1561.00,9.89129,25.106293,0.000397,25.001916,-1.5978,0.163,9.79768,9.79768
@11,2.0001,4.0, 1560.101 
1562.00,9.89629,25.106326,0.000396,25.001915,-1.5976,0.163,9.79269,9.79269
1563.00,9.89510,25.106447,0.000398,25.001981,-1.5975,0.163,9.79208,9.79208
1564.00,9.87194,25.106474,0.000400,25.001983,-1.5973,0.163,9.79485,9.79485
1565.00,9.84634,25.106453,0.000401,25.001915,-1.5970,0.163,9.80117,9.80117
1566.00,9.82668,25.106473,0.000401,25.001986,-1.5968,0.163,9.80863,9.80863
1567.00,9.81495,25.106488,0.000400,25.001986,-1.5968,0.163,9.81652,9.81652
1568.00,9.80118,25.106517,0.000399,25.002000,-1.5965,0.163,9.82346,9.82346
1569.00,9.79523,25.106656,0.000399,25.002071,-1.5964,0.163,9.82940,9.82940
1570.00,9.79283,25.106723,0.000400,25.002046,-1.5962,0.164,9.83277,9.83277
1571.00,9.79251,25.106763,0.000401,25.001976,-1.5961,0.164,9.83573,9.83573
1572.00,9.79279,25.106883,0.000406,25.002025,-1.5958,0.164,9.83810,9.83810
1573.00,9.79833,25.106830,0.000405,25.001947,-1.5957,0.164,9.83949,9.83949
1574.00,9.80838,25.106780,0.000404,25.001883,-1.5958,0.164,9.84123,9.84123
1575.00,9.81944,25.106808,0.000405,25.001939,-1.5959,0.164,9.84331,9.84331
1576.00,9.82445,25.106900,0.000411,25.001976,-1.5959,0.164,9.84495,9.84495
1577.00,9.82854,25.106905,0.000411,25.001972,-1.5960,0.164,9.84625,9.84625
1578.00,9.83141,25.106962,0.000412,25.002031,-1.5958,0.164,9.84855,9.84855
1579.00,9.83351,25.106989,0.000411,25.002006,-1.5956,0.164,9.85071,9.85071
1580.00,9.83594,25.107046,0.000411,25.002012,-1.5953,0.164,9.85362,9.85362
1581.00,9.83780,25.107011,0.000405,25.001940,-1.5950,0.164,9.85707,9.85707
1582.00,9.84033,25.107016,0.000403,25.001883,-1.5946,0.164,9.86102,9.86102
1583.00,9.84320,25.107108,0.000404,25.001884,-1.5944,0.164,9.86458,9.86458
1584.00,9.84595,25.107160,0.000404,25.001915,-1.5940,0.164,9.86641,9.86641
1585.00,9.84852,25.107140,0.000404,25.001823,-1.5939,0.164,9.86820,9.86820
1586.00,9.85075,25.107213,0.000406,25.001889,-1.5938,0.164,9.86919,9.86919
1587.00,9.85294,25.107266,0.000407,25.001924,-1.5938,0.165,9.87074,9.87074
1588.00,9.85498,25.107295,0.000408,25.001887,-1.5937,0.165,9.87228,9.87228
1589.00,9.85717,25.107343,0.000408,25.001905,-1.5936,0.165,9.87423,9.87423
1590.00,9.85937,25.107348,0.000406,25.001944,-1.5934,0.165,9.87598,9.87598
1591.00,9.86145,25.107351,0.000403,25.001987,-1.5931,0.165,9.87835,9.87835
1592.00,9.86354,25.107322,0.000402,25.001961,-1.5929,0.165,9.87960,9.87960
1593.00,9.86541,25.107324,0.000403,25.002009,-1.5929,0.165,9.88020,9.88020
1594.00,9.86731,25.107416,0.000401,25.002074,-1.5928,0.165,9.88102,9.88102
1595.00,9.86886,25.107515,0.000401,25.002090,-1.5927,0.165,9.88103,9.88103
1596.00,9.87049,25.107516,0.000400,25.002020,-1.5925,0.165,9.88049,9.88049
1597.00,9.87208,25.107678,0.000403,25.002159,-1.5922,0.165,9.88073,9.88073
1598.00,9.87385,25.107650,0.000401,25.002094,-1.5918,0.166,9.88187,9.88187
1599.00,9.87538,25.107601,0.000403,25.001977,-1.5917,0.166,9.88226,9.88226
1600.00,9.87646,25.107655,0.000404,25.001994,-1.5916,0.166,9.88248,9.88248
1601.00,9.87739,25.107753,0.000408,25.002036,-1.5915,0.166,9.88374,9.88374
1602.00,9.87863,25.107716,0.000408,25.001907,-1.5914,0.166,9.88598,9.88598
1603.00,9.87980,25.107772,0.000406,25.001930,-1.5912,0.166,9.88702,9.88702
1604.00,9.88096,25.107860,0.000407,25.002037,-1.5909,0.166,9.88887,9.88887
1605.00,9.88214,25.107863,0.000407,25.002096,-1.5908,0.166,9.89122,9.89122
1606.00,9.88336,25.107850,0.000408,25.002138,-1.5907,0.166,9.89347,9.89347
1607.00,9.88456,25.107911,0.000409,25.002220,-1.5906,0.166,9.89380,9.89380
1608.00,9.88548,25.107906,0.000412,25.002196,-1.5904,0.166,9.89482,9.89482
1609.00,9.88639,25.107871,0.000410,25.002126,-1.5903,0.166,9.89626,9.89626
1610.00,9.88718,25.107825,0.000408,25.002060,-1.5900,0.166,9.89837,9.89837
1611.00,9.88825,25.107820,0.000406,25.002002,-1.5899,0.167,9.89872,9.89872
1612.00,9.88948,25.107795,0.000403,25.001915,-1.5898,0.167,9.89897,9.89897
1613.00,9.89026,25.107865,0.000399,25.001906,-1.5897,0.167,9.89889,9.89889
1614.00,9.89104,25.107883,0.000401,25.001884,-1.5896,0.167,9.89841,9.89841
1615.00,9.89163,25.108011,0.000402,25.001888,-1.5895,0.167,9.89522,9.89522
1616.00,9.89196,25.108071,0.000405,25.001834,-1.5894,0.167,9.89286,9.89286
1617.00,9.89226,25.108133,0.000406,25.001874,-1.5893,0.167,9.89059,9.89059
1618.00,9.89250,25.108135,0.000409,25.001916,-1.5893,0.167,9.88987,9.88987
1619.00,9.89296,25.108145,0.000408,25.001906,-1.5891,0.167,9.88918,9.88918
1620.00,9.89338,25.108234,0.000408,25.001990,-1.5889,0.167,9.88999,9.88999
1621.00,9.89403,25.108228,0.000404,25.002052,-1.5888,0.167,9.89205,9.89205
1622.00,9.89428,25.108191,0.000401,25.002042,-1.5887,0.168,9.89410,9.89410
1623.00,9.89456,25.108324,0.000399,25.002115,-1.5886,0.168,9.89534,9.89534
1624.00,9.89486,25.108404,0.000403,25.002121,-1.5885,0.168,9.89573,9.89573
1625.00,9.89486,25.108447,0.000405,25.002122,-1.5885,0.168,9.89642,9.89642
1626.00,9.89478,25.108518,0.000409,25.002079,-1.5883,0.168,9.89567,9.89567
1627.00,9.89480,25.108570,0.000410,25.002076,-1.5881,0.168,9.89544,9.89544
1628.00,9.89486,25.108411,0.000411,25.001958,-1.5878,0.168,9.89586,9.89586
1629.00,9.89507,25.108385,0.000411,25.001985,-1.5876,0.168,9.89686,9.89686
1630.00,9.89497,25.108362,0.000409,25.002016,-1.5872,0.168,9.89761,9.89761
1631.00,9.89471,25.108402,0.000408,25.002113,-1.5870,0.168,9.89812,9.89812
1632.00,9.89467,25.108573,0.000411,25.002215,-1.5867,0.168,9.89840,9.89840
1633.00,9.89462,25.108758,0.000413,25.002313,-1.5865,0.168,9.89750,9.89750
1634.00,9.89467,25.108971,0.000412,25.002433,-1.5864,0.169,9.89705,9.89705
1635.00,9.89487,25.108990,0.000411,25.002365,-1.5862,0.169,9.89612,9.89612
1636.00,9.89516,25.109033,0.000411,25.002344,-1.5861,0.169,9.89571,9.89571
1637.00,9.89562,25.109016,0.000409,25.002314,-1.5860,0.169,9.89558,9.89558
1638.00,9.89609,25.108988,0.000406,25.002242,-1.5859,0.169,9.89636,9.89636
1639.00,9.89634,25.108942,0.000408,25.002160,-1.5857,0.169,9.89628,9.89628
1640.00,9.89670,25.108915,0.000407,25.002117,-1.5857,0.169,9.89713,9.89713
1641.00,9.89686,25.108958,0.000407,25.002076,-1.5856,0.169,9.89813,9.89813
1642.00,9.89699,25.108926,0.000406,25.002037,-1.5855,0.169,9.89879,9.89879
1643.00,9.89702,25.109029,0.000408,25.002108,-1.5854,0.169,9.89814,9.89814
1644.00,9.89702,25.109070,0.000405,25.002118,-1.5853,0.169,9.89840,9.89840
1645.00,9.89738,25.109154,0.000409,25.002190,-1.5851,0.169,9.89925,9.89925
1646.00,9.89768,25.109146,0.000407,25.002192,-1.5849,0.169,9.89935,9.89935
1647.00,9.89785,25.109160,0.000405,25.002179,-1.5849,0.169,9.89881,9.89881
1648.00,9.89792,25.109141,0.000405,25.002166,-1.5847,0.170,9.89943,9.89943
1649.00,9.89784,25.109012,0.000403,25.002026,-1.5845,0.170,9.89958,9.89958
1650.00,9.89786,25.108956,0.000399,25.001937,-1.5844,0.170,9.89930,9.89930
1651.00,9.89821,25.109000,0.000401,25.001910,-1.5841,0.170,9.90038,9.90038
1652.00,9.89855,25.109101,0.000405,25.001931,-1.5839,0.170,9.90137,9.90137
1653.00,9.89870,25.109167,0.000404,25.001903,-1.5839,0.170,9.90121,9.90121
1654.00,9.89886,25.109418,0.000411,25.002052,-1.5837,0.170,9.90153,9.90153
1655.00,9.89905,25.109688,0.000411,25.002169,-1.5834,0.170,9.90091,9.90091
1656.00,9.89914,25.109749,0.000410,25.002155,-1.5830,0.170,9.89869,9.89869
1657.00,9.89919,25.109796,0.000411,25.002171,-1.5829,0.171,9.89804,9.89804
1658.00,9.89925,25.109816,0.000411,25.002155,-1.5828,0.171,9.89829,9.89829
1659.00,9.89931,25.109876,0.000409,25.002198,-1.5828,0.171,9.89780,9.89780
1660.00,9.89927,25.109823,0.000406,25.002188,-1.5828,0.171,9.89749,9.89749
1661.00,9.89926,25.109927,0.000407,25.002275,-1.5828,0.171,9.89873,9.89873
1662.00,9.89929,25.109955,0.000403,25.002235,-1.5827,0.171,9.89885,9.89885
1663.00,9.89941,25.110057,0.000406,25.002296,-1.5824,0.171,9.89944,9.89944
1664.00,9.89977,25.110005,0.000404,25.002188,-1.5820,0.171,9.90070,9.90070
1665.00,9.89985,25.109928,0.000405,25.002038,-1.5817,0.171,9.90137,9.90137
1666.00,9.89980,25.110018,0.000405,25.002102,-1.5813,0.171,9.90158,9.90158
1667.00,9.89996,25.110030,0.000407,25.002088,-1.5811,0.171,9.90190,9.90190
1668.00,9.89995,25.109963,0.000405,25.001990,-1.5809,0.171,9.90051,9.90051
1669.00,9.89978,25.110099,0.000410,25.002090,-1.5809,0.171,9.89882,9.89882
1670.00,9.89963,25.110144,0.000413,25.002113,-1.5811,0.171,9.89814,9.89814
1671.00,9.89932,25.110007,0.000412,25.001961,-1.5812,0.171,9.89763,9.89763
1672.00,9.89911,25.110089,0.000412,25.002025,-1.5811,0.171,9.89788,9.89788
1673.00,9.89931,25.110177,0.000412,25.002105,-1.5808,0.171,9.89937,9.89937
1674.00,9.89949,25.109919,0.000404,25.001916,-1.5804,0.172,9.90074,9.90074
1675.00,9.89949,25.109985,0.000401,25.001958,-1.5798,0.172,9.90125,9.90125
1676.00,9.89959,25.110099,0.000404,25.001991,-1.5793,0.172,9.90056,9.90056
1677.00,9.89949,25.110175,0.000405,25.001996,-1.5791,0.172,9.89907,9.89907
1678.00,9.89934,25.110061,0.000401,25.001852,-1.5791,0.172,9.89769,9.89769
1679.00,9.89918,25.110273,0.000399,25.001961,-1.5792,0.173,9.89618,9.89618
1680.00,9.89895,25.110176,0.000400,25.001830,-1.5794,0.173,9.89480,9.89480
1681.00,9.89886,25.110340,0.000403,25.002014,-1.5794,0.173,9.89567,9.89567
1682.00,9.89906,25.110280,0.000406,25.001990,-1.5793,0.173,9.89842,9.89842
1683.00,9.89953,25.110342,0.000408,25.002026,-1.5791,0.173,9.90090,9.90090
1684.00,9.89960,25.110354,0.000415,25.002062,-1.5789,0.172,9.90230,9.90230
1685.00,9.89940,25.110612,0.000418,25.002254,-1.5786,0.172,9.90309,9.90309
1686.00,9.89922,25.110424,0.000412,25.002036,-1.5784,0.172,9.90254,9.90254
1687.00,9.89900,25.110541,0.000411,25.002109,-1.5784,0.173,9.90065,9.90065
1688.00,9.89919,25.110804,0.000414,25.002353,-1.5784,0.173,9.89908,9.89908
1689.00,9.89946,25.110795,0.000409,25.002267,-1.5784,0.173,9.89828,9.89828
1690.00,9.89944,25.110845,0.000409,25.002325,-1.5783,0.173,9.89849,9.89849
1691.00,9.89900,25.110927,0.000407,25.002355,-1.5782,0.173,9.89883,9.89883
1692.00,9.89892,25.110820,0.000402,25.002176,-1.5780,0.174,9.89895,9.89895
1693.00,9.89887,25.110735,0.000400,25.001999,-1.5776,0.174,9.89890,9.89890
1694.00,9.89894,25.110968,0.000407,25.002177,-1.5774,0.174,9.89967,9.89967
1695.00,9.89913,25.110835,0.000403,25.002024,-1.5772,0.174,9.90044,9.90044
1696.00,9.89949,25.110813,0.000402,25.002010,-1.5771,0.174,9.90079,9.90079
1697.00,9.89952,25.110721,0.000398,25.001907,-1.5768,0.174,9.90002,9.90002
1698.00,9.89950,25.110854,0.000402,25.001966,-1.5768,0.174,9.89934,9.89934
1699.00,9.89960,25.110753,0.000396,25.001819,-1.5768,0.174,9.89853,9.89853
1700.00,9.89982,25.110884,0.000398,25.001868,-1.5766,0.174,9.89798,9.89798
1701.00,9.90003,25.110887,0.000399,25.001821,-1.5764,0.174,9.89781,9.89781
1702.00,9.89971,25.111120,0.000402,25.001974,-1.5761,0.174,9.89831,9.89831
1703.00,9.89893,25.111062,0.000400,25.001913,-1.5758,0.174,9.89827,9.89827
1704.00,9.89894,25.111021,0.000400,25.001874,-1.5754,0.174,9.89637,9.89637
1705.00,9.89904,25.111089,0.000402,25.001920,-1.5753,0.174,9.88961,9.88961
1706.00,9.89904,25.111350,0.000403,25.002103,-1.5752,0.174,9.88014,9.88014
1707.00,9.89913,25.111351,0.000401,25.002087,-1.5751,0.175,9.86766,9.86766
1708.00,9.89884,25.111509,0.000396,25.002201,-1.5751,0.175,9.85310,9.85310
1709.00,9.89788,25.111659,0.000393,25.002278,-1.5750,0.175,9.83834,9.83834
1710.00,9.89840,25.111635,0.000389,25.002173,-1.5748,0.176,9.82652,9.82652
1711.00,9.89852,25.111561,0.000385,25.002014,-1.5748,0.176,9.81687,9.81687
@12,2.0001,4.0, 1710.031 
1712.00,9.89718,25.111613,0.000386,25.002030,-1.5748,0.176,9.81157,9.81157
1713.00,9.89648,25.111480,0.000388,25.001916,-1.5747,0.176,9.81008,9.81008
1714.00,9.88872,25.111454,0.000392,25.001915,-1.5746,0.176,9.81174,9.81174
1715.00,9.86591,25.111388,0.000390,25.001904,-1.5745,0.176,9.81694,9.81694
1716.00,9.85188,25.111344,0.000390,25.001883,-1.5744,0.176,9.82406,9.82406
1717.00,9.83520,25.111415,0.000393,25.001926,-1.5742,0.176,9.83167,9.83167
1718.00,9.82379,25.111436,0.000390,25.001831,-1.5741,0.176,9.83869,9.83869
1719.00,9.81461,25.111594,0.000393,25.001850,-1.5739,0.177,9.84472,9.84472
1720.00,9.81003,25.111665,0.000393,25.001818,-1.5739,0.177,9.84964,9.84964
1721.00,9.81193,25.111868,0.000398,25.001990,-1.5738,0.177,9.85340,9.85340
1722.00,9.81614,25.111831,0.000396,25.001908,-1.5735,0.177,9.85529,9.85529
1723.00,9.81894,25.111866,0.000398,25.001879,-1.5732,0.177,9.85712,9.85712
1724.00,9.82414,25.111831,0.000392,25.001856,-1.5730,0.177,9.85881,9.85881
1725.00,9.83122,25.111956,0.000394,25.001989,-1.5727,0.177,9.85932,9.85932
1726.00,9.83701,25.111936,0.000396,25.001920,-1.5725,0.177,9.86072,9.86072
1727.00,9.84109,25.111993,0.000397,25.001905,-1.5723,0.177,9.86260,9.86260
1728.00,9.84420,25.112205,0.000402,25.002109,-1.5722,0.178,9.86393,9.86393
1729.00,9.84673,25.112237,0.000404,25.002064,-1.5722,0.178,9.86589,9.86589
1730.00,9.84919,25.112192,0.000405,25.001947,-1.5722,0.178,9.86898,9.86898
1731.00,9.85245,25.112165,0.000402,25.001860,-1.5723,0.178,9.87223,9.87223
1732.00,9.85604,25.112261,0.000405,25.001898,-1.5723,0.178,9.87581,9.87581
1733.00,9.85909,25.112200,0.000407,25.001799,-1.5722,0.178,9.87909,9.87909
1734.00,9.86200,25.112240,0.000409,25.001834,-1.5719,0.178,9.88200,9.88200
1735.00,9.86464,25.112385,0.000412,25.001906,-1.5716,0.178,9.88437,9.88437
1736.00,9.86700,25.112379,0.000412,25.001810,-1.5710,0.178,9.88522,9.88522
1737.00,9.86907,25.112262,0.000408,25.001742,-1.5708,0.178,9.88545,9.88545
1738.00,9.87093,25.112276,0.000407,25.001726,-1.5706,0.178,9.88575,9.88575
1739.00,9.87273,25.112185,0.000404,25.001594,-1.5705,0.178,9.88607,9.88607
1740.00,9.87453,25.112238,0.000405,25.001617,-1.5705,0.178,9.88538,9.88538
1741.00,9.87592,25.112283,0.000407,25.001699,-1.5703,0.178,9.88548,9.88548
1742.00,9.87691,25.112387,0.000409,25.001739,-1.5701,0.178,9.88622,9.88622
1743.00,9.87833,25.112507,0.000409,25.001847,-1.5697,0.178,9.88778,9.88778
1744.00,9.87988,25.112531,0.000409,25.001860,-1.5693,0.178,9.88839,9.88839
1745.00,9.88132,25.112589,0.000407,25.001912,-1.5689,0.179,9.88963,9.88963
1746.00,9.88271,25.112593,0.000405,25.001954,-1.5689,0.179,9.89037,9.89037
1747.00,9.88396,25.112656,0.000408,25.002029,-1.5689,0.179,9.89150,9.89150
1748.00,9.88546,25.112603,0.000408,25.002009,-1.5690,0.179,9.89196,9.89196
1749.00,9.88658,25.112484,0.000405,25.001898,-1.5692,0.179,9.89144,9.89144
1750.00,9.88731,25.112468,0.000409,25.001808,-1.5692,0.179,9.89132,9.89132
1751.00,9.88791,25.112522,0.000409,25.001774,-1.5691,0.179,9.89175,9.89175
1752.00,9.88848,25.112520,0.000407,25.001720,-1.5690,0.179,9.89233,9.89233
1753.00,9.88918,25.112388,0.000402,25.001539,-1.5688,0.179,9.89243,9.89243
1754.00,9.88977,25.112637,0.000408,25.001773,-1.5686,0.179,9.89410,9.89410
1755.00,9.89019,25.112596,0.000407,25.001752,-1.5683,0.179,9.89505,9.89505
1756.00,9.89055,25.112643,0.000409,25.001760,-1.5681,0.179,9.89558,9.89558
1757.00,9.89108,25.112655,0.000407,25.001746,-1.5679,0.179,9.89546,9.89546
1758.00,9.89166,25.112814,0.000408,25.001859,-1.5676,0.179,9.89566,9.89566
1759.00,9.89222,25.112865,0.000405,25.001829,-1.5674,0.180,9.89663,9.89663
1760.00,9.89312,25.112797,0.000402,25.001722,-1.5675,0.180,9.89841,9.89841
1761.00,9.89395,25.112867,0.000402,25.001810,-1.5675,0.180,9.89865,9.89865
1762.00,9.89418,25.112908,0.000400,25.001801,-1.5676,0.180,9.89782,9.89782
1763.00,9.89429,25.112926,0.000403,25.001775,-1.5677,0.180,9.89722,9.89722
1764.00,9.89454,25.112953,0.000406,25.001782,-1.5676,0.180,9.89733,9.89733
1765.00,9.89531,25.112993,0.000405,25.001830,-1.5673,0.180,9.89810,9.89810
1766.00,9.89607,25.113001,0.000407,25.001810,-1.5670,0.180,9.89955,9.89955
1767.00,9.89664,25.113030,0.000408,25.001817,-1.5666,0.180,9.90162,9.90162
1768.00,9.89695,25.112998,0.000405,25.001761,-1.5663,0.180,9.90336,9.90336
1769.00,9.89753,25.112976,0.000400,25.001710,-1.5661,0.180,9.90314,9.90314
1770.00,9.89839,25.113159,0.000401,25.001794,-1.5659,0.180,9.90078,9.90078
1771.00,9.89873,25.113257,0.000401,25.001838,-1.5657,0.181,9.89940,9.89940
1772.00,9.89894,25.113288,0.000401,25.001853,-1.5656,0.181,9.89801,9.89801
1773.00,9.89917,25.113469,0.000401,25.002052,-1.5655,0.181,9.89701,9.89701
1774.00,9.89930,25.113558,0.000403,25.002102,-1.5654,0.181,9.89707,9.89707
1775.00,9.89893,25.113570,0.000403,25.002149,-1.5653,0.181,9.89736,9.89736
1776.00,9.89895,25.113506,0.000399,25.002077,-1.5654,0.181,9.89801,9.89801
1777.00,9.89899,25.113605,0.000400,25.002094,-1.5654,0.181,9.89889,9.89889
1778.00,9.89921,25.113527,0.000400,25.001934,-1.5654,0.181,9.89971,9.89971
1779.00,9.89925,25.113526,0.000401,25.001936,-1.5653,0.181,9.89893,9.89893
1780.00,9.89900,25.113583,0.000399,25.001916,-1.5652,0.181,9.89937,9.89937
1781.00,9.89906,25.113660,0.000402,25.001934,-1.5648,0.181,9.90026,9.90026
1782.00,9.89975,25.113608,0.000401,25.001877,-1.5644,0.182,9.90237,9.90237
1783.00,9.90061,25.113666,0.000403,25.001889,-1.5639,0.182,9.90379,9.90379
1784.00,9.90101,25.113767,0.000404,25.001874,-1.5635,0.182,9.90436,9.90436
1785.00,9.90060,25.113831,0.000408,25.001861,-1.5632,0.181,9.90394,9.90394
1786.00,9.90024,25.113863,0.000406,25.001801,-1.5632,0.182,9.90311,9.90311
1787.00,9.90026,25.113995,0.000408,25.001889,-1.5633,0.182,9.90200,9.90200
1788.00,9.90041,25.114045,0.000409,25.001964,-1.5634,0.182,9.90119,9.90119
1789.00,9.90045,25.114024,0.000405,25.001978,-1.5634,0.182,9.90190,9.90190
1790.00,9.90094,25.113964,0.000404,25.001973,-1.5633,0.182,9.90413,9.90413
1791.00,9.90154,25.114068,0.000409,25.002102,-1.5631,0.182,9.90584,9.90584
1792.00,9.90189,25.114107,0.000409,25.002103,-1.5630,0.182,9.90610,9.90610
1793.00,9.90247,25.114215,0.000411,25.002113,-1.5627,0.182,9.90641,9.90641
1794.00,9.90303,25.114254,0.000412,25.002047,-1.5626,0.182,9.90556,9.90556
1795.00,9.90343,25.114307,0.000412,25.002045,-1.5624,0.182,9.90340,9.90340
1796.00,9.90318,25.114279,0.000410,25.001970,-1.5622,0.182,9.90129,9.90129
1797.00,9.90275,25.114267,0.000409,25.001968,-1.5619,0.183,9.90077,9.90077
1798.00,9.90280,25.114194,0.000401,25.001853,-1.5619,0.183,9.89970,9.89970
1799.00,9.90281,25.114196,0.000404,25.001873,-1.5618,0.183,9.89998,9.89998
1800.00,9.90306,25.114342,0.000404,25.001966,-1.5617,0.183,9.90130,9.90130
1801.00,9.90334,25.114416,0.000406,25.001962,-1.5617,0.183,9.90328,9.90328
1802.00,9.90322,25.114532,0.000409,25.001974,-1.5615,0.183,9.90328,9.90328
1803.00,9.90279,25.114643,0.000416,25.002077,-1.5612,0.183,9.90445,9.90445
1804.00,9.90318,25.114738,0.000416,25.002072,-1.5608,0.183,9.90558,9.90558
1805.00,9.90369,25.114703,0.000413,25.001949,-1.5607,0.183,9.90583,9.90583
1806.00,9.90379,25.114798,0.000410,25.002016,-1.5605,0.184,9.90439,9.90439
1807.00,9.90359,25.114891,0.000409,25.002040,-1.5603,0.184,9.90355,9.90355
1808.00,9.90323,25.114865,0.000405,25.001971,-1.5603,0.184,9.90171,9.90171
1809.00,9.90286,25.115008,0.000408,25.002147,-1.5602,0.184,9.89949,9.89949
1810.00,9.90246,25.115012,0.000406,25.002190,-1.5601,0.184,9.89855,9.89855
1811.00,9.90218,25.115094,0.000409,25.002250,-1.5599,0.184,9.89925,9.89925
1812.00,9.90206,25.114970,0.000407,25.002199,-1.5596,0.184,9.90049,9.90049
1813.00,9.90201,25.115078,0.000411,25.002346,-1.5594,0.184,9.90210,9.90210
1814.00,9.90203,25.114986,0.000410,25.002231,-1.5593,0.184,9.90361,9.90361
1815.00,9.90244,25.114938,0.000414,25.002143,-1.5590,0.184,9.90503,9.90503
1816.00,9.90293,25.114898,0.000413,25.002039,-1.5588,0.184,9.90544,9.90544
1817.00,9.90319,25.115032,0.000410,25.002087,-1.5587,0.184,9.90565,9.90565
1818.00,9.90347,25.115078,0.000407,25.002011,-1.5586,0.185,9.90676,9.90676
1819.00,9.90392,25.115133,0.000405,25.001966,-1.5584,0.185,9.90733,9.90733
1820.00,9.90399,25.115329,0.000403,25.002129,-1.5584,0.185,9.90618,9.90618
1821.00,9.90372,25.115321,0.000400,25.002158,-1.5584,0.185,9.90552,9.90552
1822.00,9.90366,25.115261,0.000400,25.002062,-1.5583,0.185,9.90482,9.90482
1823.00,9.90350,25.115237,0.000404,25.002051,-1.5583,0.185,9.90309,9.90309
1824.00,9.90341,25.115321,0.000406,25.002129,-1.5583,0.185,9.90318,9.90318
1825.00,9.90346,25.115268,0.000410,25.002055,-1.5581,0.185,9.90443,9.90443
1826.00,9.90373,25.115276,0.000412,25.002030,-1.5580,0.185,9.90579,9.90579
1827.00,9.90433,25.115383,0.000415,25.002103,-1.5577,0.185,9.90763,9.90763
1828.00,9.90494,25.115487,0.000412,25.002161,-1.5572,0.185,9.90898,9.90898
1829.00,9.90552,25.115443,0.000409,25.002126,-1.5569,0.185,9.90882,9.90882
1830.00,9.90588,25.115567,0.000406,25.002203,-1.5565,0.186,9.90831,9.90831
1831.00,9.90596,25.115672,0.000406,25.002241,-1.5562,0.186,9.90715,9.90715
1832.00,9.90593,25.115685,0.000404,25.002229,-1.5560,0.186,9.90566,9.90566
1833.00,9.90598,25.115741,0.000406,25.002247,-1.5560,0.186,9.90525,9.90525
1834.00,9.90614,25.115750,0.000408,25.002222,-1.5559,0.186,9.90565,9.90565
1835.00,9.90627,25.115730,0.000411,25.002175,-1.5560,0.186,9.90657,9.90657
1836.00,9.90653,25.115706,0.000413,25.002148,-1.5559,0.186,9.90788,9.90788
1837.00,9.90655,25.115661,0.000415,25.002044,-1.5557,0.186,9.90821,9.90821
1838.00,9.90644,25.115571,0.000411,25.001886,-1.5555,0.186,9.90753,9.90753
1839.00,9.90611,25.115508,0.000406,25.001814,-1.5554,0.186,9.90688,9.90688
1840.00,9.90634,25.115509,0.000404,25.001868,-1.5553,0.186,9.90713,9.90713
1841.00,9.90687,25.115413,0.000399,25.001791,-1.5552,0.186,9.90733,9.90733
1842.00,9.90712,25.115502,0.000398,25.001899,-1.5553,0.186,9.90760,9.90760
1843.00,9.90735,25.115628,0.000402,25.002068,-1.5553,0.186,9.90780,9.90780
1844.00,9.90734,25.115760,0.000407,25.002127,-1.5551,0.186,9.90785,9.90785
1845.00,9.90719,25.115749,0.000407,25.002052,-1.5548,0.186,9.90630,9.90630
1846.00,9.90690,25.115882,0.000407,25.002071,-1.5547,0.187,9.90431,9.90431
1847.00,9.90643,25.115950,0.000406,25.002095,-1.5544,0.187,9.90185,9.90185
1848.00,9.90582,25.115946,0.000404,25.001997,-1.5540,0.187,9.89986,9.89986
1849.00,9.90490,25.116069,0.000402,25.002145,-1.5538,0.187,9.89848,9.89848
1850.00,9.90456,25.116100,0.000400,25.002158,-1.5537,0.187,9.89741,9.89741
1851.00,9.90439,25.116073,0.000401,25.002168,-1.5536,0.187,9.89754,9.89754
1852.00,9.90417,25.116055,0.000400,25.002162,-1.5537,0.187,9.89894,9.89894
1853.00,9.90387,25.116032,0.000399,25.002113,-1.5540,0.187,9.90098,9.90098
1854.00,9.90322,25.115995,0.000398,25.001994,-1.5539,0.188,9.89974,9.89974
1855.00,9.90270,25.116090,0.000400,25.001963,-1.5538,0.188,9.89510,9.89510
1856.00,9.90218,25.116254,0.000398,25.002055,-1.5535,0.188,9.88620,9.88620
1857.00,9.90062,25.116336,0.000396,25.002040,-1.5532,0.188,9.87438,9.87438
1858.00,9.89938,25.116478,0.000397,25.002136,-1.5529,0.189,9.85983,9.85983
1859.00,9.89814,25.116571,0.000396,25.002158,-1.5527,0.189,9.84628,9.84628
1860.00,9.89878,25.116518,0.000395,25.002065,-1.5528,0.189,9.83613,9.83613
1861.00,9.90043,25.116430,0.000397,25.001856,-1.5527,0.189,9.82955,9.82955
@13,2.0001,4.0, 1860.071 
1862.00,9.90216,25.116498,0.000401,25.001889,-1.5526,0.189,9.82675,9.82675
1863.00,9.90254,25.116541,0.000403,25.001870,-1.5524,0.189,9.82757,9.82757
1864.00,9.89191,25.116481,0.000400,25.001775,-1.5523,0.189,9.83107,9.83107
1865.00,9.87450,25.116588,0.000400,25.001778,-1.5521,0.189,9.83544,9.83544
1866.00,9.85734,25.116723,0.000402,25.001963,-1.5519,0.189,9.84037,9.84037
1867.00,9.84333,25.116654,0.000400,25.001918,-1.5518,0.189,9.84638,9.84638
1868.00,9.83243,25.116599,0.000399,25.001866,-1.5518,0.189,9.85174,9.85174
1869.00,9.82664,25.116627,0.000401,25.001910,-1.5519,0.189,9.85692,9.85692
1870.00,9.82694,25.116592,0.000398,25.001946,-1.5517,0.189,9.86144,9.86144
1871.00,9.83022,25.116606,0.000399,25.001939,-1.5518,0.189,9.86564,9.86564
1872.00,9.83415,25.116717,0.000400,25.001934,-1.5518,0.190,9.86879,9.86879
1873.00,9.83895,25.116831,0.000395,25.001954,-1.5516,0.190,9.87192,9.87192
1874.00,9.84334,25.116951,0.000398,25.001996,-1.5514,0.190,9.87349,9.87349
1875.00,9.84623,25.117029,0.000400,25.002016,-1.5514,0.190,9.87513,9.87513
1876.00,9.85056,25.117121,0.000396,25.001961,-1.5513,0.190,9.87697,9.87697
1877.00,9.85506,25.117181,0.000394,25.001876,-1.5512,0.191,9.87821,9.87821
1878.00,9.85912,25.117166,0.000397,25.001751,-1.5512,0.190,9.87937,9.87937
1879.00,9.86170,25.117254,0.000396,25.001743,-1.5512,0.191,9.88107,9.88107
1880.00,9.86420,25.117333,0.000399,25.001766,-1.5511,0.191,9.88242,9.88242
1881.00,9.86642,25.117213,0.000399,25.001693,-1.5509,0.191,9.88295,9.88295
1882.00,9.86870,25.117312,0.000402,25.001861,-1.5506,0.191,9.88383,9.88383
1883.00,9.87116,25.117416,0.000407,25.002028,-1.5503,0.191,9.88376,9.88376
1884.00,9.87303,25.117333,0.000407,25.001958,-1.5501,0.191,9.88377,9.88377
1885.00,9.87506,25.117376,0.000404,25.001985,-1.5500,0.191,9.88494,9.88494
1886.00,9.87707,25.117470,0.000406,25.002063,-1.5499,0.191,9.88710,9.88710
1887.00,9.87907,25.117362,0.000405,25.001959,-1.5498,0.191,9.88875,9.88875
1888.00,9.88073,25.117389,0.000404,25.002007,-1.5497,0.191,9.89140,9.89140
1889.00,9.88248,25.117467,0.000405,25.002115,-1.5496,0.191,9.89451,9.89451
1890.00,9.88396,25.117542,0.000408,25.002179,-1.5495,0.191,9.89682,9.89682
1891.00,9.88567,25.117540,0.000408,25.002170,-1.5494,0.191,9.89864,9.89864
1892.00,9.88717,25.117514,0.000407,25.002126,-1.5492,0.191,9.90049,9.90049
1893.00,9.88825,25.117470,0.000408,25.002030,-1.5492,0.191,9.90041,9.90041
1894.00,9.88942,25.117505,0.000411,25.001959,-1.5492,0.191,9.89917,9.89917
1895.00,9.89060,25.117568,0.000413,25.001965,-1.5491,0.192,9.89783,9.89783
1896.00,9.89112,25.117673,0.000416,25.001934,-1.5490,0.192,9.89592,9.89592
1897.00,9.89148,25.117833,0.000419,25.001983,-1.5490,0.192,9.89421,9.89421
1898.00,9.89202,25.117846,0.000417,25.001944,-1.5490,0.192,9.89345,9.89345
1899.00,9.89260,25.117965,0.000417,25.002029,-1.5489,0.192,9.89423,9.89423
1900.00,9.89322,25.117855,0.000416,25.001854,-1.5489,0.192,9.89461,9.89461
1901.00,9.89385,25.117975,0.000417,25.001962,-1.5488,0.192,9.89524,9.89524
1902.00,9.89465,25.117920,0.000415,25.001941,-1.5486,0.192,9.89638,9.89638
1903.00,9.89577,25.117945,0.000418,25.001985,-1.5485,0.192,9.89856,9.89856
1904.00,9.89661,25.117854,0.000419,25.001925,-1.5484,0.192,9.90038,9.90038
1905.00,9.89758,25.117994,0.000421,25.002119,-1.5483,0.192,9.90294,9.90294
1906.00,9.89849,25.117854,0.000417,25.001984,-1.5482,0.192,9.90557,9.90557
1907.00,9.89922,25.117848,0.000416,25.001976,-1.5483,0.192,9.90723,9.90723
1908.00,9.89977,25.117912,0.000414,25.001978,-1.5483,0.192,9.90690,9.90690
1909.00,9.89989,25.118004,0.000412,25.001987,-1.5481,0.192,9.90630,9.90630
1910.00,9.90025,25.117926,0.000405,25.001866,-1.5479,0.192,9.90635,9.90635
1911.00,9.90040,25.118086,0.000407,25.001989,-1.5478,0.192,9.90671,9.90671
1912.00,9.90047,25.118294,0.000406,25.002107,-1.5476,0.193,9.90684,9.90684
1913.00,9.90133,25.118332,0.000407,25.002081,-1.5475,0.193,9.90714,9.90714
1914.00,9.90179,25.118420,0.000408,25.002114,-1.5474,0.193,9.90734,9.90734
1915.00,9.90222,25.118718,0.000414,25.002286,-1.5474,0.193,9.90581,9.90581
1916.00,9.90282,25.118763,0.000412,25.002260,-1.5474,0.193,9.90428,9.90428
1917.00,9.90318,25.118687,0.000414,25.002081,-1.5475,0.193,9.90321,9.90321
1918.00,9.90373,25.118860,0.000414,25.002228,-1.5474,0.193,9.90366,9.90366
1919.00,9.90429,25.118820,0.000409,25.002162,-1.5472,0.194,9.90408,9.90408
1920.00,9.90518,25.118630,0.000407,25.002028,-1.5471,0.193,9.90557,9.90557
1921.00,9.90581,25.118713,0.000413,25.002067,-1.5469,0.193,9.90756,9.90756
1922.00,9.90636,25.118756,0.000414,25.002151,-1.5466,0.193,9.90936,9.90936
1923.00,9.90675,25.118642,0.000409,25.002016,-1.5465,0.193,9.90934,9.90934
1924.00,9.90673,25.118749,0.000410,25.002055,-1.5466,0.193,9.90921,9.90921
1925.00,9.90683,25.118801,0.000413,25.002003,-1.5466,0.194,9.90976,9.90976
1926.00,9.90693,25.118751,0.000408,25.001928,-1.5466,0.194,9.90946,9.90946
1927.00,9.90707,25.118948,0.000409,25.002074,-1.5465,0.194,9.90899,9.90899
1928.00,9.90720,25.119070,0.000411,25.002144,-1.5463,0.194,9.90951,9.90951
1929.00,9.90764,25.119079,0.000413,25.002188,-1.5461,0.194,9.91065,9.91065
1930.00,9.90781,25.119049,0.000409,25.002178,-1.5461,0.194,9.90989,9.90989
1931.00,9.90764,25.119104,0.000410,25.002232,-1.5461,0.195,9.90883,9.90883
1932.00,9.90737,25.118959,0.000414,25.002056,-1.5461,0.194,9.90745,9.90745
1933.00,9.90721,25.118984,0.000417,25.002046,-1.5460,0.194,9.90603,9.90603
1934.00,9.90714,25.119050,0.000418,25.002055,-1.5458,0.194,9.90423,9.90423
1935.00,9.90720,25.119077,0.000421,25.002046,-1.5456,0.194,9.90447,9.90447
1936.00,9.90762,25.118929,0.000417,25.001899,-1.5455,0.194,9.90562,9.90562
1937.00,9.90817,25.119040,0.000413,25.001988,-1.5453,0.194,9.90783,9.90783
1938.00,9.90843,25.119045,0.000409,25.001980,-1.5453,0.194,9.90889,9.90889
1939.00,9.90843,25.119050,0.000407,25.001925,-1.5452,0.195,9.90940,9.90940
1940.00,9.90825,25.119073,0.000404,25.001879,-1.5451,0.195,9.90847,9.90847
1941.00,9.90800,25.119273,0.000407,25.001963,-1.5451,0.195,9.90749,9.90749
1942.00,9.90785,25.119266,0.000410,25.001924,-1.5451,0.195,9.90749,9.90749
1943.00,9.90799,25.119381,0.000413,25.001990,-1.5452,0.195,9.90914,9.90914
1944.00,9.90793,25.119475,0.000414,25.002054,-1.5454,0.195,9.91101,9.91101
1945.00,9.90770,25.119679,0.000418,25.002235,-1.5456,0.195,9.91233,9.91233
1946.00,9.90835,25.119718,0.000418,25.002263,-1.5457,0.195,9.91328,9.91328
1947.00,9.90866,25.119673,0.000414,25.002238,-1.5456,0.195,9.91154,9.91154
1948.00,9.90858,25.119668,0.000411,25.002258,-1.5454,0.196,9.90951,9.90951
1949.00,9.90828,25.119511,0.000406,25.002170,-1.5452,0.196,9.90708,9.90708
1950.00,9.90815,25.119368,0.000407,25.002043,-1.5450,0.196,9.90598,9.90598
1951.00,9.90855,25.119171,0.000404,25.001890,-1.5449,0.196,9.90548,9.90548
1952.00,9.90846,25.119298,0.000406,25.001951,-1.5448,0.196,9.90627,9.90627
1953.00,9.90869,25.119394,0.000408,25.001981,-1.5446,0.196,9.90801,9.90801
1954.00,9.90915,25.119526,0.000410,25.002019,-1.5446,0.196,9.90994,9.90994
1955.00,9.90950,25.119810,0.000412,25.002233,-1.5444,0.196,9.91140,9.91140
1956.00,9.90949,25.119984,0.000416,25.002333,-1.5441,0.196,9.91119,9.91119
1957.00,9.90911,25.119978,0.000418,25.002311,-1.5439,0.196,9.91022,9.91022
1958.00,9.90884,25.119850,0.000418,25.002161,-1.5438,0.196,9.90852,9.90852
1959.00,9.90875,25.119824,0.000418,25.002124,-1.5435,0.196,9.90705,9.90705
1960.00,9.90871,25.119723,0.000415,25.002019,-1.5435,0.196,9.90504,9.90504
1961.00,9.90869,25.119785,0.000414,25.002070,-1.5437,0.196,9.90482,9.90482
1962.00,9.90859,25.119784,0.000411,25.002014,-1.5438,0.196,9.90584,9.90584
1963.00,9.90847,25.119879,0.000410,25.002075,-1.5440,0.197,9.90761,9.90761
1964.00,9.90832,25.119887,0.000409,25.002048,-1.5441,0.197,9.90935,9.90935
1965.00,9.90834,25.119910,0.000408,25.002026,-1.5441,0.197,9.91111,9.91111
1966.00,9.90834,25.119904,0.000407,25.001985,-1.5440,0.197,9.91161,9.91161
1967.00,9.90835,25.119971,0.000407,25.002007,-1.5437,0.197,9.91178,9.91178
1968.00,9.90870,25.119970,0.000407,25.001944,-1.5434,0.197,9.91134,9.91134
1969.00,9.90905,25.120026,0.000405,25.001922,-1.5432,0.197,9.91066,9.91066
1970.00,9.90939,25.120051,0.000404,25.001914,-1.5429,0.197,9.91076,9.91076
1971.00,9.90947,25.120084,0.000404,25.001875,-1.5427,0.197,9.91133,9.91133
1972.00,9.90962,25.120073,0.000403,25.001822,-1.5428,0.197,9.91177,9.91177
1973.00,9.90985,25.120119,0.000400,25.001828,-1.5428,0.198,9.91139,9.91139
1974.00,9.90956,25.120205,0.000402,25.001889,-1.5429,0.198,9.91070,9.91070
1975.00,9.90932,25.120252,0.000402,25.001850,-1.5431,0.198,9.90994,9.90994
1976.00,9.90920,25.120354,0.000406,25.001912,-1.5431,0.198,9.90930,9.90930
1977.00,9.90932,25.120538,0.000408,25.002060,-1.5430,0.198,9.90805,9.90805
1978.00,9.90946,25.120547,0.000409,25.002017,-1.5428,0.198,9.90813,9.90813
1979.00,9.90994,25.120546,0.000408,25.001979,-1.5428,0.198,9.91065,9.91065
1980.00,9.91070,25.120603,0.000409,25.002023,-1.5426,0.198,9.91228,9.91228
1981.00,9.91115,25.120618,0.000405,25.002056,-1.5426,0.198,9.91264,9.91264
1982.00,9.91119,25.120734,0.000405,25.002130,-1.5428,0.198,9.91277,9.91277
1983.00,9.91091,25.120802,0.000404,25.002194,-1.5428,0.199,9.91222,9.91222
1984.00,9.91071,25.120980,0.000410,25.002371,-1.5427,0.199,9.91050,9.91050
1985.00,9.91067,25.120987,0.000410,25.002365,-1.5427,0.199,9.90973,9.90973
1986.00,9.91064,25.121008,0.000413,25.002323,-1.5427,0.199,9.90918,9.90918
1987.00,9.91059,25.120783,0.000413,25.002136,-1.5426,0.199,9.90892,9.90892
1988.00,9.91049,25.120872,0.000415,25.002213,-1.5426,0.199,9.90817,9.90817
1989.00,9.91010,25.120872,0.000415,25.002149,-1.5426,0.199,9.90704,9.90704
1990.00,9.90973,25.121103,0.000418,25.002306,-1.5424,0.199,9.90714,9.90714
1991.00,9.90931,25.121275,0.000418,25.002432,-1.5423,0.199,9.90815,9.90815
1992.00,9.90947,25.121440,0.000419,25.002522,-1.5422,0.199,9.90912,9.90912
1993.00,9.90969,25.121225,0.000413,25.002304,-1.5422,0.199,9.91056,9.91056
1994.00,9.90985,25.121255,0.000410,25.002359,-1.5422,0.199,9.91171,9.91171
1995.00,9.91012,25.121112,0.000405,25.002214,-1.5423,0.200,9.91157,9.91157
1996.00,9.91024,25.121060,0.000402,25.002157,-1.5423,0.200,9.91107,9.91107
1997.00,9.91033,25.120994,0.000399,25.002098,-1.5422,0.200,9.91089,9.91089
1998.00,9.91037,25.121116,0.000403,25.002193,-1.5421,0.200,9.91125,9.91125
1999.00,9.91009,25.120960,0.000399,25.001975,-1.5422,0.200,9.91170,9.91170
2000.00,9.90987,25.120923,0.000401,25.001963,-1.5421,0.200,9.91121,9.91121
2001.00,9.90986,25.120989,0.000401,25.001998,-1.5420,0.200,9.91086,9.91086
2002.00,9.90991,25.121084,0.000403,25.002024,-1.5419,0.200,9.91123,9.91123
2003.00,9.91014,25.121204,0.000404,25.002105,-1.5420,0.200,9.91106,9.91106
2004.00,9.91007,25.121279,0.000401,25.002147,-1.5421,0.200,9.90833,9.90833
2005.00,9.91052,25.121350,0.000399,25.002051,-1.5420,0.201,9.90211,9.90211
2006.00,9.91129,25.121320,0.000397,25.001913,-1.5420,0.201,9.89410,9.89410
2007.00,9.91107,25.121416,0.000395,25.001934,-1.5418,0.201,9.88292,9.88292
2008.00,9.91110,25.121478,0.000395,25.001847,-1.5416,0.201,9.86988,9.86988
2009.00,9.91101,25.121670,0.000396,25.001920,-1.5414,0.201,9.85802,9.85802
2010.00,9.91104,25.121826,0.000400,25.002088,-1.5412,0.201,9.84893,9.84893
2011.00,9.91031,25.121937,0.000405,25.002231,-1.5412,0.201,9.84065,9.84065
@14,2.0001,4.0, 2010.008 
2012.00,9.91211,25.121972,0.000409,25.002213,-1.5414,0.201,9.83592,9.83592
2013.00,9.91156,25.122058,0.000410,25.002303,-1.5414,0.201,9.83501,9.83501
2014.00,9.89882,25.121958,0.000413,25.002218,-1.5413,0.201,9.83676,9.83676
2015.00,9.87877,25.121953,0.000411,25.002172,-1.5412,0.201,9.84205,9.84205
2016.00,9.86870,25.121995,0.000407,25.002133,-1.5411,0.202,9.84973,9.84973
2017.00,9.85653,25.121891,0.000404,25.001999,-1.5410,0.202,9.85670,9.85670
2018.00,9.84713,25.122002,0.000405,25.002069,-1.5411,0.202,9.86247,9.86247
2019.00,9.84029,25.122198,0.000409,25.002201,-1.5410,0.202,9.86750,9.86750
2020.00,9.83825,25.122190,0.000408,25.002154,-1.5410,0.202,9.87146,9.87146
2021.00,9.84081,25.122312,0.000407,25.002182,-1.5408,0.202,9.87404,9.87404
2022.00,9.84058,25.122345,0.000402,25.002196,-1.5408,0.202,9.87637,9.87637
2023.00,9.84242,25.122327,0.000399,25.002094,-1.5406,0.203,9.87806,9.87806
2024.00,9.84985,25.122264,0.000394,25.001998,-1.5406,0.203,9.87995,9.87995
2025.00,9.85595,25.122145,0.000396,25.001868,-1.5407,0.203,9.88157,9.88157
2026.00,9.86056,25.121969,0.000398,25.001718,-1.5408,0.203,9.88273,9.88273
2027.00,9.86426,25.122146,0.000406,25.001849,-1.5410,0.203,9.88407,9.88407
2028.00,9.86697,25.122110,0.000406,25.001841,-1.5411,0.203,9.88613,9.88613
2029.00,9.86962,25.122217,0.000413,25.001954,-1.5411,0.203,9.88747,9.88747
2030.00,9.87174,25.122305,0.000411,25.001985,-1.5411,0.203,9.88804,9.88804
2031.00,9.87395,25.122392,0.000409,25.002009,-1.5413,0.203,9.88945,9.88945
2032.00,9.87665,25.122413,0.000410,25.001943,-1.5413,0.203,9.89064,9.89064
2033.00,9.87924,25.122411,0.000412,25.001857,-1.5414,0.203,9.89133,9.89133
2034.00,9.88122,25.122383,0.000413,25.001774,-1.5415,0.203,9.89241,9.89241
2035.00,9.88293,25.122465,0.000413,25.001837,-1.5415,0.203,9.89400,9.89400
2036.00,9.88472,25.122506,0.000413,25.001856,-1.5411,0.203,9.89502,9.89502
2037.00,9.88618,25.122511,0.000412,25.001868,-1.5408,0.203,9.89570,9.89570
2038.00,9.88737,25.122584,0.000411,25.001978,-1.5405,0.203,9.89663,9.89663
2039.00,9.88880,25.122642,0.000407,25.001978,-1.5403,0.203,9.89821,9.89821
2040.00,9.89011,25.122821,0.000412,25.002085,-1.5403,0.203,9.89913,9.89913
2041.00,9.89125,25.122899,0.000409,25.002134,-1.5404,0.203,9.89980,9.89980
2042.00,9.89217,25.122878,0.000407,25.002116,-1.5407,0.203,9.90010,9.90010
2043.00,9.89315,25.122966,0.000408,25.002124,-1.5408,0.204,9.90083,9.90083
2044.00,9.89427,25.122933,0.000403,25.002120,-1.5410,0.204,9.90131,9.90131
2045.00,9.89541,25.122847,0.000398,25.002053,-1.5411,0.204,9.90280,9.90280
2046.00,9.89662,25.122954,0.000405,25.002177,-1.5410,0.204,9.90460,9.90460
2047.00,9.89783,25.123079,0.000407,25.002256,-1.5409,0.204,9.90713,9.90713
2048.00,9.89878,25.123099,0.000406,25.002256,-1.5409,0.204,9.90798,9.90798
2049.00,9.89971,25.123161,0.000410,25.002283,-1.5408,0.204,9.90865,9.90865
2050.00,9.90063,25.123139,0.000409,25.002235,-1.5407,0.204,9.90793,9.90793
2051.00,9.90141,25.123099,0.000406,25.002109,-1.5408,0.205,9.90779,9.90779
2052.00,9.90243,25.123140,0.000409,25.002105,-1.5407,0.205,9.90695,9.90695
2053.00,9.90328,25.123172,0.000409,25.002092,-1.5405,0.205,9.90609,9.90609
2054.00,9.90389,25.123194,0.000410,25.002062,-1.5405,0.205,9.90517,9.90517
2055.00,9.90386,25.123292,0.000415,25.002105,-1.5406,0.205,9.90557,9.90557
2056.00,9.90424,25.123276,0.000418,25.002147,-1.5406,0.205,9.90625,9.90625
2057.00,9.90500,25.123451,0.000416,25.002372,-1.5406,0.205,9.90728,9.90728
2058.00,9.90560,25.123410,0.000417,25.002377,-1.5406,0.205,9.90839,9.90839
2059.00,9.90591,25.123486,0.000418,25.002442,-1.5406,0.205,9.90914,9.90914
2060.00,9.90637,25.123490,0.000418,25.002429,-1.5404,0.205,9.91046,9.91046
2061.00,9.90704,25.123583,0.000419,25.002460,-1.5404,0.205,9.91127,9.91127
2062.00,9.90783,25.123517,0.000421,25.002351,-1.5405,0.205,9.91123,9.91123
2063.00,9.90829,25.123461,0.000417,25.002267,-1.5406,0.205,9.91117,9.91117
2064.00,9.90853,25.123566,0.000422,25.002400,-1.5406,0.205,9.91177,9.91177
2065.00,9.90850,25.123600,0.000425,25.002457,-1.5407,0.205,9.91154,9.91154
2066.00,9.90885,25.123497,0.000419,25.002338,-1.5405,0.205,9.91039,9.91039
2067.00,9.90894,25.123416,0.000416,25.002183,-1.5403,0.205,9.91028,9.91028
2068.00,9.90905,25.123448,0.000418,25.002194,-1.5403,0.205,9.91057,9.91057
2069.00,9.90908,25.123315,0.000412,25.001942,-1.5403,0.205,9.91034,9.91034
2070.00,9.90923,25.123369,0.000411,25.001937,-1.5402,0.205,9.90960,9.90960
2071.00,9.90942,25.123445,0.000412,25.001981,-1.5403,0.205,9.90964,9.90964
2072.00,9.90960,25.123354,0.000409,25.001951,-1.5403,0.205,9.90948,9.90948
2073.00,9.90975,25.123452,0.000410,25.002033,-1.5402,0.206,9.90927,9.90927
2074.00,9.90994,25.123534,0.000413,25.002112,-1.5400,0.206,9.90902,9.90902
2075.00,9.91019,25.123615,0.000412,25.002133,-1.5401,0.206,9.90979,9.90979
2076.00,9.91053,25.123653,0.000411,25.002135,-1.5402,0.206,9.91136,9.91136
2077.00,9.91082,25.123867,0.000415,25.002250,-1.5403,0.206,9.91282,9.91282
2078.00,9.91127,25.123914,0.000410,25.002202,-1.5405,0.206,9.91542,9.91542
2079.00,9.91196,25.123821,0.000407,25.002067,-1.5406,0.206,9.91761,9.91761
2080.00,9.91218,25.123815,0.000407,25.002024,-1.5406,0.206,9.91738,9.91738
2081.00,9.91201,25.123894,0.000411,25.002059,-1.5404,0.206,9.91628,9.91628
2082.00,9.91190,25.123963,0.000410,25.002026,-1.5403,0.206,9.91527,9.91527
2083.00,9.91214,25.124090,0.000416,25.002116,-1.5402,0.206,9.91394,9.91394
2084.00,9.91230,25.124422,0.000420,25.002353,-1.5403,0.206,9.91256,9.91256
2085.00,9.91239,25.124346,0.000413,25.002234,-1.5402,0.206,9.91177,9.91177
2086.00,9.91221,25.124364,0.000409,25.002137,-1.5402,0.207,9.91091,9.91091
2087.00,9.91206,25.124337,0.000406,25.002089,-1.5403,0.207,9.91097,9.91097
2088.00,9.91228,25.124264,0.000405,25.002018,-1.5403,0.207,9.91116,9.91116
2089.00,9.91258,25.124219,0.000407,25.002002,-1.5402,0.207,9.91167,9.91167
2090.00,9.91284,25.124383,0.000415,25.002150,-1.5401,0.207,9.91322,9.91322
2091.00,9.91319,25.124420,0.000416,25.002224,-1.5401,0.207,9.91485,9.91485
2092.00,9.91352,25.124390,0.000416,25.002203,-1.5400,0.207,9.91580,9.91580
2093.00,9.91380,25.124531,0.000413,25.002263,-1.5401,0.207,9.91527,9.91527
2094.00,9.91400,25.124483,0.000407,25.002154,-1.5402,0.207,9.91451,9.91451
2095.00,9.91401,25.124359,0.000404,25.001974,-1.5404,0.207,9.91317,9.91317
2096.00,9.91376,25.124383,0.000403,25.001963,-1.5405,0.208,9.91247,9.91247
2097.00,9.91352,25.124370,0.000403,25.001930,-1.5407,0.208,9.91174,9.91174
2098.00,9.91338,25.124374,0.000409,25.001883,-1.5406,0.207,9.91251,9.91251
2099.00,9.91321,25.124408,0.000411,25.001868,-1.5406,0.207,9.91402,9.91402
2100.00,9.91324,25.124542,0.000411,25.001991,-1.5406,0.208,9.91504,9.91504
2101.00,9.91329,25.124450,0.000410,25.001915,-1.5409,0.208,9.91514,9.91514
2102.00,9.91341,25.124618,0.000415,25.001991,-1.5410,0.207,9.91525,9.91525
2103.00,9.91340,25.124675,0.000414,25.002018,-1.5411,0.207,9.91446,9.91446
2104.00,9.91330,25.124648,0.000411,25.002014,-1.5411,0.208,9.91274,9.91274
2105.00,9.91315,25.124697,0.000413,25.002073,-1.5409,0.208,9.91116,9.91116
2106.00,9.91310,25.124950,0.000414,25.002214,-1.5407,0.208,9.90990,9.90990
2107.00,9.91299,25.124917,0.000410,25.002165,-1.5406,0.208,9.90865,9.90865
2108.00,9.91265,25.124881,0.000406,25.002081,-1.5407,0.208,9.90787,9.90787
2109.00,9.91255,25.124969,0.000411,25.002111,-1.5408,0.208,9.90900,9.90900
2110.00,9.91255,25.125057,0.000412,25.002103,-1.5409,0.208,9.91061,9.91061
2111.00,9.91250,25.124908,0.000409,25.001940,-1.5409,0.208,9.91231,9.91231
2112.00,9.91246,25.124906,0.000411,25.001911,-1.5408,0.208,9.91394,9.91394
2113.00,9.91230,25.124927,0.000412,25.001930,-1.5407,0.208,9.91406,9.91406
2114.00,9.91229,25.125003,0.000414,25.001972,-1.5407,0.209,9.91366,9.91366
2115.00,9.91240,25.124809,0.000411,25.001812,-1.5406,0.209,9.91309,9.91309
2116.00,9.91249,25.124948,0.000417,25.002013,-1.5406,0.209,9.91263,9.91263
2117.00,9.91248,25.124938,0.000415,25.002038,-1.5407,0.209,9.91185,9.91185
2118.00,9.91222,25.125010,0.000419,25.002105,-1.5407,0.208,9.91167,9.91167
2119.00,9.91168,25.124937,0.000412,25.002044,-1.5407,0.209,9.91101,9.91101
2120.00,9.91155,25.125159,0.000414,25.002196,-1.5408,0.209,9.91145,9.91145
2121.00,9.91162,25.125176,0.000411,25.002147,-1.5408,0.209,9.91162,9.91162
2122.00,9.91164,25.125313,0.000413,25.002237,-1.5408,0.209,9.91241,9.91241
2123.00,9.91172,25.125293,0.000410,25.002180,-1.5409,0.209,9.91330,9.91330
2124.00,9.91176,25.125384,0.000414,25.002221,-1.5410,0.209,9.91351,9.91351
2125.00,9.91192,25.125339,0.000413,25.002152,-1.5410,0.209,9.91337,9.91337
2126.00,9.91235,25.125199,0.000410,25.001954,-1.5410,0.209,9.91336,9.91336
2127.00,9.91246,25.125330,0.000410,25.001977,-1.5410,0.210,9.91214,9.91214
2128.00,9.91280,25.125395,0.000409,25.001999,-1.5409,0.210,9.91264,9.91264
2129.00,9.91287,25.125487,0.000405,25.001976,-1.5410,0.210,9.91296,9.91296
2130.00,9.91274,25.125662,0.000406,25.002014,-1.5411,0.210,9.91279,9.91279
2131.00,9.91267,25.125884,0.000410,25.002136,-1.5412,0.210,9.91298,9.91298
2132.00,9.91263,25.125942,0.000410,25.002095,-1.5412,0.210,9.91442,9.91442
2133.00,9.91292,25.126005,0.000407,25.002075,-1.5412,0.210,9.91507,9.91507
2134.00,9.91327,25.126129,0.000409,25.002153,-1.5412,0.210,9.91561,9.91561
2135.00,9.91332,25.126056,0.000405,25.002081,-1.5411,0.210,9.91586,9.91586
2136.00,9.91331,25.126083,0.000407,25.002044,-1.5411,0.210,9.91484,9.91484
2137.00,9.91310,25.125957,0.000407,25.001928,-1.5411,0.210,9.91333,9.91333
2138.00,9.91308,25.126044,0.000415,25.002014,-1.5413,0.210,9.91176,9.91176
2139.00,9.91322,25.126082,0.000420,25.002071,-1.5414,0.210,9.91076,9.91076
2140.00,9.91306,25.126178,0.000424,25.002155,-1.5415,0.210,9.90964,9.90964
2141.00,9.91277,25.126261,0.000423,25.002220,-1.5415,0.210,9.90953,9.90953
2142.00,9.91261,25.126366,0.000421,25.002334,-1.5415,0.210,9.91015,9.91015
2143.00,9.91251,25.126427,0.000416,25.002306,-1.5415,0.210,9.91090,9.91090
2144.00,9.91271,25.126402,0.000409,25.002241,-1.5415,0.211,9.91217,9.91217
2145.00,9.91285,25.126397,0.000408,25.002197,-1.5415,0.211,9.91313,9.91313
2146.00,9.91271,25.126420,0.000405,25.002195,-1.5416,0.211,9.91326,9.91326
2147.00,9.91268,25.126464,0.000410,25.002204,-1.5417,0.211,9.91298,9.91298
2148.00,9.91266,25.126367,0.000406,25.002148,-1.5415,0.211,9.91269,9.91269
2149.00,9.91254,25.126419,0.000410,25.002151,-1.5416,0.211,9.91146,9.91146
2150.00,9.91252,25.126538,0.000414,25.002205,-1.5416,0.211,9.91162,9.91162
2151.00,9.91251,25.126561,0.000415,25.002191,-1.5417,0.211,9.91205,9.91205
2152.00,9.91230,25.126656,0.000411,25.002215,-1.5418,0.212,9.91221,9.91221
2153.00,9.91182,25.126814,0.000415,25.002282,-1.5420,0.212,9.91213,9.91213
2154.00,9.91151,25.126781,0.000411,25.002193,-1.5420,0.212,9.91050,9.91050
2155.00,9.91179,25.126803,0.000410,25.002212,-1.5420,0.212,9.90520,9.90520
2156.00,9.91206,25.126698,0.000407,25.002074,-1.5420,0.212,9.89771,9.89771
2157.00,9.91250,25.126596,0.000404,25.001939,-1.5419,0.212,9.88733,9.88733
2158.00,9.91230,25.126640,0.000406,25.001994,-1.5420,0.212,9.87504,9.87504
2159.00,9.91169,25.126575,0.000405,25.001926,-1.5421,0.212,9.86438,9.86438
2160.00,9.91213,25.126544,0.000399,25.001851,-1.5421,0.213,9.85558,9.85558
2161.00,9.91221,25.126723,0.000398,25.002010,-1.5423,0.213,9.84879,9.84879
@15,2.0001,4.0, 2160.062 
2162.00,9.91119,25.126702,0.000399,25.001965,-1.5423,0.213,9.84541,9.84541
2163.00,9.91027,25.126553,0.000397,25.001717,-1.5423,0.213,9.84489,9.84489
2164.00,9.90260,25.126684,0.000395,25.001830,-1.5422,0.213,9.84668,9.84668
2165.00,9.88798,25.126755,0.000398,25.001853,-1.5422,0.213,9.85108,9.85108
2166.00,9.87474,25.126760,0.000399,25.001773,-1.5421,0.213,9.85819,9.85819
2167.00,9.85917,25.126858,0.000401,25.001827,-1.5421,0.213,9.86601,9.86601
2168.00,9.85206,25.126994,0.000397,25.001982,-1.5421,0.213,9.87285,9.87285
2169.00,9.84837,25.127022,0.000399,25.001965,-1.5422,0.214,9.87758,9.87758
2170.00,9.84682,25.126996,0.000400,25.001866,-1.5425,0.214,9.88091,9.88091
2171.00,9.84928,25.126993,0.000401,25.001831,-1.5429,0.214,9.88190,9.88190
2172.00,9.84985,25.127173,0.000404,25.001960,-1.5433,0.214,9.88250,9.88250
2173.00,9.85129,25.127110,0.000406,25.001828,-1.5435,0.214,9.88283,9.88283
2174.00,9.85787,25.127066,0.000407,25.001728,-1.5436,0.214,9.88365,9.88365
2175.00,9.86687,25.127130,0.000410,25.001802,-1.5435,0.214,9.88357,9.88357
2176.00,9.87296,25.127307,0.000414,25.001950,-1.5432,0.214,9.88415,9.88415
2177.00,9.87575,25.127207,0.000412,25.001869,-1.5430,0.214,9.88499,9.88499
2178.00,9.87731,25.127327,0.000414,25.001944,-1.5428,0.214,9.88677,9.88677
2179.00,9.87868,25.127501,0.000414,25.002076,-1.5428,0.214,9.88858,9.88858
2180.00,9.87952,25.127535,0.000412,25.002085,-1.5428,0.214,9.89018,9.89018
2181.00,9.88092,25.127492,0.000408,25.002040,-1.5429,0.214,9.89199,9.89199
2182.00,9.88238,25.127575,0.000408,25.002120,-1.5430,0.214,9.89300,9.89300
2183.00,9.88359,25.127664,0.000410,25.002219,-1.5433,0.214,9.89408,9.89408
2184.00,9.88544,25.127554,0.000411,25.002139,-1.5435,0.214,9.89558,9.89558
2185.00,9.88733,25.127559,0.000410,25.002085,-1.5435,0.214,9.89829,9.89829
2186.00,9.88864,25.127528,0.000410,25.002018,-1.5436,0.214,9.90051,9.90051
2187.00,9.88957,25.127582,0.000408,25.002024,-1.5436,0.214,9.90189,9.90189
2188.00,9.89100,25.127551,0.000403,25.001927,-1.5435,0.215,9.90195,9.90195
2189.00,9.89195,25.127806,0.000407,25.002058,-1.5434,0.215,9.90224,9.90224
2190.00,9.89313,25.127870,0.000409,25.002121,-1.5435,0.215,9.90312,9.90312
2191.00,9.89445,25.127949,0.000411,25.002152,-1.5435,0.215,9.90419,9.90419
2192.00,9.89577,25.127909,0.000415,25.002064,-1.5435,0.215,9.90674,9.90674
2193.00,9.89716,25.127918,0.000415,25.002064,-1.5436,0.215,9.90844,9.90844
2194.00,9.89854,25.127842,0.000411,25.001957,-1.5437,0.215,9.90897,9.90897
2195.00,9.89942,25.127924,0.000410,25.002031,-1.5438,0.215,9.90825,9.90825
2196.00,9.90048,25.127963,0.000411,25.002044,-1.5439,0.215,9.90764,9.90764
2197.00,9.90162,25.128014,0.000409,25.001990,-1.5441,0.215,9.90675,9.90675
2198.00,9.90248,25.128032,0.000408,25.001931,-1.5442,0.215,9.90578,9.90578
2199.00,9.90349,25.127988,0.000409,25.001918,-1.5443,0.215,9.90572,9.90572
2200.00,9.90439,25.128030,0.000410,25.001901,-1.5442,0.215,9.90677,9.90677
2201.00,9.90475,25.128120,0.000413,25.001973,-1.5443,0.215,9.90721,9.90721
2202.00,9.90522,25.128258,0.000414,25.002116,-1.5444,0.215,9.90656,9.90656
2203.00,9.90574,25.128365,0.000418,25.002196,-1.5446,0.215,9.90800,9.90800
2204.00,9.90642,25.128563,0.000423,25.002306,-1.5447,0.215,9.90994,9.90994
2205.00,9.90709,25.128670,0.000423,25.002319,-1.5447,0.215,9.91155,9.91155
2206.00,9.90770,25.128567,0.000416,25.002173,-1.5448,0.216,9.91263,9.91263
2207.00,9.90811,25.128494,0.000414,25.002085,-1.5448,0.216,9.91331,9.91331
2208.00,9.90848,25.128548,0.000415,25.002128,-1.5449,0.216,9.91242,9.91242
2209.00,9.90866,25.128553,0.000410,25.002103,-1.5448,0.216,9.90980,9.90980
2210.00,9.90856,25.128443,0.000408,25.001948,-1.5450,0.216,9.90746,9.90746
2211.00,9.90855,25.128652,0.000413,25.002071,-1.5450,0.216,9.90683,9.90683
2212.00,9.90841,25.128837,0.000419,25.002193,-1.5449,0.216,9.90808,9.90808
2213.00,9.90853,25.128836,0.000419,25.002142,-1.5450,0.216,9.90991,9.90991
2214.00,9.90911,25.128836,0.000421,25.002135,-1.5451,0.216,9.91222,9.91222
2215.00,9.90959,25.128944,0.000424,25.002277,-1.5450,0.216,9.91433,9.91433
2216.00,9.91000,25.128933,0.000422,25.002274,-1.5451,0.216,9.91545,9.91545
2217.00,9.91076,25.128848,0.000416,25.002184,-1.5453,0.216,9.91557,9.91557
2218.00,9.91140,25.129099,0.000425,25.002422,-1.5456,0.216,9.91516,9.91516
2219.00,9.91163,25.128962,0.000421,25.002239,-1.5459,0.216,9.91424,9.91424
2220.00,9.91186,25.128974,0.000422,25.002211,-1.5462,0.216,9.91334,9.91334
2221.00,9.91224,25.128892,0.000421,25.002088,-1.5464,0.216,9.91250,9.91250
2222.00,9.91223,25.128904,0.000422,25.002032,-1.5464,0.216,9.91101,9.91101
2223.00,9.91197,25.128763,0.000413,25.001829,-1.5463,0.217,9.90984,9.90984
2224.00,9.91156,25.128855,0.000414,25.001913,-1.5463,0.217,9.90908,9.90908
2225.00,9.91122,25.128903,0.000409,25.001965,-1.5462,0.217,9.90928,9.90928
2226.00,9.91109,25.128856,0.000407,25.001975,-1.5463,0.217,9.90923,9.90923
2227.00,9.91096,25.128865,0.000408,25.002000,-1.5463,0.217,9.90926,9.90926
2228.00,9.91108,25.128875,0.000413,25.002035,-1.5464,0.217,9.90994,9.90994
2229.00,9.91146,25.129035,0.000417,25.002138,-1.5464,0.217,9.91175,9.91175
2230.00,9.91211,25.129067,0.000420,25.002157,-1.5464,0.217,9.91235,9.91235
2231.00,9.91244,25.129384,0.000429,25.002389,-1.5464,0.217,9.91271,9.91271
2232.00,9.91242,25.129258,0.000424,25.002271,-1.5465,0.217,9.91399,9.91399
2233.00,9.91231,25.129286,0.000423,25.002257,-1.5466,0.217,9.91464,9.91464
2234.00,9.91231,25.129349,0.000424,25.002290,-1.5468,0.217,9.91396,9.91396
2235.00,9.91214,25.129327,0.000425,25.002166,-1.5469,0.217,9.91316,9.91316
2236.00,9.91207,25.129251,0.000420,25.002081,-1.5468,0.217,9.91383,9.91383
2237.00,9.91198,25.129453,0.000424,25.002213,-1.5468,0.217,9.91357,9.91357
2238.00,9.91197,25.129462,0.000424,25.002225,-1.5468,0.217,9.91402,9.91402
2239.00,9.91219,25.129261,0.000419,25.002031,-1.5469,0.217,9.91453,9.91453
2240.00,9.91237,25.129309,0.000415,25.002123,-1.5470,0.218,9.91497,9.91497
2241.00,9.91242,25.129314,0.000415,25.002071,-1.5472,0.218,9.91418,9.91418
2242.00,9.91259,25.129294,0.000412,25.002015,-1.5473,0.218,9.91400,9.91400
2243.00,9.91282,25.129318,0.000411,25.001968,-1.5474,0.218,9.91345,9.91345
2244.00,9.91311,25.129501,0.000413,25.002146,-1.5474,0.218,9.91247,9.91247
2245.00,9.91309,25.129356,0.000411,25.001966,-1.5475,0.218,9.91147,9.91147
2246.00,9.91295,25.129423,0.000412,25.002029,-1.5476,0.218,9.91122,9.91122
2247.00,9.91304,25.129426,0.000413,25.001983,-1.5477,0.218,9.91110,9.91110
2248.00,9.91334,25.129495,0.000413,25.001962,-1.5478,0.218,9.91198,9.91198
2249.00,9.91362,25.129599,0.000415,25.001926,-1.5480,0.218,9.91349,9.91349
2250.00,9.91349,25.129831,0.000415,25.002058,-1.5481,0.218,9.91382,9.91382
2251.00,9.91322,25.129695,0.000410,25.001882,-1.5481,0.219,9.91347,9.91347
2252.00,9.91308,25.129779,0.000412,25.001972,-1.5480,0.219,9.91351,9.91351
2253.00,9.91308,25.129795,0.000416,25.002004,-1.5480,0.219,9.91278,9.91278
2254.00,9.91309,25.129750,0.000418,25.001956,-1.5480,0.218,9.91220,9.91220
2255.00,9.91323,25.129723,0.000424,25.001939,-1.5481,0.218,9.91267,9.91267
2256.00,9.91309,25.129842,0.000427,25.001968,-1.5482,0.218,9.91272,9.91272
2257.00,9.91281,25.129925,0.000423,25.001977,-1.5483,0.218,9.91253,9.91253
2258.00,9.91270,25.130019,0.000419,25.002003,-1.5484,0.218,9.91212,9.91212
2259.00,9.91250,25.129832,0.000410,25.001873,-1.5486,0.219,9.91168,9.91168
2260.00,9.91249,25.129890,0.000408,25.001883,-1.5486,0.219,9.91203,9.91203
2261.00,9.91258,25.129981,0.000408,25.001932,-1.5487,0.219,9.91341,9.91341
2262.00,9.91282,25.129965,0.000407,25.001854,-1.5488,0.219,9.91431,9.91431
2263.00,9.91283,25.129846,0.000404,25.001688,-1.5490,0.219,9.91422,9.91422
2264.00,9.91274,25.130105,0.000410,25.001832,-1.5491,0.219,9.91369,9.91369
2265.00,9.91274,25.130052,0.000407,25.001730,-1.5491,0.219,9.91261,9.91261
2266.00,9.91281,25.130140,0.000410,25.001797,-1.5493,0.220,9.91180,9.91180
2267.00,9.91284,25.130149,0.000410,25.001823,-1.5495,0.220,9.91096,9.91096
2268.00,9.91271,25.130247,0.000407,25.001955,-1.5497,0.220,9.91121,9.91121
2269.00,9.91242,25.130271,0.000406,25.002012,-1.5499,0.220,9.91139,9.91139
2270.00,9.91220,25.130365,0.000409,25.002154,-1.5501,0.220,9.91173,9.91173
2271.00,9.91243,25.130226,0.000406,25.002070,-1.5501,0.220,9.91217,9.91217
2272.00,9.91259,25.130266,0.000407,25.002062,-1.5501,0.220,9.91322,9.91322
2273.00,9.91273,25.130128,0.000403,25.001896,-1.5499,0.220,9.91466,9.91466
2274.00,9.91306,25.130077,0.000402,25.001748,-1.5498,0.220,9.91557,9.91557
2275.00,9.91309,25.130183,0.000401,25.001723,-1.5498,0.220,9.91615,9.91615
2276.00,9.91318,25.130259,0.000401,25.001707,-1.5500,0.220,9.91560,9.91560
2277.00,9.91327,25.130371,0.000402,25.001792,-1.5502,0.220,9.91475,9.91475
2278.00,9.91327,25.130612,0.000411,25.001950,-1.5504,0.220,9.91286,9.91286
2279.00,9.91318,25.130779,0.000413,25.002070,-1.5506,0.220,9.91196,9.91196
2280.00,9.91311,25.130947,0.000419,25.002224,-1.5506,0.220,9.91177,9.91177
2281.00,9.91296,25.130943,0.000417,25.002192,-1.5504,0.220,9.91178,9.91178
2282.00,9.91273,25.130836,0.000418,25.002007,-1.5503,0.220,9.91176,9.91176
2283.00,9.91265,25.130842,0.000419,25.001993,-1.5505,0.220,9.91216,9.91216
2284.00,9.91277,25.130932,0.000421,25.002040,-1.5505,0.220,9.91238,9.91238
2285.00,9.91290,25.130794,0.000415,25.001830,-1.5508,0.221,9.91214,9.91214
2286.00,9.91297,25.130883,0.000417,25.001865,-1.5512,0.221,9.91222,9.91222
2287.00,9.91290,25.131108,0.000418,25.002082,-1.5515,0.221,9.91169,9.91169
2288.00,9.91293,25.131183,0.000415,25.002163,-1.5517,0.221,9.91267,9.91267
2289.00,9.91338,25.131052,0.000407,25.002057,-1.5517,0.221,9.91471,9.91471
2290.00,9.91386,25.131085,0.000408,25.002095,-1.5516,0.221,9.91574,9.91574
2291.00,9.91372,25.131129,0.000406,25.002114,-1.5514,0.221,9.91430,9.91430
2292.00,9.91325,25.131079,0.000407,25.002076,-1.5514,0.221,9.91367,9.91367
2293.00,9.91264,25.131005,0.000410,25.001976,-1.5514,0.221,9.91173,9.91173
2294.00,9.91216,25.131098,0.000417,25.002033,-1.5515,0.221,9.90906,9.90906
2295.00,9.91201,25.131212,0.000420,25.002116,-1.5515,0.221,9.90811,9.90811
2296.00,9.91198,25.131380,0.000423,25.002268,-1.5516,0.221,9.90997,9.90997
2297.00,9.91207,25.131299,0.000411,25.002188,-1.5516,0.221,9.91213,9.91213
2298.00,9.91224,25.131399,0.000409,25.002222,-1.5515,0.222,9.91418,9.91418
2299.00,9.91217,25.131538,0.000408,25.002275,-1.5516,0.222,9.91568,9.91568
2300.00,9.91225,25.131734,0.000409,25.002376,-1.5517,0.222,9.91704,9.91704
2301.00,9.91269,25.131796,0.000409,25.002288,-1.5517,0.222,9.91754,9.91754
2302.00,9.91322,25.131994,0.000414,25.002358,-1.5518,0.222,9.91762,9.91762
2303.00,9.91383,25.131973,0.000414,25.002286,-1.5520,0.222,9.91585,9.91585
2304.00,9.91411,25.131896,0.000411,25.002167,-1.5521,0.222,9.91212,9.91212
2305.00,9.91439,25.131626,0.000407,25.001837,-1.5522,0.222,9.90507,9.90507
2306.00,9.91380,25.131467,0.000405,25.001676,-1.5523,0.222,9.89630,9.89630
2307.00,9.91410,25.131635,0.000408,25.001785,-1.5525,0.222,9.88423,9.88423
2308.00,9.91580,25.131832,0.000407,25.001878,-1.5526,0.222,9.87300,9.87300
2309.00,9.91723,25.131826,0.000404,25.001801,-1.5527,0.222,9.86300,9.86300
2310.00,9.91758,25.131950,0.000403,25.001930,-1.5528,0.223,9.85507,9.85507
2311.00,9.91814,25.132036,0.000402,25.001994,-1.5530,0.223,9.84921,9.84921
2312.00,9.91685,25.132010,0.000403,25.001910,-1.5531,0.223,9.84833,9.84833
@16,2.0001,4.0, 2310.32 
2313.00,9.90849,25.131942,0.000402,25.001841,-1.5532,0.223,9.84982,9.84982
2314.00,9.89721,25.132055,0.000405,25.001939,-1.5532,0.223,9.85278,9.85278
2315.00,9.88420,25.131983,0.000404,25.001903,-1.5532,0.223,9.85723,9.85723
2316.00,9.87411,25.132036,0.000403,25.001983,-1.5533,0.223,9.86324,9.86324
2317.00,9.85765,25.132036,0.000404,25.001980,-1.5532,0.223,9.86887,9.86887
2318.00,9.85203,25.132149,0.000409,25.002071,-1.5533,0.223,9.87353,9.87353
2319.00,9.84884,25.132217,0.000408,25.002154,-1.5534,0.223,9.87855,9.87855
2320.00,9.85033,25.132507,0.000412,25.002335,-1.5535,0.224,9.88341,9.88341
2321.00,9.85343,25.132661,0.000420,25.002448,-1.5538,0.223,9.88711,9.88711
2322.00,9.85769,25.132553,0.000421,25.002435,-1.5539,0.223,9.89009,9.89009
2323.00,9.86198,25.132522,0.000416,25.002481,-1.5540,0.223,9.89339,9.89339
2324.00,9.86487,25.132357,0.000417,25.002295,-1.5541,0.223,9.89498,9.89498
2325.00,9.86804,25.132107,0.000412,25.002092,-1.5543,0.223,9.89583,9.89583
2326.00,9.87242,25.131904,0.000402,25.001909,-1.5543,0.224,9.89678,9.89678
2327.00,9.87629,25.132017,0.000400,25.001907,-1.5545,0.224,9.89808,9.89808
2328.00,9.87897,25.131997,0.000401,25.001779,-1.5547,0.224,9.89839,9.89839
2329.00,9.88146,25.132136,0.000400,25.001930,-1.5548,0.224,9.89928,9.89928
2330.00,9.88373,25.132198,0.000403,25.001964,-1.5548,0.224,9.89983,9.89983
2331.00,9.88635,25.132427,0.000409,25.002112,-1.5547,0.224,9.90107,9.90107
2332.00,9.88844,25.132506,0.000408,25.002199,-1.5546,0.224,9.90177,9.90177
2333.00,9.89077,25.132579,0.000409,25.002207,-1.5545,0.224,9.90225,9.90225
2334.00,9.89282,25.132615,0.000408,25.002193,-1.5544,0.224,9.90261,9.90261
2335.00,9.89511,25.132640,0.000407,25.002199,-1.5544,0.225,9.90396,9.90396
2336.00,9.89651,25.132546,0.000405,25.002120,-1.5545,0.225,9.90438,9.90438
2337.00,9.89806,25.132435,0.000404,25.001954,-1.5547,0.225,9.90520,9.90520
2338.00,9.89943,25.132508,0.000409,25.002058,-1.5547,0.225,9.90636,9.90636
2339.00,9.90079,25.132608,0.000413,25.002112,-1.5549,0.225,9.90894,9.90894
2340.00,9.90196,25.132755,0.000417,25.002195,-1.5552,0.225,9.91034,9.91034
2341.00,9.90295,25.132700,0.000412,25.002104,-1.5553,0.225,9.91132,9.91132
2342.00,9.90377,25.132818,0.000413,25.002192,-1.5553,0.225,9.91108,9.91108
2343.00,9.90420,25.132758,0.000410,25.002060,-1.5555,0.225,9.91061,9.91061
2344.00,9.90468,25.132799,0.000411,25.002054,-1.5557,0.225,9.90865,9.90865
2345.00,9.90509,25.132808,0.000408,25.002012,-1.5559,0.225,9.90643,9.90643
2346.00,9.90533,25.132954,0.000416,25.002119,-1.5562,0.225,9.90537,9.90537
2347.00,9.90570,25.133011,0.000418,25.002172,-1.5564,0.225,9.90534,9.90534
2348.00,9.90603,25.133096,0.000418,25.002320,-1.5565,0.225,9.90564,9.90564
2349.00,9.90650,25.133058,0.000415,25.002298,-1.5565,0.225,9.90720,9.90720
2350.00,9.90735,25.133168,0.000421,25.002401,-1.5565,0.225,9.91017,9.91017
2351.00,9.90796,25.133186,0.000418,25.002417,-1.5565,0.225,9.91161,9.91161
2352.00,9.90837,25.133128,0.000419,25.002302,-1.5566,0.225,9.91255,9.91255
2353.00,9.90883,25.133216,0.000417,25.002313,-1.5567,0.226,9.91381,9.91381
2354.00,9.90939,25.133112,0.000413,25.002184,-1.5566,0.226,9.91363,9.91363
2355.00,9.90971,25.133037,0.000410,25.002108,-1.5565,0.226,9.91227,9.91227
2356.00,9.90994,25.133038,0.000408,25.002086,-1.5566,0.226,9.91191,9.91191
2357.00,9.91020,25.133155,0.000407,25.002144,-1.5569,0.226,9.91239,9.91239
2358.00,9.91060,25.133368,0.000413,25.002279,-1.5571,0.226,9.91319,9.91319
2359.00,9.91085,25.133509,0.000419,25.002384,-1.5573,0.226,9.91373,9.91373
2360.00,9.91068,25.133546,0.000417,25.002362,-1.5576,0.226,9.91326,9.91326
2361.00,9.91032,25.133605,0.000417,25.002316,-1.5575,0.226,9.91152,9.91152
2362.00,9.90991,25.133583,0.000417,25.002270,-1.5573,0.226,9.90905,9.90905
2363.00,9.90986,25.133414,0.000412,25.002085,-1.5574,0.226,9.90702,9.90702
2364.00,9.91008,25.133524,0.000414,25.002113,-1.5576,0.226,9.90655,9.90655
2365.00,9.91050,25.133588,0.000417,25.002138,-1.5576,0.226,9.90744,9.90744
2366.00,9.91101,25.133738,0.000425,25.002244,-1.5579,0.226,9.90862,9.90862
2367.00,9.91113,25.133694,0.000422,25.002193,-1.5582,0.226,9.90984,9.90984
2368.00,9.91107,25.133649,0.000421,25.002155,-1.5582,0.226,9.90932,9.90932
2369.00,9.91067,25.133494,0.000415,25.002019,-1.5581,0.226,9.90859,9.90859
2370.00,9.91030,25.133493,0.000413,25.002026,-1.5582,0.226,9.90828,9.90828
2371.00,9.90993,25.133424,0.000404,25.001909,-1.5583,0.227,9.90878,9.90878
2372.00,9.90987,25.133558,0.000404,25.001988,-1.5584,0.227,9.90865,9.90865
2373.00,9.90978,25.133623,0.000403,25.001999,-1.5586,0.227,9.90904,9.90904
2374.00,9.90959,25.133777,0.000407,25.002110,-1.5588,0.227,9.90965,9.90965
2375.00,9.90973,25.133930,0.000411,25.002167,-1.5589,0.227,9.91027,9.91027
2376.00,9.90986,25.134076,0.000417,25.002278,-1.5590,0.227,9.91049,9.91049
2377.00,9.90980,25.134165,0.000422,25.002287,-1.5591,0.227,9.91115,9.91115
2378.00,9.90965,25.134269,0.000429,25.002339,-1.5591,0.227,9.91304,9.91304
2379.00,9.90978,25.134357,0.000429,25.002408,-1.5592,0.227,9.91505,9.91505
2380.00,9.91028,25.134169,0.000420,25.002266,-1.5593,0.227,9.91621,9.91621
2381.00,9.91084,25.134151,0.000418,25.002228,-1.5595,0.228,9.91665,9.91665
2382.00,9.91148,25.134218,0.000417,25.002302,-1.5596,0.228,9.91765,9.91765
2383.00,9.91200,25.134183,0.000416,25.002256,-1.5597,0.228,9.91717,9.91717
2384.00,9.91218,25.134212,0.000416,25.002186,-1.5597,0.228,9.91559,9.91559
2385.00,9.91233,25.134325,0.000416,25.002204,-1.5596,0.228,9.91505,9.91505
2386.00,9.91266,25.134278,0.000413,25.002118,-1.5596,0.228,9.91529,9.91529
2387.00,9.91278,25.134295,0.000414,25.002116,-1.5597,0.228,9.91306,9.91306
2388.00,9.91292,25.134359,0.000408,25.002128,-1.5599,0.228,9.91233,9.91233
2389.00,9.91304,25.134361,0.000409,25.002111,-1.5601,0.228,9.91183,9.91183
2390.00,9.91304,25.134449,0.000415,25.002134,-1.5602,0.228,9.91099,9.91099
2391.00,9.91315,25.134428,0.000416,25.002105,-1.5603,0.228,9.91015,9.91015
2392.00,9.91325,25.134448,0.000417,25.002075,-1.5604,0.228,9.91183,9.91183
2393.00,9.91346,25.134518,0.000418,25.002078,-1.5604,0.228,9.91166,9.91166
2394.00,9.91367,25.134530,0.000419,25.002014,-1.5605,0.228,9.91270,9.91270
2395.00,9.91391,25.134568,0.000421,25.002073,-1.5608,0.228,9.91379,9.91379
2396.00,9.91402,25.134710,0.000423,25.002169,-1.5609,0.228,9.91395,9.91395
2397.00,9.91394,25.134732,0.000420,25.002135,-1.5611,0.228,9.91328,9.91328
2398.00,9.91394,25.134752,0.000423,25.002121,-1.5614,0.228,9.91429,9.91429
2399.00,9.91370,25.134807,0.000423,25.002174,-1.5615,0.228,9.91388,9.91388
2400.00,9.91350,25.134859,0.000420,25.002139,-1.5616,0.228,9.91413,9.91413
2401.00,9.91358,25.134902,0.000420,25.002102,-1.5617,0.228,9.91502,9.91502
2402.00,9.91357,25.135085,0.000423,25.002237,-1.5618,0.228,9.91591,9.91591
2403.00,9.91349,25.135123,0.000419,25.002235,-1.5618,0.228,9.91571,9.91571
2404.00,9.91351,25.135145,0.000417,25.002216,-1.5620,0.229,9.91545,9.91545
2405.00,9.91341,25.135229,0.000421,25.002348,-1.5622,0.229,9.91458,9.91458
2406.00,9.91339,25.135154,0.000416,25.002312,-1.5624,0.229,9.91495,9.91495
2407.00,9.91382,25.135047,0.000411,25.002204,-1.5627,0.229,9.91532,9.91532
2408.00,9.91418,25.134900,0.000409,25.002077,-1.5628,0.229,9.91530,9.91530
2409.00,9.91424,25.134927,0.000410,25.002143,-1.5627,0.229,9.91513,9.91513
2410.00,9.91431,25.134830,0.000406,25.001976,-1.5627,0.229,9.91453,9.91453
2411.00,9.91420,25.134813,0.000409,25.001928,-1.5626,0.229,9.91285,9.91285
2412.00,9.91412,25.134755,0.000408,25.001841,-1.5625,0.229,9.91190,9.91190
2413.00,9.91421,25.134986,0.000409,25.002006,-1.5625,0.229,9.91213,9.91213
2414.00,9.91443,25.135035,0.000407,25.001990,-1.5625,0.229,9.91333,9.91333
2415.00,9.91445,25.135111,0.000406,25.001977,-1.5627,0.230,9.91461,9.91461
2416.00,9.91469,25.135320,0.000407,25.002104,-1.5629,0.230,9.91685,9.91685
2417.00,9.91514,25.135396,0.000407,25.002174,-1.5630,0.230,9.91802,9.91802
2418.00,9.91532,25.135370,0.000406,25.002153,-1.5633,0.230,9.91822,9.91822
2419.00,9.91541,25.135434,0.000406,25.002147,-1.5634,0.230,9.91792,9.91792
2420.00,9.91542,25.135515,0.000406,25.002221,-1.5634,0.230,9.91787,9.91787
2421.00,9.91543,25.135480,0.000404,25.002184,-1.5634,0.230,9.91730,9.91730
2422.00,9.91555,25.135460,0.000406,25.002080,-1.5634,0.230,9.91712,9.91712
2423.00,9.91575,25.135447,0.000406,25.001969,-1.5634,0.230,9.91786,9.91786
2424.00,9.91603,25.135351,0.000405,25.001890,-1.5636,0.230,9.91846,9.91846
2425.00,9.91622,25.135344,0.000408,25.001851,-1.5638,0.230,9.91749,9.91749
2426.00,9.91584,25.135454,0.000413,25.001897,-1.5639,0.230,9.91522,9.91522
2427.00,9.91526,25.135600,0.000411,25.002005,-1.5642,0.230,9.91317,9.91317
2428.00,9.91479,25.135798,0.000418,25.002191,-1.5645,0.230,9.90991,9.90991
2429.00,9.91433,25.135933,0.000419,25.002297,-1.5647,0.230,9.90735,9.90735
2430.00,9.91429,25.135990,0.000418,25.002342,-1.5649,0.230,9.90748,9.90748
2431.00,9.91431,25.135864,0.000413,25.002151,-1.5651,0.230,9.90765,9.90765
2432.00,9.91420,25.135885,0.000414,25.002166,-1.5651,0.230,9.90802,9.90802
2433.00,9.91404,25.135759,0.000408,25.001981,-1.5652,0.230,9.90815,9.90815
2434.00,9.91354,25.135807,0.000410,25.001901,-1.5652,0.230,9.90858,9.90858
2435.00,9.91270,25.135793,0.000406,25.001830,-1.5652,0.231,9.90778,9.90778
2436.00,9.91208,25.135944,0.000410,25.002017,-1.5654,0.231,9.90833,9.90833
2437.00,9.91192,25.135988,0.000415,25.002055,-1.5656,0.231,9.90930,9.90930
2438.00,9.91196,25.136184,0.000417,25.002257,-1.5658,0.231,9.91210,9.91210
2439.00,9.91200,25.136171,0.000415,25.002246,-1.5660,0.231,9.91341,9.91341
2440.00,9.91186,25.136227,0.000416,25.002255,-1.5662,0.231,9.91514,9.91514
2441.00,9.91151,25.136220,0.000415,25.002153,-1.5661,0.231,9.91554,9.91554
2442.00,9.91160,25.136173,0.000410,25.002031,-1.5662,0.231,9.91543,9.91543
2443.00,9.91134,25.135896,0.000405,25.001726,-1.5663,0.231,9.91445,9.91445
2444.00,9.91099,25.135983,0.000408,25.001769,-1.5663,0.231,9.91384,9.91384
2445.00,9.91073,25.136001,0.000411,25.001743,-1.5665,0.231,9.91214,9.91214
2446.00,9.91075,25.136029,0.000414,25.001731,-1.5667,0.231,9.91152,9.91152
2447.00,9.91094,25.136054,0.000417,25.001753,-1.5669,0.231,9.91191,9.91191
2448.00,9.91141,25.136232,0.000421,25.001864,-1.5671,0.231,9.91203,9.91203
2449.00,9.91188,25.136286,0.000421,25.001905,-1.5673,0.231,9.91233,9.91233
2450.00,9.91211,25.136339,0.000420,25.001929,-1.5673,0.231,9.91357,9.91357
2451.00,9.91232,25.136393,0.000415,25.001976,-1.5674,0.231,9.91496,9.91496
2452.00,9.91285,25.136625,0.000414,25.002149,-1.5676,0.232,9.91558,9.91558
2453.00,9.91341,25.136735,0.000411,25.002239,-1.5677,0.232,9.91640,9.91640
2454.00,9.91404,25.136686,0.000409,25.002126,-1.5679,0.232,9.91533,9.91533
2455.00,9.91428,25.136681,0.000408,25.002096,-1.5681,0.232,9.91029,9.91029
2456.00,9.91394,25.136671,0.000408,25.002081,-1.5681,0.232,9.90206,9.90206
2457.00,9.91373,25.136576,0.000405,25.001936,-1.5680,0.232,9.89062,9.89062
2458.00,9.91383,25.136671,0.000410,25.001993,-1.5680,0.232,9.87845,9.87845
2459.00,9.91461,25.136734,0.000411,25.002042,-1.5679,0.232,9.86766,9.86766
2460.00,9.91560,25.136737,0.000409,25.002079,-1.5680,0.233,9.86049,9.86049
2461.00,9.91655,25.136837,0.000409,25.002167,-1.5681,0.233,9.85518,9.85518
@17,2.0001,4.0, 2460.056 
2462.00,9.91745,25.136740,0.000409,25.002102,-1.5685,0.233,9.85427,9.85427
2463.00,9.91700,25.136738,0.000409,25.002052,-1.5688,0.233,9.85612,9.85612
2464.00,9.90816,25.136724,0.000406,25.002030,-1.5691,0.233,9.85914,9.85914
2465.00,9.88997,25.136727,0.000407,25.001964,-1.5694,0.233,9.86246,9.86246
2466.00,9.87546,25.136767,0.000410,25.001946,-1.5697,0.233,9.86720,9.86720
2467.00,9.86200,25.137077,0.000411,25.002150,-1.5697,0.233,9.87199,9.87199
2468.00,9.85781,25.137057,0.000406,25.002147,-1.5697,0.234,9.87555,9.87555
2469.00,9.85557,25.137116,0.000407,25.002145,-1.5697,0.234,9.88006,9.88006
2470.00,9.85701,25.137286,0.000409,25.002196,-1.5699,0.234,9.88353,9.88353
2471.00,9.85990,25.137331,0.000407,25.002191,-1.5700,0.234,9.88648,9.88648
2472.00,9.86206,25.137186,0.000406,25.002043,-1.5702,0.234,9.88886,9.88886
2473.00,9.86408,25.137294,0.000411,25.002090,-1.5704,0.234,9.89112,9.89112
2474.00,9.86826,25.137371,0.000411,25.002187,-1.5705,0.234,9.89286,9.89286
2475.00,9.87132,25.137426,0.000409,25.002230,-1.5705,0.234,9.89459,9.89459
2476.00,9.87420,25.137270,0.000405,25.002028,-1.5706,0.234,9.89576,9.89576
2477.00,9.87805,25.137347,0.000403,25.002068,-1.5708,0.234,9.89609,9.89609
2478.00,9.88151,25.137407,0.000405,25.002057,-1.5711,0.234,9.89617,9.89617
2479.00,9.88359,25.137357,0.000403,25.001940,-1.5714,0.234,9.89670,9.89670
2480.00,9.88496,25.137375,0.000404,25.001937,-1.5718,0.234,9.89844,9.89844
2481.00,9.88701,25.137519,0.000406,25.002047,-1.5720,0.234,9.90008,9.90008
2482.00,9.88965,25.137553,0.000408,25.001998,-1.5721,0.234,9.90129,9.90129
2483.00,9.89139,25.137432,0.000403,25.001877,-1.5721,0.234,9.90282,9.90282
2484.00,9.89253,25.137497,0.000406,25.001968,-1.5721,0.235,9.90349,9.90349
2485.00,9.89427,25.137508,0.000404,25.002003,-1.5720,0.235,9.90478,9.90478
2486.00,9.89639,25.137606,0.000405,25.002105,-1.5719,0.235,9.90702,9.90702
2487.00,9.89823,25.137535,0.000406,25.002091,-1.5719,0.235,9.90810,9.90810
2488.00,9.89943,25.137577,0.000407,25.002130,-1.5719,0.235,9.90867,9.90867
2489.00,9.90037,25.137648,0.000407,25.002133,-1.5719,0.235,9.90925,9.90925
2490.00,9.90115,25.137778,0.000411,25.002211,-1.5722,0.235,9.90828,9.90828
2491.00,9.90203,25.137773,0.000413,25.002167,-1.5725,0.235,9.90734,9.90734
2492.00,9.90295,25.137971,0.000414,25.002292,-1.5729,0.235,9.90722,9.90722
2493.00,9.90362,25.138083,0.000414,25.002366,-1.5732,0.235,9.90754,9.90754
2494.00,9.90433,25.138038,0.000412,25.002243,-1.5734,0.235,9.90682,9.90682
2495.00,9.90469,25.137935,0.000410,25.002063,-1.5735,0.235,9.90673,9.90673
2496.00,9.90500,25.137972,0.000408,25.002055,-1.5736,0.235,9.90732,9.90732
2497.00,9.90586,25.137828,0.000405,25.001903,-1.5737,0.236,9.90870,9.90870
2498.00,9.90669,25.137819,0.000409,25.001875,-1.5736,0.235,9.90882,9.90882
2499.00,9.90712,25.137922,0.000410,25.001969,-1.5737,0.235,9.90971,9.90971
2500.00,9.90749,25.138041,0.000412,25.002059,-1.5738,0.235,9.91071,9.91071
2501.00,9.90785,25.138092,0.000417,25.002085,-1.5739,0.235,9.91084,9.91084
2502.00,9.90835,25.138151,0.000420,25.002135,-1.5740,0.235,9.91055,9.91055
2503.00,9.90881,25.138189,0.000419,25.002088,-1.5743,0.235,9.91078,9.91078
2504.00,9.90909,25.138134,0.000420,25.002022,-1.5745,0.235,9.91103,9.91103
2505.00,9.90917,25.138082,0.000415,25.001982,-1.5747,0.236,9.91063,9.91063
2506.00,9.90907,25.138213,0.000414,25.002057,-1.5748,0.236,9.91080,9.91080
2507.00,9.90926,25.138386,0.000416,25.002125,-1.5751,0.236,9.91131,9.91131
2508.00,9.90951,25.138388,0.000416,25.002077,-1.5752,0.236,9.91114,9.91114
2509.00,9.90944,25.138480,0.000416,25.002115,-1.5753,0.236,9.90959,9.90959
2510.00,9.90917,25.138570,0.000423,25.002118,-1.5753,0.236,9.90829,9.90829
2511.00,9.90902,25.138459,0.000421,25.001993,-1.5755,0.236,9.90712,9.90712
2512.00,9.90914,25.138372,0.000417,25.001933,-1.5756,0.236,9.90646,9.90646
2513.00,9.90940,25.138431,0.000415,25.001996,-1.5757,0.236,9.90753,9.90753
2514.00,9.90987,25.138600,0.000417,25.002141,-1.5757,0.236,9.91050,9.91050
2515.00,9.91061,25.138499,0.000412,25.002125,-1.5758,0.236,9.91413,9.91413
2516.00,9.91140,25.138615,0.000414,25.002199,-1.5759,0.236,9.91848,9.91848
2517.00,9.91193,25.138700,0.000417,25.002197,-1.5758,0.236,9.92153,9.92153
2518.00,9.91234,25.138695,0.000418,25.002178,-1.5759,0.236,9.92263,9.92263
2519.00,9.91315,25.138602,0.000415,25.002064,-1.5761,0.236,9.92342,9.92342
2520.00,9.91391,25.138695,0.000417,25.002049,-1.5764,0.236,9.92357,9.92357
2521.00,9.91426,25.138553,0.000410,25.001890,-1.5766,0.236,9.92167,9.92167
2522.00,9.91476,25.138504,0.000408,25.001875,-1.5768,0.236,9.92059,9.92059
2523.00,9.91524,25.138511,0.000410,25.001911,-1.5769,0.236,9.91996,9.91996
2524.00,9.91580,25.138604,0.000408,25.002003,-1.5771,0.236,9.91876,9.91876
2525.00,9.91608,25.138567,0.000406,25.001956,-1.5772,0.236,9.91721,9.91721
2526.00,9.91608,25.138742,0.000414,25.002143,-1.5773,0.237,9.91642,9.91642
2527.00,9.91585,25.138857,0.000415,25.002206,-1.5775,0.237,9.91453,9.91453
2528.00,9.91589,25.138997,0.000414,25.002249,-1.5778,0.237,9.91389,9.91389
2529.00,9.91622,25.138964,0.000417,25.002150,-1.5779,0.237,9.91379,9.91379
2530.00,9.91698,25.139082,0.000421,25.002252,-1.5781,0.237,9.91454,9.91454
2531.00,9.91762,25.139194,0.000419,25.002296,-1.5783,0.237,9.91516,9.91516
2532.00,9.91802,25.139235,0.000421,25.002284,-1.5784,0.237,9.91568,9.91568
2533.00,9.91805,25.139314,0.000425,25.002303,-1.5785,0.237,9.91567,9.91567
2534.00,9.91793,25.139432,0.000425,25.002352,-1.5785,0.237,9.91534,9.91534
2535.00,9.91773,25.139447,0.000421,25.002304,-1.5787,0.237,9.91503,9.91503
2536.00,9.91730,25.139408,0.000424,25.002237,-1.5789,0.237,9.91442,9.91442
2537.00,9.91665,25.139413,0.000421,25.002188,-1.5791,0.237,9.91491,9.91491
2538.00,9.91629,25.139358,0.000416,25.002138,-1.5791,0.237,9.91525,9.91525
2539.00,9.91594,25.139409,0.000417,25.002145,-1.5792,0.237,9.91451,9.91451
2540.00,9.91535,25.139422,0.000421,25.002152,-1.5791,0.237,9.91405,9.91405
2541.00,9.91510,25.139431,0.000419,25.002131,-1.5790,0.237,9.91382,9.91382
2542.00,9.91477,25.139428,0.000417,25.002060,-1.5792,0.237,9.91330,9.91330
2543.00,9.91449,25.139495,0.000421,25.002026,-1.5794,0.238,9.91278,9.91278
2544.00,9.91431,25.139594,0.000422,25.002095,-1.5796,0.238,9.91340,9.91340
2545.00,9.91425,25.139722,0.000418,25.002105,-1.5798,0.238,9.91343,9.91343
2546.00,9.91414,25.139849,0.000418,25.002129,-1.5800,0.238,9.91228,9.91228
2547.00,9.91367,25.139805,0.000420,25.002089,-1.5802,0.238,9.90998,9.90998
2548.00,9.91316,25.139864,0.000421,25.002147,-1.5804,0.238,9.90810,9.90810
2549.00,9.91274,25.139593,0.000412,25.001918,-1.5806,0.238,9.90681,9.90681
2550.00,9.91231,25.139690,0.000416,25.002026,-1.5808,0.238,9.90575,9.90575
2551.00,9.91180,25.139635,0.000413,25.001906,-1.5811,0.238,9.90570,9.90570
2552.00,9.91142,25.139764,0.000414,25.002003,-1.5813,0.238,9.90716,9.90716
2553.00,9.91122,25.139707,0.000414,25.001922,-1.5814,0.238,9.90841,9.90841
2554.00,9.91084,25.139938,0.000422,25.002091,-1.5815,0.238,9.91000,9.91000
2555.00,9.91029,25.139943,0.000421,25.002056,-1.5816,0.238,9.91043,9.91043
2556.00,9.90987,25.139982,0.000424,25.002110,-1.5815,0.238,9.91040,9.91040
2557.00,9.91015,25.139960,0.000419,25.002089,-1.5816,0.238,9.91002,9.91002
2558.00,9.90996,25.140003,0.000414,25.002025,-1.5818,0.238,9.91029,9.91029
2559.00,9.90990,25.139907,0.000408,25.001908,-1.5822,0.238,9.90981,9.90981
2560.00,9.90996,25.139748,0.000404,25.001795,-1.5824,0.239,9.90987,9.90987
2561.00,9.90976,25.139753,0.000403,25.001789,-1.5827,0.239,9.91013,9.91013
2562.00,9.90949,25.139904,0.000410,25.001894,-1.5831,0.239,9.91031,9.91031
2563.00,9.90927,25.139908,0.000410,25.001947,-1.5834,0.239,9.90999,9.90999
2564.00,9.90922,25.139998,0.000411,25.001952,-1.5836,0.239,9.91038,9.91038
2565.00,9.90928,25.140191,0.000414,25.002035,-1.5838,0.239,9.91101,9.91101
2566.00,9.90932,25.140299,0.000415,25.002091,-1.5840,0.239,9.91216,9.91216
2567.00,9.91001,25.140359,0.000414,25.002078,-1.5839,0.239,9.91426,9.91426
2568.00,9.91076,25.140412,0.000413,25.002082,-1.5838,0.239,9.91546,9.91546
2569.00,9.91124,25.140577,0.000416,25.002189,-1.5839,0.239,9.91544,9.91544
2570.00,9.91147,25.140570,0.000414,25.002147,-1.5839,0.239,9.91508,9.91508
2571.00,9.91177,25.140678,0.000415,25.002227,-1.5840,0.239,9.91493,9.91493
2572.00,9.91193,25.140556,0.000413,25.002094,-1.5841,0.239,9.91345,9.91345
2573.00,9.91209,25.140497,0.000411,25.002042,-1.5843,0.239,9.91272,9.91272
2574.00,9.91205,25.140338,0.000407,25.001903,-1.5844,0.240,9.91229,9.91229
2575.00,9.91207,25.140382,0.000410,25.001975,-1.5844,0.240,9.91277,9.91277
2576.00,9.91229,25.140191,0.000410,25.001828,-1.5844,0.240,9.91268,9.91268
2577.00,9.91264,25.140384,0.000411,25.001985,-1.5848,0.240,9.91326,9.91326
2578.00,9.91300,25.140516,0.000412,25.002058,-1.5850,0.240,9.91443,9.91443
2579.00,9.91323,25.140777,0.000418,25.002236,-1.5854,0.240,9.91500,9.91500
2580.00,9.91334,25.140803,0.000414,25.002207,-1.5857,0.240,9.91447,9.91447
2581.00,9.91335,25.140975,0.000417,25.002280,-1.5860,0.240,9.91403,9.91403
2582.00,9.91360,25.141055,0.000420,25.002304,-1.5862,0.240,9.91442,9.91442
2583.00,9.91408,25.141113,0.000421,25.002264,-1.5864,0.240,9.91437,9.91437
2584.00,9.91426,25.141050,0.000421,25.002154,-1.5865,0.240,9.91430,9.91430
2585.00,9.91428,25.140971,0.000417,25.001975,-1.5865,0.240,9.91499,9.91499
2586.00,9.91429,25.141025,0.000414,25.001942,-1.5866,0.240,9.91489,9.91489
2587.00,9.91393,25.141032,0.000412,25.001874,-1.5867,0.240,9.91379,9.91379
2588.00,9.91363,25.141077,0.000415,25.001936,-1.5868,0.240,9.91282,9.91282
2589.00,9.91363,25.141184,0.000415,25.002025,-1.5870,0.240,9.91313,9.91313
2590.00,9.91382,25.141329,0.000418,25.002142,-1.5874,0.240,9.91361,9.91361
2591.00,9.91402,25.141313,0.000415,25.002108,-1.5876,0.240,9.91493,9.91493
2592.00,9.91426,25.141235,0.000414,25.002024,-1.5877,0.241,9.91612,9.91612
2593.00,9.91443,25.141257,0.000412,25.001979,-1.5880,0.241,9.91613,9.91613
2594.00,9.91432,25.141260,0.000411,25.001911,-1.5882,0.241,9.91439,9.91439
2595.00,9.91407,25.141306,0.000412,25.001869,-1.5884,0.241,9.91258,9.91258
2596.00,9.91389,25.141422,0.000417,25.001946,-1.5886,0.241,9.91171,9.91171
2597.00,9.91387,25.141572,0.000419,25.002030,-1.5889,0.241,9.91093,9.91093
2598.00,9.91364,25.141666,0.000418,25.002037,-1.5891,0.241,9.91083,9.91083
2599.00,9.91341,25.141669,0.000416,25.001996,-1.5892,0.241,9.91142,9.91142
2600.00,9.91317,25.141762,0.000420,25.002086,-1.5894,0.241,9.91129,9.91129
2601.00,9.91310,25.141747,0.000415,25.002064,-1.5895,0.241,9.91064,9.91064
2602.00,9.91281,25.141776,0.000413,25.002072,-1.5896,0.241,9.90859,9.90859
2603.00,9.91211,25.141726,0.000411,25.002051,-1.5896,0.241,9.90658,9.90658
2604.00,9.91165,25.141668,0.000408,25.001978,-1.5898,0.241,9.90487,9.90487
2605.00,9.91167,25.141661,0.000406,25.001921,-1.5899,0.242,9.90133,9.90133
2606.00,9.91135,25.141740,0.000407,25.001921,-1.5902,0.242,9.89607,9.89607
2607.00,9.91027,25.141719,0.000406,25.001899,-1.5904,0.242,9.88974,9.88974
2608.00,9.90935,25.141909,0.000410,25.002057,-1.5906,0.242,9.88178,9.88178
2609.00,9.90935,25.141895,0.000408,25.002047,-1.5907,0.242,9.87330,9.87330
2610.00,9.90839,25.141927,0.000405,25.002059,-1.5907,0.242,9.86705,9.86705
2611.00,9.90649,25.141909,0.000403,25.002032,-1.5907,0.242,9.86166,9.86166
2612.00,9.90233,25.141970,0.000403,25.002010,-1.5909,0.242,9.85963,9.85963
@18,2.0001,4.0, 2610.003 
2613.00,9.90100,25.141747,0.000395,25.001777,-1.5911,0.243,9.86071,9.86071
2614.00,9.89861,25.141844,0.000399,25.001866,-1.5913,0.243,9.86439,9.86439
2615.00,9.89109,25.141856,0.000399,25.001863,-1.5915,0.243,9.86914,9.86914
2616.00,9.88308,25.141804,0.000397,25.001812,-1.5917,0.243,9.87428,9.87428
2617.00,9.87076,25.141848,0.000397,25.001898,-1.5918,0.243,9.87999,9.87999
2618.00,9.86509,25.142031,0.000405,25.002030,-1.5920,0.243,9.88499,9.88499
2619.00,9.86257,25.142087,0.000404,25.002021,-1.5921,0.243,9.88778,9.88778
2620.00,9.86354,25.142123,0.000403,25.002028,-1.5922,0.243,9.88990,9.88990
2621.00,9.86635,25.142304,0.000410,25.002150,-1.5923,0.243,9.89233,9.89233
2622.00,9.86667,25.142349,0.000414,25.002138,-1.5922,0.243,9.89352,9.89352
2623.00,9.86931,25.142418,0.000412,25.002162,-1.5923,0.243,9.89456,9.89456
2624.00,9.87373,25.142611,0.000413,25.002292,-1.5924,0.243,9.89597,9.89597
2625.00,9.87789,25.142637,0.000414,25.002352,-1.5924,0.243,9.89754,9.89754
2626.00,9.88084,25.142656,0.000414,25.002373,-1.5926,0.243,9.89929,9.89929
2627.00,9.88318,25.142581,0.000410,25.002265,-1.5929,0.243,9.89993,9.89993
2628.00,9.88553,25.142632,0.000410,25.002308,-1.5932,0.243,9.90068,9.90068
2629.00,9.88732,25.142555,0.000409,25.002243,-1.5935,0.243,9.90121,9.90121
2630.00,9.88876,25.142548,0.000408,25.002187,-1.5939,0.243,9.90087,9.90087
2631.00,9.89044,25.142576,0.000405,25.002148,-1.5941,0.244,9.90057,9.90057
2632.00,9.89268,25.142743,0.000404,25.002314,-1.5942,0.244,9.90192,9.90192
2633.00,9.89477,25.142793,0.000408,25.002304,-1.5944,0.244,9.90239,9.90239
2634.00,9.89636,25.142692,0.000408,25.002213,-1.5944,0.244,9.90334,9.90334
2635.00,9.89766,25.142661,0.000408,25.002135,-1.5943,0.244,9.90460,9.90460
2636.00,9.89872,25.142594,0.000404,25.002093,-1.5945,0.244,9.90471,9.90471
2637.00,9.89971,25.142522,0.000407,25.001980,-1.5947,0.244,9.90530,9.90530
2638.00,9.90046,25.142471,0.000405,25.001926,-1.5949,0.244,9.90540,9.90540
2639.00,9.90114,25.142714,0.000407,25.002061,-1.5950,0.244,9.90578,9.90578
2640.00,9.90201,25.142920,0.000412,25.002220,-1.5953,0.244,9.90653,9.90653
2641.00,9.90273,25.142954,0.000416,25.002190,-1.5953,0.244,9.90791,9.90791
2642.00,9.90352,25.142892,0.000410,25.002095,-1.5954,0.244,9.90854,9.90854
2643.00,9.90431,25.142942,0.000409,25.002106,-1.5955,0.244,9.91029,9.91029
2644.00,9.90496,25.142948,0.000410,25.002093,-1.5957,0.244,9.91039,9.91039
2645.00,9.90540,25.142976,0.000408,25.002080,-1.5958,0.245,9.91054,9.91054
2646.00,9.90589,25.143134,0.000410,25.002190,-1.5960,0.245,9.91169,9.91169
2647.00,9.90665,25.143216,0.000414,25.002263,-1.5960,0.245,9.91260,9.91260
2648.00,9.90743,25.143280,0.000418,25.002369,-1.5962,0.245,9.91303,9.91303
2649.00,9.90813,25.143117,0.000416,25.002272,-1.5964,0.245,9.91426,9.91426
2650.00,9.90873,25.143039,0.000414,25.002233,-1.5967,0.245,9.91440,9.91440
2651.00,9.90919,25.142996,0.000413,25.002222,-1.5969,0.245,9.91330,9.91330
2652.00,9.90945,25.143046,0.000413,25.002249,-1.5973,0.245,9.91159,9.91159
2653.00,9.90963,25.142907,0.000406,25.002006,-1.5977,0.245,9.91061,9.91061
2654.00,9.90994,25.143119,0.000407,25.002102,-1.5978,0.245,9.90948,9.90948
2655.00,9.90998,25.143224,0.000408,25.002124,-1.5980,0.245,9.90866,9.90866
2656.00,9.91013,25.143205,0.000407,25.002047,-1.5981,0.245,9.90836,9.90836
2657.00,9.91038,25.143307,0.000408,25.002104,-1.5980,0.245,9.90917,9.90917
2658.00,9.91077,25.143584,0.000416,25.002324,-1.5980,0.245,9.91013,9.91013
2659.00,9.91098,25.143450,0.000417,25.002147,-1.5980,0.245,9.90975,9.90975
2660.00,9.91098,25.143377,0.000416,25.002073,-1.5981,0.245,9.91036,9.91036
2661.00,9.91101,25.143356,0.000414,25.002024,-1.5984,0.245,9.91077,9.91077
2662.00,9.91107,25.143308,0.000412,25.001932,-1.5987,0.245,9.91103,9.91103
2663.00,9.91110,25.143116,0.000410,25.001756,-1.5989,0.245,9.91044,9.91044
2664.00,9.91112,25.143252,0.000408,25.001859,-1.5992,0.245,9.91154,9.91154
2665.00,9.91137,25.143399,0.000411,25.001927,-1.5994,0.246,9.91217,9.91217
2666.00,9.91128,25.143575,0.000416,25.002027,-1.5994,0.245,9.91256,9.91256
2667.00,9.91126,25.143549,0.000417,25.001992,-1.5995,0.245,9.91325,9.91325
2668.00,9.91139,25.143525,0.000414,25.001947,-1.5996,0.245,9.91452,9.91452
2669.00,9.91155,25.143737,0.000420,25.002134,-1.5998,0.245,9.91587,9.91587
2670.00,9.91184,25.143871,0.000423,25.002271,-1.6000,0.245,9.91685,9.91685
2671.00,9.91219,25.143831,0.000420,25.002230,-1.6002,0.245,9.91759,9.91759
2672.00,9.91255,25.143923,0.000421,25.002291,-1.6002,0.245,9.91768,9.91768
2673.00,9.91285,25.143998,0.000423,25.002328,-1.6004,0.245,9.91648,9.91648
2674.00,9.91292,25.143892,0.000420,25.002244,-1.6006,0.246,9.91485,9.91485
2675.00,9.91307,25.143851,0.000418,25.002151,-1.6009,0.246,9.91349,9.91349
2676.00,9.91329,25.143891,0.000418,25.002154,-1.6012,0.246,9.91277,9.91277
2677.00,9.91350,25.143969,0.000417,25.002201,-1.6014,0.246,9.91196,9.91196
2678.00,9.91333,25.144132,0.000418,25.002255,-1.6016,0.246,9.91166,9.91166
2679.00,9.91334,25.143989,0.000411,25.002021,-1.6018,0.246,9.91152,9.91152
2680.00,9.91344,25.144118,0.000410,25.002057,-1.6019,0.246,9.91133,9.91133
2681.00,9.91341,25.144267,0.000410,25.002142,-1.6021,0.246,9.91080,9.91080
2682.00,9.91348,25.144191,0.000409,25.001980,-1.6023,0.246,9.91127,9.91127
2683.00,9.91346,25.144181,0.000410,25.002028,-1.6026,0.247,9.91072,9.91072
2684.00,9.91324,25.144242,0.000413,25.002134,-1.6030,0.247,9.91044,9.91044
2685.00,9.91307,25.144148,0.000414,25.002074,-1.6033,0.247,9.91027,9.91027
2686.00,9.91297,25.144009,0.000415,25.001948,-1.6035,0.247,9.91051,9.91051
2687.00,9.91285,25.144093,0.000417,25.002102,-1.6036,0.247,9.91057,9.91057
2688.00,9.91293,25.144061,0.000413,25.002044,-1.6037,0.247,9.91273,9.91273
2689.00,9.91277,25.144088,0.000411,25.001985,-1.6038,0.247,9.91370,9.91370
2690.00,9.91249,25.144081,0.000407,25.001924,-1.6039,0.247,9.91387,9.91387
2691.00,9.91196,25.144194,0.000406,25.001975,-1.6041,0.248,9.91303,9.91303
2692.00,9.91158,25.144324,0.000406,25.002005,-1.6043,0.248,9.91178,9.91178
2693.00,9.91123,25.144442,0.000410,25.002075,-1.6045,0.248,9.90954,9.90954
2694.00,9.91124,25.144493,0.000412,25.002083,-1.6047,0.248,9.90958,9.90958
2695.00,9.91147,25.144481,0.000412,25.002046,-1.6050,0.247,9.91088,9.91088
2696.00,9.91170,25.144595,0.000414,25.002129,-1.6052,0.247,9.91291,9.91291
2697.00,9.91194,25.144483,0.000410,25.001961,-1.6054,0.247,9.91506,9.91506
2698.00,9.91212,25.144398,0.000403,25.001846,-1.6057,0.248,9.91731,9.91731
2699.00,9.91233,25.144600,0.000405,25.001987,-1.6060,0.248,9.91729,9.91729
2700.00,9.91291,25.144758,0.000409,25.002097,-1.6061,0.248,9.91610,9.91610
2701.00,9.91298,25.144716,0.000406,25.002022,-1.6062,0.248,9.91484,9.91484
2702.00,9.91277,25.144860,0.000407,25.002151,-1.6061,0.248,9.91312,9.91312
2703.00,9.91289,25.144921,0.000412,25.002195,-1.6060,0.248,9.91164,9.91164
2704.00,9.91307,25.144887,0.000413,25.002166,-1.6059,0.248,9.91135,9.91135
2705.00,9.91305,25.144778,0.000410,25.002088,-1.6061,0.248,9.91158,9.91158
2706.00,9.91324,25.144796,0.000411,25.002059,-1.6064,0.248,9.91281,9.91281
2707.00,9.91347,25.144938,0.000417,25.002147,-1.6068,0.248,9.91358,9.91358
2708.00,9.91329,25.145099,0.000415,25.002215,-1.6072,0.248,9.91423,9.91423
2709.00,9.91312,25.145193,0.000416,25.002305,-1.6076,0.248,9.91386,9.91386
2710.00,9.91300,25.145360,0.000419,25.002408,-1.6078,0.248,9.91378,9.91378
2711.00,9.91323,25.145260,0.000417,25.002262,-1.6079,0.248,9.91279,9.91279
2712.00,9.91337,25.145294,0.000415,25.002226,-1.6081,0.249,9.91206,9.91206
2713.00,9.91353,25.145405,0.000420,25.002239,-1.6082,0.249,9.91122,9.91122
2714.00,9.91360,25.145375,0.000416,25.002105,-1.6082,0.249,9.91195,9.91195
2715.00,9.91361,25.145411,0.000414,25.001997,-1.6085,0.249,9.91276,9.91276
2716.00,9.91348,25.145538,0.000418,25.002106,-1.6087,0.249,9.91291,9.91291
2717.00,9.91311,25.145440,0.000415,25.002042,-1.6090,0.249,9.91270,9.91270
2718.00,9.91256,25.145315,0.000411,25.002004,-1.6091,0.249,9.91187,9.91187
2719.00,9.91202,25.145341,0.000414,25.002047,-1.6094,0.249,9.91053,9.91053
2720.00,9.91206,25.145356,0.000413,25.002086,-1.6094,0.249,9.91034,9.91034
2721.00,9.91216,25.145487,0.000415,25.002142,-1.6093,0.249,9.91057,9.91057
2722.00,9.91239,25.145551,0.000419,25.002173,-1.6094,0.249,9.91162,9.91162
2723.00,9.91256,25.145649,0.000420,25.002173,-1.6095,0.249,9.91305,9.91305
2724.00,9.91254,25.145803,0.000417,25.002259,-1.6097,0.249,9.91365,9.91365
2725.00,9.91238,25.145790,0.000421,25.002250,-1.6101,0.249,9.91184,9.91184
2726.00,9.91199,25.145632,0.000413,25.002093,-1.6104,0.249,9.91032,9.91032
2727.00,9.91167,25.145622,0.000409,25.001989,-1.6106,0.249,9.90855,9.90855
2728.00,9.91143,25.145622,0.000405,25.001981,-1.6108,0.249,9.90754,9.90754
2729.00,9.91093,25.145588,0.000404,25.001893,-1.6108,0.250,9.90683,9.90683
2730.00,9.91061,25.145676,0.000404,25.001943,-1.6111,0.250,9.90688,9.90688
2731.00,9.91042,25.145744,0.000410,25.001995,-1.6113,0.250,9.90803,9.90803
2732.00,9.91057,25.145761,0.000408,25.001997,-1.6114,0.250,9.90985,9.90985
2733.00,9.91077,25.145824,0.000411,25.002011,-1.6115,0.250,9.91091,9.91091
2734.00,9.91055,25.145907,0.000414,25.002063,-1.6116,0.250,9.91214,9.91214
2735.00,9.91068,25.145910,0.000411,25.002053,-1.6114,0.250,9.91376,9.91376
2736.00,9.91069,25.145986,0.000410,25.002108,-1.6113,0.250,9.91376,9.91376
2737.00,9.91066,25.146040,0.000410,25.002111,-1.6114,0.250,9.91269,9.91269
2738.00,9.91076,25.146129,0.000413,25.002166,-1.6116,0.250,9.91213,9.91213
2739.00,9.91102,25.146040,0.000412,25.002056,-1.6118,0.250,9.91171,9.91171
2740.00,9.91106,25.146183,0.000414,25.002150,-1.6121,0.250,9.91182,9.91182
2741.00,9.91108,25.146263,0.000413,25.002172,-1.6124,0.250,9.91260,9.91260
2742.00,9.91110,25.146419,0.000417,25.002315,-1.6128,0.250,9.91296,9.91296
2743.00,9.91102,25.146333,0.000416,25.002154,-1.6131,0.250,9.91357,9.91357
2744.00,9.91118,25.146454,0.000418,25.002248,-1.6135,0.250,9.91455,9.91455
2745.00,9.91131,25.146481,0.000416,25.002189,-1.6137,0.250,9.91309,9.91309
2746.00,9.91140,25.146477,0.000419,25.002165,-1.6139,0.250,9.91124,9.91124
2747.00,9.91146,25.146502,0.000423,25.002165,-1.6140,0.250,9.91085,9.91085
2748.00,9.91165,25.146646,0.000423,25.002336,-1.6142,0.250,9.91037,9.91037
2749.00,9.91180,25.146597,0.000416,25.002225,-1.6143,0.251,9.90907,9.90907
2750.00,9.91190,25.146487,0.000413,25.002088,-1.6144,0.251,9.90933,9.90933
2751.00,9.91204,25.146555,0.000411,25.002067,-1.6145,0.251,9.91039,9.91039
2752.00,9.91173,25.146535,0.000409,25.002001,-1.6148,0.251,9.90931,9.90931
2753.00,9.91129,25.146582,0.000409,25.001982,-1.6149,0.251,9.90777,9.90777
2754.00,9.91097,25.146665,0.000411,25.002080,-1.6151,0.251,9.90549,9.90549
2755.00,9.91092,25.146757,0.000414,25.002169,-1.6152,0.251,9.90120,9.90120
2756.00,9.91088,25.146917,0.000418,25.002323,-1.6154,0.251,9.89451,9.89451
2757.00,9.91028,25.146796,0.000413,25.002229,-1.6155,0.251,9.88751,9.88751
2758.00,9.90963,25.146738,0.000408,25.002118,-1.6156,0.251,9.87942,9.87942
2759.00,9.90874,25.146645,0.000407,25.001989,-1.6157,0.251,9.87250,9.87250
2760.00,9.90914,25.146704,0.000408,25.002052,-1.6159,0.252,9.86753,9.86753
2761.00,9.90821,25.146610,0.000403,25.001907,-1.6161,0.252,9.86389,9.86389
2762.00,9.90592,25.146792,0.000404,25.001934,-1.6163,0.252,9.86191,9.86191
@19,2.0001,4.0, 2760.06 
2763.00,9.90383,25.147000,0.000410,25.002101,-1.6165,0.252,9.86177,9.86177
2764.00,9.89669,25.147029,0.000410,25.002152,-1.6167,0.252,9.86214,9.86214
2765.00,9.88775,25.147016,0.000410,25.002108,-1.6168,0.252,9.86373,9.86373
2766.00,9.87762,25.146964,0.000409,25.002061,-1.6168,0.252,9.86813,9.86813
2767.00,9.87111,25.146885,0.000410,25.002023,-1.6169,0.252,9.87398,9.87398
2768.00,9.86814,25.146793,0.000408,25.001909,-1.6171,0.252,9.87949,9.87949
2769.00,9.86608,25.147066,0.000411,25.002046,-1.6174,0.252,9.88516,9.88516
2770.00,9.86603,25.147135,0.000411,25.002025,-1.6175,0.252,9.88966,9.88966
2771.00,9.86833,25.147186,0.000413,25.002018,-1.6177,0.252,9.89202,9.89202
2772.00,9.87068,25.147377,0.000415,25.002132,-1.6178,0.252,9.89385,9.89385
2773.00,9.87044,25.147507,0.000417,25.002210,-1.6179,0.252,9.89534,9.89534
2774.00,9.87172,25.147291,0.000412,25.001979,-1.6179,0.252,9.89549,9.89549
2775.00,9.87441,25.147290,0.000412,25.001897,-1.6182,0.253,9.89563,9.89563
2776.00,9.87891,25.147434,0.000409,25.001999,-1.6185,0.253,9.89658,9.89658
2777.00,9.88213,25.147477,0.000406,25.002029,-1.6186,0.253,9.89689,9.89689
2778.00,9.88472,25.147435,0.000407,25.001974,-1.6187,0.253,9.89779,9.89779
2779.00,9.88628,25.147574,0.000409,25.002087,-1.6189,0.253,9.89882,9.89882
2780.00,9.88794,25.147666,0.000408,25.002133,-1.6188,0.253,9.89992,9.89992
2781.00,9.88943,25.147715,0.000413,25.002136,-1.6189,0.253,9.90074,9.90074
2782.00,9.89073,25.147638,0.000416,25.002041,-1.6191,0.253,9.90219,9.90219
2783.00,9.89279,25.147583,0.000414,25.001957,-1.6193,0.253,9.90309,9.90309
2784.00,9.89488,25.147594,0.000416,25.001955,-1.6196,0.253,9.90400,9.90400
2785.00,9.89669,25.147587,0.000420,25.002045,-1.6200,0.253,9.90504,9.90504
2786.00,9.89823,25.147585,0.000421,25.002109,-1.6203,0.253,9.90586,9.90586
2787.00,9.89922,25.147566,0.000421,25.002067,-1.6205,0.253,9.90569,9.90569
2788.00,9.90002,25.147680,0.000424,25.002127,-1.6207,0.253,9.90537,9.90537
2789.00,9.90079,25.147727,0.000424,25.002108,-1.6208,0.253,9.90646,9.90646
2790.00,9.90163,25.147866,0.000425,25.002144,-1.6209,0.253,9.90773,9.90773
2791.00,9.90252,25.147890,0.000420,25.002033,-1.6210,0.253,9.90841,9.90841
2792.00,9.90319,25.148038,0.000422,25.002117,-1.6213,0.253,9.90929,9.90929
2793.00,9.90373,25.148022,0.000420,25.002115,-1.6215,0.253,9.90964,9.90964
2794.00,9.90424,25.148146,0.000420,25.002190,-1.6217,0.253,9.90893,9.90893
2795.00,9.90492,25.148066,0.000413,25.002101,-1.6218,0.254,9.90849,9.90849
2796.00,9.90560,25.148154,0.000417,25.002184,-1.6220,0.254,9.90869,9.90869
2797.00,9.90624,25.148066,0.000415,25.002121,-1.6222,0.254,9.90880,9.90880
2798.00,9.90654,25.148197,0.000413,25.002194,-1.6225,0.254,9.90821,9.90821
2799.00,9.90671,25.148214,0.000413,25.002220,-1.6227,0.254,9.90848,9.90848
2800.00,9.90724,25.148228,0.000414,25.002172,-1.6230,0.254,9.90889,9.90889
2801.00,9.90776,25.148236,0.000411,25.002148,-1.6231,0.254,9.90865,9.90865
2802.00,9.90804,25.148513,0.000416,25.002321,-1.6233,0.254,9.90898,9.90898
2803.00,9.90834,25.148432,0.000417,25.002223,-1.6234,0.254,9.91062,9.91062
2804.00,9.90859,25.148424,0.000417,25.002153,-1.6235,0.254,9.91106,9.91106
2805.00,9.90891,25.148345,0.000418,25.002087,-1.6236,0.254,9.91125,9.91125
2806.00,9.90937,25.148366,0.000415,25.002070,-1.6239,0.254,9.91322,9.91322
2807.00,9.90999,25.148220,0.000413,25.001924,-1.6242,0.254,9.91364,9.91364
2808.00,9.91030,25.148268,0.000410,25.001932,-1.6245,0.254,9.91302,9.91302
2809.00,9.91035,25.148299,0.000409,25.001943,-1.6249,0.254,9.91271,9.91271
2810.00,9.91020,25.148447,0.000408,25.002051,-1.6251,0.254,9.91146,9.91146
2811.00,9.90980,25.148579,0.000412,25.002072,-1.6252,0.254,9.90822,9.90822
2812.00,9.90959,25.148620,0.000411,25.002043,-1.6253,0.254,9.90655,9.90655
2813.00,9.90943,25.148662,0.000412,25.002101,-1.6253,0.254,9.90572,9.90572
2814.00,9.90942,25.148692,0.000411,25.002079,-1.6253,0.255,9.90566,9.90566
2815.00,9.90943,25.148782,0.000413,25.002066,-1.6255,0.255,9.90590,9.90590
2816.00,9.90928,25.148675,0.000413,25.001997,-1.6256,0.255,9.90578,9.90578
2817.00,9.90907,25.148660,0.000413,25.002044,-1.6257,0.255,9.90520,9.90520
2818.00,9.90904,25.148618,0.000414,25.001935,-1.6260,0.255,9.90692,9.90692
2819.00,9.90914,25.148631,0.000413,25.001940,-1.6262,0.255,9.90736,9.90736
2820.00,9.90912,25.148646,0.000412,25.001915,-1.6265,0.255,9.90764,9.90764
2821.00,9.90908,25.148587,0.000410,25.001828,-1.6267,0.255,9.90941,9.90941
2822.00,9.90933,25.148663,0.000412,25.001813,-1.6270,0.255,9.91234,9.91234
2823.00,9.90949,25.148806,0.000411,25.001928,-1.6274,0.255,9.91232,9.91232
2824.00,9.90961,25.148787,0.000410,25.001880,-1.6277,0.255,9.91322,9.91322
2825.00,9.90939,25.148774,0.000414,25.001927,-1.6278,0.255,9.91424,9.91424
2826.00,9.90874,25.148880,0.000411,25.002006,-1.6278,0.255,9.91406,9.91406
2827.00,9.90903,25.148984,0.000411,25.002043,-1.6279,0.255,9.91252,9.91252
2828.00,9.90914,25.149068,0.000413,25.002070,-1.6278,0.255,9.91180,9.91180
2829.00,9.90923,25.149236,0.000418,25.002188,-1.6278,0.255,9.91068,9.91068
2830.00,9.90944,25.149147,0.000414,25.002034,-1.6279,0.255,9.90950,9.90950
2831.00,9.90956,25.149325,0.000419,25.002193,-1.6281,0.255,9.90943,9.90943
2832.00,9.90982,25.149213,0.000417,25.002118,-1.6283,0.255,9.90972,9.90972
2833.00,9.91010,25.149245,0.000415,25.002088,-1.6286,0.255,9.91018,9.91018
2834.00,9.91051,25.149291,0.000417,25.002053,-1.6288,0.255,9.91149,9.91149
2835.00,9.91082,25.149495,0.000421,25.002162,-1.6289,0.255,9.91240,9.91240
2836.00,9.91099,25.149460,0.000419,25.002076,-1.6290,0.255,9.91158,9.91158
2837.00,9.91119,25.149563,0.000417,25.002102,-1.6290,0.256,9.91069,9.91069
2838.00,9.91114,25.149561,0.000419,25.002097,-1.6291,0.256,9.90921,9.90921
2839.00,9.91078,25.149613,0.000417,25.002104,-1.6293,0.256,9.90779,9.90779
2840.00,9.91092,25.149584,0.000413,25.002106,-1.6296,0.256,9.90794,9.90794
2841.00,9.91099,25.149653,0.000413,25.002141,-1.6297,0.256,9.90845,9.90845
2842.00,9.91064,25.149614,0.000413,25.002081,-1.6298,0.256,9.90873,9.90873
2843.00,9.91048,25.149605,0.000412,25.002082,-1.6298,0.256,9.91103,9.91103
2844.00,9.91058,25.149611,0.000412,25.002100,-1.6299,0.256,9.91208,9.91208
2845.00,9.91037,25.149659,0.000411,25.002109,-1.6301,0.256,9.91165,9.91165
2846.00,9.91035,25.149700,0.000411,25.002131,-1.6304,0.256,9.91198,9.91198
2847.00,9.91034,25.149794,0.000414,25.002241,-1.6306,0.256,9.91190,9.91190
2848.00,9.91017,25.149749,0.000413,25.002215,-1.6308,0.256,9.90984,9.90984
2849.00,9.90998,25.149685,0.000411,25.002197,-1.6309,0.256,9.90851,9.90851
2850.00,9.91004,25.149736,0.000415,25.002256,-1.6310,0.256,9.90853,9.90853
2851.00,9.91004,25.149679,0.000414,25.002179,-1.6312,0.256,9.90789,9.90789
2852.00,9.90996,25.149638,0.000411,25.002128,-1.6314,0.257,9.90867,9.90867
2853.00,9.91001,25.149687,0.000410,25.002067,-1.6316,0.257,9.90963,9.90963
2854.00,9.90973,25.149731,0.000412,25.002084,-1.6319,0.257,9.90985,9.90985
2855.00,9.90942,25.149704,0.000411,25.002005,-1.6321,0.257,9.90921,9.90921
2856.00,9.90942,25.149706,0.000412,25.002014,-1.6323,0.257,9.90994,9.90994
2857.00,9.90971,25.149741,0.000411,25.001959,-1.6326,0.257,9.91011,9.91011
2858.00,9.91009,25.149810,0.000413,25.002020,-1.6328,0.257,9.91068,9.91068
2859.00,9.91030,25.149864,0.000411,25.002014,-1.6328,0.257,9.91059,9.91059
2860.00,9.91015,25.149816,0.000407,25.001927,-1.6329,0.257,9.91109,9.91109
2861.00,9.91020,25.149940,0.000410,25.001930,-1.6331,0.257,9.91149,9.91149
2862.00,9.91056,25.150079,0.000411,25.002005,-1.6332,0.257,9.91197,9.91197
2863.00,9.91057,25.150156,0.000409,25.001987,-1.6334,0.257,9.91153,9.91153
2864.00,9.91035,25.150132,0.000410,25.001898,-1.6335,0.257,9.91211,9.91211
2865.00,9.91012,25.150311,0.000415,25.002007,-1.6337,0.257,9.91096,9.91096
2866.00,9.90977,25.150324,0.000413,25.002019,-1.6339,0.258,9.90909,9.90909
2867.00,9.90959,25.150265,0.000413,25.002003,-1.6342,0.258,9.90784,9.90784
2868.00,9.90976,25.150220,0.000413,25.001963,-1.6344,0.258,9.90776,9.90776
2869.00,9.91007,25.150303,0.000416,25.001999,-1.6348,0.257,9.90854,9.90854
2870.00,9.91032,25.150278,0.000415,25.001972,-1.6351,0.258,9.91016,9.91016
2871.00,9.91046,25.150290,0.000415,25.001958,-1.6353,0.258,9.91187,9.91187
2872.00,9.91066,25.150418,0.000417,25.002041,-1.6355,0.258,9.91264,9.91264
2873.00,9.91066,25.150442,0.000415,25.001982,-1.6355,0.258,9.91290,9.91290
2874.00,9.91083,25.150597,0.000414,25.002058,-1.6356,0.258,9.91143,9.91143
2875.00,9.91068,25.150696,0.000413,25.002064,-1.6356,0.258,9.91020,9.91020
2876.00,9.91056,25.150709,0.000411,25.002035,-1.6356,0.258,9.90905,9.90905
2877.00,9.91022,25.150688,0.000411,25.001900,-1.6358,0.258,9.90758,9.90758
2878.00,9.90995,25.150746,0.000412,25.001976,-1.6362,0.258,9.90754,9.90754
2879.00,9.91007,25.150656,0.000411,25.001954,-1.6365,0.258,9.90883,9.90883
2880.00,9.91049,25.150615,0.000410,25.001929,-1.6369,0.258,9.91129,9.91129
2881.00,9.91080,25.150621,0.000412,25.001877,-1.6372,0.258,9.91338,9.91338
2882.00,9.91081,25.150764,0.000414,25.001994,-1.6373,0.258,9.91503,9.91503
2883.00,9.91093,25.150855,0.000416,25.001980,-1.6373,0.258,9.91599,9.91599
2884.00,9.91118,25.150900,0.000416,25.001957,-1.6373,0.258,9.91645,9.91645
2885.00,9.91160,25.151012,0.000416,25.002045,-1.6372,0.259,9.91594,9.91594
2886.00,9.91213,25.151032,0.000415,25.002092,-1.6371,0.259,9.91534,9.91534
2887.00,9.91260,25.150882,0.000410,25.001939,-1.6373,0.259,9.91547,9.91547
2888.00,9.91259,25.150924,0.000410,25.002084,-1.6376,0.259,9.91456,9.91456
2889.00,9.91262,25.150887,0.000409,25.002050,-1.6378,0.259,9.91380,9.91380
2890.00,9.91259,25.150900,0.000409,25.002031,-1.6380,0.259,9.91243,9.91243
2891.00,9.91250,25.151031,0.000414,25.002046,-1.6382,0.259,9.91226,9.91226
2892.00,9.91241,25.151229,0.000422,25.002179,-1.6385,0.259,9.91120,9.91120
2893.00,9.91223,25.151173,0.000420,25.002003,-1.6388,0.259,9.91062,9.91062
2894.00,9.91212,25.151302,0.000422,25.002047,-1.6392,0.259,9.90944,9.90944
2895.00,9.91219,25.151310,0.000422,25.002028,-1.6396,0.259,9.90958,9.90958
2896.00,9.91243,25.151242,0.000419,25.002035,-1.6399,0.259,9.90928,9.90928
2897.00,9.91286,25.151144,0.000414,25.001946,-1.6400,0.259,9.91078,9.91078
2898.00,9.91328,25.151217,0.000414,25.002008,-1.6399,0.259,9.91235,9.91235
2899.00,9.91339,25.151185,0.000411,25.001989,-1.6400,0.259,9.91386,9.91386
2900.00,9.91336,25.151155,0.000410,25.001912,-1.6400,0.259,9.91529,9.91529
2901.00,9.91323,25.151210,0.000413,25.001893,-1.6401,0.259,9.91563,9.91563
2902.00,9.91302,25.151349,0.000414,25.001970,-1.6403,0.259,9.91427,9.91427
2903.00,9.91263,25.151332,0.000412,25.001883,-1.6406,0.259,9.91151,9.91151
2904.00,9.91193,25.151446,0.000413,25.001873,-1.6409,0.259,9.90938,9.90938
2905.00,9.91132,25.151608,0.000412,25.001975,-1.6411,0.260,9.90706,9.90706
2906.00,9.91098,25.151727,0.000410,25.002079,-1.6413,0.260,9.90657,9.90657
2907.00,9.91080,25.151731,0.000408,25.002095,-1.6415,0.260,9.90650,9.90650
2908.00,9.91054,25.151702,0.000410,25.002104,-1.6416,0.260,9.90689,9.90689
2909.00,9.91021,25.151705,0.000411,25.002092,-1.6418,0.260,9.90795,9.90795
2910.00,9.91016,25.151669,0.000413,25.002036,-1.6421,0.260,9.90889,9.90889
2911.00,9.91013,25.151775,0.000415,25.002035,-1.6424,0.260,9.90847,9.90847
2912.00,9.91031,25.151867,0.000415,25.002003,-1.6427,0.260,9.90813,9.90813
