# Supplementary material for: HSL1 and BAM1/2 impact epidermal cell development by sensing distinct signaling peptides
Source: Nat Commun. 2022 Feb 15;13:876. doi: 10.1038/s41467-022-28558-4 (PMC8847575; doi:10.1038/s41467-022-28558-4)
Supplement: Supplementary file 4 — Source Data [file 41467_2022_28558_MOESM4_ESM.zip › Source Data/Source Data/Figure S12/Exp2_HAE_IDL3_SERK1.itc]

$ITC
$ 19 
$NOT
$ 25 
$ 60 
$ 500 
$ 10 
$ 2 
$ADCGainCode:  0 
$False,True,True
$ 0.4 , 0.8 , 150 , 5 
$ 2 , 4 , 150 , 5 
$ 2 , 4 , 150 , 5 
$ 2 , 4 , 150 , 5 
$ 2 , 4 , 150 , 5 
$ 2 , 4 , 150 , 5 
$ 2 , 4 , 150 , 5 
$ 2 , 4 , 150 , 5 
$ 2 , 4 , 150 , 5 
$ 2 , 4 , 150 , 5 
$ 2 , 4 , 150 , 5 
$ 2 , 4 , 150 , 5 
$ 2 , 4 , 150 , 5 
$ 2 , 4 , 150 , 5 
$ 2 , 4 , 150 , 5 
$ 2 , 4 , 150 , 5 
$ 2 , 4 , 150 , 5 
$ 2 , 4 , 150 , 5 
$ 2 , 4 , 150 , 5 
# 0 
# 0.15 
# 0.02 
# 0.2035 
# 25 
# 4 
# 8.15 
# 1 
?HAE_20uM_IDL3_600uM_SERK1_150uM
% MICROCALITC_MAL1177627
% 0.2035 
% 4 
%-0.586102 , 29.61604 
%-0.348256 , 29.40329 
% 0.8333333 
% 167740 , 167730 
% 0.25 , 81 
%-0.015695 ,-0.033946 
%-20 , 8 
% 0 , 0 
% 0 
% 128000       127744 
% 43.1 
% 500 , 750 , 1000 , 750 
% 0.06978023945 ,-0.002252194966 ,-3.244915618586E-05 , 1.349203907274E-06 ,-9.058983361606E-09 
% MicroCalITC Ver: 1.29.32 Run time:10/5/2021 10:56:52 AM
@0
5.00,9.85299,25.162944,0.000396,25.118120,-1.7315,0.026,9.86277,9.86277
6.00,9.85419,25.163112,0.000401,25.118237,-1.7315,0.026,9.86316,9.86316
7.00,9.85417,25.163185,0.000402,25.118198,-1.7313,0.026,9.86319,9.86319
8.00,9.85405,25.163225,0.000405,25.118170,-1.7313,0.025,9.86289,9.86289
9.00,9.85418,25.163317,0.000404,25.118131,-1.7314,0.025,9.86191,9.86191
10.00,9.85483,25.163381,0.000402,25.118143,-1.7315,0.026,9.86144,9.86144
11.00,9.85591,25.163376,0.000397,25.118087,-1.7316,0.026,9.86096,9.86096
12.00,9.85651,25.163395,0.000397,25.118084,-1.7318,0.026,9.86104,9.86104
13.00,9.85698,25.163379,0.000396,25.118046,-1.7321,0.026,9.86164,9.86164
14.00,9.85766,25.163521,0.000398,25.118159,-1.7322,0.027,9.86201,9.86201
15.00,9.85834,25.163542,0.000398,25.118108,-1.7323,0.027,9.86206,9.86206
16.00,9.85884,25.163543,0.000401,25.118133,-1.7324,0.026,9.86168,9.86168
17.00,9.85922,25.163539,0.000402,25.118146,-1.7323,0.026,9.86021,9.86021
18.00,9.85980,25.163581,0.000401,25.118153,-1.7321,0.026,9.85918,9.85918
19.00,9.86064,25.163523,0.000398,25.118074,-1.7320,0.027,9.85936,9.85936
20.00,9.86142,25.163467,0.000395,25.118026,-1.7319,0.027,9.86031,9.86031
21.00,9.86179,25.163565,0.000397,25.118053,-1.7319,0.027,9.86193,9.86193
22.00,9.86202,25.163670,0.000397,25.118090,-1.7320,0.027,9.86382,9.86382
23.00,9.86208,25.163680,0.000398,25.118108,-1.7321,0.027,9.86473,9.86473
24.00,9.86215,25.163828,0.000401,25.118152,-1.7323,0.027,9.86490,9.86490
25.00,9.86192,25.164030,0.000404,25.118250,-1.7324,0.027,9.86364,9.86364
26.00,9.86188,25.164103,0.000401,25.118203,-1.7325,0.027,9.86289,9.86289
27.00,9.86179,25.164104,0.000397,25.118191,-1.7325,0.027,9.86102,9.86102
28.00,9.86151,25.164259,0.000397,25.118251,-1.7325,0.027,9.85988,9.85988
29.00,9.86137,25.164365,0.000398,25.118303,-1.7325,0.027,9.85917,9.85917
30.00,9.86128,25.164367,0.000396,25.118238,-1.7327,0.027,9.85893,9.85893
31.00,9.86126,25.164399,0.000397,25.118275,-1.7327,0.027,9.85875,9.85875
32.00,9.86129,25.164502,0.000396,25.118356,-1.7328,0.028,9.85981,9.85981
33.00,9.86119,25.164478,0.000393,25.118305,-1.7329,0.028,9.86085,9.86085
34.00,9.86116,25.164374,0.000389,25.118277,-1.7330,0.028,9.86115,9.86115
35.00,9.86108,25.164444,0.000394,25.118396,-1.7330,0.028,9.86112,9.86112
36.00,9.86095,25.164434,0.000397,25.118377,-1.7330,0.028,9.86044,9.86044
37.00,9.86111,25.164517,0.000399,25.118376,-1.7330,0.028,9.86015,9.86015
38.00,9.86122,25.164526,0.000400,25.118343,-1.7332,0.028,9.85949,9.85949
39.00,9.86120,25.164591,0.000401,25.118357,-1.7333,0.028,9.85921,9.85921
40.00,9.86106,25.164550,0.000398,25.118271,-1.7333,0.028,9.86035,9.86035
41.00,9.86105,25.164544,0.000392,25.118212,-1.7333,0.029,9.86197,9.86197
42.00,9.86101,25.164499,0.000392,25.118105,-1.7333,0.029,9.86274,9.86274
43.00,9.86077,25.164538,0.000395,25.118122,-1.7332,0.029,9.86211,9.86211
44.00,9.86039,25.164568,0.000396,25.118100,-1.7332,0.029,9.86118,9.86118
45.00,9.86008,25.164641,0.000395,25.118114,-1.7334,0.029,9.85972,9.85972
46.00,9.85996,25.164774,0.000398,25.118171,-1.7335,0.029,9.85814,9.85814
47.00,9.85975,25.164827,0.000399,25.118196,-1.7337,0.029,9.85640,9.85640
48.00,9.85975,25.164911,0.000400,25.118260,-1.7338,0.029,9.85613,9.85613
49.00,9.85953,25.164999,0.000401,25.118332,-1.7339,0.029,9.85632,9.85632
50.00,9.85948,25.164929,0.000403,25.118270,-1.7339,0.029,9.85724,9.85724
51.00,9.85943,25.164939,0.000406,25.118293,-1.7339,0.029,9.85866,9.85866
52.00,9.85942,25.164963,0.000404,25.118331,-1.7338,0.029,9.86092,9.86092
53.00,9.85923,25.165028,0.000403,25.118323,-1.7339,0.029,9.86034,9.86034
54.00,9.85935,25.164950,0.000400,25.118153,-1.7339,0.029,9.85705,9.85705
55.00,9.85921,25.165094,0.000399,25.118222,-1.7340,0.029,9.84808,9.84808
56.00,9.85830,25.165122,0.000395,25.118159,-1.7341,0.030,9.83302,9.83302
57.00,9.85734,25.165135,0.000394,25.118135,-1.7341,0.030,9.81412,9.81412
58.00,9.85770,25.165201,0.000397,25.118142,-1.7340,0.030,9.79840,9.79840
59.00,9.85830,25.165364,0.000400,25.118254,-1.7340,0.030,9.78561,9.78561
60.00,9.86148,25.165471,0.000399,25.118318,-1.7341,0.030,9.77928,9.77928
@1,0.4000,0.8, 60.051999999996 
61.00,9.86501,25.165599,0.000402,25.118385,-1.7343,0.030,9.77937,9.77937
62.00,9.86266,25.165701,0.000404,25.118398,-1.7345,0.030,9.78395,9.78395
63.00,9.85272,25.165637,0.000398,25.118343,-1.7346,0.030,9.78978,9.78978
64.00,9.84014,25.165574,0.000396,25.118305,-1.7346,0.030,9.79758,9.79758
65.00,9.81651,25.165515,0.000398,25.118169,-1.7345,0.030,9.80415,9.80415
66.00,9.78927,25.165553,0.000398,25.118205,-1.7343,0.030,9.81153,9.81153
67.00,9.77353,25.165649,0.000401,25.118251,-1.7343,0.030,9.81896,9.81896
68.00,9.77446,25.165688,0.000404,25.118190,-1.7342,0.030,9.82567,9.82567
69.00,9.77939,25.165683,0.000403,25.118167,-1.7341,0.030,9.83077,9.83077
70.00,9.78518,25.165722,0.000403,25.118246,-1.7341,0.031,9.83646,9.83646
71.00,9.79190,25.165655,0.000404,25.118170,-1.7342,0.031,9.84026,9.84026
72.00,9.79759,25.165475,0.000401,25.117998,-1.7344,0.031,9.84262,9.84262
73.00,9.80452,25.165548,0.000403,25.118084,-1.7346,0.031,9.84452,9.84452
74.00,9.81131,25.165645,0.000408,25.118102,-1.7348,0.031,9.84639,9.84639
75.00,9.81736,25.165664,0.000406,25.118077,-1.7349,0.031,9.84772,9.84772
76.00,9.82224,25.165687,0.000405,25.118035,-1.7349,0.031,9.84956,9.84956
77.00,9.82626,25.165797,0.000405,25.118080,-1.7347,0.031,9.85199,9.85199
78.00,9.82968,25.165826,0.000405,25.118077,-1.7346,0.031,9.85333,9.85333
79.00,9.83272,25.165892,0.000404,25.118076,-1.7346,0.031,9.85398,9.85398
80.00,9.83498,25.165975,0.000405,25.118138,-1.7345,0.031,9.85487,9.85487
81.00,9.83739,25.165969,0.000403,25.118123,-1.7345,0.032,9.85472,9.85472
82.00,9.84041,25.166078,0.000404,25.118192,-1.7348,0.032,9.85388,9.85388
83.00,9.84307,25.166137,0.000403,25.118187,-1.7349,0.032,9.85406,9.85406
84.00,9.84567,25.166161,0.000407,25.118181,-1.7350,0.032,9.85442,9.85442
85.00,9.84740,25.166195,0.000407,25.118120,-1.7352,0.032,9.85508,9.85508
86.00,9.84948,25.166266,0.000408,25.118171,-1.7352,0.032,9.85683,9.85683
87.00,9.85106,25.166361,0.000404,25.118168,-1.7350,0.032,9.85893,9.85893
88.00,9.85260,25.166361,0.000403,25.118111,-1.7348,0.032,9.86133,9.86133
89.00,9.85388,25.166512,0.000399,25.118221,-1.7347,0.032,9.86277,9.86277
90.00,9.85479,25.166540,0.000398,25.118210,-1.7345,0.033,9.86302,9.86302
91.00,9.85562,25.166672,0.000402,25.118320,-1.7345,0.033,9.86324,9.86324
92.00,9.85642,25.166596,0.000408,25.118302,-1.7346,0.032,9.86239,9.86239
93.00,9.85718,25.166729,0.000410,25.118428,-1.7346,0.032,9.86148,9.86148
94.00,9.85793,25.166611,0.000411,25.118354,-1.7346,0.032,9.86008,9.86008
95.00,9.85784,25.166593,0.000411,25.118340,-1.7348,0.032,9.85814,9.85814
96.00,9.85778,25.166597,0.000408,25.118291,-1.7349,0.032,9.85632,9.85632
97.00,9.85761,25.166642,0.000407,25.118267,-1.7351,0.032,9.85461,9.85461
98.00,9.85724,25.166570,0.000405,25.118126,-1.7352,0.033,9.85168,9.85168
99.00,9.85695,25.166706,0.000400,25.118128,-1.7353,0.033,9.85005,9.85005
100.00,9.85666,25.166793,0.000403,25.118131,-1.7353,0.033,9.84981,9.84981
101.00,9.85646,25.166824,0.000405,25.118126,-1.7352,0.033,9.84974,9.84974
102.00,9.85666,25.166916,0.000403,25.118217,-1.7350,0.033,9.85157,9.85157
103.00,9.85705,25.166951,0.000401,25.118268,-1.7349,0.033,9.85423,9.85423
104.00,9.85744,25.166921,0.000404,25.118277,-1.7348,0.033,9.85793,9.85793
105.00,9.85793,25.166993,0.000404,25.118385,-1.7347,0.033,9.86123,9.86123
106.00,9.85827,25.166949,0.000403,25.118347,-1.7346,0.034,9.86440,9.86440
107.00,9.85849,25.166911,0.000404,25.118272,-1.7346,0.034,9.86580,9.86580
108.00,9.85848,25.167026,0.000409,25.118374,-1.7346,0.034,9.86669,9.86669
109.00,9.85840,25.167127,0.000410,25.118426,-1.7346,0.033,9.86580,9.86580
110.00,9.85806,25.167144,0.000406,25.118342,-1.7346,0.034,9.86456,9.86456
111.00,9.85802,25.167246,0.000402,25.118346,-1.7347,0.034,9.86243,9.86243
112.00,9.85810,25.167345,0.000400,25.118331,-1.7348,0.034,9.86155,9.86155
113.00,9.85824,25.167365,0.000396,25.118263,-1.7350,0.034,9.86095,9.86095
114.00,9.85853,25.167330,0.000392,25.118221,-1.7350,0.034,9.86107,9.86107
115.00,9.85908,25.167327,0.000394,25.118292,-1.7350,0.034,9.86205,9.86205
116.00,9.85966,25.167328,0.000396,25.118294,-1.7349,0.035,9.86322,9.86322
117.00,9.86027,25.167364,0.000399,25.118375,-1.7348,0.035,9.86376,9.86376
118.00,9.86099,25.167398,0.000402,25.118353,-1.7347,0.034,9.86366,9.86366
119.00,9.86167,25.167460,0.000403,25.118297,-1.7348,0.034,9.86329,9.86329
120.00,9.86203,25.167545,0.000404,25.118235,-1.7349,0.034,9.86063,9.86063
121.00,9.86199,25.167657,0.000405,25.118279,-1.7351,0.035,9.85714,9.85714
122.00,9.86142,25.167705,0.000403,25.118284,-1.7352,0.035,9.85330,9.85330
123.00,9.86067,25.167827,0.000403,25.118390,-1.7352,0.035,9.85001,9.85001
124.00,9.85975,25.167877,0.000403,25.118364,-1.7353,0.035,9.84655,9.84655
125.00,9.85858,25.167894,0.000403,25.118359,-1.7352,0.035,9.84496,9.84496
126.00,9.85744,25.167880,0.000403,25.118317,-1.7351,0.035,9.84478,9.84478
127.00,9.85645,25.167838,0.000402,25.118186,-1.7350,0.036,9.84565,9.84565
128.00,9.85566,25.167761,0.000401,25.118048,-1.7350,0.036,9.84698,9.84698
129.00,9.85501,25.167794,0.000405,25.118126,-1.7349,0.036,9.84781,9.84781
130.00,9.85427,25.167765,0.000401,25.118099,-1.7349,0.036,9.84848,9.84848
131.00,9.85358,25.167847,0.000401,25.118136,-1.7349,0.036,9.84932,9.84932
132.00,9.85304,25.167913,0.000404,25.118187,-1.7350,0.036,9.84968,9.84968
133.00,9.85283,25.167931,0.000405,25.118245,-1.7351,0.036,9.85006,9.85006
134.00,9.85255,25.167878,0.000401,25.118193,-1.7351,0.036,9.85147,9.85147
135.00,9.85197,25.167943,0.000404,25.118247,-1.7352,0.036,9.85250,9.85250
136.00,9.85151,25.167876,0.000402,25.118167,-1.7352,0.036,9.85388,9.85388
137.00,9.85125,25.167950,0.000402,25.118210,-1.7352,0.036,9.85580,9.85580
138.00,9.85125,25.167974,0.000402,25.118158,-1.7352,0.036,9.85815,9.85815
139.00,9.85161,25.168147,0.000405,25.118232,-1.7353,0.036,9.86124,9.86124
140.00,9.85216,25.168279,0.000406,25.118249,-1.7353,0.036,9.86379,9.86379
141.00,9.85280,25.168495,0.000407,25.118371,-1.7354,0.036,9.86506,9.86506
142.00,9.85378,25.168517,0.000407,25.118330,-1.7353,0.036,9.86597,9.86597
143.00,9.85477,25.168664,0.000407,25.118417,-1.7353,0.037,9.86579,9.86579
144.00,9.85577,25.168686,0.000408,25.118401,-1.7353,0.037,9.86484,9.86484
145.00,9.85677,25.168652,0.000409,25.118400,-1.7353,0.037,9.86392,9.86392
146.00,9.85769,25.168642,0.000410,25.118334,-1.7352,0.037,9.86398,9.86398
147.00,9.85854,25.168660,0.000410,25.118335,-1.7352,0.037,9.86396,9.86396
148.00,9.85937,25.168648,0.000411,25.118246,-1.7351,0.037,9.86395,9.86395
149.00,9.86001,25.168694,0.000406,25.118209,-1.7350,0.037,9.86326,9.86326
150.00,9.86051,25.168716,0.000403,25.118125,-1.7349,0.037,9.86302,9.86302
151.00,9.86099,25.168637,0.000399,25.118027,-1.7347,0.037,9.86213,9.86213
152.00,9.86151,25.168762,0.000398,25.118074,-1.7347,0.037,9.86164,9.86164
153.00,9.86202,25.168842,0.000395,25.118140,-1.7346,0.037,9.86100,9.86100
154.00,9.86236,25.168954,0.000398,25.118225,-1.7346,0.037,9.86076,9.86076
155.00,9.86267,25.169088,0.000398,25.118273,-1.7347,0.037,9.86058,9.86058
156.00,9.86289,25.169236,0.000401,25.118389,-1.7347,0.038,9.86089,9.86089
157.00,9.86295,25.169254,0.000400,25.118402,-1.7347,0.038,9.85992,9.85992
158.00,9.86278,25.169219,0.000400,25.118376,-1.7349,0.038,9.85997,9.85997
159.00,9.86247,25.169186,0.000401,25.118338,-1.7349,0.038,9.86003,9.86003
160.00,9.86205,25.169197,0.000402,25.118337,-1.7348,0.038,9.86038,9.86038
161.00,9.86198,25.169266,0.000405,25.118337,-1.7348,0.038,9.86074,9.86074
162.00,9.86195,25.169269,0.000406,25.118282,-1.7349,0.038,9.86234,9.86234
163.00,9.86208,25.169312,0.000407,25.118274,-1.7348,0.038,9.86361,9.86361
164.00,9.86210,25.169375,0.000405,25.118299,-1.7347,0.038,9.86413,9.86413
165.00,9.86208,25.169314,0.000404,25.118274,-1.7346,0.038,9.86471,9.86471
166.00,9.86230,25.169300,0.000398,25.118191,-1.7346,0.038,9.86558,9.86558
167.00,9.86238,25.169372,0.000399,25.118200,-1.7346,0.038,9.86549,9.86549
168.00,9.86243,25.169478,0.000401,25.118239,-1.7346,0.038,9.86533,9.86533
169.00,9.86256,25.169537,0.000403,25.118193,-1.7345,0.038,9.86568,9.86568
170.00,9.86274,25.169639,0.000403,25.118161,-1.7345,0.039,9.86577,9.86577
171.00,9.86286,25.169679,0.000405,25.118229,-1.7345,0.039,9.86410,9.86410
172.00,9.86268,25.169695,0.000403,25.118217,-1.7344,0.039,9.86227,9.86227
173.00,9.86242,25.169726,0.000401,25.118191,-1.7344,0.039,9.86055,9.86055
174.00,9.86226,25.169741,0.000399,25.118167,-1.7344,0.039,9.85931,9.85931
175.00,9.86236,25.169741,0.000401,25.118163,-1.7344,0.039,9.85897,9.85897
176.00,9.86252,25.169732,0.000402,25.118143,-1.7343,0.039,9.85973,9.85973
177.00,9.86271,25.169753,0.000402,25.118155,-1.7343,0.039,9.86155,9.86155
178.00,9.86302,25.169786,0.000404,25.118189,-1.7343,0.039,9.86290,9.86290
179.00,9.86306,25.169746,0.000401,25.118210,-1.7344,0.039,9.86297,9.86297
180.00,9.86302,25.169835,0.000403,25.118251,-1.7345,0.039,9.86264,9.86264
181.00,9.86301,25.169902,0.000403,25.118252,-1.7345,0.039,9.86249,9.86249
182.00,9.86284,25.169969,0.000402,25.118253,-1.7345,0.039,9.86182,9.86182
183.00,9.86259,25.169980,0.000400,25.118193,-1.7345,0.039,9.86153,9.86153
184.00,9.86267,25.169992,0.000399,25.118114,-1.7344,0.040,9.86296,9.86296
185.00,9.86275,25.170009,0.000394,25.118114,-1.7343,0.040,9.86351,9.86351
186.00,9.86262,25.170110,0.000392,25.118137,-1.7342,0.040,9.86361,9.86361
187.00,9.86247,25.170149,0.000392,25.118152,-1.7341,0.040,9.86402,9.86402
188.00,9.86241,25.170189,0.000391,25.118142,-1.7341,0.040,9.86473,9.86473
189.00,9.86241,25.170349,0.000394,25.118226,-1.7342,0.040,9.86417,9.86417
190.00,9.86231,25.170447,0.000394,25.118197,-1.7342,0.040,9.86392,9.86392
191.00,9.86224,25.170460,0.000396,25.118140,-1.7344,0.040,9.86327,9.86327
192.00,9.86233,25.170489,0.000397,25.118124,-1.7343,0.040,9.86245,9.86245
193.00,9.86251,25.170536,0.000395,25.118136,-1.7343,0.041,9.86128,9.86128
194.00,9.86270,25.170488,0.000393,25.118057,-1.7341,0.041,9.86101,9.86101
195.00,9.86281,25.170426,0.000394,25.118025,-1.7339,0.041,9.86138,9.86138
196.00,9.86293,25.170439,0.000393,25.118052,-1.7338,0.041,9.86288,9.86288
197.00,9.86319,25.170484,0.000392,25.117981,-1.7337,0.041,9.86459,9.86459
198.00,9.86331,25.170516,0.000395,25.117970,-1.7336,0.041,9.86602,9.86602
199.00,9.86358,25.170546,0.000401,25.118001,-1.7335,0.041,9.86710,9.86710
200.00,9.86391,25.170678,0.000402,25.118072,-1.7335,0.041,9.86710,9.86710
201.00,9.86398,25.170708,0.000401,25.118107,-1.7333,0.041,9.86617,9.86617
202.00,9.86411,25.170791,0.000404,25.118231,-1.7331,0.041,9.86543,9.86543
203.00,9.86404,25.170811,0.000403,25.118199,-1.7331,0.041,9.86122,9.86122
204.00,9.86407,25.170949,0.000400,25.118258,-1.7331,0.042,9.85132,9.85132
205.00,9.86395,25.170915,0.000398,25.118235,-1.7332,0.042,9.83360,9.83360
206.00,9.86437,25.170998,0.000402,25.118248,-1.7335,0.042,9.80143,9.80143
207.00,9.86546,25.170875,0.000400,25.118119,-1.7337,0.042,9.75123,9.75123
208.00,9.86649,25.170841,0.000402,25.118126,-1.7338,0.042,9.68820,9.68820
209.00,9.86594,25.170747,0.000400,25.118086,-1.7338,0.042,9.61789,9.61789
210.00,9.86397,25.170731,0.000402,25.118085,-1.7337,0.042,9.54860,9.54860
@2,2.0001,4.0, 210.111999999994 
211.00,9.86299,25.170749,0.000400,25.118132,-1.7335,0.042,9.49099,9.49099
212.00,9.86398,25.170826,0.000399,25.118157,-1.7333,0.042,9.45195,9.45195
213.00,9.84634,25.170952,0.000400,25.118218,-1.7332,0.042,9.43231,9.43231
214.00,9.81785,25.170992,0.000400,25.118233,-1.7331,0.042,9.43048,9.43048
215.00,9.77534,25.171105,0.000398,25.118261,-1.7330,0.042,9.44137,9.44137
216.00,9.70191,25.171138,0.000400,25.118173,-1.7329,0.042,9.46182,9.46182
217.00,9.61409,25.171259,0.000402,25.118225,-1.7329,0.042,9.48779,9.48779
218.00,9.53143,25.171329,0.000402,25.118257,-1.7328,0.043,9.51804,9.51804
219.00,9.46671,25.171403,0.000402,25.118276,-1.7327,0.043,9.55100,9.55100
220.00,9.42954,25.171401,0.000401,25.118198,-1.7327,0.043,9.58487,9.58487
221.00,9.41436,25.171410,0.000397,25.118201,-1.7327,0.043,9.61621,9.61621
222.00,9.41873,25.171442,0.000397,25.118211,-1.7327,0.043,9.64499,9.64499
223.00,9.43310,25.171490,0.000398,25.118197,-1.7328,0.043,9.66952,9.66952
224.00,9.45725,25.171646,0.000398,25.118272,-1.7328,0.043,9.68839,9.68839
225.00,9.48382,25.171798,0.000401,25.118426,-1.7329,0.043,9.70212,9.70212
226.00,9.51635,25.171860,0.000401,25.118421,-1.7330,0.043,9.71377,9.71377
227.00,9.54870,25.171848,0.000397,25.118377,-1.7332,0.044,9.72336,9.72336
228.00,9.58433,25.171818,0.000397,25.118296,-1.7332,0.044,9.73139,9.73139
229.00,9.62191,25.171663,0.000393,25.118137,-1.7333,0.044,9.73955,9.73955
230.00,9.65299,25.171651,0.000393,25.118095,-1.7331,0.044,9.74925,9.74925
231.00,9.67308,25.171672,0.000394,25.118108,-1.7331,0.044,9.75878,9.75878
232.00,9.69231,25.171773,0.000393,25.118161,-1.7329,0.044,9.76704,9.76704
233.00,9.70691,25.171929,0.000393,25.118283,-1.7326,0.044,9.77585,9.77585
234.00,9.71578,25.172095,0.000401,25.118320,-1.7324,0.044,9.78285,9.78285
235.00,9.72338,25.172091,0.000400,25.118241,-1.7322,0.044,9.78824,9.78824
236.00,9.73135,25.172162,0.000398,25.118215,-1.7319,0.044,9.79397,9.79397
237.00,9.73958,25.172185,0.000398,25.118174,-1.7318,0.044,9.80121,9.80121
238.00,9.74799,25.172142,0.000398,25.118104,-1.7317,0.044,9.80824,9.80824
239.00,9.75758,25.172149,0.000398,25.118173,-1.7316,0.045,9.81692,9.81692
240.00,9.76954,25.172240,0.000400,25.118273,-1.7316,0.045,9.82487,9.82487
241.00,9.77667,25.172196,0.000401,25.118215,-1.7317,0.045,9.83057,9.83057
242.00,9.78231,25.172222,0.000401,25.118249,-1.7319,0.045,9.83372,9.83372
243.00,9.78853,25.172226,0.000401,25.118227,-1.7322,0.045,9.83489,9.83489
244.00,9.79553,25.172272,0.000401,25.118212,-1.7322,0.045,9.83427,9.83427
245.00,9.80156,25.172274,0.000398,25.118180,-1.7321,0.045,9.83423,9.83423
246.00,9.80793,25.172388,0.000399,25.118300,-1.7321,0.045,9.83467,9.83467
247.00,9.81712,25.172452,0.000400,25.118327,-1.7318,0.045,9.83616,9.83616
248.00,9.82383,25.172622,0.000405,25.118443,-1.7316,0.045,9.83917,9.83917
249.00,9.82652,25.172696,0.000405,25.118425,-1.7315,0.045,9.84249,9.84249
250.00,9.82791,25.172791,0.000410,25.118444,-1.7315,0.045,9.84500,9.84500
251.00,9.82968,25.172825,0.000411,25.118423,-1.7314,0.045,9.84738,9.84738
252.00,9.83200,25.172821,0.000408,25.118308,-1.7312,0.045,9.84919,9.84919
253.00,9.83421,25.172761,0.000402,25.118220,-1.7310,0.046,9.84926,9.84926
254.00,9.83594,25.172773,0.000401,25.118219,-1.7309,0.046,9.84910,9.84910
255.00,9.83733,25.172810,0.000398,25.118205,-1.7308,0.046,9.84931,9.84931
256.00,9.83976,25.172897,0.000400,25.118180,-1.7306,0.046,9.84867,9.84867
257.00,9.84178,25.172986,0.000402,25.118225,-1.7306,0.046,9.84826,9.84826
258.00,9.84273,25.173002,0.000403,25.118157,-1.7308,0.046,9.84938,9.84938
259.00,9.84364,25.173151,0.000405,25.118223,-1.7308,0.046,9.85033,9.85033
260.00,9.84439,25.173206,0.000402,25.118192,-1.7309,0.046,9.85032,9.85032
261.00,9.84496,25.173231,0.000398,25.118199,-1.7312,0.046,9.85034,9.85034
262.00,9.84550,25.173303,0.000399,25.118242,-1.7313,0.046,9.84949,9.84949
263.00,9.84606,25.173362,0.000401,25.118336,-1.7313,0.046,9.84807,9.84807
264.00,9.84688,25.173266,0.000401,25.118294,-1.7315,0.047,9.84741,9.84741
265.00,9.84760,25.173229,0.000406,25.118285,-1.7315,0.046,9.84703,9.84703
266.00,9.84811,25.173147,0.000411,25.118278,-1.7313,0.046,9.84695,9.84695
267.00,9.84859,25.173157,0.000409,25.118324,-1.7311,0.046,9.84871,9.84871
268.00,9.84921,25.173214,0.000405,25.118298,-1.7310,0.047,9.85109,9.85109
269.00,9.84970,25.173271,0.000400,25.118241,-1.7307,0.047,9.85281,9.85281
270.00,9.85010,25.173323,0.000399,25.118212,-1.7305,0.047,9.85458,9.85458
271.00,9.85049,25.173453,0.000395,25.118183,-1.7304,0.047,9.85665,9.85665
272.00,9.85076,25.173515,0.000397,25.118118,-1.7303,0.047,9.85715,9.85715
273.00,9.85112,25.173557,0.000401,25.118116,-1.7302,0.047,9.85659,9.85659
274.00,9.85140,25.173692,0.000408,25.118200,-1.7301,0.047,9.85566,9.85566
275.00,9.85160,25.173693,0.000405,25.118168,-1.7300,0.047,9.85469,9.85469
276.00,9.85183,25.173642,0.000405,25.118137,-1.7299,0.047,9.85331,9.85331
277.00,9.85203,25.173613,0.000401,25.118163,-1.7299,0.047,9.85283,9.85283
278.00,9.85196,25.173544,0.000399,25.118113,-1.7298,0.048,9.85282,9.85282
279.00,9.85221,25.173447,0.000391,25.117998,-1.7297,0.048,9.85414,9.85414
280.00,9.85285,25.173624,0.000391,25.118122,-1.7296,0.048,9.85633,9.85633
281.00,9.85361,25.173707,0.000395,25.118152,-1.7296,0.048,9.85928,9.85928
282.00,9.85437,25.173774,0.000398,25.118167,-1.7296,0.048,9.85997,9.85997
283.00,9.85472,25.173978,0.000402,25.118298,-1.7295,0.048,9.85868,9.85868
284.00,9.85476,25.174110,0.000406,25.118397,-1.7296,0.048,9.85638,9.85638
285.00,9.85466,25.174100,0.000406,25.118389,-1.7296,0.048,9.85281,9.85281
286.00,9.85467,25.174141,0.000402,25.118395,-1.7295,0.048,9.84974,9.84974
287.00,9.85478,25.174245,0.000402,25.118414,-1.7294,0.048,9.84805,9.84805
288.00,9.85439,25.174266,0.000400,25.118369,-1.7293,0.049,9.84730,9.84730
289.00,9.85389,25.174282,0.000401,25.118374,-1.7290,0.049,9.84748,9.84748
290.00,9.85339,25.174247,0.000403,25.118346,-1.7289,0.049,9.84743,9.84743
291.00,9.85289,25.174370,0.000407,25.118402,-1.7287,0.049,9.84704,9.84704
292.00,9.85277,25.174316,0.000404,25.118299,-1.7286,0.049,9.84778,9.84778
293.00,9.85234,25.174282,0.000401,25.118226,-1.7285,0.049,9.84802,9.84802
294.00,9.85187,25.174351,0.000401,25.118258,-1.7286,0.049,9.84731,9.84731
295.00,9.85133,25.174485,0.000402,25.118326,-1.7285,0.049,9.84753,9.84753
296.00,9.85096,25.174504,0.000398,25.118335,-1.7285,0.049,9.84747,9.84747
297.00,9.85085,25.174543,0.000400,25.118371,-1.7283,0.050,9.84739,9.84739
298.00,9.85075,25.174597,0.000403,25.118452,-1.7281,0.049,9.84831,9.84831
299.00,9.85036,25.174551,0.000404,25.118333,-1.7280,0.049,9.84913,9.84913
300.00,9.84982,25.174612,0.000403,25.118271,-1.7279,0.049,9.85030,9.85030
301.00,9.84931,25.174626,0.000403,25.118207,-1.7279,0.049,9.85158,9.85158
302.00,9.84872,25.174642,0.000404,25.118179,-1.7278,0.050,9.85087,9.85087
303.00,9.84856,25.174691,0.000401,25.118149,-1.7278,0.050,9.85079,9.85079
304.00,9.84863,25.174724,0.000398,25.118191,-1.7276,0.050,9.85097,9.85097
305.00,9.84892,25.174752,0.000400,25.118185,-1.7276,0.050,9.85142,9.85142
306.00,9.84944,25.174719,0.000400,25.118149,-1.7274,0.050,9.85248,9.85248
307.00,9.84997,25.174755,0.000399,25.118130,-1.7274,0.050,9.85530,9.85530
308.00,9.85082,25.174806,0.000402,25.118220,-1.7274,0.050,9.85819,9.85819
309.00,9.85186,25.174885,0.000402,25.118275,-1.7274,0.050,9.86161,9.86161
310.00,9.85276,25.174866,0.000402,25.118271,-1.7273,0.050,9.86371,9.86371
311.00,9.85377,25.174951,0.000404,25.118344,-1.7273,0.050,9.86545,9.86545
312.00,9.85466,25.174997,0.000407,25.118406,-1.7272,0.050,9.86658,9.86658
313.00,9.85550,25.175019,0.000406,25.118320,-1.7272,0.050,9.86653,9.86653
314.00,9.85642,25.174948,0.000407,25.118175,-1.7272,0.050,9.86598,9.86598
315.00,9.85748,25.174925,0.000404,25.118156,-1.7271,0.051,9.86647,9.86647
316.00,9.85851,25.174905,0.000402,25.118115,-1.7270,0.051,9.86710,9.86710
317.00,9.85953,25.174941,0.000405,25.118092,-1.7269,0.051,9.86787,9.86787
318.00,9.86051,25.174830,0.000404,25.118037,-1.7267,0.051,9.86779,9.86779
319.00,9.86112,25.174942,0.000404,25.118152,-1.7266,0.051,9.86718,9.86718
320.00,9.86166,25.175057,0.000406,25.118204,-1.7265,0.051,9.86589,9.86589
321.00,9.86208,25.175147,0.000408,25.118266,-1.7265,0.051,9.86446,9.86446
322.00,9.86276,25.175170,0.000405,25.118248,-1.7265,0.051,9.86315,9.86315
323.00,9.86356,25.175397,0.000407,25.118359,-1.7265,0.051,9.86331,9.86331
324.00,9.86425,25.175434,0.000404,25.118350,-1.7265,0.051,9.86352,9.86352
325.00,9.86485,25.175412,0.000406,25.118280,-1.7266,0.051,9.86420,9.86420
326.00,9.86530,25.175448,0.000405,25.118237,-1.7264,0.051,9.86441,9.86441
327.00,9.86538,25.175550,0.000402,25.118315,-1.7262,0.052,9.86370,9.86370
328.00,9.86536,25.175564,0.000400,25.118337,-1.7260,0.052,9.86353,9.86353
329.00,9.86515,25.175514,0.000401,25.118308,-1.7258,0.052,9.86418,9.86418
330.00,9.86523,25.175513,0.000402,25.118266,-1.7257,0.052,9.86441,9.86441
331.00,9.86508,25.175580,0.000401,25.118327,-1.7258,0.052,9.86368,9.86368
332.00,9.86475,25.175640,0.000403,25.118343,-1.7256,0.052,9.86352,9.86352
333.00,9.86456,25.175659,0.000406,25.118267,-1.7255,0.052,9.86402,9.86402
334.00,9.86481,25.175760,0.000408,25.118280,-1.7254,0.052,9.86462,9.86462
335.00,9.86487,25.175821,0.000404,25.118373,-1.7251,0.052,9.86469,9.86469
336.00,9.86468,25.175837,0.000406,25.118398,-1.7248,0.052,9.86523,9.86523
337.00,9.86425,25.175736,0.000405,25.118277,-1.7247,0.052,9.86608,9.86608
338.00,9.86413,25.175736,0.000405,25.118268,-1.7246,0.053,9.86591,9.86591
339.00,9.86437,25.175755,0.000402,25.118253,-1.7245,0.053,9.86587,9.86587
340.00,9.86475,25.175810,0.000404,25.118255,-1.7245,0.053,9.86650,9.86650
341.00,9.86499,25.175812,0.000401,25.118206,-1.7246,0.053,9.86636,9.86636
342.00,9.86490,25.175905,0.000399,25.118325,-1.7245,0.053,9.86613,9.86613
343.00,9.86489,25.175883,0.000399,25.118311,-1.7245,0.053,9.86558,9.86558
344.00,9.86497,25.175819,0.000399,25.118297,-1.7244,0.053,9.86432,9.86432
345.00,9.86481,25.175834,0.000397,25.118333,-1.7244,0.053,9.86310,9.86310
346.00,9.86462,25.175893,0.000398,25.118360,-1.7243,0.053,9.86288,9.86288
347.00,9.86456,25.175995,0.000399,25.118378,-1.7243,0.053,9.86279,9.86279
348.00,9.86461,25.176100,0.000396,25.118402,-1.7244,0.053,9.86270,9.86270
349.00,9.86443,25.176304,0.000395,25.118499,-1.7245,0.054,9.86220,9.86220
350.00,9.86413,25.176315,0.000391,25.118457,-1.7246,0.054,9.86187,9.86187
351.00,9.86412,25.176280,0.000392,25.118421,-1.7244,0.054,9.86225,9.86225
352.00,9.86433,25.176299,0.000391,25.118427,-1.7243,0.054,9.86280,9.86280
353.00,9.86392,25.176289,0.000394,25.118433,-1.7241,0.054,9.86388,9.86388
354.00,9.86380,25.176309,0.000396,25.118377,-1.7238,0.054,9.86304,9.86304
355.00,9.86342,25.176330,0.000399,25.118336,-1.7235,0.054,9.85871,9.85871
356.00,9.86258,25.176375,0.000399,25.118349,-1.7234,0.054,9.84659,9.84659
357.00,9.86237,25.176371,0.000402,25.118312,-1.7234,0.054,9.82165,9.82165
358.00,9.86219,25.176445,0.000402,25.118307,-1.7234,0.054,9.78145,9.78145
359.00,9.86202,25.176383,0.000399,25.118264,-1.7234,0.054,9.72741,9.72741
360.00,9.86193,25.176463,0.000400,25.118310,-1.7234,0.054,9.66297,9.66297
@3,2.0001,4.0, 360.041999999994 
361.00,9.86387,25.176505,0.000399,25.118238,-1.7234,0.055,9.59633,9.59633
362.00,9.86534,25.176541,0.000394,25.118203,-1.7233,0.055,9.53740,9.53740
363.00,9.86515,25.176575,0.000395,25.118187,-1.7230,0.055,9.49125,9.49125
364.00,9.85665,25.176712,0.000400,25.118243,-1.7227,0.055,9.46182,9.46182
365.00,9.83944,25.176782,0.000399,25.118240,-1.7226,0.055,9.44858,9.44858
366.00,9.80299,25.176841,0.000396,25.118319,-1.7224,0.055,9.44856,9.44856
367.00,9.74081,25.176868,0.000398,25.118304,-1.7225,0.055,9.45920,9.45920
368.00,9.66682,25.176983,0.000395,25.118340,-1.7224,0.056,9.47801,9.47801
369.00,9.58644,25.176946,0.000394,25.118254,-1.7222,0.056,9.50364,9.50364
370.00,9.51756,25.176937,0.000396,25.118241,-1.7220,0.056,9.53336,9.53336
371.00,9.47044,25.177078,0.000400,25.118268,-1.7218,0.056,9.56511,9.56511
372.00,9.44632,25.177124,0.000403,25.118281,-1.7217,0.056,9.59537,9.59537
373.00,9.43631,25.177116,0.000403,25.118246,-1.7217,0.056,9.62249,9.62249
374.00,9.43924,25.177182,0.000403,25.118285,-1.7218,0.056,9.64432,9.64432
375.00,9.45138,25.177220,0.000404,25.118287,-1.7218,0.056,9.66235,9.66235
376.00,9.47020,25.177128,0.000404,25.118214,-1.7218,0.056,9.67752,9.67752
377.00,9.49929,25.177113,0.000404,25.118179,-1.7217,0.056,9.69026,9.69026
378.00,9.53038,25.177108,0.000403,25.118180,-1.7216,0.056,9.70255,9.70255
379.00,9.56720,25.177157,0.000402,25.118140,-1.7215,0.056,9.71499,9.71499
380.00,9.59982,25.177267,0.000406,25.118200,-1.7214,0.056,9.72659,9.72659
381.00,9.62870,25.177384,0.000407,25.118272,-1.7213,0.056,9.73652,9.73652
382.00,9.65062,25.177479,0.000404,25.118345,-1.7212,0.056,9.74594,9.74594
383.00,9.66570,25.177483,0.000405,25.118323,-1.7211,0.056,9.75555,9.75555
384.00,9.67656,25.177561,0.000403,25.118405,-1.7210,0.057,9.76542,9.76542
385.00,9.69013,25.177537,0.000400,25.118363,-1.7209,0.057,9.77564,9.77564
386.00,9.70450,25.177507,0.000397,25.118328,-1.7209,0.057,9.78545,9.78545
387.00,9.71438,25.177536,0.000397,25.118338,-1.7208,0.057,9.79473,9.79473
388.00,9.72730,25.177644,0.000399,25.118433,-1.7206,0.057,9.80109,9.80109
389.00,9.73863,25.177640,0.000399,25.118398,-1.7204,0.057,9.80679,9.80679
390.00,9.74681,25.177747,0.000400,25.118428,-1.7202,0.057,9.81018,9.81018
391.00,9.75445,25.177872,0.000403,25.118441,-1.7199,0.057,9.81308,9.81308
392.00,9.76289,25.177889,0.000403,25.118403,-1.7196,0.057,9.81505,9.81505
393.00,9.77523,25.177972,0.000403,25.118370,-1.7193,0.057,9.81814,9.81814
394.00,9.78793,25.178058,0.000404,25.118437,-1.7190,0.057,9.81960,9.81960
395.00,9.79736,25.178113,0.000405,25.118426,-1.7188,0.057,9.82164,9.82164
396.00,9.80194,25.178097,0.000403,25.118411,-1.7187,0.057,9.82398,9.82398
397.00,9.80592,25.178131,0.000404,25.118418,-1.7187,0.057,9.82715,9.82715
398.00,9.80872,25.178110,0.000403,25.118399,-1.7187,0.058,9.82955,9.82955
399.00,9.81129,25.178135,0.000400,25.118431,-1.7188,0.058,9.83135,9.83135
400.00,9.81385,25.178139,0.000398,25.118441,-1.7187,0.058,9.83277,9.83277
401.00,9.81652,25.178206,0.000399,25.118470,-1.7186,0.058,9.83325,9.83325
402.00,9.81857,25.178211,0.000396,25.118427,-1.7184,0.058,9.83333,9.83333
403.00,9.82020,25.178274,0.000395,25.118428,-1.7182,0.058,9.83454,9.83454
404.00,9.82264,25.178344,0.000397,25.118395,-1.7180,0.058,9.83621,9.83621
405.00,9.82479,25.178333,0.000394,25.118332,-1.7180,0.058,9.83783,9.83783
406.00,9.82675,25.178449,0.000396,25.118354,-1.7179,0.058,9.84023,9.84023
407.00,9.82862,25.178525,0.000399,25.118419,-1.7180,0.058,9.84260,9.84260
408.00,9.83036,25.178556,0.000400,25.118521,-1.7181,0.058,9.84264,9.84264
409.00,9.83181,25.178521,0.000400,25.118502,-1.7180,0.059,9.84212,9.84212
410.00,9.83283,25.178559,0.000400,25.118537,-1.7178,0.059,9.84122,9.84122
411.00,9.83393,25.178507,0.000398,25.118453,-1.7177,0.059,9.84006,9.84006
412.00,9.83510,25.178525,0.000398,25.118360,-1.7174,0.059,9.83926,9.83926
413.00,9.83622,25.178582,0.000394,25.118236,-1.7171,0.059,9.83964,9.83964
414.00,9.83707,25.178719,0.000394,25.118232,-1.7169,0.059,9.84058,9.84058
415.00,9.83800,25.178854,0.000400,25.118223,-1.7168,0.059,9.84188,9.84188
416.00,9.83877,25.178975,0.000401,25.118290,-1.7166,0.059,9.84310,9.84310
417.00,9.83946,25.179107,0.000402,25.118411,-1.7165,0.059,9.84354,9.84354
418.00,9.83991,25.179118,0.000403,25.118400,-1.7164,0.059,9.84356,9.84356
419.00,9.84042,25.179206,0.000404,25.118447,-1.7165,0.060,9.84427,9.84427
420.00,9.84116,25.179211,0.000400,25.118471,-1.7164,0.060,9.84513,9.84513
421.00,9.84185,25.179194,0.000398,25.118418,-1.7162,0.060,9.84553,9.84553
422.00,9.84257,25.179229,0.000398,25.118374,-1.7161,0.060,9.84605,9.84605
423.00,9.84310,25.179373,0.000398,25.118445,-1.7160,0.060,9.84753,9.84753
424.00,9.84366,25.179331,0.000396,25.118380,-1.7158,0.060,9.84904,9.84904
425.00,9.84441,25.179334,0.000399,25.118310,-1.7156,0.060,9.85092,9.85092
426.00,9.84513,25.179427,0.000398,25.118355,-1.7156,0.060,9.85290,9.85290
427.00,9.84567,25.179363,0.000397,25.118275,-1.7155,0.060,9.85480,9.85480
428.00,9.84630,25.179309,0.000396,25.118237,-1.7154,0.060,9.85619,9.85619
429.00,9.84732,25.179293,0.000393,25.118185,-1.7152,0.060,9.85785,9.85785
430.00,9.84862,25.179387,0.000390,25.118246,-1.7150,0.061,9.85927,9.85927
431.00,9.85003,25.179333,0.000391,25.118173,-1.7148,0.061,9.86136,9.86136
432.00,9.85132,25.179519,0.000391,25.118293,-1.7146,0.061,9.86290,9.86290
433.00,9.85230,25.179625,0.000395,25.118351,-1.7144,0.061,9.86433,9.86433
434.00,9.85341,25.179696,0.000398,25.118359,-1.7142,0.061,9.86478,9.86478
435.00,9.85454,25.179632,0.000401,25.118262,-1.7142,0.061,9.86495,9.86495
436.00,9.85555,25.179714,0.000401,25.118327,-1.7141,0.061,9.86423,9.86423
437.00,9.85642,25.179742,0.000402,25.118302,-1.7139,0.061,9.86400,9.86400
438.00,9.85752,25.179718,0.000402,25.118209,-1.7139,0.061,9.86442,9.86442
439.00,9.85870,25.179814,0.000405,25.118276,-1.7138,0.061,9.86509,9.86509
440.00,9.85966,25.179935,0.000403,25.118355,-1.7136,0.062,9.86522,9.86522
441.00,9.86048,25.179947,0.000402,25.118322,-1.7135,0.062,9.86524,9.86524
442.00,9.86133,25.179935,0.000402,25.118296,-1.7135,0.062,9.86537,9.86537
443.00,9.86209,25.179938,0.000399,25.118333,-1.7134,0.062,9.86495,9.86495
444.00,9.86266,25.179915,0.000398,25.118317,-1.7135,0.062,9.86369,9.86369
445.00,9.86307,25.179824,0.000398,25.118229,-1.7135,0.062,9.86376,9.86376
446.00,9.86347,25.179928,0.000399,25.118291,-1.7134,0.062,9.86386,9.86386
447.00,9.86388,25.179969,0.000401,25.118306,-1.7134,0.062,9.86422,9.86422
448.00,9.86424,25.179990,0.000404,25.118249,-1.7134,0.062,9.86381,9.86381
449.00,9.86449,25.180065,0.000405,25.118224,-1.7131,0.062,9.86472,9.86472
450.00,9.86471,25.180219,0.000404,25.118306,-1.7130,0.062,9.86534,9.86534
451.00,9.86493,25.180203,0.000404,25.118233,-1.7130,0.062,9.86681,9.86681
452.00,9.86513,25.180283,0.000400,25.118251,-1.7127,0.063,9.86739,9.86739
453.00,9.86538,25.180323,0.000395,25.118266,-1.7125,0.063,9.86873,9.86873
454.00,9.86553,25.180311,0.000393,25.118248,-1.7123,0.063,9.86875,9.86875
455.00,9.86560,25.180388,0.000397,25.118270,-1.7122,0.063,9.86805,9.86805
456.00,9.86564,25.180392,0.000398,25.118238,-1.7120,0.063,9.86700,9.86700
457.00,9.86578,25.180356,0.000399,25.118147,-1.7119,0.063,9.86633,9.86633
458.00,9.86581,25.180501,0.000406,25.118186,-1.7118,0.063,9.86565,9.86565
459.00,9.86581,25.180580,0.000407,25.118213,-1.7118,0.063,9.86587,9.86587
460.00,9.86574,25.180572,0.000403,25.118180,-1.7117,0.063,9.86606,9.86606
461.00,9.86603,25.180584,0.000402,25.118174,-1.7115,0.063,9.86736,9.86736
462.00,9.86651,25.180696,0.000405,25.118322,-1.7114,0.063,9.86906,9.86906
463.00,9.86697,25.180699,0.000400,25.118361,-1.7111,0.064,9.87043,9.87043
464.00,9.86745,25.180769,0.000400,25.118409,-1.7109,0.064,9.87151,9.87151
465.00,9.86782,25.180867,0.000401,25.118444,-1.7105,0.064,9.87238,9.87238
466.00,9.86824,25.180994,0.000403,25.118500,-1.7103,0.064,9.87278,9.87278
467.00,9.86867,25.180987,0.000402,25.118406,-1.7101,0.064,9.87252,9.87252
468.00,9.86916,25.181008,0.000403,25.118324,-1.7100,0.064,9.87303,9.87303
469.00,9.86954,25.181001,0.000401,25.118267,-1.7099,0.064,9.87208,9.87208
470.00,9.86932,25.181059,0.000401,25.118265,-1.7100,0.064,9.86972,9.86972
471.00,9.86872,25.181133,0.000399,25.118311,-1.7100,0.065,9.86644,9.86644
472.00,9.86811,25.181180,0.000398,25.118323,-1.7099,0.065,9.86365,9.86365
473.00,9.86761,25.181226,0.000399,25.118389,-1.7098,0.065,9.86059,9.86059
474.00,9.86740,25.181223,0.000400,25.118424,-1.7096,0.065,9.85997,9.85997
475.00,9.86730,25.181114,0.000403,25.118377,-1.7094,0.065,9.86115,9.86115
476.00,9.86738,25.181072,0.000404,25.118326,-1.7092,0.065,9.86292,9.86292
477.00,9.86760,25.181021,0.000405,25.118249,-1.7092,0.065,9.86471,9.86471
478.00,9.86768,25.181077,0.000404,25.118214,-1.7093,0.065,9.86618,9.86618
479.00,9.86710,25.181127,0.000403,25.118125,-1.7093,0.065,9.86718,9.86718
480.00,9.86667,25.181284,0.000404,25.118202,-1.7093,0.065,9.86897,9.86897
481.00,9.86675,25.181358,0.000402,25.118211,-1.7092,0.065,9.87027,9.87027
482.00,9.86738,25.181507,0.000405,25.118320,-1.7091,0.065,9.87058,9.87058
483.00,9.86770,25.181613,0.000408,25.118422,-1.7088,0.065,9.87078,9.87078
484.00,9.86753,25.181667,0.000407,25.118447,-1.7085,0.065,9.87040,9.87040
485.00,9.86738,25.181660,0.000402,25.118411,-1.7083,0.066,9.86947,9.86947
486.00,9.86736,25.181587,0.000402,25.118333,-1.7082,0.066,9.86973,9.86973
487.00,9.86749,25.181506,0.000398,25.118295,-1.7083,0.066,9.87133,9.87133
488.00,9.86758,25.181454,0.000395,25.118222,-1.7083,0.066,9.87256,9.87256
489.00,9.86759,25.181423,0.000394,25.118228,-1.7083,0.066,9.87316,9.87316
490.00,9.86795,25.181439,0.000397,25.118217,-1.7082,0.066,9.87310,9.87310
491.00,9.86838,25.181567,0.000399,25.118288,-1.7081,0.066,9.87182,9.87182
492.00,9.86894,25.181600,0.000396,25.118206,-1.7079,0.066,9.87026,9.87026
493.00,9.86940,25.181673,0.000396,25.118214,-1.7076,0.067,9.86880,9.86880
494.00,9.86962,25.181764,0.000396,25.118218,-1.7074,0.067,9.86823,9.86823
495.00,9.86987,25.181819,0.000395,25.118193,-1.7072,0.067,9.86861,9.86861
496.00,9.87013,25.181730,0.000390,25.118129,-1.7070,0.067,9.86919,9.86919
497.00,9.87030,25.181844,0.000393,25.118188,-1.7068,0.067,9.86947,9.86947
498.00,9.87047,25.181759,0.000388,25.118109,-1.7067,0.067,9.86986,9.86986
499.00,9.87044,25.181743,0.000390,25.118100,-1.7065,0.067,9.86954,9.86954
500.00,9.87006,25.181707,0.000389,25.118064,-1.7065,0.067,9.86773,9.86773
501.00,9.86942,25.181849,0.000391,25.118099,-1.7067,0.067,9.86566,9.86566
502.00,9.86933,25.181843,0.000390,25.118051,-1.7067,0.067,9.86412,9.86412
503.00,9.86944,25.181992,0.000395,25.118085,-1.7067,0.067,9.86067,9.86067
504.00,9.86888,25.182129,0.000397,25.118139,-1.7066,0.067,9.85406,9.85406
505.00,9.86802,25.182220,0.000398,25.118121,-1.7065,0.068,9.84201,9.84201
506.00,9.86772,25.182315,0.000401,25.118119,-1.7062,0.068,9.81891,9.81891
507.00,9.86762,25.182428,0.000402,25.118161,-1.7062,0.068,9.78249,9.78249
508.00,9.86731,25.182547,0.000402,25.118250,-1.7061,0.068,9.73442,9.73442
509.00,9.86563,25.182589,0.000399,25.118240,-1.7061,0.068,9.67700,9.67700
510.00,9.86252,25.182660,0.000399,25.118282,-1.7059,0.068,9.61663,9.61663
@4,2.0001,4.0, 510.082999999999 
511.00,9.86082,25.182757,0.000399,25.118354,-1.7057,0.068,9.56383,9.56383
512.00,9.86038,25.182699,0.000399,25.118230,-1.7054,0.068,9.52213,9.52213
513.00,9.85127,25.182685,0.000398,25.118161,-1.7051,0.068,9.49426,9.49426
514.00,9.83371,25.182730,0.000399,25.118145,-1.7051,0.068,9.47999,9.47999
515.00,9.80143,25.182780,0.000397,25.118202,-1.7051,0.069,9.47754,9.47754
516.00,9.74500,25.182783,0.000397,25.118203,-1.7050,0.069,9.48201,9.48201
517.00,9.68032,25.182838,0.000398,25.118311,-1.7051,0.069,9.49260,9.49260
518.00,9.61107,25.182643,0.000398,25.118115,-1.7051,0.069,9.50746,9.50746
519.00,9.54696,25.182570,0.000398,25.118062,-1.7050,0.069,9.52684,9.52684
520.00,9.50024,25.182531,0.000398,25.118046,-1.7048,0.069,9.54928,9.54928
521.00,9.48118,25.182522,0.000398,25.118045,-1.7047,0.069,9.57314,9.57314
522.00,9.47191,25.182499,0.000394,25.118013,-1.7044,0.069,9.59667,9.59667
523.00,9.47164,25.182616,0.000393,25.118149,-1.7043,0.069,9.61844,9.61844
524.00,9.47558,25.182757,0.000394,25.118255,-1.7040,0.070,9.63922,9.63922
525.00,9.48772,25.182815,0.000396,25.118254,-1.7037,0.070,9.65720,9.65720
526.00,9.50351,25.182749,0.000391,25.118154,-1.7033,0.070,9.67426,9.67426
527.00,9.52482,25.182896,0.000396,25.118231,-1.7029,0.070,9.69064,9.69064
528.00,9.54604,25.183011,0.000399,25.118257,-1.7026,0.070,9.70590,9.70590
529.00,9.57224,25.182976,0.000398,25.118143,-1.7025,0.070,9.71837,9.71837
530.00,9.59980,25.183098,0.000400,25.118165,-1.7026,0.070,9.73055,9.73055
531.00,9.62266,25.183238,0.000404,25.118233,-1.7028,0.070,9.74113,9.74113
532.00,9.64243,25.183211,0.000399,25.118154,-1.7028,0.070,9.75073,9.75073
533.00,9.65505,25.183243,0.000398,25.118187,-1.7028,0.070,9.76155,9.76155
534.00,9.67600,25.183275,0.000399,25.118260,-1.7026,0.070,9.77277,9.77277
535.00,9.68981,25.183201,0.000396,25.118194,-1.7023,0.070,9.78325,9.78325
536.00,9.70811,25.183200,0.000397,25.118229,-1.7021,0.071,9.79312,9.79312
537.00,9.72411,25.183241,0.000399,25.118247,-1.7020,0.071,9.80101,9.80101
538.00,9.73174,25.183249,0.000399,25.118264,-1.7017,0.071,9.80705,9.80705
539.00,9.74023,25.183268,0.000398,25.118210,-1.7015,0.071,9.81235,9.81235
540.00,9.75025,25.183365,0.000401,25.118324,-1.7013,0.071,9.81858,9.81858
541.00,9.76094,25.183348,0.000401,25.118278,-1.7011,0.071,9.82400,9.82400
542.00,9.77249,25.183362,0.000400,25.118297,-1.7010,0.071,9.82925,9.82925
543.00,9.78528,25.183349,0.000400,25.118236,-1.7010,0.071,9.83366,9.83366
544.00,9.79438,25.183357,0.000401,25.118223,-1.7008,0.071,9.83695,9.83695
545.00,9.80115,25.183274,0.000401,25.118103,-1.7006,0.071,9.83861,9.83861
546.00,9.80625,25.183326,0.000403,25.118127,-1.7003,0.072,9.84042,9.84042
547.00,9.81258,25.183269,0.000404,25.118041,-1.6999,0.071,9.84275,9.84275
548.00,9.81796,25.183355,0.000401,25.118084,-1.6997,0.072,9.84509,9.84509
549.00,9.82348,25.183421,0.000397,25.118087,-1.6995,0.072,9.84754,9.84754
550.00,9.82703,25.183578,0.000397,25.118150,-1.6995,0.072,9.84886,9.84886
551.00,9.83017,25.183559,0.000395,25.118010,-1.6996,0.072,9.84867,9.84867
552.00,9.83307,25.183722,0.000395,25.118091,-1.6997,0.072,9.84804,9.84804
553.00,9.83517,25.183820,0.000398,25.118070,-1.6996,0.072,9.84777,9.84777
554.00,9.83648,25.183871,0.000404,25.118044,-1.6997,0.072,9.84707,9.84707
555.00,9.83850,25.183896,0.000401,25.118054,-1.6997,0.072,9.84636,9.84636
556.00,9.83979,25.184016,0.000403,25.118155,-1.6994,0.072,9.84650,9.84650
557.00,9.84080,25.184056,0.000404,25.118196,-1.6990,0.072,9.84685,9.84685
558.00,9.84243,25.184123,0.000409,25.118276,-1.6988,0.072,9.84630,9.84630
559.00,9.84375,25.184251,0.000409,25.118389,-1.6985,0.072,9.84561,9.84561
560.00,9.84444,25.184328,0.000413,25.118381,-1.6984,0.072,9.84437,9.84437
561.00,9.84466,25.184477,0.000416,25.118437,-1.6984,0.072,9.84387,9.84387
562.00,9.84503,25.184531,0.000413,25.118350,-1.6984,0.072,9.84345,9.84345
563.00,9.84551,25.184553,0.000408,25.118303,-1.6984,0.073,9.84381,9.84381
564.00,9.84592,25.184582,0.000406,25.118314,-1.6983,0.073,9.84449,9.84449
565.00,9.84625,25.184516,0.000399,25.118234,-1.6980,0.073,9.84561,9.84561
566.00,9.84629,25.184497,0.000395,25.118192,-1.6977,0.073,9.84610,9.84610
567.00,9.84620,25.184581,0.000399,25.118261,-1.6976,0.073,9.84598,9.84598
568.00,9.84588,25.184572,0.000399,25.118225,-1.6974,0.073,9.84484,9.84484
569.00,9.84547,25.184552,0.000405,25.118188,-1.6973,0.073,9.84462,9.84462
570.00,9.84532,25.184652,0.000409,25.118263,-1.6973,0.073,9.84512,9.84512
571.00,9.84542,25.184598,0.000407,25.118227,-1.6973,0.073,9.84577,9.84577
572.00,9.84583,25.184576,0.000406,25.118275,-1.6973,0.073,9.84790,9.84790
573.00,9.84627,25.184586,0.000405,25.118326,-1.6973,0.073,9.85143,9.85143
574.00,9.84696,25.184589,0.000400,25.118341,-1.6973,0.074,9.85435,9.85435
575.00,9.84762,25.184597,0.000398,25.118316,-1.6973,0.074,9.85639,9.85639
576.00,9.84812,25.184623,0.000399,25.118329,-1.6971,0.074,9.85748,9.85748
577.00,9.84837,25.184678,0.000400,25.118252,-1.6967,0.074,9.85634,9.85634
578.00,9.84855,25.184830,0.000402,25.118261,-1.6964,0.074,9.85478,9.85478
579.00,9.84899,25.184948,0.000404,25.118320,-1.6962,0.074,9.85358,9.85358
580.00,9.84984,25.185043,0.000403,25.118373,-1.6958,0.074,9.85383,9.85383
581.00,9.85044,25.185160,0.000401,25.118374,-1.6955,0.074,9.85570,9.85570
582.00,9.85116,25.185209,0.000400,25.118349,-1.6954,0.074,9.85852,9.85852
583.00,9.85245,25.185148,0.000396,25.118311,-1.6953,0.075,9.86050,9.86050
584.00,9.85322,25.185155,0.000393,25.118263,-1.6952,0.075,9.86171,9.86171
585.00,9.85405,25.185132,0.000394,25.118164,-1.6950,0.075,9.86277,9.86277
586.00,9.85500,25.185201,0.000397,25.118259,-1.6949,0.075,9.86251,9.86251
587.00,9.85573,25.185207,0.000398,25.118345,-1.6948,0.075,9.86143,9.86143
588.00,9.85669,25.185254,0.000398,25.118321,-1.6945,0.075,9.86065,9.86065
589.00,9.85795,25.185274,0.000400,25.118274,-1.6942,0.075,9.85945,9.85945
590.00,9.85856,25.185286,0.000400,25.118304,-1.6941,0.075,9.85752,9.85752
591.00,9.85821,25.185234,0.000396,25.118181,-1.6940,0.075,9.85633,9.85633
592.00,9.85806,25.185330,0.000398,25.118225,-1.6939,0.075,9.85586,9.85586
593.00,9.85800,25.185352,0.000401,25.118216,-1.6937,0.075,9.85592,9.85592
594.00,9.85784,25.185468,0.000402,25.118324,-1.6937,0.076,9.85648,9.85648
595.00,9.85774,25.185512,0.000403,25.118319,-1.6936,0.076,9.85661,9.85661
596.00,9.85763,25.185537,0.000408,25.118384,-1.6936,0.076,9.85603,9.85603
597.00,9.85776,25.185469,0.000408,25.118301,-1.6936,0.076,9.85546,9.85546
598.00,9.85806,25.185501,0.000405,25.118359,-1.6936,0.076,9.85606,9.85606
599.00,9.85862,25.185464,0.000403,25.118327,-1.6935,0.076,9.85833,9.85833
600.00,9.85931,25.185394,0.000400,25.118313,-1.6933,0.076,9.86140,9.86140
601.00,9.85992,25.185431,0.000400,25.118333,-1.6931,0.076,9.86551,9.86551
602.00,9.86016,25.185465,0.000399,25.118390,-1.6929,0.076,9.86812,9.86812
603.00,9.86040,25.185417,0.000401,25.118340,-1.6929,0.076,9.86963,9.86963
604.00,9.86071,25.185396,0.000402,25.118257,-1.6928,0.076,9.86887,9.86887
605.00,9.86070,25.185606,0.000406,25.118342,-1.6929,0.076,9.86761,9.86761
606.00,9.86058,25.185584,0.000401,25.118244,-1.6928,0.077,9.86550,9.86550
607.00,9.86110,25.185725,0.000401,25.118234,-1.6926,0.077,9.86532,9.86532
608.00,9.86195,25.185878,0.000402,25.118233,-1.6923,0.077,9.86487,9.86487
609.00,9.86254,25.185956,0.000401,25.118235,-1.6918,0.077,9.86538,9.86538
610.00,9.86293,25.185987,0.000399,25.118187,-1.6914,0.077,9.86562,9.86562
611.00,9.86330,25.186218,0.000406,25.118327,-1.6912,0.077,9.86596,9.86596
612.00,9.86357,25.186229,0.000404,25.118261,-1.6910,0.077,9.86581,9.86581
613.00,9.86382,25.186251,0.000402,25.118195,-1.6909,0.077,9.86473,9.86473
614.00,9.86403,25.186316,0.000401,25.118170,-1.6908,0.078,9.86438,9.86438
615.00,9.86441,25.186307,0.000397,25.118122,-1.6909,0.078,9.86400,9.86400
616.00,9.86485,25.186257,0.000391,25.117999,-1.6908,0.078,9.86343,9.86343
617.00,9.86528,25.186287,0.000394,25.118022,-1.6908,0.078,9.86262,9.86262
618.00,9.86545,25.186358,0.000394,25.118073,-1.6906,0.078,9.86232,9.86232
619.00,9.86517,25.186404,0.000396,25.118140,-1.6904,0.078,9.86118,9.86118
620.00,9.86479,25.186454,0.000401,25.118176,-1.6901,0.078,9.86121,9.86121
621.00,9.86426,25.186463,0.000401,25.118164,-1.6898,0.078,9.86074,9.86074
622.00,9.86372,25.186482,0.000398,25.118157,-1.6895,0.078,9.86046,9.86046
623.00,9.86341,25.186526,0.000398,25.118198,-1.6894,0.078,9.86100,9.86100
624.00,9.86318,25.186537,0.000392,25.118178,-1.6891,0.078,9.86183,9.86183
625.00,9.86323,25.186565,0.000393,25.118130,-1.6888,0.078,9.86210,9.86210
626.00,9.86318,25.186710,0.000395,25.118222,-1.6886,0.079,9.86251,9.86251
627.00,9.86317,25.186678,0.000396,25.118137,-1.6884,0.079,9.86371,9.86371
628.00,9.86316,25.186780,0.000399,25.118252,-1.6882,0.079,9.86476,9.86476
629.00,9.86333,25.186887,0.000406,25.118279,-1.6882,0.079,9.86612,9.86612
630.00,9.86350,25.186875,0.000405,25.118273,-1.6883,0.079,9.86713,9.86713
631.00,9.86370,25.186785,0.000407,25.118156,-1.6883,0.079,9.86827,9.86827
632.00,9.86388,25.186969,0.000410,25.118291,-1.6883,0.079,9.86940,9.86940
633.00,9.86425,25.186864,0.000406,25.118108,-1.6882,0.079,9.86934,9.86934
634.00,9.86433,25.186745,0.000400,25.118005,-1.6880,0.079,9.86804,9.86804
635.00,9.86420,25.186903,0.000397,25.118113,-1.6878,0.079,9.86605,9.86605
636.00,9.86406,25.186971,0.000396,25.118177,-1.6877,0.080,9.86459,9.86459
637.00,9.86394,25.186969,0.000394,25.118176,-1.6874,0.080,9.86207,9.86207
638.00,9.86385,25.187093,0.000396,25.118265,-1.6872,0.080,9.86044,9.86044
639.00,9.86385,25.187201,0.000399,25.118284,-1.6871,0.080,9.85931,9.85931
640.00,9.86359,25.187077,0.000396,25.118089,-1.6871,0.080,9.85817,9.85817
641.00,9.86316,25.187129,0.000397,25.118058,-1.6869,0.080,9.85678,9.85678
642.00,9.86299,25.187168,0.000396,25.118016,-1.6868,0.080,9.85666,9.85666
643.00,9.86303,25.187139,0.000395,25.117958,-1.6867,0.080,9.85784,9.85784
644.00,9.86304,25.187251,0.000400,25.118037,-1.6865,0.080,9.85958,9.85958
645.00,9.86331,25.187415,0.000407,25.118199,-1.6863,0.080,9.86214,9.86214
646.00,9.86348,25.187457,0.000406,25.118230,-1.6862,0.080,9.86449,9.86449
647.00,9.86362,25.187546,0.000407,25.118279,-1.6861,0.080,9.86662,9.86662
648.00,9.86382,25.187511,0.000405,25.118215,-1.6861,0.080,9.86793,9.86793
649.00,9.86396,25.187473,0.000402,25.118224,-1.6859,0.081,9.86879,9.86879
650.00,9.86390,25.187491,0.000399,25.118215,-1.6856,0.081,9.86912,9.86912
651.00,9.86352,25.187514,0.000398,25.118258,-1.6855,0.081,9.86998,9.86998
652.00,9.86300,25.187513,0.000400,25.118300,-1.6852,0.081,9.87088,9.87088
653.00,9.86330,25.187619,0.000404,25.118376,-1.6850,0.081,9.86941,9.86941
654.00,9.86371,25.187673,0.000404,25.118327,-1.6849,0.081,9.86401,9.86401
655.00,9.86451,25.187682,0.000403,25.118286,-1.6848,0.081,9.85444,9.85444
656.00,9.86617,25.187684,0.000402,25.118212,-1.6846,0.081,9.83690,9.83690
657.00,9.86815,25.187608,0.000400,25.118050,-1.6846,0.081,9.80804,9.80804
658.00,9.86893,25.187642,0.000399,25.118014,-1.6846,0.081,9.76955,9.76955
659.00,9.86982,25.187685,0.000398,25.118013,-1.6846,0.082,9.72267,9.72267
660.00,9.86967,25.187735,0.000399,25.118034,-1.6847,0.082,9.67115,9.67115
@5,2.0001,4.0, 660.019 
661.00,9.87035,25.187802,0.000404,25.118058,-1.6846,0.082,9.62233,9.62233
662.00,9.87154,25.187833,0.000402,25.118072,-1.6843,0.082,9.58073,9.58073
663.00,9.86307,25.187847,0.000402,25.118114,-1.6841,0.082,9.54995,9.54995
664.00,9.84411,25.187825,0.000401,25.118116,-1.6839,0.082,9.53182,9.53182
665.00,9.82103,25.187830,0.000399,25.118143,-1.6835,0.082,9.52292,9.52292
666.00,9.78219,25.187773,0.000394,25.118069,-1.6833,0.083,9.52084,9.52084
667.00,9.72946,25.187805,0.000395,25.118067,-1.6832,0.083,9.52525,9.52525
668.00,9.67062,25.187825,0.000394,25.118046,-1.6829,0.083,9.53343,9.53343
669.00,9.60992,25.187822,0.000395,25.118005,-1.6828,0.083,9.54414,9.54414
670.00,9.56373,25.187907,0.000394,25.118005,-1.6827,0.083,9.55753,9.55753
671.00,9.53822,25.188021,0.000396,25.118073,-1.6827,0.083,9.57297,9.57297
672.00,9.52170,25.188084,0.000399,25.118128,-1.6826,0.083,9.58888,9.58888
673.00,9.51686,25.188193,0.000399,25.118144,-1.6826,0.083,9.60517,9.60517
674.00,9.51901,25.188282,0.000399,25.118160,-1.6825,0.083,9.62164,9.62164
675.00,9.51909,25.188253,0.000399,25.118112,-1.6822,0.083,9.63866,9.63866
676.00,9.52789,25.188323,0.000400,25.118187,-1.6820,0.083,9.65555,9.65555
677.00,9.54356,25.188369,0.000396,25.118186,-1.6818,0.084,9.67173,9.67173
678.00,9.55767,25.188325,0.000398,25.118160,-1.6817,0.084,9.68661,9.68661
679.00,9.57256,25.188310,0.000400,25.118159,-1.6816,0.084,9.70167,9.70167
680.00,9.58610,25.188307,0.000403,25.118163,-1.6814,0.084,9.71636,9.71636
681.00,9.60502,25.188272,0.000406,25.118113,-1.6813,0.083,9.73042,9.73042
682.00,9.62305,25.188257,0.000408,25.118094,-1.6813,0.083,9.74430,9.74430
683.00,9.63904,25.188304,0.000408,25.118107,-1.6811,0.083,9.75769,9.75769
684.00,9.65505,25.188378,0.000406,25.118134,-1.6810,0.084,9.76884,9.76884
685.00,9.67118,25.188452,0.000405,25.118127,-1.6809,0.084,9.77844,9.77844
686.00,9.68935,25.188502,0.000404,25.118114,-1.6807,0.084,9.78610,9.78610
687.00,9.70398,25.188603,0.000404,25.118127,-1.6805,0.084,9.79310,9.79310
688.00,9.71360,25.188598,0.000401,25.118061,-1.6803,0.084,9.80053,9.80053
689.00,9.73027,25.188659,0.000404,25.118060,-1.6803,0.084,9.80746,9.80746
690.00,9.74462,25.188736,0.000404,25.118078,-1.6801,0.084,9.81390,9.81390
691.00,9.75968,25.188828,0.000403,25.118041,-1.6801,0.084,9.81981,9.81981
692.00,9.77313,25.188900,0.000405,25.118036,-1.6800,0.084,9.82371,9.82371
693.00,9.78015,25.189065,0.000406,25.118137,-1.6797,0.085,9.82558,9.82558
694.00,9.78627,25.189092,0.000405,25.118101,-1.6794,0.085,9.82663,9.82663
695.00,9.79369,25.189208,0.000407,25.118144,-1.6791,0.085,9.82801,9.82801
696.00,9.80055,25.189184,0.000406,25.118080,-1.6787,0.085,9.82916,9.82916
697.00,9.80693,25.189210,0.000405,25.118078,-1.6784,0.085,9.83143,9.83143
698.00,9.81169,25.189199,0.000407,25.118062,-1.6781,0.085,9.83518,9.83518
699.00,9.81459,25.189313,0.000410,25.118135,-1.6779,0.085,9.83972,9.83972
700.00,9.81730,25.189327,0.000409,25.118118,-1.6778,0.085,9.84281,9.84281
701.00,9.82056,25.189362,0.000408,25.118140,-1.6778,0.085,9.84571,9.84571
702.00,9.82384,25.189381,0.000406,25.118145,-1.6777,0.086,9.84681,9.84681
703.00,9.82667,25.189437,0.000402,25.118140,-1.6776,0.086,9.84629,9.84629
704.00,9.82953,25.189486,0.000401,25.118125,-1.6774,0.086,9.84588,9.84588
705.00,9.83284,25.189448,0.000401,25.118077,-1.6772,0.086,9.84627,9.84627
706.00,9.83555,25.189573,0.000403,25.118177,-1.6771,0.086,9.84725,9.84725
707.00,9.83743,25.189570,0.000407,25.118131,-1.6770,0.086,9.84822,9.84822
708.00,9.83907,25.189626,0.000411,25.118137,-1.6769,0.086,9.85052,9.85052
709.00,9.84050,25.189602,0.000410,25.118082,-1.6767,0.086,9.85279,9.85279
710.00,9.84210,25.189671,0.000409,25.118079,-1.6767,0.086,9.85450,9.85450
711.00,9.84361,25.189609,0.000406,25.117966,-1.6765,0.086,9.85547,9.85547
712.00,9.84525,25.189546,0.000397,25.117897,-1.6762,0.086,9.85775,9.85775
713.00,9.84700,25.189605,0.000391,25.117949,-1.6759,0.087,9.85941,9.85941
714.00,9.84895,25.189564,0.000386,25.117909,-1.6756,0.087,9.86050,9.86050
715.00,9.85046,25.189673,0.000388,25.117971,-1.6752,0.087,9.86107,9.86107
716.00,9.85176,25.189773,0.000390,25.118020,-1.6752,0.087,9.86092,9.86092
717.00,9.85271,25.189965,0.000398,25.118111,-1.6753,0.087,9.85940,9.85940
718.00,9.85328,25.189960,0.000401,25.118006,-1.6755,0.087,9.85780,9.85780
719.00,9.85374,25.190030,0.000403,25.118077,-1.6755,0.087,9.85678,9.85678
720.00,9.85430,25.189936,0.000401,25.117994,-1.6754,0.087,9.85688,9.85688
721.00,9.85510,25.189997,0.000399,25.118021,-1.6752,0.087,9.85845,9.85845
722.00,9.85601,25.190006,0.000397,25.118016,-1.6748,0.087,9.86075,9.86075
723.00,9.85702,25.190010,0.000395,25.118032,-1.6745,0.088,9.86245,9.86245
724.00,9.85787,25.190056,0.000394,25.117998,-1.6743,0.088,9.86261,9.86261
725.00,9.85850,25.190047,0.000395,25.117968,-1.6740,0.088,9.86099,9.86099
726.00,9.85847,25.189964,0.000396,25.117881,-1.6737,0.088,9.85879,9.85879
727.00,9.85872,25.190013,0.000395,25.117938,-1.6735,0.088,9.85762,9.85762
728.00,9.85913,25.190035,0.000396,25.117906,-1.6733,0.088,9.85770,9.85770
729.00,9.85944,25.190107,0.000394,25.117979,-1.6733,0.088,9.85842,9.85842
730.00,9.85972,25.190255,0.000392,25.118041,-1.6733,0.088,9.86083,9.86083
731.00,9.86013,25.190378,0.000390,25.118100,-1.6733,0.089,9.86299,9.86299
732.00,9.86033,25.190380,0.000392,25.118000,-1.6732,0.089,9.86390,9.86390
733.00,9.86014,25.190478,0.000390,25.117997,-1.6731,0.089,9.86395,9.86395
734.00,9.86010,25.190526,0.000391,25.117906,-1.6732,0.089,9.86542,9.86542
735.00,9.86056,25.190590,0.000397,25.117875,-1.6730,0.089,9.86553,9.86553
736.00,9.86141,25.190680,0.000400,25.117890,-1.6728,0.089,9.86579,9.86579
737.00,9.86206,25.190808,0.000400,25.117962,-1.6725,0.089,9.86652,9.86652
738.00,9.86255,25.190788,0.000403,25.117991,-1.6722,0.089,9.86705,9.86705
739.00,9.86299,25.190785,0.000404,25.117996,-1.6720,0.089,9.86623,9.86623
740.00,9.86329,25.190746,0.000402,25.118007,-1.6718,0.089,9.86612,9.86612
741.00,9.86336,25.190695,0.000401,25.117975,-1.6716,0.089,9.86559,9.86559
742.00,9.86317,25.190650,0.000399,25.117952,-1.6715,0.089,9.86417,9.86417
743.00,9.86295,25.190696,0.000396,25.117959,-1.6715,0.090,9.86286,9.86286
744.00,9.86299,25.190743,0.000402,25.117990,-1.6713,0.089,9.86249,9.86249
745.00,9.86338,25.190843,0.000405,25.118090,-1.6712,0.090,9.86231,9.86231
746.00,9.86398,25.190912,0.000406,25.118156,-1.6710,0.090,9.86274,9.86274
747.00,9.86447,25.191019,0.000409,25.118263,-1.6709,0.090,9.86373,9.86373
748.00,9.86458,25.191057,0.000414,25.118272,-1.6707,0.090,9.86468,9.86468
749.00,9.86480,25.191113,0.000410,25.118277,-1.6706,0.090,9.86567,9.86567
750.00,9.86515,25.191159,0.000408,25.118196,-1.6705,0.090,9.86725,9.86725
751.00,9.86544,25.191183,0.000406,25.118177,-1.6705,0.090,9.86812,9.86812
752.00,9.86570,25.191163,0.000404,25.118091,-1.6703,0.091,9.86863,9.86863
753.00,9.86578,25.191213,0.000403,25.118115,-1.6701,0.091,9.86870,9.86870
754.00,9.86583,25.191228,0.000404,25.118166,-1.6698,0.091,9.86867,9.86867
755.00,9.86578,25.191179,0.000406,25.118187,-1.6696,0.091,9.86742,9.86742
756.00,9.86580,25.191213,0.000410,25.118252,-1.6694,0.091,9.86687,9.86687
757.00,9.86577,25.191228,0.000408,25.118256,-1.6693,0.091,9.86605,9.86605
758.00,9.86554,25.191309,0.000410,25.118257,-1.6692,0.091,9.86554,9.86554
759.00,9.86538,25.191308,0.000409,25.118226,-1.6690,0.091,9.86447,9.86447
760.00,9.86524,25.191315,0.000406,25.118141,-1.6689,0.091,9.86349,9.86349
761.00,9.86515,25.191259,0.000398,25.118023,-1.6687,0.091,9.86326,9.86326
762.00,9.86535,25.191372,0.000403,25.118077,-1.6685,0.091,9.86368,9.86368
763.00,9.86582,25.191409,0.000403,25.118122,-1.6684,0.091,9.86546,9.86546
764.00,9.86628,25.191444,0.000402,25.118058,-1.6682,0.092,9.86689,9.86689
765.00,9.86649,25.191490,0.000407,25.118124,-1.6680,0.092,9.86812,9.86812
766.00,9.86664,25.191537,0.000412,25.118156,-1.6680,0.091,9.86853,9.86853
767.00,9.86666,25.191462,0.000413,25.118074,-1.6678,0.091,9.86831,9.86831
768.00,9.86676,25.191503,0.000415,25.118018,-1.6675,0.091,9.86750,9.86750
769.00,9.86682,25.191753,0.000420,25.118197,-1.6675,0.091,9.86720,9.86720
770.00,9.86670,25.191826,0.000418,25.118142,-1.6674,0.092,9.86719,9.86719
771.00,9.86645,25.191930,0.000417,25.118160,-1.6674,0.092,9.86660,9.86660
772.00,9.86620,25.192153,0.000418,25.118261,-1.6674,0.092,9.86647,9.86647
773.00,9.86614,25.192160,0.000415,25.118255,-1.6673,0.092,9.86604,9.86604
774.00,9.86608,25.191997,0.000406,25.118028,-1.6671,0.092,9.86542,9.86542
775.00,9.86597,25.192145,0.000406,25.118160,-1.6668,0.093,9.86519,9.86519
776.00,9.86595,25.192233,0.000404,25.118134,-1.6665,0.093,9.86506,9.86506
777.00,9.86585,25.192167,0.000404,25.118068,-1.6661,0.093,9.86518,9.86518
778.00,9.86596,25.192135,0.000403,25.118031,-1.6658,0.093,9.86525,9.86525
779.00,9.86620,25.192174,0.000405,25.118139,-1.6656,0.093,9.86587,9.86587
780.00,9.86657,25.192047,0.000404,25.118036,-1.6654,0.093,9.86633,9.86633
781.00,9.86670,25.192003,0.000404,25.118044,-1.6653,0.093,9.86678,9.86678
782.00,9.86692,25.192000,0.000399,25.118008,-1.6652,0.093,9.86829,9.86829
783.00,9.86710,25.191986,0.000396,25.117944,-1.6653,0.093,9.86943,9.86943
784.00,9.86699,25.191978,0.000398,25.117918,-1.6653,0.093,9.86919,9.86919
785.00,9.86701,25.192032,0.000396,25.117962,-1.6653,0.094,9.86968,9.86968
786.00,9.86719,25.191991,0.000394,25.117885,-1.6651,0.094,9.87060,9.87060
787.00,9.86735,25.191989,0.000395,25.117853,-1.6650,0.094,9.86992,9.86992
788.00,9.86752,25.192006,0.000395,25.117797,-1.6647,0.094,9.86946,9.86946
789.00,9.86756,25.192134,0.000394,25.117813,-1.6645,0.094,9.86981,9.86981
790.00,9.86764,25.192263,0.000396,25.117783,-1.6643,0.094,9.86971,9.86971
791.00,9.86784,25.192439,0.000398,25.117845,-1.6642,0.094,9.86925,9.86925
792.00,9.86785,25.192568,0.000402,25.117898,-1.6641,0.094,9.86804,9.86804
793.00,9.86780,25.192712,0.000405,25.117978,-1.6641,0.094,9.86692,9.86692
794.00,9.86766,25.192756,0.000404,25.118042,-1.6640,0.094,9.86547,9.86547
795.00,9.86751,25.192733,0.000404,25.118033,-1.6638,0.094,9.86420,9.86420
796.00,9.86746,25.192753,0.000404,25.118077,-1.6636,0.094,9.86352,9.86352
797.00,9.86773,25.192635,0.000399,25.117950,-1.6633,0.095,9.86549,9.86549
798.00,9.86820,25.192634,0.000400,25.117985,-1.6629,0.095,9.86773,9.86773
799.00,9.86843,25.192649,0.000403,25.117927,-1.6627,0.095,9.86930,9.86930
800.00,9.86841,25.192710,0.000404,25.117941,-1.6624,0.095,9.87020,9.87020
801.00,9.86845,25.192794,0.000409,25.117971,-1.6622,0.095,9.87036,9.87036
802.00,9.86821,25.193023,0.000415,25.118145,-1.6619,0.095,9.86946,9.86946
803.00,9.86801,25.193169,0.000418,25.118202,-1.6616,0.095,9.86668,9.86668
804.00,9.86772,25.193201,0.000416,25.118174,-1.6614,0.095,9.86154,9.86154
805.00,9.86746,25.193316,0.000415,25.118259,-1.6612,0.095,9.85317,9.85317
806.00,9.86704,25.193304,0.000405,25.118224,-1.6609,0.095,9.83893,9.83893
807.00,9.86749,25.193316,0.000405,25.118219,-1.6607,0.095,9.81603,9.81603
808.00,9.86886,25.193261,0.000405,25.118219,-1.6604,0.095,9.78462,9.78462
809.00,9.87021,25.193223,0.000401,25.118147,-1.6602,0.095,9.74642,9.74642
810.00,9.86806,25.193238,0.000400,25.118118,-1.6601,0.096,9.70440,9.70440
@6,2.0001,4.0, 810.059999999998 
811.00,9.86621,25.193275,0.000404,25.118100,-1.6601,0.095,9.66425,9.66425
812.00,9.86645,25.193262,0.000400,25.118020,-1.6601,0.096,9.63084,9.63084
813.00,9.86030,25.193280,0.000399,25.117957,-1.6600,0.096,9.60495,9.60495
814.00,9.84449,25.193460,0.000401,25.118098,-1.6599,0.096,9.58726,9.58726
815.00,9.82609,25.193520,0.000400,25.118069,-1.6597,0.096,9.57665,9.57665
816.00,9.79470,25.193612,0.000402,25.118085,-1.6594,0.096,9.57180,9.57180
817.00,9.75344,25.193675,0.000403,25.118125,-1.6592,0.096,9.56915,9.56915
818.00,9.70398,25.193821,0.000403,25.118182,-1.6590,0.096,9.56957,9.56957
819.00,9.65367,25.193775,0.000403,25.118127,-1.6589,0.097,9.57269,9.57269
820.00,9.61624,25.193720,0.000402,25.118041,-1.6587,0.097,9.57788,9.57788
821.00,9.59438,25.193747,0.000397,25.118063,-1.6585,0.097,9.58270,9.58270
822.00,9.58647,25.193687,0.000395,25.118004,-1.6584,0.097,9.58903,9.58903
823.00,9.57438,25.193706,0.000398,25.118030,-1.6583,0.097,9.59759,9.59759
824.00,9.56513,25.193733,0.000398,25.118034,-1.6580,0.097,9.60900,9.60900
825.00,9.56319,25.193871,0.000400,25.118225,-1.6579,0.097,9.62208,9.62208
826.00,9.56984,25.193875,0.000401,25.118180,-1.6576,0.097,9.63659,9.63659
827.00,9.57330,25.193995,0.000401,25.118236,-1.6572,0.097,9.65116,9.65116
828.00,9.57649,25.194047,0.000400,25.118233,-1.6570,0.098,9.66605,9.66605
829.00,9.58090,25.194070,0.000399,25.118186,-1.6568,0.098,9.67985,9.67985
830.00,9.58891,25.194006,0.000397,25.118032,-1.6566,0.098,9.69363,9.69363
831.00,9.59402,25.194030,0.000395,25.117975,-1.6565,0.098,9.70801,9.70801
832.00,9.60495,25.194079,0.000394,25.117977,-1.6565,0.098,9.72290,9.72290
833.00,9.61938,25.194065,0.000392,25.117932,-1.6563,0.098,9.73717,9.73717
834.00,9.63772,25.194176,0.000394,25.117993,-1.6560,0.098,9.75098,9.75098
835.00,9.65445,25.194268,0.000398,25.118023,-1.6558,0.098,9.76341,9.76341
836.00,9.66641,25.194331,0.000400,25.118108,-1.6557,0.098,9.77426,9.77426
837.00,9.67786,25.194359,0.000402,25.118081,-1.6554,0.098,9.78383,9.78383
838.00,9.69365,25.194465,0.000398,25.118154,-1.6551,0.098,9.79081,9.79081
839.00,9.70687,25.194364,0.000392,25.118039,-1.6548,0.099,9.79677,9.79677
840.00,9.72334,25.194321,0.000393,25.118037,-1.6546,0.099,9.80217,9.80217
841.00,9.73836,25.194345,0.000395,25.118016,-1.6543,0.099,9.80722,9.80722
842.00,9.75230,25.194287,0.000392,25.117912,-1.6541,0.099,9.81080,9.81080
843.00,9.76500,25.194207,0.000394,25.117785,-1.6539,0.099,9.81482,9.81482
844.00,9.77568,25.194369,0.000400,25.117900,-1.6538,0.099,9.81886,9.81886
845.00,9.78464,25.194436,0.000399,25.117896,-1.6537,0.099,9.82168,9.82168
846.00,9.79070,25.194502,0.000398,25.117932,-1.6535,0.099,9.82429,9.82429
847.00,9.79595,25.194622,0.000402,25.118046,-1.6533,0.099,9.82738,9.82738
848.00,9.80071,25.194728,0.000408,25.118117,-1.6532,0.099,9.82993,9.82993
849.00,9.80476,25.194732,0.000409,25.118086,-1.6532,0.099,9.83135,9.83135
850.00,9.80845,25.194769,0.000412,25.118121,-1.6530,0.099,9.83308,9.83308
851.00,9.81170,25.194770,0.000414,25.118060,-1.6529,0.099,9.83414,9.83414
852.00,9.81447,25.194763,0.000411,25.118053,-1.6528,0.099,9.83513,9.83513
853.00,9.81783,25.194704,0.000405,25.117912,-1.6528,0.100,9.83713,9.83713
854.00,9.82074,25.194821,0.000403,25.117935,-1.6527,0.100,9.83958,9.83958
855.00,9.82374,25.194864,0.000400,25.117888,-1.6527,0.100,9.84274,9.84274
856.00,9.82661,25.194838,0.000395,25.117869,-1.6526,0.100,9.84596,9.84596
857.00,9.82932,25.194946,0.000400,25.117922,-1.6524,0.100,9.84899,9.84899
858.00,9.83214,25.195073,0.000404,25.118032,-1.6522,0.100,9.85167,9.85167
859.00,9.83481,25.195034,0.000406,25.118033,-1.6520,0.100,9.85393,9.85393
860.00,9.83712,25.195100,0.000410,25.118038,-1.6518,0.100,9.85482,9.85482
861.00,9.83905,25.195180,0.000414,25.118032,-1.6516,0.100,9.85539,9.85539
862.00,9.84106,25.195159,0.000414,25.118014,-1.6513,0.100,9.85581,9.85581
863.00,9.84318,25.195124,0.000414,25.117996,-1.6510,0.100,9.85508,9.85508
864.00,9.84463,25.195101,0.000411,25.117905,-1.6507,0.100,9.85497,9.85497
865.00,9.84578,25.195151,0.000408,25.117935,-1.6503,0.101,9.85434,9.85434
866.00,9.84670,25.195191,0.000407,25.117968,-1.6501,0.101,9.85317,9.85317
867.00,9.84749,25.195274,0.000406,25.117907,-1.6499,0.101,9.85190,9.85190
868.00,9.84840,25.195367,0.000406,25.117956,-1.6498,0.101,9.85161,9.85161
869.00,9.84929,25.195345,0.000402,25.117925,-1.6496,0.101,9.85071,9.85071
870.00,9.85021,25.195275,0.000401,25.117894,-1.6496,0.101,9.85077,9.85077
871.00,9.85120,25.195296,0.000401,25.117891,-1.6494,0.101,9.85262,9.85262
872.00,9.85234,25.195324,0.000400,25.117952,-1.6493,0.101,9.85496,9.85496
873.00,9.85347,25.195375,0.000398,25.117975,-1.6492,0.101,9.85785,9.85785
874.00,9.85455,25.195501,0.000403,25.118141,-1.6491,0.101,9.86041,9.86041
875.00,9.85538,25.195609,0.000401,25.118130,-1.6488,0.102,9.86273,9.86273
876.00,9.85601,25.195623,0.000401,25.118140,-1.6485,0.102,9.86413,9.86413
877.00,9.85659,25.195603,0.000401,25.118065,-1.6482,0.102,9.86469,9.86469
878.00,9.85711,25.195610,0.000400,25.117957,-1.6478,0.102,9.86488,9.86488
879.00,9.85756,25.195676,0.000401,25.117873,-1.6477,0.102,9.86447,9.86447
880.00,9.85768,25.195811,0.000405,25.117918,-1.6477,0.102,9.86253,9.86253
881.00,9.85793,25.195925,0.000405,25.117891,-1.6477,0.102,9.86048,9.86048
882.00,9.85802,25.196034,0.000405,25.117931,-1.6475,0.102,9.85973,9.85973
883.00,9.85816,25.196066,0.000408,25.117973,-1.6474,0.102,9.85972,9.85972
884.00,9.85878,25.196065,0.000406,25.117955,-1.6473,0.102,9.86066,9.86066
885.00,9.85945,25.195959,0.000403,25.117940,-1.6472,0.102,9.86358,9.86358
886.00,9.86046,25.195944,0.000401,25.117962,-1.6472,0.103,9.86668,9.86668
887.00,9.86148,25.195986,0.000403,25.117962,-1.6471,0.103,9.86840,9.86840
888.00,9.86253,25.196063,0.000405,25.117921,-1.6469,0.103,9.86861,9.86861
889.00,9.86367,25.196139,0.000406,25.117932,-1.6466,0.103,9.86922,9.86922
890.00,9.86427,25.196276,0.000411,25.117917,-1.6463,0.103,9.86869,9.86869
891.00,9.86463,25.196281,0.000415,25.117868,-1.6459,0.102,9.86762,9.86762
892.00,9.86484,25.196211,0.000408,25.117793,-1.6456,0.103,9.86573,9.86573
893.00,9.86476,25.196126,0.000403,25.117763,-1.6453,0.103,9.86341,9.86341
894.00,9.86408,25.196057,0.000402,25.117742,-1.6452,0.103,9.86147,9.86147
895.00,9.86397,25.196050,0.000398,25.117802,-1.6451,0.103,9.86116,9.86116
896.00,9.86396,25.196041,0.000396,25.117836,-1.6451,0.103,9.86098,9.86098
897.00,9.86398,25.196120,0.000400,25.117931,-1.6450,0.103,9.86206,9.86206
898.00,9.86395,25.196166,0.000401,25.117968,-1.6449,0.104,9.86368,9.86368
899.00,9.86377,25.196246,0.000398,25.117945,-1.6447,0.104,9.86388,9.86388
900.00,9.86408,25.196258,0.000395,25.117866,-1.6444,0.104,9.86318,9.86318
901.00,9.86485,25.196370,0.000395,25.117875,-1.6441,0.104,9.86316,9.86316
902.00,9.86483,25.196502,0.000394,25.117887,-1.6440,0.104,9.86285,9.86285
903.00,9.86467,25.196531,0.000398,25.117845,-1.6440,0.104,9.86302,9.86302
904.00,9.86478,25.196565,0.000404,25.117929,-1.6438,0.104,9.86560,9.86560
905.00,9.86515,25.196565,0.000409,25.117979,-1.6436,0.104,9.86786,9.86786
906.00,9.86537,25.196558,0.000408,25.117987,-1.6435,0.104,9.87036,9.87036
907.00,9.86583,25.196456,0.000407,25.117947,-1.6431,0.104,9.87338,9.87338
908.00,9.86622,25.196487,0.000403,25.117966,-1.6426,0.104,9.87530,9.87530
909.00,9.86661,25.196498,0.000401,25.117896,-1.6422,0.104,9.87639,9.87639
910.00,9.86709,25.196535,0.000398,25.117771,-1.6419,0.105,9.87689,9.87689
911.00,9.86746,25.196580,0.000402,25.117718,-1.6415,0.105,9.87613,9.87613
912.00,9.86793,25.196717,0.000403,25.117762,-1.6413,0.105,9.87439,9.87439
913.00,9.86889,25.196832,0.000404,25.117780,-1.6412,0.105,9.87294,9.87294
914.00,9.86942,25.197001,0.000404,25.117886,-1.6412,0.105,9.86918,9.86918
915.00,9.86895,25.197039,0.000403,25.117939,-1.6412,0.105,9.86674,9.86674
916.00,9.86874,25.197051,0.000399,25.117898,-1.6412,0.105,9.86571,9.86571
917.00,9.86892,25.197056,0.000398,25.117862,-1.6412,0.105,9.86560,9.86560
918.00,9.86924,25.197063,0.000398,25.117834,-1.6412,0.106,9.86655,9.86655
919.00,9.86981,25.197042,0.000398,25.117762,-1.6411,0.106,9.86967,9.86967
920.00,9.87060,25.197048,0.000399,25.117733,-1.6410,0.106,9.87262,9.87262
921.00,9.87138,25.197068,0.000404,25.117764,-1.6409,0.106,9.87431,9.87431
922.00,9.87213,25.197055,0.000404,25.117784,-1.6407,0.106,9.87517,9.87517
923.00,9.87253,25.197064,0.000408,25.117807,-1.6405,0.106,9.87581,9.87581
924.00,9.87262,25.197209,0.000411,25.117893,-1.6402,0.105,9.87515,9.87515
925.00,9.87257,25.197261,0.000410,25.117930,-1.6399,0.106,9.87394,9.87394
926.00,9.87232,25.197326,0.000409,25.117933,-1.6397,0.106,9.87324,9.87324
927.00,9.87216,25.197391,0.000410,25.117896,-1.6396,0.106,9.87260,9.87260
928.00,9.87174,25.197551,0.000408,25.117998,-1.6393,0.106,9.87122,9.87122
929.00,9.87146,25.197529,0.000404,25.117959,-1.6391,0.106,9.87110,9.87110
930.00,9.87114,25.197553,0.000406,25.117951,-1.6389,0.106,9.87093,9.87093
931.00,9.87111,25.197556,0.000405,25.117933,-1.6386,0.106,9.87123,9.87123
932.00,9.87118,25.197568,0.000405,25.117910,-1.6384,0.106,9.87156,9.87156
933.00,9.87129,25.197487,0.000403,25.117776,-1.6381,0.107,9.87199,9.87199
934.00,9.87144,25.197436,0.000401,25.117662,-1.6379,0.107,9.87041,9.87041
935.00,9.87159,25.197569,0.000399,25.117671,-1.6378,0.107,9.86884,9.86884
936.00,9.87133,25.197697,0.000397,25.117658,-1.6377,0.107,9.86578,9.86578
937.00,9.87094,25.197752,0.000394,25.117605,-1.6375,0.107,9.86366,9.86366
938.00,9.87051,25.197961,0.000398,25.117698,-1.6375,0.107,9.86221,9.86221
939.00,9.87011,25.198041,0.000399,25.117733,-1.6374,0.107,9.86290,9.86290
940.00,9.86975,25.198049,0.000399,25.117672,-1.6373,0.107,9.86454,9.86454
941.00,9.86939,25.198115,0.000403,25.117719,-1.6373,0.107,9.86647,9.86647
942.00,9.86906,25.198264,0.000408,25.117838,-1.6370,0.107,9.86798,9.86798
943.00,9.86865,25.198161,0.000406,25.117774,-1.6366,0.107,9.86865,9.86865
944.00,9.86821,25.198188,0.000405,25.117805,-1.6361,0.107,9.86827,9.86827
945.00,9.86794,25.198152,0.000404,25.117849,-1.6357,0.107,9.86651,9.86651
946.00,9.86754,25.198241,0.000404,25.117912,-1.6352,0.108,9.86628,9.86628
947.00,9.86738,25.198157,0.000401,25.117812,-1.6349,0.108,9.86732,9.86732
948.00,9.86760,25.198266,0.000399,25.117827,-1.6348,0.108,9.86868,9.86868
949.00,9.86770,25.198257,0.000400,25.117768,-1.6348,0.108,9.87093,9.87093
950.00,9.86835,25.198391,0.000403,25.117872,-1.6346,0.108,9.87408,9.87408
951.00,9.86855,25.198296,0.000402,25.117822,-1.6346,0.108,9.87591,9.87591
952.00,9.86845,25.198304,0.000401,25.117900,-1.6346,0.108,9.87725,9.87725
953.00,9.86856,25.198265,0.000401,25.117913,-1.6344,0.108,9.87750,9.87750
954.00,9.86954,25.198283,0.000401,25.117913,-1.6343,0.108,9.87587,9.87587
955.00,9.87062,25.198297,0.000400,25.117864,-1.6342,0.108,9.87234,9.87234
956.00,9.87092,25.198350,0.000402,25.117831,-1.6342,0.108,9.86362,9.86362
957.00,9.87147,25.198491,0.000403,25.117814,-1.6340,0.108,9.84787,9.84787
958.00,9.87296,25.198567,0.000400,25.117819,-1.6340,0.109,9.82493,9.82493
959.00,9.87573,25.198583,0.000397,25.117826,-1.6339,0.109,9.79543,9.79543
960.00,9.87721,25.198582,0.000396,25.117793,-1.6338,0.109,9.76103,9.76103
@7,2.0001,4.0, 960.103999999999 
961.00,9.87746,25.198633,0.000391,25.117789,-1.6337,0.109,9.72675,9.72675
962.00,9.87859,25.198613,0.000392,25.117822,-1.6334,0.110,9.69599,9.69599
963.00,9.87450,25.198598,0.000393,25.117818,-1.6333,0.110,9.67195,9.67195
964.00,9.86910,25.198762,0.000397,25.117904,-1.6329,0.110,9.65429,9.65429
965.00,9.86032,25.198815,0.000401,25.117928,-1.6326,0.110,9.64249,9.64249
966.00,9.83320,25.198825,0.000407,25.117950,-1.6322,0.110,9.63662,9.63662
967.00,9.80182,25.198830,0.000407,25.117899,-1.6320,0.110,9.63392,9.63392
968.00,9.75985,25.198818,0.000408,25.117873,-1.6319,0.110,9.63220,9.63220
969.00,9.72167,25.198709,0.000406,25.117752,-1.6319,0.110,9.63182,9.63182
970.00,9.68867,25.198808,0.000404,25.117801,-1.6319,0.110,9.63212,9.63212
971.00,9.66196,25.198967,0.000406,25.117924,-1.6318,0.110,9.63204,9.63204
972.00,9.64805,25.198944,0.000404,25.117906,-1.6317,0.110,9.63132,9.63132
973.00,9.63955,25.199105,0.000405,25.118012,-1.6316,0.111,9.63144,9.63144
974.00,9.63344,25.199126,0.000404,25.118014,-1.6315,0.111,9.63257,9.63257
975.00,9.62982,25.199024,0.000402,25.117878,-1.6313,0.111,9.63527,9.63527
976.00,9.63238,25.198921,0.000397,25.117762,-1.6309,0.111,9.63931,9.63931
977.00,9.63445,25.199087,0.000399,25.117849,-1.6307,0.111,9.64594,9.64594
978.00,9.63105,25.199015,0.000398,25.117768,-1.6304,0.111,9.65533,9.65533
979.00,9.63158,25.199060,0.000400,25.117820,-1.6300,0.111,9.66636,9.66636
980.00,9.63113,25.198988,0.000399,25.117761,-1.6297,0.111,9.67897,9.67897
981.00,9.63193,25.199022,0.000402,25.117729,-1.6296,0.111,9.69299,9.69299
982.00,9.63095,25.199008,0.000400,25.117666,-1.6295,0.111,9.70672,9.70672
983.00,9.63159,25.199011,0.000402,25.117602,-1.6294,0.111,9.71987,9.71987
984.00,9.63721,25.199119,0.000402,25.117634,-1.6294,0.111,9.73196,9.73196
985.00,9.64466,25.199271,0.000406,25.117765,-1.6293,0.111,9.74214,9.74214
986.00,9.65225,25.199329,0.000402,25.117815,-1.6292,0.112,9.75046,9.75046
987.00,9.66405,25.199367,0.000405,25.117854,-1.6290,0.112,9.75947,9.75947
988.00,9.67858,25.199513,0.000404,25.117968,-1.6287,0.112,9.76893,9.76893
989.00,9.69237,25.199560,0.000405,25.118008,-1.6284,0.112,9.77733,9.77733
990.00,9.70772,25.199638,0.000403,25.118056,-1.6283,0.112,9.78622,9.78622
991.00,9.72217,25.199725,0.000408,25.118076,-1.6282,0.112,9.79542,9.79542
992.00,9.73319,25.199699,0.000403,25.117985,-1.6280,0.112,9.80317,9.80317
993.00,9.74305,25.199723,0.000397,25.117899,-1.6278,0.112,9.80886,9.80886
994.00,9.75077,25.199705,0.000391,25.117775,-1.6276,0.112,9.81443,9.81443
995.00,9.75858,25.199732,0.000397,25.117711,-1.6272,0.112,9.81912,9.81912
996.00,9.76495,25.199681,0.000392,25.117655,-1.6268,0.112,9.82345,9.82345
997.00,9.77780,25.199800,0.000396,25.117781,-1.6266,0.113,9.82613,9.82613
998.00,9.78980,25.199805,0.000402,25.117814,-1.6265,0.112,9.82728,9.82728
999.00,9.79617,25.199825,0.000405,25.117849,-1.6265,0.112,9.82763,9.82763
1000.00,9.80272,25.199793,0.000396,25.117802,-1.6265,0.113,9.82754,9.82754
1001.00,9.80780,25.199880,0.000400,25.117874,-1.6265,0.113,9.82817,9.82817
1002.00,9.81221,25.199878,0.000401,25.117797,-1.6263,0.113,9.82939,9.82939
1003.00,9.81463,25.199911,0.000401,25.117849,-1.6260,0.113,9.83180,9.83180
1004.00,9.81651,25.199970,0.000403,25.117869,-1.6258,0.113,9.83466,9.83466
1005.00,9.81895,25.200057,0.000405,25.117882,-1.6256,0.113,9.83704,9.83704
1006.00,9.82117,25.200190,0.000403,25.117928,-1.6254,0.114,9.83762,9.83762
1007.00,9.82394,25.200202,0.000401,25.117921,-1.6253,0.114,9.83864,9.83864
1008.00,9.82680,25.200258,0.000402,25.117926,-1.6253,0.114,9.83980,9.83980
1009.00,9.82922,25.200306,0.000404,25.117929,-1.6250,0.114,9.84055,9.84055
1010.00,9.83129,25.200203,0.000403,25.117873,-1.6250,0.114,9.84296,9.84296
1011.00,9.83277,25.200127,0.000404,25.117768,-1.6249,0.114,9.84662,9.84662
1012.00,9.83473,25.200234,0.000404,25.117770,-1.6247,0.114,9.85009,9.85009
1013.00,9.83694,25.200265,0.000402,25.117746,-1.6245,0.114,9.85409,9.85409
1014.00,9.83916,25.200292,0.000400,25.117772,-1.6242,0.114,9.85895,9.85895
1015.00,9.84120,25.200471,0.000404,25.117900,-1.6239,0.114,9.86187,9.86187
1016.00,9.84296,25.200442,0.000406,25.117930,-1.6235,0.114,9.86413,9.86413
1017.00,9.84498,25.200405,0.000409,25.117926,-1.6233,0.114,9.86633,9.86633
1018.00,9.84723,25.200468,0.000411,25.117918,-1.6231,0.114,9.86665,9.86665
1019.00,9.84967,25.200533,0.000410,25.117901,-1.6230,0.114,9.86533,9.86533
1020.00,9.85164,25.200609,0.000408,25.117908,-1.6229,0.114,9.86394,9.86394
1021.00,9.85342,25.200725,0.000404,25.117864,-1.6229,0.115,9.86234,9.86234
1022.00,9.85423,25.200771,0.000402,25.117897,-1.6228,0.115,9.86046,9.86046
1023.00,9.85480,25.200679,0.000399,25.117780,-1.6226,0.115,9.85915,9.85915
1024.00,9.85544,25.200696,0.000396,25.117748,-1.6224,0.115,9.85934,9.85934
1025.00,9.85660,25.200721,0.000394,25.117776,-1.6224,0.115,9.85988,9.85988
1026.00,9.85751,25.200670,0.000398,25.117778,-1.6223,0.115,9.85871,9.85871
1027.00,9.85850,25.200585,0.000394,25.117660,-1.6220,0.116,9.85782,9.85782
1028.00,9.86005,25.200667,0.000392,25.117728,-1.6217,0.116,9.85786,9.85786
1029.00,9.86079,25.200595,0.000395,25.117691,-1.6213,0.116,9.85805,9.85805
1030.00,9.86079,25.200573,0.000396,25.117620,-1.6210,0.116,9.85798,9.85798
1031.00,9.86107,25.200691,0.000395,25.117641,-1.6206,0.116,9.85974,9.85974
1032.00,9.86132,25.200928,0.000398,25.117785,-1.6204,0.116,9.86111,9.86111
1033.00,9.86149,25.201023,0.000401,25.117775,-1.6202,0.116,9.86207,9.86207
1034.00,9.86134,25.201207,0.000402,25.117782,-1.6201,0.116,9.86192,9.86192
1035.00,9.86099,25.201283,0.000402,25.117768,-1.6200,0.116,9.86136,9.86136
1036.00,9.86045,25.201310,0.000399,25.117763,-1.6198,0.116,9.86106,9.86106
1037.00,9.85991,25.201310,0.000399,25.117711,-1.6198,0.117,9.86163,9.86163
1038.00,9.86032,25.201362,0.000401,25.117771,-1.6196,0.117,9.86247,9.86247
1039.00,9.86068,25.201405,0.000401,25.117832,-1.6194,0.117,9.86460,9.86460
1040.00,9.86127,25.201447,0.000406,25.117840,-1.6194,0.117,9.86707,9.86707
1041.00,9.86199,25.201548,0.000411,25.117834,-1.6192,0.116,9.86979,9.86979
1042.00,9.86262,25.201637,0.000413,25.117865,-1.6190,0.116,9.87072,9.87072
1043.00,9.86296,25.201674,0.000408,25.117835,-1.6190,0.117,9.86988,9.86988
1044.00,9.86312,25.201742,0.000405,25.117848,-1.6190,0.117,9.86801,9.86801
1045.00,9.86329,25.201828,0.000403,25.117845,-1.6189,0.117,9.86744,9.86744
1046.00,9.86403,25.201840,0.000402,25.117889,-1.6188,0.117,9.86590,9.86590
1047.00,9.86475,25.201801,0.000405,25.117893,-1.6186,0.117,9.86458,9.86458
1048.00,9.86483,25.201757,0.000409,25.117841,-1.6182,0.117,9.86515,9.86515
1049.00,9.86515,25.201844,0.000412,25.117925,-1.6179,0.117,9.86714,9.86714
1050.00,9.86574,25.201863,0.000408,25.117941,-1.6175,0.117,9.86814,9.86814
1051.00,9.86618,25.201879,0.000405,25.117925,-1.6174,0.118,9.86852,9.86852
1052.00,9.86653,25.201949,0.000403,25.117918,-1.6172,0.118,9.86952,9.86952
1053.00,9.86683,25.202029,0.000401,25.117919,-1.6172,0.118,9.86993,9.86993
1054.00,9.86728,25.201942,0.000398,25.117798,-1.6170,0.118,9.86922,9.86922
1055.00,9.86763,25.201925,0.000398,25.117752,-1.6170,0.118,9.86945,9.86945
1056.00,9.86834,25.201986,0.000398,25.117692,-1.6168,0.118,9.87035,9.87035
1057.00,9.86887,25.201973,0.000395,25.117622,-1.6167,0.119,9.87145,9.87145
1058.00,9.86921,25.202040,0.000395,25.117654,-1.6166,0.119,9.87326,9.87326
1059.00,9.86965,25.202133,0.000401,25.117684,-1.6166,0.119,9.87437,9.87437
1060.00,9.86978,25.202254,0.000404,25.117794,-1.6163,0.119,9.87426,9.87426
1061.00,9.86985,25.202236,0.000402,25.117798,-1.6162,0.119,9.87459,9.87459
1062.00,9.86997,25.202330,0.000405,25.117865,-1.6161,0.119,9.87509,9.87509
1063.00,9.87047,25.202330,0.000407,25.117866,-1.6160,0.119,9.87474,9.87474
1064.00,9.87106,25.202378,0.000405,25.117909,-1.6158,0.119,9.87475,9.87475
1065.00,9.87154,25.202362,0.000405,25.117912,-1.6158,0.119,9.87488,9.87488
1066.00,9.87188,25.202330,0.000407,25.117920,-1.6156,0.119,9.87548,9.87548
1067.00,9.87259,25.202357,0.000408,25.117942,-1.6154,0.119,9.87564,9.87564
1068.00,9.87322,25.202408,0.000404,25.117985,-1.6152,0.119,9.87589,9.87589
1069.00,9.87352,25.202433,0.000405,25.118009,-1.6150,0.119,9.87592,9.87592
1070.00,9.87362,25.202425,0.000405,25.117900,-1.6149,0.119,9.87631,9.87631
1071.00,9.87382,25.202485,0.000403,25.117901,-1.6147,0.120,9.87520,9.87520
1072.00,9.87386,25.202472,0.000401,25.117840,-1.6146,0.120,9.87311,9.87311
1073.00,9.87363,25.202478,0.000401,25.117813,-1.6144,0.120,9.87041,9.87041
1074.00,9.87353,25.202443,0.000396,25.117753,-1.6143,0.120,9.86892,9.86892
1075.00,9.87328,25.202446,0.000393,25.117737,-1.6141,0.120,9.86696,9.86696
1076.00,9.87285,25.202542,0.000397,25.117718,-1.6138,0.120,9.86533,9.86533
1077.00,9.87253,25.202508,0.000397,25.117642,-1.6135,0.121,9.86602,9.86602
1078.00,9.87242,25.202504,0.000399,25.117593,-1.6131,0.121,9.86836,9.86836
1079.00,9.87243,25.202586,0.000402,25.117608,-1.6129,0.120,9.87047,9.87047
1080.00,9.87264,25.202783,0.000409,25.117801,-1.6127,0.120,9.87332,9.87332
1081.00,9.87251,25.202821,0.000408,25.117886,-1.6126,0.120,9.87627,9.87627
1082.00,9.87290,25.202926,0.000409,25.117999,-1.6126,0.120,9.87822,9.87822
1083.00,9.87333,25.202983,0.000412,25.118060,-1.6127,0.120,9.87898,9.87898
1084.00,9.87355,25.203022,0.000411,25.118115,-1.6126,0.120,9.87914,9.87914
1085.00,9.87364,25.202958,0.000410,25.118023,-1.6124,0.120,9.87788,9.87788
1086.00,9.87333,25.202933,0.000407,25.117968,-1.6122,0.121,9.87704,9.87704
1087.00,9.87294,25.203051,0.000408,25.118045,-1.6119,0.121,9.87656,9.87656
1088.00,9.87292,25.203102,0.000403,25.118032,-1.6116,0.121,9.87588,9.87588
1089.00,9.87327,25.203044,0.000402,25.117940,-1.6115,0.121,9.87436,9.87436
1090.00,9.87307,25.203083,0.000401,25.117991,-1.6114,0.121,9.87360,9.87360
1091.00,9.87297,25.203124,0.000399,25.118043,-1.6112,0.121,9.87369,9.87369
1092.00,9.87322,25.203051,0.000398,25.117970,-1.6113,0.122,9.87287,9.87287
1093.00,9.87364,25.203097,0.000402,25.118026,-1.6112,0.122,9.87224,9.87224
1094.00,9.87402,25.203195,0.000407,25.118119,-1.6110,0.122,9.87300,9.87300
1095.00,9.87443,25.203228,0.000408,25.118094,-1.6109,0.122,9.87386,9.87386
1096.00,9.87488,25.203253,0.000412,25.118069,-1.6106,0.122,9.87355,9.87355
1097.00,9.87518,25.203275,0.000412,25.118060,-1.6103,0.122,9.87338,9.87338
1098.00,9.87536,25.203324,0.000412,25.118050,-1.6101,0.122,9.87459,9.87459
1099.00,9.87532,25.203397,0.000408,25.118020,-1.6100,0.122,9.87546,9.87546
1100.00,9.87544,25.203346,0.000399,25.117882,-1.6097,0.122,9.87666,9.87666
1101.00,9.87555,25.203452,0.000398,25.117938,-1.6095,0.122,9.87785,9.87785
1102.00,9.87534,25.203460,0.000394,25.117901,-1.6091,0.122,9.87882,9.87882
1103.00,9.87496,25.203528,0.000394,25.117939,-1.6087,0.122,9.87772,9.87772
1104.00,9.87502,25.203565,0.000393,25.117902,-1.6084,0.123,9.87549,9.87549
1105.00,9.87487,25.203730,0.000399,25.118031,-1.6081,0.123,9.87216,9.87216
1106.00,9.87555,25.203752,0.000399,25.118013,-1.6079,0.123,9.86648,9.86648
1107.00,9.87596,25.203745,0.000400,25.118019,-1.6078,0.123,9.85691,9.85691
1108.00,9.87665,25.203781,0.000399,25.118066,-1.6077,0.123,9.84406,9.84406
1109.00,9.87791,25.203843,0.000399,25.118170,-1.6077,0.123,9.82699,9.82699
1110.00,9.87938,25.203796,0.000398,25.118114,-1.6076,0.123,9.80662,9.80662
@8,2.0001,4.0, 1110.031 
1111.00,9.87933,25.203854,0.000396,25.118102,-1.6076,0.124,9.78454,9.78454
1112.00,9.87729,25.203953,0.000398,25.118083,-1.6076,0.124,9.76463,9.76463
1113.00,9.87274,25.203924,0.000396,25.117998,-1.6076,0.124,9.74748,9.74748
1114.00,9.86799,25.203915,0.000397,25.117931,-1.6075,0.124,9.73474,9.73474
1115.00,9.86235,25.203922,0.000400,25.117902,-1.6074,0.124,9.72528,9.72528
1116.00,9.85077,25.203898,0.000403,25.117908,-1.6073,0.124,9.71983,9.71983
1117.00,9.82983,25.203891,0.000404,25.117928,-1.6072,0.124,9.71577,9.71577
1118.00,9.80877,25.204011,0.000409,25.118021,-1.6070,0.124,9.71282,9.71282
1119.00,9.78263,25.203976,0.000407,25.117930,-1.6069,0.124,9.70945,9.70945
1120.00,9.76089,25.204041,0.000409,25.117954,-1.6068,0.124,9.70550,9.70550
1121.00,9.74072,25.204060,0.000405,25.117862,-1.6067,0.124,9.69954,9.69954
1122.00,9.73026,25.204120,0.000404,25.117880,-1.6066,0.124,9.69321,9.69321
1123.00,9.72369,25.204049,0.000405,25.117765,-1.6064,0.124,9.68642,9.68642
1124.00,9.71897,25.204048,0.000408,25.117791,-1.6061,0.124,9.68064,9.68064
1125.00,9.71341,25.204114,0.000405,25.117810,-1.6059,0.124,9.67741,9.67741
1126.00,9.71290,25.204226,0.000409,25.117958,-1.6057,0.124,9.67632,9.67632
1127.00,9.71005,25.204271,0.000407,25.117960,-1.6053,0.125,9.67686,9.67686
1128.00,9.70806,25.204375,0.000404,25.118007,-1.6052,0.125,9.67885,9.67885
1129.00,9.70217,25.204463,0.000403,25.118018,-1.6050,0.125,9.68203,9.68203
1130.00,9.69380,25.204522,0.000408,25.118053,-1.6048,0.125,9.68636,9.68636
1131.00,9.68357,25.204553,0.000408,25.118027,-1.6046,0.125,9.69219,9.69219
1132.00,9.67824,25.204574,0.000412,25.118007,-1.6044,0.125,9.69917,9.69917
1133.00,9.67448,25.204610,0.000413,25.117973,-1.6041,0.125,9.70809,9.70809
1134.00,9.67336,25.204595,0.000412,25.117925,-1.6039,0.125,9.71860,9.71860
1135.00,9.67756,25.204611,0.000409,25.117916,-1.6038,0.125,9.72842,9.72842
1136.00,9.67803,25.204533,0.000408,25.117766,-1.6036,0.125,9.73747,9.73747
1137.00,9.68095,25.204520,0.000404,25.117698,-1.6035,0.126,9.74665,9.74665
1138.00,9.68447,25.204374,0.000399,25.117578,-1.6035,0.126,9.75484,9.75484
1139.00,9.68919,25.204431,0.000397,25.117593,-1.6035,0.126,9.76230,9.76230
1140.00,9.69926,25.204512,0.000395,25.117621,-1.6034,0.126,9.76951,9.76951
1141.00,9.70719,25.204543,0.000393,25.117665,-1.6033,0.126,9.77709,9.77709
1142.00,9.71595,25.204631,0.000394,25.117761,-1.6031,0.126,9.78264,9.78264
1143.00,9.72899,25.204793,0.000396,25.117852,-1.6029,0.126,9.78795,9.78795
1144.00,9.74027,25.204907,0.000401,25.117898,-1.6026,0.126,9.79234,9.79234
1145.00,9.74725,25.204886,0.000400,25.117801,-1.6022,0.126,9.79723,9.79723
1146.00,9.75474,25.204893,0.000402,25.117752,-1.6018,0.126,9.80205,9.80205
1147.00,9.76237,25.204948,0.000403,25.117667,-1.6016,0.126,9.80829,9.80829
1148.00,9.76929,25.204965,0.000406,25.117636,-1.6014,0.126,9.81359,9.81359
1149.00,9.77473,25.204922,0.000403,25.117597,-1.6014,0.126,9.81771,9.81771
1150.00,9.78024,25.205005,0.000404,25.117675,-1.6015,0.126,9.82076,9.82076
1151.00,9.78612,25.205123,0.000401,25.117692,-1.6015,0.126,9.82391,9.82391
1152.00,9.79224,25.205165,0.000397,25.117745,-1.6015,0.127,9.82593,9.82593
1153.00,9.79729,25.205277,0.000396,25.117798,-1.6015,0.127,9.82757,9.82757
1154.00,9.80229,25.205310,0.000397,25.117789,-1.6012,0.127,9.82981,9.82981
1155.00,9.80673,25.205262,0.000397,25.117723,-1.6011,0.127,9.83262,9.83262
1156.00,9.81058,25.205334,0.000401,25.117806,-1.6009,0.127,9.83478,9.83478
1157.00,9.81355,25.205302,0.000401,25.117746,-1.6008,0.127,9.83700,9.83700
1158.00,9.81665,25.205213,0.000400,25.117672,-1.6006,0.127,9.83905,9.83905
1159.00,9.81998,25.205363,0.000402,25.117788,-1.6005,0.127,9.84190,9.84190
1160.00,9.82304,25.205487,0.000402,25.117799,-1.6002,0.127,9.84426,9.84426
1161.00,9.82605,25.205580,0.000401,25.117797,-1.6000,0.128,9.84576,9.84576
1162.00,9.82913,25.205725,0.000405,25.117875,-1.6000,0.128,9.84790,9.84790
1163.00,9.83202,25.205947,0.000410,25.118006,-1.5997,0.128,9.85008,9.85008
1164.00,9.83454,25.205924,0.000409,25.117927,-1.5995,0.128,9.85056,9.85056
1165.00,9.83654,25.205973,0.000409,25.117907,-1.5993,0.128,9.85109,9.85109
1166.00,9.83838,25.206045,0.000410,25.117964,-1.5992,0.128,9.85286,9.85286
1167.00,9.84030,25.206156,0.000405,25.118004,-1.5989,0.128,9.85411,9.85411
1168.00,9.84219,25.206115,0.000400,25.117870,-1.5987,0.128,9.85529,9.85529
1169.00,9.84400,25.206113,0.000399,25.117812,-1.5984,0.128,9.85749,9.85749
1170.00,9.84594,25.206092,0.000396,25.117746,-1.5981,0.128,9.85969,9.85969
1171.00,9.84767,25.206030,0.000395,25.117587,-1.5978,0.128,9.85980,9.85980
1172.00,9.84893,25.205989,0.000397,25.117517,-1.5977,0.128,9.85948,9.85948
1173.00,9.85026,25.206037,0.000396,25.117568,-1.5978,0.129,9.85933,9.85933
1174.00,9.85154,25.206086,0.000397,25.117601,-1.5977,0.129,9.85890,9.85890
1175.00,9.85281,25.206092,0.000400,25.117666,-1.5976,0.129,9.85818,9.85818
1176.00,9.85380,25.206084,0.000399,25.117710,-1.5976,0.129,9.85849,9.85849
1177.00,9.85464,25.205995,0.000399,25.117668,-1.5974,0.129,9.85891,9.85891
1178.00,9.85561,25.205994,0.000404,25.117727,-1.5971,0.129,9.85985,9.85985
1179.00,9.85663,25.206026,0.000403,25.117736,-1.5969,0.129,9.86138,9.86138
1180.00,9.85753,25.206145,0.000404,25.117822,-1.5966,0.129,9.86295,9.86295
1181.00,9.85850,25.206350,0.000410,25.117980,-1.5963,0.129,9.86483,9.86483
1182.00,9.85938,25.206342,0.000408,25.117946,-1.5961,0.129,9.86647,9.86647
1183.00,9.85997,25.206401,0.000406,25.117900,-1.5959,0.130,9.86646,9.86646
1184.00,9.86061,25.206516,0.000408,25.117967,-1.5956,0.130,9.86626,9.86626
1185.00,9.86135,25.206605,0.000409,25.118007,-1.5955,0.130,9.86584,9.86584
1186.00,9.86190,25.206564,0.000405,25.117966,-1.5955,0.130,9.86532,9.86532
1187.00,9.86223,25.206719,0.000406,25.118003,-1.5955,0.130,9.86468,9.86468
1188.00,9.86261,25.206771,0.000408,25.118059,-1.5954,0.130,9.86573,9.86573
1189.00,9.86309,25.206751,0.000406,25.118059,-1.5952,0.130,9.86643,9.86643
1190.00,9.86339,25.206631,0.000404,25.117980,-1.5951,0.131,9.86742,9.86742
1191.00,9.86398,25.206637,0.000407,25.118024,-1.5949,0.131,9.86891,9.86891
1192.00,9.86474,25.206683,0.000409,25.118116,-1.5947,0.131,9.87040,9.87040
1193.00,9.86549,25.206611,0.000409,25.117997,-1.5944,0.130,9.87124,9.87124
1194.00,9.86611,25.206627,0.000410,25.117957,-1.5943,0.130,9.87144,9.87144
1195.00,9.86660,25.206590,0.000407,25.117838,-1.5942,0.130,9.87098,9.87098
1196.00,9.86695,25.206570,0.000406,25.117697,-1.5940,0.130,9.86943,9.86943
1197.00,9.86731,25.206676,0.000406,25.117717,-1.5937,0.130,9.86880,9.86880
1198.00,9.86786,25.206849,0.000407,25.117899,-1.5936,0.131,9.86901,9.86901
1199.00,9.86834,25.206852,0.000407,25.117865,-1.5935,0.131,9.87010,9.87010
1200.00,9.86881,25.207030,0.000410,25.117950,-1.5934,0.131,9.87180,9.87180
1201.00,9.86923,25.207155,0.000409,25.118032,-1.5933,0.131,9.87388,9.87388
1202.00,9.86958,25.207149,0.000405,25.118015,-1.5932,0.131,9.87531,9.87531
1203.00,9.87011,25.207093,0.000404,25.117884,-1.5931,0.131,9.87598,9.87598
1204.00,9.87077,25.207179,0.000404,25.117916,-1.5929,0.131,9.87615,9.87615
1205.00,9.87128,25.207193,0.000401,25.117922,-1.5927,0.132,9.87608,9.87608
1206.00,9.87180,25.207301,0.000403,25.117981,-1.5925,0.132,9.87588,9.87588
1207.00,9.87229,25.207376,0.000403,25.117971,-1.5923,0.132,9.87564,9.87564
1208.00,9.87279,25.207492,0.000399,25.117999,-1.5920,0.132,9.87509,9.87509
1209.00,9.87308,25.207716,0.000404,25.118149,-1.5919,0.132,9.87572,9.87572
1210.00,9.87363,25.207850,0.000406,25.118238,-1.5916,0.132,9.87635,9.87635
1211.00,9.87398,25.207859,0.000405,25.118169,-1.5915,0.132,9.87739,9.87739
1212.00,9.87431,25.207889,0.000406,25.118184,-1.5914,0.132,9.87798,9.87798
1213.00,9.87446,25.207963,0.000413,25.118273,-1.5914,0.132,9.87799,9.87799
1214.00,9.87468,25.207725,0.000408,25.118094,-1.5913,0.132,9.87759,9.87759
1215.00,9.87509,25.207703,0.000407,25.118148,-1.5913,0.132,9.87721,9.87721
1216.00,9.87565,25.207855,0.000410,25.118349,-1.5912,0.133,9.87682,9.87682
1217.00,9.87626,25.207739,0.000409,25.118239,-1.5911,0.133,9.87709,9.87709
1218.00,9.87667,25.207687,0.000403,25.118155,-1.5909,0.133,9.87839,9.87839
1219.00,9.87695,25.207825,0.000403,25.118242,-1.5907,0.133,9.87834,9.87834
1220.00,9.87677,25.207743,0.000401,25.118131,-1.5906,0.133,9.87691,9.87691
1221.00,9.87657,25.207571,0.000402,25.117929,-1.5904,0.133,9.87610,9.87610
1222.00,9.87655,25.207815,0.000408,25.118170,-1.5901,0.133,9.87553,9.87553
1223.00,9.87660,25.207880,0.000409,25.118189,-1.5899,0.133,9.87472,9.87472
1224.00,9.87636,25.207875,0.000411,25.118169,-1.5897,0.134,9.87362,9.87362
1225.00,9.87634,25.207827,0.000410,25.118024,-1.5894,0.134,9.87475,9.87475
1226.00,9.87625,25.207749,0.000405,25.117946,-1.5894,0.134,9.87460,9.87460
1227.00,9.87627,25.207593,0.000399,25.117791,-1.5893,0.134,9.87467,9.87467
1228.00,9.87645,25.207594,0.000398,25.117845,-1.5893,0.134,9.87510,9.87510
1229.00,9.87651,25.207640,0.000399,25.117842,-1.5893,0.134,9.87614,9.87614
1230.00,9.87631,25.207752,0.000404,25.117955,-1.5893,0.134,9.87598,9.87598
1231.00,9.87610,25.207948,0.000408,25.118076,-1.5892,0.134,9.87630,9.87630
1232.00,9.87590,25.208146,0.000415,25.118165,-1.5891,0.134,9.87630,9.87630
1233.00,9.87595,25.208313,0.000420,25.118218,-1.5890,0.134,9.87579,9.87579
1234.00,9.87592,25.208483,0.000426,25.118319,-1.5888,0.134,9.87528,9.87528
1235.00,9.87585,25.208660,0.000428,25.118407,-1.5885,0.134,9.87582,9.87582
1236.00,9.87582,25.208585,0.000422,25.118319,-1.5881,0.134,9.87581,9.87581
1237.00,9.87549,25.208542,0.000415,25.118296,-1.5878,0.134,9.87476,9.87476
1238.00,9.87518,25.208356,0.000409,25.118060,-1.5877,0.135,9.87466,9.87466
1239.00,9.87508,25.208246,0.000402,25.117985,-1.5874,0.135,9.87545,9.87545
1240.00,9.87523,25.208191,0.000400,25.117961,-1.5873,0.135,9.87503,9.87503
1241.00,9.87549,25.208219,0.000404,25.117951,-1.5873,0.135,9.87565,9.87565
1242.00,9.87576,25.208229,0.000405,25.117899,-1.5871,0.135,9.87783,9.87783
1243.00,9.87598,25.208447,0.000411,25.118102,-1.5866,0.135,9.87876,9.87876
1244.00,9.87626,25.208506,0.000413,25.118079,-1.5864,0.135,9.87868,9.87868
1245.00,9.87633,25.208570,0.000416,25.118046,-1.5862,0.135,9.87828,9.87828
1246.00,9.87633,25.208562,0.000416,25.118058,-1.5862,0.135,9.87780,9.87780
1247.00,9.87642,25.208638,0.000418,25.118112,-1.5861,0.135,9.87689,9.87689
1248.00,9.87639,25.208580,0.000413,25.117996,-1.5860,0.135,9.87625,9.87625
1249.00,9.87644,25.208711,0.000413,25.118068,-1.5860,0.135,9.87670,9.87670
1250.00,9.87655,25.208822,0.000410,25.118141,-1.5857,0.136,9.87717,9.87717
1251.00,9.87661,25.208927,0.000408,25.118143,-1.5855,0.136,9.87753,9.87753
1252.00,9.87677,25.208779,0.000406,25.117959,-1.5854,0.136,9.87909,9.87909
1253.00,9.87697,25.208773,0.000404,25.117965,-1.5853,0.136,9.88021,9.88021
1254.00,9.87707,25.208757,0.000403,25.117937,-1.5852,0.136,9.87907,9.87907
1255.00,9.87760,25.208691,0.000403,25.117862,-1.5850,0.136,9.87732,9.87732
1256.00,9.87777,25.208728,0.000404,25.117834,-1.5849,0.136,9.87416,9.87416
1257.00,9.87740,25.208912,0.000410,25.117948,-1.5847,0.136,9.86826,9.86826
1258.00,9.87703,25.208929,0.000411,25.117921,-1.5845,0.136,9.86223,9.86223
1259.00,9.87763,25.208777,0.000404,25.117720,-1.5844,0.136,9.85490,9.85490
1260.00,9.87797,25.208768,0.000403,25.117636,-1.5843,0.136,9.84631,9.84631
1261.00,9.87863,25.208853,0.000400,25.117725,-1.5838,0.137,9.83728,9.83728
@9,2.0001,4.0, 1260.07599999999 
1262.00,9.88340,25.208941,0.000398,25.117800,-1.5835,0.137,9.82810,9.82810
1263.00,9.87939,25.208968,0.000396,25.117761,-1.5832,0.137,9.81907,9.81907
1264.00,9.87359,25.209085,0.000400,25.117854,-1.5828,0.137,9.81322,9.81322
1265.00,9.86801,25.209093,0.000400,25.117886,-1.5825,0.137,9.80942,9.80942
1266.00,9.86210,25.209164,0.000404,25.117919,-1.5824,0.137,9.80714,9.80714
1267.00,9.85607,25.209073,0.000399,25.117779,-1.5823,0.137,9.80553,9.80553
1268.00,9.85014,25.209181,0.000398,25.117792,-1.5820,0.137,9.80436,9.80436
1269.00,9.83729,25.209269,0.000400,25.117801,-1.5817,0.138,9.80216,9.80216
1270.00,9.82476,25.209408,0.000401,25.117826,-1.5816,0.138,9.79916,9.79916
1271.00,9.81715,25.209411,0.000399,25.117774,-1.5813,0.138,9.79498,9.79498
1272.00,9.81285,25.209634,0.000404,25.118005,-1.5811,0.138,9.78980,9.78980
1273.00,9.81068,25.209645,0.000405,25.118012,-1.5809,0.138,9.78385,9.78385
1274.00,9.80862,25.209648,0.000403,25.117994,-1.5806,0.138,9.77771,9.77771
1275.00,9.80601,25.209699,0.000401,25.118067,-1.5804,0.138,9.77223,9.77223
1276.00,9.80219,25.209682,0.000401,25.118050,-1.5803,0.138,9.76774,9.76774
1277.00,9.79803,25.209535,0.000399,25.117836,-1.5804,0.138,9.76588,9.76588
1278.00,9.79419,25.209540,0.000399,25.117855,-1.5805,0.138,9.76580,9.76580
1279.00,9.79078,25.209543,0.000401,25.117910,-1.5804,0.138,9.76696,9.76696
1280.00,9.78743,25.209496,0.000403,25.117828,-1.5803,0.138,9.76932,9.76932
1281.00,9.78353,25.209576,0.000404,25.117818,-1.5801,0.138,9.77243,9.77243
1282.00,9.77922,25.209693,0.000405,25.117839,-1.5799,0.138,9.77553,9.77553
1283.00,9.77499,25.209789,0.000408,25.117844,-1.5795,0.138,9.77858,9.77858
1284.00,9.77135,25.209938,0.000411,25.117870,-1.5794,0.138,9.78300,9.78300
1285.00,9.76875,25.210023,0.000412,25.117894,-1.5791,0.138,9.78714,9.78714
1286.00,9.76790,25.210107,0.000412,25.118030,-1.5789,0.138,9.79170,9.79170
1287.00,9.76876,25.210246,0.000415,25.118139,-1.5786,0.139,9.79601,9.79601
1288.00,9.77048,25.210274,0.000411,25.118182,-1.5783,0.139,9.79989,9.79989
1289.00,9.77289,25.210279,0.000408,25.118183,-1.5781,0.139,9.80282,9.80282
1290.00,9.77633,25.210363,0.000402,25.118184,-1.5780,0.140,9.80627,9.80627
1291.00,9.78008,25.210469,0.000405,25.118123,-1.5779,0.140,9.80951,9.80951
1292.00,9.78398,25.210484,0.000406,25.118075,-1.5778,0.140,9.81381,9.81381
1293.00,9.78750,25.210531,0.000409,25.118051,-1.5776,0.140,9.81873,9.81873
1294.00,9.79099,25.210458,0.000408,25.117909,-1.5774,0.140,9.82305,9.82305
1295.00,9.79472,25.210488,0.000411,25.117903,-1.5772,0.140,9.82748,9.82748
1296.00,9.79875,25.210423,0.000407,25.117836,-1.5769,0.140,9.83193,9.83193
1297.00,9.80295,25.210460,0.000405,25.117855,-1.5767,0.140,9.83430,9.83430
1298.00,9.80701,25.210507,0.000408,25.117819,-1.5766,0.140,9.83674,9.83674
1299.00,9.81111,25.210690,0.000412,25.117933,-1.5765,0.140,9.84013,9.84013
1300.00,9.81486,25.210726,0.000413,25.117958,-1.5762,0.140,9.84338,9.84338
1301.00,9.81856,25.210759,0.000416,25.117937,-1.5760,0.140,9.84579,9.84579
1302.00,9.82209,25.210761,0.000411,25.117873,-1.5758,0.140,9.84810,9.84810
1303.00,9.82563,25.210814,0.000409,25.117925,-1.5755,0.140,9.84981,9.84981
1304.00,9.82852,25.210780,0.000407,25.117881,-1.5753,0.141,9.85139,9.85139
1305.00,9.83130,25.210800,0.000406,25.117870,-1.5752,0.141,9.85263,9.85263
1306.00,9.83423,25.210783,0.000408,25.117891,-1.5753,0.141,9.85358,9.85358
1307.00,9.83719,25.210756,0.000412,25.117917,-1.5753,0.141,9.85517,9.85517
1308.00,9.84054,25.210729,0.000411,25.117873,-1.5752,0.140,9.85702,9.85702
1309.00,9.84317,25.210869,0.000412,25.118045,-1.5750,0.140,9.85773,9.85773
1310.00,9.84489,25.210883,0.000412,25.118104,-1.5747,0.140,9.85792,9.85792
1311.00,9.84644,25.210921,0.000408,25.118089,-1.5744,0.141,9.85875,9.85875
1312.00,9.84857,25.210997,0.000406,25.118135,-1.5742,0.141,9.86051,9.86051
1313.00,9.85052,25.211135,0.000406,25.118210,-1.5741,0.141,9.86234,9.86234
1314.00,9.85247,25.211154,0.000405,25.118160,-1.5741,0.141,9.86412,9.86412
1315.00,9.85419,25.211155,0.000403,25.118073,-1.5741,0.141,9.86598,9.86598
1316.00,9.85571,25.211120,0.000402,25.117981,-1.5742,0.141,9.86771,9.86771
1317.00,9.85716,25.211142,0.000400,25.117879,-1.5741,0.142,9.86825,9.86825
1318.00,9.85890,25.211087,0.000400,25.117819,-1.5738,0.142,9.86982,9.86982
1319.00,9.86042,25.211178,0.000400,25.117784,-1.5735,0.142,9.87095,9.87095
1320.00,9.86154,25.211161,0.000402,25.117761,-1.5731,0.142,9.87156,9.87156
1321.00,9.86259,25.211339,0.000405,25.117940,-1.5728,0.142,9.87221,9.87221
1322.00,9.86378,25.211430,0.000409,25.118030,-1.5727,0.142,9.87281,9.87281
1323.00,9.86469,25.211534,0.000414,25.118019,-1.5727,0.142,9.87159,9.87159
1324.00,9.86553,25.211446,0.000416,25.117952,-1.5725,0.141,9.87058,9.87058
1325.00,9.86604,25.211565,0.000415,25.117966,-1.5725,0.142,9.86960,9.86960
1326.00,9.86657,25.211458,0.000412,25.117784,-1.5723,0.142,9.86945,9.86945
1327.00,9.86754,25.211471,0.000408,25.117747,-1.5719,0.142,9.87038,9.87038
1328.00,9.86834,25.211383,0.000401,25.117714,-1.5717,0.142,9.87123,9.87123
1329.00,9.86912,25.211371,0.000397,25.117656,-1.5714,0.143,9.87238,9.87238
1330.00,9.86993,25.211428,0.000398,25.117687,-1.5712,0.143,9.87455,9.87455
1331.00,9.87089,25.211640,0.000403,25.117923,-1.5712,0.143,9.87596,9.87596
1332.00,9.87162,25.211661,0.000404,25.117940,-1.5710,0.143,9.87613,9.87613
1333.00,9.87203,25.211746,0.000404,25.118021,-1.5709,0.143,9.87583,9.87583
1334.00,9.87223,25.211890,0.000410,25.118157,-1.5707,0.143,9.87517,9.87517
1335.00,9.87237,25.211835,0.000410,25.118138,-1.5704,0.143,9.87420,9.87420
1336.00,9.87268,25.211882,0.000410,25.118102,-1.5701,0.143,9.87400,9.87400
1337.00,9.87328,25.211898,0.000412,25.118056,-1.5699,0.143,9.87499,9.87499
1338.00,9.87362,25.211969,0.000413,25.118002,-1.5697,0.143,9.87561,9.87561
1339.00,9.87365,25.211911,0.000406,25.117887,-1.5695,0.143,9.87670,9.87670
1340.00,9.87372,25.212002,0.000406,25.117865,-1.5695,0.143,9.87676,9.87676
1341.00,9.87392,25.211916,0.000401,25.117728,-1.5696,0.144,9.87668,9.87668
1342.00,9.87414,25.211947,0.000399,25.117731,-1.5695,0.144,9.87550,9.87550
1343.00,9.87442,25.212045,0.000401,25.117795,-1.5694,0.144,9.87595,9.87595
1344.00,9.87496,25.212123,0.000401,25.117782,-1.5694,0.144,9.87666,9.87666
1345.00,9.87572,25.212092,0.000398,25.117755,-1.5693,0.144,9.87814,9.87814
1346.00,9.87615,25.212187,0.000402,25.117830,-1.5692,0.144,9.87865,9.87865
1347.00,9.87635,25.212287,0.000406,25.117916,-1.5692,0.144,9.87880,9.87880
1348.00,9.87649,25.212322,0.000404,25.117936,-1.5691,0.144,9.87923,9.87923
1349.00,9.87682,25.212293,0.000404,25.117915,-1.5688,0.144,9.87929,9.87929
1350.00,9.87695,25.212409,0.000407,25.117927,-1.5685,0.144,9.87856,9.87856
1351.00,9.87692,25.212461,0.000406,25.117869,-1.5684,0.144,9.87848,9.87848
1352.00,9.87696,25.212486,0.000401,25.117844,-1.5682,0.145,9.87853,9.87853
1353.00,9.87706,25.212493,0.000401,25.117819,-1.5680,0.145,9.87811,9.87811
1354.00,9.87745,25.212571,0.000401,25.117900,-1.5679,0.145,9.87831,9.87831
1355.00,9.87796,25.212580,0.000400,25.117935,-1.5678,0.145,9.87909,9.87909
1356.00,9.87825,25.212562,0.000399,25.117984,-1.5677,0.145,9.87950,9.87950
1357.00,9.87835,25.212551,0.000404,25.117916,-1.5678,0.145,9.88028,9.88028
1358.00,9.87824,25.212432,0.000403,25.117766,-1.5678,0.145,9.87988,9.87988
1359.00,9.87834,25.212450,0.000403,25.117745,-1.5677,0.145,9.87957,9.87957
1360.00,9.87864,25.212433,0.000402,25.117716,-1.5677,0.145,9.87937,9.87937
1361.00,9.87886,25.212435,0.000399,25.117629,-1.5675,0.145,9.87905,9.87905
1362.00,9.87902,25.212467,0.000396,25.117675,-1.5672,0.145,9.87912,9.87912
1363.00,9.87927,25.212566,0.000396,25.117747,-1.5670,0.146,9.87976,9.87976
1364.00,9.87922,25.212603,0.000395,25.117704,-1.5669,0.146,9.87965,9.87965
1365.00,9.87924,25.212630,0.000394,25.117699,-1.5667,0.146,9.88000,9.88000
1366.00,9.87935,25.212570,0.000396,25.117653,-1.5665,0.146,9.88089,9.88089
1367.00,9.87969,25.212641,0.000401,25.117656,-1.5664,0.146,9.88163,9.88163
1368.00,9.87992,25.212627,0.000401,25.117643,-1.5662,0.146,9.88167,9.88167
1369.00,9.87973,25.212594,0.000406,25.117688,-1.5660,0.146,9.88127,9.88127
1370.00,9.87977,25.212637,0.000408,25.117726,-1.5658,0.146,9.88099,9.88099
1371.00,9.87993,25.212608,0.000401,25.117715,-1.5658,0.146,9.88035,9.88035
1372.00,9.88003,25.212496,0.000395,25.117617,-1.5658,0.146,9.87948,9.87948
1373.00,9.88015,25.212398,0.000392,25.117480,-1.5658,0.146,9.87943,9.87943
1374.00,9.88020,25.212406,0.000387,25.117374,-1.5657,0.146,9.88040,9.88040
1375.00,9.88032,25.212570,0.000391,25.117408,-1.5657,0.147,9.88116,9.88116
1376.00,9.88046,25.212857,0.000399,25.117543,-1.5657,0.147,9.88187,9.88187
1377.00,9.88051,25.213023,0.000401,25.117566,-1.5655,0.147,9.88182,9.88182
1378.00,9.88059,25.213194,0.000403,25.117661,-1.5652,0.147,9.88180,9.88180
1379.00,9.88066,25.213314,0.000405,25.117743,-1.5653,0.147,9.88132,9.88132
1380.00,9.88068,25.213255,0.000401,25.117653,-1.5652,0.147,9.88084,9.88084
1381.00,9.88074,25.213239,0.000399,25.117661,-1.5650,0.147,9.88020,9.88020
1382.00,9.88091,25.213314,0.000401,25.117740,-1.5650,0.147,9.88073,9.88073
1383.00,9.88097,25.213422,0.000402,25.117798,-1.5649,0.147,9.88116,9.88116
1384.00,9.88097,25.213477,0.000402,25.117801,-1.5647,0.147,9.88078,9.88078
1385.00,9.88093,25.213532,0.000402,25.117866,-1.5645,0.147,9.88083,9.88083
1386.00,9.88089,25.213482,0.000400,25.117758,-1.5642,0.148,9.88078,9.88078
1387.00,9.88061,25.213411,0.000397,25.117683,-1.5640,0.148,9.87958,9.87958
1388.00,9.88033,25.213480,0.000395,25.117723,-1.5637,0.148,9.87900,9.87900
1389.00,9.88044,25.213588,0.000394,25.117773,-1.5634,0.148,9.87959,9.87959
1390.00,9.88050,25.213741,0.000395,25.117780,-1.5633,0.148,9.87926,9.87926
1391.00,9.88044,25.213966,0.000400,25.117903,-1.5633,0.148,9.87865,9.87865
1392.00,9.88044,25.214148,0.000404,25.117974,-1.5633,0.148,9.88008,9.88008
1393.00,9.88067,25.214170,0.000407,25.117928,-1.5633,0.148,9.88116,9.88116
1394.00,9.88090,25.214126,0.000409,25.117868,-1.5633,0.148,9.88204,9.88204
1395.00,9.88093,25.214094,0.000409,25.117876,-1.5632,0.148,9.88246,9.88246
1396.00,9.88068,25.213995,0.000407,25.117764,-1.5631,0.149,9.88228,9.88228
1397.00,9.88037,25.213919,0.000407,25.117729,-1.5630,0.149,9.88083,9.88083
1398.00,9.88016,25.213931,0.000408,25.117705,-1.5629,0.149,9.87900,9.87900
1399.00,9.88009,25.214031,0.000408,25.117715,-1.5628,0.149,9.87799,9.87799
1400.00,9.88003,25.214109,0.000410,25.117750,-1.5628,0.149,9.87708,9.87708
1401.00,9.87980,25.214128,0.000415,25.117767,-1.5626,0.149,9.87700,9.87700
1402.00,9.87952,25.214247,0.000417,25.117853,-1.5623,0.149,9.87731,9.87731
1403.00,9.87940,25.214277,0.000416,25.117871,-1.5622,0.149,9.87858,9.87858
1404.00,9.87928,25.214248,0.000413,25.117910,-1.5621,0.149,9.87793,9.87793
1405.00,9.87939,25.214189,0.000407,25.117879,-1.5621,0.149,9.87745,9.87745
1406.00,9.87935,25.214267,0.000402,25.117946,-1.5620,0.150,9.87715,9.87715
1407.00,9.87927,25.214236,0.000400,25.117853,-1.5620,0.150,9.87758,9.87758
1408.00,9.87804,25.214268,0.000398,25.117888,-1.5620,0.150,9.87774,9.87774
1409.00,9.87696,25.214321,0.000403,25.117919,-1.5618,0.150,9.87744,9.87744
1410.00,9.87726,25.214365,0.000407,25.117875,-1.5615,0.150,9.87603,9.87603
1411.00,9.87664,25.214444,0.000409,25.117842,-1.5613,0.150,9.87362,9.87362
@10,2.0001,4.0, 1410.02299999999 
1412.00,9.87813,25.214464,0.000405,25.117817,-1.5610,0.150,9.86947,9.86947
1413.00,9.87899,25.214547,0.000404,25.117843,-1.5609,0.150,9.86560,9.86560
1414.00,9.87735,25.214506,0.000399,25.117755,-1.5609,0.150,9.86255,9.86255
1415.00,9.87818,25.214563,0.000398,25.117788,-1.5610,0.150,9.86102,9.86102
1416.00,9.87688,25.214585,0.000395,25.117859,-1.5610,0.150,9.86084,9.86084
1417.00,9.87414,25.214665,0.000399,25.117909,-1.5609,0.150,9.86174,9.86174
1418.00,9.87215,25.214513,0.000396,25.117755,-1.5609,0.151,9.86176,9.86176
1419.00,9.87064,25.214595,0.000398,25.117811,-1.5607,0.151,9.86299,9.86299
1420.00,9.86909,25.214365,0.000395,25.117596,-1.5605,0.151,9.86428,9.86428
1421.00,9.86816,25.214351,0.000397,25.117512,-1.5605,0.151,9.86490,9.86490
1422.00,9.86774,25.214246,0.000392,25.117425,-1.5604,0.151,9.86418,9.86418
1423.00,9.86741,25.214443,0.000395,25.117549,-1.5603,0.151,9.86197,9.86197
1424.00,9.86620,25.214559,0.000398,25.117611,-1.5601,0.151,9.85905,9.85905
1425.00,9.86490,25.214760,0.000399,25.117739,-1.5600,0.151,9.85612,9.85612
1426.00,9.86390,25.214812,0.000396,25.117819,-1.5600,0.152,9.85419,9.85419
1427.00,9.86279,25.214988,0.000402,25.117882,-1.5598,0.152,9.85298,9.85298
1428.00,9.86135,25.215160,0.000406,25.117989,-1.5597,0.152,9.85321,9.85321
1429.00,9.86008,25.215077,0.000408,25.117895,-1.5597,0.151,9.85395,9.85395
1430.00,9.85922,25.215127,0.000412,25.117869,-1.5596,0.151,9.85468,9.85468
1431.00,9.85895,25.215285,0.000417,25.117953,-1.5594,0.151,9.85393,9.85393
1432.00,9.85863,25.215329,0.000416,25.118020,-1.5591,0.151,9.85247,9.85247
1433.00,9.85812,25.215226,0.000413,25.117934,-1.5590,0.151,9.85202,9.85202
1434.00,9.85721,25.215234,0.000412,25.117914,-1.5590,0.152,9.85218,9.85218
1435.00,9.85692,25.215172,0.000407,25.117902,-1.5589,0.152,9.85246,9.85246
1436.00,9.85679,25.215083,0.000403,25.117779,-1.5589,0.152,9.85353,9.85353
1437.00,9.85647,25.215074,0.000401,25.117722,-1.5590,0.152,9.85546,9.85546
1438.00,9.85610,25.215174,0.000403,25.117788,-1.5591,0.152,9.85616,9.85616
1439.00,9.85558,25.215358,0.000400,25.117898,-1.5589,0.152,9.85605,9.85605
1440.00,9.85502,25.215614,0.000402,25.118083,-1.5587,0.153,9.85646,9.85646
1441.00,9.85478,25.215690,0.000403,25.118056,-1.5585,0.153,9.85704,9.85704
1442.00,9.85440,25.215749,0.000401,25.118060,-1.5585,0.153,9.85869,9.85869
1443.00,9.85517,25.215704,0.000397,25.117950,-1.5584,0.153,9.86102,9.86102
1444.00,9.85589,25.215725,0.000398,25.117854,-1.5581,0.153,9.86287,9.86287
1445.00,9.85674,25.215802,0.000400,25.117796,-1.5579,0.153,9.86525,9.86525
1446.00,9.85762,25.215866,0.000402,25.117875,-1.5577,0.154,9.86731,9.86731
1447.00,9.85834,25.215924,0.000403,25.117932,-1.5575,0.154,9.86828,9.86828
1448.00,9.85912,25.216010,0.000405,25.117948,-1.5575,0.154,9.86844,9.86844
1449.00,9.85965,25.216086,0.000408,25.118033,-1.5576,0.154,9.86849,9.86849
1450.00,9.86017,25.215983,0.000406,25.117975,-1.5576,0.154,9.86792,9.86792
1451.00,9.86108,25.215959,0.000409,25.117969,-1.5576,0.154,9.86886,9.86886
1452.00,9.86230,25.216003,0.000414,25.118000,-1.5575,0.154,9.86938,9.86938
1453.00,9.86357,25.215931,0.000415,25.117960,-1.5574,0.154,9.87113,9.87113
1454.00,9.86477,25.215851,0.000413,25.117865,-1.5572,0.154,9.87381,9.87381
1455.00,9.86589,25.216003,0.000415,25.117999,-1.5571,0.154,9.87644,9.87644
1456.00,9.86713,25.216038,0.000411,25.118003,-1.5570,0.154,9.87791,9.87791
1457.00,9.86853,25.216040,0.000409,25.117957,-1.5570,0.154,9.88053,9.88053
1458.00,9.86991,25.216117,0.000410,25.118026,-1.5569,0.154,9.88208,9.88208
1459.00,9.87146,25.216187,0.000412,25.118071,-1.5568,0.154,9.88316,9.88316
1460.00,9.87269,25.216157,0.000411,25.118015,-1.5567,0.154,9.88297,9.88297
1461.00,9.87371,25.216099,0.000409,25.117911,-1.5565,0.154,9.88243,9.88243
1462.00,9.87441,25.216044,0.000406,25.117807,-1.5563,0.154,9.88073,9.88073
1463.00,9.87501,25.216107,0.000404,25.117850,-1.5561,0.154,9.87973,9.87973
1464.00,9.87574,25.216093,0.000399,25.117872,-1.5561,0.155,9.87910,9.87910
1465.00,9.87638,25.216167,0.000398,25.117927,-1.5562,0.155,9.87900,9.87900
1466.00,9.87682,25.216294,0.000401,25.117983,-1.5563,0.155,9.87906,9.87906
1467.00,9.87719,25.216335,0.000404,25.117975,-1.5564,0.155,9.87867,9.87867
1468.00,9.87744,25.216392,0.000404,25.117946,-1.5565,0.155,9.87782,9.87782
1469.00,9.87811,25.216414,0.000405,25.117879,-1.5565,0.155,9.87842,9.87842
1470.00,9.87909,25.216378,0.000406,25.117776,-1.5565,0.155,9.87982,9.87982
1471.00,9.87985,25.216486,0.000410,25.117837,-1.5563,0.155,9.88071,9.88071
1472.00,9.88022,25.216528,0.000410,25.117897,-1.5562,0.155,9.88190,9.88190
1473.00,9.88053,25.216542,0.000410,25.117932,-1.5561,0.155,9.88269,9.88269
1474.00,9.88047,25.216655,0.000412,25.118091,-1.5560,0.155,9.88092,9.88092
1475.00,9.88024,25.216704,0.000411,25.118091,-1.5558,0.155,9.87838,9.87838
1476.00,9.87991,25.216577,0.000407,25.117980,-1.5557,0.156,9.87716,9.87716
1477.00,9.87962,25.216653,0.000405,25.118005,-1.5557,0.156,9.87709,9.87709
1478.00,9.87920,25.216632,0.000406,25.117925,-1.5556,0.156,9.87814,9.87814
1479.00,9.87910,25.216764,0.000405,25.117947,-1.5557,0.156,9.88042,9.88042
1480.00,9.87954,25.216778,0.000405,25.117926,-1.5556,0.156,9.88249,9.88249
1481.00,9.87996,25.216912,0.000403,25.117967,-1.5557,0.156,9.88349,9.88349
1482.00,9.88025,25.216932,0.000405,25.117890,-1.5557,0.156,9.88464,9.88464
1483.00,9.88074,25.217018,0.000407,25.117939,-1.5557,0.156,9.88478,9.88478
1484.00,9.88090,25.216955,0.000409,25.117859,-1.5557,0.156,9.88394,9.88394
1485.00,9.88098,25.217044,0.000408,25.117902,-1.5557,0.156,9.88318,9.88318
1486.00,9.88092,25.217079,0.000411,25.117925,-1.5556,0.156,9.88205,9.88205
1487.00,9.88115,25.217144,0.000411,25.117975,-1.5556,0.156,9.88133,9.88133
1488.00,9.88154,25.217205,0.000408,25.117942,-1.5556,0.156,9.88181,9.88181
1489.00,9.88208,25.217310,0.000406,25.117969,-1.5555,0.157,9.88340,9.88340
1490.00,9.88217,25.217378,0.000406,25.117987,-1.5554,0.157,9.88409,9.88409
1491.00,9.88194,25.217366,0.000404,25.117919,-1.5554,0.157,9.88514,9.88514
1492.00,9.88202,25.217416,0.000402,25.117967,-1.5554,0.157,9.88511,9.88511
1493.00,9.88212,25.217373,0.000401,25.117942,-1.5552,0.157,9.88443,9.88443
1494.00,9.88252,25.217356,0.000404,25.117929,-1.5552,0.157,9.88312,9.88312
1495.00,9.88283,25.217300,0.000404,25.117834,-1.5552,0.157,9.88221,9.88221
1496.00,9.88312,25.217424,0.000404,25.117895,-1.5551,0.157,9.88156,9.88156
1497.00,9.88329,25.217464,0.000406,25.117845,-1.5552,0.157,9.88191,9.88191
1498.00,9.88301,25.217560,0.000407,25.117888,-1.5552,0.157,9.88274,9.88274
1499.00,9.88309,25.217598,0.000404,25.117836,-1.5551,0.157,9.88363,9.88363
1500.00,9.88343,25.217637,0.000406,25.117877,-1.5549,0.157,9.88435,9.88435
1501.00,9.88354,25.217610,0.000407,25.117843,-1.5550,0.158,9.88564,9.88564
1502.00,9.88364,25.217567,0.000407,25.117791,-1.5549,0.158,9.88592,9.88592
1503.00,9.88337,25.217574,0.000405,25.117749,-1.5549,0.158,9.88390,9.88390
1504.00,9.88312,25.217574,0.000404,25.117753,-1.5551,0.158,9.88192,9.88192
1505.00,9.88292,25.217627,0.000405,25.117848,-1.5552,0.158,9.88117,9.88117
1506.00,9.88315,25.217592,0.000402,25.117830,-1.5552,0.158,9.88090,9.88090
1507.00,9.88336,25.217739,0.000404,25.117974,-1.5551,0.158,9.88068,9.88068
1508.00,9.88335,25.217799,0.000406,25.118000,-1.5549,0.158,9.88250,9.88250
1509.00,9.88317,25.217761,0.000406,25.117951,-1.5549,0.158,9.88324,9.88324
1510.00,9.88294,25.217807,0.000408,25.117925,-1.5549,0.158,9.88426,9.88426
1511.00,9.88314,25.217889,0.000412,25.117958,-1.5549,0.158,9.88484,9.88484
1512.00,9.88336,25.217835,0.000411,25.117901,-1.5550,0.159,9.88590,9.88590
1513.00,9.88348,25.217770,0.000410,25.117861,-1.5552,0.159,9.88654,9.88654
1514.00,9.88391,25.217872,0.000411,25.117925,-1.5551,0.159,9.88685,9.88685
1515.00,9.88418,25.217904,0.000408,25.117943,-1.5548,0.159,9.88614,9.88614
1516.00,9.88405,25.217889,0.000405,25.117931,-1.5546,0.159,9.88473,9.88473
1517.00,9.88399,25.217988,0.000405,25.117926,-1.5544,0.159,9.88277,9.88277
1518.00,9.88360,25.218075,0.000407,25.117898,-1.5541,0.159,9.88062,9.88062
1519.00,9.88322,25.218135,0.000407,25.117882,-1.5541,0.159,9.88034,9.88034
1520.00,9.88313,25.218071,0.000405,25.117710,-1.5542,0.159,9.88088,9.88088
1521.00,9.88306,25.218225,0.000409,25.117824,-1.5542,0.159,9.88154,9.88154
1522.00,9.88290,25.218310,0.000413,25.117931,-1.5542,0.159,9.88266,9.88266
1523.00,9.88328,25.218319,0.000412,25.117986,-1.5542,0.159,9.88429,9.88429
1524.00,9.88387,25.218262,0.000408,25.117955,-1.5541,0.159,9.88596,9.88596
1525.00,9.88436,25.218396,0.000410,25.118053,-1.5539,0.159,9.88699,9.88699
1526.00,9.88475,25.218309,0.000407,25.117888,-1.5538,0.159,9.88826,9.88826
1527.00,9.88490,25.218179,0.000400,25.117693,-1.5537,0.160,9.88843,9.88843
1528.00,9.88503,25.218258,0.000399,25.117631,-1.5536,0.160,9.88902,9.88902
1529.00,9.88538,25.218316,0.000399,25.117621,-1.5537,0.160,9.88922,9.88922
1530.00,9.88564,25.218400,0.000404,25.117708,-1.5539,0.160,9.88855,9.88855
1531.00,9.88562,25.218529,0.000405,25.117785,-1.5539,0.160,9.88797,9.88797
1532.00,9.88564,25.218742,0.000410,25.117951,-1.5540,0.160,9.88846,9.88846
1533.00,9.88562,25.218914,0.000414,25.118109,-1.5541,0.160,9.88882,9.88882
1534.00,9.88590,25.218993,0.000416,25.118168,-1.5541,0.160,9.88892,9.88892
1535.00,9.88640,25.218978,0.000412,25.118124,-1.5539,0.160,9.89046,9.89046
1536.00,9.88691,25.219038,0.000410,25.118140,-1.5539,0.160,9.89060,9.89060
1537.00,9.88715,25.218975,0.000408,25.118042,-1.5538,0.161,9.88966,9.88966
1538.00,9.88753,25.218836,0.000405,25.117916,-1.5537,0.161,9.88916,9.88916
1539.00,9.88811,25.218891,0.000405,25.117897,-1.5537,0.161,9.88947,9.88947
1540.00,9.88851,25.219028,0.000402,25.118020,-1.5538,0.161,9.88858,9.88858
1541.00,9.88861,25.219023,0.000405,25.118002,-1.5537,0.161,9.88758,9.88758
1542.00,9.88864,25.219230,0.000408,25.118136,-1.5537,0.161,9.88829,9.88829
1543.00,9.88877,25.219388,0.000408,25.118265,-1.5536,0.161,9.88841,9.88841
1544.00,9.88883,25.219384,0.000408,25.118219,-1.5537,0.161,9.88743,9.88743
1545.00,9.88877,25.219378,0.000410,25.118145,-1.5536,0.161,9.88752,9.88752
1546.00,9.88888,25.219382,0.000408,25.118082,-1.5534,0.161,9.88965,9.88965
1547.00,9.88908,25.219222,0.000407,25.117991,-1.5533,0.161,9.89076,9.89076
1548.00,9.88924,25.219215,0.000408,25.117997,-1.5532,0.162,9.89049,9.89049
1549.00,9.88932,25.219264,0.000411,25.118059,-1.5531,0.162,9.89067,9.89067
1550.00,9.88925,25.219297,0.000413,25.118056,-1.5532,0.162,9.88994,9.88994
1551.00,9.88915,25.219290,0.000415,25.118022,-1.5534,0.161,9.88848,9.88848
1552.00,9.88905,25.219214,0.000414,25.117902,-1.5535,0.161,9.88716,9.88716
1553.00,9.88878,25.219074,0.000409,25.117722,-1.5535,0.162,9.88670,9.88670
1554.00,9.88853,25.219067,0.000407,25.117660,-1.5535,0.162,9.88524,9.88524
1555.00,9.88877,25.218980,0.000402,25.117551,-1.5534,0.162,9.88488,9.88488
1556.00,9.88847,25.218999,0.000401,25.117621,-1.5533,0.162,9.88549,9.88549
1557.00,9.88902,25.219016,0.000395,25.117634,-1.5534,0.162,9.88673,9.88673
1558.00,9.88909,25.219086,0.000396,25.117680,-1.5535,0.162,9.88921,9.88921
1559.00,9.88860,25.219089,0.000396,25.117655,-1.5535,0.163,9.89172,9.89172
1560.00,9.88689,25.219117,0.000400,25.117611,-1.5536,0.162,9.89292,9.89292
1561.00,9.88614,25.219226,0.000402,25.117611,-1.5537,0.162,9.89164,9.89164
@11,2.0001,4.0, 1560.283 
1562.00,9.88677,25.219378,0.000405,25.117693,-1.5536,0.162,9.88924,9.88924
1563.00,9.88502,25.219550,0.000409,25.117758,-1.5536,0.162,9.88563,9.88563
1564.00,9.88564,25.219656,0.000411,25.117872,-1.5536,0.162,9.88321,9.88321
1565.00,9.88837,25.219618,0.000408,25.117882,-1.5535,0.163,9.88215,9.88215
1566.00,9.88902,25.219711,0.000411,25.117999,-1.5534,0.163,9.88300,9.88300
1567.00,9.88782,25.219747,0.000411,25.117978,-1.5534,0.163,9.88481,9.88481
1568.00,9.88687,25.219839,0.000408,25.118030,-1.5534,0.163,9.88740,9.88740
1569.00,9.88672,25.219894,0.000405,25.117990,-1.5535,0.163,9.88924,9.88924
1570.00,9.88690,25.220064,0.000408,25.118031,-1.5535,0.163,9.89071,9.89071
1571.00,9.88751,25.220197,0.000407,25.118091,-1.5535,0.164,9.89145,9.89145
1572.00,9.88790,25.220234,0.000408,25.118090,-1.5535,0.164,9.89166,9.89166
1573.00,9.88812,25.220160,0.000412,25.118047,-1.5534,0.163,9.89052,9.89052
1574.00,9.88823,25.220284,0.000418,25.118160,-1.5534,0.163,9.88915,9.88915
1575.00,9.88839,25.220249,0.000416,25.118145,-1.5534,0.163,9.88798,9.88798
1576.00,9.88835,25.220038,0.000415,25.117926,-1.5535,0.163,9.88680,9.88680
1577.00,9.88800,25.220086,0.000416,25.117939,-1.5535,0.163,9.88492,9.88492
1578.00,9.88712,25.220114,0.000415,25.117888,-1.5536,0.164,9.88257,9.88257
1579.00,9.88601,25.219987,0.000411,25.117724,-1.5536,0.164,9.88068,9.88068
1580.00,9.88517,25.220131,0.000415,25.117852,-1.5537,0.164,9.87858,9.87858
1581.00,9.88451,25.220228,0.000416,25.117886,-1.5536,0.164,9.87590,9.87590
1582.00,9.88399,25.220195,0.000413,25.117801,-1.5535,0.164,9.87360,9.87360
1583.00,9.88349,25.220157,0.000413,25.117740,-1.5533,0.164,9.87272,9.87272
1584.00,9.88305,25.220265,0.000414,25.117767,-1.5533,0.164,9.87236,9.87236
1585.00,9.88262,25.220283,0.000412,25.117705,-1.5534,0.164,9.87222,9.87222
1586.00,9.88204,25.220367,0.000414,25.117785,-1.5536,0.164,9.87227,9.87227
1587.00,9.88110,25.220423,0.000416,25.117901,-1.5538,0.164,9.87288,9.87288
1588.00,9.88009,25.220599,0.000419,25.118050,-1.5539,0.164,9.87326,9.87326
1589.00,9.87956,25.220517,0.000415,25.117980,-1.5540,0.164,9.87523,9.87523
1590.00,9.87911,25.220543,0.000411,25.117998,-1.5539,0.165,9.87644,9.87644
1591.00,9.87849,25.220447,0.000407,25.117881,-1.5539,0.165,9.87753,9.87753
1592.00,9.87791,25.220626,0.000405,25.117974,-1.5538,0.165,9.87907,9.87907
1593.00,9.87743,25.220514,0.000397,25.117777,-1.5537,0.165,9.88036,9.88036
1594.00,9.87717,25.220601,0.000396,25.117799,-1.5537,0.165,9.88001,9.88001
1595.00,9.87701,25.220622,0.000397,25.117727,-1.5537,0.165,9.88019,9.88019
1596.00,9.87655,25.220807,0.000399,25.117765,-1.5536,0.165,9.88077,9.88077
1597.00,9.87618,25.220714,0.000401,25.117575,-1.5537,0.165,9.88074,9.88074
1598.00,9.87658,25.220913,0.000409,25.117713,-1.5538,0.165,9.88137,9.88137
1599.00,9.87718,25.220929,0.000411,25.117727,-1.5538,0.165,9.88213,9.88213
1600.00,9.87762,25.221008,0.000410,25.117771,-1.5539,0.165,9.88229,9.88229
1601.00,9.87805,25.220980,0.000409,25.117760,-1.5540,0.165,9.88283,9.88283
1602.00,9.87858,25.221145,0.000409,25.117854,-1.5541,0.165,9.88289,9.88289
1603.00,9.87908,25.221204,0.000406,25.117872,-1.5541,0.166,9.88232,9.88232
1604.00,9.87957,25.221217,0.000409,25.117800,-1.5542,0.165,9.88194,9.88194
1605.00,9.88002,25.221204,0.000409,25.117745,-1.5542,0.165,9.88189,9.88189
1606.00,9.88032,25.221239,0.000410,25.117751,-1.5541,0.165,9.88075,9.88075
1607.00,9.88057,25.221193,0.000410,25.117763,-1.5540,0.165,9.88058,9.88058
1608.00,9.88112,25.221136,0.000409,25.117731,-1.5539,0.165,9.88133,9.88133
1609.00,9.88138,25.221258,0.000404,25.117836,-1.5538,0.166,9.88118,9.88118
1610.00,9.88136,25.221306,0.000406,25.117899,-1.5538,0.166,9.88152,9.88152
1611.00,9.88171,25.221256,0.000404,25.117795,-1.5538,0.166,9.88339,9.88339
1612.00,9.88205,25.221292,0.000404,25.117745,-1.5538,0.166,9.88441,9.88441
1613.00,9.88227,25.221223,0.000405,25.117710,-1.5539,0.166,9.88440,9.88440
1614.00,9.88244,25.221086,0.000404,25.117594,-1.5540,0.166,9.88479,9.88479
1615.00,9.88248,25.221164,0.000403,25.117647,-1.5540,0.166,9.88431,9.88431
1616.00,9.88257,25.221343,0.000404,25.117797,-1.5541,0.167,9.88376,9.88376
1617.00,9.88280,25.221334,0.000404,25.117754,-1.5541,0.167,9.88371,9.88371
1618.00,9.88303,25.221593,0.000406,25.117881,-1.5542,0.167,9.88434,9.88434
1619.00,9.88316,25.221771,0.000409,25.117971,-1.5543,0.167,9.88494,9.88494
1620.00,9.88326,25.221696,0.000409,25.117823,-1.5543,0.167,9.88548,9.88548
1621.00,9.88331,25.221676,0.000408,25.117800,-1.5543,0.167,9.88553,9.88553
1622.00,9.88345,25.221691,0.000408,25.117835,-1.5542,0.167,9.88533,9.88533
1623.00,9.88360,25.221495,0.000403,25.117665,-1.5541,0.167,9.88473,9.88473
1624.00,9.88383,25.221426,0.000402,25.117602,-1.5542,0.167,9.88493,9.88493
1625.00,9.88407,25.221477,0.000402,25.117630,-1.5543,0.167,9.88550,9.88550
1626.00,9.88436,25.221494,0.000406,25.117577,-1.5544,0.167,9.88561,9.88561
1627.00,9.88472,25.221697,0.000409,25.117642,-1.5545,0.167,9.88588,9.88588
1628.00,9.88489,25.221857,0.000411,25.117694,-1.5545,0.167,9.88627,9.88627
1629.00,9.88500,25.222114,0.000415,25.117882,-1.5544,0.167,9.88562,9.88562
1630.00,9.88503,25.222168,0.000413,25.117900,-1.5543,0.167,9.88473,9.88473
1631.00,9.88493,25.222392,0.000414,25.118068,-1.5543,0.168,9.88462,9.88462
1632.00,9.88492,25.222332,0.000412,25.118001,-1.5544,0.168,9.88482,9.88482
1633.00,9.88494,25.222363,0.000412,25.118054,-1.5546,0.168,9.88434,9.88434
1634.00,9.88480,25.222123,0.000404,25.117787,-1.5547,0.168,9.88335,9.88335
1635.00,9.88463,25.222184,0.000407,25.117851,-1.5548,0.168,9.88271,9.88271
1636.00,9.88445,25.222091,0.000403,25.117780,-1.5549,0.168,9.88142,9.88142
1637.00,9.88420,25.222203,0.000404,25.117923,-1.5549,0.168,9.88043,9.88043
1638.00,9.88398,25.222182,0.000405,25.117908,-1.5549,0.168,9.88007,9.88007
1639.00,9.88373,25.222340,0.000411,25.118049,-1.5549,0.168,9.88052,9.88052
1640.00,9.88358,25.222464,0.000412,25.118125,-1.5549,0.168,9.88126,9.88126
1641.00,9.88344,25.222421,0.000412,25.118025,-1.5551,0.168,9.88179,9.88179
1642.00,9.88336,25.222309,0.000412,25.117829,-1.5551,0.168,9.88246,9.88246
1643.00,9.88338,25.222344,0.000415,25.117765,-1.5552,0.168,9.88270,9.88270
1644.00,9.88341,25.222449,0.000414,25.117867,-1.5554,0.168,9.88419,9.88419
1645.00,9.88345,25.222362,0.000411,25.117720,-1.5554,0.168,9.88512,9.88512
1646.00,9.88345,25.222512,0.000411,25.117849,-1.5552,0.168,9.88601,9.88601
1647.00,9.88359,25.222583,0.000408,25.117873,-1.5553,0.168,9.88698,9.88698
1648.00,9.88371,25.222643,0.000405,25.117833,-1.5553,0.169,9.88777,9.88777
1649.00,9.88383,25.222790,0.000407,25.117832,-1.5553,0.169,9.88758,9.88758
1650.00,9.88403,25.222934,0.000412,25.117896,-1.5555,0.169,9.88739,9.88739
1651.00,9.88412,25.223023,0.000414,25.117881,-1.5555,0.169,9.88722,9.88722
1652.00,9.88406,25.223029,0.000417,25.117913,-1.5555,0.169,9.88620,9.88620
1653.00,9.88409,25.223069,0.000417,25.118029,-1.5556,0.169,9.88640,9.88640
1654.00,9.88446,25.223094,0.000416,25.118123,-1.5555,0.169,9.88646,9.88646
1655.00,9.88488,25.223178,0.000418,25.118244,-1.5554,0.169,9.88636,9.88636
1656.00,9.88517,25.223113,0.000415,25.118255,-1.5553,0.169,9.88645,9.88645
1657.00,9.88544,25.223129,0.000414,25.118280,-1.5552,0.169,9.88650,9.88650
1658.00,9.88564,25.223197,0.000416,25.118246,-1.5552,0.169,9.88611,9.88611
1659.00,9.88579,25.223058,0.000411,25.118033,-1.5552,0.169,9.88519,9.88519
1660.00,9.88593,25.222970,0.000407,25.117848,-1.5553,0.169,9.88536,9.88536
1661.00,9.88626,25.222992,0.000409,25.117801,-1.5556,0.169,9.88588,9.88588
1662.00,9.88641,25.223071,0.000409,25.117759,-1.5557,0.170,9.88617,9.88617
1663.00,9.88651,25.223065,0.000406,25.117740,-1.5558,0.170,9.88574,9.88574
1664.00,9.88627,25.223163,0.000409,25.117812,-1.5559,0.170,9.88505,9.88505
1665.00,9.88602,25.223140,0.000407,25.117837,-1.5560,0.170,9.88475,9.88475
1666.00,9.88595,25.223286,0.000408,25.117959,-1.5560,0.170,9.88435,9.88435
1667.00,9.88598,25.223336,0.000408,25.118028,-1.5560,0.170,9.88490,9.88490
1668.00,9.88601,25.223438,0.000411,25.118137,-1.5560,0.170,9.88595,9.88595
1669.00,9.88612,25.223475,0.000408,25.118138,-1.5560,0.170,9.88793,9.88793
1670.00,9.88620,25.223633,0.000412,25.118194,-1.5562,0.170,9.88836,9.88836
1671.00,9.88629,25.223475,0.000410,25.117981,-1.5562,0.170,9.88898,9.88898
1672.00,9.88652,25.223408,0.000410,25.117855,-1.5563,0.170,9.88892,9.88892
1673.00,9.88670,25.223396,0.000409,25.117783,-1.5562,0.170,9.88911,9.88911
1674.00,9.88680,25.223509,0.000415,25.117853,-1.5563,0.170,9.88911,9.88911
1675.00,9.88691,25.223509,0.000410,25.117866,-1.5561,0.170,9.88948,9.88948
1676.00,9.88710,25.223595,0.000407,25.117955,-1.5561,0.171,9.88969,9.88969
1677.00,9.88727,25.223754,0.000409,25.118151,-1.5562,0.171,9.88935,9.88935
1678.00,9.88740,25.223789,0.000409,25.118187,-1.5563,0.171,9.88902,9.88902
1679.00,9.88749,25.223780,0.000405,25.118130,-1.5562,0.171,9.88793,9.88793
1680.00,9.88749,25.223739,0.000408,25.118092,-1.5563,0.171,9.88711,9.88711
1681.00,9.88727,25.223847,0.000413,25.118124,-1.5565,0.171,9.88568,9.88568
1682.00,9.88710,25.223724,0.000412,25.117919,-1.5567,0.171,9.88466,9.88466
1683.00,9.88668,25.223734,0.000411,25.117859,-1.5570,0.171,9.88201,9.88201
1684.00,9.88645,25.223852,0.000411,25.117978,-1.5572,0.171,9.88071,9.88071
1685.00,9.88637,25.224054,0.000410,25.118089,-1.5574,0.171,9.88067,9.88067
1686.00,9.88660,25.224066,0.000407,25.118069,-1.5574,0.172,9.88258,9.88258
1687.00,9.88679,25.224216,0.000408,25.118218,-1.5572,0.172,9.88418,9.88418
1688.00,9.88677,25.224241,0.000412,25.118214,-1.5571,0.172,9.88675,9.88675
1689.00,9.88672,25.224104,0.000411,25.118040,-1.5571,0.172,9.88887,9.88887
1690.00,9.88670,25.223989,0.000413,25.117879,-1.5572,0.172,9.88978,9.88978
1691.00,9.88680,25.223912,0.000413,25.117812,-1.5574,0.172,9.88904,9.88904
1692.00,9.88659,25.223959,0.000411,25.117765,-1.5576,0.172,9.88825,9.88825
1693.00,9.88613,25.224092,0.000409,25.117837,-1.5578,0.172,9.88730,9.88730
1694.00,9.88581,25.224217,0.000413,25.117839,-1.5579,0.172,9.88670,9.88670
1695.00,9.88565,25.224291,0.000414,25.117890,-1.5580,0.172,9.88557,9.88557
1696.00,9.88554,25.224397,0.000416,25.117943,-1.5579,0.172,9.88472,9.88472
1697.00,9.88542,25.224455,0.000416,25.117991,-1.5579,0.172,9.88439,9.88439
1698.00,9.88524,25.224544,0.000417,25.118030,-1.5578,0.172,9.88465,9.88465
1699.00,9.88515,25.224616,0.000417,25.118136,-1.5578,0.172,9.88431,9.88431
1700.00,9.88511,25.224669,0.000418,25.118148,-1.5579,0.172,9.88443,9.88443
1701.00,9.88514,25.224808,0.000417,25.118233,-1.5582,0.172,9.88423,9.88423
1702.00,9.88525,25.224787,0.000415,25.118137,-1.5585,0.173,9.88514,9.88514
1703.00,9.88603,25.224739,0.000413,25.118119,-1.5587,0.173,9.88651,9.88651
1704.00,9.88633,25.224764,0.000414,25.118083,-1.5588,0.173,9.88649,9.88649
1705.00,9.88582,25.224855,0.000412,25.118114,-1.5588,0.173,9.88688,9.88688
1706.00,9.88529,25.224901,0.000413,25.118092,-1.5589,0.173,9.88829,9.88829
1707.00,9.88473,25.225119,0.000417,25.118279,-1.5589,0.173,9.88879,9.88879
1708.00,9.88467,25.225019,0.000412,25.118136,-1.5588,0.173,9.88990,9.88990
1709.00,9.88469,25.224926,0.000407,25.118089,-1.5587,0.173,9.89222,9.89222
1710.00,9.88494,25.224944,0.000408,25.118088,-1.5586,0.173,9.89376,9.89376
1711.00,9.88505,25.224872,0.000404,25.117993,-1.5585,0.174,9.89381,9.89381
@12,2.0001,4.0, 1710.111 
1712.00,9.88871,25.224781,0.000402,25.117900,-1.5586,0.174,9.89278,9.89278
1713.00,9.88957,25.224871,0.000408,25.117932,-1.5587,0.174,9.89010,9.89010
1714.00,9.88833,25.225065,0.000416,25.118038,-1.5588,0.174,9.88838,9.88838
1715.00,9.88981,25.224961,0.000414,25.117958,-1.5590,0.174,9.88745,9.88745
1716.00,9.89122,25.224929,0.000413,25.117970,-1.5590,0.174,9.88935,9.88935
1717.00,9.89089,25.225021,0.000412,25.118013,-1.5589,0.174,9.89284,9.89284
1718.00,9.89002,25.225128,0.000406,25.118102,-1.5589,0.174,9.89575,9.89575
1719.00,9.89040,25.225031,0.000398,25.117987,-1.5590,0.175,9.89740,9.89740
1720.00,9.89170,25.225126,0.000396,25.117993,-1.5590,0.175,9.89918,9.89918
1721.00,9.89229,25.225194,0.000396,25.118007,-1.5592,0.175,9.90006,9.90006
1722.00,9.89281,25.225197,0.000401,25.117980,-1.5591,0.175,9.90074,9.90074
1723.00,9.89354,25.225228,0.000412,25.117977,-1.5590,0.174,9.90363,9.90363
1724.00,9.89412,25.225253,0.000413,25.118011,-1.5591,0.174,9.90544,9.90544
1725.00,9.89426,25.225286,0.000413,25.118056,-1.5591,0.174,9.90494,9.90494
1726.00,9.89595,25.225300,0.000417,25.117999,-1.5593,0.174,9.90215,9.90215
1727.00,9.89695,25.225299,0.000415,25.118016,-1.5595,0.174,9.89747,9.89747
1728.00,9.89618,25.225205,0.000407,25.117894,-1.5597,0.175,9.89017,9.89017
1729.00,9.89518,25.225276,0.000407,25.117860,-1.5600,0.175,9.88535,9.88535
1730.00,9.89494,25.225273,0.000408,25.117812,-1.5603,0.175,9.88329,9.88329
1731.00,9.89610,25.225292,0.000410,25.117859,-1.5605,0.175,9.88275,9.88275
1732.00,9.89728,25.225364,0.000409,25.117857,-1.5606,0.175,9.88387,9.88387
1733.00,9.89686,25.225485,0.000411,25.117957,-1.5605,0.175,9.88594,9.88594
1734.00,9.89657,25.225475,0.000411,25.117967,-1.5604,0.175,9.88573,9.88573
1735.00,9.89536,25.225491,0.000411,25.117912,-1.5603,0.175,9.88419,9.88419
1736.00,9.89340,25.225517,0.000409,25.117817,-1.5603,0.175,9.88306,9.88306
1737.00,9.89251,25.225547,0.000406,25.117773,-1.5603,0.175,9.88279,9.88279
1738.00,9.89086,25.225688,0.000407,25.117832,-1.5605,0.175,9.88286,9.88286
1739.00,9.88985,25.225707,0.000407,25.117823,-1.5606,0.176,9.88375,9.88375
1740.00,9.88944,25.225804,0.000405,25.117920,-1.5607,0.176,9.88495,9.88495
1741.00,9.88859,25.225880,0.000406,25.117992,-1.5609,0.176,9.88541,9.88541
1742.00,9.88736,25.225848,0.000407,25.117931,-1.5611,0.176,9.88434,9.88434
1743.00,9.88532,25.225872,0.000411,25.117954,-1.5612,0.176,9.88387,9.88387
1744.00,9.88415,25.225970,0.000413,25.118008,-1.5614,0.176,9.88401,9.88401
1745.00,9.88370,25.226061,0.000417,25.118052,-1.5615,0.176,9.88525,9.88525
1746.00,9.88401,25.226067,0.000416,25.118051,-1.5617,0.176,9.88592,9.88592
1747.00,9.88423,25.225988,0.000417,25.118030,-1.5617,0.176,9.88579,9.88579
1748.00,9.88444,25.225938,0.000414,25.118025,-1.5617,0.176,9.88631,9.88631
1749.00,9.88493,25.225938,0.000410,25.118005,-1.5617,0.176,9.88709,9.88709
1750.00,9.88527,25.226037,0.000411,25.118062,-1.5618,0.176,9.88676,9.88676
1751.00,9.88530,25.226131,0.000416,25.118118,-1.5617,0.176,9.88674,9.88674
1752.00,9.88527,25.226397,0.000417,25.118258,-1.5617,0.176,9.88793,9.88793
1753.00,9.88516,25.226393,0.000414,25.118109,-1.5618,0.176,9.88729,9.88729
1754.00,9.88514,25.226531,0.000415,25.118139,-1.5618,0.176,9.88609,9.88609
1755.00,9.88533,25.226512,0.000411,25.118098,-1.5618,0.176,9.88437,9.88437
1756.00,9.88530,25.226509,0.000406,25.118071,-1.5620,0.177,9.88309,9.88309
1757.00,9.88518,25.226450,0.000407,25.118010,-1.5622,0.177,9.88252,9.88252
1758.00,9.88513,25.226499,0.000412,25.118111,-1.5623,0.177,9.88316,9.88316
1759.00,9.88513,25.226519,0.000416,25.118145,-1.5625,0.176,9.88297,9.88297
1760.00,9.88492,25.226472,0.000414,25.118046,-1.5627,0.176,9.88316,9.88316
1761.00,9.88480,25.226453,0.000411,25.117984,-1.5629,0.177,9.88296,9.88296
1762.00,9.88466,25.226446,0.000410,25.117915,-1.5630,0.177,9.88259,9.88259
1763.00,9.88477,25.226559,0.000407,25.117919,-1.5631,0.177,9.88256,9.88256
1764.00,9.88491,25.226584,0.000403,25.117868,-1.5632,0.177,9.88347,9.88347
1765.00,9.88483,25.226702,0.000407,25.117935,-1.5632,0.177,9.88460,9.88460
1766.00,9.88467,25.226801,0.000411,25.118000,-1.5633,0.177,9.88602,9.88602
1767.00,9.88476,25.226887,0.000411,25.118057,-1.5632,0.178,9.88630,9.88630
1768.00,9.88467,25.226960,0.000414,25.118068,-1.5633,0.178,9.88507,9.88507
1769.00,9.88446,25.226892,0.000416,25.117994,-1.5634,0.177,9.88474,9.88474
1770.00,9.88423,25.226775,0.000413,25.117878,-1.5637,0.177,9.88533,9.88533
1771.00,9.88433,25.226817,0.000411,25.117908,-1.5638,0.177,9.88556,9.88556
1772.00,9.88444,25.226777,0.000410,25.117916,-1.5639,0.177,9.88617,9.88617
1773.00,9.88439,25.226729,0.000409,25.117932,-1.5640,0.178,9.88713,9.88713
1774.00,9.88463,25.226843,0.000409,25.118011,-1.5640,0.178,9.88812,9.88812
1775.00,9.88510,25.226967,0.000415,25.118111,-1.5640,0.178,9.88844,9.88844
1776.00,9.88565,25.226959,0.000417,25.118059,-1.5640,0.177,9.88881,9.88881
1777.00,9.88590,25.227195,0.000421,25.118190,-1.5640,0.178,9.88869,9.88869
1778.00,9.88593,25.227242,0.000420,25.118150,-1.5640,0.178,9.88887,9.88887
1779.00,9.88595,25.227203,0.000417,25.118066,-1.5641,0.178,9.88796,9.88796
1780.00,9.88614,25.227166,0.000415,25.118036,-1.5640,0.178,9.88656,9.88656
1781.00,9.88628,25.227223,0.000414,25.118079,-1.5641,0.178,9.88526,9.88526
1782.00,9.88650,25.227042,0.000407,25.117898,-1.5642,0.178,9.88497,9.88497
1783.00,9.88650,25.226991,0.000409,25.117852,-1.5645,0.178,9.88466,9.88466
1784.00,9.88637,25.226940,0.000411,25.117849,-1.5647,0.178,9.88458,9.88458
1785.00,9.88634,25.227023,0.000411,25.117911,-1.5649,0.178,9.88490,9.88490
1786.00,9.88621,25.226960,0.000410,25.117850,-1.5650,0.178,9.88478,9.88478
1787.00,9.88610,25.227015,0.000415,25.117883,-1.5652,0.178,9.88503,9.88503
1788.00,9.88646,25.227023,0.000407,25.117876,-1.5654,0.179,9.88595,9.88595
1789.00,9.88673,25.227179,0.000407,25.117936,-1.5654,0.179,9.88660,9.88660
1790.00,9.88670,25.227188,0.000406,25.117843,-1.5657,0.179,9.88633,9.88633
1791.00,9.88642,25.227343,0.000408,25.117914,-1.5658,0.179,9.88617,9.88617
1792.00,9.88617,25.227380,0.000404,25.117850,-1.5659,0.179,9.88568,9.88568
1793.00,9.88598,25.227594,0.000406,25.117944,-1.5660,0.179,9.88403,9.88403
1794.00,9.88574,25.227632,0.000404,25.117960,-1.5660,0.179,9.88280,9.88280
1795.00,9.88525,25.227668,0.000407,25.117908,-1.5659,0.179,9.88249,9.88249
1796.00,9.88495,25.227687,0.000408,25.117845,-1.5660,0.179,9.88312,9.88312
1797.00,9.88476,25.227807,0.000411,25.117950,-1.5661,0.179,9.88301,9.88301
1798.00,9.88461,25.227749,0.000411,25.117865,-1.5662,0.179,9.88413,9.88413
1799.00,9.88478,25.227763,0.000412,25.117789,-1.5663,0.179,9.88527,9.88527
1800.00,9.88481,25.227885,0.000409,25.117891,-1.5665,0.180,9.88568,9.88568
1801.00,9.88501,25.227942,0.000408,25.117867,-1.5666,0.180,9.88670,9.88670
1802.00,9.88523,25.228022,0.000409,25.117830,-1.5666,0.180,9.88709,9.88709
1803.00,9.88517,25.228020,0.000411,25.117785,-1.5665,0.180,9.88653,9.88653
1804.00,9.88504,25.228119,0.000410,25.117834,-1.5665,0.180,9.88502,9.88502
1805.00,9.88478,25.228111,0.000409,25.117790,-1.5666,0.180,9.88420,9.88420
1806.00,9.88461,25.228192,0.000410,25.117894,-1.5667,0.180,9.88230,9.88230
1807.00,9.88450,25.228136,0.000409,25.117839,-1.5669,0.180,9.88171,9.88171
1808.00,9.88417,25.228217,0.000407,25.117912,-1.5671,0.180,9.88121,9.88121
1809.00,9.88389,25.228212,0.000412,25.117942,-1.5674,0.180,9.88217,9.88217
1810.00,9.88386,25.228209,0.000414,25.117946,-1.5674,0.180,9.88323,9.88323
1811.00,9.88400,25.228108,0.000417,25.117802,-1.5675,0.180,9.88433,9.88433
1812.00,9.88411,25.228167,0.000420,25.117860,-1.5677,0.180,9.88508,9.88508
1813.00,9.88437,25.228193,0.000421,25.117834,-1.5678,0.180,9.88620,9.88620
1814.00,9.88458,25.228131,0.000417,25.117688,-1.5678,0.180,9.88626,9.88626
1815.00,9.88471,25.228240,0.000416,25.117719,-1.5678,0.180,9.88578,9.88578
1816.00,9.88479,25.228402,0.000414,25.117828,-1.5678,0.180,9.88612,9.88612
1817.00,9.88492,25.228415,0.000409,25.117797,-1.5677,0.181,9.88615,9.88615
1818.00,9.88494,25.228494,0.000410,25.117810,-1.5677,0.181,9.88505,9.88505
1819.00,9.88451,25.228560,0.000408,25.117869,-1.5677,0.181,9.88401,9.88401
1820.00,9.88425,25.228608,0.000409,25.117922,-1.5678,0.181,9.88325,9.88325
1821.00,9.88385,25.228584,0.000407,25.117845,-1.5679,0.181,9.88151,9.88151
1822.00,9.88341,25.228680,0.000409,25.117903,-1.5682,0.181,9.88034,9.88034
1823.00,9.88332,25.228634,0.000407,25.117847,-1.5682,0.181,9.88107,9.88107
1824.00,9.88357,25.228724,0.000411,25.117906,-1.5682,0.181,9.88247,9.88247
1825.00,9.88375,25.228710,0.000408,25.117880,-1.5682,0.181,9.88294,9.88294
1826.00,9.88384,25.228788,0.000407,25.117961,-1.5682,0.181,9.88371,9.88371
1827.00,9.88399,25.228748,0.000404,25.117884,-1.5682,0.181,9.88463,9.88463
1828.00,9.88421,25.228760,0.000404,25.117895,-1.5685,0.181,9.88508,9.88508
1829.00,9.88437,25.228825,0.000405,25.117942,-1.5687,0.181,9.88444,9.88444
1830.00,9.88421,25.228825,0.000406,25.117905,-1.5690,0.181,9.88443,9.88443
1831.00,9.88391,25.228760,0.000407,25.117910,-1.5693,0.181,9.88343,9.88343
1832.00,9.88346,25.228746,0.000409,25.117915,-1.5695,0.181,9.88181,9.88181
1833.00,9.88302,25.228834,0.000410,25.117982,-1.5696,0.182,9.88024,9.88024
1834.00,9.88280,25.228687,0.000407,25.117785,-1.5697,0.182,9.88014,9.88014
1835.00,9.88272,25.228754,0.000407,25.117801,-1.5698,0.182,9.88027,9.88027
1836.00,9.88265,25.228913,0.000410,25.117813,-1.5700,0.182,9.88184,9.88184
1837.00,9.88256,25.229051,0.000411,25.117878,-1.5701,0.182,9.88286,9.88286
1838.00,9.88237,25.229084,0.000412,25.117868,-1.5702,0.182,9.88333,9.88333
1839.00,9.88245,25.229297,0.000414,25.117997,-1.5703,0.182,9.88306,9.88306
1840.00,9.88263,25.229306,0.000414,25.117935,-1.5705,0.182,9.88335,9.88335
1841.00,9.88292,25.229296,0.000410,25.117921,-1.5705,0.182,9.88303,9.88303
1842.00,9.88300,25.229310,0.000409,25.117904,-1.5705,0.182,9.88269,9.88269
1843.00,9.88284,25.229269,0.000405,25.117829,-1.5705,0.182,9.88162,9.88162
1844.00,9.88229,25.229259,0.000404,25.117841,-1.5706,0.182,9.88054,9.88054
1845.00,9.88184,25.229308,0.000404,25.117928,-1.5707,0.183,9.87863,9.87863
1846.00,9.88149,25.229278,0.000405,25.117908,-1.5709,0.183,9.87701,9.87701
1847.00,9.88118,25.229298,0.000407,25.117934,-1.5712,0.183,9.87680,9.87680
1848.00,9.88097,25.229371,0.000410,25.117980,-1.5715,0.183,9.87831,9.87831
1849.00,9.88084,25.229403,0.000411,25.117979,-1.5717,0.183,9.87956,9.87956
1850.00,9.88074,25.229443,0.000411,25.117907,-1.5721,0.183,9.88050,9.88050
1851.00,9.88068,25.229537,0.000411,25.117895,-1.5723,0.183,9.88101,9.88101
1852.00,9.88079,25.229547,0.000409,25.117885,-1.5723,0.183,9.88137,9.88137
1853.00,9.88087,25.229646,0.000410,25.117940,-1.5723,0.183,9.88171,9.88171
1854.00,9.88055,25.229701,0.000411,25.117935,-1.5723,0.183,9.88175,9.88175
1855.00,9.88014,25.229737,0.000412,25.117972,-1.5722,0.183,9.88255,9.88255
1856.00,9.87976,25.229658,0.000410,25.117874,-1.5721,0.183,9.88322,9.88322
1857.00,9.87902,25.229686,0.000410,25.117849,-1.5722,0.183,9.88413,9.88413
1858.00,9.87926,25.229737,0.000409,25.117840,-1.5723,0.183,9.88522,9.88522
1859.00,9.88052,25.229755,0.000406,25.117862,-1.5722,0.183,9.88680,9.88680
1860.00,9.88074,25.229765,0.000402,25.117806,-1.5723,0.184,9.88785,9.88785
1861.00,9.87940,25.229887,0.000403,25.117870,-1.5723,0.184,9.88857,9.88857
@13,2.0001,4.0, 1860.16699999999 
1862.00,9.88175,25.229994,0.000404,25.117903,-1.5724,0.184,9.88873,9.88873
1863.00,9.88378,25.229924,0.000402,25.117762,-1.5727,0.184,9.88853,9.88853
1864.00,9.88344,25.229925,0.000400,25.117738,-1.5731,0.184,9.88852,9.88852
1865.00,9.88476,25.230007,0.000402,25.117822,-1.5734,0.184,9.88904,9.88904
1866.00,9.88590,25.230126,0.000401,25.117895,-1.5739,0.184,9.89057,9.89057
1867.00,9.88608,25.230158,0.000400,25.117809,-1.5741,0.184,9.89214,9.89214
1868.00,9.88673,25.230332,0.000403,25.117896,-1.5742,0.184,9.89386,9.89386
1869.00,9.88746,25.230465,0.000405,25.117850,-1.5742,0.184,9.89601,9.89601
1870.00,9.88857,25.230508,0.000405,25.117777,-1.5742,0.184,9.89748,9.89748
1871.00,9.88976,25.230501,0.000406,25.117770,-1.5741,0.184,9.89795,9.89795
1872.00,9.89042,25.230483,0.000406,25.117859,-1.5742,0.184,9.89793,9.89793
1873.00,9.89096,25.230408,0.000408,25.117882,-1.5744,0.185,9.89734,9.89734
1874.00,9.89157,25.230300,0.000407,25.117854,-1.5746,0.185,9.89626,9.89626
1875.00,9.89218,25.230398,0.000411,25.117954,-1.5748,0.185,9.89545,9.89545
1876.00,9.89259,25.230412,0.000410,25.117960,-1.5749,0.185,9.89412,9.89412
1877.00,9.89299,25.230407,0.000413,25.117915,-1.5748,0.185,9.89270,9.89270
1878.00,9.89281,25.230485,0.000414,25.117959,-1.5749,0.185,9.89119,9.89119
1879.00,9.89256,25.230615,0.000416,25.118059,-1.5749,0.185,9.88880,9.88880
1880.00,9.89221,25.230594,0.000412,25.118047,-1.5752,0.185,9.88638,9.88638
1881.00,9.89187,25.230668,0.000415,25.118070,-1.5755,0.185,9.88430,9.88430
1882.00,9.89151,25.230753,0.000414,25.118140,-1.5757,0.185,9.88276,9.88276
1883.00,9.89129,25.230759,0.000410,25.118106,-1.5758,0.185,9.88243,9.88243
1884.00,9.89110,25.230738,0.000410,25.118063,-1.5759,0.185,9.88287,9.88287
1885.00,9.89090,25.230707,0.000410,25.118000,-1.5760,0.185,9.88372,9.88372
1886.00,9.89051,25.230671,0.000408,25.117938,-1.5762,0.185,9.88425,9.88425
1887.00,9.88980,25.230630,0.000408,25.117839,-1.5764,0.186,9.88451,9.88451
1888.00,9.88913,25.230643,0.000409,25.117786,-1.5764,0.186,9.88413,9.88413
1889.00,9.88831,25.230643,0.000408,25.117775,-1.5766,0.186,9.88373,9.88373
1890.00,9.88753,25.230683,0.000411,25.117773,-1.5765,0.185,9.88304,9.88304
1891.00,9.88682,25.230720,0.000414,25.117779,-1.5764,0.185,9.88351,9.88351
1892.00,9.88630,25.230845,0.000415,25.117836,-1.5765,0.186,9.88434,9.88434
1893.00,9.88566,25.230983,0.000411,25.117898,-1.5769,0.186,9.88473,9.88473
1894.00,9.88464,25.231188,0.000409,25.117964,-1.5771,0.186,9.88479,9.88479
1895.00,9.88453,25.231241,0.000410,25.117969,-1.5775,0.186,9.88543,9.88543
1896.00,9.88453,25.231282,0.000407,25.117960,-1.5778,0.186,9.88553,9.88553
1897.00,9.88422,25.231319,0.000403,25.117923,-1.5778,0.187,9.88442,9.88442
1898.00,9.88376,25.231262,0.000402,25.117826,-1.5779,0.187,9.88296,9.88296
1899.00,9.88348,25.231261,0.000401,25.117806,-1.5779,0.187,9.88223,9.88223
1900.00,9.88334,25.231302,0.000400,25.117818,-1.5777,0.187,9.88123,9.88123
1901.00,9.88338,25.231379,0.000400,25.117858,-1.5776,0.187,9.88070,9.88070
1902.00,9.88371,25.231301,0.000401,25.117805,-1.5777,0.187,9.88221,9.88221
1903.00,9.88391,25.231431,0.000408,25.117954,-1.5779,0.187,9.88382,9.88382
1904.00,9.88402,25.231452,0.000410,25.117967,-1.5781,0.187,9.88577,9.88577
1905.00,9.88419,25.231488,0.000412,25.118033,-1.5784,0.187,9.88706,9.88706
1906.00,9.88427,25.231409,0.000413,25.117978,-1.5787,0.187,9.88798,9.88798
1907.00,9.88461,25.231600,0.000417,25.118142,-1.5789,0.187,9.88824,9.88824
1908.00,9.88496,25.231571,0.000415,25.118060,-1.5789,0.187,9.88841,9.88841
1909.00,9.88493,25.231641,0.000420,25.118100,-1.5790,0.187,9.88699,9.88699
1910.00,9.88499,25.231630,0.000416,25.118008,-1.5792,0.187,9.88630,9.88630
1911.00,9.88496,25.231596,0.000414,25.117921,-1.5794,0.187,9.88567,9.88567
1912.00,9.88489,25.231569,0.000414,25.117828,-1.5797,0.187,9.88417,9.88417
1913.00,9.88463,25.231675,0.000414,25.117878,-1.5799,0.187,9.88259,9.88259
1914.00,9.88442,25.231575,0.000411,25.117765,-1.5800,0.187,9.88280,9.88280
1915.00,9.88449,25.231659,0.000411,25.117813,-1.5801,0.187,9.88351,9.88351
1916.00,9.88469,25.231775,0.000411,25.117839,-1.5802,0.188,9.88507,9.88507
1917.00,9.88504,25.231716,0.000409,25.117783,-1.5802,0.188,9.88629,9.88629
1918.00,9.88536,25.231606,0.000411,25.117676,-1.5804,0.188,9.88711,9.88711
1919.00,9.88556,25.231759,0.000412,25.117725,-1.5804,0.188,9.88728,9.88728
1920.00,9.88592,25.231748,0.000412,25.117631,-1.5804,0.188,9.88760,9.88760
1921.00,9.88627,25.231874,0.000418,25.117757,-1.5804,0.188,9.88667,9.88667
1922.00,9.88621,25.231989,0.000418,25.117803,-1.5805,0.188,9.88556,9.88556
1923.00,9.88591,25.232051,0.000414,25.117855,-1.5806,0.188,9.88494,9.88494
1924.00,9.88553,25.232024,0.000415,25.117905,-1.5810,0.188,9.88460,9.88460
1925.00,9.88529,25.232080,0.000418,25.118029,-1.5814,0.188,9.88323,9.88323
1926.00,9.88509,25.232091,0.000417,25.117972,-1.5818,0.188,9.88275,9.88275
1927.00,9.88494,25.231993,0.000415,25.117849,-1.5821,0.188,9.88332,9.88332
1928.00,9.88475,25.232095,0.000417,25.117892,-1.5823,0.188,9.88402,9.88402
1929.00,9.88463,25.232111,0.000414,25.117862,-1.5824,0.188,9.88364,9.88364
1930.00,9.88449,25.232070,0.000412,25.117763,-1.5824,0.189,9.88346,9.88346
1931.00,9.88442,25.232130,0.000413,25.117841,-1.5825,0.189,9.88285,9.88285
1932.00,9.88431,25.232300,0.000417,25.118024,-1.5826,0.189,9.88201,9.88201
1933.00,9.88428,25.232318,0.000416,25.118031,-1.5826,0.189,9.88130,9.88130
1934.00,9.88440,25.232332,0.000419,25.118019,-1.5827,0.188,9.88230,9.88230
1935.00,9.88457,25.232442,0.000420,25.118070,-1.5827,0.188,9.88407,9.88407
1936.00,9.88448,25.232480,0.000419,25.118008,-1.5828,0.189,9.88504,9.88504
1937.00,9.88428,25.232490,0.000420,25.117966,-1.5829,0.189,9.88609,9.88609
1938.00,9.88426,25.232475,0.000420,25.117907,-1.5830,0.189,9.88691,9.88691
1939.00,9.88428,25.232603,0.000419,25.117974,-1.5831,0.189,9.88625,9.88625
1940.00,9.88397,25.232659,0.000420,25.117992,-1.5833,0.189,9.88392,9.88392
1941.00,9.88327,25.232641,0.000417,25.117988,-1.5835,0.189,9.88122,9.88122
1942.00,9.88279,25.232731,0.000413,25.118062,-1.5836,0.189,9.87937,9.87937
1943.00,9.88272,25.232791,0.000414,25.118076,-1.5839,0.189,9.87785,9.87785
1944.00,9.88247,25.232770,0.000415,25.118048,-1.5842,0.189,9.87751,9.87751
1945.00,9.88250,25.232837,0.000416,25.118076,-1.5844,0.189,9.87878,9.87878
1946.00,9.88262,25.232889,0.000418,25.118083,-1.5847,0.189,9.88156,9.88156
1947.00,9.88281,25.232872,0.000417,25.117947,-1.5849,0.189,9.88396,9.88396
1948.00,9.88287,25.232840,0.000416,25.117930,-1.5850,0.189,9.88652,9.88652
1949.00,9.88295,25.232862,0.000414,25.117883,-1.5852,0.189,9.88758,9.88758
1950.00,9.88340,25.232793,0.000413,25.117867,-1.5853,0.189,9.88790,9.88790
1951.00,9.88380,25.232804,0.000411,25.117878,-1.5854,0.190,9.88704,9.88704
1952.00,9.88392,25.232809,0.000411,25.117911,-1.5856,0.190,9.88533,9.88533
1953.00,9.88380,25.232904,0.000412,25.117972,-1.5858,0.190,9.88335,9.88335
1954.00,9.88354,25.233000,0.000415,25.118095,-1.5860,0.190,9.88210,9.88210
1955.00,9.88309,25.233011,0.000412,25.118007,-1.5861,0.190,9.88077,9.88077
1956.00,9.88267,25.233066,0.000414,25.118011,-1.5863,0.190,9.88056,9.88056
1957.00,9.88261,25.233151,0.000412,25.118028,-1.5864,0.190,9.88154,9.88154
1958.00,9.88244,25.233256,0.000413,25.118019,-1.5864,0.190,9.88145,9.88145
1959.00,9.88225,25.233265,0.000409,25.117915,-1.5865,0.190,9.88180,9.88180
1960.00,9.88229,25.233375,0.000406,25.117975,-1.5867,0.190,9.88232,9.88232
1961.00,9.88277,25.233287,0.000404,25.117858,-1.5869,0.191,9.88318,9.88318
1962.00,9.88337,25.233315,0.000407,25.117872,-1.5871,0.191,9.88351,9.88351
1963.00,9.88381,25.233224,0.000405,25.117790,-1.5874,0.191,9.88498,9.88498
1964.00,9.88423,25.233279,0.000404,25.117792,-1.5877,0.191,9.88568,9.88568
1965.00,9.88420,25.233380,0.000410,25.117857,-1.5878,0.191,9.88547,9.88547
1966.00,9.88406,25.233637,0.000415,25.118031,-1.5880,0.191,9.88522,9.88522
1967.00,9.88393,25.233693,0.000414,25.118021,-1.5881,0.191,9.88472,9.88472
1968.00,9.88353,25.233777,0.000411,25.118058,-1.5882,0.191,9.88342,9.88342
1969.00,9.88325,25.233816,0.000414,25.118056,-1.5884,0.191,9.88294,9.88294
1970.00,9.88294,25.233921,0.000414,25.118066,-1.5885,0.191,9.88262,9.88262
1971.00,9.88264,25.233981,0.000414,25.118061,-1.5887,0.191,9.88098,9.88098
1972.00,9.88235,25.234009,0.000415,25.118079,-1.5889,0.191,9.87949,9.87949
1973.00,9.88238,25.233977,0.000418,25.118008,-1.5891,0.191,9.88008,9.88008
1974.00,9.88268,25.233958,0.000420,25.117980,-1.5894,0.190,9.88089,9.88089
1975.00,9.88298,25.233817,0.000416,25.117848,-1.5896,0.191,9.88215,9.88215
1976.00,9.88335,25.233757,0.000412,25.117788,-1.5896,0.191,9.88458,9.88458
1977.00,9.88356,25.233720,0.000409,25.117734,-1.5897,0.191,9.88686,9.88686
1978.00,9.88376,25.233815,0.000408,25.117815,-1.5897,0.191,9.88709,9.88709
1979.00,9.88384,25.233849,0.000403,25.117788,-1.5897,0.191,9.88541,9.88541
1980.00,9.88380,25.233960,0.000405,25.117848,-1.5898,0.192,9.88447,9.88447
1981.00,9.88355,25.234042,0.000406,25.117864,-1.5899,0.192,9.88343,9.88343
1982.00,9.88323,25.234142,0.000406,25.117891,-1.5900,0.192,9.88237,9.88237
1983.00,9.88298,25.234204,0.000406,25.117907,-1.5902,0.192,9.88210,9.88210
1984.00,9.88300,25.234178,0.000406,25.117893,-1.5903,0.192,9.88333,9.88333
1985.00,9.88331,25.234221,0.000407,25.117930,-1.5905,0.192,9.88469,9.88469
1986.00,9.88366,25.234153,0.000404,25.117915,-1.5908,0.192,9.88606,9.88606
1987.00,9.88388,25.234151,0.000405,25.117916,-1.5912,0.192,9.88732,9.88732
1988.00,9.88417,25.234144,0.000405,25.117853,-1.5915,0.192,9.88798,9.88798
1989.00,9.88430,25.234290,0.000410,25.117942,-1.5918,0.192,9.88757,9.88757
1990.00,9.88440,25.234295,0.000409,25.117939,-1.5919,0.192,9.88707,9.88707
1991.00,9.88489,25.234403,0.000411,25.117894,-1.5918,0.192,9.88684,9.88684
1992.00,9.88542,25.234446,0.000409,25.117925,-1.5918,0.192,9.88611,9.88611
1993.00,9.88574,25.234575,0.000414,25.118056,-1.5917,0.192,9.88576,9.88576
1994.00,9.88560,25.234519,0.000412,25.117985,-1.5917,0.193,9.88540,9.88540
1995.00,9.88522,25.234511,0.000409,25.117979,-1.5919,0.193,9.88406,9.88406
1996.00,9.88502,25.234505,0.000412,25.117994,-1.5921,0.193,9.88368,9.88368
1997.00,9.88500,25.234655,0.000418,25.118097,-1.5924,0.192,9.88415,9.88415
1998.00,9.88510,25.234626,0.000415,25.117978,-1.5927,0.192,9.88486,9.88486
1999.00,9.88532,25.234726,0.000414,25.118017,-1.5929,0.193,9.88559,9.88559
2000.00,9.88553,25.234811,0.000416,25.118000,-1.5931,0.193,9.88673,9.88673
2001.00,9.88579,25.234804,0.000413,25.118004,-1.5934,0.193,9.88728,9.88728
2002.00,9.88619,25.234685,0.000405,25.117820,-1.5934,0.193,9.88785,9.88785
2003.00,9.88647,25.234694,0.000403,25.117871,-1.5936,0.193,9.88736,9.88736
2004.00,9.88636,25.234725,0.000408,25.117928,-1.5938,0.193,9.88691,9.88691
2005.00,9.88602,25.234737,0.000409,25.117910,-1.5940,0.193,9.88594,9.88594
2006.00,9.88609,25.234688,0.000407,25.117829,-1.5940,0.193,9.88554,9.88554
2007.00,9.88596,25.234741,0.000409,25.117815,-1.5941,0.193,9.88533,9.88533
2008.00,9.88612,25.234843,0.000412,25.117876,-1.5942,0.193,9.88609,9.88609
2009.00,9.88749,25.234945,0.000407,25.117873,-1.5942,0.194,9.88817,9.88817
2010.00,9.88770,25.235043,0.000409,25.117862,-1.5943,0.194,9.89117,9.89117
2011.00,9.88853,25.235248,0.000413,25.117966,-1.5944,0.194,9.89182,9.89182
@14,2.0001,4.0, 2010.094 
2012.00,9.88989,25.235345,0.000413,25.118107,-1.5944,0.194,9.89161,9.89161
2013.00,9.88678,25.235315,0.000413,25.118029,-1.5946,0.194,9.89245,9.89245
2014.00,9.88482,25.235174,0.000411,25.117869,-1.5948,0.194,9.89344,9.89344
2015.00,9.88621,25.235022,0.000405,25.117758,-1.5953,0.194,9.89350,9.89350
2016.00,9.88795,25.235012,0.000402,25.117732,-1.5956,0.194,9.89496,9.89496
2017.00,9.88859,25.235022,0.000402,25.117594,-1.5958,0.194,9.89728,9.89728
2018.00,9.88951,25.235111,0.000400,25.117589,-1.5961,0.194,9.89856,9.89856
2019.00,9.89055,25.235352,0.000406,25.117788,-1.5962,0.194,9.90000,9.90000
2020.00,9.89171,25.235573,0.000411,25.117925,-1.5961,0.194,9.90116,9.90116
2021.00,9.89298,25.235568,0.000411,25.117816,-1.5962,0.194,9.90182,9.90182
2022.00,9.89364,25.235801,0.000414,25.117994,-1.5963,0.194,9.90101,9.90101
2023.00,9.89412,25.235775,0.000412,25.117967,-1.5964,0.194,9.90076,9.90076
2024.00,9.89484,25.235602,0.000405,25.117793,-1.5965,0.194,9.89950,9.89950
2025.00,9.89573,25.235659,0.000403,25.117830,-1.5966,0.194,9.89895,9.89895
2026.00,9.89638,25.235644,0.000399,25.117890,-1.5967,0.195,9.89761,9.89761
2027.00,9.89662,25.235479,0.000397,25.117804,-1.5969,0.195,9.89701,9.89701
2028.00,9.89676,25.235513,0.000400,25.117818,-1.5970,0.195,9.89533,9.89533
2029.00,9.89660,25.235605,0.000405,25.117846,-1.5972,0.195,9.89245,9.89245
2030.00,9.89618,25.235450,0.000403,25.117714,-1.5976,0.195,9.89001,9.89001
2031.00,9.89604,25.235483,0.000405,25.117724,-1.5979,0.195,9.88933,9.88933
2032.00,9.89589,25.235410,0.000403,25.117599,-1.5982,0.195,9.88813,9.88813
2033.00,9.89561,25.235407,0.000401,25.117542,-1.5985,0.195,9.88663,9.88663
2034.00,9.89500,25.235498,0.000401,25.117576,-1.5987,0.195,9.88615,9.88615
2035.00,9.89424,25.235631,0.000406,25.117690,-1.5988,0.195,9.88603,9.88603
2036.00,9.89380,25.235746,0.000406,25.117765,-1.5989,0.195,9.88540,9.88540
2037.00,9.89327,25.235900,0.000408,25.117873,-1.5991,0.195,9.88597,9.88597
2038.00,9.89273,25.236031,0.000406,25.117951,-1.5993,0.195,9.88722,9.88722
2039.00,9.89214,25.236133,0.000404,25.118015,-1.5995,0.196,9.88869,9.88869
2040.00,9.89132,25.236165,0.000405,25.117978,-1.5997,0.196,9.88891,9.88891
2041.00,9.89067,25.236259,0.000411,25.117977,-1.5998,0.196,9.88906,9.88906
2042.00,9.89012,25.236360,0.000412,25.118012,-1.5998,0.196,9.88838,9.88838
2043.00,9.88960,25.236402,0.000416,25.118066,-1.6000,0.195,9.88788,9.88788
2044.00,9.88891,25.236336,0.000415,25.118058,-1.6001,0.196,9.88689,9.88689
2045.00,9.88818,25.236365,0.000414,25.118051,-1.6002,0.196,9.88625,9.88625
2046.00,9.88754,25.236304,0.000411,25.118014,-1.6004,0.196,9.88536,9.88536
2047.00,9.88707,25.236293,0.000411,25.117999,-1.6005,0.196,9.88503,9.88503
2048.00,9.88686,25.236245,0.000412,25.117885,-1.6007,0.196,9.88572,9.88572
2049.00,9.88702,25.236312,0.000413,25.117850,-1.6009,0.196,9.88694,9.88694
2050.00,9.88728,25.236319,0.000412,25.117884,-1.6011,0.196,9.88792,9.88792
2051.00,9.88722,25.236319,0.000411,25.117868,-1.6014,0.196,9.88874,9.88874
2052.00,9.88710,25.236283,0.000409,25.117803,-1.6015,0.196,9.88881,9.88881
2053.00,9.88711,25.236347,0.000406,25.117811,-1.6016,0.196,9.88805,9.88805
2054.00,9.88721,25.236396,0.000405,25.117845,-1.6016,0.196,9.88652,9.88652
2055.00,9.88729,25.236477,0.000401,25.117798,-1.6015,0.196,9.88613,9.88613
2056.00,9.88731,25.236705,0.000401,25.117847,-1.6016,0.197,9.88621,9.88621
2057.00,9.88731,25.236773,0.000402,25.117852,-1.6017,0.197,9.88674,9.88674
2058.00,9.88721,25.236973,0.000408,25.118027,-1.6019,0.197,9.88674,9.88674
2059.00,9.88701,25.236872,0.000406,25.117922,-1.6022,0.197,9.88762,9.88762
2060.00,9.88710,25.236913,0.000410,25.117979,-1.6026,0.197,9.88847,9.88847
2061.00,9.88726,25.236802,0.000412,25.117940,-1.6028,0.197,9.88889,9.88889
2062.00,9.88737,25.236791,0.000412,25.117934,-1.6030,0.197,9.88915,9.88915
2063.00,9.88743,25.236639,0.000409,25.117828,-1.6031,0.197,9.88913,9.88913
2064.00,9.88751,25.236778,0.000415,25.117938,-1.6032,0.197,9.88936,9.88936
2065.00,9.88769,25.236760,0.000416,25.117910,-1.6034,0.196,9.88867,9.88867
2066.00,9.88787,25.236826,0.000414,25.117965,-1.6037,0.197,9.88818,9.88818
2067.00,9.88812,25.236887,0.000409,25.117962,-1.6039,0.197,9.88810,9.88810
2068.00,9.88808,25.236894,0.000408,25.117892,-1.6040,0.197,9.88792,9.88792
2069.00,9.88788,25.236912,0.000406,25.117876,-1.6043,0.197,9.88755,9.88755
2070.00,9.88761,25.236975,0.000407,25.117893,-1.6046,0.197,9.88684,9.88684
2071.00,9.88743,25.237056,0.000415,25.117908,-1.6048,0.197,9.88615,9.88615
2072.00,9.88731,25.237140,0.000420,25.117955,-1.6049,0.197,9.88553,9.88553
2073.00,9.88734,25.237214,0.000420,25.117994,-1.6051,0.197,9.88520,9.88520
2074.00,9.88720,25.237181,0.000417,25.117902,-1.6053,0.197,9.88403,9.88403
2075.00,9.88689,25.237175,0.000414,25.117827,-1.6053,0.197,9.88289,9.88289
2076.00,9.88664,25.237249,0.000406,25.117833,-1.6054,0.198,9.88322,9.88322
2077.00,9.88663,25.237294,0.000405,25.117868,-1.6056,0.198,9.88385,9.88385
2078.00,9.88675,25.237338,0.000407,25.117866,-1.6057,0.198,9.88549,9.88549
2079.00,9.88717,25.237471,0.000410,25.117940,-1.6059,0.198,9.88814,9.88814
2080.00,9.88732,25.237625,0.000415,25.118098,-1.6063,0.198,9.89080,9.89080
2081.00,9.88717,25.237561,0.000419,25.118048,-1.6065,0.198,9.89063,9.89063
2082.00,9.88694,25.237511,0.000418,25.117976,-1.6068,0.198,9.88985,9.88985
2083.00,9.88678,25.237555,0.000418,25.118009,-1.6070,0.198,9.88773,9.88773
2084.00,9.88663,25.237593,0.000418,25.118066,-1.6072,0.198,9.88586,9.88586
2085.00,9.88636,25.237529,0.000414,25.117957,-1.6074,0.198,9.88470,9.88470
2086.00,9.88613,25.237642,0.000416,25.118031,-1.6076,0.198,9.88551,9.88551
2087.00,9.88601,25.237741,0.000419,25.118074,-1.6077,0.198,9.88572,9.88572
2088.00,9.88617,25.237860,0.000420,25.118110,-1.6079,0.198,9.88626,9.88626
2089.00,9.88616,25.237958,0.000419,25.118068,-1.6079,0.198,9.88579,9.88579
2090.00,9.88615,25.238079,0.000419,25.118099,-1.6079,0.198,9.88585,9.88585
2091.00,9.88615,25.238037,0.000413,25.118002,-1.6080,0.199,9.88532,9.88532
2092.00,9.88622,25.238049,0.000412,25.118022,-1.6082,0.199,9.88535,9.88535
2093.00,9.88614,25.238030,0.000414,25.118033,-1.6082,0.199,9.88506,9.88506
2094.00,9.88619,25.238023,0.000413,25.118058,-1.6085,0.199,9.88551,9.88551
2095.00,9.88654,25.238002,0.000418,25.118030,-1.6088,0.199,9.88599,9.88599
2096.00,9.88699,25.237984,0.000420,25.118019,-1.6090,0.199,9.88657,9.88657
2097.00,9.88713,25.238121,0.000423,25.118119,-1.6091,0.199,9.88789,9.88789
2098.00,9.88716,25.238164,0.000419,25.118102,-1.6092,0.199,9.88873,9.88873
2099.00,9.88665,25.238082,0.000417,25.118010,-1.6093,0.199,9.88857,9.88857
2100.00,9.88637,25.238122,0.000415,25.118060,-1.6094,0.199,9.88856,9.88856
2101.00,9.88630,25.238192,0.000415,25.118092,-1.6096,0.199,9.88803,9.88803
2102.00,9.88645,25.238045,0.000413,25.117940,-1.6100,0.199,9.88708,9.88708
2103.00,9.88648,25.237963,0.000411,25.117861,-1.6105,0.199,9.88590,9.88590
2104.00,9.88646,25.237979,0.000415,25.117883,-1.6109,0.199,9.88598,9.88598
2105.00,9.88644,25.238004,0.000415,25.117856,-1.6112,0.199,9.88491,9.88491
2106.00,9.88628,25.238055,0.000413,25.117862,-1.6114,0.199,9.88321,9.88321
2107.00,9.88596,25.238208,0.000412,25.117918,-1.6115,0.199,9.88149,9.88149
2108.00,9.88547,25.238436,0.000412,25.117990,-1.6118,0.199,9.88223,9.88223
2109.00,9.88544,25.238601,0.000412,25.118031,-1.6119,0.199,9.88166,9.88166
2110.00,9.88526,25.238627,0.000410,25.118048,-1.6120,0.199,9.88088,9.88088
2111.00,9.88496,25.238716,0.000411,25.118091,-1.6122,0.200,9.88137,9.88137
2112.00,9.88480,25.238808,0.000410,25.118164,-1.6123,0.200,9.88295,9.88295
2113.00,9.88495,25.238798,0.000411,25.118192,-1.6123,0.200,9.88340,9.88340
2114.00,9.88514,25.238818,0.000410,25.118155,-1.6124,0.200,9.88437,9.88437
2115.00,9.88498,25.238873,0.000411,25.118159,-1.6126,0.200,9.88473,9.88473
2116.00,9.88449,25.238902,0.000410,25.118164,-1.6127,0.200,9.88501,9.88501
2117.00,9.88413,25.238963,0.000413,25.118120,-1.6129,0.200,9.88397,9.88397
2118.00,9.88372,25.238914,0.000409,25.118027,-1.6133,0.200,9.88293,9.88293
2119.00,9.88354,25.238916,0.000408,25.117983,-1.6135,0.200,9.88223,9.88223
2120.00,9.88311,25.239011,0.000406,25.117953,-1.6136,0.200,9.88307,9.88307
2121.00,9.88313,25.239092,0.000410,25.117946,-1.6138,0.200,9.88413,9.88413
2122.00,9.88318,25.239082,0.000408,25.117928,-1.6140,0.200,9.88519,9.88519
2123.00,9.88335,25.239258,0.000414,25.118041,-1.6140,0.200,9.88634,9.88634
2124.00,9.88376,25.239288,0.000414,25.118100,-1.6142,0.200,9.88702,9.88702
2125.00,9.88379,25.239278,0.000417,25.118140,-1.6144,0.200,9.88633,9.88633
2126.00,9.88378,25.239268,0.000415,25.118184,-1.6145,0.200,9.88493,9.88493
2127.00,9.88385,25.239333,0.000415,25.118221,-1.6147,0.200,9.88331,9.88331
2128.00,9.88374,25.239279,0.000413,25.118146,-1.6150,0.200,9.88195,9.88195
2129.00,9.88371,25.239388,0.000413,25.118230,-1.6151,0.200,9.88145,9.88145
2130.00,9.88378,25.239412,0.000406,25.118204,-1.6153,0.201,9.88135,9.88135
2131.00,9.88386,25.239492,0.000403,25.118164,-1.6155,0.201,9.88112,9.88112
2132.00,9.88372,25.239417,0.000403,25.118104,-1.6156,0.201,9.88202,9.88202
2133.00,9.88352,25.239404,0.000403,25.118089,-1.6157,0.201,9.88235,9.88235
2134.00,9.88329,25.239387,0.000407,25.118032,-1.6159,0.201,9.88204,9.88204
2135.00,9.88323,25.239453,0.000411,25.118035,-1.6161,0.201,9.88206,9.88206
2136.00,9.88312,25.239449,0.000413,25.118069,-1.6163,0.201,9.88206,9.88206
2137.00,9.88304,25.239571,0.000414,25.118115,-1.6165,0.201,9.88157,9.88157
2138.00,9.88292,25.239632,0.000412,25.118139,-1.6167,0.201,9.88066,9.88066
2139.00,9.88288,25.239625,0.000408,25.118080,-1.6169,0.202,9.88103,9.88103
2140.00,9.88297,25.239603,0.000407,25.118043,-1.6171,0.202,9.88258,9.88258
2141.00,9.88326,25.239582,0.000406,25.117971,-1.6172,0.202,9.88520,9.88520
2142.00,9.88336,25.239587,0.000408,25.117967,-1.6174,0.202,9.88650,9.88650
2143.00,9.88330,25.239581,0.000412,25.117914,-1.6177,0.202,9.88766,9.88766
2144.00,9.88297,25.239631,0.000411,25.117969,-1.6180,0.202,9.88678,9.88678
2145.00,9.88275,25.239678,0.000412,25.118024,-1.6183,0.202,9.88486,9.88486
2146.00,9.88262,25.239720,0.000412,25.118017,-1.6187,0.202,9.88182,9.88182
2147.00,9.88246,25.239752,0.000411,25.118031,-1.6189,0.202,9.87981,9.87981
2148.00,9.88250,25.239855,0.000412,25.118154,-1.6191,0.203,9.87955,9.87955
2149.00,9.88250,25.239933,0.000418,25.118214,-1.6191,0.203,9.88068,9.88068
2150.00,9.88263,25.239949,0.000419,25.118155,-1.6191,0.203,9.88156,9.88156
2151.00,9.88282,25.240118,0.000419,25.118209,-1.6192,0.203,9.88260,9.88260
2152.00,9.88285,25.240156,0.000420,25.118168,-1.6194,0.203,9.88453,9.88453
2153.00,9.88293,25.240145,0.000417,25.118074,-1.6196,0.203,9.88521,9.88521
2154.00,9.88324,25.240190,0.000415,25.118004,-1.6198,0.203,9.88499,9.88499
2155.00,9.88366,25.240286,0.000416,25.118011,-1.6200,0.203,9.88455,9.88455
2156.00,9.88382,25.240191,0.000415,25.117929,-1.6202,0.203,9.88481,9.88481
2157.00,9.88261,25.240136,0.000415,25.117897,-1.6204,0.203,9.88479,9.88479
2158.00,9.88195,25.240304,0.000421,25.118078,-1.6208,0.202,9.88610,9.88610
2159.00,9.88260,25.240374,0.000421,25.118104,-1.6212,0.203,9.88783,9.88783
2160.00,9.88442,25.240347,0.000420,25.118150,-1.6217,0.203,9.88970,9.88970
2161.00,9.88465,25.240436,0.000421,25.118223,-1.6220,0.203,9.89041,9.89041
@15,2.0001,4.0, 2160.136 
2162.00,9.88697,25.240568,0.000415,25.118219,-1.6222,0.203,9.89079,9.89079
2163.00,9.88660,25.240513,0.000412,25.118059,-1.6224,0.203,9.88930,9.88930
2164.00,9.88480,25.240433,0.000408,25.117958,-1.6225,0.203,9.88858,9.88858
2165.00,9.88588,25.240509,0.000409,25.117923,-1.6227,0.203,9.88949,9.88949
2166.00,9.88750,25.240555,0.000408,25.117911,-1.6229,0.203,9.89171,9.89171
2167.00,9.88773,25.240648,0.000413,25.118019,-1.6229,0.203,9.89451,9.89451
2168.00,9.88775,25.240752,0.000409,25.118091,-1.6230,0.204,9.89894,9.89894
2169.00,9.88879,25.240922,0.000412,25.118196,-1.6230,0.204,9.90246,9.90246
2170.00,9.89060,25.240963,0.000410,25.118208,-1.6231,0.204,9.90468,9.90468
2171.00,9.89244,25.240954,0.000411,25.118215,-1.6232,0.204,9.90694,9.90694
2172.00,9.89392,25.240977,0.000409,25.118140,-1.6234,0.204,9.90712,9.90712
2173.00,9.89473,25.240915,0.000410,25.118058,-1.6237,0.204,9.90599,9.90599
2174.00,9.89606,25.240917,0.000409,25.118056,-1.6238,0.204,9.90501,9.90501
2175.00,9.89733,25.240942,0.000410,25.117994,-1.6239,0.204,9.90424,9.90424
2176.00,9.89806,25.240900,0.000409,25.117911,-1.6241,0.204,9.90294,9.90294
2177.00,9.89861,25.240855,0.000409,25.117916,-1.6244,0.204,9.90198,9.90198
2178.00,9.89887,25.240888,0.000411,25.117910,-1.6246,0.204,9.90076,9.90076
2179.00,9.89879,25.240911,0.000414,25.117925,-1.6248,0.204,9.89962,9.89962
2180.00,9.89884,25.240957,0.000415,25.117982,-1.6251,0.204,9.89699,9.89699
2181.00,9.89886,25.241073,0.000414,25.118028,-1.6255,0.204,9.89367,9.89367
2182.00,9.89876,25.241033,0.000412,25.117937,-1.6257,0.204,9.89171,9.89171
2183.00,9.89892,25.241111,0.000409,25.118002,-1.6259,0.204,9.89082,9.89082
2184.00,9.89911,25.241112,0.000410,25.117973,-1.6262,0.205,9.88924,9.88924
2185.00,9.89881,25.241085,0.000409,25.117977,-1.6264,0.205,9.88849,9.88849
2186.00,9.89826,25.241048,0.000408,25.117969,-1.6265,0.205,9.88826,9.88826
2187.00,9.89754,25.241112,0.000410,25.118037,-1.6266,0.205,9.88796,9.88796
2188.00,9.89684,25.241099,0.000414,25.117988,-1.6268,0.205,9.88841,9.88841
2189.00,9.89602,25.241107,0.000412,25.117951,-1.6269,0.205,9.88921,9.88921
2190.00,9.89520,25.241131,0.000412,25.117897,-1.6271,0.205,9.88922,9.88922
2191.00,9.89403,25.241153,0.000410,25.117859,-1.6271,0.205,9.88906,9.88906
2192.00,9.89287,25.241183,0.000410,25.117823,-1.6272,0.205,9.88783,9.88783
2193.00,9.89190,25.241257,0.000408,25.117867,-1.6273,0.205,9.88558,9.88558
2194.00,9.89092,25.241361,0.000410,25.117914,-1.6276,0.205,9.88365,9.88365
2195.00,9.88984,25.241467,0.000411,25.117995,-1.6279,0.205,9.88326,9.88326
2196.00,9.88871,25.241584,0.000416,25.118063,-1.6284,0.205,9.88352,9.88352
2197.00,9.88819,25.241734,0.000414,25.118110,-1.6287,0.205,9.88463,9.88463
2198.00,9.88761,25.241751,0.000414,25.118069,-1.6289,0.205,9.88480,9.88480
2199.00,9.88697,25.241769,0.000412,25.118073,-1.6291,0.205,9.88441,9.88441
2200.00,9.88658,25.241785,0.000414,25.118097,-1.6292,0.205,9.88309,9.88309
2201.00,9.88592,25.241875,0.000414,25.118147,-1.6293,0.205,9.88136,9.88136
2202.00,9.88527,25.241903,0.000415,25.118171,-1.6294,0.206,9.87962,9.87962
2203.00,9.88477,25.241988,0.000415,25.118196,-1.6295,0.206,9.87920,9.87920
2204.00,9.88429,25.242061,0.000415,25.118195,-1.6297,0.206,9.87921,9.87921
2205.00,9.88402,25.242130,0.000412,25.118152,-1.6298,0.206,9.88023,9.88023
2206.00,9.88392,25.242079,0.000411,25.118051,-1.6300,0.206,9.88166,9.88166
2207.00,9.88389,25.242098,0.000414,25.117999,-1.6301,0.206,9.88310,9.88310
2208.00,9.88349,25.242038,0.000411,25.117912,-1.6301,0.206,9.88369,9.88369
2209.00,9.88308,25.242010,0.000411,25.117867,-1.6303,0.206,9.88472,9.88472
2210.00,9.88306,25.242022,0.000412,25.117839,-1.6304,0.206,9.88584,9.88584
2211.00,9.88312,25.242072,0.000411,25.117841,-1.6306,0.206,9.88586,9.88586
2212.00,9.88314,25.241997,0.000409,25.117821,-1.6307,0.206,9.88529,9.88529
2213.00,9.88317,25.242048,0.000411,25.117834,-1.6308,0.206,9.88516,9.88516
2214.00,9.88320,25.242058,0.000410,25.117809,-1.6309,0.207,9.88404,9.88404
2215.00,9.88291,25.242102,0.000410,25.117823,-1.6311,0.207,9.88201,9.88201
2216.00,9.88265,25.242156,0.000407,25.117863,-1.6313,0.207,9.88120,9.88120
2217.00,9.88237,25.242251,0.000406,25.117921,-1.6316,0.207,9.88101,9.88101
2218.00,9.88231,25.242317,0.000408,25.117962,-1.6318,0.207,9.88136,9.88136
2219.00,9.88230,25.242384,0.000409,25.117942,-1.6321,0.207,9.88121,9.88121
2220.00,9.88246,25.242367,0.000406,25.117920,-1.6323,0.207,9.88273,9.88273
2221.00,9.88286,25.242360,0.000409,25.117870,-1.6325,0.207,9.88355,9.88355
2222.00,9.88324,25.242368,0.000414,25.117821,-1.6327,0.207,9.88422,9.88422
2223.00,9.88355,25.242438,0.000415,25.117849,-1.6330,0.207,9.88460,9.88460
2224.00,9.88387,25.242472,0.000415,25.117874,-1.6333,0.207,9.88619,9.88619
2225.00,9.88412,25.242613,0.000420,25.117985,-1.6337,0.207,9.88615,9.88615
2226.00,9.88421,25.242670,0.000420,25.118043,-1.6339,0.207,9.88643,9.88643
2227.00,9.88424,25.242836,0.000419,25.118112,-1.6340,0.207,9.88659,9.88659
2228.00,9.88437,25.242841,0.000414,25.118066,-1.6342,0.207,9.88660,9.88660
2229.00,9.88443,25.242919,0.000416,25.118108,-1.6344,0.207,9.88620,9.88620
2230.00,9.88446,25.242872,0.000413,25.117989,-1.6345,0.207,9.88690,9.88690
2231.00,9.88455,25.242911,0.000415,25.117980,-1.6346,0.207,9.88732,9.88732
2232.00,9.88481,25.242853,0.000413,25.117935,-1.6348,0.207,9.88855,9.88855
2233.00,9.88531,25.242954,0.000415,25.118067,-1.6349,0.208,9.88900,9.88900
2234.00,9.88542,25.242969,0.000416,25.118089,-1.6350,0.208,9.88877,9.88877
2235.00,9.88588,25.243064,0.000416,25.118182,-1.6351,0.208,9.88870,9.88870
2236.00,9.88623,25.243087,0.000411,25.118169,-1.6354,0.208,9.88788,9.88788
2237.00,9.88634,25.243105,0.000414,25.118188,-1.6356,0.208,9.88637,9.88637
2238.00,9.88644,25.242978,0.000417,25.118006,-1.6359,0.208,9.88573,9.88573
2239.00,9.88666,25.242952,0.000416,25.117926,-1.6361,0.208,9.88606,9.88606
2240.00,9.88678,25.242922,0.000417,25.117893,-1.6362,0.208,9.88520,9.88520
2241.00,9.88673,25.242909,0.000417,25.117890,-1.6363,0.208,9.88540,9.88540
2242.00,9.88682,25.243010,0.000418,25.117932,-1.6364,0.208,9.88594,9.88594
2243.00,9.88694,25.243141,0.000418,25.118018,-1.6365,0.208,9.88678,9.88678
2244.00,9.88709,25.243192,0.000416,25.118079,-1.6369,0.208,9.88740,9.88740
2245.00,9.88712,25.243171,0.000415,25.118043,-1.6372,0.208,9.88767,9.88767
2246.00,9.88708,25.243193,0.000420,25.118046,-1.6376,0.208,9.88759,9.88759
2247.00,9.88703,25.243206,0.000418,25.118038,-1.6380,0.208,9.88716,9.88716
2248.00,9.88685,25.243228,0.000419,25.118083,-1.6384,0.208,9.88539,9.88539
2249.00,9.88668,25.243225,0.000421,25.118042,-1.6386,0.208,9.88426,9.88426
2250.00,9.88646,25.243321,0.000422,25.118070,-1.6388,0.208,9.88371,9.88371
2251.00,9.88623,25.243456,0.000424,25.118105,-1.6388,0.209,9.88395,9.88395
2252.00,9.88603,25.243385,0.000421,25.118056,-1.6390,0.209,9.88352,9.88352
2253.00,9.88557,25.243334,0.000421,25.117951,-1.6390,0.209,9.88413,9.88413
2254.00,9.88552,25.243434,0.000422,25.117998,-1.6392,0.209,9.88410,9.88410
2255.00,9.88533,25.243492,0.000422,25.117947,-1.6394,0.209,9.88434,9.88434
2256.00,9.88524,25.243469,0.000419,25.117950,-1.6397,0.209,9.88405,9.88405
2257.00,9.88524,25.243452,0.000420,25.117853,-1.6399,0.209,9.88432,9.88432
2258.00,9.88514,25.243550,0.000419,25.117897,-1.6402,0.209,9.88356,9.88356
2259.00,9.88470,25.243519,0.000418,25.117839,-1.6405,0.209,9.88242,9.88242
2260.00,9.88449,25.243503,0.000418,25.117867,-1.6406,0.209,9.88182,9.88182
2261.00,9.88415,25.243548,0.000417,25.117845,-1.6408,0.209,9.88012,9.88012
2262.00,9.88369,25.243691,0.000412,25.117895,-1.6410,0.209,9.87891,9.87891
2263.00,9.88317,25.243746,0.000408,25.117914,-1.6412,0.209,9.87859,9.87859
2264.00,9.88276,25.243777,0.000405,25.117936,-1.6413,0.210,9.87960,9.87960
2265.00,9.88258,25.243832,0.000404,25.117985,-1.6415,0.210,9.88037,9.88037
2266.00,9.88259,25.243856,0.000408,25.118025,-1.6416,0.210,9.88232,9.88232
2267.00,9.88262,25.243883,0.000418,25.118121,-1.6418,0.210,9.88364,9.88364
2268.00,9.88259,25.243951,0.000421,25.118118,-1.6420,0.210,9.88409,9.88409
2269.00,9.88255,25.244065,0.000425,25.118132,-1.6422,0.210,9.88396,9.88396
2270.00,9.88252,25.244107,0.000425,25.118084,-1.6425,0.209,9.88347,9.88347
2271.00,9.88234,25.244171,0.000420,25.118048,-1.6428,0.210,9.88215,9.88215
2272.00,9.88204,25.244281,0.000419,25.118071,-1.6432,0.210,9.88016,9.88016
2273.00,9.88152,25.244281,0.000421,25.118134,-1.6435,0.210,9.87887,9.87887
2274.00,9.88114,25.244279,0.000419,25.118229,-1.6439,0.210,9.87816,9.87816
2275.00,9.88083,25.244284,0.000423,25.118264,-1.6441,0.210,9.87680,9.87680
2276.00,9.88041,25.244255,0.000424,25.118259,-1.6443,0.210,9.87651,9.87651
2277.00,9.88007,25.244225,0.000421,25.118240,-1.6444,0.210,9.87673,9.87673
2278.00,9.87980,25.244203,0.000418,25.118157,-1.6445,0.210,9.87788,9.87788
2279.00,9.88005,25.244258,0.000419,25.118127,-1.6447,0.210,9.87905,9.87905
2280.00,9.88014,25.244204,0.000415,25.118051,-1.6449,0.210,9.87986,9.87986
2281.00,9.88025,25.244273,0.000414,25.118043,-1.6449,0.210,9.88039,9.88039
2282.00,9.88032,25.244367,0.000419,25.118095,-1.6450,0.210,9.88070,9.88070
2283.00,9.88035,25.244299,0.000415,25.118036,-1.6451,0.210,9.88040,9.88040
2284.00,9.88017,25.244286,0.000413,25.117997,-1.6452,0.210,9.87864,9.87864
2285.00,9.87968,25.244386,0.000415,25.118047,-1.6455,0.211,9.87753,9.87753
2286.00,9.87913,25.244277,0.000413,25.117995,-1.6458,0.211,9.87620,9.87620
2287.00,9.87848,25.244269,0.000409,25.117945,-1.6461,0.211,9.87492,9.87492
2288.00,9.87790,25.244416,0.000414,25.118031,-1.6464,0.211,9.87365,9.87365
2289.00,9.87752,25.244465,0.000418,25.118082,-1.6467,0.211,9.87411,9.87411
2290.00,9.87741,25.244566,0.000420,25.118126,-1.6468,0.211,9.87523,9.87523
2291.00,9.87744,25.244775,0.000423,25.118235,-1.6471,0.211,9.87680,9.87680
2292.00,9.87766,25.244687,0.000423,25.118180,-1.6473,0.211,9.87905,9.87905
2293.00,9.87801,25.244664,0.000420,25.118138,-1.6475,0.211,9.88066,9.88066
2294.00,9.87822,25.244660,0.000418,25.118096,-1.6477,0.211,9.88114,9.88114
2295.00,9.87831,25.244613,0.000412,25.118031,-1.6479,0.211,9.88101,9.88101
2296.00,9.87846,25.244654,0.000411,25.118022,-1.6480,0.211,9.88052,9.88052
2297.00,9.87843,25.244844,0.000413,25.118077,-1.6483,0.211,9.87885,9.87885
2298.00,9.87826,25.244897,0.000414,25.118023,-1.6487,0.211,9.87759,9.87759
2299.00,9.87775,25.244992,0.000413,25.118045,-1.6490,0.211,9.87648,9.87648
2300.00,9.87758,25.245062,0.000413,25.118120,-1.6493,0.211,9.87662,9.87662
2301.00,9.87758,25.245115,0.000413,25.118110,-1.6494,0.211,9.87680,9.87680
2302.00,9.87767,25.245096,0.000410,25.118056,-1.6496,0.211,9.87813,9.87813
2303.00,9.87766,25.245173,0.000411,25.118125,-1.6497,0.211,9.87941,9.87941
2304.00,9.87795,25.245089,0.000411,25.118018,-1.6497,0.211,9.88031,9.88031
2305.00,9.87865,25.245213,0.000413,25.118033,-1.6498,0.211,9.87972,9.87972
2306.00,9.87913,25.245185,0.000413,25.118018,-1.6499,0.212,9.87845,9.87845
2307.00,9.87881,25.245276,0.000417,25.118089,-1.6499,0.212,9.87736,9.87736
2308.00,9.87814,25.245301,0.000414,25.118133,-1.6500,0.212,9.87842,9.87842
2309.00,9.87767,25.245455,0.000414,25.118270,-1.6503,0.212,9.88024,9.88024
2310.00,9.87808,25.245442,0.000413,25.118269,-1.6505,0.212,9.88305,9.88305
2311.00,9.87990,25.245462,0.000413,25.118242,-1.6508,0.212,9.88673,9.88673
@16,2.0001,4.0, 2310.069 
2312.00,9.88068,25.245427,0.000408,25.118153,-1.6512,0.212,9.88882,9.88882
2313.00,9.88090,25.245503,0.000407,25.118139,-1.6514,0.212,9.88820,9.88820
2314.00,9.87883,25.245478,0.000408,25.118038,-1.6518,0.212,9.88745,9.88745
2315.00,9.87840,25.245558,0.000411,25.118057,-1.6521,0.212,9.88628,9.88628
2316.00,9.88098,25.245638,0.000411,25.118051,-1.6524,0.212,9.88536,9.88536
2317.00,9.88282,25.245682,0.000413,25.118055,-1.6527,0.212,9.88602,9.88602
2318.00,9.88312,25.245733,0.000415,25.118036,-1.6528,0.212,9.88819,9.88819
2319.00,9.88346,25.245872,0.000412,25.118088,-1.6530,0.213,9.89110,9.89110
2320.00,9.88429,25.245838,0.000410,25.118010,-1.6530,0.213,9.89318,9.89318
2321.00,9.88572,25.245858,0.000413,25.118052,-1.6529,0.213,9.89512,9.89512
2322.00,9.88680,25.245884,0.000410,25.118014,-1.6528,0.213,9.89674,9.89674
2323.00,9.88758,25.245878,0.000410,25.118012,-1.6529,0.213,9.89665,9.89665
2324.00,9.88820,25.245854,0.000415,25.118027,-1.6528,0.213,9.89563,9.89563
2325.00,9.88906,25.245894,0.000415,25.118071,-1.6530,0.213,9.89560,9.89560
2326.00,9.89053,25.245901,0.000413,25.118055,-1.6532,0.213,9.89505,9.89505
2327.00,9.89145,25.245932,0.000415,25.118183,-1.6535,0.213,9.89297,9.89297
2328.00,9.89161,25.245923,0.000414,25.118228,-1.6538,0.213,9.89100,9.89100
2329.00,9.89087,25.245869,0.000414,25.118211,-1.6542,0.213,9.88784,9.88784
2330.00,9.89026,25.245787,0.000413,25.118145,-1.6543,0.213,9.88519,9.88519
2331.00,9.88981,25.245777,0.000415,25.118112,-1.6546,0.213,9.88286,9.88286
2332.00,9.88951,25.245814,0.000419,25.118088,-1.6550,0.213,9.88239,9.88239
2333.00,9.88944,25.245846,0.000418,25.118052,-1.6552,0.213,9.88177,9.88177
2334.00,9.88933,25.245926,0.000415,25.118040,-1.6554,0.213,9.88215,9.88215
2335.00,9.88963,25.246022,0.000415,25.118044,-1.6556,0.214,9.88184,9.88184
2336.00,9.88940,25.246088,0.000414,25.118108,-1.6558,0.214,9.88061,9.88061
2337.00,9.88861,25.246072,0.000409,25.118032,-1.6559,0.214,9.87949,9.87949
2338.00,9.88740,25.246184,0.000412,25.118039,-1.6561,0.214,9.87872,9.87872
2339.00,9.88634,25.246208,0.000413,25.117962,-1.6564,0.214,9.87803,9.87803
2340.00,9.88554,25.246213,0.000411,25.117945,-1.6566,0.214,9.87843,9.87843
2341.00,9.88490,25.246238,0.000413,25.117901,-1.6569,0.214,9.87978,9.87978
2342.00,9.88418,25.246403,0.000414,25.118031,-1.6571,0.214,9.88015,9.88015
2343.00,9.88334,25.246440,0.000412,25.118066,-1.6573,0.214,9.88019,9.88019
2344.00,9.88246,25.246605,0.000414,25.118218,-1.6575,0.214,9.87968,9.87968
2345.00,9.88145,25.246702,0.000413,25.118266,-1.6576,0.214,9.87819,9.87819
2346.00,9.88047,25.246801,0.000411,25.118303,-1.6577,0.214,9.87691,9.87691
2347.00,9.87981,25.246801,0.000414,25.118288,-1.6577,0.214,9.87686,9.87686
2348.00,9.87972,25.246656,0.000412,25.118141,-1.6578,0.214,9.87773,9.87773
2349.00,9.87950,25.246629,0.000417,25.118166,-1.6580,0.214,9.87814,9.87814
2350.00,9.87942,25.246742,0.000421,25.118271,-1.6584,0.214,9.87862,9.87862
2351.00,9.87913,25.246697,0.000419,25.118222,-1.6587,0.214,9.87884,9.87884
2352.00,9.87895,25.246733,0.000417,25.118175,-1.6590,0.214,9.87869,9.87869
2353.00,9.87869,25.246927,0.000419,25.118341,-1.6593,0.214,9.87787,9.87787
2354.00,9.87860,25.246863,0.000409,25.118233,-1.6595,0.215,9.87829,9.87829
2355.00,9.87850,25.246743,0.000403,25.118076,-1.6597,0.215,9.87879,9.87879
2356.00,9.87858,25.246727,0.000402,25.118043,-1.6599,0.215,9.87935,9.87935
2357.00,9.87884,25.246659,0.000397,25.117972,-1.6601,0.215,9.87976,9.87976
2358.00,9.87892,25.246711,0.000397,25.118020,-1.6603,0.215,9.88015,9.88015
2359.00,9.87900,25.246902,0.000403,25.118111,-1.6606,0.215,9.87976,9.87976
2360.00,9.87884,25.246993,0.000407,25.118151,-1.6609,0.215,9.87920,9.87920
2361.00,9.87843,25.247186,0.000411,25.118262,-1.6613,0.215,9.87756,9.87756
2362.00,9.87812,25.247229,0.000413,25.118272,-1.6616,0.215,9.87725,9.87725
2363.00,9.87833,25.247084,0.000412,25.118084,-1.6618,0.215,9.87843,9.87843
2364.00,9.87892,25.247028,0.000412,25.118051,-1.6620,0.215,9.88080,9.88080
2365.00,9.87951,25.247057,0.000412,25.118052,-1.6621,0.215,9.88259,9.88259
2366.00,9.88012,25.246983,0.000411,25.118064,-1.6620,0.215,9.88569,9.88569
2367.00,9.88048,25.246989,0.000409,25.118059,-1.6620,0.216,9.88631,9.88631
2368.00,9.88048,25.247125,0.000411,25.118164,-1.6622,0.216,9.88521,9.88521
2369.00,9.88044,25.247130,0.000409,25.118133,-1.6627,0.216,9.88299,9.88299
2370.00,9.88061,25.247106,0.000409,25.118124,-1.6630,0.216,9.88145,9.88145
2371.00,9.88083,25.247127,0.000409,25.118024,-1.6635,0.216,9.88051,9.88051
2372.00,9.88112,25.247220,0.000414,25.118066,-1.6637,0.216,9.88029,9.88029
2373.00,9.88116,25.247187,0.000414,25.117996,-1.6638,0.216,9.88082,9.88082
2374.00,9.88132,25.247191,0.000414,25.117953,-1.6639,0.216,9.88258,9.88258
2375.00,9.88170,25.247324,0.000416,25.117978,-1.6641,0.216,9.88417,9.88417
2376.00,9.88198,25.247370,0.000417,25.118009,-1.6644,0.216,9.88467,9.88467
2377.00,9.88219,25.247421,0.000415,25.118031,-1.6647,0.216,9.88587,9.88587
2378.00,9.88254,25.247547,0.000419,25.118092,-1.6649,0.216,9.88610,9.88610
2379.00,9.88270,25.247684,0.000421,25.118165,-1.6649,0.216,9.88494,9.88494
2380.00,9.88294,25.247675,0.000418,25.118138,-1.6651,0.216,9.88402,9.88402
2381.00,9.88305,25.247740,0.000415,25.118142,-1.6654,0.216,9.88167,9.88167
2382.00,9.88316,25.247853,0.000416,25.118183,-1.6655,0.216,9.88020,9.88020
2383.00,9.88311,25.247884,0.000413,25.118211,-1.6659,0.216,9.87970,9.87970
2384.00,9.88277,25.247916,0.000414,25.118218,-1.6663,0.216,9.88018,9.88018
2385.00,9.88274,25.248052,0.000418,25.118329,-1.6665,0.216,9.88110,9.88110
2386.00,9.88256,25.248185,0.000419,25.118491,-1.6666,0.216,9.88270,9.88270
2387.00,9.88230,25.248055,0.000415,25.118345,-1.6669,0.217,9.88257,9.88257
2388.00,9.88222,25.248103,0.000417,25.118330,-1.6671,0.217,9.88243,9.88243
2389.00,9.88224,25.248041,0.000412,25.118257,-1.6673,0.217,9.88136,9.88136
2390.00,9.88238,25.247920,0.000407,25.118141,-1.6674,0.217,9.88023,9.88023
2391.00,9.88231,25.247937,0.000408,25.118114,-1.6677,0.217,9.87983,9.87983
2392.00,9.88217,25.248007,0.000412,25.118214,-1.6679,0.217,9.87937,9.87937
2393.00,9.88190,25.247976,0.000414,25.118159,-1.6680,0.217,9.87854,9.87854
2394.00,9.88144,25.248077,0.000418,25.118242,-1.6682,0.217,9.87836,9.87836
2395.00,9.88111,25.248156,0.000421,25.118278,-1.6685,0.217,9.87860,9.87860
2396.00,9.88086,25.248168,0.000418,25.118197,-1.6687,0.217,9.87832,9.87832
2397.00,9.88036,25.248267,0.000417,25.118211,-1.6688,0.217,9.87842,9.87842
2398.00,9.88005,25.248337,0.000414,25.118245,-1.6690,0.217,9.87917,9.87917
2399.00,9.88004,25.248409,0.000414,25.118243,-1.6693,0.217,9.88045,9.88045
2400.00,9.88006,25.248461,0.000413,25.118199,-1.6694,0.217,9.88008,9.88008
2401.00,9.88001,25.248525,0.000416,25.118188,-1.6696,0.217,9.87950,9.87950
2402.00,9.88008,25.248551,0.000417,25.118184,-1.6697,0.217,9.87975,9.87975
2403.00,9.87993,25.248653,0.000421,25.118224,-1.6698,0.217,9.87914,9.87914
2404.00,9.87970,25.248685,0.000417,25.118197,-1.6700,0.217,9.87793,9.87793
2405.00,9.87928,25.248764,0.000416,25.118203,-1.6701,0.218,9.87752,9.87752
2406.00,9.87906,25.248731,0.000415,25.118180,-1.6703,0.218,9.87826,9.87826
2407.00,9.87898,25.248737,0.000412,25.118115,-1.6706,0.218,9.87844,9.87844
2408.00,9.87898,25.248795,0.000409,25.118098,-1.6709,0.218,9.87914,9.87914
2409.00,9.87901,25.248734,0.000409,25.118008,-1.6709,0.218,9.87918,9.87918
2410.00,9.87892,25.248812,0.000412,25.118089,-1.6712,0.218,9.87922,9.87922
2411.00,9.87885,25.248853,0.000412,25.118086,-1.6714,0.218,9.87926,9.87926
2412.00,9.87878,25.248949,0.000415,25.118152,-1.6716,0.218,9.87817,9.87817
2413.00,9.87866,25.248929,0.000415,25.118108,-1.6718,0.218,9.87737,9.87737
2414.00,9.87877,25.249121,0.000418,25.118258,-1.6721,0.218,9.87773,9.87773
2415.00,9.87884,25.249135,0.000417,25.118242,-1.6724,0.218,9.87839,9.87839
2416.00,9.87873,25.249209,0.000419,25.118341,-1.6727,0.218,9.87779,9.87779
2417.00,9.87863,25.249196,0.000419,25.118288,-1.6729,0.218,9.87780,9.87780
2418.00,9.87851,25.249264,0.000420,25.118352,-1.6732,0.218,9.87843,9.87843
2419.00,9.87850,25.249241,0.000418,25.118329,-1.6733,0.218,9.87878,9.87878
2420.00,9.87843,25.249194,0.000417,25.118283,-1.6734,0.218,9.87895,9.87895
2421.00,9.87873,25.249195,0.000419,25.118206,-1.6736,0.218,9.88033,9.88033
2422.00,9.87902,25.249266,0.000418,25.118303,-1.6739,0.218,9.88200,9.88200
2423.00,9.87918,25.249285,0.000418,25.118226,-1.6742,0.218,9.88223,9.88223
2424.00,9.87940,25.249333,0.000418,25.118227,-1.6746,0.218,9.88222,9.88222
2425.00,9.87957,25.249373,0.000420,25.118232,-1.6748,0.218,9.88165,9.88165
2426.00,9.87947,25.249520,0.000415,25.118289,-1.6750,0.218,9.88040,9.88040
2427.00,9.87937,25.249560,0.000415,25.118220,-1.6751,0.218,9.87914,9.87914
2428.00,9.87924,25.249679,0.000414,25.118269,-1.6752,0.219,9.87858,9.87858
2429.00,9.87911,25.249696,0.000413,25.118182,-1.6755,0.219,9.87765,9.87765
2430.00,9.87907,25.249820,0.000412,25.118181,-1.6758,0.219,9.87758,9.87758
2431.00,9.87920,25.249804,0.000413,25.118136,-1.6761,0.219,9.87841,9.87841
2432.00,9.87944,25.249828,0.000412,25.118144,-1.6764,0.219,9.87996,9.87996
2433.00,9.87987,25.249780,0.000415,25.118130,-1.6766,0.219,9.88057,9.88057
2434.00,9.87995,25.249712,0.000415,25.118103,-1.6768,0.219,9.88113,9.88113
2435.00,9.87992,25.249699,0.000412,25.118126,-1.6770,0.219,9.88151,9.88151
2436.00,9.87995,25.249660,0.000410,25.118031,-1.6772,0.219,9.88087,9.88087
2437.00,9.88010,25.249670,0.000409,25.118010,-1.6774,0.219,9.87959,9.87959
2438.00,9.88011,25.249745,0.000407,25.118045,-1.6776,0.219,9.87869,9.87869
2439.00,9.87990,25.249833,0.000405,25.118040,-1.6780,0.219,9.87822,9.87822
2440.00,9.87977,25.249848,0.000409,25.117977,-1.6782,0.219,9.87807,9.87807
2441.00,9.87956,25.249906,0.000407,25.118046,-1.6785,0.219,9.87808,9.87808
2442.00,9.87925,25.249916,0.000406,25.118006,-1.6788,0.219,9.87776,9.87776
2443.00,9.87897,25.249965,0.000407,25.117985,-1.6791,0.220,9.87758,9.87758
2444.00,9.87887,25.250082,0.000411,25.118050,-1.6792,0.220,9.87830,9.87830
2445.00,9.87875,25.250122,0.000411,25.118098,-1.6793,0.220,9.87772,9.87772
2446.00,9.87875,25.250172,0.000411,25.118124,-1.6796,0.220,9.87791,9.87791
2447.00,9.87898,25.250265,0.000412,25.118195,-1.6797,0.220,9.87935,9.87935
2448.00,9.87934,25.250282,0.000412,25.118185,-1.6798,0.220,9.88112,9.88112
2449.00,9.87965,25.250321,0.000412,25.118232,-1.6801,0.220,9.88160,9.88160
2450.00,9.87999,25.250391,0.000414,25.118251,-1.6803,0.220,9.88293,9.88293
2451.00,9.88002,25.250475,0.000416,25.118253,-1.6805,0.220,9.88311,9.88311
2452.00,9.87998,25.250545,0.000414,25.118239,-1.6807,0.220,9.88285,9.88285
2453.00,9.87986,25.250613,0.000411,25.118261,-1.6808,0.220,9.88201,9.88201
2454.00,9.87987,25.250669,0.000408,25.118241,-1.6808,0.220,9.87999,9.87999
2455.00,9.88002,25.250676,0.000403,25.118100,-1.6810,0.220,9.87601,9.87601
2456.00,9.88045,25.250739,0.000406,25.118098,-1.6813,0.220,9.87339,9.87339
2457.00,9.88076,25.250741,0.000408,25.118133,-1.6816,0.220,9.87100,9.87100
2458.00,9.88154,25.250709,0.000408,25.118095,-1.6818,0.220,9.87026,9.87026
2459.00,9.88246,25.250732,0.000408,25.118116,-1.6820,0.220,9.87215,9.87215
2460.00,9.88284,25.250819,0.000410,25.118277,-1.6822,0.221,9.87517,9.87517
2461.00,9.88221,25.250840,0.000408,25.118312,-1.6823,0.221,9.87763,9.87763
2462.00,9.88231,25.250937,0.000409,25.118329,-1.6824,0.221,9.87983,9.87983
@17,2.0001,4.0, 2460.117 
2463.00,9.87947,25.251011,0.000413,25.118317,-1.6826,0.221,9.88152,9.88152
2464.00,9.87305,25.250980,0.000415,25.118248,-1.6830,0.221,9.88194,9.88194
2465.00,9.87218,25.251025,0.000417,25.118174,-1.6832,0.221,9.88290,9.88290
2466.00,9.87406,25.250956,0.000415,25.118039,-1.6834,0.221,9.88367,9.88367
2467.00,9.87529,25.250928,0.000412,25.117954,-1.6837,0.221,9.88429,9.88429
2468.00,9.87675,25.250994,0.000410,25.118070,-1.6839,0.221,9.88562,9.88562
2469.00,9.87779,25.251028,0.000405,25.118048,-1.6840,0.221,9.88847,9.88847
2470.00,9.87883,25.251079,0.000401,25.118129,-1.6842,0.222,9.89168,9.89168
2471.00,9.88080,25.251217,0.000404,25.118196,-1.6843,0.222,9.89511,9.89511
2472.00,9.88273,25.251253,0.000404,25.118210,-1.6847,0.222,9.89798,9.89798
2473.00,9.88362,25.251204,0.000402,25.118063,-1.6848,0.222,9.89851,9.89851
2474.00,9.88445,25.251268,0.000406,25.118094,-1.6849,0.222,9.89760,9.89760
2475.00,9.88583,25.251337,0.000409,25.118104,-1.6853,0.222,9.89601,9.89601
2476.00,9.88781,25.251298,0.000410,25.118124,-1.6856,0.222,9.89397,9.89397
2477.00,9.88923,25.251344,0.000412,25.118104,-1.6857,0.222,9.89166,9.89166
2478.00,9.89036,25.251392,0.000415,25.118137,-1.6859,0.222,9.88990,9.88990
2479.00,9.89060,25.251361,0.000414,25.118049,-1.6861,0.222,9.88803,9.88803
2480.00,9.89018,25.251316,0.000411,25.117952,-1.6862,0.222,9.88562,9.88562
2481.00,9.88952,25.251453,0.000414,25.117926,-1.6864,0.222,9.88283,9.88283
2482.00,9.88881,25.251469,0.000414,25.117961,-1.6867,0.222,9.88104,9.88104
2483.00,9.88861,25.251544,0.000415,25.117971,-1.6869,0.222,9.87999,9.87999
2484.00,9.88823,25.251710,0.000416,25.118153,-1.6872,0.222,9.87805,9.87805
2485.00,9.88779,25.251742,0.000418,25.118222,-1.6874,0.222,9.87728,9.87728
2486.00,9.88748,25.251659,0.000414,25.118217,-1.6878,0.222,9.87785,9.87785
2487.00,9.88729,25.251709,0.000415,25.118229,-1.6881,0.222,9.87761,9.87761
2488.00,9.88660,25.251711,0.000416,25.118289,-1.6885,0.222,9.87614,9.87614
2489.00,9.88548,25.251651,0.000416,25.118222,-1.6888,0.222,9.87596,9.87596
2490.00,9.88446,25.251733,0.000418,25.118243,-1.6891,0.222,9.87708,9.87708
2491.00,9.88341,25.251750,0.000420,25.118235,-1.6893,0.222,9.87640,9.87640
2492.00,9.88210,25.251782,0.000420,25.118169,-1.6896,0.222,9.87570,9.87570
2493.00,9.88112,25.251849,0.000420,25.118111,-1.6899,0.222,9.87687,9.87687
2494.00,9.88045,25.251929,0.000420,25.118141,-1.6902,0.222,9.87824,9.87824
2495.00,9.87973,25.251871,0.000414,25.118075,-1.6905,0.223,9.87748,9.87748
2496.00,9.87903,25.251937,0.000413,25.118063,-1.6907,0.223,9.87779,9.87779
2497.00,9.87852,25.251997,0.000409,25.118105,-1.6908,0.223,9.87883,9.87883
2498.00,9.87800,25.252096,0.000409,25.118180,-1.6910,0.223,9.87984,9.87984
2499.00,9.87808,25.252171,0.000406,25.118156,-1.6913,0.223,9.87974,9.87974
2500.00,9.87796,25.252284,0.000407,25.118161,-1.6916,0.223,9.88000,9.88000
2501.00,9.87797,25.252397,0.000407,25.118197,-1.6917,0.223,9.87992,9.87992
2502.00,9.87802,25.252366,0.000409,25.118143,-1.6919,0.223,9.88015,9.88015
2503.00,9.87795,25.252428,0.000409,25.118142,-1.6919,0.223,9.87843,9.87843
2504.00,9.87771,25.252444,0.000412,25.118112,-1.6920,0.223,9.87674,9.87674
2505.00,9.87761,25.252514,0.000415,25.118146,-1.6920,0.223,9.87565,9.87565
2506.00,9.87745,25.252580,0.000414,25.118185,-1.6922,0.223,9.87495,9.87495
2507.00,9.87711,25.252717,0.000416,25.118294,-1.6924,0.224,9.87359,9.87359
2508.00,9.87714,25.252704,0.000411,25.118267,-1.6925,0.224,9.87392,9.87392
2509.00,9.87741,25.252636,0.000405,25.118213,-1.6927,0.224,9.87538,9.87538
2510.00,9.87756,25.252546,0.000405,25.118128,-1.6929,0.224,9.87702,9.87702
2511.00,9.87770,25.252439,0.000407,25.118054,-1.6933,0.224,9.87896,9.87896
2512.00,9.87818,25.252353,0.000406,25.118046,-1.6936,0.224,9.88096,9.88096
2513.00,9.87860,25.252313,0.000411,25.118039,-1.6939,0.224,9.88275,9.88275
2514.00,9.87871,25.252406,0.000416,25.118137,-1.6942,0.224,9.88273,9.88273
2515.00,9.87864,25.252501,0.000415,25.118213,-1.6944,0.224,9.88204,9.88204
2516.00,9.87882,25.252606,0.000415,25.118223,-1.6945,0.224,9.88197,9.88197
2517.00,9.87901,25.252756,0.000413,25.118187,-1.6949,0.224,9.88146,9.88146
2518.00,9.87904,25.252781,0.000408,25.118105,-1.6952,0.224,9.88062,9.88062
2519.00,9.87891,25.252850,0.000406,25.118076,-1.6955,0.224,9.88077,9.88077
2520.00,9.87888,25.252936,0.000407,25.118051,-1.6958,0.224,9.88062,9.88062
2521.00,9.87878,25.253041,0.000406,25.118112,-1.6959,0.225,9.87912,9.87912
2522.00,9.87860,25.253079,0.000404,25.118091,-1.6959,0.225,9.87793,9.87793
2523.00,9.87849,25.253183,0.000405,25.118123,-1.6961,0.225,9.87711,9.87711
2524.00,9.87890,25.253207,0.000406,25.118110,-1.6962,0.225,9.87785,9.87785
2525.00,9.87925,25.253169,0.000404,25.118053,-1.6962,0.225,9.87778,9.87778
2526.00,9.87951,25.253091,0.000404,25.117978,-1.6963,0.225,9.87863,9.87863
2527.00,9.87976,25.253103,0.000408,25.117986,-1.6964,0.225,9.87907,9.87907
2528.00,9.87989,25.253115,0.000410,25.118010,-1.6964,0.225,9.87916,9.87916
2529.00,9.87987,25.253140,0.000414,25.118001,-1.6966,0.224,9.87779,9.87779
2530.00,9.87960,25.253275,0.000418,25.118130,-1.6969,0.224,9.87715,9.87715
2531.00,9.87907,25.253330,0.000418,25.118119,-1.6971,0.225,9.87530,9.87530
2532.00,9.87847,25.253381,0.000417,25.118142,-1.6974,0.225,9.87396,9.87396
2533.00,9.87779,25.253562,0.000424,25.118312,-1.6977,0.225,9.87297,9.87297
2534.00,9.87720,25.253555,0.000420,25.118331,-1.6979,0.225,9.87179,9.87179
2535.00,9.87697,25.253393,0.000412,25.118143,-1.6981,0.225,9.87198,9.87198
2536.00,9.87672,25.253437,0.000413,25.118155,-1.6983,0.225,9.87277,9.87277
2537.00,9.87626,25.253461,0.000416,25.118173,-1.6986,0.225,9.87344,9.87344
2538.00,9.87596,25.253338,0.000411,25.118029,-1.6989,0.225,9.87388,9.87388
2539.00,9.87563,25.253442,0.000413,25.118019,-1.6992,0.225,9.87431,9.87431
2540.00,9.87533,25.253620,0.000419,25.118132,-1.6995,0.225,9.87427,9.87427
2541.00,9.87528,25.253762,0.000423,25.118190,-1.6999,0.225,9.87414,9.87414
2542.00,9.87513,25.253748,0.000423,25.118095,-1.7002,0.225,9.87383,9.87383
2543.00,9.87501,25.253824,0.000420,25.118074,-1.7006,0.225,9.87355,9.87355
2544.00,9.87461,25.253821,0.000420,25.118078,-1.7009,0.225,9.87317,9.87317
2545.00,9.87404,25.253767,0.000417,25.118016,-1.7013,0.226,9.87176,9.87176
2546.00,9.87351,25.253656,0.000415,25.117964,-1.7014,0.226,9.87100,9.87100
2547.00,9.87330,25.253631,0.000412,25.117953,-1.7015,0.226,9.87219,9.87219
2548.00,9.87343,25.253703,0.000415,25.118013,-1.7014,0.226,9.87333,9.87333
2549.00,9.87340,25.253742,0.000416,25.118008,-1.7014,0.226,9.87410,9.87410
2550.00,9.87326,25.253911,0.000419,25.118130,-1.7016,0.226,9.87501,9.87501
2551.00,9.87339,25.254026,0.000420,25.118181,-1.7019,0.226,9.87588,9.87588
2552.00,9.87348,25.254177,0.000424,25.118313,-1.7021,0.226,9.87463,9.87463
2553.00,9.87346,25.254194,0.000422,25.118321,-1.7023,0.226,9.87297,9.87297
2554.00,9.87353,25.254132,0.000420,25.118199,-1.7025,0.226,9.87186,9.87186
2555.00,9.87341,25.254138,0.000420,25.118187,-1.7028,0.226,9.87024,9.87024
2556.00,9.87311,25.254159,0.000415,25.118102,-1.7031,0.226,9.86879,9.86879
2557.00,9.87253,25.254122,0.000414,25.118028,-1.7034,0.226,9.86917,9.86917
2558.00,9.87227,25.254101,0.000411,25.117987,-1.7036,0.226,9.87025,9.87025
2559.00,9.87250,25.254138,0.000407,25.118029,-1.7039,0.227,9.87254,9.87254
2560.00,9.87309,25.254042,0.000403,25.117933,-1.7040,0.227,9.87562,9.87562
2561.00,9.87330,25.254002,0.000404,25.117981,-1.7042,0.227,9.87810,9.87810
2562.00,9.87348,25.254059,0.000400,25.118007,-1.7044,0.227,9.87779,9.87779
2563.00,9.87333,25.254130,0.000404,25.118000,-1.7046,0.227,9.87647,9.87647
2564.00,9.87333,25.254200,0.000409,25.118031,-1.7049,0.227,9.87515,9.87515
2565.00,9.87381,25.254272,0.000410,25.117992,-1.7051,0.227,9.87379,9.87379
2566.00,9.87368,25.254312,0.000410,25.117951,-1.7054,0.227,9.87161,9.87161
2567.00,9.87320,25.254341,0.000412,25.117907,-1.7057,0.227,9.87131,9.87131
2568.00,9.87289,25.254370,0.000411,25.117905,-1.7061,0.227,9.87248,9.87248
2569.00,9.87297,25.254394,0.000409,25.117930,-1.7063,0.227,9.87313,9.87313
2570.00,9.87320,25.254424,0.000412,25.118006,-1.7063,0.227,9.87367,9.87367
2571.00,9.87324,25.254447,0.000415,25.118096,-1.7065,0.227,9.87488,9.87488
2572.00,9.87343,25.254520,0.000419,25.118191,-1.7068,0.227,9.87606,9.87606
2573.00,9.87375,25.254490,0.000421,25.118172,-1.7069,0.227,9.87623,9.87623
2574.00,9.87389,25.254529,0.000422,25.118191,-1.7072,0.227,9.87486,9.87486
2575.00,9.87392,25.254624,0.000422,25.118177,-1.7077,0.227,9.87303,9.87303
2576.00,9.87420,25.254744,0.000422,25.118124,-1.7077,0.227,9.87195,9.87195
2577.00,9.87402,25.254819,0.000420,25.118059,-1.7079,0.227,9.87029,9.87029
2578.00,9.87362,25.254865,0.000416,25.118028,-1.7080,0.227,9.86841,9.86841
2579.00,9.87312,25.255023,0.000418,25.118048,-1.7081,0.227,9.86829,9.86829
2580.00,9.87271,25.255066,0.000416,25.118070,-1.7083,0.227,9.86968,9.86968
2581.00,9.87243,25.255056,0.000415,25.118090,-1.7086,0.227,9.87052,9.87052
2582.00,9.87220,25.255095,0.000413,25.118126,-1.7088,0.228,9.87146,9.87146
2583.00,9.87235,25.255145,0.000415,25.118140,-1.7089,0.228,9.87258,9.87258
2584.00,9.87234,25.255084,0.000415,25.118136,-1.7091,0.228,9.87364,9.87364
2585.00,9.87239,25.255230,0.000417,25.118266,-1.7092,0.228,9.87286,9.87286
2586.00,9.87230,25.255278,0.000415,25.118258,-1.7092,0.228,9.87215,9.87215
2587.00,9.87248,25.255219,0.000414,25.118204,-1.7093,0.228,9.87229,9.87229
2588.00,9.87250,25.255222,0.000412,25.118212,-1.7094,0.228,9.87256,9.87256
2589.00,9.87235,25.255347,0.000414,25.118250,-1.7096,0.228,9.87189,9.87189
2590.00,9.87198,25.255347,0.000414,25.118217,-1.7099,0.228,9.87155,9.87155
2591.00,9.87164,25.255423,0.000415,25.118264,-1.7102,0.228,9.87128,9.87128
2592.00,9.87123,25.255525,0.000417,25.118338,-1.7104,0.228,9.86986,9.86986
2593.00,9.87083,25.255611,0.000416,25.118374,-1.7106,0.228,9.86921,9.86921
2594.00,9.87067,25.255554,0.000412,25.118321,-1.7108,0.229,9.86914,9.86914
2595.00,9.87088,25.255509,0.000412,25.118264,-1.7108,0.229,9.87006,9.87006
2596.00,9.87118,25.255515,0.000413,25.118229,-1.7108,0.229,9.87142,9.87142
2597.00,9.87155,25.255464,0.000410,25.118208,-1.7109,0.228,9.87348,9.87348
2598.00,9.87201,25.255558,0.000413,25.118254,-1.7109,0.228,9.87438,9.87438
2599.00,9.87222,25.255614,0.000415,25.118288,-1.7111,0.228,9.87394,9.87394
2600.00,9.87195,25.255662,0.000413,25.118261,-1.7114,0.229,9.87242,9.87242
2601.00,9.87150,25.255717,0.000416,25.118275,-1.7117,0.228,9.87018,9.87018
2602.00,9.87119,25.255747,0.000418,25.118230,-1.7121,0.228,9.86868,9.86868
2603.00,9.87098,25.255664,0.000416,25.118194,-1.7123,0.228,9.86793,9.86793
2604.00,9.87080,25.255682,0.000416,25.118159,-1.7125,0.228,9.86875,9.86875
2605.00,9.87072,25.255755,0.000414,25.118262,-1.7128,0.229,9.86933,9.86933
2606.00,9.87035,25.255778,0.000408,25.118285,-1.7130,0.229,9.86941,9.86941
2607.00,9.87069,25.255808,0.000401,25.118268,-1.7132,0.229,9.86781,9.86781
2608.00,9.87109,25.255911,0.000400,25.118336,-1.7134,0.229,9.86748,9.86748
2609.00,9.87082,25.255934,0.000397,25.118291,-1.7136,0.230,9.86886,9.86886
2610.00,9.86900,25.255935,0.000397,25.118220,-1.7139,0.230,9.87066,9.87066
2611.00,9.86674,25.255908,0.000397,25.118151,-1.7142,0.230,9.87343,9.87343
2612.00,9.86912,25.255992,0.000399,25.118146,-1.7145,0.230,9.87687,9.87687
@18,2.0001,4.0, 2610.064 
2613.00,9.87189,25.255959,0.000395,25.118059,-1.7147,0.230,9.87868,9.87868
2614.00,9.87052,25.256027,0.000396,25.118137,-1.7148,0.230,9.87796,9.87796
2615.00,9.86816,25.255972,0.000396,25.118083,-1.7150,0.230,9.87914,9.87914
2616.00,9.87011,25.256024,0.000396,25.118067,-1.7150,0.230,9.88087,9.88087
2617.00,9.87177,25.256060,0.000398,25.118124,-1.7151,0.230,9.88265,9.88265
2618.00,9.87297,25.256171,0.000404,25.118219,-1.7154,0.230,9.88501,9.88501
2619.00,9.87419,25.256184,0.000403,25.118207,-1.7158,0.230,9.88890,9.88890
2620.00,9.87597,25.256261,0.000404,25.118172,-1.7161,0.231,9.89196,9.89196
2621.00,9.87807,25.256292,0.000405,25.118192,-1.7164,0.231,9.89390,9.89390
2622.00,9.87998,25.256302,0.000408,25.118143,-1.7167,0.230,9.89534,9.89534
2623.00,9.88122,25.256338,0.000407,25.118107,-1.7168,0.231,9.89564,9.89564
2624.00,9.88202,25.256369,0.000410,25.118148,-1.7169,0.230,9.89359,9.89359
2625.00,9.88338,25.256424,0.000411,25.118237,-1.7171,0.231,9.89063,9.89063
2626.00,9.88457,25.256511,0.000411,25.118300,-1.7173,0.231,9.88775,9.88775
2627.00,9.88477,25.256497,0.000406,25.118331,-1.7176,0.231,9.88463,9.88463
2628.00,9.88565,25.256493,0.000407,25.118304,-1.7178,0.231,9.88188,9.88188
2629.00,9.88546,25.256554,0.000404,25.118234,-1.7180,0.231,9.88053,9.88053
2630.00,9.88529,25.256652,0.000405,25.118270,-1.7180,0.231,9.87987,9.87987
2631.00,9.88530,25.256592,0.000406,25.118168,-1.7181,0.231,9.87847,9.87847
2632.00,9.88558,25.256726,0.000408,25.118203,-1.7183,0.231,9.87748,9.87748
2633.00,9.88632,25.256787,0.000407,25.118197,-1.7184,0.231,9.87548,9.87548
2634.00,9.88558,25.256879,0.000412,25.118244,-1.7185,0.231,9.87445,9.87445
2635.00,9.88423,25.256858,0.000411,25.118197,-1.7186,0.231,9.87284,9.87284
2636.00,9.88339,25.257037,0.000412,25.118330,-1.7187,0.232,9.87166,9.87166
2637.00,9.88246,25.257022,0.000411,25.118270,-1.7186,0.232,9.87103,9.87103
2638.00,9.88184,25.257018,0.000412,25.118299,-1.7187,0.232,9.87289,9.87289
2639.00,9.88104,25.257039,0.000413,25.118337,-1.7189,0.232,9.87355,9.87355
2640.00,9.88006,25.257068,0.000415,25.118372,-1.7192,0.232,9.87455,9.87455
2641.00,9.87877,25.257077,0.000419,25.118401,-1.7194,0.231,9.87507,9.87507
2642.00,9.87765,25.257168,0.000421,25.118559,-1.7198,0.231,9.87521,9.87521
2643.00,9.87660,25.257148,0.000419,25.118523,-1.7199,0.231,9.87417,9.87417
2644.00,9.87593,25.257164,0.000416,25.118541,-1.7201,0.232,9.87439,9.87439
2645.00,9.87561,25.257161,0.000414,25.118495,-1.7204,0.232,9.87440,9.87440
2646.00,9.87518,25.257123,0.000409,25.118387,-1.7207,0.232,9.87456,9.87456
2647.00,9.87470,25.257136,0.000411,25.118291,-1.7208,0.232,9.87468,9.87468
2648.00,9.87417,25.257274,0.000413,25.118284,-1.7211,0.232,9.87392,9.87392
2649.00,9.87378,25.257344,0.000416,25.118274,-1.7212,0.232,9.87223,9.87223
2650.00,9.87342,25.257458,0.000418,25.118328,-1.7212,0.232,9.87093,9.87093
2651.00,9.87308,25.257591,0.000418,25.118436,-1.7213,0.232,9.87056,9.87056
2652.00,9.87283,25.257575,0.000416,25.118371,-1.7214,0.232,9.86971,9.86971
2653.00,9.87250,25.257539,0.000419,25.118372,-1.7216,0.232,9.86858,9.86858
2654.00,9.87218,25.257520,0.000416,25.118337,-1.7217,0.232,9.86787,9.86787
2655.00,9.87190,25.257406,0.000414,25.118274,-1.7219,0.232,9.86755,9.86755
2656.00,9.87190,25.257307,0.000413,25.118184,-1.7221,0.232,9.86785,9.86785
2657.00,9.87208,25.257302,0.000414,25.118188,-1.7223,0.232,9.86873,9.86873
2658.00,9.87202,25.257422,0.000412,25.118227,-1.7225,0.232,9.87097,9.87097
2659.00,9.87179,25.257488,0.000414,25.118223,-1.7229,0.233,9.87207,9.87207
2660.00,9.87153,25.257591,0.000416,25.118213,-1.7231,0.233,9.87278,9.87278
2661.00,9.87148,25.257662,0.000419,25.118219,-1.7233,0.233,9.87317,9.87317
2662.00,9.87162,25.257733,0.000418,25.118251,-1.7235,0.233,9.87355,9.87355
2663.00,9.87161,25.257734,0.000418,25.118209,-1.7238,0.233,9.87277,9.87277
2664.00,9.87140,25.257734,0.000418,25.118193,-1.7240,0.233,9.87285,9.87285
2665.00,9.87115,25.257760,0.000417,25.118198,-1.7240,0.233,9.87318,9.87318
2666.00,9.87104,25.257857,0.000415,25.118231,-1.7241,0.233,9.87236,9.87236
2667.00,9.87103,25.257982,0.000417,25.118323,-1.7243,0.233,9.87229,9.87229
2668.00,9.87116,25.257915,0.000418,25.118261,-1.7242,0.233,9.87276,9.87276
2669.00,9.87129,25.257978,0.000420,25.118283,-1.7243,0.233,9.87255,9.87255
2670.00,9.87142,25.258045,0.000422,25.118333,-1.7245,0.233,9.87223,9.87223
2671.00,9.87140,25.257958,0.000423,25.118265,-1.7247,0.233,9.87221,9.87221
2672.00,9.87147,25.257960,0.000425,25.118227,-1.7249,0.233,9.87172,9.87172
2673.00,9.87175,25.258055,0.000426,25.118291,-1.7250,0.233,9.87142,9.87142
2674.00,9.87216,25.257998,0.000421,25.118180,-1.7251,0.233,9.87184,9.87184
2675.00,9.87244,25.258078,0.000420,25.118183,-1.7251,0.233,9.87199,9.87199
2676.00,9.87258,25.258156,0.000417,25.118215,-1.7251,0.233,9.87262,9.87262
2677.00,9.87257,25.258136,0.000410,25.118118,-1.7251,0.234,9.87257,9.87257
2678.00,9.87248,25.258241,0.000405,25.118189,-1.7252,0.234,9.87305,9.87305
2679.00,9.87264,25.258305,0.000410,25.118272,-1.7253,0.234,9.87385,9.87385
2680.00,9.87285,25.258268,0.000413,25.118226,-1.7255,0.234,9.87409,9.87409
2681.00,9.87276,25.258353,0.000414,25.118298,-1.7257,0.234,9.87328,9.87328
2682.00,9.87249,25.258485,0.000421,25.118449,-1.7259,0.234,9.87317,9.87317
2683.00,9.87253,25.258418,0.000424,25.118393,-1.7262,0.234,9.87304,9.87304
2684.00,9.87260,25.258491,0.000420,25.118417,-1.7264,0.234,9.87245,9.87245
2685.00,9.87279,25.258515,0.000414,25.118423,-1.7265,0.234,9.87333,9.87333
2686.00,9.87311,25.258472,0.000413,25.118366,-1.7265,0.234,9.87492,9.87492
2687.00,9.87331,25.258455,0.000413,25.118254,-1.7266,0.234,9.87562,9.87562
2688.00,9.87318,25.258524,0.000412,25.118252,-1.7266,0.234,9.87499,9.87499
2689.00,9.87319,25.258555,0.000412,25.118263,-1.7268,0.235,9.87462,9.87462
2690.00,9.87318,25.258610,0.000416,25.118286,-1.7270,0.234,9.87354,9.87354
2691.00,9.87323,25.258662,0.000415,25.118238,-1.7273,0.235,9.87195,9.87195
2692.00,9.87314,25.258763,0.000415,25.118323,-1.7275,0.235,9.87112,9.87112
2693.00,9.87313,25.258803,0.000419,25.118309,-1.7275,0.234,9.87188,9.87188
2694.00,9.87341,25.258799,0.000416,25.118252,-1.7276,0.235,9.87303,9.87303
2695.00,9.87355,25.258864,0.000413,25.118273,-1.7277,0.235,9.87372,9.87372
2696.00,9.87369,25.258919,0.000413,25.118295,-1.7277,0.235,9.87504,9.87504
2697.00,9.87392,25.258856,0.000412,25.118258,-1.7279,0.235,9.87615,9.87615
2698.00,9.87402,25.258886,0.000409,25.118256,-1.7282,0.235,9.87580,9.87580
2699.00,9.87379,25.258941,0.000415,25.118301,-1.7283,0.235,9.87450,9.87450
2700.00,9.87358,25.258963,0.000416,25.118316,-1.7284,0.235,9.87359,9.87359
2701.00,9.87363,25.259020,0.000419,25.118325,-1.7284,0.235,9.87294,9.87294
2702.00,9.87386,25.258992,0.000415,25.118250,-1.7285,0.235,9.87297,9.87297
2703.00,9.87389,25.258962,0.000417,25.118191,-1.7285,0.235,9.87249,9.87249
2704.00,9.87362,25.259011,0.000415,25.118168,-1.7288,0.235,9.87158,9.87158
2705.00,9.87320,25.259098,0.000414,25.118144,-1.7291,0.235,9.87095,9.87095
2706.00,9.87277,25.258997,0.000410,25.118038,-1.7293,0.235,9.87062,9.87062
2707.00,9.87258,25.259183,0.000414,25.118164,-1.7294,0.235,9.86994,9.86994
2708.00,9.87265,25.259307,0.000416,25.118254,-1.7295,0.235,9.87114,9.87114
2709.00,9.87302,25.259426,0.000419,25.118306,-1.7294,0.235,9.87334,9.87334
2710.00,9.87320,25.259418,0.000418,25.118262,-1.7293,0.235,9.87465,9.87465
2711.00,9.87325,25.259649,0.000422,25.118377,-1.7293,0.236,9.87464,9.87464
2712.00,9.87336,25.259561,0.000419,25.118263,-1.7294,0.236,9.87452,9.87452
2713.00,9.87335,25.259494,0.000416,25.118158,-1.7294,0.236,9.87343,9.87343
2714.00,9.87295,25.259500,0.000416,25.118169,-1.7295,0.236,9.87142,9.87142
2715.00,9.87252,25.259581,0.000417,25.118223,-1.7298,0.236,9.87015,9.87015
2716.00,9.87217,25.259579,0.000418,25.118254,-1.7300,0.236,9.86992,9.86992
2717.00,9.87192,25.259626,0.000418,25.118277,-1.7301,0.236,9.87002,9.87002
2718.00,9.87186,25.259766,0.000422,25.118374,-1.7304,0.236,9.87047,9.87047
2719.00,9.87187,25.259704,0.000421,25.118261,-1.7306,0.236,9.87129,9.87129
2720.00,9.87193,25.259632,0.000420,25.118227,-1.7306,0.236,9.87206,9.87206
2721.00,9.87184,25.259602,0.000419,25.118179,-1.7307,0.236,9.87159,9.87159
2722.00,9.87151,25.259741,0.000423,25.118264,-1.7307,0.236,9.87094,9.87094
2723.00,9.87142,25.259742,0.000419,25.118248,-1.7307,0.236,9.87110,9.87110
2724.00,9.87161,25.259859,0.000419,25.118309,-1.7308,0.236,9.87074,9.87074
2725.00,9.87177,25.259928,0.000420,25.118329,-1.7311,0.236,9.87065,9.87065
2726.00,9.87192,25.259972,0.000418,25.118332,-1.7314,0.236,9.87149,9.87149
2727.00,9.87187,25.259970,0.000416,25.118265,-1.7316,0.236,9.87173,9.87173
2728.00,9.87170,25.260013,0.000416,25.118242,-1.7317,0.236,9.87128,9.87128
2729.00,9.87142,25.260029,0.000413,25.118270,-1.7317,0.237,9.87166,9.87166
2730.00,9.87127,25.260016,0.000413,25.118215,-1.7318,0.237,9.87231,9.87231
2731.00,9.87144,25.260012,0.000415,25.118169,-1.7319,0.237,9.87360,9.87360
2732.00,9.87186,25.260031,0.000413,25.118160,-1.7321,0.237,9.87532,9.87532
2733.00,9.87213,25.260142,0.000415,25.118166,-1.7322,0.237,9.87603,9.87603
2734.00,9.87233,25.260154,0.000418,25.118113,-1.7323,0.237,9.87616,9.87616
2735.00,9.87266,25.260230,0.000419,25.118166,-1.7323,0.237,9.87660,9.87660
2736.00,9.87317,25.260371,0.000418,25.118214,-1.7323,0.237,9.87685,9.87685
2737.00,9.87351,25.260412,0.000420,25.118208,-1.7322,0.237,9.87642,9.87642
2738.00,9.87365,25.260346,0.000419,25.118188,-1.7322,0.237,9.87657,9.87657
2739.00,9.87388,25.260320,0.000415,25.118212,-1.7324,0.237,9.87712,9.87712
2740.00,9.87395,25.260339,0.000414,25.118155,-1.7326,0.237,9.87652,9.87652
2741.00,9.87419,25.260392,0.000418,25.118224,-1.7328,0.237,9.87583,9.87583
2742.00,9.87467,25.260446,0.000419,25.118253,-1.7330,0.237,9.87582,9.87582
2743.00,9.87481,25.260533,0.000422,25.118309,-1.7331,0.237,9.87548,9.87548
2744.00,9.87494,25.260636,0.000427,25.118346,-1.7332,0.237,9.87532,9.87532
2745.00,9.87501,25.260711,0.000426,25.118392,-1.7333,0.237,9.87474,9.87474
2746.00,9.87516,25.260660,0.000420,25.118278,-1.7333,0.237,9.87510,9.87510
2747.00,9.87551,25.260728,0.000415,25.118280,-1.7333,0.238,9.87506,9.87506
2748.00,9.87567,25.260795,0.000414,25.118343,-1.7335,0.238,9.87465,9.87465
2749.00,9.87566,25.260847,0.000413,25.118375,-1.7338,0.238,9.87417,9.87417
2750.00,9.87571,25.260885,0.000416,25.118375,-1.7339,0.238,9.87507,9.87507
2751.00,9.87577,25.260914,0.000417,25.118439,-1.7340,0.238,9.87521,9.87521
2752.00,9.87566,25.260866,0.000418,25.118404,-1.7341,0.238,9.87480,9.87480
2753.00,9.87550,25.260884,0.000419,25.118340,-1.7342,0.238,9.87510,9.87510
2754.00,9.87555,25.260877,0.000421,25.118285,-1.7343,0.238,9.87471,9.87471
2755.00,9.87522,25.260939,0.000418,25.118252,-1.7344,0.238,9.87143,9.87143
2756.00,9.87510,25.261004,0.000416,25.118242,-1.7346,0.238,9.86759,9.86759
2757.00,9.87505,25.261100,0.000416,25.118306,-1.7346,0.238,9.86494,9.86494
2758.00,9.87493,25.261143,0.000416,25.118320,-1.7349,0.238,9.86334,9.86334
2759.00,9.87520,25.261250,0.000414,25.118341,-1.7350,0.238,9.86387,9.86387
2760.00,9.87482,25.261307,0.000416,25.118444,-1.7349,0.238,9.86709,9.86709
2761.00,9.87582,25.261323,0.000417,25.118426,-1.7350,0.238,9.87061,9.87061
2762.00,9.87465,25.261262,0.000413,25.118320,-1.7352,0.239,9.87365,9.87365
@19,2.0001,4.0, 2760.101 
2763.00,9.87270,25.261281,0.000412,25.118303,-1.7351,0.239,9.87635,9.87635
2764.00,9.86795,25.261233,0.000409,25.118273,-1.7352,0.239,9.87881,9.87881
2765.00,9.86528,25.261284,0.000411,25.118278,-1.7354,0.239,9.88059,9.88059
2766.00,9.86661,25.261362,0.000414,25.118336,-1.7355,0.239,9.88205,9.88205
2767.00,9.86869,25.261500,0.000418,25.118451,-1.7355,0.239,9.88425,9.88425
2768.00,9.87051,25.261546,0.000420,25.118482,-1.7356,0.239,9.88641,9.88641
2769.00,9.87264,25.261702,0.000422,25.118547,-1.7358,0.239,9.88795,9.88795
2770.00,9.87444,25.261718,0.000422,25.118553,-1.7360,0.239,9.88976,9.88976
2771.00,9.87644,25.261666,0.000415,25.118460,-1.7362,0.239,9.89086,9.89086
2772.00,9.87801,25.261780,0.000414,25.118489,-1.7365,0.239,9.89142,9.89142
2773.00,9.87889,25.261850,0.000410,25.118438,-1.7367,0.240,9.89050,9.89050
2774.00,9.87933,25.261890,0.000409,25.118470,-1.7366,0.240,9.88788,9.88788
2775.00,9.88017,25.261906,0.000404,25.118392,-1.7364,0.240,9.88597,9.88597
2776.00,9.88143,25.261972,0.000409,25.118440,-1.7364,0.240,9.88480,9.88480
2777.00,9.88256,25.261825,0.000405,25.118372,-1.7364,0.240,9.88312,9.88312
2778.00,9.88348,25.261845,0.000406,25.118412,-1.7362,0.240,9.88226,9.88226
2779.00,9.88394,25.261830,0.000406,25.118305,-1.7364,0.240,9.88128,9.88128
2780.00,9.88390,25.261922,0.000409,25.118371,-1.7366,0.240,9.87924,9.87924
2781.00,9.88384,25.262031,0.000412,25.118417,-1.7365,0.240,9.87694,9.87694
2782.00,9.88429,25.262096,0.000418,25.118366,-1.7364,0.240,9.87516,9.87516
2783.00,9.88355,25.262116,0.000420,25.118429,-1.7365,0.240,9.87369,9.87369
2784.00,9.88287,25.262046,0.000425,25.118405,-1.7366,0.240,9.87298,9.87298
2785.00,9.88221,25.262044,0.000423,25.118350,-1.7368,0.240,9.87278,9.87278
2786.00,9.88168,25.262083,0.000420,25.118315,-1.7369,0.240,9.87314,9.87314
2787.00,9.88093,25.262071,0.000418,25.118310,-1.7370,0.240,9.87201,9.87201
2788.00,9.87988,25.262034,0.000415,25.118183,-1.7370,0.240,9.87075,9.87075
2789.00,9.87873,25.262070,0.000409,25.118173,-1.7370,0.241,9.87053,9.87053
2790.00,9.87768,25.262042,0.000409,25.118137,-1.7368,0.241,9.87039,9.87039
2791.00,9.87667,25.262020,0.000411,25.118108,-1.7368,0.241,9.86992,9.86992
2792.00,9.87569,25.262126,0.000410,25.118174,-1.7370,0.241,9.87038,9.87038
2793.00,9.87477,25.262223,0.000410,25.118213,-1.7371,0.241,9.87087,9.87087
2794.00,9.87421,25.262310,0.000411,25.118248,-1.7372,0.241,9.87152,9.87152
2795.00,9.87395,25.262265,0.000409,25.118251,-1.7375,0.241,9.87239,9.87239
2796.00,9.87349,25.262259,0.000406,25.118238,-1.7375,0.241,9.87301,9.87301
2797.00,9.87313,25.262282,0.000407,25.118199,-1.7375,0.241,9.87440,9.87440
2798.00,9.87280,25.262238,0.000406,25.118159,-1.7376,0.241,9.87658,9.87658
2799.00,9.87314,25.262301,0.000405,25.118195,-1.7377,0.241,9.87793,9.87793
2800.00,9.87334,25.262420,0.000406,25.118187,-1.7377,0.242,9.87820,9.87820
2801.00,9.87364,25.262566,0.000409,25.118280,-1.7377,0.241,9.87928,9.87928
2802.00,9.87408,25.262597,0.000409,25.118272,-1.7378,0.242,9.88062,9.88062
2803.00,9.87456,25.262595,0.000410,25.118236,-1.7378,0.242,9.88102,9.88102
2804.00,9.87504,25.262552,0.000407,25.118197,-1.7378,0.242,9.88104,9.88104
2805.00,9.87528,25.262556,0.000408,25.118216,-1.7378,0.242,9.88033,9.88033
2806.00,9.87535,25.262546,0.000408,25.118183,-1.7379,0.242,9.87933,9.87933
2807.00,9.87553,25.262545,0.000410,25.118138,-1.7381,0.242,9.87774,9.87774
2808.00,9.87615,25.262692,0.000413,25.118204,-1.7384,0.242,9.87769,9.87769
2809.00,9.87683,25.262837,0.000419,25.118304,-1.7387,0.242,9.87801,9.87801
2810.00,9.87734,25.262826,0.000420,25.118254,-1.7388,0.242,9.87936,9.87936
2811.00,9.87781,25.262889,0.000421,25.118301,-1.7389,0.242,9.88076,9.88076
2812.00,9.87837,25.262975,0.000417,25.118379,-1.7389,0.242,9.88159,9.88159
2813.00,9.87888,25.263042,0.000417,25.118421,-1.7387,0.242,9.88094,9.88094
2814.00,9.87930,25.263000,0.000414,25.118328,-1.7386,0.242,9.88083,9.88083
2815.00,9.87960,25.263137,0.000412,25.118371,-1.7386,0.242,9.88070,9.88070
2816.00,9.87999,25.263092,0.000406,25.118237,-1.7385,0.243,9.88035,9.88035
2817.00,9.87995,25.263149,0.000407,25.118189,-1.7387,0.243,9.87894,9.87894
2818.00,9.87960,25.263117,0.000409,25.118118,-1.7388,0.243,9.87810,9.87810
2819.00,9.87924,25.263181,0.000410,25.118157,-1.7388,0.243,9.87663,9.87663
2820.00,9.87907,25.263182,0.000412,25.118193,-1.7389,0.243,9.87570,9.87570
2821.00,9.87899,25.263226,0.000416,25.118249,-1.7390,0.243,9.87535,9.87535
2822.00,9.87887,25.263152,0.000415,25.118214,-1.7389,0.243,9.87677,9.87677
2823.00,9.87876,25.263213,0.000414,25.118322,-1.7388,0.243,9.87819,9.87819
2824.00,9.87871,25.263165,0.000413,25.118213,-1.7388,0.243,9.87923,9.87923
2825.00,9.87892,25.263190,0.000412,25.118178,-1.7388,0.243,9.87916,9.87916
2826.00,9.87879,25.263290,0.000411,25.118222,-1.7388,0.243,9.87877,9.87877
2827.00,9.87884,25.263346,0.000411,25.118205,-1.7388,0.243,9.87812,9.87812
2828.00,9.87868,25.263313,0.000410,25.118121,-1.7390,0.243,9.87684,9.87684
2829.00,9.87850,25.263369,0.000409,25.118182,-1.7391,0.243,9.87721,9.87721
2830.00,9.87859,25.263460,0.000412,25.118245,-1.7391,0.243,9.87897,9.87897
2831.00,9.87859,25.263424,0.000411,25.118179,-1.7391,0.243,9.87930,9.87930
2832.00,9.87824,25.263486,0.000412,25.118231,-1.7391,0.243,9.87854,9.87854
2833.00,9.87805,25.263571,0.000415,25.118258,-1.7389,0.243,9.87880,9.87880
2834.00,9.87781,25.263700,0.000415,25.118290,-1.7389,0.244,9.87743,9.87743
2835.00,9.87735,25.263710,0.000411,25.118204,-1.7391,0.244,9.87452,9.87452
2836.00,9.87692,25.263789,0.000410,25.118228,-1.7394,0.244,9.87382,9.87382
2837.00,9.87686,25.263916,0.000414,25.118343,-1.7396,0.244,9.87417,9.87417
2838.00,9.87693,25.263929,0.000413,25.118343,-1.7397,0.244,9.87321,9.87321
2839.00,9.87709,25.263923,0.000416,25.118329,-1.7398,0.244,9.87358,9.87358
2840.00,9.87686,25.263956,0.000417,25.118361,-1.7398,0.244,9.87492,9.87492
2841.00,9.87673,25.263989,0.000420,25.118381,-1.7397,0.244,9.87460,9.87460
2842.00,9.87650,25.263961,0.000417,25.118294,-1.7397,0.244,9.87481,9.87481
2843.00,9.87627,25.263949,0.000413,25.118204,-1.7397,0.244,9.87567,9.87567
2844.00,9.87614,25.263920,0.000407,25.118145,-1.7397,0.244,9.87613,9.87613
2845.00,9.87609,25.264007,0.000407,25.118153,-1.7399,0.244,9.87592,9.87592
2846.00,9.87592,25.264116,0.000404,25.118178,-1.7401,0.245,9.87565,9.87565
2847.00,9.87587,25.264146,0.000406,25.118160,-1.7402,0.245,9.87610,9.87610
2848.00,9.87598,25.264231,0.000409,25.118200,-1.7403,0.245,9.87633,9.87633
2849.00,9.87593,25.264313,0.000416,25.118292,-1.7403,0.245,9.87599,9.87599
2850.00,9.87567,25.264306,0.000416,25.118327,-1.7401,0.245,9.87675,9.87675
2851.00,9.87550,25.264250,0.000418,25.118274,-1.7399,0.245,9.87794,9.87794
2852.00,9.87557,25.264246,0.000417,25.118281,-1.7397,0.245,9.87732,9.87732
2853.00,9.87547,25.264153,0.000414,25.118244,-1.7396,0.245,9.87628,9.87628
2854.00,9.87534,25.264175,0.000414,25.118199,-1.7396,0.245,9.87559,9.87559
2855.00,9.87538,25.264154,0.000413,25.118125,-1.7399,0.245,9.87448,9.87448
2856.00,9.87552,25.264121,0.000412,25.118077,-1.7400,0.245,9.87348,9.87348
2857.00,9.87536,25.264331,0.000414,25.118265,-1.7401,0.245,9.87344,9.87344
2858.00,9.87559,25.264469,0.000413,25.118297,-1.7403,0.245,9.87492,9.87492
2859.00,9.87589,25.264460,0.000409,25.118289,-1.7404,0.245,9.87600,9.87600
2860.00,9.87593,25.264444,0.000407,25.118276,-1.7405,0.245,9.87668,9.87668
2861.00,9.87595,25.264705,0.000412,25.118450,-1.7407,0.245,9.87674,9.87674
2862.00,9.87601,25.264646,0.000408,25.118292,-1.7408,0.246,9.87735,9.87735
2863.00,9.87606,25.264732,0.000411,25.118355,-1.7409,0.245,9.87645,9.87645
2864.00,9.87588,25.264851,0.000410,25.118369,-1.7409,0.246,9.87570,9.87570
2865.00,9.87584,25.265000,0.000414,25.118388,-1.7410,0.246,9.87547,9.87547
2866.00,9.87588,25.264861,0.000412,25.118281,-1.7410,0.246,9.87559,9.87559
2867.00,9.87592,25.264923,0.000417,25.118338,-1.7411,0.246,9.87530,9.87530
2868.00,9.87581,25.264929,0.000418,25.118309,-1.7411,0.246,9.87562,9.87562
2869.00,9.87572,25.264912,0.000421,25.118293,-1.7411,0.246,9.87541,9.87541
2870.00,9.87550,25.264888,0.000419,25.118310,-1.7412,0.246,9.87468,9.87468
2871.00,9.87514,25.264880,0.000416,25.118275,-1.7413,0.246,9.87415,9.87415
2872.00,9.87499,25.264825,0.000414,25.118230,-1.7413,0.246,9.87407,9.87407
2873.00,9.87523,25.264911,0.000414,25.118303,-1.7412,0.246,9.87475,9.87475
2874.00,9.87570,25.264919,0.000413,25.118327,-1.7412,0.246,9.87662,9.87662
2875.00,9.87609,25.264905,0.000412,25.118288,-1.7410,0.246,9.87768,9.87768
2876.00,9.87615,25.265016,0.000416,25.118384,-1.7409,0.246,9.87867,9.87867
2877.00,9.87640,25.265052,0.000415,25.118360,-1.7409,0.246,9.87911,9.87911
2878.00,9.87631,25.265032,0.000416,25.118278,-1.7410,0.246,9.87747,9.87747
2879.00,9.87581,25.265100,0.000415,25.118228,-1.7409,0.246,9.87452,9.87452
2880.00,9.87533,25.265370,0.000421,25.118401,-1.7408,0.247,9.87289,9.87289
2881.00,9.87520,25.265526,0.000424,25.118497,-1.7408,0.247,9.87252,9.87252
2882.00,9.87512,25.265596,0.000424,25.118507,-1.7407,0.247,9.87152,9.87152
2883.00,9.87505,25.265618,0.000421,25.118502,-1.7408,0.247,9.87240,9.87240
2884.00,9.87494,25.265589,0.000424,25.118544,-1.7408,0.247,9.87412,9.87412
2885.00,9.87514,25.265440,0.000418,25.118426,-1.7410,0.247,9.87626,9.87626
2886.00,9.87555,25.265336,0.000413,25.118282,-1.7411,0.247,9.87713,9.87713
2887.00,9.87568,25.265408,0.000413,25.118310,-1.7411,0.247,9.87828,9.87828
2888.00,9.87573,25.265478,0.000413,25.118302,-1.7412,0.247,9.87828,9.87828
2889.00,9.87593,25.265574,0.000409,25.118243,-1.7413,0.247,9.87820,9.87820
2890.00,9.87606,25.265621,0.000406,25.118240,-1.7412,0.248,9.87799,9.87799
2891.00,9.87645,25.265592,0.000405,25.118175,-1.7412,0.248,9.87856,9.87856
2892.00,9.87682,25.265571,0.000404,25.118127,-1.7412,0.248,9.87874,9.87874
2893.00,9.87689,25.265536,0.000405,25.118083,-1.7412,0.248,9.87891,9.87891
2894.00,9.87650,25.265618,0.000410,25.118188,-1.7412,0.248,9.87797,9.87797
2895.00,9.87602,25.265556,0.000409,25.118121,-1.7412,0.248,9.87654,9.87654
2896.00,9.87574,25.265603,0.000408,25.118157,-1.7411,0.248,9.87400,9.87400
2897.00,9.87541,25.265586,0.000410,25.118153,-1.7411,0.248,9.87282,9.87282
2898.00,9.87545,25.265715,0.000410,25.118259,-1.7411,0.248,9.87315,9.87315
2899.00,9.87601,25.265613,0.000406,25.118161,-1.7412,0.248,9.87511,9.87511
2900.00,9.87669,25.265705,0.000410,25.118218,-1.7412,0.248,9.87704,9.87704
2901.00,9.87704,25.265792,0.000412,25.118247,-1.7414,0.248,9.87884,9.87884
2902.00,9.87719,25.265827,0.000412,25.118266,-1.7414,0.248,9.87921,9.87921
2903.00,9.87731,25.265773,0.000410,25.118228,-1.7413,0.248,9.87907,9.87907
2904.00,9.87738,25.265940,0.000412,25.118334,-1.7412,0.248,9.87872,9.87872
2905.00,9.87743,25.266036,0.000411,25.118343,-1.7412,0.248,9.87775,9.87775
2906.00,9.87725,25.266038,0.000411,25.118331,-1.7411,0.249,9.87703,9.87703
2907.00,9.87724,25.266126,0.000412,25.118335,-1.7412,0.249,9.87727,9.87727
2908.00,9.87708,25.266215,0.000409,25.118351,-1.7414,0.249,9.87678,9.87678
2909.00,9.87694,25.266227,0.000406,25.118331,-1.7414,0.249,9.87534,9.87534
2910.00,9.87658,25.266209,0.000408,25.118283,-1.7415,0.249,9.87392,9.87392
2911.00,9.87609,25.266295,0.000407,25.118298,-1.7415,0.249,9.87360,9.87360
2912.00,9.87572,25.266276,0.000404,25.118210,-1.7415,0.249,9.87308,9.87308
