# Supplementary material for: HSL1 and BAM1/2 impact epidermal cell development by sensing distinct signaling peptides
Source: Nat Commun. 2022 Feb 15;13:876. doi: 10.1038/s41467-022-28558-4 (PMC8847575; doi:10.1038/s41467-022-28558-4)
Supplement: Supplementary file 4 — Source Data [file 41467_2022_28558_MOESM4_ESM.zip › Source Data/Source Data/Figure S12/Exp2_HAE_IDL4.itc]

$ITC
$ 19 
$NOT
$ 25 
$ 60 
$ 500 
$ 10 
$ 2 
$ADCGainCode:  0 
$False,True,True
$ 0.4 , 0.8 , 150 , 5 
$ 2 , 4 , 150 , 5 
$ 2 , 4 , 150 , 5 
$ 2 , 4 , 150 , 5 
$ 2 , 4 , 150 , 5 
$ 2 , 4 , 150 , 5 
$ 2 , 4 , 150 , 5 
$ 2 , 4 , 150 , 5 
$ 2 , 4 , 150 , 5 
$ 2 , 4 , 150 , 5 
$ 2 , 4 , 150 , 5 
$ 2 , 4 , 150 , 5 
$ 2 , 4 , 150 , 5 
$ 2 , 4 , 150 , 5 
$ 2 , 4 , 150 , 5 
$ 2 , 4 , 150 , 5 
$ 2 , 4 , 150 , 5 
$ 2 , 4 , 150 , 5 
$ 2 , 4 , 150 , 5 
# 0 
# 0.6 
# 0.02 
# 0.2035 
# 25 
# 4 
# 8.15 
# 1 
?HAE_20uM_IDL4_600uM
% MICROCALITC_MAL1177627
% 0.2035 
% 4 
%-0.586102 , 29.61604 
%-0.348256 , 29.40329 
% 0.8333333 
% 167740 , 167730 
% 0.25 , 81 
%-0.015695 ,-0.033946 
%-20 , 8 
% 0 , 0 
% 0 
% 128000       127744 
% 43.1 
% 500 , 750 , 1000 , 750 
% 0.06978023945 ,-0.002252194966 ,-3.244915618586E-05 , 1.349203907274E-06 ,-9.058983361606E-09 
% MicroCalITC Ver: 1.29.32 Run time:10/5/2021 12:16:29 PM
@0
5.00,9.92879,25.046181,0.000410,24.993446,-1.6820,0.045,9.92621,9.92621
6.00,9.92835,25.046164,0.000409,24.993329,-1.6819,0.045,9.92720,9.92720
7.00,9.92844,25.046178,0.000407,24.993274,-1.6819,0.045,9.92811,9.92811
8.00,9.92835,25.046241,0.000406,24.993253,-1.6820,0.045,9.92758,9.92758
9.00,9.92805,25.046353,0.000407,24.993250,-1.6819,0.045,9.92688,9.92688
10.00,9.92781,25.046372,0.000407,24.993241,-1.6819,0.045,9.92627,9.92627
11.00,9.92751,25.046439,0.000407,24.993319,-1.6817,0.045,9.92513,9.92513
12.00,9.92690,25.046517,0.000408,24.993348,-1.6814,0.045,9.92369,9.92369
13.00,9.92636,25.046536,0.000408,24.993283,-1.6812,0.045,9.92327,9.92327
14.00,9.92584,25.046524,0.000407,24.993294,-1.6811,0.045,9.92342,9.92342
15.00,9.92562,25.046587,0.000407,24.993306,-1.6811,0.045,9.92364,9.92364
16.00,9.92554,25.046609,0.000406,24.993235,-1.6810,0.045,9.92409,9.92409
17.00,9.92547,25.046619,0.000404,24.993220,-1.6810,0.046,9.92448,9.92448
18.00,9.92533,25.046709,0.000405,24.993340,-1.6809,0.046,9.92451,9.92451
19.00,9.92518,25.046777,0.000405,24.993379,-1.6807,0.046,9.92453,9.92453
20.00,9.92498,25.046773,0.000401,24.993298,-1.6804,0.046,9.92370,9.92370
21.00,9.92491,25.046766,0.000401,24.993322,-1.6803,0.046,9.92309,9.92309
22.00,9.92486,25.046888,0.000407,24.993450,-1.6801,0.046,9.92313,9.92313
23.00,9.92481,25.046911,0.000408,24.993437,-1.6800,0.046,9.92332,9.92332
24.00,9.92457,25.046966,0.000410,24.993473,-1.6801,0.046,9.92304,9.92304
25.00,9.92431,25.046909,0.000412,24.993466,-1.6800,0.046,9.92292,9.92292
26.00,9.92396,25.047000,0.000412,24.993492,-1.6799,0.046,9.92272,9.92272
27.00,9.92348,25.046926,0.000405,24.993372,-1.6797,0.046,9.92169,9.92169
28.00,9.92314,25.046907,0.000402,24.993321,-1.6796,0.047,9.92114,9.92114
29.00,9.92299,25.046997,0.000399,24.993332,-1.6793,0.047,9.92080,9.92080
30.00,9.92301,25.047094,0.000398,24.993376,-1.6792,0.047,9.92203,9.92203
31.00,9.92310,25.047217,0.000403,24.993414,-1.6791,0.047,9.92261,9.92261
32.00,9.92315,25.047204,0.000406,24.993384,-1.6790,0.047,9.92313,9.92313
33.00,9.92301,25.047237,0.000407,24.993363,-1.6789,0.047,9.92306,9.92306
34.00,9.92285,25.047250,0.000407,24.993333,-1.6788,0.047,9.92227,9.92227
35.00,9.92240,25.047376,0.000412,24.993432,-1.6787,0.047,9.92006,9.92006
36.00,9.92200,25.047285,0.000409,24.993337,-1.6785,0.047,9.91863,9.91863
37.00,9.92168,25.047384,0.000406,24.993382,-1.6783,0.047,9.91784,9.91784
38.00,9.92148,25.047451,0.000403,24.993449,-1.6782,0.047,9.91780,9.91780
39.00,9.92128,25.047432,0.000400,24.993419,-1.6782,0.048,9.91864,9.91864
40.00,9.92107,25.047433,0.000397,24.993422,-1.6781,0.048,9.92000,9.92000
41.00,9.92076,25.047519,0.000395,24.993497,-1.6782,0.048,9.91998,9.91998
42.00,9.92066,25.047514,0.000392,24.993458,-1.6784,0.048,9.92028,9.92028
43.00,9.92057,25.047527,0.000394,24.993415,-1.6783,0.048,9.91997,9.91997
44.00,9.92042,25.047543,0.000399,24.993360,-1.6781,0.048,9.91997,9.91997
45.00,9.92038,25.047630,0.000398,24.993307,-1.6777,0.048,9.91941,9.91941
46.00,9.92045,25.047615,0.000398,24.993225,-1.6774,0.048,9.92087,9.92087
47.00,9.92063,25.047764,0.000404,24.993340,-1.6770,0.048,9.92165,9.92165
48.00,9.92074,25.047792,0.000402,24.993339,-1.6767,0.048,9.92201,9.92201
49.00,9.92075,25.047895,0.000402,24.993436,-1.6767,0.049,9.92229,9.92229
50.00,9.92075,25.047847,0.000404,24.993373,-1.6768,0.049,9.92297,9.92297
51.00,9.92048,25.047877,0.000402,24.993407,-1.6769,0.049,9.92213,9.92213
52.00,9.92032,25.047895,0.000400,24.993406,-1.6770,0.049,9.92155,9.92155
53.00,9.92067,25.047943,0.000408,24.993479,-1.6770,0.049,9.91360,9.91360
54.00,9.92110,25.047976,0.000408,24.993480,-1.6768,0.049,9.89044,9.89044
55.00,9.92133,25.047956,0.000405,24.993505,-1.6766,0.049,9.85949,9.85949
56.00,9.92141,25.048044,0.000406,24.993545,-1.6763,0.049,9.82978,9.82978
57.00,9.92200,25.048031,0.000405,24.993453,-1.6762,0.049,9.80634,9.80634
58.00,9.92259,25.048055,0.000400,24.993400,-1.6762,0.050,9.79842,9.79842
59.00,9.92217,25.048003,0.000397,24.993287,-1.6762,0.050,9.81015,9.81015
60.00,9.92269,25.048070,0.000397,24.993279,-1.6762,0.050,9.83294,9.83294
@1,0.4000,0.8, 60.051999999996 
61.00,9.92063,25.048133,0.000397,24.993287,-1.6761,0.050,9.85632,9.85632
62.00,9.92064,25.048138,0.000400,24.993287,-1.6759,0.050,9.87408,9.87408
63.00,9.87997,25.048136,0.000400,24.993237,-1.6754,0.050,9.88487,9.88487
64.00,9.80689,25.048222,0.000404,24.993342,-1.6751,0.050,9.89115,9.89115
65.00,9.76942,25.048346,0.000404,24.993428,-1.6748,0.050,9.89336,9.89336
66.00,9.77245,25.048330,0.000405,24.993394,-1.6747,0.050,9.89399,9.89399
67.00,9.80371,25.048397,0.000407,24.993417,-1.6745,0.050,9.89444,9.89444
68.00,9.84058,25.048510,0.000410,24.993518,-1.6746,0.050,9.89475,9.89475
69.00,9.86522,25.048541,0.000407,24.993501,-1.6746,0.051,9.89536,9.89536
70.00,9.88273,25.048513,0.000407,24.993420,-1.6746,0.051,9.89630,9.89630
71.00,9.88855,25.048512,0.000405,24.993419,-1.6745,0.051,9.89832,9.89832
72.00,9.89219,25.048618,0.000408,24.993482,-1.6743,0.051,9.89999,9.89999
73.00,9.89344,25.048628,0.000406,24.993428,-1.6740,0.051,9.90086,9.90086
74.00,9.89350,25.048669,0.000409,24.993452,-1.6737,0.051,9.90239,9.90239
75.00,9.89438,25.048658,0.000414,24.993480,-1.6735,0.051,9.90404,9.90404
76.00,9.89554,25.048715,0.000413,24.993525,-1.6733,0.051,9.90503,9.90503
77.00,9.89664,25.048693,0.000406,24.993477,-1.6731,0.051,9.90644,9.90644
78.00,9.89791,25.048745,0.000405,24.993518,-1.6732,0.052,9.90794,9.90794
79.00,9.89916,25.048778,0.000403,24.993485,-1.6732,0.052,9.90807,9.90807
80.00,9.90017,25.048881,0.000405,24.993537,-1.6733,0.052,9.90904,9.90904
81.00,9.90132,25.048914,0.000407,24.993490,-1.6734,0.052,9.91040,9.91040
82.00,9.90245,25.048878,0.000409,24.993370,-1.6736,0.052,9.91051,9.91051
83.00,9.90325,25.048917,0.000407,24.993292,-1.6735,0.052,9.91066,9.91066
84.00,9.90391,25.048954,0.000405,24.993272,-1.6736,0.052,9.91116,9.91116
85.00,9.90480,25.048972,0.000405,24.993219,-1.6733,0.052,9.91090,9.91090
86.00,9.90544,25.049062,0.000404,24.993236,-1.6729,0.052,9.90957,9.90957
87.00,9.90615,25.049164,0.000402,24.993313,-1.6725,0.052,9.90910,9.90910
88.00,9.90686,25.049282,0.000405,24.993426,-1.6722,0.052,9.90952,9.90952
89.00,9.90768,25.049420,0.000408,24.993525,-1.6720,0.052,9.91033,9.91033
90.00,9.90850,25.049541,0.000408,24.993613,-1.6721,0.052,9.91047,9.91047
91.00,9.90894,25.049497,0.000406,24.993546,-1.6721,0.053,9.91133,9.91133
92.00,9.90932,25.049561,0.000413,24.993614,-1.6721,0.052,9.91223,9.91223
93.00,9.90988,25.049428,0.000415,24.993512,-1.6720,0.052,9.91249,9.91249
94.00,9.91034,25.049393,0.000413,24.993451,-1.6719,0.052,9.91252,9.91252
95.00,9.91067,25.049352,0.000408,24.993399,-1.6718,0.053,9.91269,9.91269
96.00,9.91095,25.049470,0.000409,24.993456,-1.6717,0.053,9.91297,9.91297
97.00,9.91114,25.049473,0.000408,24.993386,-1.6716,0.053,9.91286,9.91286
98.00,9.91139,25.049556,0.000404,24.993380,-1.6716,0.053,9.91348,9.91348
99.00,9.91171,25.049657,0.000406,24.993392,-1.6713,0.053,9.91333,9.91333
100.00,9.91183,25.049719,0.000406,24.993290,-1.6711,0.053,9.91325,9.91325
101.00,9.91181,25.049780,0.000404,24.993268,-1.6708,0.053,9.91308,9.91308
102.00,9.91174,25.049916,0.000402,24.993363,-1.6707,0.054,9.91312,9.91312
103.00,9.91198,25.050004,0.000403,24.993404,-1.6706,0.054,9.91300,9.91300
104.00,9.91234,25.050072,0.000403,24.993448,-1.6707,0.054,9.91393,9.91393
105.00,9.91270,25.050139,0.000404,24.993555,-1.6707,0.054,9.91499,9.91499
106.00,9.91302,25.050111,0.000402,24.993571,-1.6705,0.054,9.91541,9.91541
107.00,9.91338,25.050077,0.000398,24.993519,-1.6704,0.054,9.91613,9.91613
108.00,9.91373,25.050050,0.000397,24.993442,-1.6702,0.054,9.91637,9.91637
109.00,9.91389,25.050057,0.000396,24.993457,-1.6699,0.055,9.91597,9.91597
110.00,9.91405,25.050095,0.000398,24.993464,-1.6696,0.055,9.91583,9.91583
111.00,9.91427,25.050153,0.000400,24.993486,-1.6696,0.055,9.91580,9.91580
112.00,9.91440,25.050130,0.000403,24.993467,-1.6697,0.055,9.91579,9.91579
113.00,9.91459,25.050225,0.000405,24.993578,-1.6696,0.055,9.91572,9.91572
114.00,9.91471,25.050145,0.000406,24.993501,-1.6697,0.055,9.91532,9.91532
115.00,9.91483,25.050176,0.000407,24.993494,-1.6699,0.055,9.91593,9.91593
116.00,9.91506,25.050323,0.000410,24.993504,-1.6699,0.055,9.91641,9.91641
117.00,9.91529,25.050522,0.000410,24.993607,-1.6698,0.055,9.91644,9.91644
118.00,9.91538,25.050606,0.000411,24.993601,-1.6697,0.055,9.91648,9.91648
119.00,9.91547,25.050763,0.000412,24.993674,-1.6694,0.055,9.91718,9.91718
120.00,9.91562,25.050750,0.000412,24.993593,-1.6692,0.055,9.91579,9.91579
121.00,9.91556,25.050728,0.000409,24.993575,-1.6690,0.055,9.91458,9.91458
122.00,9.91551,25.050642,0.000408,24.993529,-1.6689,0.055,9.91392,9.91392
123.00,9.91561,25.050572,0.000406,24.993430,-1.6688,0.056,9.91389,9.91389
124.00,9.91563,25.050509,0.000403,24.993311,-1.6686,0.056,9.91400,9.91400
125.00,9.91552,25.050587,0.000404,24.993394,-1.6684,0.056,9.91413,9.91413
126.00,9.91536,25.050583,0.000406,24.993410,-1.6683,0.056,9.91467,9.91467
127.00,9.91535,25.050565,0.000409,24.993307,-1.6680,0.056,9.91500,9.91500
128.00,9.91512,25.050680,0.000412,24.993395,-1.6678,0.056,9.91374,9.91374
129.00,9.91481,25.050806,0.000413,24.993452,-1.6676,0.056,9.91160,9.91160
130.00,9.91460,25.050818,0.000409,24.993377,-1.6673,0.056,9.91066,9.91066
131.00,9.91438,25.050974,0.000410,24.993400,-1.6671,0.056,9.91002,9.91002
132.00,9.91402,25.051095,0.000406,24.993453,-1.6670,0.056,9.90970,9.90970
133.00,9.91369,25.051131,0.000403,24.993471,-1.6671,0.057,9.91039,9.91039
134.00,9.91352,25.051064,0.000404,24.993459,-1.6673,0.057,9.91124,9.91124
135.00,9.91333,25.051106,0.000407,24.993507,-1.6675,0.057,9.91205,9.91205
136.00,9.91301,25.051034,0.000406,24.993498,-1.6676,0.057,9.91207,9.91207
137.00,9.91268,25.051051,0.000411,24.993480,-1.6675,0.056,9.91203,9.91203
138.00,9.91238,25.051057,0.000411,24.993464,-1.6673,0.056,9.91273,9.91273
139.00,9.91225,25.051105,0.000409,24.993427,-1.6670,0.057,9.91260,9.91260
140.00,9.91232,25.051127,0.000406,24.993401,-1.6668,0.057,9.91207,9.91207
141.00,9.91218,25.051165,0.000403,24.993383,-1.6668,0.057,9.91188,9.91188
142.00,9.91222,25.051187,0.000400,24.993406,-1.6669,0.057,9.91200,9.91200
143.00,9.91207,25.051230,0.000400,24.993364,-1.6669,0.057,9.91102,9.91102
144.00,9.91178,25.051337,0.000403,24.993439,-1.6669,0.057,9.91078,9.91078
145.00,9.91152,25.051389,0.000405,24.993440,-1.6668,0.057,9.91145,9.91145
146.00,9.91156,25.051438,0.000409,24.993423,-1.6667,0.057,9.91214,9.91214
147.00,9.91153,25.051556,0.000406,24.993451,-1.6665,0.057,9.91261,9.91261
148.00,9.91171,25.051634,0.000405,24.993510,-1.6662,0.058,9.91311,9.91311
149.00,9.91210,25.051648,0.000403,24.993467,-1.6660,0.058,9.91324,9.91324
150.00,9.91226,25.051690,0.000400,24.993491,-1.6658,0.058,9.91239,9.91239
151.00,9.91210,25.051721,0.000397,24.993484,-1.6657,0.058,9.91233,9.91233
152.00,9.91201,25.051672,0.000399,24.993420,-1.6656,0.058,9.91095,9.91095
153.00,9.91180,25.051721,0.000402,24.993428,-1.6655,0.058,9.91010,9.91010
154.00,9.91171,25.051744,0.000401,24.993464,-1.6655,0.058,9.91007,9.91007
155.00,9.91158,25.051785,0.000404,24.993515,-1.6654,0.059,9.91026,9.91026
156.00,9.91159,25.051790,0.000407,24.993520,-1.6651,0.059,9.91028,9.91028
157.00,9.91162,25.051867,0.000407,24.993600,-1.6649,0.059,9.91053,9.91053
158.00,9.91133,25.051900,0.000405,24.993617,-1.6648,0.059,9.91165,9.91165
159.00,9.91141,25.051981,0.000409,24.993640,-1.6646,0.059,9.91180,9.91180
160.00,9.91148,25.052005,0.000409,24.993559,-1.6643,0.059,9.91171,9.91171
161.00,9.91146,25.052062,0.000405,24.993565,-1.6641,0.059,9.91106,9.91106
162.00,9.91144,25.052059,0.000403,24.993545,-1.6640,0.059,9.91149,9.91149
163.00,9.91146,25.052030,0.000404,24.993483,-1.6639,0.059,9.91131,9.91131
164.00,9.91158,25.051957,0.000403,24.993350,-1.6637,0.059,9.91124,9.91124
165.00,9.91150,25.051986,0.000404,24.993342,-1.6639,0.059,9.91106,9.91106
166.00,9.91130,25.052012,0.000406,24.993357,-1.6640,0.059,9.91153,9.91153
167.00,9.91121,25.052055,0.000408,24.993364,-1.6639,0.059,9.91143,9.91143
168.00,9.91102,25.052097,0.000406,24.993343,-1.6637,0.059,9.91068,9.91068
169.00,9.91084,25.052225,0.000408,24.993454,-1.6637,0.060,9.91015,9.91015
170.00,9.91089,25.052280,0.000406,24.993479,-1.6635,0.060,9.91064,9.91064
171.00,9.91082,25.052308,0.000410,24.993513,-1.6635,0.060,9.91013,9.91013
172.00,9.91079,25.052366,0.000409,24.993530,-1.6633,0.060,9.90958,9.90958
173.00,9.91087,25.052372,0.000410,24.993540,-1.6633,0.060,9.90924,9.90924
174.00,9.91068,25.052382,0.000410,24.993489,-1.6633,0.060,9.90895,9.90895
175.00,9.91051,25.052386,0.000411,24.993448,-1.6635,0.060,9.90874,9.90874
176.00,9.91055,25.052487,0.000408,24.993433,-1.6634,0.060,9.90924,9.90924
177.00,9.91043,25.052535,0.000408,24.993377,-1.6633,0.060,9.90879,9.90879
178.00,9.91015,25.052562,0.000408,24.993314,-1.6630,0.061,9.90839,9.90839
179.00,9.90979,25.052633,0.000406,24.993355,-1.6626,0.061,9.90877,9.90877
180.00,9.90982,25.052694,0.000405,24.993398,-1.6621,0.061,9.90903,9.90903
181.00,9.90995,25.052695,0.000407,24.993363,-1.6619,0.061,9.90911,9.90911
182.00,9.90999,25.052718,0.000411,24.993410,-1.6619,0.061,9.91010,9.91010
183.00,9.90988,25.052780,0.000411,24.993419,-1.6620,0.061,9.91058,9.91058
184.00,9.90963,25.052753,0.000412,24.993359,-1.6620,0.061,9.91067,9.91067
185.00,9.90977,25.052771,0.000410,24.993313,-1.6620,0.061,9.91108,9.91108
186.00,9.90983,25.052790,0.000407,24.993322,-1.6618,0.061,9.91055,9.91055
187.00,9.90967,25.052673,0.000400,24.993228,-1.6617,0.061,9.90977,9.90977
188.00,9.90960,25.052703,0.000399,24.993234,-1.6615,0.062,9.90950,9.90950
189.00,9.90949,25.052810,0.000401,24.993296,-1.6614,0.062,9.90912,9.90912
190.00,9.90932,25.052893,0.000408,24.993385,-1.6613,0.062,9.90820,9.90820
191.00,9.90922,25.052941,0.000413,24.993362,-1.6612,0.061,9.90761,9.90761
192.00,9.90905,25.053181,0.000418,24.993431,-1.6611,0.061,9.90749,9.90749
193.00,9.90908,25.053270,0.000420,24.993490,-1.6609,0.061,9.90821,9.90821
194.00,9.90925,25.053271,0.000417,24.993440,-1.6608,0.061,9.90879,9.90879
195.00,9.90939,25.053220,0.000412,24.993328,-1.6608,0.062,9.90927,9.90927
196.00,9.90943,25.053261,0.000408,24.993371,-1.6607,0.062,9.91061,9.91061
197.00,9.90950,25.053237,0.000405,24.993263,-1.6606,0.062,9.91097,9.91097
198.00,9.90966,25.053325,0.000405,24.993299,-1.6606,0.062,9.91064,9.91064
199.00,9.90968,25.053360,0.000406,24.993331,-1.6605,0.062,9.90971,9.90971
200.00,9.90944,25.053540,0.000409,24.993465,-1.6602,0.062,9.90874,9.90874
201.00,9.90917,25.053579,0.000411,24.993506,-1.6601,0.062,9.90758,9.90758
202.00,9.90895,25.053627,0.000413,24.993630,-1.6599,0.062,9.90720,9.90720
203.00,9.90875,25.053599,0.000410,24.993587,-1.6597,0.063,9.89559,9.89559
204.00,9.90864,25.053622,0.000409,24.993543,-1.6596,0.063,9.86772,9.86772
205.00,9.90877,25.053566,0.000404,24.993432,-1.6595,0.063,9.82104,9.82104
206.00,9.90901,25.053571,0.000404,24.993340,-1.6592,0.063,9.75574,9.75574
207.00,9.90918,25.053524,0.000406,24.993197,-1.6590,0.063,9.67687,9.67687
208.00,9.90858,25.053604,0.000408,24.993180,-1.6589,0.063,9.60311,9.60311
209.00,9.90708,25.053690,0.000408,24.993188,-1.6586,0.063,9.54605,9.54605
210.00,9.90582,25.053712,0.000409,24.993157,-1.6586,0.063,9.51060,9.51060
@2,2.0001,4.0, 210.205999999998 
211.00,9.90726,25.053751,0.000405,24.993186,-1.6586,0.063,9.49872,9.49872
212.00,9.90643,25.053854,0.000403,24.993303,-1.6585,0.064,9.50726,9.50726
213.00,9.85164,25.053824,0.000404,24.993323,-1.6585,0.064,9.52826,9.52826
214.00,9.76629,25.053804,0.000405,24.993318,-1.6586,0.064,9.55513,9.55513
215.00,9.67267,25.053769,0.000405,24.993317,-1.6585,0.064,9.58338,9.58338
216.00,9.58089,25.053802,0.000408,24.993294,-1.6583,0.063,9.61007,9.61007
217.00,9.51322,25.053730,0.000407,24.993200,-1.6582,0.064,9.63175,9.63175
218.00,9.48326,25.053729,0.000405,24.993111,-1.6581,0.064,9.64829,9.64829
219.00,9.48130,25.053800,0.000406,24.993128,-1.6579,0.064,9.66048,9.66048
220.00,9.49565,25.053998,0.000406,24.993226,-1.6578,0.064,9.67120,9.67120
221.00,9.52118,25.053995,0.000406,24.993201,-1.6576,0.064,9.68132,9.68132
222.00,9.55542,25.054118,0.000406,24.993257,-1.6574,0.064,9.69348,9.69348
223.00,9.58812,25.054105,0.000409,24.993205,-1.6574,0.064,9.70793,9.70793
224.00,9.61531,25.054109,0.000408,24.993249,-1.6574,0.064,9.72547,9.72547
225.00,9.63680,25.054090,0.000405,24.993223,-1.6573,0.064,9.74359,9.74359
226.00,9.65446,25.054154,0.000405,24.993204,-1.6573,0.064,9.76117,9.76117
227.00,9.66382,25.054201,0.000402,24.993216,-1.6571,0.064,9.77686,9.77686
228.00,9.67089,25.054318,0.000398,24.993290,-1.6569,0.065,9.78986,9.78986
229.00,9.67641,25.054399,0.000395,24.993243,-1.6566,0.065,9.79994,9.79994
230.00,9.69034,25.054464,0.000397,24.993274,-1.6565,0.065,9.80765,9.80765
231.00,9.70536,25.054476,0.000396,24.993300,-1.6563,0.065,9.81390,9.81390
232.00,9.72447,25.054449,0.000400,24.993267,-1.6562,0.065,9.81830,9.81830
233.00,9.74326,25.054474,0.000403,24.993324,-1.6561,0.065,9.82169,9.82169
234.00,9.76388,25.054422,0.000403,24.993309,-1.6561,0.065,9.82482,9.82482
235.00,9.78097,25.054406,0.000402,24.993237,-1.6561,0.065,9.82841,9.82841
236.00,9.79322,25.054404,0.000402,24.993192,-1.6562,0.065,9.83216,9.83216
237.00,9.80282,25.054515,0.000403,24.993174,-1.6562,0.065,9.83682,9.83682
238.00,9.80798,25.054560,0.000405,24.993139,-1.6562,0.065,9.84267,9.84267
239.00,9.81393,25.054630,0.000405,24.993166,-1.6560,0.065,9.84866,9.84866
240.00,9.81882,25.054606,0.000404,24.993206,-1.6558,0.065,9.85352,9.85352
241.00,9.82177,25.054714,0.000405,24.993302,-1.6557,0.065,9.85774,9.85774
242.00,9.82485,25.054672,0.000402,24.993353,-1.6556,0.066,9.86158,9.86158
243.00,9.82822,25.054683,0.000403,24.993362,-1.6554,0.066,9.86376,9.86376
244.00,9.83094,25.054641,0.000406,24.993279,-1.6553,0.066,9.86569,9.86569
245.00,9.83717,25.054725,0.000407,24.993206,-1.6552,0.066,9.86861,9.86861
246.00,9.84315,25.054739,0.000407,24.993148,-1.6549,0.066,9.87201,9.87201
247.00,9.84862,25.054853,0.000409,24.993139,-1.6547,0.066,9.87464,9.87464
248.00,9.85363,25.054898,0.000408,24.993115,-1.6547,0.066,9.87703,9.87703
249.00,9.85709,25.055020,0.000405,24.993193,-1.6546,0.066,9.87876,9.87876
250.00,9.85955,25.055053,0.000404,24.993253,-1.6545,0.066,9.87952,9.87952
251.00,9.86291,25.055096,0.000408,24.993238,-1.6544,0.066,9.88023,9.88023
252.00,9.86656,25.055140,0.000408,24.993274,-1.6544,0.066,9.88154,9.88154
253.00,9.86964,25.055199,0.000404,24.993276,-1.6541,0.066,9.88383,9.88383
254.00,9.87219,25.055226,0.000403,24.993289,-1.6542,0.067,9.88557,9.88557
255.00,9.87428,25.055291,0.000399,24.993323,-1.6542,0.067,9.88743,9.88743
256.00,9.87537,25.055311,0.000392,24.993312,-1.6543,0.067,9.88829,9.88829
257.00,9.87706,25.055297,0.000389,24.993256,-1.6543,0.067,9.88865,9.88865
258.00,9.87890,25.055357,0.000392,24.993335,-1.6542,0.068,9.88926,9.88926
259.00,9.88033,25.055351,0.000394,24.993291,-1.6540,0.068,9.89087,9.89087
260.00,9.88172,25.055396,0.000400,24.993294,-1.6538,0.067,9.89162,9.89162
261.00,9.88352,25.055492,0.000405,24.993360,-1.6537,0.067,9.89195,9.89195
262.00,9.88484,25.055571,0.000408,24.993389,-1.6534,0.067,9.89272,9.89272
263.00,9.88563,25.055592,0.000407,24.993368,-1.6534,0.067,9.89300,9.89300
264.00,9.88648,25.055672,0.000408,24.993406,-1.6532,0.068,9.89279,9.89279
265.00,9.88741,25.055621,0.000403,24.993356,-1.6531,0.068,9.89269,9.89269
266.00,9.88817,25.055539,0.000400,24.993338,-1.6529,0.068,9.89362,9.89362
267.00,9.88898,25.055500,0.000397,24.993276,-1.6527,0.068,9.89459,9.89459
268.00,9.89009,25.055560,0.000396,24.993293,-1.6527,0.068,9.89545,9.89545
269.00,9.89096,25.055618,0.000396,24.993292,-1.6526,0.068,9.89531,9.89531
270.00,9.89140,25.055605,0.000402,24.993230,-1.6525,0.068,9.89507,9.89507
271.00,9.89191,25.055688,0.000403,24.993249,-1.6525,0.068,9.89476,9.89476
272.00,9.89233,25.055769,0.000407,24.993338,-1.6523,0.068,9.89396,9.89396
273.00,9.89262,25.055737,0.000406,24.993291,-1.6521,0.068,9.89318,9.89318
274.00,9.89287,25.055782,0.000408,24.993284,-1.6520,0.068,9.89312,9.89312
275.00,9.89316,25.055942,0.000405,24.993363,-1.6519,0.068,9.89379,9.89379
276.00,9.89347,25.056013,0.000402,24.993381,-1.6518,0.068,9.89430,9.89430
277.00,9.89390,25.056137,0.000399,24.993438,-1.6516,0.069,9.89511,9.89511
278.00,9.89421,25.056176,0.000398,24.993433,-1.6514,0.069,9.89590,9.89590
279.00,9.89429,25.056111,0.000395,24.993372,-1.6511,0.069,9.89631,9.89631
280.00,9.89449,25.056140,0.000394,24.993385,-1.6510,0.069,9.89680,9.89680
281.00,9.89475,25.056148,0.000394,24.993331,-1.6509,0.069,9.89683,9.89683
282.00,9.89499,25.056133,0.000395,24.993294,-1.6510,0.069,9.89673,9.89673
283.00,9.89523,25.056136,0.000397,24.993245,-1.6511,0.069,9.89703,9.89703
284.00,9.89557,25.056260,0.000397,24.993290,-1.6512,0.069,9.89850,9.89850
285.00,9.89600,25.056293,0.000395,24.993273,-1.6512,0.070,9.89923,9.89923
286.00,9.89627,25.056398,0.000397,24.993328,-1.6512,0.070,9.89938,9.89938
287.00,9.89638,25.056463,0.000397,24.993362,-1.6511,0.070,9.89994,9.89994
288.00,9.89646,25.056526,0.000398,24.993391,-1.6510,0.070,9.89976,9.89976
289.00,9.89654,25.056581,0.000401,24.993424,-1.6510,0.070,9.89881,9.89881
290.00,9.89680,25.056582,0.000404,24.993413,-1.6510,0.070,9.89785,9.89785
291.00,9.89694,25.056548,0.000402,24.993330,-1.6508,0.070,9.89738,9.89738
292.00,9.89712,25.056528,0.000404,24.993253,-1.6506,0.070,9.89648,9.89648
293.00,9.89741,25.056616,0.000404,24.993321,-1.6504,0.070,9.89640,9.89640
294.00,9.89751,25.056691,0.000401,24.993374,-1.6502,0.070,9.89670,9.89670
295.00,9.89765,25.056657,0.000400,24.993330,-1.6500,0.071,9.89701,9.89701
296.00,9.89774,25.056656,0.000401,24.993325,-1.6500,0.071,9.89754,9.89754
297.00,9.89774,25.056631,0.000399,24.993303,-1.6501,0.071,9.89783,9.89783
298.00,9.89778,25.056613,0.000399,24.993260,-1.6501,0.071,9.89789,9.89789
299.00,9.89781,25.056567,0.000399,24.993226,-1.6500,0.071,9.89730,9.89730
300.00,9.89779,25.056760,0.000400,24.993320,-1.6499,0.071,9.89709,9.89709
301.00,9.89784,25.056841,0.000402,24.993391,-1.6497,0.071,9.89728,9.89728
302.00,9.89800,25.056969,0.000402,24.993428,-1.6496,0.071,9.89855,9.89855
303.00,9.89823,25.057079,0.000402,24.993434,-1.6497,0.071,9.89871,9.89871
304.00,9.89816,25.057149,0.000404,24.993392,-1.6497,0.071,9.89928,9.89928
305.00,9.89793,25.057169,0.000407,24.993402,-1.6498,0.071,9.89968,9.89968
306.00,9.89799,25.057228,0.000407,24.993391,-1.6498,0.071,9.89998,9.89998
307.00,9.89800,25.057227,0.000406,24.993365,-1.6498,0.071,9.89891,9.89891
308.00,9.89798,25.057195,0.000404,24.993322,-1.6496,0.071,9.89911,9.89911
309.00,9.89805,25.057159,0.000403,24.993280,-1.6496,0.071,9.89851,9.89851
310.00,9.89818,25.057184,0.000401,24.993284,-1.6494,0.072,9.89798,9.89798
311.00,9.89814,25.057213,0.000401,24.993283,-1.6491,0.072,9.89734,9.89734
312.00,9.89810,25.057275,0.000404,24.993242,-1.6489,0.072,9.89744,9.89744
313.00,9.89821,25.057431,0.000408,24.993339,-1.6487,0.072,9.89697,9.89697
314.00,9.89811,25.057601,0.000407,24.993458,-1.6484,0.072,9.89733,9.89733
315.00,9.89807,25.057628,0.000408,24.993407,-1.6483,0.072,9.89721,9.89721
316.00,9.89793,25.057621,0.000408,24.993412,-1.6482,0.072,9.89688,9.89688
317.00,9.89775,25.057662,0.000405,24.993502,-1.6481,0.072,9.89587,9.89587
318.00,9.89767,25.057623,0.000401,24.993424,-1.6481,0.072,9.89594,9.89594
319.00,9.89776,25.057549,0.000401,24.993318,-1.6482,0.073,9.89632,9.89632
320.00,9.89795,25.057698,0.000404,24.993403,-1.6482,0.072,9.89714,9.89714
321.00,9.89798,25.057857,0.000406,24.993411,-1.6484,0.072,9.89743,9.89743
322.00,9.89775,25.057949,0.000407,24.993439,-1.6484,0.072,9.89811,9.89811
323.00,9.89759,25.057959,0.000410,24.993415,-1.6484,0.072,9.89851,9.89851
324.00,9.89767,25.058008,0.000408,24.993399,-1.6483,0.073,9.89858,9.89858
325.00,9.89762,25.057917,0.000407,24.993292,-1.6482,0.073,9.89770,9.89770
326.00,9.89741,25.057868,0.000405,24.993260,-1.6480,0.073,9.89767,9.89767
327.00,9.89726,25.057832,0.000403,24.993185,-1.6478,0.073,9.89796,9.89796
328.00,9.89720,25.057906,0.000400,24.993247,-1.6475,0.073,9.89808,9.89808
329.00,9.89738,25.057954,0.000402,24.993289,-1.6473,0.073,9.89684,9.89684
330.00,9.89745,25.057967,0.000400,24.993281,-1.6470,0.073,9.89718,9.89718
331.00,9.89731,25.058036,0.000399,24.993311,-1.6469,0.074,9.89696,9.89696
332.00,9.89715,25.058093,0.000400,24.993331,-1.6468,0.074,9.89629,9.89629
333.00,9.89702,25.058188,0.000404,24.993354,-1.6466,0.074,9.89516,9.89516
334.00,9.89684,25.058250,0.000408,24.993365,-1.6466,0.074,9.89496,9.89496
335.00,9.89689,25.058275,0.000408,24.993390,-1.6466,0.074,9.89468,9.89468
336.00,9.89693,25.058254,0.000408,24.993362,-1.6467,0.074,9.89501,9.89501
337.00,9.89691,25.058173,0.000408,24.993285,-1.6466,0.074,9.89547,9.89547
338.00,9.89707,25.058024,0.000405,24.993150,-1.6466,0.074,9.89690,9.89690
339.00,9.89720,25.057967,0.000402,24.993112,-1.6466,0.074,9.89827,9.89827
340.00,9.89714,25.058038,0.000401,24.993160,-1.6464,0.074,9.89899,9.89899
341.00,9.89717,25.057941,0.000397,24.993042,-1.6462,0.074,9.89937,9.89937
342.00,9.89731,25.057955,0.000395,24.993008,-1.6461,0.074,9.89964,9.89964
343.00,9.89735,25.057991,0.000393,24.992974,-1.6461,0.074,9.89888,9.89888
344.00,9.89715,25.058112,0.000393,24.993014,-1.6460,0.075,9.89853,9.89853
345.00,9.89729,25.058055,0.000390,24.992856,-1.6460,0.075,9.89914,9.89914
346.00,9.89743,25.058246,0.000393,24.992950,-1.6460,0.075,9.89926,9.89926
347.00,9.89753,25.058429,0.000396,24.993053,-1.6459,0.075,9.89927,9.89927
348.00,9.89759,25.058644,0.000401,24.993208,-1.6458,0.075,9.89944,9.89944
349.00,9.89772,25.058700,0.000400,24.993212,-1.6456,0.075,9.89976,9.89976
350.00,9.89799,25.058813,0.000404,24.993353,-1.6454,0.075,9.89945,9.89945
351.00,9.89813,25.058843,0.000405,24.993421,-1.6452,0.075,9.89928,9.89928
352.00,9.89846,25.058879,0.000407,24.993445,-1.6451,0.075,9.89826,9.89826
353.00,9.89900,25.058870,0.000409,24.993438,-1.6449,0.075,9.89050,9.89050
354.00,9.89936,25.058864,0.000407,24.993377,-1.6450,0.075,9.86992,9.86992
355.00,9.89923,25.058794,0.000406,24.993241,-1.6450,0.075,9.83374,9.83374
356.00,9.89923,25.059000,0.000408,24.993343,-1.6449,0.076,9.78143,9.78143
357.00,9.89939,25.059067,0.000407,24.993346,-1.6448,0.076,9.71775,9.71775
358.00,9.89955,25.059108,0.000404,24.993350,-1.6449,0.076,9.65514,9.65514
359.00,9.89933,25.059125,0.000407,24.993395,-1.6449,0.076,9.60365,9.60365
360.00,9.89962,25.059228,0.000410,24.993442,-1.6448,0.076,9.57073,9.57073
@3,2.0001,4.0, 360.030999999995 
361.00,9.89877,25.059108,0.000409,24.993234,-1.6448,0.076,9.55939,9.55939
362.00,9.89337,25.058998,0.000407,24.993079,-1.6448,0.076,9.56623,9.56623
363.00,9.85974,25.059056,0.000407,24.993025,-1.6448,0.076,9.58322,9.58322
364.00,9.79662,25.059054,0.000406,24.992965,-1.6447,0.076,9.60579,9.60579
365.00,9.71953,25.059054,0.000403,24.992915,-1.6447,0.076,9.62837,9.62837
366.00,9.63724,25.059109,0.000404,24.993012,-1.6446,0.076,9.64872,9.64872
367.00,9.57574,25.059217,0.000408,24.993101,-1.6444,0.076,9.66538,9.66538
368.00,9.54709,25.059160,0.000407,24.993106,-1.6444,0.076,9.67927,9.67927
369.00,9.53959,25.059312,0.000409,24.993223,-1.6442,0.076,9.69110,9.69110
370.00,9.55513,25.059454,0.000414,24.993357,-1.6440,0.076,9.70185,9.70185
371.00,9.58034,25.059468,0.000412,24.993363,-1.6438,0.076,9.71315,9.71315
372.00,9.60940,25.059506,0.000410,24.993414,-1.6437,0.077,9.72586,9.72586
373.00,9.63197,25.059578,0.000409,24.993427,-1.6435,0.077,9.74014,9.74014
374.00,9.65219,25.059516,0.000410,24.993280,-1.6434,0.077,9.75580,9.75580
375.00,9.66781,25.059542,0.000407,24.993216,-1.6431,0.077,9.77147,9.77147
376.00,9.68208,25.059600,0.000408,24.993146,-1.6429,0.077,9.78588,9.78588
377.00,9.69287,25.059631,0.000405,24.993127,-1.6428,0.077,9.79809,9.79809
378.00,9.70133,25.059605,0.000406,24.993100,-1.6428,0.077,9.80904,9.80904
379.00,9.71128,25.059599,0.000404,24.993164,-1.6427,0.078,9.81743,9.81743
380.00,9.72173,25.059612,0.000403,24.993223,-1.6427,0.078,9.82389,9.82389
381.00,9.73866,25.059613,0.000403,24.993241,-1.6426,0.078,9.82845,9.82845
382.00,9.75636,25.059621,0.000410,24.993212,-1.6425,0.078,9.83213,9.83213
383.00,9.77277,25.059700,0.000412,24.993285,-1.6423,0.078,9.83438,9.83438
384.00,9.78961,25.059827,0.000414,24.993329,-1.6422,0.078,9.83614,9.83614
385.00,9.79990,25.059843,0.000413,24.993262,-1.6419,0.078,9.83853,9.83853
386.00,9.81041,25.059840,0.000409,24.993233,-1.6418,0.078,9.84182,9.84182
387.00,9.81776,25.059923,0.000404,24.993247,-1.6417,0.078,9.84563,9.84563
388.00,9.82708,25.060037,0.000402,24.993231,-1.6418,0.078,9.84941,9.84941
389.00,9.83013,25.060004,0.000402,24.993142,-1.6418,0.078,9.85378,9.85378
390.00,9.83205,25.060071,0.000405,24.993184,-1.6418,0.078,9.85794,9.85794
391.00,9.83425,25.060145,0.000407,24.993237,-1.6418,0.078,9.86064,9.86064
392.00,9.83711,25.060115,0.000408,24.993214,-1.6417,0.078,9.86222,9.86222
393.00,9.84056,25.060113,0.000408,24.993227,-1.6414,0.078,9.86452,9.86452
394.00,9.84326,25.060233,0.000408,24.993297,-1.6413,0.079,9.86587,9.86587
395.00,9.84610,25.060282,0.000408,24.993320,-1.6413,0.079,9.86726,9.86726
396.00,9.84966,25.060287,0.000410,24.993265,-1.6413,0.079,9.86942,9.86942
397.00,9.85301,25.060350,0.000410,24.993252,-1.6412,0.079,9.87194,9.87194
398.00,9.85535,25.060357,0.000412,24.993229,-1.6413,0.079,9.87336,9.87336
399.00,9.85772,25.060320,0.000413,24.993212,-1.6412,0.079,9.87515,9.87515
400.00,9.86002,25.060344,0.000410,24.993166,-1.6411,0.079,9.87677,9.87677
401.00,9.86215,25.060321,0.000407,24.993114,-1.6411,0.079,9.87837,9.87837
402.00,9.86454,25.060346,0.000405,24.993116,-1.6412,0.079,9.88012,9.88012
403.00,9.86709,25.060379,0.000404,24.993134,-1.6411,0.079,9.88163,9.88163
404.00,9.86933,25.060461,0.000404,24.993144,-1.6409,0.080,9.88285,9.88285
405.00,9.87107,25.060503,0.000405,24.993135,-1.6408,0.080,9.88300,9.88300
406.00,9.87282,25.060688,0.000405,24.993168,-1.6405,0.080,9.88310,9.88310
407.00,9.87382,25.060787,0.000403,24.993181,-1.6402,0.080,9.88291,9.88291
408.00,9.87506,25.060832,0.000401,24.993090,-1.6399,0.080,9.88308,9.88308
409.00,9.87635,25.060865,0.000403,24.993055,-1.6397,0.080,9.88346,9.88346
410.00,9.87771,25.060953,0.000405,24.993148,-1.6395,0.080,9.88519,9.88519
411.00,9.87890,25.060909,0.000408,24.993159,-1.6394,0.080,9.88710,9.88710
412.00,9.88030,25.060881,0.000413,24.993144,-1.6393,0.080,9.88875,9.88875
413.00,9.88151,25.061001,0.000415,24.993247,-1.6391,0.080,9.88980,9.88980
414.00,9.88252,25.061056,0.000411,24.993269,-1.6391,0.080,9.89088,9.89088
415.00,9.88365,25.061039,0.000410,24.993210,-1.6390,0.080,9.89173,9.89173
416.00,9.88464,25.061159,0.000412,24.993305,-1.6390,0.080,9.89181,9.89181
417.00,9.88549,25.061278,0.000408,24.993338,-1.6390,0.080,9.89143,9.89143
418.00,9.88643,25.061245,0.000405,24.993340,-1.6391,0.081,9.89185,9.89185
419.00,9.88721,25.061291,0.000408,24.993351,-1.6390,0.081,9.89135,9.89135
420.00,9.88771,25.061279,0.000403,24.993305,-1.6390,0.081,9.89084,9.89084
421.00,9.88798,25.061281,0.000398,24.993240,-1.6388,0.081,9.89014,9.89014
422.00,9.88816,25.061265,0.000399,24.993205,-1.6388,0.081,9.89013,9.89013
423.00,9.88850,25.061307,0.000402,24.993123,-1.6387,0.081,9.88998,9.88998
424.00,9.88885,25.061356,0.000402,24.993099,-1.6385,0.082,9.89053,9.89053
425.00,9.88937,25.061491,0.000406,24.993160,-1.6382,0.082,9.89103,9.89103
426.00,9.88998,25.061538,0.000413,24.993188,-1.6381,0.081,9.89219,9.89219
427.00,9.89063,25.061619,0.000417,24.993245,-1.6380,0.081,9.89334,9.89334
428.00,9.89117,25.061596,0.000415,24.993297,-1.6379,0.082,9.89385,9.89385
429.00,9.89150,25.061585,0.000412,24.993343,-1.6379,0.082,9.89371,9.89371
430.00,9.89169,25.061551,0.000412,24.993349,-1.6380,0.082,9.89337,9.89337
431.00,9.89186,25.061497,0.000412,24.993330,-1.6381,0.082,9.89363,9.89363
432.00,9.89207,25.061493,0.000410,24.993319,-1.6380,0.082,9.89396,9.89396
433.00,9.89245,25.061439,0.000408,24.993236,-1.6378,0.082,9.89494,9.89494
434.00,9.89279,25.061452,0.000408,24.993179,-1.6376,0.082,9.89592,9.89592
435.00,9.89290,25.061608,0.000414,24.993224,-1.6376,0.082,9.89631,9.89631
436.00,9.89292,25.061755,0.000413,24.993242,-1.6376,0.082,9.89568,9.89568
437.00,9.89298,25.061812,0.000414,24.993267,-1.6376,0.082,9.89452,9.89452
438.00,9.89307,25.061978,0.000413,24.993361,-1.6376,0.082,9.89403,9.89403
439.00,9.89345,25.061986,0.000411,24.993371,-1.6377,0.083,9.89430,9.89430
440.00,9.89382,25.061843,0.000402,24.993290,-1.6376,0.083,9.89411,9.89411
441.00,9.89424,25.061912,0.000399,24.993352,-1.6375,0.083,9.89366,9.89366
442.00,9.89417,25.061915,0.000399,24.993279,-1.6374,0.083,9.89395,9.89395
443.00,9.89399,25.061963,0.000403,24.993248,-1.6372,0.083,9.89314,9.89314
444.00,9.89411,25.062067,0.000404,24.993291,-1.6369,0.083,9.89344,9.89344
445.00,9.89422,25.062091,0.000406,24.993267,-1.6367,0.083,9.89825,9.89825
446.00,9.89408,25.062069,0.000410,24.993251,-1.6367,0.083,9.90979,9.90979
447.00,9.89438,25.062245,0.000414,24.993381,-1.6367,0.083,9.92919,9.92919
448.00,9.89407,25.062245,0.000412,24.993367,-1.6368,0.083,9.95423,9.95423
449.00,9.89342,25.062266,0.000416,24.993326,-1.6370,0.083,9.98112,9.98112
450.00,9.89341,25.062368,0.000417,24.993351,-1.6370,0.083,10.00308,10.00308
451.00,9.89317,25.062447,0.000416,24.993431,-1.6370,0.083,10.01580,10.01580
452.00,9.89217,25.062474,0.000414,24.993392,-1.6368,0.084,10.01789,10.01789
453.00,9.89305,25.062499,0.000413,24.993428,-1.6366,0.084,10.01089,10.01089
454.00,9.89855,25.062613,0.000413,24.993535,-1.6363,0.084,9.99849,9.99849
455.00,9.91711,25.062701,0.000413,24.993606,-1.6361,0.084,9.98593,9.98593
456.00,9.94863,25.062734,0.000412,24.993525,-1.6360,0.084,9.97434,9.97434
457.00,9.98943,25.062653,0.000409,24.993476,-1.6359,0.084,9.96461,9.96461
458.00,10.01755,25.062604,0.000409,24.993361,-1.6357,0.084,9.95647,9.95647
459.00,10.03264,25.062607,0.000413,24.993316,-1.6358,0.084,9.94900,9.94900
460.00,10.02671,25.062581,0.000408,24.993208,-1.6358,0.084,9.94252,9.94252
461.00,10.01229,25.062559,0.000407,24.993163,-1.6356,0.084,9.93764,9.93764
462.00,9.99982,25.062602,0.000410,24.993199,-1.6355,0.084,9.93226,9.93226
463.00,9.98270,25.062799,0.000412,24.993385,-1.6356,0.084,9.92868,9.92868
464.00,9.97098,25.062729,0.000405,24.993310,-1.6356,0.085,9.92652,9.92652
465.00,9.96387,25.062583,0.000403,24.993153,-1.6356,0.085,9.92420,9.92420
466.00,9.95430,25.062565,0.000400,24.993077,-1.6355,0.085,9.92245,9.92245
467.00,9.95132,25.062597,0.000394,24.992990,-1.6354,0.085,9.92127,9.92127
468.00,9.94185,25.062477,0.000390,24.992744,-1.6352,0.085,9.91885,9.91885
469.00,9.93401,25.062640,0.000393,24.992810,-1.6349,0.085,9.91656,9.91656
470.00,9.93143,25.063015,0.000404,24.993143,-1.6348,0.085,9.91495,9.91495
471.00,9.92882,25.062991,0.000407,24.993171,-1.6348,0.085,9.91279,9.91279
472.00,9.92680,25.062829,0.000406,24.993039,-1.6349,0.085,9.91160,9.91160
473.00,9.92502,25.062847,0.000406,24.993096,-1.6349,0.085,9.91116,9.91116
474.00,9.92275,25.062801,0.000403,24.993056,-1.6350,0.085,9.91029,9.91029
475.00,9.92100,25.062744,0.000400,24.993007,-1.6349,0.086,9.90945,9.90945
476.00,9.91958,25.062857,0.000399,24.993000,-1.6347,0.086,9.90982,9.90982
477.00,9.91764,25.063112,0.000410,24.993213,-1.6344,0.086,9.90902,9.90902
478.00,9.91612,25.063310,0.000413,24.993347,-1.6341,0.086,9.90857,9.90857
479.00,9.91536,25.063322,0.000418,24.993343,-1.6339,0.086,9.90856,9.90856
480.00,9.91451,25.063339,0.000416,24.993301,-1.6338,0.086,9.90815,9.90815
481.00,9.91350,25.063395,0.000417,24.993383,-1.6337,0.086,9.90709,9.90709
482.00,9.91250,25.063327,0.000409,24.993272,-1.6337,0.086,9.90736,9.90736
483.00,9.91167,25.063391,0.000409,24.993320,-1.6338,0.086,9.90764,9.90764
484.00,9.91090,25.063443,0.000408,24.993327,-1.6339,0.087,9.90845,9.90845
485.00,9.91064,25.063421,0.000410,24.993302,-1.6338,0.086,9.90891,9.90891
486.00,9.90989,25.063430,0.000412,24.993292,-1.6336,0.086,9.90949,9.90949
487.00,9.90951,25.063525,0.000415,24.993402,-1.6335,0.086,9.90898,9.90898
488.00,9.90907,25.063441,0.000415,24.993340,-1.6333,0.086,9.90846,9.90846
489.00,9.90881,25.063434,0.000412,24.993322,-1.6330,0.086,9.90717,9.90717
490.00,9.90843,25.063477,0.000409,24.993360,-1.6329,0.087,9.90661,9.90661
491.00,9.90818,25.063510,0.000409,24.993322,-1.6329,0.087,9.90586,9.90586
492.00,9.90791,25.063573,0.000406,24.993287,-1.6329,0.087,9.90593,9.90593
493.00,9.90772,25.063642,0.000404,24.993255,-1.6328,0.087,9.90595,9.90595
494.00,9.90763,25.063704,0.000405,24.993233,-1.6329,0.087,9.90600,9.90600
495.00,9.90755,25.063859,0.000405,24.993258,-1.6328,0.088,9.90637,9.90637
496.00,9.90729,25.063963,0.000401,24.993311,-1.6327,0.088,9.90609,9.90609
497.00,9.90707,25.064110,0.000409,24.993456,-1.6328,0.088,9.90580,9.90580
498.00,9.90685,25.064139,0.000411,24.993474,-1.6330,0.088,9.90498,9.90498
499.00,9.90671,25.064155,0.000410,24.993518,-1.6330,0.088,9.90508,9.90508
500.00,9.90663,25.064073,0.000409,24.993441,-1.6330,0.088,9.90474,9.90474
501.00,9.90665,25.064140,0.000412,24.993394,-1.6329,0.088,9.90536,9.90536
502.00,9.90641,25.064188,0.000407,24.993312,-1.6327,0.088,9.90535,9.90535
503.00,9.90599,25.064252,0.000405,24.993321,-1.6325,0.088,9.89975,9.89975
504.00,9.90560,25.064359,0.000410,24.993304,-1.6325,0.088,9.88356,9.88356
505.00,9.90549,25.064421,0.000411,24.993269,-1.6322,0.088,9.85526,9.85526
506.00,9.90556,25.064392,0.000408,24.993253,-1.6322,0.088,9.81362,9.81362
507.00,9.90524,25.064251,0.000406,24.993111,-1.6321,0.088,9.76122,9.76122
508.00,9.90504,25.064329,0.000407,24.993141,-1.6320,0.088,9.70831,9.70831
509.00,9.90483,25.064379,0.000404,24.993221,-1.6318,0.088,9.66316,9.66316
510.00,9.90545,25.064386,0.000402,24.993283,-1.6318,0.089,9.63129,9.63129
@4,2.0001,4.0, 510.067999999999 
511.00,9.90778,25.064442,0.000403,24.993305,-1.6318,0.089,9.61631,9.61631
512.00,9.90580,25.064481,0.000405,24.993358,-1.6319,0.089,9.61783,9.61783
513.00,9.87426,25.064456,0.000406,24.993303,-1.6319,0.089,9.63156,9.63156
514.00,9.82415,25.064392,0.000408,24.993208,-1.6319,0.089,9.65149,9.65149
515.00,9.76390,25.064487,0.000414,24.993266,-1.6320,0.089,9.67252,9.67252
516.00,9.69942,25.064439,0.000413,24.993234,-1.6319,0.089,9.69165,9.69165
517.00,9.64443,25.064465,0.000413,24.993263,-1.6317,0.089,9.70702,9.70702
518.00,9.60997,25.064424,0.000411,24.993186,-1.6314,0.089,9.71929,9.71929
519.00,9.59872,25.064535,0.000412,24.993232,-1.6312,0.089,9.73053,9.73053
520.00,9.60472,25.064518,0.000406,24.993201,-1.6308,0.089,9.74328,9.74328
521.00,9.62457,25.064695,0.000407,24.993274,-1.6305,0.090,9.75685,9.75685
522.00,9.65176,25.064818,0.000409,24.993298,-1.6303,0.090,9.77232,9.77232
523.00,9.67837,25.065023,0.000409,24.993492,-1.6303,0.090,9.78722,9.78722
524.00,9.69811,25.065055,0.000408,24.993529,-1.6303,0.090,9.80070,9.80070
525.00,9.70964,25.065222,0.000410,24.993573,-1.6304,0.090,9.81233,9.81233
526.00,9.72020,25.065298,0.000416,24.993585,-1.6304,0.090,9.82210,9.82210
527.00,9.72861,25.065357,0.000416,24.993606,-1.6303,0.090,9.82920,9.82920
528.00,9.73970,25.065392,0.000419,24.993564,-1.6300,0.090,9.83531,9.83531
529.00,9.75455,25.065449,0.000421,24.993531,-1.6299,0.090,9.84052,9.84052
530.00,9.77342,25.065320,0.000420,24.993383,-1.6296,0.090,9.84363,9.84363
531.00,9.78815,25.065303,0.000417,24.993319,-1.6296,0.090,9.84564,9.84564
532.00,9.80566,25.065336,0.000417,24.993282,-1.6296,0.090,9.84774,9.84774
533.00,9.81438,25.065268,0.000413,24.993175,-1.6297,0.090,9.84991,9.84991
534.00,9.82188,25.065343,0.000409,24.993212,-1.6296,0.091,9.85252,9.85252
535.00,9.83156,25.065346,0.000408,24.993201,-1.6295,0.091,9.85559,9.85559
536.00,9.83640,25.065306,0.000405,24.993127,-1.6293,0.091,9.85888,9.85888
537.00,9.84071,25.065381,0.000406,24.993185,-1.6291,0.091,9.86248,9.86248
538.00,9.84304,25.065455,0.000407,24.993264,-1.6289,0.091,9.86622,9.86622
539.00,9.84510,25.065420,0.000407,24.993187,-1.6288,0.091,9.86914,9.86914
540.00,9.84809,25.065561,0.000405,24.993219,-1.6287,0.091,9.87245,9.87245
541.00,9.85093,25.065668,0.000406,24.993275,-1.6286,0.091,9.87559,9.87559
542.00,9.85358,25.065627,0.000404,24.993227,-1.6284,0.091,9.87819,9.87819
543.00,9.85641,25.065682,0.000406,24.993192,-1.6282,0.091,9.88051,9.88051
544.00,9.85975,25.065733,0.000407,24.993257,-1.6281,0.091,9.88302,9.88302
545.00,9.86266,25.065741,0.000412,24.993291,-1.6281,0.091,9.88472,9.88472
546.00,9.86542,25.065615,0.000411,24.993225,-1.6282,0.091,9.88635,9.88635
547.00,9.86883,25.065713,0.000410,24.993289,-1.6282,0.092,9.88761,9.88761
548.00,9.87173,25.065774,0.000408,24.993343,-1.6283,0.092,9.88828,9.88828
549.00,9.87413,25.065753,0.000410,24.993247,-1.6283,0.092,9.88807,9.88807
550.00,9.87603,25.065805,0.000408,24.993291,-1.6280,0.092,9.88831,9.88831
551.00,9.87759,25.065840,0.000409,24.993387,-1.6277,0.092,9.89042,9.89042
552.00,9.87984,25.065918,0.000413,24.993422,-1.6275,0.092,9.89252,9.89252
553.00,9.88170,25.065994,0.000412,24.993452,-1.6274,0.092,9.89437,9.89437
554.00,9.88359,25.066055,0.000410,24.993499,-1.6272,0.092,9.89654,9.89654
555.00,9.88527,25.066079,0.000411,24.993442,-1.6273,0.092,9.89825,9.89825
556.00,9.88740,25.066227,0.000413,24.993447,-1.6273,0.092,9.89805,9.89805
557.00,9.88910,25.066151,0.000407,24.993340,-1.6272,0.092,9.89745,9.89745
558.00,9.89066,25.066094,0.000405,24.993304,-1.6271,0.092,9.89757,9.89757
559.00,9.89191,25.066057,0.000399,24.993224,-1.6270,0.093,9.89800,9.89800
560.00,9.89285,25.066159,0.000398,24.993286,-1.6269,0.093,9.89854,9.89854
561.00,9.89387,25.066161,0.000396,24.993276,-1.6266,0.093,9.89873,9.89873
562.00,9.89446,25.066253,0.000397,24.993308,-1.6264,0.093,9.89888,9.89888
563.00,9.89522,25.066392,0.000400,24.993370,-1.6261,0.093,9.89905,9.89905
564.00,9.89560,25.066500,0.000403,24.993475,-1.6259,0.093,9.89931,9.89931
565.00,9.89604,25.066442,0.000401,24.993378,-1.6258,0.093,9.89906,9.89906
566.00,9.89640,25.066567,0.000405,24.993395,-1.6260,0.093,9.89903,9.89903
567.00,9.89678,25.066551,0.000404,24.993360,-1.6261,0.093,9.89940,9.89940
568.00,9.89736,25.066543,0.000404,24.993280,-1.6261,0.093,9.89986,9.89986
569.00,9.89817,25.066668,0.000407,24.993306,-1.6260,0.093,9.89993,9.89993
570.00,9.89876,25.066650,0.000408,24.993269,-1.6258,0.093,9.90041,9.90041
571.00,9.89922,25.066609,0.000403,24.993226,-1.6254,0.094,9.90165,9.90165
572.00,9.89956,25.066615,0.000403,24.993217,-1.6252,0.094,9.90286,9.90286
573.00,9.89972,25.066589,0.000401,24.993116,-1.6252,0.094,9.90232,9.90232
574.00,9.89969,25.066584,0.000399,24.993047,-1.6255,0.094,9.90182,9.90182
575.00,9.89992,25.066747,0.000401,24.993154,-1.6254,0.094,9.90203,9.90203
576.00,9.90007,25.066787,0.000402,24.993187,-1.6253,0.094,9.90128,9.90128
577.00,9.90029,25.066975,0.000406,24.993309,-1.6253,0.094,9.90054,9.90054
578.00,9.90048,25.066982,0.000407,24.993337,-1.6251,0.094,9.90101,9.90101
579.00,9.90051,25.066921,0.000407,24.993299,-1.6248,0.094,9.90075,9.90075
580.00,9.90046,25.066834,0.000404,24.993218,-1.6247,0.094,9.90044,9.90044
581.00,9.90060,25.066739,0.000400,24.993144,-1.6248,0.094,9.90071,9.90071
582.00,9.90082,25.066653,0.000397,24.993078,-1.6248,0.094,9.90076,9.90076
583.00,9.90098,25.066837,0.000399,24.993188,-1.6248,0.095,9.90109,9.90109
584.00,9.90116,25.066999,0.000401,24.993243,-1.6248,0.095,9.90285,9.90285
585.00,9.90155,25.067252,0.000407,24.993421,-1.6247,0.095,9.90423,9.90423
586.00,9.90199,25.067450,0.000412,24.993487,-1.6247,0.095,9.90529,9.90529
587.00,9.90243,25.067433,0.000414,24.993391,-1.6245,0.095,9.90620,9.90620
588.00,9.90266,25.067381,0.000414,24.993324,-1.6244,0.095,9.90646,9.90646
589.00,9.90281,25.067478,0.000417,24.993398,-1.6244,0.095,9.90613,9.90613
590.00,9.90290,25.067438,0.000413,24.993280,-1.6246,0.095,9.90494,9.90494
591.00,9.90290,25.067579,0.000413,24.993326,-1.6247,0.095,9.90397,9.90397
592.00,9.90268,25.067621,0.000412,24.993361,-1.6248,0.095,9.90305,9.90305
593.00,9.90273,25.067628,0.000412,24.993346,-1.6249,0.095,9.90261,9.90261
594.00,9.90291,25.067594,0.000405,24.993299,-1.6248,0.096,9.90192,9.90192
595.00,9.90286,25.067523,0.000406,24.993239,-1.6246,0.096,9.90192,9.90192
596.00,9.90300,25.067441,0.000408,24.993228,-1.6243,0.096,9.90250,9.90250
597.00,9.90319,25.067521,0.000407,24.993287,-1.6241,0.096,9.90316,9.90316
598.00,9.90341,25.067590,0.000407,24.993346,-1.6241,0.096,9.90375,9.90375
599.00,9.90371,25.067597,0.000407,24.993336,-1.6238,0.096,9.90487,9.90487
600.00,9.90408,25.067736,0.000413,24.993526,-1.6237,0.096,9.90579,9.90579
601.00,9.90435,25.067713,0.000412,24.993516,-1.6235,0.096,9.90581,9.90581
602.00,9.90440,25.067711,0.000414,24.993466,-1.6234,0.096,9.90561,9.90561
603.00,9.90462,25.067733,0.000413,24.993418,-1.6231,0.096,9.90600,9.90600
604.00,9.90472,25.067836,0.000414,24.993399,-1.6228,0.096,9.90591,9.90591
605.00,9.90465,25.067753,0.000408,24.993173,-1.6227,0.096,9.90568,9.90568
606.00,9.90459,25.067843,0.000410,24.993113,-1.6226,0.096,9.90597,9.90597
607.00,9.90450,25.067914,0.000406,24.993128,-1.6224,0.097,9.90594,9.90594
608.00,9.90445,25.067987,0.000406,24.993196,-1.6223,0.097,9.90545,9.90545
609.00,9.90443,25.067993,0.000410,24.993232,-1.6225,0.097,9.90504,9.90504
610.00,9.90447,25.068111,0.000412,24.993322,-1.6226,0.097,9.90477,9.90477
611.00,9.90472,25.068157,0.000409,24.993308,-1.6226,0.097,9.90564,9.90564
612.00,9.90522,25.068255,0.000411,24.993326,-1.6226,0.097,9.90690,9.90690
613.00,9.90550,25.068314,0.000410,24.993313,-1.6226,0.097,9.90723,9.90723
614.00,9.90564,25.068247,0.000405,24.993222,-1.6223,0.097,9.90719,9.90719
615.00,9.90585,25.068332,0.000405,24.993289,-1.6221,0.097,9.90760,9.90760
616.00,9.90598,25.068325,0.000404,24.993360,-1.6220,0.098,9.90652,9.90652
617.00,9.90604,25.068100,0.000400,24.993194,-1.6219,0.098,9.90584,9.90584
618.00,9.90610,25.068055,0.000402,24.993187,-1.6218,0.098,9.90584,9.90584
619.00,9.90605,25.068192,0.000405,24.993240,-1.6218,0.098,9.90597,9.90597
620.00,9.90601,25.068015,0.000400,24.993049,-1.6218,0.098,9.90634,9.90634
621.00,9.90615,25.068009,0.000400,24.992984,-1.6217,0.098,9.90675,9.90675
622.00,9.90617,25.068222,0.000406,24.993114,-1.6215,0.098,9.90682,9.90682
623.00,9.90629,25.068259,0.000404,24.993074,-1.6213,0.098,9.90685,9.90685
624.00,9.90634,25.068270,0.000402,24.993114,-1.6211,0.098,9.90717,9.90717
625.00,9.90632,25.068461,0.000408,24.993252,-1.6210,0.098,9.90658,9.90658
626.00,9.90629,25.068641,0.000412,24.993324,-1.6208,0.098,9.90604,9.90604
627.00,9.90620,25.068657,0.000411,24.993247,-1.6207,0.098,9.90520,9.90520
628.00,9.90619,25.068631,0.000411,24.993174,-1.6208,0.098,9.90498,9.90498
629.00,9.90627,25.068652,0.000413,24.993146,-1.6208,0.098,9.90491,9.90491
630.00,9.90643,25.068719,0.000411,24.993213,-1.6207,0.098,9.90560,9.90560
631.00,9.90641,25.068677,0.000407,24.993175,-1.6207,0.098,9.90565,9.90565
632.00,9.90622,25.068724,0.000406,24.993225,-1.6206,0.099,9.90690,9.90690
633.00,9.90622,25.068859,0.000404,24.993312,-1.6207,0.099,9.90731,9.90731
634.00,9.90630,25.068852,0.000406,24.993245,-1.6207,0.099,9.90751,9.90751
635.00,9.90641,25.068915,0.000407,24.993196,-1.6207,0.099,9.90718,9.90718
636.00,9.90648,25.069076,0.000411,24.993295,-1.6208,0.099,9.90730,9.90730
637.00,9.90639,25.069164,0.000414,24.993340,-1.6209,0.099,9.90628,9.90628
638.00,9.90615,25.069248,0.000417,24.993421,-1.6208,0.099,9.90509,9.90509
639.00,9.90595,25.069428,0.000418,24.993593,-1.6206,0.099,9.90375,9.90375
640.00,9.90572,25.069504,0.000417,24.993640,-1.6204,0.099,9.90298,9.90298
641.00,9.90553,25.069372,0.000414,24.993486,-1.6200,0.099,9.90292,9.90292
642.00,9.90539,25.069521,0.000415,24.993521,-1.6197,0.100,9.90282,9.90282
643.00,9.90527,25.069471,0.000415,24.993375,-1.6194,0.100,9.90360,9.90360
644.00,9.90524,25.069366,0.000415,24.993255,-1.6193,0.100,9.90456,9.90456
645.00,9.90520,25.069354,0.000419,24.993220,-1.6192,0.099,9.90508,9.90508
646.00,9.90514,25.069456,0.000420,24.993290,-1.6191,0.099,9.90440,9.90440
647.00,9.90502,25.069344,0.000415,24.993215,-1.6191,0.100,9.90399,9.90399
648.00,9.90488,25.069445,0.000413,24.993310,-1.6190,0.100,9.90293,9.90293
649.00,9.90462,25.069521,0.000410,24.993356,-1.6188,0.100,9.90222,9.90222
650.00,9.90444,25.069609,0.000405,24.993402,-1.6188,0.100,9.90229,9.90229
651.00,9.90450,25.069699,0.000406,24.993412,-1.6188,0.100,9.90364,9.90364
652.00,9.90425,25.069758,0.000411,24.993399,-1.6187,0.100,9.90422,9.90422
653.00,9.90386,25.069746,0.000411,24.993376,-1.6186,0.100,9.90115,9.90115
654.00,9.90360,25.069795,0.000415,24.993322,-1.6186,0.100,9.88948,9.88948
655.00,9.90377,25.069573,0.000412,24.993086,-1.6184,0.100,9.86676,9.86676
656.00,9.90402,25.069494,0.000410,24.992970,-1.6183,0.100,9.83232,9.83232
657.00,9.90389,25.069496,0.000406,24.992948,-1.6182,0.100,9.78903,9.78903
658.00,9.90341,25.069466,0.000404,24.992859,-1.6182,0.101,9.74307,9.74307
659.00,9.90360,25.069506,0.000402,24.992917,-1.6182,0.101,9.70345,9.70345
660.00,9.90562,25.069713,0.000405,24.993044,-1.6182,0.101,9.67552,9.67552
@5,2.0001,4.0, 660.005999999994 
661.00,9.90802,25.069770,0.000401,24.993096,-1.6181,0.101,9.66137,9.66137
662.00,9.90439,25.069871,0.000402,24.993186,-1.6178,0.101,9.66200,9.66200
663.00,9.88491,25.069996,0.000406,24.993252,-1.6178,0.101,9.67370,9.67370
664.00,9.84353,25.069989,0.000406,24.993205,-1.6178,0.102,9.69079,9.69079
665.00,9.79207,25.069969,0.000406,24.993222,-1.6177,0.102,9.70885,9.70885
666.00,9.73626,25.069976,0.000408,24.993198,-1.6178,0.102,9.72694,9.72694
667.00,9.68828,25.069922,0.000409,24.993119,-1.6179,0.102,9.74198,9.74198
668.00,9.65550,25.069978,0.000411,24.993185,-1.6178,0.102,9.75396,9.75396
669.00,9.64572,25.069984,0.000410,24.993108,-1.6178,0.102,9.76431,9.76431
670.00,9.65240,25.069965,0.000410,24.993008,-1.6177,0.102,9.77528,9.77528
671.00,9.66565,25.070013,0.000415,24.993031,-1.6175,0.102,9.78635,9.78635
672.00,9.69118,25.070007,0.000409,24.992972,-1.6174,0.102,9.79825,9.79825
673.00,9.71384,25.069931,0.000403,24.992811,-1.6173,0.102,9.81072,9.81072
674.00,9.73090,25.070055,0.000406,24.992906,-1.6170,0.102,9.82328,9.82328
675.00,9.74273,25.070185,0.000402,24.992995,-1.6169,0.102,9.83392,9.83392
676.00,9.75588,25.070335,0.000400,24.993091,-1.6166,0.103,9.84267,9.84267
677.00,9.76645,25.070464,0.000405,24.993210,-1.6163,0.103,9.84813,9.84813
678.00,9.77369,25.070588,0.000408,24.993278,-1.6163,0.103,9.85221,9.85221
679.00,9.78281,25.070510,0.000405,24.993218,-1.6163,0.103,9.85529,9.85529
680.00,9.79763,25.070546,0.000407,24.993251,-1.6165,0.103,9.85764,9.85764
681.00,9.81134,25.070609,0.000407,24.993271,-1.6168,0.103,9.85902,9.85902
682.00,9.82588,25.070660,0.000409,24.993284,-1.6170,0.103,9.86175,9.86175
683.00,9.83595,25.070642,0.000408,24.993279,-1.6169,0.103,9.86487,9.86487
684.00,9.84543,25.070818,0.000409,24.993354,-1.6168,0.103,9.86747,9.86747
685.00,9.85069,25.070882,0.000414,24.993350,-1.6166,0.103,9.87002,9.87002
686.00,9.85276,25.070944,0.000415,24.993351,-1.6165,0.103,9.87351,9.87351
687.00,9.85518,25.070908,0.000409,24.993224,-1.6164,0.103,9.87607,9.87607
688.00,9.85726,25.070986,0.000410,24.993244,-1.6163,0.103,9.87746,9.87746
689.00,9.86000,25.071042,0.000411,24.993212,-1.6161,0.104,9.87852,9.87852
690.00,9.86268,25.071083,0.000408,24.993201,-1.6158,0.104,9.87983,9.87983
691.00,9.86520,25.070911,0.000409,24.993030,-1.6156,0.104,9.88099,9.88099
692.00,9.86748,25.071011,0.000415,24.993177,-1.6154,0.104,9.88195,9.88195
693.00,9.86979,25.070983,0.000415,24.993143,-1.6153,0.104,9.88338,9.88338
694.00,9.87151,25.070829,0.000416,24.993120,-1.6152,0.104,9.88467,9.88467
695.00,9.87326,25.070859,0.000417,24.993115,-1.6152,0.104,9.88603,9.88603
696.00,9.87476,25.070958,0.000415,24.993195,-1.6153,0.104,9.88672,9.88672
697.00,9.87632,25.070895,0.000410,24.993110,-1.6153,0.104,9.88785,9.88785
698.00,9.87806,25.070934,0.000405,24.993058,-1.6152,0.104,9.88877,9.88877
699.00,9.87962,25.071074,0.000405,24.993063,-1.6152,0.104,9.89051,9.89051
700.00,9.88122,25.071149,0.000405,24.993069,-1.6150,0.104,9.89229,9.89229
701.00,9.88301,25.071343,0.000409,24.993206,-1.6148,0.104,9.89389,9.89389
702.00,9.88455,25.071454,0.000410,24.993198,-1.6146,0.104,9.89521,9.89521
703.00,9.88591,25.071539,0.000413,24.993313,-1.6144,0.104,9.89636,9.89636
704.00,9.88699,25.071485,0.000414,24.993291,-1.6143,0.104,9.89613,9.89613
705.00,9.88793,25.071391,0.000411,24.993233,-1.6141,0.105,9.89584,9.89584
706.00,9.88904,25.071184,0.000405,24.993013,-1.6140,0.105,9.89646,9.89646
707.00,9.89005,25.071288,0.000407,24.993140,-1.6138,0.105,9.89690,9.89690
708.00,9.89129,25.071283,0.000408,24.993080,-1.6137,0.105,9.89726,9.89726
709.00,9.89233,25.071308,0.000404,24.993055,-1.6136,0.105,9.89794,9.89794
710.00,9.89298,25.071335,0.000405,24.993092,-1.6136,0.105,9.89848,9.89848
711.00,9.89345,25.071433,0.000404,24.993148,-1.6137,0.105,9.89780,9.89780
712.00,9.89405,25.071339,0.000403,24.992999,-1.6137,0.106,9.89755,9.89755
713.00,9.89464,25.071414,0.000401,24.993030,-1.6139,0.106,9.89750,9.89750
714.00,9.89540,25.071597,0.000403,24.993135,-1.6139,0.106,9.89875,9.89875
715.00,9.89624,25.071766,0.000403,24.993212,-1.6140,0.106,9.89944,9.89944
716.00,9.89697,25.071887,0.000406,24.993310,-1.6138,0.106,9.90073,9.90073
717.00,9.89766,25.072050,0.000408,24.993403,-1.6137,0.106,9.90098,9.90098
718.00,9.89795,25.072077,0.000407,24.993420,-1.6135,0.106,9.90147,9.90147
719.00,9.89836,25.072159,0.000408,24.993448,-1.6134,0.106,9.90125,9.90125
720.00,9.89865,25.072204,0.000408,24.993395,-1.6133,0.106,9.90114,9.90114
721.00,9.89876,25.072183,0.000405,24.993264,-1.6132,0.106,9.90053,9.90053
722.00,9.89894,25.072111,0.000403,24.993245,-1.6132,0.106,9.90060,9.90060
723.00,9.89917,25.072123,0.000409,24.993240,-1.6134,0.106,9.90094,9.90094
724.00,9.89963,25.072055,0.000407,24.993177,-1.6134,0.106,9.90115,9.90115
725.00,9.89982,25.072009,0.000406,24.993117,-1.6133,0.106,9.90161,9.90161
726.00,9.90018,25.072019,0.000410,24.993168,-1.6133,0.106,9.90240,9.90240
727.00,9.90051,25.072069,0.000410,24.993130,-1.6131,0.107,9.90353,9.90353
728.00,9.90082,25.072169,0.000410,24.993153,-1.6128,0.107,9.90378,9.90378
729.00,9.90107,25.072183,0.000413,24.993148,-1.6126,0.107,9.90378,9.90378
730.00,9.90132,25.072291,0.000413,24.993249,-1.6126,0.107,9.90347,9.90347
731.00,9.90165,25.072443,0.000414,24.993320,-1.6125,0.107,9.90399,9.90399
732.00,9.90213,25.072613,0.000416,24.993396,-1.6124,0.107,9.90425,9.90425
733.00,9.90252,25.072574,0.000411,24.993292,-1.6123,0.107,9.90439,9.90439
734.00,9.90264,25.072621,0.000406,24.993279,-1.6122,0.107,9.90438,9.90438
735.00,9.90270,25.072583,0.000406,24.993237,-1.6120,0.107,9.90498,9.90498
736.00,9.90285,25.072548,0.000408,24.993208,-1.6118,0.107,9.90471,9.90471
737.00,9.90310,25.072479,0.000407,24.993128,-1.6117,0.107,9.90460,9.90460
738.00,9.90343,25.072543,0.000411,24.993200,-1.6116,0.107,9.90533,9.90533
739.00,9.90370,25.072626,0.000412,24.993208,-1.6116,0.107,9.90642,9.90642
740.00,9.90403,25.072527,0.000409,24.993096,-1.6116,0.107,9.90660,9.90660
741.00,9.90438,25.072623,0.000409,24.993217,-1.6119,0.108,9.90706,9.90706
742.00,9.90476,25.072675,0.000409,24.993299,-1.6119,0.108,9.90702,9.90702
743.00,9.90497,25.072692,0.000408,24.993324,-1.6118,0.108,9.90695,9.90695
744.00,9.90525,25.072742,0.000410,24.993411,-1.6116,0.108,9.90687,9.90687
745.00,9.90543,25.072891,0.000413,24.993535,-1.6114,0.108,9.90661,9.90661
746.00,9.90538,25.072834,0.000408,24.993394,-1.6111,0.108,9.90574,9.90574
747.00,9.90533,25.072825,0.000407,24.993344,-1.6108,0.108,9.90521,9.90521
748.00,9.90527,25.072832,0.000404,24.993310,-1.6110,0.108,9.90478,9.90478
749.00,9.90549,25.072787,0.000402,24.993249,-1.6111,0.109,9.90441,9.90441
750.00,9.90566,25.072821,0.000400,24.993285,-1.6110,0.109,9.90467,9.90467
751.00,9.90565,25.072749,0.000397,24.993199,-1.6109,0.109,9.90467,9.90467
752.00,9.90547,25.072899,0.000403,24.993305,-1.6109,0.109,9.90480,9.90480
753.00,9.90540,25.073075,0.000407,24.993419,-1.6105,0.109,9.90485,9.90485
754.00,9.90557,25.073119,0.000410,24.993410,-1.6104,0.109,9.90483,9.90483
755.00,9.90564,25.073182,0.000414,24.993369,-1.6103,0.109,9.90454,9.90454
756.00,9.90555,25.073406,0.000421,24.993516,-1.6104,0.109,9.90458,9.90458
757.00,9.90545,25.073400,0.000421,24.993459,-1.6103,0.109,9.90460,9.90460
758.00,9.90530,25.073380,0.000420,24.993334,-1.6103,0.109,9.90426,9.90426
759.00,9.90521,25.073402,0.000417,24.993304,-1.6103,0.109,9.90467,9.90467
760.00,9.90522,25.073428,0.000414,24.993280,-1.6101,0.109,9.90493,9.90493
761.00,9.90506,25.073363,0.000410,24.993190,-1.6099,0.110,9.90496,9.90496
762.00,9.90496,25.073373,0.000408,24.993174,-1.6097,0.110,9.90487,9.90487
763.00,9.90471,25.073334,0.000405,24.993152,-1.6096,0.110,9.90430,9.90430
764.00,9.90437,25.073416,0.000405,24.993195,-1.6095,0.110,9.90285,9.90285
765.00,9.90411,25.073390,0.000406,24.993128,-1.6096,0.110,9.90234,9.90234
766.00,9.90415,25.073393,0.000405,24.993101,-1.6097,0.110,9.90240,9.90240
767.00,9.90417,25.073492,0.000408,24.993154,-1.6098,0.110,9.90265,9.90265
768.00,9.90429,25.073448,0.000409,24.993110,-1.6097,0.110,9.90383,9.90383
769.00,9.90433,25.073400,0.000408,24.993019,-1.6097,0.110,9.90499,9.90499
770.00,9.90432,25.073471,0.000408,24.993075,-1.6097,0.110,9.90527,9.90527
771.00,9.90428,25.073579,0.000411,24.993156,-1.6098,0.110,9.90508,9.90508
772.00,9.90417,25.073569,0.000408,24.993154,-1.6098,0.111,9.90426,9.90426
773.00,9.90396,25.073691,0.000411,24.993250,-1.6099,0.111,9.90285,9.90285
774.00,9.90371,25.073794,0.000415,24.993295,-1.6097,0.110,9.90201,9.90201
775.00,9.90352,25.073872,0.000417,24.993331,-1.6096,0.110,9.90106,9.90106
776.00,9.90330,25.073827,0.000415,24.993272,-1.6094,0.110,9.90052,9.90052
777.00,9.90317,25.073833,0.000413,24.993230,-1.6092,0.110,9.90087,9.90087
778.00,9.90316,25.073847,0.000409,24.993235,-1.6091,0.111,9.90158,9.90158
779.00,9.90294,25.073876,0.000408,24.993289,-1.6089,0.111,9.90148,9.90148
780.00,9.90273,25.073827,0.000404,24.993228,-1.6087,0.111,9.90221,9.90221
781.00,9.90267,25.073907,0.000405,24.993214,-1.6085,0.111,9.90307,9.90307
782.00,9.90275,25.073967,0.000407,24.993210,-1.6085,0.111,9.90355,9.90355
783.00,9.90289,25.074056,0.000412,24.993183,-1.6084,0.111,9.90348,9.90348
784.00,9.90294,25.074110,0.000410,24.993168,-1.6085,0.111,9.90341,9.90341
785.00,9.90303,25.074209,0.000414,24.993170,-1.6085,0.111,9.90359,9.90359
786.00,9.90304,25.074284,0.000413,24.993177,-1.6085,0.111,9.90355,9.90355
787.00,9.90305,25.074288,0.000408,24.993111,-1.6085,0.112,9.90345,9.90345
788.00,9.90305,25.074348,0.000409,24.993112,-1.6085,0.112,9.90423,9.90423
789.00,9.90308,25.074484,0.000412,24.993192,-1.6085,0.112,9.90524,9.90524
790.00,9.90293,25.074552,0.000409,24.993246,-1.6085,0.112,9.90459,9.90459
791.00,9.90290,25.074579,0.000413,24.993299,-1.6084,0.112,9.90455,9.90455
792.00,9.90298,25.074611,0.000417,24.993303,-1.6083,0.112,9.90441,9.90441
793.00,9.90321,25.074598,0.000415,24.993282,-1.6081,0.112,9.90407,9.90407
794.00,9.90334,25.074501,0.000413,24.993182,-1.6081,0.112,9.90348,9.90348
795.00,9.90351,25.074522,0.000417,24.993198,-1.6082,0.112,9.90404,9.90404
796.00,9.90370,25.074534,0.000419,24.993147,-1.6082,0.112,9.90413,9.90413
797.00,9.90393,25.074581,0.000419,24.993205,-1.6081,0.112,9.90453,9.90453
798.00,9.90400,25.074679,0.000413,24.993336,-1.6080,0.112,9.90444,9.90444
799.00,9.90417,25.074700,0.000414,24.993291,-1.6078,0.113,9.90485,9.90485
800.00,9.90426,25.074609,0.000409,24.993156,-1.6076,0.113,9.90472,9.90472
801.00,9.90427,25.074643,0.000407,24.993160,-1.6073,0.113,9.90551,9.90551
802.00,9.90442,25.074711,0.000408,24.993144,-1.6070,0.113,9.90604,9.90604
803.00,9.90463,25.074692,0.000414,24.992999,-1.6068,0.112,9.90352,9.90352
804.00,9.90471,25.074756,0.000414,24.993000,-1.6067,0.112,9.89384,9.89384
805.00,9.90455,25.074966,0.000418,24.993108,-1.6066,0.112,9.87556,9.87556
806.00,9.90465,25.074954,0.000414,24.993052,-1.6066,0.113,9.84677,9.84677
807.00,9.90489,25.074909,0.000408,24.992974,-1.6066,0.113,9.80947,9.80947
808.00,9.90509,25.075017,0.000406,24.993086,-1.6065,0.113,9.77018,9.77018
809.00,9.90542,25.075120,0.000406,24.993188,-1.6064,0.113,9.73535,9.73535
810.00,9.90564,25.075101,0.000403,24.993139,-1.6060,0.114,9.70959,9.70959
@6,2.0001,4.0, 810.152999999998 
811.00,9.90781,25.075304,0.000406,24.993264,-1.6057,0.114,9.69612,9.69612
812.00,9.90774,25.075452,0.000411,24.993347,-1.6056,0.114,9.69567,9.69567
813.00,9.89198,25.075494,0.000412,24.993258,-1.6056,0.114,9.70449,9.70449
814.00,9.85703,25.075478,0.000412,24.993190,-1.6058,0.114,9.71913,9.71913
815.00,9.81233,25.075642,0.000414,24.993315,-1.6060,0.114,9.73624,9.73624
816.00,9.76426,25.075585,0.000411,24.993236,-1.6063,0.114,9.75268,9.75268
817.00,9.72168,25.075581,0.000408,24.993176,-1.6064,0.114,9.76573,9.76573
818.00,9.69587,25.075565,0.000408,24.993192,-1.6065,0.114,9.77618,9.77618
819.00,9.68306,25.075550,0.000405,24.993165,-1.6063,0.114,9.78596,9.78596
820.00,9.68369,25.075476,0.000405,24.993107,-1.6062,0.114,9.79648,9.79648
821.00,9.69706,25.075458,0.000405,24.993066,-1.6061,0.114,9.80803,9.80803
822.00,9.71916,25.075537,0.000408,24.993107,-1.6059,0.115,9.82090,9.82090
823.00,9.73968,25.075444,0.000403,24.992978,-1.6057,0.115,9.83341,9.83341
824.00,9.75618,25.075589,0.000410,24.993065,-1.6058,0.115,9.84380,9.84380
825.00,9.76918,25.075474,0.000408,24.992956,-1.6058,0.115,9.85070,9.85070
826.00,9.77891,25.075492,0.000411,24.992960,-1.6057,0.115,9.85488,9.85488
827.00,9.78451,25.075411,0.000410,24.992900,-1.6055,0.115,9.85804,9.85804
828.00,9.79209,25.075497,0.000414,24.992971,-1.6053,0.115,9.86039,9.86039
829.00,9.80516,25.075452,0.000411,24.992894,-1.6050,0.115,9.86290,9.86290
830.00,9.82174,25.075684,0.000416,24.993016,-1.6048,0.115,9.86599,9.86599
831.00,9.83680,25.075793,0.000416,24.993035,-1.6048,0.115,9.86861,9.86861
832.00,9.84870,25.075847,0.000415,24.993013,-1.6048,0.115,9.87029,9.87029
833.00,9.85384,25.075885,0.000413,24.992999,-1.6046,0.115,9.87248,9.87248
834.00,9.85557,25.076012,0.000414,24.993100,-1.6046,0.115,9.87353,9.87353
835.00,9.85802,25.076063,0.000413,24.993144,-1.6045,0.115,9.87444,9.87444
836.00,9.86084,25.076160,0.000413,24.993184,-1.6045,0.116,9.87611,9.87611
837.00,9.86304,25.076265,0.000413,24.993242,-1.6046,0.116,9.87778,9.87778
838.00,9.86517,25.076448,0.000418,24.993375,-1.6047,0.116,9.87921,9.87921
839.00,9.86682,25.076448,0.000419,24.993322,-1.6046,0.116,9.88086,9.88086
840.00,9.86865,25.076394,0.000418,24.993231,-1.6047,0.116,9.88299,9.88299
841.00,9.87062,25.076475,0.000419,24.993336,-1.6046,0.116,9.88485,9.88485
842.00,9.87240,25.076422,0.000417,24.993275,-1.6046,0.116,9.88673,9.88673
843.00,9.87424,25.076493,0.000415,24.993257,-1.6047,0.116,9.88765,9.88765
844.00,9.87620,25.076594,0.000412,24.993241,-1.6047,0.116,9.88887,9.88887
845.00,9.87798,25.076741,0.000416,24.993292,-1.6047,0.116,9.88981,9.88981
846.00,9.87957,25.076699,0.000415,24.993229,-1.6046,0.116,9.89070,9.89070
847.00,9.88102,25.076813,0.000416,24.993300,-1.6043,0.116,9.89142,9.89142
848.00,9.88233,25.076783,0.000414,24.993288,-1.6039,0.116,9.89238,9.89238
849.00,9.88364,25.076801,0.000416,24.993365,-1.6037,0.117,9.89385,9.89385
850.00,9.88500,25.076663,0.000409,24.993251,-1.6036,0.117,9.89509,9.89509
851.00,9.88634,25.076623,0.000414,24.993145,-1.6035,0.117,9.89548,9.89548
852.00,9.88739,25.076575,0.000413,24.993085,-1.6036,0.117,9.89588,9.89588
853.00,9.88838,25.076479,0.000409,24.992928,-1.6036,0.117,9.89609,9.89609
854.00,9.88929,25.076345,0.000403,24.992764,-1.6036,0.117,9.89562,9.89562
855.00,9.89035,25.076483,0.000404,24.992823,-1.6034,0.117,9.89577,9.89577
856.00,9.89140,25.076430,0.000394,24.992768,-1.6031,0.117,9.89656,9.89656
857.00,9.89234,25.076600,0.000394,24.992928,-1.6029,0.118,9.89706,9.89706
858.00,9.89305,25.076608,0.000395,24.992949,-1.6027,0.118,9.89719,9.89719
859.00,9.89365,25.076649,0.000395,24.992934,-1.6027,0.118,9.89778,9.89778
860.00,9.89432,25.076610,0.000396,24.992932,-1.6028,0.118,9.89788,9.89788
861.00,9.89494,25.076594,0.000396,24.992893,-1.6029,0.118,9.89813,9.89813
862.00,9.89544,25.076555,0.000397,24.992822,-1.6030,0.118,9.89834,9.89834
863.00,9.89585,25.076664,0.000400,24.992860,-1.6031,0.118,9.89852,9.89852
864.00,9.89621,25.076782,0.000405,24.992974,-1.6030,0.118,9.89821,9.89821
865.00,9.89651,25.076842,0.000406,24.992958,-1.6029,0.118,9.89760,9.89760
866.00,9.89683,25.077078,0.000412,24.993125,-1.6027,0.118,9.89725,9.89725
867.00,9.89695,25.077159,0.000412,24.993131,-1.6026,0.118,9.89686,9.89686
868.00,9.89718,25.077226,0.000412,24.993183,-1.6025,0.118,9.89726,9.89726
869.00,9.89729,25.077253,0.000411,24.993142,-1.6024,0.118,9.89765,9.89765
870.00,9.89734,25.077249,0.000409,24.993099,-1.6024,0.118,9.89851,9.89851
871.00,9.89767,25.077229,0.000411,24.993063,-1.6023,0.118,9.89982,9.89982
872.00,9.89812,25.077153,0.000410,24.993048,-1.6022,0.118,9.90086,9.90086
873.00,9.89848,25.077138,0.000409,24.993096,-1.6020,0.119,9.90178,9.90178
874.00,9.89891,25.077118,0.000410,24.993114,-1.6018,0.119,9.90308,9.90308
875.00,9.89930,25.077277,0.000413,24.993241,-1.6017,0.119,9.90362,9.90362
876.00,9.89951,25.077230,0.000412,24.993183,-1.6017,0.119,9.90296,9.90296
877.00,9.89957,25.077335,0.000413,24.993164,-1.6017,0.119,9.90220,9.90220
878.00,9.89968,25.077454,0.000414,24.993174,-1.6018,0.119,9.90148,9.90148
879.00,9.89995,25.077590,0.000412,24.993236,-1.6019,0.119,9.90060,9.90060
880.00,9.89996,25.077395,0.000407,24.993033,-1.6020,0.119,9.89990,9.89990
881.00,9.89991,25.077470,0.000407,24.993096,-1.6019,0.119,9.89985,9.89985
882.00,9.90006,25.077452,0.000408,24.993051,-1.6019,0.119,9.90094,9.90094
883.00,9.90040,25.077300,0.000406,24.992870,-1.6018,0.119,9.90177,9.90177
884.00,9.90076,25.077175,0.000406,24.992699,-1.6014,0.119,9.90254,9.90254
885.00,9.90114,25.077339,0.000412,24.992890,-1.6012,0.119,9.90314,9.90314
886.00,9.90133,25.077421,0.000411,24.992980,-1.6012,0.119,9.90287,9.90287
887.00,9.90139,25.077325,0.000404,24.992947,-1.6011,0.120,9.90156,9.90156
888.00,9.90135,25.077565,0.000407,24.993109,-1.6010,0.120,9.90073,9.90073
889.00,9.90158,25.077627,0.000406,24.993143,-1.6010,0.120,9.90057,9.90057
890.00,9.90178,25.077558,0.000400,24.992954,-1.6008,0.120,9.90073,9.90073
891.00,9.90187,25.077579,0.000399,24.992874,-1.6005,0.120,9.90163,9.90163
892.00,9.90183,25.077737,0.000405,24.992931,-1.6005,0.120,9.90274,9.90274
893.00,9.90186,25.077677,0.000404,24.992866,-1.6005,0.120,9.90330,9.90330
894.00,9.90167,25.077787,0.000404,24.992968,-1.6006,0.120,9.90241,9.90241
895.00,9.90149,25.077918,0.000410,24.993095,-1.6006,0.120,9.90247,9.90247
896.00,9.90159,25.077981,0.000410,24.993095,-1.6007,0.120,9.90262,9.90262
897.00,9.90185,25.077982,0.000410,24.993069,-1.6007,0.120,9.90267,9.90267
898.00,9.90219,25.077959,0.000407,24.993012,-1.6006,0.120,9.90366,9.90366
899.00,9.90250,25.078024,0.000410,24.992964,-1.6006,0.120,9.90476,9.90476
900.00,9.90267,25.078027,0.000410,24.992912,-1.6006,0.120,9.90497,9.90497
901.00,9.90287,25.078192,0.000412,24.993000,-1.6006,0.120,9.90414,9.90414
902.00,9.90271,25.078306,0.000410,24.993031,-1.6004,0.121,9.90414,9.90414
903.00,9.90267,25.078457,0.000411,24.993103,-1.6001,0.121,9.90368,9.90368
904.00,9.90284,25.078550,0.000413,24.993201,-1.6000,0.121,9.90389,9.90389
905.00,9.90294,25.078644,0.000409,24.993195,-1.5999,0.121,9.90390,9.90390
906.00,9.90319,25.078717,0.000410,24.993191,-1.5999,0.121,9.90445,9.90445
907.00,9.90350,25.078698,0.000410,24.993156,-1.5999,0.121,9.90468,9.90468
908.00,9.90384,25.078696,0.000409,24.993149,-1.5999,0.122,9.90556,9.90556
909.00,9.90414,25.078667,0.000405,24.993024,-1.5997,0.122,9.90577,9.90577
910.00,9.90423,25.078818,0.000407,24.993135,-1.5995,0.122,9.90556,9.90556
911.00,9.90427,25.078699,0.000405,24.993016,-1.5993,0.122,9.90591,9.90591
912.00,9.90427,25.078830,0.000410,24.993084,-1.5993,0.122,9.90578,9.90578
913.00,9.90442,25.078871,0.000413,24.993057,-1.5994,0.122,9.90535,9.90535
914.00,9.90471,25.079093,0.000416,24.993268,-1.5996,0.122,9.90520,9.90520
915.00,9.90505,25.079103,0.000418,24.993270,-1.5999,0.122,9.90611,9.90611
916.00,9.90520,25.079125,0.000418,24.993291,-1.6001,0.122,9.90665,9.90665
917.00,9.90546,25.079142,0.000414,24.993229,-1.6002,0.122,9.90769,9.90769
918.00,9.90555,25.079213,0.000411,24.993282,-1.6003,0.123,9.90771,9.90771
919.00,9.90567,25.079201,0.000412,24.993187,-1.6002,0.123,9.90812,9.90812
920.00,9.90584,25.079287,0.000412,24.993206,-1.5999,0.123,9.90813,9.90813
921.00,9.90603,25.079323,0.000412,24.993159,-1.5997,0.123,9.90761,9.90761
922.00,9.90627,25.079467,0.000417,24.993245,-1.5994,0.123,9.90719,9.90719
923.00,9.90640,25.079479,0.000415,24.993210,-1.5991,0.123,9.90735,9.90735
924.00,9.90654,25.079484,0.000414,24.993220,-1.5988,0.123,9.90744,9.90744
925.00,9.90682,25.079449,0.000413,24.993221,-1.5986,0.123,9.90825,9.90825
926.00,9.90720,25.079638,0.000420,24.993408,-1.5983,0.123,9.90928,9.90928
927.00,9.90740,25.079659,0.000421,24.993496,-1.5982,0.123,9.90887,9.90887
928.00,9.90725,25.079738,0.000427,24.993579,-1.5982,0.123,9.90817,9.90817
929.00,9.90710,25.079692,0.000424,24.993560,-1.5982,0.123,9.90751,9.90751
930.00,9.90706,25.079531,0.000420,24.993368,-1.5982,0.123,9.90588,9.90588
931.00,9.90705,25.079431,0.000415,24.993244,-1.5983,0.123,9.90465,9.90465
932.00,9.90712,25.079386,0.000412,24.993122,-1.5982,0.123,9.90492,9.90492
933.00,9.90716,25.079284,0.000410,24.993014,-1.5981,0.124,9.90532,9.90532
934.00,9.90724,25.079414,0.000414,24.993036,-1.5979,0.123,9.90556,9.90556
935.00,9.90709,25.079552,0.000419,24.993147,-1.5979,0.123,9.90598,9.90598
936.00,9.90687,25.079582,0.000418,24.993232,-1.5979,0.124,9.90649,9.90649
937.00,9.90680,25.079667,0.000420,24.993354,-1.5978,0.124,9.90686,9.90686
938.00,9.90686,25.079862,0.000419,24.993493,-1.5978,0.124,9.90723,9.90723
939.00,9.90701,25.079595,0.000412,24.993242,-1.5978,0.124,9.90765,9.90765
940.00,9.90705,25.079619,0.000411,24.993246,-1.5977,0.124,9.90808,9.90808
941.00,9.90702,25.079605,0.000408,24.993184,-1.5975,0.124,9.90760,9.90760
942.00,9.90702,25.079479,0.000404,24.993010,-1.5975,0.124,9.90738,9.90738
943.00,9.90704,25.079372,0.000403,24.992851,-1.5972,0.124,9.90758,9.90758
944.00,9.90709,25.079622,0.000408,24.993065,-1.5969,0.124,9.90758,9.90758
945.00,9.90700,25.079614,0.000407,24.993003,-1.5968,0.124,9.90754,9.90754
946.00,9.90674,25.079739,0.000409,24.992993,-1.5967,0.125,9.90770,9.90770
947.00,9.90656,25.079787,0.000409,24.992997,-1.5965,0.125,9.90714,9.90714
948.00,9.90661,25.079787,0.000406,24.993007,-1.5965,0.125,9.90649,9.90649
949.00,9.90667,25.079825,0.000403,24.992994,-1.5965,0.125,9.90603,9.90603
950.00,9.90670,25.079916,0.000400,24.993033,-1.5965,0.125,9.90523,9.90523
951.00,9.90673,25.080071,0.000407,24.993203,-1.5966,0.125,9.90541,9.90541
952.00,9.90680,25.080024,0.000404,24.993144,-1.5967,0.125,9.90587,9.90587
953.00,9.90688,25.080081,0.000405,24.993133,-1.5968,0.125,9.90422,9.90422
954.00,9.90690,25.080095,0.000406,24.993133,-1.5969,0.125,9.89743,9.89743
955.00,9.90667,25.080085,0.000408,24.993129,-1.5968,0.125,9.88374,9.88374
956.00,9.90649,25.080004,0.000406,24.992985,-1.5967,0.125,9.86082,9.86082
957.00,9.90642,25.080180,0.000409,24.993067,-1.5966,0.125,9.83027,9.83027
958.00,9.90586,25.080300,0.000411,24.993134,-1.5964,0.125,9.79632,9.79632
959.00,9.90545,25.080334,0.000407,24.993123,-1.5963,0.126,9.76535,9.76535
960.00,9.90543,25.080592,0.000410,24.993274,-1.5962,0.126,9.74206,9.74206
@7,2.0001,4.0, 960.084999999999 
961.00,9.90665,25.080584,0.000404,24.993184,-1.5962,0.126,9.73022,9.73022
962.00,9.90719,25.080670,0.000407,24.993265,-1.5962,0.126,9.72937,9.72937
963.00,9.89764,25.080799,0.000411,24.993355,-1.5963,0.126,9.73715,9.73715
964.00,9.87131,25.080871,0.000415,24.993313,-1.5963,0.126,9.75067,9.75067
965.00,9.83568,25.080795,0.000413,24.993175,-1.5961,0.126,9.76586,9.76586
966.00,9.79192,25.080826,0.000410,24.993192,-1.5960,0.126,9.78093,9.78093
967.00,9.75478,25.080838,0.000402,24.993097,-1.5959,0.126,9.79334,9.79334
968.00,9.72809,25.080923,0.000398,24.993097,-1.5957,0.127,9.80412,9.80412
969.00,9.71664,25.080901,0.000398,24.993123,-1.5956,0.127,9.81311,9.81311
970.00,9.71950,25.080912,0.000399,24.993159,-1.5957,0.127,9.82105,9.82105
971.00,9.73259,25.080929,0.000402,24.993187,-1.5956,0.127,9.82859,9.82859
972.00,9.75033,25.080958,0.000407,24.993209,-1.5955,0.127,9.83743,9.83743
973.00,9.76704,25.080809,0.000406,24.993043,-1.5954,0.127,9.84592,9.84592
974.00,9.78396,25.080820,0.000406,24.992923,-1.5953,0.127,9.85295,9.85295
975.00,9.79539,25.080916,0.000407,24.992925,-1.5953,0.127,9.86027,9.86027
976.00,9.80791,25.081055,0.000410,24.992970,-1.5953,0.127,9.86643,9.86643
977.00,9.81236,25.081119,0.000413,24.993009,-1.5953,0.127,9.86982,9.86982
978.00,9.82087,25.081248,0.000417,24.993113,-1.5953,0.127,9.87121,9.87121
979.00,9.82895,25.081411,0.000419,24.993261,-1.5953,0.127,9.87407,9.87407
980.00,9.83506,25.081285,0.000416,24.993167,-1.5951,0.127,9.87674,9.87674
981.00,9.84579,25.081350,0.000417,24.993232,-1.5950,0.127,9.87824,9.87824
982.00,9.85648,25.081449,0.000413,24.993278,-1.5948,0.127,9.88050,9.88050
983.00,9.86248,25.081464,0.000407,24.993274,-1.5948,0.128,9.88286,9.88286
984.00,9.86656,25.081434,0.000405,24.993273,-1.5947,0.128,9.88376,9.88376
985.00,9.86913,25.081596,0.000408,24.993387,-1.5947,0.128,9.88389,9.88389
986.00,9.87119,25.081445,0.000402,24.993240,-1.5946,0.128,9.88420,9.88420
987.00,9.87391,25.081408,0.000403,24.993204,-1.5946,0.128,9.88445,9.88445
988.00,9.87617,25.081380,0.000406,24.993151,-1.5945,0.128,9.88534,9.88534
989.00,9.87864,25.081434,0.000408,24.993163,-1.5943,0.128,9.88663,9.88663
990.00,9.87970,25.081483,0.000405,24.993180,-1.5942,0.128,9.88761,9.88761
991.00,9.88072,25.081539,0.000405,24.993161,-1.5941,0.128,9.88845,9.88845
992.00,9.88161,25.081476,0.000403,24.993096,-1.5941,0.128,9.89003,9.89003
993.00,9.88267,25.081518,0.000401,24.993150,-1.5942,0.129,9.89269,9.89269
994.00,9.88391,25.081524,0.000400,24.993095,-1.5942,0.129,9.89457,9.89457
995.00,9.88548,25.081434,0.000400,24.993021,-1.5942,0.129,9.89678,9.89678
996.00,9.88680,25.081644,0.000406,24.993223,-1.5943,0.129,9.89889,9.89889
997.00,9.88813,25.081737,0.000408,24.993313,-1.5943,0.129,9.89978,9.89978
998.00,9.88954,25.081777,0.000405,24.993288,-1.5942,0.129,9.89990,9.89990
999.00,9.89075,25.081916,0.000411,24.993377,-1.5940,0.129,9.90092,9.90092
1000.00,9.89153,25.082080,0.000411,24.993456,-1.5938,0.129,9.90153,9.90153
1001.00,9.89264,25.082006,0.000410,24.993307,-1.5935,0.129,9.90282,9.90282
1002.00,9.89400,25.082062,0.000409,24.993261,-1.5934,0.129,9.90344,9.90344
1003.00,9.89532,25.082142,0.000416,24.993281,-1.5933,0.129,9.90411,9.90411
1004.00,9.89642,25.082032,0.000413,24.993193,-1.5933,0.129,9.90433,9.90433
1005.00,9.89725,25.082157,0.000415,24.993257,-1.5933,0.129,9.90448,9.90448
1006.00,9.89807,25.082243,0.000414,24.993302,-1.5934,0.129,9.90403,9.90403
1007.00,9.89903,25.082265,0.000413,24.993314,-1.5933,0.130,9.90472,9.90472
1008.00,9.90025,25.082199,0.000408,24.993220,-1.5933,0.130,9.90445,9.90445
1009.00,9.90113,25.082283,0.000408,24.993312,-1.5933,0.130,9.90427,9.90427
1010.00,9.90207,25.082192,0.000408,24.993233,-1.5932,0.130,9.90425,9.90425
1011.00,9.90243,25.082153,0.000412,24.993200,-1.5931,0.130,9.90422,9.90422
1012.00,9.90286,25.082182,0.000414,24.993161,-1.5930,0.130,9.90472,9.90472
1013.00,9.90335,25.082196,0.000414,24.993205,-1.5929,0.130,9.90613,9.90613
1014.00,9.90379,25.082308,0.000414,24.993266,-1.5930,0.130,9.90629,9.90629
1015.00,9.90400,25.082241,0.000408,24.993167,-1.5930,0.130,9.90590,9.90590
1016.00,9.90415,25.082177,0.000405,24.993095,-1.5931,0.130,9.90609,9.90609
1017.00,9.90444,25.082341,0.000411,24.993220,-1.5933,0.130,9.90531,9.90531
1018.00,9.90455,25.082403,0.000409,24.993187,-1.5935,0.131,9.90376,9.90376
1019.00,9.90468,25.082253,0.000407,24.993005,-1.5935,0.131,9.90430,9.90430
1020.00,9.90492,25.082357,0.000409,24.993047,-1.5933,0.131,9.90521,9.90521
1021.00,9.90493,25.082464,0.000406,24.993038,-1.5931,0.131,9.90549,9.90549
1022.00,9.90520,25.082469,0.000405,24.993045,-1.5929,0.131,9.90713,9.90713
1023.00,9.90566,25.082524,0.000409,24.993018,-1.5926,0.131,9.90858,9.90858
1024.00,9.90578,25.082508,0.000408,24.992925,-1.5926,0.131,9.90840,9.90840
1025.00,9.90580,25.082508,0.000409,24.992895,-1.5926,0.131,9.90810,9.90810
1026.00,9.90588,25.082581,0.000413,24.993012,-1.5927,0.131,9.90783,9.90783
1027.00,9.90597,25.082711,0.000413,24.993043,-1.5926,0.131,9.90680,9.90680
1028.00,9.90605,25.082908,0.000419,24.993228,-1.5925,0.131,9.90595,9.90595
1029.00,9.90612,25.082943,0.000417,24.993307,-1.5925,0.131,9.90560,9.90560
1030.00,9.90617,25.083157,0.000422,24.993457,-1.5924,0.132,9.90563,9.90563
1031.00,9.90618,25.083254,0.000420,24.993437,-1.5922,0.132,9.90536,9.90536
1032.00,9.90615,25.083098,0.000418,24.993292,-1.5921,0.132,9.90551,9.90551
1033.00,9.90600,25.082993,0.000414,24.993147,-1.5921,0.132,9.90623,9.90623
1034.00,9.90624,25.083195,0.000417,24.993228,-1.5919,0.132,9.90719,9.90719
1035.00,9.90648,25.083221,0.000413,24.993233,-1.5917,0.132,9.90764,9.90764
1036.00,9.90675,25.083206,0.000411,24.993192,-1.5916,0.132,9.90857,9.90857
1037.00,9.90696,25.083272,0.000410,24.993197,-1.5915,0.132,9.90927,9.90927
1038.00,9.90743,25.083353,0.000410,24.993241,-1.5913,0.132,9.90972,9.90972
1039.00,9.90767,25.083382,0.000409,24.993250,-1.5912,0.132,9.90931,9.90931
1040.00,9.90751,25.083257,0.000410,24.993149,-1.5912,0.132,9.90834,9.90834
1041.00,9.90734,25.083265,0.000410,24.993153,-1.5912,0.132,9.90720,9.90720
1042.00,9.90702,25.083272,0.000410,24.993125,-1.5912,0.132,9.90560,9.90560
1043.00,9.90668,25.083357,0.000413,24.993178,-1.5912,0.132,9.90470,9.90470
1044.00,9.90673,25.083362,0.000415,24.993188,-1.5912,0.132,9.90518,9.90518
1045.00,9.90697,25.083432,0.000412,24.993168,-1.5913,0.132,9.90679,9.90679
1046.00,9.90727,25.083562,0.000413,24.993234,-1.5914,0.132,9.90871,9.90871
1047.00,9.90747,25.083465,0.000408,24.993152,-1.5914,0.133,9.91016,9.91016
1048.00,9.90774,25.083633,0.000409,24.993296,-1.5913,0.133,9.91081,9.91081
1049.00,9.90813,25.083683,0.000410,24.993235,-1.5912,0.133,9.91089,9.91089
1050.00,9.90837,25.083723,0.000412,24.993226,-1.5909,0.133,9.91012,9.91012
1051.00,9.90847,25.083718,0.000411,24.993201,-1.5908,0.133,9.90822,9.90822
1052.00,9.90844,25.083880,0.000418,24.993287,-1.5908,0.133,9.90727,9.90727
1053.00,9.90835,25.083653,0.000413,24.993065,-1.5907,0.133,9.90648,9.90648
1054.00,9.90798,25.083653,0.000411,24.993100,-1.5905,0.133,9.90558,9.90558
1055.00,9.90767,25.083783,0.000413,24.993202,-1.5903,0.133,9.90558,9.90558
1056.00,9.90767,25.083833,0.000415,24.993287,-1.5899,0.133,9.90684,9.90684
1057.00,9.90775,25.083947,0.000419,24.993384,-1.5897,0.133,9.90771,9.90771
1058.00,9.90754,25.083989,0.000421,24.993428,-1.5896,0.133,9.90773,9.90773
1059.00,9.90742,25.084054,0.000423,24.993389,-1.5895,0.133,9.90817,9.90817
1060.00,9.90778,25.083993,0.000418,24.993320,-1.5895,0.134,9.90860,9.90860
1061.00,9.90800,25.083911,0.000416,24.993130,-1.5896,0.134,9.90842,9.90842
1062.00,9.90832,25.083874,0.000408,24.993010,-1.5895,0.134,9.90787,9.90787
1063.00,9.90836,25.084002,0.000405,24.992979,-1.5896,0.134,9.90822,9.90822
1064.00,9.90819,25.084091,0.000405,24.993032,-1.5898,0.134,9.90754,9.90754
1065.00,9.90784,25.084133,0.000406,24.993034,-1.5897,0.134,9.90728,9.90728
1066.00,9.90748,25.084230,0.000406,24.993105,-1.5898,0.135,9.90688,9.90688
1067.00,9.90744,25.084254,0.000412,24.993120,-1.5899,0.134,9.90670,9.90670
1068.00,9.90740,25.084319,0.000417,24.993172,-1.5898,0.134,9.90687,9.90687
1069.00,9.90721,25.084355,0.000418,24.993183,-1.5896,0.134,9.90739,9.90739
1070.00,9.90720,25.084424,0.000417,24.993197,-1.5896,0.134,9.90736,9.90736
1071.00,9.90736,25.084478,0.000416,24.993251,-1.5896,0.134,9.90812,9.90812
1072.00,9.90763,25.084536,0.000413,24.993216,-1.5894,0.135,9.90864,9.90864
1073.00,9.90780,25.084458,0.000411,24.993100,-1.5893,0.135,9.90872,9.90872
1074.00,9.90802,25.084378,0.000406,24.993056,-1.5891,0.135,9.90934,9.90934
1075.00,9.90817,25.084350,0.000407,24.993002,-1.5889,0.135,9.90968,9.90968
1076.00,9.90824,25.084522,0.000410,24.993103,-1.5889,0.135,9.90958,9.90958
1077.00,9.90830,25.084570,0.000411,24.993166,-1.5888,0.135,9.91000,9.91000
1078.00,9.90842,25.084699,0.000409,24.993299,-1.5888,0.135,9.91023,9.91023
1079.00,9.90853,25.084835,0.000414,24.993334,-1.5888,0.135,9.90979,9.90979
1080.00,9.90839,25.084913,0.000412,24.993360,-1.5889,0.135,9.90882,9.90882
1081.00,9.90825,25.084808,0.000408,24.993200,-1.5888,0.136,9.90828,9.90828
1082.00,9.90819,25.084923,0.000407,24.993238,-1.5888,0.136,9.90750,9.90750
1083.00,9.90826,25.084986,0.000406,24.993282,-1.5887,0.136,9.90758,9.90758
1084.00,9.90857,25.084979,0.000403,24.993227,-1.5886,0.136,9.90851,9.90851
1085.00,9.90889,25.084978,0.000405,24.993165,-1.5885,0.136,9.90985,9.90985
1086.00,9.90905,25.085011,0.000407,24.993180,-1.5885,0.136,9.91070,9.91070
1087.00,9.90934,25.084968,0.000407,24.993120,-1.5885,0.136,9.91172,9.91172
1088.00,9.90946,25.084965,0.000412,24.993061,-1.5886,0.136,9.91147,9.91147
1089.00,9.90961,25.084979,0.000412,24.993093,-1.5884,0.136,9.91111,9.91111
1090.00,9.90972,25.085019,0.000412,24.993179,-1.5882,0.136,9.91075,9.91075
1091.00,9.90972,25.085094,0.000410,24.993227,-1.5881,0.136,9.91012,9.91012
1092.00,9.90972,25.085073,0.000409,24.993223,-1.5880,0.136,9.90960,9.90960
1093.00,9.90975,25.085064,0.000406,24.993210,-1.5879,0.136,9.90953,9.90953
1094.00,9.90963,25.085160,0.000406,24.993230,-1.5878,0.137,9.90878,9.90878
1095.00,9.90953,25.085184,0.000403,24.993159,-1.5878,0.137,9.90875,9.90875
1096.00,9.90963,25.085176,0.000404,24.993115,-1.5876,0.137,9.90963,9.90963
1097.00,9.90962,25.085200,0.000400,24.993077,-1.5875,0.137,9.90935,9.90935
1098.00,9.90947,25.085334,0.000402,24.993115,-1.5874,0.138,9.90909,9.90909
1099.00,9.90939,25.085303,0.000402,24.993060,-1.5874,0.138,9.90909,9.90909
1100.00,9.90947,25.085340,0.000404,24.993090,-1.5873,0.138,9.90889,9.90889
1101.00,9.90955,25.085307,0.000404,24.992992,-1.5874,0.138,9.90785,9.90785
1102.00,9.90967,25.085450,0.000407,24.993104,-1.5873,0.138,9.90873,9.90873
1103.00,9.90952,25.085420,0.000409,24.993038,-1.5873,0.137,9.90804,9.90804
1104.00,9.90918,25.085471,0.000415,24.993086,-1.5873,0.137,9.90180,9.90180
1105.00,9.90898,25.085521,0.000412,24.993087,-1.5874,0.137,9.89007,9.89007
1106.00,9.90877,25.085580,0.000414,24.993109,-1.5874,0.137,9.87142,9.87142
1107.00,9.90869,25.085498,0.000414,24.993019,-1.5873,0.137,9.84531,9.84531
1108.00,9.90882,25.085557,0.000409,24.993067,-1.5872,0.137,9.81631,9.81631
1109.00,9.90807,25.085617,0.000405,24.993039,-1.5871,0.138,9.79122,9.79122
1110.00,9.90801,25.085652,0.000406,24.993043,-1.5871,0.138,9.77159,9.77159
1111.00,9.90807,25.085834,0.000407,24.993245,-1.5869,0.138,9.76073,9.76073
@8,2.0001,4.0, 1110.126 
1112.00,9.91217,25.085974,0.000406,24.993351,-1.5868,0.139,9.75940,9.75940
1113.00,9.90353,25.085941,0.000409,24.993340,-1.5868,0.139,9.76584,9.76584
1114.00,9.87605,25.085811,0.000407,24.993234,-1.5868,0.138,9.77740,9.77740
1115.00,9.85039,25.085802,0.000408,24.993246,-1.5867,0.138,9.79035,9.79035
1116.00,9.81445,25.085669,0.000406,24.993088,-1.5865,0.138,9.80294,9.80294
1117.00,9.78203,25.085672,0.000408,24.992982,-1.5864,0.138,9.81402,9.81402
1118.00,9.75880,25.085780,0.000406,24.993003,-1.5864,0.138,9.82378,9.82378
1119.00,9.75077,25.085985,0.000408,24.993141,-1.5862,0.139,9.83120,9.83120
1120.00,9.75244,25.086075,0.000407,24.993115,-1.5862,0.139,9.83789,9.83789
1121.00,9.76020,25.086243,0.000408,24.993213,-1.5864,0.139,9.84537,9.84537
1122.00,9.77503,25.086291,0.000406,24.993299,-1.5864,0.139,9.85275,9.85275
1123.00,9.79100,25.086321,0.000405,24.993253,-1.5862,0.140,9.85959,9.85959
1124.00,9.80837,25.086245,0.000402,24.993133,-1.5862,0.140,9.86684,9.86684
1125.00,9.81716,25.086158,0.000401,24.993053,-1.5861,0.140,9.87346,9.87346
1126.00,9.82306,25.086218,0.000403,24.993072,-1.5860,0.140,9.87843,9.87843
1127.00,9.83058,25.086060,0.000398,24.992856,-1.5858,0.140,9.88234,9.88234
1128.00,9.83961,25.086166,0.000405,24.992930,-1.5858,0.140,9.88511,9.88511
1129.00,9.84553,25.086333,0.000409,24.992995,-1.5857,0.140,9.88676,9.88676
1130.00,9.85071,25.086443,0.000408,24.993077,-1.5856,0.140,9.88793,9.88793
1131.00,9.86034,25.086291,0.000405,24.992960,-1.5856,0.140,9.88876,9.88876
1132.00,9.86752,25.086575,0.000415,24.993192,-1.5857,0.140,9.89024,9.89024
1133.00,9.87416,25.086428,0.000412,24.993069,-1.5858,0.140,9.89272,9.89272
1134.00,9.87974,25.086403,0.000412,24.993095,-1.5857,0.140,9.89568,9.89568
1135.00,9.88228,25.086440,0.000414,24.993115,-1.5856,0.140,9.89887,9.89887
1136.00,9.88414,25.086538,0.000416,24.993109,-1.5855,0.140,9.90073,9.90073
1137.00,9.88545,25.086368,0.000413,24.992983,-1.5855,0.140,9.90075,9.90075
1138.00,9.88758,25.086311,0.000412,24.992910,-1.5855,0.140,9.89900,9.89900
1139.00,9.89029,25.086465,0.000415,24.993016,-1.5856,0.140,9.89635,9.89635
1140.00,9.89252,25.086555,0.000417,24.993089,-1.5857,0.140,9.89375,9.89375
1141.00,9.89431,25.086607,0.000419,24.993146,-1.5858,0.140,9.89215,9.89215
1142.00,9.89623,25.086659,0.000417,24.993112,-1.5858,0.140,9.89167,9.89167
1143.00,9.89753,25.086890,0.000415,24.993258,-1.5855,0.141,9.89153,9.89153
1144.00,9.89671,25.086947,0.000415,24.993245,-1.5853,0.141,9.89244,9.89244
1145.00,9.89590,25.086791,0.000411,24.993044,-1.5850,0.141,9.89385,9.89385
1146.00,9.89679,25.086744,0.000407,24.992962,-1.5846,0.141,9.89566,9.89566
1147.00,9.89666,25.086785,0.000405,24.992942,-1.5842,0.141,9.89751,9.89751
1148.00,9.89582,25.086688,0.000401,24.992834,-1.5843,0.141,9.89943,9.89943
1149.00,9.89611,25.086551,0.000398,24.992655,-1.5843,0.141,9.90020,9.90020
1150.00,9.89669,25.086859,0.000403,24.992879,-1.5844,0.141,9.90079,9.90079
1151.00,9.89715,25.087106,0.000407,24.993040,-1.5844,0.141,9.90072,9.90072
1152.00,9.89726,25.087081,0.000408,24.992976,-1.5844,0.141,9.90060,9.90060
1153.00,9.89692,25.087331,0.000411,24.993182,-1.5842,0.141,9.90090,9.90090
1154.00,9.89629,25.087430,0.000411,24.993266,-1.5840,0.141,9.90115,9.90115
1155.00,9.89667,25.087473,0.000411,24.993244,-1.5839,0.142,9.90224,9.90224
1156.00,9.89736,25.087399,0.000407,24.993148,-1.5838,0.142,9.90356,9.90356
1157.00,9.89826,25.087527,0.000412,24.993298,-1.5838,0.142,9.90452,9.90452
1158.00,9.89900,25.087503,0.000416,24.993293,-1.5839,0.142,9.90593,9.90593
1159.00,9.89984,25.087651,0.000419,24.993404,-1.5838,0.142,9.90703,9.90703
1160.00,9.90059,25.087612,0.000420,24.993327,-1.5838,0.142,9.90695,9.90695
1161.00,9.90138,25.087590,0.000420,24.993281,-1.5838,0.142,9.90737,9.90737
1162.00,9.90218,25.087855,0.000425,24.993421,-1.5835,0.142,9.90755,9.90755
1163.00,9.90317,25.087776,0.000423,24.993237,-1.5833,0.142,9.90716,9.90716
1164.00,9.90376,25.087712,0.000422,24.993184,-1.5832,0.142,9.90733,9.90733
1165.00,9.90418,25.087693,0.000420,24.993219,-1.5830,0.142,9.90776,9.90776
1166.00,9.90472,25.087734,0.000420,24.993228,-1.5829,0.142,9.90831,9.90831
1167.00,9.90518,25.087630,0.000415,24.993139,-1.5830,0.142,9.90843,9.90843
1168.00,9.90548,25.087677,0.000412,24.993162,-1.5832,0.143,9.90916,9.90916
1169.00,9.90604,25.087706,0.000410,24.993100,-1.5833,0.143,9.90947,9.90947
1170.00,9.90634,25.087932,0.000414,24.993206,-1.5834,0.143,9.90903,9.90903
1171.00,9.90670,25.088023,0.000416,24.993216,-1.5835,0.143,9.90865,9.90865
1172.00,9.90721,25.087940,0.000414,24.993110,-1.5835,0.143,9.90924,9.90924
1173.00,9.90762,25.087958,0.000412,24.993100,-1.5833,0.143,9.90902,9.90902
1174.00,9.90807,25.087897,0.000412,24.993029,-1.5830,0.143,9.90950,9.90950
1175.00,9.90844,25.087707,0.000410,24.992889,-1.5827,0.143,9.91076,9.91076
1176.00,9.90872,25.087687,0.000406,24.992913,-1.5825,0.143,9.91106,9.91106
1177.00,9.90896,25.087779,0.000409,24.992999,-1.5824,0.143,9.91093,9.91093
1178.00,9.90910,25.087825,0.000411,24.993029,-1.5824,0.143,9.91122,9.91122
1179.00,9.90917,25.087931,0.000414,24.993133,-1.5825,0.143,9.91069,9.91069
1180.00,9.90924,25.088022,0.000414,24.993132,-1.5826,0.143,9.90954,9.90954
1181.00,9.90941,25.088169,0.000420,24.993212,-1.5827,0.143,9.91017,9.91017
1182.00,9.90970,25.088291,0.000422,24.993303,-1.5826,0.143,9.91085,9.91085
1183.00,9.90999,25.088272,0.000419,24.993276,-1.5825,0.144,9.91087,9.91087
1184.00,9.91017,25.088190,0.000413,24.993125,-1.5824,0.144,9.91142,9.91142
1185.00,9.91030,25.088226,0.000410,24.993135,-1.5825,0.144,9.91194,9.91194
1186.00,9.91035,25.088197,0.000406,24.993021,-1.5824,0.144,9.91151,9.91151
1187.00,9.91043,25.088179,0.000405,24.992864,-1.5825,0.144,9.91151,9.91151
1188.00,9.91075,25.088293,0.000409,24.992891,-1.5825,0.144,9.91182,9.91182
1189.00,9.91076,25.088437,0.000412,24.992914,-1.5824,0.144,9.91183,9.91183
1190.00,9.91090,25.088491,0.000412,24.992987,-1.5821,0.144,9.91144,9.91144
1191.00,9.91095,25.088530,0.000412,24.993102,-1.5819,0.144,9.91124,9.91124
1192.00,9.91097,25.088575,0.000412,24.993210,-1.5816,0.145,9.91058,9.91058
1193.00,9.91100,25.088650,0.000412,24.993259,-1.5814,0.145,9.91014,9.91014
1194.00,9.91107,25.088716,0.000415,24.993378,-1.5812,0.145,9.91054,9.91054
1195.00,9.91110,25.088752,0.000419,24.993333,-1.5811,0.145,9.91131,9.91131
1196.00,9.91111,25.088794,0.000419,24.993304,-1.5811,0.145,9.91186,9.91186
1197.00,9.91127,25.088768,0.000420,24.993304,-1.5810,0.145,9.91237,9.91237
1198.00,9.91132,25.088813,0.000421,24.993368,-1.5810,0.145,9.91250,9.91250
1199.00,9.91139,25.088723,0.000417,24.993328,-1.5811,0.145,9.91191,9.91191
1200.00,9.91151,25.088641,0.000410,24.993277,-1.5812,0.145,9.91158,9.91158
1201.00,9.91153,25.088677,0.000408,24.993284,-1.5813,0.145,9.91123,9.91123
1202.00,9.91136,25.088749,0.000406,24.993197,-1.5812,0.145,9.91052,9.91052
1203.00,9.91106,25.088692,0.000407,24.993141,-1.5813,0.145,9.90930,9.90930
1204.00,9.91081,25.088750,0.000408,24.993102,-1.5814,0.145,9.90880,9.90880
1205.00,9.91078,25.088909,0.000411,24.993170,-1.5815,0.146,9.90875,9.90875
1206.00,9.91074,25.088866,0.000409,24.993111,-1.5817,0.146,9.90852,9.90852
1207.00,9.91072,25.089023,0.000407,24.993246,-1.5821,0.146,9.90939,9.90939
1208.00,9.91076,25.089079,0.000405,24.993198,-1.5821,0.146,9.91125,9.91125
1209.00,9.91086,25.089185,0.000405,24.993269,-1.5818,0.146,9.91225,9.91225
1210.00,9.91093,25.089314,0.000409,24.993338,-1.5815,0.146,9.91237,9.91237
1211.00,9.91105,25.089311,0.000415,24.993291,-1.5810,0.146,9.91233,9.91233
1212.00,9.91108,25.089280,0.000420,24.993247,-1.5804,0.146,9.91198,9.91198
1213.00,9.91115,25.089398,0.000419,24.993301,-1.5801,0.146,9.91240,9.91240
1214.00,9.91141,25.089445,0.000420,24.993319,-1.5799,0.146,9.91264,9.91264
1215.00,9.91136,25.089417,0.000419,24.993225,-1.5799,0.146,9.91257,9.91257
1216.00,9.91126,25.089535,0.000419,24.993268,-1.5799,0.146,9.91250,9.91250
1217.00,9.91106,25.089573,0.000419,24.993275,-1.5798,0.146,9.91231,9.91231
1218.00,9.91101,25.089566,0.000419,24.993273,-1.5796,0.146,9.91069,9.91069
1219.00,9.91080,25.089521,0.000418,24.993179,-1.5795,0.146,9.90930,9.90930
1220.00,9.91069,25.089444,0.000412,24.993137,-1.5794,0.146,9.90872,9.90872
1221.00,9.91063,25.089487,0.000412,24.993161,-1.5793,0.147,9.90855,9.90855
1222.00,9.91054,25.089513,0.000410,24.993176,-1.5794,0.147,9.90854,9.90854
1223.00,9.91091,25.089520,0.000407,24.993132,-1.5796,0.147,9.90893,9.90893
1224.00,9.91098,25.089697,0.000408,24.993261,-1.5798,0.147,9.90993,9.90993
1225.00,9.91104,25.089879,0.000410,24.993386,-1.5798,0.147,9.91007,9.91007
1226.00,9.91103,25.090024,0.000409,24.993465,-1.5799,0.148,9.91102,9.91102
1227.00,9.91117,25.090025,0.000407,24.993430,-1.5799,0.148,9.91166,9.91166
1228.00,9.91102,25.089925,0.000410,24.993391,-1.5796,0.148,9.91152,9.91152
1229.00,9.91075,25.089946,0.000412,24.993441,-1.5793,0.148,9.91079,9.91079
1230.00,9.91064,25.090005,0.000414,24.993429,-1.5792,0.148,9.91121,9.91121
1231.00,9.91075,25.090087,0.000419,24.993413,-1.5791,0.147,9.91141,9.91141
1232.00,9.91097,25.090153,0.000422,24.993405,-1.5790,0.147,9.91156,9.91156
1233.00,9.91090,25.090290,0.000419,24.993407,-1.5789,0.147,9.91171,9.91171
1234.00,9.91058,25.090284,0.000417,24.993337,-1.5789,0.148,9.91197,9.91197
1235.00,9.91053,25.090193,0.000415,24.993237,-1.5789,0.148,9.91233,9.91233
1236.00,9.91063,25.090088,0.000406,24.993156,-1.5788,0.148,9.91180,9.91180
1237.00,9.91074,25.090104,0.000405,24.993162,-1.5787,0.148,9.91145,9.91145
1238.00,9.91108,25.090197,0.000410,24.993205,-1.5786,0.148,9.91244,9.91244
1239.00,9.91136,25.090272,0.000411,24.993210,-1.5786,0.148,9.91333,9.91333
1240.00,9.91169,25.090247,0.000411,24.993154,-1.5785,0.148,9.91396,9.91396
1241.00,9.91204,25.090289,0.000416,24.993174,-1.5783,0.148,9.91454,9.91454
1242.00,9.91230,25.090453,0.000418,24.993266,-1.5782,0.148,9.91481,9.91481
1243.00,9.91234,25.090384,0.000414,24.993212,-1.5782,0.148,9.91356,9.91356
1244.00,9.91219,25.090254,0.000410,24.993069,-1.5781,0.148,9.91226,9.91226
1245.00,9.91208,25.090452,0.000413,24.993216,-1.5780,0.149,9.91099,9.91099
1246.00,9.91214,25.090413,0.000409,24.993115,-1.5780,0.149,9.91079,9.91079
1247.00,9.91221,25.090311,0.000406,24.993017,-1.5779,0.149,9.91132,9.91132
1248.00,9.91236,25.090489,0.000411,24.993154,-1.5779,0.149,9.91233,9.91233
1249.00,9.91266,25.090679,0.000414,24.993335,-1.5779,0.149,9.91361,9.91361
1250.00,9.91293,25.090532,0.000407,24.993203,-1.5780,0.149,9.91485,9.91485
1251.00,9.91297,25.090614,0.000410,24.993325,-1.5779,0.149,9.91504,9.91504
1252.00,9.91304,25.090590,0.000410,24.993225,-1.5780,0.149,9.91450,9.91450
1253.00,9.91332,25.090613,0.000407,24.993152,-1.5782,0.150,9.91299,9.91299
1254.00,9.91345,25.090600,0.000407,24.993021,-1.5783,0.150,9.90671,9.90671
1255.00,9.91344,25.090795,0.000415,24.993136,-1.5783,0.150,9.89564,9.89564
1256.00,9.91315,25.090852,0.000417,24.993141,-1.5783,0.150,9.87907,9.87907
1257.00,9.91293,25.090952,0.000421,24.993221,-1.5782,0.150,9.85775,9.85775
1258.00,9.91392,25.091049,0.000423,24.993269,-1.5779,0.150,9.83447,9.83447
1259.00,9.91487,25.091073,0.000423,24.993291,-1.5777,0.150,9.81393,9.81393
1260.00,9.91486,25.090961,0.000417,24.993173,-1.5775,0.150,9.79769,9.79769
1261.00,9.91464,25.091002,0.000411,24.993133,-1.5774,0.150,9.78876,9.78876
@9,2.0001,4.0, 1260.07399999999 
1262.00,9.91361,25.090995,0.000407,24.993109,-1.5773,0.150,9.78771,9.78771
1263.00,9.90620,25.090983,0.000405,24.993106,-1.5774,0.150,9.79337,9.79337
1264.00,9.88306,25.091150,0.000407,24.993195,-1.5772,0.151,9.80370,9.80370
1265.00,9.86016,25.091343,0.000412,24.993321,-1.5772,0.151,9.81547,9.81547
1266.00,9.83216,25.091471,0.000417,24.993400,-1.5771,0.151,9.82685,9.82685
1267.00,9.80715,25.091590,0.000420,24.993402,-1.5769,0.151,9.83654,9.83654
1268.00,9.78998,25.091600,0.000419,24.993345,-1.5769,0.151,9.84336,9.84336
1269.00,9.78048,25.091491,0.000416,24.993295,-1.5769,0.151,9.84919,9.84919
1270.00,9.77916,25.091424,0.000412,24.993189,-1.5768,0.151,9.85556,9.85556
1271.00,9.78732,25.091371,0.000409,24.993085,-1.5767,0.151,9.86209,9.86209
1272.00,9.80188,25.091441,0.000408,24.993150,-1.5766,0.151,9.86806,9.86806
1273.00,9.81820,25.091386,0.000405,24.993083,-1.5764,0.151,9.87490,9.87490
1274.00,9.83197,25.091607,0.000408,24.993188,-1.5763,0.151,9.88040,9.88040
1275.00,9.83805,25.091676,0.000411,24.993171,-1.5763,0.151,9.88416,9.88416
1276.00,9.84377,25.091694,0.000410,24.993158,-1.5762,0.151,9.88697,9.88697
1277.00,9.84883,25.091697,0.000411,24.993128,-1.5760,0.151,9.88919,9.88919
1278.00,9.85311,25.091822,0.000415,24.993240,-1.5760,0.151,9.89030,9.89030
1279.00,9.86118,25.091683,0.000411,24.993121,-1.5759,0.151,9.89218,9.89218
1280.00,9.86968,25.091666,0.000412,24.993184,-1.5757,0.151,9.89417,9.89417
1281.00,9.87652,25.091629,0.000409,24.993161,-1.5758,0.151,9.89574,9.89574
1282.00,9.88092,25.091615,0.000405,24.993170,-1.5759,0.151,9.89707,9.89707
1283.00,9.88381,25.091551,0.000399,24.993096,-1.5759,0.152,9.89934,9.89934
1284.00,9.88575,25.091548,0.000405,24.993118,-1.5758,0.152,9.90047,9.90047
1285.00,9.88790,25.091561,0.000403,24.993116,-1.5758,0.152,9.90088,9.90088
1286.00,9.88971,25.091630,0.000404,24.993209,-1.5757,0.152,9.90185,9.90185
1287.00,9.89145,25.091564,0.000405,24.993107,-1.5755,0.152,9.90309,9.90309
1288.00,9.89285,25.091742,0.000410,24.993187,-1.5755,0.152,9.90324,9.90324
1289.00,9.89457,25.091849,0.000405,24.993197,-1.5755,0.152,9.90371,9.90371
1290.00,9.89574,25.091840,0.000401,24.993135,-1.5754,0.152,9.90471,9.90471
1291.00,9.89684,25.092031,0.000406,24.993234,-1.5754,0.153,9.90546,9.90546
1292.00,9.89826,25.092086,0.000405,24.993190,-1.5755,0.153,9.90624,9.90624
1293.00,9.89956,25.092138,0.000404,24.993220,-1.5756,0.153,9.90735,9.90735
1294.00,9.90046,25.092195,0.000405,24.993179,-1.5757,0.153,9.90736,9.90736
1295.00,9.90142,25.092336,0.000407,24.993219,-1.5756,0.153,9.90795,9.90795
1296.00,9.90232,25.092377,0.000407,24.993166,-1.5756,0.153,9.90793,9.90793
1297.00,9.90322,25.092711,0.000416,24.993477,-1.5754,0.153,9.90847,9.90847
1298.00,9.90423,25.092673,0.000417,24.993406,-1.5752,0.153,9.90886,9.90886
1299.00,9.90499,25.092756,0.000416,24.993466,-1.5750,0.153,9.90963,9.90963
1300.00,9.90551,25.092816,0.000418,24.993451,-1.5750,0.153,9.90946,9.90946
1301.00,9.90594,25.092788,0.000415,24.993444,-1.5750,0.153,9.90953,9.90953
1302.00,9.90642,25.092510,0.000406,24.993227,-1.5751,0.153,9.90872,9.90872
1303.00,9.90681,25.092615,0.000405,24.993293,-1.5751,0.153,9.90849,9.90849
1304.00,9.90719,25.092510,0.000405,24.993189,-1.5752,0.153,9.90879,9.90879
1305.00,9.90758,25.092486,0.000408,24.993196,-1.5753,0.153,9.90913,9.90913
1306.00,9.90799,25.092544,0.000410,24.993169,-1.5752,0.153,9.90971,9.90971
1307.00,9.90840,25.092477,0.000407,24.993019,-1.5749,0.153,9.91097,9.91097
1308.00,9.90879,25.092463,0.000408,24.992985,-1.5748,0.153,9.91084,9.91084
1309.00,9.90897,25.092602,0.000408,24.993054,-1.5745,0.154,9.91049,9.91049
1310.00,9.90916,25.092649,0.000405,24.993043,-1.5742,0.154,9.91060,9.91060
1311.00,9.90938,25.092691,0.000405,24.993061,-1.5741,0.154,9.90985,9.90985
1312.00,9.90926,25.092896,0.000410,24.993230,-1.5740,0.154,9.90826,9.90826
1313.00,9.90904,25.092886,0.000412,24.993164,-1.5740,0.154,9.90775,9.90775
1314.00,9.90908,25.092948,0.000413,24.993173,-1.5740,0.154,9.90770,9.90770
1315.00,9.90917,25.093046,0.000416,24.993275,-1.5741,0.154,9.90757,9.90757
1316.00,9.90925,25.093049,0.000416,24.993285,-1.5741,0.154,9.90804,9.90804
1317.00,9.90929,25.093016,0.000415,24.993215,-1.5742,0.154,9.90937,9.90937
1318.00,9.90944,25.093067,0.000413,24.993255,-1.5741,0.154,9.91109,9.91109
1319.00,9.90967,25.093029,0.000413,24.993249,-1.5740,0.154,9.91201,9.91201
1320.00,9.90995,25.092958,0.000412,24.993141,-1.5739,0.155,9.91338,9.91338
1321.00,9.91027,25.092923,0.000411,24.993062,-1.5736,0.155,9.91373,9.91373
1322.00,9.91052,25.092986,0.000413,24.993090,-1.5733,0.155,9.91374,9.91374
1323.00,9.91066,25.093033,0.000412,24.993130,-1.5732,0.155,9.91317,9.91317
1324.00,9.91080,25.093137,0.000413,24.993135,-1.5732,0.155,9.91333,9.91333
1325.00,9.91102,25.093238,0.000413,24.993161,-1.5732,0.155,9.91302,9.91302
1326.00,9.91114,25.093242,0.000410,24.993152,-1.5733,0.155,9.91313,9.91313
1327.00,9.91113,25.093354,0.000405,24.993204,-1.5733,0.155,9.91362,9.91362
1328.00,9.91133,25.093439,0.000406,24.993188,-1.5734,0.155,9.91395,9.91395
1329.00,9.91155,25.093517,0.000408,24.993279,-1.5733,0.155,9.91374,9.91374
1330.00,9.91185,25.093699,0.000411,24.993427,-1.5732,0.155,9.91420,9.91420
1331.00,9.91221,25.093691,0.000413,24.993414,-1.5732,0.155,9.91433,9.91433
1332.00,9.91267,25.093755,0.000415,24.993458,-1.5731,0.156,9.91344,9.91344
1333.00,9.91255,25.093777,0.000417,24.993476,-1.5730,0.155,9.91225,9.91225
1334.00,9.91252,25.093750,0.000416,24.993407,-1.5731,0.155,9.91101,9.91101
1335.00,9.91245,25.093521,0.000408,24.993202,-1.5731,0.156,9.90920,9.90920
1336.00,9.91252,25.093676,0.000408,24.993278,-1.5732,0.156,9.90930,9.90930
1337.00,9.91272,25.093623,0.000409,24.993183,-1.5731,0.156,9.91032,9.91032
1338.00,9.91272,25.093526,0.000403,24.993054,-1.5730,0.156,9.91120,9.91120
1339.00,9.91259,25.093547,0.000401,24.993030,-1.5730,0.156,9.91221,9.91221
1340.00,9.91242,25.093538,0.000402,24.992957,-1.5731,0.156,9.91363,9.91363
1341.00,9.91250,25.093459,0.000402,24.992901,-1.5731,0.156,9.91432,9.91432
1342.00,9.91255,25.093370,0.000396,24.992776,-1.5730,0.156,9.91437,9.91437
1343.00,9.91285,25.093480,0.000398,24.992835,-1.5729,0.156,9.91476,9.91476
1344.00,9.91285,25.093356,0.000396,24.992712,-1.5726,0.156,9.91511,9.91511
1345.00,9.91293,25.093520,0.000401,24.992838,-1.5724,0.156,9.91502,9.91502
1346.00,9.91298,25.093555,0.000401,24.992775,-1.5722,0.156,9.91356,9.91356
1347.00,9.91279,25.093701,0.000405,24.992862,-1.5721,0.157,9.91230,9.91230
1348.00,9.91258,25.093658,0.000404,24.992778,-1.5720,0.157,9.91201,9.91201
1349.00,9.91255,25.093873,0.000409,24.992945,-1.5720,0.157,9.91173,9.91173
1350.00,9.91240,25.093837,0.000407,24.992895,-1.5720,0.157,9.91129,9.91129
1351.00,9.91225,25.094050,0.000412,24.993086,-1.5718,0.157,9.91190,9.91190
1352.00,9.91232,25.094244,0.000419,24.993290,-1.5718,0.157,9.91275,9.91275
1353.00,9.91257,25.094486,0.000420,24.993493,-1.5718,0.157,9.91284,9.91284
1354.00,9.91303,25.094418,0.000416,24.993351,-1.5719,0.157,9.91267,9.91267
1355.00,9.91327,25.094554,0.000415,24.993400,-1.5719,0.158,9.91321,9.91321
1356.00,9.91326,25.094447,0.000410,24.993245,-1.5722,0.158,9.91308,9.91308
1357.00,9.91315,25.094480,0.000410,24.993207,-1.5724,0.158,9.91287,9.91287
1358.00,9.91308,25.094516,0.000415,24.993189,-1.5723,0.157,9.91298,9.91298
1359.00,9.91318,25.094458,0.000414,24.993107,-1.5721,0.157,9.91319,9.91319
1360.00,9.91309,25.094456,0.000411,24.993048,-1.5721,0.158,9.91245,9.91245
1361.00,9.91292,25.094601,0.000413,24.993106,-1.5720,0.158,9.91310,9.91310
1362.00,9.91290,25.094607,0.000411,24.993043,-1.5718,0.158,9.91349,9.91349
1363.00,9.91285,25.094736,0.000410,24.993130,-1.5716,0.158,9.91367,9.91367
1364.00,9.91293,25.094939,0.000412,24.993330,-1.5715,0.158,9.91429,9.91429
1365.00,9.91302,25.095000,0.000413,24.993366,-1.5714,0.158,9.91517,9.91517
1366.00,9.91311,25.095007,0.000413,24.993360,-1.5712,0.158,9.91469,9.91469
1367.00,9.91331,25.094988,0.000414,24.993356,-1.5711,0.158,9.91473,9.91473
1368.00,9.91348,25.094584,0.000405,24.993018,-1.5711,0.158,9.91408,9.91408
1369.00,9.91340,25.094607,0.000403,24.992983,-1.5711,0.158,9.91324,9.91324
1370.00,9.91341,25.094808,0.000409,24.993145,-1.5712,0.158,9.91278,9.91278
1371.00,9.91334,25.094824,0.000411,24.993162,-1.5712,0.158,9.91242,9.91242
1372.00,9.91326,25.094863,0.000407,24.993160,-1.5711,0.158,9.91176,9.91176
1373.00,9.91316,25.095225,0.000415,24.993465,-1.5711,0.159,9.91160,9.91160
1374.00,9.91313,25.095136,0.000418,24.993415,-1.5711,0.159,9.91198,9.91198
1375.00,9.91306,25.095113,0.000417,24.993415,-1.5710,0.159,9.91225,9.91225
1376.00,9.91319,25.095075,0.000415,24.993389,-1.5710,0.159,9.91308,9.91308
1377.00,9.91346,25.095118,0.000418,24.993446,-1.5711,0.159,9.91419,9.91419
1378.00,9.91369,25.095046,0.000415,24.993317,-1.5711,0.159,9.91573,9.91573
1379.00,9.91382,25.095317,0.000415,24.993480,-1.5711,0.159,9.91599,9.91599
1380.00,9.91390,25.095389,0.000412,24.993427,-1.5710,0.159,9.91562,9.91562
1381.00,9.91395,25.095374,0.000409,24.993332,-1.5710,0.159,9.91529,9.91529
1382.00,9.91388,25.095446,0.000405,24.993305,-1.5709,0.159,9.91485,9.91485
1383.00,9.91386,25.095534,0.000406,24.993305,-1.5708,0.160,9.91365,9.91365
1384.00,9.91367,25.095483,0.000406,24.993225,-1.5706,0.160,9.91293,9.91293
1385.00,9.91349,25.095426,0.000405,24.993226,-1.5704,0.160,9.91331,9.91331
1386.00,9.91358,25.095625,0.000410,24.993378,-1.5702,0.160,9.91384,9.91384
1387.00,9.91366,25.095576,0.000414,24.993311,-1.5700,0.160,9.91388,9.91388
1388.00,9.91382,25.095615,0.000414,24.993315,-1.5698,0.160,9.91459,9.91459
1389.00,9.91400,25.095568,0.000409,24.993204,-1.5698,0.160,9.91544,9.91544
1390.00,9.91411,25.095581,0.000409,24.993166,-1.5698,0.160,9.91535,9.91535
1391.00,9.91422,25.095526,0.000409,24.993090,-1.5698,0.160,9.91507,9.91507
1392.00,9.91449,25.095535,0.000405,24.993010,-1.5697,0.160,9.91565,9.91565
1393.00,9.91475,25.095578,0.000407,24.993004,-1.5697,0.160,9.91555,9.91555
1394.00,9.91490,25.095725,0.000413,24.993119,-1.5697,0.160,9.91526,9.91526
1395.00,9.91494,25.095775,0.000416,24.993170,-1.5695,0.160,9.91575,9.91575
1396.00,9.91505,25.095824,0.000416,24.993195,-1.5695,0.160,9.91607,9.91607
1397.00,9.91505,25.095889,0.000417,24.993297,-1.5695,0.160,9.91549,9.91549
1398.00,9.91483,25.095927,0.000416,24.993334,-1.5695,0.160,9.91494,9.91494
1399.00,9.91460,25.095890,0.000416,24.993279,-1.5695,0.160,9.91490,9.91490
1400.00,9.91474,25.095910,0.000412,24.993246,-1.5696,0.161,9.91482,9.91482
1401.00,9.91489,25.095930,0.000410,24.993253,-1.5696,0.161,9.91484,9.91484
1402.00,9.91497,25.095955,0.000406,24.993204,-1.5695,0.161,9.91471,9.91471
1403.00,9.91519,25.095955,0.000405,24.993195,-1.5695,0.161,9.91334,9.91334
1404.00,9.91530,25.096054,0.000405,24.993304,-1.5694,0.161,9.90954,9.90954
1405.00,9.91530,25.096134,0.000407,24.993284,-1.5693,0.161,9.90050,9.90050
1406.00,9.91524,25.096255,0.000409,24.993299,-1.5693,0.161,9.88702,9.88702
1407.00,9.91528,25.096371,0.000412,24.993395,-1.5692,0.161,9.86943,9.86943
1408.00,9.91511,25.096405,0.000410,24.993347,-1.5692,0.161,9.85042,9.85042
1409.00,9.91480,25.096404,0.000407,24.993198,-1.5691,0.162,9.83228,9.83228
1410.00,9.91525,25.096383,0.000404,24.993137,-1.5691,0.162,9.81922,9.81922
1411.00,9.91515,25.096378,0.000405,24.993089,-1.5690,0.162,9.81270,9.81270
@10,2.0001,4.0, 1410.013 
1412.00,9.91338,25.096400,0.000407,24.993071,-1.5689,0.162,9.81170,9.81170
1413.00,9.90661,25.096444,0.000409,24.993106,-1.5688,0.162,9.81587,9.81587
1414.00,9.89521,25.096458,0.000410,24.993130,-1.5688,0.162,9.82327,9.82327
1415.00,9.87118,25.096431,0.000410,24.993130,-1.5688,0.162,9.83225,9.83225
1416.00,9.84833,25.096426,0.000405,24.993132,-1.5687,0.162,9.84047,9.84047
1417.00,9.82582,25.096288,0.000399,24.993027,-1.5688,0.162,9.84794,9.84794
1418.00,9.81151,25.096331,0.000400,24.993059,-1.5689,0.162,9.85472,9.85472
1419.00,9.80484,25.096407,0.000402,24.993108,-1.5688,0.162,9.86144,9.86144
1420.00,9.80602,25.096456,0.000400,24.993064,-1.5688,0.163,9.86778,9.86778
1421.00,9.81546,25.096419,0.000401,24.992989,-1.5687,0.163,9.87383,9.87383
1422.00,9.82069,25.096515,0.000401,24.992968,-1.5686,0.163,9.88077,9.88077
1423.00,9.83240,25.096524,0.000401,24.992928,-1.5686,0.163,9.88708,9.88708
1424.00,9.84187,25.096461,0.000398,24.992862,-1.5684,0.163,9.89215,9.89215
1425.00,9.85070,25.096482,0.000398,24.992876,-1.5684,0.163,9.89569,9.89569
1426.00,9.85555,25.096664,0.000401,24.993021,-1.5684,0.163,9.89840,9.89840
1427.00,9.85941,25.096799,0.000402,24.993156,-1.5684,0.163,9.90057,9.90057
1428.00,9.86632,25.096781,0.000400,24.993158,-1.5683,0.163,9.90173,9.90173
1429.00,9.87532,25.096815,0.000402,24.993141,-1.5683,0.164,9.90207,9.90207
1430.00,9.88227,25.096921,0.000403,24.993224,-1.5681,0.164,9.90202,9.90202
1431.00,9.88736,25.096842,0.000402,24.993110,-1.5680,0.164,9.90302,9.90302
1432.00,9.89199,25.096775,0.000405,24.993046,-1.5678,0.163,9.90413,9.90413
1433.00,9.89452,25.096829,0.000406,24.993047,-1.5678,0.163,9.90478,9.90478
1434.00,9.89647,25.096851,0.000406,24.993074,-1.5677,0.164,9.90556,9.90556
1435.00,9.89740,25.096808,0.000406,24.993044,-1.5679,0.164,9.90691,9.90691
1436.00,9.89886,25.096825,0.000406,24.993036,-1.5680,0.164,9.90718,9.90718
1437.00,9.89992,25.096820,0.000403,24.992969,-1.5681,0.164,9.90696,9.90696
1438.00,9.90081,25.096836,0.000401,24.992947,-1.5681,0.164,9.90792,9.90792
1439.00,9.90259,25.096824,0.000401,24.992894,-1.5682,0.164,9.90891,9.90891
1440.00,9.90375,25.096849,0.000404,24.992841,-1.5682,0.164,9.90994,9.90994
1441.00,9.90480,25.097023,0.000405,24.992961,-1.5681,0.164,9.91032,9.91032
1442.00,9.90555,25.097181,0.000407,24.993114,-1.5680,0.165,9.91106,9.91106
1443.00,9.90610,25.097446,0.000411,24.993301,-1.5679,0.165,9.91140,9.91140
1444.00,9.90676,25.097533,0.000412,24.993367,-1.5678,0.165,9.91195,9.91195
1445.00,9.90740,25.097545,0.000408,24.993384,-1.5676,0.165,9.91172,9.91172
1446.00,9.90790,25.097524,0.000407,24.993346,-1.5674,0.165,9.91199,9.91199
1447.00,9.90838,25.097448,0.000408,24.993218,-1.5672,0.165,9.91232,9.91232
1448.00,9.90883,25.097186,0.000404,24.992993,-1.5672,0.165,9.91193,9.91193
1449.00,9.90921,25.097238,0.000406,24.993040,-1.5671,0.165,9.91140,9.91140
1450.00,9.90976,25.097332,0.000409,24.993093,-1.5672,0.165,9.91181,9.91181
1451.00,9.91037,25.097395,0.000409,24.993150,-1.5672,0.165,9.91263,9.91263
1452.00,9.91063,25.097478,0.000409,24.993248,-1.5673,0.165,9.91266,9.91266
1453.00,9.91093,25.097609,0.000412,24.993312,-1.5672,0.165,9.91276,9.91276
1454.00,9.91117,25.097599,0.000410,24.993267,-1.5672,0.165,9.91336,9.91336
1455.00,9.91171,25.097684,0.000409,24.993300,-1.5671,0.165,9.91443,9.91443
1456.00,9.91224,25.097621,0.000406,24.993184,-1.5670,0.165,9.91510,9.91510
1457.00,9.91269,25.097655,0.000405,24.993151,-1.5668,0.166,9.91541,9.91541
1458.00,9.91299,25.097678,0.000404,24.993136,-1.5668,0.166,9.91597,9.91597
1459.00,9.91301,25.097777,0.000404,24.993105,-1.5666,0.166,9.91546,9.91546
1460.00,9.91313,25.097827,0.000405,24.993072,-1.5664,0.166,9.91506,9.91506
1461.00,9.91340,25.097904,0.000409,24.993105,-1.5662,0.166,9.91448,9.91448
1462.00,9.91357,25.097960,0.000410,24.993066,-1.5662,0.166,9.91404,9.91404
1463.00,9.91360,25.098005,0.000408,24.993062,-1.5661,0.166,9.91377,9.91377
1464.00,9.91362,25.098097,0.000411,24.993170,-1.5662,0.166,9.91423,9.91423
1465.00,9.91378,25.098104,0.000411,24.993162,-1.5662,0.166,9.91425,9.91425
1466.00,9.91408,25.098195,0.000411,24.993233,-1.5664,0.166,9.91449,9.91449
1467.00,9.91421,25.098275,0.000410,24.993279,-1.5664,0.166,9.91465,9.91465
1468.00,9.91417,25.098295,0.000409,24.993235,-1.5664,0.166,9.91415,9.91415
1469.00,9.91420,25.098338,0.000406,24.993236,-1.5663,0.167,9.91398,9.91398
1470.00,9.91425,25.098421,0.000410,24.993262,-1.5662,0.167,9.91318,9.91318
1471.00,9.91429,25.098417,0.000411,24.993196,-1.5659,0.167,9.91321,9.91321
1472.00,9.91437,25.098415,0.000413,24.993207,-1.5657,0.167,9.91365,9.91365
1473.00,9.91448,25.098496,0.000416,24.993255,-1.5655,0.166,9.91429,9.91429
1474.00,9.91466,25.098453,0.000414,24.993207,-1.5654,0.166,9.91516,9.91516
1475.00,9.91471,25.098425,0.000411,24.993198,-1.5654,0.167,9.91614,9.91614
1476.00,9.91460,25.098436,0.000407,24.993187,-1.5657,0.167,9.91585,9.91585
1477.00,9.91449,25.098415,0.000403,24.993140,-1.5658,0.167,9.91558,9.91558
1478.00,9.91446,25.098413,0.000401,24.993176,-1.5659,0.167,9.91562,9.91562
1479.00,9.91460,25.098476,0.000403,24.993139,-1.5661,0.167,9.91531,9.91531
1480.00,9.91472,25.098521,0.000403,24.993140,-1.5661,0.167,9.91542,9.91542
1481.00,9.91479,25.098535,0.000403,24.993183,-1.5659,0.167,9.91556,9.91556
1482.00,9.91478,25.098605,0.000407,24.993247,-1.5657,0.168,9.91544,9.91544
1483.00,9.91488,25.098573,0.000405,24.993170,-1.5656,0.168,9.91556,9.91556
1484.00,9.91492,25.098660,0.000406,24.993206,-1.5655,0.168,9.91528,9.91528
1485.00,9.91502,25.098689,0.000407,24.993145,-1.5654,0.168,9.91538,9.91538
1486.00,9.91499,25.098813,0.000409,24.993132,-1.5654,0.168,9.91513,9.91513
1487.00,9.91488,25.098865,0.000408,24.993111,-1.5655,0.168,9.91477,9.91477
1488.00,9.91497,25.099088,0.000413,24.993226,-1.5656,0.168,9.91502,9.91502
1489.00,9.91513,25.099097,0.000415,24.993259,-1.5657,0.168,9.91496,9.91496
1490.00,9.91526,25.099133,0.000417,24.993350,-1.5656,0.168,9.91436,9.91436
1491.00,9.91530,25.099084,0.000415,24.993284,-1.5654,0.168,9.91459,9.91459
1492.00,9.91528,25.099186,0.000420,24.993333,-1.5652,0.168,9.91515,9.91515
1493.00,9.91526,25.099073,0.000419,24.993216,-1.5648,0.168,9.91453,9.91453
1494.00,9.91510,25.099006,0.000417,24.993152,-1.5646,0.168,9.91445,9.91445
1495.00,9.91496,25.098975,0.000413,24.993054,-1.5646,0.168,9.91455,9.91455
1496.00,9.91485,25.099095,0.000416,24.993156,-1.5647,0.168,9.91374,9.91374
1497.00,9.91465,25.098969,0.000410,24.993072,-1.5646,0.168,9.91296,9.91296
1498.00,9.91447,25.099017,0.000409,24.993133,-1.5646,0.169,9.91239,9.91239
1499.00,9.91431,25.099119,0.000413,24.993167,-1.5647,0.169,9.91223,9.91223
1500.00,9.91411,25.099270,0.000415,24.993247,-1.5645,0.169,9.91160,9.91160
1501.00,9.91380,25.099245,0.000415,24.993207,-1.5642,0.169,9.91139,9.91139
1502.00,9.91365,25.099310,0.000413,24.993095,-1.5640,0.169,9.91132,9.91132
1503.00,9.91348,25.099455,0.000415,24.993154,-1.5639,0.169,9.91190,9.91190
1504.00,9.91343,25.099547,0.000411,24.993192,-1.5638,0.169,9.91197,9.91197
1505.00,9.91334,25.099600,0.000409,24.993177,-1.5638,0.169,9.91251,9.91251
1506.00,9.91328,25.099698,0.000409,24.993144,-1.5639,0.169,9.91362,9.91362
1507.00,9.91344,25.099862,0.000415,24.993327,-1.5640,0.169,9.91474,9.91474
1508.00,9.91354,25.099779,0.000416,24.993246,-1.5641,0.169,9.91524,9.91524
1509.00,9.91363,25.099752,0.000415,24.993237,-1.5643,0.169,9.91621,9.91621
1510.00,9.91375,25.099767,0.000417,24.993241,-1.5643,0.169,9.91643,9.91643
1511.00,9.91379,25.099714,0.000414,24.993203,-1.5643,0.169,9.91672,9.91672
1512.00,9.91390,25.099645,0.000411,24.993155,-1.5643,0.169,9.91657,9.91657
1513.00,9.91392,25.099676,0.000406,24.993142,-1.5643,0.169,9.91647,9.91647
1514.00,9.91413,25.099681,0.000406,24.993111,-1.5642,0.170,9.91622,9.91622
1515.00,9.91419,25.099637,0.000408,24.993077,-1.5641,0.170,9.91622,9.91622
1516.00,9.91420,25.099761,0.000408,24.993164,-1.5639,0.170,9.91551,9.91551
1517.00,9.91447,25.099854,0.000409,24.993177,-1.5637,0.170,9.91580,9.91580
1518.00,9.91466,25.099912,0.000412,24.993207,-1.5636,0.170,9.91534,9.91534
1519.00,9.91472,25.099983,0.000412,24.993201,-1.5635,0.170,9.91443,9.91443
1520.00,9.91468,25.100078,0.000411,24.993300,-1.5634,0.170,9.91371,9.91371
1521.00,9.91480,25.100028,0.000413,24.993273,-1.5634,0.170,9.91380,9.91380
1522.00,9.91508,25.100066,0.000409,24.993313,-1.5634,0.170,9.91432,9.91432
1523.00,9.91556,25.100064,0.000404,24.993268,-1.5632,0.171,9.91581,9.91581
1524.00,9.91585,25.100084,0.000407,24.993313,-1.5629,0.171,9.91694,9.91694
1525.00,9.91592,25.100019,0.000405,24.993222,-1.5629,0.171,9.91709,9.91709
1526.00,9.91578,25.100048,0.000404,24.993280,-1.5628,0.171,9.91691,9.91691
1527.00,9.91566,25.099997,0.000406,24.993239,-1.5629,0.171,9.91589,9.91589
1528.00,9.91569,25.100037,0.000407,24.993287,-1.5630,0.171,9.91531,9.91531
1529.00,9.91567,25.100063,0.000410,24.993268,-1.5632,0.171,9.91502,9.91502
1530.00,9.91554,25.100141,0.000411,24.993334,-1.5632,0.171,9.91560,9.91560
1531.00,9.91551,25.100283,0.000409,24.993331,-1.5631,0.171,9.91652,9.91652
1532.00,9.91549,25.100387,0.000406,24.993321,-1.5630,0.171,9.91774,9.91774
1533.00,9.91554,25.100402,0.000402,24.993251,-1.5630,0.171,9.91793,9.91793
1534.00,9.91580,25.100488,0.000397,24.993286,-1.5628,0.172,9.91868,9.91868
1535.00,9.91621,25.100572,0.000397,24.993271,-1.5627,0.172,9.91922,9.91922
1536.00,9.91644,25.100559,0.000399,24.993248,-1.5628,0.172,9.91921,9.91921
1537.00,9.91654,25.100578,0.000402,24.993269,-1.5628,0.172,9.91808,9.91808
1538.00,9.91669,25.100642,0.000407,24.993363,-1.5627,0.172,9.91843,9.91843
1539.00,9.91694,25.100638,0.000406,24.993317,-1.5627,0.172,9.91737,9.91737
1540.00,9.91704,25.100712,0.000408,24.993398,-1.5627,0.172,9.91649,9.91649
1541.00,9.91710,25.100573,0.000403,24.993293,-1.5625,0.172,9.91593,9.91593
1542.00,9.91713,25.100569,0.000402,24.993224,-1.5624,0.172,9.91644,9.91644
1543.00,9.91697,25.100622,0.000401,24.993152,-1.5623,0.172,9.91581,9.91581
1544.00,9.91689,25.100790,0.000406,24.993190,-1.5622,0.172,9.91668,9.91668
1545.00,9.91709,25.100734,0.000405,24.993041,-1.5622,0.172,9.91718,9.91718
1546.00,9.91734,25.100939,0.000409,24.993091,-1.5624,0.172,9.91759,9.91759
1547.00,9.91740,25.101062,0.000411,24.993151,-1.5625,0.172,9.91743,9.91743
1548.00,9.91734,25.101106,0.000414,24.993186,-1.5627,0.172,9.91679,9.91679
1549.00,9.91720,25.101026,0.000411,24.993146,-1.5628,0.172,9.91590,9.91590
1550.00,9.91717,25.101099,0.000410,24.993210,-1.5627,0.173,9.91539,9.91539
1551.00,9.91707,25.101182,0.000412,24.993291,-1.5624,0.173,9.91571,9.91571
1552.00,9.91708,25.101226,0.000411,24.993286,-1.5623,0.173,9.91636,9.91636
1553.00,9.91682,25.101266,0.000408,24.993288,-1.5621,0.173,9.91688,9.91688
1554.00,9.91658,25.101319,0.000412,24.993301,-1.5620,0.173,9.91433,9.91433
1555.00,9.91652,25.101239,0.000411,24.993179,-1.5620,0.173,9.90704,9.90704
1556.00,9.91661,25.101214,0.000414,24.993128,-1.5621,0.172,9.89503,9.89503
1557.00,9.91680,25.101214,0.000417,24.993142,-1.5619,0.172,9.87883,9.87883
1558.00,9.91652,25.101277,0.000418,24.993159,-1.5617,0.172,9.86113,9.86113
1559.00,9.91618,25.101301,0.000414,24.993131,-1.5615,0.173,9.84408,9.84408
1560.00,9.91641,25.101454,0.000417,24.993216,-1.5612,0.173,9.83205,9.83205
1561.00,9.91867,25.101475,0.000410,24.993195,-1.5611,0.173,9.82484,9.82484
@11,2.0001,4.0, 1560.049 
1562.00,9.91985,25.101475,0.000406,24.993174,-1.5610,0.173,9.82317,9.82317
1563.00,9.91631,25.101469,0.000404,24.993114,-1.5610,0.173,9.82603,9.82603
1564.00,9.90220,25.101535,0.000404,24.993114,-1.5611,0.174,9.83291,9.83291
1565.00,9.87797,25.101588,0.000403,24.993098,-1.5612,0.174,9.84103,9.84103
1566.00,9.85871,25.101677,0.000407,24.993103,-1.5612,0.174,9.85010,9.85010
1567.00,9.83887,25.101834,0.000405,24.993159,-1.5611,0.174,9.85912,9.85912
1568.00,9.82793,25.101895,0.000406,24.993252,-1.5609,0.174,9.86504,9.86504
1569.00,9.81764,25.101895,0.000407,24.993293,-1.5608,0.174,9.87074,9.87074
1570.00,9.81772,25.101877,0.000406,24.993319,-1.5608,0.174,9.87624,9.87624
1571.00,9.82240,25.101875,0.000407,24.993303,-1.5609,0.174,9.88043,9.88043
1572.00,9.83050,25.101866,0.000408,24.993287,-1.5610,0.174,9.88430,9.88430
1573.00,9.84226,25.101747,0.000402,24.993108,-1.5610,0.175,9.88932,9.88932
1574.00,9.85147,25.101774,0.000401,24.993079,-1.5609,0.175,9.89165,9.89165
1575.00,9.85833,25.101853,0.000405,24.993114,-1.5609,0.175,9.89102,9.89102
1576.00,9.86806,25.101892,0.000403,24.993141,-1.5609,0.175,9.89096,9.89096
1577.00,9.87270,25.101876,0.000404,24.993117,-1.5609,0.175,9.89179,9.89179
1578.00,9.87630,25.101963,0.000409,24.993184,-1.5610,0.175,9.89346,9.89346
1579.00,9.88022,25.101975,0.000408,24.993137,-1.5610,0.175,9.89617,9.89617
1580.00,9.88458,25.101995,0.000403,24.993103,-1.5608,0.175,9.90076,9.90076
1581.00,9.88848,25.102040,0.000402,24.993143,-1.5607,0.175,9.90429,9.90429
1582.00,9.88817,25.102077,0.000403,24.993185,-1.5605,0.176,9.90671,9.90671
1583.00,9.88984,25.102248,0.000407,24.993301,-1.5604,0.176,9.90851,9.90851
1584.00,9.89068,25.102363,0.000412,24.993393,-1.5603,0.176,9.91012,9.91012
1585.00,9.88766,25.102455,0.000416,24.993440,-1.5604,0.175,9.91082,9.91082
1586.00,9.88910,25.102478,0.000419,24.993457,-1.5604,0.175,9.91085,9.91085
1587.00,9.89888,25.102503,0.000419,24.993463,-1.5603,0.175,9.91027,9.91027
1588.00,9.90394,25.102463,0.000418,24.993385,-1.5603,0.175,9.91013,9.91013
1589.00,9.90485,25.102375,0.000412,24.993263,-1.5603,0.176,9.91040,9.91040
1590.00,9.90680,25.102351,0.000412,24.993179,-1.5601,0.176,9.91160,9.91160
1591.00,9.90816,25.102351,0.000409,24.993121,-1.5600,0.176,9.91378,9.91378
1592.00,9.90808,25.102397,0.000408,24.993084,-1.5599,0.176,9.91515,9.91515
1593.00,9.90882,25.102425,0.000409,24.993118,-1.5597,0.176,9.91495,9.91495
1594.00,9.90977,25.102481,0.000409,24.993146,-1.5595,0.176,9.91510,9.91510
1595.00,9.91046,25.102520,0.000408,24.993217,-1.5595,0.176,9.91496,9.91496
1596.00,9.91108,25.102545,0.000409,24.993180,-1.5595,0.176,9.91414,9.91414
1597.00,9.91172,25.102535,0.000410,24.993077,-1.5597,0.176,9.91356,9.91356
1598.00,9.91219,25.102675,0.000411,24.993102,-1.5599,0.176,9.91343,9.91343
1599.00,9.91223,25.102814,0.000411,24.993159,-1.5600,0.176,9.91288,9.91288
1600.00,9.91229,25.102973,0.000413,24.993211,-1.5600,0.176,9.91258,9.91258
1601.00,9.91269,25.103038,0.000412,24.993222,-1.5600,0.177,9.91258,9.91258
1602.00,9.91294,25.103180,0.000415,24.993322,-1.5599,0.177,9.91321,9.91321
1603.00,9.91313,25.103187,0.000413,24.993330,-1.5598,0.177,9.91443,9.91443
1604.00,9.91340,25.103151,0.000413,24.993287,-1.5597,0.177,9.91600,9.91600
1605.00,9.91381,25.103128,0.000413,24.993241,-1.5596,0.177,9.91707,9.91707
1606.00,9.91431,25.103235,0.000411,24.993329,-1.5595,0.177,9.91773,9.91773
1607.00,9.91476,25.103226,0.000405,24.993318,-1.5595,0.177,9.91788,9.91788
1608.00,9.91493,25.103234,0.000403,24.993244,-1.5594,0.177,9.91712,9.91712
1609.00,9.91514,25.103338,0.000404,24.993277,-1.5594,0.178,9.91693,9.91693
1610.00,9.91523,25.103336,0.000402,24.993234,-1.5595,0.178,9.91638,9.91638
1611.00,9.91524,25.103306,0.000402,24.993154,-1.5596,0.178,9.91650,9.91650
1612.00,9.91528,25.103390,0.000407,24.993158,-1.5595,0.178,9.91556,9.91556
1613.00,9.91534,25.103449,0.000409,24.993189,-1.5594,0.178,9.91542,9.91542
1614.00,9.91510,25.103486,0.000409,24.993157,-1.5591,0.178,9.91412,9.91412
1615.00,9.91505,25.103521,0.000411,24.993146,-1.5586,0.178,9.91411,9.91411
1616.00,9.91532,25.103598,0.000414,24.993183,-1.5583,0.178,9.91375,9.91375
1617.00,9.91559,25.103592,0.000414,24.993138,-1.5581,0.178,9.91450,9.91450
1618.00,9.91560,25.103643,0.000414,24.993155,-1.5582,0.178,9.91438,9.91438
1619.00,9.91583,25.103636,0.000413,24.993155,-1.5583,0.178,9.91520,9.91520
1620.00,9.91596,25.103636,0.000411,24.993163,-1.5585,0.178,9.91560,9.91560
1621.00,9.91585,25.103718,0.000410,24.993182,-1.5585,0.178,9.91679,9.91679
1622.00,9.91613,25.103824,0.000408,24.993233,-1.5586,0.178,9.91737,9.91737
1623.00,9.91618,25.103817,0.000407,24.993194,-1.5585,0.178,9.91814,9.91814
1624.00,9.91616,25.103765,0.000409,24.993134,-1.5585,0.179,9.91775,9.91775
1625.00,9.91587,25.103808,0.000412,24.993168,-1.5584,0.179,9.91729,9.91729
1626.00,9.91583,25.103743,0.000409,24.993103,-1.5584,0.179,9.91634,9.91634
1627.00,9.91578,25.103695,0.000407,24.993069,-1.5582,0.179,9.91541,9.91541
1628.00,9.91571,25.103740,0.000409,24.993107,-1.5580,0.179,9.91529,9.91529
1629.00,9.91555,25.103862,0.000411,24.993149,-1.5578,0.179,9.91615,9.91615
1630.00,9.91559,25.103864,0.000407,24.993065,-1.5579,0.179,9.91685,9.91685
1631.00,9.91595,25.103923,0.000407,24.993046,-1.5579,0.179,9.91792,9.91792
1632.00,9.91641,25.103942,0.000409,24.993029,-1.5580,0.179,9.91931,9.91931
1633.00,9.91682,25.103998,0.000412,24.993079,-1.5582,0.179,9.91964,9.91964
1634.00,9.91699,25.103972,0.000407,24.993035,-1.5583,0.179,9.91863,9.91863
1635.00,9.91689,25.104102,0.000411,24.993132,-1.5581,0.179,9.91796,9.91796
1636.00,9.91703,25.104085,0.000414,24.993135,-1.5579,0.179,9.91731,9.91731
1637.00,9.91716,25.104110,0.000414,24.993129,-1.5577,0.179,9.91704,9.91704
1638.00,9.91752,25.104157,0.000414,24.993063,-1.5576,0.179,9.91785,9.91785
1639.00,9.91784,25.104283,0.000414,24.993157,-1.5576,0.179,9.91951,9.91951
1640.00,9.91814,25.104251,0.000412,24.993091,-1.5577,0.179,9.92079,9.92079
1641.00,9.91810,25.104292,0.000409,24.993036,-1.5578,0.180,9.92044,9.92044
1642.00,9.91808,25.104341,0.000405,24.993000,-1.5578,0.180,9.92030,9.92030
1643.00,9.91825,25.104344,0.000397,24.992949,-1.5578,0.180,9.91958,9.91958
1644.00,9.91823,25.104392,0.000401,24.993005,-1.5576,0.180,9.91795,9.91795
1645.00,9.91806,25.104396,0.000400,24.992960,-1.5575,0.180,9.91636,9.91636
1646.00,9.91820,25.104547,0.000402,24.993106,-1.5576,0.180,9.91666,9.91666
1647.00,9.91827,25.104634,0.000404,24.993206,-1.5574,0.180,9.91692,9.91692
1648.00,9.91847,25.104663,0.000407,24.993180,-1.5572,0.180,9.91698,9.91698
1649.00,9.91850,25.104619,0.000401,24.993093,-1.5571,0.180,9.91777,9.91777
1650.00,9.91854,25.104742,0.000400,24.993248,-1.5570,0.181,9.91929,9.91929
1651.00,9.91865,25.104691,0.000401,24.993165,-1.5570,0.181,9.92002,9.92002
1652.00,9.91855,25.104646,0.000401,24.993145,-1.5571,0.181,9.91962,9.91962
1653.00,9.91849,25.104606,0.000403,24.993192,-1.5573,0.181,9.91964,9.91964
1654.00,9.91860,25.104676,0.000406,24.993198,-1.5573,0.181,9.91956,9.91956
1655.00,9.91885,25.104619,0.000408,24.993105,-1.5574,0.180,9.91904,9.91904
1656.00,9.91884,25.104689,0.000409,24.993194,-1.5574,0.180,9.91821,9.91821
1657.00,9.91896,25.104732,0.000408,24.993183,-1.5573,0.181,9.91926,9.91926
1658.00,9.91894,25.104725,0.000405,24.993154,-1.5571,0.181,9.91926,9.91926
1659.00,9.91881,25.104632,0.000403,24.993142,-1.5570,0.181,9.91965,9.91965
1660.00,9.91870,25.104767,0.000406,24.993253,-1.5570,0.181,9.91995,9.91995
1661.00,9.91871,25.104733,0.000407,24.993183,-1.5569,0.181,9.92032,9.92032
1662.00,9.91884,25.104876,0.000407,24.993228,-1.5569,0.181,9.91976,9.91976
1663.00,9.91896,25.105075,0.000406,24.993318,-1.5569,0.181,9.92032,9.92032
1664.00,9.91917,25.105211,0.000406,24.993281,-1.5571,0.181,9.92009,9.92009
1665.00,9.91953,25.105215,0.000404,24.993146,-1.5572,0.182,9.92040,9.92040
1666.00,9.91967,25.105272,0.000403,24.993180,-1.5571,0.182,9.91996,9.91996
1667.00,9.91948,25.105158,0.000407,24.993129,-1.5570,0.182,9.91876,9.91876
1668.00,9.91927,25.105144,0.000408,24.993137,-1.5570,0.182,9.91765,9.91765
1669.00,9.91922,25.105205,0.000411,24.993244,-1.5569,0.182,9.91754,9.91754
1670.00,9.91899,25.105122,0.000411,24.993236,-1.5567,0.182,9.91568,9.91568
1671.00,9.91853,25.105124,0.000409,24.993159,-1.5568,0.182,9.91486,9.91486
1672.00,9.91820,25.105226,0.000410,24.993137,-1.5570,0.182,9.91475,9.91475
1673.00,9.91801,25.105272,0.000410,24.993073,-1.5572,0.182,9.91458,9.91458
1674.00,9.91801,25.105329,0.000409,24.993048,-1.5573,0.183,9.91493,9.91493
1675.00,9.91809,25.105436,0.000408,24.993094,-1.5571,0.183,9.91664,9.91664
1676.00,9.91822,25.105545,0.000408,24.993150,-1.5570,0.183,9.91814,9.91814
1677.00,9.91799,25.105531,0.000407,24.993119,-1.5570,0.183,9.92000,9.92000
1678.00,9.91830,25.105520,0.000406,24.993092,-1.5568,0.183,9.92105,9.92105
1679.00,9.91840,25.105530,0.000408,24.993071,-1.5567,0.183,9.92074,9.92074
1680.00,9.91832,25.105631,0.000409,24.993090,-1.5566,0.183,9.92056,9.92056
1681.00,9.91821,25.105654,0.000410,24.993070,-1.5565,0.183,9.91979,9.91979
1682.00,9.91799,25.105754,0.000410,24.993148,-1.5563,0.183,9.91934,9.91934
1683.00,9.91773,25.105719,0.000410,24.993153,-1.5562,0.183,9.91941,9.91941
1684.00,9.91783,25.105697,0.000405,24.993157,-1.5563,0.183,9.91909,9.91909
1685.00,9.91793,25.105738,0.000404,24.993197,-1.5564,0.183,9.91881,9.91881
1686.00,9.91791,25.105716,0.000404,24.993178,-1.5563,0.183,9.91887,9.91887
1687.00,9.91794,25.105719,0.000404,24.993163,-1.5563,0.184,9.91777,9.91777
1688.00,9.91791,25.105819,0.000406,24.993183,-1.5561,0.184,9.91658,9.91658
1689.00,9.91777,25.105935,0.000410,24.993164,-1.5560,0.184,9.91602,9.91602
1690.00,9.91785,25.105894,0.000408,24.993105,-1.5558,0.184,9.91604,9.91604
1691.00,9.91815,25.105936,0.000411,24.993101,-1.5558,0.184,9.91629,9.91629
1692.00,9.91838,25.106036,0.000410,24.993139,-1.5556,0.184,9.91700,9.91700
1693.00,9.91866,25.106173,0.000411,24.993229,-1.5555,0.184,9.91795,9.91795
1694.00,9.91877,25.106171,0.000408,24.993229,-1.5554,0.184,9.91910,9.91910
1695.00,9.91872,25.106228,0.000408,24.993224,-1.5555,0.184,9.91932,9.91932
1696.00,9.91869,25.106289,0.000403,24.993288,-1.5555,0.184,9.91964,9.91964
1697.00,9.91855,25.106252,0.000401,24.993284,-1.5558,0.184,9.92014,9.92014
1698.00,9.91855,25.106262,0.000404,24.993271,-1.5560,0.185,9.92086,9.92086
1699.00,9.91866,25.106304,0.000407,24.993364,-1.5560,0.185,9.92044,9.92044
1700.00,9.91860,25.106340,0.000409,24.993411,-1.5561,0.185,9.92002,9.92002
1701.00,9.91856,25.106356,0.000412,24.993413,-1.5560,0.185,9.91937,9.91937
1702.00,9.91852,25.106362,0.000412,24.993405,-1.5559,0.185,9.91930,9.91930
1703.00,9.91841,25.106351,0.000410,24.993344,-1.5558,0.185,9.91826,9.91826
1704.00,9.91846,25.106323,0.000410,24.993222,-1.5558,0.185,9.91635,9.91635
1705.00,9.91889,25.106285,0.000410,24.993134,-1.5556,0.185,9.91149,9.91149
1706.00,9.91942,25.106374,0.000411,24.993100,-1.5554,0.185,9.90276,9.90276
1707.00,9.91960,25.106503,0.000412,24.993108,-1.5551,0.185,9.88945,9.88945
1708.00,9.91960,25.106568,0.000411,24.993129,-1.5550,0.185,9.87452,9.87452
1709.00,9.91949,25.106699,0.000409,24.993174,-1.5549,0.185,9.85944,9.85944
1710.00,9.91851,25.106774,0.000411,24.993166,-1.5549,0.185,9.84693,9.84693
1711.00,9.91804,25.106869,0.000414,24.993245,-1.5548,0.185,9.83963,9.83963
@12,2.0001,4.0, 1710.092 
1712.00,9.92022,25.106800,0.000412,24.993129,-1.5547,0.185,9.83846,9.83846
1713.00,9.91702,25.106742,0.000410,24.993155,-1.5548,0.185,9.84177,9.84177
1714.00,9.90814,25.106711,0.000412,24.993166,-1.5548,0.186,9.84873,9.84873
1715.00,9.89334,25.106730,0.000409,24.993200,-1.5549,0.186,9.85811,9.85811
1716.00,9.87354,25.106690,0.000403,24.993161,-1.5550,0.186,9.86658,9.86658
1717.00,9.85415,25.106777,0.000403,24.993277,-1.5551,0.186,9.87315,9.87315
1718.00,9.84325,25.106874,0.000405,24.993258,-1.5551,0.186,9.87875,9.87875
1719.00,9.83369,25.106957,0.000406,24.993309,-1.5551,0.186,9.88365,9.88365
1720.00,9.83207,25.107011,0.000409,24.993276,-1.5550,0.186,9.88673,9.88673
1721.00,9.83702,25.107019,0.000410,24.993246,-1.5549,0.186,9.89031,9.89031
1722.00,9.84833,25.106964,0.000408,24.993131,-1.5549,0.186,9.89454,9.89454
1723.00,9.85969,25.106959,0.000410,24.993135,-1.5549,0.186,9.89805,9.89805
1724.00,9.86793,25.106899,0.000408,24.993018,-1.5548,0.186,9.90047,9.90047
1725.00,9.87712,25.106935,0.000407,24.993100,-1.5547,0.186,9.90316,9.90316
1726.00,9.87949,25.107115,0.000407,24.993218,-1.5547,0.187,9.90525,9.90525
1727.00,9.88353,25.107253,0.000411,24.993296,-1.5546,0.187,9.90636,9.90636
1728.00,9.88696,25.107333,0.000409,24.993297,-1.5545,0.187,9.90724,9.90724
1729.00,9.89052,25.107434,0.000409,24.993380,-1.5545,0.187,9.90838,9.90838
1730.00,9.89325,25.107493,0.000411,24.993358,-1.5545,0.187,9.90877,9.90877
1731.00,9.89597,25.107377,0.000412,24.993256,-1.5544,0.187,9.90926,9.90926
1732.00,9.89835,25.107443,0.000411,24.993315,-1.5544,0.187,9.90939,9.90939
1733.00,9.89997,25.107453,0.000411,24.993313,-1.5543,0.187,9.90945,9.90945
1734.00,9.90114,25.107494,0.000411,24.993333,-1.5542,0.187,9.90948,9.90948
1735.00,9.90210,25.107575,0.000414,24.993330,-1.5542,0.187,9.91086,9.91086
1736.00,9.90330,25.107638,0.000416,24.993341,-1.5541,0.187,9.91141,9.91141
1737.00,9.90484,25.107615,0.000416,24.993291,-1.5541,0.187,9.91226,9.91226
1738.00,9.90638,25.107620,0.000417,24.993254,-1.5540,0.187,9.91314,9.91314
1739.00,9.90752,25.107671,0.000419,24.993239,-1.5539,0.187,9.91393,9.91393
1740.00,9.90862,25.107664,0.000417,24.993254,-1.5538,0.188,9.91441,9.91441
1741.00,9.90982,25.107678,0.000415,24.993231,-1.5537,0.188,9.91529,9.91529
1742.00,9.91066,25.107780,0.000416,24.993328,-1.5535,0.188,9.91579,9.91579
1743.00,9.91117,25.107883,0.000420,24.993393,-1.5534,0.188,9.91535,9.91535
1744.00,9.91168,25.107904,0.000418,24.993396,-1.5534,0.188,9.91558,9.91558
1745.00,9.91203,25.107903,0.000416,24.993383,-1.5534,0.188,9.91496,9.91496
1746.00,9.91241,25.107968,0.000415,24.993406,-1.5534,0.188,9.91416,9.91416
1747.00,9.91266,25.107890,0.000416,24.993329,-1.5535,0.188,9.91395,9.91395
1748.00,9.91301,25.107910,0.000417,24.993363,-1.5535,0.188,9.91443,9.91443
1749.00,9.91317,25.107868,0.000420,24.993330,-1.5535,0.188,9.91436,9.91436
1750.00,9.91355,25.107910,0.000421,24.993349,-1.5536,0.188,9.91486,9.91486
1751.00,9.91391,25.107894,0.000420,24.993372,-1.5538,0.188,9.91523,9.91523
1752.00,9.91424,25.108040,0.000420,24.993459,-1.5537,0.188,9.91608,9.91608
1753.00,9.91471,25.108023,0.000414,24.993368,-1.5536,0.188,9.91672,9.91672
1754.00,9.91503,25.108195,0.000417,24.993466,-1.5536,0.188,9.91659,9.91659
1755.00,9.91507,25.108200,0.000414,24.993426,-1.5533,0.189,9.91585,9.91585
1756.00,9.91507,25.108236,0.000415,24.993376,-1.5530,0.189,9.91605,9.91605
1757.00,9.91527,25.108153,0.000412,24.993281,-1.5530,0.189,9.91558,9.91558
1758.00,9.91542,25.108252,0.000411,24.993332,-1.5531,0.189,9.91549,9.91549
1759.00,9.91556,25.108208,0.000406,24.993255,-1.5531,0.189,9.91592,9.91592
1760.00,9.91551,25.108266,0.000407,24.993292,-1.5531,0.189,9.91567,9.91567
1761.00,9.91526,25.108237,0.000408,24.993248,-1.5531,0.189,9.91556,9.91556
1762.00,9.91536,25.108281,0.000409,24.993223,-1.5532,0.189,9.91627,9.91627
1763.00,9.91566,25.108255,0.000410,24.993237,-1.5531,0.189,9.91682,9.91682
1764.00,9.91591,25.108266,0.000411,24.993248,-1.5531,0.189,9.91759,9.91759
1765.00,9.91620,25.108394,0.000413,24.993281,-1.5532,0.189,9.91918,9.91918
1766.00,9.91658,25.108548,0.000411,24.993326,-1.5532,0.189,9.92006,9.92006
1767.00,9.91675,25.108676,0.000412,24.993347,-1.5531,0.189,9.91923,9.91923
1768.00,9.91686,25.108825,0.000413,24.993322,-1.5532,0.189,9.91870,9.91870
1769.00,9.91702,25.108904,0.000413,24.993303,-1.5531,0.189,9.91772,9.91772
1770.00,9.91710,25.108875,0.000412,24.993263,-1.5530,0.190,9.91712,9.91712
1771.00,9.91698,25.108867,0.000415,24.993271,-1.5529,0.190,9.91699,9.91699
1772.00,9.91694,25.108826,0.000417,24.993243,-1.5528,0.189,9.91739,9.91739
1773.00,9.91709,25.108794,0.000416,24.993226,-1.5525,0.190,9.91699,9.91699
1774.00,9.91698,25.108879,0.000417,24.993261,-1.5523,0.190,9.91691,9.91691
1775.00,9.91715,25.108910,0.000414,24.993273,-1.5523,0.190,9.91689,9.91689
1776.00,9.91719,25.108896,0.000411,24.993219,-1.5523,0.190,9.91591,9.91591
1777.00,9.91711,25.108965,0.000408,24.993278,-1.5523,0.190,9.91568,9.91568
1778.00,9.91712,25.108985,0.000405,24.993300,-1.5523,0.191,9.91568,9.91568
1779.00,9.91696,25.109002,0.000406,24.993326,-1.5523,0.191,9.91524,9.91524
1780.00,9.91682,25.108944,0.000409,24.993261,-1.5523,0.191,9.91430,9.91430
1781.00,9.91690,25.109005,0.000411,24.993302,-1.5522,0.191,9.91439,9.91439
1782.00,9.91672,25.109037,0.000415,24.993316,-1.5522,0.190,9.91417,9.91417
1783.00,9.91650,25.109013,0.000414,24.993270,-1.5522,0.190,9.91388,9.91388
1784.00,9.91612,25.108961,0.000409,24.993191,-1.5522,0.191,9.91391,9.91391
1785.00,9.91577,25.109079,0.000407,24.993228,-1.5523,0.191,9.91411,9.91411
1786.00,9.91547,25.109124,0.000407,24.993277,-1.5522,0.191,9.91392,9.91392
1787.00,9.91523,25.109151,0.000409,24.993190,-1.5522,0.191,9.91335,9.91335
1788.00,9.91509,25.109269,0.000414,24.993224,-1.5522,0.191,9.91360,9.91360
1789.00,9.91513,25.109312,0.000419,24.993213,-1.5521,0.191,9.91472,9.91472
1790.00,9.91529,25.109351,0.000422,24.993262,-1.5521,0.191,9.91572,9.91572
1791.00,9.91512,25.109332,0.000421,24.993180,-1.5519,0.191,9.91576,9.91576
1792.00,9.91495,25.109316,0.000417,24.993179,-1.5518,0.191,9.91657,9.91657
1793.00,9.91494,25.109380,0.000416,24.993189,-1.5515,0.191,9.91671,9.91671
1794.00,9.91508,25.109465,0.000412,24.993255,-1.5513,0.191,9.91671,9.91671
1795.00,9.91518,25.109489,0.000410,24.993231,-1.5511,0.192,9.91662,9.91662
1796.00,9.91530,25.109519,0.000409,24.993238,-1.5511,0.192,9.91778,9.91778
1797.00,9.91550,25.109585,0.000407,24.993256,-1.5511,0.192,9.91825,9.91825
1798.00,9.91557,25.109542,0.000405,24.993205,-1.5511,0.192,9.91842,9.91842
1799.00,9.91589,25.109524,0.000407,24.993110,-1.5511,0.192,9.91862,9.91862
1800.00,9.91622,25.109537,0.000408,24.993012,-1.5512,0.192,9.91925,9.91925
1801.00,9.91655,25.109598,0.000407,24.993019,-1.5513,0.192,9.91935,9.91935
1802.00,9.91679,25.109718,0.000409,24.993083,-1.5514,0.192,9.91938,9.91938
1803.00,9.91692,25.109788,0.000410,24.993100,-1.5516,0.192,9.91933,9.91933
1804.00,9.91711,25.109812,0.000408,24.993130,-1.5517,0.192,9.91887,9.91887
1805.00,9.91733,25.109818,0.000406,24.993199,-1.5515,0.192,9.91799,9.91799
1806.00,9.91742,25.109922,0.000409,24.993214,-1.5512,0.192,9.91717,9.91717
1807.00,9.91765,25.109914,0.000409,24.993130,-1.5509,0.192,9.91681,9.91681
1808.00,9.91787,25.109964,0.000411,24.993191,-1.5507,0.192,9.91714,9.91714
1809.00,9.91791,25.109991,0.000411,24.993199,-1.5506,0.192,9.91785,9.91785
1810.00,9.91808,25.110060,0.000411,24.993224,-1.5508,0.193,9.91915,9.91915
1811.00,9.91843,25.110056,0.000408,24.993262,-1.5508,0.193,9.91996,9.91996
1812.00,9.91858,25.110110,0.000411,24.993373,-1.5508,0.193,9.92009,9.92009
1813.00,9.91872,25.110109,0.000409,24.993343,-1.5508,0.193,9.92032,9.92032
1814.00,9.91894,25.110199,0.000410,24.993364,-1.5507,0.193,9.92088,9.92088
1815.00,9.91914,25.110186,0.000410,24.993275,-1.5505,0.193,9.92037,9.92037
1816.00,9.91918,25.110240,0.000411,24.993281,-1.5504,0.193,9.91988,9.91988
1817.00,9.91901,25.110228,0.000405,24.993230,-1.5504,0.194,9.91954,9.91954
1818.00,9.91904,25.110226,0.000407,24.993193,-1.5503,0.194,9.91969,9.91969
1819.00,9.91912,25.110244,0.000410,24.993235,-1.5501,0.194,9.91942,9.91942
1820.00,9.91916,25.110233,0.000410,24.993272,-1.5500,0.194,9.91917,9.91917
1821.00,9.91914,25.110245,0.000411,24.993263,-1.5499,0.194,9.91924,9.91924
1822.00,9.91920,25.110240,0.000416,24.993208,-1.5497,0.193,9.92027,9.92027
1823.00,9.91930,25.110353,0.000418,24.993268,-1.5498,0.193,9.91995,9.91995
1824.00,9.91931,25.110390,0.000416,24.993189,-1.5498,0.193,9.91909,9.91909
1825.00,9.91948,25.110563,0.000417,24.993251,-1.5497,0.193,9.91895,9.91895
1826.00,9.91962,25.110661,0.000419,24.993299,-1.5497,0.193,9.91945,9.91945
1827.00,9.91975,25.110713,0.000415,24.993314,-1.5496,0.194,9.91885,9.91885
1828.00,9.91969,25.110758,0.000416,24.993330,-1.5496,0.194,9.91891,9.91891
1829.00,9.91954,25.110797,0.000419,24.993400,-1.5495,0.194,9.91905,9.91905
1830.00,9.91946,25.110750,0.000418,24.993386,-1.5495,0.194,9.91980,9.91980
1831.00,9.91957,25.110641,0.000412,24.993296,-1.5496,0.194,9.91973,9.91973
1832.00,9.91964,25.110677,0.000414,24.993340,-1.5497,0.194,9.92013,9.92013
1833.00,9.91968,25.110588,0.000410,24.993279,-1.5497,0.194,9.92013,9.92013
1834.00,9.91952,25.110696,0.000404,24.993301,-1.5497,0.195,9.91976,9.91976
1835.00,9.91925,25.110803,0.000403,24.993283,-1.5496,0.195,9.91894,9.91894
1836.00,9.91918,25.110888,0.000409,24.993298,-1.5494,0.195,9.91830,9.91830
1837.00,9.91915,25.111003,0.000410,24.993329,-1.5492,0.195,9.91721,9.91721
1838.00,9.91901,25.111059,0.000412,24.993268,-1.5492,0.195,9.91655,9.91655
1839.00,9.91878,25.110960,0.000414,24.993181,-1.5492,0.195,9.91657,9.91657
1840.00,9.91859,25.110907,0.000412,24.993113,-1.5495,0.195,9.91669,9.91669
1841.00,9.91858,25.110964,0.000411,24.993090,-1.5498,0.195,9.91680,9.91680
1842.00,9.91854,25.111027,0.000408,24.993060,-1.5499,0.195,9.91787,9.91787
1843.00,9.91859,25.111191,0.000406,24.993185,-1.5499,0.195,9.91903,9.91903
1844.00,9.91870,25.111254,0.000405,24.993148,-1.5498,0.195,9.91948,9.91948
1845.00,9.91876,25.111423,0.000414,24.993252,-1.5495,0.195,9.91978,9.91978
1846.00,9.91888,25.111530,0.000418,24.993352,-1.5492,0.195,9.92109,9.92109
1847.00,9.91909,25.111508,0.000419,24.993359,-1.5490,0.195,9.92150,9.92150
1848.00,9.91924,25.111531,0.000419,24.993382,-1.5490,0.195,9.92152,9.92152
1849.00,9.91942,25.111601,0.000418,24.993474,-1.5488,0.195,9.92195,9.92195
1850.00,9.91936,25.111591,0.000412,24.993464,-1.5488,0.195,9.92168,9.92168
1851.00,9.91928,25.111538,0.000406,24.993364,-1.5487,0.196,9.92113,9.92113
1852.00,9.91936,25.111572,0.000405,24.993335,-1.5488,0.196,9.92084,9.92084
1853.00,9.91943,25.111606,0.000404,24.993286,-1.5488,0.196,9.91982,9.91982
1854.00,9.91965,25.111679,0.000406,24.993281,-1.5491,0.196,9.91725,9.91725
1855.00,9.92018,25.111728,0.000409,24.993300,-1.5491,0.196,9.91225,9.91225
1856.00,9.92072,25.111909,0.000414,24.993419,-1.5490,0.196,9.90413,9.90413
1857.00,9.92115,25.111949,0.000416,24.993426,-1.5490,0.196,9.89331,9.89331
1858.00,9.92131,25.111949,0.000417,24.993370,-1.5489,0.196,9.88053,9.88053
1859.00,9.92146,25.111935,0.000415,24.993333,-1.5486,0.196,9.86736,9.86736
1860.00,9.92092,25.111933,0.000413,24.993284,-1.5485,0.196,9.85732,9.85732
1861.00,9.92092,25.111881,0.000407,24.993208,-1.5485,0.197,9.85156,9.85156
@13,2.0001,4.0, 1860.02699999999 
1862.00,9.92079,25.111861,0.000404,24.993182,-1.5484,0.197,9.85011,9.85011
1863.00,9.91644,25.111741,0.000403,24.993120,-1.5484,0.197,9.85298,9.85298
1864.00,9.90819,25.111803,0.000404,24.993163,-1.5484,0.197,9.85983,9.85983
1865.00,9.89425,25.111768,0.000403,24.993184,-1.5484,0.197,9.86784,9.86784
1866.00,9.88102,25.111731,0.000406,24.993134,-1.5483,0.197,9.87507,9.87507
1867.00,9.86664,25.111811,0.000409,24.993204,-1.5482,0.197,9.88147,9.88147
1868.00,9.85250,25.111866,0.000408,24.993214,-1.5481,0.197,9.88780,9.88780
1869.00,9.84363,25.111862,0.000406,24.993188,-1.5478,0.198,9.89227,9.89227
1870.00,9.84592,25.111960,0.000407,24.993211,-1.5476,0.198,9.89506,9.89506
1871.00,9.85200,25.111977,0.000408,24.993223,-1.5475,0.198,9.89826,9.89826
1872.00,9.85946,25.111889,0.000408,24.993159,-1.5473,0.198,9.90079,9.90079
1873.00,9.86681,25.111928,0.000411,24.993192,-1.5473,0.198,9.90239,9.90239
1874.00,9.87668,25.111879,0.000413,24.993190,-1.5473,0.198,9.90474,9.90474
1875.00,9.88345,25.111889,0.000414,24.993210,-1.5473,0.198,9.90740,9.90740
1876.00,9.88810,25.111938,0.000412,24.993226,-1.5476,0.198,9.90918,9.90918
1877.00,9.89214,25.111987,0.000413,24.993225,-1.5478,0.198,9.91121,9.91121
1878.00,9.89471,25.112086,0.000414,24.993278,-1.5478,0.198,9.91278,9.91278
1879.00,9.89720,25.112202,0.000416,24.993286,-1.5476,0.198,9.91345,9.91345
1880.00,9.89967,25.112316,0.000418,24.993318,-1.5474,0.198,9.91406,9.91406
1881.00,9.90180,25.112390,0.000422,24.993338,-1.5471,0.198,9.91463,9.91463
1882.00,9.90349,25.112426,0.000420,24.993345,-1.5469,0.198,9.91538,9.91538
1883.00,9.90493,25.112454,0.000415,24.993342,-1.5470,0.198,9.91579,9.91579
1884.00,9.90676,25.112467,0.000416,24.993322,-1.5472,0.199,9.91594,9.91594
1885.00,9.90770,25.112428,0.000413,24.993232,-1.5473,0.199,9.91610,9.91610
1886.00,9.90896,25.112472,0.000412,24.993232,-1.5473,0.199,9.91717,9.91717
1887.00,9.91044,25.112648,0.000412,24.993265,-1.5473,0.199,9.91690,9.91690
1888.00,9.91150,25.112713,0.000416,24.993247,-1.5472,0.199,9.91664,9.91664
1889.00,9.91227,25.112758,0.000416,24.993239,-1.5471,0.199,9.91676,9.91676
1890.00,9.91311,25.112850,0.000418,24.993245,-1.5472,0.199,9.91655,9.91655
1891.00,9.91383,25.112927,0.000416,24.993225,-1.5474,0.199,9.91571,9.91571
1892.00,9.91463,25.112810,0.000414,24.993153,-1.5472,0.199,9.91581,9.91581
1893.00,9.91527,25.112757,0.000410,24.993105,-1.5471,0.199,9.91616,9.91616
1894.00,9.91560,25.112840,0.000410,24.993183,-1.5472,0.199,9.91688,9.91688
1895.00,9.91606,25.112818,0.000406,24.993188,-1.5471,0.200,9.91864,9.91864
1896.00,9.91651,25.112812,0.000408,24.993251,-1.5469,0.200,9.91907,9.91907
1897.00,9.91671,25.112903,0.000414,24.993306,-1.5470,0.200,9.91906,9.91906
1898.00,9.91684,25.113038,0.000418,24.993415,-1.5471,0.200,9.91857,9.91857
1899.00,9.91680,25.113056,0.000420,24.993356,-1.5470,0.200,9.91785,9.91785
1900.00,9.91692,25.113114,0.000422,24.993343,-1.5470,0.200,9.91687,9.91687
1901.00,9.91713,25.113103,0.000420,24.993271,-1.5470,0.200,9.91674,9.91674
1902.00,9.91725,25.113117,0.000419,24.993284,-1.5471,0.200,9.91732,9.91732
1903.00,9.91729,25.113111,0.000416,24.993227,-1.5469,0.200,9.91801,9.91801
1904.00,9.91741,25.113152,0.000411,24.993286,-1.5468,0.200,9.91842,9.91842
1905.00,9.91754,25.113171,0.000411,24.993305,-1.5468,0.200,9.91806,9.91806
1906.00,9.91745,25.113210,0.000410,24.993336,-1.5465,0.200,9.91773,9.91773
1907.00,9.91752,25.113301,0.000410,24.993343,-1.5462,0.200,9.91753,9.91753
1908.00,9.91757,25.113373,0.000410,24.993388,-1.5461,0.200,9.91795,9.91795
1909.00,9.91767,25.113438,0.000413,24.993375,-1.5459,0.200,9.91743,9.91743
1910.00,9.91776,25.113465,0.000411,24.993371,-1.5457,0.201,9.91721,9.91721
1911.00,9.91764,25.113512,0.000414,24.993343,-1.5457,0.200,9.91674,9.91674
1912.00,9.91747,25.113498,0.000413,24.993317,-1.5456,0.201,9.91566,9.91566
1913.00,9.91735,25.113508,0.000414,24.993283,-1.5457,0.201,9.91501,9.91501
1914.00,9.91736,25.113473,0.000414,24.993263,-1.5457,0.201,9.91534,9.91534
1915.00,9.91712,25.113506,0.000412,24.993197,-1.5458,0.201,9.91564,9.91564
1916.00,9.91689,25.113596,0.000412,24.993267,-1.5460,0.201,9.91624,9.91624
1917.00,9.91689,25.113751,0.000413,24.993292,-1.5461,0.201,9.91709,9.91709
1918.00,9.91699,25.113814,0.000415,24.993330,-1.5460,0.201,9.91767,9.91767
1919.00,9.91727,25.113863,0.000412,24.993308,-1.5460,0.201,9.91822,9.91822
1920.00,9.91742,25.113924,0.000412,24.993353,-1.5459,0.201,9.91906,9.91906
1921.00,9.91750,25.113883,0.000410,24.993292,-1.5457,0.201,9.91894,9.91894
1922.00,9.91738,25.113748,0.000406,24.993225,-1.5455,0.201,9.91924,9.91924
1923.00,9.91742,25.113749,0.000404,24.993174,-1.5455,0.202,9.91916,9.91916
1924.00,9.91749,25.113801,0.000408,24.993186,-1.5456,0.202,9.91905,9.91905
1925.00,9.91754,25.113777,0.000409,24.993189,-1.5458,0.202,9.91843,9.91843
1926.00,9.91761,25.113900,0.000412,24.993269,-1.5459,0.202,9.91860,9.91860
1927.00,9.91768,25.113988,0.000417,24.993320,-1.5461,0.201,9.91894,9.91894
1928.00,9.91774,25.114054,0.000418,24.993317,-1.5462,0.201,9.91911,9.91911
1929.00,9.91790,25.114070,0.000417,24.993311,-1.5461,0.202,9.91962,9.91962
1930.00,9.91814,25.114100,0.000417,24.993271,-1.5458,0.202,9.91984,9.91984
1931.00,9.91828,25.114036,0.000414,24.993146,-1.5458,0.202,9.91963,9.91963
1932.00,9.91847,25.114008,0.000411,24.993074,-1.5457,0.202,9.91911,9.91911
1933.00,9.91859,25.114049,0.000411,24.993092,-1.5456,0.202,9.91820,9.91820
1934.00,9.91849,25.114021,0.000408,24.993075,-1.5455,0.202,9.91722,9.91722
1935.00,9.91852,25.114020,0.000408,24.993078,-1.5452,0.202,9.91690,9.91690
1936.00,9.91855,25.114038,0.000408,24.993091,-1.5449,0.202,9.91716,9.91716
1937.00,9.91862,25.114134,0.000406,24.993128,-1.5446,0.202,9.91717,9.91717
1938.00,9.91856,25.114150,0.000407,24.993139,-1.5445,0.202,9.91738,9.91738
1939.00,9.91846,25.114237,0.000408,24.993108,-1.5444,0.202,9.91832,9.91832
1940.00,9.91863,25.114351,0.000411,24.993183,-1.5445,0.202,9.91929,9.91929
1941.00,9.91867,25.114435,0.000409,24.993215,-1.5447,0.203,9.91985,9.91985
1942.00,9.91886,25.114548,0.000413,24.993244,-1.5449,0.203,9.92026,9.92026
1943.00,9.91886,25.114603,0.000415,24.993254,-1.5449,0.203,9.92058,9.92058
1944.00,9.91877,25.114633,0.000415,24.993280,-1.5449,0.203,9.91978,9.91978
1945.00,9.91872,25.114695,0.000414,24.993316,-1.5450,0.203,9.91867,9.91867
1946.00,9.91865,25.114728,0.000415,24.993310,-1.5450,0.203,9.91797,9.91797
1947.00,9.91851,25.114696,0.000411,24.993316,-1.5449,0.203,9.91777,9.91777
1948.00,9.91849,25.114732,0.000406,24.993266,-1.5448,0.203,9.91807,9.91807
1949.00,9.91861,25.114722,0.000405,24.993249,-1.5448,0.204,9.91921,9.91921
1950.00,9.91876,25.114766,0.000406,24.993245,-1.5448,0.204,9.92062,9.92062
1951.00,9.91896,25.114750,0.000408,24.993220,-1.5447,0.204,9.92153,9.92153
1952.00,9.91922,25.114765,0.000411,24.993211,-1.5447,0.204,9.92219,9.92219
1953.00,9.91950,25.114795,0.000416,24.993273,-1.5447,0.204,9.92274,9.92274
1954.00,9.91977,25.114941,0.000422,24.993338,-1.5449,0.203,9.92185,9.92185
1955.00,9.91980,25.114912,0.000420,24.993310,-1.5449,0.203,9.92070,9.92070
1956.00,9.91977,25.114980,0.000419,24.993318,-1.5447,0.204,9.91959,9.91959
1957.00,9.91987,25.115088,0.000420,24.993323,-1.5445,0.204,9.91999,9.91999
1958.00,9.92021,25.115116,0.000418,24.993284,-1.5443,0.204,9.92009,9.92009
1959.00,9.92042,25.115092,0.000411,24.993225,-1.5441,0.204,9.92060,9.92060
1960.00,9.92038,25.115059,0.000411,24.993149,-1.5439,0.204,9.92170,9.92170
1961.00,9.92050,25.115136,0.000413,24.993181,-1.5441,0.204,9.92295,9.92295
1962.00,9.92052,25.115129,0.000411,24.993189,-1.5443,0.204,9.92213,9.92213
1963.00,9.92062,25.115164,0.000411,24.993195,-1.5445,0.204,9.92168,9.92168
1964.00,9.92101,25.115278,0.000412,24.993239,-1.5445,0.204,9.92132,9.92132
1965.00,9.92138,25.115384,0.000413,24.993247,-1.5445,0.204,9.92148,9.92148
1966.00,9.92131,25.115444,0.000412,24.993275,-1.5443,0.204,9.92144,9.92144
1967.00,9.92149,25.115485,0.000413,24.993271,-1.5441,0.204,9.92211,9.92211
1968.00,9.92168,25.115454,0.000411,24.993240,-1.5440,0.205,9.92192,9.92192
1969.00,9.92145,25.115373,0.000411,24.993252,-1.5440,0.205,9.92136,9.92136
1970.00,9.92111,25.115332,0.000409,24.993276,-1.5440,0.205,9.91993,9.91993
1971.00,9.92086,25.115294,0.000405,24.993283,-1.5440,0.205,9.91929,9.91929
1972.00,9.92081,25.115276,0.000404,24.993183,-1.5440,0.205,9.91914,9.91914
1973.00,9.92075,25.115389,0.000406,24.993185,-1.5441,0.205,9.91975,9.91975
1974.00,9.92086,25.115514,0.000403,24.993158,-1.5442,0.205,9.92034,9.92034
1975.00,9.92109,25.115703,0.000404,24.993180,-1.5442,0.205,9.92144,9.92144
1976.00,9.92115,25.115753,0.000404,24.993169,-1.5442,0.206,9.92221,9.92221
1977.00,9.92119,25.115895,0.000404,24.993308,-1.5443,0.206,9.92177,9.92177
1978.00,9.92123,25.115847,0.000403,24.993295,-1.5442,0.206,9.92113,9.92113
1979.00,9.92106,25.115845,0.000408,24.993311,-1.5441,0.206,9.92171,9.92171
1980.00,9.92095,25.115829,0.000410,24.993332,-1.5440,0.206,9.92203,9.92203
1981.00,9.92097,25.115883,0.000414,24.993318,-1.5440,0.206,9.92174,9.92174
1982.00,9.92117,25.115877,0.000415,24.993284,-1.5439,0.206,9.92139,9.92139
1983.00,9.92111,25.116009,0.000417,24.993363,-1.5438,0.206,9.92185,9.92185
1984.00,9.92121,25.115974,0.000411,24.993319,-1.5436,0.206,9.92156,9.92156
1985.00,9.92119,25.115892,0.000408,24.993201,-1.5434,0.206,9.92129,9.92129
1986.00,9.92131,25.115924,0.000406,24.993194,-1.5432,0.206,9.92248,9.92248
1987.00,9.92141,25.115883,0.000404,24.993143,-1.5430,0.207,9.92367,9.92367
1988.00,9.92153,25.115943,0.000407,24.993138,-1.5428,0.207,9.92371,9.92371
1989.00,9.92171,25.115967,0.000408,24.993131,-1.5427,0.207,9.92389,9.92389
1990.00,9.92204,25.116150,0.000413,24.993296,-1.5427,0.207,9.92399,9.92399
1991.00,9.92234,25.116141,0.000411,24.993229,-1.5427,0.207,9.92340,9.92340
1992.00,9.92256,25.116298,0.000415,24.993337,-1.5428,0.207,9.92373,9.92373
1993.00,9.92273,25.116277,0.000415,24.993362,-1.5429,0.207,9.92474,9.92474
1994.00,9.92304,25.116355,0.000417,24.993383,-1.5430,0.207,9.92553,9.92553
1995.00,9.92322,25.116300,0.000411,24.993297,-1.5429,0.207,9.92573,9.92573
1996.00,9.92328,25.116334,0.000412,24.993350,-1.5427,0.207,9.92522,9.92522
1997.00,9.92332,25.116212,0.000409,24.993207,-1.5424,0.207,9.92365,9.92365
1998.00,9.92314,25.116269,0.000412,24.993185,-1.5424,0.207,9.92190,9.92190
1999.00,9.92298,25.116277,0.000413,24.993210,-1.5425,0.207,9.92076,9.92076
2000.00,9.92283,25.116326,0.000415,24.993161,-1.5425,0.207,9.92019,9.92019
2001.00,9.92279,25.116341,0.000415,24.993164,-1.5429,0.207,9.92017,9.92017
2002.00,9.92293,25.116434,0.000416,24.993262,-1.5432,0.207,9.92127,9.92127
2003.00,9.92316,25.116397,0.000409,24.993250,-1.5432,0.207,9.92208,9.92208
2004.00,9.92324,25.116387,0.000406,24.993197,-1.5430,0.208,9.92077,9.92077
2005.00,9.92293,25.116358,0.000405,24.993221,-1.5431,0.208,9.91686,9.91686
2006.00,9.92303,25.116367,0.000407,24.993153,-1.5428,0.208,9.91088,9.91088
2007.00,9.92282,25.116385,0.000406,24.993131,-1.5425,0.208,9.90181,9.90181
2008.00,9.92195,25.116357,0.000410,24.993134,-1.5424,0.208,9.89138,9.89138
2009.00,9.92110,25.116447,0.000414,24.993214,-1.5425,0.208,9.88078,9.88078
2010.00,9.92131,25.116530,0.000414,24.993240,-1.5425,0.208,9.87130,9.87130
2011.00,9.92275,25.116668,0.000415,24.993304,-1.5424,0.209,9.86391,9.86391
@14,2.0001,4.0, 2010.08199999999 
2012.00,9.92414,25.116768,0.000415,24.993299,-1.5423,0.209,9.86063,9.86063
2013.00,9.92266,25.116889,0.000414,24.993225,-1.5421,0.209,9.86068,9.86068
2014.00,9.91327,25.116976,0.000415,24.993204,-1.5418,0.209,9.86489,9.86489
2015.00,9.90197,25.117011,0.000418,24.993190,-1.5416,0.209,9.87204,9.87204
2016.00,9.89206,25.116997,0.000415,24.993209,-1.5417,0.209,9.88042,9.88042
2017.00,9.87929,25.117023,0.000417,24.993257,-1.5419,0.209,9.88797,9.88797
2018.00,9.87030,25.117104,0.000419,24.993381,-1.5421,0.209,9.89469,9.89469
2019.00,9.86032,25.117061,0.000417,24.993334,-1.5421,0.209,9.89948,9.89948
2020.00,9.85616,25.117069,0.000413,24.993356,-1.5421,0.209,9.90350,9.90350
2021.00,9.85672,25.117087,0.000415,24.993366,-1.5419,0.209,9.90560,9.90560
2022.00,9.86270,25.116983,0.000414,24.993291,-1.5416,0.209,9.90694,9.90694
2023.00,9.87069,25.116925,0.000409,24.993205,-1.5414,0.209,9.90783,9.90783
2024.00,9.88122,25.117007,0.000408,24.993289,-1.5412,0.209,9.90875,9.90875
2025.00,9.89022,25.117058,0.000410,24.993290,-1.5412,0.209,9.90924,9.90924
2026.00,9.89674,25.117161,0.000408,24.993277,-1.5411,0.210,9.91081,9.91081
2027.00,9.90037,25.117177,0.000406,24.993168,-1.5412,0.210,9.91329,9.91329
2028.00,9.90318,25.117211,0.000410,24.993195,-1.5412,0.209,9.91519,9.91519
2029.00,9.90446,25.117186,0.000410,24.993128,-1.5413,0.209,9.91593,9.91593
2030.00,9.90556,25.117286,0.000412,24.993232,-1.5415,0.209,9.91601,9.91601
2031.00,9.90720,25.117260,0.000413,24.993227,-1.5415,0.209,9.91604,9.91604
2032.00,9.90882,25.117483,0.000414,24.993424,-1.5415,0.210,9.91506,9.91506
2033.00,9.90948,25.117512,0.000407,24.993355,-1.5413,0.210,9.91482,9.91482
2034.00,9.91039,25.117662,0.000407,24.993380,-1.5411,0.210,9.91571,9.91571
2035.00,9.91180,25.117682,0.000400,24.993198,-1.5407,0.210,9.91690,9.91690
2036.00,9.91263,25.117754,0.000399,24.993213,-1.5406,0.210,9.91683,9.91683
2037.00,9.91336,25.117700,0.000399,24.993113,-1.5406,0.210,9.91665,9.91665
2038.00,9.91387,25.117748,0.000400,24.993125,-1.5407,0.211,9.91663,9.91663
2039.00,9.91411,25.117722,0.000403,24.993119,-1.5408,0.211,9.91748,9.91748
2040.00,9.91475,25.117775,0.000409,24.993231,-1.5409,0.211,9.91790,9.91790
2041.00,9.91545,25.117826,0.000411,24.993262,-1.5409,0.211,9.92002,9.92002
2042.00,9.91628,25.117948,0.000410,24.993322,-1.5407,0.211,9.92149,9.92149
2043.00,9.91700,25.118047,0.000414,24.993369,-1.5404,0.211,9.92276,9.92276
2044.00,9.91774,25.118152,0.000412,24.993357,-1.5404,0.211,9.92256,9.92256
2045.00,9.91817,25.118207,0.000411,24.993349,-1.5405,0.211,9.92225,9.92225
2046.00,9.91838,25.118286,0.000409,24.993352,-1.5406,0.211,9.92168,9.92168
2047.00,9.91844,25.118320,0.000409,24.993376,-1.5407,0.211,9.92188,9.92188
2048.00,9.91903,25.118427,0.000410,24.993440,-1.5407,0.211,9.92129,9.92129
2049.00,9.91949,25.118425,0.000414,24.993447,-1.5406,0.211,9.92196,9.92196
2050.00,9.91978,25.118418,0.000416,24.993366,-1.5403,0.211,9.92235,9.92235
2051.00,9.92008,25.118361,0.000418,24.993292,-1.5404,0.211,9.92218,9.92218
2052.00,9.92032,25.118279,0.000422,24.993219,-1.5405,0.211,9.92170,9.92170
2053.00,9.92050,25.118216,0.000422,24.993167,-1.5407,0.211,9.92153,9.92153
2054.00,9.92049,25.118201,0.000420,24.993162,-1.5409,0.211,9.91993,9.91993
2055.00,9.92051,25.118243,0.000418,24.993236,-1.5410,0.211,9.91966,9.91966
2056.00,9.92059,25.118306,0.000417,24.993315,-1.5408,0.211,9.91897,9.91897
2057.00,9.92078,25.118440,0.000416,24.993410,-1.5406,0.211,9.91844,9.91844
2058.00,9.92087,25.118489,0.000413,24.993438,-1.5404,0.212,9.91781,9.91781
2059.00,9.92079,25.118512,0.000411,24.993445,-1.5401,0.212,9.91863,9.91863
2060.00,9.92084,25.118522,0.000412,24.993423,-1.5401,0.212,9.91934,9.91934
2061.00,9.92087,25.118508,0.000415,24.993368,-1.5400,0.212,9.92041,9.92041
2062.00,9.92086,25.118435,0.000414,24.993274,-1.5400,0.212,9.92153,9.92153
2063.00,9.92081,25.118422,0.000415,24.993180,-1.5399,0.212,9.92257,9.92257
2064.00,9.92091,25.118500,0.000419,24.993216,-1.5399,0.212,9.92342,9.92342
2065.00,9.92097,25.118529,0.000418,24.993213,-1.5398,0.212,9.92255,9.92255
2066.00,9.92086,25.118573,0.000416,24.993186,-1.5399,0.212,9.92140,9.92140
2067.00,9.92071,25.118681,0.000417,24.993245,-1.5399,0.212,9.92142,9.92142
2068.00,9.92067,25.118757,0.000420,24.993302,-1.5400,0.212,9.92159,9.92159
2069.00,9.92052,25.118793,0.000418,24.993271,-1.5399,0.212,9.92125,9.92125
2070.00,9.92057,25.118850,0.000416,24.993299,-1.5398,0.212,9.92184,9.92184
2071.00,9.92074,25.118920,0.000414,24.993373,-1.5398,0.212,9.92219,9.92219
2072.00,9.92080,25.118884,0.000412,24.993299,-1.5397,0.213,9.92216,9.92216
2073.00,9.92094,25.118843,0.000410,24.993229,-1.5395,0.213,9.92210,9.92210
2074.00,9.92105,25.118871,0.000410,24.993257,-1.5396,0.213,9.92135,9.92135
2075.00,9.92121,25.119003,0.000416,24.993331,-1.5396,0.213,9.92120,9.92120
2076.00,9.92133,25.118958,0.000419,24.993276,-1.5395,0.212,9.92167,9.92167
2077.00,9.92151,25.119014,0.000417,24.993320,-1.5394,0.212,9.92144,9.92144
2078.00,9.92174,25.119089,0.000416,24.993391,-1.5393,0.213,9.92110,9.92110
2079.00,9.92180,25.119095,0.000415,24.993344,-1.5393,0.213,9.92081,9.92081
2080.00,9.92161,25.118978,0.000406,24.993198,-1.5392,0.213,9.92064,9.92064
2081.00,9.92160,25.119027,0.000405,24.993196,-1.5393,0.213,9.92105,9.92105
2082.00,9.92148,25.119152,0.000408,24.993242,-1.5394,0.213,9.92072,9.92072
2083.00,9.92148,25.119201,0.000406,24.993235,-1.5393,0.214,9.92109,9.92109
2084.00,9.92147,25.119247,0.000406,24.993227,-1.5391,0.214,9.92243,9.92243
2085.00,9.92160,25.119270,0.000410,24.993243,-1.5389,0.214,9.92340,9.92340
2086.00,9.92200,25.119365,0.000410,24.993274,-1.5386,0.214,9.92380,9.92380
2087.00,9.92210,25.119428,0.000406,24.993326,-1.5383,0.214,9.92370,9.92370
2088.00,9.92191,25.119513,0.000405,24.993325,-1.5383,0.214,9.92295,9.92295
2089.00,9.92175,25.119544,0.000404,24.993326,-1.5382,0.214,9.92224,9.92224
2090.00,9.92162,25.119609,0.000405,24.993297,-1.5383,0.214,9.92101,9.92101
2091.00,9.92165,25.119494,0.000399,24.993175,-1.5384,0.214,9.92042,9.92042
2092.00,9.92168,25.119324,0.000397,24.992980,-1.5385,0.214,9.92051,9.92051
2093.00,9.92157,25.119234,0.000400,24.992904,-1.5386,0.214,9.92067,9.92067
2094.00,9.92158,25.119269,0.000401,24.992910,-1.5388,0.214,9.92022,9.92022
2095.00,9.92145,25.119351,0.000401,24.993017,-1.5389,0.214,9.92083,9.92083
2096.00,9.92137,25.119617,0.000408,24.993137,-1.5389,0.214,9.92108,9.92108
2097.00,9.92149,25.119788,0.000411,24.993266,-1.5388,0.214,9.92162,9.92162
2098.00,9.92170,25.119773,0.000408,24.993211,-1.5387,0.215,9.92240,9.92240
2099.00,9.92189,25.119663,0.000406,24.993115,-1.5385,0.215,9.92326,9.92326
2100.00,9.92219,25.119659,0.000406,24.993086,-1.5383,0.215,9.92386,9.92386
2101.00,9.92229,25.119601,0.000405,24.993101,-1.5382,0.215,9.92389,9.92389
2102.00,9.92244,25.119672,0.000410,24.993151,-1.5385,0.215,9.92445,9.92445
2103.00,9.92257,25.119836,0.000413,24.993269,-1.5387,0.215,9.92511,9.92511
2104.00,9.92259,25.120090,0.000417,24.993449,-1.5388,0.215,9.92442,9.92442
2105.00,9.92233,25.120195,0.000415,24.993449,-1.5387,0.215,9.92290,9.92290
2106.00,9.92195,25.120252,0.000410,24.993425,-1.5385,0.216,9.92184,9.92184
2107.00,9.92183,25.120219,0.000407,24.993290,-1.5380,0.216,9.92090,9.92090
2108.00,9.92181,25.120224,0.000409,24.993319,-1.5376,0.216,9.91907,9.91907
2109.00,9.92176,25.120155,0.000407,24.993307,-1.5375,0.216,9.91873,9.91873
2110.00,9.92161,25.120202,0.000408,24.993383,-1.5375,0.216,9.91892,9.91892
2111.00,9.92159,25.120176,0.000412,24.993372,-1.5376,0.216,9.91945,9.91945
2112.00,9.92171,25.120255,0.000414,24.993445,-1.5378,0.215,9.91944,9.91944
2113.00,9.92194,25.120316,0.000411,24.993420,-1.5379,0.216,9.92080,9.92080
2114.00,9.92178,25.120404,0.000412,24.993402,-1.5381,0.216,9.92165,9.92165
2115.00,9.92186,25.120306,0.000411,24.993298,-1.5381,0.216,9.92157,9.92157
2116.00,9.92173,25.120333,0.000409,24.993301,-1.5381,0.216,9.92190,9.92190
2117.00,9.92182,25.120301,0.000406,24.993286,-1.5380,0.216,9.92228,9.92228
2118.00,9.92170,25.120296,0.000409,24.993309,-1.5380,0.216,9.92147,9.92147
2119.00,9.92147,25.120298,0.000408,24.993245,-1.5379,0.216,9.92161,9.92161
2120.00,9.92157,25.120341,0.000412,24.993232,-1.5378,0.216,9.92307,9.92307
2121.00,9.92159,25.120384,0.000414,24.993221,-1.5377,0.216,9.92277,9.92277
2122.00,9.92135,25.120382,0.000411,24.993160,-1.5378,0.216,9.92243,9.92243
2123.00,9.92126,25.120412,0.000410,24.993178,-1.5379,0.217,9.92364,9.92364
2124.00,9.92133,25.120321,0.000410,24.993142,-1.5378,0.217,9.92361,9.92361
2125.00,9.92151,25.120321,0.000406,24.993070,-1.5379,0.217,9.92281,9.92281
2126.00,9.92165,25.120397,0.000405,24.993116,-1.5379,0.217,9.92262,9.92262
2127.00,9.92175,25.120628,0.000413,24.993295,-1.5378,0.217,9.92341,9.92341
2128.00,9.92213,25.120702,0.000415,24.993265,-1.5377,0.217,9.92323,9.92323
2129.00,9.92246,25.120947,0.000420,24.993433,-1.5377,0.217,9.92349,9.92349
2130.00,9.92271,25.121007,0.000421,24.993523,-1.5375,0.217,9.92360,9.92360
2131.00,9.92282,25.121036,0.000423,24.993485,-1.5373,0.217,9.92429,9.92429
2132.00,9.92301,25.120889,0.000420,24.993354,-1.5373,0.217,9.92443,9.92443
2133.00,9.92322,25.120882,0.000416,24.993290,-1.5372,0.217,9.92464,9.92464
2134.00,9.92330,25.120856,0.000412,24.993230,-1.5370,0.217,9.92490,9.92490
2135.00,9.92362,25.120894,0.000412,24.993208,-1.5370,0.217,9.92521,9.92521
2136.00,9.92362,25.120935,0.000410,24.993211,-1.5369,0.217,9.92573,9.92573
2137.00,9.92382,25.121040,0.000409,24.993234,-1.5368,0.218,9.92535,9.92535
2138.00,9.92396,25.121122,0.000409,24.993335,-1.5368,0.218,9.92462,9.92462
2139.00,9.92399,25.121106,0.000411,24.993294,-1.5369,0.218,9.92387,9.92387
2140.00,9.92393,25.121220,0.000412,24.993380,-1.5370,0.218,9.92372,9.92372
2141.00,9.92375,25.121173,0.000411,24.993322,-1.5370,0.218,9.92233,9.92233
2142.00,9.92386,25.121211,0.000413,24.993326,-1.5370,0.218,9.92242,9.92242
2143.00,9.92384,25.121264,0.000415,24.993322,-1.5369,0.218,9.92251,9.92251
2144.00,9.92370,25.121354,0.000414,24.993370,-1.5367,0.218,9.92243,9.92243
2145.00,9.92360,25.121362,0.000416,24.993345,-1.5365,0.218,9.92178,9.92178
2146.00,9.92363,25.121444,0.000418,24.993437,-1.5364,0.218,9.92245,9.92245
2147.00,9.92371,25.121423,0.000417,24.993358,-1.5364,0.218,9.92258,9.92258
2148.00,9.92363,25.121478,0.000417,24.993371,-1.5364,0.218,9.92284,9.92284
2149.00,9.92358,25.121448,0.000417,24.993299,-1.5364,0.218,9.92274,9.92274
2150.00,9.92344,25.121460,0.000415,24.993294,-1.5364,0.218,9.92312,9.92312
2151.00,9.92351,25.121480,0.000414,24.993286,-1.5364,0.219,9.92362,9.92362
2152.00,9.92351,25.121576,0.000415,24.993389,-1.5364,0.219,9.92341,9.92341
2153.00,9.92328,25.121584,0.000415,24.993387,-1.5363,0.219,9.92325,9.92325
2154.00,9.92305,25.121681,0.000417,24.993398,-1.5362,0.219,9.92286,9.92286
2155.00,9.92280,25.121747,0.000417,24.993399,-1.5363,0.219,9.91983,9.91983
2156.00,9.92286,25.121838,0.000418,24.993358,-1.5363,0.219,9.91369,9.91369
2157.00,9.92301,25.121872,0.000419,24.993298,-1.5362,0.219,9.90544,9.90544
2158.00,9.92301,25.122034,0.000420,24.993379,-1.5363,0.219,9.89467,9.89467
2159.00,9.92357,25.122153,0.000418,24.993446,-1.5365,0.219,9.88322,9.88322
2160.00,9.92342,25.122147,0.000417,24.993389,-1.5365,0.219,9.87446,9.87446
2161.00,9.92418,25.122164,0.000417,24.993413,-1.5365,0.219,9.86822,9.86822
@15,2.0001,4.0, 2160.231 
2162.00,9.92373,25.122217,0.000412,24.993510,-1.5366,0.219,9.86591,9.86591
2163.00,9.92288,25.122151,0.000408,24.993384,-1.5366,0.220,9.86861,9.86861
2164.00,9.91872,25.122010,0.000407,24.993231,-1.5365,0.220,9.87471,9.87471
2165.00,9.90675,25.122041,0.000405,24.993210,-1.5363,0.220,9.88198,9.88198
2166.00,9.89562,25.122107,0.000403,24.993222,-1.5362,0.220,9.89041,9.89041
2167.00,9.88225,25.122113,0.000401,24.993159,-1.5360,0.220,9.89811,9.89811
2168.00,9.86974,25.122084,0.000397,24.993140,-1.5358,0.220,9.90322,9.90322
2169.00,9.86256,25.122189,0.000399,24.993209,-1.5357,0.220,9.90726,9.90726
2170.00,9.86338,25.122241,0.000400,24.993279,-1.5357,0.221,9.90955,9.90955
2171.00,9.86473,25.122217,0.000401,24.993276,-1.5356,0.221,9.91078,9.91078
2172.00,9.87080,25.122204,0.000405,24.993257,-1.5356,0.221,9.91142,9.91142
2173.00,9.88311,25.122170,0.000407,24.993174,-1.5357,0.221,9.91326,9.91326
2174.00,9.89223,25.122225,0.000409,24.993236,-1.5356,0.221,9.91458,9.91458
2175.00,9.89929,25.122201,0.000404,24.993134,-1.5356,0.221,9.91643,9.91643
2176.00,9.90524,25.122244,0.000401,24.993111,-1.5355,0.221,9.91801,9.91801
2177.00,9.90761,25.122310,0.000402,24.993089,-1.5354,0.221,9.91931,9.91931
2178.00,9.90895,25.122469,0.000402,24.993220,-1.5353,0.221,9.91965,9.91965
2179.00,9.91021,25.122505,0.000399,24.993162,-1.5352,0.221,9.92030,9.92030
2180.00,9.91195,25.122626,0.000404,24.993244,-1.5351,0.221,9.92141,9.92141
2181.00,9.91331,25.122742,0.000410,24.993286,-1.5351,0.221,9.92168,9.92168
2182.00,9.91430,25.122747,0.000408,24.993305,-1.5351,0.221,9.92211,9.92211
2183.00,9.91547,25.122694,0.000409,24.993240,-1.5351,0.221,9.92292,9.92292
2184.00,9.91620,25.122752,0.000411,24.993268,-1.5352,0.221,9.92232,9.92232
2185.00,9.91666,25.122782,0.000410,24.993251,-1.5353,0.221,9.92078,9.92078
2186.00,9.91747,25.122714,0.000407,24.993254,-1.5352,0.221,9.92058,9.92058
2187.00,9.91840,25.122781,0.000411,24.993258,-1.5351,0.221,9.92080,9.92080
2188.00,9.91900,25.122879,0.000406,24.993234,-1.5349,0.222,9.92012,9.92012
2189.00,9.91928,25.122907,0.000404,24.993173,-1.5349,0.222,9.92075,9.92075
2190.00,9.91970,25.122898,0.000402,24.993061,-1.5348,0.222,9.92126,9.92126
2191.00,9.92025,25.123055,0.000406,24.993087,-1.5349,0.222,9.92187,9.92187
2192.00,9.92077,25.123076,0.000402,24.993096,-1.5349,0.222,9.92136,9.92136
2193.00,9.92095,25.123037,0.000402,24.993013,-1.5349,0.222,9.92147,9.92147
2194.00,9.92116,25.122958,0.000401,24.992952,-1.5348,0.222,9.92181,9.92181
2195.00,9.92132,25.123119,0.000401,24.993116,-1.5347,0.223,9.92260,9.92260
2196.00,9.92150,25.123116,0.000397,24.993023,-1.5346,0.223,9.92175,9.92175
2197.00,9.92146,25.123203,0.000398,24.993028,-1.5343,0.223,9.92146,9.92146
2198.00,9.92143,25.123351,0.000403,24.993189,-1.5343,0.223,9.92155,9.92155
2199.00,9.92167,25.123459,0.000406,24.993250,-1.5343,0.223,9.92195,9.92195
2200.00,9.92164,25.123330,0.000408,24.993144,-1.5343,0.223,9.92187,9.92187
2201.00,9.92173,25.123316,0.000411,24.993172,-1.5343,0.223,9.92295,9.92295
2202.00,9.92190,25.123257,0.000410,24.993115,-1.5344,0.223,9.92438,9.92438
2203.00,9.92203,25.123335,0.000412,24.993154,-1.5344,0.223,9.92496,9.92496
2204.00,9.92213,25.123370,0.000414,24.993181,-1.5344,0.223,9.92466,9.92466
2205.00,9.92251,25.123598,0.000420,24.993359,-1.5344,0.223,9.92487,9.92487
2206.00,9.92265,25.123703,0.000422,24.993427,-1.5344,0.223,9.92508,9.92508
2207.00,9.92280,25.123805,0.000424,24.993463,-1.5344,0.223,9.92456,9.92456
2208.00,9.92308,25.123690,0.000421,24.993322,-1.5344,0.223,9.92444,9.92444
2209.00,9.92314,25.123723,0.000421,24.993342,-1.5341,0.223,9.92388,9.92388
2210.00,9.92315,25.123649,0.000416,24.993258,-1.5339,0.223,9.92356,9.92356
2211.00,9.92322,25.123548,0.000417,24.993177,-1.5338,0.223,9.92302,9.92302
2212.00,9.92328,25.123562,0.000417,24.993152,-1.5338,0.223,9.92319,9.92319
2213.00,9.92351,25.123662,0.000418,24.993211,-1.5337,0.224,9.92357,9.92357
2214.00,9.92363,25.123688,0.000417,24.993213,-1.5337,0.224,9.92378,9.92378
2215.00,9.92346,25.123649,0.000412,24.993138,-1.5336,0.224,9.92325,9.92325
2216.00,9.92336,25.123732,0.000407,24.993117,-1.5334,0.224,9.92274,9.92274
2217.00,9.92362,25.123764,0.000408,24.993141,-1.5331,0.224,9.92303,9.92303
2218.00,9.92388,25.123789,0.000413,24.993159,-1.5330,0.224,9.92274,9.92274
2219.00,9.92391,25.123843,0.000410,24.993194,-1.5330,0.224,9.92329,9.92329
2220.00,9.92392,25.123939,0.000416,24.993261,-1.5330,0.224,9.92386,9.92386
2221.00,9.92384,25.123895,0.000419,24.993230,-1.5331,0.224,9.92439,9.92439
2222.00,9.92386,25.123945,0.000420,24.993207,-1.5332,0.224,9.92487,9.92487
2223.00,9.92404,25.124016,0.000416,24.993177,-1.5332,0.224,9.92577,9.92577
2224.00,9.92409,25.124065,0.000417,24.993140,-1.5331,0.224,9.92525,9.92525
2225.00,9.92408,25.124163,0.000417,24.993216,-1.5329,0.224,9.92550,9.92550
2226.00,9.92386,25.124210,0.000414,24.993229,-1.5328,0.224,9.92464,9.92464
2227.00,9.92370,25.124267,0.000414,24.993280,-1.5326,0.225,9.92371,9.92371
2228.00,9.92369,25.124224,0.000415,24.993274,-1.5326,0.225,9.92233,9.92233
2229.00,9.92351,25.124284,0.000420,24.993311,-1.5326,0.224,9.92163,9.92163
2230.00,9.92349,25.124172,0.000413,24.993173,-1.5326,0.225,9.92121,9.92121
2231.00,9.92342,25.124251,0.000415,24.993228,-1.5327,0.225,9.92188,9.92188
2232.00,9.92340,25.124128,0.000411,24.993172,-1.5327,0.225,9.92193,9.92193
2233.00,9.92331,25.124131,0.000408,24.993178,-1.5326,0.225,9.92206,9.92206
2234.00,9.92339,25.124095,0.000402,24.993226,-1.5325,0.225,9.92224,9.92224
2235.00,9.92347,25.124273,0.000409,24.993409,-1.5325,0.225,9.92238,9.92238
2236.00,9.92340,25.124372,0.000412,24.993475,-1.5325,0.225,9.92300,9.92300
2237.00,9.92348,25.124497,0.000416,24.993496,-1.5326,0.225,9.92342,9.92342
2238.00,9.92357,25.124505,0.000415,24.993502,-1.5327,0.225,9.92442,9.92442
2239.00,9.92363,25.124633,0.000421,24.993531,-1.5328,0.225,9.92515,9.92515
2240.00,9.92354,25.124554,0.000418,24.993396,-1.5328,0.225,9.92509,9.92509
2241.00,9.92355,25.124491,0.000416,24.993332,-1.5328,0.226,9.92474,9.92474
2242.00,9.92348,25.124597,0.000417,24.993408,-1.5327,0.226,9.92450,9.92450
2243.00,9.92341,25.124646,0.000420,24.993451,-1.5326,0.226,9.92463,9.92463
2244.00,9.92346,25.124534,0.000415,24.993333,-1.5324,0.226,9.92513,9.92513
2245.00,9.92360,25.124551,0.000417,24.993336,-1.5324,0.226,9.92588,9.92588
2246.00,9.92381,25.124687,0.000419,24.993386,-1.5322,0.226,9.92625,9.92625
2247.00,9.92400,25.124553,0.000417,24.993212,-1.5320,0.226,9.92616,9.92616
2248.00,9.92404,25.124652,0.000417,24.993208,-1.5319,0.226,9.92535,9.92535
2249.00,9.92425,25.124731,0.000419,24.993212,-1.5319,0.226,9.92484,9.92484
2250.00,9.92439,25.124754,0.000418,24.993176,-1.5319,0.226,9.92451,9.92451
2251.00,9.92452,25.124680,0.000412,24.993143,-1.5320,0.226,9.92404,9.92404
2252.00,9.92446,25.124810,0.000414,24.993275,-1.5321,0.226,9.92371,9.92371
2253.00,9.92442,25.124715,0.000412,24.993191,-1.5321,0.226,9.92335,9.92335
2254.00,9.92449,25.124621,0.000410,24.993139,-1.5321,0.226,9.92320,9.92320
2255.00,9.92459,25.124646,0.000410,24.993153,-1.5320,0.227,9.92280,9.92280
2256.00,9.92452,25.124655,0.000413,24.993097,-1.5321,0.227,9.92283,9.92283
2257.00,9.92436,25.124683,0.000413,24.993094,-1.5323,0.227,9.92277,9.92277
2258.00,9.92422,25.124888,0.000417,24.993242,-1.5323,0.227,9.92338,9.92338
2259.00,9.92423,25.125081,0.000422,24.993345,-1.5322,0.227,9.92408,9.92408
2260.00,9.92439,25.125143,0.000423,24.993325,-1.5321,0.227,9.92465,9.92465
2261.00,9.92448,25.125353,0.000424,24.993439,-1.5318,0.227,9.92494,9.92494
2262.00,9.92451,25.125368,0.000423,24.993409,-1.5315,0.227,9.92522,9.92522
2263.00,9.92432,25.125273,0.000422,24.993317,-1.5312,0.227,9.92478,9.92478
2264.00,9.92416,25.125290,0.000421,24.993331,-1.5312,0.227,9.92440,9.92440
2265.00,9.92413,25.125268,0.000418,24.993328,-1.5312,0.227,9.92447,9.92447
2266.00,9.92403,25.125198,0.000416,24.993305,-1.5312,0.227,9.92408,9.92408
2267.00,9.92398,25.125197,0.000417,24.993255,-1.5312,0.227,9.92426,9.92426
2268.00,9.92391,25.125293,0.000413,24.993299,-1.5314,0.227,9.92393,9.92393
2269.00,9.92381,25.125268,0.000410,24.993255,-1.5314,0.228,9.92367,9.92367
2270.00,9.92387,25.125400,0.000411,24.993330,-1.5315,0.228,9.92383,9.92383
2271.00,9.92390,25.125437,0.000410,24.993277,-1.5314,0.228,9.92380,9.92380
2272.00,9.92396,25.125490,0.000406,24.993255,-1.5313,0.228,9.92385,9.92385
2273.00,9.92406,25.125378,0.000406,24.993149,-1.5312,0.228,9.92413,9.92413
2274.00,9.92406,25.125424,0.000409,24.993093,-1.5311,0.228,9.92421,9.92421
2275.00,9.92411,25.125504,0.000414,24.993109,-1.5310,0.228,9.92358,9.92358
2276.00,9.92414,25.125523,0.000414,24.993123,-1.5310,0.228,9.92397,9.92397
2277.00,9.92431,25.125618,0.000418,24.993218,-1.5311,0.228,9.92418,9.92418
2278.00,9.92439,25.125842,0.000422,24.993324,-1.5312,0.228,9.92482,9.92482
2279.00,9.92441,25.125872,0.000421,24.993376,-1.5311,0.228,9.92516,9.92516
2280.00,9.92434,25.125888,0.000420,24.993374,-1.5308,0.228,9.92543,9.92543
2281.00,9.92430,25.125932,0.000420,24.993358,-1.5306,0.228,9.92522,9.92522
2282.00,9.92429,25.125898,0.000419,24.993280,-1.5304,0.228,9.92472,9.92472
2283.00,9.92422,25.125758,0.000412,24.993099,-1.5301,0.229,9.92374,9.92374
2284.00,9.92409,25.125816,0.000415,24.993058,-1.5301,0.229,9.92316,9.92316
2285.00,9.92404,25.125687,0.000414,24.992955,-1.5302,0.229,9.92316,9.92316
2286.00,9.92405,25.125617,0.000411,24.992895,-1.5304,0.229,9.92337,9.92337
2287.00,9.92406,25.125733,0.000416,24.993029,-1.5305,0.229,9.92336,9.92336
2288.00,9.92417,25.125923,0.000421,24.993273,-1.5305,0.229,9.92478,9.92478
2289.00,9.92451,25.125921,0.000418,24.993286,-1.5304,0.229,9.92578,9.92578
2290.00,9.92458,25.125977,0.000418,24.993260,-1.5302,0.229,9.92592,9.92592
2291.00,9.92450,25.126069,0.000422,24.993299,-1.5303,0.229,9.92552,9.92552
2292.00,9.92453,25.126080,0.000421,24.993238,-1.5304,0.229,9.92563,9.92563
2293.00,9.92444,25.126162,0.000422,24.993229,-1.5305,0.229,9.92426,9.92426
2294.00,9.92442,25.126297,0.000421,24.993265,-1.5305,0.229,9.92363,9.92363
2295.00,9.92447,25.126477,0.000420,24.993337,-1.5305,0.229,9.92357,9.92357
2296.00,9.92452,25.126549,0.000415,24.993311,-1.5304,0.230,9.92372,9.92372
2297.00,9.92438,25.126540,0.000412,24.993288,-1.5305,0.230,9.92369,9.92369
2298.00,9.92430,25.126492,0.000408,24.993162,-1.5306,0.230,9.92432,9.92432
2299.00,9.92419,25.126382,0.000404,24.993017,-1.5306,0.230,9.92344,9.92344
2300.00,9.92394,25.126369,0.000403,24.993026,-1.5307,0.230,9.92289,9.92289
2301.00,9.92399,25.126431,0.000407,24.993146,-1.5306,0.230,9.92375,9.92375
2302.00,9.92417,25.126406,0.000406,24.993080,-1.5305,0.230,9.92402,9.92402
2303.00,9.92429,25.126445,0.000406,24.993116,-1.5304,0.230,9.92422,9.92422
2304.00,9.92436,25.126610,0.000410,24.993274,-1.5303,0.230,9.92455,9.92455
2305.00,9.92437,25.126646,0.000417,24.993310,-1.5301,0.230,9.92270,9.92270
2306.00,9.92395,25.126641,0.000415,24.993243,-1.5300,0.230,9.91770,9.91770
2307.00,9.92378,25.126753,0.000419,24.993303,-1.5298,0.230,9.91112,9.91112
2308.00,9.92402,25.126754,0.000420,24.993271,-1.5297,0.230,9.90268,9.90268
2309.00,9.92390,25.126739,0.000418,24.993222,-1.5296,0.230,9.89279,9.89279
2310.00,9.92391,25.126793,0.000412,24.993195,-1.5296,0.230,9.88456,9.88456
2311.00,9.92477,25.126809,0.000411,24.993160,-1.5297,0.231,9.87839,9.87839
@16,2.0001,4.0, 2310.05699999999 
2312.00,9.92446,25.126810,0.000408,24.993150,-1.5298,0.231,9.87553,9.87553
2313.00,9.92421,25.126905,0.000409,24.993146,-1.5299,0.231,9.87621,9.87621
2314.00,9.92161,25.127015,0.000411,24.993179,-1.5299,0.231,9.88158,9.88158
2315.00,9.91369,25.127068,0.000413,24.993186,-1.5298,0.231,9.88810,9.88810
2316.00,9.90314,25.127117,0.000413,24.993209,-1.5298,0.231,9.89563,9.89563
2317.00,9.89152,25.127185,0.000410,24.993215,-1.5297,0.231,9.90203,9.90203
2318.00,9.88326,25.127044,0.000406,24.993158,-1.5295,0.231,9.90767,9.90767
2319.00,9.87363,25.126993,0.000405,24.993164,-1.5294,0.232,9.91100,9.91100
2320.00,9.87295,25.126952,0.000406,24.993123,-1.5294,0.232,9.91272,9.91272
2321.00,9.87313,25.127003,0.000408,24.993113,-1.5294,0.231,9.91382,9.91382
2322.00,9.87741,25.126970,0.000408,24.992991,-1.5293,0.232,9.91542,9.91542
2323.00,9.88687,25.127174,0.000411,24.993061,-1.5294,0.232,9.91574,9.91574
2324.00,9.89914,25.127168,0.000409,24.992963,-1.5294,0.232,9.91705,9.91705
2325.00,9.90555,25.127160,0.000408,24.992905,-1.5293,0.232,9.91925,9.91925
2326.00,9.90835,25.127194,0.000409,24.992910,-1.5292,0.232,9.92170,9.92170
2327.00,9.91087,25.127284,0.000411,24.993038,-1.5292,0.232,9.92347,9.92347
2328.00,9.91207,25.127183,0.000407,24.992940,-1.5292,0.232,9.92404,9.92404
2329.00,9.91318,25.127257,0.000404,24.992946,-1.5292,0.232,9.92327,9.92327
2330.00,9.91504,25.127253,0.000404,24.992890,-1.5292,0.232,9.92179,9.92179
2331.00,9.91671,25.127365,0.000404,24.992940,-1.5292,0.233,9.92077,9.92077
2332.00,9.91712,25.127365,0.000402,24.992878,-1.5290,0.233,9.92029,9.92029
2333.00,9.91815,25.127537,0.000409,24.993066,-1.5288,0.233,9.92094,9.92094
2334.00,9.91936,25.127595,0.000413,24.993170,-1.5287,0.233,9.92209,9.92209
2335.00,9.91980,25.127773,0.000419,24.993396,-1.5286,0.233,9.92373,9.92373
2336.00,9.92026,25.127615,0.000418,24.993277,-1.5285,0.233,9.92392,9.92392
2337.00,9.92091,25.127662,0.000421,24.993337,-1.5284,0.233,9.92409,9.92409
2338.00,9.92163,25.127663,0.000420,24.993253,-1.5282,0.233,9.92439,9.92439
2339.00,9.92209,25.127742,0.000421,24.993242,-1.5282,0.233,9.92440,9.92440
2340.00,9.92251,25.127674,0.000414,24.993110,-1.5282,0.233,9.92385,9.92385
2341.00,9.92268,25.127964,0.000416,24.993347,-1.5283,0.233,9.92396,9.92396
2342.00,9.92276,25.128023,0.000414,24.993397,-1.5284,0.233,9.92344,9.92344
2343.00,9.92294,25.128035,0.000417,24.993383,-1.5285,0.233,9.92302,9.92302
2344.00,9.92315,25.128064,0.000419,24.993448,-1.5286,0.233,9.92260,9.92260
2345.00,9.92295,25.128215,0.000420,24.993535,-1.5286,0.234,9.92186,9.92186
2346.00,9.92257,25.128192,0.000422,24.993465,-1.5284,0.233,9.92090,9.92090
2347.00,9.92244,25.128299,0.000427,24.993478,-1.5283,0.233,9.92224,9.92224
2348.00,9.92272,25.128301,0.000425,24.993452,-1.5281,0.233,9.92341,9.92341
2349.00,9.92317,25.128272,0.000422,24.993329,-1.5280,0.233,9.92436,9.92436
2350.00,9.92352,25.128273,0.000423,24.993303,-1.5280,0.233,9.92532,9.92532
2351.00,9.92365,25.128123,0.000415,24.993133,-1.5281,0.234,9.92536,9.92536
2352.00,9.92337,25.128013,0.000408,24.993041,-1.5282,0.234,9.92326,9.92326
2353.00,9.92319,25.128030,0.000407,24.993085,-1.5284,0.234,9.92124,9.92124
2354.00,9.92305,25.128053,0.000410,24.993120,-1.5284,0.234,9.92007,9.92007
2355.00,9.92291,25.128124,0.000416,24.993142,-1.5282,0.234,9.92051,9.92051
2356.00,9.92268,25.128183,0.000420,24.993193,-1.5281,0.234,9.92183,9.92183
2357.00,9.92239,25.128257,0.000422,24.993287,-1.5279,0.234,9.92300,9.92300
2358.00,9.92253,25.128259,0.000422,24.993311,-1.5277,0.234,9.92334,9.92334
2359.00,9.92278,25.128243,0.000419,24.993290,-1.5276,0.234,9.92402,9.92402
2360.00,9.92282,25.128147,0.000412,24.993239,-1.5275,0.235,9.92423,9.92423
2361.00,9.92272,25.128240,0.000413,24.993289,-1.5275,0.235,9.92465,9.92465
2362.00,9.92291,25.128248,0.000416,24.993250,-1.5274,0.235,9.92550,9.92550
2363.00,9.92337,25.128427,0.000418,24.993300,-1.5273,0.235,9.92685,9.92685
2364.00,9.92387,25.128461,0.000416,24.993276,-1.5273,0.235,9.92757,9.92757
2365.00,9.92395,25.128553,0.000416,24.993293,-1.5272,0.235,9.92713,9.92713
2366.00,9.92375,25.128597,0.000417,24.993314,-1.5271,0.235,9.92641,9.92641
2367.00,9.92407,25.128679,0.000419,24.993349,-1.5271,0.235,9.92565,9.92565
2368.00,9.92408,25.128681,0.000419,24.993354,-1.5272,0.235,9.92508,9.92508
2369.00,9.92407,25.128660,0.000422,24.993294,-1.5273,0.235,9.92430,9.92430
2370.00,9.92427,25.128737,0.000426,24.993302,-1.5274,0.235,9.92413,9.92413
2371.00,9.92422,25.128734,0.000424,24.993198,-1.5273,0.235,9.92377,9.92377
2372.00,9.92422,25.128714,0.000419,24.993103,-1.5273,0.235,9.92302,9.92302
2373.00,9.92428,25.128675,0.000415,24.993010,-1.5272,0.235,9.92219,9.92219
2374.00,9.92453,25.128770,0.000414,24.993027,-1.5269,0.235,9.92268,9.92268
2375.00,9.92470,25.128737,0.000409,24.993032,-1.5268,0.236,9.92333,9.92333
2376.00,9.92471,25.128812,0.000411,24.993086,-1.5268,0.236,9.92397,9.92397
2377.00,9.92464,25.128880,0.000413,24.993091,-1.5267,0.236,9.92441,9.92441
2378.00,9.92482,25.128925,0.000413,24.993071,-1.5268,0.236,9.92590,9.92590
2379.00,9.92511,25.129015,0.000414,24.993152,-1.5270,0.236,9.92606,9.92606
2380.00,9.92521,25.129033,0.000413,24.993098,-1.5269,0.236,9.92627,9.92627
2381.00,9.92511,25.129048,0.000412,24.993123,-1.5267,0.236,9.92650,9.92650
2382.00,9.92489,25.129135,0.000415,24.993231,-1.5268,0.236,9.92728,9.92728
2383.00,9.92483,25.129025,0.000415,24.993175,-1.5267,0.236,9.92727,9.92727
2384.00,9.92480,25.129026,0.000417,24.993149,-1.5266,0.236,9.92724,9.92724
2385.00,9.92493,25.129027,0.000419,24.993108,-1.5267,0.236,9.92640,9.92640
2386.00,9.92511,25.129085,0.000420,24.993150,-1.5268,0.236,9.92619,9.92619
2387.00,9.92509,25.128989,0.000416,24.993064,-1.5267,0.236,9.92535,9.92535
2388.00,9.92496,25.129012,0.000415,24.993009,-1.5267,0.236,9.92448,9.92448
2389.00,9.92495,25.129137,0.000413,24.993156,-1.5266,0.237,9.92400,9.92400
2390.00,9.92507,25.129124,0.000411,24.993143,-1.5263,0.237,9.92462,9.92462
2391.00,9.92519,25.129088,0.000411,24.993067,-1.5262,0.237,9.92406,9.92406
2392.00,9.92519,25.129180,0.000412,24.993104,-1.5262,0.237,9.92411,9.92411
2393.00,9.92531,25.129319,0.000414,24.993246,-1.5262,0.237,9.92364,9.92364
2394.00,9.92518,25.129304,0.000414,24.993166,-1.5263,0.237,9.92298,9.92298
2395.00,9.92502,25.129377,0.000418,24.993202,-1.5264,0.237,9.92253,9.92253
2396.00,9.92489,25.129528,0.000421,24.993337,-1.5265,0.237,9.92269,9.92269
2397.00,9.92493,25.129621,0.000421,24.993367,-1.5265,0.237,9.92349,9.92349
2398.00,9.92489,25.129764,0.000423,24.993384,-1.5265,0.237,9.92457,9.92457
2399.00,9.92482,25.129756,0.000422,24.993306,-1.5263,0.237,9.92512,9.92512
2400.00,9.92466,25.129963,0.000423,24.993404,-1.5261,0.237,9.92529,9.92529
2401.00,9.92449,25.130035,0.000424,24.993398,-1.5259,0.237,9.92557,9.92557
2402.00,9.92420,25.130059,0.000423,24.993396,-1.5261,0.238,9.92591,9.92591
2403.00,9.92419,25.130074,0.000422,24.993399,-1.5262,0.238,9.92612,9.92612
2404.00,9.92450,25.130144,0.000425,24.993429,-1.5263,0.238,9.92683,9.92683
2405.00,9.92477,25.130113,0.000429,24.993457,-1.5265,0.238,9.92685,9.92685
2406.00,9.92478,25.129953,0.000426,24.993269,-1.5267,0.238,9.92667,9.92667
2407.00,9.92478,25.130052,0.000430,24.993257,-1.5267,0.238,9.92596,9.92596
2408.00,9.92503,25.130104,0.000433,24.993259,-1.5266,0.237,9.92655,9.92655
2409.00,9.92536,25.130076,0.000432,24.993218,-1.5266,0.238,9.92687,9.92687
2410.00,9.92551,25.130024,0.000427,24.993104,-1.5265,0.238,9.92726,9.92726
2411.00,9.92554,25.130179,0.000428,24.993167,-1.5264,0.238,9.92790,9.92790
2412.00,9.92589,25.130147,0.000420,24.993110,-1.5263,0.238,9.92881,9.92881
2413.00,9.92625,25.130240,0.000421,24.993143,-1.5264,0.238,9.92802,9.92802
2414.00,9.92640,25.130276,0.000419,24.993154,-1.5263,0.238,9.92700,9.92700
2415.00,9.92654,25.130308,0.000416,24.993144,-1.5260,0.238,9.92746,9.92746
2416.00,9.92674,25.130343,0.000416,24.993200,-1.5258,0.238,9.92700,9.92700
2417.00,9.92680,25.130441,0.000419,24.993249,-1.5256,0.238,9.92608,9.92608
2418.00,9.92666,25.130439,0.000415,24.993238,-1.5255,0.239,9.92594,9.92594
2419.00,9.92678,25.130563,0.000415,24.993287,-1.5255,0.239,9.92689,9.92689
2420.00,9.92693,25.130733,0.000420,24.993427,-1.5256,0.239,9.92620,9.92620
2421.00,9.92694,25.130691,0.000417,24.993400,-1.5257,0.239,9.92640,9.92640
2422.00,9.92698,25.130675,0.000418,24.993441,-1.5257,0.239,9.92683,9.92683
2423.00,9.92693,25.130661,0.000419,24.993414,-1.5256,0.239,9.92723,9.92723
2424.00,9.92689,25.130584,0.000419,24.993360,-1.5255,0.239,9.92651,9.92651
2425.00,9.92692,25.130467,0.000415,24.993249,-1.5253,0.239,9.92731,9.92731
2426.00,9.92721,25.130462,0.000418,24.993171,-1.5252,0.239,9.92788,9.92788
2427.00,9.92734,25.130410,0.000415,24.993064,-1.5252,0.239,9.92752,9.92752
2428.00,9.92719,25.130451,0.000412,24.993056,-1.5252,0.239,9.92701,9.92701
2429.00,9.92693,25.130589,0.000414,24.993127,-1.5253,0.239,9.92673,9.92673
2430.00,9.92671,25.130749,0.000418,24.993151,-1.5253,0.239,9.92594,9.92594
2431.00,9.92677,25.130961,0.000418,24.993293,-1.5253,0.239,9.92582,9.92582
2432.00,9.92677,25.130964,0.000419,24.993290,-1.5253,0.239,9.92657,9.92657
2433.00,9.92682,25.130912,0.000422,24.993197,-1.5253,0.239,9.92756,9.92756
2434.00,9.92706,25.130834,0.000421,24.993074,-1.5253,0.239,9.92828,9.92828
2435.00,9.92696,25.130814,0.000418,24.993050,-1.5252,0.239,9.92781,9.92781
2436.00,9.92690,25.130799,0.000415,24.993042,-1.5252,0.240,9.92756,9.92756
2437.00,9.92708,25.130938,0.000414,24.993089,-1.5251,0.240,9.92754,9.92754
2438.00,9.92715,25.131033,0.000415,24.993166,-1.5250,0.240,9.92706,9.92706
2439.00,9.92707,25.131176,0.000413,24.993273,-1.5247,0.240,9.92614,9.92614
2440.00,9.92686,25.131273,0.000416,24.993311,-1.5246,0.240,9.92619,9.92619
2441.00,9.92678,25.131337,0.000421,24.993315,-1.5246,0.240,9.92600,9.92600
2442.00,9.92679,25.131437,0.000427,24.993405,-1.5245,0.240,9.92514,9.92514
2443.00,9.92667,25.131578,0.000429,24.993507,-1.5246,0.240,9.92498,9.92498
2444.00,9.92667,25.131543,0.000430,24.993483,-1.5247,0.240,9.92559,9.92559
2445.00,9.92647,25.131542,0.000428,24.993450,-1.5248,0.240,9.92516,9.92516
2446.00,9.92618,25.131591,0.000427,24.993413,-1.5249,0.240,9.92529,9.92529
2447.00,9.92625,25.131617,0.000426,24.993369,-1.5251,0.240,9.92570,9.92570
2448.00,9.92634,25.131627,0.000423,24.993321,-1.5252,0.240,9.92545,9.92545
2449.00,9.92641,25.131718,0.000422,24.993331,-1.5252,0.240,9.92527,9.92527
2450.00,9.92625,25.131791,0.000424,24.993396,-1.5251,0.240,9.92634,9.92634
2451.00,9.92634,25.131703,0.000421,24.993344,-1.5249,0.240,9.92651,9.92651
2452.00,9.92620,25.131664,0.000416,24.993272,-1.5246,0.241,9.92670,9.92670
2453.00,9.92602,25.131660,0.000415,24.993241,-1.5243,0.241,9.92755,9.92755
2454.00,9.92610,25.131630,0.000414,24.993256,-1.5241,0.241,9.92680,9.92680
2455.00,9.92591,25.131557,0.000411,24.993218,-1.5240,0.241,9.92371,9.92371
2456.00,9.92595,25.131544,0.000408,24.993243,-1.5241,0.241,9.91909,9.91909
2457.00,9.92611,25.131606,0.000410,24.993232,-1.5243,0.241,9.91187,9.91187
2458.00,9.92624,25.131655,0.000411,24.993264,-1.5242,0.241,9.90242,9.90242
2459.00,9.92664,25.131738,0.000406,24.993266,-1.5242,0.242,9.89339,9.89339
2460.00,9.92682,25.131758,0.000405,24.993220,-1.5242,0.242,9.88537,9.88537
2461.00,9.92772,25.131816,0.000403,24.993206,-1.5241,0.242,9.87966,9.87966
2462.00,9.92799,25.131814,0.000401,24.993250,-1.5241,0.242,9.87809,9.87809
@17,2.0001,4.0, 2460.208 
2463.00,9.92801,25.131793,0.000402,24.993223,-1.5241,0.242,9.88097,9.88097
2464.00,9.92107,25.131755,0.000404,24.993187,-1.5242,0.242,9.88771,9.88771
2465.00,9.91260,25.131841,0.000405,24.993246,-1.5243,0.242,9.89603,9.89603
2466.00,9.90495,25.131862,0.000409,24.993236,-1.5243,0.242,9.90371,9.90371
2467.00,9.89136,25.131885,0.000412,24.993243,-1.5242,0.242,9.91027,9.91027
2468.00,9.88177,25.131817,0.000412,24.993133,-1.5243,0.242,9.91440,9.91440
2469.00,9.87672,25.131799,0.000411,24.993105,-1.5242,0.242,9.91622,9.91622
2470.00,9.87511,25.131749,0.000410,24.993052,-1.5241,0.242,9.91693,9.91693
2471.00,9.87599,25.131900,0.000408,24.993121,-1.5240,0.242,9.91799,9.91799
2472.00,9.88355,25.131979,0.000403,24.993124,-1.5238,0.243,9.91833,9.91833
2473.00,9.89629,25.132179,0.000405,24.993311,-1.5236,0.243,9.91966,9.91966
2474.00,9.90976,25.132252,0.000407,24.993284,-1.5237,0.243,9.92129,9.92129
2475.00,9.91336,25.132415,0.000410,24.993337,-1.5235,0.243,9.92339,9.92339
2476.00,9.91480,25.132355,0.000411,24.993230,-1.5235,0.243,9.92494,9.92494
2477.00,9.91592,25.132389,0.000414,24.993256,-1.5235,0.243,9.92650,9.92650
2478.00,9.91671,25.132370,0.000412,24.993133,-1.5234,0.243,9.92683,9.92683
2479.00,9.91792,25.132477,0.000414,24.993256,-1.5233,0.243,9.92584,9.92584
2480.00,9.91957,25.132439,0.000415,24.993255,-1.5233,0.243,9.92514,9.92514
2481.00,9.92056,25.132532,0.000417,24.993316,-1.5234,0.243,9.92495,9.92495
2482.00,9.92104,25.132570,0.000416,24.993312,-1.5234,0.243,9.92560,9.92560
2483.00,9.92196,25.132681,0.000417,24.993425,-1.5234,0.243,9.92511,9.92511
2484.00,9.92264,25.132715,0.000415,24.993400,-1.5235,0.243,9.92449,9.92449
2485.00,9.92309,25.132775,0.000414,24.993407,-1.5234,0.243,9.92341,9.92341
2486.00,9.92274,25.132781,0.000413,24.993410,-1.5233,0.243,9.92225,9.92225
2487.00,9.92273,25.132778,0.000418,24.993400,-1.5233,0.243,9.92093,9.92093
2488.00,9.92298,25.132594,0.000414,24.993245,-1.5233,0.243,9.92058,9.92058
2489.00,9.92313,25.132565,0.000412,24.993226,-1.5233,0.243,9.92089,9.92089
2490.00,9.92350,25.132563,0.000412,24.993229,-1.5232,0.244,9.92166,9.92166
2491.00,9.92393,25.132560,0.000412,24.993256,-1.5232,0.244,9.92239,9.92239
2492.00,9.92376,25.132606,0.000409,24.993239,-1.5234,0.244,9.92308,9.92308
2493.00,9.92319,25.132769,0.000412,24.993313,-1.5233,0.244,9.92379,9.92379
2494.00,9.92318,25.132795,0.000412,24.993244,-1.5233,0.244,9.92518,9.92518
2495.00,9.92343,25.132898,0.000412,24.993264,-1.5234,0.244,9.92556,9.92556
2496.00,9.92371,25.132916,0.000409,24.993195,-1.5233,0.244,9.92555,9.92555
2497.00,9.92371,25.132863,0.000405,24.993171,-1.5232,0.244,9.92513,9.92513
2498.00,9.92364,25.132851,0.000404,24.993165,-1.5232,0.245,9.92557,9.92557
2499.00,9.92382,25.132866,0.000407,24.993227,-1.5230,0.245,9.92526,9.92526
2500.00,9.92404,25.132820,0.000409,24.993186,-1.5230,0.245,9.92570,9.92570
2501.00,9.92404,25.132852,0.000410,24.993213,-1.5231,0.245,9.92544,9.92544
2502.00,9.92371,25.132909,0.000414,24.993214,-1.5231,0.245,9.92502,9.92502
2503.00,9.92358,25.132962,0.000415,24.993252,-1.5233,0.245,9.92468,9.92468
2504.00,9.92379,25.133051,0.000416,24.993271,-1.5234,0.245,9.92456,9.92456
2505.00,9.92408,25.133069,0.000414,24.993275,-1.5235,0.245,9.92397,9.92397
2506.00,9.92424,25.133136,0.000414,24.993270,-1.5235,0.245,9.92308,9.92308
2507.00,9.92409,25.133225,0.000414,24.993296,-1.5235,0.245,9.92343,9.92343
2508.00,9.92431,25.133272,0.000416,24.993257,-1.5234,0.245,9.92399,9.92399
2509.00,9.92479,25.133312,0.000415,24.993219,-1.5232,0.245,9.92564,9.92564
2510.00,9.92534,25.133443,0.000418,24.993270,-1.5231,0.245,9.92661,9.92661
2511.00,9.92552,25.133422,0.000422,24.993242,-1.5228,0.245,9.92845,9.92845
2512.00,9.92564,25.133544,0.000424,24.993342,-1.5226,0.245,9.92967,9.92967
2513.00,9.92561,25.133596,0.000421,24.993346,-1.5225,0.245,9.93023,9.93023
2514.00,9.92567,25.133667,0.000422,24.993379,-1.5225,0.246,9.92834,9.92834
2515.00,9.92575,25.133605,0.000419,24.993294,-1.5227,0.246,9.92805,9.92805
2516.00,9.92562,25.133727,0.000420,24.993393,-1.5227,0.246,9.92784,9.92784
2517.00,9.92612,25.133486,0.000417,24.993162,-1.5228,0.246,9.92667,9.92667
2518.00,9.92668,25.133438,0.000420,24.993174,-1.5228,0.246,9.92562,9.92562
2519.00,9.92702,25.133406,0.000418,24.993226,-1.5227,0.246,9.92579,9.92579
2520.00,9.92695,25.133430,0.000422,24.993241,-1.5226,0.246,9.92556,9.92556
2521.00,9.92666,25.133402,0.000419,24.993173,-1.5226,0.246,9.92520,9.92520
2522.00,9.92655,25.133600,0.000422,24.993379,-1.5225,0.246,9.92547,9.92547
2523.00,9.92642,25.133659,0.000426,24.993407,-1.5224,0.246,9.92535,9.92535
2524.00,9.92627,25.133627,0.000430,24.993333,-1.5224,0.246,9.92519,9.92519
2525.00,9.92632,25.133662,0.000429,24.993364,-1.5224,0.246,9.92535,9.92535
2526.00,9.92654,25.133649,0.000428,24.993365,-1.5224,0.246,9.92589,9.92589
2527.00,9.92703,25.133686,0.000427,24.993294,-1.5222,0.246,9.92683,9.92683
2528.00,9.92719,25.133760,0.000424,24.993337,-1.5223,0.246,9.92734,9.92734
2529.00,9.92703,25.133964,0.000425,24.993518,-1.5224,0.246,9.92817,9.92817
2530.00,9.92687,25.133929,0.000422,24.993452,-1.5224,0.246,9.92861,9.92861
2531.00,9.92696,25.134049,0.000426,24.993490,-1.5225,0.246,9.92899,9.92899
2532.00,9.92695,25.134110,0.000430,24.993482,-1.5227,0.246,9.92851,9.92851
2533.00,9.92671,25.134247,0.000435,24.993513,-1.5226,0.246,9.92801,9.92801
2534.00,9.92652,25.134270,0.000432,24.993407,-1.5225,0.246,9.92707,9.92707
2535.00,9.92654,25.134520,0.000438,24.993512,-1.5224,0.246,9.92672,9.92672
2536.00,9.92661,25.134601,0.000436,24.993561,-1.5224,0.247,9.92645,9.92645
2537.00,9.92672,25.134609,0.000433,24.993483,-1.5222,0.247,9.92669,9.92669
2538.00,9.92702,25.134580,0.000426,24.993423,-1.5222,0.247,9.92768,9.92768
2539.00,9.92715,25.134523,0.000424,24.993334,-1.5221,0.247,9.92831,9.92831
2540.00,9.92710,25.134414,0.000420,24.993251,-1.5221,0.247,9.92748,9.92748
2541.00,9.92697,25.134369,0.000421,24.993188,-1.5219,0.247,9.92623,9.92623
2542.00,9.92704,25.134361,0.000419,24.993243,-1.5219,0.247,9.92448,9.92448
2543.00,9.92671,25.134332,0.000421,24.993200,-1.5218,0.247,9.92331,9.92331
2544.00,9.92666,25.134402,0.000426,24.993297,-1.5218,0.247,9.92332,9.92332
2545.00,9.92672,25.134393,0.000424,24.993286,-1.5218,0.247,9.92405,9.92405
2546.00,9.92667,25.134327,0.000419,24.993222,-1.5219,0.247,9.92465,9.92465
2547.00,9.92653,25.134340,0.000419,24.993165,-1.5220,0.247,9.92640,9.92640
2548.00,9.92644,25.134468,0.000418,24.993172,-1.5221,0.247,9.92771,9.92771
2549.00,9.92615,25.134428,0.000412,24.993054,-1.5219,0.248,9.92831,9.92831
2550.00,9.92630,25.134545,0.000413,24.993096,-1.5218,0.248,9.92721,9.92721
2551.00,9.92630,25.134570,0.000415,24.993046,-1.5217,0.248,9.92680,9.92680
2552.00,9.92602,25.134673,0.000416,24.993161,-1.5217,0.248,9.92661,9.92661
2553.00,9.92614,25.134495,0.000410,24.993020,-1.5217,0.248,9.92634,9.92634
2554.00,9.92632,25.134491,0.000413,24.992971,-1.5218,0.248,9.92591,9.92591
2555.00,9.92645,25.134413,0.000413,24.992873,-1.5218,0.248,9.92714,9.92714
2556.00,9.92633,25.134498,0.000413,24.992889,-1.5219,0.248,9.92806,9.92806
2557.00,9.92603,25.134493,0.000412,24.992839,-1.5218,0.248,9.92808,9.92808
2558.00,9.92613,25.134579,0.000417,24.992913,-1.5216,0.248,9.92762,9.92762
2559.00,9.92649,25.134655,0.000414,24.992982,-1.5215,0.248,9.92731,9.92731
2560.00,9.92667,25.134804,0.000415,24.993088,-1.5215,0.248,9.92654,9.92654
2561.00,9.92701,25.134817,0.000416,24.993121,-1.5214,0.248,9.92649,9.92649
2562.00,9.92706,25.134889,0.000414,24.993178,-1.5215,0.249,9.92669,9.92669
2563.00,9.92708,25.135008,0.000413,24.993239,-1.5215,0.249,9.92671,9.92671
2564.00,9.92711,25.135004,0.000415,24.993170,-1.5214,0.249,9.92679,9.92679
2565.00,9.92702,25.135039,0.000416,24.993247,-1.5214,0.249,9.92710,9.92710
2566.00,9.92704,25.135208,0.000418,24.993366,-1.5215,0.249,9.92683,9.92683
2567.00,9.92701,25.135281,0.000423,24.993390,-1.5215,0.249,9.92667,9.92667
2568.00,9.92704,25.135293,0.000425,24.993383,-1.5214,0.249,9.92753,9.92753
2569.00,9.92708,25.135369,0.000425,24.993466,-1.5215,0.249,9.92866,9.92866
2570.00,9.92732,25.135358,0.000424,24.993361,-1.5213,0.249,9.92931,9.92931
2571.00,9.92763,25.135373,0.000419,24.993328,-1.5213,0.249,9.92950,9.92950
2572.00,9.92768,25.135295,0.000413,24.993156,-1.5212,0.249,9.92918,9.92918
2573.00,9.92766,25.135306,0.000409,24.993127,-1.5212,0.249,9.92881,9.92881
2574.00,9.92764,25.135347,0.000409,24.993122,-1.5212,0.249,9.92789,9.92789
2575.00,9.92763,25.135376,0.000407,24.993138,-1.5213,0.250,9.92756,9.92756
2576.00,9.92768,25.135415,0.000409,24.993163,-1.5212,0.250,9.92841,9.92841
2577.00,9.92778,25.135426,0.000414,24.993226,-1.5211,0.250,9.92855,9.92855
2578.00,9.92799,25.135473,0.000418,24.993222,-1.5210,0.250,9.92771,9.92771
2579.00,9.92812,25.135485,0.000416,24.993192,-1.5210,0.250,9.92711,9.92711
2580.00,9.92782,25.135616,0.000418,24.993246,-1.5210,0.250,9.92680,9.92680
2581.00,9.92767,25.135567,0.000414,24.993190,-1.5209,0.250,9.92553,9.92553
2582.00,9.92736,25.135686,0.000411,24.993266,-1.5209,0.250,9.92443,9.92443
2583.00,9.92706,25.135709,0.000409,24.993307,-1.5209,0.250,9.92414,9.92414
2584.00,9.92710,25.135755,0.000410,24.993305,-1.5208,0.250,9.92501,9.92501
2585.00,9.92721,25.135739,0.000408,24.993240,-1.5207,0.250,9.92543,9.92543
2586.00,9.92727,25.135802,0.000411,24.993214,-1.5206,0.250,9.92578,9.92578
2587.00,9.92728,25.135746,0.000415,24.993154,-1.5205,0.250,9.92710,9.92710
2588.00,9.92700,25.135820,0.000417,24.993184,-1.5205,0.250,9.92832,9.92832
2589.00,9.92707,25.135886,0.000417,24.993235,-1.5204,0.250,9.92819,9.92819
2590.00,9.92696,25.135844,0.000418,24.993202,-1.5203,0.250,9.92798,9.92798
2591.00,9.92704,25.135822,0.000419,24.993166,-1.5203,0.250,9.92872,9.92872
2592.00,9.92717,25.135991,0.000416,24.993238,-1.5203,0.251,9.92888,9.92888
2593.00,9.92715,25.135927,0.000414,24.993084,-1.5204,0.251,9.92821,9.92821
2594.00,9.92709,25.136011,0.000417,24.993140,-1.5205,0.251,9.92823,9.92823
2595.00,9.92726,25.136085,0.000417,24.993149,-1.5205,0.251,9.92940,9.92940
2596.00,9.92744,25.136155,0.000417,24.993194,-1.5205,0.251,9.92938,9.92938
2597.00,9.92741,25.136121,0.000416,24.993136,-1.5204,0.251,9.92959,9.92959
2598.00,9.92753,25.136329,0.000420,24.993348,-1.5203,0.251,9.92968,9.92968
2599.00,9.92773,25.136219,0.000418,24.993181,-1.5202,0.251,9.93015,9.93015
2600.00,9.92797,25.136236,0.000419,24.993191,-1.5203,0.251,9.92928,9.92928
2601.00,9.92801,25.136294,0.000421,24.993195,-1.5203,0.251,9.92832,9.92832
2602.00,9.92813,25.136344,0.000421,24.993223,-1.5202,0.251,9.92748,9.92748
2603.00,9.92845,25.136366,0.000423,24.993232,-1.5201,0.251,9.92806,9.92806
2604.00,9.92852,25.136502,0.000424,24.993369,-1.5201,0.251,9.92721,9.92721
2605.00,9.92863,25.136485,0.000422,24.993367,-1.5201,0.251,9.92486,9.92486
2606.00,9.92860,25.136638,0.000416,24.993492,-1.5201,0.252,9.92144,9.92144
2607.00,9.92862,25.136504,0.000411,24.993305,-1.5201,0.252,9.91624,9.91624
2608.00,9.92870,25.136391,0.000407,24.993143,-1.5201,0.252,9.90801,9.90801
2609.00,9.92846,25.136388,0.000404,24.993061,-1.5200,0.252,9.89910,9.89910
2610.00,9.92771,25.136549,0.000404,24.993121,-1.5198,0.252,9.89211,9.89211
2611.00,9.92710,25.136476,0.000407,24.993003,-1.5197,0.252,9.88688,9.88688
2612.00,9.92636,25.136621,0.000408,24.993069,-1.5196,0.252,9.88459,9.88459
@18,2.0001,4.0, 2610.051 
2613.00,9.92880,25.136735,0.000406,24.993129,-1.5196,0.253,9.88677,9.88677
2614.00,9.92552,25.136762,0.000405,24.993108,-1.5195,0.253,9.89106,9.89106
2615.00,9.91641,25.136727,0.000407,24.993044,-1.5194,0.253,9.89675,9.89675
2616.00,9.90856,25.136809,0.000408,24.993097,-1.5194,0.253,9.90428,9.90428
2617.00,9.89982,25.136838,0.000412,24.993182,-1.5193,0.253,9.91118,9.91118
2618.00,9.88886,25.136785,0.000414,24.993147,-1.5193,0.253,9.91562,9.91562
2619.00,9.88260,25.136864,0.000418,24.993254,-1.5193,0.253,9.91950,9.91950
2620.00,9.88252,25.136958,0.000416,24.993321,-1.5192,0.253,9.92200,9.92200
2621.00,9.88336,25.137029,0.000416,24.993387,-1.5191,0.253,9.92329,9.92329
2622.00,9.88846,25.137000,0.000412,24.993332,-1.5191,0.253,9.92444,9.92444
2623.00,9.89952,25.137072,0.000411,24.993379,-1.5191,0.253,9.92567,9.92567
2624.00,9.90343,25.137037,0.000408,24.993337,-1.5190,0.254,9.92696,9.92696
2625.00,9.91003,25.137016,0.000409,24.993287,-1.5191,0.254,9.92798,9.92798
2626.00,9.91897,25.136886,0.000406,24.993152,-1.5191,0.254,9.92871,9.92871
2627.00,9.92102,25.136980,0.000406,24.993217,-1.5191,0.254,9.92893,9.92893
2628.00,9.92178,25.137012,0.000407,24.993244,-1.5190,0.254,9.92875,9.92875
2629.00,9.92333,25.137001,0.000407,24.993214,-1.5189,0.254,9.92867,9.92867
2630.00,9.92443,25.137088,0.000407,24.993263,-1.5187,0.254,9.92853,9.92853
2631.00,9.92525,25.137273,0.000412,24.993339,-1.5186,0.254,9.92781,9.92781
2632.00,9.92571,25.137542,0.000417,24.993508,-1.5185,0.254,9.92757,9.92757
2633.00,9.92593,25.137666,0.000419,24.993555,-1.5184,0.254,9.92779,9.92779
2634.00,9.92613,25.137706,0.000420,24.993577,-1.5186,0.254,9.92816,9.92816
2635.00,9.92646,25.137633,0.000421,24.993538,-1.5188,0.254,9.92803,9.92803
2636.00,9.92677,25.137499,0.000417,24.993462,-1.5189,0.254,9.92798,9.92798
2637.00,9.92712,25.137332,0.000415,24.993324,-1.5189,0.254,9.92814,9.92814
2638.00,9.92742,25.137281,0.000412,24.993259,-1.5189,0.254,9.92804,9.92804
2639.00,9.92763,25.137317,0.000414,24.993266,-1.5186,0.254,9.92715,9.92715
2640.00,9.92781,25.137357,0.000413,24.993285,-1.5184,0.255,9.92700,9.92700
2641.00,9.92789,25.137430,0.000413,24.993266,-1.5183,0.255,9.92713,9.92713
2642.00,9.92791,25.137387,0.000413,24.993206,-1.5184,0.255,9.92685,9.92685
2643.00,9.92771,25.137332,0.000411,24.993155,-1.5185,0.255,9.92576,9.92576
2644.00,9.92750,25.137443,0.000410,24.993204,-1.5185,0.255,9.92571,9.92571
2645.00,9.92725,25.137530,0.000409,24.993184,-1.5186,0.255,9.92492,9.92492
2646.00,9.92700,25.137548,0.000413,24.993199,-1.5185,0.255,9.92463,9.92463
2647.00,9.92680,25.137647,0.000413,24.993185,-1.5182,0.255,9.92413,9.92413
2648.00,9.92667,25.137732,0.000414,24.993133,-1.5180,0.255,9.92520,9.92520
2649.00,9.92670,25.137790,0.000417,24.993073,-1.5179,0.255,9.92570,9.92570
2650.00,9.92670,25.137859,0.000417,24.993068,-1.5178,0.255,9.92693,9.92693
2651.00,9.92675,25.137915,0.000415,24.993078,-1.5176,0.255,9.92766,9.92766
2652.00,9.92680,25.137938,0.000416,24.993117,-1.5176,0.255,9.92873,9.92873
2653.00,9.92688,25.138056,0.000421,24.993243,-1.5176,0.255,9.92913,9.92913
2654.00,9.92689,25.137937,0.000417,24.993179,-1.5177,0.255,9.92901,9.92901
2655.00,9.92686,25.137874,0.000414,24.993122,-1.5176,0.255,9.92851,9.92851
2656.00,9.92684,25.137932,0.000413,24.993133,-1.5176,0.256,9.92721,9.92721
2657.00,9.92649,25.137941,0.000415,24.993136,-1.5176,0.256,9.92572,9.92572
2658.00,9.92628,25.137849,0.000413,24.993062,-1.5176,0.256,9.92483,9.92483
2659.00,9.92615,25.137982,0.000415,24.993161,-1.5175,0.256,9.92400,9.92400
2660.00,9.92616,25.138061,0.000420,24.993186,-1.5176,0.256,9.92457,9.92457
2661.00,9.92626,25.138087,0.000421,24.993172,-1.5175,0.256,9.92532,9.92532
2662.00,9.92610,25.138208,0.000422,24.993197,-1.5174,0.256,9.92563,9.92563
2663.00,9.92616,25.138378,0.000422,24.993273,-1.5172,0.256,9.92549,9.92549
2664.00,9.92638,25.138410,0.000420,24.993201,-1.5172,0.256,9.92607,9.92607
2665.00,9.92650,25.138366,0.000417,24.993178,-1.5171,0.256,9.92592,9.92592
2666.00,9.92655,25.138354,0.000415,24.993145,-1.5170,0.256,9.92610,9.92610
2667.00,9.92657,25.138332,0.000413,24.993136,-1.5170,0.257,9.92635,9.92635
2668.00,9.92657,25.138312,0.000417,24.993134,-1.5169,0.257,9.92665,9.92665
2669.00,9.92656,25.138417,0.000421,24.993191,-1.5169,0.256,9.92713,9.92713
2670.00,9.92653,25.138515,0.000421,24.993238,-1.5169,0.257,9.92690,9.92690
2671.00,9.92636,25.138429,0.000420,24.993184,-1.5170,0.257,9.92638,9.92638
2672.00,9.92619,25.138389,0.000421,24.993091,-1.5170,0.257,9.92688,9.92688
2673.00,9.92616,25.138417,0.000421,24.993034,-1.5171,0.256,9.92742,9.92742
2674.00,9.92609,25.138381,0.000418,24.993014,-1.5171,0.257,9.92726,9.92726
2675.00,9.92614,25.138487,0.000421,24.993106,-1.5170,0.257,9.92721,9.92721
2676.00,9.92629,25.138504,0.000420,24.993064,-1.5169,0.257,9.92805,9.92805
2677.00,9.92665,25.138762,0.000417,24.993294,-1.5169,0.257,9.92831,9.92831
2678.00,9.92683,25.138816,0.000417,24.993327,-1.5169,0.257,9.92794,9.92794
2679.00,9.92702,25.138835,0.000421,24.993331,-1.5170,0.257,9.92813,9.92813
2680.00,9.92716,25.138825,0.000420,24.993295,-1.5171,0.257,9.92860,9.92860
2681.00,9.92720,25.139054,0.000423,24.993455,-1.5172,0.257,9.92865,9.92865
2682.00,9.92741,25.138874,0.000421,24.993241,-1.5171,0.257,9.92843,9.92843
2683.00,9.92761,25.138885,0.000419,24.993235,-1.5170,0.257,9.92882,9.92882
2684.00,9.92776,25.138909,0.000416,24.993237,-1.5169,0.257,9.92872,9.92872
2685.00,9.92782,25.138903,0.000414,24.993215,-1.5168,0.258,9.92839,9.92839
2686.00,9.92769,25.138910,0.000417,24.993223,-1.5167,0.258,9.92747,9.92747
2687.00,9.92765,25.139042,0.000420,24.993292,-1.5166,0.258,9.92712,9.92712
2688.00,9.92774,25.139133,0.000419,24.993330,-1.5166,0.258,9.92697,9.92697
2689.00,9.92780,25.139180,0.000423,24.993384,-1.5165,0.258,9.92708,9.92708
2690.00,9.92786,25.139247,0.000425,24.993419,-1.5165,0.258,9.92793,9.92793
2691.00,9.92826,25.139264,0.000425,24.993407,-1.5163,0.258,9.92946,9.92946
2692.00,9.92849,25.139225,0.000423,24.993422,-1.5162,0.258,9.93025,9.93025
2693.00,9.92853,25.139203,0.000425,24.993395,-1.5162,0.258,9.93044,9.93044
2694.00,9.92849,25.139189,0.000422,24.993324,-1.5163,0.258,9.92983,9.92983
2695.00,9.92847,25.139228,0.000421,24.993294,-1.5163,0.258,9.92952,9.92952
2696.00,9.92852,25.139269,0.000418,24.993262,-1.5162,0.258,9.92787,9.92787
2697.00,9.92821,25.139279,0.000419,24.993166,-1.5164,0.258,9.92648,9.92648
2698.00,9.92798,25.139303,0.000421,24.993099,-1.5164,0.258,9.92557,9.92557
2699.00,9.92787,25.139354,0.000422,24.993043,-1.5163,0.258,9.92553,9.92553
2700.00,9.92772,25.139313,0.000422,24.992996,-1.5163,0.258,9.92500,9.92500
2701.00,9.92763,25.139438,0.000423,24.993051,-1.5164,0.258,9.92616,9.92616
2702.00,9.92759,25.139598,0.000424,24.993145,-1.5163,0.258,9.92747,9.92747
2703.00,9.92780,25.139617,0.000418,24.993158,-1.5163,0.259,9.92842,9.92842
2704.00,9.92788,25.139692,0.000416,24.993240,-1.5162,0.259,9.92899,9.92899
2705.00,9.92784,25.139778,0.000412,24.993248,-1.5161,0.259,9.92909,9.92909
2706.00,9.92791,25.139706,0.000413,24.993183,-1.5160,0.259,9.92811,9.92811
2707.00,9.92799,25.139662,0.000410,24.993129,-1.5158,0.259,9.92627,9.92627
2708.00,9.92758,25.139780,0.000412,24.993171,-1.5156,0.259,9.92546,9.92546
2709.00,9.92739,25.139792,0.000414,24.993096,-1.5156,0.259,9.92490,9.92490
2710.00,9.92724,25.139818,0.000420,24.993138,-1.5156,0.259,9.92499,9.92499
2711.00,9.92705,25.139900,0.000420,24.993214,-1.5156,0.259,9.92584,9.92584
2712.00,9.92702,25.139928,0.000422,24.993224,-1.5156,0.259,9.92783,9.92783
2713.00,9.92706,25.139852,0.000422,24.993206,-1.5156,0.259,9.92897,9.92897
2714.00,9.92717,25.139931,0.000419,24.993270,-1.5156,0.259,9.92953,9.92953
2715.00,9.92718,25.139943,0.000413,24.993227,-1.5155,0.260,9.93057,9.93057
2716.00,9.92752,25.139829,0.000408,24.993100,-1.5154,0.260,9.93065,9.93065
2717.00,9.92777,25.139907,0.000410,24.993135,-1.5153,0.260,9.92994,9.92994
2718.00,9.92795,25.140003,0.000412,24.993145,-1.5153,0.260,9.92884,9.92884
2719.00,9.92793,25.140091,0.000413,24.993202,-1.5153,0.260,9.92813,9.92813
2720.00,9.92790,25.140068,0.000415,24.993113,-1.5152,0.260,9.92709,9.92709
2721.00,9.92784,25.140245,0.000421,24.993189,-1.5153,0.260,9.92621,9.92621
2722.00,9.92752,25.140241,0.000422,24.993205,-1.5152,0.260,9.92543,9.92543
2723.00,9.92723,25.140245,0.000420,24.993190,-1.5152,0.260,9.92524,9.92524
2724.00,9.92696,25.140151,0.000417,24.993092,-1.5151,0.260,9.92485,9.92485
2725.00,9.92677,25.140242,0.000419,24.993148,-1.5151,0.260,9.92428,9.92428
2726.00,9.92688,25.140182,0.000414,24.993062,-1.5150,0.261,9.92545,9.92545
2727.00,9.92732,25.140160,0.000412,24.992977,-1.5149,0.261,9.92685,9.92685
2728.00,9.92762,25.140187,0.000412,24.993016,-1.5151,0.261,9.92761,9.92761
2729.00,9.92775,25.140227,0.000411,24.993026,-1.5151,0.261,9.92893,9.92893
2730.00,9.92783,25.140296,0.000411,24.993087,-1.5151,0.261,9.92891,9.92891
2731.00,9.92764,25.140355,0.000414,24.993151,-1.5151,0.261,9.92794,9.92794
2732.00,9.92756,25.140412,0.000415,24.993219,-1.5151,0.261,9.92790,9.92790
2733.00,9.92763,25.140493,0.000416,24.993198,-1.5151,0.261,9.92933,9.92933
2734.00,9.92744,25.140541,0.000419,24.993220,-1.5150,0.261,9.92961,9.92961
2735.00,9.92712,25.140572,0.000418,24.993189,-1.5150,0.261,9.93090,9.93090
2736.00,9.92743,25.140594,0.000415,24.993168,-1.5148,0.261,9.93250,9.93250
2737.00,9.92792,25.140598,0.000415,24.993123,-1.5145,0.261,9.93198,9.93198
2738.00,9.92809,25.140621,0.000413,24.993144,-1.5143,0.261,9.93024,9.93024
2739.00,9.92830,25.140830,0.000417,24.993274,-1.5142,0.262,9.92941,9.92941
2740.00,9.92865,25.140767,0.000416,24.993183,-1.5142,0.262,9.92871,9.92871
2741.00,9.92931,25.140900,0.000422,24.993215,-1.5142,0.262,9.92810,9.92810
2742.00,9.92981,25.140947,0.000423,24.993181,-1.5142,0.262,9.92906,9.92906
2743.00,9.92955,25.141000,0.000426,24.993165,-1.5141,0.262,9.92952,9.92952
2744.00,9.92973,25.140863,0.000423,24.993030,-1.5139,0.261,9.93004,9.93004
2745.00,9.92975,25.140973,0.000424,24.993106,-1.5138,0.262,9.93043,9.93043
2746.00,9.92975,25.140887,0.000419,24.993036,-1.5137,0.262,9.93068,9.93068
2747.00,9.92971,25.140950,0.000414,24.993096,-1.5137,0.262,9.93006,9.93006
2748.00,9.92985,25.140924,0.000411,24.993040,-1.5137,0.262,9.93058,9.93058
2749.00,9.93001,25.140950,0.000410,24.993032,-1.5137,0.262,9.93109,9.93109
2750.00,9.93024,25.141056,0.000413,24.993117,-1.5139,0.262,9.93078,9.93078
2751.00,9.93020,25.141143,0.000413,24.993184,-1.5140,0.262,9.92899,9.92899
2752.00,9.92996,25.141193,0.000418,24.993165,-1.5140,0.262,9.92835,9.92835
2753.00,9.92963,25.141236,0.000421,24.993170,-1.5142,0.262,9.92733,9.92733
2754.00,9.92936,25.141235,0.000421,24.993124,-1.5144,0.262,9.92523,9.92523
2755.00,9.92910,25.141245,0.000419,24.993124,-1.5144,0.262,9.92228,9.92228
2756.00,9.92939,25.141271,0.000420,24.993143,-1.5144,0.263,9.91937,9.91937
2757.00,9.92950,25.141333,0.000420,24.993187,-1.5144,0.263,9.91343,9.91343
2758.00,9.92915,25.141247,0.000419,24.993135,-1.5144,0.263,9.90640,9.90640
2759.00,9.92901,25.141362,0.000420,24.993264,-1.5142,0.263,9.89912,9.89912
2760.00,9.92836,25.141326,0.000420,24.993147,-1.5140,0.263,9.89348,9.89348
2761.00,9.92652,25.141393,0.000423,24.993160,-1.5139,0.263,9.89011,9.89011
2762.00,9.92631,25.141383,0.000418,24.993090,-1.5138,0.263,9.89066,9.89066
@19,2.0001,4.0, 2760.089 
2763.00,9.92615,25.141585,0.000417,24.993220,-1.5136,0.263,9.89351,9.89351
2764.00,9.92067,25.141576,0.000415,24.993139,-1.5136,0.263,9.89777,9.89777
2765.00,9.91350,25.141612,0.000413,24.993173,-1.5137,0.263,9.90366,9.90366
2766.00,9.90849,25.141651,0.000410,24.993125,-1.5138,0.263,9.90903,9.90903
2767.00,9.89710,25.141790,0.000413,24.993232,-1.5138,0.263,9.91301,9.91301
2768.00,9.89083,25.141762,0.000411,24.993187,-1.5138,0.263,9.91670,9.91670
2769.00,9.88748,25.141819,0.000412,24.993202,-1.5139,0.264,9.91963,9.91963
2770.00,9.88780,25.141896,0.000412,24.993276,-1.5138,0.264,9.92016,9.92016
2771.00,9.89202,25.141932,0.000409,24.993324,-1.5136,0.264,9.92094,9.92094
2772.00,9.89946,25.141848,0.000407,24.993212,-1.5135,0.264,9.92160,9.92160
2773.00,9.90422,25.141920,0.000408,24.993217,-1.5132,0.264,9.92166,9.92166
2774.00,9.90889,25.142024,0.000407,24.993244,-1.5131,0.265,9.92317,9.92317
2775.00,9.91253,25.142020,0.000411,24.993198,-1.5129,0.265,9.92535,9.92535
2776.00,9.91425,25.142076,0.000413,24.993231,-1.5129,0.265,9.92747,9.92747
2777.00,9.91572,25.142198,0.000415,24.993346,-1.5131,0.265,9.92844,9.92844
2778.00,9.91731,25.142193,0.000414,24.993281,-1.5132,0.265,9.92883,9.92883
2779.00,9.91905,25.142161,0.000412,24.993275,-1.5132,0.265,9.92880,9.92880
2780.00,9.92009,25.142213,0.000413,24.993278,-1.5132,0.265,9.92904,9.92904
2781.00,9.92116,25.142090,0.000414,24.993135,-1.5131,0.265,9.92799,9.92799
2782.00,9.92268,25.141989,0.000415,24.993021,-1.5129,0.265,9.92765,9.92765
2783.00,9.92377,25.142021,0.000418,24.993095,-1.5127,0.265,9.92716,9.92716
2784.00,9.92514,25.141972,0.000421,24.993050,-1.5127,0.265,9.92692,9.92692
2785.00,9.92563,25.142014,0.000420,24.993092,-1.5127,0.265,9.92596,9.92596
2786.00,9.92586,25.142187,0.000420,24.993216,-1.5126,0.265,9.92565,9.92565
2787.00,9.92585,25.142290,0.000420,24.993277,-1.5127,0.265,9.92596,9.92596
2788.00,9.92604,25.142323,0.000419,24.993213,-1.5126,0.265,9.92693,9.92693
2789.00,9.92627,25.142468,0.000420,24.993271,-1.5124,0.265,9.92686,9.92686
2790.00,9.92664,25.142533,0.000422,24.993258,-1.5123,0.265,9.92706,9.92706
2791.00,9.92703,25.142610,0.000426,24.993280,-1.5122,0.265,9.92695,9.92695
2792.00,9.92724,25.142717,0.000426,24.993326,-1.5121,0.265,9.92614,9.92614
2793.00,9.92707,25.142728,0.000426,24.993340,-1.5121,0.265,9.92541,9.92541
2794.00,9.92705,25.142701,0.000427,24.993291,-1.5121,0.265,9.92519,9.92519
2795.00,9.92687,25.142657,0.000425,24.993241,-1.5122,0.265,9.92519,9.92519
2796.00,9.92672,25.142574,0.000421,24.993169,-1.5123,0.265,9.92563,9.92563
2797.00,9.92652,25.142492,0.000418,24.993058,-1.5125,0.266,9.92636,9.92636
2798.00,9.92657,25.142501,0.000418,24.992995,-1.5125,0.266,9.92702,9.92702
2799.00,9.92661,25.142528,0.000420,24.992991,-1.5124,0.266,9.92705,9.92705
2800.00,9.92641,25.142635,0.000421,24.993017,-1.5123,0.266,9.92713,9.92713
2801.00,9.92629,25.142693,0.000422,24.992988,-1.5121,0.266,9.92669,9.92669
2802.00,9.92618,25.142832,0.000426,24.993064,-1.5118,0.266,9.92627,9.92627
2803.00,9.92622,25.143018,0.000429,24.993319,-1.5116,0.266,9.92570,9.92570
2804.00,9.92620,25.143129,0.000425,24.993388,-1.5116,0.266,9.92525,9.92525
2805.00,9.92602,25.143119,0.000422,24.993384,-1.5116,0.266,9.92466,9.92466
2806.00,9.92599,25.143157,0.000425,24.993420,-1.5117,0.266,9.92457,9.92457
2807.00,9.92597,25.143138,0.000423,24.993439,-1.5117,0.266,9.92508,9.92508
2808.00,9.92590,25.143167,0.000421,24.993345,-1.5118,0.267,9.92528,9.92528
2809.00,9.92584,25.143204,0.000422,24.993328,-1.5118,0.267,9.92577,9.92577
2810.00,9.92583,25.143211,0.000425,24.993279,-1.5117,0.266,9.92660,9.92660
2811.00,9.92605,25.143219,0.000423,24.993287,-1.5117,0.267,9.92789,9.92789
2812.00,9.92636,25.143165,0.000419,24.993185,-1.5117,0.267,9.92823,9.92823
2813.00,9.92651,25.143054,0.000419,24.993087,-1.5117,0.267,9.92795,9.92795
2814.00,9.92633,25.143008,0.000417,24.993003,-1.5115,0.267,9.92696,9.92696
2815.00,9.92626,25.143067,0.000417,24.993047,-1.5112,0.267,9.92655,9.92655
2816.00,9.92619,25.143165,0.000418,24.993045,-1.5109,0.267,9.92543,9.92543
2817.00,9.92621,25.143216,0.000419,24.993089,-1.5107,0.267,9.92557,9.92557
2818.00,9.92631,25.143314,0.000418,24.993176,-1.5106,0.267,9.92602,9.92602
2819.00,9.92619,25.143283,0.000417,24.993198,-1.5106,0.267,9.92686,9.92686
2820.00,9.92623,25.143264,0.000416,24.993125,-1.5105,0.267,9.92752,9.92752
2821.00,9.92634,25.143287,0.000414,24.993132,-1.5106,0.267,9.92810,9.92810
2822.00,9.92668,25.143336,0.000415,24.993131,-1.5105,0.267,9.92702,9.92702
2823.00,9.92693,25.143299,0.000415,24.993075,-1.5104,0.267,9.92640,9.92640
2824.00,9.92707,25.143416,0.000420,24.993123,-1.5104,0.267,9.92647,9.92647
2825.00,9.92687,25.143495,0.000417,24.993197,-1.5106,0.268,9.92660,9.92660
2826.00,9.92675,25.143482,0.000416,24.993197,-1.5107,0.268,9.92637,9.92637
2827.00,9.92693,25.143592,0.000420,24.993264,-1.5109,0.268,9.92697,9.92697
2828.00,9.92705,25.143669,0.000422,24.993276,-1.5111,0.268,9.92819,9.92819
2829.00,9.92733,25.143734,0.000418,24.993324,-1.5111,0.268,9.92955,9.92955
2830.00,9.92738,25.143706,0.000419,24.993335,-1.5110,0.268,9.92945,9.92945
2831.00,9.92725,25.143636,0.000419,24.993247,-1.5111,0.268,9.92988,9.92988
2832.00,9.92737,25.143548,0.000414,24.993168,-1.5110,0.268,9.93008,9.93008
2833.00,9.92778,25.143556,0.000413,24.993136,-1.5109,0.268,9.92960,9.92960
2834.00,9.92781,25.143492,0.000411,24.992982,-1.5107,0.268,9.92797,9.92797
2835.00,9.92771,25.143555,0.000409,24.992932,-1.5103,0.268,9.92741,9.92741
2836.00,9.92776,25.143788,0.000411,24.993052,-1.5102,0.268,9.92669,9.92669
2837.00,9.92762,25.143934,0.000415,24.993111,-1.5101,0.268,9.92587,9.92587
2838.00,9.92743,25.143969,0.000414,24.993114,-1.5101,0.268,9.92580,9.92580
2839.00,9.92758,25.144036,0.000419,24.993186,-1.5100,0.268,9.92665,9.92665
2840.00,9.92772,25.144044,0.000420,24.993176,-1.5100,0.268,9.92730,9.92730
2841.00,9.92761,25.143941,0.000414,24.993094,-1.5099,0.269,9.92726,9.92726
2842.00,9.92757,25.143905,0.000411,24.993033,-1.5099,0.269,9.92765,9.92765
2843.00,9.92776,25.143923,0.000410,24.993025,-1.5098,0.269,9.92786,9.92786
2844.00,9.92795,25.144064,0.000408,24.993145,-1.5098,0.269,9.92799,9.92799
2845.00,9.92805,25.144141,0.000408,24.993232,-1.5099,0.269,9.92788,9.92788
2846.00,9.92806,25.144285,0.000414,24.993300,-1.5099,0.269,9.92873,9.92873
2847.00,9.92824,25.144304,0.000414,24.993300,-1.5097,0.269,9.92957,9.92957
2848.00,9.92832,25.144326,0.000415,24.993322,-1.5095,0.269,9.92994,9.92994
2849.00,9.92818,25.144307,0.000413,24.993268,-1.5095,0.269,9.92977,9.92977
2850.00,9.92810,25.144361,0.000416,24.993203,-1.5095,0.269,9.92979,9.92979
2851.00,9.92803,25.144329,0.000415,24.993149,-1.5096,0.269,9.92931,9.92931
2852.00,9.92793,25.144460,0.000416,24.993184,-1.5097,0.269,9.92856,9.92856
2853.00,9.92788,25.144488,0.000414,24.993129,-1.5098,0.269,9.92797,9.92797
2854.00,9.92808,25.144463,0.000415,24.993117,-1.5097,0.269,9.92867,9.92867
2855.00,9.92846,25.144479,0.000414,24.993167,-1.5095,0.270,9.92966,9.92966
2856.00,9.92880,25.144505,0.000414,24.993216,-1.5092,0.270,9.93041,9.93041
2857.00,9.92910,25.144471,0.000414,24.993185,-1.5093,0.270,9.93132,9.93132
2858.00,9.92933,25.144563,0.000416,24.993236,-1.5094,0.270,9.93168,9.93168
2859.00,9.92943,25.144624,0.000415,24.993197,-1.5094,0.270,9.93139,9.93139
2860.00,9.92942,25.144695,0.000415,24.993220,-1.5095,0.270,9.93025,9.93025
2861.00,9.92936,25.144730,0.000413,24.993182,-1.5095,0.270,9.92908,9.92908
2862.00,9.92943,25.144835,0.000416,24.993287,-1.5094,0.270,9.92807,9.92807
2863.00,9.92951,25.144873,0.000415,24.993352,-1.5094,0.271,9.92739,9.92739
2864.00,9.92935,25.144852,0.000413,24.993324,-1.5094,0.271,9.92665,9.92665
2865.00,9.92913,25.144796,0.000412,24.993220,-1.5094,0.271,9.92674,9.92674
2866.00,9.92907,25.144883,0.000418,24.993297,-1.5093,0.271,9.92712,9.92712
2867.00,9.92891,25.144798,0.000419,24.993280,-1.5091,0.271,9.92746,9.92746
2868.00,9.92880,25.144781,0.000423,24.993273,-1.5090,0.270,9.92795,9.92795
2869.00,9.92867,25.144831,0.000424,24.993299,-1.5089,0.270,9.92766,9.92766
2870.00,9.92851,25.144878,0.000425,24.993332,-1.5087,0.271,9.92728,9.92728
2871.00,9.92847,25.144802,0.000424,24.993256,-1.5088,0.271,9.92729,9.92729
2872.00,9.92855,25.144823,0.000421,24.993123,-1.5089,0.271,9.92752,9.92752
2873.00,9.92862,25.144745,0.000419,24.992961,-1.5089,0.271,9.92757,9.92757
2874.00,9.92857,25.144786,0.000420,24.992976,-1.5089,0.271,9.92823,9.92823
2875.00,9.92841,25.144830,0.000418,24.992983,-1.5089,0.271,9.92866,9.92866
2876.00,9.92824,25.144984,0.000416,24.993041,-1.5087,0.271,9.92960,9.92960
2877.00,9.92831,25.145074,0.000413,24.993131,-1.5085,0.271,9.93041,9.93041
2878.00,9.92850,25.145276,0.000415,24.993243,-1.5084,0.271,9.93133,9.93133
2879.00,9.92847,25.145285,0.000414,24.993180,-1.5083,0.272,9.93080,9.93080
2880.00,9.92829,25.145296,0.000413,24.993166,-1.5083,0.272,9.93054,9.93054
2881.00,9.92841,25.145320,0.000416,24.993149,-1.5084,0.272,9.93009,9.93009
2882.00,9.92868,25.145285,0.000417,24.993136,-1.5086,0.272,9.92987,9.92987
2883.00,9.92888,25.145308,0.000415,24.993178,-1.5087,0.272,9.92890,9.92890
2884.00,9.92890,25.145354,0.000413,24.993216,-1.5089,0.272,9.92871,9.92871
2885.00,9.92883,25.145404,0.000416,24.993252,-1.5089,0.272,9.92861,9.92861
2886.00,9.92892,25.145319,0.000414,24.993159,-1.5088,0.272,9.92770,9.92770
2887.00,9.92912,25.145389,0.000418,24.993158,-1.5086,0.272,9.92592,9.92592
2888.00,9.92908,25.145329,0.000418,24.993064,-1.5085,0.272,9.92587,9.92587
2889.00,9.92868,25.145272,0.000416,24.993009,-1.5083,0.272,9.92601,9.92601
2890.00,9.92868,25.145304,0.000415,24.992992,-1.5082,0.272,9.92575,9.92575
2891.00,9.92845,25.145344,0.000415,24.993052,-1.5082,0.272,9.92676,9.92676
2892.00,9.92843,25.145367,0.000411,24.993000,-1.5083,0.272,9.92813,9.92813
2893.00,9.92858,25.145457,0.000410,24.993012,-1.5082,0.273,9.92866,9.92866
2894.00,9.92877,25.145597,0.000414,24.993094,-1.5082,0.273,9.92972,9.92972
2895.00,9.92871,25.145528,0.000414,24.993016,-1.5081,0.273,9.92973,9.92973
2896.00,9.92846,25.145609,0.000414,24.992987,-1.5080,0.273,9.92839,9.92839
2897.00,9.92811,25.145609,0.000417,24.992995,-1.5079,0.273,9.92770,9.92770
2898.00,9.92771,25.145651,0.000418,24.993065,-1.5079,0.272,9.92686,9.92686
2899.00,9.92761,25.145640,0.000418,24.993031,-1.5079,0.272,9.92629,9.92629
2900.00,9.92768,25.145804,0.000416,24.993165,-1.5079,0.273,9.92646,9.92646
2901.00,9.92759,25.145781,0.000415,24.993233,-1.5078,0.273,9.92757,9.92757
2902.00,9.92758,25.145863,0.000414,24.993318,-1.5077,0.273,9.92871,9.92871
2903.00,9.92764,25.145905,0.000415,24.993357,-1.5076,0.273,9.92933,9.92933
2904.00,9.92781,25.145883,0.000414,24.993319,-1.5077,0.273,9.92976,9.92976
2905.00,9.92798,25.145829,0.000417,24.993212,-1.5078,0.273,9.93000,9.93000
2906.00,9.92829,25.145817,0.000416,24.993115,-1.5079,0.273,9.92955,9.92955
2907.00,9.92832,25.145889,0.000414,24.993092,-1.5079,0.273,9.92899,9.92899
2908.00,9.92839,25.145903,0.000410,24.993001,-1.5079,0.273,9.92853,9.92853
2909.00,9.92836,25.146118,0.000413,24.993146,-1.5075,0.274,9.92782,9.92782
2910.00,9.92834,25.146235,0.000412,24.993258,-1.5072,0.274,9.92700,9.92700
2911.00,9.92826,25.146390,0.000413,24.993325,-1.5071,0.274,9.92747,9.92747
2912.00,9.92820,25.146503,0.000415,24.993382,-1.5069,0.274,9.92726,9.92726
