# Supplementary material for: HSL1 and BAM1/2 impact epidermal cell development by sensing distinct signaling peptides
Source: Nat Commun. 2022 Feb 15;13:876. doi: 10.1038/s41467-022-28558-4 (PMC8847575; doi:10.1038/s41467-022-28558-4)
Supplement: Supplementary file 4 — Source Data [file 41467_2022_28558_MOESM4_ESM.zip › Source Data/Source Data/Figure S2/Exp2_HSL1_CLE9.itc]

$ITC
$ 19 
$NOT
$ 25 
$ 60 
$ 500 
$ 10 
$ 2 
$ADCGainCode:  0 
$False,True,True
$ 0.4 , 0.8 , 150 , 5 
$ 2 , 4 , 150 , 5 
$ 2 , 4 , 150 , 5 
$ 2 , 4 , 150 , 5 
$ 2 , 4 , 150 , 5 
$ 2 , 4 , 150 , 5 
$ 2 , 4 , 150 , 5 
$ 2 , 4 , 150 , 5 
$ 2 , 4 , 150 , 5 
$ 2 , 4 , 150 , 5 
$ 2 , 4 , 150 , 5 
$ 2 , 4 , 150 , 5 
$ 2 , 4 , 150 , 5 
$ 2 , 4 , 150 , 5 
$ 2 , 4 , 150 , 5 
$ 2 , 4 , 150 , 5 
$ 2 , 4 , 150 , 5 
$ 2 , 4 , 150 , 5 
$ 2 , 4 , 150 , 5 
# 0 
# 0.3 
# 0.015 
# 0.2035 
# 25 
# 4 
# 8.15 
# 1 
?HSL1_15uM_CLE92Hyp_300uM
% MICROCALITC_MAL1177627
% 0.2035 
% 4 
%-0.586102 , 29.61604 
%-0.348256 , 29.40329 
% 0.8333333 
% 167740 , 167730 
% 0.25 , 81 
%-0.015695 ,-0.033946 
%-20 , 8 
% 0 , 0 
% 0 
% 128000       127744 
% 43.1 
% 500 , 750 , 1000 , 750 
% 0.06978023945 ,-0.002252194966 ,-3.244915618586E-05 , 1.349203907274E-06 ,-9.058983361606E-09 
% MicroCalITC Ver: 1.29.32 Run time:11/19/2020 3:03:54 PM
@0
5.00,9.11852,25.046213,0.000434,24.990609,-1.6096,0.072,9.11252,9.11252
6.00,9.11774,25.045986,0.000426,24.990392,-1.6094,0.072,9.11260,9.11260
7.00,9.11763,25.046097,0.000427,24.990518,-1.6093,0.072,9.11369,9.11369
8.00,9.11750,25.046147,0.000428,24.990598,-1.6093,0.072,9.11324,9.11324
9.00,9.11708,25.046162,0.000423,24.990613,-1.6093,0.072,9.11296,9.11296
10.00,9.11654,25.046106,0.000421,24.990490,-1.6095,0.072,9.11307,9.11307
11.00,9.11601,25.046202,0.000421,24.990589,-1.6097,0.073,9.11300,9.11300
12.00,9.11576,25.046284,0.000424,24.990628,-1.6100,0.073,9.11287,9.11287
13.00,9.11541,25.046268,0.000424,24.990615,-1.6102,0.073,9.11396,9.11396
14.00,9.11537,25.046078,0.000423,24.990421,-1.6101,0.072,9.11482,9.11482
15.00,9.11519,25.046273,0.000428,24.990566,-1.6099,0.072,9.11566,9.11566
16.00,9.11490,25.046324,0.000428,24.990569,-1.6098,0.072,9.11661,9.11661
17.00,9.11468,25.046371,0.000427,24.990589,-1.6096,0.072,9.11730,9.11730
18.00,9.11448,25.046581,0.000431,24.990710,-1.6097,0.072,9.11729,9.11729
19.00,9.11421,25.046673,0.000430,24.990788,-1.6097,0.073,9.11667,9.11667
20.00,9.11401,25.046703,0.000429,24.990803,-1.6098,0.073,9.11445,9.11445
21.00,9.11379,25.046597,0.000426,24.990635,-1.6100,0.073,9.11292,9.11292
22.00,9.11391,25.046643,0.000429,24.990591,-1.6101,0.073,9.11209,9.11209
23.00,9.11397,25.046429,0.000422,24.990361,-1.6102,0.073,9.11100,9.11100
24.00,9.11367,25.046706,0.000427,24.990535,-1.6103,0.073,9.10961,9.10961
25.00,9.11325,25.046687,0.000428,24.990551,-1.6103,0.073,9.10890,9.10890
26.00,9.11280,25.046931,0.000434,24.990758,-1.6103,0.073,9.10783,9.10783
27.00,9.11265,25.047045,0.000431,24.990824,-1.6103,0.073,9.10673,9.10673
28.00,9.11270,25.047181,0.000434,24.990940,-1.6101,0.074,9.10622,9.10622
29.00,9.11240,25.047291,0.000436,24.991045,-1.6101,0.074,9.10786,9.10786
30.00,9.11201,25.047510,0.000439,24.991153,-1.6103,0.074,9.10920,9.10920
31.00,9.11202,25.047477,0.000437,24.991105,-1.6104,0.074,9.10878,9.10878
32.00,9.11164,25.047228,0.000433,24.990904,-1.6106,0.074,9.10617,9.10617
33.00,9.11090,25.047251,0.000434,24.990862,-1.6109,0.074,9.10179,9.10179
34.00,9.10990,25.047271,0.000433,24.990810,-1.6110,0.074,9.09679,9.09679
35.00,9.10897,25.047169,0.000429,24.990664,-1.6111,0.074,9.09326,9.09326
36.00,9.10879,25.047101,0.000425,24.990527,-1.6109,0.074,9.09177,9.09177
37.00,9.10806,25.047160,0.000423,24.990472,-1.6109,0.074,9.09248,9.09248
38.00,9.10863,25.047174,0.000419,24.990453,-1.6105,0.074,9.09468,9.09468
39.00,9.11028,25.047265,0.000418,24.990507,-1.6104,0.075,9.09610,9.09610
40.00,9.11018,25.047207,0.000416,24.990424,-1.6105,0.074,9.09648,9.09648
41.00,9.10263,25.047186,0.000417,24.990401,-1.6105,0.074,9.09577,9.09577
42.00,9.09479,25.047425,0.000427,24.990642,-1.6105,0.074,9.09493,9.09493
43.00,9.08958,25.047471,0.000428,24.990615,-1.6107,0.074,9.09486,9.09486
44.00,9.09131,25.047406,0.000427,24.990540,-1.6108,0.074,9.09459,9.09459
45.00,9.09316,25.047711,0.000433,24.990772,-1.6110,0.075,9.09441,9.09441
46.00,9.09382,25.047877,0.000435,24.990892,-1.6113,0.075,9.09497,9.09497
47.00,9.09371,25.047834,0.000429,24.990851,-1.6116,0.075,9.09512,9.09512
48.00,9.09403,25.047930,0.000427,24.990989,-1.6119,0.075,9.09465,9.09465
49.00,9.09412,25.047762,0.000423,24.990791,-1.6121,0.075,9.09483,9.09483
50.00,9.09418,25.047730,0.000419,24.990782,-1.6122,0.075,9.09514,9.09514
51.00,9.09435,25.047541,0.000418,24.990569,-1.6123,0.075,9.09665,9.09665
52.00,9.09488,25.047632,0.000421,24.990552,-1.6124,0.075,9.09765,9.09765
53.00,9.09553,25.047658,0.000424,24.990493,-1.6123,0.075,9.09570,9.09570
54.00,9.09553,25.047847,0.000426,24.990671,-1.6123,0.075,9.09129,9.09129
55.00,9.09523,25.047678,0.000419,24.990479,-1.6122,0.076,9.08729,9.08729
56.00,9.09537,25.047933,0.000419,24.990709,-1.6121,0.076,9.08390,9.08390
57.00,9.09564,25.047871,0.000415,24.990631,-1.6120,0.076,9.08319,9.08319
58.00,9.09578,25.047860,0.000412,24.990684,-1.6119,0.077,9.08641,9.08641
59.00,9.09642,25.047924,0.000415,24.990759,-1.6120,0.077,9.09193,9.09193
60.00,9.09795,25.048023,0.000421,24.990812,-1.6121,0.076,9.09569,9.09569
@1,0.4000,0.8, 60.0570000000007 
61.00,9.10187,25.047999,0.000421,24.990797,-1.6122,0.076,9.09681,9.09681
62.00,9.09913,25.048134,0.000424,24.990905,-1.6124,0.076,9.09415,9.09415
63.00,9.08531,25.048216,0.000422,24.990823,-1.6127,0.076,9.08857,9.08857
64.00,9.07366,25.048137,0.000416,24.990598,-1.6127,0.077,9.08216,9.08216
65.00,9.07648,25.048350,0.000422,24.990729,-1.6125,0.077,9.07638,9.07638
66.00,9.08508,25.048442,0.000423,24.990705,-1.6122,0.077,9.07113,9.07113
67.00,9.09574,25.048597,0.000425,24.990808,-1.6120,0.077,9.06764,9.06764
68.00,9.09957,25.048659,0.000428,24.990866,-1.6120,0.077,9.06672,9.06672
69.00,9.09792,25.048929,0.000437,24.991116,-1.6121,0.077,9.06750,9.06750
70.00,9.09537,25.048830,0.000431,24.991014,-1.6123,0.077,9.07031,9.07031
71.00,9.09057,25.048859,0.000431,24.991042,-1.6126,0.077,9.07378,9.07378
72.00,9.08256,25.048649,0.000422,24.990804,-1.6127,0.077,9.07707,9.07707
73.00,9.07370,25.048569,0.000422,24.990704,-1.6126,0.077,9.08014,9.08014
74.00,9.06961,25.048491,0.000418,24.990652,-1.6125,0.077,9.08282,9.08282
75.00,9.06778,25.048389,0.000416,24.990545,-1.6124,0.077,9.08428,9.08428
76.00,9.06869,25.048302,0.000411,24.990397,-1.6125,0.078,9.08537,9.08537
77.00,9.07128,25.048441,0.000420,24.990517,-1.6128,0.078,9.08661,9.08661
78.00,9.07248,25.048512,0.000424,24.990577,-1.6131,0.078,9.08791,9.08791
79.00,9.07376,25.048588,0.000426,24.990571,-1.6131,0.078,9.08931,9.08931
80.00,9.07618,25.048805,0.000434,24.990704,-1.6132,0.078,9.09007,9.09007
81.00,9.07806,25.048896,0.000437,24.990757,-1.6133,0.078,9.09145,9.09145
82.00,9.07984,25.048831,0.000434,24.990666,-1.6133,0.078,9.09256,9.09256
83.00,9.08142,25.048955,0.000434,24.990722,-1.6133,0.078,9.09270,9.09270
84.00,9.08269,25.048946,0.000430,24.990645,-1.6136,0.078,9.09221,9.09221
85.00,9.08359,25.048790,0.000424,24.990423,-1.6138,0.078,9.09215,9.09215
86.00,9.08486,25.048936,0.000425,24.990511,-1.6140,0.078,9.09171,9.09171
87.00,9.08635,25.049168,0.000427,24.990610,-1.6141,0.078,9.09160,9.09160
88.00,9.08753,25.049128,0.000422,24.990566,-1.6140,0.078,9.09152,9.09152
89.00,9.08844,25.049112,0.000423,24.990531,-1.6139,0.078,9.09099,9.09099
90.00,9.08909,25.049153,0.000420,24.990518,-1.6139,0.079,9.09099,9.09099
91.00,9.08960,25.049201,0.000421,24.990522,-1.6137,0.079,9.09093,9.09093
92.00,9.09015,25.049026,0.000417,24.990366,-1.6136,0.079,9.09107,9.09107
93.00,9.09060,25.049163,0.000419,24.990418,-1.6137,0.079,9.09100,9.09100
94.00,9.09097,25.049152,0.000417,24.990401,-1.6139,0.079,9.09215,9.09215
95.00,9.09135,25.049374,0.000423,24.990629,-1.6141,0.079,9.09296,9.09296
96.00,9.09174,25.049391,0.000425,24.990687,-1.6143,0.079,9.09344,9.09344
97.00,9.09204,25.049557,0.000428,24.990876,-1.6143,0.079,9.09369,9.09369
98.00,9.09226,25.049453,0.000429,24.990800,-1.6142,0.079,9.09380,9.09380
99.00,9.09223,25.049547,0.000431,24.990930,-1.6141,0.079,9.09351,9.09351
100.00,9.09225,25.049520,0.000430,24.990912,-1.6141,0.079,9.09301,9.09301
101.00,9.09228,25.049397,0.000426,24.990797,-1.6143,0.079,9.09298,9.09298
102.00,9.09233,25.049411,0.000425,24.990738,-1.6145,0.079,9.09316,9.09316
103.00,9.09252,25.049536,0.000423,24.990838,-1.6150,0.079,9.09444,9.09444
104.00,9.09285,25.049544,0.000422,24.990743,-1.6152,0.079,9.09519,9.09519
105.00,9.09302,25.049551,0.000418,24.990642,-1.6154,0.080,9.09536,9.09536
106.00,9.09307,25.049668,0.000420,24.990570,-1.6153,0.080,9.09481,9.09481
107.00,9.09300,25.049775,0.000422,24.990570,-1.6152,0.080,9.09398,9.09398
108.00,9.09299,25.049650,0.000422,24.990314,-1.6149,0.080,9.09316,9.09316
109.00,9.09333,25.049926,0.000425,24.990492,-1.6146,0.080,9.09317,9.09317
110.00,9.09362,25.050003,0.000428,24.990550,-1.6143,0.080,9.09334,9.09334
111.00,9.09364,25.050029,0.000427,24.990546,-1.6142,0.080,9.09317,9.09317
112.00,9.09349,25.049871,0.000420,24.990420,-1.6144,0.080,9.09288,9.09288
113.00,9.09342,25.049964,0.000420,24.990548,-1.6149,0.080,9.09216,9.09216
114.00,9.09336,25.049704,0.000417,24.990315,-1.6154,0.080,9.09124,9.09124
115.00,9.09320,25.049584,0.000415,24.990212,-1.6158,0.080,9.09154,9.09154
116.00,9.09310,25.049716,0.000417,24.990340,-1.6160,0.081,9.09265,9.09265
117.00,9.09333,25.049858,0.000421,24.990442,-1.6159,0.081,9.09387,9.09387
118.00,9.09351,25.049949,0.000423,24.990486,-1.6156,0.081,9.09458,9.09458
119.00,9.09365,25.050018,0.000425,24.990530,-1.6153,0.081,9.09408,9.09408
120.00,9.09365,25.050224,0.000429,24.990672,-1.6150,0.081,9.09259,9.09259
121.00,9.09319,25.050253,0.000428,24.990682,-1.6149,0.081,9.09141,9.09141
122.00,9.09285,25.050306,0.000430,24.990669,-1.6150,0.081,9.09002,9.09002
123.00,9.09244,25.050372,0.000430,24.990697,-1.6151,0.081,9.08922,9.08922
124.00,9.09214,25.050498,0.000433,24.990716,-1.6152,0.081,9.08991,9.08991
125.00,9.09206,25.050592,0.000434,24.990781,-1.6155,0.081,9.09098,9.09098
126.00,9.09219,25.050562,0.000437,24.990726,-1.6155,0.081,9.09163,9.09163
127.00,9.09222,25.050683,0.000438,24.990821,-1.6155,0.081,9.09133,9.09133
128.00,9.09187,25.050796,0.000440,24.990843,-1.6155,0.081,9.09079,9.09079
129.00,9.09149,25.050659,0.000436,24.990642,-1.6155,0.081,9.08951,9.08951
130.00,9.09094,25.050620,0.000433,24.990512,-1.6154,0.081,9.08768,9.08768
131.00,9.09069,25.050802,0.000435,24.990649,-1.6154,0.081,9.08711,9.08711
132.00,9.09075,25.050913,0.000434,24.990699,-1.6156,0.082,9.08790,9.08790
133.00,9.09080,25.050955,0.000433,24.990675,-1.6158,0.082,9.08871,9.08871
134.00,9.09072,25.051200,0.000436,24.990863,-1.6159,0.082,9.08957,9.08957
135.00,9.09022,25.051241,0.000438,24.990923,-1.6159,0.082,9.08981,9.08981
136.00,9.08994,25.050991,0.000429,24.990675,-1.6159,0.082,9.08931,9.08931
137.00,9.08946,25.050818,0.000426,24.990601,-1.6158,0.082,9.08875,9.08875
138.00,9.08926,25.050794,0.000427,24.990637,-1.6157,0.082,9.08894,9.08894
139.00,9.08945,25.050627,0.000424,24.990491,-1.6157,0.082,9.08970,9.08970
140.00,9.08984,25.050726,0.000425,24.990525,-1.6160,0.082,9.09157,9.09157
141.00,9.08995,25.050901,0.000430,24.990650,-1.6161,0.082,9.09226,9.09226
142.00,9.09014,25.051113,0.000432,24.990710,-1.6161,0.082,9.09278,9.09278
143.00,9.09022,25.051075,0.000429,24.990574,-1.6162,0.083,9.09323,9.09323
144.00,9.09046,25.051176,0.000430,24.990666,-1.6162,0.083,9.09319,9.09319
145.00,9.09039,25.051137,0.000428,24.990613,-1.6161,0.083,9.09232,9.09232
146.00,9.09030,25.051138,0.000429,24.990547,-1.6162,0.083,9.09160,9.09160
147.00,9.09055,25.050949,0.000426,24.990318,-1.6164,0.083,9.09121,9.09121
148.00,9.09044,25.051101,0.000428,24.990477,-1.6165,0.083,9.08974,9.08974
149.00,9.09074,25.051209,0.000427,24.990509,-1.6164,0.083,9.08854,9.08854
150.00,9.09061,25.051333,0.000428,24.990555,-1.6163,0.083,9.08805,9.08805
151.00,9.09070,25.051384,0.000425,24.990535,-1.6163,0.083,9.09111,9.09111
152.00,9.09087,25.051375,0.000420,24.990521,-1.6163,0.083,9.08893,9.08893
153.00,9.09064,25.051363,0.000420,24.990464,-1.6164,0.083,9.07880,9.07880
154.00,9.09100,25.051384,0.000419,24.990472,-1.6166,0.083,9.06465,9.06465
155.00,9.09056,25.051304,0.000417,24.990456,-1.6168,0.084,9.04994,9.04994
156.00,9.09005,25.051253,0.000415,24.990489,-1.6169,0.084,9.03269,9.03269
157.00,9.08916,25.051339,0.000420,24.990602,-1.6171,0.084,9.02198,9.02198
158.00,9.08812,25.051349,0.000419,24.990619,-1.6172,0.084,9.02130,9.02130
159.00,9.08788,25.051240,0.000418,24.990489,-1.6173,0.084,9.02658,9.02658
160.00,9.08851,25.051300,0.000419,24.990428,-1.6172,0.084,9.03366,9.03366
161.00,9.10244,25.051527,0.000424,24.990563,-1.6171,0.084,9.04219,9.04219
162.00,9.07841,25.051805,0.000429,24.990694,-1.6170,0.084,9.04940,9.04940
163.00,9.03650,25.051924,0.000433,24.990665,-1.6168,0.084,9.05530,9.05530
164.00,9.01750,25.052081,0.000434,24.990792,-1.6169,0.084,9.05965,9.05965
165.00,9.01443,25.052169,0.000436,24.990860,-1.6170,0.084,9.06260,9.06260
166.00,9.01813,25.052246,0.000437,24.990910,-1.6171,0.084,9.06443,9.06443
167.00,9.02494,25.052064,0.000432,24.990747,-1.6172,0.084,9.06639,9.06639
168.00,9.03278,25.052194,0.000434,24.990874,-1.6175,0.084,9.06870,9.06870
169.00,9.04358,25.052169,0.000432,24.990813,-1.6176,0.084,9.07066,9.07066
170.00,9.05025,25.052205,0.000429,24.990824,-1.6177,0.085,9.07308,9.07308
171.00,9.05768,25.052112,0.000427,24.990698,-1.6179,0.085,9.07460,9.07460
172.00,9.06026,25.052309,0.000428,24.990908,-1.6181,0.085,9.07582,9.07582
173.00,9.06218,25.052279,0.000424,24.990968,-1.6183,0.085,9.07638,9.07638
174.00,9.06437,25.052366,0.000426,24.991022,-1.6185,0.085,9.07727,9.07727
175.00,9.06656,25.052413,0.000432,24.990993,-1.6186,0.085,9.07834,9.07834
176.00,9.06822,25.052538,0.000433,24.991092,-1.6187,0.085,9.07929,9.07929
177.00,9.06956,25.052371,0.000428,24.990838,-1.6187,0.085,9.07926,9.07926
178.00,9.07103,25.052331,0.000431,24.990647,-1.6186,0.085,9.07913,9.07913
179.00,9.07176,25.052396,0.000429,24.990617,-1.6185,0.085,9.07840,9.07840
180.00,9.07237,25.052397,0.000421,24.990605,-1.6184,0.085,9.07790,9.07790
181.00,9.07360,25.052382,0.000420,24.990532,-1.6184,0.085,9.07809,9.07809
182.00,9.07458,25.052495,0.000423,24.990610,-1.6184,0.086,9.07883,9.07883
183.00,9.07558,25.052687,0.000423,24.990736,-1.6183,0.086,9.07964,9.07964
184.00,9.07662,25.052832,0.000429,24.990831,-1.6183,0.086,9.08178,9.08178
185.00,9.07768,25.052895,0.000434,24.990796,-1.6185,0.086,9.08352,9.08352
186.00,9.07871,25.052977,0.000437,24.990737,-1.6185,0.086,9.08413,9.08413
187.00,9.07946,25.053107,0.000439,24.990764,-1.6185,0.086,9.08485,9.08485
188.00,9.08006,25.053079,0.000439,24.990715,-1.6184,0.086,9.08597,9.08597
189.00,9.08056,25.052984,0.000431,24.990601,-1.6185,0.086,9.08620,9.08620
190.00,9.08127,25.053039,0.000426,24.990662,-1.6184,0.086,9.08691,9.08691
191.00,9.08197,25.053091,0.000426,24.990741,-1.6185,0.086,9.08702,9.08702
192.00,9.08257,25.053106,0.000430,24.990753,-1.6187,0.086,9.08739,9.08739
193.00,9.08288,25.053004,0.000425,24.990606,-1.6189,0.087,9.08812,9.08812
194.00,9.08316,25.053127,0.000431,24.990699,-1.6189,0.087,9.08764,9.08764
195.00,9.08355,25.053058,0.000434,24.990586,-1.6190,0.086,9.08603,9.08603
196.00,9.08374,25.052956,0.000431,24.990463,-1.6190,0.086,9.08644,9.08644
197.00,9.08442,25.052941,0.000430,24.990376,-1.6189,0.087,9.08637,9.08637
198.00,9.08499,25.053100,0.000432,24.990504,-1.6189,0.087,9.08617,9.08617
199.00,9.08553,25.053200,0.000432,24.990573,-1.6187,0.087,9.08652,9.08652
200.00,9.08579,25.053379,0.000430,24.990706,-1.6187,0.087,9.08703,9.08703
201.00,9.08601,25.053565,0.000432,24.990867,-1.6185,0.087,9.08655,9.08655
202.00,9.08659,25.053503,0.000426,24.990810,-1.6185,0.087,9.08562,9.08562
203.00,9.08669,25.053221,0.000420,24.990508,-1.6184,0.087,9.08075,9.08075
204.00,9.08687,25.053241,0.000417,24.990510,-1.6185,0.087,9.07445,9.07445
205.00,9.08700,25.053350,0.000421,24.990616,-1.6185,0.087,9.06739,9.06739
206.00,9.08657,25.053106,0.000416,24.990323,-1.6184,0.087,9.05973,9.05973
207.00,9.08651,25.053343,0.000418,24.990502,-1.6185,0.088,9.05216,9.05216
208.00,9.08671,25.053576,0.000424,24.990697,-1.6186,0.088,9.04723,9.04723
209.00,9.08701,25.053583,0.000426,24.990683,-1.6187,0.087,9.04365,9.04365
210.00,9.08645,25.053497,0.000419,24.990554,-1.6188,0.088,9.04167,9.04167
@2,2.0001,4.0, 210.002999999997 
211.00,9.08503,25.053725,0.000421,24.990710,-1.6189,0.088,9.04245,9.04245
212.00,9.08069,25.053710,0.000421,24.990687,-1.6189,0.088,9.04516,9.04516
213.00,9.06425,25.053749,0.000419,24.990753,-1.6190,0.088,9.04990,9.04990
214.00,9.05578,25.053713,0.000419,24.990704,-1.6190,0.088,9.05596,9.05596
215.00,9.05102,25.053745,0.000420,24.990653,-1.6191,0.088,9.06145,9.06145
216.00,9.04713,25.053861,0.000423,24.990774,-1.6192,0.088,9.06545,9.06545
217.00,9.04441,25.053814,0.000426,24.990694,-1.6192,0.088,9.06797,9.06797
218.00,9.04330,25.053884,0.000428,24.990723,-1.6192,0.088,9.06932,9.06932
219.00,9.04143,25.053862,0.000424,24.990637,-1.6192,0.088,9.07045,9.07045
220.00,9.04283,25.053861,0.000426,24.990670,-1.6192,0.088,9.07141,9.07141
221.00,9.05039,25.053866,0.000424,24.990621,-1.6195,0.088,9.07256,9.07256
222.00,9.05695,25.054001,0.000417,24.990675,-1.6197,0.089,9.07428,9.07428
223.00,9.06227,25.054105,0.000416,24.990718,-1.6198,0.089,9.07602,9.07602
224.00,9.06511,25.054235,0.000416,24.990838,-1.6200,0.089,9.07673,9.07673
225.00,9.06648,25.054195,0.000411,24.990750,-1.6202,0.089,9.07749,9.07749
226.00,9.06808,25.054113,0.000409,24.990650,-1.6202,0.089,9.07777,9.07777
227.00,9.06966,25.054047,0.000410,24.990627,-1.6200,0.089,9.07793,9.07793
228.00,9.07088,25.054013,0.000408,24.990548,-1.6198,0.090,9.07827,9.07827
229.00,9.07177,25.054024,0.000409,24.990498,-1.6197,0.090,9.07934,9.07934
230.00,9.07271,25.054192,0.000415,24.990584,-1.6197,0.090,9.08078,9.08078
231.00,9.07383,25.054328,0.000421,24.990650,-1.6196,0.090,9.08182,9.08182
232.00,9.07524,25.054463,0.000427,24.990704,-1.6196,0.090,9.08299,9.08299
233.00,9.07637,25.054540,0.000428,24.990723,-1.6198,0.090,9.08356,9.08356
234.00,9.07712,25.054607,0.000428,24.990706,-1.6199,0.090,9.08328,9.08328
235.00,9.07779,25.054698,0.000429,24.990752,-1.6198,0.090,9.08298,9.08298
236.00,9.07847,25.054730,0.000427,24.990780,-1.6198,0.090,9.08316,9.08316
237.00,9.07918,25.054769,0.000429,24.990789,-1.6201,0.090,9.08311,9.08311
238.00,9.07995,25.054759,0.000430,24.990700,-1.6202,0.090,9.08330,9.08330
239.00,9.08060,25.054765,0.000430,24.990690,-1.6203,0.090,9.08382,9.08382
240.00,9.08101,25.054790,0.000430,24.990670,-1.6204,0.090,9.08394,9.08394
241.00,9.08158,25.055011,0.000435,24.990786,-1.6205,0.090,9.08460,9.08460
242.00,9.08199,25.054992,0.000430,24.990713,-1.6205,0.090,9.08449,9.08449
243.00,9.08224,25.054934,0.000430,24.990656,-1.6205,0.090,9.08433,9.08433
244.00,9.08249,25.054994,0.000432,24.990642,-1.6204,0.090,9.08424,9.08424
245.00,9.08285,25.054958,0.000429,24.990557,-1.6205,0.091,9.08450,9.08450
246.00,9.08328,25.054834,0.000427,24.990406,-1.6206,0.091,9.08433,9.08433
247.00,9.08373,25.054841,0.000427,24.990374,-1.6208,0.090,9.08532,9.08532
248.00,9.08420,25.055053,0.000428,24.990556,-1.6209,0.091,9.08655,9.08655
249.00,9.08450,25.055071,0.000423,24.990573,-1.6211,0.091,9.08659,9.08659
250.00,9.08452,25.055154,0.000421,24.990662,-1.6211,0.091,9.08682,9.08682
251.00,9.08459,25.055103,0.000416,24.990649,-1.6212,0.091,9.08663,9.08663
252.00,9.08465,25.055208,0.000420,24.990738,-1.6212,0.091,9.08536,9.08536
253.00,9.08453,25.055219,0.000417,24.990687,-1.6211,0.092,9.08348,9.08348
254.00,9.08438,25.055235,0.000418,24.990644,-1.6210,0.092,9.08301,9.08301
255.00,9.08443,25.055266,0.000421,24.990672,-1.6211,0.092,9.08281,9.08281
256.00,9.08462,25.055425,0.000427,24.990785,-1.6211,0.092,9.08317,9.08317
257.00,9.08469,25.055484,0.000427,24.990763,-1.6213,0.092,9.08398,9.08398
258.00,9.08477,25.055527,0.000430,24.990779,-1.6213,0.092,9.08452,9.08452
259.00,9.08477,25.055590,0.000435,24.990850,-1.6211,0.092,9.08549,9.08549
260.00,9.08492,25.055590,0.000437,24.990790,-1.6208,0.092,9.08574,9.08574
261.00,9.08490,25.055645,0.000438,24.990829,-1.6205,0.092,9.08572,9.08572
262.00,9.08500,25.055578,0.000434,24.990748,-1.6203,0.092,9.08542,9.08542
263.00,9.08515,25.055443,0.000429,24.990607,-1.6202,0.092,9.08519,9.08519
264.00,9.08519,25.055525,0.000424,24.990639,-1.6205,0.092,9.08378,9.08378
265.00,9.08491,25.055602,0.000421,24.990638,-1.6209,0.092,9.08138,9.08138
266.00,9.08435,25.055526,0.000414,24.990480,-1.6210,0.092,9.07896,9.07896
267.00,9.08338,25.055585,0.000411,24.990523,-1.6209,0.092,9.07730,9.07730
268.00,9.08268,25.055728,0.000412,24.990595,-1.6209,0.093,9.07635,9.07635
269.00,9.08228,25.055762,0.000413,24.990640,-1.6208,0.093,9.07647,9.07647
270.00,9.08195,25.055708,0.000411,24.990619,-1.6207,0.093,9.07766,9.07766
271.00,9.08171,25.055800,0.000414,24.990723,-1.6207,0.093,9.07832,9.07832
272.00,9.08182,25.055928,0.000418,24.990848,-1.6208,0.093,9.07914,9.07914
273.00,9.08151,25.055953,0.000420,24.990897,-1.6208,0.093,9.08064,9.08064
274.00,9.08101,25.055964,0.000425,24.990869,-1.6208,0.093,9.08200,9.08200
275.00,9.08114,25.055969,0.000429,24.990873,-1.6208,0.093,9.08267,9.08267
276.00,9.08151,25.055961,0.000430,24.990821,-1.6210,0.093,9.08323,9.08323
277.00,9.08140,25.055948,0.000433,24.990746,-1.6211,0.093,9.08337,9.08337
278.00,9.08123,25.055992,0.000435,24.990727,-1.6212,0.093,9.08244,9.08244
279.00,9.08109,25.056008,0.000432,24.990633,-1.6214,0.093,9.08161,9.08161
280.00,9.08074,25.056047,0.000429,24.990653,-1.6216,0.093,9.08025,9.08025
281.00,9.08013,25.056044,0.000423,24.990582,-1.6216,0.093,9.07838,9.07838
282.00,9.07966,25.056160,0.000418,24.990641,-1.6215,0.093,9.07707,9.07707
283.00,9.07942,25.056128,0.000413,24.990528,-1.6213,0.094,9.07715,9.07715
284.00,9.07917,25.056233,0.000413,24.990603,-1.6214,0.094,9.07629,9.07629
285.00,9.07916,25.056436,0.000416,24.990639,-1.6215,0.094,9.07670,9.07670
286.00,9.07952,25.056565,0.000421,24.990781,-1.6216,0.094,9.07796,9.07796
287.00,9.07974,25.056523,0.000420,24.990711,-1.6216,0.094,9.07848,9.07848
288.00,9.07967,25.056596,0.000421,24.990815,-1.6218,0.094,9.07814,9.07814
289.00,9.07967,25.056526,0.000419,24.990777,-1.6218,0.094,9.07864,9.07864
290.00,9.07956,25.056481,0.000419,24.990724,-1.6220,0.094,9.07874,9.07874
291.00,9.07882,25.056504,0.000422,24.990671,-1.6221,0.094,9.07902,9.07902
292.00,9.07877,25.056486,0.000428,24.990642,-1.6223,0.094,9.07971,9.07971
293.00,9.07889,25.056529,0.000430,24.990620,-1.6223,0.094,9.08017,9.08017
294.00,9.07906,25.056691,0.000431,24.990693,-1.6222,0.094,9.08005,9.08005
295.00,9.07899,25.056746,0.000429,24.990743,-1.6219,0.094,9.07991,9.07991
296.00,9.07886,25.056785,0.000426,24.990725,-1.6216,0.094,9.07990,9.07990
297.00,9.07880,25.056883,0.000421,24.990694,-1.6214,0.094,9.07988,9.07988
298.00,9.07877,25.057066,0.000421,24.990750,-1.6214,0.094,9.07969,9.07969
299.00,9.07873,25.057244,0.000425,24.990825,-1.6216,0.094,9.07941,9.07941
300.00,9.07853,25.057427,0.000428,24.990937,-1.6219,0.095,9.07901,9.07901
301.00,9.07873,25.057501,0.000433,24.990958,-1.6222,0.094,9.07882,9.07882
302.00,9.07902,25.057591,0.000433,24.991049,-1.6224,0.095,9.07819,9.07819
303.00,9.07896,25.057568,0.000432,24.991106,-1.6224,0.095,9.07721,9.07721
304.00,9.07870,25.057290,0.000422,24.990846,-1.6223,0.095,9.07644,9.07644
305.00,9.07859,25.057199,0.000420,24.990728,-1.6222,0.095,9.07655,9.07655
306.00,9.07845,25.057284,0.000416,24.990766,-1.6221,0.095,9.07583,9.07583
307.00,9.07840,25.057305,0.000414,24.990732,-1.6222,0.096,9.07583,9.07583
308.00,9.07836,25.057366,0.000415,24.990720,-1.6224,0.096,9.07619,9.07619
309.00,9.07820,25.057522,0.000422,24.990856,-1.6227,0.096,9.07654,9.07654
310.00,9.07797,25.057609,0.000428,24.990923,-1.6228,0.096,9.07576,9.07576
311.00,9.07771,25.057613,0.000430,24.990902,-1.6230,0.095,9.07584,9.07584
312.00,9.07745,25.057677,0.000435,24.990948,-1.6228,0.095,9.07529,9.07529
313.00,9.07725,25.057705,0.000433,24.990929,-1.6225,0.096,9.07590,9.07590
314.00,9.07719,25.057757,0.000433,24.990835,-1.6223,0.096,9.07589,9.07589
315.00,9.07700,25.057760,0.000428,24.990776,-1.6222,0.096,9.07633,9.07633
316.00,9.07684,25.057852,0.000424,24.990781,-1.6221,0.096,9.07662,9.07662
317.00,9.07674,25.057898,0.000422,24.990756,-1.6222,0.096,9.07754,9.07754
318.00,9.07657,25.057937,0.000424,24.990701,-1.6223,0.096,9.07803,9.07803
319.00,9.07690,25.058055,0.000425,24.990829,-1.6222,0.096,9.07933,9.07933
320.00,9.07723,25.058023,0.000423,24.990784,-1.6220,0.096,9.08076,9.08076
321.00,9.07724,25.057963,0.000422,24.990742,-1.6218,0.097,9.08087,9.08087
322.00,9.07725,25.057894,0.000421,24.990669,-1.6216,0.097,9.08023,9.08023
323.00,9.07733,25.057980,0.000419,24.990776,-1.6216,0.097,9.07990,9.07990
324.00,9.07778,25.058169,0.000422,24.990913,-1.6219,0.097,9.08045,9.08045
325.00,9.07808,25.058415,0.000431,24.991097,-1.6222,0.097,9.08050,9.08050
326.00,9.07848,25.058170,0.000430,24.990829,-1.6226,0.097,9.08168,9.08168
327.00,9.07876,25.058244,0.000433,24.990827,-1.6229,0.097,9.08336,9.08336
328.00,9.07923,25.058319,0.000436,24.990808,-1.6228,0.097,9.08350,9.08350
329.00,9.07961,25.058118,0.000434,24.990578,-1.6227,0.097,9.08151,9.08151
330.00,9.07990,25.057925,0.000425,24.990436,-1.6226,0.097,9.08087,9.08087
331.00,9.08028,25.058304,0.000428,24.990782,-1.6227,0.097,9.07953,9.07953
332.00,9.08060,25.058430,0.000426,24.990925,-1.6230,0.097,9.07788,9.07788
333.00,9.08061,25.058322,0.000425,24.990840,-1.6233,0.097,9.07696,9.07696
334.00,9.08021,25.058370,0.000426,24.990931,-1.6235,0.097,9.07705,9.07705
335.00,9.07984,25.058619,0.000432,24.991096,-1.6235,0.097,9.07691,9.07691
336.00,9.07978,25.058470,0.000427,24.990941,-1.6234,0.097,9.07699,9.07699
337.00,9.07977,25.058415,0.000423,24.990841,-1.6232,0.097,9.07689,9.07689
338.00,9.07947,25.058509,0.000422,24.990926,-1.6231,0.098,9.07704,9.07704
339.00,9.07916,25.058436,0.000416,24.990832,-1.6229,0.098,9.07699,9.07699
340.00,9.07889,25.058349,0.000409,24.990714,-1.6227,0.098,9.07699,9.07699
341.00,9.07885,25.058189,0.000406,24.990523,-1.6223,0.098,9.07753,9.07753
342.00,9.07915,25.058210,0.000411,24.990557,-1.6220,0.098,9.07932,9.07932
343.00,9.07939,25.058243,0.000411,24.990496,-1.6218,0.098,9.08111,9.08111
344.00,9.07962,25.058484,0.000419,24.990597,-1.6216,0.098,9.08236,9.08236
345.00,9.07942,25.058504,0.000420,24.990500,-1.6215,0.098,9.08263,9.08263
346.00,9.07932,25.058956,0.000425,24.990792,-1.6217,0.098,9.08298,9.08298
347.00,9.07929,25.059099,0.000423,24.990788,-1.6218,0.099,9.08312,9.08312
348.00,9.07937,25.059044,0.000424,24.990660,-1.6218,0.099,9.08273,9.08273
349.00,9.07962,25.058971,0.000422,24.990592,-1.6220,0.099,9.08316,9.08316
350.00,9.07985,25.058955,0.000422,24.990569,-1.6222,0.099,9.08393,9.08393
351.00,9.08030,25.058633,0.000416,24.990286,-1.6225,0.099,9.08409,9.08409
352.00,9.08074,25.058693,0.000419,24.990335,-1.6226,0.099,9.08359,9.08359
353.00,9.08115,25.058931,0.000416,24.990543,-1.6227,0.099,9.08314,9.08314
354.00,9.08171,25.059247,0.000419,24.990769,-1.6224,0.099,9.08286,9.08286
355.00,9.08257,25.059318,0.000416,24.990795,-1.6222,0.099,9.08132,9.08132
356.00,9.08340,25.059687,0.000425,24.991115,-1.6219,0.099,9.07826,9.07826
357.00,9.08329,25.059422,0.000420,24.990844,-1.6220,0.100,9.07230,9.07230
358.00,9.08351,25.059492,0.000422,24.990830,-1.6221,0.100,9.06575,9.06575
359.00,9.08412,25.059228,0.000417,24.990543,-1.6223,0.100,9.05896,9.05896
360.00,9.08355,25.059227,0.000419,24.990517,-1.6225,0.100,9.05388,9.05388
@3,2.0001,4.0, 360.046000000002 
361.00,9.08253,25.059401,0.000424,24.990623,-1.6226,0.100,9.05176,9.05176
362.00,9.08250,25.059744,0.000429,24.990899,-1.6223,0.100,9.05332,9.05332
363.00,9.08211,25.059608,0.000429,24.990789,-1.6223,0.100,9.05679,9.05679
364.00,9.08150,25.059593,0.000432,24.990853,-1.6221,0.100,9.06080,9.06080
365.00,9.07635,25.059672,0.000434,24.990903,-1.6220,0.100,9.06462,9.06462
366.00,9.06682,25.059507,0.000429,24.990708,-1.6222,0.100,9.06840,9.06840
367.00,9.05346,25.059393,0.000424,24.990628,-1.6225,0.100,9.07173,9.07173
368.00,9.04978,25.059378,0.000421,24.990594,-1.6227,0.100,9.07371,9.07371
369.00,9.05090,25.059438,0.000419,24.990573,-1.6230,0.100,9.07411,9.07411
370.00,9.05435,25.059380,0.000415,24.990471,-1.6231,0.101,9.07511,9.07511
371.00,9.05774,25.059479,0.000416,24.990567,-1.6233,0.101,9.07541,9.07541
372.00,9.06078,25.059550,0.000418,24.990559,-1.6233,0.101,9.07588,9.07588
373.00,9.06369,25.059673,0.000420,24.990679,-1.6232,0.101,9.07667,9.07667
374.00,9.06527,25.059625,0.000420,24.990548,-1.6233,0.101,9.07898,9.07898
375.00,9.06700,25.059763,0.000426,24.990661,-1.6234,0.101,9.08047,9.08047
376.00,9.06891,25.059647,0.000422,24.990542,-1.6234,0.101,9.08119,9.08119
377.00,9.07129,25.059606,0.000417,24.990500,-1.6234,0.101,9.08077,9.08077
378.00,9.07257,25.059622,0.000419,24.990446,-1.6235,0.101,9.08107,9.08107
379.00,9.07352,25.059697,0.000418,24.990509,-1.6234,0.101,9.08145,9.08145
380.00,9.07545,25.059736,0.000416,24.990557,-1.6233,0.101,9.08172,9.08172
381.00,9.07691,25.059793,0.000419,24.990550,-1.6233,0.102,9.08327,9.08327
382.00,9.07792,25.059736,0.000423,24.990461,-1.6232,0.102,9.08525,9.08525
383.00,9.07890,25.059861,0.000423,24.990567,-1.6232,0.102,9.08607,9.08607
384.00,9.07981,25.060032,0.000425,24.990698,-1.6231,0.102,9.08649,9.08649
385.00,9.08076,25.060108,0.000425,24.990663,-1.6230,0.102,9.08707,9.08707
386.00,9.08133,25.060244,0.000428,24.990700,-1.6228,0.102,9.08633,9.08633
387.00,9.08170,25.060514,0.000430,24.990869,-1.6227,0.102,9.08533,9.08533
388.00,9.08205,25.060378,0.000425,24.990632,-1.6224,0.102,9.08461,9.08461
389.00,9.08266,25.060401,0.000425,24.990610,-1.6224,0.102,9.08403,9.08403
390.00,9.08301,25.060404,0.000426,24.990626,-1.6227,0.102,9.08337,9.08337
391.00,9.08331,25.060458,0.000421,24.990680,-1.6228,0.102,9.08305,9.08305
392.00,9.08349,25.060476,0.000422,24.990618,-1.6229,0.102,9.08286,9.08286
393.00,9.08361,25.060713,0.000426,24.990769,-1.6232,0.102,9.08276,9.08276
394.00,9.08367,25.060671,0.000424,24.990697,-1.6236,0.102,9.08301,9.08301
395.00,9.08377,25.060656,0.000423,24.990595,-1.6238,0.102,9.08306,9.08306
396.00,9.08397,25.060723,0.000425,24.990596,-1.6238,0.102,9.08418,9.08418
397.00,9.08443,25.060758,0.000422,24.990659,-1.6239,0.103,9.08499,9.08499
398.00,9.08473,25.060675,0.000420,24.990646,-1.6236,0.103,9.08581,9.08581
399.00,9.08483,25.060649,0.000422,24.990595,-1.6231,0.103,9.08580,9.08580
400.00,9.08489,25.060628,0.000421,24.990588,-1.6228,0.103,9.08622,9.08622
401.00,9.08483,25.060542,0.000417,24.990521,-1.6225,0.103,9.08522,9.08522
402.00,9.08469,25.060595,0.000418,24.990500,-1.6223,0.103,9.08564,9.08564
403.00,9.08470,25.060659,0.000420,24.990491,-1.6224,0.103,9.08558,9.08558
404.00,9.08476,25.060913,0.000423,24.990671,-1.6224,0.103,9.08619,9.08619
405.00,9.08470,25.060980,0.000419,24.990633,-1.6224,0.103,9.08603,9.08603
406.00,9.08465,25.061014,0.000420,24.990621,-1.6226,0.103,9.08598,9.08598
407.00,9.08462,25.060933,0.000419,24.990564,-1.6231,0.104,9.08474,9.08474
408.00,9.08453,25.060859,0.000414,24.990462,-1.6232,0.104,9.08400,9.08400
409.00,9.08450,25.060655,0.000410,24.990219,-1.6233,0.104,9.08292,9.08292
410.00,9.08446,25.060871,0.000415,24.990433,-1.6233,0.104,9.08241,9.08241
411.00,9.08441,25.061055,0.000420,24.990594,-1.6233,0.104,9.08223,9.08223
412.00,9.08440,25.061163,0.000420,24.990617,-1.6230,0.104,9.08209,9.08209
413.00,9.08433,25.061223,0.000423,24.990657,-1.6229,0.104,9.08097,9.08097
414.00,9.08378,25.061280,0.000424,24.990733,-1.6233,0.104,9.07925,9.07925
415.00,9.08335,25.061193,0.000421,24.990633,-1.6235,0.104,9.07777,9.07777
416.00,9.08277,25.061159,0.000420,24.990584,-1.6234,0.104,9.07612,9.07612
417.00,9.08206,25.061175,0.000421,24.990624,-1.6232,0.104,9.07471,9.07471
418.00,9.08148,25.061252,0.000422,24.990716,-1.6231,0.104,9.07432,9.07432
419.00,9.08094,25.061418,0.000423,24.990863,-1.6228,0.104,9.07433,9.07433
420.00,9.08041,25.061480,0.000422,24.990878,-1.6229,0.104,9.07470,9.07470
421.00,9.07983,25.061689,0.000427,24.990998,-1.6230,0.105,9.07533,9.07533
422.00,9.07897,25.061811,0.000429,24.991030,-1.6232,0.105,9.07582,9.07582
423.00,9.07862,25.061863,0.000428,24.990976,-1.6232,0.105,9.07592,9.07592
424.00,9.07835,25.061876,0.000428,24.990887,-1.6231,0.105,9.07650,9.07650
425.00,9.07802,25.061919,0.000429,24.990856,-1.6228,0.105,9.07622,9.07622
426.00,9.07765,25.061758,0.000421,24.990648,-1.6225,0.105,9.07628,9.07628
427.00,9.07730,25.061703,0.000419,24.990596,-1.6224,0.105,9.07589,9.07589
428.00,9.07705,25.061729,0.000419,24.990636,-1.6224,0.105,9.07650,9.07650
429.00,9.07689,25.061730,0.000418,24.990665,-1.6224,0.105,9.07731,9.07731
430.00,9.07687,25.061840,0.000423,24.990789,-1.6223,0.105,9.07849,9.07849
431.00,9.07680,25.061876,0.000423,24.990855,-1.6224,0.105,9.07952,9.07952
432.00,9.07687,25.061908,0.000425,24.990848,-1.6223,0.105,9.08112,9.08112
433.00,9.07702,25.061923,0.000424,24.990782,-1.6225,0.106,9.08201,9.08201
434.00,9.07749,25.062077,0.000427,24.990885,-1.6226,0.106,9.08261,9.08261
435.00,9.07789,25.062023,0.000424,24.990787,-1.6228,0.106,9.08298,9.08298
436.00,9.07833,25.062095,0.000428,24.990798,-1.6229,0.106,9.08308,9.08308
437.00,9.07877,25.062152,0.000427,24.990771,-1.6229,0.106,9.08314,9.08314
438.00,9.07923,25.062063,0.000427,24.990716,-1.6227,0.106,9.08361,9.08361
439.00,9.07976,25.062136,0.000432,24.990692,-1.6226,0.106,9.08345,9.08345
440.00,9.08015,25.062123,0.000431,24.990615,-1.6225,0.106,9.08340,9.08340
441.00,9.08037,25.062088,0.000427,24.990531,-1.6224,0.106,9.08297,9.08297
442.00,9.08063,25.062237,0.000425,24.990638,-1.6224,0.106,9.08316,9.08316
443.00,9.08109,25.062426,0.000426,24.990667,-1.6225,0.106,9.08330,9.08330
444.00,9.08148,25.062400,0.000422,24.990670,-1.6225,0.106,9.08293,9.08293
445.00,9.08166,25.062528,0.000423,24.990783,-1.6226,0.106,9.08210,9.08210
446.00,9.08176,25.062492,0.000421,24.990759,-1.6227,0.107,9.08152,9.08152
447.00,9.08194,25.062502,0.000421,24.990779,-1.6226,0.107,9.08107,9.08107
448.00,9.08212,25.062490,0.000418,24.990845,-1.6224,0.107,9.07959,9.07959
449.00,9.08209,25.062764,0.000425,24.991086,-1.6222,0.107,9.07930,9.07930
450.00,9.08199,25.062698,0.000425,24.990971,-1.6219,0.107,9.07923,9.07923
451.00,9.08187,25.062842,0.000428,24.991049,-1.6218,0.107,9.07957,9.07957
452.00,9.08169,25.062752,0.000428,24.990903,-1.6219,0.107,9.07899,9.07899
453.00,9.08151,25.062823,0.000431,24.990885,-1.6222,0.106,9.07890,9.07890
454.00,9.08130,25.062634,0.000424,24.990561,-1.6225,0.107,9.07825,9.07825
455.00,9.08088,25.062755,0.000426,24.990675,-1.6228,0.107,9.07829,9.07829
456.00,9.08058,25.062724,0.000422,24.990575,-1.6232,0.107,9.07774,9.07774
457.00,9.08041,25.062868,0.000423,24.990732,-1.6231,0.107,9.07804,9.07804
458.00,9.08010,25.062966,0.000421,24.990798,-1.6231,0.107,9.07766,9.07766
459.00,9.07964,25.062940,0.000417,24.990813,-1.6230,0.107,9.07725,9.07725
460.00,9.07928,25.062830,0.000416,24.990688,-1.6229,0.108,9.07701,9.07701
461.00,9.07910,25.062909,0.000419,24.990748,-1.6227,0.108,9.07733,9.07733
462.00,9.07889,25.062767,0.000420,24.990589,-1.6226,0.107,9.07662,9.07662
463.00,9.07837,25.062788,0.000423,24.990592,-1.6226,0.107,9.07589,9.07589
464.00,9.07770,25.062827,0.000425,24.990541,-1.6228,0.107,9.07493,9.07493
465.00,9.07719,25.062971,0.000424,24.990695,-1.6229,0.108,9.07364,9.07364
466.00,9.07688,25.062991,0.000423,24.990723,-1.6231,0.108,9.07219,9.07219
467.00,9.07649,25.063143,0.000421,24.990771,-1.6232,0.108,9.07138,9.07138
468.00,9.07613,25.063086,0.000418,24.990686,-1.6233,0.108,9.07183,9.07183
469.00,9.07600,25.063092,0.000415,24.990721,-1.6233,0.108,9.07331,9.07331
470.00,9.07582,25.063060,0.000414,24.990612,-1.6232,0.108,9.07463,9.07463
471.00,9.07550,25.063069,0.000413,24.990509,-1.6233,0.108,9.07576,9.07576
472.00,9.07529,25.062968,0.000412,24.990465,-1.6233,0.108,9.07732,9.07732
473.00,9.07528,25.062984,0.000411,24.990499,-1.6232,0.108,9.07828,9.07828
474.00,9.07568,25.063087,0.000412,24.990548,-1.6230,0.109,9.07847,9.07847
475.00,9.07586,25.063241,0.000416,24.990657,-1.6228,0.109,9.07869,9.07869
476.00,9.07609,25.063265,0.000416,24.990728,-1.6225,0.109,9.07913,9.07913
477.00,9.07611,25.063422,0.000422,24.990780,-1.6222,0.109,9.07904,9.07904
478.00,9.07624,25.063580,0.000427,24.990853,-1.6220,0.109,9.07959,9.07959
479.00,9.07663,25.063613,0.000431,24.990865,-1.6221,0.109,9.08073,9.08073
480.00,9.07695,25.063526,0.000429,24.990763,-1.6220,0.109,9.08076,9.08076
481.00,9.07693,25.063684,0.000431,24.990822,-1.6217,0.109,9.08069,9.08069
482.00,9.07692,25.063799,0.000429,24.990881,-1.6219,0.109,9.08002,9.08002
483.00,9.07710,25.063805,0.000426,24.990830,-1.6220,0.109,9.07973,9.07973
484.00,9.07760,25.063750,0.000418,24.990722,-1.6219,0.109,9.07884,9.07884
485.00,9.07794,25.063882,0.000420,24.990706,-1.6219,0.109,9.07809,9.07809
486.00,9.07816,25.063860,0.000420,24.990615,-1.6221,0.109,9.07762,9.07762
487.00,9.07844,25.063837,0.000417,24.990576,-1.6223,0.109,9.07817,9.07817
488.00,9.07874,25.063867,0.000416,24.990559,-1.6221,0.109,9.07719,9.07719
489.00,9.07865,25.063906,0.000417,24.990587,-1.6220,0.110,9.07642,9.07642
490.00,9.07863,25.063899,0.000416,24.990635,-1.6218,0.110,9.07632,9.07632
491.00,9.07863,25.063866,0.000415,24.990650,-1.6218,0.110,9.07539,9.07539
492.00,9.07811,25.063800,0.000417,24.990597,-1.6217,0.110,9.07395,9.07395
493.00,9.07760,25.063762,0.000417,24.990569,-1.6220,0.110,9.07338,9.07338
494.00,9.07740,25.063808,0.000421,24.990612,-1.6223,0.110,9.07246,9.07246
495.00,9.07701,25.063829,0.000422,24.990665,-1.6224,0.110,9.07202,9.07202
496.00,9.07666,25.063845,0.000422,24.990690,-1.6224,0.110,9.07228,9.07228
497.00,9.07632,25.064003,0.000425,24.990807,-1.6221,0.110,9.07258,9.07258
498.00,9.07596,25.064073,0.000426,24.990816,-1.6218,0.110,9.07248,9.07248
499.00,9.07537,25.064160,0.000426,24.990785,-1.6217,0.110,9.07224,9.07224
500.00,9.07471,25.064221,0.000426,24.990709,-1.6217,0.110,9.07150,9.07150
501.00,9.07420,25.064417,0.000429,24.990758,-1.6217,0.110,9.07027,9.07027
502.00,9.07372,25.064510,0.000430,24.990771,-1.6220,0.110,9.06865,9.06865
503.00,9.07310,25.064537,0.000429,24.990756,-1.6223,0.110,9.06670,9.06670
504.00,9.07258,25.064646,0.000431,24.990833,-1.6222,0.111,9.06528,9.06528
505.00,9.07191,25.064678,0.000432,24.990801,-1.6223,0.111,9.06223,9.06223
506.00,9.07145,25.064602,0.000429,24.990760,-1.6224,0.111,9.05886,9.05886
507.00,9.07126,25.064563,0.000423,24.990690,-1.6225,0.111,9.05461,9.05461
508.00,9.07108,25.064608,0.000422,24.990685,-1.6226,0.111,9.05029,9.05029
509.00,9.07013,25.064521,0.000417,24.990605,-1.6228,0.111,9.04608,9.04608
510.00,9.06833,25.064566,0.000414,24.990601,-1.6228,0.112,9.04426,9.04426
@4,2.0001,4.0, 510.087 
511.00,9.06682,25.064626,0.000414,24.990600,-1.6227,0.112,9.04373,9.04373
512.00,9.06511,25.064659,0.000418,24.990625,-1.6225,0.112,9.04491,9.04491
513.00,9.06238,25.064736,0.000420,24.990687,-1.6223,0.112,9.04820,9.04820
514.00,9.05809,25.064777,0.000424,24.990710,-1.6222,0.112,9.05096,9.05096
515.00,9.05429,25.064835,0.000424,24.990791,-1.6222,0.112,9.05320,9.05320
516.00,9.05055,25.064959,0.000424,24.990817,-1.6224,0.112,9.05536,9.05536
517.00,9.04867,25.064975,0.000419,24.990758,-1.6225,0.112,9.05695,9.05695
518.00,9.04893,25.065052,0.000417,24.990744,-1.6225,0.112,9.05715,9.05715
519.00,9.05012,25.065150,0.000415,24.990691,-1.6225,0.112,9.05760,9.05760
520.00,9.05027,25.065144,0.000416,24.990585,-1.6226,0.112,9.05863,9.05863
521.00,9.04946,25.065160,0.000415,24.990580,-1.6226,0.112,9.05848,9.05848
522.00,9.05065,25.065266,0.000421,24.990612,-1.6225,0.112,9.05975,9.05975
523.00,9.05178,25.065248,0.000419,24.990551,-1.6223,0.113,9.06152,9.06152
524.00,9.05283,25.065295,0.000419,24.990590,-1.6222,0.113,9.06456,9.06456
525.00,9.05449,25.065288,0.000416,24.990623,-1.6219,0.113,9.06685,9.06685
526.00,9.05623,25.065334,0.000420,24.990656,-1.6217,0.113,9.06955,9.06955
527.00,9.05745,25.065366,0.000418,24.990671,-1.6216,0.113,9.07034,9.07034
528.00,9.05925,25.065465,0.000420,24.990759,-1.6216,0.113,9.07101,9.07101
529.00,9.06107,25.065546,0.000422,24.990750,-1.6216,0.113,9.07180,9.07180
530.00,9.06231,25.065688,0.000421,24.990764,-1.6217,0.113,9.07294,9.07294
531.00,9.06346,25.065695,0.000417,24.990728,-1.6217,0.113,9.07471,9.07471
532.00,9.06463,25.065673,0.000415,24.990614,-1.6218,0.113,9.07727,9.07727
533.00,9.06601,25.065700,0.000416,24.990610,-1.6218,0.114,9.07944,9.07944
534.00,9.06725,25.065611,0.000415,24.990578,-1.6217,0.114,9.07991,9.07991
535.00,9.06906,25.065725,0.000421,24.990708,-1.6217,0.114,9.08002,9.08002
536.00,9.07070,25.065627,0.000417,24.990605,-1.6219,0.114,9.07962,9.07962
537.00,9.07182,25.065735,0.000418,24.990673,-1.6220,0.114,9.07836,9.07836
538.00,9.07335,25.065739,0.000415,24.990659,-1.6221,0.114,9.07800,9.07800
539.00,9.07497,25.065890,0.000419,24.990759,-1.6220,0.114,9.07900,9.07900
540.00,9.07528,25.065767,0.000418,24.990625,-1.6219,0.114,9.07961,9.07961
541.00,9.07601,25.065899,0.000421,24.990661,-1.6216,0.114,9.08011,9.08011
542.00,9.07657,25.065919,0.000423,24.990679,-1.6212,0.114,9.08156,9.08156
543.00,9.07725,25.065939,0.000426,24.990630,-1.6211,0.114,9.08221,9.08221
544.00,9.07800,25.065836,0.000423,24.990499,-1.6213,0.114,9.08226,9.08226
545.00,9.07841,25.065990,0.000423,24.990562,-1.6214,0.115,9.08200,9.08200
546.00,9.07884,25.066105,0.000423,24.990664,-1.6214,0.115,9.08186,9.08186
547.00,9.07969,25.066213,0.000424,24.990714,-1.6214,0.115,9.08242,9.08242
548.00,9.08033,25.066328,0.000422,24.990790,-1.6214,0.115,9.08311,9.08311
549.00,9.08061,25.066506,0.000425,24.990939,-1.6212,0.115,9.08317,9.08317
550.00,9.08109,25.066384,0.000421,24.990773,-1.6211,0.115,9.08482,9.08482
551.00,9.08165,25.066278,0.000423,24.990679,-1.6212,0.115,9.08628,9.08628
552.00,9.08206,25.066021,0.000417,24.990441,-1.6216,0.115,9.08618,9.08618
553.00,9.08223,25.065926,0.000418,24.990346,-1.6218,0.115,9.08590,9.08590
554.00,9.08239,25.065745,0.000409,24.990162,-1.6219,0.115,9.08556,9.08556
555.00,9.08268,25.065813,0.000412,24.990251,-1.6220,0.115,9.08482,9.08482
556.00,9.08314,25.065917,0.000415,24.990242,-1.6221,0.115,9.08447,9.08447
557.00,9.08350,25.066155,0.000421,24.990450,-1.6222,0.115,9.08436,9.08436
558.00,9.08384,25.066243,0.000423,24.990477,-1.6223,0.115,9.08467,9.08467
559.00,9.08396,25.066454,0.000430,24.990610,-1.6224,0.115,9.08449,9.08449
560.00,9.08389,25.066549,0.000430,24.990618,-1.6224,0.115,9.08371,9.08371
561.00,9.08394,25.066667,0.000428,24.990732,-1.6223,0.116,9.08342,9.08342
562.00,9.08402,25.066609,0.000421,24.990644,-1.6223,0.116,9.08321,9.08321
563.00,9.08405,25.066610,0.000421,24.990599,-1.6222,0.116,9.08235,9.08235
564.00,9.08399,25.066565,0.000424,24.990558,-1.6222,0.116,9.08288,9.08288
565.00,9.08417,25.066530,0.000425,24.990537,-1.6221,0.116,9.08401,9.08401
566.00,9.08452,25.066468,0.000425,24.990493,-1.6222,0.116,9.08458,9.08458
567.00,9.08467,25.066600,0.000431,24.990589,-1.6220,0.116,9.08471,9.08471
568.00,9.08452,25.066657,0.000433,24.990691,-1.6216,0.116,9.08489,9.08489
569.00,9.08440,25.066705,0.000430,24.990701,-1.6214,0.116,9.08445,9.08445
570.00,9.08429,25.066708,0.000426,24.990646,-1.6212,0.116,9.08446,9.08446
571.00,9.08419,25.066820,0.000429,24.990710,-1.6211,0.116,9.08398,9.08398
572.00,9.08407,25.066845,0.000428,24.990733,-1.6212,0.116,9.08397,9.08397
573.00,9.08411,25.066797,0.000423,24.990673,-1.6214,0.117,9.08474,9.08474
574.00,9.08432,25.066861,0.000423,24.990664,-1.6217,0.117,9.08597,9.08597
575.00,9.08440,25.067103,0.000427,24.990832,-1.6218,0.117,9.08540,9.08540
576.00,9.08432,25.067304,0.000430,24.990969,-1.6218,0.117,9.08498,9.08498
577.00,9.08422,25.067245,0.000431,24.990850,-1.6217,0.117,9.08516,9.08516
578.00,9.08414,25.067345,0.000435,24.990863,-1.6218,0.117,9.08480,9.08480
579.00,9.08425,25.067368,0.000436,24.990855,-1.6218,0.117,9.08398,9.08398
580.00,9.08442,25.067373,0.000435,24.990871,-1.6217,0.117,9.08363,9.08363
581.00,9.08440,25.067202,0.000428,24.990669,-1.6216,0.117,9.08390,9.08390
582.00,9.08440,25.067317,0.000426,24.990776,-1.6215,0.117,9.08388,9.08388
583.00,9.08452,25.067370,0.000422,24.990815,-1.6212,0.117,9.08318,9.08318
584.00,9.08438,25.067367,0.000418,24.990764,-1.6209,0.118,9.08214,9.08214
585.00,9.08395,25.067383,0.000416,24.990743,-1.6210,0.118,9.08130,9.08130
586.00,9.08365,25.067423,0.000417,24.990765,-1.6211,0.118,9.08005,9.08005
587.00,9.08317,25.067513,0.000417,24.990732,-1.6212,0.118,9.07933,9.07933
588.00,9.08312,25.067614,0.000419,24.990747,-1.6214,0.118,9.08007,9.08007
589.00,9.08317,25.067817,0.000421,24.990874,-1.6216,0.118,9.08027,9.08027
590.00,9.08293,25.067849,0.000423,24.990892,-1.6216,0.118,9.08059,9.08059
591.00,9.08267,25.067865,0.000423,24.990824,-1.6215,0.118,9.08156,9.08156
592.00,9.08263,25.067724,0.000424,24.990725,-1.6216,0.118,9.08221,9.08221
593.00,9.08258,25.067635,0.000422,24.990626,-1.6218,0.118,9.08186,9.08186
594.00,9.08227,25.067507,0.000421,24.990542,-1.6217,0.118,9.08254,9.08254
595.00,9.08215,25.067495,0.000420,24.990492,-1.6219,0.118,9.08332,9.08332
596.00,9.08215,25.067500,0.000419,24.990468,-1.6219,0.118,9.08393,9.08393
597.00,9.08216,25.067666,0.000422,24.990568,-1.6217,0.118,9.08431,9.08431
598.00,9.08233,25.067832,0.000426,24.990678,-1.6215,0.118,9.08501,9.08501
599.00,9.08251,25.067914,0.000428,24.990767,-1.6213,0.118,9.08548,9.08548
600.00,9.08256,25.067885,0.000430,24.990728,-1.6212,0.118,9.08569,9.08569
601.00,9.08268,25.067882,0.000429,24.990764,-1.6211,0.118,9.08547,9.08547
602.00,9.08273,25.067858,0.000427,24.990687,-1.6211,0.118,9.08512,9.08512
603.00,9.08282,25.067824,0.000424,24.990641,-1.6211,0.118,9.08476,9.08476
604.00,9.08314,25.067887,0.000422,24.990629,-1.6212,0.119,9.08522,9.08522
605.00,9.08361,25.067957,0.000421,24.990643,-1.6213,0.119,9.08594,9.08594
606.00,9.08418,25.068084,0.000420,24.990711,-1.6213,0.119,9.08645,9.08645
607.00,9.08450,25.068097,0.000421,24.990696,-1.6212,0.119,9.08644,9.08644
608.00,9.08451,25.068117,0.000420,24.990681,-1.6210,0.119,9.08596,9.08596
609.00,9.08453,25.068094,0.000418,24.990588,-1.6208,0.119,9.08400,9.08400
610.00,9.08430,25.068110,0.000417,24.990608,-1.6205,0.120,9.08138,9.08138
611.00,9.08407,25.068097,0.000420,24.990540,-1.6205,0.120,9.07933,9.07933
612.00,9.08371,25.068284,0.000424,24.990736,-1.6207,0.120,9.07685,9.07685
613.00,9.08303,25.068341,0.000426,24.990765,-1.6209,0.120,9.07506,9.07506
614.00,9.08269,25.068452,0.000430,24.990838,-1.6210,0.120,9.07452,9.07452
615.00,9.08225,25.068577,0.000434,24.990902,-1.6212,0.120,9.07602,9.07602
616.00,9.08209,25.068680,0.000431,24.990966,-1.6212,0.120,9.07665,9.07665
617.00,9.08174,25.068605,0.000427,24.990777,-1.6211,0.120,9.07880,9.07880
618.00,9.08120,25.068601,0.000425,24.990649,-1.6211,0.120,9.08137,9.08137
619.00,9.08101,25.068634,0.000425,24.990649,-1.6211,0.120,9.08416,9.08416
620.00,9.08161,25.068622,0.000422,24.990529,-1.6211,0.120,9.08544,9.08544
621.00,9.08199,25.068596,0.000427,24.990426,-1.6210,0.120,9.08785,9.08785
622.00,9.08158,25.068734,0.000428,24.990572,-1.6209,0.120,9.08914,9.08914
623.00,9.08074,25.068812,0.000431,24.990668,-1.6209,0.120,9.08922,9.08922
624.00,9.08086,25.068880,0.000431,24.990701,-1.6210,0.120,9.08953,9.08953
625.00,9.08186,25.068862,0.000432,24.990645,-1.6211,0.120,9.09012,9.09012
626.00,9.08248,25.068979,0.000428,24.990763,-1.6213,0.121,9.09055,9.09055
627.00,9.08278,25.069021,0.000429,24.990702,-1.6214,0.121,9.09078,9.09078
628.00,9.08383,25.069226,0.000431,24.990821,-1.6214,0.121,9.09209,9.09209
629.00,9.08486,25.069201,0.000432,24.990763,-1.6212,0.121,9.09264,9.09264
630.00,9.08576,25.069253,0.000433,24.990847,-1.6210,0.121,9.09286,9.09286
631.00,9.08690,25.069224,0.000435,24.990778,-1.6209,0.121,9.09259,9.09259
632.00,9.08790,25.069168,0.000434,24.990734,-1.6208,0.121,9.09289,9.09289
633.00,9.08871,25.069055,0.000434,24.990654,-1.6208,0.121,9.09293,9.09293
634.00,9.08971,25.069066,0.000430,24.990658,-1.6208,0.121,9.09358,9.09358
635.00,9.09049,25.069152,0.000427,24.990728,-1.6210,0.121,9.09427,9.09427
636.00,9.09146,25.069138,0.000425,24.990736,-1.6210,0.121,9.09437,9.09437
637.00,9.09198,25.069158,0.000427,24.990771,-1.6207,0.121,9.09461,9.09461
638.00,9.09222,25.069143,0.000424,24.990707,-1.6205,0.122,9.09458,9.09458
639.00,9.09241,25.069151,0.000426,24.990661,-1.6204,0.122,9.09394,9.09394
640.00,9.09261,25.069220,0.000429,24.990674,-1.6204,0.122,9.09235,9.09235
641.00,9.09277,25.069155,0.000430,24.990556,-1.6206,0.122,9.09168,9.09168
642.00,9.09279,25.069169,0.000428,24.990527,-1.6209,0.122,9.09120,9.09120
643.00,9.09285,25.069255,0.000429,24.990659,-1.6212,0.122,9.09046,9.09046
644.00,9.09278,25.069272,0.000428,24.990699,-1.6213,0.122,9.08971,9.08971
645.00,9.09264,25.069272,0.000427,24.990685,-1.6212,0.122,9.08981,9.08981
646.00,9.09255,25.069433,0.000427,24.990840,-1.6211,0.122,9.08947,9.08947
647.00,9.09228,25.069461,0.000426,24.990829,-1.6211,0.122,9.08931,9.08931
648.00,9.09196,25.069525,0.000426,24.990751,-1.6213,0.123,9.08891,9.08891
649.00,9.09172,25.069681,0.000427,24.990826,-1.6214,0.123,9.08821,9.08821
650.00,9.09132,25.069706,0.000429,24.990760,-1.6215,0.123,9.08793,9.08793
651.00,9.09113,25.069714,0.000430,24.990705,-1.6213,0.122,9.08789,9.08789
652.00,9.09085,25.069743,0.000434,24.990726,-1.6212,0.122,9.08753,9.08753
653.00,9.09022,25.069760,0.000435,24.990728,-1.6210,0.122,9.08749,9.08749
654.00,9.08967,25.069751,0.000434,24.990663,-1.6209,0.122,9.08700,9.08700
655.00,9.08906,25.069777,0.000430,24.990696,-1.6211,0.122,9.08408,9.08408
656.00,9.08873,25.069871,0.000431,24.990753,-1.6213,0.123,9.07952,9.07952
657.00,9.08851,25.069939,0.000430,24.990776,-1.6212,0.123,9.07283,9.07283
658.00,9.08799,25.069917,0.000427,24.990780,-1.6212,0.123,9.06463,9.06463
659.00,9.08777,25.069950,0.000427,24.990763,-1.6212,0.123,9.05674,9.05674
660.00,9.08743,25.069989,0.000428,24.990739,-1.6210,0.123,9.05148,9.05148
@5,2.0001,4.0, 660.018000000004 
661.00,9.08727,25.070023,0.000426,24.990741,-1.6208,0.123,9.04879,9.04879
662.00,9.08735,25.070072,0.000425,24.990721,-1.6209,0.123,9.04915,9.04915
663.00,9.08678,25.070140,0.000424,24.990682,-1.6209,0.124,9.05232,9.05232
664.00,9.08366,25.070261,0.000425,24.990798,-1.6209,0.124,9.05693,9.05693
665.00,9.07307,25.070265,0.000426,24.990804,-1.6208,0.124,9.06194,9.06194
666.00,9.06453,25.070310,0.000427,24.990744,-1.6207,0.124,9.06631,9.06631
667.00,9.05404,25.070376,0.000426,24.990757,-1.6208,0.124,9.07018,9.07018
668.00,9.04798,25.070372,0.000424,24.990750,-1.6208,0.124,9.07217,9.07217
669.00,9.04770,25.070352,0.000422,24.990661,-1.6210,0.124,9.07280,9.07280
670.00,9.05064,25.070332,0.000422,24.990560,-1.6212,0.124,9.07286,9.07286
671.00,9.05453,25.070384,0.000423,24.990566,-1.6215,0.124,9.07281,9.07281
672.00,9.05731,25.070463,0.000423,24.990556,-1.6215,0.125,9.07287,9.07287
673.00,9.06149,25.070528,0.000427,24.990549,-1.6213,0.124,9.07285,9.07285
674.00,9.06454,25.070518,0.000427,24.990498,-1.6211,0.124,9.07402,9.07402
675.00,9.06599,25.070704,0.000427,24.990584,-1.6210,0.124,9.07481,9.07481
676.00,9.06719,25.070700,0.000422,24.990563,-1.6207,0.125,9.07562,9.07562
677.00,9.06824,25.070760,0.000422,24.990610,-1.6206,0.125,9.07641,9.07641
678.00,9.06927,25.070817,0.000417,24.990600,-1.6207,0.125,9.07765,9.07765
679.00,9.07031,25.070910,0.000415,24.990598,-1.6206,0.125,9.07870,9.07870
680.00,9.07167,25.070896,0.000416,24.990606,-1.6207,0.125,9.08073,9.08073
681.00,9.07347,25.070895,0.000422,24.990631,-1.6208,0.125,9.08225,9.08225
682.00,9.07499,25.070946,0.000426,24.990641,-1.6209,0.125,9.08353,9.08353
683.00,9.07631,25.070976,0.000429,24.990667,-1.6209,0.125,9.08481,9.08481
684.00,9.07746,25.070967,0.000434,24.990694,-1.6209,0.125,9.08638,9.08638
685.00,9.07840,25.070984,0.000432,24.990661,-1.6208,0.125,9.08655,9.08655
686.00,9.07895,25.071140,0.000430,24.990705,-1.6207,0.125,9.08604,9.08604
687.00,9.07932,25.071135,0.000426,24.990667,-1.6206,0.126,9.08498,9.08498
688.00,9.07973,25.071245,0.000429,24.990728,-1.6206,0.126,9.08402,9.08402
689.00,9.08029,25.071317,0.000429,24.990741,-1.6206,0.126,9.08263,9.08263
690.00,9.08084,25.071373,0.000430,24.990750,-1.6206,0.126,9.08196,9.08196
691.00,9.08138,25.071315,0.000427,24.990643,-1.6209,0.126,9.08210,9.08210
692.00,9.08173,25.071321,0.000428,24.990651,-1.6210,0.126,9.08314,9.08314
693.00,9.08250,25.071325,0.000426,24.990660,-1.6210,0.126,9.08446,9.08446
694.00,9.08322,25.071253,0.000425,24.990570,-1.6211,0.126,9.08604,9.08604
695.00,9.08390,25.071267,0.000427,24.990603,-1.6211,0.126,9.08717,9.08717
696.00,9.08449,25.071421,0.000432,24.990809,-1.6210,0.126,9.08896,9.08896
697.00,9.08512,25.071458,0.000433,24.990829,-1.6209,0.126,9.08956,9.08956
698.00,9.08571,25.071402,0.000431,24.990749,-1.6209,0.126,9.08915,9.08915
699.00,9.08584,25.071491,0.000430,24.990808,-1.6208,0.127,9.08874,9.08874
700.00,9.08603,25.071407,0.000429,24.990663,-1.6209,0.126,9.08883,9.08883
701.00,9.08621,25.071394,0.000428,24.990550,-1.6208,0.126,9.08793,9.08793
702.00,9.08630,25.071371,0.000424,24.990515,-1.6208,0.127,9.08781,9.08781
703.00,9.08627,25.071402,0.000427,24.990538,-1.6208,0.127,9.08843,9.08843
704.00,9.08651,25.071285,0.000428,24.990493,-1.6207,0.127,9.08884,9.08884
705.00,9.08659,25.071384,0.000428,24.990604,-1.6207,0.127,9.08875,9.08875
706.00,9.08690,25.071318,0.000427,24.990558,-1.6209,0.127,9.08933,9.08933
707.00,9.08727,25.071329,0.000430,24.990582,-1.6211,0.127,9.08939,9.08939
708.00,9.08779,25.071380,0.000425,24.990556,-1.6212,0.127,9.08925,9.08925
709.00,9.08788,25.071591,0.000424,24.990618,-1.6213,0.127,9.08812,9.08812
710.00,9.08795,25.071651,0.000422,24.990600,-1.6214,0.127,9.08733,9.08733
711.00,9.08811,25.071683,0.000424,24.990592,-1.6216,0.127,9.08658,9.08658
712.00,9.08819,25.071761,0.000425,24.990583,-1.6216,0.127,9.08585,9.08585
713.00,9.08814,25.071829,0.000429,24.990641,-1.6218,0.127,9.08581,9.08581
714.00,9.08808,25.071854,0.000431,24.990642,-1.6220,0.127,9.08603,9.08603
715.00,9.08794,25.071958,0.000435,24.990734,-1.6220,0.127,9.08689,9.08689
716.00,9.08795,25.072035,0.000432,24.990720,-1.6217,0.127,9.08808,9.08808
717.00,9.08802,25.072083,0.000429,24.990677,-1.6214,0.128,9.08922,9.08922
718.00,9.08821,25.072148,0.000431,24.990667,-1.6214,0.128,9.08997,9.08997
719.00,9.08839,25.072168,0.000431,24.990661,-1.6214,0.128,9.09056,9.09056
720.00,9.08838,25.072181,0.000425,24.990618,-1.6213,0.128,9.09037,9.09037
721.00,9.08837,25.072195,0.000424,24.990644,-1.6213,0.128,9.08965,9.08965
722.00,9.08841,25.072179,0.000423,24.990608,-1.6214,0.128,9.08923,9.08923
723.00,9.08836,25.072235,0.000421,24.990584,-1.6211,0.128,9.08829,9.08829
724.00,9.08830,25.072319,0.000417,24.990609,-1.6209,0.128,9.08849,9.08849
725.00,9.08831,25.072388,0.000422,24.990641,-1.6208,0.128,9.08859,9.08859
726.00,9.08827,25.072493,0.000423,24.990706,-1.6209,0.129,9.08870,9.08870
727.00,9.08834,25.072596,0.000424,24.990738,-1.6206,0.129,9.08937,9.08937
728.00,9.08856,25.072613,0.000425,24.990738,-1.6204,0.129,9.09065,9.09065
729.00,9.08874,25.072681,0.000428,24.990779,-1.6203,0.129,9.09033,9.09033
730.00,9.08901,25.072726,0.000427,24.990828,-1.6202,0.129,9.09087,9.09087
731.00,9.08927,25.072671,0.000427,24.990741,-1.6203,0.129,9.09095,9.09095
732.00,9.08944,25.072689,0.000429,24.990816,-1.6205,0.129,9.09045,9.09045
733.00,9.08967,25.072619,0.000426,24.990820,-1.6209,0.129,9.09013,9.09013
734.00,9.08990,25.072582,0.000425,24.990792,-1.6211,0.129,9.09095,9.09095
735.00,9.09029,25.072568,0.000424,24.990687,-1.6211,0.129,9.09198,9.09198
736.00,9.09056,25.072624,0.000427,24.990714,-1.6209,0.129,9.09305,9.09305
737.00,9.09064,25.072669,0.000424,24.990712,-1.6208,0.129,9.09354,9.09354
738.00,9.09066,25.072803,0.000429,24.990758,-1.6208,0.129,9.09375,9.09375
739.00,9.09078,25.072838,0.000432,24.990735,-1.6208,0.129,9.09348,9.09348
740.00,9.09086,25.072898,0.000433,24.990787,-1.6211,0.129,9.09232,9.09232
741.00,9.09097,25.072890,0.000431,24.990744,-1.6212,0.129,9.09138,9.09138
742.00,9.09116,25.072881,0.000433,24.990692,-1.6212,0.129,9.09165,9.09165
743.00,9.09151,25.072955,0.000430,24.990688,-1.6210,0.130,9.09190,9.09190
744.00,9.09167,25.072935,0.000428,24.990615,-1.6210,0.130,9.09192,9.09192
745.00,9.09186,25.072922,0.000427,24.990555,-1.6209,0.130,9.09122,9.09122
746.00,9.09181,25.073041,0.000427,24.990645,-1.6210,0.130,9.09053,9.09053
747.00,9.09138,25.073183,0.000427,24.990709,-1.6212,0.130,9.08943,9.08943
748.00,9.09121,25.073174,0.000430,24.990666,-1.6214,0.130,9.08893,9.08893
749.00,9.09121,25.073250,0.000434,24.990715,-1.6214,0.130,9.08862,9.08862
750.00,9.09121,25.073299,0.000432,24.990694,-1.6214,0.130,9.08917,9.08917
751.00,9.09115,25.073332,0.000433,24.990651,-1.6212,0.130,9.08980,9.08980
752.00,9.09126,25.073282,0.000433,24.990558,-1.6208,0.130,9.09080,9.09080
753.00,9.09128,25.073229,0.000431,24.990509,-1.6204,0.130,9.09085,9.09085
754.00,9.09114,25.073239,0.000424,24.990496,-1.6203,0.131,9.09068,9.09068
755.00,9.09083,25.073245,0.000422,24.990490,-1.6203,0.131,9.09035,9.09035
756.00,9.09056,25.073292,0.000422,24.990539,-1.6202,0.131,9.09073,9.09073
757.00,9.09054,25.073345,0.000424,24.990583,-1.6203,0.131,9.09049,9.09049
758.00,9.09070,25.073538,0.000423,24.990663,-1.6202,0.131,9.09116,9.09116
759.00,9.09069,25.073764,0.000428,24.990778,-1.6202,0.131,9.09166,9.09166
760.00,9.09079,25.073916,0.000431,24.990908,-1.6200,0.131,9.09242,9.09242
761.00,9.09077,25.073989,0.000431,24.990913,-1.6201,0.131,9.09206,9.09206
762.00,9.09079,25.074053,0.000428,24.990941,-1.6204,0.131,9.09243,9.09243
763.00,9.09084,25.073991,0.000428,24.990919,-1.6207,0.132,9.09259,9.09259
764.00,9.09090,25.073864,0.000428,24.990804,-1.6210,0.131,9.09268,9.09268
765.00,9.09095,25.073840,0.000430,24.990740,-1.6213,0.131,9.09233,9.09233
766.00,9.09108,25.073756,0.000429,24.990653,-1.6211,0.131,9.09203,9.09203
767.00,9.09123,25.073802,0.000434,24.990682,-1.6211,0.131,9.09154,9.09154
768.00,9.09128,25.073794,0.000434,24.990553,-1.6209,0.131,9.09046,9.09046
769.00,9.09127,25.073840,0.000432,24.990562,-1.6208,0.132,9.08976,9.08976
770.00,9.09115,25.073859,0.000431,24.990589,-1.6207,0.132,9.08820,9.08820
771.00,9.09064,25.073881,0.000429,24.990577,-1.6205,0.132,9.08693,9.08693
772.00,9.09023,25.073960,0.000425,24.990576,-1.6201,0.132,9.08600,9.08600
773.00,9.09011,25.074086,0.000425,24.990691,-1.6198,0.132,9.08653,9.08653
774.00,9.09021,25.074103,0.000427,24.990719,-1.6197,0.132,9.08678,9.08678
775.00,9.09028,25.074127,0.000426,24.990706,-1.6197,0.132,9.08844,9.08844
776.00,9.09023,25.074216,0.000429,24.990731,-1.6199,0.132,9.08931,9.08931
777.00,9.09002,25.074202,0.000432,24.990702,-1.6202,0.132,9.08972,9.08972
778.00,9.08968,25.074148,0.000432,24.990641,-1.6202,0.132,9.08959,9.08959
779.00,9.08941,25.074269,0.000436,24.990777,-1.6203,0.132,9.09014,9.09014
780.00,9.08894,25.074305,0.000434,24.990754,-1.6203,0.132,9.09085,9.09085
781.00,9.08844,25.074409,0.000436,24.990845,-1.6203,0.132,9.09184,9.09184
782.00,9.08891,25.074424,0.000433,24.990822,-1.6203,0.133,9.09202,9.09202
783.00,9.08933,25.074488,0.000433,24.990877,-1.6202,0.133,9.09190,9.09190
784.00,9.08933,25.074477,0.000428,24.990718,-1.6202,0.133,9.09122,9.09122
785.00,9.08943,25.074537,0.000426,24.990683,-1.6201,0.133,9.09009,9.09009
786.00,9.08943,25.074524,0.000424,24.990607,-1.6200,0.133,9.08942,9.08942
787.00,9.08933,25.074498,0.000425,24.990537,-1.6199,0.133,9.08898,9.08898
788.00,9.08917,25.074467,0.000425,24.990479,-1.6199,0.133,9.08818,9.08818
789.00,9.08928,25.074598,0.000430,24.990638,-1.6200,0.133,9.08814,9.08814
790.00,9.08945,25.074747,0.000436,24.990794,-1.6199,0.133,9.08797,9.08797
791.00,9.08943,25.074806,0.000436,24.990766,-1.6201,0.133,9.08763,9.08763
792.00,9.08956,25.074994,0.000436,24.990931,-1.6203,0.133,9.08727,9.08727
793.00,9.08929,25.075001,0.000431,24.990875,-1.6205,0.134,9.08663,9.08663
794.00,9.08888,25.074813,0.000422,24.990599,-1.6208,0.134,9.08533,9.08533
795.00,9.08853,25.074827,0.000423,24.990565,-1.6211,0.134,9.08469,9.08469
796.00,9.08841,25.074881,0.000424,24.990657,-1.6213,0.134,9.08501,9.08501
797.00,9.08856,25.074748,0.000421,24.990537,-1.6213,0.134,9.08635,9.08635
798.00,9.08861,25.074909,0.000423,24.990671,-1.6212,0.134,9.08742,9.08742
799.00,9.08844,25.075094,0.000427,24.990797,-1.6209,0.134,9.08839,9.08839
800.00,9.08802,25.075113,0.000428,24.990744,-1.6206,0.134,9.08824,9.08824
801.00,9.08757,25.075169,0.000429,24.990670,-1.6204,0.134,9.08769,9.08769
802.00,9.08731,25.075350,0.000430,24.990723,-1.6202,0.134,9.08667,9.08667
803.00,9.08699,25.075313,0.000433,24.990565,-1.6201,0.134,9.08538,9.08538
804.00,9.08679,25.075401,0.000434,24.990600,-1.6201,0.134,9.08408,9.08408
805.00,9.08669,25.075472,0.000431,24.990636,-1.6200,0.134,9.08246,9.08246
806.00,9.08638,25.075502,0.000429,24.990665,-1.6199,0.134,9.07988,9.07988
807.00,9.08657,25.075471,0.000431,24.990662,-1.6199,0.134,9.07423,9.07423
808.00,9.08750,25.075560,0.000432,24.990839,-1.6200,0.135,9.06784,9.06784
809.00,9.08746,25.075725,0.000438,24.991031,-1.6200,0.135,9.06055,9.06055
810.00,9.08557,25.075603,0.000437,24.990941,-1.6200,0.135,9.05526,9.05526
@6,2.0001,4.0, 810.061999999998 
811.00,9.08537,25.075642,0.000439,24.991013,-1.6199,0.135,9.05158,9.05158
812.00,9.08521,25.075594,0.000434,24.990885,-1.6197,0.135,9.05201,9.05201
813.00,9.08291,25.075674,0.000432,24.990860,-1.6196,0.135,9.05495,9.05495
814.00,9.08033,25.075575,0.000423,24.990685,-1.6196,0.135,9.06099,9.06099
815.00,9.07608,25.075673,0.000418,24.990652,-1.6195,0.136,9.06652,9.06652
816.00,9.07211,25.075713,0.000413,24.990597,-1.6194,0.136,9.07130,9.07130
817.00,9.05854,25.075845,0.000414,24.990657,-1.6195,0.136,9.07462,9.07462
818.00,9.05099,25.075924,0.000413,24.990683,-1.6198,0.136,9.07777,9.07777
819.00,9.04828,25.075928,0.000416,24.990700,-1.6200,0.136,9.07907,9.07907
820.00,9.05175,25.075962,0.000422,24.990752,-1.6202,0.136,9.07971,9.07971
821.00,9.05520,25.075959,0.000427,24.990686,-1.6203,0.136,9.08104,9.08104
822.00,9.06022,25.075999,0.000427,24.990716,-1.6203,0.136,9.08276,9.08276
823.00,9.06636,25.076082,0.000425,24.990757,-1.6202,0.136,9.08410,9.08410
824.00,9.07243,25.076129,0.000426,24.990717,-1.6204,0.136,9.08448,9.08448
825.00,9.07463,25.075984,0.000419,24.990564,-1.6207,0.136,9.08492,9.08492
826.00,9.07640,25.076082,0.000417,24.990657,-1.6207,0.137,9.08528,9.08528
827.00,9.07783,25.076075,0.000414,24.990654,-1.6208,0.137,9.08522,9.08522
828.00,9.07936,25.075953,0.000416,24.990566,-1.6209,0.137,9.08465,9.08465
829.00,9.08005,25.075919,0.000416,24.990487,-1.6207,0.137,9.08458,9.08458
830.00,9.08079,25.076073,0.000420,24.990568,-1.6205,0.137,9.08546,9.08546
831.00,9.08123,25.075976,0.000417,24.990447,-1.6206,0.137,9.08605,9.08605
832.00,9.08217,25.076043,0.000421,24.990446,-1.6207,0.137,9.08718,9.08718
833.00,9.08305,25.076102,0.000425,24.990423,-1.6207,0.137,9.08733,9.08733
834.00,9.08388,25.076127,0.000424,24.990450,-1.6208,0.137,9.08873,9.08873
835.00,9.08450,25.076240,0.000428,24.990495,-1.6208,0.137,9.08923,9.08923
836.00,9.08509,25.076345,0.000429,24.990587,-1.6207,0.137,9.08886,9.08886
837.00,9.08560,25.076341,0.000428,24.990541,-1.6204,0.137,9.08844,9.08844
838.00,9.08609,25.076429,0.000426,24.990615,-1.6200,0.137,9.08887,9.08887
839.00,9.08650,25.076461,0.000427,24.990634,-1.6196,0.137,9.08920,9.08920
840.00,9.08700,25.076501,0.000425,24.990692,-1.6194,0.137,9.08932,9.08932
841.00,9.08733,25.076574,0.000425,24.990644,-1.6193,0.137,9.08948,9.08948
842.00,9.08753,25.076620,0.000424,24.990649,-1.6194,0.137,9.08951,9.08951
843.00,9.08754,25.076688,0.000425,24.990633,-1.6196,0.137,9.08901,9.08901
844.00,9.08755,25.076842,0.000422,24.990699,-1.6197,0.138,9.08823,9.08823
845.00,9.08774,25.076870,0.000420,24.990637,-1.6193,0.138,9.08722,9.08722
846.00,9.08783,25.076828,0.000419,24.990615,-1.6191,0.138,9.08699,9.08699
847.00,9.08784,25.076837,0.000420,24.990593,-1.6190,0.138,9.08649,9.08649
848.00,9.08800,25.076787,0.000417,24.990536,-1.6189,0.138,9.08728,9.08728
849.00,9.08825,25.076736,0.000419,24.990452,-1.6190,0.138,9.08729,9.08729
850.00,9.08837,25.076777,0.000419,24.990472,-1.6194,0.138,9.08763,9.08763
851.00,9.08847,25.076931,0.000422,24.990558,-1.6198,0.138,9.08899,9.08899
852.00,9.08872,25.077043,0.000422,24.990588,-1.6201,0.138,9.09057,9.09057
853.00,9.08884,25.077150,0.000424,24.990610,-1.6204,0.138,9.09051,9.09051
854.00,9.08891,25.077265,0.000423,24.990649,-1.6206,0.139,9.09095,9.09095
855.00,9.08895,25.077301,0.000423,24.990625,-1.6207,0.139,9.09158,9.09158
856.00,9.08901,25.077267,0.000423,24.990589,-1.6207,0.139,9.09090,9.09090
857.00,9.08907,25.077255,0.000425,24.990557,-1.6206,0.139,9.08958,9.08958
858.00,9.08901,25.077314,0.000429,24.990662,-1.6204,0.139,9.08932,9.08932
859.00,9.08901,25.077264,0.000432,24.990614,-1.6202,0.139,9.08953,9.08953
860.00,9.08890,25.077138,0.000432,24.990473,-1.6200,0.139,9.08991,9.08991
861.00,9.08908,25.077178,0.000430,24.990455,-1.6196,0.139,9.09076,9.09076
862.00,9.08942,25.077222,0.000429,24.990522,-1.6194,0.139,9.09160,9.09160
863.00,9.08973,25.077178,0.000424,24.990439,-1.6193,0.139,9.09252,9.09252
864.00,9.08998,25.077323,0.000423,24.990508,-1.6193,0.139,9.09203,9.09203
865.00,9.08997,25.077559,0.000425,24.990703,-1.6195,0.139,9.09118,9.09118
866.00,9.09018,25.077562,0.000424,24.990678,-1.6198,0.139,9.09050,9.09050
867.00,9.09043,25.077724,0.000425,24.990770,-1.6200,0.140,9.09040,9.09040
868.00,9.09063,25.077866,0.000426,24.990826,-1.6200,0.140,9.09067,9.09067
869.00,9.09091,25.077826,0.000424,24.990789,-1.6201,0.140,9.09140,9.09140
870.00,9.09113,25.077815,0.000424,24.990753,-1.6197,0.140,9.09219,9.09219
871.00,9.09119,25.077925,0.000427,24.990799,-1.6194,0.140,9.09234,9.09234
872.00,9.09098,25.077955,0.000427,24.990776,-1.6195,0.140,9.09278,9.09278
873.00,9.09119,25.077960,0.000430,24.990726,-1.6196,0.140,9.09282,9.09282
874.00,9.09144,25.078055,0.000435,24.990824,-1.6197,0.140,9.09332,9.09332
875.00,9.09170,25.077996,0.000432,24.990777,-1.6199,0.140,9.09395,9.09395
876.00,9.09190,25.078007,0.000433,24.990795,-1.6201,0.140,9.09457,9.09457
877.00,9.09221,25.077925,0.000433,24.990699,-1.6199,0.140,9.09476,9.09476
878.00,9.09247,25.077974,0.000430,24.990699,-1.6198,0.140,9.09418,9.09418
879.00,9.09254,25.077983,0.000425,24.990623,-1.6199,0.140,9.09338,9.09338
880.00,9.09240,25.078118,0.000429,24.990660,-1.6199,0.140,9.09194,9.09194
881.00,9.09218,25.078172,0.000428,24.990685,-1.6201,0.140,9.09086,9.09086
882.00,9.09208,25.078210,0.000425,24.990688,-1.6201,0.141,9.09057,9.09057
883.00,9.09204,25.078169,0.000426,24.990703,-1.6201,0.141,9.08999,9.08999
884.00,9.09190,25.078218,0.000428,24.990716,-1.6200,0.141,9.08976,9.08976
885.00,9.09198,25.078061,0.000421,24.990578,-1.6196,0.141,9.08983,9.08983
886.00,9.09196,25.078090,0.000420,24.990541,-1.6192,0.141,9.08981,9.08981
887.00,9.09183,25.078183,0.000420,24.990612,-1.6188,0.141,9.08904,9.08904
888.00,9.09168,25.078203,0.000420,24.990571,-1.6187,0.141,9.08940,9.08940
889.00,9.09152,25.078129,0.000420,24.990519,-1.6187,0.141,9.08931,9.08931
890.00,9.09145,25.078331,0.000427,24.990678,-1.6188,0.141,9.08997,9.08997
891.00,9.09146,25.078172,0.000424,24.990505,-1.6189,0.141,9.09070,9.09070
892.00,9.09149,25.078149,0.000427,24.990459,-1.6191,0.141,9.09157,9.09157
893.00,9.09155,25.078158,0.000423,24.990477,-1.6194,0.142,9.09273,9.09273
894.00,9.09157,25.078234,0.000423,24.990559,-1.6196,0.142,9.09363,9.09363
895.00,9.09154,25.078327,0.000421,24.990577,-1.6200,0.142,9.09441,9.09441
896.00,9.09154,25.078609,0.000426,24.990807,-1.6203,0.142,9.09470,9.09470
897.00,9.09166,25.078700,0.000425,24.990819,-1.6203,0.142,9.09588,9.09588
898.00,9.09198,25.078926,0.000429,24.990877,-1.6201,0.142,9.09640,9.09640
899.00,9.09228,25.078988,0.000431,24.990769,-1.6199,0.142,9.09687,9.09687
900.00,9.09262,25.079022,0.000429,24.990785,-1.6195,0.142,9.09713,9.09713
901.00,9.09295,25.078943,0.000425,24.990631,-1.6191,0.142,9.09707,9.09707
902.00,9.09311,25.078936,0.000425,24.990623,-1.6189,0.142,9.09597,9.09597
903.00,9.09317,25.078800,0.000424,24.990541,-1.6188,0.142,9.09479,9.09479
904.00,9.09351,25.078880,0.000418,24.990620,-1.6186,0.143,9.09505,9.09505
905.00,9.09397,25.078945,0.000420,24.990652,-1.6185,0.143,9.09527,9.09527
906.00,9.09431,25.079025,0.000423,24.990702,-1.6185,0.143,9.09522,9.09522
907.00,9.09446,25.079015,0.000425,24.990670,-1.6187,0.143,9.09467,9.09467
908.00,9.09465,25.079046,0.000426,24.990714,-1.6190,0.143,9.09510,9.09510
909.00,9.09481,25.078914,0.000429,24.990652,-1.6193,0.143,9.09412,9.09412
910.00,9.09505,25.078909,0.000433,24.990672,-1.6195,0.142,9.09383,9.09383
911.00,9.09512,25.078879,0.000433,24.990658,-1.6198,0.143,9.09340,9.09340
912.00,9.09505,25.078974,0.000434,24.990708,-1.6198,0.143,9.09345,9.09345
913.00,9.09494,25.079009,0.000434,24.990654,-1.6197,0.143,9.09291,9.09291
914.00,9.09497,25.079257,0.000433,24.990737,-1.6197,0.143,9.09282,9.09282
915.00,9.09482,25.079229,0.000429,24.990641,-1.6196,0.143,9.09160,9.09160
916.00,9.09445,25.079370,0.000431,24.990767,-1.6196,0.143,9.09197,9.09197
917.00,9.09419,25.079393,0.000428,24.990768,-1.6194,0.143,9.09241,9.09241
918.00,9.09386,25.079478,0.000426,24.990819,-1.6193,0.144,9.09190,9.09190
919.00,9.09350,25.079459,0.000428,24.990822,-1.6192,0.144,9.09154,9.09154
920.00,9.09323,25.079536,0.000430,24.990838,-1.6191,0.144,9.09150,9.09150
921.00,9.09293,25.079518,0.000430,24.990752,-1.6191,0.144,9.09066,9.09066
922.00,9.09268,25.079580,0.000432,24.990708,-1.6191,0.144,9.08993,9.08993
923.00,9.09261,25.079655,0.000432,24.990727,-1.6191,0.144,9.09022,9.09022
924.00,9.09235,25.079684,0.000430,24.990699,-1.6190,0.144,9.09072,9.09072
925.00,9.09214,25.079736,0.000431,24.990677,-1.6190,0.144,9.09101,9.09101
926.00,9.09189,25.079779,0.000430,24.990652,-1.6189,0.144,9.09137,9.09137
927.00,9.09179,25.079742,0.000426,24.990632,-1.6188,0.144,9.09122,9.09122
928.00,9.09159,25.079782,0.000428,24.990594,-1.6187,0.144,9.09056,9.09056
929.00,9.09130,25.079716,0.000428,24.990496,-1.6185,0.144,9.08990,9.08990
930.00,9.09130,25.079671,0.000421,24.990479,-1.6182,0.145,9.09092,9.09092
931.00,9.09129,25.079604,0.000421,24.990448,-1.6180,0.145,9.09133,9.09133
932.00,9.09140,25.079749,0.000425,24.990530,-1.6180,0.145,9.09213,9.09213
933.00,9.09153,25.079609,0.000423,24.990419,-1.6181,0.145,9.09382,9.09382
934.00,9.09167,25.079757,0.000426,24.990532,-1.6181,0.145,9.09455,9.09455
935.00,9.09169,25.079814,0.000430,24.990569,-1.6182,0.145,9.09335,9.09335
936.00,9.09158,25.079965,0.000433,24.990687,-1.6184,0.145,9.09199,9.09199
937.00,9.09154,25.079955,0.000431,24.990671,-1.6185,0.145,9.09090,9.09090
938.00,9.09144,25.080110,0.000434,24.990792,-1.6185,0.145,9.09031,9.09031
939.00,9.09126,25.080014,0.000432,24.990706,-1.6185,0.145,9.08950,9.08950
940.00,9.09125,25.080074,0.000434,24.990714,-1.6184,0.145,9.08975,9.08975
941.00,9.09136,25.080064,0.000432,24.990642,-1.6182,0.145,9.09123,9.09123
942.00,9.09156,25.080005,0.000427,24.990485,-1.6178,0.145,9.09224,9.09224
943.00,9.09160,25.080060,0.000427,24.990492,-1.6175,0.145,9.09214,9.09214
944.00,9.09157,25.080163,0.000424,24.990509,-1.6175,0.145,9.09258,9.09258
945.00,9.09174,25.080206,0.000420,24.990470,-1.6175,0.146,9.09274,9.09274
946.00,9.09180,25.080273,0.000417,24.990450,-1.6175,0.146,9.09263,9.09263
947.00,9.09193,25.080414,0.000422,24.990539,-1.6180,0.146,9.09277,9.09277
948.00,9.09214,25.080506,0.000421,24.990514,-1.6181,0.146,9.09293,9.09293
949.00,9.09229,25.080639,0.000422,24.990569,-1.6179,0.146,9.09224,9.09224
950.00,9.09202,25.080627,0.000421,24.990542,-1.6175,0.146,9.09160,9.09160
951.00,9.09179,25.080746,0.000423,24.990615,-1.6172,0.146,9.09128,9.09128
952.00,9.09165,25.080885,0.000425,24.990735,-1.6170,0.146,9.09047,9.09047
953.00,9.09137,25.080897,0.000428,24.990741,-1.6169,0.146,9.08885,9.08885
954.00,9.09170,25.080894,0.000432,24.990744,-1.6171,0.146,9.08876,9.08876
955.00,9.09197,25.081007,0.000436,24.990786,-1.6175,0.146,9.08736,9.08736
956.00,9.09211,25.081015,0.000437,24.990806,-1.6178,0.146,9.08392,9.08392
957.00,9.09181,25.080968,0.000433,24.990730,-1.6181,0.146,9.07961,9.07961
958.00,9.09180,25.081002,0.000427,24.990717,-1.6183,0.146,9.07417,9.07417
959.00,9.09121,25.080992,0.000425,24.990712,-1.6183,0.146,9.06730,9.06730
960.00,9.09014,25.081065,0.000425,24.990784,-1.6182,0.146,9.06213,9.06213
@7,2.0001,4.0, 960.101000000002 
961.00,9.09210,25.081138,0.000421,24.990743,-1.6181,0.147,9.05968,9.05968
962.00,9.08993,25.081191,0.000419,24.990717,-1.6178,0.147,9.05943,9.05943
963.00,9.08756,25.081245,0.000422,24.990696,-1.6176,0.147,9.06194,9.06194
964.00,9.08447,25.081351,0.000422,24.990710,-1.6171,0.147,9.06626,9.06626
965.00,9.08197,25.081397,0.000419,24.990718,-1.6167,0.147,9.06978,9.06978
966.00,9.07467,25.081350,0.000419,24.990673,-1.6164,0.147,9.07244,9.07244
967.00,9.06820,25.081384,0.000421,24.990696,-1.6162,0.147,9.07541,9.07541
968.00,9.05875,25.081334,0.000418,24.990666,-1.6160,0.148,9.07784,9.07784
969.00,9.05640,25.081357,0.000417,24.990635,-1.6160,0.148,9.07893,9.07893
970.00,9.05966,25.081324,0.000416,24.990604,-1.6159,0.148,9.08072,9.08072
971.00,9.06330,25.081345,0.000416,24.990617,-1.6156,0.148,9.08223,9.08223
972.00,9.06600,25.081286,0.000414,24.990592,-1.6152,0.148,9.08274,9.08274
973.00,9.06881,25.081324,0.000416,24.990661,-1.6150,0.148,9.08216,9.08216
974.00,9.07078,25.081354,0.000417,24.990688,-1.6148,0.148,9.08226,9.08226
975.00,9.07245,25.081328,0.000416,24.990572,-1.6151,0.148,9.08199,9.08199
976.00,9.07379,25.081395,0.000420,24.990601,-1.6154,0.148,9.08265,9.08265
977.00,9.07488,25.081410,0.000422,24.990585,-1.6156,0.148,9.08274,9.08274
978.00,9.07597,25.081444,0.000421,24.990546,-1.6156,0.148,9.08395,9.08395
979.00,9.07734,25.081408,0.000425,24.990508,-1.6157,0.148,9.08566,9.08566
980.00,9.07907,25.081304,0.000426,24.990479,-1.6156,0.148,9.08645,9.08645
981.00,9.08075,25.081241,0.000421,24.990403,-1.6154,0.149,9.08641,9.08641
982.00,9.08146,25.081262,0.000419,24.990420,-1.6153,0.149,9.08636,9.08636
983.00,9.08241,25.081250,0.000421,24.990409,-1.6153,0.149,9.08647,9.08647
984.00,9.08316,25.081386,0.000422,24.990450,-1.6151,0.149,9.08596,9.08596
985.00,9.08367,25.081489,0.000423,24.990400,-1.6146,0.149,9.08709,9.08709
986.00,9.08439,25.081516,0.000426,24.990432,-1.6142,0.149,9.08730,9.08730
987.00,9.08480,25.081642,0.000429,24.990504,-1.6139,0.149,9.08767,9.08767
988.00,9.08486,25.081815,0.000434,24.990626,-1.6137,0.149,9.08711,9.08711
989.00,9.08511,25.081799,0.000432,24.990613,-1.6135,0.149,9.08740,9.08740
990.00,9.08551,25.081958,0.000434,24.990789,-1.6137,0.149,9.08706,9.08706
991.00,9.08584,25.081973,0.000432,24.990727,-1.6138,0.149,9.08762,9.08762
992.00,9.08612,25.081948,0.000431,24.990675,-1.6138,0.149,9.08790,9.08790
993.00,9.08661,25.081851,0.000424,24.990509,-1.6139,0.150,9.08865,9.08865
994.00,9.08683,25.081877,0.000423,24.990455,-1.6142,0.150,9.08880,9.08880
995.00,9.08717,25.081867,0.000419,24.990397,-1.6142,0.150,9.08846,9.08846
996.00,9.08734,25.081920,0.000421,24.990438,-1.6141,0.150,9.08917,9.08917
997.00,9.08767,25.081972,0.000423,24.990406,-1.6141,0.150,9.08956,9.08956
998.00,9.08799,25.082109,0.000428,24.990544,-1.6139,0.150,9.09028,9.09028
999.00,9.08814,25.082135,0.000430,24.990609,-1.6137,0.150,9.09128,9.09128
1000.00,9.08845,25.082145,0.000433,24.990575,-1.6134,0.150,9.09243,9.09243
1001.00,9.08895,25.082392,0.000438,24.990750,-1.6130,0.150,9.09255,9.09255
1002.00,9.08939,25.082479,0.000439,24.990811,-1.6125,0.150,9.09329,9.09329
1003.00,9.08971,25.082470,0.000439,24.990727,-1.6121,0.150,9.09309,9.09309
1004.00,9.08980,25.082518,0.000436,24.990689,-1.6119,0.150,9.09167,9.09167
1005.00,9.08960,25.082696,0.000436,24.990804,-1.6117,0.150,9.08978,9.08978
1006.00,9.08937,25.082580,0.000432,24.990675,-1.6116,0.150,9.08824,9.08824
1007.00,9.08940,25.082594,0.000429,24.990669,-1.6116,0.150,9.08736,9.08736
1008.00,9.08979,25.082587,0.000426,24.990673,-1.6115,0.151,9.08827,9.08827
1009.00,9.09025,25.082752,0.000430,24.990790,-1.6114,0.151,9.08988,9.08988
1010.00,9.09054,25.082771,0.000428,24.990847,-1.6113,0.151,9.09208,9.09208
1011.00,9.09074,25.082864,0.000430,24.990919,-1.6113,0.151,9.09373,9.09373
1012.00,9.09104,25.083098,0.000438,24.991069,-1.6112,0.151,9.09468,9.09468
1013.00,9.09146,25.083156,0.000444,24.991072,-1.6110,0.151,9.09443,9.09443
1014.00,9.09172,25.083097,0.000441,24.990993,-1.6107,0.151,9.09441,9.09441
1015.00,9.09182,25.083165,0.000440,24.990951,-1.6104,0.151,9.09468,9.09468
1016.00,9.09195,25.082971,0.000434,24.990720,-1.6100,0.151,9.09515,9.09515
1017.00,9.09194,25.082680,0.000421,24.990468,-1.6102,0.151,9.09575,9.09575
1018.00,9.09247,25.082730,0.000417,24.990556,-1.6104,0.151,9.09614,9.09614
1019.00,9.09289,25.082701,0.000420,24.990535,-1.6106,0.151,9.09602,9.09602
1020.00,9.09295,25.082637,0.000421,24.990483,-1.6108,0.151,9.09518,9.09518
1021.00,9.09292,25.082928,0.000425,24.990669,-1.6107,0.152,9.09431,9.09431
1022.00,9.09273,25.083023,0.000429,24.990681,-1.6104,0.152,9.09267,9.09267
1023.00,9.09260,25.082998,0.000429,24.990571,-1.6099,0.152,9.09182,9.09182
1024.00,9.09276,25.082936,0.000428,24.990526,-1.6094,0.152,9.09126,9.09126
1025.00,9.09294,25.082962,0.000429,24.990534,-1.6089,0.152,9.09020,9.09020
1026.00,9.09303,25.082910,0.000433,24.990515,-1.6088,0.152,9.08910,9.08910
1027.00,9.09306,25.083037,0.000434,24.990585,-1.6086,0.152,9.08897,9.08897
1028.00,9.09293,25.083089,0.000431,24.990600,-1.6084,0.152,9.08889,9.08889
1029.00,9.09264,25.083245,0.000428,24.990626,-1.6082,0.152,9.08827,9.08827
1030.00,9.09228,25.083237,0.000427,24.990547,-1.6084,0.152,9.08821,9.08821
1031.00,9.09190,25.083306,0.000426,24.990515,-1.6084,0.152,9.08831,9.08831
1032.00,9.09160,25.083319,0.000425,24.990514,-1.6082,0.152,9.08864,9.08864
1033.00,9.09154,25.083376,0.000426,24.990523,-1.6081,0.152,9.08934,9.08934
1034.00,9.09163,25.083408,0.000428,24.990491,-1.6082,0.152,9.09096,9.09096
1035.00,9.09162,25.083511,0.000430,24.990579,-1.6080,0.152,9.09291,9.09291
1036.00,9.09148,25.083449,0.000428,24.990540,-1.6079,0.153,9.09520,9.09520
1037.00,9.09172,25.083526,0.000434,24.990612,-1.6077,0.152,9.09672,9.09672
1038.00,9.09193,25.083539,0.000432,24.990571,-1.6076,0.152,9.09801,9.09801
1039.00,9.09214,25.083584,0.000432,24.990595,-1.6073,0.152,9.09819,9.09819
1040.00,9.09220,25.083585,0.000429,24.990597,-1.6069,0.152,9.09845,9.09845
1041.00,9.09240,25.083643,0.000428,24.990594,-1.6065,0.152,9.09780,9.09780
1042.00,9.09272,25.083651,0.000422,24.990592,-1.6065,0.153,9.09733,9.09733
1043.00,9.09302,25.083698,0.000422,24.990641,-1.6064,0.153,9.09623,9.09623
1044.00,9.09332,25.083704,0.000420,24.990627,-1.6062,0.153,9.09653,9.09653
1045.00,9.09373,25.083824,0.000423,24.990581,-1.6062,0.153,9.09638,9.09638
1046.00,9.09418,25.084021,0.000427,24.990752,-1.6060,0.153,9.09614,9.09614
1047.00,9.09469,25.084000,0.000426,24.990678,-1.6057,0.153,9.09671,9.09671
1048.00,9.09506,25.084156,0.000430,24.990784,-1.6052,0.153,9.09741,9.09741
1049.00,9.09548,25.084203,0.000430,24.990787,-1.6046,0.153,9.09715,9.09715
1050.00,9.09589,25.084176,0.000425,24.990803,-1.6041,0.153,9.09679,9.09679
1051.00,9.09622,25.084030,0.000423,24.990648,-1.6040,0.154,9.09638,9.09638
1052.00,9.09638,25.084122,0.000425,24.990645,-1.6038,0.154,9.09456,9.09456
1053.00,9.09613,25.084122,0.000420,24.990590,-1.6039,0.154,9.09224,9.09224
1054.00,9.09567,25.084095,0.000421,24.990505,-1.6041,0.154,9.08978,9.08978
1055.00,9.09513,25.084050,0.000421,24.990371,-1.6042,0.154,9.08767,9.08767
1056.00,9.09445,25.084199,0.000422,24.990449,-1.6041,0.154,9.08631,9.08631
1057.00,9.09381,25.084175,0.000419,24.990440,-1.6039,0.154,9.08508,9.08508
1058.00,9.09292,25.084102,0.000417,24.990282,-1.6036,0.154,9.08399,9.08399
1059.00,9.09213,25.084204,0.000419,24.990359,-1.6034,0.154,9.08339,9.08339
1060.00,9.09155,25.084447,0.000425,24.990564,-1.6032,0.154,9.08399,9.08399
1061.00,9.09100,25.084450,0.000422,24.990496,-1.6030,0.154,9.08466,9.08466
1062.00,9.09019,25.084509,0.000422,24.990462,-1.6026,0.155,9.08594,9.08594
1063.00,9.08994,25.084544,0.000419,24.990522,-1.6023,0.155,9.08734,9.08734
1064.00,9.08977,25.084399,0.000413,24.990421,-1.6017,0.155,9.08758,9.08758
1065.00,9.08916,25.084292,0.000409,24.990331,-1.6012,0.155,9.08677,9.08677
1066.00,9.08853,25.084203,0.000411,24.990310,-1.6009,0.155,9.08611,9.08611
1067.00,9.08753,25.084168,0.000414,24.990269,-1.6005,0.155,9.08567,9.08567
1068.00,9.08644,25.084296,0.000420,24.990371,-1.6005,0.155,9.08500,9.08500
1069.00,9.08604,25.084406,0.000421,24.990409,-1.6007,0.155,9.08585,9.08585
1070.00,9.08576,25.084573,0.000424,24.990536,-1.6009,0.155,9.08672,9.08672
1071.00,9.08563,25.084769,0.000423,24.990600,-1.6009,0.155,9.08737,9.08737
1072.00,9.08573,25.084950,0.000424,24.990767,-1.6008,0.155,9.08776,9.08776
1073.00,9.08610,25.084932,0.000424,24.990740,-1.6004,0.155,9.08915,9.08915
1074.00,9.08642,25.085105,0.000426,24.990877,-1.5997,0.156,9.09122,9.09122
1075.00,9.08674,25.085059,0.000423,24.990825,-1.5992,0.156,9.09277,9.09277
1076.00,9.08762,25.085088,0.000422,24.990828,-1.5988,0.156,9.09314,9.09314
1077.00,9.08799,25.085061,0.000425,24.990740,-1.5984,0.156,9.09338,9.09338
1078.00,9.08842,25.085215,0.000430,24.990847,-1.5982,0.156,9.09308,9.09308
1079.00,9.08896,25.085301,0.000431,24.990854,-1.5982,0.156,9.09257,9.09257
1080.00,9.08950,25.085418,0.000430,24.990823,-1.5981,0.156,9.09211,9.09211
1081.00,9.08960,25.085325,0.000424,24.990735,-1.5981,0.156,9.09264,9.09264
1082.00,9.08976,25.085331,0.000420,24.990724,-1.5981,0.156,9.09342,9.09342
1083.00,9.09043,25.085266,0.000415,24.990547,-1.5982,0.156,9.09511,9.09511
1084.00,9.09097,25.085234,0.000414,24.990505,-1.5980,0.156,9.09569,9.09569
1085.00,9.09171,25.085126,0.000417,24.990452,-1.5978,0.156,9.09616,9.09616
1086.00,9.09234,25.085236,0.000424,24.990520,-1.5976,0.156,9.09611,9.09611
1087.00,9.09299,25.085283,0.000423,24.990535,-1.5974,0.156,9.09652,9.09652
1088.00,9.09321,25.085334,0.000423,24.990618,-1.5969,0.156,9.09577,9.09577
1089.00,9.09344,25.085324,0.000421,24.990609,-1.5966,0.157,9.09507,9.09507
1090.00,9.09388,25.085344,0.000420,24.990638,-1.5961,0.157,9.09518,9.09518
1091.00,9.09436,25.085394,0.000418,24.990674,-1.5956,0.157,9.09490,9.09490
1092.00,9.09448,25.085413,0.000420,24.990646,-1.5951,0.157,9.09448,9.09448
1093.00,9.09454,25.085465,0.000423,24.990687,-1.5948,0.157,9.09502,9.09502
1094.00,9.09442,25.085509,0.000425,24.990672,-1.5945,0.157,9.09543,9.09543
1095.00,9.09457,25.085652,0.000429,24.990762,-1.5942,0.157,9.09478,9.09478
1096.00,9.09461,25.085686,0.000429,24.990755,-1.5938,0.157,9.09496,9.09496
1097.00,9.09478,25.085805,0.000428,24.990868,-1.5934,0.157,9.09537,9.09537
1098.00,9.09499,25.085773,0.000426,24.990738,-1.5931,0.157,9.09436,9.09436
1099.00,9.09508,25.085685,0.000420,24.990640,-1.5927,0.157,9.09422,9.09422
1100.00,9.09514,25.085760,0.000418,24.990633,-1.5925,0.157,9.09483,9.09483
1101.00,9.09536,25.085873,0.000417,24.990639,-1.5924,0.157,9.09592,9.09592
1102.00,9.09552,25.085864,0.000417,24.990553,-1.5923,0.157,9.09688,9.09688
1103.00,9.09526,25.085929,0.000417,24.990597,-1.5921,0.158,9.09796,9.09796
1104.00,9.09526,25.086039,0.000419,24.990680,-1.5919,0.158,9.09763,9.09763
1105.00,9.09527,25.086030,0.000420,24.990657,-1.5917,0.158,9.09610,9.09610
1106.00,9.09527,25.085924,0.000421,24.990547,-1.5916,0.158,9.09286,9.09286
1107.00,9.09559,25.085938,0.000418,24.990463,-1.5914,0.158,9.08801,9.08801
1108.00,9.09533,25.086173,0.000419,24.990589,-1.5912,0.158,9.08217,9.08217
1109.00,9.09584,25.086366,0.000420,24.990606,-1.5912,0.158,9.07653,9.07653
1110.00,9.09687,25.086336,0.000416,24.990543,-1.5911,0.159,9.07285,9.07285
@8,2.0001,4.0, 1110.036 
1111.00,9.09853,25.086477,0.000415,24.990705,-1.5910,0.159,9.07059,9.07059
1112.00,9.09980,25.086521,0.000416,24.990852,-1.5910,0.159,9.07067,9.07067
1113.00,9.09696,25.086373,0.000413,24.990755,-1.5909,0.159,9.07348,9.07348
1114.00,9.09231,25.086373,0.000417,24.990836,-1.5906,0.159,9.07749,9.07749
1115.00,9.08793,25.086383,0.000420,24.990865,-1.5901,0.159,9.08134,9.08134
1116.00,9.08256,25.086311,0.000421,24.990772,-1.5895,0.159,9.08504,9.08504
1117.00,9.07630,25.086332,0.000422,24.990715,-1.5890,0.159,9.08804,9.08804
1118.00,9.07170,25.086406,0.000424,24.990741,-1.5887,0.159,9.09000,9.09000
1119.00,9.07176,25.086417,0.000423,24.990719,-1.5885,0.160,9.09250,9.09250
1120.00,9.07430,25.086386,0.000419,24.990590,-1.5883,0.160,9.09337,9.09337
1121.00,9.07685,25.086459,0.000420,24.990553,-1.5881,0.160,9.09361,9.09361
1122.00,9.07779,25.086512,0.000423,24.990564,-1.5878,0.160,9.09378,9.09378
1123.00,9.08045,25.086470,0.000419,24.990472,-1.5875,0.160,9.09370,9.09370
1124.00,9.08313,25.086466,0.000419,24.990419,-1.5871,0.160,9.09245,9.09245
1125.00,9.08468,25.086595,0.000424,24.990526,-1.5865,0.160,9.09222,9.09222
1126.00,9.08570,25.086635,0.000425,24.990567,-1.5859,0.160,9.09240,9.09240
1127.00,9.08660,25.086630,0.000425,24.990493,-1.5854,0.160,9.09210,9.09210
1128.00,9.08756,25.086723,0.000433,24.990575,-1.5849,0.160,9.09163,9.09163
1129.00,9.08831,25.086812,0.000431,24.990626,-1.5847,0.160,9.09120,9.09120
1130.00,9.08912,25.086926,0.000432,24.990673,-1.5847,0.160,9.09065,9.09065
1131.00,9.09049,25.087071,0.000433,24.990734,-1.5847,0.160,9.09058,9.09058
1132.00,9.09097,25.087109,0.000432,24.990792,-1.5846,0.161,9.09116,9.09116
1133.00,9.09162,25.087095,0.000428,24.990725,-1.5843,0.161,9.09231,9.09231
1134.00,9.09210,25.087054,0.000426,24.990613,-1.5839,0.161,9.09305,9.09305
1135.00,9.09241,25.087071,0.000422,24.990617,-1.5834,0.161,9.09393,9.09393
1136.00,9.09271,25.087107,0.000419,24.990645,-1.5830,0.161,9.09485,9.09485
1137.00,9.09301,25.087247,0.000420,24.990700,-1.5826,0.161,9.09557,9.09557
1138.00,9.09329,25.087311,0.000420,24.990725,-1.5822,0.161,9.09579,9.09579
1139.00,9.09347,25.087447,0.000424,24.990813,-1.5820,0.161,9.09749,9.09749
1140.00,9.09373,25.087477,0.000426,24.990763,-1.5818,0.161,9.09869,9.09869
1141.00,9.09407,25.087423,0.000425,24.990681,-1.5815,0.161,9.09917,9.09917
1142.00,9.09442,25.087458,0.000424,24.990685,-1.5813,0.161,9.09946,9.09946
1143.00,9.09485,25.087490,0.000425,24.990699,-1.5813,0.162,9.10063,9.10063
1144.00,9.09533,25.087411,0.000422,24.990646,-1.5811,0.162,9.10034,9.10034
1145.00,9.09569,25.087425,0.000419,24.990648,-1.5809,0.162,9.10035,9.10035
1146.00,9.09615,25.087379,0.000421,24.990589,-1.5810,0.162,9.10070,9.10070
1147.00,9.09656,25.087304,0.000422,24.990489,-1.5810,0.162,9.10113,9.10113
1148.00,9.09709,25.087290,0.000420,24.990408,-1.5808,0.162,9.10068,9.10068
1149.00,9.09760,25.087308,0.000421,24.990393,-1.5806,0.162,9.10028,9.10028
1150.00,9.09788,25.087261,0.000422,24.990366,-1.5803,0.162,9.09936,9.09936
1151.00,9.09827,25.087242,0.000419,24.990310,-1.5797,0.162,9.09924,9.09924
1152.00,9.09870,25.087283,0.000418,24.990305,-1.5791,0.162,9.09934,9.09934
1153.00,9.09901,25.087329,0.000421,24.990362,-1.5784,0.162,9.09974,9.09974
1154.00,9.09950,25.087348,0.000420,24.990384,-1.5777,0.163,9.10109,9.10109
1155.00,9.10008,25.087392,0.000423,24.990388,-1.5773,0.163,9.10292,9.10292
1156.00,9.10060,25.087603,0.000428,24.990544,-1.5771,0.163,9.10417,9.10417
1157.00,9.10097,25.087644,0.000428,24.990556,-1.5771,0.163,9.10456,9.10456
1158.00,9.10130,25.087719,0.000426,24.990567,-1.5771,0.163,9.10468,9.10468
1159.00,9.10137,25.087905,0.000428,24.990626,-1.5769,0.163,9.10460,9.10460
1160.00,9.10165,25.087961,0.000430,24.990627,-1.5766,0.163,9.10493,9.10493
1161.00,9.10203,25.087940,0.000428,24.990546,-1.5762,0.163,9.10556,9.10556
1162.00,9.10257,25.087994,0.000430,24.990563,-1.5757,0.163,9.10651,9.10651
1163.00,9.10303,25.087982,0.000430,24.990529,-1.5752,0.163,9.10766,9.10766
1164.00,9.10350,25.087962,0.000431,24.990528,-1.5749,0.163,9.10907,9.10907
1165.00,9.10405,25.088043,0.000429,24.990565,-1.5746,0.163,9.11006,9.11006
1166.00,9.10455,25.088075,0.000429,24.990599,-1.5742,0.164,9.11015,9.11015
1167.00,9.10490,25.088058,0.000428,24.990580,-1.5738,0.164,9.10957,9.10957
1168.00,9.10510,25.088047,0.000428,24.990602,-1.5733,0.164,9.10904,9.10904
1169.00,9.10547,25.088042,0.000429,24.990645,-1.5729,0.164,9.10800,9.10800
1170.00,9.10598,25.087984,0.000427,24.990593,-1.5726,0.164,9.10631,9.10631
1171.00,9.10607,25.088144,0.000431,24.990677,-1.5724,0.164,9.10460,9.10460
1172.00,9.10614,25.088241,0.000431,24.990708,-1.5722,0.164,9.10428,9.10428
1173.00,9.10629,25.088373,0.000429,24.990714,-1.5722,0.164,9.10407,9.10407
1174.00,9.10641,25.088404,0.000425,24.990576,-1.5720,0.164,9.10344,9.10344
1175.00,9.10640,25.088445,0.000423,24.990461,-1.5718,0.165,9.10336,9.10336
1176.00,9.10616,25.088432,0.000419,24.990372,-1.5714,0.165,9.10431,9.10431
1177.00,9.10626,25.088581,0.000421,24.990453,-1.5711,0.165,9.10505,9.10505
1178.00,9.10640,25.088602,0.000424,24.990457,-1.5709,0.165,9.10497,9.10497
1179.00,9.10640,25.088687,0.000427,24.990556,-1.5708,0.165,9.10503,9.10503
1180.00,9.10636,25.088806,0.000430,24.990702,-1.5705,0.165,9.10548,9.10548
1181.00,9.10617,25.088775,0.000431,24.990733,-1.5704,0.165,9.10556,9.10556
1182.00,9.10609,25.088661,0.000430,24.990663,-1.5703,0.165,9.10520,9.10520
1183.00,9.10600,25.088640,0.000430,24.990647,-1.5701,0.165,9.10559,9.10559
1184.00,9.10573,25.088572,0.000426,24.990520,-1.5700,0.165,9.10581,9.10581
1185.00,9.10541,25.088613,0.000426,24.990579,-1.5700,0.165,9.10560,9.10560
1186.00,9.10507,25.088696,0.000423,24.990603,-1.5698,0.165,9.10553,9.10553
1187.00,9.10504,25.088835,0.000420,24.990632,-1.5695,0.165,9.10579,9.10579
1188.00,9.10514,25.088895,0.000415,24.990644,-1.5692,0.166,9.10604,9.10604
1189.00,9.10514,25.089000,0.000418,24.990748,-1.5688,0.166,9.10630,9.10630
1190.00,9.10529,25.088943,0.000416,24.990636,-1.5685,0.166,9.10753,9.10753
1191.00,9.10578,25.088867,0.000414,24.990552,-1.5679,0.166,9.10880,9.10880
1192.00,9.10618,25.088800,0.000415,24.990514,-1.5673,0.166,9.10903,9.10903
1193.00,9.10641,25.088764,0.000415,24.990426,-1.5667,0.166,9.10970,9.10970
1194.00,9.10678,25.088772,0.000413,24.990357,-1.5662,0.166,9.11068,9.11068
1195.00,9.10713,25.088836,0.000412,24.990344,-1.5656,0.166,9.11064,9.11064
1196.00,9.10744,25.088886,0.000412,24.990307,-1.5651,0.167,9.11021,9.11021
1197.00,9.10759,25.088917,0.000411,24.990228,-1.5647,0.167,9.11046,9.11046
1198.00,9.10778,25.089053,0.000415,24.990260,-1.5646,0.167,9.11064,9.11064
1199.00,9.10821,25.089155,0.000420,24.990331,-1.5645,0.166,9.11077,9.11077
1200.00,9.10858,25.089280,0.000424,24.990390,-1.5644,0.166,9.11130,9.11130
1201.00,9.10903,25.089357,0.000423,24.990486,-1.5645,0.167,9.11269,9.11269
1202.00,9.10962,25.089349,0.000421,24.990524,-1.5644,0.167,9.11435,9.11435
1203.00,9.11009,25.089347,0.000419,24.990577,-1.5640,0.167,9.11479,9.11479
1204.00,9.11062,25.089290,0.000412,24.990501,-1.5636,0.167,9.11610,9.11610
1205.00,9.11134,25.089236,0.000410,24.990537,-1.5631,0.167,9.11740,9.11740
1206.00,9.11200,25.089186,0.000410,24.990485,-1.5626,0.167,9.11730,9.11730
1207.00,9.11243,25.089296,0.000414,24.990580,-1.5622,0.168,9.11663,9.11663
1208.00,9.11285,25.089349,0.000415,24.990613,-1.5619,0.168,9.11723,9.11723
1209.00,9.11342,25.089389,0.000416,24.990612,-1.5616,0.168,9.11745,9.11745
1210.00,9.11398,25.089397,0.000416,24.990525,-1.5614,0.168,9.11745,9.11745
1211.00,9.11431,25.089549,0.000421,24.990619,-1.5611,0.168,9.11690,9.11690
1212.00,9.11446,25.089483,0.000421,24.990542,-1.5610,0.168,9.11707,9.11707
1213.00,9.11478,25.089491,0.000418,24.990492,-1.5609,0.168,9.11681,9.11681
1214.00,9.11498,25.089493,0.000417,24.990498,-1.5606,0.168,9.11596,9.11596
1215.00,9.11530,25.089549,0.000421,24.990534,-1.5604,0.168,9.11464,9.11464
1216.00,9.11528,25.089541,0.000422,24.990523,-1.5600,0.168,9.11429,9.11429
1217.00,9.11558,25.089698,0.000423,24.990547,-1.5596,0.168,9.11390,9.11390
1218.00,9.11590,25.089741,0.000424,24.990556,-1.5590,0.168,9.11360,9.11360
1219.00,9.11612,25.089841,0.000424,24.990599,-1.5584,0.168,9.11320,9.11320
1220.00,9.11588,25.089842,0.000418,24.990565,-1.5579,0.169,9.11379,9.11379
1221.00,9.11571,25.089961,0.000417,24.990575,-1.5574,0.169,9.11373,9.11373
1222.00,9.11539,25.089984,0.000417,24.990585,-1.5570,0.169,9.11352,9.11352
1223.00,9.11527,25.090024,0.000423,24.990571,-1.5567,0.169,9.11348,9.11348
1224.00,9.11521,25.090128,0.000426,24.990626,-1.5562,0.169,9.11391,9.11391
1225.00,9.11502,25.090225,0.000430,24.990715,-1.5558,0.169,9.11363,9.11363
1226.00,9.11477,25.090222,0.000429,24.990633,-1.5555,0.169,9.11369,9.11369
1227.00,9.11466,25.090201,0.000428,24.990594,-1.5551,0.169,9.11426,9.11426
1228.00,9.11477,25.090214,0.000423,24.990594,-1.5546,0.169,9.11549,9.11549
1229.00,9.11491,25.090222,0.000422,24.990560,-1.5544,0.169,9.11656,9.11656
1230.00,9.11497,25.090247,0.000420,24.990569,-1.5541,0.169,9.11794,9.11794
1231.00,9.11506,25.090192,0.000415,24.990520,-1.5539,0.170,9.11946,9.11946
1232.00,9.11519,25.090285,0.000415,24.990606,-1.5538,0.170,9.11949,9.11949
1233.00,9.11525,25.090393,0.000416,24.990696,-1.5535,0.170,9.11858,9.11858
1234.00,9.11530,25.090329,0.000415,24.990669,-1.5534,0.170,9.11733,9.11733
1235.00,9.11561,25.090362,0.000418,24.990625,-1.5535,0.170,9.11598,9.11598
1236.00,9.11573,25.090475,0.000420,24.990683,-1.5534,0.170,9.11520,9.11520
1237.00,9.11581,25.090528,0.000418,24.990634,-1.5533,0.170,9.11539,9.11539
1238.00,9.11578,25.090460,0.000416,24.990565,-1.5530,0.170,9.11593,9.11593
1239.00,9.11595,25.090467,0.000416,24.990593,-1.5524,0.170,9.11717,9.11717
1240.00,9.11622,25.090507,0.000417,24.990632,-1.5517,0.170,9.11690,9.11690
1241.00,9.11622,25.090567,0.000417,24.990677,-1.5510,0.171,9.11687,9.11687
1242.00,9.11647,25.090544,0.000418,24.990661,-1.5504,0.171,9.11714,9.11714
1243.00,9.11666,25.090651,0.000418,24.990666,-1.5500,0.171,9.11684,9.11684
1244.00,9.11669,25.090772,0.000418,24.990657,-1.5497,0.171,9.11586,9.11586
1245.00,9.11674,25.090742,0.000417,24.990545,-1.5495,0.171,9.11625,9.11625
1246.00,9.11684,25.090779,0.000423,24.990539,-1.5493,0.171,9.11555,9.11555
1247.00,9.11677,25.090921,0.000426,24.990637,-1.5490,0.171,9.11488,9.11488
1248.00,9.11649,25.091017,0.000429,24.990670,-1.5485,0.171,9.11491,9.11491
1249.00,9.11639,25.090981,0.000427,24.990647,-1.5480,0.171,9.11544,9.11544
1250.00,9.11631,25.091060,0.000427,24.990728,-1.5477,0.171,9.11650,9.11650
1251.00,9.11614,25.090963,0.000422,24.990698,-1.5473,0.171,9.11747,9.11747
1252.00,9.11632,25.090903,0.000419,24.990685,-1.5471,0.171,9.11767,9.11767
1253.00,9.11638,25.090850,0.000418,24.990662,-1.5468,0.171,9.11718,9.11718
1254.00,9.11659,25.090983,0.000420,24.990711,-1.5467,0.171,9.11577,9.11577
1255.00,9.11643,25.090995,0.000419,24.990662,-1.5461,0.172,9.11398,9.11398
1256.00,9.11630,25.091108,0.000418,24.990626,-1.5455,0.172,9.11091,9.11091
1257.00,9.11634,25.091068,0.000418,24.990551,-1.5448,0.172,9.10620,9.10620
1258.00,9.11624,25.091122,0.000420,24.990598,-1.5443,0.172,9.10011,9.10011
1259.00,9.11714,25.091064,0.000415,24.990502,-1.5436,0.172,9.09353,9.09353
1260.00,9.11809,25.091163,0.000415,24.990536,-1.5431,0.172,9.08754,9.08754
1261.00,9.11658,25.091267,0.000416,24.990619,-1.5427,0.173,9.08433,9.08433
@9,2.0001,4.0, 1260.078 
1262.00,9.11500,25.091428,0.000416,24.990677,-1.5423,0.173,9.08347,9.08347
1263.00,9.11381,25.091499,0.000414,24.990619,-1.5420,0.173,9.08543,9.08543
1264.00,9.11194,25.091575,0.000416,24.990654,-1.5420,0.173,9.08998,9.08998
1265.00,9.10949,25.091652,0.000420,24.990719,-1.5419,0.173,9.09446,9.09446
1266.00,9.10145,25.091595,0.000423,24.990682,-1.5418,0.173,9.09859,9.09859
1267.00,9.09185,25.091550,0.000424,24.990631,-1.5417,0.173,9.10272,9.10272
1268.00,9.08448,25.091596,0.000423,24.990632,-1.5417,0.173,9.10576,9.10576
1269.00,9.08188,25.091617,0.000424,24.990581,-1.5414,0.173,9.10693,9.10693
1270.00,9.08384,25.091699,0.000423,24.990621,-1.5410,0.173,9.10743,9.10743
1271.00,9.08774,25.091862,0.000422,24.990661,-1.5407,0.173,9.10764,9.10764
1272.00,9.09079,25.091977,0.000422,24.990656,-1.5403,0.173,9.10842,9.10842
1273.00,9.09427,25.092088,0.000428,24.990746,-1.5395,0.173,9.10861,9.10861
1274.00,9.09777,25.092203,0.000428,24.990822,-1.5390,0.174,9.10890,9.10890
1275.00,9.09974,25.092371,0.000429,24.990891,-1.5387,0.174,9.10905,9.10905
1276.00,9.10114,25.092373,0.000426,24.990864,-1.5384,0.174,9.10968,9.10968
1277.00,9.10247,25.092406,0.000426,24.990878,-1.5379,0.174,9.10892,9.10892
1278.00,9.10319,25.092338,0.000422,24.990795,-1.5375,0.174,9.10880,9.10880
1279.00,9.10387,25.092371,0.000424,24.990844,-1.5370,0.174,9.10974,9.10974
1280.00,9.10513,25.092137,0.000420,24.990687,-1.5364,0.174,9.11092,9.11092
1281.00,9.10628,25.092037,0.000417,24.990624,-1.5358,0.174,9.11200,9.11200
1282.00,9.10785,25.092062,0.000414,24.990684,-1.5351,0.175,9.11406,9.11406
1283.00,9.10924,25.092051,0.000410,24.990637,-1.5347,0.175,9.11518,9.11518
1284.00,9.11005,25.092025,0.000407,24.990567,-1.5343,0.175,9.11648,9.11648
1285.00,9.11086,25.092115,0.000404,24.990590,-1.5341,0.175,9.11748,9.11748
1286.00,9.11159,25.092189,0.000408,24.990590,-1.5337,0.175,9.11836,9.11836
1287.00,9.11228,25.092181,0.000413,24.990523,-1.5334,0.175,9.11893,9.11893
1288.00,9.11282,25.092180,0.000414,24.990518,-1.5331,0.175,9.11966,9.11966
1289.00,9.11328,25.092176,0.000413,24.990470,-1.5327,0.175,9.11859,9.11859
1290.00,9.11362,25.092165,0.000413,24.990399,-1.5324,0.175,9.11732,9.11732
1291.00,9.11388,25.092236,0.000412,24.990489,-1.5323,0.175,9.11627,9.11627
1292.00,9.11425,25.092053,0.000403,24.990267,-1.5321,0.175,9.11561,9.11561
1293.00,9.11449,25.092272,0.000407,24.990440,-1.5317,0.176,9.11498,9.11498
1294.00,9.11486,25.092285,0.000404,24.990404,-1.5313,0.176,9.11543,9.11543
1295.00,9.11543,25.092204,0.000398,24.990312,-1.5306,0.176,9.11675,9.11675
1296.00,9.11616,25.092232,0.000401,24.990308,-1.5301,0.176,9.11711,9.11711
1297.00,9.11682,25.092526,0.000407,24.990581,-1.5299,0.176,9.11717,9.11717
1298.00,9.11718,25.092587,0.000408,24.990634,-1.5297,0.176,9.11781,9.11781
1299.00,9.11728,25.092459,0.000407,24.990527,-1.5293,0.176,9.11871,9.11871
1300.00,9.11743,25.092837,0.000420,24.990878,-1.5290,0.176,9.11984,9.11984
1301.00,9.11792,25.092925,0.000418,24.990851,-1.5284,0.176,9.12103,9.12103
1302.00,9.11836,25.092970,0.000421,24.990795,-1.5276,0.177,9.12212,9.12212
1303.00,9.11862,25.092871,0.000420,24.990609,-1.5271,0.177,9.12269,9.12269
1304.00,9.11881,25.093220,0.000429,24.990870,-1.5268,0.177,9.12280,9.12280
1305.00,9.11910,25.092992,0.000422,24.990606,-1.5265,0.177,9.12309,9.12309
1306.00,9.11930,25.092981,0.000424,24.990594,-1.5263,0.177,9.12274,9.12274
1307.00,9.11934,25.092977,0.000424,24.990629,-1.5259,0.177,9.12270,9.12270
1308.00,9.11953,25.092991,0.000420,24.990662,-1.5255,0.177,9.12318,9.12318
1309.00,9.11992,25.093048,0.000418,24.990731,-1.5250,0.177,9.12404,9.12404
1310.00,9.12064,25.093138,0.000420,24.990773,-1.5246,0.177,9.12427,9.12427
1311.00,9.12126,25.093244,0.000419,24.990883,-1.5242,0.177,9.12524,9.12524
1312.00,9.12177,25.093219,0.000417,24.990855,-1.5241,0.178,9.12588,9.12588
1313.00,9.12220,25.093201,0.000419,24.990800,-1.5240,0.178,9.12625,9.12625
1314.00,9.12277,25.093222,0.000421,24.990755,-1.5236,0.178,9.12680,9.12680
1315.00,9.12341,25.093294,0.000421,24.990739,-1.5233,0.178,9.12751,9.12751
1316.00,9.12399,25.093198,0.000420,24.990628,-1.5230,0.178,9.12818,9.12818
1317.00,9.12458,25.093171,0.000419,24.990542,-1.5225,0.178,9.12823,9.12823
1318.00,9.12500,25.093229,0.000420,24.990567,-1.5221,0.178,9.12893,9.12893
1319.00,9.12551,25.093153,0.000418,24.990498,-1.5218,0.178,9.12944,9.12944
1320.00,9.12597,25.093119,0.000419,24.990455,-1.5215,0.179,9.12992,9.12992
1321.00,9.12642,25.093218,0.000420,24.990489,-1.5210,0.179,9.13014,9.13014
1322.00,9.12670,25.093566,0.000423,24.990715,-1.5205,0.179,9.13089,9.13089
1323.00,9.12721,25.093708,0.000425,24.990816,-1.5201,0.179,9.13155,9.13155
1324.00,9.12772,25.093703,0.000428,24.990763,-1.5196,0.179,9.13134,9.13134
1325.00,9.12799,25.093774,0.000428,24.990864,-1.5190,0.179,9.13077,9.13077
1326.00,9.12832,25.093803,0.000429,24.990848,-1.5184,0.179,9.13073,9.13073
1327.00,9.12872,25.093508,0.000428,24.990613,-1.5179,0.179,9.13034,9.13034
1328.00,9.12887,25.093499,0.000429,24.990542,-1.5169,0.179,9.12906,9.12906
1329.00,9.12913,25.093629,0.000427,24.990655,-1.5164,0.179,9.12888,9.12888
1330.00,9.12932,25.093641,0.000424,24.990571,-1.5162,0.179,9.12993,9.12993
1331.00,9.12977,25.093721,0.000424,24.990523,-1.5159,0.179,9.13059,9.13059
1332.00,9.13002,25.093939,0.000424,24.990626,-1.5157,0.179,9.13111,9.13111
1333.00,9.13028,25.093938,0.000425,24.990582,-1.5159,0.179,9.13202,9.13202
1334.00,9.13048,25.093847,0.000423,24.990461,-1.5158,0.179,9.13249,9.13249
1335.00,9.13058,25.093874,0.000425,24.990481,-1.5157,0.179,9.13207,9.13207
1336.00,9.13073,25.093842,0.000424,24.990537,-1.5154,0.179,9.13160,9.13160
1337.00,9.13092,25.093794,0.000422,24.990485,-1.5150,0.180,9.13126,9.13126
1338.00,9.13100,25.093978,0.000421,24.990664,-1.5143,0.180,9.13180,9.13180
1339.00,9.13094,25.094089,0.000422,24.990736,-1.5137,0.180,9.13182,9.13182
1340.00,9.13108,25.094159,0.000418,24.990790,-1.5132,0.180,9.13178,9.13178
1341.00,9.13115,25.094172,0.000414,24.990760,-1.5129,0.181,9.13184,9.13184
1342.00,9.13126,25.094144,0.000414,24.990711,-1.5125,0.181,9.13251,9.13251
1343.00,9.13135,25.094018,0.000414,24.990572,-1.5124,0.181,9.13260,9.13260
1344.00,9.13135,25.094043,0.000418,24.990558,-1.5120,0.181,9.13214,9.13214
1345.00,9.13129,25.094092,0.000424,24.990542,-1.5116,0.181,9.13120,9.13120
1346.00,9.13113,25.094052,0.000429,24.990461,-1.5111,0.180,9.13019,9.13019
1347.00,9.13107,25.094117,0.000429,24.990475,-1.5107,0.180,9.12946,9.12946
1348.00,9.13106,25.094140,0.000426,24.990448,-1.5101,0.180,9.12790,9.12790
1349.00,9.13113,25.094251,0.000427,24.990497,-1.5098,0.180,9.12817,9.12817
1350.00,9.13104,25.094298,0.000423,24.990539,-1.5095,0.181,9.12864,9.12864
1351.00,9.13077,25.094359,0.000418,24.990534,-1.5090,0.181,9.12891,9.12891
1352.00,9.13056,25.094514,0.000420,24.990710,-1.5085,0.181,9.12859,9.12859
1353.00,9.13046,25.094448,0.000418,24.990617,-1.5081,0.181,9.12900,9.12900
1354.00,9.13028,25.094412,0.000415,24.990532,-1.5076,0.182,9.12897,9.12897
1355.00,9.13009,25.094484,0.000417,24.990540,-1.5070,0.182,9.12934,9.12934
1356.00,9.13016,25.094691,0.000422,24.990731,-1.5067,0.182,9.12901,9.12901
1357.00,9.12987,25.094552,0.000421,24.990546,-1.5064,0.182,9.12824,9.12824
1358.00,9.12948,25.094785,0.000427,24.990718,-1.5061,0.182,9.12724,9.12724
1359.00,9.12896,25.094896,0.000428,24.990807,-1.5057,0.182,9.12593,9.12593
1360.00,9.12874,25.094854,0.000425,24.990737,-1.5052,0.182,9.12536,9.12536
1361.00,9.12851,25.094798,0.000424,24.990650,-1.5049,0.182,9.12529,9.12529
1362.00,9.12809,25.094975,0.000425,24.990796,-1.5046,0.182,9.12601,9.12601
1363.00,9.12774,25.094986,0.000422,24.990775,-1.5042,0.182,9.12672,9.12672
1364.00,9.12763,25.094947,0.000421,24.990721,-1.5038,0.182,9.12778,9.12778
1365.00,9.12769,25.094943,0.000422,24.990692,-1.5033,0.182,9.12788,9.12788
1366.00,9.12769,25.094945,0.000422,24.990664,-1.5026,0.182,9.12793,9.12793
1367.00,9.12778,25.094981,0.000421,24.990647,-1.5019,0.183,9.12703,9.12703
1368.00,9.12753,25.094913,0.000418,24.990539,-1.5013,0.183,9.12675,9.12675
1369.00,9.12724,25.094950,0.000417,24.990559,-1.5006,0.183,9.12598,9.12598
1370.00,9.12704,25.094891,0.000416,24.990518,-1.5004,0.183,9.12518,9.12518
1371.00,9.12691,25.094880,0.000415,24.990439,-1.5004,0.183,9.12556,9.12556
1372.00,9.12690,25.094864,0.000416,24.990392,-1.5002,0.183,9.12605,9.12605
1373.00,9.12677,25.094886,0.000418,24.990412,-1.4999,0.183,9.12601,9.12601
1374.00,9.12658,25.094959,0.000422,24.990429,-1.4997,0.183,9.12673,9.12673
1375.00,9.12630,25.094941,0.000420,24.990323,-1.4993,0.183,9.12730,9.12730
1376.00,9.12645,25.094978,0.000422,24.990380,-1.4987,0.183,9.12716,9.12716
1377.00,9.12660,25.095022,0.000422,24.990444,-1.4983,0.183,9.12783,9.12783
1378.00,9.12689,25.095033,0.000422,24.990437,-1.4979,0.183,9.12892,9.12892
1379.00,9.12738,25.094953,0.000417,24.990329,-1.4978,0.184,9.12991,9.12991
1380.00,9.12771,25.094946,0.000413,24.990330,-1.4976,0.184,9.13086,9.13086
1381.00,9.12798,25.094981,0.000410,24.990305,-1.4971,0.184,9.13211,9.13211
1382.00,9.12831,25.094950,0.000409,24.990173,-1.4967,0.184,9.13264,9.13264
1383.00,9.12851,25.095252,0.000413,24.990350,-1.4963,0.184,9.13276,9.13276
1384.00,9.12868,25.095337,0.000413,24.990357,-1.4958,0.184,9.13234,9.13234
1385.00,9.12886,25.095463,0.000414,24.990403,-1.4953,0.185,9.13248,9.13248
1386.00,9.12916,25.095428,0.000415,24.990350,-1.4951,0.185,9.13257,9.13257
1387.00,9.12965,25.095535,0.000418,24.990406,-1.4948,0.185,9.13365,9.13365
1388.00,9.13030,25.095392,0.000415,24.990314,-1.4945,0.185,9.13457,9.13457
1389.00,9.13078,25.095418,0.000418,24.990355,-1.4941,0.185,9.13516,9.13516
1390.00,9.13126,25.095542,0.000425,24.990544,-1.4937,0.185,9.13528,9.13528
1391.00,9.13170,25.095664,0.000423,24.990649,-1.4935,0.185,9.13592,9.13592
1392.00,9.13230,25.095665,0.000419,24.990673,-1.4930,0.185,9.13651,9.13651
1393.00,9.13293,25.095637,0.000413,24.990624,-1.4926,0.185,9.13649,9.13649
1394.00,9.13332,25.095762,0.000410,24.990705,-1.4923,0.186,9.13638,9.13638
1395.00,9.13351,25.095716,0.000405,24.990593,-1.4918,0.186,9.13599,9.13599
1396.00,9.13381,25.095776,0.000408,24.990592,-1.4913,0.186,9.13524,9.13524
1397.00,9.13405,25.095902,0.000411,24.990631,-1.4908,0.186,9.13380,9.13380
1398.00,9.13423,25.095949,0.000413,24.990589,-1.4904,0.186,9.13331,9.13331
1399.00,9.13433,25.095886,0.000414,24.990523,-1.4895,0.186,9.13388,9.13388
1400.00,9.13448,25.095946,0.000414,24.990570,-1.4887,0.186,9.13385,9.13385
1401.00,9.13441,25.095990,0.000413,24.990616,-1.4880,0.186,9.13400,9.13400
1402.00,9.13458,25.095855,0.000408,24.990441,-1.4876,0.186,9.13473,9.13473
1403.00,9.13488,25.095886,0.000406,24.990448,-1.4872,0.186,9.13425,9.13425
1404.00,9.13504,25.095808,0.000402,24.990313,-1.4871,0.186,9.13262,9.13262
1405.00,9.13489,25.095996,0.000405,24.990376,-1.4871,0.186,9.13214,9.13214
1406.00,9.13486,25.096190,0.000408,24.990455,-1.4872,0.186,9.13088,9.13088
1407.00,9.13430,25.096410,0.000410,24.990647,-1.4871,0.187,9.12769,9.12769
1408.00,9.13383,25.096411,0.000411,24.990640,-1.4868,0.187,9.12390,9.12390
1409.00,9.13412,25.096711,0.000419,24.990885,-1.4866,0.187,9.11915,9.11915
1410.00,9.13448,25.096730,0.000419,24.990861,-1.4862,0.187,9.11412,9.11412
1411.00,9.13445,25.096571,0.000416,24.990679,-1.4855,0.187,9.11032,9.11032
@10,2.0001,4.0, 1410.013 
1412.00,9.13583,25.096456,0.000417,24.990586,-1.4849,0.187,9.10933,9.10933
1413.00,9.13253,25.096606,0.000419,24.990700,-1.4844,0.188,9.11163,9.11163
1414.00,9.13071,25.096406,0.000415,24.990488,-1.4839,0.188,9.11657,9.11657
1415.00,9.12809,25.096426,0.000417,24.990532,-1.4835,0.188,9.12200,9.12200
1416.00,9.12627,25.096431,0.000418,24.990568,-1.4831,0.188,9.12664,9.12664
1417.00,9.12059,25.096533,0.000419,24.990633,-1.4825,0.188,9.13026,9.13026
1418.00,9.11234,25.096566,0.000420,24.990607,-1.4816,0.188,9.13245,9.13245
1419.00,9.10753,25.096725,0.000421,24.990723,-1.4808,0.188,9.13353,9.13353
1420.00,9.10815,25.096693,0.000417,24.990657,-1.4802,0.188,9.13412,9.13412
1421.00,9.10952,25.096817,0.000416,24.990757,-1.4796,0.188,9.13517,9.13517
1422.00,9.11590,25.096633,0.000412,24.990545,-1.4792,0.188,9.13643,9.13643
1423.00,9.12360,25.096573,0.000410,24.990481,-1.4790,0.189,9.13735,9.13735
1424.00,9.12810,25.096539,0.000412,24.990466,-1.4787,0.189,9.13767,9.13767
1425.00,9.13001,25.096590,0.000413,24.990456,-1.4783,0.189,9.13778,9.13778
1426.00,9.13136,25.096567,0.000413,24.990367,-1.4779,0.189,9.13808,9.13808
1427.00,9.13248,25.096732,0.000416,24.990512,-1.4774,0.189,9.13740,9.13740
1428.00,9.13368,25.096768,0.000414,24.990526,-1.4771,0.189,9.13714,9.13714
1429.00,9.13411,25.096821,0.000411,24.990521,-1.4768,0.189,9.13720,9.13720
1430.00,9.13456,25.096769,0.000412,24.990518,-1.4765,0.189,9.13821,9.13821
1431.00,9.13494,25.096678,0.000412,24.990501,-1.4760,0.189,9.13876,9.13876
1432.00,9.13559,25.096751,0.000414,24.990557,-1.4757,0.189,9.13960,9.13960
1433.00,9.13640,25.096726,0.000416,24.990529,-1.4753,0.189,9.14037,9.14037
1434.00,9.13715,25.096766,0.000417,24.990568,-1.4749,0.190,9.14132,9.14132
1435.00,9.13758,25.096785,0.000410,24.990541,-1.4744,0.190,9.14120,9.14120
1436.00,9.13813,25.096885,0.000413,24.990592,-1.4740,0.190,9.14161,9.14161
1437.00,9.13863,25.096906,0.000415,24.990584,-1.4735,0.190,9.14187,9.14187
1438.00,9.13898,25.096977,0.000416,24.990657,-1.4730,0.190,9.14144,9.14144
1439.00,9.13919,25.096949,0.000416,24.990576,-1.4728,0.190,9.14123,9.14123
1440.00,9.13951,25.096945,0.000417,24.990537,-1.4724,0.190,9.14132,9.14132
1441.00,9.13971,25.096988,0.000417,24.990580,-1.4720,0.190,9.14082,9.14082
1442.00,9.13994,25.096995,0.000416,24.990547,-1.4714,0.190,9.14109,9.14109
1443.00,9.13998,25.096983,0.000413,24.990428,-1.4708,0.191,9.14116,9.14116
1444.00,9.14012,25.097041,0.000413,24.990450,-1.4702,0.191,9.14130,9.14130
1445.00,9.14052,25.097181,0.000416,24.990488,-1.4697,0.191,9.14239,9.14239
1446.00,9.14101,25.097203,0.000413,24.990353,-1.4693,0.191,9.14353,9.14353
1447.00,9.14122,25.097324,0.000414,24.990373,-1.4691,0.191,9.14250,9.14250
1448.00,9.14133,25.097523,0.000418,24.990488,-1.4691,0.191,9.14278,9.14278
1449.00,9.14151,25.097622,0.000418,24.990523,-1.4686,0.191,9.14258,9.14258
1450.00,9.14172,25.097716,0.000420,24.990590,-1.4681,0.191,9.14226,9.14226
1451.00,9.14181,25.097802,0.000422,24.990653,-1.4676,0.191,9.14130,9.14130
1452.00,9.14183,25.097783,0.000424,24.990615,-1.4671,0.191,9.14199,9.14199
1453.00,9.14185,25.097768,0.000424,24.990585,-1.4667,0.191,9.14240,9.14240
1454.00,9.14195,25.097832,0.000425,24.990611,-1.4667,0.191,9.14258,9.14258
1455.00,9.14189,25.097770,0.000426,24.990510,-1.4666,0.191,9.14230,9.14230
1456.00,9.14192,25.097820,0.000428,24.990509,-1.4663,0.191,9.14283,9.14283
1457.00,9.14213,25.097909,0.000426,24.990515,-1.4658,0.191,9.14235,9.14235
1458.00,9.14231,25.097913,0.000425,24.990505,-1.4650,0.192,9.14181,9.14181
1459.00,9.14224,25.097905,0.000423,24.990528,-1.4644,0.192,9.14147,9.14147
1460.00,9.14207,25.097945,0.000425,24.990588,-1.4637,0.192,9.14149,9.14149
1461.00,9.14216,25.097957,0.000423,24.990584,-1.4634,0.192,9.14120,9.14120
1462.00,9.14222,25.097949,0.000424,24.990585,-1.4632,0.192,9.14217,9.14217
1463.00,9.14240,25.097955,0.000425,24.990566,-1.4630,0.192,9.14310,9.14310
1464.00,9.14256,25.098020,0.000426,24.990495,-1.4627,0.192,9.14377,9.14377
1465.00,9.14269,25.098078,0.000422,24.990471,-1.4622,0.192,9.14476,9.14476
1466.00,9.14266,25.098250,0.000423,24.990550,-1.4618,0.193,9.14506,9.14506
1467.00,9.14273,25.098300,0.000421,24.990525,-1.4613,0.193,9.14443,9.14443
1468.00,9.14287,25.098437,0.000417,24.990543,-1.4609,0.193,9.14384,9.14384
1469.00,9.14295,25.098434,0.000414,24.990488,-1.4604,0.193,9.14480,9.14480
1470.00,9.14330,25.098526,0.000418,24.990502,-1.4598,0.193,9.14498,9.14498
1471.00,9.14350,25.098492,0.000416,24.990435,-1.4590,0.193,9.14538,9.14538
1472.00,9.14377,25.098623,0.000417,24.990534,-1.4582,0.193,9.14683,9.14683
1473.00,9.14418,25.098580,0.000419,24.990482,-1.4575,0.193,9.14873,9.14873
1474.00,9.14459,25.098658,0.000423,24.990544,-1.4571,0.193,9.14914,9.14914
1475.00,9.14490,25.098742,0.000421,24.990611,-1.4570,0.193,9.14931,9.14931
1476.00,9.14524,25.098712,0.000421,24.990603,-1.4568,0.194,9.14970,9.14970
1477.00,9.14586,25.098666,0.000422,24.990541,-1.4565,0.194,9.15018,9.15018
1478.00,9.14630,25.098735,0.000421,24.990636,-1.4562,0.194,9.15013,9.15013
1479.00,9.14675,25.098661,0.000419,24.990629,-1.4555,0.194,9.15058,9.15058
1480.00,9.14729,25.098595,0.000419,24.990555,-1.4547,0.194,9.15115,9.15115
1481.00,9.14778,25.098617,0.000421,24.990557,-1.4541,0.194,9.15179,9.15179
1482.00,9.14811,25.098647,0.000421,24.990559,-1.4536,0.194,9.15138,9.15138
1483.00,9.14824,25.098528,0.000421,24.990427,-1.4531,0.194,9.15051,9.15051
1484.00,9.14843,25.098682,0.000423,24.990453,-1.4525,0.194,9.14945,9.14945
1485.00,9.14836,25.098746,0.000424,24.990484,-1.4520,0.194,9.14736,9.14736
1486.00,9.14817,25.098864,0.000422,24.990565,-1.4513,0.194,9.14586,9.14586
1487.00,9.14815,25.098810,0.000419,24.990547,-1.4508,0.195,9.14463,9.14463
1488.00,9.14835,25.098910,0.000418,24.990630,-1.4503,0.195,9.14445,9.14445
1489.00,9.14838,25.098904,0.000418,24.990695,-1.4500,0.195,9.14394,9.14394
1490.00,9.14815,25.098866,0.000416,24.990624,-1.4497,0.195,9.14422,9.14422
1491.00,9.14795,25.098730,0.000416,24.990481,-1.4497,0.195,9.14448,9.14448
1492.00,9.14794,25.098840,0.000421,24.990590,-1.4493,0.195,9.14541,9.14541
1493.00,9.14771,25.098946,0.000424,24.990667,-1.4488,0.195,9.14535,9.14535
1494.00,9.14751,25.098918,0.000420,24.990573,-1.4484,0.195,9.14644,9.14644
1495.00,9.14764,25.098977,0.000420,24.990640,-1.4480,0.196,9.14776,9.14776
1496.00,9.14754,25.099117,0.000420,24.990773,-1.4473,0.196,9.14913,9.14913
1497.00,9.14781,25.099151,0.000416,24.990742,-1.4467,0.196,9.15068,9.15068
1498.00,9.14805,25.099028,0.000414,24.990579,-1.4460,0.196,9.15170,9.15170
1499.00,9.14798,25.099069,0.000416,24.990553,-1.4452,0.196,9.15170,9.15170
1500.00,9.14777,25.099031,0.000413,24.990453,-1.4445,0.196,9.15116,9.15116
1501.00,9.14762,25.099025,0.000412,24.990391,-1.4443,0.196,9.15096,9.15096
1502.00,9.14766,25.099053,0.000416,24.990342,-1.4439,0.196,9.15002,9.15002
1503.00,9.14776,25.099255,0.000419,24.990469,-1.4437,0.196,9.14983,9.14983
1504.00,9.14792,25.099291,0.000416,24.990528,-1.4437,0.196,9.14957,9.14957
1505.00,9.14801,25.099408,0.000420,24.990613,-1.4435,0.196,9.14971,9.14971
1506.00,9.14823,25.099464,0.000421,24.990590,-1.4430,0.196,9.14878,9.14878
1507.00,9.14856,25.099503,0.000418,24.990589,-1.4426,0.197,9.14846,9.14846
1508.00,9.14885,25.099490,0.000414,24.990552,-1.4420,0.197,9.14797,9.14797
1509.00,9.14930,25.099518,0.000417,24.990506,-1.4415,0.197,9.14798,9.14798
1510.00,9.14936,25.099528,0.000415,24.990485,-1.4412,0.197,9.14864,9.14864
1511.00,9.14950,25.099637,0.000416,24.990544,-1.4410,0.197,9.14976,9.14976
1512.00,9.14980,25.099621,0.000416,24.990487,-1.4407,0.197,9.15093,9.15093
1513.00,9.15025,25.099712,0.000418,24.990551,-1.4405,0.197,9.15211,9.15211
1514.00,9.15056,25.099679,0.000413,24.990508,-1.4400,0.197,9.15351,9.15351
1515.00,9.15081,25.099695,0.000413,24.990493,-1.4392,0.197,9.15401,9.15401
1516.00,9.15081,25.099737,0.000414,24.990567,-1.4386,0.197,9.15326,9.15326
1517.00,9.15049,25.099751,0.000414,24.990559,-1.4381,0.197,9.15195,9.15195
1518.00,9.15032,25.099632,0.000414,24.990432,-1.4375,0.197,9.15120,9.15120
1519.00,9.15026,25.099736,0.000416,24.990450,-1.4371,0.198,9.15014,9.15014
1520.00,9.15052,25.099826,0.000417,24.990517,-1.4367,0.198,9.15052,9.15052
1521.00,9.15078,25.099767,0.000416,24.990396,-1.4361,0.198,9.15140,9.15140
1522.00,9.15089,25.099860,0.000415,24.990444,-1.4356,0.198,9.15253,9.15253
1523.00,9.15107,25.100014,0.000414,24.990539,-1.4349,0.198,9.15338,9.15338
1524.00,9.15128,25.100049,0.000412,24.990590,-1.4341,0.198,9.15459,9.15459
1525.00,9.15176,25.100057,0.000412,24.990601,-1.4335,0.198,9.15399,9.15399
1526.00,9.15213,25.100090,0.000411,24.990652,-1.4331,0.199,9.15342,9.15342
1527.00,9.15208,25.100153,0.000415,24.990728,-1.4327,0.199,9.15296,9.15296
1528.00,9.15234,25.100044,0.000412,24.990618,-1.4324,0.199,9.15357,9.15357
1529.00,9.15271,25.100179,0.000413,24.990712,-1.4322,0.199,9.15314,9.15314
1530.00,9.15291,25.100168,0.000412,24.990616,-1.4319,0.199,9.15332,9.15332
1531.00,9.15300,25.100160,0.000410,24.990547,-1.4315,0.199,9.15385,9.15385
1532.00,9.15293,25.100164,0.000409,24.990494,-1.4309,0.199,9.15420,9.15420
1533.00,9.15295,25.100291,0.000411,24.990562,-1.4303,0.199,9.15374,9.15374
1534.00,9.15295,25.100224,0.000412,24.990472,-1.4298,0.199,9.15391,9.15391
1535.00,9.15299,25.100301,0.000416,24.990560,-1.4293,0.199,9.15519,9.15519
1536.00,9.15351,25.100313,0.000416,24.990537,-1.4288,0.199,9.15660,9.15660
1537.00,9.15401,25.100339,0.000416,24.990546,-1.4284,0.200,9.15805,9.15805
1538.00,9.15467,25.100427,0.000416,24.990595,-1.4280,0.200,9.15972,9.15972
1539.00,9.15536,25.100470,0.000419,24.990620,-1.4275,0.200,9.16254,9.16254
1540.00,9.15616,25.100504,0.000418,24.990580,-1.4269,0.200,9.16361,9.16361
1541.00,9.15684,25.100594,0.000422,24.990587,-1.4261,0.200,9.16519,9.16519
1542.00,9.15751,25.100584,0.000424,24.990515,-1.4254,0.200,9.16569,9.16569
1543.00,9.15791,25.100637,0.000425,24.990506,-1.4248,0.200,9.16542,9.16542
1544.00,9.15833,25.100795,0.000423,24.990593,-1.4243,0.200,9.16453,9.16453
1545.00,9.15884,25.100844,0.000423,24.990658,-1.4237,0.200,9.16440,9.16440
1546.00,9.15966,25.100971,0.000421,24.990778,-1.4233,0.201,9.16367,9.16367
1547.00,9.16029,25.101034,0.000421,24.990885,-1.4229,0.201,9.16332,9.16332
1548.00,9.16085,25.100994,0.000419,24.990881,-1.4225,0.201,9.16231,9.16231
1549.00,9.16116,25.100829,0.000416,24.990707,-1.4221,0.201,9.15973,9.15973
1550.00,9.16184,25.100767,0.000413,24.990592,-1.4218,0.201,9.15772,9.15772
1551.00,9.16108,25.100779,0.000416,24.990557,-1.4213,0.201,9.15684,9.15684
1552.00,9.16087,25.100917,0.000414,24.990493,-1.4208,0.201,9.15662,9.15662
1553.00,9.16143,25.100994,0.000417,24.990435,-1.4202,0.201,9.15751,9.15751
1554.00,9.16177,25.101211,0.000417,24.990556,-1.4196,0.201,9.15818,9.15818
1555.00,9.16183,25.101322,0.000418,24.990614,-1.4190,0.201,9.15695,9.15695
1556.00,9.16097,25.101225,0.000412,24.990540,-1.4184,0.202,9.15458,9.15458
1557.00,9.16003,25.101095,0.000410,24.990501,-1.4178,0.202,9.15078,9.15078
1558.00,9.15922,25.101068,0.000409,24.990539,-1.4174,0.202,9.14537,9.14537
1559.00,9.15742,25.100953,0.000411,24.990424,-1.4169,0.202,9.14036,9.14036
1560.00,9.15595,25.101055,0.000415,24.990451,-1.4163,0.202,9.13501,9.13501
1561.00,9.15839,25.101266,0.000419,24.990584,-1.4161,0.202,9.12974,9.12974
@11,2.0001,4.0, 1560.05 
1562.00,9.16008,25.101403,0.000422,24.990703,-1.4158,0.202,9.12653,9.12653
1563.00,9.15871,25.101409,0.000416,24.990717,-1.4155,0.202,9.12603,9.12603
1564.00,9.15439,25.101510,0.000415,24.990797,-1.4152,0.203,9.12727,9.12727
1565.00,9.15000,25.101479,0.000413,24.990757,-1.4150,0.203,9.13140,9.13140
1566.00,9.14541,25.101423,0.000414,24.990680,-1.4145,0.203,9.13578,9.13578
1567.00,9.14085,25.101511,0.000416,24.990741,-1.4140,0.203,9.14045,9.14045
1568.00,9.13456,25.101513,0.000421,24.990702,-1.4136,0.203,9.14397,9.14397
1569.00,9.12939,25.101568,0.000424,24.990756,-1.4133,0.203,9.14690,9.14690
1570.00,9.12616,25.101621,0.000422,24.990828,-1.4131,0.203,9.14918,9.14918
1571.00,9.12808,25.101656,0.000419,24.990843,-1.4128,0.203,9.15203,9.15203
1572.00,9.13094,25.101618,0.000415,24.990759,-1.4122,0.203,9.15384,9.15384
1573.00,9.13187,25.101713,0.000412,24.990809,-1.4117,0.204,9.15536,9.15536
1574.00,9.13537,25.101687,0.000412,24.990726,-1.4112,0.204,9.15614,9.15614
1575.00,9.13866,25.101722,0.000413,24.990726,-1.4108,0.204,9.15659,9.15659
1576.00,9.14164,25.101724,0.000411,24.990701,-1.4102,0.204,9.15643,9.15643
1577.00,9.14389,25.101629,0.000411,24.990607,-1.4098,0.204,9.15624,9.15624
1578.00,9.14544,25.101779,0.000420,24.990702,-1.4093,0.204,9.15680,9.15680
1579.00,9.14683,25.101825,0.000418,24.990691,-1.4088,0.204,9.15787,9.15787
1580.00,9.14885,25.101774,0.000415,24.990571,-1.4080,0.204,9.15893,9.15893
1581.00,9.15021,25.101846,0.000418,24.990589,-1.4075,0.204,9.15940,9.15940
1582.00,9.15174,25.102149,0.000424,24.990775,-1.4071,0.204,9.15999,9.15999
1583.00,9.15333,25.102153,0.000416,24.990675,-1.4065,0.204,9.15980,9.15980
1584.00,9.15456,25.102156,0.000412,24.990639,-1.4061,0.205,9.16006,9.16006
1585.00,9.15584,25.102567,0.000422,24.991005,-1.4059,0.205,9.16091,9.16091
1586.00,9.15703,25.102590,0.000420,24.991000,-1.4055,0.205,9.16285,9.16285
1587.00,9.15815,25.102427,0.000416,24.990807,-1.4053,0.205,9.16417,9.16417
1588.00,9.15889,25.102541,0.000420,24.990929,-1.4051,0.205,9.16501,9.16501
1589.00,9.15963,25.102675,0.000425,24.991020,-1.4046,0.205,9.16581,9.16581
1590.00,9.16025,25.102322,0.000415,24.990671,-1.4043,0.205,9.16569,9.16569
1591.00,9.16075,25.102354,0.000416,24.990647,-1.4039,0.205,9.16499,9.16499
1592.00,9.16114,25.102405,0.000415,24.990696,-1.4035,0.206,9.16545,9.16545
1593.00,9.16168,25.102292,0.000411,24.990512,-1.4031,0.206,9.16666,9.16666
1594.00,9.16239,25.102259,0.000414,24.990457,-1.4025,0.206,9.16721,9.16721
1595.00,9.16317,25.102432,0.000418,24.990574,-1.4018,0.206,9.16841,9.16841
1596.00,9.16387,25.102537,0.000419,24.990685,-1.4014,0.206,9.16995,9.16995
1597.00,9.16467,25.102565,0.000420,24.990636,-1.4009,0.206,9.17076,9.17076
1598.00,9.16531,25.102642,0.000422,24.990716,-1.4005,0.206,9.17081,9.17081
1599.00,9.16584,25.102669,0.000425,24.990773,-1.4002,0.206,9.17113,9.17113
1600.00,9.16620,25.102541,0.000424,24.990667,-1.3998,0.206,9.17056,9.17056
1601.00,9.16664,25.102471,0.000425,24.990558,-1.3992,0.206,9.17000,9.17000
1602.00,9.16733,25.102525,0.000428,24.990620,-1.3987,0.206,9.17045,9.17045
1603.00,9.16800,25.102490,0.000426,24.990554,-1.3982,0.206,9.17067,9.17067
1604.00,9.16849,25.102548,0.000422,24.990481,-1.3977,0.207,9.17051,9.17051
1605.00,9.16874,25.102691,0.000426,24.990553,-1.3974,0.207,9.17046,9.17046
1606.00,9.16874,25.102765,0.000428,24.990616,-1.3969,0.207,9.16985,9.16985
1607.00,9.16867,25.102722,0.000425,24.990614,-1.3965,0.207,9.16821,9.16821
1608.00,9.16882,25.102777,0.000427,24.990694,-1.3960,0.207,9.16768,9.16768
1609.00,9.16909,25.102742,0.000427,24.990719,-1.3954,0.207,9.16787,9.16787
1610.00,9.16930,25.102660,0.000421,24.990599,-1.3950,0.207,9.16795,9.16795
1611.00,9.16938,25.102784,0.000423,24.990611,-1.3946,0.207,9.16772,9.16772
1612.00,9.16933,25.102847,0.000425,24.990581,-1.3942,0.207,9.16764,9.16764
1613.00,9.16936,25.102853,0.000425,24.990546,-1.3939,0.207,9.16784,9.16784
1614.00,9.16925,25.102977,0.000424,24.990611,-1.3935,0.207,9.16759,9.16759
1615.00,9.16918,25.103022,0.000426,24.990619,-1.3929,0.207,9.16720,9.16720
1616.00,9.16892,25.102944,0.000421,24.990593,-1.3925,0.208,9.16758,9.16758
1617.00,9.16861,25.102966,0.000419,24.990584,-1.3918,0.208,9.16789,9.16789
1618.00,9.16854,25.102981,0.000419,24.990555,-1.3912,0.208,9.16802,9.16802
1619.00,9.16848,25.103040,0.000421,24.990566,-1.3905,0.208,9.16793,9.16793
1620.00,9.16866,25.103136,0.000421,24.990679,-1.3901,0.208,9.16978,9.16978
1621.00,9.16896,25.103255,0.000425,24.990740,-1.3894,0.208,9.17108,9.17108
1622.00,9.16897,25.103283,0.000425,24.990769,-1.3889,0.208,9.17181,9.17181
1623.00,9.16896,25.103354,0.000424,24.990807,-1.3886,0.208,9.17288,9.17288
1624.00,9.16923,25.103174,0.000420,24.990645,-1.3884,0.209,9.17379,9.17379
1625.00,9.16933,25.103244,0.000423,24.990654,-1.3883,0.209,9.17269,9.17269
1626.00,9.16954,25.103162,0.000419,24.990572,-1.3882,0.209,9.17225,9.17225
1627.00,9.16982,25.103253,0.000421,24.990610,-1.3879,0.209,9.17275,9.17275
1628.00,9.17002,25.103277,0.000420,24.990612,-1.3873,0.209,9.17309,9.17309
1629.00,9.17043,25.103366,0.000421,24.990652,-1.3867,0.209,9.17319,9.17319
1630.00,9.17080,25.103427,0.000419,24.990613,-1.3863,0.209,9.17426,9.17426
1631.00,9.17111,25.103440,0.000418,24.990551,-1.3857,0.209,9.17424,9.17424
1632.00,9.17141,25.103554,0.000419,24.990586,-1.3852,0.210,9.17364,9.17364
1633.00,9.17165,25.103624,0.000422,24.990614,-1.3847,0.210,9.17313,9.17313
1634.00,9.17190,25.103706,0.000421,24.990703,-1.3841,0.210,9.17318,9.17318
1635.00,9.17218,25.103670,0.000422,24.990730,-1.3833,0.210,9.17291,9.17291
1636.00,9.17263,25.103750,0.000423,24.990827,-1.3830,0.210,9.17393,9.17393
1637.00,9.17306,25.103659,0.000421,24.990717,-1.3828,0.210,9.17431,9.17431
1638.00,9.17332,25.103682,0.000419,24.990709,-1.3826,0.210,9.17481,9.17481
1639.00,9.17362,25.103724,0.000421,24.990728,-1.3824,0.210,9.17490,9.17490
1640.00,9.17380,25.103729,0.000422,24.990734,-1.3822,0.210,9.17526,9.17526
1641.00,9.17387,25.103729,0.000422,24.990690,-1.3817,0.210,9.17550,9.17550
1642.00,9.17418,25.103742,0.000422,24.990692,-1.3808,0.210,9.17672,9.17672
1643.00,9.17446,25.103810,0.000423,24.990645,-1.3800,0.210,9.17688,9.17688
1644.00,9.17452,25.103818,0.000422,24.990614,-1.3792,0.210,9.17709,9.17709
1645.00,9.17468,25.103847,0.000420,24.990589,-1.3786,0.210,9.17687,9.17687
1646.00,9.17487,25.103837,0.000419,24.990552,-1.3780,0.210,9.17605,9.17605
1647.00,9.17497,25.103844,0.000418,24.990573,-1.3777,0.211,9.17549,9.17549
1648.00,9.17508,25.103818,0.000415,24.990594,-1.3775,0.211,9.17562,9.17562
1649.00,9.17519,25.103906,0.000414,24.990612,-1.3772,0.211,9.17588,9.17588
1650.00,9.17530,25.104030,0.000413,24.990671,-1.3767,0.211,9.17620,9.17620
1651.00,9.17539,25.104121,0.000413,24.990683,-1.3763,0.211,9.17657,9.17657
1652.00,9.17569,25.104274,0.000412,24.990728,-1.3760,0.212,9.17720,9.17720
1653.00,9.17611,25.104341,0.000408,24.990689,-1.3758,0.212,9.17776,9.17776
1654.00,9.17641,25.104365,0.000407,24.990617,-1.3754,0.212,9.17824,9.17824
1655.00,9.17661,25.104368,0.000410,24.990524,-1.3750,0.212,9.17852,9.17852
1656.00,9.17681,25.104436,0.000411,24.990465,-1.3746,0.212,9.17936,9.17936
1657.00,9.17697,25.104447,0.000414,24.990389,-1.3741,0.212,9.17899,9.17899
1658.00,9.17717,25.104443,0.000420,24.990341,-1.3735,0.212,9.17861,9.17861
1659.00,9.17732,25.104471,0.000422,24.990346,-1.3728,0.212,9.17858,9.17858
1660.00,9.17755,25.104532,0.000425,24.990359,-1.3725,0.212,9.17911,9.17911
1661.00,9.17776,25.104521,0.000424,24.990397,-1.3723,0.212,9.17908,9.17908
1662.00,9.17772,25.104590,0.000425,24.990501,-1.3718,0.212,9.17899,9.17899
1663.00,9.17762,25.104733,0.000429,24.990644,-1.3712,0.212,9.17852,9.17852
1664.00,9.17770,25.104819,0.000428,24.990704,-1.3708,0.212,9.17833,9.17833
1665.00,9.17785,25.104897,0.000427,24.990741,-1.3703,0.212,9.17807,9.17807
1666.00,9.17811,25.104979,0.000430,24.990776,-1.3696,0.212,9.17801,9.17801
1667.00,9.17836,25.104963,0.000426,24.990676,-1.3693,0.213,9.17864,9.17864
1668.00,9.17852,25.104921,0.000423,24.990622,-1.3691,0.213,9.17911,9.17911
1669.00,9.17846,25.104897,0.000424,24.990594,-1.3688,0.213,9.17871,9.17871
1670.00,9.17847,25.104824,0.000422,24.990590,-1.3685,0.213,9.17828,9.17828
1671.00,9.17859,25.104741,0.000419,24.990506,-1.3682,0.213,9.17833,9.17833
1672.00,9.17875,25.104809,0.000422,24.990542,-1.3677,0.213,9.17840,9.17840
1673.00,9.17877,25.104830,0.000421,24.990533,-1.3675,0.213,9.17878,9.17878
1674.00,9.17874,25.104901,0.000419,24.990576,-1.3672,0.214,9.17932,9.17932
1675.00,9.17875,25.104915,0.000417,24.990510,-1.3669,0.214,9.17966,9.17966
1676.00,9.17872,25.105020,0.000418,24.990577,-1.3663,0.214,9.17950,9.17950
1677.00,9.17872,25.104960,0.000418,24.990525,-1.3658,0.214,9.17879,9.17879
1678.00,9.17865,25.104979,0.000416,24.990558,-1.3651,0.214,9.17791,9.17791
1679.00,9.17848,25.104989,0.000415,24.990524,-1.3646,0.214,9.17745,9.17745
1680.00,9.17837,25.105062,0.000414,24.990574,-1.3642,0.214,9.17721,9.17721
1681.00,9.17815,25.105016,0.000412,24.990517,-1.3640,0.214,9.17653,9.17653
1682.00,9.17817,25.105119,0.000414,24.990561,-1.3637,0.214,9.17762,9.17762
1683.00,9.17848,25.105146,0.000416,24.990530,-1.3634,0.214,9.17860,9.17860
1684.00,9.17864,25.105175,0.000418,24.990566,-1.3632,0.214,9.17933,9.17933
1685.00,9.17870,25.105180,0.000425,24.990566,-1.3629,0.214,9.17962,9.17962
1686.00,9.17872,25.105388,0.000430,24.990743,-1.3625,0.214,9.18068,9.18068
1687.00,9.17878,25.105387,0.000429,24.990696,-1.3620,0.214,9.18019,9.18019
1688.00,9.17867,25.105517,0.000430,24.990741,-1.3616,0.215,9.17935,9.17935
1689.00,9.17871,25.105604,0.000431,24.990758,-1.3609,0.215,9.17865,9.17865
1690.00,9.17879,25.105683,0.000429,24.990737,-1.3605,0.215,9.17845,9.17845
1691.00,9.17874,25.105624,0.000424,24.990613,-1.3603,0.215,9.17903,9.17903
1692.00,9.17857,25.105686,0.000422,24.990687,-1.3602,0.215,9.18010,9.18010
1693.00,9.17866,25.105634,0.000418,24.990582,-1.3598,0.215,9.18127,9.18127
1694.00,9.17926,25.105605,0.000415,24.990508,-1.3595,0.215,9.18311,9.18311
1695.00,9.17982,25.105581,0.000414,24.990521,-1.3589,0.215,9.18485,9.18485
1696.00,9.18023,25.105496,0.000413,24.990492,-1.3584,0.216,9.18515,9.18515
1697.00,9.18054,25.105486,0.000415,24.990471,-1.3578,0.216,9.18490,9.18490
1698.00,9.18096,25.105560,0.000417,24.990565,-1.3573,0.216,9.18523,9.18523
1699.00,9.18141,25.105589,0.000418,24.990577,-1.3568,0.216,9.18575,9.18575
1700.00,9.18183,25.105659,0.000421,24.990578,-1.3565,0.216,9.18588,9.18588
1701.00,9.18231,25.105794,0.000426,24.990641,-1.3561,0.216,9.18619,9.18619
1702.00,9.18279,25.105863,0.000426,24.990652,-1.3558,0.216,9.18626,9.18626
1703.00,9.18308,25.105865,0.000426,24.990622,-1.3554,0.216,9.18455,9.18455
1704.00,9.18351,25.105913,0.000425,24.990635,-1.3553,0.216,9.18218,9.18218
1705.00,9.18409,25.105954,0.000423,24.990632,-1.3551,0.216,9.18020,9.18020
1706.00,9.18527,25.106028,0.000421,24.990617,-1.3548,0.216,9.17682,9.17682
1707.00,9.18579,25.106097,0.000422,24.990662,-1.3543,0.216,9.17286,9.17286
1708.00,9.18616,25.106144,0.000420,24.990677,-1.3539,0.216,9.16929,9.16929
1709.00,9.18624,25.106201,0.000422,24.990707,-1.3535,0.217,9.16424,9.16424
1710.00,9.18715,25.106184,0.000421,24.990660,-1.3532,0.217,9.15833,9.15833
1711.00,9.18704,25.106289,0.000419,24.990719,-1.3528,0.217,9.15379,9.15379
@12,2.0001,4.0, 1710.093 
1712.00,9.18426,25.106219,0.000416,24.990577,-1.3526,0.217,9.15262,9.15262
1713.00,9.17914,25.106252,0.000417,24.990534,-1.3524,0.217,9.15371,9.15371
1714.00,9.17675,25.106309,0.000415,24.990485,-1.3519,0.217,9.15721,9.15721
1715.00,9.17292,25.106457,0.000418,24.990558,-1.3517,0.217,9.16191,9.16191
1716.00,9.17011,25.106496,0.000421,24.990511,-1.3516,0.217,9.16659,9.16659
1717.00,9.16423,25.106688,0.000424,24.990610,-1.3512,0.218,9.16929,9.16929
1718.00,9.15818,25.106725,0.000425,24.990624,-1.3510,0.218,9.17105,9.17105
1719.00,9.15494,25.106761,0.000426,24.990623,-1.3509,0.218,9.17183,9.17183
1720.00,9.15443,25.106834,0.000424,24.990672,-1.3505,0.218,9.17197,9.17197
1721.00,9.15281,25.106730,0.000424,24.990560,-1.3499,0.218,9.17294,9.17294
1722.00,9.15740,25.106701,0.000421,24.990529,-1.3495,0.218,9.17354,9.17354
1723.00,9.16357,25.106800,0.000420,24.990567,-1.3493,0.218,9.17443,9.17443
1724.00,9.16660,25.106757,0.000417,24.990467,-1.3490,0.218,9.17554,9.17554
1725.00,9.16821,25.106738,0.000416,24.990394,-1.3486,0.218,9.17697,9.17697
1726.00,9.16917,25.106808,0.000415,24.990506,-1.3485,0.219,9.17802,9.17802
1727.00,9.17028,25.106740,0.000413,24.990432,-1.3485,0.219,9.17908,9.17908
1728.00,9.17137,25.106700,0.000412,24.990433,-1.3482,0.219,9.17989,9.17989
1729.00,9.17250,25.106736,0.000415,24.990491,-1.3478,0.219,9.18094,9.18094
1730.00,9.17350,25.106687,0.000416,24.990476,-1.3476,0.219,9.18158,9.18158
1731.00,9.17447,25.106739,0.000418,24.990465,-1.3472,0.219,9.18211,9.18211
1732.00,9.17549,25.106821,0.000423,24.990535,-1.3466,0.219,9.18208,9.18208
1733.00,9.17643,25.106789,0.000423,24.990472,-1.3459,0.219,9.18222,9.18222
1734.00,9.17726,25.106876,0.000422,24.990574,-1.3454,0.219,9.18228,9.18228
1735.00,9.17795,25.106918,0.000423,24.990556,-1.3448,0.219,9.18239,9.18239
1736.00,9.17851,25.106945,0.000423,24.990558,-1.3444,0.219,9.18244,9.18244
1737.00,9.17925,25.107105,0.000424,24.990663,-1.3440,0.220,9.18373,9.18373
1738.00,9.18000,25.107177,0.000428,24.990687,-1.3437,0.220,9.18497,9.18497
1739.00,9.18069,25.107216,0.000431,24.990682,-1.3436,0.219,9.18513,9.18513
1740.00,9.18123,25.107311,0.000435,24.990734,-1.3437,0.219,9.18465,9.18465
1741.00,9.18153,25.107323,0.000435,24.990695,-1.3436,0.219,9.18417,9.18417
1742.00,9.18186,25.107234,0.000430,24.990574,-1.3436,0.219,9.18342,9.18342
1743.00,9.18225,25.107373,0.000426,24.990598,-1.3436,0.220,9.18270,9.18270
1744.00,9.18258,25.107384,0.000423,24.990534,-1.3434,0.220,9.18275,9.18275
1745.00,9.18295,25.107372,0.000416,24.990483,-1.3429,0.220,9.18359,9.18359
1746.00,9.18309,25.107436,0.000413,24.990531,-1.3425,0.220,9.18402,9.18402
1747.00,9.18334,25.107518,0.000414,24.990602,-1.3421,0.221,9.18420,9.18420
1748.00,9.18349,25.107384,0.000415,24.990510,-1.3418,0.221,9.18426,9.18426
1749.00,9.18355,25.107366,0.000414,24.990514,-1.3416,0.221,9.18443,9.18443
1750.00,9.18369,25.107368,0.000416,24.990495,-1.3413,0.221,9.18520,9.18520
1751.00,9.18394,25.107406,0.000418,24.990515,-1.3409,0.221,9.18629,9.18629
1752.00,9.18444,25.107393,0.000418,24.990486,-1.3406,0.221,9.18729,9.18729
1753.00,9.18476,25.107459,0.000418,24.990497,-1.3404,0.221,9.18743,9.18743
1754.00,9.18493,25.107447,0.000415,24.990455,-1.3400,0.221,9.18768,9.18768
1755.00,9.18514,25.107549,0.000414,24.990533,-1.3398,0.222,9.18772,9.18772
1756.00,9.18537,25.107550,0.000416,24.990514,-1.3395,0.222,9.18740,9.18740
1757.00,9.18576,25.107631,0.000416,24.990537,-1.3391,0.222,9.18898,9.18898
1758.00,9.18617,25.107661,0.000414,24.990581,-1.3386,0.222,9.19076,9.19076
1759.00,9.18639,25.107864,0.000420,24.990731,-1.3382,0.222,9.19110,9.19110
1760.00,9.18667,25.107869,0.000421,24.990650,-1.3378,0.222,9.19091,9.19091
1761.00,9.18710,25.107913,0.000419,24.990648,-1.3376,0.222,9.19125,9.19125
1762.00,9.18748,25.107968,0.000422,24.990696,-1.3377,0.222,9.19033,9.19033
1763.00,9.18784,25.108122,0.000428,24.990757,-1.3376,0.222,9.18945,9.18945
1764.00,9.18813,25.108024,0.000422,24.990596,-1.3374,0.222,9.18889,9.18889
1765.00,9.18854,25.107955,0.000422,24.990592,-1.3372,0.222,9.18825,9.18825
1766.00,9.18879,25.107886,0.000420,24.990502,-1.3369,0.222,9.18849,9.18849
1767.00,9.18882,25.107777,0.000415,24.990395,-1.3366,0.222,9.18852,9.18852
1768.00,9.18898,25.107670,0.000412,24.990336,-1.3364,0.223,9.18904,9.18904
1769.00,9.18898,25.107634,0.000416,24.990359,-1.3361,0.222,9.18944,9.18944
1770.00,9.18933,25.107696,0.000416,24.990370,-1.3359,0.222,9.19073,9.19073
1771.00,9.18938,25.107752,0.000416,24.990428,-1.3357,0.223,9.19067,9.19067
1772.00,9.18952,25.107774,0.000417,24.990422,-1.3355,0.223,9.18987,9.18987
1773.00,9.18986,25.107815,0.000415,24.990415,-1.3354,0.223,9.19035,9.19035
1774.00,9.18998,25.107932,0.000413,24.990439,-1.3353,0.223,9.19202,9.19202
1775.00,9.19020,25.108004,0.000408,24.990471,-1.3352,0.223,9.19285,9.19285
1776.00,9.19027,25.108093,0.000408,24.990475,-1.3351,0.224,9.19366,9.19366
1777.00,9.19025,25.108195,0.000413,24.990515,-1.3350,0.224,9.19563,9.19563
1778.00,9.19071,25.108267,0.000416,24.990509,-1.3347,0.223,9.19546,9.19546
1779.00,9.19120,25.108200,0.000414,24.990444,-1.3344,0.224,9.19500,9.19500
1780.00,9.19142,25.108192,0.000418,24.990392,-1.3342,0.223,9.19439,9.19439
1781.00,9.19165,25.108244,0.000418,24.990418,-1.3337,0.224,9.19404,9.19404
1782.00,9.19174,25.108255,0.000414,24.990361,-1.3334,0.224,9.19279,9.19279
1783.00,9.19190,25.108275,0.000417,24.990357,-1.3331,0.224,9.19236,9.19236
1784.00,9.19248,25.108427,0.000424,24.990446,-1.3328,0.224,9.19181,9.19181
1785.00,9.19248,25.108474,0.000424,24.990535,-1.3325,0.224,9.19199,9.19199
1786.00,9.19259,25.108535,0.000422,24.990561,-1.3323,0.224,9.19220,9.19220
1787.00,9.19270,25.108545,0.000421,24.990596,-1.3320,0.224,9.19272,9.19272
1788.00,9.19283,25.108609,0.000415,24.990601,-1.3316,0.224,9.19348,9.19348
1789.00,9.19308,25.108665,0.000415,24.990576,-1.3311,0.224,9.19369,9.19369
1790.00,9.19314,25.108725,0.000416,24.990589,-1.3308,0.224,9.19327,9.19327
1791.00,9.19311,25.108657,0.000418,24.990533,-1.3306,0.224,9.19273,9.19273
1792.00,9.19320,25.108788,0.000420,24.990579,-1.3305,0.225,9.19198,9.19198
1793.00,9.19324,25.108806,0.000421,24.990602,-1.3305,0.225,9.19133,9.19133
1794.00,9.19312,25.108831,0.000416,24.990649,-1.3305,0.225,9.19190,9.19190
1795.00,9.19307,25.108900,0.000416,24.990662,-1.3304,0.225,9.19243,9.19243
1796.00,9.19307,25.109009,0.000420,24.990726,-1.3300,0.225,9.19396,9.19396
1797.00,9.19296,25.109024,0.000421,24.990721,-1.3297,0.225,9.19477,9.19477
1798.00,9.19315,25.109083,0.000420,24.990703,-1.3295,0.225,9.19577,9.19577
1799.00,9.19329,25.109130,0.000420,24.990724,-1.3294,0.225,9.19625,9.19625
1800.00,9.19350,25.109139,0.000420,24.990641,-1.3293,0.225,9.19657,9.19657
1801.00,9.19375,25.109227,0.000419,24.990706,-1.3292,0.225,9.19665,9.19665
1802.00,9.19396,25.109160,0.000418,24.990660,-1.3291,0.225,9.19674,9.19674
1803.00,9.19416,25.109108,0.000416,24.990689,-1.3286,0.226,9.19632,9.19632
1804.00,9.19431,25.109044,0.000414,24.990591,-1.3282,0.226,9.19600,9.19600
1805.00,9.19465,25.109065,0.000417,24.990631,-1.3278,0.226,9.19684,9.19684
1806.00,9.19498,25.108927,0.000414,24.990478,-1.3274,0.226,9.19726,9.19726
1807.00,9.19525,25.109079,0.000417,24.990572,-1.3270,0.226,9.19777,9.19777
1808.00,9.19531,25.109115,0.000420,24.990545,-1.3266,0.226,9.19790,9.19790
1809.00,9.19545,25.109161,0.000421,24.990546,-1.3261,0.226,9.19816,9.19816
1810.00,9.19570,25.109133,0.000416,24.990446,-1.3256,0.226,9.19756,9.19756
1811.00,9.19603,25.109319,0.000415,24.990494,-1.3254,0.226,9.19671,9.19671
1812.00,9.19634,25.109323,0.000412,24.990398,-1.3252,0.227,9.19608,9.19608
1813.00,9.19663,25.109482,0.000415,24.990497,-1.3252,0.227,9.19596,9.19596
1814.00,9.19663,25.109523,0.000418,24.990511,-1.3252,0.227,9.19691,9.19691
1815.00,9.19695,25.109646,0.000421,24.990621,-1.3251,0.227,9.19781,9.19781
1816.00,9.19709,25.109607,0.000423,24.990594,-1.3249,0.227,9.19834,9.19834
1817.00,9.19740,25.109676,0.000429,24.990650,-1.3249,0.227,9.19982,9.19982
1818.00,9.19779,25.109567,0.000428,24.990547,-1.3247,0.227,9.20156,9.20156
1819.00,9.19811,25.109586,0.000428,24.990583,-1.3244,0.227,9.20197,9.20197
1820.00,9.19848,25.109545,0.000424,24.990517,-1.3243,0.227,9.20262,9.20262
1821.00,9.19877,25.109624,0.000427,24.990631,-1.3241,0.227,9.20316,9.20316
1822.00,9.19906,25.109519,0.000421,24.990556,-1.3238,0.228,9.20321,9.20321
1823.00,9.19946,25.109652,0.000421,24.990632,-1.3235,0.228,9.20269,9.20269
1824.00,9.19972,25.109621,0.000421,24.990545,-1.3233,0.228,9.20198,9.20198
1825.00,9.19976,25.109638,0.000427,24.990562,-1.3231,0.228,9.20098,9.20098
1826.00,9.19968,25.109628,0.000425,24.990499,-1.3231,0.228,9.20025,9.20025
1827.00,9.19960,25.109773,0.000426,24.990596,-1.3230,0.228,9.19931,9.19931
1828.00,9.19969,25.109783,0.000427,24.990558,-1.3229,0.228,9.19917,9.19917
1829.00,9.20005,25.109969,0.000433,24.990759,-1.3228,0.228,9.20012,9.20012
1830.00,9.20043,25.110112,0.000434,24.990874,-1.3227,0.228,9.20124,9.20124
1831.00,9.20083,25.110128,0.000432,24.990853,-1.3224,0.228,9.20237,9.20237
1832.00,9.20123,25.110140,0.000435,24.990855,-1.3221,0.228,9.20333,9.20333
1833.00,9.20156,25.110119,0.000435,24.990867,-1.3219,0.228,9.20327,9.20327
1834.00,9.20158,25.110162,0.000430,24.990813,-1.3215,0.228,9.20187,9.20187
1835.00,9.20137,25.110076,0.000422,24.990642,-1.3210,0.229,9.20046,9.20046
1836.00,9.20144,25.110155,0.000424,24.990708,-1.3206,0.229,9.19936,9.19936
1837.00,9.20122,25.110126,0.000421,24.990653,-1.3203,0.229,9.19807,9.19807
1838.00,9.20084,25.110121,0.000423,24.990614,-1.3199,0.229,9.19790,9.19790
1839.00,9.20050,25.110045,0.000424,24.990559,-1.3198,0.229,9.19854,9.19854
1840.00,9.20040,25.110152,0.000432,24.990681,-1.3198,0.229,9.19985,9.19985
1841.00,9.20060,25.110079,0.000428,24.990527,-1.3196,0.229,9.20023,9.20023
1842.00,9.20046,25.110169,0.000429,24.990552,-1.3195,0.229,9.20109,9.20109
1843.00,9.20036,25.110250,0.000425,24.990524,-1.3193,0.229,9.20043,9.20043
1844.00,9.20020,25.110362,0.000428,24.990605,-1.3189,0.229,9.20020,9.20020
1845.00,9.20025,25.110346,0.000424,24.990551,-1.3186,0.229,9.19967,9.19967
1846.00,9.20024,25.110436,0.000424,24.990670,-1.3186,0.230,9.19874,9.19874
1847.00,9.20004,25.110500,0.000426,24.990687,-1.3184,0.230,9.19753,9.19753
1848.00,9.19992,25.110532,0.000427,24.990690,-1.3184,0.230,9.19780,9.19780
1849.00,9.19949,25.110518,0.000422,24.990574,-1.3186,0.230,9.19713,9.19713
1850.00,9.19907,25.110502,0.000421,24.990561,-1.3184,0.230,9.19652,9.19652
1851.00,9.19875,25.110563,0.000422,24.990575,-1.3180,0.230,9.19738,9.19738
1852.00,9.19868,25.110513,0.000420,24.990539,-1.3177,0.230,9.19803,9.19803
1853.00,9.19863,25.110502,0.000420,24.990560,-1.3174,0.230,9.19806,9.19806
1854.00,9.19873,25.110517,0.000419,24.990616,-1.3170,0.230,9.19757,9.19757
1855.00,9.19889,25.110529,0.000419,24.990618,-1.3168,0.230,9.19660,9.19660
1856.00,9.19855,25.110501,0.000419,24.990534,-1.3167,0.230,9.19544,9.19544
1857.00,9.19796,25.110524,0.000418,24.990531,-1.3162,0.230,9.19418,9.19418
1858.00,9.19786,25.110650,0.000422,24.990628,-1.3159,0.230,9.19116,9.19116
1859.00,9.19733,25.110764,0.000422,24.990727,-1.3156,0.231,9.18720,9.18720
1860.00,9.19811,25.110873,0.000421,24.990781,-1.3154,0.231,9.18280,9.18280
1861.00,9.19887,25.110874,0.000419,24.990765,-1.3152,0.231,9.17840,9.17840
@13,2.0001,4.0, 1860.029 
1862.00,9.19790,25.110868,0.000418,24.990666,-1.3152,0.231,9.17550,9.17550
1863.00,9.19651,25.110915,0.000417,24.990621,-1.3150,0.232,9.17500,9.17500
1864.00,9.19523,25.110817,0.000416,24.990458,-1.3148,0.232,9.17739,9.17739
1865.00,9.19372,25.110895,0.000421,24.990502,-1.3145,0.232,9.18129,9.18129
1866.00,9.19215,25.110938,0.000426,24.990571,-1.3143,0.231,9.18513,9.18513
1867.00,9.19027,25.111021,0.000430,24.990718,-1.3141,0.231,9.18831,9.18831
1868.00,9.18257,25.110977,0.000429,24.990725,-1.3143,0.231,9.19069,9.19069
1869.00,9.17515,25.111027,0.000429,24.990742,-1.3145,0.231,9.19192,9.19192
1870.00,9.17387,25.110986,0.000422,24.990650,-1.3145,0.232,9.19270,9.19270
1871.00,9.17603,25.111051,0.000418,24.990606,-1.3146,0.232,9.19367,9.19367
1872.00,9.17952,25.111126,0.000418,24.990562,-1.3145,0.232,9.19508,9.19508
1873.00,9.18189,25.111300,0.000419,24.990603,-1.3142,0.232,9.19644,9.19644
1874.00,9.18372,25.111367,0.000418,24.990610,-1.3136,0.232,9.19751,9.19751
1875.00,9.18556,25.111471,0.000422,24.990640,-1.3133,0.232,9.19825,9.19825
1876.00,9.18744,25.111698,0.000429,24.990843,-1.3130,0.232,9.19868,9.19868
1877.00,9.18886,25.111734,0.000430,24.990918,-1.3127,0.232,9.19824,9.19824
1878.00,9.18995,25.111662,0.000427,24.990869,-1.3125,0.232,9.19767,9.19767
1879.00,9.19073,25.111694,0.000431,24.990901,-1.3125,0.232,9.19832,9.19832
1880.00,9.19211,25.111771,0.000428,24.990949,-1.3124,0.233,9.19765,9.19765
1881.00,9.19360,25.111659,0.000423,24.990768,-1.3123,0.233,9.19780,9.19780
1882.00,9.19457,25.111614,0.000420,24.990637,-1.3123,0.233,9.19816,9.19816
1883.00,9.19541,25.111557,0.000418,24.990550,-1.3121,0.233,9.19880,9.19880
1884.00,9.19629,25.111604,0.000416,24.990540,-1.3119,0.233,9.19885,9.19885
1885.00,9.19699,25.111443,0.000415,24.990336,-1.3116,0.233,9.20050,9.20050
1886.00,9.19754,25.111509,0.000414,24.990368,-1.3114,0.233,9.20102,9.20102
1887.00,9.19812,25.111657,0.000417,24.990520,-1.3111,0.234,9.20208,9.20208
1888.00,9.19877,25.111670,0.000418,24.990537,-1.3110,0.234,9.20358,9.20358
1889.00,9.19939,25.111751,0.000422,24.990580,-1.3107,0.234,9.20389,9.20389
1890.00,9.19991,25.111988,0.000428,24.990795,-1.3105,0.234,9.20432,9.20432
1891.00,9.20042,25.111938,0.000429,24.990768,-1.3103,0.233,9.20498,9.20498
1892.00,9.20071,25.111933,0.000429,24.990682,-1.3101,0.233,9.20458,9.20458
1893.00,9.20081,25.112025,0.000434,24.990673,-1.3098,0.233,9.20370,9.20370
1894.00,9.20117,25.111970,0.000432,24.990597,-1.3097,0.233,9.20441,9.20441
1895.00,9.20149,25.111967,0.000430,24.990620,-1.3095,0.233,9.20420,9.20420
1896.00,9.20189,25.111906,0.000428,24.990581,-1.3093,0.233,9.20442,9.20442
1897.00,9.20225,25.111843,0.000422,24.990551,-1.3093,0.234,9.20515,9.20515
1898.00,9.20277,25.111878,0.000417,24.990634,-1.3092,0.234,9.20612,9.20612
1899.00,9.20318,25.111872,0.000415,24.990649,-1.3092,0.234,9.20583,9.20583
1900.00,9.20348,25.111858,0.000415,24.990615,-1.3091,0.235,9.20592,9.20592
1901.00,9.20383,25.111952,0.000417,24.990647,-1.3089,0.235,9.20554,9.20554
1902.00,9.20418,25.112043,0.000426,24.990649,-1.3088,0.234,9.20492,9.20492
1903.00,9.20421,25.112118,0.000429,24.990631,-1.3087,0.234,9.20368,9.20368
1904.00,9.20438,25.112148,0.000430,24.990633,-1.3087,0.234,9.20390,9.20390
1905.00,9.20460,25.112140,0.000430,24.990579,-1.3087,0.234,9.20433,9.20433
1906.00,9.20484,25.112220,0.000429,24.990569,-1.3085,0.234,9.20507,9.20507
1907.00,9.20506,25.112236,0.000426,24.990584,-1.3082,0.235,9.20589,9.20589
1908.00,9.20513,25.112345,0.000427,24.990645,-1.3079,0.235,9.20689,9.20689
1909.00,9.20520,25.112501,0.000427,24.990675,-1.3075,0.235,9.20725,9.20725
1910.00,9.20541,25.112531,0.000426,24.990663,-1.3074,0.235,9.20749,9.20749
1911.00,9.20564,25.112501,0.000424,24.990623,-1.3075,0.235,9.20814,9.20814
1912.00,9.20594,25.112489,0.000421,24.990534,-1.3075,0.235,9.20775,9.20775
1913.00,9.20606,25.112536,0.000421,24.990550,-1.3075,0.236,9.20798,9.20798
1914.00,9.20619,25.112511,0.000421,24.990533,-1.3074,0.236,9.20803,9.20803
1915.00,9.20631,25.112593,0.000422,24.990541,-1.3070,0.236,9.20726,9.20726
1916.00,9.20623,25.112814,0.000428,24.990682,-1.3065,0.236,9.20628,9.20628
1917.00,9.20631,25.112880,0.000428,24.990776,-1.3061,0.236,9.20668,9.20668
1918.00,9.20631,25.112839,0.000428,24.990701,-1.3058,0.236,9.20652,9.20652
1919.00,9.20626,25.112856,0.000430,24.990747,-1.3058,0.236,9.20617,9.20617
1920.00,9.20639,25.112787,0.000429,24.990704,-1.3058,0.236,9.20586,9.20586
1921.00,9.20627,25.112580,0.000423,24.990468,-1.3059,0.236,9.20563,9.20563
1922.00,9.20635,25.112559,0.000422,24.990401,-1.3058,0.236,9.20556,9.20556
1923.00,9.20665,25.112603,0.000424,24.990466,-1.3055,0.236,9.20595,9.20595
1924.00,9.20688,25.112621,0.000424,24.990385,-1.3052,0.236,9.20601,9.20601
1925.00,9.20689,25.112752,0.000425,24.990448,-1.3050,0.236,9.20714,9.20714
1926.00,9.20701,25.112833,0.000428,24.990562,-1.3047,0.236,9.20820,9.20820
1927.00,9.20719,25.113090,0.000436,24.990772,-1.3045,0.236,9.20923,9.20923
1928.00,9.20750,25.113004,0.000431,24.990660,-1.3046,0.236,9.21033,9.21033
1929.00,9.20790,25.113071,0.000431,24.990743,-1.3046,0.236,9.21193,9.21193
1930.00,9.20825,25.112989,0.000428,24.990621,-1.3046,0.236,9.21337,9.21337
1931.00,9.20854,25.113083,0.000430,24.990693,-1.3046,0.236,9.21429,9.21429
1932.00,9.20881,25.113210,0.000430,24.990814,-1.3045,0.236,9.21462,9.21462
1933.00,9.20929,25.113358,0.000428,24.990929,-1.3043,0.237,9.21527,9.21527
1934.00,9.20965,25.113306,0.000425,24.990788,-1.3042,0.237,9.21533,9.21533
1935.00,9.21017,25.113375,0.000425,24.990861,-1.3041,0.237,9.21538,9.21538
1936.00,9.21059,25.113417,0.000424,24.990842,-1.3038,0.237,9.21477,9.21477
1937.00,9.21082,25.113248,0.000420,24.990546,-1.3037,0.237,9.21453,9.21453
1938.00,9.21123,25.113105,0.000419,24.990303,-1.3035,0.237,9.21436,9.21436
1939.00,9.21173,25.113314,0.000422,24.990444,-1.3032,0.237,9.21459,9.21459
1940.00,9.21237,25.113529,0.000426,24.990612,-1.3029,0.237,9.21537,9.21537
1941.00,9.21310,25.113558,0.000427,24.990575,-1.3029,0.237,9.21613,9.21613
1942.00,9.21362,25.113572,0.000426,24.990618,-1.3029,0.238,9.21691,9.21691
1943.00,9.21402,25.113826,0.000432,24.990908,-1.3027,0.238,9.21675,9.21675
1944.00,9.21447,25.113637,0.000430,24.990739,-1.3027,0.238,9.21684,9.21684
1945.00,9.21487,25.113435,0.000423,24.990521,-1.3024,0.238,9.21599,9.21599
1946.00,9.21525,25.113432,0.000418,24.990488,-1.3020,0.238,9.21667,9.21667
1947.00,9.21558,25.113549,0.000416,24.990539,-1.3018,0.238,9.21655,9.21655
1948.00,9.21574,25.113456,0.000408,24.990405,-1.3018,0.238,9.21596,9.21596
1949.00,9.21575,25.113674,0.000410,24.990604,-1.3016,0.239,9.21522,9.21522
1950.00,9.21551,25.113772,0.000415,24.990642,-1.3016,0.239,9.21529,9.21529
1951.00,9.21551,25.113807,0.000419,24.990667,-1.3016,0.239,9.21450,9.21450
1952.00,9.21560,25.113829,0.000423,24.990682,-1.3016,0.239,9.21427,9.21427
1953.00,9.21551,25.113831,0.000428,24.990637,-1.3015,0.238,9.21464,9.21464
1954.00,9.21544,25.113818,0.000429,24.990607,-1.3016,0.238,9.21496,9.21496
1955.00,9.21533,25.113839,0.000425,24.990680,-1.3015,0.239,9.21472,9.21472
1956.00,9.21553,25.113934,0.000425,24.990842,-1.3011,0.239,9.21543,9.21543
1957.00,9.21579,25.113894,0.000425,24.990824,-1.3009,0.239,9.21535,9.21535
1958.00,9.21574,25.113889,0.000425,24.990867,-1.3008,0.239,9.21528,9.21528
1959.00,9.21558,25.113901,0.000426,24.990853,-1.3007,0.239,9.21574,9.21574
1960.00,9.21557,25.113782,0.000424,24.990703,-1.3007,0.239,9.21597,9.21597
1961.00,9.21550,25.113765,0.000425,24.990606,-1.3009,0.239,9.21547,9.21547
1962.00,9.21545,25.113708,0.000422,24.990493,-1.3007,0.239,9.21531,9.21531
1963.00,9.21523,25.113713,0.000420,24.990421,-1.3004,0.239,9.21469,9.21469
1964.00,9.21508,25.113765,0.000421,24.990400,-1.3000,0.239,9.21432,9.21432
1965.00,9.21503,25.114065,0.000431,24.990571,-1.2995,0.239,9.21390,9.21390
1966.00,9.21481,25.114020,0.000428,24.990444,-1.2992,0.239,9.21316,9.21316
1967.00,9.21451,25.114108,0.000426,24.990486,-1.2990,0.240,9.21267,9.21267
1968.00,9.21436,25.114326,0.000430,24.990633,-1.2990,0.240,9.21304,9.21304
1969.00,9.21441,25.114293,0.000426,24.990555,-1.2988,0.240,9.21242,9.21242
1970.00,9.21430,25.114379,0.000423,24.990592,-1.2989,0.240,9.21236,9.21236
1971.00,9.21418,25.114480,0.000423,24.990643,-1.2990,0.240,9.21239,9.21239
1972.00,9.21406,25.114530,0.000425,24.990652,-1.2990,0.240,9.21256,9.21256
1973.00,9.21397,25.114477,0.000423,24.990544,-1.2990,0.240,9.21296,9.21296
1974.00,9.21398,25.114625,0.000427,24.990638,-1.2991,0.240,9.21338,9.21338
1975.00,9.21396,25.114547,0.000425,24.990565,-1.2991,0.240,9.21308,9.21308
1976.00,9.21362,25.114507,0.000430,24.990512,-1.2991,0.240,9.21308,9.21308
1977.00,9.21350,25.114495,0.000432,24.990512,-1.2989,0.240,9.21339,9.21339
1978.00,9.21358,25.114477,0.000434,24.990504,-1.2987,0.240,9.21415,9.21415
1979.00,9.21379,25.114370,0.000434,24.990433,-1.2985,0.240,9.21476,9.21476
1980.00,9.21358,25.114249,0.000432,24.990337,-1.2984,0.240,9.21450,9.21450
1981.00,9.21341,25.114203,0.000426,24.990338,-1.2980,0.240,9.21477,9.21477
1982.00,9.21339,25.114196,0.000424,24.990329,-1.2979,0.240,9.21529,9.21529
1983.00,9.21359,25.114241,0.000423,24.990348,-1.2979,0.241,9.21463,9.21463
1984.00,9.21373,25.114220,0.000422,24.990318,-1.2979,0.241,9.21420,9.21420
1985.00,9.21372,25.114384,0.000424,24.990417,-1.2979,0.241,9.21519,9.21519
1986.00,9.21387,25.114720,0.000428,24.990647,-1.2980,0.241,9.21551,9.21551
1987.00,9.21412,25.114806,0.000427,24.990653,-1.2979,0.241,9.21540,9.21540
1988.00,9.21433,25.114919,0.000429,24.990716,-1.2976,0.241,9.21515,9.21515
1989.00,9.21439,25.114997,0.000430,24.990757,-1.2973,0.241,9.21527,9.21527
1990.00,9.21449,25.114966,0.000433,24.990792,-1.2971,0.241,9.21465,9.21465
1991.00,9.21460,25.114723,0.000429,24.990636,-1.2968,0.241,9.21437,9.21437
1992.00,9.21456,25.114687,0.000428,24.990620,-1.2968,0.241,9.21452,9.21452
1993.00,9.21470,25.114646,0.000425,24.990539,-1.2969,0.242,9.21476,9.21476
1994.00,9.21455,25.114744,0.000426,24.990607,-1.2967,0.242,9.21367,9.21367
1995.00,9.21443,25.114783,0.000427,24.990566,-1.2966,0.242,9.21348,9.21348
1996.00,9.21441,25.114868,0.000430,24.990555,-1.2967,0.242,9.21277,9.21277
1997.00,9.21428,25.114997,0.000435,24.990633,-1.2965,0.242,9.21183,9.21183
1998.00,9.21416,25.115036,0.000437,24.990726,-1.2963,0.242,9.21148,9.21148
1999.00,9.21393,25.115091,0.000436,24.990802,-1.2960,0.242,9.21255,9.21255
2000.00,9.21402,25.115031,0.000433,24.990728,-1.2958,0.242,9.21291,9.21291
2001.00,9.21390,25.115010,0.000430,24.990693,-1.2957,0.242,9.21271,9.21271
2002.00,9.21376,25.115035,0.000429,24.990649,-1.2957,0.242,9.21367,9.21367
2003.00,9.21377,25.114993,0.000429,24.990479,-1.2957,0.242,9.21366,9.21366
2004.00,9.21354,25.114871,0.000426,24.990293,-1.2958,0.242,9.21215,9.21215
2005.00,9.21331,25.115043,0.000427,24.990357,-1.2957,0.242,9.21090,9.21090
2006.00,9.21313,25.115153,0.000428,24.990443,-1.2956,0.242,9.20980,9.20980
2007.00,9.21293,25.115154,0.000430,24.990483,-1.2954,0.242,9.20631,9.20631
2008.00,9.21258,25.115179,0.000427,24.990507,-1.2952,0.243,9.20259,9.20259
2009.00,9.21301,25.115250,0.000424,24.990521,-1.2953,0.243,9.19789,9.19789
2010.00,9.21366,25.115248,0.000423,24.990510,-1.2953,0.243,9.19152,9.19152
2011.00,9.21300,25.115189,0.000420,24.990400,-1.2952,0.243,9.18615,9.18615
@14,2.0001,4.0, 2010.068 
2012.00,9.21612,25.115056,0.000414,24.990205,-1.2951,0.243,9.18365,9.18365
2013.00,9.21277,25.115135,0.000415,24.990261,-1.2950,0.243,9.18376,9.18376
2014.00,9.20972,25.115287,0.000420,24.990337,-1.2948,0.243,9.18677,9.18677
2015.00,9.20621,25.115292,0.000421,24.990305,-1.2946,0.243,9.19166,9.19166
2016.00,9.20297,25.115425,0.000423,24.990406,-1.2946,0.243,9.19761,9.19761
2017.00,9.19915,25.115632,0.000427,24.990572,-1.2947,0.244,9.20192,9.20192
2018.00,9.19472,25.115620,0.000431,24.990527,-1.2948,0.244,9.20408,9.20408
2019.00,9.18443,25.115519,0.000427,24.990454,-1.2948,0.244,9.20549,9.20549
2020.00,9.17770,25.115665,0.000428,24.990606,-1.2948,0.244,9.20600,9.20600
2021.00,9.17903,25.115775,0.000429,24.990671,-1.2947,0.244,9.20509,9.20509
2022.00,9.18622,25.115851,0.000430,24.990773,-1.2946,0.244,9.20451,9.20451
2023.00,9.19410,25.115885,0.000428,24.990871,-1.2945,0.244,9.20482,9.20482
2024.00,9.19820,25.115949,0.000432,24.990968,-1.2943,0.244,9.20526,9.20526
2025.00,9.20143,25.115868,0.000431,24.990860,-1.2940,0.244,9.20627,9.20627
2026.00,9.20270,25.115755,0.000431,24.990713,-1.2936,0.244,9.20740,9.20740
2027.00,9.20274,25.115642,0.000432,24.990544,-1.2933,0.244,9.20852,9.20852
2028.00,9.20344,25.115739,0.000432,24.990526,-1.2931,0.244,9.20965,9.20965
2029.00,9.20413,25.115682,0.000428,24.990402,-1.2930,0.244,9.21056,9.21056
2030.00,9.20495,25.115784,0.000429,24.990464,-1.2928,0.245,9.21137,9.21137
2031.00,9.20620,25.115847,0.000429,24.990558,-1.2927,0.245,9.21173,9.21173
2032.00,9.20684,25.116000,0.000429,24.990694,-1.2925,0.245,9.21218,9.21218
2033.00,9.20737,25.115995,0.000429,24.990720,-1.2922,0.245,9.21227,9.21227
2034.00,9.20794,25.116109,0.000433,24.990798,-1.2920,0.245,9.21144,9.21144
2035.00,9.20839,25.116180,0.000435,24.990810,-1.2920,0.245,9.21095,9.21095
2036.00,9.20875,25.116272,0.000436,24.990834,-1.2921,0.245,9.21111,9.21111
2037.00,9.20891,25.116178,0.000433,24.990676,-1.2921,0.245,9.21116,9.21116
2038.00,9.20939,25.116173,0.000430,24.990576,-1.2922,0.245,9.21180,9.21180
2039.00,9.20984,25.116269,0.000430,24.990634,-1.2922,0.245,9.21314,9.21314
2040.00,9.21038,25.116124,0.000423,24.990476,-1.2922,0.246,9.21432,9.21432
2041.00,9.21108,25.116020,0.000416,24.990306,-1.2924,0.246,9.21548,9.21548
2042.00,9.21169,25.116143,0.000419,24.990404,-1.2925,0.246,9.21575,9.21575
2043.00,9.21211,25.116266,0.000423,24.990509,-1.2925,0.246,9.21564,9.21564
2044.00,9.21256,25.116168,0.000424,24.990408,-1.2922,0.246,9.21597,9.21597
2045.00,9.21307,25.116355,0.000432,24.990566,-1.2920,0.246,9.21677,9.21677
2046.00,9.21351,25.116577,0.000439,24.990786,-1.2918,0.245,9.21675,9.21675
2047.00,9.21392,25.116613,0.000439,24.990776,-1.2915,0.245,9.21738,9.21738
2048.00,9.21417,25.116536,0.000436,24.990639,-1.2915,0.246,9.21709,9.21709
2049.00,9.21426,25.116615,0.000434,24.990694,-1.2914,0.246,9.21693,9.21693
2050.00,9.21437,25.116646,0.000431,24.990770,-1.2914,0.246,9.21551,9.21551
2051.00,9.21453,25.116615,0.000430,24.990752,-1.2913,0.246,9.21557,9.21557
2052.00,9.21487,25.116556,0.000428,24.990696,-1.2913,0.246,9.21570,9.21570
2053.00,9.21513,25.116771,0.000433,24.990918,-1.2911,0.246,9.21645,9.21645
2054.00,9.21548,25.116864,0.000433,24.990884,-1.2910,0.246,9.21650,9.21650
2055.00,9.21588,25.116777,0.000431,24.990723,-1.2908,0.246,9.21782,9.21782
2056.00,9.21624,25.116779,0.000426,24.990688,-1.2906,0.247,9.21763,9.21763
2057.00,9.21641,25.116921,0.000428,24.990828,-1.2903,0.247,9.21688,9.21688
2058.00,9.21641,25.116772,0.000424,24.990695,-1.2903,0.247,9.21624,9.21624
2059.00,9.21630,25.116765,0.000426,24.990708,-1.2902,0.247,9.21561,9.21561
2060.00,9.21623,25.116837,0.000429,24.990727,-1.2901,0.247,9.21469,9.21469
2061.00,9.21619,25.116782,0.000431,24.990633,-1.2902,0.247,9.21454,9.21454
2062.00,9.21624,25.116753,0.000432,24.990518,-1.2903,0.247,9.21537,9.21537
2063.00,9.21635,25.116904,0.000434,24.990560,-1.2903,0.247,9.21638,9.21638
2064.00,9.21663,25.117032,0.000435,24.990636,-1.2904,0.247,9.21763,9.21763
2065.00,9.21664,25.117024,0.000431,24.990643,-1.2905,0.247,9.21838,9.21838
2066.00,9.21665,25.117049,0.000430,24.990666,-1.2906,0.247,9.21911,9.21911
2067.00,9.21675,25.117185,0.000431,24.990766,-1.2905,0.247,9.21916,9.21916
2068.00,9.21688,25.117086,0.000432,24.990695,-1.2903,0.247,9.21882,9.21882
2069.00,9.21701,25.117055,0.000433,24.990688,-1.2901,0.247,9.21842,9.21842
2070.00,9.21718,25.117155,0.000434,24.990719,-1.2898,0.247,9.21845,9.21845
2071.00,9.21735,25.117163,0.000432,24.990650,-1.2895,0.247,9.21839,9.21839
2072.00,9.21744,25.117114,0.000435,24.990570,-1.2892,0.247,9.21935,9.21935
2073.00,9.21773,25.117168,0.000434,24.990610,-1.2893,0.247,9.21998,9.21998
2074.00,9.21794,25.117161,0.000431,24.990517,-1.2893,0.248,9.22060,9.22060
2075.00,9.21809,25.117175,0.000430,24.990504,-1.2894,0.248,9.22083,9.22083
2076.00,9.21809,25.117304,0.000432,24.990661,-1.2897,0.248,9.22058,9.22058
2077.00,9.21816,25.117338,0.000427,24.990697,-1.2898,0.248,9.21893,9.21893
2078.00,9.21828,25.117423,0.000430,24.990736,-1.2898,0.248,9.21824,9.21824
2079.00,9.21844,25.117405,0.000428,24.990709,-1.2898,0.248,9.21765,9.21765
2080.00,9.21880,25.117379,0.000427,24.990642,-1.2895,0.248,9.21763,9.21763
2081.00,9.21885,25.117337,0.000427,24.990514,-1.2893,0.248,9.21762,9.21762
2082.00,9.21893,25.117230,0.000425,24.990415,-1.2892,0.248,9.21880,9.21880
2083.00,9.21887,25.117273,0.000423,24.990409,-1.2892,0.248,9.21925,9.21925
2084.00,9.21908,25.117340,0.000426,24.990477,-1.2893,0.248,9.22018,9.22018
2085.00,9.21935,25.117332,0.000424,24.990442,-1.2894,0.249,9.22124,9.22124
2086.00,9.21965,25.117303,0.000423,24.990440,-1.2896,0.249,9.22234,9.22234
2087.00,9.21974,25.117289,0.000424,24.990379,-1.2895,0.249,9.22207,9.22207
2088.00,9.21986,25.117343,0.000424,24.990439,-1.2895,0.249,9.22246,9.22246
2089.00,9.22010,25.117410,0.000424,24.990480,-1.2894,0.249,9.22242,9.22242
2090.00,9.22038,25.117436,0.000424,24.990502,-1.2892,0.249,9.22240,9.22240
2091.00,9.22064,25.117577,0.000425,24.990588,-1.2890,0.249,9.22224,9.22224
2092.00,9.22073,25.117813,0.000423,24.990717,-1.2889,0.249,9.22319,9.22319
2093.00,9.22081,25.117790,0.000421,24.990606,-1.2887,0.249,9.22338,9.22338
2094.00,9.22083,25.117851,0.000424,24.990584,-1.2885,0.249,9.22297,9.22297
2095.00,9.22086,25.117991,0.000430,24.990614,-1.2884,0.249,9.22272,9.22272
2096.00,9.22119,25.118023,0.000430,24.990573,-1.2883,0.249,9.22330,9.22330
2097.00,9.22160,25.118028,0.000430,24.990554,-1.2881,0.249,9.22330,9.22330
2098.00,9.22191,25.118062,0.000428,24.990487,-1.2882,0.249,9.22287,9.22287
2099.00,9.22204,25.118012,0.000426,24.990339,-1.2881,0.249,9.22276,9.22276
2100.00,9.22214,25.118081,0.000423,24.990384,-1.2881,0.250,9.22269,9.22269
2101.00,9.22245,25.117992,0.000419,24.990260,-1.2880,0.250,9.22251,9.22251
2102.00,9.22283,25.117903,0.000420,24.990198,-1.2878,0.250,9.22379,9.22379
2103.00,9.22340,25.118024,0.000424,24.990364,-1.2875,0.250,9.22575,9.22575
2104.00,9.22376,25.118101,0.000425,24.990508,-1.2872,0.250,9.22740,9.22740
2105.00,9.22392,25.118114,0.000424,24.990529,-1.2869,0.250,9.22766,9.22766
2106.00,9.22385,25.118312,0.000430,24.990680,-1.2869,0.250,9.22700,9.22700
2107.00,9.22392,25.118359,0.000437,24.990699,-1.2872,0.250,9.22502,9.22502
2108.00,9.22394,25.118316,0.000438,24.990695,-1.2876,0.250,9.22313,9.22313
2109.00,9.22403,25.118316,0.000437,24.990667,-1.2878,0.250,9.22208,9.22208
2110.00,9.22409,25.118201,0.000437,24.990510,-1.2881,0.250,9.22211,9.22211
2111.00,9.22424,25.118294,0.000439,24.990539,-1.2882,0.250,9.22223,9.22223
2112.00,9.22416,25.118360,0.000435,24.990556,-1.2879,0.250,9.22180,9.22180
2113.00,9.22413,25.118355,0.000430,24.990423,-1.2877,0.250,9.22114,9.22114
2114.00,9.22411,25.118497,0.000431,24.990465,-1.2878,0.250,9.22040,9.22040
2115.00,9.22384,25.118774,0.000437,24.990715,-1.2877,0.250,9.21965,9.21965
2116.00,9.22322,25.118806,0.000437,24.990777,-1.2876,0.251,9.21894,9.21894
2117.00,9.22278,25.118875,0.000437,24.990769,-1.2875,0.251,9.21861,9.21861
2118.00,9.22222,25.118927,0.000438,24.990825,-1.2873,0.251,9.21804,9.21804
2119.00,9.22202,25.118898,0.000438,24.990815,-1.2871,0.251,9.21819,9.21819
2120.00,9.22189,25.118836,0.000437,24.990713,-1.2868,0.251,9.21728,9.21728
2121.00,9.22149,25.118746,0.000433,24.990616,-1.2867,0.251,9.21710,9.21710
2122.00,9.22092,25.118699,0.000433,24.990601,-1.2867,0.251,9.21705,9.21705
2123.00,9.22012,25.118688,0.000435,24.990565,-1.2868,0.251,9.21789,9.21789
2124.00,9.21986,25.118653,0.000434,24.990400,-1.2868,0.251,9.21756,9.21756
2125.00,9.21937,25.118691,0.000434,24.990364,-1.2868,0.251,9.21809,9.21809
2126.00,9.21926,25.118615,0.000433,24.990221,-1.2867,0.251,9.21864,9.21864
2127.00,9.21918,25.118967,0.000440,24.990403,-1.2865,0.251,9.21938,9.21938
2128.00,9.21918,25.119118,0.000438,24.990486,-1.2861,0.251,9.21942,9.21942
2129.00,9.21904,25.119272,0.000438,24.990601,-1.2859,0.251,9.21949,9.21949
2130.00,9.21881,25.119384,0.000436,24.990669,-1.2856,0.252,9.21991,9.21991
2131.00,9.21860,25.119573,0.000438,24.990750,-1.2854,0.252,9.22022,9.22022
2132.00,9.21876,25.119216,0.000426,24.990444,-1.2854,0.252,9.22031,9.22031
2133.00,9.21889,25.119279,0.000428,24.990453,-1.2854,0.252,9.22050,9.22050
2134.00,9.21897,25.119321,0.000432,24.990529,-1.2854,0.252,9.22036,9.22036
2135.00,9.21887,25.119390,0.000437,24.990550,-1.2855,0.252,9.22035,9.22035
2136.00,9.21907,25.119489,0.000443,24.990647,-1.2856,0.252,9.22087,9.22087
2137.00,9.21934,25.119617,0.000446,24.990740,-1.2856,0.252,9.22112,9.22112
2138.00,9.21959,25.119737,0.000447,24.990846,-1.2856,0.252,9.22106,9.22106
2139.00,9.21969,25.119618,0.000438,24.990753,-1.2856,0.252,9.22125,9.22125
2140.00,9.21976,25.119477,0.000431,24.990628,-1.2854,0.252,9.22135,9.22135
2141.00,9.22007,25.119358,0.000426,24.990507,-1.2854,0.253,9.22089,9.22089
2142.00,9.22020,25.119562,0.000432,24.990675,-1.2853,0.253,9.22040,9.22040
2143.00,9.22039,25.119526,0.000433,24.990576,-1.2851,0.253,9.22060,9.22060
2144.00,9.22036,25.119700,0.000439,24.990659,-1.2850,0.252,9.22060,9.22060
2145.00,9.22045,25.119649,0.000438,24.990595,-1.2850,0.253,9.22012,9.22012
2146.00,9.22046,25.119748,0.000439,24.990664,-1.2847,0.253,9.21964,9.21964
2147.00,9.22043,25.119533,0.000431,24.990415,-1.2845,0.253,9.22032,9.22032
2148.00,9.22065,25.119574,0.000431,24.990472,-1.2846,0.253,9.22065,9.22065
2149.00,9.22081,25.119334,0.000428,24.990245,-1.2845,0.253,9.22157,9.22157
2150.00,9.22103,25.119356,0.000429,24.990230,-1.2843,0.253,9.22252,9.22252
2151.00,9.22111,25.119539,0.000432,24.990408,-1.2842,0.253,9.22314,9.22314
2152.00,9.22118,25.119808,0.000438,24.990642,-1.2842,0.253,9.22303,9.22303
2153.00,9.22125,25.119612,0.000432,24.990414,-1.2841,0.253,9.22263,9.22263
2154.00,9.22141,25.119850,0.000433,24.990644,-1.2840,0.253,9.22177,9.22177
2155.00,9.22126,25.120064,0.000438,24.990813,-1.2842,0.253,9.22189,9.22189
2156.00,9.22145,25.119984,0.000434,24.990597,-1.2843,0.253,9.22086,9.22086
2157.00,9.22155,25.119798,0.000426,24.990339,-1.2843,0.254,9.21864,9.21864
2158.00,9.22174,25.119833,0.000424,24.990365,-1.2842,0.254,9.21533,9.21533
2159.00,9.22255,25.120064,0.000428,24.990457,-1.2840,0.254,9.21128,9.21128
2160.00,9.22305,25.120027,0.000422,24.990389,-1.2838,0.254,9.20552,9.20552
2161.00,9.22270,25.120241,0.000425,24.990626,-1.2836,0.254,9.20112,9.20112
@15,2.0001,4.0, 2160.004 
2162.00,9.22288,25.120292,0.000425,24.990710,-1.2836,0.254,9.19849,9.19849
2163.00,9.22147,25.120273,0.000428,24.990707,-1.2837,0.254,9.19815,9.19815
2164.00,9.22108,25.120151,0.000428,24.990627,-1.2838,0.254,9.20018,9.20018
2165.00,9.21853,25.119985,0.000423,24.990481,-1.2839,0.254,9.20343,9.20343
2166.00,9.21693,25.119672,0.000414,24.990144,-1.2839,0.254,9.20748,9.20748
2167.00,9.21135,25.119866,0.000417,24.990285,-1.2839,0.254,9.21096,9.21096
2168.00,9.20525,25.120037,0.000416,24.990323,-1.2837,0.255,9.21420,9.21420
2169.00,9.20176,25.119902,0.000412,24.990149,-1.2835,0.255,9.21667,9.21667
2170.00,9.20187,25.120188,0.000421,24.990362,-1.2835,0.255,9.21836,9.21836
2171.00,9.20380,25.120336,0.000425,24.990516,-1.2834,0.255,9.21981,9.21981
2172.00,9.20425,25.120197,0.000425,24.990389,-1.2835,0.255,9.22025,9.22025
2173.00,9.20514,25.120161,0.000427,24.990376,-1.2835,0.255,9.22111,9.22111
2174.00,9.20746,25.120231,0.000428,24.990423,-1.2833,0.255,9.22106,9.22106
2175.00,9.20953,25.120177,0.000424,24.990359,-1.2832,0.255,9.22150,9.22150
2176.00,9.21112,25.120263,0.000428,24.990384,-1.2829,0.255,9.22091,9.22091
2177.00,9.21246,25.120273,0.000427,24.990326,-1.2826,0.255,9.22107,9.22107
2178.00,9.21328,25.120333,0.000426,24.990350,-1.2825,0.255,9.22003,9.22003
2179.00,9.21395,25.120399,0.000427,24.990389,-1.2825,0.255,9.22005,9.22005
2180.00,9.21509,25.120536,0.000432,24.990474,-1.2823,0.255,9.22002,9.22002
2181.00,9.21650,25.120359,0.000427,24.990277,-1.2823,0.255,9.22031,9.22031
2182.00,9.21763,25.120749,0.000436,24.990623,-1.2821,0.255,9.22076,9.22076
2183.00,9.21883,25.120675,0.000436,24.990508,-1.2819,0.255,9.22167,9.22167
2184.00,9.21984,25.120642,0.000432,24.990471,-1.2815,0.255,9.22238,9.22238
2185.00,9.22036,25.120544,0.000427,24.990371,-1.2814,0.256,9.22261,9.22261
2186.00,9.22089,25.120607,0.000428,24.990447,-1.2812,0.256,9.22361,9.22361
2187.00,9.22134,25.120453,0.000425,24.990302,-1.2810,0.256,9.22493,9.22493
2188.00,9.22187,25.120714,0.000431,24.990532,-1.2811,0.256,9.22529,9.22529
2189.00,9.22212,25.120932,0.000440,24.990656,-1.2813,0.256,9.22535,9.22535
2190.00,9.22236,25.121084,0.000443,24.990763,-1.2811,0.256,9.22580,9.22580
2191.00,9.22258,25.121121,0.000440,24.990778,-1.2811,0.256,9.22567,9.22567
2192.00,9.22283,25.121055,0.000434,24.990681,-1.2811,0.256,9.22551,9.22551
2193.00,9.22313,25.120902,0.000425,24.990492,-1.2811,0.256,9.22544,9.22544
2194.00,9.22317,25.121054,0.000424,24.990670,-1.2811,0.256,9.22524,9.22524
2195.00,9.22332,25.120995,0.000428,24.990579,-1.2813,0.256,9.22521,9.22521
2196.00,9.22362,25.121104,0.000435,24.990647,-1.2816,0.256,9.22573,9.22573
2197.00,9.22412,25.121061,0.000436,24.990623,-1.2817,0.256,9.22638,9.22638
2198.00,9.22466,25.121184,0.000440,24.990733,-1.2816,0.256,9.22729,9.22729
2199.00,9.22516,25.120914,0.000433,24.990457,-1.2813,0.256,9.22858,9.22858
2200.00,9.22556,25.120753,0.000424,24.990327,-1.2810,0.257,9.22916,9.22916
2201.00,9.22589,25.120862,0.000427,24.990403,-1.2806,0.257,9.22945,9.22945
2202.00,9.22628,25.121074,0.000430,24.990539,-1.2802,0.257,9.22881,9.22881
2203.00,9.22640,25.120760,0.000420,24.990175,-1.2801,0.257,9.22761,9.22761
2204.00,9.22634,25.120771,0.000423,24.990115,-1.2800,0.257,9.22607,9.22607
2205.00,9.22636,25.121155,0.000431,24.990373,-1.2798,0.257,9.22561,9.22561
2206.00,9.22644,25.121202,0.000429,24.990328,-1.2797,0.257,9.22449,9.22449
2207.00,9.22626,25.121092,0.000426,24.990204,-1.2797,0.257,9.22422,9.22422
2208.00,9.22631,25.121215,0.000431,24.990332,-1.2795,0.257,9.22530,9.22530
2209.00,9.22642,25.121411,0.000431,24.990497,-1.2791,0.257,9.22588,9.22588
2210.00,9.22643,25.121209,0.000426,24.990333,-1.2789,0.257,9.22577,9.22577
2211.00,9.22645,25.121341,0.000427,24.990455,-1.2787,0.258,9.22622,9.22622
2212.00,9.22647,25.121460,0.000426,24.990514,-1.2786,0.258,9.22709,9.22709
2213.00,9.22668,25.121740,0.000432,24.990731,-1.2786,0.258,9.22739,9.22739
2214.00,9.22703,25.121659,0.000435,24.990661,-1.2786,0.258,9.22804,9.22804
2215.00,9.22723,25.121783,0.000437,24.990753,-1.2785,0.258,9.22857,9.22857
2216.00,9.22720,25.121499,0.000429,24.990520,-1.2782,0.258,9.22845,9.22845
2217.00,9.22716,25.121419,0.000431,24.990454,-1.2780,0.258,9.22845,9.22845
2218.00,9.22716,25.121523,0.000428,24.990492,-1.2778,0.258,9.22831,9.22831
2219.00,9.22696,25.121495,0.000424,24.990379,-1.2778,0.258,9.22768,9.22768
2220.00,9.22677,25.121266,0.000423,24.990118,-1.2780,0.258,9.22734,9.22734
2221.00,9.22670,25.121353,0.000424,24.990134,-1.2781,0.258,9.22736,9.22736
2222.00,9.22664,25.121511,0.000425,24.990215,-1.2780,0.258,9.22691,9.22691
2223.00,9.22686,25.121450,0.000426,24.990185,-1.2779,0.258,9.22741,9.22741
2224.00,9.22734,25.121641,0.000431,24.990366,-1.2776,0.258,9.22845,9.22845
2225.00,9.22754,25.121820,0.000429,24.990471,-1.2773,0.258,9.22837,9.22837
2226.00,9.22750,25.121772,0.000432,24.990324,-1.2771,0.258,9.22819,9.22819
2227.00,9.22746,25.121682,0.000426,24.990234,-1.2771,0.258,9.22702,9.22702
2228.00,9.22730,25.121878,0.000427,24.990332,-1.2770,0.259,9.22590,9.22590
2229.00,9.22729,25.121888,0.000424,24.990323,-1.2770,0.259,9.22526,9.22526
2230.00,9.22750,25.122096,0.000428,24.990481,-1.2770,0.259,9.22635,9.22635
2231.00,9.22781,25.122283,0.000425,24.990645,-1.2765,0.259,9.22800,9.22800
2232.00,9.22786,25.122465,0.000429,24.990777,-1.2762,0.259,9.23063,9.23063
2233.00,9.22798,25.122401,0.000425,24.990704,-1.2762,0.259,9.23200,9.23200
2234.00,9.22816,25.122326,0.000423,24.990569,-1.2758,0.259,9.23282,9.23282
2235.00,9.22823,25.122318,0.000423,24.990610,-1.2755,0.259,9.23245,9.23245
2236.00,9.22858,25.122453,0.000429,24.990734,-1.2756,0.259,9.23135,9.23135
2237.00,9.22866,25.122467,0.000431,24.990652,-1.2756,0.259,9.23007,9.23007
2238.00,9.22881,25.122559,0.000435,24.990701,-1.2755,0.259,9.22984,9.22984
2239.00,9.22907,25.122616,0.000436,24.990705,-1.2756,0.259,9.22933,9.22933
2240.00,9.22922,25.122812,0.000435,24.990792,-1.2758,0.260,9.22890,9.22890
2241.00,9.22910,25.122542,0.000430,24.990485,-1.2757,0.260,9.22848,9.22848
2242.00,9.22898,25.122366,0.000425,24.990370,-1.2757,0.260,9.22794,9.22794
2243.00,9.22876,25.122476,0.000427,24.990450,-1.2757,0.260,9.22729,9.22729
2244.00,9.22867,25.122394,0.000427,24.990406,-1.2755,0.260,9.22718,9.22718
2245.00,9.22873,25.122073,0.000421,24.990040,-1.2753,0.260,9.22705,9.22705
2246.00,9.22897,25.122488,0.000425,24.990302,-1.2752,0.260,9.22743,9.22743
2247.00,9.22897,25.122713,0.000430,24.990414,-1.2749,0.260,9.22802,9.22802
2248.00,9.22927,25.122694,0.000430,24.990412,-1.2746,0.260,9.22798,9.22798
2249.00,9.22935,25.123005,0.000435,24.990634,-1.2742,0.261,9.22860,9.22860
2250.00,9.22947,25.123308,0.000442,24.990914,-1.2740,0.260,9.23015,9.23015
2251.00,9.22955,25.123190,0.000441,24.990898,-1.2741,0.260,9.23163,9.23163
2252.00,9.22946,25.123156,0.000441,24.990882,-1.2743,0.260,9.23213,9.23213
2253.00,9.22946,25.123177,0.000438,24.990851,-1.2745,0.261,9.23244,9.23244
2254.00,9.22938,25.123009,0.000432,24.990680,-1.2748,0.261,9.23234,9.23234
2255.00,9.22936,25.122944,0.000430,24.990581,-1.2750,0.261,9.23156,9.23156
2256.00,9.22959,25.123017,0.000433,24.990572,-1.2749,0.261,9.23129,9.23129
2257.00,9.22981,25.123024,0.000428,24.990528,-1.2747,0.261,9.23147,9.23147
2258.00,9.22993,25.122881,0.000427,24.990358,-1.2746,0.261,9.23221,9.23221
2259.00,9.23002,25.122902,0.000430,24.990334,-1.2744,0.261,9.23172,9.23172
2260.00,9.23035,25.123012,0.000435,24.990446,-1.2744,0.261,9.23101,9.23101
2261.00,9.23041,25.122986,0.000436,24.990472,-1.2741,0.261,9.22943,9.22943
2262.00,9.22997,25.122960,0.000441,24.990525,-1.2739,0.261,9.22812,9.22812
2263.00,9.22993,25.123041,0.000446,24.990642,-1.2736,0.261,9.22669,9.22669
2264.00,9.22982,25.123009,0.000441,24.990594,-1.2734,0.261,9.22643,9.22643
2265.00,9.22981,25.123089,0.000440,24.990660,-1.2729,0.261,9.22674,9.22674
2266.00,9.22997,25.123083,0.000438,24.990614,-1.2724,0.261,9.22746,9.22746
2267.00,9.23012,25.123177,0.000436,24.990591,-1.2719,0.261,9.22860,9.22860
2268.00,9.23013,25.123108,0.000431,24.990468,-1.2717,0.262,9.22983,9.22983
2269.00,9.22983,25.123262,0.000437,24.990542,-1.2715,0.262,9.23079,9.23079
2270.00,9.22976,25.123092,0.000433,24.990311,-1.2715,0.262,9.23025,9.23025
2271.00,9.22961,25.123100,0.000430,24.990293,-1.2719,0.262,9.22880,9.22880
2272.00,9.22907,25.123121,0.000429,24.990335,-1.2723,0.262,9.22753,9.22753
2273.00,9.22874,25.123115,0.000432,24.990353,-1.2725,0.262,9.22553,9.22553
2274.00,9.22841,25.122957,0.000426,24.990262,-1.2726,0.262,9.22423,9.22423
2275.00,9.22818,25.122867,0.000421,24.990190,-1.2727,0.262,9.22411,9.22411
2276.00,9.22778,25.122930,0.000422,24.990202,-1.2726,0.262,9.22509,9.22509
2277.00,9.22720,25.123072,0.000426,24.990293,-1.2722,0.262,9.22554,9.22554
2278.00,9.22705,25.123281,0.000427,24.990347,-1.2720,0.262,9.22597,9.22597
2279.00,9.22725,25.123411,0.000424,24.990375,-1.2719,0.262,9.22611,9.22611
2280.00,9.22726,25.123712,0.000427,24.990628,-1.2717,0.263,9.22674,9.22674
2281.00,9.22711,25.123741,0.000429,24.990650,-1.2717,0.263,9.22712,9.22712
2282.00,9.22718,25.123768,0.000428,24.990635,-1.2718,0.263,9.22705,9.22705
2283.00,9.22719,25.123674,0.000424,24.990574,-1.2718,0.263,9.22727,9.22727
2284.00,9.22707,25.123681,0.000430,24.990590,-1.2716,0.263,9.22678,9.22678
2285.00,9.22693,25.123625,0.000431,24.990466,-1.2715,0.263,9.22645,9.22645
2286.00,9.22687,25.123788,0.000434,24.990568,-1.2713,0.263,9.22616,9.22616
2287.00,9.22659,25.123821,0.000434,24.990569,-1.2709,0.263,9.22523,9.22523
2288.00,9.22604,25.123959,0.000435,24.990663,-1.2706,0.263,9.22440,9.22440
2289.00,9.22558,25.124060,0.000432,24.990714,-1.2705,0.263,9.22421,9.22421
2290.00,9.22526,25.124106,0.000433,24.990740,-1.2704,0.263,9.22390,9.22390
2291.00,9.22547,25.123966,0.000433,24.990559,-1.2701,0.263,9.22404,9.22404
2292.00,9.22564,25.123934,0.000429,24.990469,-1.2699,0.263,9.22491,9.22491
2293.00,9.22580,25.124016,0.000428,24.990478,-1.2698,0.263,9.22608,9.22608
2294.00,9.22596,25.124133,0.000432,24.990580,-1.2697,0.263,9.22676,9.22676
2295.00,9.22592,25.124114,0.000431,24.990585,-1.2697,0.264,9.22651,9.22651
2296.00,9.22582,25.124056,0.000428,24.990568,-1.2696,0.264,9.22544,9.22544
2297.00,9.22557,25.124057,0.000429,24.990593,-1.2696,0.264,9.22480,9.22480
2298.00,9.22552,25.123978,0.000430,24.990538,-1.2695,0.264,9.22436,9.22436
2299.00,9.22545,25.123919,0.000433,24.990498,-1.2691,0.263,9.22367,9.22367
2300.00,9.22526,25.123993,0.000434,24.990530,-1.2690,0.264,9.22367,9.22367
2301.00,9.22497,25.124165,0.000436,24.990606,-1.2689,0.264,9.22377,9.22377
2302.00,9.22481,25.124298,0.000436,24.990633,-1.2686,0.264,9.22414,9.22414
2303.00,9.22473,25.124297,0.000436,24.990575,-1.2685,0.264,9.22411,9.22411
2304.00,9.22460,25.124468,0.000437,24.990625,-1.2683,0.264,9.22366,9.22366
2305.00,9.22464,25.124561,0.000441,24.990617,-1.2680,0.264,9.22348,9.22348
2306.00,9.22491,25.124643,0.000440,24.990630,-1.2677,0.264,9.22300,9.22300
2307.00,9.22468,25.124691,0.000441,24.990628,-1.2677,0.264,9.22073,9.22073
2308.00,9.22413,25.124769,0.000439,24.990656,-1.2674,0.264,9.21777,9.21777
2309.00,9.22380,25.124612,0.000430,24.990474,-1.2673,0.264,9.21296,9.21296
2310.00,9.22401,25.124615,0.000422,24.990499,-1.2672,0.265,9.20661,9.20661
2311.00,9.22398,25.124466,0.000415,24.990436,-1.2671,0.265,9.20160,9.20160
@16,2.0001,4.0, 2310.044 
2312.00,9.22475,25.124613,0.000419,24.990587,-1.2667,0.265,9.19837,9.19837
2313.00,9.22421,25.124714,0.000421,24.990741,-1.2666,0.265,9.19733,9.19733
2314.00,9.22293,25.124904,0.000427,24.990908,-1.2665,0.265,9.19997,9.19997
2315.00,9.22062,25.124840,0.000427,24.990727,-1.2662,0.265,9.20551,9.20551
2316.00,9.21878,25.124973,0.000432,24.990699,-1.2662,0.265,9.21110,9.21110
2317.00,9.21497,25.124870,0.000427,24.990554,-1.2662,0.265,9.21591,9.21591
2318.00,9.21034,25.124941,0.000430,24.990491,-1.2661,0.266,9.21994,9.21994
2319.00,9.19723,25.124909,0.000428,24.990408,-1.2660,0.266,9.22299,9.22299
2320.00,9.19348,25.125036,0.000432,24.990484,-1.2660,0.266,9.22481,9.22481
2321.00,9.19643,25.125083,0.000435,24.990522,-1.2657,0.266,9.22583,9.22583
2322.00,9.19986,25.124951,0.000433,24.990362,-1.2656,0.265,9.22679,9.22679
2323.00,9.20451,25.124921,0.000430,24.990343,-1.2655,0.266,9.22672,9.22672
2324.00,9.21087,25.125081,0.000435,24.990465,-1.2656,0.266,9.22634,9.22634
2325.00,9.21675,25.124932,0.000433,24.990395,-1.2657,0.266,9.22508,9.22508
2326.00,9.21945,25.124790,0.000427,24.990283,-1.2657,0.266,9.22502,9.22502
2327.00,9.22150,25.125026,0.000432,24.990516,-1.2656,0.266,9.22565,9.22565
2328.00,9.22267,25.125032,0.000431,24.990560,-1.2655,0.266,9.22713,9.22713
2329.00,9.22289,25.124935,0.000425,24.990536,-1.2651,0.266,9.22902,9.22902
2330.00,9.22333,25.125100,0.000423,24.990685,-1.2647,0.267,9.23160,9.23160
2331.00,9.22442,25.125366,0.000427,24.990913,-1.2646,0.267,9.23314,9.23314
2332.00,9.22552,25.125236,0.000424,24.990809,-1.2646,0.267,9.23351,9.23351
2333.00,9.22664,25.125430,0.000428,24.990864,-1.2644,0.267,9.23344,9.23344
2334.00,9.22789,25.125588,0.000432,24.990861,-1.2644,0.267,9.23322,9.23322
2335.00,9.22853,25.125629,0.000436,24.990824,-1.2645,0.266,9.23359,9.23359
2336.00,9.22913,25.125684,0.000438,24.990930,-1.2645,0.267,9.23424,9.23424
2337.00,9.22952,25.125757,0.000442,24.990910,-1.2646,0.267,9.23592,9.23592
2338.00,9.23038,25.125672,0.000438,24.990832,-1.2647,0.267,9.23668,9.23668
2339.00,9.23126,25.125377,0.000431,24.990600,-1.2647,0.267,9.23766,9.23766
2340.00,9.23175,25.125418,0.000430,24.990633,-1.2643,0.267,9.23756,9.23756
2341.00,9.23218,25.125476,0.000432,24.990591,-1.2637,0.267,9.23716,9.23716
2342.00,9.23269,25.125524,0.000430,24.990593,-1.2631,0.267,9.23676,9.23676
2343.00,9.23343,25.125516,0.000430,24.990547,-1.2628,0.267,9.23716,9.23716
2344.00,9.23447,25.125648,0.000434,24.990643,-1.2626,0.267,9.23748,9.23748
2345.00,9.23533,25.125619,0.000436,24.990556,-1.2624,0.267,9.23827,9.23827
2346.00,9.23574,25.125639,0.000434,24.990527,-1.2625,0.267,9.23913,9.23913
2347.00,9.23621,25.125629,0.000434,24.990568,-1.2627,0.267,9.23947,9.23947
2348.00,9.23668,25.125536,0.000429,24.990474,-1.2627,0.267,9.24044,9.24044
2349.00,9.23708,25.125649,0.000431,24.990544,-1.2626,0.267,9.24063,9.24063
2350.00,9.23737,25.125777,0.000431,24.990668,-1.2627,0.267,9.24064,9.24064
2351.00,9.23767,25.125652,0.000425,24.990521,-1.2624,0.268,9.24074,9.24074
2352.00,9.23806,25.125880,0.000427,24.990629,-1.2620,0.268,9.24115,9.24115
2353.00,9.23853,25.126048,0.000432,24.990734,-1.2617,0.268,9.24089,9.24089
2354.00,9.23901,25.126010,0.000430,24.990615,-1.2615,0.268,9.24111,9.24111
2355.00,9.23937,25.126120,0.000431,24.990652,-1.2613,0.268,9.24158,9.24158
2356.00,9.23960,25.126188,0.000435,24.990722,-1.2611,0.268,9.24159,9.24159
2357.00,9.23966,25.126024,0.000433,24.990572,-1.2610,0.268,9.24149,9.24149
2358.00,9.23990,25.125952,0.000431,24.990524,-1.2607,0.268,9.24185,9.24185
2359.00,9.24029,25.126112,0.000433,24.990714,-1.2602,0.268,9.24284,9.24284
2360.00,9.24072,25.125840,0.000431,24.990498,-1.2598,0.268,9.24310,9.24310
2361.00,9.24106,25.125847,0.000429,24.990469,-1.2595,0.268,9.24352,9.24352
2362.00,9.24138,25.125889,0.000425,24.990463,-1.2594,0.268,9.24383,9.24383
2363.00,9.24156,25.125956,0.000427,24.990502,-1.2594,0.268,9.24366,9.24366
2364.00,9.24186,25.126082,0.000427,24.990567,-1.2595,0.269,9.24341,9.24341
2365.00,9.24207,25.126125,0.000423,24.990588,-1.2594,0.269,9.24318,9.24318
2366.00,9.24215,25.126439,0.000432,24.990827,-1.2595,0.269,9.24286,9.24286
2367.00,9.24206,25.126318,0.000428,24.990697,-1.2596,0.269,9.24136,9.24136
2368.00,9.24193,25.126237,0.000425,24.990560,-1.2596,0.269,9.24129,9.24129
2369.00,9.24197,25.126117,0.000426,24.990396,-1.2596,0.269,9.24075,9.24075
2370.00,9.24194,25.126179,0.000427,24.990366,-1.2596,0.269,9.23939,9.23939
2371.00,9.24166,25.126124,0.000422,24.990271,-1.2594,0.269,9.23825,9.23825
2372.00,9.24149,25.126239,0.000428,24.990353,-1.2591,0.269,9.23903,9.23903
2373.00,9.24144,25.126468,0.000434,24.990558,-1.2588,0.269,9.23857,9.23857
2374.00,9.24144,25.126561,0.000434,24.990644,-1.2585,0.269,9.23887,9.23887
2375.00,9.24139,25.126772,0.000437,24.990867,-1.2582,0.269,9.23972,9.23972
2376.00,9.24138,25.126775,0.000438,24.990942,-1.2581,0.269,9.24030,9.24030
2377.00,9.24126,25.126898,0.000439,24.991038,-1.2579,0.270,9.24066,9.24066
2378.00,9.24115,25.126678,0.000433,24.990841,-1.2575,0.270,9.24099,9.24099
2379.00,9.24081,25.126810,0.000437,24.990927,-1.2571,0.270,9.24060,9.24060
2380.00,9.24076,25.126841,0.000440,24.990865,-1.2569,0.270,9.24083,9.24083
2381.00,9.24048,25.126816,0.000437,24.990701,-1.2568,0.270,9.24124,9.24124
2382.00,9.24047,25.126840,0.000432,24.990660,-1.2571,0.270,9.24172,9.24172
2383.00,9.24077,25.126890,0.000434,24.990596,-1.2574,0.270,9.24279,9.24279
2384.00,9.24090,25.126721,0.000428,24.990401,-1.2574,0.270,9.24338,9.24338
2385.00,9.24104,25.126508,0.000421,24.990250,-1.2573,0.270,9.24475,9.24475
2386.00,9.24138,25.126611,0.000428,24.990364,-1.2570,0.270,9.24616,9.24616
2387.00,9.24171,25.126611,0.000432,24.990391,-1.2566,0.270,9.24637,9.24637
2388.00,9.24206,25.126706,0.000430,24.990447,-1.2562,0.270,9.24603,9.24603
2389.00,9.24208,25.127005,0.000437,24.990682,-1.2561,0.270,9.24549,9.24549
2390.00,9.24223,25.127282,0.000443,24.990865,-1.2561,0.270,9.24457,9.24457
2391.00,9.24263,25.126841,0.000432,24.990394,-1.2562,0.270,9.24322,9.24322
2392.00,9.24280,25.126893,0.000429,24.990398,-1.2560,0.271,9.24256,9.24256
2393.00,9.24286,25.126944,0.000428,24.990476,-1.2556,0.271,9.24121,9.24121
2394.00,9.24267,25.126501,0.000415,24.990088,-1.2553,0.271,9.24103,9.24103
2395.00,9.24273,25.126329,0.000411,24.989908,-1.2552,0.271,9.24031,9.24031
2396.00,9.24295,25.126796,0.000418,24.990364,-1.2550,0.271,9.23962,9.23962
2397.00,9.24281,25.126748,0.000421,24.990337,-1.2549,0.271,9.23943,9.23943
2398.00,9.24259,25.126946,0.000431,24.990480,-1.2550,0.271,9.24027,9.24027
2399.00,9.24254,25.127308,0.000441,24.990797,-1.2550,0.271,9.24009,9.24009
2400.00,9.24243,25.127306,0.000439,24.990768,-1.2547,0.271,9.23988,9.23988
2401.00,9.24237,25.127135,0.000438,24.990645,-1.2542,0.271,9.24045,9.24045
2402.00,9.24230,25.127136,0.000437,24.990597,-1.2539,0.271,9.24039,9.24039
2403.00,9.24200,25.126930,0.000432,24.990408,-1.2537,0.271,9.23955,9.23955
2404.00,9.24158,25.126830,0.000426,24.990276,-1.2536,0.271,9.23923,9.23923
2405.00,9.24125,25.126941,0.000428,24.990392,-1.2535,0.271,9.23918,9.23918
2406.00,9.24069,25.127046,0.000425,24.990385,-1.2535,0.272,9.23838,9.23838
2407.00,9.24025,25.127294,0.000426,24.990581,-1.2535,0.272,9.23844,9.23844
2408.00,9.24017,25.127275,0.000421,24.990503,-1.2532,0.272,9.23956,9.23956
2409.00,9.24023,25.127311,0.000425,24.990524,-1.2529,0.272,9.24079,9.24079
2410.00,9.24034,25.127225,0.000422,24.990383,-1.2527,0.272,9.24194,9.24194
2411.00,9.24032,25.127100,0.000421,24.990233,-1.2525,0.272,9.24367,9.24367
2412.00,9.24056,25.126811,0.000418,24.989925,-1.2523,0.272,9.24486,9.24486
2413.00,9.24104,25.127002,0.000424,24.990079,-1.2522,0.272,9.24579,9.24579
2414.00,9.24147,25.127050,0.000421,24.990100,-1.2521,0.272,9.24679,9.24679
2415.00,9.24176,25.127251,0.000424,24.990255,-1.2520,0.273,9.24841,9.24841
2416.00,9.24252,25.127419,0.000426,24.990379,-1.2518,0.273,9.24975,9.24975
2417.00,9.24306,25.127564,0.000424,24.990469,-1.2517,0.273,9.25088,9.25088
2418.00,9.24370,25.127817,0.000428,24.990704,-1.2517,0.273,9.25118,9.25118
2419.00,9.24433,25.127674,0.000423,24.990589,-1.2517,0.273,9.25183,9.25183
2420.00,9.24493,25.127737,0.000427,24.990629,-1.2515,0.273,9.25105,9.25105
2421.00,9.24531,25.127892,0.000432,24.990759,-1.2515,0.273,9.24986,9.24986
2422.00,9.24558,25.128037,0.000436,24.990876,-1.2515,0.273,9.24876,9.24876
2423.00,9.24610,25.127935,0.000434,24.990803,-1.2515,0.273,9.24888,9.24888
2424.00,9.24679,25.128132,0.000442,24.990958,-1.2514,0.273,9.24813,9.24813
2425.00,9.24744,25.128250,0.000445,24.991046,-1.2513,0.273,9.24917,9.24917
2426.00,9.24825,25.128084,0.000439,24.990901,-1.2510,0.273,9.25059,9.25059
2427.00,9.24888,25.128113,0.000437,24.990926,-1.2507,0.273,9.25153,9.25153
2428.00,9.24926,25.128000,0.000431,24.990732,-1.2504,0.273,9.25177,9.25177
2429.00,9.24970,25.127988,0.000431,24.990620,-1.2502,0.273,9.25297,9.25297
2430.00,9.25022,25.127621,0.000418,24.990220,-1.2501,0.273,9.25298,9.25298
2431.00,9.25066,25.127735,0.000420,24.990243,-1.2501,0.274,9.25247,9.25247
2432.00,9.25094,25.127846,0.000423,24.990302,-1.2500,0.273,9.25287,9.25287
2433.00,9.25117,25.128034,0.000422,24.990475,-1.2499,0.274,9.25348,9.25348
2434.00,9.25147,25.128146,0.000420,24.990492,-1.2497,0.274,9.25371,9.25371
2435.00,9.25152,25.128413,0.000423,24.990664,-1.2497,0.274,9.25382,9.25382
2436.00,9.25169,25.128321,0.000416,24.990450,-1.2497,0.274,9.25372,9.25372
2437.00,9.25166,25.128220,0.000411,24.990252,-1.2495,0.274,9.25368,9.25368
2438.00,9.25176,25.128447,0.000420,24.990347,-1.2494,0.275,9.25376,9.25376
2439.00,9.25197,25.128824,0.000425,24.990685,-1.2490,0.275,9.25308,9.25308
2440.00,9.25224,25.128947,0.000426,24.990771,-1.2486,0.275,9.25310,9.25310
2441.00,9.25255,25.129350,0.000437,24.991193,-1.2481,0.275,9.25356,9.25356
2442.00,9.25293,25.129363,0.000441,24.991210,-1.2479,0.275,9.25288,9.25288
2443.00,9.25303,25.128959,0.000431,24.990808,-1.2479,0.275,9.25115,9.25115
2444.00,9.25290,25.128567,0.000427,24.990419,-1.2480,0.275,9.25042,9.25042
2445.00,9.25256,25.128607,0.000431,24.990487,-1.2482,0.275,9.25007,9.25007
2446.00,9.25243,25.128647,0.000432,24.990517,-1.2482,0.275,9.24955,9.24955
2447.00,9.25245,25.128753,0.000436,24.990564,-1.2481,0.275,9.24933,9.24933
2448.00,9.25225,25.129052,0.000445,24.990794,-1.2480,0.275,9.24979,9.24979
2449.00,9.25192,25.129129,0.000441,24.990839,-1.2479,0.275,9.25004,9.25004
2450.00,9.25174,25.129165,0.000442,24.990812,-1.2478,0.275,9.24920,9.24920
2451.00,9.25161,25.128958,0.000441,24.990641,-1.2475,0.275,9.24844,9.24844
2452.00,9.25122,25.128849,0.000438,24.990534,-1.2474,0.275,9.24780,9.24780
2453.00,9.25072,25.128910,0.000436,24.990613,-1.2473,0.275,9.24709,9.24709
2454.00,9.25024,25.129049,0.000441,24.990746,-1.2472,0.275,9.24530,9.24530
2455.00,9.24997,25.128967,0.000438,24.990682,-1.2472,0.275,9.24372,9.24372
2456.00,9.24939,25.128932,0.000433,24.990553,-1.2473,0.275,9.24197,9.24197
2457.00,9.24871,25.128949,0.000430,24.990534,-1.2472,0.276,9.24044,9.24044
2458.00,9.24869,25.128808,0.000427,24.990390,-1.2469,0.276,9.23857,9.23857
2459.00,9.24832,25.128714,0.000427,24.990220,-1.2465,0.276,9.23577,9.23577
2460.00,9.24776,25.128956,0.000438,24.990387,-1.2460,0.276,9.23165,9.23165
2461.00,9.24686,25.129065,0.000440,24.990486,-1.2457,0.276,9.22737,9.22737
@17,2.0001,4.0, 2460.088 
2462.00,9.24558,25.129440,0.000450,24.990839,-1.2456,0.276,9.22363,9.22363
2463.00,9.24460,25.129465,0.000452,24.990803,-1.2456,0.276,9.22107,9.22107
2464.00,9.24211,25.129630,0.000456,24.990965,-1.2456,0.276,9.22156,9.22156
2465.00,9.24052,25.129481,0.000446,24.990822,-1.2454,0.276,9.22399,9.22399
2466.00,9.23749,25.129414,0.000440,24.990769,-1.2451,0.276,9.22803,9.22803
2467.00,9.23457,25.129225,0.000433,24.990542,-1.2448,0.276,9.23175,9.23175
2468.00,9.23202,25.129212,0.000427,24.990507,-1.2445,0.276,9.23444,9.23444
2469.00,9.22735,25.129096,0.000422,24.990367,-1.2443,0.277,9.23628,9.23628
2470.00,9.22268,25.129172,0.000426,24.990405,-1.2443,0.276,9.23759,9.23759
2471.00,9.22293,25.129078,0.000428,24.990219,-1.2442,0.276,9.23825,9.23825
2472.00,9.22529,25.129018,0.000427,24.990114,-1.2440,0.276,9.23935,9.23935
2473.00,9.22753,25.129269,0.000436,24.990370,-1.2439,0.276,9.24105,9.24105
2474.00,9.22867,25.129335,0.000438,24.990454,-1.2439,0.276,9.24254,9.24254
2475.00,9.22996,25.129329,0.000436,24.990471,-1.2439,0.276,9.24441,9.24441
2476.00,9.23180,25.129427,0.000434,24.990576,-1.2440,0.276,9.24551,9.24551
2477.00,9.23360,25.129531,0.000431,24.990659,-1.2442,0.277,9.24598,9.24598
2478.00,9.23498,25.129556,0.000429,24.990567,-1.2441,0.277,9.24611,9.24611
2479.00,9.23612,25.129597,0.000427,24.990463,-1.2439,0.277,9.24647,9.24647
2480.00,9.23739,25.129596,0.000425,24.990326,-1.2436,0.277,9.24637,9.24637
2481.00,9.23905,25.129683,0.000425,24.990336,-1.2432,0.277,9.24664,9.24664
2482.00,9.24079,25.129859,0.000431,24.990467,-1.2428,0.277,9.24691,9.24691
2483.00,9.24164,25.129908,0.000431,24.990468,-1.2423,0.278,9.24703,9.24703
2484.00,9.24266,25.129874,0.000430,24.990405,-1.2421,0.278,9.24747,9.24747
2485.00,9.24363,25.129993,0.000431,24.990489,-1.2418,0.278,9.24802,9.24802
2486.00,9.24440,25.130007,0.000432,24.990435,-1.2415,0.278,9.24827,9.24827
2487.00,9.24487,25.129859,0.000430,24.990254,-1.2414,0.278,9.24825,9.24825
2488.00,9.24546,25.129723,0.000429,24.990129,-1.2414,0.278,9.24918,9.24918
2489.00,9.24617,25.129739,0.000429,24.990201,-1.2412,0.278,9.24959,9.24959
2490.00,9.24680,25.129719,0.000429,24.990220,-1.2412,0.278,9.24962,9.24962
2491.00,9.24733,25.129825,0.000434,24.990405,-1.2413,0.278,9.24972,9.24972
2492.00,9.24776,25.129926,0.000438,24.990560,-1.2412,0.278,9.25083,9.25083
2493.00,9.24821,25.130017,0.000438,24.990667,-1.2414,0.278,9.25160,9.25160
2494.00,9.24880,25.130077,0.000439,24.990705,-1.2418,0.278,9.25273,9.25273
2495.00,9.24913,25.130221,0.000444,24.990815,-1.2419,0.278,9.25297,9.25297
2496.00,9.24933,25.130195,0.000441,24.990673,-1.2420,0.278,9.25321,9.25321
2497.00,9.24961,25.130144,0.000433,24.990564,-1.2418,0.278,9.25292,9.25292
2498.00,9.24980,25.130000,0.000431,24.990359,-1.2415,0.278,9.25168,9.25168
2499.00,9.24997,25.130011,0.000430,24.990331,-1.2413,0.279,9.25043,9.25043
2500.00,9.25021,25.129849,0.000424,24.990091,-1.2411,0.279,9.25081,9.25081
2501.00,9.25057,25.130152,0.000426,24.990372,-1.2408,0.279,9.25225,9.25225
2502.00,9.25098,25.130343,0.000432,24.990434,-1.2407,0.279,9.25344,9.25344
2503.00,9.25138,25.130626,0.000439,24.990667,-1.2404,0.279,9.25459,9.25459
2504.00,9.25180,25.130962,0.000448,24.990915,-1.2399,0.279,9.25574,9.25574
2505.00,9.25220,25.130971,0.000448,24.990912,-1.2395,0.279,9.25636,9.25636
2506.00,9.25268,25.131016,0.000452,24.990930,-1.2393,0.279,9.25628,9.25628
2507.00,9.25316,25.130904,0.000451,24.990852,-1.2392,0.279,9.25647,9.25647
2508.00,9.25345,25.130907,0.000446,24.990895,-1.2392,0.279,9.25615,9.25615
2509.00,9.25360,25.130936,0.000441,24.990888,-1.2393,0.279,9.25519,9.25519
2510.00,9.25383,25.130951,0.000440,24.990849,-1.2392,0.279,9.25453,9.25453
2511.00,9.25377,25.130793,0.000432,24.990679,-1.2392,0.279,9.25359,9.25359
2512.00,9.25391,25.130978,0.000433,24.990819,-1.2392,0.280,9.25308,9.25308
2513.00,9.25400,25.130751,0.000430,24.990540,-1.2391,0.280,9.25325,9.25325
2514.00,9.25382,25.130661,0.000431,24.990436,-1.2390,0.280,9.25365,9.25365
2515.00,9.25387,25.130899,0.000434,24.990584,-1.2390,0.280,9.25434,9.25434
2516.00,9.25414,25.131186,0.000441,24.990791,-1.2389,0.280,9.25491,9.25491
2517.00,9.25441,25.131072,0.000440,24.990657,-1.2387,0.280,9.25530,9.25530
2518.00,9.25481,25.131369,0.000446,24.990917,-1.2384,0.280,9.25595,9.25595
2519.00,9.25504,25.131323,0.000443,24.990871,-1.2382,0.280,9.25592,9.25592
2520.00,9.25512,25.131180,0.000440,24.990792,-1.2380,0.280,9.25551,9.25551
2521.00,9.25519,25.130900,0.000434,24.990499,-1.2377,0.280,9.25561,9.25561
2522.00,9.25510,25.131148,0.000438,24.990728,-1.2373,0.280,9.25563,9.25563
2523.00,9.25518,25.131215,0.000438,24.990719,-1.2371,0.280,9.25531,9.25531
2524.00,9.25509,25.131170,0.000437,24.990717,-1.2371,0.280,9.25526,9.25526
2525.00,9.25500,25.131358,0.000445,24.990906,-1.2369,0.281,9.25567,9.25567
2526.00,9.25506,25.131371,0.000448,24.990910,-1.2368,0.281,9.25612,9.25612
2527.00,9.25501,25.131375,0.000443,24.990947,-1.2369,0.281,9.25576,9.25576
2528.00,9.25503,25.131214,0.000438,24.990871,-1.2367,0.281,9.25594,9.25594
2529.00,9.25518,25.131136,0.000437,24.990718,-1.2364,0.281,9.25630,9.25630
2530.00,9.25547,25.131210,0.000437,24.990748,-1.2361,0.281,9.25702,9.25702
2531.00,9.25579,25.131457,0.000439,24.990912,-1.2357,0.281,9.25711,9.25711
2532.00,9.25598,25.131457,0.000442,24.990792,-1.2354,0.281,9.25745,9.25745
2533.00,9.25617,25.131747,0.000452,24.990952,-1.2353,0.281,9.25809,9.25809
2534.00,9.25639,25.131700,0.000450,24.990853,-1.2353,0.281,9.25806,9.25806
2535.00,9.25644,25.131529,0.000446,24.990617,-1.2354,0.281,9.25784,9.25784
2536.00,9.25659,25.131323,0.000439,24.990429,-1.2355,0.281,9.25760,9.25760
2537.00,9.25653,25.131211,0.000433,24.990246,-1.2355,0.281,9.25721,9.25721
2538.00,9.25655,25.130995,0.000421,24.989985,-1.2353,0.281,9.25717,9.25717
2539.00,9.25680,25.131113,0.000422,24.990071,-1.2347,0.281,9.25804,9.25804
2540.00,9.25701,25.131262,0.000421,24.990193,-1.2343,0.282,9.25783,9.25783
2541.00,9.25713,25.131263,0.000423,24.990239,-1.2342,0.282,9.25809,9.25809
2542.00,9.25728,25.131141,0.000424,24.990209,-1.2342,0.282,9.25875,9.25875
2543.00,9.25738,25.131051,0.000425,24.990121,-1.2344,0.282,9.25876,9.25876
2544.00,9.25760,25.131313,0.000429,24.990382,-1.2347,0.282,9.25859,9.25859
2545.00,9.25781,25.131336,0.000430,24.990435,-1.2350,0.282,9.25889,9.25889
2546.00,9.25793,25.131389,0.000427,24.990468,-1.2349,0.282,9.25894,9.25894
2547.00,9.25796,25.131464,0.000423,24.990500,-1.2346,0.282,9.25880,9.25880
2548.00,9.25813,25.131653,0.000422,24.990689,-1.2340,0.283,9.25892,9.25892
2549.00,9.25839,25.131528,0.000419,24.990554,-1.2336,0.283,9.25939,9.25939
2550.00,9.25854,25.131400,0.000421,24.990407,-1.2331,0.283,9.25945,9.25945
2551.00,9.25853,25.131380,0.000422,24.990308,-1.2328,0.282,9.25982,9.25982
2552.00,9.25878,25.131228,0.000424,24.990174,-1.2327,0.282,9.26064,9.26064
2553.00,9.25888,25.131034,0.000425,24.989989,-1.2327,0.282,9.26070,9.26070
2554.00,9.25893,25.131122,0.000428,24.990031,-1.2324,0.282,9.26004,9.26004
2555.00,9.25899,25.131234,0.000423,24.990066,-1.2325,0.282,9.25961,9.25961
2556.00,9.25891,25.131248,0.000421,24.990068,-1.2327,0.282,9.25892,9.25892
2557.00,9.25892,25.131653,0.000422,24.990378,-1.2328,0.283,9.25738,9.25738
2558.00,9.25878,25.131910,0.000423,24.990520,-1.2328,0.283,9.25636,9.25636
2559.00,9.25858,25.131924,0.000418,24.990504,-1.2329,0.283,9.25612,9.25612
2560.00,9.25855,25.132021,0.000422,24.990540,-1.2325,0.283,9.25632,9.25632
2561.00,9.25859,25.132109,0.000423,24.990504,-1.2319,0.283,9.25662,9.25662
2562.00,9.25852,25.132359,0.000430,24.990621,-1.2313,0.283,9.25718,9.25718
2563.00,9.25832,25.132423,0.000430,24.990643,-1.2307,0.283,9.25665,9.25665
2564.00,9.25803,25.132398,0.000428,24.990584,-1.2304,0.284,9.25599,9.25599
2565.00,9.25777,25.132511,0.000425,24.990707,-1.2304,0.284,9.25512,9.25512
2566.00,9.25747,25.132473,0.000424,24.990689,-1.2302,0.284,9.25410,9.25410
2567.00,9.25733,25.132357,0.000422,24.990563,-1.2302,0.284,9.25391,9.25391
2568.00,9.25725,25.132633,0.000425,24.990784,-1.2301,0.284,9.25487,9.25487
2569.00,9.25706,25.132872,0.000432,24.990947,-1.2301,0.284,9.25585,9.25585
2570.00,9.25702,25.132725,0.000432,24.990719,-1.2298,0.284,9.25695,9.25695
2571.00,9.25686,25.132980,0.000435,24.990878,-1.2295,0.284,9.25720,9.25720
2572.00,9.25646,25.133084,0.000436,24.990942,-1.2293,0.284,9.25729,9.25729
2573.00,9.25628,25.132748,0.000428,24.990626,-1.2292,0.284,9.25674,9.25674
2574.00,9.25605,25.132659,0.000426,24.990533,-1.2293,0.284,9.25584,9.25584
2575.00,9.25588,25.132851,0.000428,24.990752,-1.2294,0.284,9.25477,9.25477
2576.00,9.25566,25.132785,0.000427,24.990750,-1.2298,0.284,9.25449,9.25449
2577.00,9.25564,25.132519,0.000423,24.990503,-1.2296,0.284,9.25444,9.25444
2578.00,9.25568,25.132683,0.000429,24.990629,-1.2294,0.284,9.25409,9.25409
2579.00,9.25546,25.132669,0.000430,24.990583,-1.2291,0.284,9.25323,9.25323
2580.00,9.25503,25.132799,0.000435,24.990685,-1.2287,0.284,9.25263,9.25263
2581.00,9.25470,25.132840,0.000436,24.990698,-1.2282,0.284,9.25250,9.25250
2582.00,9.25450,25.132810,0.000432,24.990710,-1.2280,0.284,9.25207,9.25207
2583.00,9.25445,25.132638,0.000426,24.990566,-1.2279,0.285,9.25222,9.25222
2584.00,9.25452,25.132806,0.000426,24.990742,-1.2278,0.285,9.25340,9.25340
2585.00,9.25458,25.132929,0.000427,24.990762,-1.2278,0.285,9.25394,9.25394
2586.00,9.25462,25.133160,0.000431,24.990940,-1.2279,0.285,9.25460,9.25460
2587.00,9.25471,25.133384,0.000433,24.991000,-1.2279,0.285,9.25495,9.25495
2588.00,9.25468,25.133466,0.000436,24.991006,-1.2279,0.285,9.25570,9.25570
2589.00,9.25466,25.133516,0.000441,24.990994,-1.2279,0.285,9.25618,9.25618
2590.00,9.25464,25.133294,0.000440,24.990799,-1.2278,0.285,9.25717,9.25717
2591.00,9.25471,25.133138,0.000439,24.990653,-1.2277,0.285,9.25751,9.25751
2592.00,9.25481,25.133066,0.000442,24.990598,-1.2273,0.285,9.25781,9.25781
2593.00,9.25488,25.133200,0.000444,24.990735,-1.2270,0.285,9.25777,9.25777
2594.00,9.25502,25.133079,0.000440,24.990655,-1.2267,0.285,9.25767,9.25767
2595.00,9.25528,25.133061,0.000435,24.990602,-1.2264,0.285,9.25802,9.25802
2596.00,9.25564,25.132871,0.000428,24.990429,-1.2262,0.286,9.25833,9.25833
2597.00,9.25570,25.133055,0.000430,24.990658,-1.2263,0.286,9.25791,9.25791
2598.00,9.25572,25.133188,0.000434,24.990736,-1.2263,0.286,9.25736,9.25736
2599.00,9.25584,25.133210,0.000433,24.990639,-1.2262,0.286,9.25663,9.25663
2600.00,9.25608,25.133145,0.000430,24.990586,-1.2260,0.286,9.25563,9.25563
2601.00,9.25624,25.133332,0.000433,24.990677,-1.2257,0.286,9.25483,9.25483
2602.00,9.25645,25.133032,0.000428,24.990322,-1.2255,0.286,9.25583,9.25583
2603.00,9.25680,25.132831,0.000424,24.990090,-1.2254,0.286,9.25718,9.25718
2604.00,9.25703,25.132778,0.000421,24.990049,-1.2255,0.286,9.25734,9.25734
2605.00,9.25723,25.132914,0.000421,24.990162,-1.2258,0.286,9.25642,9.25642
2606.00,9.25723,25.133140,0.000428,24.990335,-1.2260,0.286,9.25647,9.25647
2607.00,9.25706,25.133399,0.000429,24.990540,-1.2260,0.286,9.25472,9.25472
2608.00,9.25702,25.133374,0.000423,24.990503,-1.2258,0.287,9.25171,9.25171
2609.00,9.25661,25.133459,0.000423,24.990530,-1.2254,0.287,9.24890,9.24890
2610.00,9.25617,25.133348,0.000422,24.990334,-1.2249,0.287,9.24588,9.24588
2611.00,9.25708,25.133154,0.000416,24.990133,-1.2245,0.287,9.24059,9.24059
2612.00,9.25939,25.133091,0.000416,24.990017,-1.2242,0.287,9.23618,9.23618
@18,2.0001,4.0, 2610.03 
2613.00,9.26027,25.133440,0.000424,24.990280,-1.2240,0.287,9.23378,9.23378
2614.00,9.25619,25.133542,0.000426,24.990348,-1.2239,0.287,9.23365,9.23365
2615.00,9.25465,25.133620,0.000428,24.990447,-1.2238,0.287,9.23534,9.23534
2616.00,9.25146,25.133822,0.000431,24.990643,-1.2237,0.287,9.23916,9.23916
2617.00,9.24781,25.134060,0.000435,24.990893,-1.2236,0.288,9.24368,9.24368
2618.00,9.24491,25.134060,0.000434,24.990958,-1.2234,0.288,9.24762,9.24762
2619.00,9.24067,25.133989,0.000433,24.990899,-1.2234,0.288,9.25083,9.25083
2620.00,9.23671,25.134034,0.000435,24.990913,-1.2234,0.288,9.25344,9.25344
2621.00,9.23698,25.134066,0.000435,24.990859,-1.2234,0.288,9.25518,9.25518
2622.00,9.23885,25.134082,0.000435,24.990846,-1.2235,0.288,9.25599,9.25599
2623.00,9.23846,25.134125,0.000442,24.990796,-1.2235,0.288,9.25605,9.25605
2624.00,9.24042,25.134317,0.000442,24.990875,-1.2235,0.288,9.25569,9.25569
2625.00,9.24336,25.134483,0.000443,24.990948,-1.2234,0.288,9.25536,9.25536
2626.00,9.24549,25.134487,0.000442,24.990919,-1.2232,0.288,9.25537,9.25537
2627.00,9.24676,25.134210,0.000432,24.990653,-1.2229,0.288,9.25547,9.25547
2628.00,9.24785,25.134066,0.000425,24.990537,-1.2226,0.288,9.25616,9.25616
2629.00,9.24885,25.134096,0.000426,24.990613,-1.2222,0.288,9.25717,9.25717
2630.00,9.24985,25.134141,0.000425,24.990654,-1.2220,0.288,9.25717,9.25717
2631.00,9.25091,25.134157,0.000423,24.990662,-1.2220,0.289,9.25677,9.25677
2632.00,9.25227,25.134428,0.000432,24.990874,-1.2219,0.289,9.25678,9.25678
2633.00,9.25355,25.134453,0.000433,24.990818,-1.2219,0.289,9.25681,9.25681
2634.00,9.25459,25.134170,0.000426,24.990482,-1.2218,0.289,9.25627,9.25627
2635.00,9.25531,25.134001,0.000422,24.990279,-1.2216,0.289,9.25670,9.25670
2636.00,9.25607,25.134029,0.000424,24.990249,-1.2213,0.289,9.25842,9.25842
2637.00,9.25672,25.134186,0.000424,24.990374,-1.2210,0.289,9.25944,9.25944
2638.00,9.25707,25.134040,0.000422,24.990269,-1.2209,0.289,9.25995,9.25995
2639.00,9.25741,25.134062,0.000423,24.990284,-1.2208,0.289,9.26097,9.26097
2640.00,9.25756,25.134175,0.000428,24.990383,-1.2205,0.289,9.26112,9.26112
2641.00,9.25764,25.133858,0.000418,24.990077,-1.2202,0.289,9.26072,9.26072
2642.00,9.25790,25.133647,0.000417,24.989848,-1.2200,0.289,9.26044,9.26044
2643.00,9.25817,25.133824,0.000419,24.989945,-1.2198,0.289,9.26032,9.26032
2644.00,9.25849,25.134120,0.000426,24.990250,-1.2196,0.289,9.26038,9.26038
2645.00,9.25879,25.134265,0.000428,24.990376,-1.2196,0.289,9.26031,9.26031
2646.00,9.25888,25.134625,0.000438,24.990715,-1.2198,0.289,9.25964,9.25964
2647.00,9.25899,25.134658,0.000434,24.990724,-1.2197,0.289,9.25972,9.25972
2648.00,9.25922,25.134712,0.000434,24.990765,-1.2195,0.290,9.26029,9.26029
2649.00,9.25946,25.134730,0.000433,24.990673,-1.2193,0.290,9.26076,9.26076
2650.00,9.25977,25.134570,0.000428,24.990485,-1.2190,0.290,9.26153,9.26153
2651.00,9.26011,25.134436,0.000425,24.990330,-1.2185,0.290,9.26248,9.26248
2652.00,9.26039,25.134533,0.000429,24.990340,-1.2181,0.290,9.26212,9.26212
2653.00,9.26037,25.134556,0.000427,24.990287,-1.2179,0.290,9.26082,9.26082
2654.00,9.26030,25.134528,0.000427,24.990285,-1.2177,0.290,9.25914,9.25914
2655.00,9.26030,25.134561,0.000428,24.990331,-1.2176,0.290,9.25832,9.25832
2656.00,9.26016,25.134582,0.000429,24.990358,-1.2175,0.290,9.25753,9.25753
2657.00,9.26005,25.134556,0.000423,24.990393,-1.2177,0.290,9.25688,9.25688
2658.00,9.25967,25.134877,0.000430,24.990730,-1.2176,0.290,9.25640,9.25640
2659.00,9.25931,25.134782,0.000424,24.990607,-1.2176,0.290,9.25643,9.25643
2660.00,9.25919,25.134937,0.000424,24.990668,-1.2175,0.290,9.25678,9.25678
2661.00,9.25907,25.135142,0.000423,24.990735,-1.2173,0.291,9.25659,9.25659
2662.00,9.25901,25.135259,0.000428,24.990749,-1.2169,0.291,9.25681,9.25681
2663.00,9.25880,25.135055,0.000422,24.990457,-1.2167,0.291,9.25735,9.25735
2664.00,9.25857,25.135444,0.000432,24.990747,-1.2164,0.291,9.25679,9.25679
2665.00,9.25813,25.135205,0.000427,24.990517,-1.2162,0.291,9.25510,9.25510
2666.00,9.25782,25.135086,0.000425,24.990402,-1.2161,0.291,9.25405,9.25405
2667.00,9.25752,25.135070,0.000421,24.990369,-1.2162,0.291,9.25358,9.25358
2668.00,9.25693,25.134846,0.000415,24.990212,-1.2162,0.291,9.25395,9.25395
2669.00,9.25681,25.134665,0.000408,24.990033,-1.2162,0.291,9.25452,9.25452
2670.00,9.25649,25.135008,0.000414,24.990316,-1.2161,0.291,9.25555,9.25555
2671.00,9.25614,25.135108,0.000414,24.990400,-1.2158,0.292,9.25584,9.25584
2672.00,9.25578,25.135282,0.000418,24.990564,-1.2157,0.292,9.25509,9.25509
2673.00,9.25543,25.135597,0.000424,24.990774,-1.2156,0.292,9.25371,9.25371
2674.00,9.25532,25.135648,0.000422,24.990790,-1.2154,0.292,9.25325,9.25325
2675.00,9.25506,25.135421,0.000419,24.990582,-1.2154,0.292,9.25329,9.25329
2676.00,9.25494,25.135321,0.000419,24.990458,-1.2154,0.292,9.25329,9.25329
2677.00,9.25486,25.135170,0.000417,24.990313,-1.2152,0.292,9.25372,9.25372
2678.00,9.25482,25.134908,0.000414,24.990125,-1.2148,0.292,9.25391,9.25391
2679.00,9.25467,25.135105,0.000425,24.990303,-1.2144,0.292,9.25382,9.25382
2680.00,9.25437,25.135202,0.000426,24.990338,-1.2141,0.292,9.25335,9.25335
2681.00,9.25410,25.135369,0.000430,24.990481,-1.2139,0.292,9.25335,9.25335
2682.00,9.25409,25.135435,0.000430,24.990472,-1.2139,0.292,9.25414,9.25414
2683.00,9.25417,25.135572,0.000432,24.990488,-1.2139,0.292,9.25565,9.25565
2684.00,9.25437,25.135584,0.000429,24.990480,-1.2140,0.292,9.25660,9.25660
2685.00,9.25467,25.135688,0.000430,24.990560,-1.2142,0.292,9.25680,9.25680
2686.00,9.25477,25.135562,0.000429,24.990421,-1.2143,0.292,9.25673,9.25673
2687.00,9.25485,25.135609,0.000430,24.990445,-1.2144,0.293,9.25656,9.25656
2688.00,9.25471,25.135730,0.000432,24.990557,-1.2145,0.293,9.25612,9.25612
2689.00,9.25478,25.135729,0.000430,24.990510,-1.2145,0.293,9.25605,9.25605
2690.00,9.25497,25.135818,0.000433,24.990548,-1.2142,0.293,9.25653,9.25653
2691.00,9.25514,25.136008,0.000436,24.990685,-1.2138,0.293,9.25781,9.25781
2692.00,9.25550,25.136027,0.000442,24.990688,-1.2134,0.293,9.25863,9.25863
2693.00,9.25597,25.136118,0.000445,24.990753,-1.2130,0.293,9.26016,9.26016
2694.00,9.25664,25.135918,0.000440,24.990524,-1.2126,0.293,9.26126,9.26126
2695.00,9.25703,25.135923,0.000437,24.990513,-1.2122,0.293,9.26208,9.26208
2696.00,9.25743,25.135940,0.000431,24.990456,-1.2121,0.293,9.26274,9.26274
2697.00,9.25785,25.136007,0.000424,24.990466,-1.2121,0.294,9.26274,9.26274
2698.00,9.25809,25.136113,0.000423,24.990485,-1.2120,0.294,9.26110,9.26110
2699.00,9.25836,25.135970,0.000419,24.990337,-1.2121,0.294,9.26013,9.26013
2700.00,9.25864,25.135904,0.000417,24.990247,-1.2122,0.294,9.25964,9.25964
2701.00,9.25900,25.136080,0.000422,24.990442,-1.2121,0.294,9.25933,9.25933
2702.00,9.25926,25.136077,0.000424,24.990420,-1.2116,0.294,9.25891,9.25891
2703.00,9.25923,25.135710,0.000415,24.990070,-1.2112,0.294,9.25965,9.25965
2704.00,9.25937,25.135889,0.000417,24.990213,-1.2108,0.294,9.26052,9.26052
2705.00,9.25969,25.136047,0.000419,24.990300,-1.2106,0.294,9.26110,9.26110
2706.00,9.25993,25.135860,0.000415,24.990086,-1.2105,0.294,9.26052,9.26052
2707.00,9.26029,25.136016,0.000417,24.990186,-1.2106,0.294,9.26110,9.26110
2708.00,9.26062,25.136315,0.000425,24.990427,-1.2108,0.294,9.26069,9.26069
2709.00,9.26078,25.136519,0.000432,24.990552,-1.2108,0.294,9.25996,9.25996
2710.00,9.26061,25.136770,0.000439,24.990730,-1.2106,0.294,9.25942,9.25942
2711.00,9.26049,25.136852,0.000436,24.990708,-1.2105,0.295,9.25916,9.25916
2712.00,9.26039,25.136562,0.000428,24.990391,-1.2105,0.295,9.25861,9.25861
2713.00,9.26018,25.136842,0.000432,24.990550,-1.2104,0.295,9.25860,9.25860
2714.00,9.25987,25.136953,0.000432,24.990613,-1.2102,0.295,9.25877,9.25877
2715.00,9.25989,25.136823,0.000429,24.990480,-1.2103,0.295,9.25915,9.25915
2716.00,9.25975,25.136921,0.000432,24.990575,-1.2100,0.295,9.25970,9.25970
2717.00,9.25968,25.137017,0.000435,24.990609,-1.2095,0.295,9.26040,9.26040
2718.00,9.25986,25.136675,0.000428,24.990325,-1.2091,0.295,9.26062,9.26062
2719.00,9.25991,25.136639,0.000428,24.990263,-1.2089,0.295,9.26064,9.26064
2720.00,9.26009,25.136573,0.000426,24.990170,-1.2087,0.295,9.26097,9.26097
2721.00,9.26017,25.136632,0.000430,24.990233,-1.2087,0.295,9.26126,9.26126
2722.00,9.26021,25.136932,0.000437,24.990514,-1.2087,0.295,9.26120,9.26120
2723.00,9.26036,25.137275,0.000442,24.990842,-1.2087,0.295,9.26149,9.26149
2724.00,9.26033,25.137326,0.000443,24.990894,-1.2089,0.295,9.26166,9.26166
2725.00,9.26022,25.137429,0.000444,24.990970,-1.2088,0.296,9.26138,9.26138
2726.00,9.26035,25.137369,0.000441,24.990830,-1.2087,0.296,9.26178,9.26178
2727.00,9.26051,25.137107,0.000435,24.990628,-1.2087,0.296,9.26198,9.26198
2728.00,9.26061,25.137035,0.000433,24.990589,-1.2085,0.296,9.26187,9.26187
2729.00,9.26067,25.136810,0.000431,24.990376,-1.2081,0.296,9.26174,9.26174
2730.00,9.26078,25.136754,0.000426,24.990317,-1.2077,0.296,9.26209,9.26209
2731.00,9.26105,25.136821,0.000429,24.990427,-1.2073,0.296,9.26199,9.26199
2732.00,9.26135,25.137064,0.000432,24.990537,-1.2070,0.296,9.26251,9.26251
2733.00,9.26158,25.137003,0.000430,24.990322,-1.2069,0.296,9.26252,9.26252
2734.00,9.26167,25.137545,0.000438,24.990747,-1.2069,0.296,9.26282,9.26282
2735.00,9.26179,25.137851,0.000444,24.990913,-1.2070,0.296,9.26330,9.26330
2736.00,9.26209,25.138158,0.000448,24.991108,-1.2070,0.296,9.26367,9.26367
2737.00,9.26233,25.137906,0.000442,24.990887,-1.2070,0.296,9.26412,9.26412
2738.00,9.26259,25.137603,0.000437,24.990656,-1.2066,0.296,9.26522,9.26522
2739.00,9.26297,25.137327,0.000430,24.990428,-1.2062,0.296,9.26618,9.26618
2740.00,9.26310,25.137034,0.000425,24.990207,-1.2059,0.296,9.26567,9.26567
2741.00,9.26316,25.136663,0.000415,24.989818,-1.2057,0.296,9.26541,9.26541
2742.00,9.26336,25.137071,0.000420,24.990156,-1.2055,0.297,9.26523,9.26523
2743.00,9.26355,25.137251,0.000421,24.990287,-1.2055,0.297,9.26505,9.26505
2744.00,9.26379,25.137232,0.000421,24.990185,-1.2055,0.297,9.26485,9.26485
2745.00,9.26403,25.137332,0.000423,24.990218,-1.2052,0.297,9.26582,9.26582
2746.00,9.26423,25.137399,0.000422,24.990251,-1.2050,0.297,9.26574,9.26574
2747.00,9.26428,25.137317,0.000417,24.990136,-1.2048,0.298,9.26575,9.26575
2748.00,9.26452,25.137603,0.000422,24.990316,-1.2045,0.298,9.26604,9.26604
2749.00,9.26487,25.137636,0.000422,24.990300,-1.2043,0.298,9.26634,9.26634
2750.00,9.26516,25.137607,0.000419,24.990216,-1.2042,0.298,9.26615,9.26615
2751.00,9.26532,25.137754,0.000425,24.990350,-1.2041,0.298,9.26697,9.26697
2752.00,9.26558,25.137717,0.000429,24.990272,-1.2042,0.298,9.26788,9.26788
2753.00,9.26608,25.137565,0.000428,24.990109,-1.2043,0.297,9.26950,9.26950
2754.00,9.26644,25.137375,0.000420,24.989917,-1.2042,0.297,9.26872,9.26872
2755.00,9.26650,25.137603,0.000426,24.990091,-1.2042,0.297,9.26764,9.26764
2756.00,9.26652,25.137745,0.000428,24.990193,-1.2039,0.298,9.26631,9.26631
2757.00,9.26692,25.137841,0.000432,24.990218,-1.2035,0.298,9.26325,9.26325
2758.00,9.26723,25.138134,0.000436,24.990475,-1.2030,0.298,9.25900,9.25900
2759.00,9.26749,25.138386,0.000437,24.990695,-1.2028,0.298,9.25425,9.25425
2760.00,9.26828,25.138287,0.000430,24.990613,-1.2027,0.298,9.24815,9.24815
2761.00,9.26912,25.138325,0.000429,24.990632,-1.2027,0.298,9.24201,9.24201
2762.00,9.27179,25.138323,0.000423,24.990638,-1.2027,0.298,9.23826,9.23826
@19,2.0001,4.0, 2760.181 
2763.00,9.27307,25.138132,0.000418,24.990418,-1.2026,0.298,9.23532,9.23532
2764.00,9.26690,25.138005,0.000420,24.990254,-1.2024,0.298,9.23599,9.23599
2765.00,9.26335,25.137939,0.000419,24.990148,-1.2020,0.298,9.23865,9.23865
2766.00,9.25937,25.137767,0.000412,24.989940,-1.2018,0.298,9.24242,9.24242
2767.00,9.25651,25.137749,0.000412,24.989894,-1.2014,0.298,9.24563,9.24563
2768.00,9.25310,25.137947,0.000420,24.990061,-1.2011,0.299,9.24944,9.24944
2769.00,9.23980,25.138244,0.000426,24.990329,-1.2010,0.299,9.25256,9.25256
2770.00,9.23182,25.138226,0.000424,24.990276,-1.2010,0.299,9.25583,9.25583
2771.00,9.23306,25.138434,0.000430,24.990495,-1.2010,0.299,9.25821,9.25821
2772.00,9.23619,25.138584,0.000435,24.990642,-1.2011,0.299,9.26030,9.26030
2773.00,9.23928,25.138510,0.000431,24.990504,-1.2012,0.299,9.26162,9.26162
2774.00,9.24280,25.138338,0.000426,24.990274,-1.2009,0.299,9.26282,9.26282
2775.00,9.24581,25.138711,0.000436,24.990651,-1.2008,0.299,9.26320,9.26320
2776.00,9.24835,25.138496,0.000433,24.990408,-1.2006,0.299,9.26337,9.26337
2777.00,9.25137,25.138431,0.000429,24.990306,-1.2004,0.299,9.26366,9.26366
2778.00,9.25346,25.138288,0.000425,24.990204,-1.1998,0.299,9.26370,9.26370
2779.00,9.25469,25.138530,0.000430,24.990475,-1.1997,0.300,9.26338,9.26338
2780.00,9.25584,25.138448,0.000426,24.990369,-1.1994,0.300,9.26383,9.26383
2781.00,9.25668,25.138630,0.000426,24.990531,-1.1990,0.300,9.26416,9.26416
2782.00,9.25764,25.138737,0.000430,24.990611,-1.1987,0.300,9.26336,9.26336
2783.00,9.25881,25.139015,0.000434,24.990813,-1.1988,0.300,9.26332,9.26332
2784.00,9.26013,25.138844,0.000431,24.990602,-1.1987,0.300,9.26414,9.26414
2785.00,9.26132,25.138680,0.000428,24.990449,-1.1988,0.300,9.26421,9.26421
2786.00,9.26225,25.138682,0.000430,24.990420,-1.1989,0.300,9.26443,9.26443
2787.00,9.26281,25.138861,0.000434,24.990542,-1.1989,0.300,9.26519,9.26519
2788.00,9.26328,25.139092,0.000439,24.990716,-1.1990,0.300,9.26512,9.26512
2789.00,9.26366,25.139280,0.000439,24.990816,-1.1990,0.300,9.26503,9.26503
2790.00,9.26395,25.139405,0.000440,24.990853,-1.1986,0.300,9.26495,9.26495
2791.00,9.26419,25.139324,0.000436,24.990739,-1.1983,0.300,9.26541,9.26541
2792.00,9.26436,25.139112,0.000429,24.990561,-1.1981,0.301,9.26552,9.26552
2793.00,9.26446,25.139097,0.000426,24.990593,-1.1978,0.301,9.26581,9.26581
2794.00,9.26449,25.139310,0.000432,24.990827,-1.1974,0.301,9.26528,9.26528
2795.00,9.26461,25.139448,0.000435,24.990958,-1.1970,0.301,9.26613,9.26613
2796.00,9.26496,25.139480,0.000435,24.990953,-1.1967,0.301,9.26652,9.26652
2797.00,9.26526,25.139668,0.000436,24.991051,-1.1964,0.301,9.26722,9.26722
2798.00,9.26534,25.139654,0.000435,24.990965,-1.1961,0.301,9.26737,9.26737
2799.00,9.26551,25.139323,0.000429,24.990601,-1.1960,0.301,9.26806,9.26806
2800.00,9.26573,25.139423,0.000436,24.990665,-1.1960,0.301,9.26781,9.26781
2801.00,9.26584,25.139679,0.000444,24.990868,-1.1960,0.301,9.26737,9.26737
2802.00,9.26616,25.139566,0.000439,24.990688,-1.1960,0.301,9.26777,9.26777
2803.00,9.26652,25.139334,0.000431,24.990374,-1.1960,0.302,9.26853,9.26853
2804.00,9.26677,25.139695,0.000434,24.990643,-1.1958,0.302,9.26946,9.26946
2805.00,9.26697,25.139590,0.000426,24.990446,-1.1957,0.302,9.26901,9.26901
2806.00,9.26703,25.139425,0.000417,24.990206,-1.1954,0.302,9.26897,9.26897
2807.00,9.26717,25.139525,0.000424,24.990313,-1.1949,0.302,9.26855,9.26855
2808.00,9.26741,25.139685,0.000429,24.990502,-1.1945,0.302,9.26848,9.26848
2809.00,9.26753,25.139441,0.000425,24.990259,-1.1944,0.302,9.26741,9.26741
2810.00,9.26761,25.139566,0.000430,24.990417,-1.1944,0.302,9.26790,9.26790
2811.00,9.26781,25.139600,0.000433,24.990460,-1.1943,0.302,9.26865,9.26865
2812.00,9.26805,25.139481,0.000430,24.990337,-1.1944,0.302,9.26892,9.26892
2813.00,9.26836,25.139427,0.000429,24.990227,-1.1945,0.302,9.26889,9.26889
2814.00,9.26846,25.139657,0.000435,24.990490,-1.1942,0.302,9.26931,9.26931
2815.00,9.26853,25.139569,0.000432,24.990394,-1.1938,0.302,9.26924,9.26924
2816.00,9.26847,25.139663,0.000430,24.990462,-1.1937,0.303,9.26912,9.26912
2817.00,9.26852,25.139703,0.000432,24.990449,-1.1935,0.303,9.26891,9.26891
2818.00,9.26863,25.139990,0.000438,24.990762,-1.1933,0.303,9.26903,9.26903
2819.00,9.26880,25.139899,0.000436,24.990679,-1.1932,0.303,9.26922,9.26922
2820.00,9.26881,25.139994,0.000438,24.990722,-1.1932,0.303,9.26896,9.26896
2821.00,9.26873,25.140142,0.000441,24.990825,-1.1931,0.303,9.26816,9.26816
2822.00,9.26866,25.140301,0.000442,24.990897,-1.1930,0.303,9.26790,9.26790
2823.00,9.26858,25.140154,0.000441,24.990666,-1.1928,0.303,9.26773,9.26773
2824.00,9.26846,25.140107,0.000439,24.990567,-1.1925,0.303,9.26755,9.26755
2825.00,9.26836,25.139984,0.000436,24.990456,-1.1922,0.303,9.26735,9.26735
2826.00,9.26831,25.139818,0.000433,24.990252,-1.1920,0.303,9.26748,9.26748
2827.00,9.26835,25.139867,0.000437,24.990317,-1.1919,0.303,9.26744,9.26744
2828.00,9.26824,25.139911,0.000437,24.990349,-1.1920,0.303,9.26698,9.26698
2829.00,9.26809,25.140106,0.000439,24.990481,-1.1922,0.303,9.26632,9.26632
2830.00,9.26807,25.140140,0.000434,24.990440,-1.1921,0.303,9.26659,9.26659
2831.00,9.26795,25.140182,0.000436,24.990492,-1.1919,0.303,9.26678,9.26678
2832.00,9.26789,25.140438,0.000442,24.990730,-1.1917,0.303,9.26700,9.26700
2833.00,9.26771,25.140275,0.000429,24.990596,-1.1914,0.304,9.26655,9.26655
2834.00,9.26753,25.140326,0.000429,24.990616,-1.1909,0.304,9.26727,9.26727
2835.00,9.26766,25.140307,0.000428,24.990608,-1.1908,0.304,9.26775,9.26775
2836.00,9.26766,25.140341,0.000428,24.990621,-1.1907,0.304,9.26799,9.26799
2837.00,9.26758,25.140136,0.000420,24.990442,-1.1906,0.304,9.26793,9.26793
2838.00,9.26754,25.140265,0.000429,24.990491,-1.1903,0.304,9.26861,9.26861
2839.00,9.26732,25.140059,0.000426,24.990265,-1.1902,0.304,9.26749,9.26749
2840.00,9.26712,25.140239,0.000429,24.990350,-1.1899,0.304,9.26701,9.26701
2841.00,9.26725,25.140317,0.000426,24.990407,-1.1896,0.304,9.26675,9.26675
2842.00,9.26717,25.140241,0.000424,24.990307,-1.1894,0.304,9.26626,9.26626
2843.00,9.26714,25.140213,0.000423,24.990283,-1.1894,0.304,9.26622,9.26622
2844.00,9.26697,25.140238,0.000425,24.990269,-1.1894,0.305,9.26619,9.26619
2845.00,9.26674,25.140483,0.000431,24.990467,-1.1894,0.305,9.26569,9.26569
2846.00,9.26674,25.140649,0.000434,24.990551,-1.1895,0.305,9.26501,9.26501
2847.00,9.26659,25.140724,0.000435,24.990539,-1.1895,0.305,9.26525,9.26525
2848.00,9.26657,25.140739,0.000429,24.990460,-1.1893,0.305,9.26494,9.26494
2849.00,9.26665,25.140919,0.000433,24.990593,-1.1891,0.305,9.26573,9.26573
2850.00,9.26668,25.140667,0.000427,24.990404,-1.1889,0.305,9.26619,9.26619
2851.00,9.26662,25.140538,0.000427,24.990327,-1.1887,0.305,9.26649,9.26649
2852.00,9.26643,25.140629,0.000431,24.990395,-1.1883,0.305,9.26604,9.26604
2853.00,9.26643,25.141022,0.000442,24.990813,-1.1879,0.305,9.26644,9.26644
2854.00,9.26653,25.140832,0.000436,24.990639,-1.1875,0.305,9.26684,9.26684
2855.00,9.26633,25.140736,0.000435,24.990519,-1.1870,0.305,9.26690,9.26690
2856.00,9.26643,25.140821,0.000435,24.990542,-1.1867,0.305,9.26764,9.26764
2857.00,9.26645,25.140738,0.000428,24.990454,-1.1865,0.305,9.26801,9.26801
2858.00,9.26634,25.140654,0.000427,24.990309,-1.1863,0.306,9.26800,9.26800
2859.00,9.26651,25.140764,0.000428,24.990382,-1.1863,0.306,9.26771,9.26771
2860.00,9.26671,25.141022,0.000436,24.990525,-1.1861,0.306,9.26823,9.26823
2861.00,9.26677,25.140956,0.000434,24.990391,-1.1859,0.306,9.26791,9.26791
2862.00,9.26684,25.141126,0.000442,24.990500,-1.1856,0.305,9.26803,9.26803
2863.00,9.26674,25.140818,0.000433,24.990164,-1.1856,0.305,9.26730,9.26730
2864.00,9.26670,25.140883,0.000432,24.990128,-1.1854,0.306,9.26678,9.26678
2865.00,9.26679,25.140842,0.000424,24.990163,-1.1855,0.306,9.26597,9.26597
2866.00,9.26687,25.141100,0.000427,24.990422,-1.1856,0.306,9.26582,9.26582
2867.00,9.26692,25.141066,0.000424,24.990363,-1.1858,0.306,9.26539,9.26539
2868.00,9.26686,25.141359,0.000430,24.990604,-1.1858,0.306,9.26552,9.26552
2869.00,9.26669,25.141477,0.000430,24.990706,-1.1858,0.306,9.26499,9.26499
2870.00,9.26649,25.141493,0.000429,24.990622,-1.1854,0.307,9.26470,9.26470
2871.00,9.26651,25.141496,0.000429,24.990601,-1.1851,0.307,9.26504,9.26504
2872.00,9.26664,25.141449,0.000425,24.990563,-1.1849,0.307,9.26521,9.26521
2873.00,9.26667,25.141448,0.000423,24.990581,-1.1847,0.307,9.26562,9.26562
2874.00,9.26647,25.141487,0.000426,24.990690,-1.1844,0.307,9.26586,9.26586
2875.00,9.26629,25.141477,0.000429,24.990648,-1.1843,0.307,9.26629,9.26629
2876.00,9.26634,25.141385,0.000431,24.990479,-1.1841,0.307,9.26657,9.26657
2877.00,9.26641,25.141494,0.000433,24.990529,-1.1840,0.307,9.26741,9.26741
2878.00,9.26658,25.141573,0.000436,24.990554,-1.1837,0.307,9.26776,9.26776
2879.00,9.26653,25.141826,0.000441,24.990724,-1.1835,0.307,9.26840,9.26840
2880.00,9.26648,25.141880,0.000438,24.990731,-1.1835,0.307,9.26857,9.26857
2881.00,9.26627,25.141864,0.000439,24.990770,-1.1835,0.307,9.26737,9.26737
2882.00,9.26614,25.141960,0.000444,24.990816,-1.1834,0.307,9.26654,9.26654
2883.00,9.26625,25.141949,0.000437,24.990739,-1.1833,0.307,9.26675,9.26675
2884.00,9.26652,25.141815,0.000430,24.990491,-1.1833,0.307,9.26704,9.26704
2885.00,9.26663,25.141955,0.000431,24.990586,-1.1833,0.307,9.26700,9.26700
2886.00,9.26665,25.141816,0.000426,24.990336,-1.1831,0.308,9.26782,9.26782
2887.00,9.26680,25.141660,0.000421,24.990147,-1.1828,0.308,9.26855,9.26855
2888.00,9.26711,25.141729,0.000426,24.990208,-1.1827,0.308,9.26878,9.26878
2889.00,9.26728,25.141525,0.000423,24.990062,-1.1825,0.308,9.26816,9.26816
2890.00,9.26752,25.141549,0.000424,24.990088,-1.1822,0.308,9.26877,9.26877
2891.00,9.26766,25.141929,0.000431,24.990461,-1.1819,0.308,9.26909,9.26909
2892.00,9.26783,25.142172,0.000435,24.990700,-1.1817,0.308,9.26912,9.26912
2893.00,9.26796,25.142139,0.000433,24.990693,-1.1815,0.308,9.26915,9.26915
2894.00,9.26830,25.142355,0.000440,24.990862,-1.1814,0.308,9.27029,9.27029
2895.00,9.26834,25.142455,0.000442,24.990925,-1.1813,0.308,9.27077,9.27077
2896.00,9.26840,25.142431,0.000439,24.990811,-1.1813,0.308,9.27099,9.27099
2897.00,9.26872,25.142445,0.000437,24.990716,-1.1813,0.308,9.27103,9.27103
2898.00,9.26883,25.142581,0.000438,24.990743,-1.1812,0.308,9.27088,9.27088
2899.00,9.26905,25.142722,0.000439,24.990882,-1.1810,0.309,9.27171,9.27171
2900.00,9.26942,25.142440,0.000430,24.990627,-1.1809,0.309,9.27252,9.27252
2901.00,9.27000,25.142413,0.000428,24.990663,-1.1806,0.309,9.27315,9.27315
2902.00,9.27052,25.142459,0.000427,24.990750,-1.1805,0.309,9.27431,9.27431
2903.00,9.27087,25.142500,0.000426,24.990762,-1.1803,0.309,9.27488,9.27488
2904.00,9.27103,25.142186,0.000416,24.990351,-1.1800,0.309,9.27463,9.27463
2905.00,9.27132,25.142410,0.000421,24.990503,-1.1798,0.309,9.27391,9.27391
2906.00,9.27160,25.142429,0.000426,24.990524,-1.1797,0.309,9.27338,9.27338
2907.00,9.27176,25.142286,0.000427,24.990439,-1.1795,0.309,9.27192,9.27192
2908.00,9.27170,25.142191,0.000429,24.990392,-1.1794,0.309,9.27145,9.27145
2909.00,9.27188,25.142250,0.000430,24.990536,-1.1794,0.309,9.27092,9.27092
2910.00,9.27192,25.142270,0.000430,24.990598,-1.1793,0.309,9.27072,9.27072
2911.00,9.27203,25.142213,0.000425,24.990542,-1.1790,0.310,9.27120,9.27120
2912.00,9.27226,25.142313,0.000423,24.990561,-1.1788,0.310,9.27223,9.27223
