# Supplementary material for: HSL1 and BAM1/2 impact epidermal cell development by sensing distinct signaling peptides
Source: Nat Commun. 2022 Feb 15;13:876. doi: 10.1038/s41467-022-28558-4 (PMC8847575; doi:10.1038/s41467-022-28558-4)
Supplement: Supplementary file 4 — Source Data [file 41467_2022_28558_MOESM4_ESM.zip › Source Data/Source Data/Figure S2/Exp1_HSL1_IDA.itc]

$ITC
$ 19 
$NOT
$ 25 
$ 60 
$ 500 
$ 10 
$ 2 
$ADCGainCode:  0 
$False,True,True
$ 0.4 , 0.8 , 150 , 5 
$ 2 , 4 , 150 , 5 
$ 2 , 4 , 150 , 5 
$ 2 , 4 , 150 , 5 
$ 2 , 4 , 150 , 5 
$ 2 , 4 , 150 , 5 
$ 2 , 4 , 150 , 5 
$ 2 , 4 , 150 , 5 
$ 2 , 4 , 150 , 5 
$ 2 , 4 , 150 , 5 
$ 2 , 4 , 150 , 5 
$ 2 , 4 , 150 , 5 
$ 2 , 4 , 150 , 5 
$ 2 , 4 , 150 , 5 
$ 2 , 4 , 150 , 5 
$ 2 , 4 , 150 , 5 
$ 2 , 4 , 150 , 5 
$ 2 , 4 , 150 , 5 
$ 2 , 4 , 150 , 5 
# 0 
# 0.15 
# 0.03 
# 0.2035 
# 25 
# 4 
# 8.15 
# 1 
?
% MICROCALITC_MAL1177627
% 0.2035 
% 4 
%-0.586102 , 29.61604 
%-0.348256 , 29.40329 
% 0.8333333 
% 167740 , 167730 
% 0.25 , 81 
%-0.015695 ,-0.033946 
%-20 , 8 
% 0 , 0 
% 0 
% 128000       127744 
% 43.1 
% 500 , 750 , 1000 , 750 
% 0.06978023945 ,-0.002252194966 ,-3.244915618586E-05 , 1.349203907274E-06 ,-9.058983361606E-09 
% MicroCalITC Ver: 1.29.32 Run time:8/7/2019 3:05:36 PM
@0
5.00,9.76550,25.026212,0.000454,24.979575,-0.8671,0.103,9.76486,9.76486
6.00,9.76508,25.026245,0.000458,24.979563,-0.8670,0.103,9.76568,9.76568
7.00,9.76506,25.026207,0.000454,24.979538,-0.8669,0.103,9.76642,9.76642
8.00,9.76492,25.026387,0.000458,24.979660,-0.8667,0.103,9.76707,9.76707
9.00,9.76486,25.026371,0.000456,24.979542,-0.8667,0.103,9.76649,9.76649
10.00,9.76462,25.026431,0.000454,24.979591,-0.8667,0.103,9.76539,9.76539
11.00,9.76442,25.026580,0.000457,24.979714,-0.8666,0.103,9.76457,9.76457
12.00,9.76423,25.026698,0.000460,24.979708,-0.8666,0.103,9.76473,9.76473
13.00,9.76417,25.026642,0.000455,24.979581,-0.8666,0.103,9.76444,9.76444
14.00,9.76436,25.026812,0.000455,24.979675,-0.8665,0.103,9.76481,9.76481
15.00,9.76446,25.026948,0.000456,24.979693,-0.8664,0.103,9.76491,9.76491
16.00,9.76438,25.027144,0.000457,24.979798,-0.8663,0.103,9.76422,9.76422
17.00,9.76431,25.027125,0.000455,24.979787,-0.8662,0.104,9.76302,9.76302
18.00,9.76438,25.027181,0.000459,24.979862,-0.8660,0.104,9.76243,9.76243
19.00,9.76431,25.027026,0.000456,24.979709,-0.8660,0.104,9.76197,9.76197
20.00,9.76432,25.026902,0.000453,24.979593,-0.8659,0.104,9.76172,9.76172
21.00,9.76418,25.026736,0.000450,24.979428,-0.8659,0.104,9.76208,9.76208
22.00,9.76418,25.026822,0.000453,24.979465,-0.8659,0.104,9.76248,9.76248
23.00,9.76402,25.026678,0.000450,24.979292,-0.8659,0.104,9.76165,9.76165
24.00,9.76380,25.026755,0.000452,24.979375,-0.8660,0.104,9.76167,9.76167
25.00,9.76343,25.026940,0.000459,24.979520,-0.8659,0.104,9.76212,9.76212
26.00,9.76330,25.026997,0.000461,24.979538,-0.8658,0.104,9.76343,9.76343
27.00,9.76350,25.027000,0.000461,24.979533,-0.8657,0.104,9.76426,9.76426
28.00,9.76361,25.027164,0.000461,24.979638,-0.8655,0.104,9.76557,9.76557
29.00,9.76352,25.027074,0.000459,24.979486,-0.8652,0.104,9.76552,9.76552
30.00,9.76354,25.027056,0.000457,24.979475,-0.8651,0.104,9.76490,9.76490
31.00,9.76329,25.027214,0.000460,24.979549,-0.8650,0.104,9.76290,9.76290
32.00,9.76309,25.027415,0.000463,24.979686,-0.8649,0.104,9.76216,9.76216
33.00,9.76333,25.027529,0.000466,24.979746,-0.8649,0.104,9.76259,9.76259
34.00,9.76353,25.027673,0.000467,24.979786,-0.8649,0.105,9.76341,9.76341
35.00,9.76326,25.027722,0.000463,24.979719,-0.8649,0.105,9.76467,9.76467
36.00,9.76312,25.027652,0.000457,24.979606,-0.8648,0.105,9.76553,9.76553
37.00,9.76358,25.027640,0.000454,24.979489,-0.8648,0.105,9.76605,9.76605
38.00,9.76384,25.027742,0.000455,24.979503,-0.8647,0.105,9.76615,9.76615
39.00,9.76398,25.027847,0.000457,24.979573,-0.8646,0.105,9.76583,9.76583
40.00,9.76424,25.028066,0.000465,24.979755,-0.8646,0.105,9.76525,9.76525
41.00,9.76451,25.028104,0.000463,24.979761,-0.8646,0.105,9.76545,9.76545
42.00,9.76493,25.028079,0.000462,24.979745,-0.8646,0.105,9.76496,9.76496
43.00,9.76498,25.027912,0.000458,24.979645,-0.8646,0.105,9.76364,9.76364
44.00,9.76479,25.027972,0.000454,24.979715,-0.8645,0.106,9.76318,9.76318
45.00,9.76437,25.028028,0.000456,24.979702,-0.8644,0.106,9.76258,9.76258
46.00,9.76412,25.028116,0.000459,24.979761,-0.8643,0.106,9.76252,9.76252
47.00,9.76415,25.028098,0.000456,24.979708,-0.8642,0.106,9.76330,9.76330
48.00,9.76410,25.028156,0.000459,24.979671,-0.8641,0.106,9.76387,9.76387
49.00,9.76401,25.028042,0.000459,24.979539,-0.8641,0.106,9.76361,9.76361
50.00,9.76408,25.027838,0.000453,24.979330,-0.8640,0.106,9.76426,9.76426
51.00,9.76435,25.027788,0.000450,24.979268,-0.8639,0.106,9.76376,9.76376
52.00,9.76439,25.027488,0.000444,24.978987,-0.8638,0.106,9.76189,9.76189
53.00,9.76406,25.027602,0.000441,24.979089,-0.8637,0.106,9.75506,9.75506
54.00,9.76391,25.027739,0.000443,24.979192,-0.8637,0.106,9.74301,9.74301
55.00,9.76351,25.027821,0.000443,24.979231,-0.8636,0.107,9.72427,9.72427
56.00,9.76322,25.027950,0.000450,24.979273,-0.8635,0.107,9.70227,9.70227
57.00,9.76347,25.028163,0.000457,24.979445,-0.8635,0.107,9.68050,9.68050
58.00,9.76398,25.028172,0.000460,24.979426,-0.8634,0.107,9.66579,9.66579
59.00,9.76340,25.028261,0.000464,24.979471,-0.8632,0.107,9.65959,9.65959
60.00,9.76352,25.028283,0.000466,24.979490,-0.8631,0.107,9.66342,9.66342
@1,0.4000,0.8, 60.0540000000037 
61.00,9.76205,25.028171,0.000458,24.979428,-0.8629,0.107,9.67443,9.67443
62.00,9.75715,25.028190,0.000460,24.979415,-0.8627,0.107,9.68809,9.68809
63.00,9.72953,25.028205,0.000461,24.979428,-0.8625,0.107,9.70220,9.70220
64.00,9.70120,25.028165,0.000457,24.979389,-0.8623,0.107,9.71360,9.71360
65.00,9.67132,25.028094,0.000457,24.979352,-0.8622,0.107,9.72087,9.72087
66.00,9.65211,25.028224,0.000466,24.979463,-0.8622,0.107,9.72747,9.72747
67.00,9.64869,25.028356,0.000468,24.979546,-0.8621,0.107,9.73405,9.73405
68.00,9.65605,25.028333,0.000468,24.979449,-0.8621,0.107,9.73811,9.73811
69.00,9.67046,25.028450,0.000470,24.979548,-0.8620,0.107,9.74169,9.74169
70.00,9.69020,25.028561,0.000469,24.979591,-0.8620,0.107,9.74596,9.74596
71.00,9.70688,25.028531,0.000461,24.979516,-0.8619,0.107,9.74750,9.74750
72.00,9.71692,25.028718,0.000465,24.979620,-0.8619,0.107,9.74592,9.74592
73.00,9.72574,25.028766,0.000464,24.979700,-0.8618,0.107,9.74568,9.74568
74.00,9.72643,25.028619,0.000461,24.979525,-0.8617,0.107,9.74566,9.74566
75.00,9.72711,25.028702,0.000460,24.979616,-0.8616,0.107,9.74562,9.74562
76.00,9.73986,25.028648,0.000462,24.979518,-0.8614,0.107,9.74575,9.74575
77.00,9.74919,25.028567,0.000458,24.979452,-0.8612,0.108,9.74757,9.74757
78.00,9.74744,25.028521,0.000453,24.979389,-0.8612,0.108,9.74920,9.74920
79.00,9.74730,25.028489,0.000451,24.979304,-0.8612,0.108,9.75179,9.75179
80.00,9.74638,25.028383,0.000448,24.979152,-0.8612,0.108,9.75439,9.75439
81.00,9.74644,25.028477,0.000447,24.979236,-0.8612,0.108,9.75677,9.75677
82.00,9.74703,25.028431,0.000444,24.979202,-0.8611,0.108,9.75833,9.75833
83.00,9.74839,25.028645,0.000450,24.979345,-0.8609,0.108,9.75940,9.75940
84.00,9.74996,25.028793,0.000454,24.979476,-0.8607,0.108,9.75936,9.75936
85.00,9.75056,25.028734,0.000454,24.979456,-0.8605,0.108,9.75862,9.75862
86.00,9.75123,25.028801,0.000453,24.979513,-0.8603,0.108,9.75823,9.75823
87.00,9.75208,25.028931,0.000460,24.979610,-0.8602,0.109,9.75796,9.75796
88.00,9.75380,25.028892,0.000458,24.979548,-0.8600,0.109,9.75888,9.75888
89.00,9.75488,25.028960,0.000455,24.979578,-0.8599,0.109,9.75963,9.75963
90.00,9.75532,25.029182,0.000457,24.979653,-0.8598,0.109,9.76047,9.76047
91.00,9.75590,25.029124,0.000457,24.979575,-0.8597,0.109,9.76084,9.76084
92.00,9.75665,25.029078,0.000449,24.979542,-0.8597,0.109,9.76162,9.76162
93.00,9.75711,25.029052,0.000447,24.979472,-0.8597,0.109,9.76112,9.76112
94.00,9.75776,25.029058,0.000448,24.979462,-0.8597,0.109,9.76113,9.76113
95.00,9.75888,25.029020,0.000447,24.979389,-0.8597,0.109,9.76148,9.76148
96.00,9.75972,25.029145,0.000449,24.979420,-0.8596,0.109,9.76206,9.76206
97.00,9.76011,25.029228,0.000452,24.979397,-0.8595,0.109,9.76274,9.76274
98.00,9.76049,25.029280,0.000451,24.979389,-0.8593,0.109,9.76276,9.76276
99.00,9.76068,25.029290,0.000450,24.979344,-0.8593,0.109,9.76279,9.76279
100.00,9.76078,25.029452,0.000449,24.979472,-0.8592,0.109,9.76278,9.76278
101.00,9.76092,25.029480,0.000444,24.979469,-0.8592,0.110,9.76274,9.76274
102.00,9.76109,25.029650,0.000445,24.979541,-0.8592,0.110,9.76259,9.76259
103.00,9.76136,25.029559,0.000441,24.979397,-0.8590,0.110,9.76333,9.76333
104.00,9.76169,25.029533,0.000443,24.979356,-0.8588,0.110,9.76396,9.76396
105.00,9.76199,25.029573,0.000446,24.979360,-0.8585,0.110,9.76365,9.76365
106.00,9.76234,25.029758,0.000453,24.979535,-0.8582,0.110,9.76375,9.76375
107.00,9.76246,25.029681,0.000453,24.979487,-0.8579,0.110,9.76327,9.76327
108.00,9.76244,25.029948,0.000460,24.979715,-0.8578,0.110,9.76171,9.76171
109.00,9.76210,25.030056,0.000459,24.979718,-0.8577,0.110,9.76026,9.76026
110.00,9.76197,25.030057,0.000459,24.979722,-0.8576,0.110,9.75987,9.75987
111.00,9.76205,25.029917,0.000454,24.979573,-0.8576,0.110,9.75999,9.75999
112.00,9.76213,25.029885,0.000452,24.979550,-0.8577,0.111,9.76012,9.76012
113.00,9.76228,25.029815,0.000447,24.979558,-0.8577,0.111,9.76150,9.76150
114.00,9.76237,25.029881,0.000448,24.979644,-0.8577,0.111,9.76246,9.76246
115.00,9.76232,25.029908,0.000449,24.979615,-0.8577,0.111,9.76271,9.76271
116.00,9.76218,25.030061,0.000452,24.979668,-0.8576,0.111,9.76206,9.76206
117.00,9.76208,25.030114,0.000453,24.979675,-0.8575,0.111,9.76248,9.76248
118.00,9.76202,25.030195,0.000456,24.979641,-0.8573,0.111,9.76222,9.76222
119.00,9.76197,25.030243,0.000459,24.979691,-0.8570,0.111,9.76259,9.76259
120.00,9.76211,25.030163,0.000458,24.979684,-0.8567,0.111,9.76335,9.76335
121.00,9.76231,25.030102,0.000456,24.979627,-0.8565,0.111,9.76411,9.76411
122.00,9.76244,25.030073,0.000455,24.979523,-0.8563,0.111,9.76399,9.76399
123.00,9.76245,25.030115,0.000453,24.979566,-0.8561,0.111,9.76413,9.76413
124.00,9.76235,25.030091,0.000450,24.979470,-0.8559,0.111,9.76406,9.76406
125.00,9.76237,25.030135,0.000447,24.979423,-0.8558,0.111,9.76372,9.76372
126.00,9.76245,25.030148,0.000445,24.979436,-0.8556,0.112,9.76375,9.76375
127.00,9.76248,25.030319,0.000448,24.979620,-0.8555,0.112,9.76357,9.76357
128.00,9.76263,25.030250,0.000451,24.979522,-0.8554,0.112,9.76319,9.76319
129.00,9.76282,25.030278,0.000452,24.979545,-0.8552,0.112,9.76250,9.76250
130.00,9.76293,25.030380,0.000456,24.979552,-0.8552,0.112,9.76209,9.76209
131.00,9.76294,25.030544,0.000457,24.979589,-0.8551,0.112,9.76164,9.76164
132.00,9.76281,25.030499,0.000456,24.979479,-0.8550,0.112,9.76100,9.76100
133.00,9.76268,25.030658,0.000459,24.979564,-0.8549,0.112,9.76103,9.76103
134.00,9.76271,25.030749,0.000463,24.979599,-0.8549,0.112,9.76198,9.76198
135.00,9.76286,25.030696,0.000460,24.979560,-0.8548,0.112,9.76262,9.76262
136.00,9.76305,25.030601,0.000459,24.979518,-0.8548,0.112,9.76294,9.76294
137.00,9.76305,25.030609,0.000458,24.979531,-0.8546,0.112,9.76354,9.76354
138.00,9.76302,25.030534,0.000452,24.979469,-0.8544,0.112,9.76348,9.76348
139.00,9.76284,25.030588,0.000453,24.979515,-0.8543,0.112,9.76238,9.76238
140.00,9.76270,25.030675,0.000452,24.979574,-0.8542,0.113,9.76222,9.76222
141.00,9.76260,25.030806,0.000453,24.979620,-0.8540,0.113,9.76207,9.76207
142.00,9.76265,25.030958,0.000458,24.979714,-0.8539,0.113,9.76279,9.76279
143.00,9.76269,25.031111,0.000462,24.979779,-0.8539,0.113,9.76330,9.76330
144.00,9.76271,25.031023,0.000456,24.979642,-0.8538,0.113,9.76388,9.76388
145.00,9.76264,25.030971,0.000456,24.979551,-0.8538,0.113,9.76339,9.76339
146.00,9.76251,25.031006,0.000455,24.979540,-0.8537,0.113,9.76295,9.76295
147.00,9.76238,25.030959,0.000451,24.979439,-0.8536,0.113,9.76225,9.76225
148.00,9.76243,25.030922,0.000450,24.979397,-0.8536,0.113,9.76149,9.76149
149.00,9.76263,25.031059,0.000451,24.979487,-0.8535,0.113,9.76114,9.76114
150.00,9.76259,25.031160,0.000454,24.979509,-0.8533,0.113,9.76185,9.76185
151.00,9.76261,25.031160,0.000459,24.979506,-0.8531,0.113,9.76232,9.76232
152.00,9.76273,25.031280,0.000460,24.979615,-0.8530,0.113,9.76249,9.76249
153.00,9.76264,25.031313,0.000460,24.979619,-0.8529,0.113,9.76313,9.76313
154.00,9.76272,25.031340,0.000463,24.979599,-0.8528,0.113,9.76372,9.76372
155.00,9.76281,25.031407,0.000460,24.979670,-0.8527,0.113,9.76392,9.76392
156.00,9.76284,25.031454,0.000456,24.979669,-0.8526,0.113,9.76401,9.76401
157.00,9.76286,25.031298,0.000455,24.979469,-0.8525,0.113,9.76375,9.76375
158.00,9.76301,25.031570,0.000460,24.979714,-0.8525,0.114,9.76328,9.76328
159.00,9.76286,25.031632,0.000460,24.979752,-0.8524,0.114,9.76267,9.76267
160.00,9.76285,25.031731,0.000464,24.979794,-0.8524,0.114,9.76220,9.76220
161.00,9.76280,25.031723,0.000463,24.979810,-0.8523,0.114,9.76142,9.76142
162.00,9.76251,25.031826,0.000464,24.979854,-0.8522,0.114,9.76084,9.76084
163.00,9.76224,25.031611,0.000455,24.979615,-0.8520,0.114,9.76072,9.76072
164.00,9.76208,25.031587,0.000454,24.979554,-0.8519,0.114,9.76070,9.76070
165.00,9.76210,25.031495,0.000450,24.979432,-0.8518,0.114,9.76057,9.76057
166.00,9.76215,25.031614,0.000451,24.979489,-0.8516,0.114,9.76099,9.76099
167.00,9.76221,25.031585,0.000448,24.979416,-0.8516,0.114,9.76168,9.76168
168.00,9.76229,25.031682,0.000451,24.979511,-0.8515,0.114,9.76257,9.76257
169.00,9.76244,25.031743,0.000449,24.979511,-0.8513,0.115,9.76252,9.76252
170.00,9.76238,25.031850,0.000452,24.979597,-0.8511,0.115,9.76270,9.76270
171.00,9.76238,25.031774,0.000453,24.979503,-0.8510,0.115,9.76326,9.76326
172.00,9.76252,25.031865,0.000458,24.979605,-0.8509,0.115,9.76429,9.76429
173.00,9.76271,25.031837,0.000457,24.979526,-0.8507,0.115,9.76436,9.76436
174.00,9.76273,25.031849,0.000459,24.979582,-0.8506,0.115,9.76492,9.76492
175.00,9.76259,25.031735,0.000455,24.979451,-0.8506,0.115,9.76458,9.76458
176.00,9.76246,25.031812,0.000450,24.979490,-0.8505,0.115,9.76384,9.76384
177.00,9.76236,25.031928,0.000451,24.979544,-0.8505,0.115,9.76270,9.76270
178.00,9.76239,25.031902,0.000448,24.979502,-0.8505,0.115,9.76173,9.76173
179.00,9.76249,25.031746,0.000446,24.979327,-0.8504,0.115,9.76175,9.76175
180.00,9.76272,25.031989,0.000449,24.979582,-0.8503,0.116,9.76188,9.76188
181.00,9.76285,25.031930,0.000449,24.979513,-0.8501,0.116,9.76222,9.76222
182.00,9.76291,25.031850,0.000449,24.979457,-0.8499,0.116,9.76312,9.76312
183.00,9.76302,25.031962,0.000452,24.979514,-0.8498,0.116,9.76423,9.76423
184.00,9.76331,25.032066,0.000454,24.979554,-0.8497,0.116,9.76464,9.76464
185.00,9.76355,25.032007,0.000459,24.979477,-0.8496,0.116,9.76553,9.76553
186.00,9.76374,25.032158,0.000461,24.979588,-0.8496,0.115,9.76578,9.76578
187.00,9.76380,25.032251,0.000458,24.979649,-0.8495,0.116,9.76510,9.76510
188.00,9.76377,25.032138,0.000452,24.979493,-0.8494,0.116,9.76444,9.76444
189.00,9.76372,25.032207,0.000449,24.979541,-0.8493,0.116,9.76398,9.76398
190.00,9.76384,25.032240,0.000440,24.979481,-0.8491,0.116,9.76346,9.76346
191.00,9.76383,25.032135,0.000438,24.979358,-0.8489,0.117,9.76312,9.76312
192.00,9.76367,25.032104,0.000438,24.979317,-0.8487,0.117,9.76339,9.76339
193.00,9.76359,25.032132,0.000441,24.979351,-0.8486,0.117,9.76388,9.76388
194.00,9.76363,25.032132,0.000443,24.979277,-0.8485,0.117,9.76437,9.76437
195.00,9.76384,25.032080,0.000446,24.979186,-0.8485,0.116,9.76502,9.76502
196.00,9.76414,25.032241,0.000449,24.979277,-0.8486,0.116,9.76620,9.76620
197.00,9.76442,25.032364,0.000452,24.979354,-0.8485,0.117,9.76612,9.76612
198.00,9.76445,25.032546,0.000454,24.979460,-0.8484,0.117,9.76564,9.76564
199.00,9.76461,25.032721,0.000455,24.979643,-0.8483,0.117,9.76550,9.76550
200.00,9.76459,25.032824,0.000456,24.979734,-0.8481,0.117,9.76454,9.76454
201.00,9.76472,25.032800,0.000456,24.979702,-0.8479,0.117,9.76423,9.76423
202.00,9.76460,25.032808,0.000459,24.979684,-0.8479,0.117,9.76339,9.76339
203.00,9.76443,25.032845,0.000459,24.979699,-0.8478,0.117,9.75338,9.75338
204.00,9.76444,25.032881,0.000462,24.979765,-0.8477,0.117,9.72402,9.72402
205.00,9.76471,25.032865,0.000462,24.979739,-0.8476,0.117,9.66608,9.66608
206.00,9.76498,25.032908,0.000463,24.979754,-0.8475,0.117,9.57250,9.57250
207.00,9.76508,25.032904,0.000458,24.979665,-0.8473,0.117,9.45012,9.45012
208.00,9.76473,25.032932,0.000457,24.979624,-0.8473,0.118,9.31727,9.31727
209.00,9.76368,25.032911,0.000453,24.979475,-0.8471,0.118,9.20134,9.20134
210.00,9.76371,25.032920,0.000451,24.979405,-0.8470,0.118,9.12454,9.12454
@2,2.0001,4.0, 210.101999999999 
211.00,9.76661,25.032920,0.000447,24.979326,-0.8470,0.118,9.10013,9.10013
212.00,9.75979,25.033040,0.000449,24.979471,-0.8469,0.118,9.12536,9.12536
213.00,9.71229,25.033036,0.000450,24.979526,-0.8469,0.118,9.18869,9.18869
214.00,9.61741,25.033080,0.000453,24.979593,-0.8469,0.118,9.26860,9.26860
215.00,9.47245,25.033156,0.000456,24.979694,-0.8469,0.118,9.35093,9.35093
216.00,9.29909,25.033223,0.000461,24.979779,-0.8468,0.118,9.42322,9.42322
217.00,9.14882,25.033212,0.000465,24.979717,-0.8467,0.118,9.48157,9.48157
218.00,9.04943,25.033280,0.000469,24.979707,-0.8465,0.118,9.52443,9.52443
219.00,9.03877,25.033308,0.000466,24.979714,-0.8463,0.118,9.55506,9.55506
220.00,9.08928,25.033339,0.000463,24.979711,-0.8462,0.118,9.57506,9.57506
221.00,9.17691,25.033397,0.000465,24.979726,-0.8461,0.118,9.59029,9.59029
222.00,9.27443,25.033400,0.000461,24.979698,-0.8461,0.118,9.60197,9.60197
223.00,9.36487,25.033423,0.000458,24.979685,-0.8461,0.118,9.61376,9.61376
224.00,9.43765,25.033401,0.000459,24.979582,-0.8460,0.118,9.62542,9.62542
225.00,9.50020,25.033451,0.000460,24.979582,-0.8459,0.119,9.63699,9.63699
226.00,9.53823,25.033455,0.000457,24.979504,-0.8458,0.119,9.64789,9.64789
227.00,9.56593,25.033558,0.000455,24.979565,-0.8458,0.119,9.65875,9.65875
228.00,9.57952,25.033522,0.000451,24.979527,-0.8457,0.119,9.66847,9.66847
229.00,9.59085,25.033519,0.000449,24.979477,-0.8457,0.119,9.67804,9.67804
230.00,9.60060,25.033576,0.000451,24.979465,-0.8457,0.119,9.68680,9.68680
231.00,9.61431,25.033491,0.000450,24.979363,-0.8457,0.119,9.69471,9.69471
232.00,9.62471,25.033552,0.000454,24.979344,-0.8456,0.119,9.70139,9.70139
233.00,9.63837,25.033736,0.000460,24.979433,-0.8455,0.119,9.70752,9.70752
234.00,9.64924,25.033836,0.000463,24.979528,-0.8454,0.119,9.71289,9.71289
235.00,9.65835,25.033803,0.000462,24.979487,-0.8453,0.119,9.71779,9.71779
236.00,9.66879,25.033929,0.000466,24.979627,-0.8453,0.119,9.72199,9.72199
237.00,9.67888,25.033799,0.000461,24.979523,-0.8452,0.119,9.72590,9.72590
238.00,9.68710,25.033719,0.000454,24.979417,-0.8452,0.120,9.72940,9.72940
239.00,9.69683,25.033815,0.000452,24.979429,-0.8451,0.120,9.73223,9.73223
240.00,9.70227,25.033919,0.000454,24.979539,-0.8449,0.120,9.73472,9.73472
241.00,9.70785,25.033906,0.000451,24.979481,-0.8448,0.120,9.73724,9.73724
242.00,9.71259,25.033945,0.000451,24.979475,-0.8446,0.120,9.73946,9.73946
243.00,9.71796,25.033910,0.000452,24.979439,-0.8443,0.120,9.74138,9.74138
244.00,9.72261,25.033822,0.000456,24.979362,-0.8442,0.120,9.74363,9.74363
245.00,9.72579,25.033913,0.000460,24.979345,-0.8441,0.120,9.74530,9.74530
246.00,9.72880,25.033897,0.000457,24.979314,-0.8440,0.120,9.74673,9.74673
247.00,9.73139,25.033994,0.000463,24.979379,-0.8439,0.120,9.74819,9.74819
248.00,9.73371,25.034154,0.000468,24.979518,-0.8439,0.120,9.74921,9.74921
249.00,9.73592,25.034266,0.000467,24.979591,-0.8438,0.120,9.74874,9.74874
250.00,9.73806,25.034158,0.000459,24.979464,-0.8436,0.121,9.74962,9.74962
251.00,9.73980,25.034294,0.000463,24.979557,-0.8435,0.121,9.75063,9.75063
252.00,9.74142,25.034404,0.000463,24.979638,-0.8433,0.121,9.75135,9.75135
253.00,9.74311,25.034401,0.000459,24.979600,-0.8431,0.121,9.75236,9.75236
254.00,9.74438,25.034529,0.000460,24.979619,-0.8429,0.121,9.75393,9.75393
255.00,9.74594,25.034629,0.000461,24.979671,-0.8428,0.121,9.75417,9.75417
256.00,9.74711,25.034745,0.000462,24.979694,-0.8426,0.121,9.75399,9.75399
257.00,9.74815,25.034765,0.000461,24.979629,-0.8425,0.121,9.75378,9.75378
258.00,9.74907,25.034864,0.000465,24.979603,-0.8424,0.121,9.75323,9.75323
259.00,9.75009,25.034657,0.000461,24.979459,-0.8423,0.121,9.75347,9.75347
260.00,9.75089,25.034728,0.000463,24.979468,-0.8423,0.121,9.75462,9.75462
261.00,9.75155,25.034699,0.000462,24.979506,-0.8422,0.121,9.75524,9.75524
262.00,9.75220,25.034611,0.000462,24.979483,-0.8422,0.121,9.75602,9.75602
263.00,9.75263,25.034599,0.000457,24.979529,-0.8422,0.121,9.75638,9.75638
264.00,9.75294,25.034880,0.000462,24.979761,-0.8421,0.122,9.75589,9.75589
265.00,9.75331,25.034910,0.000462,24.979848,-0.8419,0.122,9.75582,9.75582
266.00,9.75379,25.035113,0.000466,24.979917,-0.8419,0.122,9.75602,9.75602
267.00,9.75416,25.035226,0.000464,24.979916,-0.8417,0.122,9.75573,9.75573
268.00,9.75475,25.035230,0.000468,24.979896,-0.8414,0.122,9.75627,9.75627
269.00,9.75508,25.035169,0.000467,24.979798,-0.8413,0.122,9.75681,9.75681
270.00,9.75521,25.035275,0.000467,24.979817,-0.8411,0.122,9.75660,9.75660
271.00,9.75534,25.035022,0.000461,24.979559,-0.8410,0.122,9.75686,9.75686
272.00,9.75561,25.035049,0.000461,24.979547,-0.8410,0.122,9.75734,9.75734
273.00,9.75575,25.035090,0.000460,24.979535,-0.8409,0.122,9.75776,9.75776
274.00,9.75596,25.035319,0.000465,24.979721,-0.8408,0.122,9.75811,9.75811
275.00,9.75620,25.035291,0.000464,24.979702,-0.8406,0.122,9.75811,9.75811
276.00,9.75643,25.035482,0.000467,24.979856,-0.8404,0.122,9.75784,9.75784
277.00,9.75659,25.035501,0.000467,24.979859,-0.8403,0.123,9.75785,9.75785
278.00,9.75689,25.035576,0.000469,24.979891,-0.8402,0.123,9.75764,9.75764
279.00,9.75709,25.035349,0.000463,24.979615,-0.8402,0.123,9.75798,9.75798
280.00,9.75734,25.035316,0.000463,24.979545,-0.8402,0.123,9.75922,9.75922
281.00,9.75767,25.035323,0.000461,24.979571,-0.8402,0.123,9.76067,9.76067
282.00,9.75800,25.035215,0.000458,24.979466,-0.8400,0.123,9.76167,9.76167
283.00,9.75830,25.035236,0.000459,24.979456,-0.8398,0.123,9.76201,9.76201
284.00,9.75863,25.035277,0.000458,24.979495,-0.8397,0.123,9.76245,9.76245
285.00,9.75894,25.035284,0.000455,24.979500,-0.8395,0.123,9.76209,9.76209
286.00,9.75909,25.035248,0.000454,24.979407,-0.8394,0.123,9.76117,9.76117
287.00,9.75942,25.035389,0.000458,24.979530,-0.8393,0.123,9.76076,9.76076
288.00,9.75971,25.035460,0.000457,24.979580,-0.8393,0.123,9.76081,9.76081
289.00,9.75990,25.035375,0.000457,24.979542,-0.8391,0.123,9.75985,9.75985
290.00,9.75999,25.035438,0.000460,24.979580,-0.8389,0.123,9.75845,9.75845
291.00,9.75996,25.035533,0.000462,24.979649,-0.8387,0.123,9.75808,9.75808
292.00,9.75962,25.035681,0.000463,24.979724,-0.8385,0.124,9.75785,9.75785
293.00,9.75958,25.035614,0.000460,24.979571,-0.8383,0.124,9.75836,9.75836
294.00,9.75986,25.035867,0.000464,24.979698,-0.8381,0.124,9.75963,9.75963
295.00,9.76008,25.035915,0.000466,24.979663,-0.8380,0.124,9.76006,9.76006
296.00,9.75998,25.035948,0.000465,24.979623,-0.8379,0.124,9.76025,9.76025
297.00,9.76010,25.035950,0.000464,24.979601,-0.8378,0.124,9.75998,9.75998
298.00,9.76027,25.035950,0.000463,24.979586,-0.8377,0.124,9.75959,9.75959
299.00,9.76012,25.035903,0.000459,24.979534,-0.8376,0.124,9.75825,9.75825
300.00,9.75976,25.035952,0.000458,24.979560,-0.8375,0.124,9.75888,9.75888
301.00,9.75953,25.035964,0.000457,24.979579,-0.8374,0.124,9.75900,9.75900
302.00,9.75924,25.036006,0.000456,24.979592,-0.8373,0.124,9.75967,9.75967
303.00,9.75920,25.036039,0.000458,24.979681,-0.8372,0.125,9.75954,9.75954
304.00,9.75935,25.036022,0.000463,24.979659,-0.8370,0.124,9.75976,9.75976
305.00,9.75927,25.036029,0.000463,24.979602,-0.8368,0.124,9.75979,9.75979
306.00,9.75915,25.036123,0.000468,24.979618,-0.8368,0.124,9.76006,9.76006
307.00,9.75921,25.036150,0.000467,24.979629,-0.8368,0.124,9.76007,9.76007
308.00,9.75937,25.036271,0.000467,24.979663,-0.8368,0.124,9.76003,9.76003
309.00,9.75940,25.036375,0.000466,24.979758,-0.8367,0.124,9.76007,9.76007
310.00,9.75942,25.036348,0.000466,24.979809,-0.8366,0.125,9.75908,9.75908
311.00,9.75950,25.036182,0.000457,24.979687,-0.8364,0.125,9.75902,9.75902
312.00,9.75962,25.036087,0.000456,24.979565,-0.8361,0.125,9.75899,9.75899
313.00,9.75970,25.036135,0.000457,24.979591,-0.8359,0.125,9.75932,9.75932
314.00,9.75955,25.036151,0.000456,24.979539,-0.8359,0.125,9.75987,9.75987
315.00,9.75957,25.036265,0.000456,24.979576,-0.8358,0.125,9.76102,9.76102
316.00,9.75973,25.036402,0.000461,24.979697,-0.8356,0.125,9.76094,9.76094
317.00,9.75981,25.036498,0.000463,24.979761,-0.8356,0.125,9.76078,9.76078
318.00,9.75990,25.036604,0.000467,24.979817,-0.8355,0.125,9.76072,9.76072
319.00,9.76002,25.036629,0.000467,24.979741,-0.8353,0.125,9.76029,9.76029
320.00,9.76004,25.036691,0.000468,24.979702,-0.8352,0.126,9.76047,9.76047
321.00,9.76005,25.036674,0.000463,24.979587,-0.8351,0.126,9.76127,9.76127
322.00,9.76022,25.036643,0.000459,24.979533,-0.8350,0.126,9.76160,9.76160
323.00,9.76038,25.036583,0.000456,24.979449,-0.8349,0.126,9.76176,9.76176
324.00,9.76052,25.036620,0.000458,24.979537,-0.8348,0.126,9.76214,9.76214
325.00,9.76057,25.036673,0.000461,24.979605,-0.8347,0.126,9.76150,9.76150
326.00,9.76060,25.036813,0.000465,24.979728,-0.8346,0.126,9.76125,9.76125
327.00,9.76061,25.036890,0.000467,24.979777,-0.8345,0.126,9.76106,9.76106
328.00,9.76065,25.036864,0.000463,24.979721,-0.8344,0.126,9.76094,9.76094
329.00,9.76086,25.036849,0.000458,24.979622,-0.8343,0.126,9.76080,9.76080
330.00,9.76095,25.036715,0.000451,24.979399,-0.8343,0.126,9.76099,9.76099
331.00,9.76102,25.036656,0.000449,24.979310,-0.8341,0.126,9.76054,9.76054
332.00,9.76101,25.036631,0.000449,24.979212,-0.8339,0.126,9.76060,9.76060
333.00,9.76102,25.036618,0.000447,24.979227,-0.8338,0.126,9.76045,9.76045
334.00,9.76099,25.036641,0.000446,24.979232,-0.8336,0.126,9.76081,9.76081
335.00,9.76104,25.036696,0.000445,24.979349,-0.8335,0.127,9.76133,9.76133
336.00,9.76112,25.036762,0.000444,24.979454,-0.8335,0.127,9.76160,9.76160
337.00,9.76119,25.036681,0.000439,24.979422,-0.8334,0.127,9.76168,9.76168
338.00,9.76129,25.036723,0.000438,24.979429,-0.8333,0.127,9.76239,9.76239
339.00,9.76153,25.036669,0.000437,24.979384,-0.8332,0.127,9.76288,9.76288
340.00,9.76181,25.036721,0.000438,24.979385,-0.8331,0.128,9.76387,9.76387
341.00,9.76201,25.036813,0.000441,24.979384,-0.8331,0.128,9.76495,9.76495
342.00,9.76219,25.037066,0.000448,24.979527,-0.8331,0.128,9.76559,9.76559
343.00,9.76228,25.037143,0.000451,24.979555,-0.8329,0.128,9.76538,9.76538
344.00,9.76235,25.037364,0.000458,24.979760,-0.8328,0.128,9.76544,9.76544
345.00,9.76260,25.037350,0.000457,24.979774,-0.8327,0.128,9.76496,9.76496
346.00,9.76275,25.037213,0.000454,24.979661,-0.8326,0.128,9.76396,9.76396
347.00,9.76280,25.037176,0.000457,24.979667,-0.8325,0.128,9.76345,9.76345
348.00,9.76297,25.037164,0.000456,24.979638,-0.8324,0.128,9.76416,9.76416
349.00,9.76326,25.037098,0.000454,24.979513,-0.8323,0.128,9.76421,9.76421
350.00,9.76353,25.037135,0.000458,24.979504,-0.8321,0.128,9.76379,9.76379
351.00,9.76374,25.037182,0.000458,24.979513,-0.8319,0.128,9.76422,9.76422
352.00,9.76386,25.037198,0.000452,24.979516,-0.8317,0.128,9.76367,9.76367
353.00,9.76415,25.037237,0.000454,24.979516,-0.8315,0.128,9.75559,9.75559
354.00,9.76442,25.037299,0.000455,24.979524,-0.8314,0.128,9.73168,9.73168
355.00,9.76461,25.037305,0.000454,24.979414,-0.8314,0.128,9.68073,9.68073
356.00,9.76426,25.037489,0.000456,24.979540,-0.8313,0.128,9.59520,9.59520
357.00,9.76399,25.037604,0.000460,24.979540,-0.8312,0.128,9.47980,9.47980
358.00,9.76398,25.037611,0.000459,24.979545,-0.8310,0.128,9.34967,9.34967
359.00,9.76427,25.037654,0.000455,24.979584,-0.8309,0.129,9.23047,9.23047
360.00,9.76373,25.037693,0.000456,24.979628,-0.8306,0.129,9.14690,9.14690
@3,2.0001,4.0, 360.029000000002 
361.00,9.76450,25.037594,0.000456,24.979524,-0.8304,0.129,9.11367,9.11367
362.00,9.75968,25.037512,0.000454,24.979427,-0.8302,0.129,9.13053,9.13053
363.00,9.72520,25.037443,0.000450,24.979302,-0.8301,0.129,9.18691,9.18691
364.00,9.64456,25.037438,0.000451,24.979318,-0.8300,0.129,9.26268,9.26268
365.00,9.50758,25.037428,0.000448,24.979339,-0.8299,0.129,9.34136,9.34136
366.00,9.33737,25.037500,0.000446,24.979336,-0.8297,0.129,9.41279,9.41279
367.00,9.18329,25.037612,0.000445,24.979399,-0.8296,0.129,9.47103,9.47103
368.00,9.07606,25.037862,0.000449,24.979565,-0.8294,0.130,9.51522,9.51522
369.00,9.05003,25.037957,0.000448,24.979570,-0.8293,0.130,9.54766,9.54766
370.00,9.09043,25.038144,0.000452,24.979650,-0.8293,0.130,9.57180,9.57180
371.00,9.17102,25.038182,0.000456,24.979687,-0.8293,0.130,9.58913,9.58913
372.00,9.26723,25.038155,0.000457,24.979626,-0.8293,0.130,9.60250,9.60250
373.00,9.35677,25.038071,0.000457,24.979492,-0.8293,0.130,9.61422,9.61422
374.00,9.42796,25.038049,0.000459,24.979427,-0.8291,0.130,9.62608,9.62608
375.00,9.48348,25.038103,0.000459,24.979462,-0.8289,0.130,9.63780,9.63780
376.00,9.52792,25.038192,0.000456,24.979449,-0.8288,0.130,9.64892,9.64892
377.00,9.55826,25.038335,0.000460,24.979565,-0.8287,0.130,9.65987,9.65987
378.00,9.57786,25.038472,0.000460,24.979651,-0.8287,0.130,9.66958,9.66958
379.00,9.59040,25.038543,0.000460,24.979634,-0.8288,0.130,9.67832,9.67832
380.00,9.60418,25.038578,0.000462,24.979641,-0.8287,0.130,9.68550,9.68550
381.00,9.61479,25.038534,0.000459,24.979613,-0.8286,0.130,9.69344,9.69344
382.00,9.62521,25.038460,0.000453,24.979490,-0.8285,0.130,9.70042,9.70042
383.00,9.63653,25.038469,0.000450,24.979493,-0.8283,0.131,9.70720,9.70720
384.00,9.64977,25.038539,0.000452,24.979557,-0.8281,0.131,9.71355,9.71355
385.00,9.66268,25.038457,0.000448,24.979419,-0.8279,0.131,9.71875,9.71875
386.00,9.67046,25.038559,0.000454,24.979493,-0.8277,0.131,9.72253,9.72253
387.00,9.67986,25.038609,0.000457,24.979522,-0.8276,0.131,9.72671,9.72671
388.00,9.68517,25.038629,0.000457,24.979525,-0.8275,0.131,9.72935,9.72935
389.00,9.69337,25.038622,0.000454,24.979521,-0.8274,0.131,9.73121,9.73121
390.00,9.69871,25.038804,0.000459,24.979669,-0.8272,0.131,9.73398,9.73398
391.00,9.70993,25.038707,0.000454,24.979517,-0.8271,0.131,9.73695,9.73695
392.00,9.71489,25.038739,0.000455,24.979594,-0.8269,0.131,9.73790,9.73790
393.00,9.71943,25.038663,0.000455,24.979603,-0.8267,0.131,9.74006,9.74006
394.00,9.72276,25.038510,0.000453,24.979514,-0.8266,0.131,9.74244,9.74244
395.00,9.72625,25.038434,0.000450,24.979436,-0.8266,0.131,9.74508,9.74508
396.00,9.72845,25.038634,0.000455,24.979617,-0.8266,0.131,9.74657,9.74657
397.00,9.73109,25.038573,0.000449,24.979460,-0.8266,0.132,9.74856,9.74856
398.00,9.73320,25.038780,0.000452,24.979559,-0.8266,0.132,9.75075,9.75075
399.00,9.73575,25.038906,0.000453,24.979616,-0.8266,0.132,9.75169,9.75169
400.00,9.73823,25.038753,0.000450,24.979450,-0.8265,0.132,9.75217,9.75217
401.00,9.74054,25.038777,0.000450,24.979448,-0.8264,0.132,9.75253,9.75253
402.00,9.74249,25.038849,0.000451,24.979508,-0.8263,0.132,9.75283,9.75283
403.00,9.74439,25.038792,0.000450,24.979417,-0.8262,0.132,9.75260,9.75260
404.00,9.74666,25.038803,0.000450,24.979408,-0.8261,0.132,9.75370,9.75370
405.00,9.74786,25.038964,0.000452,24.979549,-0.8260,0.132,9.75415,9.75415
406.00,9.74870,25.038845,0.000450,24.979474,-0.8258,0.132,9.75510,9.75510
407.00,9.74940,25.038856,0.000453,24.979497,-0.8256,0.132,9.75643,9.75643
408.00,9.75033,25.038856,0.000452,24.979512,-0.8255,0.132,9.75690,9.75690
409.00,9.75109,25.038929,0.000456,24.979536,-0.8253,0.132,9.75645,9.75645
410.00,9.75153,25.039147,0.000460,24.979663,-0.8252,0.132,9.75628,9.75628
411.00,9.75226,25.039222,0.000461,24.979678,-0.8252,0.133,9.75615,9.75615
412.00,9.75332,25.039337,0.000460,24.979706,-0.8251,0.133,9.75601,9.75601
413.00,9.75400,25.039421,0.000459,24.979727,-0.8250,0.133,9.75689,9.75689
414.00,9.75466,25.039517,0.000458,24.979751,-0.8249,0.133,9.75774,9.75774
415.00,9.75507,25.039467,0.000457,24.979688,-0.8248,0.133,9.75828,9.75828
416.00,9.75549,25.039481,0.000453,24.979638,-0.8245,0.133,9.75846,9.75846
417.00,9.75576,25.039562,0.000459,24.979673,-0.8243,0.133,9.75840,9.75840
418.00,9.75604,25.039514,0.000460,24.979562,-0.8242,0.133,9.75800,9.75800
419.00,9.75640,25.039550,0.000458,24.979552,-0.8241,0.133,9.75785,9.75785
420.00,9.75659,25.039476,0.000453,24.979429,-0.8240,0.133,9.75841,9.75841
421.00,9.75693,25.039534,0.000455,24.979457,-0.8239,0.133,9.75855,9.75855
422.00,9.75717,25.039429,0.000449,24.979326,-0.8238,0.133,9.75853,9.75853
423.00,9.75760,25.039533,0.000448,24.979393,-0.8238,0.134,9.75947,9.75947
424.00,9.75780,25.039422,0.000448,24.979278,-0.8238,0.134,9.75891,9.75891
425.00,9.75775,25.039438,0.000450,24.979272,-0.8239,0.134,9.75813,9.75813
426.00,9.75776,25.039552,0.000450,24.979366,-0.8239,0.134,9.75771,9.75771
427.00,9.75780,25.039723,0.000452,24.979501,-0.8239,0.134,9.75851,9.75851
428.00,9.75803,25.039860,0.000455,24.979616,-0.8238,0.134,9.75825,9.75825
429.00,9.75836,25.040091,0.000456,24.979745,-0.8236,0.134,9.75982,9.75982
430.00,9.75875,25.040341,0.000457,24.979874,-0.8233,0.134,9.76074,9.76074
431.00,9.75895,25.040537,0.000464,24.979982,-0.8231,0.134,9.76149,9.76149
432.00,9.75899,25.040549,0.000465,24.979995,-0.8229,0.134,9.76124,9.76124
433.00,9.75906,25.040493,0.000464,24.979912,-0.8226,0.134,9.76130,9.76130
434.00,9.75927,25.040348,0.000465,24.979845,-0.8224,0.134,9.76098,9.76098
435.00,9.75955,25.040305,0.000466,24.979877,-0.8223,0.134,9.76040,9.76040
436.00,9.75967,25.040229,0.000464,24.979775,-0.8221,0.134,9.76056,9.76056
437.00,9.75985,25.040272,0.000466,24.979821,-0.8220,0.134,9.76045,9.76045
438.00,9.75988,25.040250,0.000469,24.979870,-0.8218,0.134,9.76026,9.76026
439.00,9.75993,25.040312,0.000470,24.979933,-0.8217,0.134,9.76021,9.76021
440.00,9.75991,25.040320,0.000469,24.979943,-0.8215,0.134,9.76033,9.76033
441.00,9.75992,25.040243,0.000463,24.979834,-0.8214,0.135,9.75988,9.75988
442.00,9.75990,25.040383,0.000463,24.979922,-0.8212,0.135,9.75943,9.75943
443.00,9.75982,25.040480,0.000462,24.979891,-0.8210,0.135,9.75919,9.75919
444.00,9.75982,25.040526,0.000460,24.979801,-0.8210,0.135,9.75872,9.75872
445.00,9.75991,25.040604,0.000461,24.979825,-0.8210,0.135,9.75824,9.75824
446.00,9.76007,25.040551,0.000458,24.979785,-0.8209,0.135,9.75915,9.75915
447.00,9.76031,25.040343,0.000452,24.979568,-0.8209,0.135,9.75997,9.75997
448.00,9.76021,25.040337,0.000454,24.979563,-0.8209,0.135,9.75975,9.75975
449.00,9.76012,25.040505,0.000460,24.979737,-0.8209,0.135,9.76039,9.76039
450.00,9.76005,25.040429,0.000454,24.979645,-0.8208,0.135,9.76097,9.76097
451.00,9.76004,25.040558,0.000459,24.979735,-0.8208,0.135,9.76091,9.76091
452.00,9.76021,25.040592,0.000458,24.979727,-0.8207,0.135,9.76123,9.76123
453.00,9.76030,25.040499,0.000451,24.979613,-0.8206,0.136,9.76203,9.76203
454.00,9.76032,25.040337,0.000442,24.979473,-0.8204,0.136,9.76207,9.76207
455.00,9.76042,25.040331,0.000442,24.979440,-0.8202,0.136,9.76258,9.76258
456.00,9.76058,25.040371,0.000443,24.979500,-0.8200,0.136,9.76265,9.76265
457.00,9.76072,25.040533,0.000445,24.979610,-0.8198,0.136,9.76288,9.76288
458.00,9.76076,25.040692,0.000447,24.979678,-0.8196,0.136,9.76334,9.76334
459.00,9.76100,25.040908,0.000450,24.979767,-0.8195,0.136,9.76402,9.76402
460.00,9.76138,25.040949,0.000449,24.979733,-0.8194,0.136,9.76449,9.76449
461.00,9.76169,25.040986,0.000447,24.979657,-0.8192,0.136,9.76452,9.76452
462.00,9.76197,25.041010,0.000450,24.979588,-0.8191,0.136,9.76385,9.76385
463.00,9.76199,25.041134,0.000455,24.979687,-0.8189,0.136,9.76266,9.76266
464.00,9.76197,25.041154,0.000460,24.979653,-0.8188,0.136,9.76179,9.76179
465.00,9.76212,25.041452,0.000467,24.979890,-0.8188,0.136,9.76068,9.76068
466.00,9.76216,25.041507,0.000469,24.979914,-0.8188,0.136,9.76045,9.76045
467.00,9.76220,25.041527,0.000468,24.979934,-0.8187,0.136,9.76145,9.76145
468.00,9.76263,25.041425,0.000463,24.979860,-0.8186,0.136,9.76342,9.76342
469.00,9.76294,25.041444,0.000456,24.979847,-0.8184,0.137,9.76408,9.76408
470.00,9.76310,25.041259,0.000448,24.979654,-0.8181,0.137,9.76493,9.76493
471.00,9.76317,25.041269,0.000447,24.979636,-0.8179,0.137,9.76511,9.76511
472.00,9.76323,25.041275,0.000442,24.979626,-0.8178,0.137,9.76465,9.76465
473.00,9.76328,25.041472,0.000447,24.979663,-0.8176,0.137,9.76425,9.76425
474.00,9.76341,25.041438,0.000450,24.979608,-0.8176,0.137,9.76394,9.76394
475.00,9.76335,25.041345,0.000451,24.979522,-0.8176,0.137,9.76330,9.76330
476.00,9.76317,25.041356,0.000451,24.979484,-0.8175,0.137,9.76296,9.76296
477.00,9.76322,25.041518,0.000454,24.979591,-0.8174,0.137,9.76311,9.76311
478.00,9.76301,25.041358,0.000446,24.979450,-0.8173,0.137,9.76304,9.76304
479.00,9.76308,25.041386,0.000442,24.979440,-0.8172,0.138,9.76366,9.76366
480.00,9.76338,25.041428,0.000445,24.979450,-0.8170,0.138,9.76496,9.76496
481.00,9.76345,25.041506,0.000447,24.979563,-0.8168,0.138,9.76528,9.76528
482.00,9.76355,25.041431,0.000447,24.979481,-0.8166,0.138,9.76453,9.76453
483.00,9.76361,25.041419,0.000448,24.979511,-0.8164,0.138,9.76351,9.76351
484.00,9.76369,25.041485,0.000452,24.979583,-0.8163,0.138,9.76334,9.76334
485.00,9.76401,25.041626,0.000454,24.979638,-0.8162,0.138,9.76302,9.76302
486.00,9.76405,25.041626,0.000455,24.979544,-0.8161,0.138,9.76390,9.76390
487.00,9.76387,25.041666,0.000455,24.979535,-0.8159,0.138,9.76509,9.76509
488.00,9.76415,25.041789,0.000458,24.979544,-0.8159,0.138,9.76583,9.76583
489.00,9.76410,25.041836,0.000459,24.979559,-0.8159,0.138,9.76488,9.76488
490.00,9.76414,25.041910,0.000457,24.979636,-0.8159,0.138,9.76464,9.76464
491.00,9.76405,25.041992,0.000457,24.979710,-0.8158,0.138,9.76430,9.76430
492.00,9.76394,25.042036,0.000455,24.979713,-0.8157,0.138,9.76364,9.76364
493.00,9.76404,25.042041,0.000452,24.979723,-0.8156,0.139,9.76360,9.76360
494.00,9.76436,25.041724,0.000441,24.979432,-0.8154,0.139,9.76413,9.76413
495.00,9.76440,25.041647,0.000441,24.979370,-0.8152,0.139,9.76413,9.76413
496.00,9.76432,25.041536,0.000438,24.979243,-0.8151,0.139,9.76427,9.76427
497.00,9.76416,25.041392,0.000441,24.979114,-0.8149,0.139,9.76466,9.76466
498.00,9.76403,25.041475,0.000446,24.979132,-0.8147,0.139,9.76488,9.76488
499.00,9.76418,25.041789,0.000456,24.979342,-0.8146,0.139,9.76562,9.76562
500.00,9.76431,25.041866,0.000455,24.979341,-0.8145,0.139,9.76533,9.76533
501.00,9.76430,25.041966,0.000454,24.979391,-0.8143,0.139,9.76505,9.76505
502.00,9.76460,25.042022,0.000451,24.979450,-0.8142,0.139,9.76422,9.76422
503.00,9.76471,25.042161,0.000450,24.979604,-0.8140,0.139,9.75703,9.75703
504.00,9.76443,25.042171,0.000447,24.979556,-0.8138,0.140,9.73443,9.73443
505.00,9.76447,25.042106,0.000445,24.979454,-0.8136,0.140,9.68681,9.68681
506.00,9.76468,25.042054,0.000447,24.979381,-0.8134,0.140,9.60628,9.60628
507.00,9.76475,25.042263,0.000451,24.979502,-0.8132,0.140,9.49503,9.49503
508.00,9.76511,25.042233,0.000453,24.979414,-0.8132,0.140,9.36842,9.36842
509.00,9.76487,25.042195,0.000454,24.979425,-0.8131,0.139,9.25030,9.25030
510.00,9.76408,25.042374,0.000461,24.979578,-0.8129,0.139,9.16536,9.16536
@4,2.0001,4.0, 510.071000000004 
511.00,9.76545,25.042389,0.000460,24.979611,-0.8126,0.140,9.12798,9.12798
512.00,9.76080,25.042399,0.000462,24.979598,-0.8124,0.140,9.13948,9.13948
513.00,9.72900,25.042280,0.000463,24.979509,-0.8122,0.140,9.18969,9.18969
514.00,9.65305,25.042444,0.000460,24.979647,-0.8121,0.140,9.26118,9.26118
515.00,9.52415,25.042232,0.000450,24.979444,-0.8121,0.140,9.33701,9.33701
516.00,9.36278,25.042280,0.000450,24.979403,-0.8120,0.140,9.40661,9.40661
517.00,9.20544,25.042144,0.000444,24.979242,-0.8120,0.140,9.46425,9.46425
518.00,9.09718,25.042185,0.000441,24.979199,-0.8118,0.140,9.50920,9.50920
519.00,9.06369,25.042194,0.000442,24.979176,-0.8117,0.140,9.54265,9.54265
520.00,9.10013,25.042510,0.000450,24.979397,-0.8115,0.140,9.56665,9.56665
521.00,9.17593,25.042501,0.000445,24.979345,-0.8114,0.141,9.58398,9.58398
522.00,9.26242,25.042639,0.000445,24.979450,-0.8112,0.141,9.59895,9.59895
523.00,9.34729,25.042544,0.000441,24.979331,-0.8113,0.141,9.61184,9.61184
524.00,9.42030,25.042523,0.000438,24.979210,-0.8112,0.141,9.62400,9.62400
525.00,9.47864,25.042538,0.000440,24.979202,-0.8111,0.141,9.63676,9.63676
526.00,9.52375,25.042685,0.000446,24.979340,-0.8110,0.141,9.64945,9.64945
527.00,9.55067,25.042756,0.000451,24.979354,-0.8108,0.141,9.66036,9.66036
528.00,9.57214,25.043094,0.000458,24.979595,-0.8106,0.141,9.67016,9.67016
529.00,9.58757,25.043133,0.000459,24.979608,-0.8104,0.141,9.67965,9.67965
530.00,9.59885,25.043068,0.000454,24.979435,-0.8103,0.141,9.68747,9.68747
531.00,9.61069,25.043214,0.000451,24.979454,-0.8102,0.141,9.69392,9.69392
532.00,9.62534,25.043254,0.000450,24.979422,-0.8102,0.142,9.70119,9.70119
533.00,9.63662,25.043110,0.000445,24.979286,-0.8102,0.142,9.70822,9.70822
534.00,9.64849,25.043301,0.000450,24.979444,-0.8102,0.142,9.71387,9.71387
535.00,9.66267,25.043317,0.000452,24.979492,-0.8101,0.142,9.71865,9.71865
536.00,9.67401,25.043243,0.000454,24.979468,-0.8099,0.142,9.72286,9.72286
537.00,9.68000,25.043309,0.000457,24.979529,-0.8098,0.142,9.72625,9.72625
538.00,9.68576,25.043299,0.000458,24.979465,-0.8097,0.142,9.72999,9.72999
539.00,9.69575,25.043231,0.000455,24.979335,-0.8095,0.142,9.73385,9.73385
540.00,9.70167,25.043342,0.000457,24.979373,-0.8094,0.142,9.73750,9.73750
541.00,9.70640,25.043775,0.000462,24.979698,-0.8094,0.142,9.74061,9.74061
542.00,9.71632,25.043668,0.000452,24.979576,-0.8094,0.142,9.74215,9.74215
543.00,9.72081,25.043875,0.000455,24.979749,-0.8094,0.142,9.74297,9.74297
544.00,9.72353,25.043888,0.000457,24.979799,-0.8093,0.142,9.74432,9.74432
545.00,9.72613,25.044115,0.000461,24.980088,-0.8091,0.142,9.74611,9.74611
546.00,9.72874,25.043403,0.000446,24.979476,-0.8089,0.142,9.74822,9.74822
547.00,9.73297,25.043583,0.000453,24.979638,-0.8087,0.143,9.75023,9.75023
548.00,9.73929,25.043608,0.000453,24.979677,-0.8086,0.143,9.75232,9.75232
549.00,9.74226,25.043563,0.000448,24.979549,-0.8084,0.143,9.75333,9.75333
550.00,9.74226,25.043112,0.000439,24.979066,-0.8084,0.143,9.75452,9.75452
551.00,9.74352,25.043495,0.000450,24.979409,-0.8083,0.143,9.75517,9.75517
552.00,9.74558,25.043629,0.000452,24.979520,-0.8082,0.143,9.75598,9.75598
553.00,9.74688,25.043648,0.000451,24.979450,-0.8081,0.143,9.75656,9.75656
554.00,9.74789,25.043894,0.000458,24.979719,-0.8079,0.143,9.75687,9.75687
555.00,9.74939,25.044228,0.000463,24.980002,-0.8077,0.143,9.75679,9.75679
556.00,9.75091,25.044369,0.000465,24.980050,-0.8075,0.143,9.75716,9.75716
557.00,9.75174,25.044106,0.000458,24.979722,-0.8074,0.143,9.75829,9.75829
558.00,9.75253,25.044151,0.000460,24.979790,-0.8074,0.144,9.75929,9.75929
559.00,9.75341,25.044005,0.000453,24.979554,-0.8073,0.144,9.76038,9.76038
560.00,9.75433,25.043938,0.000452,24.979461,-0.8073,0.144,9.76069,9.76069
561.00,9.75491,25.043982,0.000453,24.979513,-0.8071,0.144,9.76021,9.76021
562.00,9.75552,25.044023,0.000451,24.979563,-0.8069,0.144,9.75932,9.75932
563.00,9.75631,25.043936,0.000451,24.979424,-0.8068,0.144,9.75857,9.75857
564.00,9.75697,25.044052,0.000457,24.979618,-0.8067,0.144,9.75827,9.75827
565.00,9.75745,25.044076,0.000457,24.979554,-0.8065,0.144,9.75878,9.75878
566.00,9.75791,25.044040,0.000454,24.979456,-0.8064,0.144,9.75983,9.75983
567.00,9.75833,25.044237,0.000461,24.979608,-0.8064,0.144,9.76026,9.76026
568.00,9.75881,25.044338,0.000459,24.979711,-0.8063,0.144,9.76036,9.76036
569.00,9.75888,25.044243,0.000456,24.979544,-0.8062,0.144,9.76060,9.76060
570.00,9.75909,25.044419,0.000461,24.979756,-0.8061,0.145,9.76030,9.76030
571.00,9.75944,25.044149,0.000458,24.979534,-0.8061,0.144,9.76145,9.76145
572.00,9.75969,25.044328,0.000459,24.979666,-0.8060,0.145,9.76315,9.76315
573.00,9.76023,25.044265,0.000460,24.979550,-0.8058,0.144,9.76411,9.76411
574.00,9.76077,25.044450,0.000461,24.979691,-0.8056,0.145,9.76433,9.76433
575.00,9.76103,25.044349,0.000455,24.979515,-0.8054,0.145,9.76497,9.76497
576.00,9.76132,25.044564,0.000456,24.979632,-0.8053,0.145,9.76433,9.76433
577.00,9.76146,25.044365,0.000449,24.979489,-0.8052,0.145,9.76350,9.76350
578.00,9.76148,25.044521,0.000451,24.979671,-0.8052,0.145,9.76325,9.76325
579.00,9.76177,25.044622,0.000453,24.979734,-0.8052,0.145,9.76347,9.76347
580.00,9.76225,25.044786,0.000458,24.979903,-0.8053,0.145,9.76284,9.76284
581.00,9.76242,25.044901,0.000459,24.979957,-0.8052,0.145,9.76244,9.76244
582.00,9.76261,25.044887,0.000463,24.979848,-0.8052,0.145,9.76159,9.76159
583.00,9.76237,25.044974,0.000464,24.979887,-0.8051,0.145,9.76131,9.76131
584.00,9.76233,25.044842,0.000461,24.979737,-0.8047,0.145,9.76129,9.76129
585.00,9.76252,25.044807,0.000457,24.979660,-0.8045,0.146,9.76227,9.76227
586.00,9.76264,25.044640,0.000454,24.979514,-0.8042,0.146,9.76259,9.76259
587.00,9.76273,25.044638,0.000453,24.979511,-0.8040,0.146,9.76287,9.76287
588.00,9.76285,25.044475,0.000449,24.979336,-0.8038,0.146,9.76300,9.76300
589.00,9.76287,25.044469,0.000450,24.979281,-0.8038,0.146,9.76204,9.76204
590.00,9.76285,25.044464,0.000448,24.979203,-0.8037,0.146,9.76097,9.76097
591.00,9.76245,25.044689,0.000451,24.979362,-0.8036,0.146,9.76056,9.76056
592.00,9.76221,25.044988,0.000454,24.979552,-0.8036,0.146,9.76093,9.76093
593.00,9.76206,25.045258,0.000460,24.979716,-0.8036,0.146,9.76216,9.76216
594.00,9.76186,25.045353,0.000459,24.979755,-0.8035,0.146,9.76219,9.76219
595.00,9.76186,25.045494,0.000462,24.979810,-0.8036,0.146,9.76209,9.76209
596.00,9.76205,25.045607,0.000466,24.979872,-0.8036,0.146,9.76264,9.76264
597.00,9.76201,25.045473,0.000463,24.979707,-0.8035,0.146,9.76359,9.76359
598.00,9.76231,25.045228,0.000456,24.979425,-0.8033,0.146,9.76283,9.76283
599.00,9.76230,25.045429,0.000460,24.979621,-0.8031,0.146,9.76383,9.76383
600.00,9.76236,25.045326,0.000459,24.979568,-0.8029,0.146,9.76481,9.76481
601.00,9.76267,25.045149,0.000454,24.979412,-0.8027,0.146,9.76499,9.76499
602.00,9.76264,25.045228,0.000456,24.979503,-0.8026,0.146,9.76487,9.76487
603.00,9.76268,25.045327,0.000458,24.979607,-0.8026,0.147,9.76555,9.76555
604.00,9.76270,25.045219,0.000457,24.979493,-0.8026,0.147,9.76629,9.76629
605.00,9.76304,25.045239,0.000453,24.979515,-0.8025,0.147,9.76686,9.76686
606.00,9.76352,25.045375,0.000455,24.979578,-0.8024,0.147,9.76688,9.76688
607.00,9.76405,25.045301,0.000452,24.979437,-0.8022,0.147,9.76631,9.76631
608.00,9.76421,25.045388,0.000451,24.979463,-0.8021,0.147,9.76471,9.76471
609.00,9.76440,25.045372,0.000448,24.979441,-0.8019,0.147,9.76334,9.76334
610.00,9.76428,25.045523,0.000451,24.979486,-0.8018,0.147,9.76289,9.76289
611.00,9.76432,25.045427,0.000447,24.979337,-0.8016,0.147,9.76340,9.76340
612.00,9.76468,25.045587,0.000452,24.979463,-0.8014,0.147,9.76442,9.76442
613.00,9.76476,25.045747,0.000457,24.979578,-0.8012,0.147,9.76619,9.76619
614.00,9.76513,25.045785,0.000460,24.979476,-0.8011,0.148,9.76728,9.76728
615.00,9.76540,25.045725,0.000460,24.979483,-0.8010,0.148,9.76742,9.76742
616.00,9.76544,25.046119,0.000468,24.979897,-0.8010,0.148,9.76696,9.76696
617.00,9.76562,25.045924,0.000461,24.979709,-0.8010,0.148,9.76606,9.76606
618.00,9.76574,25.045820,0.000458,24.979628,-0.8009,0.148,9.76562,9.76562
619.00,9.76572,25.045892,0.000460,24.979702,-0.8008,0.148,9.76579,9.76579
620.00,9.76549,25.045844,0.000457,24.979582,-0.8006,0.148,9.76567,9.76567
621.00,9.76536,25.045648,0.000451,24.979335,-0.8006,0.148,9.76583,9.76583
622.00,9.76551,25.045891,0.000459,24.979527,-0.8004,0.148,9.76639,9.76639
623.00,9.76559,25.045963,0.000457,24.979544,-0.8003,0.148,9.76635,9.76635
624.00,9.76559,25.045889,0.000451,24.979441,-0.8002,0.148,9.76578,9.76578
625.00,9.76545,25.045927,0.000453,24.979478,-0.8001,0.148,9.76534,9.76534
626.00,9.76528,25.045858,0.000452,24.979353,-0.7999,0.148,9.76502,9.76502
627.00,9.76540,25.045788,0.000448,24.979287,-0.7997,0.148,9.76503,9.76503
628.00,9.76561,25.045849,0.000449,24.979321,-0.7996,0.149,9.76509,9.76509
629.00,9.76603,25.045899,0.000450,24.979369,-0.7995,0.149,9.76574,9.76574
630.00,9.76621,25.046131,0.000455,24.979586,-0.7994,0.149,9.76658,9.76658
631.00,9.76624,25.046244,0.000459,24.979700,-0.7992,0.149,9.76695,9.76695
632.00,9.76617,25.046327,0.000461,24.979731,-0.7990,0.149,9.76733,9.76733
633.00,9.76628,25.046327,0.000464,24.979675,-0.7989,0.149,9.76810,9.76810
634.00,9.76636,25.046416,0.000466,24.979702,-0.7986,0.149,9.76827,9.76827
635.00,9.76645,25.046554,0.000468,24.979747,-0.7985,0.149,9.76839,9.76839
636.00,9.76650,25.046423,0.000460,24.979549,-0.7984,0.149,9.76801,9.76801
637.00,9.76652,25.046462,0.000461,24.979537,-0.7983,0.149,9.76766,9.76766
638.00,9.76660,25.046489,0.000462,24.979517,-0.7981,0.149,9.76655,9.76655
639.00,9.76637,25.046479,0.000459,24.979474,-0.7980,0.149,9.76529,9.76529
640.00,9.76625,25.046298,0.000451,24.979277,-0.7978,0.149,9.76461,9.76461
641.00,9.76618,25.046349,0.000455,24.979392,-0.7976,0.149,9.76469,9.76469
642.00,9.76620,25.046418,0.000454,24.979507,-0.7976,0.149,9.76485,9.76485
643.00,9.76627,25.046376,0.000452,24.979532,-0.7975,0.149,9.76545,9.76545
644.00,9.76652,25.046406,0.000451,24.979577,-0.7975,0.150,9.76655,9.76655
645.00,9.76662,25.046384,0.000450,24.979587,-0.7974,0.150,9.76682,9.76682
646.00,9.76667,25.046462,0.000449,24.979602,-0.7974,0.150,9.76712,9.76712
647.00,9.76669,25.046442,0.000446,24.979481,-0.7973,0.150,9.76704,9.76704
648.00,9.76672,25.046446,0.000445,24.979395,-0.7973,0.150,9.76662,9.76662
649.00,9.76664,25.046474,0.000442,24.979385,-0.7973,0.150,9.76566,9.76566
650.00,9.76650,25.046539,0.000443,24.979356,-0.7974,0.150,9.76616,9.76616
651.00,9.76648,25.046625,0.000444,24.979408,-0.7973,0.150,9.76684,9.76684
652.00,9.76646,25.046517,0.000443,24.979336,-0.7972,0.150,9.76749,9.76749
653.00,9.76610,25.046439,0.000438,24.979225,-0.7970,0.151,9.76316,9.76316
654.00,9.76607,25.046543,0.000446,24.979287,-0.7968,0.151,9.74561,9.74561
655.00,9.76631,25.046545,0.000445,24.979279,-0.7965,0.151,9.70333,9.70333
656.00,9.76673,25.046469,0.000446,24.979181,-0.7963,0.151,9.62925,9.62925
657.00,9.76669,25.046693,0.000455,24.979347,-0.7962,0.151,9.52448,9.52448
658.00,9.76653,25.046868,0.000462,24.979450,-0.7960,0.151,9.40127,9.40127
659.00,9.76644,25.047059,0.000462,24.979538,-0.7958,0.151,9.28218,9.28218
660.00,9.76767,25.047072,0.000464,24.979495,-0.7956,0.151,9.19150,9.19150
@5,2.0001,4.0, 660.004000000001 
661.00,9.77006,25.047214,0.000467,24.979542,-0.7954,0.151,9.14610,9.14610
662.00,9.76990,25.047212,0.000461,24.979444,-0.7953,0.151,9.14778,9.14778
663.00,9.74342,25.047214,0.000456,24.979439,-0.7952,0.151,9.18960,9.18960
664.00,9.67475,25.047113,0.000454,24.979308,-0.7952,0.151,9.25575,9.25575
665.00,9.55700,25.047362,0.000455,24.979448,-0.7951,0.151,9.32846,9.32846
666.00,9.39976,25.047438,0.000456,24.979450,-0.7950,0.151,9.39667,9.39667
667.00,9.24645,25.047415,0.000456,24.979429,-0.7949,0.151,9.45514,9.45514
668.00,9.12852,25.047624,0.000460,24.979594,-0.7947,0.152,9.50181,9.50181
669.00,9.08065,25.047620,0.000461,24.979595,-0.7944,0.152,9.53649,9.53649
670.00,9.10439,25.047464,0.000459,24.979465,-0.7943,0.152,9.56301,9.56301
671.00,9.17283,25.047529,0.000457,24.979547,-0.7942,0.152,9.58298,9.58298
672.00,9.25458,25.047615,0.000458,24.979579,-0.7941,0.152,9.59827,9.59827
673.00,9.33683,25.047503,0.000454,24.979490,-0.7939,0.152,9.61133,9.61133
674.00,9.41051,25.047611,0.000456,24.979593,-0.7938,0.152,9.62386,9.62386
675.00,9.46735,25.047714,0.000457,24.979680,-0.7937,0.152,9.63549,9.63549
676.00,9.51342,25.047608,0.000455,24.979597,-0.7936,0.152,9.64654,9.64654
677.00,9.54704,25.047545,0.000453,24.979576,-0.7936,0.152,9.65709,9.65709
678.00,9.57009,25.047436,0.000453,24.979481,-0.7936,0.152,9.66671,9.66671
679.00,9.58408,25.047408,0.000455,24.979430,-0.7936,0.152,9.67601,9.67601
680.00,9.60013,25.047474,0.000457,24.979460,-0.7934,0.152,9.68408,9.68408
681.00,9.61352,25.047719,0.000458,24.979597,-0.7932,0.152,9.69199,9.69199
682.00,9.62342,25.047901,0.000463,24.979682,-0.7929,0.152,9.69941,9.69941
683.00,9.63541,25.048152,0.000468,24.979786,-0.7927,0.152,9.70616,9.70616
684.00,9.64685,25.048378,0.000469,24.979943,-0.7926,0.152,9.71207,9.71207
685.00,9.65819,25.048327,0.000470,24.979835,-0.7926,0.152,9.71768,9.71768
686.00,9.66878,25.048145,0.000469,24.979691,-0.7927,0.152,9.72188,9.72188
687.00,9.67613,25.048024,0.000465,24.979582,-0.7926,0.152,9.72589,9.72589
688.00,9.68366,25.048064,0.000463,24.979626,-0.7925,0.153,9.72933,9.72933
689.00,9.69319,25.047938,0.000457,24.979481,-0.7923,0.153,9.73214,9.73214
690.00,9.69863,25.047997,0.000453,24.979547,-0.7921,0.153,9.73502,9.73502
691.00,9.70827,25.048090,0.000453,24.979599,-0.7920,0.153,9.73850,9.73850
692.00,9.71338,25.048234,0.000453,24.979729,-0.7920,0.153,9.74125,9.74125
693.00,9.71779,25.048225,0.000452,24.979682,-0.7919,0.154,9.74472,9.74472
694.00,9.72205,25.048193,0.000453,24.979642,-0.7917,0.153,9.74818,9.74818
695.00,9.72550,25.048183,0.000458,24.979636,-0.7916,0.153,9.75064,9.75064
696.00,9.72846,25.048175,0.000459,24.979612,-0.7914,0.153,9.75219,9.75219
697.00,9.73185,25.048075,0.000460,24.979491,-0.7913,0.153,9.75383,9.75383
698.00,9.73531,25.048141,0.000459,24.979590,-0.7912,0.153,9.75412,9.75412
699.00,9.73840,25.048109,0.000456,24.979539,-0.7912,0.154,9.75373,9.75373
700.00,9.74165,25.048246,0.000457,24.979628,-0.7911,0.154,9.75401,9.75401
701.00,9.74443,25.048383,0.000457,24.979704,-0.7910,0.154,9.75410,9.75410
702.00,9.74651,25.048521,0.000455,24.979763,-0.7909,0.154,9.75379,9.75379
703.00,9.74784,25.048649,0.000459,24.979795,-0.7908,0.154,9.75420,9.75420
704.00,9.74872,25.048792,0.000464,24.979905,-0.7906,0.154,9.75557,9.75557
705.00,9.74947,25.048752,0.000462,24.979804,-0.7904,0.154,9.75626,9.75626
706.00,9.75037,25.048719,0.000461,24.979718,-0.7902,0.154,9.75768,9.75768
707.00,9.75150,25.048737,0.000466,24.979699,-0.7900,0.154,9.75893,9.75893
708.00,9.75293,25.048705,0.000467,24.979641,-0.7899,0.154,9.76005,9.76005
709.00,9.75428,25.048661,0.000464,24.979580,-0.7899,0.154,9.76071,9.76071
710.00,9.75520,25.048684,0.000464,24.979600,-0.7898,0.154,9.76115,9.76115
711.00,9.75597,25.048766,0.000464,24.979696,-0.7897,0.154,9.76086,9.76086
712.00,9.75670,25.048931,0.000465,24.979801,-0.7896,0.154,9.76123,9.76123
713.00,9.75719,25.048802,0.000460,24.979649,-0.7895,0.155,9.76097,9.76097
714.00,9.75760,25.048713,0.000454,24.979510,-0.7894,0.155,9.76070,9.76070
715.00,9.75795,25.048655,0.000451,24.979372,-0.7893,0.155,9.76082,9.76082
716.00,9.75823,25.048576,0.000449,24.979252,-0.7892,0.155,9.76058,9.76058
717.00,9.75843,25.048495,0.000448,24.979179,-0.7892,0.155,9.76052,9.76052
718.00,9.75887,25.048538,0.000449,24.979219,-0.7891,0.155,9.76132,9.76132
719.00,9.75943,25.048614,0.000452,24.979263,-0.7891,0.155,9.76181,9.76181
720.00,9.75990,25.048554,0.000447,24.979202,-0.7890,0.155,9.76216,9.76216
721.00,9.76033,25.048714,0.000448,24.979353,-0.7888,0.155,9.76319,9.76319
722.00,9.76081,25.048619,0.000441,24.979226,-0.7887,0.155,9.76352,9.76352
723.00,9.76129,25.048534,0.000435,24.979101,-0.7885,0.156,9.76369,9.76369
724.00,9.76165,25.048679,0.000435,24.979197,-0.7884,0.156,9.76392,9.76392
725.00,9.76194,25.048836,0.000441,24.979296,-0.7883,0.156,9.76426,9.76426
726.00,9.76216,25.048653,0.000439,24.979046,-0.7883,0.156,9.76460,9.76460
727.00,9.76242,25.048729,0.000443,24.979096,-0.7882,0.156,9.76528,9.76528
728.00,9.76280,25.048921,0.000452,24.979224,-0.7881,0.156,9.76578,9.76578
729.00,9.76304,25.048946,0.000454,24.979276,-0.7879,0.156,9.76589,9.76589
730.00,9.76325,25.049058,0.000457,24.979386,-0.7879,0.156,9.76620,9.76620
731.00,9.76347,25.049346,0.000461,24.979575,-0.7878,0.156,9.76598,9.76598
732.00,9.76358,25.049474,0.000462,24.979664,-0.7878,0.156,9.76503,9.76503
733.00,9.76368,25.049532,0.000459,24.979750,-0.7877,0.156,9.76448,9.76448
734.00,9.76397,25.049507,0.000457,24.979710,-0.7876,0.156,9.76479,9.76479
735.00,9.76421,25.049419,0.000453,24.979605,-0.7874,0.156,9.76476,9.76476
736.00,9.76444,25.049200,0.000450,24.979461,-0.7872,0.156,9.76417,9.76417
737.00,9.76465,25.049180,0.000450,24.979402,-0.7870,0.156,9.76416,9.76416
738.00,9.76452,25.049279,0.000452,24.979396,-0.7867,0.156,9.76422,9.76422
739.00,9.76459,25.049310,0.000453,24.979308,-0.7864,0.156,9.76424,9.76424
740.00,9.76484,25.049412,0.000451,24.979390,-0.7862,0.156,9.76450,9.76450
741.00,9.76497,25.049578,0.000451,24.979545,-0.7860,0.157,9.76547,9.76547
742.00,9.76510,25.049656,0.000451,24.979611,-0.7859,0.157,9.76705,9.76705
743.00,9.76517,25.049483,0.000448,24.979432,-0.7858,0.157,9.76766,9.76766
744.00,9.76516,25.049626,0.000452,24.979563,-0.7859,0.157,9.76783,9.76783
745.00,9.76552,25.049487,0.000453,24.979393,-0.7858,0.157,9.76839,9.76839
746.00,9.76580,25.049430,0.000456,24.979288,-0.7859,0.157,9.76821,9.76821
747.00,9.76584,25.049317,0.000451,24.979174,-0.7858,0.157,9.76667,9.76667
748.00,9.76591,25.049410,0.000450,24.979255,-0.7857,0.157,9.76633,9.76633
749.00,9.76573,25.049332,0.000447,24.979181,-0.7855,0.157,9.76593,9.76593
750.00,9.76568,25.049582,0.000450,24.979362,-0.7853,0.157,9.76513,9.76513
751.00,9.76574,25.049742,0.000449,24.979422,-0.7851,0.157,9.76522,9.76522
752.00,9.76590,25.049906,0.000453,24.979512,-0.7850,0.157,9.76644,9.76644
753.00,9.76617,25.050104,0.000459,24.979666,-0.7848,0.157,9.76674,9.76674
754.00,9.76626,25.050081,0.000456,24.979570,-0.7847,0.158,9.76694,9.76694
755.00,9.76641,25.050013,0.000454,24.979464,-0.7846,0.158,9.76764,9.76764
756.00,9.76678,25.049954,0.000450,24.979404,-0.7844,0.158,9.76839,9.76839
757.00,9.76693,25.049955,0.000448,24.979320,-0.7842,0.158,9.76829,9.76829
758.00,9.76719,25.049824,0.000443,24.979162,-0.7840,0.158,9.76812,9.76812
759.00,9.76724,25.049888,0.000447,24.979249,-0.7839,0.158,9.76833,9.76833
760.00,9.76725,25.049918,0.000447,24.979297,-0.7838,0.158,9.76816,9.76816
761.00,9.76743,25.049928,0.000450,24.979284,-0.7837,0.158,9.76817,9.76817
762.00,9.76751,25.049994,0.000450,24.979352,-0.7836,0.158,9.76858,9.76858
763.00,9.76754,25.050034,0.000451,24.979311,-0.7836,0.158,9.76929,9.76929
764.00,9.76766,25.050105,0.000453,24.979337,-0.7835,0.158,9.76963,9.76963
765.00,9.76768,25.050314,0.000457,24.979463,-0.7834,0.158,9.76963,9.76963
766.00,9.76786,25.050484,0.000460,24.979601,-0.7835,0.158,9.76864,9.76864
767.00,9.76808,25.050460,0.000459,24.979633,-0.7835,0.158,9.76850,9.76850
768.00,9.76820,25.050576,0.000462,24.979801,-0.7834,0.159,9.76924,9.76924
769.00,9.76842,25.050591,0.000460,24.979827,-0.7833,0.159,9.76972,9.76972
770.00,9.76880,25.050569,0.000461,24.979798,-0.7832,0.159,9.77030,9.77030
771.00,9.76890,25.050525,0.000462,24.979747,-0.7830,0.159,9.77034,9.77034
772.00,9.76891,25.050561,0.000467,24.979726,-0.7828,0.159,9.77024,9.77024
773.00,9.76886,25.050559,0.000466,24.979679,-0.7827,0.159,9.76854,9.76854
774.00,9.76896,25.050507,0.000467,24.979562,-0.7826,0.159,9.76754,9.76754
775.00,9.76882,25.050370,0.000463,24.979430,-0.7825,0.159,9.76678,9.76678
776.00,9.76880,25.050701,0.000469,24.979708,-0.7826,0.159,9.76803,9.76803
777.00,9.76889,25.050699,0.000467,24.979671,-0.7825,0.159,9.76810,9.76810
778.00,9.76888,25.050469,0.000463,24.979424,-0.7824,0.159,9.76893,9.76893
779.00,9.76878,25.050533,0.000460,24.979441,-0.7823,0.159,9.76944,9.76944
780.00,9.76896,25.050709,0.000460,24.979555,-0.7822,0.159,9.77027,9.77027
781.00,9.76901,25.050604,0.000455,24.979389,-0.7821,0.160,9.76965,9.76965
782.00,9.76916,25.050693,0.000456,24.979433,-0.7819,0.160,9.76888,9.76888
783.00,9.76906,25.051105,0.000463,24.979746,-0.7817,0.160,9.76871,9.76871
784.00,9.76899,25.051159,0.000467,24.979752,-0.7815,0.160,9.76886,9.76886
785.00,9.76891,25.051298,0.000472,24.979836,-0.7814,0.160,9.76813,9.76813
786.00,9.76900,25.051131,0.000465,24.979657,-0.7812,0.160,9.76875,9.76875
787.00,9.76921,25.051072,0.000464,24.979575,-0.7810,0.160,9.77024,9.77024
788.00,9.76897,25.050978,0.000464,24.979524,-0.7809,0.160,9.77071,9.77071
789.00,9.76911,25.050920,0.000458,24.979474,-0.7808,0.160,9.77078,9.77078
790.00,9.76907,25.050925,0.000459,24.979497,-0.7807,0.160,9.77133,9.77133
791.00,9.76929,25.051268,0.000469,24.979852,-0.7807,0.160,9.77118,9.77118
792.00,9.76949,25.051407,0.000469,24.979963,-0.7806,0.160,9.77066,9.77066
793.00,9.76964,25.051425,0.000466,24.979954,-0.7806,0.160,9.77048,9.77048
794.00,9.76979,25.051612,0.000467,24.980083,-0.7805,0.160,9.77023,9.77023
795.00,9.76983,25.051406,0.000461,24.979862,-0.7805,0.160,9.76976,9.76976
796.00,9.76987,25.051317,0.000457,24.979763,-0.7804,0.161,9.76975,9.76975
797.00,9.76989,25.051264,0.000456,24.979684,-0.7802,0.161,9.76989,9.76989
798.00,9.76994,25.051410,0.000459,24.979759,-0.7802,0.161,9.76997,9.76997
799.00,9.77001,25.051391,0.000463,24.979714,-0.7801,0.161,9.77030,9.77030
800.00,9.76996,25.051643,0.000471,24.979898,-0.7800,0.160,9.77002,9.77002
801.00,9.76973,25.051487,0.000466,24.979644,-0.7800,0.161,9.76951,9.76951
802.00,9.77002,25.051697,0.000471,24.979830,-0.7799,0.161,9.77003,9.77003
803.00,9.77017,25.051683,0.000469,24.979847,-0.7799,0.161,9.76717,9.76717
804.00,9.77015,25.051785,0.000466,24.979888,-0.7799,0.161,9.75380,9.75380
805.00,9.76991,25.051865,0.000465,24.979903,-0.7798,0.161,9.72137,9.72137
806.00,9.76977,25.051821,0.000466,24.979859,-0.7798,0.161,9.65980,9.65980
807.00,9.76958,25.051821,0.000467,24.979807,-0.7798,0.161,9.56554,9.56554
808.00,9.76964,25.051711,0.000462,24.979625,-0.7796,0.161,9.44927,9.44927
809.00,9.76954,25.051814,0.000461,24.979728,-0.7794,0.162,9.32950,9.32950
810.00,9.76876,25.051757,0.000456,24.979600,-0.7792,0.162,9.23079,9.23079
@6,2.0001,4.0, 810.048000000003 
811.00,9.76946,25.051977,0.000461,24.979740,-0.7791,0.162,9.17229,9.17229
812.00,9.77292,25.051721,0.000452,24.979471,-0.7788,0.162,9.16037,9.16037
813.00,9.75600,25.051984,0.000457,24.979640,-0.7787,0.162,9.18925,9.18925
814.00,9.70340,25.051812,0.000454,24.979416,-0.7784,0.162,9.24656,9.24656
815.00,9.60447,25.051973,0.000455,24.979581,-0.7782,0.162,9.31433,9.31433
816.00,9.46053,25.051964,0.000451,24.979531,-0.7780,0.162,9.38010,9.38010
817.00,9.30215,25.052096,0.000455,24.979576,-0.7779,0.162,9.43915,9.43915
818.00,9.17540,25.051946,0.000452,24.979437,-0.7779,0.162,9.48800,9.48800
819.00,9.10598,25.052160,0.000460,24.979629,-0.7779,0.162,9.52674,9.52674
820.00,9.11188,25.052011,0.000462,24.979423,-0.7780,0.162,9.55673,9.55673
821.00,9.16834,25.052025,0.000464,24.979389,-0.7780,0.162,9.57938,9.57938
822.00,9.24235,25.052093,0.000464,24.979404,-0.7780,0.162,9.59708,9.59708
823.00,9.31934,25.052316,0.000470,24.979571,-0.7781,0.162,9.61185,9.61185
824.00,9.39142,25.052286,0.000467,24.979449,-0.7780,0.162,9.62424,9.62424
825.00,9.45005,25.052243,0.000465,24.979412,-0.7779,0.162,9.63542,9.63542
826.00,9.49700,25.052290,0.000463,24.979465,-0.7777,0.163,9.64643,9.64643
827.00,9.53732,25.052387,0.000467,24.979598,-0.7776,0.163,9.65642,9.65642
828.00,9.56360,25.052257,0.000462,24.979469,-0.7775,0.163,9.66601,9.66601
829.00,9.58524,25.052366,0.000465,24.979646,-0.7774,0.163,9.67569,9.67569
830.00,9.60023,25.052483,0.000466,24.979704,-0.7774,0.163,9.68525,9.68525
831.00,9.61040,25.052526,0.000467,24.979721,-0.7773,0.163,9.69385,9.69385
832.00,9.62575,25.052545,0.000467,24.979703,-0.7772,0.163,9.70164,9.70164
833.00,9.63745,25.052667,0.000470,24.979779,-0.7771,0.163,9.70806,9.70806
834.00,9.64725,25.052455,0.000462,24.979461,-0.7769,0.163,9.71331,9.71331
835.00,9.65623,25.052372,0.000462,24.979418,-0.7768,0.163,9.71823,9.71823
836.00,9.66541,25.052288,0.000463,24.979289,-0.7768,0.163,9.72269,9.72269
837.00,9.67584,25.052181,0.000460,24.979101,-0.7767,0.163,9.72600,9.72600
838.00,9.68537,25.052147,0.000460,24.979032,-0.7766,0.163,9.73049,9.73049
839.00,9.69567,25.052242,0.000462,24.979211,-0.7766,0.163,9.73485,9.73485
840.00,9.70391,25.052187,0.000454,24.979161,-0.7765,0.164,9.73825,9.73825
841.00,9.70843,25.052262,0.000453,24.979256,-0.7764,0.164,9.74190,9.74190
842.00,9.71365,25.052550,0.000459,24.979561,-0.7761,0.164,9.74584,9.74584
843.00,9.71815,25.052463,0.000454,24.979455,-0.7759,0.164,9.74772,9.74772
844.00,9.72279,25.052418,0.000451,24.979299,-0.7757,0.164,9.74845,9.74845
845.00,9.72625,25.052616,0.000459,24.979409,-0.7755,0.164,9.74861,9.74861
846.00,9.73061,25.052679,0.000459,24.979428,-0.7754,0.164,9.74913,9.74913
847.00,9.73474,25.052712,0.000458,24.979419,-0.7753,0.164,9.74984,9.74984
848.00,9.73841,25.052917,0.000464,24.979550,-0.7753,0.164,9.75165,9.75165
849.00,9.74198,25.053171,0.000471,24.979720,-0.7753,0.164,9.75409,9.75409
850.00,9.74449,25.053270,0.000467,24.979793,-0.7753,0.165,9.75705,9.75705
851.00,9.74520,25.053223,0.000466,24.979695,-0.7752,0.165,9.75918,9.75918
852.00,9.74650,25.052806,0.000453,24.979238,-0.7752,0.165,9.76077,9.76077
853.00,9.74837,25.052703,0.000450,24.979167,-0.7752,0.165,9.76124,9.76124
854.00,9.75050,25.052451,0.000441,24.979036,-0.7752,0.165,9.76177,9.76177
855.00,9.75212,25.052242,0.000439,24.978790,-0.7752,0.165,9.76245,9.76245
856.00,9.75318,25.052473,0.000442,24.978993,-0.7752,0.165,9.76370,9.76370
857.00,9.75436,25.052750,0.000448,24.979254,-0.7751,0.165,9.76447,9.76447
858.00,9.75578,25.052801,0.000447,24.979282,-0.7750,0.165,9.76527,9.76527
859.00,9.75694,25.053012,0.000455,24.979400,-0.7748,0.165,9.76525,9.76525
860.00,9.75830,25.053447,0.000464,24.979753,-0.7747,0.165,9.76472,9.76472
861.00,9.75900,25.053320,0.000462,24.979652,-0.7746,0.165,9.76317,9.76317
862.00,9.75928,25.053280,0.000460,24.979602,-0.7745,0.165,9.76299,9.76299
863.00,9.76018,25.053349,0.000464,24.979700,-0.7743,0.165,9.76379,9.76379
864.00,9.76170,25.053339,0.000460,24.979664,-0.7743,0.165,9.76520,9.76520
865.00,9.76266,25.053130,0.000451,24.979529,-0.7743,0.166,9.76621,9.76621
866.00,9.76338,25.053131,0.000451,24.979525,-0.7742,0.166,9.76775,9.76775
867.00,9.76399,25.053274,0.000456,24.979693,-0.7740,0.166,9.76778,9.76778
868.00,9.76443,25.053299,0.000453,24.979617,-0.7739,0.166,9.76661,9.76661
869.00,9.76463,25.053396,0.000455,24.979715,-0.7738,0.166,9.76550,9.76550
870.00,9.76490,25.053309,0.000457,24.979631,-0.7736,0.166,9.76530,9.76530
871.00,9.76535,25.053416,0.000461,24.979711,-0.7734,0.166,9.76545,9.76545
872.00,9.76548,25.053486,0.000460,24.979653,-0.7733,0.166,9.76666,9.76666
873.00,9.76521,25.053362,0.000459,24.979527,-0.7732,0.166,9.76785,9.76785
874.00,9.76561,25.053230,0.000454,24.979394,-0.7731,0.166,9.76823,9.76823
875.00,9.76602,25.053369,0.000451,24.979452,-0.7730,0.166,9.76883,9.76883
876.00,9.76615,25.053449,0.000448,24.979468,-0.7729,0.167,9.76948,9.76948
877.00,9.76631,25.053440,0.000447,24.979439,-0.7729,0.167,9.76866,9.76866
878.00,9.76685,25.053802,0.000457,24.979686,-0.7730,0.167,9.76839,9.76839
879.00,9.76754,25.053970,0.000461,24.979730,-0.7731,0.167,9.76870,9.76870
880.00,9.76765,25.053998,0.000464,24.979694,-0.7731,0.167,9.76842,9.76842
881.00,9.76757,25.053922,0.000460,24.979524,-0.7730,0.167,9.76760,9.76760
882.00,9.76751,25.053951,0.000461,24.979544,-0.7728,0.167,9.76797,9.76797
883.00,9.76753,25.053688,0.000450,24.979352,-0.7726,0.167,9.76810,9.76810
884.00,9.76763,25.053760,0.000454,24.979437,-0.7724,0.167,9.76858,9.76858
885.00,9.76771,25.053712,0.000451,24.979338,-0.7721,0.167,9.76866,9.76866
886.00,9.76790,25.053755,0.000455,24.979383,-0.7720,0.167,9.76907,9.76907
887.00,9.76811,25.053787,0.000455,24.979336,-0.7719,0.167,9.76949,9.76949
888.00,9.76839,25.053834,0.000458,24.979315,-0.7720,0.167,9.76961,9.76961
889.00,9.76863,25.053955,0.000458,24.979392,-0.7720,0.167,9.76953,9.76953
890.00,9.76879,25.054199,0.000466,24.979661,-0.7721,0.167,9.76957,9.76957
891.00,9.76890,25.054269,0.000466,24.979720,-0.7721,0.167,9.76944,9.76944
892.00,9.76881,25.054379,0.000467,24.979827,-0.7720,0.167,9.76865,9.76865
893.00,9.76871,25.054718,0.000470,24.980136,-0.7718,0.167,9.76888,9.76888
894.00,9.76882,25.054725,0.000467,24.980065,-0.7717,0.168,9.76867,9.76867
895.00,9.76880,25.054576,0.000461,24.979843,-0.7715,0.168,9.76817,9.76817
896.00,9.76854,25.054677,0.000464,24.979902,-0.7714,0.168,9.76765,9.76765
897.00,9.76849,25.054717,0.000464,24.979946,-0.7713,0.168,9.76797,9.76797
898.00,9.76851,25.054408,0.000463,24.979600,-0.7712,0.168,9.76757,9.76757
899.00,9.76865,25.054357,0.000461,24.979551,-0.7711,0.168,9.76845,9.76845
900.00,9.76890,25.054435,0.000466,24.979631,-0.7710,0.168,9.76932,9.76932
901.00,9.76896,25.054491,0.000467,24.979609,-0.7710,0.168,9.76993,9.76993
902.00,9.76908,25.054309,0.000463,24.979418,-0.7710,0.168,9.77035,9.77035
903.00,9.76919,25.054491,0.000464,24.979623,-0.7710,0.168,9.77085,9.77085
904.00,9.76928,25.054428,0.000464,24.979518,-0.7710,0.168,9.77052,9.77052
905.00,9.76934,25.054570,0.000462,24.979600,-0.7709,0.168,9.77083,9.77083
906.00,9.76956,25.054551,0.000457,24.979599,-0.7709,0.168,9.77127,9.77127
907.00,9.76956,25.054617,0.000457,24.979641,-0.7708,0.169,9.77195,9.77195
908.00,9.76969,25.054609,0.000456,24.979556,-0.7708,0.169,9.77238,9.77238
909.00,9.76998,25.054779,0.000459,24.979723,-0.7708,0.169,9.77252,9.77252
910.00,9.77010,25.054778,0.000458,24.979668,-0.7708,0.169,9.77238,9.77238
911.00,9.77019,25.054669,0.000458,24.979573,-0.7708,0.169,9.77191,9.77191
912.00,9.77018,25.054689,0.000459,24.979548,-0.7706,0.169,9.77061,9.77061
913.00,9.77022,25.054678,0.000458,24.979596,-0.7704,0.169,9.77025,9.77025
914.00,9.77040,25.054436,0.000454,24.979383,-0.7703,0.169,9.77092,9.77092
915.00,9.77079,25.054272,0.000452,24.979228,-0.7701,0.169,9.77127,9.77127
916.00,9.77110,25.054225,0.000450,24.979099,-0.7699,0.169,9.77179,9.77179
917.00,9.77130,25.054265,0.000449,24.979099,-0.7698,0.169,9.77268,9.77268
918.00,9.77152,25.054260,0.000449,24.978981,-0.7697,0.169,9.77307,9.77307
919.00,9.77159,25.054665,0.000455,24.979272,-0.7696,0.169,9.77202,9.77202
920.00,9.77143,25.054738,0.000454,24.979311,-0.7695,0.169,9.77120,9.77120
921.00,9.77148,25.054887,0.000458,24.979438,-0.7695,0.169,9.77101,9.77101
922.00,9.77154,25.054834,0.000457,24.979337,-0.7694,0.169,9.77103,9.77103
923.00,9.77164,25.054960,0.000458,24.979471,-0.7692,0.170,9.77074,9.77074
924.00,9.77162,25.054808,0.000455,24.979353,-0.7691,0.170,9.77088,9.77088
925.00,9.77162,25.054930,0.000460,24.979419,-0.7690,0.170,9.77166,9.77166
926.00,9.77166,25.055009,0.000460,24.979451,-0.7689,0.170,9.77188,9.77188
927.00,9.77164,25.055146,0.000461,24.979591,-0.7687,0.170,9.77216,9.77216
928.00,9.77163,25.055201,0.000461,24.979518,-0.7686,0.170,9.77268,9.77268
929.00,9.77168,25.055300,0.000461,24.979577,-0.7687,0.170,9.77299,9.77299
930.00,9.77172,25.055431,0.000461,24.979725,-0.7687,0.170,9.77272,9.77272
931.00,9.77179,25.055504,0.000465,24.979829,-0.7686,0.170,9.77276,9.77276
932.00,9.77194,25.055523,0.000464,24.979824,-0.7685,0.170,9.77230,9.77230
933.00,9.77212,25.055453,0.000464,24.979798,-0.7684,0.170,9.77214,9.77214
934.00,9.77213,25.055352,0.000464,24.979664,-0.7682,0.170,9.77238,9.77238
935.00,9.77205,25.055285,0.000459,24.979593,-0.7680,0.171,9.77270,9.77270
936.00,9.77205,25.055201,0.000452,24.979437,-0.7679,0.171,9.77223,9.77223
937.00,9.77195,25.055321,0.000460,24.979433,-0.7679,0.171,9.77151,9.77151
938.00,9.77167,25.055554,0.000465,24.979567,-0.7679,0.171,9.77068,9.77068
939.00,9.77160,25.055557,0.000462,24.979512,-0.7679,0.171,9.77040,9.77040
940.00,9.77178,25.055639,0.000467,24.979473,-0.7679,0.171,9.77055,9.77055
941.00,9.77195,25.055936,0.000474,24.979738,-0.7678,0.171,9.77080,9.77080
942.00,9.77185,25.055923,0.000471,24.979734,-0.7677,0.171,9.77149,9.77149
943.00,9.77184,25.055760,0.000466,24.979574,-0.7676,0.171,9.77192,9.77192
944.00,9.77190,25.055754,0.000465,24.979529,-0.7675,0.171,9.77202,9.77202
945.00,9.77191,25.055751,0.000462,24.979515,-0.7673,0.171,9.77146,9.77146
946.00,9.77181,25.055690,0.000459,24.979397,-0.7673,0.171,9.77099,9.77099
947.00,9.77160,25.055672,0.000454,24.979393,-0.7672,0.171,9.77180,9.77180
948.00,9.77153,25.055796,0.000455,24.979496,-0.7671,0.172,9.77254,9.77254
949.00,9.77178,25.056008,0.000459,24.979643,-0.7670,0.172,9.77311,9.77311
950.00,9.77200,25.056024,0.000459,24.979650,-0.7670,0.172,9.77356,9.77356
951.00,9.77205,25.055992,0.000458,24.979631,-0.7669,0.172,9.77411,9.77411
952.00,9.77203,25.056189,0.000465,24.979729,-0.7669,0.172,9.77340,9.77340
953.00,9.77194,25.056018,0.000464,24.979582,-0.7668,0.172,9.76991,9.76991
954.00,9.77199,25.056120,0.000467,24.979664,-0.7668,0.172,9.75558,9.75558
955.00,9.77246,25.056006,0.000463,24.979544,-0.7668,0.172,9.72184,9.72184
956.00,9.77249,25.056113,0.000465,24.979625,-0.7667,0.172,9.65993,9.65993
957.00,9.77271,25.055843,0.000456,24.979374,-0.7666,0.172,9.56797,9.56797
958.00,9.77302,25.056136,0.000461,24.979530,-0.7664,0.172,9.45434,9.45434
959.00,9.77389,25.056025,0.000456,24.979428,-0.7663,0.172,9.33890,9.33890
960.00,9.77325,25.055985,0.000456,24.979364,-0.7661,0.172,9.24479,9.24479
961.00,9.77217,25.055852,0.000452,24.979164,-0.7659,0.172,9.18942,9.18942
@7,2.0001,4.0, 960.201000000001 
962.00,9.77195,25.056076,0.000454,24.979307,-0.7657,0.172,9.17838,9.17838
963.00,9.75691,25.056003,0.000448,24.979228,-0.7656,0.172,9.20692,9.20692
964.00,9.70287,25.055986,0.000447,24.979143,-0.7653,0.173,9.26149,9.26149
965.00,9.60378,25.056263,0.000451,24.979352,-0.7652,0.173,9.32642,9.32642
966.00,9.46260,25.056260,0.000449,24.979332,-0.7651,0.173,9.38977,9.38977
967.00,9.31257,25.056463,0.000454,24.979487,-0.7651,0.173,9.44590,9.44590
968.00,9.18988,25.056452,0.000456,24.979426,-0.7651,0.173,9.49246,9.49246
969.00,9.12675,25.056579,0.000458,24.979479,-0.7651,0.173,9.52969,9.52969
970.00,9.13420,25.056510,0.000452,24.979385,-0.7651,0.173,9.55796,9.55796
971.00,9.18590,25.056633,0.000455,24.979439,-0.7649,0.173,9.57996,9.57996
972.00,9.25713,25.056490,0.000452,24.979307,-0.7648,0.173,9.59788,9.59788
973.00,9.33198,25.056513,0.000447,24.979368,-0.7646,0.174,9.61271,9.61271
974.00,9.39876,25.056335,0.000443,24.979190,-0.7645,0.174,9.62631,9.62631
975.00,9.45818,25.056405,0.000450,24.979239,-0.7644,0.174,9.63922,9.63922
976.00,9.50239,25.056351,0.000451,24.979187,-0.7643,0.173,9.65119,9.65119
977.00,9.53776,25.056385,0.000454,24.979222,-0.7643,0.173,9.66223,9.66223
978.00,9.56467,25.056598,0.000462,24.979370,-0.7643,0.173,9.67257,9.67257
979.00,9.58496,25.057014,0.000467,24.979748,-0.7642,0.174,9.68210,9.68210
980.00,9.59974,25.057061,0.000467,24.979760,-0.7641,0.174,9.69085,9.69085
981.00,9.61257,25.057326,0.000471,24.980002,-0.7640,0.174,9.69914,9.69914
982.00,9.62721,25.057827,0.000482,24.980411,-0.7640,0.174,9.70667,9.70667
983.00,9.63895,25.057804,0.000483,24.980323,-0.7639,0.174,9.71366,9.71366
984.00,9.65294,25.057635,0.000484,24.980163,-0.7638,0.174,9.72009,9.72009
985.00,9.66436,25.057706,0.000481,24.980189,-0.7638,0.174,9.72528,9.72528
986.00,9.67234,25.057418,0.000471,24.979801,-0.7638,0.174,9.72983,9.72983
987.00,9.68261,25.056882,0.000455,24.979283,-0.7638,0.174,9.73358,9.73358
988.00,9.69067,25.056849,0.000449,24.979227,-0.7637,0.174,9.73719,9.73719
989.00,9.70064,25.056916,0.000443,24.979252,-0.7637,0.174,9.73944,9.73944
990.00,9.70783,25.056759,0.000441,24.979053,-0.7636,0.174,9.74131,9.74131
991.00,9.71391,25.056855,0.000446,24.979161,-0.7634,0.174,9.74341,9.74341
992.00,9.72015,25.057093,0.000450,24.979366,-0.7632,0.174,9.74529,9.74529
993.00,9.72556,25.057237,0.000453,24.979509,-0.7631,0.175,9.74713,9.74713
994.00,9.73103,25.057240,0.000461,24.979451,-0.7630,0.175,9.74961,9.74961
995.00,9.73378,25.057325,0.000465,24.979540,-0.7629,0.174,9.75243,9.75243
996.00,9.73662,25.057402,0.000464,24.979594,-0.7629,0.175,9.75418,9.75418
997.00,9.73857,25.057290,0.000461,24.979488,-0.7629,0.175,9.75593,9.75593
998.00,9.74073,25.056996,0.000453,24.979225,-0.7629,0.175,9.75644,9.75644
999.00,9.74326,25.056881,0.000447,24.979139,-0.7630,0.175,9.75693,9.75693
1000.00,9.74548,25.056950,0.000443,24.979174,-0.7631,0.175,9.75790,9.75790
1001.00,9.74753,25.056940,0.000439,24.979141,-0.7630,0.175,9.75961,9.75961
1002.00,9.74964,25.057071,0.000441,24.979162,-0.7629,0.175,9.76107,9.76107
1003.00,9.75095,25.057285,0.000445,24.979269,-0.7628,0.175,9.76284,9.76284
1004.00,9.75252,25.057528,0.000446,24.979465,-0.7626,0.176,9.76411,9.76411
1005.00,9.75410,25.057669,0.000446,24.979553,-0.7625,0.176,9.76444,9.76444
1006.00,9.75532,25.057868,0.000453,24.979681,-0.7625,0.176,9.76484,9.76484
1007.00,9.75656,25.057783,0.000451,24.979589,-0.7624,0.175,9.76531,9.76531
1008.00,9.75821,25.057858,0.000452,24.979644,-0.7624,0.176,9.76538,9.76538
1009.00,9.75982,25.057820,0.000453,24.979566,-0.7624,0.176,9.76536,9.76536
1010.00,9.76089,25.057755,0.000454,24.979459,-0.7624,0.176,9.76596,9.76596
1011.00,9.76165,25.057730,0.000453,24.979413,-0.7624,0.176,9.76551,9.76551
1012.00,9.76210,25.057705,0.000450,24.979363,-0.7623,0.176,9.76585,9.76585
1013.00,9.76253,25.057755,0.000453,24.979358,-0.7622,0.176,9.76642,9.76642
1014.00,9.76306,25.057881,0.000450,24.979410,-0.7620,0.176,9.76683,9.76683
1015.00,9.76357,25.058004,0.000456,24.979518,-0.7619,0.176,9.76706,9.76706
1016.00,9.76412,25.057952,0.000456,24.979476,-0.7618,0.176,9.76755,9.76755
1017.00,9.76464,25.057993,0.000457,24.979534,-0.7617,0.176,9.76736,9.76736
1018.00,9.76519,25.057850,0.000454,24.979395,-0.7616,0.176,9.76739,9.76739
1019.00,9.76582,25.057561,0.000452,24.979175,-0.7617,0.176,9.76792,9.76792
1020.00,9.76625,25.057681,0.000451,24.979237,-0.7616,0.176,9.76799,9.76799
1021.00,9.76652,25.057879,0.000451,24.979358,-0.7616,0.177,9.76897,9.76897
1022.00,9.76684,25.057899,0.000450,24.979275,-0.7615,0.177,9.76929,9.76929
1023.00,9.76701,25.058015,0.000451,24.979322,-0.7614,0.177,9.76931,9.76931
1024.00,9.76713,25.058299,0.000456,24.979435,-0.7611,0.177,9.76854,9.76854
1025.00,9.76729,25.057957,0.000449,24.979081,-0.7610,0.177,9.76884,9.76884
1026.00,9.76758,25.057816,0.000447,24.978939,-0.7609,0.177,9.76855,9.76855
1027.00,9.76769,25.057976,0.000454,24.979083,-0.7608,0.177,9.76850,9.76850
1028.00,9.76781,25.057981,0.000453,24.979081,-0.7608,0.177,9.76861,9.76861
1029.00,9.76805,25.058211,0.000457,24.979335,-0.7609,0.177,9.76930,9.76930
1030.00,9.76825,25.058380,0.000456,24.979452,-0.7609,0.177,9.76958,9.76958
1031.00,9.76856,25.058446,0.000456,24.979404,-0.7609,0.177,9.76976,9.76976
1032.00,9.76873,25.058406,0.000452,24.979385,-0.7609,0.177,9.77012,9.77012
1033.00,9.76889,25.058511,0.000453,24.979450,-0.7608,0.178,9.77145,9.77145
1034.00,9.76904,25.058230,0.000444,24.979143,-0.7608,0.178,9.77254,9.77254
1035.00,9.76952,25.058352,0.000450,24.979228,-0.7606,0.178,9.77298,9.77298
1036.00,9.76999,25.058472,0.000456,24.979398,-0.7605,0.177,9.77307,9.77307
1037.00,9.77012,25.058482,0.000457,24.979349,-0.7604,0.177,9.77288,9.77288
1038.00,9.77028,25.058559,0.000461,24.979390,-0.7603,0.178,9.77201,9.77201
1039.00,9.77041,25.058672,0.000465,24.979441,-0.7602,0.178,9.77135,9.77135
1040.00,9.77038,25.058791,0.000468,24.979519,-0.7601,0.178,9.77006,9.77006
1041.00,9.77034,25.058743,0.000463,24.979379,-0.7600,0.178,9.76986,9.76986
1042.00,9.77032,25.058821,0.000467,24.979441,-0.7599,0.178,9.76983,9.76983
1043.00,9.77055,25.058838,0.000462,24.979430,-0.7598,0.178,9.77010,9.77010
1044.00,9.77081,25.058974,0.000462,24.979574,-0.7598,0.178,9.77071,9.77071
1045.00,9.77092,25.058986,0.000463,24.979568,-0.7598,0.178,9.77246,9.77246
1046.00,9.77133,25.059166,0.000469,24.979705,-0.7598,0.178,9.77356,9.77356
1047.00,9.77165,25.059296,0.000469,24.979784,-0.7598,0.178,9.77407,9.77407
1048.00,9.77179,25.059154,0.000469,24.979620,-0.7598,0.178,9.77402,9.77402
1049.00,9.77198,25.059072,0.000468,24.979497,-0.7597,0.178,9.77334,9.77334
1050.00,9.77208,25.058946,0.000464,24.979352,-0.7596,0.178,9.77269,9.77269
1051.00,9.77218,25.058755,0.000459,24.979207,-0.7595,0.178,9.77151,9.77151
1052.00,9.77207,25.058665,0.000453,24.979059,-0.7593,0.178,9.77134,9.77134
1053.00,9.77178,25.058805,0.000457,24.979152,-0.7592,0.178,9.77223,9.77223
1054.00,9.77174,25.058896,0.000459,24.979248,-0.7592,0.179,9.77314,9.77314
1055.00,9.77183,25.059068,0.000457,24.979421,-0.7591,0.179,9.77315,9.77315
1056.00,9.77219,25.059295,0.000461,24.979571,-0.7591,0.179,9.77343,9.77343
1057.00,9.77225,25.059601,0.000470,24.979864,-0.7591,0.179,9.77405,9.77405
1058.00,9.77241,25.059638,0.000474,24.979904,-0.7591,0.179,9.77317,9.77317
1059.00,9.77225,25.059471,0.000468,24.979739,-0.7590,0.179,9.77134,9.77134
1060.00,9.77221,25.059674,0.000474,24.979863,-0.7589,0.179,9.77109,9.77109
1061.00,9.77244,25.059713,0.000472,24.979874,-0.7588,0.179,9.77091,9.77091
1062.00,9.77258,25.059666,0.000472,24.979822,-0.7587,0.179,9.77080,9.77080
1063.00,9.77233,25.059569,0.000465,24.979717,-0.7586,0.179,9.77120,9.77120
1064.00,9.77223,25.059788,0.000468,24.979908,-0.7586,0.180,9.77266,9.77266
1065.00,9.77239,25.059589,0.000463,24.979768,-0.7585,0.180,9.77298,9.77298
1066.00,9.77243,25.059513,0.000461,24.979748,-0.7584,0.180,9.77379,9.77379
1067.00,9.77237,25.059456,0.000456,24.979634,-0.7583,0.180,9.77421,9.77421
1068.00,9.77257,25.059696,0.000458,24.979721,-0.7582,0.180,9.77437,9.77437
1069.00,9.77276,25.059728,0.000455,24.979628,-0.7580,0.180,9.77455,9.77455
1070.00,9.77298,25.059750,0.000454,24.979492,-0.7579,0.180,9.77480,9.77480
1071.00,9.77311,25.059756,0.000453,24.979415,-0.7579,0.180,9.77485,9.77485
1072.00,9.77325,25.059770,0.000453,24.979378,-0.7579,0.180,9.77422,9.77422
1073.00,9.77312,25.059843,0.000457,24.979521,-0.7580,0.180,9.77414,9.77414
1074.00,9.77308,25.059716,0.000456,24.979415,-0.7579,0.180,9.77434,9.77434
1075.00,9.77323,25.059620,0.000456,24.979385,-0.7578,0.180,9.77406,9.77406
1076.00,9.77328,25.059824,0.000462,24.979602,-0.7577,0.180,9.77367,9.77367
1077.00,9.77340,25.059714,0.000460,24.979499,-0.7576,0.180,9.77479,9.77479
1078.00,9.77363,25.059684,0.000458,24.979418,-0.7575,0.180,9.77525,9.77525
1079.00,9.77390,25.059740,0.000460,24.979437,-0.7574,0.180,9.77459,9.77459
1080.00,9.77418,25.060057,0.000467,24.979735,-0.7573,0.180,9.77529,9.77529
1081.00,9.77440,25.059782,0.000457,24.979408,-0.7571,0.180,9.77570,9.77570
1082.00,9.77449,25.059865,0.000459,24.979504,-0.7570,0.180,9.77422,9.77422
1083.00,9.77427,25.059836,0.000455,24.979432,-0.7569,0.181,9.77339,9.77339
1084.00,9.77425,25.059972,0.000459,24.979543,-0.7568,0.181,9.77327,9.77327
1085.00,9.77416,25.060051,0.000457,24.979560,-0.7568,0.181,9.77220,9.77220
1086.00,9.77408,25.060107,0.000457,24.979602,-0.7568,0.181,9.77249,9.77249
1087.00,9.77398,25.060206,0.000457,24.979599,-0.7567,0.181,9.77348,9.77348
1088.00,9.77412,25.060194,0.000457,24.979602,-0.7566,0.181,9.77443,9.77443
1089.00,9.77442,25.060267,0.000459,24.979613,-0.7565,0.181,9.77604,9.77604
1090.00,9.77473,25.060034,0.000454,24.979387,-0.7563,0.181,9.77798,9.77798
1091.00,9.77499,25.060007,0.000453,24.979287,-0.7561,0.181,9.77836,9.77836
1092.00,9.77513,25.060072,0.000456,24.979351,-0.7561,0.181,9.77850,9.77850
1093.00,9.77523,25.060059,0.000453,24.979332,-0.7559,0.181,9.77913,9.77913
1094.00,9.77551,25.060049,0.000446,24.979329,-0.7558,0.182,9.77870,9.77870
1095.00,9.77576,25.060126,0.000445,24.979337,-0.7557,0.182,9.77783,9.77783
1096.00,9.77589,25.060353,0.000451,24.979527,-0.7556,0.182,9.77741,9.77741
1097.00,9.77583,25.060373,0.000452,24.979491,-0.7554,0.182,9.77696,9.77696
1098.00,9.77585,25.060522,0.000457,24.979570,-0.7553,0.182,9.77669,9.77669
1099.00,9.77600,25.060593,0.000465,24.979589,-0.7553,0.182,9.77644,9.77644
1100.00,9.77613,25.060739,0.000467,24.979710,-0.7552,0.182,9.77587,9.77587
1101.00,9.77597,25.060766,0.000465,24.979719,-0.7552,0.182,9.77546,9.77546
1102.00,9.77616,25.060805,0.000463,24.979727,-0.7553,0.182,9.77601,9.77601
1103.00,9.77666,25.060932,0.000466,24.979804,-0.7553,0.182,9.77304,9.77304
1104.00,9.77708,25.060914,0.000463,24.979733,-0.7553,0.182,9.76132,9.76132
1105.00,9.77714,25.060996,0.000467,24.979770,-0.7553,0.182,9.73312,9.73312
1106.00,9.77667,25.061046,0.000468,24.979819,-0.7553,0.182,9.67858,9.67858
1107.00,9.77636,25.060854,0.000465,24.979633,-0.7552,0.182,9.59379,9.59379
1108.00,9.77576,25.060729,0.000459,24.979518,-0.7549,0.183,9.48643,9.48643
1109.00,9.77559,25.060789,0.000460,24.979577,-0.7549,0.183,9.37333,9.37333
1110.00,9.77492,25.060663,0.000455,24.979435,-0.7548,0.183,9.27590,9.27590
@8,2.0001,4.0, 1110.035 
1111.00,9.77479,25.060647,0.000453,24.979313,-0.7546,0.183,9.21363,9.21363
1112.00,9.77703,25.060631,0.000450,24.979224,-0.7544,0.183,9.19357,9.19357
1113.00,9.76347,25.060662,0.000449,24.979178,-0.7544,0.183,9.21219,9.21219
1114.00,9.71758,25.060686,0.000451,24.979159,-0.7542,0.183,9.25909,9.25909
1115.00,9.63205,25.060703,0.000454,24.979133,-0.7541,0.183,9.31811,9.31811
1116.00,9.50110,25.060896,0.000459,24.979327,-0.7541,0.183,9.37737,9.37737
1117.00,9.35352,25.061014,0.000462,24.979474,-0.7542,0.183,9.43198,9.43198
1118.00,9.22774,25.060895,0.000458,24.979364,-0.7541,0.183,9.48005,9.48005
1119.00,9.15301,25.060865,0.000455,24.979382,-0.7540,0.183,9.52019,9.52019
1120.00,9.14593,25.060920,0.000451,24.979403,-0.7539,0.183,9.55278,9.55278
1121.00,9.19010,25.060600,0.000442,24.979038,-0.7538,0.184,9.57941,9.57941
1122.00,9.25308,25.060753,0.000446,24.979151,-0.7536,0.184,9.60065,9.60065
1123.00,9.32025,25.060973,0.000454,24.979340,-0.7535,0.184,9.61676,9.61676
1124.00,9.38670,25.060955,0.000454,24.979209,-0.7534,0.184,9.62996,9.62996
1125.00,9.44042,25.060897,0.000454,24.979163,-0.7533,0.184,9.64226,9.64226
1126.00,9.48624,25.061095,0.000460,24.979404,-0.7534,0.184,9.65282,9.65282
1127.00,9.52587,25.061045,0.000458,24.979319,-0.7534,0.184,9.66187,9.66187
1128.00,9.56059,25.061001,0.000454,24.979289,-0.7535,0.184,9.67123,9.67123
1129.00,9.58741,25.060960,0.000452,24.979271,-0.7535,0.184,9.68058,9.68058
1130.00,9.60351,25.061029,0.000450,24.979295,-0.7536,0.184,9.68951,9.68951
1131.00,9.61936,25.060978,0.000446,24.979179,-0.7535,0.184,9.69837,9.69837
1132.00,9.63210,25.061066,0.000446,24.979263,-0.7534,0.184,9.70715,9.70715
1133.00,9.64121,25.061139,0.000450,24.979319,-0.7534,0.185,9.71516,9.71516
1134.00,9.65366,25.061209,0.000452,24.979373,-0.7534,0.185,9.72073,9.72073
1135.00,9.66485,25.061068,0.000450,24.979228,-0.7534,0.185,9.72579,9.72579
1136.00,9.67217,25.061072,0.000454,24.979252,-0.7533,0.185,9.72927,9.72927
1137.00,9.67754,25.061287,0.000460,24.979392,-0.7532,0.185,9.73269,9.73269
1138.00,9.68798,25.061380,0.000462,24.979385,-0.7532,0.185,9.73573,9.73573
1139.00,9.70024,25.061566,0.000465,24.979502,-0.7531,0.185,9.73875,9.73875
1140.00,9.70969,25.061762,0.000469,24.979620,-0.7531,0.184,9.74108,9.74108
1141.00,9.71642,25.062093,0.000470,24.979782,-0.7530,0.185,9.74428,9.74428
1142.00,9.72117,25.062165,0.000469,24.979823,-0.7529,0.185,9.74744,9.74744
1143.00,9.72609,25.062156,0.000467,24.979757,-0.7527,0.185,9.74934,9.74934
1144.00,9.72932,25.061903,0.000460,24.979453,-0.7525,0.185,9.75166,9.75166
1145.00,9.73248,25.062088,0.000461,24.979588,-0.7524,0.185,9.75390,9.75390
1146.00,9.73567,25.061676,0.000449,24.979247,-0.7523,0.185,9.75645,9.75645
1147.00,9.73849,25.061386,0.000441,24.978958,-0.7523,0.185,9.75810,9.75810
1148.00,9.74128,25.061361,0.000439,24.978981,-0.7523,0.185,9.75993,9.75993
1149.00,9.74364,25.061770,0.000448,24.979410,-0.7524,0.185,9.76175,9.76175
1150.00,9.74632,25.061503,0.000445,24.979198,-0.7525,0.185,9.76298,9.76298
1151.00,9.74893,25.061929,0.000456,24.979587,-0.7525,0.185,9.76306,9.76306
1152.00,9.75117,25.061764,0.000449,24.979416,-0.7525,0.185,9.76295,9.76295
1153.00,9.75317,25.061684,0.000446,24.979285,-0.7525,0.185,9.76373,9.76373
1154.00,9.75547,25.061546,0.000440,24.979083,-0.7525,0.185,9.76529,9.76529
1155.00,9.75750,25.061803,0.000445,24.979228,-0.7524,0.185,9.76643,9.76643
1156.00,9.75845,25.061698,0.000444,24.979056,-0.7523,0.186,9.76780,9.76780
1157.00,9.75957,25.061976,0.000450,24.979237,-0.7522,0.186,9.76875,9.76875
1158.00,9.76090,25.062159,0.000457,24.979372,-0.7521,0.186,9.76881,9.76881
1159.00,9.76168,25.062022,0.000453,24.979201,-0.7520,0.186,9.76767,9.76767
1160.00,9.76288,25.061978,0.000452,24.979141,-0.7520,0.186,9.76771,9.76771
1161.00,9.76413,25.062104,0.000457,24.979249,-0.7519,0.186,9.76725,9.76725
1162.00,9.76531,25.062272,0.000463,24.979418,-0.7518,0.186,9.76794,9.76794
1163.00,9.76574,25.062260,0.000459,24.979386,-0.7518,0.186,9.76912,9.76912
1164.00,9.76611,25.062434,0.000463,24.979538,-0.7518,0.186,9.77061,9.77061
1165.00,9.76656,25.062407,0.000458,24.979503,-0.7518,0.186,9.77119,9.77119
1166.00,9.76726,25.062274,0.000451,24.979368,-0.7520,0.186,9.77229,9.77229
1167.00,9.76790,25.062300,0.000452,24.979341,-0.7521,0.186,9.77221,9.77221
1168.00,9.76844,25.062397,0.000454,24.979395,-0.7520,0.187,9.77220,9.77220
1169.00,9.76872,25.062231,0.000448,24.979219,-0.7519,0.187,9.77210,9.77210
1170.00,9.76916,25.062294,0.000450,24.979226,-0.7518,0.187,9.77223,9.77223
1171.00,9.76967,25.062548,0.000455,24.979458,-0.7516,0.187,9.77230,9.77230
1172.00,9.77032,25.062563,0.000452,24.979465,-0.7515,0.187,9.77310,9.77310
1173.00,9.77070,25.062601,0.000455,24.979438,-0.7515,0.187,9.77305,9.77305
1174.00,9.77073,25.062825,0.000463,24.979651,-0.7516,0.187,9.77211,9.77211
1175.00,9.77067,25.062814,0.000463,24.979696,-0.7517,0.187,9.77184,9.77184
1176.00,9.77087,25.062399,0.000454,24.979286,-0.7517,0.187,9.77220,9.77220
1177.00,9.77115,25.062489,0.000456,24.979338,-0.7517,0.187,9.77196,9.77196
1178.00,9.77143,25.062623,0.000458,24.979466,-0.7517,0.187,9.77229,9.77229
1179.00,9.77189,25.062866,0.000460,24.979633,-0.7517,0.187,9.77362,9.77362
1180.00,9.77225,25.062916,0.000462,24.979600,-0.7517,0.187,9.77413,9.77413
1181.00,9.77246,25.063203,0.000471,24.979865,-0.7518,0.187,9.77341,9.77341
1182.00,9.77262,25.063005,0.000467,24.979647,-0.7518,0.187,9.77323,9.77323
1183.00,9.77266,25.062856,0.000462,24.979500,-0.7519,0.187,9.77359,9.77359
1184.00,9.77262,25.062662,0.000458,24.979327,-0.7519,0.187,9.77327,9.77327
1185.00,9.77278,25.062724,0.000462,24.979443,-0.7518,0.187,9.77331,9.77331
1186.00,9.77289,25.062758,0.000462,24.979436,-0.7517,0.187,9.77389,9.77389
1187.00,9.77303,25.062839,0.000462,24.979480,-0.7517,0.187,9.77418,9.77418
1188.00,9.77316,25.063121,0.000469,24.979640,-0.7516,0.188,9.77375,9.77375
1189.00,9.77317,25.063225,0.000469,24.979654,-0.7515,0.188,9.77358,9.77358
1190.00,9.77314,25.063299,0.000464,24.979601,-0.7514,0.188,9.77341,9.77341
1191.00,9.77315,25.063320,0.000462,24.979547,-0.7513,0.188,9.77299,9.77299
1192.00,9.77311,25.063477,0.000464,24.979654,-0.7513,0.188,9.77341,9.77341
1193.00,9.77329,25.063336,0.000462,24.979574,-0.7512,0.188,9.77394,9.77394
1194.00,9.77353,25.063491,0.000464,24.979709,-0.7511,0.188,9.77427,9.77427
1195.00,9.77373,25.063443,0.000463,24.979647,-0.7511,0.188,9.77427,9.77427
1196.00,9.77376,25.063487,0.000465,24.979642,-0.7512,0.188,9.77463,9.77463
1197.00,9.77372,25.063534,0.000465,24.979709,-0.7511,0.188,9.77414,9.77414
1198.00,9.77370,25.063557,0.000462,24.979661,-0.7511,0.189,9.77343,9.77343
1199.00,9.77364,25.063487,0.000461,24.979562,-0.7511,0.189,9.77313,9.77313
1200.00,9.77350,25.063568,0.000465,24.979624,-0.7510,0.189,9.77305,9.77305
1201.00,9.77364,25.063603,0.000464,24.979673,-0.7508,0.189,9.77361,9.77361
1202.00,9.77384,25.063496,0.000460,24.979523,-0.7508,0.189,9.77357,9.77357
1203.00,9.77379,25.063682,0.000464,24.979696,-0.7507,0.189,9.77385,9.77385
1204.00,9.77374,25.063474,0.000461,24.979540,-0.7508,0.189,9.77419,9.77419
1205.00,9.77389,25.063417,0.000459,24.979482,-0.7509,0.189,9.77500,9.77500
1206.00,9.77397,25.063426,0.000461,24.979513,-0.7511,0.189,9.77476,9.77476
1207.00,9.77400,25.063299,0.000462,24.979419,-0.7512,0.189,9.77488,9.77488
1208.00,9.77403,25.063242,0.000462,24.979322,-0.7513,0.189,9.77523,9.77523
1209.00,9.77423,25.063447,0.000465,24.979401,-0.7513,0.189,9.77608,9.77608
1210.00,9.77439,25.063628,0.000468,24.979468,-0.7512,0.189,9.77565,9.77565
1211.00,9.77461,25.063901,0.000468,24.979645,-0.7511,0.189,9.77594,9.77594
1212.00,9.77470,25.064092,0.000468,24.979759,-0.7510,0.189,9.77674,9.77674
1213.00,9.77476,25.064025,0.000462,24.979664,-0.7511,0.189,9.77779,9.77779
1214.00,9.77511,25.064073,0.000465,24.979711,-0.7512,0.189,9.77685,9.77685
1215.00,9.77518,25.063994,0.000459,24.979618,-0.7513,0.189,9.77626,9.77626
1216.00,9.77509,25.063806,0.000457,24.979407,-0.7514,0.189,9.77580,9.77580
1217.00,9.77531,25.063873,0.000459,24.979449,-0.7514,0.190,9.77544,9.77544
1218.00,9.77530,25.063940,0.000462,24.979503,-0.7515,0.189,9.77440,9.77440
1219.00,9.77547,25.063878,0.000458,24.979431,-0.7515,0.190,9.77488,9.77488
1220.00,9.77558,25.064027,0.000461,24.979566,-0.7514,0.190,9.77536,9.77536
1221.00,9.77570,25.064132,0.000460,24.979598,-0.7512,0.190,9.77580,9.77580
1222.00,9.77589,25.064145,0.000459,24.979566,-0.7511,0.190,9.77611,9.77611
1223.00,9.77586,25.064138,0.000457,24.979565,-0.7510,0.190,9.77670,9.77670
1224.00,9.77591,25.064220,0.000457,24.979635,-0.7509,0.190,9.77700,9.77700
1225.00,9.77605,25.064153,0.000455,24.979547,-0.7509,0.190,9.77788,9.77788
1226.00,9.77628,25.064140,0.000457,24.979513,-0.7509,0.190,9.77843,9.77843
1227.00,9.77667,25.064107,0.000455,24.979447,-0.7510,0.190,9.77932,9.77932
1228.00,9.77708,25.064217,0.000455,24.979430,-0.7510,0.190,9.77991,9.77991
1229.00,9.77721,25.064202,0.000458,24.979352,-0.7510,0.190,9.77999,9.77999
1230.00,9.77724,25.064251,0.000459,24.979394,-0.7510,0.190,9.77937,9.77937
1231.00,9.77723,25.064205,0.000458,24.979372,-0.7510,0.190,9.77828,9.77828
1232.00,9.77703,25.064320,0.000460,24.979479,-0.7511,0.190,9.77687,9.77687
1233.00,9.77683,25.064304,0.000460,24.979512,-0.7511,0.191,9.77606,9.77606
1234.00,9.77685,25.064424,0.000459,24.979661,-0.7512,0.191,9.77628,9.77628
1235.00,9.77725,25.064424,0.000460,24.979597,-0.7513,0.191,9.77711,9.77711
1236.00,9.77754,25.064305,0.000457,24.979417,-0.7514,0.191,9.77763,9.77763
1237.00,9.77778,25.064381,0.000457,24.979399,-0.7514,0.191,9.77879,9.77879
1238.00,9.77784,25.064716,0.000467,24.979651,-0.7515,0.191,9.77928,9.77928
1239.00,9.77814,25.064802,0.000468,24.979627,-0.7515,0.191,9.77906,9.77906
1240.00,9.77831,25.064778,0.000463,24.979586,-0.7515,0.191,9.77815,9.77815
1241.00,9.77823,25.065129,0.000467,24.979903,-0.7515,0.191,9.77851,9.77851
1242.00,9.77825,25.065334,0.000472,24.980115,-0.7515,0.191,9.77815,9.77815
1243.00,9.77827,25.064996,0.000463,24.979781,-0.7515,0.191,9.77761,9.77761
1244.00,9.77823,25.064876,0.000460,24.979738,-0.7516,0.192,9.77733,9.77733
1245.00,9.77809,25.064969,0.000465,24.979785,-0.7516,0.192,9.77739,9.77739
1246.00,9.77788,25.064675,0.000462,24.979502,-0.7515,0.191,9.77663,9.77663
1247.00,9.77772,25.064435,0.000454,24.979218,-0.7514,0.192,9.77685,9.77685
1248.00,9.77755,25.064364,0.000446,24.979162,-0.7513,0.192,9.77801,9.77801
1249.00,9.77777,25.064338,0.000441,24.979082,-0.7512,0.192,9.77903,9.77903
1250.00,9.77801,25.064325,0.000437,24.979067,-0.7512,0.192,9.77962,9.77962
1251.00,9.77817,25.064363,0.000435,24.979057,-0.7512,0.192,9.78044,9.78044
1252.00,9.77846,25.064451,0.000435,24.979145,-0.7511,0.193,9.78026,9.78026
1253.00,9.77856,25.064694,0.000447,24.979320,-0.7511,0.193,9.77849,9.77849
1254.00,9.77850,25.064944,0.000456,24.979490,-0.7511,0.192,9.76997,9.76997
1255.00,9.77837,25.065049,0.000458,24.979564,-0.7510,0.193,9.74733,9.74733
1256.00,9.77851,25.065275,0.000462,24.979765,-0.7512,0.193,9.70066,9.70066
1257.00,9.77859,25.065323,0.000465,24.979744,-0.7513,0.193,9.62621,9.62621
1258.00,9.77902,25.065291,0.000464,24.979676,-0.7513,0.193,9.52755,9.52755
1259.00,9.78016,25.065336,0.000465,24.979657,-0.7512,0.193,9.41900,9.41900
1260.00,9.78013,25.065417,0.000466,24.979651,-0.7511,0.193,9.31988,9.31988
1261.00,9.77918,25.065498,0.000468,24.979671,-0.7510,0.193,9.24999,9.24999
@9,2.0001,4.0, 1260.097 
1262.00,9.77860,25.065487,0.000466,24.979662,-0.7508,0.193,9.21861,9.21861
1263.00,9.77330,25.065605,0.000467,24.979764,-0.7508,0.193,9.22512,9.22512
1264.00,9.73892,25.065440,0.000459,24.979634,-0.7508,0.193,9.26015,9.26015
1265.00,9.66562,25.065408,0.000459,24.979632,-0.7509,0.193,9.31118,9.31118
1266.00,9.54557,25.065302,0.000457,24.979558,-0.7510,0.193,9.36633,9.36633
1267.00,9.40640,25.065148,0.000456,24.979388,-0.7512,0.193,9.41983,9.41983
1268.00,9.28090,25.065095,0.000455,24.979293,-0.7512,0.193,9.46739,9.46739
1269.00,9.19704,25.065230,0.000463,24.979367,-0.7512,0.193,9.50770,9.50770
1270.00,9.17098,25.065133,0.000459,24.979271,-0.7512,0.193,9.54174,9.54174
1271.00,9.19657,25.065390,0.000465,24.979478,-0.7513,0.193,9.56954,9.56954
1272.00,9.24953,25.065617,0.000467,24.979646,-0.7514,0.193,9.59105,9.59105
1273.00,9.31285,25.065704,0.000469,24.979680,-0.7515,0.193,9.60816,9.60816
1274.00,9.37167,25.065877,0.000470,24.979788,-0.7516,0.193,9.62318,9.62318
1275.00,9.42536,25.066185,0.000474,24.980067,-0.7516,0.193,9.63567,9.63567
1276.00,9.47212,25.066063,0.000469,24.979923,-0.7516,0.193,9.64722,9.64722
1277.00,9.51681,25.066108,0.000469,24.979960,-0.7516,0.194,9.65840,9.65840
1278.00,9.55054,25.065934,0.000462,24.979800,-0.7516,0.194,9.66898,9.66898
1279.00,9.57327,25.065607,0.000452,24.979496,-0.7517,0.194,9.67845,9.67845
1280.00,9.59571,25.065350,0.000447,24.979183,-0.7518,0.194,9.68798,9.68798
1281.00,9.61099,25.065416,0.000447,24.979146,-0.7519,0.194,9.69636,9.69636
1282.00,9.62451,25.065504,0.000452,24.979137,-0.7519,0.194,9.70420,9.70420
1283.00,9.63631,25.065564,0.000450,24.979140,-0.7518,0.194,9.71144,9.71144
1284.00,9.64831,25.065850,0.000455,24.979371,-0.7516,0.194,9.71833,9.71833
1285.00,9.65823,25.065879,0.000459,24.979350,-0.7514,0.194,9.72415,9.72415
1286.00,9.66865,25.065851,0.000456,24.979323,-0.7513,0.194,9.72963,9.72963
1287.00,9.68045,25.065875,0.000450,24.979355,-0.7513,0.195,9.73367,9.73367
1288.00,9.68918,25.065941,0.000451,24.979387,-0.7513,0.195,9.73757,9.73757
1289.00,9.69568,25.065864,0.000454,24.979272,-0.7513,0.195,9.74138,9.74138
1290.00,9.70580,25.066164,0.000459,24.979554,-0.7514,0.195,9.74463,9.74463
1291.00,9.71075,25.066265,0.000466,24.979677,-0.7515,0.195,9.74711,9.74711
1292.00,9.71951,25.065871,0.000460,24.979368,-0.7516,0.195,9.75050,9.75050
1293.00,9.72542,25.065719,0.000459,24.979222,-0.7516,0.195,9.75289,9.75289
1294.00,9.73049,25.065900,0.000459,24.979387,-0.7517,0.195,9.75470,9.75470
1295.00,9.73416,25.065832,0.000457,24.979297,-0.7518,0.195,9.75614,9.75614
1296.00,9.73765,25.065578,0.000447,24.979022,-0.7518,0.195,9.75805,9.75805
1297.00,9.74101,25.065844,0.000453,24.979157,-0.7519,0.195,9.75901,9.75901
1298.00,9.74405,25.066176,0.000462,24.979430,-0.7520,0.195,9.76047,9.76047
1299.00,9.74700,25.066056,0.000455,24.979298,-0.7521,0.195,9.76169,9.76169
1300.00,9.74912,25.066375,0.000460,24.979492,-0.7521,0.195,9.76257,9.76257
1301.00,9.75094,25.066601,0.000463,24.979595,-0.7521,0.195,9.76438,9.76438
1302.00,9.75270,25.066435,0.000456,24.979362,-0.7522,0.195,9.76538,9.76538
1303.00,9.75441,25.066479,0.000457,24.979377,-0.7521,0.196,9.76592,9.76592
1304.00,9.75633,25.066625,0.000464,24.979460,-0.7521,0.195,9.76617,9.76617
1305.00,9.75791,25.066293,0.000458,24.979195,-0.7522,0.195,9.76706,9.76706
1306.00,9.75933,25.066470,0.000461,24.979358,-0.7522,0.195,9.76645,9.76645
1307.00,9.76053,25.066761,0.000467,24.979653,-0.7522,0.196,9.76679,9.76679
1308.00,9.76145,25.066572,0.000460,24.979434,-0.7523,0.196,9.76675,9.76675
1309.00,9.76245,25.066600,0.000456,24.979383,-0.7523,0.196,9.76725,9.76725
1310.00,9.76339,25.066646,0.000456,24.979319,-0.7523,0.196,9.76783,9.76783
1311.00,9.76413,25.066557,0.000455,24.979231,-0.7524,0.196,9.76870,9.76870
1312.00,9.76498,25.066986,0.000463,24.979610,-0.7524,0.196,9.76935,9.76935
1313.00,9.76564,25.067252,0.000469,24.979855,-0.7523,0.196,9.77030,9.77030
1314.00,9.76627,25.067236,0.000472,24.979862,-0.7524,0.196,9.77099,9.77099
1315.00,9.76693,25.067116,0.000465,24.979816,-0.7524,0.196,9.77105,9.77105
1316.00,9.76751,25.067199,0.000469,24.979880,-0.7525,0.196,9.77118,9.77118
1317.00,9.76794,25.066829,0.000461,24.979532,-0.7525,0.196,9.77142,9.77142
1318.00,9.76846,25.066682,0.000457,24.979365,-0.7525,0.196,9.77175,9.77175
1319.00,9.76889,25.066780,0.000454,24.979468,-0.7525,0.196,9.77179,9.77179
1320.00,9.76934,25.067119,0.000462,24.979733,-0.7524,0.197,9.77224,9.77224
1321.00,9.76975,25.066987,0.000456,24.979598,-0.7524,0.197,9.77338,9.77338
1322.00,9.77011,25.066891,0.000451,24.979396,-0.7524,0.197,9.77368,9.77368
1323.00,9.77049,25.067174,0.000456,24.979608,-0.7525,0.197,9.77372,9.77372
1324.00,9.77085,25.067129,0.000456,24.979508,-0.7525,0.197,9.77425,9.77425
1325.00,9.77124,25.066826,0.000449,24.979157,-0.7524,0.197,9.77455,9.77455
1326.00,9.77164,25.066935,0.000452,24.979252,-0.7525,0.197,9.77431,9.77431
1327.00,9.77211,25.066896,0.000451,24.979290,-0.7527,0.197,9.77450,9.77450
1328.00,9.77254,25.066942,0.000450,24.979319,-0.7529,0.197,9.77473,9.77473
1329.00,9.77279,25.066831,0.000449,24.979147,-0.7530,0.197,9.77505,9.77505
1330.00,9.77328,25.067436,0.000460,24.979666,-0.7531,0.197,9.77614,9.77614
1331.00,9.77363,25.067717,0.000465,24.979830,-0.7532,0.197,9.77578,9.77578
1332.00,9.77364,25.068020,0.000468,24.979989,-0.7530,0.197,9.77489,9.77489
1333.00,9.77367,25.067871,0.000465,24.979781,-0.7530,0.198,9.77483,9.77483
1334.00,9.77391,25.067830,0.000459,24.979729,-0.7530,0.198,9.77494,9.77494
1335.00,9.77405,25.067395,0.000447,24.979281,-0.7531,0.198,9.77377,9.77377
1336.00,9.77427,25.067302,0.000446,24.979163,-0.7532,0.198,9.77392,9.77392
1337.00,9.77449,25.067305,0.000448,24.979119,-0.7533,0.198,9.77544,9.77544
1338.00,9.77473,25.067355,0.000449,24.979166,-0.7534,0.198,9.77588,9.77588
1339.00,9.77504,25.067422,0.000452,24.979230,-0.7535,0.198,9.77554,9.77554
1340.00,9.77504,25.067622,0.000458,24.979444,-0.7536,0.198,9.77565,9.77565
1341.00,9.77515,25.067591,0.000453,24.979385,-0.7536,0.198,9.77612,9.77612
1342.00,9.77518,25.067570,0.000451,24.979387,-0.7537,0.198,9.77578,9.77578
1343.00,9.77523,25.067556,0.000449,24.979268,-0.7537,0.198,9.77606,9.77606
1344.00,9.77541,25.067674,0.000451,24.979343,-0.7537,0.198,9.77596,9.77596
1345.00,9.77548,25.067625,0.000450,24.979220,-0.7537,0.198,9.77701,9.77701
1346.00,9.77572,25.067804,0.000454,24.979386,-0.7537,0.198,9.77747,9.77747
1347.00,9.77583,25.067914,0.000457,24.979503,-0.7536,0.199,9.77733,9.77733
1348.00,9.77588,25.067975,0.000460,24.979562,-0.7536,0.199,9.77698,9.77698
1349.00,9.77589,25.068039,0.000462,24.979544,-0.7537,0.199,9.77777,9.77777
1350.00,9.77583,25.067949,0.000462,24.979503,-0.7537,0.199,9.77711,9.77711
1351.00,9.77598,25.067672,0.000456,24.979227,-0.7538,0.199,9.77700,9.77700
1352.00,9.77639,25.067555,0.000450,24.979070,-0.7540,0.199,9.77785,9.77785
1353.00,9.77677,25.067491,0.000445,24.979038,-0.7542,0.199,9.77837,9.77837
1354.00,9.77679,25.067550,0.000448,24.979080,-0.7544,0.199,9.77792,9.77792
1355.00,9.77684,25.067584,0.000444,24.979083,-0.7546,0.199,9.77785,9.77785
1356.00,9.77703,25.067693,0.000446,24.979140,-0.7547,0.199,9.77775,9.77775
1357.00,9.77707,25.068017,0.000455,24.979425,-0.7547,0.199,9.77689,9.77689
1358.00,9.77688,25.068204,0.000462,24.979546,-0.7547,0.199,9.77630,9.77630
1359.00,9.77702,25.068143,0.000456,24.979473,-0.7547,0.199,9.77660,9.77660
1360.00,9.77704,25.068293,0.000461,24.979567,-0.7547,0.199,9.77632,9.77632
1361.00,9.77706,25.068278,0.000460,24.979498,-0.7548,0.199,9.77573,9.77573
1362.00,9.77696,25.068146,0.000458,24.979365,-0.7549,0.199,9.77528,9.77528
1363.00,9.77680,25.068230,0.000457,24.979454,-0.7550,0.200,9.77515,9.77515
1364.00,9.77676,25.068362,0.000462,24.979565,-0.7551,0.200,9.77459,9.77459
1365.00,9.77658,25.068486,0.000463,24.979633,-0.7552,0.200,9.77523,9.77523
1366.00,9.77653,25.068584,0.000466,24.979694,-0.7552,0.200,9.77540,9.77540
1367.00,9.77647,25.068520,0.000466,24.979496,-0.7551,0.199,9.77615,9.77615
1368.00,9.77665,25.068242,0.000458,24.979192,-0.7551,0.200,9.77697,9.77697
1369.00,9.77664,25.068219,0.000455,24.979146,-0.7550,0.200,9.77703,9.77703
1370.00,9.77650,25.068282,0.000456,24.979189,-0.7550,0.200,9.77654,9.77654
1371.00,9.77651,25.068457,0.000459,24.979328,-0.7550,0.200,9.77716,9.77716
1372.00,9.77652,25.068438,0.000455,24.979341,-0.7550,0.200,9.77760,9.77760
1373.00,9.77646,25.068430,0.000457,24.979308,-0.7552,0.200,9.77772,9.77772
1374.00,9.77668,25.068206,0.000452,24.979078,-0.7553,0.200,9.77865,9.77865
1375.00,9.77677,25.067964,0.000443,24.978860,-0.7554,0.200,9.77917,9.77917
1376.00,9.77681,25.067921,0.000442,24.978841,-0.7555,0.200,9.77892,9.77892
1377.00,9.77687,25.068223,0.000450,24.979151,-0.7556,0.200,9.77863,9.77863
1378.00,9.77699,25.068542,0.000460,24.979435,-0.7556,0.200,9.77814,9.77814
1379.00,9.77700,25.068911,0.000467,24.979690,-0.7557,0.200,9.77743,9.77743
1380.00,9.77707,25.068993,0.000471,24.979686,-0.7558,0.200,9.77704,9.77704
1381.00,9.77710,25.068798,0.000466,24.979502,-0.7559,0.200,9.77651,9.77651
1382.00,9.77711,25.068815,0.000466,24.979476,-0.7558,0.200,9.77619,9.77619
1383.00,9.77721,25.068517,0.000453,24.979143,-0.7558,0.201,9.77625,9.77625
1384.00,9.77723,25.068490,0.000449,24.979163,-0.7557,0.201,9.77572,9.77572
1385.00,9.77710,25.068634,0.000453,24.979268,-0.7556,0.201,9.77530,9.77530
1386.00,9.77701,25.068979,0.000463,24.979517,-0.7556,0.201,9.77541,9.77541
1387.00,9.77702,25.068778,0.000458,24.979314,-0.7556,0.201,9.77571,9.77571
1388.00,9.77699,25.068916,0.000461,24.979461,-0.7558,0.201,9.77567,9.77567
1389.00,9.77700,25.068996,0.000468,24.979491,-0.7559,0.201,9.77653,9.77653
1390.00,9.77713,25.068868,0.000460,24.979355,-0.7559,0.201,9.77722,9.77722
1391.00,9.77725,25.068892,0.000454,24.979378,-0.7560,0.201,9.77829,9.77829
1392.00,9.77728,25.068819,0.000449,24.979222,-0.7560,0.202,9.77897,9.77897
1393.00,9.77737,25.068992,0.000453,24.979280,-0.7559,0.202,9.77919,9.77919
1394.00,9.77720,25.068804,0.000444,24.979115,-0.7559,0.202,9.77936,9.77936
1395.00,9.77714,25.068720,0.000447,24.979066,-0.7560,0.202,9.77924,9.77924
1396.00,9.77716,25.068414,0.000443,24.978785,-0.7561,0.202,9.77819,9.77819
1397.00,9.77707,25.068508,0.000449,24.978902,-0.7562,0.202,9.77767,9.77767
1398.00,9.77725,25.068756,0.000456,24.979207,-0.7565,0.201,9.77811,9.77811
1399.00,9.77738,25.069199,0.000469,24.979520,-0.7566,0.201,9.77833,9.77833
1400.00,9.77768,25.069325,0.000466,24.979513,-0.7568,0.202,9.77951,9.77951
1401.00,9.77793,25.069694,0.000470,24.979713,-0.7570,0.202,9.78018,9.78018
1402.00,9.77806,25.069868,0.000468,24.979786,-0.7570,0.202,9.77981,9.77981
1403.00,9.77827,25.069868,0.000464,24.979684,-0.7572,0.202,9.77837,9.77837
1404.00,9.77875,25.069791,0.000460,24.979634,-0.7573,0.202,9.77136,9.77136
1405.00,9.77896,25.069941,0.000467,24.979790,-0.7574,0.202,9.75218,9.75218
1406.00,9.77920,25.069778,0.000464,24.979619,-0.7575,0.202,9.71269,9.71269
1407.00,9.77897,25.069643,0.000461,24.979487,-0.7575,0.202,9.64756,9.64756
1408.00,9.77894,25.069468,0.000459,24.979294,-0.7574,0.202,9.55898,9.55898
1409.00,9.77967,25.069253,0.000453,24.978998,-0.7573,0.202,9.45789,9.45789
1410.00,9.78012,25.069288,0.000451,24.979005,-0.7573,0.203,9.36090,9.36090
1411.00,9.77935,25.069389,0.000454,24.979099,-0.7573,0.203,9.28784,9.28784
@10,2.0001,4.0, 1410.262 
1412.00,9.77725,25.069462,0.000455,24.979124,-0.7573,0.203,9.24911,9.24911
1413.00,9.77312,25.069582,0.000454,24.979204,-0.7573,0.203,9.24424,9.24424
1414.00,9.74431,25.069773,0.000459,24.979462,-0.7574,0.203,9.26844,9.26844
1415.00,9.68622,25.069878,0.000462,24.979551,-0.7574,0.203,9.31021,9.31021
1416.00,9.58139,25.069800,0.000461,24.979492,-0.7573,0.203,9.35838,9.35838
1417.00,9.45151,25.070109,0.000469,24.979749,-0.7573,0.203,9.40758,9.40758
1418.00,9.33068,25.070021,0.000473,24.979665,-0.7574,0.203,9.45497,9.45497
1419.00,9.23981,25.069931,0.000469,24.979571,-0.7575,0.203,9.49781,9.49781
1420.00,9.20235,25.070013,0.000468,24.979649,-0.7576,0.203,9.53433,9.53433
1421.00,9.21656,25.070045,0.000469,24.979654,-0.7577,0.203,9.56461,9.56461
1422.00,9.25779,25.069888,0.000463,24.979512,-0.7578,0.203,9.58844,9.58844
1423.00,9.30636,25.069993,0.000464,24.979561,-0.7578,0.203,9.60593,9.60593
1424.00,9.36003,25.070095,0.000466,24.979556,-0.7579,0.203,9.61957,9.61957
1425.00,9.41058,25.070016,0.000468,24.979394,-0.7580,0.203,9.63238,9.63238
1426.00,9.45729,25.070143,0.000463,24.979497,-0.7580,0.203,9.64400,9.64400
1427.00,9.50364,25.070174,0.000467,24.979449,-0.7581,0.203,9.65465,9.65465
1428.00,9.54293,25.070128,0.000464,24.979427,-0.7583,0.203,9.66548,9.66548
1429.00,9.57437,25.070190,0.000465,24.979469,-0.7584,0.204,9.67550,9.67550
1430.00,9.59314,25.070170,0.000459,24.979415,-0.7585,0.204,9.68455,9.68455
1431.00,9.60864,25.070448,0.000470,24.979589,-0.7587,0.204,9.69440,9.69440
1432.00,9.62270,25.070569,0.000470,24.979759,-0.7589,0.204,9.70303,9.70303
1433.00,9.63064,25.070655,0.000475,24.979804,-0.7590,0.204,9.71097,9.71097
1434.00,9.64260,25.070565,0.000474,24.979700,-0.7591,0.204,9.71772,9.71772
1435.00,9.65723,25.070721,0.000482,24.979876,-0.7591,0.204,9.72347,9.72347
1436.00,9.66681,25.070545,0.000479,24.979711,-0.7592,0.204,9.72749,9.72749
1437.00,9.67611,25.070496,0.000476,24.979655,-0.7593,0.204,9.73193,9.73193
1438.00,9.68465,25.070514,0.000470,24.979639,-0.7593,0.204,9.73583,9.73583
1439.00,9.69266,25.070621,0.000472,24.979747,-0.7594,0.204,9.73948,9.73948
1440.00,9.70261,25.070659,0.000469,24.979737,-0.7595,0.204,9.74271,9.74271
1441.00,9.71584,25.070782,0.000473,24.979804,-0.7597,0.204,9.74519,9.74519
1442.00,9.71923,25.070960,0.000480,24.979895,-0.7598,0.204,9.74718,9.74718
1443.00,9.72370,25.071013,0.000483,24.979921,-0.7600,0.204,9.74943,9.74943
1444.00,9.72751,25.070969,0.000474,24.979794,-0.7602,0.204,9.75178,9.75178
1445.00,9.73144,25.070922,0.000471,24.979750,-0.7603,0.204,9.75353,9.75353
1446.00,9.73620,25.070885,0.000464,24.979697,-0.7604,0.205,9.75543,9.75543
1447.00,9.73970,25.070610,0.000453,24.979398,-0.7604,0.205,9.75757,9.75757
1448.00,9.74209,25.070481,0.000444,24.979209,-0.7604,0.205,9.75910,9.75910
1449.00,9.74451,25.070451,0.000448,24.979153,-0.7603,0.205,9.76061,9.76061
1450.00,9.74673,25.070525,0.000451,24.979186,-0.7603,0.205,9.76233,9.76233
1451.00,9.74880,25.070296,0.000446,24.978962,-0.7603,0.205,9.76362,9.76362
1452.00,9.75107,25.070462,0.000452,24.979128,-0.7602,0.205,9.76426,9.76426
1453.00,9.75298,25.070628,0.000460,24.979318,-0.7602,0.205,9.76542,9.76542
1454.00,9.75463,25.070891,0.000467,24.979562,-0.7602,0.205,9.76587,9.76587
1455.00,9.75632,25.070867,0.000465,24.979519,-0.7601,0.205,9.76677,9.76677
1456.00,9.75793,25.071014,0.000470,24.979625,-0.7601,0.205,9.76729,9.76729
1457.00,9.75921,25.071099,0.000467,24.979626,-0.7601,0.205,9.76731,9.76731
1458.00,9.76026,25.071297,0.000469,24.979763,-0.7601,0.205,9.76743,9.76743
1459.00,9.76129,25.071141,0.000460,24.979587,-0.7602,0.205,9.76850,9.76850
1460.00,9.76248,25.071185,0.000461,24.979571,-0.7602,0.205,9.76877,9.76877
1461.00,9.76367,25.071415,0.000464,24.979761,-0.7603,0.206,9.76983,9.76983
1462.00,9.76471,25.071294,0.000463,24.979633,-0.7605,0.206,9.77102,9.77102
1463.00,9.76542,25.071002,0.000458,24.979321,-0.7605,0.206,9.77073,9.77073
1464.00,9.76618,25.071384,0.000470,24.979667,-0.7605,0.206,9.76979,9.76979
1465.00,9.76653,25.071417,0.000469,24.979676,-0.7605,0.206,9.76937,9.76937
1466.00,9.76721,25.071163,0.000462,24.979410,-0.7606,0.206,9.76930,9.76930
1467.00,9.76779,25.071256,0.000464,24.979484,-0.7607,0.206,9.76979,9.76979
1468.00,9.76836,25.071328,0.000463,24.979527,-0.7608,0.206,9.77147,9.77147
1469.00,9.76898,25.071113,0.000457,24.979303,-0.7610,0.206,9.77288,9.77288
1470.00,9.76950,25.071085,0.000457,24.979291,-0.7611,0.206,9.77369,9.77369
1471.00,9.77000,25.071209,0.000459,24.979412,-0.7612,0.206,9.77375,9.77375
1472.00,9.77032,25.071294,0.000462,24.979425,-0.7613,0.206,9.77321,9.77321
1473.00,9.77063,25.071408,0.000463,24.979529,-0.7614,0.206,9.77256,9.77256
1474.00,9.77081,25.071565,0.000463,24.979582,-0.7615,0.206,9.77235,9.77235
1475.00,9.77126,25.071554,0.000459,24.979469,-0.7616,0.206,9.77249,9.77249
1476.00,9.77160,25.071528,0.000458,24.979381,-0.7616,0.206,9.77246,9.77246
1477.00,9.77169,25.071635,0.000456,24.979501,-0.7617,0.206,9.77274,9.77274
1478.00,9.77176,25.071774,0.000458,24.979565,-0.7617,0.207,9.77261,9.77261
1479.00,9.77183,25.071613,0.000457,24.979462,-0.7618,0.207,9.77232,9.77232
1480.00,9.77191,25.071368,0.000455,24.979289,-0.7619,0.207,9.77207,9.77207
1481.00,9.77188,25.071401,0.000457,24.979339,-0.7620,0.206,9.77199,9.77199
1482.00,9.77185,25.071503,0.000462,24.979398,-0.7621,0.206,9.77165,9.77165
1483.00,9.77215,25.071395,0.000459,24.979276,-0.7622,0.207,9.77141,9.77141
1484.00,9.77238,25.071468,0.000458,24.979265,-0.7622,0.207,9.77148,9.77148
1485.00,9.77238,25.071669,0.000459,24.979372,-0.7622,0.207,9.77187,9.77187
1486.00,9.77269,25.071738,0.000462,24.979408,-0.7621,0.207,9.77294,9.77294
1487.00,9.77279,25.071645,0.000456,24.979327,-0.7621,0.207,9.77379,9.77379
1488.00,9.77278,25.071695,0.000456,24.979415,-0.7621,0.207,9.77432,9.77432
1489.00,9.77270,25.071751,0.000461,24.979462,-0.7622,0.207,9.77481,9.77481
1490.00,9.77285,25.071979,0.000470,24.979654,-0.7622,0.207,9.77533,9.77533
1491.00,9.77302,25.071968,0.000464,24.979585,-0.7622,0.207,9.77503,9.77503
1492.00,9.77328,25.072060,0.000470,24.979644,-0.7623,0.207,9.77548,9.77548
1493.00,9.77344,25.072047,0.000467,24.979558,-0.7623,0.207,9.77553,9.77553
1494.00,9.77349,25.072066,0.000467,24.979592,-0.7623,0.207,9.77541,9.77541
1495.00,9.77359,25.072223,0.000469,24.979692,-0.7624,0.207,9.77503,9.77503
1496.00,9.77365,25.072285,0.000470,24.979673,-0.7625,0.207,9.77577,9.77577
1497.00,9.77396,25.072295,0.000466,24.979614,-0.7626,0.207,9.77525,9.77525
1498.00,9.77414,25.072380,0.000470,24.979702,-0.7627,0.207,9.77556,9.77556
1499.00,9.77437,25.072339,0.000466,24.979612,-0.7628,0.208,9.77643,9.77643
1500.00,9.77467,25.072161,0.000460,24.979442,-0.7629,0.208,9.77614,9.77614
1501.00,9.77490,25.072144,0.000461,24.979436,-0.7630,0.208,9.77495,9.77495
1502.00,9.77509,25.072064,0.000462,24.979376,-0.7631,0.208,9.77553,9.77553
1503.00,9.77539,25.072123,0.000463,24.979384,-0.7631,0.208,9.77516,9.77516
1504.00,9.77532,25.072330,0.000468,24.979534,-0.7632,0.208,9.77473,9.77473
1505.00,9.77535,25.072403,0.000465,24.979586,-0.7633,0.208,9.77540,9.77540
1506.00,9.77532,25.072471,0.000466,24.979653,-0.7634,0.208,9.77620,9.77620
1507.00,9.77550,25.072470,0.000465,24.979588,-0.7636,0.208,9.77645,9.77645
1508.00,9.77575,25.072337,0.000462,24.979374,-0.7637,0.208,9.77726,9.77726
1509.00,9.77603,25.072226,0.000458,24.979264,-0.7637,0.208,9.77791,9.77791
1510.00,9.77615,25.072300,0.000460,24.979300,-0.7637,0.208,9.77802,9.77802
1511.00,9.77609,25.072156,0.000454,24.979099,-0.7637,0.208,9.77732,9.77732
1512.00,9.77603,25.072471,0.000458,24.979323,-0.7637,0.208,9.77686,9.77686
1513.00,9.77610,25.072747,0.000460,24.979551,-0.7638,0.209,9.77633,9.77633
1514.00,9.77630,25.072775,0.000461,24.979501,-0.7639,0.209,9.77547,9.77547
1515.00,9.77624,25.072735,0.000463,24.979387,-0.7640,0.209,9.77560,9.77560
1516.00,9.77627,25.072939,0.000471,24.979606,-0.7641,0.209,9.77609,9.77609
1517.00,9.77609,25.072925,0.000469,24.979607,-0.7642,0.209,9.77550,9.77550
1518.00,9.77614,25.072884,0.000466,24.979580,-0.7642,0.209,9.77593,9.77593
1519.00,9.77623,25.072916,0.000464,24.979606,-0.7643,0.209,9.77708,9.77708
1520.00,9.77643,25.073156,0.000469,24.979832,-0.7643,0.209,9.77724,9.77724
1521.00,9.77665,25.073269,0.000468,24.979853,-0.7644,0.209,9.77705,9.77705
1522.00,9.77667,25.073178,0.000466,24.979688,-0.7645,0.209,9.77770,9.77770
1523.00,9.77669,25.073198,0.000467,24.979610,-0.7646,0.209,9.77775,9.77775
1524.00,9.77684,25.073261,0.000467,24.979639,-0.7646,0.209,9.77680,9.77680
1525.00,9.77681,25.073032,0.000459,24.979430,-0.7646,0.209,9.77632,9.77632
1526.00,9.77680,25.073086,0.000459,24.979516,-0.7646,0.209,9.77683,9.77683
1527.00,9.77665,25.073210,0.000461,24.979672,-0.7647,0.209,9.77666,9.77666
1528.00,9.77645,25.073236,0.000459,24.979708,-0.7647,0.210,9.77640,9.77640
1529.00,9.77664,25.073383,0.000461,24.979779,-0.7649,0.210,9.77696,9.77696
1530.00,9.77665,25.073607,0.000464,24.979870,-0.7651,0.210,9.77778,9.77778
1531.00,9.77685,25.073628,0.000462,24.979780,-0.7651,0.210,9.77735,9.77735
1532.00,9.77687,25.073448,0.000454,24.979502,-0.7652,0.210,9.77735,9.77735
1533.00,9.77681,25.073417,0.000456,24.979426,-0.7652,0.210,9.77726,9.77726
1534.00,9.77680,25.073324,0.000454,24.979319,-0.7651,0.210,9.77647,9.77647
1535.00,9.77689,25.073263,0.000451,24.979220,-0.7650,0.210,9.77636,9.77636
1536.00,9.77694,25.073221,0.000453,24.979142,-0.7651,0.210,9.77675,9.77675
1537.00,9.77720,25.073244,0.000453,24.979138,-0.7651,0.210,9.77795,9.77795
1538.00,9.77753,25.073285,0.000454,24.979142,-0.7652,0.210,9.77894,9.77894
1539.00,9.77741,25.073300,0.000457,24.979111,-0.7652,0.210,9.77983,9.77983
1540.00,9.77748,25.073376,0.000458,24.979246,-0.7654,0.210,9.77965,9.77965
1541.00,9.77757,25.073441,0.000459,24.979312,-0.7655,0.210,9.77981,9.77981
1542.00,9.77770,25.073586,0.000464,24.979458,-0.7656,0.210,9.77882,9.77882
1543.00,9.77783,25.073657,0.000464,24.979504,-0.7656,0.210,9.77837,9.77837
1544.00,9.77785,25.073728,0.000461,24.979539,-0.7656,0.211,9.77823,9.77823
1545.00,9.77798,25.073721,0.000465,24.979439,-0.7656,0.210,9.77679,9.77679
1546.00,9.77783,25.073811,0.000465,24.979503,-0.7656,0.210,9.77530,9.77530
1547.00,9.77728,25.073785,0.000463,24.979475,-0.7657,0.211,9.77445,9.77445
1548.00,9.77707,25.073682,0.000462,24.979365,-0.7659,0.211,9.77320,9.77320
1549.00,9.77684,25.073712,0.000465,24.979373,-0.7661,0.211,9.77251,9.77251
1550.00,9.77663,25.073737,0.000461,24.979405,-0.7662,0.211,9.77336,9.77336
1551.00,9.77652,25.073789,0.000465,24.979437,-0.7663,0.211,9.77431,9.77431
1552.00,9.77657,25.073752,0.000462,24.979403,-0.7664,0.210,9.77483,9.77483
1553.00,9.77668,25.074040,0.000468,24.979680,-0.7664,0.210,9.77523,9.77523
1554.00,9.77640,25.074149,0.000468,24.979743,-0.7664,0.211,9.77054,9.77054
1555.00,9.77584,25.074218,0.000470,24.979773,-0.7664,0.211,9.75443,9.75443
1556.00,9.77530,25.074215,0.000466,24.979772,-0.7665,0.211,9.71818,9.71818
1557.00,9.77471,25.074413,0.000472,24.979959,-0.7666,0.211,9.65785,9.65785
1558.00,9.77387,25.074241,0.000465,24.979785,-0.7666,0.211,9.57561,9.57561
1559.00,9.77420,25.074068,0.000460,24.979698,-0.7666,0.211,9.47978,9.47978
1560.00,9.77525,25.073944,0.000454,24.979590,-0.7667,0.211,9.38786,9.38786
1561.00,9.77594,25.073943,0.000453,24.979538,-0.7667,0.212,9.31818,9.31818
@11,2.0001,4.0, 1560.085 
1562.00,9.77539,25.073904,0.000452,24.979397,-0.7668,0.212,9.27940,9.27940
1563.00,9.77377,25.074076,0.000454,24.979495,-0.7669,0.212,9.27181,9.27181
1564.00,9.75115,25.074106,0.000457,24.979438,-0.7670,0.212,9.29182,9.29182
1565.00,9.69501,25.074326,0.000463,24.979616,-0.7670,0.212,9.32759,9.32759
1566.00,9.59442,25.074290,0.000460,24.979532,-0.7671,0.212,9.36968,9.36968
1567.00,9.47380,25.074414,0.000463,24.979651,-0.7673,0.212,9.41284,9.41284
1568.00,9.36297,25.074172,0.000457,24.979436,-0.7674,0.212,9.45511,9.45511
1569.00,9.27292,25.074097,0.000452,24.979387,-0.7675,0.212,9.49406,9.49406
1570.00,9.23646,25.073941,0.000448,24.979263,-0.7676,0.212,9.52910,9.52910
1571.00,9.24617,25.074117,0.000455,24.979411,-0.7677,0.212,9.55991,9.55991
1572.00,9.27994,25.073989,0.000452,24.979266,-0.7677,0.212,9.58638,9.58638
1573.00,9.32492,25.074082,0.000455,24.979305,-0.7678,0.212,9.60609,9.60609
1574.00,9.37227,25.074197,0.000460,24.979348,-0.7678,0.212,9.62140,9.62140
1575.00,9.41476,25.074294,0.000463,24.979377,-0.7679,0.212,9.63429,9.63429
1576.00,9.45652,25.074226,0.000462,24.979337,-0.7679,0.212,9.64519,9.64519
1577.00,9.49574,25.074240,0.000460,24.979323,-0.7679,0.212,9.65498,9.65498
1578.00,9.53610,25.074345,0.000461,24.979353,-0.7679,0.212,9.66539,9.66539
1579.00,9.56700,25.074487,0.000459,24.979452,-0.7679,0.213,9.67517,9.67517
1580.00,9.58997,25.074522,0.000455,24.979432,-0.7679,0.213,9.68482,9.68482
1581.00,9.61061,25.074619,0.000452,24.979385,-0.7680,0.213,9.69384,9.69384
1582.00,9.62773,25.074646,0.000452,24.979322,-0.7682,0.213,9.70216,9.70216
1583.00,9.63496,25.074749,0.000455,24.979420,-0.7683,0.213,9.70870,9.70870
1584.00,9.64365,25.074828,0.000459,24.979389,-0.7684,0.213,9.71580,9.71580
1585.00,9.65446,25.074882,0.000459,24.979362,-0.7685,0.213,9.72168,9.72168
1586.00,9.66505,25.074921,0.000459,24.979377,-0.7685,0.213,9.72663,9.72663
1587.00,9.67686,25.075094,0.000464,24.979473,-0.7685,0.213,9.73048,9.73048
1588.00,9.68685,25.075126,0.000464,24.979488,-0.7686,0.213,9.73514,9.73514
1589.00,9.69277,25.075132,0.000462,24.979464,-0.7686,0.213,9.73908,9.73908
1590.00,9.70249,25.075153,0.000464,24.979428,-0.7686,0.213,9.74258,9.74258
1591.00,9.71029,25.075182,0.000466,24.979448,-0.7687,0.213,9.74593,9.74593
1592.00,9.71835,25.075059,0.000460,24.979349,-0.7687,0.213,9.74898,9.74898
1593.00,9.72020,25.075040,0.000457,24.979289,-0.7688,0.214,9.75112,9.75112
1594.00,9.72762,25.074945,0.000456,24.979238,-0.7689,0.214,9.75233,9.75233
1595.00,9.73166,25.074975,0.000457,24.979333,-0.7690,0.214,9.75397,9.75397
1596.00,9.73494,25.075015,0.000455,24.979310,-0.7692,0.214,9.75555,9.75555
1597.00,9.73898,25.075198,0.000458,24.979435,-0.7694,0.214,9.75736,9.75736
1598.00,9.74253,25.075370,0.000462,24.979547,-0.7696,0.214,9.75925,9.75925
1599.00,9.74554,25.075614,0.000466,24.979751,-0.7698,0.214,9.76139,9.76139
1600.00,9.74757,25.075626,0.000466,24.979684,-0.7700,0.214,9.76294,9.76294
1601.00,9.74948,25.075669,0.000468,24.979781,-0.7702,0.214,9.76461,9.76461
1602.00,9.75152,25.075587,0.000465,24.979690,-0.7703,0.214,9.76431,9.76431
1603.00,9.75338,25.075529,0.000462,24.979605,-0.7703,0.214,9.76444,9.76444
1604.00,9.75513,25.075394,0.000454,24.979424,-0.7703,0.214,9.76440,9.76440
1605.00,9.75696,25.075391,0.000451,24.979393,-0.7703,0.214,9.76443,9.76443
1606.00,9.75839,25.075387,0.000448,24.979319,-0.7704,0.215,9.76400,9.76400
1607.00,9.75919,25.075547,0.000452,24.979477,-0.7704,0.215,9.76534,9.76534
1608.00,9.76007,25.075459,0.000450,24.979357,-0.7705,0.215,9.76659,9.76659
1609.00,9.76128,25.075484,0.000452,24.979356,-0.7707,0.215,9.76798,9.76798
1610.00,9.76246,25.075526,0.000455,24.979368,-0.7707,0.215,9.76933,9.76933
1611.00,9.76343,25.075464,0.000455,24.979273,-0.7707,0.215,9.77053,9.77053
1612.00,9.76450,25.075531,0.000453,24.979333,-0.7707,0.215,9.77178,9.77178
1613.00,9.76556,25.075683,0.000454,24.979504,-0.7708,0.215,9.77218,9.77218
1614.00,9.76638,25.075782,0.000458,24.979534,-0.7709,0.215,9.77217,9.77217
1615.00,9.76694,25.075906,0.000458,24.979607,-0.7710,0.215,9.77198,9.77198
1616.00,9.76756,25.075951,0.000458,24.979639,-0.7711,0.215,9.77176,9.77176
1617.00,9.76814,25.075883,0.000457,24.979505,-0.7712,0.215,9.77118,9.77118
1618.00,9.76855,25.075949,0.000460,24.979491,-0.7712,0.215,9.77097,9.77097
1619.00,9.76881,25.076047,0.000460,24.979611,-0.7712,0.215,9.77132,9.77132
1620.00,9.76920,25.075948,0.000458,24.979528,-0.7713,0.215,9.77194,9.77194
1621.00,9.76954,25.075990,0.000457,24.979532,-0.7714,0.215,9.77232,9.77232
1622.00,9.76995,25.075959,0.000458,24.979449,-0.7716,0.215,9.77313,9.77313
1623.00,9.77066,25.075955,0.000454,24.979400,-0.7716,0.215,9.77390,9.77390
1624.00,9.77113,25.075980,0.000450,24.979333,-0.7718,0.215,9.77404,9.77404
1625.00,9.77155,25.076052,0.000452,24.979265,-0.7721,0.216,9.77358,9.77358
1626.00,9.77182,25.076237,0.000456,24.979350,-0.7723,0.216,9.77328,9.77328
1627.00,9.77204,25.076237,0.000454,24.979341,-0.7724,0.216,9.77260,9.77260
1628.00,9.77231,25.076208,0.000454,24.979293,-0.7726,0.216,9.77235,9.77235
1629.00,9.77236,25.076232,0.000457,24.979297,-0.7727,0.216,9.77221,9.77221
1630.00,9.77253,25.076268,0.000457,24.979416,-0.7726,0.216,9.77306,9.77306
1631.00,9.77270,25.076110,0.000455,24.979309,-0.7724,0.216,9.77340,9.77340
1632.00,9.77267,25.076138,0.000456,24.979319,-0.7724,0.216,9.77385,9.77385
1633.00,9.77274,25.076247,0.000461,24.979439,-0.7724,0.216,9.77334,9.77334
1634.00,9.77277,25.076093,0.000456,24.979251,-0.7724,0.216,9.77368,9.77368
1635.00,9.77287,25.076262,0.000457,24.979291,-0.7726,0.216,9.77291,9.77291
1636.00,9.77294,25.076328,0.000451,24.979256,-0.7727,0.216,9.77298,9.77298
1637.00,9.77311,25.076422,0.000452,24.979320,-0.7728,0.216,9.77307,9.77307
1638.00,9.77329,25.076357,0.000450,24.979176,-0.7729,0.216,9.77285,9.77285
1639.00,9.77322,25.076549,0.000455,24.979424,-0.7729,0.216,9.77166,9.77166
1640.00,9.77301,25.076537,0.000455,24.979433,-0.7729,0.216,9.77146,9.77146
1641.00,9.77275,25.076638,0.000461,24.979523,-0.7729,0.216,9.77211,9.77211
1642.00,9.77265,25.076658,0.000460,24.979458,-0.7729,0.216,9.77279,9.77279
1643.00,9.77306,25.076814,0.000463,24.979607,-0.7730,0.216,9.77414,9.77414
1644.00,9.77331,25.076862,0.000463,24.979569,-0.7731,0.216,9.77623,9.77623
1645.00,9.77358,25.076893,0.000461,24.979562,-0.7731,0.216,9.77803,9.77803
1646.00,9.77408,25.076927,0.000455,24.979539,-0.7733,0.217,9.77859,9.77859
1647.00,9.77436,25.077013,0.000457,24.979613,-0.7734,0.217,9.77768,9.77768
1648.00,9.77441,25.077010,0.000455,24.979604,-0.7735,0.217,9.77734,9.77734
1649.00,9.77454,25.076994,0.000457,24.979581,-0.7736,0.217,9.77658,9.77658
1650.00,9.77485,25.076982,0.000457,24.979544,-0.7737,0.217,9.77524,9.77524
1651.00,9.77476,25.077088,0.000460,24.979666,-0.7737,0.217,9.77410,9.77410
1652.00,9.77480,25.077080,0.000461,24.979662,-0.7738,0.217,9.77522,9.77522
1653.00,9.77474,25.077085,0.000460,24.979555,-0.7740,0.217,9.77585,9.77585
1654.00,9.77498,25.077102,0.000459,24.979500,-0.7741,0.217,9.77661,9.77661
1655.00,9.77527,25.077077,0.000460,24.979495,-0.7742,0.217,9.77718,9.77718
1656.00,9.77590,25.077006,0.000459,24.979392,-0.7743,0.217,9.77719,9.77719
1657.00,9.77623,25.077075,0.000458,24.979414,-0.7745,0.217,9.77641,9.77641
1658.00,9.77606,25.077136,0.000460,24.979475,-0.7746,0.217,9.77591,9.77591
1659.00,9.77612,25.077282,0.000460,24.979607,-0.7746,0.218,9.77525,9.77525
1660.00,9.77643,25.077338,0.000460,24.979606,-0.7747,0.218,9.77548,9.77548
1661.00,9.77640,25.077262,0.000459,24.979523,-0.7748,0.218,9.77627,9.77627
1662.00,9.77651,25.077347,0.000463,24.979553,-0.7749,0.218,9.77674,9.77674
1663.00,9.77634,25.077337,0.000463,24.979506,-0.7750,0.218,9.77693,9.77693
1664.00,9.77625,25.077393,0.000466,24.979513,-0.7751,0.218,9.77666,9.77666
1665.00,9.77603,25.077355,0.000467,24.979437,-0.7752,0.217,9.77577,9.77577
1666.00,9.77602,25.077480,0.000468,24.979536,-0.7755,0.218,9.77567,9.77567
1667.00,9.77603,25.077429,0.000463,24.979540,-0.7756,0.218,9.77536,9.77536
1668.00,9.77600,25.077534,0.000466,24.979710,-0.7756,0.218,9.77506,9.77506
1669.00,9.77597,25.077339,0.000462,24.979594,-0.7757,0.218,9.77570,9.77570
1670.00,9.77615,25.077422,0.000461,24.979652,-0.7757,0.218,9.77670,9.77670
1671.00,9.77630,25.077383,0.000463,24.979581,-0.7756,0.218,9.77593,9.77593
1672.00,9.77614,25.077461,0.000467,24.979600,-0.7756,0.218,9.77555,9.77555
1673.00,9.77591,25.077356,0.000460,24.979426,-0.7755,0.218,9.77544,9.77544
1674.00,9.77570,25.077388,0.000460,24.979395,-0.7755,0.218,9.77471,9.77471
1675.00,9.77539,25.077401,0.000465,24.979392,-0.7755,0.218,9.77307,9.77307
1676.00,9.77524,25.077604,0.000467,24.979551,-0.7758,0.218,9.77307,9.77307
1677.00,9.77514,25.077735,0.000467,24.979609,-0.7760,0.218,9.77270,9.77270
1678.00,9.77502,25.078007,0.000476,24.979766,-0.7762,0.218,9.77226,9.77226
1679.00,9.77484,25.078133,0.000476,24.979809,-0.7764,0.218,9.77256,9.77256
1680.00,9.77473,25.078209,0.000473,24.979844,-0.7766,0.219,9.77362,9.77362
1681.00,9.77462,25.078088,0.000470,24.979726,-0.7766,0.219,9.77348,9.77348
1682.00,9.77444,25.077857,0.000466,24.979541,-0.7766,0.219,9.77428,9.77428
1683.00,9.77448,25.077686,0.000461,24.979449,-0.7766,0.219,9.77522,9.77522
1684.00,9.77452,25.077591,0.000458,24.979349,-0.7766,0.219,9.77528,9.77528
1685.00,9.77463,25.077573,0.000459,24.979274,-0.7767,0.219,9.77532,9.77532
1686.00,9.77470,25.077741,0.000461,24.979344,-0.7767,0.219,9.77642,9.77642
1687.00,9.77474,25.077915,0.000464,24.979483,-0.7766,0.219,9.77637,9.77637
1688.00,9.77469,25.077756,0.000461,24.979264,-0.7765,0.219,9.77614,9.77614
1689.00,9.77445,25.077974,0.000467,24.979456,-0.7765,0.219,9.77616,9.77616
1690.00,9.77453,25.078055,0.000471,24.979559,-0.7765,0.219,9.77630,9.77630
1691.00,9.77461,25.077874,0.000469,24.979380,-0.7765,0.219,9.77571,9.77571
1692.00,9.77471,25.077962,0.000470,24.979410,-0.7767,0.219,9.77560,9.77560
1693.00,9.77476,25.078188,0.000472,24.979637,-0.7769,0.219,9.77558,9.77558
1694.00,9.77483,25.078241,0.000471,24.979638,-0.7770,0.219,9.77542,9.77542
1695.00,9.77500,25.078300,0.000468,24.979637,-0.7771,0.219,9.77535,9.77535
1696.00,9.77523,25.078421,0.000467,24.979720,-0.7772,0.220,9.77575,9.77575
1697.00,9.77542,25.078269,0.000461,24.979481,-0.7772,0.220,9.77587,9.77587
1698.00,9.77565,25.078125,0.000456,24.979244,-0.7772,0.220,9.77605,9.77605
1699.00,9.77585,25.077958,0.000451,24.979081,-0.7773,0.220,9.77671,9.77671
1700.00,9.77593,25.077928,0.000452,24.979069,-0.7774,0.220,9.77708,9.77708
1701.00,9.77606,25.077936,0.000454,24.979051,-0.7775,0.220,9.77655,9.77655
1702.00,9.77613,25.077902,0.000453,24.979062,-0.7776,0.220,9.77678,9.77678
1703.00,9.77610,25.078155,0.000464,24.979353,-0.7777,0.219,9.77641,9.77641
1704.00,9.77607,25.078223,0.000462,24.979335,-0.7777,0.219,9.77192,9.77192
1705.00,9.77606,25.078363,0.000463,24.979332,-0.7777,0.220,9.75815,9.75815
1706.00,9.77606,25.078478,0.000464,24.979421,-0.7776,0.220,9.72838,9.72838
1707.00,9.77622,25.078643,0.000466,24.979518,-0.7776,0.220,9.67601,9.67601
1708.00,9.77643,25.078670,0.000461,24.979398,-0.7776,0.220,9.60351,9.60351
1709.00,9.77655,25.078877,0.000464,24.979578,-0.7776,0.220,9.51815,9.51815
1710.00,9.77673,25.078891,0.000462,24.979610,-0.7777,0.220,9.43334,9.43334
1711.00,9.77556,25.078863,0.000458,24.979545,-0.7778,0.220,9.36472,9.36472
@12,2.0001,4.0, 1710.142 
1712.00,9.77633,25.078869,0.000456,24.979501,-0.7779,0.220,9.32361,9.32361
1713.00,9.77484,25.078833,0.000458,24.979517,-0.7780,0.220,9.31035,9.31035
1714.00,9.75556,25.078805,0.000457,24.979502,-0.7781,0.221,9.32007,9.32007
1715.00,9.70876,25.078852,0.000459,24.979545,-0.7781,0.221,9.34586,9.34586
1716.00,9.62528,25.078971,0.000462,24.979613,-0.7782,0.220,9.37976,9.37976
1717.00,9.51443,25.079086,0.000465,24.979707,-0.7783,0.220,9.41708,9.41708
1718.00,9.41277,25.079144,0.000463,24.979714,-0.7784,0.221,9.45442,9.45442
1719.00,9.32947,25.079138,0.000462,24.979697,-0.7784,0.221,9.49158,9.49158
1720.00,9.28556,25.079034,0.000455,24.979598,-0.7784,0.221,9.52670,9.52670
1721.00,9.28287,25.078870,0.000451,24.979528,-0.7784,0.221,9.55807,9.55807
1722.00,9.30883,25.078754,0.000450,24.979413,-0.7784,0.221,9.58354,9.58354
1723.00,9.34617,25.078691,0.000449,24.979376,-0.7784,0.221,9.60359,9.60359
1724.00,9.37783,25.078734,0.000454,24.979366,-0.7786,0.221,9.61914,9.61914
1725.00,9.41396,25.078768,0.000458,24.979357,-0.7787,0.221,9.63211,9.63211
1726.00,9.45216,25.078983,0.000462,24.979427,-0.7788,0.221,9.64300,9.64300
1727.00,9.49538,25.079026,0.000463,24.979468,-0.7789,0.221,9.65277,9.65277
1728.00,9.53278,25.079108,0.000463,24.979476,-0.7790,0.221,9.66277,9.66277
1729.00,9.56349,25.079070,0.000459,24.979426,-0.7790,0.221,9.67316,9.67316
1730.00,9.58956,25.079086,0.000455,24.979377,-0.7790,0.221,9.68318,9.68318
1731.00,9.60882,25.079206,0.000456,24.979473,-0.7790,0.222,9.69282,9.69282
1732.00,9.62275,25.079271,0.000457,24.979510,-0.7791,0.222,9.70214,9.70214
1733.00,9.63312,25.079341,0.000457,24.979580,-0.7792,0.222,9.71062,9.71062
1734.00,9.64131,25.079285,0.000455,24.979469,-0.7795,0.222,9.71763,9.71763
1735.00,9.65445,25.079323,0.000459,24.979466,-0.7796,0.222,9.72316,9.72316
1736.00,9.66330,25.079123,0.000457,24.979276,-0.7798,0.222,9.72778,9.72778
1737.00,9.67173,25.079149,0.000456,24.979230,-0.7799,0.222,9.73171,9.73171
1738.00,9.68316,25.079246,0.000459,24.979286,-0.7799,0.222,9.73470,9.73470
1739.00,9.69314,25.079404,0.000459,24.979408,-0.7799,0.222,9.73754,9.73754
1740.00,9.70448,25.079559,0.000460,24.979556,-0.7800,0.222,9.73995,9.73995
1741.00,9.71157,25.079726,0.000463,24.979667,-0.7801,0.222,9.74237,9.74237
1742.00,9.71838,25.079812,0.000465,24.979693,-0.7803,0.222,9.74522,9.74522
1743.00,9.72577,25.079828,0.000466,24.979648,-0.7805,0.222,9.74834,9.74834
1744.00,9.72858,25.079774,0.000467,24.979584,-0.7806,0.222,9.75110,9.75110
1745.00,9.73168,25.079773,0.000467,24.979530,-0.7807,0.222,9.75362,9.75362
1746.00,9.73449,25.079614,0.000462,24.979370,-0.7808,0.223,9.75553,9.75553
1747.00,9.73701,25.079511,0.000460,24.979287,-0.7808,0.223,9.75675,9.75675
1748.00,9.74000,25.079351,0.000455,24.979148,-0.7809,0.223,9.75734,9.75734
1749.00,9.74287,25.079502,0.000458,24.979308,-0.7810,0.223,9.75839,9.75839
1750.00,9.74569,25.079390,0.000459,24.979226,-0.7810,0.223,9.75983,9.75983
1751.00,9.74837,25.079492,0.000461,24.979329,-0.7809,0.223,9.76101,9.76101
1752.00,9.75055,25.079704,0.000460,24.979518,-0.7807,0.223,9.76213,9.76213
1753.00,9.75200,25.079795,0.000460,24.979536,-0.7806,0.223,9.76280,9.76280
1754.00,9.75360,25.079715,0.000457,24.979376,-0.7806,0.223,9.76355,9.76355
1755.00,9.75500,25.079859,0.000456,24.979423,-0.7806,0.223,9.76392,9.76392
1756.00,9.75608,25.079934,0.000458,24.979417,-0.7808,0.223,9.76447,9.76447
1757.00,9.75750,25.079848,0.000456,24.979258,-0.7809,0.223,9.76449,9.76449
1758.00,9.75919,25.079944,0.000460,24.979325,-0.7811,0.223,9.76507,9.76507
1759.00,9.76000,25.080088,0.000460,24.979438,-0.7812,0.223,9.76483,9.76483
1760.00,9.76051,25.080067,0.000460,24.979431,-0.7812,0.223,9.76437,9.76437
1761.00,9.76120,25.080074,0.000461,24.979390,-0.7812,0.223,9.76514,9.76514
1762.00,9.76201,25.080154,0.000465,24.979486,-0.7812,0.223,9.76607,9.76607
1763.00,9.76269,25.080180,0.000465,24.979521,-0.7813,0.223,9.76771,9.76771
1764.00,9.76351,25.080072,0.000463,24.979411,-0.7813,0.223,9.76824,9.76824
1765.00,9.76406,25.080115,0.000460,24.979392,-0.7814,0.224,9.76848,9.76848
1766.00,9.76447,25.080211,0.000464,24.979491,-0.7815,0.224,9.76874,9.76874
1767.00,9.76523,25.080227,0.000460,24.979495,-0.7816,0.224,9.76991,9.76991
1768.00,9.76595,25.080212,0.000460,24.979414,-0.7816,0.224,9.76906,9.76906
1769.00,9.76633,25.080277,0.000464,24.979486,-0.7816,0.224,9.77000,9.77000
1770.00,9.76681,25.080211,0.000463,24.979422,-0.7816,0.224,9.77145,9.77145
1771.00,9.76718,25.080250,0.000459,24.979423,-0.7816,0.224,9.77125,9.77125
1772.00,9.76757,25.080257,0.000458,24.979353,-0.7817,0.224,9.77040,9.77040
1773.00,9.76810,25.080322,0.000456,24.979367,-0.7817,0.224,9.77086,9.77086
1774.00,9.76873,25.080280,0.000451,24.979198,-0.7818,0.225,9.77124,9.77124
1775.00,9.76946,25.080428,0.000455,24.979292,-0.7818,0.224,9.77144,9.77144
1776.00,9.76959,25.080447,0.000457,24.979307,-0.7819,0.224,9.77294,9.77294
1777.00,9.76989,25.080414,0.000458,24.979239,-0.7820,0.224,9.77392,9.77392
1778.00,9.77042,25.080421,0.000458,24.979261,-0.7821,0.224,9.77432,9.77432
1779.00,9.77093,25.080536,0.000460,24.979418,-0.7821,0.224,9.77449,9.77449
1780.00,9.77125,25.080598,0.000463,24.979491,-0.7821,0.224,9.77444,9.77444
1781.00,9.77162,25.080529,0.000458,24.979417,-0.7821,0.225,9.77383,9.77383
1782.00,9.77172,25.080657,0.000460,24.979512,-0.7821,0.225,9.77341,9.77341
1783.00,9.77188,25.080773,0.000463,24.979601,-0.7820,0.225,9.77344,9.77344
1784.00,9.77202,25.080846,0.000464,24.979587,-0.7820,0.225,9.77302,9.77302
1785.00,9.77253,25.080959,0.000463,24.979642,-0.7821,0.225,9.77329,9.77329
1786.00,9.77285,25.081180,0.000470,24.979784,-0.7821,0.225,9.77386,9.77386
1787.00,9.77296,25.081129,0.000468,24.979760,-0.7823,0.225,9.77432,9.77432
1788.00,9.77316,25.081110,0.000467,24.979681,-0.7825,0.225,9.77474,9.77474
1789.00,9.77343,25.081091,0.000464,24.979656,-0.7826,0.225,9.77515,9.77515
1790.00,9.77344,25.081041,0.000463,24.979570,-0.7827,0.225,9.77466,9.77466
1791.00,9.77359,25.080862,0.000459,24.979384,-0.7829,0.225,9.77434,9.77434
1792.00,9.77383,25.080789,0.000455,24.979287,-0.7829,0.225,9.77381,9.77381
1793.00,9.77392,25.080712,0.000451,24.979270,-0.7830,0.225,9.77368,9.77368
1794.00,9.77412,25.080630,0.000451,24.979207,-0.7830,0.226,9.77452,9.77452
1795.00,9.77439,25.080589,0.000448,24.979195,-0.7831,0.226,9.77540,9.77540
1796.00,9.77447,25.080570,0.000446,24.979142,-0.7832,0.226,9.77572,9.77572
1797.00,9.77443,25.080616,0.000450,24.979201,-0.7833,0.226,9.77639,9.77639
1798.00,9.77454,25.080660,0.000454,24.979194,-0.7834,0.225,9.77662,9.77662
1799.00,9.77472,25.080788,0.000457,24.979281,-0.7835,0.225,9.77649,9.77649
1800.00,9.77489,25.080784,0.000457,24.979274,-0.7835,0.226,9.77648,9.77648
1801.00,9.77502,25.080871,0.000458,24.979319,-0.7834,0.226,9.77608,9.77608
1802.00,9.77500,25.081076,0.000461,24.979403,-0.7833,0.226,9.77509,9.77509
1803.00,9.77520,25.081240,0.000462,24.979484,-0.7833,0.226,9.77408,9.77408
1804.00,9.77531,25.081312,0.000460,24.979491,-0.7832,0.226,9.77302,9.77302
1805.00,9.77501,25.081406,0.000460,24.979468,-0.7833,0.226,9.77313,9.77313
1806.00,9.77477,25.081456,0.000460,24.979483,-0.7834,0.226,9.77299,9.77299
1807.00,9.77476,25.081469,0.000457,24.979472,-0.7835,0.226,9.77393,9.77393
1808.00,9.77477,25.081427,0.000456,24.979382,-0.7837,0.226,9.77479,9.77479
1809.00,9.77491,25.081493,0.000459,24.979419,-0.7838,0.226,9.77590,9.77590
1810.00,9.77505,25.081576,0.000462,24.979476,-0.7839,0.226,9.77625,9.77625
1811.00,9.77529,25.081606,0.000463,24.979548,-0.7839,0.226,9.77676,9.77676
1812.00,9.77553,25.081663,0.000463,24.979599,-0.7840,0.226,9.77650,9.77650
1813.00,9.77540,25.081767,0.000466,24.979714,-0.7841,0.226,9.77584,9.77584
1814.00,9.77519,25.081685,0.000463,24.979577,-0.7842,0.227,9.77514,9.77514
1815.00,9.77508,25.081632,0.000460,24.979534,-0.7842,0.227,9.77446,9.77446
1816.00,9.77500,25.081684,0.000460,24.979514,-0.7842,0.227,9.77448,9.77448
1817.00,9.77508,25.081578,0.000457,24.979366,-0.7843,0.227,9.77516,9.77516
1818.00,9.77516,25.081488,0.000453,24.979225,-0.7843,0.227,9.77598,9.77598
1819.00,9.77502,25.081599,0.000454,24.979358,-0.7844,0.227,9.77578,9.77578
1820.00,9.77511,25.081624,0.000457,24.979311,-0.7845,0.227,9.77557,9.77557
1821.00,9.77535,25.081634,0.000456,24.979254,-0.7846,0.227,9.77571,9.77571
1822.00,9.77530,25.081788,0.000462,24.979331,-0.7846,0.227,9.77606,9.77606
1823.00,9.77559,25.081894,0.000465,24.979372,-0.7846,0.227,9.77662,9.77662
1824.00,9.77582,25.081872,0.000464,24.979264,-0.7847,0.227,9.77799,9.77799
1825.00,9.77621,25.081854,0.000461,24.979250,-0.7847,0.227,9.77908,9.77908
1826.00,9.77647,25.081824,0.000458,24.979228,-0.7848,0.227,9.77903,9.77903
1827.00,9.77654,25.081935,0.000456,24.979362,-0.7848,0.227,9.77811,9.77811
1828.00,9.77649,25.081844,0.000454,24.979317,-0.7849,0.227,9.77762,9.77762
1829.00,9.77634,25.081874,0.000452,24.979394,-0.7850,0.228,9.77700,9.77700
1830.00,9.77635,25.082057,0.000456,24.979551,-0.7850,0.228,9.77607,9.77607
1831.00,9.77667,25.082192,0.000458,24.979670,-0.7851,0.228,9.77535,9.77535
1832.00,9.77655,25.082091,0.000457,24.979542,-0.7852,0.228,9.77592,9.77592
1833.00,9.77657,25.082210,0.000458,24.979615,-0.7853,0.228,9.77664,9.77664
1834.00,9.77679,25.082267,0.000462,24.979619,-0.7853,0.228,9.77684,9.77684
1835.00,9.77699,25.082302,0.000463,24.979624,-0.7852,0.228,9.77770,9.77770
1836.00,9.77711,25.082286,0.000465,24.979584,-0.7852,0.228,9.77823,9.77823
1837.00,9.77705,25.082351,0.000467,24.979611,-0.7852,0.228,9.77785,9.77785
1838.00,9.77688,25.082327,0.000468,24.979557,-0.7853,0.228,9.77633,9.77633
1839.00,9.77700,25.082349,0.000466,24.979498,-0.7853,0.228,9.77590,9.77590
1840.00,9.77713,25.082329,0.000465,24.979421,-0.7854,0.228,9.77619,9.77619
1841.00,9.77693,25.082340,0.000465,24.979397,-0.7854,0.228,9.77705,9.77705
1842.00,9.77696,25.082302,0.000463,24.979319,-0.7853,0.228,9.77769,9.77769
1843.00,9.77725,25.082407,0.000463,24.979343,-0.7852,0.228,9.77868,9.77868
1844.00,9.77725,25.082378,0.000462,24.979311,-0.7852,0.228,9.77916,9.77916
1845.00,9.77716,25.082367,0.000461,24.979294,-0.7852,0.228,9.77826,9.77826
1846.00,9.77713,25.082316,0.000458,24.979195,-0.7853,0.228,9.77690,9.77690
1847.00,9.77722,25.082354,0.000459,24.979200,-0.7854,0.228,9.77600,9.77600
1848.00,9.77708,25.082335,0.000456,24.979195,-0.7855,0.229,9.77560,9.77560
1849.00,9.77732,25.082519,0.000459,24.979335,-0.7856,0.229,9.77543,9.77543
1850.00,9.77719,25.082628,0.000459,24.979363,-0.7857,0.229,9.77601,9.77601
1851.00,9.77715,25.082776,0.000460,24.979463,-0.7857,0.229,9.77641,9.77641
1852.00,9.77709,25.082838,0.000462,24.979571,-0.7858,0.229,9.77618,9.77618
1853.00,9.77680,25.082957,0.000466,24.979692,-0.7859,0.229,9.77540,9.77540
1854.00,9.77666,25.082870,0.000465,24.979604,-0.7859,0.229,9.77057,9.77057
1855.00,9.77685,25.082873,0.000468,24.979625,-0.7860,0.229,9.75781,9.75781
1856.00,9.77697,25.082862,0.000469,24.979655,-0.7862,0.229,9.73125,9.73125
1857.00,9.77638,25.082925,0.000468,24.979619,-0.7861,0.229,9.68590,9.68590
1858.00,9.77588,25.082899,0.000466,24.979571,-0.7861,0.229,9.62274,9.62274
1859.00,9.77591,25.083007,0.000467,24.979669,-0.7860,0.229,9.54808,9.54808
1860.00,9.77652,25.083007,0.000467,24.979632,-0.7858,0.229,9.47308,9.47308
1861.00,9.77570,25.083049,0.000463,24.979538,-0.7857,0.229,9.41256,9.41256
@13,2.0001,4.0, 1860.073 
1862.00,9.77374,25.083013,0.000460,24.979480,-0.7856,0.229,9.37378,9.37378
1863.00,9.77159,25.082996,0.000462,24.979400,-0.7856,0.229,9.35790,9.35790
1864.00,9.75327,25.082970,0.000462,24.979296,-0.7856,0.229,9.36130,9.36130
1865.00,9.71448,25.083036,0.000462,24.979318,-0.7856,0.229,9.37868,9.37868
1866.00,9.64230,25.083125,0.000467,24.979405,-0.7857,0.229,9.40312,9.40312
1867.00,9.54708,25.083179,0.000467,24.979416,-0.7858,0.229,9.43294,9.43294
1868.00,9.45608,25.083245,0.000467,24.979464,-0.7859,0.229,9.46526,9.46526
1869.00,9.38034,25.083213,0.000464,24.979407,-0.7860,0.230,9.49961,9.49961
1870.00,9.34032,25.083176,0.000464,24.979337,-0.7860,0.230,9.53405,9.53405
1871.00,9.34004,25.083150,0.000461,24.979322,-0.7861,0.230,9.56460,9.56460
1872.00,9.35315,25.083313,0.000466,24.979456,-0.7861,0.230,9.59013,9.59013
1873.00,9.37651,25.083475,0.000471,24.979567,-0.7860,0.230,9.61059,9.61059
1874.00,9.39721,25.083584,0.000473,24.979691,-0.7860,0.230,9.62617,9.62617
1875.00,9.42691,25.083643,0.000468,24.979709,-0.7860,0.230,9.63674,9.63674
1876.00,9.46213,25.083589,0.000467,24.979616,-0.7860,0.230,9.64658,9.64658
1877.00,9.50204,25.083472,0.000464,24.979481,-0.7860,0.230,9.65593,9.65593
1878.00,9.53820,25.083328,0.000456,24.979257,-0.7861,0.230,9.66489,9.66489
1879.00,9.56886,25.083375,0.000458,24.979237,-0.7862,0.230,9.67492,9.67492
1880.00,9.59887,25.083398,0.000461,24.979241,-0.7862,0.230,9.68614,9.68614
1881.00,9.61481,25.083442,0.000464,24.979277,-0.7864,0.230,9.69651,9.69651
1882.00,9.62967,25.083502,0.000464,24.979381,-0.7864,0.230,9.70500,9.70500
1883.00,9.64051,25.083574,0.000465,24.979466,-0.7865,0.230,9.71268,9.71268
1884.00,9.64670,25.083617,0.000461,24.979475,-0.7867,0.230,9.71875,9.71875
1885.00,9.65195,25.083616,0.000460,24.979474,-0.7867,0.230,9.72326,9.72326
1886.00,9.66397,25.083802,0.000459,24.979603,-0.7867,0.231,9.72723,9.72723
1887.00,9.67644,25.083837,0.000457,24.979521,-0.7866,0.231,9.73136,9.73136
1888.00,9.68542,25.083908,0.000456,24.979504,-0.7866,0.231,9.73544,9.73544
1889.00,9.69684,25.084064,0.000460,24.979614,-0.7867,0.231,9.73950,9.73950
1890.00,9.70802,25.084172,0.000460,24.979657,-0.7867,0.231,9.74438,9.74438
1891.00,9.71577,25.084193,0.000458,24.979630,-0.7867,0.231,9.74809,9.74809
1892.00,9.71910,25.084264,0.000458,24.979673,-0.7867,0.231,9.75161,9.75161
1893.00,9.72325,25.084164,0.000454,24.979593,-0.7868,0.232,9.75466,9.75466
1894.00,9.72724,25.084055,0.000453,24.979545,-0.7868,0.232,9.75839,9.75839
1895.00,9.73144,25.084018,0.000454,24.979560,-0.7868,0.232,9.76022,9.76022
1896.00,9.73538,25.084043,0.000456,24.979610,-0.7868,0.232,9.76246,9.76246
1897.00,9.73953,25.083985,0.000456,24.979554,-0.7869,0.232,9.76431,9.76431
1898.00,9.74374,25.084001,0.000459,24.979572,-0.7870,0.232,9.76663,9.76663
1899.00,9.74848,25.083976,0.000457,24.979493,-0.7870,0.232,9.76741,9.76741
1900.00,9.75156,25.083963,0.000456,24.979416,-0.7871,0.232,9.76805,9.76805
1901.00,9.75465,25.083889,0.000456,24.979313,-0.7871,0.232,9.76903,9.76903
1902.00,9.75717,25.083982,0.000459,24.979380,-0.7872,0.232,9.76972,9.76972
1903.00,9.75982,25.084094,0.000459,24.979412,-0.7872,0.232,9.76941,9.76941
1904.00,9.76180,25.084256,0.000461,24.979515,-0.7871,0.232,9.76911,9.76911
1905.00,9.76297,25.084272,0.000458,24.979536,-0.7872,0.232,9.77039,9.77039
1906.00,9.76395,25.084348,0.000452,24.979575,-0.7872,0.232,9.77140,9.77140
1907.00,9.76495,25.084296,0.000446,24.979472,-0.7872,0.233,9.77217,9.77217
1908.00,9.76613,25.084427,0.000452,24.979590,-0.7872,0.233,9.77324,9.77324
1909.00,9.76702,25.084306,0.000445,24.979408,-0.7873,0.233,9.77419,9.77419
1910.00,9.76778,25.084355,0.000446,24.979380,-0.7874,0.233,9.77444,9.77444
1911.00,9.76887,25.084366,0.000446,24.979286,-0.7874,0.233,9.77523,9.77523
1912.00,9.77019,25.084436,0.000450,24.979339,-0.7874,0.233,9.77596,9.77596
1913.00,9.77107,25.084505,0.000450,24.979402,-0.7874,0.233,9.77556,9.77556
1914.00,9.77185,25.084496,0.000453,24.979419,-0.7873,0.233,9.77516,9.77516
1915.00,9.77237,25.084537,0.000453,24.979362,-0.7873,0.233,9.77436,9.77436
1916.00,9.77234,25.084750,0.000460,24.979565,-0.7873,0.233,9.77393,9.77393
1917.00,9.77270,25.084760,0.000459,24.979511,-0.7873,0.233,9.77357,9.77357
1918.00,9.77292,25.084732,0.000456,24.979480,-0.7873,0.233,9.77382,9.77382
1919.00,9.77316,25.084786,0.000455,24.979568,-0.7874,0.233,9.77506,9.77506
1920.00,9.77365,25.084652,0.000454,24.979558,-0.7874,0.233,9.77717,9.77717
1921.00,9.77410,25.084348,0.000450,24.979327,-0.7874,0.233,9.77719,9.77719
1922.00,9.77469,25.084502,0.000455,24.979435,-0.7875,0.233,9.77737,9.77737
1923.00,9.77487,25.084438,0.000455,24.979290,-0.7876,0.233,9.77746,9.77746
1924.00,9.77523,25.084539,0.000460,24.979273,-0.7876,0.233,9.77628,9.77628
1925.00,9.77561,25.084767,0.000460,24.979357,-0.7877,0.233,9.77460,9.77460
1926.00,9.77554,25.084838,0.000456,24.979316,-0.7877,0.233,9.77383,9.77383
1927.00,9.77523,25.084867,0.000453,24.979399,-0.7877,0.234,9.77348,9.77348
1928.00,9.77510,25.084976,0.000453,24.979500,-0.7877,0.234,9.77416,9.77416
1929.00,9.77523,25.084894,0.000448,24.979438,-0.7878,0.234,9.77516,9.77516
1930.00,9.77519,25.084995,0.000452,24.979481,-0.7878,0.234,9.77565,9.77565
1931.00,9.77513,25.085095,0.000451,24.979481,-0.7878,0.234,9.77559,9.77559
1932.00,9.77526,25.084975,0.000447,24.979241,-0.7879,0.234,9.77609,9.77609
1933.00,9.77525,25.084997,0.000448,24.979170,-0.7879,0.234,9.77618,9.77618
1934.00,9.77557,25.085104,0.000452,24.979213,-0.7880,0.234,9.77639,9.77639
1935.00,9.77592,25.085183,0.000452,24.979296,-0.7881,0.234,9.77734,9.77734
1936.00,9.77598,25.085352,0.000457,24.979510,-0.7882,0.234,9.77844,9.77844
1937.00,9.77630,25.085474,0.000461,24.979633,-0.7883,0.234,9.77843,9.77843
1938.00,9.77614,25.085608,0.000467,24.979742,-0.7883,0.234,9.77798,9.77798
1939.00,9.77607,25.085746,0.000465,24.979847,-0.7884,0.234,9.77806,9.77806
1940.00,9.77613,25.085718,0.000465,24.979779,-0.7884,0.234,9.77717,9.77717
1941.00,9.77614,25.085685,0.000461,24.979720,-0.7884,0.235,9.77728,9.77728
1942.00,9.77628,25.085627,0.000460,24.979615,-0.7883,0.235,9.77767,9.77767
1943.00,9.77649,25.085524,0.000455,24.979534,-0.7883,0.235,9.77798,9.77798
1944.00,9.77667,25.085538,0.000457,24.979488,-0.7883,0.235,9.77775,9.77775
1945.00,9.77691,25.085534,0.000460,24.979435,-0.7883,0.234,9.77784,9.77784
1946.00,9.77714,25.085643,0.000462,24.979504,-0.7884,0.235,9.77721,9.77721
1947.00,9.77726,25.085658,0.000462,24.979492,-0.7884,0.235,9.77690,9.77690
1948.00,9.77725,25.085633,0.000459,24.979445,-0.7885,0.235,9.77676,9.77676
1949.00,9.77720,25.085687,0.000458,24.979484,-0.7886,0.235,9.77655,9.77655
1950.00,9.77719,25.085548,0.000452,24.979364,-0.7886,0.235,9.77670,9.77670
1951.00,9.77734,25.085482,0.000457,24.979267,-0.7887,0.235,9.77667,9.77667
1952.00,9.77732,25.085511,0.000459,24.979294,-0.7887,0.235,9.77551,9.77551
1953.00,9.77707,25.085559,0.000458,24.979289,-0.7887,0.235,9.77554,9.77554
1954.00,9.77707,25.085355,0.000455,24.979048,-0.7888,0.235,9.77598,9.77598
1955.00,9.77706,25.085790,0.000464,24.979388,-0.7888,0.235,9.77620,9.77620
1956.00,9.77693,25.085991,0.000462,24.979493,-0.7889,0.235,9.77623,9.77623
1957.00,9.77679,25.086276,0.000466,24.979716,-0.7890,0.236,9.77694,9.77694
1958.00,9.77674,25.086420,0.000470,24.979782,-0.7890,0.236,9.77675,9.77675
1959.00,9.77674,25.086579,0.000474,24.979976,-0.7889,0.236,9.77656,9.77656
1960.00,9.77675,25.086402,0.000474,24.979823,-0.7889,0.236,9.77636,9.77636
1961.00,9.77674,25.086215,0.000471,24.979712,-0.7890,0.236,9.77641,9.77641
1962.00,9.77652,25.085955,0.000465,24.979510,-0.7890,0.236,9.77673,9.77673
1963.00,9.77642,25.085917,0.000466,24.979535,-0.7890,0.236,9.77669,9.77669
1964.00,9.77642,25.086076,0.000471,24.979607,-0.7892,0.236,9.77531,9.77531
1965.00,9.77637,25.086014,0.000466,24.979569,-0.7893,0.236,9.77441,9.77441
1966.00,9.77591,25.086084,0.000468,24.979588,-0.7893,0.236,9.77392,9.77392
1967.00,9.77584,25.086235,0.000473,24.979678,-0.7894,0.236,9.77418,9.77418
1968.00,9.77587,25.085999,0.000465,24.979416,-0.7895,0.236,9.77451,9.77451
1969.00,9.77584,25.085878,0.000460,24.979293,-0.7894,0.236,9.77531,9.77531
1970.00,9.77579,25.085835,0.000459,24.979217,-0.7893,0.236,9.77613,9.77613
1971.00,9.77579,25.085750,0.000455,24.979109,-0.7892,0.236,9.77658,9.77658
1972.00,9.77595,25.085869,0.000455,24.979169,-0.7892,0.236,9.77676,9.77676
1973.00,9.77575,25.086142,0.000459,24.979371,-0.7893,0.236,9.77692,9.77692
1974.00,9.77561,25.086348,0.000462,24.979480,-0.7893,0.236,9.77742,9.77742
1975.00,9.77565,25.086596,0.000465,24.979670,-0.7894,0.236,9.77770,9.77770
1976.00,9.77591,25.086712,0.000467,24.979666,-0.7895,0.236,9.77822,9.77822
1977.00,9.77607,25.086673,0.000465,24.979569,-0.7896,0.236,9.77836,9.77836
1978.00,9.77637,25.086713,0.000464,24.979560,-0.7896,0.237,9.77865,9.77865
1979.00,9.77667,25.086562,0.000461,24.979441,-0.7897,0.237,9.77887,9.77887
1980.00,9.77667,25.086427,0.000460,24.979241,-0.7898,0.237,9.77849,9.77849
1981.00,9.77667,25.086564,0.000463,24.979388,-0.7899,0.237,9.77771,9.77771
1982.00,9.77662,25.086611,0.000463,24.979447,-0.7900,0.237,9.77735,9.77735
1983.00,9.77675,25.086660,0.000467,24.979494,-0.7900,0.237,9.77733,9.77733
1984.00,9.77707,25.086687,0.000470,24.979484,-0.7900,0.236,9.77772,9.77772
1985.00,9.77743,25.086649,0.000470,24.979462,-0.7901,0.236,9.77770,9.77770
1986.00,9.77748,25.086634,0.000467,24.979442,-0.7902,0.237,9.77720,9.77720
1987.00,9.77724,25.086574,0.000466,24.979350,-0.7902,0.237,9.77598,9.77598
1988.00,9.77702,25.086573,0.000465,24.979298,-0.7903,0.237,9.77469,9.77469
1989.00,9.77708,25.086639,0.000464,24.979276,-0.7903,0.237,9.77383,9.77383
1990.00,9.77700,25.086767,0.000466,24.979375,-0.7903,0.237,9.77448,9.77448
1991.00,9.77711,25.086798,0.000466,24.979411,-0.7902,0.237,9.77602,9.77602
1992.00,9.77702,25.086870,0.000466,24.979464,-0.7902,0.237,9.77743,9.77743
1993.00,9.77694,25.086930,0.000465,24.979543,-0.7902,0.237,9.77860,9.77860
1994.00,9.77662,25.087055,0.000466,24.979689,-0.7901,0.237,9.77960,9.77960
1995.00,9.77641,25.087090,0.000464,24.979714,-0.7902,0.237,9.77954,9.77954
1996.00,9.77678,25.087060,0.000463,24.979602,-0.7904,0.237,9.77880,9.77880
1997.00,9.77711,25.087094,0.000461,24.979568,-0.7905,0.237,9.77757,9.77757
1998.00,9.77727,25.087059,0.000456,24.979469,-0.7906,0.238,9.77642,9.77642
1999.00,9.77727,25.087044,0.000456,24.979382,-0.7907,0.238,9.77456,9.77456
2000.00,9.77698,25.087098,0.000453,24.979347,-0.7907,0.238,9.77395,9.77395
2001.00,9.77649,25.087230,0.000454,24.979440,-0.7907,0.238,9.77449,9.77449
2002.00,9.77641,25.087342,0.000457,24.979495,-0.7907,0.238,9.77544,9.77544
2003.00,9.77637,25.087460,0.000462,24.979604,-0.7907,0.238,9.77634,9.77634
2004.00,9.77633,25.087420,0.000459,24.979535,-0.7909,0.238,9.77480,9.77480
2005.00,9.77688,25.087365,0.000461,24.979458,-0.7911,0.238,9.76617,9.76617
2006.00,9.77710,25.087418,0.000462,24.979469,-0.7911,0.238,9.74323,9.74323
2007.00,9.77665,25.087336,0.000460,24.979404,-0.7912,0.238,9.70459,9.70459
2008.00,9.77600,25.087222,0.000458,24.979299,-0.7912,0.238,9.65049,9.65049
2009.00,9.77504,25.087347,0.000463,24.979431,-0.7912,0.238,9.58668,9.58668
2010.00,9.77547,25.087357,0.000457,24.979392,-0.7911,0.238,9.52134,9.52134
2011.00,9.77780,25.087293,0.000452,24.979309,-0.7911,0.238,9.46780,9.46780
@14,2.0001,4.0, 2010.004 
2012.00,9.77778,25.087379,0.000452,24.979326,-0.7912,0.239,9.43137,9.43137
2013.00,9.77754,25.087313,0.000450,24.979166,-0.7912,0.239,9.41326,9.41326
2014.00,9.76325,25.087474,0.000448,24.979289,-0.7912,0.239,9.41088,9.41088
2015.00,9.73249,25.087712,0.000455,24.979495,-0.7913,0.239,9.41958,9.41958
2016.00,9.66435,25.087833,0.000460,24.979535,-0.7913,0.239,9.43667,9.43667
2017.00,9.58435,25.087819,0.000461,24.979466,-0.7913,0.239,9.45884,9.45884
2018.00,9.50765,25.088100,0.000461,24.979689,-0.7913,0.239,9.48520,9.48520
2019.00,9.44447,25.087962,0.000460,24.979470,-0.7913,0.239,9.51484,9.51484
2020.00,9.40659,25.087857,0.000458,24.979367,-0.7914,0.239,9.54658,9.54658
2021.00,9.39687,25.087782,0.000456,24.979344,-0.7914,0.239,9.57583,9.57583
2022.00,9.40242,25.087896,0.000459,24.979463,-0.7916,0.239,9.60171,9.60171
2023.00,9.41677,25.087859,0.000459,24.979428,-0.7918,0.239,9.62250,9.62250
2024.00,9.43231,25.087783,0.000457,24.979356,-0.7919,0.239,9.63830,9.63830
2025.00,9.44999,25.087790,0.000455,24.979327,-0.7920,0.239,9.64963,9.64963
2026.00,9.48192,25.087962,0.000458,24.979463,-0.7921,0.239,9.65845,9.65845
2027.00,9.51315,25.088018,0.000460,24.979535,-0.7921,0.240,9.66582,9.66582
2028.00,9.54874,25.088112,0.000465,24.979594,-0.7921,0.239,9.67370,9.67370
2029.00,9.58061,25.088216,0.000467,24.979677,-0.7920,0.239,9.68165,9.68165
2030.00,9.60831,25.088358,0.000471,24.979757,-0.7920,0.239,9.68949,9.68949
2031.00,9.62834,25.088189,0.000466,24.979569,-0.7920,0.239,9.69736,9.69736
2032.00,9.64239,25.088167,0.000462,24.979475,-0.7921,0.240,9.70564,9.70564
2033.00,9.65269,25.088251,0.000463,24.979542,-0.7922,0.240,9.71274,9.71274
2034.00,9.65953,25.088188,0.000464,24.979501,-0.7922,0.240,9.71973,9.71973
2035.00,9.66511,25.088199,0.000463,24.979495,-0.7923,0.240,9.72630,9.72630
2036.00,9.67242,25.088174,0.000461,24.979440,-0.7922,0.240,9.73321,9.73321
2037.00,9.67935,25.088143,0.000462,24.979389,-0.7922,0.240,9.73846,9.73846
2038.00,9.69202,25.088084,0.000460,24.979260,-0.7921,0.240,9.74242,9.74242
2039.00,9.69919,25.088089,0.000458,24.979216,-0.7922,0.240,9.74517,9.74517
2040.00,9.70446,25.088089,0.000458,24.979246,-0.7923,0.240,9.74778,9.74778
2041.00,9.71181,25.088281,0.000461,24.979406,-0.7924,0.240,9.74862,9.74862
2042.00,9.72078,25.088412,0.000463,24.979518,-0.7925,0.240,9.74914,9.74914
2043.00,9.72746,25.088405,0.000461,24.979506,-0.7925,0.240,9.75037,9.75037
2044.00,9.73421,25.088567,0.000459,24.979655,-0.7925,0.241,9.75285,9.75285
2045.00,9.73732,25.088551,0.000459,24.979592,-0.7925,0.241,9.75516,9.75516
2046.00,9.74422,25.088558,0.000461,24.979610,-0.7926,0.241,9.75771,9.75771
2047.00,9.74583,25.088479,0.000456,24.979534,-0.7927,0.241,9.76070,9.76070
2048.00,9.74712,25.088366,0.000451,24.979484,-0.7928,0.241,9.76297,9.76297
2049.00,9.74809,25.088373,0.000454,24.979514,-0.7929,0.241,9.76412,9.76412
2050.00,9.75028,25.088324,0.000450,24.979502,-0.7930,0.241,9.76479,9.76479
2051.00,9.75233,25.088312,0.000451,24.979487,-0.7931,0.241,9.76570,9.76570
2052.00,9.75370,25.088339,0.000454,24.979495,-0.7930,0.241,9.76685,9.76685
2053.00,9.75549,25.088572,0.000459,24.979660,-0.7930,0.241,9.76767,9.76767
2054.00,9.75760,25.088599,0.000462,24.979603,-0.7931,0.241,9.76818,9.76818
2055.00,9.75947,25.088728,0.000466,24.979646,-0.7931,0.241,9.76983,9.76983
2056.00,9.76078,25.088761,0.000463,24.979567,-0.7931,0.241,9.77036,9.77036
2057.00,9.76220,25.088816,0.000463,24.979575,-0.7932,0.241,9.77057,9.77057
2058.00,9.76330,25.088692,0.000459,24.979403,-0.7933,0.241,9.77131,9.77131
2059.00,9.76431,25.088809,0.000456,24.979493,-0.7934,0.242,9.77159,9.77159
2060.00,9.76517,25.088948,0.000455,24.979646,-0.7934,0.242,9.77093,9.77093
2061.00,9.76634,25.088956,0.000454,24.979681,-0.7934,0.242,9.77099,9.77099
2062.00,9.76696,25.089189,0.000456,24.979885,-0.7934,0.242,9.77184,9.77184
2063.00,9.76803,25.089270,0.000459,24.979956,-0.7934,0.242,9.77207,9.77207
2064.00,9.76883,25.089236,0.000458,24.979902,-0.7934,0.242,9.77277,9.77277
2065.00,9.76957,25.089126,0.000458,24.979698,-0.7935,0.242,9.77426,9.77426
2066.00,9.77028,25.089166,0.000460,24.979704,-0.7935,0.242,9.77543,9.77543
2067.00,9.77090,25.089101,0.000459,24.979601,-0.7935,0.242,9.77535,9.77535
2068.00,9.77136,25.089247,0.000462,24.979709,-0.7936,0.242,9.77503,9.77503
2069.00,9.77193,25.089131,0.000460,24.979611,-0.7937,0.242,9.77432,9.77432
2070.00,9.77238,25.089071,0.000460,24.979542,-0.7939,0.242,9.77303,9.77303
2071.00,9.77256,25.089222,0.000462,24.979674,-0.7941,0.242,9.77184,9.77184
2072.00,9.77244,25.089088,0.000460,24.979541,-0.7942,0.242,9.77174,9.77174
2073.00,9.77253,25.089022,0.000456,24.979469,-0.7942,0.242,9.77251,9.77251
2074.00,9.77294,25.089241,0.000459,24.979587,-0.7942,0.242,9.77381,9.77381
2075.00,9.77309,25.089235,0.000456,24.979518,-0.7942,0.243,9.77475,9.77475
2076.00,9.77337,25.089196,0.000453,24.979406,-0.7942,0.243,9.77556,9.77556
2077.00,9.77357,25.089275,0.000453,24.979433,-0.7943,0.243,9.77665,9.77665
2078.00,9.77388,25.089370,0.000455,24.979472,-0.7943,0.243,9.77733,9.77733
2079.00,9.77446,25.089384,0.000455,24.979471,-0.7943,0.243,9.77784,9.77784
2080.00,9.77495,25.089637,0.000457,24.979712,-0.7943,0.243,9.77873,9.77873
2081.00,9.77512,25.089691,0.000459,24.979714,-0.7943,0.243,9.77920,9.77920
2082.00,9.77537,25.089917,0.000463,24.979869,-0.7943,0.243,9.77842,9.77842
2083.00,9.77569,25.089727,0.000458,24.979645,-0.7944,0.243,9.77754,9.77754
2084.00,9.77571,25.089661,0.000458,24.979534,-0.7945,0.243,9.77700,9.77700
2085.00,9.77561,25.089621,0.000460,24.979430,-0.7946,0.243,9.77568,9.77568
2086.00,9.77550,25.089540,0.000458,24.979391,-0.7947,0.243,9.77482,9.77482
2087.00,9.77540,25.089472,0.000458,24.979293,-0.7947,0.243,9.77471,9.77471
2088.00,9.77572,25.089575,0.000462,24.979351,-0.7947,0.243,9.77545,9.77545
2089.00,9.77596,25.089673,0.000462,24.979389,-0.7948,0.243,9.77534,9.77534
2090.00,9.77608,25.089702,0.000462,24.979358,-0.7948,0.243,9.77511,9.77511
2091.00,9.77650,25.089742,0.000459,24.979316,-0.7948,0.244,9.77533,9.77533
2092.00,9.77653,25.089502,0.000451,24.979101,-0.7947,0.244,9.77502,9.77502
2093.00,9.77628,25.089709,0.000453,24.979290,-0.7947,0.244,9.77445,9.77445
2094.00,9.77623,25.089724,0.000451,24.979335,-0.7948,0.244,9.77487,9.77487
2095.00,9.77608,25.089595,0.000446,24.979241,-0.7948,0.244,9.77504,9.77504
2096.00,9.77554,25.089650,0.000447,24.979306,-0.7948,0.244,9.77570,9.77570
2097.00,9.77539,25.090015,0.000453,24.979568,-0.7949,0.244,9.77622,9.77622
2098.00,9.77541,25.090000,0.000451,24.979503,-0.7950,0.244,9.77651,9.77651
2099.00,9.77553,25.089957,0.000448,24.979364,-0.7951,0.244,9.77650,9.77650
2100.00,9.77541,25.090189,0.000455,24.979576,-0.7952,0.244,9.77733,9.77733
2101.00,9.77554,25.090352,0.000459,24.979627,-0.7952,0.244,9.77790,9.77790
2102.00,9.77585,25.090204,0.000458,24.979508,-0.7953,0.244,9.77800,9.77800
2103.00,9.77604,25.090230,0.000458,24.979506,-0.7953,0.244,9.77757,9.77757
2104.00,9.77602,25.090408,0.000465,24.979666,-0.7953,0.244,9.77708,9.77708
2105.00,9.77604,25.090309,0.000464,24.979560,-0.7953,0.244,9.77720,9.77720
2106.00,9.77631,25.090239,0.000462,24.979563,-0.7954,0.244,9.77680,9.77680
2107.00,9.77648,25.090355,0.000464,24.979703,-0.7953,0.245,9.77706,9.77706
2108.00,9.77661,25.090205,0.000462,24.979630,-0.7953,0.245,9.77780,9.77780
2109.00,9.77667,25.090077,0.000454,24.979526,-0.7953,0.245,9.77886,9.77886
2110.00,9.77702,25.090198,0.000454,24.979588,-0.7954,0.245,9.77906,9.77906
2111.00,9.77725,25.090299,0.000454,24.979602,-0.7954,0.245,9.77902,9.77902
2112.00,9.77752,25.090400,0.000454,24.979625,-0.7956,0.245,9.77916,9.77916
2113.00,9.77763,25.090519,0.000456,24.979650,-0.7957,0.245,9.77965,9.77965
2114.00,9.77784,25.090598,0.000460,24.979683,-0.7957,0.245,9.77895,9.77895
2115.00,9.77795,25.090656,0.000458,24.979721,-0.7959,0.245,9.77866,9.77866
2116.00,9.77812,25.090576,0.000455,24.979639,-0.7959,0.245,9.77878,9.77878
2117.00,9.77817,25.090478,0.000455,24.979529,-0.7960,0.245,9.77861,9.77861
2118.00,9.77823,25.090588,0.000454,24.979615,-0.7960,0.246,9.77779,9.77779
2119.00,9.77814,25.090636,0.000454,24.979677,-0.7961,0.246,9.77767,9.77767
2120.00,9.77817,25.090623,0.000458,24.979629,-0.7962,0.246,9.77785,9.77785
2121.00,9.77819,25.090681,0.000458,24.979621,-0.7963,0.246,9.77844,9.77844
2122.00,9.77832,25.090603,0.000454,24.979552,-0.7964,0.246,9.77881,9.77881
2123.00,9.77859,25.090639,0.000455,24.979524,-0.7964,0.246,9.77981,9.77981
2124.00,9.77886,25.090608,0.000453,24.979352,-0.7964,0.246,9.78008,9.78008
2125.00,9.77895,25.090778,0.000452,24.979471,-0.7964,0.246,9.77957,9.77957
2126.00,9.77879,25.090903,0.000457,24.979551,-0.7964,0.246,9.77885,9.77885
2127.00,9.77874,25.091056,0.000461,24.979634,-0.7964,0.246,9.77833,9.77833
2128.00,9.77865,25.091197,0.000468,24.979763,-0.7965,0.246,9.77697,9.77697
2129.00,9.77844,25.091301,0.000474,24.979954,-0.7966,0.246,9.77645,9.77645
2130.00,9.77829,25.091212,0.000474,24.979879,-0.7966,0.246,9.77657,9.77657
2131.00,9.77816,25.091129,0.000469,24.979852,-0.7967,0.246,9.77623,9.77623
2132.00,9.77799,25.091117,0.000466,24.979809,-0.7967,0.246,9.77656,9.77656
2133.00,9.77791,25.090925,0.000459,24.979632,-0.7967,0.246,9.77743,9.77743
2134.00,9.77803,25.090958,0.000456,24.979591,-0.7967,0.246,9.77847,9.77847
2135.00,9.77824,25.091054,0.000454,24.979601,-0.7968,0.247,9.77993,9.77993
2136.00,9.77851,25.091233,0.000459,24.979710,-0.7969,0.247,9.78092,9.78092
2137.00,9.77856,25.091176,0.000457,24.979585,-0.7970,0.247,9.78028,9.78028
2138.00,9.77841,25.091350,0.000459,24.979695,-0.7970,0.247,9.77884,9.77884
2139.00,9.77823,25.091390,0.000460,24.979689,-0.7970,0.247,9.77784,9.77784
2140.00,9.77821,25.091382,0.000466,24.979684,-0.7970,0.247,9.77671,9.77671
2141.00,9.77803,25.091312,0.000463,24.979560,-0.7969,0.247,9.77569,9.77569
2142.00,9.77767,25.091416,0.000467,24.979637,-0.7969,0.247,9.77556,9.77556
2143.00,9.77765,25.091368,0.000467,24.979533,-0.7970,0.247,9.77668,9.77668
2144.00,9.77770,25.091416,0.000469,24.979546,-0.7971,0.247,9.77695,9.77695
2145.00,9.77802,25.091421,0.000465,24.979501,-0.7972,0.247,9.77669,9.77669
2146.00,9.77837,25.091472,0.000466,24.979586,-0.7974,0.247,9.77669,9.77669
2147.00,9.77820,25.091542,0.000468,24.979625,-0.7975,0.247,9.77589,9.77589
2148.00,9.77787,25.091647,0.000468,24.979665,-0.7975,0.247,9.77530,9.77530
2149.00,9.77775,25.091670,0.000465,24.979651,-0.7976,0.247,9.77521,9.77521
2150.00,9.77734,25.091731,0.000464,24.979641,-0.7976,0.247,9.77642,9.77642
2151.00,9.77707,25.091686,0.000459,24.979510,-0.7976,0.247,9.77776,9.77776
2152.00,9.77758,25.091665,0.000455,24.979478,-0.7976,0.248,9.78016,9.78016
2153.00,9.77778,25.091661,0.000455,24.979469,-0.7975,0.248,9.78075,9.78075
2154.00,9.77729,25.091666,0.000455,24.979436,-0.7974,0.248,9.77812,9.77812
2155.00,9.77722,25.091540,0.000454,24.979330,-0.7974,0.248,9.76888,9.76888
2156.00,9.77759,25.091507,0.000455,24.979299,-0.7975,0.248,9.74961,9.74961
2157.00,9.77777,25.091540,0.000458,24.979255,-0.7977,0.248,9.71719,9.71719
2158.00,9.77796,25.091546,0.000455,24.979216,-0.7978,0.248,9.67356,9.67356
2159.00,9.77830,25.091542,0.000452,24.979201,-0.7980,0.248,9.62221,9.62221
2160.00,9.78031,25.091811,0.000456,24.979417,-0.7980,0.248,9.57029,9.57029
2161.00,9.78293,25.091909,0.000459,24.979473,-0.7979,0.248,9.52593,9.52593
@15,2.0001,4.0, 2160.051 
2162.00,9.78303,25.091974,0.000458,24.979564,-0.7979,0.248,9.49445,9.49445
2163.00,9.77813,25.092112,0.000459,24.979693,-0.7979,0.248,9.47566,9.47566
2164.00,9.76323,25.092110,0.000459,24.979711,-0.7979,0.248,9.46922,9.46922
2165.00,9.73629,25.091931,0.000455,24.979563,-0.7980,0.249,9.47102,9.47102
2166.00,9.68634,25.092043,0.000461,24.979680,-0.7981,0.249,9.47878,9.47878
2167.00,9.62141,25.091980,0.000462,24.979629,-0.7982,0.248,9.49249,9.49249
2168.00,9.56017,25.091938,0.000465,24.979619,-0.7982,0.248,9.51273,9.51273
2169.00,9.50686,25.091963,0.000468,24.979616,-0.7983,0.248,9.53754,9.53754
2170.00,9.47711,25.091991,0.000469,24.979634,-0.7984,0.248,9.56568,9.56568
2171.00,9.46483,25.091806,0.000460,24.979364,-0.7985,0.248,9.59453,9.59453
2172.00,9.46389,25.091937,0.000457,24.979437,-0.7986,0.249,9.61908,9.61908
2173.00,9.46631,25.091936,0.000453,24.979380,-0.7987,0.249,9.63850,9.63850
2174.00,9.47433,25.092114,0.000455,24.979482,-0.7987,0.249,9.65311,9.65311
2175.00,9.48597,25.092329,0.000457,24.979633,-0.7987,0.249,9.66323,9.66323
2176.00,9.50372,25.092491,0.000461,24.979784,-0.7987,0.249,9.67067,9.67067
2177.00,9.53248,25.092582,0.000467,24.979814,-0.7986,0.249,9.67842,9.67842
2178.00,9.56739,25.092634,0.000471,24.979814,-0.7987,0.249,9.68605,9.68605
2179.00,9.59829,25.092681,0.000472,24.979826,-0.7986,0.249,9.69391,9.69391
2180.00,9.62658,25.092576,0.000471,24.979704,-0.7986,0.249,9.70187,9.70187
2181.00,9.64761,25.092387,0.000464,24.979490,-0.7985,0.249,9.70907,9.70907
2182.00,9.65529,25.092268,0.000462,24.979329,-0.7984,0.249,9.71568,9.71568
2183.00,9.66444,25.092308,0.000464,24.979367,-0.7984,0.249,9.72225,9.72225
2184.00,9.67140,25.092211,0.000461,24.979226,-0.7984,0.249,9.72771,9.72771
2185.00,9.67728,25.092247,0.000459,24.979191,-0.7985,0.249,9.73308,9.73308
2186.00,9.68501,25.092526,0.000463,24.979438,-0.7985,0.249,9.73700,9.73700
2187.00,9.69402,25.092619,0.000460,24.979536,-0.7985,0.249,9.74087,9.74087
2188.00,9.70250,25.092567,0.000456,24.979404,-0.7984,0.250,9.74344,9.74344
2189.00,9.71081,25.092590,0.000457,24.979442,-0.7984,0.250,9.74530,9.74530
2190.00,9.71714,25.092671,0.000462,24.979534,-0.7984,0.250,9.74687,9.74687
2191.00,9.72096,25.092647,0.000466,24.979520,-0.7984,0.249,9.74976,9.74976
2192.00,9.72710,25.092548,0.000465,24.979435,-0.7985,0.250,9.75212,9.75212
2193.00,9.73527,25.092563,0.000465,24.979439,-0.7985,0.250,9.75450,9.75450
2194.00,9.73880,25.092608,0.000461,24.979448,-0.7985,0.250,9.75810,9.75810
2195.00,9.74105,25.092600,0.000459,24.979426,-0.7985,0.250,9.76042,9.76042
2196.00,9.74324,25.092611,0.000456,24.979436,-0.7987,0.250,9.76284,9.76284
2197.00,9.74523,25.092737,0.000460,24.979531,-0.7988,0.250,9.76456,9.76456
2198.00,9.74774,25.092804,0.000461,24.979606,-0.7990,0.250,9.76589,9.76589
2199.00,9.75042,25.092743,0.000464,24.979564,-0.7991,0.250,9.76677,9.76677
2200.00,9.75264,25.092706,0.000461,24.979523,-0.7991,0.250,9.76867,9.76867
2201.00,9.75494,25.092825,0.000464,24.979594,-0.7990,0.250,9.76931,9.76931
2202.00,9.75739,25.092947,0.000466,24.979661,-0.7988,0.251,9.76984,9.76984
2203.00,9.75921,25.093022,0.000469,24.979695,-0.7988,0.251,9.77037,9.77037
2204.00,9.76096,25.093170,0.000471,24.979770,-0.7988,0.251,9.77038,9.77038
2205.00,9.76228,25.093281,0.000474,24.979834,-0.7989,0.251,9.77001,9.77001
2206.00,9.76320,25.093258,0.000470,24.979734,-0.7990,0.251,9.77074,9.77074
2207.00,9.76413,25.093190,0.000469,24.979602,-0.7990,0.251,9.77162,9.77162
2208.00,9.76555,25.093206,0.000467,24.979594,-0.7991,0.251,9.77173,9.77173
2209.00,9.76710,25.093316,0.000468,24.979651,-0.7991,0.251,9.77208,9.77208
2210.00,9.76800,25.093285,0.000468,24.979514,-0.7992,0.251,9.77198,9.77198
2211.00,9.76828,25.093374,0.000470,24.979543,-0.7992,0.251,9.77095,9.77095
2212.00,9.76874,25.093477,0.000471,24.979581,-0.7993,0.251,9.77023,9.77023
2213.00,9.76929,25.093616,0.000472,24.979627,-0.7994,0.251,9.76988,9.76988
2214.00,9.76959,25.093537,0.000469,24.979499,-0.7994,0.251,9.76945,9.76945
2215.00,9.77003,25.093546,0.000464,24.979468,-0.7994,0.251,9.77025,9.77025
2216.00,9.77032,25.093489,0.000460,24.979347,-0.7994,0.251,9.77148,9.77148
2217.00,9.77083,25.093540,0.000461,24.979428,-0.7994,0.251,9.77243,9.77243
2218.00,9.77130,25.093391,0.000455,24.979293,-0.7994,0.251,9.77430,9.77430
2219.00,9.77177,25.093443,0.000455,24.979333,-0.7994,0.251,9.77589,9.77589
2220.00,9.77199,25.093549,0.000458,24.979443,-0.7995,0.251,9.77581,9.77581
2221.00,9.77204,25.093561,0.000458,24.979469,-0.7995,0.251,9.77525,9.77525
2222.00,9.77224,25.093499,0.000452,24.979345,-0.7994,0.252,9.77498,9.77498
2223.00,9.77251,25.093601,0.000454,24.979389,-0.7995,0.252,9.77418,9.77418
2224.00,9.77264,25.093629,0.000454,24.979370,-0.7995,0.252,9.77405,9.77405
2225.00,9.77256,25.093648,0.000455,24.979357,-0.7995,0.252,9.77503,9.77503
2226.00,9.77292,25.093781,0.000458,24.979417,-0.7996,0.252,9.77644,9.77644
2227.00,9.77360,25.093859,0.000458,24.979429,-0.7997,0.252,9.77816,9.77816
2228.00,9.77414,25.093964,0.000459,24.979450,-0.7998,0.252,9.77975,9.77975
2229.00,9.77461,25.094039,0.000457,24.979481,-0.7998,0.252,9.78005,9.78005
2230.00,9.77510,25.094194,0.000456,24.979563,-0.7998,0.252,9.78013,9.78013
2231.00,9.77557,25.094284,0.000454,24.979627,-0.7997,0.252,9.77998,9.77998
2232.00,9.77612,25.094290,0.000455,24.979680,-0.7995,0.252,9.77953,9.77953
2233.00,9.77678,25.094345,0.000456,24.979722,-0.7994,0.252,9.77823,9.77823
2234.00,9.77725,25.094382,0.000458,24.979713,-0.7994,0.252,9.77736,9.77736
2235.00,9.77716,25.094312,0.000457,24.979611,-0.7994,0.253,9.77638,9.77638
2236.00,9.77708,25.094354,0.000459,24.979583,-0.7994,0.253,9.77613,9.77613
2237.00,9.77706,25.094504,0.000464,24.979629,-0.7995,0.252,9.77543,9.77543
2238.00,9.77699,25.094378,0.000461,24.979489,-0.7996,0.252,9.77583,9.77583
2239.00,9.77705,25.094462,0.000463,24.979554,-0.7997,0.252,9.77678,9.77678
2240.00,9.77753,25.094486,0.000467,24.979603,-0.7997,0.252,9.77760,9.77760
2241.00,9.77794,25.094436,0.000466,24.979565,-0.7997,0.252,9.77748,9.77748
2242.00,9.77801,25.094411,0.000464,24.979481,-0.7997,0.252,9.77758,9.77758
2243.00,9.77806,25.094628,0.000467,24.979650,-0.7996,0.252,9.77753,9.77753
2244.00,9.77788,25.094585,0.000462,24.979611,-0.7995,0.253,9.77732,9.77732
2245.00,9.77781,25.094542,0.000454,24.979521,-0.7995,0.253,9.77744,9.77744
2246.00,9.77783,25.094742,0.000457,24.979736,-0.7997,0.253,9.77750,9.77750
2247.00,9.77767,25.094764,0.000454,24.979723,-0.7998,0.253,9.77722,9.77722
2248.00,9.77718,25.094734,0.000455,24.979697,-0.7999,0.253,9.77656,9.77656
2249.00,9.77699,25.094846,0.000458,24.979783,-0.7998,0.253,9.77604,9.77604
2250.00,9.77673,25.094974,0.000464,24.979896,-0.7998,0.253,9.77522,9.77522
2251.00,9.77664,25.094877,0.000463,24.979714,-0.7996,0.253,9.77529,9.77529
2252.00,9.77653,25.094846,0.000466,24.979727,-0.7994,0.253,9.77568,9.77568
2253.00,9.77661,25.094694,0.000462,24.979598,-0.7994,0.253,9.77711,9.77711
2254.00,9.77689,25.094622,0.000461,24.979479,-0.7993,0.253,9.77801,9.77801
2255.00,9.77711,25.094589,0.000456,24.979371,-0.7994,0.253,9.77867,9.77867
2256.00,9.77724,25.094553,0.000451,24.979305,-0.7995,0.254,9.77927,9.77927
2257.00,9.77742,25.094678,0.000450,24.979412,-0.7995,0.254,9.77937,9.77937
2258.00,9.77744,25.094795,0.000455,24.979419,-0.7994,0.254,9.77901,9.77901
2259.00,9.77741,25.094805,0.000457,24.979445,-0.7994,0.254,9.77889,9.77889
2260.00,9.77756,25.094987,0.000462,24.979652,-0.7994,0.254,9.77916,9.77916
2261.00,9.77767,25.095072,0.000462,24.979722,-0.7993,0.254,9.77850,9.77850
2262.00,9.77772,25.095117,0.000458,24.979676,-0.7993,0.254,9.77894,9.77894
2263.00,9.77780,25.095183,0.000453,24.979721,-0.7993,0.254,9.77839,9.77839
2264.00,9.77772,25.095076,0.000450,24.979539,-0.7993,0.254,9.77795,9.77795
2265.00,9.77771,25.095070,0.000451,24.979465,-0.7992,0.254,9.77762,9.77762
2266.00,9.77768,25.095252,0.000458,24.979564,-0.7992,0.254,9.77758,9.77758
2267.00,9.77757,25.095180,0.000464,24.979467,-0.7993,0.254,9.77635,9.77635
2268.00,9.77768,25.095212,0.000466,24.979442,-0.7993,0.254,9.77668,9.77668
2269.00,9.77791,25.095302,0.000463,24.979494,-0.7994,0.254,9.77724,9.77724
2270.00,9.77815,25.095255,0.000457,24.979419,-0.7994,0.254,9.77784,9.77784
2271.00,9.77847,25.095074,0.000449,24.979270,-0.7994,0.254,9.77879,9.77879
2272.00,9.77858,25.095096,0.000444,24.979266,-0.7993,0.254,9.77969,9.77969
2273.00,9.77860,25.095255,0.000445,24.979381,-0.7992,0.254,9.78049,9.78049
2274.00,9.77870,25.095483,0.000448,24.979555,-0.7992,0.255,9.78085,9.78085
2275.00,9.77877,25.095493,0.000452,24.979535,-0.7992,0.255,9.78063,9.78063
2276.00,9.77878,25.095602,0.000456,24.979634,-0.7993,0.255,9.78013,9.78013
2277.00,9.77878,25.095642,0.000459,24.979693,-0.7994,0.255,9.78019,9.78019
2278.00,9.77874,25.095417,0.000455,24.979558,-0.7994,0.255,9.77994,9.77994
2279.00,9.77881,25.095345,0.000454,24.979486,-0.7994,0.255,9.78006,9.78006
2280.00,9.77896,25.095375,0.000454,24.979488,-0.7993,0.255,9.77990,9.77990
2281.00,9.77912,25.095351,0.000451,24.979376,-0.7991,0.255,9.78021,9.78021
2282.00,9.77920,25.095436,0.000450,24.979391,-0.7990,0.255,9.78046,9.78046
2283.00,9.77922,25.095663,0.000451,24.979492,-0.7989,0.255,9.78015,9.78015
2284.00,9.77938,25.095682,0.000454,24.979447,-0.7989,0.255,9.77962,9.77962
2285.00,9.77953,25.095760,0.000454,24.979479,-0.7990,0.255,9.77993,9.77993
2286.00,9.77961,25.095768,0.000455,24.979512,-0.7991,0.255,9.77984,9.77984
2287.00,9.77989,25.095760,0.000460,24.979522,-0.7991,0.255,9.77970,9.77970
2288.00,9.77999,25.095693,0.000463,24.979460,-0.7991,0.255,9.77923,9.77923
2289.00,9.77994,25.095621,0.000459,24.979423,-0.7992,0.255,9.77935,9.77935
2290.00,9.77998,25.095636,0.000460,24.979467,-0.7993,0.255,9.77914,9.77914
2291.00,9.77982,25.095559,0.000459,24.979392,-0.7992,0.255,9.77905,9.77905
2292.00,9.77978,25.095558,0.000455,24.979351,-0.7993,0.255,9.77872,9.77872
2293.00,9.77968,25.095634,0.000456,24.979400,-0.7992,0.255,9.77891,9.77891
2294.00,9.77945,25.095874,0.000462,24.979601,-0.7990,0.255,9.77841,9.77841
2295.00,9.77932,25.095893,0.000462,24.979566,-0.7989,0.255,9.77796,9.77796
2296.00,9.77921,25.095941,0.000459,24.979546,-0.7989,0.256,9.77776,9.77776
2297.00,9.77924,25.095991,0.000456,24.979557,-0.7988,0.256,9.77821,9.77821
2298.00,9.77930,25.095976,0.000453,24.979502,-0.7988,0.256,9.77923,9.77923
2299.00,9.77944,25.095926,0.000450,24.979455,-0.7988,0.256,9.78101,9.78101
2300.00,9.77958,25.095935,0.000446,24.979471,-0.7988,0.256,9.78234,9.78234
2301.00,9.77975,25.096023,0.000446,24.979537,-0.7988,0.256,9.78198,9.78198
2302.00,9.77959,25.096129,0.000450,24.979578,-0.7988,0.256,9.78168,9.78168
2303.00,9.77960,25.096074,0.000448,24.979569,-0.7988,0.256,9.78138,9.78138
2304.00,9.77957,25.096000,0.000449,24.979435,-0.7988,0.256,9.77846,9.77846
2305.00,9.77957,25.096046,0.000454,24.979507,-0.7988,0.256,9.77271,9.77271
2306.00,9.77972,25.096057,0.000457,24.979582,-0.7986,0.256,9.76127,9.76127
2307.00,9.77980,25.095976,0.000455,24.979546,-0.7985,0.256,9.73963,9.73963
2308.00,9.78026,25.096149,0.000458,24.979651,-0.7984,0.256,9.70799,9.70799
2309.00,9.78102,25.096197,0.000454,24.979638,-0.7983,0.257,9.66895,9.66895
2310.00,9.78163,25.096159,0.000449,24.979491,-0.7983,0.257,9.62775,9.62775
2311.00,9.77941,25.096289,0.000452,24.979481,-0.7984,0.257,9.59136,9.59136
@16,2.0001,4.0, 2310.092 
2312.00,9.77860,25.096387,0.000456,24.979518,-0.7986,0.257,9.56386,9.56386
2313.00,9.78062,25.096392,0.000455,24.979493,-0.7986,0.257,9.54494,9.54494
2314.00,9.77158,25.096568,0.000461,24.979679,-0.7987,0.257,9.53491,9.53491
2315.00,9.75507,25.096678,0.000464,24.979792,-0.7987,0.257,9.53084,9.53084
2316.00,9.71965,25.096633,0.000460,24.979785,-0.7986,0.257,9.53140,9.53140
2317.00,9.67032,25.096523,0.000456,24.979678,-0.7984,0.258,9.53721,9.53721
2318.00,9.62293,25.096369,0.000453,24.979549,-0.7983,0.258,9.54862,9.54862
2319.00,9.57667,25.096407,0.000454,24.979529,-0.7983,0.258,9.56685,9.56685
2320.00,9.54951,25.096392,0.000457,24.979421,-0.7983,0.258,9.58906,9.58906
2321.00,9.53780,25.096482,0.000459,24.979380,-0.7983,0.258,9.61270,9.61270
2322.00,9.53276,25.096596,0.000459,24.979433,-0.7984,0.258,9.63489,9.63489
2323.00,9.52848,25.096845,0.000464,24.979558,-0.7985,0.258,9.65331,9.65331
2324.00,9.52632,25.096819,0.000461,24.979504,-0.7984,0.258,9.66622,9.66622
2325.00,9.52900,25.096991,0.000463,24.979657,-0.7983,0.258,9.67616,9.67616
2326.00,9.54065,25.097004,0.000461,24.979644,-0.7982,0.258,9.68342,9.68342
2327.00,9.56185,25.097153,0.000460,24.979706,-0.7980,0.258,9.68944,9.68944
2328.00,9.58570,25.097208,0.000460,24.979756,-0.7979,0.258,9.69574,9.69574
2329.00,9.61725,25.097267,0.000466,24.979747,-0.7978,0.258,9.70235,9.70235
2330.00,9.63995,25.097195,0.000463,24.979643,-0.7978,0.258,9.70812,9.70812
2331.00,9.65875,25.097154,0.000461,24.979632,-0.7979,0.258,9.71400,9.71400
2332.00,9.67271,25.097004,0.000463,24.979474,-0.7979,0.258,9.71988,9.71988
2333.00,9.67757,25.097005,0.000466,24.979422,-0.7979,0.258,9.72592,9.72592
2334.00,9.68190,25.096916,0.000463,24.979380,-0.7979,0.258,9.73150,9.73150
2335.00,9.68977,25.096882,0.000461,24.979317,-0.7978,0.258,9.73710,9.73710
2336.00,9.69517,25.096980,0.000465,24.979322,-0.7977,0.258,9.74217,9.74217
2337.00,9.70282,25.097121,0.000464,24.979457,-0.7978,0.258,9.74580,9.74580
2338.00,9.70906,25.097086,0.000460,24.979421,-0.7979,0.259,9.74822,9.74822
2339.00,9.71486,25.097149,0.000460,24.979392,-0.7979,0.259,9.75036,9.75036
2340.00,9.71858,25.097241,0.000463,24.979481,-0.7981,0.259,9.75144,9.75144
2341.00,9.72455,25.097265,0.000464,24.979520,-0.7982,0.259,9.75257,9.75257
2342.00,9.73214,25.097221,0.000461,24.979444,-0.7983,0.259,9.75471,9.75471
2343.00,9.73881,25.097228,0.000457,24.979441,-0.7984,0.259,9.75704,9.75704
2344.00,9.74314,25.097279,0.000455,24.979478,-0.7984,0.259,9.75972,9.75972
2345.00,9.74600,25.097375,0.000455,24.979521,-0.7984,0.259,9.76280,9.76280
2346.00,9.74784,25.097423,0.000459,24.979541,-0.7982,0.259,9.76578,9.76578
2347.00,9.74926,25.097530,0.000464,24.979641,-0.7980,0.259,9.76730,9.76730
2348.00,9.75152,25.097629,0.000472,24.979726,-0.7979,0.259,9.76823,9.76823
2349.00,9.75396,25.097619,0.000473,24.979699,-0.7978,0.259,9.76851,9.76851
2350.00,9.75616,25.097614,0.000470,24.979632,-0.7978,0.259,9.76923,9.76923
2351.00,9.75798,25.097418,0.000462,24.979417,-0.7978,0.259,9.76996,9.76996
2352.00,9.75999,25.097273,0.000454,24.979238,-0.7978,0.259,9.77162,9.77162
2353.00,9.76201,25.097243,0.000450,24.979128,-0.7977,0.260,9.77294,9.77294
2354.00,9.76320,25.097230,0.000449,24.979066,-0.7977,0.260,9.77412,9.77412
2355.00,9.76463,25.097159,0.000449,24.979020,-0.7978,0.260,9.77527,9.77527
2356.00,9.76606,25.097401,0.000458,24.979280,-0.7979,0.260,9.77545,9.77545
2357.00,9.76716,25.097573,0.000464,24.979407,-0.7981,0.260,9.77541,9.77541
2358.00,9.76829,25.097694,0.000466,24.979552,-0.7982,0.260,9.77619,9.77619
2359.00,9.77013,25.097785,0.000466,24.979623,-0.7983,0.260,9.77676,9.77676
2360.00,9.77150,25.097912,0.000466,24.979712,-0.7983,0.260,9.77724,9.77724
2361.00,9.77248,25.097919,0.000461,24.979613,-0.7982,0.260,9.77774,9.77774
2362.00,9.77314,25.098013,0.000459,24.979663,-0.7981,0.260,9.77740,9.77740
2363.00,9.77356,25.098034,0.000459,24.979571,-0.7982,0.260,9.77716,9.77716
2364.00,9.77382,25.098054,0.000460,24.979551,-0.7982,0.260,9.77654,9.77654
2365.00,9.77410,25.098061,0.000460,24.979529,-0.7981,0.260,9.77540,9.77540
2366.00,9.77435,25.098014,0.000459,24.979495,-0.7981,0.260,9.77466,9.77466
2367.00,9.77469,25.098123,0.000464,24.979607,-0.7980,0.260,9.77539,9.77539
2368.00,9.77521,25.098046,0.000462,24.979512,-0.7979,0.260,9.77561,9.77561
2369.00,9.77568,25.098069,0.000460,24.979543,-0.7978,0.261,9.77603,9.77603
2370.00,9.77596,25.098133,0.000462,24.979534,-0.7978,0.261,9.77655,9.77655
2371.00,9.77626,25.098244,0.000465,24.979621,-0.7979,0.261,9.77754,9.77754
2372.00,9.77631,25.098175,0.000464,24.979534,-0.7980,0.261,9.77697,9.77697
2373.00,9.77636,25.098140,0.000465,24.979514,-0.7981,0.261,9.77648,9.77648
2374.00,9.77650,25.098172,0.000465,24.979504,-0.7981,0.261,9.77717,9.77717
2375.00,9.77660,25.098134,0.000462,24.979468,-0.7981,0.261,9.77721,9.77721
2376.00,9.77674,25.098192,0.000461,24.979401,-0.7979,0.261,9.77567,9.77567
2377.00,9.77649,25.098229,0.000458,24.979300,-0.7978,0.261,9.77364,9.77364
2378.00,9.77604,25.098346,0.000456,24.979349,-0.7978,0.261,9.77294,9.77294
2379.00,9.77544,25.098354,0.000455,24.979308,-0.7978,0.261,9.77205,9.77205
2380.00,9.77520,25.098356,0.000454,24.979312,-0.7979,0.261,9.77258,9.77258
2381.00,9.77513,25.098356,0.000454,24.979339,-0.7979,0.261,9.77420,9.77420
2382.00,9.77535,25.098329,0.000452,24.979353,-0.7979,0.261,9.77773,9.77773
2383.00,9.77500,25.098441,0.000454,24.979459,-0.7979,0.261,9.78001,9.78001
2384.00,9.77456,25.098543,0.000458,24.979552,-0.7979,0.261,9.78186,9.78186
2385.00,9.77370,25.098614,0.000458,24.979554,-0.7978,0.261,9.78263,9.78263
2386.00,9.77340,25.098591,0.000457,24.979522,-0.7978,0.262,9.78372,9.78372
2387.00,9.77454,25.098650,0.000459,24.979545,-0.7977,0.262,9.78362,9.78362
2388.00,9.77491,25.098641,0.000458,24.979539,-0.7977,0.262,9.78343,9.78343
2389.00,9.77548,25.098647,0.000452,24.979501,-0.7977,0.262,9.78257,9.78257
2390.00,9.77714,25.098721,0.000455,24.979549,-0.7976,0.262,9.78217,9.78217
2391.00,9.77823,25.098867,0.000458,24.979620,-0.7975,0.262,9.78160,9.78160
2392.00,9.77879,25.098870,0.000456,24.979599,-0.7974,0.262,9.78136,9.78136
2393.00,9.77905,25.098893,0.000458,24.979599,-0.7973,0.262,9.78069,9.78069
2394.00,9.77926,25.098947,0.000460,24.979655,-0.7973,0.262,9.78040,9.78040
2395.00,9.77925,25.098866,0.000460,24.979533,-0.7973,0.262,9.77998,9.77998
2396.00,9.77958,25.098764,0.000460,24.979466,-0.7974,0.262,9.77963,9.77963
2397.00,9.78060,25.098726,0.000459,24.979426,-0.7974,0.262,9.77867,9.77867
2398.00,9.78063,25.098672,0.000455,24.979322,-0.7974,0.262,9.77886,9.77886
2399.00,9.78092,25.098757,0.000463,24.979352,-0.7974,0.262,9.77934,9.77934
2400.00,9.78107,25.098863,0.000462,24.979439,-0.7974,0.262,9.77969,9.77969
2401.00,9.78119,25.098913,0.000460,24.979469,-0.7974,0.262,9.77988,9.77988
2402.00,9.78117,25.099034,0.000465,24.979527,-0.7973,0.262,9.78079,9.78079
2403.00,9.78100,25.099154,0.000467,24.979627,-0.7973,0.262,9.78122,9.78122
2404.00,9.78081,25.099106,0.000458,24.979514,-0.7973,0.262,9.78190,9.78190
2405.00,9.78104,25.099049,0.000453,24.979435,-0.7973,0.263,9.78221,9.78221
2406.00,9.78084,25.099130,0.000454,24.979484,-0.7973,0.263,9.78197,9.78197
2407.00,9.78063,25.099052,0.000448,24.979413,-0.7974,0.263,9.78155,9.78155
2408.00,9.78056,25.098979,0.000446,24.979340,-0.7975,0.263,9.78126,9.78126
2409.00,9.78051,25.098949,0.000446,24.979334,-0.7975,0.263,9.78050,9.78050
2410.00,9.78062,25.098989,0.000447,24.979349,-0.7976,0.263,9.78079,9.78079
2411.00,9.78069,25.099026,0.000444,24.979317,-0.7977,0.263,9.78126,9.78126
2412.00,9.78064,25.099150,0.000447,24.979377,-0.7978,0.263,9.78169,9.78169
2413.00,9.78074,25.099289,0.000448,24.979436,-0.7978,0.263,9.78230,9.78230
2414.00,9.78101,25.099398,0.000451,24.979458,-0.7979,0.263,9.78331,9.78331
2415.00,9.78141,25.099598,0.000452,24.979588,-0.7980,0.263,9.78358,9.78358
2416.00,9.78169,25.099619,0.000456,24.979582,-0.7979,0.263,9.78453,9.78453
2417.00,9.78214,25.099609,0.000457,24.979618,-0.7978,0.263,9.78541,9.78541
2418.00,9.78249,25.099486,0.000450,24.979471,-0.7977,0.264,9.78515,9.78515
2419.00,9.78235,25.099480,0.000452,24.979513,-0.7976,0.264,9.78332,9.78332
2420.00,9.78210,25.099295,0.000454,24.979341,-0.7975,0.263,9.78175,9.78175
2421.00,9.78217,25.099298,0.000453,24.979316,-0.7975,0.263,9.78143,9.78143
2422.00,9.78222,25.099309,0.000451,24.979258,-0.7975,0.264,9.77736,9.77736
2423.00,9.78212,25.099371,0.000454,24.979296,-0.7976,0.264,9.76992,9.76992
2424.00,9.78243,25.099400,0.000451,24.979295,-0.7977,0.264,9.76144,9.76144
2425.00,9.78272,25.099442,0.000453,24.979298,-0.7977,0.264,9.75184,9.75184
2426.00,9.78282,25.099623,0.000456,24.979434,-0.7978,0.264,9.74342,9.74342
2427.00,9.78288,25.099760,0.000457,24.979527,-0.7979,0.264,9.74338,9.74338
2428.00,9.78216,25.099935,0.000463,24.979692,-0.7980,0.264,9.75169,9.75169
2429.00,9.78035,25.099919,0.000463,24.979641,-0.7979,0.264,9.76274,9.76274
2430.00,9.77926,25.100004,0.000460,24.979691,-0.7979,0.264,9.77548,9.77548
2431.00,9.78447,25.099851,0.000456,24.979519,-0.7979,0.264,9.78542,9.78542
2432.00,9.76573,25.099929,0.000457,24.979509,-0.7978,0.264,9.79001,9.79001
2433.00,9.74568,25.099818,0.000448,24.979317,-0.7978,0.264,9.78928,9.78928
2434.00,9.73411,25.099947,0.000449,24.979370,-0.7979,0.265,9.78733,9.78733
2435.00,9.72915,25.099897,0.000448,24.979344,-0.7979,0.265,9.78473,9.78473
2436.00,9.74297,25.100027,0.000448,24.979463,-0.7980,0.265,9.78266,9.78266
2437.00,9.76540,25.099876,0.000445,24.979341,-0.7981,0.265,9.78202,9.78202
2438.00,9.78673,25.099960,0.000449,24.979404,-0.7982,0.265,9.78243,9.78243
2439.00,9.78961,25.099988,0.000449,24.979431,-0.7982,0.265,9.78375,9.78375
2440.00,9.79143,25.100208,0.000452,24.979566,-0.7983,0.265,9.78430,9.78430
2441.00,9.78959,25.100240,0.000453,24.979595,-0.7982,0.265,9.78422,9.78422
2442.00,9.78701,25.100304,0.000452,24.979681,-0.7981,0.265,9.78443,9.78443
2443.00,9.78540,25.100453,0.000455,24.979827,-0.7981,0.265,9.78380,9.78380
2444.00,9.78520,25.100473,0.000452,24.979787,-0.7982,0.265,9.78284,9.78284
2445.00,9.78512,25.100487,0.000452,24.979778,-0.7982,0.265,9.78321,9.78321
2446.00,9.78481,25.100496,0.000451,24.979692,-0.7982,0.265,9.78301,9.78301
2447.00,9.78457,25.100509,0.000452,24.979655,-0.7982,0.265,9.78226,9.78226
2448.00,9.78432,25.100503,0.000448,24.979598,-0.7982,0.265,9.78251,9.78251
2449.00,9.78410,25.100434,0.000444,24.979531,-0.7981,0.265,9.78277,9.78277
2450.00,9.78383,25.100402,0.000440,24.979518,-0.7980,0.266,9.78234,9.78234
2451.00,9.78339,25.100300,0.000438,24.979436,-0.7980,0.266,9.78287,9.78287
2452.00,9.78314,25.100382,0.000442,24.979452,-0.7980,0.266,9.78327,9.78327
2453.00,9.78298,25.100374,0.000444,24.979445,-0.7981,0.265,9.78315,9.78315
2454.00,9.78330,25.100433,0.000450,24.979480,-0.7981,0.265,9.78315,9.78315
2455.00,9.78330,25.100520,0.000455,24.979514,-0.7982,0.265,9.78118,9.78118
2456.00,9.78296,25.100559,0.000456,24.979517,-0.7983,0.265,9.77406,9.77406
2457.00,9.78297,25.100736,0.000457,24.979653,-0.7984,0.266,9.75953,9.75953
2458.00,9.78277,25.100499,0.000450,24.979393,-0.7984,0.266,9.73830,9.73830
2459.00,9.78285,25.100616,0.000452,24.979433,-0.7984,0.266,9.71142,9.71142
2460.00,9.78316,25.100656,0.000451,24.979416,-0.7985,0.266,9.68283,9.68283
2461.00,9.78326,25.101005,0.000458,24.979734,-0.7986,0.266,9.65663,9.65663
@17,2.0001,4.0, 2460.024 
2462.00,9.78341,25.100881,0.000453,24.979615,-0.7986,0.267,9.63639,9.63639
2463.00,9.78345,25.101145,0.000458,24.979864,-0.7987,0.267,9.62148,9.62148
2464.00,9.78243,25.101002,0.000454,24.979735,-0.7988,0.267,9.61148,9.61148
2465.00,9.77204,25.100977,0.000455,24.979694,-0.7988,0.267,9.60393,9.60393
2466.00,9.74766,25.100807,0.000449,24.979524,-0.7988,0.267,9.60020,9.60020
2467.00,9.71176,25.100807,0.000453,24.979524,-0.7988,0.267,9.60018,9.60018
2468.00,9.67703,25.100936,0.000457,24.979603,-0.7988,0.267,9.60514,9.60514
2469.00,9.64849,25.100993,0.000459,24.979665,-0.7988,0.267,9.61491,9.61491
2470.00,9.62928,25.100989,0.000456,24.979667,-0.7988,0.267,9.62975,9.62975
2471.00,9.61693,25.100853,0.000458,24.979503,-0.7988,0.267,9.64578,9.64578
2472.00,9.61057,25.100926,0.000460,24.979553,-0.7988,0.267,9.66062,9.66062
2473.00,9.60246,25.101025,0.000461,24.979609,-0.7989,0.267,9.67372,9.67372
2474.00,9.59824,25.101206,0.000464,24.979699,-0.7989,0.267,9.68385,9.68385
2475.00,9.59177,25.101296,0.000466,24.979700,-0.7989,0.267,9.69151,9.69151
2476.00,9.59814,25.101421,0.000462,24.979777,-0.7989,0.267,9.69694,9.69694
2477.00,9.61053,25.101386,0.000459,24.979680,-0.7990,0.267,9.70307,9.70307
2478.00,9.62721,25.101301,0.000456,24.979552,-0.7990,0.267,9.70898,9.70898
2479.00,9.64716,25.101280,0.000457,24.979571,-0.7991,0.267,9.71528,9.71528
2480.00,9.66568,25.101289,0.000458,24.979608,-0.7993,0.268,9.72003,9.72003
2481.00,9.67824,25.101443,0.000465,24.979707,-0.7993,0.268,9.72527,9.72527
2482.00,9.68472,25.101741,0.000471,24.979936,-0.7993,0.267,9.72987,9.72987
2483.00,9.69265,25.101769,0.000467,24.979952,-0.7993,0.268,9.73473,9.73473
2484.00,9.69785,25.101793,0.000467,24.979927,-0.7993,0.268,9.73872,9.73872
2485.00,9.70386,25.101687,0.000466,24.979811,-0.7993,0.268,9.74343,9.74343
2486.00,9.70571,25.101739,0.000465,24.979883,-0.7994,0.268,9.74764,9.74764
2487.00,9.71522,25.101460,0.000459,24.979646,-0.7995,0.268,9.75139,9.75139
2488.00,9.72247,25.101339,0.000458,24.979530,-0.7996,0.268,9.75452,9.75452
2489.00,9.72731,25.101396,0.000456,24.979538,-0.7996,0.268,9.75796,9.75796
2490.00,9.72932,25.101478,0.000457,24.979575,-0.7996,0.268,9.76146,9.76146
2491.00,9.73147,25.101242,0.000450,24.979310,-0.7997,0.268,9.76442,9.76442
2492.00,9.73834,25.101350,0.000449,24.979346,-0.7997,0.268,9.76656,9.76656
2493.00,9.74656,25.101518,0.000456,24.979448,-0.7997,0.268,9.76782,9.76782
2494.00,9.74919,25.101443,0.000457,24.979365,-0.7996,0.268,9.76867,9.76867
2495.00,9.75140,25.101520,0.000460,24.979397,-0.7996,0.268,9.76916,9.76916
2496.00,9.75490,25.101700,0.000467,24.979494,-0.7995,0.268,9.76976,9.76976
2497.00,9.75793,25.101690,0.000470,24.979478,-0.7995,0.268,9.77064,9.77064
2498.00,9.76144,25.101708,0.000469,24.979464,-0.7995,0.268,9.77170,9.77170
2499.00,9.76353,25.101751,0.000467,24.979473,-0.7996,0.268,9.77225,9.77225
2500.00,9.76489,25.101847,0.000465,24.979518,-0.7996,0.268,9.77363,9.77363
2501.00,9.76604,25.101815,0.000459,24.979484,-0.7996,0.269,9.77522,9.77522
2502.00,9.76708,25.101938,0.000460,24.979540,-0.7997,0.269,9.77577,9.77577
2503.00,9.76821,25.101981,0.000462,24.979552,-0.7998,0.269,9.77606,9.77606
2504.00,9.76932,25.102140,0.000465,24.979681,-0.8000,0.269,9.77717,9.77717
2505.00,9.77011,25.102074,0.000461,24.979641,-0.8002,0.269,9.77725,9.77725
2506.00,9.77132,25.102022,0.000459,24.979594,-0.8002,0.269,9.77685,9.77685
2507.00,9.77211,25.101996,0.000460,24.979548,-0.8003,0.269,9.77668,9.77668
2508.00,9.77296,25.101938,0.000457,24.979514,-0.8005,0.269,9.77641,9.77641
2509.00,9.77350,25.101906,0.000456,24.979456,-0.8005,0.269,9.77623,9.77623
2510.00,9.77383,25.101858,0.000454,24.979327,-0.8006,0.269,9.77651,9.77651
2511.00,9.77450,25.101985,0.000458,24.979456,-0.8007,0.269,9.77791,9.77791
2512.00,9.77527,25.102043,0.000454,24.979510,-0.8007,0.270,9.77969,9.77969
2513.00,9.77600,25.102288,0.000456,24.979701,-0.8006,0.270,9.78157,9.78157
2514.00,9.77665,25.102310,0.000458,24.979707,-0.8006,0.270,9.78247,9.78247
2515.00,9.77741,25.102436,0.000462,24.979807,-0.8006,0.270,9.78309,9.78309
2516.00,9.77803,25.102387,0.000459,24.979691,-0.8006,0.270,9.78246,9.78246
2517.00,9.77858,25.102373,0.000464,24.979666,-0.8005,0.269,9.78138,9.78138
2518.00,9.77881,25.102135,0.000460,24.979432,-0.8005,0.269,9.78098,9.78098
2519.00,9.77927,25.102134,0.000458,24.979376,-0.8004,0.269,9.78043,9.78043
2520.00,9.77968,25.102242,0.000463,24.979461,-0.8004,0.269,9.78008,9.78008
2521.00,9.77963,25.102290,0.000464,24.979454,-0.8005,0.270,9.78039,9.78039
2522.00,9.77978,25.102315,0.000463,24.979433,-0.8005,0.270,9.78092,9.78092
2523.00,9.77990,25.102417,0.000465,24.979502,-0.8006,0.270,9.78042,9.78042
2524.00,9.77994,25.102471,0.000462,24.979470,-0.8006,0.270,9.78085,9.78085
2525.00,9.78009,25.102473,0.000453,24.979450,-0.8006,0.270,9.78154,9.78154
2526.00,9.78047,25.102671,0.000459,24.979628,-0.8005,0.270,9.78232,9.78232
2527.00,9.78110,25.102824,0.000459,24.979710,-0.8004,0.270,9.78349,9.78349
2528.00,9.78171,25.102770,0.000455,24.979602,-0.8004,0.270,9.78523,9.78523
2529.00,9.78229,25.102723,0.000458,24.979601,-0.8004,0.270,9.78626,9.78626
2530.00,9.78266,25.102851,0.000461,24.979688,-0.8005,0.270,9.78609,9.78609
2531.00,9.78267,25.102769,0.000457,24.979626,-0.8005,0.270,9.78541,9.78541
2532.00,9.78262,25.102608,0.000452,24.979481,-0.8007,0.270,9.78506,9.78506
2533.00,9.78259,25.102714,0.000454,24.979570,-0.8007,0.270,9.78447,9.78447
2534.00,9.78268,25.102777,0.000455,24.979681,-0.8008,0.270,9.78309,9.78309
2535.00,9.78306,25.102799,0.000459,24.979673,-0.8008,0.270,9.78308,9.78308
2536.00,9.78299,25.102755,0.000458,24.979542,-0.8009,0.270,9.78402,9.78402
2537.00,9.78331,25.102906,0.000460,24.979676,-0.8010,0.270,9.78471,9.78471
2538.00,9.78368,25.103054,0.000460,24.979816,-0.8012,0.271,9.78490,9.78490
2539.00,9.78396,25.103052,0.000454,24.979725,-0.8013,0.271,9.78616,9.78616
2540.00,9.78423,25.103002,0.000449,24.979681,-0.8014,0.271,9.78593,9.78593
2541.00,9.78418,25.103217,0.000452,24.979874,-0.8015,0.271,9.78451,9.78451
2542.00,9.78413,25.103282,0.000455,24.979919,-0.8015,0.271,9.78329,9.78329
2543.00,9.78427,25.103310,0.000459,24.979919,-0.8015,0.271,9.78270,9.78270
2544.00,9.78447,25.103443,0.000466,24.980055,-0.8015,0.271,9.78224,9.78224
2545.00,9.78430,25.103481,0.000468,24.980053,-0.8016,0.271,9.78265,9.78265
2546.00,9.78417,25.103360,0.000468,24.979952,-0.8016,0.271,9.78397,9.78397
2547.00,9.78426,25.103068,0.000462,24.979653,-0.8016,0.271,9.78509,9.78509
2548.00,9.78439,25.103036,0.000461,24.979511,-0.8015,0.271,9.78562,9.78562
2549.00,9.78425,25.103123,0.000461,24.979478,-0.8014,0.271,9.78542,9.78542
2550.00,9.78439,25.102879,0.000452,24.979245,-0.8014,0.272,9.78561,9.78561
2551.00,9.78437,25.103002,0.000454,24.979293,-0.8013,0.272,9.78589,9.78589
2552.00,9.78454,25.103198,0.000456,24.979479,-0.8013,0.272,9.78575,9.78575
2553.00,9.78472,25.103223,0.000454,24.979525,-0.8013,0.272,9.78585,9.78585
2554.00,9.78483,25.103242,0.000455,24.979529,-0.8013,0.272,9.78573,9.78573
2555.00,9.78491,25.103508,0.000463,24.979748,-0.8014,0.272,9.78540,9.78540
2556.00,9.78470,25.103530,0.000461,24.979742,-0.8014,0.272,9.78480,9.78480
2557.00,9.78455,25.103583,0.000463,24.979801,-0.8015,0.272,9.78397,9.78397
2558.00,9.78448,25.103483,0.000462,24.979693,-0.8017,0.272,9.78374,9.78374
2559.00,9.78445,25.103376,0.000458,24.979577,-0.8019,0.272,9.78411,9.78411
2560.00,9.78442,25.103418,0.000459,24.979538,-0.8021,0.272,9.78374,9.78374
2561.00,9.78448,25.103334,0.000459,24.979491,-0.8021,0.272,9.78384,9.78384
2562.00,9.78479,25.103329,0.000458,24.979386,-0.8022,0.272,9.78468,9.78468
2563.00,9.78497,25.103320,0.000455,24.979341,-0.8021,0.272,9.78473,9.78473
2564.00,9.78499,25.103333,0.000454,24.979381,-0.8020,0.272,9.78496,9.78496
2565.00,9.78510,25.103432,0.000454,24.979466,-0.8020,0.272,9.78573,9.78573
2566.00,9.78512,25.103525,0.000452,24.979442,-0.8020,0.272,9.78578,9.78578
2567.00,9.78510,25.103593,0.000451,24.979488,-0.8020,0.273,9.78625,9.78625
2568.00,9.78525,25.103826,0.000457,24.979633,-0.8020,0.273,9.78688,9.78688
2569.00,9.78539,25.103888,0.000456,24.979599,-0.8022,0.273,9.78695,9.78695
2570.00,9.78538,25.103801,0.000454,24.979470,-0.8023,0.273,9.78699,9.78699
2571.00,9.78536,25.103904,0.000456,24.979559,-0.8023,0.273,9.78741,9.78741
2572.00,9.78544,25.104029,0.000454,24.979623,-0.8024,0.273,9.78668,9.78668
2573.00,9.78540,25.103982,0.000451,24.979621,-0.8025,0.273,9.78625,9.78625
2574.00,9.78553,25.103978,0.000454,24.979604,-0.8026,0.273,9.78588,9.78588
2575.00,9.78560,25.103989,0.000452,24.979675,-0.8026,0.273,9.78618,9.78618
2576.00,9.78575,25.103836,0.000450,24.979520,-0.8027,0.273,9.78634,9.78634
2577.00,9.78602,25.103813,0.000454,24.979487,-0.8027,0.273,9.78723,9.78723
2578.00,9.78622,25.103817,0.000453,24.979438,-0.8029,0.273,9.78685,9.78685
2579.00,9.78624,25.103902,0.000457,24.979505,-0.8030,0.273,9.78725,9.78725
2580.00,9.78645,25.103869,0.000457,24.979436,-0.8031,0.273,9.78746,9.78746
2581.00,9.78663,25.104053,0.000459,24.979590,-0.8033,0.273,9.78687,9.78687
2582.00,9.78660,25.104102,0.000458,24.979570,-0.8034,0.274,9.78591,9.78591
2583.00,9.78660,25.104243,0.000460,24.979623,-0.8036,0.274,9.78593,9.78593
2584.00,9.78656,25.104184,0.000452,24.979531,-0.8036,0.274,9.78533,9.78533
2585.00,9.78651,25.104116,0.000451,24.979424,-0.8037,0.274,9.78507,9.78507
2586.00,9.78630,25.104071,0.000450,24.979357,-0.8037,0.274,9.78579,9.78579
2587.00,9.78621,25.104115,0.000451,24.979419,-0.8038,0.274,9.78651,9.78651
2588.00,9.78649,25.103971,0.000451,24.979330,-0.8038,0.274,9.78790,9.78790
2589.00,9.78680,25.103998,0.000454,24.979413,-0.8038,0.274,9.78913,9.78913
2590.00,9.78697,25.104226,0.000461,24.979654,-0.8039,0.274,9.78925,9.78925
2591.00,9.78694,25.104230,0.000461,24.979709,-0.8040,0.274,9.78850,9.78850
2592.00,9.78696,25.104240,0.000461,24.979681,-0.8040,0.274,9.78815,9.78815
2593.00,9.78715,25.104275,0.000461,24.979704,-0.8041,0.274,9.78746,9.78746
2594.00,9.78717,25.104419,0.000467,24.979741,-0.8042,0.274,9.78717,9.78717
2595.00,9.78709,25.104431,0.000462,24.979604,-0.8043,0.274,9.78715,9.78715
2596.00,9.78703,25.104577,0.000463,24.979596,-0.8043,0.274,9.78782,9.78782
2597.00,9.78712,25.104623,0.000460,24.979609,-0.8044,0.275,9.78856,9.78856
2598.00,9.78743,25.104720,0.000457,24.979606,-0.8045,0.275,9.78820,9.78820
2599.00,9.78746,25.104717,0.000450,24.979599,-0.8046,0.275,9.78711,9.78711
2600.00,9.78705,25.104741,0.000453,24.979665,-0.8047,0.275,9.78555,9.78555
2601.00,9.78676,25.104514,0.000448,24.979497,-0.8048,0.275,9.78522,9.78522
2602.00,9.78689,25.104437,0.000450,24.979466,-0.8048,0.275,9.78451,9.78451
2603.00,9.78708,25.104467,0.000453,24.979539,-0.8048,0.275,9.78548,9.78548
2604.00,9.78729,25.104398,0.000456,24.979490,-0.8047,0.275,9.78576,9.78576
2605.00,9.78707,25.104415,0.000458,24.979493,-0.8047,0.275,9.78432,9.78432
2606.00,9.78665,25.104538,0.000463,24.979595,-0.8047,0.275,9.77884,9.77884
2607.00,9.78655,25.104565,0.000465,24.979598,-0.8049,0.275,9.76907,9.76907
2608.00,9.78647,25.104471,0.000463,24.979483,-0.8051,0.275,9.75420,9.75420
2609.00,9.78601,25.104693,0.000464,24.979663,-0.8052,0.275,9.73634,9.73634
2610.00,9.78477,25.104718,0.000460,24.979609,-0.8053,0.275,9.71785,9.71785
2611.00,9.78512,25.104853,0.000461,24.979626,-0.8054,0.275,9.70010,9.70010
2612.00,9.78732,25.104982,0.000459,24.979654,-0.8054,0.276,9.68655,9.68655
@18,2.0001,4.0, 2610.079 
2613.00,9.78951,25.105115,0.000462,24.979687,-0.8053,0.276,9.67720,9.67720
2614.00,9.78371,25.105016,0.000460,24.979560,-0.8054,0.276,9.67137,9.67137
2615.00,9.77299,25.104965,0.000461,24.979534,-0.8055,0.276,9.66891,9.66891
2616.00,9.75967,25.104983,0.000462,24.979562,-0.8056,0.276,9.66898,9.66898
2617.00,9.73819,25.104881,0.000459,24.979428,-0.8056,0.276,9.67061,9.67061
2618.00,9.71628,25.105025,0.000458,24.979534,-0.8057,0.276,9.67438,9.67438
2619.00,9.69451,25.105119,0.000458,24.979559,-0.8058,0.276,9.68153,9.68153
2620.00,9.68053,25.105304,0.000461,24.979712,-0.8057,0.276,9.69012,9.69012
2621.00,9.67127,25.105359,0.000459,24.979732,-0.8056,0.276,9.69910,9.69910
2622.00,9.67032,25.105610,0.000464,24.979914,-0.8055,0.276,9.70823,9.70823
2623.00,9.66959,25.105515,0.000464,24.979826,-0.8055,0.276,9.71639,9.71639
2624.00,9.66541,25.105493,0.000463,24.979706,-0.8055,0.276,9.72317,9.72317
2625.00,9.66807,25.105462,0.000460,24.979613,-0.8056,0.277,9.72870,9.72870
2626.00,9.67153,25.105698,0.000467,24.979755,-0.8057,0.276,9.73343,9.73343
2627.00,9.67851,25.105703,0.000467,24.979719,-0.8058,0.276,9.73677,9.73677
2628.00,9.68858,25.105764,0.000467,24.979755,-0.8059,0.276,9.73984,9.73984
2629.00,9.70107,25.105837,0.000469,24.979838,-0.8060,0.276,9.74276,9.74276
2630.00,9.71096,25.105902,0.000470,24.979805,-0.8061,0.276,9.74501,9.74501
2631.00,9.71631,25.105720,0.000465,24.979604,-0.8062,0.276,9.74763,9.74763
2632.00,9.72418,25.105616,0.000463,24.979489,-0.8062,0.277,9.75052,9.75052
2633.00,9.72933,25.105655,0.000466,24.979453,-0.8063,0.277,9.75309,9.75309
2634.00,9.73461,25.105634,0.000461,24.979409,-0.8063,0.277,9.75530,9.75530
2635.00,9.73729,25.105690,0.000463,24.979484,-0.8063,0.277,9.75890,9.75890
2636.00,9.73983,25.105723,0.000465,24.979532,-0.8064,0.277,9.76214,9.76214
2637.00,9.74272,25.105599,0.000462,24.979436,-0.8064,0.277,9.76548,9.76548
2638.00,9.74526,25.105701,0.000460,24.979503,-0.8064,0.277,9.76850,9.76850
2639.00,9.74774,25.105789,0.000462,24.979514,-0.8064,0.277,9.77115,9.77115
2640.00,9.75044,25.105777,0.000461,24.979480,-0.8063,0.277,9.77157,9.77157
2641.00,9.75350,25.105952,0.000459,24.979605,-0.8062,0.277,9.77199,9.77199
2642.00,9.75644,25.106148,0.000461,24.979689,-0.8062,0.278,9.77211,9.77211
2643.00,9.75917,25.106224,0.000463,24.979763,-0.8063,0.278,9.77198,9.77198
2644.00,9.76216,25.106197,0.000466,24.979720,-0.8065,0.277,9.77245,9.77245
2645.00,9.76506,25.106240,0.000467,24.979691,-0.8067,0.277,9.77365,9.77365
2646.00,9.76672,25.106123,0.000466,24.979541,-0.8068,0.277,9.77463,9.77463
2647.00,9.76760,25.106270,0.000468,24.979672,-0.8069,0.277,9.77521,9.77521
2648.00,9.76859,25.106186,0.000467,24.979541,-0.8070,0.277,9.77641,9.77641
2649.00,9.76962,25.106299,0.000471,24.979620,-0.8070,0.277,9.77665,9.77665
2650.00,9.77048,25.106252,0.000468,24.979561,-0.8070,0.277,9.77714,9.77714
2651.00,9.77150,25.106226,0.000467,24.979496,-0.8070,0.277,9.77725,9.77725
2652.00,9.77264,25.106196,0.000467,24.979459,-0.8070,0.277,9.77779,9.77779
2653.00,9.77368,25.106163,0.000463,24.979412,-0.8070,0.278,9.77804,9.77804
2654.00,9.77434,25.106214,0.000461,24.979465,-0.8070,0.278,9.77856,9.77856
2655.00,9.77506,25.106389,0.000464,24.979612,-0.8070,0.278,9.77874,9.77874
2656.00,9.77558,25.106623,0.000470,24.979858,-0.8069,0.278,9.77947,9.77947
2657.00,9.77605,25.106605,0.000465,24.979816,-0.8069,0.278,9.78002,9.78002
2658.00,9.77650,25.106754,0.000468,24.979906,-0.8069,0.278,9.78041,9.78041
2659.00,9.77690,25.106699,0.000466,24.979787,-0.8069,0.278,9.78057,9.78057
2660.00,9.77738,25.106542,0.000461,24.979639,-0.8070,0.278,9.78086,9.78086
2661.00,9.77790,25.106466,0.000456,24.979537,-0.8070,0.278,9.78084,9.78084
2662.00,9.77831,25.106561,0.000461,24.979635,-0.8071,0.278,9.78095,9.78095
2663.00,9.77880,25.106631,0.000465,24.979722,-0.8071,0.278,9.78187,9.78187
2664.00,9.77944,25.106623,0.000463,24.979720,-0.8070,0.278,9.78281,9.78281
2665.00,9.77987,25.106753,0.000463,24.979814,-0.8070,0.278,9.78369,9.78369
2666.00,9.78028,25.106710,0.000462,24.979766,-0.8071,0.278,9.78403,9.78403
2667.00,9.78054,25.106699,0.000462,24.979719,-0.8071,0.278,9.78402,9.78402
2668.00,9.78077,25.106634,0.000456,24.979612,-0.8072,0.279,9.78308,9.78308
2669.00,9.78095,25.106707,0.000459,24.979624,-0.8073,0.279,9.78255,9.78255
2670.00,9.78134,25.106711,0.000459,24.979558,-0.8074,0.279,9.78285,9.78285
2671.00,9.78175,25.106740,0.000460,24.979542,-0.8075,0.279,9.78360,9.78360
2672.00,9.78217,25.106711,0.000459,24.979481,-0.8076,0.279,9.78406,9.78406
2673.00,9.78247,25.106752,0.000462,24.979498,-0.8077,0.279,9.78497,9.78497
2674.00,9.78274,25.106813,0.000464,24.979533,-0.8078,0.279,9.78603,9.78603
2675.00,9.78308,25.106885,0.000466,24.979600,-0.8079,0.279,9.78589,9.78589
2676.00,9.78348,25.106918,0.000467,24.979651,-0.8079,0.279,9.78583,9.78583
2677.00,9.78379,25.107040,0.000468,24.979716,-0.8079,0.279,9.78671,9.78671
2678.00,9.78409,25.107088,0.000467,24.979751,-0.8078,0.279,9.78704,9.78704
2679.00,9.78444,25.107177,0.000465,24.979874,-0.8078,0.279,9.78613,9.78613
2680.00,9.78470,25.107157,0.000462,24.979849,-0.8078,0.279,9.78553,9.78553
2681.00,9.78469,25.107262,0.000463,24.979828,-0.8079,0.279,9.78523,9.78523
2682.00,9.78475,25.107284,0.000462,24.979795,-0.8080,0.279,9.78442,9.78442
2683.00,9.78477,25.107260,0.000461,24.979715,-0.8082,0.279,9.78367,9.78367
2684.00,9.78466,25.107197,0.000460,24.979553,-0.8084,0.279,9.78392,9.78392
2685.00,9.78472,25.107093,0.000460,24.979405,-0.8085,0.279,9.78464,9.78464
2686.00,9.78472,25.107215,0.000459,24.979500,-0.8086,0.279,9.78453,9.78453
2687.00,9.78487,25.107279,0.000457,24.979566,-0.8087,0.280,9.78469,9.78469
2688.00,9.78519,25.107315,0.000458,24.979536,-0.8086,0.280,9.78536,9.78536
2689.00,9.78536,25.107358,0.000456,24.979528,-0.8086,0.280,9.78581,9.78581
2690.00,9.78545,25.107614,0.000458,24.979746,-0.8086,0.280,9.78570,9.78570
2691.00,9.78543,25.107541,0.000456,24.979650,-0.8087,0.280,9.78612,9.78612
2692.00,9.78540,25.107573,0.000456,24.979661,-0.8087,0.280,9.78590,9.78590
2693.00,9.78548,25.107596,0.000456,24.979710,-0.8087,0.281,9.78584,9.78584
2694.00,9.78550,25.107612,0.000458,24.979749,-0.8088,0.280,9.78626,9.78626
2695.00,9.78562,25.107573,0.000458,24.979734,-0.8088,0.281,9.78693,9.78693
2696.00,9.78575,25.107459,0.000461,24.979606,-0.8088,0.280,9.78714,9.78714
2697.00,9.78569,25.107406,0.000462,24.979499,-0.8088,0.280,9.78758,9.78758
2698.00,9.78565,25.107442,0.000462,24.979467,-0.8089,0.280,9.78790,9.78790
2699.00,9.78571,25.107410,0.000458,24.979407,-0.8089,0.281,9.78702,9.78702
2700.00,9.78579,25.107465,0.000460,24.979407,-0.8090,0.280,9.78607,9.78607
2701.00,9.78585,25.107671,0.000460,24.979577,-0.8090,0.281,9.78579,9.78579
2702.00,9.78597,25.107738,0.000461,24.979614,-0.8091,0.281,9.78582,9.78582
2703.00,9.78617,25.107831,0.000463,24.979705,-0.8092,0.281,9.78564,9.78564
2704.00,9.78621,25.107820,0.000461,24.979688,-0.8092,0.281,9.78500,9.78500
2705.00,9.78600,25.107830,0.000457,24.979652,-0.8092,0.281,9.78413,9.78413
2706.00,9.78572,25.107785,0.000451,24.979600,-0.8093,0.281,9.78376,9.78376
2707.00,9.78567,25.107787,0.000447,24.979640,-0.8094,0.281,9.78335,9.78335
2708.00,9.78567,25.107763,0.000445,24.979604,-0.8094,0.281,9.78323,9.78323
2709.00,9.78566,25.107852,0.000446,24.979639,-0.8095,0.282,9.78467,9.78467
2710.00,9.78563,25.107857,0.000447,24.979582,-0.8095,0.282,9.78640,9.78640
2711.00,9.78580,25.107908,0.000456,24.979577,-0.8096,0.282,9.78746,9.78746
2712.00,9.78556,25.107969,0.000460,24.979509,-0.8097,0.281,9.78818,9.78818
2713.00,9.78545,25.108056,0.000456,24.979538,-0.8098,0.282,9.78761,9.78761
2714.00,9.78574,25.108223,0.000460,24.979667,-0.8099,0.282,9.78667,9.78667
2715.00,9.78568,25.108283,0.000461,24.979701,-0.8100,0.282,9.78598,9.78598
2716.00,9.78555,25.108329,0.000457,24.979728,-0.8101,0.282,9.78545,9.78545
2717.00,9.78548,25.108310,0.000454,24.979720,-0.8102,0.282,9.78568,9.78568
2718.00,9.78553,25.108276,0.000456,24.979693,-0.8103,0.282,9.78765,9.78765
2719.00,9.78598,25.108142,0.000455,24.979565,-0.8103,0.282,9.78885,9.78885
2720.00,9.78637,25.108161,0.000457,24.979680,-0.8104,0.282,9.78952,9.78952
2721.00,9.78652,25.108076,0.000458,24.979610,-0.8105,0.282,9.78978,9.78978
2722.00,9.78656,25.108068,0.000457,24.979613,-0.8106,0.282,9.78865,9.78865
2723.00,9.78650,25.108019,0.000454,24.979581,-0.8106,0.282,9.78655,9.78655
2724.00,9.78650,25.108080,0.000452,24.979592,-0.8108,0.282,9.78588,9.78588
2725.00,9.78700,25.108001,0.000450,24.979418,-0.8109,0.282,9.78576,9.78576
2726.00,9.78721,25.108028,0.000450,24.979385,-0.8110,0.282,9.78575,9.78575
2727.00,9.78711,25.108153,0.000456,24.979466,-0.8111,0.282,9.78619,9.78619
2728.00,9.78719,25.108160,0.000458,24.979375,-0.8112,0.282,9.78617,9.78617
2729.00,9.78699,25.108274,0.000458,24.979456,-0.8113,0.282,9.78509,9.78509
2730.00,9.78679,25.108493,0.000457,24.979615,-0.8113,0.282,9.78367,9.78367
2731.00,9.78664,25.108671,0.000460,24.979780,-0.8112,0.282,9.78308,9.78308
2732.00,9.78618,25.108568,0.000456,24.979649,-0.8112,0.283,9.78340,9.78340
2733.00,9.78617,25.108725,0.000460,24.979808,-0.8112,0.283,9.78360,9.78360
2734.00,9.78622,25.108713,0.000462,24.979857,-0.8112,0.283,9.78363,9.78363
2735.00,9.78593,25.108602,0.000464,24.979755,-0.8113,0.282,9.78422,9.78422
2736.00,9.78575,25.108526,0.000460,24.979670,-0.8113,0.283,9.78390,9.78390
2737.00,9.78507,25.108607,0.000458,24.979750,-0.8114,0.283,9.78279,9.78279
2738.00,9.78471,25.108685,0.000458,24.979751,-0.8115,0.283,9.78324,9.78324
2739.00,9.78438,25.108754,0.000458,24.979695,-0.8117,0.283,9.78423,9.78423
2740.00,9.78432,25.108790,0.000456,24.979659,-0.8118,0.283,9.78460,9.78460
2741.00,9.78438,25.108797,0.000454,24.979624,-0.8119,0.283,9.78463,9.78463
2742.00,9.78451,25.108872,0.000457,24.979648,-0.8120,0.283,9.78467,9.78467
2743.00,9.78426,25.108867,0.000452,24.979637,-0.8122,0.283,9.78355,9.78355
2744.00,9.78413,25.108851,0.000452,24.979606,-0.8122,0.283,9.78323,9.78323
2745.00,9.78391,25.108959,0.000453,24.979693,-0.8124,0.283,9.78252,9.78252
2746.00,9.78364,25.109162,0.000459,24.979834,-0.8125,0.283,9.78232,9.78232
2747.00,9.78342,25.109155,0.000455,24.979834,-0.8125,0.284,9.78276,9.78276
2748.00,9.78356,25.109073,0.000454,24.979722,-0.8126,0.284,9.78323,9.78323
2749.00,9.78358,25.109076,0.000451,24.979697,-0.8128,0.284,9.78300,9.78300
2750.00,9.78340,25.108958,0.000448,24.979587,-0.8129,0.284,9.78339,9.78339
2751.00,9.78335,25.109210,0.000454,24.979751,-0.8131,0.284,9.78406,9.78406
2752.00,9.78349,25.109272,0.000454,24.979746,-0.8132,0.284,9.78372,9.78372
2753.00,9.78362,25.109387,0.000458,24.979856,-0.8133,0.284,9.78399,9.78399
2754.00,9.78352,25.109398,0.000457,24.979808,-0.8133,0.284,9.78348,9.78348
2755.00,9.78361,25.109532,0.000461,24.979864,-0.8134,0.284,9.78164,9.78164
2756.00,9.78334,25.109233,0.000454,24.979599,-0.8134,0.284,9.77868,9.77868
2757.00,9.78307,25.109045,0.000454,24.979425,-0.8135,0.284,9.77346,9.77346
2758.00,9.78336,25.109083,0.000454,24.979454,-0.8136,0.284,9.76437,9.76437
2759.00,9.78340,25.109057,0.000458,24.979399,-0.8138,0.284,9.75335,9.75335
2760.00,9.78364,25.109055,0.000459,24.979403,-0.8139,0.284,9.74113,9.74113
2761.00,9.78374,25.109113,0.000457,24.979429,-0.8140,0.284,9.72786,9.72786
2762.00,9.78253,25.109401,0.000460,24.979624,-0.8142,0.284,9.71822,9.71822
@19,2.0001,4.0, 2760.245 
2763.00,9.78315,25.109353,0.000457,24.979534,-0.8143,0.284,9.71377,9.71377
2764.00,9.78034,25.109406,0.000454,24.979617,-0.8144,0.285,9.71252,9.71252
2765.00,9.77521,25.109486,0.000453,24.979649,-0.8145,0.285,9.71422,9.71422
2766.00,9.77051,25.109549,0.000453,24.979716,-0.8146,0.285,9.71789,9.71789
2767.00,9.75591,25.109461,0.000449,24.979583,-0.8146,0.285,9.72243,9.72243
2768.00,9.73894,25.109652,0.000455,24.979623,-0.8146,0.285,9.72628,9.72628
2769.00,9.72624,25.109803,0.000458,24.979735,-0.8147,0.285,9.73113,9.73113
2770.00,9.71393,25.109856,0.000457,24.979776,-0.8148,0.285,9.73600,9.73600
2771.00,9.70453,25.109904,0.000464,24.979735,-0.8149,0.285,9.74163,9.74163
2772.00,9.70770,25.109973,0.000468,24.979807,-0.8150,0.285,9.74616,9.74616
2773.00,9.71651,25.109766,0.000463,24.979680,-0.8151,0.285,9.74960,9.74960
2774.00,9.71994,25.109724,0.000463,24.979561,-0.8151,0.285,9.75255,9.75255
2775.00,9.72209,25.109656,0.000464,24.979468,-0.8152,0.285,9.75512,9.75512
2776.00,9.72312,25.109663,0.000458,24.979485,-0.8154,0.285,9.75764,9.75764
2777.00,9.73024,25.109790,0.000461,24.979608,-0.8155,0.285,9.75904,9.75904
2778.00,9.73607,25.109944,0.000464,24.979691,-0.8157,0.285,9.76114,9.76114
2779.00,9.74356,25.109973,0.000463,24.979713,-0.8158,0.285,9.76236,9.76236
2780.00,9.74730,25.110078,0.000465,24.979753,-0.8159,0.285,9.76390,9.76390
2781.00,9.74982,25.110021,0.000466,24.979665,-0.8159,0.285,9.76433,9.76433
2782.00,9.75249,25.109899,0.000460,24.979464,-0.8159,0.285,9.76543,9.76543
2783.00,9.75458,25.109943,0.000459,24.979469,-0.8160,0.286,9.76650,9.76650
2784.00,9.75639,25.110095,0.000462,24.979550,-0.8161,0.286,9.76804,9.76804
2785.00,9.75808,25.110108,0.000462,24.979507,-0.8162,0.286,9.76901,9.76901
2786.00,9.75929,25.110033,0.000457,24.979400,-0.8163,0.286,9.76986,9.76986
2787.00,9.76094,25.110047,0.000458,24.979431,-0.8164,0.286,9.77106,9.77106
2788.00,9.76235,25.109976,0.000458,24.979427,-0.8165,0.286,9.77208,9.77208
2789.00,9.76366,25.110082,0.000461,24.979564,-0.8165,0.286,9.77273,9.77273
2790.00,9.76491,25.110231,0.000463,24.979720,-0.8166,0.286,9.77350,9.77350
2791.00,9.76634,25.110302,0.000469,24.979784,-0.8167,0.286,9.77492,9.77492
2792.00,9.76769,25.110506,0.000472,24.979951,-0.8168,0.286,9.77628,9.77628
2793.00,9.76878,25.110531,0.000468,24.979965,-0.8169,0.286,9.77762,9.77762
2794.00,9.76972,25.110279,0.000460,24.979729,-0.8169,0.286,9.77838,9.77838
2795.00,9.77085,25.110172,0.000457,24.979582,-0.8170,0.286,9.77866,9.77866
2796.00,9.77175,25.110052,0.000451,24.979461,-0.8170,0.286,9.77919,9.77919
2797.00,9.77279,25.110159,0.000454,24.979500,-0.8170,0.286,9.77891,9.77891
2798.00,9.77368,25.110373,0.000462,24.979592,-0.8170,0.286,9.77835,9.77835
2799.00,9.77416,25.110402,0.000459,24.979547,-0.8171,0.286,9.77823,9.77823
2800.00,9.77467,25.110430,0.000459,24.979616,-0.8172,0.286,9.77893,9.77893
2801.00,9.77549,25.110728,0.000467,24.979831,-0.8172,0.286,9.77903,9.77903
2802.00,9.77633,25.110480,0.000457,24.979601,-0.8173,0.286,9.77990,9.77990
2803.00,9.77677,25.110400,0.000449,24.979491,-0.8174,0.287,9.77972,9.77972
2804.00,9.77700,25.110531,0.000451,24.979613,-0.8175,0.287,9.77923,9.77923
2805.00,9.77735,25.110637,0.000452,24.979609,-0.8176,0.287,9.77910,9.77910
2806.00,9.77781,25.110771,0.000450,24.979669,-0.8177,0.287,9.77963,9.77963
2807.00,9.77850,25.110968,0.000452,24.979802,-0.8178,0.287,9.78011,9.78011
2808.00,9.77905,25.111038,0.000453,24.979813,-0.8179,0.287,9.78134,9.78134
2809.00,9.77949,25.111166,0.000457,24.979883,-0.8180,0.287,9.78340,9.78340
2810.00,9.78011,25.111108,0.000455,24.979797,-0.8180,0.287,9.78457,9.78457
2811.00,9.78050,25.110912,0.000449,24.979598,-0.8181,0.287,9.78472,9.78472
2812.00,9.78074,25.110883,0.000449,24.979563,-0.8182,0.288,9.78506,9.78506
2813.00,9.78086,25.110901,0.000451,24.979586,-0.8183,0.288,9.78553,9.78553
2814.00,9.78115,25.110777,0.000444,24.979447,-0.8184,0.288,9.78515,9.78515
2815.00,9.78169,25.110632,0.000440,24.979373,-0.8186,0.288,9.78451,9.78451
2816.00,9.78221,25.110733,0.000441,24.979449,-0.8186,0.288,9.78454,9.78454
2817.00,9.78242,25.111015,0.000451,24.979710,-0.8186,0.288,9.78327,9.78327
2818.00,9.78230,25.110988,0.000450,24.979729,-0.8185,0.288,9.78263,9.78263
2819.00,9.78244,25.111104,0.000455,24.979826,-0.8186,0.288,9.78263,9.78263
2820.00,9.78270,25.111328,0.000458,24.979947,-0.8186,0.288,9.78286,9.78286
2821.00,9.78276,25.111162,0.000458,24.979808,-0.8187,0.288,9.78232,9.78232
2822.00,9.78280,25.110940,0.000451,24.979547,-0.8189,0.288,9.78276,9.78276
2823.00,9.78304,25.111015,0.000450,24.979509,-0.8191,0.288,9.78235,9.78235
2824.00,9.78318,25.111075,0.000446,24.979492,-0.8193,0.288,9.78205,9.78205
2825.00,9.78344,25.110962,0.000441,24.979374,-0.8193,0.288,9.78156,9.78156
2826.00,9.78346,25.111129,0.000441,24.979468,-0.8194,0.288,9.78149,9.78149
2827.00,9.78327,25.111163,0.000439,24.979461,-0.8194,0.289,9.78197,9.78197
2828.00,9.78319,25.111190,0.000441,24.979503,-0.8194,0.288,9.78271,9.78271
2829.00,9.78288,25.110997,0.000441,24.979319,-0.8195,0.288,9.78288,9.78288
2830.00,9.78296,25.111041,0.000443,24.979282,-0.8196,0.288,9.78298,9.78298
2831.00,9.78294,25.111128,0.000442,24.979377,-0.8197,0.288,9.78330,9.78330
2832.00,9.78270,25.111210,0.000446,24.979403,-0.8197,0.288,9.78382,9.78382
2833.00,9.78295,25.111374,0.000451,24.979457,-0.8197,0.288,9.78451,9.78451
2834.00,9.78321,25.111651,0.000455,24.979646,-0.8197,0.288,9.78584,9.78584
2835.00,9.78343,25.111983,0.000463,24.979968,-0.8197,0.288,9.78660,9.78660
2836.00,9.78345,25.111859,0.000459,24.979795,-0.8197,0.289,9.78656,9.78656
2837.00,9.78341,25.112000,0.000459,24.979859,-0.8197,0.289,9.78537,9.78537
2838.00,9.78353,25.111962,0.000454,24.979835,-0.8198,0.289,9.78452,9.78452
2839.00,9.78346,25.112094,0.000458,24.979996,-0.8199,0.289,9.78321,9.78321
2840.00,9.78353,25.111986,0.000457,24.979863,-0.8201,0.289,9.78328,9.78328
2841.00,9.78385,25.112180,0.000463,24.980006,-0.8202,0.289,9.78374,9.78374
2842.00,9.78409,25.112053,0.000457,24.979965,-0.8203,0.289,9.78488,9.78488
2843.00,9.78438,25.112048,0.000458,24.979950,-0.8203,0.289,9.78579,9.78579
2844.00,9.78460,25.112046,0.000456,24.979833,-0.8204,0.289,9.78659,9.78659
2845.00,9.78466,25.112069,0.000455,24.979760,-0.8205,0.289,9.78621,9.78621
2846.00,9.78480,25.112052,0.000455,24.979702,-0.8207,0.289,9.78660,9.78660
2847.00,9.78518,25.112108,0.000456,24.979678,-0.8208,0.289,9.78594,9.78594
2848.00,9.78528,25.112165,0.000453,24.979667,-0.8208,0.289,9.78515,9.78515
2849.00,9.78513,25.112165,0.000451,24.979634,-0.8210,0.289,9.78454,9.78454
2850.00,9.78511,25.112231,0.000452,24.979743,-0.8210,0.289,9.78453,9.78453
2851.00,9.78517,25.112258,0.000451,24.979753,-0.8210,0.289,9.78386,9.78386
2852.00,9.78513,25.112252,0.000453,24.979726,-0.8211,0.289,9.78440,9.78440
2853.00,9.78501,25.112191,0.000452,24.979624,-0.8213,0.290,9.78448,9.78448
2854.00,9.78488,25.112252,0.000452,24.979698,-0.8215,0.290,9.78453,9.78453
2855.00,9.78472,25.112177,0.000450,24.979584,-0.8216,0.290,9.78526,9.78526
2856.00,9.78499,25.112378,0.000453,24.979747,-0.8217,0.290,9.78676,9.78676
2857.00,9.78549,25.112355,0.000450,24.979625,-0.8219,0.290,9.78749,9.78749
2858.00,9.78572,25.112529,0.000455,24.979757,-0.8219,0.290,9.78777,9.78777
2859.00,9.78588,25.112413,0.000457,24.979626,-0.8218,0.290,9.78796,9.78796
2860.00,9.78578,25.112551,0.000459,24.979730,-0.8218,0.290,9.78692,9.78692
2861.00,9.78575,25.112504,0.000457,24.979651,-0.8219,0.290,9.78591,9.78591
2862.00,9.78586,25.112645,0.000461,24.979818,-0.8219,0.290,9.78568,9.78568
2863.00,9.78579,25.112547,0.000460,24.979766,-0.8219,0.290,9.78498,9.78498
2864.00,9.78566,25.112687,0.000459,24.979860,-0.8220,0.290,9.78404,9.78404
2865.00,9.78543,25.112637,0.000456,24.979754,-0.8221,0.290,9.78446,9.78446
2866.00,9.78525,25.112585,0.000453,24.979706,-0.8221,0.290,9.78397,9.78397
2867.00,9.78522,25.112549,0.000452,24.979651,-0.8222,0.291,9.78381,9.78381
2868.00,9.78538,25.112598,0.000453,24.979677,-0.8223,0.291,9.78505,9.78505
2869.00,9.78557,25.112542,0.000453,24.979578,-0.8224,0.291,9.78678,9.78678
2870.00,9.78590,25.112640,0.000456,24.979720,-0.8225,0.291,9.78716,9.78716
2871.00,9.78603,25.112686,0.000464,24.979729,-0.8227,0.291,9.78771,9.78771
2872.00,9.78605,25.112845,0.000468,24.979890,-0.8229,0.291,9.78688,9.78688
2873.00,9.78588,25.112927,0.000467,24.979932,-0.8231,0.291,9.78515,9.78515
2874.00,9.78568,25.113011,0.000466,24.979983,-0.8233,0.291,9.78393,9.78393
2875.00,9.78557,25.112929,0.000459,24.979865,-0.8234,0.291,9.78335,9.78335
2876.00,9.78518,25.112910,0.000452,24.979799,-0.8235,0.291,9.78322,9.78322
2877.00,9.78496,25.112756,0.000447,24.979616,-0.8236,0.291,9.78399,9.78399
2878.00,9.78495,25.112679,0.000447,24.979532,-0.8237,0.291,9.78524,9.78524
2879.00,9.78501,25.112530,0.000443,24.979376,-0.8238,0.291,9.78510,9.78510
2880.00,9.78496,25.112676,0.000448,24.979410,-0.8239,0.291,9.78502,9.78502
2881.00,9.78521,25.112698,0.000453,24.979452,-0.8240,0.291,9.78468,9.78468
2882.00,9.78517,25.112803,0.000454,24.979565,-0.8241,0.291,9.78430,9.78430
2883.00,9.78501,25.112773,0.000449,24.979496,-0.8242,0.291,9.78428,9.78428
2884.00,9.78507,25.113003,0.000455,24.979711,-0.8242,0.291,9.78477,9.78477
2885.00,9.78518,25.112908,0.000456,24.979634,-0.8242,0.291,9.78516,9.78516
2886.00,9.78526,25.112978,0.000451,24.979683,-0.8242,0.292,9.78566,9.78566
2887.00,9.78525,25.113002,0.000449,24.979618,-0.8242,0.292,9.78537,9.78537
2888.00,9.78504,25.113137,0.000450,24.979687,-0.8242,0.292,9.78505,9.78505
2889.00,9.78495,25.113049,0.000447,24.979565,-0.8243,0.292,9.78611,9.78611
2890.00,9.78495,25.113032,0.000442,24.979504,-0.8244,0.292,9.78763,9.78763
2891.00,9.78537,25.113114,0.000447,24.979514,-0.8245,0.292,9.78817,9.78817
2892.00,9.78542,25.113159,0.000450,24.979530,-0.8246,0.292,9.78833,9.78833
2893.00,9.78563,25.113176,0.000456,24.979553,-0.8247,0.292,9.78838,9.78838
2894.00,9.78586,25.113162,0.000454,24.979527,-0.8247,0.292,9.78745,9.78745
2895.00,9.78595,25.113399,0.000460,24.979740,-0.8248,0.292,9.78634,9.78634
2896.00,9.78599,25.113597,0.000461,24.979867,-0.8250,0.292,9.78594,9.78594
2897.00,9.78635,25.113612,0.000459,24.979807,-0.8251,0.292,9.78757,9.78757
2898.00,9.78671,25.113606,0.000455,24.979742,-0.8252,0.293,9.78867,9.78867
2899.00,9.78677,25.113730,0.000458,24.979825,-0.8253,0.293,9.78904,9.78904
2900.00,9.78682,25.113756,0.000458,24.979885,-0.8253,0.292,9.78846,9.78846
2901.00,9.78703,25.113524,0.000455,24.979702,-0.8254,0.292,9.78759,9.78759
2902.00,9.78757,25.113514,0.000456,24.979721,-0.8254,0.292,9.78598,9.78598
2903.00,9.78755,25.113622,0.000457,24.979798,-0.8256,0.292,9.78502,9.78502
2904.00,9.78705,25.113618,0.000458,24.979787,-0.8258,0.292,9.78497,9.78497
2905.00,9.78693,25.113593,0.000456,24.979701,-0.8259,0.292,9.78571,9.78571
2906.00,9.78724,25.113742,0.000456,24.979740,-0.8260,0.293,9.78641,9.78641
2907.00,9.78688,25.113708,0.000451,24.979681,-0.8261,0.293,9.78680,9.78680
2908.00,9.78661,25.113845,0.000453,24.979758,-0.8262,0.293,9.78728,9.78728
2909.00,9.78698,25.113996,0.000454,24.979804,-0.8262,0.293,9.78682,9.78682
2910.00,9.78699,25.114041,0.000454,24.979802,-0.8264,0.293,9.78648,9.78648
2911.00,9.78696,25.114063,0.000457,24.979809,-0.8265,0.293,9.78681,9.78681
2912.00,9.78694,25.114264,0.000462,24.979922,-0.8265,0.293,9.78683,9.78683
@20,0.4000,0.8, 60.0520000000033 
2913.00,9.77131,25.122386,0.000465,25.078353,-0.8808,0.094,9.76665,9.76665
2914.00,9.76843,25.122423,0.000466,25.078351,-0.8812,0.094,9.76688,9.76688
2915.00,9.76733,25.122508,0.000466,25.078399,-0.8813,0.094,9.76742,9.76742
2916.00,9.76739,25.122610,0.000467,25.078442,-0.8814,0.094,9.76819,9.76819
2917.00,9.76666,25.122650,0.000467,25.078511,-0.8816,0.094,9.76751,9.76751
2918.00,9.76713,25.122699,0.000463,25.078599,-0.8817,0.094,9.76591,9.76591
2919.00,9.76722,25.122630,0.000460,25.078526,-0.8819,0.094,9.76602,9.76602
2920.00,9.76693,25.122727,0.000462,25.078636,-0.8820,0.094,9.76759,9.76759
2921.00,9.76690,25.122647,0.000463,25.078602,-0.8823,0.094,9.76955,9.76955
2922.00,9.76662,25.122543,0.000462,25.078505,-0.8826,0.094,9.77153,9.77153
2923.00,9.76722,25.122449,0.000459,25.078371,-0.8828,0.094,9.77399,9.77399
2924.00,9.76802,25.122585,0.000461,25.078476,-0.8831,0.094,9.77561,9.77561
2925.00,9.76876,25.122526,0.000460,25.078418,-0.8834,0.094,9.77518,9.77518
2926.00,9.76918,25.122655,0.000461,25.078446,-0.8838,0.095,9.77360,9.77360
2927.00,9.76941,25.122759,0.000463,25.078511,-0.8840,0.095,9.77175,9.77175
2928.00,9.77030,25.122802,0.000465,25.078544,-0.8842,0.095,9.76842,9.76842
2929.00,9.77048,25.122844,0.000463,25.078559,-0.8844,0.095,9.76532,9.76532
2930.00,9.77091,25.122912,0.000464,25.078627,-0.8845,0.095,9.76421,9.76421
2931.00,9.77024,25.122852,0.000462,25.078562,-0.8846,0.095,9.76542,9.76542
2932.00,9.76912,25.122813,0.000463,25.078539,-0.8847,0.095,9.76672,9.76672
2933.00,9.76947,25.122872,0.000464,25.078604,-0.8849,0.095,9.76871,9.76871
2934.00,9.77035,25.122841,0.000466,25.078541,-0.8850,0.095,9.77032,9.77032
2935.00,9.76996,25.122823,0.000461,25.078441,-0.8852,0.095,9.77224,9.77224
2936.00,9.76846,25.122941,0.000463,25.078541,-0.8854,0.095,9.77218,9.77218
2937.00,9.76827,25.123031,0.000464,25.078558,-0.8857,0.095,9.77130,9.77130
2938.00,9.76849,25.123075,0.000465,25.078547,-0.8860,0.095,9.77035,9.77035
2939.00,9.76686,25.123114,0.000466,25.078539,-0.8863,0.095,9.76848,9.76848
2940.00,9.76663,25.123189,0.000467,25.078583,-0.8866,0.095,9.76651,9.76651
2941.00,9.76777,25.123149,0.000465,25.078531,-0.8870,0.095,9.76620,9.76620
2942.00,9.76875,25.123179,0.000459,25.078487,-0.8871,0.096,9.76756,9.76756
2943.00,9.76801,25.123213,0.000459,25.078421,-0.8873,0.096,9.77031,9.77031
2944.00,9.76790,25.123382,0.000461,25.078533,-0.8876,0.096,9.77387,9.77387
2945.00,9.76911,25.123417,0.000461,25.078464,-0.8877,0.096,9.77578,9.77578
2946.00,9.76903,25.123475,0.000462,25.078463,-0.8879,0.096,9.77715,9.77715
2947.00,9.76871,25.123458,0.000460,25.078476,-0.8881,0.096,9.77774,9.77774
2948.00,9.76986,25.123331,0.000457,25.078376,-0.8883,0.096,9.77744,9.77744
2949.00,9.77081,25.123256,0.000453,25.078283,-0.8884,0.096,9.77596,9.77596
2950.00,9.77008,25.123370,0.000455,25.078400,-0.8886,0.096,9.77451,9.77451
2951.00,9.77098,25.123415,0.000453,25.078364,-0.8887,0.096,9.77421,9.77421
2952.00,9.77224,25.123506,0.000456,25.078385,-0.8890,0.096,9.77330,9.77330
2953.00,9.77242,25.123677,0.000460,25.078490,-0.8893,0.096,9.77171,9.77171
2954.00,9.77249,25.123817,0.000462,25.078546,-0.8897,0.096,9.77180,9.77180
2955.00,9.77235,25.123900,0.000460,25.078551,-0.8900,0.097,9.77311,9.77311
2956.00,9.77249,25.123937,0.000463,25.078547,-0.8902,0.096,9.77373,9.77373
2957.00,9.77368,25.124021,0.000463,25.078563,-0.8904,0.097,9.77428,9.77428
2958.00,9.77451,25.124117,0.000460,25.078601,-0.8905,0.097,9.77681,9.77681
2959.00,9.77498,25.124093,0.000459,25.078561,-0.8905,0.097,9.77934,9.77934
2960.00,9.77546,25.124106,0.000462,25.078570,-0.8906,0.097,9.77976,9.77976
2961.00,9.77598,25.124169,0.000459,25.078604,-0.8909,0.097,9.77875,9.77875
2962.00,9.77584,25.124162,0.000460,25.078532,-0.8913,0.097,9.77723,9.77723
2963.00,9.77558,25.124176,0.000463,25.078536,-0.8916,0.097,9.77339,9.77339
2964.00,9.77530,25.124238,0.000463,25.078586,-0.8920,0.097,9.76920,9.76920
2965.00,9.77554,25.124226,0.000462,25.078504,-0.8923,0.097,9.76681,9.76681
2966.00,9.77504,25.124278,0.000464,25.078480,-0.8925,0.097,9.76612,9.76612
2967.00,9.77527,25.124276,0.000462,25.078471,-0.8926,0.097,9.76664,9.76664
2968.00,9.77597,25.124342,0.000458,25.078501,-0.8928,0.097,9.76841,9.76841
2969.00,9.77682,25.124435,0.000461,25.078552,-0.8930,0.097,9.76976,9.76976
2970.00,9.77637,25.124422,0.000460,25.078509,-0.8933,0.097,9.77104,9.77104
2971.00,9.77371,25.124506,0.000462,25.078580,-0.8936,0.098,9.77173,9.77173
2972.00,9.76903,25.124647,0.000463,25.078667,-0.8940,0.098,9.77200,9.77200
2973.00,9.76846,25.124630,0.000468,25.078615,-0.8942,0.097,9.77312,9.77312
2974.00,9.76904,25.124591,0.000467,25.078556,-0.8944,0.097,9.77393,9.77393
2975.00,9.76945,25.124599,0.000463,25.078592,-0.8946,0.098,9.77403,9.77403
2976.00,9.77010,25.124513,0.000460,25.078524,-0.8948,0.098,9.77347,9.77347
2977.00,9.77074,25.124447,0.000458,25.078442,-0.8951,0.098,9.77297,9.77297
2978.00,9.77098,25.124436,0.000457,25.078385,-0.8954,0.098,9.77248,9.77248
2979.00,9.77104,25.124409,0.000457,25.078310,-0.8958,0.098,9.77159,9.77159
2980.00,9.77090,25.124525,0.000460,25.078328,-0.8961,0.098,9.77080,9.77080
2981.00,9.77071,25.124563,0.000459,25.078283,-0.8964,0.098,9.77195,9.77195
2982.00,9.77099,25.124574,0.000460,25.078247,-0.8966,0.098,9.77311,9.77311
2983.00,9.77146,25.124590,0.000456,25.078237,-0.8968,0.098,9.77311,9.77311
2984.00,9.77192,25.124577,0.000454,25.078235,-0.8970,0.098,9.77253,9.77253
2985.00,9.77197,25.124549,0.000456,25.078182,-0.8971,0.098,9.77036,9.77036
2986.00,9.77230,25.124604,0.000457,25.078207,-0.8973,0.098,9.76807,9.76807
2987.00,9.77257,25.124575,0.000455,25.078179,-0.8975,0.098,9.76666,9.76666
2988.00,9.77246,25.124714,0.000457,25.078294,-0.8977,0.098,9.76558,9.76558
2989.00,9.77218,25.124820,0.000461,25.078318,-0.8980,0.098,9.76624,9.76624
2990.00,9.77182,25.124842,0.000454,25.078300,-0.8984,0.098,9.76790,9.76790
2991.00,9.77192,25.124923,0.000452,25.078343,-0.8986,0.099,9.76825,9.76825
2992.00,9.77220,25.125085,0.000456,25.078450,-0.8989,0.099,9.76800,9.76800
2993.00,9.77168,25.124835,0.000451,25.078162,-0.8991,0.099,9.76860,9.76860
2994.00,9.76728,25.124875,0.000449,25.078176,-0.8993,0.099,9.76958,9.76958
2995.00,9.76736,25.124913,0.000452,25.078230,-0.8995,0.099,9.77102,9.77102
2996.00,9.76769,25.124969,0.000456,25.078256,-0.8998,0.099,9.77191,9.77191
2997.00,9.76765,25.125086,0.000455,25.078319,-0.9001,0.099,9.77391,9.77391
2998.00,9.76818,25.125393,0.000459,25.078607,-0.9003,0.099,9.77440,9.77440
2999.00,9.76898,25.125431,0.000463,25.078621,-0.9005,0.099,9.77354,9.77354
3000.00,9.76975,25.125592,0.000466,25.078695,-0.9007,0.099,9.77243,9.77243
3001.00,9.76976,25.125623,0.000467,25.078666,-0.9009,0.099,9.77240,9.77240
3002.00,9.76955,25.125546,0.000465,25.078598,-0.9011,0.099,9.77189,9.77189
3003.00,9.76980,25.125509,0.000465,25.078516,-0.9014,0.099,9.77128,9.77128
3004.00,9.77005,25.125489,0.000463,25.078501,-0.9016,0.099,9.77059,9.77059
3005.00,9.77032,25.125507,0.000462,25.078499,-0.9019,0.099,9.77135,9.77135
3006.00,9.77082,25.125596,0.000462,25.078583,-0.9022,0.099,9.77077,9.77077
3007.00,9.77108,25.125614,0.000462,25.078565,-0.9025,0.099,9.76960,9.76960
3008.00,9.77138,25.125651,0.000463,25.078603,-0.9028,0.099,9.77162,9.77162
3009.00,9.77159,25.125697,0.000461,25.078591,-0.9031,0.100,9.77380,9.77380
3010.00,9.77192,25.125679,0.000460,25.078544,-0.9033,0.100,9.77315,9.77315
3011.00,9.77250,25.125609,0.000460,25.078457,-0.9036,0.100,9.77390,9.77390
3012.00,9.77255,25.125606,0.000460,25.078393,-0.9038,0.100,9.77430,9.77430
3013.00,9.77247,25.125606,0.000461,25.078363,-0.9041,0.100,9.77171,9.77171
3014.00,9.77225,25.125662,0.000461,25.078335,-0.9044,0.100,9.77147,9.77147
3015.00,9.77197,25.125638,0.000460,25.078315,-0.9047,0.100,9.77303,9.77303
3016.00,9.77183,25.125668,0.000458,25.078315,-0.9050,0.100,9.77287,9.77287
3017.00,9.77205,25.125749,0.000459,25.078311,-0.9054,0.100,9.77200,9.77200
3018.00,9.77209,25.125860,0.000460,25.078333,-0.9057,0.100,9.77276,9.77276
3019.00,9.77237,25.125950,0.000464,25.078374,-0.9060,0.100,9.77064,9.77064
3020.00,9.77203,25.126042,0.000465,25.078378,-0.9063,0.100,9.76781,9.76781
3021.00,9.77149,25.126149,0.000467,25.078459,-0.9066,0.100,9.76787,9.76787
3022.00,9.77106,25.126189,0.000465,25.078519,-0.9068,0.100,9.77062,9.77062
3023.00,9.77129,25.126084,0.000459,25.078420,-0.9070,0.100,9.77257,9.77257
3024.00,9.77147,25.126043,0.000459,25.078403,-0.9073,0.100,9.77441,9.77441
3025.00,9.77064,25.126125,0.000460,25.078476,-0.9075,0.100,9.77540,9.77540
3026.00,9.77035,25.126126,0.000456,25.078406,-0.9077,0.101,9.77567,9.77567
3027.00,9.77023,25.126097,0.000458,25.078361,-0.9080,0.101,9.77370,9.77370
3028.00,9.76913,25.126285,0.000463,25.078447,-0.9082,0.101,9.77169,9.77169
3029.00,9.76751,25.126286,0.000461,25.078386,-0.9084,0.101,9.77193,9.77193
3030.00,9.76617,25.126291,0.000463,25.078357,-0.9087,0.101,9.77239,9.77239
3031.00,9.77246,25.126259,0.000460,25.078344,-0.9089,0.101,9.77095,9.77095
3032.00,9.77921,25.126295,0.000459,25.078348,-0.9093,0.101,9.76834,9.76834
3033.00,9.77755,25.126339,0.000460,25.078453,-0.9097,0.101,9.76567,9.76567
3034.00,9.77531,25.126348,0.000456,25.078484,-0.9101,0.101,9.76263,9.76263
3035.00,9.77449,25.126323,0.000455,25.078473,-0.9104,0.101,9.76355,9.76355
3036.00,9.77381,25.126346,0.000460,25.078455,-0.9107,0.101,9.76710,9.76710
3037.00,9.77232,25.126496,0.000460,25.078578,-0.9110,0.101,9.77216,9.77216
3038.00,9.77061,25.126492,0.000458,25.078490,-0.9113,0.101,9.77517,9.77517
3039.00,9.77042,25.126669,0.000465,25.078632,-0.9116,0.101,9.77620,9.77620
3040.00,9.76977,25.126636,0.000462,25.078523,-0.9119,0.101,9.77569,9.77569
3041.00,9.76518,25.126641,0.000460,25.078545,-0.9122,0.102,9.77448,9.77448
3042.00,9.76113,25.126542,0.000461,25.078415,-0.9124,0.101,9.77232,9.77232
3043.00,9.75768,25.126613,0.000464,25.078429,-0.9127,0.101,9.77163,9.77163
3044.00,9.76171,25.126672,0.000462,25.078344,-0.9129,0.101,9.77174,9.77174
3045.00,9.77443,25.126821,0.000463,25.078473,-0.9131,0.102,9.77037,9.77037
3046.00,9.78388,25.126833,0.000463,25.078468,-0.9134,0.102,9.76831,9.76831
3047.00,9.78062,25.126902,0.000460,25.078540,-0.9136,0.102,9.76947,9.76947
3048.00,9.77439,25.126844,0.000457,25.078511,-0.9139,0.102,9.77057,9.77057
3049.00,9.77352,25.126816,0.000457,25.078535,-0.9141,0.102,9.77013,9.77013
3050.00,9.77317,25.126789,0.000460,25.078520,-0.9144,0.102,9.77075,9.77075
3051.00,9.77168,25.126812,0.000461,25.078452,-0.9148,0.102,9.77186,9.77186
3052.00,9.77147,25.126835,0.000463,25.078403,-0.9152,0.102,9.77234,9.77234
3053.00,9.77160,25.126943,0.000462,25.078406,-0.9155,0.102,9.77445,9.77445
3054.00,9.77064,25.127001,0.000461,25.078380,-0.9158,0.102,9.77519,9.77519
3055.00,9.77063,25.127055,0.000459,25.078328,-0.9161,0.102,9.76971,9.76971
3056.00,9.77014,25.127243,0.000460,25.078464,-0.9164,0.102,9.75995,9.75995
3057.00,9.76978,25.127346,0.000460,25.078489,-0.9168,0.102,9.74593,9.74593
3058.00,9.77044,25.127331,0.000459,25.078484,-0.9171,0.102,9.72974,9.72974
3059.00,9.77123,25.127331,0.000457,25.078512,-0.9174,0.103,9.71705,9.71705
3060.00,9.76913,25.127348,0.000453,25.078529,-0.9177,0.103,9.71079,9.71079
3061.00,9.77358,25.127287,0.000448,25.078465,-0.9180,0.103,9.70914,9.70914
3062.00,9.78068,25.127247,0.000446,25.078441,-0.9183,0.103,9.71255,9.71255
@21,2.0001,4.0, 210.098000000005 
3063.00,9.78488,25.127298,0.000448,25.078451,-0.9186,0.103,9.71931,9.71931
3064.00,9.76849,25.127303,0.000446,25.078382,-0.9189,0.104,9.72843,9.72843
3065.00,9.74090,25.127368,0.000450,25.078463,-0.9193,0.103,9.73731,9.73731
3066.00,9.72465,25.127355,0.000452,25.078383,-0.9198,0.103,9.74522,9.74522
3067.00,9.71050,25.127430,0.000455,25.078395,-0.9202,0.103,9.75165,9.75165
3068.00,9.70512,25.127405,0.000454,25.078332,-0.9206,0.103,9.75661,9.75661
3069.00,9.70644,25.127516,0.000458,25.078446,-0.9210,0.103,9.75902,9.75902
3070.00,9.70916,25.127542,0.000460,25.078349,-0.9212,0.103,9.75962,9.75962
3071.00,9.71628,25.127689,0.000463,25.078463,-0.9213,0.103,9.76092,9.76092
3072.00,9.72750,25.127665,0.000459,25.078413,-0.9215,0.103,9.76103,9.76103
3073.00,9.73806,25.127728,0.000460,25.078433,-0.9218,0.103,9.75908,9.75908
3074.00,9.75042,25.127706,0.000456,25.078330,-0.9221,0.104,9.75605,9.75605
3075.00,9.75438,25.127799,0.000454,25.078363,-0.9225,0.104,9.75614,9.75614
3076.00,9.75688,25.127689,0.000453,25.078280,-0.9229,0.104,9.75585,9.75585
3077.00,9.75835,25.127775,0.000456,25.078353,-0.9232,0.104,9.75696,9.75696
3078.00,9.75883,25.127778,0.000456,25.078353,-0.9235,0.104,9.75922,9.75922
3079.00,9.75777,25.127768,0.000459,25.078398,-0.9236,0.104,9.76255,9.76255
3080.00,9.75749,25.127760,0.000460,25.078433,-0.9239,0.104,9.76469,9.76469
3081.00,9.75808,25.127902,0.000461,25.078576,-0.9241,0.104,9.76451,9.76451
3082.00,9.75798,25.127891,0.000460,25.078567,-0.9244,0.104,9.76453,9.76453
3083.00,9.75768,25.127911,0.000461,25.078562,-0.9246,0.104,9.76289,9.76289
3084.00,9.75742,25.127924,0.000460,25.078550,-0.9249,0.104,9.76267,9.76267
3085.00,9.75666,25.127987,0.000461,25.078549,-0.9253,0.104,9.76265,9.76265
3086.00,9.75916,25.128014,0.000461,25.078476,-0.9256,0.104,9.76319,9.76319
3087.00,9.76094,25.128122,0.000464,25.078520,-0.9260,0.104,9.76139,9.76139
3088.00,9.76135,25.128262,0.000464,25.078558,-0.9263,0.104,9.76033,9.76033
3089.00,9.76132,25.128290,0.000465,25.078485,-0.9266,0.104,9.75957,9.75957
3090.00,9.76181,25.128220,0.000463,25.078384,-0.9269,0.104,9.75908,9.75908
3091.00,9.76163,25.128202,0.000462,25.078309,-0.9273,0.104,9.75970,9.75970
3092.00,9.76248,25.128221,0.000461,25.078268,-0.9276,0.104,9.76051,9.76051
3093.00,9.76218,25.128246,0.000461,25.078297,-0.9280,0.104,9.76201,9.76201
3094.00,9.76144,25.128335,0.000461,25.078347,-0.9284,0.104,9.76135,9.76135
3095.00,9.76072,25.128364,0.000458,25.078386,-0.9287,0.105,9.75961,9.75961
3096.00,9.76083,25.128420,0.000456,25.078417,-0.9291,0.105,9.75867,9.75867
3097.00,9.75943,25.128394,0.000456,25.078394,-0.9295,0.105,9.76010,9.76010
3098.00,9.76104,25.128388,0.000457,25.078370,-0.9297,0.105,9.76339,9.76339
3099.00,9.76035,25.128477,0.000460,25.078435,-0.9300,0.105,9.76761,9.76761
3100.00,9.75954,25.128644,0.000465,25.078503,-0.9304,0.105,9.77115,9.77115
3101.00,9.75926,25.128722,0.000465,25.078566,-0.9307,0.105,9.77136,9.77136
3102.00,9.75985,25.128827,0.000465,25.078635,-0.9310,0.105,9.76956,9.76956
3103.00,9.76103,25.128875,0.000463,25.078636,-0.9314,0.105,9.76693,9.76693
3104.00,9.76048,25.128898,0.000462,25.078644,-0.9317,0.105,9.76427,9.76427
3105.00,9.75974,25.128719,0.000460,25.078489,-0.9319,0.105,9.76429,9.76429
3106.00,9.76190,25.128757,0.000461,25.078464,-0.9323,0.105,9.76658,9.76658
3107.00,9.76784,25.128701,0.000459,25.078314,-0.9327,0.105,9.76769,9.76769
3108.00,9.77272,25.128696,0.000462,25.078298,-0.9329,0.105,9.76752,9.76752
3109.00,9.77565,25.128637,0.000462,25.078181,-0.9332,0.105,9.76760,9.76760
3110.00,9.77374,25.128756,0.000461,25.078273,-0.9335,0.105,9.76655,9.76655
3111.00,9.76354,25.128813,0.000461,25.078325,-0.9338,0.105,9.76546,9.76546
3112.00,9.76200,25.128889,0.000460,25.078416,-0.9341,0.105,9.76498,9.76498
3113.00,9.76488,25.128907,0.000456,25.078380,-0.9344,0.106,9.76476,9.76476
3114.00,9.76647,25.128988,0.000455,25.078416,-0.9347,0.106,9.76311,9.76311
3115.00,9.76578,25.129072,0.000455,25.078471,-0.9350,0.106,9.76212,9.76212
3116.00,9.76624,25.128970,0.000451,25.078346,-0.9353,0.106,9.76540,9.76540
3117.00,9.76748,25.129020,0.000455,25.078378,-0.9356,0.106,9.76974,9.76974
3118.00,9.76742,25.129105,0.000457,25.078457,-0.9360,0.106,9.77073,9.77073
3119.00,9.76589,25.129161,0.000460,25.078522,-0.9364,0.106,9.77022,9.77022
3120.00,9.76430,25.129227,0.000463,25.078569,-0.9367,0.106,9.76862,9.76862
3121.00,9.76299,25.129280,0.000465,25.078595,-0.9370,0.106,9.76381,9.76381
3122.00,9.76292,25.129297,0.000466,25.078596,-0.9373,0.106,9.76148,9.76148
3123.00,9.75963,25.129337,0.000466,25.078616,-0.9376,0.106,9.76533,9.76533
3124.00,9.75662,25.129261,0.000465,25.078563,-0.9379,0.106,9.77270,9.77270
3125.00,9.76447,25.129168,0.000463,25.078479,-0.9383,0.106,9.77651,9.77651
3126.00,9.78436,25.129273,0.000467,25.078538,-0.9386,0.106,9.77791,9.77791
3127.00,9.78363,25.129285,0.000463,25.078504,-0.9390,0.106,9.77630,9.77630
3128.00,9.76481,25.129268,0.000460,25.078441,-0.9393,0.106,9.77176,9.77176
3129.00,9.75443,25.129344,0.000458,25.078381,-0.9397,0.106,9.76509,9.76509
3130.00,9.75680,25.129524,0.000456,25.078451,-0.9400,0.107,9.76174,9.76174
3131.00,9.76062,25.129523,0.000452,25.078403,-0.9404,0.107,9.76133,9.76133
3132.00,9.77204,25.129451,0.000451,25.078285,-0.9406,0.107,9.76140,9.76140
3133.00,9.78399,25.129634,0.000456,25.078458,-0.9409,0.107,9.76336,9.76336
3134.00,9.78920,25.129738,0.000459,25.078576,-0.9413,0.107,9.76705,9.76705
3135.00,9.77567,25.129729,0.000464,25.078511,-0.9415,0.107,9.77079,9.77079
3136.00,9.76752,25.129838,0.000470,25.078563,-0.9418,0.106,9.77257,9.77257
3137.00,9.76432,25.129885,0.000470,25.078638,-0.9421,0.107,9.77112,9.77112
3138.00,9.76156,25.129756,0.000464,25.078464,-0.9424,0.107,9.76686,9.76686
3139.00,9.76222,25.129774,0.000465,25.078438,-0.9426,0.107,9.76265,9.76265
3140.00,9.76432,25.129697,0.000461,25.078435,-0.9430,0.107,9.76023,9.76023
3141.00,9.76636,25.129682,0.000463,25.078426,-0.9433,0.107,9.75968,9.75968
3142.00,9.76724,25.129855,0.000466,25.078561,-0.9437,0.107,9.76138,9.76138
3143.00,9.77022,25.129945,0.000471,25.078610,-0.9441,0.107,9.76219,9.76219
3144.00,9.77364,25.129928,0.000471,25.078554,-0.9444,0.107,9.76378,9.76378
3145.00,9.77616,25.130101,0.000474,25.078630,-0.9448,0.107,9.76565,9.76565
3146.00,9.77411,25.130146,0.000468,25.078611,-0.9452,0.107,9.76763,9.76763
3147.00,9.75755,25.130251,0.000467,25.078631,-0.9456,0.107,9.77120,9.77120
3148.00,9.74993,25.130301,0.000463,25.078661,-0.9460,0.107,9.77471,9.77471
3149.00,9.75486,25.130391,0.000462,25.078721,-0.9464,0.107,9.77411,9.77411
3150.00,9.76516,25.130448,0.000464,25.078729,-0.9468,0.107,9.77274,9.77274
3151.00,9.76801,25.130535,0.000468,25.078819,-0.9471,0.107,9.77111,9.77111
3152.00,9.76343,25.130367,0.000466,25.078641,-0.9474,0.107,9.76686,9.76686
3153.00,9.75861,25.130316,0.000469,25.078552,-0.9476,0.107,9.76343,9.76343
3154.00,9.76301,25.130357,0.000471,25.078610,-0.9479,0.107,9.76455,9.76455
3155.00,9.77473,25.130258,0.000469,25.078540,-0.9483,0.107,9.76356,9.76356
3156.00,9.78124,25.130141,0.000466,25.078432,-0.9487,0.107,9.76177,9.76177
3157.00,9.78325,25.130208,0.000465,25.078511,-0.9491,0.107,9.76176,9.76176
3158.00,9.77125,25.130242,0.000461,25.078531,-0.9495,0.107,9.76583,9.76583
3159.00,9.76225,25.130316,0.000454,25.078513,-0.9498,0.108,9.76955,9.76955
3160.00,9.76598,25.130484,0.000451,25.078559,-0.9502,0.108,9.77228,9.77228
3161.00,9.76349,25.130547,0.000452,25.078508,-0.9507,0.108,9.77490,9.77490
3162.00,9.76422,25.130620,0.000456,25.078490,-0.9511,0.108,9.77763,9.77763
3163.00,9.76413,25.130624,0.000460,25.078449,-0.9514,0.108,9.77549,9.77549
3164.00,9.76315,25.130547,0.000464,25.078344,-0.9517,0.108,9.76915,9.76915
3165.00,9.76220,25.130461,0.000461,25.078270,-0.9520,0.108,9.76378,9.76378
3166.00,9.76334,25.130523,0.000461,25.078313,-0.9524,0.108,9.75887,9.75887
3167.00,9.76297,25.130566,0.000459,25.078324,-0.9527,0.108,9.75543,9.75543
3168.00,9.77358,25.130674,0.000459,25.078373,-0.9532,0.108,9.75937,9.75937
3169.00,9.77843,25.130744,0.000459,25.078448,-0.9536,0.108,9.76605,9.76605
3170.00,9.77843,25.130764,0.000464,25.078450,-0.9540,0.108,9.77023,9.77023
3171.00,9.77730,25.130723,0.000463,25.078393,-0.9543,0.108,9.77119,9.77119
3172.00,9.77524,25.130790,0.000468,25.078386,-0.9546,0.108,9.76769,9.76769
3173.00,9.76372,25.130906,0.000471,25.078428,-0.9549,0.108,9.75798,9.75798
3174.00,9.75227,25.130902,0.000470,25.078368,-0.9552,0.108,9.75074,9.75074
3175.00,9.75065,25.131030,0.000468,25.078434,-0.9555,0.108,9.75120,9.75120
3176.00,9.75313,25.131123,0.000470,25.078496,-0.9559,0.108,9.75366,9.75366
3177.00,9.75912,25.131152,0.000466,25.078504,-0.9565,0.108,9.75668,9.75668
3178.00,9.78307,25.131039,0.000463,25.078426,-0.9569,0.108,9.76042,9.76042
3179.00,9.78526,25.131174,0.000463,25.078504,-0.9573,0.109,9.76120,9.76120
3180.00,9.77057,25.131160,0.000463,25.078492,-0.9577,0.109,9.75965,9.75965
3181.00,9.75780,25.131257,0.000463,25.078591,-0.9581,0.109,9.76184,9.76184
3182.00,9.74122,25.131231,0.000465,25.078574,-0.9583,0.109,9.76794,9.76794
3183.00,9.73515,25.131286,0.000460,25.078610,-0.9587,0.109,9.77293,9.77293
3184.00,9.74954,25.131190,0.000459,25.078564,-0.9592,0.109,9.77434,9.77434
3185.00,9.77245,25.131167,0.000461,25.078493,-0.9597,0.109,9.77174,9.77174
3186.00,9.76942,25.131141,0.000461,25.078449,-0.9601,0.109,9.76661,9.76661
3187.00,9.75670,25.131217,0.000459,25.078473,-0.9606,0.109,9.76363,9.76363
3188.00,9.75355,25.131295,0.000459,25.078497,-0.9609,0.109,9.76472,9.76472
3189.00,9.75351,25.131378,0.000463,25.078520,-0.9612,0.109,9.76776,9.76776
3190.00,9.76524,25.131327,0.000459,25.078498,-0.9615,0.109,9.77217,9.77217
3191.00,9.78084,25.131285,0.000457,25.078413,-0.9618,0.109,9.77601,9.77601
3192.00,9.78677,25.131326,0.000460,25.078460,-0.9621,0.109,9.77568,9.77568
3193.00,9.77828,25.131345,0.000464,25.078527,-0.9625,0.109,9.77044,9.77044
3194.00,9.76036,25.131408,0.000462,25.078571,-0.9629,0.109,9.76581,9.76581
3195.00,9.75233,25.131551,0.000463,25.078612,-0.9633,0.110,9.76314,9.76314
3196.00,9.75548,25.131598,0.000464,25.078623,-0.9636,0.110,9.76144,9.76144
3197.00,9.77199,25.131520,0.000460,25.078471,-0.9639,0.110,9.75967,9.75967
3198.00,9.78250,25.131511,0.000459,25.078370,-0.9641,0.110,9.75922,9.75922
3199.00,9.77793,25.131486,0.000457,25.078272,-0.9645,0.110,9.76050,9.76050
3200.00,9.77556,25.131474,0.000455,25.078225,-0.9648,0.110,9.75920,9.75920
3201.00,9.77401,25.131536,0.000454,25.078272,-0.9653,0.110,9.75886,9.75886
3202.00,9.76984,25.131701,0.000458,25.078422,-0.9656,0.110,9.76167,9.76167
3203.00,9.75773,25.131810,0.000460,25.078450,-0.9660,0.110,9.76583,9.76583
3204.00,9.75620,25.131796,0.000458,25.078399,-0.9664,0.110,9.76743,9.76743
3205.00,9.75946,25.131843,0.000458,25.078395,-0.9668,0.110,9.76464,9.76464
3206.00,9.75885,25.131907,0.000458,25.078357,-0.9672,0.110,9.75488,9.75488
3207.00,9.75850,25.131866,0.000454,25.078225,-0.9676,0.110,9.73957,9.73957
3208.00,9.75944,25.131941,0.000455,25.078317,-0.9679,0.110,9.72228,9.72228
3209.00,9.75758,25.132128,0.000455,25.078446,-0.9683,0.111,9.70673,9.70673
3210.00,9.75716,25.132248,0.000456,25.078568,-0.9686,0.111,9.69869,9.69869
3211.00,9.76445,25.132259,0.000455,25.078599,-0.9690,0.111,9.69731,9.69731
3212.00,9.77504,25.132353,0.000453,25.078698,-0.9694,0.111,9.70227,9.70227
@22,2.0001,4.0, 360.031999999999 
3213.00,9.77620,25.132409,0.000447,25.078690,-0.9698,0.111,9.71173,9.71173
3214.00,9.76633,25.132393,0.000446,25.078622,-0.9702,0.111,9.72330,9.72330
3215.00,9.74069,25.132412,0.000446,25.078630,-0.9706,0.112,9.73452,9.73452
3216.00,9.71568,25.132474,0.000444,25.078634,-0.9710,0.112,9.74387,9.74387
3217.00,9.69894,25.132536,0.000449,25.078708,-0.9713,0.112,9.75104,9.75104
3218.00,9.68978,25.132421,0.000451,25.078569,-0.9717,0.112,9.75491,9.75491
3219.00,9.68884,25.132530,0.000454,25.078663,-0.9721,0.112,9.75989,9.75989
3220.00,9.70029,25.132545,0.000454,25.078593,-0.9724,0.112,9.76268,9.76268
3221.00,9.70876,25.132579,0.000456,25.078631,-0.9728,0.112,9.76489,9.76489
3222.00,9.72362,25.132513,0.000454,25.078543,-0.9731,0.112,9.76629,9.76629
3223.00,9.73716,25.132561,0.000455,25.078562,-0.9735,0.112,9.76877,9.76877
3224.00,9.74683,25.132520,0.000454,25.078478,-0.9738,0.112,9.77018,9.77018
3225.00,9.75485,25.132501,0.000454,25.078457,-0.9743,0.112,9.77289,9.77289
3226.00,9.75650,25.132539,0.000457,25.078451,-0.9747,0.112,9.77677,9.77677
3227.00,9.75971,25.132608,0.000459,25.078402,-0.9751,0.112,9.77739,9.77739
3228.00,9.76247,25.132782,0.000461,25.078471,-0.9754,0.112,9.77205,9.77205
3229.00,9.76373,25.132869,0.000466,25.078495,-0.9758,0.112,9.76295,9.76295
3230.00,9.76592,25.132990,0.000467,25.078511,-0.9762,0.112,9.75543,9.75543
3231.00,9.76854,25.133005,0.000464,25.078497,-0.9765,0.112,9.74998,9.74998
3232.00,9.76971,25.133062,0.000467,25.078556,-0.9768,0.112,9.74769,9.74769
3233.00,9.77118,25.132981,0.000465,25.078542,-0.9771,0.112,9.75129,9.75129
3234.00,9.77814,25.132929,0.000464,25.078476,-0.9774,0.112,9.75753,9.75753
3235.00,9.78357,25.132941,0.000464,25.078459,-0.9777,0.112,9.76111,9.76111
3236.00,9.78563,25.132942,0.000463,25.078366,-0.9781,0.112,9.76099,9.76099
3237.00,9.76959,25.132940,0.000458,25.078329,-0.9786,0.112,9.75977,9.75977
3238.00,9.74254,25.133006,0.000459,25.078374,-0.9790,0.112,9.75844,9.75844
3239.00,9.73326,25.132998,0.000455,25.078392,-0.9794,0.113,9.75762,9.75762
3240.00,9.74639,25.133114,0.000459,25.078499,-0.9798,0.113,9.75781,9.75781
3241.00,9.75846,25.133205,0.000464,25.078622,-0.9801,0.112,9.76095,9.76095
3242.00,9.75893,25.133280,0.000469,25.078661,-0.9804,0.112,9.76383,9.76383
3243.00,9.76099,25.133254,0.000468,25.078558,-0.9808,0.112,9.76343,9.76343
3244.00,9.75997,25.133395,0.000469,25.078636,-0.9812,0.112,9.76023,9.76023
3245.00,9.75879,25.133237,0.000464,25.078507,-0.9815,0.112,9.75566,9.75566
3246.00,9.75892,25.133154,0.000462,25.078409,-0.9819,0.112,9.74990,9.74990
3247.00,9.75752,25.133068,0.000458,25.078316,-0.9823,0.112,9.74935,9.74935
3248.00,9.75573,25.133183,0.000460,25.078411,-0.9827,0.113,9.75440,9.75440
3249.00,9.75952,25.133105,0.000459,25.078353,-0.9831,0.113,9.75994,9.75994
3250.00,9.76516,25.133100,0.000457,25.078357,-0.9834,0.113,9.76388,9.76388
3251.00,9.77032,25.133164,0.000455,25.078405,-0.9838,0.113,9.76667,9.76667
3252.00,9.76652,25.133253,0.000457,25.078435,-0.9841,0.113,9.76552,9.76552
3253.00,9.75178,25.133205,0.000455,25.078354,-0.9845,0.113,9.76181,9.76181
3254.00,9.74458,25.133312,0.000457,25.078431,-0.9850,0.113,9.75799,9.75799
3255.00,9.74257,25.133479,0.000461,25.078566,-0.9854,0.113,9.75579,9.75579
3256.00,9.74527,25.133526,0.000460,25.078529,-0.9858,0.113,9.75529,9.75529
3257.00,9.76364,25.133561,0.000457,25.078563,-0.9862,0.113,9.75737,9.75737
3258.00,9.77654,25.133577,0.000457,25.078588,-0.9867,0.113,9.75919,9.75919
3259.00,9.77099,25.133525,0.000456,25.078487,-0.9871,0.113,9.76078,9.76078
3260.00,9.76434,25.133585,0.000455,25.078407,-0.9875,0.114,9.76284,9.76284
3261.00,9.76161,25.133672,0.000455,25.078431,-0.9879,0.114,9.76309,9.76309
3262.00,9.75902,25.133709,0.000456,25.078439,-0.9884,0.114,9.76048,9.76048
3263.00,9.75644,25.133754,0.000454,25.078454,-0.9887,0.114,9.75973,9.75973
3264.00,9.75476,25.133830,0.000455,25.078499,-0.9891,0.114,9.75985,9.75985
3265.00,9.75269,25.133735,0.000458,25.078429,-0.9895,0.114,9.75892,9.75892
3266.00,9.75664,25.133727,0.000461,25.078407,-0.9900,0.114,9.75866,9.75866
3267.00,9.76538,25.133781,0.000462,25.078426,-0.9904,0.114,9.75653,9.75653
3268.00,9.76415,25.133838,0.000467,25.078472,-0.9907,0.114,9.75371,9.75371
3269.00,9.76214,25.133883,0.000468,25.078494,-0.9910,0.114,9.75439,9.75439
3270.00,9.76179,25.134071,0.000465,25.078620,-0.9913,0.114,9.75738,9.75738
3271.00,9.76098,25.134209,0.000463,25.078692,-0.9916,0.114,9.76062,9.76062
3272.00,9.75905,25.134299,0.000467,25.078698,-0.9920,0.114,9.76704,9.76704
3273.00,9.75749,25.134366,0.000468,25.078661,-0.9925,0.114,9.77230,9.77230
3274.00,9.75614,25.134378,0.000468,25.078600,-0.9930,0.114,9.77320,9.77320
3275.00,9.75544,25.134399,0.000468,25.078581,-0.9936,0.114,9.76913,9.76913
3276.00,9.75300,25.134330,0.000468,25.078498,-0.9941,0.114,9.76378,9.76378
3277.00,9.74837,25.134326,0.000464,25.078486,-0.9944,0.114,9.75888,9.75888
3278.00,9.74992,25.134289,0.000461,25.078385,-0.9948,0.114,9.75575,9.75575
3279.00,9.76463,25.134309,0.000459,25.078356,-0.9952,0.114,9.75248,9.75248
3280.00,9.77132,25.134263,0.000460,25.078241,-0.9956,0.114,9.75377,9.75377
3281.00,9.77340,25.134394,0.000458,25.078340,-0.9962,0.115,9.75685,9.75685
3282.00,9.77518,25.134418,0.000457,25.078355,-0.9967,0.115,9.75750,9.75750
3283.00,9.77567,25.134502,0.000459,25.078425,-0.9970,0.115,9.75597,9.75597
3284.00,9.76904,25.134589,0.000462,25.078504,-0.9974,0.115,9.75644,9.75644
3285.00,9.75151,25.134587,0.000460,25.078543,-0.9977,0.115,9.75541,9.75541
3286.00,9.74724,25.134617,0.000459,25.078560,-0.9979,0.115,9.75563,9.75563
3287.00,9.75197,25.134675,0.000460,25.078524,-0.9983,0.115,9.75969,9.75969
3288.00,9.75384,25.134738,0.000462,25.078536,-0.9987,0.115,9.76257,9.76257
3289.00,9.75500,25.134709,0.000461,25.078471,-0.9992,0.115,9.76472,9.76472
3290.00,9.75477,25.134773,0.000460,25.078488,-0.9997,0.115,9.76844,9.76844
3291.00,9.75534,25.134761,0.000463,25.078408,-1.0002,0.115,9.77001,9.77001
3292.00,9.75570,25.134655,0.000460,25.078324,-1.0008,0.115,9.76622,9.76622
3293.00,9.75545,25.134669,0.000457,25.078314,-1.0012,0.115,9.76232,9.76232
3294.00,9.75394,25.134809,0.000458,25.078420,-1.0017,0.115,9.75681,9.75681
3295.00,9.75381,25.134869,0.000459,25.078431,-1.0021,0.115,9.75071,9.75071
3296.00,9.76244,25.134861,0.000455,25.078359,-1.0025,0.115,9.74532,9.74532
3297.00,9.77050,25.134923,0.000455,25.078332,-1.0027,0.115,9.74396,9.74396
3298.00,9.76903,25.134986,0.000457,25.078315,-1.0031,0.115,9.74501,9.74501
3299.00,9.76956,25.135047,0.000458,25.078301,-1.0034,0.115,9.74914,9.74914
3300.00,9.76914,25.135100,0.000460,25.078318,-1.0037,0.115,9.75424,9.75424
3301.00,9.77002,25.135150,0.000466,25.078411,-1.0041,0.115,9.75952,9.75952
3302.00,9.75713,25.135164,0.000467,25.078506,-1.0045,0.115,9.76314,9.76314
3303.00,9.74737,25.135019,0.000462,25.078454,-1.0049,0.116,9.76664,9.76664
3304.00,9.74064,25.134966,0.000459,25.078426,-1.0054,0.116,9.77088,9.77088
3305.00,9.74213,25.134911,0.000458,25.078372,-1.0059,0.116,9.77678,9.77678
3306.00,9.74590,25.134940,0.000458,25.078394,-1.0063,0.116,9.77792,9.77792
3307.00,9.74980,25.135149,0.000463,25.078499,-1.0066,0.116,9.77431,9.77431
3308.00,9.75427,25.135263,0.000466,25.078525,-1.0070,0.116,9.76957,9.76957
3309.00,9.75943,25.135240,0.000467,25.078465,-1.0073,0.115,9.76153,9.76153
3310.00,9.76331,25.135338,0.000462,25.078449,-1.0076,0.116,9.74876,9.74876
3311.00,9.76697,25.135334,0.000457,25.078334,-1.0080,0.116,9.74142,9.74142
3312.00,9.76907,25.135321,0.000453,25.078274,-1.0084,0.116,9.74076,9.74076
3313.00,9.77020,25.135375,0.000449,25.078219,-1.0088,0.116,9.74173,9.74173
3314.00,9.78047,25.135457,0.000448,25.078244,-1.0092,0.117,9.74500,9.74500
3315.00,9.79526,25.135511,0.000453,25.078284,-1.0096,0.116,9.75167,9.75167
3316.00,9.77515,25.135645,0.000460,25.078421,-1.0100,0.116,9.75845,9.75845
3317.00,9.75049,25.135671,0.000463,25.078432,-1.0104,0.116,9.76524,9.76524
3318.00,9.74631,25.135746,0.000468,25.078561,-1.0107,0.116,9.76911,9.76911
3319.00,9.74001,25.135766,0.000469,25.078583,-1.0111,0.116,9.77112,9.77112
3320.00,9.73693,25.135739,0.000467,25.078550,-1.0115,0.116,9.76973,9.76973
3321.00,9.73956,25.135692,0.000464,25.078471,-1.0119,0.116,9.76518,9.76518
3322.00,9.74677,25.135643,0.000459,25.078376,-1.0123,0.116,9.76107,9.76107
3323.00,9.75136,25.135649,0.000455,25.078321,-1.0128,0.117,9.76228,9.76228
3324.00,9.75660,25.135809,0.000456,25.078405,-1.0134,0.117,9.76288,9.76288
3325.00,9.76503,25.135915,0.000460,25.078468,-1.0139,0.117,9.76157,9.76157
3326.00,9.77215,25.135960,0.000459,25.078463,-1.0143,0.117,9.75883,9.75883
3327.00,9.77548,25.136005,0.000456,25.078478,-1.0148,0.117,9.75456,9.75456
3328.00,9.77138,25.136015,0.000457,25.078469,-1.0153,0.117,9.74892,9.74892
3329.00,9.76648,25.135844,0.000453,25.078310,-1.0156,0.117,9.74851,9.74851
3330.00,9.75849,25.135855,0.000452,25.078319,-1.0159,0.117,9.75416,9.75416
3331.00,9.75008,25.135839,0.000452,25.078240,-1.0163,0.117,9.76250,9.76250
3332.00,9.76059,25.135819,0.000457,25.078210,-1.0167,0.117,9.76708,9.76708
3333.00,9.77619,25.135866,0.000459,25.078207,-1.0171,0.117,9.76826,9.76826
3334.00,9.76927,25.136100,0.000462,25.078316,-1.0175,0.117,9.76470,9.76470
3335.00,9.75178,25.136021,0.000457,25.078165,-1.0180,0.117,9.75771,9.75771
3336.00,9.73610,25.136088,0.000455,25.078198,-1.0184,0.117,9.75159,9.75159
3337.00,9.73901,25.136305,0.000457,25.078380,-1.0189,0.117,9.74921,9.74921
3338.00,9.74872,25.136416,0.000456,25.078485,-1.0193,0.118,9.75118,9.75118
3339.00,9.76735,25.136316,0.000452,25.078440,-1.0198,0.118,9.75395,9.75395
3340.00,9.77983,25.136474,0.000452,25.078561,-1.0203,0.118,9.75655,9.75655
3341.00,9.77734,25.136637,0.000456,25.078721,-1.0208,0.118,9.75739,9.75739
3342.00,9.76189,25.136747,0.000459,25.078778,-1.0213,0.118,9.75792,9.75792
3343.00,9.75442,25.136688,0.000459,25.078635,-1.0217,0.118,9.75645,9.75645
3344.00,9.74989,25.136749,0.000463,25.078645,-1.0221,0.118,9.75404,9.75404
3345.00,9.74770,25.136713,0.000467,25.078639,-1.0224,0.118,9.75225,9.75225
3346.00,9.74657,25.136705,0.000466,25.078595,-1.0227,0.118,9.75283,9.75283
3347.00,9.75071,25.136615,0.000464,25.078428,-1.0231,0.118,9.75494,9.75494
3348.00,9.75845,25.136674,0.000462,25.078498,-1.0233,0.118,9.75788,9.75788
3349.00,9.75779,25.136742,0.000463,25.078604,-1.0237,0.118,9.76262,9.76262
3350.00,9.75705,25.136826,0.000464,25.078600,-1.0241,0.118,9.76813,9.76813
3351.00,9.75587,25.136843,0.000467,25.078562,-1.0245,0.118,9.77133,9.77133
3352.00,9.75535,25.136847,0.000468,25.078562,-1.0249,0.118,9.77142,9.77142
3353.00,9.75331,25.136952,0.000471,25.078606,-1.0253,0.118,9.76982,9.76982
3354.00,9.75270,25.136924,0.000467,25.078452,-1.0256,0.118,9.76806,9.76806
3355.00,9.75168,25.137114,0.000467,25.078611,-1.0260,0.118,9.76052,9.76052
3356.00,9.75361,25.137221,0.000468,25.078671,-1.0263,0.118,9.74810,9.74810
3357.00,9.76311,25.137395,0.000468,25.078810,-1.0267,0.118,9.73263,9.73263
3358.00,9.77179,25.137382,0.000465,25.078744,-1.0271,0.118,9.71664,9.71664
3359.00,9.77422,25.137589,0.000470,25.078919,-1.0276,0.118,9.70191,9.70191
3360.00,9.77172,25.137467,0.000465,25.078706,-1.0280,0.118,9.69532,9.69532
3361.00,9.76948,25.137478,0.000459,25.078692,-1.0284,0.119,9.69546,9.69546
3362.00,9.76453,25.137438,0.000455,25.078570,-1.0289,0.119,9.69963,9.69963
@23,2.0001,4.0, 510.073000000004 
3363.00,9.76382,25.137587,0.000455,25.078659,-1.0293,0.119,9.70694,9.70694
3364.00,9.76595,25.137470,0.000449,25.078435,-1.0298,0.119,9.71574,9.71574
3365.00,9.73912,25.137569,0.000450,25.078483,-1.0302,0.119,9.72475,9.72475
3366.00,9.70799,25.137632,0.000450,25.078486,-1.0307,0.120,9.73376,9.73376
3367.00,9.68644,25.137710,0.000452,25.078518,-1.0311,0.120,9.74347,9.74347
3368.00,9.68386,25.137709,0.000454,25.078498,-1.0315,0.120,9.75135,9.75135
3369.00,9.69279,25.137756,0.000456,25.078562,-1.0318,0.119,9.75621,9.75621
3370.00,9.70535,25.137705,0.000454,25.078497,-1.0322,0.120,9.75762,9.75762
3371.00,9.70779,25.137724,0.000454,25.078495,-1.0326,0.120,9.75885,9.75885
3372.00,9.70783,25.137645,0.000455,25.078448,-1.0330,0.120,9.76044,9.76044
3373.00,9.72034,25.137606,0.000454,25.078444,-1.0335,0.120,9.75985,9.75985
3374.00,9.73667,25.137631,0.000456,25.078483,-1.0340,0.120,9.75728,9.75728
3375.00,9.75076,25.137700,0.000459,25.078574,-1.0344,0.120,9.75653,9.75653
3376.00,9.75424,25.137681,0.000456,25.078515,-1.0351,0.120,9.75667,9.75667
3377.00,9.75653,25.137796,0.000457,25.078572,-1.0356,0.120,9.75769,9.75769
3378.00,9.75756,25.137829,0.000457,25.078526,-1.0361,0.120,9.76199,9.76199
3379.00,9.75843,25.137889,0.000454,25.078523,-1.0366,0.120,9.76874,9.76874
3380.00,9.75719,25.137933,0.000458,25.078578,-1.0371,0.120,9.77110,9.77110
3381.00,9.75734,25.137921,0.000461,25.078574,-1.0374,0.120,9.76966,9.76966
3382.00,9.75739,25.137885,0.000459,25.078529,-1.0376,0.120,9.76713,9.76713
3383.00,9.75654,25.137835,0.000457,25.078513,-1.0379,0.120,9.76363,9.76363
3384.00,9.75378,25.137910,0.000460,25.078591,-1.0382,0.120,9.75714,9.75714
3385.00,9.75402,25.137957,0.000459,25.078527,-1.0386,0.120,9.75152,9.75152
3386.00,9.76062,25.138045,0.000456,25.078514,-1.0390,0.120,9.74984,9.74984
3387.00,9.76856,25.138107,0.000455,25.078499,-1.0395,0.120,9.74783,9.74783
3388.00,9.77735,25.138276,0.000459,25.078545,-1.0400,0.120,9.74661,9.74661
3389.00,9.78106,25.138272,0.000461,25.078454,-1.0405,0.120,9.74643,9.74643
3390.00,9.76607,25.138272,0.000461,25.078402,-1.0409,0.120,9.75066,9.75066
3391.00,9.75411,25.138250,0.000466,25.078442,-1.0412,0.120,9.75331,9.75331
3392.00,9.75623,25.138338,0.000466,25.078538,-1.0415,0.120,9.75618,9.75618
3393.00,9.75802,25.138337,0.000462,25.078543,-1.0418,0.120,9.75681,9.75681
3394.00,9.74969,25.138353,0.000459,25.078569,-1.0421,0.121,9.75995,9.75995
3395.00,9.74158,25.138402,0.000460,25.078624,-1.0425,0.121,9.76053,9.76053
3396.00,9.74462,25.138436,0.000459,25.078574,-1.0430,0.121,9.76221,9.76221
3397.00,9.74742,25.138458,0.000462,25.078545,-1.0435,0.121,9.76314,9.76314
3398.00,9.75031,25.138570,0.000465,25.078587,-1.0439,0.120,9.76359,9.76359
3399.00,9.75223,25.138623,0.000469,25.078542,-1.0444,0.120,9.76257,9.76257
3400.00,9.75416,25.138686,0.000468,25.078586,-1.0449,0.120,9.76187,9.76187
3401.00,9.75559,25.138835,0.000472,25.078718,-1.0453,0.121,9.75967,9.75967
3402.00,9.75606,25.138669,0.000471,25.078512,-1.0458,0.120,9.75784,9.75784
3403.00,9.75621,25.138595,0.000470,25.078393,-1.0462,0.120,9.75529,9.75529
3404.00,9.75762,25.138561,0.000466,25.078387,-1.0467,0.121,9.75118,9.75118
3405.00,9.75839,25.138519,0.000466,25.078342,-1.0470,0.121,9.74689,9.74689
3406.00,9.75941,25.138493,0.000460,25.078335,-1.0473,0.121,9.74391,9.74391
3407.00,9.75993,25.138622,0.000457,25.078501,-1.0476,0.121,9.74068,9.74068
3408.00,9.76009,25.138740,0.000456,25.078647,-1.0480,0.121,9.74059,9.74059
3409.00,9.75959,25.138904,0.000460,25.078776,-1.0484,0.121,9.74353,9.74353
3410.00,9.75773,25.139009,0.000462,25.078821,-1.0489,0.121,9.74747,9.74747
3411.00,9.75606,25.138951,0.000464,25.078686,-1.0492,0.121,9.75082,9.75082
3412.00,9.75400,25.138960,0.000466,25.078604,-1.0497,0.121,9.75379,9.75379
3413.00,9.74719,25.138949,0.000464,25.078477,-1.0500,0.121,9.75405,9.75405
3414.00,9.73934,25.138907,0.000462,25.078397,-1.0504,0.121,9.75352,9.75352
3415.00,9.73915,25.138881,0.000460,25.078381,-1.0508,0.121,9.75326,9.75326
3416.00,9.74138,25.138965,0.000459,25.078451,-1.0512,0.121,9.75205,9.75205
3417.00,9.74427,25.139172,0.000461,25.078633,-1.0516,0.122,9.75302,9.75302
3418.00,9.74713,25.139212,0.000465,25.078713,-1.0520,0.121,9.75734,9.75734
3419.00,9.75111,25.139109,0.000465,25.078562,-1.0524,0.121,9.76158,9.76158
3420.00,9.75175,25.139190,0.000468,25.078563,-1.0527,0.121,9.76240,9.76240
3421.00,9.75171,25.139245,0.000469,25.078551,-1.0531,0.121,9.76178,9.76178
3422.00,9.75237,25.139146,0.000465,25.078394,-1.0536,0.121,9.75978,9.75978
3423.00,9.75390,25.139029,0.000461,25.078276,-1.0542,0.121,9.75693,9.75693
3424.00,9.75361,25.139169,0.000461,25.078389,-1.0547,0.122,9.75201,9.75201
3425.00,9.75310,25.139254,0.000458,25.078379,-1.0551,0.122,9.74902,9.74902
3426.00,9.75480,25.139291,0.000459,25.078330,-1.0555,0.122,9.74801,9.74801
3427.00,9.75994,25.139287,0.000457,25.078300,-1.0558,0.122,9.74834,9.74834
3428.00,9.76952,25.139556,0.000460,25.078434,-1.0562,0.122,9.74779,9.74779
3429.00,9.77123,25.139690,0.000460,25.078479,-1.0565,0.122,9.74657,9.74657
3430.00,9.75960,25.139707,0.000462,25.078465,-1.0570,0.122,9.74589,9.74589
3431.00,9.74960,25.139709,0.000462,25.078448,-1.0574,0.122,9.74562,9.74562
3432.00,9.75059,25.139802,0.000465,25.078522,-1.0580,0.122,9.74618,9.74618
3433.00,9.74900,25.139726,0.000462,25.078441,-1.0585,0.122,9.74713,9.74713
3434.00,9.74862,25.139681,0.000461,25.078393,-1.0588,0.122,9.75020,9.75020
3435.00,9.74818,25.139671,0.000458,25.078406,-1.0592,0.122,9.75208,9.75208
3436.00,9.74703,25.139712,0.000456,25.078424,-1.0596,0.122,9.75277,9.75277
3437.00,9.74631,25.139810,0.000458,25.078427,-1.0599,0.122,9.75159,9.75159
3438.00,9.74525,25.139901,0.000462,25.078402,-1.0602,0.122,9.75045,9.75045
3439.00,9.74531,25.139986,0.000465,25.078420,-1.0606,0.122,9.74967,9.74967
3440.00,9.74178,25.140023,0.000464,25.078364,-1.0610,0.122,9.75005,9.75005
3441.00,9.74530,25.139994,0.000459,25.078378,-1.0614,0.122,9.74954,9.74954
3442.00,9.75052,25.139976,0.000457,25.078360,-1.0618,0.122,9.74845,9.74845
3443.00,9.75093,25.139957,0.000455,25.078328,-1.0622,0.122,9.74733,9.74733
3444.00,9.75019,25.139951,0.000452,25.078314,-1.0626,0.123,9.74702,9.74702
3445.00,9.75059,25.140002,0.000452,25.078375,-1.0631,0.123,9.74703,9.74703
3446.00,9.74978,25.140216,0.000461,25.078468,-1.0636,0.123,9.74919,9.74919
3447.00,9.74922,25.140271,0.000464,25.078475,-1.0640,0.123,9.75253,9.75253
3448.00,9.74974,25.140307,0.000465,25.078546,-1.0645,0.123,9.75649,9.75649
3449.00,9.75029,25.140385,0.000467,25.078632,-1.0650,0.123,9.75993,9.75993
3450.00,9.74934,25.140450,0.000471,25.078685,-1.0655,0.122,9.76201,9.76201
3451.00,9.74927,25.140341,0.000468,25.078599,-1.0658,0.122,9.76359,9.76359
3452.00,9.75012,25.140356,0.000466,25.078629,-1.0662,0.123,9.76244,9.76244
3453.00,9.75127,25.140412,0.000463,25.078657,-1.0666,0.123,9.75756,9.75756
3454.00,9.75111,25.140424,0.000461,25.078600,-1.0670,0.123,9.75149,9.75149
3455.00,9.75277,25.140434,0.000459,25.078568,-1.0674,0.123,9.74547,9.74547
3456.00,9.75598,25.140424,0.000456,25.078530,-1.0678,0.124,9.73753,9.73753
3457.00,9.75952,25.140413,0.000457,25.078556,-1.0682,0.124,9.73369,9.73369
3458.00,9.76276,25.140393,0.000459,25.078570,-1.0687,0.124,9.73702,9.73702
3459.00,9.76407,25.140415,0.000460,25.078620,-1.0692,0.124,9.74279,9.74279
3460.00,9.76424,25.140392,0.000459,25.078577,-1.0696,0.124,9.74834,9.74834
3461.00,9.76106,25.140524,0.000460,25.078698,-1.0700,0.124,9.75601,9.75601
3462.00,9.75314,25.140640,0.000458,25.078716,-1.0704,0.124,9.76101,9.76101
3463.00,9.74162,25.140687,0.000458,25.078659,-1.0707,0.124,9.75863,9.75863
3464.00,9.73804,25.140660,0.000458,25.078610,-1.0711,0.124,9.75264,9.75264
3465.00,9.73197,25.140664,0.000459,25.078606,-1.0715,0.124,9.74849,9.74849
3466.00,9.72216,25.140574,0.000457,25.078445,-1.0719,0.124,9.74618,9.74618
3467.00,9.73423,25.140530,0.000461,25.078367,-1.0723,0.124,9.74596,9.74596
3468.00,9.75800,25.140566,0.000461,25.078366,-1.0727,0.124,9.74880,9.74880
3469.00,9.76590,25.140638,0.000462,25.078359,-1.0731,0.124,9.75141,9.75141
3470.00,9.76268,25.140731,0.000463,25.078445,-1.0737,0.124,9.75393,9.75393
3471.00,9.76038,25.140834,0.000468,25.078521,-1.0742,0.124,9.75442,9.75442
3472.00,9.75854,25.140959,0.000468,25.078551,-1.0746,0.124,9.75433,9.75433
3473.00,9.74650,25.141073,0.000469,25.078602,-1.0751,0.124,9.75550,9.75550
3474.00,9.73839,25.141158,0.000468,25.078630,-1.0756,0.124,9.75659,9.75659
3475.00,9.73994,25.141220,0.000466,25.078607,-1.0760,0.124,9.75406,9.75406
3476.00,9.74867,25.141317,0.000465,25.078624,-1.0765,0.124,9.75106,9.75106
3477.00,9.75698,25.141342,0.000466,25.078647,-1.0770,0.124,9.74830,9.74830
3478.00,9.75568,25.141365,0.000468,25.078645,-1.0775,0.124,9.74607,9.74607
3479.00,9.75452,25.141399,0.000466,25.078661,-1.0780,0.125,9.74875,9.74875
3480.00,9.75647,25.141476,0.000467,25.078644,-1.0784,0.125,9.75540,9.75540
3481.00,9.75625,25.141509,0.000464,25.078649,-1.0789,0.125,9.76281,9.76281
3482.00,9.75837,25.141504,0.000462,25.078626,-1.0793,0.125,9.76576,9.76576
3483.00,9.76383,25.141319,0.000461,25.078457,-1.0798,0.125,9.76372,9.76372
3484.00,9.75530,25.141382,0.000465,25.078472,-1.0802,0.125,9.75711,9.75711
3485.00,9.73986,25.141412,0.000464,25.078503,-1.0806,0.125,9.75126,9.75126
3486.00,9.73609,25.141423,0.000465,25.078476,-1.0809,0.125,9.74528,9.74528
3487.00,9.74384,25.141460,0.000466,25.078478,-1.0812,0.125,9.74014,9.74014
3488.00,9.75534,25.141618,0.000467,25.078610,-1.0815,0.125,9.73766,9.73766
3489.00,9.76864,25.141599,0.000464,25.078591,-1.0819,0.125,9.73873,9.73873
3490.00,9.77301,25.141496,0.000461,25.078495,-1.0822,0.125,9.73990,9.73990
3491.00,9.77281,25.141491,0.000462,25.078550,-1.0826,0.125,9.74306,9.74306
3492.00,9.75857,25.141438,0.000465,25.078499,-1.0830,0.125,9.74669,9.74669
3493.00,9.74509,25.141491,0.000463,25.078527,-1.0835,0.125,9.74832,9.74832
3494.00,9.73885,25.141545,0.000465,25.078578,-1.0839,0.125,9.74981,9.74981
3495.00,9.74019,25.141576,0.000466,25.078628,-1.0843,0.125,9.75069,9.75069
3496.00,9.73789,25.141594,0.000463,25.078643,-1.0847,0.125,9.74776,9.74776
3497.00,9.73707,25.141739,0.000462,25.078744,-1.0851,0.125,9.74674,9.74674
3498.00,9.73415,25.141803,0.000461,25.078761,-1.0855,0.125,9.75191,9.75191
3499.00,9.74085,25.141740,0.000456,25.078594,-1.0858,0.125,9.75456,9.75456
3500.00,9.74993,25.141819,0.000457,25.078530,-1.0862,0.125,9.75436,9.75436
3501.00,9.75464,25.141846,0.000458,25.078436,-1.0866,0.125,9.75341,9.75341
3502.00,9.75041,25.141921,0.000456,25.078485,-1.0870,0.126,9.75167,9.75167
3503.00,9.75016,25.141982,0.000455,25.078508,-1.0875,0.126,9.74926,9.74926
3504.00,9.74867,25.142022,0.000458,25.078621,-1.0879,0.126,9.74817,9.74817
3505.00,9.74708,25.142110,0.000461,25.078723,-1.0882,0.126,9.74273,9.74273
3506.00,9.74712,25.142213,0.000459,25.078830,-1.0886,0.126,9.73501,9.73501
3507.00,9.74699,25.142142,0.000457,25.078732,-1.0890,0.126,9.72494,9.72494
3508.00,9.76371,25.142020,0.000455,25.078633,-1.0894,0.126,9.71041,9.71041
3509.00,9.76174,25.142068,0.000451,25.078570,-1.0897,0.126,9.69648,9.69648
3510.00,9.75314,25.142174,0.000449,25.078576,-1.0901,0.127,9.69040,9.69040
3511.00,9.74037,25.142253,0.000450,25.078617,-1.0907,0.127,9.69044,9.69044
3512.00,9.74058,25.142201,0.000446,25.078531,-1.0912,0.127,9.69610,9.69610
@24,2.0001,4.0, 660.004000000001 
3513.00,9.75460,25.142337,0.000446,25.078559,-1.0917,0.127,9.70516,9.70516
3514.00,9.75571,25.142362,0.000445,25.078543,-1.0922,0.127,9.71519,9.71519
3515.00,9.72615,25.142282,0.000442,25.078505,-1.0927,0.127,9.72704,9.72704
3516.00,9.70108,25.142223,0.000441,25.078365,-1.0932,0.127,9.73843,9.73843
3517.00,9.68691,25.142309,0.000444,25.078416,-1.0937,0.127,9.74747,9.74747
3518.00,9.68282,25.142191,0.000444,25.078325,-1.0941,0.127,9.75449,9.75449
3519.00,9.68688,25.142110,0.000448,25.078237,-1.0946,0.127,9.75880,9.75880
3520.00,9.69539,25.142162,0.000449,25.078278,-1.0950,0.127,9.75800,9.75800
3521.00,9.70142,25.142176,0.000447,25.078355,-1.0953,0.127,9.75699,9.75699
3522.00,9.71519,25.142244,0.000448,25.078410,-1.0956,0.127,9.75646,9.75646
3523.00,9.72705,25.142491,0.000451,25.078614,-1.0960,0.127,9.75500,9.75500
3524.00,9.73697,25.142716,0.000452,25.078801,-1.0963,0.128,9.75382,9.75382
3525.00,9.75460,25.142615,0.000448,25.078667,-1.0966,0.128,9.75538,9.75538
3526.00,9.75921,25.142606,0.000449,25.078560,-1.0970,0.128,9.75774,9.75774
3527.00,9.76006,25.142630,0.000449,25.078474,-1.0974,0.128,9.75933,9.75933
3528.00,9.75808,25.142611,0.000450,25.078365,-1.0979,0.128,9.75989,9.75989
3529.00,9.75726,25.142520,0.000448,25.078213,-1.0984,0.128,9.75888,9.75888
3530.00,9.75664,25.142593,0.000450,25.078221,-1.0989,0.128,9.75691,9.75691
3531.00,9.75751,25.142563,0.000452,25.078195,-1.0994,0.128,9.75424,9.75424
3532.00,9.75826,25.142628,0.000453,25.078245,-1.0998,0.128,9.75209,9.75209
3533.00,9.75788,25.142680,0.000451,25.078256,-1.1002,0.128,9.75020,9.75020
3534.00,9.75806,25.142774,0.000452,25.078324,-1.1005,0.128,9.75003,9.75003
3535.00,9.75942,25.142895,0.000458,25.078441,-1.1009,0.128,9.75112,9.75112
3536.00,9.76181,25.143059,0.000460,25.078572,-1.1012,0.128,9.75271,9.75271
3537.00,9.76457,25.143035,0.000463,25.078560,-1.1016,0.128,9.75130,9.75130
3538.00,9.75795,25.143056,0.000465,25.078601,-1.1020,0.128,9.74962,9.74962
3539.00,9.74973,25.143213,0.000466,25.078718,-1.1025,0.128,9.74702,9.74702
3540.00,9.75071,25.143227,0.000461,25.078600,-1.1030,0.128,9.74494,9.74494
3541.00,9.75034,25.143324,0.000460,25.078553,-1.1034,0.128,9.74253,9.74253
3542.00,9.75115,25.143410,0.000457,25.078555,-1.1039,0.128,9.74239,9.74239
3543.00,9.75162,25.143440,0.000456,25.078561,-1.1042,0.128,9.74394,9.74394
3544.00,9.75232,25.143403,0.000455,25.078517,-1.1045,0.128,9.74624,9.74624
3545.00,9.75244,25.143477,0.000458,25.078563,-1.1048,0.128,9.74375,9.74375
3546.00,9.75576,25.143536,0.000458,25.078567,-1.1051,0.128,9.74223,9.74223
3547.00,9.74788,25.143629,0.000459,25.078576,-1.1054,0.128,9.74209,9.74209
3548.00,9.73998,25.143787,0.000461,25.078668,-1.1058,0.129,9.74081,9.74081
3549.00,9.73894,25.143892,0.000463,25.078680,-1.1062,0.129,9.73917,9.73917
3550.00,9.74233,25.143819,0.000463,25.078628,-1.1066,0.129,9.73899,9.73899
3551.00,9.74316,25.143767,0.000463,25.078587,-1.1070,0.129,9.73852,9.73852
3552.00,9.74191,25.143802,0.000464,25.078673,-1.1074,0.129,9.73859,9.73859
3553.00,9.74275,25.143769,0.000466,25.078572,-1.1078,0.129,9.74032,9.74032
3554.00,9.74362,25.143694,0.000464,25.078462,-1.1081,0.129,9.74456,9.74456
3555.00,9.74221,25.143804,0.000464,25.078524,-1.1086,0.129,9.74822,9.74822
3556.00,9.74099,25.143861,0.000465,25.078566,-1.1091,0.129,9.74918,9.74918
3557.00,9.73960,25.143931,0.000467,25.078562,-1.1096,0.129,9.74749,9.74749
3558.00,9.73812,25.143931,0.000468,25.078524,-1.1101,0.129,9.74380,9.74380
3559.00,9.73819,25.144097,0.000474,25.078680,-1.1106,0.129,9.73799,9.73799
3560.00,9.73501,25.144021,0.000472,25.078580,-1.1110,0.129,9.73504,9.73504
3561.00,9.73762,25.144064,0.000470,25.078566,-1.1114,0.129,9.73493,9.73493
3562.00,9.74669,25.144001,0.000468,25.078507,-1.1119,0.129,9.73714,9.73714
3563.00,9.75148,25.144079,0.000467,25.078598,-1.1123,0.129,9.73944,9.73944
3564.00,9.75198,25.144035,0.000463,25.078547,-1.1126,0.129,9.74152,9.74152
3565.00,9.74983,25.144126,0.000462,25.078620,-1.1130,0.129,9.74439,9.74439
3566.00,9.74278,25.144141,0.000462,25.078646,-1.1135,0.129,9.74560,9.74560
3567.00,9.73731,25.144119,0.000456,25.078607,-1.1139,0.130,9.74535,9.74535
3568.00,9.73389,25.144180,0.000457,25.078634,-1.1144,0.130,9.74769,9.74769
3569.00,9.73184,25.144113,0.000455,25.078620,-1.1149,0.130,9.75180,9.75180
3570.00,9.73465,25.144241,0.000460,25.078705,-1.1153,0.130,9.75186,9.75186
3571.00,9.74198,25.144335,0.000463,25.078717,-1.1157,0.130,9.74890,9.74890
3572.00,9.74509,25.144451,0.000466,25.078764,-1.1161,0.130,9.74393,9.74393
3573.00,9.74429,25.144360,0.000462,25.078591,-1.1166,0.130,9.73855,9.73855
3574.00,9.74563,25.144444,0.000462,25.078511,-1.1170,0.130,9.73413,9.73413
3575.00,9.74794,25.144466,0.000457,25.078424,-1.1174,0.130,9.73297,9.73297
3576.00,9.74911,25.144491,0.000459,25.078419,-1.1179,0.130,9.73708,9.73708
3577.00,9.75146,25.144435,0.000461,25.078359,-1.1183,0.130,9.74443,9.74443
3578.00,9.75424,25.144458,0.000464,25.078449,-1.1187,0.130,9.75026,9.75026
3579.00,9.75865,25.144562,0.000466,25.078541,-1.1191,0.130,9.75266,9.75266
3580.00,9.74863,25.144566,0.000464,25.078580,-1.1195,0.130,9.75330,9.75330
3581.00,9.73320,25.144502,0.000460,25.078518,-1.1199,0.130,9.75112,9.75112
3582.00,9.72429,25.144606,0.000459,25.078537,-1.1203,0.130,9.74652,9.74652
3583.00,9.72830,25.144719,0.000461,25.078528,-1.1207,0.130,9.74218,9.74218
3584.00,9.73777,25.144693,0.000459,25.078459,-1.1211,0.130,9.74051,9.74051
3585.00,9.74296,25.144747,0.000463,25.078466,-1.1214,0.130,9.73825,9.73825
3586.00,9.75337,25.144856,0.000468,25.078578,-1.1218,0.130,9.73739,9.73739
3587.00,9.75786,25.144935,0.000469,25.078612,-1.1222,0.130,9.74162,9.74162
3588.00,9.75424,25.144945,0.000466,25.078627,-1.1226,0.130,9.74811,9.74811
3589.00,9.75017,25.144949,0.000465,25.078597,-1.1230,0.130,9.75191,9.75191
3590.00,9.74719,25.145006,0.000466,25.078634,-1.1234,0.130,9.75412,9.75412
3591.00,9.74503,25.144906,0.000460,25.078470,-1.1237,0.130,9.75377,9.75377
3592.00,9.74171,25.144917,0.000459,25.078464,-1.1241,0.130,9.74959,9.74959
3593.00,9.73876,25.144889,0.000457,25.078432,-1.1245,0.131,9.74381,9.74381
3594.00,9.73718,25.144924,0.000457,25.078496,-1.1249,0.131,9.73895,9.73895
3595.00,9.73674,25.144898,0.000458,25.078453,-1.1254,0.131,9.73666,9.73666
3596.00,9.73878,25.145012,0.000461,25.078590,-1.1259,0.131,9.73871,9.73871
3597.00,9.75779,25.145076,0.000465,25.078679,-1.1263,0.131,9.74300,9.74300
3598.00,9.76751,25.145176,0.000469,25.078694,-1.1267,0.131,9.74595,9.74595
3599.00,9.76048,25.145225,0.000469,25.078695,-1.1271,0.130,9.74655,9.74655
3600.00,9.74581,25.145302,0.000468,25.078735,-1.1274,0.131,9.74540,9.74540
3601.00,9.73715,25.145386,0.000469,25.078736,-1.1278,0.131,9.74280,9.74280
3602.00,9.73748,25.145300,0.000464,25.078601,-1.1281,0.131,9.73672,9.73672
3603.00,9.73672,25.145299,0.000462,25.078584,-1.1285,0.131,9.73143,9.73143
3604.00,9.73613,25.145361,0.000464,25.078535,-1.1289,0.131,9.72914,9.72914
3605.00,9.73529,25.145437,0.000464,25.078499,-1.1294,0.131,9.73153,9.73153
3606.00,9.74716,25.145464,0.000464,25.078434,-1.1299,0.131,9.73601,9.73601
3607.00,9.75824,25.145639,0.000462,25.078466,-1.1304,0.131,9.74289,9.74289
3608.00,9.75361,25.145740,0.000461,25.078521,-1.1308,0.131,9.74915,9.74915
3609.00,9.73891,25.145780,0.000458,25.078572,-1.1311,0.131,9.75295,9.75295
3610.00,9.72979,25.145777,0.000455,25.078550,-1.1314,0.131,9.75360,9.75360
3611.00,9.73028,25.145807,0.000456,25.078584,-1.1318,0.132,9.74912,9.74912
3612.00,9.72928,25.145806,0.000457,25.078578,-1.1321,0.132,9.74367,9.74367
3613.00,9.72733,25.145797,0.000457,25.078506,-1.1325,0.132,9.73986,9.73986
3614.00,9.72782,25.145889,0.000457,25.078561,-1.1329,0.132,9.73882,9.73882
3615.00,9.74049,25.145970,0.000461,25.078599,-1.1334,0.132,9.73789,9.73789
3616.00,9.75650,25.146041,0.000456,25.078593,-1.1338,0.132,9.73928,9.73928
3617.00,9.76222,25.146105,0.000456,25.078618,-1.1342,0.132,9.74103,9.74103
3618.00,9.75684,25.146107,0.000458,25.078584,-1.1347,0.132,9.74245,9.74245
3619.00,9.74675,25.146114,0.000460,25.078543,-1.1351,0.132,9.74404,9.74404
3620.00,9.74301,25.146073,0.000458,25.078488,-1.1355,0.132,9.74719,9.74719
3621.00,9.73809,25.146072,0.000461,25.078456,-1.1359,0.132,9.74918,9.74918
3622.00,9.73867,25.146157,0.000464,25.078534,-1.1363,0.132,9.74990,9.74990
3623.00,9.73921,25.146366,0.000465,25.078701,-1.1368,0.132,9.74986,9.74986
3624.00,9.74057,25.146490,0.000465,25.078764,-1.1371,0.132,9.74715,9.74715
3625.00,9.74255,25.146653,0.000466,25.078849,-1.1376,0.132,9.74206,9.74206
3626.00,9.74369,25.146732,0.000467,25.078909,-1.1379,0.132,9.73935,9.73935
3627.00,9.74379,25.146671,0.000463,25.078834,-1.1383,0.132,9.73961,9.73961
3628.00,9.74496,25.146524,0.000461,25.078707,-1.1387,0.132,9.74208,9.74208
3629.00,9.74619,25.146342,0.000458,25.078585,-1.1391,0.132,9.74557,9.74557
3630.00,9.74771,25.146157,0.000454,25.078457,-1.1394,0.132,9.74798,9.74798
3631.00,9.74887,25.146132,0.000454,25.078434,-1.1398,0.133,9.74837,9.74837
3632.00,9.74794,25.146092,0.000452,25.078350,-1.1402,0.133,9.74620,9.74620
3633.00,9.74452,25.146162,0.000454,25.078361,-1.1406,0.133,9.74025,9.74025
3634.00,9.73674,25.146365,0.000461,25.078496,-1.1411,0.132,9.73600,9.73600
3635.00,9.73177,25.146508,0.000464,25.078571,-1.1417,0.132,9.73545,9.73545
3636.00,9.73762,25.146694,0.000468,25.078757,-1.1423,0.132,9.73790,9.73790
3637.00,9.74907,25.146765,0.000474,25.078796,-1.1427,0.132,9.74185,9.74185
3638.00,9.75626,25.146778,0.000472,25.078799,-1.1431,0.132,9.74732,9.74732
3639.00,9.75165,25.146832,0.000469,25.078835,-1.1435,0.132,9.74891,9.74891
3640.00,9.74423,25.146965,0.000469,25.078926,-1.1439,0.133,9.74912,9.74912
3641.00,9.74012,25.146906,0.000469,25.078818,-1.1443,0.133,9.74701,9.74701
3642.00,9.73575,25.146858,0.000467,25.078801,-1.1447,0.133,9.74236,9.74236
3643.00,9.73153,25.146947,0.000470,25.078865,-1.1451,0.133,9.73736,9.73736
3644.00,9.73215,25.146842,0.000469,25.078728,-1.1454,0.133,9.73538,9.73538
3645.00,9.73880,25.146810,0.000467,25.078659,-1.1458,0.133,9.73412,9.73412
3646.00,9.75168,25.146895,0.000466,25.078657,-1.1461,0.133,9.73325,9.73325
3647.00,9.75769,25.147047,0.000463,25.078716,-1.1464,0.133,9.73531,9.73531
3648.00,9.75448,25.146999,0.000460,25.078596,-1.1468,0.133,9.73703,9.73703
3649.00,9.74281,25.147147,0.000460,25.078639,-1.1472,0.133,9.73930,9.73930
3650.00,9.74080,25.147174,0.000459,25.078657,-1.1476,0.133,9.74174,9.74174
3651.00,9.73780,25.147108,0.000455,25.078591,-1.1479,0.133,9.74261,9.74261
3652.00,9.73645,25.147161,0.000456,25.078605,-1.1484,0.133,9.74243,9.74243
3653.00,9.73738,25.147306,0.000456,25.078690,-1.1488,0.134,9.74410,9.74410
3654.00,9.73751,25.147302,0.000455,25.078652,-1.1492,0.134,9.74417,9.74417
3655.00,9.73690,25.147344,0.000459,25.078604,-1.1497,0.134,9.73772,9.73772
3656.00,9.73735,25.147477,0.000465,25.078659,-1.1503,0.133,9.72645,9.72645
3657.00,9.73846,25.147483,0.000464,25.078579,-1.1507,0.134,9.71203,9.71203
3658.00,9.73977,25.147450,0.000462,25.078534,-1.1511,0.134,9.69630,9.69630
3659.00,9.74180,25.147436,0.000460,25.078507,-1.1515,0.134,9.68279,9.68279
3660.00,9.74324,25.147488,0.000454,25.078581,-1.1518,0.134,9.67626,9.67626
3661.00,9.74399,25.147451,0.000448,25.078565,-1.1522,0.135,9.67850,9.67850
3662.00,9.74467,25.147571,0.000449,25.078705,-1.1527,0.135,9.68596,9.68596
@25,2.0001,4.0, 810.044000000002 
3663.00,9.74796,25.147726,0.000452,25.078809,-1.1532,0.135,9.69574,9.69574
3664.00,9.74158,25.147866,0.000454,25.078890,-1.1537,0.135,9.70766,9.70766
3665.00,9.71350,25.147866,0.000458,25.078818,-1.1542,0.135,9.71915,9.71915
3666.00,9.68498,25.147869,0.000458,25.078792,-1.1546,0.135,9.72867,9.72867
3667.00,9.67205,25.147839,0.000458,25.078701,-1.1550,0.135,9.73617,9.73617
3668.00,9.66973,25.147748,0.000453,25.078571,-1.1553,0.135,9.74227,9.74227
3669.00,9.67461,25.147705,0.000448,25.078529,-1.1558,0.135,9.74466,9.74466
3670.00,9.68102,25.147786,0.000450,25.078678,-1.1563,0.135,9.74917,9.74917
3671.00,9.69593,25.147848,0.000450,25.078723,-1.1569,0.135,9.75330,9.75330
3672.00,9.70914,25.147791,0.000449,25.078686,-1.1573,0.135,9.75514,9.75514
3673.00,9.71846,25.147803,0.000454,25.078734,-1.1578,0.135,9.75557,9.75557
3674.00,9.73364,25.147792,0.000460,25.078740,-1.1581,0.135,9.75681,9.75681
3675.00,9.73849,25.147813,0.000459,25.078648,-1.1584,0.135,9.75493,9.75493
3676.00,9.74293,25.147865,0.000461,25.078644,-1.1588,0.135,9.75005,9.75005
3677.00,9.74522,25.147956,0.000463,25.078680,-1.1591,0.135,9.74492,9.74492
3678.00,9.74955,25.147971,0.000462,25.078655,-1.1596,0.135,9.74052,9.74052
3679.00,9.75293,25.148018,0.000460,25.078627,-1.1600,0.135,9.73658,9.73658
3680.00,9.75553,25.147933,0.000459,25.078570,-1.1604,0.135,9.73322,9.73322
3681.00,9.75461,25.147876,0.000457,25.078505,-1.1608,0.135,9.73395,9.73395
3682.00,9.75483,25.147861,0.000453,25.078459,-1.1612,0.136,9.73964,9.73964
3683.00,9.75465,25.147920,0.000454,25.078516,-1.1616,0.136,9.74618,9.74618
3684.00,9.75189,25.147996,0.000456,25.078585,-1.1620,0.135,9.75204,9.75204
3685.00,9.75129,25.148043,0.000455,25.078592,-1.1623,0.136,9.75791,9.75791
3686.00,9.73999,25.148084,0.000456,25.078589,-1.1627,0.136,9.75896,9.75896
3687.00,9.73119,25.148108,0.000462,25.078659,-1.1632,0.136,9.75219,9.75219
3688.00,9.73045,25.148105,0.000462,25.078619,-1.1635,0.136,9.74435,9.74435
3689.00,9.73196,25.148063,0.000462,25.078487,-1.1639,0.136,9.73963,9.73963
3690.00,9.73497,25.148147,0.000462,25.078450,-1.1644,0.136,9.73724,9.73724
3691.00,9.74358,25.148241,0.000461,25.078509,-1.1648,0.136,9.73853,9.73853
3692.00,9.75859,25.148380,0.000459,25.078520,-1.1652,0.136,9.74339,9.74339
3693.00,9.76170,25.148423,0.000457,25.078433,-1.1656,0.136,9.74695,9.74695
3694.00,9.76278,25.148485,0.000456,25.078475,-1.1660,0.136,9.74651,9.74651
3695.00,9.76372,25.148592,0.000458,25.078560,-1.1664,0.136,9.74657,9.74657
3696.00,9.74851,25.148660,0.000462,25.078542,-1.1668,0.136,9.74521,9.74521
3697.00,9.72515,25.148676,0.000464,25.078525,-1.1672,0.136,9.74187,9.74187
3698.00,9.72270,25.148793,0.000465,25.078639,-1.1677,0.136,9.74056,9.74056
3699.00,9.73795,25.148832,0.000467,25.078694,-1.1681,0.136,9.73892,9.73892
3700.00,9.75183,25.148728,0.000467,25.078588,-1.1685,0.136,9.73235,9.73235
3701.00,9.75387,25.148707,0.000463,25.078540,-1.1690,0.136,9.72813,9.72813
3702.00,9.74925,25.148731,0.000459,25.078546,-1.1694,0.136,9.72589,9.72589
3703.00,9.74166,25.148716,0.000458,25.078518,-1.1698,0.136,9.72425,9.72425
3704.00,9.74367,25.148827,0.000460,25.078509,-1.1701,0.136,9.72600,9.72600
3705.00,9.74485,25.149022,0.000464,25.078609,-1.1706,0.136,9.73132,9.73132
3706.00,9.74703,25.149091,0.000466,25.078610,-1.1710,0.136,9.73442,9.73442
3707.00,9.73277,25.149174,0.000468,25.078627,-1.1715,0.136,9.73686,9.73686
3708.00,9.73313,25.149185,0.000470,25.078652,-1.1721,0.136,9.73787,9.73787
3709.00,9.72785,25.149134,0.000468,25.078604,-1.1727,0.136,9.73595,9.73595
3710.00,9.72604,25.149030,0.000461,25.078539,-1.1732,0.137,9.73328,9.73328
3711.00,9.72404,25.148997,0.000456,25.078505,-1.1736,0.137,9.73150,9.73150
3712.00,9.72396,25.149033,0.000456,25.078503,-1.1740,0.137,9.73227,9.73227
3713.00,9.72667,25.149115,0.000453,25.078518,-1.1744,0.137,9.73530,9.73530
3714.00,9.73627,25.149186,0.000452,25.078543,-1.1747,0.137,9.74113,9.74113
3715.00,9.74328,25.149244,0.000455,25.078564,-1.1751,0.137,9.74627,9.74627
3716.00,9.74037,25.149290,0.000458,25.078570,-1.1754,0.137,9.74927,9.74927
3717.00,9.73421,25.149288,0.000458,25.078535,-1.1758,0.137,9.74992,9.74992
3718.00,9.73087,25.149199,0.000455,25.078464,-1.1762,0.137,9.74571,9.74571
3719.00,9.73183,25.149191,0.000453,25.078432,-1.1766,0.137,9.73921,9.73921
3720.00,9.73235,25.149186,0.000451,25.078392,-1.1770,0.137,9.73221,9.73221
3721.00,9.73449,25.149261,0.000451,25.078401,-1.1776,0.137,9.72667,9.72667
3722.00,9.73820,25.149356,0.000454,25.078487,-1.1780,0.137,9.72272,9.72272
3723.00,9.74600,25.149461,0.000455,25.078444,-1.1784,0.137,9.72344,9.72344
3724.00,9.75490,25.149555,0.000458,25.078487,-1.1788,0.137,9.72564,9.72564
3725.00,9.75606,25.149650,0.000463,25.078498,-1.1792,0.137,9.72834,9.72834
3726.00,9.74903,25.149662,0.000463,25.078485,-1.1795,0.137,9.73085,9.73085
3727.00,9.74047,25.149633,0.000460,25.078379,-1.1797,0.137,9.73511,9.73511
3728.00,9.72490,25.149746,0.000462,25.078465,-1.1800,0.137,9.73823,9.73823
3729.00,9.72285,25.149767,0.000462,25.078417,-1.1802,0.137,9.73857,9.73857
3730.00,9.72233,25.149904,0.000463,25.078474,-1.1805,0.137,9.73776,9.73776
3731.00,9.72412,25.150070,0.000468,25.078594,-1.1809,0.137,9.73698,9.73698
3732.00,9.72602,25.150101,0.000469,25.078594,-1.1813,0.137,9.73603,9.73603
3733.00,9.72803,25.150093,0.000466,25.078598,-1.1818,0.138,9.73376,9.73376
3734.00,9.73113,25.150177,0.000467,25.078695,-1.1824,0.138,9.73222,9.73222
3735.00,9.73406,25.150072,0.000464,25.078656,-1.1829,0.138,9.73180,9.73180
3736.00,9.73431,25.150068,0.000462,25.078667,-1.1834,0.138,9.73202,9.73202
3737.00,9.73412,25.150059,0.000463,25.078592,-1.1838,0.138,9.72908,9.72908
3738.00,9.73525,25.150117,0.000467,25.078570,-1.1843,0.138,9.72741,9.72741
3739.00,9.73602,25.150083,0.000465,25.078513,-1.1847,0.138,9.72763,9.72763
3740.00,9.73535,25.150182,0.000462,25.078556,-1.1850,0.138,9.72865,9.72865
3741.00,9.73470,25.150140,0.000454,25.078474,-1.1853,0.138,9.73101,9.73101
3742.00,9.73315,25.150192,0.000452,25.078551,-1.1855,0.139,9.73629,9.73629
3743.00,9.73243,25.150242,0.000453,25.078598,-1.1857,0.139,9.74157,9.74157
3744.00,9.73099,25.150325,0.000455,25.078640,-1.1859,0.139,9.74476,9.74476
3745.00,9.72990,25.150345,0.000461,25.078651,-1.1862,0.138,9.74488,9.74488
3746.00,9.72909,25.150415,0.000465,25.078675,-1.1865,0.138,9.74319,9.74319
3747.00,9.72807,25.150362,0.000465,25.078595,-1.1870,0.138,9.73998,9.73998
3748.00,9.72687,25.150456,0.000466,25.078607,-1.1874,0.138,9.73700,9.73700
3749.00,9.73017,25.150423,0.000464,25.078533,-1.1879,0.138,9.73544,9.73544
3750.00,9.73542,25.150506,0.000462,25.078502,-1.1883,0.139,9.73394,9.73394
3751.00,9.74195,25.150502,0.000460,25.078439,-1.1886,0.139,9.73117,9.73117
3752.00,9.74752,25.150691,0.000462,25.078568,-1.1889,0.139,9.73026,9.73026
3753.00,9.74549,25.150753,0.000464,25.078602,-1.1894,0.139,9.73044,9.73044
3754.00,9.74372,25.150903,0.000468,25.078735,-1.1900,0.139,9.73042,9.73042
3755.00,9.73961,25.150845,0.000466,25.078706,-1.1905,0.139,9.73264,9.73264
3756.00,9.73820,25.150897,0.000464,25.078731,-1.1911,0.139,9.73378,9.73378
3757.00,9.73595,25.151012,0.000466,25.078806,-1.1916,0.139,9.73232,9.73232
3758.00,9.73277,25.150943,0.000460,25.078732,-1.1921,0.139,9.72990,9.72990
3759.00,9.73086,25.150945,0.000458,25.078639,-1.1925,0.139,9.72834,9.72834
3760.00,9.73077,25.150969,0.000455,25.078618,-1.1928,0.139,9.72585,9.72585
3761.00,9.72997,25.150960,0.000459,25.078626,-1.1931,0.139,9.72720,9.72720
3762.00,9.72926,25.150851,0.000460,25.078524,-1.1936,0.139,9.73393,9.73393
3763.00,9.73491,25.150873,0.000464,25.078519,-1.1940,0.139,9.74349,9.74349
3764.00,9.73515,25.150871,0.000462,25.078500,-1.1944,0.139,9.74925,9.74925
3765.00,9.73323,25.151045,0.000468,25.078644,-1.1949,0.139,9.74998,9.74998
3766.00,9.72778,25.151134,0.000469,25.078684,-1.1954,0.139,9.74653,9.74653
3767.00,9.72519,25.151204,0.000468,25.078717,-1.1957,0.139,9.73786,9.73786
3768.00,9.72580,25.151253,0.000465,25.078680,-1.1960,0.140,9.72711,9.72711
3769.00,9.72727,25.151319,0.000465,25.078706,-1.1964,0.140,9.71910,9.71910
3770.00,9.72821,25.151286,0.000463,25.078642,-1.1968,0.140,9.71862,9.71862
3771.00,9.73312,25.151368,0.000463,25.078666,-1.1971,0.140,9.72357,9.72357
3772.00,9.75463,25.151360,0.000460,25.078559,-1.1975,0.140,9.73189,9.73189
3773.00,9.77213,25.151442,0.000462,25.078631,-1.1979,0.140,9.73763,9.73763
3774.00,9.75843,25.151421,0.000459,25.078563,-1.1983,0.140,9.74128,9.74128
3775.00,9.73143,25.151468,0.000458,25.078557,-1.1987,0.140,9.74217,9.74217
3776.00,9.71577,25.151495,0.000456,25.078554,-1.1992,0.140,9.74204,9.74204
3777.00,9.71265,25.151612,0.000458,25.078669,-1.1997,0.140,9.73841,9.73841
3778.00,9.71640,25.151619,0.000462,25.078683,-1.2002,0.140,9.73619,9.73619
3779.00,9.71906,25.151715,0.000464,25.078723,-1.2007,0.140,9.73645,9.73645
3780.00,9.72884,25.151710,0.000464,25.078712,-1.2011,0.140,9.73495,9.73495
3781.00,9.74050,25.151744,0.000465,25.078737,-1.2015,0.140,9.73356,9.73356
3782.00,9.75052,25.151707,0.000464,25.078681,-1.2018,0.140,9.73227,9.73227
3783.00,9.74592,25.151722,0.000459,25.078633,-1.2022,0.140,9.72970,9.72970
3784.00,9.73748,25.151678,0.000459,25.078642,-1.2024,0.140,9.73014,9.73014
3785.00,9.73697,25.151744,0.000460,25.078685,-1.2028,0.140,9.73315,9.73315
3786.00,9.73669,25.151710,0.000458,25.078593,-1.2031,0.140,9.73328,9.73328
3787.00,9.73530,25.151791,0.000460,25.078619,-1.2035,0.140,9.73538,9.73538
3788.00,9.73392,25.151843,0.000462,25.078625,-1.2039,0.140,9.73830,9.73830
3789.00,9.73411,25.151926,0.000464,25.078666,-1.2042,0.140,9.73620,9.73620
3790.00,9.73425,25.151913,0.000465,25.078537,-1.2045,0.140,9.73284,9.73284
3791.00,9.73396,25.151929,0.000463,25.078498,-1.2048,0.140,9.73143,9.73143
3792.00,9.73334,25.151981,0.000462,25.078488,-1.2051,0.140,9.72971,9.72971
3793.00,9.73262,25.152039,0.000461,25.078509,-1.2054,0.141,9.73038,9.73038
3794.00,9.73389,25.152054,0.000459,25.078473,-1.2058,0.141,9.73470,9.73470
3795.00,9.73376,25.152212,0.000461,25.078684,-1.2062,0.141,9.73897,9.73897
3796.00,9.73314,25.152307,0.000466,25.078804,-1.2066,0.141,9.74110,9.74110
3797.00,9.73466,25.152338,0.000463,25.078817,-1.2069,0.141,9.74210,9.74210
3798.00,9.73308,25.152258,0.000462,25.078712,-1.2072,0.141,9.73882,9.73882
3799.00,9.73098,25.152229,0.000460,25.078627,-1.2076,0.141,9.73301,9.73301
3800.00,9.72819,25.152240,0.000456,25.078506,-1.2079,0.141,9.72863,9.72863
3801.00,9.72710,25.152228,0.000451,25.078385,-1.2083,0.141,9.72670,9.72670
3802.00,9.73053,25.152248,0.000450,25.078381,-1.2087,0.141,9.72598,9.72598
3803.00,9.74133,25.152362,0.000454,25.078468,-1.2091,0.141,9.72786,9.72786
3804.00,9.74760,25.152488,0.000457,25.078585,-1.2094,0.141,9.73180,9.73180
3805.00,9.74355,25.152534,0.000460,25.078642,-1.2096,0.141,9.73046,9.73046
3806.00,9.73790,25.152623,0.000464,25.078755,-1.2099,0.141,9.72294,9.72294
3807.00,9.73519,25.152551,0.000464,25.078689,-1.2102,0.141,9.71046,9.71046
3808.00,9.72843,25.152421,0.000455,25.078557,-1.2105,0.142,9.69543,9.69543
3809.00,9.72773,25.152431,0.000453,25.078537,-1.2109,0.142,9.68008,9.68008
3810.00,9.72777,25.152422,0.000451,25.078481,-1.2114,0.142,9.67221,9.67221
3811.00,9.72772,25.152357,0.000446,25.078390,-1.2117,0.142,9.67167,9.67167
3812.00,9.73090,25.152508,0.000443,25.078461,-1.2120,0.142,9.67869,9.67869
@26,2.0001,4.0, 960.086000000003 
3813.00,9.73517,25.152648,0.000447,25.078564,-1.2123,0.142,9.68978,9.68978
3814.00,9.74155,25.152664,0.000445,25.078508,-1.2125,0.142,9.70180,9.70180
3815.00,9.71690,25.152602,0.000440,25.078417,-1.2127,0.143,9.71268,9.71268
3816.00,9.68989,25.152760,0.000445,25.078475,-1.2130,0.143,9.72411,9.72411
3817.00,9.66940,25.152740,0.000448,25.078409,-1.2133,0.143,9.73367,9.73367
3818.00,9.65930,25.152801,0.000449,25.078337,-1.2137,0.143,9.74058,9.74058
3819.00,9.66542,25.152860,0.000452,25.078409,-1.2141,0.143,9.74562,9.74562
3820.00,9.67744,25.152916,0.000456,25.078474,-1.2144,0.143,9.74909,9.74909
3821.00,9.68729,25.152922,0.000455,25.078489,-1.2147,0.143,9.74865,9.74865
3822.00,9.70426,25.152850,0.000450,25.078414,-1.2150,0.143,9.74515,9.74515
3823.00,9.71466,25.152909,0.000454,25.078512,-1.2152,0.143,9.74300,9.74300
3824.00,9.72532,25.152919,0.000451,25.078484,-1.2154,0.143,9.74042,9.74042
3825.00,9.73205,25.153044,0.000454,25.078502,-1.2158,0.143,9.73941,9.73941
3826.00,9.74397,25.152972,0.000454,25.078379,-1.2162,0.143,9.73942,9.73942
3827.00,9.75061,25.153229,0.000460,25.078555,-1.2165,0.143,9.73783,9.73783
3828.00,9.75018,25.153209,0.000458,25.078510,-1.2168,0.143,9.73684,9.73684
3829.00,9.74757,25.153240,0.000457,25.078453,-1.2172,0.143,9.73897,9.73897
3830.00,9.74509,25.153250,0.000456,25.078426,-1.2174,0.143,9.74116,9.74116
3831.00,9.74301,25.153394,0.000458,25.078502,-1.2177,0.143,9.74348,9.74348
3832.00,9.74273,25.153349,0.000460,25.078433,-1.2180,0.143,9.74893,9.74893
3833.00,9.74058,25.153429,0.000465,25.078522,-1.2184,0.143,9.75063,9.75063
3834.00,9.73806,25.153513,0.000469,25.078625,-1.2188,0.143,9.74627,9.74627
3835.00,9.73745,25.153468,0.000466,25.078615,-1.2191,0.143,9.73848,9.73848
3836.00,9.73711,25.153465,0.000466,25.078655,-1.2194,0.143,9.73090,9.73090
3837.00,9.72869,25.153486,0.000467,25.078719,-1.2197,0.143,9.72576,9.72576
3838.00,9.73341,25.153502,0.000465,25.078629,-1.2199,0.143,9.72320,9.72320
3839.00,9.74833,25.153464,0.000464,25.078581,-1.2201,0.143,9.72575,9.72575
3840.00,9.75530,25.153551,0.000466,25.078637,-1.2203,0.143,9.72821,9.72821
3841.00,9.75416,25.153683,0.000465,25.078683,-1.2205,0.143,9.72964,9.72964
3842.00,9.75395,25.153715,0.000463,25.078624,-1.2208,0.144,9.72990,9.72990
3843.00,9.74193,25.153717,0.000461,25.078622,-1.2210,0.144,9.73003,9.73003
3844.00,9.72658,25.153815,0.000465,25.078659,-1.2213,0.144,9.72791,9.72791
3845.00,9.71711,25.153814,0.000465,25.078649,-1.2216,0.144,9.72789,9.72789
3846.00,9.71830,25.153765,0.000465,25.078607,-1.2219,0.144,9.72920,9.72920
3847.00,9.72792,25.153796,0.000463,25.078651,-1.2222,0.144,9.72897,9.72897
3848.00,9.73035,25.153781,0.000462,25.078638,-1.2226,0.144,9.72998,9.72998
3849.00,9.73206,25.153774,0.000459,25.078591,-1.2229,0.144,9.73305,9.73305
3850.00,9.72985,25.153752,0.000459,25.078501,-1.2232,0.144,9.73356,9.73356
3851.00,9.72969,25.153800,0.000458,25.078471,-1.2234,0.144,9.73264,9.73264
3852.00,9.72947,25.153924,0.000460,25.078546,-1.2236,0.144,9.73224,9.73224
3853.00,9.73015,25.154105,0.000459,25.078637,-1.2238,0.144,9.72966,9.72966
3854.00,9.73104,25.154291,0.000461,25.078745,-1.2241,0.145,9.72470,9.72470
3855.00,9.73053,25.154462,0.000461,25.078834,-1.2245,0.145,9.72309,9.72309
3856.00,9.73082,25.154461,0.000465,25.078829,-1.2248,0.145,9.72360,9.72360
3857.00,9.73145,25.154322,0.000464,25.078661,-1.2251,0.145,9.72366,9.72366
3858.00,9.73136,25.154213,0.000466,25.078525,-1.2254,0.145,9.72476,9.72476
3859.00,9.73130,25.154036,0.000462,25.078377,-1.2256,0.145,9.72647,9.72647
3860.00,9.73200,25.154060,0.000464,25.078366,-1.2258,0.145,9.72874,9.72874
3861.00,9.72960,25.154038,0.000461,25.078341,-1.2261,0.145,9.73011,9.73011
3862.00,9.72701,25.154099,0.000459,25.078387,-1.2264,0.145,9.73259,9.73259
3863.00,9.72690,25.154241,0.000456,25.078509,-1.2265,0.145,9.73498,9.73498
3864.00,9.72708,25.154387,0.000462,25.078601,-1.2268,0.145,9.73581,9.73581
3865.00,9.72807,25.154187,0.000459,25.078442,-1.2270,0.145,9.73181,9.73181
3866.00,9.72926,25.154192,0.000458,25.078407,-1.2272,0.145,9.72781,9.72781
3867.00,9.72871,25.154216,0.000457,25.078417,-1.2274,0.145,9.72494,9.72494
3868.00,9.72922,25.154249,0.000460,25.078386,-1.2276,0.145,9.72556,9.72556
3869.00,9.73104,25.154129,0.000455,25.078244,-1.2278,0.145,9.72679,9.72679
3870.00,9.73280,25.154311,0.000457,25.078381,-1.2280,0.146,9.73099,9.73099
3871.00,9.73515,25.154366,0.000460,25.078453,-1.2283,0.145,9.73512,9.73512
3872.00,9.73780,25.154447,0.000464,25.078573,-1.2284,0.145,9.73755,9.73755
3873.00,9.73851,25.154473,0.000466,25.078599,-1.2286,0.145,9.73512,9.73512
3874.00,9.73159,25.154493,0.000467,25.078608,-1.2288,0.145,9.73146,9.73146
3875.00,9.71480,25.154644,0.000469,25.078766,-1.2291,0.146,9.72958,9.72958
3876.00,9.71437,25.154697,0.000468,25.078758,-1.2294,0.146,9.72920,9.72920
3877.00,9.72493,25.154850,0.000469,25.078744,-1.2297,0.146,9.72945,9.72945
3878.00,9.74142,25.154889,0.000467,25.078726,-1.2300,0.146,9.72984,9.72984
3879.00,9.73887,25.155058,0.000470,25.078832,-1.2303,0.146,9.73077,9.73077
3880.00,9.73749,25.154966,0.000470,25.078639,-1.2306,0.146,9.73048,9.73048
3881.00,9.73478,25.155084,0.000473,25.078672,-1.2309,0.146,9.72956,9.72956
3882.00,9.73273,25.154996,0.000473,25.078566,-1.2312,0.146,9.72615,9.72615
3883.00,9.72933,25.155022,0.000472,25.078563,-1.2316,0.146,9.72447,9.72447
3884.00,9.72813,25.154993,0.000467,25.078506,-1.2318,0.146,9.72422,9.72422
3885.00,9.72713,25.154949,0.000464,25.078470,-1.2320,0.146,9.72552,9.72552
3886.00,9.73251,25.154931,0.000460,25.078453,-1.2322,0.146,9.72663,9.72663
3887.00,9.73177,25.154888,0.000455,25.078418,-1.2324,0.146,9.72789,9.72789
3888.00,9.72985,25.154915,0.000457,25.078457,-1.2326,0.146,9.73067,9.73067
3889.00,9.72833,25.155077,0.000459,25.078589,-1.2328,0.146,9.73438,9.73438
3890.00,9.72795,25.155216,0.000462,25.078769,-1.2331,0.146,9.73496,9.73496
3891.00,9.72855,25.155271,0.000465,25.078868,-1.2332,0.146,9.73357,9.73357
3892.00,9.72889,25.155318,0.000465,25.078854,-1.2333,0.146,9.73299,9.73299
3893.00,9.72824,25.155319,0.000463,25.078797,-1.2335,0.146,9.72859,9.72859
3894.00,9.72921,25.155212,0.000461,25.078654,-1.2337,0.146,9.72317,9.72317
3895.00,9.72911,25.155285,0.000459,25.078566,-1.2339,0.147,9.71877,9.71877
3896.00,9.72948,25.155379,0.000455,25.078509,-1.2342,0.147,9.71471,9.71471
3897.00,9.73027,25.155404,0.000455,25.078466,-1.2345,0.147,9.71099,9.71099
3898.00,9.73202,25.155439,0.000452,25.078419,-1.2347,0.147,9.71197,9.71197
3899.00,9.73286,25.155611,0.000454,25.078533,-1.2350,0.147,9.71550,9.71550
3900.00,9.73332,25.155713,0.000454,25.078592,-1.2353,0.147,9.72020,9.72020
3901.00,9.72865,25.155724,0.000456,25.078609,-1.2356,0.147,9.72607,9.72607
3902.00,9.72265,25.155742,0.000459,25.078605,-1.2358,0.147,9.73278,9.73278
3903.00,9.71876,25.155766,0.000463,25.078656,-1.2361,0.147,9.73462,9.73462
3904.00,9.71507,25.155777,0.000464,25.078675,-1.2363,0.147,9.73357,9.73357
3905.00,9.71101,25.155759,0.000465,25.078628,-1.2364,0.147,9.73210,9.73210
3906.00,9.70799,25.155816,0.000464,25.078621,-1.2365,0.147,9.73212,9.73212
3907.00,9.70618,25.155877,0.000460,25.078641,-1.2366,0.147,9.73195,9.73195
3908.00,9.72044,25.155931,0.000457,25.078689,-1.2367,0.147,9.73347,9.73347
3909.00,9.73212,25.155985,0.000456,25.078738,-1.2368,0.147,9.73218,9.73218
3910.00,9.73546,25.156036,0.000455,25.078804,-1.2369,0.148,9.72882,9.72882
3911.00,9.73592,25.155977,0.000451,25.078702,-1.2370,0.148,9.72265,9.72265
3912.00,9.73329,25.156047,0.000454,25.078691,-1.2371,0.148,9.71911,9.71911
3913.00,9.73355,25.156163,0.000458,25.078710,-1.2373,0.148,9.71965,9.71965
3914.00,9.73374,25.156215,0.000455,25.078670,-1.2375,0.148,9.72331,9.72331
3915.00,9.73249,25.156300,0.000457,25.078702,-1.2377,0.148,9.72939,9.72939
3916.00,9.73460,25.156245,0.000459,25.078684,-1.2379,0.148,9.73724,9.73724
3917.00,9.73869,25.156266,0.000462,25.078776,-1.2381,0.148,9.74190,9.74190
3918.00,9.73693,25.156181,0.000460,25.078729,-1.2383,0.148,9.74080,9.74080
3919.00,9.72066,25.156052,0.000459,25.078568,-1.2384,0.147,9.73789,9.73789
3920.00,9.71142,25.155992,0.000459,25.078462,-1.2385,0.147,9.73233,9.73233
3921.00,9.70552,25.156187,0.000460,25.078565,-1.2387,0.147,9.72454,9.72454
3922.00,9.72093,25.156305,0.000456,25.078600,-1.2389,0.148,9.71690,9.71690
3923.00,9.73984,25.156388,0.000453,25.078605,-1.2390,0.148,9.71331,9.71331
3924.00,9.74094,25.156593,0.000459,25.078779,-1.2392,0.148,9.71427,9.71427
3925.00,9.74211,25.156756,0.000464,25.078912,-1.2394,0.148,9.71715,9.71715
3926.00,9.74297,25.156779,0.000467,25.078912,-1.2396,0.148,9.72286,9.72286
3927.00,9.74332,25.156726,0.000469,25.078882,-1.2398,0.148,9.73001,9.73001
3928.00,9.73449,25.156721,0.000469,25.078858,-1.2400,0.148,9.73421,9.73421
3929.00,9.72424,25.156770,0.000467,25.078870,-1.2402,0.148,9.73603,9.73603
3930.00,9.71422,25.156605,0.000458,25.078666,-1.2403,0.148,9.73613,9.73613
3931.00,9.70647,25.156745,0.000457,25.078742,-1.2404,0.148,9.73322,9.73322
3932.00,9.70737,25.156798,0.000457,25.078719,-1.2405,0.148,9.72918,9.72918
3933.00,9.71672,25.156831,0.000457,25.078677,-1.2407,0.148,9.72703,9.72703
3934.00,9.72803,25.156708,0.000454,25.078545,-1.2408,0.148,9.72478,9.72478
3935.00,9.73084,25.156798,0.000456,25.078588,-1.2408,0.149,9.72564,9.72564
3936.00,9.73457,25.156708,0.000449,25.078447,-1.2410,0.149,9.72972,9.72972
3937.00,9.73572,25.156732,0.000448,25.078414,-1.2411,0.149,9.73136,9.73136
3938.00,9.73813,25.156823,0.000447,25.078417,-1.2413,0.149,9.72816,9.72816
3939.00,9.73704,25.156969,0.000450,25.078435,-1.2414,0.149,9.72460,9.72460
3940.00,9.73001,25.156960,0.000450,25.078401,-1.2416,0.149,9.72081,9.72081
3941.00,9.72544,25.157025,0.000457,25.078467,-1.2418,0.149,9.71733,9.71733
3942.00,9.72632,25.157135,0.000461,25.078536,-1.2419,0.149,9.71709,9.71709
3943.00,9.72779,25.157142,0.000463,25.078603,-1.2421,0.149,9.72062,9.72062
3944.00,9.72976,25.157077,0.000462,25.078626,-1.2423,0.149,9.72611,9.72611
3945.00,9.73384,25.157112,0.000461,25.078675,-1.2424,0.149,9.72984,9.72984
3946.00,9.73951,25.157132,0.000457,25.078666,-1.2425,0.150,9.73191,9.73191
3947.00,9.72958,25.157120,0.000457,25.078706,-1.2424,0.150,9.73380,9.73380
3948.00,9.71113,25.157091,0.000458,25.078701,-1.2424,0.150,9.73377,9.73377
3949.00,9.70923,25.157131,0.000459,25.078679,-1.2425,0.150,9.73326,9.73326
3950.00,9.71415,25.157143,0.000460,25.078627,-1.2425,0.149,9.73420,9.73420
3951.00,9.72194,25.157109,0.000462,25.078662,-1.2426,0.149,9.73518,9.73518
3952.00,9.72644,25.157065,0.000461,25.078623,-1.2428,0.149,9.73384,9.73384
3953.00,9.72918,25.157138,0.000461,25.078633,-1.2429,0.150,9.73205,9.73205
3954.00,9.73065,25.157140,0.000460,25.078617,-1.2430,0.150,9.72883,9.72883
3955.00,9.73106,25.157168,0.000459,25.078650,-1.2432,0.150,9.72330,9.72330
3956.00,9.73232,25.157238,0.000457,25.078582,-1.2433,0.150,9.71253,9.71253
3957.00,9.73381,25.157354,0.000454,25.078543,-1.2434,0.150,9.69930,9.69930
3958.00,9.73455,25.157464,0.000452,25.078564,-1.2436,0.150,9.68593,9.68593
3959.00,9.73479,25.157588,0.000451,25.078688,-1.2437,0.151,9.67382,9.67382
3960.00,9.73533,25.157672,0.000448,25.078748,-1.2438,0.151,9.66522,9.66522
3961.00,9.73649,25.157569,0.000446,25.078708,-1.2440,0.151,9.66550,9.66550
3962.00,9.73117,25.157565,0.000444,25.078688,-1.2441,0.151,9.67269,9.67269
@27,2.0001,4.0, 1110.021 
3963.00,9.71974,25.157579,0.000445,25.078657,-1.2443,0.151,9.68492,9.68492
3964.00,9.71767,25.157600,0.000445,25.078540,-1.2445,0.151,9.69820,9.69820
3965.00,9.70982,25.157690,0.000451,25.078535,-1.2446,0.151,9.71056,9.71056
3966.00,9.68421,25.157781,0.000453,25.078556,-1.2447,0.151,9.71938,9.71938
3967.00,9.66508,25.157877,0.000455,25.078614,-1.2449,0.151,9.72443,9.72443
3968.00,9.65300,25.157911,0.000451,25.078596,-1.2450,0.151,9.72919,9.72919
3969.00,9.65720,25.157880,0.000449,25.078630,-1.2450,0.152,9.73398,9.73398
3970.00,9.66710,25.157846,0.000446,25.078631,-1.2451,0.152,9.73737,9.73737
3971.00,9.68546,25.158022,0.000446,25.078749,-1.2451,0.152,9.73994,9.73994
3972.00,9.70104,25.158054,0.000448,25.078824,-1.2451,0.152,9.74238,9.74238
3973.00,9.71381,25.158024,0.000452,25.078778,-1.2451,0.152,9.74214,9.74214
3974.00,9.72361,25.158078,0.000453,25.078712,-1.2451,0.152,9.73808,9.73808
3975.00,9.72790,25.158171,0.000454,25.078721,-1.2451,0.152,9.73488,9.73488
3976.00,9.72811,25.158166,0.000456,25.078655,-1.2451,0.152,9.73542,9.73542
3977.00,9.72775,25.158187,0.000459,25.078607,-1.2451,0.152,9.73903,9.73903
3978.00,9.73771,25.158179,0.000457,25.078592,-1.2453,0.152,9.74094,9.74094
3979.00,9.74745,25.158222,0.000458,25.078599,-1.2455,0.152,9.74314,9.74314
3980.00,9.74497,25.158197,0.000456,25.078596,-1.2458,0.152,9.74625,9.74625
3981.00,9.74177,25.158179,0.000455,25.078584,-1.2461,0.152,9.74563,9.74563
3982.00,9.73782,25.158214,0.000457,25.078587,-1.2462,0.152,9.74223,9.74223
3983.00,9.73405,25.158339,0.000457,25.078654,-1.2463,0.152,9.74087,9.74087
3984.00,9.72868,25.158445,0.000459,25.078767,-1.2463,0.152,9.73866,9.73866
3985.00,9.73004,25.158472,0.000458,25.078682,-1.2462,0.152,9.73402,9.73402
3986.00,9.74501,25.158498,0.000459,25.078600,-1.2461,0.152,9.73076,9.73076
3987.00,9.75548,25.158517,0.000457,25.078503,-1.2461,0.152,9.72670,9.72670
3988.00,9.74768,25.158544,0.000460,25.078487,-1.2461,0.152,9.72242,9.72242
3989.00,9.74545,25.158571,0.000459,25.078443,-1.2461,0.152,9.72185,9.72185
3990.00,9.74353,25.158661,0.000460,25.078522,-1.2462,0.152,9.72378,9.72378
3991.00,9.74014,25.158781,0.000463,25.078571,-1.2463,0.152,9.72518,9.72518
3992.00,9.73890,25.158847,0.000460,25.078614,-1.2463,0.153,9.72769,9.72769
3993.00,9.73591,25.158946,0.000460,25.078657,-1.2463,0.153,9.72953,9.72953
3994.00,9.72953,25.158960,0.000460,25.078604,-1.2464,0.153,9.72872,9.72872
3995.00,9.72623,25.158987,0.000461,25.078576,-1.2465,0.152,9.72697,9.72697
3996.00,9.72421,25.158979,0.000459,25.078570,-1.2467,0.153,9.72402,9.72402
3997.00,9.72515,25.159032,0.000462,25.078573,-1.2469,0.152,9.72102,9.72102
3998.00,9.72461,25.159126,0.000463,25.078600,-1.2470,0.153,9.72036,9.72036
3999.00,9.72522,25.159183,0.000461,25.078651,-1.2471,0.153,9.72214,9.72214
4000.00,9.72692,25.159279,0.000463,25.078677,-1.2471,0.153,9.72251,9.72251
4001.00,9.72593,25.159335,0.000461,25.078681,-1.2470,0.153,9.72325,9.72325
4002.00,9.72504,25.159355,0.000462,25.078699,-1.2469,0.153,9.72365,9.72365
4003.00,9.72452,25.159264,0.000460,25.078631,-1.2468,0.153,9.72292,9.72292
4004.00,9.72485,25.159232,0.000461,25.078584,-1.2468,0.153,9.72411,9.72411
4005.00,9.72440,25.159193,0.000459,25.078546,-1.2467,0.153,9.72618,9.72618
4006.00,9.72444,25.159118,0.000457,25.078519,-1.2467,0.153,9.72668,9.72668
4007.00,9.72324,25.159027,0.000451,25.078455,-1.2468,0.154,9.72592,9.72592
4008.00,9.72180,25.159030,0.000450,25.078504,-1.2469,0.154,9.72627,9.72627
4009.00,9.72260,25.159044,0.000453,25.078488,-1.2470,0.154,9.72442,9.72442
4010.00,9.72296,25.159088,0.000455,25.078545,-1.2471,0.154,9.72441,9.72441
4011.00,9.72433,25.159146,0.000455,25.078586,-1.2472,0.154,9.72786,9.72786
4012.00,9.72346,25.159313,0.000462,25.078681,-1.2472,0.153,9.73095,9.73095
4013.00,9.72449,25.159332,0.000463,25.078608,-1.2472,0.153,9.73124,9.73124
4014.00,9.73019,25.159294,0.000459,25.078583,-1.2472,0.153,9.73077,9.73077
4015.00,9.73401,25.159307,0.000458,25.078540,-1.2471,0.154,9.72996,9.72996
4016.00,9.72425,25.159384,0.000459,25.078509,-1.2470,0.154,9.72722,9.72722
4017.00,9.71832,25.159345,0.000453,25.078395,-1.2469,0.154,9.72573,9.72573
4018.00,9.72243,25.159467,0.000454,25.078489,-1.2468,0.154,9.72525,9.72525
4019.00,9.72603,25.159664,0.000458,25.078607,-1.2468,0.154,9.72324,9.72324
4020.00,9.73343,25.159722,0.000459,25.078629,-1.2468,0.154,9.72006,9.72006
4021.00,9.73731,25.159757,0.000462,25.078669,-1.2468,0.154,9.72142,9.72142
4022.00,9.73084,25.159806,0.000462,25.078760,-1.2468,0.154,9.72586,9.72586
4023.00,9.72447,25.159704,0.000462,25.078682,-1.2468,0.154,9.72866,9.72866
4024.00,9.72630,25.159649,0.000461,25.078646,-1.2469,0.154,9.73168,9.73168
4025.00,9.72546,25.159647,0.000457,25.078669,-1.2470,0.154,9.73372,9.73372
4026.00,9.72310,25.159641,0.000455,25.078669,-1.2471,0.154,9.73338,9.73338
4027.00,9.72234,25.159715,0.000461,25.078683,-1.2472,0.154,9.72960,9.72960
4028.00,9.71925,25.159909,0.000460,25.078742,-1.2473,0.154,9.72676,9.72676
4029.00,9.71481,25.159936,0.000457,25.078645,-1.2472,0.154,9.72581,9.72581
4030.00,9.71542,25.160059,0.000459,25.078646,-1.2472,0.155,9.72620,9.72620
4031.00,9.73436,25.160128,0.000458,25.078641,-1.2472,0.155,9.72606,9.72606
4032.00,9.74453,25.160218,0.000453,25.078654,-1.2472,0.155,9.72772,9.72772
4033.00,9.73557,25.160222,0.000455,25.078679,-1.2471,0.155,9.72826,9.72826
4034.00,9.72930,25.160228,0.000459,25.078668,-1.2471,0.155,9.72701,9.72701
4035.00,9.72917,25.160289,0.000459,25.078695,-1.2471,0.155,9.72643,9.72643
4036.00,9.72716,25.160359,0.000464,25.078721,-1.2471,0.155,9.72653,9.72653
4037.00,9.72733,25.160314,0.000464,25.078675,-1.2470,0.155,9.72747,9.72747
4038.00,9.72799,25.160293,0.000462,25.078602,-1.2470,0.155,9.72978,9.72978
4039.00,9.72668,25.160441,0.000462,25.078724,-1.2471,0.155,9.73050,9.73050
4040.00,9.72638,25.160297,0.000459,25.078557,-1.2472,0.155,9.72922,9.72922
4041.00,9.72546,25.160324,0.000457,25.078493,-1.2472,0.155,9.72617,9.72617
4042.00,9.72626,25.160406,0.000456,25.078543,-1.2472,0.155,9.72289,9.72289
4043.00,9.72590,25.160466,0.000457,25.078560,-1.2472,0.155,9.72340,9.72340
4044.00,9.72130,25.160405,0.000455,25.078518,-1.2472,0.155,9.72540,9.72540
4045.00,9.72484,25.160463,0.000457,25.078555,-1.2473,0.155,9.72807,9.72807
4046.00,9.73235,25.160450,0.000456,25.078551,-1.2474,0.155,9.73136,9.73136
4047.00,9.73704,25.160487,0.000457,25.078560,-1.2474,0.155,9.72894,9.72894
4048.00,9.73469,25.160610,0.000456,25.078636,-1.2475,0.156,9.72106,9.72106
4049.00,9.72153,25.160716,0.000453,25.078670,-1.2475,0.156,9.71528,9.71528
4050.00,9.71822,25.160820,0.000454,25.078770,-1.2475,0.156,9.71526,9.71526
4051.00,9.71844,25.160934,0.000455,25.078841,-1.2476,0.156,9.71603,9.71603
4052.00,9.72415,25.160903,0.000454,25.078762,-1.2475,0.156,9.72035,9.72035
4053.00,9.72857,25.160838,0.000453,25.078668,-1.2475,0.156,9.72667,9.72667
4054.00,9.73261,25.160954,0.000457,25.078775,-1.2474,0.156,9.73171,9.73171
4055.00,9.73308,25.161043,0.000459,25.078801,-1.2473,0.156,9.73020,9.73020
4056.00,9.73336,25.161023,0.000456,25.078769,-1.2472,0.156,9.72734,9.72734
4057.00,9.71110,25.161020,0.000456,25.078749,-1.2471,0.156,9.72646,9.72646
4058.00,9.69823,25.161081,0.000457,25.078825,-1.2470,0.156,9.72742,9.72742
4059.00,9.70268,25.161141,0.000457,25.078811,-1.2470,0.157,9.73008,9.73008
4060.00,9.73085,25.161087,0.000453,25.078732,-1.2470,0.157,9.73347,9.73347
4061.00,9.73752,25.161195,0.000455,25.078777,-1.2471,0.157,9.73527,9.73527
4062.00,9.73322,25.161341,0.000457,25.078852,-1.2472,0.157,9.73593,9.73593
4063.00,9.73005,25.161390,0.000455,25.078816,-1.2473,0.157,9.73380,9.73380
4064.00,9.72794,25.161319,0.000452,25.078718,-1.2474,0.157,9.73037,9.73037
4065.00,9.72815,25.161391,0.000453,25.078709,-1.2475,0.157,9.72650,9.72650
4066.00,9.72731,25.161338,0.000448,25.078636,-1.2474,0.157,9.72367,9.72367
4067.00,9.72879,25.161305,0.000446,25.078635,-1.2474,0.157,9.72374,9.72374
4068.00,9.73436,25.161319,0.000450,25.078605,-1.2474,0.157,9.72494,9.72494
4069.00,9.73675,25.161386,0.000452,25.078684,-1.2473,0.157,9.72662,9.72662
4070.00,9.73493,25.161346,0.000450,25.078660,-1.2473,0.157,9.73141,9.73141
4071.00,9.73402,25.161403,0.000452,25.078745,-1.2473,0.157,9.73763,9.73763
4072.00,9.73071,25.161447,0.000455,25.078738,-1.2472,0.157,9.73752,9.73752
4073.00,9.72815,25.161508,0.000454,25.078775,-1.2471,0.158,9.73499,9.73499
4074.00,9.72858,25.161490,0.000451,25.078629,-1.2469,0.158,9.73320,9.73320
4075.00,9.72758,25.161657,0.000453,25.078730,-1.2468,0.158,9.72962,9.72962
4076.00,9.72623,25.161681,0.000453,25.078671,-1.2467,0.158,9.72624,9.72624
4077.00,9.72693,25.161677,0.000450,25.078598,-1.2467,0.158,9.72629,9.72629
4078.00,9.73075,25.161729,0.000450,25.078640,-1.2468,0.158,9.72821,9.72821
4079.00,9.73354,25.161855,0.000453,25.078762,-1.2468,0.158,9.72766,9.72766
4080.00,9.74433,25.161792,0.000453,25.078676,-1.2468,0.158,9.72600,9.72600
4081.00,9.74887,25.161837,0.000454,25.078625,-1.2468,0.158,9.72488,9.72488
4082.00,9.73120,25.161906,0.000453,25.078639,-1.2467,0.158,9.72605,9.72605
4083.00,9.71774,25.161814,0.000449,25.078514,-1.2467,0.158,9.72888,9.72888
4084.00,9.72269,25.161874,0.000451,25.078535,-1.2467,0.158,9.73272,9.73272
4085.00,9.72702,25.161860,0.000452,25.078470,-1.2467,0.158,9.73576,9.73576
4086.00,9.72725,25.161940,0.000456,25.078584,-1.2467,0.158,9.73535,9.73535
4087.00,9.72568,25.162058,0.000458,25.078665,-1.2468,0.158,9.73308,9.73308
4088.00,9.72598,25.162241,0.000462,25.078770,-1.2468,0.158,9.73004,9.73004
4089.00,9.72347,25.162130,0.000459,25.078670,-1.2468,0.158,9.72700,9.72700
4090.00,9.72089,25.162207,0.000456,25.078747,-1.2467,0.159,9.72372,9.72372
4091.00,9.72679,25.162143,0.000455,25.078619,-1.2466,0.159,9.72421,9.72421
4092.00,9.73663,25.162115,0.000457,25.078621,-1.2465,0.159,9.72446,9.72446
4093.00,9.73930,25.162126,0.000459,25.078645,-1.2464,0.159,9.72502,9.72502
4094.00,9.73591,25.162236,0.000459,25.078644,-1.2464,0.159,9.72584,9.72584
4095.00,9.73316,25.162297,0.000461,25.078674,-1.2464,0.159,9.72759,9.72759
4096.00,9.73071,25.162447,0.000460,25.078811,-1.2464,0.159,9.72716,9.72716
4097.00,9.72906,25.162430,0.000455,25.078711,-1.2464,0.159,9.72706,9.72706
4098.00,9.72885,25.162425,0.000451,25.078662,-1.2464,0.159,9.72748,9.72748
4099.00,9.72860,25.162547,0.000455,25.078771,-1.2465,0.159,9.72605,9.72605
4100.00,9.72836,25.162627,0.000457,25.078756,-1.2465,0.159,9.72582,9.72582
4101.00,9.72747,25.162660,0.000458,25.078749,-1.2464,0.160,9.72606,9.72606
4102.00,9.72617,25.162765,0.000465,25.078821,-1.2463,0.159,9.72432,9.72432
4103.00,9.72598,25.162769,0.000463,25.078775,-1.2462,0.159,9.72288,9.72288
4104.00,9.72532,25.162735,0.000461,25.078730,-1.2461,0.160,9.72514,9.72514
4105.00,9.72517,25.162787,0.000460,25.078817,-1.2459,0.160,9.72381,9.72381
4106.00,9.72512,25.162798,0.000459,25.078787,-1.2458,0.160,9.71570,9.71570
4107.00,9.72559,25.162798,0.000454,25.078772,-1.2457,0.160,9.70653,9.70653
4108.00,9.72551,25.162876,0.000456,25.078856,-1.2457,0.160,9.69453,9.69453
4109.00,9.72493,25.162872,0.000453,25.078851,-1.2455,0.160,9.68077,9.68077
4110.00,9.72457,25.162858,0.000452,25.078749,-1.2456,0.161,9.67254,9.67254
4111.00,9.72336,25.162809,0.000448,25.078728,-1.2456,0.161,9.67316,9.67316
4112.00,9.72260,25.162817,0.000448,25.078725,-1.2456,0.161,9.67805,9.67805
4113.00,9.72372,25.162788,0.000443,25.078629,-1.2456,0.161,9.68639,9.68639
@28,2.0001,4.0, 1260.06200000001 
4114.00,9.73237,25.162730,0.000441,25.078555,-1.2456,0.161,9.69680,9.69680
4115.00,9.71868,25.162727,0.000439,25.078557,-1.2456,0.162,9.70703,9.70703
4116.00,9.68590,25.162757,0.000438,25.078537,-1.2455,0.162,9.71812,9.71812
4117.00,9.67201,25.162823,0.000437,25.078547,-1.2455,0.162,9.72824,9.72824
4118.00,9.66490,25.162872,0.000437,25.078605,-1.2454,0.162,9.73802,9.73802
4119.00,9.66507,25.162996,0.000438,25.078715,-1.2453,0.162,9.74612,9.74612
4120.00,9.67767,25.163110,0.000441,25.078817,-1.2452,0.162,9.75047,9.75047
4121.00,9.68877,25.163189,0.000445,25.078844,-1.2450,0.162,9.74998,9.74998
4122.00,9.69642,25.163260,0.000451,25.078928,-1.2449,0.162,9.74789,9.74789
4123.00,9.70532,25.163278,0.000453,25.078946,-1.2448,0.162,9.74540,9.74540
4124.00,9.71581,25.163235,0.000457,25.078846,-1.2446,0.162,9.74232,9.74232
4125.00,9.72883,25.163316,0.000461,25.078848,-1.2445,0.162,9.74184,9.74184
4126.00,9.74398,25.163359,0.000459,25.078809,-1.2444,0.162,9.74210,9.74210
4127.00,9.74717,25.163358,0.000456,25.078718,-1.2444,0.162,9.74152,9.74152
4128.00,9.75236,25.163447,0.000459,25.078668,-1.2443,0.162,9.74222,9.74222
4129.00,9.75371,25.163524,0.000456,25.078668,-1.2443,0.162,9.74235,9.74235
4130.00,9.74970,25.163393,0.000451,25.078511,-1.2442,0.162,9.73987,9.73987
4131.00,9.74183,25.163376,0.000450,25.078478,-1.2441,0.162,9.73741,9.73741
4132.00,9.74022,25.163381,0.000450,25.078450,-1.2440,0.162,9.73543,9.73543
4133.00,9.74188,25.163400,0.000450,25.078443,-1.2439,0.162,9.73063,9.73063
4134.00,9.74126,25.163446,0.000451,25.078457,-1.2438,0.162,9.72898,9.72898
4135.00,9.74133,25.163511,0.000453,25.078501,-1.2438,0.163,9.72858,9.72858
4136.00,9.74002,25.163598,0.000455,25.078570,-1.2438,0.163,9.72592,9.72592
4137.00,9.73986,25.163632,0.000457,25.078582,-1.2436,0.163,9.72529,9.72529
4138.00,9.73941,25.163630,0.000455,25.078588,-1.2434,0.163,9.72790,9.72790
4139.00,9.73764,25.163635,0.000454,25.078621,-1.2431,0.163,9.72744,9.72744
4140.00,9.73609,25.163611,0.000454,25.078628,-1.2429,0.163,9.72719,9.72719
4141.00,9.73024,25.163637,0.000453,25.078630,-1.2428,0.163,9.73051,9.73051
4142.00,9.72730,25.163654,0.000451,25.078626,-1.2426,0.163,9.73292,9.73292
4143.00,9.72812,25.163687,0.000453,25.078633,-1.2426,0.163,9.73370,9.73370
4144.00,9.72688,25.163690,0.000454,25.078584,-1.2426,0.163,9.73706,9.73706
4145.00,9.72707,25.163838,0.000456,25.078643,-1.2426,0.163,9.73790,9.73790
4146.00,9.72769,25.163875,0.000460,25.078657,-1.2425,0.163,9.73671,9.73671
4147.00,9.72884,25.163985,0.000464,25.078707,-1.2425,0.163,9.73404,9.73404
4148.00,9.72871,25.163943,0.000462,25.078609,-1.2423,0.163,9.73144,9.73144
4149.00,9.73023,25.163955,0.000462,25.078581,-1.2421,0.163,9.72673,9.72673
4150.00,9.73239,25.163936,0.000457,25.078541,-1.2420,0.163,9.72426,9.72426
4151.00,9.73489,25.163878,0.000450,25.078480,-1.2420,0.164,9.72440,9.72440
4152.00,9.73665,25.163771,0.000444,25.078353,-1.2420,0.164,9.72617,9.72617
4153.00,9.73866,25.163964,0.000445,25.078455,-1.2419,0.164,9.72958,9.72958
4154.00,9.74272,25.164130,0.000443,25.078518,-1.2418,0.164,9.73325,9.73325
4155.00,9.73679,25.164273,0.000446,25.078543,-1.2417,0.164,9.73474,9.73474
4156.00,9.72787,25.164397,0.000448,25.078539,-1.2415,0.164,9.73292,9.73292
4157.00,9.72300,25.164483,0.000449,25.078589,-1.2414,0.164,9.73091,9.73091
4158.00,9.72380,25.164545,0.000451,25.078657,-1.2413,0.164,9.72631,9.72631
4159.00,9.72517,25.164561,0.000453,25.078652,-1.2413,0.164,9.72287,9.72287
4160.00,9.72783,25.164544,0.000450,25.078613,-1.2411,0.164,9.72169,9.72169
4161.00,9.72986,25.164543,0.000450,25.078554,-1.2410,0.164,9.72484,9.72484
4162.00,9.73339,25.164636,0.000451,25.078560,-1.2409,0.164,9.72946,9.72946
4163.00,9.73966,25.164669,0.000452,25.078516,-1.2408,0.165,9.73206,9.73206
4164.00,9.74229,25.164745,0.000456,25.078605,-1.2406,0.165,9.73318,9.73318
4165.00,9.73174,25.164683,0.000458,25.078596,-1.2405,0.165,9.73408,9.73408
4166.00,9.72005,25.164774,0.000462,25.078720,-1.2403,0.165,9.73230,9.73230
4167.00,9.71862,25.164733,0.000459,25.078712,-1.2401,0.165,9.72900,9.72900
4168.00,9.72138,25.164648,0.000455,25.078640,-1.2399,0.165,9.72808,9.72808
4169.00,9.72543,25.164550,0.000455,25.078522,-1.2398,0.165,9.72925,9.72925
4170.00,9.72947,25.164628,0.000455,25.078521,-1.2396,0.165,9.73136,9.73136
4171.00,9.73121,25.164651,0.000451,25.078549,-1.2395,0.165,9.73485,9.73485
4172.00,9.73082,25.164710,0.000452,25.078509,-1.2394,0.165,9.73850,9.73850
4173.00,9.72987,25.164799,0.000452,25.078552,-1.2393,0.165,9.73893,9.73893
4174.00,9.73074,25.164842,0.000451,25.078585,-1.2393,0.165,9.73851,9.73851
4175.00,9.73199,25.164813,0.000448,25.078513,-1.2392,0.165,9.73586,9.73586
4176.00,9.73165,25.164779,0.000449,25.078415,-1.2391,0.165,9.73007,9.73007
4177.00,9.73067,25.164856,0.000448,25.078438,-1.2389,0.166,9.72579,9.72579
4178.00,9.73104,25.164963,0.000448,25.078454,-1.2388,0.166,9.72619,9.72619
4179.00,9.73486,25.165075,0.000450,25.078495,-1.2387,0.166,9.72492,9.72492
4180.00,9.73802,25.165222,0.000454,25.078613,-1.2385,0.166,9.72610,9.72610
4181.00,9.73657,25.165370,0.000455,25.078714,-1.2384,0.166,9.73086,9.73086
4182.00,9.73352,25.165349,0.000457,25.078765,-1.2382,0.166,9.73629,9.73629
4183.00,9.73249,25.165226,0.000456,25.078686,-1.2381,0.166,9.73995,9.73995
4184.00,9.73090,25.165250,0.000456,25.078669,-1.2380,0.166,9.74294,9.74294
4185.00,9.72723,25.165280,0.000453,25.078669,-1.2379,0.166,9.74111,9.74111
4186.00,9.72653,25.165313,0.000452,25.078661,-1.2379,0.166,9.73830,9.73830
4187.00,9.72729,25.165431,0.000453,25.078651,-1.2378,0.166,9.73317,9.73317
4188.00,9.72679,25.165482,0.000451,25.078584,-1.2377,0.166,9.72642,9.72642
4189.00,9.73081,25.165560,0.000449,25.078560,-1.2375,0.166,9.71960,9.71960
4190.00,9.73362,25.165622,0.000448,25.078563,-1.2373,0.166,9.71960,9.71960
4191.00,9.73904,25.165654,0.000445,25.078498,-1.2371,0.167,9.72120,9.72120
4192.00,9.74776,25.165711,0.000443,25.078550,-1.2369,0.167,9.72164,9.72164
4193.00,9.75006,25.165867,0.000448,25.078731,-1.2368,0.167,9.72311,9.72311
4194.00,9.74307,25.165942,0.000452,25.078767,-1.2366,0.167,9.72938,9.72938
4195.00,9.72486,25.165944,0.000454,25.078749,-1.2365,0.167,9.73562,9.73562
4196.00,9.72399,25.165882,0.000456,25.078747,-1.2363,0.167,9.74176,9.74176
4197.00,9.72043,25.165858,0.000458,25.078698,-1.2363,0.167,9.74748,9.74748
4198.00,9.71760,25.165879,0.000458,25.078704,-1.2363,0.167,9.75011,9.75011
4199.00,9.71380,25.165745,0.000454,25.078602,-1.2363,0.167,9.74625,9.74625
4200.00,9.72410,25.165754,0.000455,25.078622,-1.2362,0.167,9.73859,9.73859
4201.00,9.72872,25.165830,0.000457,25.078660,-1.2361,0.167,9.72936,9.72936
4202.00,9.72619,25.165746,0.000454,25.078548,-1.2359,0.167,9.72430,9.72430
4203.00,9.72449,25.165731,0.000451,25.078527,-1.2357,0.167,9.72698,9.72698
4204.00,9.74065,25.165829,0.000454,25.078635,-1.2355,0.167,9.73230,9.73230
4205.00,9.75552,25.165868,0.000455,25.078609,-1.2353,0.167,9.73568,9.73568
4206.00,9.76322,25.165951,0.000454,25.078639,-1.2353,0.167,9.73682,9.73682
4207.00,9.75381,25.166124,0.000454,25.078780,-1.2352,0.167,9.73539,9.73539
4208.00,9.73690,25.166064,0.000452,25.078670,-1.2350,0.168,9.73215,9.73215
4209.00,9.72139,25.166094,0.000452,25.078637,-1.2348,0.168,9.73201,9.73201
4210.00,9.71711,25.166120,0.000449,25.078621,-1.2346,0.168,9.73277,9.73277
4211.00,9.71759,25.166176,0.000448,25.078616,-1.2345,0.168,9.73382,9.73382
4212.00,9.72876,25.166133,0.000452,25.078491,-1.2343,0.168,9.73552,9.73552
4213.00,9.74981,25.166169,0.000456,25.078481,-1.2343,0.168,9.73468,9.73468
4214.00,9.74791,25.166205,0.000454,25.078472,-1.2342,0.168,9.72939,9.72939
4215.00,9.73430,25.166290,0.000457,25.078555,-1.2341,0.168,9.72668,9.72668
4216.00,9.72315,25.166216,0.000457,25.078501,-1.2340,0.168,9.72668,9.72668
4217.00,9.72163,25.166282,0.000456,25.078605,-1.2337,0.168,9.72557,9.72557
4218.00,9.73419,25.166336,0.000457,25.078690,-1.2334,0.168,9.72527,9.72527
4219.00,9.74387,25.166323,0.000456,25.078603,-1.2331,0.168,9.72681,9.72681
4220.00,9.73737,25.166241,0.000451,25.078497,-1.2329,0.168,9.72742,9.72742
4221.00,9.73310,25.166294,0.000451,25.078536,-1.2327,0.168,9.72666,9.72666
4222.00,9.73015,25.166284,0.000451,25.078504,-1.2326,0.168,9.72845,9.72845
4223.00,9.72901,25.166413,0.000449,25.078536,-1.2324,0.169,9.73282,9.73282
4224.00,9.72864,25.166509,0.000449,25.078661,-1.2323,0.169,9.73788,9.73788
4225.00,9.72840,25.166611,0.000452,25.078729,-1.2323,0.169,9.74131,9.74131
4226.00,9.72699,25.166589,0.000451,25.078657,-1.2322,0.169,9.74278,9.74278
4227.00,9.72634,25.166643,0.000452,25.078677,-1.2321,0.169,9.74096,9.74096
4228.00,9.72644,25.166626,0.000451,25.078658,-1.2320,0.169,9.73435,9.73435
4229.00,9.72689,25.166666,0.000454,25.078650,-1.2318,0.169,9.72620,9.72620
4230.00,9.72683,25.166682,0.000457,25.078618,-1.2316,0.169,9.72140,9.72140
4231.00,9.72519,25.166756,0.000456,25.078664,-1.2315,0.169,9.72209,9.72209
4232.00,9.73349,25.166771,0.000453,25.078676,-1.2313,0.169,9.72278,9.72278
4233.00,9.74989,25.166812,0.000456,25.078658,-1.2311,0.169,9.72335,9.72335
4234.00,9.75354,25.166843,0.000456,25.078609,-1.2309,0.169,9.72671,9.72671
4235.00,9.74477,25.166869,0.000454,25.078603,-1.2308,0.170,9.72988,9.72988
4236.00,9.73184,25.166892,0.000451,25.078539,-1.2307,0.170,9.73083,9.73083
4237.00,9.72427,25.166969,0.000455,25.078521,-1.2305,0.170,9.73549,9.73549
4238.00,9.71844,25.166963,0.000454,25.078524,-1.2303,0.170,9.74237,9.74237
4239.00,9.71423,25.166918,0.000450,25.078490,-1.2301,0.170,9.74912,9.74912
4240.00,9.72077,25.166901,0.000449,25.078470,-1.2299,0.170,9.75259,9.75259
4241.00,9.73086,25.166888,0.000451,25.078473,-1.2296,0.170,9.75152,9.75152
4242.00,9.72775,25.166929,0.000449,25.078525,-1.2293,0.170,9.74749,9.74749
4243.00,9.72712,25.166983,0.000448,25.078518,-1.2291,0.170,9.74185,9.74185
4244.00,9.72975,25.167079,0.000452,25.078586,-1.2289,0.170,9.73495,9.73495
4245.00,9.73645,25.167124,0.000456,25.078581,-1.2288,0.170,9.72947,9.72947
4246.00,9.74078,25.167236,0.000459,25.078650,-1.2288,0.170,9.72830,9.72830
4247.00,9.75068,25.167256,0.000459,25.078611,-1.2287,0.170,9.72716,9.72716
4248.00,9.75424,25.167301,0.000458,25.078625,-1.2286,0.170,9.73009,9.73009
4249.00,9.76213,25.167366,0.000457,25.078637,-1.2285,0.170,9.73362,9.73362
4250.00,9.75370,25.167497,0.000457,25.078680,-1.2283,0.171,9.73929,9.73929
4251.00,9.73504,25.167545,0.000454,25.078642,-1.2282,0.171,9.74203,9.74203
4252.00,9.73059,25.167626,0.000456,25.078673,-1.2281,0.171,9.74247,9.74247
4253.00,9.72860,25.167755,0.000456,25.078722,-1.2278,0.171,9.73614,9.73614
4254.00,9.72805,25.167804,0.000454,25.078725,-1.2276,0.171,9.72688,9.72688
4255.00,9.72751,25.167838,0.000450,25.078751,-1.2275,0.171,9.71516,9.71516
4256.00,9.72720,25.167862,0.000452,25.078777,-1.2273,0.171,9.70392,9.70392
4257.00,9.72754,25.167821,0.000451,25.078714,-1.2271,0.171,9.69387,9.69387
4258.00,9.74064,25.167763,0.000450,25.078701,-1.2270,0.171,9.68537,9.68537
4259.00,9.74684,25.167757,0.000447,25.078680,-1.2270,0.172,9.67917,9.67917
4260.00,9.75354,25.167686,0.000445,25.078614,-1.2269,0.172,9.67617,9.67617
4261.00,9.74268,25.167696,0.000441,25.078600,-1.2268,0.172,9.67744,9.67744
4262.00,9.72722,25.167734,0.000437,25.078618,-1.2266,0.173,9.68297,9.68297
@29,2.0001,4.0, 1410.089 
4263.00,9.70944,25.167820,0.000438,25.078633,-1.2265,0.173,9.69331,9.69331
4264.00,9.70048,25.167807,0.000437,25.078600,-1.2262,0.173,9.70576,9.70576
4265.00,9.69611,25.167846,0.000438,25.078644,-1.2259,0.173,9.71715,9.71715
4266.00,9.68639,25.167843,0.000439,25.078630,-1.2257,0.173,9.72745,9.72745
4267.00,9.67704,25.167867,0.000438,25.078604,-1.2255,0.173,9.73640,9.73640
4268.00,9.66827,25.167781,0.000437,25.078513,-1.2254,0.173,9.74197,9.74197
4269.00,9.67014,25.167728,0.000437,25.078485,-1.2253,0.173,9.74471,9.74471
4270.00,9.68120,25.167721,0.000437,25.078464,-1.2252,0.173,9.74514,9.74514
4271.00,9.69282,25.167744,0.000440,25.078488,-1.2252,0.173,9.74585,9.74585
4272.00,9.70474,25.167828,0.000447,25.078568,-1.2252,0.173,9.74725,9.74725
4273.00,9.71839,25.167882,0.000449,25.078678,-1.2251,0.173,9.74960,9.74960
4274.00,9.73168,25.168005,0.000452,25.078741,-1.2250,0.173,9.75221,9.75221
4275.00,9.73810,25.168130,0.000453,25.078773,-1.2248,0.173,9.75561,9.75561
4276.00,9.74365,25.168272,0.000454,25.078806,-1.2245,0.173,9.75481,9.75481
4277.00,9.74545,25.168339,0.000451,25.078808,-1.2242,0.173,9.74999,9.74999
4278.00,9.74483,25.168410,0.000444,25.078710,-1.2240,0.174,9.74537,9.74537
4279.00,9.74710,25.168487,0.000441,25.078688,-1.2239,0.174,9.74313,9.74313
4280.00,9.74786,25.168562,0.000445,25.078723,-1.2238,0.174,9.74196,9.74196
4281.00,9.74891,25.168615,0.000446,25.078777,-1.2237,0.174,9.74103,9.74103
4282.00,9.75392,25.168551,0.000444,25.078670,-1.2235,0.174,9.74047,9.74047
4283.00,9.75685,25.168581,0.000452,25.078703,-1.2233,0.174,9.74094,9.74094
4284.00,9.75887,25.168593,0.000454,25.078726,-1.2232,0.174,9.73941,9.73941
4285.00,9.75704,25.168630,0.000447,25.078724,-1.2231,0.174,9.73709,9.73709
4286.00,9.74371,25.168545,0.000445,25.078594,-1.2230,0.174,9.73693,9.73693
4287.00,9.73254,25.168591,0.000447,25.078614,-1.2228,0.174,9.73899,9.73899
4288.00,9.73542,25.168672,0.000450,25.078680,-1.2227,0.174,9.74131,9.74131
4289.00,9.74488,25.168726,0.000451,25.078701,-1.2225,0.174,9.74374,9.74374
4290.00,9.74796,25.168756,0.000451,25.078697,-1.2223,0.174,9.74435,9.74435
4291.00,9.73904,25.168735,0.000450,25.078701,-1.2220,0.174,9.74328,9.74328
4292.00,9.73377,25.168850,0.000449,25.078796,-1.2219,0.174,9.74357,9.74357
4293.00,9.73636,25.168791,0.000444,25.078710,-1.2217,0.175,9.74183,9.74183
4294.00,9.73730,25.168788,0.000444,25.078674,-1.2215,0.175,9.73853,9.73853
4295.00,9.73979,25.168784,0.000447,25.078641,-1.2213,0.175,9.73440,9.73440
4296.00,9.74166,25.168930,0.000446,25.078691,-1.2211,0.175,9.73285,9.73285
4297.00,9.74360,25.168919,0.000446,25.078703,-1.2209,0.175,9.73239,9.73239
4298.00,9.74567,25.169037,0.000449,25.078750,-1.2207,0.175,9.73341,9.73341
4299.00,9.74703,25.169077,0.000451,25.078808,-1.2206,0.175,9.73654,9.73654
4300.00,9.74351,25.169085,0.000453,25.078797,-1.2204,0.175,9.74131,9.74131
4301.00,9.74221,25.169139,0.000455,25.078835,-1.2202,0.175,9.74504,9.74504
4302.00,9.73909,25.169204,0.000459,25.078786,-1.2201,0.175,9.74414,9.74414
4303.00,9.74076,25.169215,0.000456,25.078717,-1.2199,0.175,9.74034,9.74034
4304.00,9.73534,25.169291,0.000452,25.078662,-1.2197,0.175,9.73386,9.73386
4305.00,9.72427,25.169367,0.000452,25.078663,-1.2195,0.175,9.73023,9.73023
4306.00,9.72640,25.169420,0.000453,25.078572,-1.2194,0.175,9.72921,9.72921
4307.00,9.73907,25.169452,0.000447,25.078558,-1.2192,0.175,9.73116,9.73116
4308.00,9.74551,25.169514,0.000446,25.078636,-1.2191,0.176,9.73437,9.73437
4309.00,9.74788,25.169450,0.000446,25.078559,-1.2189,0.176,9.73793,9.73793
4310.00,9.74679,25.169454,0.000447,25.078550,-1.2188,0.176,9.73991,9.73991
4311.00,9.74368,25.169349,0.000444,25.078553,-1.2187,0.176,9.73958,9.73958
4312.00,9.73458,25.169328,0.000449,25.078539,-1.2186,0.176,9.73760,9.73760
4313.00,9.72573,25.169284,0.000450,25.078434,-1.2185,0.176,9.73864,9.73864
4314.00,9.72204,25.169362,0.000451,25.078535,-1.2184,0.176,9.74240,9.74240
4315.00,9.72821,25.169422,0.000453,25.078592,-1.2182,0.176,9.74447,9.74447
4316.00,9.73837,25.169476,0.000456,25.078569,-1.2179,0.176,9.74513,9.74513
4317.00,9.74262,25.169555,0.000454,25.078612,-1.2176,0.176,9.74535,9.74535
4318.00,9.74055,25.169584,0.000452,25.078617,-1.2174,0.176,9.74139,9.74139
4319.00,9.73928,25.169536,0.000448,25.078507,-1.2172,0.176,9.73505,9.73505
4320.00,9.73830,25.169511,0.000445,25.078407,-1.2170,0.177,9.73047,9.73047
4321.00,9.73696,25.169693,0.000445,25.078525,-1.2169,0.177,9.73115,9.73115
4322.00,9.73666,25.169752,0.000446,25.078507,-1.2168,0.177,9.73343,9.73343
4323.00,9.74682,25.169823,0.000448,25.078535,-1.2166,0.177,9.73750,9.73750
4324.00,9.75172,25.169982,0.000449,25.078560,-1.2164,0.177,9.74341,9.74341
4325.00,9.74802,25.170104,0.000449,25.078615,-1.2161,0.177,9.74708,9.74708
4326.00,9.74040,25.170147,0.000446,25.078574,-1.2159,0.177,9.74463,9.74463
4327.00,9.73502,25.170157,0.000447,25.078614,-1.2156,0.177,9.74135,9.74135
4328.00,9.72866,25.170252,0.000453,25.078676,-1.2154,0.177,9.73787,9.73787
4329.00,9.72319,25.170281,0.000455,25.078725,-1.2153,0.177,9.73378,9.73378
4330.00,9.72536,25.170262,0.000457,25.078759,-1.2151,0.177,9.73174,9.73174
4331.00,9.74353,25.170235,0.000458,25.078755,-1.2149,0.177,9.73273,9.73273
4332.00,9.74744,25.170227,0.000455,25.078688,-1.2148,0.177,9.73570,9.73570
4333.00,9.74888,25.170186,0.000452,25.078601,-1.2146,0.177,9.74067,9.74067
4334.00,9.75051,25.170226,0.000455,25.078602,-1.2144,0.177,9.74599,9.74599
4335.00,9.74369,25.170354,0.000455,25.078607,-1.2142,0.177,9.74895,9.74895
4336.00,9.73161,25.170333,0.000453,25.078529,-1.2140,0.177,9.74634,9.74634
4337.00,9.73073,25.170393,0.000455,25.078558,-1.2138,0.177,9.74130,9.74130
4338.00,9.73166,25.170412,0.000456,25.078587,-1.2136,0.177,9.73623,9.73623
4339.00,9.73275,25.170347,0.000452,25.078570,-1.2134,0.178,9.73128,9.73128
4340.00,9.73422,25.170324,0.000451,25.078576,-1.2133,0.178,9.72934,9.72934
4341.00,9.73666,25.170372,0.000450,25.078643,-1.2131,0.178,9.73318,9.73318
4342.00,9.74546,25.170424,0.000448,25.078645,-1.2130,0.178,9.73760,9.73760
4343.00,9.75506,25.170467,0.000448,25.078637,-1.2128,0.178,9.73803,9.73803
4344.00,9.75899,25.170540,0.000449,25.078612,-1.2125,0.178,9.73581,9.73581
4345.00,9.74818,25.170487,0.000450,25.078483,-1.2123,0.178,9.73365,9.73365
4346.00,9.72359,25.170519,0.000449,25.078501,-1.2120,0.178,9.73215,9.73215
4347.00,9.72014,25.170522,0.000447,25.078487,-1.2118,0.178,9.73125,9.73125
4348.00,9.72895,25.170708,0.000444,25.078601,-1.2117,0.179,9.73363,9.73363
4349.00,9.73414,25.170740,0.000442,25.078613,-1.2114,0.179,9.73928,9.73928
4350.00,9.73755,25.170794,0.000440,25.078636,-1.2113,0.179,9.74524,9.74524
4351.00,9.74048,25.170824,0.000441,25.078609,-1.2111,0.179,9.74935,9.74935
4352.00,9.74104,25.170831,0.000444,25.078636,-1.2110,0.179,9.74829,9.74829
4353.00,9.73225,25.170709,0.000447,25.078548,-1.2107,0.179,9.74409,9.74409
4354.00,9.72631,25.170775,0.000450,25.078580,-1.2104,0.179,9.74079,9.74079
4355.00,9.73013,25.170849,0.000450,25.078620,-1.2101,0.179,9.73629,9.73629
4356.00,9.73381,25.170856,0.000450,25.078637,-1.2099,0.179,9.73182,9.73182
4357.00,9.73878,25.170938,0.000448,25.078649,-1.2097,0.179,9.73413,9.73413
4358.00,9.74423,25.171076,0.000446,25.078663,-1.2096,0.180,9.73890,9.73890
4359.00,9.75164,25.171124,0.000445,25.078658,-1.2096,0.180,9.73974,9.73974
4360.00,9.75740,25.171150,0.000448,25.078708,-1.2094,0.180,9.73866,9.73866
4361.00,9.75537,25.171187,0.000448,25.078673,-1.2093,0.180,9.73710,9.73710
4362.00,9.73242,25.171215,0.000450,25.078606,-1.2091,0.180,9.73428,9.73428
4363.00,9.72386,25.171155,0.000451,25.078587,-1.2088,0.180,9.73323,9.73323
4364.00,9.73291,25.171158,0.000447,25.078553,-1.2086,0.180,9.73365,9.73365
4365.00,9.73478,25.171145,0.000444,25.078437,-1.2084,0.180,9.73522,9.73522
4366.00,9.73846,25.171239,0.000444,25.078467,-1.2081,0.181,9.73748,9.73748
4367.00,9.74085,25.171274,0.000442,25.078486,-1.2079,0.181,9.73979,9.73979
4368.00,9.74482,25.171306,0.000443,25.078467,-1.2077,0.181,9.73934,9.73934
4369.00,9.73913,25.171285,0.000447,25.078408,-1.2075,0.181,9.73730,9.73730
4370.00,9.73038,25.171323,0.000448,25.078430,-1.2073,0.181,9.73704,9.73704
4371.00,9.72888,25.171310,0.000449,25.078424,-1.2071,0.181,9.73747,9.73747
4372.00,9.73270,25.171318,0.000449,25.078417,-1.2070,0.181,9.73981,9.73981
4373.00,9.73623,25.171327,0.000448,25.078403,-1.2067,0.181,9.74282,9.74282
4374.00,9.73689,25.171439,0.000448,25.078537,-1.2065,0.181,9.74562,9.74562
4375.00,9.73717,25.171474,0.000444,25.078544,-1.2063,0.181,9.74698,9.74698
4376.00,9.73713,25.171558,0.000446,25.078522,-1.2061,0.181,9.74771,9.74771
4377.00,9.73784,25.171647,0.000449,25.078494,-1.2060,0.181,9.74466,9.74466
4378.00,9.73708,25.171710,0.000447,25.078512,-1.2057,0.181,9.73937,9.73937
4379.00,9.73618,25.171646,0.000443,25.078386,-1.2055,0.182,9.73673,9.73673
4380.00,9.73565,25.171748,0.000444,25.078400,-1.2053,0.182,9.73648,9.73648
4381.00,9.73919,25.171837,0.000445,25.078467,-1.2052,0.182,9.73824,9.73824
4382.00,9.75079,25.171891,0.000446,25.078529,-1.2049,0.182,9.74035,9.74035
4383.00,9.75012,25.171939,0.000449,25.078560,-1.2048,0.182,9.74121,9.74121
4384.00,9.74716,25.172043,0.000456,25.078615,-1.2047,0.182,9.74186,9.74186
4385.00,9.74339,25.172059,0.000460,25.078627,-1.2045,0.181,9.74221,9.74221
4386.00,9.73985,25.171978,0.000458,25.078546,-1.2043,0.181,9.74136,9.74136
4387.00,9.73670,25.172022,0.000453,25.078563,-1.2042,0.182,9.73992,9.73992
4388.00,9.73305,25.172108,0.000453,25.078597,-1.2040,0.182,9.74146,9.74146
4389.00,9.73252,25.172166,0.000448,25.078607,-1.2038,0.182,9.74301,9.74301
4390.00,9.74171,25.172212,0.000448,25.078655,-1.2036,0.182,9.74408,9.74408
4391.00,9.75073,25.172217,0.000447,25.078651,-1.2034,0.182,9.74432,9.74432
4392.00,9.74618,25.172197,0.000447,25.078625,-1.2032,0.182,9.74512,9.74512
4393.00,9.74130,25.172093,0.000446,25.078493,-1.2029,0.183,9.74688,9.74688
4394.00,9.74146,25.172100,0.000450,25.078476,-1.2027,0.183,9.74914,9.74914
4395.00,9.74127,25.172106,0.000449,25.078428,-1.2024,0.183,9.74993,9.74993
4396.00,9.74219,25.172207,0.000452,25.078511,-1.2022,0.183,9.75092,9.75092
4397.00,9.74308,25.172256,0.000454,25.078535,-1.2021,0.183,9.75192,9.75192
4398.00,9.74418,25.172333,0.000454,25.078636,-1.2019,0.183,9.75172,9.75172
4399.00,9.74480,25.172303,0.000451,25.078625,-1.2016,0.183,9.74931,9.74931
4400.00,9.74599,25.172300,0.000449,25.078592,-1.2014,0.183,9.74784,9.74784
4401.00,9.74623,25.172401,0.000447,25.078594,-1.2011,0.183,9.74563,9.74563
4402.00,9.74648,25.172435,0.000447,25.078562,-1.2009,0.183,9.74545,9.74545
4403.00,9.74724,25.172510,0.000446,25.078565,-1.2008,0.183,9.74656,9.74656
4404.00,9.74700,25.172625,0.000447,25.078615,-1.2006,0.184,9.74773,9.74773
4405.00,9.74752,25.172747,0.000450,25.078718,-1.2005,0.184,9.74536,9.74536
4406.00,9.74837,25.172766,0.000452,25.078701,-1.2004,0.184,9.73577,9.73577
4407.00,9.74877,25.172800,0.000451,25.078748,-1.2002,0.184,9.72003,9.72003
4408.00,9.74910,25.172826,0.000453,25.078696,-1.2000,0.184,9.70273,9.70273
4409.00,9.74861,25.172872,0.000452,25.078690,-1.1998,0.184,9.68856,9.68856
4410.00,9.74735,25.172890,0.000447,25.078610,-1.1997,0.184,9.68080,9.68080
4411.00,9.74686,25.172850,0.000443,25.078518,-1.1996,0.184,9.68468,9.68468
4412.00,9.74890,25.172845,0.000439,25.078396,-1.1995,0.185,9.69403,9.69403
4413.00,9.75147,25.172939,0.000435,25.078436,-1.1994,0.185,9.70557,9.70557
@30,2.0001,4.0, 1560.02 
4414.00,9.74797,25.173007,0.000436,25.078397,-1.1993,0.185,9.71664,9.71664
4415.00,9.73336,25.172953,0.000432,25.078333,-1.1990,0.185,9.72600,9.72600
4416.00,9.69448,25.173007,0.000432,25.078406,-1.1987,0.185,9.73518,9.73518
4417.00,9.67089,25.173116,0.000433,25.078524,-1.1983,0.185,9.74324,9.74324
4418.00,9.66716,25.173122,0.000436,25.078550,-1.1980,0.185,9.74864,9.74864
4419.00,9.67715,25.173078,0.000437,25.078586,-1.1978,0.185,9.75213,9.75213
4420.00,9.69503,25.173140,0.000441,25.078661,-1.1976,0.185,9.75563,9.75563
4421.00,9.71340,25.173139,0.000438,25.078608,-1.1974,0.185,9.75604,9.75604
4422.00,9.71756,25.173077,0.000437,25.078492,-1.1973,0.186,9.75732,9.75732
4423.00,9.72465,25.173058,0.000439,25.078475,-1.1972,0.186,9.75843,9.75843
4424.00,9.73240,25.173150,0.000440,25.078513,-1.1971,0.186,9.75860,9.75860
4425.00,9.74200,25.173140,0.000439,25.078519,-1.1969,0.186,9.75742,9.75742
4426.00,9.75854,25.173174,0.000445,25.078520,-1.1969,0.186,9.75643,9.75643
4427.00,9.75675,25.173217,0.000449,25.078587,-1.1968,0.186,9.75528,9.75528
4428.00,9.75563,25.173267,0.000445,25.078585,-1.1967,0.186,9.75309,9.75309
4429.00,9.75750,25.173339,0.000444,25.078608,-1.1965,0.186,9.75053,9.75053
4430.00,9.75710,25.173547,0.000447,25.078669,-1.1963,0.186,9.74807,9.74807
4431.00,9.75636,25.173574,0.000446,25.078710,-1.1961,0.186,9.74691,9.74691
4432.00,9.75628,25.173569,0.000444,25.078693,-1.1958,0.186,9.74647,9.74647
4433.00,9.75655,25.173667,0.000450,25.078791,-1.1956,0.186,9.74888,9.74888
4434.00,9.75725,25.173621,0.000454,25.078729,-1.1954,0.186,9.75315,9.75315
4435.00,9.75560,25.173471,0.000458,25.078578,-1.1951,0.186,9.75486,9.75486
4436.00,9.75538,25.173573,0.000459,25.078613,-1.1949,0.186,9.75432,9.75432
4437.00,9.75666,25.173582,0.000461,25.078574,-1.1946,0.186,9.75282,9.75282
4438.00,9.74638,25.173570,0.000461,25.078513,-1.1943,0.186,9.75120,9.75120
4439.00,9.73963,25.173507,0.000457,25.078438,-1.1940,0.186,9.74906,9.74906
4440.00,9.74329,25.173606,0.000453,25.078519,-1.1936,0.187,9.74930,9.74930
4441.00,9.74951,25.173533,0.000453,25.078412,-1.1932,0.187,9.74854,9.74854
4442.00,9.75383,25.173628,0.000454,25.078486,-1.1928,0.187,9.74555,9.74555
4443.00,9.75321,25.173530,0.000449,25.078389,-1.1925,0.187,9.74022,9.74022
4444.00,9.75213,25.173610,0.000450,25.078448,-1.1924,0.187,9.73657,9.73657
4445.00,9.75178,25.173671,0.000449,25.078507,-1.1923,0.187,9.73441,9.73441
4446.00,9.75191,25.173851,0.000451,25.078662,-1.1922,0.187,9.73331,9.73331
4447.00,9.75098,25.173871,0.000450,25.078648,-1.1920,0.187,9.73573,9.73573
4448.00,9.74921,25.173975,0.000453,25.078678,-1.1918,0.187,9.74207,9.74207
4449.00,9.74948,25.174010,0.000453,25.078631,-1.1915,0.187,9.74539,9.74539
4450.00,9.74952,25.174090,0.000453,25.078651,-1.1912,0.187,9.74325,9.74325
4451.00,9.74433,25.174008,0.000447,25.078560,-1.1910,0.187,9.74054,9.74054
4452.00,9.73371,25.174035,0.000446,25.078554,-1.1907,0.188,9.73817,9.73817
4453.00,9.72677,25.174052,0.000445,25.078536,-1.1905,0.188,9.73660,9.73660
4454.00,9.73198,25.174110,0.000444,25.078594,-1.1904,0.188,9.73954,9.73954
4455.00,9.73612,25.174014,0.000448,25.078487,-1.1902,0.188,9.74612,9.74612
4456.00,9.74206,25.174133,0.000453,25.078578,-1.1901,0.188,9.75110,9.75110
4457.00,9.74708,25.174140,0.000451,25.078535,-1.1900,0.188,9.75250,9.75250
4458.00,9.75490,25.174257,0.000454,25.078591,-1.1899,0.188,9.75140,9.75140
4459.00,9.74683,25.174298,0.000455,25.078579,-1.1898,0.188,9.74888,9.74888
4460.00,9.72934,25.174433,0.000454,25.078608,-1.1896,0.188,9.74437,9.74437
4461.00,9.72535,25.174430,0.000451,25.078540,-1.1893,0.188,9.74242,9.74242
4462.00,9.73402,25.174491,0.000453,25.078590,-1.1889,0.188,9.74333,9.74333
4463.00,9.74763,25.174535,0.000453,25.078609,-1.1886,0.188,9.74581,9.74581
4464.00,9.76152,25.174544,0.000454,25.078615,-1.1883,0.188,9.74471,9.74471
4465.00,9.76162,25.174456,0.000453,25.078595,-1.1881,0.188,9.74409,9.74409
4466.00,9.75013,25.174432,0.000452,25.078568,-1.1880,0.189,9.74412,9.74412
4467.00,9.74209,25.174419,0.000452,25.078551,-1.1880,0.189,9.74307,9.74307
4468.00,9.74355,25.174276,0.000450,25.078441,-1.1879,0.189,9.74090,9.74090
4469.00,9.74268,25.174375,0.000452,25.078495,-1.1879,0.189,9.74289,9.74289
4470.00,9.74447,25.174543,0.000456,25.078594,-1.1878,0.189,9.74717,9.74717
4471.00,9.74525,25.174561,0.000459,25.078589,-1.1876,0.189,9.75257,9.75257
4472.00,9.74393,25.174690,0.000461,25.078645,-1.1873,0.189,9.75901,9.75901
4473.00,9.74328,25.174819,0.000464,25.078672,-1.1871,0.189,9.76059,9.76059
4474.00,9.74287,25.174817,0.000466,25.078659,-1.1868,0.189,9.75708,9.75708
4475.00,9.74386,25.174804,0.000463,25.078648,-1.1865,0.189,9.75055,9.75055
4476.00,9.74316,25.174874,0.000464,25.078677,-1.1861,0.189,9.73917,9.73917
4477.00,9.74241,25.174869,0.000463,25.078612,-1.1858,0.189,9.72861,9.72861
4478.00,9.74532,25.174910,0.000464,25.078626,-1.1857,0.189,9.72490,9.72490
4479.00,9.75331,25.174966,0.000458,25.078559,-1.1855,0.189,9.72451,9.72451
4480.00,9.75801,25.175044,0.000457,25.078563,-1.1854,0.189,9.72888,9.72888
4481.00,9.76721,25.175109,0.000457,25.078547,-1.1852,0.189,9.73794,9.73794
4482.00,9.77203,25.175162,0.000459,25.078604,-1.1850,0.189,9.74412,9.74412
4483.00,9.75167,25.175221,0.000458,25.078618,-1.1848,0.190,9.74549,9.74549
4484.00,9.73608,25.175203,0.000459,25.078569,-1.1846,0.189,9.74501,9.74501
4485.00,9.72513,25.175180,0.000457,25.078508,-1.1845,0.190,9.74132,9.74132
4486.00,9.71239,25.175182,0.000457,25.078515,-1.1844,0.190,9.73853,9.73853
4487.00,9.71975,25.175195,0.000456,25.078460,-1.1842,0.190,9.73947,9.73947
4488.00,9.73267,25.175193,0.000458,25.078474,-1.1841,0.190,9.74253,9.74253
4489.00,9.73426,25.175141,0.000454,25.078516,-1.1839,0.190,9.74666,9.74666
4490.00,9.74678,25.175117,0.000453,25.078496,-1.1837,0.190,9.74964,9.74964
4491.00,9.75482,25.175123,0.000454,25.078486,-1.1836,0.190,9.74921,9.74921
4492.00,9.75024,25.175112,0.000453,25.078489,-1.1835,0.190,9.74608,9.74608
4493.00,9.73981,25.175194,0.000453,25.078469,-1.1833,0.190,9.74347,9.74347
4494.00,9.73203,25.175262,0.000456,25.078467,-1.1830,0.190,9.74347,9.74347
4495.00,9.72913,25.175207,0.000455,25.078383,-1.1828,0.190,9.74597,9.74597
4496.00,9.74184,25.175213,0.000452,25.078363,-1.1826,0.190,9.74828,9.74828
4497.00,9.75511,25.175127,0.000448,25.078286,-1.1824,0.190,9.74932,9.74932
4498.00,9.75507,25.175152,0.000445,25.078292,-1.1822,0.190,9.75014,9.75014
4499.00,9.75013,25.175328,0.000448,25.078371,-1.1820,0.190,9.75159,9.75159
4500.00,9.74624,25.175446,0.000448,25.078457,-1.1819,0.191,9.75459,9.75459
4501.00,9.74634,25.175554,0.000451,25.078548,-1.1818,0.191,9.75995,9.75995
4502.00,9.74562,25.175730,0.000453,25.078668,-1.1818,0.191,9.76521,9.76521
4503.00,9.74595,25.175744,0.000453,25.078761,-1.1817,0.191,9.76449,9.76449
4504.00,9.74808,25.175670,0.000451,25.078692,-1.1816,0.191,9.75903,9.75903
4505.00,9.74783,25.175726,0.000455,25.078749,-1.1815,0.191,9.75097,9.75097
4506.00,9.74980,25.175601,0.000451,25.078620,-1.1815,0.191,9.74169,9.74169
4507.00,9.74707,25.175581,0.000451,25.078595,-1.1814,0.191,9.73389,9.73389
4508.00,9.74688,25.175554,0.000453,25.078484,-1.1813,0.191,9.73180,9.73180
4509.00,9.75933,25.175574,0.000453,25.078525,-1.1811,0.191,9.73356,9.73356
4510.00,9.77097,25.175489,0.000450,25.078434,-1.1808,0.191,9.73687,9.73687
4511.00,9.77812,25.175629,0.000454,25.078496,-1.1806,0.191,9.74201,9.74201
4512.00,9.77075,25.175756,0.000454,25.078562,-1.1803,0.191,9.75087,9.75087
4513.00,9.74293,25.175820,0.000452,25.078594,-1.1801,0.191,9.75929,9.75929
4514.00,9.73227,25.175855,0.000452,25.078583,-1.1799,0.191,9.76272,9.76272
4515.00,9.73159,25.175999,0.000455,25.078659,-1.1796,0.191,9.76115,9.76115
4516.00,9.73177,25.176013,0.000456,25.078662,-1.1794,0.191,9.75710,9.75710
4517.00,9.73315,25.176015,0.000456,25.078677,-1.1792,0.191,9.75037,9.75037
4518.00,9.73467,25.176066,0.000455,25.078693,-1.1790,0.191,9.74390,9.74390
4519.00,9.74117,25.176146,0.000456,25.078707,-1.1789,0.192,9.73964,9.73964
4520.00,9.74743,25.176219,0.000456,25.078690,-1.1788,0.192,9.73902,9.73902
4521.00,9.75765,25.176239,0.000454,25.078655,-1.1786,0.192,9.73901,9.73901
4522.00,9.77607,25.176249,0.000456,25.078650,-1.1784,0.192,9.73688,9.73688
4523.00,9.77407,25.176193,0.000455,25.078575,-1.1782,0.192,9.73737,9.73737
4524.00,9.75816,25.176174,0.000454,25.078537,-1.1780,0.192,9.73933,9.73933
4525.00,9.73981,25.176169,0.000449,25.078578,-1.1778,0.193,9.74119,9.74119
4526.00,9.73825,25.176176,0.000448,25.078575,-1.1776,0.193,9.74427,9.74427
4527.00,9.73970,25.176268,0.000444,25.078530,-1.1775,0.193,9.74694,9.74694
4528.00,9.73867,25.176343,0.000444,25.078539,-1.1774,0.193,9.74689,9.74689
4529.00,9.73813,25.176419,0.000444,25.078593,-1.1773,0.193,9.74632,9.74632
4530.00,9.73964,25.176340,0.000446,25.078499,-1.1772,0.193,9.74697,9.74697
4531.00,9.74121,25.176387,0.000446,25.078499,-1.1770,0.193,9.74413,9.74413
4532.00,9.74189,25.176283,0.000443,25.078398,-1.1768,0.193,9.74389,9.74389
4533.00,9.74203,25.176237,0.000440,25.078340,-1.1767,0.193,9.74553,9.74553
4534.00,9.74231,25.176157,0.000444,25.078236,-1.1765,0.193,9.74818,9.74818
4535.00,9.74271,25.176271,0.000445,25.078265,-1.1763,0.193,9.74902,9.74902
4536.00,9.74308,25.176388,0.000448,25.078369,-1.1761,0.193,9.75188,9.75188
4537.00,9.74436,25.176407,0.000454,25.078393,-1.1759,0.193,9.75448,9.75448
4538.00,9.74588,25.176500,0.000460,25.078472,-1.1757,0.193,9.75575,9.75575
4539.00,9.74652,25.176560,0.000457,25.078505,-1.1755,0.193,9.75418,9.75418
4540.00,9.74605,25.176639,0.000458,25.078517,-1.1753,0.193,9.75168,9.75168
4541.00,9.74604,25.176598,0.000456,25.078449,-1.1752,0.193,9.74946,9.74946
4542.00,9.74650,25.176645,0.000452,25.078432,-1.1750,0.194,9.74767,9.74767
4543.00,9.75069,25.176685,0.000452,25.078418,-1.1749,0.194,9.74740,9.74740
4544.00,9.75202,25.176722,0.000454,25.078368,-1.1747,0.194,9.74870,9.74870
4545.00,9.75352,25.176685,0.000451,25.078312,-1.1744,0.194,9.75074,9.75074
4546.00,9.75517,25.176723,0.000450,25.078317,-1.1742,0.194,9.75070,9.75070
4547.00,9.75544,25.176837,0.000450,25.078395,-1.1740,0.194,9.75090,9.75090
4548.00,9.75669,25.176880,0.000449,25.078451,-1.1739,0.194,9.75013,9.75013
4549.00,9.74954,25.177006,0.000447,25.078570,-1.1738,0.194,9.74866,9.74866
4550.00,9.74261,25.177075,0.000451,25.078613,-1.1737,0.194,9.74925,9.74925
4551.00,9.74405,25.177074,0.000453,25.078589,-1.1735,0.194,9.75281,9.75281
4552.00,9.74863,25.177018,0.000456,25.078517,-1.1732,0.194,9.75467,9.75467
4553.00,9.75258,25.176991,0.000453,25.078453,-1.1730,0.194,9.75291,9.75291
4554.00,9.75152,25.176959,0.000451,25.078385,-1.1728,0.195,9.75039,9.75039
4555.00,9.75109,25.177011,0.000449,25.078401,-1.1727,0.195,9.74485,9.74485
4556.00,9.75109,25.177038,0.000446,25.078408,-1.1726,0.195,9.73448,9.73448
4557.00,9.75223,25.177101,0.000444,25.078464,-1.1724,0.195,9.72212,9.72212
4558.00,9.75216,25.177234,0.000443,25.078537,-1.1722,0.195,9.71072,9.71072
4559.00,9.75252,25.177238,0.000440,25.078534,-1.1721,0.196,9.70129,9.70129
4560.00,9.75476,25.177238,0.000436,25.078530,-1.1719,0.196,9.69613,9.69613
4561.00,9.75790,25.177356,0.000435,25.078557,-1.1717,0.196,9.69717,9.69717
4562.00,9.75809,25.177461,0.000435,25.078571,-1.1716,0.197,9.70280,9.70280
4563.00,9.74472,25.177481,0.000439,25.078458,-1.1715,0.197,9.71152,9.71152
@31,2.0001,4.0, 1710.06200000001 
4564.00,9.73582,25.177519,0.000442,25.078442,-1.1713,0.197,9.72115,9.72115
4565.00,9.72594,25.177560,0.000445,25.078438,-1.1710,0.196,9.72977,9.72977
4566.00,9.70747,25.177538,0.000443,25.078422,-1.1708,0.197,9.73809,9.73809
4567.00,9.69678,25.177500,0.000442,25.078377,-1.1705,0.197,9.74520,9.74520
4568.00,9.68945,25.177473,0.000440,25.078442,-1.1702,0.197,9.75212,9.75212
4569.00,9.68908,25.177539,0.000439,25.078481,-1.1700,0.197,9.75822,9.75822
4570.00,9.70013,25.177576,0.000441,25.078490,-1.1698,0.197,9.76390,9.76390
4571.00,9.71246,25.177651,0.000446,25.078479,-1.1697,0.197,9.76710,9.76710
4572.00,9.72489,25.177724,0.000449,25.078587,-1.1696,0.197,9.76877,9.76877
4573.00,9.73134,25.177812,0.000449,25.078630,-1.1695,0.197,9.77026,9.77026
4574.00,9.73667,25.177827,0.000449,25.078588,-1.1694,0.197,9.77278,9.77278
4575.00,9.74345,25.177799,0.000446,25.078534,-1.1693,0.197,9.77437,9.77437
4576.00,9.75400,25.177827,0.000444,25.078538,-1.1692,0.197,9.77385,9.77385
4577.00,9.76009,25.177776,0.000443,25.078406,-1.1690,0.197,9.77077,9.77077
4578.00,9.76453,25.177785,0.000443,25.078336,-1.1688,0.197,9.76538,9.76538
4579.00,9.76680,25.177833,0.000447,25.078407,-1.1686,0.197,9.76027,9.76027
4580.00,9.76833,25.177959,0.000452,25.078493,-1.1684,0.197,9.75580,9.75580
4581.00,9.77093,25.177898,0.000447,25.078429,-1.1682,0.197,9.75456,9.75456
4582.00,9.77304,25.177998,0.000445,25.078448,-1.1680,0.198,9.75624,9.75624
4583.00,9.77449,25.178001,0.000445,25.078451,-1.1678,0.198,9.75867,9.75867
4584.00,9.77790,25.178041,0.000440,25.078422,-1.1675,0.198,9.75882,9.75882
4585.00,9.77944,25.177990,0.000438,25.078356,-1.1672,0.198,9.75935,9.75935
4586.00,9.76734,25.178082,0.000442,25.078371,-1.1669,0.198,9.75733,9.75733
4587.00,9.75342,25.178142,0.000444,25.078384,-1.1668,0.198,9.75459,9.75459
4588.00,9.74965,25.178317,0.000447,25.078479,-1.1666,0.198,9.75186,9.75186
4589.00,9.75357,25.178400,0.000450,25.078500,-1.1664,0.198,9.75177,9.75177
4590.00,9.75603,25.178484,0.000451,25.078543,-1.1664,0.198,9.75268,9.75268
4591.00,9.75634,25.178488,0.000449,25.078553,-1.1663,0.198,9.75384,9.75384
4592.00,9.75564,25.178492,0.000449,25.078580,-1.1662,0.198,9.75279,9.75279
4593.00,9.75441,25.178432,0.000449,25.078589,-1.1661,0.198,9.75196,9.75196
4594.00,9.75516,25.178381,0.000448,25.078537,-1.1660,0.199,9.75110,9.75110
4595.00,9.75535,25.178390,0.000451,25.078536,-1.1659,0.199,9.74954,9.74954
4596.00,9.75394,25.178441,0.000453,25.078575,-1.1657,0.199,9.75168,9.75168
4597.00,9.75245,25.178443,0.000454,25.078520,-1.1655,0.199,9.75603,9.75603
4598.00,9.75055,25.178501,0.000456,25.078522,-1.1653,0.199,9.75808,9.75808
4599.00,9.75484,25.178589,0.000456,25.078527,-1.1652,0.199,9.75748,9.75748
4600.00,9.76367,25.178663,0.000452,25.078494,-1.1650,0.199,9.75641,9.75641
4601.00,9.75688,25.178620,0.000450,25.078360,-1.1649,0.199,9.75402,9.75402
4602.00,9.74352,25.178658,0.000453,25.078374,-1.1648,0.199,9.75114,9.75114
4603.00,9.74176,25.178657,0.000450,25.078312,-1.1646,0.199,9.75190,9.75190
4604.00,9.75057,25.178653,0.000451,25.078365,-1.1645,0.199,9.75355,9.75355
4605.00,9.75701,25.178636,0.000452,25.078361,-1.1643,0.199,9.75482,9.75482
4606.00,9.76412,25.178767,0.000453,25.078509,-1.1642,0.199,9.75534,9.75534
4607.00,9.76255,25.178836,0.000452,25.078535,-1.1641,0.199,9.75597,9.75597
4608.00,9.75099,25.178883,0.000454,25.078554,-1.1639,0.199,9.75510,9.75510
4609.00,9.74937,25.178947,0.000454,25.078588,-1.1637,0.199,9.75489,9.75489
4610.00,9.75116,25.179019,0.000455,25.078606,-1.1635,0.199,9.75449,9.75449
4611.00,9.75210,25.179021,0.000455,25.078518,-1.1634,0.199,9.75450,9.75450
4612.00,9.75341,25.179017,0.000453,25.078495,-1.1633,0.200,9.75366,9.75366
4613.00,9.75342,25.179057,0.000452,25.078550,-1.1634,0.200,9.75254,9.75254
4614.00,9.75355,25.179024,0.000451,25.078485,-1.1632,0.200,9.75104,9.75104
4615.00,9.75369,25.179048,0.000449,25.078490,-1.1631,0.200,9.75182,9.75182
4616.00,9.75292,25.179028,0.000450,25.078510,-1.1628,0.200,9.75380,9.75380
4617.00,9.75329,25.179061,0.000448,25.078520,-1.1625,0.200,9.75581,9.75581
4618.00,9.75334,25.179003,0.000448,25.078370,-1.1622,0.200,9.75736,9.75736
4619.00,9.75329,25.179088,0.000449,25.078384,-1.1620,0.200,9.75806,9.75806
4620.00,9.75235,25.179186,0.000448,25.078412,-1.1619,0.200,9.75489,9.75489
4621.00,9.75173,25.179274,0.000446,25.078409,-1.1618,0.200,9.74914,9.74914
4622.00,9.75083,25.179347,0.000442,25.078402,-1.1618,0.201,9.74531,9.74531
4623.00,9.74664,25.179446,0.000441,25.078496,-1.1617,0.201,9.74505,9.74505
4624.00,9.74704,25.179480,0.000441,25.078520,-1.1616,0.201,9.74617,9.74617
4625.00,9.75915,25.179405,0.000446,25.078517,-1.1614,0.201,9.75150,9.75150
4626.00,9.76359,25.179424,0.000447,25.078553,-1.1612,0.201,9.75768,9.75768
4627.00,9.75929,25.179478,0.000455,25.078611,-1.1610,0.201,9.76107,9.76107
4628.00,9.75361,25.179466,0.000457,25.078590,-1.1607,0.201,9.76253,9.76253
4629.00,9.74906,25.179467,0.000455,25.078533,-1.1605,0.201,9.76400,9.76400
4630.00,9.74612,25.179486,0.000451,25.078464,-1.1603,0.201,9.76117,9.76117
4631.00,9.74290,25.179529,0.000452,25.078461,-1.1602,0.201,9.75770,9.75770
4632.00,9.74229,25.179507,0.000453,25.078402,-1.1602,0.201,9.75746,9.75746
4633.00,9.75118,25.179609,0.000449,25.078382,-1.1600,0.201,9.75527,9.75527
4634.00,9.75642,25.179681,0.000451,25.078446,-1.1599,0.201,9.75313,9.75313
4635.00,9.76763,25.179861,0.000451,25.078547,-1.1597,0.202,9.75553,9.75553
4636.00,9.76488,25.179909,0.000450,25.078536,-1.1596,0.202,9.75931,9.75931
4637.00,9.76325,25.180016,0.000448,25.078574,-1.1593,0.202,9.76123,9.76123
4638.00,9.76106,25.180035,0.000449,25.078559,-1.1592,0.202,9.76178,9.76178
4639.00,9.75899,25.180065,0.000452,25.078498,-1.1591,0.202,9.76120,9.76120
4640.00,9.75669,25.179961,0.000453,25.078418,-1.1590,0.202,9.75730,9.75730
4641.00,9.75504,25.179913,0.000451,25.078404,-1.1589,0.202,9.75156,9.75156
4642.00,9.75261,25.179882,0.000452,25.078389,-1.1588,0.202,9.74667,9.74667
4643.00,9.75060,25.179910,0.000455,25.078457,-1.1586,0.202,9.74629,9.74629
4644.00,9.75403,25.179891,0.000452,25.078448,-1.1584,0.202,9.74754,9.74754
4645.00,9.76809,25.180003,0.000455,25.078528,-1.1582,0.202,9.74980,9.74980
4646.00,9.77183,25.180113,0.000456,25.078550,-1.1580,0.202,9.75425,9.75425
4647.00,9.76514,25.180154,0.000454,25.078545,-1.1579,0.202,9.75738,9.75738
4648.00,9.75115,25.180222,0.000453,25.078527,-1.1577,0.203,9.75829,9.75829
4649.00,9.74911,25.180340,0.000456,25.078609,-1.1576,0.203,9.75820,9.75820
4650.00,9.74672,25.180313,0.000452,25.078530,-1.1576,0.203,9.75688,9.75688
4651.00,9.74666,25.180307,0.000453,25.078495,-1.1576,0.203,9.75477,9.75477
4652.00,9.74559,25.180422,0.000458,25.078577,-1.1575,0.203,9.75500,9.75500
4653.00,9.74887,25.180442,0.000459,25.078653,-1.1574,0.203,9.75787,9.75787
4654.00,9.75606,25.180377,0.000454,25.078599,-1.1573,0.203,9.76136,9.76136
4655.00,9.76034,25.180444,0.000456,25.078675,-1.1571,0.203,9.76360,9.76360
4656.00,9.75921,25.180588,0.000457,25.078791,-1.1570,0.203,9.76358,9.76358
4657.00,9.75768,25.180571,0.000457,25.078732,-1.1568,0.203,9.76048,9.76048
4658.00,9.75712,25.180587,0.000456,25.078642,-1.1567,0.203,9.75549,9.75549
4659.00,9.75666,25.180648,0.000454,25.078592,-1.1565,0.203,9.74965,9.74965
4660.00,9.75525,25.180736,0.000453,25.078599,-1.1564,0.203,9.74546,9.74546
4661.00,9.75565,25.180705,0.000452,25.078553,-1.1562,0.203,9.74299,9.74299
4662.00,9.75790,25.180673,0.000449,25.078530,-1.1561,0.203,9.74442,9.74442
4663.00,9.76583,25.180691,0.000449,25.078571,-1.1560,0.204,9.74824,9.74824
4664.00,9.77018,25.180873,0.000454,25.078760,-1.1560,0.204,9.75409,9.75409
4665.00,9.76490,25.180888,0.000454,25.078723,-1.1559,0.204,9.75928,9.75928
4666.00,9.75464,25.180980,0.000457,25.078723,-1.1558,0.204,9.76236,9.76236
4667.00,9.74315,25.181036,0.000456,25.078718,-1.1556,0.204,9.76344,9.76344
4668.00,9.74288,25.181112,0.000456,25.078732,-1.1554,0.204,9.76126,9.76126
4669.00,9.74304,25.181012,0.000452,25.078616,-1.1552,0.204,9.75550,9.75550
4670.00,9.74359,25.180977,0.000450,25.078596,-1.1550,0.204,9.75340,9.75340
4671.00,9.74361,25.180903,0.000443,25.078532,-1.1548,0.204,9.75437,9.75437
4672.00,9.74952,25.180992,0.000441,25.078544,-1.1547,0.204,9.75516,9.75516
4673.00,9.76153,25.180965,0.000438,25.078454,-1.1546,0.205,9.75542,9.75542
4674.00,9.77188,25.180987,0.000443,25.078459,-1.1545,0.205,9.75671,9.75671
4675.00,9.76872,25.181029,0.000445,25.078493,-1.1545,0.205,9.75457,9.75457
4676.00,9.75825,25.181154,0.000448,25.078581,-1.1544,0.205,9.75118,9.75118
4677.00,9.75403,25.181094,0.000450,25.078545,-1.1542,0.205,9.75166,9.75166
4678.00,9.75176,25.181211,0.000451,25.078654,-1.1541,0.205,9.75419,9.75419
4679.00,9.75471,25.181234,0.000444,25.078616,-1.1539,0.205,9.75521,9.75521
4680.00,9.75507,25.181269,0.000446,25.078577,-1.1537,0.205,9.75717,9.75717
4681.00,9.75751,25.181306,0.000450,25.078608,-1.1536,0.205,9.75849,9.75849
4682.00,9.75643,25.181354,0.000446,25.078598,-1.1535,0.205,9.75542,9.75542
4683.00,9.75441,25.181367,0.000447,25.078597,-1.1533,0.205,9.75315,9.75315
4684.00,9.75478,25.181432,0.000449,25.078642,-1.1532,0.205,9.75534,9.75534
4685.00,9.75272,25.181436,0.000448,25.078644,-1.1530,0.206,9.75807,9.75807
4686.00,9.75286,25.181463,0.000445,25.078639,-1.1527,0.206,9.76080,9.76080
4687.00,9.75606,25.181594,0.000450,25.078732,-1.1524,0.206,9.76190,9.76190
4688.00,9.75639,25.181644,0.000452,25.078680,-1.1523,0.206,9.76017,9.76017
4689.00,9.75467,25.181703,0.000453,25.078679,-1.1521,0.206,9.75766,9.75766
4690.00,9.75529,25.181829,0.000453,25.078794,-1.1520,0.206,9.75592,9.75592
4691.00,9.75244,25.181808,0.000453,25.078740,-1.1517,0.206,9.75463,9.75463
4692.00,9.74866,25.181751,0.000450,25.078698,-1.1515,0.206,9.75590,9.75590
4693.00,9.75325,25.181644,0.000447,25.078655,-1.1513,0.206,9.76187,9.76187
4694.00,9.76704,25.181635,0.000449,25.078666,-1.1511,0.206,9.76638,9.76638
4695.00,9.77184,25.181584,0.000450,25.078586,-1.1510,0.206,9.76754,9.76754
4696.00,9.76586,25.181583,0.000450,25.078526,-1.1510,0.206,9.76742,9.76742
4697.00,9.75154,25.181569,0.000449,25.078449,-1.1510,0.206,9.76494,9.76494
4698.00,9.74490,25.181687,0.000449,25.078462,-1.1509,0.206,9.75769,9.75769
4699.00,9.75420,25.181745,0.000447,25.078417,-1.1507,0.206,9.75068,9.75068
4700.00,9.75802,25.181872,0.000447,25.078440,-1.1505,0.207,9.74603,9.74603
4701.00,9.76068,25.182035,0.000448,25.078545,-1.1503,0.207,9.74505,9.74505
4702.00,9.76152,25.182220,0.000450,25.078662,-1.1502,0.207,9.74740,9.74740
4703.00,9.77279,25.182261,0.000451,25.078695,-1.1501,0.207,9.75230,9.75230
4704.00,9.77602,25.182324,0.000454,25.078774,-1.1500,0.207,9.75707,9.75707
4705.00,9.76919,25.182267,0.000450,25.078737,-1.1500,0.207,9.75901,9.75901
4706.00,9.75894,25.182268,0.000451,25.078738,-1.1499,0.207,9.75281,9.75281
4707.00,9.74532,25.182251,0.000452,25.078707,-1.1499,0.207,9.74181,9.74181
4708.00,9.73932,25.182314,0.000452,25.078749,-1.1499,0.207,9.72792,9.72792
4709.00,9.74265,25.182331,0.000448,25.078733,-1.1498,0.207,9.71347,9.71347
4710.00,9.74732,25.182353,0.000443,25.078757,-1.1496,0.208,9.70274,9.70274
4711.00,9.75217,25.182363,0.000438,25.078749,-1.1495,0.208,9.70123,9.70123
4712.00,9.75745,25.182360,0.000437,25.078796,-1.1493,0.208,9.70605,9.70605
4713.00,9.76193,25.182388,0.000434,25.078751,-1.1491,0.209,9.71507,9.71507
@32,2.0001,4.0, 1860.106 
4714.00,9.76583,25.182387,0.000434,25.078740,-1.1489,0.209,9.72607,9.72607
4715.00,9.75537,25.182427,0.000439,25.078688,-1.1488,0.209,9.73591,9.73591
4716.00,9.72313,25.182393,0.000438,25.078598,-1.1487,0.209,9.74344,9.74344
4717.00,9.70214,25.182349,0.000436,25.078442,-1.1486,0.209,9.75180,9.75180
4718.00,9.69368,25.182370,0.000440,25.078562,-1.1484,0.209,9.75940,9.75940
4719.00,9.69524,25.182359,0.000442,25.078582,-1.1482,0.209,9.76467,9.76467
4720.00,9.70200,25.182369,0.000442,25.078668,-1.1480,0.209,9.77035,9.77035
4721.00,9.71539,25.182385,0.000444,25.078716,-1.1478,0.209,9.77628,9.77628
4722.00,9.72615,25.182531,0.000447,25.078882,-1.1476,0.209,9.77851,9.77851
4723.00,9.73820,25.182473,0.000445,25.078751,-1.1475,0.209,9.77881,9.77881
4724.00,9.74820,25.182532,0.000447,25.078745,-1.1474,0.209,9.77915,9.77915
4725.00,9.75050,25.182605,0.000446,25.078698,-1.1473,0.209,9.77886,9.77886
4726.00,9.75338,25.182675,0.000445,25.078695,-1.1471,0.209,9.77704,9.77704
4727.00,9.76787,25.182654,0.000448,25.078616,-1.1471,0.209,9.77572,9.77572
4728.00,9.77554,25.182681,0.000449,25.078552,-1.1470,0.209,9.77478,9.77478
4729.00,9.77703,25.182803,0.000449,25.078587,-1.1469,0.209,9.77135,9.77135
4730.00,9.77844,25.182781,0.000448,25.078546,-1.1468,0.209,9.76580,9.76580
4731.00,9.77821,25.182780,0.000447,25.078484,-1.1467,0.209,9.76435,9.76435
4732.00,9.77760,25.182832,0.000443,25.078485,-1.1465,0.210,9.76349,9.76349
4733.00,9.77700,25.182897,0.000441,25.078547,-1.1463,0.210,9.76133,9.76133
4734.00,9.77711,25.182898,0.000443,25.078554,-1.1462,0.210,9.76051,9.76051
4735.00,9.77596,25.182972,0.000451,25.078619,-1.1460,0.210,9.76266,9.76266
4736.00,9.77499,25.182975,0.000453,25.078662,-1.1458,0.210,9.76414,9.76414
4737.00,9.77351,25.183042,0.000455,25.078734,-1.1456,0.210,9.76458,9.76458
4738.00,9.77269,25.183074,0.000462,25.078759,-1.1454,0.210,9.76288,9.76288
4739.00,9.75974,25.182933,0.000459,25.078593,-1.1452,0.210,9.76225,9.76225
4740.00,9.75773,25.182891,0.000454,25.078558,-1.1452,0.210,9.76183,9.76183
4741.00,9.76120,25.182997,0.000455,25.078633,-1.1452,0.210,9.75949,9.75949
4742.00,9.76367,25.182950,0.000456,25.078563,-1.1451,0.210,9.76066,9.76066
4743.00,9.76305,25.183000,0.000452,25.078515,-1.1450,0.210,9.76369,9.76369
4744.00,9.76409,25.183137,0.000452,25.078589,-1.1449,0.210,9.76699,9.76699
4745.00,9.76403,25.183212,0.000454,25.078551,-1.1446,0.210,9.76898,9.76898
4746.00,9.77181,25.183228,0.000456,25.078499,-1.1445,0.210,9.77076,9.77076
4747.00,9.76903,25.183272,0.000456,25.078455,-1.1444,0.210,9.76785,9.76785
4748.00,9.75449,25.183374,0.000453,25.078513,-1.1442,0.210,9.76358,9.76358
4749.00,9.75401,25.183442,0.000453,25.078586,-1.1440,0.210,9.75656,9.75656
4750.00,9.75859,25.183484,0.000452,25.078583,-1.1440,0.210,9.75041,9.75041
4751.00,9.76296,25.183584,0.000449,25.078589,-1.1439,0.211,9.74529,9.74529
4752.00,9.76910,25.183658,0.000449,25.078670,-1.1439,0.211,9.74408,9.74408
4753.00,9.76905,25.183633,0.000448,25.078700,-1.1438,0.211,9.74684,9.74684
4754.00,9.77005,25.183660,0.000450,25.078682,-1.1439,0.211,9.75233,9.75233
4755.00,9.76940,25.183765,0.000454,25.078794,-1.1438,0.211,9.75614,9.75614
4756.00,9.77025,25.183711,0.000456,25.078770,-1.1437,0.211,9.75730,9.75730
4757.00,9.76167,25.183697,0.000455,25.078752,-1.1436,0.211,9.75679,9.75679
4758.00,9.74750,25.183727,0.000458,25.078718,-1.1435,0.211,9.75646,9.75646
4759.00,9.73552,25.183775,0.000459,25.078753,-1.1434,0.211,9.75594,9.75594
4760.00,9.73854,25.183699,0.000456,25.078680,-1.1432,0.211,9.75786,9.75786
4761.00,9.74533,25.183725,0.000453,25.078671,-1.1431,0.211,9.76049,9.76049
4762.00,9.75514,25.183797,0.000454,25.078691,-1.1430,0.212,9.76349,9.76349
4763.00,9.76028,25.183798,0.000452,25.078656,-1.1429,0.212,9.76575,9.76575
4764.00,9.75839,25.183818,0.000454,25.078602,-1.1427,0.212,9.76755,9.76755
4765.00,9.75722,25.183940,0.000453,25.078624,-1.1425,0.212,9.76664,9.76664
4766.00,9.75821,25.184035,0.000454,25.078663,-1.1423,0.212,9.76402,9.76402
4767.00,9.75978,25.184071,0.000455,25.078680,-1.1421,0.212,9.76065,9.76065
4768.00,9.76090,25.184105,0.000456,25.078695,-1.1419,0.212,9.75701,9.75701
4769.00,9.76162,25.184027,0.000453,25.078597,-1.1417,0.212,9.75328,9.75328
4770.00,9.76230,25.183964,0.000453,25.078529,-1.1416,0.212,9.75184,9.75184
4771.00,9.76483,25.183903,0.000452,25.078441,-1.1414,0.212,9.75563,9.75563
4772.00,9.76709,25.183883,0.000451,25.078377,-1.1413,0.212,9.76009,9.76009
4773.00,9.76849,25.183903,0.000450,25.078355,-1.1412,0.212,9.76243,9.76243
4774.00,9.76788,25.183989,0.000451,25.078383,-1.1411,0.212,9.76437,9.76437
4775.00,9.76225,25.184087,0.000454,25.078437,-1.1411,0.212,9.76514,9.76514
4776.00,9.75374,25.184099,0.000450,25.078420,-1.1410,0.212,9.76475,9.76475
4777.00,9.75259,25.184191,0.000454,25.078463,-1.1409,0.212,9.76354,9.76354
4778.00,9.75100,25.184220,0.000454,25.078506,-1.1408,0.212,9.76268,9.76268
4779.00,9.75011,25.184293,0.000453,25.078574,-1.1407,0.212,9.76140,9.76140
4780.00,9.75526,25.184239,0.000449,25.078540,-1.1407,0.213,9.76022,9.76022
4781.00,9.76957,25.184349,0.000453,25.078641,-1.1406,0.213,9.75636,9.75636
4782.00,9.77022,25.184298,0.000451,25.078593,-1.1405,0.213,9.75604,9.75604
4783.00,9.76552,25.184392,0.000452,25.078626,-1.1404,0.213,9.75980,9.75980
4784.00,9.76561,25.184440,0.000454,25.078627,-1.1403,0.213,9.76307,9.76307
4785.00,9.76430,25.184507,0.000456,25.078651,-1.1401,0.213,9.76501,9.76501
4786.00,9.76164,25.184530,0.000457,25.078675,-1.1399,0.213,9.76702,9.76702
4787.00,9.76142,25.184618,0.000456,25.078730,-1.1396,0.213,9.76493,9.76493
4788.00,9.76033,25.184655,0.000458,25.078684,-1.1395,0.213,9.75846,9.75846
4789.00,9.75569,25.184638,0.000459,25.078653,-1.1393,0.213,9.75356,9.75356
4790.00,9.75144,25.184665,0.000458,25.078640,-1.1392,0.213,9.75049,9.75049
4791.00,9.74926,25.184710,0.000455,25.078638,-1.1391,0.213,9.74942,9.74942
4792.00,9.76589,25.184766,0.000455,25.078653,-1.1389,0.213,9.75183,9.75183
4793.00,9.77847,25.184766,0.000452,25.078685,-1.1388,0.213,9.75881,9.75881
4794.00,9.76930,25.184815,0.000448,25.078697,-1.1387,0.214,9.76511,9.76511
4795.00,9.76332,25.184781,0.000447,25.078609,-1.1385,0.214,9.76971,9.76971
4796.00,9.75876,25.184743,0.000451,25.078579,-1.1383,0.214,9.77289,9.77289
4797.00,9.75395,25.184712,0.000449,25.078517,-1.1382,0.214,9.77212,9.77212
4798.00,9.75070,25.184731,0.000450,25.078508,-1.1381,0.214,9.76892,9.76892
4799.00,9.74674,25.184697,0.000454,25.078504,-1.1380,0.214,9.76795,9.76795
4800.00,9.74786,25.184745,0.000457,25.078537,-1.1378,0.214,9.76559,9.76559
4801.00,9.75364,25.184891,0.000454,25.078575,-1.1378,0.214,9.76029,9.76029
4802.00,9.76747,25.184945,0.000452,25.078584,-1.1377,0.214,9.75715,9.75715
4803.00,9.77949,25.185013,0.000450,25.078579,-1.1375,0.214,9.75307,9.75307
4804.00,9.77580,25.185178,0.000447,25.078628,-1.1374,0.214,9.74760,9.74760
4805.00,9.77223,25.185289,0.000443,25.078662,-1.1373,0.215,9.74764,9.74764
4806.00,9.77073,25.185328,0.000443,25.078668,-1.1372,0.215,9.75282,9.75282
4807.00,9.76809,25.185412,0.000448,25.078727,-1.1370,0.215,9.75685,9.75685
4808.00,9.76698,25.185432,0.000450,25.078766,-1.1370,0.215,9.76102,9.76102
4809.00,9.76903,25.185329,0.000448,25.078672,-1.1369,0.215,9.76399,9.76399
4810.00,9.75865,25.185431,0.000455,25.078769,-1.1369,0.215,9.76221,9.76221
4811.00,9.74422,25.185430,0.000457,25.078784,-1.1368,0.215,9.75849,9.75849
4812.00,9.74491,25.185411,0.000456,25.078749,-1.1367,0.215,9.75659,9.75659
4813.00,9.74472,25.185514,0.000455,25.078784,-1.1366,0.215,9.75658,9.75658
4814.00,9.74521,25.185608,0.000457,25.078850,-1.1365,0.215,9.76048,9.76048
4815.00,9.75878,25.185543,0.000453,25.078763,-1.1364,0.215,9.76517,9.76517
4816.00,9.76839,25.185567,0.000448,25.078696,-1.1363,0.215,9.76756,9.76756
4817.00,9.76739,25.185715,0.000450,25.078754,-1.1362,0.215,9.76887,9.76887
4818.00,9.76450,25.185781,0.000451,25.078734,-1.1361,0.215,9.76710,9.76710
4819.00,9.75816,25.185787,0.000451,25.078666,-1.1360,0.215,9.76102,9.76102
4820.00,9.75301,25.185851,0.000454,25.078661,-1.1359,0.215,9.75803,9.75803
4821.00,9.75194,25.185952,0.000457,25.078711,-1.1358,0.215,9.75829,9.75829
4822.00,9.75900,25.185937,0.000455,25.078674,-1.1358,0.215,9.76054,9.76054
4823.00,9.76624,25.185849,0.000452,25.078580,-1.1357,0.215,9.76346,9.76346
4824.00,9.77356,25.185940,0.000451,25.078660,-1.1356,0.215,9.76727,9.76727
4825.00,9.76991,25.185903,0.000447,25.078675,-1.1355,0.216,9.76803,9.76803
4826.00,9.76640,25.185828,0.000445,25.078602,-1.1354,0.216,9.76738,9.76738
4827.00,9.76086,25.185806,0.000444,25.078547,-1.1353,0.216,9.76503,9.76503
4828.00,9.75774,25.185876,0.000446,25.078593,-1.1351,0.216,9.76305,9.76305
4829.00,9.75329,25.185840,0.000446,25.078503,-1.1349,0.216,9.76224,9.76224
4830.00,9.75834,25.185922,0.000445,25.078527,-1.1348,0.216,9.76214,9.76214
4831.00,9.76373,25.185998,0.000446,25.078559,-1.1347,0.216,9.76373,9.76373
4832.00,9.77247,25.185963,0.000445,25.078535,-1.1345,0.216,9.76318,9.76318
4833.00,9.76975,25.185921,0.000443,25.078465,-1.1344,0.217,9.76226,9.76226
4834.00,9.76741,25.185907,0.000444,25.078413,-1.1343,0.217,9.76391,9.76391
4835.00,9.76621,25.185947,0.000447,25.078327,-1.1343,0.216,9.76475,9.76475
4836.00,9.76523,25.185931,0.000447,25.078269,-1.1342,0.216,9.76454,9.76454
4837.00,9.76513,25.185988,0.000446,25.078279,-1.1341,0.217,9.76655,9.76655
4838.00,9.76469,25.186032,0.000447,25.078268,-1.1340,0.217,9.77229,9.77229
4839.00,9.76502,25.186117,0.000450,25.078325,-1.1338,0.216,9.77620,9.77620
4840.00,9.76410,25.186115,0.000449,25.078413,-1.1336,0.216,9.77819,9.77819
4841.00,9.76386,25.186181,0.000453,25.078537,-1.1336,0.216,9.77864,9.77864
4842.00,9.76422,25.186292,0.000458,25.078603,-1.1336,0.216,9.77635,9.77635
4843.00,9.76471,25.186302,0.000456,25.078649,-1.1336,0.216,9.76809,9.76809
4844.00,9.76493,25.186357,0.000454,25.078727,-1.1336,0.217,9.75723,9.75723
4845.00,9.76677,25.186365,0.000453,25.078667,-1.1335,0.217,9.74903,9.74903
4846.00,9.76683,25.186349,0.000449,25.078617,-1.1333,0.217,9.74386,9.74386
4847.00,9.77208,25.186246,0.000444,25.078544,-1.1332,0.217,9.74063,9.74063
4848.00,9.78582,25.186287,0.000445,25.078543,-1.1330,0.217,9.74194,9.74194
4849.00,9.78892,25.186300,0.000443,25.078516,-1.1327,0.218,9.74849,9.74849
4850.00,9.77603,25.186348,0.000444,25.078590,-1.1326,0.218,9.75528,9.75528
4851.00,9.76936,25.186364,0.000442,25.078575,-1.1325,0.218,9.75977,9.75977
4852.00,9.76046,25.186357,0.000442,25.078560,-1.1323,0.218,9.76603,9.76603
4853.00,9.74465,25.186373,0.000444,25.078543,-1.1323,0.218,9.77300,9.77300
4854.00,9.73577,25.186485,0.000448,25.078590,-1.1322,0.218,9.77422,9.77422
4855.00,9.73775,25.186548,0.000448,25.078603,-1.1321,0.218,9.77135,9.77135
4856.00,9.74184,25.186538,0.000450,25.078566,-1.1321,0.218,9.76529,9.76529
4857.00,9.74462,25.186688,0.000453,25.078630,-1.1321,0.218,9.75403,9.75403
4858.00,9.75127,25.186652,0.000447,25.078597,-1.1321,0.218,9.73812,9.73812
4859.00,9.76810,25.186614,0.000442,25.078572,-1.1321,0.218,9.72318,9.72318
4860.00,9.76895,25.186652,0.000438,25.078517,-1.1321,0.219,9.71359,9.71359
4861.00,9.77088,25.186781,0.000434,25.078570,-1.1320,0.219,9.71132,9.71132
4862.00,9.77595,25.186866,0.000432,25.078622,-1.1319,0.219,9.71586,9.71586
4863.00,9.78540,25.186942,0.000436,25.078641,-1.1318,0.219,9.72423,9.72423
@33,2.0001,4.0, 2010.039 
4864.00,9.77455,25.186932,0.000437,25.078588,-1.1317,0.219,9.73663,9.73663
4865.00,9.75448,25.187009,0.000443,25.078639,-1.1316,0.219,9.75031,9.75031
4866.00,9.73570,25.187069,0.000443,25.078630,-1.1315,0.219,9.76080,9.76080
4867.00,9.71958,25.187004,0.000443,25.078528,-1.1315,0.220,9.76614,9.76614
4868.00,9.70643,25.187070,0.000441,25.078558,-1.1314,0.220,9.77114,9.77114
4869.00,9.69989,25.187065,0.000438,25.078557,-1.1313,0.220,9.77428,9.77428
4870.00,9.70678,25.187039,0.000435,25.078516,-1.1312,0.220,9.77607,9.77607
4871.00,9.72434,25.186983,0.000436,25.078438,-1.1311,0.220,9.77643,9.77643
4872.00,9.74199,25.187103,0.000438,25.078533,-1.1310,0.220,9.77745,9.77745
4873.00,9.74827,25.187127,0.000440,25.078510,-1.1309,0.220,9.77630,9.77630
4874.00,9.76179,25.187189,0.000442,25.078520,-1.1308,0.220,9.77606,9.77606
4875.00,9.77478,25.187189,0.000444,25.078550,-1.1306,0.220,9.77835,9.77835
4876.00,9.77452,25.187269,0.000448,25.078634,-1.1304,0.220,9.78021,9.78021
4877.00,9.77431,25.187304,0.000448,25.078596,-1.1302,0.220,9.77812,9.77812
4878.00,9.77632,25.187412,0.000450,25.078617,-1.1300,0.220,9.77597,9.77597
4879.00,9.77578,25.187535,0.000454,25.078671,-1.1300,0.220,9.77288,9.77288
4880.00,9.77534,25.187632,0.000454,25.078673,-1.1300,0.220,9.76638,9.76638
4881.00,9.77656,25.187626,0.000456,25.078622,-1.1301,0.220,9.76212,9.76212
4882.00,9.77321,25.187581,0.000458,25.078553,-1.1301,0.220,9.76274,9.76274
4883.00,9.76834,25.187610,0.000459,25.078545,-1.1300,0.220,9.76359,9.76359
4884.00,9.77645,25.187636,0.000458,25.078508,-1.1300,0.220,9.76576,9.76576
4885.00,9.79506,25.187680,0.000456,25.078480,-1.1298,0.220,9.76783,9.76783
4886.00,9.78765,25.187761,0.000455,25.078487,-1.1296,0.220,9.76908,9.76908
4887.00,9.76376,25.187870,0.000453,25.078545,-1.1294,0.221,9.77005,9.77005
4888.00,9.75690,25.187830,0.000449,25.078546,-1.1293,0.221,9.77316,9.77316
4889.00,9.76031,25.187763,0.000444,25.078524,-1.1291,0.221,9.77382,9.77382
4890.00,9.76261,25.187668,0.000445,25.078430,-1.1290,0.221,9.77364,9.77364
4891.00,9.76373,25.187789,0.000445,25.078515,-1.1289,0.221,9.77139,9.77139
4892.00,9.76581,25.187786,0.000447,25.078507,-1.1288,0.221,9.76869,9.76869
4893.00,9.76732,25.187888,0.000451,25.078532,-1.1287,0.221,9.76489,9.76489
4894.00,9.76873,25.188026,0.000459,25.078590,-1.1286,0.221,9.76335,9.76335
4895.00,9.76915,25.188107,0.000463,25.078662,-1.1285,0.221,9.76398,9.76398
4896.00,9.77015,25.188036,0.000464,25.078594,-1.1283,0.221,9.76618,9.76618
4897.00,9.77125,25.188117,0.000465,25.078624,-1.1282,0.221,9.76887,9.76887
4898.00,9.77220,25.188192,0.000466,25.078617,-1.1280,0.221,9.76952,9.76952
4899.00,9.77200,25.188196,0.000461,25.078538,-1.1279,0.221,9.76940,9.76940
4900.00,9.76977,25.188301,0.000461,25.078534,-1.1277,0.221,9.76895,9.76895
4901.00,9.76427,25.188473,0.000460,25.078612,-1.1276,0.222,9.77008,9.77008
4902.00,9.76102,25.188571,0.000462,25.078654,-1.1275,0.222,9.77117,9.77117
4903.00,9.76238,25.188609,0.000459,25.078663,-1.1273,0.222,9.77220,9.77220
4904.00,9.76640,25.188629,0.000463,25.078752,-1.1272,0.222,9.76953,9.76953
4905.00,9.76822,25.188618,0.000462,25.078785,-1.1271,0.222,9.76535,9.76535
4906.00,9.76745,25.188538,0.000461,25.078735,-1.1270,0.222,9.76395,9.76395
4907.00,9.76935,25.188498,0.000457,25.078670,-1.1270,0.222,9.76421,9.76421
4908.00,9.77098,25.188387,0.000456,25.078613,-1.1270,0.222,9.76577,9.76577
4909.00,9.77007,25.188408,0.000451,25.078537,-1.1270,0.222,9.77000,9.77000
4910.00,9.77159,25.188448,0.000449,25.078493,-1.1270,0.222,9.77235,9.77235
4911.00,9.77621,25.188362,0.000447,25.078381,-1.1269,0.222,9.76889,9.76889
4912.00,9.77678,25.188369,0.000449,25.078369,-1.1268,0.222,9.76394,9.76394
4913.00,9.76614,25.188458,0.000449,25.078424,-1.1267,0.222,9.76094,9.76094
4914.00,9.75339,25.188492,0.000449,25.078450,-1.1266,0.223,9.75734,9.75734
4915.00,9.75249,25.188592,0.000454,25.078546,-1.1265,0.222,9.75550,9.75550
4916.00,9.77109,25.188685,0.000453,25.078618,-1.1265,0.223,9.75573,9.75573
4917.00,9.77758,25.188713,0.000455,25.078670,-1.1265,0.223,9.75670,9.75670
4918.00,9.77536,25.188742,0.000459,25.078655,-1.1264,0.223,9.75702,9.75702
4919.00,9.77360,25.188840,0.000463,25.078701,-1.1263,0.222,9.75857,9.75857
4920.00,9.76412,25.188794,0.000457,25.078581,-1.1263,0.223,9.75939,9.75939
4921.00,9.75468,25.188829,0.000459,25.078557,-1.1263,0.223,9.75937,9.75937
4922.00,9.75525,25.188837,0.000459,25.078516,-1.1263,0.223,9.75906,9.75906
4923.00,9.75558,25.188913,0.000458,25.078578,-1.1262,0.223,9.76083,9.76083
4924.00,9.75590,25.188873,0.000457,25.078536,-1.1261,0.223,9.76162,9.76162
4925.00,9.75720,25.188975,0.000464,25.078626,-1.1258,0.223,9.76323,9.76323
4926.00,9.75724,25.189054,0.000466,25.078703,-1.1256,0.223,9.76433,9.76433
4927.00,9.75814,25.189087,0.000463,25.078687,-1.1253,0.223,9.76405,9.76405
4928.00,9.75930,25.189031,0.000457,25.078595,-1.1250,0.223,9.76293,9.76293
4929.00,9.75999,25.189142,0.000456,25.078610,-1.1249,0.223,9.76439,9.76439
4930.00,9.76073,25.189094,0.000451,25.078580,-1.1248,0.223,9.76779,9.76779
4931.00,9.76204,25.189114,0.000449,25.078579,-1.1247,0.224,9.77124,9.77124
4932.00,9.76267,25.189075,0.000449,25.078529,-1.1247,0.224,9.77384,9.77384
4933.00,9.76202,25.189153,0.000455,25.078564,-1.1246,0.224,9.77528,9.77528
4934.00,9.76146,25.189117,0.000458,25.078562,-1.1246,0.223,9.77512,9.77512
4935.00,9.76314,25.189193,0.000458,25.078628,-1.1245,0.224,9.77345,9.77345
4936.00,9.76132,25.189218,0.000458,25.078595,-1.1244,0.224,9.77239,9.77239
4937.00,9.75721,25.189317,0.000459,25.078647,-1.1243,0.224,9.77112,9.77112
4938.00,9.76376,25.189344,0.000458,25.078652,-1.1241,0.224,9.76826,9.76826
4939.00,9.77551,25.189437,0.000456,25.078662,-1.1241,0.224,9.76316,9.76316
4940.00,9.78157,25.189392,0.000453,25.078542,-1.1241,0.224,9.75911,9.75911
4941.00,9.77650,25.189305,0.000451,25.078476,-1.1240,0.224,9.76024,9.76024
4942.00,9.77555,25.189345,0.000451,25.078493,-1.1240,0.224,9.76334,9.76334
4943.00,9.77459,25.189351,0.000447,25.078455,-1.1239,0.224,9.76602,9.76602
4944.00,9.77241,25.189372,0.000447,25.078473,-1.1238,0.225,9.76814,9.76814
4945.00,9.77335,25.189531,0.000452,25.078577,-1.1237,0.225,9.76769,9.76769
4946.00,9.77080,25.189676,0.000453,25.078655,-1.1235,0.225,9.76277,9.76277
4947.00,9.76192,25.189765,0.000453,25.078718,-1.1233,0.225,9.75929,9.75929
4948.00,9.75652,25.189787,0.000453,25.078724,-1.1232,0.225,9.75805,9.75805
4949.00,9.74953,25.189757,0.000452,25.078684,-1.1230,0.225,9.75937,9.75937
4950.00,9.75569,25.189684,0.000447,25.078609,-1.1227,0.225,9.76178,9.76178
4951.00,9.77757,25.189789,0.000445,25.078596,-1.1225,0.225,9.76444,9.76444
4952.00,9.77710,25.189740,0.000440,25.078498,-1.1225,0.225,9.76624,9.76624
4953.00,9.77007,25.189854,0.000444,25.078542,-1.1224,0.225,9.76880,9.76880
4954.00,9.75995,25.189964,0.000445,25.078626,-1.1224,0.225,9.77223,9.77223
4955.00,9.75404,25.190016,0.000446,25.078640,-1.1225,0.225,9.77605,9.77605
4956.00,9.75652,25.190024,0.000445,25.078700,-1.1225,0.226,9.77895,9.77895
4957.00,9.75955,25.190128,0.000451,25.078797,-1.1223,0.225,9.77984,9.77984
4958.00,9.76139,25.190078,0.000448,25.078757,-1.1222,0.225,9.77780,9.77780
4959.00,9.76409,25.190037,0.000449,25.078669,-1.1220,0.225,9.77190,9.77190
4960.00,9.76696,25.190078,0.000450,25.078649,-1.1218,0.226,9.76397,9.76397
4961.00,9.76946,25.190131,0.000452,25.078614,-1.1216,0.226,9.75903,9.75903
4962.00,9.77152,25.190143,0.000447,25.078577,-1.1215,0.226,9.75667,9.75667
4963.00,9.77612,25.190257,0.000449,25.078607,-1.1213,0.226,9.75741,9.75741
4964.00,9.77892,25.190348,0.000450,25.078646,-1.1211,0.226,9.75988,9.75988
4965.00,9.78208,25.190337,0.000450,25.078635,-1.1209,0.226,9.76418,9.76418
4966.00,9.78076,25.190284,0.000452,25.078621,-1.1208,0.226,9.76710,9.76710
4967.00,9.77340,25.190282,0.000452,25.078619,-1.1206,0.226,9.76768,9.76768
4968.00,9.76641,25.190218,0.000449,25.078604,-1.1206,0.226,9.76692,9.76692
4969.00,9.75412,25.190285,0.000448,25.078651,-1.1206,0.226,9.76645,9.76645
4970.00,9.74905,25.190366,0.000452,25.078700,-1.1206,0.226,9.76713,9.76713
4971.00,9.75624,25.190525,0.000453,25.078769,-1.1207,0.226,9.77007,9.77007
4972.00,9.76194,25.190499,0.000451,25.078649,-1.1207,0.226,9.77393,9.77393
4973.00,9.76682,25.190706,0.000455,25.078766,-1.1206,0.226,9.77522,9.77522
4974.00,9.76714,25.190629,0.000454,25.078706,-1.1205,0.226,9.77696,9.77696
4975.00,9.76694,25.190624,0.000450,25.078723,-1.1203,0.227,9.77772,9.77772
4976.00,9.76672,25.190485,0.000445,25.078641,-1.1201,0.227,9.77406,9.77406
4977.00,9.76640,25.190571,0.000449,25.078765,-1.1200,0.227,9.77124,9.77124
4978.00,9.76558,25.190420,0.000448,25.078643,-1.1199,0.227,9.77034,9.77034
4979.00,9.76459,25.190321,0.000444,25.078520,-1.1197,0.227,9.76782,9.76782
4980.00,9.76961,25.190330,0.000443,25.078485,-1.1196,0.227,9.76282,9.76282
4981.00,9.78370,25.190412,0.000447,25.078463,-1.1194,0.227,9.75866,9.75866
4982.00,9.78079,25.190426,0.000449,25.078430,-1.1192,0.227,9.75707,9.75707
4983.00,9.77748,25.190549,0.000448,25.078507,-1.1190,0.227,9.75905,9.75905
4984.00,9.77513,25.190681,0.000451,25.078593,-1.1189,0.227,9.76404,9.76404
4985.00,9.77268,25.190737,0.000452,25.078584,-1.1189,0.227,9.77027,9.77027
4986.00,9.77025,25.190816,0.000454,25.078679,-1.1189,0.228,9.77589,9.77589
4987.00,9.76878,25.190903,0.000454,25.078764,-1.1189,0.228,9.77820,9.77820
4988.00,9.76790,25.190927,0.000456,25.078767,-1.1188,0.228,9.77515,9.77515
4989.00,9.76018,25.191039,0.000455,25.078819,-1.1186,0.228,9.77104,9.77104
4990.00,9.74856,25.191004,0.000455,25.078780,-1.1185,0.228,9.76876,9.76876
4991.00,9.74690,25.190925,0.000453,25.078680,-1.1183,0.228,9.76781,9.76781
4992.00,9.76188,25.190850,0.000452,25.078504,-1.1182,0.228,9.76769,9.76769
4993.00,9.77811,25.190894,0.000451,25.078452,-1.1181,0.228,9.76994,9.76994
4994.00,9.78323,25.190978,0.000453,25.078500,-1.1181,0.228,9.77300,9.77300
4995.00,9.77958,25.191041,0.000453,25.078520,-1.1180,0.228,9.77684,9.77684
4996.00,9.77509,25.191153,0.000451,25.078619,-1.1179,0.228,9.77898,9.77898
4997.00,9.77195,25.191258,0.000452,25.078745,-1.1178,0.228,9.78143,9.78143
4998.00,9.77142,25.191272,0.000452,25.078785,-1.1177,0.228,9.78282,9.78282
4999.00,9.77216,25.191202,0.000450,25.078706,-1.1176,0.228,9.78272,9.78272
5000.00,9.77405,25.191300,0.000451,25.078743,-1.1174,0.228,9.78028,9.78028
5001.00,9.77422,25.191338,0.000455,25.078699,-1.1175,0.228,9.77836,9.77836
5002.00,9.77395,25.191361,0.000453,25.078668,-1.1175,0.228,9.77245,9.77245
5003.00,9.77596,25.191350,0.000453,25.078580,-1.1175,0.229,9.76681,9.76681
5004.00,9.77778,25.191284,0.000450,25.078471,-1.1175,0.229,9.76307,9.76307
5005.00,9.77796,25.191298,0.000450,25.078463,-1.1175,0.229,9.76172,9.76172
5006.00,9.77950,25.191271,0.000445,25.078442,-1.1173,0.229,9.75646,9.75646
5007.00,9.78108,25.191312,0.000446,25.078437,-1.1170,0.229,9.74857,9.74857
5008.00,9.78053,25.191353,0.000444,25.078473,-1.1168,0.229,9.73715,9.73715
5009.00,9.77857,25.191455,0.000448,25.078540,-1.1167,0.230,9.72449,9.72449
5010.00,9.77568,25.191491,0.000445,25.078575,-1.1165,0.230,9.71168,9.71168
5011.00,9.77104,25.191553,0.000444,25.078538,-1.1164,0.230,9.70625,9.70625
5012.00,9.75556,25.191620,0.000443,25.078560,-1.1164,0.230,9.70899,9.70899
5013.00,9.75396,25.191676,0.000444,25.078549,-1.1165,0.230,9.71745,9.71745
@34,2.0001,4.0, 2160.076 
5014.00,9.76096,25.191728,0.000439,25.078584,-1.1164,0.230,9.72832,9.72832
5015.00,9.76783,25.191726,0.000439,25.078559,-1.1163,0.231,9.74038,9.74038
5016.00,9.74508,25.191809,0.000439,25.078654,-1.1163,0.231,9.75204,9.75204
5017.00,9.71595,25.191834,0.000437,25.078652,-1.1162,0.231,9.76394,9.76394
5018.00,9.69608,25.191859,0.000437,25.078669,-1.1160,0.231,9.77440,9.77440
5019.00,9.69746,25.191885,0.000442,25.078669,-1.1160,0.231,9.78198,9.78198
5020.00,9.70433,25.192016,0.000447,25.078690,-1.1159,0.231,9.78957,9.78957
5021.00,9.71772,25.191932,0.000445,25.078537,-1.1157,0.231,9.79329,9.79329
5022.00,9.72963,25.192026,0.000447,25.078610,-1.1155,0.231,9.79388,9.79388
5023.00,9.73834,25.192058,0.000446,25.078617,-1.1152,0.231,9.79469,9.79469
5024.00,9.75174,25.192097,0.000443,25.078596,-1.1150,0.231,9.79314,9.79314
5025.00,9.76444,25.192137,0.000443,25.078587,-1.1149,0.232,9.78778,9.78778
5026.00,9.77610,25.192171,0.000448,25.078644,-1.1148,0.231,9.78404,9.78404
5027.00,9.78833,25.192129,0.000450,25.078572,-1.1148,0.231,9.78114,9.78114
5028.00,9.79063,25.192224,0.000455,25.078680,-1.1147,0.231,9.77693,9.77693
5029.00,9.79361,25.192282,0.000456,25.078730,-1.1147,0.231,9.77453,9.77453
5030.00,9.79338,25.192380,0.000457,25.078808,-1.1147,0.232,9.77197,9.77197
5031.00,9.79348,25.192478,0.000458,25.078795,-1.1146,0.231,9.76892,9.76892
5032.00,9.79361,25.192581,0.000456,25.078797,-1.1145,0.232,9.76632,9.76632
5033.00,9.79146,25.192588,0.000454,25.078654,-1.1144,0.232,9.76758,9.76758
5034.00,9.78199,25.192719,0.000456,25.078728,-1.1143,0.232,9.76986,9.76986
5035.00,9.77602,25.192617,0.000450,25.078636,-1.1142,0.232,9.77401,9.77401
5036.00,9.77610,25.192700,0.000452,25.078688,-1.1141,0.232,9.77951,9.77951
5037.00,9.77382,25.192706,0.000456,25.078703,-1.1140,0.232,9.78321,9.78321
5038.00,9.77080,25.192574,0.000453,25.078626,-1.1139,0.232,9.78594,9.78594
5039.00,9.76883,25.192481,0.000455,25.078514,-1.1138,0.232,9.78763,9.78763
5040.00,9.76512,25.192542,0.000459,25.078585,-1.1136,0.232,9.78696,9.78696
5041.00,9.76133,25.192502,0.000458,25.078581,-1.1135,0.232,9.78093,9.78093
5042.00,9.76486,25.192476,0.000453,25.078573,-1.1133,0.232,9.77470,9.77470
5043.00,9.77971,25.192614,0.000456,25.078641,-1.1132,0.232,9.76618,9.76618
5044.00,9.78223,25.192708,0.000456,25.078634,-1.1131,0.232,9.76137,9.76137
5045.00,9.78402,25.192788,0.000459,25.078593,-1.1130,0.232,9.76060,9.76060
5046.00,9.78611,25.192930,0.000459,25.078615,-1.1129,0.232,9.76347,9.76347
5047.00,9.78840,25.193016,0.000460,25.078606,-1.1128,0.232,9.76833,9.76833
5048.00,9.79141,25.193011,0.000461,25.078563,-1.1129,0.232,9.77226,9.77226
5049.00,9.78965,25.193034,0.000459,25.078606,-1.1128,0.232,9.77159,9.77159
5050.00,9.78007,25.192941,0.000455,25.078509,-1.1127,0.233,9.76890,9.76890
5051.00,9.75835,25.192856,0.000453,25.078503,-1.1125,0.233,9.76723,9.76723
5052.00,9.75192,25.192833,0.000454,25.078478,-1.1124,0.233,9.76557,9.76557
5053.00,9.75115,25.192928,0.000455,25.078558,-1.1123,0.233,9.76577,9.76577
5054.00,9.76564,25.192979,0.000459,25.078598,-1.1122,0.233,9.76601,9.76601
5055.00,9.77531,25.193111,0.000461,25.078676,-1.1122,0.233,9.76661,9.76661
5056.00,9.77463,25.193299,0.000464,25.078726,-1.1121,0.233,9.76906,9.76906
5057.00,9.77162,25.193419,0.000465,25.078779,-1.1120,0.233,9.77358,9.77358
5058.00,9.76932,25.193434,0.000462,25.078757,-1.1118,0.233,9.77845,9.77845
5059.00,9.76898,25.193430,0.000460,25.078702,-1.1118,0.233,9.78515,9.78515
5060.00,9.76830,25.193468,0.000460,25.078731,-1.1117,0.233,9.79143,9.79143
5061.00,9.76712,25.193295,0.000460,25.078623,-1.1116,0.233,9.79420,9.79420
5062.00,9.76564,25.193242,0.000458,25.078527,-1.1116,0.233,9.79019,9.79019
5063.00,9.76665,25.193283,0.000459,25.078526,-1.1116,0.233,9.78231,9.78231
5064.00,9.76670,25.193346,0.000459,25.078512,-1.1116,0.233,9.77214,9.77214
5065.00,9.76660,25.193363,0.000455,25.078508,-1.1115,0.233,9.76275,9.76275
5066.00,9.77628,25.193478,0.000454,25.078551,-1.1115,0.233,9.75558,9.75558
5067.00,9.79057,25.193492,0.000452,25.078628,-1.1114,0.234,9.75396,9.75396
5068.00,9.79594,25.193522,0.000448,25.078695,-1.1112,0.234,9.75625,9.75625
5069.00,9.79677,25.193550,0.000449,25.078787,-1.1111,0.234,9.76030,9.76030
5070.00,9.79671,25.193557,0.000453,25.078805,-1.1109,0.234,9.76394,9.76394
5071.00,9.78979,25.193602,0.000454,25.078803,-1.1108,0.234,9.76609,9.76609
5072.00,9.77075,25.193707,0.000457,25.078828,-1.1107,0.234,9.76490,9.76490
5073.00,9.75646,25.193726,0.000455,25.078726,-1.1106,0.234,9.76348,9.76348
5074.00,9.74871,25.193675,0.000451,25.078574,-1.1104,0.234,9.76636,9.76636
5075.00,9.75030,25.193746,0.000448,25.078568,-1.1102,0.234,9.76894,9.76894
5076.00,9.75469,25.193689,0.000445,25.078549,-1.1102,0.234,9.77136,9.77136
5077.00,9.76155,25.193635,0.000444,25.078489,-1.1101,0.234,9.77431,9.77431
5078.00,9.76452,25.193627,0.000446,25.078496,-1.1100,0.235,9.77619,9.77619
5079.00,9.76419,25.193757,0.000449,25.078588,-1.1099,0.235,9.77432,9.77432
5080.00,9.76393,25.193738,0.000450,25.078511,-1.1098,0.234,9.77239,9.77239
5081.00,9.76273,25.193847,0.000454,25.078521,-1.1097,0.234,9.77108,9.77108
5082.00,9.75809,25.193910,0.000456,25.078554,-1.1097,0.234,9.77015,9.77015
5083.00,9.76115,25.194027,0.000458,25.078625,-1.1098,0.234,9.76873,9.76873
5084.00,9.78040,25.194044,0.000457,25.078656,-1.1098,0.234,9.76828,9.76828
5085.00,9.78181,25.194153,0.000457,25.078690,-1.1097,0.235,9.76872,9.76872
5086.00,9.77679,25.194216,0.000455,25.078700,-1.1096,0.235,9.76913,9.76913
5087.00,9.77437,25.194243,0.000455,25.078700,-1.1096,0.235,9.77062,9.77062
5088.00,9.77339,25.194190,0.000452,25.078624,-1.1096,0.235,9.77444,9.77444
5089.00,9.77166,25.194085,0.000451,25.078491,-1.1096,0.235,9.77467,9.77467
5090.00,9.77152,25.193987,0.000452,25.078439,-1.1097,0.235,9.77342,9.77342
5091.00,9.77195,25.193909,0.000449,25.078351,-1.1096,0.235,9.77343,9.77343
5092.00,9.77230,25.194006,0.000448,25.078329,-1.1095,0.235,9.77278,9.77278
5093.00,9.77148,25.194032,0.000451,25.078320,-1.1093,0.235,9.77087,9.77087
5094.00,9.77120,25.194218,0.000451,25.078426,-1.1093,0.235,9.77057,9.77057
5095.00,9.77124,25.194351,0.000450,25.078519,-1.1092,0.236,9.76935,9.76935
5096.00,9.77130,25.194535,0.000457,25.078650,-1.1091,0.236,9.76670,9.76670
5097.00,9.77125,25.194491,0.000456,25.078628,-1.1090,0.236,9.76438,9.76438
5098.00,9.77095,25.194528,0.000454,25.078648,-1.1089,0.236,9.76323,9.76323
5099.00,9.77148,25.194509,0.000453,25.078631,-1.1088,0.236,9.76560,9.76560
5100.00,9.77202,25.194483,0.000454,25.078565,-1.1086,0.236,9.76972,9.76972
5101.00,9.77052,25.194405,0.000452,25.078503,-1.1086,0.236,9.77515,9.77515
5102.00,9.76929,25.194483,0.000453,25.078608,-1.1085,0.236,9.78043,9.78043
5103.00,9.76742,25.194603,0.000457,25.078672,-1.1084,0.236,9.78306,9.78306
5104.00,9.76659,25.194608,0.000459,25.078654,-1.1083,0.236,9.78079,9.78079
5105.00,9.76406,25.194665,0.000459,25.078719,-1.1083,0.236,9.77781,9.77781
5106.00,9.76024,25.194780,0.000458,25.078812,-1.1082,0.236,9.77517,9.77517
5107.00,9.75902,25.194698,0.000457,25.078658,-1.1082,0.236,9.77315,9.77315
5108.00,9.76702,25.194629,0.000453,25.078615,-1.1082,0.236,9.77232,9.77232
5109.00,9.78048,25.194595,0.000450,25.078529,-1.1082,0.237,9.77304,9.77304
5110.00,9.78234,25.194573,0.000449,25.078509,-1.1081,0.237,9.77440,9.77440
5111.00,9.78424,25.194533,0.000448,25.078437,-1.1080,0.237,9.77287,9.77287
5112.00,9.78462,25.194731,0.000450,25.078578,-1.1079,0.237,9.77036,9.77036
5113.00,9.77991,25.194804,0.000453,25.078484,-1.1079,0.237,9.76839,9.76839
5114.00,9.77106,25.194842,0.000458,25.078537,-1.1078,0.236,9.76825,9.76825
5115.00,9.77107,25.194935,0.000459,25.078513,-1.1078,0.236,9.77000,9.77000
5116.00,9.77258,25.195027,0.000457,25.078501,-1.1078,0.236,9.77375,9.77375
5117.00,9.77254,25.194917,0.000452,25.078346,-1.1077,0.237,9.77674,9.77674
5118.00,9.77091,25.194904,0.000449,25.078435,-1.1074,0.237,9.77677,9.77677
5119.00,9.77041,25.195070,0.000449,25.078532,-1.1071,0.237,9.77513,9.77513
5120.00,9.77051,25.195090,0.000447,25.078567,-1.1069,0.237,9.77000,9.77000
5121.00,9.76881,25.195059,0.000449,25.078578,-1.1067,0.237,9.76615,9.76615
5122.00,9.76604,25.195016,0.000448,25.078609,-1.1066,0.237,9.76554,9.76554
5123.00,9.76652,25.195077,0.000449,25.078631,-1.1066,0.237,9.76846,9.76846
5124.00,9.77231,25.195069,0.000449,25.078629,-1.1064,0.237,9.77168,9.77168
5125.00,9.78115,25.195079,0.000450,25.078595,-1.1063,0.237,9.77554,9.77554
5126.00,9.78318,25.195058,0.000450,25.078488,-1.1061,0.237,9.77732,9.77732
5127.00,9.77786,25.195183,0.000454,25.078524,-1.1059,0.237,9.77583,9.77583
5128.00,9.76640,25.195174,0.000454,25.078479,-1.1057,0.237,9.77342,9.77342
5129.00,9.76269,25.195160,0.000453,25.078390,-1.1056,0.237,9.77498,9.77498
5130.00,9.76118,25.195087,0.000452,25.078375,-1.1055,0.238,9.77750,9.77750
5131.00,9.76508,25.195135,0.000449,25.078473,-1.1054,0.238,9.77943,9.77943
5132.00,9.77468,25.195247,0.000451,25.078615,-1.1054,0.238,9.78050,9.78050
5133.00,9.77941,25.195408,0.000454,25.078719,-1.1054,0.238,9.78178,9.78178
5134.00,9.77805,25.195542,0.000455,25.078803,-1.1054,0.238,9.77926,9.77926
5135.00,9.77513,25.195734,0.000458,25.078872,-1.1054,0.238,9.77720,9.77720
5136.00,9.77263,25.195765,0.000461,25.078849,-1.1054,0.238,9.77816,9.77816
5137.00,9.76847,25.195691,0.000457,25.078736,-1.1053,0.238,9.77840,9.77840
5138.00,9.76957,25.195625,0.000456,25.078672,-1.1053,0.238,9.77654,9.77654
5139.00,9.78778,25.195507,0.000455,25.078614,-1.1052,0.238,9.77568,9.77568
5140.00,9.78906,25.195486,0.000455,25.078603,-1.1052,0.238,9.77412,9.77412
5141.00,9.78244,25.195616,0.000457,25.078702,-1.1050,0.238,9.77003,9.77003
5142.00,9.77876,25.195681,0.000458,25.078681,-1.1049,0.238,9.77054,9.77054
5143.00,9.77946,25.195748,0.000457,25.078679,-1.1049,0.238,9.77167,9.77167
5144.00,9.77849,25.195840,0.000457,25.078637,-1.1049,0.238,9.77088,9.77088
5145.00,9.77874,25.195763,0.000454,25.078514,-1.1048,0.239,9.77016,9.77016
5146.00,9.78116,25.195726,0.000451,25.078467,-1.1048,0.239,9.77161,9.77161
5147.00,9.77435,25.195800,0.000452,25.078479,-1.1047,0.239,9.77094,9.77094
5148.00,9.76866,25.195777,0.000451,25.078465,-1.1046,0.239,9.77019,9.77019
5149.00,9.76955,25.195692,0.000448,25.078451,-1.1045,0.239,9.77070,9.77070
5150.00,9.77067,25.195878,0.000451,25.078569,-1.1044,0.239,9.77159,9.77159
5151.00,9.77010,25.195897,0.000449,25.078565,-1.1044,0.239,9.77278,9.77278
5152.00,9.77064,25.195872,0.000451,25.078562,-1.1044,0.239,9.77543,9.77543
5153.00,9.77044,25.195952,0.000453,25.078598,-1.1043,0.239,9.77920,9.77920
5154.00,9.77057,25.196050,0.000454,25.078675,-1.1041,0.239,9.78281,9.78281
5155.00,9.77147,25.195899,0.000450,25.078595,-1.1040,0.239,9.78172,9.78172
5156.00,9.77225,25.195981,0.000449,25.078662,-1.1039,0.239,9.77298,9.77298
5157.00,9.77242,25.196002,0.000445,25.078660,-1.1038,0.240,9.75981,9.75981
5158.00,9.77280,25.196022,0.000443,25.078614,-1.1037,0.240,9.74540,9.74540
5159.00,9.77373,25.196114,0.000442,25.078624,-1.1036,0.240,9.73141,9.73141
5160.00,9.77490,25.196218,0.000439,25.078632,-1.1035,0.240,9.72196,9.72196
5161.00,9.77953,25.196209,0.000440,25.078571,-1.1034,0.240,9.71993,9.71993
5162.00,9.78444,25.196293,0.000440,25.078596,-1.1033,0.241,9.72211,9.72211
5163.00,9.78764,25.196264,0.000436,25.078581,-1.1032,0.241,9.72935,9.72935
@35,2.0001,4.0, 2310.012 
5164.00,9.78736,25.196154,0.000433,25.078458,-1.1031,0.241,9.73964,9.73964
5165.00,9.76670,25.196167,0.000432,25.078475,-1.1030,0.241,9.75097,9.75097
5166.00,9.73757,25.196154,0.000433,25.078383,-1.1029,0.241,9.76064,9.76064
5167.00,9.72061,25.196003,0.000431,25.078284,-1.1027,0.241,9.76928,9.76928
5168.00,9.71575,25.195974,0.000430,25.078269,-1.1026,0.241,9.77478,9.77478
5169.00,9.71792,25.196110,0.000434,25.078434,-1.1024,0.241,9.77811,9.77811
5170.00,9.72167,25.196184,0.000436,25.078482,-1.1023,0.241,9.78209,9.78209
5171.00,9.72691,25.196352,0.000439,25.078645,-1.1021,0.242,9.78605,9.78605
5172.00,9.73162,25.196571,0.000442,25.078777,-1.1019,0.242,9.79077,9.79077
5173.00,9.75073,25.196763,0.000448,25.078920,-1.1019,0.242,9.79481,9.79481
5174.00,9.76891,25.196795,0.000451,25.078879,-1.1018,0.242,9.79887,9.79887
5175.00,9.77519,25.196786,0.000454,25.078781,-1.1018,0.242,9.80099,9.80099
5176.00,9.77554,25.196780,0.000456,25.078761,-1.1018,0.242,9.80296,9.80296
5177.00,9.77599,25.196753,0.000456,25.078694,-1.1018,0.242,9.80029,9.80029
5178.00,9.77886,25.196687,0.000452,25.078534,-1.1016,0.242,9.79565,9.79565
5179.00,9.78600,25.196734,0.000450,25.078493,-1.1014,0.242,9.78933,9.78933
5180.00,9.79417,25.196867,0.000452,25.078575,-1.1012,0.242,9.78298,9.78298
5181.00,9.79595,25.196781,0.000445,25.078388,-1.1011,0.242,9.77872,9.77872
5182.00,9.79869,25.196757,0.000441,25.078337,-1.1010,0.242,9.77790,9.77790
5183.00,9.80124,25.196793,0.000442,25.078359,-1.1008,0.242,9.77877,9.77877
5184.00,9.80395,25.196832,0.000445,25.078456,-1.1007,0.242,9.78114,9.78114
5185.00,9.80707,25.196737,0.000442,25.078366,-1.1005,0.242,9.78458,9.78458
5186.00,9.80508,25.196850,0.000446,25.078504,-1.1004,0.242,9.78407,9.78407
5187.00,9.78503,25.196987,0.000452,25.078575,-1.1002,0.242,9.78343,9.78343
5188.00,9.77555,25.197064,0.000454,25.078645,-1.1001,0.242,9.78395,9.78395
5189.00,9.77471,25.197004,0.000451,25.078466,-1.1000,0.242,9.78314,9.78314
5190.00,9.77769,25.197155,0.000453,25.078572,-1.0998,0.242,9.78058,9.78058
5191.00,9.77912,25.197181,0.000453,25.078563,-1.0997,0.242,9.77966,9.77966
5192.00,9.78109,25.197124,0.000452,25.078596,-1.0995,0.242,9.77958,9.77958
5193.00,9.78086,25.197147,0.000453,25.078635,-1.0994,0.242,9.77785,9.77785
5194.00,9.78181,25.197188,0.000456,25.078658,-1.0992,0.242,9.77565,9.77565
5195.00,9.78217,25.197289,0.000457,25.078724,-1.0991,0.242,9.77253,9.77253
5196.00,9.78166,25.197366,0.000457,25.078776,-1.0990,0.243,9.77016,9.77016
5197.00,9.78062,25.197455,0.000455,25.078715,-1.0990,0.243,9.76975,9.76975
5198.00,9.77924,25.197533,0.000453,25.078744,-1.0990,0.243,9.77092,9.77092
5199.00,9.77810,25.197637,0.000449,25.078822,-1.0989,0.243,9.77205,9.77205
5200.00,9.77765,25.197660,0.000450,25.078801,-1.0987,0.243,9.77458,9.77458
5201.00,9.77696,25.197590,0.000447,25.078640,-1.0986,0.243,9.77867,9.77867
5202.00,9.77522,25.197620,0.000450,25.078633,-1.0985,0.243,9.78148,9.78148
5203.00,9.77421,25.197679,0.000451,25.078590,-1.0984,0.243,9.78248,9.78248
5204.00,9.77243,25.197793,0.000454,25.078672,-1.0984,0.243,9.78108,9.78108
5205.00,9.77063,25.197773,0.000453,25.078663,-1.0985,0.243,9.78038,9.78038
5206.00,9.76935,25.197859,0.000455,25.078771,-1.0985,0.243,9.77824,9.77824
5207.00,9.77331,25.197866,0.000453,25.078741,-1.0984,0.244,9.77507,9.77507
5208.00,9.77521,25.197826,0.000453,25.078695,-1.0983,0.244,9.77276,9.77276
5209.00,9.77831,25.197768,0.000451,25.078594,-1.0982,0.244,9.77321,9.77321
5210.00,9.78137,25.197787,0.000448,25.078549,-1.0980,0.244,9.77347,9.77347
5211.00,9.78319,25.197835,0.000452,25.078569,-1.0979,0.244,9.77385,9.77385
5212.00,9.78743,25.198028,0.000456,25.078729,-1.0977,0.244,9.77390,9.77390
5213.00,9.78414,25.198128,0.000457,25.078813,-1.0976,0.244,9.77282,9.77282
5214.00,9.77360,25.198061,0.000454,25.078806,-1.0975,0.244,9.77125,9.77125
5215.00,9.77371,25.198194,0.000457,25.078972,-1.0974,0.244,9.76975,9.76975
5216.00,9.77344,25.198224,0.000459,25.078978,-1.0972,0.244,9.76791,9.76791
5217.00,9.77363,25.198087,0.000458,25.078893,-1.0972,0.244,9.76560,9.76560
5218.00,9.77348,25.198016,0.000455,25.078814,-1.0971,0.244,9.76566,9.76566
5219.00,9.77221,25.198062,0.000456,25.078780,-1.0970,0.244,9.76639,9.76639
5220.00,9.77135,25.197819,0.000453,25.078485,-1.0970,0.244,9.76655,9.76655
5221.00,9.77105,25.197818,0.000449,25.078501,-1.0969,0.244,9.76814,9.76814
5222.00,9.77045,25.197866,0.000444,25.078482,-1.0968,0.245,9.77240,9.77240
5223.00,9.76957,25.197868,0.000445,25.078461,-1.0966,0.245,9.77638,9.77638
5224.00,9.76917,25.197931,0.000448,25.078489,-1.0963,0.245,9.77863,9.77863
5225.00,9.76902,25.198010,0.000450,25.078553,-1.0961,0.245,9.78016,9.78016
5226.00,9.76797,25.197944,0.000446,25.078410,-1.0960,0.245,9.78099,9.78099
5227.00,9.76681,25.197931,0.000446,25.078375,-1.0959,0.245,9.77872,9.77872
5228.00,9.76715,25.198043,0.000446,25.078395,-1.0958,0.245,9.77582,9.77582
5229.00,9.76790,25.198202,0.000445,25.078500,-1.0957,0.245,9.77525,9.77525
5230.00,9.76946,25.198277,0.000446,25.078549,-1.0957,0.245,9.77575,9.77575
5231.00,9.77542,25.198303,0.000450,25.078602,-1.0956,0.245,9.77698,9.77698
5232.00,9.78260,25.198328,0.000451,25.078620,-1.0955,0.245,9.77956,9.77956
5233.00,9.78235,25.198292,0.000450,25.078624,-1.0954,0.245,9.78252,9.78252
5234.00,9.78025,25.198219,0.000449,25.078580,-1.0953,0.245,9.78292,9.78292
5235.00,9.77849,25.198224,0.000448,25.078598,-1.0952,0.245,9.78473,9.78473
5236.00,9.77850,25.198304,0.000452,25.078637,-1.0950,0.245,9.78641,9.78641
5237.00,9.77971,25.198344,0.000454,25.078630,-1.0947,0.245,9.78745,9.78745
5238.00,9.78013,25.198425,0.000453,25.078629,-1.0945,0.246,9.78374,9.78374
5239.00,9.77951,25.198371,0.000453,25.078570,-1.0944,0.246,9.78147,9.78147
5240.00,9.78006,25.198402,0.000453,25.078572,-1.0942,0.246,9.77864,9.77864
5241.00,9.78099,25.198524,0.000452,25.078653,-1.0941,0.246,9.77451,9.77451
5242.00,9.78262,25.198576,0.000451,25.078713,-1.0940,0.246,9.77037,9.77037
5243.00,9.78487,25.198428,0.000452,25.078614,-1.0940,0.246,9.76960,9.76960
5244.00,9.78563,25.198437,0.000453,25.078620,-1.0939,0.246,9.77193,9.77193
5245.00,9.78663,25.198373,0.000451,25.078493,-1.0938,0.246,9.77579,9.77579
5246.00,9.79401,25.198322,0.000448,25.078431,-1.0938,0.246,9.77768,9.77768
5247.00,9.78961,25.198291,0.000449,25.078378,-1.0936,0.246,9.77755,9.77755
5248.00,9.76982,25.198533,0.000452,25.078569,-1.0936,0.246,9.77769,9.77769
5249.00,9.76784,25.198575,0.000450,25.078580,-1.0935,0.246,9.77610,9.77610
5250.00,9.77035,25.198647,0.000451,25.078613,-1.0934,0.247,9.77362,9.77362
5251.00,9.76973,25.198644,0.000450,25.078612,-1.0933,0.247,9.77340,9.77340
5252.00,9.76931,25.198777,0.000450,25.078717,-1.0932,0.247,9.77680,9.77680
5253.00,9.76662,25.198755,0.000447,25.078649,-1.0930,0.247,9.77816,9.77816
5254.00,9.77861,25.198880,0.000449,25.078660,-1.0928,0.247,9.77814,9.77814
5255.00,9.79131,25.199033,0.000451,25.078751,-1.0925,0.247,9.77844,9.77844
5256.00,9.78276,25.199135,0.000450,25.078760,-1.0923,0.247,9.77858,9.77858
5257.00,9.76884,25.199148,0.000447,25.078655,-1.0922,0.247,9.77928,9.77928
5258.00,9.76708,25.199216,0.000450,25.078632,-1.0920,0.247,9.78248,9.78248
5259.00,9.77182,25.199245,0.000448,25.078596,-1.0918,0.247,9.78651,9.78651
5260.00,9.77716,25.199217,0.000446,25.078533,-1.0916,0.247,9.78884,9.78884
5261.00,9.77816,25.199333,0.000452,25.078569,-1.0913,0.247,9.79152,9.79152
5262.00,9.77744,25.199548,0.000458,25.078721,-1.0909,0.247,9.79223,9.79223
5263.00,9.77898,25.199527,0.000453,25.078669,-1.0907,0.247,9.79079,9.79079
5264.00,9.77860,25.199559,0.000454,25.078649,-1.0906,0.247,9.78904,9.78904
5265.00,9.77842,25.199645,0.000454,25.078694,-1.0906,0.248,9.78648,9.78648
5266.00,9.78308,25.199670,0.000454,25.078688,-1.0906,0.248,9.78028,9.78028
5267.00,9.78568,25.199487,0.000451,25.078616,-1.0906,0.248,9.77604,9.77604
5268.00,9.78769,25.199429,0.000449,25.078592,-1.0905,0.248,9.77641,9.77641
5269.00,9.78713,25.199482,0.000451,25.078678,-1.0904,0.248,9.77666,9.77666
5270.00,9.78701,25.199511,0.000454,25.078651,-1.0902,0.248,9.77621,9.77621
5271.00,9.78806,25.199407,0.000450,25.078580,-1.0901,0.248,9.77736,9.77736
5272.00,9.78783,25.199487,0.000449,25.078539,-1.0899,0.248,9.77768,9.77768
5273.00,9.78492,25.199548,0.000452,25.078535,-1.0899,0.248,9.77576,9.77576
5274.00,9.78053,25.199529,0.000450,25.078451,-1.0898,0.248,9.77493,9.77493
5275.00,9.77586,25.199606,0.000451,25.078474,-1.0896,0.248,9.77699,9.77699
5276.00,9.77529,25.199700,0.000447,25.078491,-1.0895,0.248,9.77987,9.77987
5277.00,9.77399,25.199728,0.000447,25.078464,-1.0894,0.249,9.78342,9.78342
5278.00,9.78032,25.199835,0.000447,25.078526,-1.0892,0.249,9.78678,9.78678
5279.00,9.77965,25.199956,0.000451,25.078555,-1.0891,0.249,9.78800,9.78800
5280.00,9.77732,25.199888,0.000451,25.078524,-1.0890,0.249,9.78613,9.78613
5281.00,9.77794,25.199948,0.000455,25.078580,-1.0889,0.249,9.78502,9.78502
5282.00,9.77973,25.199955,0.000455,25.078643,-1.0888,0.249,9.78223,9.78223
5283.00,9.78000,25.200030,0.000458,25.078746,-1.0888,0.248,9.78038,9.78038
5284.00,9.78070,25.200087,0.000458,25.078855,-1.0887,0.249,9.77883,9.77883
5285.00,9.78128,25.200216,0.000460,25.078950,-1.0888,0.249,9.77870,9.77870
5286.00,9.78085,25.200202,0.000458,25.078852,-1.0888,0.249,9.77818,9.77818
5287.00,9.78163,25.200296,0.000462,25.078850,-1.0888,0.249,9.77768,9.77768
5288.00,9.78339,25.200346,0.000460,25.078804,-1.0887,0.249,9.77822,9.77822
5289.00,9.78399,25.200311,0.000456,25.078696,-1.0885,0.249,9.78042,9.78042
5290.00,9.78292,25.200196,0.000453,25.078574,-1.0883,0.249,9.78102,9.78102
5291.00,9.78186,25.200203,0.000456,25.078545,-1.0880,0.249,9.78094,9.78094
5292.00,9.78192,25.200129,0.000449,25.078432,-1.0876,0.249,9.78099,9.78099
5293.00,9.78195,25.200133,0.000451,25.078401,-1.0873,0.249,9.78167,9.78167
5294.00,9.78123,25.200172,0.000451,25.078463,-1.0870,0.249,9.78034,9.78034
5295.00,9.78029,25.200354,0.000454,25.078554,-1.0868,0.249,9.77943,9.77943
5296.00,9.77919,25.200348,0.000453,25.078581,-1.0867,0.250,9.78024,9.78024
5297.00,9.77917,25.200436,0.000457,25.078725,-1.0867,0.249,9.78126,9.78126
5298.00,9.77980,25.200389,0.000460,25.078748,-1.0867,0.249,9.77912,9.77912
5299.00,9.78043,25.200354,0.000460,25.078765,-1.0865,0.249,9.77820,9.77820
5300.00,9.78107,25.200252,0.000453,25.078706,-1.0863,0.250,9.77700,9.77700
5301.00,9.78199,25.200292,0.000452,25.078788,-1.0861,0.250,9.77349,9.77349
5302.00,9.78125,25.200326,0.000452,25.078768,-1.0858,0.250,9.77328,9.77328
5303.00,9.78082,25.200360,0.000448,25.078733,-1.0857,0.250,9.77579,9.77579
5304.00,9.77982,25.200364,0.000450,25.078628,-1.0855,0.250,9.77975,9.77975
5305.00,9.77797,25.200447,0.000453,25.078654,-1.0854,0.250,9.78396,9.78396
5306.00,9.77679,25.200512,0.000455,25.078595,-1.0854,0.250,9.78388,9.78388
5307.00,9.77672,25.200565,0.000454,25.078573,-1.0854,0.250,9.77392,9.77392
5308.00,9.77495,25.200686,0.000455,25.078628,-1.0853,0.250,9.75925,9.75925
5309.00,9.77352,25.200796,0.000449,25.078689,-1.0852,0.250,9.74277,9.74277
5310.00,9.77038,25.200840,0.000444,25.078671,-1.0851,0.251,9.72903,9.72903
5311.00,9.76540,25.200934,0.000443,25.078767,-1.0849,0.251,9.72354,9.72354
5312.00,9.77861,25.200852,0.000436,25.078687,-1.0847,0.251,9.72558,9.72558
5313.00,9.78978,25.200842,0.000431,25.078668,-1.0845,0.252,9.73277,9.73277
@36,2.0001,4.0, 2460.052 
5314.00,9.79679,25.200818,0.000434,25.078653,-1.0844,0.252,9.74097,9.74097
5315.00,9.79099,25.200805,0.000433,25.078664,-1.0843,0.252,9.75067,9.75067
5316.00,9.76267,25.200805,0.000430,25.078624,-1.0842,0.252,9.76113,9.76113
5317.00,9.72923,25.200829,0.000430,25.078560,-1.0841,0.252,9.77334,9.77334
5318.00,9.71639,25.200875,0.000435,25.078528,-1.0840,0.252,9.78374,9.78374
5319.00,9.71499,25.200941,0.000435,25.078518,-1.0839,0.252,9.79363,9.79363
5320.00,9.72258,25.201028,0.000438,25.078575,-1.0838,0.252,9.80030,9.80030
5321.00,9.73508,25.201014,0.000442,25.078544,-1.0836,0.252,9.80286,9.80286
5322.00,9.73937,25.201083,0.000444,25.078714,-1.0835,0.252,9.80223,9.80223
5323.00,9.75209,25.201081,0.000442,25.078737,-1.0833,0.252,9.79963,9.79963
5324.00,9.75581,25.201141,0.000442,25.078810,-1.0831,0.253,9.79631,9.79631
5325.00,9.77108,25.201121,0.000442,25.078760,-1.0829,0.253,9.79426,9.79426
[truncated: 32,978 more chars]
