# Supplementary material for: HSL1 and BAM1/2 impact epidermal cell development by sensing distinct signaling peptides
Source: Nat Commun. 2022 Feb 15;13:876. doi: 10.1038/s41467-022-28558-4 (PMC8847575; doi:10.1038/s41467-022-28558-4)
Supplement: Supplementary file 4 — Source Data [file 41467_2022_28558_MOESM4_ESM.zip › Source Data/Source Data/Figure S2/Exp1_HSL1_CLE9.itc]

$ITC
$ 19 
$NOT
$ 25 
$ 60 
$ 500 
$ 10 
$ 2 
$ADCGainCode:  0 
$False,True,True
$ 0.4 , 0.8 , 150 , 5 
$ 2 , 4 , 150 , 5 
$ 2 , 4 , 150 , 5 
$ 2 , 4 , 150 , 5 
$ 2 , 4 , 150 , 5 
$ 2 , 4 , 150 , 5 
$ 2 , 4 , 150 , 5 
$ 2 , 4 , 150 , 5 
$ 2 , 4 , 150 , 5 
$ 2 , 4 , 150 , 5 
$ 2 , 4 , 150 , 5 
$ 2 , 4 , 150 , 5 
$ 2 , 4 , 150 , 5 
$ 2 , 4 , 150 , 5 
$ 2 , 4 , 150 , 5 
$ 2 , 4 , 150 , 5 
$ 2 , 4 , 150 , 5 
$ 2 , 4 , 150 , 5 
$ 2 , 4 , 150 , 5 
# 0 
# 0.15 
# 0.015 
# 0.2035 
# 25 
# 4 
# 8.15 
# 1 
?
% MICROCALITC_MAL1177627
% 0.2035 
% 4 
%-0.586102 , 29.61604 
%-0.348256 , 29.40329 
% 0.8333333 
% 167740 , 167730 
% 0.25 , 81 
%-0.015695 ,-0.033946 
%-20 , 8 
% 0 , 0 
% 0 
% 128000       127744 
% 43.1 
% 500 , 750 , 1000 , 750 
% 0.06978023945 ,-0.002252194966 ,-3.244915618586E-05 , 1.349203907274E-06 ,-9.058983361606E-09 
% MicroCalITC Ver: 1.29.32 Run time:7/23/2019 2:34:40 PM
@0
5.00,9.04471,25.226415,0.000440,25.105599,-1.7596,0.215,9.03693,9.03693
6.00,9.04318,25.226402,0.000441,25.105539,-1.7599,0.215,9.03685,9.03685
7.00,9.04287,25.226387,0.000437,25.105510,-1.7603,0.215,9.03769,9.03769
8.00,9.04261,25.226411,0.000435,25.105486,-1.7607,0.216,9.04035,9.04035
9.00,9.04246,25.226462,0.000435,25.105513,-1.7612,0.216,9.04120,9.04120
10.00,9.04209,25.226475,0.000435,25.105420,-1.7617,0.216,9.04122,9.04122
11.00,9.04111,25.226631,0.000436,25.105503,-1.7621,0.216,9.04043,9.04043
12.00,9.04074,25.226795,0.000436,25.105565,-1.7625,0.216,9.04067,9.04067
13.00,9.04055,25.226925,0.000435,25.105644,-1.7630,0.216,9.04022,9.04022
14.00,9.04052,25.227050,0.000433,25.105642,-1.7634,0.216,9.03990,9.03990
15.00,9.04026,25.227121,0.000434,25.105675,-1.7638,0.216,9.03777,9.03777
16.00,9.03983,25.227150,0.000433,25.105712,-1.7642,0.217,9.03758,9.03758
17.00,9.03996,25.227122,0.000435,25.105700,-1.7646,0.217,9.03932,9.03932
18.00,9.04004,25.227049,0.000437,25.105687,-1.7649,0.217,9.04015,9.04015
19.00,9.03998,25.226992,0.000440,25.105671,-1.7653,0.216,9.04011,9.04011
20.00,9.03963,25.227048,0.000438,25.105726,-1.7656,0.216,9.04169,9.04169
21.00,9.03929,25.227011,0.000434,25.105573,-1.7660,0.217,9.04219,9.04219
22.00,9.03935,25.227038,0.000431,25.105510,-1.7663,0.217,9.04032,9.04032
23.00,9.03961,25.227160,0.000432,25.105496,-1.7668,0.217,9.03815,9.03815
24.00,9.03970,25.227210,0.000429,25.105491,-1.7672,0.217,9.03772,9.03772
25.00,9.03970,25.227183,0.000431,25.105438,-1.7676,0.217,9.03787,9.03787
26.00,9.03953,25.227141,0.000433,25.105478,-1.7680,0.217,9.03725,9.03725
27.00,9.03937,25.227143,0.000435,25.105488,-1.7684,0.217,9.03680,9.03680
28.00,9.03908,25.227081,0.000434,25.105474,-1.7687,0.217,9.03737,9.03737
29.00,9.03900,25.227113,0.000435,25.105536,-1.7692,0.217,9.03874,9.03874
30.00,9.03898,25.227109,0.000436,25.105539,-1.7697,0.217,9.03779,9.03779
31.00,9.03846,25.227228,0.000441,25.105628,-1.7702,0.217,9.03589,9.03589
32.00,9.03807,25.227250,0.000441,25.105675,-1.7707,0.217,9.03543,9.03543
33.00,9.03783,25.227263,0.000440,25.105634,-1.7710,0.217,9.03502,9.03502
34.00,9.03764,25.227290,0.000440,25.105568,-1.7714,0.217,9.03415,9.03415
35.00,9.03796,25.227351,0.000439,25.105513,-1.7718,0.217,9.03596,9.03596
36.00,9.03853,25.227320,0.000433,25.105390,-1.7721,0.218,9.03907,9.03907
37.00,9.03851,25.227432,0.000435,25.105383,-1.7726,0.218,9.04080,9.04080
38.00,9.03813,25.227452,0.000432,25.105367,-1.7730,0.218,9.04083,9.04083
39.00,9.03759,25.227557,0.000432,25.105491,-1.7734,0.218,9.03858,9.03858
40.00,9.03728,25.227589,0.000434,25.105563,-1.7738,0.218,9.03487,9.03487
41.00,9.03625,25.227621,0.000438,25.105545,-1.7742,0.218,9.02964,9.02964
42.00,9.03509,25.227621,0.000438,25.105504,-1.7746,0.218,9.02570,9.02570
43.00,9.03447,25.227675,0.000440,25.105496,-1.7749,0.218,9.02406,9.02406
44.00,9.03429,25.227734,0.000442,25.105407,-1.7753,0.218,9.02559,9.02559
45.00,9.03436,25.227805,0.000442,25.105341,-1.7758,0.218,9.02904,9.02904
46.00,9.03445,25.227948,0.000440,25.105423,-1.7762,0.218,9.03352,9.03352
47.00,9.03428,25.227977,0.000442,25.105408,-1.7767,0.218,9.03624,9.03624
48.00,9.03372,25.228086,0.000445,25.105470,-1.7772,0.218,9.03562,9.03562
49.00,9.03401,25.228111,0.000447,25.105484,-1.7776,0.218,9.03229,9.03229
50.00,9.03345,25.228127,0.000451,25.105529,-1.7780,0.218,9.02661,9.02661
51.00,9.03238,25.228157,0.000452,25.105547,-1.7784,0.218,9.02308,9.02308
52.00,9.03187,25.228259,0.000451,25.105643,-1.7788,0.218,9.02063,9.02063
53.00,9.03026,25.228230,0.000451,25.105653,-1.7793,0.218,9.01747,9.01747
54.00,9.02827,25.228184,0.000447,25.105638,-1.7798,0.218,9.01654,9.01654
55.00,9.02739,25.228189,0.000441,25.105588,-1.7803,0.219,9.01873,9.01873
56.00,9.02843,25.228112,0.000440,25.105515,-1.7808,0.219,9.01806,9.01806
57.00,9.02958,25.228050,0.000439,25.105382,-1.7813,0.219,9.01661,9.01661
58.00,9.02671,25.228143,0.000438,25.105334,-1.7817,0.219,9.01510,9.01510
59.00,9.01986,25.228141,0.000438,25.105249,-1.7822,0.219,9.01100,9.01100
60.00,9.01500,25.228208,0.000439,25.105274,-1.7825,0.219,9.00631,9.00631
@1,0.4000,0.8, 60.0559999999969 
61.00,9.02065,25.228304,0.000443,25.105340,-1.7829,0.219,9.00393,9.00393
62.00,9.01777,25.228381,0.000446,25.105460,-1.7832,0.219,9.00356,9.00356
63.00,9.01839,25.228397,0.000448,25.105477,-1.7836,0.219,9.00616,9.00616
64.00,9.01751,25.228491,0.000449,25.105548,-1.7840,0.219,9.01117,9.01117
65.00,9.01351,25.228535,0.000449,25.105602,-1.7844,0.219,9.01577,9.01577
66.00,9.01201,25.228603,0.000446,25.105610,-1.7848,0.219,9.01855,9.01855
67.00,9.01023,25.228676,0.000446,25.105621,-1.7852,0.219,9.01843,9.01843
68.00,9.01039,25.228740,0.000444,25.105648,-1.7857,0.219,9.01700,9.01700
69.00,9.01199,25.228739,0.000445,25.105645,-1.7862,0.219,9.01599,9.01599
70.00,9.01284,25.228751,0.000446,25.105615,-1.7866,0.219,9.01453,9.01453
71.00,9.01261,25.228786,0.000448,25.105638,-1.7870,0.219,9.01239,9.01239
72.00,9.01280,25.228807,0.000448,25.105667,-1.7874,0.219,9.01237,9.01237
73.00,9.01291,25.228818,0.000446,25.105663,-1.7877,0.219,9.01460,9.01460
74.00,9.01334,25.228866,0.000444,25.105637,-1.7881,0.219,9.01496,9.01496
75.00,9.01263,25.228917,0.000444,25.105642,-1.7885,0.219,9.01565,9.01565
76.00,9.01226,25.228909,0.000441,25.105595,-1.7889,0.219,9.01740,9.01740
77.00,9.01306,25.228874,0.000437,25.105447,-1.7893,0.220,9.01794,9.01794
78.00,9.01389,25.228897,0.000438,25.105434,-1.7897,0.220,9.01763,9.01763
79.00,9.01453,25.228946,0.000441,25.105456,-1.7901,0.219,9.01809,9.01809
80.00,9.01554,25.228940,0.000442,25.105398,-1.7905,0.219,9.01852,9.01852
81.00,9.01646,25.229006,0.000441,25.105410,-1.7909,0.220,9.01840,9.01840
82.00,9.01689,25.229099,0.000443,25.105475,-1.7914,0.220,9.01956,9.01956
83.00,9.01730,25.229159,0.000444,25.105512,-1.7918,0.220,9.02057,9.02057
84.00,9.01747,25.229222,0.000441,25.105548,-1.7922,0.220,9.02065,9.02065
85.00,9.01734,25.229281,0.000441,25.105573,-1.7926,0.220,9.02044,9.02044
86.00,9.01714,25.229278,0.000441,25.105566,-1.7931,0.220,9.01958,9.01958
87.00,9.01684,25.229317,0.000442,25.105553,-1.7935,0.220,9.01745,9.01745
88.00,9.01693,25.229340,0.000442,25.105474,-1.7939,0.220,9.01583,9.01583
89.00,9.01729,25.229402,0.000444,25.105444,-1.7943,0.220,9.01573,9.01573
90.00,9.01731,25.229497,0.000449,25.105486,-1.7947,0.220,9.01453,9.01453
91.00,9.01738,25.229541,0.000452,25.105487,-1.7950,0.220,9.01470,9.01470
92.00,9.01760,25.229587,0.000454,25.105490,-1.7953,0.220,9.01572,9.01572
93.00,9.01759,25.229641,0.000454,25.105561,-1.7958,0.220,9.01587,9.01587
94.00,9.01751,25.229610,0.000453,25.105583,-1.7963,0.220,9.01617,9.01617
95.00,9.01772,25.229621,0.000448,25.105596,-1.7968,0.220,9.01720,9.01720
96.00,9.01747,25.229700,0.000444,25.105638,-1.7973,0.220,9.01644,9.01644
97.00,9.01716,25.229715,0.000442,25.105658,-1.7977,0.221,9.01592,9.01592
98.00,9.01733,25.229718,0.000441,25.105618,-1.7982,0.221,9.01773,9.01773
99.00,9.01769,25.229821,0.000441,25.105631,-1.7986,0.221,9.01873,9.01873
100.00,9.01776,25.229802,0.000441,25.105541,-1.7990,0.221,9.01826,9.01826
101.00,9.01747,25.229822,0.000440,25.105480,-1.7994,0.221,9.01872,9.01872
102.00,9.01720,25.229947,0.000441,25.105516,-1.7998,0.221,9.01901,9.01901
103.00,9.01664,25.229942,0.000441,25.105498,-1.8001,0.221,9.01510,9.01510
104.00,9.01566,25.229883,0.000439,25.105450,-1.8006,0.221,9.01071,9.01071
105.00,9.01512,25.229986,0.000437,25.105524,-1.8011,0.222,9.00964,9.00964
106.00,9.01497,25.230020,0.000441,25.105542,-1.8016,0.221,9.01001,9.01001
107.00,9.01523,25.230055,0.000443,25.105616,-1.8022,0.221,9.01175,9.01175
108.00,9.01574,25.230094,0.000442,25.105653,-1.8027,0.221,9.01507,9.01507
109.00,9.01579,25.230151,0.000443,25.105705,-1.8031,0.221,9.01751,9.01751
110.00,9.01587,25.230179,0.000442,25.105684,-1.8034,0.221,9.01885,9.01885
111.00,9.01603,25.230208,0.000438,25.105681,-1.8038,0.222,9.02099,9.02099
112.00,9.01629,25.230200,0.000437,25.105596,-1.8042,0.222,9.02114,9.02114
113.00,9.01692,25.230300,0.000438,25.105584,-1.8045,0.222,9.02090,9.02090
114.00,9.01678,25.230425,0.000439,25.105663,-1.8048,0.222,9.02189,9.02189
115.00,9.01704,25.230477,0.000443,25.105735,-1.8052,0.222,9.02208,9.02208
116.00,9.01712,25.230497,0.000449,25.105782,-1.8056,0.222,9.01882,9.01882
117.00,9.01732,25.230474,0.000450,25.105751,-1.8060,0.222,9.01493,9.01493
118.00,9.01641,25.230530,0.000449,25.105802,-1.8065,0.222,9.01272,9.01272
119.00,9.01555,25.230533,0.000449,25.105743,-1.8070,0.222,9.01133,9.01133
120.00,9.01529,25.230531,0.000448,25.105697,-1.8074,0.222,9.01080,9.01080
121.00,9.01535,25.230620,0.000444,25.105681,-1.8079,0.222,9.01158,9.01158
122.00,9.01535,25.230704,0.000440,25.105669,-1.8081,0.222,9.01335,9.01335
123.00,9.01535,25.230793,0.000438,25.105684,-1.8084,0.222,9.01436,9.01436
124.00,9.01627,25.230829,0.000439,25.105622,-1.8088,0.223,9.01661,9.01661
125.00,9.01684,25.230901,0.000441,25.105565,-1.8091,0.223,9.01823,9.01823
126.00,9.01698,25.230956,0.000442,25.105503,-1.8095,0.223,9.01895,9.01895
127.00,9.01716,25.231001,0.000443,25.105465,-1.8099,0.223,9.01908,9.01908
128.00,9.01693,25.231019,0.000445,25.105375,-1.8102,0.222,9.01836,9.01836
129.00,9.01635,25.231102,0.000443,25.105424,-1.8105,0.222,9.01404,9.01404
130.00,9.01566,25.231088,0.000437,25.105406,-1.8107,0.223,9.01051,9.01051
131.00,9.01509,25.231088,0.000436,25.105474,-1.8110,0.223,9.00987,9.00987
132.00,9.01423,25.231118,0.000436,25.105523,-1.8113,0.223,9.01001,9.01001
133.00,9.01401,25.231117,0.000437,25.105565,-1.8117,0.223,9.01085,9.01085
134.00,9.01369,25.231155,0.000439,25.105626,-1.8121,0.223,9.01264,9.01264
135.00,9.01346,25.231265,0.000446,25.105702,-1.8125,0.223,9.01248,9.01248
136.00,9.01366,25.231368,0.000449,25.105725,-1.8128,0.223,9.01096,9.01096
137.00,9.01387,25.231381,0.000451,25.105724,-1.8132,0.223,9.00979,9.00979
138.00,9.01337,25.231351,0.000448,25.105646,-1.8134,0.223,9.00808,9.00808
139.00,9.01296,25.231234,0.000443,25.105410,-1.8137,0.223,9.00673,9.00673
140.00,9.01222,25.231268,0.000441,25.105438,-1.8139,0.223,9.00592,9.00592
141.00,9.01162,25.231297,0.000440,25.105473,-1.8143,0.224,9.00554,9.00554
142.00,9.01114,25.231389,0.000442,25.105557,-1.8146,0.224,9.00504,9.00504
143.00,9.01081,25.231433,0.000443,25.105575,-1.8151,0.224,9.00500,9.00500
144.00,9.01036,25.231582,0.000448,25.105700,-1.8156,0.224,9.00666,9.00666
145.00,9.00963,25.231601,0.000448,25.105612,-1.8161,0.224,9.00779,9.00779
146.00,9.00896,25.231647,0.000449,25.105554,-1.8166,0.224,9.00861,9.00861
147.00,9.00864,25.231676,0.000452,25.105545,-1.8170,0.223,9.00907,9.00907
148.00,9.00841,25.231777,0.000455,25.105589,-1.8174,0.223,9.00965,9.00965
149.00,9.00849,25.231852,0.000455,25.105631,-1.8178,0.223,9.00837,9.00837
150.00,9.00845,25.231856,0.000452,25.105648,-1.8182,0.223,9.00666,9.00666
151.00,9.00764,25.231877,0.000449,25.105650,-1.8185,0.224,9.00315,9.00315
152.00,9.00651,25.231890,0.000447,25.105617,-1.8187,0.224,8.99993,8.99993
153.00,9.00552,25.231975,0.000447,25.105633,-1.8190,0.224,8.99796,8.99796
154.00,9.00489,25.232012,0.000449,25.105619,-1.8193,0.224,8.99661,8.99661
155.00,9.00429,25.232091,0.000450,25.105666,-1.8197,0.224,8.99577,8.99577
156.00,9.00374,25.232030,0.000448,25.105606,-1.8200,0.224,8.99635,8.99635
157.00,9.00303,25.232035,0.000447,25.105600,-1.8204,0.224,8.99674,8.99674
158.00,9.00249,25.231984,0.000444,25.105568,-1.8208,0.224,8.99667,8.99667
159.00,9.00226,25.232013,0.000441,25.105662,-1.8211,0.224,8.99540,8.99540
160.00,9.00191,25.232005,0.000441,25.105638,-1.8213,0.224,8.99386,8.99386
161.00,9.00091,25.232159,0.000446,25.105775,-1.8216,0.224,8.99216,8.99216
162.00,8.99981,25.232251,0.000447,25.105784,-1.8219,0.224,8.99095,8.99095
163.00,8.99892,25.232236,0.000448,25.105726,-1.8222,0.224,8.99056,8.99056
164.00,8.99838,25.232234,0.000446,25.105653,-1.8224,0.224,8.99181,8.99181
165.00,8.99765,25.232185,0.000442,25.105551,-1.8227,0.224,8.99431,8.99431
166.00,8.99716,25.232126,0.000438,25.105462,-1.8229,0.225,8.99667,8.99667
167.00,8.99656,25.232055,0.000434,25.105413,-1.8231,0.225,8.99817,8.99817
168.00,8.99610,25.232158,0.000433,25.105542,-1.8234,0.225,8.99822,8.99822
169.00,8.99537,25.232135,0.000429,25.105497,-1.8237,0.225,8.99773,8.99773
170.00,8.99517,25.232334,0.000433,25.105655,-1.8241,0.225,8.99722,8.99722
171.00,8.99546,25.232358,0.000433,25.105621,-1.8245,0.225,8.99788,8.99788
172.00,8.99578,25.232405,0.000433,25.105603,-1.8249,0.225,8.99845,8.99845
173.00,8.99596,25.232388,0.000432,25.105526,-1.8253,0.226,8.99920,8.99920
174.00,8.99612,25.232485,0.000436,25.105590,-1.8256,0.225,8.99988,8.99988
175.00,8.99640,25.232526,0.000439,25.105614,-1.8258,0.225,9.00073,9.00073
176.00,8.99655,25.232622,0.000441,25.105705,-1.8260,0.225,8.99951,8.99951
177.00,8.99658,25.232773,0.000446,25.105791,-1.8263,0.225,8.99838,8.99838
178.00,8.99642,25.232904,0.000451,25.105865,-1.8267,0.225,8.99732,8.99732
179.00,8.99644,25.232887,0.000452,25.105793,-1.8270,0.225,8.99667,8.99667
180.00,8.99668,25.232809,0.000446,25.105658,-1.8273,0.225,8.99491,8.99491
181.00,8.99682,25.232878,0.000445,25.105617,-1.8276,0.226,8.99363,8.99363
182.00,8.99706,25.232915,0.000443,25.105629,-1.8277,0.226,8.99362,8.99362
183.00,8.99722,25.233041,0.000443,25.105716,-1.8278,0.226,8.99428,8.99428
184.00,8.99720,25.233070,0.000442,25.105705,-1.8279,0.226,8.99403,8.99403
185.00,8.99693,25.233106,0.000446,25.105689,-1.8279,0.226,8.99432,8.99432
186.00,8.99674,25.233127,0.000446,25.105685,-1.8280,0.226,8.99586,8.99586
187.00,8.99669,25.233103,0.000443,25.105606,-1.8283,0.226,8.99491,8.99491
188.00,8.99623,25.232975,0.000439,25.105456,-1.8286,0.226,8.99286,8.99286
189.00,8.99586,25.233076,0.000441,25.105538,-1.8289,0.226,8.99271,8.99271
190.00,8.99571,25.233203,0.000437,25.105699,-1.8292,0.226,8.99308,8.99308
191.00,8.99537,25.233113,0.000432,25.105634,-1.8295,0.227,8.99397,8.99397
192.00,8.99558,25.233181,0.000434,25.105703,-1.8297,0.227,8.99646,8.99646
193.00,8.99589,25.233226,0.000435,25.105678,-1.8300,0.227,8.99948,8.99948
194.00,8.99590,25.233161,0.000434,25.105579,-1.8302,0.227,9.00026,9.00026
195.00,8.99557,25.233161,0.000437,25.105535,-1.8304,0.227,8.99916,8.99916
196.00,8.99534,25.233324,0.000445,25.105626,-1.8306,0.226,8.99771,8.99771
197.00,8.99542,25.233259,0.000442,25.105549,-1.8309,0.227,8.99538,8.99538
198.00,8.99520,25.233320,0.000445,25.105596,-1.8311,0.227,8.99159,8.99159
199.00,8.99439,25.233442,0.000446,25.105673,-1.8313,0.227,8.98768,8.98768
200.00,8.99356,25.233492,0.000446,25.105712,-1.8316,0.227,8.98623,8.98623
201.00,8.99317,25.233467,0.000445,25.105698,-1.8318,0.227,8.98482,8.98482
202.00,8.99307,25.233538,0.000449,25.105763,-1.8321,0.227,8.98517,8.98517
203.00,8.99267,25.233434,0.000444,25.105679,-1.8323,0.227,8.98441,8.98441
204.00,8.99252,25.233431,0.000444,25.105641,-1.8326,0.227,8.97873,8.97873
205.00,8.99288,25.233530,0.000444,25.105662,-1.8328,0.227,8.96581,8.96581
206.00,8.99185,25.233503,0.000441,25.105534,-1.8330,0.227,8.94839,8.94839
207.00,8.98929,25.233524,0.000439,25.105478,-1.8332,0.228,8.92917,8.92917
208.00,8.98643,25.233721,0.000439,25.105567,-1.8334,0.228,8.91153,8.91153
209.00,8.98351,25.233786,0.000437,25.105613,-1.8335,0.228,8.90059,8.90059
210.00,8.98359,25.233710,0.000430,25.105523,-1.8338,0.228,8.89700,8.89700
@2,2.0001,4.0, 210.097999999998 
211.00,8.98716,25.233759,0.000429,25.105550,-1.8340,0.228,8.89897,8.89897
212.00,8.98867,25.233856,0.000428,25.105616,-1.8342,0.229,8.90316,8.90316
213.00,8.97954,25.233836,0.000431,25.105582,-1.8345,0.229,8.91140,8.91140
214.00,8.95156,25.233696,0.000426,25.105468,-1.8347,0.229,8.91994,8.91994
215.00,8.91961,25.233673,0.000431,25.105429,-1.8349,0.229,8.92709,8.92709
216.00,8.90002,25.233737,0.000433,25.105439,-1.8350,0.228,8.93310,8.93310
217.00,8.89553,25.233754,0.000432,25.105445,-1.8352,0.229,8.93825,8.93825
218.00,8.89660,25.233767,0.000430,25.105458,-1.8353,0.229,8.94154,8.94154
219.00,8.90113,25.233941,0.000435,25.105530,-1.8355,0.229,8.94391,8.94391
220.00,8.90843,25.234097,0.000434,25.105593,-1.8357,0.229,8.94627,8.94627
221.00,8.91308,25.234093,0.000432,25.105593,-1.8360,0.229,8.94973,8.94973
222.00,8.91944,25.234180,0.000435,25.105630,-1.8363,0.229,8.95490,8.95490
223.00,8.92466,25.234270,0.000435,25.105697,-1.8365,0.229,8.95993,8.95993
224.00,8.92930,25.234215,0.000432,25.105661,-1.8366,0.229,8.96583,8.96583
225.00,8.93310,25.234121,0.000430,25.105590,-1.8368,0.229,8.97234,8.97234
226.00,8.93781,25.234146,0.000428,25.105625,-1.8370,0.230,8.97698,8.97698
227.00,8.94302,25.234100,0.000424,25.105489,-1.8371,0.230,8.97917,8.97917
228.00,8.94762,25.234124,0.000427,25.105434,-1.8374,0.230,8.98156,8.98156
229.00,8.95308,25.234208,0.000431,25.105499,-1.8375,0.230,8.98248,8.98248
230.00,8.95767,25.234244,0.000432,25.105463,-1.8377,0.230,8.98310,8.98310
231.00,8.96114,25.234299,0.000435,25.105446,-1.8379,0.230,8.98482,8.98482
232.00,8.96526,25.234287,0.000435,25.105446,-1.8380,0.230,8.98744,8.98744
233.00,8.96853,25.234319,0.000436,25.105459,-1.8380,0.230,8.98892,8.98892
234.00,8.97108,25.234427,0.000439,25.105492,-1.8381,0.230,8.99083,8.99083
235.00,8.97363,25.234575,0.000445,25.105645,-1.8383,0.230,8.99467,8.99467
236.00,8.97619,25.234595,0.000445,25.105649,-1.8384,0.230,8.99776,8.99776
237.00,8.97891,25.234743,0.000448,25.105715,-1.8387,0.230,8.99868,8.99868
238.00,8.98110,25.234704,0.000445,25.105626,-1.8391,0.230,8.99828,8.99828
239.00,8.98324,25.234817,0.000440,25.105688,-1.8392,0.230,8.99853,8.99853
240.00,8.98546,25.234809,0.000437,25.105582,-1.8393,0.230,8.99662,8.99662
241.00,8.98752,25.234882,0.000438,25.105608,-1.8395,0.230,8.99386,8.99386
242.00,8.98881,25.234849,0.000440,25.105603,-1.8397,0.230,8.99174,8.99174
243.00,8.98966,25.234980,0.000442,25.105713,-1.8398,0.230,8.99122,8.99122
244.00,8.99054,25.234917,0.000441,25.105649,-1.8400,0.230,8.99117,8.99117
245.00,8.99124,25.234980,0.000440,25.105671,-1.8402,0.230,8.99229,8.99229
246.00,8.99237,25.235112,0.000440,25.105707,-1.8404,0.230,8.99526,8.99526
247.00,8.99368,25.235254,0.000443,25.105756,-1.8406,0.230,9.00000,9.00000
248.00,8.99498,25.235342,0.000441,25.105788,-1.8407,0.231,9.00305,9.00305
249.00,8.99571,25.235443,0.000444,25.105848,-1.8409,0.231,9.00393,9.00393
250.00,8.99641,25.235414,0.000445,25.105861,-1.8410,0.231,9.00308,9.00308
251.00,8.99663,25.235362,0.000446,25.105876,-1.8411,0.231,8.99988,8.99988
252.00,8.99679,25.235286,0.000443,25.105824,-1.8413,0.231,8.99607,8.99607
253.00,8.99683,25.235277,0.000448,25.105820,-1.8415,0.231,8.99262,8.99262
254.00,8.99645,25.235223,0.000446,25.105749,-1.8416,0.231,8.99214,8.99214
255.00,8.99553,25.235264,0.000446,25.105786,-1.8418,0.231,8.99273,8.99273
256.00,8.99567,25.235284,0.000446,25.105811,-1.8419,0.231,8.99455,8.99455
257.00,8.99590,25.235236,0.000442,25.105720,-1.8420,0.231,8.99622,8.99622
258.00,8.99618,25.235213,0.000437,25.105646,-1.8422,0.231,8.99762,8.99762
259.00,8.99630,25.235288,0.000439,25.105672,-1.8423,0.231,8.99764,8.99764
260.00,8.99635,25.235367,0.000438,25.105647,-1.8424,0.232,8.99788,8.99788
261.00,8.99674,25.235362,0.000436,25.105552,-1.8424,0.232,8.99738,8.99738
262.00,8.99758,25.235551,0.000441,25.105709,-1.8425,0.232,8.99652,8.99652
263.00,8.99758,25.235587,0.000441,25.105721,-1.8427,0.232,8.99793,8.99793
264.00,8.99808,25.235595,0.000442,25.105652,-1.8428,0.232,8.99924,8.99924
265.00,8.99821,25.235614,0.000442,25.105647,-1.8430,0.232,8.99885,8.99885
266.00,8.99796,25.235704,0.000448,25.105702,-1.8431,0.232,8.99880,8.99880
267.00,8.99733,25.235660,0.000447,25.105610,-1.8433,0.232,8.99910,8.99910
268.00,8.99691,25.235788,0.000448,25.105689,-1.8433,0.232,8.99936,8.99936
269.00,8.99687,25.235807,0.000447,25.105666,-1.8435,0.232,8.99808,8.99808
270.00,8.99675,25.235835,0.000448,25.105609,-1.8436,0.232,8.99815,8.99815
271.00,8.99729,25.235919,0.000442,25.105610,-1.8437,0.232,8.99951,8.99951
272.00,8.99768,25.235951,0.000439,25.105641,-1.8439,0.232,8.99891,8.99891
273.00,8.99776,25.235899,0.000439,25.105566,-1.8440,0.232,8.99649,8.99649
274.00,8.99776,25.236028,0.000441,25.105598,-1.8442,0.232,8.99516,8.99516
275.00,8.99744,25.236094,0.000441,25.105639,-1.8443,0.232,8.99502,8.99502
276.00,8.99735,25.236136,0.000441,25.105641,-1.8443,0.232,8.99424,8.99424
277.00,8.99741,25.236164,0.000440,25.105572,-1.8442,0.232,8.99514,8.99514
278.00,8.99750,25.236244,0.000438,25.105598,-1.8442,0.232,8.99670,8.99670
279.00,8.99781,25.236230,0.000438,25.105569,-1.8443,0.233,8.99942,8.99942
280.00,8.99806,25.236242,0.000436,25.105521,-1.8443,0.233,9.00037,9.00037
281.00,8.99810,25.236367,0.000439,25.105566,-1.8444,0.233,8.99995,8.99995
282.00,8.99826,25.236497,0.000443,25.105633,-1.8445,0.233,9.00011,9.00011
283.00,8.99801,25.236515,0.000446,25.105661,-1.8446,0.233,8.99883,8.99883
284.00,8.99757,25.236557,0.000444,25.105740,-1.8447,0.233,8.99725,8.99725
285.00,8.99739,25.236619,0.000448,25.105782,-1.8449,0.233,8.99540,8.99540
286.00,8.99697,25.236484,0.000446,25.105660,-1.8450,0.233,8.99369,8.99369
287.00,8.99685,25.236516,0.000443,25.105677,-1.8452,0.233,8.99341,8.99341
288.00,8.99680,25.236698,0.000438,25.105725,-1.8453,0.233,8.99485,8.99485
289.00,8.99671,25.236647,0.000435,25.105654,-1.8454,0.233,8.99501,8.99501
290.00,8.99660,25.236639,0.000433,25.105649,-1.8455,0.233,8.99425,8.99425
291.00,8.99585,25.236690,0.000435,25.105663,-1.8456,0.233,8.99407,8.99407
292.00,8.99527,25.236684,0.000436,25.105658,-1.8457,0.234,8.99240,8.99240
293.00,8.99546,25.236547,0.000439,25.105552,-1.8458,0.233,8.99240,8.99240
294.00,8.99602,25.236680,0.000443,25.105564,-1.8460,0.234,8.99375,8.99375
295.00,8.99665,25.236703,0.000446,25.105544,-1.8461,0.234,8.99718,8.99718
296.00,8.99697,25.236659,0.000444,25.105533,-1.8461,0.234,9.00127,9.00127
297.00,8.99715,25.236702,0.000447,25.105595,-1.8462,0.234,9.00490,9.00490
298.00,8.99677,25.236798,0.000450,25.105668,-1.8462,0.234,9.00577,9.00577
299.00,8.99731,25.236801,0.000449,25.105734,-1.8462,0.234,9.00339,9.00339
300.00,8.99731,25.236719,0.000445,25.105644,-1.8464,0.234,9.00114,9.00114
301.00,8.99713,25.236884,0.000446,25.105749,-1.8465,0.234,9.00009,9.00009
302.00,8.99726,25.236849,0.000443,25.105640,-1.8467,0.234,8.99951,8.99951
303.00,8.99781,25.236766,0.000439,25.105568,-1.8468,0.234,8.99668,8.99668
304.00,8.99841,25.236708,0.000439,25.105526,-1.8469,0.234,8.99486,8.99486
305.00,8.99777,25.236905,0.000445,25.105658,-1.8469,0.234,8.99294,8.99294
306.00,8.99699,25.236942,0.000449,25.105675,-1.8470,0.234,8.99003,8.99003
307.00,8.99643,25.237042,0.000448,25.105730,-1.8470,0.234,8.98799,8.98799
308.00,8.99597,25.237263,0.000450,25.105882,-1.8470,0.234,8.98972,8.98972
309.00,8.99609,25.237457,0.000453,25.105911,-1.8471,0.234,8.99297,8.99297
310.00,8.99701,25.237421,0.000447,25.105852,-1.8471,0.234,8.99573,8.99573
311.00,8.99729,25.237524,0.000446,25.105832,-1.8471,0.234,8.99792,8.99792
312.00,8.99714,25.237526,0.000444,25.105718,-1.8473,0.234,8.99889,8.99889
313.00,8.99650,25.237490,0.000444,25.105610,-1.8474,0.234,8.99847,8.99847
314.00,8.99660,25.237484,0.000443,25.105589,-1.8474,0.235,8.99704,8.99704
315.00,8.99641,25.237552,0.000448,25.105643,-1.8475,0.234,8.99499,8.99499
316.00,8.99563,25.237557,0.000448,25.105655,-1.8476,0.234,8.99229,8.99229
317.00,8.99446,25.237683,0.000450,25.105802,-1.8477,0.235,8.98890,8.98890
318.00,8.99341,25.237662,0.000447,25.105774,-1.8477,0.235,8.98872,8.98872
319.00,8.99345,25.237657,0.000444,25.105740,-1.8477,0.235,8.99254,8.99254
320.00,8.99442,25.237734,0.000442,25.105723,-1.8477,0.235,8.99742,8.99742
321.00,8.99505,25.237656,0.000442,25.105603,-1.8477,0.235,9.00011,9.00011
322.00,8.99484,25.237682,0.000441,25.105532,-1.8476,0.235,8.99978,8.99978
323.00,8.99596,25.237748,0.000441,25.105447,-1.8477,0.235,8.99706,8.99706
324.00,8.99700,25.237832,0.000443,25.105446,-1.8477,0.235,8.99201,8.99201
325.00,8.99693,25.237837,0.000443,25.105436,-1.8478,0.235,8.98718,8.98718
326.00,8.99647,25.237966,0.000442,25.105537,-1.8479,0.236,8.98517,8.98517
327.00,8.99614,25.237942,0.000443,25.105536,-1.8481,0.236,8.98710,8.98710
328.00,8.99687,25.237947,0.000445,25.105635,-1.8482,0.236,8.98874,8.98874
329.00,8.99538,25.237997,0.000445,25.105690,-1.8483,0.236,8.98944,8.98944
330.00,8.99680,25.238086,0.000446,25.105775,-1.8484,0.236,8.99015,8.99015
331.00,8.99705,25.238082,0.000447,25.105726,-1.8484,0.236,8.99224,8.99224
332.00,8.99382,25.238161,0.000445,25.105766,-1.8484,0.236,8.99299,8.99299
333.00,8.99260,25.238202,0.000445,25.105718,-1.8484,0.236,8.99436,8.99436
334.00,8.99201,25.238192,0.000444,25.105685,-1.8484,0.236,8.99575,8.99575
335.00,8.99228,25.238183,0.000441,25.105602,-1.8485,0.236,8.99664,8.99664
336.00,8.99274,25.238237,0.000442,25.105653,-1.8485,0.236,8.99610,8.99610
337.00,8.99328,25.238180,0.000442,25.105566,-1.8484,0.236,8.99520,8.99520
338.00,8.99342,25.238211,0.000442,25.105624,-1.8484,0.236,8.99207,8.99207
339.00,8.99226,25.238283,0.000443,25.105635,-1.8485,0.236,8.98920,8.98920
340.00,8.99079,25.238350,0.000445,25.105648,-1.8485,0.236,8.98963,8.98963
341.00,8.99045,25.238341,0.000442,25.105571,-1.8485,0.236,8.99184,8.99184
342.00,8.99201,25.238474,0.000443,25.105637,-1.8486,0.236,8.99727,8.99727
343.00,8.99370,25.238593,0.000447,25.105664,-1.8487,0.236,9.00243,9.00243
344.00,8.99481,25.238659,0.000449,25.105687,-1.8486,0.236,9.00473,9.00473
345.00,8.99552,25.238782,0.000449,25.105757,-1.8486,0.236,9.00205,9.00205
346.00,8.99635,25.238898,0.000453,25.105842,-1.8487,0.236,8.99611,8.99611
347.00,8.99689,25.238897,0.000451,25.105850,-1.8487,0.236,8.98820,8.98820
348.00,8.99713,25.238903,0.000450,25.105821,-1.8486,0.236,8.98127,8.98127
349.00,8.99723,25.238903,0.000449,25.105797,-1.8486,0.237,8.97737,8.97737
350.00,8.99760,25.238877,0.000448,25.105792,-1.8486,0.237,8.97608,8.97608
351.00,8.99699,25.238858,0.000448,25.105718,-1.8485,0.237,8.97738,8.97738
352.00,8.99365,25.238971,0.000453,25.105782,-1.8484,0.237,8.97906,8.97906
353.00,8.99410,25.238953,0.000451,25.105761,-1.8484,0.237,8.97926,8.97926
354.00,8.99429,25.239017,0.000451,25.105784,-1.8483,0.237,8.97313,8.97313
355.00,8.99026,25.239073,0.000447,25.105771,-1.8484,0.237,8.95963,8.95963
356.00,8.98767,25.239096,0.000444,25.105830,-1.8484,0.237,8.94178,8.94178
357.00,8.98181,25.239042,0.000436,25.105768,-1.8485,0.238,8.92328,8.92328
358.00,8.97735,25.239140,0.000435,25.105801,-1.8486,0.238,8.90786,8.90786
359.00,8.97639,25.239234,0.000430,25.105836,-1.8486,0.238,8.89860,8.89860
360.00,8.97935,25.239208,0.000426,25.105757,-1.8485,0.238,8.89792,8.89792
@3,2.0001,4.0, 360.029999999999 
361.00,8.98341,25.239211,0.000425,25.105663,-1.8484,0.238,8.90314,8.90314
362.00,8.98334,25.239297,0.000426,25.105678,-1.8484,0.239,8.91083,8.91083
363.00,8.97256,25.239229,0.000425,25.105599,-1.8483,0.239,8.91810,8.91810
364.00,8.94438,25.239273,0.000432,25.105651,-1.8483,0.239,8.92546,8.92546
365.00,8.91223,25.239246,0.000434,25.105653,-1.8484,0.239,8.93371,8.93371
366.00,8.89540,25.239363,0.000439,25.105797,-1.8484,0.239,8.94285,8.94285
367.00,8.89454,25.239336,0.000439,25.105772,-1.8484,0.238,8.95057,8.95057
368.00,8.89846,25.239431,0.000441,25.105809,-1.8483,0.239,8.95725,8.95725
369.00,8.90603,25.239245,0.000433,25.105608,-1.8483,0.239,8.96256,8.96256
370.00,8.91154,25.239373,0.000435,25.105655,-1.8482,0.239,8.96537,8.96537
371.00,8.91767,25.239301,0.000429,25.105505,-1.8482,0.239,8.96395,8.96395
372.00,8.92651,25.239263,0.000426,25.105414,-1.8481,0.239,8.96169,8.96169
373.00,8.93486,25.239317,0.000426,25.105432,-1.8481,0.239,8.96135,8.96135
374.00,8.94321,25.239464,0.000431,25.105514,-1.8481,0.239,8.96387,8.96387
375.00,8.95058,25.239434,0.000428,25.105468,-1.8480,0.239,8.96614,8.96614
376.00,8.95635,25.239529,0.000431,25.105577,-1.8480,0.240,8.96969,8.96969
377.00,8.95800,25.239682,0.000435,25.105685,-1.8480,0.240,8.97338,8.97338
378.00,8.95837,25.239634,0.000435,25.105634,-1.8481,0.240,8.97623,8.97623
379.00,8.96035,25.239674,0.000432,25.105669,-1.8481,0.240,8.97770,8.97770
380.00,8.96276,25.239762,0.000434,25.105735,-1.8481,0.240,8.97784,8.97784
381.00,8.96473,25.239851,0.000435,25.105726,-1.8481,0.240,8.97697,8.97697
382.00,8.96637,25.239893,0.000435,25.105678,-1.8481,0.240,8.97859,8.97859
383.00,8.96915,25.240100,0.000436,25.105767,-1.8479,0.240,8.98103,8.98103
384.00,8.97067,25.240109,0.000439,25.105717,-1.8478,0.240,8.98410,8.98410
385.00,8.97289,25.240154,0.000438,25.105694,-1.8477,0.240,8.98846,8.98846
386.00,8.97518,25.240202,0.000437,25.105703,-1.8476,0.240,8.99274,8.99274
387.00,8.97611,25.240180,0.000437,25.105738,-1.8475,0.240,8.99164,8.99164
388.00,8.97652,25.240028,0.000438,25.105685,-1.8475,0.240,8.98869,8.98869
389.00,8.97755,25.240029,0.000439,25.105678,-1.8474,0.240,8.98479,8.98479
390.00,8.97941,25.240034,0.000442,25.105702,-1.8474,0.240,8.98121,8.98121
391.00,8.98176,25.239943,0.000441,25.105660,-1.8475,0.240,8.98047,8.98047
392.00,8.98298,25.239946,0.000440,25.105686,-1.8476,0.241,8.98502,8.98502
393.00,8.98278,25.239985,0.000440,25.105655,-1.8475,0.241,8.99099,8.99099
394.00,8.98369,25.239985,0.000436,25.105642,-1.8475,0.241,8.99506,8.99506
395.00,8.98514,25.239968,0.000435,25.105638,-1.8474,0.241,8.99936,8.99936
396.00,8.98613,25.240077,0.000438,25.105732,-1.8473,0.241,9.00091,9.00091
397.00,8.98797,25.240155,0.000441,25.105737,-1.8472,0.241,8.99854,8.99854
398.00,8.98970,25.240214,0.000440,25.105716,-1.8471,0.241,8.99401,8.99401
399.00,8.99136,25.240322,0.000445,25.105794,-1.8471,0.241,8.99227,8.99227
400.00,8.99120,25.240397,0.000446,25.105760,-1.8471,0.241,8.99011,8.99011
401.00,8.99039,25.240405,0.000443,25.105692,-1.8470,0.241,8.98894,8.98894
402.00,8.99034,25.240369,0.000438,25.105599,-1.8470,0.241,8.99022,8.99022
403.00,8.98989,25.240483,0.000437,25.105742,-1.8470,0.241,8.99358,8.99358
404.00,8.99022,25.240408,0.000435,25.105662,-1.8470,0.241,8.99411,8.99411
405.00,8.99098,25.240393,0.000437,25.105655,-1.8469,0.241,8.99354,8.99354
406.00,8.99203,25.240486,0.000438,25.105648,-1.8469,0.241,8.99265,8.99265
407.00,8.99271,25.240552,0.000437,25.105697,-1.8467,0.242,8.99290,8.99290
408.00,8.99266,25.240538,0.000440,25.105643,-1.8465,0.242,8.99442,8.99442
409.00,8.99380,25.240659,0.000441,25.105703,-1.8464,0.242,8.99579,8.99579
410.00,8.99468,25.240723,0.000442,25.105700,-1.8462,0.242,8.99741,8.99741
411.00,8.99512,25.240709,0.000442,25.105700,-1.8461,0.242,8.99743,8.99743
412.00,8.99458,25.240736,0.000444,25.105680,-1.8461,0.242,8.99492,8.99492
413.00,8.99364,25.240786,0.000445,25.105681,-1.8461,0.242,8.99049,8.99049
414.00,8.99288,25.240836,0.000445,25.105697,-1.8460,0.242,8.98732,8.98732
415.00,8.99279,25.240931,0.000442,25.105736,-1.8460,0.242,8.98480,8.98480
416.00,8.99272,25.240925,0.000440,25.105644,-1.8460,0.242,8.98594,8.98594
417.00,8.99230,25.241026,0.000442,25.105671,-1.8460,0.242,8.98831,8.98831
418.00,8.99201,25.241106,0.000441,25.105642,-1.8459,0.242,8.98827,8.98827
419.00,8.99231,25.241179,0.000442,25.105661,-1.8458,0.242,8.98861,8.98861
420.00,8.99198,25.241194,0.000446,25.105677,-1.8458,0.242,8.98895,8.98895
421.00,8.99114,25.241353,0.000452,25.105835,-1.8458,0.242,8.98736,8.98736
422.00,8.99078,25.241434,0.000452,25.105867,-1.8457,0.242,8.98765,8.98765
423.00,8.99109,25.241434,0.000449,25.105831,-1.8456,0.242,8.99128,8.99128
424.00,8.99116,25.241404,0.000447,25.105707,-1.8456,0.242,8.99246,8.99246
425.00,8.99147,25.241496,0.000445,25.105686,-1.8454,0.242,8.99300,8.99300
426.00,8.99114,25.241498,0.000444,25.105630,-1.8452,0.242,8.99259,8.99259
427.00,8.99001,25.241453,0.000445,25.105568,-1.8450,0.242,8.99159,8.99159
428.00,8.98992,25.241460,0.000446,25.105585,-1.8449,0.242,8.99123,8.99123
429.00,8.98972,25.241551,0.000446,25.105665,-1.8448,0.242,8.99178,8.99178
430.00,8.98966,25.241540,0.000448,25.105657,-1.8447,0.242,8.99077,8.99077
431.00,8.99029,25.241489,0.000441,25.105587,-1.8447,0.242,8.98988,8.98988
432.00,8.99060,25.241466,0.000434,25.105554,-1.8446,0.243,8.98731,8.98731
433.00,8.98994,25.241518,0.000434,25.105538,-1.8445,0.243,8.98266,8.98266
434.00,8.98974,25.241493,0.000433,25.105472,-1.8445,0.243,8.98038,8.98038
435.00,8.98904,25.241458,0.000425,25.105413,-1.8444,0.244,8.98085,8.98085
436.00,8.98826,25.241509,0.000426,25.105450,-1.8443,0.244,8.98410,8.98410
437.00,8.98783,25.241603,0.000431,25.105507,-1.8443,0.244,8.98745,8.98745
438.00,8.98824,25.241598,0.000430,25.105505,-1.8443,0.244,8.99055,8.99055
439.00,8.98822,25.241718,0.000433,25.105572,-1.8441,0.244,8.99356,8.99356
440.00,8.98860,25.241747,0.000433,25.105572,-1.8440,0.244,8.99685,8.99685
441.00,8.98941,25.241763,0.000430,25.105542,-1.8439,0.244,8.99805,8.99805
442.00,8.99071,25.241871,0.000430,25.105535,-1.8438,0.244,9.00104,9.00104
443.00,8.99122,25.241924,0.000431,25.105496,-1.8436,0.244,9.00636,9.00636
444.00,8.99149,25.242024,0.000433,25.105599,-1.8435,0.244,9.01092,9.01092
445.00,8.99237,25.242027,0.000436,25.105604,-1.8434,0.244,9.01360,9.01360
446.00,8.99513,25.242181,0.000442,25.105703,-1.8432,0.244,9.01370,9.01370
447.00,8.99640,25.242210,0.000443,25.105787,-1.8431,0.244,9.00789,9.00789
448.00,8.99552,25.242238,0.000441,25.105804,-1.8430,0.244,8.99983,8.99983
449.00,8.99582,25.242139,0.000438,25.105692,-1.8430,0.244,8.99037,8.99037
450.00,8.99773,25.242128,0.000437,25.105636,-1.8429,0.244,8.98415,8.98415
451.00,9.00035,25.242068,0.000438,25.105551,-1.8429,0.244,8.98214,8.98214
452.00,9.00258,25.242045,0.000433,25.105497,-1.8429,0.244,8.98208,8.98208
453.00,9.00396,25.242071,0.000436,25.105523,-1.8428,0.244,8.98331,8.98331
454.00,9.00567,25.242157,0.000437,25.105555,-1.8427,0.245,8.98679,8.98679
455.00,9.00601,25.242360,0.000440,25.105682,-1.8426,0.245,8.99079,8.99079
456.00,8.99997,25.242500,0.000439,25.105773,-1.8424,0.245,8.99382,8.99382
457.00,8.99124,25.242598,0.000442,25.105816,-1.8423,0.245,8.99804,8.99804
458.00,8.98978,25.242742,0.000445,25.105875,-1.8422,0.245,9.00227,9.00227
459.00,8.98888,25.242695,0.000440,25.105792,-1.8420,0.245,9.00489,9.00489
460.00,8.99034,25.242583,0.000437,25.105732,-1.8420,0.245,9.00573,9.00573
461.00,8.99270,25.242438,0.000433,25.105638,-1.8419,0.245,9.00573,9.00573
462.00,8.99426,25.242345,0.000434,25.105499,-1.8418,0.245,9.00544,9.00544
463.00,8.99323,25.242319,0.000431,25.105458,-1.8418,0.245,9.00326,9.00326
464.00,8.99364,25.242395,0.000435,25.105545,-1.8418,0.245,9.00118,9.00118
465.00,8.99542,25.242537,0.000438,25.105606,-1.8418,0.245,8.99877,8.99877
466.00,8.99567,25.242758,0.000443,25.105738,-1.8417,0.245,8.99520,8.99520
467.00,8.99540,25.242793,0.000444,25.105765,-1.8416,0.245,8.99148,8.99148
468.00,8.99455,25.242854,0.000445,25.105824,-1.8415,0.245,8.98931,8.98931
469.00,8.99472,25.242934,0.000442,25.105818,-1.8414,0.245,8.98760,8.98760
470.00,8.99529,25.243045,0.000443,25.105899,-1.8413,0.245,8.98630,8.98630
471.00,8.99572,25.242951,0.000440,25.105747,-1.8412,0.246,8.98532,8.98532
472.00,8.99676,25.243124,0.000439,25.105829,-1.8411,0.246,8.98697,8.98697
473.00,8.99628,25.243148,0.000436,25.105773,-1.8410,0.246,8.98958,8.98958
474.00,8.99662,25.243189,0.000440,25.105754,-1.8409,0.246,8.99450,8.99450
475.00,8.99709,25.243151,0.000438,25.105636,-1.8407,0.246,8.99668,8.99668
476.00,8.99657,25.243280,0.000439,25.105712,-1.8405,0.246,8.99875,8.99875
477.00,8.99616,25.243283,0.000438,25.105706,-1.8404,0.246,9.00039,9.00039
478.00,8.99613,25.243300,0.000439,25.105690,-1.8402,0.246,9.00228,9.00228
479.00,8.99612,25.243258,0.000436,25.105645,-1.8401,0.246,9.00086,9.00086
480.00,8.99521,25.243320,0.000437,25.105659,-1.8401,0.246,8.99959,8.99959
481.00,8.99426,25.243292,0.000438,25.105592,-1.8401,0.246,8.99975,8.99975
482.00,8.99422,25.243246,0.000440,25.105555,-1.8400,0.246,8.99768,8.99768
483.00,8.99434,25.243280,0.000442,25.105625,-1.8400,0.246,8.99378,8.99378
484.00,8.99436,25.243251,0.000442,25.105628,-1.8399,0.247,8.99166,8.99166
485.00,8.99380,25.243249,0.000443,25.105631,-1.8399,0.247,8.99412,8.99412
486.00,8.99438,25.243264,0.000443,25.105690,-1.8397,0.247,8.99601,8.99601
487.00,8.99556,25.243268,0.000440,25.105690,-1.8395,0.247,8.99777,8.99777
488.00,8.99649,25.243178,0.000435,25.105580,-1.8394,0.247,8.99832,8.99832
489.00,8.99631,25.243250,0.000438,25.105599,-1.8393,0.247,8.99851,8.99851
490.00,8.99659,25.243217,0.000435,25.105555,-1.8392,0.247,8.99594,8.99594
491.00,8.99707,25.243298,0.000433,25.105602,-1.8391,0.247,8.99299,8.99299
492.00,8.99730,25.243327,0.000434,25.105606,-1.8390,0.248,8.99166,8.99166
493.00,8.99649,25.243379,0.000438,25.105626,-1.8388,0.248,8.99254,8.99254
494.00,8.99626,25.243479,0.000439,25.105649,-1.8387,0.248,8.99307,8.99307
495.00,8.99575,25.243543,0.000439,25.105691,-1.8386,0.248,8.99245,8.99245
496.00,8.99475,25.243468,0.000443,25.105592,-1.8385,0.248,8.99249,8.99249
497.00,8.99439,25.243515,0.000444,25.105567,-1.8385,0.248,8.99319,8.99319
498.00,8.99410,25.243568,0.000443,25.105578,-1.8385,0.248,8.99339,8.99339
499.00,8.99456,25.243560,0.000442,25.105606,-1.8384,0.248,8.99666,8.99666
500.00,8.99561,25.243649,0.000442,25.105620,-1.8382,0.248,9.00201,9.00201
501.00,8.99657,25.243717,0.000442,25.105655,-1.8381,0.248,9.00686,9.00686
502.00,8.99728,25.243814,0.000444,25.105750,-1.8378,0.248,9.00758,9.00758
503.00,8.99775,25.243824,0.000447,25.105699,-1.8376,0.248,9.00226,9.00226
504.00,8.99691,25.243815,0.000448,25.105590,-1.8375,0.248,8.98777,8.98777
505.00,8.99747,25.243856,0.000449,25.105574,-1.8374,0.248,8.96579,8.96579
506.00,8.99855,25.243915,0.000446,25.105549,-1.8372,0.248,8.94124,8.94124
507.00,9.00004,25.243896,0.000440,25.105454,-1.8371,0.248,8.92094,8.92094
508.00,9.00221,25.244065,0.000435,25.105590,-1.8370,0.249,8.90779,8.90779
509.00,9.00729,25.244162,0.000429,25.105688,-1.8368,0.249,8.90341,8.90341
510.00,9.01448,25.244124,0.000424,25.105656,-1.8367,0.249,8.90699,8.90699
@4,2.0001,4.0, 510.070999999996 
511.00,9.01431,25.244164,0.000421,25.105680,-1.8365,0.250,8.91391,8.91391
512.00,8.99935,25.244227,0.000423,25.105740,-1.8363,0.250,8.92123,8.92123
513.00,8.96969,25.244196,0.000423,25.105724,-1.8361,0.250,8.92939,8.92939
514.00,8.93796,25.244217,0.000425,25.105678,-1.8359,0.250,8.93515,8.93515
515.00,8.90724,25.244293,0.000426,25.105711,-1.8357,0.250,8.94011,8.94011
516.00,8.89500,25.244448,0.000430,25.105819,-1.8356,0.250,8.94617,8.94617
517.00,8.89982,25.244500,0.000429,25.105792,-1.8354,0.250,8.95477,8.95477
518.00,8.90762,25.244424,0.000430,25.105609,-1.8353,0.250,8.96269,8.96269
519.00,8.91447,25.244431,0.000428,25.105601,-1.8353,0.250,8.97202,8.97202
520.00,8.92088,25.244433,0.000429,25.105569,-1.8352,0.250,8.97870,8.97870
521.00,8.92734,25.244289,0.000428,25.105435,-1.8351,0.250,8.98334,8.98334
522.00,8.93513,25.244304,0.000427,25.105444,-1.8350,0.250,8.98357,8.98357
523.00,8.94237,25.244327,0.000422,25.105460,-1.8349,0.251,8.98281,8.98281
524.00,8.94956,25.244449,0.000429,25.105564,-1.8347,0.251,8.97965,8.97965
525.00,8.95634,25.244524,0.000432,25.105598,-1.8345,0.251,8.97914,8.97914
526.00,8.96332,25.244481,0.000432,25.105498,-1.8344,0.251,8.98036,8.98036
527.00,8.97224,25.244466,0.000433,25.105472,-1.8343,0.251,8.98165,8.98165
528.00,8.97684,25.244600,0.000440,25.105571,-1.8341,0.251,8.98390,8.98390
529.00,8.97753,25.244569,0.000438,25.105549,-1.8339,0.251,8.98766,8.98766
530.00,8.97769,25.244470,0.000433,25.105427,-1.8338,0.251,8.99163,8.99163
531.00,8.97878,25.244502,0.000431,25.105460,-1.8336,0.251,8.99529,8.99529
532.00,8.98044,25.244679,0.000434,25.105547,-1.8334,0.251,8.99960,8.99960
533.00,8.98285,25.244791,0.000434,25.105593,-1.8333,0.251,9.00175,9.00175
534.00,8.98536,25.244839,0.000433,25.105553,-1.8333,0.251,9.00534,9.00534
535.00,8.98778,25.244934,0.000435,25.105608,-1.8332,0.251,9.00710,9.00710
536.00,8.99044,25.245121,0.000441,25.105678,-1.8331,0.251,9.00680,9.00680
537.00,8.99206,25.245008,0.000433,25.105507,-1.8330,0.251,9.00532,9.00532
538.00,8.99287,25.245043,0.000431,25.105534,-1.8329,0.252,9.00481,9.00481
539.00,8.99343,25.245067,0.000432,25.105494,-1.8328,0.252,9.00176,9.00176
540.00,8.99430,25.245062,0.000432,25.105512,-1.8326,0.252,8.99981,8.99981
541.00,8.99478,25.245145,0.000432,25.105608,-1.8324,0.252,8.99789,8.99789
542.00,8.99550,25.245261,0.000437,25.105742,-1.8322,0.252,8.99763,8.99763
543.00,8.99645,25.245190,0.000441,25.105652,-1.8320,0.252,8.99713,8.99713
544.00,8.99757,25.245345,0.000444,25.105782,-1.8317,0.252,8.99634,8.99634
545.00,8.99908,25.245542,0.000446,25.105819,-1.8315,0.252,8.99547,8.99547
546.00,8.99951,25.245489,0.000441,25.105733,-1.8313,0.252,8.99597,8.99597
547.00,8.99943,25.245556,0.000438,25.105687,-1.8311,0.252,8.99622,8.99622
548.00,9.00000,25.245685,0.000435,25.105712,-1.8310,0.253,8.99767,8.99767
549.00,9.00079,25.245641,0.000430,25.105636,-1.8309,0.253,9.00140,9.00140
550.00,9.00153,25.245768,0.000431,25.105767,-1.8308,0.253,9.00434,9.00434
551.00,9.00162,25.245884,0.000432,25.105825,-1.8308,0.253,9.00483,9.00483
552.00,9.00091,25.245930,0.000437,25.105868,-1.8307,0.253,9.00334,9.00334
553.00,9.00063,25.245980,0.000440,25.105911,-1.8305,0.253,9.00254,9.00254
554.00,9.00019,25.245960,0.000443,25.105803,-1.8304,0.253,8.99937,8.99937
555.00,8.99929,25.245835,0.000444,25.105645,-1.8302,0.253,8.99608,8.99608
556.00,8.99872,25.245845,0.000445,25.105651,-1.8300,0.253,8.99597,8.99597
557.00,8.99858,25.245819,0.000444,25.105696,-1.8298,0.253,8.99769,8.99769
558.00,8.99863,25.245811,0.000445,25.105734,-1.8296,0.253,8.99835,8.99835
559.00,8.99880,25.245914,0.000444,25.105859,-1.8294,0.253,9.00160,9.00160
560.00,8.99912,25.245945,0.000444,25.105866,-1.8291,0.253,9.00726,9.00726
561.00,8.99972,25.245924,0.000443,25.105782,-1.8290,0.253,9.01164,9.01164
562.00,9.00176,25.245939,0.000445,25.105715,-1.8288,0.253,9.01259,9.01259
563.00,9.00249,25.245991,0.000445,25.105692,-1.8286,0.253,9.01055,9.01055
564.00,9.00217,25.245904,0.000441,25.105579,-1.8286,0.253,9.00644,9.00644
565.00,9.00220,25.245989,0.000438,25.105641,-1.8284,0.254,9.00159,9.00159
566.00,9.00263,25.246007,0.000438,25.105619,-1.8282,0.254,8.99769,8.99769
567.00,9.00265,25.246013,0.000435,25.105596,-1.8281,0.254,8.99751,8.99751
568.00,9.00175,25.245947,0.000436,25.105488,-1.8279,0.254,9.00143,9.00143
569.00,9.00239,25.246000,0.000438,25.105529,-1.8278,0.254,9.00456,9.00456
570.00,9.00327,25.245979,0.000435,25.105469,-1.8277,0.254,9.00510,9.00510
571.00,9.00487,25.246094,0.000436,25.105567,-1.8275,0.254,9.00514,9.00514
572.00,9.00558,25.246136,0.000438,25.105576,-1.8273,0.254,9.00495,9.00495
573.00,9.00555,25.246212,0.000436,25.105589,-1.8271,0.254,9.00476,9.00476
574.00,9.00597,25.246159,0.000437,25.105465,-1.8268,0.254,9.00609,9.00609
575.00,9.00524,25.246184,0.000441,25.105487,-1.8265,0.254,9.00816,9.00816
576.00,9.00578,25.246157,0.000443,25.105437,-1.8262,0.254,9.00928,9.00928
577.00,9.00637,25.246150,0.000440,25.105384,-1.8260,0.254,9.00859,9.00859
578.00,9.00600,25.246234,0.000440,25.105468,-1.8258,0.254,9.00219,9.00219
579.00,9.00407,25.246428,0.000443,25.105630,-1.8257,0.254,8.99416,8.99416
580.00,9.00226,25.246427,0.000442,25.105618,-1.8255,0.254,8.98831,8.98831
581.00,9.00085,25.246510,0.000439,25.105654,-1.8253,0.255,8.98621,8.98621
582.00,9.00114,25.246573,0.000441,25.105676,-1.8252,0.255,8.98739,8.98739
583.00,9.00162,25.246582,0.000440,25.105640,-1.8252,0.255,8.99264,8.99264
584.00,9.00063,25.246651,0.000436,25.105681,-1.8251,0.255,8.99796,8.99796
585.00,8.99967,25.246732,0.000436,25.105676,-1.8250,0.255,9.00156,9.00156
586.00,8.99893,25.246777,0.000439,25.105667,-1.8248,0.255,9.00129,9.00129
587.00,8.99424,25.246816,0.000437,25.105656,-1.8246,0.255,9.00011,9.00011
588.00,8.99156,25.246814,0.000438,25.105641,-1.8244,0.255,9.00223,9.00223
589.00,8.99448,25.246824,0.000440,25.105618,-1.8242,0.255,9.00787,9.00787
590.00,8.99369,25.246679,0.000440,25.105531,-1.8241,0.255,9.01268,9.01268
591.00,8.99288,25.246677,0.000440,25.105586,-1.8240,0.255,9.01503,9.01503
592.00,8.99368,25.246819,0.000443,25.105723,-1.8239,0.255,9.01533,9.01533
593.00,8.99730,25.246890,0.000444,25.105777,-1.8237,0.255,9.01305,9.01305
594.00,9.00073,25.246953,0.000447,25.105871,-1.8235,0.255,9.00802,9.00802
595.00,9.00512,25.247165,0.000446,25.106014,-1.8233,0.255,9.00391,9.00391
596.00,9.00815,25.247132,0.000440,25.105897,-1.8231,0.256,9.00123,9.00123
597.00,9.00922,25.247097,0.000441,25.105858,-1.8229,0.256,9.00011,9.00011
598.00,9.01065,25.247129,0.000437,25.105788,-1.8227,0.256,8.99925,8.99925
599.00,9.00902,25.247082,0.000429,25.105630,-1.8226,0.256,8.99855,8.99855
600.00,9.00850,25.247151,0.000431,25.105644,-1.8225,0.256,8.99904,8.99904
601.00,9.00801,25.247269,0.000438,25.105714,-1.8224,0.256,9.00387,9.00387
602.00,9.00616,25.247314,0.000439,25.105667,-1.8223,0.256,9.00912,9.00912
603.00,9.00559,25.247408,0.000439,25.105740,-1.8223,0.256,9.01269,9.01269
604.00,9.00682,25.247477,0.000444,25.105780,-1.8221,0.256,9.01647,9.01647
605.00,9.00827,25.247541,0.000445,25.105769,-1.8218,0.256,9.01874,9.01874
606.00,9.00895,25.247590,0.000443,25.105816,-1.8216,0.256,9.01637,9.01637
607.00,9.00926,25.247594,0.000440,25.105836,-1.8212,0.257,9.01266,9.01266
608.00,9.00831,25.247543,0.000443,25.105818,-1.8209,0.257,9.00909,9.00909
609.00,9.00699,25.247563,0.000446,25.105838,-1.8206,0.257,9.00369,9.00369
610.00,9.00744,25.247516,0.000446,25.105772,-1.8203,0.257,9.00019,9.00019
611.00,9.00715,25.247570,0.000447,25.105759,-1.8201,0.257,9.00158,9.00158
612.00,9.00584,25.247665,0.000447,25.105761,-1.8200,0.257,9.00400,9.00400
613.00,9.00635,25.247720,0.000446,25.105713,-1.8199,0.257,9.00529,9.00529
614.00,9.00696,25.247744,0.000441,25.105646,-1.8197,0.257,9.00794,9.00794
615.00,9.00839,25.247764,0.000439,25.105675,-1.8195,0.257,9.00725,9.00725
616.00,9.00838,25.247798,0.000441,25.105679,-1.8193,0.257,9.00264,9.00264
617.00,9.00720,25.247850,0.000446,25.105739,-1.8191,0.257,9.00050,9.00050
618.00,9.00740,25.247853,0.000446,25.105752,-1.8188,0.257,9.00185,9.00185
619.00,9.00679,25.247820,0.000448,25.105729,-1.8186,0.257,9.00378,9.00378
620.00,9.00480,25.247816,0.000449,25.105680,-1.8183,0.257,9.00701,9.00701
621.00,9.00419,25.247774,0.000447,25.105601,-1.8180,0.257,9.01222,9.01222
622.00,9.00543,25.247768,0.000443,25.105549,-1.8178,0.257,9.01317,9.01317
623.00,9.00527,25.247844,0.000443,25.105623,-1.8176,0.258,9.00961,9.00961
624.00,9.00527,25.247915,0.000444,25.105724,-1.8174,0.258,9.00553,9.00553
625.00,9.00601,25.247974,0.000442,25.105775,-1.8174,0.258,9.00230,9.00230
626.00,9.00738,25.247891,0.000440,25.105720,-1.8172,0.258,8.99863,8.99863
627.00,9.00755,25.247922,0.000441,25.105698,-1.8170,0.258,8.99727,8.99727
628.00,9.00581,25.247880,0.000439,25.105637,-1.8167,0.258,9.00037,9.00037
629.00,9.00439,25.247958,0.000437,25.105577,-1.8165,0.258,9.00448,9.00448
630.00,9.00437,25.248047,0.000437,25.105548,-1.8161,0.258,9.00877,9.00877
631.00,9.00454,25.248236,0.000439,25.105623,-1.8159,0.258,9.01176,9.01176
632.00,9.00460,25.248183,0.000437,25.105531,-1.8157,0.258,9.01293,9.01293
633.00,9.00595,25.248252,0.000438,25.105554,-1.8155,0.259,9.01197,9.01197
634.00,9.00646,25.248255,0.000438,25.105549,-1.8154,0.259,9.01161,9.01161
635.00,9.00709,25.248272,0.000442,25.105564,-1.8152,0.259,9.01077,9.01077
636.00,9.00800,25.248338,0.000441,25.105553,-1.8149,0.259,9.00903,9.00903
637.00,9.00742,25.248392,0.000440,25.105572,-1.8147,0.259,9.00742,9.00742
638.00,9.00732,25.248500,0.000440,25.105579,-1.8144,0.259,9.00642,9.00642
639.00,9.00668,25.248550,0.000440,25.105572,-1.8142,0.259,9.00420,9.00420
640.00,9.00628,25.248575,0.000439,25.105561,-1.8141,0.259,9.00306,9.00306
641.00,9.00621,25.248561,0.000439,25.105618,-1.8139,0.259,9.00532,9.00532
642.00,9.00642,25.248592,0.000443,25.105700,-1.8137,0.259,9.00912,9.00912
643.00,9.00695,25.248550,0.000442,25.105660,-1.8134,0.259,9.01007,9.01007
644.00,9.00749,25.248564,0.000441,25.105709,-1.8132,0.259,9.00977,9.00977
645.00,9.00805,25.248563,0.000439,25.105675,-1.8129,0.259,9.00862,9.00862
646.00,9.00839,25.248566,0.000436,25.105596,-1.8127,0.259,9.00575,9.00575
647.00,9.00790,25.248635,0.000433,25.105561,-1.8125,0.260,9.00163,9.00163
648.00,9.00733,25.248688,0.000437,25.105581,-1.8122,0.260,8.99873,8.99873
649.00,9.00630,25.248709,0.000438,25.105550,-1.8120,0.260,8.99688,8.99688
650.00,9.00539,25.248809,0.000439,25.105618,-1.8117,0.260,8.99563,8.99563
651.00,9.00472,25.248911,0.000440,25.105645,-1.8115,0.260,8.99560,8.99560
652.00,9.00368,25.248935,0.000438,25.105615,-1.8112,0.260,8.99599,8.99599
653.00,9.00262,25.248973,0.000433,25.105614,-1.8111,0.260,8.99398,8.99398
654.00,9.00229,25.249051,0.000432,25.105602,-1.8110,0.260,8.98697,8.98697
655.00,9.00235,25.249005,0.000429,25.105525,-1.8108,0.260,8.97449,8.97449
656.00,9.00151,25.248919,0.000428,25.105441,-1.8107,0.261,8.95762,8.95762
657.00,8.99825,25.249002,0.000430,25.105492,-1.8105,0.261,8.94086,8.94086
658.00,8.99658,25.249119,0.000429,25.105504,-1.8103,0.261,8.92869,8.92869
659.00,8.99502,25.249126,0.000425,25.105454,-1.8101,0.261,8.92257,8.92257
660.00,8.99548,25.249129,0.000423,25.105387,-1.8099,0.261,8.92319,8.92319
@5,2.0001,4.0, 660.004999999997 
661.00,8.99940,25.249265,0.000424,25.105478,-1.8097,0.261,8.92923,8.92923
662.00,8.99911,25.249305,0.000422,25.105470,-1.8095,0.262,8.93695,8.93695
663.00,8.98291,25.249251,0.000421,25.105411,-1.8093,0.262,8.94716,8.94716
664.00,8.95644,25.249236,0.000419,25.105415,-1.8091,0.262,8.95806,8.95806
665.00,8.93275,25.249349,0.000422,25.105544,-1.8089,0.262,8.96621,8.96621
666.00,8.91773,25.249325,0.000420,25.105499,-1.8086,0.262,8.97318,8.97318
667.00,8.91950,25.249419,0.000422,25.105548,-1.8084,0.262,8.97812,8.97812
668.00,8.92468,25.249458,0.000425,25.105568,-1.8082,0.262,8.98077,8.98077
669.00,8.93231,25.249529,0.000427,25.105624,-1.8079,0.263,8.98340,8.98340
670.00,8.93888,25.249583,0.000429,25.105627,-1.8077,0.262,8.98860,8.98860
671.00,8.94692,25.249539,0.000431,25.105559,-1.8075,0.262,8.99443,8.99443
672.00,8.95800,25.249414,0.000429,25.105402,-1.8073,0.262,8.99867,8.99867
673.00,8.96726,25.249480,0.000428,25.105445,-1.8071,0.262,9.00130,9.00130
674.00,8.97114,25.249535,0.000429,25.105435,-1.8069,0.262,9.00245,9.00245
675.00,8.97514,25.249556,0.000426,25.105426,-1.8067,0.263,9.00193,9.00193
676.00,8.98048,25.249744,0.000428,25.105529,-1.8065,0.263,8.99819,8.99819
677.00,8.98405,25.249878,0.000430,25.105638,-1.8063,0.263,8.99785,8.99785
678.00,8.98684,25.249809,0.000433,25.105500,-1.8062,0.263,9.00010,9.00010
679.00,8.99094,25.249869,0.000435,25.105552,-1.8061,0.263,8.99995,8.99995
680.00,8.99212,25.249877,0.000438,25.105568,-1.8060,0.263,8.99919,8.99919
681.00,8.99369,25.249822,0.000433,25.105521,-1.8058,0.263,9.00072,9.00072
682.00,8.99410,25.249852,0.000433,25.105534,-1.8055,0.263,9.00216,9.00216
683.00,8.99527,25.249960,0.000433,25.105647,-1.8052,0.263,9.00203,9.00203
684.00,8.99679,25.249929,0.000431,25.105557,-1.8049,0.264,9.00438,9.00438
685.00,8.99844,25.249946,0.000432,25.105480,-1.8046,0.264,9.00624,9.00624
686.00,8.99988,25.250020,0.000436,25.105568,-1.8043,0.263,9.00621,9.00621
687.00,9.00097,25.250042,0.000435,25.105528,-1.8040,0.263,9.00556,9.00556
688.00,9.00216,25.250122,0.000440,25.105579,-1.8037,0.263,9.00473,9.00473
689.00,9.00220,25.250207,0.000442,25.105627,-1.8035,0.263,9.00529,9.00529
690.00,9.00198,25.250260,0.000440,25.105653,-1.8034,0.264,9.00665,9.00665
691.00,9.00274,25.250261,0.000437,25.105513,-1.8033,0.264,9.00837,9.00837
692.00,9.00348,25.250376,0.000437,25.105593,-1.8031,0.264,9.01059,9.01059
693.00,9.00408,25.250442,0.000433,25.105603,-1.8030,0.264,9.01235,9.01235
694.00,9.00507,25.250481,0.000431,25.105619,-1.8027,0.264,9.01161,9.01161
695.00,9.00539,25.250610,0.000432,25.105681,-1.8024,0.264,9.00935,9.00935
696.00,9.00585,25.250537,0.000429,25.105645,-1.8022,0.264,9.00775,9.00775
697.00,9.00609,25.250362,0.000425,25.105479,-1.8020,0.264,9.00519,9.00519
698.00,9.00566,25.250335,0.000423,25.105477,-1.8018,0.265,9.00325,9.00325
699.00,9.00579,25.250371,0.000424,25.105476,-1.8017,0.265,9.00218,9.00218
700.00,9.00570,25.250321,0.000423,25.105432,-1.8016,0.265,9.00039,9.00039
701.00,9.00558,25.250440,0.000430,25.105543,-1.8014,0.265,8.99957,8.99957
702.00,9.00539,25.250519,0.000430,25.105573,-1.8013,0.265,8.99889,8.99889
703.00,9.00485,25.250542,0.000429,25.105481,-1.8010,0.265,8.99807,8.99807
704.00,9.00464,25.250603,0.000427,25.105490,-1.8006,0.265,8.99816,8.99816
705.00,9.00452,25.250611,0.000430,25.105378,-1.8004,0.265,9.00209,9.00209
706.00,9.00491,25.250730,0.000429,25.105316,-1.8002,0.265,9.00579,9.00579
707.00,9.00544,25.250929,0.000437,25.105434,-1.7999,0.265,9.00729,9.00729
708.00,9.00521,25.251014,0.000441,25.105499,-1.7997,0.265,9.00620,9.00620
709.00,9.00457,25.251004,0.000443,25.105464,-1.7995,0.265,9.00499,9.00499
710.00,9.00382,25.251103,0.000445,25.105568,-1.7993,0.265,9.00186,9.00186
711.00,9.00312,25.251187,0.000449,25.105686,-1.7989,0.265,8.99787,8.99787
712.00,9.00215,25.251111,0.000445,25.105644,-1.7986,0.265,8.99552,8.99552
713.00,9.00128,25.251203,0.000448,25.105696,-1.7982,0.265,8.99780,8.99780
714.00,9.00068,25.251225,0.000450,25.105689,-1.7979,0.265,8.99859,8.99859
715.00,9.00104,25.251271,0.000450,25.105731,-1.7977,0.265,9.00026,9.00026
716.00,9.00102,25.251121,0.000441,25.105583,-1.7975,0.266,9.00326,9.00326
717.00,9.00073,25.251243,0.000443,25.105604,-1.7973,0.266,9.00624,9.00624
718.00,9.00132,25.251122,0.000435,25.105493,-1.7972,0.266,9.00468,9.00468
719.00,9.00159,25.251155,0.000434,25.105503,-1.7969,0.266,9.00488,9.00488
720.00,9.00199,25.251213,0.000437,25.105560,-1.7965,0.266,9.00512,9.00512
721.00,9.00275,25.251353,0.000440,25.105712,-1.7963,0.266,9.00540,9.00540
722.00,9.00333,25.251228,0.000439,25.105637,-1.7962,0.267,9.00551,9.00551
723.00,9.00395,25.251269,0.000441,25.105645,-1.7960,0.266,9.00862,9.00862
724.00,9.00484,25.251312,0.000443,25.105668,-1.7958,0.266,9.01280,9.01280
725.00,9.00566,25.251274,0.000442,25.105540,-1.7955,0.267,9.01580,9.01580
726.00,9.00530,25.251311,0.000444,25.105459,-1.7953,0.266,9.01683,9.01683
727.00,9.00585,25.251419,0.000445,25.105484,-1.7950,0.267,9.01820,9.01820
728.00,9.00697,25.251484,0.000445,25.105462,-1.7947,0.267,9.01914,9.01914
729.00,9.00795,25.251641,0.000444,25.105522,-1.7944,0.267,9.01663,9.01663
730.00,9.00834,25.251654,0.000438,25.105490,-1.7942,0.267,9.01274,9.01274
731.00,9.00851,25.251753,0.000438,25.105589,-1.7939,0.267,9.00917,9.00917
732.00,9.00942,25.251872,0.000442,25.105636,-1.7936,0.267,9.00453,9.00453
733.00,9.00925,25.251985,0.000449,25.105732,-1.7934,0.267,8.99930,8.99930
734.00,9.00829,25.251940,0.000449,25.105651,-1.7933,0.267,8.99648,8.99648
735.00,9.00807,25.251954,0.000453,25.105694,-1.7932,0.267,8.99676,8.99676
736.00,9.00757,25.251822,0.000449,25.105570,-1.7931,0.267,8.99957,8.99957
737.00,9.00781,25.251792,0.000447,25.105573,-1.7930,0.267,9.00193,9.00193
738.00,9.00834,25.251660,0.000442,25.105428,-1.7928,0.267,9.00388,9.00388
739.00,9.00822,25.251642,0.000439,25.105459,-1.7925,0.268,9.00534,9.00534
740.00,9.00796,25.251697,0.000439,25.105477,-1.7922,0.268,9.00490,9.00490
741.00,9.00757,25.251771,0.000440,25.105482,-1.7919,0.268,9.00072,9.00072
742.00,9.00678,25.251786,0.000439,25.105433,-1.7915,0.268,9.00069,9.00069
743.00,9.00591,25.251874,0.000442,25.105505,-1.7913,0.268,9.00269,9.00269
744.00,9.00453,25.251946,0.000444,25.105559,-1.7911,0.268,9.00394,9.00394
745.00,9.00401,25.251912,0.000444,25.105585,-1.7909,0.268,9.00444,9.00444
746.00,9.00425,25.252019,0.000447,25.105691,-1.7908,0.268,9.00694,9.00694
747.00,9.00380,25.251994,0.000445,25.105696,-1.7907,0.268,9.00703,9.00703
748.00,9.00373,25.251908,0.000443,25.105606,-1.7905,0.268,9.00934,9.00934
749.00,9.00378,25.251876,0.000442,25.105511,-1.7902,0.268,9.01091,9.01091
750.00,9.00412,25.251951,0.000441,25.105470,-1.7899,0.268,9.01288,9.01288
751.00,9.00537,25.251908,0.000438,25.105381,-1.7895,0.268,9.01359,9.01359
752.00,9.00646,25.251979,0.000440,25.105406,-1.7891,0.268,9.01143,9.01143
753.00,9.00723,25.252188,0.000440,25.105554,-1.7889,0.268,9.00837,9.00837
754.00,9.00695,25.252226,0.000442,25.105571,-1.7887,0.268,9.00864,9.00864
755.00,9.00689,25.252192,0.000441,25.105517,-1.7886,0.269,9.00989,9.00989
756.00,9.00694,25.252248,0.000446,25.105556,-1.7885,0.268,9.01085,9.01085
757.00,9.00751,25.252275,0.000446,25.105527,-1.7883,0.269,9.01308,9.01308
758.00,9.00927,25.252351,0.000445,25.105515,-1.7881,0.269,9.01127,9.01127
759.00,9.01073,25.252447,0.000445,25.105565,-1.7879,0.269,9.00611,9.00611
760.00,9.01065,25.252527,0.000445,25.105637,-1.7877,0.269,9.00202,9.00202
761.00,9.01031,25.252562,0.000443,25.105594,-1.7874,0.269,9.00218,9.00218
762.00,9.00950,25.252564,0.000439,25.105581,-1.7872,0.269,9.00145,9.00145
763.00,9.01033,25.252519,0.000439,25.105528,-1.7870,0.269,9.00042,9.00042
764.00,9.00900,25.252525,0.000438,25.105487,-1.7867,0.269,9.00124,9.00124
765.00,9.00851,25.252638,0.000440,25.105465,-1.7866,0.269,9.00309,9.00309
766.00,9.00702,25.252757,0.000441,25.105552,-1.7864,0.269,9.00407,9.00407
767.00,9.00554,25.252803,0.000442,25.105586,-1.7862,0.269,9.00550,9.00550
768.00,9.00603,25.252768,0.000439,25.105582,-1.7860,0.269,9.00931,9.00931
769.00,9.00581,25.252779,0.000441,25.105600,-1.7857,0.269,9.01395,9.01395
770.00,9.00661,25.252843,0.000443,25.105653,-1.7854,0.269,9.01582,9.01582
771.00,9.00793,25.252816,0.000443,25.105651,-1.7851,0.270,9.01354,9.01354
772.00,9.00839,25.252863,0.000443,25.105657,-1.7849,0.270,9.01038,9.01038
773.00,9.00714,25.252995,0.000445,25.105721,-1.7846,0.270,9.00751,9.00751
774.00,9.00669,25.253024,0.000445,25.105672,-1.7844,0.270,9.00423,9.00423
775.00,9.00595,25.253024,0.000443,25.105584,-1.7841,0.270,9.00306,9.00306
776.00,9.00548,25.253017,0.000442,25.105469,-1.7839,0.270,9.00369,9.00369
777.00,9.00623,25.253029,0.000442,25.105445,-1.7836,0.270,9.00486,9.00486
778.00,9.00711,25.253080,0.000440,25.105449,-1.7834,0.270,9.00542,9.00542
779.00,9.00770,25.253110,0.000437,25.105448,-1.7831,0.270,9.00498,9.00498
780.00,9.00925,25.253136,0.000437,25.105578,-1.7827,0.270,9.00367,9.00367
781.00,9.00898,25.253165,0.000434,25.105674,-1.7824,0.271,9.00378,9.00378
782.00,9.00795,25.253254,0.000436,25.105775,-1.7822,0.271,9.00816,9.00816
783.00,9.00730,25.253238,0.000439,25.105749,-1.7821,0.271,9.01187,9.01187
784.00,9.00750,25.253251,0.000441,25.105737,-1.7820,0.271,9.01362,9.01362
785.00,9.00822,25.253297,0.000441,25.105675,-1.7818,0.271,9.01548,9.01548
786.00,9.00894,25.253358,0.000442,25.105669,-1.7816,0.271,9.01598,9.01598
787.00,9.00938,25.253409,0.000441,25.105573,-1.7813,0.271,9.01524,9.01524
788.00,9.00970,25.253528,0.000440,25.105617,-1.7808,0.271,9.01579,9.01579
789.00,9.00876,25.253619,0.000440,25.105650,-1.7805,0.271,9.02059,9.02059
790.00,9.00933,25.253666,0.000441,25.105638,-1.7802,0.271,9.02335,9.02335
791.00,9.01088,25.253817,0.000442,25.105719,-1.7800,0.271,9.02695,9.02695
792.00,9.01327,25.253835,0.000440,25.105765,-1.7798,0.272,9.03068,9.03068
793.00,9.01522,25.253813,0.000441,25.105715,-1.7796,0.272,9.03146,9.03146
794.00,9.01665,25.253769,0.000441,25.105652,-1.7794,0.272,9.02724,9.02724
795.00,9.01753,25.253786,0.000440,25.105645,-1.7790,0.272,9.02287,9.02287
796.00,9.01951,25.253603,0.000437,25.105477,-1.7786,0.272,9.01798,9.01798
797.00,9.02183,25.253643,0.000438,25.105526,-1.7782,0.272,9.01007,9.01007
798.00,9.02217,25.253685,0.000438,25.105532,-1.7779,0.272,9.00267,9.00267
799.00,9.01986,25.253864,0.000438,25.105694,-1.7777,0.272,8.99836,8.99836
800.00,9.01852,25.253849,0.000437,25.105671,-1.7775,0.272,8.99729,8.99729
801.00,9.01872,25.254032,0.000439,25.105768,-1.7773,0.272,8.99757,8.99757
802.00,9.01978,25.254097,0.000445,25.105753,-1.7772,0.272,9.00034,9.00034
803.00,9.01950,25.254169,0.000447,25.105819,-1.7769,0.272,9.00202,9.00202
804.00,9.01534,25.254001,0.000442,25.105657,-1.7766,0.272,8.99760,8.99760
805.00,9.01150,25.254087,0.000441,25.105738,-1.7763,0.273,8.98591,8.98591
806.00,9.00943,25.254106,0.000438,25.105764,-1.7761,0.273,8.96883,8.96883
807.00,9.00426,25.254132,0.000428,25.105720,-1.7758,0.273,8.95034,8.95034
808.00,8.99966,25.254083,0.000419,25.105636,-1.7757,0.274,8.93772,8.93772
809.00,8.99757,25.254268,0.000418,25.105753,-1.7755,0.274,8.93370,8.93370
810.00,9.00001,25.254260,0.000416,25.105687,-1.7753,0.274,8.93642,8.93642
@6,2.0001,4.0, 810.050999999999 
811.00,9.00635,25.254265,0.000417,25.105646,-1.7750,0.275,8.94463,8.94463
812.00,9.00911,25.254265,0.000418,25.105658,-1.7747,0.275,8.95482,8.95482
813.00,8.99905,25.254317,0.000418,25.105621,-1.7744,0.275,8.96189,8.96189
814.00,8.97108,25.254256,0.000420,25.105555,-1.7741,0.275,8.96624,8.96624
815.00,8.94228,25.254271,0.000423,25.105583,-1.7738,0.275,8.97300,8.97300
816.00,8.92307,25.254275,0.000426,25.105584,-1.7736,0.275,8.98279,8.98279
817.00,8.92613,25.254308,0.000430,25.105626,-1.7735,0.275,8.99036,8.99036
818.00,8.93558,25.254374,0.000434,25.105748,-1.7732,0.275,8.99609,8.99609
819.00,8.94534,25.254506,0.000433,25.105815,-1.7729,0.275,9.00067,9.00067
820.00,8.95273,25.254609,0.000432,25.105832,-1.7727,0.275,9.00167,9.00167
821.00,8.95900,25.254757,0.000430,25.105867,-1.7725,0.275,8.99917,8.99917
822.00,8.96687,25.254809,0.000428,25.105808,-1.7722,0.275,8.99837,8.99837
823.00,8.97242,25.254846,0.000431,25.105732,-1.7721,0.275,9.00092,9.00092
824.00,8.97713,25.254865,0.000433,25.105679,-1.7720,0.275,9.00439,9.00439
825.00,8.98976,25.254876,0.000434,25.105611,-1.7718,0.275,9.00595,9.00595
826.00,9.00208,25.254837,0.000438,25.105543,-1.7717,0.275,9.00322,9.00322
827.00,9.00073,25.254871,0.000440,25.105550,-1.7715,0.275,9.00043,9.00043
828.00,8.99953,25.254917,0.000438,25.105620,-1.7712,0.275,8.99869,8.99869
829.00,9.00129,25.254879,0.000437,25.105603,-1.7710,0.276,8.99781,8.99781
830.00,9.00225,25.254970,0.000440,25.105708,-1.7707,0.276,8.99785,8.99785
831.00,9.00032,25.255042,0.000440,25.105775,-1.7704,0.276,9.00275,9.00275
832.00,9.00119,25.255115,0.000442,25.105789,-1.7701,0.276,9.00743,9.00743
833.00,9.00061,25.255132,0.000440,25.105735,-1.7698,0.276,9.01015,9.01015
834.00,9.00060,25.255165,0.000438,25.105716,-1.7695,0.276,9.01246,9.01246
835.00,9.00174,25.255136,0.000435,25.105653,-1.7692,0.276,9.01481,9.01481
836.00,9.00239,25.255106,0.000431,25.105581,-1.7689,0.277,9.01590,9.01590
837.00,9.00370,25.255152,0.000434,25.105600,-1.7687,0.277,9.01651,9.01651
838.00,9.00592,25.255172,0.000438,25.105580,-1.7685,0.276,9.01632,9.01632
839.00,9.00732,25.255273,0.000442,25.105648,-1.7683,0.276,9.01632,9.01632
840.00,9.00836,25.255260,0.000444,25.105626,-1.7681,0.276,9.01629,9.01629
841.00,9.00938,25.255275,0.000448,25.105640,-1.7679,0.276,9.01774,9.01774
842.00,9.01014,25.255155,0.000443,25.105501,-1.7677,0.276,9.02009,9.02009
843.00,9.01133,25.255182,0.000440,25.105536,-1.7674,0.276,9.02183,9.02183
844.00,9.01219,25.255188,0.000438,25.105517,-1.7671,0.277,9.02400,9.02400
845.00,9.01348,25.255328,0.000438,25.105572,-1.7668,0.277,9.02894,9.02894
846.00,9.01586,25.255434,0.000434,25.105643,-1.7665,0.277,9.03291,9.03291
847.00,9.01851,25.255557,0.000435,25.105756,-1.7662,0.277,9.03408,9.03408
848.00,9.02007,25.255522,0.000436,25.105699,-1.7660,0.277,9.03348,9.03348
849.00,9.02051,25.255523,0.000440,25.105717,-1.7657,0.277,9.03011,9.03011
850.00,9.02095,25.255535,0.000446,25.105762,-1.7656,0.277,9.02492,9.02492
851.00,9.02138,25.255509,0.000448,25.105665,-1.7654,0.277,9.02005,9.02005
852.00,9.02189,25.255534,0.000450,25.105652,-1.7651,0.277,9.01747,9.01747
853.00,9.02224,25.255553,0.000450,25.105680,-1.7649,0.277,9.01446,9.01446
854.00,9.02284,25.255618,0.000445,25.105653,-1.7646,0.277,9.01306,9.01306
855.00,9.02389,25.255592,0.000442,25.105593,-1.7643,0.277,9.01264,9.01264
856.00,9.02482,25.255620,0.000439,25.105653,-1.7640,0.277,9.01281,9.01281
857.00,9.02583,25.255694,0.000439,25.105676,-1.7638,0.278,9.01174,9.01174
858.00,9.02437,25.255756,0.000441,25.105608,-1.7636,0.278,9.01358,9.01358
859.00,9.02197,25.255732,0.000438,25.105572,-1.7633,0.278,9.01549,9.01549
860.00,9.02112,25.255734,0.000434,25.105549,-1.7631,0.278,9.01694,9.01694
861.00,9.02056,25.255793,0.000435,25.105558,-1.7629,0.278,9.01678,9.01678
862.00,9.02024,25.255728,0.000434,25.105440,-1.7626,0.278,9.01644,9.01644
863.00,9.01948,25.255817,0.000435,25.105503,-1.7623,0.278,9.01466,9.01466
864.00,9.01747,25.255948,0.000436,25.105581,-1.7621,0.278,9.01269,9.01269
865.00,9.01626,25.256038,0.000440,25.105605,-1.7619,0.278,9.01424,9.01424
866.00,9.01639,25.256095,0.000444,25.105623,-1.7617,0.278,9.01436,9.01436
867.00,9.01543,25.256175,0.000444,25.105719,-1.7616,0.278,9.01396,9.01396
868.00,9.01473,25.256222,0.000441,25.105750,-1.7613,0.278,9.01602,9.01602
869.00,9.01508,25.256259,0.000445,25.105808,-1.7611,0.278,9.02090,9.02090
870.00,9.01623,25.256319,0.000445,25.105832,-1.7609,0.278,9.02405,9.02405
871.00,9.01649,25.256293,0.000439,25.105787,-1.7606,0.279,9.02790,9.02790
872.00,9.01706,25.256293,0.000437,25.105762,-1.7604,0.279,9.03281,9.03281
873.00,9.01868,25.256280,0.000437,25.105694,-1.7601,0.279,9.03404,9.03404
874.00,9.02050,25.256214,0.000435,25.105570,-1.7598,0.279,9.03019,9.03019
875.00,9.02116,25.256218,0.000431,25.105520,-1.7595,0.279,9.02550,9.02550
876.00,9.02185,25.256323,0.000436,25.105567,-1.7592,0.279,9.02207,9.02207
877.00,9.02262,25.256364,0.000437,25.105601,-1.7589,0.279,9.01934,9.01934
878.00,9.02503,25.256400,0.000438,25.105607,-1.7587,0.279,9.01915,9.01915
879.00,9.02618,25.256499,0.000440,25.105682,-1.7584,0.279,9.02115,9.02115
880.00,9.02453,25.256514,0.000442,25.105714,-1.7580,0.279,9.01961,9.01961
881.00,9.02418,25.256471,0.000446,25.105680,-1.7577,0.279,9.01667,9.01667
882.00,9.02448,25.256528,0.000447,25.105674,-1.7574,0.279,9.01506,9.01506
883.00,9.02507,25.256495,0.000450,25.105684,-1.7571,0.279,9.01192,9.01192
884.00,9.02325,25.256512,0.000449,25.105673,-1.7569,0.279,9.00942,9.00942
885.00,9.02163,25.256554,0.000448,25.105691,-1.7568,0.279,9.01376,9.01376
886.00,9.02088,25.256659,0.000446,25.105697,-1.7566,0.279,9.02158,9.02158
887.00,9.02225,25.256764,0.000444,25.105699,-1.7563,0.280,9.02662,9.02662
888.00,9.02133,25.256862,0.000442,25.105686,-1.7561,0.280,9.03005,9.03005
889.00,9.01898,25.256875,0.000444,25.105611,-1.7559,0.280,9.03028,9.03028
890.00,9.01802,25.256876,0.000440,25.105586,-1.7557,0.280,9.02533,9.02533
891.00,9.01819,25.256872,0.000438,25.105540,-1.7555,0.280,9.01714,9.01714
892.00,9.01732,25.256791,0.000436,25.105513,-1.7553,0.280,9.01400,9.01400
893.00,9.01663,25.256891,0.000439,25.105623,-1.7550,0.280,9.01407,9.01407
894.00,9.02026,25.257064,0.000437,25.105736,-1.7547,0.280,9.01722,9.01722
895.00,9.02831,25.257124,0.000441,25.105686,-1.7544,0.280,9.02075,9.02075
896.00,9.03045,25.257234,0.000443,25.105773,-1.7540,0.280,9.02369,9.02369
897.00,9.02576,25.257397,0.000447,25.105819,-1.7537,0.280,9.02359,9.02359
898.00,9.02436,25.257402,0.000443,25.105715,-1.7533,0.280,9.02519,9.02519
899.00,9.02234,25.257326,0.000441,25.105645,-1.7530,0.280,9.02632,9.02632
900.00,9.02304,25.257471,0.000441,25.105756,-1.7528,0.281,9.02713,9.02713
901.00,9.02285,25.257474,0.000441,25.105679,-1.7526,0.281,9.03110,9.03110
902.00,9.02329,25.257465,0.000438,25.105671,-1.7524,0.281,9.03520,9.03520
903.00,9.02391,25.257515,0.000440,25.105731,-1.7523,0.281,9.03501,9.03501
904.00,9.02565,25.257542,0.000444,25.105724,-1.7521,0.281,9.03161,9.03161
905.00,9.02592,25.257441,0.000444,25.105633,-1.7519,0.281,9.02784,9.02784
906.00,9.02423,25.257376,0.000443,25.105615,-1.7518,0.281,9.02170,9.02170
907.00,9.02309,25.257412,0.000444,25.105616,-1.7515,0.281,9.01439,9.01439
908.00,9.02335,25.257504,0.000443,25.105655,-1.7513,0.281,9.01103,9.01103
909.00,9.02545,25.257567,0.000441,25.105607,-1.7511,0.281,9.01342,9.01342
910.00,9.02581,25.257659,0.000439,25.105637,-1.7508,0.281,9.01887,9.01887
911.00,9.02601,25.257696,0.000436,25.105598,-1.7505,0.281,9.02540,9.02540
912.00,9.02677,25.257665,0.000433,25.105508,-1.7502,0.282,9.02981,9.02981
913.00,9.02537,25.257616,0.000428,25.105443,-1.7499,0.282,9.03157,9.03157
914.00,9.02227,25.257602,0.000429,25.105497,-1.7495,0.282,9.03158,9.03158
915.00,9.02168,25.257604,0.000429,25.105541,-1.7492,0.282,9.03064,9.03064
916.00,9.02448,25.257625,0.000433,25.105592,-1.7490,0.282,9.02895,9.02895
917.00,9.02409,25.257597,0.000437,25.105641,-1.7488,0.282,9.02898,9.02898
918.00,9.02136,25.257569,0.000439,25.105633,-1.7487,0.282,9.02841,9.02841
919.00,9.02247,25.257678,0.000439,25.105682,-1.7485,0.282,9.02566,9.02566
920.00,9.02359,25.257716,0.000441,25.105667,-1.7482,0.282,9.02285,9.02285
921.00,9.02490,25.257871,0.000442,25.105805,-1.7479,0.282,9.02295,9.02295
922.00,9.02439,25.258058,0.000440,25.105882,-1.7476,0.282,9.02396,9.02396
923.00,9.02393,25.258178,0.000441,25.105927,-1.7473,0.283,9.02569,9.02569
924.00,9.02490,25.258204,0.000439,25.105947,-1.7471,0.283,9.02797,9.02797
925.00,9.02515,25.258238,0.000439,25.105911,-1.7469,0.283,9.02723,9.02723
926.00,9.02680,25.258193,0.000436,25.105787,-1.7467,0.283,9.02439,9.02439
927.00,9.02798,25.258209,0.000435,25.105784,-1.7464,0.283,9.02344,9.02344
928.00,9.02691,25.258171,0.000436,25.105736,-1.7460,0.283,9.02433,9.02433
929.00,9.02543,25.258114,0.000437,25.105625,-1.7456,0.283,9.02670,9.02670
930.00,9.02523,25.258208,0.000440,25.105747,-1.7452,0.283,9.03203,9.03203
931.00,9.02594,25.258186,0.000444,25.105757,-1.7449,0.283,9.03574,9.03574
932.00,9.02705,25.258130,0.000447,25.105738,-1.7447,0.283,9.03313,9.03313
933.00,9.02788,25.258235,0.000452,25.105801,-1.7445,0.283,9.02780,9.02780
934.00,9.02748,25.258261,0.000450,25.105804,-1.7444,0.283,9.02487,9.02487
935.00,9.02617,25.258243,0.000450,25.105744,-1.7442,0.283,9.02307,9.02307
936.00,9.02583,25.258302,0.000447,25.105714,-1.7439,0.283,9.02100,9.02100
937.00,9.02681,25.258326,0.000446,25.105658,-1.7437,0.283,9.02056,9.02056
938.00,9.02658,25.258203,0.000441,25.105532,-1.7434,0.283,9.02118,9.02118
939.00,9.02569,25.258229,0.000441,25.105605,-1.7431,0.284,9.01976,9.01976
940.00,9.02708,25.258258,0.000439,25.105555,-1.7428,0.284,9.01851,9.01851
941.00,9.02769,25.258321,0.000439,25.105639,-1.7425,0.284,9.01966,9.01966
942.00,9.02729,25.258322,0.000436,25.105602,-1.7421,0.284,9.02227,9.02227
943.00,9.02602,25.258408,0.000436,25.105632,-1.7418,0.284,9.02380,9.02380
944.00,9.02372,25.258482,0.000439,25.105598,-1.7415,0.284,9.02344,9.02344
945.00,9.02418,25.258483,0.000438,25.105598,-1.7413,0.284,9.01996,9.01996
946.00,9.02398,25.258449,0.000437,25.105490,-1.7412,0.284,9.01611,9.01611
947.00,9.02243,25.258521,0.000441,25.105505,-1.7410,0.284,9.01307,9.01307
948.00,9.02026,25.258585,0.000441,25.105517,-1.7408,0.284,9.01330,9.01330
949.00,9.01922,25.258576,0.000436,25.105479,-1.7405,0.285,9.01786,9.01786
950.00,9.01923,25.258633,0.000438,25.105504,-1.7401,0.285,9.02420,9.02420
951.00,9.01948,25.258698,0.000440,25.105496,-1.7398,0.285,9.02816,9.02816
952.00,9.02021,25.258809,0.000439,25.105628,-1.7394,0.285,9.02967,9.02967
953.00,9.01950,25.258884,0.000439,25.105705,-1.7391,0.285,9.02480,9.02480
954.00,9.02130,25.258923,0.000441,25.105729,-1.7388,0.285,9.01047,9.01047
955.00,9.02270,25.258949,0.000438,25.105692,-1.7385,0.285,8.99014,8.99014
956.00,9.02286,25.259013,0.000435,25.105772,-1.7382,0.285,8.96990,8.96990
957.00,9.02167,25.258999,0.000431,25.105669,-1.7380,0.286,8.95395,8.95395
958.00,9.02358,25.258969,0.000428,25.105568,-1.7378,0.286,8.94542,8.94542
959.00,9.02879,25.259053,0.000428,25.105556,-1.7375,0.286,8.94617,8.94617
960.00,9.03626,25.259069,0.000427,25.105532,-1.7372,0.286,8.95366,8.95366
@7,2.0001,4.0, 960.087 
961.00,9.03252,25.259173,0.000427,25.105542,-1.7370,0.286,8.96362,8.96362
962.00,9.01939,25.259212,0.000423,25.105527,-1.7367,0.287,8.97153,8.97153
963.00,8.99528,25.259382,0.000424,25.105632,-1.7363,0.287,8.97700,8.97700
964.00,8.96413,25.259358,0.000420,25.105615,-1.7360,0.287,8.98121,8.98121
965.00,8.93961,25.259487,0.000422,25.105653,-1.7356,0.287,8.98637,8.98637
966.00,8.93514,25.259494,0.000424,25.105602,-1.7352,0.287,8.99242,8.99242
967.00,8.94376,25.259508,0.000428,25.105648,-1.7349,0.287,8.99950,8.99950
968.00,8.95346,25.259525,0.000430,25.105638,-1.7347,0.287,9.00755,9.00755
969.00,8.96348,25.259598,0.000433,25.105696,-1.7344,0.287,9.01271,9.01271
970.00,8.96859,25.259601,0.000434,25.105691,-1.7341,0.287,9.01629,9.01629
971.00,8.97443,25.259677,0.000434,25.105773,-1.7339,0.287,9.02064,9.02064
972.00,8.98148,25.259788,0.000435,25.105802,-1.7337,0.287,9.02532,9.02532
973.00,8.98892,25.259778,0.000435,25.105768,-1.7334,0.287,9.02846,9.02846
974.00,8.99489,25.259846,0.000433,25.105776,-1.7332,0.288,9.03268,9.03268
975.00,8.99936,25.259744,0.000428,25.105721,-1.7329,0.288,9.03423,9.03423
976.00,9.00411,25.259707,0.000427,25.105674,-1.7327,0.288,9.03249,9.03249
977.00,9.00931,25.259679,0.000430,25.105650,-1.7324,0.288,9.03074,9.03074
978.00,9.01250,25.259698,0.000433,25.105656,-1.7322,0.288,9.03070,9.03070
979.00,9.01529,25.259698,0.000433,25.105599,-1.7320,0.288,9.03084,9.03084
980.00,9.02060,25.259822,0.000436,25.105652,-1.7318,0.288,9.03060,9.03060
981.00,9.02367,25.259750,0.000435,25.105610,-1.7317,0.288,9.02950,9.02950
982.00,9.02512,25.259869,0.000437,25.105688,-1.7315,0.288,9.02685,9.02685
983.00,9.02487,25.259864,0.000436,25.105728,-1.7313,0.288,9.02505,9.02505
984.00,9.02483,25.259937,0.000438,25.105828,-1.7311,0.288,9.02588,9.02588
985.00,9.02669,25.260054,0.000440,25.105941,-1.7308,0.288,9.02900,9.02900
986.00,9.02835,25.260142,0.000441,25.105978,-1.7305,0.289,9.03354,9.03354
987.00,9.02968,25.260119,0.000437,25.105891,-1.7302,0.289,9.03835,9.03835
988.00,9.03121,25.260185,0.000436,25.105838,-1.7300,0.289,9.04101,9.04101
989.00,9.03181,25.260221,0.000435,25.105776,-1.7297,0.289,9.04022,9.04022
990.00,9.03122,25.260126,0.000436,25.105634,-1.7295,0.289,9.03700,9.03700
991.00,9.03171,25.260226,0.000440,25.105650,-1.7292,0.288,9.03320,9.03320
992.00,9.03229,25.260222,0.000440,25.105630,-1.7289,0.288,9.03157,9.03157
993.00,9.03296,25.260255,0.000442,25.105649,-1.7286,0.288,9.02850,9.02850
994.00,9.03333,25.260278,0.000445,25.105671,-1.7284,0.288,9.02580,9.02580
995.00,9.03222,25.260316,0.000444,25.105640,-1.7281,0.289,9.02533,9.02533
996.00,9.03155,25.260362,0.000440,25.105639,-1.7279,0.289,9.02541,9.02541
997.00,9.03059,25.260425,0.000441,25.105698,-1.7277,0.289,9.02383,9.02383
998.00,9.02995,25.260388,0.000436,25.105675,-1.7275,0.289,9.02213,9.02213
999.00,9.03044,25.260313,0.000431,25.105642,-1.7273,0.289,9.02026,9.02026
1000.00,9.02963,25.260405,0.000433,25.105727,-1.7270,0.289,9.01987,9.01987
1001.00,9.02841,25.260431,0.000437,25.105730,-1.7268,0.289,9.02123,9.02123
1002.00,9.02893,25.260413,0.000437,25.105689,-1.7265,0.289,9.02416,9.02416
1003.00,9.02972,25.260430,0.000436,25.105699,-1.7262,0.289,9.02774,9.02774
1004.00,9.02927,25.260562,0.000437,25.105743,-1.7260,0.290,9.03265,9.03265
1005.00,9.02915,25.260572,0.000436,25.105706,-1.7258,0.290,9.03454,9.03454
1006.00,9.02890,25.260563,0.000434,25.105688,-1.7256,0.290,9.03614,9.03614
1007.00,9.02770,25.260655,0.000436,25.105707,-1.7254,0.290,9.03655,9.03655
1008.00,9.02683,25.260720,0.000442,25.105684,-1.7253,0.290,9.03600,9.03600
1009.00,9.02770,25.260768,0.000444,25.105689,-1.7250,0.290,9.03480,9.03480
1010.00,9.02796,25.260738,0.000441,25.105614,-1.7249,0.290,9.03743,9.03743
1011.00,9.02873,25.260753,0.000439,25.105584,-1.7247,0.290,9.03887,9.03887
1012.00,9.02942,25.260753,0.000435,25.105523,-1.7245,0.290,9.03730,9.03730
1013.00,9.03093,25.260808,0.000431,25.105567,-1.7243,0.291,9.03545,9.03545
1014.00,9.03063,25.260804,0.000429,25.105563,-1.7240,0.291,9.03358,9.03358
1015.00,9.03052,25.260866,0.000430,25.105607,-1.7237,0.291,9.03183,9.03183
1016.00,9.03168,25.260863,0.000432,25.105555,-1.7234,0.291,9.03294,9.03294
1017.00,9.03286,25.260866,0.000436,25.105544,-1.7231,0.291,9.03533,9.03533
1018.00,9.03461,25.260946,0.000435,25.105555,-1.7228,0.291,9.03699,9.03699
1019.00,9.03620,25.261030,0.000437,25.105534,-1.7226,0.291,9.03872,9.03872
1020.00,9.03637,25.261205,0.000439,25.105665,-1.7222,0.291,9.03769,9.03769
1021.00,9.03652,25.261327,0.000441,25.105773,-1.7219,0.291,9.03268,9.03268
1022.00,9.03670,25.261403,0.000444,25.105810,-1.7217,0.291,9.02891,9.02891
1023.00,9.03623,25.261381,0.000444,25.105770,-1.7214,0.291,9.02867,9.02867
1024.00,9.03624,25.261379,0.000443,25.105801,-1.7212,0.291,9.02796,9.02796
1025.00,9.03520,25.261304,0.000441,25.105687,-1.7210,0.291,9.02787,9.02787
1026.00,9.03385,25.261433,0.000441,25.105752,-1.7208,0.291,9.03141,9.03141
1027.00,9.03230,25.261427,0.000442,25.105726,-1.7206,0.291,9.03708,9.03708
1028.00,9.03175,25.261441,0.000444,25.105713,-1.7204,0.291,9.04128,9.04128
1029.00,9.03261,25.261486,0.000443,25.105699,-1.7201,0.291,9.04336,9.04336
1030.00,9.03466,25.261543,0.000441,25.105766,-1.7199,0.291,9.04502,9.04502
1031.00,9.03508,25.261533,0.000438,25.105707,-1.7197,0.292,9.04382,9.04382
1032.00,9.03569,25.261588,0.000434,25.105764,-1.7194,0.292,9.04006,9.04006
1033.00,9.03677,25.261684,0.000433,25.105812,-1.7191,0.292,9.03576,9.03576
1034.00,9.03551,25.261719,0.000434,25.105780,-1.7189,0.292,9.03491,9.03491
1035.00,9.03580,25.261694,0.000435,25.105696,-1.7187,0.292,9.03344,9.03344
1036.00,9.03652,25.261675,0.000436,25.105743,-1.7184,0.292,9.03001,9.03001
1037.00,9.03653,25.261726,0.000439,25.105758,-1.7181,0.292,9.02732,9.02732
1038.00,9.03635,25.261739,0.000441,25.105739,-1.7179,0.292,9.02739,9.02739
1039.00,9.03498,25.261740,0.000441,25.105717,-1.7177,0.292,9.02828,9.02828
1040.00,9.03399,25.261857,0.000443,25.105778,-1.7174,0.292,9.02991,9.02991
1041.00,9.03437,25.261895,0.000440,25.105707,-1.7173,0.292,9.03224,9.03224
1042.00,9.03433,25.261964,0.000441,25.105705,-1.7171,0.292,9.03266,9.03266
1043.00,9.03403,25.262013,0.000440,25.105715,-1.7168,0.293,9.03066,9.03066
1044.00,9.03353,25.262061,0.000439,25.105744,-1.7164,0.293,9.02692,9.02692
1045.00,9.03322,25.262070,0.000435,25.105777,-1.7161,0.293,9.02286,9.02286
1046.00,9.03186,25.262166,0.000435,25.105831,-1.7158,0.293,9.02198,9.02198
1047.00,9.02994,25.262178,0.000429,25.105826,-1.7155,0.293,9.02446,9.02446
1048.00,9.02880,25.262197,0.000428,25.105807,-1.7153,0.293,9.02798,9.02798
1049.00,9.02867,25.262214,0.000431,25.105807,-1.7151,0.293,9.03030,9.03030
1050.00,9.02872,25.262257,0.000435,25.105809,-1.7148,0.293,9.03118,9.03118
1051.00,9.02850,25.262279,0.000437,25.105783,-1.7146,0.293,9.03074,9.03074
1052.00,9.02840,25.262254,0.000437,25.105698,-1.7143,0.293,9.02934,9.02934
1053.00,9.02804,25.262291,0.000438,25.105747,-1.7141,0.293,9.02859,9.02859
1054.00,9.02819,25.262308,0.000435,25.105760,-1.7138,0.294,9.02738,9.02738
1055.00,9.02864,25.262235,0.000432,25.105700,-1.7136,0.294,9.02850,9.02850
1056.00,9.02914,25.262189,0.000431,25.105667,-1.7133,0.294,9.03160,9.03160
1057.00,9.02885,25.262208,0.000432,25.105670,-1.7130,0.294,9.03301,9.03301
1058.00,9.02881,25.262212,0.000434,25.105639,-1.7127,0.294,9.03129,9.03129
1059.00,9.02899,25.262288,0.000440,25.105645,-1.7125,0.294,9.03053,9.03053
1060.00,9.02835,25.262312,0.000441,25.105583,-1.7121,0.294,9.03084,9.03084
1061.00,9.02816,25.262304,0.000442,25.105563,-1.7118,0.294,9.02930,9.02930
1062.00,9.02896,25.262397,0.000443,25.105646,-1.7115,0.294,9.02982,9.02982
1063.00,9.02972,25.262469,0.000441,25.105707,-1.7111,0.294,9.03350,9.03350
1064.00,9.03081,25.262469,0.000435,25.105654,-1.7108,0.294,9.04002,9.04002
1065.00,9.03072,25.262608,0.000438,25.105714,-1.7105,0.294,9.04357,9.04357
1066.00,9.03031,25.262713,0.000439,25.105749,-1.7103,0.294,9.04367,9.04367
1067.00,9.03184,25.262742,0.000441,25.105725,-1.7101,0.294,9.04125,9.04125
1068.00,9.03410,25.262737,0.000443,25.105640,-1.7099,0.294,9.03837,9.03837
1069.00,9.03385,25.262725,0.000445,25.105655,-1.7097,0.294,9.03292,9.03292
1070.00,9.03382,25.262807,0.000446,25.105756,-1.7093,0.294,9.02658,9.02658
1071.00,9.03378,25.262832,0.000446,25.105793,-1.7090,0.294,9.02289,9.02289
1072.00,9.03421,25.262808,0.000443,25.105754,-1.7088,0.295,9.02108,9.02108
1073.00,9.03391,25.262789,0.000442,25.105723,-1.7086,0.295,9.02203,9.02203
1074.00,9.03304,25.262861,0.000440,25.105764,-1.7084,0.295,9.02382,9.02382
1075.00,9.03450,25.262918,0.000437,25.105793,-1.7082,0.295,9.02841,9.02841
1076.00,9.03381,25.262983,0.000436,25.105766,-1.7080,0.295,9.03408,9.03408
1077.00,9.03210,25.263075,0.000437,25.105826,-1.7078,0.295,9.04072,9.04072
1078.00,9.03274,25.263126,0.000436,25.105855,-1.7075,0.295,9.04369,9.04369
1079.00,9.03426,25.263259,0.000439,25.105883,-1.7072,0.295,9.04565,9.04565
1080.00,9.03474,25.263133,0.000434,25.105715,-1.7069,0.296,9.04660,9.04660
1081.00,9.03360,25.263072,0.000432,25.105665,-1.7066,0.296,9.04456,9.04456
1082.00,9.03275,25.263079,0.000433,25.105646,-1.7063,0.296,9.04061,9.04061
1083.00,9.03335,25.263144,0.000434,25.105658,-1.7061,0.296,9.03723,9.03723
1084.00,9.03373,25.263126,0.000433,25.105588,-1.7060,0.296,9.03425,9.03425
1085.00,9.03345,25.263190,0.000438,25.105626,-1.7058,0.296,9.03425,9.03425
1086.00,9.03391,25.263241,0.000439,25.105640,-1.7055,0.296,9.03689,9.03689
1087.00,9.03510,25.263301,0.000440,25.105698,-1.7053,0.296,9.03989,9.03989
1088.00,9.03601,25.263391,0.000441,25.105765,-1.7049,0.296,9.04324,9.04324
1089.00,9.03715,25.263432,0.000442,25.105800,-1.7046,0.296,9.04665,9.04665
1090.00,9.03935,25.263520,0.000442,25.105836,-1.7043,0.296,9.04622,9.04622
1091.00,9.04072,25.263591,0.000442,25.105842,-1.7041,0.296,9.04581,9.04581
1092.00,9.04142,25.263688,0.000442,25.105824,-1.7039,0.296,9.04438,9.04438
1093.00,9.04198,25.263751,0.000443,25.105794,-1.7038,0.296,9.04076,9.04076
1094.00,9.04217,25.263777,0.000442,25.105822,-1.7036,0.296,9.03580,9.03580
1095.00,9.04161,25.263820,0.000442,25.105825,-1.7033,0.296,9.03194,9.03194
1096.00,9.03976,25.263824,0.000442,25.105792,-1.7030,0.296,9.02938,9.02938
1097.00,9.03862,25.263782,0.000440,25.105703,-1.7028,0.296,9.02800,9.02800
1098.00,9.03788,25.263783,0.000437,25.105654,-1.7026,0.297,9.02884,9.02884
1099.00,9.03703,25.263827,0.000440,25.105655,-1.7025,0.297,9.02908,9.02908
1100.00,9.03646,25.263863,0.000441,25.105676,-1.7023,0.297,9.02900,9.02900
1101.00,9.03696,25.263934,0.000443,25.105705,-1.7020,0.297,9.02603,9.02603
1102.00,9.03737,25.263959,0.000442,25.105695,-1.7016,0.297,9.02247,9.02247
1103.00,9.03592,25.263999,0.000443,25.105724,-1.7013,0.297,9.01689,9.01689
1104.00,9.03382,25.264031,0.000438,25.105761,-1.7010,0.297,9.00900,9.00900
1105.00,9.03163,25.263993,0.000434,25.105706,-1.7007,0.298,8.99633,8.99633
1106.00,9.02914,25.264047,0.000433,25.105715,-1.7004,0.298,8.98347,8.98347
1107.00,9.02651,25.264163,0.000431,25.105771,-1.7001,0.298,8.97265,8.97265
1108.00,9.02625,25.264160,0.000423,25.105709,-1.6997,0.298,8.96877,8.96877
1109.00,9.02586,25.264199,0.000420,25.105642,-1.6993,0.299,8.97142,8.97142
1110.00,9.02155,25.264226,0.000416,25.105577,-1.6989,0.299,8.97900,8.97900
@8,2.0001,4.0, 1110.024 
1111.00,9.01720,25.264300,0.000415,25.105584,-1.6987,0.299,8.98666,8.98666
1112.00,9.01367,25.264265,0.000414,25.105535,-1.6984,0.299,8.99329,8.99329
1113.00,9.00561,25.264385,0.000419,25.105631,-1.6982,0.299,8.99766,8.99766
1114.00,8.98486,25.264409,0.000423,25.105632,-1.6979,0.299,9.00078,9.00078
1115.00,8.95994,25.264444,0.000428,25.105668,-1.6977,0.299,9.00547,9.00547
1116.00,8.95306,25.264453,0.000430,25.105738,-1.6975,0.299,9.01273,9.01273
1117.00,8.96221,25.264509,0.000436,25.105839,-1.6972,0.299,9.01731,9.01731
1118.00,8.98633,25.264514,0.000435,25.105805,-1.6970,0.299,9.01886,9.01886
1119.00,8.99580,25.264477,0.000432,25.105710,-1.6967,0.299,9.02049,9.02049
1120.00,8.99470,25.264611,0.000434,25.105780,-1.6963,0.300,9.02237,9.02237
1121.00,8.99851,25.264643,0.000429,25.105732,-1.6960,0.300,9.02405,9.02405
1122.00,9.00392,25.264621,0.000427,25.105648,-1.6958,0.300,9.02969,9.02969
1123.00,9.00695,25.264643,0.000431,25.105650,-1.6956,0.300,9.03499,9.03499
1124.00,9.00958,25.264722,0.000432,25.105693,-1.6953,0.300,9.03757,9.03757
1125.00,9.01344,25.264729,0.000430,25.105707,-1.6951,0.300,9.03917,9.03917
1126.00,9.01686,25.264684,0.000433,25.105675,-1.6949,0.300,9.03962,9.03962
1127.00,9.01921,25.264798,0.000432,25.105751,-1.6947,0.300,9.03783,9.03783
1128.00,9.02184,25.264838,0.000432,25.105748,-1.6944,0.301,9.03583,9.03583
1129.00,9.02518,25.264944,0.000433,25.105846,-1.6942,0.301,9.03758,9.03758
1130.00,9.02882,25.264979,0.000439,25.105810,-1.6939,0.301,9.04336,9.04336
1131.00,9.03023,25.265015,0.000442,25.105808,-1.6937,0.301,9.04858,9.04858
1132.00,9.03257,25.265028,0.000445,25.105778,-1.6934,0.300,9.05292,9.05292
1133.00,9.03582,25.265011,0.000446,25.105787,-1.6932,0.300,9.05667,9.05667
1134.00,9.03770,25.264977,0.000446,25.105713,-1.6930,0.300,9.05609,9.05609
1135.00,9.04051,25.264947,0.000443,25.105659,-1.6928,0.300,9.05127,9.05127
1136.00,9.04337,25.265012,0.000442,25.105633,-1.6926,0.301,9.04423,9.04423
1137.00,9.04451,25.265025,0.000443,25.105631,-1.6924,0.301,9.03889,9.03889
1138.00,9.04559,25.265029,0.000441,25.105615,-1.6922,0.301,9.03506,9.03506
1139.00,9.04845,25.265033,0.000441,25.105609,-1.6919,0.301,9.03395,9.03395
1140.00,9.04974,25.265178,0.000441,25.105723,-1.6917,0.301,9.03186,9.03186
1141.00,9.04783,25.265201,0.000438,25.105751,-1.6915,0.301,9.03182,9.03182
1142.00,9.04481,25.265177,0.000437,25.105704,-1.6913,0.301,9.03097,9.03097
1143.00,9.04311,25.265200,0.000437,25.105658,-1.6912,0.301,9.03186,9.03186
1144.00,9.04183,25.265246,0.000438,25.105695,-1.6910,0.301,9.03544,9.03544
1145.00,9.04103,25.265226,0.000437,25.105651,-1.6908,0.302,9.03987,9.03987
1146.00,9.04136,25.265227,0.000437,25.105595,-1.6905,0.302,9.04609,9.04609
1147.00,9.04286,25.265224,0.000435,25.105554,-1.6902,0.302,9.05144,9.05144
1148.00,9.04411,25.265211,0.000434,25.105579,-1.6899,0.302,9.05409,9.05409
1149.00,9.04375,25.265269,0.000434,25.105576,-1.6896,0.302,9.05300,9.05300
1150.00,9.04138,25.265271,0.000432,25.105561,-1.6893,0.302,9.05087,9.05087
1151.00,9.04010,25.265375,0.000433,25.105668,-1.6890,0.302,9.04733,9.04733
1152.00,9.04040,25.265537,0.000436,25.105773,-1.6886,0.302,9.04556,9.04556
1153.00,9.04230,25.265666,0.000439,25.105789,-1.6883,0.302,9.04470,9.04470
1154.00,9.04374,25.265733,0.000441,25.105845,-1.6880,0.302,9.04414,9.04414
1155.00,9.04402,25.265737,0.000443,25.105845,-1.6878,0.302,9.04593,9.04593
1156.00,9.04398,25.265843,0.000449,25.105891,-1.6877,0.302,9.04780,9.04780
1157.00,9.04426,25.265856,0.000447,25.105870,-1.6876,0.302,9.04672,9.04672
1158.00,9.04491,25.265899,0.000445,25.105874,-1.6874,0.302,9.04466,9.04466
1159.00,9.04430,25.265923,0.000441,25.105802,-1.6872,0.302,9.04459,9.04459
1160.00,9.04465,25.265941,0.000439,25.105697,-1.6870,0.303,9.04348,9.04348
1161.00,9.04528,25.265894,0.000433,25.105628,-1.6868,0.303,9.04091,9.04091
1162.00,9.04569,25.265892,0.000433,25.105551,-1.6865,0.303,9.04062,9.04062
1163.00,9.04625,25.265913,0.000431,25.105465,-1.6863,0.303,9.04161,9.04161
1164.00,9.04598,25.265903,0.000431,25.105438,-1.6861,0.303,9.04094,9.04094
1165.00,9.04506,25.266035,0.000431,25.105549,-1.6859,0.303,9.04056,9.04056
1166.00,9.04384,25.266059,0.000430,25.105526,-1.6856,0.303,9.04167,9.04167
1167.00,9.04351,25.266130,0.000429,25.105581,-1.6853,0.303,9.04173,9.04173
1168.00,9.04333,25.266173,0.000430,25.105669,-1.6850,0.303,9.04028,9.04028
1169.00,9.04268,25.266225,0.000433,25.105696,-1.6847,0.304,9.03860,9.03860
1170.00,9.04202,25.266403,0.000439,25.105883,-1.6845,0.304,9.03668,9.03668
1171.00,9.04192,25.266526,0.000437,25.105906,-1.6843,0.304,9.03841,9.03841
1172.00,9.04260,25.266669,0.000441,25.105998,-1.6841,0.304,9.04286,9.04286
1173.00,9.04327,25.266692,0.000441,25.105922,-1.6839,0.304,9.04695,9.04695
1174.00,9.04357,25.266745,0.000438,25.105911,-1.6838,0.304,9.05056,9.05056
1175.00,9.04340,25.266593,0.000431,25.105701,-1.6836,0.304,9.05179,9.05179
1176.00,9.04284,25.266433,0.000431,25.105595,-1.6833,0.304,9.04934,9.04934
1177.00,9.04334,25.266375,0.000430,25.105575,-1.6830,0.304,9.04556,9.04556
1178.00,9.04323,25.266420,0.000433,25.105659,-1.6827,0.304,9.04365,9.04365
1179.00,9.04398,25.266453,0.000432,25.105708,-1.6824,0.304,9.04068,9.04068
1180.00,9.04442,25.266510,0.000434,25.105717,-1.6821,0.304,9.03767,9.03767
1181.00,9.04405,25.266633,0.000438,25.105784,-1.6819,0.304,9.03354,9.03354
1182.00,9.04367,25.266610,0.000437,25.105705,-1.6816,0.304,9.02996,9.02996
1183.00,9.04261,25.266657,0.000437,25.105727,-1.6813,0.304,9.02941,9.02941
1184.00,9.04021,25.266677,0.000439,25.105721,-1.6810,0.304,9.03172,9.03172
1185.00,9.03963,25.266644,0.000439,25.105688,-1.6809,0.304,9.03732,9.03732
1186.00,9.04065,25.266663,0.000442,25.105731,-1.6807,0.304,9.04657,9.04657
1187.00,9.04136,25.266635,0.000440,25.105704,-1.6805,0.305,9.05438,9.05438
1188.00,9.04218,25.266611,0.000439,25.105689,-1.6804,0.305,9.05740,9.05740
1189.00,9.04043,25.266544,0.000437,25.105646,-1.6802,0.305,9.05807,9.05807
1190.00,9.04025,25.266544,0.000438,25.105620,-1.6799,0.305,9.05592,9.05592
1191.00,9.04068,25.266499,0.000434,25.105529,-1.6797,0.305,9.04938,9.04938
1192.00,9.04071,25.266584,0.000436,25.105598,-1.6794,0.305,9.04237,9.04237
1193.00,9.04108,25.266657,0.000438,25.105602,-1.6792,0.305,9.03658,9.03658
1194.00,9.04400,25.266798,0.000440,25.105666,-1.6789,0.305,9.03303,9.03303
1195.00,9.04428,25.266984,0.000441,25.105787,-1.6786,0.305,9.03217,9.03217
1196.00,9.04221,25.267087,0.000440,25.105816,-1.6784,0.305,9.03326,9.03326
1197.00,9.04082,25.267147,0.000439,25.105814,-1.6783,0.305,9.03591,9.03591
1198.00,9.04154,25.267176,0.000438,25.105763,-1.6781,0.306,9.04139,9.04139
1199.00,9.04429,25.267156,0.000437,25.105638,-1.6780,0.306,9.04734,9.04734
1200.00,9.04492,25.267149,0.000435,25.105543,-1.6777,0.306,9.05131,9.05131
1201.00,9.04437,25.267219,0.000437,25.105575,-1.6775,0.306,9.05433,9.05433
1202.00,9.04607,25.267314,0.000436,25.105602,-1.6772,0.306,9.05323,9.05323
1203.00,9.04717,25.267255,0.000432,25.105557,-1.6770,0.306,9.05111,9.05111
1204.00,9.04645,25.267321,0.000435,25.105665,-1.6768,0.306,9.04777,9.04777
1205.00,9.04485,25.267294,0.000433,25.105703,-1.6766,0.307,9.04483,9.04483
1206.00,9.04298,25.267313,0.000433,25.105721,-1.6763,0.307,9.04226,9.04226
1207.00,9.04251,25.267290,0.000438,25.105666,-1.6760,0.307,9.04486,9.04486
1208.00,9.04341,25.267441,0.000445,25.105754,-1.6756,0.306,9.04658,9.04658
1209.00,9.04455,25.267498,0.000441,25.105760,-1.6753,0.307,9.04616,9.04616
1210.00,9.04670,25.267502,0.000444,25.105722,-1.6750,0.307,9.04661,9.04661
1211.00,9.04738,25.267563,0.000447,25.105762,-1.6747,0.306,9.04879,9.04879
1212.00,9.04767,25.267639,0.000442,25.105786,-1.6745,0.307,9.04795,9.04795
1213.00,9.04758,25.267672,0.000438,25.105799,-1.6743,0.307,9.04466,9.04466
1214.00,9.04738,25.267674,0.000440,25.105766,-1.6741,0.307,9.04278,9.04278
1215.00,9.04626,25.267747,0.000445,25.105771,-1.6740,0.307,9.04029,9.04029
1216.00,9.04581,25.267818,0.000444,25.105774,-1.6738,0.307,9.03777,9.03777
1217.00,9.04570,25.267765,0.000448,25.105745,-1.6735,0.307,9.03625,9.03625
1218.00,9.04527,25.267749,0.000449,25.105708,-1.6733,0.307,9.03741,9.03741
1219.00,9.04478,25.267769,0.000449,25.105706,-1.6730,0.307,9.04144,9.04144
1220.00,9.04425,25.267771,0.000445,25.105742,-1.6728,0.307,9.04324,9.04324
1221.00,9.04336,25.267737,0.000443,25.105726,-1.6726,0.307,9.04230,9.04230
1222.00,9.04357,25.267795,0.000442,25.105754,-1.6723,0.308,9.04185,9.04185
1223.00,9.04290,25.267723,0.000444,25.105727,-1.6721,0.308,9.04252,9.04252
1224.00,9.04252,25.267710,0.000445,25.105762,-1.6719,0.308,9.04101,9.04101
1225.00,9.04277,25.267822,0.000449,25.105856,-1.6716,0.307,9.04041,9.04041
1226.00,9.04233,25.267764,0.000450,25.105844,-1.6714,0.307,9.03798,9.03798
1227.00,9.04154,25.267750,0.000448,25.105879,-1.6712,0.307,9.03491,9.03491
1228.00,9.04006,25.267822,0.000448,25.105938,-1.6709,0.308,9.03131,9.03131
1229.00,9.03904,25.267885,0.000443,25.105944,-1.6706,0.308,9.03148,9.03148
1230.00,9.03784,25.267775,0.000437,25.105814,-1.6703,0.308,9.03699,9.03699
1231.00,9.03718,25.267849,0.000437,25.105797,-1.6701,0.308,9.04455,9.04455
1232.00,9.03741,25.267825,0.000437,25.105660,-1.6697,0.308,9.05102,9.05102
1233.00,9.03731,25.267824,0.000435,25.105647,-1.6695,0.309,9.05431,9.05431
1234.00,9.03496,25.267909,0.000439,25.105598,-1.6692,0.308,9.05368,9.05368
1235.00,9.03378,25.268000,0.000444,25.105651,-1.6690,0.308,9.04961,9.04961
1236.00,9.03059,25.268109,0.000443,25.105713,-1.6688,0.309,9.04755,9.04755
1237.00,9.02319,25.268250,0.000444,25.105826,-1.6686,0.309,9.04769,9.04769
1238.00,9.02824,25.268382,0.000442,25.105784,-1.6685,0.309,9.04747,9.04747
1239.00,9.04804,25.268342,0.000439,25.105759,-1.6683,0.309,9.04541,9.04541
1240.00,9.06190,25.268417,0.000435,25.105709,-1.6680,0.309,9.04438,9.04438
1241.00,9.05694,25.268383,0.000434,25.105622,-1.6677,0.309,9.04364,9.04364
1242.00,9.05317,25.268396,0.000434,25.105575,-1.6675,0.309,9.04311,9.04311
1243.00,9.05232,25.268408,0.000437,25.105617,-1.6673,0.309,9.04260,9.04260
1244.00,9.05045,25.268336,0.000439,25.105536,-1.6671,0.309,9.04381,9.04381
1245.00,9.04901,25.268351,0.000440,25.105563,-1.6668,0.309,9.04366,9.04366
1246.00,9.04860,25.268410,0.000442,25.105623,-1.6666,0.309,9.04416,9.04416
1247.00,9.04766,25.268411,0.000443,25.105648,-1.6663,0.309,9.04566,9.04566
1248.00,9.04757,25.268456,0.000445,25.105659,-1.6661,0.309,9.04794,9.04794
1249.00,9.04662,25.268612,0.000444,25.105765,-1.6658,0.310,9.04896,9.04896
1250.00,9.04642,25.268646,0.000443,25.105776,-1.6657,0.310,9.04788,9.04788
1251.00,9.04603,25.268600,0.000439,25.105670,-1.6656,0.310,9.04515,9.04515
1252.00,9.04533,25.268672,0.000440,25.105689,-1.6655,0.310,9.04283,9.04283
1253.00,9.04481,25.268712,0.000439,25.105673,-1.6653,0.310,9.04039,9.04039
1254.00,9.04431,25.268745,0.000438,25.105685,-1.6650,0.310,9.03363,9.03363
1255.00,9.04392,25.268767,0.000436,25.105680,-1.6647,0.311,9.02270,9.02270
1256.00,9.04476,25.268826,0.000437,25.105716,-1.6643,0.311,9.00787,9.00787
1257.00,9.04430,25.268817,0.000428,25.105648,-1.6639,0.311,8.99062,8.99062
1258.00,9.04513,25.268828,0.000425,25.105605,-1.6635,0.311,8.97758,8.97758
1259.00,9.04481,25.268895,0.000427,25.105651,-1.6632,0.312,8.97388,8.97388
1260.00,9.03935,25.268906,0.000425,25.105617,-1.6629,0.312,8.97761,8.97761
1261.00,9.03650,25.268894,0.000421,25.105610,-1.6626,0.312,8.98825,8.98825
@9,2.0001,4.0, 1260.062 
1262.00,9.04273,25.268962,0.000424,25.105607,-1.6623,0.312,9.00014,9.00014
1263.00,9.03879,25.268972,0.000423,25.105546,-1.6620,0.312,9.00972,9.00972
1264.00,9.01193,25.268998,0.000419,25.105477,-1.6617,0.312,9.01715,9.01715
1265.00,8.98175,25.269084,0.000423,25.105530,-1.6615,0.312,9.02334,9.02334
1266.00,8.96287,25.269220,0.000429,25.105555,-1.6613,0.312,9.02826,9.02826
1267.00,8.96466,25.269277,0.000429,25.105557,-1.6610,0.312,9.03222,9.03222
1268.00,8.97572,25.269362,0.000429,25.105666,-1.6607,0.312,9.03573,9.03573
1269.00,8.99211,25.269403,0.000430,25.105698,-1.6604,0.312,9.03693,9.03693
1270.00,9.00213,25.269440,0.000431,25.105693,-1.6601,0.312,9.03783,9.03783
1271.00,9.00953,25.269448,0.000431,25.105693,-1.6597,0.313,9.04016,9.04016
1272.00,9.01553,25.269438,0.000430,25.105693,-1.6595,0.313,9.04381,9.04381
1273.00,9.02042,25.269477,0.000432,25.105704,-1.6592,0.313,9.04513,9.04513
1274.00,9.02345,25.269576,0.000439,25.105732,-1.6590,0.313,9.04730,9.04730
1275.00,9.02673,25.269556,0.000439,25.105701,-1.6588,0.313,9.05184,9.05184
1276.00,9.02979,25.269595,0.000442,25.105687,-1.6587,0.313,9.05312,9.05312
1277.00,9.03255,25.269655,0.000447,25.105727,-1.6586,0.313,9.05271,9.05271
1278.00,9.03537,25.269594,0.000445,25.105631,-1.6585,0.313,9.05432,9.05432
1279.00,9.03957,25.269576,0.000444,25.105630,-1.6583,0.313,9.05469,9.05469
1280.00,9.04285,25.269681,0.000445,25.105662,-1.6581,0.313,9.05237,9.05237
1281.00,9.04485,25.269714,0.000447,25.105678,-1.6578,0.313,9.05389,9.05389
1282.00,9.04555,25.269677,0.000449,25.105688,-1.6574,0.313,9.05637,9.05637
1283.00,9.04754,25.269741,0.000450,25.105761,-1.6572,0.313,9.05895,9.05895
1284.00,9.04922,25.269664,0.000447,25.105643,-1.6569,0.313,9.05914,9.05914
1285.00,9.04985,25.269591,0.000442,25.105606,-1.6567,0.313,9.05783,9.05783
1286.00,9.05022,25.269564,0.000439,25.105593,-1.6565,0.313,9.05315,9.05315
1287.00,9.05048,25.269640,0.000435,25.105577,-1.6563,0.313,9.05032,9.05032
1288.00,9.05176,25.269691,0.000436,25.105604,-1.6561,0.314,9.04636,9.04636
1289.00,9.05327,25.269783,0.000437,25.105718,-1.6558,0.314,9.04709,9.04709
1290.00,9.05344,25.269810,0.000437,25.105683,-1.6557,0.314,9.04980,9.04980
1291.00,9.05402,25.269838,0.000436,25.105696,-1.6555,0.314,9.05335,9.05335
1292.00,9.05350,25.269897,0.000436,25.105723,-1.6554,0.314,9.05446,9.05446
1293.00,9.05302,25.269907,0.000432,25.105606,-1.6552,0.314,9.05720,9.05720
1294.00,9.05350,25.269942,0.000431,25.105591,-1.6550,0.314,9.05854,9.05854
1295.00,9.05355,25.270026,0.000431,25.105629,-1.6546,0.314,9.05965,9.05965
1296.00,9.05419,25.270116,0.000435,25.105634,-1.6543,0.314,9.06105,9.06105
1297.00,9.05507,25.270111,0.000437,25.105593,-1.6539,0.314,9.06332,9.06332
1298.00,9.05584,25.270227,0.000439,25.105697,-1.6536,0.315,9.06282,9.06282
1299.00,9.05695,25.270305,0.000440,25.105679,-1.6532,0.315,9.06355,9.06355
1300.00,9.05759,25.270348,0.000440,25.105684,-1.6529,0.315,9.06457,9.06457
1301.00,9.05807,25.270378,0.000439,25.105680,-1.6527,0.315,9.06448,9.06448
1302.00,9.05797,25.270461,0.000439,25.105683,-1.6524,0.315,9.06302,9.06302
1303.00,9.05752,25.270433,0.000438,25.105636,-1.6521,0.315,9.06280,9.06280
1304.00,9.05757,25.270419,0.000441,25.105619,-1.6520,0.315,9.06328,9.06328
1305.00,9.05883,25.270467,0.000443,25.105632,-1.6517,0.315,9.06443,9.06443
1306.00,9.06032,25.270546,0.000445,25.105670,-1.6515,0.315,9.06519,9.06519
1307.00,9.06162,25.270526,0.000442,25.105662,-1.6513,0.315,9.06821,9.06821
1308.00,9.06309,25.270581,0.000443,25.105706,-1.6511,0.315,9.07249,9.07249
1309.00,9.06416,25.270615,0.000441,25.105729,-1.6508,0.315,9.07226,9.07226
1310.00,9.06462,25.270618,0.000439,25.105680,-1.6506,0.315,9.07075,9.07075
1311.00,9.06479,25.270538,0.000437,25.105588,-1.6504,0.315,9.06819,9.06819
1312.00,9.06474,25.270568,0.000439,25.105582,-1.6502,0.316,9.06429,9.06429
1313.00,9.06459,25.270512,0.000439,25.105517,-1.6501,0.316,9.06006,9.06006
1314.00,9.06432,25.270532,0.000440,25.105534,-1.6499,0.316,9.05727,9.05727
1315.00,9.06388,25.270548,0.000438,25.105575,-1.6496,0.316,9.05344,9.05344
1316.00,9.06300,25.270611,0.000439,25.105591,-1.6494,0.316,9.05301,9.05301
1317.00,9.06257,25.270714,0.000437,25.105685,-1.6490,0.316,9.05390,9.05390
1318.00,9.06252,25.270756,0.000435,25.105665,-1.6486,0.316,9.05422,9.05422
1319.00,9.06222,25.270820,0.000436,25.105638,-1.6483,0.316,9.05438,9.05438
1320.00,9.06214,25.270887,0.000438,25.105604,-1.6481,0.316,9.05603,9.05603
1321.00,9.06149,25.270994,0.000438,25.105672,-1.6479,0.316,9.05322,9.05322
1322.00,9.05997,25.271011,0.000438,25.105625,-1.6477,0.316,9.05019,9.05019
1323.00,9.05908,25.271200,0.000443,25.105709,-1.6476,0.316,9.04889,9.04889
1324.00,9.05831,25.271245,0.000440,25.105746,-1.6474,0.317,9.04975,9.04975
1325.00,9.05741,25.271254,0.000437,25.105722,-1.6471,0.317,9.05164,9.05164
1326.00,9.05621,25.271261,0.000441,25.105669,-1.6468,0.317,9.05687,9.05687
1327.00,9.05457,25.271309,0.000441,25.105665,-1.6464,0.317,9.06189,9.06189
1328.00,9.05542,25.271289,0.000439,25.105638,-1.6463,0.317,9.06827,9.06827
1329.00,9.05517,25.271295,0.000439,25.105624,-1.6461,0.317,9.07351,9.07351
1330.00,9.05717,25.271377,0.000443,25.105665,-1.6460,0.317,9.07439,9.07439
1331.00,9.05896,25.271487,0.000441,25.105760,-1.6458,0.317,9.07284,9.07284
1332.00,9.05907,25.271388,0.000441,25.105656,-1.6456,0.317,9.07049,9.07049
1333.00,9.05949,25.271396,0.000441,25.105677,-1.6453,0.317,9.06482,9.06482
1334.00,9.06020,25.271480,0.000446,25.105677,-1.6449,0.317,9.05867,9.05867
1335.00,9.06083,25.271456,0.000444,25.105648,-1.6446,0.317,9.05542,9.05542
1336.00,9.06133,25.271435,0.000444,25.105591,-1.6444,0.317,9.05268,9.05268
1337.00,9.06205,25.271583,0.000447,25.105717,-1.6441,0.317,9.05074,9.05074
1338.00,9.06473,25.271631,0.000453,25.105774,-1.6438,0.317,9.05248,9.05248
1339.00,9.06534,25.271606,0.000450,25.105705,-1.6437,0.317,9.05278,9.05278
1340.00,9.06528,25.271650,0.000450,25.105709,-1.6434,0.317,9.05299,9.05299
1341.00,9.06253,25.271651,0.000451,25.105680,-1.6432,0.318,9.05466,9.05466
1342.00,9.06195,25.271706,0.000451,25.105623,-1.6430,0.318,9.05438,9.05438
1343.00,9.06070,25.271714,0.000446,25.105566,-1.6427,0.318,9.05265,9.05265
1344.00,9.05980,25.271727,0.000447,25.105639,-1.6424,0.318,9.05367,9.05367
1345.00,9.05933,25.271747,0.000447,25.105693,-1.6421,0.318,9.05575,9.05575
1346.00,9.05814,25.271746,0.000442,25.105682,-1.6419,0.318,9.05685,9.05685
1347.00,9.05751,25.271669,0.000439,25.105687,-1.6417,0.318,9.05844,9.05844
1348.00,9.05691,25.271692,0.000437,25.105671,-1.6414,0.319,9.05846,9.05846
1349.00,9.05590,25.271789,0.000437,25.105699,-1.6412,0.319,9.05860,9.05860
1350.00,9.05581,25.271752,0.000435,25.105655,-1.6409,0.319,9.05992,9.05992
1351.00,9.05643,25.271807,0.000440,25.105616,-1.6406,0.319,9.06317,9.06317
1352.00,9.05720,25.271857,0.000442,25.105617,-1.6404,0.319,9.06642,9.06642
1353.00,9.05802,25.271880,0.000442,25.105598,-1.6401,0.319,9.07040,9.07040
1354.00,9.05889,25.271854,0.000442,25.105606,-1.6398,0.319,9.07162,9.07162
1355.00,9.05921,25.271988,0.000446,25.105623,-1.6395,0.319,9.06756,9.06756
1356.00,9.05958,25.272018,0.000444,25.105704,-1.6393,0.319,9.05947,9.05947
1357.00,9.06079,25.272080,0.000442,25.105757,-1.6391,0.319,9.05412,9.05412
1358.00,9.06205,25.272064,0.000443,25.105772,-1.6389,0.319,9.05183,9.05183
1359.00,9.06366,25.272085,0.000443,25.105712,-1.6386,0.319,9.05178,9.05178
1360.00,9.06468,25.272046,0.000443,25.105650,-1.6384,0.320,9.05536,9.05536
1361.00,9.06616,25.272088,0.000442,25.105653,-1.6382,0.320,9.06200,9.06200
1362.00,9.06901,25.272073,0.000444,25.105610,-1.6380,0.320,9.06677,9.06677
1363.00,9.06961,25.272073,0.000443,25.105578,-1.6378,0.320,9.06691,9.06691
1364.00,9.06389,25.272085,0.000446,25.105604,-1.6377,0.320,9.06794,9.06794
1365.00,9.04876,25.272133,0.000445,25.105701,-1.6375,0.320,9.06958,9.06958
1366.00,9.04842,25.272139,0.000446,25.105710,-1.6373,0.320,9.06838,9.06838
1367.00,9.05394,25.272209,0.000448,25.105690,-1.6371,0.320,9.06421,9.06421
1368.00,9.05734,25.272282,0.000453,25.105709,-1.6369,0.320,9.06064,9.06064
1369.00,9.05953,25.272298,0.000450,25.105615,-1.6367,0.320,9.05638,9.05638
1370.00,9.06108,25.272412,0.000451,25.105584,-1.6365,0.320,9.05080,9.05080
1371.00,9.05982,25.272453,0.000452,25.105519,-1.6364,0.320,9.04726,9.04726
1372.00,9.05831,25.272464,0.000451,25.105522,-1.6361,0.320,9.04690,9.04690
1373.00,9.05731,25.272503,0.000449,25.105509,-1.6358,0.320,9.04994,9.04994
1374.00,9.05929,25.272604,0.000451,25.105577,-1.6355,0.320,9.05368,9.05368
1375.00,9.05979,25.272584,0.000450,25.105595,-1.6352,0.320,9.05807,9.05807
1376.00,9.05871,25.272599,0.000449,25.105639,-1.6349,0.320,9.05936,9.05936
1377.00,9.05788,25.272641,0.000448,25.105606,-1.6347,0.321,9.06006,9.06006
1378.00,9.05907,25.272690,0.000447,25.105646,-1.6345,0.321,9.06075,9.06075
1379.00,9.05855,25.272690,0.000444,25.105681,-1.6344,0.321,9.05987,9.05987
1380.00,9.05824,25.272694,0.000447,25.105683,-1.6342,0.321,9.05686,9.05686
1381.00,9.05688,25.272727,0.000448,25.105663,-1.6340,0.321,9.05750,9.05750
1382.00,9.05478,25.272752,0.000449,25.105666,-1.6338,0.321,9.05954,9.05954
1383.00,9.05490,25.272779,0.000451,25.105633,-1.6334,0.321,9.05874,9.05874
1384.00,9.05621,25.272806,0.000453,25.105601,-1.6332,0.321,9.05724,9.05724
1385.00,9.05614,25.272883,0.000453,25.105632,-1.6330,0.321,9.05775,9.05775
1386.00,9.05649,25.272918,0.000449,25.105682,-1.6328,0.321,9.05900,9.05900
1387.00,9.05676,25.273005,0.000449,25.105757,-1.6327,0.321,9.05938,9.05938
1388.00,9.05747,25.273072,0.000447,25.105827,-1.6326,0.321,9.05951,9.05951
1389.00,9.05854,25.273037,0.000449,25.105790,-1.6325,0.321,9.06095,9.06095
1390.00,9.05915,25.273019,0.000449,25.105731,-1.6323,0.321,9.06262,9.06262
1391.00,9.05985,25.273041,0.000449,25.105684,-1.6321,0.321,9.06229,9.06229
1392.00,9.06001,25.273060,0.000451,25.105684,-1.6318,0.321,9.06137,9.06137
1393.00,9.05986,25.273083,0.000450,25.105687,-1.6315,0.321,9.06044,9.06044
1394.00,9.05984,25.273123,0.000446,25.105685,-1.6313,0.322,9.06150,9.06150
1395.00,9.06004,25.273048,0.000439,25.105583,-1.6311,0.322,9.06364,9.06364
1396.00,9.06082,25.273106,0.000442,25.105624,-1.6308,0.322,9.06717,9.06717
1397.00,9.06202,25.273100,0.000441,25.105569,-1.6306,0.322,9.06926,9.06926
1398.00,9.06244,25.273054,0.000440,25.105494,-1.6305,0.322,9.07100,9.07100
1399.00,9.06266,25.273066,0.000440,25.105464,-1.6303,0.322,9.07226,9.07226
1400.00,9.06323,25.273274,0.000444,25.105552,-1.6302,0.322,9.06949,9.06949
1401.00,9.06317,25.273348,0.000445,25.105553,-1.6300,0.322,9.06218,9.06218
1402.00,9.06387,25.273386,0.000448,25.105582,-1.6298,0.322,9.05436,9.05436
1403.00,9.06535,25.273467,0.000447,25.105572,-1.6295,0.322,9.04829,9.04829
1404.00,9.06595,25.273630,0.000448,25.105698,-1.6292,0.322,9.03649,9.03649
1405.00,9.06642,25.273632,0.000446,25.105721,-1.6290,0.322,9.02149,9.02149
1406.00,9.06780,25.273651,0.000440,25.105775,-1.6288,0.323,9.00658,9.00658
1407.00,9.07011,25.273676,0.000434,25.105733,-1.6285,0.323,8.99399,8.99399
1408.00,9.06960,25.273736,0.000432,25.105748,-1.6283,0.323,8.98451,8.98451
1409.00,9.06822,25.273714,0.000427,25.105637,-1.6281,0.324,8.98268,8.98268
1410.00,9.05896,25.273678,0.000426,25.105555,-1.6278,0.324,8.98700,8.98700
1411.00,9.03926,25.273649,0.000424,25.105443,-1.6274,0.324,8.99421,8.99421
@10,2.0001,4.0, 1410.231 
1412.00,9.03116,25.273727,0.000424,25.105518,-1.6271,0.324,9.00266,9.00266
1413.00,9.03405,25.273723,0.000426,25.105521,-1.6269,0.325,9.00974,9.00974
1414.00,9.01576,25.273693,0.000425,25.105487,-1.6265,0.325,9.01701,9.01701
1415.00,8.98503,25.273768,0.000426,25.105593,-1.6264,0.325,9.02709,9.02709
1416.00,8.96521,25.273799,0.000430,25.105629,-1.6262,0.325,9.04069,9.04069
1417.00,8.96936,25.273714,0.000427,25.105521,-1.6261,0.325,9.05371,9.05371
1418.00,8.98936,25.273685,0.000426,25.105478,-1.6260,0.325,9.06097,9.06097
1419.00,9.00345,25.273736,0.000432,25.105502,-1.6259,0.325,9.06246,9.06246
1420.00,9.00419,25.273766,0.000435,25.105463,-1.6257,0.325,9.05923,9.05923
1421.00,9.00742,25.273786,0.000435,25.105438,-1.6255,0.325,9.05422,9.05422
1422.00,9.01108,25.273941,0.000441,25.105563,-1.6253,0.325,9.05037,9.05037
1423.00,9.02488,25.274079,0.000445,25.105648,-1.6252,0.324,9.05193,9.05193
1424.00,9.04300,25.274165,0.000442,25.105725,-1.6251,0.325,9.05764,9.05764
1425.00,9.05718,25.274191,0.000438,25.105720,-1.6249,0.325,9.06404,9.06404
1426.00,9.06521,25.274317,0.000438,25.105742,-1.6248,0.325,9.06979,9.06979
1427.00,9.06123,25.274362,0.000436,25.105749,-1.6246,0.325,9.07239,9.07239
1428.00,9.05691,25.274410,0.000437,25.105746,-1.6243,0.325,9.06974,9.06974
1429.00,9.05693,25.274474,0.000438,25.105712,-1.6238,0.326,9.06399,9.06399
1430.00,9.06005,25.274540,0.000442,25.105751,-1.6235,0.326,9.06081,9.06081
1431.00,9.05817,25.274537,0.000445,25.105791,-1.6232,0.325,9.05903,9.05903
1432.00,9.05822,25.274560,0.000449,25.105788,-1.6230,0.325,9.05844,9.05844
1433.00,9.06223,25.274546,0.000448,25.105752,-1.6228,0.325,9.05948,9.05948
1434.00,9.06285,25.274528,0.000449,25.105761,-1.6226,0.325,9.06007,9.06007
1435.00,9.06109,25.274563,0.000449,25.105747,-1.6224,0.325,9.05840,9.05840
1436.00,9.06139,25.274584,0.000447,25.105676,-1.6221,0.326,9.05889,9.05889
1437.00,9.06267,25.274557,0.000444,25.105613,-1.6218,0.326,9.06072,9.06072
1438.00,9.06314,25.274580,0.000442,25.105640,-1.6216,0.326,9.06101,9.06101
1439.00,9.06262,25.274561,0.000441,25.105624,-1.6214,0.326,9.06217,9.06217
1440.00,9.06347,25.274534,0.000442,25.105649,-1.6213,0.326,9.06787,9.06787
1441.00,9.06351,25.274545,0.000444,25.105692,-1.6211,0.326,9.07088,9.07088
1442.00,9.06419,25.274603,0.000446,25.105706,-1.6209,0.326,9.06784,9.06784
1443.00,9.06306,25.274685,0.000448,25.105683,-1.6207,0.326,9.06616,9.06616
1444.00,9.06249,25.274741,0.000447,25.105681,-1.6204,0.326,9.06620,9.06620
1445.00,9.06294,25.274763,0.000439,25.105640,-1.6201,0.327,9.06244,9.06244
1446.00,9.06364,25.274771,0.000436,25.105629,-1.6199,0.327,9.05823,9.05823
1447.00,9.06336,25.274782,0.000437,25.105657,-1.6197,0.327,9.06018,9.06018
1448.00,9.06303,25.274740,0.000437,25.105650,-1.6195,0.327,9.06293,9.06293
1449.00,9.06285,25.274770,0.000437,25.105629,-1.6192,0.327,9.06593,9.06593
1450.00,9.06447,25.274780,0.000441,25.105558,-1.6189,0.327,9.07054,9.07054
1451.00,9.06497,25.274910,0.000444,25.105655,-1.6187,0.327,9.07446,9.07446
1452.00,9.06505,25.274945,0.000443,25.105620,-1.6184,0.327,9.07498,9.07498
1453.00,9.06599,25.275060,0.000445,25.105657,-1.6182,0.327,9.07600,9.07600
1454.00,9.06774,25.275140,0.000448,25.105726,-1.6180,0.327,9.07745,9.07745
1455.00,9.06847,25.275184,0.000447,25.105739,-1.6178,0.327,9.07823,9.07823
1456.00,9.06983,25.275156,0.000444,25.105659,-1.6175,0.327,9.07679,9.07679
1457.00,9.06986,25.275111,0.000444,25.105632,-1.6172,0.327,9.07509,9.07509
1458.00,9.06982,25.275100,0.000444,25.105628,-1.6169,0.327,9.07374,9.07374
1459.00,9.07009,25.275161,0.000443,25.105596,-1.6166,0.328,9.06935,9.06935
1460.00,9.06935,25.275283,0.000446,25.105688,-1.6164,0.328,9.06207,9.06207
1461.00,9.06782,25.275325,0.000449,25.105680,-1.6161,0.327,9.05637,9.05637
1462.00,9.06714,25.275453,0.000450,25.105724,-1.6159,0.328,9.05377,9.05377
1463.00,9.06706,25.275420,0.000445,25.105675,-1.6159,0.328,9.05305,9.05305
1464.00,9.06782,25.275450,0.000444,25.105695,-1.6158,0.328,9.05707,9.05707
1465.00,9.06793,25.275476,0.000444,25.105705,-1.6156,0.328,9.06362,9.06362
1466.00,9.06746,25.275498,0.000442,25.105677,-1.6154,0.328,9.07175,9.07175
1467.00,9.06803,25.275587,0.000439,25.105684,-1.6152,0.328,9.07882,9.07882
1468.00,9.06740,25.275680,0.000441,25.105713,-1.6150,0.328,9.08145,9.08145
1469.00,9.06620,25.275655,0.000441,25.105675,-1.6147,0.328,9.07889,9.07889
1470.00,9.06368,25.275658,0.000441,25.105633,-1.6144,0.328,9.07685,9.07685
1471.00,9.06099,25.275636,0.000444,25.105605,-1.6142,0.328,9.07427,9.07427
1472.00,9.06000,25.275585,0.000446,25.105591,-1.6141,0.328,9.07318,9.07318
1473.00,9.06362,25.275635,0.000447,25.105632,-1.6139,0.328,9.07594,9.07594
1474.00,9.06943,25.275649,0.000449,25.105617,-1.6136,0.328,9.08025,9.08025
1475.00,9.07025,25.275692,0.000452,25.105626,-1.6134,0.328,9.08274,9.08274
1476.00,9.07049,25.275780,0.000450,25.105692,-1.6132,0.328,9.08355,9.08355
1477.00,9.07256,25.275792,0.000451,25.105664,-1.6129,0.328,9.08113,9.08113
1478.00,9.07432,25.275804,0.000449,25.105626,-1.6127,0.328,9.07569,9.07569
1479.00,9.07404,25.275850,0.000447,25.105709,-1.6125,0.328,9.07124,9.07124
1480.00,9.07444,25.275937,0.000442,25.105801,-1.6123,0.329,9.06823,9.06823
1481.00,9.07651,25.275969,0.000440,25.105806,-1.6121,0.329,9.06642,9.06642
1482.00,9.07674,25.275996,0.000438,25.105723,-1.6118,0.329,9.06749,9.06749
1483.00,9.07576,25.276019,0.000441,25.105710,-1.6116,0.329,9.06947,9.06947
1484.00,9.07498,25.276126,0.000444,25.105745,-1.6113,0.329,9.07150,9.07150
1485.00,9.07394,25.276071,0.000445,25.105621,-1.6111,0.329,9.07286,9.07286
1486.00,9.07424,25.276109,0.000448,25.105607,-1.6109,0.329,9.07379,9.07379
1487.00,9.07435,25.276254,0.000448,25.105796,-1.6107,0.329,9.07098,9.07098
1488.00,9.07429,25.276226,0.000445,25.105789,-1.6105,0.329,9.06689,9.06689
1489.00,9.07265,25.276153,0.000442,25.105686,-1.6103,0.329,9.06266,9.06266
1490.00,9.07105,25.276212,0.000439,25.105683,-1.6102,0.329,9.05897,9.05897
1491.00,9.07043,25.276200,0.000437,25.105663,-1.6101,0.330,9.05722,9.05722
1492.00,9.06995,25.276202,0.000439,25.105621,-1.6099,0.330,9.05834,9.05834
1493.00,9.06833,25.276284,0.000441,25.105632,-1.6096,0.330,9.06163,9.06163
1494.00,9.06634,25.276313,0.000437,25.105633,-1.6094,0.330,9.06589,9.06589
1495.00,9.06571,25.276309,0.000438,25.105651,-1.6091,0.330,9.07125,9.07125
1496.00,9.06575,25.276236,0.000436,25.105631,-1.6088,0.330,9.07563,9.07563
1497.00,9.06587,25.276159,0.000433,25.105596,-1.6087,0.330,9.07831,9.07831
1498.00,9.06768,25.276177,0.000431,25.105610,-1.6086,0.330,9.07723,9.07723
1499.00,9.06914,25.276227,0.000433,25.105639,-1.6085,0.331,9.07362,9.07362
1500.00,9.06837,25.276273,0.000437,25.105661,-1.6083,0.330,9.06767,9.06767
1501.00,9.06752,25.276437,0.000439,25.105701,-1.6082,0.330,9.06327,9.06327
1502.00,9.06712,25.276470,0.000442,25.105638,-1.6080,0.330,9.06085,9.06085
1503.00,9.06618,25.276548,0.000443,25.105669,-1.6078,0.330,9.06208,9.06208
1504.00,9.06543,25.276589,0.000443,25.105635,-1.6076,0.330,9.06448,9.06448
1505.00,9.06618,25.276641,0.000442,25.105639,-1.6074,0.330,9.06879,9.06879
1506.00,9.06805,25.276709,0.000441,25.105610,-1.6072,0.331,9.07114,9.07114
1507.00,9.06934,25.276846,0.000442,25.105697,-1.6070,0.331,9.07129,9.07129
1508.00,9.06966,25.276877,0.000441,25.105681,-1.6068,0.331,9.07165,9.07165
1509.00,9.07004,25.276907,0.000445,25.105676,-1.6066,0.331,9.07239,9.07239
1510.00,9.07033,25.276972,0.000445,25.105671,-1.6064,0.331,9.07212,9.07212
1511.00,9.07046,25.276920,0.000446,25.105649,-1.6061,0.331,9.07098,9.07098
1512.00,9.07063,25.276939,0.000443,25.105645,-1.6059,0.331,9.07019,9.07019
1513.00,9.07015,25.276958,0.000440,25.105608,-1.6057,0.331,9.06913,9.06913
1514.00,9.06993,25.276977,0.000435,25.105613,-1.6054,0.331,9.06880,9.06880
1515.00,9.06989,25.276874,0.000434,25.105566,-1.6052,0.331,9.07085,9.07085
1516.00,9.06981,25.276946,0.000434,25.105614,-1.6050,0.332,9.07258,9.07258
1517.00,9.06904,25.276899,0.000435,25.105538,-1.6049,0.332,9.07204,9.07204
1518.00,9.06844,25.276942,0.000436,25.105575,-1.6046,0.332,9.07116,9.07116
1519.00,9.06909,25.276981,0.000436,25.105563,-1.6044,0.332,9.06992,9.06992
1520.00,9.06991,25.277048,0.000434,25.105540,-1.6041,0.332,9.06921,9.06921
1521.00,9.07068,25.277129,0.000434,25.105547,-1.6038,0.332,9.07163,9.07163
1522.00,9.07109,25.277168,0.000437,25.105578,-1.6036,0.332,9.07636,9.07636
1523.00,9.07089,25.277158,0.000437,25.105533,-1.6034,0.332,9.07979,9.07979
1524.00,9.07136,25.277194,0.000439,25.105557,-1.6032,0.332,9.08230,9.08230
1525.00,9.07216,25.277304,0.000442,25.105636,-1.6030,0.332,9.08228,9.08228
1526.00,9.07272,25.277314,0.000441,25.105636,-1.6028,0.332,9.08050,9.08050
1527.00,9.07324,25.277394,0.000442,25.105627,-1.6025,0.332,9.07834,9.07834
1528.00,9.07469,25.277457,0.000442,25.105635,-1.6023,0.332,9.07733,9.07733
1529.00,9.07572,25.277519,0.000440,25.105626,-1.6022,0.332,9.07601,9.07601
1530.00,9.07619,25.277631,0.000441,25.105668,-1.6022,0.332,9.07365,9.07365
1531.00,9.07654,25.277659,0.000441,25.105635,-1.6020,0.332,9.07180,9.07180
1532.00,9.07604,25.277730,0.000438,25.105656,-1.6018,0.333,9.07127,9.07127
1533.00,9.07533,25.277747,0.000437,25.105630,-1.6018,0.333,9.07298,9.07298
1534.00,9.07523,25.277822,0.000439,25.105650,-1.6016,0.333,9.07686,9.07686
1535.00,9.07623,25.277797,0.000438,25.105598,-1.6014,0.333,9.07941,9.07941
1536.00,9.07603,25.277777,0.000436,25.105570,-1.6011,0.333,9.08055,9.08055
1537.00,9.07633,25.277696,0.000437,25.105587,-1.6008,0.333,9.08091,9.08091
1538.00,9.07707,25.277666,0.000436,25.105615,-1.6005,0.333,9.07966,9.07966
1539.00,9.07769,25.277611,0.000434,25.105607,-1.6002,0.333,9.07667,9.07667
1540.00,9.07773,25.277554,0.000433,25.105589,-1.5999,0.333,9.07726,9.07726
1541.00,9.07681,25.277664,0.000437,25.105643,-1.5998,0.333,9.07957,9.07957
1542.00,9.07649,25.277706,0.000435,25.105594,-1.5997,0.333,9.08203,9.08203
1543.00,9.07696,25.277853,0.000437,25.105687,-1.5996,0.333,9.08107,9.08107
1544.00,9.07782,25.277932,0.000438,25.105696,-1.5995,0.333,9.07704,9.07704
1545.00,9.07762,25.277947,0.000437,25.105693,-1.5992,0.334,9.07304,9.07304
1546.00,9.07674,25.277961,0.000441,25.105714,-1.5989,0.334,9.06917,9.06917
1547.00,9.07553,25.278028,0.000442,25.105749,-1.5986,0.334,9.06754,9.06754
1548.00,9.07579,25.278029,0.000440,25.105647,-1.5984,0.334,9.06744,9.06744
1549.00,9.07655,25.278054,0.000442,25.105646,-1.5983,0.334,9.07218,9.07218
1550.00,9.07611,25.278146,0.000441,25.105646,-1.5981,0.334,9.07797,9.07797
1551.00,9.07458,25.278150,0.000434,25.105609,-1.5981,0.334,9.08404,9.08404
1552.00,9.07447,25.278181,0.000434,25.105582,-1.5979,0.334,9.08741,9.08741
1553.00,9.07454,25.278240,0.000435,25.105642,-1.5975,0.334,9.08881,9.08881
1554.00,9.07470,25.278235,0.000430,25.105607,-1.5972,0.335,9.08076,9.08076
1555.00,9.07760,25.278137,0.000430,25.105521,-1.5970,0.335,9.06340,9.06340
1556.00,9.07877,25.278131,0.000432,25.105540,-1.5967,0.335,9.04213,9.04213
1557.00,9.07727,25.278166,0.000431,25.105601,-1.5965,0.335,9.02164,9.02164
1558.00,9.07899,25.278170,0.000431,25.105587,-1.5963,0.335,9.00658,9.00658
1559.00,9.08401,25.278199,0.000432,25.105568,-1.5962,0.335,9.00097,9.00097
1560.00,9.08964,25.278375,0.000436,25.105720,-1.5961,0.335,9.00446,9.00446
1561.00,9.09765,25.278441,0.000431,25.105710,-1.5959,0.336,9.01482,9.01482
@11,2.0001,4.0, 1560.052 
1562.00,9.09345,25.278488,0.000430,25.105740,-1.5957,0.336,9.02941,9.02941
1563.00,9.07688,25.278428,0.000427,25.105695,-1.5955,0.336,9.04070,9.04070
1564.00,9.04016,25.278525,0.000427,25.105818,-1.5953,0.336,9.05015,9.05015
1565.00,9.00709,25.278573,0.000424,25.105793,-1.5950,0.336,9.05554,9.05554
1566.00,8.99389,25.278585,0.000427,25.105785,-1.5948,0.336,9.05566,9.05566
1567.00,8.99633,25.278605,0.000429,25.105656,-1.5947,0.336,9.05336,9.05336
1568.00,9.00263,25.278670,0.000433,25.105690,-1.5945,0.336,9.05432,9.05432
1569.00,9.01188,25.278668,0.000433,25.105646,-1.5944,0.336,9.05617,9.05617
1570.00,9.02430,25.278643,0.000432,25.105617,-1.5941,0.337,9.06127,9.06127
1571.00,9.04456,25.278681,0.000433,25.105628,-1.5938,0.337,9.06873,9.06873
1572.00,9.05834,25.278745,0.000435,25.105709,-1.5936,0.337,9.07533,9.07533
1573.00,9.05769,25.278823,0.000434,25.105677,-1.5934,0.337,9.08060,9.08060
1574.00,9.05483,25.278857,0.000435,25.105611,-1.5932,0.337,9.08309,9.08309
1575.00,9.05667,25.278907,0.000437,25.105608,-1.5930,0.337,9.08390,9.08390
1576.00,9.06058,25.278954,0.000437,25.105614,-1.5929,0.337,9.08426,9.08426
1577.00,9.06476,25.279004,0.000436,25.105628,-1.5927,0.337,9.08206,9.08206
1578.00,9.06737,25.279002,0.000438,25.105646,-1.5925,0.337,9.07964,9.07964
1579.00,9.06902,25.279002,0.000440,25.105637,-1.5923,0.337,9.08067,9.08067
1580.00,9.07029,25.278986,0.000442,25.105570,-1.5921,0.337,9.08117,9.08117
1581.00,9.07157,25.278993,0.000441,25.105499,-1.5918,0.337,9.08094,9.08094
1582.00,9.07287,25.278948,0.000443,25.105462,-1.5916,0.337,9.08330,9.08330
1583.00,9.07427,25.279049,0.000442,25.105528,-1.5913,0.337,9.08542,9.08542
1584.00,9.07563,25.279108,0.000443,25.105589,-1.5912,0.337,9.08508,9.08508
1585.00,9.07674,25.279136,0.000439,25.105618,-1.5910,0.337,9.08345,9.08345
1586.00,9.07814,25.279174,0.000439,25.105650,-1.5909,0.337,9.08222,9.08222
1587.00,9.07968,25.279241,0.000437,25.105665,-1.5907,0.338,9.08045,9.08045
1588.00,9.08039,25.279236,0.000438,25.105608,-1.5906,0.338,9.07654,9.07654
1589.00,9.08052,25.279235,0.000439,25.105597,-1.5904,0.338,9.07358,9.07358
1590.00,9.08046,25.279266,0.000439,25.105615,-1.5901,0.338,9.07269,9.07269
1591.00,9.08017,25.279257,0.000439,25.105638,-1.5899,0.338,9.07339,9.07339
1592.00,9.08054,25.279262,0.000441,25.105665,-1.5897,0.338,9.07721,9.07721
1593.00,9.08064,25.279315,0.000441,25.105691,-1.5894,0.338,9.08423,9.08423
1594.00,9.08138,25.279341,0.000442,25.105650,-1.5892,0.338,9.09003,9.09003
1595.00,9.08246,25.279442,0.000446,25.105687,-1.5891,0.338,9.09362,9.09362
1596.00,9.08279,25.279442,0.000447,25.105662,-1.5889,0.338,9.09216,9.09216
1597.00,9.08309,25.279460,0.000449,25.105628,-1.5887,0.338,9.08573,9.08573
1598.00,9.08296,25.279431,0.000451,25.105557,-1.5885,0.338,9.07869,9.07869
1599.00,9.08236,25.279476,0.000450,25.105575,-1.5883,0.338,9.07354,9.07354
1600.00,9.08260,25.279520,0.000450,25.105624,-1.5880,0.338,9.06912,9.06912
1601.00,9.08427,25.279604,0.000450,25.105617,-1.5877,0.338,9.06755,9.06755
1602.00,9.08585,25.279672,0.000447,25.105646,-1.5876,0.338,9.06797,9.06797
1603.00,9.08430,25.279675,0.000443,25.105680,-1.5874,0.339,9.06868,9.06868
1604.00,9.08782,25.279789,0.000440,25.105722,-1.5873,0.339,9.07016,9.07016
1605.00,9.08575,25.279754,0.000439,25.105619,-1.5871,0.339,9.07491,9.07491
1606.00,9.08052,25.279794,0.000442,25.105648,-1.5870,0.339,9.08002,9.08002
1607.00,9.07739,25.279886,0.000443,25.105716,-1.5868,0.339,9.08291,9.08291
1608.00,9.07541,25.279989,0.000443,25.105737,-1.5866,0.339,9.08256,9.08256
1609.00,9.07624,25.279939,0.000447,25.105688,-1.5864,0.339,9.08172,9.08172
1610.00,9.07795,25.280003,0.000449,25.105752,-1.5862,0.339,9.07948,9.07948
1611.00,9.07752,25.280054,0.000446,25.105776,-1.5860,0.339,9.07761,9.07761
1612.00,9.07549,25.279985,0.000448,25.105631,-1.5859,0.339,9.08028,9.08028
1613.00,9.07433,25.280030,0.000447,25.105610,-1.5857,0.339,9.08194,9.08194
1614.00,9.07551,25.280034,0.000444,25.105605,-1.5856,0.339,9.08118,9.08118
1615.00,9.07680,25.280076,0.000443,25.105636,-1.5853,0.340,9.07925,9.07925
1616.00,9.07785,25.280102,0.000443,25.105617,-1.5852,0.340,9.07830,9.07830
1617.00,9.07841,25.280157,0.000441,25.105687,-1.5850,0.340,9.07674,9.07674
1618.00,9.07767,25.280148,0.000444,25.105680,-1.5848,0.340,9.07735,9.07735
1619.00,9.07823,25.280253,0.000445,25.105755,-1.5846,0.340,9.07839,9.07839
1620.00,9.07952,25.280287,0.000442,25.105703,-1.5844,0.340,9.07992,9.07992
1621.00,9.08020,25.280314,0.000444,25.105703,-1.5841,0.340,9.07881,9.07881
1622.00,9.08035,25.280351,0.000443,25.105702,-1.5839,0.340,9.07545,9.07545
1623.00,9.07907,25.280401,0.000442,25.105718,-1.5835,0.340,9.07510,9.07510
1624.00,9.07883,25.280367,0.000439,25.105675,-1.5832,0.340,9.07543,9.07543
1625.00,9.07877,25.280355,0.000441,25.105687,-1.5830,0.340,9.07733,9.07733
1626.00,9.07813,25.280406,0.000440,25.105690,-1.5828,0.340,9.08143,9.08143
1627.00,9.07873,25.280458,0.000441,25.105682,-1.5827,0.340,9.08500,9.08500
1628.00,9.07982,25.280444,0.000441,25.105624,-1.5827,0.341,9.08559,9.08559
1629.00,9.08003,25.280562,0.000441,25.105623,-1.5826,0.341,9.08512,9.08512
1630.00,9.07996,25.280618,0.000438,25.105609,-1.5826,0.341,9.08307,9.08307
1631.00,9.07980,25.280683,0.000438,25.105620,-1.5826,0.341,9.07971,9.07971
1632.00,9.07895,25.280706,0.000439,25.105628,-1.5825,0.341,9.07676,9.07676
1633.00,9.07876,25.280809,0.000440,25.105683,-1.5824,0.341,9.07721,9.07721
1634.00,9.07947,25.280794,0.000442,25.105654,-1.5821,0.341,9.07969,9.07969
1635.00,9.08021,25.280851,0.000444,25.105677,-1.5818,0.341,9.08300,9.08300
1636.00,9.08083,25.280857,0.000443,25.105668,-1.5815,0.341,9.08727,9.08727
1637.00,9.08114,25.280897,0.000442,25.105667,-1.5811,0.341,9.09317,9.09317
1638.00,9.08238,25.280951,0.000442,25.105676,-1.5807,0.341,9.09510,9.09510
1639.00,9.08359,25.281058,0.000440,25.105747,-1.5805,0.341,9.09551,9.09551
1640.00,9.08443,25.281040,0.000439,25.105729,-1.5803,0.342,9.09668,9.09668
1641.00,9.08578,25.281045,0.000442,25.105682,-1.5802,0.341,9.09662,9.09662
1642.00,9.08708,25.280975,0.000439,25.105574,-1.5801,0.342,9.09273,9.09273
1643.00,9.08756,25.280924,0.000438,25.105484,-1.5800,0.341,9.09023,9.09023
1644.00,9.08774,25.280855,0.000439,25.105416,-1.5798,0.341,9.08940,9.08940
1645.00,9.08730,25.280902,0.000440,25.105417,-1.5795,0.341,9.08769,9.08769
1646.00,9.08749,25.280992,0.000440,25.105475,-1.5792,0.341,9.08664,9.08664
1647.00,9.08763,25.281108,0.000439,25.105569,-1.5790,0.342,9.08812,9.08812
1648.00,9.08784,25.281177,0.000439,25.105680,-1.5787,0.342,9.08934,9.08934
1649.00,9.08787,25.281311,0.000439,25.105724,-1.5785,0.342,9.08652,9.08652
1650.00,9.08853,25.281415,0.000439,25.105707,-1.5784,0.342,9.08453,9.08453
1651.00,9.08996,25.281444,0.000436,25.105680,-1.5783,0.342,9.08267,9.08267
1652.00,9.08990,25.281509,0.000439,25.105687,-1.5781,0.342,9.07965,9.07965
1653.00,9.08911,25.281508,0.000440,25.105593,-1.5779,0.342,9.07938,9.07938
1654.00,9.08859,25.281462,0.000440,25.105557,-1.5778,0.342,9.08366,9.08366
1655.00,9.08919,25.281414,0.000437,25.105531,-1.5776,0.342,9.08923,9.08923
1656.00,9.08926,25.281378,0.000437,25.105523,-1.5774,0.342,9.09550,9.09550
1657.00,9.08826,25.281355,0.000435,25.105435,-1.5772,0.343,9.10263,9.10263
1658.00,9.08900,25.281377,0.000433,25.105463,-1.5770,0.343,9.10642,9.10642
1659.00,9.08977,25.281407,0.000434,25.105508,-1.5768,0.343,9.10803,9.10803
1660.00,9.08999,25.281432,0.000434,25.105550,-1.5767,0.343,9.10481,9.10481
1661.00,9.09067,25.281488,0.000433,25.105585,-1.5766,0.343,9.10000,9.10000
1662.00,9.09072,25.281557,0.000436,25.105703,-1.5764,0.343,9.09351,9.09351
1663.00,9.09170,25.281587,0.000442,25.105685,-1.5763,0.343,9.09168,9.09168
1664.00,9.09543,25.281682,0.000446,25.105696,-1.5761,0.343,9.08996,9.08996
1665.00,9.09639,25.281726,0.000446,25.105635,-1.5759,0.343,9.08669,9.08669
1666.00,9.09482,25.281705,0.000445,25.105537,-1.5757,0.343,9.08428,9.08428
1667.00,9.09431,25.281683,0.000443,25.105454,-1.5755,0.343,9.08358,9.08358
1668.00,9.09275,25.281787,0.000442,25.105549,-1.5753,0.343,9.08248,9.08248
1669.00,9.09342,25.281734,0.000441,25.105460,-1.5751,0.343,9.08214,9.08214
1670.00,9.09494,25.281802,0.000441,25.105547,-1.5750,0.343,9.08590,9.08590
1671.00,9.09376,25.281889,0.000445,25.105601,-1.5749,0.343,9.08988,9.08988
1672.00,9.09258,25.281965,0.000445,25.105669,-1.5748,0.343,9.09164,9.09164
1673.00,9.09260,25.281996,0.000441,25.105682,-1.5747,0.344,9.09085,9.09085
1674.00,9.09058,25.282069,0.000439,25.105742,-1.5746,0.344,9.09008,9.09008
1675.00,9.08798,25.282122,0.000442,25.105734,-1.5744,0.344,9.08943,9.08943
1676.00,9.08702,25.282115,0.000439,25.105770,-1.5741,0.344,9.08784,9.08784
1677.00,9.08687,25.282097,0.000441,25.105688,-1.5739,0.344,9.09102,9.09102
1678.00,9.08718,25.282103,0.000443,25.105622,-1.5736,0.344,9.09399,9.09399
1679.00,9.08775,25.282080,0.000444,25.105572,-1.5734,0.344,9.09470,9.09470
1680.00,9.08889,25.282124,0.000444,25.105670,-1.5731,0.344,9.09053,9.09053
1681.00,9.08787,25.282132,0.000446,25.105611,-1.5730,0.344,9.08711,9.08711
1682.00,9.08756,25.282161,0.000443,25.105656,-1.5728,0.344,9.08219,9.08219
1683.00,9.08664,25.282134,0.000441,25.105638,-1.5728,0.344,9.07976,9.07976
1684.00,9.08730,25.282254,0.000442,25.105667,-1.5727,0.345,9.08177,9.08177
1685.00,9.08842,25.282227,0.000442,25.105494,-1.5727,0.345,9.08697,9.08697
1686.00,9.08785,25.282246,0.000439,25.105450,-1.5726,0.345,9.09034,9.09034
1687.00,9.08683,25.282345,0.000441,25.105467,-1.5727,0.345,9.09459,9.09459
1688.00,9.08686,25.282332,0.000440,25.105380,-1.5725,0.345,9.09365,9.09365
1689.00,9.08584,25.282340,0.000440,25.105365,-1.5723,0.345,9.09033,9.09033
1690.00,9.08639,25.282439,0.000440,25.105417,-1.5722,0.345,9.08821,9.08821
1691.00,9.08867,25.282534,0.000442,25.105428,-1.5721,0.345,9.08750,9.08750
1692.00,9.08763,25.282539,0.000442,25.105342,-1.5718,0.345,9.08542,9.08542
1693.00,9.08608,25.282681,0.000444,25.105447,-1.5716,0.345,9.08403,9.08403
1694.00,9.08629,25.282671,0.000445,25.105399,-1.5714,0.345,9.08471,9.08471
1695.00,9.08615,25.282643,0.000441,25.105389,-1.5712,0.345,9.08493,9.08493
1696.00,9.08578,25.282706,0.000438,25.105438,-1.5709,0.345,9.08480,9.08480
1697.00,9.08580,25.282697,0.000438,25.105453,-1.5708,0.345,9.08369,9.08369
1698.00,9.08553,25.282688,0.000436,25.105436,-1.5707,0.346,9.08373,9.08373
1699.00,9.08508,25.282767,0.000436,25.105545,-1.5706,0.346,9.08429,9.08429
1700.00,9.08581,25.282792,0.000437,25.105530,-1.5705,0.346,9.08516,9.08516
1701.00,9.08680,25.282841,0.000438,25.105590,-1.5705,0.346,9.08697,9.08697
1702.00,9.08796,25.282885,0.000439,25.105627,-1.5703,0.346,9.08986,9.08986
1703.00,9.08777,25.282948,0.000441,25.105653,-1.5701,0.346,9.09073,9.09073
1704.00,9.08678,25.282943,0.000441,25.105566,-1.5700,0.346,9.08179,9.08179
1705.00,9.08614,25.282969,0.000444,25.105552,-1.5700,0.346,9.06778,9.06778
1706.00,9.08625,25.282884,0.000441,25.105471,-1.5699,0.346,9.04910,9.04910
1707.00,9.08645,25.282927,0.000438,25.105499,-1.5699,0.346,9.02909,9.02909
1708.00,9.08730,25.282945,0.000434,25.105477,-1.5698,0.347,9.01457,9.01457
1709.00,9.08759,25.282947,0.000428,25.105453,-1.5696,0.347,9.01092,9.01092
1710.00,9.09104,25.282995,0.000424,25.105468,-1.5694,0.347,9.01538,9.01538
1711.00,9.09378,25.283066,0.000424,25.105501,-1.5691,0.348,9.02637,9.02637
@12,2.0001,4.0, 1710.094 
1712.00,9.09437,25.283059,0.000421,25.105416,-1.5689,0.348,9.04041,9.04041
1713.00,9.08243,25.283079,0.000424,25.105415,-1.5688,0.348,9.05216,9.05216
1714.00,9.04706,25.283101,0.000428,25.105460,-1.5687,0.348,9.06054,9.06054
1715.00,9.02119,25.283142,0.000428,25.105512,-1.5686,0.348,9.06704,9.06704
1716.00,9.00143,25.283210,0.000431,25.105531,-1.5684,0.348,9.07220,9.07220
1717.00,8.99973,25.283276,0.000435,25.105558,-1.5683,0.348,9.07717,9.07717
1718.00,9.01050,25.283296,0.000435,25.105565,-1.5682,0.348,9.08057,9.08057
1719.00,9.02864,25.283339,0.000434,25.105579,-1.5680,0.348,9.07927,9.07927
1720.00,9.04320,25.283303,0.000435,25.105574,-1.5679,0.348,9.07626,9.07626
1721.00,9.05397,25.283259,0.000433,25.105537,-1.5678,0.348,9.07383,9.07383
1722.00,9.06033,25.283211,0.000432,25.105510,-1.5678,0.348,9.07146,9.07146
1723.00,9.06557,25.283188,0.000434,25.105480,-1.5677,0.348,9.07142,9.07142
1724.00,9.06978,25.283185,0.000435,25.105414,-1.5676,0.349,9.07845,9.07845
1725.00,9.06886,25.283210,0.000436,25.105411,-1.5674,0.349,9.08900,9.08900
1726.00,9.06988,25.283246,0.000438,25.105445,-1.5672,0.349,9.10023,9.10023
1727.00,9.07322,25.283377,0.000442,25.105497,-1.5670,0.349,9.10945,9.10945
1728.00,9.07495,25.283481,0.000442,25.105499,-1.5668,0.349,9.11596,9.11596
1729.00,9.07654,25.283632,0.000444,25.105581,-1.5667,0.349,9.11515,9.11515
1730.00,9.08084,25.283671,0.000447,25.105478,-1.5667,0.349,9.11140,9.11140
1731.00,9.08220,25.283763,0.000450,25.105435,-1.5666,0.348,9.10767,9.10767
1732.00,9.08159,25.283787,0.000453,25.105408,-1.5664,0.348,9.10425,9.10425
1733.00,9.08896,25.283932,0.000456,25.105627,-1.5663,0.348,9.10078,9.10078
1734.00,9.09964,25.283873,0.000459,25.105581,-1.5661,0.348,9.10108,9.10108
1735.00,9.11115,25.283934,0.000458,25.105662,-1.5660,0.348,9.10156,9.10156
1736.00,9.11328,25.283918,0.000452,25.105675,-1.5659,0.349,9.09959,9.09959
1737.00,9.10978,25.284033,0.000453,25.105763,-1.5657,0.349,9.09600,9.09600
1738.00,9.11106,25.283993,0.000449,25.105612,-1.5656,0.349,9.09445,9.09445
1739.00,9.10994,25.284101,0.000444,25.105666,-1.5655,0.349,9.09449,9.09449
1740.00,9.10760,25.284178,0.000441,25.105682,-1.5653,0.349,9.09477,9.09477
1741.00,9.10547,25.284257,0.000446,25.105749,-1.5651,0.349,9.09573,9.09573
1742.00,9.10344,25.284226,0.000445,25.105726,-1.5649,0.349,9.09462,9.09462
1743.00,9.10271,25.284196,0.000446,25.105729,-1.5649,0.349,9.09225,9.09225
1744.00,9.10137,25.284145,0.000448,25.105705,-1.5648,0.349,9.08924,9.08924
1745.00,9.09928,25.284131,0.000448,25.105645,-1.5647,0.349,9.08569,9.08569
1746.00,9.09765,25.284223,0.000446,25.105620,-1.5647,0.349,9.08459,9.08459
1747.00,9.09645,25.284239,0.000443,25.105565,-1.5646,0.350,9.08977,9.08977
1748.00,9.09480,25.284389,0.000440,25.105590,-1.5645,0.350,9.09499,9.09499
1749.00,9.09444,25.284489,0.000438,25.105579,-1.5644,0.350,9.09808,9.09808
1750.00,9.09356,25.284469,0.000436,25.105532,-1.5643,0.350,9.09963,9.09963
1751.00,9.09410,25.284349,0.000433,25.105474,-1.5640,0.350,9.09764,9.09764
1752.00,9.09377,25.284407,0.000436,25.105520,-1.5639,0.350,9.09416,9.09416
1753.00,9.09357,25.284311,0.000435,25.105442,-1.5637,0.350,9.09065,9.09065
1754.00,9.09387,25.284266,0.000434,25.105399,-1.5634,0.350,9.09007,9.09007
1755.00,9.09312,25.284326,0.000436,25.105449,-1.5633,0.350,9.09096,9.09096
1756.00,9.09228,25.284458,0.000439,25.105496,-1.5632,0.350,9.09243,9.09243
1757.00,9.09152,25.284493,0.000439,25.105493,-1.5630,0.350,9.09387,9.09387
1758.00,9.09150,25.284502,0.000442,25.105496,-1.5629,0.350,9.09718,9.09718
1759.00,9.09243,25.284563,0.000443,25.105583,-1.5629,0.350,9.10001,9.10001
1760.00,9.09285,25.284584,0.000442,25.105568,-1.5629,0.351,9.10258,9.10258
1761.00,9.09426,25.284563,0.000442,25.105564,-1.5629,0.351,9.10178,9.10178
1762.00,9.09537,25.284546,0.000440,25.105536,-1.5628,0.351,9.09817,9.09817
1763.00,9.09436,25.284627,0.000434,25.105564,-1.5626,0.351,9.09387,9.09387
1764.00,9.09434,25.284642,0.000433,25.105491,-1.5624,0.351,9.09041,9.09041
1765.00,9.09507,25.284727,0.000432,25.105524,-1.5622,0.351,9.08851,9.08851
1766.00,9.09483,25.284788,0.000431,25.105525,-1.5621,0.351,9.08999,9.08999
1767.00,9.09363,25.284872,0.000432,25.105543,-1.5620,0.351,9.09494,9.09494
1768.00,9.09420,25.284932,0.000437,25.105532,-1.5619,0.351,9.10105,9.10105
1769.00,9.09490,25.285007,0.000440,25.105529,-1.5618,0.351,9.10354,9.10354
1770.00,9.09529,25.285002,0.000441,25.105536,-1.5617,0.351,9.10415,9.10415
1771.00,9.09581,25.285075,0.000444,25.105552,-1.5616,0.351,9.10223,9.10223
1772.00,9.09733,25.285057,0.000446,25.105516,-1.5614,0.351,9.09892,9.09892
1773.00,9.09865,25.285083,0.000449,25.105535,-1.5613,0.351,9.09425,9.09425
1774.00,9.09773,25.285130,0.000447,25.105584,-1.5611,0.351,9.09118,9.09118
1775.00,9.09704,25.285134,0.000447,25.105510,-1.5609,0.351,9.08886,9.08886
1776.00,9.09641,25.285140,0.000445,25.105521,-1.5607,0.351,9.08753,9.08753
1777.00,9.09503,25.285152,0.000442,25.105559,-1.5604,0.352,9.08536,9.08536
1778.00,9.09466,25.285157,0.000438,25.105555,-1.5602,0.352,9.08335,9.08335
1779.00,9.09656,25.285098,0.000437,25.105519,-1.5601,0.352,9.08215,9.08215
1780.00,9.09627,25.285108,0.000441,25.105573,-1.5601,0.352,9.08266,9.08266
1781.00,9.09381,25.285066,0.000442,25.105574,-1.5600,0.352,9.08622,9.08622
1782.00,9.09238,25.285114,0.000443,25.105628,-1.5601,0.352,9.09021,9.09021
1783.00,9.09254,25.285139,0.000442,25.105644,-1.5601,0.352,9.09285,9.09285
1784.00,9.09294,25.285179,0.000445,25.105671,-1.5602,0.352,9.09489,9.09489
1785.00,9.09289,25.285204,0.000444,25.105697,-1.5601,0.352,9.09538,9.09538
1786.00,9.09244,25.285244,0.000444,25.105642,-1.5599,0.352,9.09294,9.09294
1787.00,9.09214,25.285331,0.000444,25.105663,-1.5597,0.352,9.09336,9.09336
1788.00,9.09106,25.285325,0.000446,25.105653,-1.5595,0.352,9.09567,9.09567
1789.00,9.09005,25.285342,0.000442,25.105605,-1.5594,0.353,9.09932,9.09932
1790.00,9.09045,25.285451,0.000440,25.105586,-1.5592,0.353,9.10259,9.10259
1791.00,9.09224,25.285521,0.000438,25.105627,-1.5591,0.353,9.10663,9.10663
1792.00,9.09352,25.285517,0.000438,25.105580,-1.5590,0.353,9.10761,9.10761
1793.00,9.09462,25.285583,0.000437,25.105538,-1.5588,0.353,9.10837,9.10837
1794.00,9.09543,25.285686,0.000438,25.105553,-1.5587,0.353,9.10661,9.10661
1795.00,9.09678,25.285763,0.000440,25.105617,-1.5585,0.353,9.10372,9.10372
1796.00,9.09899,25.285811,0.000443,25.105604,-1.5583,0.353,9.10204,9.10204
1797.00,9.10083,25.285883,0.000445,25.105587,-1.5581,0.353,9.10260,9.10260
1798.00,9.10110,25.285952,0.000445,25.105601,-1.5579,0.353,9.10365,9.10365
1799.00,9.10067,25.285928,0.000445,25.105590,-1.5578,0.353,9.10579,9.10579
1800.00,9.10190,25.285858,0.000443,25.105500,-1.5576,0.353,9.10744,9.10744
1801.00,9.10239,25.285947,0.000444,25.105488,-1.5575,0.353,9.10649,9.10649
1802.00,9.10165,25.285899,0.000441,25.105414,-1.5574,0.353,9.10188,9.10188
1803.00,9.10157,25.285866,0.000443,25.105431,-1.5573,0.354,9.09526,9.09526
1804.00,9.10254,25.285939,0.000448,25.105517,-1.5571,0.353,9.08885,9.08885
1805.00,9.10350,25.286000,0.000449,25.105550,-1.5569,0.353,9.08475,9.08475
1806.00,9.10230,25.285996,0.000449,25.105585,-1.5568,0.353,9.08353,9.08353
1807.00,9.10068,25.286071,0.000448,25.105645,-1.5567,0.353,9.08266,9.08266
1808.00,9.09872,25.286108,0.000445,25.105591,-1.5565,0.353,9.08258,9.08258
1809.00,9.09744,25.286140,0.000442,25.105549,-1.5563,0.354,9.08334,9.08334
1810.00,9.09624,25.286191,0.000443,25.105554,-1.5562,0.354,9.08485,9.08485
1811.00,9.09527,25.286221,0.000444,25.105526,-1.5560,0.354,9.08701,9.08701
1812.00,9.09324,25.286308,0.000447,25.105561,-1.5559,0.354,9.09151,9.09151
1813.00,9.09240,25.286417,0.000450,25.105649,-1.5558,0.354,9.09588,9.09588
1814.00,9.09323,25.286455,0.000446,25.105649,-1.5557,0.354,9.09733,9.09733
1815.00,9.09381,25.286578,0.000446,25.105744,-1.5555,0.354,9.09781,9.09781
1816.00,9.09360,25.286605,0.000443,25.105743,-1.5554,0.355,9.09631,9.09631
1817.00,9.09289,25.286554,0.000438,25.105683,-1.5552,0.355,9.09428,9.09428
1818.00,9.09109,25.286460,0.000435,25.105561,-1.5550,0.355,9.09432,9.09432
1819.00,9.09029,25.286477,0.000436,25.105598,-1.5550,0.355,9.09892,9.09892
1820.00,9.08980,25.286425,0.000435,25.105507,-1.5550,0.355,9.10378,9.10378
1821.00,9.09118,25.286458,0.000436,25.105498,-1.5550,0.355,9.10928,9.10928
1822.00,9.09363,25.286441,0.000440,25.105444,-1.5549,0.355,9.11106,9.11106
1823.00,9.09574,25.286523,0.000440,25.105468,-1.5548,0.355,9.11068,9.11068
1824.00,9.09685,25.286553,0.000440,25.105470,-1.5545,0.355,9.10714,9.10714
1825.00,9.09833,25.286570,0.000438,25.105433,-1.5543,0.355,9.10269,9.10269
1826.00,9.10053,25.286608,0.000438,25.105410,-1.5541,0.355,9.09625,9.09625
1827.00,9.10238,25.286748,0.000435,25.105499,-1.5539,0.356,9.09278,9.09278
1828.00,9.10259,25.286776,0.000437,25.105554,-1.5537,0.356,9.09012,9.09012
1829.00,9.10152,25.286827,0.000444,25.105541,-1.5536,0.356,9.09144,9.09144
1830.00,9.09976,25.286823,0.000447,25.105559,-1.5535,0.356,9.09392,9.09392
1831.00,9.09858,25.286817,0.000448,25.105584,-1.5534,0.356,9.09805,9.09805
1832.00,9.09917,25.286752,0.000453,25.105553,-1.5533,0.355,9.10221,9.10221
1833.00,9.10012,25.286745,0.000455,25.105522,-1.5532,0.355,9.10675,9.10675
1834.00,9.10085,25.286675,0.000452,25.105453,-1.5531,0.355,9.10642,9.10642
1835.00,9.10207,25.286763,0.000452,25.105486,-1.5530,0.355,9.10265,9.10265
1836.00,9.10239,25.286789,0.000455,25.105521,-1.5528,0.355,9.09969,9.09969
1837.00,9.10114,25.286860,0.000453,25.105568,-1.5527,0.355,9.09778,9.09778
1838.00,9.09951,25.286869,0.000449,25.105578,-1.5526,0.356,9.09377,9.09377
1839.00,9.09828,25.286999,0.000452,25.105688,-1.5525,0.356,9.09196,9.09196
1840.00,9.09752,25.286952,0.000452,25.105659,-1.5525,0.356,9.09291,9.09291
1841.00,9.09698,25.286991,0.000449,25.105633,-1.5523,0.356,9.09345,9.09345
1842.00,9.09648,25.286951,0.000448,25.105585,-1.5522,0.356,9.09162,9.09162
1843.00,9.09663,25.286974,0.000448,25.105577,-1.5521,0.356,9.09103,9.09103
1844.00,9.09814,25.286942,0.000445,25.105495,-1.5519,0.356,9.09242,9.09242
1845.00,9.09781,25.287028,0.000444,25.105551,-1.5517,0.357,9.09505,9.09505
1846.00,9.09706,25.287001,0.000442,25.105473,-1.5515,0.357,9.09924,9.09924
1847.00,9.09817,25.287069,0.000443,25.105476,-1.5513,0.357,9.10441,9.10441
1848.00,9.09943,25.287103,0.000444,25.105498,-1.5512,0.357,9.10725,9.10725
1849.00,9.09971,25.287034,0.000446,25.105438,-1.5510,0.357,9.10788,9.10788
1850.00,9.09965,25.286905,0.000445,25.105365,-1.5508,0.357,9.10791,9.10791
1851.00,9.09913,25.286959,0.000450,25.105466,-1.5507,0.357,9.10733,9.10733
1852.00,9.09807,25.286917,0.000452,25.105446,-1.5506,0.356,9.10778,9.10778
1853.00,9.09857,25.286909,0.000449,25.105437,-1.5504,0.357,9.10621,9.10621
1854.00,9.09946,25.287011,0.000446,25.105511,-1.5503,0.357,9.09858,9.09858
1855.00,9.10091,25.287154,0.000447,25.105506,-1.5501,0.357,9.08564,9.08564
1856.00,9.10264,25.287201,0.000440,25.105494,-1.5499,0.357,9.06683,9.06683
1857.00,9.10469,25.287282,0.000435,25.105489,-1.5498,0.357,9.04399,9.04399
1858.00,9.10807,25.287458,0.000437,25.105488,-1.5497,0.357,9.02606,9.02606
1859.00,9.10891,25.287626,0.000437,25.105559,-1.5496,0.358,9.01866,9.01866
1860.00,9.10790,25.287692,0.000434,25.105604,-1.5494,0.358,9.02096,9.02096
1861.00,9.11156,25.287778,0.000432,25.105605,-1.5493,0.358,9.03073,9.03073
@13,2.0001,4.0, 1860.02699999999 
1862.00,9.11443,25.287855,0.000432,25.105694,-1.5492,0.358,9.04418,9.04418
1863.00,9.09518,25.287828,0.000431,25.105616,-1.5492,0.359,9.05682,9.05682
1864.00,9.06480,25.287778,0.000430,25.105524,-1.5491,0.359,9.06602,9.06602
1865.00,9.04154,25.287752,0.000430,25.105475,-1.5491,0.359,9.07199,9.07199
1866.00,9.01781,25.287801,0.000433,25.105526,-1.5491,0.359,9.07913,9.07913
1867.00,9.00439,25.287798,0.000438,25.105400,-1.5490,0.359,9.08578,9.08578
1868.00,9.00648,25.287850,0.000438,25.105506,-1.5488,0.359,9.09332,9.09332
1869.00,9.02778,25.287967,0.000440,25.105589,-1.5487,0.359,9.10064,9.10064
1870.00,9.05291,25.288108,0.000438,25.105655,-1.5485,0.359,9.10763,9.10763
1871.00,9.06506,25.288120,0.000437,25.105626,-1.5484,0.359,9.11146,9.11146
1872.00,9.06749,25.288234,0.000437,25.105743,-1.5482,0.359,9.11593,9.11593
1873.00,9.07309,25.288266,0.000440,25.105660,-1.5481,0.359,9.11897,9.11897
1874.00,9.08058,25.288207,0.000442,25.105574,-1.5480,0.359,9.12144,9.12144
1875.00,9.08625,25.288203,0.000450,25.105534,-1.5477,0.359,9.12015,9.12015
1876.00,9.09238,25.288200,0.000448,25.105504,-1.5474,0.359,9.11561,9.11561
1877.00,9.09770,25.288167,0.000445,25.105479,-1.5472,0.359,9.11018,9.11018
1878.00,9.10130,25.288136,0.000442,25.105519,-1.5470,0.359,9.10650,9.10650
1879.00,9.10181,25.288206,0.000441,25.105552,-1.5470,0.359,9.10439,9.10439
1880.00,9.10175,25.288236,0.000439,25.105611,-1.5469,0.360,9.10381,9.10381
1881.00,9.10364,25.288238,0.000441,25.105591,-1.5469,0.359,9.10478,9.10478
1882.00,9.10778,25.288267,0.000441,25.105610,-1.5469,0.360,9.10606,9.10606
1883.00,9.11095,25.288293,0.000443,25.105623,-1.5467,0.360,9.10542,9.10542
1884.00,9.11230,25.288267,0.000441,25.105644,-1.5466,0.360,9.10373,9.10373
1885.00,9.11254,25.288231,0.000443,25.105579,-1.5464,0.360,9.10321,9.10321
1886.00,9.11126,25.288297,0.000444,25.105638,-1.5462,0.360,9.10408,9.10408
1887.00,9.10968,25.288335,0.000444,25.105608,-1.5461,0.360,9.10438,9.10438
1888.00,9.10888,25.288415,0.000443,25.105591,-1.5460,0.360,9.10428,9.10428
1889.00,9.10851,25.288524,0.000443,25.105548,-1.5458,0.360,9.10394,9.10394
1890.00,9.10777,25.288622,0.000441,25.105558,-1.5456,0.360,9.10440,9.10440
1891.00,9.10760,25.288612,0.000441,25.105507,-1.5453,0.360,9.10467,9.10467
1892.00,9.10675,25.288683,0.000443,25.105491,-1.5451,0.360,9.10367,9.10367
1893.00,9.10559,25.288763,0.000445,25.105537,-1.5449,0.360,9.10436,9.10436
1894.00,9.10489,25.288795,0.000449,25.105559,-1.5447,0.360,9.10597,9.10597
1895.00,9.10426,25.288801,0.000449,25.105550,-1.5445,0.360,9.10504,9.10504
1896.00,9.10422,25.288835,0.000449,25.105494,-1.5445,0.360,9.10419,9.10419
1897.00,9.10462,25.288829,0.000447,25.105460,-1.5444,0.360,9.10554,9.10554
1898.00,9.10517,25.288803,0.000440,25.105409,-1.5442,0.361,9.10778,9.10778
1899.00,9.10542,25.288828,0.000437,25.105436,-1.5441,0.361,9.10764,9.10764
1900.00,9.10516,25.288841,0.000437,25.105454,-1.5439,0.361,9.10729,9.10729
1901.00,9.10491,25.288896,0.000439,25.105536,-1.5438,0.361,9.10659,9.10659
1902.00,9.10477,25.288897,0.000441,25.105558,-1.5436,0.361,9.10513,9.10513
1903.00,9.10454,25.288882,0.000446,25.105481,-1.5435,0.361,9.10129,9.10129
1904.00,9.10430,25.288850,0.000446,25.105406,-1.5434,0.361,9.09953,9.09953
1905.00,9.10423,25.288893,0.000441,25.105394,-1.5433,0.361,9.10009,9.10009
1906.00,9.10401,25.288858,0.000437,25.105326,-1.5430,0.361,9.10006,9.10006
1907.00,9.10393,25.288848,0.000436,25.105331,-1.5427,0.361,9.10183,9.10183
1908.00,9.10433,25.288946,0.000433,25.105452,-1.5426,0.362,9.10579,9.10579
1909.00,9.10491,25.288999,0.000431,25.105478,-1.5425,0.362,9.10920,9.10920
1910.00,9.10557,25.288863,0.000431,25.105367,-1.5425,0.362,9.11211,9.11211
1911.00,9.10599,25.288940,0.000432,25.105404,-1.5425,0.362,9.11256,9.11256
1912.00,9.10586,25.288983,0.000431,25.105381,-1.5426,0.362,9.11132,9.11132
1913.00,9.10587,25.288941,0.000434,25.105331,-1.5423,0.362,9.10823,9.10823
1914.00,9.10554,25.288979,0.000437,25.105399,-1.5420,0.362,9.10502,9.10502
1915.00,9.10538,25.289128,0.000441,25.105535,-1.5417,0.362,9.10256,9.10256
1916.00,9.10558,25.289166,0.000440,25.105583,-1.5414,0.362,9.10321,9.10321
1917.00,9.10517,25.289211,0.000441,25.105580,-1.5412,0.362,9.10475,9.10475
1918.00,9.10493,25.289264,0.000438,25.105561,-1.5411,0.362,9.10810,9.10810
1919.00,9.10536,25.289255,0.000437,25.105487,-1.5411,0.362,9.11085,9.11085
1920.00,9.10604,25.289322,0.000437,25.105479,-1.5409,0.362,9.11254,9.11254
1921.00,9.10740,25.289240,0.000438,25.105403,-1.5408,0.362,9.11259,9.11259
1922.00,9.10843,25.289300,0.000438,25.105460,-1.5408,0.362,9.10892,9.10892
1923.00,9.10817,25.289380,0.000441,25.105549,-1.5407,0.362,9.10201,9.10201
1924.00,9.10592,25.289435,0.000440,25.105567,-1.5406,0.362,9.09418,9.09418
1925.00,9.10550,25.289536,0.000438,25.105574,-1.5405,0.363,9.08909,9.08909
1926.00,9.10527,25.289720,0.000438,25.105618,-1.5404,0.363,9.09029,9.09029
1927.00,9.10362,25.289759,0.000437,25.105606,-1.5402,0.363,9.09772,9.09772
1928.00,9.10298,25.289814,0.000440,25.105636,-1.5401,0.363,9.10650,9.10650
1929.00,9.10347,25.289775,0.000441,25.105531,-1.5399,0.363,9.11398,9.11398
1930.00,9.10300,25.289782,0.000443,25.105520,-1.5398,0.363,9.11409,9.11409
1931.00,9.10064,25.289772,0.000442,25.105518,-1.5396,0.363,9.10943,9.10943
1932.00,9.09460,25.289821,0.000444,25.105508,-1.5394,0.363,9.10038,9.10038
1933.00,9.08719,25.289755,0.000442,25.105390,-1.5392,0.363,9.09183,9.09183
1934.00,9.08110,25.289886,0.000443,25.105529,-1.5390,0.363,9.08868,9.08868
1935.00,9.09012,25.289811,0.000440,25.105481,-1.5389,0.363,9.09278,9.09278
1936.00,9.11302,25.289838,0.000440,25.105446,-1.5388,0.363,9.09841,9.09841
1937.00,9.12428,25.289861,0.000439,25.105443,-1.5387,0.363,9.10515,9.10515
1938.00,9.11834,25.290001,0.000440,25.105545,-1.5386,0.363,9.11212,9.11212
1939.00,9.10963,25.290005,0.000439,25.105547,-1.5385,0.363,9.11522,9.11522
1940.00,9.09890,25.290130,0.000441,25.105640,-1.5385,0.364,9.11642,9.11642
1941.00,9.09399,25.290199,0.000447,25.105667,-1.5385,0.363,9.11426,9.11426
1942.00,9.09733,25.290192,0.000450,25.105642,-1.5386,0.363,9.11170,9.11170
1943.00,9.09934,25.290157,0.000450,25.105553,-1.5385,0.364,9.10894,9.10894
1944.00,9.09955,25.290192,0.000454,25.105575,-1.5385,0.363,9.10672,9.10672
1945.00,9.10351,25.290190,0.000457,25.105544,-1.5384,0.363,9.10424,9.10424
1946.00,9.10599,25.290141,0.000451,25.105520,-1.5383,0.364,9.10401,9.10401
1947.00,9.10610,25.290212,0.000447,25.105541,-1.5381,0.364,9.10302,9.10302
1948.00,9.10564,25.290287,0.000443,25.105574,-1.5379,0.364,9.09999,9.09999
1949.00,9.10546,25.290355,0.000442,25.105592,-1.5376,0.364,9.09671,9.09671
1950.00,9.10417,25.290403,0.000441,25.105596,-1.5373,0.364,9.09287,9.09287
1951.00,9.10240,25.290466,0.000443,25.105591,-1.5371,0.364,9.09164,9.09164
1952.00,9.10327,25.290459,0.000443,25.105577,-1.5368,0.364,9.09405,9.09405
1953.00,9.10446,25.290496,0.000448,25.105589,-1.5367,0.364,9.09882,9.09882
1954.00,9.10551,25.290552,0.000445,25.105534,-1.5367,0.364,9.10503,9.10503
1955.00,9.10558,25.290592,0.000442,25.105534,-1.5366,0.364,9.11286,9.11286
1956.00,9.10425,25.290615,0.000441,25.105563,-1.5366,0.364,9.11742,9.11742
1957.00,9.10276,25.290705,0.000443,25.105609,-1.5366,0.364,9.11836,9.11836
1958.00,9.10226,25.290732,0.000440,25.105581,-1.5365,0.364,9.11536,9.11536
1959.00,9.10237,25.290749,0.000440,25.105648,-1.5364,0.365,9.11179,9.11179
1960.00,9.10334,25.290804,0.000439,25.105656,-1.5362,0.365,9.10648,9.10648
1961.00,9.10339,25.290880,0.000439,25.105655,-1.5361,0.365,9.10137,9.10137
1962.00,9.10522,25.290849,0.000439,25.105607,-1.5359,0.365,9.09739,9.09739
1963.00,9.10437,25.290834,0.000436,25.105565,-1.5357,0.365,9.09692,9.09692
1964.00,9.10372,25.290713,0.000433,25.105456,-1.5356,0.365,9.09652,9.09652
1965.00,9.10544,25.290721,0.000436,25.105462,-1.5354,0.365,9.09709,9.09709
1966.00,9.10881,25.290750,0.000433,25.105466,-1.5353,0.365,9.10109,9.10109
1967.00,9.10911,25.290891,0.000432,25.105526,-1.5353,0.366,9.10661,9.10661
1968.00,9.10687,25.290975,0.000434,25.105557,-1.5352,0.366,9.11158,9.11158
1969.00,9.10570,25.291222,0.000439,25.105700,-1.5350,0.366,9.11402,9.11402
1970.00,9.10729,25.291197,0.000439,25.105676,-1.5349,0.366,9.11319,9.11319
1971.00,9.10823,25.291193,0.000442,25.105712,-1.5347,0.366,9.10808,9.10808
1972.00,9.10727,25.291083,0.000442,25.105684,-1.5345,0.366,9.10425,9.10425
1973.00,9.10561,25.291051,0.000442,25.105742,-1.5342,0.366,9.10450,9.10450
1974.00,9.10368,25.290923,0.000440,25.105634,-1.5341,0.366,9.11021,9.11021
1975.00,9.10434,25.291011,0.000438,25.105640,-1.5340,0.366,9.11840,9.11840
1976.00,9.10433,25.291080,0.000437,25.105576,-1.5338,0.366,9.12686,9.12686
1977.00,9.10456,25.291144,0.000438,25.105556,-1.5337,0.366,9.13125,9.13125
1978.00,9.10657,25.291159,0.000439,25.105502,-1.5336,0.366,9.12930,9.12930
1979.00,9.10833,25.291269,0.000443,25.105520,-1.5335,0.366,9.12262,9.12262
1980.00,9.10414,25.291277,0.000447,25.105505,-1.5334,0.366,9.11508,9.11508
1981.00,9.09774,25.291306,0.000446,25.105528,-1.5333,0.366,9.10755,9.10755
1982.00,9.10435,25.291374,0.000443,25.105557,-1.5333,0.366,9.10091,9.10091
1983.00,9.12111,25.291487,0.000441,25.105573,-1.5333,0.366,9.09770,9.09770
1984.00,9.13348,25.291495,0.000440,25.105569,-1.5331,0.367,9.09831,9.09831
1985.00,9.13276,25.291490,0.000438,25.105559,-1.5330,0.367,9.10078,9.10078
1986.00,9.12614,25.291492,0.000441,25.105585,-1.5329,0.367,9.10222,9.10222
1987.00,9.12013,25.291458,0.000445,25.105520,-1.5328,0.367,9.10519,9.10519
1988.00,9.11574,25.291519,0.000448,25.105575,-1.5326,0.367,9.10891,9.10891
1989.00,9.11253,25.291514,0.000448,25.105585,-1.5325,0.367,9.10822,9.10822
1990.00,9.11188,25.291487,0.000445,25.105579,-1.5325,0.367,9.10509,9.10509
1991.00,9.11141,25.291489,0.000446,25.105498,-1.5324,0.367,9.10618,9.10618
1992.00,9.11040,25.291500,0.000443,25.105469,-1.5323,0.367,9.10669,9.10669
1993.00,9.10734,25.291515,0.000442,25.105479,-1.5323,0.367,9.10622,9.10622
1994.00,9.10594,25.291576,0.000442,25.105422,-1.5322,0.367,9.10781,9.10781
1995.00,9.10652,25.291712,0.000445,25.105429,-1.5320,0.367,9.10899,9.10899
1996.00,9.10637,25.291760,0.000442,25.105481,-1.5319,0.367,9.10719,9.10719
1997.00,9.10535,25.291847,0.000441,25.105525,-1.5319,0.367,9.10802,9.10802
1998.00,9.10493,25.291792,0.000438,25.105432,-1.5318,0.368,9.11083,9.11083
1999.00,9.10633,25.291825,0.000436,25.105481,-1.5316,0.368,9.11403,9.11403
2000.00,9.10725,25.291849,0.000436,25.105518,-1.5316,0.368,9.11651,9.11651
2001.00,9.10861,25.291916,0.000438,25.105528,-1.5315,0.368,9.11819,9.11819
2002.00,9.10945,25.292003,0.000440,25.105587,-1.5313,0.368,9.11600,9.11600
2003.00,9.11018,25.292093,0.000441,25.105623,-1.5313,0.368,9.10939,9.10939
2004.00,9.11053,25.292135,0.000440,25.105594,-1.5312,0.368,9.09860,9.09860
2005.00,9.11069,25.292100,0.000440,25.105524,-1.5310,0.368,9.08504,9.08504
2006.00,9.11225,25.292164,0.000436,25.105528,-1.5308,0.368,9.06841,9.06841
2007.00,9.11288,25.292218,0.000434,25.105548,-1.5305,0.368,9.05147,9.05147
2008.00,9.11252,25.292260,0.000432,25.105572,-1.5303,0.369,9.03942,9.03942
2009.00,9.11487,25.292236,0.000427,25.105564,-1.5300,0.369,9.03581,9.03581
2010.00,9.11616,25.292358,0.000429,25.105639,-1.5299,0.369,9.03926,9.03926
2011.00,9.10899,25.292261,0.000425,25.105586,-1.5298,0.369,9.04973,9.04973
@14,2.0001,4.0, 2010.073 
2012.00,9.10290,25.292255,0.000423,25.105588,-1.5297,0.370,9.06394,9.06394
2013.00,9.09270,25.292192,0.000423,25.105535,-1.5296,0.370,9.07666,9.07666
2014.00,9.07378,25.292276,0.000427,25.105548,-1.5295,0.370,9.08460,9.08460
2015.00,9.04737,25.292240,0.000422,25.105486,-1.5294,0.370,9.08923,9.08923
2016.00,9.02595,25.292357,0.000426,25.105553,-1.5293,0.370,9.09067,9.09067
2017.00,9.02148,25.292370,0.000427,25.105525,-1.5291,0.370,9.09170,9.09170
2018.00,9.03346,25.292440,0.000429,25.105534,-1.5290,0.370,9.09524,9.09524
2019.00,9.05555,25.292491,0.000427,25.105578,-1.5289,0.370,9.10032,9.10032
2020.00,9.06523,25.292525,0.000427,25.105544,-1.5288,0.370,9.10818,9.10818
2021.00,9.07687,25.292577,0.000430,25.105540,-1.5286,0.370,9.11445,9.11445
2022.00,9.08358,25.292661,0.000432,25.105547,-1.5285,0.370,9.11859,9.11859
2023.00,9.08467,25.292697,0.000435,25.105524,-1.5283,0.370,9.11784,9.11784
2024.00,9.08928,25.292691,0.000437,25.105516,-1.5281,0.370,9.11598,9.11598
2025.00,9.09521,25.292761,0.000439,25.105584,-1.5280,0.370,9.11453,9.11453
2026.00,9.09824,25.292755,0.000437,25.105533,-1.5279,0.370,9.11696,9.11696
2027.00,9.10004,25.292694,0.000433,25.105468,-1.5279,0.371,9.11793,9.11793
2028.00,9.10902,25.292706,0.000432,25.105487,-1.5279,0.371,9.11834,9.11834
2029.00,9.11352,25.292722,0.000430,25.105434,-1.5278,0.371,9.12068,9.12068
2030.00,9.11321,25.292736,0.000433,25.105422,-1.5277,0.371,9.12261,9.12261
2031.00,9.11407,25.292788,0.000434,25.105472,-1.5277,0.371,9.12226,9.12226
2032.00,9.11545,25.292792,0.000438,25.105442,-1.5275,0.371,9.12466,9.12466
2033.00,9.11612,25.292786,0.000440,25.105461,-1.5273,0.371,9.12720,9.12720
2034.00,9.11773,25.292804,0.000443,25.105462,-1.5272,0.371,9.12729,9.12729
2035.00,9.11977,25.292859,0.000446,25.105524,-1.5271,0.371,9.12681,9.12681
2036.00,9.12095,25.292885,0.000444,25.105515,-1.5270,0.371,9.12697,9.12697
2037.00,9.12158,25.292943,0.000444,25.105606,-1.5269,0.371,9.12525,9.12525
2038.00,9.12209,25.292921,0.000443,25.105544,-1.5267,0.371,9.12171,9.12171
2039.00,9.12159,25.292861,0.000439,25.105478,-1.5266,0.371,9.11879,9.11879
2040.00,9.12045,25.292875,0.000435,25.105446,-1.5264,0.371,9.11712,9.11712
2041.00,9.12038,25.292900,0.000435,25.105401,-1.5263,0.371,9.11464,9.11464
2042.00,9.12019,25.292961,0.000433,25.105349,-1.5261,0.371,9.11291,9.11291
2043.00,9.12027,25.293152,0.000432,25.105473,-1.5261,0.371,9.11463,9.11463
2044.00,9.12095,25.293288,0.000434,25.105525,-1.5259,0.371,9.11754,9.11754
2045.00,9.12065,25.293325,0.000434,25.105475,-1.5258,0.371,9.11705,9.11705
2046.00,9.12111,25.293325,0.000436,25.105493,-1.5257,0.371,9.11525,9.11525
2047.00,9.12054,25.293323,0.000437,25.105501,-1.5257,0.372,9.11479,9.11479
2048.00,9.12023,25.293240,0.000436,25.105444,-1.5257,0.372,9.11734,9.11734
2049.00,9.11913,25.293249,0.000437,25.105452,-1.5257,0.372,9.11974,9.11974
2050.00,9.12005,25.293275,0.000439,25.105512,-1.5257,0.372,9.12212,9.12212
2051.00,9.12045,25.293328,0.000440,25.105591,-1.5257,0.372,9.12598,9.12598
2052.00,9.12011,25.293310,0.000437,25.105567,-1.5255,0.372,9.12729,9.12729
2053.00,9.11950,25.293385,0.000444,25.105580,-1.5253,0.372,9.12383,9.12383
2054.00,9.11855,25.293398,0.000444,25.105576,-1.5252,0.372,9.11809,9.11809
2055.00,9.11917,25.293400,0.000443,25.105583,-1.5251,0.372,9.11497,9.11497
2056.00,9.12016,25.293402,0.000443,25.105530,-1.5252,0.372,9.11150,9.11150
2057.00,9.12122,25.293462,0.000445,25.105521,-1.5252,0.372,9.11055,9.11055
2058.00,9.12132,25.293434,0.000443,25.105440,-1.5251,0.372,9.11315,9.11315
2059.00,9.11933,25.293403,0.000441,25.105384,-1.5250,0.372,9.11805,9.11805
2060.00,9.11796,25.293520,0.000440,25.105419,-1.5248,0.372,9.12237,9.12237
2061.00,9.11830,25.293556,0.000437,25.105390,-1.5245,0.372,9.12502,9.12502
2062.00,9.11917,25.293648,0.000438,25.105425,-1.5243,0.372,9.12622,9.12622
2063.00,9.11968,25.293729,0.000435,25.105491,-1.5241,0.373,9.12295,9.12295
2064.00,9.11942,25.293829,0.000436,25.105548,-1.5239,0.373,9.11899,9.11899
2065.00,9.12031,25.293824,0.000436,25.105440,-1.5238,0.373,9.11599,9.11599
2066.00,9.11996,25.293751,0.000435,25.105371,-1.5237,0.373,9.11591,9.11591
2067.00,9.11829,25.293741,0.000435,25.105401,-1.5236,0.373,9.11597,9.11597
2068.00,9.11732,25.293799,0.000438,25.105396,-1.5236,0.373,9.11703,9.11703
2069.00,9.11713,25.293860,0.000437,25.105395,-1.5235,0.373,9.11585,9.11585
2070.00,9.11766,25.293905,0.000438,25.105489,-1.5234,0.373,9.11346,9.11346
2071.00,9.11887,25.294055,0.000442,25.105589,-1.5234,0.373,9.11040,9.11040
2072.00,9.11900,25.294140,0.000446,25.105629,-1.5233,0.373,9.10821,9.10821
2073.00,9.11737,25.294184,0.000444,25.105654,-1.5232,0.373,9.10755,9.10755
2074.00,9.11619,25.294259,0.000446,25.105747,-1.5232,0.373,9.10760,9.10760
2075.00,9.11564,25.294269,0.000445,25.105724,-1.5231,0.373,9.10724,9.10724
2076.00,9.11534,25.294296,0.000442,25.105672,-1.5230,0.373,9.10927,9.10927
2077.00,9.11484,25.294230,0.000438,25.105576,-1.5229,0.374,9.11151,9.11151
2078.00,9.11334,25.294249,0.000439,25.105574,-1.5227,0.374,9.11386,9.11386
2079.00,9.11382,25.294242,0.000437,25.105526,-1.5225,0.374,9.11571,9.11571
2080.00,9.11399,25.294218,0.000436,25.105476,-1.5224,0.374,9.11814,9.11814
2081.00,9.11337,25.294163,0.000440,25.105437,-1.5223,0.374,9.11651,9.11651
2082.00,9.11268,25.294283,0.000443,25.105506,-1.5223,0.374,9.11371,9.11371
2083.00,9.11219,25.294351,0.000446,25.105537,-1.5223,0.374,9.11070,9.11070
2084.00,9.11226,25.294349,0.000447,25.105523,-1.5222,0.374,9.11128,9.11128
2085.00,9.11149,25.294371,0.000447,25.105522,-1.5222,0.374,9.11347,9.11347
2086.00,9.11081,25.294451,0.000441,25.105540,-1.5221,0.374,9.11702,9.11702
2087.00,9.11205,25.294484,0.000440,25.105564,-1.5219,0.374,9.12125,9.12125
2088.00,9.11358,25.294513,0.000436,25.105512,-1.5216,0.374,9.12581,9.12581
2089.00,9.11490,25.294566,0.000433,25.105507,-1.5215,0.375,9.12534,9.12534
2090.00,9.11562,25.294609,0.000435,25.105485,-1.5214,0.374,9.12034,9.12034
2091.00,9.11651,25.294669,0.000438,25.105567,-1.5213,0.374,9.11559,9.11559
2092.00,9.11775,25.294642,0.000432,25.105519,-1.5213,0.375,9.11194,9.11194
2093.00,9.11783,25.294664,0.000432,25.105561,-1.5213,0.375,9.11094,9.11094
2094.00,9.11673,25.294707,0.000434,25.105563,-1.5213,0.375,9.11069,9.11069
2095.00,9.11592,25.294766,0.000433,25.105590,-1.5211,0.375,9.11282,9.11282
2096.00,9.11559,25.294790,0.000432,25.105552,-1.5209,0.375,9.11609,9.11609
2097.00,9.11579,25.294913,0.000441,25.105628,-1.5207,0.375,9.12012,9.12012
2098.00,9.11748,25.294932,0.000443,25.105580,-1.5205,0.375,9.12074,9.12074
2099.00,9.11772,25.294850,0.000442,25.105476,-1.5203,0.375,9.12025,9.12025
2100.00,9.11707,25.294833,0.000443,25.105468,-1.5203,0.375,9.12073,9.12073
2101.00,9.11717,25.294838,0.000443,25.105513,-1.5202,0.375,9.12189,9.12189
2102.00,9.11842,25.294770,0.000439,25.105427,-1.5202,0.375,9.12047,9.12047
2103.00,9.11815,25.294802,0.000438,25.105429,-1.5201,0.375,9.11903,9.11903
2104.00,9.11853,25.294939,0.000440,25.105513,-1.5200,0.375,9.12030,9.12030
2105.00,9.11778,25.295003,0.000438,25.105541,-1.5198,0.375,9.12105,9.12105
2106.00,9.11708,25.295142,0.000442,25.105588,-1.5197,0.375,9.12215,9.12215
2107.00,9.11713,25.295214,0.000440,25.105610,-1.5196,0.375,9.12523,9.12523
2108.00,9.11799,25.295208,0.000439,25.105606,-1.5196,0.376,9.12959,9.12959
2109.00,9.12014,25.295195,0.000439,25.105549,-1.5195,0.376,9.13084,9.13084
2110.00,9.12191,25.295192,0.000439,25.105505,-1.5195,0.376,9.12883,9.12883
2111.00,9.12223,25.295144,0.000436,25.105401,-1.5193,0.376,9.12262,9.12262
2112.00,9.12370,25.295133,0.000438,25.105383,-1.5191,0.376,9.11325,9.11325
2113.00,9.12477,25.295100,0.000440,25.105372,-1.5189,0.376,9.10447,9.10447
2114.00,9.12452,25.295176,0.000439,25.105451,-1.5187,0.376,9.09903,9.09903
2115.00,9.12632,25.295238,0.000443,25.105481,-1.5186,0.376,9.09831,9.09831
2116.00,9.12745,25.295208,0.000442,25.105460,-1.5186,0.376,9.10293,9.10293
2117.00,9.13047,25.295192,0.000440,25.105413,-1.5185,0.376,9.10907,9.10907
2118.00,9.13400,25.295210,0.000435,25.105380,-1.5183,0.377,9.11244,9.11244
2119.00,9.12508,25.295185,0.000435,25.105339,-1.5182,0.377,9.11672,9.11672
2120.00,9.11027,25.295252,0.000433,25.105376,-1.5180,0.377,9.12094,9.12094
2121.00,9.09979,25.295373,0.000435,25.105416,-1.5179,0.377,9.12193,9.12193
2122.00,9.09848,25.295431,0.000436,25.105393,-1.5178,0.377,9.12249,9.12249
2123.00,9.10214,25.295572,0.000441,25.105471,-1.5178,0.377,9.12392,9.12392
2124.00,9.10624,25.295628,0.000440,25.105491,-1.5178,0.377,9.12366,9.12366
2125.00,9.10887,25.295674,0.000439,25.105471,-1.5177,0.377,9.12071,9.12071
2126.00,9.11146,25.295699,0.000436,25.105509,-1.5175,0.377,9.11756,9.11756
2127.00,9.11292,25.295802,0.000438,25.105598,-1.5174,0.377,9.11303,9.11303
2128.00,9.11300,25.295781,0.000438,25.105564,-1.5173,0.377,9.10771,9.10771
2129.00,9.11188,25.295793,0.000441,25.105563,-1.5172,0.378,9.10595,9.10595
2130.00,9.11147,25.295734,0.000442,25.105508,-1.5172,0.377,9.10787,9.10787
2131.00,9.11271,25.295731,0.000445,25.105493,-1.5171,0.377,9.11131,9.11131
2132.00,9.11446,25.295712,0.000440,25.105452,-1.5171,0.377,9.11703,9.11703
2133.00,9.11617,25.295750,0.000438,25.105433,-1.5170,0.378,9.12256,9.12256
2134.00,9.11791,25.295757,0.000437,25.105369,-1.5170,0.378,9.12249,9.12249
2135.00,9.11806,25.295812,0.000436,25.105375,-1.5169,0.378,9.11960,9.11960
2136.00,9.11805,25.295882,0.000434,25.105408,-1.5169,0.378,9.11594,9.11594
2137.00,9.11698,25.295925,0.000437,25.105380,-1.5167,0.378,9.11324,9.11324
2138.00,9.11551,25.296036,0.000440,25.105459,-1.5166,0.378,9.11316,9.11316
2139.00,9.11489,25.296073,0.000439,25.105514,-1.5164,0.378,9.11814,9.11814
2140.00,9.11509,25.296088,0.000439,25.105527,-1.5163,0.378,9.12311,9.12311
2141.00,9.11376,25.296087,0.000442,25.105503,-1.5162,0.378,9.12621,9.12621
2142.00,9.11413,25.296094,0.000445,25.105593,-1.5161,0.378,9.12564,9.12564
2143.00,9.11591,25.296036,0.000445,25.105529,-1.5160,0.378,9.12343,9.12343
2144.00,9.11851,25.296087,0.000445,25.105544,-1.5158,0.378,9.11849,9.11849
2145.00,9.11926,25.296076,0.000446,25.105527,-1.5156,0.378,9.11326,9.11326
2146.00,9.11918,25.296146,0.000444,25.105529,-1.5155,0.378,9.10936,9.10936
2147.00,9.12012,25.296212,0.000444,25.105474,-1.5154,0.378,9.10926,9.10926
2148.00,9.11893,25.296255,0.000446,25.105467,-1.5154,0.378,9.11256,9.11256
2149.00,9.11734,25.296392,0.000448,25.105541,-1.5155,0.378,9.11682,9.11682
2150.00,9.11602,25.296542,0.000447,25.105577,-1.5155,0.378,9.12304,9.12304
2151.00,9.11609,25.296622,0.000445,25.105560,-1.5153,0.378,9.12785,9.12785
2152.00,9.11781,25.296686,0.000443,25.105541,-1.5151,0.379,9.12755,9.12755
2153.00,9.11964,25.296731,0.000437,25.105592,-1.5150,0.379,9.12233,9.12233
2154.00,9.12010,25.296684,0.000437,25.105550,-1.5148,0.379,9.11425,9.11425
2155.00,9.12087,25.296623,0.000439,25.105535,-1.5147,0.379,9.09835,9.09835
2156.00,9.11968,25.296646,0.000440,25.105606,-1.5147,0.379,9.07998,9.07998
2157.00,9.11832,25.296606,0.000437,25.105599,-1.5147,0.379,9.06137,9.06137
2158.00,9.11948,25.296683,0.000437,25.105618,-1.5145,0.380,9.04589,9.04589
2159.00,9.12307,25.296746,0.000434,25.105651,-1.5143,0.380,9.03930,9.03930
2160.00,9.12767,25.296714,0.000430,25.105599,-1.5141,0.380,9.04329,9.04329
2161.00,9.12596,25.296692,0.000428,25.105516,-1.5139,0.380,9.05265,9.05265
@15,2.0001,4.0, 2160 
2162.00,9.11329,25.296765,0.000430,25.105561,-1.5137,0.380,9.06550,9.06550
2163.00,9.10204,25.296757,0.000433,25.105559,-1.5136,0.380,9.07878,9.07878
2164.00,9.08915,25.296764,0.000432,25.105513,-1.5135,0.380,9.08715,9.08715
2165.00,9.05860,25.296834,0.000434,25.105536,-1.5135,0.380,9.09295,9.09295
2166.00,9.03732,25.296791,0.000434,25.105513,-1.5135,0.381,9.10011,9.10011
2167.00,9.02026,25.296830,0.000432,25.105518,-1.5136,0.381,9.11006,9.11006
2168.00,9.02656,25.296892,0.000432,25.105470,-1.5137,0.381,9.11681,9.11681
2169.00,9.05652,25.296872,0.000428,25.105411,-1.5138,0.381,9.12123,9.12123
2170.00,9.07786,25.297014,0.000427,25.105494,-1.5138,0.381,9.12173,9.12173
2171.00,9.08280,25.297057,0.000431,25.105481,-1.5137,0.381,9.11801,9.11801
2172.00,9.08720,25.297075,0.000436,25.105447,-1.5136,0.381,9.11344,9.11344
2173.00,9.09461,25.297026,0.000436,25.105431,-1.5135,0.381,9.11372,9.11372
2174.00,9.10271,25.297025,0.000440,25.105469,-1.5133,0.381,9.11989,9.11989
2175.00,9.10919,25.297006,0.000443,25.105469,-1.5132,0.381,9.12979,9.12979
2176.00,9.11414,25.297097,0.000443,25.105554,-1.5131,0.381,9.13892,9.13892
2177.00,9.11288,25.297160,0.000441,25.105573,-1.5129,0.381,9.14550,9.14550
2178.00,9.11387,25.297205,0.000441,25.105563,-1.5128,0.381,9.14960,9.14960
2179.00,9.11694,25.297275,0.000444,25.105578,-1.5128,0.381,9.14526,9.14526
2180.00,9.11400,25.297302,0.000444,25.105529,-1.5128,0.381,9.13744,9.13744
2181.00,9.10817,25.297311,0.000444,25.105472,-1.5127,0.381,9.12899,9.12899
2182.00,9.11089,25.297333,0.000444,25.105465,-1.5127,0.381,9.12090,9.12090
2183.00,9.12638,25.297442,0.000445,25.105574,-1.5126,0.381,9.11438,9.11438
2184.00,9.14979,25.297473,0.000444,25.105507,-1.5125,0.381,9.11185,9.11185
2185.00,9.15269,25.297458,0.000442,25.105516,-1.5124,0.381,9.11050,9.11050
2186.00,9.14908,25.297482,0.000441,25.105553,-1.5123,0.382,9.10939,9.10939
2187.00,9.14300,25.297431,0.000442,25.105499,-1.5122,0.382,9.10967,9.10967
2188.00,9.13730,25.297381,0.000439,25.105393,-1.5121,0.382,9.11109,9.11109
2189.00,9.13102,25.297398,0.000438,25.105371,-1.5120,0.382,9.11341,9.11341
2190.00,9.11863,25.297408,0.000438,25.105331,-1.5119,0.382,9.11518,9.11518
2191.00,9.11392,25.297366,0.000440,25.105283,-1.5118,0.382,9.12157,9.12157
2192.00,9.11406,25.297451,0.000442,25.105444,-1.5118,0.382,9.12859,9.12859
2193.00,9.11184,25.297493,0.000442,25.105478,-1.5118,0.382,9.13302,9.13302
2194.00,9.11369,25.297548,0.000444,25.105586,-1.5118,0.382,9.13562,9.13562
2195.00,9.11565,25.297648,0.000446,25.105655,-1.5118,0.382,9.13651,9.13651
2196.00,9.11550,25.297677,0.000445,25.105634,-1.5117,0.382,9.13487,9.13487
2197.00,9.11709,25.297631,0.000444,25.105517,-1.5116,0.382,9.12895,9.12895
2198.00,9.11995,25.297619,0.000447,25.105521,-1.5115,0.382,9.12097,9.12097
2199.00,9.12358,25.297568,0.000448,25.105470,-1.5113,0.383,9.11630,9.11630
2200.00,9.12372,25.297457,0.000447,25.105357,-1.5111,0.383,9.11534,9.11534
2201.00,9.12190,25.297519,0.000448,25.105369,-1.5109,0.383,9.11535,9.11535
2202.00,9.12199,25.297546,0.000448,25.105321,-1.5108,0.382,9.11848,9.11848
2203.00,9.12387,25.297613,0.000447,25.105273,-1.5107,0.382,9.12064,9.12064
2204.00,9.12593,25.297769,0.000448,25.105291,-1.5105,0.382,9.11907,9.11907
2205.00,9.12606,25.297958,0.000450,25.105375,-1.5103,0.383,9.11602,9.11602
2206.00,9.12527,25.298062,0.000451,25.105414,-1.5102,0.383,9.11588,9.11588
2207.00,9.12483,25.298155,0.000454,25.105470,-1.5101,0.383,9.11599,9.11599
2208.00,9.12318,25.298139,0.000454,25.105456,-1.5099,0.383,9.11765,9.11765
2209.00,9.12185,25.298166,0.000454,25.105496,-1.5098,0.383,9.11940,9.11940
2210.00,9.12206,25.298179,0.000451,25.105466,-1.5097,0.383,9.11987,9.11987
2211.00,9.12091,25.298221,0.000453,25.105472,-1.5095,0.383,9.11891,9.11891
2212.00,9.11906,25.298226,0.000452,25.105458,-1.5094,0.383,9.11860,9.11860
2213.00,9.11711,25.298293,0.000454,25.105495,-1.5093,0.383,9.11978,9.11978
2214.00,9.11699,25.298314,0.000453,25.105496,-1.5091,0.383,9.12268,9.12268
2215.00,9.11775,25.298254,0.000454,25.105436,-1.5091,0.383,9.12661,9.12661
2216.00,9.11928,25.298218,0.000449,25.105395,-1.5091,0.383,9.12671,9.12671
2217.00,9.11965,25.298327,0.000446,25.105510,-1.5091,0.383,9.12540,9.12540
2218.00,9.12052,25.298446,0.000446,25.105597,-1.5091,0.383,9.12384,9.12384
2219.00,9.12053,25.298474,0.000447,25.105571,-1.5091,0.384,9.12233,9.12233
2220.00,9.12048,25.298596,0.000448,25.105669,-1.5091,0.384,9.12335,9.12335
2221.00,9.12038,25.298641,0.000451,25.105709,-1.5089,0.384,9.12593,9.12593
2222.00,9.12151,25.298635,0.000452,25.105627,-1.5086,0.384,9.12636,9.12636
2223.00,9.12265,25.298571,0.000449,25.105533,-1.5085,0.384,9.12558,9.12558
2224.00,9.12280,25.298540,0.000445,25.105505,-1.5083,0.384,9.12371,9.12371
2225.00,9.12316,25.298426,0.000447,25.105408,-1.5082,0.384,9.12174,9.12174
2226.00,9.12278,25.298429,0.000446,25.105401,-1.5081,0.384,9.12148,9.12148
2227.00,9.12289,25.298476,0.000450,25.105457,-1.5082,0.384,9.12390,9.12390
2228.00,9.12347,25.298481,0.000450,25.105408,-1.5081,0.384,9.12652,9.12652
2229.00,9.12460,25.298574,0.000453,25.105465,-1.5081,0.384,9.12832,9.12832
2230.00,9.12541,25.298724,0.000451,25.105562,-1.5081,0.384,9.12680,9.12680
2231.00,9.12552,25.298810,0.000447,25.105573,-1.5079,0.384,9.12446,9.12446
2232.00,9.12476,25.298793,0.000442,25.105533,-1.5077,0.384,9.12098,9.12098
2233.00,9.12386,25.298856,0.000445,25.105577,-1.5075,0.384,9.11580,9.11580
2234.00,9.12265,25.298861,0.000446,25.105522,-1.5073,0.384,9.10932,9.10932
2235.00,9.12203,25.298890,0.000447,25.105492,-1.5071,0.384,9.10628,9.10628
2236.00,9.12017,25.298868,0.000450,25.105433,-1.5070,0.384,9.10409,9.10409
2237.00,9.11913,25.298902,0.000450,25.105384,-1.5070,0.384,9.10357,9.10357
2238.00,9.11855,25.298979,0.000451,25.105433,-1.5070,0.384,9.10815,9.10815
2239.00,9.11788,25.299007,0.000449,25.105507,-1.5071,0.385,9.11744,9.11744
2240.00,9.11681,25.299041,0.000443,25.105515,-1.5070,0.385,9.12448,9.12448
2241.00,9.11660,25.299108,0.000443,25.105552,-1.5069,0.385,9.13071,9.13071
2242.00,9.11574,25.299125,0.000443,25.105570,-1.5068,0.385,9.13530,9.13530
2243.00,9.11666,25.299106,0.000442,25.105570,-1.5069,0.385,9.13812,9.13812
2244.00,9.11782,25.299137,0.000443,25.105498,-1.5068,0.385,9.13724,9.13724
2245.00,9.11615,25.299158,0.000448,25.105510,-1.5067,0.385,9.13544,9.13544
2246.00,9.11567,25.299161,0.000448,25.105524,-1.5066,0.385,9.13206,9.13206
2247.00,9.11713,25.299200,0.000449,25.105526,-1.5065,0.385,9.13027,9.13027
2248.00,9.12252,25.299255,0.000446,25.105495,-1.5063,0.385,9.12853,9.12853
2249.00,9.12590,25.299295,0.000443,25.105547,-1.5062,0.385,9.12688,9.12688
2250.00,9.12667,25.299257,0.000439,25.105463,-1.5061,0.385,9.12869,9.12869
2251.00,9.12648,25.299315,0.000439,25.105502,-1.5060,0.386,9.13020,9.13020
2252.00,9.12698,25.299348,0.000437,25.105555,-1.5060,0.386,9.12991,9.12991
2253.00,9.12779,25.299366,0.000442,25.105597,-1.5060,0.386,9.12889,9.12889
2254.00,9.13039,25.299374,0.000444,25.105579,-1.5060,0.386,9.12916,9.12916
2255.00,9.13132,25.299398,0.000444,25.105632,-1.5059,0.386,9.12907,9.12907
2256.00,9.13118,25.299414,0.000445,25.105617,-1.5059,0.386,9.13217,9.13217
2257.00,9.13215,25.299463,0.000451,25.105629,-1.5058,0.386,9.13529,9.13529
2258.00,9.13309,25.299479,0.000448,25.105585,-1.5057,0.386,9.13758,9.13758
2259.00,9.13322,25.299512,0.000450,25.105552,-1.5056,0.386,9.13950,9.13950
2260.00,9.13321,25.299697,0.000451,25.105590,-1.5055,0.386,9.13954,9.13954
2261.00,9.13317,25.299725,0.000449,25.105568,-1.5054,0.386,9.13811,9.13811
2262.00,9.13308,25.299749,0.000445,25.105511,-1.5053,0.386,9.13634,9.13634
2263.00,9.13259,25.299762,0.000446,25.105458,-1.5051,0.386,9.13464,9.13464
2264.00,9.13273,25.299820,0.000444,25.105466,-1.5050,0.386,9.13400,9.13400
2265.00,9.13312,25.299750,0.000447,25.105441,-1.5049,0.386,9.13348,9.13348
2266.00,9.13340,25.299821,0.000447,25.105474,-1.5048,0.386,9.13074,9.13074
2267.00,9.13314,25.299796,0.000446,25.105482,-1.5047,0.386,9.12739,9.12739
2268.00,9.13185,25.299828,0.000445,25.105535,-1.5045,0.387,9.12557,9.12557
2269.00,9.13156,25.299804,0.000444,25.105559,-1.5043,0.387,9.12329,9.12329
2270.00,9.13107,25.299787,0.000442,25.105570,-1.5042,0.387,9.12015,9.12015
2271.00,9.13027,25.299720,0.000444,25.105515,-1.5042,0.387,9.12009,9.12009
2272.00,9.13058,25.299768,0.000445,25.105531,-1.5043,0.387,9.12459,9.12459
2273.00,9.13111,25.299779,0.000445,25.105511,-1.5044,0.387,9.12694,9.12694
2274.00,9.13102,25.299805,0.000444,25.105500,-1.5045,0.387,9.12883,9.12883
2275.00,9.12965,25.299869,0.000447,25.105442,-1.5045,0.387,9.13081,9.13081
2276.00,9.12895,25.299940,0.000447,25.105438,-1.5044,0.387,9.13356,9.13356
2277.00,9.12921,25.300009,0.000449,25.105424,-1.5042,0.387,9.13475,9.13475
2278.00,9.13012,25.300036,0.000446,25.105393,-1.5040,0.387,9.13566,9.13566
2279.00,9.13032,25.300138,0.000449,25.105419,-1.5038,0.387,9.13290,9.13290
2280.00,9.12949,25.300239,0.000448,25.105521,-1.5036,0.387,9.12934,9.12934
2281.00,9.12874,25.300262,0.000444,25.105557,-1.5035,0.387,9.12669,9.12669
2282.00,9.12770,25.300240,0.000442,25.105509,-1.5034,0.387,9.12277,9.12277
2283.00,9.12684,25.300259,0.000443,25.105531,-1.5033,0.387,9.11785,9.11785
2284.00,9.12684,25.300276,0.000443,25.105495,-1.5032,0.387,9.11668,9.11668
2285.00,9.12807,25.300279,0.000440,25.105407,-1.5031,0.388,9.11805,9.11805
2286.00,9.12932,25.300364,0.000440,25.105355,-1.5030,0.388,9.11559,9.11559
2287.00,9.12946,25.300461,0.000442,25.105384,-1.5029,0.388,9.11273,9.11273
2288.00,9.12846,25.300507,0.000442,25.105370,-1.5029,0.388,9.11419,9.11419
2289.00,9.12730,25.300487,0.000442,25.105354,-1.5028,0.388,9.11634,9.11634
2290.00,9.12444,25.300484,0.000444,25.105402,-1.5027,0.388,9.11899,9.11899
2291.00,9.12243,25.300454,0.000446,25.105418,-1.5026,0.388,9.12522,9.12522
2292.00,9.12151,25.300434,0.000443,25.105421,-1.5025,0.388,9.13115,9.13115
2293.00,9.12253,25.300500,0.000441,25.105493,-1.5024,0.388,9.13369,9.13369
2294.00,9.12442,25.300504,0.000440,25.105450,-1.5023,0.388,9.13441,9.13441
2295.00,9.12513,25.300550,0.000439,25.105435,-1.5023,0.388,9.13560,9.13560
2296.00,9.12514,25.300592,0.000438,25.105462,-1.5023,0.389,9.13553,9.13553
2297.00,9.12365,25.300610,0.000438,25.105446,-1.5022,0.389,9.13414,9.13414
2298.00,9.12421,25.300652,0.000443,25.105402,-1.5022,0.388,9.13265,9.13265
2299.00,9.12472,25.300752,0.000450,25.105451,-1.5021,0.388,9.13202,9.13202
2300.00,9.12602,25.300859,0.000451,25.105474,-1.5019,0.388,9.13100,9.13100
2301.00,9.12612,25.300867,0.000448,25.105438,-1.5017,0.388,9.12765,9.12765
2302.00,9.12670,25.300957,0.000451,25.105518,-1.5016,0.388,9.12556,9.12556
2303.00,9.12733,25.301004,0.000448,25.105571,-1.5014,0.389,9.12549,9.12549
2304.00,9.12848,25.301007,0.000440,25.105546,-1.5013,0.389,9.12155,9.12155
2305.00,9.13034,25.300996,0.000440,25.105538,-1.5012,0.389,9.11021,9.11021
2306.00,9.13159,25.301025,0.000439,25.105526,-1.5011,0.389,9.09441,9.09441
2307.00,9.13072,25.300971,0.000436,25.105410,-1.5009,0.389,9.07540,9.07540
2308.00,9.12976,25.300905,0.000428,25.105263,-1.5007,0.390,9.05857,9.05857
2309.00,9.12858,25.300968,0.000426,25.105288,-1.5006,0.390,9.05020,9.05020
2310.00,9.12582,25.300905,0.000419,25.105214,-1.5005,0.390,9.05364,9.05364
2311.00,9.12552,25.301012,0.000421,25.105276,-1.5005,0.391,9.06617,9.06617
@16,2.0001,4.0, 2310.154 
2312.00,9.12280,25.301056,0.000420,25.105306,-1.5005,0.391,9.08146,9.08146
2313.00,9.12297,25.301203,0.000427,25.105454,-1.5005,0.391,9.09503,9.09503
2314.00,9.10467,25.301198,0.000430,25.105473,-1.5004,0.391,9.10422,9.10422
2315.00,9.07444,25.301206,0.000430,25.105473,-1.5004,0.391,9.10791,9.10791
2316.00,9.04626,25.301199,0.000427,25.105337,-1.5004,0.391,9.11023,9.11023
2317.00,9.02852,25.301279,0.000426,25.105331,-1.5004,0.391,9.11545,9.11545
2318.00,9.04041,25.301332,0.000423,25.105365,-1.5004,0.391,9.12187,9.12187
2319.00,9.06278,25.301350,0.000422,25.105336,-1.5004,0.391,9.12696,9.12696
2320.00,9.09163,25.301519,0.000427,25.105462,-1.5003,0.391,9.13303,9.13303
2321.00,9.10642,25.301564,0.000431,25.105563,-1.5001,0.391,9.13745,9.13745
2322.00,9.10654,25.301544,0.000435,25.105553,-1.5001,0.391,9.13834,9.13834
2323.00,9.10826,25.301526,0.000436,25.105445,-1.5000,0.391,9.13657,9.13657
2324.00,9.11339,25.301501,0.000435,25.105399,-1.5000,0.391,9.13781,9.13781
2325.00,9.11842,25.301461,0.000437,25.105326,-1.5001,0.391,9.13971,9.13971
2326.00,9.12200,25.301451,0.000436,25.105301,-1.5001,0.391,9.13883,9.13883
2327.00,9.12542,25.301525,0.000435,25.105385,-1.5001,0.391,9.13863,9.13863
2328.00,9.12697,25.301484,0.000433,25.105382,-1.5001,0.391,9.13907,9.13907
2329.00,9.12949,25.301539,0.000436,25.105430,-1.5001,0.391,9.13824,9.13824
2330.00,9.13019,25.301550,0.000436,25.105407,-1.5000,0.391,9.13520,9.13520
2331.00,9.13077,25.301594,0.000435,25.105406,-1.5000,0.391,9.13517,9.13517
2332.00,9.13277,25.301565,0.000432,25.105315,-1.4999,0.392,9.13494,9.13494
2333.00,9.13531,25.301632,0.000434,25.105329,-1.4997,0.392,9.13455,9.13455
2334.00,9.13560,25.301636,0.000434,25.105337,-1.4995,0.392,9.13436,9.13436
2335.00,9.13646,25.301690,0.000434,25.105393,-1.4993,0.392,9.13495,9.13495
2336.00,9.13685,25.301714,0.000435,25.105429,-1.4990,0.392,9.13420,9.13420
2337.00,9.13674,25.301834,0.000438,25.105540,-1.4988,0.392,9.13502,9.13502
2338.00,9.13668,25.301874,0.000439,25.105560,-1.4987,0.392,9.13658,9.13658
2339.00,9.13682,25.301911,0.000439,25.105552,-1.4986,0.392,9.13759,9.13759
2340.00,9.13725,25.301908,0.000442,25.105522,-1.4985,0.392,9.13950,9.13950
2341.00,9.13725,25.301950,0.000443,25.105537,-1.4986,0.392,9.13982,9.13982
2342.00,9.13672,25.301929,0.000447,25.105475,-1.4986,0.392,9.13755,9.13755
2343.00,9.13645,25.301915,0.000448,25.105451,-1.4986,0.392,9.13547,9.13547
2344.00,9.13621,25.301954,0.000447,25.105466,-1.4986,0.392,9.13363,9.13363
2345.00,9.13570,25.301985,0.000443,25.105507,-1.4986,0.392,9.13199,9.13199
2346.00,9.13530,25.301967,0.000443,25.105494,-1.4984,0.392,9.13193,9.13193
2347.00,9.13529,25.301981,0.000441,25.105475,-1.4983,0.392,9.13401,9.13401
2348.00,9.13545,25.302047,0.000440,25.105511,-1.4981,0.393,9.13494,9.13494
2349.00,9.13544,25.302132,0.000441,25.105486,-1.4980,0.393,9.13384,9.13384
2350.00,9.13528,25.302155,0.000443,25.105415,-1.4978,0.392,9.13147,9.13147
2351.00,9.13559,25.302168,0.000443,25.105349,-1.4977,0.392,9.13044,9.13044
2352.00,9.13485,25.302227,0.000443,25.105335,-1.4977,0.393,9.12963,9.12963
2353.00,9.13426,25.302232,0.000440,25.105316,-1.4976,0.393,9.13031,9.13031
2354.00,9.13399,25.302240,0.000441,25.105359,-1.4976,0.393,9.13482,9.13482
2355.00,9.13499,25.302248,0.000442,25.105366,-1.4974,0.393,9.13894,9.13894
2356.00,9.13607,25.302304,0.000441,25.105422,-1.4973,0.393,9.14422,9.14422
2357.00,9.13701,25.302289,0.000441,25.105436,-1.4972,0.393,9.14783,9.14783
2358.00,9.13733,25.302300,0.000443,25.105452,-1.4971,0.393,9.14857,9.14857
2359.00,9.13717,25.302336,0.000442,25.105452,-1.4971,0.393,9.14551,9.14551
2360.00,9.13646,25.302481,0.000443,25.105502,-1.4970,0.393,9.14172,9.14172
2361.00,9.13636,25.302559,0.000443,25.105458,-1.4971,0.393,9.13789,9.13789
2362.00,9.13736,25.302648,0.000442,25.105449,-1.4971,0.393,9.13507,9.13507
2363.00,9.13745,25.302734,0.000442,25.105447,-1.4971,0.393,9.13226,9.13226
2364.00,9.13745,25.302794,0.000442,25.105443,-1.4971,0.393,9.13042,9.13042
2365.00,9.13699,25.302695,0.000440,25.105347,-1.4971,0.393,9.12982,9.12982
2366.00,9.13730,25.302619,0.000440,25.105323,-1.4971,0.394,9.12834,9.12834
2367.00,9.13886,25.302602,0.000442,25.105313,-1.4970,0.394,9.12726,9.12726
2368.00,9.13957,25.302614,0.000442,25.105317,-1.4969,0.394,9.12695,9.12695
2369.00,9.13774,25.302683,0.000443,25.105351,-1.4968,0.394,9.12789,9.12789
2370.00,9.13659,25.302700,0.000445,25.105365,-1.4966,0.394,9.12889,9.12889
2371.00,9.13554,25.302808,0.000448,25.105445,-1.4966,0.394,9.12745,9.12745
2372.00,9.13477,25.302823,0.000445,25.105451,-1.4965,0.394,9.12473,9.12473
2373.00,9.13365,25.302847,0.000442,25.105447,-1.4965,0.394,9.12387,9.12387
2374.00,9.13220,25.302737,0.000440,25.105328,-1.4964,0.394,9.12403,9.12403
2375.00,9.13172,25.302815,0.000437,25.105369,-1.4962,0.394,9.12548,9.12548
2376.00,9.13124,25.302818,0.000435,25.105351,-1.4960,0.394,9.12964,9.12964
2377.00,9.13069,25.302891,0.000439,25.105401,-1.4958,0.394,9.13447,9.13447
2378.00,9.13017,25.302896,0.000443,25.105387,-1.4956,0.394,9.13700,9.13700
2379.00,9.13006,25.302989,0.000443,25.105427,-1.4955,0.394,9.13810,9.13810
2380.00,9.13019,25.303131,0.000448,25.105487,-1.4954,0.394,9.13727,9.13727
2381.00,9.12966,25.303219,0.000446,25.105488,-1.4952,0.394,9.13419,9.13419
2382.00,9.12998,25.303233,0.000446,25.105437,-1.4951,0.394,9.13236,9.13236
2383.00,9.13049,25.303299,0.000444,25.105446,-1.4950,0.394,9.13174,9.13174
2384.00,9.13071,25.303298,0.000446,25.105491,-1.4949,0.395,9.13244,9.13244
2385.00,9.13077,25.303228,0.000446,25.105485,-1.4948,0.395,9.13415,9.13415
2386.00,9.13091,25.303184,0.000447,25.105515,-1.4948,0.395,9.13605,9.13605
2387.00,9.13194,25.303155,0.000447,25.105522,-1.4948,0.395,9.13446,9.13446
2388.00,9.13167,25.303148,0.000448,25.105526,-1.4948,0.395,9.13389,9.13389
2389.00,9.13184,25.303227,0.000446,25.105518,-1.4948,0.395,9.13348,9.13348
2390.00,9.13222,25.303305,0.000446,25.105512,-1.4947,0.395,9.13295,9.13295
2391.00,9.13294,25.303359,0.000446,25.105451,-1.4944,0.395,9.13392,9.13392
2392.00,9.13420,25.303547,0.000447,25.105521,-1.4942,0.395,9.13575,9.13575
2393.00,9.13523,25.303601,0.000444,25.105469,-1.4940,0.395,9.13624,9.13624
2394.00,9.13496,25.303655,0.000447,25.105439,-1.4938,0.395,9.13438,9.13438
2395.00,9.13429,25.303655,0.000446,25.105375,-1.4936,0.395,9.13278,9.13278
2396.00,9.13394,25.303690,0.000444,25.105402,-1.4934,0.395,9.13232,9.13232
2397.00,9.13344,25.303601,0.000445,25.105381,-1.4933,0.395,9.13540,9.13540
2398.00,9.13351,25.303538,0.000444,25.105359,-1.4933,0.395,9.13891,9.13891
2399.00,9.13417,25.303508,0.000443,25.105391,-1.4932,0.395,9.14214,9.14214
2400.00,9.13554,25.303508,0.000442,25.105413,-1.4932,0.396,9.14265,9.14265
2401.00,9.13620,25.303542,0.000443,25.105428,-1.4931,0.396,9.13913,9.13913
2402.00,9.13639,25.303513,0.000440,25.105310,-1.4932,0.396,9.13558,9.13558
2403.00,9.13564,25.303574,0.000441,25.105344,-1.4932,0.396,9.13316,9.13316
2404.00,9.13505,25.303664,0.000441,25.105369,-1.4932,0.396,9.13260,9.13260
2405.00,9.13539,25.303721,0.000443,25.105394,-1.4932,0.396,9.13200,9.13200
2406.00,9.13615,25.303714,0.000446,25.105373,-1.4932,0.396,9.13159,9.13159
2407.00,9.13624,25.303806,0.000447,25.105411,-1.4932,0.396,9.12853,9.12853
2408.00,9.13579,25.303852,0.000443,25.105418,-1.4930,0.396,9.12461,9.12461
2409.00,9.13579,25.303831,0.000441,25.105372,-1.4929,0.396,9.12108,9.12108
2410.00,9.13554,25.303880,0.000440,25.105347,-1.4928,0.396,9.12039,9.12039
2411.00,9.13287,25.303962,0.000439,25.105343,-1.4927,0.396,9.12168,9.12168
2412.00,9.13160,25.303960,0.000439,25.105325,-1.4926,0.397,9.12426,9.12426
2413.00,9.13155,25.303995,0.000444,25.105245,-1.4925,0.396,9.12955,9.12955
2414.00,9.13032,25.303993,0.000446,25.105236,-1.4924,0.396,9.13491,9.13491
2415.00,9.12764,25.304049,0.000446,25.105309,-1.4924,0.396,9.13843,9.13843
2416.00,9.12638,25.304032,0.000445,25.105339,-1.4922,0.396,9.14119,9.14119
2417.00,9.12810,25.304121,0.000446,25.105402,-1.4922,0.396,9.14602,9.14602
2418.00,9.13041,25.304172,0.000446,25.105479,-1.4921,0.396,9.14754,9.14754
2419.00,9.13235,25.304244,0.000449,25.105518,-1.4920,0.396,9.14613,9.14613
2420.00,9.13373,25.304203,0.000446,25.105452,-1.4919,0.397,9.14217,9.14217
2421.00,9.13416,25.304252,0.000446,25.105452,-1.4918,0.397,9.13554,9.13554
2422.00,9.13387,25.304255,0.000447,25.105443,-1.4917,0.397,9.12577,9.12577
2423.00,9.13529,25.304333,0.000445,25.105468,-1.4916,0.397,9.11762,9.11762
2424.00,9.13824,25.304353,0.000442,25.105417,-1.4916,0.397,9.11586,9.11586
2425.00,9.14136,25.304395,0.000444,25.105475,-1.4916,0.397,9.12013,9.12013
2426.00,9.14491,25.304424,0.000441,25.105441,-1.4916,0.397,9.12695,9.12695
2427.00,9.14575,25.304537,0.000440,25.105493,-1.4916,0.397,9.13478,9.13478
2428.00,9.14628,25.304556,0.000442,25.105519,-1.4917,0.397,9.14207,9.14207
2429.00,9.14210,25.304637,0.000439,25.105551,-1.4917,0.398,9.14154,9.14154
2430.00,9.12594,25.304733,0.000440,25.105508,-1.4917,0.398,9.13488,9.13488
2431.00,9.11160,25.304807,0.000445,25.105511,-1.4917,0.397,9.12978,9.12978
2432.00,9.10733,25.304778,0.000443,25.105438,-1.4917,0.397,9.12727,9.12727
2433.00,9.11086,25.304797,0.000443,25.105441,-1.4917,0.397,9.12388,9.12388
2434.00,9.13244,25.304827,0.000448,25.105463,-1.4916,0.397,9.12403,9.12403
2435.00,9.14224,25.304891,0.000448,25.105496,-1.4915,0.397,9.12799,9.12799
2436.00,9.14246,25.304893,0.000447,25.105494,-1.4913,0.397,9.13180,9.13180
2437.00,9.13778,25.304861,0.000447,25.105422,-1.4912,0.397,9.13477,9.13477
2438.00,9.13385,25.304816,0.000444,25.105382,-1.4910,0.398,9.13728,9.13728
2439.00,9.13102,25.304753,0.000439,25.105329,-1.4910,0.398,9.13800,9.13800
2440.00,9.13027,25.304717,0.000439,25.105276,-1.4910,0.398,9.13914,9.13914
2441.00,9.13087,25.304732,0.000439,25.105301,-1.4910,0.398,9.13936,9.13936
2442.00,9.13256,25.304808,0.000442,25.105458,-1.4910,0.398,9.13586,9.13586
2443.00,9.13340,25.304846,0.000444,25.105450,-1.4909,0.398,9.13333,9.13333
2444.00,9.13363,25.304853,0.000449,25.105396,-1.4907,0.398,9.13083,9.13083
2445.00,9.13289,25.304882,0.000449,25.105396,-1.4907,0.398,9.12996,9.12996
2446.00,9.13272,25.304817,0.000448,25.105321,-1.4908,0.398,9.13176,9.13176
2447.00,9.13314,25.304842,0.000449,25.105284,-1.4907,0.398,9.13619,9.13619
2448.00,9.13356,25.304909,0.000449,25.105257,-1.4906,0.398,9.13968,9.13968
2449.00,9.13386,25.304988,0.000449,25.105337,-1.4905,0.398,9.14408,9.14408
2450.00,9.13478,25.305011,0.000451,25.105372,-1.4904,0.398,9.14504,9.14504
2451.00,9.13624,25.305140,0.000452,25.105430,-1.4902,0.398,9.14368,9.14368
2452.00,9.13728,25.305225,0.000451,25.105380,-1.4902,0.398,9.13802,9.13802
2453.00,9.13802,25.305266,0.000447,25.105376,-1.4902,0.398,9.13126,9.13126
2454.00,9.13811,25.305329,0.000444,25.105366,-1.4903,0.399,9.12266,9.12266
2455.00,9.13772,25.305273,0.000440,25.105294,-1.4903,0.399,9.11035,9.11035
2456.00,9.13682,25.305265,0.000435,25.105270,-1.4902,0.399,9.09437,9.09437
2457.00,9.13609,25.305256,0.000429,25.105357,-1.4902,0.400,9.08095,9.08095
2458.00,9.13783,25.305237,0.000422,25.105396,-1.4901,0.400,9.06885,9.06885
2459.00,9.13998,25.305225,0.000422,25.105417,-1.4899,0.400,9.06117,9.06117
2460.00,9.13774,25.305299,0.000424,25.105444,-1.4899,0.401,9.06308,9.06308
2461.00,9.13273,25.305358,0.000426,25.105439,-1.4899,0.401,9.07195,9.07195
@17,2.0001,4.0, 2460.086 
2462.00,9.12113,25.305329,0.000426,25.105365,-1.4899,0.401,9.08375,9.08375
2463.00,9.11232,25.305343,0.000431,25.105352,-1.4899,0.401,9.09808,9.09808
2464.00,9.10164,25.305395,0.000430,25.105325,-1.4900,0.401,9.10795,9.10795
2465.00,9.07810,25.305435,0.000428,25.105369,-1.4900,0.401,9.11230,9.11230
2466.00,9.05902,25.305452,0.000428,25.105396,-1.4900,0.401,9.11812,9.11812
2467.00,9.05515,25.305454,0.000430,25.105424,-1.4899,0.401,9.12555,9.12555
2468.00,9.05475,25.305515,0.000433,25.105480,-1.4897,0.401,9.13096,9.13096
2469.00,9.06336,25.305476,0.000434,25.105504,-1.4894,0.401,9.13673,9.13673
2470.00,9.08758,25.305447,0.000434,25.105466,-1.4893,0.401,9.14189,9.14189
2471.00,9.10317,25.305507,0.000432,25.105470,-1.4891,0.401,9.14161,9.14161
2472.00,9.11280,25.305605,0.000432,25.105475,-1.4890,0.401,9.13898,9.13898
2473.00,9.11373,25.305606,0.000428,25.105416,-1.4890,0.401,9.13670,9.13670
2474.00,9.11639,25.305730,0.000427,25.105458,-1.4890,0.401,9.13820,9.13820
2475.00,9.11523,25.305857,0.000426,25.105485,-1.4890,0.402,9.14211,9.14211
2476.00,9.13242,25.305840,0.000427,25.105516,-1.4891,0.401,9.14672,9.14672
2477.00,9.14785,25.305816,0.000430,25.105530,-1.4891,0.401,9.14757,9.14757
2478.00,9.14557,25.305906,0.000435,25.105591,-1.4892,0.401,9.14657,9.14657
2479.00,9.14136,25.305860,0.000437,25.105537,-1.4891,0.401,9.14509,9.14509
2480.00,9.14105,25.305762,0.000441,25.105427,-1.4890,0.401,9.14376,9.14376
2481.00,9.14339,25.305770,0.000444,25.105337,-1.4889,0.401,9.14261,9.14261
2482.00,9.14347,25.305804,0.000440,25.105242,-1.4889,0.401,9.14467,9.14467
2483.00,9.14308,25.305839,0.000434,25.105204,-1.4887,0.402,9.14906,9.14906
2484.00,9.14355,25.306008,0.000436,25.105277,-1.4887,0.402,9.15342,9.15342
2485.00,9.14296,25.306179,0.000437,25.105385,-1.4886,0.402,9.15498,9.15498
2486.00,9.14383,25.306197,0.000438,25.105369,-1.4885,0.402,9.15482,9.15482
2487.00,9.14536,25.306281,0.000441,25.105423,-1.4885,0.402,9.15244,9.15244
2488.00,9.14656,25.306296,0.000448,25.105406,-1.4885,0.402,9.14946,9.14946
2489.00,9.14629,25.306265,0.000450,25.105390,-1.4884,0.402,9.14529,9.14529
2490.00,9.14576,25.306273,0.000451,25.105396,-1.4884,0.402,9.14064,9.14064
2491.00,9.14542,25.306359,0.000448,25.105485,-1.4884,0.402,9.13814,9.13814
2492.00,9.14623,25.306347,0.000450,25.105469,-1.4883,0.402,9.13888,9.13888
2493.00,9.14619,25.306395,0.000448,25.105556,-1.4881,0.402,9.13897,9.13897
2494.00,9.14536,25.306335,0.000442,25.105474,-1.4880,0.402,9.13794,9.13794
2495.00,9.14628,25.306371,0.000442,25.105479,-1.4879,0.402,9.13985,9.13985
2496.00,9.14649,25.306457,0.000446,25.105548,-1.4877,0.402,9.14090,9.14090
2497.00,9.14569,25.306457,0.000440,25.105541,-1.4876,0.403,9.13963,9.13963
2498.00,9.14504,25.306431,0.000436,25.105452,-1.4876,0.403,9.14087,9.14087
2499.00,9.14467,25.306536,0.000441,25.105489,-1.4875,0.403,9.14323,9.14323
2500.00,9.14469,25.306485,0.000439,25.105456,-1.4876,0.403,9.14205,9.14205
2501.00,9.14412,25.306415,0.000438,25.105337,-1.4876,0.403,9.14156,9.14156
2502.00,9.14348,25.306586,0.000444,25.105443,-1.4876,0.403,9.14140,9.14140
2503.00,9.14265,25.306617,0.000447,25.105440,-1.4875,0.403,9.13927,9.13927
2504.00,9.14169,25.306650,0.000447,25.105474,-1.4875,0.403,9.13818,9.13818
2505.00,9.14069,25.306851,0.000451,25.105573,-1.4874,0.403,9.13814,9.13814
2506.00,9.13970,25.306956,0.000451,25.105603,-1.4873,0.403,9.13626,9.13626
2507.00,9.13877,25.306897,0.000450,25.105478,-1.4872,0.403,9.13401,9.13401
2508.00,9.13818,25.306981,0.000453,25.105521,-1.4873,0.403,9.13143,9.13143
2509.00,9.13736,25.307065,0.000451,25.105522,-1.4873,0.403,9.12928,9.12928
2510.00,9.13744,25.306942,0.000450,25.105448,-1.4873,0.403,9.13093,9.13093
2511.00,9.13799,25.306881,0.000446,25.105393,-1.4872,0.403,9.13516,9.13516
2512.00,9.13859,25.306862,0.000444,25.105368,-1.4870,0.403,9.13969,9.13969
2513.00,9.13857,25.306791,0.000441,25.105274,-1.4870,0.404,9.14157,9.14157
2514.00,9.13843,25.306732,0.000439,25.105245,-1.4869,0.404,9.14054,9.14054
2515.00,9.13826,25.306811,0.000439,25.105256,-1.4868,0.404,9.14047,9.14047
2516.00,9.13752,25.306805,0.000442,25.105278,-1.4868,0.404,9.14049,9.14049
2517.00,9.13662,25.306875,0.000446,25.105367,-1.4868,0.404,9.14073,9.14073
2518.00,9.13608,25.306936,0.000447,25.105421,-1.4868,0.404,9.14522,9.14522
2519.00,9.13601,25.306944,0.000449,25.105430,-1.4868,0.404,9.14947,9.14947
2520.00,9.13710,25.306946,0.000450,25.105451,-1.4869,0.404,9.14940,9.14940
2521.00,9.13781,25.306976,0.000447,25.105475,-1.4869,0.404,9.14727,9.14727
2522.00,9.13957,25.306990,0.000447,25.105458,-1.4870,0.404,9.14728,9.14728
2523.00,9.14080,25.307061,0.000449,25.105508,-1.4870,0.404,9.14648,9.14648
2524.00,9.14190,25.307092,0.000450,25.105487,-1.4869,0.404,9.14650,9.14650
2525.00,9.14276,25.307162,0.000451,25.105464,-1.4868,0.404,9.14728,9.14728
2526.00,9.14409,25.307303,0.000453,25.105509,-1.4866,0.404,9.14683,9.14683
2527.00,9.14434,25.307392,0.000453,25.105510,-1.4864,0.404,9.14303,9.14303
2528.00,9.14369,25.307377,0.000450,25.105489,-1.4863,0.404,9.13643,9.13643
2529.00,9.14385,25.307244,0.000446,25.105335,-1.4862,0.404,9.13095,9.13095
2530.00,9.14236,25.307254,0.000446,25.105344,-1.4862,0.404,9.12862,9.12862
2531.00,9.14102,25.307240,0.000444,25.105301,-1.4863,0.404,9.13146,9.13146
2532.00,9.14130,25.307227,0.000445,25.105281,-1.4864,0.404,9.13591,9.13591
2533.00,9.14227,25.307290,0.000449,25.105219,-1.4863,0.404,9.14055,9.14055
2534.00,9.14185,25.307511,0.000449,25.105338,-1.4863,0.404,9.14324,9.14324
2535.00,9.14033,25.307478,0.000445,25.105245,-1.4863,0.404,9.14164,9.14164
2536.00,9.13927,25.307452,0.000442,25.105174,-1.4862,0.405,9.13913,9.13913
2537.00,9.14013,25.307391,0.000436,25.105079,-1.4861,0.405,9.13913,9.13913
2538.00,9.13867,25.307409,0.000431,25.105148,-1.4861,0.405,9.14112,9.14112
2539.00,9.13603,25.307402,0.000432,25.105164,-1.4861,0.405,9.14178,9.14178
2540.00,9.13582,25.307461,0.000434,25.105190,-1.4860,0.405,9.14193,9.14193
2541.00,9.13577,25.307584,0.000438,25.105273,-1.4858,0.405,9.14011,9.14011
2542.00,9.13617,25.307777,0.000443,25.105438,-1.4858,0.405,9.13655,9.13655
2543.00,9.13839,25.307845,0.000444,25.105411,-1.4857,0.405,9.13222,9.13222
2544.00,9.13768,25.307907,0.000443,25.105358,-1.4856,0.405,9.12976,9.12976
2545.00,9.13818,25.307917,0.000442,25.105332,-1.4856,0.405,9.13005,9.13005
2546.00,9.14019,25.307873,0.000440,25.105296,-1.4855,0.405,9.13279,9.13279
2547.00,9.13897,25.307849,0.000437,25.105276,-1.4855,0.405,9.13564,9.13564
2548.00,9.13716,25.307824,0.000438,25.105288,-1.4854,0.405,9.13886,9.13886
2549.00,9.13595,25.307932,0.000441,25.105416,-1.4854,0.405,9.14256,9.14256
2550.00,9.13550,25.307906,0.000440,25.105364,-1.4853,0.405,9.14482,9.14482
2551.00,9.13705,25.308035,0.000441,25.105354,-1.4853,0.406,9.14469,9.14469
2552.00,9.13798,25.308117,0.000442,25.105359,-1.4853,0.406,9.14423,9.14423
2553.00,9.13851,25.308211,0.000441,25.105394,-1.4853,0.406,9.14510,9.14510
2554.00,9.13936,25.308271,0.000437,25.105396,-1.4852,0.406,9.14710,9.14710
2555.00,9.13819,25.308465,0.000437,25.105563,-1.4852,0.406,9.14947,9.14947
2556.00,9.13791,25.308473,0.000434,25.105599,-1.4851,0.406,9.15020,9.15020
2557.00,9.13986,25.308477,0.000434,25.105560,-1.4849,0.406,9.15076,9.15076
2558.00,9.14095,25.308523,0.000437,25.105518,-1.4849,0.406,9.15256,9.15256
2559.00,9.14240,25.308459,0.000439,25.105458,-1.4848,0.406,9.15306,9.15306
2560.00,9.14337,25.308458,0.000441,25.105420,-1.4847,0.406,9.15019,9.15019
2561.00,9.14387,25.308487,0.000445,25.105409,-1.4847,0.406,9.14781,9.14781
2562.00,9.14451,25.308431,0.000446,25.105349,-1.4848,0.406,9.14272,9.14272
2563.00,9.14340,25.308431,0.000443,25.105321,-1.4848,0.406,9.13325,9.13325
2564.00,9.14341,25.308423,0.000440,25.105245,-1.4847,0.406,9.12777,9.12777
2565.00,9.14379,25.308432,0.000438,25.105224,-1.4847,0.406,9.12655,9.12655
2566.00,9.14340,25.308483,0.000439,25.105239,-1.4846,0.406,9.12682,9.12682
2567.00,9.14336,25.308605,0.000439,25.105322,-1.4844,0.406,9.13067,9.13067
2568.00,9.14328,25.308626,0.000439,25.105329,-1.4843,0.406,9.13731,9.13731
2569.00,9.14140,25.308709,0.000439,25.105415,-1.4842,0.407,9.14050,9.14050
2570.00,9.13894,25.308724,0.000441,25.105383,-1.4841,0.407,9.14172,9.14172
2571.00,9.13676,25.308693,0.000440,25.105380,-1.4841,0.407,9.14251,9.14251
2572.00,9.13620,25.308668,0.000439,25.105357,-1.4841,0.407,9.14128,9.14128
2573.00,9.13753,25.308661,0.000440,25.105384,-1.4841,0.407,9.13661,9.13661
2574.00,9.13832,25.308579,0.000439,25.105310,-1.4841,0.407,9.12979,9.12979
2575.00,9.13807,25.308600,0.000439,25.105350,-1.4840,0.407,9.12726,9.12726
2576.00,9.13592,25.308597,0.000438,25.105363,-1.4839,0.407,9.12897,9.12897
2577.00,9.13387,25.308711,0.000439,25.105470,-1.4838,0.407,9.13362,9.13362
2578.00,9.13182,25.308787,0.000438,25.105470,-1.4837,0.407,9.13990,9.13990
2579.00,9.13264,25.308865,0.000441,25.105465,-1.4837,0.407,9.14532,9.14532
2580.00,9.13435,25.308939,0.000442,25.105465,-1.4837,0.407,9.14462,9.14462
2581.00,9.13415,25.308978,0.000444,25.105427,-1.4837,0.407,9.14049,9.14049
2582.00,9.13119,25.308977,0.000443,25.105387,-1.4836,0.407,9.13513,9.13513
2583.00,9.12661,25.309028,0.000445,25.105397,-1.4836,0.407,9.13297,9.13297
2584.00,9.11993,25.309148,0.000445,25.105524,-1.4835,0.408,9.13651,9.13651
2585.00,9.12680,25.309113,0.000443,25.105534,-1.4832,0.408,9.14202,9.14202
2586.00,9.14695,25.309165,0.000443,25.105623,-1.4831,0.408,9.14555,9.14555
2587.00,9.15385,25.309186,0.000443,25.105618,-1.4830,0.408,9.14868,9.14868
2588.00,9.14592,25.309050,0.000445,25.105509,-1.4829,0.408,9.14826,9.14826
2589.00,9.14051,25.308938,0.000440,25.105386,-1.4829,0.408,9.14463,9.14463
2590.00,9.13931,25.309015,0.000443,25.105432,-1.4830,0.408,9.14325,9.14325
2591.00,9.14219,25.309033,0.000444,25.105361,-1.4830,0.408,9.14428,9.14428
2592.00,9.14221,25.309093,0.000448,25.105251,-1.4831,0.408,9.14393,9.14393
2593.00,9.14140,25.309253,0.000446,25.105313,-1.4831,0.408,9.14453,9.14453
2594.00,9.14131,25.309312,0.000448,25.105322,-1.4831,0.408,9.14560,9.14560
2595.00,9.14217,25.309291,0.000444,25.105265,-1.4830,0.408,9.14467,9.14467
2596.00,9.14244,25.309311,0.000444,25.105285,-1.4829,0.408,9.14166,9.14166
2597.00,9.14197,25.309282,0.000442,25.105348,-1.4828,0.408,9.13753,9.13753
2598.00,9.14065,25.309263,0.000442,25.105367,-1.4827,0.408,9.13472,9.13472
2599.00,9.14026,25.309280,0.000442,25.105369,-1.4826,0.408,9.13261,9.13261
2600.00,9.14009,25.309265,0.000443,25.105290,-1.4826,0.409,9.13178,9.13178
2601.00,9.14095,25.309265,0.000443,25.105303,-1.4826,0.409,9.13443,9.13443
2602.00,9.14185,25.309253,0.000439,25.105329,-1.4826,0.409,9.13820,9.13820
2603.00,9.14190,25.309326,0.000438,25.105362,-1.4826,0.409,9.13912,9.13912
2604.00,9.14078,25.309393,0.000438,25.105409,-1.4826,0.409,9.13797,9.13797
2605.00,9.13999,25.309463,0.000435,25.105495,-1.4826,0.409,9.13168,9.13168
2606.00,9.13980,25.309624,0.000435,25.105545,-1.4825,0.409,9.11748,9.11748
2607.00,9.13883,25.309638,0.000431,25.105480,-1.4824,0.409,9.10084,9.10084
2608.00,9.13728,25.309699,0.000430,25.105495,-1.4823,0.410,9.08685,9.08685
2609.00,9.13608,25.309819,0.000428,25.105595,-1.4822,0.410,9.07877,9.07877
2610.00,9.13774,25.309893,0.000428,25.105601,-1.4822,0.410,9.07879,9.07879
2611.00,9.14201,25.309940,0.000424,25.105582,-1.4822,0.410,9.08657,9.08657
2612.00,9.14351,25.310011,0.000423,25.105581,-1.4821,0.410,9.09724,9.09724
@18,2.0001,4.0, 2610.016 
2613.00,9.13517,25.310023,0.000422,25.105520,-1.4820,0.410,9.10928,9.10928
2614.00,9.12714,25.309981,0.000423,25.105361,-1.4819,0.411,9.11765,9.11765
2615.00,9.10335,25.310042,0.000422,25.105344,-1.4819,0.411,9.12073,9.12073
2616.00,9.07722,25.310038,0.000422,25.105286,-1.4819,0.411,9.12273,9.12273
2617.00,9.06427,25.310068,0.000421,25.105282,-1.4818,0.411,9.12699,9.12699
2618.00,9.06776,25.310140,0.000423,25.105327,-1.4818,0.411,9.13119,9.13119
2619.00,9.08684,25.310187,0.000419,25.105390,-1.4819,0.411,9.13671,9.13671
2620.00,9.10324,25.310090,0.000418,25.105338,-1.4819,0.411,9.14256,9.14256
2621.00,9.11206,25.310087,0.000421,25.105373,-1.4818,0.411,9.14493,9.14493
2622.00,9.11736,25.310119,0.000424,25.105408,-1.4818,0.411,9.14383,9.14383
2623.00,9.11936,25.310110,0.000427,25.105465,-1.4817,0.411,9.14263,9.14263
2624.00,9.12402,25.310119,0.000433,25.105467,-1.4817,0.411,9.13972,9.13972
2625.00,9.12919,25.310266,0.000438,25.105528,-1.4817,0.411,9.13709,9.13709
2626.00,9.13308,25.310289,0.000439,25.105520,-1.4817,0.411,9.13748,9.13748
2627.00,9.13658,25.310371,0.000439,25.105495,-1.4816,0.411,9.14138,9.14138
2628.00,9.13653,25.310419,0.000435,25.105383,-1.4816,0.411,9.14290,9.14290
2629.00,9.13708,25.310421,0.000434,25.105350,-1.4817,0.411,9.14442,9.14442
2630.00,9.13746,25.310359,0.000429,25.105249,-1.4816,0.412,9.14909,9.14909
2631.00,9.13918,25.310296,0.000427,25.105202,-1.4816,0.412,9.15376,9.15376
2632.00,9.14058,25.310258,0.000430,25.105234,-1.4817,0.412,9.15515,9.15515
2633.00,9.14270,25.310233,0.000431,25.105244,-1.4817,0.412,9.15690,9.15690
2634.00,9.14438,25.310280,0.000433,25.105282,-1.4817,0.412,9.15785,9.15785
2635.00,9.14574,25.310344,0.000434,25.105319,-1.4816,0.412,9.15653,9.15653
2636.00,9.14734,25.310529,0.000437,25.105375,-1.4815,0.412,9.15310,9.15310
2637.00,9.14793,25.310626,0.000436,25.105356,-1.4814,0.412,9.15179,9.15179
2638.00,9.14819,25.310610,0.000437,25.105322,-1.4813,0.412,9.15033,9.15033
2639.00,9.14778,25.310636,0.000437,25.105312,-1.4813,0.412,9.14995,9.14995
2640.00,9.14802,25.310709,0.000438,25.105402,-1.4813,0.412,9.15103,9.15103
2641.00,9.14881,25.310698,0.000438,25.105401,-1.4812,0.412,9.15082,9.15082
2642.00,9.14904,25.310543,0.000437,25.105313,-1.4812,0.412,9.14948,9.14948
2643.00,9.14960,25.310604,0.000440,25.105392,-1.4811,0.412,9.14842,9.14842
2644.00,9.14932,25.310627,0.000441,25.105403,-1.4810,0.412,9.14416,9.14416
2645.00,9.14885,25.310612,0.000443,25.105400,-1.4809,0.412,9.13866,9.13866
2646.00,9.14852,25.310601,0.000443,25.105382,-1.4808,0.412,9.13531,9.13531
2647.00,9.14769,25.310696,0.000442,25.105449,-1.4807,0.412,9.13239,9.13239
2648.00,9.14673,25.310728,0.000441,25.105401,-1.4807,0.412,9.12987,9.12987
2649.00,9.14599,25.310783,0.000438,25.105383,-1.4808,0.412,9.13064,9.13064
2650.00,9.14529,25.310764,0.000437,25.105349,-1.4808,0.413,9.13348,9.13348
2651.00,9.14444,25.310779,0.000436,25.105330,-1.4809,0.413,9.13923,9.13923
2652.00,9.14389,25.310874,0.000441,25.105418,-1.4809,0.412,9.14617,9.14617
2653.00,9.14340,25.310892,0.000440,25.105472,-1.4809,0.413,9.15280,9.15280
2654.00,9.14338,25.310974,0.000443,25.105519,-1.4809,0.413,9.15850,9.15850
2655.00,9.14513,25.311119,0.000444,25.105518,-1.4809,0.413,9.16308,9.16308
2656.00,9.14520,25.311175,0.000446,25.105467,-1.4808,0.412,9.16518,9.16518
2657.00,9.14434,25.311177,0.000443,25.105381,-1.4808,0.413,9.16329,9.16329
2658.00,9.14341,25.311223,0.000443,25.105348,-1.4808,0.413,9.15815,9.15815
2659.00,9.14356,25.311216,0.000441,25.105311,-1.4808,0.413,9.15451,9.15451
2660.00,9.14631,25.311261,0.000442,25.105343,-1.4808,0.413,9.15280,9.15280
2661.00,9.15023,25.311342,0.000443,25.105462,-1.4807,0.413,9.15375,9.15375
2662.00,9.15135,25.311448,0.000443,25.105554,-1.4807,0.413,9.15692,9.15692
2663.00,9.15048,25.311509,0.000445,25.105538,-1.4806,0.413,9.16157,9.16157
2664.00,9.15288,25.311539,0.000445,25.105542,-1.4805,0.413,9.16507,9.16507
2665.00,9.15640,25.311562,0.000445,25.105579,-1.4805,0.413,9.16655,9.16655
2666.00,9.15864,25.311591,0.000444,25.105593,-1.4805,0.413,9.16302,9.16302
2667.00,9.15875,25.311622,0.000445,25.105532,-1.4805,0.413,9.15778,9.15778
2668.00,9.15986,25.311567,0.000445,25.105484,-1.4805,0.413,9.15355,9.15355
2669.00,9.15864,25.311588,0.000444,25.105444,-1.4806,0.413,9.14860,9.14860
2670.00,9.15701,25.311541,0.000443,25.105340,-1.4805,0.413,9.14345,9.14345
2671.00,9.15830,25.311549,0.000440,25.105319,-1.4806,0.413,9.14331,9.14331
2672.00,9.15748,25.311569,0.000441,25.105371,-1.4806,0.413,9.14551,9.14551
2673.00,9.15473,25.311674,0.000441,25.105441,-1.4805,0.413,9.14884,9.14884
2674.00,9.15315,25.311687,0.000442,25.105477,-1.4804,0.413,9.15172,9.15172
2675.00,9.15394,25.311732,0.000443,25.105517,-1.4803,0.413,9.15386,9.15386
2676.00,9.15514,25.311723,0.000446,25.105508,-1.4802,0.413,9.15392,9.15392
2677.00,9.15492,25.311722,0.000445,25.105498,-1.4801,0.413,9.15337,9.15337
2678.00,9.15460,25.311810,0.000446,25.105564,-1.4802,0.414,9.15215,9.15215
2679.00,9.15438,25.311858,0.000446,25.105584,-1.4802,0.414,9.15063,9.15063
2680.00,9.15291,25.311816,0.000444,25.105549,-1.4802,0.414,9.14894,9.14894
2681.00,9.15152,25.311830,0.000440,25.105519,-1.4801,0.414,9.14498,9.14498
2682.00,9.15050,25.311870,0.000440,25.105465,-1.4801,0.414,9.14257,9.14257
2683.00,9.14919,25.311830,0.000442,25.105421,-1.4801,0.414,9.14113,9.14113
2684.00,9.14864,25.311896,0.000440,25.105447,-1.4801,0.414,9.14233,9.14233
2685.00,9.14798,25.311945,0.000441,25.105445,-1.4800,0.414,9.14395,9.14395
2686.00,9.14743,25.311975,0.000445,25.105392,-1.4800,0.414,9.14698,9.14698
2687.00,9.14706,25.311985,0.000446,25.105366,-1.4799,0.414,9.14605,9.14605
2688.00,9.14723,25.312053,0.000442,25.105359,-1.4797,0.414,9.14405,9.14405
2689.00,9.14801,25.312038,0.000442,25.105278,-1.4796,0.414,9.14147,9.14147
2690.00,9.14705,25.312114,0.000444,25.105264,-1.4795,0.414,9.14172,9.14172
2691.00,9.14661,25.312202,0.000443,25.105328,-1.4794,0.414,9.14306,9.14306
2692.00,9.14593,25.312299,0.000440,25.105364,-1.4794,0.415,9.14412,9.14412
2693.00,9.14587,25.312330,0.000439,25.105315,-1.4794,0.415,9.14552,9.14552
2694.00,9.14537,25.312385,0.000440,25.105349,-1.4795,0.415,9.14710,9.14710
2695.00,9.14463,25.312485,0.000435,25.105391,-1.4796,0.415,9.14575,9.14575
2696.00,9.14372,25.312463,0.000433,25.105350,-1.4796,0.415,9.14375,9.14375
2697.00,9.14356,25.312424,0.000434,25.105360,-1.4797,0.415,9.14521,9.14521
2698.00,9.14455,25.312389,0.000437,25.105327,-1.4797,0.415,9.14836,9.14836
2699.00,9.14481,25.312363,0.000439,25.105321,-1.4797,0.415,9.15117,9.15117
2700.00,9.14497,25.312347,0.000442,25.105342,-1.4796,0.415,9.15390,9.15390
2701.00,9.14616,25.312376,0.000443,25.105342,-1.4796,0.415,9.15576,9.15576
2702.00,9.14755,25.312416,0.000445,25.105368,-1.4795,0.415,9.15567,9.15567
2703.00,9.14797,25.312474,0.000444,25.105464,-1.4795,0.415,9.15264,9.15264
2704.00,9.14745,25.312532,0.000444,25.105454,-1.4794,0.415,9.14894,9.14894
2705.00,9.14695,25.312578,0.000446,25.105411,-1.4792,0.415,9.14551,9.14551
2706.00,9.14660,25.312628,0.000448,25.105397,-1.4792,0.415,9.14357,9.14357
2707.00,9.14745,25.312683,0.000444,25.105354,-1.4792,0.415,9.14461,9.14461
2708.00,9.14821,25.312688,0.000442,25.105342,-1.4791,0.415,9.14675,9.14675
2709.00,9.14889,25.312737,0.000438,25.105423,-1.4791,0.416,9.14994,9.14994
2710.00,9.14913,25.312691,0.000434,25.105427,-1.4792,0.416,9.15185,9.15185
2711.00,9.14921,25.312832,0.000432,25.105533,-1.4791,0.416,9.15294,9.15294
2712.00,9.14987,25.312866,0.000432,25.105545,-1.4790,0.416,9.15312,9.15312
2713.00,9.15013,25.313003,0.000431,25.105565,-1.4790,0.416,9.15111,9.15111
2714.00,9.14956,25.313107,0.000432,25.105544,-1.4790,0.416,9.14748,9.14748
2715.00,9.14948,25.313211,0.000434,25.105587,-1.4790,0.416,9.14734,9.14734
2716.00,9.14978,25.313163,0.000436,25.105567,-1.4790,0.416,9.14778,9.14778
2717.00,9.15016,25.313162,0.000436,25.105600,-1.4790,0.416,9.14870,9.14870
2718.00,9.15024,25.313072,0.000439,25.105489,-1.4791,0.416,9.15065,9.15065
2719.00,9.14998,25.312949,0.000437,25.105393,-1.4791,0.416,9.15214,9.15214
2720.00,9.14925,25.312945,0.000441,25.105357,-1.4791,0.416,9.15077,9.15077
2721.00,9.14856,25.312886,0.000441,25.105285,-1.4790,0.416,9.14878,9.14878
2722.00,9.14829,25.312867,0.000443,25.105221,-1.4790,0.416,9.14698,9.14698
2723.00,9.14875,25.312932,0.000442,25.105282,-1.4789,0.416,9.14975,9.14975
2724.00,9.14956,25.313082,0.000446,25.105423,-1.4788,0.416,9.15804,9.15804
2725.00,9.14967,25.313101,0.000442,25.105396,-1.4787,0.417,9.16359,9.16359
2726.00,9.14922,25.313145,0.000443,25.105407,-1.4786,0.417,9.16366,9.16366
2727.00,9.14869,25.313181,0.000441,25.105409,-1.4786,0.417,9.15924,9.15924
2728.00,9.14863,25.313167,0.000437,25.105355,-1.4785,0.417,9.15160,9.15160
2729.00,9.14990,25.313171,0.000439,25.105318,-1.4785,0.417,9.14238,9.14238
2730.00,9.14818,25.313230,0.000440,25.105383,-1.4785,0.417,9.13694,9.13694
2731.00,9.14667,25.313311,0.000438,25.105410,-1.4785,0.417,9.13907,9.13907
2732.00,9.15054,25.313329,0.000436,25.105411,-1.4785,0.417,9.14412,9.14412
2733.00,9.16636,25.313210,0.000437,25.105285,-1.4784,0.417,9.15027,9.15027
2734.00,9.17952,25.313222,0.000436,25.105264,-1.4783,0.417,9.15239,9.15239
2735.00,9.17025,25.313221,0.000437,25.105258,-1.4783,0.417,9.15278,9.15278
2736.00,9.14391,25.313225,0.000438,25.105250,-1.4782,0.417,9.14934,9.14934
2737.00,9.13006,25.313279,0.000440,25.105277,-1.4783,0.417,9.14471,9.14471
2738.00,9.13351,25.313568,0.000442,25.105530,-1.4783,0.418,9.14097,9.14097
2739.00,9.13953,25.313599,0.000440,25.105496,-1.4783,0.418,9.13895,9.13895
2740.00,9.14378,25.313645,0.000440,25.105485,-1.4783,0.418,9.13746,9.13746
2741.00,9.14446,25.313658,0.000442,25.105474,-1.4783,0.418,9.13976,9.13976
2742.00,9.14275,25.313666,0.000441,25.105422,-1.4783,0.418,9.14295,9.14295
2743.00,9.14237,25.313675,0.000443,25.105365,-1.4782,0.418,9.14348,9.14348
2744.00,9.14327,25.313719,0.000442,25.105365,-1.4783,0.418,9.14580,9.14580
2745.00,9.14500,25.313752,0.000439,25.105347,-1.4783,0.418,9.14961,9.14961
2746.00,9.14531,25.313835,0.000437,25.105375,-1.4783,0.418,9.15295,9.15295
2747.00,9.14571,25.313867,0.000438,25.105417,-1.4783,0.418,9.15673,9.15673
2748.00,9.14752,25.313834,0.000437,25.105459,-1.4782,0.418,9.15907,9.15907
2749.00,9.14870,25.313736,0.000435,25.105391,-1.4781,0.418,9.15705,9.15705
2750.00,9.14846,25.313779,0.000439,25.105446,-1.4780,0.418,9.15398,9.15398
2751.00,9.14844,25.313749,0.000439,25.105390,-1.4779,0.419,9.15208,9.15208
2752.00,9.14791,25.313837,0.000439,25.105372,-1.4779,0.419,9.15147,9.15147
2753.00,9.14729,25.313966,0.000441,25.105343,-1.4779,0.419,9.15315,9.15315
2754.00,9.14845,25.314166,0.000443,25.105426,-1.4778,0.419,9.15295,9.15295
2755.00,9.15042,25.314180,0.000442,25.105370,-1.4777,0.419,9.14683,9.14683
2756.00,9.15193,25.314294,0.000441,25.105410,-1.4776,0.419,9.13184,9.13184
2757.00,9.15350,25.314303,0.000438,25.105362,-1.4775,0.419,9.11028,9.11028
2758.00,9.15519,25.314224,0.000433,25.105316,-1.4775,0.419,9.08760,9.08760
2759.00,9.15564,25.314169,0.000431,25.105288,-1.4774,0.419,9.07318,9.07318
2760.00,9.15284,25.314207,0.000428,25.105278,-1.4774,0.420,9.07038,9.07038
2761.00,9.15358,25.314155,0.000427,25.105234,-1.4775,0.420,9.07798,9.07798
2762.00,9.16138,25.314198,0.000429,25.105349,-1.4776,0.420,9.09328,9.09328
@19,2.0001,4.0, 2760.06299999999 
2763.00,9.16225,25.314248,0.000428,25.105364,-1.4775,0.420,9.10742,9.10742
2764.00,9.14265,25.314288,0.000428,25.105389,-1.4775,0.420,9.11636,9.11636
2765.00,9.11151,25.314230,0.000426,25.105334,-1.4775,0.420,9.12075,9.12075
2766.00,9.08099,25.314293,0.000429,25.105351,-1.4774,0.420,9.12382,9.12382
2767.00,9.05404,25.314345,0.000429,25.105315,-1.4774,0.420,9.12634,9.12634
2768.00,9.04939,25.314342,0.000433,25.105298,-1.4775,0.420,9.13081,9.13081
2769.00,9.07083,25.314389,0.000433,25.105300,-1.4774,0.420,9.13732,9.13732
2770.00,9.09732,25.314485,0.000436,25.105415,-1.4773,0.420,9.14659,9.14659
2771.00,9.11872,25.314461,0.000435,25.105380,-1.4773,0.420,9.15545,9.15545
2772.00,9.12440,25.314392,0.000435,25.105322,-1.4772,0.420,9.16108,9.16108
2773.00,9.12147,25.314427,0.000434,25.105326,-1.4772,0.420,9.16465,9.16465
2774.00,9.12563,25.314470,0.000430,25.105329,-1.4771,0.421,9.16366,9.16366
2775.00,9.13021,25.314544,0.000430,25.105272,-1.4771,0.421,9.15589,9.15589
2776.00,9.13687,25.314603,0.000431,25.105262,-1.4771,0.421,9.14603,9.14603
2777.00,9.14134,25.314665,0.000432,25.105276,-1.4771,0.421,9.14033,9.14033
2778.00,9.14728,25.314718,0.000436,25.105267,-1.4771,0.421,9.13952,9.13952
2779.00,9.15536,25.314645,0.000438,25.105183,-1.4771,0.421,9.14321,9.14321
2780.00,9.16013,25.314645,0.000439,25.105314,-1.4772,0.421,9.15000,9.15000
2781.00,9.16626,25.314575,0.000438,25.105315,-1.4772,0.421,9.15517,9.15517
2782.00,9.16991,25.314521,0.000435,25.105262,-1.4773,0.421,9.16061,9.16061
2783.00,9.15940,25.314537,0.000436,25.105294,-1.4773,0.421,9.16538,9.16538
2784.00,9.14198,25.314673,0.000442,25.105407,-1.4773,0.421,9.16754,9.16754
2785.00,9.13385,25.314680,0.000444,25.105286,-1.4772,0.421,9.16877,9.16877
2786.00,9.13934,25.314840,0.000446,25.105304,-1.4771,0.421,9.17101,9.17101
2787.00,9.14514,25.314955,0.000445,25.105340,-1.4769,0.421,9.16960,9.16960
2788.00,9.14837,25.315040,0.000441,25.105374,-1.4768,0.421,9.16653,9.16653
2789.00,9.15372,25.315058,0.000437,25.105318,-1.4769,0.421,9.16556,9.16556
2790.00,9.15616,25.315117,0.000436,25.105355,-1.4769,0.422,9.16483,9.16483
2791.00,9.15732,25.315080,0.000437,25.105362,-1.4768,0.422,9.16147,9.16147
2792.00,9.15959,25.315009,0.000436,25.105308,-1.4768,0.422,9.15816,9.15816
2793.00,9.16198,25.314992,0.000438,25.105249,-1.4768,0.422,9.15563,9.15563
2794.00,9.16196,25.314982,0.000436,25.105260,-1.4767,0.422,9.15357,9.15357
2795.00,9.16062,25.314969,0.000436,25.105241,-1.4768,0.422,9.15157,9.15157
2796.00,9.16003,25.314998,0.000433,25.105266,-1.4768,0.422,9.15243,9.15243
2797.00,9.16048,25.315135,0.000434,25.105336,-1.4770,0.422,9.15500,9.15500
2798.00,9.16107,25.315156,0.000434,25.105379,-1.4771,0.422,9.15735,9.15735
2799.00,9.16126,25.315166,0.000439,25.105407,-1.4770,0.422,9.15933,9.15933
2800.00,9.16021,25.315205,0.000439,25.105394,-1.4770,0.422,9.16002,9.16002
2801.00,9.15932,25.315172,0.000441,25.105358,-1.4770,0.422,9.15853,9.15853
2802.00,9.15974,25.315163,0.000443,25.105436,-1.4769,0.422,9.15585,9.15585
2803.00,9.15853,25.315162,0.000445,25.105382,-1.4769,0.422,9.15308,9.15308
2804.00,9.15753,25.315143,0.000442,25.105290,-1.4769,0.422,9.14964,9.14964
2805.00,9.15658,25.315176,0.000442,25.105297,-1.4769,0.422,9.14871,9.14871
2806.00,9.15596,25.315356,0.000443,25.105363,-1.4768,0.422,9.14984,9.14984
2807.00,9.15511,25.315477,0.000442,25.105335,-1.4766,0.422,9.14998,9.14998
2808.00,9.15388,25.315630,0.000441,25.105382,-1.4765,0.422,9.15012,9.15012
2809.00,9.15337,25.315718,0.000441,25.105439,-1.4765,0.422,9.15028,9.15028
2810.00,9.15394,25.315746,0.000440,25.105424,-1.4764,0.422,9.15210,9.15210
2811.00,9.15351,25.315688,0.000442,25.105388,-1.4763,0.422,9.15366,9.15366
2812.00,9.15366,25.315676,0.000445,25.105386,-1.4764,0.422,9.15531,9.15531
2813.00,9.15411,25.315601,0.000444,25.105369,-1.4764,0.422,9.15470,9.15470
2814.00,9.15345,25.315669,0.000446,25.105466,-1.4764,0.423,9.15282,9.15282
2815.00,9.15256,25.315745,0.000446,25.105519,-1.4764,0.423,9.14774,9.14774
2816.00,9.15147,25.315826,0.000445,25.105542,-1.4764,0.423,9.14118,9.14118
2817.00,9.15011,25.315913,0.000444,25.105595,-1.4763,0.423,9.13502,9.13502
2818.00,9.14834,25.316019,0.000443,25.105641,-1.4761,0.423,9.13237,9.13237
2819.00,9.14650,25.316015,0.000443,25.105520,-1.4761,0.423,9.13321,9.13321
2820.00,9.14596,25.315982,0.000441,25.105432,-1.4761,0.423,9.13665,9.13665
2821.00,9.14594,25.315955,0.000437,25.105415,-1.4761,0.424,9.14225,9.14225
2822.00,9.14559,25.315891,0.000432,25.105324,-1.4763,0.424,9.14878,9.14878
2823.00,9.14549,25.315893,0.000433,25.105319,-1.4765,0.424,9.15336,9.15336
2824.00,9.14574,25.315985,0.000433,25.105359,-1.4766,0.424,9.15536,9.15536
2825.00,9.14599,25.316057,0.000436,25.105440,-1.4766,0.424,9.15557,9.15557
2826.00,9.14628,25.316185,0.000441,25.105457,-1.4765,0.423,9.15465,9.15465
2827.00,9.14428,25.316244,0.000445,25.105457,-1.4764,0.423,9.15413,9.15413
2828.00,9.14237,25.316295,0.000444,25.105420,-1.4763,0.423,9.15417,9.15417
2829.00,9.14333,25.316286,0.000444,25.105417,-1.4762,0.423,9.15360,9.15360
2830.00,9.14511,25.316283,0.000445,25.105432,-1.4762,0.424,9.15168,9.15168
2831.00,9.14633,25.316278,0.000441,25.105404,-1.4762,0.424,9.14953,9.14953
2832.00,9.14708,25.316367,0.000441,25.105445,-1.4762,0.424,9.14624,9.14624
2833.00,9.14639,25.316366,0.000444,25.105437,-1.4761,0.424,9.14479,9.14479
2834.00,9.14645,25.316444,0.000444,25.105490,-1.4761,0.424,9.14537,9.14537
2835.00,9.14740,25.316509,0.000440,25.105459,-1.4761,0.424,9.14823,9.14823
2836.00,9.14905,25.316583,0.000443,25.105499,-1.4761,0.424,9.15459,9.15459
2837.00,9.15139,25.316475,0.000442,25.105447,-1.4761,0.424,9.16057,9.16057
2838.00,9.15335,25.316411,0.000441,25.105366,-1.4761,0.424,9.16021,9.16021
2839.00,9.15383,25.316358,0.000442,25.105308,-1.4762,0.424,9.15753,9.15753
2840.00,9.15363,25.316350,0.000444,25.105332,-1.4762,0.424,9.15328,9.15328
2841.00,9.15271,25.316268,0.000445,25.105315,-1.4762,0.424,9.14732,9.14732
2842.00,9.15158,25.316376,0.000450,25.105356,-1.4763,0.424,9.14320,9.14320
2843.00,9.15113,25.316441,0.000450,25.105434,-1.4762,0.424,9.14404,9.14404
2844.00,9.15076,25.316424,0.000447,25.105419,-1.4762,0.425,9.14744,9.14744
2845.00,9.15013,25.316451,0.000447,25.105408,-1.4761,0.425,9.15075,9.15075
2846.00,9.15156,25.316557,0.000449,25.105436,-1.4761,0.425,9.15103,9.15103
2847.00,9.15384,25.316536,0.000449,25.105408,-1.4761,0.425,9.15165,9.15165
2848.00,9.15285,25.316626,0.000447,25.105438,-1.4761,0.425,9.15025,9.15025
2849.00,9.15129,25.316750,0.000446,25.105498,-1.4761,0.425,9.14801,9.14801
2850.00,9.15219,25.316788,0.000448,25.105462,-1.4762,0.425,9.14743,9.14743
2851.00,9.15152,25.316770,0.000444,25.105416,-1.4763,0.425,9.15093,9.15093
2852.00,9.15087,25.316860,0.000442,25.105432,-1.4763,0.425,9.15335,9.15335
2853.00,9.15091,25.316830,0.000441,25.105374,-1.4763,0.425,9.15532,9.15532
2854.00,9.15026,25.316834,0.000443,25.105281,-1.4762,0.425,9.15546,9.15546
2855.00,9.15089,25.316929,0.000446,25.105372,-1.4761,0.425,9.15215,9.15215
2856.00,9.14990,25.317007,0.000449,25.105403,-1.4760,0.425,9.14739,9.14739
2857.00,9.14864,25.316948,0.000450,25.105400,-1.4760,0.425,9.14465,9.14465
2858.00,9.14818,25.316982,0.000455,25.105415,-1.4761,0.425,9.14316,9.14316
2859.00,9.14873,25.316977,0.000456,25.105512,-1.4762,0.425,9.14282,9.14282
2860.00,9.14949,25.316944,0.000452,25.105480,-1.4762,0.425,9.14548,9.14548
2861.00,9.14956,25.316958,0.000451,25.105514,-1.4762,0.425,9.14900,9.14900
2862.00,9.14870,25.317020,0.000447,25.105516,-1.4761,0.425,9.15138,9.15138
2863.00,9.14899,25.317033,0.000447,25.105499,-1.4760,0.425,9.15640,9.15640
2864.00,9.14917,25.317099,0.000448,25.105503,-1.4759,0.425,9.16079,9.16079
2865.00,9.14925,25.317119,0.000447,25.105514,-1.4758,0.425,9.16279,9.16279
2866.00,9.15111,25.317121,0.000446,25.105497,-1.4758,0.426,9.16214,9.16214
2867.00,9.15300,25.317157,0.000449,25.105545,-1.4757,0.425,9.15848,9.15848
2868.00,9.15271,25.317245,0.000447,25.105566,-1.4757,0.426,9.15191,9.15191
2869.00,9.15247,25.317255,0.000445,25.105506,-1.4757,0.426,9.14853,9.14853
2870.00,9.15156,25.317263,0.000443,25.105404,-1.4757,0.426,9.14837,9.14837
2871.00,9.15146,25.317316,0.000443,25.105378,-1.4757,0.426,9.15083,9.15083
2872.00,9.15164,25.317383,0.000442,25.105356,-1.4757,0.426,9.15402,9.15402
2873.00,9.15242,25.317423,0.000441,25.105381,-1.4758,0.426,9.15656,9.15656
2874.00,9.15374,25.317449,0.000443,25.105396,-1.4758,0.426,9.15522,9.15522
2875.00,9.15492,25.317471,0.000447,25.105404,-1.4758,0.426,9.15345,9.15345
2876.00,9.15618,25.317440,0.000445,25.105299,-1.4758,0.426,9.15023,9.15023
2877.00,9.15584,25.317480,0.000445,25.105234,-1.4758,0.426,9.14580,9.14580
2878.00,9.15484,25.317469,0.000444,25.105195,-1.4757,0.426,9.14347,9.14347
2879.00,9.15452,25.317528,0.000441,25.105174,-1.4758,0.426,9.14602,9.14602
2880.00,9.15285,25.317603,0.000440,25.105180,-1.4758,0.426,9.15000,9.15000
2881.00,9.15230,25.317678,0.000440,25.105256,-1.4759,0.427,9.15483,9.15483
2882.00,9.15212,25.317779,0.000439,25.105392,-1.4759,0.427,9.16090,9.16090
2883.00,9.15163,25.317830,0.000440,25.105398,-1.4760,0.427,9.16255,9.16255
2884.00,9.15200,25.317774,0.000439,25.105372,-1.4760,0.427,9.15961,9.15961
2885.00,9.15343,25.317756,0.000439,25.105369,-1.4759,0.427,9.15335,9.15335
2886.00,9.15316,25.317681,0.000437,25.105299,-1.4759,0.427,9.14859,9.14859
2887.00,9.15179,25.317521,0.000436,25.105120,-1.4759,0.427,9.14690,9.14690
2888.00,9.15259,25.317527,0.000435,25.105086,-1.4758,0.427,9.14932,9.14932
2889.00,9.15489,25.317702,0.000438,25.105183,-1.4757,0.427,9.15454,9.15454
2890.00,9.15521,25.317759,0.000438,25.105193,-1.4757,0.427,9.15822,9.15822
2891.00,9.15218,25.317876,0.000438,25.105258,-1.4757,0.427,9.15834,9.15834
2892.00,9.15331,25.317999,0.000439,25.105364,-1.4758,0.427,9.15785,9.15785
2893.00,9.15515,25.318028,0.000439,25.105389,-1.4757,0.428,9.15612,9.15612
2894.00,9.15637,25.318036,0.000435,25.105324,-1.4757,0.428,9.15185,9.15185
2895.00,9.15687,25.318051,0.000434,25.105252,-1.4756,0.428,9.14929,9.14929
2896.00,9.15589,25.318115,0.000436,25.105306,-1.4756,0.428,9.14735,9.14735
2897.00,9.15450,25.318156,0.000439,25.105271,-1.4755,0.428,9.14546,9.14546
2898.00,9.15332,25.318175,0.000440,25.105296,-1.4754,0.428,9.14510,9.14510
2899.00,9.15148,25.318171,0.000444,25.105279,-1.4754,0.428,9.14828,9.14828
2900.00,9.15098,25.318167,0.000444,25.105281,-1.4754,0.428,9.15236,9.15236
2901.00,9.15173,25.318160,0.000443,25.105200,-1.4755,0.428,9.15816,9.15816
2902.00,9.15249,25.318166,0.000442,25.105195,-1.4755,0.428,9.16440,9.16440
2903.00,9.15405,25.318203,0.000443,25.105175,-1.4756,0.428,9.16821,9.16821
2904.00,9.15560,25.318251,0.000442,25.105212,-1.4756,0.428,9.16624,9.16624
2905.00,9.15670,25.318266,0.000442,25.105295,-1.4755,0.428,9.16481,9.16481
2906.00,9.15640,25.318328,0.000448,25.105337,-1.4755,0.428,9.16117,9.16117
2907.00,9.15560,25.318339,0.000449,25.105337,-1.4754,0.428,9.15740,9.15740
2908.00,9.15615,25.318360,0.000450,25.105422,-1.4754,0.428,9.15427,9.15427
2909.00,9.15580,25.318319,0.000447,25.105434,-1.4755,0.428,9.15110,9.15110
2910.00,9.15564,25.318478,0.000448,25.105526,-1.4755,0.428,9.14937,9.14937
2911.00,9.15488,25.318344,0.000440,25.105442,-1.4755,0.428,9.15102,9.15102
2912.00,9.15531,25.318436,0.000436,25.105451,-1.4755,0.429,9.15370,9.15370
