# Supplementary material for: HSL1 and BAM1/2 impact epidermal cell development by sensing distinct signaling peptides
Source: Nat Commun. 2022 Feb 15;13:876. doi: 10.1038/s41467-022-28558-4 (PMC8847575; doi:10.1038/s41467-022-28558-4)
Supplement: Supplementary file 4 — Source Data [file 41467_2022_28558_MOESM4_ESM.zip › Source Data/Source Data/Figure S2/Exp2_HSL1_CLV3.itc]

$ITC
$ 19 
$NOT
$ 25 
$ 60 
$ 500 
$ 10 
$ 2 
$ADCGainCode:  0 
$False,True,True
$ 0.4 , 0.8 , 150 , 5 
$ 2 , 4 , 150 , 5 
$ 2 , 4 , 150 , 5 
$ 2 , 4 , 150 , 5 
$ 2 , 4 , 150 , 5 
$ 2 , 4 , 150 , 5 
$ 2 , 4 , 150 , 5 
$ 2 , 4 , 150 , 5 
$ 2 , 4 , 150 , 5 
$ 2 , 4 , 150 , 5 
$ 2 , 4 , 150 , 5 
$ 2 , 4 , 150 , 5 
$ 2 , 4 , 150 , 5 
$ 2 , 4 , 150 , 5 
$ 2 , 4 , 150 , 5 
$ 2 , 4 , 150 , 5 
$ 2 , 4 , 150 , 5 
$ 2 , 4 , 150 , 5 
$ 2 , 4 , 150 , 5 
# 0 
# 0.45 
# 0.015 
# 0.2035 
# 25 
# 4 
# 8.15 
# 1 
?HSL1_15uM_CLV3_450uM
% MICROCALITC_MAL1177627
% 0.2035 
% 4 
%-0.586102 , 29.61604 
%-0.348256 , 29.40329 
% 0.8333333 
% 167740 , 167730 
% 0.25 , 81 
%-0.015695 ,-0.033946 
%-20 , 8 
% 0 , 0 
% 0 
% 128000       127744 
% 43.1 
% 500 , 750 , 1000 , 750 
% 0.06978023945 ,-0.002252194966 ,-3.244915618586E-05 , 1.349203907274E-06 ,-9.058983361606E-09 
% MicroCalITC Ver: 1.29.32 Run time:10/7/2021 12:54:24 PM
@0
5.00,9.17438,25.056597,0.000393,25.001927,-1.7955,0.039,9.18413,9.18413
6.00,9.17723,25.056676,0.000395,25.001984,-1.7957,0.039,9.18388,9.18388
7.00,9.17801,25.056752,0.000399,25.002031,-1.7958,0.039,9.18325,9.18325
8.00,9.17871,25.056738,0.000397,25.001941,-1.7957,0.039,9.18258,9.18258
9.00,9.17921,25.056727,0.000397,25.001862,-1.7956,0.039,9.18231,9.18231
10.00,9.17960,25.056819,0.000399,25.001860,-1.7954,0.039,9.18187,9.18187
11.00,9.18007,25.056809,0.000396,25.001762,-1.7951,0.039,9.18141,9.18141
12.00,9.18032,25.056826,0.000393,25.001743,-1.7948,0.040,9.18177,9.18177
13.00,9.18030,25.056876,0.000395,25.001767,-1.7947,0.040,9.18106,9.18106
14.00,9.17998,25.056972,0.000395,25.001886,-1.7946,0.040,9.18006,9.18006
15.00,9.17949,25.057060,0.000396,25.002014,-1.7946,0.040,9.17882,9.17882
16.00,9.17905,25.057184,0.000396,25.002102,-1.7947,0.040,9.17748,9.17748
17.00,9.17950,25.057364,0.000396,25.002233,-1.7948,0.040,9.17579,9.17579
18.00,9.18020,25.057414,0.000398,25.002258,-1.7949,0.040,9.17515,9.17515
19.00,9.18049,25.057478,0.000399,25.002235,-1.7948,0.040,9.17569,9.17569
20.00,9.18059,25.057465,0.000399,25.002164,-1.7946,0.040,9.17717,9.17717
21.00,9.18049,25.057424,0.000399,25.002091,-1.7944,0.040,9.17896,9.17896
22.00,9.18042,25.057301,0.000400,25.001925,-1.7942,0.040,9.18069,9.18069
23.00,9.18028,25.057418,0.000401,25.001977,-1.7940,0.040,9.18153,9.18153
24.00,9.17990,25.057393,0.000402,25.001938,-1.7941,0.040,9.18102,9.18102
25.00,9.17960,25.057444,0.000398,25.001899,-1.7942,0.040,9.17979,9.17979
26.00,9.17921,25.057526,0.000401,25.001940,-1.7943,0.040,9.17813,9.17813
27.00,9.17877,25.057632,0.000403,25.002041,-1.7944,0.040,9.17625,9.17625
28.00,9.17843,25.057637,0.000401,25.002024,-1.7945,0.040,9.17489,9.17489
29.00,9.17782,25.057795,0.000402,25.002115,-1.7945,0.041,9.17325,9.17325
30.00,9.17716,25.057734,0.000405,25.002081,-1.7944,0.041,9.17175,9.17175
31.00,9.17659,25.057757,0.000403,25.002070,-1.7943,0.041,9.17073,9.17073
32.00,9.17598,25.057691,0.000403,25.001961,-1.7942,0.041,9.16971,9.16971
33.00,9.17531,25.057710,0.000400,25.001931,-1.7942,0.041,9.16904,9.16904
34.00,9.17500,25.057664,0.000396,25.001829,-1.7941,0.041,9.16952,9.16952
35.00,9.17480,25.057783,0.000398,25.001919,-1.7941,0.041,9.17037,9.17037
36.00,9.17474,25.057816,0.000400,25.001912,-1.7941,0.041,9.17106,9.17106
37.00,9.17467,25.057872,0.000398,25.001939,-1.7939,0.041,9.17171,9.17171
38.00,9.17447,25.057835,0.000399,25.001916,-1.7935,0.041,9.17211,9.17211
39.00,9.17421,25.057833,0.000401,25.001912,-1.7933,0.041,9.17207,9.17207
40.00,9.17376,25.057831,0.000397,25.001848,-1.7932,0.042,9.17223,9.17223
41.00,9.17339,25.057870,0.000393,25.001858,-1.7931,0.042,9.17312,9.17312
42.00,9.17313,25.057854,0.000391,25.001781,-1.7931,0.042,9.17383,9.17383
43.00,9.17271,25.057939,0.000394,25.001810,-1.7933,0.042,9.17406,9.17406
44.00,9.17239,25.058078,0.000393,25.001947,-1.7934,0.042,9.17413,9.17413
45.00,9.17219,25.058218,0.000393,25.002001,-1.7932,0.042,9.17422,9.17422
46.00,9.17215,25.058234,0.000391,25.002017,-1.7929,0.043,9.17367,9.17367
47.00,9.17215,25.058354,0.000393,25.002188,-1.7927,0.043,9.17311,9.17311
48.00,9.17209,25.058409,0.000393,25.002195,-1.7925,0.043,9.17335,9.17335
49.00,9.17224,25.058381,0.000393,25.002123,-1.7923,0.043,9.17369,9.17369
50.00,9.17239,25.058309,0.000393,25.002056,-1.7923,0.043,9.17285,9.17285
51.00,9.17253,25.058402,0.000392,25.002079,-1.7924,0.043,9.17219,9.17219
52.00,9.17289,25.058473,0.000395,25.002064,-1.7925,0.043,9.17059,9.17059
53.00,9.17302,25.058587,0.000396,25.002134,-1.7927,0.043,9.16407,9.16407
54.00,9.17312,25.058531,0.000398,25.002081,-1.7927,0.043,9.15293,9.15293
55.00,9.17337,25.058636,0.000401,25.002143,-1.7926,0.043,9.14445,9.14445
56.00,9.17316,25.058625,0.000404,25.002125,-1.7925,0.043,9.13955,9.13955
57.00,9.17273,25.058624,0.000402,25.002044,-1.7924,0.043,9.13877,9.13877
58.00,9.17265,25.058538,0.000400,25.001923,-1.7922,0.043,9.14579,9.14579
59.00,9.17212,25.058672,0.000396,25.002004,-1.7921,0.043,9.15928,9.15928
60.00,9.16955,25.058675,0.000397,25.002013,-1.7920,0.043,9.17156,9.17156
@1,0.4000,0.8, 60.0540000000037 
61.00,9.16880,25.058640,0.000397,25.001961,-1.7919,0.043,9.17982,9.17982
62.00,9.15689,25.058714,0.000397,25.002023,-1.7917,0.043,9.18418,9.18418
63.00,9.14603,25.058776,0.000397,25.002053,-1.7916,0.044,9.18472,9.18472
64.00,9.14905,25.058836,0.000399,25.002043,-1.7916,0.043,9.18288,9.18288
65.00,9.15552,25.058827,0.000398,25.002003,-1.7915,0.044,9.17953,9.17953
66.00,9.15520,25.058917,0.000400,25.002035,-1.7914,0.044,9.17569,9.17569
67.00,9.15918,25.058934,0.000402,25.002011,-1.7912,0.044,9.17218,9.17218
68.00,9.16312,25.058925,0.000401,25.002010,-1.7910,0.044,9.16966,9.16966
69.00,9.16471,25.058989,0.000401,25.002016,-1.7909,0.044,9.16748,9.16748
70.00,9.16504,25.059115,0.000403,25.002026,-1.7910,0.044,9.16638,9.16638
71.00,9.16514,25.059170,0.000399,25.002018,-1.7913,0.044,9.16572,9.16572
72.00,9.16517,25.059216,0.000395,25.002047,-1.7914,0.044,9.16566,9.16566
73.00,9.16550,25.059289,0.000396,25.002053,-1.7915,0.044,9.16469,9.16469
74.00,9.16711,25.059280,0.000395,25.002050,-1.7916,0.045,9.16388,9.16388
75.00,9.16926,25.059297,0.000396,25.002046,-1.7914,0.045,9.16344,9.16344
76.00,9.17059,25.059329,0.000399,25.002034,-1.7912,0.045,9.16263,9.16263
77.00,9.17104,25.059331,0.000399,25.002015,-1.7911,0.045,9.16250,9.16250
78.00,9.17086,25.059379,0.000399,25.002074,-1.7911,0.045,9.16270,9.16270
79.00,9.16990,25.059420,0.000399,25.002053,-1.7910,0.045,9.16293,9.16293
80.00,9.16868,25.059416,0.000397,25.002047,-1.7909,0.045,9.16263,9.16263
81.00,9.16745,25.059438,0.000397,25.002086,-1.7909,0.045,9.16332,9.16332
82.00,9.16635,25.059404,0.000401,25.002027,-1.7910,0.045,9.16301,9.16301
83.00,9.16553,25.059462,0.000405,25.002075,-1.7909,0.045,9.16374,9.16374
84.00,9.16495,25.059519,0.000404,25.002104,-1.7909,0.045,9.16425,9.16425
85.00,9.16445,25.059609,0.000406,25.002183,-1.7908,0.045,9.16466,9.16466
86.00,9.16424,25.059667,0.000404,25.002187,-1.7907,0.045,9.16513,9.16513
87.00,9.16431,25.059815,0.000402,25.002262,-1.7906,0.045,9.16614,9.16614
88.00,9.16433,25.059815,0.000399,25.002187,-1.7904,0.046,9.16627,9.16627
89.00,9.16442,25.059785,0.000400,25.002143,-1.7904,0.046,9.16668,9.16668
90.00,9.16446,25.059805,0.000399,25.002071,-1.7905,0.046,9.16719,9.16719
91.00,9.16443,25.059868,0.000398,25.002075,-1.7905,0.046,9.16632,9.16632
92.00,9.16423,25.059880,0.000396,25.002018,-1.7904,0.046,9.16476,9.16476
93.00,9.16419,25.059811,0.000392,25.001905,-1.7903,0.046,9.16474,9.16474
94.00,9.16446,25.059852,0.000393,25.001912,-1.7903,0.046,9.16401,9.16401
95.00,9.16435,25.059790,0.000392,25.001846,-1.7902,0.046,9.16249,9.16249
96.00,9.16419,25.059770,0.000394,25.001809,-1.7903,0.046,9.16193,9.16193
97.00,9.16408,25.059792,0.000396,25.001874,-1.7904,0.046,9.16204,9.16204
98.00,9.16398,25.060002,0.000399,25.002021,-1.7904,0.046,9.16158,9.16158
99.00,9.16428,25.060062,0.000398,25.002007,-1.7905,0.047,9.16260,9.16260
100.00,9.16442,25.060178,0.000399,25.002055,-1.7904,0.047,9.16362,9.16362
101.00,9.16450,25.060237,0.000398,25.002062,-1.7901,0.047,9.16474,9.16474
102.00,9.16465,25.060280,0.000398,25.002031,-1.7899,0.047,9.16599,9.16599
103.00,9.16472,25.060206,0.000399,25.001984,-1.7899,0.047,9.16609,9.16609
104.00,9.16461,25.060168,0.000399,25.001915,-1.7898,0.047,9.16504,9.16504
105.00,9.16449,25.060211,0.000399,25.001868,-1.7897,0.047,9.16421,9.16421
106.00,9.16431,25.060323,0.000403,25.001919,-1.7897,0.047,9.16385,9.16385
107.00,9.16405,25.060440,0.000400,25.001943,-1.7896,0.047,9.16272,9.16272
108.00,9.16375,25.060509,0.000397,25.001906,-1.7894,0.047,9.16217,9.16217
109.00,9.16359,25.060702,0.000394,25.002066,-1.7893,0.048,9.16262,9.16262
110.00,9.16358,25.060763,0.000393,25.002156,-1.7891,0.048,9.16385,9.16385
111.00,9.16356,25.060625,0.000385,25.002044,-1.7889,0.048,9.16379,9.16379
112.00,9.16364,25.060590,0.000386,25.002064,-1.7890,0.048,9.16422,9.16422
113.00,9.16360,25.060666,0.000389,25.002143,-1.7891,0.048,9.16378,9.16378
114.00,9.16327,25.060593,0.000391,25.002090,-1.7893,0.048,9.16245,9.16245
115.00,9.16304,25.060564,0.000392,25.002083,-1.7895,0.048,9.16024,9.16024
116.00,9.16275,25.060667,0.000400,25.002135,-1.7896,0.048,9.15789,9.15789
117.00,9.16226,25.060678,0.000401,25.002095,-1.7897,0.048,9.15524,9.15524
118.00,9.16183,25.060645,0.000399,25.002058,-1.7896,0.048,9.15437,9.15437
119.00,9.16134,25.060751,0.000399,25.002088,-1.7895,0.048,9.15458,9.15458
120.00,9.16110,25.060747,0.000397,25.002003,-1.7895,0.048,9.15573,9.15573
121.00,9.16092,25.060815,0.000393,25.002003,-1.7894,0.048,9.15782,9.15782
122.00,9.16070,25.060806,0.000387,25.001926,-1.7894,0.049,9.15986,9.15986
123.00,9.16048,25.060831,0.000387,25.001884,-1.7893,0.049,9.16144,9.16144
124.00,9.16040,25.060817,0.000386,25.001857,-1.7894,0.049,9.16171,9.16171
125.00,9.16034,25.060930,0.000386,25.001970,-1.7893,0.049,9.16146,9.16146
126.00,9.16019,25.061013,0.000388,25.002017,-1.7893,0.049,9.16083,9.16083
127.00,9.16002,25.061091,0.000391,25.002089,-1.7892,0.049,9.16039,9.16039
128.00,9.15986,25.061156,0.000388,25.002118,-1.7891,0.049,9.15936,9.15936
129.00,9.15961,25.061230,0.000390,25.002127,-1.7888,0.049,9.15906,9.15906
130.00,9.15941,25.061247,0.000391,25.002093,-1.7886,0.049,9.15986,9.15986
131.00,9.15929,25.061270,0.000393,25.002088,-1.7883,0.049,9.16050,9.16050
132.00,9.15923,25.061251,0.000392,25.001998,-1.7881,0.050,9.16126,9.16126
133.00,9.15938,25.061257,0.000394,25.001960,-1.7879,0.050,9.16282,9.16282
134.00,9.15955,25.061235,0.000394,25.001932,-1.7878,0.050,9.16306,9.16306
135.00,9.15972,25.061229,0.000396,25.001897,-1.7877,0.050,9.16247,9.16247
136.00,9.16015,25.061233,0.000395,25.001895,-1.7877,0.050,9.16277,9.16277
137.00,9.16079,25.061361,0.000398,25.002039,-1.7876,0.050,9.16297,9.16297
138.00,9.16142,25.061405,0.000400,25.002068,-1.7876,0.050,9.16300,9.16300
139.00,9.16181,25.061439,0.000401,25.002013,-1.7877,0.050,9.16377,9.16377
140.00,9.16201,25.061492,0.000401,25.002006,-1.7878,0.050,9.16477,9.16477
141.00,9.16234,25.061565,0.000402,25.001983,-1.7879,0.050,9.16580,9.16580
142.00,9.16260,25.061566,0.000399,25.001909,-1.7880,0.050,9.16630,9.16630
143.00,9.16278,25.061609,0.000397,25.001883,-1.7880,0.050,9.16596,9.16596
144.00,9.16286,25.061635,0.000396,25.001963,-1.7881,0.050,9.16576,9.16576
145.00,9.16294,25.061595,0.000392,25.001936,-1.7880,0.051,9.16481,9.16481
146.00,9.16302,25.061540,0.000391,25.001948,-1.7878,0.051,9.16336,9.16336
147.00,9.16315,25.061557,0.000392,25.001962,-1.7875,0.051,9.16249,9.16249
148.00,9.16332,25.061638,0.000392,25.002009,-1.7874,0.051,9.16192,9.16192
149.00,9.16359,25.061696,0.000390,25.001977,-1.7871,0.051,9.16245,9.16245
150.00,9.16380,25.061791,0.000397,25.002009,-1.7870,0.051,9.16329,9.16329
151.00,9.16385,25.061923,0.000398,25.002031,-1.7870,0.051,9.16344,9.16344
152.00,9.16380,25.062017,0.000398,25.002079,-1.7870,0.051,9.16325,9.16325
153.00,9.16368,25.061999,0.000400,25.002077,-1.7869,0.051,9.16378,9.16378
154.00,9.16362,25.062129,0.000404,25.002173,-1.7870,0.051,9.16244,9.16244
155.00,9.16358,25.062155,0.000401,25.002160,-1.7869,0.052,9.16132,9.16132
156.00,9.16337,25.062150,0.000397,25.002133,-1.7870,0.052,9.16020,9.16020
157.00,9.16294,25.062127,0.000394,25.002053,-1.7869,0.052,9.15878,9.15878
158.00,9.16242,25.062193,0.000393,25.002099,-1.7868,0.052,9.15695,9.15695
159.00,9.16181,25.062183,0.000391,25.001980,-1.7866,0.052,9.15534,9.15534
160.00,9.16116,25.062255,0.000390,25.001963,-1.7867,0.052,9.15384,9.15384
161.00,9.16045,25.062295,0.000396,25.001965,-1.7867,0.052,9.15332,9.15332
162.00,9.15978,25.062321,0.000396,25.001990,-1.7866,0.052,9.15355,9.15355
163.00,9.15927,25.062373,0.000395,25.001949,-1.7866,0.052,9.15366,9.15366
164.00,9.15892,25.062369,0.000392,25.001957,-1.7866,0.052,9.15493,9.15493
165.00,9.15871,25.062463,0.000387,25.001970,-1.7866,0.052,9.15605,9.15605
166.00,9.15861,25.062499,0.000383,25.001935,-1.7866,0.053,9.15718,9.15718
167.00,9.15847,25.062536,0.000383,25.001925,-1.7867,0.053,9.15808,9.15808
168.00,9.15821,25.062486,0.000382,25.001871,-1.7867,0.053,9.15750,9.15750
169.00,9.15765,25.062535,0.000385,25.001910,-1.7866,0.053,9.15636,9.15636
170.00,9.15688,25.062538,0.000391,25.001928,-1.7865,0.053,9.15469,9.15469
171.00,9.15621,25.062538,0.000396,25.001922,-1.7863,0.053,9.15317,9.15317
172.00,9.15576,25.062598,0.000400,25.001935,-1.7861,0.053,9.15177,9.15177
173.00,9.15524,25.062773,0.000405,25.002034,-1.7860,0.053,9.15152,9.15152
174.00,9.15469,25.062863,0.000404,25.002044,-1.7860,0.053,9.15120,9.15120
175.00,9.15418,25.062866,0.000401,25.002042,-1.7860,0.053,9.15125,9.15125
176.00,9.15387,25.062997,0.000396,25.002098,-1.7860,0.053,9.15140,9.15140
177.00,9.15361,25.063122,0.000395,25.002195,-1.7860,0.054,9.15036,9.15036
178.00,9.15314,25.063078,0.000393,25.002141,-1.7859,0.054,9.14899,9.14899
179.00,9.15280,25.063022,0.000395,25.002084,-1.7858,0.054,9.14847,9.14847
180.00,9.15266,25.063103,0.000396,25.002119,-1.7857,0.054,9.14838,9.14838
181.00,9.15250,25.063065,0.000400,25.002094,-1.7857,0.054,9.14781,9.14781
182.00,9.15223,25.063029,0.000402,25.002038,-1.7855,0.054,9.14815,9.14815
183.00,9.15198,25.063002,0.000401,25.002020,-1.7855,0.054,9.14917,9.14917
184.00,9.15158,25.063108,0.000402,25.002120,-1.7855,0.054,9.14946,9.14946
185.00,9.15116,25.063067,0.000401,25.002082,-1.7856,0.054,9.14937,9.14937
186.00,9.15063,25.063067,0.000397,25.002080,-1.7856,0.054,9.14871,9.14871
187.00,9.14995,25.063036,0.000397,25.002045,-1.7857,0.054,9.14808,9.14808
188.00,9.14942,25.063147,0.000398,25.002087,-1.7857,0.054,9.14726,9.14726
189.00,9.14900,25.063201,0.000396,25.002049,-1.7855,0.054,9.14621,9.14621
190.00,9.14877,25.063278,0.000398,25.002086,-1.7853,0.054,9.14592,9.14592
191.00,9.14866,25.063301,0.000399,25.002031,-1.7850,0.054,9.14642,9.14642
192.00,9.14850,25.063393,0.000397,25.001990,-1.7849,0.055,9.14695,9.14695
193.00,9.14831,25.063482,0.000398,25.001976,-1.7850,0.055,9.14753,9.14753
194.00,9.14817,25.063418,0.000399,25.001883,-1.7850,0.055,9.14838,9.14838
195.00,9.14801,25.063511,0.000400,25.001874,-1.7849,0.055,9.14767,9.14767
196.00,9.14767,25.063566,0.000399,25.001869,-1.7851,0.055,9.14727,9.14727
197.00,9.14757,25.063700,0.000402,25.001999,-1.7851,0.055,9.14742,9.14742
198.00,9.14761,25.063682,0.000401,25.001997,-1.7849,0.055,9.14612,9.14612
199.00,9.14728,25.063773,0.000400,25.002065,-1.7846,0.055,9.14426,9.14426
200.00,9.14689,25.063864,0.000399,25.002176,-1.7844,0.055,9.14386,9.14386
201.00,9.14648,25.063980,0.000403,25.002268,-1.7842,0.055,9.14237,9.14237
202.00,9.14616,25.064022,0.000403,25.002250,-1.7841,0.055,9.14020,9.14020
203.00,9.14573,25.064164,0.000406,25.002285,-1.7840,0.055,9.13872,9.13872
204.00,9.14560,25.064160,0.000406,25.002165,-1.7841,0.055,9.13730,9.13730
205.00,9.14566,25.064150,0.000404,25.002049,-1.7841,0.055,9.13643,9.13643
206.00,9.14530,25.064179,0.000398,25.002018,-1.7840,0.055,9.13765,9.13765
207.00,9.14452,25.064200,0.000398,25.001948,-1.7839,0.056,9.14002,9.14002
208.00,9.14353,25.064165,0.000394,25.001910,-1.7839,0.056,9.14289,9.14289
209.00,9.14183,25.064238,0.000395,25.002048,-1.7840,0.056,9.14642,9.14642
210.00,9.14084,25.064245,0.000398,25.002041,-1.7842,0.056,9.14905,9.14905
@2,2.0001,4.0, 210.324000000001 
211.00,9.13952,25.064277,0.000400,25.002032,-1.7844,0.056,9.15101,9.15101
212.00,9.13728,25.064268,0.000397,25.002017,-1.7845,0.056,9.15225,9.15225
213.00,9.13683,25.064342,0.000399,25.002041,-1.7845,0.056,9.15303,9.15303
214.00,9.13968,25.064312,0.000399,25.001970,-1.7845,0.056,9.15385,9.15385
215.00,9.14190,25.064371,0.000400,25.002014,-1.7844,0.056,9.15467,9.15467
216.00,9.14393,25.064292,0.000399,25.001909,-1.7844,0.056,9.15353,9.15353
217.00,9.14553,25.064347,0.000401,25.001933,-1.7841,0.056,9.15381,9.15381
218.00,9.14663,25.064352,0.000401,25.001894,-1.7840,0.056,9.15535,9.15535
219.00,9.14755,25.064496,0.000403,25.001929,-1.7838,0.056,9.15664,9.15664
220.00,9.14885,25.064552,0.000400,25.001872,-1.7837,0.056,9.15711,9.15711
221.00,9.14982,25.064668,0.000403,25.001938,-1.7837,0.057,9.15920,9.15920
222.00,9.15084,25.064668,0.000403,25.001928,-1.7837,0.057,9.15970,9.15970
223.00,9.15201,25.064625,0.000397,25.001848,-1.7836,0.057,9.15923,9.15923
224.00,9.15332,25.064591,0.000395,25.001862,-1.7834,0.057,9.15928,9.15928
225.00,9.15458,25.064531,0.000392,25.001817,-1.7832,0.057,9.15933,9.15933
226.00,9.15524,25.064669,0.000390,25.001948,-1.7830,0.057,9.15816,9.15816
227.00,9.15553,25.064787,0.000390,25.002042,-1.7828,0.058,9.15660,9.15660
228.00,9.15554,25.064875,0.000392,25.002137,-1.7828,0.058,9.15473,9.15473
229.00,9.15565,25.064951,0.000390,25.002103,-1.7829,0.058,9.15317,9.15317
230.00,9.15579,25.065013,0.000391,25.002138,-1.7830,0.058,9.15222,9.15222
231.00,9.15573,25.064955,0.000392,25.002077,-1.7830,0.058,9.15175,9.15175
232.00,9.15564,25.064907,0.000389,25.002001,-1.7831,0.058,9.15225,9.15225
233.00,9.15546,25.064985,0.000394,25.002038,-1.7831,0.058,9.15226,9.15226
234.00,9.15529,25.065058,0.000399,25.002081,-1.7830,0.058,9.15167,9.15167
235.00,9.15501,25.065130,0.000401,25.002107,-1.7830,0.058,9.15063,9.15063
236.00,9.15475,25.065277,0.000402,25.002119,-1.7830,0.058,9.15024,9.15024
237.00,9.15473,25.065349,0.000406,25.002116,-1.7829,0.058,9.14970,9.14970
238.00,9.15433,25.065363,0.000404,25.002106,-1.7830,0.058,9.14996,9.14996
239.00,9.15380,25.065341,0.000405,25.002093,-1.7827,0.058,9.14984,9.14984
240.00,9.15326,25.065358,0.000406,25.002110,-1.7825,0.058,9.15016,9.15016
241.00,9.15279,25.065351,0.000406,25.002179,-1.7823,0.058,9.14946,9.14946
242.00,9.15203,25.065371,0.000403,25.002238,-1.7821,0.058,9.14795,9.14795
243.00,9.15129,25.065382,0.000402,25.002200,-1.7819,0.059,9.14678,9.14678
244.00,9.15044,25.065457,0.000401,25.002230,-1.7820,0.059,9.14514,9.14514
245.00,9.14953,25.065473,0.000404,25.002209,-1.7822,0.058,9.14392,9.14392
246.00,9.14901,25.065378,0.000403,25.002067,-1.7822,0.058,9.14358,9.14358
247.00,9.14860,25.065345,0.000405,25.001960,-1.7822,0.058,9.14403,9.14403
248.00,9.14851,25.065408,0.000405,25.002043,-1.7821,0.058,9.14512,9.14512
249.00,9.14844,25.065454,0.000401,25.002073,-1.7818,0.059,9.14675,9.14675
250.00,9.14820,25.065537,0.000399,25.002142,-1.7816,0.059,9.14761,9.14761
251.00,9.14799,25.065638,0.000395,25.002187,-1.7815,0.059,9.14808,9.14808
252.00,9.14763,25.065746,0.000394,25.002281,-1.7816,0.059,9.14775,9.14775
253.00,9.14725,25.065712,0.000392,25.002154,-1.7815,0.059,9.14658,9.14658
254.00,9.14693,25.065798,0.000397,25.002186,-1.7815,0.059,9.14515,9.14515
255.00,9.14665,25.065824,0.000392,25.002132,-1.7814,0.060,9.14491,9.14491
256.00,9.14660,25.065884,0.000395,25.002131,-1.7814,0.060,9.14477,9.14477
257.00,9.14638,25.065905,0.000394,25.002076,-1.7814,0.060,9.14537,9.14537
258.00,9.14621,25.065958,0.000392,25.002107,-1.7817,0.060,9.14606,9.14606
259.00,9.14614,25.066003,0.000390,25.002061,-1.7819,0.060,9.14764,9.14764
260.00,9.14626,25.065945,0.000390,25.001988,-1.7820,0.060,9.14851,9.14851
261.00,9.14629,25.065991,0.000394,25.002050,-1.7819,0.060,9.14909,9.14909
262.00,9.14646,25.065919,0.000392,25.001916,-1.7818,0.060,9.14897,9.14897
263.00,9.14667,25.066066,0.000396,25.002049,-1.7816,0.060,9.14970,9.14970
264.00,9.14714,25.066018,0.000398,25.002012,-1.7815,0.060,9.14994,9.14994
265.00,9.14753,25.066128,0.000401,25.002013,-1.7815,0.060,9.14959,9.14959
266.00,9.14776,25.066096,0.000398,25.001890,-1.7815,0.060,9.14954,9.14954
267.00,9.14798,25.066224,0.000399,25.001977,-1.7815,0.060,9.15017,9.15017
268.00,9.14804,25.066268,0.000399,25.001933,-1.7815,0.061,9.14953,9.14953
269.00,9.14796,25.066367,0.000396,25.001928,-1.7815,0.061,9.14888,9.14888
270.00,9.14793,25.066460,0.000397,25.002000,-1.7813,0.061,9.14872,9.14872
271.00,9.14792,25.066631,0.000399,25.002108,-1.7812,0.061,9.14842,9.14842
272.00,9.14796,25.066685,0.000403,25.002149,-1.7811,0.061,9.14747,9.14747
273.00,9.14797,25.066673,0.000404,25.002083,-1.7809,0.061,9.14676,9.14676
274.00,9.14806,25.066633,0.000405,25.002074,-1.7808,0.061,9.14623,9.14623
275.00,9.14816,25.066721,0.000403,25.002156,-1.7806,0.061,9.14577,9.14577
276.00,9.14818,25.066629,0.000403,25.002101,-1.7805,0.061,9.14583,9.14583
277.00,9.14825,25.066633,0.000400,25.002076,-1.7805,0.061,9.14636,9.14636
278.00,9.14820,25.066615,0.000401,25.002104,-1.7803,0.061,9.14641,9.14641
279.00,9.14790,25.066609,0.000401,25.002137,-1.7801,0.061,9.14579,9.14579
280.00,9.14754,25.066473,0.000403,25.002031,-1.7800,0.061,9.14545,9.14545
281.00,9.14721,25.066422,0.000401,25.002001,-1.7800,0.062,9.14444,9.14444
282.00,9.14688,25.066447,0.000405,25.002019,-1.7801,0.062,9.14291,9.14291
283.00,9.14642,25.066460,0.000404,25.001983,-1.7803,0.062,9.14181,9.14181
284.00,9.14584,25.066515,0.000406,25.001967,-1.7803,0.062,9.14138,9.14138
285.00,9.14528,25.066636,0.000404,25.002045,-1.7804,0.062,9.14000,9.14000
286.00,9.14464,25.066776,0.000408,25.002111,-1.7803,0.061,9.13876,9.13876
287.00,9.14405,25.066797,0.000403,25.002039,-1.7801,0.062,9.13836,9.13836
288.00,9.14358,25.066768,0.000397,25.001927,-1.7799,0.062,9.13862,9.13862
289.00,9.14318,25.066746,0.000394,25.001838,-1.7800,0.062,9.13863,9.13863
290.00,9.14286,25.066721,0.000392,25.001743,-1.7800,0.062,9.13962,9.13962
291.00,9.14260,25.066693,0.000385,25.001673,-1.7802,0.063,9.14089,9.14089
292.00,9.14239,25.066750,0.000386,25.001717,-1.7800,0.063,9.14169,9.14169
293.00,9.14232,25.066907,0.000389,25.001882,-1.7801,0.063,9.14217,9.14217
294.00,9.14218,25.067073,0.000393,25.002031,-1.7801,0.063,9.14260,9.14260
295.00,9.14202,25.067225,0.000397,25.002122,-1.7801,0.063,9.14258,9.14258
296.00,9.14186,25.067318,0.000404,25.002145,-1.7801,0.063,9.14289,9.14289
297.00,9.14159,25.067357,0.000407,25.002182,-1.7801,0.063,9.14274,9.14274
298.00,9.14138,25.067350,0.000410,25.002190,-1.7800,0.063,9.14273,9.14273
299.00,9.14129,25.067310,0.000410,25.002110,-1.7799,0.063,9.14255,9.14255
300.00,9.14129,25.067286,0.000410,25.002085,-1.7799,0.063,9.14298,9.14298
301.00,9.14128,25.067323,0.000409,25.002101,-1.7798,0.063,9.14258,9.14258
302.00,9.14125,25.067445,0.000406,25.002187,-1.7796,0.063,9.14204,9.14204
303.00,9.14110,25.067522,0.000401,25.002164,-1.7797,0.063,9.14063,9.14063
304.00,9.14103,25.067647,0.000398,25.002235,-1.7797,0.064,9.14036,9.14036
305.00,9.14104,25.067658,0.000393,25.002203,-1.7796,0.064,9.13925,9.13925
306.00,9.14118,25.067674,0.000393,25.002148,-1.7796,0.064,9.13854,9.13854
307.00,9.14121,25.067594,0.000395,25.002065,-1.7798,0.064,9.13831,9.13831
308.00,9.14109,25.067583,0.000397,25.002023,-1.7797,0.064,9.13845,9.13845
309.00,9.14092,25.067520,0.000395,25.001899,-1.7797,0.064,9.13781,9.13781
310.00,9.14065,25.067586,0.000395,25.001876,-1.7796,0.064,9.13722,9.13722
311.00,9.14040,25.067719,0.000395,25.001977,-1.7795,0.064,9.13710,9.13710
312.00,9.14016,25.067828,0.000395,25.002007,-1.7794,0.064,9.13706,9.13706
313.00,9.13997,25.067844,0.000395,25.001967,-1.7794,0.064,9.13787,9.13787
314.00,9.13981,25.067912,0.000398,25.002001,-1.7793,0.064,9.13809,9.13809
315.00,9.13970,25.067920,0.000400,25.002006,-1.7793,0.064,9.13914,9.13914
316.00,9.13955,25.067913,0.000398,25.002007,-1.7793,0.064,9.13964,9.13964
317.00,9.13943,25.068013,0.000398,25.002050,-1.7793,0.064,9.14026,9.14026
318.00,9.13940,25.068096,0.000398,25.002087,-1.7793,0.065,9.14061,9.14061
319.00,9.13945,25.068135,0.000399,25.002084,-1.7792,0.065,9.14133,9.14133
320.00,9.13927,25.068134,0.000399,25.002085,-1.7791,0.065,9.14078,9.14078
321.00,9.13899,25.068139,0.000399,25.002049,-1.7791,0.065,9.14010,9.14010
322.00,9.13877,25.068085,0.000400,25.002002,-1.7791,0.065,9.13948,9.13948
323.00,9.13884,25.068139,0.000400,25.002063,-1.7790,0.065,9.13856,9.13856
324.00,9.13883,25.068073,0.000395,25.002011,-1.7790,0.065,9.13814,9.13814
325.00,9.13888,25.068054,0.000394,25.001990,-1.7792,0.065,9.13840,9.13840
326.00,9.13895,25.068062,0.000394,25.001980,-1.7792,0.065,9.13930,9.13930
327.00,9.13912,25.068108,0.000394,25.001978,-1.7791,0.065,9.14000,9.14000
328.00,9.13930,25.068060,0.000392,25.001873,-1.7791,0.065,9.14063,9.14063
329.00,9.13959,25.068124,0.000396,25.001875,-1.7790,0.065,9.14144,9.14144
330.00,9.13993,25.068190,0.000400,25.001872,-1.7789,0.065,9.14216,9.14216
331.00,9.14023,25.068298,0.000402,25.001958,-1.7789,0.065,9.14216,9.14216
332.00,9.14043,25.068362,0.000403,25.001933,-1.7788,0.065,9.14258,9.14258
333.00,9.14073,25.068582,0.000410,25.002107,-1.7789,0.065,9.14356,9.14356
334.00,9.14103,25.068699,0.000411,25.002204,-1.7789,0.065,9.14386,9.14386
335.00,9.14115,25.068873,0.000410,25.002324,-1.7789,0.066,9.14304,9.14304
336.00,9.14094,25.068863,0.000406,25.002212,-1.7786,0.066,9.14163,9.14163
337.00,9.14064,25.068887,0.000404,25.002249,-1.7787,0.066,9.13974,9.13974
338.00,9.14021,25.068765,0.000398,25.002098,-1.7785,0.066,9.13721,9.13721
339.00,9.13977,25.068716,0.000394,25.002037,-1.7783,0.066,9.13468,9.13468
340.00,9.13930,25.068693,0.000392,25.001937,-1.7781,0.067,9.13295,9.13295
341.00,9.13893,25.068738,0.000396,25.001967,-1.7782,0.067,9.13213,9.13213
342.00,9.13866,25.068711,0.000393,25.001902,-1.7781,0.067,9.13190,9.13190
343.00,9.13842,25.068739,0.000396,25.001901,-1.7781,0.067,9.13175,9.13175
344.00,9.13816,25.068803,0.000398,25.001915,-1.7780,0.067,9.13225,9.13225
345.00,9.13801,25.068786,0.000399,25.001862,-1.7780,0.067,9.13372,9.13372
346.00,9.13790,25.068890,0.000400,25.001896,-1.7778,0.066,9.13517,9.13517
347.00,9.13769,25.068965,0.000403,25.001981,-1.7778,0.066,9.13632,9.13632
348.00,9.13759,25.069029,0.000403,25.002031,-1.7777,0.066,9.13752,9.13752
349.00,9.13734,25.069107,0.000404,25.002075,-1.7776,0.066,9.13766,9.13766
350.00,9.13690,25.069183,0.000407,25.002132,-1.7777,0.066,9.13700,9.13700
351.00,9.13655,25.069098,0.000403,25.002074,-1.7779,0.067,9.13695,9.13695
352.00,9.13594,25.069182,0.000405,25.002020,-1.7780,0.067,9.13707,9.13707
353.00,9.13494,25.069204,0.000402,25.001978,-1.7782,0.067,9.13579,9.13579
354.00,9.13470,25.069222,0.000399,25.001932,-1.7783,0.067,9.13582,9.13582
355.00,9.13489,25.069270,0.000395,25.001982,-1.7782,0.067,9.13650,9.13650
356.00,9.13561,25.069269,0.000389,25.001950,-1.7782,0.068,9.13679,9.13679
357.00,9.13647,25.069267,0.000389,25.001979,-1.7782,0.068,9.13836,9.13836
358.00,9.13709,25.069364,0.000391,25.002002,-1.7781,0.068,9.14080,9.14080
359.00,9.13675,25.069553,0.000395,25.002164,-1.7781,0.068,9.14255,9.14255
360.00,9.13570,25.069587,0.000396,25.002167,-1.7781,0.068,9.14357,9.14357
@3,2.0001,4.0, 360.039000000004 
361.00,9.13795,25.069728,0.000401,25.002275,-1.7781,0.068,9.14439,9.14439
362.00,9.13730,25.069770,0.000399,25.002251,-1.7781,0.068,9.14438,9.14438
363.00,9.13643,25.069750,0.000401,25.002206,-1.7782,0.068,9.14576,9.14576
364.00,9.13799,25.069621,0.000398,25.001992,-1.7780,0.068,9.14725,9.14725
365.00,9.13965,25.069526,0.000398,25.001838,-1.7778,0.068,9.14864,9.14864
366.00,9.14039,25.069516,0.000397,25.001736,-1.7776,0.068,9.15007,9.15007
367.00,9.14157,25.069527,0.000395,25.001666,-1.7776,0.068,9.15123,9.15123
368.00,9.14291,25.069592,0.000394,25.001638,-1.7775,0.069,9.15124,9.15124
369.00,9.14389,25.069673,0.000394,25.001736,-1.7777,0.069,9.15143,9.15143
370.00,9.14478,25.069883,0.000398,25.001899,-1.7779,0.069,9.15161,9.15161
371.00,9.14548,25.069968,0.000398,25.001935,-1.7779,0.069,9.15202,9.15202
372.00,9.14606,25.069988,0.000401,25.001962,-1.7777,0.069,9.15143,9.15143
373.00,9.14669,25.069969,0.000402,25.001983,-1.7775,0.069,9.15043,9.15043
374.00,9.14719,25.070055,0.000404,25.002015,-1.7772,0.069,9.14807,9.14807
375.00,9.14739,25.070064,0.000401,25.002015,-1.7771,0.069,9.14627,9.14627
376.00,9.14756,25.070065,0.000402,25.002026,-1.7771,0.069,9.14400,9.14400
377.00,9.14745,25.070194,0.000401,25.002122,-1.7770,0.069,9.14206,9.14206
378.00,9.14705,25.070241,0.000397,25.002165,-1.7771,0.069,9.14040,9.14040
379.00,9.14688,25.070209,0.000396,25.002120,-1.7772,0.069,9.14042,9.14042
380.00,9.14664,25.070185,0.000395,25.002076,-1.7771,0.069,9.13978,9.13978
381.00,9.14656,25.070237,0.000395,25.002004,-1.7770,0.069,9.14024,9.14024
382.00,9.14657,25.070143,0.000396,25.001905,-1.7770,0.069,9.14119,9.14119
383.00,9.14623,25.070195,0.000395,25.001885,-1.7769,0.070,9.14174,9.14174
384.00,9.14568,25.070199,0.000395,25.001886,-1.7767,0.070,9.14177,9.14177
385.00,9.14524,25.070258,0.000394,25.001869,-1.7765,0.070,9.14257,9.14257
386.00,9.14491,25.070336,0.000395,25.001978,-1.7764,0.070,9.14266,9.14266
387.00,9.14447,25.070460,0.000398,25.002007,-1.7763,0.070,9.14213,9.14213
388.00,9.14399,25.070517,0.000401,25.002034,-1.7764,0.070,9.14234,9.14234
389.00,9.14345,25.070618,0.000401,25.002060,-1.7765,0.070,9.14192,9.14192
390.00,9.14272,25.070692,0.000403,25.002056,-1.7767,0.070,9.14126,9.14126
391.00,9.14217,25.070725,0.000401,25.002070,-1.7767,0.070,9.14040,9.14040
392.00,9.14147,25.070772,0.000399,25.002073,-1.7766,0.070,9.13909,9.13909
393.00,9.14088,25.070855,0.000401,25.002139,-1.7764,0.070,9.13840,9.13840
394.00,9.14063,25.070905,0.000404,25.002132,-1.7761,0.070,9.13835,9.13835
395.00,9.14056,25.070919,0.000401,25.002152,-1.7760,0.070,9.13813,9.13813
396.00,9.14030,25.070837,0.000401,25.002014,-1.7760,0.070,9.13784,9.13784
397.00,9.14030,25.070896,0.000401,25.002074,-1.7762,0.071,9.13858,9.13858
398.00,9.14030,25.070846,0.000395,25.001950,-1.7764,0.071,9.13894,9.13894
399.00,9.14029,25.070834,0.000391,25.001912,-1.7766,0.071,9.13883,9.13883
400.00,9.14016,25.070866,0.000392,25.001891,-1.7767,0.071,9.13852,9.13852
401.00,9.13998,25.071017,0.000395,25.001972,-1.7768,0.071,9.13833,9.13833
402.00,9.13969,25.071014,0.000399,25.001919,-1.7767,0.071,9.13869,9.13869
403.00,9.13971,25.071117,0.000402,25.001948,-1.7766,0.071,9.13936,9.13936
404.00,9.13986,25.071205,0.000404,25.001963,-1.7766,0.071,9.14051,9.14051
405.00,9.13987,25.071304,0.000408,25.002018,-1.7766,0.071,9.14131,9.14131
406.00,9.13976,25.071421,0.000410,25.002106,-1.7764,0.071,9.14213,9.14213
407.00,9.13969,25.071529,0.000409,25.002161,-1.7762,0.071,9.14244,9.14244
408.00,9.13970,25.071490,0.000408,25.002164,-1.7760,0.072,9.14195,9.14195
409.00,9.13968,25.071533,0.000407,25.002194,-1.7758,0.072,9.14142,9.14142
410.00,9.13990,25.071538,0.000405,25.002121,-1.7755,0.072,9.14184,9.14184
411.00,9.13997,25.071509,0.000400,25.002015,-1.7753,0.072,9.14151,9.14151
412.00,9.13996,25.071503,0.000400,25.001938,-1.7753,0.072,9.14041,9.14041
413.00,9.14005,25.071674,0.000400,25.001982,-1.7753,0.072,9.13981,9.13981
414.00,9.13998,25.071779,0.000400,25.001972,-1.7753,0.072,9.13913,9.13913
415.00,9.14000,25.071810,0.000396,25.001974,-1.7753,0.072,9.13876,9.13876
416.00,9.14025,25.071834,0.000401,25.001991,-1.7755,0.072,9.13915,9.13915
417.00,9.14032,25.071842,0.000403,25.002044,-1.7756,0.072,9.14035,9.14035
418.00,9.14061,25.071838,0.000406,25.002079,-1.7755,0.072,9.14166,9.14166
419.00,9.14078,25.071767,0.000403,25.001959,-1.7755,0.072,9.14258,9.14258
420.00,9.14097,25.071884,0.000406,25.002038,-1.7754,0.072,9.14232,9.14232
421.00,9.14108,25.071927,0.000403,25.001987,-1.7753,0.073,9.14153,9.14153
422.00,9.14098,25.072017,0.000400,25.001982,-1.7753,0.073,9.14037,9.14037
423.00,9.14080,25.072085,0.000399,25.001938,-1.7753,0.073,9.13928,9.13928
424.00,9.14047,25.072169,0.000403,25.002056,-1.7754,0.073,9.13803,9.13803
425.00,9.14010,25.072111,0.000401,25.001987,-1.7755,0.073,9.13695,9.13695
426.00,9.13975,25.072117,0.000402,25.002028,-1.7755,0.073,9.13605,9.13605
427.00,9.13931,25.072119,0.000402,25.002021,-1.7757,0.073,9.13487,9.13487
428.00,9.13879,25.072098,0.000399,25.002001,-1.7757,0.073,9.13373,9.13373
429.00,9.13841,25.072085,0.000400,25.001993,-1.7756,0.073,9.13306,9.13306
430.00,9.13799,25.072102,0.000400,25.001985,-1.7755,0.073,9.13310,9.13310
431.00,9.13772,25.072184,0.000398,25.002053,-1.7754,0.073,9.13376,9.13376
432.00,9.13745,25.072250,0.000398,25.002001,-1.7752,0.074,9.13365,9.13365
433.00,9.13721,25.072289,0.000399,25.001986,-1.7750,0.074,9.13385,9.13385
434.00,9.13695,25.072405,0.000398,25.001970,-1.7749,0.074,9.13344,9.13344
435.00,9.13668,25.072444,0.000396,25.001990,-1.7747,0.074,9.13393,9.13393
436.00,9.13653,25.072390,0.000397,25.001908,-1.7745,0.074,9.13444,9.13444
437.00,9.13639,25.072325,0.000395,25.001961,-1.7743,0.074,9.13603,9.13603
438.00,9.13619,25.072298,0.000395,25.002006,-1.7742,0.074,9.13769,9.13769
439.00,9.13616,25.072226,0.000396,25.001965,-1.7743,0.074,9.13985,9.13985
440.00,9.13602,25.072239,0.000401,25.001956,-1.7744,0.074,9.13964,9.13964
441.00,9.13579,25.072274,0.000400,25.001964,-1.7746,0.074,9.13870,9.13870
442.00,9.13574,25.072385,0.000403,25.002009,-1.7745,0.074,9.13840,9.13840
443.00,9.13576,25.072494,0.000404,25.001975,-1.7746,0.074,9.13776,9.13776
444.00,9.13585,25.072593,0.000403,25.002018,-1.7746,0.074,9.13742,9.13742
445.00,9.13604,25.072586,0.000400,25.001946,-1.7745,0.075,9.13749,9.13749
446.00,9.13607,25.072694,0.000401,25.001977,-1.7744,0.075,9.13781,9.13781
447.00,9.13625,25.072698,0.000403,25.001884,-1.7744,0.075,9.13732,9.13732
448.00,9.13637,25.072687,0.000400,25.001893,-1.7743,0.075,9.13639,9.13639
449.00,9.13647,25.072696,0.000403,25.001907,-1.7742,0.075,9.13557,9.13557
450.00,9.13670,25.072796,0.000404,25.001958,-1.7744,0.075,9.13607,9.13607
451.00,9.13671,25.072742,0.000401,25.001861,-1.7745,0.075,9.13611,9.13611
452.00,9.13711,25.072830,0.000399,25.001902,-1.7746,0.075,9.13796,9.13796
453.00,9.13764,25.072893,0.000400,25.001894,-1.7746,0.075,9.13941,9.13941
454.00,9.13803,25.072920,0.000399,25.001853,-1.7744,0.075,9.14013,9.14013
455.00,9.13829,25.073011,0.000400,25.001938,-1.7742,0.075,9.13997,9.13997
456.00,9.13829,25.073067,0.000403,25.002009,-1.7741,0.075,9.14062,9.14062
457.00,9.13839,25.073025,0.000404,25.002018,-1.7741,0.075,9.14031,9.14031
458.00,9.13851,25.072990,0.000404,25.001987,-1.7742,0.075,9.14010,9.14010
459.00,9.13832,25.072920,0.000402,25.001925,-1.7741,0.075,9.13976,9.13976
460.00,9.13819,25.072867,0.000397,25.001831,-1.7739,0.076,9.13942,9.13942
461.00,9.13835,25.072980,0.000396,25.001890,-1.7737,0.076,9.13930,9.13930
462.00,9.13856,25.073111,0.000394,25.001890,-1.7734,0.076,9.13892,9.13892
463.00,9.13854,25.073278,0.000394,25.001987,-1.7733,0.076,9.13797,9.13797
464.00,9.13833,25.073389,0.000395,25.002040,-1.7735,0.076,9.13730,9.13730
465.00,9.13807,25.073501,0.000401,25.002139,-1.7736,0.076,9.13690,9.13690
466.00,9.13809,25.073517,0.000401,25.002122,-1.7736,0.076,9.13631,9.13631
467.00,9.13812,25.073471,0.000399,25.002081,-1.7736,0.076,9.13576,9.13576
468.00,9.13839,25.073416,0.000401,25.001992,-1.7734,0.077,9.13661,9.13661
469.00,9.13866,25.073528,0.000402,25.002053,-1.7733,0.077,9.13803,9.13803
470.00,9.13884,25.073508,0.000402,25.001995,-1.7733,0.077,9.13926,9.13926
471.00,9.13900,25.073543,0.000404,25.001973,-1.7733,0.077,9.14025,9.14025
472.00,9.13907,25.073495,0.000404,25.001919,-1.7735,0.077,9.14093,9.14093
473.00,9.13894,25.073637,0.000404,25.002022,-1.7736,0.077,9.14096,9.14096
474.00,9.13890,25.073594,0.000402,25.002010,-1.7738,0.077,9.14051,9.14051
475.00,9.13895,25.073643,0.000401,25.001995,-1.7739,0.077,9.14057,9.14057
476.00,9.13921,25.073689,0.000401,25.001970,-1.7741,0.077,9.14166,9.14166
477.00,9.13951,25.073827,0.000404,25.002074,-1.7742,0.077,9.14247,9.14247
478.00,9.13956,25.073796,0.000404,25.002056,-1.7741,0.077,9.14277,9.14277
479.00,9.13959,25.073884,0.000405,25.002039,-1.7740,0.077,9.14279,9.14279
480.00,9.13978,25.073909,0.000403,25.002013,-1.7740,0.077,9.14300,9.14300
481.00,9.13995,25.073971,0.000401,25.002053,-1.7739,0.077,9.14169,9.14169
482.00,9.13994,25.074047,0.000399,25.002071,-1.7738,0.078,9.14025,9.14025
483.00,9.13985,25.074053,0.000398,25.002002,-1.7738,0.078,9.13941,9.13941
484.00,9.14009,25.074070,0.000398,25.002009,-1.7737,0.078,9.13971,9.13971
485.00,9.14036,25.074157,0.000400,25.002101,-1.7737,0.078,9.13924,9.13924
486.00,9.14068,25.074109,0.000400,25.002075,-1.7737,0.078,9.13984,9.13984
487.00,9.14100,25.074036,0.000400,25.002041,-1.7736,0.078,9.14090,9.14090
488.00,9.14129,25.074083,0.000400,25.002056,-1.7736,0.078,9.14251,9.14251
489.00,9.14149,25.074153,0.000400,25.002083,-1.7735,0.078,9.14284,9.14284
490.00,9.14149,25.074187,0.000400,25.002038,-1.7734,0.078,9.14338,9.14338
491.00,9.14162,25.074233,0.000398,25.002046,-1.7735,0.078,9.14336,9.14336
492.00,9.14170,25.074281,0.000398,25.002000,-1.7735,0.079,9.14324,9.14324
493.00,9.14165,25.074330,0.000395,25.002043,-1.7734,0.079,9.14185,9.14185
494.00,9.14169,25.074251,0.000395,25.001985,-1.7735,0.079,9.14172,9.14172
495.00,9.14177,25.074236,0.000394,25.002022,-1.7735,0.079,9.14139,9.14139
496.00,9.14161,25.074277,0.000397,25.002071,-1.7735,0.079,9.14080,9.14080
497.00,9.14130,25.074241,0.000398,25.002053,-1.7735,0.079,9.14024,9.14024
498.00,9.14103,25.074228,0.000399,25.002064,-1.7735,0.079,9.13991,9.13991
499.00,9.14085,25.074337,0.000398,25.002072,-1.7733,0.079,9.13888,9.13888
500.00,9.14070,25.074379,0.000399,25.002072,-1.7732,0.079,9.13817,9.13817
501.00,9.14051,25.074369,0.000397,25.002042,-1.7732,0.079,9.13822,9.13822
502.00,9.14072,25.074515,0.000395,25.002109,-1.7732,0.079,9.13859,9.13859
503.00,9.14083,25.074538,0.000397,25.002081,-1.7732,0.079,9.13888,9.13888
504.00,9.14068,25.074531,0.000396,25.002133,-1.7733,0.079,9.13915,9.13915
505.00,9.14004,25.074531,0.000396,25.002097,-1.7733,0.079,9.13982,9.13982
506.00,9.13958,25.074579,0.000397,25.002065,-1.7730,0.079,9.14126,9.14126
507.00,9.13902,25.074643,0.000399,25.002074,-1.7729,0.079,9.14222,9.14222
508.00,9.13840,25.074760,0.000399,25.002078,-1.7727,0.080,9.14298,9.14298
509.00,9.13762,25.074824,0.000403,25.002019,-1.7725,0.080,9.14327,9.14327
510.00,9.13726,25.074931,0.000401,25.002053,-1.7726,0.080,9.14324,9.14324
@4,2.0001,4.0, 510.300999999999 
511.00,9.13943,25.075088,0.000402,25.002080,-1.7728,0.080,9.14200,9.14200
512.00,9.14047,25.075151,0.000405,25.002093,-1.7729,0.080,9.14166,9.14166
513.00,9.14004,25.075088,0.000403,25.002017,-1.7730,0.080,9.14267,9.14267
514.00,9.14172,25.075082,0.000399,25.002009,-1.7731,0.080,9.14425,9.14425
515.00,9.14177,25.075076,0.000402,25.001996,-1.7731,0.080,9.14655,9.14655
516.00,9.14159,25.074966,0.000398,25.001946,-1.7730,0.080,9.15026,9.15026
517.00,9.14222,25.074983,0.000394,25.001931,-1.7727,0.081,9.15384,9.15384
518.00,9.14324,25.075149,0.000398,25.002057,-1.7727,0.081,9.15779,9.15779
519.00,9.14528,25.075194,0.000404,25.002035,-1.7728,0.080,9.16117,9.16117
520.00,9.14741,25.075241,0.000402,25.002005,-1.7728,0.080,9.16324,9.16324
521.00,9.14882,25.075356,0.000408,25.002084,-1.7728,0.081,9.16393,9.16393
522.00,9.14980,25.075348,0.000409,25.002056,-1.7729,0.081,9.16326,9.16326
523.00,9.15073,25.075340,0.000406,25.002012,-1.7729,0.081,9.16158,9.16158
524.00,9.15177,25.075369,0.000402,25.002065,-1.7727,0.081,9.16036,9.16036
525.00,9.15255,25.075378,0.000403,25.002073,-1.7727,0.081,9.15843,9.15843
526.00,9.15294,25.075404,0.000402,25.002011,-1.7727,0.081,9.15568,9.15568
527.00,9.15293,25.075473,0.000401,25.002032,-1.7728,0.081,9.15326,9.15326
528.00,9.15306,25.075529,0.000403,25.002037,-1.7728,0.081,9.15083,9.15083
529.00,9.15344,25.075623,0.000403,25.002036,-1.7728,0.081,9.14912,9.14912
530.00,9.15390,25.075709,0.000401,25.002033,-1.7727,0.081,9.14838,9.14838
531.00,9.15427,25.075705,0.000401,25.002009,-1.7726,0.082,9.14837,9.14837
532.00,9.15469,25.075738,0.000403,25.002003,-1.7724,0.082,9.14905,9.14905
533.00,9.15488,25.075667,0.000400,25.001924,-1.7723,0.082,9.14977,9.14977
534.00,9.15503,25.075640,0.000399,25.001877,-1.7725,0.082,9.14977,9.14977
535.00,9.15499,25.075614,0.000399,25.001892,-1.7726,0.082,9.14939,9.14939
536.00,9.15459,25.075747,0.000399,25.001951,-1.7727,0.082,9.14899,9.14899
537.00,9.15377,25.075794,0.000399,25.001884,-1.7728,0.082,9.14746,9.14746
538.00,9.15277,25.075880,0.000401,25.001909,-1.7728,0.082,9.14715,9.14715
539.00,9.15207,25.076091,0.000403,25.002008,-1.7726,0.082,9.14752,9.14752
540.00,9.15147,25.076197,0.000402,25.001988,-1.7725,0.082,9.14871,9.14871
541.00,9.15097,25.076233,0.000397,25.001969,-1.7723,0.082,9.14970,9.14970
542.00,9.15058,25.076214,0.000392,25.001972,-1.7721,0.082,9.15180,9.15180
543.00,9.15028,25.076315,0.000391,25.001963,-1.7719,0.083,9.15294,9.15294
544.00,9.15015,25.076247,0.000388,25.001885,-1.7718,0.083,9.15394,9.15394
545.00,9.15012,25.076182,0.000386,25.001791,-1.7719,0.083,9.15421,9.15421
546.00,9.15033,25.076246,0.000389,25.001809,-1.7719,0.083,9.15477,9.15477
547.00,9.15061,25.076318,0.000393,25.001807,-1.7720,0.083,9.15452,9.15452
548.00,9.15089,25.076386,0.000395,25.001835,-1.7721,0.083,9.15450,9.15450
549.00,9.15118,25.076405,0.000395,25.001848,-1.7721,0.083,9.15350,9.15350
550.00,9.15103,25.076570,0.000398,25.001995,-1.7719,0.083,9.15164,9.15164
551.00,9.15096,25.076516,0.000400,25.001993,-1.7717,0.083,9.15032,9.15032
552.00,9.15091,25.076516,0.000402,25.002039,-1.7715,0.083,9.14979,9.14979
553.00,9.15087,25.076484,0.000400,25.002052,-1.7715,0.083,9.14872,9.14872
554.00,9.15081,25.076500,0.000400,25.002054,-1.7716,0.083,9.14833,9.14833
555.00,9.15075,25.076445,0.000401,25.001980,-1.7719,0.083,9.14824,9.14824
556.00,9.15055,25.076485,0.000397,25.001968,-1.7722,0.084,9.14724,9.14724
557.00,9.15061,25.076507,0.000394,25.001954,-1.7724,0.084,9.14689,9.14689
558.00,9.15072,25.076487,0.000394,25.001914,-1.7726,0.084,9.14630,9.14630
559.00,9.15053,25.076535,0.000397,25.001877,-1.7727,0.084,9.14601,9.14601
560.00,9.15031,25.076661,0.000400,25.001898,-1.7726,0.084,9.14645,9.14645
561.00,9.14998,25.076714,0.000403,25.001898,-1.7725,0.084,9.14680,9.14680
562.00,9.14951,25.076800,0.000402,25.001910,-1.7725,0.084,9.14588,9.14588
563.00,9.14903,25.077003,0.000405,25.001996,-1.7724,0.084,9.14551,9.14551
564.00,9.14850,25.077042,0.000405,25.002002,-1.7724,0.084,9.14497,9.14497
565.00,9.14785,25.076924,0.000404,25.001956,-1.7724,0.084,9.14360,9.14360
566.00,9.14715,25.077015,0.000406,25.002019,-1.7724,0.084,9.14299,9.14299
567.00,9.14661,25.077031,0.000409,25.001944,-1.7724,0.084,9.14304,9.14304
568.00,9.14621,25.076948,0.000407,25.001869,-1.7724,0.084,9.14339,9.14339
569.00,9.14581,25.077018,0.000405,25.001890,-1.7723,0.084,9.14338,9.14338
570.00,9.14568,25.077202,0.000406,25.001950,-1.7722,0.084,9.14445,9.14445
571.00,9.14563,25.077144,0.000403,25.001869,-1.7722,0.084,9.14494,9.14494
572.00,9.14522,25.077107,0.000399,25.001869,-1.7723,0.084,9.14406,9.14406
573.00,9.14476,25.077116,0.000396,25.001930,-1.7724,0.085,9.14294,9.14294
574.00,9.14425,25.077088,0.000397,25.001891,-1.7725,0.085,9.14160,9.14160
575.00,9.14380,25.077018,0.000394,25.001853,-1.7726,0.085,9.14032,9.14032
576.00,9.14363,25.077100,0.000394,25.001888,-1.7726,0.085,9.13935,9.13935
577.00,9.14327,25.077242,0.000396,25.001968,-1.7724,0.085,9.13916,9.13916
578.00,9.14294,25.077205,0.000399,25.001833,-1.7722,0.085,9.13952,9.13952
579.00,9.14272,25.077227,0.000403,25.001806,-1.7720,0.085,9.14027,9.14027
580.00,9.14232,25.077296,0.000405,25.001796,-1.7719,0.085,9.13992,9.13992
581.00,9.14181,25.077361,0.000407,25.001772,-1.7719,0.085,9.13922,9.13922
582.00,9.14149,25.077338,0.000403,25.001733,-1.7720,0.085,9.13912,9.13912
583.00,9.14113,25.077547,0.000403,25.001928,-1.7719,0.085,9.13792,9.13792
584.00,9.14083,25.077652,0.000400,25.001986,-1.7719,0.085,9.13751,9.13751
585.00,9.14059,25.077709,0.000397,25.001975,-1.7718,0.086,9.13742,9.13742
586.00,9.14048,25.077666,0.000397,25.001940,-1.7718,0.086,9.13835,9.13835
587.00,9.14037,25.077780,0.000404,25.001986,-1.7717,0.085,9.13861,9.13861
588.00,9.14010,25.077755,0.000401,25.001889,-1.7717,0.085,9.13938,9.13938
589.00,9.13983,25.077785,0.000402,25.001899,-1.7718,0.086,9.13936,9.13936
590.00,9.13960,25.077794,0.000403,25.001894,-1.7721,0.086,9.14038,9.14038
591.00,9.13951,25.077737,0.000399,25.001797,-1.7724,0.086,9.14100,9.14100
592.00,9.13958,25.077770,0.000398,25.001840,-1.7726,0.086,9.14167,9.14167
593.00,9.13973,25.077756,0.000400,25.001805,-1.7727,0.086,9.14248,9.14248
594.00,9.13997,25.077826,0.000401,25.001832,-1.7727,0.086,9.14319,9.14319
595.00,9.14021,25.077846,0.000399,25.001851,-1.7724,0.086,9.14363,9.14363
596.00,9.14044,25.077918,0.000401,25.001929,-1.7722,0.086,9.14356,9.14356
597.00,9.14063,25.077931,0.000398,25.001896,-1.7720,0.086,9.14346,9.14346
598.00,9.14074,25.077987,0.000397,25.001895,-1.7719,0.087,9.14320,9.14320
599.00,9.14076,25.077953,0.000395,25.001816,-1.7719,0.087,9.14316,9.14316
600.00,9.14096,25.078007,0.000396,25.001814,-1.7719,0.087,9.14317,9.14317
601.00,9.14136,25.078157,0.000394,25.001877,-1.7717,0.087,9.14334,9.14334
602.00,9.14164,25.078169,0.000393,25.001863,-1.7716,0.087,9.14337,9.14337
603.00,9.14190,25.078100,0.000392,25.001769,-1.7714,0.087,9.14272,9.14272
604.00,9.14183,25.078177,0.000392,25.001845,-1.7712,0.087,9.14162,9.14162
605.00,9.14208,25.078248,0.000392,25.001870,-1.7710,0.087,9.14211,9.14211
606.00,9.14234,25.078182,0.000395,25.001789,-1.7711,0.087,9.14140,9.14140
607.00,9.14234,25.078235,0.000396,25.001813,-1.7712,0.087,9.14096,9.14096
608.00,9.14225,25.078334,0.000396,25.001894,-1.7713,0.087,9.14020,9.14020
609.00,9.14207,25.078288,0.000394,25.001814,-1.7714,0.087,9.14021,9.14021
610.00,9.14194,25.078296,0.000393,25.001805,-1.7714,0.088,9.13828,9.13828
611.00,9.14153,25.078402,0.000395,25.001912,-1.7714,0.088,9.13695,9.13695
612.00,9.14105,25.078441,0.000397,25.001845,-1.7714,0.087,9.13544,9.13544
613.00,9.14056,25.078553,0.000397,25.001880,-1.7714,0.088,9.13535,9.13535
614.00,9.14022,25.078683,0.000399,25.001939,-1.7714,0.088,9.13532,9.13532
615.00,9.13995,25.078697,0.000397,25.001936,-1.7714,0.088,9.13566,9.13566
616.00,9.13967,25.078675,0.000393,25.001843,-1.7713,0.088,9.13665,9.13665
617.00,9.13955,25.078647,0.000390,25.001802,-1.7712,0.088,9.13818,9.13818
618.00,9.13935,25.078689,0.000389,25.001811,-1.7712,0.088,9.13853,9.13853
619.00,9.13908,25.078655,0.000387,25.001768,-1.7711,0.088,9.13841,9.13841
620.00,9.13873,25.078709,0.000390,25.001788,-1.7711,0.088,9.13802,9.13802
621.00,9.13822,25.078721,0.000392,25.001793,-1.7711,0.088,9.13673,9.13673
622.00,9.13764,25.078785,0.000392,25.001820,-1.7711,0.088,9.13477,9.13477
623.00,9.13703,25.078767,0.000395,25.001759,-1.7710,0.088,9.13310,9.13310
624.00,9.13657,25.078884,0.000396,25.001792,-1.7711,0.088,9.13130,9.13130
625.00,9.13591,25.078956,0.000395,25.001761,-1.7711,0.088,9.13016,9.13016
626.00,9.13532,25.079106,0.000393,25.001818,-1.7712,0.089,9.12994,9.12994
627.00,9.13480,25.079206,0.000395,25.001919,-1.7712,0.089,9.12995,9.12995
628.00,9.13454,25.079271,0.000391,25.002030,-1.7712,0.089,9.13093,9.13093
629.00,9.13436,25.079244,0.000392,25.002027,-1.7711,0.089,9.13192,9.13192
630.00,9.13409,25.079257,0.000396,25.002056,-1.7709,0.089,9.13205,9.13205
631.00,9.13387,25.079259,0.000397,25.002003,-1.7708,0.089,9.13203,9.13203
632.00,9.13382,25.079219,0.000398,25.001941,-1.7707,0.089,9.13227,9.13227
633.00,9.13382,25.079253,0.000402,25.001897,-1.7708,0.089,9.13269,9.13269
634.00,9.13384,25.079286,0.000402,25.001959,-1.7709,0.089,9.13358,9.13358
635.00,9.13369,25.079325,0.000403,25.002008,-1.7711,0.089,9.13405,9.13405
636.00,9.13345,25.079329,0.000404,25.002114,-1.7714,0.089,9.13435,9.13435
637.00,9.13309,25.079266,0.000405,25.002090,-1.7716,0.089,9.13467,9.13467
638.00,9.13284,25.079248,0.000403,25.002044,-1.7718,0.090,9.13394,9.13394
639.00,9.13248,25.079280,0.000405,25.001980,-1.7718,0.090,9.13241,9.13241
640.00,9.13212,25.079326,0.000400,25.001942,-1.7717,0.090,9.13154,9.13154
641.00,9.13177,25.079366,0.000399,25.001875,-1.7715,0.090,9.13010,9.13010
642.00,9.13144,25.079538,0.000401,25.001900,-1.7713,0.090,9.12837,9.12837
643.00,9.13124,25.079658,0.000403,25.001963,-1.7711,0.090,9.12738,9.12738
644.00,9.13128,25.079581,0.000400,25.001886,-1.7709,0.090,9.12745,9.12745
645.00,9.13124,25.079564,0.000401,25.001876,-1.7708,0.090,9.12667,9.12667
646.00,9.13091,25.079583,0.000399,25.001934,-1.7708,0.090,9.12697,9.12697
647.00,9.13078,25.079575,0.000398,25.001984,-1.7707,0.090,9.12725,9.12725
648.00,9.13040,25.079473,0.000397,25.001994,-1.7707,0.091,9.12671,9.12671
649.00,9.12996,25.079506,0.000398,25.002087,-1.7708,0.091,9.12547,9.12547
650.00,9.12955,25.079562,0.000399,25.002122,-1.7708,0.091,9.12541,9.12541
651.00,9.12940,25.079561,0.000403,25.002054,-1.7708,0.091,9.12587,9.12587
652.00,9.12914,25.079575,0.000404,25.002020,-1.7708,0.091,9.12680,9.12680
653.00,9.12833,25.079667,0.000403,25.001992,-1.7706,0.091,9.12711,9.12711
654.00,9.12762,25.079790,0.000404,25.001997,-1.7704,0.091,9.12732,9.12732
655.00,9.12684,25.079791,0.000402,25.001913,-1.7702,0.091,9.12811,9.12811
656.00,9.12639,25.079841,0.000403,25.001918,-1.7701,0.091,9.12801,9.12801
657.00,9.12655,25.079904,0.000397,25.001933,-1.7700,0.091,9.12879,9.12879
658.00,9.12607,25.079975,0.000398,25.001932,-1.7701,0.091,9.13034,9.13034
659.00,9.12589,25.080007,0.000396,25.001930,-1.7702,0.091,9.13212,9.13212
660.00,9.12627,25.080042,0.000398,25.001942,-1.7705,0.091,9.13301,9.13301
@5,2.0001,4.0, 660.016000000003 
661.00,9.12865,25.080129,0.000394,25.001930,-1.7706,0.091,9.13441,9.13441
662.00,9.12935,25.080147,0.000394,25.001885,-1.7707,0.092,9.13560,9.13560
663.00,9.12783,25.080147,0.000392,25.001853,-1.7707,0.092,9.13662,9.13662
664.00,9.12863,25.080232,0.000394,25.001822,-1.7708,0.092,9.13822,9.13822
665.00,9.13003,25.080291,0.000393,25.001856,-1.7707,0.092,9.14023,9.14023
666.00,9.13089,25.080354,0.000394,25.001883,-1.7706,0.092,9.14277,9.14277
667.00,9.13221,25.080330,0.000395,25.001831,-1.7705,0.092,9.14378,9.14378
668.00,9.13358,25.080416,0.000396,25.001832,-1.7706,0.092,9.14488,9.14488
669.00,9.13520,25.080439,0.000393,25.001874,-1.7706,0.092,9.14517,9.14517
670.00,9.13625,25.080565,0.000394,25.001913,-1.7707,0.092,9.14508,9.14508
671.00,9.13698,25.080536,0.000393,25.001884,-1.7708,0.092,9.14403,9.14403
672.00,9.13753,25.080660,0.000391,25.001946,-1.7708,0.093,9.14286,9.14286
673.00,9.13791,25.080590,0.000389,25.001900,-1.7707,0.093,9.14086,9.14086
674.00,9.13854,25.080731,0.000391,25.001966,-1.7705,0.093,9.14002,9.14002
675.00,9.13903,25.080729,0.000391,25.001953,-1.7702,0.093,9.13873,9.13873
676.00,9.13953,25.080751,0.000388,25.001915,-1.7700,0.093,9.13766,9.13766
677.00,9.13970,25.080799,0.000389,25.001921,-1.7698,0.093,9.13683,9.13683
678.00,9.13978,25.080994,0.000392,25.002047,-1.7698,0.093,9.13690,9.13690
679.00,9.13974,25.080948,0.000395,25.002001,-1.7697,0.093,9.13564,9.13564
680.00,9.13970,25.080900,0.000392,25.001945,-1.7697,0.093,9.13493,9.13493
681.00,9.13969,25.081001,0.000396,25.002006,-1.7696,0.093,9.13418,9.13418
682.00,9.13941,25.080999,0.000399,25.001987,-1.7695,0.093,9.13292,9.13292
683.00,9.13878,25.080945,0.000395,25.001882,-1.7695,0.093,9.13150,9.13150
684.00,9.13815,25.080975,0.000391,25.001890,-1.7696,0.094,9.13009,9.13009
685.00,9.13734,25.081057,0.000395,25.001946,-1.7696,0.094,9.12891,9.12891
686.00,9.13645,25.081129,0.000398,25.002044,-1.7696,0.093,9.12796,9.12796
687.00,9.13553,25.081207,0.000396,25.002112,-1.7697,0.094,9.12796,9.12796
688.00,9.13488,25.081165,0.000394,25.002095,-1.7698,0.094,9.12918,9.12918
689.00,9.13433,25.081128,0.000395,25.001999,-1.7698,0.094,9.13016,9.13016
690.00,9.13369,25.081143,0.000397,25.001988,-1.7698,0.094,9.13062,9.13062
691.00,9.13287,25.081137,0.000393,25.001846,-1.7699,0.094,9.13016,9.13016
692.00,9.13218,25.081197,0.000393,25.001833,-1.7700,0.094,9.12969,9.12969
693.00,9.13167,25.081336,0.000397,25.001952,-1.7700,0.094,9.12849,9.12849
694.00,9.13134,25.081473,0.000400,25.002078,-1.7701,0.094,9.12858,9.12858
695.00,9.13103,25.081570,0.000396,25.002103,-1.7702,0.094,9.12892,9.12892
696.00,9.13066,25.081633,0.000398,25.002187,-1.7702,0.095,9.12980,9.12980
697.00,9.13048,25.081640,0.000399,25.002179,-1.7702,0.095,9.13071,9.13071
698.00,9.13016,25.081703,0.000402,25.002145,-1.7702,0.095,9.13083,9.13083
699.00,9.12979,25.081612,0.000400,25.002050,-1.7700,0.095,9.12944,9.12944
700.00,9.12945,25.081685,0.000404,25.002055,-1.7699,0.094,9.12899,9.12899
701.00,9.12936,25.081670,0.000402,25.002013,-1.7697,0.095,9.12916,9.12916
702.00,9.12921,25.081694,0.000402,25.002002,-1.7695,0.095,9.12856,9.12856
703.00,9.12922,25.081623,0.000397,25.001876,-1.7694,0.095,9.12820,9.12820
704.00,9.12919,25.081778,0.000397,25.001924,-1.7694,0.095,9.12894,9.12894
705.00,9.12940,25.081790,0.000396,25.001925,-1.7693,0.095,9.12948,9.12948
706.00,9.12958,25.081743,0.000396,25.001823,-1.7694,0.096,9.12929,9.12929
707.00,9.12961,25.081844,0.000398,25.001874,-1.7696,0.096,9.12951,9.12951
708.00,9.12948,25.081994,0.000401,25.002035,-1.7696,0.096,9.12975,9.12975
709.00,9.12928,25.081932,0.000402,25.001995,-1.7697,0.096,9.13008,9.13008
710.00,9.12915,25.081848,0.000400,25.001870,-1.7697,0.096,9.12905,9.12905
711.00,9.12914,25.081943,0.000403,25.001955,-1.7695,0.096,9.12839,9.12839
712.00,9.12908,25.081847,0.000405,25.001826,-1.7694,0.096,9.12758,9.12758
713.00,9.12919,25.081841,0.000408,25.001741,-1.7693,0.095,9.12814,9.12814
714.00,9.12917,25.081945,0.000410,25.001790,-1.7692,0.096,9.12802,9.12802
715.00,9.12905,25.082047,0.000412,25.001858,-1.7690,0.096,9.12861,9.12861
716.00,9.12910,25.082082,0.000410,25.001826,-1.7690,0.096,9.12965,9.12965
717.00,9.12906,25.082230,0.000407,25.001906,-1.7690,0.096,9.13026,9.13026
718.00,9.12888,25.082254,0.000406,25.001955,-1.7688,0.096,9.12922,9.12922
719.00,9.12883,25.082317,0.000406,25.001990,-1.7687,0.096,9.12833,9.12833
720.00,9.12878,25.082252,0.000406,25.001943,-1.7686,0.096,9.12763,9.12763
721.00,9.12864,25.082299,0.000408,25.002014,-1.7685,0.096,9.12713,9.12713
722.00,9.12868,25.082317,0.000410,25.002015,-1.7685,0.096,9.12762,9.12762
723.00,9.12887,25.082351,0.000412,25.001963,-1.7684,0.096,9.12883,9.12883
724.00,9.12904,25.082380,0.000411,25.001932,-1.7684,0.096,9.12968,9.12968
725.00,9.12884,25.082489,0.000411,25.002017,-1.7686,0.096,9.12930,9.12930
726.00,9.12852,25.082505,0.000410,25.001984,-1.7687,0.097,9.12873,9.12873
727.00,9.12856,25.082558,0.000408,25.001986,-1.7686,0.097,9.12888,9.12888
728.00,9.12872,25.082603,0.000405,25.002001,-1.7685,0.097,9.12911,9.12911
729.00,9.12884,25.082650,0.000405,25.001980,-1.7685,0.097,9.12926,9.12926
730.00,9.12889,25.082723,0.000403,25.001936,-1.7685,0.097,9.13029,9.13029
731.00,9.12897,25.082761,0.000404,25.001905,-1.7684,0.097,9.13052,9.13052
732.00,9.12906,25.082821,0.000403,25.001912,-1.7684,0.097,9.12975,9.12975
733.00,9.12919,25.082823,0.000405,25.001910,-1.7682,0.097,9.12983,9.12983
734.00,9.12918,25.082823,0.000400,25.001880,-1.7681,0.097,9.12904,9.12904
735.00,9.12894,25.082806,0.000401,25.001904,-1.7680,0.097,9.12791,9.12791
736.00,9.12859,25.082874,0.000401,25.001922,-1.7681,0.097,9.12733,9.12733
737.00,9.12827,25.082802,0.000402,25.001871,-1.7682,0.097,9.12627,9.12627
738.00,9.12805,25.082865,0.000401,25.001875,-1.7683,0.098,9.12424,9.12424
739.00,9.12801,25.082920,0.000404,25.001912,-1.7684,0.097,9.12433,9.12433
740.00,9.12806,25.082978,0.000404,25.001865,-1.7686,0.097,9.12473,9.12473
741.00,9.12801,25.083014,0.000399,25.001845,-1.7687,0.098,9.12512,9.12512
742.00,9.12785,25.083140,0.000399,25.001899,-1.7687,0.098,9.12609,9.12609
743.00,9.12751,25.083180,0.000396,25.001873,-1.7685,0.098,9.12586,9.12586
744.00,9.12698,25.083161,0.000395,25.001848,-1.7683,0.098,9.12445,9.12445
745.00,9.12667,25.083163,0.000394,25.001879,-1.7682,0.098,9.12367,9.12367
746.00,9.12659,25.083172,0.000396,25.001954,-1.7681,0.098,9.12302,9.12302
747.00,9.12639,25.083157,0.000396,25.001935,-1.7680,0.098,9.12302,9.12302
748.00,9.12632,25.083214,0.000403,25.002005,-1.7681,0.098,9.12536,9.12536
749.00,9.12634,25.083199,0.000402,25.001956,-1.7682,0.098,9.12715,9.12715
750.00,9.12607,25.083340,0.000408,25.002037,-1.7682,0.098,9.12734,9.12734
751.00,9.12584,25.083366,0.000408,25.002006,-1.7682,0.098,9.12765,9.12765
752.00,9.12579,25.083314,0.000407,25.001999,-1.7681,0.098,9.12774,9.12774
753.00,9.12564,25.083298,0.000406,25.001977,-1.7680,0.098,9.12631,9.12631
754.00,9.12536,25.083342,0.000407,25.001994,-1.7679,0.098,9.12539,9.12539
755.00,9.12539,25.083224,0.000403,25.001841,-1.7679,0.098,9.12632,9.12632
756.00,9.12556,25.083285,0.000402,25.001867,-1.7679,0.098,9.12643,9.12643
757.00,9.12558,25.083345,0.000400,25.001835,-1.7679,0.099,9.12576,9.12576
758.00,9.12564,25.083464,0.000397,25.001851,-1.7679,0.099,9.12515,9.12515
759.00,9.12553,25.083579,0.000394,25.001842,-1.7678,0.099,9.12447,9.12447
760.00,9.12533,25.083748,0.000397,25.001948,-1.7677,0.099,9.12402,9.12402
761.00,9.12533,25.083697,0.000393,25.001820,-1.7676,0.100,9.12409,9.12409
762.00,9.12527,25.083656,0.000393,25.001769,-1.7677,0.100,9.12452,9.12452
763.00,9.12541,25.083615,0.000392,25.001729,-1.7678,0.100,9.12550,9.12550
764.00,9.12570,25.083595,0.000394,25.001735,-1.7680,0.100,9.12638,9.12638
765.00,9.12593,25.083619,0.000394,25.001741,-1.7682,0.100,9.12645,9.12645
766.00,9.12610,25.083725,0.000398,25.001848,-1.7682,0.100,9.12644,9.12644
767.00,9.12614,25.083882,0.000402,25.001933,-1.7683,0.100,9.12644,9.12644
768.00,9.12599,25.083869,0.000401,25.001929,-1.7683,0.100,9.12628,9.12628
769.00,9.12574,25.083870,0.000399,25.001894,-1.7681,0.100,9.12697,9.12697
770.00,9.12592,25.083875,0.000399,25.001899,-1.7679,0.100,9.12705,9.12705
771.00,9.12589,25.083942,0.000401,25.001946,-1.7679,0.100,9.12617,9.12617
772.00,9.12563,25.083956,0.000402,25.001976,-1.7678,0.100,9.12510,9.12510
773.00,9.12531,25.083986,0.000404,25.001987,-1.7677,0.100,9.12388,9.12388
774.00,9.12511,25.084111,0.000404,25.002102,-1.7675,0.100,9.12211,9.12211
775.00,9.12470,25.084109,0.000402,25.002064,-1.7674,0.100,9.12027,9.12027
776.00,9.12434,25.084196,0.000402,25.001994,-1.7673,0.100,9.12020,9.12020
777.00,9.12421,25.084244,0.000399,25.001924,-1.7672,0.100,9.12085,9.12085
778.00,9.12424,25.084360,0.000398,25.001928,-1.7673,0.101,9.12126,9.12126
779.00,9.12427,25.084404,0.000402,25.001884,-1.7675,0.101,9.12205,9.12205
780.00,9.12450,25.084485,0.000407,25.001912,-1.7678,0.101,9.12460,9.12460
781.00,9.12467,25.084459,0.000405,25.001940,-1.7680,0.101,9.12603,9.12603
782.00,9.12492,25.084489,0.000404,25.001954,-1.7681,0.101,9.12798,9.12798
783.00,9.12531,25.084469,0.000402,25.001903,-1.7682,0.101,9.13051,9.13051
784.00,9.12577,25.084375,0.000396,25.001855,-1.7682,0.101,9.13291,9.13291
785.00,9.12635,25.084378,0.000393,25.001847,-1.7681,0.101,9.13487,9.13487
786.00,9.12708,25.084363,0.000392,25.001848,-1.7679,0.101,9.13693,9.13693
787.00,9.12762,25.084438,0.000391,25.001866,-1.7679,0.101,9.13765,9.13765
788.00,9.12834,25.084522,0.000392,25.001896,-1.7680,0.101,9.13920,9.13920
789.00,9.12903,25.084686,0.000397,25.001956,-1.7680,0.101,9.13997,9.13997
790.00,9.12958,25.084822,0.000398,25.001944,-1.7679,0.102,9.14004,9.14004
791.00,9.13043,25.084963,0.000400,25.001952,-1.7678,0.102,9.14040,9.14040
792.00,9.13127,25.084992,0.000401,25.001944,-1.7677,0.102,9.14032,9.14032
793.00,9.13217,25.085012,0.000402,25.001959,-1.7676,0.102,9.13963,9.13963
794.00,9.13316,25.085004,0.000401,25.001962,-1.7675,0.102,9.13996,9.13996
795.00,9.13421,25.084938,0.000400,25.001942,-1.7675,0.102,9.13935,9.13935
796.00,9.13498,25.084865,0.000397,25.001868,-1.7675,0.102,9.13764,9.13764
797.00,9.13543,25.084874,0.000401,25.001832,-1.7674,0.102,9.13673,9.13673
798.00,9.13587,25.084890,0.000402,25.001826,-1.7672,0.102,9.13528,9.13528
799.00,9.13655,25.084918,0.000401,25.001762,-1.7672,0.102,9.13496,9.13496
800.00,9.13712,25.084924,0.000397,25.001739,-1.7671,0.102,9.13481,9.13481
801.00,9.13744,25.084968,0.000393,25.001721,-1.7670,0.102,9.13566,9.13566
802.00,9.13782,25.085064,0.000389,25.001788,-1.7670,0.102,9.13658,9.13658
803.00,9.13804,25.085114,0.000385,25.001731,-1.7670,0.103,9.13709,9.13709
804.00,9.13789,25.085161,0.000385,25.001751,-1.7669,0.103,9.13676,9.13676
805.00,9.13743,25.085334,0.000388,25.001846,-1.7669,0.103,9.13716,9.13716
806.00,9.13691,25.085407,0.000392,25.001896,-1.7670,0.103,9.13805,9.13805
807.00,9.13632,25.085430,0.000395,25.001870,-1.7671,0.103,9.13919,9.13919
808.00,9.13530,25.085434,0.000395,25.001855,-1.7670,0.103,9.14049,9.14049
809.00,9.13559,25.085501,0.000395,25.001877,-1.7671,0.103,9.14070,9.14070
810.00,9.13663,25.085440,0.000392,25.001756,-1.7671,0.103,9.14078,9.14078
@6,2.0001,4.0, 810.273000000001 
811.00,9.13705,25.085594,0.000392,25.001845,-1.7671,0.103,9.14063,9.14063
812.00,9.13710,25.085584,0.000387,25.001818,-1.7671,0.104,9.14116,9.14116
813.00,9.13719,25.085633,0.000387,25.001849,-1.7671,0.104,9.14227,9.14227
814.00,9.13853,25.085717,0.000387,25.001886,-1.7670,0.104,9.14434,9.14434
815.00,9.13916,25.085738,0.000389,25.001915,-1.7669,0.104,9.14665,9.14665
816.00,9.13917,25.085602,0.000388,25.001751,-1.7668,0.104,9.14868,9.14868
817.00,9.14023,25.085639,0.000392,25.001783,-1.7667,0.104,9.14862,9.14862
818.00,9.14144,25.085704,0.000392,25.001783,-1.7667,0.104,9.14799,9.14799
819.00,9.14237,25.085657,0.000392,25.001716,-1.7666,0.104,9.14715,9.14715
820.00,9.14265,25.085741,0.000394,25.001736,-1.7665,0.104,9.14710,9.14710
821.00,9.14317,25.085856,0.000392,25.001807,-1.7664,0.105,9.14611,9.14611
822.00,9.14363,25.085874,0.000391,25.001777,-1.7664,0.105,9.14680,9.14680
823.00,9.14408,25.085906,0.000392,25.001792,-1.7663,0.105,9.14618,9.14618
824.00,9.14425,25.085942,0.000389,25.001760,-1.7662,0.105,9.14489,9.14489
825.00,9.14425,25.085966,0.000390,25.001770,-1.7662,0.105,9.14270,9.14270
826.00,9.14417,25.086011,0.000393,25.001835,-1.7662,0.105,9.14078,9.14078
827.00,9.14386,25.086085,0.000395,25.001889,-1.7663,0.105,9.13816,9.13816
828.00,9.14347,25.086156,0.000395,25.001927,-1.7664,0.105,9.13680,9.13680
829.00,9.14312,25.086204,0.000398,25.001948,-1.7665,0.105,9.13587,9.13587
830.00,9.14287,25.086297,0.000400,25.001955,-1.7665,0.105,9.13449,9.13449
831.00,9.14249,25.086313,0.000403,25.001927,-1.7664,0.105,9.13332,9.13332
832.00,9.14180,25.086305,0.000404,25.001891,-1.7663,0.105,9.13181,9.13181
833.00,9.14083,25.086272,0.000410,25.001852,-1.7662,0.105,9.13039,9.13039
834.00,9.13983,25.086284,0.000410,25.001906,-1.7661,0.105,9.12948,9.12948
835.00,9.13887,25.086195,0.000406,25.001845,-1.7660,0.105,9.12923,9.12923
836.00,9.13778,25.086117,0.000401,25.001752,-1.7660,0.105,9.12851,9.12851
837.00,9.13678,25.086173,0.000400,25.001714,-1.7660,0.105,9.12903,9.12903
838.00,9.13615,25.086172,0.000394,25.001638,-1.7660,0.106,9.12987,9.12987
839.00,9.13551,25.086215,0.000392,25.001618,-1.7660,0.106,9.13020,9.13020
840.00,9.13470,25.086315,0.000395,25.001653,-1.7660,0.106,9.13059,9.13059
841.00,9.13393,25.086403,0.000398,25.001736,-1.7660,0.106,9.13173,9.13173
842.00,9.13312,25.086358,0.000399,25.001773,-1.7659,0.106,9.13111,9.13111
843.00,9.13213,25.086446,0.000404,25.001887,-1.7658,0.106,9.13009,9.13009
844.00,9.13149,25.086496,0.000403,25.001909,-1.7657,0.106,9.12922,9.12922
845.00,9.13082,25.086453,0.000401,25.001859,-1.7656,0.106,9.12756,9.12756
846.00,9.13019,25.086523,0.000402,25.001861,-1.7655,0.106,9.12617,9.12617
847.00,9.12968,25.086662,0.000403,25.001941,-1.7656,0.106,9.12575,9.12575
848.00,9.12915,25.086609,0.000401,25.001845,-1.7656,0.106,9.12512,9.12512
849.00,9.12856,25.086620,0.000402,25.001848,-1.7657,0.106,9.12388,9.12388
850.00,9.12792,25.086726,0.000405,25.001970,-1.7658,0.106,9.12343,9.12343
851.00,9.12746,25.086771,0.000404,25.001962,-1.7659,0.106,9.12256,9.12256
852.00,9.12700,25.086709,0.000401,25.001815,-1.7660,0.106,9.12144,9.12144
853.00,9.12660,25.086838,0.000402,25.001940,-1.7661,0.107,9.12042,9.12042
854.00,9.12611,25.086769,0.000401,25.001827,-1.7660,0.107,9.12034,9.12034
855.00,9.12572,25.086685,0.000399,25.001716,-1.7659,0.107,9.12050,9.12050
856.00,9.12543,25.086653,0.000395,25.001692,-1.7657,0.107,9.12079,9.12079
857.00,9.12513,25.086809,0.000399,25.001783,-1.7655,0.107,9.12125,9.12125
858.00,9.12471,25.086865,0.000397,25.001746,-1.7654,0.107,9.12258,9.12258
859.00,9.12446,25.087058,0.000398,25.001869,-1.7653,0.107,9.12391,9.12391
860.00,9.12423,25.087214,0.000395,25.001917,-1.7653,0.107,9.12475,9.12475
861.00,9.12396,25.087278,0.000397,25.001912,-1.7653,0.107,9.12577,9.12577
862.00,9.12379,25.087242,0.000393,25.001845,-1.7654,0.108,9.12647,9.12647
863.00,9.12369,25.087285,0.000394,25.001865,-1.7653,0.108,9.12655,9.12655
864.00,9.12387,25.087150,0.000396,25.001730,-1.7653,0.108,9.12808,9.12808
865.00,9.12429,25.087184,0.000400,25.001762,-1.7652,0.108,9.12900,9.12900
866.00,9.12455,25.087233,0.000403,25.001779,-1.7652,0.108,9.12930,9.12930
867.00,9.12468,25.087243,0.000402,25.001841,-1.7651,0.108,9.13005,9.13005
868.00,9.12504,25.087252,0.000398,25.001842,-1.7651,0.108,9.13154,9.13154
869.00,9.12553,25.087384,0.000396,25.001918,-1.7651,0.108,9.13101,9.13101
870.00,9.12614,25.087365,0.000393,25.001865,-1.7652,0.108,9.13137,9.13137
871.00,9.12662,25.087375,0.000393,25.001887,-1.7650,0.109,9.13142,9.13142
872.00,9.12702,25.087374,0.000397,25.001889,-1.7649,0.109,9.13137,9.13137
873.00,9.12767,25.087386,0.000400,25.001892,-1.7648,0.108,9.13157,9.13157
874.00,9.12841,25.087367,0.000404,25.001886,-1.7648,0.108,9.13202,9.13202
875.00,9.12903,25.087432,0.000405,25.001893,-1.7647,0.108,9.13187,9.13187
876.00,9.12942,25.087446,0.000403,25.001803,-1.7646,0.108,9.13225,9.13225
877.00,9.12993,25.087528,0.000399,25.001777,-1.7648,0.108,9.13302,9.13302
878.00,9.13045,25.087558,0.000398,25.001764,-1.7648,0.109,9.13277,9.13277
879.00,9.13067,25.087585,0.000394,25.001758,-1.7647,0.109,9.13195,9.13195
880.00,9.13083,25.087620,0.000396,25.001796,-1.7646,0.109,9.13146,9.13146
881.00,9.13104,25.087712,0.000398,25.001890,-1.7646,0.109,9.13170,9.13170
882.00,9.13144,25.087781,0.000401,25.001930,-1.7645,0.109,9.13244,9.13244
883.00,9.13202,25.087808,0.000401,25.001900,-1.7644,0.109,9.13322,9.13322
884.00,9.13248,25.087930,0.000404,25.001937,-1.7643,0.109,9.13531,9.13531
885.00,9.13270,25.087957,0.000403,25.001898,-1.7642,0.109,9.13684,9.13684
886.00,9.13307,25.087988,0.000402,25.001849,-1.7641,0.109,9.13751,9.13751
887.00,9.13344,25.087964,0.000401,25.001736,-1.7641,0.109,9.13742,9.13742
888.00,9.13366,25.088039,0.000405,25.001767,-1.7641,0.109,9.13755,9.13755
889.00,9.13387,25.088032,0.000399,25.001753,-1.7641,0.109,9.13651,9.13651
890.00,9.13393,25.088003,0.000398,25.001712,-1.7642,0.109,9.13548,9.13548
891.00,9.13398,25.088013,0.000397,25.001691,-1.7642,0.110,9.13488,9.13488
892.00,9.13417,25.088098,0.000398,25.001788,-1.7642,0.110,9.13424,9.13424
893.00,9.13431,25.088077,0.000394,25.001749,-1.7642,0.110,9.13381,9.13381
894.00,9.13441,25.088122,0.000396,25.001730,-1.7642,0.110,9.13397,9.13397
895.00,9.13444,25.088204,0.000396,25.001779,-1.7643,0.110,9.13420,9.13420
896.00,9.13447,25.088204,0.000397,25.001797,-1.7644,0.110,9.13354,9.13354
897.00,9.13434,25.088178,0.000397,25.001718,-1.7645,0.110,9.13295,9.13295
898.00,9.13424,25.088250,0.000396,25.001723,-1.7646,0.110,9.13267,9.13267
899.00,9.13443,25.088296,0.000396,25.001724,-1.7647,0.110,9.13251,9.13251
900.00,9.13467,25.088368,0.000397,25.001697,-1.7648,0.110,9.13263,9.13263
901.00,9.13475,25.088435,0.000398,25.001700,-1.7647,0.110,9.13273,9.13273
902.00,9.13455,25.088473,0.000399,25.001749,-1.7646,0.110,9.13338,9.13338
903.00,9.13437,25.088462,0.000403,25.001727,-1.7646,0.110,9.13279,9.13279
904.00,9.13400,25.088573,0.000406,25.001772,-1.7646,0.110,9.13225,9.13225
905.00,9.13372,25.088611,0.000403,25.001790,-1.7646,0.110,9.13201,9.13201
906.00,9.13343,25.088595,0.000400,25.001743,-1.7645,0.111,9.13210,9.13210
907.00,9.13316,25.088730,0.000398,25.001775,-1.7645,0.111,9.13157,9.13157
908.00,9.13284,25.088867,0.000400,25.001885,-1.7644,0.111,9.13149,9.13149
909.00,9.13266,25.088799,0.000399,25.001878,-1.7644,0.111,9.13150,9.13150
910.00,9.13249,25.088851,0.000405,25.001940,-1.7642,0.111,9.13099,9.13099
911.00,9.13224,25.088940,0.000405,25.001968,-1.7642,0.111,9.12978,9.12978
912.00,9.13187,25.088968,0.000406,25.001949,-1.7641,0.111,9.12902,9.12902
913.00,9.13155,25.088933,0.000406,25.001856,-1.7641,0.111,9.12870,9.12870
914.00,9.13126,25.088987,0.000402,25.001821,-1.7643,0.111,9.12811,9.12811
915.00,9.13098,25.089007,0.000398,25.001786,-1.7645,0.112,9.12806,9.12806
916.00,9.13104,25.089045,0.000397,25.001788,-1.7646,0.112,9.13002,9.13002
917.00,9.13121,25.088954,0.000395,25.001745,-1.7644,0.112,9.13098,9.13098
918.00,9.13114,25.088975,0.000391,25.001741,-1.7643,0.112,9.13095,9.13095
919.00,9.13087,25.089069,0.000397,25.001788,-1.7641,0.112,9.13106,9.13106
920.00,9.13066,25.089161,0.000402,25.001854,-1.7639,0.112,9.13132,9.13132
921.00,9.13057,25.089284,0.000406,25.001953,-1.7639,0.112,9.13054,9.13054
922.00,9.13061,25.089406,0.000407,25.001995,-1.7640,0.112,9.13065,9.13065
923.00,9.13058,25.089491,0.000408,25.002018,-1.7639,0.112,9.13139,9.13139
924.00,9.13073,25.089474,0.000404,25.001981,-1.7638,0.112,9.13240,9.13240
925.00,9.13073,25.089395,0.000402,25.001895,-1.7638,0.112,9.13231,9.13231
926.00,9.13064,25.089380,0.000400,25.001806,-1.7638,0.113,9.13195,9.13195
927.00,9.13049,25.089465,0.000400,25.001817,-1.7639,0.113,9.13118,9.13118
928.00,9.13044,25.089503,0.000401,25.001812,-1.7640,0.113,9.13049,9.13049
929.00,9.13027,25.089589,0.000399,25.001847,-1.7641,0.113,9.12934,9.12934
930.00,9.13018,25.089701,0.000400,25.001909,-1.7642,0.113,9.12884,9.12884
931.00,9.13021,25.089750,0.000402,25.001969,-1.7643,0.113,9.12885,9.12885
932.00,9.13038,25.089737,0.000400,25.001929,-1.7643,0.113,9.12885,9.12885
933.00,9.13038,25.089715,0.000400,25.001902,-1.7641,0.113,9.12862,9.12862
934.00,9.13033,25.089750,0.000406,25.001876,-1.7638,0.113,9.12850,9.12850
935.00,9.13026,25.089695,0.000400,25.001761,-1.7637,0.113,9.12814,9.12814
936.00,9.12993,25.089711,0.000398,25.001763,-1.7635,0.113,9.12760,9.12760
937.00,9.12967,25.089818,0.000404,25.001827,-1.7633,0.113,9.12793,9.12793
938.00,9.12972,25.089868,0.000405,25.001858,-1.7634,0.113,9.12877,9.12877
939.00,9.12990,25.089897,0.000406,25.001919,-1.7634,0.113,9.12969,9.12969
940.00,9.13000,25.089980,0.000409,25.001966,-1.7632,0.113,9.13040,9.13040
941.00,9.12983,25.089997,0.000407,25.001884,-1.7630,0.113,9.13062,9.13062
942.00,9.12972,25.090014,0.000402,25.001828,-1.7629,0.114,9.13066,9.13066
943.00,9.12970,25.090133,0.000400,25.001830,-1.7629,0.114,9.13092,9.13092
944.00,9.12959,25.090194,0.000397,25.001766,-1.7628,0.114,9.13026,9.13026
945.00,9.12941,25.090253,0.000398,25.001755,-1.7629,0.114,9.12999,9.12999
946.00,9.12924,25.090351,0.000403,25.001816,-1.7629,0.114,9.12961,9.12961
947.00,9.12909,25.090291,0.000401,25.001802,-1.7629,0.114,9.12860,9.12860
948.00,9.12905,25.090277,0.000406,25.001803,-1.7628,0.114,9.12812,9.12812
949.00,9.12918,25.090258,0.000405,25.001826,-1.7630,0.114,9.12841,9.12841
950.00,9.12923,25.090263,0.000405,25.001855,-1.7631,0.114,9.12859,9.12859
951.00,9.12931,25.090239,0.000407,25.001796,-1.7633,0.114,9.12946,9.12946
952.00,9.12933,25.090321,0.000410,25.001827,-1.7635,0.114,9.13033,9.13033
953.00,9.12947,25.090363,0.000408,25.001858,-1.7636,0.114,9.12969,9.12969
954.00,9.12978,25.090441,0.000411,25.001872,-1.7636,0.114,9.12844,9.12844
955.00,9.12967,25.090558,0.000412,25.001918,-1.7634,0.114,9.12816,9.12816
956.00,9.12935,25.090673,0.000410,25.002001,-1.7633,0.114,9.12903,9.12903
957.00,9.12931,25.090751,0.000409,25.002002,-1.7634,0.114,9.13067,9.13067
958.00,9.12875,25.090821,0.000408,25.001946,-1.7634,0.114,9.13209,9.13209
959.00,9.12926,25.090840,0.000405,25.001903,-1.7636,0.115,9.13270,9.13270
960.00,9.13003,25.090750,0.000402,25.001804,-1.7638,0.115,9.13312,9.13312
@7,2.0001,4.0, 960.101999999999 
961.00,9.12919,25.090697,0.000399,25.001745,-1.7638,0.115,9.13313,9.13313
962.00,9.12893,25.090609,0.000398,25.001649,-1.7638,0.115,9.13310,9.13310
963.00,9.12759,25.090596,0.000397,25.001651,-1.7637,0.115,9.13402,9.13402
964.00,9.12943,25.090616,0.000395,25.001600,-1.7635,0.115,9.13611,9.13611
965.00,9.13084,25.090671,0.000395,25.001520,-1.7634,0.115,9.13841,9.13841
966.00,9.13076,25.090708,0.000396,25.001506,-1.7633,0.116,9.14046,9.14046
967.00,9.13179,25.090803,0.000397,25.001578,-1.7630,0.116,9.14210,9.14210
968.00,9.13292,25.090824,0.000397,25.001626,-1.7629,0.116,9.14385,9.14385
969.00,9.13431,25.090797,0.000398,25.001673,-1.7629,0.116,9.14573,9.14573
970.00,9.13578,25.090853,0.000393,25.001802,-1.7628,0.116,9.14657,9.14657
971.00,9.13690,25.090896,0.000393,25.001821,-1.7627,0.116,9.14684,9.14684
972.00,9.13777,25.090920,0.000393,25.001803,-1.7626,0.116,9.14648,9.14648
973.00,9.13841,25.090937,0.000391,25.001711,-1.7625,0.116,9.14539,9.14539
974.00,9.13925,25.090968,0.000394,25.001713,-1.7625,0.116,9.14417,9.14417
975.00,9.14001,25.090941,0.000399,25.001665,-1.7626,0.116,9.14319,9.14319
976.00,9.14047,25.090918,0.000398,25.001682,-1.7627,0.116,9.14183,9.14183
977.00,9.14040,25.090863,0.000398,25.001683,-1.7628,0.117,9.13951,9.13951
978.00,9.14021,25.090911,0.000400,25.001743,-1.7628,0.117,9.13755,9.13755
979.00,9.14029,25.091027,0.000398,25.001767,-1.7628,0.117,9.13623,9.13623
980.00,9.14069,25.091125,0.000395,25.001797,-1.7628,0.117,9.13513,9.13513
981.00,9.14080,25.091224,0.000397,25.001790,-1.7627,0.117,9.13410,9.13410
982.00,9.14070,25.091347,0.000399,25.001840,-1.7626,0.117,9.13423,9.13423
983.00,9.14045,25.091358,0.000395,25.001859,-1.7627,0.117,9.13455,9.13455
984.00,9.14023,25.091280,0.000394,25.001830,-1.7628,0.117,9.13446,9.13446
985.00,9.13998,25.091247,0.000397,25.001749,-1.7627,0.117,9.13432,9.13432
986.00,9.13962,25.091192,0.000396,25.001682,-1.7625,0.117,9.13476,9.13476
987.00,9.13902,25.091250,0.000397,25.001701,-1.7625,0.117,9.13434,9.13434
988.00,9.13831,25.091341,0.000398,25.001725,-1.7623,0.117,9.13441,9.13441
989.00,9.13769,25.091440,0.000400,25.001721,-1.7622,0.117,9.13470,9.13470
990.00,9.13728,25.091518,0.000402,25.001830,-1.7621,0.117,9.13614,9.13614
991.00,9.13733,25.091626,0.000401,25.001899,-1.7622,0.117,9.13885,9.13885
992.00,9.13765,25.091618,0.000398,25.001846,-1.7622,0.117,9.14328,9.14328
993.00,9.13820,25.091694,0.000399,25.001869,-1.7623,0.117,9.14734,9.14734
994.00,9.13896,25.091812,0.000398,25.001920,-1.7625,0.118,9.15200,9.15200
995.00,9.13997,25.091834,0.000395,25.001890,-1.7626,0.118,9.15647,9.15647
996.00,9.14116,25.091833,0.000395,25.001830,-1.7626,0.118,9.15920,9.15920
997.00,9.14260,25.091920,0.000399,25.001850,-1.7628,0.118,9.16173,9.16173
998.00,9.14423,25.091922,0.000399,25.001819,-1.7629,0.118,9.16358,9.16358
999.00,9.14557,25.091883,0.000402,25.001802,-1.7628,0.118,9.16323,9.16323
1000.00,9.14678,25.091942,0.000404,25.001811,-1.7628,0.118,9.16310,9.16310
1001.00,9.14828,25.092073,0.000407,25.001951,-1.7627,0.118,9.16344,9.16344
1002.00,9.14971,25.092113,0.000405,25.002022,-1.7625,0.118,9.16203,9.16203
1003.00,9.15089,25.092121,0.000402,25.001949,-1.7622,0.118,9.16065,9.16065
1004.00,9.15207,25.092127,0.000400,25.001942,-1.7620,0.118,9.16062,9.16062
1005.00,9.15344,25.092113,0.000399,25.001890,-1.7618,0.118,9.15934,9.15934
1006.00,9.15447,25.092063,0.000397,25.001803,-1.7618,0.118,9.15722,9.15722
1007.00,9.15585,25.092086,0.000398,25.001792,-1.7618,0.118,9.15690,9.15690
1008.00,9.15697,25.092071,0.000402,25.001791,-1.7620,0.118,9.15768,9.15768
1009.00,9.15785,25.092194,0.000403,25.001879,-1.7622,0.118,9.15774,9.15774
1010.00,9.15906,25.092375,0.000400,25.002012,-1.7624,0.119,9.15785,9.15785
1011.00,9.15965,25.092445,0.000396,25.002014,-1.7624,0.119,9.15861,9.15861
1012.00,9.15972,25.092472,0.000393,25.001923,-1.7624,0.119,9.15844,9.15844
1013.00,9.15987,25.092551,0.000392,25.001950,-1.7621,0.119,9.15797,9.15797
1014.00,9.15991,25.092548,0.000392,25.001844,-1.7620,0.119,9.15777,9.15777
1015.00,9.15961,25.092496,0.000393,25.001725,-1.7620,0.119,9.15710,9.15710
1016.00,9.15923,25.092492,0.000396,25.001664,-1.7621,0.119,9.15726,9.15726
1017.00,9.15888,25.092557,0.000399,25.001667,-1.7623,0.119,9.15705,9.15705
1018.00,9.15833,25.092584,0.000398,25.001658,-1.7623,0.119,9.15616,9.15616
1019.00,9.15810,25.092656,0.000399,25.001751,-1.7622,0.119,9.15665,9.15665
1020.00,9.15820,25.092662,0.000398,25.001796,-1.7620,0.120,9.15794,9.15794
1021.00,9.15776,25.092713,0.000398,25.001862,-1.7618,0.120,9.15672,9.15672
1022.00,9.15734,25.092748,0.000395,25.001892,-1.7616,0.120,9.15663,9.15663
1023.00,9.15719,25.092790,0.000396,25.001908,-1.7616,0.120,9.15676,9.15676
1024.00,9.15710,25.092858,0.000396,25.001868,-1.7617,0.120,9.15626,9.15626
1025.00,9.15712,25.092967,0.000397,25.001901,-1.7618,0.120,9.15552,9.15552
1026.00,9.15711,25.092966,0.000399,25.001823,-1.7618,0.120,9.15592,9.15592
1027.00,9.15710,25.092992,0.000402,25.001803,-1.7617,0.120,9.15582,9.15582
1028.00,9.15683,25.093030,0.000400,25.001764,-1.7617,0.120,9.15573,9.15573
1029.00,9.15658,25.093038,0.000399,25.001701,-1.7617,0.120,9.15576,9.15576
1030.00,9.15660,25.093105,0.000400,25.001694,-1.7617,0.120,9.15592,9.15592
1031.00,9.15646,25.093228,0.000401,25.001845,-1.7618,0.120,9.15529,9.15529
1032.00,9.15610,25.093285,0.000400,25.001907,-1.7619,0.120,9.15429,9.15429
1033.00,9.15580,25.093349,0.000402,25.001956,-1.7619,0.120,9.15407,9.15407
1034.00,9.15558,25.093375,0.000400,25.001989,-1.7619,0.121,9.15328,9.15328
1035.00,9.15542,25.093319,0.000399,25.001890,-1.7620,0.121,9.15214,9.15214
1036.00,9.15530,25.093325,0.000397,25.001786,-1.7621,0.121,9.15259,9.15259
1037.00,9.15502,25.093377,0.000399,25.001789,-1.7621,0.121,9.15289,9.15289
1038.00,9.15477,25.093453,0.000401,25.001813,-1.7622,0.121,9.15209,9.15209
1039.00,9.15451,25.093425,0.000402,25.001823,-1.7622,0.121,9.15187,9.15187
1040.00,9.15400,25.093530,0.000403,25.001938,-1.7620,0.121,9.15171,9.15171
1041.00,9.15391,25.093529,0.000400,25.001884,-1.7616,0.121,9.15230,9.15230
1042.00,9.15405,25.093525,0.000395,25.001843,-1.7614,0.121,9.15332,9.15332
1043.00,9.15408,25.093514,0.000394,25.001802,-1.7613,0.121,9.15418,9.15418
1044.00,9.15393,25.093573,0.000393,25.001760,-1.7613,0.121,9.15431,9.15431
1045.00,9.15373,25.093539,0.000391,25.001720,-1.7613,0.122,9.15486,9.15486
1046.00,9.15363,25.093611,0.000393,25.001789,-1.7613,0.122,9.15406,9.15406
1047.00,9.15348,25.093678,0.000396,25.001778,-1.7613,0.122,9.15316,9.15316
1048.00,9.15333,25.093724,0.000399,25.001758,-1.7613,0.122,9.15295,9.15295
1049.00,9.15331,25.093807,0.000398,25.001768,-1.7615,0.122,9.15324,9.15324
1050.00,9.15295,25.093936,0.000398,25.001744,-1.7616,0.122,9.15254,9.15254
1051.00,9.15282,25.093977,0.000397,25.001688,-1.7618,0.122,9.15244,9.15244
1052.00,9.15289,25.094026,0.000398,25.001743,-1.7620,0.122,9.15220,9.15220
1053.00,9.15285,25.094044,0.000395,25.001763,-1.7620,0.122,9.15212,9.15212
1054.00,9.15279,25.094051,0.000401,25.001775,-1.7620,0.122,9.15155,9.15155
1055.00,9.15270,25.094032,0.000402,25.001792,-1.7618,0.122,9.15124,9.15124
1056.00,9.15237,25.094110,0.000405,25.001877,-1.7617,0.122,9.15011,9.15011
1057.00,9.15215,25.094151,0.000407,25.001870,-1.7616,0.122,9.14973,9.14973
1058.00,9.15217,25.094299,0.000404,25.001909,-1.7614,0.122,9.15009,9.15009
1059.00,9.15246,25.094345,0.000397,25.001878,-1.7612,0.122,9.15113,9.15113
1060.00,9.15267,25.094484,0.000396,25.001923,-1.7611,0.122,9.15245,9.15245
1061.00,9.15279,25.094505,0.000393,25.001899,-1.7613,0.123,9.15438,9.15438
1062.00,9.15276,25.094557,0.000388,25.001908,-1.7614,0.123,9.15593,9.15593
1063.00,9.15288,25.094535,0.000389,25.001848,-1.7616,0.123,9.15682,9.15682
1064.00,9.15306,25.094540,0.000393,25.001851,-1.7618,0.123,9.15628,9.15628
1065.00,9.15299,25.094514,0.000395,25.001841,-1.7620,0.123,9.15554,9.15554
1066.00,9.15286,25.094627,0.000396,25.001893,-1.7620,0.123,9.15450,9.15450
1067.00,9.15289,25.094627,0.000400,25.001870,-1.7619,0.123,9.15386,9.15386
1068.00,9.15298,25.094675,0.000403,25.001933,-1.7617,0.123,9.15286,9.15286
1069.00,9.15292,25.094777,0.000403,25.002050,-1.7615,0.123,9.15266,9.15266
1070.00,9.15299,25.094778,0.000400,25.001995,-1.7612,0.123,9.15305,9.15305
1071.00,9.15309,25.094660,0.000399,25.001887,-1.7609,0.123,9.15343,9.15343
1072.00,9.15315,25.094664,0.000399,25.001850,-1.7608,0.124,9.15306,9.15306
1073.00,9.15314,25.094618,0.000398,25.001783,-1.7608,0.124,9.15231,9.15231
1074.00,9.15283,25.094484,0.000399,25.001621,-1.7609,0.124,9.15052,9.15052
1075.00,9.15257,25.094431,0.000401,25.001617,-1.7610,0.124,9.14943,9.14943
1076.00,9.15266,25.094521,0.000402,25.001650,-1.7611,0.124,9.14853,9.14853
1077.00,9.15253,25.094622,0.000401,25.001671,-1.7610,0.124,9.14672,9.14672
1078.00,9.15214,25.094647,0.000401,25.001683,-1.7610,0.124,9.14538,9.14538
1079.00,9.15147,25.094902,0.000405,25.001860,-1.7610,0.124,9.14502,9.14502
1080.00,9.15075,25.094976,0.000406,25.001865,-1.7608,0.124,9.14338,9.14338
1081.00,9.14988,25.094966,0.000405,25.001860,-1.7608,0.124,9.14149,9.14149
1082.00,9.14916,25.094931,0.000404,25.001851,-1.7609,0.124,9.14140,9.14140
1083.00,9.14831,25.095008,0.000403,25.001921,-1.7609,0.124,9.14105,9.14105
1084.00,9.14755,25.094989,0.000399,25.001880,-1.7608,0.124,9.14085,9.14085
1085.00,9.14697,25.095044,0.000399,25.001898,-1.7608,0.125,9.14081,9.14081
1086.00,9.14636,25.095179,0.000402,25.001942,-1.7607,0.124,9.14041,9.14041
1087.00,9.14550,25.095302,0.000402,25.001997,-1.7608,0.124,9.13917,9.13917
1088.00,9.14472,25.095318,0.000402,25.001925,-1.7608,0.124,9.13866,9.13866
1089.00,9.14399,25.095259,0.000403,25.001826,-1.7609,0.124,9.13814,9.13814
1090.00,9.14331,25.095356,0.000402,25.001814,-1.7610,0.124,9.13817,9.13817
1091.00,9.14266,25.095394,0.000398,25.001790,-1.7611,0.125,9.13894,9.13894
1092.00,9.14200,25.095279,0.000397,25.001675,-1.7610,0.125,9.13954,9.13954
1093.00,9.14149,25.095349,0.000399,25.001727,-1.7610,0.125,9.13994,9.13994
1094.00,9.14119,25.095469,0.000399,25.001785,-1.7611,0.125,9.14066,9.14066
1095.00,9.14117,25.095527,0.000402,25.001840,-1.7610,0.125,9.14193,9.14193
1096.00,9.14097,25.095535,0.000406,25.001871,-1.7608,0.125,9.14242,9.14242
1097.00,9.14086,25.095600,0.000405,25.001884,-1.7607,0.125,9.14366,9.14366
1098.00,9.14098,25.095582,0.000402,25.001809,-1.7606,0.125,9.14423,9.14423
1099.00,9.14090,25.095521,0.000400,25.001767,-1.7606,0.125,9.14373,9.14373
1100.00,9.14087,25.095486,0.000402,25.001744,-1.7606,0.125,9.14294,9.14294
1101.00,9.14112,25.095527,0.000400,25.001743,-1.7607,0.125,9.14315,9.14315
1102.00,9.14123,25.095570,0.000403,25.001761,-1.7607,0.125,9.14396,9.14396
1103.00,9.14123,25.095715,0.000405,25.001830,-1.7607,0.125,9.14422,9.14422
1104.00,9.14154,25.095897,0.000407,25.001899,-1.7607,0.125,9.14428,9.14428
1105.00,9.14218,25.095924,0.000404,25.001841,-1.7609,0.126,9.14417,9.14417
1106.00,9.14267,25.095957,0.000403,25.001854,-1.7609,0.126,9.14391,9.14391
1107.00,9.14320,25.096017,0.000399,25.001829,-1.7610,0.126,9.14401,9.14401
1108.00,9.14367,25.095913,0.000395,25.001747,-1.7610,0.126,9.14507,9.14507
1109.00,9.14318,25.095785,0.000387,25.001663,-1.7610,0.126,9.14621,9.14621
1110.00,9.14281,25.095787,0.000383,25.001666,-1.7608,0.127,9.14710,9.14710
1111.00,9.14497,25.095770,0.000385,25.001619,-1.7608,0.127,9.14739,9.14739
@8,2.0001,4.0, 1110.247 
1112.00,9.14731,25.095770,0.000386,25.001632,-1.7608,0.127,9.14675,9.14675
1113.00,9.14449,25.095874,0.000387,25.001684,-1.7610,0.127,9.14716,9.14716
1114.00,9.14437,25.095961,0.000389,25.001710,-1.7611,0.127,9.15023,9.15023
1115.00,9.14557,25.096058,0.000390,25.001782,-1.7611,0.127,9.15363,9.15363
1116.00,9.14564,25.096074,0.000390,25.001806,-1.7610,0.127,9.15749,9.15749
1117.00,9.14593,25.096161,0.000391,25.001865,-1.7609,0.127,9.16124,9.16124
1118.00,9.14777,25.096206,0.000394,25.001890,-1.7607,0.127,9.16306,9.16306
1119.00,9.14986,25.096278,0.000398,25.001914,-1.7607,0.127,9.16351,9.16351
1120.00,9.15132,25.096307,0.000400,25.001887,-1.7606,0.127,9.16347,9.16347
1121.00,9.15251,25.096347,0.000395,25.001878,-1.7606,0.127,9.16325,9.16325
1122.00,9.15341,25.096366,0.000391,25.001874,-1.7606,0.128,9.16304,9.16304
1123.00,9.15411,25.096452,0.000391,25.001880,-1.7605,0.128,9.16274,9.16274
1124.00,9.15495,25.096528,0.000389,25.001864,-1.7603,0.128,9.16179,9.16179
1125.00,9.15579,25.096593,0.000388,25.001850,-1.7602,0.128,9.16075,9.16075
1126.00,9.15659,25.096675,0.000389,25.001818,-1.7602,0.128,9.15963,9.15963
1127.00,9.15712,25.096725,0.000388,25.001808,-1.7601,0.128,9.15800,9.15800
1128.00,9.15729,25.096756,0.000386,25.001801,-1.7600,0.128,9.15667,9.15667
1129.00,9.15766,25.096750,0.000385,25.001785,-1.7601,0.128,9.15669,9.15669
1130.00,9.15839,25.096795,0.000386,25.001806,-1.7601,0.129,9.15692,9.15692
1131.00,9.15893,25.096845,0.000388,25.001863,-1.7601,0.129,9.15649,9.15649
1132.00,9.15937,25.096881,0.000393,25.001878,-1.7600,0.128,9.15612,9.15612
1133.00,9.15961,25.096813,0.000395,25.001834,-1.7600,0.128,9.15584,9.15584
1134.00,9.15928,25.096787,0.000397,25.001796,-1.7598,0.128,9.15394,9.15394
1135.00,9.15860,25.096738,0.000398,25.001824,-1.7598,0.128,9.15192,9.15192
1136.00,9.15791,25.096755,0.000398,25.001869,-1.7600,0.128,9.15068,9.15068
1137.00,9.15714,25.096747,0.000392,25.001811,-1.7601,0.129,9.15020,9.15020
1138.00,9.15669,25.096856,0.000390,25.001855,-1.7602,0.129,9.15083,9.15083
1139.00,9.15621,25.096937,0.000389,25.001958,-1.7602,0.129,9.15102,9.15102
1140.00,9.15550,25.097005,0.000390,25.001911,-1.7601,0.129,9.15085,9.15085
1141.00,9.15472,25.097052,0.000392,25.001876,-1.7601,0.129,9.15044,9.15044
1142.00,9.15397,25.097091,0.000397,25.001918,-1.7602,0.129,9.15009,9.15009
1143.00,9.15326,25.097044,0.000398,25.001885,-1.7603,0.129,9.14858,9.14858
1144.00,9.15271,25.097013,0.000396,25.001793,-1.7604,0.129,9.14804,9.14804
1145.00,9.15219,25.097064,0.000395,25.001853,-1.7604,0.130,9.14835,9.14835
1146.00,9.15189,25.097089,0.000393,25.001837,-1.7603,0.130,9.14931,9.14931
1147.00,9.15164,25.097156,0.000392,25.001836,-1.7601,0.130,9.14980,9.14980
1148.00,9.15148,25.097194,0.000398,25.001838,-1.7599,0.130,9.15040,9.15040
1149.00,9.15125,25.097308,0.000403,25.001974,-1.7599,0.130,9.15101,9.15101
1150.00,9.15072,25.097324,0.000406,25.001965,-1.7598,0.130,9.15065,9.15065
1151.00,9.15028,25.097371,0.000409,25.001996,-1.7599,0.130,9.14990,9.14990
1152.00,9.14984,25.097335,0.000412,25.001955,-1.7601,0.130,9.14840,9.14840
1153.00,9.14953,25.097376,0.000408,25.001962,-1.7602,0.130,9.14796,9.14796
1154.00,9.14938,25.097285,0.000404,25.001807,-1.7603,0.130,9.14728,9.14728
1155.00,9.14935,25.097276,0.000401,25.001731,-1.7603,0.130,9.14760,9.14760
1156.00,9.14941,25.097260,0.000400,25.001692,-1.7604,0.130,9.14820,9.14820
1157.00,9.14942,25.097395,0.000401,25.001804,-1.7602,0.130,9.14875,9.14875
1158.00,9.14907,25.097547,0.000405,25.001912,-1.7600,0.130,9.14866,9.14866
1159.00,9.14881,25.097700,0.000408,25.002007,-1.7598,0.130,9.14878,9.14878
1160.00,9.14876,25.097756,0.000410,25.002031,-1.7596,0.130,9.14850,9.14850
1161.00,9.14885,25.097802,0.000407,25.002045,-1.7594,0.130,9.14804,9.14804
1162.00,9.14875,25.097829,0.000405,25.002037,-1.7594,0.130,9.14743,9.14743
1163.00,9.14853,25.097745,0.000400,25.001951,-1.7595,0.131,9.14696,9.14696
1164.00,9.14845,25.097793,0.000399,25.001942,-1.7596,0.131,9.14653,9.14653
1165.00,9.14839,25.097922,0.000397,25.002053,-1.7596,0.131,9.14652,9.14652
1166.00,9.14828,25.097969,0.000397,25.002045,-1.7595,0.131,9.14674,9.14674
1167.00,9.14812,25.097968,0.000397,25.001983,-1.7594,0.131,9.14745,9.14745
1168.00,9.14800,25.098026,0.000402,25.001961,-1.7593,0.131,9.14829,9.14829
1169.00,9.14786,25.097992,0.000404,25.001895,-1.7593,0.131,9.14837,9.14837
1170.00,9.14771,25.097915,0.000408,25.001779,-1.7593,0.131,9.14805,9.14805
1171.00,9.14758,25.097875,0.000408,25.001733,-1.7594,0.131,9.14710,9.14710
1172.00,9.14749,25.097936,0.000405,25.001714,-1.7594,0.131,9.14617,9.14617
1173.00,9.14735,25.097994,0.000402,25.001732,-1.7595,0.131,9.14539,9.14539
1174.00,9.14727,25.098079,0.000399,25.001751,-1.7594,0.131,9.14498,9.14498
1175.00,9.14701,25.098133,0.000396,25.001741,-1.7595,0.132,9.14436,9.14436
1176.00,9.14674,25.098246,0.000396,25.001733,-1.7594,0.132,9.14448,9.14448
1177.00,9.14651,25.098288,0.000398,25.001776,-1.7595,0.132,9.14489,9.14489
1178.00,9.14644,25.098354,0.000394,25.001800,-1.7596,0.132,9.14487,9.14487
1179.00,9.14635,25.098406,0.000394,25.001824,-1.7597,0.132,9.14509,9.14509
1180.00,9.14617,25.098519,0.000396,25.001868,-1.7598,0.132,9.14539,9.14539
1181.00,9.14604,25.098596,0.000397,25.001919,-1.7598,0.132,9.14577,9.14577
1182.00,9.14607,25.098617,0.000399,25.001878,-1.7598,0.132,9.14598,9.14598
1183.00,9.14613,25.098616,0.000402,25.001850,-1.7598,0.132,9.14596,9.14596
1184.00,9.14604,25.098735,0.000404,25.001965,-1.7597,0.132,9.14549,9.14549
1185.00,9.14585,25.098728,0.000404,25.001991,-1.7595,0.132,9.14503,9.14503
1186.00,9.14558,25.098736,0.000404,25.001966,-1.7595,0.132,9.14434,9.14434
1187.00,9.14537,25.098817,0.000405,25.002056,-1.7596,0.132,9.14415,9.14415
1188.00,9.14526,25.098819,0.000402,25.001983,-1.7595,0.132,9.14472,9.14472
1189.00,9.14528,25.098783,0.000400,25.001879,-1.7595,0.133,9.14591,9.14591
1190.00,9.14547,25.098814,0.000398,25.001848,-1.7596,0.133,9.14726,9.14726
1191.00,9.14549,25.098719,0.000399,25.001842,-1.7597,0.133,9.14729,9.14729
1192.00,9.14556,25.098660,0.000397,25.001790,-1.7596,0.133,9.14761,9.14761
1193.00,9.14569,25.098655,0.000395,25.001824,-1.7596,0.133,9.14697,9.14697
1194.00,9.14554,25.098625,0.000397,25.001863,-1.7595,0.133,9.14565,9.14565
1195.00,9.14555,25.098562,0.000395,25.001809,-1.7597,0.133,9.14483,9.14483
1196.00,9.14564,25.098693,0.000395,25.001806,-1.7596,0.133,9.14521,9.14521
1197.00,9.14579,25.098799,0.000399,25.001838,-1.7597,0.133,9.14592,9.14592
1198.00,9.14607,25.098908,0.000404,25.001883,-1.7598,0.133,9.14736,9.14736
1199.00,9.14651,25.098947,0.000402,25.001829,-1.7598,0.133,9.14999,9.14999
1200.00,9.14694,25.098988,0.000404,25.001809,-1.7596,0.133,9.15108,9.15108
1201.00,9.14715,25.099042,0.000404,25.001808,-1.7595,0.133,9.15219,9.15219
1202.00,9.14735,25.099048,0.000402,25.001760,-1.7595,0.133,9.15193,9.15193
1203.00,9.14735,25.099012,0.000400,25.001709,-1.7595,0.134,9.15019,9.15019
1204.00,9.14727,25.099048,0.000404,25.001726,-1.7595,0.134,9.14766,9.14766
1205.00,9.14732,25.099158,0.000408,25.001787,-1.7596,0.134,9.14652,9.14652
1206.00,9.14755,25.099186,0.000409,25.001856,-1.7595,0.133,9.14612,9.14612
1207.00,9.14785,25.099243,0.000408,25.001912,-1.7593,0.134,9.14653,9.14653
1208.00,9.14811,25.099308,0.000408,25.001876,-1.7592,0.134,9.14820,9.14820
1209.00,9.14830,25.099408,0.000407,25.001893,-1.7591,0.134,9.14996,9.14996
1210.00,9.14836,25.099421,0.000401,25.001828,-1.7592,0.134,9.15149,9.15149
1211.00,9.14869,25.099499,0.000400,25.001815,-1.7593,0.134,9.15213,9.15213
1212.00,9.14901,25.099471,0.000400,25.001768,-1.7594,0.134,9.15217,9.15217
1213.00,9.14928,25.099473,0.000398,25.001802,-1.7594,0.135,9.15195,9.15195
1214.00,9.14966,25.099481,0.000397,25.001824,-1.7592,0.135,9.15207,9.15207
1215.00,9.15005,25.099515,0.000401,25.001850,-1.7590,0.135,9.15176,9.15176
1216.00,9.15046,25.099469,0.000401,25.001764,-1.7590,0.135,9.15221,9.15221
1217.00,9.15067,25.099543,0.000400,25.001777,-1.7589,0.135,9.15214,9.15214
1218.00,9.15071,25.099673,0.000401,25.001851,-1.7589,0.135,9.15238,9.15238
1219.00,9.15068,25.099761,0.000398,25.001834,-1.7589,0.135,9.15301,9.15301
1220.00,9.15069,25.099820,0.000398,25.001871,-1.7589,0.135,9.15309,9.15309
1221.00,9.15068,25.099933,0.000402,25.002004,-1.7588,0.135,9.15213,9.15213
1222.00,9.15073,25.099958,0.000403,25.001965,-1.7589,0.135,9.15289,9.15289
1223.00,9.15135,25.100027,0.000407,25.001978,-1.7590,0.135,9.15459,9.15459
1224.00,9.15209,25.099988,0.000408,25.001985,-1.7591,0.135,9.15474,9.15474
1225.00,9.15271,25.100063,0.000406,25.002026,-1.7592,0.135,9.15548,9.15548
1226.00,9.15317,25.100053,0.000401,25.001919,-1.7592,0.135,9.15680,9.15680
1227.00,9.15350,25.100111,0.000401,25.001935,-1.7590,0.135,9.15748,9.15748
1228.00,9.15386,25.100063,0.000400,25.001854,-1.7589,0.135,9.15739,9.15739
1229.00,9.15433,25.100063,0.000399,25.001765,-1.7587,0.135,9.15864,9.15864
1230.00,9.15488,25.100085,0.000401,25.001749,-1.7587,0.136,9.15994,9.15994
1231.00,9.15533,25.100182,0.000407,25.001850,-1.7588,0.135,9.16115,9.16115
1232.00,9.15586,25.100158,0.000406,25.001819,-1.7589,0.136,9.16196,9.16196
1233.00,9.15642,25.100134,0.000404,25.001772,-1.7589,0.136,9.16250,9.16250
1234.00,9.15688,25.100210,0.000402,25.001807,-1.7591,0.136,9.16176,9.16176
1235.00,9.15724,25.100218,0.000399,25.001786,-1.7593,0.136,9.16100,9.16100
1236.00,9.15737,25.100145,0.000390,25.001706,-1.7595,0.136,9.15954,9.15954
1237.00,9.15748,25.100218,0.000388,25.001763,-1.7595,0.136,9.15791,9.15791
1238.00,9.15767,25.100351,0.000388,25.001865,-1.7596,0.136,9.15686,9.15686
1239.00,9.15786,25.100399,0.000387,25.001913,-1.7597,0.136,9.15634,9.15634
1240.00,9.15787,25.100420,0.000387,25.001894,-1.7595,0.136,9.15542,9.15542
1241.00,9.15808,25.100471,0.000390,25.001914,-1.7593,0.137,9.15530,9.15530
1242.00,9.15812,25.100506,0.000393,25.001905,-1.7594,0.136,9.15467,9.15467
1243.00,9.15773,25.100513,0.000395,25.001858,-1.7592,0.137,9.15312,9.15312
1244.00,9.15724,25.100561,0.000398,25.001854,-1.7590,0.137,9.15159,9.15159
1245.00,9.15691,25.100682,0.000400,25.001864,-1.7587,0.137,9.15068,9.15068
1246.00,9.15654,25.100767,0.000401,25.001830,-1.7585,0.137,9.14975,9.14975
1247.00,9.15627,25.100778,0.000397,25.001824,-1.7583,0.137,9.14991,9.14991
1248.00,9.15603,25.100735,0.000394,25.001817,-1.7583,0.137,9.15123,9.15123
1249.00,9.15589,25.100718,0.000392,25.001819,-1.7584,0.137,9.15335,9.15335
1250.00,9.15564,25.100715,0.000391,25.001855,-1.7585,0.137,9.15477,9.15477
1251.00,9.15531,25.100715,0.000391,25.001910,-1.7585,0.137,9.15584,9.15584
1252.00,9.15480,25.100718,0.000393,25.001845,-1.7585,0.137,9.15723,9.15723
1253.00,9.15412,25.100777,0.000392,25.001837,-1.7586,0.137,9.15724,9.15724
1254.00,9.15372,25.100859,0.000394,25.001843,-1.7586,0.137,9.15678,9.15678
1255.00,9.15342,25.100851,0.000396,25.001803,-1.7586,0.137,9.15760,9.15760
1256.00,9.15309,25.100925,0.000397,25.001817,-1.7586,0.137,9.15930,9.15930
1257.00,9.15304,25.100986,0.000399,25.001917,-1.7588,0.137,9.16132,9.16132
1258.00,9.15409,25.101038,0.000399,25.001986,-1.7587,0.137,9.16231,9.16231
1259.00,9.15578,25.100968,0.000396,25.001948,-1.7587,0.138,9.16256,9.16256
1260.00,9.15682,25.101021,0.000393,25.002023,-1.7587,0.138,9.16201,9.16201
1261.00,9.15629,25.101044,0.000389,25.002028,-1.7586,0.138,9.16086,9.16086
@9,2.0001,4.0, 1260.087 
1262.00,9.15791,25.101106,0.000386,25.001926,-1.7585,0.138,9.16022,9.16022
1263.00,9.15740,25.101197,0.000391,25.001871,-1.7585,0.138,9.16182,9.16182
1264.00,9.15963,25.101294,0.000392,25.001891,-1.7584,0.138,9.16378,9.16378
1265.00,9.16069,25.101273,0.000391,25.001783,-1.7584,0.139,9.16630,9.16630
1266.00,9.16005,25.101335,0.000390,25.001754,-1.7584,0.139,9.16953,9.16953
1267.00,9.16072,25.101372,0.000388,25.001815,-1.7583,0.139,9.17126,9.17126
1268.00,9.16186,25.101409,0.000384,25.001836,-1.7584,0.139,9.17338,9.17338
1269.00,9.16329,25.101436,0.000382,25.001782,-1.7583,0.139,9.17686,9.17686
1270.00,9.16507,25.101539,0.000385,25.001794,-1.7582,0.139,9.17879,9.17879
1271.00,9.16672,25.101520,0.000388,25.001724,-1.7581,0.139,9.17948,9.17948
1272.00,9.16771,25.101562,0.000393,25.001713,-1.7581,0.139,9.17943,9.17943
1273.00,9.16836,25.101586,0.000392,25.001684,-1.7581,0.139,9.17726,9.17726
1274.00,9.16898,25.101676,0.000397,25.001695,-1.7581,0.139,9.17402,9.17402
1275.00,9.16942,25.101721,0.000396,25.001689,-1.7583,0.139,9.17116,9.17116
1276.00,9.16967,25.101816,0.000397,25.001733,-1.7585,0.139,9.16928,9.16928
1277.00,9.16979,25.101878,0.000396,25.001750,-1.7587,0.140,9.16819,9.16819
1278.00,9.16985,25.101978,0.000396,25.001821,-1.7587,0.140,9.16770,9.16770
1279.00,9.17012,25.101983,0.000395,25.001830,-1.7585,0.140,9.16632,9.16632
1280.00,9.17026,25.101988,0.000392,25.001816,-1.7583,0.140,9.16524,9.16524
1281.00,9.17029,25.101997,0.000392,25.001795,-1.7581,0.140,9.16303,9.16303
1282.00,9.17023,25.101995,0.000393,25.001772,-1.7579,0.140,9.16180,9.16180
1283.00,9.17004,25.101904,0.000397,25.001698,-1.7578,0.140,9.16126,9.16126
1284.00,9.16976,25.101965,0.000400,25.001753,-1.7578,0.140,9.16154,9.16154
1285.00,9.16951,25.101979,0.000402,25.001840,-1.7579,0.140,9.16216,9.16216
1286.00,9.16908,25.101998,0.000400,25.001862,-1.7580,0.140,9.16323,9.16323
1287.00,9.16853,25.101975,0.000397,25.001846,-1.7581,0.140,9.16387,9.16387
1288.00,9.16807,25.102110,0.000399,25.001900,-1.7582,0.140,9.16455,9.16455
1289.00,9.16720,25.102071,0.000398,25.001789,-1.7583,0.140,9.16480,9.16480
1290.00,9.16632,25.102134,0.000399,25.001774,-1.7583,0.140,9.16516,9.16516
1291.00,9.16564,25.102196,0.000398,25.001782,-1.7582,0.141,9.16553,9.16553
1292.00,9.16496,25.102310,0.000398,25.001815,-1.7582,0.141,9.16502,9.16502
1293.00,9.16465,25.102353,0.000396,25.001853,-1.7581,0.141,9.16470,9.16470
1294.00,9.16443,25.102451,0.000398,25.001940,-1.7578,0.141,9.16438,9.16438
1295.00,9.16427,25.102474,0.000401,25.001925,-1.7577,0.141,9.16458,9.16458
1296.00,9.16423,25.102472,0.000402,25.001885,-1.7577,0.141,9.16467,9.16467
1297.00,9.16398,25.102585,0.000403,25.001871,-1.7576,0.141,9.16475,9.16475
1298.00,9.16367,25.102623,0.000402,25.001812,-1.7575,0.141,9.16359,9.16359
1299.00,9.16357,25.102738,0.000400,25.001818,-1.7576,0.141,9.16408,9.16408
1300.00,9.16391,25.102908,0.000400,25.001825,-1.7577,0.141,9.16471,9.16471
1301.00,9.16451,25.103035,0.000401,25.001874,-1.7579,0.141,9.16599,9.16599
1302.00,9.16505,25.103102,0.000400,25.001963,-1.7580,0.141,9.16716,9.16716
1303.00,9.16542,25.103125,0.000404,25.002015,-1.7580,0.141,9.16959,9.16959
1304.00,9.16586,25.103167,0.000405,25.002046,-1.7579,0.141,9.17114,9.17114
1305.00,9.16627,25.103106,0.000402,25.002028,-1.7578,0.142,9.17147,9.17147
1306.00,9.16669,25.103112,0.000398,25.001995,-1.7576,0.142,9.17134,9.17134
1307.00,9.16700,25.103129,0.000402,25.001953,-1.7576,0.142,9.17138,9.17138
1308.00,9.16710,25.103169,0.000402,25.001915,-1.7576,0.142,9.17060,9.17060
1309.00,9.16721,25.103163,0.000399,25.001886,-1.7578,0.142,9.16963,9.16963
1310.00,9.16741,25.103159,0.000402,25.001877,-1.7579,0.142,9.16938,9.16938
1311.00,9.16778,25.103135,0.000401,25.001860,-1.7579,0.142,9.17035,9.17035
1312.00,9.16843,25.103041,0.000398,25.001821,-1.7578,0.142,9.17131,9.17131
1313.00,9.16872,25.103024,0.000399,25.001828,-1.7577,0.142,9.17143,9.17143
1314.00,9.16886,25.102986,0.000403,25.001773,-1.7577,0.142,9.17116,9.17116
1315.00,9.16905,25.102988,0.000403,25.001746,-1.7578,0.142,9.17096,9.17096
1316.00,9.16930,25.102966,0.000405,25.001741,-1.7578,0.142,9.17022,9.17022
1317.00,9.16962,25.103067,0.000410,25.001785,-1.7579,0.142,9.16929,9.16929
1318.00,9.16994,25.103061,0.000406,25.001743,-1.7581,0.142,9.16922,9.16922
1319.00,9.17032,25.103149,0.000404,25.001823,-1.7581,0.143,9.16962,9.16962
1320.00,9.17037,25.103228,0.000404,25.001858,-1.7581,0.143,9.16951,9.16951
1321.00,9.17029,25.103318,0.000404,25.001849,-1.7582,0.143,9.16914,9.16914
1322.00,9.17031,25.103300,0.000400,25.001793,-1.7581,0.143,9.16955,9.16955
1323.00,9.17035,25.103380,0.000402,25.001785,-1.7580,0.143,9.16984,9.16984
1324.00,9.17016,25.103356,0.000405,25.001711,-1.7579,0.143,9.16997,9.16997
1325.00,9.17016,25.103389,0.000403,25.001736,-1.7578,0.143,9.17099,9.17099
1326.00,9.17040,25.103428,0.000406,25.001764,-1.7576,0.143,9.17251,9.17251
1327.00,9.17077,25.103490,0.000408,25.001788,-1.7576,0.143,9.17379,9.17379
1328.00,9.17125,25.103523,0.000405,25.001791,-1.7576,0.143,9.17529,9.17529
1329.00,9.17163,25.103554,0.000400,25.001783,-1.7576,0.143,9.17656,9.17656
1330.00,9.17191,25.103580,0.000400,25.001707,-1.7577,0.143,9.17639,9.17639
1331.00,9.17194,25.103637,0.000398,25.001706,-1.7577,0.143,9.17556,9.17556
1332.00,9.17184,25.103582,0.000396,25.001664,-1.7576,0.144,9.17490,9.17490
1333.00,9.17198,25.103615,0.000397,25.001661,-1.7576,0.144,9.17413,9.17413
1334.00,9.17222,25.103669,0.000400,25.001666,-1.7574,0.144,9.17297,9.17297
1335.00,9.17230,25.103724,0.000399,25.001682,-1.7573,0.144,9.17236,9.17236
1336.00,9.17217,25.103726,0.000397,25.001628,-1.7573,0.144,9.17084,9.17084
1337.00,9.17183,25.103874,0.000398,25.001682,-1.7573,0.144,9.16871,9.16871
1338.00,9.17173,25.103961,0.000399,25.001738,-1.7574,0.144,9.16784,9.16784
1339.00,9.17177,25.104015,0.000400,25.001707,-1.7574,0.144,9.16776,9.16776
1340.00,9.17187,25.104098,0.000405,25.001757,-1.7577,0.144,9.16807,9.16807
1341.00,9.17201,25.104209,0.000408,25.001820,-1.7577,0.144,9.16917,9.16917
1342.00,9.17200,25.104261,0.000409,25.001815,-1.7578,0.144,9.17042,9.17042
1343.00,9.17199,25.104274,0.000408,25.001789,-1.7576,0.144,9.17112,9.17112
1344.00,9.17222,25.104259,0.000409,25.001813,-1.7574,0.144,9.17198,9.17198
1345.00,9.17234,25.104258,0.000410,25.001809,-1.7572,0.144,9.17232,9.17232
1346.00,9.17211,25.104305,0.000408,25.001802,-1.7571,0.144,9.17208,9.17208
1347.00,9.17174,25.104200,0.000408,25.001729,-1.7570,0.144,9.17211,9.17211
1348.00,9.17151,25.104171,0.000404,25.001689,-1.7571,0.144,9.17284,9.17284
1349.00,9.17157,25.104243,0.000405,25.001706,-1.7572,0.144,9.17374,9.17374
1350.00,9.17182,25.104190,0.000401,25.001649,-1.7573,0.145,9.17519,9.17519
1351.00,9.17219,25.104179,0.000402,25.001696,-1.7572,0.145,9.17737,9.17737
1352.00,9.17255,25.104349,0.000402,25.001778,-1.7572,0.145,9.17930,9.17930
1353.00,9.17288,25.104454,0.000406,25.001818,-1.7571,0.145,9.18071,9.18071
1354.00,9.17346,25.104551,0.000402,25.001832,-1.7570,0.145,9.18169,9.18169
1355.00,9.17401,25.104631,0.000404,25.001852,-1.7570,0.145,9.18128,9.18128
1356.00,9.17442,25.104645,0.000402,25.001826,-1.7569,0.145,9.18027,9.18027
1357.00,9.17507,25.104569,0.000402,25.001762,-1.7569,0.145,9.17990,9.17990
1358.00,9.17572,25.104529,0.000401,25.001776,-1.7569,0.145,9.17928,9.17928
1359.00,9.17620,25.104479,0.000402,25.001727,-1.7569,0.145,9.17812,9.17812
1360.00,9.17644,25.104506,0.000401,25.001733,-1.7568,0.145,9.17725,9.17725
1361.00,9.17651,25.104570,0.000405,25.001711,-1.7568,0.145,9.17659,9.17659
1362.00,9.17661,25.104592,0.000403,25.001683,-1.7569,0.145,9.17557,9.17557
1363.00,9.17685,25.104659,0.000401,25.001628,-1.7569,0.145,9.17513,9.17513
1364.00,9.17700,25.104745,0.000401,25.001678,-1.7572,0.146,9.17449,9.17449
1365.00,9.17708,25.104833,0.000400,25.001717,-1.7575,0.146,9.17512,9.17512
1366.00,9.17741,25.104889,0.000395,25.001765,-1.7577,0.146,9.17623,9.17623
1367.00,9.17774,25.104938,0.000393,25.001734,-1.7577,0.146,9.17694,9.17694
1368.00,9.17798,25.105024,0.000396,25.001751,-1.7575,0.146,9.17705,9.17705
1369.00,9.17794,25.105075,0.000395,25.001767,-1.7571,0.146,9.17707,9.17707
1370.00,9.17773,25.105043,0.000393,25.001696,-1.7566,0.146,9.17667,9.17667
1371.00,9.17738,25.105069,0.000393,25.001640,-1.7563,0.146,9.17560,9.17560
1372.00,9.17693,25.105201,0.000397,25.001695,-1.7561,0.146,9.17449,9.17449
1373.00,9.17643,25.105247,0.000398,25.001759,-1.7562,0.146,9.17279,9.17279
1374.00,9.17577,25.105248,0.000402,25.001714,-1.7565,0.146,9.17237,9.17237
1375.00,9.17536,25.105401,0.000403,25.001825,-1.7568,0.146,9.17197,9.17197
1376.00,9.17514,25.105406,0.000404,25.001877,-1.7570,0.146,9.17187,9.17187
1377.00,9.17498,25.105416,0.000403,25.001927,-1.7571,0.146,9.17217,9.17217
1378.00,9.17459,25.105417,0.000406,25.001870,-1.7570,0.146,9.17238,9.17238
1379.00,9.17404,25.105418,0.000401,25.001866,-1.7567,0.147,9.17147,9.17147
1380.00,9.17373,25.105389,0.000400,25.001792,-1.7567,0.147,9.17077,9.17077
1381.00,9.17348,25.105480,0.000401,25.001765,-1.7568,0.147,9.16975,9.16975
1382.00,9.17325,25.105540,0.000398,25.001749,-1.7567,0.147,9.16886,9.16886
1383.00,9.17294,25.105556,0.000393,25.001788,-1.7568,0.147,9.16893,9.16893
1384.00,9.17264,25.105653,0.000397,25.001844,-1.7570,0.147,9.16900,9.16900
1385.00,9.17229,25.105600,0.000396,25.001758,-1.7571,0.147,9.16884,9.16884
1386.00,9.17176,25.105596,0.000398,25.001757,-1.7571,0.147,9.16865,9.16865
1387.00,9.17125,25.105577,0.000401,25.001745,-1.7573,0.147,9.16861,9.16861
1388.00,9.17086,25.105548,0.000404,25.001659,-1.7575,0.147,9.16835,9.16835
1389.00,9.17042,25.105534,0.000403,25.001695,-1.7574,0.147,9.16801,9.16801
1390.00,9.16996,25.105628,0.000403,25.001794,-1.7573,0.147,9.16735,9.16735
1391.00,9.16947,25.105671,0.000403,25.001772,-1.7571,0.147,9.16666,9.16666
1392.00,9.16918,25.105764,0.000402,25.001774,-1.7569,0.148,9.16675,9.16675
1393.00,9.16899,25.105846,0.000397,25.001817,-1.7568,0.148,9.16608,9.16608
1394.00,9.16886,25.105906,0.000397,25.001738,-1.7567,0.148,9.16641,9.16641
1395.00,9.16865,25.105984,0.000400,25.001764,-1.7567,0.148,9.16719,9.16719
1396.00,9.16842,25.106006,0.000399,25.001805,-1.7567,0.148,9.16796,9.16796
1397.00,9.16814,25.106044,0.000401,25.001873,-1.7567,0.148,9.16800,9.16800
1398.00,9.16791,25.106086,0.000403,25.001876,-1.7567,0.148,9.16765,9.16765
1399.00,9.16763,25.106083,0.000402,25.001897,-1.7568,0.148,9.16647,9.16647
1400.00,9.16720,25.106152,0.000401,25.001943,-1.7568,0.149,9.16455,9.16455
1401.00,9.16683,25.106151,0.000402,25.001920,-1.7570,0.149,9.16353,9.16353
1402.00,9.16652,25.106101,0.000402,25.001822,-1.7570,0.149,9.16213,9.16213
1403.00,9.16615,25.106117,0.000402,25.001826,-1.7568,0.149,9.16141,9.16141
1404.00,9.16596,25.106181,0.000402,25.001870,-1.7566,0.149,9.16036,9.16036
1405.00,9.16555,25.106115,0.000400,25.001772,-1.7566,0.149,9.15950,9.15950
1406.00,9.16542,25.106206,0.000397,25.001824,-1.7564,0.149,9.15828,9.15828
1407.00,9.16535,25.106312,0.000398,25.001925,-1.7565,0.149,9.15886,9.15886
1408.00,9.16474,25.106397,0.000399,25.002000,-1.7565,0.149,9.16121,9.16121
1409.00,9.16352,25.106465,0.000402,25.001985,-1.7566,0.149,9.16391,9.16391
1410.00,9.16140,25.106565,0.000404,25.002038,-1.7565,0.149,9.16643,9.16643
1411.00,9.16135,25.106547,0.000409,25.002024,-1.7565,0.149,9.16868,9.16868
@10,2.0001,4.0, 1410.034 
1412.00,9.16206,25.106446,0.000405,25.001912,-1.7565,0.149,9.16997,9.16997
1413.00,9.16005,25.106464,0.000405,25.001877,-1.7565,0.149,9.16972,9.16972
1414.00,9.15885,25.106441,0.000401,25.001864,-1.7565,0.150,9.17036,9.17036
1415.00,9.16156,25.106423,0.000401,25.001830,-1.7566,0.150,9.17213,9.17213
1416.00,9.16313,25.106432,0.000398,25.001786,-1.7565,0.150,9.17450,9.17450
1417.00,9.16432,25.106586,0.000398,25.001855,-1.7563,0.150,9.17654,9.17654
1418.00,9.16564,25.106609,0.000396,25.001860,-1.7563,0.150,9.17847,9.17847
1419.00,9.16728,25.106672,0.000395,25.001831,-1.7563,0.150,9.17989,9.17989
1420.00,9.16890,25.106743,0.000395,25.001838,-1.7563,0.150,9.18118,9.18118
1421.00,9.17021,25.106878,0.000395,25.001891,-1.7563,0.150,9.18135,9.18135
1422.00,9.17108,25.106938,0.000395,25.001924,-1.7565,0.151,9.18030,9.18030
1423.00,9.17181,25.107042,0.000394,25.001923,-1.7565,0.151,9.17948,9.17948
1424.00,9.17275,25.107091,0.000397,25.001963,-1.7566,0.151,9.17923,9.17923
1425.00,9.17388,25.107151,0.000397,25.001962,-1.7567,0.151,9.17788,9.17788
1426.00,9.17478,25.107133,0.000395,25.001905,-1.7567,0.151,9.17642,9.17642
1427.00,9.17536,25.107049,0.000396,25.001755,-1.7565,0.151,9.17501,9.17501
1428.00,9.17531,25.107035,0.000401,25.001728,-1.7565,0.151,9.17333,9.17333
1429.00,9.17523,25.107050,0.000397,25.001703,-1.7563,0.151,9.17180,9.17180
1430.00,9.17536,25.107026,0.000391,25.001680,-1.7563,0.151,9.17068,9.17068
1431.00,9.17546,25.106991,0.000388,25.001710,-1.7564,0.152,9.16971,9.16971
1432.00,9.17536,25.107038,0.000388,25.001814,-1.7565,0.152,9.16923,9.16923
1433.00,9.17516,25.107131,0.000390,25.001934,-1.7565,0.152,9.16936,9.16936
1434.00,9.17514,25.107073,0.000392,25.001900,-1.7566,0.152,9.16961,9.16961
1435.00,9.17506,25.107174,0.000396,25.001940,-1.7565,0.152,9.16993,9.16993
1436.00,9.17470,25.107269,0.000400,25.001968,-1.7563,0.152,9.17037,9.17037
1437.00,9.17416,25.107370,0.000402,25.001990,-1.7562,0.152,9.17060,9.17060
1438.00,9.17343,25.107368,0.000400,25.001907,-1.7562,0.152,9.17028,9.17028
1439.00,9.17273,25.107463,0.000397,25.001894,-1.7562,0.152,9.16851,9.16851
1440.00,9.17187,25.107407,0.000398,25.001887,-1.7562,0.152,9.16714,9.16714
1441.00,9.17099,25.107455,0.000398,25.001875,-1.7563,0.152,9.16581,9.16581
1442.00,9.17018,25.107557,0.000401,25.001945,-1.7564,0.152,9.16459,9.16459
1443.00,9.16963,25.107566,0.000402,25.001960,-1.7564,0.152,9.16449,9.16449
1444.00,9.16907,25.107692,0.000408,25.002063,-1.7564,0.152,9.16500,9.16500
1445.00,9.16852,25.107793,0.000410,25.002085,-1.7565,0.152,9.16576,9.16576
1446.00,9.16830,25.107782,0.000411,25.002056,-1.7565,0.152,9.16688,9.16688
1447.00,9.16810,25.107738,0.000409,25.001979,-1.7563,0.152,9.16775,9.16775
1448.00,9.16796,25.107812,0.000407,25.001934,-1.7562,0.152,9.16703,9.16703
1449.00,9.16748,25.107834,0.000404,25.001919,-1.7561,0.153,9.16552,9.16552
1450.00,9.16687,25.107851,0.000404,25.001863,-1.7558,0.153,9.16388,9.16388
1451.00,9.16652,25.107929,0.000403,25.001886,-1.7557,0.153,9.16230,9.16230
1452.00,9.16615,25.107953,0.000402,25.001817,-1.7556,0.153,9.16090,9.16090
1453.00,9.16570,25.107975,0.000402,25.001803,-1.7555,0.153,9.15992,9.15992
1454.00,9.16512,25.107970,0.000402,25.001748,-1.7556,0.153,9.15994,9.15994
1455.00,9.16436,25.108048,0.000401,25.001807,-1.7557,0.153,9.15931,9.15931
1456.00,9.16375,25.108123,0.000404,25.001811,-1.7556,0.153,9.15885,9.15885
1457.00,9.16324,25.108172,0.000405,25.001807,-1.7556,0.153,9.15910,9.15910
1458.00,9.16288,25.108243,0.000405,25.001831,-1.7557,0.153,9.15930,9.15930
1459.00,9.16253,25.108330,0.000408,25.001870,-1.7558,0.153,9.15892,9.15892
1460.00,9.16209,25.108358,0.000408,25.001906,-1.7559,0.153,9.15861,9.15861
1461.00,9.16173,25.108357,0.000402,25.001898,-1.7560,0.153,9.15825,9.15825
1462.00,9.16143,25.108395,0.000402,25.001970,-1.7559,0.154,9.15764,9.15764
1463.00,9.16122,25.108361,0.000404,25.001952,-1.7556,0.154,9.15789,9.15789
1464.00,9.16088,25.108398,0.000404,25.001949,-1.7553,0.154,9.15842,9.15842
1465.00,9.16046,25.108433,0.000403,25.001908,-1.7551,0.154,9.15895,9.15895
1466.00,9.15995,25.108466,0.000406,25.001890,-1.7549,0.154,9.15930,9.15930
1467.00,9.15949,25.108514,0.000405,25.001861,-1.7548,0.154,9.15938,9.15938
1468.00,9.15905,25.108573,0.000401,25.001862,-1.7549,0.154,9.15845,9.15845
1469.00,9.15885,25.108572,0.000400,25.001865,-1.7551,0.154,9.15804,9.15804
1470.00,9.15875,25.108665,0.000402,25.001952,-1.7552,0.154,9.15771,9.15771
1471.00,9.15856,25.108750,0.000401,25.001990,-1.7553,0.154,9.15783,9.15783
1472.00,9.15856,25.108761,0.000402,25.002000,-1.7554,0.154,9.15840,9.15840
1473.00,9.15877,25.108821,0.000406,25.002046,-1.7554,0.154,9.15975,9.15975
1474.00,9.15893,25.108865,0.000407,25.002032,-1.7552,0.154,9.16056,9.16056
1475.00,9.15903,25.108860,0.000405,25.001933,-1.7551,0.155,9.16107,9.16107
1476.00,9.15913,25.108858,0.000408,25.001898,-1.7551,0.155,9.16133,9.16133
1477.00,9.15924,25.108959,0.000406,25.001898,-1.7551,0.155,9.16162,9.16162
1478.00,9.15928,25.108999,0.000406,25.001845,-1.7550,0.155,9.16125,9.16125
1479.00,9.15946,25.109080,0.000411,25.001871,-1.7549,0.155,9.16135,9.16135
1480.00,9.15980,25.109079,0.000411,25.001839,-1.7548,0.155,9.16221,9.16221
1481.00,9.16025,25.109112,0.000412,25.001855,-1.7546,0.155,9.16360,9.16360
1482.00,9.16070,25.109033,0.000411,25.001800,-1.7546,0.155,9.16371,9.16371
1483.00,9.16085,25.109021,0.000412,25.001820,-1.7547,0.155,9.16440,9.16440
1484.00,9.16101,25.108971,0.000409,25.001799,-1.7549,0.155,9.16399,9.16399
1485.00,9.16097,25.108992,0.000410,25.001784,-1.7550,0.155,9.16300,9.16300
1486.00,9.16103,25.109044,0.000408,25.001824,-1.7549,0.155,9.16139,9.16139
1487.00,9.16099,25.109104,0.000409,25.001948,-1.7547,0.155,9.16027,9.16027
1488.00,9.16103,25.109111,0.000405,25.001958,-1.7544,0.155,9.15895,9.15895
1489.00,9.16117,25.109201,0.000405,25.001964,-1.7542,0.155,9.15934,9.15934
1490.00,9.16139,25.109245,0.000403,25.002044,-1.7540,0.156,9.15952,9.15952
1491.00,9.16154,25.109257,0.000403,25.001999,-1.7540,0.156,9.15998,9.15998
1492.00,9.16163,25.109338,0.000409,25.001972,-1.7539,0.156,9.16096,9.16096
1493.00,9.16162,25.109413,0.000413,25.001970,-1.7539,0.155,9.16180,9.16180
1494.00,9.16154,25.109386,0.000414,25.001962,-1.7539,0.155,9.16114,9.16114
1495.00,9.16135,25.109346,0.000412,25.001902,-1.7539,0.155,9.16033,9.16033
1496.00,9.16107,25.109390,0.000410,25.001909,-1.7539,0.155,9.15878,9.15878
1497.00,9.16078,25.109402,0.000405,25.001895,-1.7541,0.156,9.15772,9.15772
1498.00,9.16060,25.109378,0.000401,25.001839,-1.7543,0.156,9.15688,9.15688
1499.00,9.16041,25.109452,0.000396,25.001837,-1.7545,0.156,9.15682,9.15682
1500.00,9.16010,25.109649,0.000399,25.001922,-1.7548,0.156,9.15683,9.15683
1501.00,9.15973,25.109682,0.000401,25.001915,-1.7549,0.156,9.15802,9.15802
1502.00,9.15954,25.109693,0.000398,25.001876,-1.7549,0.156,9.15918,9.15918
1503.00,9.15943,25.109778,0.000396,25.001925,-1.7549,0.157,9.15928,9.15928
1504.00,9.15917,25.109743,0.000398,25.001883,-1.7547,0.157,9.15946,9.15946
1505.00,9.15924,25.109662,0.000399,25.001844,-1.7546,0.157,9.16039,9.16039
1506.00,9.15924,25.109590,0.000400,25.001798,-1.7544,0.157,9.16027,9.16027
1507.00,9.15935,25.109574,0.000401,25.001835,-1.7543,0.157,9.15989,9.15989
1508.00,9.15951,25.109598,0.000405,25.001845,-1.7542,0.157,9.16035,9.16035
1509.00,9.15957,25.109663,0.000404,25.001905,-1.7542,0.157,9.16028,9.16028
1510.00,9.15931,25.109656,0.000401,25.001862,-1.7543,0.157,9.15953,9.15953
1511.00,9.15925,25.109708,0.000398,25.001896,-1.7543,0.157,9.15971,9.15971
1512.00,9.15911,25.109759,0.000398,25.001845,-1.7543,0.157,9.15945,9.15945
1513.00,9.15906,25.109822,0.000400,25.001843,-1.7541,0.157,9.15968,9.15968
1514.00,9.15905,25.109825,0.000399,25.001790,-1.7539,0.157,9.15983,9.15983
1515.00,9.15918,25.109913,0.000397,25.001800,-1.7537,0.157,9.16043,9.16043
1516.00,9.15951,25.109991,0.000396,25.001787,-1.7536,0.157,9.16110,9.16110
1517.00,9.15992,25.110076,0.000396,25.001769,-1.7536,0.158,9.16145,9.16145
1518.00,9.16003,25.110071,0.000396,25.001747,-1.7537,0.158,9.16086,9.16086
1519.00,9.15998,25.110177,0.000398,25.001814,-1.7540,0.158,9.16039,9.16039
1520.00,9.16010,25.110228,0.000405,25.001839,-1.7540,0.158,9.16043,9.16043
1521.00,9.16013,25.110263,0.000405,25.001866,-1.7541,0.158,9.15906,9.15906
1522.00,9.15985,25.110219,0.000403,25.001927,-1.7542,0.158,9.15801,9.15801
1523.00,9.15962,25.110202,0.000398,25.001956,-1.7541,0.158,9.15766,9.15766
1524.00,9.15952,25.110098,0.000398,25.001868,-1.7539,0.158,9.15672,9.15672
1525.00,9.15896,25.110048,0.000394,25.001886,-1.7538,0.158,9.15446,9.15446
1526.00,9.15851,25.110048,0.000395,25.001926,-1.7536,0.159,9.15343,9.15343
1527.00,9.15823,25.110111,0.000395,25.001927,-1.7536,0.159,9.15354,9.15354
1528.00,9.15801,25.110178,0.000399,25.001910,-1.7537,0.158,9.15345,9.15345
1529.00,9.15771,25.110209,0.000403,25.001897,-1.7538,0.158,9.15331,9.15331
1530.00,9.15749,25.110292,0.000405,25.001858,-1.7539,0.158,9.15437,9.15437
1531.00,9.15729,25.110352,0.000405,25.001780,-1.7539,0.158,9.15527,9.15527
1532.00,9.15718,25.110462,0.000407,25.001752,-1.7538,0.158,9.15546,9.15546
1533.00,9.15709,25.110441,0.000405,25.001663,-1.7535,0.158,9.15580,9.15580
1534.00,9.15674,25.110592,0.000402,25.001722,-1.7533,0.158,9.15568,9.15568
1535.00,9.15632,25.110690,0.000401,25.001791,-1.7530,0.159,9.15515,9.15515
1536.00,9.15587,25.110794,0.000399,25.001803,-1.7529,0.159,9.15467,9.15467
1537.00,9.15555,25.110886,0.000399,25.001876,-1.7527,0.159,9.15485,9.15485
1538.00,9.15546,25.111071,0.000404,25.002049,-1.7526,0.159,9.15493,9.15493
1539.00,9.15553,25.111107,0.000403,25.002029,-1.7525,0.159,9.15640,9.15640
1540.00,9.15555,25.111225,0.000403,25.002058,-1.7525,0.159,9.15801,9.15801
1541.00,9.15552,25.111247,0.000400,25.002086,-1.7525,0.159,9.15867,9.15867
1542.00,9.15546,25.111219,0.000398,25.002073,-1.7525,0.159,9.15772,9.15772
1543.00,9.15541,25.111164,0.000394,25.002014,-1.7527,0.159,9.15757,9.15757
1544.00,9.15554,25.111149,0.000393,25.002015,-1.7526,0.160,9.15750,9.15750
1545.00,9.15602,25.111061,0.000394,25.001951,-1.7526,0.160,9.15770,9.15770
1546.00,9.15657,25.111067,0.000399,25.001920,-1.7526,0.160,9.15877,9.15877
1547.00,9.15707,25.111070,0.000401,25.001839,-1.7526,0.160,9.16101,9.16101
1548.00,9.15743,25.111099,0.000402,25.001765,-1.7525,0.160,9.16190,9.16190
1549.00,9.15772,25.111181,0.000399,25.001797,-1.7526,0.160,9.16182,9.16182
1550.00,9.15777,25.111211,0.000399,25.001817,-1.7525,0.160,9.15997,9.15997
1551.00,9.15747,25.111159,0.000399,25.001796,-1.7525,0.160,9.15696,9.15696
1552.00,9.15712,25.111163,0.000399,25.001791,-1.7526,0.160,9.15444,9.15444
1553.00,9.15720,25.111241,0.000402,25.001872,-1.7525,0.160,9.15245,9.15245
1554.00,9.15781,25.111287,0.000405,25.001936,-1.7525,0.160,9.15183,9.15183
1555.00,9.15783,25.111330,0.000405,25.001890,-1.7524,0.160,9.15371,9.15371
1556.00,9.15759,25.111412,0.000403,25.001932,-1.7524,0.160,9.15731,9.15731
1557.00,9.15780,25.111580,0.000402,25.002063,-1.7524,0.160,9.16075,9.16075
1558.00,9.15784,25.111622,0.000398,25.002060,-1.7526,0.160,9.16397,9.16397
1559.00,9.15680,25.111619,0.000398,25.001985,-1.7527,0.161,9.16609,9.16609
1560.00,9.15304,25.111624,0.000395,25.001947,-1.7529,0.161,9.16681,9.16681
1561.00,9.14894,25.111754,0.000395,25.002018,-1.7531,0.161,9.16640,9.16640
@11,2.0001,4.0, 1560.081 
1562.00,9.15145,25.111721,0.000394,25.001976,-1.7531,0.161,9.16503,9.16503
1563.00,9.15364,25.111702,0.000397,25.001936,-1.7529,0.161,9.16386,9.16386
1564.00,9.15738,25.111711,0.000396,25.001940,-1.7527,0.161,9.16381,9.16381
1565.00,9.16054,25.111732,0.000397,25.001943,-1.7527,0.161,9.16482,9.16482
1566.00,9.16151,25.111702,0.000397,25.001898,-1.7525,0.161,9.16690,9.16690
1567.00,9.16185,25.111656,0.000393,25.001826,-1.7523,0.161,9.16955,9.16955
1568.00,9.16228,25.111710,0.000390,25.001833,-1.7523,0.162,9.17148,9.17148
1569.00,9.16352,25.111807,0.000391,25.001863,-1.7525,0.162,9.17275,9.17275
1570.00,9.16474,25.111793,0.000389,25.001842,-1.7524,0.162,9.17348,9.17348
1571.00,9.16559,25.111709,0.000387,25.001739,-1.7525,0.162,9.17373,9.17373
1572.00,9.16664,25.111756,0.000390,25.001735,-1.7527,0.162,9.17334,9.17334
1573.00,9.16774,25.111800,0.000392,25.001747,-1.7527,0.162,9.17406,9.17406
1574.00,9.16883,25.111836,0.000393,25.001759,-1.7526,0.162,9.17453,9.17453
1575.00,9.16960,25.111966,0.000393,25.001798,-1.7525,0.162,9.17457,9.17457
1576.00,9.17013,25.112168,0.000396,25.001883,-1.7523,0.162,9.17417,9.17417
1577.00,9.17029,25.112291,0.000399,25.001930,-1.7522,0.162,9.17297,9.17297
1578.00,9.17015,25.112297,0.000401,25.001873,-1.7521,0.162,9.17125,9.17125
1579.00,9.17013,25.112291,0.000399,25.001803,-1.7520,0.162,9.16971,9.16971
1580.00,9.17032,25.112337,0.000400,25.001876,-1.7519,0.162,9.16895,9.16895
1581.00,9.17048,25.112268,0.000400,25.001848,-1.7520,0.162,9.16729,9.16729
1582.00,9.17042,25.112226,0.000399,25.001839,-1.7519,0.162,9.16600,9.16600
1583.00,9.17046,25.112254,0.000394,25.001857,-1.7518,0.163,9.16526,9.16526
1584.00,9.17051,25.112315,0.000394,25.001907,-1.7517,0.163,9.16502,9.16502
1585.00,9.17040,25.112239,0.000395,25.001820,-1.7517,0.163,9.16428,9.16428
1586.00,9.17015,25.112299,0.000394,25.001874,-1.7515,0.163,9.16465,9.16465
1587.00,9.16974,25.112372,0.000392,25.001914,-1.7515,0.163,9.16553,9.16553
1588.00,9.16923,25.112393,0.000396,25.001942,-1.7515,0.163,9.16545,9.16545
1589.00,9.16874,25.112319,0.000394,25.001847,-1.7517,0.163,9.16454,9.16454
1590.00,9.16818,25.112378,0.000391,25.001807,-1.7517,0.163,9.16389,9.16389
1591.00,9.16762,25.112509,0.000391,25.001849,-1.7518,0.164,9.16299,9.16299
1592.00,9.16693,25.112540,0.000393,25.001775,-1.7517,0.164,9.16179,9.16179
1593.00,9.16626,25.112617,0.000392,25.001742,-1.7516,0.164,9.16155,9.16155
1594.00,9.16554,25.112796,0.000395,25.001868,-1.7515,0.164,9.16155,9.16155
1595.00,9.16498,25.112886,0.000399,25.001958,-1.7515,0.164,9.16159,9.16159
1596.00,9.16433,25.112824,0.000398,25.001846,-1.7514,0.164,9.16097,9.16097
1597.00,9.16377,25.112881,0.000398,25.001866,-1.7516,0.164,9.16136,9.16136
1598.00,9.16363,25.112939,0.000404,25.001895,-1.7518,0.164,9.16175,9.16175
1599.00,9.16343,25.112852,0.000402,25.001796,-1.7518,0.164,9.16194,9.16194
1600.00,9.16307,25.112894,0.000403,25.001812,-1.7518,0.164,9.16172,9.16172
1601.00,9.16284,25.112927,0.000405,25.001810,-1.7517,0.164,9.16273,9.16273
1602.00,9.16277,25.112875,0.000404,25.001756,-1.7515,0.164,9.16230,9.16230
1603.00,9.16274,25.112888,0.000401,25.001779,-1.7512,0.164,9.16211,9.16211
1604.00,9.16263,25.113039,0.000403,25.001855,-1.7512,0.164,9.16225,9.16225
1605.00,9.16254,25.113038,0.000401,25.001796,-1.7512,0.165,9.16258,9.16258
1606.00,9.16240,25.113136,0.000403,25.001865,-1.7511,0.165,9.16262,9.16262
1607.00,9.16228,25.113242,0.000406,25.001926,-1.7511,0.165,9.16330,9.16330
1608.00,9.16212,25.113197,0.000406,25.001852,-1.7509,0.165,9.16282,9.16282
1609.00,9.16202,25.113146,0.000400,25.001783,-1.7508,0.165,9.16234,9.16234
1610.00,9.16195,25.113103,0.000399,25.001771,-1.7507,0.165,9.16137,9.16137
1611.00,9.16154,25.113104,0.000397,25.001780,-1.7509,0.165,9.15897,9.15897
1612.00,9.16132,25.113125,0.000396,25.001761,-1.7510,0.165,9.15832,9.15832
1613.00,9.16123,25.113238,0.000394,25.001813,-1.7512,0.165,9.15795,9.15795
1614.00,9.16111,25.113372,0.000397,25.001868,-1.7513,0.165,9.15787,9.15787
1615.00,9.16105,25.113505,0.000403,25.001873,-1.7514,0.165,9.15855,9.15855
1616.00,9.16114,25.113512,0.000401,25.001795,-1.7512,0.165,9.16074,9.16074
1617.00,9.16124,25.113576,0.000401,25.001814,-1.7510,0.165,9.16037,9.16037
1618.00,9.16087,25.113605,0.000404,25.001766,-1.7508,0.165,9.16022,9.16022
1619.00,9.16089,25.113598,0.000405,25.001767,-1.7507,0.165,9.16162,9.16162
1620.00,9.16117,25.113702,0.000406,25.001846,-1.7505,0.166,9.16276,9.16276
1621.00,9.16159,25.113694,0.000406,25.001843,-1.7504,0.166,9.16464,9.16464
1622.00,9.16196,25.113749,0.000410,25.001872,-1.7504,0.166,9.16656,9.16656
1623.00,9.16216,25.113838,0.000410,25.001994,-1.7504,0.166,9.16749,9.16749
1624.00,9.16209,25.113835,0.000405,25.001949,-1.7504,0.166,9.16654,9.16654
1625.00,9.16210,25.113803,0.000402,25.001889,-1.7506,0.166,9.16581,9.16581
1626.00,9.16207,25.113923,0.000401,25.001897,-1.7507,0.166,9.16361,9.16361
1627.00,9.16201,25.113961,0.000400,25.001840,-1.7509,0.166,9.16289,9.16289
1628.00,9.16209,25.113995,0.000400,25.001812,-1.7510,0.166,9.16304,9.16304
1629.00,9.16226,25.114041,0.000402,25.001870,-1.7510,0.166,9.16328,9.16328
1630.00,9.16238,25.113983,0.000402,25.001819,-1.7509,0.166,9.16302,9.16302
1631.00,9.16281,25.113965,0.000402,25.001830,-1.7509,0.166,9.16360,9.16360
1632.00,9.16328,25.113998,0.000402,25.001941,-1.7508,0.167,9.16384,9.16384
1633.00,9.16352,25.113930,0.000403,25.001862,-1.7507,0.167,9.16380,9.16380
1634.00,9.16375,25.113921,0.000402,25.001756,-1.7506,0.167,9.16396,9.16396
1635.00,9.16395,25.113972,0.000400,25.001742,-1.7505,0.167,9.16457,9.16457
1636.00,9.16425,25.114036,0.000399,25.001773,-1.7503,0.167,9.16594,9.16594
1637.00,9.16473,25.113997,0.000397,25.001628,-1.7504,0.167,9.16685,9.16685
1638.00,9.16528,25.114143,0.000397,25.001715,-1.7506,0.167,9.16761,9.16761
1639.00,9.16546,25.114157,0.000394,25.001748,-1.7509,0.167,9.16782,9.16782
1640.00,9.16531,25.114243,0.000397,25.001832,-1.7510,0.167,9.16749,9.16749
1641.00,9.16514,25.114277,0.000399,25.001847,-1.7512,0.167,9.16704,9.16704
1642.00,9.16500,25.114385,0.000399,25.001958,-1.7511,0.167,9.16623,9.16623
1643.00,9.16501,25.114283,0.000396,25.001801,-1.7509,0.167,9.16615,9.16615
1644.00,9.16530,25.114333,0.000400,25.001803,-1.7505,0.167,9.16644,9.16644
1645.00,9.16543,25.114372,0.000403,25.001774,-1.7504,0.167,9.16687,9.16687
1646.00,9.16560,25.114364,0.000400,25.001702,-1.7505,0.167,9.16643,9.16643
1647.00,9.16587,25.114377,0.000399,25.001689,-1.7505,0.168,9.16692,9.16692
1648.00,9.16605,25.114396,0.000400,25.001785,-1.7507,0.168,9.16688,9.16688
1649.00,9.16607,25.114455,0.000399,25.001814,-1.7508,0.168,9.16592,9.16592
1650.00,9.16593,25.114524,0.000401,25.001847,-1.7508,0.168,9.16467,9.16467
1651.00,9.16592,25.114586,0.000402,25.001854,-1.7507,0.168,9.16437,9.16437
1652.00,9.16599,25.114609,0.000403,25.001830,-1.7507,0.168,9.16434,9.16434
1653.00,9.16612,25.114674,0.000405,25.001804,-1.7506,0.168,9.16430,9.16430
1654.00,9.16638,25.114740,0.000410,25.001845,-1.7505,0.168,9.16576,9.16576
1655.00,9.16652,25.114751,0.000406,25.001867,-1.7505,0.168,9.16698,9.16698
1656.00,9.16631,25.114765,0.000404,25.001873,-1.7503,0.168,9.16618,9.16618
1657.00,9.16563,25.114708,0.000405,25.001795,-1.7502,0.168,9.16397,9.16397
1658.00,9.16517,25.114796,0.000405,25.001858,-1.7501,0.168,9.16246,9.16246
1659.00,9.16481,25.114797,0.000402,25.001865,-1.7501,0.168,9.16077,9.16077
1660.00,9.16467,25.114791,0.000402,25.001802,-1.7500,0.168,9.15979,9.15979
1661.00,9.16436,25.114870,0.000406,25.001861,-1.7499,0.168,9.15959,9.15959
1662.00,9.16403,25.114999,0.000406,25.001942,-1.7497,0.168,9.16042,9.16042
1663.00,9.16381,25.114982,0.000401,25.001905,-1.7496,0.169,9.16100,9.16100
1664.00,9.16351,25.114960,0.000397,25.001843,-1.7494,0.169,9.16108,9.16108
1665.00,9.16326,25.115040,0.000397,25.001900,-1.7493,0.169,9.16096,9.16096
1666.00,9.16299,25.115028,0.000394,25.001827,-1.7493,0.169,9.16135,9.16135
1667.00,9.16276,25.115109,0.000395,25.001881,-1.7492,0.169,9.16182,9.16182
1668.00,9.16261,25.115152,0.000399,25.001834,-1.7491,0.169,9.16251,9.16251
1669.00,9.16257,25.115219,0.000402,25.001796,-1.7491,0.169,9.16279,9.16279
1670.00,9.16268,25.115205,0.000401,25.001722,-1.7491,0.169,9.16319,9.16319
1671.00,9.16265,25.115291,0.000402,25.001758,-1.7492,0.169,9.16316,9.16316
1672.00,9.16249,25.115246,0.000401,25.001688,-1.7492,0.169,9.16317,9.16317
1673.00,9.16229,25.115311,0.000405,25.001697,-1.7492,0.169,9.16262,9.16262
1674.00,9.16189,25.115357,0.000406,25.001775,-1.7491,0.169,9.16180,9.16180
1675.00,9.16136,25.115451,0.000408,25.001830,-1.7491,0.169,9.16073,9.16073
1676.00,9.16101,25.115478,0.000408,25.001883,-1.7491,0.169,9.15975,9.15975
1677.00,9.16096,25.115633,0.000409,25.001965,-1.7491,0.169,9.15838,9.15838
1678.00,9.16084,25.115648,0.000404,25.001958,-1.7493,0.169,9.15715,9.15715
1679.00,9.16078,25.115740,0.000402,25.001969,-1.7494,0.169,9.15698,9.15698
1680.00,9.16053,25.115807,0.000396,25.002001,-1.7495,0.170,9.15677,9.15677
1681.00,9.16023,25.115873,0.000395,25.002003,-1.7495,0.170,9.15620,9.15620
1682.00,9.16005,25.115850,0.000392,25.001979,-1.7494,0.170,9.15682,9.15682
1683.00,9.15996,25.115937,0.000391,25.002051,-1.7492,0.170,9.15714,9.15714
1684.00,9.15973,25.115997,0.000391,25.002058,-1.7490,0.170,9.15684,9.15684
1685.00,9.15944,25.116001,0.000395,25.002007,-1.7489,0.170,9.15663,9.15663
1686.00,9.15924,25.115980,0.000396,25.002012,-1.7488,0.170,9.15732,9.15732
1687.00,9.15901,25.115912,0.000396,25.001940,-1.7488,0.170,9.15718,9.15718
1688.00,9.15875,25.115954,0.000399,25.002000,-1.7487,0.170,9.15745,9.15745
1689.00,9.15843,25.115944,0.000401,25.001931,-1.7487,0.170,9.15734,9.15734
1690.00,9.15808,25.116053,0.000402,25.002034,-1.7485,0.170,9.15783,9.15783
1691.00,9.15790,25.116165,0.000401,25.002018,-1.7485,0.170,9.15767,9.15767
1692.00,9.15757,25.116306,0.000401,25.002077,-1.7483,0.171,9.15720,9.15720
1693.00,9.15724,25.116326,0.000400,25.002000,-1.7483,0.171,9.15653,9.15653
1694.00,9.15694,25.116382,0.000399,25.002068,-1.7482,0.171,9.15620,9.15620
1695.00,9.15677,25.116301,0.000398,25.001974,-1.7480,0.171,9.15566,9.15566
1696.00,9.15671,25.116250,0.000393,25.001916,-1.7478,0.171,9.15546,9.15546
1697.00,9.15670,25.116247,0.000394,25.001952,-1.7477,0.171,9.15612,9.15612
1698.00,9.15692,25.116258,0.000395,25.001996,-1.7475,0.171,9.15642,9.15642
1699.00,9.15684,25.116333,0.000396,25.002029,-1.7475,0.171,9.15709,9.15709
1700.00,9.15685,25.116370,0.000396,25.002011,-1.7475,0.171,9.15740,9.15740
1701.00,9.15695,25.116390,0.000400,25.002037,-1.7477,0.171,9.15749,9.15749
1702.00,9.15685,25.116411,0.000403,25.001995,-1.7478,0.171,9.15608,9.15608
1703.00,9.15672,25.116471,0.000404,25.001984,-1.7479,0.171,9.15504,9.15504
1704.00,9.15680,25.116429,0.000403,25.001976,-1.7481,0.171,9.15352,9.15352
1705.00,9.15652,25.116518,0.000406,25.002058,-1.7481,0.171,9.15228,9.15228
1706.00,9.15645,25.116575,0.000406,25.002048,-1.7481,0.172,9.15149,9.15149
1707.00,9.15633,25.116584,0.000403,25.001972,-1.7481,0.172,9.15338,9.15338
1708.00,9.15651,25.116641,0.000404,25.001943,-1.7481,0.172,9.15690,9.15690
1709.00,9.15706,25.116751,0.000403,25.001949,-1.7480,0.172,9.16060,9.16060
1710.00,9.15634,25.116798,0.000401,25.001943,-1.7479,0.172,9.16311,9.16311
1711.00,9.15572,25.116866,0.000400,25.002026,-1.7478,0.172,9.16572,9.16572
@12,2.0001,4.0, 1710.014 
1712.00,9.15364,25.116974,0.000400,25.002080,-1.7478,0.172,9.16640,9.16640
1713.00,9.15176,25.117016,0.000401,25.002100,-1.7479,0.173,9.16577,9.16577
1714.00,9.15180,25.117122,0.000404,25.002133,-1.7481,0.172,9.16632,9.16632
1715.00,9.15558,25.117161,0.000404,25.002087,-1.7484,0.172,9.16798,9.16798
1716.00,9.15789,25.117196,0.000408,25.002030,-1.7485,0.172,9.16911,9.16911
1717.00,9.15928,25.117224,0.000408,25.002046,-1.7484,0.172,9.17077,9.17077
1718.00,9.16070,25.117181,0.000404,25.002030,-1.7483,0.173,9.17189,9.17189
1719.00,9.16214,25.117130,0.000396,25.001967,-1.7484,0.173,9.17254,9.17254
1720.00,9.16343,25.117154,0.000394,25.001973,-1.7485,0.173,9.17214,9.17214
1721.00,9.16434,25.117109,0.000386,25.001895,-1.7486,0.174,9.17270,9.17270
1722.00,9.16511,25.117156,0.000387,25.001939,-1.7486,0.174,9.17142,9.17142
1723.00,9.16589,25.117230,0.000389,25.001961,-1.7484,0.174,9.17118,9.17118
1724.00,9.16690,25.117247,0.000393,25.001973,-1.7482,0.174,9.17011,9.17011
1725.00,9.16775,25.117267,0.000394,25.001986,-1.7479,0.174,9.16944,9.16944
1726.00,9.16841,25.117361,0.000401,25.002035,-1.7477,0.174,9.16727,9.16727
1727.00,9.16863,25.117294,0.000399,25.001940,-1.7477,0.174,9.16560,9.16560
1728.00,9.16818,25.117293,0.000399,25.001920,-1.7478,0.174,9.16248,9.16248
1729.00,9.16747,25.117359,0.000397,25.001946,-1.7479,0.174,9.15998,9.15998
1730.00,9.16718,25.117420,0.000398,25.001937,-1.7478,0.174,9.15941,9.15941
1731.00,9.16714,25.117473,0.000398,25.001977,-1.7480,0.174,9.15896,9.15896
1732.00,9.16690,25.117510,0.000396,25.001981,-1.7481,0.174,9.15959,9.15959
1733.00,9.16679,25.117634,0.000398,25.002043,-1.7482,0.174,9.16139,9.16139
1734.00,9.16655,25.117574,0.000400,25.001956,-1.7481,0.174,9.16241,9.16241
1735.00,9.16601,25.117578,0.000403,25.001966,-1.7480,0.174,9.16225,9.16225
1736.00,9.16557,25.117569,0.000400,25.001943,-1.7478,0.174,9.16224,9.16224
1737.00,9.16496,25.117599,0.000402,25.001933,-1.7476,0.174,9.16182,9.16182
1738.00,9.16437,25.117526,0.000396,25.001794,-1.7475,0.175,9.16148,9.16148
1739.00,9.16382,25.117566,0.000393,25.001812,-1.7475,0.175,9.16132,9.16132
1740.00,9.16323,25.117631,0.000389,25.001826,-1.7473,0.175,9.16080,9.16080
1741.00,9.16264,25.117666,0.000390,25.001786,-1.7471,0.175,9.16031,9.16031
1742.00,9.16184,25.117757,0.000391,25.001828,-1.7470,0.175,9.15918,9.15918
1743.00,9.16129,25.117856,0.000394,25.001953,-1.7468,0.175,9.15834,9.15834
1744.00,9.16067,25.117877,0.000393,25.001890,-1.7465,0.175,9.15820,9.15820
1745.00,9.16038,25.117903,0.000395,25.001903,-1.7466,0.175,9.15857,9.15857
1746.00,9.16019,25.117974,0.000397,25.002022,-1.7467,0.175,9.15914,9.15914
1747.00,9.16014,25.117982,0.000397,25.002016,-1.7465,0.175,9.15990,9.15990
1748.00,9.16023,25.118026,0.000400,25.001992,-1.7464,0.176,9.16029,9.16029
1749.00,9.16050,25.118141,0.000406,25.002086,-1.7463,0.175,9.16043,9.16043
1750.00,9.16060,25.118144,0.000407,25.002084,-1.7463,0.175,9.16068,9.16068
1751.00,9.16061,25.118061,0.000403,25.001982,-1.7463,0.175,9.16095,9.16095
1752.00,9.16073,25.118256,0.000405,25.002103,-1.7465,0.176,9.16212,9.16212
1753.00,9.16070,25.118338,0.000408,25.002154,-1.7466,0.176,9.16244,9.16244
1754.00,9.16063,25.118411,0.000405,25.002181,-1.7466,0.176,9.16275,9.16275
1755.00,9.16082,25.118426,0.000401,25.002103,-1.7466,0.176,9.16332,9.16332
1756.00,9.16088,25.118580,0.000406,25.002146,-1.7464,0.176,9.16344,9.16344
1757.00,9.16101,25.118506,0.000403,25.002044,-1.7462,0.176,9.16306,9.16306
1758.00,9.16105,25.118433,0.000397,25.001935,-1.7461,0.176,9.16275,9.16275
1759.00,9.16100,25.118459,0.000397,25.001928,-1.7460,0.176,9.16301,9.16301
1760.00,9.16123,25.118545,0.000399,25.001960,-1.7457,0.176,9.16312,9.16312
1761.00,9.16169,25.118613,0.000397,25.001922,-1.7455,0.177,9.16462,9.16462
1762.00,9.16238,25.118626,0.000398,25.001926,-1.7455,0.177,9.16566,9.16566
1763.00,9.16285,25.118681,0.000401,25.001931,-1.7454,0.176,9.16634,9.16634
1764.00,9.16307,25.118720,0.000403,25.001943,-1.7452,0.176,9.16652,9.16652
1765.00,9.16327,25.118767,0.000402,25.001977,-1.7453,0.177,9.16620,9.16620
1766.00,9.16339,25.118761,0.000402,25.001986,-1.7454,0.177,9.16474,9.16474
1767.00,9.16357,25.118793,0.000402,25.001947,-1.7454,0.177,9.16432,9.16432
1768.00,9.16402,25.118935,0.000404,25.002013,-1.7454,0.177,9.16548,9.16548
1769.00,9.16450,25.118934,0.000405,25.001926,-1.7455,0.177,9.16663,9.16663
1770.00,9.16499,25.118991,0.000405,25.001891,-1.7455,0.177,9.16836,9.16836
1771.00,9.16560,25.118965,0.000402,25.001832,-1.7455,0.177,9.17075,9.17075
1772.00,9.16610,25.119065,0.000402,25.001909,-1.7455,0.177,9.17202,9.17202
1773.00,9.16646,25.118953,0.000401,25.001835,-1.7456,0.177,9.17203,9.17203
1774.00,9.16679,25.118993,0.000399,25.001879,-1.7456,0.177,9.17139,9.17139
1775.00,9.16689,25.118951,0.000401,25.001894,-1.7455,0.177,9.17020,9.17020
1776.00,9.16717,25.119005,0.000404,25.001986,-1.7457,0.177,9.16933,9.16933
1777.00,9.16753,25.118968,0.000402,25.001930,-1.7457,0.177,9.16888,9.16888
1778.00,9.16790,25.119017,0.000401,25.001911,-1.7457,0.177,9.16878,9.16878
1779.00,9.16843,25.119079,0.000402,25.001970,-1.7458,0.178,9.17006,9.17006
1780.00,9.16885,25.119052,0.000400,25.001917,-1.7458,0.178,9.17118,9.17118
1781.00,9.16896,25.119085,0.000400,25.001853,-1.7456,0.178,9.17047,9.17047
1782.00,9.16871,25.119119,0.000402,25.001813,-1.7456,0.178,9.16941,9.16941
1783.00,9.16870,25.119260,0.000402,25.001915,-1.7454,0.178,9.16916,9.16916
1784.00,9.16901,25.119226,0.000399,25.001851,-1.7452,0.178,9.16866,9.16866
1785.00,9.16939,25.119328,0.000398,25.001893,-1.7450,0.178,9.16886,9.16886
1786.00,9.16990,25.119448,0.000399,25.001977,-1.7447,0.178,9.17009,9.17009
1787.00,9.17040,25.119474,0.000398,25.002005,-1.7444,0.178,9.17207,9.17207
1788.00,9.17073,25.119407,0.000398,25.001991,-1.7444,0.178,9.17328,9.17328
1789.00,9.17087,25.119315,0.000396,25.001864,-1.7446,0.178,9.17365,9.17365
1790.00,9.17100,25.119362,0.000399,25.001861,-1.7449,0.178,9.17366,9.17366
1791.00,9.17093,25.119341,0.000399,25.001782,-1.7452,0.178,9.17356,9.17356
1792.00,9.17096,25.119448,0.000398,25.001807,-1.7454,0.178,9.17392,9.17392
1793.00,9.17128,25.119542,0.000398,25.001812,-1.7453,0.179,9.17464,9.17464
1794.00,9.17172,25.119678,0.000400,25.001862,-1.7451,0.179,9.17545,9.17545
1795.00,9.17212,25.119732,0.000398,25.001916,-1.7449,0.179,9.17546,9.17546
1796.00,9.17227,25.119737,0.000398,25.001999,-1.7448,0.179,9.17501,9.17501
1797.00,9.17231,25.119666,0.000400,25.001951,-1.7448,0.179,9.17394,9.17394
1798.00,9.17240,25.119723,0.000401,25.002010,-1.7448,0.179,9.17285,9.17285
1799.00,9.17251,25.119796,0.000402,25.002113,-1.7447,0.179,9.17238,9.17238
1800.00,9.17250,25.119829,0.000405,25.002073,-1.7447,0.179,9.17181,9.17181
1801.00,9.17249,25.119880,0.000405,25.002044,-1.7446,0.179,9.17208,9.17208
1802.00,9.17297,25.119940,0.000402,25.002059,-1.7445,0.179,9.17309,9.17309
1803.00,9.17340,25.119903,0.000400,25.002007,-1.7443,0.179,9.17348,9.17348
1804.00,9.17378,25.119955,0.000403,25.002007,-1.7442,0.179,9.17414,9.17414
1805.00,9.17385,25.119919,0.000403,25.001977,-1.7441,0.179,9.17447,9.17447
1806.00,9.17397,25.119997,0.000404,25.002010,-1.7440,0.179,9.17573,9.17573
1807.00,9.17423,25.120070,0.000407,25.002052,-1.7439,0.179,9.17621,9.17621
1808.00,9.17437,25.120127,0.000405,25.001997,-1.7440,0.179,9.17690,9.17690
1809.00,9.17458,25.120101,0.000405,25.001949,-1.7440,0.180,9.17686,9.17686
1810.00,9.17472,25.120121,0.000404,25.001979,-1.7440,0.180,9.17701,9.17701
1811.00,9.17462,25.120055,0.000401,25.001888,-1.7441,0.180,9.17564,9.17564
1812.00,9.17466,25.119978,0.000398,25.001792,-1.7443,0.180,9.17512,9.17512
1813.00,9.17445,25.120001,0.000398,25.001848,-1.7445,0.180,9.17413,9.17413
1814.00,9.17430,25.120056,0.000395,25.001882,-1.7447,0.180,9.17403,9.17403
1815.00,9.17457,25.120217,0.000395,25.001917,-1.7447,0.180,9.17574,9.17574
1816.00,9.17498,25.120350,0.000396,25.001925,-1.7448,0.180,9.17720,9.17720
1817.00,9.17532,25.120473,0.000398,25.001964,-1.7446,0.180,9.17771,9.17771
1818.00,9.17576,25.120523,0.000399,25.001944,-1.7446,0.181,9.17941,9.17941
1819.00,9.17624,25.120621,0.000401,25.001979,-1.7444,0.181,9.18092,9.18092
1820.00,9.17683,25.120563,0.000399,25.001894,-1.7442,0.181,9.18163,9.18163
1821.00,9.17763,25.120579,0.000397,25.001916,-1.7440,0.181,9.18326,9.18326
1822.00,9.17805,25.120617,0.000399,25.001949,-1.7438,0.181,9.18341,9.18341
1823.00,9.17820,25.120632,0.000399,25.001880,-1.7435,0.181,9.18290,9.18290
1824.00,9.17838,25.120647,0.000400,25.001876,-1.7435,0.181,9.18198,9.18198
1825.00,9.17873,25.120733,0.000405,25.001931,-1.7436,0.181,9.18189,9.18189
1826.00,9.17934,25.120718,0.000405,25.001855,-1.7437,0.181,9.18182,9.18182
1827.00,9.17961,25.120810,0.000405,25.001884,-1.7438,0.181,9.18268,9.18268
1828.00,9.17986,25.120847,0.000406,25.001946,-1.7438,0.181,9.18347,9.18347
1829.00,9.18011,25.120882,0.000406,25.001882,-1.7439,0.181,9.18391,9.18391
1830.00,9.18036,25.120951,0.000404,25.001863,-1.7440,0.181,9.18305,9.18305
1831.00,9.18070,25.121028,0.000404,25.001929,-1.7439,0.181,9.18094,9.18094
1832.00,9.18085,25.121077,0.000402,25.001955,-1.7437,0.182,9.17999,9.17999
1833.00,9.18107,25.121098,0.000401,25.001906,-1.7436,0.182,9.17926,9.17926
1834.00,9.18152,25.121043,0.000397,25.001849,-1.7434,0.182,9.17998,9.17998
1835.00,9.18172,25.121104,0.000399,25.001892,-1.7434,0.182,9.18014,9.18014
1836.00,9.18171,25.121157,0.000402,25.001882,-1.7434,0.182,9.18097,9.18097
1837.00,9.18180,25.121084,0.000403,25.001767,-1.7433,0.182,9.18157,9.18157
1838.00,9.18200,25.121165,0.000402,25.001806,-1.7432,0.182,9.18258,9.18258
1839.00,9.18201,25.121320,0.000408,25.001953,-1.7431,0.182,9.18181,9.18181
1840.00,9.18191,25.121283,0.000409,25.001874,-1.7430,0.182,9.18225,9.18225
1841.00,9.18165,25.121260,0.000409,25.001882,-1.7430,0.182,9.18232,9.18232
1842.00,9.18154,25.121302,0.000405,25.001911,-1.7430,0.182,9.18215,9.18215
1843.00,9.18160,25.121280,0.000405,25.001888,-1.7431,0.183,9.18104,9.18104
1844.00,9.18158,25.121167,0.000401,25.001718,-1.7430,0.183,9.18078,9.18078
1845.00,9.18156,25.121170,0.000395,25.001762,-1.7430,0.183,9.18032,9.18032
1846.00,9.18139,25.121183,0.000394,25.001791,-1.7428,0.183,9.18127,9.18127
1847.00,9.18131,25.121282,0.000394,25.001907,-1.7427,0.183,9.18113,9.18113
1848.00,9.18109,25.121345,0.000397,25.001900,-1.7425,0.183,9.18098,9.18098
1849.00,9.18080,25.121494,0.000402,25.002033,-1.7423,0.183,9.18000,9.18000
1850.00,9.18064,25.121521,0.000406,25.002008,-1.7422,0.183,9.17991,9.17991
1851.00,9.18079,25.121626,0.000409,25.002011,-1.7422,0.183,9.17916,9.17916
1852.00,9.18109,25.121600,0.000414,25.001909,-1.7423,0.183,9.18002,9.18002
1853.00,9.18118,25.121663,0.000417,25.001961,-1.7423,0.183,9.18009,9.18009
1854.00,9.18107,25.121652,0.000412,25.001947,-1.7422,0.183,9.17969,9.17969
1855.00,9.18097,25.121720,0.000410,25.001990,-1.7423,0.183,9.17864,9.17864
1856.00,9.18064,25.121756,0.000405,25.001954,-1.7423,0.183,9.17749,9.17749
1857.00,9.18050,25.121851,0.000401,25.001969,-1.7423,0.183,9.17693,9.17693
1858.00,9.18071,25.121889,0.000395,25.001939,-1.7424,0.184,9.17834,9.17834
1859.00,9.18033,25.121929,0.000394,25.001928,-1.7426,0.184,9.17989,9.17989
1860.00,9.18000,25.121919,0.000395,25.001880,-1.7425,0.184,9.18073,9.18073
1861.00,9.18238,25.121906,0.000391,25.001872,-1.7424,0.184,9.18123,9.18123
@13,2.0001,4.0, 1860.053 
1862.00,9.18410,25.121933,0.000390,25.001895,-1.7423,0.184,9.18092,9.18092
1863.00,9.17913,25.121926,0.000388,25.001877,-1.7422,0.184,9.18066,9.18066
1864.00,9.17755,25.121943,0.000390,25.001852,-1.7423,0.185,9.18131,9.18131
1865.00,9.17894,25.121957,0.000388,25.001845,-1.7425,0.185,9.18348,9.18348
1866.00,9.17941,25.121978,0.000389,25.001862,-1.7427,0.185,9.18690,9.18690
1867.00,9.17940,25.122007,0.000389,25.001877,-1.7428,0.185,9.19017,9.19017
1868.00,9.18016,25.122133,0.000393,25.002020,-1.7428,0.185,9.19324,9.19324
1869.00,9.18175,25.122126,0.000390,25.002023,-1.7427,0.185,9.19637,9.19637
1870.00,9.18364,25.122236,0.000388,25.002096,-1.7426,0.185,9.19881,9.19881
1871.00,9.18551,25.122333,0.000395,25.002156,-1.7424,0.185,9.20012,9.20012
1872.00,9.18686,25.122331,0.000396,25.002148,-1.7425,0.185,9.20112,9.20112
1873.00,9.18787,25.122256,0.000393,25.002044,-1.7424,0.186,9.20179,9.20179
1874.00,9.18930,25.122349,0.000398,25.002072,-1.7423,0.186,9.20280,9.20280
1875.00,9.19082,25.122329,0.000398,25.002020,-1.7423,0.186,9.20295,9.20295
1876.00,9.19209,25.122235,0.000394,25.001946,-1.7422,0.186,9.20272,9.20272
1877.00,9.19314,25.122206,0.000395,25.001897,-1.7422,0.186,9.20157,9.20157
1878.00,9.19364,25.122286,0.000393,25.001931,-1.7422,0.186,9.19979,9.19979
1879.00,9.19403,25.122323,0.000391,25.001953,-1.7421,0.186,9.19676,9.19676
1880.00,9.19451,25.122400,0.000395,25.001992,-1.7420,0.186,9.19409,9.19409
1881.00,9.19503,25.122497,0.000397,25.002018,-1.7419,0.186,9.19152,9.19152
1882.00,9.19550,25.122566,0.000394,25.002034,-1.7417,0.186,9.19002,9.19002
1883.00,9.19571,25.122538,0.000399,25.001983,-1.7415,0.186,9.18832,9.18832
1884.00,9.19585,25.122535,0.000400,25.001926,-1.7415,0.186,9.18803,9.18803
1885.00,9.19592,25.122513,0.000400,25.001862,-1.7415,0.186,9.18756,9.18756
1886.00,9.19564,25.122644,0.000397,25.001930,-1.7415,0.186,9.18702,9.18702
1887.00,9.19492,25.122705,0.000396,25.001917,-1.7415,0.187,9.18543,9.18543
1888.00,9.19402,25.122705,0.000392,25.001821,-1.7415,0.187,9.18434,9.18434
1889.00,9.19306,25.122731,0.000391,25.001781,-1.7414,0.187,9.18261,9.18261
1890.00,9.19193,25.122790,0.000392,25.001815,-1.7413,0.187,9.18062,9.18062
1891.00,9.19069,25.122831,0.000396,25.001799,-1.7413,0.187,9.17883,9.17883
1892.00,9.18945,25.122907,0.000400,25.001876,-1.7412,0.187,9.17860,9.17860
1893.00,9.18836,25.123029,0.000404,25.001992,-1.7413,0.186,9.17866,9.17866
1894.00,9.18720,25.123117,0.000409,25.002107,-1.7413,0.186,9.17888,9.17888
1895.00,9.18602,25.123103,0.000408,25.002090,-1.7413,0.186,9.17945,9.17945
1896.00,9.18491,25.122999,0.000406,25.002042,-1.7412,0.187,9.17991,9.17991
1897.00,9.18384,25.122889,0.000402,25.001888,-1.7412,0.187,9.17929,9.17929
1898.00,9.18277,25.122879,0.000399,25.001913,-1.7412,0.187,9.17774,9.17774
1899.00,9.18186,25.122864,0.000396,25.001852,-1.7411,0.187,9.17635,9.17635
1900.00,9.18105,25.122916,0.000396,25.001838,-1.7413,0.187,9.17515,9.17515
1901.00,9.18041,25.122997,0.000393,25.001862,-1.7414,0.187,9.17475,9.17475
1902.00,9.17988,25.123097,0.000395,25.001974,-1.7414,0.187,9.17542,9.17542
1903.00,9.17950,25.123129,0.000395,25.001944,-1.7414,0.188,9.17626,9.17626
1904.00,9.17905,25.123149,0.000392,25.001956,-1.7416,0.188,9.17748,9.17748
1905.00,9.17854,25.123183,0.000388,25.001988,-1.7416,0.188,9.17773,9.17773
1906.00,9.17803,25.123197,0.000385,25.001942,-1.7416,0.188,9.17805,9.17805
1907.00,9.17781,25.123232,0.000386,25.001954,-1.7416,0.189,9.17798,9.17798
1908.00,9.17789,25.123325,0.000388,25.001920,-1.7416,0.189,9.17894,9.17894
1909.00,9.17786,25.123426,0.000390,25.001900,-1.7414,0.189,9.17852,9.17852
1910.00,9.17782,25.123489,0.000395,25.001894,-1.7412,0.189,9.17908,9.17908
1911.00,9.17795,25.123551,0.000402,25.001925,-1.7409,0.188,9.17963,9.17963
1912.00,9.17819,25.123615,0.000404,25.001964,-1.7406,0.188,9.18029,9.18029
1913.00,9.17831,25.123556,0.000403,25.001969,-1.7405,0.188,9.18052,9.18052
1914.00,9.17850,25.123527,0.000401,25.001920,-1.7404,0.188,9.18228,9.18228
1915.00,9.17885,25.123532,0.000402,25.001865,-1.7405,0.188,9.18378,9.18378
1916.00,9.17903,25.123575,0.000405,25.001844,-1.7406,0.188,9.18398,9.18398
1917.00,9.17925,25.123602,0.000406,25.001794,-1.7407,0.189,9.18406,9.18406
1918.00,9.17959,25.123680,0.000406,25.001785,-1.7405,0.189,9.18346,9.18346
1919.00,9.17993,25.123806,0.000408,25.001888,-1.7405,0.189,9.18182,9.18182
1920.00,9.18014,25.123848,0.000406,25.001934,-1.7405,0.189,9.18062,9.18062
1921.00,9.18037,25.123894,0.000404,25.001993,-1.7404,0.189,9.17997,9.17997
1922.00,9.18047,25.123864,0.000402,25.001888,-1.7404,0.189,9.17985,9.17985
1923.00,9.18071,25.123953,0.000405,25.001949,-1.7405,0.189,9.18082,9.18082
1924.00,9.18106,25.123908,0.000404,25.001896,-1.7405,0.189,9.18193,9.18193
1925.00,9.18139,25.123947,0.000403,25.001874,-1.7403,0.189,9.18314,9.18314
1926.00,9.18195,25.123971,0.000404,25.001837,-1.7404,0.189,9.18533,9.18533
1927.00,9.18254,25.124120,0.000405,25.001934,-1.7405,0.189,9.18680,9.18680
1928.00,9.18292,25.124140,0.000405,25.001896,-1.7403,0.189,9.18762,9.18762
1929.00,9.18342,25.124193,0.000408,25.001849,-1.7403,0.189,9.18870,9.18870
1930.00,9.18381,25.124270,0.000413,25.001911,-1.7403,0.189,9.18821,9.18821
1931.00,9.18403,25.124359,0.000412,25.001925,-1.7403,0.189,9.18746,9.18746
1932.00,9.18438,25.124394,0.000407,25.001945,-1.7402,0.190,9.18725,9.18725
1933.00,9.18458,25.124408,0.000404,25.001906,-1.7403,0.190,9.18687,9.18687
1934.00,9.18474,25.124425,0.000403,25.001897,-1.7403,0.190,9.18631,9.18631
1935.00,9.18463,25.124468,0.000403,25.001840,-1.7403,0.190,9.18664,9.18664
1936.00,9.18475,25.124517,0.000401,25.001866,-1.7402,0.190,9.18654,9.18654
1937.00,9.18485,25.124453,0.000401,25.001761,-1.7402,0.190,9.18571,9.18571
1938.00,9.18502,25.124498,0.000399,25.001757,-1.7401,0.190,9.18497,9.18497
1939.00,9.18520,25.124565,0.000400,25.001805,-1.7400,0.190,9.18481,9.18481
1940.00,9.18557,25.124606,0.000397,25.001842,-1.7398,0.191,9.18490,9.18490
1941.00,9.18595,25.124615,0.000398,25.001811,-1.7397,0.191,9.18565,9.18565
1942.00,9.18647,25.124664,0.000402,25.001830,-1.7396,0.191,9.18679,9.18679
1943.00,9.18674,25.124718,0.000406,25.001880,-1.7396,0.190,9.18774,9.18774
1944.00,9.18693,25.124814,0.000406,25.001963,-1.7398,0.191,9.18857,9.18857
1945.00,9.18721,25.124796,0.000407,25.001940,-1.7398,0.191,9.18947,9.18947
1946.00,9.18737,25.124647,0.000404,25.001768,-1.7397,0.191,9.18994,9.18994
1947.00,9.18746,25.124687,0.000403,25.001736,-1.7397,0.191,9.19035,9.19035
1948.00,9.18757,25.124685,0.000403,25.001655,-1.7395,0.191,9.19068,9.19068
1949.00,9.18742,25.124621,0.000401,25.001541,-1.7393,0.191,9.18952,9.18952
1950.00,9.18729,25.124716,0.000396,25.001573,-1.7392,0.191,9.18832,9.18832
1951.00,9.18732,25.124931,0.000397,25.001758,-1.7392,0.191,9.18677,9.18677
1952.00,9.18697,25.125016,0.000395,25.001815,-1.7392,0.191,9.18421,9.18421
1953.00,9.18659,25.125122,0.000398,25.001913,-1.7392,0.191,9.18223,9.18223
1954.00,9.18618,25.125234,0.000402,25.001986,-1.7391,0.191,9.18114,9.18114
1955.00,9.18595,25.125231,0.000405,25.001927,-1.7390,0.191,9.18082,9.18082
1956.00,9.18574,25.125309,0.000409,25.001943,-1.7390,0.191,9.18041,9.18041
1957.00,9.18564,25.125383,0.000409,25.001971,-1.7390,0.191,9.18086,9.18086
1958.00,9.18538,25.125342,0.000404,25.001921,-1.7389,0.191,9.18051,9.18051
1959.00,9.18512,25.125364,0.000403,25.001888,-1.7388,0.192,9.18078,9.18078
1960.00,9.18487,25.125380,0.000403,25.001873,-1.7388,0.192,9.18029,9.18029
1961.00,9.18452,25.125341,0.000400,25.001791,-1.7387,0.192,9.18015,9.18015
1962.00,9.18408,25.125355,0.000400,25.001758,-1.7387,0.192,9.17996,9.17996
1963.00,9.18378,25.125426,0.000402,25.001744,-1.7389,0.192,9.18168,9.18168
1964.00,9.18383,25.125456,0.000400,25.001754,-1.7390,0.192,9.18366,9.18366
1965.00,9.18382,25.125526,0.000401,25.001795,-1.7390,0.192,9.18547,9.18547
1966.00,9.18359,25.125603,0.000401,25.001860,-1.7390,0.192,9.18642,9.18642
1967.00,9.18332,25.125631,0.000403,25.001915,-1.7389,0.192,9.18753,9.18753
1968.00,9.18300,25.125633,0.000402,25.001931,-1.7388,0.192,9.18692,9.18692
1969.00,9.18292,25.125618,0.000401,25.001888,-1.7387,0.192,9.18637,9.18637
1970.00,9.18307,25.125719,0.000401,25.001943,-1.7386,0.193,9.18566,9.18566
1971.00,9.18306,25.125696,0.000400,25.001865,-1.7385,0.193,9.18554,9.18554
1972.00,9.18325,25.125676,0.000399,25.001809,-1.7384,0.193,9.18519,9.18519
1973.00,9.18349,25.125655,0.000400,25.001733,-1.7382,0.193,9.18535,9.18535
1974.00,9.18374,25.125749,0.000404,25.001799,-1.7381,0.193,9.18465,9.18465
1975.00,9.18398,25.125711,0.000404,25.001755,-1.7380,0.193,9.18502,9.18502
1976.00,9.18423,25.125718,0.000404,25.001789,-1.7380,0.193,9.18519,9.18519
1977.00,9.18435,25.125761,0.000403,25.001855,-1.7380,0.193,9.18513,9.18513
1978.00,9.18461,25.125844,0.000402,25.001925,-1.7382,0.193,9.18516,9.18516
1979.00,9.18479,25.125767,0.000398,25.001815,-1.7381,0.194,9.18441,9.18441
1980.00,9.18477,25.125771,0.000397,25.001789,-1.7381,0.194,9.18313,9.18313
1981.00,9.18480,25.125819,0.000398,25.001803,-1.7382,0.194,9.18203,9.18203
1982.00,9.18480,25.125824,0.000398,25.001774,-1.7381,0.194,9.18143,9.18143
1983.00,9.18472,25.125820,0.000400,25.001825,-1.7380,0.194,9.18078,9.18078
1984.00,9.18433,25.125908,0.000406,25.001944,-1.7380,0.194,9.18120,9.18120
1985.00,9.18406,25.125926,0.000408,25.001977,-1.7381,0.194,9.18196,9.18196
1986.00,9.18386,25.125940,0.000410,25.001904,-1.7380,0.194,9.18216,9.18216
1987.00,9.18355,25.125924,0.000412,25.001790,-1.7381,0.194,9.18170,9.18170
1988.00,9.18314,25.126007,0.000409,25.001747,-1.7381,0.194,9.18082,9.18082
1989.00,9.18286,25.126094,0.000407,25.001741,-1.7381,0.194,9.18042,9.18042
1990.00,9.18259,25.126215,0.000406,25.001802,-1.7381,0.194,9.18021,9.18021
1991.00,9.18270,25.126340,0.000406,25.001919,-1.7381,0.194,9.18148,9.18148
1992.00,9.18280,25.126520,0.000408,25.002085,-1.7380,0.194,9.18326,9.18326
1993.00,9.18295,25.126587,0.000409,25.002145,-1.7378,0.194,9.18518,9.18518
1994.00,9.18302,25.126567,0.000409,25.002122,-1.7377,0.194,9.18618,9.18618
1995.00,9.18304,25.126568,0.000408,25.002060,-1.7375,0.194,9.18647,9.18647
1996.00,9.18291,25.126505,0.000404,25.001995,-1.7374,0.194,9.18583,9.18583
1997.00,9.18291,25.126453,0.000403,25.001916,-1.7371,0.194,9.18520,9.18520
1998.00,9.18279,25.126486,0.000405,25.001907,-1.7371,0.194,9.18412,9.18412
1999.00,9.18268,25.126490,0.000406,25.001914,-1.7372,0.195,9.18299,9.18299
2000.00,9.18270,25.126435,0.000405,25.001899,-1.7372,0.195,9.18200,9.18200
2001.00,9.18258,25.126529,0.000409,25.001988,-1.7373,0.195,9.18052,9.18052
2002.00,9.18242,25.126566,0.000408,25.001980,-1.7373,0.195,9.17929,9.17929
2003.00,9.18251,25.126488,0.000403,25.001938,-1.7373,0.195,9.17849,9.17849
2004.00,9.18240,25.126461,0.000399,25.001926,-1.7372,0.195,9.17750,9.17750
2005.00,9.18284,25.126513,0.000403,25.001973,-1.7372,0.195,9.17692,9.17692
2006.00,9.18329,25.126522,0.000402,25.001979,-1.7369,0.195,9.17864,9.17864
2007.00,9.18271,25.126556,0.000400,25.002013,-1.7367,0.195,9.18077,9.18077
2008.00,9.18181,25.126641,0.000400,25.002061,-1.7366,0.195,9.18426,9.18426
2009.00,9.18071,25.126749,0.000401,25.002086,-1.7365,0.195,9.18777,9.18777
2010.00,9.17932,25.126859,0.000395,25.002067,-1.7365,0.195,9.18923,9.18923
2011.00,9.17834,25.126870,0.000392,25.002004,-1.7365,0.196,9.18879,9.18879
@14,2.0001,4.0, 2010.092 
2012.00,9.17822,25.126944,0.000391,25.002013,-1.7366,0.196,9.18886,9.18886
2013.00,9.17688,25.126972,0.000391,25.001975,-1.7366,0.196,9.18854,9.18854
2014.00,9.17831,25.127061,0.000390,25.001962,-1.7366,0.196,9.18969,9.18969
2015.00,9.18203,25.127050,0.000391,25.001961,-1.7366,0.196,9.19310,9.19310
2016.00,9.18383,25.127045,0.000392,25.001922,-1.7367,0.196,9.19610,9.19610
2017.00,9.18425,25.127030,0.000394,25.001894,-1.7367,0.196,9.19808,9.19808
2018.00,9.18588,25.127078,0.000393,25.001956,-1.7365,0.196,9.20002,9.20002
2019.00,9.18783,25.127063,0.000394,25.001981,-1.7363,0.196,9.20055,9.20055
2020.00,9.18933,25.127029,0.000393,25.001958,-1.7362,0.197,9.19934,9.19934
2021.00,9.19036,25.127138,0.000395,25.002043,-1.7361,0.197,9.19827,9.19827
2022.00,9.19095,25.127143,0.000393,25.002039,-1.7360,0.197,9.19798,9.19798
2023.00,9.19187,25.127209,0.000395,25.002027,-1.7361,0.197,9.19688,9.19688
2024.00,9.19296,25.127281,0.000397,25.002058,-1.7363,0.197,9.19615,9.19615
2025.00,9.19402,25.127275,0.000397,25.001975,-1.7363,0.197,9.19630,9.19630
2026.00,9.19462,25.127238,0.000398,25.001909,-1.7364,0.197,9.19581,9.19581
2027.00,9.19479,25.127278,0.000401,25.001943,-1.7366,0.197,9.19462,9.19462
2028.00,9.19480,25.127258,0.000400,25.001876,-1.7368,0.197,9.19353,9.19353
2029.00,9.19468,25.127230,0.000398,25.001800,-1.7369,0.197,9.19214,9.19214
2030.00,9.19471,25.127405,0.000398,25.001935,-1.7370,0.197,9.19114,9.19114
2031.00,9.19526,25.127455,0.000394,25.001922,-1.7368,0.197,9.19223,9.19223
2032.00,9.19576,25.127551,0.000394,25.001935,-1.7367,0.197,9.19299,9.19299
2033.00,9.19611,25.127631,0.000395,25.001994,-1.7364,0.197,9.19456,9.19456
2034.00,9.19632,25.127746,0.000398,25.002006,-1.7363,0.197,9.19632,9.19632
2035.00,9.19620,25.127733,0.000397,25.001932,-1.7362,0.197,9.19730,9.19730
2036.00,9.19592,25.127803,0.000397,25.001959,-1.7361,0.198,9.19738,9.19738
2037.00,9.19600,25.127839,0.000398,25.002007,-1.7359,0.198,9.19802,9.19802
2038.00,9.19575,25.127869,0.000397,25.002045,-1.7358,0.198,9.19720,9.19720
2039.00,9.19533,25.127790,0.000392,25.001985,-1.7357,0.198,9.19605,9.19605
2040.00,9.19510,25.127772,0.000394,25.001966,-1.7356,0.198,9.19554,9.19554
2041.00,9.19504,25.127795,0.000397,25.001943,-1.7356,0.198,9.19446,9.19446
2042.00,9.19480,25.127790,0.000397,25.001894,-1.7355,0.198,9.19298,9.19298
2043.00,9.19455,25.127757,0.000399,25.001799,-1.7356,0.198,9.19226,9.19226
2044.00,9.19417,25.127806,0.000403,25.001842,-1.7356,0.198,9.19159,9.19159
2045.00,9.19390,25.127830,0.000404,25.001865,-1.7357,0.198,9.19117,9.19117
2046.00,9.19385,25.127849,0.000400,25.001833,-1.7357,0.198,9.19178,9.19178
2047.00,9.19400,25.127859,0.000397,25.001774,-1.7356,0.198,9.19196,9.19196
2048.00,9.19402,25.127930,0.000398,25.001823,-1.7355,0.198,9.19240,9.19240
2049.00,9.19412,25.128004,0.000398,25.001853,-1.7354,0.198,9.19285,9.19285
2050.00,9.19423,25.128112,0.000399,25.001915,-1.7354,0.198,9.19282,9.19282
2051.00,9.19407,25.128216,0.000401,25.002013,-1.7354,0.198,9.19198,9.19198
2052.00,9.19377,25.128232,0.000401,25.002000,-1.7356,0.199,9.19135,9.19135
2053.00,9.19326,25.128235,0.000397,25.001896,-1.7356,0.199,9.19010,9.19010
2054.00,9.19275,25.128254,0.000396,25.001888,-1.7355,0.199,9.18963,9.18963
2055.00,9.19237,25.128303,0.000395,25.001884,-1.7354,0.199,9.18938,9.18938
2056.00,9.19207,25.128301,0.000396,25.001874,-1.7353,0.199,9.18913,9.18913
2057.00,9.19159,25.128313,0.000396,25.001910,-1.7351,0.200,9.18937,9.18937
2058.00,9.19130,25.128353,0.000399,25.001935,-1.7350,0.200,9.19001,9.19001
2059.00,9.19118,25.128403,0.000399,25.001920,-1.7349,0.200,9.19055,9.19055
2060.00,9.19106,25.128374,0.000399,25.001854,-1.7348,0.200,9.19049,9.19049
2061.00,9.19089,25.128341,0.000396,25.001754,-1.7348,0.200,9.19060,9.19060
2062.00,9.19082,25.128442,0.000396,25.001732,-1.7347,0.200,9.19037,9.19037
2063.00,9.19075,25.128463,0.000394,25.001810,-1.7346,0.200,9.19070,9.19070
2064.00,9.19087,25.128521,0.000395,25.001817,-1.7346,0.200,9.19060,9.19060
2065.00,9.19107,25.128525,0.000394,25.001824,-1.7346,0.200,9.19227,9.19227
2066.00,9.19141,25.128628,0.000399,25.001902,-1.7344,0.200,9.19431,9.19431
2067.00,9.19160,25.128686,0.000400,25.001936,-1.7345,0.200,9.19552,9.19552
2068.00,9.19165,25.128770,0.000402,25.001924,-1.7346,0.200,9.19538,9.19538
2069.00,9.19146,25.128805,0.000402,25.001889,-1.7346,0.200,9.19473,9.19473
2070.00,9.19132,25.128869,0.000402,25.001828,-1.7347,0.200,9.19292,9.19292
2071.00,9.19112,25.128870,0.000397,25.001784,-1.7347,0.200,9.18989,9.18989
2072.00,9.19081,25.128852,0.000400,25.001748,-1.7347,0.200,9.18767,9.18767
2073.00,9.19070,25.128818,0.000401,25.001783,-1.7346,0.200,9.18660,9.18660
2074.00,9.19053,25.128803,0.000400,25.001873,-1.7347,0.200,9.18575,9.18575
2075.00,9.19036,25.128804,0.000399,25.001960,-1.7345,0.200,9.18596,9.18596
2076.00,9.19046,25.128837,0.000402,25.001967,-1.7344,0.200,9.18710,9.18710
2077.00,9.19042,25.128926,0.000398,25.002001,-1.7344,0.201,9.18795,9.18795
2078.00,9.19043,25.129026,0.000395,25.001935,-1.7344,0.201,9.18911,9.18911
2079.00,9.19041,25.129088,0.000395,25.001859,-1.7343,0.201,9.19031,9.19031
2080.00,9.19040,25.129255,0.000396,25.001918,-1.7343,0.201,9.19068,9.19068
2081.00,9.19048,25.129285,0.000394,25.001904,-1.7342,0.201,9.19047,9.19047
2082.00,9.19046,25.129316,0.000397,25.001924,-1.7341,0.201,9.19098,9.19098
2083.00,9.19053,25.129322,0.000400,25.001909,-1.7339,0.201,9.19089,9.19089
2084.00,9.19046,25.129384,0.000396,25.001927,-1.7337,0.201,9.19083,9.19083
2085.00,9.19020,25.129323,0.000397,25.001834,-1.7337,0.201,9.18996,9.18996
2086.00,9.18955,25.129361,0.000399,25.001868,-1.7338,0.201,9.18921,9.18921
2087.00,9.18890,25.129323,0.000395,25.001862,-1.7339,0.202,9.18812,9.18812
2088.00,9.18869,25.129393,0.000395,25.001938,-1.7340,0.202,9.18846,9.18846
2089.00,9.18899,25.129419,0.000397,25.001962,-1.7340,0.202,9.19017,9.19017
2090.00,9.18952,25.129499,0.000396,25.002029,-1.7340,0.202,9.19215,9.19215
2091.00,9.18999,25.129596,0.000397,25.002047,-1.7338,0.202,9.19478,9.19478
2092.00,9.19082,25.129713,0.000398,25.002049,-1.7337,0.202,9.19785,9.19785
2093.00,9.19163,25.129688,0.000399,25.001952,-1.7336,0.202,9.19944,9.19944
2094.00,9.19232,25.129724,0.000402,25.001969,-1.7337,0.202,9.19949,9.19949
2095.00,9.19298,25.129780,0.000406,25.001987,-1.7338,0.202,9.19994,9.19994
2096.00,9.19348,25.129712,0.000405,25.001980,-1.7339,0.202,9.20064,9.20064
2097.00,9.19395,25.129683,0.000402,25.001930,-1.7340,0.202,9.19951,9.19951
2098.00,9.19433,25.129772,0.000405,25.001990,-1.7340,0.202,9.19938,9.19938
2099.00,9.19473,25.129717,0.000402,25.001910,-1.7340,0.202,9.19899,9.19899
2100.00,9.19497,25.129677,0.000395,25.001855,-1.7338,0.203,9.19817,9.19817
2101.00,9.19520,25.129764,0.000398,25.001866,-1.7338,0.202,9.19715,9.19715
2102.00,9.19571,25.129855,0.000401,25.001868,-1.7337,0.202,9.19821,9.19821
2103.00,9.19607,25.129843,0.000395,25.001829,-1.7337,0.203,9.19749,9.19749
2104.00,9.19627,25.129946,0.000394,25.001871,-1.7339,0.203,9.19680,9.19680
2105.00,9.19649,25.130071,0.000398,25.001952,-1.7340,0.203,9.19661,9.19661
2106.00,9.19689,25.130215,0.000398,25.002031,-1.7340,0.203,9.19584,9.19584
2107.00,9.19724,25.130236,0.000397,25.002061,-1.7340,0.203,9.19409,9.19409
2108.00,9.19739,25.130305,0.000398,25.002087,-1.7338,0.203,9.19315,9.19315
2109.00,9.19719,25.130346,0.000402,25.002085,-1.7336,0.203,9.19271,9.19271
2110.00,9.19690,25.130337,0.000404,25.002030,-1.7336,0.203,9.19260,9.19260
2111.00,9.19671,25.130207,0.000402,25.001872,-1.7335,0.203,9.19257,9.19257
2112.00,9.19641,25.130284,0.000401,25.001913,-1.7336,0.203,9.19339,9.19339
2113.00,9.19619,25.130357,0.000403,25.001976,-1.7336,0.203,9.19451,9.19451
2114.00,9.19624,25.130353,0.000402,25.001989,-1.7334,0.203,9.19648,9.19648
2115.00,9.19628,25.130329,0.000399,25.001974,-1.7333,0.204,9.19784,9.19784
2116.00,9.19637,25.130442,0.000402,25.002056,-1.7333,0.204,9.19988,9.19988
2117.00,9.19647,25.130488,0.000405,25.002036,-1.7331,0.204,9.20055,9.20055
2118.00,9.19665,25.130461,0.000408,25.001975,-1.7330,0.204,9.20173,9.20173
2119.00,9.19687,25.130513,0.000408,25.001984,-1.7331,0.204,9.20200,9.20200
2120.00,9.19706,25.130593,0.000408,25.002003,-1.7330,0.204,9.20133,9.20133
2121.00,9.19707,25.130540,0.000404,25.001970,-1.7327,0.204,9.19999,9.19999
2122.00,9.19698,25.130532,0.000404,25.002021,-1.7326,0.204,9.19932,9.19932
2123.00,9.19678,25.130597,0.000397,25.002024,-1.7324,0.204,9.19764,9.19764
2124.00,9.19678,25.130640,0.000397,25.002009,-1.7322,0.204,9.19670,9.19670
2125.00,9.19716,25.130677,0.000398,25.002029,-1.7323,0.204,9.19707,9.19707
2126.00,9.19727,25.130785,0.000398,25.002057,-1.7323,0.204,9.19736,9.19736
2127.00,9.19767,25.130749,0.000394,25.001985,-1.7323,0.204,9.19832,9.19832
2128.00,9.19815,25.130757,0.000399,25.002016,-1.7323,0.204,9.19950,9.19950
2129.00,9.19841,25.130750,0.000397,25.001958,-1.7324,0.204,9.19866,9.19866
2130.00,9.19840,25.130821,0.000396,25.001942,-1.7324,0.204,9.19760,9.19760
2131.00,9.19853,25.130864,0.000396,25.001948,-1.7325,0.205,9.19720,9.19720
2132.00,9.19861,25.130947,0.000396,25.001970,-1.7326,0.205,9.19618,9.19618
2133.00,9.19854,25.131062,0.000392,25.001989,-1.7327,0.205,9.19478,9.19478
2134.00,9.19818,25.131222,0.000391,25.002087,-1.7327,0.205,9.19467,9.19467
2135.00,9.19790,25.131261,0.000389,25.002097,-1.7327,0.205,9.19494,9.19494
2136.00,9.19746,25.131372,0.000392,25.002126,-1.7326,0.205,9.19417,9.19417
2137.00,9.19700,25.131351,0.000389,25.002054,-1.7327,0.205,9.19372,9.19372
2138.00,9.19670,25.131383,0.000391,25.002024,-1.7327,0.205,9.19390,9.19390
2139.00,9.19631,25.131376,0.000389,25.002000,-1.7329,0.205,9.19455,9.19455
2140.00,9.19613,25.131407,0.000392,25.002003,-1.7331,0.205,9.19491,9.19491
2141.00,9.19629,25.131333,0.000391,25.001970,-1.7333,0.205,9.19678,9.19678
2142.00,9.19648,25.131440,0.000397,25.002063,-1.7332,0.205,9.19832,9.19832
2143.00,9.19675,25.131456,0.000400,25.002104,-1.7331,0.205,9.19924,9.19924
2144.00,9.19689,25.131475,0.000402,25.002103,-1.7327,0.205,9.19942,9.19942
2145.00,9.19683,25.131486,0.000401,25.002068,-1.7326,0.205,9.20003,9.20003
2146.00,9.19687,25.131555,0.000397,25.002118,-1.7323,0.206,9.19922,9.19922
2147.00,9.19678,25.131506,0.000393,25.002047,-1.7321,0.206,9.19853,9.19853
2148.00,9.19650,25.131574,0.000389,25.002052,-1.7320,0.206,9.19735,9.19735
2149.00,9.19627,25.131592,0.000388,25.002063,-1.7320,0.206,9.19668,9.19668
2150.00,9.19634,25.131661,0.000385,25.002080,-1.7320,0.206,9.19553,9.19553
2151.00,9.19636,25.131664,0.000384,25.002043,-1.7321,0.207,9.19538,9.19538
2152.00,9.19654,25.131786,0.000388,25.002111,-1.7323,0.207,9.19613,9.19613
2153.00,9.19681,25.131745,0.000392,25.002046,-1.7325,0.207,9.19727,9.19727
2154.00,9.19712,25.131774,0.000394,25.002040,-1.7326,0.207,9.19747,9.19747
2155.00,9.19764,25.131716,0.000397,25.002038,-1.7326,0.207,9.19740,9.19740
2156.00,9.19791,25.131765,0.000400,25.002066,-1.7325,0.206,9.19769,9.19769
2157.00,9.19761,25.131764,0.000397,25.002049,-1.7325,0.207,9.19741,9.19741
2158.00,9.19706,25.131736,0.000395,25.002036,-1.7325,0.207,9.19806,9.19806
2159.00,9.19652,25.131743,0.000395,25.002020,-1.7324,0.207,9.19927,9.19927
2160.00,9.19619,25.131805,0.000395,25.001962,-1.7324,0.207,9.19974,9.19974
2161.00,9.19771,25.131800,0.000396,25.001883,-1.7324,0.207,9.19966,9.19966
@15,2.0001,4.0, 2160.028 
2162.00,9.20062,25.131799,0.000396,25.001756,-1.7323,0.207,9.19992,9.19992
2163.00,9.19899,25.131872,0.000397,25.001751,-1.7321,0.207,9.19993,9.19993
2164.00,9.19730,25.131864,0.000395,25.001728,-1.7321,0.207,9.20046,9.20046
2165.00,9.19828,25.131872,0.000396,25.001763,-1.7321,0.207,9.20319,9.20319
2166.00,9.19874,25.131970,0.000395,25.001868,-1.7320,0.208,9.20580,9.20580
2167.00,9.19873,25.131970,0.000398,25.001939,-1.7321,0.208,9.20783,9.20783
2168.00,9.19940,25.131970,0.000397,25.001957,-1.7321,0.208,9.21006,9.21006
2169.00,9.20077,25.132014,0.000397,25.001986,-1.7320,0.208,9.21261,9.21261
2170.00,9.20214,25.131997,0.000395,25.001945,-1.7320,0.208,9.21343,9.21343
2171.00,9.20358,25.131938,0.000393,25.001879,-1.7321,0.208,9.21310,9.21310
2172.00,9.20417,25.132013,0.000392,25.001907,-1.7321,0.208,9.21185,9.21185
2173.00,9.20427,25.132091,0.000393,25.001938,-1.7321,0.208,9.20933,9.20933
2174.00,9.20449,25.132186,0.000395,25.001964,-1.7321,0.208,9.20674,9.20674
2175.00,9.20491,25.132323,0.000399,25.002047,-1.7320,0.208,9.20385,9.20385
2176.00,9.20499,25.132363,0.000401,25.001954,-1.7320,0.208,9.20110,9.20110
2177.00,9.20472,25.132455,0.000401,25.002026,-1.7320,0.208,9.19864,9.19864
2178.00,9.20433,25.132450,0.000396,25.001978,-1.7322,0.209,9.19746,9.19746
2179.00,9.20405,25.132435,0.000394,25.001933,-1.7322,0.209,9.19636,9.19636
2180.00,9.20415,25.132430,0.000393,25.001904,-1.7321,0.209,9.19668,9.19668
2181.00,9.20438,25.132446,0.000394,25.001948,-1.7321,0.209,9.19799,9.19799
2182.00,9.20451,25.132405,0.000393,25.001894,-1.7320,0.209,9.19970,9.19970
2183.00,9.20442,25.132459,0.000398,25.001908,-1.7320,0.209,9.20072,9.20072
2184.00,9.20438,25.132422,0.000400,25.001857,-1.7318,0.209,9.20173,9.20173
2185.00,9.20418,25.132413,0.000404,25.001825,-1.7318,0.209,9.20177,9.20177
2186.00,9.20369,25.132450,0.000400,25.001838,-1.7317,0.209,9.20183,9.20183
2187.00,9.20329,25.132457,0.000399,25.001794,-1.7315,0.209,9.20176,9.20176
2188.00,9.20267,25.132514,0.000395,25.001846,-1.7313,0.209,9.20148,9.20148
2189.00,9.20180,25.132655,0.000390,25.001880,-1.7313,0.210,9.20044,9.20044
2190.00,9.20093,25.132799,0.000390,25.001959,-1.7314,0.210,9.19958,9.19958
2191.00,9.20023,25.132937,0.000394,25.002025,-1.7314,0.210,9.19933,9.19933
2192.00,9.20004,25.133047,0.000398,25.002061,-1.7315,0.210,9.19986,9.19986
2193.00,9.20004,25.133098,0.000399,25.001990,-1.7317,0.210,9.20077,9.20077
2194.00,9.20009,25.133139,0.000401,25.002006,-1.7316,0.210,9.20134,9.20134
2195.00,9.20002,25.133143,0.000401,25.001949,-1.7314,0.210,9.20230,9.20230
2196.00,9.20005,25.133199,0.000400,25.001974,-1.7312,0.210,9.20131,9.20131
2197.00,9.20012,25.133225,0.000399,25.001951,-1.7312,0.210,9.19934,9.19934
2198.00,9.20022,25.133270,0.000398,25.001979,-1.7311,0.210,9.19833,9.19833
2199.00,9.20035,25.133326,0.000400,25.002014,-1.7312,0.210,9.19789,9.19789
2200.00,9.20024,25.133331,0.000395,25.001971,-1.7314,0.210,9.19678,9.19678
2201.00,9.19995,25.133294,0.000390,25.001876,-1.7315,0.210,9.19674,9.19674
2202.00,9.19967,25.133329,0.000388,25.001912,-1.7318,0.211,9.19733,9.19733
2203.00,9.19949,25.133392,0.000392,25.001970,-1.7320,0.211,9.19693,9.19693
2204.00,9.19929,25.133399,0.000392,25.001894,-1.7321,0.211,9.19721,9.19721
2205.00,9.19911,25.133482,0.000391,25.001963,-1.7322,0.211,9.19700,9.19700
2206.00,9.19861,25.133632,0.000395,25.002014,-1.7321,0.211,9.19576,9.19576
2207.00,9.19803,25.133765,0.000400,25.002033,-1.7319,0.211,9.19480,9.19480
2208.00,9.19777,25.133771,0.000397,25.001985,-1.7316,0.211,9.19486,9.19486
2209.00,9.19772,25.133841,0.000395,25.002011,-1.7313,0.211,9.19431,9.19431
2210.00,9.19769,25.133815,0.000396,25.001928,-1.7311,0.211,9.19486,9.19486
2211.00,9.19766,25.133760,0.000395,25.001921,-1.7311,0.211,9.19613,9.19613
2212.00,9.19729,25.133682,0.000394,25.001922,-1.7310,0.211,9.19697,9.19697
2213.00,9.19693,25.133752,0.000397,25.001965,-1.7310,0.211,9.19677,9.19677
2214.00,9.19665,25.133743,0.000397,25.001947,-1.7310,0.211,9.19694,9.19694
2215.00,9.19641,25.133826,0.000399,25.002005,-1.7311,0.211,9.19632,9.19632
2216.00,9.19621,25.133843,0.000400,25.002002,-1.7310,0.211,9.19603,9.19603
2217.00,9.19614,25.134003,0.000399,25.002066,-1.7310,0.211,9.19563,9.19563
2218.00,9.19611,25.134039,0.000398,25.002063,-1.7310,0.211,9.19528,9.19528
2219.00,9.19589,25.134160,0.000398,25.002165,-1.7310,0.212,9.19481,9.19481
2220.00,9.19582,25.134176,0.000398,25.002119,-1.7309,0.212,9.19523,9.19523
2221.00,9.19585,25.134248,0.000400,25.002124,-1.7309,0.212,9.19529,9.19529
2222.00,9.19581,25.134185,0.000399,25.002033,-1.7308,0.212,9.19577,9.19577
2223.00,9.19575,25.134162,0.000401,25.002020,-1.7307,0.211,9.19587,9.19587
2224.00,9.19563,25.134210,0.000401,25.002061,-1.7306,0.211,9.19597,9.19597
2225.00,9.19541,25.134328,0.000401,25.002204,-1.7306,0.212,9.19518,9.19518
2226.00,9.19561,25.134330,0.000401,25.002195,-1.7305,0.212,9.19589,9.19589
2227.00,9.19603,25.134316,0.000398,25.002123,-1.7306,0.212,9.19656,9.19656
2228.00,9.19623,25.134387,0.000391,25.002109,-1.7307,0.212,9.19672,9.19672
2229.00,9.19620,25.134358,0.000392,25.002024,-1.7307,0.212,9.19738,9.19738
2230.00,9.19626,25.134336,0.000393,25.001950,-1.7307,0.212,9.19787,9.19787
2231.00,9.19614,25.134428,0.000390,25.001967,-1.7308,0.213,9.19757,9.19757
2232.00,9.19635,25.134435,0.000393,25.002004,-1.7308,0.213,9.19809,9.19809
2233.00,9.19663,25.134363,0.000399,25.001985,-1.7308,0.212,9.19879,9.19879
2234.00,9.19663,25.134294,0.000397,25.001964,-1.7308,0.212,9.19786,9.19786
2235.00,9.19634,25.134277,0.000396,25.001931,-1.7308,0.213,9.19641,9.19641
2236.00,9.19605,25.134229,0.000400,25.001942,-1.7306,0.212,9.19526,9.19526
2237.00,9.19590,25.134242,0.000399,25.001867,-1.7307,0.212,9.19298,9.19298
2238.00,9.19585,25.134318,0.000399,25.001828,-1.7308,0.212,9.19235,9.19235
2239.00,9.19612,25.134302,0.000402,25.001750,-1.7309,0.212,9.19390,9.19390
2240.00,9.19627,25.134394,0.000403,25.001847,-1.7308,0.213,9.19555,9.19555
2241.00,9.19630,25.134452,0.000400,25.001895,-1.7308,0.213,9.19665,9.19665
2242.00,9.19625,25.134498,0.000398,25.002030,-1.7307,0.213,9.19719,9.19719
2243.00,9.19615,25.134446,0.000394,25.002017,-1.7305,0.213,9.19645,9.19645
2244.00,9.19603,25.134580,0.000395,25.002156,-1.7304,0.213,9.19504,9.19504
2245.00,9.19609,25.134547,0.000395,25.002102,-1.7304,0.213,9.19498,9.19498
2246.00,9.19628,25.134585,0.000397,25.002075,-1.7305,0.213,9.19572,9.19572
2247.00,9.19634,25.134681,0.000399,25.002123,-1.7305,0.213,9.19690,9.19690
2248.00,9.19633,25.134823,0.000401,25.002168,-1.7306,0.213,9.19809,9.19809
2249.00,9.19645,25.134834,0.000399,25.002149,-1.7306,0.214,9.19863,9.19863
2250.00,9.19642,25.134764,0.000399,25.002049,-1.7306,0.214,9.19907,9.19907
2251.00,9.19653,25.134677,0.000397,25.001934,-1.7304,0.214,9.19859,9.19859
2252.00,9.19664,25.134697,0.000398,25.001887,-1.7303,0.214,9.19939,9.19939
2253.00,9.19679,25.134659,0.000396,25.001886,-1.7301,0.214,9.20087,9.20087
2254.00,9.19712,25.134678,0.000394,25.001845,-1.7301,0.214,9.20183,9.20183
2255.00,9.19765,25.134755,0.000395,25.001873,-1.7300,0.214,9.20237,9.20237
2256.00,9.19820,25.134872,0.000399,25.001942,-1.7299,0.214,9.20272,9.20272
2257.00,9.19868,25.134852,0.000399,25.001852,-1.7299,0.214,9.20220,9.20220
2258.00,9.19913,25.134924,0.000402,25.001822,-1.7300,0.214,9.20161,9.20161
2259.00,9.19928,25.135001,0.000402,25.001863,-1.7299,0.214,9.20160,9.20160
2260.00,9.19931,25.135075,0.000400,25.001841,-1.7300,0.214,9.20101,9.20101
2261.00,9.19937,25.135093,0.000395,25.001767,-1.7301,0.215,9.20090,9.20090
2262.00,9.19967,25.135199,0.000398,25.001838,-1.7301,0.215,9.20094,9.20094
2263.00,9.20002,25.135214,0.000400,25.001860,-1.7302,0.214,9.20049,9.20049
2264.00,9.20044,25.135246,0.000399,25.001856,-1.7304,0.215,9.20058,9.20058
2265.00,9.20100,25.135272,0.000396,25.001906,-1.7307,0.215,9.20261,9.20261
2266.00,9.20136,25.135241,0.000395,25.001878,-1.7308,0.215,9.20355,9.20355
2267.00,9.20144,25.135247,0.000393,25.001856,-1.7307,0.215,9.20320,9.20320
2268.00,9.20142,25.135351,0.000392,25.001891,-1.7306,0.215,9.20311,9.20311
2269.00,9.20162,25.135323,0.000394,25.001814,-1.7304,0.215,9.20301,9.20301
2270.00,9.20178,25.135318,0.000397,25.001766,-1.7300,0.215,9.20133,9.20133
2271.00,9.20191,25.135432,0.000400,25.001881,-1.7298,0.215,9.20093,9.20093
2272.00,9.20207,25.135417,0.000400,25.001873,-1.7298,0.215,9.20196,9.20196
2273.00,9.20197,25.135386,0.000401,25.001830,-1.7298,0.215,9.20206,9.20206
2274.00,9.20161,25.135488,0.000400,25.001866,-1.7297,0.215,9.20050,9.20050
2275.00,9.20126,25.135576,0.000401,25.001948,-1.7297,0.215,9.19970,9.19970
2276.00,9.20101,25.135538,0.000397,25.001889,-1.7298,0.215,9.19813,9.19813
2277.00,9.20067,25.135647,0.000395,25.001936,-1.7299,0.215,9.19588,9.19588
2278.00,9.20021,25.135748,0.000395,25.001983,-1.7300,0.215,9.19431,9.19431
2279.00,9.19974,25.135774,0.000394,25.002035,-1.7301,0.216,9.19391,9.19391
2280.00,9.19935,25.135861,0.000394,25.002010,-1.7301,0.216,9.19350,9.19350
2281.00,9.19922,25.135980,0.000396,25.002033,-1.7300,0.216,9.19394,9.19394
2282.00,9.19912,25.136039,0.000399,25.002035,-1.7300,0.216,9.19531,9.19531
2283.00,9.19902,25.135978,0.000396,25.002001,-1.7300,0.216,9.19627,9.19627
2284.00,9.19883,25.135976,0.000397,25.001962,-1.7299,0.216,9.19714,9.19714
2285.00,9.19843,25.136013,0.000401,25.001969,-1.7299,0.216,9.19827,9.19827
2286.00,9.19808,25.136054,0.000405,25.001971,-1.7299,0.216,9.19885,9.19885
2287.00,9.19798,25.136044,0.000402,25.001937,-1.7298,0.216,9.19897,9.19897
2288.00,9.19812,25.136172,0.000404,25.001969,-1.7296,0.216,9.19986,9.19986
2289.00,9.19811,25.136364,0.000408,25.002101,-1.7294,0.216,9.20068,9.20068
2290.00,9.19807,25.136356,0.000408,25.002121,-1.7293,0.216,9.20078,9.20078
2291.00,9.19809,25.136382,0.000407,25.002169,-1.7292,0.216,9.20122,9.20122
2292.00,9.19800,25.136395,0.000409,25.002170,-1.7292,0.216,9.20164,9.20164
2293.00,9.19801,25.136355,0.000411,25.002098,-1.7292,0.216,9.20194,9.20194
2294.00,9.19836,25.136240,0.000405,25.001952,-1.7292,0.216,9.20279,9.20279
2295.00,9.19887,25.136292,0.000402,25.001982,-1.7292,0.217,9.20371,9.20371
2296.00,9.19925,25.136300,0.000401,25.001938,-1.7294,0.217,9.20382,9.20382
2297.00,9.19962,25.136398,0.000399,25.001959,-1.7295,0.217,9.20323,9.20323
2298.00,9.19995,25.136416,0.000400,25.001983,-1.7296,0.217,9.20264,9.20264
2299.00,9.20031,25.136458,0.000402,25.002004,-1.7296,0.217,9.20147,9.20147
2300.00,9.20070,25.136368,0.000400,25.001930,-1.7296,0.217,9.20058,9.20058
2301.00,9.20095,25.136419,0.000400,25.002005,-1.7295,0.217,9.20039,9.20039
2302.00,9.20112,25.136320,0.000398,25.001966,-1.7294,0.217,9.20105,9.20105
2303.00,9.20142,25.136318,0.000394,25.001947,-1.7292,0.217,9.20194,9.20194
2304.00,9.20176,25.136288,0.000396,25.001947,-1.7291,0.217,9.20164,9.20164
2305.00,9.20193,25.136344,0.000395,25.001951,-1.7290,0.218,9.20107,9.20107
2306.00,9.20201,25.136326,0.000397,25.001896,-1.7289,0.218,9.20103,9.20103
2307.00,9.20215,25.136454,0.000399,25.001953,-1.7288,0.218,9.20118,9.20118
2308.00,9.20184,25.136521,0.000398,25.002011,-1.7290,0.218,9.20204,9.20204
2309.00,9.20098,25.136541,0.000397,25.001942,-1.7290,0.218,9.20489,9.20489
2310.00,9.20093,25.136612,0.000395,25.001953,-1.7290,0.218,9.20740,9.20740
2311.00,9.20151,25.136602,0.000390,25.001921,-1.7290,0.218,9.20920,9.20920
@16,2.0001,4.0, 2310.07 
2312.00,9.20346,25.136566,0.000390,25.001846,-1.7288,0.218,9.21034,9.21034
2313.00,9.20334,25.136607,0.000394,25.001865,-1.7288,0.218,9.21072,9.21072
2314.00,9.20108,25.136680,0.000396,25.001944,-1.7287,0.218,9.21011,9.21011
2315.00,9.20222,25.136690,0.000401,25.001948,-1.7286,0.218,9.21001,9.21001
2316.00,9.20443,25.136749,0.000403,25.001916,-1.7286,0.218,9.21014,9.21014
2317.00,9.20552,25.136794,0.000400,25.001909,-1.7287,0.218,9.21001,9.21001
2318.00,9.20631,25.136947,0.000399,25.001910,-1.7285,0.218,9.20933,9.20933
2319.00,9.20683,25.137041,0.000397,25.001854,-1.7283,0.218,9.20981,9.20981
2320.00,9.20710,25.137118,0.000393,25.001789,-1.7283,0.219,9.21034,9.21034
2321.00,9.20755,25.137146,0.000391,25.001754,-1.7282,0.219,9.21080,9.21080
2322.00,9.20801,25.137231,0.000392,25.001781,-1.7282,0.219,9.21123,9.21123
2323.00,9.20844,25.137235,0.000388,25.001789,-1.7282,0.219,9.21272,9.21272
2324.00,9.20906,25.137233,0.000388,25.001794,-1.7283,0.219,9.21315,9.21315
2325.00,9.20978,25.137178,0.000388,25.001797,-1.7284,0.219,9.21260,9.21260
2326.00,9.21029,25.137326,0.000393,25.001899,-1.7284,0.219,9.21219,9.21219
2327.00,9.21078,25.137374,0.000397,25.001947,-1.7284,0.219,9.21238,9.21238
2328.00,9.21115,25.137339,0.000399,25.001907,-1.7283,0.219,9.21213,9.21213
2329.00,9.21133,25.137418,0.000398,25.001972,-1.7281,0.219,9.21249,9.21249
2330.00,9.21141,25.137614,0.000404,25.002100,-1.7281,0.219,9.21271,9.21271
2331.00,9.21140,25.137622,0.000404,25.002110,-1.7282,0.219,9.21271,9.21271
2332.00,9.21152,25.137665,0.000402,25.002099,-1.7281,0.219,9.21247,9.21247
2333.00,9.21152,25.137618,0.000402,25.002011,-1.7280,0.219,9.21212,9.21212
2334.00,9.21158,25.137578,0.000401,25.001915,-1.7280,0.220,9.21086,9.21086
2335.00,9.21158,25.137515,0.000399,25.001836,-1.7280,0.220,9.21038,9.21038
2336.00,9.21132,25.137574,0.000399,25.001834,-1.7279,0.220,9.20889,9.20889
2337.00,9.21086,25.137576,0.000402,25.001817,-1.7280,0.220,9.20657,9.20657
2338.00,9.21056,25.137681,0.000402,25.001891,-1.7281,0.220,9.20510,9.20510
2339.00,9.21039,25.137725,0.000403,25.001931,-1.7282,0.220,9.20463,9.20463
2340.00,9.21019,25.137799,0.000401,25.001949,-1.7282,0.220,9.20449,9.20449
2341.00,9.20992,25.137818,0.000399,25.001917,-1.7282,0.220,9.20547,9.20547
2342.00,9.20972,25.137835,0.000397,25.001899,-1.7282,0.220,9.20687,9.20687
2343.00,9.20938,25.137916,0.000398,25.001939,-1.7280,0.220,9.20731,9.20731
2344.00,9.20895,25.137987,0.000401,25.001963,-1.7280,0.220,9.20698,9.20698
2345.00,9.20863,25.138007,0.000402,25.001883,-1.7280,0.220,9.20663,9.20663
2346.00,9.20845,25.138018,0.000401,25.001931,-1.7281,0.220,9.20612,9.20612
2347.00,9.20811,25.138071,0.000401,25.001945,-1.7282,0.220,9.20551,9.20551
2348.00,9.20751,25.137938,0.000400,25.001790,-1.7282,0.220,9.20424,9.20424
2349.00,9.20684,25.137951,0.000400,25.001771,-1.7282,0.220,9.20348,9.20348
2350.00,9.20630,25.137976,0.000401,25.001811,-1.7281,0.220,9.20322,9.20322
2351.00,9.20610,25.138079,0.000402,25.001850,-1.7280,0.220,9.20340,9.20340
2352.00,9.20581,25.138117,0.000399,25.001835,-1.7278,0.221,9.20362,9.20362
2353.00,9.20548,25.138278,0.000397,25.001945,-1.7278,0.221,9.20438,9.20438
2354.00,9.20517,25.138275,0.000392,25.001893,-1.7278,0.221,9.20528,9.20528
2355.00,9.20499,25.138367,0.000392,25.001998,-1.7277,0.221,9.20557,9.20557
2356.00,9.20504,25.138317,0.000392,25.001948,-1.7277,0.222,9.20565,9.20565
2357.00,9.20534,25.138306,0.000396,25.001941,-1.7276,0.221,9.20606,9.20606
2358.00,9.20557,25.138339,0.000403,25.001979,-1.7274,0.221,9.20639,9.20639
2359.00,9.20558,25.138401,0.000408,25.002084,-1.7271,0.221,9.20641,9.20641
2360.00,9.20558,25.138424,0.000410,25.002057,-1.7269,0.221,9.20720,9.20720
2361.00,9.20576,25.138452,0.000408,25.002037,-1.7268,0.221,9.20798,9.20798
2362.00,9.20583,25.138566,0.000408,25.002127,-1.7270,0.221,9.20819,9.20819
2363.00,9.20580,25.138585,0.000404,25.002085,-1.7272,0.221,9.20805,9.20805
2364.00,9.20577,25.138567,0.000400,25.001993,-1.7275,0.222,9.20789,9.20789
2365.00,9.20577,25.138583,0.000400,25.001961,-1.7277,0.222,9.20735,9.20735
2366.00,9.20591,25.138527,0.000397,25.001879,-1.7276,0.222,9.20664,9.20664
2367.00,9.20594,25.138433,0.000393,25.001731,-1.7274,0.222,9.20628,9.20628
2368.00,9.20614,25.138419,0.000393,25.001712,-1.7273,0.222,9.20636,9.20636
2369.00,9.20646,25.138512,0.000398,25.001803,-1.7272,0.222,9.20685,9.20685
2370.00,9.20675,25.138573,0.000397,25.001864,-1.7271,0.222,9.20712,9.20712
2371.00,9.20683,25.138730,0.000402,25.001976,-1.7271,0.222,9.20701,9.20701
2372.00,9.20691,25.138906,0.000404,25.002105,-1.7271,0.222,9.20764,9.20764
2373.00,9.20719,25.139000,0.000402,25.002159,-1.7270,0.222,9.20807,9.20807
2374.00,9.20724,25.139078,0.000402,25.002182,-1.7268,0.223,9.20791,9.20791
2375.00,9.20738,25.139004,0.000400,25.002022,-1.7268,0.223,9.20802,9.20802
2376.00,9.20740,25.139112,0.000403,25.002094,-1.7267,0.223,9.20766,9.20766
2377.00,9.20733,25.139016,0.000406,25.002003,-1.7267,0.223,9.20746,9.20746
2378.00,9.20737,25.139084,0.000408,25.002011,-1.7267,0.223,9.20707,9.20707
2379.00,9.20737,25.139047,0.000405,25.001939,-1.7268,0.223,9.20665,9.20665
2380.00,9.20723,25.139066,0.000404,25.001976,-1.7268,0.223,9.20593,9.20593
2381.00,9.20694,25.138991,0.000400,25.001841,-1.7268,0.223,9.20570,9.20570
2382.00,9.20665,25.139055,0.000400,25.001867,-1.7269,0.223,9.20488,9.20488
2383.00,9.20647,25.139023,0.000398,25.001847,-1.7270,0.223,9.20428,9.20428
2384.00,9.20648,25.139068,0.000400,25.001896,-1.7271,0.223,9.20451,9.20451
2385.00,9.20635,25.139173,0.000403,25.001959,-1.7272,0.223,9.20358,9.20358
2386.00,9.20595,25.139070,0.000403,25.001915,-1.7271,0.223,9.20282,9.20282
2387.00,9.20560,25.139045,0.000398,25.001930,-1.7270,0.223,9.20168,9.20168
2388.00,9.20522,25.138999,0.000395,25.001890,-1.7268,0.223,9.20070,9.20070
2389.00,9.20476,25.139041,0.000395,25.001862,-1.7268,0.223,9.19888,9.19888
2390.00,9.20413,25.139013,0.000395,25.001779,-1.7267,0.223,9.19785,9.19785
2391.00,9.20371,25.139149,0.000397,25.001888,-1.7267,0.223,9.19835,9.19835
2392.00,9.20361,25.139294,0.000400,25.001923,-1.7267,0.223,9.20013,9.20013
2393.00,9.20348,25.139379,0.000403,25.001947,-1.7268,0.223,9.20170,9.20170
2394.00,9.20340,25.139405,0.000406,25.001930,-1.7269,0.223,9.20346,9.20346
2395.00,9.20331,25.139464,0.000406,25.001989,-1.7270,0.224,9.20575,9.20575
2396.00,9.20342,25.139511,0.000404,25.001953,-1.7270,0.224,9.20714,9.20714
2397.00,9.20350,25.139510,0.000401,25.001934,-1.7270,0.224,9.20711,9.20711
2398.00,9.20339,25.139573,0.000398,25.001962,-1.7270,0.224,9.20652,9.20652
2399.00,9.20327,25.139600,0.000392,25.001989,-1.7269,0.224,9.20637,9.20637
2400.00,9.20332,25.139711,0.000391,25.002041,-1.7267,0.225,9.20591,9.20591
2401.00,9.20326,25.139769,0.000393,25.002036,-1.7266,0.225,9.20476,9.20476
2402.00,9.20320,25.139800,0.000395,25.002025,-1.7265,0.225,9.20384,9.20384
2403.00,9.20323,25.139951,0.000401,25.002152,-1.7264,0.224,9.20405,9.20405
2404.00,9.20319,25.140039,0.000404,25.002214,-1.7262,0.225,9.20378,9.20378
2405.00,9.20317,25.139994,0.000407,25.002204,-1.7262,0.224,9.20359,9.20359
2406.00,9.20344,25.139996,0.000405,25.002237,-1.7264,0.225,9.20423,9.20423
2407.00,9.20383,25.140029,0.000409,25.002280,-1.7265,0.225,9.20521,9.20521
2408.00,9.20437,25.139930,0.000405,25.002175,-1.7265,0.225,9.20632,9.20632
2409.00,9.20480,25.139922,0.000405,25.002172,-1.7266,0.225,9.20646,9.20646
2410.00,9.20529,25.139962,0.000403,25.002197,-1.7265,0.225,9.20715,9.20715
2411.00,9.20572,25.139989,0.000402,25.002188,-1.7264,0.225,9.20689,9.20689
2412.00,9.20565,25.140085,0.000400,25.002221,-1.7261,0.225,9.20610,9.20610
2413.00,9.20556,25.140063,0.000399,25.002197,-1.7260,0.225,9.20562,9.20562
2414.00,9.20567,25.140062,0.000397,25.002185,-1.7258,0.225,9.20605,9.20605
2415.00,9.20569,25.140092,0.000398,25.002183,-1.7258,0.225,9.20584,9.20584
2416.00,9.20550,25.140065,0.000398,25.002070,-1.7261,0.225,9.20569,9.20569
2417.00,9.20544,25.139997,0.000397,25.001929,-1.7265,0.225,9.20683,9.20683
2418.00,9.20569,25.140094,0.000398,25.001873,-1.7268,0.225,9.20742,9.20742
2419.00,9.20595,25.140212,0.000404,25.001833,-1.7270,0.225,9.20759,9.20759
2420.00,9.20597,25.140358,0.000403,25.001822,-1.7270,0.225,9.20750,9.20750
2421.00,9.20611,25.140436,0.000400,25.001908,-1.7267,0.226,9.20810,9.20810
2422.00,9.20634,25.140434,0.000398,25.001962,-1.7265,0.226,9.20746,9.20746
2423.00,9.20640,25.140439,0.000397,25.002031,-1.7262,0.226,9.20625,9.20625
2424.00,9.20631,25.140321,0.000393,25.001980,-1.7262,0.226,9.20495,9.20495
2425.00,9.20621,25.140201,0.000393,25.001908,-1.7262,0.226,9.20420,9.20420
2426.00,9.20612,25.140305,0.000397,25.001961,-1.7261,0.226,9.20349,9.20349
2427.00,9.20594,25.140310,0.000399,25.001928,-1.7261,0.226,9.20301,9.20301
2428.00,9.20578,25.140386,0.000402,25.001943,-1.7262,0.226,9.20359,9.20359
2429.00,9.20570,25.140518,0.000402,25.001963,-1.7261,0.226,9.20439,9.20439
2430.00,9.20584,25.140646,0.000401,25.002027,-1.7262,0.226,9.20607,9.20607
2431.00,9.20605,25.140627,0.000401,25.001971,-1.7264,0.226,9.20754,9.20754
2432.00,9.20640,25.140720,0.000402,25.001992,-1.7265,0.226,9.20884,9.20884
2433.00,9.20653,25.140826,0.000402,25.002010,-1.7265,0.226,9.20855,9.20855
2434.00,9.20646,25.140857,0.000400,25.002032,-1.7264,0.227,9.20891,9.20891
2435.00,9.20654,25.140766,0.000398,25.001947,-1.7264,0.227,9.20897,9.20897
2436.00,9.20682,25.140806,0.000398,25.001992,-1.7263,0.227,9.20855,9.20855
2437.00,9.20693,25.140768,0.000396,25.001933,-1.7263,0.227,9.20819,9.20819
2438.00,9.20687,25.140734,0.000395,25.001876,-1.7263,0.227,9.20916,9.20916
2439.00,9.20691,25.140855,0.000398,25.001959,-1.7263,0.227,9.20972,9.20972
2440.00,9.20717,25.141115,0.000405,25.002134,-1.7263,0.227,9.20994,9.20994
2441.00,9.20734,25.141313,0.000410,25.002246,-1.7263,0.227,9.20977,9.20977
2442.00,9.20740,25.141430,0.000412,25.002312,-1.7262,0.227,9.20989,9.20989
2443.00,9.20766,25.141474,0.000413,25.002301,-1.7262,0.227,9.21023,9.21023
2444.00,9.20814,25.141373,0.000413,25.002156,-1.7261,0.227,9.21056,9.21056
2445.00,9.20864,25.141254,0.000409,25.002086,-1.7260,0.227,9.21058,9.21058
2446.00,9.20910,25.141151,0.000403,25.001905,-1.7257,0.228,9.21149,9.21149
2447.00,9.20964,25.141269,0.000403,25.001947,-1.7255,0.228,9.21282,9.21282
2448.00,9.21011,25.141328,0.000401,25.001890,-1.7254,0.228,9.21340,9.21340
2449.00,9.21061,25.141360,0.000398,25.001883,-1.7253,0.228,9.21423,9.21423
2450.00,9.21095,25.141416,0.000397,25.001862,-1.7250,0.228,9.21439,9.21439
2451.00,9.21098,25.141271,0.000399,25.001736,-1.7249,0.228,9.21425,9.21425
2452.00,9.21123,25.141250,0.000403,25.001746,-1.7248,0.228,9.21494,9.21494
2453.00,9.21177,25.141160,0.000399,25.001733,-1.7247,0.228,9.21560,9.21560
2454.00,9.21216,25.141211,0.000402,25.001783,-1.7247,0.228,9.21492,9.21492
2455.00,9.21255,25.141223,0.000403,25.001783,-1.7247,0.228,9.21429,9.21429
2456.00,9.21295,25.141334,0.000401,25.001899,-1.7249,0.228,9.21424,9.21424
2457.00,9.21340,25.141382,0.000401,25.001921,-1.7251,0.228,9.21293,9.21293
2458.00,9.21416,25.141494,0.000405,25.002054,-1.7252,0.228,9.21260,9.21260
2459.00,9.21478,25.141491,0.000402,25.002055,-1.7252,0.228,9.21372,9.21372
2460.00,9.21509,25.141561,0.000402,25.002083,-1.7252,0.228,9.21468,9.21468
2461.00,9.21505,25.141609,0.000403,25.002121,-1.7252,0.228,9.21406,9.21406
@17,2.0001,4.0, 2460 
2462.00,9.21767,25.141583,0.000398,25.002061,-1.7249,0.229,9.21400,9.21400
2463.00,9.21684,25.141602,0.000399,25.002003,-1.7248,0.229,9.21337,9.21337
2464.00,9.21382,25.141724,0.000403,25.002111,-1.7248,0.229,9.21210,9.21210
2465.00,9.21353,25.141730,0.000397,25.002117,-1.7249,0.229,9.21221,9.21221
2466.00,9.21431,25.141771,0.000396,25.002082,-1.7250,0.229,9.21312,9.21312
2467.00,9.21378,25.141889,0.000396,25.002142,-1.7253,0.229,9.21332,9.21332
2468.00,9.21351,25.141878,0.000393,25.002103,-1.7255,0.229,9.21364,9.21364
2469.00,9.21358,25.141810,0.000389,25.001939,-1.7255,0.230,9.21528,9.21528
2470.00,9.21358,25.141790,0.000389,25.001845,-1.7254,0.230,9.21621,9.21621
2471.00,9.21409,25.141885,0.000395,25.001965,-1.7252,0.229,9.21722,9.21722
2472.00,9.21456,25.141744,0.000393,25.001814,-1.7249,0.229,9.21809,9.21809
2473.00,9.21451,25.141808,0.000393,25.001843,-1.7247,0.229,9.21818,9.21818
2474.00,9.21445,25.141929,0.000396,25.001950,-1.7246,0.230,9.21683,9.21683
2475.00,9.21461,25.142010,0.000400,25.002024,-1.7246,0.229,9.21585,9.21585
2476.00,9.21483,25.141995,0.000394,25.001960,-1.7246,0.230,9.21523,9.21523
2477.00,9.21499,25.142135,0.000393,25.002012,-1.7244,0.230,9.21491,9.21491
2478.00,9.21503,25.142179,0.000393,25.002014,-1.7243,0.230,9.21446,9.21446
2479.00,9.21468,25.142247,0.000393,25.002034,-1.7242,0.230,9.21387,9.21387
2480.00,9.21447,25.142362,0.000391,25.002055,-1.7240,0.230,9.21364,9.21364
2481.00,9.21450,25.142435,0.000390,25.002028,-1.7239,0.230,9.21245,9.21245
2482.00,9.21428,25.142507,0.000394,25.002074,-1.7238,0.230,9.21015,9.21015
2483.00,9.21398,25.142647,0.000400,25.002155,-1.7238,0.230,9.20920,9.20920
2484.00,9.21373,25.142659,0.000402,25.002152,-1.7238,0.230,9.20844,9.20844
2485.00,9.21345,25.142713,0.000406,25.002176,-1.7237,0.230,9.20766,9.20766
2486.00,9.21309,25.142734,0.000406,25.002186,-1.7237,0.230,9.20672,9.20672
2487.00,9.21270,25.142695,0.000406,25.002140,-1.7236,0.230,9.20685,9.20685
2488.00,9.21229,25.142646,0.000403,25.002091,-1.7236,0.230,9.20669,9.20669
2489.00,9.21191,25.142671,0.000404,25.002047,-1.7236,0.231,9.20723,9.20723
2490.00,9.21128,25.142577,0.000399,25.001905,-1.7235,0.231,9.20701,9.20701
2491.00,9.21085,25.142548,0.000397,25.001866,-1.7235,0.231,9.20788,9.20788
2492.00,9.21036,25.142580,0.000397,25.001864,-1.7238,0.231,9.20886,9.20886
2493.00,9.21013,25.142544,0.000394,25.001844,-1.7238,0.231,9.20992,9.20992
2494.00,9.21006,25.142519,0.000388,25.001774,-1.7239,0.232,9.21064,9.21064
2495.00,9.21000,25.142574,0.000389,25.001864,-1.7240,0.232,9.21159,9.21159
2496.00,9.20997,25.142683,0.000395,25.001930,-1.7241,0.232,9.21247,9.21247
2497.00,9.20981,25.142821,0.000397,25.002046,-1.7240,0.232,9.21287,9.21287
2498.00,9.20969,25.142833,0.000399,25.001968,-1.7239,0.232,9.21295,9.21295
2499.00,9.20969,25.142991,0.000407,25.002141,-1.7238,0.231,9.21238,9.21238
2500.00,9.20960,25.142990,0.000405,25.002115,-1.7237,0.231,9.21156,9.21156
2501.00,9.20928,25.142960,0.000403,25.002089,-1.7236,0.232,9.20985,9.20985
2502.00,9.20928,25.142913,0.000404,25.002048,-1.7237,0.232,9.20884,9.20884
2503.00,9.20934,25.142935,0.000406,25.002091,-1.7237,0.232,9.20764,9.20764
2504.00,9.20925,25.142871,0.000401,25.001968,-1.7237,0.232,9.20671,9.20671
2505.00,9.20924,25.142983,0.000401,25.002005,-1.7239,0.232,9.20665,9.20665
2506.00,9.20916,25.143121,0.000400,25.002077,-1.7241,0.232,9.20644,9.20644
2507.00,9.20914,25.143199,0.000401,25.002052,-1.7240,0.232,9.20615,9.20615
2508.00,9.20915,25.143377,0.000401,25.002133,-1.7238,0.233,9.20589,9.20589
2509.00,9.20901,25.143435,0.000401,25.002114,-1.7238,0.233,9.20628,9.20628
2510.00,9.20912,25.143410,0.000402,25.002069,-1.7238,0.233,9.20692,9.20692
2511.00,9.20926,25.143375,0.000404,25.001999,-1.7235,0.233,9.20875,9.20875
2512.00,9.20942,25.143438,0.000406,25.002052,-1.7234,0.233,9.20988,9.20988
2513.00,9.20937,25.143451,0.000408,25.002037,-1.7234,0.233,9.21042,9.21042
2514.00,9.20910,25.143534,0.000411,25.002139,-1.7234,0.233,9.21025,9.21025
2515.00,9.20863,25.143607,0.000417,25.002156,-1.7233,0.233,9.20826,9.20826
2516.00,9.20812,25.143675,0.000416,25.002224,-1.7234,0.233,9.20672,9.20672
2517.00,9.20784,25.143554,0.000408,25.002054,-1.7235,0.233,9.20619,9.20619
2518.00,9.20763,25.143405,0.000408,25.001947,-1.7235,0.233,9.20603,9.20603
2519.00,9.20765,25.143396,0.000407,25.001934,-1.7236,0.233,9.20776,9.20776
2520.00,9.20788,25.143343,0.000403,25.001941,-1.7235,0.233,9.21003,9.21003
2521.00,9.20811,25.143325,0.000404,25.001895,-1.7235,0.233,9.21100,9.21100
2522.00,9.20832,25.143392,0.000405,25.001956,-1.7235,0.233,9.21155,9.21155
2523.00,9.20856,25.143491,0.000402,25.002006,-1.7233,0.233,9.21262,9.21262
2524.00,9.20898,25.143436,0.000398,25.001911,-1.7231,0.233,9.21235,9.21235
2525.00,9.20928,25.143443,0.000398,25.001881,-1.7230,0.233,9.21237,9.21237
2526.00,9.20956,25.143452,0.000396,25.001850,-1.7229,0.233,9.21243,9.21243
2527.00,9.20994,25.143531,0.000400,25.001867,-1.7229,0.233,9.21310,9.21310
2528.00,9.21029,25.143627,0.000402,25.001843,-1.7230,0.233,9.21244,9.21244
2529.00,9.21039,25.143728,0.000403,25.001864,-1.7231,0.234,9.21119,9.21119
2530.00,9.21037,25.143837,0.000403,25.001893,-1.7232,0.234,9.21079,9.21079
2531.00,9.21030,25.143864,0.000403,25.001851,-1.7232,0.234,9.21052,9.21052
2532.00,9.21001,25.143884,0.000402,25.001830,-1.7232,0.234,9.20842,9.20842
2533.00,9.20962,25.143961,0.000400,25.001860,-1.7231,0.234,9.20713,9.20713
2534.00,9.20947,25.143960,0.000403,25.001848,-1.7231,0.234,9.20665,9.20665
2535.00,9.20965,25.143969,0.000403,25.001794,-1.7232,0.234,9.20619,9.20619
2536.00,9.20994,25.144028,0.000404,25.001832,-1.7233,0.234,9.20614,9.20614
2537.00,9.21007,25.144125,0.000405,25.001911,-1.7234,0.234,9.20704,9.20704
2538.00,9.21000,25.144135,0.000407,25.001982,-1.7234,0.234,9.20779,9.20779
2539.00,9.20990,25.144210,0.000405,25.002019,-1.7234,0.234,9.20876,9.20876
2540.00,9.20961,25.144197,0.000401,25.001992,-1.7231,0.235,9.20875,9.20875
2541.00,9.20941,25.144281,0.000404,25.002038,-1.7229,0.235,9.20816,9.20816
2542.00,9.20925,25.144285,0.000402,25.002030,-1.7228,0.235,9.20804,9.20804
2543.00,9.20904,25.144284,0.000407,25.002012,-1.7227,0.235,9.20822,9.20822
2544.00,9.20887,25.144256,0.000410,25.001973,-1.7227,0.235,9.20873,9.20873
2545.00,9.20882,25.144301,0.000410,25.001995,-1.7227,0.234,9.20950,9.20950
2546.00,9.20888,25.144261,0.000405,25.001960,-1.7227,0.235,9.21079,9.21079
2547.00,9.20888,25.144288,0.000408,25.001968,-1.7226,0.235,9.21162,9.21162
2548.00,9.20883,25.144362,0.000403,25.001982,-1.7225,0.235,9.21236,9.21236
2549.00,9.20897,25.144401,0.000400,25.001977,-1.7224,0.235,9.21208,9.21208
2550.00,9.20907,25.144538,0.000404,25.002063,-1.7225,0.235,9.21170,9.21170
2551.00,9.20903,25.144600,0.000404,25.002050,-1.7225,0.235,9.21114,9.21114
2552.00,9.20930,25.144562,0.000397,25.001921,-1.7225,0.235,9.21182,9.21182
2553.00,9.20992,25.144579,0.000397,25.001842,-1.7226,0.235,9.21223,9.21223
2554.00,9.21040,25.144741,0.000398,25.001941,-1.7226,0.236,9.21282,9.21282
2555.00,9.21072,25.144655,0.000393,25.001782,-1.7226,0.236,9.21348,9.21348
2556.00,9.21103,25.144636,0.000393,25.001699,-1.7227,0.236,9.21460,9.21460
2557.00,9.21130,25.144716,0.000394,25.001775,-1.7228,0.236,9.21454,9.21454
2558.00,9.21173,25.144648,0.000395,25.001797,-1.7227,0.236,9.21500,9.21500
2559.00,9.21216,25.144576,0.000393,25.001678,-1.7226,0.236,9.21585,9.21585
2560.00,9.21257,25.144672,0.000397,25.001719,-1.7224,0.236,9.21638,9.21638
2561.00,9.21309,25.144818,0.000400,25.001855,-1.7222,0.236,9.21730,9.21730
2562.00,9.21380,25.144895,0.000403,25.001880,-1.7221,0.236,9.21837,9.21837
2563.00,9.21429,25.144998,0.000404,25.001849,-1.7221,0.236,9.21847,9.21847
2564.00,9.21461,25.145012,0.000403,25.001820,-1.7220,0.236,9.21793,9.21793
2565.00,9.21470,25.145046,0.000407,25.001882,-1.7220,0.236,9.21732,9.21732
2566.00,9.21480,25.144947,0.000406,25.001761,-1.7220,0.236,9.21670,9.21670
2567.00,9.21499,25.144978,0.000408,25.001758,-1.7221,0.236,9.21538,9.21538
2568.00,9.21503,25.144982,0.000408,25.001764,-1.7222,0.236,9.21444,9.21444
2569.00,9.21513,25.145074,0.000409,25.001842,-1.7224,0.236,9.21453,9.21453
2570.00,9.21545,25.145146,0.000406,25.001844,-1.7227,0.236,9.21527,9.21527
2571.00,9.21578,25.145272,0.000405,25.001904,-1.7228,0.237,9.21532,9.21532
2572.00,9.21605,25.145222,0.000400,25.001868,-1.7228,0.237,9.21612,9.21612
2573.00,9.21616,25.145279,0.000400,25.001847,-1.7225,0.237,9.21705,9.21705
2574.00,9.21631,25.145260,0.000401,25.001768,-1.7222,0.237,9.21748,9.21748
2575.00,9.21649,25.145259,0.000400,25.001689,-1.7221,0.237,9.21698,9.21698
2576.00,9.21648,25.145217,0.000402,25.001627,-1.7218,0.237,9.21674,9.21674
2577.00,9.21658,25.145319,0.000402,25.001623,-1.7215,0.237,9.21648,9.21648
2578.00,9.21656,25.145381,0.000403,25.001639,-1.7214,0.237,9.21627,9.21627
2579.00,9.21658,25.145496,0.000402,25.001702,-1.7215,0.237,9.21623,9.21623
2580.00,9.21646,25.145538,0.000399,25.001764,-1.7215,0.237,9.21600,9.21600
2581.00,9.21631,25.145578,0.000398,25.001780,-1.7216,0.237,9.21605,9.21605
2582.00,9.21611,25.145517,0.000398,25.001727,-1.7217,0.237,9.21628,9.21628
2583.00,9.21610,25.145674,0.000402,25.001874,-1.7217,0.237,9.21656,9.21656
2584.00,9.21615,25.145683,0.000404,25.001872,-1.7217,0.237,9.21668,9.21668
2585.00,9.21645,25.145722,0.000406,25.001839,-1.7217,0.237,9.21843,9.21843
2586.00,9.21688,25.145807,0.000405,25.001848,-1.7215,0.238,9.22009,9.22009
2587.00,9.21740,25.146004,0.000407,25.001980,-1.7214,0.238,9.22210,9.22210
2588.00,9.21794,25.145965,0.000404,25.001879,-1.7215,0.238,9.22270,9.22270
2589.00,9.21830,25.145978,0.000404,25.001888,-1.7215,0.238,9.22332,9.22332
2590.00,9.21857,25.146040,0.000407,25.001985,-1.7216,0.238,9.22338,9.22338
2591.00,9.21893,25.146005,0.000406,25.001954,-1.7217,0.238,9.22380,9.22380
2592.00,9.21933,25.145988,0.000406,25.001891,-1.7218,0.238,9.22294,9.22294
2593.00,9.21954,25.146034,0.000407,25.001906,-1.7217,0.238,9.22284,9.22284
2594.00,9.21954,25.146010,0.000403,25.001875,-1.7217,0.238,9.22166,9.22166
2595.00,9.21944,25.146050,0.000402,25.001909,-1.7216,0.238,9.22007,9.22007
2596.00,9.21943,25.146112,0.000404,25.001959,-1.7216,0.238,9.21774,9.21774
2597.00,9.21939,25.146183,0.000404,25.002090,-1.7217,0.238,9.21660,9.21660
2598.00,9.21957,25.146206,0.000403,25.002154,-1.7218,0.238,9.21659,9.21659
2599.00,9.21972,25.146321,0.000406,25.002237,-1.7218,0.238,9.21776,9.21776
2600.00,9.22003,25.146354,0.000404,25.002178,-1.7220,0.238,9.21864,9.21864
2601.00,9.22023,25.146421,0.000403,25.002159,-1.7220,0.239,9.21976,9.21976
2602.00,9.22037,25.146468,0.000403,25.002090,-1.7219,0.239,9.22007,9.22007
2603.00,9.22056,25.146553,0.000405,25.002055,-1.7218,0.239,9.22102,9.22102
2604.00,9.22062,25.146568,0.000404,25.001986,-1.7218,0.239,9.22021,9.22021
2605.00,9.22002,25.146546,0.000408,25.001957,-1.7217,0.239,9.21808,9.21808
2606.00,9.21978,25.146634,0.000412,25.002075,-1.7217,0.239,9.21630,9.21630
2607.00,9.21898,25.146597,0.000407,25.002021,-1.7217,0.239,9.21548,9.21548
2608.00,9.21832,25.146522,0.000405,25.001936,-1.7216,0.239,9.21495,9.21495
2609.00,9.21898,25.146582,0.000404,25.002012,-1.7216,0.239,9.21620,9.21620
2610.00,9.21998,25.146620,0.000401,25.002028,-1.7217,0.239,9.21873,9.21873
2611.00,9.22001,25.146635,0.000399,25.001975,-1.7216,0.240,9.22042,9.22042
2612.00,9.21987,25.146609,0.000400,25.001935,-1.7216,0.240,9.22094,9.22094
@18,2.0001,4.0, 2610.041 
2613.00,9.22196,25.146673,0.000399,25.001994,-1.7217,0.240,9.22110,9.22110
2614.00,9.21699,25.146705,0.000400,25.001943,-1.7216,0.240,9.22201,9.22201
2615.00,9.21611,25.146788,0.000399,25.001937,-1.7215,0.240,9.22380,9.22380
2616.00,9.21772,25.146825,0.000398,25.001953,-1.7214,0.240,9.22628,9.22628
2617.00,9.21832,25.146926,0.000399,25.002048,-1.7212,0.240,9.22878,9.22878
2618.00,9.21885,25.146997,0.000402,25.002098,-1.7210,0.240,9.23078,9.23078
2619.00,9.22052,25.147043,0.000401,25.002144,-1.7209,0.240,9.23178,9.23178
2620.00,9.22191,25.147016,0.000397,25.002122,-1.7209,0.240,9.23232,9.23232
2621.00,9.22313,25.147053,0.000399,25.002092,-1.7210,0.240,9.23198,9.23198
2622.00,9.22404,25.147088,0.000402,25.002037,-1.7210,0.240,9.23218,9.23218
2623.00,9.22451,25.147038,0.000401,25.001927,-1.7212,0.240,9.23155,9.23155
2624.00,9.22473,25.146989,0.000405,25.001853,-1.7213,0.240,9.22998,9.22998
2625.00,9.22525,25.147083,0.000413,25.001906,-1.7213,0.240,9.22769,9.22769
2626.00,9.22594,25.147046,0.000410,25.001852,-1.7213,0.240,9.22641,9.22641
2627.00,9.22649,25.147068,0.000406,25.001869,-1.7214,0.240,9.22508,9.22508
2628.00,9.22675,25.147083,0.000404,25.001867,-1.7214,0.241,9.22361,9.22361
2629.00,9.22663,25.147155,0.000398,25.001899,-1.7214,0.241,9.22250,9.22250
2630.00,9.22652,25.147158,0.000394,25.001806,-1.7213,0.241,9.22245,9.22245
2631.00,9.22656,25.147250,0.000399,25.001870,-1.7213,0.241,9.22194,9.22194
2632.00,9.22673,25.147285,0.000401,25.001854,-1.7212,0.241,9.22143,9.22143
2633.00,9.22688,25.147322,0.000400,25.001815,-1.7211,0.241,9.22135,9.22135
2634.00,9.22661,25.147409,0.000402,25.001861,-1.7211,0.241,9.22135,9.22135
2635.00,9.22616,25.147454,0.000403,25.001915,-1.7210,0.241,9.22126,9.22126
2636.00,9.22573,25.147528,0.000400,25.001907,-1.7208,0.242,9.22168,9.22168
2637.00,9.22535,25.147624,0.000401,25.001963,-1.7208,0.242,9.22192,9.22192
2638.00,9.22487,25.147747,0.000406,25.002068,-1.7207,0.242,9.22198,9.22198
2639.00,9.22449,25.147709,0.000408,25.001985,-1.7207,0.242,9.22338,9.22338
2640.00,9.22428,25.147820,0.000411,25.002065,-1.7209,0.242,9.22517,9.22517
2641.00,9.22398,25.147797,0.000410,25.002018,-1.7212,0.242,9.22490,9.22490
2642.00,9.22353,25.147750,0.000409,25.001951,-1.7213,0.242,9.22498,9.22498
2643.00,9.22324,25.147804,0.000405,25.001974,-1.7214,0.242,9.22520,9.22520
2644.00,9.22288,25.147777,0.000401,25.001919,-1.7213,0.242,9.22388,9.22388
2645.00,9.22274,25.147645,0.000397,25.001776,-1.7213,0.242,9.22197,9.22197
2646.00,9.22252,25.147671,0.000399,25.001843,-1.7212,0.242,9.22075,9.22075
2647.00,9.22206,25.147654,0.000397,25.001848,-1.7213,0.242,9.21904,9.21904
2648.00,9.22164,25.147563,0.000397,25.001781,-1.7213,0.242,9.21736,9.21736
2649.00,9.22130,25.147693,0.000398,25.001868,-1.7214,0.242,9.21609,9.21609
2650.00,9.22095,25.147660,0.000395,25.001807,-1.7213,0.243,9.21459,9.21459
2651.00,9.22046,25.147681,0.000399,25.001727,-1.7211,0.242,9.21333,9.21333
2652.00,9.21984,25.147811,0.000403,25.001787,-1.7209,0.242,9.21250,9.21250
2653.00,9.21934,25.147980,0.000406,25.001883,-1.7206,0.242,9.21201,9.21201
2654.00,9.21884,25.148027,0.000408,25.001897,-1.7203,0.242,9.21085,9.21085
2655.00,9.21817,25.148191,0.000411,25.001990,-1.7203,0.242,9.20966,9.20966
2656.00,9.21751,25.148272,0.000406,25.002012,-1.7204,0.243,9.20964,9.20964
2657.00,9.21681,25.148256,0.000403,25.001980,-1.7205,0.243,9.20955,9.20955
2658.00,9.21636,25.148301,0.000402,25.002019,-1.7207,0.243,9.21017,9.21017
2659.00,9.21608,25.148356,0.000403,25.002062,-1.7208,0.243,9.21242,9.21242
2660.00,9.21554,25.148464,0.000404,25.002160,-1.7207,0.243,9.21481,9.21481
2661.00,9.21520,25.148527,0.000405,25.002241,-1.7206,0.243,9.21665,9.21665
2662.00,9.21503,25.148672,0.000412,25.002267,-1.7206,0.243,9.21848,9.21848
2663.00,9.21475,25.148576,0.000411,25.002064,-1.7206,0.243,9.21903,9.21903
2664.00,9.21467,25.148682,0.000412,25.002134,-1.7206,0.243,9.21927,9.21927
2665.00,9.21474,25.148654,0.000415,25.002091,-1.7206,0.243,9.22007,9.22007
2666.00,9.21504,25.148594,0.000418,25.002019,-1.7206,0.243,9.22158,9.22158
2667.00,9.21563,25.148595,0.000416,25.002084,-1.7205,0.243,9.22281,9.22281
2668.00,9.21603,25.148626,0.000415,25.002178,-1.7205,0.243,9.22371,9.22371
2669.00,9.21644,25.148520,0.000411,25.002099,-1.7206,0.243,9.22391,9.22391
2670.00,9.21674,25.148449,0.000409,25.002064,-1.7206,0.243,9.22299,9.22299
2671.00,9.21711,25.148413,0.000405,25.002085,-1.7206,0.244,9.22193,9.22193
2672.00,9.21780,25.148486,0.000405,25.002122,-1.7205,0.244,9.22155,9.22155
2673.00,9.21833,25.148531,0.000404,25.002128,-1.7204,0.244,9.22132,9.22132
2674.00,9.21876,25.148561,0.000401,25.002087,-1.7203,0.244,9.22057,9.22057
2675.00,9.21930,25.148673,0.000398,25.002089,-1.7203,0.244,9.22041,9.22041
2676.00,9.21978,25.148768,0.000396,25.002022,-1.7204,0.245,9.22011,9.22011
2677.00,9.22031,25.148708,0.000390,25.001855,-1.7203,0.245,9.21944,9.21944
2678.00,9.22062,25.148808,0.000390,25.001871,-1.7202,0.245,9.21857,9.21857
2679.00,9.22069,25.148897,0.000397,25.001898,-1.7201,0.245,9.21947,9.21947
2680.00,9.22084,25.148947,0.000401,25.001926,-1.7201,0.245,9.21993,9.21993
2681.00,9.22072,25.149032,0.000403,25.002021,-1.7199,0.245,9.21889,9.21889
2682.00,9.22053,25.149062,0.000405,25.002045,-1.7199,0.245,9.21785,9.21785
2683.00,9.22040,25.149066,0.000405,25.002064,-1.7197,0.245,9.21810,9.21810
2684.00,9.22055,25.149029,0.000399,25.002033,-1.7196,0.245,9.21868,9.21868
2685.00,9.22071,25.149102,0.000398,25.002147,-1.7195,0.245,9.21941,9.21941
2686.00,9.22048,25.149061,0.000395,25.002119,-1.7196,0.245,9.21981,9.21981
2687.00,9.21993,25.149102,0.000398,25.002137,-1.7196,0.245,9.22031,9.22031
2688.00,9.21975,25.149126,0.000403,25.002065,-1.7197,0.245,9.22086,9.22086
2689.00,9.21976,25.149230,0.000407,25.002132,-1.7196,0.245,9.22059,9.22059
2690.00,9.21998,25.149281,0.000410,25.002083,-1.7196,0.245,9.22075,9.22075
2691.00,9.22019,25.149431,0.000415,25.002123,-1.7195,0.245,9.22208,9.22208
2692.00,9.22019,25.149422,0.000415,25.002101,-1.7194,0.245,9.22274,9.22274
2693.00,9.22011,25.149472,0.000414,25.002190,-1.7195,0.245,9.22318,9.22318
2694.00,9.22029,25.149298,0.000408,25.002010,-1.7196,0.245,9.22308,9.22308
2695.00,9.22059,25.149251,0.000404,25.001943,-1.7196,0.245,9.22289,9.22289
2696.00,9.22083,25.149317,0.000404,25.001961,-1.7196,0.246,9.22305,9.22305
2697.00,9.22114,25.149378,0.000405,25.001984,-1.7197,0.246,9.22407,9.22407
2698.00,9.22133,25.149365,0.000402,25.001928,-1.7197,0.246,9.22373,9.22373
2699.00,9.22150,25.149394,0.000403,25.001924,-1.7196,0.246,9.22340,9.22340
2700.00,9.22142,25.149450,0.000408,25.001909,-1.7197,0.246,9.22294,9.22294
2701.00,9.22170,25.149444,0.000408,25.001898,-1.7198,0.246,9.22291,9.22291
2702.00,9.22218,25.149411,0.000404,25.001814,-1.7197,0.246,9.22264,9.22264
2703.00,9.22271,25.149564,0.000404,25.001886,-1.7196,0.246,9.22426,9.22426
2704.00,9.22317,25.149712,0.000403,25.001967,-1.7197,0.246,9.22584,9.22584
2705.00,9.22331,25.149766,0.000402,25.001968,-1.7197,0.246,9.22696,9.22696
2706.00,9.22349,25.149707,0.000400,25.001891,-1.7197,0.246,9.22648,9.22648
2707.00,9.22369,25.149713,0.000399,25.001845,-1.7198,0.246,9.22538,9.22538
2708.00,9.22366,25.149555,0.000400,25.001693,-1.7198,0.246,9.22343,9.22343
2709.00,9.22366,25.149528,0.000405,25.001637,-1.7197,0.246,9.22237,9.22237
2710.00,9.22376,25.149492,0.000399,25.001618,-1.7195,0.246,9.22251,9.22251
2711.00,9.22389,25.149550,0.000397,25.001673,-1.7194,0.246,9.22305,9.22305
2712.00,9.22382,25.149620,0.000400,25.001790,-1.7193,0.246,9.22317,9.22317
2713.00,9.22369,25.149757,0.000402,25.001910,-1.7193,0.247,9.22287,9.22287
2714.00,9.22345,25.149854,0.000402,25.002048,-1.7193,0.247,9.22163,9.22163
2715.00,9.22323,25.149911,0.000405,25.002080,-1.7194,0.247,9.22045,9.22045
2716.00,9.22318,25.149959,0.000408,25.002066,-1.7196,0.247,9.21987,9.21987
2717.00,9.22302,25.150080,0.000407,25.002064,-1.7197,0.247,9.22074,9.22074
2718.00,9.22307,25.150019,0.000399,25.001956,-1.7196,0.247,9.22197,9.22197
2719.00,9.22318,25.150039,0.000399,25.001847,-1.7196,0.247,9.22306,9.22306
2720.00,9.22323,25.150092,0.000403,25.001897,-1.7198,0.247,9.22290,9.22290
2721.00,9.22313,25.150182,0.000404,25.001943,-1.7199,0.247,9.22283,9.22283
2722.00,9.22306,25.150241,0.000405,25.001995,-1.7198,0.247,9.22289,9.22289
2723.00,9.22291,25.150379,0.000411,25.002083,-1.7199,0.247,9.22258,9.22258
2724.00,9.22266,25.150510,0.000411,25.002206,-1.7200,0.247,9.22347,9.22347
2725.00,9.22272,25.150550,0.000409,25.002160,-1.7198,0.248,9.22515,9.22515
2726.00,9.22295,25.150557,0.000410,25.002130,-1.7197,0.248,9.22671,9.22671
2727.00,9.22325,25.150484,0.000410,25.002037,-1.7197,0.247,9.22695,9.22695
2728.00,9.22367,25.150451,0.000409,25.001966,-1.7198,0.247,9.22827,9.22827
2729.00,9.22406,25.150490,0.000411,25.001958,-1.7196,0.247,9.22830,9.22830
2730.00,9.22418,25.150415,0.000407,25.001909,-1.7195,0.248,9.22826,9.22826
2731.00,9.22436,25.150381,0.000402,25.001918,-1.7195,0.248,9.22887,9.22887
2732.00,9.22486,25.150499,0.000402,25.002054,-1.7193,0.248,9.23003,9.23003
2733.00,9.22551,25.150548,0.000398,25.002096,-1.7191,0.248,9.23063,9.23063
2734.00,9.22625,25.150479,0.000395,25.002014,-1.7192,0.248,9.23172,9.23172
2735.00,9.22694,25.150553,0.000395,25.002046,-1.7192,0.248,9.23221,9.23221
2736.00,9.22718,25.150648,0.000397,25.002097,-1.7192,0.248,9.23075,9.23075
2737.00,9.22731,25.150598,0.000397,25.001980,-1.7193,0.248,9.22986,9.22986
2738.00,9.22759,25.150638,0.000399,25.002009,-1.7193,0.248,9.22937,9.22937
2739.00,9.22769,25.150703,0.000398,25.002072,-1.7193,0.249,9.22738,9.22738
2740.00,9.22779,25.150837,0.000404,25.002166,-1.7193,0.249,9.22607,9.22607
2741.00,9.22804,25.150799,0.000401,25.002059,-1.7192,0.249,9.22637,9.22637
2742.00,9.22811,25.150895,0.000403,25.002095,-1.7191,0.249,9.22531,9.22531
2743.00,9.22789,25.150874,0.000405,25.002064,-1.7191,0.249,9.22311,9.22311
2744.00,9.22778,25.150980,0.000406,25.002096,-1.7189,0.249,9.22348,9.22348
2745.00,9.22758,25.151003,0.000404,25.002037,-1.7187,0.249,9.22322,9.22322
2746.00,9.22731,25.151074,0.000404,25.002100,-1.7186,0.249,9.22321,9.22321
2747.00,9.22742,25.151109,0.000402,25.002140,-1.7186,0.249,9.22467,9.22467
2748.00,9.22742,25.151207,0.000404,25.002216,-1.7186,0.249,9.22630,9.22630
2749.00,9.22731,25.151084,0.000403,25.002095,-1.7186,0.249,9.22656,9.22656
2750.00,9.22727,25.151053,0.000403,25.002090,-1.7187,0.249,9.22742,9.22742
2751.00,9.22705,25.151099,0.000403,25.002070,-1.7187,0.249,9.22711,9.22711
2752.00,9.22672,25.151087,0.000400,25.001978,-1.7187,0.249,9.22650,9.22650
2753.00,9.22639,25.151129,0.000400,25.001932,-1.7188,0.249,9.22702,9.22702
2754.00,9.22574,25.151276,0.000402,25.001990,-1.7191,0.249,9.22673,9.22673
2755.00,9.22557,25.151231,0.000397,25.001876,-1.7192,0.250,9.22428,9.22428
2756.00,9.22535,25.151178,0.000398,25.001842,-1.7192,0.250,9.22205,9.22205
2757.00,9.22539,25.151202,0.000400,25.001894,-1.7191,0.250,9.21987,9.21987
2758.00,9.22616,25.151180,0.000395,25.001877,-1.7191,0.250,9.21857,9.21857
2759.00,9.22683,25.151151,0.000392,25.001857,-1.7192,0.250,9.21895,9.21895
2760.00,9.22678,25.151178,0.000391,25.001890,-1.7191,0.250,9.22077,9.22077
2761.00,9.22652,25.151256,0.000391,25.001944,-1.7191,0.250,9.22254,9.22254
2762.00,9.22655,25.151209,0.000389,25.001890,-1.7191,0.251,9.22415,9.22415
@19,2.0001,4.0, 2760.207 
2763.00,9.22868,25.151238,0.000389,25.001816,-1.7191,0.251,9.22415,9.22415
2764.00,9.22338,25.151384,0.000392,25.001942,-1.7189,0.251,9.22382,9.22382
2765.00,9.22043,25.151562,0.000397,25.002045,-1.7187,0.251,9.22452,9.22452
2766.00,9.22158,25.151581,0.000396,25.002019,-1.7189,0.251,9.22558,9.22558
2767.00,9.22205,25.151677,0.000397,25.001987,-1.7190,0.251,9.22675,9.22675
2768.00,9.22229,25.151773,0.000399,25.002025,-1.7191,0.251,9.22865,9.22865
2769.00,9.22298,25.151663,0.000397,25.001902,-1.7192,0.251,9.23098,9.23098
2770.00,9.22379,25.151601,0.000400,25.001874,-1.7192,0.251,9.23335,9.23335
2771.00,9.22513,25.151651,0.000403,25.001898,-1.7191,0.251,9.23568,9.23568
2772.00,9.22662,25.151720,0.000405,25.001964,-1.7189,0.251,9.23766,9.23766
2773.00,9.22735,25.151686,0.000406,25.001988,-1.7187,0.251,9.23857,9.23857
2774.00,9.22768,25.151742,0.000406,25.001994,-1.7187,0.251,9.23798,9.23798
2775.00,9.22842,25.151767,0.000400,25.001932,-1.7187,0.251,9.23725,9.23725
2776.00,9.22950,25.151731,0.000398,25.001795,-1.7187,0.251,9.23639,9.23639
2777.00,9.23042,25.151728,0.000394,25.001746,-1.7188,0.251,9.23483,9.23483
2778.00,9.23100,25.151756,0.000392,25.001676,-1.7188,0.251,9.23282,9.23282
2779.00,9.23100,25.151785,0.000393,25.001612,-1.7190,0.252,9.23125,9.23125
2780.00,9.23097,25.151888,0.000396,25.001713,-1.7190,0.252,9.22877,9.22877
2781.00,9.23091,25.151989,0.000398,25.001800,-1.7190,0.252,9.22603,9.22603
2782.00,9.23079,25.152030,0.000399,25.001823,-1.7188,0.252,9.22376,9.22376
2783.00,9.23061,25.152085,0.000400,25.001870,-1.7187,0.252,9.22221,9.22221
2784.00,9.23038,25.152104,0.000401,25.001890,-1.7186,0.252,9.22069,9.22069
2785.00,9.22990,25.152114,0.000403,25.001827,-1.7186,0.252,9.21916,9.21916
2786.00,9.22935,25.152144,0.000404,25.001822,-1.7186,0.252,9.21829,9.21829
2787.00,9.22873,25.152206,0.000406,25.001885,-1.7185,0.252,9.21742,9.21742
2788.00,9.22806,25.152197,0.000407,25.001831,-1.7185,0.252,9.21749,9.21749
2789.00,9.22730,25.152178,0.000403,25.001753,-1.7184,0.252,9.21728,9.21728
2790.00,9.22627,25.152126,0.000397,25.001684,-1.7185,0.252,9.21740,9.21740
2791.00,9.22505,25.152115,0.000392,25.001707,-1.7185,0.252,9.21733,9.21733
2792.00,9.22399,25.152123,0.000389,25.001649,-1.7185,0.253,9.21776,9.21776
2793.00,9.22301,25.152182,0.000391,25.001683,-1.7186,0.253,9.21770,9.21770
2794.00,9.22226,25.152283,0.000399,25.001829,-1.7186,0.253,9.21842,9.21842
2795.00,9.22155,25.152374,0.000406,25.001933,-1.7185,0.253,9.21903,9.21903
2796.00,9.22065,25.152483,0.000409,25.001949,-1.7184,0.252,9.21879,9.21879
2797.00,9.21977,25.152501,0.000412,25.001983,-1.7184,0.252,9.21894,9.21894
2798.00,9.21931,25.152509,0.000408,25.002009,-1.7183,0.253,9.21919,9.21919
2799.00,9.21908,25.152535,0.000405,25.002010,-1.7183,0.253,9.21958,9.21958
2800.00,9.21897,25.152541,0.000401,25.001984,-1.7182,0.253,9.22000,9.22000
2801.00,9.21895,25.152519,0.000402,25.001953,-1.7183,0.253,9.22174,9.22174
2802.00,9.21923,25.152546,0.000398,25.001932,-1.7184,0.253,9.22332,9.22332
2803.00,9.21947,25.152593,0.000405,25.001995,-1.7184,0.253,9.22390,9.22390
2804.00,9.21966,25.152652,0.000404,25.002024,-1.7183,0.253,9.22384,9.22384
2805.00,9.21995,25.152657,0.000399,25.001984,-1.7184,0.254,9.22419,9.22419
2806.00,9.22036,25.152693,0.000399,25.002010,-1.7186,0.254,9.22449,9.22449
2807.00,9.22082,25.152706,0.000400,25.002027,-1.7188,0.254,9.22418,9.22418
2808.00,9.22121,25.152793,0.000403,25.002044,-1.7190,0.254,9.22443,9.22443
2809.00,9.22153,25.152863,0.000403,25.001987,-1.7192,0.254,9.22530,9.22530
2810.00,9.22193,25.152947,0.000410,25.001960,-1.7194,0.253,9.22523,9.22523
2811.00,9.22229,25.153015,0.000411,25.001957,-1.7192,0.253,9.22477,9.22477
2812.00,9.22260,25.153122,0.000413,25.001962,-1.7190,0.253,9.22448,9.22448
2813.00,9.22283,25.153102,0.000404,25.001859,-1.7187,0.254,9.22417,9.22417
2814.00,9.22301,25.153112,0.000405,25.001910,-1.7185,0.254,9.22416,9.22416
2815.00,9.22343,25.153118,0.000403,25.001967,-1.7186,0.254,9.22484,9.22484
2816.00,9.22364,25.153077,0.000403,25.001950,-1.7186,0.254,9.22409,9.22409
2817.00,9.22383,25.153127,0.000405,25.002011,-1.7186,0.254,9.22363,9.22363
2818.00,9.22391,25.153227,0.000407,25.002112,-1.7186,0.254,9.22308,9.22308
2819.00,9.22380,25.153201,0.000403,25.002061,-1.7185,0.254,9.22163,9.22163
2820.00,9.22354,25.153228,0.000400,25.002060,-1.7183,0.254,9.21932,9.21932
2821.00,9.22322,25.153219,0.000398,25.002007,-1.7181,0.254,9.21882,9.21882
2822.00,9.22287,25.153148,0.000397,25.001930,-1.7181,0.255,9.21860,9.21860
2823.00,9.22260,25.153187,0.000399,25.001934,-1.7183,0.255,9.21800,9.21800
2824.00,9.22234,25.153275,0.000399,25.001916,-1.7185,0.255,9.21820,9.21820
2825.00,9.22243,25.153364,0.000405,25.001911,-1.7187,0.255,9.22063,9.22063
2826.00,9.22254,25.153532,0.000409,25.001971,-1.7188,0.255,9.22238,9.22238
2827.00,9.22252,25.153606,0.000409,25.001962,-1.7188,0.255,9.22336,9.22336
2828.00,9.22250,25.153516,0.000407,25.001834,-1.7185,0.255,9.22459,9.22459
2829.00,9.22231,25.153477,0.000408,25.001854,-1.7184,0.255,9.22452,9.22452
2830.00,9.22205,25.153519,0.000407,25.001877,-1.7183,0.255,9.22306,9.22306
2831.00,9.22180,25.153579,0.000406,25.001941,-1.7182,0.255,9.22139,9.22139
2832.00,9.22152,25.153624,0.000407,25.001953,-1.7182,0.255,9.21990,9.21990
2833.00,9.22121,25.153623,0.000406,25.001918,-1.7182,0.255,9.21862,9.21862
2834.00,9.22092,25.153693,0.000407,25.001937,-1.7182,0.255,9.21806,9.21806
2835.00,9.22030,25.153640,0.000408,25.001880,-1.7180,0.255,9.21700,9.21700
2836.00,9.21987,25.153583,0.000407,25.001823,-1.7177,0.255,9.21678,9.21678
2837.00,9.21983,25.153569,0.000409,25.001791,-1.7175,0.255,9.21716,9.21716
2838.00,9.21970,25.153771,0.000413,25.001883,-1.7173,0.255,9.21773,9.21773
2839.00,9.21984,25.153882,0.000414,25.001934,-1.7172,0.255,9.21899,9.21899
2840.00,9.22013,25.154014,0.000413,25.001976,-1.7171,0.255,9.22064,9.22064
2841.00,9.22059,25.154076,0.000412,25.001944,-1.7171,0.255,9.22257,9.22257
2842.00,9.22087,25.154105,0.000407,25.001891,-1.7172,0.256,9.22300,9.22300
2843.00,9.22072,25.154032,0.000404,25.001838,-1.7171,0.256,9.22178,9.22178
2844.00,9.22055,25.154015,0.000400,25.001836,-1.7170,0.256,9.22014,9.22014
2845.00,9.22022,25.153978,0.000398,25.001789,-1.7169,0.256,9.21913,9.21913
2846.00,9.21983,25.153986,0.000397,25.001769,-1.7168,0.256,9.21796,9.21796
2847.00,9.21957,25.154096,0.000399,25.001853,-1.7168,0.256,9.21757,9.21757
2848.00,9.21932,25.154189,0.000400,25.001931,-1.7168,0.257,9.21885,9.21885
2849.00,9.21930,25.154178,0.000403,25.001831,-1.7170,0.256,9.22017,9.22017
2850.00,9.21932,25.154218,0.000405,25.001841,-1.7172,0.256,9.22038,9.22038
2851.00,9.21927,25.154347,0.000408,25.001943,-1.7173,0.256,9.21980,9.21980
2852.00,9.21936,25.154383,0.000410,25.001931,-1.7173,0.256,9.22021,9.22021
2853.00,9.21968,25.154499,0.000412,25.001934,-1.7173,0.256,9.22109,9.22109
2854.00,9.21990,25.154545,0.000413,25.001901,-1.7173,0.256,9.22065,9.22065
2855.00,9.22018,25.154636,0.000413,25.001953,-1.7172,0.256,9.22141,9.22141
2856.00,9.22050,25.154604,0.000409,25.001929,-1.7172,0.257,9.22219,9.22219
2857.00,9.22067,25.154566,0.000407,25.001952,-1.7173,0.257,9.22202,9.22202
2858.00,9.22059,25.154494,0.000403,25.001906,-1.7173,0.257,9.22023,9.22023
2859.00,9.22035,25.154568,0.000402,25.001951,-1.7173,0.257,9.21982,9.21982
2860.00,9.22015,25.154581,0.000403,25.001906,-1.7175,0.257,9.21930,9.21930
2861.00,9.21982,25.154623,0.000406,25.001872,-1.7176,0.257,9.21867,9.21867
2862.00,9.21967,25.154674,0.000409,25.001844,-1.7176,0.257,9.21915,9.21915
2863.00,9.21988,25.154753,0.000414,25.001914,-1.7176,0.257,9.22017,9.22017
2864.00,9.22030,25.154715,0.000412,25.001885,-1.7176,0.257,9.22117,9.22117
2865.00,9.22055,25.154687,0.000412,25.001845,-1.7175,0.257,9.22160,9.22160
2866.00,9.22074,25.154779,0.000413,25.001910,-1.7174,0.257,9.22237,9.22237
2867.00,9.22073,25.154879,0.000410,25.001972,-1.7175,0.257,9.22148,9.22148
2868.00,9.22071,25.154867,0.000408,25.001925,-1.7174,0.257,9.22144,9.22144
2869.00,9.22084,25.154899,0.000411,25.001954,-1.7173,0.257,9.22216,9.22216
2870.00,9.22116,25.155019,0.000413,25.002057,-1.7172,0.257,9.22314,9.22314
2871.00,9.22159,25.154968,0.000410,25.001977,-1.7170,0.258,9.22404,9.22404
2872.00,9.22198,25.154919,0.000409,25.001860,-1.7169,0.258,9.22561,9.22561
2873.00,9.22205,25.154903,0.000405,25.001766,-1.7169,0.258,9.22616,9.22616
2874.00,9.22209,25.154995,0.000404,25.001814,-1.7170,0.258,9.22561,9.22561
2875.00,9.22221,25.155027,0.000401,25.001786,-1.7171,0.258,9.22490,9.22490
2876.00,9.22232,25.154973,0.000400,25.001681,-1.7170,0.258,9.22445,9.22445
2877.00,9.22245,25.155019,0.000403,25.001756,-1.7169,0.258,9.22398,9.22398
2878.00,9.22268,25.155060,0.000403,25.001806,-1.7169,0.258,9.22345,9.22345
2879.00,9.22283,25.155090,0.000405,25.001788,-1.7168,0.258,9.22298,9.22298
2880.00,9.22304,25.155083,0.000406,25.001825,-1.7168,0.258,9.22276,9.22276
2881.00,9.22320,25.155181,0.000407,25.001914,-1.7169,0.258,9.22230,9.22230
2882.00,9.22324,25.155209,0.000407,25.001890,-1.7170,0.258,9.22173,9.22173
2883.00,9.22316,25.155225,0.000407,25.001865,-1.7169,0.259,9.22160,9.22160
2884.00,9.22304,25.155172,0.000410,25.001857,-1.7169,0.258,9.22097,9.22097
2885.00,9.22280,25.155101,0.000410,25.001804,-1.7168,0.258,9.21988,9.21988
2886.00,9.22256,25.155186,0.000413,25.001883,-1.7167,0.258,9.21944,9.21944
2887.00,9.22252,25.155215,0.000413,25.001874,-1.7169,0.258,9.21890,9.21890
2888.00,9.22259,25.155355,0.000415,25.001972,-1.7171,0.258,9.21908,9.21908
2889.00,9.22246,25.155453,0.000411,25.001917,-1.7172,0.258,9.21964,9.21964
2890.00,9.22215,25.155561,0.000406,25.001926,-1.7171,0.259,9.22048,9.22048
2891.00,9.22192,25.155602,0.000403,25.001876,-1.7170,0.259,9.22097,9.22097
2892.00,9.22171,25.155660,0.000399,25.001905,-1.7168,0.259,9.22195,9.22195
2893.00,9.22163,25.155661,0.000395,25.001892,-1.7166,0.259,9.22227,9.22227
2894.00,9.22156,25.155751,0.000392,25.001983,-1.7165,0.260,9.22214,9.22214
2895.00,9.22126,25.155724,0.000394,25.001882,-1.7165,0.260,9.22137,9.22137
2896.00,9.22100,25.155669,0.000391,25.001809,-1.7166,0.260,9.22053,9.22053
2897.00,9.22059,25.155631,0.000392,25.001774,-1.7167,0.260,9.21901,9.21901
2898.00,9.22040,25.155550,0.000395,25.001672,-1.7167,0.260,9.21892,9.21892
2899.00,9.22054,25.155495,0.000396,25.001615,-1.7167,0.260,9.21927,9.21927
2900.00,9.22046,25.155610,0.000399,25.001730,-1.7167,0.260,9.21978,9.21978
2901.00,9.22034,25.155686,0.000402,25.001768,-1.7166,0.260,9.22040,9.22040
2902.00,9.22040,25.155804,0.000403,25.001823,-1.7164,0.260,9.22191,9.22191
2903.00,9.22055,25.155974,0.000402,25.001926,-1.7164,0.260,9.22255,9.22255
2904.00,9.22100,25.155955,0.000398,25.001876,-1.7165,0.260,9.22420,9.22420
2905.00,9.22165,25.156010,0.000397,25.001869,-1.7165,0.260,9.22608,9.22608
2906.00,9.22205,25.155959,0.000394,25.001838,-1.7165,0.260,9.22643,9.22643
2907.00,9.22219,25.155986,0.000398,25.001813,-1.7164,0.260,9.22663,9.22663
2908.00,9.22244,25.155953,0.000399,25.001801,-1.7163,0.260,9.22609,9.22609
2909.00,9.22236,25.156014,0.000404,25.001807,-1.7162,0.260,9.22360,9.22360
2910.00,9.22221,25.156037,0.000401,25.001768,-1.7160,0.260,9.22131,9.22131
2911.00,9.22203,25.156070,0.000402,25.001737,-1.7158,0.260,9.22047,9.22047
2912.00,9.22197,25.156065,0.000399,25.001707,-1.7156,0.260,9.22018,9.22018
