# Supplementary material for: HSL1 and BAM1/2 impact epidermal cell development by sensing distinct signaling peptides
Source: Nat Commun. 2022 Feb 15;13:876. doi: 10.1038/s41467-022-28558-4 (PMC8847575; doi:10.1038/s41467-022-28558-4)
Supplement: Supplementary file 4 — Source Data [file 41467_2022_28558_MOESM4_ESM.zip › Source Data/Source Data/Figure S2/Exp1_HSL1_CLE13.itc]

$ITC
$ 19 
$NOT
$ 25 
$ 60 
$ 500 
$ 10 
$ 2 
$ADCGainCode:  0 
$False,True,True
$ 0.4 , 0.8 , 150 , 5 
$ 2 , 4 , 150 , 5 
$ 2 , 4 , 150 , 5 
$ 2 , 4 , 150 , 5 
$ 2 , 4 , 150 , 5 
$ 2 , 4 , 150 , 5 
$ 2 , 4 , 150 , 5 
$ 2 , 4 , 150 , 5 
$ 2 , 4 , 150 , 5 
$ 2 , 4 , 150 , 5 
$ 2 , 4 , 150 , 5 
$ 2 , 4 , 150 , 5 
$ 2 , 4 , 150 , 5 
$ 2 , 4 , 150 , 5 
$ 2 , 4 , 150 , 5 
$ 2 , 4 , 150 , 5 
$ 2 , 4 , 150 , 5 
$ 2 , 4 , 150 , 5 
$ 2 , 4 , 150 , 5 
# 0 
# 0.45 
# 0.015 
# 0.2035 
# 25 
# 4 
# 8.15 
# 1 
?HSL1_15uM_CLE13_450uM
% MICROCALITC_MAL1177627
% 0.2035 
% 4 
%-0.586102 , 29.61604 
%-0.348256 , 29.40329 
% 0.8333333 
% 167740 , 167730 
% 0.25 , 81 
%-0.015695 ,-0.033946 
%-20 , 8 
% 0 , 0 
% 0 
% 128000       127744 
% 43.1 
% 500 , 750 , 1000 , 750 
% 0.06978023945 ,-0.002252194966 ,-3.244915618586E-05 , 1.349203907274E-06 ,-9.058983361606E-09 
% MicroCalITC Ver: 1.29.32 Run time:10/7/2021 3:26:53 PM
@0
5.00,9.66091,25.052718,0.000386,25.002575,-2.0769,0.005,9.66039,9.66039
6.00,9.66089,25.052867,0.000385,25.002633,-2.0768,0.005,9.66223,9.66223
7.00,9.66094,25.053042,0.000389,25.002775,-2.0766,0.005,9.66379,9.66379
8.00,9.66109,25.053132,0.000391,25.002805,-2.0764,0.005,9.66495,9.66495
9.00,9.66113,25.053114,0.000386,25.002707,-2.0762,0.006,9.66446,9.66446
10.00,9.66102,25.053166,0.000386,25.002712,-2.0759,0.006,9.66355,9.66355
11.00,9.66102,25.053165,0.000386,25.002680,-2.0756,0.006,9.66380,9.66380
12.00,9.66095,25.053061,0.000384,25.002565,-2.0754,0.006,9.66367,9.66367
13.00,9.66097,25.053065,0.000382,25.002502,-2.0751,0.006,9.66303,9.66303
14.00,9.66136,25.053123,0.000389,25.002540,-2.0748,0.006,9.66241,9.66241
15.00,9.66146,25.053189,0.000388,25.002555,-2.0747,0.006,9.66194,9.66194
16.00,9.66115,25.053197,0.000390,25.002518,-2.0745,0.006,9.66001,9.66001
17.00,9.66088,25.053255,0.000389,25.002538,-2.0745,0.006,9.65862,9.65862
18.00,9.66072,25.053281,0.000391,25.002534,-2.0744,0.006,9.65745,9.65745
19.00,9.66062,25.053268,0.000388,25.002502,-2.0743,0.007,9.65741,9.65741
20.00,9.66084,25.053215,0.000390,25.002457,-2.0741,0.007,9.65780,9.65780
21.00,9.66115,25.053156,0.000390,25.002420,-2.0738,0.007,9.65836,9.65836
22.00,9.66141,25.053248,0.000393,25.002434,-2.0735,0.007,9.65844,9.65844
23.00,9.66123,25.053258,0.000390,25.002404,-2.0732,0.007,9.65807,9.65807
24.00,9.66069,25.053316,0.000389,25.002374,-2.0729,0.007,9.65738,9.65738
25.00,9.66021,25.053386,0.000388,25.002379,-2.0727,0.007,9.65680,9.65680
26.00,9.65985,25.053542,0.000391,25.002397,-2.0726,0.007,9.65658,9.65658
27.00,9.65946,25.053582,0.000389,25.002384,-2.0726,0.007,9.65629,9.65629
28.00,9.65900,25.053680,0.000390,25.002434,-2.0724,0.007,9.65705,9.65705
29.00,9.65891,25.053725,0.000389,25.002498,-2.0724,0.007,9.65827,9.65827
30.00,9.65883,25.053839,0.000390,25.002584,-2.0724,0.007,9.65831,9.65831
31.00,9.65838,25.053936,0.000386,25.002683,-2.0724,0.008,9.65780,9.65780
32.00,9.65794,25.053899,0.000385,25.002619,-2.0724,0.008,9.65846,9.65846
33.00,9.65779,25.053876,0.000387,25.002573,-2.0724,0.008,9.65826,9.65826
34.00,9.65760,25.053956,0.000390,25.002608,-2.0723,0.008,9.65703,9.65703
35.00,9.65748,25.053919,0.000390,25.002543,-2.0720,0.008,9.65693,9.65693
36.00,9.65745,25.053828,0.000390,25.002466,-2.0716,0.008,9.65705,9.65705
37.00,9.65738,25.053898,0.000392,25.002519,-2.0712,0.008,9.65572,9.65572
38.00,9.65712,25.053920,0.000388,25.002479,-2.0710,0.009,9.65495,9.65495
39.00,9.65706,25.054046,0.000388,25.002533,-2.0708,0.009,9.65523,9.65523
40.00,9.65687,25.054092,0.000385,25.002543,-2.0708,0.009,9.65510,9.65510
41.00,9.65663,25.054150,0.000387,25.002513,-2.0706,0.009,9.65456,9.65456
42.00,9.65644,25.054163,0.000383,25.002525,-2.0705,0.009,9.65521,9.65521
43.00,9.65644,25.054143,0.000386,25.002514,-2.0703,0.009,9.65593,9.65593
44.00,9.65655,25.054032,0.000382,25.002404,-2.0702,0.010,9.65553,9.65553
45.00,9.65642,25.054122,0.000388,25.002459,-2.0699,0.010,9.65507,9.65507
46.00,9.65621,25.054157,0.000391,25.002524,-2.0699,0.010,9.65483,9.65483
47.00,9.65597,25.054147,0.000392,25.002483,-2.0699,0.009,9.65425,9.65425
48.00,9.65583,25.054216,0.000390,25.002546,-2.0699,0.010,9.65352,9.65352
49.00,9.65534,25.054253,0.000391,25.002522,-2.0697,0.010,9.65245,9.65245
50.00,9.65492,25.054285,0.000390,25.002586,-2.0696,0.010,9.65228,9.65228
51.00,9.65481,25.054259,0.000386,25.002524,-2.0695,0.010,9.65301,9.65301
52.00,9.65446,25.054331,0.000389,25.002541,-2.0694,0.010,9.65294,9.65294
53.00,9.65421,25.054425,0.000391,25.002592,-2.0692,0.010,9.65087,9.65087
54.00,9.65412,25.054482,0.000392,25.002612,-2.0690,0.010,9.64957,9.64957
55.00,9.65402,25.054398,0.000386,25.002418,-2.0689,0.010,9.64972,9.64972
56.00,9.65372,25.054602,0.000390,25.002533,-2.0685,0.010,9.65022,9.65022
57.00,9.65311,25.054561,0.000391,25.002443,-2.0684,0.010,9.65156,9.65156
58.00,9.65250,25.054612,0.000393,25.002371,-2.0683,0.010,9.65542,9.65542
59.00,9.65224,25.054660,0.000390,25.002437,-2.0682,0.010,9.66004,9.66004
60.00,9.65332,25.054786,0.000388,25.002505,-2.0681,0.010,9.66176,9.66176
@1,0.4000,0.8, 60.0579999999973 
61.00,9.65505,25.054676,0.000385,25.002391,-2.0682,0.010,9.66261,9.66261
62.00,9.65044,25.054805,0.000383,25.002451,-2.0682,0.011,9.66301,9.66301
63.00,9.65042,25.054802,0.000381,25.002523,-2.0681,0.011,9.66224,9.66224
64.00,9.65233,25.054861,0.000387,25.002510,-2.0681,0.011,9.65432,9.65432
65.00,9.65264,25.054848,0.000394,25.002538,-2.0680,0.011,9.63510,9.63510
66.00,9.65522,25.054932,0.000393,25.002607,-2.0679,0.011,9.62461,9.62461
67.00,9.65675,25.055082,0.000396,25.002684,-2.0676,0.011,9.62916,9.62916
68.00,9.65945,25.055148,0.000395,25.002655,-2.0673,0.011,9.64395,9.64395
69.00,9.66205,25.055135,0.000393,25.002621,-2.0670,0.011,9.66988,9.66988
70.00,9.66319,25.055283,0.000387,25.002687,-2.0668,0.012,9.70724,9.70724
71.00,9.66235,25.055411,0.000387,25.002767,-2.0666,0.012,9.73618,9.73618
72.00,9.66131,25.055355,0.000388,25.002781,-2.0664,0.012,9.74977,9.74977
73.00,9.65849,25.055296,0.000388,25.002714,-2.0664,0.012,9.75104,9.75104
74.00,9.62566,25.055478,0.000393,25.002826,-2.0664,0.012,9.74410,9.74410
75.00,9.56801,25.055547,0.000397,25.002788,-2.0663,0.012,9.73419,9.73419
76.00,9.61007,25.055599,0.000401,25.002758,-2.0662,0.012,9.72110,9.72110
77.00,9.68412,25.055714,0.000400,25.002811,-2.0660,0.012,9.70570,9.70570
78.00,9.73213,25.055907,0.000400,25.002954,-2.0658,0.012,9.69156,9.69156
79.00,9.75577,25.055765,0.000394,25.002768,-2.0655,0.012,9.67963,9.67963
80.00,9.75362,25.055740,0.000394,25.002711,-2.0653,0.012,9.67043,9.67043
81.00,9.75443,25.055804,0.000396,25.002695,-2.0651,0.012,9.66419,9.66419
82.00,9.75224,25.055815,0.000395,25.002635,-2.0648,0.012,9.66101,9.66101
83.00,9.73875,25.055811,0.000395,25.002549,-2.0645,0.012,9.65896,9.65896
84.00,9.72139,25.055915,0.000396,25.002647,-2.0644,0.013,9.65744,9.65744
85.00,9.70396,25.056009,0.000396,25.002693,-2.0643,0.013,9.65568,9.65568
86.00,9.68919,25.055995,0.000396,25.002695,-2.0642,0.013,9.65411,9.65411
87.00,9.67536,25.055992,0.000397,25.002617,-2.0641,0.013,9.65274,9.65274
88.00,9.66794,25.056040,0.000393,25.002609,-2.0640,0.013,9.65180,9.65180
89.00,9.66273,25.056068,0.000390,25.002575,-2.0637,0.013,9.65096,9.65096
90.00,9.66061,25.056051,0.000388,25.002580,-2.0634,0.014,9.65080,9.65080
91.00,9.65938,25.056065,0.000385,25.002555,-2.0631,0.014,9.65001,9.65001
92.00,9.65728,25.056123,0.000383,25.002652,-2.0628,0.014,9.64857,9.64857
93.00,9.65629,25.056101,0.000387,25.002640,-2.0627,0.014,9.64686,9.64686
94.00,9.65525,25.056077,0.000389,25.002592,-2.0625,0.014,9.64517,9.64517
95.00,9.65400,25.056180,0.000394,25.002686,-2.0623,0.014,9.64386,9.64386
96.00,9.65274,25.056284,0.000397,25.002743,-2.0622,0.014,9.64307,9.64307
97.00,9.65156,25.056293,0.000393,25.002667,-2.0621,0.014,9.64297,9.64297
98.00,9.65080,25.056384,0.000393,25.002713,-2.0619,0.014,9.64351,9.64351
99.00,9.64969,25.056512,0.000390,25.002773,-2.0617,0.014,9.64381,9.64381
100.00,9.64884,25.056516,0.000388,25.002691,-2.0615,0.014,9.64377,9.64377
101.00,9.64806,25.056506,0.000387,25.002655,-2.0612,0.015,9.64318,9.64318
102.00,9.64701,25.056468,0.000389,25.002581,-2.0611,0.015,9.64131,9.64131
103.00,9.64584,25.056495,0.000388,25.002518,-2.0611,0.015,9.63918,9.63918
104.00,9.64500,25.056546,0.000390,25.002507,-2.0611,0.015,9.63886,9.63886
105.00,9.64448,25.056636,0.000390,25.002590,-2.0611,0.015,9.63859,9.63859
106.00,9.64397,25.056717,0.000389,25.002602,-2.0611,0.015,9.63857,9.63857
107.00,9.64329,25.056766,0.000391,25.002619,-2.0610,0.015,9.63887,9.63887
108.00,9.64232,25.056835,0.000395,25.002643,-2.0608,0.015,9.63928,9.63928
109.00,9.64163,25.056878,0.000398,25.002676,-2.0606,0.015,9.63902,9.63902
110.00,9.64118,25.056720,0.000395,25.002448,-2.0605,0.015,9.63870,9.63870
111.00,9.64096,25.056716,0.000395,25.002420,-2.0603,0.015,9.63851,9.63851
112.00,9.64055,25.056831,0.000396,25.002478,-2.0601,0.015,9.63857,9.63857
113.00,9.64019,25.056874,0.000394,25.002494,-2.0600,0.016,9.63832,9.63832
114.00,9.64000,25.056871,0.000387,25.002473,-2.0598,0.016,9.63859,9.63859
115.00,9.63997,25.056959,0.000389,25.002544,-2.0596,0.016,9.63892,9.63892
116.00,9.63993,25.056958,0.000388,25.002503,-2.0594,0.016,9.63940,9.63940
117.00,9.63979,25.057023,0.000388,25.002541,-2.0591,0.016,9.63993,9.63993
118.00,9.63940,25.056991,0.000387,25.002482,-2.0587,0.017,9.64015,9.64015
119.00,9.63909,25.057010,0.000387,25.002405,-2.0582,0.017,9.63930,9.63930
120.00,9.63883,25.057082,0.000385,25.002394,-2.0577,0.017,9.63873,9.63873
121.00,9.63869,25.057175,0.000385,25.002417,-2.0574,0.017,9.63830,9.63830
122.00,9.63877,25.057218,0.000383,25.002377,-2.0573,0.017,9.63776,9.63776
123.00,9.63890,25.057386,0.000385,25.002505,-2.0572,0.017,9.63791,9.63791
124.00,9.63885,25.057517,0.000393,25.002674,-2.0573,0.017,9.63814,9.63814
125.00,9.63872,25.057567,0.000395,25.002688,-2.0574,0.017,9.63875,9.63875
126.00,9.63884,25.057516,0.000396,25.002640,-2.0574,0.017,9.63931,9.63931
127.00,9.63887,25.057478,0.000398,25.002591,-2.0572,0.017,9.63901,9.63901
128.00,9.63883,25.057435,0.000399,25.002537,-2.0572,0.017,9.63879,9.63879
129.00,9.63877,25.057434,0.000398,25.002505,-2.0570,0.017,9.63892,9.63892
130.00,9.63868,25.057433,0.000399,25.002541,-2.0569,0.017,9.63787,9.63787
131.00,9.63855,25.057521,0.000399,25.002604,-2.0567,0.018,9.63725,9.63725
132.00,9.63860,25.057599,0.000401,25.002702,-2.0566,0.018,9.63769,9.63769
133.00,9.63862,25.057606,0.000399,25.002692,-2.0563,0.018,9.63760,9.63760
134.00,9.63849,25.057554,0.000395,25.002589,-2.0562,0.018,9.63699,9.63699
135.00,9.63830,25.057617,0.000390,25.002587,-2.0562,0.018,9.63790,9.63790
136.00,9.63831,25.057687,0.000389,25.002593,-2.0561,0.018,9.63841,9.63841
137.00,9.63822,25.057729,0.000392,25.002539,-2.0560,0.018,9.63858,9.63858
138.00,9.63822,25.057791,0.000392,25.002531,-2.0559,0.019,9.63817,9.63817
139.00,9.63819,25.057847,0.000395,25.002548,-2.0556,0.018,9.63942,9.63942
140.00,9.63842,25.057847,0.000397,25.002523,-2.0554,0.018,9.63971,9.63971
141.00,9.63852,25.057919,0.000398,25.002560,-2.0552,0.018,9.63855,9.63855
142.00,9.63838,25.057941,0.000396,25.002612,-2.0549,0.019,9.63813,9.63813
143.00,9.63832,25.057908,0.000395,25.002575,-2.0547,0.019,9.63869,9.63869
144.00,9.63828,25.058035,0.000394,25.002636,-2.0545,0.019,9.63726,9.63726
145.00,9.63801,25.058172,0.000395,25.002696,-2.0544,0.019,9.63611,9.63611
146.00,9.63784,25.058211,0.000393,25.002674,-2.0543,0.019,9.63642,9.63642
147.00,9.63772,25.058199,0.000390,25.002619,-2.0543,0.019,9.63633,9.63633
148.00,9.63765,25.058326,0.000390,25.002661,-2.0543,0.019,9.63582,9.63582
149.00,9.63751,25.058319,0.000384,25.002631,-2.0543,0.020,9.63593,9.63593
150.00,9.63745,25.058325,0.000386,25.002599,-2.0542,0.020,9.63558,9.63558
151.00,9.63731,25.058298,0.000386,25.002495,-2.0540,0.020,9.63509,9.63509
152.00,9.63708,25.058409,0.000389,25.002517,-2.0538,0.020,9.63509,9.63509
153.00,9.63694,25.058365,0.000387,25.002462,-2.0535,0.020,9.63444,9.63444
154.00,9.63679,25.058368,0.000395,25.002402,-2.0533,0.020,9.63361,9.63361
155.00,9.63640,25.058446,0.000396,25.002457,-2.0531,0.020,9.63394,9.63394
156.00,9.63618,25.058540,0.000396,25.002634,-2.0530,0.020,9.63454,9.63454
157.00,9.63602,25.058482,0.000391,25.002527,-2.0530,0.020,9.63410,9.63410
158.00,9.63593,25.058606,0.000395,25.002602,-2.0530,0.020,9.63555,9.63555
159.00,9.63580,25.058675,0.000390,25.002610,-2.0530,0.020,9.63718,9.63718
160.00,9.63569,25.058678,0.000386,25.002528,-2.0532,0.021,9.63791,9.63791
161.00,9.63592,25.058679,0.000385,25.002388,-2.0531,0.021,9.63800,9.63800
162.00,9.63603,25.058848,0.000386,25.002503,-2.0528,0.021,9.63927,9.63927
163.00,9.63603,25.058955,0.000389,25.002518,-2.0525,0.021,9.63918,9.63918
164.00,9.63627,25.059062,0.000392,25.002566,-2.0522,0.021,9.63910,9.63910
165.00,9.63652,25.059074,0.000395,25.002570,-2.0520,0.021,9.63926,9.63926
166.00,9.63670,25.059138,0.000398,25.002624,-2.0519,0.021,9.63912,9.63912
167.00,9.63671,25.059259,0.000400,25.002694,-2.0518,0.021,9.63745,9.63745
168.00,9.63649,25.059151,0.000395,25.002594,-2.0516,0.021,9.63681,9.63681
169.00,9.63649,25.059089,0.000391,25.002561,-2.0513,0.021,9.63602,9.63602
170.00,9.63650,25.059093,0.000385,25.002509,-2.0512,0.022,9.63471,9.63471
171.00,9.63654,25.059094,0.000385,25.002433,-2.0511,0.022,9.63449,9.63449
172.00,9.63658,25.058998,0.000382,25.002337,-2.0510,0.022,9.63577,9.63577
173.00,9.63688,25.059078,0.000384,25.002390,-2.0510,0.022,9.63683,9.63683
174.00,9.63728,25.059221,0.000386,25.002457,-2.0509,0.022,9.63742,9.63742
175.00,9.63751,25.059272,0.000391,25.002465,-2.0507,0.022,9.63841,9.63841
176.00,9.63765,25.059239,0.000389,25.002413,-2.0504,0.022,9.63828,9.63828
177.00,9.63767,25.059369,0.000394,25.002506,-2.0503,0.022,9.63751,9.63751
178.00,9.63738,25.059410,0.000394,25.002487,-2.0502,0.022,9.63636,9.63636
179.00,9.63716,25.059362,0.000396,25.002438,-2.0501,0.022,9.63613,9.63613
180.00,9.63700,25.059381,0.000400,25.002483,-2.0499,0.022,9.63504,9.63504
181.00,9.63681,25.059411,0.000403,25.002540,-2.0497,0.022,9.63469,9.63469
182.00,9.63645,25.059341,0.000398,25.002497,-2.0496,0.022,9.63457,9.63457
183.00,9.63615,25.059341,0.000391,25.002451,-2.0495,0.023,9.63410,9.63410
184.00,9.63582,25.059397,0.000389,25.002426,-2.0495,0.023,9.63301,9.63301
185.00,9.63543,25.059451,0.000389,25.002385,-2.0495,0.023,9.63269,9.63269
186.00,9.63531,25.059569,0.000389,25.002407,-2.0494,0.023,9.63193,9.63193
187.00,9.63520,25.059652,0.000390,25.002409,-2.0492,0.023,9.63088,9.63088
188.00,9.63463,25.059705,0.000393,25.002431,-2.0488,0.023,9.63098,9.63098
189.00,9.63453,25.059764,0.000393,25.002454,-2.0484,0.023,9.63138,9.63138
190.00,9.63457,25.059912,0.000389,25.002579,-2.0482,0.023,9.63175,9.63175
191.00,9.63439,25.059862,0.000390,25.002539,-2.0480,0.023,9.63236,9.63236
192.00,9.63401,25.059758,0.000389,25.002399,-2.0479,0.023,9.63357,9.63357
193.00,9.63366,25.059894,0.000393,25.002486,-2.0480,0.023,9.63401,9.63401
194.00,9.63341,25.059963,0.000395,25.002514,-2.0481,0.023,9.63405,9.63405
195.00,9.63335,25.059897,0.000389,25.002421,-2.0482,0.024,9.63438,9.63438
196.00,9.63325,25.060001,0.000383,25.002444,-2.0482,0.024,9.63452,9.63452
197.00,9.63318,25.060138,0.000381,25.002526,-2.0481,0.025,9.63428,9.63428
198.00,9.63307,25.060108,0.000380,25.002425,-2.0479,0.025,9.63378,9.63378
199.00,9.63301,25.060126,0.000381,25.002376,-2.0477,0.025,9.63304,9.63304
200.00,9.63293,25.060210,0.000385,25.002381,-2.0476,0.025,9.63284,9.63284
201.00,9.63282,25.060298,0.000388,25.002431,-2.0475,0.024,9.63327,9.63327
202.00,9.63288,25.060352,0.000390,25.002469,-2.0475,0.024,9.63307,9.63307
203.00,9.63301,25.060391,0.000389,25.002519,-2.0475,0.025,9.63306,9.63306
204.00,9.63350,25.060367,0.000387,25.002526,-2.0475,0.025,9.63573,9.63573
205.00,9.63362,25.060382,0.000385,25.002531,-2.0473,0.025,9.64068,9.64068
206.00,9.63374,25.060353,0.000386,25.002514,-2.0471,0.025,9.64978,9.64978
207.00,9.63351,25.060395,0.000385,25.002491,-2.0468,0.025,9.66147,9.66147
208.00,9.63314,25.060513,0.000389,25.002551,-2.0466,0.025,9.67183,9.67183
209.00,9.63291,25.060526,0.000386,25.002552,-2.0463,0.025,9.67839,9.67839
210.00,9.63351,25.060482,0.000388,25.002493,-2.0462,0.025,9.68076,9.68076
@2,2.0001,4.0, 210.004000000001 
211.00,9.63501,25.060536,0.000390,25.002524,-2.0462,0.025,9.67859,9.67859
212.00,9.63363,25.060547,0.000392,25.002529,-2.0462,0.026,9.67420,9.67420
213.00,9.63412,25.060459,0.000388,25.002473,-2.0464,0.026,9.67082,9.67082
214.00,9.64358,25.060494,0.000392,25.002444,-2.0464,0.026,9.66940,9.66940
215.00,9.65852,25.060544,0.000391,25.002465,-2.0463,0.026,9.66851,9.66851
216.00,9.68054,25.060544,0.000389,25.002419,-2.0460,0.026,9.66686,9.66686
217.00,9.69087,25.060508,0.000390,25.002361,-2.0458,0.026,9.66523,9.66523
218.00,9.68580,25.060518,0.000396,25.002329,-2.0456,0.026,9.66321,9.66321
219.00,9.67700,25.060684,0.000396,25.002437,-2.0454,0.026,9.66088,9.66088
220.00,9.67217,25.060755,0.000397,25.002469,-2.0452,0.026,9.65931,9.65931
221.00,9.67088,25.060793,0.000396,25.002479,-2.0450,0.026,9.65883,9.65883
222.00,9.66983,25.060849,0.000397,25.002495,-2.0448,0.026,9.65795,9.65795
223.00,9.66794,25.060892,0.000393,25.002477,-2.0447,0.026,9.65710,9.65710
224.00,9.66620,25.060797,0.000387,25.002354,-2.0446,0.027,9.65530,9.65530
225.00,9.66498,25.060813,0.000385,25.002306,-2.0446,0.027,9.65294,9.65294
226.00,9.66363,25.060865,0.000386,25.002261,-2.0445,0.027,9.65058,9.65058
227.00,9.66176,25.060959,0.000385,25.002333,-2.0444,0.027,9.64880,9.64880
228.00,9.66010,25.061033,0.000384,25.002394,-2.0442,0.027,9.64781,9.64781
229.00,9.65878,25.061144,0.000387,25.002495,-2.0440,0.027,9.64665,9.64665
230.00,9.65750,25.061232,0.000387,25.002558,-2.0438,0.027,9.64621,9.64621
231.00,9.65601,25.061348,0.000389,25.002660,-2.0436,0.027,9.64533,9.64533
232.00,9.65433,25.061367,0.000388,25.002588,-2.0433,0.027,9.64390,9.64390
233.00,9.65280,25.061464,0.000390,25.002557,-2.0428,0.027,9.64185,9.64185
234.00,9.65156,25.061474,0.000391,25.002478,-2.0425,0.027,9.64117,9.64117
235.00,9.65020,25.061466,0.000395,25.002420,-2.0422,0.027,9.63989,9.63989
236.00,9.64893,25.061496,0.000393,25.002408,-2.0421,0.028,9.63880,9.63880
237.00,9.64771,25.061527,0.000396,25.002444,-2.0421,0.028,9.63801,9.63801
238.00,9.64655,25.061509,0.000393,25.002471,-2.0421,0.028,9.63706,9.63706
239.00,9.64533,25.061606,0.000391,25.002542,-2.0420,0.028,9.63585,9.63585
240.00,9.64415,25.061702,0.000392,25.002542,-2.0419,0.028,9.63576,9.63576
241.00,9.64309,25.061756,0.000394,25.002493,-2.0416,0.028,9.63487,9.63487
242.00,9.64174,25.061834,0.000395,25.002507,-2.0413,0.028,9.63379,9.63379
243.00,9.64058,25.061884,0.000396,25.002485,-2.0412,0.028,9.63344,9.63344
244.00,9.63959,25.061933,0.000397,25.002383,-2.0412,0.028,9.63285,9.63285
245.00,9.63869,25.061983,0.000393,25.002393,-2.0411,0.028,9.63115,9.63115
246.00,9.63777,25.061956,0.000392,25.002381,-2.0412,0.028,9.63023,9.63023
247.00,9.63687,25.062007,0.000389,25.002390,-2.0412,0.029,9.62958,9.62958
248.00,9.63574,25.062106,0.000390,25.002422,-2.0412,0.029,9.62874,9.62874
249.00,9.63495,25.062148,0.000393,25.002507,-2.0411,0.029,9.62852,9.62852
250.00,9.63430,25.062142,0.000394,25.002519,-2.0410,0.029,9.62914,9.62914
251.00,9.63380,25.062136,0.000390,25.002511,-2.0407,0.029,9.63030,9.63030
252.00,9.63328,25.062091,0.000389,25.002402,-2.0404,0.029,9.63075,9.63075
253.00,9.63287,25.062077,0.000389,25.002404,-2.0403,0.029,9.63170,9.63170
254.00,9.63259,25.062058,0.000386,25.002399,-2.0402,0.029,9.63240,9.63240
255.00,9.63218,25.062016,0.000385,25.002360,-2.0401,0.029,9.63162,9.63162
256.00,9.63166,25.062153,0.000385,25.002427,-2.0400,0.030,9.63026,9.63026
257.00,9.63131,25.062279,0.000387,25.002564,-2.0399,0.030,9.63079,9.63079
258.00,9.63116,25.062289,0.000383,25.002503,-2.0396,0.030,9.63019,9.63019
259.00,9.63087,25.062286,0.000381,25.002463,-2.0396,0.030,9.62919,9.62919
260.00,9.63047,25.062440,0.000386,25.002548,-2.0396,0.030,9.62861,9.62861
261.00,9.62989,25.062466,0.000386,25.002500,-2.0395,0.030,9.62830,9.62830
262.00,9.62973,25.062474,0.000385,25.002433,-2.0392,0.030,9.62781,9.62781
263.00,9.62968,25.062523,0.000388,25.002469,-2.0391,0.030,9.62757,9.62757
264.00,9.62953,25.062610,0.000391,25.002503,-2.0389,0.030,9.62776,9.62776
265.00,9.62958,25.062643,0.000391,25.002497,-2.0388,0.030,9.62814,9.62814
266.00,9.62947,25.062706,0.000388,25.002534,-2.0389,0.030,9.62864,9.62864
267.00,9.62947,25.062767,0.000388,25.002544,-2.0391,0.030,9.62779,9.62779
268.00,9.62951,25.062775,0.000387,25.002511,-2.0392,0.030,9.62746,9.62746
269.00,9.62918,25.062805,0.000386,25.002519,-2.0390,0.030,9.62779,9.62779
270.00,9.62889,25.062825,0.000383,25.002558,-2.0389,0.031,9.62820,9.62820
271.00,9.62887,25.062848,0.000387,25.002540,-2.0387,0.031,9.62810,9.62810
272.00,9.62858,25.062850,0.000387,25.002528,-2.0385,0.031,9.62839,9.62839
273.00,9.62830,25.062933,0.000392,25.002598,-2.0383,0.031,9.62848,9.62848
274.00,9.62822,25.062919,0.000388,25.002613,-2.0381,0.031,9.62802,9.62802
275.00,9.62826,25.062835,0.000388,25.002466,-2.0378,0.031,9.62864,9.62864
276.00,9.62848,25.062743,0.000385,25.002428,-2.0375,0.031,9.62888,9.62888
277.00,9.62843,25.062678,0.000383,25.002380,-2.0375,0.031,9.62928,9.62928
278.00,9.62824,25.062660,0.000381,25.002375,-2.0373,0.031,9.62936,9.62936
279.00,9.62822,25.062692,0.000382,25.002278,-2.0371,0.031,9.62925,9.62925
280.00,9.62824,25.062881,0.000384,25.002441,-2.0371,0.031,9.62868,9.62868
281.00,9.62857,25.062970,0.000388,25.002428,-2.0370,0.031,9.62885,9.62885
282.00,9.62853,25.063111,0.000388,25.002484,-2.0368,0.031,9.62810,9.62810
283.00,9.62832,25.063100,0.000387,25.002425,-2.0366,0.031,9.62783,9.62783
284.00,9.62816,25.063146,0.000386,25.002500,-2.0366,0.032,9.62727,9.62727
285.00,9.62800,25.063114,0.000383,25.002447,-2.0364,0.032,9.62613,9.62613
286.00,9.62784,25.063189,0.000383,25.002516,-2.0362,0.032,9.62552,9.62552
287.00,9.62792,25.063277,0.000385,25.002548,-2.0360,0.032,9.62621,9.62621
288.00,9.62807,25.063393,0.000384,25.002535,-2.0359,0.032,9.62667,9.62667
289.00,9.62800,25.063408,0.000388,25.002524,-2.0357,0.032,9.62699,9.62699
290.00,9.62773,25.063437,0.000386,25.002513,-2.0357,0.032,9.62692,9.62692
291.00,9.62750,25.063473,0.000383,25.002522,-2.0357,0.033,9.62654,9.62654
292.00,9.62734,25.063423,0.000383,25.002490,-2.0356,0.033,9.62556,9.62556
293.00,9.62730,25.063477,0.000388,25.002518,-2.0354,0.033,9.62542,9.62542
294.00,9.62734,25.063648,0.000392,25.002573,-2.0353,0.033,9.62596,9.62596
295.00,9.62728,25.063786,0.000397,25.002606,-2.0351,0.033,9.62733,9.62733
296.00,9.62708,25.063866,0.000399,25.002586,-2.0348,0.033,9.62802,9.62802
297.00,9.62693,25.063925,0.000405,25.002515,-2.0347,0.033,9.62895,9.62895
298.00,9.62698,25.064000,0.000404,25.002526,-2.0345,0.033,9.62798,9.62798
299.00,9.62702,25.064020,0.000403,25.002451,-2.0344,0.033,9.62651,9.62651
300.00,9.62651,25.064069,0.000402,25.002434,-2.0342,0.033,9.62436,9.62436
301.00,9.62601,25.064099,0.000404,25.002418,-2.0342,0.033,9.62282,9.62282
302.00,9.62561,25.064202,0.000399,25.002475,-2.0342,0.033,9.62149,9.62149
303.00,9.62546,25.064282,0.000400,25.002507,-2.0344,0.033,9.62079,9.62079
304.00,9.62524,25.064281,0.000396,25.002480,-2.0344,0.033,9.62165,9.62165
305.00,9.62535,25.064311,0.000395,25.002489,-2.0346,0.033,9.62300,9.62300
306.00,9.62531,25.064413,0.000392,25.002552,-2.0345,0.033,9.62372,9.62372
307.00,9.62489,25.064443,0.000397,25.002580,-2.0344,0.033,9.62350,9.62350
308.00,9.62489,25.064447,0.000392,25.002608,-2.0341,0.034,9.62306,9.62306
309.00,9.62474,25.064444,0.000392,25.002630,-2.0337,0.034,9.62165,9.62165
310.00,9.62412,25.064458,0.000388,25.002642,-2.0334,0.034,9.62113,9.62113
311.00,9.62389,25.064386,0.000387,25.002620,-2.0333,0.034,9.62074,9.62074
312.00,9.62393,25.064394,0.000382,25.002611,-2.0329,0.034,9.62189,9.62189
313.00,9.62390,25.064366,0.000381,25.002508,-2.0325,0.034,9.62357,9.62357
314.00,9.62348,25.064448,0.000385,25.002543,-2.0322,0.034,9.62457,9.62457
315.00,9.62283,25.064457,0.000389,25.002481,-2.0318,0.034,9.62562,9.62562
316.00,9.62269,25.064531,0.000392,25.002486,-2.0315,0.034,9.62684,9.62684
317.00,9.62292,25.064594,0.000394,25.002478,-2.0315,0.034,9.62728,9.62728
318.00,9.62328,25.064648,0.000395,25.002511,-2.0315,0.034,9.62697,9.62697
319.00,9.62383,25.064683,0.000387,25.002507,-2.0313,0.034,9.62765,9.62765
320.00,9.62416,25.064727,0.000388,25.002533,-2.0313,0.035,9.62755,9.62755
321.00,9.62449,25.064677,0.000381,25.002457,-2.0311,0.035,9.62667,9.62667
322.00,9.62455,25.064649,0.000379,25.002425,-2.0309,0.035,9.62559,9.62559
323.00,9.62469,25.064648,0.000380,25.002401,-2.0308,0.035,9.62579,9.62579
324.00,9.62484,25.064556,0.000383,25.002327,-2.0309,0.035,9.62538,9.62538
325.00,9.62482,25.064439,0.000376,25.002248,-2.0309,0.036,9.62498,9.62498
326.00,9.62492,25.064475,0.000378,25.002285,-2.0309,0.036,9.62506,9.62506
327.00,9.62495,25.064399,0.000374,25.002214,-2.0309,0.036,9.62455,9.62455
328.00,9.62485,25.064469,0.000374,25.002276,-2.0309,0.036,9.62341,9.62341
329.00,9.62494,25.064602,0.000374,25.002356,-2.0308,0.036,9.62224,9.62224
330.00,9.62481,25.064777,0.000381,25.002384,-2.0306,0.036,9.62046,9.62046
331.00,9.62448,25.064912,0.000384,25.002377,-2.0305,0.036,9.61875,9.61875
332.00,9.62403,25.065115,0.000389,25.002461,-2.0301,0.036,9.61768,9.61768
333.00,9.62357,25.065199,0.000391,25.002469,-2.0299,0.036,9.61755,9.61755
334.00,9.62352,25.065240,0.000392,25.002467,-2.0298,0.036,9.61917,9.61917
335.00,9.62368,25.065254,0.000391,25.002484,-2.0298,0.036,9.62171,9.62171
336.00,9.62359,25.065251,0.000391,25.002453,-2.0296,0.036,9.62446,9.62446
337.00,9.62376,25.065283,0.000392,25.002515,-2.0294,0.036,9.62789,9.62789
338.00,9.62375,25.065307,0.000391,25.002497,-2.0291,0.037,9.62927,9.62927
339.00,9.62336,25.065426,0.000394,25.002576,-2.0290,0.036,9.62912,9.62912
340.00,9.62321,25.065454,0.000394,25.002574,-2.0287,0.036,9.62879,9.62879
341.00,9.62284,25.065524,0.000395,25.002623,-2.0286,0.036,9.62740,9.62740
342.00,9.62253,25.065566,0.000393,25.002604,-2.0285,0.037,9.62455,9.62455
343.00,9.62300,25.065559,0.000391,25.002571,-2.0284,0.037,9.62311,9.62311
344.00,9.62382,25.065566,0.000386,25.002503,-2.0281,0.037,9.62264,9.62264
345.00,9.62430,25.065660,0.000385,25.002473,-2.0279,0.037,9.62195,9.62195
346.00,9.62379,25.065726,0.000381,25.002486,-2.0278,0.038,9.62248,9.62248
347.00,9.62358,25.065687,0.000380,25.002411,-2.0276,0.038,9.62264,9.62264
348.00,9.62367,25.065757,0.000381,25.002482,-2.0274,0.038,9.62212,9.62212
349.00,9.62371,25.065677,0.000382,25.002383,-2.0274,0.038,9.62108,9.62108
350.00,9.62467,25.065714,0.000388,25.002463,-2.0274,0.038,9.62038,9.62038
351.00,9.62509,25.065699,0.000394,25.002454,-2.0272,0.038,9.61944,9.61944
352.00,9.62437,25.065789,0.000399,25.002542,-2.0272,0.037,9.62002,9.62002
353.00,9.62346,25.065815,0.000402,25.002514,-2.0271,0.037,9.62073,9.62073
354.00,9.62290,25.065943,0.000399,25.002624,-2.0270,0.037,9.62222,9.62222
355.00,9.62200,25.065970,0.000391,25.002611,-2.0269,0.038,9.62592,9.62592
356.00,9.62114,25.065979,0.000384,25.002574,-2.0268,0.038,9.63114,9.63114
357.00,9.62124,25.065997,0.000383,25.002514,-2.0268,0.039,9.63742,9.63742
358.00,9.62090,25.066034,0.000380,25.002515,-2.0267,0.039,9.64336,9.64336
359.00,9.61940,25.066008,0.000383,25.002427,-2.0264,0.039,9.64631,9.64631
360.00,9.62033,25.066001,0.000388,25.002337,-2.0262,0.039,9.64585,9.64585
@3,2.0001,4.0, 360.042999999998 
361.00,9.62074,25.066010,0.000391,25.002273,-2.0261,0.038,9.64379,9.64379
362.00,9.62134,25.066048,0.000389,25.002289,-2.0259,0.039,9.63959,9.63959
363.00,9.62190,25.066077,0.000389,25.002270,-2.0259,0.039,9.63653,9.63653
364.00,9.62663,25.066164,0.000389,25.002303,-2.0259,0.039,9.63546,9.63546
365.00,9.63957,25.066216,0.000389,25.002401,-2.0260,0.039,9.63490,9.63490
366.00,9.64686,25.066286,0.000387,25.002488,-2.0260,0.039,9.63450,9.63450
367.00,9.65076,25.066330,0.000390,25.002490,-2.0260,0.039,9.63474,9.63474
368.00,9.64651,25.066356,0.000392,25.002464,-2.0259,0.039,9.63408,9.63408
369.00,9.64307,25.066322,0.000391,25.002435,-2.0259,0.039,9.63382,9.63382
370.00,9.64113,25.066338,0.000390,25.002468,-2.0259,0.039,9.63391,9.63391
371.00,9.63991,25.066362,0.000392,25.002505,-2.0258,0.039,9.63427,9.63427
372.00,9.63887,25.066440,0.000389,25.002544,-2.0256,0.040,9.63446,9.63446
373.00,9.63823,25.066422,0.000389,25.002543,-2.0254,0.040,9.63484,9.63484
374.00,9.63788,25.066513,0.000389,25.002571,-2.0253,0.040,9.63427,9.63427
375.00,9.63737,25.066559,0.000390,25.002463,-2.0251,0.040,9.63360,9.63360
376.00,9.63664,25.066643,0.000389,25.002419,-2.0251,0.040,9.63202,9.63202
377.00,9.63544,25.066668,0.000388,25.002386,-2.0250,0.040,9.63017,9.63017
378.00,9.63401,25.066746,0.000386,25.002383,-2.0249,0.040,9.62855,9.62855
379.00,9.63311,25.066762,0.000386,25.002426,-2.0247,0.040,9.62745,9.62745
380.00,9.63249,25.066794,0.000384,25.002480,-2.0246,0.040,9.62626,9.62626
381.00,9.63193,25.066785,0.000383,25.002504,-2.0243,0.041,9.62580,9.62580
382.00,9.63150,25.066781,0.000381,25.002486,-2.0243,0.041,9.62580,9.62580
383.00,9.63113,25.066848,0.000379,25.002512,-2.0244,0.041,9.62634,9.62634
384.00,9.63073,25.066854,0.000381,25.002489,-2.0242,0.041,9.62648,9.62648
385.00,9.63028,25.066859,0.000383,25.002456,-2.0239,0.041,9.62636,9.62636
386.00,9.62982,25.066912,0.000384,25.002453,-2.0238,0.041,9.62651,9.62651
387.00,9.62935,25.066973,0.000385,25.002481,-2.0236,0.041,9.62588,9.62588
388.00,9.62882,25.067001,0.000389,25.002513,-2.0235,0.041,9.62471,9.62471
389.00,9.62832,25.067132,0.000390,25.002534,-2.0236,0.041,9.62391,9.62391
390.00,9.62770,25.067207,0.000390,25.002590,-2.0237,0.042,9.62290,9.62290
391.00,9.62682,25.067206,0.000393,25.002548,-2.0238,0.042,9.62129,9.62129
392.00,9.62594,25.067234,0.000398,25.002511,-2.0237,0.041,9.61999,9.61999
393.00,9.62511,25.067275,0.000396,25.002425,-2.0237,0.042,9.61955,9.61955
394.00,9.62449,25.067242,0.000397,25.002362,-2.0235,0.042,9.61905,9.61905
395.00,9.62386,25.067281,0.000398,25.002366,-2.0233,0.042,9.61822,9.61822
396.00,9.62313,25.067403,0.000398,25.002443,-2.0232,0.042,9.61809,9.61809
397.00,9.62269,25.067382,0.000391,25.002438,-2.0230,0.042,9.61834,9.61834
398.00,9.62228,25.067357,0.000391,25.002442,-2.0227,0.042,9.61773,9.61773
399.00,9.62197,25.067425,0.000391,25.002516,-2.0226,0.042,9.61798,9.61798
400.00,9.62171,25.067472,0.000390,25.002529,-2.0225,0.042,9.61984,9.61984
401.00,9.62157,25.067538,0.000389,25.002536,-2.0222,0.042,9.61989,9.61989
402.00,9.62120,25.067655,0.000395,25.002601,-2.0220,0.042,9.61964,9.61964
403.00,9.62067,25.067727,0.000397,25.002611,-2.0219,0.042,9.61922,9.61922
404.00,9.61996,25.067775,0.000398,25.002546,-2.0216,0.043,9.61763,9.61763
405.00,9.61939,25.067766,0.000400,25.002451,-2.0215,0.043,9.61559,9.61559
406.00,9.61889,25.067728,0.000397,25.002372,-2.0215,0.043,9.61540,9.61540
407.00,9.61849,25.067709,0.000396,25.002283,-2.0216,0.043,9.61549,9.61549
408.00,9.61806,25.067662,0.000395,25.002247,-2.0218,0.043,9.61583,9.61583
409.00,9.61775,25.067653,0.000397,25.002276,-2.0223,0.043,9.61641,9.61641
410.00,9.61765,25.067694,0.000392,25.002321,-2.0228,0.043,9.61709,9.61709
411.00,9.61759,25.067746,0.000393,25.002375,-2.0229,0.043,9.61661,9.61661
412.00,9.61739,25.067875,0.000396,25.002471,-2.0230,0.043,9.61641,9.61641
413.00,9.61729,25.067972,0.000396,25.002503,-2.0228,0.043,9.61642,9.61642
414.00,9.61717,25.068061,0.000389,25.002502,-2.0225,0.044,9.61667,9.61667
415.00,9.61713,25.068207,0.000391,25.002544,-2.0222,0.044,9.61595,9.61595
416.00,9.61697,25.068259,0.000392,25.002536,-2.0218,0.044,9.61518,9.61518
417.00,9.61664,25.068213,0.000386,25.002458,-2.0215,0.044,9.61468,9.61468
418.00,9.61654,25.068284,0.000387,25.002451,-2.0213,0.044,9.61460,9.61460
419.00,9.61647,25.068292,0.000389,25.002441,-2.0211,0.044,9.61482,9.61482
420.00,9.61623,25.068331,0.000392,25.002487,-2.0210,0.044,9.61565,9.61565
421.00,9.61607,25.068377,0.000397,25.002502,-2.0211,0.044,9.61774,9.61774
422.00,9.61616,25.068452,0.000400,25.002538,-2.0211,0.044,9.61918,9.61918
423.00,9.61649,25.068531,0.000398,25.002605,-2.0211,0.044,9.61929,9.61929
424.00,9.61657,25.068659,0.000400,25.002645,-2.0209,0.044,9.61863,9.61863
425.00,9.61670,25.068678,0.000400,25.002548,-2.0206,0.044,9.61787,9.61787
426.00,9.61667,25.068582,0.000393,25.002432,-2.0204,0.045,9.61615,9.61615
427.00,9.61655,25.068609,0.000394,25.002485,-2.0201,0.045,9.61474,9.61474
428.00,9.61640,25.068617,0.000393,25.002495,-2.0199,0.045,9.61374,9.61374
429.00,9.61601,25.068623,0.000391,25.002512,-2.0200,0.045,9.61345,9.61345
430.00,9.61573,25.068637,0.000390,25.002529,-2.0202,0.045,9.61279,9.61279
431.00,9.61553,25.068749,0.000391,25.002543,-2.0204,0.045,9.61298,9.61298
432.00,9.61543,25.068789,0.000389,25.002418,-2.0205,0.045,9.61241,9.61241
433.00,9.61512,25.068872,0.000393,25.002424,-2.0205,0.045,9.61230,9.61230
434.00,9.61487,25.068862,0.000391,25.002378,-2.0204,0.045,9.61213,9.61213
435.00,9.61458,25.068873,0.000393,25.002360,-2.0203,0.045,9.61148,9.61148
436.00,9.61454,25.068964,0.000398,25.002452,-2.0202,0.045,9.61115,9.61115
437.00,9.61459,25.069004,0.000393,25.002440,-2.0201,0.046,9.61190,9.61190
438.00,9.61443,25.069031,0.000392,25.002429,-2.0202,0.046,9.61180,9.61180
439.00,9.61411,25.069127,0.000393,25.002467,-2.0202,0.046,9.61166,9.61166
440.00,9.61385,25.069290,0.000390,25.002519,-2.0201,0.046,9.61256,9.61256
441.00,9.61340,25.069310,0.000390,25.002463,-2.0201,0.046,9.61215,9.61215
442.00,9.61277,25.069309,0.000391,25.002494,-2.0201,0.046,9.61083,9.61083
443.00,9.61230,25.069325,0.000395,25.002481,-2.0200,0.046,9.61067,9.61067
444.00,9.61202,25.069297,0.000401,25.002450,-2.0198,0.046,9.61036,9.61036
445.00,9.61175,25.069261,0.000404,25.002507,-2.0196,0.046,9.60985,9.60985
446.00,9.61172,25.069217,0.000401,25.002462,-2.0193,0.046,9.61089,9.61089
447.00,9.61187,25.069295,0.000404,25.002472,-2.0193,0.046,9.61259,9.61259
448.00,9.61195,25.069407,0.000403,25.002532,-2.0192,0.046,9.61301,9.61301
449.00,9.61197,25.069468,0.000397,25.002503,-2.0193,0.046,9.61402,9.61402
450.00,9.61216,25.069412,0.000396,25.002383,-2.0194,0.046,9.61543,9.61543
451.00,9.61251,25.069525,0.000398,25.002437,-2.0193,0.046,9.61628,9.61628
452.00,9.61267,25.069589,0.000396,25.002478,-2.0191,0.047,9.61549,9.61549
453.00,9.61277,25.069573,0.000396,25.002388,-2.0189,0.047,9.61558,9.61558
454.00,9.61278,25.069564,0.000396,25.002409,-2.0188,0.047,9.61422,9.61422
455.00,9.61294,25.069554,0.000393,25.002395,-2.0187,0.047,9.61279,9.61279
456.00,9.61269,25.069557,0.000389,25.002312,-2.0186,0.047,9.61091,9.61091
457.00,9.61250,25.069621,0.000388,25.002309,-2.0186,0.047,9.61126,9.61126
458.00,9.61257,25.069650,0.000385,25.002318,-2.0186,0.048,9.61179,9.61179
459.00,9.61264,25.069743,0.000382,25.002311,-2.0185,0.048,9.61258,9.61258
460.00,9.61310,25.069856,0.000381,25.002343,-2.0184,0.048,9.61323,9.61323
461.00,9.61329,25.069900,0.000383,25.002454,-2.0183,0.048,9.61365,9.61365
462.00,9.61361,25.069873,0.000388,25.002513,-2.0182,0.048,9.61334,9.61334
463.00,9.61365,25.069921,0.000393,25.002571,-2.0183,0.048,9.61263,9.61263
464.00,9.61348,25.069938,0.000398,25.002593,-2.0183,0.048,9.61255,9.61255
465.00,9.61349,25.069945,0.000405,25.002587,-2.0184,0.048,9.61207,9.61207
466.00,9.61334,25.069952,0.000404,25.002556,-2.0186,0.048,9.61203,9.61203
467.00,9.61312,25.069949,0.000403,25.002435,-2.0185,0.048,9.61235,9.61235
468.00,9.61329,25.069909,0.000395,25.002397,-2.0183,0.048,9.61382,9.61382
469.00,9.61350,25.069975,0.000395,25.002434,-2.0182,0.048,9.61425,9.61425
470.00,9.61323,25.070058,0.000393,25.002474,-2.0179,0.049,9.61392,9.61392
471.00,9.61281,25.070068,0.000396,25.002450,-2.0177,0.049,9.61406,9.61406
472.00,9.61265,25.070147,0.000396,25.002552,-2.0176,0.049,9.61362,9.61362
473.00,9.61257,25.070189,0.000398,25.002515,-2.0176,0.049,9.61193,9.61193
474.00,9.61253,25.070191,0.000396,25.002471,-2.0177,0.049,9.61053,9.61053
475.00,9.61243,25.070230,0.000397,25.002455,-2.0177,0.049,9.61049,9.61049
476.00,9.61255,25.070303,0.000394,25.002499,-2.0179,0.049,9.61087,9.61087
477.00,9.61243,25.070377,0.000392,25.002509,-2.0180,0.049,9.61185,9.61185
478.00,9.61254,25.070456,0.000393,25.002581,-2.0180,0.049,9.61255,9.61255
479.00,9.61264,25.070507,0.000392,25.002635,-2.0178,0.049,9.61328,9.61328
480.00,9.61262,25.070522,0.000387,25.002636,-2.0177,0.050,9.61377,9.61377
481.00,9.61260,25.070557,0.000387,25.002634,-2.0173,0.050,9.61352,9.61352
482.00,9.61252,25.070505,0.000387,25.002563,-2.0171,0.050,9.61179,9.61179
483.00,9.61229,25.070509,0.000386,25.002537,-2.0171,0.050,9.61041,9.61041
484.00,9.61226,25.070471,0.000385,25.002449,-2.0171,0.050,9.60995,9.60995
485.00,9.61225,25.070495,0.000387,25.002467,-2.0170,0.050,9.61005,9.61005
486.00,9.61189,25.070601,0.000389,25.002481,-2.0170,0.050,9.60905,9.60905
487.00,9.61161,25.070682,0.000390,25.002544,-2.0169,0.050,9.60942,9.60942
488.00,9.61143,25.070797,0.000393,25.002631,-2.0167,0.050,9.61064,9.61064
489.00,9.61128,25.070904,0.000398,25.002678,-2.0165,0.050,9.61113,9.61113
490.00,9.61126,25.070934,0.000402,25.002649,-2.0164,0.050,9.61092,9.61092
491.00,9.61121,25.070947,0.000402,25.002648,-2.0165,0.050,9.61114,9.61114
492.00,9.61111,25.070942,0.000401,25.002602,-2.0166,0.050,9.61205,9.61205
493.00,9.61135,25.070919,0.000399,25.002517,-2.0168,0.050,9.61247,9.61247
494.00,9.61166,25.070928,0.000395,25.002516,-2.0169,0.051,9.61299,9.61299
495.00,9.61192,25.071016,0.000392,25.002568,-2.0170,0.051,9.61372,9.61372
496.00,9.61215,25.071047,0.000390,25.002572,-2.0169,0.051,9.61476,9.61476
497.00,9.61198,25.071117,0.000392,25.002535,-2.0166,0.051,9.61548,9.61548
498.00,9.61183,25.071201,0.000393,25.002538,-2.0163,0.051,9.61658,9.61658
499.00,9.61216,25.071193,0.000396,25.002498,-2.0161,0.051,9.61700,9.61700
500.00,9.61280,25.071208,0.000398,25.002432,-2.0159,0.051,9.61701,9.61701
501.00,9.61286,25.071250,0.000401,25.002432,-2.0159,0.051,9.61628,9.61628
502.00,9.61324,25.071299,0.000398,25.002470,-2.0160,0.051,9.61451,9.61451
503.00,9.61373,25.071294,0.000394,25.002406,-2.0159,0.051,9.61170,9.61170
504.00,9.61426,25.071444,0.000390,25.002459,-2.0158,0.052,9.61164,9.61164
505.00,9.61468,25.071499,0.000391,25.002496,-2.0157,0.052,9.61287,9.61287
506.00,9.61537,25.071524,0.000390,25.002465,-2.0157,0.052,9.61558,9.61558
507.00,9.61590,25.071560,0.000390,25.002486,-2.0155,0.052,9.61896,9.61896
508.00,9.61627,25.071588,0.000394,25.002537,-2.0154,0.052,9.62145,9.62145
509.00,9.61649,25.071573,0.000396,25.002516,-2.0154,0.052,9.62036,9.62036
510.00,9.61431,25.071553,0.000394,25.002452,-2.0155,0.052,9.61782,9.61782
@4,2.0001,4.0, 510.303999999996 
511.00,9.61133,25.071593,0.000391,25.002473,-2.0154,0.052,9.61447,9.61447
512.00,9.60929,25.071626,0.000392,25.002484,-2.0154,0.052,9.61217,9.61217
513.00,9.61263,25.071680,0.000393,25.002469,-2.0155,0.052,9.61066,9.61066
514.00,9.61521,25.071713,0.000395,25.002429,-2.0154,0.052,9.61141,9.61141
515.00,9.61906,25.071847,0.000398,25.002457,-2.0154,0.052,9.61329,9.61329
516.00,9.61852,25.071935,0.000406,25.002425,-2.0154,0.052,9.61574,9.61574
517.00,9.61796,25.072019,0.000409,25.002344,-2.0153,0.052,9.61711,9.61711
518.00,9.61766,25.072043,0.000408,25.002317,-2.0151,0.052,9.61812,9.61812
519.00,9.61500,25.072055,0.000406,25.002345,-2.0150,0.052,9.61864,9.61864
520.00,9.61432,25.072092,0.000401,25.002392,-2.0147,0.052,9.61803,9.61803
521.00,9.61478,25.072080,0.000396,25.002432,-2.0146,0.053,9.61638,9.61638
522.00,9.61571,25.072074,0.000395,25.002544,-2.0145,0.053,9.61552,9.61552
523.00,9.61593,25.072076,0.000395,25.002641,-2.0145,0.053,9.61593,9.61593
524.00,9.61566,25.072174,0.000393,25.002690,-2.0143,0.053,9.61608,9.61608
525.00,9.61544,25.072162,0.000394,25.002627,-2.0142,0.053,9.61702,9.61702
526.00,9.61543,25.072147,0.000388,25.002546,-2.0141,0.053,9.61929,9.61929
527.00,9.61582,25.072170,0.000390,25.002486,-2.0141,0.054,9.61987,9.61987
528.00,9.61614,25.072287,0.000390,25.002390,-2.0140,0.054,9.61998,9.61998
529.00,9.61631,25.072349,0.000392,25.002401,-2.0140,0.054,9.61952,9.61952
530.00,9.61664,25.072349,0.000392,25.002379,-2.0140,0.054,9.61917,9.61917
531.00,9.61730,25.072457,0.000396,25.002422,-2.0139,0.054,9.61804,9.61804
532.00,9.61767,25.072498,0.000394,25.002417,-2.0138,0.054,9.61616,9.61616
533.00,9.61736,25.072464,0.000394,25.002434,-2.0138,0.054,9.61484,9.61484
534.00,9.61703,25.072434,0.000393,25.002366,-2.0139,0.054,9.61329,9.61329
535.00,9.61664,25.072547,0.000395,25.002439,-2.0139,0.054,9.61120,9.61120
536.00,9.61623,25.072549,0.000397,25.002432,-2.0140,0.054,9.60957,9.60957
537.00,9.61575,25.072581,0.000398,25.002471,-2.0140,0.054,9.60914,9.60914
538.00,9.61508,25.072639,0.000401,25.002487,-2.0138,0.054,9.60892,9.60892
539.00,9.61480,25.072703,0.000405,25.002553,-2.0138,0.054,9.60888,9.60888
540.00,9.61459,25.072724,0.000406,25.002586,-2.0137,0.054,9.60923,9.60923
541.00,9.61424,25.072793,0.000403,25.002614,-2.0134,0.054,9.60934,9.60934
542.00,9.61385,25.072832,0.000400,25.002554,-2.0133,0.054,9.60910,9.60910
543.00,9.61330,25.072970,0.000396,25.002594,-2.0133,0.054,9.60859,9.60859
544.00,9.61278,25.073008,0.000393,25.002556,-2.0130,0.055,9.60845,9.60845
545.00,9.61226,25.073053,0.000389,25.002554,-2.0130,0.055,9.60802,9.60802
546.00,9.61157,25.073081,0.000389,25.002517,-2.0131,0.055,9.60780,9.60780
547.00,9.61081,25.073192,0.000390,25.002562,-2.0131,0.055,9.60735,9.60735
548.00,9.61008,25.073175,0.000390,25.002477,-2.0130,0.055,9.60639,9.60639
549.00,9.60942,25.073281,0.000390,25.002495,-2.0130,0.055,9.60613,9.60613
550.00,9.60898,25.073336,0.000391,25.002443,-2.0127,0.055,9.60639,9.60639
551.00,9.60851,25.073369,0.000392,25.002461,-2.0124,0.056,9.60669,9.60669
552.00,9.60828,25.073408,0.000393,25.002497,-2.0123,0.056,9.60695,9.60695
553.00,9.60804,25.073484,0.000395,25.002541,-2.0124,0.056,9.60780,9.60780
554.00,9.60783,25.073521,0.000399,25.002486,-2.0124,0.056,9.60756,9.60756
555.00,9.60767,25.073562,0.000401,25.002380,-2.0123,0.056,9.60677,9.60677
556.00,9.60748,25.073610,0.000399,25.002323,-2.0121,0.056,9.60551,9.60551
557.00,9.60727,25.073643,0.000399,25.002264,-2.0119,0.056,9.60548,9.60548
558.00,9.60713,25.073670,0.000399,25.002285,-2.0118,0.056,9.60542,9.60542
559.00,9.60696,25.073670,0.000398,25.002338,-2.0116,0.056,9.60485,9.60485
560.00,9.60667,25.073685,0.000396,25.002444,-2.0115,0.056,9.60508,9.60508
561.00,9.60641,25.073753,0.000399,25.002471,-2.0114,0.056,9.60544,9.60544
562.00,9.60641,25.073741,0.000405,25.002434,-2.0115,0.056,9.60601,9.60601
563.00,9.60650,25.073698,0.000402,25.002353,-2.0115,0.056,9.60629,9.60629
564.00,9.60645,25.073656,0.000399,25.002301,-2.0116,0.056,9.60738,9.60738
565.00,9.60650,25.073721,0.000401,25.002398,-2.0118,0.056,9.60789,9.60789
566.00,9.60640,25.073659,0.000399,25.002369,-2.0119,0.056,9.60727,9.60727
567.00,9.60624,25.073793,0.000392,25.002465,-2.0118,0.057,9.60655,9.60655
568.00,9.60628,25.073854,0.000390,25.002483,-2.0117,0.057,9.60564,9.60564
569.00,9.60628,25.073964,0.000392,25.002487,-2.0117,0.057,9.60538,9.60538
570.00,9.60616,25.073946,0.000390,25.002392,-2.0116,0.057,9.60509,9.60509
571.00,9.60593,25.074051,0.000392,25.002439,-2.0115,0.057,9.60532,9.60532
572.00,9.60576,25.074017,0.000390,25.002350,-2.0115,0.058,9.60460,9.60460
573.00,9.60551,25.074086,0.000392,25.002407,-2.0115,0.058,9.60417,9.60417
574.00,9.60543,25.074159,0.000395,25.002426,-2.0113,0.058,9.60472,9.60472
575.00,9.60570,25.074201,0.000394,25.002369,-2.0112,0.058,9.60515,9.60515
576.00,9.60575,25.074238,0.000391,25.002370,-2.0111,0.058,9.60472,9.60472
577.00,9.60555,25.074256,0.000398,25.002398,-2.0111,0.058,9.60437,9.60437
578.00,9.60531,25.074329,0.000399,25.002376,-2.0111,0.058,9.60481,9.60481
579.00,9.60531,25.074417,0.000396,25.002392,-2.0113,0.058,9.60422,9.60422
580.00,9.60541,25.074511,0.000394,25.002413,-2.0114,0.058,9.60355,9.60355
581.00,9.60535,25.074645,0.000394,25.002452,-2.0114,0.058,9.60410,9.60410
582.00,9.60499,25.074796,0.000392,25.002542,-2.0112,0.058,9.60539,9.60539
583.00,9.60480,25.074793,0.000393,25.002524,-2.0110,0.058,9.60503,9.60503
584.00,9.60469,25.074719,0.000395,25.002495,-2.0106,0.058,9.60495,9.60495
585.00,9.60475,25.074776,0.000398,25.002614,-2.0103,0.058,9.60468,9.60468
586.00,9.60469,25.074701,0.000401,25.002529,-2.0101,0.058,9.60427,9.60427
587.00,9.60463,25.074709,0.000400,25.002485,-2.0101,0.058,9.60360,9.60360
588.00,9.60446,25.074754,0.000397,25.002466,-2.0101,0.058,9.60414,9.60414
589.00,9.60437,25.074798,0.000392,25.002497,-2.0100,0.059,9.60412,9.60412
590.00,9.60438,25.074808,0.000396,25.002488,-2.0100,0.059,9.60390,9.60390
591.00,9.60438,25.074816,0.000394,25.002523,-2.0099,0.059,9.60463,9.60463
592.00,9.60441,25.074718,0.000393,25.002414,-2.0096,0.059,9.60441,9.60441
593.00,9.60451,25.074693,0.000391,25.002405,-2.0093,0.059,9.60447,9.60447
594.00,9.60448,25.074747,0.000393,25.002420,-2.0091,0.059,9.60379,9.60379
595.00,9.60423,25.074732,0.000389,25.002400,-2.0089,0.059,9.60470,9.60470
596.00,9.60428,25.074825,0.000391,25.002471,-2.0087,0.059,9.60426,9.60426
597.00,9.60444,25.074822,0.000390,25.002450,-2.0088,0.059,9.60477,9.60477
598.00,9.60460,25.074896,0.000393,25.002477,-2.0090,0.059,9.60502,9.60502
599.00,9.60464,25.074976,0.000396,25.002476,-2.0092,0.059,9.60550,9.60550
600.00,9.60460,25.075087,0.000394,25.002504,-2.0093,0.060,9.60512,9.60512
601.00,9.60455,25.075081,0.000392,25.002439,-2.0093,0.060,9.60503,9.60503
602.00,9.60448,25.075238,0.000394,25.002559,-2.0092,0.060,9.60556,9.60556
603.00,9.60453,25.075272,0.000392,25.002542,-2.0090,0.060,9.60422,9.60422
604.00,9.60443,25.075245,0.000390,25.002508,-2.0088,0.060,9.60377,9.60377
605.00,9.60429,25.075222,0.000392,25.002384,-2.0088,0.060,9.60366,9.60366
606.00,9.60444,25.075358,0.000396,25.002478,-2.0088,0.060,9.60452,9.60452
607.00,9.60485,25.075380,0.000397,25.002428,-2.0087,0.060,9.60509,9.60509
608.00,9.60488,25.075440,0.000396,25.002459,-2.0087,0.060,9.60504,9.60504
609.00,9.60465,25.075419,0.000396,25.002429,-2.0087,0.060,9.60543,9.60543
610.00,9.60467,25.075481,0.000394,25.002487,-2.0086,0.061,9.60495,9.60495
611.00,9.60460,25.075416,0.000392,25.002361,-2.0084,0.061,9.60407,9.60407
612.00,9.60454,25.075428,0.000388,25.002313,-2.0083,0.061,9.60397,9.60397
613.00,9.60456,25.075388,0.000387,25.002230,-2.0082,0.061,9.60493,9.60493
614.00,9.60449,25.075538,0.000388,25.002272,-2.0080,0.061,9.60686,9.60686
615.00,9.60437,25.075558,0.000393,25.002251,-2.0080,0.061,9.60794,9.60794
616.00,9.60465,25.075592,0.000391,25.002300,-2.0080,0.061,9.60832,9.60832
617.00,9.60524,25.075606,0.000391,25.002358,-2.0078,0.061,9.60755,9.60755
618.00,9.60552,25.075694,0.000394,25.002446,-2.0079,0.062,9.60773,9.60773
619.00,9.60557,25.075633,0.000393,25.002438,-2.0079,0.062,9.60698,9.60698
620.00,9.60573,25.075646,0.000391,25.002454,-2.0078,0.062,9.60778,9.60778
621.00,9.60616,25.075768,0.000393,25.002503,-2.0079,0.062,9.60864,9.60864
622.00,9.60650,25.075855,0.000397,25.002548,-2.0078,0.062,9.60823,9.60823
623.00,9.60697,25.075908,0.000398,25.002540,-2.0076,0.062,9.60818,9.60818
624.00,9.60689,25.075954,0.000400,25.002501,-2.0075,0.062,9.60717,9.60717
625.00,9.60674,25.076009,0.000400,25.002509,-2.0074,0.062,9.60550,9.60550
626.00,9.60642,25.075998,0.000398,25.002426,-2.0073,0.062,9.60374,9.60374
627.00,9.60668,25.076061,0.000394,25.002387,-2.0074,0.062,9.60369,9.60369
628.00,9.60629,25.076069,0.000392,25.002393,-2.0077,0.062,9.60322,9.60322
629.00,9.60645,25.076122,0.000394,25.002423,-2.0077,0.063,9.60216,9.60216
630.00,9.60650,25.076079,0.000396,25.002370,-2.0076,0.062,9.60241,9.60241
631.00,9.60595,25.076075,0.000396,25.002381,-2.0075,0.062,9.60249,9.60249
632.00,9.60570,25.076075,0.000394,25.002388,-2.0073,0.062,9.60285,9.60285
633.00,9.60564,25.076117,0.000394,25.002356,-2.0072,0.063,9.60351,9.60351
634.00,9.60536,25.076101,0.000388,25.002306,-2.0070,0.063,9.60453,9.60453
635.00,9.60515,25.076233,0.000387,25.002333,-2.0071,0.063,9.60515,9.60515
636.00,9.60532,25.076321,0.000390,25.002343,-2.0072,0.063,9.60675,9.60675
637.00,9.60545,25.076314,0.000392,25.002273,-2.0075,0.063,9.60709,9.60709
638.00,9.60539,25.076322,0.000390,25.002277,-2.0076,0.063,9.60644,9.60644
639.00,9.60516,25.076398,0.000395,25.002298,-2.0076,0.063,9.60673,9.60673
640.00,9.60494,25.076453,0.000394,25.002324,-2.0075,0.064,9.60738,9.60738
641.00,9.60512,25.076452,0.000392,25.002288,-2.0072,0.064,9.60761,9.60761
642.00,9.60524,25.076539,0.000399,25.002307,-2.0068,0.063,9.60756,9.60756
643.00,9.60535,25.076635,0.000402,25.002336,-2.0066,0.063,9.60851,9.60851
644.00,9.60559,25.076655,0.000402,25.002333,-2.0065,0.063,9.60963,9.60963
645.00,9.60588,25.076635,0.000403,25.002267,-2.0066,0.063,9.60941,9.60941
646.00,9.60637,25.076725,0.000398,25.002275,-2.0068,0.064,9.60886,9.60886
647.00,9.60658,25.076765,0.000393,25.002329,-2.0068,0.064,9.60843,9.60843
648.00,9.60691,25.076828,0.000392,25.002362,-2.0067,0.064,9.60751,9.60751
649.00,9.60708,25.076845,0.000391,25.002272,-2.0067,0.064,9.60542,9.60542
650.00,9.60708,25.076931,0.000391,25.002297,-2.0065,0.065,9.60421,9.60421
651.00,9.60699,25.076933,0.000398,25.002314,-2.0063,0.064,9.60329,9.60329
652.00,9.60671,25.076993,0.000399,25.002329,-2.0062,0.064,9.60297,9.60297
653.00,9.60678,25.077007,0.000403,25.002248,-2.0061,0.064,9.60297,9.60297
654.00,9.60661,25.077058,0.000406,25.002342,-2.0060,0.064,9.60314,9.60314
655.00,9.60679,25.077044,0.000407,25.002375,-2.0059,0.064,9.60405,9.60405
656.00,9.60646,25.077017,0.000403,25.002346,-2.0060,0.064,9.60435,9.60435
657.00,9.60596,25.076961,0.000406,25.002286,-2.0059,0.064,9.60523,9.60523
658.00,9.60488,25.076939,0.000404,25.002309,-2.0060,0.064,9.60541,9.60541
659.00,9.60334,25.076957,0.000403,25.002295,-2.0060,0.064,9.60492,9.60492
660.00,9.60307,25.076991,0.000401,25.002263,-2.0060,0.064,9.60285,9.60285
@5,2.0001,4.0, 660.022999999994 
661.00,9.60302,25.077127,0.000406,25.002340,-2.0058,0.064,9.60093,9.60093
662.00,9.60297,25.077309,0.000402,25.002424,-2.0057,0.065,9.59844,9.59844
663.00,9.60346,25.077400,0.000401,25.002441,-2.0057,0.065,9.59708,9.59708
664.00,9.60444,25.077560,0.000403,25.002560,-2.0055,0.065,9.59750,9.59750
665.00,9.60434,25.077618,0.000405,25.002555,-2.0054,0.065,9.59877,9.59877
666.00,9.60305,25.077616,0.000405,25.002478,-2.0055,0.065,9.60167,9.60167
667.00,9.60182,25.077555,0.000406,25.002432,-2.0056,0.065,9.60485,9.60485
668.00,9.60173,25.077519,0.000403,25.002394,-2.0054,0.065,9.60833,9.60833
669.00,9.60204,25.077511,0.000403,25.002293,-2.0055,0.065,9.61101,9.61101
670.00,9.60312,25.077565,0.000400,25.002318,-2.0055,0.065,9.61303,9.61303
671.00,9.60429,25.077636,0.000397,25.002338,-2.0053,0.066,9.61389,9.61389
672.00,9.60473,25.077654,0.000394,25.002304,-2.0051,0.066,9.61426,9.61426
673.00,9.60469,25.077744,0.000400,25.002343,-2.0050,0.066,9.61316,9.61316
674.00,9.60449,25.077834,0.000399,25.002418,-2.0049,0.066,9.61209,9.61209
675.00,9.60533,25.077763,0.000397,25.002349,-2.0048,0.066,9.61036,9.61036
676.00,9.60639,25.077814,0.000402,25.002348,-2.0047,0.066,9.60831,9.60831
677.00,9.60682,25.077846,0.000405,25.002394,-2.0047,0.066,9.60641,9.60641
678.00,9.60663,25.077832,0.000407,25.002344,-2.0049,0.066,9.60492,9.60492
679.00,9.60640,25.077850,0.000403,25.002357,-2.0049,0.066,9.60363,9.60363
680.00,9.60626,25.078023,0.000409,25.002457,-2.0048,0.066,9.60285,9.60285
681.00,9.60639,25.078010,0.000404,25.002457,-2.0047,0.066,9.60268,9.60268
682.00,9.60686,25.078037,0.000401,25.002360,-2.0045,0.066,9.60281,9.60281
683.00,9.60736,25.078092,0.000397,25.002318,-2.0043,0.067,9.60278,9.60278
684.00,9.60791,25.078111,0.000395,25.002288,-2.0040,0.067,9.60200,9.60200
685.00,9.60736,25.078056,0.000392,25.002253,-2.0039,0.067,9.60122,9.60122
686.00,9.60668,25.078048,0.000389,25.002231,-2.0037,0.067,9.60081,9.60081
687.00,9.60618,25.078112,0.000389,25.002252,-2.0036,0.067,9.60042,9.60042
688.00,9.60569,25.078195,0.000392,25.002345,-2.0033,0.067,9.60052,9.60052
689.00,9.60499,25.078197,0.000401,25.002321,-2.0032,0.067,9.60073,9.60073
690.00,9.60437,25.078180,0.000399,25.002266,-2.0032,0.067,9.60198,9.60198
691.00,9.60383,25.078251,0.000407,25.002315,-2.0033,0.067,9.60223,9.60223
692.00,9.60327,25.078253,0.000410,25.002392,-2.0033,0.067,9.60231,9.60231
693.00,9.60278,25.078191,0.000403,25.002355,-2.0034,0.067,9.60253,9.60253
694.00,9.60262,25.078201,0.000395,25.002374,-2.0035,0.067,9.60379,9.60379
695.00,9.60249,25.078274,0.000394,25.002402,-2.0033,0.068,9.60359,9.60359
696.00,9.60242,25.078295,0.000391,25.002470,-2.0032,0.068,9.60398,9.60398
697.00,9.60249,25.078241,0.000389,25.002387,-2.0032,0.068,9.60465,9.60465
698.00,9.60256,25.078286,0.000393,25.002391,-2.0032,0.068,9.60445,9.60445
699.00,9.60251,25.078271,0.000397,25.002330,-2.0032,0.068,9.60344,9.60344
700.00,9.60255,25.078388,0.000398,25.002389,-2.0032,0.068,9.60369,9.60369
701.00,9.60263,25.078430,0.000399,25.002339,-2.0032,0.068,9.60338,9.60338
702.00,9.60255,25.078489,0.000397,25.002364,-2.0032,0.068,9.60318,9.60318
703.00,9.60267,25.078443,0.000395,25.002319,-2.0030,0.068,9.60352,9.60352
704.00,9.60286,25.078467,0.000392,25.002360,-2.0028,0.068,9.60407,9.60407
705.00,9.60313,25.078395,0.000391,25.002335,-2.0027,0.068,9.60372,9.60372
706.00,9.60319,25.078393,0.000386,25.002349,-2.0025,0.069,9.60298,9.60298
707.00,9.60308,25.078533,0.000384,25.002477,-2.0024,0.069,9.60214,9.60214
708.00,9.60302,25.078699,0.000382,25.002495,-2.0024,0.069,9.60128,9.60128
709.00,9.60291,25.078847,0.000384,25.002479,-2.0024,0.069,9.60029,9.60029
710.00,9.60287,25.078892,0.000382,25.002384,-2.0023,0.069,9.60013,9.60013
711.00,9.60275,25.079056,0.000390,25.002384,-2.0024,0.069,9.60074,9.60074
712.00,9.60278,25.079156,0.000393,25.002292,-2.0024,0.069,9.60126,9.60126
713.00,9.60280,25.079194,0.000395,25.002317,-2.0024,0.069,9.60187,9.60187
714.00,9.60280,25.079250,0.000392,25.002363,-2.0023,0.069,9.60347,9.60347
715.00,9.60293,25.079379,0.000396,25.002458,-2.0024,0.069,9.60462,9.60462
716.00,9.60316,25.079328,0.000393,25.002382,-2.0023,0.069,9.60612,9.60612
717.00,9.60333,25.079348,0.000392,25.002432,-2.0022,0.070,9.60636,9.60636
718.00,9.60316,25.079388,0.000393,25.002480,-2.0021,0.070,9.60602,9.60602
719.00,9.60324,25.079394,0.000397,25.002447,-2.0021,0.070,9.60523,9.60523
720.00,9.60320,25.079458,0.000401,25.002447,-2.0020,0.070,9.60411,9.60411
721.00,9.60318,25.079497,0.000397,25.002430,-2.0018,0.070,9.60305,9.60305
722.00,9.60313,25.079498,0.000397,25.002367,-2.0017,0.070,9.60239,9.60239
723.00,9.60297,25.079481,0.000396,25.002296,-2.0015,0.070,9.60275,9.60275
724.00,9.60301,25.079438,0.000393,25.002231,-2.0015,0.070,9.60339,9.60339
725.00,9.60344,25.079474,0.000392,25.002263,-2.0014,0.070,9.60356,9.60356
726.00,9.60360,25.079540,0.000397,25.002342,-2.0013,0.070,9.60314,9.60314
727.00,9.60371,25.079497,0.000396,25.002275,-2.0014,0.070,9.60260,9.60260
728.00,9.60373,25.079576,0.000399,25.002340,-2.0015,0.070,9.60116,9.60116
729.00,9.60346,25.079704,0.000404,25.002465,-2.0013,0.070,9.59942,9.59942
730.00,9.60291,25.079602,0.000401,25.002335,-2.0012,0.070,9.59930,9.59930
731.00,9.60295,25.079674,0.000402,25.002392,-2.0010,0.070,9.59968,9.59968
732.00,9.60298,25.079790,0.000405,25.002502,-2.0008,0.070,9.60027,9.60027
733.00,9.60284,25.079837,0.000404,25.002536,-2.0008,0.070,9.60145,9.60145
734.00,9.60273,25.079774,0.000398,25.002460,-2.0009,0.071,9.60264,9.60264
735.00,9.60217,25.079810,0.000399,25.002493,-2.0010,0.071,9.60298,9.60298
736.00,9.60189,25.079677,0.000397,25.002392,-2.0010,0.071,9.60258,9.60258
737.00,9.60206,25.079655,0.000394,25.002375,-2.0012,0.071,9.60276,9.60276
738.00,9.60195,25.079629,0.000392,25.002294,-2.0010,0.071,9.60324,9.60324
739.00,9.60196,25.079601,0.000394,25.002181,-2.0009,0.071,9.60310,9.60310
740.00,9.60197,25.079766,0.000394,25.002257,-2.0007,0.071,9.60299,9.60299
741.00,9.60209,25.079889,0.000390,25.002222,-2.0005,0.072,9.60336,9.60336
742.00,9.60223,25.079943,0.000390,25.002208,-2.0002,0.072,9.60328,9.60328
743.00,9.60215,25.080037,0.000390,25.002154,-2.0002,0.072,9.60227,9.60227
744.00,9.60189,25.080254,0.000389,25.002294,-2.0001,0.072,9.60238,9.60238
745.00,9.60183,25.080298,0.000389,25.002304,-2.0001,0.072,9.60267,9.60267
746.00,9.60203,25.080307,0.000390,25.002279,-2.0001,0.072,9.60265,9.60265
747.00,9.60221,25.080368,0.000392,25.002262,-2.0002,0.072,9.60337,9.60337
748.00,9.60271,25.080470,0.000393,25.002385,-2.0000,0.072,9.60519,9.60519
749.00,9.60326,25.080539,0.000394,25.002380,-1.9999,0.072,9.60540,9.60540
750.00,9.60345,25.080488,0.000393,25.002284,-1.9997,0.072,9.60535,9.60535
751.00,9.60357,25.080579,0.000398,25.002388,-1.9995,0.072,9.60588,9.60588
752.00,9.60359,25.080601,0.000397,25.002434,-1.9994,0.072,9.60512,9.60512
753.00,9.60379,25.080580,0.000393,25.002401,-1.9993,0.073,9.60555,9.60555
754.00,9.60394,25.080462,0.000394,25.002372,-1.9991,0.073,9.60094,9.60094
755.00,9.60392,25.080552,0.000397,25.002421,-1.9990,0.073,9.58727,9.58727
756.00,9.60397,25.080587,0.000398,25.002405,-1.9990,0.073,9.57625,9.57625
757.00,9.60411,25.080583,0.000395,25.002345,-1.9989,0.073,9.57227,9.57227
758.00,9.60482,25.080563,0.000396,25.002295,-1.9989,0.073,9.57104,9.57104
759.00,9.60505,25.080688,0.000394,25.002300,-1.9990,0.073,9.57949,9.57949
760.00,9.60496,25.080725,0.000394,25.002302,-1.9991,0.073,9.59834,9.59834
761.00,9.60410,25.080749,0.000395,25.002225,-1.9991,0.073,9.61440,9.61440
762.00,9.60210,25.080857,0.000398,25.002239,-1.9992,0.073,9.62373,9.62373
763.00,9.61018,25.080959,0.000399,25.002273,-1.9992,0.073,9.62744,9.62744
764.00,9.58141,25.080888,0.000398,25.002144,-1.9991,0.073,9.62601,9.62601
765.00,9.53750,25.080888,0.000398,25.002108,-1.9990,0.073,9.62256,9.62256
766.00,9.55099,25.080948,0.000395,25.002197,-1.9989,0.074,9.61883,9.61883
767.00,9.58148,25.080965,0.000395,25.002228,-1.9987,0.074,9.61550,9.61550
768.00,9.60446,25.080935,0.000394,25.002178,-1.9987,0.074,9.61268,9.61268
769.00,9.62356,25.081069,0.000397,25.002296,-1.9988,0.074,9.61034,9.61034
770.00,9.63050,25.081080,0.000392,25.002258,-1.9987,0.074,9.60857,9.60857
771.00,9.62980,25.081110,0.000390,25.002241,-1.9985,0.074,9.60749,9.60749
772.00,9.62589,25.081149,0.000389,25.002237,-1.9983,0.074,9.60658,9.60658
773.00,9.62237,25.081212,0.000390,25.002282,-1.9981,0.074,9.60646,9.60646
774.00,9.61957,25.081304,0.000386,25.002326,-1.9977,0.075,9.60660,9.60660
775.00,9.61703,25.081420,0.000392,25.002385,-1.9975,0.075,9.60644,9.60644
776.00,9.61555,25.081419,0.000392,25.002299,-1.9974,0.075,9.60606,9.60606
777.00,9.61436,25.081447,0.000391,25.002278,-1.9974,0.075,9.60584,9.60584
778.00,9.61323,25.081486,0.000391,25.002261,-1.9972,0.075,9.60572,9.60572
779.00,9.61256,25.081481,0.000392,25.002242,-1.9974,0.075,9.60656,9.60656
780.00,9.61185,25.081533,0.000390,25.002315,-1.9974,0.075,9.60768,9.60768
781.00,9.61070,25.081583,0.000393,25.002370,-1.9975,0.075,9.60857,9.60857
782.00,9.60981,25.081635,0.000395,25.002369,-1.9975,0.075,9.60910,9.60910
783.00,9.60888,25.081676,0.000395,25.002373,-1.9975,0.076,9.60922,9.60922
784.00,9.60842,25.081652,0.000397,25.002356,-1.9975,0.076,9.60968,9.60968
785.00,9.60816,25.081583,0.000395,25.002267,-1.9973,0.075,9.60918,9.60918
786.00,9.60776,25.081671,0.000397,25.002276,-1.9970,0.075,9.60822,9.60822
787.00,9.60741,25.081632,0.000397,25.002240,-1.9969,0.075,9.60760,9.60760
788.00,9.60715,25.081707,0.000397,25.002263,-1.9968,0.075,9.60664,9.60664
789.00,9.60689,25.081722,0.000395,25.002194,-1.9966,0.075,9.60465,9.60465
790.00,9.60685,25.081843,0.000396,25.002242,-1.9967,0.076,9.60389,9.60389
791.00,9.60666,25.081781,0.000397,25.002202,-1.9969,0.076,9.60324,9.60324
792.00,9.60639,25.081823,0.000395,25.002213,-1.9970,0.076,9.60236,9.60236
793.00,9.60600,25.081804,0.000396,25.002224,-1.9971,0.076,9.60194,9.60194
794.00,9.60581,25.081876,0.000393,25.002259,-1.9971,0.077,9.60221,9.60221
795.00,9.60587,25.081873,0.000392,25.002237,-1.9970,0.077,9.60282,9.60282
796.00,9.60589,25.082013,0.000390,25.002321,-1.9968,0.077,9.60329,9.60329
797.00,9.60581,25.082107,0.000390,25.002332,-1.9966,0.077,9.60387,9.60387
798.00,9.60556,25.082191,0.000394,25.002335,-1.9963,0.077,9.60395,9.60395
799.00,9.60525,25.082302,0.000401,25.002393,-1.9962,0.077,9.60363,9.60363
800.00,9.60484,25.082385,0.000405,25.002394,-1.9959,0.077,9.60276,9.60276
801.00,9.60440,25.082335,0.000404,25.002329,-1.9956,0.077,9.60156,9.60156
802.00,9.60385,25.082390,0.000407,25.002356,-1.9956,0.077,9.60119,9.60119
803.00,9.60317,25.082395,0.000406,25.002244,-1.9956,0.077,9.59038,9.59038
804.00,9.60279,25.082409,0.000405,25.002168,-1.9956,0.077,9.56418,9.56418
805.00,9.60263,25.082386,0.000401,25.002141,-1.9957,0.077,9.54768,9.54768
806.00,9.60260,25.082442,0.000399,25.002143,-1.9958,0.077,9.54495,9.54495
807.00,9.60293,25.082521,0.000398,25.002164,-1.9957,0.077,9.55142,9.55142
808.00,9.60267,25.082583,0.000398,25.002221,-1.9956,0.077,9.57455,9.57455
809.00,9.60176,25.082529,0.000392,25.002188,-1.9954,0.078,9.61315,9.61315
810.00,9.60107,25.082509,0.000387,25.002098,-1.9951,0.078,9.64052,9.64052
@6,2.0001,4.0, 810.276999999995 
811.00,9.59820,25.082606,0.000393,25.002152,-1.9950,0.078,9.65374,9.65374
812.00,9.60185,25.082521,0.000392,25.002057,-1.9948,0.078,9.65507,9.65507
813.00,9.54694,25.082492,0.000389,25.002016,-1.9948,0.078,9.64877,9.64877
814.00,9.47235,25.082521,0.000394,25.001990,-1.9948,0.078,9.64241,9.64241
815.00,9.51965,25.082629,0.000396,25.002099,-1.9951,0.078,9.63707,9.63707
816.00,9.58436,25.082728,0.000395,25.002090,-1.9953,0.078,9.63388,9.63388
817.00,9.63424,25.082899,0.000396,25.002196,-1.9954,0.078,9.63204,9.63204
818.00,9.66298,25.083012,0.000400,25.002303,-1.9952,0.078,9.63128,9.63128
819.00,9.66400,25.083064,0.000401,25.002383,-1.9950,0.078,9.63026,9.63026
820.00,9.65626,25.083199,0.000405,25.002499,-1.9946,0.078,9.62963,9.62963
821.00,9.65042,25.083112,0.000400,25.002420,-1.9943,0.078,9.62823,9.62823
822.00,9.64122,25.083102,0.000399,25.002354,-1.9941,0.078,9.62589,9.62589
823.00,9.63392,25.083158,0.000396,25.002282,-1.9941,0.078,9.62321,9.62321
824.00,9.63279,25.083303,0.000394,25.002380,-1.9942,0.079,9.62030,9.62030
825.00,9.63235,25.083227,0.000394,25.002260,-1.9942,0.079,9.61757,9.61757
826.00,9.63108,25.083398,0.000396,25.002388,-1.9941,0.079,9.61349,9.61349
827.00,9.62989,25.083380,0.000395,25.002353,-1.9939,0.079,9.61136,9.61136
828.00,9.62749,25.083406,0.000393,25.002427,-1.9939,0.079,9.61179,9.61179
829.00,9.62535,25.083398,0.000392,25.002357,-1.9939,0.079,9.61182,9.61182
830.00,9.62396,25.083433,0.000391,25.002334,-1.9939,0.079,9.61174,9.61174
831.00,9.62228,25.083436,0.000393,25.002309,-1.9941,0.079,9.61298,9.61298
832.00,9.61993,25.083397,0.000394,25.002236,-1.9942,0.079,9.61390,9.61390
833.00,9.61783,25.083448,0.000397,25.002228,-1.9941,0.079,9.61366,9.61366
834.00,9.61713,25.083462,0.000399,25.002170,-1.9940,0.079,9.61374,9.61374
835.00,9.61653,25.083514,0.000399,25.002150,-1.9938,0.079,9.61284,9.61284
836.00,9.61626,25.083503,0.000397,25.002107,-1.9937,0.079,9.61065,9.61065
837.00,9.61554,25.083657,0.000396,25.002210,-1.9935,0.079,9.60790,9.60790
838.00,9.61410,25.083770,0.000397,25.002267,-1.9933,0.080,9.60521,9.60521
839.00,9.61285,25.083877,0.000395,25.002364,-1.9931,0.080,9.60368,9.60368
840.00,9.61156,25.083910,0.000394,25.002376,-1.9930,0.080,9.60423,9.60423
841.00,9.61023,25.083915,0.000393,25.002337,-1.9928,0.080,9.60460,9.60460
842.00,9.60974,25.083896,0.000394,25.002321,-1.9927,0.080,9.60545,9.60545
843.00,9.60972,25.083848,0.000388,25.002177,-1.9926,0.080,9.60633,9.60633
844.00,9.60912,25.083858,0.000387,25.002092,-1.9924,0.081,9.60632,9.60632
845.00,9.60865,25.083906,0.000388,25.002128,-1.9923,0.081,9.60438,9.60438
846.00,9.60822,25.084038,0.000391,25.002217,-1.9921,0.081,9.60530,9.60530
847.00,9.60782,25.084153,0.000392,25.002260,-1.9919,0.081,9.60693,9.60693
848.00,9.60711,25.084305,0.000399,25.002417,-1.9918,0.081,9.60742,9.60742
849.00,9.60682,25.084313,0.000402,25.002501,-1.9916,0.081,9.60715,9.60715
850.00,9.60709,25.084326,0.000399,25.002503,-1.9916,0.081,9.60807,9.60807
851.00,9.60697,25.084235,0.000396,25.002376,-1.9916,0.081,9.60925,9.60925
852.00,9.60748,25.084207,0.000400,25.002356,-1.9916,0.081,9.61027,9.61027
853.00,9.60734,25.084131,0.000401,25.002268,-1.9914,0.081,9.61191,9.61191
854.00,9.60694,25.084099,0.000400,25.002184,-1.9913,0.081,9.61255,9.61255
855.00,9.60758,25.084118,0.000398,25.002143,-1.9912,0.081,9.61225,9.61225
856.00,9.60834,25.084169,0.000402,25.002214,-1.9911,0.081,9.61003,9.61003
857.00,9.60873,25.084282,0.000402,25.002223,-1.9911,0.081,9.60666,9.60666
858.00,9.60929,25.084268,0.000398,25.002113,-1.9912,0.081,9.60178,9.60178
859.00,9.61006,25.084424,0.000398,25.002140,-1.9912,0.081,9.59927,9.59927
860.00,9.61074,25.084515,0.000405,25.002213,-1.9910,0.081,9.59844,9.59844
861.00,9.61054,25.084599,0.000405,25.002253,-1.9908,0.081,9.59847,9.59847
862.00,9.60936,25.084586,0.000401,25.002277,-1.9907,0.082,9.59812,9.59812
863.00,9.60867,25.084612,0.000398,25.002363,-1.9904,0.082,9.59879,9.59879
864.00,9.60727,25.084616,0.000402,25.002403,-1.9904,0.082,9.59840,9.59840
865.00,9.60544,25.084658,0.000399,25.002355,-1.9905,0.082,9.59731,9.59731
866.00,9.60488,25.084762,0.000402,25.002364,-1.9905,0.082,9.59668,9.59668
867.00,9.60407,25.084800,0.000404,25.002328,-1.9904,0.082,9.59595,9.59595
868.00,9.60259,25.084858,0.000406,25.002339,-1.9904,0.082,9.59594,9.59594
869.00,9.60097,25.084856,0.000402,25.002309,-1.9903,0.082,9.59767,9.59767
870.00,9.59947,25.084871,0.000400,25.002255,-1.9903,0.082,9.59949,9.59949
871.00,9.59894,25.084796,0.000395,25.002153,-1.9904,0.083,9.60096,9.60096
872.00,9.59802,25.084791,0.000390,25.002117,-1.9904,0.083,9.60363,9.60363
873.00,9.59809,25.084888,0.000392,25.002121,-1.9902,0.083,9.60667,9.60667
874.00,9.59910,25.084994,0.000397,25.002163,-1.9901,0.083,9.60712,9.60712
875.00,9.60010,25.085040,0.000400,25.002256,-1.9899,0.083,9.60734,9.60734
876.00,9.60044,25.085091,0.000404,25.002316,-1.9897,0.083,9.60799,9.60799
877.00,9.60089,25.085254,0.000405,25.002438,-1.9896,0.083,9.60885,9.60885
878.00,9.60134,25.085382,0.000406,25.002491,-1.9895,0.083,9.60991,9.60991
879.00,9.60141,25.085429,0.000400,25.002461,-1.9894,0.083,9.61311,9.61311
880.00,9.60254,25.085524,0.000398,25.002424,-1.9893,0.083,9.61621,9.61621
881.00,9.60422,25.085659,0.000400,25.002475,-1.9892,0.083,9.61778,9.61778
882.00,9.60590,25.085606,0.000399,25.002377,-1.9891,0.083,9.61815,9.61815
883.00,9.60764,25.085506,0.000395,25.002349,-1.9890,0.084,9.61733,9.61733
884.00,9.60899,25.085445,0.000396,25.002314,-1.9889,0.084,9.61531,9.61531
885.00,9.61083,25.085397,0.000398,25.002316,-1.9888,0.084,9.61321,9.61321
886.00,9.61228,25.085313,0.000397,25.002287,-1.9887,0.084,9.61141,9.61141
887.00,9.61252,25.085305,0.000398,25.002330,-1.9887,0.084,9.60968,9.60968
888.00,9.61219,25.085358,0.000400,25.002376,-1.9888,0.084,9.60803,9.60803
889.00,9.61170,25.085464,0.000401,25.002416,-1.9887,0.084,9.60720,9.60720
890.00,9.61122,25.085522,0.000402,25.002414,-1.9887,0.084,9.60579,9.60579
891.00,9.61131,25.085537,0.000397,25.002380,-1.9887,0.084,9.60483,9.60483
892.00,9.61169,25.085605,0.000399,25.002404,-1.9885,0.084,9.60513,9.60513
893.00,9.61137,25.085549,0.000397,25.002301,-1.9883,0.084,9.60541,9.60541
894.00,9.61085,25.085418,0.000395,25.002179,-1.9882,0.084,9.60527,9.60527
895.00,9.61038,25.085470,0.000396,25.002234,-1.9882,0.084,9.60627,9.60627
896.00,9.61026,25.085524,0.000393,25.002259,-1.9880,0.085,9.60663,9.60663
897.00,9.60998,25.085515,0.000394,25.002264,-1.9878,0.085,9.60703,9.60703
898.00,9.60982,25.085602,0.000394,25.002341,-1.9877,0.085,9.60767,9.60767
899.00,9.60934,25.085790,0.000395,25.002479,-1.9876,0.085,9.60831,9.60831
900.00,9.60875,25.085855,0.000392,25.002464,-1.9873,0.085,9.60828,9.60828
901.00,9.60812,25.085888,0.000396,25.002364,-1.9873,0.085,9.60865,9.60865
902.00,9.60774,25.085988,0.000395,25.002289,-1.9873,0.085,9.60860,9.60860
903.00,9.60760,25.086054,0.000397,25.002244,-1.9873,0.085,9.60881,9.60881
904.00,9.60748,25.086064,0.000398,25.002152,-1.9872,0.085,9.60920,9.60920
905.00,9.60752,25.086042,0.000398,25.002100,-1.9874,0.085,9.60947,9.60947
906.00,9.60737,25.086088,0.000399,25.002165,-1.9876,0.085,9.60895,9.60895
907.00,9.60717,25.086147,0.000400,25.002208,-1.9877,0.085,9.60786,9.60786
908.00,9.60717,25.086275,0.000400,25.002263,-1.9876,0.085,9.60712,9.60712
909.00,9.60725,25.086338,0.000400,25.002313,-1.9875,0.085,9.60625,9.60625
910.00,9.60730,25.086395,0.000396,25.002367,-1.9874,0.086,9.60557,9.60557
911.00,9.60751,25.086461,0.000392,25.002420,-1.9871,0.086,9.60607,9.60607
912.00,9.60755,25.086470,0.000392,25.002423,-1.9869,0.086,9.60660,9.60660
913.00,9.60756,25.086429,0.000394,25.002368,-1.9868,0.086,9.60698,9.60698
914.00,9.60771,25.086431,0.000392,25.002329,-1.9867,0.086,9.60732,9.60732
915.00,9.60775,25.086544,0.000397,25.002313,-1.9864,0.086,9.60758,9.60758
916.00,9.60772,25.086570,0.000399,25.002252,-1.9863,0.086,9.60717,9.60717
917.00,9.60765,25.086662,0.000399,25.002257,-1.9863,0.086,9.60700,9.60700
918.00,9.60749,25.086634,0.000391,25.002212,-1.9863,0.086,9.60694,9.60694
919.00,9.60742,25.086690,0.000388,25.002256,-1.9863,0.087,9.60664,9.60664
920.00,9.60732,25.086696,0.000387,25.002281,-1.9863,0.087,9.60687,9.60687
921.00,9.60751,25.086757,0.000386,25.002290,-1.9863,0.087,9.60801,9.60801
922.00,9.60761,25.086712,0.000384,25.002274,-1.9862,0.087,9.60896,9.60896
923.00,9.60749,25.086712,0.000386,25.002271,-1.9859,0.087,9.60857,9.60857
924.00,9.60735,25.086761,0.000385,25.002311,-1.9859,0.087,9.60871,9.60871
925.00,9.60714,25.086723,0.000380,25.002299,-1.9858,0.088,9.60836,9.60836
926.00,9.60722,25.086769,0.000380,25.002392,-1.9857,0.088,9.60838,9.60838
927.00,9.60753,25.086858,0.000382,25.002391,-1.9855,0.088,9.60796,9.60796
928.00,9.60772,25.087013,0.000385,25.002414,-1.9854,0.088,9.60854,9.60854
929.00,9.60784,25.086954,0.000391,25.002336,-1.9853,0.088,9.60894,9.60894
930.00,9.60800,25.087015,0.000396,25.002356,-1.9851,0.088,9.60957,9.60957
931.00,9.60804,25.087020,0.000395,25.002251,-1.9852,0.088,9.60992,9.60992
932.00,9.60827,25.087029,0.000395,25.002251,-1.9854,0.088,9.61058,9.61058
933.00,9.60844,25.087027,0.000394,25.002287,-1.9856,0.088,9.60699,9.60699
934.00,9.60874,25.087087,0.000393,25.002343,-1.9856,0.088,9.59924,9.59924
935.00,9.60918,25.087023,0.000390,25.002210,-1.9856,0.088,9.59107,9.59107
936.00,9.60954,25.087111,0.000394,25.002264,-1.9856,0.088,9.58245,9.58245
937.00,9.60927,25.087107,0.000391,25.002233,-1.9852,0.088,9.57555,9.57555
938.00,9.60988,25.087123,0.000390,25.002226,-1.9849,0.089,9.57422,9.57422
939.00,9.61044,25.087156,0.000390,25.002200,-1.9847,0.089,9.57870,9.57870
940.00,9.61095,25.087293,0.000394,25.002329,-1.9846,0.089,9.58397,9.58397
941.00,9.61371,25.087277,0.000393,25.002320,-1.9844,0.089,9.58989,9.58989
942.00,9.61193,25.087354,0.000397,25.002387,-1.9844,0.089,9.59388,9.59388
943.00,9.59072,25.087405,0.000397,25.002382,-1.9846,0.089,9.59441,9.59441
944.00,9.56991,25.087549,0.000400,25.002398,-1.9846,0.089,9.59154,9.59154
945.00,9.56866,25.087607,0.000401,25.002397,-1.9846,0.089,9.58930,9.58930
946.00,9.57214,25.087595,0.000399,25.002330,-1.9847,0.089,9.58760,9.58760
947.00,9.57777,25.087629,0.000398,25.002276,-1.9847,0.089,9.58869,9.58869
948.00,9.58441,25.087655,0.000402,25.002265,-1.9846,0.089,9.59215,9.59215
949.00,9.59045,25.087588,0.000399,25.002193,-1.9845,0.090,9.59724,9.59724
950.00,9.59425,25.087577,0.000401,25.002146,-1.9844,0.090,9.60109,9.60109
951.00,9.59738,25.087592,0.000402,25.002153,-1.9844,0.090,9.60200,9.60200
952.00,9.59626,25.087611,0.000401,25.002150,-1.9843,0.090,9.60043,9.60043
953.00,9.58651,25.087695,0.000401,25.002181,-1.9840,0.090,9.59884,9.59884
954.00,9.58128,25.087789,0.000402,25.002264,-1.9840,0.090,9.59658,9.59658
955.00,9.58358,25.087847,0.000398,25.002318,-1.9839,0.090,9.59349,9.59349
956.00,9.59220,25.087924,0.000396,25.002337,-1.9838,0.090,9.59194,9.59194
957.00,9.60162,25.088008,0.000397,25.002408,-1.9838,0.090,9.59069,9.59069
958.00,9.60279,25.087970,0.000401,25.002372,-1.9840,0.090,9.59017,9.59017
959.00,9.60180,25.087995,0.000401,25.002375,-1.9840,0.090,9.59129,9.59129
960.00,9.60049,25.088032,0.000402,25.002367,-1.9840,0.090,9.59174,9.59174
@7,2.0001,4.0, 960.106 
961.00,9.59616,25.088143,0.000404,25.002469,-1.9839,0.090,9.59152,9.59152
962.00,9.59463,25.088176,0.000402,25.002456,-1.9838,0.090,9.59158,9.59158
963.00,9.59375,25.088275,0.000399,25.002500,-1.9834,0.091,9.59335,9.59335
964.00,9.59189,25.088310,0.000400,25.002486,-1.9831,0.091,9.59573,9.59573
965.00,9.59201,25.088338,0.000403,25.002445,-1.9828,0.091,9.59988,9.59988
966.00,9.59208,25.088305,0.000404,25.002412,-1.9826,0.091,9.60475,9.60475
967.00,9.59143,25.088214,0.000407,25.002301,-1.9824,0.091,9.60927,9.60927
968.00,9.59054,25.088153,0.000402,25.002219,-1.9823,0.091,9.61025,9.61025
969.00,9.59078,25.088160,0.000401,25.002186,-1.9821,0.091,9.60887,9.60887
970.00,9.59135,25.088225,0.000399,25.002200,-1.9820,0.091,9.60953,9.60953
971.00,9.58898,25.088281,0.000401,25.002138,-1.9820,0.091,9.60999,9.60999
972.00,9.59019,25.088438,0.000396,25.002208,-1.9821,0.091,9.60897,9.60897
973.00,9.60223,25.088553,0.000400,25.002273,-1.9822,0.091,9.60866,9.60866
974.00,9.60874,25.088658,0.000401,25.002347,-1.9821,0.091,9.60887,9.60887
975.00,9.61034,25.088628,0.000400,25.002329,-1.9821,0.091,9.60653,9.60653
976.00,9.60960,25.088670,0.000393,25.002346,-1.9821,0.092,9.60323,9.60323
977.00,9.60964,25.088674,0.000396,25.002302,-1.9821,0.092,9.60198,9.60198
978.00,9.60963,25.088744,0.000394,25.002321,-1.9820,0.092,9.60150,9.60150
979.00,9.60867,25.088698,0.000391,25.002310,-1.9821,0.092,9.60147,9.60147
980.00,9.60741,25.088770,0.000392,25.002289,-1.9821,0.092,9.60173,9.60173
981.00,9.60686,25.088839,0.000396,25.002308,-1.9821,0.092,9.60281,9.60281
982.00,9.60635,25.088907,0.000396,25.002363,-1.9821,0.092,9.60360,9.60360
983.00,9.60591,25.088952,0.000400,25.002418,-1.9820,0.092,9.60395,9.60395
984.00,9.60569,25.089060,0.000402,25.002421,-1.9820,0.092,9.60404,9.60404
985.00,9.60548,25.089015,0.000400,25.002419,-1.9818,0.092,9.60307,9.60307
986.00,9.60484,25.088965,0.000401,25.002408,-1.9817,0.092,9.60166,9.60166
987.00,9.60411,25.088862,0.000403,25.002408,-1.9815,0.092,9.60079,9.60079
988.00,9.60383,25.088807,0.000402,25.002336,-1.9814,0.092,9.60298,9.60298
989.00,9.60317,25.088832,0.000404,25.002349,-1.9813,0.092,9.60595,9.60595
990.00,9.60202,25.088913,0.000406,25.002355,-1.9813,0.092,9.60906,9.60906
991.00,9.60171,25.089007,0.000404,25.002394,-1.9813,0.093,9.61074,9.61074
992.00,9.60203,25.089162,0.000399,25.002430,-1.9814,0.093,9.61231,9.61231
993.00,9.60198,25.089190,0.000396,25.002348,-1.9815,0.093,9.61119,9.61119
994.00,9.60155,25.089241,0.000391,25.002317,-1.9815,0.093,9.60876,9.60876
995.00,9.60023,25.089334,0.000391,25.002316,-1.9814,0.093,9.60587,9.60587
996.00,9.59784,25.089342,0.000391,25.002218,-1.9813,0.093,9.60506,9.60506
997.00,9.60018,25.089394,0.000392,25.002192,-1.9809,0.094,9.60567,9.60567
998.00,9.61526,25.089486,0.000391,25.002224,-1.9806,0.094,9.60646,9.60646
999.00,9.61728,25.089538,0.000393,25.002251,-1.9805,0.094,9.60926,9.60926
1000.00,9.61283,25.089514,0.000391,25.002218,-1.9804,0.094,9.61304,9.61304
1001.00,9.61137,25.089538,0.000392,25.002220,-1.9803,0.094,9.61523,9.61523
1002.00,9.60901,25.089572,0.000392,25.002198,-1.9803,0.094,9.61284,9.61284
1003.00,9.60886,25.089692,0.000395,25.002267,-1.9804,0.094,9.60989,9.60989
1004.00,9.60863,25.089728,0.000395,25.002233,-1.9804,0.094,9.60735,9.60735
1005.00,9.60773,25.089850,0.000401,25.002298,-1.9803,0.094,9.60674,9.60674
1006.00,9.60760,25.089955,0.000400,25.002331,-1.9803,0.094,9.60803,9.60803
1007.00,9.60907,25.090039,0.000399,25.002350,-1.9802,0.094,9.61294,9.61294
1008.00,9.61366,25.090125,0.000397,25.002368,-1.9801,0.094,9.61556,9.61556
1009.00,9.61735,25.090226,0.000399,25.002410,-1.9800,0.095,9.61714,9.61714
1010.00,9.61860,25.090296,0.000397,25.002421,-1.9798,0.095,9.61766,9.61766
1011.00,9.61163,25.090350,0.000400,25.002462,-1.9796,0.095,9.61586,9.61586
1012.00,9.60099,25.090370,0.000404,25.002412,-1.9794,0.095,9.61187,9.61187
1013.00,9.60346,25.090262,0.000404,25.002305,-1.9793,0.095,9.61068,9.61068
1014.00,9.60776,25.090203,0.000399,25.002233,-1.9792,0.095,9.60887,9.60887
1015.00,9.61379,25.090173,0.000399,25.002221,-1.9793,0.095,9.60679,9.60679
1016.00,9.61529,25.090253,0.000401,25.002299,-1.9793,0.095,9.60893,9.60893
1017.00,9.61530,25.090245,0.000399,25.002318,-1.9795,0.095,9.61383,9.61383
1018.00,9.61354,25.090255,0.000399,25.002319,-1.9795,0.095,9.61889,9.61889
1019.00,9.61237,25.090303,0.000401,25.002342,-1.9794,0.095,9.62260,9.62260
1020.00,9.61240,25.090353,0.000402,25.002352,-1.9793,0.095,9.62427,9.62427
1021.00,9.61156,25.090296,0.000397,25.002249,-1.9794,0.096,9.62393,9.62393
1022.00,9.60974,25.090354,0.000402,25.002265,-1.9792,0.096,9.62194,9.62194
1023.00,9.60756,25.090408,0.000401,25.002259,-1.9792,0.096,9.61948,9.61948
1024.00,9.60721,25.090476,0.000405,25.002321,-1.9790,0.096,9.61838,9.61838
1025.00,9.60854,25.090472,0.000403,25.002303,-1.9789,0.096,9.61943,9.61943
1026.00,9.61972,25.090506,0.000404,25.002318,-1.9784,0.096,9.61942,9.61942
1027.00,9.62859,25.090560,0.000404,25.002382,-1.9782,0.096,9.61863,9.61863
1028.00,9.62827,25.090640,0.000409,25.002459,-1.9781,0.096,9.61819,9.61819
1029.00,9.62398,25.090595,0.000407,25.002382,-1.9780,0.096,9.61855,9.61855
1030.00,9.62253,25.090623,0.000409,25.002374,-1.9780,0.096,9.61747,9.61747
1031.00,9.62201,25.090612,0.000412,25.002288,-1.9780,0.096,9.61514,9.61514
1032.00,9.62108,25.090597,0.000405,25.002226,-1.9779,0.096,9.61078,9.61078
1033.00,9.62071,25.090599,0.000403,25.002198,-1.9778,0.096,9.60567,9.60567
1034.00,9.61966,25.090659,0.000403,25.002230,-1.9778,0.096,9.60212,9.60212
1035.00,9.61850,25.090681,0.000400,25.002184,-1.9777,0.096,9.60004,9.60004
1036.00,9.61871,25.090751,0.000399,25.002235,-1.9777,0.096,9.60044,9.60044
1037.00,9.61852,25.090786,0.000400,25.002211,-1.9778,0.096,9.60316,9.60316
1038.00,9.61777,25.090919,0.000399,25.002251,-1.9778,0.096,9.60682,9.60682
1039.00,9.61911,25.090974,0.000397,25.002215,-1.9778,0.097,9.60854,9.60854
1040.00,9.61581,25.091074,0.000395,25.002270,-1.9778,0.097,9.61004,9.61004
1041.00,9.60624,25.091134,0.000395,25.002280,-1.9777,0.097,9.61075,9.61075
1042.00,9.59351,25.091218,0.000393,25.002272,-1.9775,0.097,9.61206,9.61206
1043.00,9.59619,25.091145,0.000390,25.002223,-1.9773,0.097,9.61204,9.61204
1044.00,9.60032,25.091160,0.000387,25.002239,-1.9771,0.098,9.61128,9.61128
1045.00,9.60271,25.091187,0.000394,25.002297,-1.9770,0.097,9.61042,9.61042
1046.00,9.60483,25.091237,0.000395,25.002344,-1.9769,0.097,9.60985,9.60985
1047.00,9.60614,25.091224,0.000397,25.002385,-1.9767,0.097,9.60914,9.60914
1048.00,9.60668,25.091223,0.000400,25.002372,-1.9766,0.097,9.60900,9.60900
1049.00,9.60697,25.091180,0.000403,25.002348,-1.9764,0.097,9.60901,9.60901
1050.00,9.60726,25.091092,0.000394,25.002230,-1.9763,0.098,9.60936,9.60936
1051.00,9.60781,25.091039,0.000393,25.002161,-1.9761,0.098,9.60941,9.60941
1052.00,9.60892,25.091076,0.000391,25.002167,-1.9760,0.098,9.60891,9.60891
1053.00,9.60933,25.091197,0.000390,25.002246,-1.9760,0.098,9.60784,9.60784
1054.00,9.60920,25.091289,0.000391,25.002205,-1.9759,0.098,9.60779,9.60779
1055.00,9.60934,25.091399,0.000394,25.002222,-1.9757,0.098,9.60720,9.60720
1056.00,9.60935,25.091580,0.000397,25.002335,-1.9757,0.098,9.60770,9.60770
1057.00,9.60959,25.091661,0.000400,25.002342,-1.9757,0.098,9.60836,9.60836
1058.00,9.60951,25.091722,0.000399,25.002370,-1.9756,0.098,9.60918,9.60918
1059.00,9.60935,25.091735,0.000394,25.002445,-1.9755,0.099,9.60932,9.60932
1060.00,9.60911,25.091820,0.000396,25.002520,-1.9754,0.099,9.60992,9.60992
1061.00,9.60906,25.091770,0.000392,25.002417,-1.9753,0.099,9.61025,9.61025
1062.00,9.60920,25.091784,0.000393,25.002392,-1.9751,0.099,9.61084,9.61084
1063.00,9.60924,25.091813,0.000393,25.002322,-1.9751,0.099,9.61112,9.61112
1064.00,9.60930,25.091957,0.000401,25.002360,-1.9751,0.099,9.61095,9.61095
1065.00,9.60926,25.092020,0.000404,25.002316,-1.9751,0.099,9.61134,9.61134
1066.00,9.60937,25.092003,0.000403,25.002280,-1.9749,0.099,9.60946,9.60946
1067.00,9.60930,25.092034,0.000400,25.002292,-1.9748,0.099,9.60837,9.60837
1068.00,9.60912,25.092015,0.000401,25.002275,-1.9747,0.099,9.60824,9.60824
1069.00,9.60909,25.091978,0.000398,25.002228,-1.9744,0.099,9.60747,9.60747
1070.00,9.60893,25.091900,0.000396,25.002206,-1.9742,0.100,9.60580,9.60580
1071.00,9.60880,25.091977,0.000395,25.002272,-1.9741,0.100,9.60592,9.60592
1072.00,9.60876,25.091989,0.000398,25.002257,-1.9742,0.100,9.60525,9.60525
1073.00,9.60850,25.091913,0.000398,25.002231,-1.9743,0.100,9.60403,9.60403
1074.00,9.60828,25.091944,0.000395,25.002254,-1.9745,0.100,9.60470,9.60470
1075.00,9.60798,25.092015,0.000397,25.002254,-1.9747,0.100,9.60584,9.60584
1076.00,9.60808,25.092041,0.000397,25.002236,-1.9747,0.100,9.60785,9.60785
1077.00,9.60827,25.092085,0.000397,25.002225,-1.9746,0.100,9.60971,9.60971
1078.00,9.60848,25.092294,0.000398,25.002290,-1.9745,0.100,9.61224,9.61224
1079.00,9.60886,25.092386,0.000404,25.002318,-1.9743,0.100,9.61222,9.61222
1080.00,9.60865,25.092395,0.000401,25.002369,-1.9740,0.100,9.61060,9.61060
1081.00,9.60815,25.092436,0.000404,25.002405,-1.9739,0.100,9.60865,9.60865
1082.00,9.60776,25.092420,0.000403,25.002379,-1.9736,0.100,9.60591,9.60591
1083.00,9.60750,25.092314,0.000399,25.002306,-1.9734,0.100,9.60404,9.60404
1084.00,9.60760,25.092203,0.000395,25.002217,-1.9733,0.100,9.60344,9.60344
1085.00,9.60718,25.092188,0.000392,25.002176,-1.9733,0.100,9.60410,9.60410
1086.00,9.60679,25.092227,0.000393,25.002148,-1.9732,0.100,9.60496,9.60496
1087.00,9.60693,25.092229,0.000391,25.002125,-1.9730,0.101,9.60633,9.60633
1088.00,9.60724,25.092289,0.000390,25.002138,-1.9728,0.101,9.60781,9.60781
1089.00,9.60767,25.092498,0.000389,25.002191,-1.9726,0.101,9.60913,9.60913
1090.00,9.60766,25.092615,0.000396,25.002222,-1.9725,0.101,9.60993,9.60993
1091.00,9.60795,25.092652,0.000392,25.002224,-1.9724,0.101,9.60997,9.60997
1092.00,9.60830,25.092753,0.000396,25.002246,-1.9723,0.101,9.61019,9.61019
1093.00,9.60834,25.092793,0.000399,25.002245,-1.9721,0.101,9.60889,9.60889
1094.00,9.60819,25.092705,0.000397,25.002221,-1.9720,0.101,9.60699,9.60699
1095.00,9.60785,25.092766,0.000393,25.002259,-1.9719,0.101,9.60611,9.60611
1096.00,9.60726,25.092863,0.000397,25.002274,-1.9716,0.101,9.60519,9.60519
1097.00,9.60665,25.092918,0.000395,25.002301,-1.9715,0.102,9.60481,9.60481
1098.00,9.60638,25.092923,0.000394,25.002298,-1.9714,0.102,9.60504,9.60504
1099.00,9.60649,25.093052,0.000395,25.002396,-1.9714,0.102,9.60505,9.60505
1100.00,9.60653,25.093061,0.000396,25.002370,-1.9715,0.102,9.60469,9.60469
1101.00,9.60653,25.093066,0.000393,25.002351,-1.9716,0.102,9.60458,9.60458
1102.00,9.60655,25.093098,0.000395,25.002335,-1.9716,0.102,9.60567,9.60567
1103.00,9.60664,25.093192,0.000392,25.002335,-1.9715,0.102,9.60514,9.60514
1104.00,9.60663,25.093200,0.000390,25.002254,-1.9713,0.102,9.60674,9.60674
1105.00,9.60609,25.093241,0.000391,25.002206,-1.9711,0.102,9.60923,9.60923
1106.00,9.60526,25.093309,0.000393,25.002253,-1.9710,0.103,9.61060,9.61060
1107.00,9.60455,25.093417,0.000396,25.002348,-1.9710,0.103,9.60950,9.60950
1108.00,9.60455,25.093465,0.000403,25.002365,-1.9709,0.103,9.60816,9.60816
1109.00,9.60457,25.093507,0.000407,25.002360,-1.9708,0.102,9.60537,9.60537
1110.00,9.60330,25.093488,0.000405,25.002352,-1.9707,0.103,9.60222,9.60222
@8,2.0001,4.0, 1110.053 
1111.00,9.60437,25.093474,0.000406,25.002348,-1.9707,0.103,9.60041,9.60041
1112.00,9.60812,25.093404,0.000404,25.002220,-1.9707,0.103,9.60022,9.60022
1113.00,9.60906,25.093383,0.000400,25.002149,-1.9707,0.103,9.60292,9.60292
1114.00,9.60971,25.093402,0.000400,25.002139,-1.9708,0.103,9.60639,9.60639
1115.00,9.60747,25.093501,0.000402,25.002199,-1.9708,0.103,9.60886,9.60886
1116.00,9.60651,25.093464,0.000396,25.002101,-1.9706,0.103,9.61025,9.61025
1117.00,9.60550,25.093525,0.000390,25.002124,-1.9705,0.104,9.61017,9.61017
1118.00,9.60455,25.093561,0.000389,25.002132,-1.9705,0.104,9.61012,9.61012
1119.00,9.60567,25.093550,0.000390,25.002108,-1.9703,0.104,9.60994,9.60994
1120.00,9.60671,25.093629,0.000390,25.002116,-1.9700,0.104,9.61112,9.61112
1121.00,9.60616,25.093744,0.000395,25.002161,-1.9698,0.104,9.61343,9.61343
1122.00,9.60533,25.093822,0.000400,25.002191,-1.9696,0.104,9.61672,9.61672
1123.00,9.60618,25.093884,0.000402,25.002173,-1.9693,0.104,9.61737,9.61737
1124.00,9.60774,25.093921,0.000402,25.002146,-1.9692,0.104,9.61870,9.61870
1125.00,9.60903,25.093987,0.000402,25.002120,-1.9694,0.104,9.61938,9.61938
1126.00,9.61014,25.093997,0.000399,25.002107,-1.9695,0.104,9.61919,9.61919
1127.00,9.61169,25.093972,0.000400,25.002062,-1.9696,0.104,9.61761,9.61761
1128.00,9.61337,25.093957,0.000400,25.002089,-1.9697,0.104,9.61726,9.61726
1129.00,9.61441,25.094046,0.000396,25.002137,-1.9698,0.105,9.61686,9.61686
1130.00,9.61505,25.093949,0.000397,25.002085,-1.9697,0.105,9.61579,9.61579
1131.00,9.61495,25.093969,0.000401,25.002143,-1.9695,0.105,9.61456,9.61456
1132.00,9.61510,25.094036,0.000403,25.002179,-1.9693,0.105,9.61451,9.61451
1133.00,9.61500,25.094096,0.000403,25.002185,-1.9689,0.105,9.61400,9.61400
1134.00,9.61524,25.094079,0.000407,25.002192,-1.9687,0.105,9.61374,9.61374
1135.00,9.61620,25.094139,0.000404,25.002242,-1.9685,0.105,9.61358,9.61358
1136.00,9.61618,25.094246,0.000402,25.002240,-1.9684,0.105,9.61393,9.61393
1137.00,9.61620,25.094278,0.000397,25.002220,-1.9684,0.105,9.61408,9.61408
1138.00,9.61630,25.094370,0.000397,25.002245,-1.9684,0.105,9.61399,9.61399
1139.00,9.61592,25.094451,0.000397,25.002244,-1.9684,0.106,9.61347,9.61347
1140.00,9.61554,25.094545,0.000402,25.002224,-1.9683,0.105,9.61264,9.61264
1141.00,9.61505,25.094483,0.000400,25.002128,-1.9682,0.105,9.61108,9.61108
1142.00,9.61473,25.094574,0.000402,25.002164,-1.9680,0.105,9.60888,9.60888
1143.00,9.61386,25.094611,0.000404,25.002179,-1.9678,0.105,9.60648,9.60648
1144.00,9.61278,25.094586,0.000401,25.002168,-1.9676,0.105,9.60478,9.60478
1145.00,9.61182,25.094570,0.000401,25.002149,-1.9674,0.105,9.60382,9.60382
1146.00,9.61108,25.094674,0.000401,25.002208,-1.9673,0.106,9.60375,9.60375
1147.00,9.61062,25.094649,0.000401,25.002195,-1.9673,0.106,9.60356,9.60356
1148.00,9.61015,25.094649,0.000399,25.002144,-1.9674,0.106,9.60386,9.60386
1149.00,9.60952,25.094730,0.000402,25.002112,-1.9673,0.106,9.60380,9.60380
1150.00,9.60908,25.094754,0.000399,25.002115,-1.9673,0.106,9.60430,9.60430
1151.00,9.60812,25.094710,0.000401,25.002073,-1.9673,0.106,9.60528,9.60528
1152.00,9.60691,25.094738,0.000397,25.002118,-1.9673,0.106,9.60790,9.60790
1153.00,9.60654,25.094798,0.000396,25.002136,-1.9672,0.106,9.61099,9.61099
1154.00,9.60717,25.094847,0.000396,25.002217,-1.9671,0.106,9.61308,9.61308
1155.00,9.60747,25.094861,0.000395,25.002212,-1.9669,0.106,9.61398,9.61398
1156.00,9.60780,25.094856,0.000392,25.002172,-1.9668,0.107,9.61436,9.61436
1157.00,9.60798,25.094929,0.000396,25.002175,-1.9666,0.107,9.61391,9.61391
1158.00,9.60754,25.094987,0.000400,25.002302,-1.9665,0.107,9.61257,9.61257
1159.00,9.60783,25.094947,0.000397,25.002229,-1.9663,0.107,9.61078,9.61078
1160.00,9.60894,25.094965,0.000396,25.002236,-1.9661,0.107,9.60954,9.60954
1161.00,9.60930,25.095022,0.000393,25.002298,-1.9660,0.107,9.60801,9.60801
1162.00,9.60901,25.095033,0.000389,25.002270,-1.9660,0.107,9.60591,9.60591
1163.00,9.60856,25.094988,0.000380,25.002143,-1.9660,0.108,9.60500,9.60500
1164.00,9.60823,25.094949,0.000379,25.002059,-1.9661,0.108,9.60563,9.60563
1165.00,9.60837,25.095008,0.000379,25.002068,-1.9663,0.108,9.60599,9.60599
1166.00,9.60858,25.095121,0.000379,25.002041,-1.9663,0.108,9.60678,9.60678
1167.00,9.60935,25.095133,0.000383,25.002073,-1.9662,0.108,9.60708,9.60708
1168.00,9.60973,25.095220,0.000389,25.002087,-1.9660,0.108,9.60615,9.60615
1169.00,9.60897,25.095322,0.000393,25.002136,-1.9659,0.108,9.60442,9.60442
1170.00,9.60809,25.095415,0.000396,25.002148,-1.9656,0.108,9.60132,9.60132
1171.00,9.60735,25.095437,0.000397,25.002114,-1.9654,0.108,9.59751,9.59751
1172.00,9.60644,25.095552,0.000399,25.002116,-1.9653,0.108,9.59679,9.59679
1173.00,9.60524,25.095623,0.000403,25.002125,-1.9653,0.108,9.59686,9.59686
1174.00,9.60426,25.095672,0.000400,25.002152,-1.9652,0.108,9.59867,9.59867
1175.00,9.60319,25.095670,0.000398,25.002120,-1.9653,0.108,9.60407,9.60407
1176.00,9.60264,25.095659,0.000396,25.002152,-1.9653,0.108,9.61030,9.61030
1177.00,9.60207,25.095550,0.000393,25.002097,-1.9652,0.108,9.61397,9.61397
1178.00,9.60173,25.095496,0.000389,25.002084,-1.9652,0.109,9.61564,9.61564
1179.00,9.60058,25.095572,0.000392,25.002155,-1.9652,0.109,9.61623,9.61623
1180.00,9.59815,25.095558,0.000390,25.002159,-1.9650,0.109,9.61543,9.61543
1181.00,9.59665,25.095587,0.000389,25.002184,-1.9648,0.109,9.61402,9.61402
1182.00,9.59737,25.095647,0.000392,25.002211,-1.9648,0.109,9.61215,9.61215
1183.00,9.60046,25.095661,0.000392,25.002220,-1.9646,0.109,9.61142,9.61142
1184.00,9.60942,25.095709,0.000388,25.002218,-1.9646,0.109,9.60983,9.60983
1185.00,9.61942,25.095721,0.000390,25.002186,-1.9646,0.109,9.60677,9.60677
1186.00,9.61939,25.095842,0.000393,25.002229,-1.9646,0.109,9.60420,9.60420
1187.00,9.61629,25.095910,0.000388,25.002192,-1.9646,0.109,9.60333,9.60333
1188.00,9.61588,25.095977,0.000385,25.002175,-1.9646,0.110,9.60305,9.60305
1189.00,9.61394,25.095926,0.000389,25.002149,-1.9645,0.110,9.60093,9.60093
1190.00,9.61193,25.095981,0.000390,25.002214,-1.9644,0.110,9.60014,9.60014
1191.00,9.61048,25.095896,0.000391,25.002245,-1.9642,0.110,9.60048,9.60048
1192.00,9.60870,25.095880,0.000393,25.002254,-1.9640,0.110,9.60050,9.60050
1193.00,9.60719,25.095873,0.000397,25.002198,-1.9637,0.109,9.60217,9.60217
1194.00,9.60606,25.096016,0.000397,25.002222,-1.9636,0.110,9.60618,9.60618
1195.00,9.60623,25.096113,0.000397,25.002266,-1.9635,0.110,9.60938,9.60938
1196.00,9.60648,25.096253,0.000398,25.002248,-1.9635,0.110,9.61086,9.61086
1197.00,9.60612,25.096351,0.000400,25.002253,-1.9633,0.110,9.61163,9.61163
1198.00,9.60537,25.096469,0.000399,25.002350,-1.9632,0.110,9.61025,9.61025
1199.00,9.60495,25.096517,0.000395,25.002325,-1.9632,0.111,9.60887,9.60887
1200.00,9.60478,25.096603,0.000395,25.002328,-1.9631,0.111,9.60780,9.60780
1201.00,9.60530,25.096615,0.000392,25.002279,-1.9631,0.111,9.60703,9.60703
1202.00,9.60587,25.096644,0.000391,25.002270,-1.9631,0.111,9.60767,9.60767
1203.00,9.60592,25.096676,0.000393,25.002258,-1.9630,0.111,9.60915,9.60915
1204.00,9.60614,25.096664,0.000398,25.002237,-1.9628,0.111,9.61024,9.61024
1205.00,9.60669,25.096690,0.000401,25.002200,-1.9628,0.111,9.61175,9.61175
1206.00,9.60727,25.096801,0.000406,25.002259,-1.9627,0.111,9.61270,9.61270
1207.00,9.60791,25.096822,0.000407,25.002289,-1.9627,0.111,9.61293,9.61293
1208.00,9.60850,25.096923,0.000405,25.002362,-1.9627,0.111,9.61468,9.61468
1209.00,9.60983,25.097033,0.000401,25.002451,-1.9626,0.111,9.61699,9.61699
1210.00,9.61126,25.096957,0.000397,25.002362,-1.9624,0.111,9.61891,9.61891
1211.00,9.61251,25.096926,0.000394,25.002332,-1.9623,0.111,9.62116,9.62116
1212.00,9.61324,25.097087,0.000390,25.002390,-1.9622,0.112,9.62154,9.62154
1213.00,9.61340,25.097109,0.000391,25.002328,-1.9621,0.112,9.61920,9.61920
1214.00,9.61338,25.097079,0.000392,25.002220,-1.9621,0.112,9.61708,9.61708
1215.00,9.61366,25.097199,0.000398,25.002302,-1.9621,0.111,9.61439,9.61439
1216.00,9.61469,25.097301,0.000403,25.002362,-1.9619,0.111,9.61168,9.61168
1217.00,9.61590,25.097247,0.000407,25.002263,-1.9617,0.111,9.61074,9.61074
1218.00,9.61665,25.097276,0.000405,25.002255,-1.9615,0.111,9.60974,9.60974
1219.00,9.61649,25.097371,0.000404,25.002313,-1.9613,0.111,9.60815,9.60815
1220.00,9.61707,25.097464,0.000398,25.002326,-1.9610,0.112,9.60636,9.60636
1221.00,9.61812,25.097398,0.000391,25.002250,-1.9608,0.112,9.60506,9.60506
1222.00,9.61726,25.097408,0.000388,25.002276,-1.9607,0.112,9.60425,9.60425
1223.00,9.61550,25.097347,0.000389,25.002235,-1.9605,0.112,9.60453,9.60453
1224.00,9.61361,25.097290,0.000390,25.002170,-1.9604,0.112,9.60501,9.60501
1225.00,9.61200,25.097269,0.000392,25.002153,-1.9604,0.112,9.60657,9.60657
1226.00,9.61114,25.097359,0.000394,25.002177,-1.9604,0.112,9.60750,9.60750
1227.00,9.61080,25.097440,0.000397,25.002209,-1.9604,0.112,9.60866,9.60866
1228.00,9.61035,25.097557,0.000396,25.002269,-1.9603,0.112,9.61034,9.61034
1229.00,9.61031,25.097678,0.000395,25.002377,-1.9604,0.113,9.61104,9.61104
1230.00,9.61007,25.097681,0.000396,25.002343,-1.9604,0.113,9.61159,9.61159
1231.00,9.60962,25.097658,0.000399,25.002323,-1.9604,0.113,9.61382,9.61382
1232.00,9.60966,25.097675,0.000397,25.002280,-1.9604,0.113,9.61557,9.61557
1233.00,9.61015,25.097663,0.000396,25.002243,-1.9604,0.113,9.61728,9.61728
1234.00,9.61072,25.097654,0.000398,25.002217,-1.9602,0.113,9.61910,9.61910
1235.00,9.61102,25.097735,0.000398,25.002277,-1.9600,0.113,9.62033,9.62033
1236.00,9.61146,25.097871,0.000398,25.002315,-1.9599,0.113,9.62029,9.62029
1237.00,9.61185,25.097910,0.000397,25.002297,-1.9598,0.113,9.61956,9.61956
1238.00,9.61237,25.097976,0.000397,25.002283,-1.9596,0.113,9.61829,9.61829
1239.00,9.61327,25.097997,0.000396,25.002226,-1.9594,0.114,9.61590,9.61590
1240.00,9.61445,25.097977,0.000398,25.002175,-1.9594,0.113,9.61414,9.61414
1241.00,9.61552,25.097970,0.000396,25.002142,-1.9594,0.114,9.61262,9.61262
1242.00,9.61517,25.097927,0.000395,25.002119,-1.9593,0.114,9.61186,9.61186
1243.00,9.61483,25.097953,0.000394,25.002152,-1.9592,0.114,9.61150,9.61150
1244.00,9.61466,25.098037,0.000395,25.002223,-1.9591,0.114,9.61212,9.61212
1245.00,9.61473,25.098069,0.000395,25.002230,-1.9589,0.114,9.61272,9.61272
1246.00,9.61527,25.098043,0.000393,25.002222,-1.9587,0.114,9.61292,9.61292
1247.00,9.61560,25.098148,0.000395,25.002239,-1.9586,0.114,9.61295,9.61295
1248.00,9.61574,25.098200,0.000399,25.002266,-1.9587,0.114,9.61125,9.61125
1249.00,9.61539,25.098159,0.000397,25.002205,-1.9586,0.114,9.60966,9.60966
1250.00,9.61474,25.098271,0.000397,25.002270,-1.9589,0.114,9.60803,9.60803
1251.00,9.61364,25.098324,0.000398,25.002258,-1.9590,0.114,9.60727,9.60727
1252.00,9.61285,25.098364,0.000396,25.002312,-1.9589,0.114,9.60638,9.60638
1253.00,9.61195,25.098395,0.000391,25.002267,-1.9588,0.115,9.60576,9.60576
1254.00,9.61102,25.098452,0.000393,25.002270,-1.9587,0.115,9.60607,9.60607
1255.00,9.61022,25.098397,0.000392,25.002139,-1.9584,0.115,9.60721,9.60721
1256.00,9.61017,25.098434,0.000395,25.002187,-1.9582,0.115,9.60799,9.60799
1257.00,9.60981,25.098446,0.000395,25.002192,-1.9581,0.115,9.60898,9.60898
1258.00,9.60889,25.098412,0.000397,25.002197,-1.9580,0.115,9.61113,9.61113
1259.00,9.60746,25.098442,0.000394,25.002174,-1.9579,0.115,9.61118,9.61118
1260.00,9.60613,25.098436,0.000391,25.002214,-1.9578,0.116,9.60931,9.60931
@9,2.0001,4.0, 1260.002 
1261.00,9.60829,25.098480,0.000390,25.002243,-1.9577,0.116,9.60709,9.60709
1262.00,9.60806,25.098471,0.000392,25.002193,-1.9576,0.116,9.60510,9.60510
1263.00,9.60637,25.098574,0.000393,25.002214,-1.9574,0.116,9.60320,9.60320
1264.00,9.60836,25.098608,0.000391,25.002244,-1.9572,0.116,9.60367,9.60367
1265.00,9.60940,25.098620,0.000392,25.002267,-1.9571,0.116,9.60621,9.60621
1266.00,9.60811,25.098549,0.000389,25.002129,-1.9570,0.116,9.61032,9.61032
1267.00,9.60720,25.098647,0.000391,25.002188,-1.9568,0.116,9.61459,9.61459
1268.00,9.60686,25.098635,0.000391,25.002148,-1.9566,0.116,9.61963,9.61963
1269.00,9.60734,25.098654,0.000393,25.002119,-1.9566,0.116,9.62467,9.62467
1270.00,9.60805,25.098820,0.000397,25.002136,-1.9564,0.116,9.62877,9.62877
1271.00,9.60817,25.098927,0.000397,25.002195,-1.9563,0.116,9.63047,9.63047
1272.00,9.60690,25.098889,0.000393,25.002099,-1.9561,0.116,9.63093,9.63093
1273.00,9.60709,25.098887,0.000393,25.002110,-1.9561,0.117,9.63060,9.63060
1274.00,9.60967,25.098909,0.000392,25.002111,-1.9560,0.117,9.62955,9.62955
1275.00,9.61458,25.098931,0.000386,25.002086,-1.9559,0.117,9.62811,9.62811
1276.00,9.61975,25.098987,0.000383,25.002086,-1.9559,0.117,9.62707,9.62707
1277.00,9.62385,25.099060,0.000384,25.002132,-1.9559,0.117,9.62597,9.62597
1278.00,9.62541,25.099099,0.000382,25.002142,-1.9559,0.117,9.62394,9.62394
1279.00,9.62582,25.099172,0.000385,25.002145,-1.9559,0.117,9.62045,9.62045
1280.00,9.62596,25.099209,0.000391,25.002183,-1.9560,0.117,9.61657,9.61657
1281.00,9.62524,25.099233,0.000394,25.002193,-1.9560,0.117,9.61214,9.61214
1282.00,9.62345,25.099355,0.000391,25.002255,-1.9560,0.117,9.60892,9.60892
1283.00,9.62331,25.099426,0.000394,25.002258,-1.9560,0.117,9.60643,9.60643
1284.00,9.62372,25.099431,0.000392,25.002280,-1.9560,0.118,9.60496,9.60496
1285.00,9.62291,25.099339,0.000389,25.002201,-1.9559,0.118,9.60531,9.60531
1286.00,9.62088,25.099405,0.000393,25.002262,-1.9558,0.118,9.60812,9.60812
1287.00,9.61905,25.099408,0.000394,25.002264,-1.9556,0.118,9.61171,9.61171
1288.00,9.61629,25.099452,0.000395,25.002226,-1.9554,0.118,9.61416,9.61416
1289.00,9.61367,25.099511,0.000396,25.002209,-1.9552,0.118,9.61606,9.61606
1290.00,9.61225,25.099707,0.000397,25.002301,-1.9551,0.118,9.61791,9.61791
1291.00,9.61070,25.099809,0.000394,25.002299,-1.9549,0.118,9.61836,9.61836
1292.00,9.60796,25.099784,0.000397,25.002214,-1.9547,0.118,9.61705,9.61705
1293.00,9.60672,25.099876,0.000396,25.002287,-1.9545,0.119,9.61696,9.61696
1294.00,9.60745,25.099915,0.000401,25.002320,-1.9544,0.118,9.61806,9.61806
1295.00,9.61040,25.099911,0.000400,25.002333,-1.9542,0.118,9.61789,9.61789
1296.00,9.61631,25.099797,0.000399,25.002154,-1.9540,0.118,9.61629,9.61629
1297.00,9.61650,25.099903,0.000398,25.002219,-1.9541,0.119,9.61475,9.61475
1298.00,9.61701,25.099905,0.000397,25.002183,-1.9544,0.119,9.61440,9.61440
1299.00,9.61706,25.099964,0.000394,25.002222,-1.9542,0.119,9.61323,9.61323
1300.00,9.61715,25.099859,0.000392,25.002030,-1.9540,0.119,9.61112,9.61112
1301.00,9.61630,25.100005,0.000392,25.002196,-1.9540,0.119,9.60880,9.60880
1302.00,9.61582,25.099976,0.000389,25.002190,-1.9538,0.120,9.60829,9.60829
1303.00,9.61457,25.099971,0.000391,25.002181,-1.9535,0.120,9.60728,9.60728
1304.00,9.61415,25.100020,0.000392,25.002151,-1.9534,0.120,9.60745,9.60745
1305.00,9.61349,25.100234,0.000395,25.002369,-1.9534,0.120,9.60886,9.60886
1306.00,9.61295,25.100269,0.000400,25.002368,-1.9533,0.119,9.61214,9.61214
1307.00,9.61268,25.100255,0.000404,25.002303,-1.9535,0.119,9.61473,9.61473
1308.00,9.61166,25.100318,0.000407,25.002305,-1.9535,0.119,9.61608,9.61608
1309.00,9.61056,25.100277,0.000404,25.002205,-1.9534,0.119,9.61644,9.61644
1310.00,9.60964,25.100221,0.000406,25.002120,-1.9534,0.119,9.61718,9.61718
1311.00,9.61070,25.100209,0.000399,25.002082,-1.9533,0.120,9.61750,9.61750
1312.00,9.61168,25.100228,0.000393,25.002062,-1.9529,0.120,9.61714,9.61714
1313.00,9.61205,25.100311,0.000390,25.002106,-1.9526,0.120,9.61632,9.61632
1314.00,9.61281,25.100411,0.000391,25.002232,-1.9525,0.121,9.61611,9.61611
1315.00,9.61329,25.100524,0.000388,25.002267,-1.9521,0.121,9.61520,9.61520
1316.00,9.61333,25.100688,0.000394,25.002366,-1.9518,0.121,9.61456,9.61456
1317.00,9.61343,25.100807,0.000400,25.002439,-1.9516,0.121,9.61370,9.61370
1318.00,9.61343,25.100765,0.000399,25.002385,-1.9514,0.121,9.61368,9.61368
1319.00,9.61358,25.100758,0.000401,25.002295,-1.9513,0.121,9.61354,9.61354
1320.00,9.61478,25.100745,0.000405,25.002272,-1.9513,0.121,9.61382,9.61382
1321.00,9.61543,25.100641,0.000401,25.002143,-1.9513,0.121,9.61425,9.61425
1322.00,9.61529,25.100654,0.000397,25.002082,-1.9513,0.121,9.61363,9.61363
1323.00,9.61523,25.100790,0.000399,25.002156,-1.9512,0.121,9.61275,9.61275
1324.00,9.61463,25.100821,0.000400,25.002229,-1.9512,0.121,9.61153,9.61153
1325.00,9.61426,25.100862,0.000402,25.002249,-1.9512,0.121,9.61059,9.61059
1326.00,9.61410,25.100884,0.000405,25.002293,-1.9512,0.121,9.60945,9.60945
1327.00,9.61377,25.100903,0.000410,25.002325,-1.9513,0.121,9.60982,9.60982
1328.00,9.61348,25.100870,0.000408,25.002300,-1.9515,0.121,9.61119,9.61119
1329.00,9.61343,25.100938,0.000406,25.002264,-1.9513,0.121,9.61241,9.61241
1330.00,9.61298,25.100988,0.000403,25.002243,-1.9511,0.122,9.61309,9.61309
1331.00,9.61256,25.100982,0.000397,25.002153,-1.9509,0.122,9.61401,9.61401
1332.00,9.61245,25.101032,0.000396,25.002116,-1.9506,0.122,9.61415,9.61415
1333.00,9.61250,25.100991,0.000397,25.002032,-1.9503,0.122,9.61425,9.61425
1334.00,9.61271,25.101099,0.000401,25.002123,-1.9503,0.122,9.61434,9.61434
1335.00,9.61287,25.101150,0.000400,25.002203,-1.9501,0.122,9.61368,9.61368
1336.00,9.61263,25.101234,0.000402,25.002264,-1.9500,0.122,9.61216,9.61216
1337.00,9.61232,25.101320,0.000404,25.002356,-1.9499,0.122,9.61109,9.61109
1338.00,9.61204,25.101391,0.000400,25.002377,-1.9500,0.122,9.60971,9.60971
1339.00,9.61191,25.101235,0.000397,25.002162,-1.9500,0.122,9.60894,9.60894
1340.00,9.61163,25.101276,0.000399,25.002155,-1.9501,0.122,9.60847,9.60847
1341.00,9.61125,25.101276,0.000402,25.002153,-1.9500,0.122,9.60842,9.60842
1342.00,9.61087,25.101354,0.000400,25.002157,-1.9500,0.122,9.60834,9.60834
1343.00,9.61089,25.101447,0.000401,25.002175,-1.9499,0.122,9.60869,9.60869
1344.00,9.61117,25.101635,0.000405,25.002328,-1.9497,0.122,9.60915,9.60915
1345.00,9.61121,25.101714,0.000406,25.002331,-1.9495,0.122,9.60956,9.60956
1346.00,9.61119,25.101845,0.000404,25.002360,-1.9493,0.123,9.61051,9.61051
1347.00,9.61130,25.101810,0.000406,25.002280,-1.9491,0.123,9.61170,9.61170
1348.00,9.61122,25.101847,0.000407,25.002298,-1.9490,0.123,9.61184,9.61184
1349.00,9.61115,25.101901,0.000403,25.002285,-1.9491,0.123,9.61235,9.61235
1350.00,9.61131,25.101836,0.000401,25.002223,-1.9492,0.123,9.61358,9.61358
1351.00,9.61125,25.101815,0.000401,25.002178,-1.9491,0.123,9.61367,9.61367
1352.00,9.61127,25.101888,0.000402,25.002240,-1.9490,0.123,9.61430,9.61430
1353.00,9.61138,25.101918,0.000400,25.002232,-1.9488,0.123,9.61523,9.61523
1354.00,9.61138,25.101885,0.000397,25.002160,-1.9485,0.123,9.61519,9.61519
1355.00,9.61151,25.101975,0.000393,25.002147,-1.9484,0.124,9.61488,9.61488
1356.00,9.61178,25.102076,0.000394,25.002165,-1.9484,0.124,9.61510,9.61510
1357.00,9.61216,25.102122,0.000393,25.002172,-1.9486,0.124,9.61493,9.61493
1358.00,9.61247,25.102193,0.000392,25.002221,-1.9489,0.124,9.61468,9.61468
1359.00,9.61271,25.102254,0.000395,25.002255,-1.9490,0.124,9.61473,9.61473
1360.00,9.61315,25.102292,0.000395,25.002205,-1.9489,0.124,9.61549,9.61549
1361.00,9.61355,25.102331,0.000393,25.002237,-1.9487,0.124,9.61600,9.61600
1362.00,9.61411,25.102355,0.000396,25.002199,-1.9483,0.124,9.61626,9.61626
1363.00,9.61423,25.102365,0.000401,25.002148,-1.9480,0.124,9.61479,9.61479
1364.00,9.61392,25.102400,0.000402,25.002168,-1.9479,0.124,9.61301,9.61301
1365.00,9.61370,25.102363,0.000406,25.002198,-1.9478,0.124,9.61063,9.61063
1366.00,9.61357,25.102304,0.000406,25.002109,-1.9478,0.124,9.60916,9.60916
1367.00,9.61341,25.102295,0.000396,25.002120,-1.9477,0.124,9.60838,9.60838
1368.00,9.61357,25.102310,0.000395,25.002076,-1.9476,0.124,9.61071,9.61071
1369.00,9.61341,25.102350,0.000394,25.002067,-1.9475,0.125,9.61338,9.61338
1370.00,9.61321,25.102492,0.000393,25.002120,-1.9474,0.125,9.61525,9.61525
1371.00,9.61290,25.102654,0.000393,25.002206,-1.9475,0.125,9.61811,9.61811
1372.00,9.61257,25.102788,0.000395,25.002219,-1.9476,0.125,9.62028,9.62028
1373.00,9.61294,25.102839,0.000401,25.002261,-1.9475,0.125,9.62077,9.62077
1374.00,9.61371,25.102826,0.000400,25.002231,-1.9473,0.125,9.62021,9.62021
1375.00,9.61485,25.102835,0.000393,25.002264,-1.9470,0.125,9.62005,9.62005
1376.00,9.61497,25.102796,0.000393,25.002275,-1.9468,0.125,9.61739,9.61739
1377.00,9.61500,25.102787,0.000395,25.002263,-1.9465,0.125,9.61532,9.61532
1378.00,9.61526,25.102791,0.000391,25.002255,-1.9463,0.126,9.61454,9.61454
1379.00,9.61493,25.102873,0.000392,25.002330,-1.9463,0.126,9.61473,9.61473
1380.00,9.61501,25.102969,0.000398,25.002285,-1.9462,0.126,9.61486,9.61486
1381.00,9.61514,25.102945,0.000402,25.002213,-1.9461,0.126,9.61557,9.61557
1382.00,9.61628,25.102880,0.000399,25.002142,-1.9461,0.126,9.61606,9.61606
1383.00,9.61713,25.102938,0.000395,25.002181,-1.9461,0.126,9.61588,9.61588
1384.00,9.61727,25.102927,0.000391,25.002132,-1.9460,0.126,9.61574,9.61574
1385.00,9.61722,25.102830,0.000391,25.002078,-1.9461,0.126,9.61557,9.61557
1386.00,9.61710,25.102951,0.000393,25.002140,-1.9462,0.126,9.61526,9.61526
1387.00,9.61678,25.103056,0.000395,25.002233,-1.9463,0.127,9.61411,9.61411
1388.00,9.61640,25.103091,0.000396,25.002260,-1.9463,0.127,9.61333,9.61333
1389.00,9.61602,25.103184,0.000401,25.002321,-1.9462,0.126,9.61309,9.61309
1390.00,9.61600,25.103322,0.000402,25.002421,-1.9460,0.126,9.61364,9.61364
1391.00,9.61592,25.103388,0.000398,25.002470,-1.9457,0.127,9.61451,9.61451
1392.00,9.61560,25.103398,0.000401,25.002467,-1.9453,0.127,9.61658,9.61658
1393.00,9.61555,25.103468,0.000403,25.002438,-1.9451,0.127,9.61849,9.61849
1394.00,9.61561,25.103553,0.000400,25.002402,-1.9450,0.127,9.61929,9.61929
1395.00,9.61579,25.103593,0.000398,25.002362,-1.9449,0.127,9.61996,9.61996
1396.00,9.61622,25.103657,0.000403,25.002396,-1.9448,0.127,9.62011,9.62011
1397.00,9.61649,25.103688,0.000400,25.002419,-1.9448,0.127,9.61984,9.61984
1398.00,9.61649,25.103684,0.000398,25.002422,-1.9449,0.127,9.61983,9.61983
1399.00,9.61677,25.103637,0.000400,25.002429,-1.9450,0.127,9.62045,9.62045
1400.00,9.61730,25.103579,0.000400,25.002421,-1.9450,0.127,9.62061,9.62061
1401.00,9.61758,25.103604,0.000398,25.002370,-1.9450,0.127,9.62102,9.62102
1402.00,9.61776,25.103645,0.000397,25.002298,-1.9450,0.128,9.62002,9.62002
1403.00,9.61791,25.103787,0.000398,25.002304,-1.9447,0.128,9.61774,9.61774
1404.00,9.61839,25.103883,0.000400,25.002294,-1.9444,0.128,9.61615,9.61615
1405.00,9.61939,25.103977,0.000401,25.002285,-1.9444,0.128,9.61655,9.61655
1406.00,9.62004,25.104037,0.000402,25.002307,-1.9444,0.128,9.61830,9.61830
1407.00,9.62038,25.104161,0.000405,25.002399,-1.9443,0.127,9.62145,9.62145
1408.00,9.62025,25.104116,0.000400,25.002407,-1.9442,0.128,9.62452,9.62452
1409.00,9.62051,25.104106,0.000396,25.002408,-1.9442,0.128,9.62503,9.62503
1410.00,9.62080,25.104190,0.000399,25.002412,-1.9442,0.128,9.62277,9.62277
1411.00,9.61906,25.104162,0.000399,25.002336,-1.9441,0.128,9.61891,9.61891
@10,2.0001,4.0, 1410.039 
1412.00,9.61427,25.104195,0.000397,25.002296,-1.9439,0.128,9.61478,9.61478
1413.00,9.61411,25.104247,0.000403,25.002307,-1.9438,0.128,9.61142,9.61142
1414.00,9.61822,25.104300,0.000400,25.002273,-1.9436,0.128,9.61068,9.61068
1415.00,9.62132,25.104407,0.000403,25.002344,-1.9434,0.128,9.61159,9.61159
1416.00,9.62204,25.104467,0.000403,25.002418,-1.9433,0.128,9.61375,9.61375
1417.00,9.62361,25.104431,0.000403,25.002386,-1.9431,0.129,9.61645,9.61645
1418.00,9.62366,25.104445,0.000397,25.002367,-1.9430,0.129,9.61927,9.61927
1419.00,9.61825,25.104458,0.000399,25.002401,-1.9430,0.129,9.62105,9.62105
1420.00,9.61382,25.104365,0.000393,25.002348,-1.9428,0.129,9.62244,9.62244
1421.00,9.61258,25.104332,0.000390,25.002219,-1.9428,0.129,9.62444,9.62444
1422.00,9.61362,25.104412,0.000389,25.002201,-1.9429,0.130,9.62731,9.62731
1423.00,9.61532,25.104514,0.000394,25.002191,-1.9430,0.129,9.62945,9.62945
1424.00,9.61659,25.104610,0.000394,25.002204,-1.9430,0.129,9.63103,9.63103
1425.00,9.61837,25.104644,0.000397,25.002172,-1.9430,0.129,9.63072,9.63072
1426.00,9.62035,25.104770,0.000399,25.002317,-1.9429,0.129,9.62957,9.62957
1427.00,9.62091,25.104814,0.000401,25.002413,-1.9428,0.129,9.62682,9.62682
1428.00,9.62215,25.104745,0.000400,25.002411,-1.9426,0.130,9.62354,9.62354
1429.00,9.62434,25.104613,0.000400,25.002332,-1.9426,0.130,9.62041,9.62041
1430.00,9.62652,25.104603,0.000398,25.002332,-1.9427,0.130,9.61934,9.61934
1431.00,9.62734,25.104576,0.000397,25.002322,-1.9426,0.130,9.61823,9.61823
1432.00,9.62696,25.104515,0.000398,25.002208,-1.9425,0.130,9.61754,9.61754
1433.00,9.62737,25.104598,0.000398,25.002230,-1.9425,0.130,9.61840,9.61840
1434.00,9.62659,25.104776,0.000398,25.002335,-1.9424,0.130,9.62002,9.62002
1435.00,9.62476,25.104850,0.000397,25.002332,-1.9422,0.131,9.62072,9.62072
1436.00,9.62401,25.104864,0.000393,25.002269,-1.9421,0.131,9.62061,9.62061
1437.00,9.62385,25.105013,0.000391,25.002351,-1.9421,0.131,9.62083,9.62083
1438.00,9.62358,25.105122,0.000393,25.002352,-1.9420,0.131,9.61977,9.61977
1439.00,9.62304,25.105101,0.000394,25.002213,-1.9417,0.131,9.61927,9.61927
1440.00,9.62257,25.105151,0.000392,25.002199,-1.9416,0.131,9.62000,9.62000
1441.00,9.62254,25.105218,0.000391,25.002239,-1.9414,0.131,9.62138,9.62138
1442.00,9.62219,25.105180,0.000392,25.002213,-1.9413,0.131,9.62243,9.62243
1443.00,9.62176,25.105164,0.000387,25.002266,-1.9413,0.131,9.62426,9.62426
1444.00,9.62139,25.105188,0.000388,25.002336,-1.9414,0.131,9.62582,9.62582
1445.00,9.62145,25.105184,0.000390,25.002344,-1.9415,0.131,9.62562,9.62562
1446.00,9.62121,25.105183,0.000396,25.002346,-1.9415,0.131,9.62358,9.62358
1447.00,9.62072,25.105237,0.000397,25.002379,-1.9415,0.131,9.62122,9.62122
1448.00,9.62045,25.105237,0.000399,25.002312,-1.9414,0.131,9.61929,9.61929
1449.00,9.62093,25.105273,0.000400,25.002361,-1.9414,0.132,9.61785,9.61785
1450.00,9.62105,25.105289,0.000400,25.002355,-1.9414,0.132,9.61768,9.61768
1451.00,9.62110,25.105375,0.000395,25.002309,-1.9414,0.132,9.61960,9.61960
1452.00,9.62104,25.105344,0.000395,25.002187,-1.9415,0.132,9.62129,9.62129
1453.00,9.62113,25.105385,0.000397,25.002174,-1.9414,0.132,9.62240,9.62240
1454.00,9.62146,25.105467,0.000391,25.002103,-1.9412,0.132,9.62188,9.62188
1455.00,9.62167,25.105520,0.000389,25.002136,-1.9410,0.132,9.62111,9.62111
1456.00,9.62132,25.105519,0.000390,25.002154,-1.9407,0.132,9.61907,9.61907
1457.00,9.62168,25.105607,0.000390,25.002232,-1.9405,0.133,9.61765,9.61765
1458.00,9.62145,25.105670,0.000390,25.002279,-1.9406,0.133,9.61710,9.61710
1459.00,9.62077,25.105702,0.000396,25.002384,-1.9407,0.133,9.61710,9.61710
1460.00,9.62033,25.105792,0.000397,25.002449,-1.9408,0.133,9.61734,9.61734
1461.00,9.62022,25.105891,0.000399,25.002513,-1.9408,0.133,9.61896,9.61896
1462.00,9.62020,25.105937,0.000402,25.002514,-1.9407,0.133,9.61997,9.61997
1463.00,9.61979,25.105956,0.000402,25.002472,-1.9405,0.133,9.62006,9.62006
1464.00,9.61926,25.106054,0.000404,25.002479,-1.9403,0.133,9.62092,9.62092
1465.00,9.61919,25.106176,0.000406,25.002485,-1.9403,0.133,9.62071,9.62071
1466.00,9.61941,25.106246,0.000409,25.002444,-1.9402,0.133,9.62098,9.62098
1467.00,9.61984,25.106305,0.000406,25.002429,-1.9401,0.133,9.62104,9.62104
1468.00,9.62012,25.106411,0.000404,25.002518,-1.9402,0.133,9.62148,9.62148
1469.00,9.62035,25.106350,0.000401,25.002464,-1.9401,0.134,9.62160,9.62160
1470.00,9.62035,25.106214,0.000401,25.002374,-1.9399,0.134,9.62281,9.62281
1471.00,9.62026,25.106087,0.000398,25.002287,-1.9397,0.134,9.62271,9.62271
1472.00,9.62035,25.106142,0.000402,25.002329,-1.9397,0.134,9.62223,9.62223
1473.00,9.62006,25.106111,0.000404,25.002242,-1.9394,0.133,9.62093,9.62093
1474.00,9.61978,25.106162,0.000404,25.002210,-1.9393,0.134,9.61909,9.61909
1475.00,9.61948,25.106257,0.000408,25.002238,-1.9392,0.134,9.61672,9.61672
1476.00,9.61936,25.106426,0.000409,25.002335,-1.9392,0.134,9.61473,9.61473
1477.00,9.61920,25.106438,0.000406,25.002287,-1.9391,0.134,9.61300,9.61300
1478.00,9.61885,25.106448,0.000405,25.002268,-1.9390,0.134,9.61236,9.61236
1479.00,9.61871,25.106457,0.000406,25.002246,-1.9389,0.134,9.61121,9.61121
1480.00,9.61845,25.106406,0.000399,25.002200,-1.9389,0.134,9.61039,9.61039
1481.00,9.61817,25.106390,0.000398,25.002211,-1.9390,0.134,9.60978,9.60978
1482.00,9.61765,25.106435,0.000397,25.002318,-1.9390,0.135,9.61147,9.61147
1483.00,9.61663,25.106491,0.000400,25.002348,-1.9392,0.134,9.61303,9.61303
1484.00,9.61642,25.106532,0.000401,25.002408,-1.9391,0.134,9.61559,9.61559
1485.00,9.61680,25.106615,0.000406,25.002438,-1.9389,0.134,9.61769,9.61769
1486.00,9.61680,25.106679,0.000403,25.002444,-1.9386,0.135,9.62052,9.62052
1487.00,9.61630,25.106654,0.000403,25.002365,-1.9384,0.135,9.62112,9.62112
1488.00,9.61546,25.106715,0.000402,25.002392,-1.9381,0.135,9.62169,9.62169
1489.00,9.61447,25.106808,0.000401,25.002355,-1.9379,0.135,9.62176,9.62176
1490.00,9.61428,25.106892,0.000395,25.002324,-1.9379,0.135,9.62189,9.62189
1491.00,9.61466,25.106921,0.000398,25.002295,-1.9379,0.135,9.62150,9.62150
1492.00,9.61583,25.106986,0.000398,25.002298,-1.9377,0.135,9.62204,9.62204
1493.00,9.61662,25.106951,0.000395,25.002208,-1.9376,0.135,9.62204,9.62204
1494.00,9.61732,25.106918,0.000394,25.002224,-1.9375,0.135,9.62235,9.62235
1495.00,9.61795,25.106928,0.000399,25.002300,-1.9373,0.135,9.62298,9.62298
1496.00,9.61847,25.106974,0.000400,25.002331,-1.9371,0.135,9.62323,9.62323
1497.00,9.61906,25.107054,0.000397,25.002374,-1.9372,0.135,9.62296,9.62296
1498.00,9.61978,25.107119,0.000396,25.002395,-1.9373,0.136,9.62353,9.62353
1499.00,9.62063,25.107242,0.000394,25.002437,-1.9375,0.136,9.62392,9.62392
1500.00,9.62124,25.107237,0.000393,25.002393,-1.9376,0.136,9.62349,9.62349
1501.00,9.62171,25.107193,0.000389,25.002346,-1.9375,0.136,9.62275,9.62275
1502.00,9.62203,25.107193,0.000393,25.002288,-1.9373,0.136,9.62204,9.62204
1503.00,9.62209,25.107240,0.000398,25.002373,-1.9371,0.136,9.62148,9.62148
1504.00,9.62231,25.107255,0.000400,25.002352,-1.9369,0.136,9.62178,9.62178
1505.00,9.62269,25.107378,0.000401,25.002376,-1.9367,0.136,9.62339,9.62339
1506.00,9.62297,25.107530,0.000399,25.002401,-1.9367,0.136,9.62389,9.62389
1507.00,9.62274,25.107560,0.000395,25.002400,-1.9366,0.136,9.62396,9.62396
1508.00,9.62274,25.107657,0.000394,25.002377,-1.9365,0.136,9.62321,9.62321
1509.00,9.62260,25.107741,0.000395,25.002438,-1.9364,0.137,9.62158,9.62158
1510.00,9.62259,25.107734,0.000395,25.002447,-1.9364,0.137,9.61976,9.61976
1511.00,9.62239,25.107661,0.000396,25.002406,-1.9363,0.137,9.62007,9.62007
1512.00,9.62230,25.107657,0.000392,25.002395,-1.9362,0.137,9.62108,9.62108
1513.00,9.62226,25.107659,0.000393,25.002419,-1.9363,0.137,9.62212,9.62212
1514.00,9.62219,25.107622,0.000392,25.002348,-1.9363,0.137,9.62304,9.62304
1515.00,9.62238,25.107636,0.000390,25.002340,-1.9362,0.137,9.62362,9.62362
1516.00,9.62228,25.107609,0.000386,25.002308,-1.9362,0.137,9.62339,9.62339
1517.00,9.62209,25.107613,0.000388,25.002305,-1.9361,0.137,9.62335,9.62335
1518.00,9.62218,25.107624,0.000387,25.002278,-1.9359,0.137,9.62407,9.62407
1519.00,9.62250,25.107678,0.000387,25.002273,-1.9359,0.137,9.62406,9.62406
1520.00,9.62286,25.107785,0.000387,25.002238,-1.9359,0.137,9.62358,9.62358
1521.00,9.62281,25.107937,0.000392,25.002273,-1.9357,0.137,9.62343,9.62343
1522.00,9.62291,25.108069,0.000391,25.002306,-1.9357,0.138,9.62369,9.62369
1523.00,9.62310,25.108061,0.000387,25.002286,-1.9357,0.138,9.62330,9.62330
1524.00,9.62320,25.108083,0.000386,25.002308,-1.9355,0.138,9.62401,9.62401
1525.00,9.62301,25.108099,0.000384,25.002347,-1.9354,0.138,9.62434,9.62434
1526.00,9.62276,25.108107,0.000382,25.002327,-1.9353,0.138,9.62440,9.62440
1527.00,9.62292,25.108061,0.000386,25.002245,-1.9353,0.138,9.62383,9.62383
1528.00,9.62319,25.108081,0.000388,25.002260,-1.9353,0.138,9.62444,9.62444
1529.00,9.62369,25.108022,0.000390,25.002181,-1.9351,0.138,9.62560,9.62560
1530.00,9.62391,25.108015,0.000389,25.002163,-1.9351,0.138,9.62675,9.62675
1531.00,9.62450,25.108064,0.000390,25.002176,-1.9351,0.138,9.62720,9.62720
1532.00,9.62460,25.108233,0.000392,25.002299,-1.9351,0.139,9.62806,9.62806
1533.00,9.62472,25.108355,0.000393,25.002278,-1.9351,0.139,9.62768,9.62768
1534.00,9.62499,25.108421,0.000394,25.002319,-1.9350,0.139,9.62570,9.62570
1535.00,9.62518,25.108515,0.000403,25.002326,-1.9348,0.138,9.62382,9.62382
1536.00,9.62516,25.108521,0.000404,25.002299,-1.9348,0.139,9.62160,9.62160
1537.00,9.62522,25.108495,0.000400,25.002250,-1.9348,0.139,9.61867,9.61867
1538.00,9.62474,25.108459,0.000399,25.002241,-1.9348,0.139,9.61593,9.61593
1539.00,9.62376,25.108504,0.000396,25.002200,-1.9348,0.139,9.61504,9.61504
1540.00,9.62293,25.108525,0.000390,25.002204,-1.9348,0.140,9.61523,9.61523
1541.00,9.62256,25.108592,0.000392,25.002266,-1.9348,0.140,9.61804,9.61804
1542.00,9.62222,25.108675,0.000394,25.002350,-1.9347,0.140,9.62094,9.62094
1543.00,9.62216,25.108863,0.000399,25.002464,-1.9344,0.140,9.62327,9.62327
1544.00,9.62099,25.109002,0.000404,25.002560,-1.9342,0.139,9.62438,9.62438
1545.00,9.62032,25.109084,0.000405,25.002622,-1.9342,0.139,9.62417,9.62417
1546.00,9.62123,25.109013,0.000406,25.002510,-1.9341,0.139,9.62149,9.62149
1547.00,9.62154,25.108989,0.000404,25.002421,-1.9341,0.140,9.61956,9.61956
1548.00,9.62093,25.108892,0.000402,25.002336,-1.9339,0.140,9.61894,9.61894
1549.00,9.61992,25.108866,0.000401,25.002326,-1.9339,0.140,9.61798,9.61798
1550.00,9.61972,25.108783,0.000401,25.002277,-1.9338,0.140,9.61815,9.61815
1551.00,9.61916,25.108902,0.000400,25.002356,-1.9337,0.140,9.61918,9.61918
1552.00,9.61915,25.108908,0.000400,25.002398,-1.9334,0.140,9.62042,9.62042
1553.00,9.61926,25.108939,0.000399,25.002400,-1.9332,0.140,9.61986,9.61986
1554.00,9.62000,25.108937,0.000400,25.002361,-1.9331,0.140,9.62041,9.62041
1555.00,9.62046,25.109018,0.000399,25.002385,-1.9330,0.140,9.62100,9.62100
1556.00,9.62096,25.109098,0.000398,25.002443,-1.9328,0.140,9.62194,9.62194
1557.00,9.61998,25.109180,0.000397,25.002387,-1.9328,0.140,9.62245,9.62245
1558.00,9.61879,25.109301,0.000395,25.002404,-1.9328,0.140,9.62374,9.62374
1559.00,9.61908,25.109344,0.000393,25.002435,-1.9329,0.141,9.62295,9.62295
1560.00,9.61962,25.109424,0.000392,25.002423,-1.9327,0.141,9.62065,9.62065
1561.00,9.62007,25.109390,0.000395,25.002376,-1.9327,0.141,9.61781,9.61781
@11,2.0001,4.0, 1560.086 
1562.00,9.62216,25.109369,0.000399,25.002387,-1.9326,0.141,9.61516,9.61516
1563.00,9.62099,25.109259,0.000399,25.002349,-1.9325,0.141,9.61364,9.61364
1564.00,9.62199,25.109317,0.000397,25.002369,-1.9323,0.141,9.61428,9.61428
1565.00,9.62275,25.109285,0.000399,25.002312,-1.9321,0.141,9.61749,9.61749
1566.00,9.62095,25.109403,0.000400,25.002329,-1.9320,0.141,9.62140,9.62140
1567.00,9.62000,25.109465,0.000403,25.002307,-1.9320,0.141,9.62503,9.62503
1568.00,9.61978,25.109549,0.000407,25.002261,-1.9320,0.141,9.62820,9.62820
1569.00,9.61787,25.109613,0.000407,25.002200,-1.9319,0.141,9.63080,9.63080
1570.00,9.61686,25.109692,0.000405,25.002240,-1.9320,0.141,9.63269,9.63269
1571.00,9.61816,25.109736,0.000402,25.002216,-1.9320,0.141,9.63410,9.63410
1572.00,9.62033,25.109810,0.000399,25.002239,-1.9319,0.141,9.63456,9.63456
1573.00,9.62043,25.109888,0.000398,25.002256,-1.9321,0.142,9.63518,9.63518
1574.00,9.62148,25.109987,0.000396,25.002310,-1.9322,0.142,9.63561,9.63561
1575.00,9.62383,25.110052,0.000395,25.002261,-1.9322,0.142,9.63495,9.63495
1576.00,9.62548,25.110126,0.000397,25.002292,-1.9321,0.142,9.63420,9.63420
1577.00,9.62674,25.110170,0.000394,25.002300,-1.9321,0.142,9.63429,9.63429
1578.00,9.62746,25.110246,0.000396,25.002364,-1.9317,0.142,9.63354,9.63354
1579.00,9.62802,25.110244,0.000402,25.002367,-1.9314,0.142,9.63252,9.63252
1580.00,9.62900,25.110320,0.000403,25.002482,-1.9314,0.142,9.63202,9.63202
1581.00,9.62999,25.110233,0.000404,25.002442,-1.9313,0.142,9.63101,9.63101
1582.00,9.63031,25.110276,0.000405,25.002502,-1.9311,0.142,9.62790,9.62790
1583.00,9.63068,25.110231,0.000403,25.002414,-1.9310,0.142,9.62424,9.62424
1584.00,9.63032,25.110219,0.000400,25.002359,-1.9310,0.142,9.62162,9.62162
1585.00,9.63024,25.110183,0.000398,25.002208,-1.9308,0.142,9.61989,9.61989
1586.00,9.63026,25.110233,0.000398,25.002189,-1.9307,0.143,9.61876,9.61876
1587.00,9.62984,25.110231,0.000398,25.002133,-1.9307,0.143,9.61963,9.61963
1588.00,9.62893,25.110240,0.000394,25.002112,-1.9307,0.143,9.62196,9.62196
1589.00,9.62785,25.110323,0.000395,25.002155,-1.9307,0.143,9.62415,9.62415
1590.00,9.62640,25.110330,0.000393,25.002223,-1.9305,0.143,9.62599,9.62599
1591.00,9.62450,25.110404,0.000390,25.002277,-1.9303,0.143,9.62795,9.62795
1592.00,9.62307,25.110503,0.000390,25.002288,-1.9301,0.143,9.62901,9.62901
1593.00,9.62303,25.110641,0.000388,25.002350,-1.9298,0.144,9.62874,9.62874
1594.00,9.62382,25.110609,0.000387,25.002332,-1.9297,0.144,9.62781,9.62781
1595.00,9.62488,25.110650,0.000390,25.002295,-1.9298,0.144,9.62722,9.62722
1596.00,9.62502,25.110692,0.000390,25.002297,-1.9298,0.144,9.62633,9.62633
1597.00,9.62517,25.110668,0.000390,25.002288,-1.9299,0.144,9.62670,9.62670
1598.00,9.62501,25.110667,0.000394,25.002306,-1.9299,0.144,9.62741,9.62741
1599.00,9.62485,25.110680,0.000393,25.002286,-1.9298,0.144,9.62836,9.62836
1600.00,9.62503,25.110714,0.000394,25.002350,-1.9295,0.144,9.62890,9.62890
1601.00,9.62556,25.110763,0.000398,25.002349,-1.9295,0.144,9.62929,9.62929
1602.00,9.62671,25.110762,0.000395,25.002313,-1.9292,0.144,9.62812,9.62812
1603.00,9.62720,25.110816,0.000398,25.002341,-1.9291,0.144,9.62824,9.62824
1604.00,9.62715,25.110814,0.000397,25.002289,-1.9289,0.144,9.62866,9.62866
1605.00,9.62748,25.110843,0.000396,25.002229,-1.9289,0.144,9.62861,9.62861
1606.00,9.62786,25.110865,0.000393,25.002178,-1.9288,0.144,9.62856,9.62856
1607.00,9.62814,25.110904,0.000395,25.002194,-1.9287,0.145,9.62862,9.62862
1608.00,9.62802,25.110903,0.000393,25.002180,-1.9284,0.145,9.62783,9.62783
1609.00,9.62809,25.110989,0.000395,25.002305,-1.9281,0.145,9.62760,9.62760
1610.00,9.62815,25.111022,0.000396,25.002377,-1.9279,0.145,9.62780,9.62780
1611.00,9.62806,25.110994,0.000397,25.002358,-1.9277,0.145,9.62779,9.62779
1612.00,9.62798,25.111060,0.000395,25.002385,-1.9277,0.145,9.62860,9.62860
1613.00,9.62811,25.111107,0.000392,25.002360,-1.9278,0.145,9.62943,9.62943
1614.00,9.62843,25.111142,0.000392,25.002253,-1.9279,0.145,9.62915,9.62915
1615.00,9.62856,25.111184,0.000391,25.002215,-1.9278,0.145,9.62799,9.62799
1616.00,9.62840,25.111228,0.000390,25.002256,-1.9276,0.145,9.62707,9.62707
1617.00,9.62823,25.111101,0.000387,25.002217,-1.9274,0.146,9.62592,9.62592
1618.00,9.62802,25.111059,0.000389,25.002196,-1.9274,0.146,9.62468,9.62468
1619.00,9.62760,25.111113,0.000391,25.002277,-1.9274,0.146,9.62336,9.62336
1620.00,9.62710,25.111153,0.000392,25.002278,-1.9274,0.146,9.62264,9.62264
1621.00,9.62659,25.111210,0.000393,25.002295,-1.9273,0.146,9.62245,9.62245
1622.00,9.62644,25.111342,0.000394,25.002286,-1.9272,0.146,9.62277,9.62277
1623.00,9.62656,25.111406,0.000393,25.002347,-1.9271,0.146,9.62437,9.62437
1624.00,9.62669,25.111423,0.000392,25.002311,-1.9271,0.146,9.62693,9.62693
1625.00,9.62679,25.111406,0.000389,25.002200,-1.9274,0.146,9.62942,9.62942
1626.00,9.62718,25.111451,0.000390,25.002148,-1.9277,0.146,9.63221,9.63221
1627.00,9.62766,25.111559,0.000394,25.002161,-1.9277,0.146,9.63471,9.63471
1628.00,9.62822,25.111692,0.000392,25.002165,-1.9277,0.146,9.63483,9.63483
1629.00,9.62831,25.111729,0.000386,25.002142,-1.9276,0.147,9.63363,9.63363
1630.00,9.62811,25.111816,0.000383,25.002197,-1.9275,0.147,9.63280,9.63280
1631.00,9.62803,25.111773,0.000384,25.002103,-1.9274,0.147,9.63112,9.63112
1632.00,9.62815,25.111845,0.000383,25.002140,-1.9273,0.147,9.62949,9.62949
1633.00,9.62851,25.111788,0.000381,25.002093,-1.9272,0.148,9.62879,9.62879
1634.00,9.62865,25.111842,0.000388,25.002131,-1.9272,0.148,9.62903,9.62903
1635.00,9.62864,25.111893,0.000395,25.002230,-1.9270,0.147,9.62932,9.62932
1636.00,9.62893,25.111970,0.000395,25.002323,-1.9268,0.147,9.62957,9.62957
1637.00,9.62981,25.111949,0.000396,25.002276,-1.9268,0.147,9.62957,9.62957
1638.00,9.63057,25.112025,0.000400,25.002306,-1.9267,0.147,9.62949,9.62949
1639.00,9.63049,25.112083,0.000397,25.002326,-1.9265,0.147,9.62918,9.62918
1640.00,9.63018,25.112120,0.000392,25.002298,-1.9265,0.147,9.62788,9.62788
1641.00,9.62999,25.112119,0.000392,25.002299,-1.9265,0.148,9.62671,9.62671
1642.00,9.63005,25.112129,0.000393,25.002276,-1.9264,0.148,9.62671,9.62671
1643.00,9.63008,25.112088,0.000396,25.002253,-1.9263,0.148,9.62698,9.62698
1644.00,9.62993,25.112064,0.000397,25.002260,-1.9262,0.148,9.62792,9.62792
1645.00,9.62945,25.112028,0.000397,25.002231,-1.9261,0.148,9.62896,9.62896
1646.00,9.62929,25.112099,0.000397,25.002332,-1.9261,0.148,9.62998,9.62998
1647.00,9.62917,25.112128,0.000397,25.002419,-1.9262,0.148,9.63025,9.63025
1648.00,9.62889,25.112170,0.000393,25.002414,-1.9262,0.148,9.62982,9.62982
1649.00,9.62866,25.112270,0.000392,25.002442,-1.9261,0.148,9.62832,9.62832
1650.00,9.62853,25.112393,0.000393,25.002489,-1.9260,0.149,9.62733,9.62733
1651.00,9.62825,25.112424,0.000393,25.002430,-1.9257,0.149,9.62644,9.62644
1652.00,9.62818,25.112442,0.000393,25.002355,-1.9255,0.149,9.62602,9.62602
1653.00,9.62816,25.112490,0.000393,25.002341,-1.9253,0.149,9.62604,9.62604
1654.00,9.62812,25.112510,0.000397,25.002346,-1.9252,0.149,9.62714,9.62714
1655.00,9.62823,25.112562,0.000400,25.002396,-1.9251,0.149,9.62908,9.62908
1656.00,9.62847,25.112526,0.000400,25.002340,-1.9251,0.149,9.63115,9.63115
1657.00,9.62868,25.112563,0.000402,25.002354,-1.9249,0.149,9.63213,9.63213
1658.00,9.62882,25.112580,0.000403,25.002285,-1.9247,0.149,9.63307,9.63307
1659.00,9.62918,25.112574,0.000401,25.002179,-1.9246,0.149,9.63378,9.63378
1660.00,9.62940,25.112551,0.000398,25.002119,-1.9245,0.149,9.63283,9.63283
1661.00,9.62954,25.112622,0.000395,25.002139,-1.9245,0.149,9.63066,9.63066
1662.00,9.62959,25.112720,0.000390,25.002211,-1.9245,0.149,9.62960,9.62960
1663.00,9.62952,25.112858,0.000387,25.002334,-1.9245,0.150,9.62845,9.62845
1664.00,9.62936,25.112903,0.000382,25.002359,-1.9247,0.150,9.62645,9.62645
1665.00,9.62926,25.112909,0.000384,25.002284,-1.9247,0.150,9.62442,9.62442
1666.00,9.62907,25.112984,0.000390,25.002325,-1.9247,0.150,9.62510,9.62510
1667.00,9.62839,25.112985,0.000395,25.002261,-1.9247,0.150,9.62662,9.62662
1668.00,9.62861,25.112993,0.000397,25.002272,-1.9247,0.150,9.62669,9.62669
1669.00,9.62894,25.113055,0.000403,25.002303,-1.9245,0.149,9.62783,9.62783
1670.00,9.62928,25.113111,0.000398,25.002384,-1.9243,0.150,9.62952,9.62952
1671.00,9.62927,25.113178,0.000395,25.002459,-1.9241,0.150,9.62926,9.62926
1672.00,9.62917,25.113240,0.000393,25.002499,-1.9240,0.150,9.62773,9.62773
1673.00,9.62914,25.113277,0.000390,25.002474,-1.9239,0.150,9.62599,9.62599
1674.00,9.62842,25.113262,0.000387,25.002425,-1.9239,0.151,9.62395,9.62395
1675.00,9.62793,25.113332,0.000390,25.002400,-1.9238,0.151,9.62366,9.62366
1676.00,9.62708,25.113331,0.000387,25.002301,-1.9237,0.151,9.62370,9.62370
1677.00,9.62633,25.113338,0.000392,25.002290,-1.9236,0.151,9.62476,9.62476
1678.00,9.62653,25.113300,0.000397,25.002287,-1.9236,0.150,9.62641,9.62641
1679.00,9.62650,25.113358,0.000397,25.002257,-1.9237,0.150,9.62717,9.62717
1680.00,9.62636,25.113353,0.000395,25.002246,-1.9238,0.151,9.62695,9.62695
1681.00,9.62642,25.113450,0.000397,25.002298,-1.9238,0.151,9.62728,9.62728
1682.00,9.62648,25.113478,0.000392,25.002263,-1.9237,0.151,9.62675,9.62675
1683.00,9.62662,25.113577,0.000390,25.002222,-1.9236,0.151,9.62807,9.62807
1684.00,9.62624,25.113665,0.000395,25.002316,-1.9234,0.151,9.62927,9.62927
1685.00,9.62594,25.113693,0.000401,25.002345,-1.9233,0.151,9.62981,9.62981
1686.00,9.62626,25.113654,0.000401,25.002307,-1.9232,0.151,9.63009,9.63009
1687.00,9.62683,25.113705,0.000400,25.002294,-1.9230,0.151,9.62912,9.62912
1688.00,9.62706,25.113703,0.000397,25.002260,-1.9227,0.151,9.62777,9.62777
1689.00,9.62698,25.113724,0.000391,25.002260,-1.9225,0.151,9.62716,9.62716
1690.00,9.62676,25.113787,0.000387,25.002253,-1.9222,0.152,9.62662,9.62662
1691.00,9.62675,25.113858,0.000390,25.002271,-1.9223,0.152,9.62672,9.62672
1692.00,9.62694,25.113932,0.000394,25.002381,-1.9225,0.152,9.62772,9.62772
1693.00,9.62739,25.114041,0.000397,25.002476,-1.9229,0.152,9.62845,9.62845
1694.00,9.62794,25.114043,0.000397,25.002399,-1.9231,0.152,9.62939,9.62939
1695.00,9.62843,25.114048,0.000396,25.002357,-1.9232,0.152,9.63070,9.63070
1696.00,9.62861,25.114136,0.000396,25.002364,-1.9230,0.152,9.63074,9.63074
1697.00,9.62858,25.114205,0.000393,25.002287,-1.9227,0.152,9.63035,9.63035
1698.00,9.62875,25.114240,0.000391,25.002221,-1.9223,0.152,9.62929,9.62929
1699.00,9.62857,25.114341,0.000397,25.002238,-1.9219,0.152,9.62896,9.62896
1700.00,9.62879,25.114433,0.000401,25.002248,-1.9215,0.152,9.62821,9.62821
1701.00,9.62885,25.114462,0.000400,25.002258,-1.9215,0.152,9.62797,9.62797
1702.00,9.62893,25.114454,0.000398,25.002262,-1.9214,0.152,9.62900,9.62900
1703.00,9.62873,25.114459,0.000400,25.002288,-1.9215,0.152,9.63023,9.63023
1704.00,9.62865,25.114439,0.000397,25.002356,-1.9215,0.152,9.62908,9.62908
1705.00,9.62898,25.114462,0.000395,25.002418,-1.9216,0.153,9.62948,9.62948
1706.00,9.62945,25.114453,0.000394,25.002383,-1.9214,0.153,9.63077,9.63077
1707.00,9.62950,25.114494,0.000400,25.002361,-1.9212,0.153,9.63124,9.63124
1708.00,9.62936,25.114516,0.000403,25.002371,-1.9210,0.153,9.63244,9.63244
1709.00,9.62861,25.114483,0.000399,25.002240,-1.9209,0.153,9.63214,9.63214
1710.00,9.62912,25.114449,0.000401,25.002136,-1.9207,0.153,9.62943,9.62943
1711.00,9.63025,25.114467,0.000398,25.002125,-1.9207,0.153,9.62642,9.62642
@12,2.0001,4.0, 1710.013 
1712.00,9.63257,25.114421,0.000393,25.002082,-1.9207,0.153,9.62428,9.62428
1713.00,9.62950,25.114451,0.000389,25.002087,-1.9207,0.153,9.62317,9.62317
1714.00,9.63068,25.114506,0.000392,25.002145,-1.9206,0.154,9.62565,9.62565
1715.00,9.63187,25.114590,0.000389,25.002201,-1.9207,0.154,9.62935,9.62935
1716.00,9.63088,25.114622,0.000390,25.002187,-1.9207,0.154,9.63293,9.63293
1717.00,9.63234,25.114746,0.000395,25.002298,-1.9206,0.154,9.63595,9.63595
1718.00,9.63145,25.114726,0.000398,25.002215,-1.9205,0.154,9.63815,9.63815
1719.00,9.62345,25.114846,0.000397,25.002257,-1.9203,0.154,9.63957,9.63957
1720.00,9.62092,25.114872,0.000397,25.002203,-1.9202,0.154,9.64057,9.64057
1721.00,9.62379,25.114932,0.000392,25.002228,-1.9202,0.154,9.64154,9.64154
1722.00,9.62690,25.115007,0.000392,25.002225,-1.9202,0.154,9.64107,9.64107
1723.00,9.62953,25.115082,0.000391,25.002269,-1.9202,0.154,9.64002,9.64002
1724.00,9.63168,25.115111,0.000395,25.002283,-1.9201,0.154,9.63959,9.63959
1725.00,9.63320,25.115128,0.000399,25.002318,-1.9200,0.154,9.63896,9.63896
1726.00,9.63381,25.115150,0.000404,25.002322,-1.9199,0.154,9.63798,9.63798
1727.00,9.63435,25.115060,0.000400,25.002269,-1.9197,0.154,9.63770,9.63770
1728.00,9.63454,25.115127,0.000399,25.002294,-1.9196,0.155,9.63575,9.63575
1729.00,9.63428,25.115072,0.000397,25.002210,-1.9196,0.155,9.63327,9.63327
1730.00,9.63480,25.115084,0.000394,25.002197,-1.9195,0.155,9.63159,9.63159
1731.00,9.63523,25.115176,0.000390,25.002260,-1.9193,0.155,9.62924,9.62924
1732.00,9.63572,25.115287,0.000391,25.002246,-1.9194,0.155,9.62862,9.62862
1733.00,9.63620,25.115236,0.000391,25.002151,-1.9195,0.155,9.63112,9.63112
1734.00,9.63617,25.115349,0.000388,25.002205,-1.9195,0.156,9.63383,9.63383
1735.00,9.63557,25.115432,0.000388,25.002188,-1.9196,0.156,9.63526,9.63526
1736.00,9.63457,25.115389,0.000391,25.002099,-1.9197,0.156,9.63792,9.63792
1737.00,9.63334,25.115405,0.000391,25.002099,-1.9195,0.156,9.63975,9.63975
1738.00,9.63393,25.115448,0.000400,25.002180,-1.9192,0.155,9.63968,9.63968
1739.00,9.63461,25.115455,0.000403,25.002202,-1.9192,0.155,9.63835,9.63835
1740.00,9.63515,25.115487,0.000407,25.002234,-1.9190,0.155,9.63817,9.63817
1741.00,9.63466,25.115577,0.000406,25.002300,-1.9189,0.155,9.63693,9.63693
1742.00,9.63409,25.115596,0.000400,25.002351,-1.9189,0.156,9.63534,9.63534
1743.00,9.63450,25.115694,0.000391,25.002369,-1.9189,0.156,9.63409,9.63409
1744.00,9.63461,25.115746,0.000390,25.002363,-1.9188,0.156,9.63331,9.63331
1745.00,9.63454,25.115789,0.000391,25.002427,-1.9188,0.156,9.63247,9.63247
1746.00,9.63420,25.115822,0.000393,25.002430,-1.9188,0.156,9.63288,9.63288
1747.00,9.63437,25.115917,0.000398,25.002423,-1.9189,0.156,9.63351,9.63351
1748.00,9.63490,25.115949,0.000398,25.002423,-1.9187,0.156,9.63438,9.63438
1749.00,9.63530,25.116009,0.000400,25.002449,-1.9186,0.156,9.63610,9.63610
1750.00,9.63569,25.116120,0.000399,25.002450,-1.9185,0.156,9.63687,9.63687
1751.00,9.63579,25.116161,0.000400,25.002436,-1.9184,0.157,9.63587,9.63587
1752.00,9.63589,25.116158,0.000400,25.002419,-1.9182,0.156,9.63482,9.63482
1753.00,9.63565,25.116193,0.000399,25.002420,-1.9182,0.157,9.63328,9.63328
1754.00,9.63530,25.116251,0.000398,25.002460,-1.9182,0.157,9.63131,9.63131
1755.00,9.63465,25.116172,0.000397,25.002396,-1.9182,0.157,9.63055,9.63055
1756.00,9.63401,25.116230,0.000396,25.002406,-1.9182,0.157,9.63082,9.63082
1757.00,9.63377,25.116228,0.000396,25.002382,-1.9182,0.157,9.63067,9.63067
1758.00,9.63342,25.116274,0.000399,25.002415,-1.9181,0.157,9.63164,9.63164
1759.00,9.63332,25.116278,0.000400,25.002401,-1.9178,0.157,9.63286,9.63286
1760.00,9.63321,25.116345,0.000401,25.002446,-1.9175,0.157,9.63279,9.63279
1761.00,9.63317,25.116272,0.000400,25.002390,-1.9174,0.157,9.63175,9.63175
1762.00,9.63270,25.116282,0.000400,25.002408,-1.9172,0.157,9.63102,9.63102
1763.00,9.63236,25.116244,0.000399,25.002324,-1.9172,0.157,9.62971,9.62971
1764.00,9.63221,25.116208,0.000396,25.002255,-1.9172,0.157,9.62836,9.62836
1765.00,9.63212,25.116229,0.000393,25.002239,-1.9173,0.157,9.62802,9.62802
1766.00,9.63197,25.116395,0.000397,25.002355,-1.9174,0.157,9.62893,9.62893
1767.00,9.63169,25.116459,0.000397,25.002370,-1.9174,0.157,9.62939,9.62939
1768.00,9.63119,25.116527,0.000394,25.002470,-1.9174,0.158,9.62935,9.62935
1769.00,9.63052,25.116547,0.000395,25.002463,-1.9173,0.158,9.62994,9.62994
1770.00,9.63030,25.116583,0.000394,25.002440,-1.9171,0.158,9.63000,9.63000
1771.00,9.63026,25.116550,0.000393,25.002378,-1.9169,0.158,9.62975,9.62975
1772.00,9.63020,25.116622,0.000393,25.002375,-1.9168,0.158,9.62909,9.62909
1773.00,9.62996,25.116666,0.000393,25.002296,-1.9169,0.158,9.62905,9.62905
1774.00,9.62992,25.116756,0.000393,25.002299,-1.9169,0.158,9.62829,9.62829
1775.00,9.62982,25.116826,0.000394,25.002289,-1.9170,0.158,9.62847,9.62847
1776.00,9.62983,25.116826,0.000391,25.002206,-1.9170,0.158,9.62878,9.62878
1777.00,9.62995,25.116868,0.000392,25.002191,-1.9170,0.159,9.63090,9.63090
1778.00,9.63022,25.116977,0.000399,25.002272,-1.9168,0.158,9.63283,9.63283
1779.00,9.63012,25.117033,0.000398,25.002335,-1.9169,0.159,9.63421,9.63421
1780.00,9.63011,25.117018,0.000400,25.002327,-1.9170,0.159,9.63502,9.63502
1781.00,9.63053,25.117059,0.000399,25.002354,-1.9170,0.159,9.63562,9.63562
1782.00,9.63093,25.117048,0.000399,25.002345,-1.9169,0.159,9.63514,9.63514
1783.00,9.63133,25.117098,0.000397,25.002366,-1.9168,0.159,9.63471,9.63471
1784.00,9.63165,25.117153,0.000400,25.002353,-1.9167,0.159,9.63468,9.63468
1785.00,9.63178,25.117253,0.000398,25.002384,-1.9166,0.159,9.63424,9.63424
1786.00,9.63219,25.117370,0.000400,25.002419,-1.9167,0.159,9.63378,9.63378
1787.00,9.63232,25.117508,0.000401,25.002473,-1.9167,0.159,9.63284,9.63284
1788.00,9.63228,25.117503,0.000398,25.002348,-1.9165,0.159,9.63295,9.63295
1789.00,9.63257,25.117555,0.000397,25.002353,-1.9163,0.159,9.63380,9.63380
1790.00,9.63294,25.117567,0.000398,25.002380,-1.9162,0.159,9.63456,9.63456
1791.00,9.63312,25.117468,0.000396,25.002298,-1.9159,0.159,9.63463,9.63463
1792.00,9.63338,25.117470,0.000394,25.002261,-1.9159,0.160,9.63562,9.63562
1793.00,9.63387,25.117566,0.000395,25.002334,-1.9159,0.160,9.63607,9.63607
1794.00,9.63443,25.117565,0.000392,25.002288,-1.9160,0.160,9.63606,9.63606
1795.00,9.63485,25.117625,0.000391,25.002255,-1.9159,0.160,9.63624,9.63624
1796.00,9.63514,25.117762,0.000391,25.002323,-1.9158,0.160,9.63662,9.63662
1797.00,9.63503,25.117836,0.000394,25.002367,-1.9156,0.160,9.63542,9.63542
1798.00,9.63488,25.117817,0.000391,25.002382,-1.9155,0.160,9.63451,9.63451
1799.00,9.63472,25.117836,0.000393,25.002387,-1.9153,0.160,9.63273,9.63273
1800.00,9.63437,25.117849,0.000399,25.002359,-1.9152,0.160,9.63195,9.63195
1801.00,9.63422,25.117810,0.000401,25.002329,-1.9153,0.160,9.63245,9.63245
1802.00,9.63432,25.117736,0.000401,25.002304,-1.9153,0.160,9.63428,9.63428
1803.00,9.63461,25.117665,0.000399,25.002215,-1.9153,0.160,9.63511,9.63511
1804.00,9.63473,25.117669,0.000396,25.002177,-1.9151,0.160,9.63499,9.63499
1805.00,9.63504,25.117663,0.000387,25.002188,-1.9151,0.161,9.63513,9.63513
1806.00,9.63502,25.117682,0.000385,25.002159,-1.9149,0.161,9.63355,9.63355
1807.00,9.63465,25.117701,0.000381,25.002127,-1.9148,0.161,9.63248,9.63248
1808.00,9.63426,25.117799,0.000386,25.002201,-1.9147,0.161,9.63348,9.63348
1809.00,9.63433,25.117930,0.000392,25.002301,-1.9147,0.161,9.63656,9.63656
1810.00,9.63437,25.117988,0.000394,25.002346,-1.9147,0.161,9.63672,9.63672
1811.00,9.63401,25.118059,0.000399,25.002410,-1.9147,0.161,9.63796,9.63796
1812.00,9.63410,25.118123,0.000404,25.002427,-1.9146,0.161,9.64049,9.64049
1813.00,9.63465,25.118212,0.000402,25.002443,-1.9146,0.161,9.64055,9.64055
1814.00,9.63476,25.118110,0.000398,25.002323,-1.9145,0.161,9.63917,9.63917
1815.00,9.63530,25.118088,0.000397,25.002284,-1.9143,0.161,9.64010,9.64010
1816.00,9.63589,25.118124,0.000392,25.002317,-1.9142,0.162,9.64055,9.64055
1817.00,9.63559,25.118143,0.000385,25.002290,-1.9142,0.162,9.63828,9.63828
1818.00,9.63649,25.118165,0.000382,25.002300,-1.9140,0.162,9.63729,9.63729
1819.00,9.63788,25.118262,0.000386,25.002361,-1.9139,0.162,9.63798,9.63798
1820.00,9.63806,25.118382,0.000394,25.002398,-1.9138,0.162,9.63742,9.63742
1821.00,9.63790,25.118426,0.000396,25.002378,-1.9138,0.162,9.63682,9.63682
1822.00,9.63791,25.118510,0.000398,25.002424,-1.9137,0.162,9.63701,9.63701
1823.00,9.63788,25.118520,0.000399,25.002364,-1.9138,0.162,9.63667,9.63667
1824.00,9.63758,25.118538,0.000400,25.002319,-1.9137,0.162,9.63645,9.63645
1825.00,9.63774,25.118551,0.000393,25.002303,-1.9136,0.163,9.63775,9.63775
1826.00,9.63833,25.118566,0.000391,25.002289,-1.9135,0.163,9.63900,9.63900
1827.00,9.63888,25.118510,0.000392,25.002221,-1.9136,0.163,9.64027,9.64027
1828.00,9.63871,25.118569,0.000394,25.002243,-1.9136,0.163,9.64184,9.64184
1829.00,9.63879,25.118679,0.000390,25.002294,-1.9137,0.163,9.64146,9.64146
1830.00,9.63918,25.118781,0.000402,25.002342,-1.9138,0.163,9.63971,9.63971
1831.00,9.63878,25.118853,0.000406,25.002318,-1.9139,0.162,9.63726,9.63726
1832.00,9.63810,25.118959,0.000403,25.002324,-1.9139,0.163,9.63561,9.63561
1833.00,9.63785,25.118944,0.000405,25.002297,-1.9139,0.163,9.63459,9.63459
1834.00,9.63750,25.118863,0.000406,25.002214,-1.9137,0.163,9.63444,9.63444
1835.00,9.63751,25.118861,0.000399,25.002181,-1.9137,0.163,9.63404,9.63404
1836.00,9.63765,25.118845,0.000393,25.002155,-1.9136,0.163,9.63474,9.63474
1837.00,9.63753,25.118854,0.000391,25.002126,-1.9136,0.164,9.63569,9.63569
1838.00,9.63790,25.118910,0.000391,25.002128,-1.9136,0.164,9.63491,9.63491
1839.00,9.63805,25.119028,0.000394,25.002189,-1.9137,0.164,9.63469,9.63469
1840.00,9.63738,25.119078,0.000394,25.002192,-1.9138,0.164,9.63572,9.63572
1841.00,9.63679,25.119181,0.000398,25.002221,-1.9137,0.164,9.63689,9.63689
1842.00,9.63665,25.119274,0.000399,25.002289,-1.9137,0.164,9.63765,9.63765
1843.00,9.63670,25.119329,0.000396,25.002343,-1.9136,0.164,9.63941,9.63941
1844.00,9.63721,25.119411,0.000393,25.002386,-1.9136,0.164,9.63953,9.63953
1845.00,9.63720,25.119407,0.000394,25.002315,-1.9134,0.165,9.63887,9.63887
1846.00,9.63687,25.119375,0.000396,25.002329,-1.9134,0.165,9.63789,9.63789
1847.00,9.63658,25.119325,0.000397,25.002286,-1.9133,0.165,9.63649,9.63649
1848.00,9.63597,25.119299,0.000400,25.002227,-1.9131,0.164,9.63345,9.63345
1849.00,9.63532,25.119288,0.000400,25.002172,-1.9131,0.164,9.63186,9.63186
1850.00,9.63542,25.119296,0.000399,25.002210,-1.9131,0.165,9.63118,9.63118
1851.00,9.63567,25.119350,0.000394,25.002231,-1.9129,0.165,9.63072,9.63072
1852.00,9.63527,25.119377,0.000393,25.002245,-1.9129,0.165,9.63116,9.63116
1853.00,9.63543,25.119429,0.000391,25.002288,-1.9129,0.165,9.63213,9.63213
1854.00,9.63529,25.119430,0.000390,25.002298,-1.9128,0.165,9.63287,9.63287
1855.00,9.63504,25.119430,0.000389,25.002205,-1.9128,0.165,9.63429,9.63429
1856.00,9.63495,25.119492,0.000391,25.002207,-1.9127,0.166,9.63675,9.63675
1857.00,9.63416,25.119592,0.000397,25.002270,-1.9127,0.165,9.63848,9.63848
1858.00,9.63240,25.119578,0.000399,25.002236,-1.9127,0.165,9.64021,9.64021
1859.00,9.63162,25.119556,0.000400,25.002241,-1.9127,0.165,9.64023,9.64023
1860.00,9.63105,25.119674,0.000400,25.002362,-1.9126,0.165,9.63791,9.63791
1861.00,9.63298,25.119723,0.000401,25.002332,-1.9124,0.165,9.63405,9.63405
@13,2.0001,4.0, 1860.058 
1862.00,9.63669,25.119617,0.000392,25.002217,-1.9123,0.166,9.63032,9.63032
1863.00,9.63439,25.119625,0.000392,25.002175,-1.9123,0.166,9.62874,9.62874
1864.00,9.63658,25.119702,0.000391,25.002205,-1.9124,0.166,9.62966,9.62966
1865.00,9.63863,25.119675,0.000392,25.002191,-1.9125,0.166,9.63242,9.63242
1866.00,9.63921,25.119708,0.000389,25.002199,-1.9125,0.166,9.63668,9.63668
1867.00,9.64179,25.119928,0.000395,25.002294,-1.9125,0.166,9.64013,9.64013
1868.00,9.64053,25.120033,0.000393,25.002343,-1.9124,0.166,9.64226,9.64226
1869.00,9.63242,25.120096,0.000394,25.002331,-1.9122,0.166,9.64374,9.64374
1870.00,9.62712,25.120204,0.000393,25.002345,-1.9120,0.166,9.64440,9.64440
1871.00,9.62754,25.120242,0.000391,25.002321,-1.9120,0.167,9.64481,9.64481
1872.00,9.63070,25.120174,0.000390,25.002236,-1.9120,0.167,9.64465,9.64465
1873.00,9.63396,25.120308,0.000390,25.002245,-1.9119,0.167,9.64306,9.64306
1874.00,9.63601,25.120398,0.000395,25.002239,-1.9118,0.167,9.64032,9.64032
1875.00,9.63745,25.120394,0.000394,25.002167,-1.9118,0.167,9.63770,9.63770
1876.00,9.63812,25.120416,0.000396,25.002159,-1.9116,0.167,9.63442,9.63442
1877.00,9.63743,25.120477,0.000399,25.002205,-1.9115,0.167,9.63287,9.63287
1878.00,9.63821,25.120472,0.000404,25.002262,-1.9114,0.167,9.63293,9.63293
1879.00,9.64002,25.120533,0.000404,25.002351,-1.9114,0.167,9.63439,9.63439
1880.00,9.64094,25.120589,0.000404,25.002411,-1.9113,0.167,9.63467,9.63467
1881.00,9.64057,25.120661,0.000404,25.002474,-1.9113,0.167,9.63502,9.63502
1882.00,9.63940,25.120702,0.000401,25.002506,-1.9113,0.167,9.63517,9.63517
1883.00,9.63765,25.120709,0.000397,25.002446,-1.9113,0.168,9.63582,9.63582
1884.00,9.63693,25.120619,0.000395,25.002330,-1.9112,0.168,9.63539,9.63539
1885.00,9.63676,25.120642,0.000400,25.002289,-1.9110,0.167,9.63646,9.63646
1886.00,9.63623,25.120668,0.000402,25.002293,-1.9109,0.167,9.63699,9.63699
1887.00,9.63648,25.120722,0.000404,25.002289,-1.9108,0.167,9.63719,9.63719
1888.00,9.63633,25.120778,0.000404,25.002297,-1.9108,0.167,9.63664,9.63664
1889.00,9.63619,25.120854,0.000403,25.002288,-1.9108,0.168,9.63638,9.63638
1890.00,9.63597,25.120870,0.000399,25.002317,-1.9109,0.168,9.63664,9.63664
1891.00,9.63517,25.120770,0.000399,25.002245,-1.9110,0.168,9.63707,9.63707
1892.00,9.63527,25.120770,0.000401,25.002303,-1.9109,0.168,9.63726,9.63726
1893.00,9.63557,25.120769,0.000401,25.002315,-1.9107,0.168,9.63698,9.63698
1894.00,9.63564,25.120806,0.000400,25.002365,-1.9104,0.168,9.63664,9.63664
1895.00,9.63581,25.120827,0.000400,25.002355,-1.9100,0.168,9.63610,9.63610
1896.00,9.63611,25.120957,0.000397,25.002419,-1.9097,0.168,9.63593,9.63593
1897.00,9.63632,25.121001,0.000399,25.002387,-1.9095,0.168,9.63588,9.63588
1898.00,9.63640,25.121051,0.000398,25.002366,-1.9094,0.169,9.63634,9.63634
1899.00,9.63658,25.121130,0.000399,25.002379,-1.9094,0.169,9.63828,9.63828
1900.00,9.63679,25.121275,0.000402,25.002461,-1.9094,0.169,9.63843,9.63843
1901.00,9.63711,25.121374,0.000404,25.002462,-1.9096,0.169,9.63740,9.63740
1902.00,9.63679,25.121376,0.000400,25.002343,-1.9097,0.169,9.63607,9.63607
1903.00,9.63638,25.121411,0.000402,25.002330,-1.9097,0.169,9.63482,9.63482
1904.00,9.63622,25.121460,0.000405,25.002339,-1.9096,0.169,9.63425,9.63425
1905.00,9.63638,25.121386,0.000401,25.002259,-1.9096,0.169,9.63404,9.63404
1906.00,9.63628,25.121399,0.000400,25.002262,-1.9095,0.169,9.63463,9.63463
1907.00,9.63624,25.121527,0.000404,25.002407,-1.9094,0.169,9.63635,9.63635
1908.00,9.63622,25.121570,0.000402,25.002472,-1.9094,0.170,9.63752,9.63752
1909.00,9.63607,25.121577,0.000401,25.002473,-1.9095,0.170,9.63694,9.63694
1910.00,9.63589,25.121576,0.000402,25.002474,-1.9095,0.170,9.63787,9.63787
1911.00,9.63633,25.121479,0.000406,25.002444,-1.9096,0.170,9.63868,9.63868
1912.00,9.63650,25.121472,0.000409,25.002434,-1.9095,0.170,9.63814,9.63814
1913.00,9.63678,25.121475,0.000413,25.002435,-1.9095,0.169,9.63772,9.63772
1914.00,9.63691,25.121412,0.000414,25.002443,-1.9094,0.169,9.63768,9.63768
1915.00,9.63684,25.121493,0.000414,25.002538,-1.9091,0.169,9.63720,9.63720
1916.00,9.63694,25.121567,0.000413,25.002606,-1.9089,0.169,9.63707,9.63707
1917.00,9.63684,25.121547,0.000408,25.002570,-1.9087,0.170,9.63644,9.63644
1918.00,9.63677,25.121591,0.000404,25.002532,-1.9083,0.170,9.63702,9.63702
1919.00,9.63677,25.121644,0.000403,25.002495,-1.9080,0.170,9.63779,9.63779
1920.00,9.63658,25.121665,0.000403,25.002445,-1.9080,0.170,9.63715,9.63715
1921.00,9.63669,25.121643,0.000397,25.002304,-1.9080,0.170,9.63673,9.63673
1922.00,9.63686,25.121608,0.000392,25.002215,-1.9080,0.171,9.63695,9.63695
1923.00,9.63705,25.121603,0.000393,25.002195,-1.9079,0.171,9.63628,9.63628
1924.00,9.63715,25.121627,0.000392,25.002202,-1.9077,0.171,9.63610,9.63610
1925.00,9.63731,25.121694,0.000389,25.002194,-1.9076,0.171,9.63802,9.63802
1926.00,9.63773,25.121851,0.000398,25.002315,-1.9073,0.171,9.63885,9.63885
1927.00,9.63787,25.121965,0.000404,25.002406,-1.9072,0.171,9.63994,9.63994
1928.00,9.63790,25.121974,0.000408,25.002412,-1.9072,0.170,9.64074,9.64074
1929.00,9.63786,25.122079,0.000411,25.002437,-1.9073,0.170,9.63940,9.63940
1930.00,9.63756,25.122036,0.000415,25.002411,-1.9072,0.170,9.63735,9.63735
1931.00,9.63744,25.122027,0.000409,25.002394,-1.9072,0.171,9.63706,9.63706
1932.00,9.63743,25.122076,0.000403,25.002411,-1.9073,0.171,9.63682,9.63682
1933.00,9.63757,25.122147,0.000397,25.002433,-1.9073,0.171,9.63714,9.63714
1934.00,9.63767,25.122164,0.000398,25.002474,-1.9073,0.171,9.63832,9.63832
1935.00,9.63789,25.122260,0.000394,25.002553,-1.9075,0.172,9.63845,9.63845
1936.00,9.63770,25.122345,0.000397,25.002574,-1.9077,0.172,9.63795,9.63795
1937.00,9.63781,25.122453,0.000398,25.002567,-1.9078,0.172,9.63753,9.63753
1938.00,9.63767,25.122448,0.000401,25.002469,-1.9078,0.172,9.63745,9.63745
1939.00,9.63781,25.122491,0.000400,25.002429,-1.9077,0.172,9.63720,9.63720
1940.00,9.63809,25.122531,0.000401,25.002320,-1.9074,0.172,9.63738,9.63738
1941.00,9.63833,25.122621,0.000400,25.002267,-1.9072,0.172,9.63772,9.63772
1942.00,9.63817,25.122705,0.000404,25.002280,-1.9069,0.171,9.63837,9.63837
1943.00,9.63826,25.122838,0.000401,25.002330,-1.9069,0.172,9.63806,9.63806
1944.00,9.63819,25.122910,0.000400,25.002300,-1.9068,0.172,9.63832,9.63832
1945.00,9.63813,25.122955,0.000400,25.002317,-1.9068,0.172,9.63910,9.63910
1946.00,9.63800,25.122940,0.000402,25.002349,-1.9067,0.172,9.63973,9.63973
1947.00,9.63786,25.122895,0.000400,25.002306,-1.9066,0.172,9.63937,9.63937
1948.00,9.63806,25.122784,0.000399,25.002235,-1.9065,0.172,9.63930,9.63930
1949.00,9.63809,25.122753,0.000401,25.002248,-1.9065,0.172,9.63835,9.63835
1950.00,9.63830,25.122685,0.000401,25.002248,-1.9063,0.172,9.63811,9.63811
1951.00,9.63828,25.122687,0.000396,25.002201,-1.9063,0.173,9.63788,9.63788
1952.00,9.63846,25.122697,0.000395,25.002248,-1.9063,0.173,9.63898,9.63898
1953.00,9.63868,25.122799,0.000397,25.002323,-1.9063,0.173,9.64021,9.64021
1954.00,9.63876,25.122859,0.000395,25.002364,-1.9064,0.173,9.64104,9.64104
1955.00,9.63874,25.122985,0.000397,25.002423,-1.9065,0.173,9.64086,9.64086
1956.00,9.63902,25.122971,0.000398,25.002452,-1.9064,0.173,9.64142,9.64142
1957.00,9.63938,25.122953,0.000395,25.002384,-1.9063,0.173,9.64205,9.64205
1958.00,9.63969,25.123062,0.000397,25.002414,-1.9062,0.173,9.64271,9.64271
1959.00,9.64006,25.123064,0.000394,25.002335,-1.9062,0.173,9.64402,9.64402
1960.00,9.64024,25.123117,0.000392,25.002308,-1.9062,0.174,9.64490,9.64490
1961.00,9.64058,25.123196,0.000395,25.002307,-1.9061,0.174,9.64388,9.64388
1962.00,9.64103,25.123308,0.000405,25.002390,-1.9060,0.173,9.64190,9.64190
1963.00,9.64128,25.123318,0.000406,25.002407,-1.9057,0.173,9.64003,9.64003
1964.00,9.64111,25.123371,0.000413,25.002432,-1.9054,0.173,9.63783,9.63783
1965.00,9.64147,25.123384,0.000416,25.002389,-1.9050,0.173,9.63611,9.63611
1966.00,9.64225,25.123400,0.000414,25.002392,-1.9049,0.173,9.63570,9.63570
1967.00,9.64180,25.123353,0.000405,25.002333,-1.9049,0.174,9.63587,9.63587
1968.00,9.64079,25.123390,0.000404,25.002331,-1.9050,0.174,9.63624,9.63624
1969.00,9.64034,25.123423,0.000399,25.002284,-1.9051,0.174,9.63618,9.63618
1970.00,9.63986,25.123542,0.000397,25.002364,-1.9052,0.174,9.63551,9.63551
1971.00,9.63955,25.123579,0.000399,25.002364,-1.9052,0.174,9.63493,9.63493
1972.00,9.63868,25.123694,0.000401,25.002426,-1.9052,0.174,9.63443,9.63443
1973.00,9.63841,25.123766,0.000398,25.002432,-1.9050,0.174,9.63530,9.63530
1974.00,9.63837,25.123845,0.000401,25.002534,-1.9049,0.174,9.63816,9.63816
1975.00,9.63778,25.123754,0.000399,25.002434,-1.9049,0.174,9.64181,9.64181
1976.00,9.63792,25.123842,0.000397,25.002441,-1.9048,0.174,9.64528,9.64528
1977.00,9.63774,25.123893,0.000401,25.002425,-1.9048,0.174,9.64756,9.64756
1978.00,9.63732,25.123920,0.000402,25.002430,-1.9048,0.174,9.64726,9.64726
1979.00,9.63724,25.123953,0.000401,25.002398,-1.9048,0.174,9.64596,9.64596
1980.00,9.63782,25.124039,0.000399,25.002435,-1.9049,0.175,9.64286,9.64286
1981.00,9.63824,25.124055,0.000398,25.002447,-1.9050,0.175,9.63834,9.63834
1982.00,9.63857,25.124079,0.000401,25.002465,-1.9049,0.175,9.63597,9.63597
1983.00,9.64105,25.124136,0.000401,25.002512,-1.9048,0.175,9.63564,9.63564
1984.00,9.64181,25.124158,0.000400,25.002457,-1.9048,0.175,9.63676,9.63676
1985.00,9.64058,25.124148,0.000403,25.002494,-1.9047,0.175,9.63945,9.63945
1986.00,9.64003,25.124146,0.000397,25.002441,-1.9046,0.175,9.64070,9.64070
1987.00,9.64148,25.124113,0.000387,25.002361,-1.9046,0.176,9.63899,9.63899
1988.00,9.64126,25.124107,0.000387,25.002289,-1.9046,0.176,9.63683,9.63683
1989.00,9.63910,25.124103,0.000384,25.002301,-1.9046,0.176,9.63623,9.63623
1990.00,9.63825,25.124193,0.000388,25.002307,-1.9045,0.176,9.63714,9.63714
1991.00,9.63737,25.124296,0.000394,25.002359,-1.9043,0.176,9.64049,9.64049
1992.00,9.63629,25.124377,0.000395,25.002376,-1.9042,0.176,9.64452,9.64452
1993.00,9.63995,25.124378,0.000396,25.002373,-1.9041,0.176,9.64799,9.64799
1994.00,9.64290,25.124423,0.000399,25.002403,-1.9041,0.176,9.64903,9.64903
1995.00,9.64398,25.124367,0.000396,25.002310,-1.9040,0.176,9.64677,9.64677
1996.00,9.63470,25.124342,0.000395,25.002291,-1.9039,0.176,9.64391,9.64391
1997.00,9.62863,25.124341,0.000399,25.002328,-1.9040,0.176,9.64264,9.64264
1998.00,9.63082,25.124396,0.000397,25.002384,-1.9040,0.176,9.64129,9.64129
1999.00,9.64392,25.124464,0.000398,25.002440,-1.9039,0.176,9.63911,9.63911
2000.00,9.64932,25.124620,0.000401,25.002565,-1.9039,0.177,9.63863,9.63863
2001.00,9.64888,25.124654,0.000402,25.002588,-1.9041,0.177,9.63922,9.63922
2002.00,9.64804,25.124710,0.000401,25.002529,-1.9040,0.177,9.63927,9.63927
2003.00,9.64554,25.124748,0.000404,25.002461,-1.9039,0.177,9.63881,9.63881
2004.00,9.64454,25.124775,0.000403,25.002404,-1.9039,0.177,9.63861,9.63861
2005.00,9.64344,25.124714,0.000401,25.002308,-1.9038,0.177,9.63950,9.63950
2006.00,9.64262,25.124698,0.000398,25.002270,-1.9036,0.177,9.63996,9.63996
2007.00,9.64131,25.124657,0.000396,25.002246,-1.9034,0.177,9.63966,9.63966
2008.00,9.63967,25.124673,0.000395,25.002215,-1.9033,0.177,9.63909,9.63909
2009.00,9.63903,25.124724,0.000395,25.002253,-1.9033,0.177,9.63758,9.63758
2010.00,9.63877,25.124767,0.000393,25.002303,-1.9031,0.177,9.63480,9.63480
2011.00,9.63879,25.124859,0.000394,25.002312,-1.9030,0.177,9.63239,9.63239
@14,2.0001,4.0, 2010.1 
2012.00,9.64095,25.124978,0.000400,25.002391,-1.9030,0.177,9.63127,9.63127
2013.00,9.63965,25.125014,0.000401,25.002510,-1.9030,0.177,9.63199,9.63199
2014.00,9.63993,25.124949,0.000403,25.002439,-1.9028,0.177,9.63418,9.63418
2015.00,9.63947,25.125057,0.000407,25.002469,-1.9028,0.177,9.63802,9.63802
2016.00,9.63720,25.125118,0.000406,25.002477,-1.9028,0.178,9.64169,9.64169
2017.00,9.63601,25.125106,0.000401,25.002371,-1.9028,0.178,9.64407,9.64407
2018.00,9.63540,25.125189,0.000399,25.002337,-1.9027,0.178,9.64494,9.64494
2019.00,9.63591,25.125320,0.000396,25.002386,-1.9026,0.178,9.64606,9.64606
2020.00,9.63748,25.125262,0.000394,25.002338,-1.9024,0.178,9.64553,9.64553
2021.00,9.63803,25.125197,0.000393,25.002287,-1.9021,0.178,9.64614,9.64614
2022.00,9.63798,25.125272,0.000397,25.002381,-1.9018,0.178,9.64724,9.64724
2023.00,9.63854,25.125279,0.000396,25.002363,-1.9017,0.179,9.64997,9.64997
2024.00,9.63949,25.125335,0.000400,25.002340,-1.9018,0.179,9.65207,9.65207
2025.00,9.64107,25.125439,0.000401,25.002311,-1.9018,0.178,9.65438,9.65438
2026.00,9.64287,25.125516,0.000402,25.002329,-1.9019,0.178,9.65395,9.65395
2027.00,9.64372,25.125540,0.000401,25.002337,-1.9018,0.179,9.65172,9.65172
2028.00,9.64474,25.125604,0.000401,25.002342,-1.9017,0.179,9.64745,9.64745
2029.00,9.64683,25.125672,0.000399,25.002358,-1.9015,0.179,9.64270,9.64270
2030.00,9.64854,25.125643,0.000399,25.002326,-1.9012,0.179,9.63877,9.63877
2031.00,9.64955,25.125680,0.000397,25.002320,-1.9009,0.179,9.63692,9.63692
2032.00,9.64939,25.125719,0.000398,25.002333,-1.9008,0.179,9.63696,9.63696
2033.00,9.64985,25.125714,0.000398,25.002320,-1.9009,0.179,9.63866,9.63866
2034.00,9.65111,25.125676,0.000394,25.002324,-1.9009,0.180,9.64156,9.64156
2035.00,9.65124,25.125751,0.000392,25.002381,-1.9010,0.180,9.64467,9.64467
2036.00,9.64777,25.125756,0.000395,25.002369,-1.9011,0.180,9.64752,9.64752
2037.00,9.64203,25.125740,0.000396,25.002313,-1.9010,0.180,9.65018,9.65018
2038.00,9.63920,25.125762,0.000400,25.002290,-1.9007,0.180,9.65052,9.65052
2039.00,9.63943,25.125766,0.000404,25.002225,-1.9007,0.180,9.65007,9.65007
2040.00,9.64094,25.125807,0.000406,25.002207,-1.9005,0.180,9.64733,9.64733
2041.00,9.64297,25.125928,0.000405,25.002261,-1.9004,0.180,9.64535,9.64535
2042.00,9.64403,25.125996,0.000401,25.002218,-1.9005,0.180,9.64370,9.64370
2043.00,9.64362,25.126045,0.000398,25.002212,-1.9004,0.180,9.64406,9.64406
2044.00,9.64327,25.126139,0.000399,25.002276,-1.9002,0.180,9.64483,9.64483
2045.00,9.64369,25.126225,0.000399,25.002335,-1.9001,0.180,9.64596,9.64596
2046.00,9.64502,25.126242,0.000398,25.002291,-1.9000,0.180,9.64561,9.64561
2047.00,9.64642,25.126293,0.000402,25.002375,-1.8998,0.180,9.64415,9.64415
2048.00,9.64714,25.126330,0.000407,25.002421,-1.8996,0.180,9.64214,9.64214
2049.00,9.64723,25.126369,0.000403,25.002382,-1.8997,0.181,9.63918,9.63918
2050.00,9.64713,25.126347,0.000401,25.002284,-1.8996,0.181,9.63772,9.63772
2051.00,9.64607,25.126379,0.000404,25.002311,-1.8995,0.181,9.63822,9.63822
2052.00,9.64494,25.126429,0.000403,25.002278,-1.8993,0.181,9.63964,9.63964
2053.00,9.64391,25.126474,0.000400,25.002250,-1.8994,0.181,9.64141,9.64141
2054.00,9.64350,25.126476,0.000404,25.002245,-1.8994,0.181,9.64318,9.64318
2055.00,9.64232,25.126534,0.000408,25.002294,-1.8994,0.181,9.64392,9.64392
2056.00,9.64241,25.126597,0.000409,25.002382,-1.8995,0.181,9.64243,9.64243
2057.00,9.64238,25.126578,0.000408,25.002407,-1.8996,0.181,9.64120,9.64120
2058.00,9.64203,25.126512,0.000408,25.002376,-1.8995,0.181,9.64080,9.64080
2059.00,9.64210,25.126505,0.000405,25.002411,-1.8993,0.181,9.64145,9.64145
2060.00,9.64127,25.126481,0.000401,25.002382,-1.8991,0.181,9.64307,9.64307
2061.00,9.64045,25.126394,0.000397,25.002181,-1.8989,0.181,9.64430,9.64430
2062.00,9.64058,25.126491,0.000397,25.002189,-1.8986,0.181,9.64433,9.64433
2063.00,9.64140,25.126610,0.000396,25.002206,-1.8985,0.182,9.64347,9.64347
2064.00,9.64176,25.126649,0.000397,25.002137,-1.8984,0.182,9.64266,9.64266
2065.00,9.64203,25.126637,0.000393,25.002094,-1.8983,0.182,9.64235,9.64235
2066.00,9.64204,25.126769,0.000397,25.002202,-1.8982,0.182,9.64328,9.64328
2067.00,9.64242,25.126708,0.000398,25.002165,-1.8981,0.182,9.64546,9.64546
2068.00,9.64308,25.126669,0.000394,25.002129,-1.8981,0.182,9.64682,9.64682
2069.00,9.64328,25.126723,0.000393,25.002180,-1.8981,0.182,9.64749,9.64749
2070.00,9.64387,25.126819,0.000396,25.002227,-1.8980,0.182,9.64740,9.64740
2071.00,9.64400,25.126849,0.000397,25.002262,-1.8978,0.183,9.64619,9.64619
2072.00,9.64397,25.126838,0.000395,25.002216,-1.8977,0.183,9.64429,9.64429
2073.00,9.64395,25.126935,0.000398,25.002265,-1.8974,0.183,9.64414,9.64414
2074.00,9.64384,25.126959,0.000403,25.002249,-1.8971,0.183,9.64480,9.64480
2075.00,9.64449,25.126957,0.000403,25.002237,-1.8969,0.183,9.64677,9.64677
2076.00,9.64531,25.126970,0.000402,25.002232,-1.8969,0.183,9.64942,9.64942
2077.00,9.64603,25.127095,0.000403,25.002318,-1.8968,0.183,9.65033,9.65033
2078.00,9.64591,25.127085,0.000402,25.002334,-1.8967,0.183,9.64842,9.64842
2079.00,9.64578,25.127135,0.000400,25.002350,-1.8967,0.183,9.64634,9.64634
2080.00,9.64601,25.127197,0.000402,25.002335,-1.8965,0.183,9.64377,9.64377
2081.00,9.64674,25.127245,0.000401,25.002328,-1.8964,0.183,9.64223,9.64223
2082.00,9.64701,25.127227,0.000398,25.002223,-1.8963,0.184,9.64365,9.64365
2083.00,9.64664,25.127280,0.000396,25.002143,-1.8963,0.184,9.64712,9.64712
2084.00,9.64631,25.127306,0.000395,25.002136,-1.8965,0.184,9.64968,9.64968
2085.00,9.64724,25.127359,0.000397,25.002177,-1.8966,0.184,9.65004,9.65004
2086.00,9.64839,25.127369,0.000399,25.002146,-1.8967,0.184,9.64880,9.64880
2087.00,9.64630,25.127516,0.000406,25.002240,-1.8966,0.184,9.64584,9.64584
2088.00,9.64462,25.127636,0.000411,25.002358,-1.8966,0.183,9.64293,9.64293
2089.00,9.64621,25.127699,0.000411,25.002397,-1.8965,0.183,9.64055,9.64055
2090.00,9.64734,25.127705,0.000408,25.002388,-1.8964,0.184,9.64097,9.64097
2091.00,9.64618,25.127766,0.000409,25.002375,-1.8962,0.184,9.64328,9.64328
2092.00,9.64488,25.127791,0.000407,25.002327,-1.8961,0.184,9.64597,9.64597
2093.00,9.64483,25.127807,0.000402,25.002294,-1.8960,0.184,9.64844,9.64844
2094.00,9.64618,25.127802,0.000400,25.002211,-1.8958,0.184,9.64979,9.64979
2095.00,9.64599,25.127868,0.000401,25.002210,-1.8957,0.184,9.64918,9.64918
2096.00,9.64496,25.127908,0.000399,25.002218,-1.8957,0.184,9.64737,9.64737
2097.00,9.64601,25.127961,0.000398,25.002249,-1.8957,0.184,9.64572,9.64572
2098.00,9.64679,25.127951,0.000399,25.002210,-1.8955,0.184,9.64527,9.64527
2099.00,9.64617,25.127968,0.000397,25.002246,-1.8954,0.185,9.64637,9.64637
2100.00,9.64503,25.127968,0.000398,25.002252,-1.8953,0.185,9.64813,9.64813
2101.00,9.64476,25.128016,0.000396,25.002324,-1.8950,0.185,9.64884,9.64884
2102.00,9.64541,25.128092,0.000391,25.002341,-1.8949,0.185,9.64927,9.64927
2103.00,9.64607,25.128126,0.000392,25.002295,-1.8951,0.185,9.64763,9.64763
2104.00,9.64665,25.128222,0.000398,25.002320,-1.8952,0.185,9.64625,9.64625
2105.00,9.64665,25.128275,0.000397,25.002292,-1.8952,0.185,9.64521,9.64521
2106.00,9.64693,25.128354,0.000401,25.002260,-1.8953,0.185,9.64622,9.64622
2107.00,9.64731,25.128325,0.000405,25.002255,-1.8953,0.185,9.64811,9.64811
2108.00,9.64747,25.128313,0.000405,25.002242,-1.8951,0.185,9.65065,9.65065
2109.00,9.64698,25.128292,0.000404,25.002176,-1.8950,0.185,9.65168,9.65168
2110.00,9.64729,25.128374,0.000401,25.002183,-1.8949,0.185,9.65171,9.65171
2111.00,9.64798,25.128387,0.000399,25.002134,-1.8948,0.185,9.65009,9.65009
2112.00,9.64797,25.128410,0.000393,25.002123,-1.8946,0.185,9.64849,9.64849
2113.00,9.64774,25.128521,0.000390,25.002182,-1.8944,0.186,9.64773,9.64773
2114.00,9.64822,25.128603,0.000387,25.002189,-1.8943,0.186,9.64715,9.64715
2115.00,9.64859,25.128591,0.000388,25.002190,-1.8942,0.186,9.64650,9.64650
2116.00,9.64862,25.128580,0.000388,25.002203,-1.8943,0.186,9.64655,9.64655
2117.00,9.64831,25.128609,0.000390,25.002177,-1.8943,0.186,9.64730,9.64730
2118.00,9.64782,25.128577,0.000390,25.002128,-1.8940,0.186,9.64537,9.64537
2119.00,9.64784,25.128592,0.000395,25.002173,-1.8939,0.186,9.63832,9.63832
2120.00,9.64847,25.128627,0.000398,25.002199,-1.8938,0.186,9.63417,9.63417
2121.00,9.64863,25.128658,0.000400,25.002202,-1.8937,0.186,9.63343,9.63343
2122.00,9.64781,25.128684,0.000401,25.002205,-1.8937,0.186,9.63330,9.63330
2123.00,9.64641,25.128739,0.000402,25.002297,-1.8938,0.186,9.63734,9.63734
2124.00,9.64643,25.128710,0.000399,25.002257,-1.8938,0.186,9.64761,9.64761
2125.00,9.64566,25.128710,0.000398,25.002267,-1.8936,0.187,9.65504,9.65504
2126.00,9.64473,25.128703,0.000396,25.002268,-1.8935,0.187,9.65805,9.65805
2127.00,9.65023,25.128787,0.000396,25.002374,-1.8933,0.187,9.65838,9.65838
2128.00,9.64093,25.128787,0.000397,25.002336,-1.8932,0.187,9.65580,9.65580
2129.00,9.61276,25.128810,0.000399,25.002349,-1.8931,0.187,9.65355,9.65355
2130.00,9.62285,25.128854,0.000395,25.002349,-1.8930,0.187,9.65311,9.65311
2131.00,9.64022,25.128863,0.000398,25.002361,-1.8927,0.187,9.65448,9.65448
2132.00,9.64982,25.128924,0.000401,25.002351,-1.8924,0.187,9.65649,9.65649
2133.00,9.66012,25.128951,0.000400,25.002304,-1.8923,0.187,9.65792,9.65792
2134.00,9.66117,25.129031,0.000397,25.002373,-1.8921,0.188,9.65874,9.65874
2135.00,9.65815,25.128975,0.000400,25.002294,-1.8920,0.187,9.65835,9.65835
2136.00,9.65622,25.129027,0.000401,25.002248,-1.8920,0.187,9.65666,9.65666
2137.00,9.65699,25.128966,0.000399,25.002152,-1.8920,0.188,9.65591,9.65591
2138.00,9.65727,25.129013,0.000399,25.002146,-1.8918,0.188,9.65677,9.65677
2139.00,9.65672,25.129092,0.000401,25.002127,-1.8917,0.188,9.65804,9.65804
2140.00,9.65607,25.129210,0.000400,25.002184,-1.8915,0.188,9.65872,9.65872
2141.00,9.65603,25.129308,0.000400,25.002254,-1.8915,0.188,9.65818,9.65818
2142.00,9.65669,25.129345,0.000399,25.002225,-1.8915,0.188,9.65615,9.65615
2143.00,9.65658,25.129416,0.000401,25.002256,-1.8915,0.188,9.65455,9.65455
2144.00,9.65587,25.129426,0.000402,25.002232,-1.8914,0.188,9.65319,9.65319
2145.00,9.65564,25.129437,0.000401,25.002176,-1.8913,0.188,9.65302,9.65302
2146.00,9.65620,25.129468,0.000400,25.002091,-1.8913,0.188,9.65338,9.65338
2147.00,9.65656,25.129519,0.000401,25.002108,-1.8913,0.188,9.65438,9.65438
2148.00,9.65580,25.129649,0.000403,25.002189,-1.8913,0.188,9.65463,9.65463
2149.00,9.65554,25.129737,0.000399,25.002192,-1.8914,0.188,9.65414,9.65414
2150.00,9.65559,25.129859,0.000399,25.002285,-1.8913,0.188,9.65147,9.65147
2151.00,9.65577,25.129817,0.000398,25.002322,-1.8912,0.189,9.64936,9.64936
2152.00,9.65556,25.129809,0.000395,25.002360,-1.8911,0.189,9.64891,9.64891
2153.00,9.65513,25.129661,0.000388,25.002235,-1.8910,0.189,9.64957,9.64957
2154.00,9.65397,25.129648,0.000390,25.002214,-1.8908,0.189,9.64984,9.64984
2155.00,9.65304,25.129728,0.000393,25.002220,-1.8908,0.189,9.65110,9.65110
2156.00,9.65179,25.129820,0.000394,25.002204,-1.8908,0.189,9.65433,9.65433
2157.00,9.65132,25.129942,0.000398,25.002202,-1.8908,0.189,9.65659,9.65659
2158.00,9.65145,25.130100,0.000401,25.002280,-1.8907,0.189,9.65780,9.65780
2159.00,9.65000,25.130162,0.000404,25.002285,-1.8906,0.189,9.65768,9.65768
2160.00,9.64856,25.130170,0.000403,25.002258,-1.8905,0.189,9.65619,9.65619
2161.00,9.64584,25.130301,0.000403,25.002306,-1.8903,0.189,9.65249,9.65249
@15,2.0001,4.0, 2160.033 
2162.00,9.65047,25.130322,0.000402,25.002265,-1.8901,0.190,9.64831,9.64831
2163.00,9.65508,25.130294,0.000398,25.002253,-1.8900,0.190,9.64486,9.64486
2164.00,9.65462,25.130310,0.000395,25.002303,-1.8899,0.190,9.64509,9.64509
2165.00,9.65673,25.130320,0.000395,25.002278,-1.8899,0.190,9.64743,9.64743
2166.00,9.65754,25.130315,0.000394,25.002254,-1.8899,0.190,9.65026,9.65026
2167.00,9.65904,25.130302,0.000392,25.002263,-1.8900,0.190,9.65271,9.65271
2168.00,9.66063,25.130391,0.000393,25.002263,-1.8899,0.190,9.65528,9.65528
2169.00,9.65423,25.130444,0.000397,25.002235,-1.8900,0.190,9.65747,9.65747
2170.00,9.64446,25.130509,0.000397,25.002292,-1.8900,0.190,9.65909,9.65909
2171.00,9.64142,25.130469,0.000396,25.002310,-1.8898,0.190,9.66093,9.66093
2172.00,9.64461,25.130558,0.000398,25.002374,-1.8897,0.190,9.66239,9.66239
2173.00,9.64769,25.130568,0.000398,25.002340,-1.8896,0.190,9.66105,9.66105
2174.00,9.64929,25.130577,0.000397,25.002343,-1.8893,0.190,9.65880,9.65880
2175.00,9.65195,25.130595,0.000398,25.002369,-1.8890,0.190,9.65836,9.65836
2176.00,9.65411,25.130671,0.000400,25.002370,-1.8888,0.191,9.65912,9.65912
2177.00,9.65533,25.130679,0.000402,25.002293,-1.8887,0.190,9.66003,9.66003
2178.00,9.65751,25.130752,0.000400,25.002401,-1.8887,0.191,9.66209,9.66209
2179.00,9.65760,25.130736,0.000396,25.002349,-1.8886,0.191,9.66175,9.66175
2180.00,9.65876,25.130781,0.000394,25.002341,-1.8886,0.191,9.65948,9.65948
2181.00,9.65964,25.130790,0.000393,25.002338,-1.8885,0.191,9.65711,9.65711
2182.00,9.66030,25.130791,0.000388,25.002362,-1.8885,0.191,9.65729,9.65729
2183.00,9.66127,25.130752,0.000391,25.002269,-1.8884,0.191,9.65832,9.65832
2184.00,9.66101,25.130791,0.000394,25.002260,-1.8884,0.191,9.66003,9.66003
2185.00,9.66017,25.130767,0.000395,25.002187,-1.8884,0.191,9.66155,9.66155
2186.00,9.65852,25.130788,0.000394,25.002200,-1.8884,0.191,9.66089,9.66089
2187.00,9.65810,25.130807,0.000397,25.002213,-1.8884,0.191,9.65782,9.65782
2188.00,9.65911,25.130868,0.000400,25.002298,-1.8885,0.192,9.65583,9.65583
2189.00,9.66028,25.130923,0.000398,25.002352,-1.8884,0.192,9.65578,9.65578
2190.00,9.66037,25.131009,0.000401,25.002431,-1.8884,0.192,9.65651,9.65651
2191.00,9.65907,25.131054,0.000400,25.002432,-1.8883,0.192,9.65813,9.65813
2192.00,9.65895,25.131088,0.000400,25.002404,-1.8881,0.192,9.65948,9.65948
2193.00,9.65748,25.131125,0.000394,25.002355,-1.8878,0.192,9.65855,9.65855
2194.00,9.65755,25.131152,0.000397,25.002339,-1.8876,0.192,9.65719,9.65719
2195.00,9.65889,25.131122,0.000395,25.002248,-1.8874,0.192,9.65635,9.65635
2196.00,9.65937,25.131180,0.000400,25.002240,-1.8871,0.192,9.65632,9.65632
2197.00,9.65902,25.131226,0.000401,25.002254,-1.8870,0.192,9.65663,9.65663
2198.00,9.65830,25.131294,0.000404,25.002234,-1.8870,0.192,9.65693,9.65693
2199.00,9.65805,25.131385,0.000402,25.002217,-1.8871,0.192,9.65667,9.65667
2200.00,9.65806,25.131446,0.000402,25.002216,-1.8873,0.192,9.65524,9.65524
2201.00,9.65737,25.131504,0.000396,25.002209,-1.8875,0.193,9.65446,9.65446
2202.00,9.65646,25.131519,0.000394,25.002203,-1.8876,0.193,9.65493,9.65493
2203.00,9.65615,25.131525,0.000393,25.002156,-1.8875,0.193,9.65564,9.65564
2204.00,9.65633,25.131500,0.000394,25.002145,-1.8873,0.193,9.65587,9.65587
2205.00,9.65651,25.131543,0.000397,25.002159,-1.8871,0.193,9.65611,9.65611
2206.00,9.65655,25.131583,0.000400,25.002183,-1.8869,0.193,9.65496,9.65496
2207.00,9.65632,25.131726,0.000402,25.002243,-1.8866,0.193,9.65272,9.65272
2208.00,9.65591,25.131737,0.000402,25.002279,-1.8864,0.193,9.65311,9.65311
2209.00,9.65522,25.131773,0.000404,25.002327,-1.8864,0.193,9.65426,9.65426
2210.00,9.65512,25.131853,0.000406,25.002435,-1.8862,0.193,9.65559,9.65559
2211.00,9.65531,25.131915,0.000407,25.002473,-1.8862,0.193,9.65609,9.65609
2212.00,9.65549,25.131931,0.000408,25.002473,-1.8863,0.193,9.65709,9.65709
2213.00,9.65556,25.131945,0.000407,25.002442,-1.8864,0.193,9.65655,9.65655
2214.00,9.65522,25.131931,0.000403,25.002378,-1.8864,0.193,9.65599,9.65599
2215.00,9.65497,25.131854,0.000400,25.002233,-1.8863,0.193,9.65577,9.65577
2216.00,9.65508,25.131769,0.000398,25.002092,-1.8863,0.193,9.65682,9.65682
2217.00,9.65552,25.131795,0.000395,25.002061,-1.8863,0.194,9.65588,9.65588
2218.00,9.65580,25.131798,0.000394,25.002045,-1.8861,0.194,9.65414,9.65414
2219.00,9.65535,25.131872,0.000394,25.002079,-1.8861,0.194,9.65178,9.65178
2220.00,9.65528,25.132005,0.000394,25.002219,-1.8860,0.194,9.65002,9.65002
2221.00,9.65442,25.132095,0.000395,25.002312,-1.8858,0.194,9.64690,9.64690
2222.00,9.65349,25.132102,0.000398,25.002299,-1.8855,0.194,9.64648,9.64648
2223.00,9.65282,25.132149,0.000396,25.002286,-1.8854,0.194,9.64735,9.64735
2224.00,9.65270,25.132173,0.000399,25.002292,-1.8852,0.194,9.64954,9.64954
2225.00,9.65296,25.132165,0.000398,25.002247,-1.8850,0.194,9.65182,9.65182
2226.00,9.65234,25.132128,0.000397,25.002187,-1.8850,0.194,9.65477,9.65477
2227.00,9.65158,25.132163,0.000393,25.002192,-1.8850,0.195,9.65691,9.65691
2228.00,9.65207,25.132292,0.000396,25.002306,-1.8847,0.195,9.65762,9.65762
2229.00,9.65288,25.132361,0.000388,25.002294,-1.8846,0.195,9.65764,9.65764
2230.00,9.65306,25.132424,0.000391,25.002307,-1.8847,0.195,9.65707,9.65707
2231.00,9.65244,25.132519,0.000396,25.002349,-1.8847,0.195,9.65862,9.65862
2232.00,9.65170,25.132535,0.000402,25.002335,-1.8848,0.195,9.66037,9.66037
2233.00,9.65205,25.132568,0.000399,25.002330,-1.8849,0.195,9.66250,9.66250
2234.00,9.65278,25.132625,0.000403,25.002337,-1.8849,0.195,9.66372,9.66372
2235.00,9.65435,25.132572,0.000398,25.002245,-1.8848,0.195,9.66414,9.66414
2236.00,9.65575,25.132636,0.000393,25.002275,-1.8847,0.195,9.66212,9.66212
2237.00,9.65626,25.132667,0.000389,25.002256,-1.8846,0.195,9.66025,9.66025
2238.00,9.65738,25.132666,0.000386,25.002222,-1.8846,0.196,9.65945,9.65945
2239.00,9.65904,25.132739,0.000387,25.002310,-1.8848,0.196,9.65943,9.65943
2240.00,9.65990,25.132840,0.000390,25.002454,-1.8846,0.196,9.65920,9.65920
2241.00,9.66002,25.132852,0.000394,25.002462,-1.8845,0.196,9.65867,9.65867
2242.00,9.66024,25.132784,0.000393,25.002479,-1.8843,0.196,9.65787,9.65787
2243.00,9.66044,25.132777,0.000399,25.002509,-1.8842,0.196,9.65758,9.65758
2244.00,9.66088,25.132755,0.000400,25.002497,-1.8840,0.196,9.65784,9.65784
2245.00,9.66032,25.132842,0.000399,25.002464,-1.8838,0.196,9.65878,9.65878
2246.00,9.65988,25.132862,0.000391,25.002410,-1.8837,0.196,9.66078,9.66078
2247.00,9.66032,25.133042,0.000394,25.002444,-1.8836,0.196,9.66136,9.66136
2248.00,9.66059,25.133139,0.000393,25.002420,-1.8836,0.196,9.65930,9.65930
2249.00,9.65971,25.133170,0.000393,25.002334,-1.8835,0.196,9.65768,9.65768
2250.00,9.65904,25.133093,0.000393,25.002263,-1.8834,0.196,9.65753,9.65753
2251.00,9.65912,25.133110,0.000397,25.002310,-1.8836,0.196,9.65713,9.65713
2252.00,9.65862,25.133032,0.000391,25.002300,-1.8837,0.196,9.65728,9.65728
2253.00,9.65876,25.133084,0.000394,25.002341,-1.8836,0.196,9.65786,9.65786
2254.00,9.65883,25.133119,0.000394,25.002388,-1.8837,0.197,9.65797,9.65797
2255.00,9.65879,25.133179,0.000394,25.002447,-1.8838,0.197,9.65590,9.65590
2256.00,9.65823,25.133277,0.000394,25.002473,-1.8836,0.197,9.65451,9.65451
2257.00,9.65802,25.133380,0.000398,25.002489,-1.8833,0.197,9.65403,9.65403
2258.00,9.65856,25.133385,0.000399,25.002481,-1.8831,0.197,9.65525,9.65525
2259.00,9.65824,25.133405,0.000400,25.002449,-1.8827,0.197,9.65577,9.65577
2260.00,9.65750,25.133389,0.000403,25.002365,-1.8824,0.197,9.65789,9.65789
2261.00,9.65696,25.133362,0.000403,25.002328,-1.8823,0.197,9.65845,9.65845
2262.00,9.65731,25.133408,0.000400,25.002295,-1.8823,0.197,9.65868,9.65868
2263.00,9.65743,25.133448,0.000399,25.002338,-1.8823,0.197,9.65812,9.65812
2264.00,9.65716,25.133439,0.000394,25.002308,-1.8824,0.197,9.65915,9.65915
2265.00,9.65668,25.133550,0.000391,25.002365,-1.8824,0.198,9.65938,9.65938
2266.00,9.65713,25.133591,0.000388,25.002346,-1.8825,0.198,9.66039,9.66039
2267.00,9.65783,25.133633,0.000390,25.002341,-1.8824,0.198,9.66062,9.66062
2268.00,9.65781,25.133661,0.000386,25.002266,-1.8824,0.198,9.66036,9.66036
2269.00,9.65758,25.133732,0.000389,25.002269,-1.8824,0.198,9.65803,9.65803
2270.00,9.65778,25.133752,0.000390,25.002229,-1.8824,0.198,9.65714,9.65714
2271.00,9.65770,25.133822,0.000390,25.002277,-1.8823,0.199,9.65624,9.65624
2272.00,9.65782,25.133857,0.000391,25.002357,-1.8822,0.199,9.65468,9.65468
2273.00,9.65820,25.133817,0.000396,25.002322,-1.8822,0.198,9.65362,9.65362
2274.00,9.65799,25.133814,0.000397,25.002337,-1.8821,0.198,9.65374,9.65374
2275.00,9.65773,25.133837,0.000398,25.002350,-1.8820,0.198,9.65384,9.65384
2276.00,9.65734,25.133807,0.000400,25.002288,-1.8820,0.198,9.65499,9.65499
2277.00,9.65731,25.133781,0.000398,25.002168,-1.8820,0.198,9.65682,9.65682
2278.00,9.65728,25.133823,0.000395,25.002148,-1.8819,0.199,9.65767,9.65767
2279.00,9.65719,25.133944,0.000397,25.002248,-1.8820,0.199,9.65795,9.65795
2280.00,9.65702,25.133913,0.000397,25.002268,-1.8821,0.199,9.65762,9.65762
2281.00,9.65709,25.133892,0.000394,25.002228,-1.8821,0.199,9.65782,9.65782
2282.00,9.65652,25.133935,0.000392,25.002282,-1.8821,0.199,9.65825,9.65825
2283.00,9.65585,25.133983,0.000396,25.002313,-1.8821,0.199,9.65815,9.65815
2284.00,9.65561,25.134001,0.000392,25.002212,-1.8820,0.199,9.65838,9.65838
2285.00,9.65623,25.134087,0.000389,25.002185,-1.8818,0.200,9.65875,9.65875
2286.00,9.65677,25.134200,0.000391,25.002256,-1.8816,0.200,9.65830,9.65830
2287.00,9.65667,25.134238,0.000395,25.002225,-1.8814,0.200,9.65858,9.65858
2288.00,9.65708,25.134302,0.000392,25.002240,-1.8813,0.200,9.65974,9.65974
2289.00,9.65719,25.134296,0.000396,25.002279,-1.8814,0.200,9.66048,9.66048
2290.00,9.65771,25.134287,0.000399,25.002275,-1.8813,0.200,9.66077,9.66077
2291.00,9.65860,25.134367,0.000398,25.002342,-1.8812,0.200,9.66108,9.66108
2292.00,9.65894,25.134341,0.000395,25.002347,-1.8811,0.200,9.66083,9.66083
2293.00,9.65918,25.134323,0.000396,25.002323,-1.8809,0.200,9.66105,9.66105
2294.00,9.65934,25.134307,0.000395,25.002321,-1.8807,0.200,9.66137,9.66137
2295.00,9.65926,25.134405,0.000393,25.002366,-1.8806,0.200,9.66187,9.66187
2296.00,9.65950,25.134448,0.000393,25.002310,-1.8807,0.200,9.66258,9.66258
2297.00,9.65996,25.134522,0.000393,25.002368,-1.8807,0.200,9.66260,9.66260
2298.00,9.66028,25.134619,0.000392,25.002433,-1.8808,0.200,9.66303,9.66303
2299.00,9.66074,25.134736,0.000389,25.002474,-1.8807,0.201,9.66335,9.66335
2300.00,9.66116,25.134805,0.000390,25.002488,-1.8807,0.201,9.66431,9.66431
2301.00,9.66154,25.134731,0.000392,25.002394,-1.8806,0.201,9.66411,9.66411
2302.00,9.66150,25.134803,0.000395,25.002334,-1.8804,0.201,9.66420,9.66420
2303.00,9.66184,25.134841,0.000394,25.002300,-1.8803,0.201,9.66403,9.66403
2304.00,9.66240,25.134878,0.000397,25.002294,-1.8802,0.201,9.66397,9.66397
2305.00,9.66255,25.134875,0.000401,25.002256,-1.8801,0.201,9.66256,9.66256
2306.00,9.66287,25.134952,0.000398,25.002347,-1.8800,0.201,9.66230,9.66230
2307.00,9.66320,25.134956,0.000400,25.002350,-1.8799,0.201,9.66236,9.66236
2308.00,9.66355,25.134991,0.000402,25.002379,-1.8799,0.201,9.66310,9.66310
2309.00,9.66394,25.135069,0.000405,25.002381,-1.8798,0.201,9.66241,9.66241
2310.00,9.66398,25.135070,0.000398,25.002360,-1.8797,0.201,9.66002,9.66002
2311.00,9.66448,25.135124,0.000396,25.002251,-1.8796,0.201,9.65641,9.65641
@16,2.0001,4.0, 2310.089 
2312.00,9.66217,25.135156,0.000393,25.002226,-1.8797,0.202,9.65333,9.65333
2313.00,9.66235,25.135224,0.000392,25.002245,-1.8796,0.202,9.64963,9.64963
2314.00,9.66215,25.135196,0.000388,25.002198,-1.8797,0.202,9.64905,9.64905
2315.00,9.66259,25.135211,0.000388,25.002226,-1.8799,0.202,9.65203,9.65203
2316.00,9.66217,25.135256,0.000392,25.002337,-1.8798,0.202,9.65594,9.65594
2317.00,9.66150,25.135340,0.000397,25.002421,-1.8798,0.202,9.66000,9.66000
2318.00,9.66123,25.135341,0.000399,25.002350,-1.8798,0.202,9.66396,9.66396
2319.00,9.65844,25.135345,0.000400,25.002328,-1.8797,0.202,9.66642,9.66642
2320.00,9.65007,25.135409,0.000404,25.002289,-1.8795,0.202,9.66743,9.66743
2321.00,9.64791,25.135445,0.000407,25.002258,-1.8795,0.202,9.66835,9.66835
2322.00,9.65015,25.135388,0.000403,25.002181,-1.8796,0.202,9.66913,9.66913
2323.00,9.65275,25.135365,0.000401,25.002182,-1.8794,0.202,9.66986,9.66986
2324.00,9.65591,25.135519,0.000403,25.002291,-1.8794,0.202,9.66967,9.66967
2325.00,9.65972,25.135618,0.000402,25.002376,-1.8794,0.202,9.66927,9.66927
2326.00,9.66200,25.135662,0.000401,25.002417,-1.8792,0.202,9.66911,9.66911
2327.00,9.66361,25.135809,0.000401,25.002512,-1.8791,0.202,9.66755,9.66755
2328.00,9.66484,25.135879,0.000402,25.002515,-1.8792,0.202,9.66546,9.66546
2329.00,9.66528,25.135853,0.000401,25.002491,-1.8791,0.203,9.66435,9.66435
2330.00,9.66523,25.135808,0.000402,25.002438,-1.8791,0.202,9.66416,9.66416
2331.00,9.66488,25.135723,0.000396,25.002299,-1.8792,0.203,9.66383,9.66383
2332.00,9.66504,25.135708,0.000394,25.002247,-1.8791,0.203,9.66350,9.66350
2333.00,9.66525,25.135759,0.000392,25.002288,-1.8791,0.203,9.66301,9.66301
2334.00,9.66575,25.135767,0.000389,25.002227,-1.8791,0.203,9.66316,9.66316
2335.00,9.66596,25.135929,0.000384,25.002300,-1.8789,0.204,9.66325,9.66325
2336.00,9.66602,25.136080,0.000390,25.002437,-1.8788,0.204,9.66418,9.66418
2337.00,9.66582,25.136088,0.000390,25.002438,-1.8788,0.204,9.66531,9.66531
2338.00,9.66563,25.136046,0.000389,25.002366,-1.8788,0.204,9.66641,9.66641
2339.00,9.66600,25.136099,0.000394,25.002358,-1.8787,0.204,9.66697,9.66697
2340.00,9.66565,25.135962,0.000392,25.002248,-1.8788,0.204,9.66696,9.66696
2341.00,9.66523,25.135912,0.000390,25.002205,-1.8789,0.204,9.66480,9.66480
2342.00,9.66489,25.135961,0.000394,25.002220,-1.8789,0.204,9.66312,9.66312
2343.00,9.66450,25.136035,0.000397,25.002275,-1.8789,0.204,9.66257,9.66257
2344.00,9.66477,25.136037,0.000394,25.002297,-1.8790,0.204,9.66269,9.66269
2345.00,9.66500,25.136080,0.000398,25.002265,-1.8789,0.204,9.66298,9.66298
2346.00,9.66430,25.136158,0.000400,25.002251,-1.8788,0.204,9.66496,9.66496
2347.00,9.66428,25.136212,0.000396,25.002275,-1.8787,0.204,9.66648,9.66648
2348.00,9.66484,25.136223,0.000396,25.002249,-1.8785,0.204,9.66695,9.66695
2349.00,9.66484,25.136272,0.000395,25.002182,-1.8783,0.204,9.66627,9.66627
2350.00,9.66468,25.136327,0.000396,25.002230,-1.8783,0.204,9.66507,9.66507
2351.00,9.66490,25.136374,0.000395,25.002220,-1.8783,0.204,9.66264,9.66264
2352.00,9.66521,25.136400,0.000396,25.002172,-1.8782,0.204,9.66173,9.66173
2353.00,9.66489,25.136472,0.000394,25.002196,-1.8781,0.204,9.66174,9.66174
2354.00,9.66415,25.136498,0.000392,25.002265,-1.8781,0.204,9.66184,9.66184
2355.00,9.66380,25.136550,0.000389,25.002266,-1.8780,0.205,9.66153,9.66153
2356.00,9.66369,25.136572,0.000384,25.002278,-1.8779,0.205,9.66169,9.66169
2357.00,9.66354,25.136593,0.000382,25.002306,-1.8778,0.205,9.66101,9.66101
2358.00,9.66317,25.136585,0.000384,25.002334,-1.8779,0.206,9.66024,9.66024
2359.00,9.66273,25.136603,0.000388,25.002353,-1.8779,0.206,9.65923,9.65923
2360.00,9.66232,25.136645,0.000390,25.002359,-1.8779,0.206,9.65883,9.65883
2361.00,9.66196,25.136650,0.000396,25.002328,-1.8779,0.205,9.65845,9.65845
2362.00,9.66202,25.136735,0.000398,25.002340,-1.8779,0.205,9.65933,9.65933
2363.00,9.66223,25.136832,0.000399,25.002344,-1.8779,0.205,9.66047,9.66047
2364.00,9.66228,25.136934,0.000397,25.002357,-1.8779,0.205,9.66159,9.66159
2365.00,9.66215,25.137030,0.000395,25.002380,-1.8779,0.205,9.66244,9.66244
2366.00,9.66175,25.137086,0.000391,25.002429,-1.8779,0.206,9.66327,9.66327
2367.00,9.66147,25.137076,0.000389,25.002406,-1.8777,0.206,9.66378,9.66378
2368.00,9.66149,25.137116,0.000390,25.002432,-1.8776,0.206,9.66340,9.66340
2369.00,9.66146,25.137116,0.000390,25.002462,-1.8776,0.206,9.66326,9.66326
2370.00,9.66146,25.137087,0.000392,25.002474,-1.8775,0.206,9.66295,9.66295
2371.00,9.66155,25.137140,0.000396,25.002518,-1.8774,0.206,9.66219,9.66219
2372.00,9.66139,25.137078,0.000395,25.002446,-1.8774,0.206,9.66203,9.66203
2373.00,9.66142,25.137080,0.000393,25.002366,-1.8774,0.206,9.66234,9.66234
2374.00,9.66168,25.137067,0.000388,25.002273,-1.8773,0.206,9.66271,9.66271
2375.00,9.66172,25.137119,0.000388,25.002269,-1.8772,0.206,9.66258,9.66258
2376.00,9.66172,25.137160,0.000384,25.002284,-1.8771,0.207,9.66347,9.66347
2377.00,9.66201,25.137284,0.000386,25.002359,-1.8772,0.207,9.66356,9.66356
2378.00,9.66228,25.137317,0.000385,25.002425,-1.8772,0.207,9.66326,9.66326
2379.00,9.66248,25.137359,0.000392,25.002453,-1.8773,0.207,9.66217,9.66217
2380.00,9.66294,25.137365,0.000391,25.002458,-1.8772,0.207,9.66162,9.66162
2381.00,9.66288,25.137288,0.000393,25.002374,-1.8772,0.207,9.66082,9.66082
2382.00,9.66273,25.137270,0.000394,25.002395,-1.8771,0.207,9.66096,9.66096
2383.00,9.66270,25.137284,0.000394,25.002408,-1.8770,0.207,9.66114,9.66114
2384.00,9.66222,25.137349,0.000397,25.002459,-1.8768,0.207,9.66124,9.66124
2385.00,9.66240,25.137398,0.000399,25.002480,-1.8768,0.207,9.66201,9.66201
2386.00,9.66225,25.137541,0.000396,25.002573,-1.8769,0.207,9.66321,9.66321
2387.00,9.66210,25.137630,0.000397,25.002550,-1.8770,0.207,9.66530,9.66530
2388.00,9.66222,25.137708,0.000399,25.002526,-1.8771,0.207,9.66679,9.66679
2389.00,9.66280,25.137729,0.000399,25.002485,-1.8772,0.207,9.66844,9.66844
2390.00,9.66327,25.137752,0.000399,25.002421,-1.8773,0.207,9.67029,9.67029
2391.00,9.66391,25.137775,0.000401,25.002406,-1.8774,0.207,9.67292,9.67292
2392.00,9.66396,25.137859,0.000403,25.002467,-1.8774,0.207,9.67301,9.67301
2393.00,9.66423,25.137896,0.000404,25.002475,-1.8773,0.207,9.67341,9.67341
2394.00,9.66439,25.137896,0.000403,25.002476,-1.8774,0.208,9.67434,9.67434
2395.00,9.66574,25.137887,0.000399,25.002497,-1.8775,0.208,9.67317,9.67317
2396.00,9.66671,25.137883,0.000398,25.002436,-1.8774,0.208,9.67017,9.67017
2397.00,9.66839,25.137797,0.000392,25.002374,-1.8774,0.208,9.66749,9.66749
2398.00,9.66954,25.137747,0.000388,25.002324,-1.8775,0.208,9.66498,9.66498
2399.00,9.66960,25.137753,0.000386,25.002294,-1.8775,0.209,9.66060,9.66060
2400.00,9.66911,25.137826,0.000388,25.002312,-1.8775,0.209,9.65676,9.65676
2401.00,9.66792,25.137908,0.000391,25.002375,-1.8775,0.209,9.65429,9.65429
2402.00,9.66745,25.137980,0.000394,25.002372,-1.8777,0.209,9.65390,9.65390
2403.00,9.66806,25.138031,0.000394,25.002370,-1.8777,0.209,9.65461,9.65461
2404.00,9.66682,25.138130,0.000400,25.002431,-1.8776,0.209,9.65841,9.65841
2405.00,9.66609,25.138139,0.000402,25.002418,-1.8777,0.209,9.66325,9.66325
2406.00,9.66378,25.138187,0.000403,25.002440,-1.8776,0.209,9.66739,9.66739
2407.00,9.66033,25.138169,0.000405,25.002441,-1.8776,0.209,9.66923,9.66923
2408.00,9.65727,25.138242,0.000408,25.002470,-1.8776,0.209,9.67099,9.67099
2409.00,9.65399,25.138215,0.000405,25.002369,-1.8777,0.209,9.67030,9.67030
2410.00,9.65183,25.138267,0.000401,25.002369,-1.8778,0.209,9.66928,9.66928
2411.00,9.65223,25.138292,0.000397,25.002299,-1.8778,0.209,9.66708,9.66708
2412.00,9.66049,25.138426,0.000392,25.002348,-1.8778,0.209,9.66517,9.66517
2413.00,9.66501,25.138488,0.000392,25.002372,-1.8777,0.209,9.66377,9.66377
2414.00,9.66753,25.138612,0.000394,25.002555,-1.8776,0.210,9.66417,9.66417
2415.00,9.66876,25.138578,0.000395,25.002490,-1.8774,0.210,9.66485,9.66485
2416.00,9.66838,25.138583,0.000398,25.002482,-1.8775,0.210,9.66600,9.66600
2417.00,9.66707,25.138594,0.000400,25.002407,-1.8774,0.210,9.66799,9.66799
2418.00,9.66689,25.138585,0.000398,25.002379,-1.8775,0.210,9.66874,9.66874
2419.00,9.66735,25.138577,0.000394,25.002249,-1.8776,0.210,9.66846,9.66846
2420.00,9.66746,25.138716,0.000396,25.002326,-1.8777,0.210,9.66793,9.66793
2421.00,9.66775,25.138794,0.000398,25.002343,-1.8777,0.210,9.66766,9.66766
2422.00,9.66768,25.138852,0.000398,25.002322,-1.8778,0.210,9.66690,9.66690
2423.00,9.66735,25.138897,0.000401,25.002291,-1.8779,0.210,9.66640,9.66640
2424.00,9.66722,25.138905,0.000399,25.002266,-1.8781,0.210,9.66626,9.66626
2425.00,9.66713,25.138923,0.000396,25.002253,-1.8783,0.210,9.66561,9.66561
2426.00,9.66673,25.138870,0.000395,25.002213,-1.8786,0.210,9.66531,9.66531
2427.00,9.66628,25.138870,0.000396,25.002265,-1.8788,0.210,9.66501,9.66501
2428.00,9.66586,25.138825,0.000395,25.002232,-1.8788,0.210,9.66527,9.66527
2429.00,9.66597,25.138911,0.000398,25.002268,-1.8787,0.210,9.66396,9.66396
2430.00,9.66561,25.138986,0.000402,25.002288,-1.8786,0.210,9.66338,9.66338
2431.00,9.66546,25.139139,0.000405,25.002367,-1.8784,0.210,9.66295,9.66295
2432.00,9.66580,25.139104,0.000401,25.002283,-1.8782,0.210,9.66216,9.66216
2433.00,9.66551,25.139245,0.000400,25.002349,-1.8781,0.211,9.66194,9.66194
2434.00,9.66528,25.139235,0.000396,25.002333,-1.8781,0.211,9.66255,9.66255
2435.00,9.66494,25.139183,0.000391,25.002337,-1.8782,0.211,9.66361,9.66361
2436.00,9.66464,25.139156,0.000385,25.002258,-1.8783,0.211,9.66459,9.66459
2437.00,9.66429,25.139277,0.000391,25.002326,-1.8783,0.211,9.66540,9.66540
2438.00,9.66433,25.139301,0.000391,25.002349,-1.8785,0.211,9.66580,9.66580
2439.00,9.66433,25.139322,0.000394,25.002370,-1.8786,0.211,9.66737,9.66737
2440.00,9.66407,25.139384,0.000396,25.002326,-1.8786,0.211,9.66745,9.66745
2441.00,9.66426,25.139427,0.000401,25.002341,-1.8787,0.211,9.66788,9.66788
2442.00,9.66476,25.139502,0.000400,25.002397,-1.8788,0.211,9.66788,9.66788
2443.00,9.66495,25.139532,0.000398,25.002394,-1.8788,0.211,9.66694,9.66694
2444.00,9.66496,25.139606,0.000395,25.002366,-1.8789,0.212,9.66609,9.66609
2445.00,9.66504,25.139705,0.000399,25.002412,-1.8790,0.212,9.66604,9.66604
2446.00,9.66513,25.139654,0.000397,25.002367,-1.8793,0.211,9.66517,9.66517
2447.00,9.66516,25.139642,0.000392,25.002319,-1.8794,0.212,9.66506,9.66506
2448.00,9.66508,25.139634,0.000396,25.002264,-1.8795,0.212,9.66540,9.66540
2449.00,9.66512,25.139628,0.000399,25.002290,-1.8796,0.211,9.66528,9.66528
2450.00,9.66550,25.139598,0.000394,25.002233,-1.8796,0.212,9.66584,9.66584
2451.00,9.66593,25.139737,0.000395,25.002347,-1.8795,0.212,9.66689,9.66689
2452.00,9.66638,25.139803,0.000401,25.002367,-1.8796,0.212,9.66826,9.66826
2453.00,9.66669,25.139848,0.000395,25.002371,-1.8796,0.212,9.66968,9.66968
2454.00,9.66694,25.139921,0.000393,25.002372,-1.8796,0.213,9.67013,9.67013
2455.00,9.66706,25.139997,0.000394,25.002441,-1.8797,0.213,9.66988,9.66988
2456.00,9.66675,25.140022,0.000394,25.002419,-1.8796,0.213,9.67030,9.67030
2457.00,9.66668,25.139974,0.000390,25.002378,-1.8796,0.213,9.67101,9.67101
2458.00,9.66688,25.140042,0.000397,25.002428,-1.8795,0.213,9.67065,9.67065
2459.00,9.66730,25.140065,0.000395,25.002420,-1.8795,0.213,9.66985,9.66985
2460.00,9.66830,25.140100,0.000397,25.002375,-1.8794,0.213,9.66744,9.66744
2461.00,9.66960,25.140123,0.000394,25.002334,-1.8794,0.213,9.66285,9.66285
2462.00,9.67247,25.140255,0.000398,25.002372,-1.8795,0.213,9.65764,9.65764
@17,2.0001,4.0, 2460.24099999999 
2463.00,9.67315,25.140226,0.000395,25.002284,-1.8797,0.213,9.65328,9.65328
2464.00,9.67031,25.140286,0.000399,25.002278,-1.8798,0.213,9.65203,9.65203
2465.00,9.67130,25.140287,0.000398,25.002239,-1.8800,0.213,9.65468,9.65468
2466.00,9.67062,25.140286,0.000401,25.002249,-1.8802,0.213,9.65852,9.65852
2467.00,9.67180,25.140306,0.000398,25.002212,-1.8803,0.213,9.66219,9.66219
2468.00,9.67117,25.140411,0.000401,25.002241,-1.8804,0.213,9.66655,9.66655
2469.00,9.66415,25.140421,0.000399,25.002203,-1.8804,0.213,9.66971,9.66971
2470.00,9.65435,25.140482,0.000398,25.002263,-1.8805,0.214,9.67067,9.67067
2471.00,9.65051,25.140558,0.000396,25.002260,-1.8806,0.214,9.67111,9.67111
2472.00,9.65124,25.140551,0.000394,25.002254,-1.8806,0.214,9.67222,9.67222
2473.00,9.65252,25.140545,0.000392,25.002232,-1.8806,0.214,9.67309,9.67309
2474.00,9.65799,25.140657,0.000401,25.002278,-1.8806,0.214,9.67358,9.67358
2475.00,9.66390,25.140734,0.000402,25.002297,-1.8808,0.214,9.67368,9.67368
2476.00,9.66641,25.140755,0.000402,25.002310,-1.8808,0.214,9.67482,9.67482
2477.00,9.66809,25.140824,0.000405,25.002326,-1.8809,0.214,9.67605,9.67605
2478.00,9.66899,25.140896,0.000408,25.002394,-1.8810,0.214,9.67548,9.67548
2479.00,9.67021,25.140859,0.000401,25.002379,-1.8811,0.214,9.67364,9.67364
2480.00,9.67091,25.140825,0.000400,25.002331,-1.8811,0.214,9.67323,9.67323
2481.00,9.67148,25.140900,0.000400,25.002324,-1.8811,0.214,9.67135,9.67135
2482.00,9.67119,25.140981,0.000398,25.002351,-1.8812,0.214,9.66845,9.66845
2483.00,9.67115,25.140931,0.000395,25.002273,-1.8813,0.214,9.66682,9.66682
2484.00,9.67112,25.140808,0.000393,25.002112,-1.8814,0.214,9.66668,9.66668
2485.00,9.67149,25.140853,0.000393,25.002126,-1.8815,0.214,9.66621,9.66621
2486.00,9.67171,25.140768,0.000395,25.002076,-1.8816,0.214,9.66641,9.66641
2487.00,9.67134,25.140671,0.000392,25.001994,-1.8817,0.215,9.66597,9.66597
2488.00,9.67103,25.140786,0.000393,25.002081,-1.8819,0.215,9.66492,9.66492
2489.00,9.67067,25.141015,0.000389,25.002271,-1.8818,0.215,9.66475,9.66475
2490.00,9.66971,25.141098,0.000384,25.002329,-1.8818,0.215,9.66467,9.66467
2491.00,9.66940,25.141169,0.000381,25.002382,-1.8817,0.216,9.66463,9.66463
2492.00,9.66924,25.141229,0.000384,25.002378,-1.8816,0.216,9.66623,9.66623
2493.00,9.66906,25.141277,0.000383,25.002349,-1.8816,0.216,9.66886,9.66886
2494.00,9.66877,25.141352,0.000390,25.002384,-1.8817,0.216,9.66910,9.66910
2495.00,9.66827,25.141355,0.000391,25.002353,-1.8820,0.216,9.66848,9.66848
2496.00,9.66739,25.141389,0.000390,25.002288,-1.8822,0.216,9.66787,9.66787
2497.00,9.66674,25.141502,0.000393,25.002382,-1.8823,0.216,9.66677,9.66677
2498.00,9.66657,25.141480,0.000395,25.002418,-1.8824,0.215,9.66530,9.66530
2499.00,9.66634,25.141461,0.000398,25.002407,-1.8824,0.215,9.66468,9.66468
2500.00,9.66606,25.141522,0.000403,25.002446,-1.8823,0.215,9.66399,9.66399
2501.00,9.66578,25.141568,0.000406,25.002489,-1.8824,0.215,9.66389,9.66389
2502.00,9.66576,25.141622,0.000403,25.002499,-1.8825,0.215,9.66364,9.66364
2503.00,9.66570,25.141705,0.000401,25.002408,-1.8827,0.216,9.66297,9.66297
2504.00,9.66547,25.141690,0.000393,25.002336,-1.8829,0.216,9.66284,9.66284
2505.00,9.66526,25.141647,0.000386,25.002259,-1.8830,0.217,9.66294,9.66294
2506.00,9.66504,25.141696,0.000389,25.002263,-1.8830,0.217,9.66311,9.66311
2507.00,9.66486,25.141738,0.000394,25.002275,-1.8830,0.217,9.66266,9.66266
2508.00,9.66486,25.141767,0.000396,25.002366,-1.8831,0.217,9.66237,9.66237
2509.00,9.66478,25.141840,0.000402,25.002409,-1.8832,0.216,9.66229,9.66229
2510.00,9.66458,25.141836,0.000406,25.002405,-1.8834,0.216,9.66226,9.66226
2511.00,9.66434,25.141915,0.000403,25.002495,-1.8836,0.216,9.66218,9.66218
2512.00,9.66416,25.141873,0.000396,25.002473,-1.8838,0.217,9.66282,9.66282
2513.00,9.66375,25.141836,0.000395,25.002417,-1.8840,0.217,9.66320,9.66320
2514.00,9.66336,25.141888,0.000396,25.002456,-1.8840,0.217,9.66363,9.66363
2515.00,9.66346,25.141916,0.000396,25.002429,-1.8840,0.217,9.66484,9.66484
2516.00,9.66364,25.141935,0.000398,25.002385,-1.8841,0.217,9.66566,9.66566
2517.00,9.66377,25.141954,0.000399,25.002297,-1.8842,0.217,9.66599,9.66599
2518.00,9.66372,25.142116,0.000400,25.002374,-1.8843,0.217,9.66601,9.66601
2519.00,9.66361,25.142097,0.000397,25.002317,-1.8845,0.217,9.66583,9.66583
2520.00,9.66381,25.142213,0.000402,25.002356,-1.8846,0.217,9.66599,9.66599
2521.00,9.66420,25.142210,0.000406,25.002359,-1.8846,0.217,9.66652,9.66652
2522.00,9.66459,25.142207,0.000409,25.002386,-1.8847,0.217,9.66754,9.66754
2523.00,9.66482,25.142173,0.000409,25.002295,-1.8846,0.217,9.66773,9.66773
2524.00,9.66484,25.142172,0.000408,25.002220,-1.8846,0.217,9.66744,9.66744
2525.00,9.66505,25.142180,0.000404,25.002166,-1.8848,0.217,9.66598,9.66598
2526.00,9.66506,25.142218,0.000399,25.002142,-1.8850,0.217,9.66409,9.66409
2527.00,9.66481,25.142327,0.000396,25.002140,-1.8853,0.218,9.66270,9.66270
2528.00,9.66509,25.142371,0.000398,25.002160,-1.8854,0.218,9.66211,9.66211
2529.00,9.66531,25.142476,0.000399,25.002221,-1.8855,0.218,9.66287,9.66287
2530.00,9.66541,25.142545,0.000398,25.002265,-1.8856,0.218,9.66348,9.66348
2531.00,9.66553,25.142667,0.000397,25.002248,-1.8857,0.218,9.66374,9.66374
2532.00,9.66534,25.142702,0.000399,25.002288,-1.8856,0.218,9.66296,9.66296
2533.00,9.66508,25.142731,0.000397,25.002295,-1.8859,0.218,9.66353,9.66353
2534.00,9.66478,25.142746,0.000394,25.002272,-1.8861,0.218,9.66344,9.66344
2535.00,9.66445,25.142814,0.000394,25.002286,-1.8863,0.218,9.66387,9.66387
2536.00,9.66454,25.142763,0.000394,25.002244,-1.8864,0.218,9.66454,9.66454
2537.00,9.66469,25.142798,0.000392,25.002238,-1.8864,0.218,9.66648,9.66648
2538.00,9.66513,25.142885,0.000394,25.002243,-1.8862,0.218,9.66786,9.66786
2539.00,9.66544,25.143008,0.000397,25.002306,-1.8863,0.218,9.66859,9.66859
2540.00,9.66531,25.143010,0.000400,25.002296,-1.8863,0.218,9.66958,9.66958
2541.00,9.66492,25.143066,0.000403,25.002285,-1.8863,0.218,9.67026,9.67026
2542.00,9.66521,25.143109,0.000404,25.002282,-1.8864,0.219,9.66977,9.66977
2543.00,9.66558,25.143119,0.000405,25.002293,-1.8865,0.219,9.66973,9.66973
2544.00,9.66596,25.143012,0.000401,25.002190,-1.8866,0.219,9.66968,9.66968
2545.00,9.66637,25.143020,0.000398,25.002192,-1.8868,0.219,9.66901,9.66901
2546.00,9.66667,25.143000,0.000394,25.002211,-1.8869,0.219,9.66780,9.66780
2547.00,9.66653,25.142963,0.000392,25.002201,-1.8870,0.219,9.66689,9.66689
2548.00,9.66657,25.142996,0.000388,25.002252,-1.8871,0.219,9.66549,9.66549
2549.00,9.66660,25.143071,0.000391,25.002306,-1.8872,0.219,9.66446,9.66446
2550.00,9.66656,25.143165,0.000395,25.002336,-1.8872,0.219,9.66383,9.66383
2551.00,9.66657,25.143226,0.000402,25.002336,-1.8872,0.219,9.66398,9.66398
2552.00,9.66675,25.143306,0.000401,25.002350,-1.8875,0.219,9.66466,9.66466
2553.00,9.66707,25.143195,0.000402,25.002239,-1.8878,0.219,9.66547,9.66547
2554.00,9.66721,25.143284,0.000403,25.002286,-1.8879,0.219,9.66575,9.66575
2555.00,9.66723,25.143271,0.000399,25.002265,-1.8881,0.219,9.66553,9.66553
2556.00,9.66698,25.143308,0.000399,25.002322,-1.8883,0.220,9.66545,9.66545
2557.00,9.66670,25.143320,0.000403,25.002316,-1.8883,0.219,9.66420,9.66420
2558.00,9.66609,25.143566,0.000407,25.002431,-1.8885,0.219,9.66293,9.66293
2559.00,9.66578,25.143563,0.000406,25.002397,-1.8888,0.219,9.66237,9.66237
2560.00,9.66530,25.143628,0.000408,25.002443,-1.8890,0.219,9.66166,9.66166
2561.00,9.66495,25.143723,0.000405,25.002495,-1.8891,0.220,9.66258,9.66258
2562.00,9.66510,25.143857,0.000409,25.002567,-1.8893,0.220,9.66482,9.66482
2563.00,9.66513,25.143736,0.000406,25.002482,-1.8893,0.220,9.66647,9.66647
2564.00,9.66518,25.143676,0.000408,25.002403,-1.8894,0.220,9.66829,9.66829
2565.00,9.66528,25.143682,0.000406,25.002374,-1.8894,0.220,9.67026,9.67026
2566.00,9.66544,25.143657,0.000408,25.002349,-1.8896,0.220,9.66933,9.66933
2567.00,9.66537,25.143591,0.000407,25.002273,-1.8897,0.220,9.66796,9.66796
2568.00,9.66548,25.143696,0.000407,25.002279,-1.8896,0.220,9.66745,9.66745
2569.00,9.66561,25.143778,0.000405,25.002288,-1.8896,0.220,9.66647,9.66647
2570.00,9.66558,25.143866,0.000403,25.002353,-1.8896,0.220,9.66593,9.66593
2571.00,9.66552,25.143821,0.000399,25.002256,-1.8896,0.220,9.66630,9.66630
2572.00,9.66572,25.143812,0.000393,25.002227,-1.8898,0.220,9.66610,9.66610
2573.00,9.66577,25.143829,0.000393,25.002243,-1.8899,0.220,9.66553,9.66553
2574.00,9.66571,25.143883,0.000394,25.002298,-1.8900,0.221,9.66516,9.66516
2575.00,9.66599,25.143806,0.000393,25.002223,-1.8902,0.221,9.66528,9.66528
2576.00,9.66605,25.143923,0.000393,25.002248,-1.8904,0.221,9.66518,9.66518
2577.00,9.66622,25.144046,0.000397,25.002267,-1.8905,0.221,9.66608,9.66608
2578.00,9.66648,25.144025,0.000399,25.002224,-1.8907,0.221,9.66689,9.66689
2579.00,9.66680,25.144095,0.000401,25.002305,-1.8910,0.221,9.66753,9.66753
2580.00,9.66695,25.144133,0.000403,25.002304,-1.8913,0.221,9.66659,9.66659
2581.00,9.66695,25.144168,0.000404,25.002384,-1.8916,0.221,9.66668,9.66668
2582.00,9.66684,25.144196,0.000402,25.002410,-1.8919,0.221,9.66701,9.66701
2583.00,9.66674,25.144280,0.000399,25.002459,-1.8922,0.221,9.66672,9.66672
2584.00,9.66643,25.144271,0.000399,25.002401,-1.8925,0.221,9.66568,9.66568
2585.00,9.66607,25.144349,0.000398,25.002436,-1.8926,0.221,9.66631,9.66631
2586.00,9.66620,25.144252,0.000396,25.002300,-1.8925,0.222,9.66749,9.66749
2587.00,9.66648,25.144247,0.000400,25.002326,-1.8925,0.222,9.66762,9.66762
2588.00,9.66644,25.144242,0.000402,25.002337,-1.8926,0.222,9.66767,9.66767
2589.00,9.66663,25.144283,0.000406,25.002397,-1.8925,0.222,9.66947,9.66947
2590.00,9.66683,25.144256,0.000409,25.002364,-1.8927,0.222,9.66990,9.66990
2591.00,9.66714,25.144377,0.000410,25.002456,-1.8930,0.222,9.66978,9.66978
2592.00,9.66747,25.144461,0.000411,25.002477,-1.8932,0.222,9.66850,9.66850
2593.00,9.66768,25.144512,0.000413,25.002434,-1.8933,0.222,9.66865,9.66865
2594.00,9.66766,25.144566,0.000410,25.002408,-1.8933,0.222,9.66726,9.66726
2595.00,9.66773,25.144635,0.000408,25.002370,-1.8933,0.222,9.66587,9.66587
2596.00,9.66755,25.144688,0.000411,25.002316,-1.8932,0.222,9.66435,9.66435
2597.00,9.66706,25.144742,0.000409,25.002323,-1.8933,0.222,9.66574,9.66574
2598.00,9.66723,25.144798,0.000409,25.002360,-1.8935,0.222,9.66672,9.66672
2599.00,9.66737,25.144754,0.000407,25.002263,-1.8937,0.222,9.66917,9.66917
2600.00,9.66756,25.144821,0.000405,25.002338,-1.8940,0.222,9.67252,9.67252
2601.00,9.66825,25.144868,0.000405,25.002358,-1.8944,0.222,9.67439,9.67439
2602.00,9.66892,25.144863,0.000404,25.002318,-1.8948,0.222,9.67356,9.67356
2603.00,9.66917,25.144924,0.000403,25.002350,-1.8950,0.223,9.67258,9.67258
2604.00,9.66948,25.145016,0.000402,25.002410,-1.8952,0.223,9.67009,9.67009
2605.00,9.66941,25.145058,0.000402,25.002391,-1.8955,0.223,9.66747,9.66747
2606.00,9.66938,25.145070,0.000402,25.002425,-1.8957,0.223,9.66710,9.66710
2607.00,9.66935,25.145096,0.000403,25.002429,-1.8959,0.223,9.66733,9.66733
2608.00,9.66977,25.145075,0.000404,25.002399,-1.8961,0.223,9.66670,9.66670
2609.00,9.67135,25.145096,0.000407,25.002349,-1.8963,0.223,9.66663,9.66663
2610.00,9.67320,25.145125,0.000408,25.002359,-1.8964,0.223,9.66512,9.66512
2611.00,9.67238,25.145109,0.000406,25.002305,-1.8963,0.223,9.66186,9.66186
2612.00,9.66756,25.145128,0.000406,25.002343,-1.8964,0.223,9.66000,9.66000
@18,2.0001,4.0, 2610.079 
2613.00,9.66693,25.145156,0.000404,25.002295,-1.8966,0.223,9.65881,9.65881
2614.00,9.66645,25.145197,0.000402,25.002364,-1.8967,0.223,9.65744,9.65744
2615.00,9.66715,25.145210,0.000403,25.002328,-1.8970,0.223,9.65714,9.65714
2616.00,9.66616,25.145343,0.000404,25.002435,-1.8973,0.223,9.65810,9.65810
2617.00,9.66418,25.145360,0.000402,25.002394,-1.8975,0.223,9.65979,9.65979
2618.00,9.66317,25.145514,0.000408,25.002506,-1.8977,0.223,9.66215,9.66215
2619.00,9.66224,25.145607,0.000407,25.002524,-1.8977,0.224,9.66485,9.66485
2620.00,9.66183,25.145662,0.000411,25.002513,-1.8976,0.223,9.66843,9.66843
2621.00,9.66273,25.145581,0.000413,25.002396,-1.8975,0.223,9.67170,9.67170
2622.00,9.66362,25.145654,0.000414,25.002434,-1.8976,0.223,9.67266,9.67266
2623.00,9.66349,25.145597,0.000408,25.002415,-1.8978,0.224,9.67328,9.67328
2624.00,9.66270,25.145625,0.000411,25.002418,-1.8979,0.224,9.67353,9.67353
2625.00,9.66245,25.145649,0.000407,25.002442,-1.8982,0.224,9.67313,9.67313
2626.00,9.66365,25.145787,0.000404,25.002488,-1.8986,0.224,9.67241,9.67241
2627.00,9.66546,25.145788,0.000402,25.002414,-1.8988,0.224,9.67243,9.67243
2628.00,9.66687,25.145848,0.000403,25.002413,-1.8990,0.224,9.67175,9.67175
2629.00,9.66768,25.145869,0.000398,25.002366,-1.8992,0.224,9.67092,9.67092
2630.00,9.66826,25.145946,0.000397,25.002420,-1.8992,0.224,9.67035,9.67035
2631.00,9.66841,25.146057,0.000403,25.002475,-1.8991,0.224,9.67014,9.67014
2632.00,9.66850,25.146084,0.000402,25.002471,-1.8991,0.224,9.66878,9.66878
2633.00,9.66869,25.146080,0.000401,25.002414,-1.8990,0.224,9.66808,9.66808
2634.00,9.66895,25.146104,0.000401,25.002431,-1.8991,0.224,9.66748,9.66748
2635.00,9.66951,25.146063,0.000405,25.002354,-1.8994,0.224,9.66751,9.66751
2636.00,9.67024,25.145997,0.000401,25.002313,-1.8997,0.224,9.66739,9.66739
2637.00,9.67058,25.146073,0.000403,25.002338,-1.9000,0.224,9.66801,9.66801
2638.00,9.67042,25.146195,0.000407,25.002431,-1.9002,0.224,9.66806,9.66806
2639.00,9.67023,25.146272,0.000409,25.002475,-1.9004,0.224,9.66829,9.66829
2640.00,9.66987,25.146336,0.000403,25.002501,-1.9005,0.224,9.66768,9.66768
2641.00,9.66946,25.146413,0.000402,25.002517,-1.9006,0.225,9.66709,9.66709
2642.00,9.66904,25.146420,0.000401,25.002496,-1.9007,0.225,9.66574,9.66574
2643.00,9.66852,25.146374,0.000396,25.002392,-1.9008,0.225,9.66397,9.66397
2644.00,9.66766,25.146362,0.000396,25.002330,-1.9009,0.225,9.66244,9.66244
2645.00,9.66702,25.146399,0.000396,25.002352,-1.9012,0.225,9.66057,9.66057
2646.00,9.66631,25.146415,0.000398,25.002367,-1.9013,0.225,9.65850,9.65850
2647.00,9.66541,25.146402,0.000396,25.002384,-1.9015,0.225,9.65741,9.65741
2648.00,9.66466,25.146389,0.000396,25.002357,-1.9015,0.226,9.65743,9.65743
2649.00,9.66423,25.146470,0.000399,25.002424,-1.9016,0.226,9.65845,9.65845
2650.00,9.66366,25.146521,0.000404,25.002440,-1.9017,0.225,9.66086,9.66086
2651.00,9.66323,25.146522,0.000406,25.002424,-1.9020,0.225,9.66434,9.66434
2652.00,9.66293,25.146580,0.000407,25.002426,-1.9024,0.225,9.66786,9.66786
2653.00,9.66365,25.146726,0.000409,25.002501,-1.9029,0.225,9.67029,9.67029
2654.00,9.66373,25.146682,0.000407,25.002499,-1.9034,0.225,9.67109,9.67109
2655.00,9.66305,25.146711,0.000407,25.002430,-1.9036,0.225,9.66909,9.66909
2656.00,9.66248,25.146835,0.000407,25.002478,-1.9037,0.226,9.66607,9.66607
2657.00,9.66189,25.146898,0.000408,25.002507,-1.9037,0.226,9.66332,9.66332
2658.00,9.66263,25.146882,0.000406,25.002476,-1.9038,0.226,9.66196,9.66196
2659.00,9.66456,25.146919,0.000403,25.002449,-1.9039,0.226,9.66080,9.66080
2660.00,9.66655,25.146909,0.000400,25.002465,-1.9041,0.226,9.66189,9.66189
2661.00,9.66594,25.146871,0.000399,25.002447,-1.9042,0.226,9.66306,9.66306
2662.00,9.66489,25.146930,0.000398,25.002442,-1.9043,0.226,9.66452,9.66452
2663.00,9.66602,25.146949,0.000397,25.002498,-1.9043,0.226,9.66595,9.66595
2664.00,9.66642,25.147003,0.000402,25.002506,-1.9044,0.226,9.66709,9.66709
2665.00,9.66579,25.147038,0.000400,25.002508,-1.9046,0.226,9.66760,9.66760
2666.00,9.66587,25.147061,0.000399,25.002426,-1.9049,0.226,9.66755,9.66755
2667.00,9.66632,25.147020,0.000399,25.002398,-1.9051,0.226,9.66709,9.66709
2668.00,9.66631,25.147064,0.000401,25.002416,-1.9052,0.226,9.66659,9.66659
2669.00,9.66628,25.147061,0.000399,25.002366,-1.9052,0.226,9.66584,9.66584
2670.00,9.66602,25.147118,0.000403,25.002322,-1.9053,0.226,9.66549,9.66549
2671.00,9.66529,25.147118,0.000402,25.002327,-1.9053,0.226,9.66614,9.66614
2672.00,9.66517,25.147218,0.000399,25.002333,-1.9054,0.227,9.66685,9.66685
2673.00,9.66530,25.147193,0.000396,25.002177,-1.9058,0.227,9.66724,9.66724
2674.00,9.66542,25.147296,0.000395,25.002221,-1.9061,0.227,9.66835,9.66835
2675.00,9.66595,25.147274,0.000395,25.002219,-1.9065,0.227,9.66956,9.66956
2676.00,9.66661,25.147342,0.000399,25.002313,-1.9069,0.227,9.66992,9.66992
2677.00,9.66699,25.147359,0.000403,25.002359,-1.9072,0.227,9.67009,9.67009
2678.00,9.66727,25.147368,0.000403,25.002365,-1.9073,0.227,9.66960,9.66960
2679.00,9.66736,25.147285,0.000401,25.002288,-1.9073,0.227,9.66836,9.66836
2680.00,9.66737,25.147328,0.000400,25.002352,-1.9073,0.227,9.66637,9.66637
2681.00,9.66738,25.147343,0.000402,25.002334,-1.9073,0.227,9.66496,9.66496
2682.00,9.66714,25.147303,0.000400,25.002292,-1.9074,0.227,9.66437,9.66437
2683.00,9.66712,25.147388,0.000404,25.002373,-1.9075,0.227,9.66502,9.66502
2684.00,9.66715,25.147399,0.000404,25.002370,-1.9079,0.227,9.66641,9.66641
2685.00,9.66726,25.147431,0.000409,25.002364,-1.9082,0.227,9.66730,9.66730
2686.00,9.66715,25.147416,0.000404,25.002232,-1.9085,0.227,9.66764,9.66764
2687.00,9.66729,25.147450,0.000406,25.002212,-1.9087,0.227,9.66810,9.66810
2688.00,9.66750,25.147487,0.000404,25.002186,-1.9088,0.227,9.66720,9.66720
2689.00,9.66757,25.147679,0.000406,25.002288,-1.9088,0.228,9.66649,9.66649
2690.00,9.66752,25.147773,0.000400,25.002316,-1.9089,0.228,9.66643,9.66643
2691.00,9.66730,25.147908,0.000401,25.002422,-1.9089,0.228,9.66640,9.66640
2692.00,9.66709,25.147959,0.000400,25.002379,-1.9090,0.228,9.66616,9.66616
2693.00,9.66673,25.148013,0.000404,25.002430,-1.9092,0.228,9.66622,9.66622
2694.00,9.66641,25.147969,0.000404,25.002372,-1.9095,0.228,9.66592,9.66592
2695.00,9.66644,25.147938,0.000408,25.002306,-1.9097,0.228,9.66626,9.66626
2696.00,9.66636,25.147986,0.000409,25.002335,-1.9099,0.228,9.66579,9.66579
2697.00,9.66606,25.148115,0.000405,25.002391,-1.9101,0.228,9.66496,9.66496
2698.00,9.66578,25.148171,0.000400,25.002327,-1.9102,0.228,9.66451,9.66451
2699.00,9.66577,25.148235,0.000399,25.002365,-1.9103,0.228,9.66463,9.66463
2700.00,9.66598,25.148280,0.000392,25.002342,-1.9106,0.228,9.66435,9.66435
2701.00,9.66618,25.148295,0.000390,25.002301,-1.9109,0.229,9.66519,9.66519
2702.00,9.66624,25.148271,0.000393,25.002274,-1.9112,0.229,9.66557,9.66557
2703.00,9.66587,25.148259,0.000396,25.002285,-1.9116,0.228,9.66579,9.66579
2704.00,9.66568,25.148292,0.000398,25.002251,-1.9117,0.229,9.66570,9.66570
2705.00,9.66567,25.148394,0.000402,25.002289,-1.9118,0.228,9.66614,9.66614
2706.00,9.66587,25.148379,0.000403,25.002227,-1.9120,0.229,9.66619,9.66619
2707.00,9.66574,25.148387,0.000397,25.002209,-1.9121,0.229,9.66645,9.66645
2708.00,9.66585,25.148434,0.000392,25.002239,-1.9122,0.229,9.66705,9.66705
2709.00,9.66593,25.148408,0.000392,25.002257,-1.9123,0.229,9.66756,9.66756
2710.00,9.66596,25.148399,0.000393,25.002294,-1.9125,0.229,9.66708,9.66708
2711.00,9.66606,25.148443,0.000393,25.002379,-1.9127,0.230,9.66761,9.66761
2712.00,9.66636,25.148482,0.000397,25.002468,-1.9127,0.230,9.66869,9.66869
2713.00,9.66642,25.148514,0.000401,25.002482,-1.9130,0.229,9.66853,9.66853
2714.00,9.66663,25.148539,0.000401,25.002468,-1.9133,0.229,9.66888,9.66888
2715.00,9.66668,25.148542,0.000402,25.002451,-1.9136,0.229,9.66927,9.66927
2716.00,9.66675,25.148509,0.000403,25.002380,-1.9138,0.229,9.66820,9.66820
2717.00,9.66676,25.148573,0.000404,25.002320,-1.9140,0.229,9.66609,9.66609
2718.00,9.66667,25.148571,0.000403,25.002313,-1.9143,0.229,9.66552,9.66552
2719.00,9.66680,25.148579,0.000403,25.002373,-1.9144,0.229,9.66535,9.66535
2720.00,9.66697,25.148589,0.000402,25.002382,-1.9144,0.229,9.66619,9.66619
2721.00,9.66728,25.148723,0.000404,25.002444,-1.9147,0.230,9.66759,9.66759
2722.00,9.66746,25.148783,0.000403,25.002466,-1.9148,0.230,9.66842,9.66842
2723.00,9.66741,25.148871,0.000401,25.002435,-1.9150,0.230,9.66863,9.66863
2724.00,9.66751,25.148967,0.000398,25.002353,-1.9153,0.230,9.66849,9.66849
2725.00,9.66755,25.149057,0.000399,25.002296,-1.9156,0.230,9.66758,9.66758
2726.00,9.66765,25.148997,0.000393,25.002220,-1.9157,0.230,9.66617,9.66617
2727.00,9.66751,25.148973,0.000392,25.002172,-1.9160,0.230,9.66585,9.66585
2728.00,9.66749,25.148930,0.000395,25.002155,-1.9163,0.230,9.66479,9.66479
2729.00,9.66732,25.149014,0.000395,25.002206,-1.9166,0.230,9.66438,9.66438
2730.00,9.66681,25.149021,0.000393,25.002182,-1.9169,0.231,9.66381,9.66381
2731.00,9.66652,25.149159,0.000398,25.002257,-1.9171,0.231,9.66349,9.66349
2732.00,9.66610,25.149222,0.000399,25.002303,-1.9172,0.231,9.66361,9.66361
2733.00,9.66591,25.149302,0.000399,25.002317,-1.9174,0.231,9.66441,9.66441
2734.00,9.66572,25.149281,0.000401,25.002307,-1.9174,0.231,9.66433,9.66433
2735.00,9.66571,25.149288,0.000407,25.002403,-1.9174,0.231,9.66557,9.66557
2736.00,9.66594,25.149265,0.000406,25.002405,-1.9174,0.231,9.66722,9.66722
2737.00,9.66633,25.149290,0.000409,25.002395,-1.9175,0.231,9.66875,9.66875
2738.00,9.66681,25.149280,0.000406,25.002392,-1.9177,0.231,9.66972,9.66972
2739.00,9.66687,25.149352,0.000407,25.002427,-1.9180,0.231,9.67033,9.67033
2740.00,9.66684,25.149455,0.000407,25.002460,-1.9184,0.231,9.67001,9.67001
2741.00,9.66672,25.149521,0.000410,25.002426,-1.9186,0.231,9.66987,9.66987
2742.00,9.66668,25.149523,0.000406,25.002436,-1.9187,0.231,9.66853,9.66853
2743.00,9.66671,25.149632,0.000407,25.002438,-1.9187,0.231,9.66784,9.66784
2744.00,9.66666,25.149640,0.000411,25.002413,-1.9187,0.231,9.66807,9.66807
2745.00,9.66675,25.149633,0.000410,25.002381,-1.9187,0.231,9.66821,9.66821
2746.00,9.66721,25.149612,0.000406,25.002360,-1.9190,0.231,9.66686,9.66686
2747.00,9.66759,25.149664,0.000407,25.002367,-1.9192,0.231,9.66537,9.66537
2748.00,9.66710,25.149662,0.000410,25.002362,-1.9196,0.231,9.66296,9.66296
2749.00,9.66614,25.149645,0.000404,25.002293,-1.9198,0.232,9.66140,9.66140
2750.00,9.66615,25.149808,0.000404,25.002271,-1.9201,0.232,9.66180,9.66180
2751.00,9.66652,25.149892,0.000406,25.002277,-1.9204,0.232,9.66368,9.66368
2752.00,9.66672,25.150017,0.000408,25.002297,-1.9206,0.232,9.66648,9.66648
2753.00,9.66639,25.150046,0.000404,25.002280,-1.9208,0.232,9.66972,9.66972
2754.00,9.66557,25.150238,0.000407,25.002369,-1.9210,0.232,9.67042,9.67042
2755.00,9.66492,25.150207,0.000405,25.002342,-1.9211,0.232,9.66883,9.66883
2756.00,9.66405,25.150236,0.000407,25.002360,-1.9212,0.232,9.66772,9.66772
2757.00,9.66481,25.150237,0.000408,25.002396,-1.9213,0.232,9.66707,9.66707
2758.00,9.66399,25.150306,0.000411,25.002417,-1.9215,0.232,9.66644,9.66644
2759.00,9.66373,25.150288,0.000408,25.002380,-1.9218,0.232,9.66551,9.66551
2760.00,9.66655,25.150271,0.000404,25.002333,-1.9220,0.232,9.66369,9.66369
2761.00,9.67117,25.150313,0.000395,25.002301,-1.9221,0.232,9.66267,9.66267
2762.00,9.67210,25.150355,0.000387,25.002240,-1.9223,0.233,9.66125,9.66125
@19,2.0001,4.0, 2760.013 
2763.00,9.66988,25.150372,0.000390,25.002207,-1.9226,0.233,9.65947,9.65947
2764.00,9.66687,25.150366,0.000391,25.002188,-1.9228,0.233,9.66018,9.66018
2765.00,9.66721,25.150424,0.000399,25.002254,-1.9230,0.233,9.66281,9.66281
2766.00,9.66596,25.150429,0.000405,25.002266,-1.9234,0.233,9.66452,9.66452
2767.00,9.66452,25.150373,0.000412,25.002236,-1.9237,0.232,9.66658,9.66658
2768.00,9.66357,25.150408,0.000410,25.002299,-1.9238,0.233,9.66938,9.66938
2769.00,9.66282,25.150393,0.000409,25.002285,-1.9240,0.233,9.67053,9.67053
2770.00,9.66363,25.150418,0.000405,25.002277,-1.9244,0.233,9.67157,9.67157
2771.00,9.66477,25.150479,0.000403,25.002284,-1.9245,0.233,9.67262,9.67262
2772.00,9.66557,25.150580,0.000400,25.002404,-1.9247,0.233,9.67280,9.67280
2773.00,9.66608,25.150660,0.000400,25.002439,-1.9249,0.233,9.67262,9.67262
2774.00,9.66589,25.150734,0.000402,25.002423,-1.9250,0.233,9.67271,9.67271
2775.00,9.66626,25.150767,0.000400,25.002459,-1.9250,0.233,9.67181,9.67181
2776.00,9.66713,25.150751,0.000398,25.002476,-1.9252,0.234,9.67124,9.67124
2777.00,9.66747,25.150790,0.000401,25.002440,-1.9253,0.234,9.67084,9.67084
2778.00,9.66786,25.150813,0.000404,25.002428,-1.9254,0.233,9.66955,9.66955
2779.00,9.66782,25.150864,0.000403,25.002517,-1.9257,0.234,9.66858,9.66858
2780.00,9.66856,25.150963,0.000406,25.002501,-1.9259,0.233,9.66778,9.66778
2781.00,9.66882,25.151145,0.000413,25.002578,-1.9261,0.233,9.66567,9.66567
2782.00,9.66851,25.151194,0.000413,25.002582,-1.9264,0.233,9.66395,9.66395
2783.00,9.66907,25.151206,0.000406,25.002527,-1.9266,0.233,9.66398,9.66398
2784.00,9.66891,25.151279,0.000405,25.002498,-1.9268,0.234,9.66353,9.66353
2785.00,9.66877,25.151326,0.000409,25.002531,-1.9271,0.234,9.66381,9.66381
2786.00,9.66865,25.151370,0.000402,25.002509,-1.9274,0.234,9.66433,9.66433
2787.00,9.66829,25.151405,0.000400,25.002489,-1.9276,0.234,9.66450,9.66450
2788.00,9.66793,25.151432,0.000404,25.002538,-1.9278,0.234,9.66386,9.66386
2789.00,9.66737,25.151454,0.000405,25.002578,-1.9278,0.234,9.66347,9.66347
2790.00,9.66693,25.151444,0.000402,25.002502,-1.9280,0.234,9.66355,9.66355
2791.00,9.66647,25.151388,0.000404,25.002437,-1.9281,0.234,9.66319,9.66319
2792.00,9.66582,25.151473,0.000407,25.002478,-1.9282,0.234,9.66285,9.66285
2793.00,9.66527,25.151544,0.000409,25.002472,-1.9284,0.234,9.66266,9.66266
2794.00,9.66480,25.151520,0.000407,25.002394,-1.9287,0.234,9.66277,9.66277
2795.00,9.66444,25.151553,0.000405,25.002414,-1.9288,0.234,9.66181,9.66181
2796.00,9.66399,25.151583,0.000403,25.002403,-1.9290,0.235,9.66179,9.66179
2797.00,9.66357,25.151562,0.000401,25.002358,-1.9293,0.235,9.66251,9.66251
2798.00,9.66335,25.151547,0.000400,25.002304,-1.9295,0.235,9.66259,9.66259
2799.00,9.66316,25.151645,0.000405,25.002352,-1.9297,0.235,9.66241,9.66241
2800.00,9.66301,25.151667,0.000409,25.002392,-1.9300,0.234,9.66287,9.66287
2801.00,9.66315,25.151722,0.000410,25.002449,-1.9303,0.234,9.66368,9.66368
2802.00,9.66336,25.151719,0.000409,25.002401,-1.9306,0.235,9.66408,9.66408
2803.00,9.66352,25.151787,0.000408,25.002486,-1.9308,0.235,9.66490,9.66490
2804.00,9.66352,25.151822,0.000409,25.002511,-1.9310,0.235,9.66529,9.66529
2805.00,9.66342,25.151810,0.000408,25.002439,-1.9313,0.235,9.66515,9.66515
2806.00,9.66326,25.151774,0.000406,25.002384,-1.9314,0.235,9.66421,9.66421
2807.00,9.66322,25.151814,0.000406,25.002428,-1.9315,0.235,9.66337,9.66337
2808.00,9.66328,25.151881,0.000408,25.002456,-1.9318,0.235,9.66205,9.66205
2809.00,9.66316,25.151863,0.000409,25.002415,-1.9319,0.235,9.66125,9.66125
2810.00,9.66281,25.151918,0.000407,25.002447,-1.9321,0.235,9.66113,9.66113
2811.00,9.66274,25.152045,0.000411,25.002510,-1.9322,0.235,9.66042,9.66042
2812.00,9.66268,25.152155,0.000411,25.002465,-1.9323,0.235,9.65893,9.65893
2813.00,9.66224,25.152189,0.000411,25.002403,-1.9324,0.235,9.65889,9.65889
2814.00,9.66212,25.152269,0.000407,25.002415,-1.9328,0.235,9.65960,9.65960
2815.00,9.66218,25.152336,0.000403,25.002402,-1.9331,0.235,9.65983,9.65983
2816.00,9.66230,25.152358,0.000401,25.002378,-1.9334,0.235,9.66087,9.66087
2817.00,9.66226,25.152309,0.000401,25.002395,-1.9338,0.235,9.66254,9.66254
2818.00,9.66231,25.152288,0.000400,25.002373,-1.9342,0.235,9.66403,9.66403
2819.00,9.66256,25.152264,0.000400,25.002355,-1.9344,0.235,9.66418,9.66418
2820.00,9.66242,25.152279,0.000403,25.002372,-1.9346,0.235,9.66277,9.66277
2821.00,9.66194,25.152251,0.000405,25.002302,-1.9346,0.235,9.66142,9.66142
2822.00,9.66139,25.152320,0.000405,25.002303,-1.9346,0.236,9.66036,9.66036
2823.00,9.66108,25.152402,0.000404,25.002334,-1.9346,0.236,9.65908,9.65908
2824.00,9.66089,25.152441,0.000405,25.002348,-1.9349,0.236,9.65909,9.65909
2825.00,9.66104,25.152468,0.000408,25.002368,-1.9352,0.236,9.66096,9.66096
2826.00,9.66124,25.152508,0.000407,25.002448,-1.9357,0.236,9.66285,9.66285
2827.00,9.66122,25.152448,0.000405,25.002431,-1.9360,0.236,9.66478,9.66478
2828.00,9.66139,25.152398,0.000405,25.002451,-1.9363,0.236,9.66649,9.66649
2829.00,9.66175,25.152443,0.000407,25.002467,-1.9365,0.236,9.66746,9.66746
2830.00,9.66254,25.152432,0.000404,25.002390,-1.9367,0.236,9.66721,9.66721
2831.00,9.66318,25.152438,0.000402,25.002324,-1.9369,0.236,9.66697,9.66697
2832.00,9.66345,25.152556,0.000404,25.002414,-1.9373,0.236,9.66517,9.66517
2833.00,9.66354,25.152586,0.000402,25.002347,-1.9376,0.236,9.66383,9.66383
2834.00,9.66348,25.152563,0.000399,25.002322,-1.9378,0.237,9.66284,9.66284
2835.00,9.66345,25.152524,0.000401,25.002315,-1.9380,0.237,9.66345,9.66345
2836.00,9.66360,25.152653,0.000404,25.002452,-1.9383,0.237,9.66316,9.66316
2837.00,9.66360,25.152612,0.000405,25.002363,-1.9384,0.237,9.66392,9.66392
2838.00,9.66349,25.152631,0.000406,25.002323,-1.9384,0.237,9.66426,9.66426
2839.00,9.66344,25.152694,0.000407,25.002325,-1.9385,0.237,9.66443,9.66443
2840.00,9.66387,25.152752,0.000405,25.002415,-1.9388,0.237,9.66329,9.66329
2841.00,9.66426,25.152641,0.000403,25.002310,-1.9392,0.237,9.66327,9.66327
2842.00,9.66459,25.152679,0.000405,25.002314,-1.9396,0.237,9.66298,9.66298
2843.00,9.66469,25.152733,0.000411,25.002397,-1.9401,0.237,9.66244,9.66244
2844.00,9.66438,25.152694,0.000408,25.002315,-1.9404,0.237,9.66227,9.66227
2845.00,9.66418,25.152758,0.000409,25.002279,-1.9405,0.237,9.66216,9.66216
2846.00,9.66385,25.152878,0.000408,25.002277,-1.9404,0.237,9.66121,9.66121
2847.00,9.66343,25.153045,0.000408,25.002333,-1.9404,0.237,9.66076,9.66076
2848.00,9.66294,25.153087,0.000406,25.002291,-1.9404,0.237,9.66030,9.66030
2849.00,9.66248,25.153234,0.000407,25.002360,-1.9405,0.237,9.65952,9.65952
2850.00,9.66220,25.153351,0.000409,25.002410,-1.9407,0.237,9.65941,9.65941
2851.00,9.66192,25.153370,0.000409,25.002426,-1.9410,0.237,9.65952,9.65952
2852.00,9.66190,25.153304,0.000408,25.002374,-1.9414,0.237,9.66056,9.66056
2853.00,9.66219,25.153315,0.000404,25.002371,-1.9416,0.238,9.66229,9.66229
2854.00,9.66246,25.153301,0.000405,25.002389,-1.9419,0.238,9.66387,9.66387
2855.00,9.66248,25.153270,0.000403,25.002355,-1.9423,0.238,9.66475,9.66475
2856.00,9.66251,25.153332,0.000403,25.002358,-1.9424,0.238,9.66644,9.66644
2857.00,9.66266,25.153377,0.000401,25.002353,-1.9425,0.238,9.66653,9.66653
2858.00,9.66264,25.153435,0.000403,25.002357,-1.9428,0.238,9.66484,9.66484
2859.00,9.66229,25.153413,0.000406,25.002287,-1.9430,0.238,9.66325,9.66325
2860.00,9.66219,25.153360,0.000406,25.002217,-1.9431,0.238,9.66228,9.66228
2861.00,9.66213,25.153298,0.000406,25.002151,-1.9432,0.238,9.66169,9.66169
2862.00,9.66217,25.153347,0.000408,25.002172,-1.9434,0.238,9.66157,9.66157
2863.00,9.66232,25.153450,0.000405,25.002228,-1.9436,0.238,9.66308,9.66308
2864.00,9.66273,25.153582,0.000403,25.002320,-1.9439,0.238,9.66540,9.66540
2865.00,9.66324,25.153768,0.000408,25.002406,-1.9441,0.238,9.66733,9.66733
2866.00,9.66368,25.153844,0.000408,25.002411,-1.9444,0.238,9.66675,9.66675
2867.00,9.66426,25.153897,0.000410,25.002431,-1.9447,0.238,9.66662,9.66662
2868.00,9.66459,25.153938,0.000408,25.002421,-1.9449,0.238,9.66615,9.66615
2869.00,9.66495,25.154025,0.000407,25.002419,-1.9453,0.238,9.66405,9.66405
2870.00,9.66484,25.154040,0.000401,25.002391,-1.9456,0.239,9.66333,9.66333
2871.00,9.66468,25.154097,0.000400,25.002439,-1.9459,0.239,9.66445,9.66445
2872.00,9.66473,25.154147,0.000399,25.002445,-1.9461,0.239,9.66535,9.66535
2873.00,9.66449,25.154012,0.000399,25.002356,-1.9462,0.239,9.66574,9.66574
2874.00,9.66427,25.153968,0.000397,25.002313,-1.9463,0.239,9.66676,9.66676
2875.00,9.66456,25.154004,0.000401,25.002323,-1.9464,0.239,9.66576,9.66576
2876.00,9.66460,25.153977,0.000402,25.002263,-1.9467,0.239,9.66398,9.66398
2877.00,9.66421,25.153939,0.000399,25.002190,-1.9470,0.239,9.66286,9.66286
2878.00,9.66429,25.154031,0.000400,25.002201,-1.9472,0.239,9.66328,9.66328
2879.00,9.66475,25.154079,0.000399,25.002136,-1.9474,0.239,9.66307,9.66307
2880.00,9.66509,25.154092,0.000398,25.002097,-1.9476,0.239,9.66293,9.66293
2881.00,9.66499,25.154151,0.000397,25.002101,-1.9477,0.239,9.66370,9.66370
2882.00,9.66469,25.154121,0.000396,25.002045,-1.9479,0.240,9.66304,9.66304
2883.00,9.66432,25.154252,0.000403,25.002161,-1.9483,0.239,9.66256,9.66256
2884.00,9.66378,25.154307,0.000402,25.002281,-1.9487,0.239,9.66270,9.66270
2885.00,9.66371,25.154320,0.000403,25.002307,-1.9490,0.239,9.66385,9.66385
2886.00,9.66382,25.154381,0.000403,25.002323,-1.9493,0.240,9.66560,9.66560
2887.00,9.66411,25.154448,0.000408,25.002359,-1.9494,0.239,9.66735,9.66735
2888.00,9.66465,25.154483,0.000403,25.002254,-1.9496,0.240,9.66669,9.66669
2889.00,9.66478,25.154527,0.000406,25.002181,-1.9496,0.240,9.66626,9.66626
2890.00,9.66456,25.154584,0.000403,25.002106,-1.9496,0.240,9.66548,9.66548
2891.00,9.66421,25.154694,0.000405,25.002189,-1.9499,0.240,9.66342,9.66342
2892.00,9.66398,25.154773,0.000402,25.002262,-1.9502,0.240,9.66206,9.66206
2893.00,9.66380,25.154769,0.000402,25.002246,-1.9503,0.240,9.66261,9.66261
2894.00,9.66397,25.154726,0.000401,25.002198,-1.9507,0.240,9.66317,9.66317
2895.00,9.66409,25.154740,0.000404,25.002267,-1.9509,0.240,9.66384,9.66384
2896.00,9.66405,25.154639,0.000401,25.002163,-1.9511,0.240,9.66485,9.66485
2897.00,9.66406,25.154640,0.000400,25.002103,-1.9513,0.240,9.66591,9.66591
2898.00,9.66429,25.154657,0.000401,25.002171,-1.9516,0.240,9.66633,9.66633
2899.00,9.66456,25.154662,0.000403,25.002189,-1.9519,0.240,9.66655,9.66655
2900.00,9.66481,25.154694,0.000404,25.002191,-1.9523,0.240,9.66684,9.66684
2901.00,9.66522,25.154793,0.000405,25.002306,-1.9527,0.240,9.66732,9.66732
2902.00,9.66531,25.154812,0.000406,25.002317,-1.9530,0.240,9.66606,9.66606
2903.00,9.66513,25.154833,0.000404,25.002307,-1.9532,0.240,9.66350,9.66350
2904.00,9.66487,25.154881,0.000402,25.002338,-1.9534,0.241,9.65904,9.65904
2905.00,9.66480,25.154906,0.000402,25.002296,-1.9536,0.241,9.65350,9.65350
2906.00,9.66509,25.155008,0.000403,25.002315,-1.9537,0.241,9.64923,9.64923
2907.00,9.66568,25.155060,0.000406,25.002307,-1.9538,0.240,9.64708,9.64708
2908.00,9.66620,25.155097,0.000409,25.002350,-1.9540,0.240,9.64583,9.64583
2909.00,9.66632,25.155084,0.000411,25.002298,-1.9544,0.240,9.64670,9.64670
2910.00,9.66625,25.155076,0.000407,25.002310,-1.9547,0.240,9.64991,9.64991
2911.00,9.66565,25.155012,0.000407,25.002194,-1.9550,0.240,9.65181,9.65181
2912.00,9.66059,25.155055,0.000405,25.002158,-1.9554,0.241,9.65342,9.65342
