# Supplementary material for: HSL1 and BAM1/2 impact epidermal cell development by sensing distinct signaling peptides
Source: Nat Commun. 2022 Feb 15;13:876. doi: 10.1038/s41467-022-28558-4 (PMC8847575; doi:10.1038/s41467-022-28558-4)
Supplement: Supplementary file 4 — Source Data [file 41467_2022_28558_MOESM4_ESM.zip › Source Data/Source Data/Figure S2/Exp1_HSL1_CLV3.itc]

$ITC
$ 19 
$NOT
$ 25 
$ 60 
$ 500 
$ 10 
$ 2 
$ADCGainCode:  0 
$False,True,True
$ 0.4 , 0.8 , 150 , 5 
$ 2 , 4 , 150 , 5 
$ 2 , 4 , 150 , 5 
$ 2 , 4 , 150 , 5 
$ 2 , 4 , 150 , 5 
$ 2 , 4 , 150 , 5 
$ 2 , 4 , 150 , 5 
$ 2 , 4 , 150 , 5 
$ 2 , 4 , 150 , 5 
$ 2 , 4 , 150 , 5 
$ 2 , 4 , 150 , 5 
$ 2 , 4 , 150 , 5 
$ 2 , 4 , 150 , 5 
$ 2 , 4 , 150 , 5 
$ 2 , 4 , 150 , 5 
$ 2 , 4 , 150 , 5 
$ 2 , 4 , 150 , 5 
$ 2 , 4 , 150 , 5 
$ 2 , 4 , 150 , 5 
# 0 
# 0.45 
# 0.015 
# 0.2035 
# 25 
# 4 
# 8.15 
# 1 
?HSL1_15uM_CLV3_450uM
% MICROCALITC_MAL1177627
% 0.2035 
% 4 
%-0.586102 , 29.61604 
%-0.348256 , 29.40329 
% 0.8333333 
% 167740 , 167730 
% 0.25 , 81 
%-0.015695 ,-0.033946 
%-20 , 8 
% 0 , 0 
% 0 
% 128000       127744 
% 43.1 
% 500 , 750 , 1000 , 750 
% 0.06978023945 ,-0.002252194966 ,-3.244915618586E-05 , 1.349203907274E-06 ,-9.058983361606E-09 
% MicroCalITC Ver: 1.29.32 Run time:10/5/2021 2:27:52 PM
@0
5.00,9.22953,25.051308,0.000401,25.001794,-1.4944,0.050,9.22594,9.22594
6.00,9.22797,25.051465,0.000406,25.001888,-1.4943,0.050,9.22648,9.22648
7.00,9.22756,25.051527,0.000412,25.001952,-1.4942,0.050,9.22720,9.22720
8.00,9.22747,25.051499,0.000413,25.001955,-1.4941,0.050,9.22792,9.22792
9.00,9.22725,25.051399,0.000410,25.001870,-1.4940,0.050,9.22825,9.22825
10.00,9.22680,25.051405,0.000410,25.001832,-1.4940,0.050,9.22738,9.22738
11.00,9.22645,25.051495,0.000408,25.001791,-1.4938,0.050,9.22622,9.22622
12.00,9.22606,25.051552,0.000407,25.001792,-1.4937,0.051,9.22469,9.22469
13.00,9.22584,25.051637,0.000406,25.001811,-1.4936,0.051,9.22452,9.22452
14.00,9.22575,25.051776,0.000407,25.001854,-1.4934,0.051,9.22380,9.22380
15.00,9.22563,25.051858,0.000405,25.001881,-1.4934,0.051,9.22374,9.22374
16.00,9.22555,25.051716,0.000402,25.001764,-1.4933,0.051,9.22472,9.22472
17.00,9.22565,25.051695,0.000399,25.001735,-1.4933,0.051,9.22569,9.22569
18.00,9.22557,25.051811,0.000397,25.001751,-1.4934,0.051,9.22494,9.22494
19.00,9.22514,25.051709,0.000396,25.001672,-1.4934,0.051,9.22355,9.22355
20.00,9.22479,25.051784,0.000397,25.001687,-1.4933,0.051,9.22136,9.22136
21.00,9.22437,25.051827,0.000396,25.001691,-1.4933,0.052,9.21890,9.21890
22.00,9.22389,25.051881,0.000395,25.001596,-1.4931,0.052,9.21643,9.21643
23.00,9.22382,25.051864,0.000396,25.001580,-1.4929,0.052,9.21457,9.21457
24.00,9.22322,25.052010,0.000396,25.001568,-1.4929,0.052,9.21429,9.21429
25.00,9.22248,25.051945,0.000396,25.001457,-1.4928,0.052,9.21442,9.21442
26.00,9.22184,25.052105,0.000401,25.001559,-1.4927,0.052,9.21440,9.21440
27.00,9.22155,25.052186,0.000405,25.001697,-1.4927,0.052,9.21495,9.21495
28.00,9.22087,25.052148,0.000404,25.001642,-1.4928,0.052,9.21656,9.21656
29.00,9.21952,25.052195,0.000406,25.001739,-1.4927,0.052,9.21709,9.21709
30.00,9.21856,25.052310,0.000406,25.001885,-1.4926,0.052,9.21671,9.21671
31.00,9.21817,25.052284,0.000403,25.001833,-1.4925,0.052,9.21621,9.21621
32.00,9.21822,25.052290,0.000402,25.001746,-1.4925,0.052,9.21583,9.21583
33.00,9.21769,25.052393,0.000401,25.001811,-1.4924,0.053,9.21432,9.21432
34.00,9.21728,25.052456,0.000400,25.001837,-1.4924,0.053,9.21341,9.21341
35.00,9.21688,25.052598,0.000405,25.001898,-1.4924,0.053,9.21407,9.21407
36.00,9.21638,25.052726,0.000405,25.001995,-1.4924,0.053,9.21522,9.21522
37.00,9.21550,25.052790,0.000407,25.002034,-1.4923,0.053,9.21594,9.21594
38.00,9.21521,25.052751,0.000407,25.001932,-1.4923,0.053,9.21764,9.21764
39.00,9.21538,25.052684,0.000405,25.001817,-1.4924,0.053,9.21874,9.21874
40.00,9.21570,25.052712,0.000405,25.001802,-1.4925,0.053,9.21900,9.21900
41.00,9.21605,25.052739,0.000407,25.001795,-1.4926,0.053,9.21927,9.21927
42.00,9.21636,25.052717,0.000407,25.001736,-1.4925,0.053,9.21954,9.21954
43.00,9.21689,25.052858,0.000410,25.001825,-1.4925,0.053,9.22012,9.22012
44.00,9.21733,25.052963,0.000412,25.001845,-1.4922,0.053,9.22061,9.22061
45.00,9.21760,25.052898,0.000410,25.001799,-1.4919,0.053,9.22047,9.22047
46.00,9.21772,25.052799,0.000407,25.001738,-1.4917,0.053,9.22039,9.22039
47.00,9.21779,25.052894,0.000407,25.001839,-1.4915,0.054,9.22038,9.22038
48.00,9.21789,25.052897,0.000408,25.001866,-1.4912,0.054,9.21944,9.21944
49.00,9.21798,25.052740,0.000399,25.001745,-1.4912,0.054,9.21971,9.21971
50.00,9.21825,25.052769,0.000401,25.001697,-1.4912,0.054,9.22013,9.22013
51.00,9.21872,25.052896,0.000403,25.001685,-1.4911,0.054,9.22034,9.22034
52.00,9.21915,25.052864,0.000399,25.001594,-1.4910,0.054,9.21954,9.21954
53.00,9.21979,25.052818,0.000397,25.001522,-1.4911,0.054,9.21728,9.21728
54.00,9.22003,25.053107,0.000406,25.001753,-1.4910,0.054,9.21426,9.21426
55.00,9.22005,25.053033,0.000402,25.001708,-1.4908,0.054,9.21351,9.21351
56.00,9.22037,25.053068,0.000404,25.001765,-1.4908,0.054,9.21374,9.21374
57.00,9.22012,25.053130,0.000407,25.001827,-1.4906,0.054,9.21633,9.21633
58.00,9.21999,25.053191,0.000404,25.001823,-1.4904,0.054,9.22167,9.22167
59.00,9.22045,25.053138,0.000402,25.001773,-1.4903,0.054,9.22772,9.22772
60.00,9.22043,25.053172,0.000402,25.001737,-1.4902,0.054,9.23134,9.23134
@1,0.4000,0.8, 60.0580000000045 
61.00,9.22013,25.053171,0.000394,25.001650,-1.4901,0.055,9.23363,9.23363
62.00,9.21519,25.053248,0.000396,25.001654,-1.4900,0.055,9.23478,9.23478
63.00,9.21225,25.053278,0.000398,25.001685,-1.4902,0.055,9.23566,9.23566
64.00,9.20958,25.053296,0.000398,25.001556,-1.4902,0.055,9.23641,9.23641
65.00,9.21567,25.053506,0.000402,25.001707,-1.4902,0.055,9.23904,9.23904
66.00,9.22134,25.053564,0.000408,25.001789,-1.4903,0.055,9.24166,9.24166
67.00,9.22908,25.053586,0.000407,25.001799,-1.4902,0.055,9.24345,9.24345
68.00,9.23415,25.053560,0.000405,25.001743,-1.4899,0.055,9.24432,9.24432
69.00,9.23416,25.053583,0.000405,25.001814,-1.4896,0.056,9.24613,9.24613
70.00,9.23484,25.053511,0.000402,25.001725,-1.4893,0.056,9.24757,9.24757
71.00,9.23670,25.053617,0.000403,25.001712,-1.4891,0.056,9.24974,9.24974
72.00,9.23836,25.053664,0.000407,25.001701,-1.4891,0.055,9.25304,9.25304
73.00,9.23948,25.053839,0.000410,25.001789,-1.4892,0.055,9.25677,9.25677
74.00,9.24113,25.053935,0.000409,25.001817,-1.4893,0.056,9.25944,9.25944
75.00,9.24336,25.054051,0.000413,25.001891,-1.4892,0.056,9.26152,9.26152
76.00,9.24546,25.053975,0.000409,25.001838,-1.4892,0.056,9.26376,9.26376
77.00,9.24714,25.054031,0.000405,25.001865,-1.4891,0.056,9.26506,9.26506
78.00,9.24948,25.054107,0.000407,25.001922,-1.4891,0.056,9.26614,9.26614
79.00,9.25144,25.054090,0.000407,25.001876,-1.4889,0.056,9.26729,9.26729
80.00,9.25329,25.054070,0.000402,25.001808,-1.4888,0.056,9.26906,9.26906
81.00,9.25563,25.054270,0.000406,25.001934,-1.4886,0.056,9.26941,9.26941
82.00,9.25763,25.054220,0.000406,25.001839,-1.4885,0.056,9.26923,9.26923
83.00,9.25942,25.054152,0.000405,25.001712,-1.4885,0.056,9.26810,9.26810
84.00,9.26167,25.054262,0.000406,25.001859,-1.4885,0.057,9.26549,9.26549
85.00,9.26384,25.054247,0.000408,25.001878,-1.4885,0.057,9.26118,9.26118
86.00,9.26545,25.054145,0.000402,25.001765,-1.4885,0.057,9.25710,9.25710
87.00,9.26618,25.054217,0.000400,25.001815,-1.4885,0.057,9.25334,9.25334
88.00,9.26634,25.054169,0.000399,25.001785,-1.4884,0.057,9.25077,9.25077
89.00,9.26619,25.054149,0.000399,25.001694,-1.4883,0.057,9.24913,9.24913
90.00,9.26564,25.054241,0.000399,25.001713,-1.4882,0.057,9.24720,9.24720
91.00,9.26484,25.054308,0.000403,25.001736,-1.4881,0.057,9.24569,9.24569
92.00,9.26397,25.054291,0.000404,25.001638,-1.4880,0.057,9.24571,9.24571
93.00,9.26121,25.054375,0.000403,25.001651,-1.4879,0.057,9.24562,9.24562
94.00,9.25739,25.054537,0.000401,25.001717,-1.4879,0.058,9.24467,9.24467
95.00,9.25522,25.054667,0.000404,25.001765,-1.4879,0.058,9.24642,9.24642
96.00,9.25293,25.054691,0.000403,25.001721,-1.4877,0.058,9.24749,9.24749
97.00,9.25188,25.054814,0.000402,25.001767,-1.4875,0.058,9.24741,9.24741
98.00,9.25118,25.054997,0.000401,25.001828,-1.4874,0.058,9.24793,9.24793
99.00,9.25016,25.055028,0.000401,25.001791,-1.4871,0.058,9.25003,9.25003
100.00,9.24916,25.054915,0.000399,25.001682,-1.4869,0.058,9.24951,9.24951
101.00,9.24792,25.055023,0.000403,25.001757,-1.4870,0.058,9.24951,9.24951
102.00,9.24816,25.055018,0.000406,25.001790,-1.4870,0.058,9.24999,9.24999
103.00,9.24791,25.054957,0.000406,25.001788,-1.4872,0.058,9.24958,9.24958
104.00,9.24782,25.054972,0.000408,25.001809,-1.4874,0.058,9.24890,9.24890
105.00,9.24778,25.054998,0.000407,25.001801,-1.4875,0.058,9.24859,9.24859
106.00,9.24792,25.055013,0.000405,25.001784,-1.4875,0.059,9.24783,9.24783
107.00,9.24781,25.054933,0.000400,25.001673,-1.4874,0.059,9.24688,9.24688
108.00,9.24786,25.055062,0.000405,25.001811,-1.4872,0.059,9.24536,9.24536
109.00,9.24822,25.055001,0.000403,25.001718,-1.4871,0.059,9.24320,9.24320
110.00,9.24778,25.055098,0.000407,25.001727,-1.4870,0.059,9.24195,9.24195
111.00,9.24721,25.054991,0.000405,25.001565,-1.4868,0.059,9.24131,9.24131
112.00,9.24692,25.055134,0.000409,25.001721,-1.4866,0.059,9.23985,9.23985
113.00,9.24659,25.055073,0.000404,25.001624,-1.4863,0.059,9.23969,9.23969
114.00,9.24588,25.055089,0.000402,25.001658,-1.4860,0.059,9.23974,9.23974
115.00,9.24537,25.055129,0.000398,25.001709,-1.4857,0.059,9.24004,9.24004
116.00,9.24494,25.055288,0.000401,25.001877,-1.4857,0.059,9.24007,9.24007
117.00,9.24446,25.055344,0.000400,25.001843,-1.4857,0.059,9.24025,9.24025
118.00,9.24380,25.055398,0.000403,25.001826,-1.4857,0.059,9.24105,9.24105
119.00,9.24345,25.055477,0.000405,25.001868,-1.4858,0.060,9.24202,9.24202
120.00,9.24317,25.055509,0.000406,25.001871,-1.4859,0.060,9.24202,9.24202
121.00,9.24291,25.055507,0.000404,25.001787,-1.4860,0.060,9.24197,9.24197
122.00,9.24245,25.055572,0.000406,25.001774,-1.4860,0.060,9.24168,9.24168
123.00,9.24176,25.055652,0.000404,25.001760,-1.4860,0.060,9.24016,9.24016
124.00,9.24112,25.055641,0.000401,25.001625,-1.4860,0.060,9.23894,9.23894
125.00,9.24065,25.055681,0.000399,25.001590,-1.4862,0.060,9.23786,9.23786
126.00,9.24033,25.055674,0.000398,25.001597,-1.4862,0.060,9.23728,9.23728
127.00,9.23994,25.055703,0.000396,25.001608,-1.4861,0.060,9.23795,9.23795
128.00,9.23980,25.055705,0.000397,25.001622,-1.4861,0.061,9.23837,9.23837
129.00,9.23980,25.055804,0.000400,25.001735,-1.4860,0.061,9.23834,9.23834
130.00,9.23984,25.055854,0.000402,25.001714,-1.4858,0.061,9.23857,9.23857
131.00,9.23983,25.055985,0.000406,25.001784,-1.4856,0.060,9.23841,9.23841
132.00,9.23954,25.056024,0.000402,25.001770,-1.4853,0.061,9.23734,9.23734
133.00,9.23921,25.056017,0.000400,25.001769,-1.4851,0.061,9.23697,9.23697
134.00,9.23905,25.056043,0.000399,25.001768,-1.4850,0.061,9.23580,9.23580
135.00,9.23854,25.056076,0.000400,25.001804,-1.4848,0.061,9.23454,9.23454
136.00,9.23805,25.056038,0.000399,25.001735,-1.4848,0.061,9.23342,9.23342
137.00,9.23771,25.056124,0.000405,25.001797,-1.4850,0.061,9.23225,9.23225
138.00,9.23691,25.056183,0.000408,25.001703,-1.4851,0.061,9.23053,9.23053
139.00,9.23607,25.056184,0.000408,25.001619,-1.4851,0.061,9.22959,9.22959
140.00,9.23535,25.056192,0.000406,25.001571,-1.4852,0.061,9.22926,9.22926
141.00,9.23479,25.056251,0.000403,25.001565,-1.4851,0.061,9.22879,9.22879
142.00,9.23423,25.056225,0.000402,25.001508,-1.4849,0.062,9.22847,9.22847
143.00,9.23382,25.056255,0.000402,25.001577,-1.4847,0.062,9.22866,9.22866
144.00,9.23339,25.056336,0.000399,25.001644,-1.4845,0.062,9.22950,9.22950
145.00,9.23308,25.056308,0.000397,25.001665,-1.4843,0.062,9.23087,9.23087
146.00,9.23325,25.056348,0.000396,25.001727,-1.4842,0.062,9.23235,9.23235
147.00,9.23323,25.056344,0.000394,25.001682,-1.4842,0.062,9.23457,9.23457
148.00,9.23319,25.056308,0.000393,25.001633,-1.4842,0.062,9.23623,9.23623
149.00,9.23298,25.056365,0.000397,25.001678,-1.4844,0.062,9.23657,9.23657
150.00,9.23288,25.056498,0.000400,25.001698,-1.4844,0.062,9.23670,9.23670
151.00,9.23263,25.056488,0.000402,25.001605,-1.4844,0.062,9.23671,9.23671
152.00,9.23227,25.056594,0.000403,25.001648,-1.4842,0.062,9.23591,9.23591
153.00,9.23228,25.056770,0.000407,25.001679,-1.4841,0.062,9.23571,9.23571
154.00,9.23260,25.056833,0.000405,25.001658,-1.4837,0.062,9.23603,9.23603
155.00,9.23298,25.056878,0.000399,25.001644,-1.4837,0.062,9.23561,9.23561
156.00,9.23327,25.057004,0.000402,25.001733,-1.4836,0.063,9.23613,9.23613
157.00,9.23378,25.057090,0.000400,25.001732,-1.4835,0.063,9.23988,9.23988
158.00,9.23438,25.057116,0.000399,25.001768,-1.4835,0.063,9.24587,9.24587
159.00,9.23527,25.057132,0.000404,25.001759,-1.4835,0.063,9.25311,9.25311
160.00,9.23611,25.057223,0.000407,25.001813,-1.4834,0.063,9.25993,9.25993
161.00,9.23621,25.057194,0.000405,25.001748,-1.4834,0.063,9.26671,9.26671
162.00,9.23582,25.057178,0.000406,25.001776,-1.4835,0.063,9.26997,9.26997
163.00,9.23581,25.057106,0.000400,25.001657,-1.4834,0.063,9.26984,9.26984
164.00,9.23590,25.057126,0.000396,25.001685,-1.4833,0.064,9.26858,9.26858
165.00,9.23585,25.057061,0.000396,25.001653,-1.4831,0.064,9.26692,9.26692
166.00,9.23844,25.057116,0.000399,25.001706,-1.4829,0.064,9.26394,9.26394
167.00,9.25334,25.057145,0.000399,25.001686,-1.4824,0.064,9.26182,9.26182
168.00,9.26711,25.057159,0.000402,25.001672,-1.4820,0.064,9.26019,9.26019
169.00,9.27011,25.057156,0.000403,25.001578,-1.4818,0.064,9.25840,9.25840
170.00,9.27048,25.057207,0.000399,25.001562,-1.4817,0.064,9.25738,9.25738
171.00,9.26942,25.057260,0.000397,25.001534,-1.4816,0.064,9.25682,9.25682
172.00,9.26739,25.057292,0.000398,25.001513,-1.4817,0.064,9.25549,9.25549
173.00,9.26556,25.057347,0.000397,25.001536,-1.4819,0.064,9.25417,9.25417
174.00,9.26408,25.057375,0.000395,25.001527,-1.4820,0.064,9.25246,9.25246
175.00,9.26276,25.057338,0.000397,25.001454,-1.4820,0.064,9.25081,9.25081
176.00,9.26140,25.057359,0.000397,25.001484,-1.4819,0.065,9.24981,9.24981
177.00,9.26000,25.057373,0.000395,25.001500,-1.4819,0.065,9.24945,9.24945
178.00,9.25825,25.057466,0.000400,25.001585,-1.4816,0.065,9.24955,9.24955
179.00,9.25678,25.057542,0.000402,25.001682,-1.4815,0.065,9.24948,9.24948
180.00,9.25555,25.057631,0.000404,25.001785,-1.4813,0.065,9.24958,9.24958
181.00,9.25465,25.057677,0.000406,25.001815,-1.4813,0.065,9.24956,9.24956
182.00,9.25354,25.057678,0.000406,25.001827,-1.4814,0.065,9.24929,9.24929
183.00,9.25272,25.057700,0.000405,25.001807,-1.4814,0.065,9.24795,9.24795
184.00,9.25215,25.057701,0.000405,25.001729,-1.4814,0.065,9.24800,9.24800
185.00,9.25150,25.057745,0.000403,25.001696,-1.4814,0.065,9.24789,9.24789
186.00,9.25062,25.057722,0.000399,25.001566,-1.4812,0.066,9.24711,9.24711
187.00,9.25001,25.057845,0.000400,25.001577,-1.4810,0.066,9.24627,9.24627
188.00,9.24947,25.057890,0.000403,25.001580,-1.4809,0.066,9.24637,9.24637
189.00,9.24894,25.057991,0.000403,25.001599,-1.4808,0.065,9.24564,9.24564
190.00,9.24844,25.058046,0.000403,25.001582,-1.4808,0.066,9.24544,9.24544
191.00,9.24789,25.058211,0.000407,25.001683,-1.4809,0.066,9.24537,9.24537
192.00,9.24761,25.058246,0.000406,25.001678,-1.4810,0.066,9.24550,9.24550
193.00,9.24744,25.058346,0.000403,25.001755,-1.4811,0.066,9.24533,9.24533
194.00,9.24738,25.058300,0.000403,25.001722,-1.4811,0.066,9.24477,9.24477
195.00,9.24713,25.058243,0.000405,25.001695,-1.4809,0.066,9.24310,9.24310
196.00,9.24655,25.058174,0.000405,25.001660,-1.4807,0.066,9.24214,9.24214
197.00,9.24574,25.058166,0.000404,25.001666,-1.4805,0.066,9.24132,9.24132
198.00,9.24533,25.058018,0.000401,25.001495,-1.4803,0.066,9.24037,9.24037
199.00,9.24490,25.058165,0.000401,25.001528,-1.4803,0.066,9.24119,9.24119
200.00,9.24448,25.058357,0.000403,25.001605,-1.4803,0.067,9.24319,9.24319
201.00,9.24434,25.058481,0.000404,25.001621,-1.4805,0.067,9.24422,9.24422
202.00,9.24437,25.058581,0.000404,25.001577,-1.4805,0.067,9.24584,9.24584
203.00,9.24406,25.058828,0.000407,25.001710,-1.4806,0.067,9.24546,9.24546
204.00,9.24381,25.058845,0.000406,25.001696,-1.4805,0.067,9.24006,9.24006
205.00,9.24359,25.058889,0.000402,25.001729,-1.4803,0.067,9.23563,9.23563
206.00,9.24314,25.058911,0.000401,25.001749,-1.4801,0.067,9.23782,9.23782
207.00,9.24257,25.058917,0.000402,25.001795,-1.4799,0.067,9.24326,9.24326
208.00,9.24310,25.058911,0.000406,25.001765,-1.4795,0.067,9.25225,9.25225
209.00,9.24466,25.058903,0.000404,25.001749,-1.4792,0.067,9.26580,9.26580
210.00,9.24723,25.058920,0.000409,25.001724,-1.4790,0.067,9.27697,9.27697
@2,2.0001,4.0, 210.001000000004 
211.00,9.24621,25.058939,0.000406,25.001737,-1.4789,0.067,9.28026,9.28026
212.00,9.25001,25.058918,0.000403,25.001673,-1.4788,0.067,9.27809,9.27809
213.00,9.23840,25.058945,0.000403,25.001671,-1.4788,0.067,9.27416,9.27416
214.00,9.21871,25.059095,0.000407,25.001822,-1.4790,0.067,9.27005,9.27005
215.00,9.22647,25.059107,0.000405,25.001773,-1.4791,0.067,9.26633,9.26633
216.00,9.25613,25.059144,0.000405,25.001763,-1.4790,0.068,9.26485,9.26485
217.00,9.27680,25.059212,0.000405,25.001850,-1.4790,0.068,9.26494,9.26494
218.00,9.28287,25.059202,0.000400,25.001814,-1.4788,0.068,9.26524,9.26524
219.00,9.28488,25.059114,0.000395,25.001714,-1.4786,0.068,9.26520,9.26520
220.00,9.28182,25.059034,0.000393,25.001664,-1.4784,0.068,9.26553,9.26553
221.00,9.27292,25.059023,0.000394,25.001688,-1.4783,0.068,9.26521,9.26521
222.00,9.26665,25.059099,0.000398,25.001648,-1.4782,0.068,9.26410,9.26410
223.00,9.26527,25.059217,0.000404,25.001702,-1.4782,0.068,9.26259,9.26259
224.00,9.26511,25.059228,0.000405,25.001709,-1.4782,0.068,9.26045,9.26045
225.00,9.26531,25.059304,0.000404,25.001763,-1.4782,0.068,9.25913,9.25913
226.00,9.26522,25.059403,0.000407,25.001748,-1.4782,0.068,9.25788,9.25788
227.00,9.26463,25.059472,0.000404,25.001807,-1.4782,0.068,9.25672,9.25672
228.00,9.26342,25.059491,0.000398,25.001839,-1.4782,0.069,9.25669,9.25669
229.00,9.26263,25.059553,0.000397,25.001779,-1.4783,0.069,9.25673,9.25673
230.00,9.26192,25.059630,0.000397,25.001735,-1.4783,0.069,9.25639,9.25639
231.00,9.26151,25.059603,0.000391,25.001697,-1.4782,0.069,9.25558,9.25558
232.00,9.26100,25.059592,0.000395,25.001627,-1.4780,0.069,9.25466,9.25466
233.00,9.26028,25.059633,0.000397,25.001641,-1.4778,0.069,9.25281,9.25281
234.00,9.25953,25.059704,0.000402,25.001726,-1.4776,0.069,9.25184,9.25184
235.00,9.25839,25.059805,0.000404,25.001804,-1.4773,0.069,9.25102,9.25102
236.00,9.25762,25.059906,0.000407,25.001839,-1.4771,0.069,9.25074,9.25074
237.00,9.25686,25.059916,0.000407,25.001846,-1.4770,0.069,9.24990,9.24990
238.00,9.25581,25.059988,0.000408,25.001884,-1.4770,0.069,9.24901,9.24901
239.00,9.25478,25.060018,0.000406,25.001937,-1.4769,0.069,9.24726,9.24726
240.00,9.25368,25.059940,0.000404,25.001874,-1.4769,0.070,9.24474,9.24474
241.00,9.25297,25.059850,0.000402,25.001775,-1.4770,0.070,9.24216,9.24216
242.00,9.25185,25.059885,0.000397,25.001771,-1.4770,0.070,9.24052,9.24052
243.00,9.25053,25.059804,0.000396,25.001649,-1.4769,0.070,9.23857,9.23857
244.00,9.24952,25.059842,0.000397,25.001579,-1.4769,0.070,9.23689,9.23689
245.00,9.24848,25.059958,0.000394,25.001616,-1.4767,0.070,9.23592,9.23592
246.00,9.24714,25.060188,0.000397,25.001798,-1.4765,0.070,9.23518,9.23518
247.00,9.24593,25.060339,0.000400,25.001842,-1.4764,0.070,9.23360,9.23360
248.00,9.24429,25.060441,0.000401,25.001885,-1.4763,0.070,9.23223,9.23223
249.00,9.24267,25.060548,0.000404,25.002009,-1.4764,0.070,9.23210,9.23210
250.00,9.24137,25.060625,0.000407,25.002101,-1.4765,0.070,9.23144,9.23144
251.00,9.23998,25.060537,0.000408,25.001978,-1.4765,0.070,9.23089,9.23089
252.00,9.23893,25.060494,0.000410,25.001990,-1.4766,0.070,9.23143,9.23143
253.00,9.23798,25.060550,0.000408,25.001983,-1.4766,0.070,9.23269,9.23269
254.00,9.23735,25.060465,0.000404,25.001784,-1.4765,0.071,9.23225,9.23225
255.00,9.23581,25.060446,0.000402,25.001737,-1.4762,0.071,9.23229,9.23229
256.00,9.23453,25.060352,0.000396,25.001647,-1.4761,0.071,9.23227,9.23227
257.00,9.23373,25.060386,0.000396,25.001671,-1.4759,0.071,9.23199,9.23199
258.00,9.23350,25.060401,0.000397,25.001696,-1.4758,0.071,9.23182,9.23182
259.00,9.23337,25.060545,0.000398,25.001834,-1.4757,0.071,9.23243,9.23243
260.00,9.23308,25.060544,0.000399,25.001795,-1.4756,0.071,9.23226,9.23226
261.00,9.23270,25.060731,0.000403,25.001907,-1.4755,0.071,9.23210,9.23210
262.00,9.23237,25.060760,0.000401,25.001853,-1.4756,0.071,9.23227,9.23227
263.00,9.23227,25.060836,0.000402,25.001816,-1.4755,0.071,9.23272,9.23272
264.00,9.23226,25.060890,0.000400,25.001792,-1.4753,0.071,9.23271,9.23271
265.00,9.23222,25.061045,0.000401,25.001855,-1.4753,0.072,9.23282,9.23282
266.00,9.23205,25.061140,0.000401,25.001884,-1.4753,0.072,9.23179,9.23179
267.00,9.23190,25.061193,0.000399,25.001845,-1.4752,0.072,9.23019,9.23019
268.00,9.23163,25.061159,0.000399,25.001857,-1.4751,0.072,9.22857,9.22857
269.00,9.23141,25.061218,0.000403,25.001922,-1.4751,0.072,9.22744,9.22744
270.00,9.23117,25.061202,0.000405,25.001911,-1.4749,0.072,9.22685,9.22685
271.00,9.23095,25.061210,0.000405,25.001876,-1.4748,0.072,9.22668,9.22668
272.00,9.23061,25.061195,0.000403,25.001877,-1.4745,0.073,9.22708,9.22708
273.00,9.23043,25.061294,0.000405,25.001901,-1.4745,0.073,9.22635,9.22635
274.00,9.23021,25.061248,0.000402,25.001766,-1.4745,0.073,9.22583,9.22583
275.00,9.22987,25.061276,0.000398,25.001742,-1.4743,0.073,9.22568,9.22568
276.00,9.22930,25.061270,0.000399,25.001783,-1.4741,0.073,9.22636,9.22636
277.00,9.22876,25.061350,0.000401,25.001831,-1.4740,0.073,9.22755,9.22755
278.00,9.22871,25.061331,0.000398,25.001847,-1.4739,0.073,9.22992,9.22992
279.00,9.22876,25.061317,0.000398,25.001897,-1.4738,0.073,9.23246,9.23246
280.00,9.22909,25.061358,0.000400,25.001885,-1.4738,0.073,9.23365,9.23365
281.00,9.22913,25.061436,0.000401,25.001833,-1.4738,0.073,9.23388,9.23388
282.00,9.22911,25.061373,0.000404,25.001748,-1.4738,0.073,9.23315,9.23315
283.00,9.22891,25.061494,0.000406,25.001775,-1.4738,0.073,9.23171,9.23171
284.00,9.22885,25.061599,0.000407,25.001765,-1.4737,0.073,9.23001,9.23001
285.00,9.22900,25.061693,0.000410,25.001857,-1.4738,0.073,9.22866,9.22866
286.00,9.22918,25.061733,0.000408,25.001934,-1.4737,0.073,9.22799,9.22799
287.00,9.22934,25.061834,0.000407,25.001988,-1.4735,0.074,9.22679,9.22679
288.00,9.22915,25.061755,0.000404,25.001894,-1.4733,0.074,9.22550,9.22550
289.00,9.22905,25.061722,0.000404,25.001829,-1.4731,0.074,9.22362,9.22362
290.00,9.22953,25.061659,0.000402,25.001710,-1.4730,0.074,9.22232,9.22232
291.00,9.22982,25.061733,0.000404,25.001726,-1.4729,0.074,9.22098,9.22098
292.00,9.22865,25.061769,0.000402,25.001742,-1.4729,0.074,9.22018,9.22018
293.00,9.22782,25.061917,0.000405,25.001864,-1.4728,0.074,9.21982,9.21982
294.00,9.22721,25.062010,0.000407,25.001902,-1.4728,0.074,9.22011,9.22011
295.00,9.22662,25.062083,0.000408,25.001915,-1.4727,0.074,9.21998,9.21998
296.00,9.22585,25.062102,0.000409,25.001859,-1.4726,0.074,9.21941,9.21941
297.00,9.22469,25.062244,0.000414,25.001935,-1.4726,0.074,9.21975,9.21975
298.00,9.22366,25.062085,0.000408,25.001729,-1.4725,0.074,9.22010,9.22010
299.00,9.22278,25.062182,0.000408,25.001807,-1.4725,0.074,9.22036,9.22036
300.00,9.22219,25.062127,0.000401,25.001686,-1.4724,0.075,9.22128,9.22128
301.00,9.22170,25.062158,0.000401,25.001704,-1.4723,0.075,9.22196,9.22196
302.00,9.22111,25.062035,0.000396,25.001556,-1.4721,0.075,9.22138,9.22138
303.00,9.22095,25.062202,0.000402,25.001664,-1.4720,0.075,9.22093,9.22093
304.00,9.22074,25.062188,0.000400,25.001622,-1.4719,0.075,9.21950,9.21950
305.00,9.22049,25.062363,0.000406,25.001810,-1.4717,0.075,9.21854,9.21854
306.00,9.22041,25.062315,0.000408,25.001786,-1.4717,0.075,9.21820,9.21820
307.00,9.22012,25.062360,0.000411,25.001865,-1.4718,0.075,9.21855,9.21855
308.00,9.21990,25.062346,0.000409,25.001929,-1.4718,0.075,9.21853,9.21853
309.00,9.21989,25.062213,0.000410,25.001831,-1.4715,0.075,9.21907,9.21907
310.00,9.21987,25.062209,0.000413,25.001840,-1.4712,0.075,9.21891,9.21891
311.00,9.21987,25.062228,0.000410,25.001777,-1.4710,0.075,9.21841,9.21841
312.00,9.21971,25.062324,0.000410,25.001742,-1.4706,0.075,9.21806,9.21806
313.00,9.21966,25.062348,0.000409,25.001632,-1.4704,0.075,9.21850,9.21850
314.00,9.21963,25.062539,0.000410,25.001761,-1.4704,0.076,9.21933,9.21933
315.00,9.21930,25.062439,0.000402,25.001584,-1.4703,0.076,9.22010,9.22010
316.00,9.21907,25.062578,0.000406,25.001667,-1.4704,0.076,9.22097,9.22097
317.00,9.21879,25.062640,0.000405,25.001695,-1.4706,0.076,9.22170,9.22170
318.00,9.21888,25.062792,0.000408,25.001833,-1.4707,0.076,9.22108,9.22108
319.00,9.21916,25.062770,0.000406,25.001773,-1.4708,0.076,9.22021,9.22021
320.00,9.21939,25.062887,0.000411,25.001887,-1.4708,0.076,9.21988,9.21988
321.00,9.21980,25.062890,0.000412,25.001883,-1.4707,0.076,9.21984,9.21984
322.00,9.21966,25.062855,0.000412,25.001885,-1.4703,0.076,9.22073,9.22073
323.00,9.21956,25.062787,0.000412,25.001763,-1.4701,0.076,9.22155,9.22155
324.00,9.21967,25.062869,0.000414,25.001762,-1.4700,0.076,9.22246,9.22246
325.00,9.22002,25.063003,0.000415,25.001786,-1.4699,0.076,9.22261,9.22261
326.00,9.22040,25.063091,0.000414,25.001784,-1.4699,0.076,9.22256,9.22256
327.00,9.22071,25.063072,0.000413,25.001671,-1.4701,0.076,9.22158,9.22158
328.00,9.22109,25.063102,0.000409,25.001611,-1.4702,0.077,9.22166,9.22166
329.00,9.22144,25.063094,0.000407,25.001535,-1.4702,0.077,9.22206,9.22206
330.00,9.22140,25.063146,0.000404,25.001547,-1.4702,0.077,9.22256,9.22256
331.00,9.22132,25.063137,0.000404,25.001499,-1.4701,0.077,9.22331,9.22331
332.00,9.22146,25.063271,0.000406,25.001581,-1.4698,0.077,9.22461,9.22461
333.00,9.22153,25.063392,0.000411,25.001700,-1.4696,0.077,9.22502,9.22502
334.00,9.22180,25.063479,0.000414,25.001818,-1.4696,0.077,9.22506,9.22506
335.00,9.22226,25.063525,0.000413,25.001883,-1.4694,0.077,9.22514,9.22514
336.00,9.22295,25.063582,0.000405,25.001881,-1.4692,0.077,9.22543,9.22543
337.00,9.22322,25.063708,0.000404,25.001952,-1.4689,0.078,9.22524,9.22524
338.00,9.22347,25.063805,0.000401,25.001992,-1.4687,0.078,9.22613,9.22613
339.00,9.22367,25.063853,0.000396,25.001945,-1.4685,0.078,9.22731,9.22731
340.00,9.22380,25.063805,0.000399,25.001837,-1.4685,0.078,9.22770,9.22770
341.00,9.22412,25.063829,0.000406,25.001899,-1.4686,0.078,9.22831,9.22831
342.00,9.22479,25.063823,0.000405,25.001892,-1.4688,0.078,9.22871,9.22871
343.00,9.22518,25.063782,0.000405,25.001862,-1.4688,0.078,9.22907,9.22907
344.00,9.22575,25.063886,0.000410,25.001979,-1.4687,0.078,9.22919,9.22919
345.00,9.22626,25.063933,0.000407,25.002067,-1.4686,0.078,9.22923,9.22923
346.00,9.22670,25.064030,0.000406,25.002133,-1.4683,0.078,9.22930,9.22930
347.00,9.22715,25.064021,0.000408,25.002113,-1.4681,0.078,9.22919,9.22919
348.00,9.22740,25.064054,0.000409,25.002120,-1.4679,0.078,9.22868,9.22868
349.00,9.22765,25.063981,0.000407,25.002055,-1.4679,0.079,9.22847,9.22847
350.00,9.22783,25.063969,0.000407,25.001970,-1.4678,0.078,9.22922,9.22922
351.00,9.22799,25.063888,0.000407,25.001875,-1.4678,0.078,9.22915,9.22915
352.00,9.22837,25.063951,0.000406,25.001874,-1.4679,0.079,9.22886,9.22886
353.00,9.22868,25.063994,0.000406,25.001840,-1.4680,0.079,9.22700,9.22700
354.00,9.22901,25.064054,0.000408,25.001778,-1.4679,0.079,9.22640,9.22640
355.00,9.22911,25.064186,0.000411,25.001827,-1.4678,0.079,9.22877,9.22877
356.00,9.22925,25.064299,0.000409,25.001888,-1.4677,0.079,9.23399,9.23399
357.00,9.22930,25.064347,0.000411,25.001876,-1.4674,0.079,9.24229,9.24229
358.00,9.22911,25.064425,0.000412,25.001941,-1.4673,0.079,9.25137,9.25137
359.00,9.22944,25.064446,0.000408,25.001960,-1.4673,0.079,9.25765,9.25765
360.00,9.23029,25.064511,0.000404,25.002035,-1.4673,0.079,9.25997,9.25997
@3,2.0001,4.0, 360.048000000003 
361.00,9.22924,25.064531,0.000404,25.001953,-1.4672,0.079,9.25935,9.25935
362.00,9.22519,25.064567,0.000403,25.001990,-1.4673,0.080,9.25569,9.25569
363.00,9.22110,25.064602,0.000400,25.001984,-1.4673,0.080,9.25179,9.25179
364.00,9.22698,25.064613,0.000404,25.001959,-1.4672,0.080,9.24893,9.24893
365.00,9.24278,25.064609,0.000409,25.001894,-1.4672,0.080,9.24761,9.24761
366.00,9.25519,25.064640,0.000411,25.001924,-1.4669,0.080,9.24628,9.24628
367.00,9.26670,25.064607,0.000412,25.001853,-1.4665,0.080,9.24479,9.24479
368.00,9.26367,25.064633,0.000413,25.001818,-1.4663,0.080,9.24413,9.24413
369.00,9.25943,25.064786,0.000408,25.001916,-1.4663,0.080,9.24394,9.24394
370.00,9.25592,25.064858,0.000408,25.001902,-1.4664,0.080,9.24312,9.24312
371.00,9.25353,25.064918,0.000404,25.001872,-1.4665,0.080,9.24220,9.24220
372.00,9.25182,25.065049,0.000403,25.001927,-1.4666,0.081,9.24227,9.24227
373.00,9.25033,25.065034,0.000404,25.001899,-1.4665,0.081,9.24238,9.24238
374.00,9.24926,25.065007,0.000407,25.001808,-1.4664,0.080,9.24243,9.24243
375.00,9.24839,25.065031,0.000405,25.001773,-1.4662,0.081,9.24172,9.24172
376.00,9.24748,25.065134,0.000407,25.001848,-1.4662,0.081,9.24197,9.24197
377.00,9.24596,25.065187,0.000409,25.001883,-1.4663,0.081,9.24139,9.24139
378.00,9.24488,25.065312,0.000409,25.001966,-1.4663,0.081,9.24074,9.24074
379.00,9.24419,25.065333,0.000410,25.001946,-1.4663,0.081,9.23941,9.23941
380.00,9.24312,25.065325,0.000407,25.001935,-1.4662,0.081,9.23799,9.23799
381.00,9.24215,25.065247,0.000407,25.001879,-1.4662,0.081,9.23645,9.23645
382.00,9.24134,25.065174,0.000403,25.001836,-1.4660,0.081,9.23546,9.23546
383.00,9.24067,25.065153,0.000404,25.001774,-1.4659,0.081,9.23392,9.23392
384.00,9.24008,25.065201,0.000404,25.001836,-1.4659,0.081,9.23316,9.23316
385.00,9.23934,25.065240,0.000407,25.001866,-1.4660,0.081,9.23283,9.23283
386.00,9.23858,25.065333,0.000407,25.001932,-1.4659,0.081,9.23241,9.23241
387.00,9.23809,25.065420,0.000408,25.001831,-1.4657,0.081,9.23137,9.23137
388.00,9.23753,25.065408,0.000407,25.001773,-1.4656,0.082,9.23151,9.23151
389.00,9.23685,25.065472,0.000407,25.001786,-1.4652,0.082,9.23148,9.23148
390.00,9.23639,25.065458,0.000405,25.001716,-1.4651,0.082,9.23222,9.23222
391.00,9.23606,25.065514,0.000403,25.001735,-1.4650,0.082,9.23262,9.23262
392.00,9.23562,25.065583,0.000403,25.001842,-1.4649,0.082,9.23333,9.23333
393.00,9.23522,25.065832,0.000405,25.002026,-1.4648,0.082,9.23369,9.23369
394.00,9.23473,25.065907,0.000404,25.002060,-1.4647,0.082,9.23391,9.23391
395.00,9.23425,25.066039,0.000405,25.002152,-1.4646,0.082,9.23300,9.23300
396.00,9.23367,25.066043,0.000410,25.002073,-1.4644,0.082,9.23180,9.23180
397.00,9.23302,25.066045,0.000409,25.002039,-1.4642,0.082,9.23070,9.23070
398.00,9.23242,25.065860,0.000404,25.001827,-1.4642,0.083,9.22944,9.22944
399.00,9.23184,25.065783,0.000403,25.001669,-1.4642,0.083,9.22734,9.22734
400.00,9.23118,25.065767,0.000403,25.001594,-1.4641,0.083,9.22537,9.22537
401.00,9.23043,25.065872,0.000404,25.001668,-1.4643,0.083,9.22358,9.22358
402.00,9.22983,25.065950,0.000405,25.001713,-1.4644,0.083,9.22297,9.22297
403.00,9.22943,25.065924,0.000402,25.001702,-1.4644,0.083,9.22250,9.22250
404.00,9.22916,25.065965,0.000402,25.001769,-1.4642,0.083,9.22354,9.22354
405.00,9.22887,25.066047,0.000406,25.001854,-1.4641,0.083,9.22557,9.22557
406.00,9.22883,25.066019,0.000403,25.001775,-1.4641,0.083,9.22765,9.22765
407.00,9.22883,25.066023,0.000403,25.001763,-1.4639,0.083,9.22879,9.22879
408.00,9.22842,25.066171,0.000408,25.001879,-1.4636,0.083,9.23065,9.23065
409.00,9.22781,25.066254,0.000408,25.001901,-1.4636,0.083,9.23201,9.23201
410.00,9.22776,25.066194,0.000401,25.001802,-1.4636,0.083,9.23243,9.23243
411.00,9.22812,25.066106,0.000396,25.001749,-1.4634,0.084,9.23360,9.23360
412.00,9.22753,25.066107,0.000390,25.001729,-1.4633,0.084,9.23441,9.23441
413.00,9.22758,25.066051,0.000387,25.001600,-1.4631,0.084,9.23499,9.23499
414.00,9.22844,25.066180,0.000392,25.001669,-1.4628,0.084,9.23594,9.23594
415.00,9.22940,25.066309,0.000394,25.001745,-1.4625,0.084,9.23661,9.23661
416.00,9.23015,25.066384,0.000397,25.001713,-1.4625,0.084,9.23679,9.23679
417.00,9.23050,25.066451,0.000399,25.001680,-1.4624,0.084,9.23722,9.23722
418.00,9.23104,25.066561,0.000401,25.001747,-1.4625,0.084,9.23689,9.23689
419.00,9.23149,25.066454,0.000396,25.001673,-1.4624,0.084,9.23556,9.23556
420.00,9.23199,25.066421,0.000393,25.001628,-1.4625,0.085,9.23457,9.23457
421.00,9.23267,25.066555,0.000395,25.001747,-1.4624,0.085,9.23298,9.23298
422.00,9.23294,25.066640,0.000403,25.001871,-1.4622,0.085,9.23113,9.23113
423.00,9.23305,25.066664,0.000404,25.001901,-1.4621,0.085,9.22998,9.22998
424.00,9.23325,25.066742,0.000406,25.001927,-1.4621,0.085,9.22920,9.22920
425.00,9.23298,25.066834,0.000413,25.001996,-1.4622,0.085,9.22779,9.22779
426.00,9.23280,25.066815,0.000413,25.001946,-1.4622,0.085,9.22775,9.22775
427.00,9.23270,25.066767,0.000409,25.001870,-1.4624,0.085,9.22783,9.22783
428.00,9.23253,25.066884,0.000412,25.001913,-1.4622,0.085,9.22757,9.22757
429.00,9.23231,25.067005,0.000412,25.001995,-1.4621,0.085,9.22775,9.22775
430.00,9.23196,25.067004,0.000406,25.001952,-1.4617,0.085,9.23040,9.23040
431.00,9.23210,25.067067,0.000405,25.001984,-1.4615,0.085,9.23247,9.23247
432.00,9.23259,25.067216,0.000404,25.002072,-1.4613,0.085,9.23444,9.23444
433.00,9.23279,25.067149,0.000403,25.002035,-1.4613,0.085,9.23692,9.23692
434.00,9.23257,25.066993,0.000401,25.001880,-1.4613,0.085,9.23840,9.23840
435.00,9.23208,25.067021,0.000402,25.001899,-1.4612,0.086,9.23733,9.23733
436.00,9.23159,25.066963,0.000405,25.001820,-1.4611,0.086,9.23582,9.23582
437.00,9.23145,25.066875,0.000402,25.001643,-1.4610,0.086,9.23436,9.23436
438.00,9.23201,25.066911,0.000402,25.001601,-1.4609,0.086,9.23262,9.23262
439.00,9.23266,25.067004,0.000400,25.001597,-1.4607,0.086,9.23181,9.23181
440.00,9.23294,25.066965,0.000399,25.001478,-1.4606,0.086,9.23217,9.23217
441.00,9.23259,25.067058,0.000397,25.001519,-1.4607,0.086,9.23199,9.23199
442.00,9.23263,25.067100,0.000396,25.001548,-1.4606,0.086,9.23209,9.23209
443.00,9.23326,25.067333,0.000399,25.001711,-1.4606,0.086,9.23109,9.23109
444.00,9.23413,25.067573,0.000405,25.001909,-1.4607,0.086,9.22955,9.22955
445.00,9.23475,25.067654,0.000406,25.001973,-1.4606,0.087,9.22758,9.22758
446.00,9.23409,25.067677,0.000406,25.001948,-1.4604,0.087,9.22680,9.22680
447.00,9.23309,25.067771,0.000408,25.001986,-1.4603,0.087,9.22560,9.22560
448.00,9.23219,25.067682,0.000403,25.001856,-1.4602,0.087,9.22490,9.22490
449.00,9.23149,25.067505,0.000397,25.001662,-1.4600,0.087,9.22512,9.22512
450.00,9.23103,25.067516,0.000399,25.001639,-1.4599,0.087,9.22632,9.22632
451.00,9.23040,25.067529,0.000398,25.001643,-1.4599,0.087,9.22711,9.22711
452.00,9.23009,25.067557,0.000398,25.001663,-1.4598,0.087,9.22844,9.22844
453.00,9.22962,25.067583,0.000401,25.001639,-1.4599,0.087,9.22952,9.22952
454.00,9.22915,25.067782,0.000405,25.001764,-1.4598,0.087,9.22934,9.22934
455.00,9.22880,25.067987,0.000408,25.001899,-1.4596,0.087,9.22867,9.22867
456.00,9.22867,25.068061,0.000409,25.001972,-1.4594,0.087,9.22889,9.22889
457.00,9.22873,25.068131,0.000409,25.002055,-1.4593,0.088,9.22916,9.22916
458.00,9.22833,25.068109,0.000406,25.002016,-1.4592,0.088,9.22942,9.22942
459.00,9.22790,25.068105,0.000403,25.002013,-1.4591,0.088,9.22951,9.22951
460.00,9.22801,25.067901,0.000393,25.001815,-1.4591,0.088,9.22879,9.22879
461.00,9.22775,25.068039,0.000400,25.001788,-1.4591,0.088,9.22788,9.22788
462.00,9.22768,25.067998,0.000401,25.001598,-1.4591,0.088,9.22764,9.22764
463.00,9.22776,25.068082,0.000402,25.001654,-1.4590,0.088,9.22766,9.22766
464.00,9.22802,25.068023,0.000402,25.001611,-1.4589,0.088,9.22770,9.22770
465.00,9.22820,25.068293,0.000407,25.001787,-1.4588,0.088,9.22857,9.22857
466.00,9.22843,25.068233,0.000402,25.001735,-1.4587,0.088,9.22925,9.22925
467.00,9.22881,25.068287,0.000402,25.001870,-1.4585,0.088,9.22919,9.22919
468.00,9.22868,25.068350,0.000404,25.001889,-1.4584,0.088,9.22866,9.22866
469.00,9.22868,25.068480,0.000407,25.001914,-1.4584,0.088,9.22828,9.22828
470.00,9.22871,25.068346,0.000405,25.001754,-1.4584,0.088,9.22713,9.22713
471.00,9.22858,25.068445,0.000404,25.001805,-1.4583,0.089,9.22593,9.22593
472.00,9.22849,25.068506,0.000403,25.001776,-1.4582,0.089,9.22423,9.22423
473.00,9.22792,25.068551,0.000400,25.001736,-1.4581,0.089,9.22363,9.22363
474.00,9.22749,25.068473,0.000397,25.001621,-1.4580,0.089,9.22378,9.22378
475.00,9.22732,25.068593,0.000402,25.001713,-1.4578,0.089,9.22423,9.22423
476.00,9.22693,25.068621,0.000408,25.001733,-1.4578,0.089,9.22376,9.22376
477.00,9.22651,25.068655,0.000410,25.001714,-1.4577,0.089,9.22324,9.22324
478.00,9.22667,25.068606,0.000410,25.001695,-1.4574,0.089,9.22210,9.22210
479.00,9.22626,25.068638,0.000410,25.001726,-1.4572,0.089,9.22052,9.22052
480.00,9.22544,25.068640,0.000409,25.001734,-1.4569,0.089,9.21950,9.21950
481.00,9.22483,25.068582,0.000403,25.001680,-1.4567,0.089,9.21999,9.21999
482.00,9.22449,25.068590,0.000401,25.001666,-1.4567,0.090,9.21996,9.21996
483.00,9.22392,25.068590,0.000401,25.001646,-1.4568,0.090,9.22064,9.22064
484.00,9.22372,25.068599,0.000400,25.001612,-1.4568,0.090,9.22265,9.22265
485.00,9.22373,25.068657,0.000400,25.001645,-1.4568,0.090,9.22445,9.22445
486.00,9.22343,25.068679,0.000398,25.001648,-1.4570,0.090,9.22481,9.22481
487.00,9.22335,25.068702,0.000399,25.001664,-1.4570,0.090,9.22699,9.22699
488.00,9.22340,25.068803,0.000398,25.001743,-1.4570,0.091,9.22861,9.22861
489.00,9.22356,25.068948,0.000398,25.001843,-1.4570,0.091,9.22975,9.22975
490.00,9.22434,25.069073,0.000400,25.001879,-1.4569,0.091,9.23031,9.23031
491.00,9.22467,25.069166,0.000402,25.001930,-1.4568,0.091,9.23087,9.23087
492.00,9.22476,25.069261,0.000400,25.001963,-1.4566,0.091,9.22984,9.22984
493.00,9.22479,25.069423,0.000406,25.002050,-1.4564,0.091,9.22916,9.22916
494.00,9.22516,25.069568,0.000413,25.002141,-1.4563,0.091,9.22834,9.22834
495.00,9.22537,25.069565,0.000414,25.002098,-1.4560,0.091,9.22724,9.22724
496.00,9.22561,25.069565,0.000412,25.002007,-1.4558,0.091,9.22687,9.22687
497.00,9.22625,25.069465,0.000410,25.001864,-1.4556,0.091,9.22681,9.22681
498.00,9.22677,25.069490,0.000410,25.001846,-1.4554,0.091,9.22683,9.22683
499.00,9.22742,25.069240,0.000402,25.001637,-1.4552,0.091,9.22656,9.22656
500.00,9.22793,25.069166,0.000396,25.001503,-1.4554,0.091,9.22684,9.22684
501.00,9.22789,25.069111,0.000392,25.001454,-1.4554,0.091,9.22648,9.22648
502.00,9.22790,25.069318,0.000393,25.001634,-1.4554,0.092,9.22716,9.22716
503.00,9.22803,25.069223,0.000388,25.001499,-1.4555,0.092,9.22686,9.22686
504.00,9.22807,25.069346,0.000392,25.001494,-1.4555,0.092,9.22797,9.22797
505.00,9.22758,25.069308,0.000390,25.001483,-1.4554,0.092,9.23108,9.23108
506.00,9.22686,25.069391,0.000393,25.001491,-1.4552,0.092,9.23622,9.23622
507.00,9.22687,25.069440,0.000398,25.001524,-1.4553,0.092,9.24438,9.24438
508.00,9.22659,25.069528,0.000398,25.001626,-1.4552,0.092,9.25231,9.25231
509.00,9.22679,25.069620,0.000396,25.001760,-1.4552,0.092,9.25766,9.25766
510.00,9.22662,25.069835,0.000402,25.001941,-1.4551,0.092,9.26063,9.26063
@4,2.0001,4.0, 510.084000000003 
511.00,9.22593,25.069891,0.000406,25.002005,-1.4551,0.092,9.26108,9.26108
512.00,9.22671,25.069904,0.000405,25.001984,-1.4552,0.092,9.25709,9.25709
513.00,9.22780,25.069863,0.000404,25.001890,-1.4551,0.092,9.25312,9.25312
514.00,9.23341,25.069797,0.000403,25.001782,-1.4551,0.092,9.24946,9.24946
515.00,9.24239,25.069666,0.000402,25.001614,-1.4551,0.092,9.24671,9.24671
516.00,9.25117,25.069728,0.000400,25.001647,-1.4548,0.093,9.24473,9.24473
517.00,9.26864,25.069671,0.000394,25.001520,-1.4545,0.093,9.24360,9.24360
518.00,9.26584,25.069755,0.000395,25.001562,-1.4542,0.093,9.24334,9.24334
519.00,9.26136,25.069840,0.000397,25.001568,-1.4540,0.093,9.24425,9.24425
520.00,9.25737,25.070010,0.000397,25.001674,-1.4539,0.093,9.24490,9.24490
521.00,9.25389,25.070095,0.000398,25.001698,-1.4538,0.093,9.24594,9.24594
522.00,9.25097,25.070242,0.000403,25.001825,-1.4537,0.094,9.24660,9.24660
523.00,9.24927,25.070255,0.000406,25.001804,-1.4537,0.093,9.24691,9.24691
524.00,9.24876,25.070348,0.000407,25.001843,-1.4537,0.093,9.24610,9.24610
525.00,9.24861,25.070364,0.000405,25.001807,-1.4538,0.094,9.24536,9.24536
526.00,9.24817,25.070461,0.000406,25.001824,-1.4538,0.094,9.24487,9.24487
527.00,9.24768,25.070506,0.000407,25.001863,-1.4538,0.094,9.24415,9.24415
528.00,9.24699,25.070602,0.000409,25.001942,-1.4538,0.094,9.24445,9.24445
529.00,9.24619,25.070716,0.000413,25.002054,-1.4537,0.094,9.24533,9.24533
530.00,9.24565,25.070817,0.000415,25.002139,-1.4537,0.094,9.24568,9.24568
531.00,9.24516,25.070922,0.000421,25.002157,-1.4536,0.094,9.24473,9.24473
532.00,9.24489,25.070976,0.000420,25.002065,-1.4534,0.094,9.24432,9.24432
533.00,9.24482,25.070988,0.000414,25.001981,-1.4533,0.094,9.24333,9.24333
534.00,9.24466,25.071057,0.000414,25.001991,-1.4531,0.094,9.24208,9.24208
535.00,9.24434,25.070888,0.000407,25.001754,-1.4530,0.094,9.24012,9.24012
536.00,9.24408,25.070840,0.000402,25.001767,-1.4530,0.094,9.23933,9.23933
537.00,9.24365,25.070753,0.000397,25.001725,-1.4530,0.095,9.23863,9.23863
538.00,9.24344,25.070793,0.000402,25.001779,-1.4531,0.095,9.23720,9.23720
539.00,9.24296,25.070787,0.000397,25.001730,-1.4530,0.095,9.23596,9.23596
540.00,9.24219,25.070922,0.000399,25.001834,-1.4529,0.095,9.23472,9.23472
541.00,9.24110,25.070928,0.000401,25.001859,-1.4527,0.095,9.23345,9.23345
542.00,9.24023,25.071037,0.000404,25.001933,-1.4524,0.095,9.23225,9.23225
543.00,9.23965,25.070987,0.000401,25.001843,-1.4523,0.095,9.23122,9.23122
544.00,9.23916,25.070939,0.000404,25.001783,-1.4522,0.095,9.23084,9.23084
545.00,9.23831,25.070991,0.000402,25.001793,-1.4522,0.095,9.23163,9.23163
546.00,9.23767,25.070918,0.000396,25.001587,-1.4523,0.095,9.23156,9.23156
547.00,9.23680,25.070814,0.000394,25.001434,-1.4525,0.095,9.23076,9.23076
548.00,9.23563,25.070917,0.000399,25.001470,-1.4525,0.095,9.23064,9.23064
549.00,9.23477,25.071043,0.000404,25.001527,-1.4525,0.095,9.22982,9.22982
550.00,9.23408,25.071239,0.000410,25.001629,-1.4523,0.095,9.22928,9.22928
551.00,9.23366,25.071331,0.000415,25.001738,-1.4521,0.095,9.23033,9.23033
552.00,9.23362,25.071578,0.000419,25.001929,-1.4518,0.095,9.23241,9.23241
553.00,9.23341,25.071665,0.000417,25.001984,-1.4516,0.095,9.23374,9.23374
554.00,9.23302,25.071567,0.000412,25.001882,-1.4514,0.095,9.23481,9.23481
555.00,9.23274,25.071288,0.000406,25.001680,-1.4514,0.095,9.23506,9.23506
556.00,9.23251,25.071390,0.000407,25.001717,-1.4516,0.096,9.23397,9.23397
557.00,9.23200,25.071307,0.000401,25.001626,-1.4516,0.096,9.23295,9.23295
558.00,9.23178,25.071293,0.000402,25.001642,-1.4516,0.096,9.23194,9.23194
559.00,9.23193,25.071326,0.000402,25.001628,-1.4516,0.096,9.23118,9.23118
560.00,9.23207,25.071461,0.000404,25.001726,-1.4513,0.096,9.23136,9.23136
561.00,9.23206,25.071520,0.000402,25.001765,-1.4510,0.096,9.23145,9.23145
562.00,9.23199,25.071719,0.000403,25.001851,-1.4508,0.096,9.23185,9.23185
563.00,9.23187,25.071854,0.000401,25.001870,-1.4507,0.097,9.23331,9.23331
564.00,9.23193,25.071827,0.000397,25.001845,-1.4505,0.097,9.23477,9.23477
565.00,9.23248,25.071792,0.000397,25.001791,-1.4504,0.097,9.23504,9.23504
566.00,9.23279,25.071835,0.000400,25.001757,-1.4503,0.097,9.23563,9.23563
567.00,9.23306,25.071783,0.000402,25.001736,-1.4502,0.097,9.23599,9.23599
568.00,9.23345,25.071719,0.000404,25.001702,-1.4502,0.097,9.23523,9.23523
569.00,9.23356,25.071826,0.000408,25.001751,-1.4503,0.097,9.23362,9.23362
570.00,9.23370,25.072087,0.000414,25.001920,-1.4504,0.097,9.23303,9.23303
571.00,9.23338,25.072050,0.000413,25.001859,-1.4504,0.097,9.23171,9.23171
572.00,9.23308,25.072086,0.000411,25.001855,-1.4503,0.097,9.23029,9.23029
573.00,9.23275,25.072291,0.000411,25.001960,-1.4502,0.097,9.23008,9.23008
574.00,9.23259,25.072301,0.000407,25.001913,-1.4501,0.097,9.23083,9.23083
575.00,9.23265,25.072212,0.000403,25.001822,-1.4499,0.097,9.23071,9.23071
576.00,9.23261,25.072280,0.000403,25.001816,-1.4500,0.097,9.22985,9.22985
577.00,9.23265,25.072124,0.000401,25.001650,-1.4499,0.097,9.22832,9.22832
578.00,9.23226,25.071970,0.000396,25.001491,-1.4498,0.097,9.22630,9.22630
579.00,9.23195,25.072022,0.000395,25.001502,-1.4497,0.098,9.22384,9.22384
580.00,9.23101,25.072176,0.000394,25.001548,-1.4496,0.098,9.22182,9.22182
581.00,9.23027,25.072135,0.000390,25.001474,-1.4494,0.098,9.22147,9.22147
582.00,9.22936,25.072371,0.000392,25.001577,-1.4495,0.098,9.22153,9.22153
583.00,9.22860,25.072590,0.000397,25.001738,-1.4497,0.098,9.22176,9.22176
584.00,9.22744,25.072636,0.000396,25.001778,-1.4498,0.099,9.22242,9.22242
585.00,9.22672,25.072594,0.000395,25.001732,-1.4497,0.099,9.22398,9.22398
586.00,9.22586,25.072639,0.000398,25.001785,-1.4495,0.099,9.22579,9.22579
587.00,9.22553,25.072645,0.000398,25.001782,-1.4492,0.099,9.22762,9.22762
588.00,9.22565,25.072588,0.000396,25.001680,-1.4489,0.099,9.22913,9.22913
589.00,9.22628,25.072667,0.000399,25.001668,-1.4488,0.099,9.23052,9.23052
590.00,9.22671,25.072837,0.000404,25.001754,-1.4489,0.099,9.23100,9.23100
591.00,9.22701,25.072941,0.000403,25.001804,-1.4489,0.099,9.23213,9.23213
592.00,9.22753,25.072842,0.000400,25.001670,-1.4490,0.099,9.23365,9.23365
593.00,9.22764,25.072789,0.000400,25.001567,-1.4488,0.099,9.23474,9.23474
594.00,9.22722,25.073049,0.000407,25.001773,-1.4487,0.099,9.23609,9.23609
595.00,9.22771,25.072959,0.000402,25.001652,-1.4484,0.099,9.23752,9.23752
596.00,9.22870,25.072964,0.000403,25.001639,-1.4482,0.099,9.23773,9.23773
597.00,9.22963,25.072949,0.000402,25.001595,-1.4480,0.099,9.23709,9.23709
598.00,9.23038,25.072987,0.000402,25.001610,-1.4480,0.099,9.23833,9.23833
599.00,9.23159,25.072658,0.000392,25.001329,-1.4479,0.099,9.23977,9.23977
600.00,9.23287,25.072780,0.000396,25.001468,-1.4479,0.100,9.24189,9.24189
601.00,9.23412,25.072815,0.000396,25.001507,-1.4480,0.100,9.24397,9.24397
602.00,9.23549,25.072922,0.000400,25.001597,-1.4480,0.100,9.24658,9.24658
603.00,9.23690,25.072968,0.000402,25.001620,-1.4479,0.100,9.24718,9.24718
604.00,9.23817,25.073206,0.000408,25.001798,-1.4479,0.100,9.24828,9.24828
605.00,9.23916,25.073229,0.000407,25.001805,-1.4478,0.100,9.24799,9.24799
606.00,9.24027,25.073185,0.000404,25.001692,-1.4477,0.100,9.24868,9.24868
607.00,9.24162,25.073352,0.000404,25.001801,-1.4476,0.100,9.24902,9.24902
608.00,9.24234,25.073539,0.000403,25.001942,-1.4475,0.100,9.25028,9.25028
609.00,9.24333,25.073522,0.000403,25.001861,-1.4472,0.101,9.25058,9.25058
610.00,9.24423,25.073485,0.000403,25.001814,-1.4469,0.101,9.25148,9.25148
611.00,9.24522,25.073540,0.000406,25.001851,-1.4466,0.101,9.25108,9.25108
612.00,9.24599,25.073551,0.000409,25.001873,-1.4463,0.101,9.25099,9.25099
613.00,9.24646,25.073444,0.000409,25.001773,-1.4462,0.101,9.25027,9.25027
614.00,9.24735,25.073531,0.000408,25.001885,-1.4462,0.101,9.24991,9.24991
615.00,9.24781,25.073617,0.000410,25.001926,-1.4463,0.101,9.24952,9.24952
616.00,9.24885,25.073758,0.000412,25.002015,-1.4465,0.101,9.24893,9.24893
617.00,9.24921,25.073967,0.000416,25.002121,-1.4467,0.101,9.24761,9.24761
618.00,9.24938,25.074039,0.000414,25.002112,-1.4467,0.101,9.24673,9.24673
619.00,9.24912,25.073958,0.000413,25.001978,-1.4467,0.101,9.24568,9.24568
620.00,9.24895,25.073972,0.000413,25.001917,-1.4467,0.101,9.24489,9.24489
621.00,9.24866,25.073879,0.000411,25.001812,-1.4466,0.101,9.24511,9.24511
622.00,9.24853,25.073696,0.000406,25.001695,-1.4464,0.101,9.24572,9.24572
623.00,9.24840,25.073664,0.000408,25.001695,-1.4464,0.101,9.24627,9.24627
624.00,9.24839,25.073685,0.000409,25.001703,-1.4463,0.102,9.24623,9.24623
625.00,9.24824,25.073710,0.000410,25.001712,-1.4462,0.102,9.24599,9.24599
626.00,9.24784,25.073821,0.000411,25.001811,-1.4460,0.102,9.24565,9.24565
627.00,9.24752,25.073935,0.000410,25.001812,-1.4459,0.102,9.24591,9.24591
628.00,9.24724,25.074057,0.000409,25.001816,-1.4458,0.102,9.24594,9.24594
629.00,9.24700,25.074082,0.000409,25.001767,-1.4457,0.102,9.24578,9.24578
630.00,9.24668,25.074145,0.000405,25.001770,-1.4457,0.102,9.24652,9.24652
631.00,9.24654,25.074170,0.000407,25.001698,-1.4456,0.102,9.24705,9.24705
632.00,9.24640,25.074116,0.000409,25.001628,-1.4456,0.102,9.24691,9.24691
633.00,9.24627,25.074113,0.000408,25.001678,-1.4457,0.102,9.24683,9.24683
634.00,9.24622,25.074191,0.000410,25.001778,-1.4455,0.103,9.24672,9.24672
635.00,9.24603,25.074042,0.000408,25.001616,-1.4454,0.103,9.24618,9.24618
636.00,9.24594,25.073910,0.000402,25.001462,-1.4453,0.103,9.24542,9.24542
637.00,9.24600,25.073925,0.000398,25.001443,-1.4452,0.103,9.24434,9.24434
638.00,9.24585,25.073900,0.000399,25.001315,-1.4451,0.103,9.24313,9.24313
639.00,9.24559,25.073826,0.000397,25.001167,-1.4451,0.103,9.24341,9.24341
640.00,9.24554,25.074010,0.000399,25.001314,-1.4450,0.103,9.24230,9.24230
641.00,9.24535,25.074108,0.000400,25.001372,-1.4449,0.103,9.24107,9.24107
642.00,9.24480,25.074143,0.000400,25.001351,-1.4447,0.103,9.24095,9.24095
643.00,9.24440,25.074261,0.000402,25.001402,-1.4445,0.103,9.24061,9.24061
644.00,9.24407,25.074460,0.000405,25.001581,-1.4443,0.103,9.23962,9.23962
645.00,9.24389,25.074384,0.000404,25.001433,-1.4441,0.103,9.23945,9.23945
646.00,9.24353,25.074667,0.000407,25.001689,-1.4439,0.103,9.23989,9.23989
647.00,9.24315,25.074666,0.000405,25.001710,-1.4438,0.103,9.23967,9.23967
648.00,9.24272,25.074396,0.000396,25.001475,-1.4437,0.104,9.23941,9.23941
649.00,9.24241,25.074438,0.000391,25.001448,-1.4436,0.104,9.23908,9.23908
650.00,9.24200,25.074538,0.000392,25.001509,-1.4435,0.104,9.23930,9.23930
651.00,9.24166,25.074397,0.000389,25.001346,-1.4435,0.104,9.23973,9.23973
652.00,9.24111,25.074296,0.000390,25.001212,-1.4434,0.104,9.23958,9.23958
653.00,9.24063,25.074497,0.000396,25.001403,-1.4435,0.104,9.23861,9.23861
654.00,9.24018,25.074503,0.000399,25.001382,-1.4436,0.104,9.23896,9.23896
655.00,9.23983,25.074670,0.000400,25.001490,-1.4435,0.104,9.24169,9.24169
656.00,9.23961,25.074804,0.000403,25.001550,-1.4436,0.104,9.24657,9.24657
657.00,9.23956,25.075052,0.000405,25.001707,-1.4436,0.104,9.25441,9.25441
658.00,9.23956,25.075190,0.000405,25.001736,-1.4435,0.104,9.26262,9.26262
659.00,9.23956,25.075222,0.000401,25.001712,-1.4435,0.105,9.26769,9.26769
660.00,9.23994,25.075206,0.000401,25.001676,-1.4434,0.105,9.26942,9.26942
@5,2.0001,4.0, 660.017000000007 
661.00,9.24181,25.075174,0.000401,25.001641,-1.4434,0.105,9.26714,9.26714
662.00,9.23905,25.075143,0.000400,25.001572,-1.4433,0.105,9.26148,9.26148
663.00,9.23555,25.075154,0.000402,25.001548,-1.4432,0.105,9.25623,9.25623
664.00,9.23997,25.075069,0.000403,25.001484,-1.4432,0.105,9.25257,9.25257
665.00,9.25314,25.075095,0.000402,25.001499,-1.4431,0.105,9.24966,9.24966
666.00,9.26653,25.075009,0.000399,25.001373,-1.4429,0.105,9.24825,9.24825
667.00,9.27864,25.075158,0.000403,25.001471,-1.4427,0.105,9.24811,9.24811
668.00,9.27445,25.075157,0.000402,25.001465,-1.4425,0.105,9.24856,9.24856
669.00,9.26526,25.075258,0.000407,25.001470,-1.4423,0.105,9.25042,9.25042
670.00,9.26153,25.075282,0.000407,25.001441,-1.4421,0.105,9.25183,9.25183
671.00,9.25599,25.075582,0.000413,25.001694,-1.4419,0.105,9.25237,9.25237
672.00,9.25260,25.075475,0.000406,25.001612,-1.4419,0.106,9.25290,9.25290
673.00,9.25113,25.075513,0.000404,25.001579,-1.4420,0.106,9.25340,9.25340
674.00,9.25095,25.075622,0.000405,25.001665,-1.4420,0.106,9.25202,9.25202
675.00,9.25158,25.075658,0.000405,25.001703,-1.4419,0.106,9.25106,9.25106
676.00,9.25167,25.075656,0.000404,25.001636,-1.4419,0.106,9.25139,9.25139
677.00,9.25164,25.075765,0.000407,25.001688,-1.4419,0.106,9.25143,9.25143
678.00,9.25133,25.075842,0.000408,25.001731,-1.4418,0.106,9.25112,9.25112
679.00,9.25140,25.075899,0.000407,25.001734,-1.4417,0.106,9.25161,9.25161
680.00,9.25100,25.075929,0.000407,25.001734,-1.4418,0.106,9.25195,9.25195
681.00,9.25094,25.075866,0.000405,25.001650,-1.4419,0.106,9.25145,9.25145
682.00,9.25078,25.075983,0.000406,25.001678,-1.4418,0.106,9.25032,9.25032
683.00,9.25056,25.076010,0.000405,25.001683,-1.4416,0.106,9.24858,9.24858
684.00,9.25017,25.075963,0.000402,25.001647,-1.4417,0.106,9.24622,9.24622
685.00,9.24993,25.075909,0.000400,25.001587,-1.4417,0.107,9.24373,9.24373
686.00,9.24950,25.075940,0.000401,25.001633,-1.4416,0.107,9.24220,9.24220
687.00,9.24910,25.075938,0.000403,25.001621,-1.4416,0.107,9.24045,9.24045
688.00,9.24873,25.075938,0.000403,25.001602,-1.4418,0.107,9.24019,9.24019
689.00,9.24810,25.075961,0.000403,25.001585,-1.4417,0.107,9.24097,9.24097
690.00,9.24750,25.076063,0.000403,25.001647,-1.4417,0.107,9.24214,9.24214
691.00,9.24702,25.076132,0.000401,25.001723,-1.4416,0.107,9.24197,9.24197
692.00,9.24609,25.076173,0.000400,25.001768,-1.4411,0.107,9.24305,9.24305
693.00,9.24528,25.076148,0.000398,25.001721,-1.4406,0.107,9.24423,9.24423
694.00,9.24506,25.076179,0.000398,25.001674,-1.4402,0.108,9.24509,9.24509
695.00,9.24490,25.076226,0.000401,25.001699,-1.4399,0.108,9.24506,9.24506
696.00,9.24514,25.076242,0.000401,25.001626,-1.4398,0.108,9.24589,9.24589
697.00,9.24504,25.076241,0.000403,25.001545,-1.4398,0.107,9.24522,9.24522
698.00,9.24441,25.076421,0.000408,25.001685,-1.4399,0.107,9.24330,9.24330
699.00,9.24361,25.076481,0.000408,25.001719,-1.4399,0.107,9.24185,9.24185
700.00,9.24312,25.076548,0.000403,25.001652,-1.4399,0.108,9.24135,9.24135
701.00,9.24282,25.076555,0.000399,25.001560,-1.4398,0.108,9.24071,9.24071
702.00,9.24246,25.076612,0.000395,25.001631,-1.4397,0.108,9.23985,9.23985
703.00,9.24229,25.076784,0.000396,25.001757,-1.4397,0.108,9.23972,9.23972
704.00,9.24206,25.076837,0.000395,25.001813,-1.4396,0.108,9.23868,9.23868
705.00,9.24223,25.077025,0.000399,25.001980,-1.4396,0.108,9.23661,9.23661
706.00,9.24235,25.077090,0.000403,25.002002,-1.4396,0.108,9.23463,9.23463
707.00,9.24147,25.077202,0.000404,25.001978,-1.4395,0.108,9.23382,9.23382
708.00,9.24075,25.077083,0.000401,25.001779,-1.4394,0.108,9.23247,9.23247
709.00,9.24023,25.077057,0.000401,25.001714,-1.4395,0.108,9.23149,9.23149
710.00,9.23966,25.076930,0.000399,25.001573,-1.4396,0.108,9.23273,9.23273
711.00,9.23856,25.076934,0.000398,25.001657,-1.4396,0.109,9.23430,9.23430
712.00,9.23796,25.076949,0.000402,25.001726,-1.4395,0.109,9.23733,9.23733
713.00,9.23800,25.076919,0.000401,25.001682,-1.4395,0.109,9.24098,9.24098
714.00,9.23755,25.076819,0.000400,25.001508,-1.4395,0.109,9.24466,9.24466
715.00,9.23693,25.076888,0.000403,25.001562,-1.4394,0.109,9.24698,9.24698
716.00,9.23649,25.077001,0.000406,25.001566,-1.4394,0.109,9.24845,9.24845
717.00,9.23557,25.076821,0.000400,25.001363,-1.4394,0.109,9.24879,9.24879
718.00,9.23525,25.077045,0.000405,25.001593,-1.4392,0.109,9.24899,9.24899
719.00,9.23572,25.077338,0.000413,25.001842,-1.4390,0.109,9.24880,9.24880
720.00,9.23733,25.077354,0.000413,25.001792,-1.4390,0.109,9.24870,9.24870
721.00,9.24112,25.077441,0.000414,25.001848,-1.4391,0.110,9.24889,9.24889
722.00,9.24355,25.077630,0.000420,25.001944,-1.4392,0.109,9.24847,9.24847
723.00,9.24473,25.077502,0.000413,25.001721,-1.4392,0.110,9.24790,9.24790
724.00,9.24555,25.077420,0.000407,25.001601,-1.4390,0.110,9.24721,9.24721
725.00,9.24604,25.077437,0.000406,25.001577,-1.4387,0.110,9.24684,9.24684
726.00,9.24616,25.077340,0.000401,25.001431,-1.4383,0.110,9.24740,9.24740
727.00,9.24618,25.077391,0.000400,25.001500,-1.4382,0.110,9.24815,9.24815
728.00,9.24664,25.077443,0.000403,25.001554,-1.4382,0.110,9.24861,9.24861
729.00,9.24712,25.077561,0.000411,25.001681,-1.4382,0.110,9.24956,9.24956
730.00,9.24784,25.077575,0.000411,25.001673,-1.4382,0.110,9.24997,9.24997
731.00,9.24835,25.077725,0.000415,25.001770,-1.4383,0.110,9.24969,9.24969
732.00,9.24877,25.077709,0.000415,25.001706,-1.4382,0.110,9.24999,9.24999
733.00,9.24888,25.077680,0.000414,25.001667,-1.4381,0.110,9.24994,9.24994
734.00,9.24886,25.077638,0.000409,25.001609,-1.4380,0.110,9.25046,9.25046
735.00,9.24888,25.077697,0.000406,25.001625,-1.4380,0.110,9.25087,9.25087
736.00,9.24919,25.077619,0.000402,25.001526,-1.4379,0.111,9.25162,9.25162
737.00,9.24956,25.077642,0.000398,25.001513,-1.4376,0.111,9.25201,9.25201
738.00,9.24983,25.077868,0.000401,25.001681,-1.4374,0.111,9.25366,9.25366
739.00,9.25019,25.077991,0.000401,25.001745,-1.4371,0.111,9.25390,9.25390
740.00,9.25035,25.077991,0.000402,25.001714,-1.4370,0.111,9.25408,9.25408
741.00,9.25046,25.077913,0.000399,25.001616,-1.4369,0.111,9.25336,9.25336
742.00,9.25070,25.077991,0.000402,25.001665,-1.4369,0.111,9.25338,9.25338
743.00,9.25095,25.077873,0.000399,25.001513,-1.4371,0.112,9.25188,9.25188
744.00,9.25117,25.077953,0.000403,25.001531,-1.4373,0.112,9.25096,9.25096
745.00,9.25122,25.078016,0.000406,25.001531,-1.4374,0.112,9.24971,9.24971
746.00,9.25128,25.078037,0.000409,25.001564,-1.4374,0.111,9.24923,9.24923
747.00,9.25146,25.078103,0.000413,25.001621,-1.4374,0.111,9.24793,9.24793
748.00,9.25127,25.078196,0.000413,25.001705,-1.4372,0.112,9.24740,9.24740
749.00,9.25093,25.078125,0.000410,25.001600,-1.4369,0.111,9.24712,9.24712
750.00,9.25073,25.078122,0.000408,25.001624,-1.4367,0.112,9.24706,9.24706
751.00,9.25038,25.078281,0.000411,25.001749,-1.4366,0.112,9.24652,9.24652
752.00,9.25019,25.078309,0.000408,25.001770,-1.4365,0.112,9.24596,9.24596
753.00,9.25010,25.078238,0.000402,25.001587,-1.4365,0.112,9.24528,9.24528
754.00,9.24971,25.078533,0.000404,25.001784,-1.4364,0.112,9.24428,9.24428
755.00,9.24904,25.078516,0.000400,25.001733,-1.4364,0.112,9.24489,9.24489
756.00,9.24892,25.078582,0.000397,25.001726,-1.4362,0.113,9.24618,9.24618
757.00,9.24875,25.078700,0.000404,25.001776,-1.4360,0.113,9.24739,9.24739
758.00,9.24870,25.078746,0.000409,25.001852,-1.4357,0.113,9.25002,9.25002
759.00,9.24875,25.078528,0.000406,25.001683,-1.4355,0.113,9.25313,9.25313
760.00,9.24913,25.078520,0.000408,25.001634,-1.4354,0.113,9.25552,9.25552
761.00,9.24957,25.078437,0.000408,25.001519,-1.4353,0.113,9.25721,9.25721
762.00,9.24953,25.078339,0.000400,25.001403,-1.4353,0.113,9.25858,9.25858
763.00,9.24959,25.078402,0.000396,25.001422,-1.4352,0.113,9.25903,9.25903
764.00,9.24994,25.078568,0.000396,25.001578,-1.4353,0.114,9.25855,9.25855
765.00,9.25064,25.078853,0.000403,25.001812,-1.4353,0.114,9.25733,9.25733
766.00,9.25137,25.078943,0.000405,25.001860,-1.4354,0.114,9.25631,9.25631
767.00,9.25200,25.079124,0.000408,25.001937,-1.4355,0.114,9.25648,9.25648
768.00,9.25286,25.079277,0.000414,25.002042,-1.4355,0.113,9.25594,9.25594
769.00,9.25335,25.079321,0.000412,25.001997,-1.4354,0.113,9.25612,9.25612
770.00,9.25380,25.079137,0.000406,25.001773,-1.4353,0.114,9.25694,9.25694
771.00,9.25417,25.079087,0.000405,25.001738,-1.4350,0.114,9.25767,9.25767
772.00,9.25469,25.078949,0.000406,25.001617,-1.4348,0.114,9.25776,9.25776
773.00,9.25541,25.078794,0.000400,25.001471,-1.4347,0.114,9.25818,9.25818
774.00,9.25635,25.078666,0.000398,25.001338,-1.4346,0.114,9.25811,9.25811
775.00,9.25707,25.078842,0.000403,25.001515,-1.4344,0.114,9.25826,9.25826
776.00,9.25718,25.078971,0.000404,25.001534,-1.4342,0.114,9.25778,9.25778
777.00,9.25735,25.078914,0.000400,25.001406,-1.4341,0.114,9.25710,9.25710
778.00,9.25751,25.078904,0.000402,25.001383,-1.4340,0.114,9.25689,9.25689
779.00,9.25750,25.078921,0.000406,25.001385,-1.4338,0.114,9.25711,9.25711
780.00,9.25740,25.078859,0.000402,25.001299,-1.4337,0.115,9.25660,9.25660
781.00,9.25720,25.078942,0.000402,25.001386,-1.4339,0.115,9.25673,9.25673
782.00,9.25705,25.079273,0.000407,25.001688,-1.4338,0.115,9.25668,9.25668
783.00,9.25694,25.079429,0.000406,25.001743,-1.4338,0.115,9.25640,9.25640
784.00,9.25676,25.079563,0.000405,25.001825,-1.4339,0.115,9.25552,9.25552
785.00,9.25669,25.079609,0.000404,25.001784,-1.4339,0.115,9.25522,9.25522
786.00,9.25679,25.079617,0.000407,25.001773,-1.4338,0.115,9.25518,9.25518
787.00,9.25682,25.079411,0.000409,25.001518,-1.4338,0.115,9.25565,9.25565
788.00,9.25691,25.079537,0.000413,25.001613,-1.4337,0.115,9.25649,9.25649
789.00,9.25703,25.079560,0.000415,25.001603,-1.4336,0.115,9.25753,9.25753
790.00,9.25711,25.079447,0.000415,25.001539,-1.4337,0.115,9.25826,9.25826
791.00,9.25706,25.079436,0.000411,25.001514,-1.4337,0.115,9.25863,9.25863
792.00,9.25703,25.079495,0.000407,25.001578,-1.4336,0.115,9.25831,9.25831
793.00,9.25689,25.079393,0.000404,25.001412,-1.4335,0.116,9.25760,9.25760
794.00,9.25694,25.079387,0.000402,25.001356,-1.4334,0.116,9.25799,9.25799
795.00,9.25704,25.079580,0.000402,25.001438,-1.4331,0.116,9.25791,9.25791
796.00,9.25703,25.079618,0.000402,25.001416,-1.4328,0.116,9.25769,9.25769
797.00,9.25709,25.079690,0.000402,25.001466,-1.4327,0.116,9.25788,9.25788
798.00,9.25712,25.079897,0.000408,25.001667,-1.4326,0.116,9.25786,9.25786
799.00,9.25705,25.079816,0.000407,25.001574,-1.4324,0.116,9.25712,9.25712
800.00,9.25712,25.079845,0.000411,25.001594,-1.4324,0.116,9.25760,9.25760
801.00,9.25743,25.079859,0.000411,25.001572,-1.4324,0.116,9.25858,9.25858
802.00,9.25762,25.080069,0.000416,25.001718,-1.4323,0.116,9.25879,9.25879
803.00,9.25803,25.080034,0.000409,25.001661,-1.4323,0.116,9.25852,9.25852
804.00,9.25829,25.080095,0.000407,25.001651,-1.4323,0.116,9.25930,9.25930
805.00,9.25820,25.080286,0.000407,25.001726,-1.4323,0.116,9.26097,9.26097
806.00,9.25814,25.080454,0.000413,25.001807,-1.4323,0.116,9.26498,9.26498
807.00,9.25837,25.080148,0.000402,25.001451,-1.4323,0.116,9.27176,9.27176
808.00,9.25839,25.080381,0.000403,25.001622,-1.4322,0.117,9.27933,9.27933
809.00,9.25865,25.080526,0.000402,25.001714,-1.4323,0.117,9.28604,9.28604
810.00,9.26036,25.080455,0.000401,25.001671,-1.4322,0.117,9.28936,9.28936
@6,2.0001,4.0, 810.060000000005 
811.00,9.26188,25.080507,0.000401,25.001728,-1.4323,0.117,9.29013,9.29013
812.00,9.25849,25.080754,0.000408,25.001930,-1.4322,0.117,9.28816,9.28816
813.00,9.25707,25.080687,0.000412,25.001839,-1.4323,0.117,9.28581,9.28581
814.00,9.26029,25.080629,0.000411,25.001802,-1.4323,0.117,9.28287,9.28287
815.00,9.26932,25.080590,0.000406,25.001721,-1.4322,0.117,9.28177,9.28177
816.00,9.28240,25.080389,0.000399,25.001519,-1.4322,0.117,9.28057,9.28057
817.00,9.29161,25.080284,0.000395,25.001420,-1.4322,0.117,9.27930,9.27930
818.00,9.29262,25.080200,0.000389,25.001276,-1.4321,0.117,9.27818,9.27818
819.00,9.29025,25.080298,0.000393,25.001328,-1.4321,0.118,9.27792,9.27792
820.00,9.28779,25.080467,0.000395,25.001436,-1.4323,0.118,9.27747,9.27747
821.00,9.28597,25.080748,0.000402,25.001622,-1.4323,0.118,9.27687,9.27687
822.00,9.28453,25.080856,0.000407,25.001648,-1.4324,0.118,9.27702,9.27702
823.00,9.28323,25.081015,0.000414,25.001800,-1.4324,0.118,9.27628,9.27628
824.00,9.28248,25.081073,0.000411,25.001773,-1.4324,0.118,9.27549,9.27549
825.00,9.28157,25.081085,0.000408,25.001763,-1.4323,0.118,9.27427,9.27427
826.00,9.28060,25.081142,0.000405,25.001760,-1.4322,0.118,9.27332,9.27332
827.00,9.27956,25.081310,0.000403,25.001865,-1.4320,0.118,9.27307,9.27307
828.00,9.27877,25.081321,0.000400,25.001847,-1.4320,0.118,9.27336,9.27336
829.00,9.27780,25.081483,0.000405,25.002031,-1.4320,0.118,9.27381,9.27381
830.00,9.27709,25.081459,0.000407,25.002015,-1.4320,0.118,9.27453,9.27453
831.00,9.27637,25.081433,0.000406,25.002012,-1.4320,0.118,9.27461,9.27461
832.00,9.27602,25.081261,0.000405,25.001825,-1.4321,0.119,9.27324,9.27324
833.00,9.27539,25.081162,0.000405,25.001668,-1.4319,0.119,9.27262,9.27262
834.00,9.27485,25.080942,0.000400,25.001444,-1.4316,0.119,9.27080,9.27080
835.00,9.27418,25.080906,0.000396,25.001374,-1.4314,0.119,9.26874,9.26874
836.00,9.27333,25.080783,0.000396,25.001214,-1.4311,0.119,9.26719,9.26719
837.00,9.27280,25.080890,0.000398,25.001315,-1.4308,0.119,9.26693,9.26693
838.00,9.27226,25.081122,0.000403,25.001551,-1.4305,0.119,9.26546,9.26546
839.00,9.27167,25.081228,0.000404,25.001637,-1.4304,0.119,9.26524,9.26524
840.00,9.27095,25.081345,0.000411,25.001698,-1.4303,0.119,9.26494,9.26494
841.00,9.27032,25.081440,0.000413,25.001774,-1.4302,0.119,9.26430,9.26430
842.00,9.26967,25.081462,0.000413,25.001715,-1.4303,0.119,9.26311,9.26311
843.00,9.26898,25.081381,0.000407,25.001584,-1.4305,0.119,9.26384,9.26384
844.00,9.26855,25.081427,0.000406,25.001560,-1.4306,0.119,9.26465,9.26465
845.00,9.26843,25.081276,0.000400,25.001391,-1.4307,0.119,9.26527,9.26527
846.00,9.26829,25.081443,0.000401,25.001538,-1.4307,0.120,9.26639,9.26639
847.00,9.26796,25.081473,0.000398,25.001623,-1.4306,0.120,9.26806,9.26806
848.00,9.26777,25.081400,0.000398,25.001505,-1.4307,0.120,9.26883,9.26883
849.00,9.26753,25.081501,0.000402,25.001563,-1.4306,0.120,9.26900,9.26900
850.00,9.26681,25.081676,0.000404,25.001723,-1.4306,0.120,9.27026,9.27026
851.00,9.26650,25.081588,0.000400,25.001629,-1.4306,0.120,9.27146,9.27146
852.00,9.26663,25.081703,0.000402,25.001759,-1.4305,0.120,9.27208,9.27208
853.00,9.26696,25.081711,0.000396,25.001786,-1.4301,0.120,9.27300,9.27300
854.00,9.26769,25.081680,0.000392,25.001773,-1.4298,0.120,9.27413,9.27413
855.00,9.26844,25.081784,0.000393,25.001809,-1.4296,0.121,9.27422,9.27422
856.00,9.26896,25.081829,0.000394,25.001809,-1.4295,0.121,9.27476,9.27476
857.00,9.26939,25.081942,0.000395,25.001839,-1.4294,0.121,9.27489,9.27489
858.00,9.26973,25.082024,0.000400,25.001851,-1.4294,0.121,9.27426,9.27426
859.00,9.27017,25.081999,0.000398,25.001741,-1.4293,0.121,9.27371,9.27371
860.00,9.27066,25.081959,0.000396,25.001690,-1.4292,0.121,9.27407,9.27407
861.00,9.27130,25.082096,0.000400,25.001765,-1.4291,0.121,9.27404,9.27404
862.00,9.27199,25.081900,0.000398,25.001563,-1.4289,0.121,9.27429,9.27429
863.00,9.27252,25.082103,0.000405,25.001668,-1.4289,0.121,9.27479,9.27479
864.00,9.27285,25.082130,0.000406,25.001648,-1.4289,0.121,9.27512,9.27512
865.00,9.27315,25.082187,0.000406,25.001639,-1.4289,0.121,9.27470,9.27470
866.00,9.27350,25.082112,0.000401,25.001480,-1.4290,0.121,9.27469,9.27469
867.00,9.27387,25.082343,0.000402,25.001617,-1.4290,0.121,9.27469,9.27469
868.00,9.27416,25.082172,0.000395,25.001453,-1.4290,0.121,9.27423,9.27423
869.00,9.27431,25.082405,0.000401,25.001635,-1.4289,0.122,9.27495,9.27495
870.00,9.27463,25.082698,0.000406,25.001874,-1.4287,0.122,9.27611,9.27611
871.00,9.27490,25.082848,0.000409,25.002047,-1.4285,0.122,9.27644,9.27644
872.00,9.27505,25.082728,0.000406,25.001836,-1.4285,0.122,9.27669,9.27669
873.00,9.27513,25.082890,0.000407,25.001959,-1.4285,0.122,9.27716,9.27716
874.00,9.27510,25.082747,0.000402,25.001825,-1.4285,0.122,9.27664,9.27664
875.00,9.27511,25.082646,0.000396,25.001665,-1.4285,0.122,9.27577,9.27577
876.00,9.27515,25.082581,0.000392,25.001468,-1.4285,0.122,9.27522,9.27522
877.00,9.27516,25.082673,0.000394,25.001583,-1.4282,0.122,9.27523,9.27523
878.00,9.27540,25.082824,0.000396,25.001633,-1.4278,0.123,9.27501,9.27501
879.00,9.27549,25.083015,0.000398,25.001724,-1.4275,0.123,9.27440,9.27440
880.00,9.27551,25.082936,0.000398,25.001696,-1.4272,0.123,9.27393,9.27393
881.00,9.27532,25.083110,0.000404,25.001849,-1.4270,0.123,9.27237,9.27237
882.00,9.27481,25.083125,0.000403,25.001817,-1.4269,0.123,9.27099,9.27099
883.00,9.27433,25.083003,0.000404,25.001778,-1.4269,0.123,9.27056,9.27056
884.00,9.27404,25.083048,0.000408,25.001813,-1.4272,0.123,9.26956,9.26956
885.00,9.27374,25.083196,0.000415,25.001876,-1.4274,0.123,9.26893,9.26893
886.00,9.27348,25.082922,0.000403,25.001604,-1.4275,0.123,9.26888,9.26888
887.00,9.27298,25.083141,0.000407,25.001791,-1.4276,0.123,9.26831,9.26831
888.00,9.27269,25.083100,0.000403,25.001709,-1.4275,0.123,9.26736,9.26736
889.00,9.27218,25.082919,0.000398,25.001541,-1.4273,0.123,9.26734,9.26734
890.00,9.27148,25.082829,0.000392,25.001383,-1.4270,0.124,9.26678,9.26678
891.00,9.27101,25.083086,0.000401,25.001580,-1.4269,0.124,9.26649,9.26649
892.00,9.27045,25.083011,0.000397,25.001480,-1.4267,0.124,9.26614,9.26614
893.00,9.26985,25.083346,0.000405,25.001766,-1.4265,0.124,9.26543,9.26543
894.00,9.26934,25.083545,0.000410,25.001921,-1.4263,0.124,9.26494,9.26494
895.00,9.26884,25.083583,0.000410,25.001919,-1.4261,0.124,9.26489,9.26489
896.00,9.26850,25.083640,0.000410,25.001966,-1.4260,0.124,9.26567,9.26567
897.00,9.26803,25.083574,0.000410,25.001849,-1.4260,0.124,9.26564,9.26564
898.00,9.26754,25.083440,0.000410,25.001646,-1.4261,0.124,9.26598,9.26598
899.00,9.26704,25.083478,0.000410,25.001572,-1.4262,0.124,9.26506,9.26506
900.00,9.26650,25.083481,0.000410,25.001544,-1.4262,0.124,9.26482,9.26482
901.00,9.26629,25.083587,0.000411,25.001609,-1.4265,0.124,9.26345,9.26345
902.00,9.26594,25.083573,0.000409,25.001599,-1.4267,0.124,9.26283,9.26283
903.00,9.26556,25.083474,0.000406,25.001495,-1.4265,0.124,9.26255,9.26255
904.00,9.26516,25.083474,0.000404,25.001494,-1.4263,0.124,9.26244,9.26244
905.00,9.26483,25.083551,0.000409,25.001575,-1.4262,0.124,9.26182,9.26182
906.00,9.26448,25.083519,0.000410,25.001489,-1.4259,0.124,9.26115,9.26115
907.00,9.26421,25.083650,0.000410,25.001563,-1.4257,0.125,9.26148,9.26148
908.00,9.26377,25.083744,0.000411,25.001620,-1.4257,0.125,9.26216,9.26216
909.00,9.26375,25.083973,0.000413,25.001795,-1.4258,0.125,9.26357,9.26357
910.00,9.26397,25.083987,0.000408,25.001767,-1.4258,0.125,9.26426,9.26426
911.00,9.26404,25.083959,0.000407,25.001736,-1.4256,0.125,9.26639,9.26639
912.00,9.26449,25.083966,0.000410,25.001721,-1.4254,0.125,9.26926,9.26926
913.00,9.26519,25.083871,0.000405,25.001623,-1.4253,0.125,9.27119,9.27119
914.00,9.26569,25.083754,0.000402,25.001494,-1.4250,0.125,9.27252,9.27252
915.00,9.26602,25.083991,0.000406,25.001685,-1.4249,0.125,9.27383,9.27383
916.00,9.26601,25.084227,0.000408,25.001900,-1.4248,0.125,9.27418,9.27418
917.00,9.26623,25.084262,0.000404,25.001864,-1.4249,0.126,9.27316,9.27316
918.00,9.26674,25.084238,0.000402,25.001816,-1.4248,0.126,9.27198,9.27198
919.00,9.26729,25.084053,0.000399,25.001628,-1.4247,0.126,9.27094,9.27094
920.00,9.26811,25.083962,0.000400,25.001529,-1.4247,0.126,9.27020,9.27020
921.00,9.26927,25.083756,0.000396,25.001276,-1.4248,0.126,9.27045,9.27045
922.00,9.26985,25.083907,0.000403,25.001429,-1.4247,0.126,9.27114,9.27114
923.00,9.26977,25.084083,0.000406,25.001500,-1.4246,0.126,9.27125,9.27125
924.00,9.27006,25.084150,0.000404,25.001536,-1.4244,0.126,9.27170,9.27170
925.00,9.27030,25.084304,0.000405,25.001674,-1.4243,0.126,9.27219,9.27219
926.00,9.27040,25.084593,0.000407,25.001894,-1.4240,0.126,9.27164,9.27164
927.00,9.27084,25.084613,0.000405,25.001791,-1.4239,0.127,9.27033,9.27033
928.00,9.27106,25.084724,0.000411,25.001832,-1.4239,0.127,9.26986,9.26986
929.00,9.27144,25.084952,0.000420,25.002046,-1.4240,0.127,9.26930,9.26930
930.00,9.27150,25.084872,0.000419,25.001864,-1.4240,0.127,9.26880,9.26880
931.00,9.27130,25.084698,0.000418,25.001673,-1.4243,0.126,9.26769,9.26769
932.00,9.27066,25.084870,0.000421,25.001825,-1.4243,0.126,9.26662,9.26662
933.00,9.26999,25.084848,0.000415,25.001801,-1.4243,0.127,9.26558,9.26558
934.00,9.26933,25.085166,0.000416,25.001981,-1.4244,0.127,9.26433,9.26433
935.00,9.26879,25.085171,0.000410,25.001969,-1.4243,0.127,9.26289,9.26289
936.00,9.26822,25.085210,0.000406,25.001943,-1.4240,0.127,9.26201,9.26201
937.00,9.26764,25.085220,0.000406,25.001890,-1.4239,0.128,9.26148,9.26148
938.00,9.26716,25.085254,0.000407,25.001969,-1.4236,0.128,9.26074,9.26074
939.00,9.26656,25.085012,0.000403,25.001740,-1.4235,0.128,9.26003,9.26003
940.00,9.26620,25.085051,0.000407,25.001718,-1.4234,0.128,9.25995,9.25995
941.00,9.26559,25.085112,0.000409,25.001836,-1.4234,0.128,9.26063,9.26063
942.00,9.26510,25.084964,0.000404,25.001741,-1.4234,0.128,9.26145,9.26145
943.00,9.26490,25.085113,0.000408,25.001792,-1.4234,0.128,9.26313,9.26313
944.00,9.26484,25.085140,0.000407,25.001738,-1.4234,0.128,9.26561,9.26561
945.00,9.26491,25.085183,0.000406,25.001760,-1.4234,0.128,9.26817,9.26817
946.00,9.26502,25.085102,0.000402,25.001610,-1.4235,0.128,9.26984,9.26984
947.00,9.26510,25.085201,0.000406,25.001657,-1.4234,0.128,9.27116,9.27116
948.00,9.26526,25.085212,0.000404,25.001659,-1.4233,0.128,9.27231,9.27231
949.00,9.26537,25.085157,0.000400,25.001653,-1.4231,0.128,9.27282,9.27282
950.00,9.26536,25.085108,0.000395,25.001594,-1.4230,0.128,9.27317,9.27317
951.00,9.26580,25.085202,0.000394,25.001667,-1.4227,0.128,9.27439,9.27439
952.00,9.26634,25.085187,0.000389,25.001589,-1.4224,0.128,9.27595,9.27595
953.00,9.26712,25.085260,0.000388,25.001594,-1.4223,0.129,9.27564,9.27564
954.00,9.26828,25.085375,0.000391,25.001686,-1.4222,0.129,9.27605,9.27605
955.00,9.26957,25.085467,0.000392,25.001747,-1.4220,0.129,9.27838,9.27838
956.00,9.27131,25.085633,0.000399,25.001830,-1.4221,0.129,9.28188,9.28188
957.00,9.27289,25.085703,0.000401,25.001906,-1.4222,0.129,9.28765,9.28765
958.00,9.27383,25.085607,0.000400,25.001757,-1.4221,0.129,9.29510,9.29510
959.00,9.27445,25.085464,0.000397,25.001496,-1.4221,0.129,9.30155,9.30155
960.00,9.27563,25.085519,0.000399,25.001502,-1.4224,0.129,9.30545,9.30545
@7,2.0001,4.0, 960.100000000006 
961.00,9.27783,25.085552,0.000400,25.001502,-1.4224,0.129,9.30676,9.30676
962.00,9.27766,25.085501,0.000399,25.001459,-1.4224,0.129,9.30474,9.30474
963.00,9.27540,25.085598,0.000402,25.001580,-1.4225,0.129,9.30154,9.30154
964.00,9.27632,25.085909,0.000408,25.001906,-1.4225,0.129,9.29797,9.29797
965.00,9.28692,25.085910,0.000405,25.001889,-1.4223,0.130,9.29406,9.29406
966.00,9.29539,25.085804,0.000402,25.001740,-1.4222,0.130,9.29102,9.29102
967.00,9.30698,25.085909,0.000406,25.001747,-1.4221,0.130,9.28910,9.28910
968.00,9.30868,25.085888,0.000411,25.001693,-1.4222,0.130,9.28789,9.28789
969.00,9.30696,25.085782,0.000408,25.001554,-1.4221,0.130,9.28667,9.28667
970.00,9.30380,25.085730,0.000408,25.001498,-1.4219,0.130,9.28587,9.28587
971.00,9.30065,25.085766,0.000407,25.001555,-1.4218,0.130,9.28475,9.28475
972.00,9.29780,25.085843,0.000406,25.001665,-1.4215,0.130,9.28305,9.28305
973.00,9.29554,25.085849,0.000403,25.001638,-1.4213,0.130,9.28163,9.28163
974.00,9.29370,25.085840,0.000404,25.001655,-1.4212,0.130,9.28176,9.28176
975.00,9.29184,25.086147,0.000411,25.001873,-1.4212,0.130,9.28236,9.28236
976.00,9.29026,25.086297,0.000412,25.001927,-1.4213,0.131,9.28384,9.28384
977.00,9.28953,25.086339,0.000415,25.001885,-1.4213,0.131,9.28512,9.28512
978.00,9.28896,25.086377,0.000415,25.001832,-1.4213,0.131,9.28602,9.28602
979.00,9.28783,25.086517,0.000415,25.001883,-1.4213,0.131,9.28583,9.28583
980.00,9.28647,25.086398,0.000411,25.001741,-1.4214,0.131,9.28509,9.28509
981.00,9.28601,25.086392,0.000413,25.001719,-1.4214,0.131,9.28291,9.28291
982.00,9.28506,25.086356,0.000412,25.001645,-1.4215,0.131,9.28100,9.28100
983.00,9.28417,25.086538,0.000416,25.001802,-1.4215,0.130,9.27919,9.27919
984.00,9.28371,25.086701,0.000419,25.001923,-1.4215,0.130,9.27761,9.27761
985.00,9.28297,25.086575,0.000414,25.001803,-1.4214,0.131,9.27597,9.27597
986.00,9.28216,25.086560,0.000413,25.001782,-1.4213,0.131,9.27586,9.27586
987.00,9.28149,25.086577,0.000408,25.001776,-1.4212,0.131,9.27552,9.27552
988.00,9.28086,25.086502,0.000405,25.001681,-1.4213,0.131,9.27462,9.27462
989.00,9.28050,25.086342,0.000400,25.001472,-1.4212,0.131,9.27355,9.27355
990.00,9.28018,25.086662,0.000403,25.001679,-1.4211,0.131,9.27327,9.27327
991.00,9.27982,25.086617,0.000398,25.001591,-1.4210,0.131,9.27253,9.27253
992.00,9.27894,25.086713,0.000400,25.001617,-1.4208,0.131,9.27228,9.27228
993.00,9.27838,25.086666,0.000395,25.001519,-1.4205,0.131,9.27283,9.27283
994.00,9.27793,25.086865,0.000398,25.001681,-1.4205,0.131,9.27354,9.27354
995.00,9.27733,25.086608,0.000394,25.001464,-1.4205,0.131,9.27339,9.27339
996.00,9.27645,25.086714,0.000399,25.001616,-1.4204,0.132,9.27278,9.27278
997.00,9.27538,25.086761,0.000397,25.001657,-1.4204,0.132,9.27202,9.27202
998.00,9.27460,25.086922,0.000400,25.001766,-1.4204,0.132,9.27162,9.27162
999.00,9.27405,25.086771,0.000397,25.001645,-1.4202,0.132,9.27114,9.27114
1000.00,9.27354,25.086986,0.000399,25.001780,-1.4200,0.132,9.27127,9.27127
1001.00,9.27337,25.087075,0.000397,25.001731,-1.4199,0.132,9.27175,9.27175
1002.00,9.27312,25.087287,0.000401,25.001897,-1.4197,0.132,9.27242,9.27242
1003.00,9.27305,25.087284,0.000399,25.001890,-1.4197,0.132,9.27295,9.27295
1004.00,9.27287,25.087420,0.000400,25.001980,-1.4198,0.133,9.27294,9.27294
1005.00,9.27270,25.087341,0.000398,25.001878,-1.4199,0.133,9.27315,9.27315
1006.00,9.27261,25.087414,0.000398,25.001850,-1.4201,0.133,9.27277,9.27277
1007.00,9.27230,25.087425,0.000402,25.001785,-1.4201,0.133,9.27184,9.27184
1008.00,9.27207,25.087481,0.000404,25.001755,-1.4199,0.133,9.27087,9.27087
1009.00,9.27195,25.087461,0.000403,25.001621,-1.4197,0.133,9.26982,9.26982
1010.00,9.27170,25.087586,0.000410,25.001690,-1.4197,0.133,9.26853,9.26853
1011.00,9.27149,25.087645,0.000413,25.001767,-1.4195,0.133,9.26807,9.26807
1012.00,9.27120,25.087559,0.000408,25.001695,-1.4194,0.133,9.26817,9.26817
1013.00,9.27107,25.087453,0.000402,25.001636,-1.4194,0.133,9.26825,9.26825
1014.00,9.27087,25.087397,0.000399,25.001568,-1.4194,0.133,9.26949,9.26949
1015.00,9.27083,25.087322,0.000394,25.001474,-1.4193,0.133,9.27038,9.27038
1016.00,9.27093,25.087251,0.000391,25.001317,-1.4194,0.133,9.27147,9.27147
1017.00,9.27112,25.087303,0.000388,25.001291,-1.4194,0.133,9.27237,9.27237
1018.00,9.27124,25.087584,0.000395,25.001479,-1.4193,0.133,9.27273,9.27273
1019.00,9.27118,25.087801,0.000400,25.001682,-1.4193,0.134,9.27244,9.27244
1020.00,9.27106,25.087888,0.000401,25.001729,-1.4192,0.134,9.27330,9.27330
1021.00,9.27136,25.087858,0.000400,25.001743,-1.4191,0.134,9.27400,9.27400
1022.00,9.27164,25.087904,0.000400,25.001792,-1.4190,0.134,9.27419,9.27419
1023.00,9.27175,25.087800,0.000399,25.001702,-1.4190,0.134,9.27555,9.27555
1024.00,9.27205,25.087754,0.000398,25.001610,-1.4189,0.134,9.27697,9.27697
1025.00,9.27234,25.087870,0.000399,25.001705,-1.4189,0.134,9.27782,9.27782
1026.00,9.27276,25.087971,0.000402,25.001803,-1.4189,0.134,9.27845,9.27845
1027.00,9.27319,25.087777,0.000403,25.001596,-1.4189,0.134,9.27890,9.27890
1028.00,9.27363,25.087851,0.000405,25.001668,-1.4189,0.134,9.27923,9.27923
1029.00,9.27430,25.087950,0.000407,25.001756,-1.4189,0.134,9.27900,9.27900
1030.00,9.27488,25.087876,0.000406,25.001676,-1.4187,0.134,9.27880,9.27880
1031.00,9.27526,25.088036,0.000408,25.001778,-1.4185,0.134,9.27794,9.27794
1032.00,9.27559,25.088157,0.000407,25.001846,-1.4184,0.135,9.27757,9.27757
1033.00,9.27587,25.088126,0.000403,25.001725,-1.4183,0.135,9.27647,9.27647
1034.00,9.27617,25.088035,0.000399,25.001589,-1.4182,0.135,9.27692,9.27692
1035.00,9.27656,25.088146,0.000399,25.001635,-1.4184,0.135,9.27680,9.27680
1036.00,9.27684,25.088095,0.000398,25.001497,-1.4185,0.135,9.27757,9.27757
1037.00,9.27707,25.088215,0.000402,25.001576,-1.4186,0.135,9.27815,9.27815
1038.00,9.27728,25.088316,0.000402,25.001581,-1.4189,0.135,9.27835,9.27835
1039.00,9.27756,25.088379,0.000401,25.001619,-1.4190,0.135,9.27805,9.27805
1040.00,9.27785,25.088449,0.000404,25.001685,-1.4188,0.135,9.27819,9.27819
1041.00,9.27796,25.088456,0.000403,25.001666,-1.4186,0.135,9.27805,9.27805
1042.00,9.27812,25.088444,0.000400,25.001569,-1.4184,0.135,9.27713,9.27713
1043.00,9.27790,25.088532,0.000404,25.001683,-1.4180,0.135,9.27630,9.27630
1044.00,9.27747,25.088657,0.000407,25.001775,-1.4177,0.135,9.27547,9.27547
1045.00,9.27723,25.088832,0.000408,25.001861,-1.4177,0.135,9.27434,9.27434
1046.00,9.27685,25.088731,0.000400,25.001782,-1.4177,0.136,9.27311,9.27311
1047.00,9.27650,25.088831,0.000401,25.001925,-1.4175,0.136,9.27254,9.27254
1048.00,9.27619,25.088764,0.000398,25.001832,-1.4176,0.136,9.27300,9.27300
1049.00,9.27596,25.088746,0.000395,25.001749,-1.4177,0.136,9.27341,9.27341
1050.00,9.27578,25.088717,0.000391,25.001679,-1.4177,0.136,9.27425,9.27425
1051.00,9.27581,25.088944,0.000397,25.001815,-1.4177,0.137,9.27491,9.27491
1052.00,9.27587,25.088819,0.000389,25.001613,-1.4179,0.137,9.27566,9.27566
1053.00,9.27577,25.088764,0.000390,25.001547,-1.4179,0.137,9.27491,9.27491
1054.00,9.27551,25.088739,0.000391,25.001506,-1.4178,0.137,9.27441,9.27441
1055.00,9.27521,25.088796,0.000394,25.001568,-1.4175,0.137,9.27367,9.27367
1056.00,9.27500,25.088713,0.000394,25.001494,-1.4172,0.137,9.27370,9.27370
1057.00,9.27496,25.088859,0.000401,25.001641,-1.4171,0.137,9.27539,9.27539
1058.00,9.27481,25.088922,0.000400,25.001655,-1.4170,0.137,9.27706,9.27706
1059.00,9.27499,25.089100,0.000403,25.001759,-1.4168,0.137,9.27789,9.27789
1060.00,9.27499,25.089079,0.000402,25.001720,-1.4168,0.137,9.27835,9.27835
1061.00,9.27496,25.089242,0.000407,25.001887,-1.4168,0.137,9.27876,9.27876
1062.00,9.27522,25.089344,0.000410,25.001979,-1.4167,0.137,9.27779,9.27779
1063.00,9.27554,25.089667,0.000415,25.002281,-1.4168,0.137,9.27697,9.27697
1064.00,9.27582,25.089778,0.000417,25.002354,-1.4170,0.137,9.27669,9.27669
1065.00,9.27634,25.089685,0.000413,25.002198,-1.4170,0.137,9.27630,9.27630
1066.00,9.27638,25.089582,0.000407,25.002045,-1.4171,0.138,9.27427,9.27427
1067.00,9.27631,25.089549,0.000406,25.001989,-1.4172,0.138,9.27188,9.27188
1068.00,9.27580,25.089546,0.000409,25.001913,-1.4169,0.138,9.27020,9.27020
1069.00,9.27519,25.089455,0.000411,25.001796,-1.4166,0.138,9.26885,9.26885
1070.00,9.27451,25.089639,0.000414,25.001870,-1.4165,0.138,9.26796,9.26796
1071.00,9.27397,25.089754,0.000415,25.001880,-1.4163,0.138,9.26846,9.26846
1072.00,9.27399,25.089739,0.000410,25.001789,-1.4161,0.138,9.26935,9.26935
1073.00,9.27414,25.089674,0.000404,25.001693,-1.4161,0.138,9.26993,9.26993
1074.00,9.27367,25.089704,0.000401,25.001738,-1.4159,0.138,9.27009,9.27009
1075.00,9.27269,25.089601,0.000402,25.001664,-1.4159,0.138,9.27021,9.27021
1076.00,9.27205,25.089745,0.000404,25.001758,-1.4159,0.138,9.27079,9.27079
1077.00,9.27171,25.089842,0.000407,25.001718,-1.4160,0.138,9.27228,9.27228
1078.00,9.27154,25.089825,0.000406,25.001650,-1.4160,0.138,9.27343,9.27343
1079.00,9.27195,25.089952,0.000408,25.001706,-1.4161,0.138,9.27467,9.27467
1080.00,9.27240,25.090008,0.000410,25.001745,-1.4161,0.138,9.27632,9.27632
1081.00,9.27262,25.090036,0.000410,25.001768,-1.4159,0.138,9.27635,9.27635
1082.00,9.27242,25.089995,0.000406,25.001798,-1.4157,0.138,9.27598,9.27598
1083.00,9.27233,25.089995,0.000406,25.001775,-1.4157,0.139,9.27550,9.27550
1084.00,9.27202,25.089925,0.000402,25.001621,-1.4157,0.139,9.27515,9.27515
1085.00,9.27221,25.089932,0.000399,25.001656,-1.4157,0.139,9.27460,9.27460
1086.00,9.27269,25.089927,0.000398,25.001670,-1.4157,0.139,9.27496,9.27496
1087.00,9.27303,25.089995,0.000401,25.001694,-1.4157,0.139,9.27497,9.27497
1088.00,9.27331,25.089976,0.000397,25.001609,-1.4155,0.139,9.27511,9.27511
1089.00,9.27358,25.090044,0.000395,25.001696,-1.4154,0.139,9.27496,9.27496
1090.00,9.27394,25.090262,0.000398,25.001788,-1.4153,0.140,9.27545,9.27545
1091.00,9.27430,25.090185,0.000396,25.001627,-1.4153,0.140,9.27537,9.27537
1092.00,9.27464,25.090385,0.000398,25.001828,-1.4152,0.140,9.27490,9.27490
1093.00,9.27469,25.090507,0.000403,25.001961,-1.4152,0.140,9.27471,9.27471
1094.00,9.27480,25.090326,0.000402,25.001783,-1.4151,0.140,9.27484,9.27484
1095.00,9.27502,25.090322,0.000404,25.001742,-1.4152,0.140,9.27436,9.27436
1096.00,9.27534,25.090375,0.000405,25.001725,-1.4151,0.140,9.27495,9.27495
1097.00,9.27529,25.090093,0.000400,25.001319,-1.4152,0.140,9.27482,9.27482
1098.00,9.27521,25.090206,0.000402,25.001375,-1.4152,0.140,9.27576,9.27576
1099.00,9.27533,25.090377,0.000408,25.001418,-1.4152,0.140,9.27643,9.27643
1100.00,9.27527,25.090233,0.000404,25.001248,-1.4151,0.140,9.27625,9.27625
1101.00,9.27522,25.090317,0.000401,25.001351,-1.4150,0.140,9.27517,9.27517
1102.00,9.27511,25.090398,0.000400,25.001473,-1.4149,0.140,9.27604,9.27604
1103.00,9.27523,25.090476,0.000398,25.001500,-1.4150,0.140,9.27458,9.27458
1104.00,9.27514,25.090574,0.000397,25.001620,-1.4150,0.140,9.27309,9.27309
1105.00,9.27523,25.090903,0.000405,25.001854,-1.4150,0.140,9.27428,9.27428
1106.00,9.27514,25.091050,0.000412,25.001963,-1.4149,0.140,9.27813,9.27813
1107.00,9.27521,25.091335,0.000421,25.002145,-1.4149,0.140,9.28480,9.28480
1108.00,9.27565,25.091235,0.000421,25.002041,-1.4148,0.140,9.29384,9.29384
1109.00,9.27539,25.091272,0.000421,25.002044,-1.4145,0.140,9.30175,9.30175
1110.00,9.27516,25.091182,0.000417,25.002015,-1.4146,0.141,9.30698,9.30698
@8,2.0001,4.0, 1110.035 
1111.00,9.27332,25.091009,0.000412,25.001791,-1.4146,0.141,9.30975,9.30975
1112.00,9.27470,25.090951,0.000406,25.001716,-1.4145,0.141,9.30690,9.30690
1113.00,9.27221,25.090926,0.000405,25.001584,-1.4143,0.141,9.30298,9.30298
1114.00,9.27144,25.090893,0.000403,25.001479,-1.4143,0.141,9.29940,9.29940
1115.00,9.28108,25.090900,0.000399,25.001350,-1.4141,0.141,9.29607,9.29607
1116.00,9.29254,25.091032,0.000397,25.001405,-1.4138,0.142,9.29275,9.29275
1117.00,9.31045,25.091140,0.000401,25.001449,-1.4136,0.142,9.29146,9.29146
1118.00,9.31398,25.091300,0.000406,25.001661,-1.4134,0.142,9.28961,9.28961
1119.00,9.31072,25.091276,0.000404,25.001662,-1.4132,0.142,9.28846,9.28846
1120.00,9.30686,25.091305,0.000408,25.001653,-1.4131,0.142,9.28793,9.28793
1121.00,9.30308,25.091275,0.000409,25.001639,-1.4131,0.142,9.28730,9.28730
1122.00,9.29961,25.091280,0.000410,25.001649,-1.4131,0.142,9.28535,9.28535
1123.00,9.29692,25.091154,0.000405,25.001436,-1.4132,0.142,9.28443,9.28443
1124.00,9.29493,25.091493,0.000409,25.001663,-1.4131,0.142,9.28457,9.28457
1125.00,9.29349,25.091417,0.000402,25.001609,-1.4132,0.142,9.28448,9.28448
1126.00,9.29197,25.091600,0.000405,25.001697,-1.4132,0.142,9.28548,9.28548
1127.00,9.29098,25.091676,0.000404,25.001708,-1.4132,0.142,9.28831,9.28831
1128.00,9.29091,25.091773,0.000402,25.001799,-1.4130,0.142,9.29066,9.29066
1129.00,9.29064,25.091579,0.000401,25.001597,-1.4130,0.142,9.29157,9.29157
1130.00,9.28912,25.091711,0.000406,25.001700,-1.4129,0.142,9.29203,9.29203
1131.00,9.28844,25.091611,0.000404,25.001594,-1.4128,0.142,9.29137,9.29137
1132.00,9.28795,25.091564,0.000398,25.001502,-1.4130,0.142,9.29087,9.29087
1133.00,9.28798,25.091679,0.000399,25.001553,-1.4132,0.142,9.29042,9.29042
1134.00,9.28790,25.091704,0.000399,25.001566,-1.4132,0.142,9.29014,9.29014
1135.00,9.28814,25.091815,0.000398,25.001646,-1.4132,0.143,9.28971,9.28971
1136.00,9.28849,25.092041,0.000398,25.001810,-1.4131,0.143,9.29025,9.29025
1137.00,9.28855,25.092029,0.000400,25.001775,-1.4128,0.143,9.28982,9.28982
1138.00,9.28873,25.091968,0.000399,25.001709,-1.4126,0.143,9.28934,9.28934
1139.00,9.28887,25.092120,0.000398,25.001788,-1.4125,0.144,9.28873,9.28873
1140.00,9.28877,25.092055,0.000396,25.001642,-1.4125,0.144,9.28823,9.28823
1141.00,9.28864,25.091879,0.000395,25.001462,-1.4123,0.144,9.28784,9.28784
1142.00,9.28898,25.091810,0.000397,25.001367,-1.4123,0.143,9.28765,9.28765
1143.00,9.28941,25.092071,0.000402,25.001533,-1.4122,0.143,9.28694,9.28694
1144.00,9.28930,25.091908,0.000397,25.001353,-1.4122,0.144,9.28654,9.28654
1145.00,9.28918,25.091934,0.000400,25.001352,-1.4122,0.144,9.28659,9.28659
1146.00,9.28900,25.092121,0.000404,25.001464,-1.4122,0.144,9.28594,9.28594
1147.00,9.28856,25.092304,0.000404,25.001582,-1.4123,0.144,9.28483,9.28483
1148.00,9.28803,25.092270,0.000404,25.001585,-1.4124,0.144,9.28459,9.28459
1149.00,9.28763,25.092392,0.000410,25.001697,-1.4125,0.144,9.28419,9.28419
1150.00,9.28727,25.092474,0.000410,25.001841,-1.4126,0.144,9.28427,9.28427
1151.00,9.28713,25.092369,0.000405,25.001788,-1.4125,0.144,9.28404,9.28404
1152.00,9.28681,25.092415,0.000407,25.001834,-1.4123,0.144,9.28399,9.28399
1153.00,9.28642,25.092359,0.000407,25.001696,-1.4123,0.144,9.28425,9.28425
1154.00,9.28610,25.092271,0.000403,25.001588,-1.4122,0.144,9.28414,9.28414
1155.00,9.28571,25.092226,0.000402,25.001461,-1.4120,0.144,9.28303,9.28303
1156.00,9.28531,25.092377,0.000409,25.001537,-1.4120,0.144,9.28247,9.28247
1157.00,9.28486,25.092340,0.000409,25.001504,-1.4119,0.144,9.28200,9.28200
1158.00,9.28445,25.092457,0.000411,25.001628,-1.4116,0.144,9.28187,9.28187
1159.00,9.28432,25.092563,0.000414,25.001724,-1.4113,0.144,9.28238,9.28238
1160.00,9.28430,25.092661,0.000413,25.001779,-1.4111,0.144,9.28313,9.28313
1161.00,9.28416,25.092641,0.000412,25.001723,-1.4110,0.144,9.28369,9.28369
1162.00,9.28404,25.092477,0.000405,25.001514,-1.4109,0.145,9.28520,9.28520
1163.00,9.28399,25.092268,0.000394,25.001354,-1.4108,0.145,9.28507,9.28507
1164.00,9.28390,25.092291,0.000395,25.001353,-1.4108,0.145,9.28459,9.28459
1165.00,9.28373,25.092237,0.000392,25.001304,-1.4109,0.145,9.28432,9.28432
1166.00,9.28359,25.092154,0.000386,25.001246,-1.4108,0.145,9.28404,9.28404
1167.00,9.28356,25.092605,0.000393,25.001556,-1.4109,0.145,9.28323,9.28323
1168.00,9.28364,25.092745,0.000399,25.001567,-1.4110,0.145,9.28366,9.28366
1169.00,9.28378,25.092955,0.000399,25.001687,-1.4112,0.146,9.28545,9.28545
1170.00,9.28382,25.093118,0.000407,25.001785,-1.4112,0.146,9.28674,9.28674
1171.00,9.28432,25.093267,0.000410,25.001876,-1.4113,0.146,9.28756,9.28756
1172.00,9.28449,25.092982,0.000405,25.001669,-1.4114,0.146,9.28790,9.28790
1173.00,9.28461,25.093073,0.000402,25.001758,-1.4111,0.146,9.28794,9.28794
1174.00,9.28476,25.093024,0.000400,25.001714,-1.4109,0.146,9.28592,9.28592
1175.00,9.28471,25.092925,0.000393,25.001565,-1.4107,0.146,9.28473,9.28473
1176.00,9.28504,25.092791,0.000391,25.001422,-1.4105,0.146,9.28451,9.28451
1177.00,9.28524,25.093008,0.000398,25.001597,-1.4104,0.146,9.28532,9.28532
1178.00,9.28523,25.092971,0.000400,25.001558,-1.4104,0.146,9.28595,9.28595
1179.00,9.28554,25.092941,0.000402,25.001516,-1.4106,0.146,9.28906,9.28906
1180.00,9.28563,25.093027,0.000403,25.001574,-1.4107,0.146,9.29332,9.29332
1181.00,9.28681,25.093185,0.000406,25.001695,-1.4106,0.146,9.29653,9.29653
1182.00,9.28784,25.093237,0.000405,25.001745,-1.4106,0.146,9.29826,9.29826
1183.00,9.28849,25.093158,0.000401,25.001646,-1.4105,0.147,9.30117,9.30117
1184.00,9.28924,25.093246,0.000401,25.001678,-1.4104,0.147,9.30254,9.30254
1185.00,9.28959,25.093263,0.000405,25.001739,-1.4101,0.146,9.30236,9.30236
1186.00,9.28972,25.093213,0.000406,25.001713,-1.4101,0.146,9.30262,9.30262
1187.00,9.29066,25.092933,0.000400,25.001454,-1.4100,0.146,9.30376,9.30376
1188.00,9.29333,25.093094,0.000403,25.001583,-1.4100,0.147,9.30356,9.30356
1189.00,9.29645,25.093121,0.000400,25.001618,-1.4102,0.147,9.30352,9.30352
1190.00,9.29787,25.093080,0.000400,25.001588,-1.4103,0.147,9.30369,9.30369
1191.00,9.29927,25.093165,0.000395,25.001601,-1.4103,0.147,9.30400,9.30400
1192.00,9.30014,25.093397,0.000397,25.001751,-1.4102,0.147,9.30366,9.30366
1193.00,9.30065,25.093528,0.000400,25.001756,-1.4100,0.147,9.30288,9.30288
1194.00,9.30117,25.093647,0.000403,25.001727,-1.4097,0.147,9.30151,9.30151
1195.00,9.30128,25.093875,0.000401,25.001824,-1.4095,0.148,9.29933,9.29933
1196.00,9.30135,25.093937,0.000401,25.001824,-1.4093,0.148,9.29691,9.29691
1197.00,9.30173,25.094040,0.000404,25.001875,-1.4093,0.148,9.29542,9.29542
1198.00,9.30136,25.094047,0.000402,25.001937,-1.4093,0.148,9.29475,9.29475
1199.00,9.30088,25.093828,0.000394,25.001790,-1.4092,0.148,9.29399,9.29399
1200.00,9.30052,25.093800,0.000393,25.001688,-1.4093,0.148,9.29438,9.29438
1201.00,9.30021,25.093944,0.000398,25.001759,-1.4094,0.148,9.29451,9.29451
1202.00,9.29967,25.093967,0.000397,25.001679,-1.4095,0.148,9.29543,9.29543
1203.00,9.29909,25.093986,0.000396,25.001618,-1.4094,0.148,9.29701,9.29701
1204.00,9.29857,25.094041,0.000397,25.001567,-1.4093,0.148,9.29895,9.29895
1205.00,9.29883,25.093924,0.000400,25.001502,-1.4092,0.148,9.30005,9.30005
1206.00,9.29918,25.093930,0.000400,25.001554,-1.4091,0.149,9.30214,9.30214
1207.00,9.29919,25.094005,0.000402,25.001672,-1.4090,0.149,9.30305,9.30305
1208.00,9.29928,25.094026,0.000406,25.001674,-1.4091,0.149,9.30372,9.30372
1209.00,9.29931,25.094211,0.000414,25.001885,-1.4091,0.149,9.30502,9.30502
1210.00,9.29870,25.094401,0.000411,25.002007,-1.4091,0.149,9.30726,9.30726
1211.00,9.29848,25.094445,0.000413,25.001979,-1.4090,0.149,9.30820,9.30820
1212.00,9.29916,25.094292,0.000408,25.001791,-1.4090,0.149,9.30881,9.30881
1213.00,9.30052,25.094208,0.000403,25.001659,-1.4089,0.149,9.30799,9.30799
1214.00,9.30137,25.094285,0.000400,25.001722,-1.4090,0.149,9.30643,9.30643
1215.00,9.30180,25.094293,0.000403,25.001717,-1.4091,0.149,9.30433,9.30433
1216.00,9.30236,25.094118,0.000398,25.001518,-1.4092,0.149,9.30223,9.30223
1217.00,9.30276,25.094273,0.000404,25.001667,-1.4092,0.149,9.30063,9.30063
1218.00,9.30339,25.094372,0.000406,25.001690,-1.4092,0.149,9.30086,9.30086
1219.00,9.30379,25.094325,0.000411,25.001586,-1.4092,0.149,9.30284,9.30284
1220.00,9.30418,25.094221,0.000409,25.001480,-1.4093,0.149,9.30638,9.30638
1221.00,9.30423,25.094419,0.000413,25.001687,-1.4092,0.149,9.31071,9.31071
1222.00,9.30453,25.094571,0.000415,25.001768,-1.4091,0.149,9.31536,9.31536
1223.00,9.30452,25.094754,0.000417,25.001931,-1.4091,0.149,9.31997,9.31997
1224.00,9.30356,25.094862,0.000413,25.001944,-1.4091,0.150,9.32360,9.32360
1225.00,9.30170,25.095044,0.000414,25.002022,-1.4090,0.150,9.32640,9.32640
1226.00,9.30059,25.094980,0.000411,25.001877,-1.4089,0.150,9.33000,9.33000
1227.00,9.30027,25.094996,0.000411,25.001802,-1.4087,0.150,9.33339,9.33339
1228.00,9.30399,25.094950,0.000411,25.001707,-1.4086,0.150,9.33649,9.33649
1229.00,9.31125,25.094971,0.000411,25.001650,-1.4084,0.150,9.33866,9.33866
1230.00,9.31770,25.095117,0.000411,25.001730,-1.4084,0.150,9.33987,9.33987
1231.00,9.32035,25.095393,0.000416,25.001934,-1.4085,0.150,9.34148,9.34148
1232.00,9.32349,25.095304,0.000413,25.001814,-1.4085,0.150,9.34291,9.34291
1233.00,9.32689,25.095365,0.000413,25.001821,-1.4086,0.150,9.34284,9.34284
1234.00,9.32981,25.095216,0.000411,25.001678,-1.4084,0.150,9.34285,9.34285
1235.00,9.33235,25.095098,0.000408,25.001548,-1.4080,0.150,9.34264,9.34264
1236.00,9.33501,25.095051,0.000405,25.001446,-1.4077,0.151,9.34237,9.34237
1237.00,9.33729,25.095162,0.000407,25.001452,-1.4075,0.151,9.34163,9.34163
1238.00,9.33973,25.095220,0.000407,25.001468,-1.4074,0.151,9.34166,9.34166
1239.00,9.34139,25.095498,0.000415,25.001721,-1.4074,0.151,9.34233,9.34233
1240.00,9.34204,25.095690,0.000422,25.001893,-1.4074,0.151,9.34335,9.34335
1241.00,9.34257,25.095776,0.000423,25.001973,-1.4075,0.151,9.34314,9.34314
1242.00,9.34230,25.095670,0.000415,25.001925,-1.4077,0.151,9.34344,9.34344
1243.00,9.34238,25.095764,0.000412,25.002006,-1.4077,0.151,9.34323,9.34323
1244.00,9.34280,25.095604,0.000404,25.001813,-1.4078,0.151,9.34359,9.34359
1245.00,9.34271,25.095392,0.000396,25.001619,-1.4078,0.152,9.34455,9.34455
1246.00,9.34190,25.095392,0.000398,25.001598,-1.4078,0.152,9.34468,9.34468
1247.00,9.34221,25.095526,0.000403,25.001747,-1.4074,0.152,9.34404,9.34404
1248.00,9.34267,25.095536,0.000406,25.001781,-1.4072,0.152,9.34483,9.34483
1249.00,9.34340,25.095693,0.000413,25.001958,-1.4070,0.152,9.34553,9.34553
1250.00,9.34311,25.095798,0.000418,25.002006,-1.4067,0.152,9.34584,9.34584
1251.00,9.34341,25.095815,0.000414,25.002033,-1.4067,0.152,9.34639,9.34639
1252.00,9.34418,25.095920,0.000416,25.002085,-1.4065,0.152,9.34756,9.34756
1253.00,9.34422,25.096109,0.000421,25.002173,-1.4064,0.152,9.34726,9.34726
1254.00,9.34408,25.096355,0.000420,25.002274,-1.4064,0.152,9.34544,9.34544
1255.00,9.34416,25.096409,0.000417,25.002267,-1.4065,0.152,9.34596,9.34596
1256.00,9.34483,25.096355,0.000418,25.002124,-1.4062,0.152,9.34852,9.34852
1257.00,9.34592,25.096492,0.000418,25.002214,-1.4060,0.152,9.35435,9.35435
1258.00,9.34618,25.096350,0.000415,25.002076,-1.4059,0.152,9.36233,9.36233
1259.00,9.34647,25.096101,0.000412,25.001805,-1.4059,0.152,9.36821,9.36821
1260.00,9.34827,25.096166,0.000414,25.001836,-1.4057,0.152,9.37036,9.37036
1261.00,9.34757,25.096250,0.000412,25.001906,-1.4055,0.153,9.36979,9.36979
@9,2.0001,4.0, 1260.08 
1262.00,9.34701,25.096116,0.000409,25.001718,-1.4055,0.153,9.36417,9.36417
1263.00,9.34387,25.096043,0.000406,25.001559,-1.4055,0.153,9.35649,9.35649
1264.00,9.34239,25.096092,0.000405,25.001583,-1.4054,0.153,9.35136,9.35136
1265.00,9.35231,25.096230,0.000404,25.001686,-1.4054,0.153,9.34693,9.34693
1266.00,9.35991,25.096314,0.000407,25.001734,-1.4055,0.153,9.34351,9.34351
1267.00,9.37614,25.096510,0.000412,25.001850,-1.4057,0.153,9.34108,9.34108
1268.00,9.38231,25.096509,0.000408,25.001876,-1.4057,0.153,9.33858,9.33858
1269.00,9.36935,25.096681,0.000410,25.002020,-1.4055,0.153,9.33674,9.33674
1270.00,9.36320,25.096509,0.000405,25.001777,-1.4056,0.154,9.33518,9.33518
1271.00,9.35679,25.096522,0.000403,25.001683,-1.4056,0.154,9.33417,9.33417
1272.00,9.34852,25.096476,0.000402,25.001596,-1.4054,0.154,9.33388,9.33388
1273.00,9.34524,25.096656,0.000409,25.001692,-1.4053,0.153,9.33420,9.33420
1274.00,9.34333,25.096513,0.000404,25.001577,-1.4055,0.153,9.33418,9.33418
1275.00,9.34092,25.096410,0.000399,25.001521,-1.4053,0.154,9.33425,9.33425
1276.00,9.33915,25.096353,0.000399,25.001511,-1.4050,0.154,9.33459,9.33459
1277.00,9.33822,25.096274,0.000397,25.001467,-1.4049,0.154,9.33539,9.33539
1278.00,9.33757,25.096285,0.000393,25.001517,-1.4048,0.154,9.33634,9.33634
1279.00,9.33719,25.096336,0.000395,25.001502,-1.4047,0.154,9.33741,9.33741
1280.00,9.33731,25.096531,0.000401,25.001647,-1.4046,0.154,9.33883,9.33883
1281.00,9.33756,25.096550,0.000400,25.001652,-1.4046,0.154,9.33886,9.33886
1282.00,9.33718,25.096546,0.000400,25.001639,-1.4045,0.154,9.33815,9.33815
1283.00,9.33663,25.096694,0.000402,25.001677,-1.4044,0.155,9.33741,9.33741
1284.00,9.33618,25.096754,0.000403,25.001715,-1.4043,0.155,9.33687,9.33687
1285.00,9.33592,25.096795,0.000404,25.001703,-1.4042,0.155,9.33708,9.33708
1286.00,9.33606,25.096854,0.000408,25.001686,-1.4044,0.154,9.33880,9.33880
1287.00,9.33665,25.096933,0.000405,25.001648,-1.4044,0.155,9.34076,9.34076
1288.00,9.33729,25.096904,0.000405,25.001630,-1.4043,0.155,9.34310,9.34310
1289.00,9.33793,25.097097,0.000408,25.001761,-1.4041,0.155,9.34515,9.34515
1290.00,9.33848,25.097198,0.000410,25.001800,-1.4041,0.155,9.34628,9.34628
1291.00,9.33902,25.097334,0.000408,25.001922,-1.4042,0.155,9.34670,9.34670
1292.00,9.33992,25.097345,0.000408,25.001951,-1.4042,0.155,9.34765,9.34765
1293.00,9.34069,25.097263,0.000404,25.001837,-1.4044,0.155,9.34771,9.34771
1294.00,9.34137,25.097345,0.000404,25.001868,-1.4045,0.156,9.34699,9.34699
1295.00,9.34204,25.097265,0.000403,25.001766,-1.4044,0.156,9.34624,9.34624
1296.00,9.34266,25.097381,0.000406,25.001745,-1.4045,0.156,9.34513,9.34513
1297.00,9.34272,25.097504,0.000409,25.001796,-1.4043,0.156,9.34328,9.34328
1298.00,9.34252,25.097583,0.000409,25.001810,-1.4041,0.156,9.34147,9.34147
1299.00,9.34249,25.097320,0.000404,25.001527,-1.4040,0.156,9.34101,9.34101
1300.00,9.34261,25.097600,0.000409,25.001737,-1.4040,0.156,9.34132,9.34132
1301.00,9.34300,25.097457,0.000405,25.001668,-1.4039,0.156,9.34145,9.34145
1302.00,9.34383,25.097542,0.000407,25.001737,-1.4040,0.156,9.34190,9.34190
1303.00,9.34453,25.097608,0.000410,25.001846,-1.4039,0.156,9.34336,9.34336
1304.00,9.34444,25.097756,0.000412,25.002017,-1.4038,0.156,9.34418,9.34418
1305.00,9.34441,25.097707,0.000407,25.002002,-1.4036,0.156,9.34534,9.34534
1306.00,9.34454,25.097867,0.000409,25.002074,-1.4034,0.156,9.34644,9.34644
1307.00,9.34467,25.097857,0.000406,25.002014,-1.4034,0.157,9.34792,9.34792
1308.00,9.34459,25.097779,0.000403,25.001864,-1.4034,0.157,9.34940,9.34940
1309.00,9.34483,25.097953,0.000402,25.002027,-1.4033,0.157,9.35058,9.35058
1310.00,9.34541,25.098020,0.000406,25.002010,-1.4032,0.157,9.34942,9.34942
1311.00,9.34523,25.097951,0.000404,25.001902,-1.4031,0.157,9.34909,9.34909
1312.00,9.34517,25.097805,0.000402,25.001751,-1.4029,0.157,9.34845,9.34845
1313.00,9.34531,25.097766,0.000400,25.001700,-1.4029,0.157,9.34753,9.34753
1314.00,9.34552,25.097652,0.000399,25.001539,-1.4030,0.157,9.34717,9.34717
1315.00,9.34585,25.097542,0.000397,25.001460,-1.4032,0.157,9.34775,9.34775
1316.00,9.34634,25.097544,0.000398,25.001492,-1.4034,0.157,9.34785,9.34785
1317.00,9.34676,25.097744,0.000401,25.001689,-1.4034,0.157,9.34834,9.34834
1318.00,9.34735,25.097953,0.000408,25.001904,-1.4032,0.157,9.34827,9.34827
1319.00,9.34793,25.098080,0.000409,25.001979,-1.4028,0.157,9.34686,9.34686
1320.00,9.34825,25.097882,0.000400,25.001707,-1.4023,0.157,9.34647,9.34647
1321.00,9.34798,25.097766,0.000399,25.001539,-1.4020,0.157,9.34625,9.34625
1322.00,9.34793,25.097818,0.000401,25.001501,-1.4019,0.157,9.34538,9.34538
1323.00,9.34787,25.097766,0.000397,25.001302,-1.4020,0.158,9.34545,9.34545
1324.00,9.34762,25.097861,0.000402,25.001335,-1.4022,0.157,9.34638,9.34638
1325.00,9.34758,25.098173,0.000408,25.001577,-1.4024,0.157,9.34573,9.34573
1326.00,9.34737,25.098335,0.000409,25.001688,-1.4026,0.157,9.34433,9.34433
1327.00,9.34684,25.098322,0.000408,25.001678,-1.4026,0.158,9.34303,9.34303
1328.00,9.34636,25.098519,0.000412,25.001900,-1.4026,0.158,9.34035,9.34035
1329.00,9.34614,25.098373,0.000404,25.001757,-1.4025,0.158,9.33719,9.33719
1330.00,9.34538,25.098394,0.000407,25.001753,-1.4023,0.158,9.33439,9.33439
1331.00,9.34454,25.098346,0.000401,25.001698,-1.4019,0.158,9.33275,9.33275
1332.00,9.34350,25.098571,0.000404,25.001873,-1.4016,0.158,9.33103,9.33103
1333.00,9.34267,25.098421,0.000402,25.001657,-1.4016,0.158,9.33033,9.33033
1334.00,9.34174,25.098579,0.000406,25.001689,-1.4015,0.158,9.33033,9.33033
1335.00,9.34094,25.098780,0.000412,25.001787,-1.4014,0.158,9.32978,9.32978
1336.00,9.33917,25.098947,0.000418,25.001883,-1.4014,0.159,9.32867,9.32867
1337.00,9.33783,25.098661,0.000410,25.001525,-1.4014,0.159,9.32773,9.32773
1338.00,9.33648,25.098801,0.000409,25.001579,-1.4012,0.159,9.32700,9.32700
1339.00,9.33485,25.098990,0.000411,25.001718,-1.4011,0.159,9.32548,9.32548
1340.00,9.33289,25.098970,0.000405,25.001750,-1.4011,0.159,9.32453,9.32453
1341.00,9.33139,25.099000,0.000401,25.001712,-1.4012,0.160,9.32394,9.32394
1342.00,9.33006,25.099182,0.000409,25.001845,-1.4011,0.160,9.32374,9.32374
1343.00,9.32898,25.099379,0.000417,25.002040,-1.4012,0.160,9.32384,9.32384
1344.00,9.32832,25.099093,0.000414,25.001823,-1.4012,0.159,9.32406,9.32406
1345.00,9.32781,25.098932,0.000414,25.001639,-1.4011,0.159,9.32518,9.32518
1346.00,9.32682,25.098931,0.000419,25.001668,-1.4010,0.159,9.32592,9.32592
1347.00,9.32591,25.099071,0.000418,25.001825,-1.4010,0.159,9.32571,9.32571
1348.00,9.32497,25.098874,0.000407,25.001628,-1.4010,0.160,9.32404,9.32404
1349.00,9.32424,25.098980,0.000408,25.001643,-1.4010,0.160,9.32242,9.32242
1350.00,9.32445,25.099078,0.000407,25.001736,-1.4010,0.160,9.32007,9.32007
1351.00,9.32446,25.099089,0.000406,25.001724,-1.4009,0.160,9.31794,9.31794
1352.00,9.32452,25.099100,0.000405,25.001738,-1.4009,0.160,9.31611,9.31611
1353.00,9.32447,25.099090,0.000405,25.001724,-1.4009,0.160,9.31521,9.31521
1354.00,9.32487,25.099110,0.000402,25.001743,-1.4007,0.160,9.31482,9.31482
1355.00,9.32421,25.099208,0.000406,25.001750,-1.4004,0.160,9.31552,9.31552
1356.00,9.32344,25.099294,0.000408,25.001787,-1.4001,0.160,9.31749,9.31749
1357.00,9.32187,25.099382,0.000413,25.001786,-1.3999,0.160,9.31973,9.31973
1358.00,9.32016,25.099535,0.000420,25.001852,-1.3998,0.160,9.32166,9.32166
1359.00,9.31783,25.099597,0.000423,25.001902,-1.3999,0.160,9.32427,9.32427
1360.00,9.31584,25.099642,0.000420,25.001926,-1.4000,0.160,9.32693,9.32693
1361.00,9.31483,25.099640,0.000417,25.001882,-1.4000,0.160,9.32800,9.32800
1362.00,9.31468,25.099510,0.000410,25.001746,-1.4001,0.160,9.32917,9.32917
1363.00,9.31479,25.099345,0.000405,25.001579,-1.3999,0.160,9.32937,9.32937
1364.00,9.31662,25.099356,0.000402,25.001598,-1.3998,0.161,9.32958,9.32958
1365.00,9.31966,25.099180,0.000398,25.001425,-1.3997,0.161,9.32856,9.32856
1366.00,9.32162,25.099244,0.000400,25.001492,-1.3997,0.161,9.32768,9.32768
1367.00,9.32417,25.099278,0.000401,25.001512,-1.3995,0.161,9.32701,9.32701
1368.00,9.32680,25.099410,0.000402,25.001660,-1.3994,0.161,9.32710,9.32710
1369.00,9.32802,25.099449,0.000406,25.001568,-1.3993,0.161,9.32642,9.32642
1370.00,9.32816,25.099703,0.000411,25.001715,-1.3993,0.161,9.32615,9.32615
1371.00,9.32881,25.099737,0.000409,25.001644,-1.3994,0.161,9.32609,9.32609
1372.00,9.32912,25.099833,0.000410,25.001700,-1.3995,0.161,9.32554,9.32554
1373.00,9.32857,25.099963,0.000410,25.001754,-1.3997,0.161,9.32549,9.32549
1374.00,9.32784,25.099913,0.000404,25.001694,-1.3997,0.161,9.32579,9.32579
1375.00,9.32716,25.099763,0.000398,25.001551,-1.3997,0.161,9.32690,9.32690
1376.00,9.32711,25.099762,0.000397,25.001534,-1.3998,0.161,9.32758,9.32758
1377.00,9.32642,25.099691,0.000393,25.001416,-1.3999,0.162,9.32853,9.32853
1378.00,9.32617,25.099631,0.000392,25.001302,-1.3999,0.162,9.33009,9.33009
1379.00,9.32608,25.099805,0.000395,25.001467,-1.4000,0.162,9.33099,9.33099
1380.00,9.32543,25.099956,0.000397,25.001601,-1.3999,0.162,9.33176,9.33176
1381.00,9.32522,25.100107,0.000400,25.001749,-1.3995,0.162,9.33341,9.33341
1382.00,9.32574,25.100153,0.000402,25.001762,-1.3992,0.162,9.33518,9.33518
1383.00,9.32629,25.100211,0.000404,25.001811,-1.3989,0.162,9.33545,9.33545
1384.00,9.32786,25.100233,0.000407,25.001759,-1.3987,0.162,9.33629,9.33629
1385.00,9.32869,25.100255,0.000410,25.001736,-1.3987,0.162,9.33608,9.33608
1386.00,9.33024,25.100184,0.000404,25.001593,-1.3986,0.162,9.33541,9.33541
1387.00,9.33105,25.100235,0.000406,25.001617,-1.3986,0.163,9.33432,9.33432
1388.00,9.33192,25.100310,0.000405,25.001622,-1.3985,0.163,9.33262,9.33262
1389.00,9.33341,25.100369,0.000406,25.001677,-1.3983,0.163,9.33071,9.33071
1390.00,9.33501,25.100397,0.000410,25.001711,-1.3981,0.163,9.32923,9.32923
1391.00,9.33523,25.100490,0.000418,25.001826,-1.3980,0.163,9.32731,9.32731
1392.00,9.33561,25.100558,0.000416,25.001833,-1.3978,0.163,9.32574,9.32574
1393.00,9.33597,25.100410,0.000410,25.001640,-1.3976,0.163,9.32544,9.32544
1394.00,9.33543,25.100472,0.000407,25.001645,-1.3976,0.163,9.32491,9.32491
1395.00,9.33433,25.100419,0.000401,25.001568,-1.3975,0.163,9.32347,9.32347
1396.00,9.33282,25.100325,0.000398,25.001471,-1.3973,0.164,9.32214,9.32214
1397.00,9.33100,25.100397,0.000403,25.001514,-1.3973,0.163,9.32038,9.32038
1398.00,9.32800,25.100606,0.000408,25.001707,-1.3975,0.163,9.31864,9.31864
1399.00,9.32653,25.100555,0.000407,25.001629,-1.3977,0.164,9.31780,9.31780
1400.00,9.32561,25.100698,0.000410,25.001672,-1.3978,0.164,9.31789,9.31789
1401.00,9.32453,25.100800,0.000410,25.001751,-1.3979,0.164,9.31835,9.31835
1402.00,9.32494,25.100799,0.000409,25.001788,-1.3979,0.164,9.31900,9.31900
1403.00,9.32485,25.100876,0.000412,25.001817,-1.3976,0.164,9.31972,9.31972
1404.00,9.32347,25.100919,0.000415,25.001818,-1.3972,0.164,9.31775,9.31775
1405.00,9.31920,25.101000,0.000418,25.001838,-1.3971,0.164,9.31558,9.31558
1406.00,9.31754,25.101072,0.000420,25.001776,-1.3970,0.164,9.31504,9.31504
1407.00,9.31635,25.100915,0.000412,25.001478,-1.3969,0.164,9.31664,9.31664
1408.00,9.31647,25.100752,0.000404,25.001311,-1.3969,0.164,9.32127,9.32127
1409.00,9.31943,25.100677,0.000399,25.001266,-1.3969,0.164,9.32767,9.32767
1410.00,9.31963,25.100733,0.000402,25.001372,-1.3970,0.164,9.33352,9.33352
1411.00,9.31982,25.100642,0.000401,25.001278,-1.3970,0.164,9.33722,9.33722
@10,2.0001,4.0, 1410.024 
1412.00,9.31992,25.100800,0.000403,25.001450,-1.3971,0.164,9.33785,9.33785
1413.00,9.31689,25.101036,0.000410,25.001701,-1.3971,0.164,9.33566,9.33566
1414.00,9.31215,25.101213,0.000417,25.001830,-1.3971,0.165,9.33316,9.33316
1415.00,9.30931,25.101272,0.000412,25.001785,-1.3969,0.165,9.33115,9.33115
1416.00,9.31706,25.101413,0.000411,25.001915,-1.3968,0.165,9.32988,9.32988
1417.00,9.32780,25.101382,0.000409,25.001893,-1.3966,0.165,9.32864,9.32864
1418.00,9.34175,25.101471,0.000411,25.001913,-1.3965,0.165,9.32626,9.32626
1419.00,9.34118,25.101426,0.000404,25.001832,-1.3965,0.165,9.32447,9.32447
1420.00,9.33821,25.101261,0.000400,25.001708,-1.3964,0.165,9.32230,9.32230
1421.00,9.33591,25.101334,0.000404,25.001717,-1.3963,0.165,9.32074,9.32074
1422.00,9.33418,25.101429,0.000408,25.001737,-1.3961,0.165,9.32033,9.32033
1423.00,9.33218,25.101317,0.000401,25.001626,-1.3960,0.165,9.32044,9.32044
1424.00,9.33012,25.101385,0.000407,25.001702,-1.3960,0.165,9.32054,9.32054
1425.00,9.32894,25.101530,0.000407,25.001740,-1.3960,0.166,9.32105,9.32105
1426.00,9.32776,25.101554,0.000403,25.001753,-1.3960,0.166,9.31973,9.31973
1427.00,9.32598,25.101517,0.000398,25.001713,-1.3961,0.166,9.31791,9.31791
1428.00,9.32467,25.101701,0.000400,25.001783,-1.3960,0.166,9.31639,9.31639
1429.00,9.32352,25.101713,0.000399,25.001676,-1.3957,0.166,9.31403,9.31403
1430.00,9.32227,25.101860,0.000404,25.001772,-1.3954,0.166,9.31304,9.31304
1431.00,9.32142,25.101868,0.000405,25.001738,-1.3951,0.166,9.31417,9.31417
1432.00,9.32085,25.101996,0.000410,25.001783,-1.3948,0.166,9.31518,9.31518
1433.00,9.32007,25.101869,0.000408,25.001649,-1.3948,0.166,9.31523,9.31523
1434.00,9.31907,25.101867,0.000403,25.001630,-1.3947,0.166,9.31557,9.31557
1435.00,9.31800,25.101767,0.000399,25.001558,-1.3948,0.166,9.31440,9.31440
1436.00,9.31715,25.101850,0.000397,25.001595,-1.3949,0.166,9.31280,9.31280
1437.00,9.31642,25.101840,0.000392,25.001634,-1.3951,0.166,9.31145,9.31145
1438.00,9.31605,25.101890,0.000393,25.001650,-1.3950,0.167,9.31119,9.31119
1439.00,9.31527,25.102033,0.000399,25.001731,-1.3951,0.167,9.31133,9.31133
1440.00,9.31434,25.102132,0.000401,25.001746,-1.3951,0.167,9.31205,9.31205
1441.00,9.31371,25.102039,0.000401,25.001665,-1.3951,0.167,9.31258,9.31258
1442.00,9.31333,25.102183,0.000409,25.001731,-1.3949,0.167,9.31351,9.31351
1443.00,9.31323,25.102172,0.000406,25.001727,-1.3948,0.167,9.31505,9.31505
1444.00,9.31308,25.102182,0.000404,25.001735,-1.3946,0.167,9.31744,9.31744
1445.00,9.31351,25.102172,0.000401,25.001688,-1.3945,0.168,9.31908,9.31908
1446.00,9.31439,25.102280,0.000404,25.001655,-1.3944,0.168,9.32041,9.32041
1447.00,9.31510,25.102248,0.000406,25.001539,-1.3943,0.168,9.32118,9.32118
1448.00,9.31556,25.102396,0.000414,25.001627,-1.3943,0.167,9.32196,9.32196
1449.00,9.31620,25.102556,0.000418,25.001663,-1.3944,0.167,9.32208,9.32208
1450.00,9.31614,25.102571,0.000420,25.001660,-1.3944,0.167,9.32349,9.32349
1451.00,9.31612,25.102691,0.000418,25.001791,-1.3943,0.167,9.32538,9.32538
1452.00,9.31697,25.102850,0.000417,25.001957,-1.3941,0.168,9.32862,9.32862
1453.00,9.31823,25.102933,0.000417,25.001964,-1.3941,0.168,9.33146,9.33146
1454.00,9.32004,25.102889,0.000416,25.001967,-1.3940,0.168,9.33450,9.33450
1455.00,9.32183,25.102963,0.000417,25.002031,-1.3940,0.168,9.33695,9.33695
1456.00,9.32307,25.102836,0.000416,25.001896,-1.3942,0.168,9.33850,9.33850
1457.00,9.32463,25.102790,0.000413,25.001789,-1.3943,0.168,9.33960,9.33960
1458.00,9.32628,25.102864,0.000415,25.001866,-1.3942,0.168,9.34137,9.34137
1459.00,9.32763,25.102754,0.000413,25.001769,-1.3940,0.168,9.34300,9.34300
1460.00,9.32905,25.102788,0.000415,25.001804,-1.3938,0.168,9.34423,9.34423
1461.00,9.33124,25.102894,0.000418,25.001902,-1.3935,0.168,9.34543,9.34543
1462.00,9.33304,25.102826,0.000418,25.001855,-1.3933,0.168,9.34594,9.34594
1463.00,9.33512,25.102782,0.000413,25.001791,-1.3931,0.168,9.34611,9.34611
1464.00,9.33673,25.102893,0.000410,25.001875,-1.3932,0.169,9.34708,9.34708
1465.00,9.33784,25.102958,0.000412,25.001904,-1.3934,0.169,9.34786,9.34786
1466.00,9.33949,25.103046,0.000415,25.001987,-1.3935,0.168,9.34909,9.34909
1467.00,9.34159,25.103102,0.000414,25.002040,-1.3935,0.169,9.35007,9.35007
1468.00,9.34308,25.103123,0.000409,25.002059,-1.3934,0.169,9.35091,9.35091
1469.00,9.34439,25.103186,0.000411,25.002064,-1.3931,0.169,9.35138,9.35138
1470.00,9.34525,25.103231,0.000412,25.002035,-1.3929,0.169,9.35256,9.35256
1471.00,9.34613,25.103189,0.000408,25.001935,-1.3927,0.169,9.35371,9.35371
1472.00,9.34715,25.103288,0.000408,25.001986,-1.3927,0.169,9.35470,9.35470
1473.00,9.34827,25.103326,0.000413,25.001998,-1.3928,0.169,9.35450,9.35450
1474.00,9.34935,25.103144,0.000412,25.001837,-1.3929,0.169,9.35364,9.35364
1475.00,9.35021,25.103089,0.000409,25.001773,-1.3931,0.169,9.35235,9.35235
1476.00,9.35072,25.103213,0.000408,25.001897,-1.3930,0.169,9.35153,9.35153
1477.00,9.35103,25.103180,0.000408,25.001776,-1.3929,0.169,9.35136,9.35136
1478.00,9.35157,25.103189,0.000408,25.001755,-1.3927,0.169,9.35210,9.35210
1479.00,9.35206,25.103324,0.000406,25.001843,-1.3924,0.170,9.35334,9.35334
1480.00,9.35225,25.103365,0.000405,25.001870,-1.3920,0.170,9.35554,9.35554
1481.00,9.35247,25.103375,0.000409,25.001783,-1.3917,0.170,9.35615,9.35615
1482.00,9.35268,25.103493,0.000408,25.001910,-1.3916,0.170,9.35584,9.35584
1483.00,9.35313,25.103436,0.000402,25.001782,-1.3914,0.170,9.35488,9.35488
1484.00,9.35391,25.103447,0.000403,25.001714,-1.3914,0.170,9.35386,9.35386
1485.00,9.35427,25.103427,0.000399,25.001686,-1.3914,0.170,9.35185,9.35185
1486.00,9.35412,25.103312,0.000397,25.001548,-1.3914,0.170,9.34997,9.34997
1487.00,9.35367,25.103203,0.000396,25.001418,-1.3914,0.170,9.34895,9.34895
1488.00,9.35320,25.103244,0.000399,25.001414,-1.3913,0.170,9.34856,9.34856
1489.00,9.35330,25.103390,0.000404,25.001483,-1.3911,0.170,9.34796,9.34796
1490.00,9.35381,25.103424,0.000409,25.001477,-1.3912,0.170,9.34745,9.34745
1491.00,9.35303,25.103516,0.000406,25.001561,-1.3913,0.170,9.34786,9.34786
1492.00,9.35229,25.103663,0.000407,25.001636,-1.3913,0.171,9.34836,9.34836
1493.00,9.35182,25.103602,0.000405,25.001583,-1.3912,0.171,9.34879,9.34879
1494.00,9.35136,25.103554,0.000399,25.001542,-1.3914,0.171,9.34943,9.34943
1495.00,9.35083,25.103700,0.000399,25.001574,-1.3915,0.171,9.34953,9.34953
1496.00,9.35042,25.103872,0.000403,25.001642,-1.3913,0.171,9.34924,9.34924
1497.00,9.34972,25.103786,0.000400,25.001459,-1.3913,0.171,9.34835,9.34835
1498.00,9.34920,25.103953,0.000400,25.001510,-1.3914,0.171,9.34668,9.34668
1499.00,9.34891,25.104005,0.000401,25.001505,-1.3913,0.171,9.34440,9.34440
1500.00,9.34872,25.103888,0.000398,25.001394,-1.3913,0.172,9.34261,9.34261
1501.00,9.34828,25.103882,0.000398,25.001396,-1.3914,0.172,9.34047,9.34047
1502.00,9.34780,25.104150,0.000406,25.001697,-1.3913,0.172,9.33972,9.33972
1503.00,9.34733,25.104021,0.000403,25.001607,-1.3911,0.172,9.33946,9.33946
1504.00,9.34681,25.104005,0.000404,25.001575,-1.3909,0.172,9.33994,9.33994
1505.00,9.34581,25.104000,0.000402,25.001490,-1.3906,0.172,9.34047,9.34047
1506.00,9.34512,25.103940,0.000399,25.001392,-1.3904,0.172,9.34140,9.34140
1507.00,9.34456,25.103957,0.000397,25.001346,-1.3905,0.172,9.34045,9.34045
1508.00,9.34412,25.103931,0.000395,25.001293,-1.3905,0.172,9.33900,9.33900
1509.00,9.34365,25.104146,0.000400,25.001451,-1.3906,0.172,9.33772,9.33772
1510.00,9.34284,25.104249,0.000400,25.001582,-1.3907,0.172,9.33649,9.33649
1511.00,9.34170,25.104241,0.000400,25.001659,-1.3905,0.172,9.33489,9.33489
1512.00,9.34061,25.104044,0.000398,25.001441,-1.3902,0.172,9.33325,9.33325
1513.00,9.33974,25.104346,0.000409,25.001657,-1.3900,0.172,9.33156,9.33156
1514.00,9.33888,25.104155,0.000404,25.001497,-1.3898,0.172,9.32915,9.32915
1515.00,9.33808,25.104228,0.000409,25.001514,-1.3896,0.172,9.32629,9.32629
1516.00,9.33702,25.104281,0.000408,25.001459,-1.3895,0.172,9.32442,9.32442
1517.00,9.33564,25.104412,0.000408,25.001582,-1.3894,0.172,9.32336,9.32336
1518.00,9.33429,25.104456,0.000407,25.001598,-1.3893,0.173,9.32314,9.32314
1519.00,9.33354,25.104677,0.000411,25.001726,-1.3892,0.173,9.32313,9.32313
1520.00,9.33242,25.104694,0.000407,25.001720,-1.3892,0.173,9.32349,9.32349
1521.00,9.33081,25.104693,0.000408,25.001668,-1.3893,0.173,9.32307,9.32307
1522.00,9.32915,25.104570,0.000403,25.001499,-1.3893,0.173,9.32311,9.32311
1523.00,9.32832,25.104582,0.000401,25.001439,-1.3892,0.173,9.32301,9.32301
1524.00,9.32758,25.104587,0.000398,25.001386,-1.3892,0.173,9.32245,9.32245
1525.00,9.32701,25.104693,0.000402,25.001367,-1.3892,0.173,9.32209,9.32209
1526.00,9.32616,25.104861,0.000406,25.001449,-1.3892,0.173,9.32194,9.32194
1527.00,9.32547,25.105116,0.000411,25.001650,-1.3890,0.173,9.32161,9.32161
1528.00,9.32461,25.105047,0.000410,25.001605,-1.3889,0.173,9.32143,9.32143
1529.00,9.32387,25.104999,0.000407,25.001585,-1.3886,0.173,9.32075,9.32075
1530.00,9.32315,25.104890,0.000402,25.001550,-1.3884,0.174,9.31945,9.31945
1531.00,9.32228,25.104773,0.000398,25.001463,-1.3882,0.174,9.31801,9.31801
1532.00,9.32167,25.104886,0.000403,25.001551,-1.3882,0.174,9.31713,9.31713
1533.00,9.32118,25.104967,0.000402,25.001587,-1.3882,0.174,9.31639,9.31639
1534.00,9.32088,25.105179,0.000407,25.001696,-1.3882,0.174,9.31711,9.31711
1535.00,9.32076,25.105339,0.000411,25.001747,-1.3882,0.174,9.31794,9.31794
1536.00,9.32052,25.105226,0.000401,25.001566,-1.3883,0.174,9.31777,9.31777
1537.00,9.32018,25.105249,0.000394,25.001538,-1.3881,0.175,9.31705,9.31705
1538.00,9.31967,25.105142,0.000393,25.001377,-1.3879,0.175,9.31555,9.31555
1539.00,9.31923,25.105010,0.000394,25.001252,-1.3878,0.174,9.31235,9.31235
1540.00,9.31846,25.105140,0.000396,25.001453,-1.3876,0.174,9.30982,9.30982
1541.00,9.31723,25.105419,0.000410,25.001694,-1.3872,0.174,9.30879,9.30879
1542.00,9.31648,25.105238,0.000407,25.001470,-1.3870,0.174,9.30740,9.30740
1543.00,9.31565,25.105366,0.000408,25.001576,-1.3868,0.174,9.30645,9.30645
1544.00,9.31471,25.105444,0.000405,25.001639,-1.3866,0.175,9.30765,9.30765
1545.00,9.31384,25.105572,0.000405,25.001658,-1.3865,0.175,9.30848,9.30848
1546.00,9.31299,25.105547,0.000401,25.001667,-1.3865,0.175,9.30839,9.30839
1547.00,9.31238,25.105771,0.000406,25.001877,-1.3864,0.175,9.30845,9.30845
1548.00,9.31202,25.105963,0.000412,25.001983,-1.3866,0.175,9.30842,9.30842
1549.00,9.31143,25.105957,0.000412,25.001898,-1.3866,0.175,9.30693,9.30693
1550.00,9.31079,25.105723,0.000405,25.001625,-1.3866,0.175,9.30618,9.30618
1551.00,9.31055,25.105983,0.000409,25.001759,-1.3865,0.175,9.30707,9.30707
1552.00,9.31038,25.105959,0.000406,25.001700,-1.3867,0.175,9.30896,9.30896
1553.00,9.30946,25.105895,0.000397,25.001656,-1.3866,0.176,9.31081,9.31081
1554.00,9.30841,25.106057,0.000397,25.001792,-1.3866,0.176,9.31210,9.31210
1555.00,9.30783,25.106153,0.000398,25.001881,-1.3866,0.176,9.31237,9.31237
1556.00,9.30799,25.106092,0.000393,25.001742,-1.3865,0.176,9.31236,9.31236
1557.00,9.30818,25.106047,0.000392,25.001645,-1.3864,0.176,9.31300,9.31300
1558.00,9.30824,25.106070,0.000396,25.001619,-1.3864,0.176,9.31659,9.31659
1559.00,9.30773,25.106194,0.000401,25.001711,-1.3863,0.176,9.32364,9.32364
1560.00,9.30840,25.106290,0.000404,25.001799,-1.3862,0.176,9.33137,9.33137
1561.00,9.31215,25.106215,0.000407,25.001746,-1.3862,0.176,9.33702,9.33702
@11,2.0001,4.0, 1560.065 
1562.00,9.31600,25.106157,0.000409,25.001673,-1.3861,0.176,9.34068,9.34068
1563.00,9.31385,25.106239,0.000407,25.001722,-1.3861,0.176,9.34179,9.34179
1564.00,9.31200,25.106006,0.000403,25.001463,-1.3861,0.176,9.34041,9.34041
1565.00,9.30996,25.105984,0.000400,25.001327,-1.3860,0.176,9.33960,9.33960
1566.00,9.31159,25.106213,0.000403,25.001463,-1.3860,0.176,9.34112,9.34112
1567.00,9.31946,25.106433,0.000402,25.001608,-1.3860,0.177,9.34392,9.34392
1568.00,9.33329,25.106668,0.000406,25.001766,-1.3860,0.177,9.34647,9.34647
1569.00,9.34486,25.106857,0.000408,25.001875,-1.3860,0.177,9.34963,9.34963
1570.00,9.34497,25.106984,0.000407,25.001996,-1.3859,0.177,9.35172,9.35172
1571.00,9.34200,25.106848,0.000406,25.001914,-1.3857,0.177,9.35306,9.35306
1572.00,9.34153,25.106878,0.000406,25.001941,-1.3853,0.177,9.35300,9.35300
1573.00,9.34316,25.106596,0.000402,25.001710,-1.3850,0.177,9.35345,9.35345
1574.00,9.34455,25.106710,0.000405,25.001818,-1.3848,0.177,9.35341,9.35341
1575.00,9.34461,25.106681,0.000405,25.001794,-1.3847,0.177,9.35355,9.35355
1576.00,9.34632,25.106756,0.000401,25.001808,-1.3846,0.177,9.35323,9.35323
1577.00,9.34765,25.106830,0.000402,25.001829,-1.3846,0.177,9.35322,9.35322
1578.00,9.34864,25.106973,0.000403,25.001910,-1.3846,0.178,9.35329,9.35329
1579.00,9.35012,25.106802,0.000400,25.001725,-1.3844,0.178,9.35311,9.35311
1580.00,9.35138,25.106978,0.000404,25.001801,-1.3843,0.178,9.35296,9.35296
1581.00,9.35243,25.106993,0.000404,25.001806,-1.3843,0.178,9.35253,9.35253
1582.00,9.35279,25.106943,0.000401,25.001718,-1.3842,0.178,9.35233,9.35233
1583.00,9.35312,25.107000,0.000402,25.001734,-1.3842,0.178,9.35085,9.35085
1584.00,9.35330,25.107062,0.000401,25.001777,-1.3842,0.178,9.34918,9.34918
1585.00,9.35329,25.106950,0.000397,25.001630,-1.3844,0.178,9.34709,9.34709
1586.00,9.35293,25.107008,0.000400,25.001605,-1.3844,0.178,9.34579,9.34579
1587.00,9.35247,25.106999,0.000401,25.001557,-1.3846,0.178,9.34323,9.34323
1588.00,9.35210,25.106976,0.000398,25.001482,-1.3846,0.178,9.34091,9.34091
1589.00,9.35130,25.107136,0.000402,25.001519,-1.3845,0.178,9.33929,9.33929
1590.00,9.35036,25.107154,0.000403,25.001504,-1.3844,0.178,9.33737,9.33737
1591.00,9.34918,25.107158,0.000405,25.001478,-1.3843,0.178,9.33588,9.33588
1592.00,9.34766,25.107313,0.000411,25.001578,-1.3840,0.178,9.33540,9.33540
1593.00,9.34615,25.107422,0.000411,25.001612,-1.3841,0.178,9.33472,9.33472
1594.00,9.34477,25.107289,0.000407,25.001545,-1.3842,0.178,9.33332,9.33332
1595.00,9.34362,25.107232,0.000404,25.001490,-1.3844,0.178,9.33266,9.33266
1596.00,9.34218,25.107301,0.000401,25.001552,-1.3844,0.179,9.33143,9.33143
1597.00,9.34059,25.107335,0.000401,25.001548,-1.3842,0.179,9.33001,9.33001
1598.00,9.33925,25.107342,0.000406,25.001542,-1.3839,0.179,9.32945,9.32945
1599.00,9.33777,25.107460,0.000407,25.001619,-1.3836,0.179,9.32944,9.32944
1600.00,9.33653,25.107587,0.000412,25.001714,-1.3832,0.179,9.32894,9.32894
1601.00,9.33520,25.107651,0.000416,25.001726,-1.3829,0.179,9.32842,9.32842
1602.00,9.33414,25.107704,0.000415,25.001804,-1.3826,0.179,9.32821,9.32821
1603.00,9.33330,25.107728,0.000416,25.001822,-1.3826,0.179,9.32773,9.32773
1604.00,9.33238,25.107765,0.000418,25.001815,-1.3826,0.179,9.32749,9.32749
1605.00,9.33140,25.107778,0.000417,25.001828,-1.3827,0.179,9.32718,9.32718
1606.00,9.33077,25.107819,0.000417,25.001844,-1.3829,0.179,9.32727,9.32727
1607.00,9.33028,25.107783,0.000416,25.001761,-1.3831,0.179,9.32825,9.32825
1608.00,9.32991,25.107789,0.000410,25.001717,-1.3832,0.179,9.32956,9.32956
1609.00,9.32974,25.107808,0.000408,25.001681,-1.3831,0.180,9.33082,9.33082
1610.00,9.32971,25.107857,0.000406,25.001614,-1.3829,0.180,9.33192,9.33192
1611.00,9.32962,25.107915,0.000403,25.001593,-1.3827,0.180,9.33180,9.33180
1612.00,9.32941,25.108055,0.000404,25.001699,-1.3824,0.180,9.33105,9.33105
1613.00,9.32926,25.108035,0.000403,25.001648,-1.3821,0.180,9.33056,9.33056
1614.00,9.32921,25.108101,0.000404,25.001687,-1.3819,0.180,9.32931,9.32931
1615.00,9.32922,25.108139,0.000405,25.001717,-1.3818,0.180,9.32969,9.32969
1616.00,9.32921,25.108116,0.000408,25.001706,-1.3818,0.180,9.33154,9.33154
1617.00,9.32939,25.108140,0.000411,25.001635,-1.3818,0.180,9.33301,9.33301
1618.00,9.32978,25.108170,0.000414,25.001650,-1.3819,0.180,9.33423,9.33423
1619.00,9.33027,25.108146,0.000416,25.001614,-1.3819,0.180,9.33621,9.33621
1620.00,9.33082,25.108065,0.000413,25.001539,-1.3818,0.180,9.33751,9.33751
1621.00,9.33154,25.108276,0.000415,25.001749,-1.3817,0.180,9.33807,9.33807
1622.00,9.33233,25.108319,0.000413,25.001830,-1.3816,0.180,9.33903,9.33903
1623.00,9.33302,25.108457,0.000413,25.001930,-1.3814,0.181,9.34006,9.34006
1624.00,9.33388,25.108548,0.000413,25.001974,-1.3813,0.181,9.34079,9.34079
1625.00,9.33444,25.108644,0.000416,25.002014,-1.3813,0.181,9.34028,9.34028
1626.00,9.33497,25.108519,0.000411,25.001797,-1.3813,0.181,9.33933,9.33933
1627.00,9.33547,25.108374,0.000408,25.001606,-1.3811,0.181,9.33870,9.33870
1628.00,9.33578,25.108321,0.000405,25.001522,-1.3809,0.181,9.33705,9.33705
1629.00,9.33642,25.108340,0.000404,25.001527,-1.3810,0.181,9.33485,9.33485
1630.00,9.33709,25.108461,0.000405,25.001614,-1.3809,0.181,9.33395,9.33395
1631.00,9.33750,25.108445,0.000404,25.001614,-1.3810,0.181,9.33269,9.33269
1632.00,9.33769,25.108494,0.000400,25.001619,-1.3810,0.181,9.33027,9.33027
1633.00,9.33746,25.108572,0.000400,25.001659,-1.3810,0.182,9.32858,9.32858
1634.00,9.33721,25.108776,0.000401,25.001719,-1.3807,0.182,9.32764,9.32764
1635.00,9.33606,25.108725,0.000403,25.001595,-1.3805,0.182,9.32622,9.32622
1636.00,9.33512,25.108747,0.000405,25.001593,-1.3803,0.182,9.32587,9.32587
1637.00,9.33444,25.108916,0.000412,25.001718,-1.3801,0.182,9.32598,9.32598
1638.00,9.33351,25.108873,0.000411,25.001651,-1.3800,0.182,9.32536,9.32536
1639.00,9.33267,25.108691,0.000406,25.001529,-1.3800,0.182,9.32498,9.32498
1640.00,9.33160,25.108892,0.000408,25.001697,-1.3800,0.182,9.32509,9.32509
1641.00,9.33056,25.108961,0.000407,25.001710,-1.3799,0.182,9.32519,9.32519
1642.00,9.32989,25.108917,0.000406,25.001655,-1.3798,0.182,9.32579,9.32579
1643.00,9.32916,25.108977,0.000410,25.001686,-1.3797,0.182,9.32625,9.32625
1644.00,9.32840,25.109102,0.000414,25.001814,-1.3796,0.182,9.32618,9.32618
1645.00,9.32784,25.108937,0.000411,25.001683,-1.3794,0.182,9.32598,9.32598
1646.00,9.32706,25.108924,0.000408,25.001627,-1.3793,0.183,9.32625,9.32625
1647.00,9.32664,25.108896,0.000404,25.001584,-1.3793,0.183,9.32656,9.32656
1648.00,9.32670,25.108932,0.000401,25.001588,-1.3795,0.183,9.32748,9.32748
1649.00,9.32644,25.108857,0.000398,25.001436,-1.3796,0.183,9.32886,9.32886
1650.00,9.32631,25.108823,0.000394,25.001345,-1.3796,0.183,9.33089,9.33089
1651.00,9.32660,25.108887,0.000398,25.001358,-1.3797,0.183,9.33295,9.33295
1652.00,9.32712,25.108894,0.000398,25.001311,-1.3798,0.183,9.33546,9.33546
1653.00,9.32812,25.109025,0.000404,25.001419,-1.3796,0.183,9.33800,9.33800
1654.00,9.32856,25.109169,0.000403,25.001522,-1.3794,0.183,9.33980,9.33980
1655.00,9.32960,25.109303,0.000407,25.001563,-1.3793,0.183,9.34128,9.34128
1656.00,9.33063,25.109460,0.000407,25.001663,-1.3791,0.183,9.34237,9.34237
1657.00,9.33150,25.109618,0.000410,25.001758,-1.3789,0.183,9.34265,9.34265
1658.00,9.33219,25.109661,0.000410,25.001729,-1.3787,0.183,9.34302,9.34302
1659.00,9.33367,25.109684,0.000408,25.001718,-1.3786,0.184,9.34392,9.34392
1660.00,9.33553,25.109836,0.000409,25.001898,-1.3784,0.184,9.34449,9.34449
1661.00,9.33694,25.109784,0.000412,25.001865,-1.3782,0.184,9.34373,9.34373
1662.00,9.33814,25.109885,0.000417,25.001997,-1.3778,0.184,9.34316,9.34316
1663.00,9.33915,25.110035,0.000419,25.002068,-1.3777,0.184,9.34198,9.34198
1664.00,9.34020,25.110109,0.000422,25.002082,-1.3777,0.184,9.34081,9.34081
1665.00,9.34132,25.109962,0.000416,25.001861,-1.3776,0.184,9.33943,9.33943
1666.00,9.34231,25.109955,0.000412,25.001781,-1.3776,0.184,9.33928,9.33928
1667.00,9.34242,25.109731,0.000404,25.001434,-1.3776,0.184,9.33867,9.33867
1668.00,9.34219,25.109683,0.000399,25.001354,-1.3774,0.184,9.33874,9.33874
1669.00,9.34202,25.109647,0.000402,25.001264,-1.3771,0.184,9.33820,9.33820
1670.00,9.34188,25.109868,0.000406,25.001455,-1.3770,0.184,9.33751,9.33751
1671.00,9.34156,25.110012,0.000408,25.001593,-1.3770,0.184,9.33581,9.33581
1672.00,9.34120,25.110077,0.000409,25.001670,-1.3771,0.184,9.33495,9.33495
1673.00,9.34059,25.110033,0.000409,25.001629,-1.3774,0.184,9.33401,9.33401
1674.00,9.33980,25.109937,0.000399,25.001558,-1.3775,0.185,9.33326,9.33326
1675.00,9.33898,25.109795,0.000395,25.001373,-1.3774,0.185,9.33303,9.33303
1676.00,9.33814,25.109724,0.000393,25.001229,-1.3773,0.185,9.33417,9.33417
1677.00,9.33724,25.109732,0.000390,25.001231,-1.3770,0.185,9.33409,9.33409
1678.00,9.33655,25.109689,0.000390,25.001193,-1.3767,0.185,9.33451,9.33451
1679.00,9.33627,25.109947,0.000399,25.001408,-1.3766,0.185,9.33459,9.33459
1680.00,9.33594,25.110044,0.000402,25.001493,-1.3767,0.185,9.33427,9.33427
1681.00,9.33573,25.109874,0.000400,25.001382,-1.3767,0.185,9.33260,9.33260
1682.00,9.33533,25.109988,0.000402,25.001470,-1.3766,0.185,9.33217,9.33217
1683.00,9.33490,25.110052,0.000403,25.001528,-1.3766,0.185,9.33206,9.33206
1684.00,9.33422,25.109967,0.000401,25.001423,-1.3766,0.185,9.33175,9.33175
1685.00,9.33367,25.109922,0.000399,25.001413,-1.3766,0.185,9.33149,9.33149
1686.00,9.33336,25.110189,0.000401,25.001634,-1.3766,0.186,9.33155,9.33155
1687.00,9.33320,25.110255,0.000403,25.001699,-1.3767,0.186,9.33066,9.33066
1688.00,9.33301,25.110248,0.000402,25.001661,-1.3767,0.186,9.32942,9.32942
1689.00,9.33275,25.110094,0.000399,25.001497,-1.3765,0.186,9.32888,9.32888
1690.00,9.33232,25.110210,0.000402,25.001553,-1.3764,0.186,9.32796,9.32796
1691.00,9.33195,25.110162,0.000404,25.001432,-1.3761,0.186,9.32742,9.32742
1692.00,9.33173,25.110308,0.000404,25.001514,-1.3760,0.186,9.32702,9.32702
1693.00,9.33121,25.110355,0.000407,25.001497,-1.3758,0.186,9.32610,9.32610
1694.00,9.33053,25.110666,0.000412,25.001739,-1.3759,0.186,9.32511,9.32511
1695.00,9.32989,25.110693,0.000409,25.001727,-1.3757,0.186,9.32394,9.32394
1696.00,9.32917,25.110711,0.000406,25.001743,-1.3757,0.186,9.32225,9.32225
1697.00,9.32846,25.110559,0.000403,25.001589,-1.3757,0.187,9.32054,9.32054
1698.00,9.32769,25.110709,0.000403,25.001678,-1.3758,0.187,9.31888,9.31888
1699.00,9.32686,25.110696,0.000401,25.001666,-1.3757,0.187,9.31705,9.31705
1700.00,9.32588,25.110705,0.000403,25.001701,-1.3756,0.187,9.31602,9.31602
1701.00,9.32479,25.110678,0.000404,25.001663,-1.3756,0.187,9.31631,9.31631
1702.00,9.32365,25.110762,0.000405,25.001702,-1.3755,0.187,9.31600,9.31600
1703.00,9.32294,25.110634,0.000401,25.001594,-1.3753,0.187,9.31572,9.31572
1704.00,9.32201,25.110633,0.000399,25.001570,-1.3751,0.187,9.31446,9.31446
1705.00,9.32114,25.110564,0.000399,25.001358,-1.3748,0.187,9.31383,9.31383
1706.00,9.32001,25.110812,0.000399,25.001480,-1.3747,0.187,9.31427,9.31427
1707.00,9.31878,25.110827,0.000396,25.001373,-1.3745,0.187,9.31798,9.31798
1708.00,9.31745,25.111076,0.000402,25.001516,-1.3744,0.187,9.32440,9.32440
1709.00,9.31634,25.111155,0.000406,25.001593,-1.3745,0.187,9.33334,9.33334
1710.00,9.31627,25.111205,0.000400,25.001663,-1.3746,0.188,9.34055,9.34055
1711.00,9.31754,25.110925,0.000399,25.001461,-1.3746,0.188,9.34540,9.34540
@12,2.0001,4.0, 1710 
1712.00,9.31537,25.111065,0.000405,25.001635,-1.3745,0.188,9.34697,9.34697
1713.00,9.31271,25.110938,0.000404,25.001560,-1.3743,0.188,9.34618,9.34618
1714.00,9.31112,25.110848,0.000402,25.001396,-1.3741,0.188,9.34385,9.34385
1715.00,9.31301,25.111002,0.000408,25.001540,-1.3740,0.188,9.34210,9.34210
1716.00,9.32169,25.111231,0.000408,25.001698,-1.3738,0.188,9.34072,9.34072
1717.00,9.33346,25.111179,0.000407,25.001611,-1.3736,0.188,9.34029,9.34029
1718.00,9.34632,25.111175,0.000407,25.001571,-1.3735,0.188,9.33956,9.33956
1719.00,9.35037,25.111201,0.000404,25.001542,-1.3735,0.188,9.33933,9.33933
1720.00,9.34811,25.111280,0.000404,25.001536,-1.3734,0.188,9.33890,9.33890
1721.00,9.34592,25.111401,0.000409,25.001570,-1.3734,0.188,9.33881,9.33881
1722.00,9.34440,25.111421,0.000407,25.001582,-1.3736,0.189,9.33877,9.33877
1723.00,9.34332,25.111542,0.000408,25.001702,-1.3738,0.189,9.33888,9.33888
1724.00,9.34259,25.111658,0.000411,25.001864,-1.3737,0.189,9.34020,9.34020
1725.00,9.34198,25.111580,0.000411,25.001843,-1.3735,0.189,9.34240,9.34240
1726.00,9.34182,25.111570,0.000409,25.001914,-1.3734,0.189,9.34450,9.34450
1727.00,9.34253,25.111561,0.000408,25.001928,-1.3732,0.189,9.34691,9.34691
1728.00,9.34312,25.111369,0.000399,25.001637,-1.3729,0.189,9.34965,9.34965
1729.00,9.34309,25.111394,0.000398,25.001545,-1.3727,0.189,9.35112,9.35112
1730.00,9.34286,25.111668,0.000401,25.001674,-1.3728,0.190,9.35219,9.35219
1731.00,9.34290,25.111743,0.000401,25.001624,-1.3728,0.190,9.35280,9.35280
1732.00,9.34323,25.111978,0.000406,25.001761,-1.3729,0.190,9.35207,9.35207
1733.00,9.34389,25.112132,0.000413,25.001892,-1.3729,0.190,9.35053,9.35053
1734.00,9.34504,25.112154,0.000413,25.001871,-1.3729,0.190,9.34820,9.34820
1735.00,9.34641,25.111972,0.000408,25.001740,-1.3726,0.190,9.34451,9.34451
1736.00,9.34665,25.112049,0.000411,25.001770,-1.3724,0.190,9.34126,9.34126
1737.00,9.34605,25.111910,0.000404,25.001600,-1.3721,0.190,9.33893,9.33893
1738.00,9.34594,25.112017,0.000400,25.001669,-1.3718,0.190,9.33634,9.33634
1739.00,9.34596,25.112229,0.000406,25.001863,-1.3717,0.190,9.33441,9.33441
1740.00,9.34587,25.112264,0.000407,25.001823,-1.3718,0.190,9.33392,9.33392
1741.00,9.34620,25.112222,0.000405,25.001745,-1.3719,0.190,9.33274,9.33274
1742.00,9.34573,25.112206,0.000405,25.001686,-1.3721,0.190,9.33166,9.33166
1743.00,9.34450,25.112471,0.000412,25.001840,-1.3722,0.190,9.33174,9.33174
1744.00,9.34245,25.112228,0.000404,25.001548,-1.3722,0.190,9.33170,9.33170
1745.00,9.34072,25.112293,0.000403,25.001557,-1.3722,0.190,9.33212,9.33212
1746.00,9.33932,25.112274,0.000402,25.001524,-1.3720,0.190,9.33307,9.33307
1747.00,9.33854,25.112333,0.000402,25.001611,-1.3718,0.191,9.33359,9.33359
1748.00,9.33808,25.112071,0.000395,25.001410,-1.3717,0.191,9.33377,9.33377
1749.00,9.33759,25.111948,0.000393,25.001309,-1.3715,0.191,9.33460,9.33460
1750.00,9.33690,25.112010,0.000394,25.001327,-1.3712,0.191,9.33520,9.33520
1751.00,9.33613,25.112127,0.000396,25.001394,-1.3711,0.191,9.33607,9.33607
1752.00,9.33552,25.112277,0.000401,25.001468,-1.3711,0.191,9.33718,9.33718
1753.00,9.33514,25.112509,0.000408,25.001642,-1.3709,0.191,9.33769,9.33769
1754.00,9.33468,25.112693,0.000410,25.001772,-1.3709,0.191,9.33718,9.33718
1755.00,9.33441,25.112806,0.000412,25.001828,-1.3708,0.191,9.33618,9.33618
1756.00,9.33432,25.112934,0.000416,25.001913,-1.3707,0.191,9.33506,9.33506
1757.00,9.33422,25.113063,0.000418,25.001994,-1.3707,0.192,9.33374,9.33374
1758.00,9.33411,25.112981,0.000412,25.001854,-1.3709,0.192,9.33253,9.33253
1759.00,9.33406,25.113316,0.000418,25.002150,-1.3709,0.192,9.33270,9.33270
1760.00,9.33406,25.113255,0.000414,25.002078,-1.3708,0.192,9.33314,9.33314
1761.00,9.33435,25.113233,0.000412,25.001962,-1.3709,0.192,9.33388,9.33388
1762.00,9.33473,25.113177,0.000409,25.001821,-1.3708,0.192,9.33537,9.33537
1763.00,9.33505,25.113055,0.000409,25.001694,-1.3707,0.192,9.33712,9.33712
1764.00,9.33549,25.112893,0.000407,25.001490,-1.3705,0.192,9.33860,9.33860
1765.00,9.33600,25.112810,0.000408,25.001393,-1.3704,0.192,9.34042,9.34042
1766.00,9.33662,25.112814,0.000405,25.001472,-1.3703,0.192,9.34289,9.34289
1767.00,9.33735,25.112715,0.000401,25.001417,-1.3702,0.193,9.34446,9.34446
1768.00,9.33797,25.112989,0.000407,25.001637,-1.3702,0.193,9.34576,9.34576
1769.00,9.33816,25.113177,0.000411,25.001758,-1.3702,0.193,9.34654,9.34654
1770.00,9.33833,25.113372,0.000415,25.001877,-1.3702,0.193,9.34731,9.34731
1771.00,9.33915,25.113322,0.000416,25.001748,-1.3702,0.193,9.34699,9.34699
1772.00,9.33958,25.113490,0.000419,25.001773,-1.3702,0.193,9.34726,9.34726
1773.00,9.34030,25.113350,0.000414,25.001619,-1.3701,0.193,9.34835,9.34835
1774.00,9.34145,25.113288,0.000411,25.001518,-1.3700,0.193,9.34813,9.34813
1775.00,9.34278,25.113173,0.000406,25.001468,-1.3699,0.193,9.34697,9.34697
1776.00,9.34360,25.113329,0.000410,25.001580,-1.3698,0.193,9.34591,9.34591
1777.00,9.34368,25.113209,0.000406,25.001454,-1.3696,0.193,9.34521,9.34521
1778.00,9.34388,25.113351,0.000408,25.001509,-1.3694,0.193,9.34426,9.34426
1779.00,9.34455,25.113193,0.000404,25.001392,-1.3691,0.193,9.34400,9.34400
1780.00,9.34516,25.113249,0.000403,25.001377,-1.3689,0.193,9.34391,9.34391
1781.00,9.34534,25.112955,0.000396,25.001098,-1.3687,0.193,9.34337,9.34337
1782.00,9.34551,25.113132,0.000400,25.001307,-1.3686,0.194,9.34212,9.34212
1783.00,9.34570,25.113212,0.000400,25.001370,-1.3685,0.194,9.34003,9.34003
1784.00,9.34544,25.113357,0.000402,25.001456,-1.3685,0.194,9.33813,9.33813
1785.00,9.34475,25.113352,0.000408,25.001408,-1.3687,0.194,9.33677,9.33677
1786.00,9.34381,25.113709,0.000414,25.001726,-1.3688,0.194,9.33533,9.33533
1787.00,9.34288,25.113696,0.000412,25.001677,-1.3690,0.194,9.33383,9.33383
1788.00,9.34205,25.113516,0.000408,25.001548,-1.3691,0.194,9.33281,9.33281
1789.00,9.34117,25.113446,0.000404,25.001460,-1.3690,0.194,9.33234,9.33234
1790.00,9.34027,25.113709,0.000405,25.001652,-1.3689,0.194,9.33222,9.33222
1791.00,9.33944,25.113763,0.000403,25.001615,-1.3687,0.194,9.33192,9.33192
1792.00,9.33839,25.113839,0.000400,25.001655,-1.3685,0.195,9.33180,9.33180
1793.00,9.33755,25.113891,0.000400,25.001633,-1.3683,0.195,9.33156,9.33156
1794.00,9.33670,25.113961,0.000404,25.001626,-1.3683,0.195,9.33053,9.33053
1795.00,9.33580,25.113868,0.000404,25.001533,-1.3683,0.195,9.32860,9.32860
1796.00,9.33496,25.113646,0.000400,25.001347,-1.3682,0.195,9.32778,9.32778
1797.00,9.33376,25.113719,0.000407,25.001364,-1.3682,0.195,9.32655,9.32655
1798.00,9.33271,25.113728,0.000408,25.001325,-1.3683,0.195,9.32617,9.32617
1799.00,9.33198,25.113866,0.000404,25.001486,-1.3683,0.195,9.32659,9.32659
1800.00,9.33153,25.113951,0.000406,25.001565,-1.3681,0.195,9.32689,9.32689
1801.00,9.33073,25.114075,0.000409,25.001642,-1.3680,0.195,9.32647,9.32647
1802.00,9.32993,25.114048,0.000403,25.001576,-1.3678,0.195,9.32646,9.32646
1803.00,9.32934,25.114335,0.000407,25.001800,-1.3677,0.195,9.32649,9.32649
1804.00,9.32906,25.114323,0.000405,25.001711,-1.3676,0.196,9.32634,9.32634
1805.00,9.32885,25.114207,0.000400,25.001519,-1.3675,0.196,9.32712,9.32712
1806.00,9.32869,25.114290,0.000396,25.001593,-1.3675,0.196,9.32858,9.32858
1807.00,9.32866,25.114429,0.000405,25.001677,-1.3674,0.196,9.32972,9.32972
1808.00,9.32866,25.114356,0.000406,25.001541,-1.3672,0.195,9.33057,9.33057
1809.00,9.32860,25.114423,0.000406,25.001533,-1.3672,0.195,9.33138,9.33138
1810.00,9.32853,25.114690,0.000408,25.001767,-1.3673,0.195,9.33172,9.33172
1811.00,9.32832,25.114641,0.000408,25.001684,-1.3672,0.196,9.33120,9.33120
1812.00,9.32831,25.114455,0.000398,25.001537,-1.3673,0.196,9.33092,9.33092
1813.00,9.32839,25.114611,0.000402,25.001692,-1.3673,0.196,9.33033,9.33033
1814.00,9.32851,25.114689,0.000407,25.001817,-1.3670,0.196,9.33066,9.33066
1815.00,9.32898,25.114716,0.000411,25.001841,-1.3668,0.196,9.33102,9.33102
1816.00,9.32928,25.114725,0.000411,25.001811,-1.3668,0.196,9.33138,9.33138
1817.00,9.32960,25.114756,0.000413,25.001793,-1.3666,0.196,9.33215,9.33215
1818.00,9.32996,25.114745,0.000411,25.001806,-1.3665,0.196,9.33280,9.33280
1819.00,9.33010,25.114738,0.000412,25.001748,-1.3665,0.196,9.33218,9.33218
1820.00,9.33018,25.114623,0.000410,25.001591,-1.3666,0.196,9.33120,9.33120
1821.00,9.33052,25.114773,0.000415,25.001685,-1.3665,0.196,9.33087,9.33087
1822.00,9.33100,25.114833,0.000416,25.001699,-1.3663,0.196,9.32932,9.32932
1823.00,9.33093,25.115022,0.000423,25.001871,-1.3661,0.196,9.32712,9.32712
1824.00,9.33022,25.114908,0.000418,25.001787,-1.3659,0.196,9.32554,9.32554
1825.00,9.32979,25.115047,0.000417,25.001898,-1.3657,0.197,9.32450,9.32450
1826.00,9.32937,25.115024,0.000416,25.001880,-1.3656,0.197,9.32319,9.32319
1827.00,9.32898,25.115054,0.000417,25.001875,-1.3656,0.197,9.32293,9.32293
1828.00,9.32871,25.114800,0.000407,25.001574,-1.3656,0.197,9.32389,9.32389
1829.00,9.32833,25.114925,0.000408,25.001625,-1.3657,0.197,9.32421,9.32421
1830.00,9.32808,25.114940,0.000411,25.001621,-1.3655,0.197,9.32533,9.32533
1831.00,9.32783,25.114951,0.000410,25.001630,-1.3653,0.197,9.32717,9.32717
1832.00,9.32717,25.114882,0.000405,25.001596,-1.3652,0.197,9.32874,9.32874
1833.00,9.32744,25.114875,0.000405,25.001625,-1.3651,0.197,9.32954,9.32954
1834.00,9.32786,25.114873,0.000407,25.001633,-1.3652,0.197,9.33095,9.33095
1835.00,9.32813,25.114860,0.000402,25.001558,-1.3654,0.197,9.33155,9.33155
1836.00,9.32813,25.114889,0.000400,25.001547,-1.3653,0.197,9.33101,9.33101
1837.00,9.32799,25.115170,0.000407,25.001678,-1.3653,0.197,9.33108,9.33108
1838.00,9.32762,25.115353,0.000409,25.001710,-1.3652,0.197,9.33131,9.33131
1839.00,9.32745,25.115385,0.000406,25.001687,-1.3650,0.198,9.33184,9.33184
1840.00,9.32758,25.115483,0.000407,25.001820,-1.3648,0.198,9.33213,9.33213
1841.00,9.32815,25.115531,0.000408,25.001864,-1.3649,0.198,9.33307,9.33307
1842.00,9.32881,25.115530,0.000409,25.001945,-1.3651,0.198,9.33348,9.33348
1843.00,9.32936,25.115411,0.000406,25.001891,-1.3652,0.198,9.33400,9.33400
1844.00,9.32992,25.115421,0.000406,25.001891,-1.3652,0.198,9.33380,9.33380
1845.00,9.33051,25.115399,0.000407,25.001807,-1.3651,0.198,9.33432,9.33432
1846.00,9.33115,25.115333,0.000403,25.001665,-1.3651,0.198,9.33460,9.33460
1847.00,9.33183,25.115359,0.000400,25.001630,-1.3648,0.198,9.33545,9.33545
1848.00,9.33255,25.115506,0.000400,25.001613,-1.3646,0.199,9.33687,9.33687
1849.00,9.33339,25.115618,0.000400,25.001603,-1.3644,0.199,9.33854,9.33854
1850.00,9.33411,25.115699,0.000401,25.001609,-1.3643,0.199,9.33973,9.33973
1851.00,9.33471,25.115927,0.000408,25.001760,-1.3641,0.199,9.34135,9.34135
1852.00,9.33534,25.115948,0.000410,25.001684,-1.3641,0.199,9.34297,9.34297
1853.00,9.33594,25.116144,0.000417,25.001883,-1.3641,0.199,9.34395,9.34395
1854.00,9.33648,25.116184,0.000421,25.001903,-1.3640,0.199,9.34383,9.34383
1855.00,9.33724,25.116111,0.000416,25.001813,-1.3639,0.199,9.34499,9.34499
1856.00,9.33793,25.116199,0.000418,25.001926,-1.3638,0.199,9.34745,9.34745
1857.00,9.33865,25.116225,0.000417,25.002016,-1.3637,0.199,9.35128,9.35128
1858.00,9.33986,25.116056,0.000411,25.001898,-1.3636,0.199,9.35709,9.35709
1859.00,9.34125,25.115988,0.000407,25.001877,-1.3635,0.200,9.36425,9.36425
1860.00,9.34282,25.116091,0.000417,25.001958,-1.3634,0.199,9.36976,9.36976
1861.00,9.34417,25.115679,0.000403,25.001570,-1.3633,0.200,9.37193,9.37193
@13,2.0001,4.0, 1860.039 
1862.00,9.34607,25.115606,0.000398,25.001413,-1.3632,0.200,9.37132,9.37132
1863.00,9.34490,25.115503,0.000397,25.001284,-1.3631,0.199,9.36816,9.36816
1864.00,9.34406,25.115791,0.000404,25.001474,-1.3629,0.200,9.36428,9.36428
1865.00,9.34843,25.115762,0.000398,25.001465,-1.3630,0.200,9.35936,9.35936
1866.00,9.35662,25.116159,0.000407,25.001731,-1.3630,0.200,9.35548,9.35548
1867.00,9.36524,25.116414,0.000415,25.001917,-1.3629,0.200,9.35263,9.35263
1868.00,9.37461,25.116623,0.000417,25.001978,-1.3627,0.200,9.34948,9.34948
1869.00,9.37522,25.116434,0.000409,25.001777,-1.3626,0.200,9.34677,9.34677
1870.00,9.37275,25.116362,0.000407,25.001636,-1.3625,0.200,9.34551,9.34551
1871.00,9.36818,25.116211,0.000403,25.001484,-1.3625,0.201,9.34475,9.34475
1872.00,9.36307,25.116108,0.000400,25.001392,-1.3626,0.201,9.34377,9.34377
1873.00,9.35951,25.116168,0.000400,25.001468,-1.3627,0.201,9.34298,9.34298
1874.00,9.35611,25.116616,0.000409,25.001799,-1.3627,0.201,9.34080,9.34080
1875.00,9.35346,25.116886,0.000414,25.001920,-1.3627,0.201,9.33863,9.33863
1876.00,9.35184,25.117113,0.000417,25.002037,-1.3626,0.201,9.33636,9.33636
1877.00,9.35005,25.117210,0.000416,25.002042,-1.3624,0.201,9.33417,9.33417
1878.00,9.34792,25.117266,0.000415,25.002026,-1.3624,0.201,9.33305,9.33305
1879.00,9.34586,25.116964,0.000406,25.001699,-1.3625,0.201,9.33412,9.33412
1880.00,9.34347,25.116978,0.000404,25.001682,-1.3624,0.202,9.33603,9.33603
1881.00,9.34132,25.116924,0.000404,25.001627,-1.3624,0.202,9.33827,9.33827
1882.00,9.33979,25.116830,0.000404,25.001527,-1.3623,0.201,9.34042,9.34042
1883.00,9.33849,25.116872,0.000406,25.001593,-1.3622,0.202,9.34232,9.34232
1884.00,9.33848,25.116885,0.000409,25.001627,-1.3620,0.202,9.34352,9.34352
1885.00,9.33922,25.117035,0.000416,25.001797,-1.3619,0.202,9.34366,9.34366
1886.00,9.33933,25.117051,0.000418,25.001759,-1.3617,0.202,9.34375,9.34375
1887.00,9.33855,25.117295,0.000424,25.001944,-1.3617,0.202,9.34422,9.34422
1888.00,9.33771,25.117080,0.000419,25.001716,-1.3615,0.202,9.34396,9.34396
1889.00,9.33824,25.117205,0.000422,25.001752,-1.3613,0.202,9.34342,9.34342
1890.00,9.33933,25.117089,0.000414,25.001599,-1.3613,0.202,9.34291,9.34291
1891.00,9.34017,25.117153,0.000415,25.001666,-1.3613,0.202,9.34256,9.34256
1892.00,9.34050,25.116993,0.000412,25.001527,-1.3612,0.202,9.34167,9.34167
1893.00,9.34068,25.117190,0.000418,25.001703,-1.3612,0.202,9.34175,9.34175
1894.00,9.34079,25.117093,0.000413,25.001664,-1.3611,0.202,9.34204,9.34204
1895.00,9.34098,25.117071,0.000410,25.001639,-1.3611,0.202,9.34193,9.34193
1896.00,9.34131,25.117216,0.000413,25.001733,-1.3610,0.202,9.34157,9.34157
1897.00,9.34169,25.117610,0.000419,25.002023,-1.3609,0.203,9.34128,9.34128
1898.00,9.34204,25.117643,0.000418,25.001970,-1.3610,0.203,9.34082,9.34082
1899.00,9.34226,25.117694,0.000423,25.001951,-1.3612,0.203,9.34022,9.34022
1900.00,9.34220,25.117723,0.000427,25.001964,-1.3612,0.203,9.33970,9.33970
1901.00,9.34192,25.117607,0.000425,25.001872,-1.3612,0.203,9.33935,9.33935
1902.00,9.34170,25.117302,0.000416,25.001516,-1.3611,0.203,9.33915,9.33915
1903.00,9.34139,25.117408,0.000414,25.001576,-1.3610,0.203,9.33834,9.33834
1904.00,9.34098,25.117470,0.000411,25.001586,-1.3608,0.203,9.33724,9.33724
1905.00,9.34044,25.117504,0.000407,25.001579,-1.3606,0.203,9.33612,9.33612
1906.00,9.33982,25.117658,0.000406,25.001659,-1.3605,0.204,9.33455,9.33455
1907.00,9.33916,25.117647,0.000407,25.001686,-1.3603,0.203,9.33307,9.33307
1908.00,9.33848,25.117629,0.000408,25.001670,-1.3601,0.203,9.33184,9.33184
1909.00,9.33789,25.117728,0.000414,25.001748,-1.3599,0.203,9.33089,9.33089
1910.00,9.33730,25.117835,0.000420,25.001785,-1.3597,0.203,9.33032,9.33032
1911.00,9.33669,25.117740,0.000415,25.001652,-1.3596,0.203,9.33011,9.33011
1912.00,9.33613,25.117795,0.000413,25.001632,-1.3596,0.204,9.32983,9.32983
1913.00,9.33550,25.117907,0.000414,25.001689,-1.3596,0.204,9.32936,9.32936
1914.00,9.33474,25.117900,0.000406,25.001637,-1.3596,0.204,9.32962,9.32962
1915.00,9.33417,25.117764,0.000401,25.001483,-1.3596,0.204,9.32966,9.32966
1916.00,9.33373,25.117888,0.000407,25.001613,-1.3595,0.204,9.32995,9.32995
1917.00,9.33327,25.117965,0.000410,25.001720,-1.3594,0.204,9.33007,9.33007
1918.00,9.33274,25.117921,0.000408,25.001699,-1.3593,0.204,9.33005,9.33005
1919.00,9.33205,25.117917,0.000412,25.001670,-1.3593,0.204,9.32909,9.32909
1920.00,9.33136,25.117994,0.000411,25.001725,-1.3592,0.204,9.32839,9.32839
1921.00,9.33085,25.118029,0.000413,25.001672,-1.3590,0.204,9.32781,9.32781
1922.00,9.33029,25.118238,0.000418,25.001807,-1.3589,0.204,9.32759,9.32759
1923.00,9.32985,25.118390,0.000422,25.001811,-1.3587,0.204,9.32849,9.32849
1924.00,9.32982,25.118485,0.000418,25.001884,-1.3585,0.204,9.33014,9.33014
1925.00,9.32987,25.118753,0.000423,25.002062,-1.3583,0.204,9.33195,9.33195
1926.00,9.33011,25.118774,0.000420,25.002023,-1.3582,0.205,9.33322,9.33322
1927.00,9.33009,25.118802,0.000417,25.002041,-1.3581,0.205,9.33424,9.33424
1928.00,9.33030,25.118674,0.000413,25.001947,-1.3580,0.205,9.33518,9.33518
1929.00,9.33075,25.118657,0.000416,25.001904,-1.3580,0.205,9.33532,9.33532
1930.00,9.33106,25.118575,0.000413,25.001867,-1.3580,0.205,9.33540,9.33540
1931.00,9.33142,25.118619,0.000417,25.001929,-1.3580,0.205,9.33573,9.33573
1932.00,9.33181,25.118428,0.000412,25.001746,-1.3579,0.205,9.33613,9.33613
1933.00,9.33222,25.118455,0.000410,25.001740,-1.3579,0.205,9.33550,9.33550
1934.00,9.33243,25.118641,0.000412,25.001912,-1.3581,0.205,9.33417,9.33417
1935.00,9.33219,25.118708,0.000413,25.001930,-1.3581,0.205,9.33259,9.33259
1936.00,9.33194,25.118662,0.000407,25.001894,-1.3581,0.206,9.33056,9.33056
1937.00,9.33172,25.118740,0.000410,25.001946,-1.3582,0.206,9.32882,9.32882
1938.00,9.33179,25.118822,0.000413,25.002002,-1.3582,0.206,9.32857,9.32857
1939.00,9.33199,25.118544,0.000408,25.001671,-1.3580,0.206,9.32886,9.32886
1940.00,9.33242,25.118464,0.000404,25.001593,-1.3578,0.206,9.32917,9.32917
1941.00,9.33280,25.118407,0.000405,25.001524,-1.3578,0.206,9.32925,9.32925
1942.00,9.33278,25.118454,0.000403,25.001511,-1.3578,0.206,9.32823,9.32823
1943.00,9.33241,25.118511,0.000404,25.001510,-1.3577,0.206,9.32654,9.32654
1944.00,9.33187,25.118650,0.000407,25.001641,-1.3577,0.206,9.32549,9.32549
1945.00,9.33087,25.118715,0.000410,25.001658,-1.3576,0.206,9.32508,9.32508
1946.00,9.33030,25.118872,0.000409,25.001711,-1.3575,0.206,9.32464,9.32464
1947.00,9.32980,25.118907,0.000411,25.001707,-1.3573,0.206,9.32489,9.32489
1948.00,9.32914,25.118742,0.000409,25.001577,-1.3573,0.206,9.32426,9.32426
1949.00,9.32838,25.118998,0.000411,25.001774,-1.3571,0.206,9.32389,9.32389
1950.00,9.32737,25.119100,0.000413,25.001830,-1.3570,0.206,9.32313,9.32313
1951.00,9.32651,25.119035,0.000414,25.001786,-1.3571,0.206,9.32309,9.32309
1952.00,9.32610,25.119147,0.000415,25.001858,-1.3571,0.206,9.32387,9.32387
1953.00,9.32582,25.119368,0.000416,25.001973,-1.3572,0.207,9.32510,9.32510
1954.00,9.32583,25.119152,0.000411,25.001691,-1.3573,0.207,9.32602,9.32602
1955.00,9.32586,25.119158,0.000413,25.001648,-1.3573,0.207,9.32676,9.32676
1956.00,9.32576,25.119363,0.000417,25.001767,-1.3573,0.207,9.32688,9.32688
1957.00,9.32541,25.119394,0.000415,25.001715,-1.3572,0.207,9.32686,9.32686
1958.00,9.32515,25.119478,0.000414,25.001818,-1.3570,0.207,9.32750,9.32750
1959.00,9.32505,25.119666,0.000420,25.002018,-1.3570,0.207,9.32769,9.32769
1960.00,9.32527,25.119710,0.000420,25.002018,-1.3570,0.207,9.32742,9.32742
1961.00,9.32563,25.119657,0.000418,25.001930,-1.3570,0.207,9.32897,9.32897
1962.00,9.32590,25.119671,0.000419,25.001902,-1.3570,0.207,9.32979,9.32979
1963.00,9.32636,25.119646,0.000419,25.001800,-1.3572,0.207,9.32992,9.32992
1964.00,9.32660,25.119759,0.000418,25.001894,-1.3573,0.207,9.33033,9.33033
1965.00,9.32688,25.119713,0.000415,25.001832,-1.3574,0.207,9.33116,9.33116
1966.00,9.32727,25.119609,0.000411,25.001749,-1.3576,0.208,9.33079,9.33079
1967.00,9.32781,25.119696,0.000410,25.001826,-1.3576,0.208,9.33140,9.33140
1968.00,9.32842,25.119742,0.000408,25.001816,-1.3573,0.208,9.33105,9.33105
1969.00,9.32890,25.119584,0.000403,25.001583,-1.3572,0.208,9.33045,9.33045
1970.00,9.32916,25.119840,0.000408,25.001742,-1.3572,0.208,9.32957,9.32957
1971.00,9.32897,25.119929,0.000408,25.001775,-1.3571,0.209,9.32848,9.32848
1972.00,9.32893,25.119827,0.000407,25.001689,-1.3571,0.209,9.32737,9.32737
1973.00,9.32906,25.119845,0.000410,25.001688,-1.3572,0.208,9.32677,9.32677
1974.00,9.32902,25.119842,0.000412,25.001667,-1.3572,0.209,9.32637,9.32637
1975.00,9.32896,25.119558,0.000407,25.001437,-1.3571,0.208,9.32676,9.32676
1976.00,9.32895,25.119823,0.000415,25.001633,-1.3569,0.208,9.32604,9.32604
1977.00,9.32888,25.119679,0.000413,25.001507,-1.3567,0.208,9.32450,9.32450
1978.00,9.32897,25.119545,0.000410,25.001359,-1.3566,0.208,9.32346,9.32346
1979.00,9.32843,25.119640,0.000409,25.001413,-1.3565,0.209,9.32273,9.32273
1980.00,9.32759,25.119747,0.000406,25.001482,-1.3565,0.209,9.32078,9.32078
1981.00,9.32697,25.119705,0.000403,25.001418,-1.3566,0.209,9.32003,9.32003
1982.00,9.32625,25.119904,0.000409,25.001594,-1.3567,0.209,9.31927,9.31927
1983.00,9.32559,25.120083,0.000412,25.001744,-1.3567,0.209,9.31844,9.31844
1984.00,9.32480,25.120069,0.000413,25.001739,-1.3568,0.209,9.31737,9.31737
1985.00,9.32386,25.120077,0.000414,25.001723,-1.3569,0.209,9.31744,9.31744
1986.00,9.32288,25.119826,0.000410,25.001483,-1.3569,0.209,9.31785,9.31785
1987.00,9.32217,25.119905,0.000407,25.001486,-1.3570,0.209,9.31897,9.31897
1988.00,9.32167,25.120049,0.000405,25.001572,-1.3571,0.209,9.32108,9.32108
1989.00,9.32131,25.120152,0.000407,25.001623,-1.3570,0.210,9.32243,9.32243
1990.00,9.32072,25.120321,0.000410,25.001787,-1.3570,0.210,9.32366,9.32366
1991.00,9.32071,25.120614,0.000415,25.002056,-1.3570,0.210,9.32498,9.32498
1992.00,9.32054,25.120665,0.000417,25.002101,-1.3571,0.210,9.32576,9.32576
1993.00,9.32035,25.120537,0.000419,25.002042,-1.3572,0.210,9.32557,9.32557
1994.00,9.32061,25.120473,0.000415,25.001993,-1.3572,0.209,9.32736,9.32736
1995.00,9.32114,25.120540,0.000416,25.001982,-1.3572,0.209,9.32893,9.32893
1996.00,9.32163,25.120627,0.000419,25.002030,-1.3570,0.209,9.33040,9.33040
1997.00,9.32243,25.120609,0.000417,25.001967,-1.3567,0.209,9.33283,9.33283
1998.00,9.32351,25.120718,0.000417,25.001964,-1.3564,0.210,9.33558,9.33558
1999.00,9.32449,25.120863,0.000417,25.002039,-1.3562,0.210,9.33725,9.33725
2000.00,9.32594,25.120742,0.000415,25.001912,-1.3561,0.210,9.33874,9.33874
2001.00,9.32747,25.120654,0.000409,25.001737,-1.3561,0.210,9.34034,9.34034
2002.00,9.32892,25.120559,0.000406,25.001600,-1.3562,0.210,9.34131,9.34131
2003.00,9.33049,25.120524,0.000403,25.001595,-1.3562,0.210,9.34247,9.34247
2004.00,9.33192,25.120407,0.000402,25.001466,-1.3564,0.210,9.34229,9.34229
2005.00,9.33323,25.120390,0.000400,25.001441,-1.3566,0.210,9.34279,9.34279
2006.00,9.33455,25.120472,0.000400,25.001535,-1.3567,0.211,9.34349,9.34349
2007.00,9.33618,25.120590,0.000399,25.001629,-1.3568,0.211,9.34655,9.34655
2008.00,9.33820,25.120679,0.000401,25.001636,-1.3569,0.211,9.35390,9.35390
2009.00,9.34004,25.120946,0.000406,25.001860,-1.3569,0.211,9.36363,9.36363
2010.00,9.34127,25.120967,0.000401,25.001882,-1.3569,0.211,9.37215,9.37215
2011.00,9.34229,25.121148,0.000405,25.002012,-1.3569,0.212,9.38088,9.38088
@14,2.0001,4.0, 2010.10000000001 
2012.00,9.34414,25.121280,0.000410,25.002058,-1.3568,0.212,9.38728,9.38728
2013.00,9.34401,25.121143,0.000405,25.001916,-1.3568,0.212,9.38851,9.38851
2014.00,9.34247,25.121069,0.000402,25.001798,-1.3567,0.212,9.38838,9.38838
2015.00,9.34273,25.121281,0.000411,25.001858,-1.3566,0.212,9.38882,9.38882
2016.00,9.34632,25.121132,0.000408,25.001692,-1.3566,0.212,9.38918,9.38918
2017.00,9.35925,25.121130,0.000408,25.001673,-1.3564,0.212,9.38827,9.38827
2018.00,9.38213,25.121241,0.000408,25.001744,-1.3563,0.212,9.38777,9.38777
2019.00,9.38789,25.121265,0.000411,25.001712,-1.3563,0.212,9.38758,9.38758
2020.00,9.38736,25.121253,0.000406,25.001708,-1.3564,0.212,9.38613,9.38613
2021.00,9.38846,25.121492,0.000408,25.001857,-1.3566,0.212,9.38342,9.38342
2022.00,9.38827,25.121551,0.000410,25.001862,-1.3570,0.212,9.38114,9.38114
2023.00,9.38838,25.121437,0.000411,25.001678,-1.3571,0.212,9.37839,9.37839
2024.00,9.38801,25.121515,0.000414,25.001767,-1.3571,0.212,9.37493,9.37493
2025.00,9.38748,25.121588,0.000420,25.001850,-1.3570,0.212,9.37222,9.37222
2026.00,9.38703,25.121380,0.000416,25.001680,-1.3567,0.212,9.36908,9.36908
2027.00,9.38542,25.121437,0.000412,25.001684,-1.3565,0.212,9.36648,9.36648
2028.00,9.38357,25.121816,0.000420,25.001998,-1.3565,0.213,9.36394,9.36394
2029.00,9.38187,25.121827,0.000413,25.001880,-1.3565,0.213,9.36066,9.36066
2030.00,9.37978,25.121775,0.000410,25.001698,-1.3566,0.213,9.35726,9.35726
2031.00,9.37727,25.121757,0.000408,25.001549,-1.3567,0.213,9.35462,9.35462
2032.00,9.37478,25.121689,0.000406,25.001442,-1.3569,0.213,9.35224,9.35224
2033.00,9.37200,25.121536,0.000396,25.001301,-1.3568,0.213,9.35052,9.35052
2034.00,9.36929,25.121508,0.000396,25.001341,-1.3568,0.213,9.34993,9.34993
2035.00,9.36643,25.121714,0.000398,25.001550,-1.3568,0.213,9.34924,9.34924
2036.00,9.36368,25.121938,0.000402,25.001780,-1.3570,0.213,9.34836,9.34836
2037.00,9.36083,25.122053,0.000406,25.001891,-1.3572,0.213,9.34719,9.34719
2038.00,9.35792,25.122160,0.000409,25.001946,-1.3576,0.213,9.34520,9.34520
2039.00,9.35586,25.122360,0.000412,25.001999,-1.3578,0.213,9.34394,9.34394
2040.00,9.35442,25.122261,0.000407,25.001837,-1.3579,0.213,9.34347,9.34347
2041.00,9.35287,25.122216,0.000408,25.001716,-1.3578,0.214,9.34275,9.34275
2042.00,9.35147,25.122272,0.000408,25.001686,-1.3576,0.214,9.34154,9.34154
2043.00,9.35037,25.122261,0.000410,25.001644,-1.3574,0.214,9.34079,9.34079
2044.00,9.34873,25.122281,0.000413,25.001649,-1.3572,0.214,9.33976,9.33976
2045.00,9.34744,25.122171,0.000410,25.001529,-1.3572,0.214,9.33866,9.33866
2046.00,9.34639,25.122252,0.000407,25.001592,-1.3571,0.214,9.33775,9.33775
2047.00,9.34526,25.122250,0.000406,25.001623,-1.3571,0.214,9.33751,9.33751
2048.00,9.34408,25.122431,0.000409,25.001733,-1.3572,0.214,9.33758,9.33758
2049.00,9.34309,25.122380,0.000412,25.001653,-1.3572,0.214,9.33705,9.33705
2050.00,9.34230,25.122462,0.000417,25.001708,-1.3572,0.214,9.33623,9.33623
2051.00,9.34144,25.122432,0.000417,25.001635,-1.3574,0.214,9.33588,9.33588
2052.00,9.34059,25.122460,0.000414,25.001644,-1.3574,0.214,9.33554,9.33554
2053.00,9.34005,25.122319,0.000409,25.001518,-1.3575,0.214,9.33543,9.33543
2054.00,9.33952,25.122184,0.000399,25.001408,-1.3575,0.215,9.33640,9.33640
2055.00,9.33908,25.122333,0.000401,25.001517,-1.3576,0.215,9.33732,9.33732
2056.00,9.33884,25.122408,0.000402,25.001559,-1.3576,0.215,9.33816,9.33816
2057.00,9.33841,25.122543,0.000406,25.001609,-1.3575,0.215,9.33840,9.33840
2058.00,9.33818,25.122556,0.000410,25.001613,-1.3575,0.215,9.33881,9.33881
2059.00,9.33813,25.122676,0.000411,25.001720,-1.3575,0.215,9.33904,9.33904
2060.00,9.33796,25.122650,0.000409,25.001677,-1.3575,0.215,9.33907,9.33907
2061.00,9.33774,25.122621,0.000406,25.001727,-1.3575,0.215,9.33881,9.33881
2062.00,9.33767,25.122606,0.000404,25.001708,-1.3576,0.215,9.33969,9.33969
2063.00,9.33782,25.122757,0.000405,25.001771,-1.3578,0.215,9.34002,9.34002
2064.00,9.33803,25.122913,0.000407,25.001833,-1.3579,0.215,9.33974,9.33974
2065.00,9.33803,25.122979,0.000404,25.001797,-1.3580,0.215,9.33967,9.33967
2066.00,9.33814,25.122974,0.000405,25.001684,-1.3581,0.215,9.34024,9.34024
2067.00,9.33832,25.122960,0.000406,25.001624,-1.3582,0.215,9.33988,9.33988
2068.00,9.33847,25.122947,0.000403,25.001545,-1.3581,0.216,9.33989,9.33989
2069.00,9.33863,25.122869,0.000402,25.001463,-1.3581,0.216,9.33986,9.33986
2070.00,9.33903,25.122817,0.000405,25.001458,-1.3582,0.216,9.34110,9.34110
2071.00,9.33958,25.122894,0.000405,25.001452,-1.3583,0.216,9.34213,9.34213
2072.00,9.34012,25.122924,0.000406,25.001470,-1.3585,0.216,9.34356,9.34356
2073.00,9.34058,25.123144,0.000413,25.001652,-1.3586,0.216,9.34411,9.34411
2074.00,9.34073,25.123229,0.000415,25.001689,-1.3585,0.216,9.34428,9.34428
2075.00,9.34091,25.123326,0.000416,25.001791,-1.3584,0.216,9.34460,9.34460
2076.00,9.34139,25.123310,0.000416,25.001877,-1.3582,0.216,9.34581,9.34581
2077.00,9.34216,25.123314,0.000416,25.001867,-1.3582,0.216,9.34709,9.34709
2078.00,9.34298,25.123191,0.000408,25.001780,-1.3584,0.216,9.34973,9.34973
2079.00,9.34338,25.123289,0.000411,25.001859,-1.3585,0.216,9.35284,9.35284
2080.00,9.34405,25.123365,0.000411,25.001823,-1.3587,0.216,9.35534,9.35534
2081.00,9.34511,25.123578,0.000413,25.001929,-1.3587,0.217,9.35661,9.35661
2082.00,9.34586,25.123635,0.000416,25.001942,-1.3586,0.217,9.35866,9.35866
2083.00,9.34678,25.123718,0.000420,25.001961,-1.3586,0.216,9.36036,9.36036
2084.00,9.34791,25.123782,0.000421,25.001986,-1.3585,0.217,9.36371,9.36371
2085.00,9.34919,25.124055,0.000426,25.002198,-1.3585,0.217,9.36692,9.36692
2086.00,9.35036,25.124025,0.000425,25.002140,-1.3586,0.217,9.37010,9.37010
2087.00,9.35223,25.124163,0.000425,25.002227,-1.3586,0.217,9.37274,9.37274
2088.00,9.35478,25.124051,0.000422,25.002119,-1.3585,0.217,9.37414,9.37414
2089.00,9.35711,25.124101,0.000422,25.002155,-1.3586,0.217,9.37417,9.37417
2090.00,9.35976,25.123811,0.000418,25.001873,-1.3586,0.217,9.37360,9.37360
2091.00,9.36218,25.123838,0.000417,25.001897,-1.3587,0.217,9.37307,9.37307
2092.00,9.36432,25.123776,0.000416,25.001798,-1.3588,0.217,9.37211,9.37211
2093.00,9.36682,25.123856,0.000418,25.001846,-1.3590,0.217,9.37255,9.37255
2094.00,9.36910,25.123778,0.000414,25.001794,-1.3591,0.217,9.37194,9.37194
2095.00,9.36995,25.123777,0.000413,25.001808,-1.3593,0.217,9.37136,9.37136
2096.00,9.37026,25.123802,0.000415,25.001756,-1.3595,0.217,9.37091,9.37091
2097.00,9.37068,25.123966,0.000416,25.001822,-1.3595,0.218,9.37010,9.37010
2098.00,9.37105,25.123991,0.000414,25.001764,-1.3596,0.218,9.36838,9.36838
2099.00,9.37172,25.124029,0.000415,25.001700,-1.3596,0.218,9.36731,9.36731
2100.00,9.37183,25.124141,0.000415,25.001741,-1.3598,0.218,9.36613,9.36613
2101.00,9.37179,25.124189,0.000418,25.001750,-1.3599,0.218,9.36420,9.36420
2102.00,9.37120,25.124093,0.000418,25.001655,-1.3599,0.218,9.36215,9.36215
2103.00,9.37056,25.124194,0.000417,25.001760,-1.3600,0.218,9.35990,9.35990
2104.00,9.36942,25.124150,0.000417,25.001689,-1.3599,0.218,9.35798,9.35798
2105.00,9.36807,25.124154,0.000414,25.001701,-1.3597,0.218,9.35591,9.35591
2106.00,9.36689,25.124122,0.000410,25.001689,-1.3596,0.218,9.35427,9.35427
2107.00,9.36564,25.124061,0.000406,25.001646,-1.3597,0.218,9.35317,9.35317
2108.00,9.36426,25.124139,0.000411,25.001717,-1.3601,0.218,9.35241,9.35241
2109.00,9.36299,25.124060,0.000411,25.001655,-1.3605,0.218,9.35092,9.35092
2110.00,9.36180,25.123988,0.000411,25.001601,-1.3608,0.218,9.34984,9.34984
2111.00,9.36022,25.123955,0.000409,25.001591,-1.3610,0.218,9.34931,9.34931
2112.00,9.35872,25.124005,0.000407,25.001625,-1.3611,0.218,9.34864,9.34864
2113.00,9.35750,25.123967,0.000405,25.001578,-1.3608,0.219,9.34806,9.34806
2114.00,9.35646,25.124058,0.000405,25.001648,-1.3606,0.219,9.34796,9.34796
2115.00,9.35541,25.124101,0.000409,25.001669,-1.3605,0.219,9.34789,9.34789
2116.00,9.35432,25.124151,0.000411,25.001634,-1.3606,0.219,9.34704,9.34704
2117.00,9.35311,25.124096,0.000414,25.001570,-1.3607,0.219,9.34651,9.34651
2118.00,9.35210,25.124101,0.000412,25.001567,-1.3608,0.219,9.34612,9.34612
2119.00,9.35108,25.124099,0.000409,25.001441,-1.3608,0.219,9.34522,9.34522
2120.00,9.35001,25.124236,0.000405,25.001431,-1.3608,0.219,9.34441,9.34441
2121.00,9.34912,25.124385,0.000406,25.001481,-1.3609,0.219,9.34430,9.34430
2122.00,9.34828,25.124633,0.000407,25.001672,-1.3609,0.219,9.34313,9.34313
2123.00,9.34750,25.124732,0.000409,25.001647,-1.3611,0.219,9.34198,9.34198
2124.00,9.34674,25.124897,0.000415,25.001814,-1.3612,0.219,9.34121,9.34121
2125.00,9.34593,25.124922,0.000418,25.001845,-1.3613,0.219,9.33996,9.33996
2126.00,9.34515,25.124837,0.000418,25.001712,-1.3612,0.219,9.33865,9.33865
2127.00,9.34457,25.124748,0.000415,25.001537,-1.3612,0.219,9.33875,9.33875
2128.00,9.34394,25.124717,0.000413,25.001469,-1.3614,0.220,9.33850,9.33850
2129.00,9.34347,25.124818,0.000411,25.001497,-1.3614,0.220,9.33863,9.33863
2130.00,9.34306,25.124881,0.000410,25.001485,-1.3615,0.220,9.33942,9.33942
2131.00,9.34278,25.124921,0.000411,25.001558,-1.3616,0.220,9.34035,9.34035
2132.00,9.34249,25.125050,0.000414,25.001658,-1.3618,0.220,9.34094,9.34094
2133.00,9.34220,25.125082,0.000411,25.001681,-1.3619,0.220,9.34152,9.34152
2134.00,9.34193,25.125003,0.000408,25.001620,-1.3620,0.220,9.34212,9.34212
2135.00,9.34163,25.125007,0.000404,25.001572,-1.3621,0.220,9.34203,9.34203
2136.00,9.34128,25.125181,0.000407,25.001666,-1.3623,0.221,9.34113,9.34113
2137.00,9.34102,25.125177,0.000406,25.001601,-1.3623,0.221,9.34066,9.34066
2138.00,9.34070,25.125327,0.000412,25.001709,-1.3623,0.221,9.34017,9.34017
2139.00,9.34051,25.125417,0.000416,25.001741,-1.3625,0.221,9.34007,9.34007
2140.00,9.34056,25.125405,0.000418,25.001755,-1.3627,0.221,9.34080,9.34080
2141.00,9.34054,25.125318,0.000413,25.001718,-1.3629,0.221,9.34182,9.34182
2142.00,9.34052,25.125322,0.000417,25.001740,-1.3631,0.221,9.34167,9.34167
2143.00,9.34056,25.125141,0.000414,25.001560,-1.3632,0.221,9.34240,9.34240
2144.00,9.34073,25.125074,0.000410,25.001495,-1.3633,0.221,9.34248,9.34248
2145.00,9.34097,25.125177,0.000413,25.001559,-1.3633,0.221,9.34233,9.34233
2146.00,9.34133,25.125289,0.000416,25.001596,-1.3633,0.221,9.34251,9.34251
2147.00,9.34153,25.125395,0.000416,25.001663,-1.3634,0.221,9.34353,9.34353
2148.00,9.34192,25.125560,0.000419,25.001726,-1.3634,0.221,9.34464,9.34464
2149.00,9.34240,25.125694,0.000424,25.001866,-1.3635,0.221,9.34563,9.34563
2150.00,9.34266,25.125785,0.000427,25.001902,-1.3635,0.221,9.34617,9.34617
2151.00,9.34294,25.125783,0.000424,25.001833,-1.3635,0.221,9.34661,9.34661
2152.00,9.34297,25.125659,0.000416,25.001712,-1.3634,0.221,9.34595,9.34595
2153.00,9.34303,25.125631,0.000413,25.001652,-1.3633,0.221,9.34360,9.34360
2154.00,9.34330,25.125654,0.000408,25.001513,-1.3634,0.221,9.33936,9.33936
2155.00,9.34381,25.125590,0.000402,25.001406,-1.3635,0.222,9.33605,9.33605
2156.00,9.34421,25.125514,0.000402,25.001317,-1.3637,0.222,9.33481,9.33481
2157.00,9.34444,25.125491,0.000403,25.001229,-1.3639,0.222,9.33608,9.33608
2158.00,9.34507,25.125647,0.000408,25.001353,-1.3642,0.222,9.34084,9.34084
2159.00,9.34563,25.125637,0.000406,25.001360,-1.3643,0.222,9.34843,9.34843
2160.00,9.34592,25.125706,0.000407,25.001427,-1.3642,0.222,9.35463,9.35463
2161.00,9.34469,25.125863,0.000407,25.001531,-1.3643,0.222,9.35803,9.35803
@15,2.0001,4.0, 2160.14200000001 
2162.00,9.34239,25.125970,0.000409,25.001644,-1.3643,0.222,9.35983,9.35983
2163.00,9.33663,25.125868,0.000406,25.001598,-1.3641,0.222,9.35904,9.35904
2164.00,9.32961,25.125901,0.000408,25.001685,-1.3642,0.222,9.35734,9.35734
2165.00,9.33011,25.125937,0.000413,25.001760,-1.3643,0.222,9.35687,9.35687
2166.00,9.33965,25.125844,0.000414,25.001709,-1.3644,0.222,9.35772,9.35772
2167.00,9.34847,25.126023,0.000417,25.001879,-1.3647,0.222,9.35869,9.35869
2168.00,9.36001,25.126071,0.000416,25.001858,-1.3650,0.222,9.35985,9.35985
2169.00,9.36287,25.126110,0.000416,25.001800,-1.3653,0.222,9.36088,9.36088
2170.00,9.36033,25.126151,0.000413,25.001706,-1.3655,0.222,9.36246,9.36246
2171.00,9.35914,25.126234,0.000412,25.001751,-1.3656,0.223,9.36376,9.36376
2172.00,9.35900,25.126243,0.000412,25.001676,-1.3657,0.223,9.36637,9.36637
2173.00,9.35956,25.126314,0.000416,25.001690,-1.3658,0.223,9.36956,9.36956
2174.00,9.36010,25.126546,0.000419,25.001898,-1.3659,0.223,9.37291,9.37291
2175.00,9.36147,25.126343,0.000418,25.001795,-1.3661,0.223,9.37544,9.37544
2176.00,9.36312,25.126275,0.000416,25.001704,-1.3661,0.223,9.37848,9.37848
2177.00,9.36332,25.126205,0.000417,25.001674,-1.3661,0.223,9.38036,9.38036
2178.00,9.36427,25.126181,0.000414,25.001694,-1.3660,0.223,9.38116,9.38116
2179.00,9.36581,25.126134,0.000412,25.001604,-1.3659,0.223,9.38237,9.38237
2180.00,9.36771,25.126367,0.000413,25.001704,-1.3659,0.223,9.38343,9.38343
2181.00,9.36966,25.126529,0.000413,25.001771,-1.3660,0.223,9.38310,9.38310
2182.00,9.37202,25.126564,0.000412,25.001656,-1.3661,0.223,9.38208,9.38208
2183.00,9.37430,25.126686,0.000413,25.001634,-1.3662,0.223,9.38139,9.38139
2184.00,9.37579,25.126662,0.000412,25.001542,-1.3663,0.223,9.38053,9.38053
2185.00,9.37657,25.126656,0.000412,25.001505,-1.3664,0.223,9.37985,9.37985
2186.00,9.37772,25.126878,0.000421,25.001672,-1.3665,0.223,9.37967,9.37967
2187.00,9.37911,25.126968,0.000421,25.001788,-1.3667,0.223,9.37939,9.37939
2188.00,9.37983,25.126907,0.000417,25.001780,-1.3670,0.223,9.37881,9.37881
2189.00,9.38064,25.126808,0.000414,25.001714,-1.3672,0.224,9.37769,9.37769
2190.00,9.38074,25.126948,0.000414,25.001894,-1.3674,0.224,9.37608,9.37608
2191.00,9.38049,25.126705,0.000403,25.001660,-1.3675,0.224,9.37402,9.37402
2192.00,9.38021,25.126753,0.000402,25.001685,-1.3676,0.224,9.37261,9.37261
2193.00,9.37969,25.126852,0.000404,25.001772,-1.3677,0.224,9.37152,9.37152
2194.00,9.37897,25.127113,0.000406,25.002012,-1.3677,0.224,9.37122,9.37122
2195.00,9.37803,25.127163,0.000409,25.001985,-1.3678,0.224,9.37105,9.37105
2196.00,9.37728,25.127362,0.000416,25.002187,-1.3678,0.224,9.37113,9.37113
2197.00,9.37651,25.127410,0.000421,25.002207,-1.3679,0.224,9.37012,9.37012
2198.00,9.37577,25.127502,0.000427,25.002263,-1.3681,0.224,9.36898,9.36898
2199.00,9.37483,25.127458,0.000426,25.002210,-1.3683,0.224,9.36743,9.36743
2200.00,9.37382,25.127225,0.000419,25.001972,-1.3685,0.224,9.36586,9.36586
2201.00,9.37285,25.127311,0.000420,25.001998,-1.3687,0.224,9.36393,9.36393
2202.00,9.37196,25.127356,0.000418,25.002051,-1.3687,0.225,9.36283,9.36283
2203.00,9.37088,25.127059,0.000408,25.001750,-1.3687,0.225,9.36183,9.36183
2204.00,9.36976,25.127164,0.000411,25.001803,-1.3687,0.225,9.36066,9.36066
2205.00,9.36862,25.127347,0.000414,25.001938,-1.3686,0.225,9.35915,9.35915
2206.00,9.36744,25.127364,0.000413,25.001878,-1.3686,0.225,9.35877,9.35877
2207.00,9.36628,25.127364,0.000411,25.001744,-1.3688,0.225,9.35857,9.35857
2208.00,9.36540,25.127525,0.000414,25.001820,-1.3690,0.225,9.35812,9.35812
2209.00,9.36468,25.127380,0.000409,25.001548,-1.3692,0.225,9.35809,9.35809
2210.00,9.36392,25.127287,0.000406,25.001390,-1.3695,0.225,9.35814,9.35814
2211.00,9.36322,25.127258,0.000403,25.001407,-1.3696,0.225,9.35776,9.35776
2212.00,9.36247,25.127265,0.000403,25.001413,-1.3697,0.225,9.35674,9.35674
2213.00,9.36163,25.127477,0.000407,25.001561,-1.3698,0.225,9.35604,9.35604
2214.00,9.36079,25.127506,0.000402,25.001632,-1.3698,0.226,9.35518,9.35518
2215.00,9.35995,25.127807,0.000408,25.001893,-1.3700,0.226,9.35480,9.35480
2216.00,9.35905,25.127772,0.000407,25.001781,-1.3701,0.226,9.35405,9.35405
2217.00,9.35831,25.127779,0.000404,25.001834,-1.3703,0.226,9.35395,9.35395
2218.00,9.35776,25.127644,0.000402,25.001713,-1.3705,0.226,9.35408,9.35408
2219.00,9.35726,25.127670,0.000404,25.001781,-1.3706,0.226,9.35381,9.35381
2220.00,9.35656,25.127479,0.000399,25.001552,-1.3707,0.226,9.35252,9.35252
2221.00,9.35578,25.127552,0.000403,25.001586,-1.3710,0.226,9.35092,9.35092
2222.00,9.35488,25.127657,0.000406,25.001596,-1.3713,0.226,9.34859,9.34859
2223.00,9.35398,25.127587,0.000402,25.001547,-1.3715,0.226,9.34578,9.34578
2224.00,9.35301,25.127739,0.000407,25.001583,-1.3718,0.226,9.34325,9.34325
2225.00,9.35241,25.127812,0.000411,25.001646,-1.3719,0.226,9.34235,9.34235
2226.00,9.35167,25.127676,0.000408,25.001472,-1.3719,0.226,9.34244,9.34244
2227.00,9.35079,25.127575,0.000406,25.001360,-1.3719,0.226,9.34271,9.34271
2228.00,9.34993,25.127747,0.000408,25.001400,-1.3719,0.226,9.34356,9.34356
2229.00,9.34906,25.127789,0.000409,25.001396,-1.3721,0.226,9.34465,9.34465
2230.00,9.34791,25.127887,0.000405,25.001442,-1.3721,0.227,9.34456,9.34456
2231.00,9.34721,25.128094,0.000405,25.001607,-1.3722,0.227,9.34412,9.34412
2232.00,9.34679,25.128250,0.000410,25.001727,-1.3724,0.227,9.34426,9.34426
2233.00,9.34647,25.128160,0.000411,25.001732,-1.3725,0.227,9.34503,9.34503
2234.00,9.34615,25.128097,0.000411,25.001672,-1.3727,0.227,9.34554,9.34554
2235.00,9.34638,25.128121,0.000413,25.001666,-1.3729,0.227,9.34655,9.34655
2236.00,9.34633,25.128199,0.000414,25.001716,-1.3731,0.227,9.34690,9.34690
2237.00,9.34597,25.128199,0.000413,25.001642,-1.3733,0.227,9.34761,9.34761
2238.00,9.34554,25.128413,0.000413,25.001662,-1.3734,0.227,9.34630,9.34630
2239.00,9.34482,25.128582,0.000412,25.001740,-1.3736,0.227,9.34468,9.34468
2240.00,9.34440,25.128693,0.000411,25.001787,-1.3738,0.227,9.34303,9.34303
2241.00,9.34435,25.128795,0.000412,25.001803,-1.3739,0.227,9.34178,9.34178
2242.00,9.34436,25.128977,0.000412,25.001913,-1.3741,0.228,9.34055,9.34055
2243.00,9.34404,25.128992,0.000414,25.001904,-1.3744,0.228,9.34081,9.34081
2244.00,9.34414,25.129037,0.000416,25.001904,-1.3745,0.228,9.34090,9.34090
2245.00,9.34401,25.128955,0.000416,25.001779,-1.3746,0.228,9.34172,9.34172
2246.00,9.34389,25.128876,0.000414,25.001697,-1.3749,0.228,9.34303,9.34303
2247.00,9.34389,25.128723,0.000412,25.001536,-1.3750,0.228,9.34310,9.34310
2248.00,9.34380,25.128729,0.000412,25.001549,-1.3751,0.228,9.34350,9.34350
2249.00,9.34387,25.128666,0.000410,25.001438,-1.3753,0.228,9.34406,9.34406
2250.00,9.34388,25.128670,0.000413,25.001439,-1.3754,0.228,9.34390,9.34390
2251.00,9.34385,25.128647,0.000410,25.001405,-1.3754,0.228,9.34345,9.34345
2252.00,9.34368,25.128808,0.000412,25.001563,-1.3755,0.228,9.34273,9.34273
2253.00,9.34321,25.128851,0.000411,25.001562,-1.3757,0.228,9.34083,9.34083
2254.00,9.34246,25.128993,0.000414,25.001724,-1.3758,0.228,9.33883,9.33883
2255.00,9.34181,25.129071,0.000413,25.001771,-1.3761,0.228,9.33748,9.33748
2256.00,9.34126,25.129203,0.000414,25.001889,-1.3762,0.228,9.33596,9.33596
2257.00,9.34075,25.129238,0.000414,25.001850,-1.3762,0.228,9.33494,9.33494
2258.00,9.33997,25.129348,0.000414,25.001927,-1.3762,0.228,9.33372,9.33372
2259.00,9.33959,25.129383,0.000414,25.001878,-1.3761,0.228,9.33270,9.33270
2260.00,9.33959,25.129444,0.000413,25.001918,-1.3761,0.229,9.33157,9.33157
2261.00,9.33930,25.129382,0.000411,25.001822,-1.3761,0.229,9.33105,9.33105
2262.00,9.33878,25.129340,0.000408,25.001774,-1.3763,0.229,9.33033,9.33033
2263.00,9.33763,25.129391,0.000408,25.001797,-1.3764,0.229,9.33009,9.33009
2264.00,9.33685,25.129299,0.000408,25.001738,-1.3767,0.229,9.33023,9.33023
2265.00,9.33601,25.129211,0.000408,25.001598,-1.3768,0.229,9.32993,9.32993
2266.00,9.33516,25.129318,0.000414,25.001708,-1.3770,0.229,9.32854,9.32854
2267.00,9.33402,25.129142,0.000413,25.001542,-1.3774,0.229,9.32815,9.32815
2268.00,9.33308,25.129233,0.000416,25.001610,-1.3776,0.229,9.32726,9.32726
2269.00,9.33196,25.129300,0.000413,25.001626,-1.3778,0.229,9.32618,9.32618
2270.00,9.33122,25.129391,0.000412,25.001727,-1.3781,0.229,9.32533,9.32533
2271.00,9.33047,25.129518,0.000413,25.001759,-1.3783,0.229,9.32582,9.32582
2272.00,9.32987,25.129743,0.000415,25.001929,-1.3782,0.229,9.32626,9.32626
2273.00,9.32951,25.129687,0.000412,25.001836,-1.3783,0.230,9.32780,9.32780
2274.00,9.32938,25.129750,0.000413,25.001820,-1.3782,0.229,9.32932,9.32932
2275.00,9.32914,25.129839,0.000417,25.001815,-1.3781,0.229,9.33150,9.33150
2276.00,9.32881,25.129713,0.000413,25.001699,-1.3783,0.229,9.33322,9.33322
2277.00,9.32925,25.129669,0.000408,25.001673,-1.3785,0.229,9.33373,9.33373
2278.00,9.32950,25.129690,0.000407,25.001666,-1.3787,0.229,9.33429,9.33429
2279.00,9.32961,25.129642,0.000405,25.001605,-1.3791,0.230,9.33492,9.33492
2280.00,9.32969,25.129692,0.000403,25.001601,-1.3793,0.230,9.33451,9.33451
2281.00,9.32995,25.129804,0.000404,25.001625,-1.3793,0.230,9.33440,9.33440
2282.00,9.33040,25.129795,0.000406,25.001566,-1.3794,0.230,9.33465,9.33465
2283.00,9.33081,25.129703,0.000406,25.001458,-1.3796,0.230,9.33531,9.33531
2284.00,9.33124,25.129930,0.000407,25.001632,-1.3797,0.230,9.33681,9.33681
2285.00,9.33178,25.129848,0.000404,25.001575,-1.3800,0.230,9.33959,9.33959
2286.00,9.33278,25.129736,0.000401,25.001393,-1.3803,0.230,9.34200,9.34200
2287.00,9.33417,25.129975,0.000406,25.001540,-1.3805,0.230,9.34448,9.34448
2288.00,9.33534,25.130038,0.000404,25.001589,-1.3807,0.230,9.34684,9.34684
2289.00,9.33660,25.129910,0.000404,25.001497,-1.3809,0.230,9.34842,9.34842
2290.00,9.33756,25.129971,0.000405,25.001506,-1.3810,0.230,9.34954,9.34954
2291.00,9.33841,25.129985,0.000405,25.001658,-1.3811,0.230,9.34960,9.34960
2292.00,9.33896,25.129917,0.000403,25.001580,-1.3813,0.230,9.35029,9.35029
2293.00,9.34012,25.129946,0.000404,25.001571,-1.3816,0.230,9.35070,9.35070
2294.00,9.34176,25.130002,0.000405,25.001577,-1.3816,0.231,9.35152,9.35152
2295.00,9.34360,25.129996,0.000405,25.001622,-1.3817,0.231,9.35191,9.35191
2296.00,9.34483,25.130366,0.000411,25.001794,-1.3818,0.231,9.35295,9.35295
2297.00,9.34578,25.130481,0.000412,25.001894,-1.3820,0.231,9.35445,9.35445
2298.00,9.34691,25.130734,0.000415,25.002070,-1.3820,0.231,9.35483,9.35483
2299.00,9.34795,25.130908,0.000417,25.002163,-1.3822,0.231,9.35398,9.35398
2300.00,9.34864,25.131092,0.000423,25.002251,-1.3826,0.231,9.35332,9.35332
2301.00,9.34930,25.130814,0.000417,25.002012,-1.3829,0.231,9.35251,9.35251
2302.00,9.35064,25.130898,0.000416,25.002015,-1.3832,0.231,9.35170,9.35170
2303.00,9.35119,25.130777,0.000411,25.001849,-1.3835,0.231,9.35138,9.35138
2304.00,9.35158,25.130772,0.000411,25.001774,-1.3838,0.231,9.35011,9.35011
2305.00,9.35211,25.130840,0.000411,25.001746,-1.3838,0.231,9.34845,9.34845
2306.00,9.35243,25.130934,0.000409,25.001760,-1.3837,0.231,9.34864,9.34864
2307.00,9.35275,25.130940,0.000407,25.001745,-1.3837,0.231,9.34959,9.34959
2308.00,9.35317,25.130946,0.000410,25.001747,-1.3838,0.231,9.35259,9.35259
2309.00,9.35282,25.130938,0.000409,25.001736,-1.3837,0.231,9.35732,9.35732
2310.00,9.35181,25.130943,0.000405,25.001722,-1.3839,0.232,9.36129,9.36129
2311.00,9.35135,25.131114,0.000410,25.001900,-1.3841,0.232,9.36236,9.36236
@16,2.0001,4.0, 2310.088 
2312.00,9.35271,25.131005,0.000408,25.001747,-1.3844,0.232,9.36069,9.36069
2313.00,9.35053,25.131065,0.000407,25.001722,-1.3844,0.232,9.35722,9.35722
2314.00,9.34712,25.131058,0.000402,25.001730,-1.3847,0.232,9.35412,9.35412
2315.00,9.34546,25.131132,0.000405,25.001781,-1.3849,0.232,9.35122,9.35122
2316.00,9.35056,25.131104,0.000408,25.001649,-1.3851,0.232,9.34908,9.34908
2317.00,9.35812,25.131258,0.000411,25.001739,-1.3853,0.232,9.34867,9.34867
2318.00,9.36521,25.131455,0.000415,25.001925,-1.3856,0.232,9.34873,9.34873
2319.00,9.36555,25.131512,0.000420,25.001929,-1.3857,0.232,9.34843,9.34843
2320.00,9.36331,25.131627,0.000422,25.002022,-1.3857,0.232,9.34867,9.34867
2321.00,9.35657,25.131726,0.000423,25.002127,-1.3857,0.232,9.35042,9.35042
2322.00,9.35248,25.131697,0.000425,25.002163,-1.3857,0.232,9.35154,9.35154
2323.00,9.35135,25.131775,0.000425,25.002228,-1.3858,0.232,9.35189,9.35189
2324.00,9.35025,25.131833,0.000430,25.002236,-1.3859,0.232,9.35156,9.35156
2325.00,9.35020,25.131817,0.000430,25.002225,-1.3861,0.232,9.35206,9.35206
2326.00,9.35054,25.131750,0.000425,25.002153,-1.3864,0.232,9.35104,9.35104
2327.00,9.35075,25.131851,0.000422,25.002159,-1.3866,0.232,9.34980,9.34980
2328.00,9.35075,25.131783,0.000420,25.002074,-1.3869,0.233,9.34890,9.34890
2329.00,9.35043,25.131751,0.000412,25.002039,-1.3871,0.233,9.34944,9.34944
2330.00,9.35030,25.131839,0.000416,25.002045,-1.3875,0.233,9.34849,9.34849
2331.00,9.34986,25.131840,0.000416,25.002019,-1.3878,0.233,9.34804,9.34804
2332.00,9.34971,25.131897,0.000417,25.002014,-1.3879,0.233,9.34839,9.34839
2333.00,9.34957,25.131770,0.000411,25.001840,-1.3881,0.233,9.34940,9.34940
2334.00,9.34977,25.131771,0.000414,25.001793,-1.3884,0.233,9.35012,9.35012
2335.00,9.35000,25.131728,0.000408,25.001735,-1.3887,0.233,9.35123,9.35123
2336.00,9.35033,25.131773,0.000409,25.001719,-1.3888,0.233,9.35261,9.35261
2337.00,9.35065,25.131721,0.000407,25.001711,-1.3890,0.233,9.35292,9.35292
2338.00,9.35068,25.131848,0.000413,25.001793,-1.3891,0.233,9.35245,9.35245
2339.00,9.35069,25.131872,0.000408,25.001825,-1.3892,0.233,9.35191,9.35191
2340.00,9.35074,25.131777,0.000408,25.001763,-1.3892,0.233,9.35184,9.35184
2341.00,9.35047,25.132062,0.000418,25.002018,-1.3895,0.233,9.35272,9.35272
2342.00,9.35044,25.132086,0.000418,25.001993,-1.3897,0.234,9.35410,9.35410
2343.00,9.35058,25.132159,0.000415,25.002003,-1.3898,0.234,9.35504,9.35504
2344.00,9.35134,25.132283,0.000422,25.002069,-1.3900,0.234,9.35439,9.35439
2345.00,9.35142,25.132455,0.000423,25.002146,-1.3903,0.234,9.35359,9.35359
2346.00,9.35131,25.132274,0.000415,25.001966,-1.3903,0.234,9.35170,9.35170
2347.00,9.35138,25.132354,0.000418,25.002001,-1.3903,0.234,9.34970,9.34970
2348.00,9.35159,25.132371,0.000419,25.002001,-1.3906,0.234,9.34765,9.34765
2349.00,9.35184,25.132389,0.000419,25.001920,-1.3908,0.234,9.34617,9.34617
2350.00,9.35218,25.132338,0.000420,25.001825,-1.3910,0.234,9.34454,9.34454
2351.00,9.35194,25.132438,0.000422,25.001849,-1.3910,0.234,9.34265,9.34265
2352.00,9.35131,25.132441,0.000422,25.001802,-1.3912,0.234,9.34137,9.34137
2353.00,9.35061,25.132434,0.000419,25.001739,-1.3913,0.234,9.34002,9.34002
2354.00,9.34937,25.132426,0.000417,25.001705,-1.3913,0.234,9.33905,9.33905
2355.00,9.34814,25.132636,0.000420,25.001880,-1.3915,0.234,9.33891,9.33891
2356.00,9.34699,25.132532,0.000413,25.001805,-1.3917,0.234,9.33947,9.33947
2357.00,9.34648,25.132567,0.000413,25.001848,-1.3920,0.234,9.33931,9.33931
2358.00,9.34586,25.132490,0.000412,25.001814,-1.3923,0.234,9.33989,9.33989
2359.00,9.34517,25.132481,0.000412,25.001855,-1.3924,0.234,9.34018,9.34018
2360.00,9.34457,25.132363,0.000407,25.001721,-1.3925,0.234,9.34061,9.34061
2361.00,9.34373,25.132520,0.000415,25.001785,-1.3927,0.234,9.34131,9.34131
2362.00,9.34324,25.132565,0.000414,25.001764,-1.3927,0.234,9.34314,9.34314
2363.00,9.34268,25.132709,0.000418,25.001876,-1.3927,0.234,9.34427,9.34427
2364.00,9.34218,25.132701,0.000417,25.001830,-1.3929,0.234,9.34532,9.34532
2365.00,9.34218,25.132820,0.000420,25.001923,-1.3930,0.235,9.34516,9.34516
2366.00,9.34192,25.132853,0.000417,25.001901,-1.3932,0.235,9.34493,9.34493
2367.00,9.34184,25.132879,0.000418,25.001880,-1.3935,0.235,9.34372,9.34372
2368.00,9.34168,25.133012,0.000415,25.001883,-1.3939,0.235,9.34222,9.34222
2369.00,9.34188,25.133202,0.000416,25.001945,-1.3942,0.235,9.34053,9.34053
2370.00,9.34235,25.133163,0.000412,25.001848,-1.3944,0.235,9.33944,9.33944
2371.00,9.34281,25.133336,0.000414,25.001954,-1.3945,0.235,9.33756,9.33756
2372.00,9.34215,25.133461,0.000411,25.002042,-1.3948,0.235,9.33559,9.33559
2373.00,9.34149,25.133514,0.000414,25.002130,-1.3948,0.235,9.33487,9.33487
2374.00,9.34097,25.133549,0.000415,25.002185,-1.3947,0.235,9.33497,9.33497
2375.00,9.34046,25.133654,0.000417,25.002255,-1.3949,0.235,9.33439,9.33439
2376.00,9.34047,25.133450,0.000411,25.002059,-1.3952,0.235,9.33424,9.33424
2377.00,9.34046,25.133238,0.000407,25.001832,-1.3953,0.235,9.33452,9.33452
2378.00,9.33964,25.133105,0.000405,25.001656,-1.3955,0.235,9.33492,9.33492
2379.00,9.33885,25.133051,0.000404,25.001540,-1.3958,0.235,9.33500,9.33500
2380.00,9.33844,25.132985,0.000402,25.001534,-1.3959,0.236,9.33475,9.33475
2381.00,9.33795,25.133150,0.000405,25.001740,-1.3960,0.236,9.33442,9.33442
2382.00,9.33702,25.133406,0.000415,25.001966,-1.3964,0.236,9.33486,9.33486
2383.00,9.33653,25.133612,0.000418,25.002131,-1.3967,0.236,9.33435,9.33435
2384.00,9.33616,25.133504,0.000413,25.002055,-1.3971,0.236,9.33383,9.33383
2385.00,9.33558,25.133408,0.000412,25.001890,-1.3974,0.236,9.33456,9.33456
2386.00,9.33513,25.133500,0.000414,25.001927,-1.3978,0.236,9.33481,9.33481
2387.00,9.33476,25.133284,0.000409,25.001740,-1.3980,0.236,9.33427,9.33427
2388.00,9.33459,25.132967,0.000404,25.001442,-1.3982,0.236,9.33425,9.33425
2389.00,9.33451,25.133215,0.000410,25.001654,-1.3985,0.236,9.33496,9.33496
2390.00,9.33450,25.133419,0.000413,25.001794,-1.3985,0.236,9.33592,9.33592
2391.00,9.33474,25.133235,0.000410,25.001553,-1.3984,0.236,9.33649,9.33649
2392.00,9.33509,25.133554,0.000414,25.001735,-1.3984,0.236,9.33654,9.33654
2393.00,9.33503,25.133642,0.000412,25.001808,-1.3983,0.236,9.33644,9.33644
2394.00,9.33508,25.133531,0.000406,25.001646,-1.3983,0.237,9.33587,9.33587
2395.00,9.33506,25.133655,0.000409,25.001735,-1.3984,0.236,9.33486,9.33486
2396.00,9.33506,25.133665,0.000405,25.001733,-1.3986,0.237,9.33493,9.33493
2397.00,9.33505,25.133552,0.000402,25.001686,-1.3988,0.237,9.33553,9.33553
2398.00,9.33505,25.133761,0.000410,25.001823,-1.3989,0.237,9.33644,9.33644
2399.00,9.33536,25.133989,0.000418,25.002018,-1.3992,0.237,9.33750,9.33750
2400.00,9.33573,25.133872,0.000415,25.001904,-1.3995,0.237,9.33871,9.33871
2401.00,9.33610,25.134042,0.000423,25.002049,-1.3999,0.237,9.33913,9.33913
2402.00,9.33626,25.134181,0.000424,25.002002,-1.4001,0.237,9.33940,9.33940
2403.00,9.33658,25.134316,0.000424,25.002046,-1.4004,0.237,9.34003,9.34003
2404.00,9.33682,25.134251,0.000420,25.001883,-1.4005,0.237,9.34104,9.34104
2405.00,9.33735,25.134280,0.000420,25.001854,-1.4006,0.237,9.34233,9.34233
2406.00,9.33806,25.134436,0.000419,25.001978,-1.4006,0.237,9.34452,9.34452
2407.00,9.33893,25.134310,0.000415,25.001985,-1.4006,0.237,9.34719,9.34719
2408.00,9.33990,25.134306,0.000417,25.002057,-1.4007,0.237,9.35062,9.35062
2409.00,9.34106,25.134286,0.000417,25.002128,-1.4009,0.237,9.35383,9.35383
2410.00,9.34244,25.134293,0.000419,25.002125,-1.4011,0.237,9.35682,9.35682
2411.00,9.34347,25.134078,0.000413,25.001855,-1.4011,0.237,9.35942,9.35942
2412.00,9.34462,25.134087,0.000414,25.001787,-1.4012,0.238,9.36135,9.36135
2413.00,9.34596,25.134113,0.000410,25.001744,-1.4012,0.238,9.36287,9.36287
2414.00,9.34744,25.134173,0.000410,25.001716,-1.4013,0.238,9.36442,9.36442
2415.00,9.34925,25.134275,0.000408,25.001785,-1.4015,0.238,9.36603,9.36603
2416.00,9.35085,25.134343,0.000410,25.001814,-1.4019,0.238,9.36750,9.36750
2417.00,9.35288,25.134482,0.000412,25.001873,-1.4022,0.238,9.36951,9.36951
2418.00,9.35538,25.134424,0.000411,25.001729,-1.4025,0.238,9.37147,9.37147
2419.00,9.35754,25.134581,0.000415,25.001879,-1.4027,0.238,9.37249,9.37249
2420.00,9.35943,25.134709,0.000421,25.001955,-1.4028,0.238,9.37343,9.37343
2421.00,9.36122,25.134815,0.000424,25.002032,-1.4028,0.238,9.37438,9.37438
2422.00,9.36303,25.134933,0.000425,25.002068,-1.4029,0.238,9.37526,9.37526
2423.00,9.36530,25.135103,0.000429,25.002176,-1.4030,0.238,9.37560,9.37560
2424.00,9.36701,25.135025,0.000427,25.002024,-1.4032,0.238,9.37633,9.37633
2425.00,9.36816,25.135021,0.000425,25.001962,-1.4035,0.238,9.37689,9.37689
2426.00,9.36919,25.135043,0.000424,25.001986,-1.4037,0.238,9.37714,9.37714
2427.00,9.37024,25.135042,0.000426,25.002045,-1.4041,0.238,9.37713,9.37713
2428.00,9.37142,25.135094,0.000425,25.002106,-1.4045,0.238,9.37824,9.37824
2429.00,9.37275,25.135258,0.000426,25.002183,-1.4048,0.238,9.38021,9.38021
2430.00,9.37386,25.135164,0.000422,25.002077,-1.4050,0.238,9.38102,9.38102
2431.00,9.37478,25.135162,0.000422,25.001912,-1.4053,0.238,9.38166,9.38166
2432.00,9.37564,25.135204,0.000420,25.001854,-1.4053,0.238,9.38147,9.38147
2433.00,9.37624,25.135332,0.000418,25.001894,-1.4053,0.239,9.37956,9.37956
2434.00,9.37670,25.135187,0.000414,25.001792,-1.4055,0.239,9.37641,9.37641
2435.00,9.37742,25.135181,0.000411,25.001722,-1.4056,0.239,9.37324,9.37324
2436.00,9.37791,25.135238,0.000408,25.001830,-1.4058,0.239,9.36960,9.36960
2437.00,9.37841,25.135303,0.000408,25.001854,-1.4059,0.239,9.36640,9.36640
2438.00,9.37814,25.135175,0.000410,25.001733,-1.4062,0.239,9.36248,9.36248
2439.00,9.37713,25.135264,0.000409,25.001775,-1.4063,0.239,9.35870,9.35870
2440.00,9.37697,25.135383,0.000415,25.001844,-1.4065,0.239,9.35605,9.35605
2441.00,9.37547,25.135373,0.000413,25.001773,-1.4068,0.239,9.35422,9.35422
2442.00,9.37318,25.135289,0.000412,25.001686,-1.4071,0.239,9.35219,9.35219
2443.00,9.37223,25.135374,0.000413,25.001724,-1.4073,0.239,9.35074,9.35074
2444.00,9.36938,25.135379,0.000415,25.001684,-1.4076,0.239,9.34955,9.34955
2445.00,9.36591,25.135377,0.000414,25.001696,-1.4078,0.240,9.34811,9.34811
2446.00,9.36311,25.135373,0.000414,25.001723,-1.4081,0.240,9.34695,9.34695
2447.00,9.36061,25.135266,0.000413,25.001679,-1.4083,0.240,9.34673,9.34673
2448.00,9.35839,25.135051,0.000411,25.001563,-1.4085,0.240,9.34707,9.34707
2449.00,9.35665,25.135070,0.000410,25.001637,-1.4087,0.240,9.34703,9.34703
2450.00,9.35553,25.135149,0.000410,25.001628,-1.4090,0.240,9.34699,9.34699
2451.00,9.35431,25.135125,0.000410,25.001570,-1.4092,0.240,9.34748,9.34748
2452.00,9.35228,25.135273,0.000410,25.001665,-1.4094,0.240,9.34835,9.34835
2453.00,9.35172,25.135374,0.000407,25.001683,-1.4095,0.240,9.34979,9.34979
2454.00,9.35056,25.135383,0.000407,25.001591,-1.4096,0.240,9.35099,9.35099
2455.00,9.34924,25.135346,0.000408,25.001551,-1.4097,0.240,9.35188,9.35188
2456.00,9.34853,25.135545,0.000413,25.001686,-1.4098,0.240,9.35341,9.35341
2457.00,9.34781,25.135655,0.000413,25.001683,-1.4099,0.240,9.35652,9.35652
2458.00,9.34771,25.135733,0.000410,25.001663,-1.4102,0.240,9.36128,9.36128
2459.00,9.34812,25.135817,0.000407,25.001658,-1.4105,0.241,9.36691,9.36691
2460.00,9.34845,25.136015,0.000406,25.001837,-1.4108,0.241,9.37189,9.37189
2461.00,9.34934,25.136059,0.000407,25.001805,-1.4110,0.241,9.37545,9.37545
@17,2.0001,4.0, 2460.019 
2462.00,9.35281,25.136093,0.000407,25.001805,-1.4112,0.241,9.37673,9.37673
2463.00,9.35494,25.136187,0.000412,25.001867,-1.4113,0.241,9.37435,9.37435
2464.00,9.35302,25.136272,0.000416,25.001963,-1.4115,0.241,9.37294,9.37294
2465.00,9.35209,25.136176,0.000415,25.001830,-1.4116,0.241,9.37273,9.37273
2466.00,9.35648,25.136213,0.000414,25.001854,-1.4118,0.241,9.37311,9.37311
2467.00,9.36788,25.136084,0.000411,25.001664,-1.4119,0.241,9.37387,9.37387
2468.00,9.37910,25.136061,0.000408,25.001537,-1.4120,0.241,9.37652,9.37652
2469.00,9.37874,25.136095,0.000408,25.001467,-1.4120,0.241,9.37826,9.37826
2470.00,9.37658,25.136061,0.000406,25.001341,-1.4121,0.241,9.37911,9.37911
2471.00,9.37497,25.136174,0.000406,25.001391,-1.4122,0.241,9.37989,9.37989
2472.00,9.37499,25.136422,0.000411,25.001655,-1.4123,0.241,9.37906,9.37906
2473.00,9.37580,25.136557,0.000416,25.001836,-1.4125,0.241,9.37770,9.37770
2474.00,9.37650,25.136645,0.000421,25.001910,-1.4128,0.241,9.37545,9.37545
2475.00,9.37660,25.136854,0.000425,25.002120,-1.4133,0.241,9.37444,9.37444
2476.00,9.37614,25.136705,0.000423,25.001972,-1.4137,0.241,9.37286,9.37286
2477.00,9.37558,25.136714,0.000423,25.001920,-1.4141,0.241,9.37155,9.37155
2478.00,9.37539,25.136763,0.000424,25.001931,-1.4144,0.241,9.36989,9.36989
2479.00,9.37525,25.136624,0.000419,25.001822,-1.4145,0.241,9.36810,9.36810
2480.00,9.37457,25.136525,0.000414,25.001717,-1.4145,0.242,9.36539,9.36539
2481.00,9.37449,25.136672,0.000417,25.001843,-1.4145,0.242,9.36271,9.36271
2482.00,9.37354,25.136575,0.000415,25.001708,-1.4147,0.242,9.36081,9.36081
2483.00,9.37263,25.136627,0.000413,25.001696,-1.4148,0.242,9.35777,9.35777
2484.00,9.37104,25.136737,0.000411,25.001778,-1.4149,0.242,9.35560,9.35560
2485.00,9.36988,25.136761,0.000411,25.001751,-1.4150,0.242,9.35447,9.35447
2486.00,9.36848,25.136847,0.000411,25.001816,-1.4152,0.242,9.35414,9.35414
2487.00,9.36666,25.136982,0.000414,25.001984,-1.4153,0.242,9.35372,9.35372
2488.00,9.36445,25.137031,0.000417,25.002043,-1.4155,0.242,9.35489,9.35489
2489.00,9.36315,25.136841,0.000416,25.001795,-1.4158,0.242,9.35612,9.35612
2490.00,9.36228,25.136960,0.000421,25.001914,-1.4162,0.242,9.35668,9.35668
2491.00,9.36089,25.136826,0.000419,25.001754,-1.4163,0.242,9.35588,9.35588
2492.00,9.35925,25.136842,0.000417,25.001742,-1.4165,0.242,9.35490,9.35490
2493.00,9.35751,25.136685,0.000414,25.001597,-1.4167,0.242,9.35430,9.35430
2494.00,9.35665,25.136928,0.000420,25.001824,-1.4168,0.242,9.35456,9.35456
2495.00,9.35629,25.136956,0.000419,25.001854,-1.4169,0.242,9.35491,9.35491
2496.00,9.35591,25.136919,0.000417,25.001840,-1.4172,0.242,9.35531,9.35531
2497.00,9.35613,25.136878,0.000416,25.001778,-1.4174,0.242,9.35499,9.35499
2498.00,9.35560,25.136994,0.000418,25.001808,-1.4176,0.242,9.35347,9.35347
2499.00,9.35468,25.136999,0.000417,25.001788,-1.4178,0.242,9.35062,9.35062
2500.00,9.35403,25.136944,0.000415,25.001650,-1.4180,0.242,9.34811,9.34811
2501.00,9.35356,25.137159,0.000415,25.001743,-1.4182,0.242,9.34539,9.34539
2502.00,9.35347,25.137285,0.000415,25.001755,-1.4184,0.242,9.34425,9.34425
2503.00,9.35316,25.137359,0.000414,25.001797,-1.4187,0.242,9.34281,9.34281
2504.00,9.35268,25.137470,0.000410,25.001882,-1.4190,0.243,9.34075,9.34075
2505.00,9.35195,25.137677,0.000414,25.002068,-1.4191,0.243,9.33851,9.33851
2506.00,9.35128,25.137660,0.000415,25.002060,-1.4194,0.243,9.33705,9.33705
2507.00,9.35075,25.137687,0.000414,25.002044,-1.4197,0.243,9.33537,9.33537
2508.00,9.34903,25.137522,0.000409,25.001856,-1.4199,0.243,9.33514,9.33514
2509.00,9.34677,25.137338,0.000407,25.001644,-1.4200,0.243,9.33545,9.33545
2510.00,9.34500,25.137084,0.000403,25.001372,-1.4202,0.243,9.33608,9.33608
2511.00,9.34387,25.137047,0.000400,25.001284,-1.4204,0.243,9.33745,9.33745
2512.00,9.34218,25.137019,0.000399,25.001321,-1.4206,0.243,9.33817,9.33817
2513.00,9.34050,25.137246,0.000403,25.001492,-1.4208,0.244,9.33815,9.33815
2514.00,9.33995,25.137433,0.000406,25.001639,-1.4212,0.244,9.33880,9.33880
2515.00,9.33977,25.137627,0.000408,25.001754,-1.4214,0.244,9.33878,9.33878
2516.00,9.33957,25.137707,0.000414,25.001756,-1.4216,0.244,9.33764,9.33764
2517.00,9.33906,25.137751,0.000420,25.001742,-1.4217,0.244,9.33717,9.33717
2518.00,9.33855,25.137822,0.000424,25.001826,-1.4221,0.244,9.33724,9.33724
2519.00,9.33817,25.137823,0.000427,25.001829,-1.4224,0.244,9.33702,9.33702
2520.00,9.33770,25.137821,0.000427,25.001852,-1.4227,0.244,9.33645,9.33645
2521.00,9.33712,25.137773,0.000421,25.001855,-1.4229,0.244,9.33648,9.33648
2522.00,9.33681,25.137754,0.000417,25.001824,-1.4230,0.244,9.33689,9.33689
2523.00,9.33690,25.137759,0.000418,25.001760,-1.4230,0.244,9.33762,9.33762
2524.00,9.33733,25.137732,0.000415,25.001654,-1.4231,0.244,9.33936,9.33936
2525.00,9.33800,25.137909,0.000418,25.001777,-1.4233,0.244,9.34198,9.34198
2526.00,9.33876,25.138143,0.000420,25.001966,-1.4236,0.244,9.34503,9.34503
2527.00,9.33952,25.138173,0.000420,25.001963,-1.4240,0.244,9.34717,9.34717
2528.00,9.34025,25.138090,0.000413,25.001903,-1.4243,0.244,9.34969,9.34969
2529.00,9.34076,25.138139,0.000413,25.001979,-1.4244,0.244,9.35146,9.35146
2530.00,9.34091,25.138037,0.000409,25.001821,-1.4245,0.244,9.35286,9.35286
2531.00,9.34128,25.137981,0.000407,25.001677,-1.4246,0.244,9.35429,9.35429
2532.00,9.34189,25.138046,0.000407,25.001694,-1.4246,0.245,9.35642,9.35642
2533.00,9.34324,25.138246,0.000414,25.001845,-1.4246,0.244,9.35760,9.35760
2534.00,9.34472,25.138335,0.000413,25.001884,-1.4248,0.245,9.35877,9.35877
2535.00,9.34650,25.138278,0.000409,25.001857,-1.4252,0.245,9.35956,9.35956
2536.00,9.34830,25.138447,0.000413,25.002028,-1.4256,0.245,9.35982,9.35982
2537.00,9.34965,25.138375,0.000413,25.001894,-1.4259,0.245,9.35964,9.35964
2538.00,9.35075,25.138377,0.000413,25.001834,-1.4262,0.245,9.35954,9.35954
2539.00,9.35179,25.138309,0.000411,25.001707,-1.4263,0.245,9.35911,9.35911
2540.00,9.35288,25.138464,0.000417,25.001844,-1.4264,0.245,9.35880,9.35880
2541.00,9.35454,25.138347,0.000417,25.001731,-1.4263,0.245,9.35845,9.35845
2542.00,9.35537,25.138530,0.000418,25.001916,-1.4264,0.245,9.35779,9.35779
2543.00,9.35630,25.138509,0.000413,25.001880,-1.4265,0.245,9.35616,9.35616
2544.00,9.35599,25.138702,0.000416,25.002035,-1.4268,0.245,9.35383,9.35383
2545.00,9.35580,25.138679,0.000416,25.001915,-1.4271,0.245,9.35164,9.35164
2546.00,9.35552,25.138761,0.000415,25.001873,-1.4275,0.245,9.34887,9.34887
2547.00,9.35533,25.138844,0.000411,25.001835,-1.4279,0.245,9.34747,9.34747
2548.00,9.35520,25.139020,0.000411,25.001912,-1.4283,0.246,9.34702,9.34702
2549.00,9.35512,25.139062,0.000411,25.001901,-1.4286,0.246,9.34772,9.34772
2550.00,9.35490,25.139024,0.000410,25.001867,-1.4288,0.246,9.34773,9.34773
2551.00,9.35420,25.138970,0.000409,25.001870,-1.4290,0.246,9.34843,9.34843
2552.00,9.35334,25.138887,0.000411,25.001819,-1.4292,0.246,9.34687,9.34687
2553.00,9.35251,25.138736,0.000410,25.001681,-1.4293,0.245,9.34507,9.34507
2554.00,9.35180,25.138750,0.000408,25.001718,-1.4294,0.246,9.34338,9.34338
2555.00,9.35070,25.138860,0.000409,25.001761,-1.4296,0.246,9.34254,9.34254
2556.00,9.34960,25.138964,0.000412,25.001776,-1.4298,0.246,9.34248,9.34248
2557.00,9.34861,25.139054,0.000416,25.001862,-1.4301,0.246,9.34331,9.34331
2558.00,9.34760,25.139073,0.000414,25.001910,-1.4304,0.246,9.34444,9.34444
2559.00,9.34716,25.138895,0.000411,25.001700,-1.4306,0.246,9.34607,9.34607
2560.00,9.34604,25.138851,0.000408,25.001664,-1.4309,0.246,9.34703,9.34703
2561.00,9.34546,25.138780,0.000405,25.001628,-1.4310,0.246,9.34724,9.34724
2562.00,9.34580,25.138726,0.000399,25.001559,-1.4312,0.247,9.34803,9.34803
2563.00,9.34584,25.138765,0.000403,25.001535,-1.4314,0.247,9.34814,9.34814
2564.00,9.34610,25.138913,0.000410,25.001608,-1.4316,0.246,9.34715,9.34715
2565.00,9.34623,25.139048,0.000409,25.001688,-1.4317,0.247,9.34641,9.34641
2566.00,9.34599,25.139096,0.000408,25.001631,-1.4319,0.247,9.34490,9.34490
2567.00,9.34554,25.139218,0.000411,25.001660,-1.4321,0.247,9.34316,9.34316
2568.00,9.34512,25.139136,0.000409,25.001552,-1.4322,0.247,9.34186,9.34186
2569.00,9.34460,25.139091,0.000410,25.001520,-1.4323,0.247,9.34081,9.34081
2570.00,9.34414,25.138997,0.000413,25.001428,-1.4325,0.247,9.33965,9.33965
2571.00,9.34368,25.139032,0.000414,25.001471,-1.4327,0.247,9.33934,9.33934
2572.00,9.34333,25.139043,0.000416,25.001516,-1.4329,0.247,9.33852,9.33852
2573.00,9.34325,25.139213,0.000415,25.001629,-1.4333,0.247,9.33794,9.33794
2574.00,9.34319,25.139504,0.000418,25.001823,-1.4337,0.247,9.33744,9.33744
2575.00,9.34287,25.139669,0.000419,25.001910,-1.4341,0.247,9.33662,9.33662
2576.00,9.34218,25.139832,0.000419,25.001996,-1.4344,0.247,9.33616,9.33616
2577.00,9.34156,25.139890,0.000415,25.001981,-1.4347,0.247,9.33528,9.33528
2578.00,9.34099,25.139838,0.000416,25.001928,-1.4349,0.247,9.33488,9.33488
2579.00,9.34039,25.139649,0.000410,25.001719,-1.4349,0.247,9.33492,9.33492
2580.00,9.34000,25.139524,0.000407,25.001623,-1.4349,0.247,9.33681,9.33681
2581.00,9.33969,25.139478,0.000410,25.001590,-1.4350,0.247,9.33724,9.33724
2582.00,9.33907,25.139367,0.000416,25.001499,-1.4351,0.247,9.33794,9.33794
2583.00,9.33842,25.139336,0.000415,25.001408,-1.4352,0.247,9.33761,9.33761
2584.00,9.33772,25.139252,0.000414,25.001340,-1.4353,0.247,9.33707,9.33707
2585.00,9.33714,25.139344,0.000413,25.001423,-1.4356,0.247,9.33494,9.33494
2586.00,9.33676,25.139376,0.000409,25.001425,-1.4357,0.247,9.33331,9.33331
2587.00,9.33639,25.139528,0.000406,25.001526,-1.4359,0.248,9.33258,9.33258
2588.00,9.33615,25.139704,0.000413,25.001673,-1.4362,0.248,9.33184,9.33184
2589.00,9.33597,25.139968,0.000418,25.001863,-1.4364,0.248,9.33109,9.33109
2590.00,9.33534,25.140128,0.000418,25.001915,-1.4367,0.248,9.33115,9.33115
2591.00,9.33495,25.140171,0.000417,25.001923,-1.4370,0.248,9.33164,9.33164
2592.00,9.33469,25.140177,0.000418,25.001861,-1.4372,0.248,9.33167,9.33167
2593.00,9.33429,25.140182,0.000413,25.001846,-1.4374,0.248,9.33241,9.33241
2594.00,9.33408,25.140153,0.000411,25.001798,-1.4376,0.248,9.33318,9.33318
2595.00,9.33404,25.140098,0.000410,25.001694,-1.4376,0.248,9.33362,9.33362
2596.00,9.33399,25.140029,0.000411,25.001597,-1.4377,0.248,9.33358,9.33358
2597.00,9.33392,25.139920,0.000403,25.001463,-1.4378,0.248,9.33342,9.33342
2598.00,9.33378,25.139802,0.000400,25.001302,-1.4379,0.248,9.33253,9.33253
2599.00,9.33335,25.139874,0.000399,25.001360,-1.4383,0.248,9.33092,9.33092
2600.00,9.33265,25.139894,0.000396,25.001391,-1.4387,0.249,9.32928,9.32928
2601.00,9.33197,25.140045,0.000398,25.001486,-1.4391,0.249,9.32826,9.32826
2602.00,9.33150,25.140138,0.000404,25.001561,-1.4395,0.249,9.32771,9.32771
2603.00,9.33125,25.140524,0.000414,25.001905,-1.4399,0.249,9.32744,9.32744
2604.00,9.33099,25.140655,0.000420,25.001958,-1.4402,0.249,9.32584,9.32584
2605.00,9.33097,25.140782,0.000427,25.002027,-1.4405,0.249,9.32452,9.32452
2606.00,9.33102,25.140754,0.000425,25.001982,-1.4405,0.249,9.32442,9.32442
2607.00,9.33075,25.140735,0.000419,25.001956,-1.4406,0.249,9.32586,9.32586
2608.00,9.33033,25.140500,0.000409,25.001718,-1.4408,0.249,9.32966,9.32966
2609.00,9.32914,25.140325,0.000402,25.001534,-1.4408,0.249,9.33562,9.33562
2610.00,9.32793,25.140500,0.000405,25.001638,-1.4410,0.249,9.34096,9.34096
2611.00,9.32783,25.140537,0.000408,25.001625,-1.4413,0.249,9.34341,9.34341
2612.00,9.32885,25.140853,0.000416,25.001822,-1.4415,0.249,9.34409,9.34409
@18,2.0001,4.0, 2610.06600000001 
2613.00,9.32670,25.141027,0.000419,25.001946,-1.4418,0.249,9.34261,9.34261
2614.00,9.32265,25.141185,0.000421,25.002053,-1.4420,0.249,9.34056,9.34056
2615.00,9.32126,25.141050,0.000418,25.001886,-1.4424,0.249,9.34007,9.34007
2616.00,9.32706,25.141152,0.000419,25.001908,-1.4427,0.249,9.34172,9.34172
2617.00,9.33560,25.141031,0.000417,25.001781,-1.4429,0.249,9.34306,9.34306
2618.00,9.34609,25.141044,0.000419,25.001718,-1.4432,0.250,9.34376,9.34376
2619.00,9.34755,25.141089,0.000419,25.001728,-1.4436,0.249,9.34499,9.34499
2620.00,9.34445,25.141184,0.000417,25.001778,-1.4436,0.250,9.34515,9.34515
2621.00,9.34269,25.141215,0.000416,25.001776,-1.4437,0.250,9.34412,9.34412
2622.00,9.34311,25.141303,0.000415,25.001809,-1.4439,0.250,9.34304,9.34304
2623.00,9.34347,25.141240,0.000414,25.001743,-1.4440,0.250,9.34242,9.34242
2624.00,9.34361,25.141218,0.000417,25.001675,-1.4441,0.250,9.34188,9.34188
2625.00,9.34339,25.141284,0.000417,25.001669,-1.4442,0.250,9.34132,9.34132
2626.00,9.34287,25.141306,0.000416,25.001659,-1.4446,0.250,9.34003,9.34003
2627.00,9.34264,25.141350,0.000415,25.001658,-1.4448,0.250,9.33910,9.33910
2628.00,9.34213,25.141592,0.000418,25.001882,-1.4452,0.250,9.33939,9.33939
2629.00,9.34180,25.141657,0.000416,25.001956,-1.4456,0.250,9.33937,9.33937
2630.00,9.34146,25.141635,0.000417,25.001974,-1.4459,0.250,9.33880,9.33880
2631.00,9.34150,25.141582,0.000416,25.001912,-1.4462,0.250,9.33915,9.33915
2632.00,9.34142,25.141460,0.000414,25.001789,-1.4465,0.250,9.33913,9.33913
2633.00,9.34108,25.141340,0.000410,25.001665,-1.4466,0.250,9.33809,9.33809
2634.00,9.34095,25.141415,0.000410,25.001670,-1.4469,0.250,9.33668,9.33668
2635.00,9.34051,25.141375,0.000411,25.001572,-1.4471,0.250,9.33500,9.33500
2636.00,9.33986,25.141353,0.000409,25.001600,-1.4473,0.250,9.33363,9.33363
2637.00,9.33929,25.141559,0.000413,25.001788,-1.4474,0.251,9.33262,9.33262
2638.00,9.33835,25.141558,0.000418,25.001722,-1.4477,0.250,9.33119,9.33119
2639.00,9.33746,25.141451,0.000416,25.001624,-1.4478,0.250,9.32979,9.32979
2640.00,9.33652,25.141472,0.000415,25.001705,-1.4479,0.251,9.32910,9.32910
2641.00,9.33579,25.141507,0.000417,25.001708,-1.4480,0.251,9.32881,9.32881
2642.00,9.33511,25.141441,0.000416,25.001651,-1.4482,0.251,9.32841,9.32841
2643.00,9.33452,25.141509,0.000414,25.001724,-1.4483,0.251,9.32820,9.32820
2644.00,9.33388,25.141608,0.000415,25.001768,-1.4484,0.251,9.32819,9.32819
2645.00,9.33312,25.141674,0.000414,25.001699,-1.4486,0.251,9.32790,9.32790
2646.00,9.33250,25.141754,0.000413,25.001695,-1.4488,0.252,9.32762,9.32762
2647.00,9.33203,25.141896,0.000416,25.001719,-1.4492,0.251,9.32670,9.32670
2648.00,9.33136,25.141976,0.000417,25.001686,-1.4496,0.251,9.32655,9.32655
2649.00,9.33056,25.142101,0.000422,25.001771,-1.4500,0.251,9.32619,9.32619
2650.00,9.32976,25.142203,0.000425,25.001932,-1.4504,0.251,9.32552,9.32552
2651.00,9.32908,25.142267,0.000427,25.001962,-1.4507,0.251,9.32495,9.32495
2652.00,9.32847,25.142255,0.000424,25.001935,-1.4508,0.251,9.32498,9.32498
2653.00,9.32793,25.142243,0.000425,25.001921,-1.4509,0.251,9.32463,9.32463
2654.00,9.32740,25.142265,0.000420,25.001858,-1.4509,0.251,9.32462,9.32462
2655.00,9.32699,25.142242,0.000418,25.001727,-1.4508,0.251,9.32450,9.32450
2656.00,9.32656,25.142309,0.000417,25.001748,-1.4511,0.251,9.32411,9.32411
2657.00,9.32622,25.142323,0.000417,25.001796,-1.4513,0.251,9.32412,9.32412
2658.00,9.32582,25.142373,0.000416,25.001817,-1.4517,0.251,9.32279,9.32279
2659.00,9.32522,25.142337,0.000419,25.001823,-1.4521,0.251,9.32081,9.32081
2660.00,9.32469,25.142293,0.000416,25.001822,-1.4525,0.252,9.31993,9.31993
2661.00,9.32416,25.142271,0.000415,25.001772,-1.4528,0.252,9.31880,9.31880
2662.00,9.32361,25.142227,0.000415,25.001592,-1.4530,0.252,9.31764,9.31764
2663.00,9.32318,25.142253,0.000414,25.001581,-1.4532,0.252,9.31803,9.31803
2664.00,9.32275,25.142295,0.000411,25.001531,-1.4534,0.252,9.31841,9.31841
2665.00,9.32224,25.142414,0.000412,25.001510,-1.4534,0.252,9.31797,9.31797
2666.00,9.32173,25.142527,0.000412,25.001553,-1.4536,0.252,9.31765,9.31765
2667.00,9.32124,25.142572,0.000412,25.001626,-1.4538,0.252,9.31754,9.31754
2668.00,9.32080,25.142516,0.000405,25.001562,-1.4538,0.253,9.31688,9.31688
2669.00,9.32038,25.142556,0.000405,25.001621,-1.4539,0.253,9.31654,9.31654
2670.00,9.32001,25.142503,0.000410,25.001589,-1.4542,0.252,9.31710,9.31710
2671.00,9.31982,25.142427,0.000410,25.001538,-1.4545,0.252,9.31850,9.31850
2672.00,9.31981,25.142408,0.000408,25.001519,-1.4548,0.253,9.32000,9.32000
2673.00,9.31978,25.142546,0.000417,25.001643,-1.4551,0.252,9.32104,9.32104
2674.00,9.31960,25.142616,0.000419,25.001642,-1.4555,0.252,9.32217,9.32217
2675.00,9.31956,25.142727,0.000417,25.001708,-1.4558,0.252,9.32345,9.32345
2676.00,9.31959,25.142839,0.000418,25.001773,-1.4560,0.252,9.32303,9.32303
2677.00,9.31929,25.142999,0.000420,25.001863,-1.4561,0.252,9.32245,9.32245
2678.00,9.31951,25.142935,0.000414,25.001751,-1.4563,0.253,9.32247,9.32247
2679.00,9.31973,25.142914,0.000414,25.001717,-1.4565,0.253,9.32294,9.32294
2680.00,9.31986,25.142991,0.000413,25.001727,-1.4566,0.253,9.32264,9.32264
2681.00,9.32015,25.143010,0.000412,25.001721,-1.4569,0.253,9.32341,9.32341
2682.00,9.32056,25.143072,0.000415,25.001739,-1.4571,0.253,9.32425,9.32425
2683.00,9.32103,25.143153,0.000416,25.001724,-1.4574,0.253,9.32490,9.32490
2684.00,9.32150,25.143252,0.000418,25.001766,-1.4576,0.253,9.32507,9.32507
2685.00,9.32186,25.143268,0.000418,25.001789,-1.4579,0.253,9.32507,9.32507
2686.00,9.32236,25.143360,0.000419,25.001825,-1.4580,0.253,9.32575,9.32575
2687.00,9.32288,25.143377,0.000416,25.001774,-1.4582,0.253,9.32568,9.32568
2688.00,9.32335,25.143469,0.000416,25.001833,-1.4584,0.253,9.32617,9.32617
2689.00,9.32385,25.143589,0.000414,25.001888,-1.4587,0.253,9.32630,9.32630
2690.00,9.32429,25.143617,0.000415,25.001837,-1.4591,0.253,9.32647,9.32647
2691.00,9.32437,25.143610,0.000408,25.001771,-1.4594,0.254,9.32508,9.32508
2692.00,9.32417,25.143600,0.000407,25.001745,-1.4597,0.254,9.32383,9.32383
2693.00,9.32401,25.143653,0.000407,25.001806,-1.4599,0.254,9.32245,9.32245
2694.00,9.32407,25.143576,0.000408,25.001751,-1.4600,0.254,9.32131,9.32131
2695.00,9.32383,25.143587,0.000406,25.001759,-1.4601,0.254,9.32100,9.32100
2696.00,9.32381,25.143537,0.000408,25.001691,-1.4603,0.254,9.32117,9.32117
2697.00,9.32388,25.143705,0.000412,25.001806,-1.4605,0.254,9.32114,9.32114
2698.00,9.32366,25.143746,0.000414,25.001723,-1.4608,0.254,9.32081,9.32081
2699.00,9.32352,25.143808,0.000414,25.001719,-1.4611,0.254,9.32076,9.32076
2700.00,9.32341,25.143873,0.000416,25.001748,-1.4613,0.254,9.32095,9.32095
2701.00,9.32330,25.144092,0.000419,25.001864,-1.4615,0.254,9.32092,9.32092
2702.00,9.32309,25.144158,0.000420,25.001843,-1.4615,0.254,9.32091,9.32091
2703.00,9.32277,25.144333,0.000421,25.001960,-1.4616,0.254,9.32157,9.32157
2704.00,9.32274,25.144349,0.000419,25.001916,-1.4619,0.254,9.32226,9.32226
2705.00,9.32268,25.144434,0.000422,25.001951,-1.4622,0.254,9.32239,9.32239
2706.00,9.32263,25.144379,0.000424,25.001922,-1.4625,0.254,9.32298,9.32298
2707.00,9.32251,25.144332,0.000426,25.001898,-1.4629,0.254,9.32437,9.32437
2708.00,9.32239,25.144196,0.000425,25.001803,-1.4632,0.254,9.32535,9.32535
2709.00,9.32284,25.144250,0.000424,25.001837,-1.4633,0.254,9.32781,9.32781
2710.00,9.32323,25.144203,0.000417,25.001744,-1.4633,0.254,9.32948,9.32948
2711.00,9.32380,25.144262,0.000417,25.001743,-1.4634,0.255,9.33153,9.33153
2712.00,9.32452,25.144184,0.000408,25.001670,-1.4636,0.255,9.33293,9.33293
2713.00,9.32507,25.144223,0.000406,25.001691,-1.4639,0.255,9.33346,9.33346
2714.00,9.32558,25.144178,0.000404,25.001586,-1.4643,0.255,9.33252,9.33252
2715.00,9.32599,25.144168,0.000403,25.001584,-1.4647,0.255,9.33200,9.33200
2716.00,9.32674,25.144162,0.000399,25.001536,-1.4649,0.255,9.33094,9.33094
2717.00,9.32759,25.144307,0.000405,25.001615,-1.4650,0.255,9.33021,9.33021
2718.00,9.32822,25.144346,0.000409,25.001572,-1.4651,0.255,9.32968,9.32968
2719.00,9.32847,25.144448,0.000412,25.001644,-1.4653,0.255,9.32899,9.32899
2720.00,9.32855,25.144541,0.000415,25.001741,-1.4655,0.255,9.32923,9.32923
2721.00,9.32864,25.144569,0.000416,25.001759,-1.4659,0.255,9.32996,9.32996
2722.00,9.32911,25.144471,0.000412,25.001662,-1.4662,0.255,9.32945,9.32945
2723.00,9.32960,25.144356,0.000409,25.001573,-1.4665,0.255,9.33005,9.33005
2724.00,9.32981,25.144356,0.000411,25.001579,-1.4667,0.255,9.33041,9.33041
2725.00,9.33004,25.144431,0.000414,25.001551,-1.4670,0.255,9.32972,9.32972
2726.00,9.33012,25.144394,0.000415,25.001509,-1.4672,0.255,9.32697,9.32697
2727.00,9.32985,25.144535,0.000417,25.001590,-1.4673,0.255,9.32588,9.32588
2728.00,9.32979,25.144761,0.000420,25.001757,-1.4674,0.255,9.32360,9.32360
2729.00,9.32927,25.144800,0.000420,25.001760,-1.4676,0.256,9.32132,9.32132
2730.00,9.32872,25.144863,0.000422,25.001825,-1.4678,0.256,9.31929,9.31929
2731.00,9.32789,25.144954,0.000422,25.001852,-1.4680,0.256,9.31944,9.31944
2732.00,9.32669,25.144934,0.000423,25.001746,-1.4683,0.256,9.31895,9.31895
2733.00,9.32605,25.144918,0.000421,25.001704,-1.4687,0.256,9.31872,9.31872
2734.00,9.32547,25.144967,0.000422,25.001706,-1.4691,0.256,9.31905,9.31905
2735.00,9.32498,25.145023,0.000422,25.001691,-1.4695,0.256,9.31923,9.31923
2736.00,9.32421,25.145081,0.000423,25.001724,-1.4697,0.256,9.31876,9.31876
2737.00,9.32356,25.145137,0.000426,25.001730,-1.4699,0.256,9.31855,9.31855
2738.00,9.32299,25.145128,0.000425,25.001669,-1.4700,0.256,9.31862,9.31862
2739.00,9.32255,25.145056,0.000422,25.001615,-1.4701,0.256,9.31859,9.31859
2740.00,9.32203,25.144932,0.000419,25.001472,-1.4703,0.256,9.31852,9.31852
2741.00,9.32143,25.144920,0.000417,25.001453,-1.4705,0.256,9.31904,9.31904
2742.00,9.32084,25.144855,0.000412,25.001480,-1.4708,0.256,9.31943,9.31943
2743.00,9.32044,25.144934,0.000414,25.001589,-1.4710,0.256,9.31938,9.31938
2744.00,9.31988,25.145056,0.000415,25.001716,-1.4712,0.256,9.31966,9.31966
2745.00,9.31949,25.145060,0.000413,25.001702,-1.4715,0.256,9.32031,9.32031
2746.00,9.31942,25.145103,0.000413,25.001696,-1.4718,0.256,9.32075,9.32075
2747.00,9.31953,25.145251,0.000415,25.001735,-1.4721,0.256,9.32120,9.32120
2748.00,9.31960,25.145262,0.000412,25.001659,-1.4724,0.256,9.32204,9.32204
2749.00,9.31978,25.145268,0.000410,25.001524,-1.4727,0.257,9.32198,9.32198
2750.00,9.31977,25.145376,0.000413,25.001572,-1.4729,0.257,9.32090,9.32090
2751.00,9.31978,25.145414,0.000413,25.001573,-1.4732,0.257,9.32081,9.32081
2752.00,9.31989,25.145449,0.000415,25.001600,-1.4733,0.257,9.32057,9.32057
2753.00,9.31995,25.145452,0.000419,25.001615,-1.4736,0.257,9.31978,9.31978
2754.00,9.32005,25.145486,0.000418,25.001662,-1.4738,0.257,9.31888,9.31888
2755.00,9.32025,25.145534,0.000419,25.001698,-1.4741,0.257,9.31706,9.31706
2756.00,9.32048,25.145536,0.000418,25.001687,-1.4743,0.257,9.31654,9.31654
2757.00,9.32070,25.145602,0.000415,25.001687,-1.4747,0.257,9.31811,9.31811
2758.00,9.32085,25.145698,0.000415,25.001731,-1.4749,0.257,9.32304,9.32304
2759.00,9.32102,25.145741,0.000417,25.001724,-1.4752,0.257,9.33044,9.33044
2760.00,9.32052,25.145841,0.000416,25.001793,-1.4754,0.257,9.33932,9.33932
2761.00,9.31987,25.145878,0.000416,25.001733,-1.4755,0.257,9.34440,9.34440
2762.00,9.32066,25.145960,0.000419,25.001820,-1.4756,0.257,9.34669,9.34669
@19,2.0001,4.0, 2760.01 
2763.00,9.31842,25.145994,0.000418,25.001827,-1.4757,0.257,9.34637,9.34637
2764.00,9.31436,25.146018,0.000419,25.001888,-1.4757,0.257,9.34386,9.34386
2765.00,9.31092,25.146044,0.000422,25.001835,-1.4759,0.257,9.34071,9.34071
2766.00,9.31979,25.146090,0.000420,25.001869,-1.4762,0.257,9.33868,9.33868
2767.00,9.32954,25.146180,0.000421,25.001912,-1.4765,0.257,9.33706,9.33706
2768.00,9.34290,25.146243,0.000420,25.001869,-1.4767,0.258,9.33443,9.33443
2769.00,9.35207,25.146322,0.000423,25.001868,-1.4771,0.258,9.33173,9.33173
2770.00,9.34959,25.146236,0.000421,25.001791,-1.4773,0.257,9.33004,9.33004
2771.00,9.34636,25.146297,0.000423,25.001824,-1.4774,0.257,9.32830,9.32830
2772.00,9.34395,25.146170,0.000420,25.001629,-1.4776,0.258,9.32704,9.32704
2773.00,9.34169,25.146155,0.000418,25.001588,-1.4778,0.258,9.32661,9.32661
2774.00,9.33918,25.146143,0.000410,25.001527,-1.4779,0.258,9.32753,9.32753
2775.00,9.33731,25.146266,0.000409,25.001541,-1.4782,0.258,9.32842,9.32842
2776.00,9.33577,25.146371,0.000407,25.001566,-1.4786,0.258,9.32955,9.32955
2777.00,9.33390,25.146490,0.000411,25.001628,-1.4790,0.258,9.32998,9.32998
2778.00,9.33312,25.146544,0.000412,25.001667,-1.4794,0.258,9.33065,9.33065
2779.00,9.33276,25.146608,0.000416,25.001669,-1.4798,0.258,9.33060,9.33060
2780.00,9.33251,25.146627,0.000417,25.001792,-1.4800,0.258,9.33080,9.33080
2781.00,9.33222,25.146517,0.000415,25.001744,-1.4800,0.258,9.33117,9.33117
2782.00,9.33153,25.146537,0.000414,25.001790,-1.4802,0.258,9.33280,9.33280
2783.00,9.33066,25.146499,0.000413,25.001719,-1.4804,0.258,9.33438,9.33438
2784.00,9.33060,25.146511,0.000413,25.001736,-1.4805,0.259,9.33538,9.33538
2785.00,9.33034,25.146506,0.000409,25.001597,-1.4807,0.259,9.33704,9.33704
2786.00,9.33089,25.146633,0.000411,25.001651,-1.4809,0.259,9.33882,9.33882
2787.00,9.33193,25.146535,0.000407,25.001483,-1.4810,0.259,9.33894,9.33894
2788.00,9.33245,25.146697,0.000408,25.001601,-1.4811,0.259,9.33943,9.33943
2789.00,9.33307,25.146861,0.000411,25.001687,-1.4812,0.259,9.33977,9.33977
2790.00,9.33364,25.146803,0.000412,25.001648,-1.4815,0.259,9.33980,9.33980
2791.00,9.33441,25.146737,0.000411,25.001549,-1.4819,0.259,9.34040,9.34040
2792.00,9.33542,25.146876,0.000414,25.001701,-1.4825,0.259,9.34125,9.34125
2793.00,9.33625,25.146812,0.000417,25.001654,-1.4830,0.259,9.34180,9.34180
2794.00,9.33684,25.146823,0.000415,25.001655,-1.4833,0.259,9.34184,9.34184
2795.00,9.33730,25.146948,0.000417,25.001684,-1.4835,0.259,9.34096,9.34096
2796.00,9.33773,25.147052,0.000420,25.001736,-1.4835,0.259,9.33949,9.33949
2797.00,9.33825,25.147089,0.000420,25.001705,-1.4835,0.259,9.33851,9.33851
2798.00,9.33907,25.147118,0.000420,25.001684,-1.4835,0.259,9.33772,9.33772
2799.00,9.33914,25.147084,0.000417,25.001598,-1.4837,0.259,9.33794,9.33794
2800.00,9.33920,25.147173,0.000418,25.001650,-1.4839,0.259,9.33830,9.33830
2801.00,9.33946,25.147254,0.000417,25.001687,-1.4843,0.259,9.33836,9.33836
2802.00,9.33960,25.147256,0.000415,25.001706,-1.4847,0.260,9.33845,9.33845
2803.00,9.33975,25.147293,0.000414,25.001677,-1.4852,0.260,9.33775,9.33775
2804.00,9.33946,25.147393,0.000418,25.001774,-1.4856,0.260,9.33735,9.33735
2805.00,9.33910,25.147343,0.000413,25.001769,-1.4862,0.260,9.33598,9.33598
2806.00,9.33864,25.147372,0.000415,25.001795,-1.4865,0.260,9.33524,9.33524
2807.00,9.33839,25.147435,0.000416,25.001782,-1.4867,0.260,9.33455,9.33455
2808.00,9.33815,25.147399,0.000412,25.001812,-1.4869,0.260,9.33438,9.33438
2809.00,9.33791,25.147360,0.000410,25.001783,-1.4871,0.260,9.33370,9.33370
2810.00,9.33746,25.147531,0.000416,25.001889,-1.4872,0.260,9.33369,9.33369
2811.00,9.33676,25.147543,0.000413,25.001848,-1.4872,0.260,9.33212,9.33212
2812.00,9.33600,25.147555,0.000411,25.001877,-1.4874,0.260,9.32991,9.32991
2813.00,9.33494,25.147739,0.000413,25.001932,-1.4875,0.260,9.32777,9.32777
2814.00,9.33426,25.147669,0.000410,25.001738,-1.4878,0.260,9.32585,9.32585
2815.00,9.33338,25.147643,0.000408,25.001627,-1.4882,0.260,9.32403,9.32403
2816.00,9.33269,25.147735,0.000411,25.001627,-1.4884,0.260,9.32277,9.32277
2817.00,9.33206,25.148026,0.000418,25.001792,-1.4885,0.260,9.32254,9.32254
2818.00,9.33121,25.148089,0.000419,25.001834,-1.4886,0.261,9.32192,9.32192
2819.00,9.33019,25.148371,0.000428,25.002072,-1.4886,0.261,9.32174,9.32174
2820.00,9.32917,25.148397,0.000431,25.002156,-1.4886,0.261,9.32115,9.32115
2821.00,9.32795,25.148512,0.000434,25.002287,-1.4887,0.261,9.32087,9.32087
2822.00,9.32703,25.148023,0.000421,25.001813,-1.4890,0.261,9.32080,9.32080
2823.00,9.32623,25.148027,0.000422,25.001813,-1.4894,0.261,9.32096,9.32096
2824.00,9.32561,25.147880,0.000417,25.001690,-1.4897,0.261,9.32025,9.32025
2825.00,9.32505,25.147967,0.000414,25.001670,-1.4900,0.261,9.32014,9.32014
2826.00,9.32440,25.147921,0.000410,25.001600,-1.4903,0.261,9.32037,9.32037
2827.00,9.32377,25.148156,0.000416,25.001783,-1.4905,0.261,9.32065,9.32065
2828.00,9.32310,25.148073,0.000416,25.001649,-1.4907,0.261,9.31999,9.31999
2829.00,9.32226,25.148036,0.000416,25.001595,-1.4909,0.261,9.31968,9.31968
2830.00,9.32161,25.147970,0.000418,25.001571,-1.4910,0.261,9.31961,9.31961
2831.00,9.32099,25.147749,0.000413,25.001355,-1.4912,0.261,9.31940,9.31940
2832.00,9.32084,25.147688,0.000411,25.001324,-1.4916,0.261,9.31918,9.31918
2833.00,9.32070,25.147900,0.000411,25.001464,-1.4920,0.261,9.31941,9.31941
2834.00,9.32048,25.148014,0.000408,25.001470,-1.4923,0.261,9.31972,9.31972
2835.00,9.32024,25.147998,0.000405,25.001343,-1.4925,0.261,9.31953,9.31953
2836.00,9.31999,25.148152,0.000408,25.001406,-1.4926,0.261,9.31902,9.31902
2837.00,9.31981,25.148524,0.000414,25.001678,-1.4928,0.262,9.31855,9.31855
2838.00,9.31974,25.148342,0.000409,25.001540,-1.4929,0.262,9.31861,9.31861
2839.00,9.31957,25.148356,0.000411,25.001537,-1.4931,0.262,9.31877,9.31877
2840.00,9.31958,25.148393,0.000410,25.001584,-1.4933,0.262,9.31913,9.31913
2841.00,9.31959,25.148449,0.000408,25.001626,-1.4936,0.262,9.31959,9.31959
2842.00,9.31957,25.148403,0.000408,25.001541,-1.4938,0.262,9.31968,9.31968
2843.00,9.31947,25.148416,0.000407,25.001488,-1.4940,0.262,9.31967,9.31967
2844.00,9.31938,25.148444,0.000408,25.001552,-1.4941,0.262,9.31910,9.31910
2845.00,9.31920,25.148523,0.000410,25.001565,-1.4945,0.262,9.31821,9.31821
2846.00,9.31902,25.148678,0.000417,25.001702,-1.4948,0.262,9.31751,9.31751
2847.00,9.31873,25.148603,0.000413,25.001639,-1.4951,0.262,9.31691,9.31691
2848.00,9.31874,25.148804,0.000416,25.001793,-1.4953,0.262,9.31692,9.31692
2849.00,9.31869,25.148907,0.000416,25.001860,-1.4956,0.262,9.31768,9.31768
2850.00,9.31879,25.148994,0.000417,25.001962,-1.4958,0.262,9.31873,9.31873
2851.00,9.31901,25.148887,0.000413,25.001824,-1.4959,0.262,9.32006,9.32006
2852.00,9.31909,25.148929,0.000417,25.001855,-1.4962,0.262,9.32159,9.32159
2853.00,9.31924,25.148793,0.000415,25.001735,-1.4964,0.262,9.32243,9.32243
2854.00,9.31959,25.148857,0.000415,25.001745,-1.4966,0.262,9.32335,9.32335
2855.00,9.31984,25.148793,0.000411,25.001647,-1.4969,0.262,9.32370,9.32370
2856.00,9.32007,25.148811,0.000412,25.001663,-1.4973,0.263,9.32369,9.32369
2857.00,9.32028,25.148769,0.000410,25.001572,-1.4975,0.263,9.32316,9.32316
2858.00,9.32040,25.148980,0.000414,25.001713,-1.4977,0.263,9.32294,9.32294
2859.00,9.32048,25.149049,0.000417,25.001778,-1.4980,0.263,9.32159,9.32159
2860.00,9.32039,25.149121,0.000422,25.001813,-1.4982,0.262,9.32091,9.32091
2861.00,9.32024,25.149135,0.000416,25.001833,-1.4984,0.263,9.31911,9.31911
2862.00,9.32000,25.149214,0.000414,25.001887,-1.4985,0.263,9.31773,9.31773
2863.00,9.31979,25.149213,0.000415,25.001845,-1.4988,0.263,9.31596,9.31596
2864.00,9.31943,25.149199,0.000412,25.001732,-1.4991,0.263,9.31496,9.31496
2865.00,9.31935,25.149353,0.000411,25.001842,-1.4995,0.263,9.31401,9.31401
2866.00,9.31930,25.149427,0.000414,25.001860,-1.4999,0.263,9.31443,9.31443
2867.00,9.31939,25.149399,0.000412,25.001804,-1.5001,0.263,9.31553,9.31553
2868.00,9.31943,25.149464,0.000413,25.001850,-1.5002,0.263,9.31654,9.31654
2869.00,9.31923,25.149373,0.000409,25.001796,-1.5004,0.263,9.31726,9.31726
2870.00,9.31908,25.149178,0.000404,25.001621,-1.5005,0.263,9.31757,9.31757
2871.00,9.31888,25.149220,0.000408,25.001588,-1.5006,0.263,9.31795,9.31795
2872.00,9.31857,25.149285,0.000410,25.001584,-1.5009,0.263,9.31737,9.31737
2873.00,9.31833,25.149331,0.000406,25.001604,-1.5013,0.263,9.31742,9.31742
2874.00,9.31809,25.149546,0.000410,25.001782,-1.5017,0.264,9.31808,9.31808
2875.00,9.31762,25.149656,0.000412,25.001868,-1.5018,0.264,9.31815,9.31815
2876.00,9.31731,25.149629,0.000411,25.001833,-1.5021,0.264,9.31782,9.31782
2877.00,9.31709,25.149671,0.000412,25.001897,-1.5023,0.264,9.31728,9.31728
2878.00,9.31667,25.149490,0.000407,25.001705,-1.5023,0.264,9.31662,9.31662
2879.00,9.31650,25.149349,0.000403,25.001535,-1.5024,0.264,9.31535,9.31535
2880.00,9.31631,25.149465,0.000406,25.001630,-1.5026,0.264,9.31519,9.31519
2881.00,9.31628,25.149590,0.000410,25.001753,-1.5028,0.264,9.31522,9.31522
2882.00,9.31638,25.149700,0.000411,25.001816,-1.5031,0.264,9.31546,9.31546
2883.00,9.31642,25.149893,0.000414,25.001950,-1.5035,0.264,9.31536,9.31536
2884.00,9.31651,25.150053,0.000419,25.002071,-1.5038,0.264,9.31529,9.31529
2885.00,9.31664,25.150035,0.000420,25.001978,-1.5042,0.264,9.31498,9.31498
2886.00,9.31654,25.150148,0.000419,25.002004,-1.5046,0.264,9.31496,9.31496
2887.00,9.31636,25.150095,0.000416,25.001899,-1.5050,0.264,9.31462,9.31462
2888.00,9.31605,25.149922,0.000410,25.001730,-1.5053,0.264,9.31427,9.31427
2889.00,9.31582,25.149808,0.000403,25.001531,-1.5055,0.264,9.31456,9.31456
2890.00,9.31589,25.149891,0.000402,25.001539,-1.5057,0.265,9.31531,9.31531
2891.00,9.31581,25.149860,0.000400,25.001457,-1.5057,0.265,9.31470,9.31470
2892.00,9.31567,25.149948,0.000405,25.001494,-1.5057,0.265,9.31512,9.31512
2893.00,9.31557,25.150152,0.000411,25.001636,-1.5058,0.265,9.31583,9.31583
2894.00,9.31548,25.150327,0.000417,25.001831,-1.5061,0.264,9.31647,9.31647
2895.00,9.31547,25.150236,0.000417,25.001780,-1.5065,0.264,9.31671,9.31671
2896.00,9.31564,25.150220,0.000417,25.001784,-1.5070,0.264,9.31825,9.31825
2897.00,9.31599,25.150246,0.000416,25.001838,-1.5075,0.264,9.31960,9.31960
2898.00,9.31633,25.150227,0.000416,25.001790,-1.5078,0.264,9.32034,9.32034
2899.00,9.31658,25.150316,0.000417,25.001856,-1.5080,0.265,9.32078,9.32078
2900.00,9.31692,25.150414,0.000416,25.001880,-1.5082,0.265,9.32094,9.32094
2901.00,9.31707,25.150484,0.000417,25.001899,-1.5082,0.265,9.32007,9.32007
2902.00,9.31720,25.150624,0.000417,25.001958,-1.5083,0.265,9.31917,9.31917
2903.00,9.31726,25.150597,0.000415,25.001855,-1.5085,0.265,9.31900,9.31900
2904.00,9.31742,25.150511,0.000413,25.001677,-1.5087,0.265,9.31830,9.31830
2905.00,9.31764,25.150672,0.000415,25.001759,-1.5089,0.265,9.31798,9.31798
2906.00,9.31777,25.150740,0.000417,25.001763,-1.5093,0.265,9.31828,9.31828
2907.00,9.31804,25.150566,0.000413,25.001528,-1.5096,0.265,9.31919,9.31919
2908.00,9.31853,25.150918,0.000418,25.001814,-1.5099,0.265,9.32014,9.32014
2909.00,9.31904,25.150717,0.000409,25.001593,-1.5101,0.266,9.32086,9.32086
2910.00,9.31905,25.150559,0.000403,25.001377,-1.5102,0.266,9.32067,9.32067
2911.00,9.31921,25.150412,0.000397,25.001217,-1.5103,0.266,9.32104,9.32104
2912.00,9.31951,25.150488,0.000397,25.001276,-1.5105,0.266,9.32056,9.32056
