# Supplementary material for: HSL1 and BAM1/2 impact epidermal cell development by sensing distinct signaling peptides
Source: Nat Commun. 2022 Feb 15;13:876. doi: 10.1038/s41467-022-28558-4 (PMC8847575; doi:10.1038/s41467-022-28558-4)
Supplement: Supplementary file 4 — Source Data [file 41467_2022_28558_MOESM4_ESM.zip › Source Data/Source Data/Figure S2/Exp2_HSL1_IDA.itc]

$ITC
$ 19 
$NOT
$ 25 
$ 60 
$ 500 
$ 10 
$ 2 
$ADCGainCode:  0 
$False,True,True
$ 0.4 , 0.8 , 150 , 5 
$ 2 , 4 , 150 , 5 
$ 2 , 4 , 150 , 5 
$ 2 , 4 , 150 , 5 
$ 2 , 4 , 150 , 5 
$ 2 , 4 , 150 , 5 
$ 2 , 4 , 150 , 5 
$ 2 , 4 , 150 , 5 
$ 2 , 4 , 150 , 5 
$ 2 , 4 , 150 , 5 
$ 2 , 4 , 150 , 5 
$ 2 , 4 , 150 , 5 
$ 2 , 4 , 150 , 5 
$ 2 , 4 , 150 , 5 
$ 2 , 4 , 150 , 5 
$ 2 , 4 , 150 , 5 
$ 2 , 4 , 150 , 5 
$ 2 , 4 , 150 , 5 
$ 2 , 4 , 150 , 5 
# 0 
# 0.15 
# 0.015 
# 0.2035 
# 25 
# 4 
# 8.15 
# 1 
?
% MICROCALITC_MAL1177627
% 0.2035 
% 4 
%-0.586102 , 29.61604 
%-0.348256 , 29.40329 
% 0.8333333 
% 167740 , 167730 
% 0.25 , 81 
%-0.015695 ,-0.033946 
%-20 , 8 
% 0 , 0 
% 0 
% 128000       127744 
% 43.1 
% 500 , 750 , 1000 , 750 
% 0.06978023945 ,-0.002252194966 ,-3.244915618586E-05 , 1.349203907274E-06 ,-9.058983361606E-09 
% MicroCalITC Ver: 1.29.32 Run time:2/7/2020 2:11:29 PM
@0
5.00,9.62657,25.053285,0.000422,25.000584,-2.4916,0.003,9.61429,9.61429
6.00,9.62548,25.053231,0.000419,25.000481,-2.4917,0.003,9.61804,9.61804
7.00,9.62562,25.053217,0.000418,25.000377,-2.4917,0.003,9.62450,9.62450
8.00,9.62656,25.053265,0.000415,25.000367,-2.4918,0.003,9.63019,9.63019
9.00,9.62686,25.053322,0.000417,25.000368,-2.4920,0.003,9.63713,9.63713
10.00,9.62718,25.053293,0.000418,25.000381,-2.4920,0.003,9.64115,9.64115
11.00,9.62904,25.053352,0.000419,25.000406,-2.4921,0.003,9.64188,9.64188
12.00,9.62980,25.053363,0.000420,25.000439,-2.4921,0.004,9.63995,9.63995
13.00,9.63022,25.053452,0.000418,25.000485,-2.4921,0.004,9.63653,9.63653
14.00,9.63059,25.053511,0.000415,25.000512,-2.4921,0.004,9.63187,9.63187
15.00,9.63051,25.053564,0.000414,25.000404,-2.4921,0.004,9.62730,9.62730
16.00,9.62936,25.053672,0.000415,25.000433,-2.4921,0.004,9.62224,9.62224
17.00,9.62764,25.053739,0.000411,25.000465,-2.4921,0.004,9.61892,9.61892
18.00,9.62639,25.053802,0.000412,25.000454,-2.4922,0.004,9.61780,9.61780
19.00,9.62571,25.053919,0.000415,25.000446,-2.4922,0.004,9.61941,9.61941
20.00,9.62600,25.053981,0.000415,25.000481,-2.4924,0.005,9.62282,9.62282
21.00,9.62683,25.053949,0.000413,25.000408,-2.4924,0.005,9.62755,9.62755
22.00,9.62787,25.054049,0.000416,25.000405,-2.4925,0.005,9.62964,9.62964
23.00,9.62821,25.053992,0.000419,25.000366,-2.4925,0.005,9.62854,9.62854
24.00,9.62847,25.054039,0.000419,25.000476,-2.4925,0.005,9.62691,9.62691
25.00,9.62903,25.054128,0.000421,25.000532,-2.4924,0.005,9.62589,9.62589
26.00,9.62919,25.054231,0.000421,25.000548,-2.4923,0.005,9.62594,9.62594
27.00,9.62837,25.054176,0.000418,25.000418,-2.4923,0.005,9.62881,9.62881
28.00,9.62825,25.054245,0.000419,25.000382,-2.4923,0.005,9.63289,9.63289
29.00,9.62839,25.054271,0.000420,25.000243,-2.4923,0.005,9.63427,9.63427
30.00,9.62730,25.054232,0.000420,25.000219,-2.4924,0.005,9.63168,9.63168
31.00,9.62646,25.054170,0.000421,25.000198,-2.4925,0.005,9.62849,9.62849
32.00,9.62575,25.054247,0.000423,25.000297,-2.4926,0.005,9.62382,9.62382
33.00,9.62557,25.054217,0.000420,25.000279,-2.4927,0.005,9.62065,9.62065
34.00,9.62514,25.054121,0.000420,25.000245,-2.4927,0.005,9.61997,9.61997
35.00,9.62540,25.054216,0.000419,25.000255,-2.4928,0.006,9.62270,9.62270
36.00,9.62627,25.054266,0.000416,25.000253,-2.4929,0.006,9.62553,9.62553
37.00,9.62738,25.054235,0.000414,25.000157,-2.4929,0.006,9.62912,9.62912
38.00,9.62804,25.054287,0.000410,25.000195,-2.4930,0.006,9.63027,9.63027
39.00,9.62791,25.054285,0.000411,25.000146,-2.4931,0.006,9.62924,9.62924
40.00,9.62716,25.054326,0.000413,25.000134,-2.4931,0.006,9.62658,9.62658
41.00,9.62670,25.054361,0.000416,25.000137,-2.4931,0.006,9.62301,9.62301
42.00,9.62580,25.054507,0.000419,25.000283,-2.4932,0.006,9.61960,9.61960
43.00,9.62523,25.054554,0.000426,25.000251,-2.4932,0.006,9.61714,9.61714
44.00,9.62504,25.054692,0.000427,25.000398,-2.4932,0.006,9.61557,9.61557
45.00,9.62426,25.054720,0.000428,25.000422,-2.4932,0.006,9.61353,9.61353
46.00,9.62293,25.054795,0.000428,25.000410,-2.4931,0.006,9.61237,9.61237
47.00,9.62176,25.054704,0.000423,25.000260,-2.4931,0.006,9.61183,9.61183
48.00,9.62057,25.054782,0.000423,25.000329,-2.4932,0.007,9.61203,9.61203
49.00,9.61964,25.054812,0.000419,25.000284,-2.4933,0.007,9.61253,9.61253
50.00,9.61920,25.054852,0.000419,25.000286,-2.4934,0.007,9.61388,9.61388
51.00,9.61926,25.054873,0.000415,25.000273,-2.4937,0.007,9.61680,9.61680
52.00,9.61947,25.055031,0.000414,25.000342,-2.4939,0.007,9.61965,9.61965
53.00,9.61839,25.055050,0.000410,25.000278,-2.4939,0.008,9.61847,9.61847
54.00,9.61642,25.055169,0.000414,25.000353,-2.4938,0.008,9.61204,9.61204
55.00,9.61464,25.055154,0.000410,25.000335,-2.4938,0.008,9.60199,9.60199
56.00,9.61395,25.055214,0.000412,25.000362,-2.4938,0.008,9.58735,9.58735
57.00,9.61367,25.055211,0.000414,25.000355,-2.4938,0.008,9.56962,9.56962
58.00,9.61399,25.055303,0.000414,25.000413,-2.4938,0.008,9.55553,9.55553
59.00,9.61628,25.055332,0.000415,25.000375,-2.4939,0.008,9.54865,9.54865
60.00,9.61698,25.055351,0.000418,25.000280,-2.4939,0.008,9.54787,9.54787
@1,0.4000,0.8, 60.0550000000003 
61.00,9.62236,25.055386,0.000419,25.000249,-2.4938,0.008,9.55286,9.55286
62.00,9.61864,25.055423,0.000419,25.000198,-2.4940,0.008,9.56168,9.56168
63.00,9.60155,25.055418,0.000420,25.000140,-2.4940,0.008,9.56999,9.56999
64.00,9.58586,25.055385,0.000418,25.000068,-2.4941,0.009,9.57648,9.57648
65.00,9.57598,25.055529,0.000414,25.000184,-2.4943,0.009,9.58110,9.58110
66.00,9.57364,25.055587,0.000415,25.000311,-2.4944,0.009,9.58396,9.58396
67.00,9.57474,25.055603,0.000419,25.000375,-2.4945,0.009,9.58595,9.58595
68.00,9.57594,25.055646,0.000419,25.000409,-2.4946,0.009,9.58848,9.58848
69.00,9.57699,25.055716,0.000419,25.000485,-2.4947,0.009,9.59231,9.59231
70.00,9.57508,25.055623,0.000418,25.000440,-2.4947,0.009,9.59683,9.59683
71.00,9.57728,25.055567,0.000416,25.000321,-2.4947,0.009,9.59989,9.59989
72.00,9.57973,25.055618,0.000414,25.000339,-2.4947,0.010,9.60086,9.60086
73.00,9.57923,25.055703,0.000414,25.000358,-2.4947,0.010,9.60204,9.60204
74.00,9.57955,25.055767,0.000412,25.000332,-2.4948,0.010,9.60313,9.60313
75.00,9.58123,25.055903,0.000412,25.000295,-2.4949,0.010,9.60396,9.60396
76.00,9.58394,25.055986,0.000414,25.000288,-2.4951,0.011,9.60549,9.60549
77.00,9.58724,25.056095,0.000417,25.000294,-2.4952,0.011,9.60803,9.60803
78.00,9.59083,25.056094,0.000417,25.000242,-2.4953,0.010,9.60948,9.60948
79.00,9.59382,25.056165,0.000423,25.000252,-2.4955,0.010,9.60907,9.60907
80.00,9.59678,25.056287,0.000429,25.000344,-2.4956,0.010,9.60970,9.60970
81.00,9.59901,25.056402,0.000429,25.000387,-2.4957,0.010,9.61101,9.61101
82.00,9.60104,25.056495,0.000429,25.000397,-2.4960,0.010,9.61299,9.61299
83.00,9.60278,25.056600,0.000428,25.000458,-2.4960,0.010,9.61430,9.61430
84.00,9.60404,25.056671,0.000425,25.000480,-2.4961,0.011,9.61379,9.61379
85.00,9.60506,25.056692,0.000423,25.000488,-2.4962,0.011,9.61195,9.61195
86.00,9.60607,25.056796,0.000424,25.000507,-2.4963,0.011,9.60999,9.60999
87.00,9.60711,25.056782,0.000424,25.000459,-2.4963,0.011,9.60873,9.60873
88.00,9.60814,25.056843,0.000427,25.000453,-2.4965,0.011,9.60879,9.60879
89.00,9.60901,25.056829,0.000426,25.000373,-2.4966,0.011,9.61122,9.61122
90.00,9.60945,25.056817,0.000425,25.000309,-2.4968,0.011,9.61261,9.61261
91.00,9.60964,25.056784,0.000425,25.000285,-2.4969,0.011,9.61271,9.61271
92.00,9.61040,25.056828,0.000423,25.000279,-2.4971,0.011,9.61293,9.61293
93.00,9.61113,25.056767,0.000419,25.000222,-2.4971,0.012,9.61334,9.61334
94.00,9.61165,25.056793,0.000423,25.000252,-2.4972,0.012,9.61292,9.61292
95.00,9.61183,25.056880,0.000426,25.000317,-2.4973,0.012,9.61334,9.61334
96.00,9.61188,25.056887,0.000425,25.000292,-2.4974,0.012,9.61352,9.61352
97.00,9.61175,25.056902,0.000425,25.000318,-2.4975,0.012,9.61211,9.61211
98.00,9.61153,25.057052,0.000426,25.000389,-2.4977,0.012,9.60974,9.60974
99.00,9.61155,25.057049,0.000422,25.000379,-2.4978,0.012,9.60835,9.60835
100.00,9.61147,25.057034,0.000419,25.000335,-2.4979,0.012,9.60740,9.60740
101.00,9.61122,25.057078,0.000419,25.000308,-2.4979,0.012,9.60807,9.60807
102.00,9.61111,25.057069,0.000415,25.000217,-2.4980,0.012,9.61056,9.61056
103.00,9.61115,25.057130,0.000414,25.000227,-2.4980,0.013,9.61311,9.61311
104.00,9.61145,25.057209,0.000414,25.000218,-2.4981,0.013,9.61426,9.61426
105.00,9.61174,25.057332,0.000418,25.000292,-2.4982,0.013,9.61400,9.61400
106.00,9.61184,25.057395,0.000420,25.000354,-2.4982,0.013,9.61309,9.61309
107.00,9.61164,25.057530,0.000428,25.000479,-2.4984,0.013,9.60991,9.60991
108.00,9.61104,25.057490,0.000430,25.000445,-2.4985,0.012,9.60658,9.60658
109.00,9.61034,25.057491,0.000427,25.000415,-2.4988,0.013,9.60477,9.60477
110.00,9.60982,25.057473,0.000423,25.000252,-2.4990,0.013,9.60381,9.60381
111.00,9.60953,25.057493,0.000419,25.000182,-2.4993,0.013,9.60312,9.60312
112.00,9.60928,25.057500,0.000417,25.000154,-2.4994,0.013,9.60380,9.60380
113.00,9.60904,25.057561,0.000413,25.000079,-2.4996,0.013,9.60681,9.60681
114.00,9.60931,25.057665,0.000419,25.000123,-2.4997,0.013,9.61058,9.61058
115.00,9.60964,25.057755,0.000424,25.000237,-2.4998,0.013,9.61348,9.61348
116.00,9.60970,25.057759,0.000426,25.000308,-2.4998,0.013,9.61479,9.61479
117.00,9.60976,25.057809,0.000426,25.000357,-2.4999,0.014,9.61484,9.61484
118.00,9.60968,25.057926,0.000432,25.000510,-2.5001,0.014,9.61184,9.61184
119.00,9.60933,25.057889,0.000430,25.000477,-2.5002,0.014,9.60709,9.60709
120.00,9.60897,25.057804,0.000424,25.000383,-2.5003,0.014,9.60391,9.60391
121.00,9.60866,25.057952,0.000422,25.000422,-2.5005,0.014,9.60297,9.60297
122.00,9.60820,25.058048,0.000424,25.000456,-2.5007,0.014,9.60273,9.60273
123.00,9.60759,25.058096,0.000419,25.000416,-2.5009,0.014,9.60395,9.60395
124.00,9.60712,25.058200,0.000420,25.000451,-2.5010,0.014,9.60602,9.60602
125.00,9.60718,25.058459,0.000423,25.000606,-2.5011,0.014,9.60735,9.60735
126.00,9.60699,25.058499,0.000425,25.000558,-2.5012,0.014,9.60650,9.60650
127.00,9.60675,25.058389,0.000419,25.000363,-2.5013,0.015,9.60554,9.60554
128.00,9.60673,25.058492,0.000423,25.000453,-2.5014,0.015,9.60459,9.60459
129.00,9.60682,25.058609,0.000423,25.000529,-2.5016,0.015,9.60373,9.60373
130.00,9.60691,25.058479,0.000418,25.000402,-2.5018,0.015,9.60319,9.60319
131.00,9.60689,25.058347,0.000417,25.000302,-2.5019,0.015,9.60282,9.60282
132.00,9.60663,25.058461,0.000425,25.000388,-2.5020,0.015,9.60288,9.60288
133.00,9.60636,25.058403,0.000422,25.000262,-2.5022,0.015,9.60403,9.60403
134.00,9.60571,25.058401,0.000425,25.000234,-2.5024,0.015,9.60404,9.60404
135.00,9.60494,25.058577,0.000431,25.000350,-2.5026,0.015,9.60433,9.60433
136.00,9.60471,25.058652,0.000432,25.000329,-2.5028,0.015,9.60632,9.60632
137.00,9.60467,25.058772,0.000431,25.000393,-2.5029,0.015,9.60747,9.60747
138.00,9.60476,25.058793,0.000428,25.000381,-2.5030,0.015,9.60701,9.60701
139.00,9.60486,25.058773,0.000424,25.000325,-2.5031,0.015,9.60565,9.60565
140.00,9.60482,25.058653,0.000420,25.000162,-2.5032,0.015,9.60435,9.60435
141.00,9.60470,25.058766,0.000419,25.000258,-2.5033,0.016,9.60277,9.60277
142.00,9.60456,25.058664,0.000411,25.000133,-2.5034,0.016,9.60247,9.60247
143.00,9.60465,25.058541,0.000411,24.999981,-2.5035,0.016,9.60316,9.60316
144.00,9.60475,25.058644,0.000412,25.000016,-2.5036,0.016,9.60533,9.60533
145.00,9.60464,25.058738,0.000411,25.000119,-2.5037,0.016,9.60656,9.60656
146.00,9.60449,25.058833,0.000415,25.000200,-2.5039,0.016,9.60582,9.60582
147.00,9.60439,25.058895,0.000422,25.000222,-2.5040,0.016,9.60475,9.60475
148.00,9.60438,25.059056,0.000424,25.000400,-2.5042,0.016,9.60347,9.60347
149.00,9.60442,25.059003,0.000424,25.000341,-2.5044,0.016,9.60256,9.60256
150.00,9.60427,25.059086,0.000429,25.000370,-2.5045,0.016,9.60130,9.60130
151.00,9.60417,25.059093,0.000427,25.000306,-2.5047,0.016,9.60227,9.60227
152.00,9.60437,25.059191,0.000426,25.000387,-2.5048,0.017,9.60279,9.60279
153.00,9.60421,25.059176,0.000426,25.000335,-2.5049,0.017,9.60258,9.60258
154.00,9.60391,25.059313,0.000428,25.000418,-2.5049,0.017,9.60142,9.60142
155.00,9.60352,25.059318,0.000425,25.000356,-2.5050,0.017,9.60085,9.60085
156.00,9.60296,25.059346,0.000425,25.000350,-2.5052,0.017,9.59997,9.59997
157.00,9.60253,25.059410,0.000424,25.000388,-2.5054,0.017,9.59920,9.59920
158.00,9.60192,25.059536,0.000426,25.000460,-2.5056,0.017,9.59711,9.59711
159.00,9.60144,25.059572,0.000427,25.000449,-2.5057,0.017,9.59636,9.59636
160.00,9.60133,25.059636,0.000432,25.000495,-2.5059,0.017,9.59617,9.59617
161.00,9.60111,25.059676,0.000427,25.000495,-2.5060,0.017,9.59618,9.59618
162.00,9.60105,25.059694,0.000428,25.000429,-2.5061,0.017,9.59740,9.59740
163.00,9.60114,25.059775,0.000428,25.000442,-2.5062,0.017,9.60122,9.60122
164.00,9.60099,25.059787,0.000426,25.000381,-2.5064,0.017,9.60300,9.60300
165.00,9.60063,25.059860,0.000422,25.000369,-2.5065,0.018,9.60329,9.60329
166.00,9.60024,25.059951,0.000427,25.000377,-2.5066,0.017,9.60194,9.60194
167.00,9.59981,25.060025,0.000430,25.000387,-2.5067,0.018,9.59888,9.59888
168.00,9.59930,25.060034,0.000431,25.000382,-2.5068,0.018,9.59544,9.59544
169.00,9.59896,25.060126,0.000430,25.000454,-2.5069,0.018,9.59460,9.59460
170.00,9.59886,25.060139,0.000431,25.000443,-2.5071,0.018,9.59546,9.59546
171.00,9.59898,25.060164,0.000428,25.000451,-2.5073,0.018,9.59759,9.59759
172.00,9.59892,25.060307,0.000426,25.000538,-2.5075,0.018,9.60030,9.60030
173.00,9.59901,25.060385,0.000421,25.000539,-2.5078,0.018,9.60230,9.60230
174.00,9.59916,25.060515,0.000423,25.000571,-2.5079,0.019,9.60347,9.60347
175.00,9.59950,25.060556,0.000420,25.000515,-2.5080,0.019,9.60356,9.60356
176.00,9.59978,25.060621,0.000419,25.000541,-2.5080,0.019,9.60375,9.60375
177.00,9.59980,25.060688,0.000423,25.000559,-2.5081,0.019,9.60238,9.60238
178.00,9.59954,25.060729,0.000426,25.000537,-2.5082,0.019,9.59833,9.59833
179.00,9.59869,25.060688,0.000425,25.000454,-2.5083,0.019,9.59169,9.59169
180.00,9.59800,25.060616,0.000424,25.000410,-2.5085,0.019,9.58992,9.58992
181.00,9.59832,25.060629,0.000424,25.000381,-2.5086,0.019,9.59073,9.59073
182.00,9.59858,25.060542,0.000421,25.000283,-2.5087,0.019,9.59244,9.59244
183.00,9.59826,25.060503,0.000418,25.000199,-2.5089,0.019,9.59567,9.59567
184.00,9.59767,25.060462,0.000415,25.000164,-2.5090,0.020,9.59998,9.59998
185.00,9.59732,25.060613,0.000418,25.000296,-2.5091,0.020,9.59947,9.59947
186.00,9.59776,25.060636,0.000421,25.000307,-2.5092,0.020,9.59486,9.59486
187.00,9.59822,25.060613,0.000418,25.000271,-2.5095,0.020,9.59114,9.59114
188.00,9.59766,25.060725,0.000420,25.000344,-2.5096,0.020,9.58879,9.58879
189.00,9.59663,25.060792,0.000421,25.000371,-2.5097,0.020,9.58760,9.58760
190.00,9.59532,25.060804,0.000422,25.000342,-2.5099,0.020,9.58763,9.58763
191.00,9.59414,25.060862,0.000418,25.000331,-2.5101,0.020,9.58813,9.58813
192.00,9.59301,25.061006,0.000421,25.000394,-2.5102,0.020,9.58747,9.58747
193.00,9.59258,25.060962,0.000422,25.000374,-2.5105,0.020,9.58583,9.58583
194.00,9.59154,25.060987,0.000422,25.000384,-2.5107,0.020,9.58587,9.58587
195.00,9.59096,25.061022,0.000421,25.000354,-2.5108,0.020,9.58564,9.58564
196.00,9.59028,25.061059,0.000421,25.000348,-2.5109,0.020,9.58541,9.58541
197.00,9.58943,25.061095,0.000420,25.000349,-2.5111,0.020,9.58569,9.58569
198.00,9.58924,25.061219,0.000418,25.000368,-2.5111,0.020,9.58802,9.58802
199.00,9.58992,25.061325,0.000416,25.000329,-2.5112,0.020,9.58750,9.58750
200.00,9.58997,25.061462,0.000416,25.000336,-2.5114,0.021,9.58533,9.58533
201.00,9.58878,25.061546,0.000417,25.000338,-2.5116,0.021,9.58388,9.58388
202.00,9.58707,25.061579,0.000421,25.000272,-2.5117,0.021,9.58334,9.58334
203.00,9.58616,25.061676,0.000425,25.000257,-2.5119,0.021,9.57904,9.57904
204.00,9.58596,25.061740,0.000424,25.000341,-2.5121,0.021,9.56945,9.56945
205.00,9.58578,25.061711,0.000425,25.000345,-2.5123,0.021,9.54818,9.54818
206.00,9.58506,25.061700,0.000423,25.000347,-2.5124,0.021,9.51181,9.51181
207.00,9.58536,25.061765,0.000420,25.000407,-2.5123,0.021,9.46157,9.46157
208.00,9.58525,25.061815,0.000421,25.000479,-2.5124,0.021,9.40372,9.40372
209.00,9.58416,25.061798,0.000424,25.000421,-2.5124,0.021,9.34572,9.34572
210.00,9.58091,25.061700,0.000419,25.000229,-2.5125,0.021,9.29824,9.29824
@2,2.0001,4.0, 210.034 
211.00,9.58003,25.061734,0.000418,25.000155,-2.5126,0.021,9.26693,9.26693
212.00,9.57820,25.061742,0.000417,25.000137,-2.5129,0.022,9.25375,9.25375
213.00,9.56756,25.061746,0.000415,25.000137,-2.5132,0.022,9.25712,9.25712
214.00,9.53633,25.061752,0.000415,25.000116,-2.5134,0.022,9.27190,9.27190
215.00,9.47319,25.061896,0.000419,25.000254,-2.5137,0.022,9.29309,9.29309
216.00,9.39782,25.061961,0.000423,25.000309,-2.5138,0.022,9.31715,9.31715
217.00,9.33153,25.062021,0.000423,25.000317,-2.5140,0.022,9.34040,9.34040
218.00,9.27973,25.062005,0.000419,25.000234,-2.5141,0.022,9.36161,9.36161
219.00,9.24696,25.062116,0.000418,25.000270,-2.5142,0.023,9.38222,9.38222
220.00,9.23597,25.062194,0.000419,25.000289,-2.5143,0.023,9.40309,9.40309
221.00,9.24152,25.062233,0.000419,25.000297,-2.5144,0.023,9.42501,9.42501
222.00,9.26552,25.062246,0.000421,25.000305,-2.5146,0.023,9.44570,9.44570
223.00,9.29570,25.062298,0.000425,25.000339,-2.5148,0.023,9.46289,9.46289
224.00,9.32010,25.062257,0.000425,25.000300,-2.5151,0.023,9.47792,9.47792
225.00,9.34092,25.062224,0.000421,25.000238,-2.5153,0.023,9.49047,9.49047
226.00,9.36164,25.062239,0.000421,25.000215,-2.5156,0.023,9.49959,9.49959
227.00,9.38263,25.062320,0.000423,25.000235,-2.5158,0.023,9.50584,9.50584
228.00,9.40397,25.062382,0.000424,25.000206,-2.5159,0.023,9.51215,9.51215
229.00,9.42505,25.062455,0.000423,25.000202,-2.5161,0.024,9.51676,9.51676
230.00,9.44478,25.062629,0.000428,25.000312,-2.5161,0.024,9.52106,9.52106
231.00,9.45875,25.062681,0.000428,25.000276,-2.5162,0.024,9.52551,9.52551
232.00,9.47035,25.062652,0.000422,25.000189,-2.5164,0.024,9.53045,9.53045
233.00,9.47888,25.062683,0.000419,25.000174,-2.5166,0.024,9.53433,9.53433
234.00,9.48624,25.062773,0.000418,25.000213,-2.5168,0.024,9.53909,9.53909
235.00,9.49321,25.062735,0.000416,25.000127,-2.5171,0.024,9.54423,9.54423
236.00,9.49910,25.062856,0.000415,25.000227,-2.5174,0.024,9.54978,9.54978
237.00,9.50642,25.062975,0.000417,25.000262,-2.5176,0.025,9.55698,9.55698
238.00,9.51523,25.062981,0.000417,25.000236,-2.5178,0.025,9.56495,9.56495
239.00,9.52316,25.063065,0.000421,25.000249,-2.5179,0.025,9.57020,9.57020
240.00,9.52937,25.063191,0.000424,25.000289,-2.5180,0.025,9.57376,9.57376
241.00,9.53489,25.063208,0.000424,25.000208,-2.5181,0.025,9.57426,9.57426
242.00,9.53925,25.063258,0.000425,25.000212,-2.5183,0.025,9.57187,9.57187
243.00,9.54312,25.063407,0.000426,25.000296,-2.5185,0.025,9.56900,9.56900
244.00,9.54749,25.063390,0.000424,25.000251,-2.5187,0.025,9.56852,9.56852
245.00,9.55161,25.063403,0.000424,25.000269,-2.5189,0.025,9.56829,9.56829
246.00,9.55450,25.063521,0.000426,25.000339,-2.5192,0.025,9.56860,9.56860
247.00,9.55632,25.063419,0.000421,25.000221,-2.5192,0.025,9.56995,9.56995
248.00,9.55866,25.063441,0.000420,25.000208,-2.5193,0.025,9.57239,9.57239
249.00,9.56163,25.063613,0.000423,25.000342,-2.5194,0.025,9.57456,9.57456
250.00,9.56432,25.063586,0.000421,25.000313,-2.5196,0.025,9.57583,9.57583
251.00,9.56653,25.063621,0.000424,25.000371,-2.5197,0.026,9.57783,9.57783
252.00,9.56881,25.063747,0.000429,25.000454,-2.5201,0.025,9.58165,9.58165
253.00,9.57127,25.063719,0.000427,25.000448,-2.5205,0.026,9.58376,9.58376
254.00,9.57364,25.063658,0.000425,25.000398,-2.5209,0.026,9.58554,9.58554
255.00,9.57543,25.063666,0.000426,25.000406,-2.5211,0.026,9.58627,9.58627
256.00,9.57640,25.063561,0.000423,25.000305,-2.5213,0.026,9.58625,9.58625
257.00,9.57695,25.063601,0.000423,25.000364,-2.5214,0.026,9.58454,9.58454
258.00,9.57701,25.063587,0.000425,25.000289,-2.5215,0.026,9.58300,9.58300
259.00,9.57721,25.063613,0.000424,25.000256,-2.5216,0.026,9.58085,9.58085
260.00,9.57747,25.063711,0.000425,25.000263,-2.5219,0.026,9.58023,9.58023
261.00,9.57782,25.063781,0.000426,25.000240,-2.5222,0.026,9.57969,9.57969
262.00,9.57850,25.063747,0.000422,25.000100,-2.5225,0.026,9.57998,9.57998
263.00,9.57958,25.063898,0.000425,25.000167,-2.5227,0.026,9.58119,9.58119
264.00,9.58054,25.063860,0.000424,25.000112,-2.5229,0.026,9.58315,9.58315
265.00,9.58157,25.063861,0.000421,25.000095,-2.5230,0.027,9.58621,9.58621
266.00,9.58281,25.063938,0.000419,25.000127,-2.5231,0.027,9.58993,9.58993
267.00,9.58398,25.064072,0.000424,25.000288,-2.5232,0.027,9.59225,9.59225
268.00,9.58519,25.064065,0.000423,25.000260,-2.5233,0.027,9.59442,9.59442
269.00,9.58572,25.064156,0.000425,25.000281,-2.5234,0.027,9.59376,9.59376
270.00,9.58589,25.064273,0.000429,25.000330,-2.5237,0.027,9.59169,9.59169
271.00,9.58629,25.064177,0.000427,25.000229,-2.5239,0.027,9.58966,9.58966
272.00,9.58628,25.064202,0.000430,25.000192,-2.5240,0.027,9.58783,9.58783
273.00,9.58601,25.064266,0.000434,25.000241,-2.5242,0.027,9.58485,9.58485
274.00,9.58560,25.064299,0.000435,25.000220,-2.5244,0.027,9.58370,9.58370
275.00,9.58528,25.064354,0.000434,25.000199,-2.5245,0.027,9.58306,9.58306
276.00,9.58534,25.064537,0.000434,25.000330,-2.5246,0.027,9.58258,9.58258
277.00,9.58561,25.064572,0.000433,25.000301,-2.5248,0.027,9.58275,9.58275
278.00,9.58575,25.064594,0.000428,25.000258,-2.5249,0.027,9.58296,9.58296
279.00,9.58585,25.064658,0.000428,25.000280,-2.5250,0.028,9.58301,9.58301
280.00,9.58576,25.064656,0.000427,25.000264,-2.5251,0.028,9.58156,9.58156
281.00,9.58558,25.064709,0.000427,25.000236,-2.5253,0.028,9.58054,9.58054
282.00,9.58573,25.064805,0.000424,25.000285,-2.5254,0.028,9.58025,9.58025
283.00,9.58584,25.064830,0.000426,25.000281,-2.5255,0.028,9.58133,9.58133
284.00,9.58584,25.064841,0.000426,25.000214,-2.5255,0.028,9.58224,9.58224
285.00,9.58542,25.064817,0.000427,25.000145,-2.5256,0.028,9.58406,9.58406
286.00,9.58479,25.064782,0.000429,25.000057,-2.5256,0.028,9.58497,9.58497
287.00,9.58412,25.064750,0.000429,24.999953,-2.5258,0.028,9.58379,9.58379
288.00,9.58316,25.064865,0.000429,24.999984,-2.5260,0.028,9.58183,9.58183
289.00,9.58253,25.064894,0.000424,25.000027,-2.5261,0.028,9.58057,9.58057
290.00,9.58220,25.064939,0.000422,25.000078,-2.5262,0.029,9.57940,9.57940
291.00,9.58191,25.065010,0.000416,25.000204,-2.5264,0.029,9.57895,9.57895
292.00,9.58170,25.065054,0.000414,25.000288,-2.5265,0.029,9.57972,9.57972
293.00,9.58170,25.065075,0.000416,25.000339,-2.5267,0.029,9.58107,9.58107
294.00,9.58199,25.065093,0.000414,25.000264,-2.5268,0.029,9.58305,9.58305
295.00,9.58252,25.065154,0.000416,25.000279,-2.5270,0.029,9.58634,9.58634
296.00,9.58322,25.065199,0.000418,25.000216,-2.5271,0.029,9.58907,9.58907
297.00,9.58334,25.065231,0.000420,25.000140,-2.5272,0.029,9.58944,9.58944
298.00,9.58337,25.065230,0.000416,25.000057,-2.5271,0.029,9.58954,9.58954
299.00,9.58349,25.065289,0.000421,25.000132,-2.5272,0.029,9.58841,9.58841
300.00,9.58373,25.065388,0.000425,25.000177,-2.5274,0.029,9.58607,9.58607
301.00,9.58399,25.065369,0.000427,25.000106,-2.5276,0.029,9.58282,9.58282
302.00,9.58372,25.065433,0.000428,25.000128,-2.5277,0.029,9.58105,9.58105
303.00,9.58333,25.065501,0.000429,25.000170,-2.5280,0.029,9.58025,9.58025
304.00,9.58315,25.065570,0.000426,25.000184,-2.5282,0.030,9.58075,9.58075
305.00,9.58322,25.065564,0.000424,25.000115,-2.5283,0.030,9.58115,9.58115
306.00,9.58327,25.065658,0.000422,25.000165,-2.5283,0.030,9.58281,9.58281
307.00,9.58360,25.065665,0.000421,25.000162,-2.5282,0.030,9.58470,9.58470
308.00,9.58362,25.065654,0.000421,25.000091,-2.5282,0.030,9.58318,9.58318
309.00,9.58328,25.065721,0.000424,25.000114,-2.5282,0.030,9.58052,9.58052
310.00,9.58311,25.065902,0.000427,25.000271,-2.5282,0.030,9.57876,9.57876
311.00,9.58304,25.066036,0.000430,25.000366,-2.5283,0.030,9.57747,9.57747
312.00,9.58292,25.066213,0.000435,25.000418,-2.5284,0.030,9.57579,9.57579
313.00,9.58247,25.066370,0.000438,25.000467,-2.5286,0.030,9.57587,9.57587
314.00,9.58211,25.066418,0.000439,25.000439,-2.5287,0.030,9.57846,9.57846
315.00,9.58200,25.066424,0.000436,25.000369,-2.5289,0.030,9.58100,9.58100
316.00,9.58151,25.066507,0.000436,25.000420,-2.5290,0.030,9.58198,9.58198
317.00,9.58123,25.066485,0.000432,25.000452,-2.5290,0.030,9.58325,9.58325
318.00,9.58117,25.066476,0.000428,25.000470,-2.5290,0.030,9.58507,9.58507
319.00,9.58103,25.066567,0.000426,25.000522,-2.5290,0.031,9.58411,9.58411
320.00,9.58083,25.066594,0.000429,25.000495,-2.5291,0.031,9.58187,9.58187
321.00,9.58062,25.066461,0.000427,25.000301,-2.5291,0.031,9.58020,9.58020
322.00,9.58059,25.066503,0.000426,25.000244,-2.5293,0.031,9.57847,9.57847
323.00,9.58041,25.066596,0.000426,25.000223,-2.5294,0.031,9.57717,9.57717
324.00,9.58035,25.066585,0.000427,25.000227,-2.5294,0.031,9.57817,9.57817
325.00,9.58036,25.066681,0.000424,25.000281,-2.5294,0.031,9.57995,9.57995
326.00,9.58042,25.066808,0.000424,25.000385,-2.5295,0.032,9.58162,9.58162
327.00,9.58020,25.066724,0.000425,25.000296,-2.5297,0.032,9.58280,9.58280
328.00,9.58009,25.066657,0.000422,25.000285,-2.5298,0.032,9.58270,9.58270
329.00,9.58035,25.066770,0.000424,25.000329,-2.5299,0.032,9.58152,9.58152
330.00,9.58071,25.066656,0.000424,25.000200,-2.5301,0.032,9.58068,9.58068
331.00,9.58090,25.066687,0.000428,25.000232,-2.5302,0.032,9.57968,9.57968
332.00,9.58073,25.066812,0.000428,25.000299,-2.5303,0.032,9.57787,9.57787
333.00,9.58053,25.066876,0.000433,25.000285,-2.5305,0.032,9.57739,9.57739
334.00,9.58057,25.066831,0.000430,25.000161,-2.5306,0.032,9.57795,9.57795
335.00,9.58037,25.066893,0.000428,25.000253,-2.5307,0.032,9.57890,9.57890
336.00,9.58041,25.066873,0.000425,25.000187,-2.5307,0.032,9.58002,9.58002
337.00,9.58048,25.066963,0.000425,25.000270,-2.5309,0.032,9.58299,9.58299
338.00,9.58056,25.066998,0.000426,25.000294,-2.5309,0.032,9.58518,9.58518
339.00,9.58074,25.067106,0.000426,25.000401,-2.5309,0.032,9.58592,9.58592
340.00,9.58108,25.067218,0.000429,25.000407,-2.5309,0.032,9.58537,9.58537
341.00,9.58139,25.067383,0.000431,25.000504,-2.5310,0.032,9.58493,9.58493
342.00,9.58165,25.067429,0.000429,25.000467,-2.5310,0.033,9.58326,9.58326
343.00,9.58175,25.067463,0.000424,25.000414,-2.5310,0.033,9.58171,9.58171
344.00,9.58157,25.067359,0.000421,25.000261,-2.5311,0.033,9.58013,9.58013
345.00,9.58116,25.067363,0.000420,25.000174,-2.5312,0.033,9.57889,9.57889
346.00,9.58105,25.067317,0.000418,25.000085,-2.5313,0.033,9.57989,9.57989
347.00,9.58127,25.067353,0.000418,25.000072,-2.5313,0.033,9.58139,9.58139
348.00,9.58149,25.067460,0.000424,25.000149,-2.5313,0.033,9.58211,9.58211
349.00,9.58166,25.067589,0.000427,25.000237,-2.5314,0.033,9.58288,9.58288
350.00,9.58169,25.067761,0.000428,25.000383,-2.5316,0.033,9.58338,9.58338
351.00,9.58163,25.067832,0.000427,25.000432,-2.5317,0.033,9.58216,9.58216
352.00,9.58238,25.067892,0.000428,25.000511,-2.5318,0.033,9.58239,9.58239
353.00,9.58259,25.067902,0.000426,25.000506,-2.5320,0.034,9.57776,9.57776
354.00,9.58205,25.067895,0.000422,25.000440,-2.5320,0.034,9.56305,9.56305
355.00,9.58145,25.067854,0.000421,25.000395,-2.5319,0.034,9.53773,9.53773
356.00,9.58095,25.067872,0.000421,25.000369,-2.5319,0.034,9.49886,9.49886
357.00,9.58128,25.067959,0.000423,25.000417,-2.5320,0.034,9.44579,9.44579
358.00,9.58260,25.067870,0.000422,25.000277,-2.5320,0.034,9.38805,9.38805
359.00,9.58121,25.067973,0.000422,25.000303,-2.5321,0.034,9.33551,9.33551
360.00,9.58019,25.067967,0.000420,25.000229,-2.5322,0.034,9.29383,9.29383
@3,2.0001,4.0, 360.295000000006 
361.00,9.58264,25.068014,0.000416,25.000195,-2.5323,0.034,9.26828,9.26828
362.00,9.58263,25.067977,0.000409,25.000049,-2.5324,0.035,9.26002,9.26002
363.00,9.55766,25.068109,0.000405,25.000109,-2.5324,0.035,9.26745,9.26745
364.00,9.50746,25.068172,0.000405,25.000158,-2.5324,0.035,9.28479,9.28479
365.00,9.45307,25.068367,0.000408,25.000291,-2.5324,0.036,9.30622,9.30622
366.00,9.38811,25.068495,0.000409,25.000342,-2.5324,0.036,9.32592,9.32592
367.00,9.32239,25.068577,0.000412,25.000379,-2.5323,0.036,9.34278,9.34278
368.00,9.26952,25.068790,0.000421,25.000521,-2.5324,0.036,9.35686,9.35686
369.00,9.24496,25.068878,0.000422,25.000498,-2.5325,0.036,9.36990,9.36990
370.00,9.24500,25.068871,0.000420,25.000422,-2.5327,0.036,9.38364,9.38364
371.00,9.26044,25.068920,0.000423,25.000449,-2.5328,0.036,9.40056,9.40056
372.00,9.28102,25.068928,0.000423,25.000413,-2.5329,0.036,9.41933,9.41933
373.00,9.30641,25.068897,0.000417,25.000361,-2.5330,0.036,9.43817,9.43817
374.00,9.32867,25.068855,0.000416,25.000334,-2.5330,0.036,9.45550,9.45550
375.00,9.34229,25.068766,0.000413,25.000227,-2.5331,0.036,9.46940,9.46940
376.00,9.35610,25.068816,0.000414,25.000222,-2.5332,0.036,9.47934,9.47934
377.00,9.37129,25.068834,0.000416,25.000201,-2.5333,0.037,9.48849,9.48849
378.00,9.38800,25.068872,0.000417,25.000190,-2.5333,0.037,9.49705,9.49705
379.00,9.40289,25.068936,0.000420,25.000239,-2.5334,0.037,9.50420,9.50420
380.00,9.41900,25.069039,0.000425,25.000300,-2.5335,0.037,9.50975,9.50975
381.00,9.43472,25.068997,0.000425,25.000237,-2.5336,0.037,9.51560,9.51560
382.00,9.44692,25.069069,0.000426,25.000277,-2.5337,0.037,9.51995,9.51995
383.00,9.45790,25.069074,0.000425,25.000302,-2.5339,0.037,9.52402,9.52402
384.00,9.46671,25.069019,0.000424,25.000226,-2.5340,0.037,9.52851,9.52851
385.00,9.47434,25.069031,0.000422,25.000170,-2.5340,0.037,9.53431,9.53431
386.00,9.48338,25.069076,0.000422,25.000186,-2.5338,0.037,9.54055,9.54055
387.00,9.49191,25.069088,0.000421,25.000173,-2.5338,0.037,9.54641,9.54641
388.00,9.50019,25.069137,0.000422,25.000139,-2.5338,0.037,9.55092,9.55092
389.00,9.50799,25.069224,0.000423,25.000196,-2.5339,0.037,9.55311,9.55311
390.00,9.51507,25.069166,0.000424,25.000175,-2.5340,0.037,9.55500,9.55500
391.00,9.52070,25.069248,0.000427,25.000225,-2.5341,0.037,9.55652,9.55652
392.00,9.52593,25.069369,0.000431,25.000306,-2.5342,0.037,9.55804,9.55804
393.00,9.53055,25.069398,0.000430,25.000377,-2.5343,0.037,9.55967,9.55967
394.00,9.53504,25.069519,0.000431,25.000419,-2.5343,0.037,9.56290,9.56290
395.00,9.53911,25.069641,0.000428,25.000462,-2.5343,0.038,9.56521,9.56521
396.00,9.54287,25.069618,0.000422,25.000371,-2.5343,0.038,9.56653,9.56653
397.00,9.54647,25.069614,0.000415,25.000263,-2.5343,0.038,9.56809,9.56809
398.00,9.54958,25.069661,0.000418,25.000193,-2.5342,0.038,9.56958,9.56958
399.00,9.55239,25.069722,0.000423,25.000205,-2.5342,0.038,9.57076,9.57076
400.00,9.55524,25.069804,0.000427,25.000268,-2.5342,0.038,9.57205,9.57205
401.00,9.55782,25.069782,0.000430,25.000239,-2.5342,0.038,9.57261,9.57261
402.00,9.55995,25.069835,0.000436,25.000343,-2.5341,0.038,9.57130,9.57130
403.00,9.56169,25.069826,0.000438,25.000325,-2.5342,0.038,9.56976,9.56976
404.00,9.56315,25.069812,0.000432,25.000276,-2.5342,0.038,9.56890,9.56890
405.00,9.56468,25.069793,0.000431,25.000226,-2.5343,0.038,9.56981,9.56981
406.00,9.56622,25.070025,0.000434,25.000323,-2.5343,0.038,9.57150,9.57150
407.00,9.56728,25.070116,0.000432,25.000308,-2.5345,0.038,9.57358,9.57358
408.00,9.56806,25.070202,0.000431,25.000295,-2.5346,0.039,9.57449,9.57449
409.00,9.56866,25.070239,0.000432,25.000287,-2.5347,0.038,9.57388,9.57388
410.00,9.56959,25.070385,0.000433,25.000356,-2.5347,0.038,9.57316,9.57316
411.00,9.57050,25.070247,0.000428,25.000230,-2.5347,0.039,9.57329,9.57329
412.00,9.57149,25.070262,0.000429,25.000238,-2.5348,0.039,9.57499,9.57499
413.00,9.57243,25.070282,0.000427,25.000266,-2.5348,0.039,9.57766,9.57766
414.00,9.57309,25.070305,0.000422,25.000220,-2.5348,0.039,9.57957,9.57957
415.00,9.57346,25.070347,0.000421,25.000146,-2.5347,0.039,9.57987,9.57987
416.00,9.57397,25.070485,0.000421,25.000207,-2.5347,0.039,9.57896,9.57896
417.00,9.57400,25.070546,0.000420,25.000195,-2.5347,0.039,9.57595,9.57595
418.00,9.57386,25.070525,0.000414,25.000080,-2.5346,0.039,9.57315,9.57315
419.00,9.57366,25.070514,0.000412,25.000022,-2.5345,0.040,9.57204,9.57204
420.00,9.57345,25.070518,0.000412,25.000007,-2.5345,0.040,9.57075,9.57075
421.00,9.57344,25.070535,0.000413,24.999990,-2.5345,0.040,9.57045,9.57045
422.00,9.57373,25.070543,0.000413,24.999918,-2.5344,0.040,9.57149,9.57149
423.00,9.57432,25.070634,0.000415,25.000041,-2.5345,0.040,9.57351,9.57351
424.00,9.57493,25.070751,0.000416,25.000105,-2.5345,0.040,9.57454,9.57454
425.00,9.57467,25.070859,0.000419,25.000208,-2.5346,0.040,9.57312,9.57312
426.00,9.57382,25.070989,0.000423,25.000338,-2.5348,0.040,9.57132,9.57132
427.00,9.57325,25.070953,0.000421,25.000274,-2.5348,0.040,9.56993,9.56993
428.00,9.57316,25.070985,0.000420,25.000168,-2.5350,0.040,9.56942,9.56942
429.00,9.57381,25.071050,0.000426,25.000239,-2.5350,0.040,9.57018,9.57018
430.00,9.57417,25.071057,0.000423,25.000183,-2.5349,0.041,9.57308,9.57308
431.00,9.57415,25.070927,0.000418,25.000001,-2.5349,0.041,9.57535,9.57535
432.00,9.57386,25.071061,0.000421,25.000134,-2.5349,0.041,9.57723,9.57723
433.00,9.57350,25.071161,0.000425,25.000183,-2.5349,0.041,9.57703,9.57703
434.00,9.57315,25.071179,0.000421,25.000118,-2.5349,0.041,9.57541,9.57541
435.00,9.57289,25.071196,0.000421,25.000120,-2.5349,0.041,9.57388,9.57388
436.00,9.57270,25.071294,0.000425,25.000233,-2.5349,0.041,9.57355,9.57355
437.00,9.57302,25.071254,0.000422,25.000181,-2.5349,0.041,9.57531,9.57531
438.00,9.57389,25.071334,0.000423,25.000270,-2.5348,0.041,9.57689,9.57689
439.00,9.57465,25.071420,0.000426,25.000323,-2.5347,0.041,9.58024,9.58024
440.00,9.57563,25.071474,0.000426,25.000289,-2.5346,0.041,9.58392,9.58392
441.00,9.57616,25.071491,0.000427,25.000207,-2.5346,0.041,9.58465,9.58465
442.00,9.57610,25.071441,0.000425,25.000071,-2.5346,0.041,9.58117,9.58117
443.00,9.57549,25.071475,0.000425,25.000069,-2.5345,0.042,9.57675,9.57675
444.00,9.57462,25.071477,0.000425,24.999988,-2.5344,0.042,9.57162,9.57162
445.00,9.57422,25.071581,0.000429,25.000105,-2.5342,0.042,9.56601,9.56601
446.00,9.57403,25.071635,0.000428,25.000140,-2.5342,0.042,9.56211,9.56211
447.00,9.57385,25.071756,0.000430,25.000260,-2.5341,0.042,9.56229,9.56229
448.00,9.57417,25.071707,0.000429,25.000206,-2.5341,0.042,9.56621,9.56621
449.00,9.57421,25.071809,0.000428,25.000315,-2.5342,0.042,9.56902,9.56902
450.00,9.57390,25.071715,0.000424,25.000193,-2.5344,0.042,9.57098,9.57098
451.00,9.57361,25.071771,0.000425,25.000208,-2.5344,0.042,9.57332,9.57332
452.00,9.57341,25.071904,0.000428,25.000277,-2.5343,0.042,9.57572,9.57572
453.00,9.57367,25.071941,0.000430,25.000276,-2.5343,0.042,9.57491,9.57491
454.00,9.57357,25.072008,0.000432,25.000300,-2.5341,0.042,9.57287,9.57287
455.00,9.57324,25.072090,0.000434,25.000309,-2.5339,0.042,9.57161,9.57161
456.00,9.57306,25.072186,0.000435,25.000314,-2.5338,0.042,9.57150,9.57150
457.00,9.57245,25.072199,0.000433,25.000277,-2.5338,0.042,9.56849,9.56849
458.00,9.57117,25.072351,0.000436,25.000293,-2.5338,0.042,9.56539,9.56539
459.00,9.56955,25.072303,0.000432,25.000193,-2.5339,0.043,9.56544,9.56544
460.00,9.56906,25.072400,0.000432,25.000272,-2.5338,0.043,9.56615,9.56615
461.00,9.56850,25.072425,0.000431,25.000302,-2.5339,0.043,9.56668,9.56668
462.00,9.56861,25.072462,0.000430,25.000282,-2.5338,0.043,9.56901,9.56901
463.00,9.56923,25.072469,0.000425,25.000287,-2.5338,0.043,9.57196,9.57196
464.00,9.57009,25.072630,0.000428,25.000383,-2.5337,0.043,9.57517,9.57517
465.00,9.57137,25.072699,0.000427,25.000369,-2.5337,0.043,9.57941,9.57941
466.00,9.57249,25.072806,0.000432,25.000334,-2.5337,0.043,9.58030,9.58030
467.00,9.57323,25.072887,0.000429,25.000251,-2.5337,0.043,9.58019,9.58019
468.00,9.57327,25.073049,0.000431,25.000250,-2.5337,0.043,9.57983,9.57983
469.00,9.57280,25.073091,0.000431,25.000198,-2.5337,0.043,9.57719,9.57719
470.00,9.57271,25.073166,0.000433,25.000238,-2.5337,0.044,9.57403,9.57403
471.00,9.57293,25.073238,0.000432,25.000245,-2.5338,0.044,9.57340,9.57340
472.00,9.57277,25.073259,0.000435,25.000324,-2.5337,0.044,9.57264,9.57264
473.00,9.57249,25.073223,0.000433,25.000340,-2.5337,0.044,9.57263,9.57263
474.00,9.57261,25.073253,0.000433,25.000390,-2.5336,0.044,9.57344,9.57344
475.00,9.57294,25.073253,0.000430,25.000356,-2.5335,0.044,9.57271,9.57271
476.00,9.57298,25.073252,0.000426,25.000419,-2.5334,0.044,9.57105,9.57105
477.00,9.57269,25.073347,0.000428,25.000463,-2.5334,0.045,9.56914,9.56914
478.00,9.57294,25.073319,0.000430,25.000376,-2.5332,0.045,9.56850,9.56850
479.00,9.57338,25.073288,0.000429,25.000272,-2.5331,0.045,9.56831,9.56831
480.00,9.57380,25.073339,0.000431,25.000271,-2.5329,0.045,9.57043,9.57043
481.00,9.57443,25.073492,0.000434,25.000357,-2.5328,0.045,9.57370,9.57370
482.00,9.57455,25.073489,0.000433,25.000369,-2.5326,0.045,9.57600,9.57600
483.00,9.57447,25.073482,0.000432,25.000373,-2.5326,0.045,9.57665,9.57665
484.00,9.57413,25.073530,0.000431,25.000465,-2.5326,0.045,9.57603,9.57603
485.00,9.57327,25.073506,0.000429,25.000437,-2.5326,0.045,9.57406,9.57406
486.00,9.57268,25.073376,0.000426,25.000267,-2.5324,0.045,9.57212,9.57212
487.00,9.57243,25.073388,0.000424,25.000257,-2.5323,0.045,9.57114,9.57114
488.00,9.57214,25.073405,0.000425,25.000241,-2.5322,0.045,9.57075,9.57075
489.00,9.57217,25.073373,0.000427,25.000131,-2.5321,0.045,9.57118,9.57118
490.00,9.57228,25.073336,0.000428,25.000056,-2.5321,0.045,9.57209,9.57209
491.00,9.57242,25.073499,0.000431,25.000156,-2.5322,0.045,9.57326,9.57326
492.00,9.57258,25.073485,0.000429,25.000071,-2.5322,0.045,9.57388,9.57388
493.00,9.57254,25.073704,0.000429,25.000184,-2.5322,0.045,9.57432,9.57432
494.00,9.57270,25.073842,0.000429,25.000215,-2.5321,0.045,9.57561,9.57561
495.00,9.57272,25.074096,0.000433,25.000352,-2.5320,0.046,9.57415,9.57415
496.00,9.57269,25.074032,0.000430,25.000230,-2.5319,0.046,9.57201,9.57201
497.00,9.57275,25.074154,0.000435,25.000294,-2.5319,0.046,9.56995,9.56995
498.00,9.57247,25.074094,0.000434,25.000225,-2.5318,0.046,9.56720,9.56720
499.00,9.57197,25.074115,0.000431,25.000256,-2.5318,0.046,9.56435,9.56435
500.00,9.57150,25.074096,0.000427,25.000227,-2.5317,0.046,9.56431,9.56431
501.00,9.57091,25.074158,0.000426,25.000351,-2.5316,0.047,9.56570,9.56570
502.00,9.57042,25.074240,0.000426,25.000410,-2.5316,0.047,9.56906,9.56906
503.00,9.57030,25.074305,0.000429,25.000458,-2.5315,0.047,9.56925,9.56925
504.00,9.57021,25.074308,0.000429,25.000424,-2.5313,0.047,9.56258,9.56258
505.00,9.57006,25.074203,0.000425,25.000324,-2.5312,0.047,9.54539,9.54539
506.00,9.56927,25.074206,0.000423,25.000258,-2.5310,0.047,9.51463,9.51463
507.00,9.56796,25.074152,0.000420,25.000167,-2.5309,0.047,9.47009,9.47009
508.00,9.56584,25.074235,0.000417,25.000190,-2.5307,0.047,9.41882,9.41882
509.00,9.56531,25.074314,0.000418,25.000241,-2.5305,0.047,9.36706,9.36706
510.00,9.56807,25.074374,0.000420,25.000205,-2.5304,0.047,9.32253,9.32253
@4,2.0001,4.0, 510.008000000002 
511.00,9.57401,25.074356,0.000418,25.000104,-2.5303,0.048,9.29051,9.29051
512.00,9.57427,25.074365,0.000413,25.000058,-2.5302,0.048,9.27517,9.27517
513.00,9.56092,25.074341,0.000410,24.999971,-2.5301,0.048,9.27483,9.27483
514.00,9.53071,25.074375,0.000409,24.999923,-2.5301,0.048,9.28635,9.28635
515.00,9.48108,25.074474,0.000414,25.000017,-2.5300,0.048,9.30301,9.30301
516.00,9.42012,25.074588,0.000419,25.000146,-2.5299,0.048,9.31943,9.31943
517.00,9.35677,25.074659,0.000422,25.000202,-2.5297,0.048,9.33411,9.33411
518.00,9.30534,25.074682,0.000425,25.000232,-2.5296,0.048,9.34523,9.34523
519.00,9.27232,25.074773,0.000423,25.000367,-2.5295,0.048,9.35349,9.35349
520.00,9.25868,25.074764,0.000417,25.000327,-2.5294,0.049,9.36296,9.36296
521.00,9.26046,25.074881,0.000413,25.000367,-2.5294,0.049,9.37782,9.37782
522.00,9.27971,25.075038,0.000416,25.000508,-2.5295,0.049,9.39721,9.39721
523.00,9.30383,25.075048,0.000415,25.000506,-2.5294,0.049,9.42021,9.42021
524.00,9.32136,25.074979,0.000413,25.000341,-2.5294,0.049,9.44253,9.44253
525.00,9.33306,25.075089,0.000416,25.000384,-2.5294,0.049,9.46192,9.46192
526.00,9.34469,25.075102,0.000417,25.000395,-2.5292,0.049,9.47636,9.47636
527.00,9.35490,25.075036,0.000416,25.000279,-2.5290,0.049,9.48487,9.48487
528.00,9.36560,25.075113,0.000413,25.000304,-2.5288,0.050,9.49017,9.49017
529.00,9.37595,25.075191,0.000415,25.000336,-2.5287,0.050,9.49663,9.49663
530.00,9.39140,25.075193,0.000414,25.000345,-2.5286,0.050,9.50304,9.50304
531.00,9.41668,25.075206,0.000415,25.000292,-2.5286,0.050,9.50932,9.50932
532.00,9.44860,25.075227,0.000412,25.000232,-2.5286,0.050,9.51463,9.51463
533.00,9.46785,25.075287,0.000415,25.000286,-2.5285,0.050,9.51847,9.51847
534.00,9.47568,25.075275,0.000414,25.000238,-2.5284,0.050,9.52041,9.52041
535.00,9.48199,25.075321,0.000412,25.000186,-2.5283,0.050,9.52403,9.52403
536.00,9.48939,25.075327,0.000410,25.000099,-2.5281,0.051,9.52919,9.52919
537.00,9.49482,25.075497,0.000416,25.000229,-2.5279,0.051,9.53590,9.53590
538.00,9.49921,25.075517,0.000418,25.000217,-2.5279,0.051,9.54396,9.54396
539.00,9.50476,25.075646,0.000423,25.000379,-2.5278,0.051,9.54994,9.54994
540.00,9.51069,25.075593,0.000422,25.000339,-2.5276,0.051,9.55302,9.55302
541.00,9.51520,25.075546,0.000425,25.000365,-2.5275,0.051,9.55486,9.55486
542.00,9.52018,25.075430,0.000425,25.000254,-2.5274,0.051,9.55553,9.55553
543.00,9.52478,25.075435,0.000423,25.000152,-2.5273,0.051,9.55466,9.55466
544.00,9.52905,25.075432,0.000421,25.000045,-2.5271,0.051,9.55506,9.55506
545.00,9.53337,25.075606,0.000428,25.000163,-2.5270,0.051,9.55630,9.55630
546.00,9.53705,25.075724,0.000428,25.000212,-2.5268,0.051,9.55778,9.55778
547.00,9.53988,25.075824,0.000428,25.000245,-2.5267,0.051,9.56051,9.56051
548.00,9.54354,25.075943,0.000430,25.000370,-2.5267,0.051,9.56452,9.56452
549.00,9.54696,25.075972,0.000430,25.000377,-2.5267,0.051,9.56828,9.56828
550.00,9.54966,25.076040,0.000430,25.000443,-2.5267,0.051,9.57023,9.57023
551.00,9.55200,25.076033,0.000431,25.000423,-2.5266,0.052,9.57100,9.57100
552.00,9.55429,25.075995,0.000432,25.000384,-2.5265,0.052,9.56998,9.56998
553.00,9.55641,25.076021,0.000430,25.000334,-2.5264,0.052,9.56659,9.56659
554.00,9.55818,25.076100,0.000434,25.000368,-2.5263,0.052,9.56302,9.56302
555.00,9.55969,25.076135,0.000435,25.000333,-2.5261,0.052,9.56174,9.56174
556.00,9.56075,25.076275,0.000437,25.000380,-2.5260,0.052,9.56099,9.56099
557.00,9.56136,25.076412,0.000436,25.000425,-2.5258,0.052,9.56022,9.56022
558.00,9.56162,25.076408,0.000439,25.000373,-2.5256,0.052,9.56097,9.56097
559.00,9.56192,25.076521,0.000439,25.000424,-2.5255,0.052,9.56277,9.56277
560.00,9.56287,25.076464,0.000437,25.000342,-2.5253,0.052,9.56554,9.56554
561.00,9.56407,25.076479,0.000438,25.000293,-2.5252,0.052,9.56887,9.56887
562.00,9.56513,25.076410,0.000436,25.000168,-2.5252,0.052,9.57151,9.57151
563.00,9.56580,25.076459,0.000431,25.000183,-2.5252,0.052,9.57214,9.57214
564.00,9.56639,25.076427,0.000427,25.000161,-2.5251,0.052,9.57330,9.57330
565.00,9.56748,25.076535,0.000426,25.000203,-2.5251,0.052,9.57486,9.57486
566.00,9.56868,25.076610,0.000422,25.000275,-2.5249,0.053,9.57575,9.57575
567.00,9.56950,25.076740,0.000424,25.000398,-2.5247,0.053,9.57672,9.57672
568.00,9.56943,25.076710,0.000420,25.000327,-2.5244,0.053,9.57706,9.57706
569.00,9.56890,25.076639,0.000417,25.000197,-2.5241,0.053,9.57530,9.57530
570.00,9.56855,25.076581,0.000419,25.000111,-2.5239,0.053,9.57215,9.57215
571.00,9.56877,25.076529,0.000418,25.000021,-2.5237,0.053,9.57094,9.57094
572.00,9.56932,25.076647,0.000419,25.000064,-2.5235,0.053,9.56951,9.56951
573.00,9.56995,25.076798,0.000425,25.000169,-2.5235,0.053,9.56940,9.56940
574.00,9.57018,25.076925,0.000427,25.000217,-2.5233,0.053,9.56951,9.56951
575.00,9.57111,25.077012,0.000424,25.000248,-2.5232,0.053,9.56902,9.56902
576.00,9.57145,25.077069,0.000422,25.000261,-2.5230,0.054,9.56549,9.56549
577.00,9.57055,25.076975,0.000419,25.000159,-2.5228,0.054,9.56378,9.56378
578.00,9.57071,25.077047,0.000418,25.000182,-2.5226,0.054,9.56366,9.56366
579.00,9.57079,25.077097,0.000422,25.000246,-2.5225,0.054,9.56379,9.56379
580.00,9.57027,25.077042,0.000420,25.000175,-2.5223,0.054,9.56425,9.56425
581.00,9.56980,25.077071,0.000422,25.000136,-2.5221,0.054,9.56575,9.56575
582.00,9.56929,25.077214,0.000424,25.000239,-2.5219,0.054,9.56684,9.56684
583.00,9.56945,25.077204,0.000425,25.000204,-2.5218,0.054,9.56888,9.56888
584.00,9.57007,25.077144,0.000422,25.000105,-2.5216,0.054,9.57236,9.57236
585.00,9.57037,25.077337,0.000426,25.000246,-2.5214,0.054,9.57607,9.57607
586.00,9.57059,25.077488,0.000429,25.000371,-2.5213,0.054,9.58024,9.58024
587.00,9.57054,25.077461,0.000426,25.000292,-2.5212,0.055,9.58153,9.58153
588.00,9.57050,25.077459,0.000424,25.000234,-2.5210,0.055,9.58049,9.58049
589.00,9.57074,25.077590,0.000428,25.000294,-2.5209,0.055,9.57802,9.57802
590.00,9.57097,25.077515,0.000425,25.000166,-2.5208,0.055,9.57460,9.57460
591.00,9.57078,25.077505,0.000423,25.000113,-2.5207,0.055,9.57080,9.57080
592.00,9.57059,25.077547,0.000425,25.000099,-2.5205,0.055,9.57051,9.57051
593.00,9.57095,25.077555,0.000424,25.000057,-2.5203,0.055,9.57235,9.57235
594.00,9.57186,25.077565,0.000422,25.000075,-2.5201,0.055,9.57508,9.57508
595.00,9.57272,25.077647,0.000421,25.000090,-2.5199,0.055,9.57722,9.57722
596.00,9.57336,25.077745,0.000423,25.000118,-2.5197,0.055,9.57795,9.57795
597.00,9.57382,25.077814,0.000423,25.000121,-2.5196,0.056,9.57716,9.57716
598.00,9.57399,25.077893,0.000425,25.000162,-2.5194,0.056,9.57402,9.57402
599.00,9.57371,25.077909,0.000424,25.000087,-2.5193,0.056,9.56881,9.56881
600.00,9.57341,25.077917,0.000427,25.000090,-2.5191,0.056,9.56575,9.56575
601.00,9.57338,25.077966,0.000425,25.000086,-2.5189,0.056,9.56454,9.56454
602.00,9.57338,25.078098,0.000426,25.000160,-2.5187,0.056,9.56425,9.56425
603.00,9.57313,25.078131,0.000425,25.000125,-2.5185,0.056,9.56462,9.56462
604.00,9.57247,25.078194,0.000423,25.000143,-2.5183,0.056,9.56609,9.56609
605.00,9.57152,25.078200,0.000422,25.000118,-2.5182,0.056,9.56649,9.56649
606.00,9.57064,25.078095,0.000419,25.000000,-2.5180,0.056,9.56767,9.56767
607.00,9.57020,25.078072,0.000421,24.999989,-2.5178,0.056,9.56898,9.56898
608.00,9.57033,25.078197,0.000424,25.000075,-2.5178,0.057,9.57069,9.57069
609.00,9.57048,25.078269,0.000426,25.000097,-2.5177,0.057,9.57189,9.57189
610.00,9.57049,25.078411,0.000428,25.000146,-2.5175,0.057,9.57270,9.57270
611.00,9.57061,25.078605,0.000431,25.000230,-2.5174,0.057,9.57211,9.57211
612.00,9.57049,25.078694,0.000430,25.000235,-2.5173,0.057,9.57124,9.57124
613.00,9.57028,25.078697,0.000427,25.000224,-2.5170,0.057,9.57075,9.57075
614.00,9.56976,25.078836,0.000431,25.000323,-2.5168,0.057,9.57098,9.57098
615.00,9.56919,25.078890,0.000429,25.000362,-2.5166,0.057,9.57042,9.57042
616.00,9.56864,25.078797,0.000430,25.000308,-2.5163,0.057,9.56974,9.56974
617.00,9.56852,25.078821,0.000430,25.000310,-2.5161,0.057,9.56993,9.56993
618.00,9.56897,25.078974,0.000431,25.000394,-2.5160,0.057,9.57161,9.57161
619.00,9.56985,25.078882,0.000426,25.000232,-2.5158,0.057,9.57213,9.57213
620.00,9.57049,25.078932,0.000424,25.000231,-2.5156,0.058,9.57302,9.57302
621.00,9.57066,25.078965,0.000420,25.000220,-2.5155,0.058,9.57317,9.57317
622.00,9.57060,25.078911,0.000418,25.000129,-2.5152,0.058,9.57221,9.57221
623.00,9.57071,25.078971,0.000419,25.000170,-2.5150,0.058,9.57082,9.57082
624.00,9.57142,25.079056,0.000423,25.000234,-2.5148,0.058,9.57242,9.57242
625.00,9.57224,25.079079,0.000423,25.000222,-2.5145,0.058,9.57430,9.57430
626.00,9.57282,25.079175,0.000423,25.000290,-2.5143,0.058,9.57728,9.57728
627.00,9.57307,25.079188,0.000422,25.000278,-2.5142,0.058,9.57883,9.57883
628.00,9.57316,25.079075,0.000418,25.000145,-2.5141,0.058,9.57968,9.57968
629.00,9.57342,25.079047,0.000416,25.000098,-2.5140,0.059,9.57957,9.57957
630.00,9.57402,25.079123,0.000417,25.000114,-2.5138,0.059,9.57921,9.57921
631.00,9.57438,25.079110,0.000419,25.000036,-2.5136,0.059,9.57781,9.57781
632.00,9.57454,25.079182,0.000421,25.000077,-2.5134,0.059,9.57741,9.57741
633.00,9.57452,25.079225,0.000424,25.000054,-2.5131,0.059,9.57570,9.57570
634.00,9.57444,25.079330,0.000427,25.000138,-2.5128,0.059,9.57390,9.57390
635.00,9.57467,25.079379,0.000425,25.000202,-2.5126,0.059,9.57200,9.57200
636.00,9.57441,25.079486,0.000425,25.000225,-2.5123,0.059,9.56850,9.56850
637.00,9.57381,25.079612,0.000425,25.000349,-2.5120,0.059,9.56546,9.56546
638.00,9.57311,25.079655,0.000424,25.000405,-2.5117,0.059,9.56511,9.56511
639.00,9.57263,25.079500,0.000417,25.000226,-2.5115,0.059,9.56395,9.56395
640.00,9.57241,25.079461,0.000417,25.000107,-2.5114,0.059,9.56409,9.56409
641.00,9.57259,25.079545,0.000418,25.000165,-2.5112,0.060,9.56812,9.56812
642.00,9.57322,25.079576,0.000418,25.000121,-2.5112,0.060,9.57203,9.57203
643.00,9.57340,25.079654,0.000416,25.000114,-2.5110,0.060,9.57269,9.57269
644.00,9.57323,25.079965,0.000425,25.000336,-2.5108,0.060,9.57529,9.57529
645.00,9.57339,25.080073,0.000426,25.000402,-2.5105,0.060,9.57842,9.57842
646.00,9.57321,25.080096,0.000425,25.000381,-2.5103,0.060,9.57880,9.57880
647.00,9.57330,25.080054,0.000422,25.000253,-2.5101,0.060,9.57814,9.57814
648.00,9.57299,25.080038,0.000422,25.000111,-2.5099,0.060,9.57716,9.57716
649.00,9.57224,25.079993,0.000420,25.000027,-2.5097,0.060,9.57384,9.57384
650.00,9.57149,25.080102,0.000422,25.000031,-2.5095,0.060,9.57057,9.57057
651.00,9.57108,25.080134,0.000422,25.000066,-2.5094,0.061,9.56801,9.56801
652.00,9.57090,25.080092,0.000423,25.000012,-2.5093,0.060,9.56764,9.56764
653.00,9.57085,25.080263,0.000428,25.000194,-2.5091,0.060,9.56774,9.56774
654.00,9.57209,25.080344,0.000425,25.000236,-2.5090,0.061,9.56219,9.56219
655.00,9.57339,25.080327,0.000419,25.000209,-2.5088,0.061,9.54588,9.54588
656.00,9.57390,25.080348,0.000417,25.000129,-2.5086,0.061,9.51723,9.51723
657.00,9.57343,25.080528,0.000416,25.000249,-2.5083,0.061,9.47670,9.47670
658.00,9.57179,25.080507,0.000411,25.000213,-2.5080,0.062,9.43030,9.43030
659.00,9.56778,25.080543,0.000409,25.000139,-2.5078,0.062,9.38588,9.38588
660.00,9.56760,25.080584,0.000413,25.000155,-2.5076,0.062,9.34957,9.34957
@5,2.0001,4.0, 660.159 
661.00,9.56780,25.080640,0.000411,25.000197,-2.5074,0.062,9.32610,9.32610
662.00,9.56844,25.080624,0.000409,25.000134,-2.5072,0.062,9.31469,9.31469
663.00,9.56336,25.080698,0.000410,25.000130,-2.5071,0.062,9.31178,9.31178
664.00,9.53553,25.080734,0.000409,25.000197,-2.5070,0.062,9.31721,9.31721
665.00,9.48791,25.080527,0.000403,24.999983,-2.5068,0.063,9.32598,9.32598
666.00,9.42399,25.080484,0.000397,24.999933,-2.5066,0.063,9.33482,9.33482
667.00,9.36908,25.080518,0.000399,24.999965,-2.5064,0.063,9.34316,9.34316
668.00,9.33549,25.080482,0.000399,24.999868,-2.5062,0.063,9.35126,9.35126
669.00,9.31669,25.080481,0.000400,24.999814,-2.5059,0.063,9.35638,9.35638
670.00,9.30769,25.080770,0.000406,25.000031,-2.5057,0.063,9.36332,9.36332
671.00,9.30743,25.080948,0.000415,25.000149,-2.5055,0.063,9.37357,9.37357
672.00,9.31245,25.081065,0.000414,25.000154,-2.5052,0.063,9.38875,9.38875
673.00,9.32424,25.081148,0.000416,25.000275,-2.5050,0.063,9.40709,9.40709
674.00,9.33481,25.081222,0.000416,25.000279,-2.5048,0.063,9.42856,9.42856
675.00,9.34240,25.081257,0.000418,25.000221,-2.5045,0.063,9.44912,9.44912
676.00,9.35053,25.081230,0.000416,25.000120,-2.5043,0.064,9.46713,9.46713
677.00,9.35746,25.081344,0.000417,25.000203,-2.5042,0.064,9.48121,9.48121
678.00,9.36603,25.081299,0.000418,25.000074,-2.5041,0.064,9.49138,9.49138
679.00,9.37806,25.081374,0.000418,25.000134,-2.5039,0.064,9.49810,9.49810
680.00,9.39388,25.081301,0.000415,25.000071,-2.5036,0.064,9.50322,9.50322
681.00,9.40822,25.081306,0.000416,25.000128,-2.5032,0.064,9.50801,9.50801
682.00,9.42849,25.081247,0.000415,25.000110,-2.5029,0.064,9.51201,9.51201
683.00,9.44811,25.081316,0.000416,25.000201,-2.5025,0.064,9.51578,9.51578
684.00,9.46145,25.081310,0.000416,25.000160,-2.5022,0.065,9.51862,9.51862
685.00,9.47109,25.081385,0.000416,25.000236,-2.5021,0.065,9.52225,9.52225
686.00,9.47886,25.081451,0.000419,25.000180,-2.5019,0.065,9.52581,9.52581
687.00,9.48514,25.081406,0.000419,25.000059,-2.5018,0.065,9.52908,9.52908
688.00,9.49070,25.081436,0.000418,24.999988,-2.5015,0.065,9.53229,9.53229
689.00,9.49587,25.081518,0.000418,25.000054,-2.5014,0.065,9.53671,9.53671
690.00,9.50151,25.081640,0.000422,25.000080,-2.5012,0.065,9.53878,9.53878
691.00,9.50823,25.081699,0.000420,25.000099,-2.5009,0.065,9.54043,9.54043
692.00,9.51402,25.081889,0.000422,25.000181,-2.5006,0.065,9.54295,9.54295
693.00,9.51918,25.081888,0.000423,25.000114,-2.5004,0.065,9.54678,9.54678
694.00,9.52397,25.081936,0.000426,25.000049,-2.5002,0.065,9.55064,9.55064
695.00,9.52795,25.082001,0.000423,25.000051,-2.4999,0.065,9.55504,9.55504
696.00,9.53148,25.081997,0.000421,24.999971,-2.4996,0.066,9.55845,9.55845
697.00,9.53482,25.081979,0.000419,24.999920,-2.4993,0.066,9.56168,9.56168
698.00,9.53795,25.082163,0.000423,25.000079,-2.4990,0.066,9.56329,9.56329
699.00,9.54109,25.082206,0.000422,25.000124,-2.4987,0.066,9.56466,9.56466
700.00,9.54429,25.082132,0.000421,25.000029,-2.4985,0.066,9.56775,9.56775
701.00,9.54762,25.082231,0.000424,25.000095,-2.4982,0.066,9.57217,9.57217
702.00,9.55071,25.082261,0.000423,25.000099,-2.4981,0.066,9.57471,9.57471
703.00,9.55318,25.082245,0.000419,25.000058,-2.4979,0.066,9.57448,9.57448
704.00,9.55504,25.082170,0.000418,24.999949,-2.4977,0.066,9.57197,9.57197
705.00,9.55667,25.082254,0.000422,25.000019,-2.4974,0.066,9.56822,9.56822
706.00,9.55815,25.082226,0.000421,25.000032,-2.4971,0.066,9.56448,9.56448
707.00,9.55953,25.082355,0.000427,25.000159,-2.4967,0.066,9.56175,9.56175
708.00,9.56080,25.082401,0.000426,25.000177,-2.4964,0.066,9.56089,9.56089
709.00,9.56179,25.082585,0.000427,25.000299,-2.4961,0.067,9.56225,9.56225
710.00,9.56333,25.082637,0.000425,25.000289,-2.4958,0.067,9.56435,9.56435
711.00,9.56534,25.082663,0.000428,25.000225,-2.4955,0.067,9.56562,9.56562
712.00,9.56603,25.082647,0.000425,25.000129,-2.4954,0.067,9.56609,9.56609
713.00,9.56640,25.082646,0.000425,25.000063,-2.4951,0.067,9.56699,9.56699
714.00,9.56667,25.082558,0.000422,24.999987,-2.4948,0.067,9.56926,9.56926
715.00,9.56744,25.082545,0.000421,25.000013,-2.4945,0.067,9.57072,9.57072
716.00,9.56803,25.082667,0.000418,25.000121,-2.4943,0.068,9.57087,9.57087
717.00,9.56829,25.082786,0.000419,25.000216,-2.4940,0.068,9.57070,9.57070
718.00,9.56822,25.082856,0.000419,25.000227,-2.4937,0.068,9.57020,9.57020
719.00,9.56806,25.082956,0.000421,25.000281,-2.4934,0.068,9.56822,9.56822
720.00,9.56780,25.083143,0.000429,25.000393,-2.4931,0.068,9.56724,9.56724
721.00,9.56762,25.083136,0.000430,25.000325,-2.4928,0.068,9.56903,9.56903
722.00,9.56743,25.083101,0.000429,25.000233,-2.4924,0.068,9.57200,9.57200
723.00,9.56805,25.083160,0.000428,25.000286,-2.4922,0.068,9.57590,9.57590
724.00,9.56896,25.083297,0.000430,25.000294,-2.4920,0.068,9.57762,9.57762
725.00,9.56975,25.083244,0.000423,25.000161,-2.4919,0.068,9.57745,9.57745
726.00,9.57021,25.083325,0.000425,25.000154,-2.4918,0.068,9.57636,9.57636
727.00,9.57048,25.083520,0.000428,25.000297,-2.4917,0.069,9.57326,9.57326
728.00,9.57059,25.083594,0.000427,25.000324,-2.4915,0.069,9.57042,9.57042
729.00,9.57116,25.083595,0.000428,25.000367,-2.4913,0.069,9.57041,9.57041
730.00,9.57145,25.083594,0.000427,25.000365,-2.4910,0.069,9.57042,9.57042
731.00,9.57135,25.083619,0.000426,25.000428,-2.4908,0.069,9.56867,9.56867
732.00,9.57104,25.083556,0.000424,25.000354,-2.4905,0.069,9.56801,9.56801
733.00,9.57099,25.083696,0.000430,25.000485,-2.4903,0.069,9.56740,9.56740
734.00,9.57086,25.083689,0.000428,25.000501,-2.4902,0.069,9.56650,9.56650
735.00,9.57064,25.083746,0.000428,25.000513,-2.4901,0.069,9.56713,9.56713
736.00,9.57067,25.083854,0.000427,25.000544,-2.4899,0.069,9.56934,9.56934
737.00,9.57116,25.083884,0.000426,25.000505,-2.4898,0.070,9.57265,9.57265
738.00,9.57194,25.083745,0.000424,25.000308,-2.4896,0.070,9.57575,9.57575
739.00,9.57261,25.083796,0.000426,25.000224,-2.4893,0.070,9.57705,9.57705
740.00,9.57313,25.083782,0.000427,25.000147,-2.4891,0.070,9.57806,9.57806
741.00,9.57335,25.083714,0.000426,25.000057,-2.4889,0.070,9.57900,9.57900
742.00,9.57321,25.083699,0.000428,25.000009,-2.4887,0.070,9.57839,9.57839
743.00,9.57296,25.083681,0.000423,24.999985,-2.4885,0.070,9.57784,9.57784
744.00,9.57307,25.083717,0.000420,24.999991,-2.4883,0.070,9.57937,9.57937
745.00,9.57368,25.083847,0.000422,25.000118,-2.4880,0.070,9.58031,9.58031
746.00,9.57420,25.083895,0.000424,25.000095,-2.4877,0.070,9.58061,9.58061
747.00,9.57467,25.084004,0.000426,25.000190,-2.4874,0.070,9.58087,9.58087
748.00,9.57513,25.084081,0.000428,25.000176,-2.4870,0.070,9.57991,9.57991
749.00,9.57513,25.084157,0.000429,25.000190,-2.4867,0.071,9.57721,9.57721
750.00,9.57502,25.083994,0.000425,24.999952,-2.4863,0.071,9.57484,9.57484
751.00,9.57524,25.084071,0.000428,25.000009,-2.4860,0.071,9.57312,9.57312
752.00,9.57564,25.084061,0.000424,24.999958,-2.4857,0.071,9.57125,9.57125
753.00,9.57583,25.084087,0.000426,25.000040,-2.4855,0.071,9.57069,9.57069
754.00,9.57629,25.084082,0.000426,25.000037,-2.4854,0.071,9.57236,9.57236
755.00,9.57644,25.084257,0.000430,25.000189,-2.4852,0.071,9.57232,9.57232
756.00,9.57633,25.084289,0.000427,25.000192,-2.4849,0.071,9.57226,9.57226
757.00,9.57620,25.084398,0.000430,25.000248,-2.4845,0.071,9.57420,9.57420
758.00,9.57632,25.084501,0.000428,25.000222,-2.4841,0.072,9.57734,9.57734
759.00,9.57669,25.084580,0.000427,25.000250,-2.4837,0.072,9.57830,9.57830
760.00,9.57661,25.084666,0.000422,25.000290,-2.4834,0.072,9.57752,9.57752
761.00,9.57551,25.084702,0.000421,25.000281,-2.4832,0.072,9.57343,9.57343
762.00,9.57452,25.084665,0.000419,25.000282,-2.4829,0.072,9.57097,9.57097
763.00,9.57424,25.084620,0.000425,25.000245,-2.4827,0.072,9.56856,9.56856
764.00,9.57384,25.084606,0.000429,25.000171,-2.4825,0.072,9.56615,9.56615
765.00,9.57333,25.084597,0.000432,25.000133,-2.4822,0.072,9.56729,9.56729
766.00,9.57267,25.084655,0.000433,25.000148,-2.4819,0.072,9.57077,9.57077
767.00,9.57222,25.084580,0.000429,24.999986,-2.4816,0.072,9.57337,9.57337
768.00,9.57227,25.084712,0.000424,25.000055,-2.4813,0.072,9.57431,9.57431
769.00,9.57234,25.084752,0.000423,25.000062,-2.4809,0.073,9.57445,9.57445
770.00,9.57277,25.084965,0.000427,25.000232,-2.4807,0.073,9.57225,9.57225
771.00,9.57324,25.084980,0.000427,25.000203,-2.4803,0.073,9.57047,9.57047
772.00,9.57252,25.085187,0.000429,25.000340,-2.4801,0.073,9.56828,9.56828
773.00,9.57179,25.085108,0.000427,25.000230,-2.4798,0.073,9.56644,9.56644
774.00,9.57145,25.085276,0.000428,25.000301,-2.4796,0.073,9.56590,9.56590
775.00,9.57111,25.085265,0.000424,25.000248,-2.4794,0.073,9.56722,9.56722
776.00,9.57116,25.085256,0.000426,25.000191,-2.4792,0.073,9.57052,9.57052
777.00,9.57138,25.085198,0.000428,25.000131,-2.4791,0.073,9.57251,9.57251
778.00,9.57092,25.085393,0.000432,25.000258,-2.4790,0.073,9.57373,9.57373
779.00,9.57052,25.085258,0.000428,25.000096,-2.4788,0.073,9.57452,9.57452
780.00,9.57022,25.085285,0.000427,25.000023,-2.4786,0.074,9.57473,9.57473
781.00,9.57080,25.085432,0.000427,25.000111,-2.4784,0.074,9.57382,9.57382
782.00,9.57173,25.085551,0.000429,25.000131,-2.4781,0.074,9.57368,9.57368
783.00,9.57191,25.085485,0.000425,25.000012,-2.4778,0.074,9.57270,9.57270
784.00,9.57185,25.085686,0.000430,25.000202,-2.4776,0.074,9.57290,9.57290
785.00,9.57193,25.085768,0.000433,25.000298,-2.4773,0.074,9.57336,9.57336
786.00,9.57185,25.085755,0.000428,25.000249,-2.4770,0.074,9.57257,9.57257
787.00,9.57168,25.085777,0.000423,25.000245,-2.4767,0.074,9.57117,9.57117
788.00,9.57109,25.085934,0.000427,25.000338,-2.4763,0.074,9.57043,9.57043
789.00,9.57085,25.085920,0.000425,25.000248,-2.4760,0.074,9.57064,9.57064
790.00,9.57151,25.085853,0.000419,25.000073,-2.4757,0.074,9.57293,9.57293
791.00,9.57262,25.085971,0.000426,25.000121,-2.4755,0.074,9.57539,9.57539
792.00,9.57322,25.086038,0.000431,25.000156,-2.4752,0.074,9.57606,9.57606
793.00,9.57366,25.086075,0.000429,25.000208,-2.4750,0.074,9.57928,9.57928
794.00,9.57440,25.086112,0.000430,25.000261,-2.4749,0.075,9.58053,9.58053
795.00,9.57463,25.086147,0.000433,25.000285,-2.4747,0.075,9.57739,9.57739
796.00,9.57435,25.086029,0.000424,25.000184,-2.4745,0.075,9.57445,9.57445
797.00,9.57390,25.086059,0.000421,25.000191,-2.4743,0.075,9.57447,9.57447
798.00,9.57383,25.086058,0.000421,25.000117,-2.4741,0.075,9.57260,9.57260
799.00,9.57371,25.086067,0.000421,25.000075,-2.4738,0.075,9.57088,9.57088
800.00,9.57385,25.086087,0.000420,25.000064,-2.4735,0.075,9.57352,9.57352
801.00,9.57447,25.086219,0.000427,25.000095,-2.4733,0.075,9.57572,9.57572
802.00,9.57454,25.086252,0.000428,25.000059,-2.4731,0.075,9.57325,9.57325
803.00,9.57477,25.086299,0.000429,25.000078,-2.4728,0.075,9.56835,9.56835
804.00,9.57520,25.086301,0.000426,25.000017,-2.4725,0.075,9.55961,9.55961
805.00,9.57627,25.086374,0.000422,25.000075,-2.4723,0.076,9.54224,9.54224
806.00,9.57569,25.086442,0.000419,25.000143,-2.4720,0.076,9.51826,9.51826
807.00,9.57520,25.086491,0.000414,25.000142,-2.4718,0.076,9.48996,9.48996
808.00,9.57387,25.086528,0.000410,25.000103,-2.4716,0.077,9.45943,9.45943
809.00,9.57560,25.086492,0.000408,25.000085,-2.4715,0.077,9.42775,9.42775
810.00,9.57815,25.086554,0.000411,25.000120,-2.4712,0.077,9.39994,9.39994
@6,2.0001,4.0, 810.090000000004 
811.00,9.57606,25.086490,0.000408,25.000038,-2.4710,0.077,9.37742,9.37742
812.00,9.56063,25.086478,0.000410,25.000051,-2.4708,0.077,9.36411,9.36411
813.00,9.54604,25.086519,0.000412,25.000105,-2.4705,0.077,9.35682,9.35682
814.00,9.52850,25.086740,0.000414,25.000192,-2.4702,0.078,9.35682,9.35682
815.00,9.49629,25.086797,0.000412,25.000120,-2.4698,0.078,9.36133,9.36133
816.00,9.45762,25.086908,0.000415,25.000189,-2.4695,0.078,9.36768,9.36768
817.00,9.41847,25.087022,0.000414,25.000182,-2.4692,0.078,9.37165,9.37165
818.00,9.39470,25.087167,0.000415,25.000286,-2.4689,0.078,9.37425,9.37425
819.00,9.37508,25.087206,0.000416,25.000294,-2.4686,0.078,9.37547,9.37547
820.00,9.36537,25.087309,0.000416,25.000383,-2.4683,0.079,9.37798,9.37798
821.00,9.35745,25.087282,0.000417,25.000277,-2.4681,0.079,9.38531,9.38531
822.00,9.35844,25.087264,0.000416,25.000266,-2.4680,0.079,9.39717,9.39717
823.00,9.36232,25.087250,0.000416,25.000154,-2.4677,0.079,9.41299,9.41299
824.00,9.36496,25.087291,0.000416,25.000150,-2.4675,0.079,9.43246,9.43246
825.00,9.36786,25.087187,0.000415,25.000017,-2.4674,0.079,9.45036,9.45036
826.00,9.37228,25.087238,0.000410,25.000113,-2.4671,0.079,9.46439,9.46439
827.00,9.37753,25.087166,0.000408,25.000024,-2.4669,0.079,9.47715,9.47715
828.00,9.38405,25.087191,0.000407,25.000043,-2.4666,0.080,9.48698,9.48698
829.00,9.39282,25.087067,0.000404,25.000004,-2.4664,0.080,9.49405,9.49405
830.00,9.40637,25.087088,0.000405,25.000033,-2.4661,0.080,9.50074,9.50074
831.00,9.41845,25.087215,0.000412,25.000054,-2.4658,0.080,9.51036,9.51036
832.00,9.43121,25.087446,0.000415,25.000174,-2.4655,0.080,9.51951,9.51951
833.00,9.44442,25.087395,0.000414,25.000081,-2.4652,0.080,9.52630,9.52630
834.00,9.45553,25.087415,0.000414,24.999977,-2.4649,0.080,9.53225,9.53225
835.00,9.46604,25.087486,0.000411,24.999958,-2.4646,0.080,9.53898,9.53898
836.00,9.47565,25.087537,0.000409,24.999946,-2.4643,0.080,9.54252,9.54252
837.00,9.48370,25.087458,0.000410,24.999870,-2.4641,0.081,9.54312,9.54312
838.00,9.49203,25.087511,0.000411,24.999873,-2.4639,0.081,9.54402,9.54402
839.00,9.50017,25.087662,0.000416,24.999973,-2.4636,0.081,9.54649,9.54649
840.00,9.51038,25.087741,0.000425,25.000000,-2.4633,0.080,9.54899,9.54899
841.00,9.51596,25.087805,0.000430,25.000070,-2.4630,0.080,9.55102,9.55102
842.00,9.52054,25.087964,0.000434,25.000144,-2.4627,0.080,9.55349,9.55349
843.00,9.52597,25.088022,0.000433,25.000149,-2.4624,0.080,9.55729,9.55729
844.00,9.53067,25.088145,0.000432,25.000205,-2.4621,0.080,9.55798,9.55798
845.00,9.53463,25.088303,0.000431,25.000350,-2.4619,0.081,9.55660,9.55660
846.00,9.53831,25.088297,0.000427,25.000320,-2.4616,0.081,9.55618,9.55618
847.00,9.54206,25.088215,0.000423,25.000214,-2.4614,0.081,9.55779,9.55779
848.00,9.54578,25.088257,0.000423,25.000231,-2.4613,0.081,9.55929,9.55929
849.00,9.54809,25.088191,0.000423,25.000190,-2.4611,0.081,9.56051,9.56051
850.00,9.55095,25.088090,0.000421,25.000090,-2.4609,0.081,9.56223,9.56223
851.00,9.55281,25.088054,0.000421,25.000019,-2.4606,0.081,9.56527,9.56527
852.00,9.55460,25.088056,0.000423,25.000049,-2.4603,0.082,9.56738,9.56738
853.00,9.55648,25.088088,0.000427,25.000084,-2.4601,0.082,9.56970,9.56970
854.00,9.55861,25.088086,0.000428,25.000036,-2.4597,0.081,9.57315,9.57315
855.00,9.56034,25.088166,0.000429,25.000046,-2.4594,0.081,9.57651,9.57651
856.00,9.56167,25.088261,0.000431,25.000037,-2.4591,0.082,9.57629,9.57629
857.00,9.56254,25.088385,0.000430,25.000078,-2.4588,0.082,9.57340,9.57340
858.00,9.56345,25.088423,0.000427,25.000046,-2.4585,0.082,9.57019,9.57019
859.00,9.56475,25.088553,0.000425,25.000125,-2.4583,0.082,9.56959,9.56959
860.00,9.56573,25.088578,0.000423,25.000060,-2.4581,0.082,9.56869,9.56869
861.00,9.56629,25.088652,0.000426,25.000082,-2.4579,0.082,9.56900,9.56900
862.00,9.56723,25.088648,0.000424,25.000025,-2.4577,0.082,9.57262,9.57262
863.00,9.56831,25.088697,0.000420,24.999972,-2.4575,0.083,9.57614,9.57614
864.00,9.56935,25.088748,0.000421,24.999982,-2.4572,0.083,9.57625,9.57625
865.00,9.57041,25.088810,0.000423,25.000051,-2.4570,0.083,9.57616,9.57616
866.00,9.57156,25.088808,0.000420,25.000033,-2.4568,0.083,9.57626,9.57626
867.00,9.57247,25.088797,0.000423,24.999974,-2.4566,0.083,9.57582,9.57582
868.00,9.57293,25.089001,0.000432,25.000170,-2.4563,0.083,9.57492,9.57492
869.00,9.57309,25.089098,0.000433,25.000242,-2.4561,0.083,9.57417,9.57417
870.00,9.57351,25.089160,0.000434,25.000224,-2.4558,0.083,9.57338,9.57338
871.00,9.57363,25.089179,0.000434,25.000196,-2.4556,0.083,9.57274,9.57274
872.00,9.57363,25.089348,0.000433,25.000322,-2.4553,0.083,9.57285,9.57285
873.00,9.57349,25.089208,0.000426,25.000186,-2.4551,0.083,9.57159,9.57159
874.00,9.57296,25.089212,0.000425,25.000113,-2.4549,0.083,9.57092,9.57092
875.00,9.57237,25.089276,0.000425,25.000155,-2.4547,0.084,9.56977,9.56977
876.00,9.57193,25.089343,0.000424,25.000152,-2.4545,0.084,9.57019,9.57019
877.00,9.57230,25.089425,0.000425,25.000157,-2.4543,0.084,9.56930,9.56930
878.00,9.57298,25.089617,0.000430,25.000262,-2.4540,0.084,9.57047,9.57047
879.00,9.57330,25.089643,0.000426,25.000226,-2.4538,0.084,9.57170,9.57170
880.00,9.57322,25.089674,0.000425,25.000203,-2.4536,0.084,9.57374,9.57374
881.00,9.57329,25.089739,0.000424,25.000224,-2.4533,0.084,9.57362,9.57362
882.00,9.57305,25.089853,0.000429,25.000309,-2.4530,0.084,9.57348,9.57348
883.00,9.57274,25.089820,0.000428,25.000214,-2.4527,0.084,9.57359,9.57359
884.00,9.57269,25.089865,0.000431,25.000279,-2.4524,0.084,9.57403,9.57403
885.00,9.57275,25.089914,0.000433,25.000312,-2.4520,0.084,9.57409,9.57409
886.00,9.57283,25.089911,0.000434,25.000303,-2.4517,0.084,9.57501,9.57501
887.00,9.57287,25.089884,0.000431,25.000272,-2.4515,0.085,9.57556,9.57556
888.00,9.57262,25.089871,0.000428,25.000235,-2.4512,0.085,9.57419,9.57419
889.00,9.57245,25.089923,0.000432,25.000174,-2.4510,0.085,9.57338,9.57338
890.00,9.57257,25.089907,0.000430,25.000151,-2.4509,0.085,9.57307,9.57307
891.00,9.57276,25.089954,0.000429,25.000182,-2.4506,0.085,9.57267,9.57267
892.00,9.57305,25.089818,0.000427,25.000024,-2.4504,0.085,9.57435,9.57435
893.00,9.57350,25.089780,0.000427,25.000023,-2.4503,0.085,9.57770,9.57770
894.00,9.57451,25.089797,0.000423,25.000038,-2.4500,0.085,9.58050,9.58050
895.00,9.57544,25.089847,0.000422,25.000031,-2.4498,0.085,9.58304,9.58304
896.00,9.57631,25.089972,0.000420,25.000108,-2.4496,0.086,9.58488,9.58488
897.00,9.57688,25.090127,0.000417,25.000211,-2.4494,0.086,9.58544,9.58544
898.00,9.57745,25.090321,0.000417,25.000276,-2.4491,0.086,9.58520,9.58520
899.00,9.57785,25.090327,0.000418,25.000276,-2.4489,0.086,9.58419,9.58419
900.00,9.57839,25.090422,0.000420,25.000324,-2.4487,0.086,9.58471,9.58471
901.00,9.57903,25.090404,0.000424,25.000276,-2.4483,0.086,9.58473,9.58473
902.00,9.57935,25.090444,0.000429,25.000256,-2.4480,0.086,9.58240,9.58240
903.00,9.57949,25.090503,0.000434,25.000216,-2.4477,0.086,9.58089,9.58089
904.00,9.57935,25.090593,0.000435,25.000223,-2.4475,0.086,9.57880,9.57880
905.00,9.57899,25.090612,0.000435,25.000196,-2.4472,0.086,9.57468,9.57468
906.00,9.57878,25.090562,0.000432,25.000116,-2.4470,0.086,9.57259,9.57259
907.00,9.57849,25.090610,0.000430,25.000161,-2.4467,0.087,9.57167,9.57167
908.00,9.57861,25.090545,0.000427,25.000141,-2.4464,0.087,9.57189,9.57189
909.00,9.57914,25.090543,0.000422,25.000133,-2.4461,0.087,9.57366,9.57366
910.00,9.57918,25.090508,0.000420,25.000063,-2.4459,0.087,9.57407,9.57407
911.00,9.57900,25.090662,0.000423,25.000138,-2.4456,0.087,9.57317,9.57317
912.00,9.57861,25.090719,0.000426,25.000142,-2.4454,0.087,9.57435,9.57435
913.00,9.57843,25.090712,0.000427,25.000153,-2.4451,0.087,9.57514,9.57514
914.00,9.57806,25.090698,0.000429,25.000166,-2.4448,0.087,9.57453,9.57453
915.00,9.57750,25.090735,0.000427,25.000197,-2.4446,0.087,9.57568,9.57568
916.00,9.57751,25.090773,0.000427,25.000256,-2.4443,0.087,9.58013,9.58013
917.00,9.57755,25.090825,0.000424,25.000292,-2.4441,0.087,9.58079,9.58079
918.00,9.57692,25.090871,0.000425,25.000343,-2.4439,0.088,9.57839,9.57839
919.00,9.57633,25.091038,0.000428,25.000419,-2.4436,0.088,9.57708,9.57708
920.00,9.57554,25.091102,0.000429,25.000443,-2.4433,0.088,9.57573,9.57573
921.00,9.57479,25.091096,0.000427,25.000347,-2.4430,0.088,9.57313,9.57313
922.00,9.57487,25.091078,0.000429,25.000293,-2.4427,0.088,9.57328,9.57328
923.00,9.57516,25.091117,0.000425,25.000231,-2.4424,0.088,9.57573,9.57573
924.00,9.57551,25.091071,0.000421,25.000157,-2.4422,0.088,9.57785,9.57785
925.00,9.57615,25.091112,0.000423,25.000168,-2.4419,0.088,9.58039,9.58039
926.00,9.57670,25.091142,0.000423,25.000176,-2.4415,0.089,9.58138,9.58138
927.00,9.57731,25.091093,0.000420,25.000091,-2.4411,0.089,9.58213,9.58213
928.00,9.57759,25.091167,0.000423,25.000153,-2.4409,0.089,9.58216,9.58216
929.00,9.57773,25.091126,0.000425,25.000118,-2.4405,0.089,9.58242,9.58242
930.00,9.57833,25.091188,0.000426,25.000094,-2.4402,0.089,9.58324,9.58324
931.00,9.57930,25.091187,0.000426,25.000107,-2.4399,0.089,9.58477,9.58477
932.00,9.58007,25.091343,0.000429,25.000192,-2.4396,0.089,9.58418,9.58418
933.00,9.57973,25.091424,0.000425,25.000179,-2.4393,0.089,9.58115,9.58115
934.00,9.57899,25.091509,0.000423,25.000192,-2.4390,0.089,9.57774,9.57774
935.00,9.57863,25.091550,0.000425,25.000241,-2.4389,0.089,9.57438,9.57438
936.00,9.57810,25.091697,0.000426,25.000288,-2.4387,0.089,9.57162,9.57162
937.00,9.57767,25.091657,0.000424,25.000229,-2.4385,0.089,9.57134,9.57134
938.00,9.57806,25.091581,0.000422,25.000169,-2.4382,0.089,9.57488,9.57488
939.00,9.57885,25.091736,0.000421,25.000232,-2.4380,0.089,9.57870,9.57870
940.00,9.57951,25.091747,0.000416,25.000228,-2.4377,0.090,9.57983,9.57983
941.00,9.57956,25.091704,0.000413,25.000178,-2.4375,0.090,9.57941,9.57941
942.00,9.57932,25.091736,0.000413,25.000232,-2.4372,0.090,9.57992,9.57992
943.00,9.57916,25.091902,0.000415,25.000297,-2.4370,0.090,9.57915,9.57915
944.00,9.57903,25.091907,0.000417,25.000255,-2.4367,0.091,9.57792,9.57792
945.00,9.57908,25.091842,0.000414,25.000091,-2.4364,0.091,9.57881,9.57881
946.00,9.57883,25.091807,0.000414,24.999998,-2.4361,0.091,9.57846,9.57846
947.00,9.57824,25.091891,0.000416,24.999957,-2.4356,0.091,9.57614,9.57614
948.00,9.57748,25.091815,0.000418,24.999853,-2.4353,0.091,9.57327,9.57327
949.00,9.57678,25.091787,0.000418,24.999750,-2.4349,0.091,9.57169,9.57169
950.00,9.57633,25.091923,0.000423,24.999858,-2.4345,0.091,9.57142,9.57142
951.00,9.57600,25.092113,0.000423,25.000037,-2.4342,0.091,9.57346,9.57346
952.00,9.57567,25.092121,0.000423,25.000052,-2.4340,0.091,9.57603,9.57603
953.00,9.57665,25.092262,0.000425,25.000127,-2.4336,0.091,9.57839,9.57839
954.00,9.57709,25.092309,0.000423,25.000159,-2.4334,0.091,9.57409,9.57409
955.00,9.57651,25.092304,0.000419,25.000188,-2.4331,0.091,9.56145,9.56145
956.00,9.57586,25.092282,0.000417,25.000137,-2.4329,0.092,9.54125,9.54125
957.00,9.57547,25.092298,0.000416,25.000095,-2.4326,0.092,9.51360,9.51360
958.00,9.57424,25.092326,0.000415,25.000080,-2.4324,0.092,9.48318,9.48318
959.00,9.57363,25.092344,0.000414,25.000151,-2.4321,0.092,9.45527,9.45527
960.00,9.57772,25.092480,0.000417,25.000137,-2.4318,0.092,9.43251,9.43251
@7,2.0001,4.0, 960.040000000001 
961.00,9.58219,25.092425,0.000415,25.000018,-2.4315,0.092,9.41846,9.41846
962.00,9.58071,25.092486,0.000413,25.000035,-2.4312,0.092,9.41222,9.41222
963.00,9.57011,25.092523,0.000412,25.000064,-2.4308,0.093,9.41179,9.41179
964.00,9.54907,25.092569,0.000413,25.000031,-2.4305,0.093,9.41375,9.41375
965.00,9.51586,25.092492,0.000410,24.999978,-2.4302,0.093,9.41743,9.41743
966.00,9.48190,25.092596,0.000410,25.000015,-2.4300,0.093,9.41874,9.41874
967.00,9.44407,25.092614,0.000406,24.999971,-2.4296,0.093,9.41845,9.41845
968.00,9.42609,25.092675,0.000405,25.000009,-2.4294,0.094,9.41535,9.41535
969.00,9.41780,25.092848,0.000405,25.000046,-2.4291,0.094,9.41331,9.41331
970.00,9.41744,25.092960,0.000409,25.000090,-2.4287,0.094,9.41253,9.41253
971.00,9.41814,25.093085,0.000412,25.000157,-2.4284,0.094,9.41656,9.41656
972.00,9.41726,25.093230,0.000420,25.000296,-2.4281,0.094,9.42675,9.42675
973.00,9.41497,25.093272,0.000419,25.000259,-2.4277,0.094,9.44160,9.44160
974.00,9.41330,25.093124,0.000417,25.000116,-2.4273,0.094,9.46034,9.46034
975.00,9.41396,25.093229,0.000416,25.000114,-2.4271,0.094,9.47789,9.47789
976.00,9.41719,25.093275,0.000413,25.000137,-2.4268,0.094,9.49239,9.49239
977.00,9.42086,25.093335,0.000409,25.000104,-2.4266,0.095,9.50296,9.50296
978.00,9.42574,25.093366,0.000412,25.000136,-2.4264,0.095,9.50972,9.50972
979.00,9.43351,25.093545,0.000416,25.000310,-2.4263,0.095,9.51358,9.51358
980.00,9.43974,25.093488,0.000415,25.000224,-2.4259,0.095,9.51862,9.51862
981.00,9.44641,25.093552,0.000421,25.000183,-2.4257,0.095,9.52275,9.52275
982.00,9.45966,25.093572,0.000425,25.000203,-2.4254,0.095,9.52690,9.52690
983.00,9.47253,25.093654,0.000427,25.000192,-2.4251,0.095,9.53301,9.53301
984.00,9.48159,25.093734,0.000428,25.000212,-2.4248,0.095,9.53846,9.53846
985.00,9.48941,25.093968,0.000435,25.000437,-2.4245,0.095,9.54081,9.54081
986.00,9.49627,25.093893,0.000434,25.000420,-2.4242,0.095,9.54423,9.54423
987.00,9.50262,25.093851,0.000431,25.000382,-2.4239,0.095,9.54771,9.54771
988.00,9.50767,25.093864,0.000430,25.000455,-2.4236,0.095,9.55022,9.55022
989.00,9.51298,25.093837,0.000426,25.000404,-2.4234,0.095,9.55187,9.55187
990.00,9.51947,25.093684,0.000420,25.000267,-2.4231,0.096,9.55487,9.55487
991.00,9.52600,25.093817,0.000422,25.000313,-2.4227,0.096,9.55696,9.55696
992.00,9.53164,25.093864,0.000419,25.000182,-2.4223,0.096,9.56001,9.56001
993.00,9.53697,25.093927,0.000417,25.000083,-2.4218,0.096,9.56464,9.56464
994.00,9.54132,25.093852,0.000418,24.999963,-2.4214,0.096,9.56839,9.56839
995.00,9.54475,25.093925,0.000424,24.999938,-2.4210,0.096,9.57173,9.57173
996.00,9.54830,25.093916,0.000421,24.999918,-2.4207,0.096,9.57647,9.57647
997.00,9.55182,25.093992,0.000424,25.000081,-2.4203,0.096,9.57941,9.57941
998.00,9.55484,25.093965,0.000424,25.000068,-2.4200,0.096,9.57692,9.57692
999.00,9.55710,25.093977,0.000424,25.000037,-2.4197,0.096,9.57341,9.57341
1000.00,9.55883,25.093983,0.000422,25.000024,-2.4194,0.097,9.57190,9.57190
1001.00,9.56107,25.093969,0.000423,24.999931,-2.4191,0.097,9.57073,9.57073
1002.00,9.56349,25.094045,0.000424,24.999918,-2.4189,0.097,9.57035,9.57035
1003.00,9.56527,25.094144,0.000426,24.999974,-2.4187,0.097,9.57140,9.57140
1004.00,9.56645,25.094206,0.000425,25.000032,-2.4185,0.097,9.57538,9.57538
1005.00,9.56839,25.094302,0.000425,25.000084,-2.4182,0.097,9.57972,9.57972
1006.00,9.57066,25.094428,0.000425,25.000163,-2.4179,0.097,9.58020,9.58020
1007.00,9.57223,25.094344,0.000423,25.000033,-2.4175,0.097,9.57792,9.57792
1008.00,9.57349,25.094301,0.000423,24.999985,-2.4171,0.097,9.57693,9.57693
1009.00,9.57492,25.094410,0.000425,25.000031,-2.4168,0.097,9.57502,9.57502
1010.00,9.57445,25.094427,0.000421,24.999974,-2.4165,0.097,9.57155,9.57155
1011.00,9.57408,25.094498,0.000420,25.000022,-2.4162,0.097,9.56945,9.56945
1012.00,9.57460,25.094591,0.000421,25.000079,-2.4159,0.098,9.57200,9.57200
1013.00,9.57525,25.094705,0.000425,25.000087,-2.4156,0.097,9.57645,9.57645
1014.00,9.57560,25.094810,0.000422,25.000060,-2.4153,0.098,9.57940,9.57940
1015.00,9.57608,25.094900,0.000421,25.000057,-2.4149,0.098,9.58281,9.58281
1016.00,9.57671,25.094912,0.000418,25.000016,-2.4146,0.098,9.58676,9.58676
1017.00,9.57681,25.094932,0.000418,25.000025,-2.4143,0.098,9.58690,9.58690
1018.00,9.57696,25.094971,0.000412,25.000062,-2.4141,0.098,9.58399,9.58399
1019.00,9.57740,25.094881,0.000413,25.000024,-2.4138,0.099,9.58129,9.58129
1020.00,9.57805,25.094814,0.000416,24.999993,-2.4135,0.099,9.57901,9.57901
1021.00,9.57821,25.094789,0.000420,24.999946,-2.4132,0.098,9.57591,9.57591
1022.00,9.57798,25.094883,0.000420,24.999968,-2.4129,0.098,9.57454,9.57454
1023.00,9.57800,25.094856,0.000420,24.999893,-2.4125,0.098,9.57566,9.57566
1024.00,9.57866,25.094980,0.000422,24.999978,-2.4122,0.098,9.57989,9.57989
1025.00,9.57894,25.095019,0.000422,25.000020,-2.4118,0.099,9.58203,9.58203
1026.00,9.57890,25.095036,0.000420,25.000036,-2.4115,0.099,9.58392,9.58392
1027.00,9.57923,25.095002,0.000421,24.999984,-2.4112,0.099,9.58427,9.58427
1028.00,9.57959,25.095234,0.000427,25.000196,-2.4110,0.099,9.58332,9.58332
1029.00,9.58034,25.095253,0.000424,25.000140,-2.4108,0.099,9.58317,9.58317
1030.00,9.58171,25.095335,0.000425,25.000137,-2.4106,0.099,9.58639,9.58639
1031.00,9.58332,25.095386,0.000425,25.000145,-2.4103,0.099,9.58899,9.58899
1032.00,9.58415,25.095332,0.000423,25.000119,-2.4101,0.100,9.59116,9.59116
1033.00,9.58407,25.095169,0.000420,24.999935,-2.4098,0.100,9.59246,9.59246
1034.00,9.58364,25.095124,0.000420,24.999876,-2.4095,0.100,9.58938,9.58938
1035.00,9.58331,25.095190,0.000423,24.999941,-2.4092,0.100,9.58523,9.58523
1036.00,9.58301,25.095221,0.000424,24.999906,-2.4089,0.100,9.58247,9.58247
1037.00,9.58278,25.095396,0.000426,24.999946,-2.4085,0.100,9.58079,9.58079
1038.00,9.58296,25.095539,0.000428,25.000000,-2.4081,0.100,9.57958,9.57958
1039.00,9.58348,25.095558,0.000425,25.000054,-2.4076,0.100,9.57984,9.57984
1040.00,9.58385,25.095544,0.000422,25.000018,-2.4072,0.100,9.58195,9.58195
1041.00,9.58443,25.095542,0.000419,25.000033,-2.4068,0.100,9.58370,9.58370
1042.00,9.58509,25.095539,0.000419,25.000099,-2.4065,0.100,9.58548,9.58548
1043.00,9.58543,25.095505,0.000417,25.000040,-2.4062,0.101,9.58583,9.58583
1044.00,9.58489,25.095673,0.000423,25.000098,-2.4060,0.101,9.58546,9.58546
1045.00,9.58430,25.095788,0.000428,25.000155,-2.4057,0.100,9.58337,9.58337
1046.00,9.58425,25.095942,0.000428,25.000243,-2.4054,0.100,9.58211,9.58211
1047.00,9.58441,25.096066,0.000431,25.000248,-2.4050,0.101,9.58107,9.58107
1048.00,9.58486,25.096212,0.000432,25.000373,-2.4047,0.101,9.58226,9.58226
1049.00,9.58502,25.096154,0.000427,25.000247,-2.4042,0.101,9.58485,9.58485
1050.00,9.58394,25.096117,0.000420,25.000140,-2.4037,0.101,9.58594,9.58594
1051.00,9.58312,25.096067,0.000422,25.000021,-2.4033,0.101,9.58540,9.58540
1052.00,9.58313,25.096127,0.000423,25.000070,-2.4028,0.101,9.58462,9.58462
1053.00,9.58290,25.096078,0.000424,25.000016,-2.4024,0.101,9.58378,9.58378
1054.00,9.58300,25.096186,0.000428,25.000153,-2.4022,0.101,9.58272,9.58272
1055.00,9.58332,25.096261,0.000428,25.000221,-2.4018,0.101,9.58240,9.58240
1056.00,9.58346,25.096451,0.000427,25.000362,-2.4014,0.102,9.58261,9.58261
1057.00,9.58350,25.096500,0.000424,25.000350,-2.4011,0.102,9.58293,9.58293
1058.00,9.58350,25.096511,0.000422,25.000267,-2.4008,0.102,9.58258,9.58258
1059.00,9.58384,25.096428,0.000419,25.000208,-2.4004,0.102,9.58311,9.58311
1060.00,9.58405,25.096351,0.000420,25.000090,-2.4001,0.102,9.58417,9.58417
1061.00,9.58414,25.096282,0.000421,24.999988,-2.3997,0.102,9.58709,9.58709
1062.00,9.58460,25.096280,0.000422,24.999933,-2.3993,0.102,9.59050,9.59050
1063.00,9.58496,25.096285,0.000418,24.999925,-2.3990,0.102,9.59194,9.59194
1064.00,9.58523,25.096453,0.000421,24.999972,-2.3986,0.103,9.59100,9.59100
1065.00,9.58549,25.096568,0.000423,25.000086,-2.3982,0.103,9.58975,9.58975
1066.00,9.58545,25.096611,0.000422,25.000127,-2.3978,0.103,9.58634,9.58634
1067.00,9.58526,25.096660,0.000421,25.000092,-2.3975,0.103,9.58253,9.58253
1068.00,9.58497,25.096663,0.000423,25.000025,-2.3972,0.103,9.58094,9.58094
1069.00,9.58455,25.096733,0.000420,25.000014,-2.3969,0.103,9.58035,9.58035
1070.00,9.58406,25.096830,0.000421,24.999969,-2.3966,0.103,9.57946,9.57946
1071.00,9.58406,25.096914,0.000419,24.999935,-2.3964,0.103,9.58134,9.58134
1072.00,9.58459,25.096943,0.000418,24.999983,-2.3962,0.104,9.58351,9.58351
1073.00,9.58492,25.097083,0.000421,25.000109,-2.3958,0.104,9.58453,9.58453
1074.00,9.58502,25.096955,0.000423,24.999987,-2.3953,0.104,9.58553,9.58553
1075.00,9.58492,25.096977,0.000421,25.000007,-2.3949,0.104,9.58589,9.58589
1076.00,9.58481,25.096860,0.000418,24.999904,-2.3945,0.104,9.58464,9.58464
1077.00,9.58478,25.096969,0.000417,24.999959,-2.3941,0.104,9.58273,9.58273
1078.00,9.58503,25.097001,0.000415,24.999919,-2.3939,0.104,9.58308,9.58308
1079.00,9.58502,25.097100,0.000417,25.000006,-2.3937,0.104,9.58302,9.58302
1080.00,9.58510,25.097082,0.000418,25.000026,-2.3935,0.104,9.58568,9.58568
1081.00,9.58534,25.097252,0.000426,25.000202,-2.3932,0.104,9.58873,9.58873
1082.00,9.58498,25.097251,0.000432,25.000211,-2.3929,0.104,9.58941,9.58941
1083.00,9.58419,25.097251,0.000436,25.000224,-2.3926,0.104,9.58715,9.58715
1084.00,9.58358,25.097281,0.000430,25.000200,-2.3922,0.105,9.58421,9.58421
1085.00,9.58292,25.097436,0.000433,25.000265,-2.3919,0.105,9.57968,9.57968
1086.00,9.58264,25.097380,0.000429,25.000148,-2.3915,0.105,9.57585,9.57585
1087.00,9.58275,25.097283,0.000422,25.000020,-2.3911,0.105,9.57638,9.57638
1088.00,9.58345,25.097263,0.000422,24.999974,-2.3907,0.105,9.58037,9.58037
1089.00,9.58415,25.097243,0.000423,24.999914,-2.3903,0.105,9.58561,9.58561
1090.00,9.58460,25.097097,0.000419,24.999738,-2.3899,0.105,9.58937,9.58937
1091.00,9.58439,25.097281,0.000419,24.999870,-2.3896,0.105,9.59080,9.59080
1092.00,9.58467,25.097290,0.000419,24.999793,-2.3891,0.105,9.59163,9.59163
1093.00,9.58488,25.097428,0.000416,24.999832,-2.3888,0.105,9.59171,9.59171
1094.00,9.58556,25.097516,0.000414,24.999819,-2.3883,0.106,9.59145,9.59145
1095.00,9.58636,25.097687,0.000415,24.999915,-2.3878,0.106,9.59225,9.59225
1096.00,9.58703,25.097628,0.000416,24.999817,-2.3874,0.106,9.59504,9.59504
1097.00,9.58811,25.097850,0.000417,24.999982,-2.3871,0.106,9.59663,9.59663
1098.00,9.58874,25.097797,0.000415,24.999933,-2.3867,0.106,9.59643,9.59643
1099.00,9.58906,25.098011,0.000419,25.000083,-2.3863,0.107,9.59518,9.59518
1100.00,9.58871,25.097949,0.000415,24.999964,-2.3861,0.107,9.59139,9.59139
1101.00,9.58758,25.097927,0.000414,24.999923,-2.3858,0.107,9.58643,9.58643
1102.00,9.58715,25.097768,0.000411,24.999782,-2.3855,0.107,9.58295,9.58295
1103.00,9.58881,25.097864,0.000412,24.999800,-2.3852,0.107,9.57943,9.57943
1104.00,9.59054,25.097714,0.000408,24.999708,-2.3849,0.107,9.57569,9.57569
1105.00,9.59065,25.097768,0.000411,24.999824,-2.3846,0.107,9.56965,9.56965
1106.00,9.59030,25.097881,0.000409,24.999950,-2.3842,0.107,9.55762,9.55762
1107.00,9.59046,25.097894,0.000404,25.000008,-2.3839,0.108,9.53881,9.53881
1108.00,9.58950,25.097964,0.000407,25.000095,-2.3835,0.108,9.51905,9.51905
1109.00,9.58637,25.098090,0.000409,25.000169,-2.3832,0.108,9.50018,9.50018
1110.00,9.57982,25.098145,0.000405,25.000131,-2.3829,0.108,9.48516,9.48516
@8,2.0001,4.0, 1110.095 
1111.00,9.57584,25.098221,0.000404,25.000073,-2.3825,0.109,9.47631,9.47631
1112.00,9.57901,25.098316,0.000407,25.000004,-2.3821,0.109,9.47293,9.47293
1113.00,9.57258,25.098334,0.000403,24.999974,-2.3818,0.109,9.47253,9.47253
1114.00,9.55820,25.098433,0.000405,24.999955,-2.3815,0.109,9.47304,9.47304
1115.00,9.54287,25.098533,0.000408,24.999965,-2.3811,0.109,9.47437,9.47437
1116.00,9.51681,25.098571,0.000408,24.999897,-2.3809,0.109,9.47514,9.47514
1117.00,9.49869,25.098687,0.000409,24.999928,-2.3806,0.109,9.47649,9.47649
1118.00,9.49003,25.098795,0.000411,24.999924,-2.3804,0.109,9.47714,9.47714
1119.00,9.48584,25.098835,0.000411,24.999931,-2.3801,0.110,9.47686,9.47686
1120.00,9.48403,25.098980,0.000417,25.000073,-2.3797,0.110,9.47578,9.47578
1121.00,9.48280,25.098991,0.000416,25.000097,-2.3793,0.110,9.47641,9.47641
1122.00,9.48132,25.099108,0.000421,25.000226,-2.3790,0.110,9.48053,9.48053
1123.00,9.47781,25.099095,0.000422,25.000213,-2.3786,0.110,9.48902,9.48902
1124.00,9.47559,25.099081,0.000421,25.000182,-2.3783,0.110,9.50117,9.50117
1125.00,9.47633,25.099148,0.000421,25.000163,-2.3779,0.110,9.51503,9.51503
1126.00,9.47874,25.099287,0.000427,25.000246,-2.3776,0.110,9.52703,9.52703
1127.00,9.48318,25.099199,0.000425,25.000109,-2.3772,0.110,9.53497,9.53497
1128.00,9.48808,25.099154,0.000423,25.000086,-2.3767,0.110,9.53858,9.53858
1129.00,9.49233,25.099093,0.000419,25.000050,-2.3763,0.110,9.54062,9.54062
1130.00,9.49589,25.098989,0.000412,24.999933,-2.3760,0.111,9.54244,9.54244
1131.00,9.49942,25.098911,0.000407,24.999842,-2.3757,0.111,9.54455,9.54455
1132.00,9.50453,25.098932,0.000406,24.999830,-2.3753,0.111,9.54635,9.54635
1133.00,9.51066,25.099062,0.000406,24.999847,-2.3750,0.111,9.54831,9.54831
1134.00,9.51648,25.099204,0.000410,24.999927,-2.3747,0.111,9.55057,9.55057
1135.00,9.52118,25.099237,0.000412,24.999933,-2.3744,0.111,9.55031,9.55031
1136.00,9.52488,25.099212,0.000413,24.999885,-2.3741,0.111,9.55265,9.55265
1137.00,9.52817,25.099359,0.000418,25.000045,-2.3738,0.111,9.55894,9.55894
1138.00,9.53276,25.099440,0.000422,25.000156,-2.3735,0.111,9.56530,9.56530
1139.00,9.53785,25.099401,0.000421,25.000074,-2.3732,0.111,9.56961,9.56961
1140.00,9.54305,25.099302,0.000418,24.999956,-2.3728,0.111,9.57552,9.57552
1141.00,9.54832,25.099353,0.000415,24.999962,-2.3724,0.112,9.57948,9.57948
1142.00,9.55315,25.099299,0.000411,24.999789,-2.3721,0.112,9.58112,9.58112
1143.00,9.55714,25.099289,0.000407,24.999645,-2.3717,0.112,9.58300,9.58300
1144.00,9.56032,25.099496,0.000411,24.999810,-2.3712,0.112,9.58630,9.58630
1145.00,9.56307,25.099738,0.000418,25.000000,-2.3708,0.112,9.58954,9.58954
1146.00,9.56585,25.099954,0.000420,25.000252,-2.3706,0.112,9.59161,9.59161
1147.00,9.56893,25.099928,0.000419,25.000258,-2.3703,0.113,9.59185,9.59185
1148.00,9.57118,25.099817,0.000417,25.000173,-2.3699,0.113,9.59118,9.59118
1149.00,9.57287,25.099804,0.000414,25.000133,-2.3697,0.113,9.58915,9.58915
1150.00,9.57482,25.099670,0.000408,25.000049,-2.3695,0.113,9.58756,9.58756
1151.00,9.57657,25.099550,0.000409,24.999814,-2.3691,0.113,9.58627,9.58627
1152.00,9.57820,25.099705,0.000413,24.999860,-2.3688,0.113,9.58424,9.58424
1153.00,9.57979,25.099861,0.000415,24.999927,-2.3685,0.113,9.58323,9.58323
1154.00,9.58144,25.099928,0.000419,24.999890,-2.3682,0.113,9.58436,9.58436
1155.00,9.58341,25.100101,0.000423,24.999866,-2.3678,0.113,9.58590,9.58590
1156.00,9.58545,25.100309,0.000423,25.000002,-2.3674,0.113,9.58717,9.58717
1157.00,9.58653,25.100250,0.000424,24.999909,-2.3671,0.113,9.59047,9.59047
1158.00,9.58729,25.100386,0.000428,24.999973,-2.3667,0.113,9.59295,9.59295
1159.00,9.58794,25.100425,0.000428,24.999994,-2.3663,0.113,9.59370,9.59370
1160.00,9.58876,25.100370,0.000428,24.999987,-2.3658,0.113,9.59355,9.59355
1161.00,9.58941,25.100241,0.000428,24.999943,-2.3655,0.113,9.59344,9.59344
1162.00,9.58971,25.100317,0.000429,25.000025,-2.3651,0.113,9.59262,9.59262
1163.00,9.58991,25.100223,0.000427,25.000010,-2.3646,0.113,9.59243,9.59243
1164.00,9.58995,25.100291,0.000425,25.000004,-2.3643,0.114,9.59246,9.59246
1165.00,9.59005,25.100404,0.000424,25.000025,-2.3640,0.114,9.59366,9.59366
1166.00,9.59029,25.100651,0.000426,25.000050,-2.3637,0.114,9.59469,9.59469
1167.00,9.59054,25.100747,0.000423,25.000045,-2.3633,0.114,9.59528,9.59528
1168.00,9.59082,25.100774,0.000421,24.999936,-2.3629,0.114,9.59572,9.59572
1169.00,9.59146,25.100800,0.000426,24.999928,-2.3625,0.114,9.59669,9.59669
1170.00,9.59206,25.100805,0.000425,24.999922,-2.3622,0.114,9.59609,9.59609
1171.00,9.59247,25.100709,0.000423,24.999890,-2.3619,0.115,9.59561,9.59561
1172.00,9.59310,25.100658,0.000424,24.999866,-2.3616,0.115,9.59588,9.59588
1173.00,9.59384,25.100710,0.000427,24.999925,-2.3613,0.115,9.59518,9.59518
1174.00,9.59398,25.100574,0.000418,24.999814,-2.3610,0.115,9.59249,9.59249
1175.00,9.59366,25.100553,0.000421,24.999828,-2.3606,0.115,9.59119,9.59119
1176.00,9.59384,25.100481,0.000420,24.999740,-2.3602,0.115,9.59281,9.59281
1177.00,9.59439,25.100685,0.000425,24.999844,-2.3598,0.115,9.59448,9.59448
1178.00,9.59474,25.100769,0.000424,24.999917,-2.3595,0.115,9.59645,9.59645
1179.00,9.59504,25.100895,0.000429,24.999982,-2.3592,0.115,9.59851,9.59851
1180.00,9.59499,25.101047,0.000431,25.000051,-2.3589,0.115,9.59893,9.59893
1181.00,9.59504,25.101124,0.000430,25.000079,-2.3586,0.115,9.59779,9.59779
1182.00,9.59530,25.101105,0.000426,25.000055,-2.3584,0.115,9.59579,9.59579
1183.00,9.59526,25.101246,0.000430,25.000113,-2.3581,0.115,9.59351,9.59351
1184.00,9.59521,25.101276,0.000429,25.000129,-2.3579,0.116,9.59297,9.59297
1185.00,9.59507,25.101249,0.000426,25.000045,-2.3577,0.116,9.59382,9.59382
1186.00,9.59511,25.101214,0.000426,25.000001,-2.3574,0.116,9.59508,9.59508
1187.00,9.59550,25.101274,0.000424,25.000018,-2.3571,0.116,9.59855,9.59855
1188.00,9.59674,25.101240,0.000422,24.999957,-2.3568,0.116,9.60297,9.60297
1189.00,9.59684,25.101246,0.000422,24.999967,-2.3565,0.116,9.60214,9.60214
1190.00,9.59627,25.101397,0.000424,25.000111,-2.3562,0.116,9.60086,9.60086
1191.00,9.59612,25.101567,0.000427,25.000245,-2.3558,0.116,9.59830,9.59830
1192.00,9.59567,25.101540,0.000426,25.000200,-2.3555,0.116,9.59264,9.59264
1193.00,9.59500,25.101669,0.000426,25.000268,-2.3552,0.116,9.58621,9.58621
1194.00,9.59475,25.101754,0.000422,25.000267,-2.3548,0.117,9.58573,9.58573
1195.00,9.59493,25.101621,0.000421,25.000141,-2.3544,0.117,9.58584,9.58584
1196.00,9.59432,25.101613,0.000422,25.000084,-2.3541,0.117,9.58608,9.58608
1197.00,9.59358,25.101715,0.000424,25.000178,-2.3538,0.117,9.58877,9.58877
1198.00,9.59337,25.101622,0.000420,25.000092,-2.3535,0.117,9.59272,9.59272
1199.00,9.59375,25.101655,0.000425,25.000084,-2.3532,0.117,9.59402,9.59402
1200.00,9.59357,25.101790,0.000425,25.000093,-2.3528,0.117,9.59295,9.59295
1201.00,9.59315,25.101916,0.000425,25.000153,-2.3525,0.117,9.59223,9.59223
1202.00,9.59309,25.102047,0.000426,25.000206,-2.3522,0.117,9.59361,9.59361
1203.00,9.59381,25.102098,0.000426,25.000232,-2.3519,0.117,9.59486,9.59486
1204.00,9.59459,25.102099,0.000420,25.000215,-2.3516,0.117,9.59775,9.59775
1205.00,9.59504,25.102155,0.000421,25.000238,-2.3513,0.118,9.60053,9.60053
1206.00,9.59503,25.102224,0.000419,25.000281,-2.3510,0.118,9.60301,9.60301
1207.00,9.59457,25.102069,0.000417,25.000128,-2.3506,0.118,9.60111,9.60111
1208.00,9.59344,25.101954,0.000414,24.999986,-2.3502,0.118,9.59847,9.59847
1209.00,9.59328,25.102077,0.000422,25.000059,-2.3499,0.118,9.59580,9.59580
1210.00,9.59378,25.102044,0.000421,25.000012,-2.3494,0.118,9.59463,9.59463
1211.00,9.59404,25.101991,0.000422,24.999927,-2.3489,0.118,9.59430,9.59430
1212.00,9.59456,25.102096,0.000424,24.999933,-2.3485,0.118,9.59800,9.59800
1213.00,9.59595,25.102277,0.000429,25.000031,-2.3482,0.118,9.60254,9.60254
1214.00,9.59757,25.102278,0.000422,24.999944,-2.3478,0.118,9.60421,9.60421
1215.00,9.59800,25.102422,0.000421,24.999993,-2.3476,0.119,9.60426,9.60426
1216.00,9.59811,25.102519,0.000418,24.999988,-2.3475,0.119,9.60331,9.60331
1217.00,9.59831,25.102579,0.000412,24.999999,-2.3472,0.119,9.60102,9.60102
1218.00,9.59856,25.102557,0.000407,24.999929,-2.3469,0.119,9.59852,9.59852
1219.00,9.59881,25.102558,0.000409,24.999924,-2.3465,0.119,9.59859,9.59859
1220.00,9.59933,25.102565,0.000414,24.999940,-2.3461,0.119,9.59934,9.59934
1221.00,9.59997,25.102667,0.000418,25.000006,-2.3457,0.119,9.60005,9.60005
1222.00,9.59996,25.102809,0.000425,25.000104,-2.3452,0.119,9.60029,9.60029
1223.00,9.59926,25.102919,0.000428,25.000132,-2.3449,0.119,9.60055,9.60055
1224.00,9.59953,25.103071,0.000429,25.000208,-2.3446,0.119,9.60012,9.60012
1225.00,9.59971,25.103189,0.000428,25.000229,-2.3443,0.120,9.60129,9.60129
1226.00,9.60000,25.103209,0.000429,25.000231,-2.3440,0.120,9.60348,9.60348
1227.00,9.60042,25.103198,0.000431,25.000237,-2.3438,0.120,9.60286,9.60286
1228.00,9.60056,25.103178,0.000433,25.000272,-2.3435,0.120,9.60085,9.60085
1229.00,9.60057,25.103130,0.000432,25.000316,-2.3431,0.120,9.59951,9.59951
1230.00,9.60062,25.103129,0.000434,25.000349,-2.3428,0.120,9.59781,9.59781
1231.00,9.60072,25.103043,0.000431,25.000241,-2.3424,0.120,9.59673,9.59673
1232.00,9.60095,25.103048,0.000429,25.000129,-2.3420,0.120,9.59854,9.59854
1233.00,9.60005,25.103217,0.000430,25.000261,-2.3417,0.120,9.59780,9.59780
1234.00,9.59918,25.103321,0.000431,25.000224,-2.3413,0.120,9.59814,9.59814
1235.00,9.59907,25.103249,0.000429,25.000072,-2.3410,0.120,9.59797,9.59797
1236.00,9.59920,25.103256,0.000429,25.000016,-2.3407,0.120,9.59701,9.59701
1237.00,9.59935,25.103191,0.000425,24.999942,-2.3403,0.120,9.59586,9.59586
1238.00,9.59940,25.103303,0.000428,24.999966,-2.3399,0.120,9.59782,9.59782
1239.00,9.59887,25.103392,0.000429,24.999985,-2.3395,0.120,9.59597,9.59597
1240.00,9.59796,25.103461,0.000427,25.000027,-2.3390,0.120,9.59350,9.59350
1241.00,9.59741,25.103654,0.000426,25.000170,-2.3386,0.121,9.59157,9.59157
1242.00,9.59675,25.103791,0.000431,25.000349,-2.3384,0.121,9.58800,9.58800
1243.00,9.59601,25.103608,0.000426,25.000236,-2.3381,0.121,9.58692,9.58692
1244.00,9.59591,25.103527,0.000420,25.000166,-2.3378,0.121,9.59179,9.59179
1245.00,9.59666,25.103528,0.000420,25.000142,-2.3375,0.121,9.59749,9.59749
1246.00,9.59661,25.103670,0.000426,25.000297,-2.3372,0.121,9.60066,9.60066
1247.00,9.59648,25.103740,0.000426,25.000268,-2.3368,0.121,9.60377,9.60377
1248.00,9.59662,25.103962,0.000429,25.000363,-2.3365,0.122,9.60441,9.60441
1249.00,9.59683,25.104066,0.000436,25.000480,-2.3362,0.122,9.60159,9.60159
1250.00,9.59687,25.104197,0.000437,25.000617,-2.3359,0.122,9.59850,9.59850
1251.00,9.59675,25.103996,0.000431,25.000422,-2.3355,0.122,9.59659,9.59659
1252.00,9.59606,25.103965,0.000429,25.000376,-2.3351,0.122,9.59572,9.59572
1253.00,9.59613,25.103797,0.000422,25.000217,-2.3347,0.122,9.59621,9.59621
1254.00,9.59619,25.103719,0.000416,25.000048,-2.3345,0.123,9.59396,9.59396
1255.00,9.59564,25.103698,0.000416,24.999955,-2.3343,0.123,9.58733,9.58733
1256.00,9.59717,25.103776,0.000412,24.999961,-2.3341,0.123,9.57657,9.57657
1257.00,9.59970,25.103726,0.000408,24.999933,-2.3340,0.123,9.56305,9.56305
1258.00,9.59951,25.103706,0.000409,24.999869,-2.3337,0.123,9.54666,9.54666
1259.00,9.59665,25.103643,0.000407,24.999756,-2.3332,0.123,9.53253,9.53253
1260.00,9.59499,25.103651,0.000401,24.999726,-2.3328,0.124,9.52403,9.52403
1261.00,9.59322,25.103590,0.000403,24.999633,-2.3324,0.124,9.51840,9.51840
@9,2.0001,4.0, 1260.025 
1262.00,9.59512,25.103840,0.000405,24.999850,-2.3320,0.124,9.51390,9.51390
1263.00,9.59134,25.103937,0.000403,24.999889,-2.3316,0.124,9.51340,9.51340
1264.00,9.57514,25.104222,0.000407,25.000137,-2.3314,0.125,9.51671,9.51671
1265.00,9.56135,25.104330,0.000411,25.000160,-2.3311,0.125,9.51957,9.51957
1266.00,9.55144,25.104557,0.000417,25.000296,-2.3308,0.125,9.52416,9.52416
1267.00,9.54375,25.104533,0.000417,25.000121,-2.3306,0.125,9.52866,9.52866
1268.00,9.54028,25.104785,0.000423,25.000291,-2.3303,0.125,9.52963,9.52963
1269.00,9.53935,25.104727,0.000421,25.000201,-2.3300,0.125,9.52889,9.52889
1270.00,9.53772,25.104712,0.000418,25.000179,-2.3296,0.125,9.52855,9.52855
1271.00,9.53362,25.104792,0.000417,25.000234,-2.3293,0.125,9.52896,9.52896
1272.00,9.52847,25.104759,0.000414,25.000172,-2.3290,0.126,9.53175,9.53175
1273.00,9.52751,25.104746,0.000411,25.000128,-2.3286,0.126,9.53644,9.53644
1274.00,9.52773,25.104687,0.000408,25.000071,-2.3282,0.126,9.54067,9.54067
1275.00,9.52749,25.104738,0.000408,25.000055,-2.3279,0.126,9.54404,9.54404
1276.00,9.52833,25.104763,0.000410,25.000035,-2.3276,0.126,9.54902,9.54902
1277.00,9.52965,25.104954,0.000417,25.000177,-2.3273,0.126,9.55810,9.55810
1278.00,9.53254,25.104799,0.000417,24.999972,-2.3269,0.126,9.56793,9.56793
1279.00,9.53720,25.104888,0.000421,24.999991,-2.3266,0.126,9.57584,9.57584
1280.00,9.54135,25.104910,0.000421,24.999983,-2.3261,0.126,9.58235,9.58235
1281.00,9.54535,25.104856,0.000417,24.999911,-2.3257,0.126,9.58598,9.58598
1282.00,9.54917,25.104808,0.000413,24.999826,-2.3253,0.127,9.58483,9.58483
1283.00,9.55250,25.104984,0.000414,24.999947,-2.3250,0.127,9.58171,9.58171
1284.00,9.55494,25.105083,0.000416,25.000007,-2.3246,0.127,9.57993,9.57993
1285.00,9.55863,25.105069,0.000417,25.000000,-2.3244,0.127,9.58088,9.58088
1286.00,9.56370,25.105078,0.000420,25.000049,-2.3240,0.127,9.58461,9.58461
1287.00,9.56669,25.105102,0.000421,25.000075,-2.3237,0.127,9.58926,9.58926
1288.00,9.56951,25.105199,0.000421,25.000174,-2.3233,0.127,9.59467,9.59467
1289.00,9.57297,25.105231,0.000415,25.000134,-2.3229,0.127,9.60011,9.60011
1290.00,9.57657,25.105331,0.000414,25.000195,-2.3225,0.128,9.60451,9.60451
1291.00,9.57970,25.105447,0.000414,25.000193,-2.3222,0.128,9.60554,9.60554
1292.00,9.58252,25.105363,0.000411,25.000088,-2.3218,0.128,9.60334,9.60334
1293.00,9.58501,25.105399,0.000415,25.000102,-2.3217,0.128,9.60065,9.60065
1294.00,9.58724,25.105343,0.000419,25.000074,-2.3215,0.128,9.59758,9.59758
1295.00,9.58995,25.105370,0.000421,25.000074,-2.3214,0.128,9.59466,9.59466
1296.00,9.59173,25.105329,0.000420,25.000018,-2.3211,0.128,9.59326,9.59326
1297.00,9.59291,25.105383,0.000422,25.000067,-2.3208,0.128,9.59599,9.59599
1298.00,9.59358,25.105242,0.000416,24.999888,-2.3205,0.128,9.59785,9.59785
1299.00,9.59388,25.105314,0.000417,24.999905,-2.3203,0.128,9.59874,9.59874
1300.00,9.59445,25.105328,0.000417,24.999909,-2.3201,0.128,9.59957,9.59957
1301.00,9.59551,25.105332,0.000416,24.999879,-2.3198,0.129,9.60153,9.60153
1302.00,9.59675,25.105365,0.000414,24.999874,-2.3195,0.129,9.60052,9.60052
1303.00,9.59777,25.105420,0.000417,24.999935,-2.3192,0.129,9.60004,9.60004
1304.00,9.59869,25.105491,0.000418,24.999959,-2.3189,0.129,9.60053,9.60053
1305.00,9.59971,25.105611,0.000420,25.000069,-2.3186,0.129,9.60180,9.60180
1306.00,9.60026,25.105639,0.000424,25.000084,-2.3183,0.129,9.60071,9.60071
1307.00,9.60016,25.105628,0.000424,25.000054,-2.3179,0.129,9.60069,9.60069
1308.00,9.60047,25.105699,0.000424,25.000109,-2.3177,0.129,9.60425,9.60425
1309.00,9.60088,25.105753,0.000423,25.000138,-2.3174,0.130,9.60794,9.60794
1310.00,9.60144,25.105754,0.000423,25.000047,-2.3170,0.130,9.61009,9.61009
1311.00,9.60171,25.105793,0.000423,25.000005,-2.3166,0.130,9.61213,9.61213
1312.00,9.60234,25.105840,0.000422,24.999938,-2.3164,0.130,9.61402,9.61402
1313.00,9.60313,25.105879,0.000424,24.999900,-2.3161,0.130,9.61137,9.61137
1314.00,9.60348,25.105913,0.000424,24.999872,-2.3158,0.130,9.60748,9.60748
1315.00,9.60382,25.106030,0.000427,24.999959,-2.3155,0.130,9.60469,9.60469
1316.00,9.60429,25.106094,0.000429,25.000013,-2.3152,0.130,9.60408,9.60408
1317.00,9.60486,25.106252,0.000432,25.000144,-2.3149,0.130,9.60464,9.60464
1318.00,9.60526,25.106387,0.000435,25.000249,-2.3145,0.130,9.60694,9.60694
1319.00,9.60609,25.106520,0.000440,25.000350,-2.3142,0.130,9.60909,9.60909
1320.00,9.60641,25.106511,0.000439,25.000231,-2.3139,0.130,9.60953,9.60953
1321.00,9.60640,25.106519,0.000435,25.000161,-2.3136,0.130,9.60847,9.60847
1322.00,9.60656,25.106697,0.000437,25.000251,-2.3133,0.130,9.60817,9.60817
1323.00,9.60717,25.106684,0.000434,25.000126,-2.3129,0.130,9.60700,9.60700
1324.00,9.60788,25.106568,0.000427,24.999992,-2.3126,0.130,9.60458,9.60458
1325.00,9.60744,25.106525,0.000425,24.999998,-2.3123,0.130,9.60271,9.60271
1326.00,9.60662,25.106590,0.000424,25.000082,-2.3120,0.131,9.60197,9.60197
1327.00,9.60679,25.106542,0.000424,25.000068,-2.3117,0.131,9.60004,9.60004
1328.00,9.60645,25.106584,0.000425,25.000110,-2.3115,0.131,9.59937,9.59937
1329.00,9.60630,25.106527,0.000422,25.000027,-2.3112,0.131,9.60463,9.60463
1330.00,9.60641,25.106721,0.000422,25.000139,-2.3108,0.131,9.61010,9.61010
1331.00,9.60670,25.106808,0.000426,25.000128,-2.3105,0.131,9.61231,9.61231
1332.00,9.60655,25.106862,0.000421,25.000123,-2.3102,0.131,9.61304,9.61304
1333.00,9.60666,25.106931,0.000420,25.000100,-2.3100,0.131,9.61419,9.61419
1334.00,9.60734,25.107128,0.000425,25.000197,-2.3097,0.131,9.61119,9.61119
1335.00,9.60781,25.107213,0.000427,25.000203,-2.3094,0.131,9.60848,9.60848
1336.00,9.60774,25.107219,0.000422,25.000194,-2.3090,0.132,9.60771,9.60771
1337.00,9.60739,25.107244,0.000425,25.000159,-2.3087,0.132,9.60764,9.60764
1338.00,9.60699,25.107160,0.000424,25.000091,-2.3083,0.132,9.60803,9.60803
1339.00,9.60699,25.107138,0.000424,25.000078,-2.3079,0.132,9.60862,9.60862
1340.00,9.60763,25.106997,0.000420,24.999994,-2.3075,0.132,9.60840,9.60840
1341.00,9.60762,25.107117,0.000423,25.000126,-2.3073,0.132,9.60816,9.60816
1342.00,9.60734,25.107164,0.000425,25.000149,-2.3071,0.132,9.60754,9.60754
1343.00,9.60669,25.107280,0.000426,25.000226,-2.3068,0.132,9.60414,9.60414
1344.00,9.60626,25.107510,0.000427,25.000358,-2.3065,0.132,9.60089,9.60089
1345.00,9.60656,25.107551,0.000425,25.000325,-2.3062,0.132,9.60052,9.60052
1346.00,9.60706,25.107523,0.000423,25.000163,-2.3059,0.132,9.60083,9.60083
1347.00,9.60735,25.107537,0.000425,25.000133,-2.3056,0.132,9.60155,9.60155
1348.00,9.60754,25.107693,0.000429,25.000182,-2.3053,0.132,9.60404,9.60404
1349.00,9.60732,25.107595,0.000429,25.000095,-2.3051,0.132,9.60628,9.60628
1350.00,9.60622,25.107635,0.000430,25.000078,-2.3048,0.133,9.60555,9.60555
1351.00,9.60527,25.107712,0.000430,25.000145,-2.3045,0.133,9.60285,9.60285
1352.00,9.60454,25.107821,0.000429,25.000174,-2.3041,0.133,9.60049,9.60049
1353.00,9.60403,25.107820,0.000426,25.000167,-2.3038,0.133,9.59850,9.59850
1354.00,9.60360,25.108046,0.000427,25.000274,-2.3035,0.133,9.59882,9.59882
1355.00,9.60383,25.108231,0.000431,25.000356,-2.3031,0.133,9.60145,9.60145
1356.00,9.60442,25.108204,0.000431,25.000238,-2.3028,0.133,9.60737,9.60737
1357.00,9.60516,25.108186,0.000429,25.000148,-2.3026,0.134,9.61170,9.61170
1358.00,9.60535,25.108311,0.000433,25.000194,-2.3023,0.134,9.61443,9.61443
1359.00,9.60531,25.108212,0.000429,25.000101,-2.3020,0.134,9.61521,9.61521
1360.00,9.60542,25.108105,0.000424,24.999999,-2.3018,0.134,9.61469,9.61469
1361.00,9.60577,25.108249,0.000426,25.000104,-2.3015,0.134,9.61279,9.61279
1362.00,9.60616,25.108301,0.000427,25.000132,-2.3012,0.134,9.61243,9.61243
1363.00,9.60709,25.108164,0.000422,24.999966,-2.3010,0.134,9.61346,9.61346
1364.00,9.60798,25.108243,0.000423,24.999991,-2.3007,0.134,9.61295,9.61295
1365.00,9.60850,25.108307,0.000423,24.999962,-2.3004,0.134,9.61216,9.61216
1366.00,9.60850,25.108284,0.000426,24.999944,-2.3001,0.134,9.61059,9.61059
1367.00,9.60828,25.108183,0.000425,24.999882,-2.2998,0.134,9.60862,9.60862
1368.00,9.60828,25.108152,0.000421,24.999886,-2.2995,0.135,9.60635,9.60635
1369.00,9.60818,25.108104,0.000423,24.999874,-2.2991,0.135,9.60601,9.60601
1370.00,9.60819,25.108155,0.000429,24.999956,-2.2988,0.134,9.60432,9.60432
1371.00,9.60815,25.108235,0.000424,24.999988,-2.2985,0.135,9.60309,9.60309
1372.00,9.60898,25.108508,0.000425,25.000168,-2.2983,0.135,9.60544,9.60544
1373.00,9.61002,25.108624,0.000426,25.000214,-2.2978,0.135,9.60759,9.60759
1374.00,9.61064,25.108697,0.000422,25.000182,-2.2974,0.135,9.60834,9.60834
1375.00,9.61051,25.108737,0.000418,25.000123,-2.2970,0.136,9.61010,9.61010
1376.00,9.60995,25.108790,0.000419,25.000118,-2.2967,0.136,9.61168,9.61168
1377.00,9.60933,25.108689,0.000416,25.000003,-2.2962,0.136,9.61022,9.61022
1378.00,9.60917,25.108750,0.000418,25.000024,-2.2958,0.136,9.60937,9.60937
1379.00,9.60931,25.108771,0.000421,24.999999,-2.2956,0.136,9.61091,9.61091
1380.00,9.60939,25.108832,0.000421,25.000006,-2.2954,0.136,9.61518,9.61518
1381.00,9.61064,25.108803,0.000421,24.999940,-2.2951,0.136,9.61839,9.61839
1382.00,9.61072,25.108951,0.000423,24.999981,-2.2948,0.136,9.61813,9.61813
1383.00,9.61025,25.109115,0.000422,25.000055,-2.2945,0.136,9.61479,9.61479
1384.00,9.60907,25.109196,0.000423,25.000075,-2.2942,0.136,9.60899,9.60899
1385.00,9.60816,25.109161,0.000422,25.000043,-2.2938,0.136,9.60219,9.60219
1386.00,9.60795,25.109279,0.000420,25.000082,-2.2933,0.137,9.59931,9.59931
1387.00,9.60843,25.109227,0.000419,25.000025,-2.2930,0.137,9.60097,9.60097
1388.00,9.60886,25.109186,0.000424,24.999968,-2.2928,0.137,9.60453,9.60453
1389.00,9.60930,25.109257,0.000423,25.000026,-2.2925,0.137,9.60851,9.60851
1390.00,9.61030,25.109318,0.000423,25.000047,-2.2923,0.137,9.61188,9.61188
1391.00,9.61001,25.109265,0.000423,24.999992,-2.2921,0.137,9.61277,9.61277
1392.00,9.60947,25.109219,0.000423,24.999950,-2.2919,0.137,9.61150,9.61150
1393.00,9.60980,25.109239,0.000421,25.000004,-2.2916,0.137,9.60878,9.60878
1394.00,9.60997,25.109113,0.000419,24.999902,-2.2914,0.137,9.60617,9.60617
1395.00,9.60927,25.109183,0.000421,24.999977,-2.2911,0.137,9.60347,9.60347
1396.00,9.60830,25.109214,0.000422,25.000017,-2.2908,0.137,9.60269,9.60269
1397.00,9.60819,25.109408,0.000426,25.000163,-2.2904,0.137,9.60392,9.60392
1398.00,9.60857,25.109475,0.000426,25.000148,-2.2902,0.137,9.60605,9.60605
1399.00,9.60832,25.109627,0.000424,25.000194,-2.2898,0.138,9.60847,9.60847
1400.00,9.60761,25.109680,0.000424,25.000210,-2.2895,0.138,9.61051,9.61051
1401.00,9.60651,25.109658,0.000425,25.000134,-2.2892,0.138,9.60902,9.60902
1402.00,9.60581,25.109625,0.000424,25.000074,-2.2889,0.138,9.60592,9.60592
1403.00,9.60692,25.109601,0.000421,24.999978,-2.2886,0.138,9.60443,9.60443
1404.00,9.60793,25.109657,0.000425,24.999983,-2.2882,0.138,9.60095,9.60095
1405.00,9.60707,25.109765,0.000425,24.999921,-2.2878,0.138,9.59400,9.59400
1406.00,9.60639,25.109894,0.000422,24.999989,-2.2874,0.138,9.58649,9.58649
1407.00,9.60538,25.109940,0.000419,25.000016,-2.2871,0.139,9.57691,9.57691
1408.00,9.60670,25.109967,0.000416,25.000023,-2.2867,0.139,9.56517,9.56517
1409.00,9.60833,25.109971,0.000414,24.999977,-2.2864,0.139,9.55602,9.55602
1410.00,9.60580,25.109967,0.000412,24.999982,-2.2861,0.139,9.55005,9.55005
1411.00,9.60149,25.110001,0.000412,24.999965,-2.2857,0.140,9.54665,9.54665
@10,2.0001,4.0, 1410.194 
1412.00,9.59997,25.110002,0.000410,24.999896,-2.2853,0.140,9.54646,9.54646
1413.00,9.59682,25.110056,0.000412,24.999902,-2.2848,0.140,9.54778,9.54778
1414.00,9.58575,25.110133,0.000413,24.999974,-2.2845,0.140,9.54973,9.54973
1415.00,9.57563,25.110144,0.000413,24.999990,-2.2843,0.140,9.55468,9.55468
1416.00,9.56901,25.110106,0.000412,24.999936,-2.2841,0.141,9.56037,9.56037
1417.00,9.56555,25.110195,0.000414,24.999974,-2.2839,0.141,9.56418,9.56418
1418.00,9.56402,25.110243,0.000414,25.000018,-2.2837,0.141,9.56719,9.56719
1419.00,9.56495,25.110148,0.000410,24.999919,-2.2834,0.141,9.57058,9.57058
1420.00,9.56545,25.110009,0.000405,24.999765,-2.2830,0.141,9.57313,9.57313
1421.00,9.56633,25.110105,0.000412,24.999852,-2.2827,0.141,9.57452,9.57452
1422.00,9.56594,25.109987,0.000406,24.999671,-2.2823,0.141,9.57517,9.57517
1423.00,9.56444,25.110091,0.000412,24.999644,-2.2819,0.141,9.57631,9.57631
1424.00,9.56327,25.110300,0.000417,24.999776,-2.2816,0.141,9.57716,9.57716
1425.00,9.56323,25.110456,0.000423,24.999908,-2.2812,0.141,9.57792,9.57792
1426.00,9.56401,25.110481,0.000418,24.999878,-2.2808,0.142,9.58072,9.58072
1427.00,9.56687,25.110604,0.000422,25.000026,-2.2805,0.142,9.58734,9.58734
1428.00,9.56980,25.110591,0.000421,25.000045,-2.2801,0.142,9.59558,9.59558
1429.00,9.57343,25.110633,0.000418,25.000069,-2.2798,0.142,9.60291,9.60291
1430.00,9.57676,25.110769,0.000421,25.000156,-2.2796,0.142,9.60818,9.60818
1431.00,9.58023,25.110739,0.000425,25.000112,-2.2793,0.142,9.61206,9.61206
1432.00,9.58336,25.110671,0.000425,25.000022,-2.2791,0.142,9.61131,9.61131
1433.00,9.58602,25.110636,0.000423,24.999977,-2.2789,0.142,9.60673,9.60673
1434.00,9.58749,25.110587,0.000429,24.999882,-2.2787,0.142,9.60228,9.60228
1435.00,9.58960,25.110601,0.000427,24.999875,-2.2784,0.142,9.59764,9.59764
1436.00,9.59110,25.110596,0.000424,24.999828,-2.2781,0.142,9.59367,9.59367
1437.00,9.59146,25.110584,0.000423,24.999770,-2.2778,0.142,9.59472,9.59472
1438.00,9.59339,25.110656,0.000426,24.999799,-2.2775,0.142,9.60026,9.60026
1439.00,9.59615,25.110714,0.000421,24.999809,-2.2771,0.143,9.60773,9.60773
1440.00,9.59865,25.110707,0.000421,24.999699,-2.2767,0.143,9.61504,9.61504
1441.00,9.60062,25.110957,0.000425,24.999848,-2.2764,0.143,9.62047,9.62047
1442.00,9.60320,25.111151,0.000424,25.000005,-2.2761,0.143,9.62270,9.62270
1443.00,9.60562,25.111124,0.000420,24.999984,-2.2758,0.143,9.62114,9.62114
1444.00,9.60737,25.111134,0.000424,25.000038,-2.2755,0.143,9.61655,9.61655
1445.00,9.60800,25.111353,0.000428,25.000276,-2.2754,0.143,9.61263,9.61263
1446.00,9.60917,25.111347,0.000432,25.000294,-2.2752,0.143,9.60795,9.60795
1447.00,9.60885,25.111327,0.000434,25.000293,-2.2749,0.143,9.60495,9.60495
1448.00,9.60814,25.111439,0.000438,25.000369,-2.2745,0.143,9.60431,9.60431
1449.00,9.60806,25.111400,0.000436,25.000253,-2.2742,0.143,9.60575,9.60575
1450.00,9.60808,25.111194,0.000432,25.000012,-2.2740,0.143,9.60681,9.60681
1451.00,9.60784,25.111230,0.000431,25.000000,-2.2737,0.143,9.60818,9.60818
1452.00,9.60750,25.111237,0.000428,24.999930,-2.2735,0.144,9.60820,9.60820
1453.00,9.60789,25.111307,0.000428,24.999943,-2.2733,0.144,9.60728,9.60728
1454.00,9.60866,25.111384,0.000429,24.999938,-2.2730,0.144,9.60725,9.60725
1455.00,9.61009,25.111547,0.000432,25.000026,-2.2728,0.144,9.60888,9.60888
1456.00,9.61142,25.111598,0.000432,24.999996,-2.2725,0.144,9.61173,9.61173
1457.00,9.61273,25.111743,0.000438,25.000004,-2.2722,0.144,9.61693,9.61693
1458.00,9.61346,25.111710,0.000431,24.999846,-2.2719,0.144,9.62152,9.62152
1459.00,9.61342,25.111795,0.000429,24.999919,-2.2716,0.144,9.62246,9.62246
1460.00,9.61256,25.111788,0.000425,24.999870,-2.2713,0.144,9.61982,9.61982
1461.00,9.61161,25.111624,0.000421,24.999736,-2.2710,0.145,9.61706,9.61706
1462.00,9.61090,25.111762,0.000423,24.999842,-2.2707,0.145,9.61256,9.61256
1463.00,9.61051,25.111789,0.000428,24.999880,-2.2705,0.145,9.60891,9.60891
1464.00,9.61090,25.111813,0.000428,24.999856,-2.2703,0.145,9.60988,9.60988
1465.00,9.61195,25.111805,0.000427,24.999856,-2.2700,0.145,9.61492,9.61492
1466.00,9.61338,25.111907,0.000427,24.999892,-2.2696,0.145,9.61917,9.61917
1467.00,9.61452,25.111895,0.000421,24.999856,-2.2692,0.145,9.62302,9.62302
1468.00,9.61536,25.111867,0.000419,24.999795,-2.2688,0.145,9.62515,9.62515
1469.00,9.61587,25.111878,0.000424,24.999787,-2.2685,0.145,9.62388,9.62388
1470.00,9.61604,25.112114,0.000429,24.999941,-2.2682,0.145,9.62126,9.62126
1471.00,9.61643,25.112282,0.000433,25.000068,-2.2679,0.145,9.61910,9.61910
1472.00,9.61707,25.112207,0.000432,24.999988,-2.2677,0.145,9.61700,9.61700
1473.00,9.61770,25.112383,0.000437,25.000146,-2.2674,0.145,9.61605,9.61605
1474.00,9.61800,25.112402,0.000433,25.000137,-2.2671,0.146,9.61406,9.61406
1475.00,9.61737,25.112202,0.000429,24.999953,-2.2668,0.146,9.61206,9.61206
1476.00,9.61685,25.112053,0.000424,24.999806,-2.2665,0.146,9.61127,9.61127
1477.00,9.61624,25.112165,0.000425,24.999883,-2.2661,0.146,9.61055,9.61055
1478.00,9.61555,25.112161,0.000425,24.999784,-2.2658,0.146,9.61089,9.61089
1479.00,9.61500,25.112233,0.000427,24.999808,-2.2655,0.146,9.61176,9.61176
1480.00,9.61495,25.112237,0.000426,24.999781,-2.2652,0.146,9.61244,9.61244
1481.00,9.61537,25.112312,0.000428,24.999826,-2.2649,0.146,9.61270,9.61270
1482.00,9.61564,25.112213,0.000428,24.999732,-2.2647,0.146,9.61242,9.61242
1483.00,9.61590,25.112261,0.000426,24.999762,-2.2645,0.146,9.61218,9.61218
1484.00,9.61599,25.112309,0.000428,24.999725,-2.2643,0.146,9.61372,9.61372
1485.00,9.61563,25.112415,0.000430,24.999761,-2.2640,0.146,9.61552,9.61552
1486.00,9.61506,25.112507,0.000429,24.999794,-2.2637,0.146,9.61556,9.61556
1487.00,9.61420,25.112709,0.000427,24.999910,-2.2634,0.147,9.61518,9.61518
1488.00,9.61369,25.112901,0.000427,25.000058,-2.2631,0.147,9.61553,9.61553
1489.00,9.61363,25.112846,0.000420,24.999977,-2.2629,0.147,9.61451,9.61451
1490.00,9.61325,25.112868,0.000420,24.999951,-2.2626,0.147,9.61161,9.61161
1491.00,9.61257,25.112900,0.000419,24.999948,-2.2624,0.148,9.60974,9.60974
1492.00,9.61229,25.112915,0.000424,24.999983,-2.2621,0.148,9.61106,9.61106
1493.00,9.61247,25.112701,0.000421,24.999808,-2.2618,0.148,9.61232,9.61232
1494.00,9.61342,25.112825,0.000425,24.999947,-2.2614,0.148,9.61668,9.61668
1495.00,9.61484,25.113001,0.000427,25.000154,-2.2609,0.148,9.62188,9.62188
1496.00,9.61574,25.112916,0.000424,25.000085,-2.2605,0.148,9.62612,9.62612
1497.00,9.61646,25.112874,0.000419,24.999993,-2.2601,0.148,9.62858,9.62858
1498.00,9.61700,25.112942,0.000420,25.000011,-2.2598,0.148,9.62875,9.62875
1499.00,9.61735,25.112961,0.000423,24.999999,-2.2595,0.148,9.62535,9.62535
1500.00,9.61764,25.112838,0.000424,24.999823,-2.2593,0.148,9.62158,9.62158
1501.00,9.61760,25.112973,0.000429,24.999902,-2.2592,0.148,9.61906,9.61906
1502.00,9.61785,25.113085,0.000434,24.999994,-2.2590,0.148,9.61592,9.61592
1503.00,9.61785,25.113256,0.000436,25.000158,-2.2588,0.148,9.61421,9.61421
1504.00,9.61766,25.113295,0.000432,25.000199,-2.2585,0.148,9.61382,9.61382
1505.00,9.61755,25.113426,0.000430,25.000270,-2.2582,0.149,9.61483,9.61483
1506.00,9.61751,25.113482,0.000432,25.000228,-2.2579,0.149,9.61568,9.61568
1507.00,9.61790,25.113535,0.000429,25.000171,-2.2576,0.149,9.61706,9.61706
1508.00,9.61821,25.113452,0.000426,24.999988,-2.2573,0.149,9.61782,9.61782
1509.00,9.61829,25.113627,0.000432,25.000027,-2.2571,0.149,9.61757,9.61757
1510.00,9.61842,25.113602,0.000432,24.999955,-2.2568,0.149,9.61640,9.61640
1511.00,9.61895,25.113652,0.000429,24.999974,-2.2566,0.149,9.61603,9.61603
1512.00,9.61921,25.113704,0.000431,25.000000,-2.2564,0.149,9.61506,9.61506
1513.00,9.61904,25.113917,0.000435,25.000193,-2.2561,0.149,9.61479,9.61479
1514.00,9.61843,25.113819,0.000430,25.000065,-2.2558,0.149,9.61429,9.61429
1515.00,9.61718,25.113928,0.000430,25.000213,-2.2555,0.150,9.61397,9.61397
1516.00,9.61645,25.114138,0.000437,25.000357,-2.2551,0.150,9.61367,9.61367
1517.00,9.61566,25.114145,0.000438,25.000313,-2.2548,0.150,9.61271,9.61271
1518.00,9.61486,25.114069,0.000438,25.000195,-2.2544,0.150,9.61159,9.61159
1519.00,9.61470,25.114174,0.000439,25.000254,-2.2542,0.150,9.61361,9.61361
1520.00,9.61521,25.114248,0.000438,25.000220,-2.2539,0.150,9.61736,9.61736
1521.00,9.61615,25.114145,0.000434,25.000119,-2.2536,0.150,9.62065,9.62065
1522.00,9.61678,25.114314,0.000437,25.000254,-2.2534,0.150,9.62318,9.62318
1523.00,9.61713,25.114412,0.000433,25.000246,-2.2531,0.151,9.62444,9.62444
1524.00,9.61695,25.114471,0.000432,25.000251,-2.2528,0.151,9.62155,9.62155
1525.00,9.61639,25.114502,0.000433,25.000159,-2.2526,0.151,9.61631,9.61631
1526.00,9.61555,25.114604,0.000435,25.000215,-2.2525,0.151,9.61042,9.61042
1527.00,9.61486,25.114543,0.000433,25.000134,-2.2522,0.151,9.60717,9.60717
1528.00,9.61431,25.114526,0.000432,25.000091,-2.2520,0.151,9.60580,9.60580
1529.00,9.61424,25.114499,0.000430,25.000058,-2.2518,0.151,9.60903,9.60903
1530.00,9.61462,25.114512,0.000426,25.000076,-2.2514,0.151,9.61320,9.61320
1531.00,9.61524,25.114481,0.000422,25.000038,-2.2511,0.151,9.61757,9.61757
1532.00,9.61589,25.114471,0.000420,24.999973,-2.2507,0.151,9.62188,9.62188
1533.00,9.61655,25.114611,0.000422,25.000072,-2.2505,0.151,9.62719,9.62719
1534.00,9.61780,25.114635,0.000422,25.000074,-2.2501,0.151,9.62894,9.62894
1535.00,9.61884,25.114627,0.000423,25.000036,-2.2499,0.152,9.63031,9.63031
1536.00,9.61948,25.114674,0.000421,24.999981,-2.2495,0.152,9.62982,9.62982
1537.00,9.61976,25.114689,0.000420,24.999937,-2.2493,0.152,9.62805,9.62805
1538.00,9.62041,25.114653,0.000421,24.999903,-2.2490,0.152,9.62531,9.62531
1539.00,9.62084,25.114665,0.000422,24.999874,-2.2488,0.152,9.62403,9.62403
1540.00,9.62071,25.114661,0.000422,24.999855,-2.2485,0.152,9.62167,9.62167
1541.00,9.61991,25.114681,0.000423,24.999881,-2.2483,0.152,9.62000,9.62000
1542.00,9.61930,25.114723,0.000424,24.999893,-2.2481,0.152,9.61989,9.61989
1543.00,9.61936,25.114788,0.000423,24.999932,-2.2477,0.152,9.61984,9.61984
1544.00,9.61999,25.114798,0.000423,24.999943,-2.2473,0.152,9.61778,9.61778
1545.00,9.62016,25.114871,0.000424,24.999974,-2.2470,0.152,9.61687,9.61687
1546.00,9.62092,25.114906,0.000425,24.999981,-2.2466,0.152,9.61836,9.61836
1547.00,9.62191,25.114947,0.000424,25.000029,-2.2461,0.153,9.62004,9.62004
1548.00,9.62283,25.114927,0.000420,24.999939,-2.2458,0.153,9.62041,9.62041
1549.00,9.62340,25.115148,0.000424,25.000065,-2.2456,0.153,9.62299,9.62299
1550.00,9.62351,25.115200,0.000424,25.000102,-2.2452,0.153,9.62580,9.62580
1551.00,9.62373,25.115293,0.000425,25.000176,-2.2450,0.153,9.62648,9.62648
1552.00,9.62344,25.115372,0.000427,25.000211,-2.2448,0.153,9.62485,9.62485
1553.00,9.62237,25.115328,0.000429,25.000156,-2.2445,0.153,9.62297,9.62297
1554.00,9.62156,25.115160,0.000425,25.000000,-2.2442,0.153,9.61837,9.61837
1555.00,9.62163,25.115041,0.000420,24.999860,-2.2439,0.154,9.61077,9.61077
1556.00,9.62137,25.115087,0.000419,24.999858,-2.2436,0.154,9.60166,9.60166
1557.00,9.62237,25.115051,0.000413,24.999796,-2.2433,0.154,9.59166,9.59166
1558.00,9.62301,25.115157,0.000413,24.999870,-2.2430,0.154,9.58237,9.58237
1559.00,9.62523,25.115163,0.000412,24.999873,-2.2427,0.155,9.57426,9.57426
1560.00,9.62551,25.115362,0.000414,25.000013,-2.2425,0.155,9.56920,9.56920
1561.00,9.62372,25.115424,0.000411,24.999982,-2.2421,0.155,9.56883,9.56883
@11,2.0001,4.0, 1560.018 
1562.00,9.61907,25.115523,0.000415,24.999989,-2.2418,0.155,9.57083,9.57083
1563.00,9.61302,25.115371,0.000408,24.999850,-2.2416,0.155,9.57338,9.57338
1564.00,9.60188,25.115575,0.000411,25.000012,-2.2414,0.155,9.57888,9.57888
1565.00,9.59234,25.115526,0.000411,24.999948,-2.2413,0.155,9.58456,9.58456
1566.00,9.58630,25.115477,0.000409,24.999923,-2.2411,0.156,9.58747,9.58747
1567.00,9.58442,25.115463,0.000405,24.999929,-2.2410,0.156,9.58935,9.58935
1568.00,9.58465,25.115645,0.000410,25.000046,-2.2407,0.156,9.59140,9.59140
1569.00,9.58568,25.115700,0.000409,25.000016,-2.2404,0.156,9.59236,9.59236
1570.00,9.58629,25.115839,0.000411,25.000080,-2.2400,0.156,9.59213,9.59213
1571.00,9.58715,25.115908,0.000410,25.000110,-2.2397,0.156,9.59345,9.59345
1572.00,9.58758,25.116014,0.000413,25.000104,-2.2395,0.156,9.59680,9.59680
1573.00,9.58706,25.116113,0.000416,25.000157,-2.2393,0.156,9.60004,9.60004
1574.00,9.58701,25.116090,0.000415,25.000077,-2.2391,0.156,9.60288,9.60288
1575.00,9.58768,25.116053,0.000411,24.999967,-2.2390,0.157,9.60726,9.60726
1576.00,9.58928,25.116030,0.000409,24.999875,-2.2388,0.157,9.61115,9.61115
1577.00,9.59131,25.116028,0.000410,24.999883,-2.2385,0.157,9.61275,9.61275
1578.00,9.59347,25.116096,0.000408,24.999881,-2.2382,0.157,9.61320,9.61320
1579.00,9.59555,25.116172,0.000407,24.999930,-2.2379,0.157,9.61298,9.61298
1580.00,9.59823,25.116303,0.000415,25.000056,-2.2376,0.157,9.61514,9.61514
1581.00,9.60111,25.116487,0.000423,25.000215,-2.2373,0.157,9.61734,9.61734
1582.00,9.60362,25.116588,0.000423,25.000233,-2.2370,0.157,9.62044,9.62044
1583.00,9.60590,25.116623,0.000425,25.000229,-2.2368,0.157,9.62317,9.62317
1584.00,9.60778,25.116645,0.000425,25.000188,-2.2367,0.157,9.62556,9.62556
1585.00,9.60899,25.116704,0.000421,25.000168,-2.2364,0.157,9.62365,9.62365
1586.00,9.61019,25.116690,0.000417,25.000085,-2.2361,0.158,9.62193,9.62193
1587.00,9.61184,25.116669,0.000418,25.000044,-2.2358,0.158,9.62001,9.62001
1588.00,9.61375,25.116622,0.000414,24.999955,-2.2354,0.158,9.62008,9.62008
1589.00,9.61479,25.116755,0.000415,25.000065,-2.2350,0.158,9.62001,9.62001
1590.00,9.61604,25.116710,0.000414,24.999984,-2.2347,0.158,9.62090,9.62090
1591.00,9.61769,25.116727,0.000415,24.999966,-2.2345,0.159,9.62158,9.62158
1592.00,9.61847,25.116609,0.000414,24.999867,-2.2343,0.159,9.62225,9.62225
1593.00,9.61903,25.116700,0.000424,25.000005,-2.2341,0.158,9.62026,9.62026
1594.00,9.61919,25.116545,0.000423,24.999813,-2.2339,0.158,9.61867,9.61867
1595.00,9.61933,25.116572,0.000424,24.999802,-2.2337,0.158,9.61796,9.61796
1596.00,9.61967,25.116639,0.000427,24.999810,-2.2334,0.158,9.61926,9.61926
1597.00,9.62068,25.116868,0.000428,24.999945,-2.2331,0.158,9.62239,9.62239
1598.00,9.62179,25.116894,0.000423,24.999903,-2.2328,0.159,9.62545,9.62545
1599.00,9.62262,25.117076,0.000427,25.000054,-2.2326,0.159,9.62778,9.62778
1600.00,9.62307,25.117285,0.000433,25.000246,-2.2323,0.159,9.62935,9.62935
1601.00,9.62284,25.117177,0.000430,25.000121,-2.2320,0.159,9.62823,9.62823
1602.00,9.62277,25.117174,0.000429,25.000104,-2.2318,0.159,9.62640,9.62640
1603.00,9.62272,25.117207,0.000426,25.000042,-2.2315,0.159,9.62514,9.62514
1604.00,9.62291,25.117130,0.000422,24.999962,-2.2311,0.159,9.62652,9.62652
1605.00,9.62363,25.117070,0.000417,24.999875,-2.2309,0.160,9.62756,9.62756
1606.00,9.62412,25.117075,0.000412,24.999875,-2.2306,0.160,9.62673,9.62673
1607.00,9.62428,25.117123,0.000415,24.999857,-2.2304,0.160,9.62507,9.62507
1608.00,9.62418,25.117190,0.000423,24.999855,-2.2302,0.160,9.62670,9.62670
1609.00,9.62460,25.117234,0.000426,24.999863,-2.2299,0.160,9.62612,9.62612
1610.00,9.62488,25.117305,0.000428,24.999883,-2.2296,0.160,9.62493,9.62493
1611.00,9.62509,25.117524,0.000435,25.000015,-2.2294,0.159,9.62659,9.62659
1612.00,9.62526,25.117577,0.000434,25.000074,-2.2291,0.160,9.62761,9.62761
1613.00,9.62570,25.117664,0.000432,25.000228,-2.2288,0.160,9.62755,9.62755
1614.00,9.62673,25.117717,0.000432,25.000230,-2.2285,0.160,9.62829,9.62829
1615.00,9.62735,25.117694,0.000433,25.000160,-2.2283,0.160,9.62777,9.62777
1616.00,9.62697,25.117695,0.000431,25.000126,-2.2281,0.160,9.62452,9.62452
1617.00,9.62610,25.117627,0.000432,24.999981,-2.2278,0.160,9.62388,9.62388
1618.00,9.62566,25.117561,0.000430,24.999836,-2.2276,0.160,9.62325,9.62325
1619.00,9.62578,25.117578,0.000431,24.999816,-2.2274,0.160,9.62266,9.62266
1620.00,9.62596,25.117654,0.000429,24.999878,-2.2271,0.160,9.62385,9.62385
1621.00,9.62626,25.117722,0.000430,24.999890,-2.2269,0.161,9.62811,9.62811
1622.00,9.62663,25.117893,0.000434,25.000010,-2.2266,0.160,9.63020,9.63020
1623.00,9.62691,25.117983,0.000435,25.000071,-2.2263,0.161,9.63106,9.63106
1624.00,9.62711,25.118108,0.000434,25.000108,-2.2260,0.161,9.63178,9.63178
1625.00,9.62718,25.118145,0.000433,25.000065,-2.2257,0.161,9.63216,9.63216
1626.00,9.62781,25.118174,0.000435,25.000119,-2.2254,0.161,9.63016,9.63016
1627.00,9.62770,25.118182,0.000428,25.000099,-2.2251,0.161,9.62945,9.62945
1628.00,9.62806,25.118268,0.000431,25.000098,-2.2249,0.161,9.63115,9.63115
1629.00,9.62866,25.118250,0.000430,25.000040,-2.2247,0.161,9.63314,9.63314
1630.00,9.62923,25.118225,0.000431,24.999977,-2.2245,0.161,9.63406,9.63406
1631.00,9.62937,25.118328,0.000432,25.000023,-2.2243,0.161,9.63399,9.63399
1632.00,9.62908,25.118337,0.000433,25.000035,-2.2240,0.161,9.63270,9.63270
1633.00,9.62888,25.118312,0.000427,24.999974,-2.2237,0.161,9.62901,9.62901
1634.00,9.62830,25.118356,0.000428,25.000032,-2.2234,0.161,9.62520,9.62520
1635.00,9.62855,25.118570,0.000431,25.000236,-2.2231,0.162,9.62589,9.62589
1636.00,9.62977,25.118442,0.000427,25.000065,-2.2229,0.162,9.62745,9.62745
1637.00,9.63003,25.118537,0.000430,25.000120,-2.2227,0.162,9.62682,9.62682
1638.00,9.63024,25.118593,0.000434,25.000158,-2.2225,0.162,9.62800,9.62800
1639.00,9.63007,25.118652,0.000432,25.000194,-2.2223,0.162,9.62853,9.62853
1640.00,9.62982,25.118536,0.000430,25.000067,-2.2221,0.162,9.62696,9.62696
1641.00,9.62974,25.118595,0.000431,25.000079,-2.2218,0.162,9.62689,9.62689
1642.00,9.62951,25.118639,0.000430,25.000050,-2.2215,0.162,9.62882,9.62882
1643.00,9.62924,25.118727,0.000428,25.000078,-2.2212,0.162,9.62809,9.62809
1644.00,9.62902,25.118810,0.000430,25.000078,-2.2208,0.163,9.62939,9.62939
1645.00,9.62923,25.118979,0.000432,25.000161,-2.2205,0.163,9.63074,9.63074
1646.00,9.62960,25.119113,0.000432,25.000245,-2.2202,0.163,9.63085,9.63085
1647.00,9.62979,25.119145,0.000430,25.000221,-2.2200,0.163,9.63033,9.63033
1648.00,9.62930,25.119114,0.000431,25.000164,-2.2198,0.163,9.63035,9.63035
1649.00,9.62863,25.119174,0.000431,25.000182,-2.2196,0.163,9.63072,9.63072
1650.00,9.62862,25.118954,0.000426,25.000034,-2.2193,0.163,9.63154,9.63154
1651.00,9.62925,25.119022,0.000430,25.000053,-2.2190,0.163,9.63373,9.63373
1652.00,9.62993,25.119086,0.000431,25.000102,-2.2187,0.163,9.63416,9.63416
1653.00,9.62998,25.119093,0.000428,25.000103,-2.2183,0.163,9.63377,9.63377
1654.00,9.63030,25.118990,0.000426,25.000027,-2.2181,0.164,9.63316,9.63316
1655.00,9.63043,25.119004,0.000424,24.999875,-2.2178,0.164,9.63210,9.63210
1656.00,9.63016,25.119123,0.000421,25.000000,-2.2176,0.164,9.62851,9.62851
1657.00,9.62996,25.119067,0.000416,24.999897,-2.2173,0.164,9.62689,9.62689
1658.00,9.63008,25.119066,0.000415,24.999824,-2.2170,0.164,9.62834,9.62834
1659.00,9.63031,25.119246,0.000420,24.999884,-2.2168,0.164,9.62887,9.62887
1660.00,9.63048,25.119426,0.000425,25.000035,-2.2165,0.164,9.62935,9.62935
1661.00,9.63094,25.119271,0.000422,24.999764,-2.2163,0.164,9.63220,9.63220
1662.00,9.63134,25.119431,0.000433,24.999902,-2.2162,0.164,9.63398,9.63398
1663.00,9.63149,25.119486,0.000436,24.999928,-2.2159,0.164,9.63338,9.63338
1664.00,9.63130,25.119396,0.000432,24.999864,-2.2157,0.164,9.63169,9.63169
1665.00,9.63085,25.119612,0.000437,25.000069,-2.2155,0.164,9.62956,9.62956
1666.00,9.63047,25.119684,0.000436,25.000180,-2.2153,0.164,9.62694,9.62694
1667.00,9.63016,25.119525,0.000426,25.000001,-2.2151,0.164,9.62457,9.62457
1668.00,9.62975,25.119686,0.000431,25.000146,-2.2149,0.165,9.62339,9.62339
1669.00,9.62947,25.119771,0.000432,25.000200,-2.2147,0.165,9.62280,9.62280
1670.00,9.62870,25.119606,0.000425,25.000090,-2.2145,0.165,9.62219,9.62219
1671.00,9.62812,25.119660,0.000426,25.000132,-2.2142,0.165,9.62409,9.62409
1672.00,9.62822,25.119736,0.000431,25.000205,-2.2140,0.165,9.62876,9.62876
1673.00,9.62904,25.119732,0.000428,25.000202,-2.2137,0.165,9.63266,9.63266
1674.00,9.62956,25.119701,0.000426,25.000111,-2.2135,0.165,9.63492,9.63492
1675.00,9.62948,25.119879,0.000428,25.000144,-2.2132,0.165,9.63636,9.63636
1676.00,9.62933,25.119842,0.000428,25.000078,-2.2130,0.165,9.63415,9.63415
1677.00,9.62938,25.119887,0.000426,25.000047,-2.2127,0.166,9.63020,9.63020
1678.00,9.62912,25.119809,0.000422,24.999915,-2.2124,0.166,9.62629,9.62629
1679.00,9.62896,25.119904,0.000426,24.999961,-2.2122,0.166,9.62662,9.62662
1680.00,9.62915,25.119760,0.000427,24.999798,-2.2117,0.166,9.62826,9.62826
1681.00,9.62904,25.119807,0.000429,24.999758,-2.2114,0.166,9.63091,9.63091
1682.00,9.62900,25.119855,0.000428,24.999778,-2.2111,0.166,9.63374,9.63374
1683.00,9.62926,25.119905,0.000430,24.999791,-2.2108,0.166,9.63454,9.63454
1684.00,9.62920,25.119963,0.000426,24.999791,-2.2105,0.166,9.63249,9.63249
1685.00,9.62920,25.120006,0.000420,24.999866,-2.2103,0.167,9.63004,9.63004
1686.00,9.62911,25.120110,0.000421,25.000005,-2.2101,0.167,9.62613,9.62613
1687.00,9.62967,25.120097,0.000421,25.000010,-2.2097,0.167,9.62316,9.62316
1688.00,9.62924,25.120174,0.000420,25.000071,-2.2094,0.167,9.62269,9.62269
1689.00,9.62902,25.120227,0.000424,25.000125,-2.2091,0.167,9.62238,9.62238
1690.00,9.62928,25.120193,0.000426,25.000050,-2.2089,0.167,9.62292,9.62292
1691.00,9.62954,25.120224,0.000428,25.000038,-2.2086,0.167,9.62735,9.62735
1692.00,9.62984,25.120186,0.000426,24.999957,-2.2084,0.167,9.63275,9.63275
1693.00,9.63004,25.120264,0.000429,24.999958,-2.2082,0.167,9.63625,9.63625
1694.00,9.63002,25.120239,0.000428,24.999885,-2.2077,0.167,9.63878,9.63878
1695.00,9.63028,25.120365,0.000429,25.000034,-2.2073,0.167,9.64092,9.64092
1696.00,9.63096,25.120324,0.000426,24.999953,-2.2070,0.167,9.64130,9.64130
1697.00,9.63174,25.120527,0.000430,25.000076,-2.2068,0.168,9.63872,9.63872
1698.00,9.63245,25.120531,0.000429,25.000135,-2.2065,0.168,9.63727,9.63727
1699.00,9.63247,25.120545,0.000429,25.000170,-2.2064,0.168,9.63492,9.63492
1700.00,9.63189,25.120651,0.000431,25.000152,-2.2063,0.168,9.63342,9.63342
1701.00,9.63190,25.120686,0.000430,25.000147,-2.2062,0.168,9.63303,9.63303
1702.00,9.63188,25.120586,0.000427,25.000092,-2.2059,0.168,9.63330,9.63330
1703.00,9.63237,25.120506,0.000426,24.999948,-2.2055,0.168,9.63382,9.63382
1704.00,9.63343,25.120503,0.000426,24.999922,-2.2053,0.168,9.63189,9.63189
1705.00,9.63530,25.120368,0.000422,24.999809,-2.2050,0.168,9.62497,9.62497
1706.00,9.63691,25.120454,0.000422,24.999838,-2.2046,0.168,9.61414,9.61414
1707.00,9.63653,25.120560,0.000423,24.999855,-2.2044,0.168,9.60251,9.60251
1708.00,9.63527,25.120786,0.000422,25.000018,-2.2042,0.169,9.59094,9.59094
1709.00,9.63385,25.120934,0.000421,25.000065,-2.2038,0.169,9.58438,9.58438
1710.00,9.63288,25.121207,0.000423,25.000215,-2.2034,0.169,9.58320,9.58320
1711.00,9.63662,25.121250,0.000421,25.000238,-2.2032,0.169,9.58588,9.58588
@12,2.0001,4.0, 1710.166 
1712.00,9.63641,25.121228,0.000418,25.000231,-2.2029,0.170,9.58998,9.58998
1713.00,9.62914,25.121143,0.000414,25.000099,-2.2027,0.170,9.59394,9.59394
1714.00,9.61436,25.121070,0.000413,25.000024,-2.2025,0.170,9.59894,9.59894
1715.00,9.60415,25.121022,0.000411,24.999948,-2.2023,0.170,9.60189,9.60189
1716.00,9.60034,25.120949,0.000407,24.999864,-2.2020,0.170,9.60278,9.60278
1717.00,9.59984,25.121023,0.000410,24.999872,-2.2018,0.170,9.60349,9.60349
1718.00,9.60030,25.121045,0.000411,24.999921,-2.2015,0.170,9.60454,9.60454
1719.00,9.60093,25.121131,0.000410,24.999997,-2.2012,0.171,9.60484,9.60484
1720.00,9.60119,25.120966,0.000408,24.999899,-2.2010,0.171,9.60774,9.60774
1721.00,9.60266,25.121124,0.000409,25.000038,-2.2007,0.171,9.61255,9.61255
1722.00,9.60360,25.121219,0.000409,25.000083,-2.2003,0.171,9.61636,9.61636
1723.00,9.60297,25.121269,0.000411,25.000034,-2.2000,0.171,9.62159,9.62159
1724.00,9.60330,25.121300,0.000411,24.999983,-2.1997,0.171,9.62671,9.62671
1725.00,9.60440,25.121574,0.000415,25.000151,-2.1995,0.171,9.62743,9.62743
1726.00,9.60587,25.121539,0.000416,24.999993,-2.1993,0.171,9.62621,9.62621
1727.00,9.60812,25.121607,0.000417,24.999986,-2.1991,0.171,9.62801,9.62801
1728.00,9.61090,25.121681,0.000420,24.999954,-2.1987,0.171,9.62980,9.62980
1729.00,9.61394,25.121776,0.000424,24.999989,-2.1984,0.171,9.62999,9.62999
1730.00,9.61612,25.121668,0.000423,24.999813,-2.1982,0.171,9.63098,9.63098
1731.00,9.61775,25.121949,0.000430,25.000062,-2.1979,0.171,9.63251,9.63251
1732.00,9.61927,25.122033,0.000428,25.000097,-2.1976,0.172,9.63253,9.63253
1733.00,9.62089,25.122108,0.000428,25.000197,-2.1975,0.172,9.63081,9.63081
1734.00,9.62225,25.122137,0.000429,25.000193,-2.1974,0.172,9.62971,9.62971
1735.00,9.62347,25.122298,0.000433,25.000344,-2.1971,0.172,9.62984,9.62984
1736.00,9.62537,25.122042,0.000425,25.000114,-2.1968,0.172,9.63047,9.63047
1737.00,9.62621,25.122013,0.000426,25.000101,-2.1966,0.172,9.62927,9.62927
1738.00,9.62755,25.121999,0.000422,25.000087,-2.1962,0.172,9.62828,9.62828
1739.00,9.62809,25.121986,0.000419,25.000089,-2.1959,0.172,9.62784,9.62784
1740.00,9.62902,25.122008,0.000422,25.000099,-2.1956,0.172,9.62932,9.62932
1741.00,9.62961,25.122179,0.000429,25.000228,-2.1954,0.172,9.62999,9.62999
1742.00,9.63006,25.122077,0.000427,25.000063,-2.1952,0.172,9.63181,9.63181
1743.00,9.63058,25.122207,0.000429,25.000104,-2.1951,0.173,9.63363,9.63363
1744.00,9.63049,25.122233,0.000429,25.000072,-2.1949,0.173,9.63387,9.63387
1745.00,9.63060,25.122230,0.000421,24.999976,-2.1947,0.173,9.63412,9.63412
1746.00,9.63181,25.122094,0.000413,24.999811,-2.1944,0.173,9.63702,9.63702
1747.00,9.63287,25.122256,0.000415,24.999930,-2.1941,0.173,9.63857,9.63857
1748.00,9.63299,25.122230,0.000415,24.999877,-2.1939,0.173,9.63890,9.63890
1749.00,9.63284,25.122297,0.000414,24.999865,-2.1937,0.174,9.63995,9.63995
1750.00,9.63281,25.122359,0.000417,24.999865,-2.1935,0.174,9.63747,9.63747
1751.00,9.63251,25.122487,0.000422,24.999873,-2.1934,0.173,9.63251,9.63251
1752.00,9.63248,25.122548,0.000424,24.999945,-2.1932,0.174,9.63016,9.63016
1753.00,9.63235,25.122562,0.000420,24.999928,-2.1929,0.174,9.62853,9.62853
1754.00,9.63234,25.122575,0.000421,24.999901,-2.1926,0.174,9.62794,9.62794
1755.00,9.63247,25.122677,0.000423,24.999967,-2.1924,0.174,9.62928,9.62928
1756.00,9.63265,25.122737,0.000422,25.000033,-2.1921,0.174,9.63125,9.63125
1757.00,9.63283,25.122751,0.000422,24.999929,-2.1918,0.174,9.63171,9.63171
1758.00,9.63327,25.122674,0.000427,24.999808,-2.1915,0.174,9.63280,9.63280
1759.00,9.63365,25.122635,0.000426,24.999778,-2.1912,0.174,9.63343,9.63343
1760.00,9.63395,25.122596,0.000423,24.999740,-2.1909,0.174,9.63530,9.63530
1761.00,9.63441,25.122630,0.000423,24.999708,-2.1906,0.174,9.63841,9.63841
1762.00,9.63527,25.122528,0.000421,24.999600,-2.1904,0.174,9.64214,9.64214
1763.00,9.63592,25.122693,0.000426,24.999773,-2.1901,0.174,9.64423,9.64423
1764.00,9.63636,25.122762,0.000430,24.999725,-2.1897,0.174,9.64521,9.64521
1765.00,9.63660,25.122851,0.000433,24.999790,-2.1894,0.174,9.64356,9.64356
1766.00,9.63616,25.122947,0.000437,24.999861,-2.1891,0.174,9.64119,9.64119
1767.00,9.63575,25.123140,0.000438,24.999999,-2.1887,0.175,9.63911,9.63911
1768.00,9.63585,25.123157,0.000431,24.999881,-2.1884,0.175,9.63774,9.63774
1769.00,9.63571,25.123247,0.000429,24.999972,-2.1882,0.175,9.63604,9.63604
1770.00,9.63576,25.123283,0.000425,24.999872,-2.1880,0.175,9.63613,9.63613
1771.00,9.63634,25.123303,0.000420,24.999847,-2.1878,0.175,9.63484,9.63484
1772.00,9.63658,25.123391,0.000421,24.999927,-2.1876,0.175,9.63434,9.63434
1773.00,9.63696,25.123490,0.000422,24.999982,-2.1874,0.175,9.63336,9.63336
1774.00,9.63683,25.123625,0.000421,25.000044,-2.1872,0.175,9.63191,9.63191
1775.00,9.63666,25.123809,0.000427,25.000249,-2.1870,0.176,9.63238,9.63238
1776.00,9.63708,25.123785,0.000427,25.000175,-2.1869,0.175,9.63484,9.63484
1777.00,9.63761,25.123673,0.000424,24.999987,-2.1867,0.176,9.63599,9.63599
1778.00,9.63813,25.123590,0.000423,24.999938,-2.1865,0.176,9.63828,9.63828
1779.00,9.63868,25.123473,0.000424,24.999885,-2.1863,0.175,9.64253,9.64253
1780.00,9.63902,25.123383,0.000420,24.999737,-2.1860,0.176,9.64404,9.64404
1781.00,9.63894,25.123461,0.000418,24.999847,-2.1857,0.176,9.64413,9.64413
1782.00,9.63862,25.123551,0.000420,24.999938,-2.1854,0.176,9.64418,9.64418
1783.00,9.63823,25.123711,0.000422,25.000070,-2.1850,0.176,9.64262,9.64262
1784.00,9.63771,25.123774,0.000423,25.000139,-2.1847,0.176,9.63908,9.63908
1785.00,9.63719,25.123640,0.000422,25.000081,-2.1845,0.176,9.63597,9.63597
1786.00,9.63713,25.123734,0.000427,25.000082,-2.1842,0.176,9.63454,9.63454
1787.00,9.63696,25.123892,0.000431,25.000169,-2.1839,0.176,9.63265,9.63265
1788.00,9.63669,25.123832,0.000429,25.000068,-2.1837,0.176,9.63257,9.63257
1789.00,9.63694,25.123921,0.000428,25.000023,-2.1835,0.177,9.63510,9.63510
1790.00,9.63725,25.124058,0.000428,25.000010,-2.1833,0.177,9.63701,9.63701
1791.00,9.63749,25.124014,0.000425,24.999949,-2.1831,0.177,9.63664,9.63664
1792.00,9.63748,25.124002,0.000425,24.999888,-2.1829,0.177,9.63700,9.63700
1793.00,9.63754,25.124112,0.000425,24.999865,-2.1827,0.177,9.63749,9.63749
1794.00,9.63805,25.124219,0.000429,24.999889,-2.1825,0.177,9.63688,9.63688
1795.00,9.63852,25.124229,0.000433,24.999919,-2.1823,0.177,9.63705,9.63705
1796.00,9.63850,25.124243,0.000433,24.999871,-2.1821,0.177,9.63829,9.63829
1797.00,9.63825,25.124160,0.000426,24.999778,-2.1819,0.177,9.63856,9.63856
1798.00,9.63794,25.124304,0.000429,24.999958,-2.1817,0.178,9.63828,9.63828
1799.00,9.63741,25.124161,0.000422,24.999837,-2.1814,0.178,9.63700,9.63700
1800.00,9.63650,25.124230,0.000418,24.999893,-2.1812,0.178,9.63404,9.63404
1801.00,9.63560,25.124307,0.000423,24.999964,-2.1811,0.178,9.63162,9.63162
1802.00,9.63512,25.124393,0.000426,25.000029,-2.1808,0.178,9.63198,9.63198
1803.00,9.63548,25.124296,0.000424,24.999958,-2.1805,0.178,9.63561,9.63561
1804.00,9.63659,25.124587,0.000431,25.000172,-2.1803,0.178,9.63957,9.63957
1805.00,9.63760,25.124465,0.000428,24.999982,-2.1801,0.178,9.64376,9.64376
1806.00,9.63819,25.124485,0.000423,24.999916,-2.1799,0.178,9.64699,9.64699
1807.00,9.63842,25.124657,0.000425,25.000018,-2.1798,0.178,9.64626,9.64626
1808.00,9.63840,25.124766,0.000428,25.000000,-2.1797,0.178,9.64238,9.64238
1809.00,9.63844,25.124737,0.000426,24.999933,-2.1795,0.178,9.64034,9.64034
1810.00,9.63844,25.125026,0.000431,25.000117,-2.1793,0.179,9.63959,9.63959
1811.00,9.63881,25.125183,0.000433,25.000182,-2.1791,0.179,9.64021,9.64021
1812.00,9.63925,25.125167,0.000432,25.000148,-2.1788,0.179,9.64241,9.64241
1813.00,9.63982,25.125138,0.000430,25.000091,-2.1786,0.179,9.64151,9.64151
1814.00,9.63927,25.125128,0.000429,25.000094,-2.1783,0.179,9.63841,9.63841
1815.00,9.63852,25.125080,0.000428,25.000036,-2.1781,0.179,9.63554,9.63554
1816.00,9.63785,25.125013,0.000426,25.000003,-2.1779,0.179,9.63126,9.63126
1817.00,9.63707,25.125022,0.000428,24.999970,-2.1776,0.179,9.62614,9.62614
1818.00,9.63641,25.125090,0.000428,25.000040,-2.1774,0.179,9.62542,9.62542
1819.00,9.63624,25.125154,0.000431,25.000028,-2.1772,0.179,9.62755,9.62755
1820.00,9.63706,25.125274,0.000434,25.000127,-2.1769,0.179,9.63177,9.63177
1821.00,9.63801,25.125296,0.000435,25.000067,-2.1767,0.179,9.63495,9.63495
1822.00,9.63827,25.125211,0.000432,24.999920,-2.1764,0.179,9.64010,9.64010
1823.00,9.63838,25.125232,0.000435,24.999853,-2.1761,0.179,9.64482,9.64482
1824.00,9.63832,25.125267,0.000430,24.999847,-2.1759,0.180,9.64628,9.64628
1825.00,9.63793,25.125285,0.000430,24.999847,-2.1757,0.180,9.64394,9.64394
1826.00,9.63752,25.125375,0.000433,24.999957,-2.1755,0.180,9.64251,9.64251
1827.00,9.63734,25.125451,0.000435,24.999994,-2.1753,0.180,9.64033,9.64033
1828.00,9.63736,25.125408,0.000428,24.999942,-2.1751,0.180,9.63753,9.63753
1829.00,9.63719,25.125461,0.000435,25.000043,-2.1748,0.180,9.63666,9.63666
1830.00,9.63706,25.125464,0.000437,24.999969,-2.1746,0.180,9.63598,9.63598
1831.00,9.63643,25.125530,0.000433,24.999929,-2.1743,0.180,9.63545,9.63545
1832.00,9.63572,25.125634,0.000432,24.999997,-2.1741,0.180,9.63537,9.63537
1833.00,9.63556,25.125810,0.000437,25.000144,-2.1738,0.180,9.63561,9.63561
1834.00,9.63628,25.125823,0.000432,25.000087,-2.1736,0.180,9.63631,9.63631
1835.00,9.63714,25.125804,0.000426,25.000035,-2.1733,0.180,9.63864,9.63864
1836.00,9.63805,25.125856,0.000426,25.000086,-2.1730,0.180,9.64131,9.64131
1837.00,9.63907,25.125825,0.000422,25.000009,-2.1727,0.181,9.64269,9.64269
1838.00,9.63981,25.125744,0.000415,24.999909,-2.1725,0.181,9.64202,9.64202
1839.00,9.63999,25.125783,0.000412,24.999904,-2.1723,0.181,9.64047,9.64047
1840.00,9.63971,25.125948,0.000418,24.999985,-2.1721,0.181,9.63930,9.63930
1841.00,9.63954,25.125822,0.000417,24.999817,-2.1719,0.181,9.63941,9.63941
1842.00,9.63986,25.126072,0.000422,24.999998,-2.1717,0.181,9.64084,9.64084
1843.00,9.63958,25.126087,0.000426,24.999911,-2.1714,0.181,9.64190,9.64190
1844.00,9.63911,25.126066,0.000428,24.999791,-2.1710,0.181,9.64262,9.64262
1845.00,9.63900,25.126054,0.000425,24.999784,-2.1706,0.182,9.64193,9.64193
1846.00,9.63885,25.126215,0.000428,24.999915,-2.1703,0.182,9.63947,9.63947
1847.00,9.63903,25.126175,0.000428,24.999854,-2.1701,0.182,9.63737,9.63737
1848.00,9.63906,25.126333,0.000432,25.000005,-2.1699,0.182,9.63674,9.63674
1849.00,9.63888,25.126404,0.000433,25.000104,-2.1698,0.182,9.63492,9.63492
1850.00,9.63846,25.126416,0.000434,25.000110,-2.1697,0.182,9.63461,9.63461
1851.00,9.63902,25.126381,0.000433,25.000033,-2.1695,0.182,9.63750,9.63750
1852.00,9.63964,25.126473,0.000433,25.000147,-2.1692,0.182,9.63798,9.63798
1853.00,9.63982,25.126483,0.000429,25.000121,-2.1689,0.182,9.63797,9.63797
1854.00,9.63931,25.126519,0.000428,25.000097,-2.1687,0.182,9.63796,9.63796
1855.00,9.63888,25.126620,0.000430,25.000149,-2.1684,0.182,9.63375,9.63375
1856.00,9.63941,25.126694,0.000429,25.000193,-2.1682,0.182,9.62487,9.62487
1857.00,9.63848,25.126587,0.000426,25.000073,-2.1680,0.183,9.61674,9.61674
1858.00,9.63748,25.126529,0.000426,25.000031,-2.1677,0.183,9.60826,9.60826
1859.00,9.63779,25.126530,0.000419,24.999986,-2.1675,0.183,9.60229,9.60229
1860.00,9.63810,25.126428,0.000408,24.999904,-2.1672,0.184,9.60114,9.60114
1861.00,9.64289,25.126457,0.000404,24.999922,-2.1670,0.184,9.60146,9.60146
@13,2.0001,4.0, 1860.099 
1862.00,9.64142,25.126578,0.000406,24.999965,-2.1667,0.184,9.60431,9.60431
1863.00,9.63499,25.126717,0.000405,24.999963,-2.1665,0.184,9.61058,9.61058
1864.00,9.62515,25.126842,0.000410,25.000005,-2.1662,0.184,9.61558,9.61558
1865.00,9.61688,25.126904,0.000414,24.999992,-2.1659,0.184,9.61797,9.61797
1866.00,9.61300,25.127135,0.000421,25.000198,-2.1656,0.184,9.62019,9.62019
1867.00,9.61241,25.127245,0.000421,25.000320,-2.1652,0.185,9.62072,9.62072
1868.00,9.61403,25.127185,0.000422,25.000328,-2.1649,0.185,9.61811,9.61811
1869.00,9.61483,25.127003,0.000416,25.000238,-2.1646,0.185,9.61555,9.61555
1870.00,9.61492,25.127006,0.000416,25.000263,-2.1643,0.185,9.61547,9.61547
1871.00,9.61485,25.126861,0.000412,25.000099,-2.1640,0.185,9.61725,9.61725
1872.00,9.61552,25.126772,0.000412,24.999998,-2.1638,0.185,9.61960,9.61960
1873.00,9.61530,25.126867,0.000413,25.000075,-2.1636,0.185,9.62372,9.62372
1874.00,9.61540,25.126996,0.000416,25.000130,-2.1634,0.185,9.62887,9.62887
1875.00,9.61625,25.127095,0.000420,25.000181,-2.1632,0.185,9.63317,9.63317
1876.00,9.61773,25.127209,0.000423,25.000253,-2.1631,0.185,9.63537,9.63537
1877.00,9.61962,25.127305,0.000422,25.000220,-2.1629,0.186,9.63841,9.63841
1878.00,9.62200,25.127349,0.000423,25.000161,-2.1627,0.186,9.64054,9.64054
1879.00,9.62430,25.127530,0.000426,25.000246,-2.1623,0.186,9.64102,9.64102
1880.00,9.62598,25.127522,0.000423,25.000207,-2.1620,0.186,9.64043,9.64043
1881.00,9.62752,25.127445,0.000419,25.000081,-2.1617,0.186,9.64061,9.64061
1882.00,9.62893,25.127449,0.000418,25.000064,-2.1615,0.186,9.63896,9.63896
1883.00,9.62976,25.127494,0.000420,25.000068,-2.1614,0.186,9.63794,9.63794
1884.00,9.63040,25.127330,0.000417,24.999886,-2.1613,0.186,9.63750,9.63750
1885.00,9.63138,25.127498,0.000417,24.999929,-2.1611,0.186,9.63966,9.63966
1886.00,9.63309,25.127541,0.000416,24.999925,-2.1608,0.187,9.64235,9.64235
1887.00,9.63466,25.127458,0.000416,24.999849,-2.1605,0.187,9.64463,9.64463
1888.00,9.63621,25.127537,0.000417,24.999875,-2.1603,0.187,9.64665,9.64665
1889.00,9.63812,25.127594,0.000417,24.999877,-2.1601,0.187,9.64865,9.64865
1890.00,9.63991,25.127584,0.000417,24.999836,-2.1598,0.187,9.65008,9.65008
1891.00,9.64165,25.127687,0.000420,24.999910,-2.1597,0.187,9.65128,9.65128
1892.00,9.64299,25.127682,0.000420,24.999880,-2.1595,0.187,9.65175,9.65175
1893.00,9.64387,25.127805,0.000421,24.999952,-2.1592,0.187,9.64968,9.64968
1894.00,9.64372,25.127911,0.000426,25.000103,-2.1589,0.187,9.64708,9.64708
1895.00,9.64359,25.127901,0.000427,25.000099,-2.1588,0.187,9.64472,9.64472
1896.00,9.64398,25.127848,0.000425,24.999989,-2.1587,0.187,9.64254,9.64254
1897.00,9.64431,25.127982,0.000428,25.000057,-2.1586,0.187,9.64206,9.64206
1898.00,9.64451,25.127730,0.000423,24.999850,-2.1584,0.187,9.64481,9.64481
1899.00,9.64515,25.127595,0.000418,24.999671,-2.1582,0.187,9.64894,9.64894
1900.00,9.64594,25.127586,0.000418,24.999629,-2.1580,0.187,9.65008,9.65008
1901.00,9.64686,25.127604,0.000418,24.999658,-2.1578,0.187,9.65018,9.65018
1902.00,9.64733,25.127706,0.000419,24.999754,-2.1574,0.188,9.64908,9.64908
1903.00,9.64755,25.127985,0.000424,24.999942,-2.1571,0.188,9.64798,9.64798
1904.00,9.64780,25.128187,0.000429,25.000056,-2.1568,0.188,9.64701,9.64701
1905.00,9.64796,25.128313,0.000429,25.000124,-2.1564,0.188,9.64625,9.64625
1906.00,9.64750,25.128409,0.000431,25.000141,-2.1562,0.188,9.64526,9.64526
1907.00,9.64722,25.128319,0.000428,24.999981,-2.1560,0.188,9.64577,9.64577
1908.00,9.64709,25.128178,0.000424,24.999873,-2.1558,0.188,9.64547,9.64547
1909.00,9.64696,25.128210,0.000421,24.999879,-2.1557,0.188,9.64508,9.64508
1910.00,9.64692,25.128136,0.000420,24.999770,-2.1555,0.188,9.64526,9.64526
1911.00,9.64609,25.128236,0.000425,24.999835,-2.1554,0.188,9.64453,9.64453
1912.00,9.64539,25.128258,0.000424,24.999779,-2.1552,0.188,9.64395,9.64395
1913.00,9.64519,25.128295,0.000423,24.999762,-2.1551,0.189,9.64306,9.64306
1914.00,9.64548,25.128310,0.000423,24.999724,-2.1548,0.189,9.64151,9.64151
1915.00,9.64563,25.128465,0.000428,24.999861,-2.1546,0.189,9.64084,9.64084
1916.00,9.64563,25.128366,0.000422,24.999755,-2.1543,0.189,9.64266,9.64266
1917.00,9.64570,25.128639,0.000424,24.999984,-2.1541,0.189,9.64405,9.64405
1918.00,9.64571,25.128734,0.000424,25.000038,-2.1538,0.189,9.64617,9.64617
1919.00,9.64580,25.128660,0.000424,24.999976,-2.1536,0.189,9.64959,9.64959
1920.00,9.64579,25.128621,0.000425,24.999954,-2.1533,0.190,9.65059,9.65059
1921.00,9.64582,25.128675,0.000424,24.999968,-2.1531,0.190,9.65131,9.65131
1922.00,9.64624,25.128551,0.000426,24.999891,-2.1528,0.189,9.65220,9.65220
1923.00,9.64658,25.128588,0.000430,24.999837,-2.1526,0.189,9.65160,9.65160
1924.00,9.64645,25.128826,0.000431,24.999968,-2.1524,0.189,9.64908,9.64908
1925.00,9.64618,25.128879,0.000425,24.999923,-2.1523,0.190,9.64741,9.64741
1926.00,9.64578,25.128885,0.000427,24.999872,-2.1521,0.190,9.64388,9.64388
1927.00,9.64528,25.128862,0.000423,24.999796,-2.1520,0.190,9.63986,9.63986
1928.00,9.64471,25.128929,0.000420,24.999833,-2.1518,0.190,9.63755,9.63755
1929.00,9.64454,25.128958,0.000422,24.999812,-2.1516,0.190,9.63741,9.63741
1930.00,9.64433,25.129002,0.000423,24.999805,-2.1513,0.190,9.63873,9.63873
1931.00,9.64471,25.129095,0.000422,24.999898,-2.1511,0.190,9.64226,9.64226
1932.00,9.64524,25.129162,0.000426,24.999909,-2.1510,0.190,9.64547,9.64547
1933.00,9.64544,25.129175,0.000431,24.999888,-2.1508,0.190,9.64676,9.64676
1934.00,9.64561,25.129144,0.000430,24.999829,-2.1506,0.190,9.64709,9.64709
1935.00,9.64596,25.129061,0.000429,24.999734,-2.1503,0.190,9.64782,9.64782
1936.00,9.64624,25.129157,0.000431,24.999815,-2.1501,0.190,9.64829,9.64829
1937.00,9.64651,25.129118,0.000430,24.999771,-2.1498,0.190,9.64920,9.64920
1938.00,9.64677,25.129057,0.000423,24.999672,-2.1495,0.191,9.65105,9.65105
1939.00,9.64644,25.129274,0.000426,24.999882,-2.1492,0.191,9.65046,9.65046
1940.00,9.64571,25.129375,0.000427,24.999969,-2.1489,0.191,9.64812,9.64812
1941.00,9.64533,25.129360,0.000427,24.999896,-2.1487,0.191,9.64582,9.64582
1942.00,9.64492,25.129429,0.000426,24.999874,-2.1484,0.191,9.64452,9.64452
1943.00,9.64478,25.129644,0.000432,25.000050,-2.1482,0.191,9.64405,9.64405
1944.00,9.64507,25.129580,0.000431,24.999842,-2.1479,0.191,9.64611,9.64611
1945.00,9.64534,25.129714,0.000432,24.999856,-2.1476,0.191,9.64686,9.64686
1946.00,9.64532,25.129668,0.000429,24.999711,-2.1473,0.191,9.64511,9.64511
1947.00,9.64547,25.129717,0.000428,24.999745,-2.1470,0.191,9.64385,9.64385
1948.00,9.64598,25.129724,0.000425,24.999714,-2.1468,0.192,9.64231,9.64231
1949.00,9.64594,25.129762,0.000424,24.999788,-2.1466,0.192,9.63989,9.63989
1950.00,9.64575,25.129675,0.000423,24.999707,-2.1464,0.192,9.63929,9.63929
1951.00,9.64512,25.129780,0.000425,24.999819,-2.1461,0.192,9.63997,9.63997
1952.00,9.64477,25.129880,0.000429,24.999879,-2.1459,0.192,9.64189,9.64189
1953.00,9.64502,25.129927,0.000432,24.999929,-2.1458,0.192,9.64417,9.64417
1954.00,9.64540,25.129885,0.000429,24.999842,-2.1456,0.192,9.64517,9.64517
1955.00,9.64545,25.129968,0.000432,24.999891,-2.1455,0.192,9.64739,9.64739
1956.00,9.64548,25.130030,0.000433,24.999859,-2.1453,0.192,9.65098,9.65098
1957.00,9.64539,25.130006,0.000430,24.999817,-2.1451,0.192,9.65072,9.65072
1958.00,9.64494,25.130051,0.000431,24.999790,-2.1448,0.192,9.64775,9.64775
1959.00,9.64448,25.130165,0.000434,24.999871,-2.1445,0.192,9.64734,9.64734
1960.00,9.64512,25.130181,0.000431,24.999837,-2.1442,0.192,9.64860,9.64860
1961.00,9.64582,25.130206,0.000428,24.999869,-2.1441,0.193,9.64806,9.64806
1962.00,9.64601,25.130297,0.000428,24.999882,-2.1439,0.193,9.64741,9.64741
1963.00,9.64592,25.130292,0.000424,24.999858,-2.1437,0.193,9.64873,9.64873
1964.00,9.64537,25.130280,0.000421,24.999824,-2.1435,0.193,9.64726,9.64726
1965.00,9.64458,25.130354,0.000425,24.999894,-2.1433,0.193,9.64272,9.64272
1966.00,9.64470,25.130473,0.000428,24.999918,-2.1431,0.193,9.64030,9.64030
1967.00,9.64494,25.130657,0.000430,25.000060,-2.1428,0.193,9.63967,9.63967
1968.00,9.64515,25.130658,0.000429,25.000070,-2.1425,0.193,9.63924,9.63924
1969.00,9.64509,25.130587,0.000430,25.000010,-2.1422,0.193,9.64117,9.64117
1970.00,9.64552,25.130544,0.000428,24.999961,-2.1419,0.193,9.64474,9.64474
1971.00,9.64616,25.130482,0.000428,24.999930,-2.1417,0.193,9.64629,9.64629
1972.00,9.64666,25.130411,0.000428,24.999880,-2.1415,0.193,9.64929,9.64929
1973.00,9.64682,25.130515,0.000431,24.999959,-2.1412,0.193,9.65154,9.65154
1974.00,9.64682,25.130729,0.000431,25.000115,-2.1411,0.194,9.65119,9.65119
1975.00,9.64658,25.130731,0.000429,25.000083,-2.1408,0.194,9.64961,9.64961
1976.00,9.64624,25.130850,0.000431,25.000175,-2.1405,0.194,9.64938,9.64938
1977.00,9.64606,25.130747,0.000430,25.000075,-2.1403,0.194,9.64839,9.64839
1978.00,9.64649,25.130793,0.000432,25.000063,-2.1401,0.194,9.64783,9.64783
1979.00,9.64699,25.130707,0.000431,24.999937,-2.1399,0.194,9.64844,9.64844
1980.00,9.64671,25.130872,0.000433,24.999995,-2.1397,0.194,9.64807,9.64807
1981.00,9.64575,25.130870,0.000429,24.999972,-2.1396,0.194,9.64500,9.64500
1982.00,9.64488,25.130964,0.000428,25.000013,-2.1395,0.194,9.64115,9.64115
1983.00,9.64460,25.130875,0.000424,24.999866,-2.1393,0.195,9.64036,9.64036
1984.00,9.64506,25.130979,0.000425,24.999930,-2.1390,0.195,9.64088,9.64088
1985.00,9.64580,25.131045,0.000425,25.000009,-2.1388,0.195,9.64186,9.64186
1986.00,9.64630,25.131074,0.000423,24.999968,-2.1385,0.195,9.64518,9.64518
1987.00,9.64650,25.131148,0.000422,24.999981,-2.1382,0.195,9.64740,9.64740
1988.00,9.64677,25.131031,0.000420,24.999846,-2.1378,0.195,9.64867,9.64867
1989.00,9.64742,25.131075,0.000421,24.999875,-2.1375,0.195,9.64972,9.64972
1990.00,9.64748,25.131039,0.000421,24.999779,-2.1373,0.195,9.65040,9.65040
1991.00,9.64694,25.131052,0.000422,24.999723,-2.1371,0.195,9.65046,9.65046
1992.00,9.64673,25.131040,0.000419,24.999668,-2.1369,0.195,9.65086,9.65086
1993.00,9.64662,25.131190,0.000417,24.999728,-2.1367,0.195,9.64891,9.64891
1994.00,9.64646,25.131172,0.000410,24.999679,-2.1365,0.196,9.64742,9.64742
1995.00,9.64674,25.131278,0.000409,24.999750,-2.1363,0.196,9.64710,9.64710
1996.00,9.64696,25.131291,0.000413,24.999764,-2.1361,0.196,9.64737,9.64737
1997.00,9.64701,25.131373,0.000418,24.999826,-2.1359,0.196,9.64840,9.64840
1998.00,9.64692,25.131526,0.000425,25.000012,-2.1357,0.196,9.64931,9.64931
1999.00,9.64676,25.131624,0.000428,25.000124,-2.1354,0.196,9.64892,9.64892
2000.00,9.64672,25.131465,0.000425,24.999978,-2.1352,0.196,9.64804,9.64804
2001.00,9.64709,25.131433,0.000420,24.999950,-2.1350,0.196,9.64714,9.64714
2002.00,9.64805,25.131424,0.000424,24.999932,-2.1348,0.196,9.64781,9.64781
2003.00,9.64850,25.131441,0.000423,24.999866,-2.1346,0.196,9.64887,9.64887
2004.00,9.64853,25.131431,0.000425,24.999700,-2.1346,0.196,9.64824,9.64824
2005.00,9.64869,25.131577,0.000427,24.999740,-2.1344,0.196,9.64569,9.64569
2006.00,9.64788,25.131805,0.000430,24.999906,-2.1342,0.197,9.64009,9.64009
2007.00,9.64771,25.132116,0.000427,25.000195,-2.1339,0.197,9.63036,9.63036
2008.00,9.64825,25.132148,0.000424,25.000207,-2.1336,0.198,9.62099,9.62099
2009.00,9.64811,25.132183,0.000423,25.000261,-2.1333,0.198,9.61526,9.61526
2010.00,9.64708,25.132298,0.000422,25.000384,-2.1331,0.198,9.61381,9.61381
2011.00,9.64779,25.132304,0.000420,25.000277,-2.1329,0.198,9.61610,9.61610
@14,2.0001,4.0, 2010.04700000001 
2012.00,9.65436,25.132157,0.000417,25.000028,-2.1329,0.198,9.62096,9.62096
2013.00,9.65141,25.132163,0.000418,24.999935,-2.1328,0.198,9.62564,9.62564
2014.00,9.64090,25.132160,0.000414,24.999928,-2.1327,0.198,9.62820,9.62820
2015.00,9.63094,25.132235,0.000414,24.999909,-2.1326,0.199,9.62983,9.62983
2016.00,9.62764,25.132171,0.000411,24.999803,-2.1323,0.199,9.63125,9.63125
2017.00,9.62787,25.132187,0.000408,24.999738,-2.1321,0.199,9.63225,9.63225
2018.00,9.62813,25.132285,0.000406,24.999816,-2.1320,0.199,9.63225,9.63225
2019.00,9.62876,25.132439,0.000410,24.999878,-2.1318,0.199,9.63399,9.63399
2020.00,9.62937,25.132505,0.000416,24.999886,-2.1316,0.199,9.63451,9.63451
2021.00,9.62992,25.132659,0.000423,25.000084,-2.1314,0.199,9.63364,9.63364
2022.00,9.62987,25.132656,0.000425,25.000063,-2.1312,0.199,9.63390,9.63390
2023.00,9.62923,25.132626,0.000426,25.000015,-2.1309,0.199,9.63714,9.63714
2024.00,9.62921,25.132579,0.000425,24.999922,-2.1307,0.199,9.64025,9.64025
2025.00,9.62993,25.132552,0.000421,24.999903,-2.1304,0.200,9.64326,9.64326
2026.00,9.63107,25.132439,0.000415,24.999754,-2.1302,0.200,9.64679,9.64679
2027.00,9.63303,25.132494,0.000416,24.999761,-2.1300,0.200,9.64969,9.64969
2028.00,9.63551,25.132667,0.000420,24.999895,-2.1298,0.200,9.65271,9.65271
2029.00,9.63811,25.132664,0.000421,24.999894,-2.1294,0.200,9.65417,9.65417
2030.00,9.63994,25.132674,0.000422,24.999889,-2.1290,0.200,9.65480,9.65480
2031.00,9.64107,25.132879,0.000427,25.000003,-2.1287,0.200,9.65463,9.65463
2032.00,9.64205,25.132812,0.000427,24.999912,-2.1283,0.200,9.65427,9.65427
2033.00,9.64301,25.132697,0.000424,24.999759,-2.1280,0.200,9.65190,9.65190
2034.00,9.64404,25.132759,0.000424,24.999780,-2.1279,0.200,9.65041,9.65041
2035.00,9.64528,25.132718,0.000421,24.999715,-2.1277,0.201,9.65079,9.65079
2036.00,9.64640,25.132679,0.000415,24.999673,-2.1274,0.201,9.65252,9.65252
2037.00,9.64743,25.132854,0.000419,24.999858,-2.1272,0.201,9.65420,9.65420
2038.00,9.64873,25.132907,0.000420,24.999890,-2.1270,0.201,9.65634,9.65634
2039.00,9.65023,25.133007,0.000420,24.999938,-2.1269,0.201,9.65872,9.65872
2040.00,9.65139,25.133075,0.000423,24.999914,-2.1267,0.201,9.65892,9.65892
2041.00,9.65256,25.133208,0.000428,25.000023,-2.1266,0.201,9.65948,9.65948
2042.00,9.65396,25.133216,0.000426,24.999920,-2.1265,0.201,9.65972,9.65972
2043.00,9.65456,25.133295,0.000428,24.999928,-2.1262,0.201,9.65753,9.65753
2044.00,9.65476,25.133311,0.000428,24.999846,-2.1258,0.201,9.65629,9.65629
2045.00,9.65506,25.133454,0.000429,24.999943,-2.1256,0.201,9.65658,9.65658
2046.00,9.65536,25.133390,0.000431,24.999820,-2.1253,0.201,9.65515,9.65515
2047.00,9.65556,25.133449,0.000433,24.999884,-2.1251,0.201,9.65446,9.65446
2048.00,9.65555,25.133549,0.000434,24.999956,-2.1249,0.201,9.65535,9.65535
2049.00,9.65512,25.133663,0.000440,25.000098,-2.1248,0.201,9.65476,9.65476
2050.00,9.65505,25.133456,0.000438,24.999915,-2.1246,0.201,9.65442,9.65442
2051.00,9.65547,25.133369,0.000435,24.999851,-2.1244,0.201,9.65597,9.65597
2052.00,9.65597,25.133446,0.000433,24.999898,-2.1241,0.201,9.65642,9.65642
2053.00,9.65638,25.133401,0.000430,24.999822,-2.1239,0.202,9.65705,9.65705
2054.00,9.65670,25.133342,0.000426,24.999771,-2.1236,0.202,9.65761,9.65761
2055.00,9.65687,25.133615,0.000429,24.999955,-2.1234,0.202,9.65749,9.65749
2056.00,9.65668,25.133913,0.000432,25.000115,-2.1233,0.202,9.65544,9.65544
2057.00,9.65640,25.133916,0.000432,25.000059,-2.1232,0.202,9.65483,9.65483
2058.00,9.65629,25.133803,0.000430,24.999954,-2.1230,0.202,9.65465,9.65465
2059.00,9.65601,25.133778,0.000426,24.999891,-2.1228,0.203,9.65455,9.65455
2060.00,9.65574,25.133672,0.000426,24.999779,-2.1225,0.203,9.65436,9.65436
2061.00,9.65545,25.133562,0.000424,24.999662,-2.1222,0.203,9.65385,9.65385
2062.00,9.65486,25.133555,0.000426,24.999640,-2.1219,0.203,9.65310,9.65310
2063.00,9.65458,25.133647,0.000426,24.999702,-2.1215,0.203,9.65108,9.65108
2064.00,9.65436,25.133757,0.000429,24.999769,-2.1214,0.203,9.65003,9.65003
2065.00,9.65431,25.133873,0.000431,24.999860,-2.1212,0.203,9.65127,9.65127
2066.00,9.65448,25.133806,0.000429,24.999838,-2.1210,0.203,9.65267,9.65267
2067.00,9.65448,25.133844,0.000427,24.999877,-2.1209,0.203,9.65387,9.65387
2068.00,9.65466,25.133901,0.000431,24.999927,-2.1208,0.203,9.65632,9.65632
2069.00,9.65485,25.133842,0.000431,24.999834,-2.1206,0.203,9.65721,9.65721
2070.00,9.65473,25.133637,0.000425,24.999624,-2.1204,0.203,9.65500,9.65500
2071.00,9.65429,25.133674,0.000428,24.999570,-2.1202,0.203,9.65421,9.65421
2072.00,9.65388,25.133687,0.000427,24.999504,-2.1199,0.203,9.65299,9.65299
2073.00,9.65346,25.133750,0.000424,24.999479,-2.1196,0.203,9.65116,9.65116
2074.00,9.65323,25.133930,0.000426,24.999603,-2.1194,0.203,9.65069,9.65069
2075.00,9.65317,25.134154,0.000427,24.999794,-2.1191,0.204,9.65253,9.65253
2076.00,9.65366,25.134174,0.000423,24.999812,-2.1189,0.204,9.65584,9.65584
2077.00,9.65467,25.134058,0.000419,24.999728,-2.1186,0.204,9.65985,9.65985
2078.00,9.65515,25.134184,0.000419,24.999840,-2.1184,0.204,9.66239,9.66239
2079.00,9.65510,25.134189,0.000417,24.999830,-2.1183,0.204,9.66159,9.66159
2080.00,9.65456,25.134234,0.000420,24.999827,-2.1182,0.204,9.65841,9.65841
2081.00,9.65411,25.134284,0.000423,24.999881,-2.1181,0.204,9.65332,9.65332
2082.00,9.65381,25.134446,0.000426,24.999954,-2.1179,0.204,9.64792,9.64792
2083.00,9.65359,25.134485,0.000427,24.999969,-2.1177,0.204,9.64477,9.64477
2084.00,9.65366,25.134377,0.000425,24.999839,-2.1175,0.204,9.64498,9.64498
2085.00,9.65355,25.134328,0.000422,24.999744,-2.1172,0.204,9.64811,9.64811
2086.00,9.65341,25.134469,0.000423,24.999838,-2.1170,0.204,9.65455,9.65455
2087.00,9.65316,25.134475,0.000423,24.999823,-2.1169,0.205,9.65979,9.65979
2088.00,9.65450,25.134453,0.000423,24.999760,-2.1166,0.205,9.66287,9.66287
2089.00,9.65524,25.134508,0.000424,24.999806,-2.1164,0.205,9.66410,9.66410
2090.00,9.65556,25.134560,0.000428,24.999907,-2.1161,0.205,9.66411,9.66411
2091.00,9.65613,25.134468,0.000421,24.999794,-2.1159,0.205,9.66229,9.66229
2092.00,9.65692,25.134598,0.000425,24.999931,-2.1156,0.205,9.66162,9.66162
2093.00,9.65760,25.134661,0.000424,24.999941,-2.1154,0.205,9.66137,9.66137
2094.00,9.65800,25.134704,0.000427,24.999892,-2.1152,0.205,9.65956,9.65956
2095.00,9.65759,25.134786,0.000426,24.999845,-2.1150,0.205,9.65589,9.65589
2096.00,9.65604,25.134869,0.000426,24.999813,-2.1147,0.205,9.65275,9.65275
2097.00,9.65482,25.134967,0.000428,24.999822,-2.1144,0.205,9.65112,9.65112
2098.00,9.65489,25.134994,0.000429,24.999856,-2.1142,0.205,9.65177,9.65177
2099.00,9.65546,25.135112,0.000427,24.999974,-2.1139,0.205,9.65338,9.65338
2100.00,9.65574,25.135165,0.000427,25.000025,-2.1138,0.205,9.65631,9.65631
2101.00,9.65671,25.135308,0.000433,25.000175,-2.1138,0.205,9.65891,9.65891
2102.00,9.65809,25.135236,0.000428,25.000101,-2.1136,0.206,9.65972,9.65972
2103.00,9.65887,25.135228,0.000429,25.000085,-2.1134,0.206,9.65796,9.65796
2104.00,9.65907,25.135230,0.000428,25.000106,-2.1132,0.206,9.65649,9.65649
2105.00,9.65805,25.135315,0.000431,25.000221,-2.1130,0.206,9.65446,9.65446
2106.00,9.65668,25.135253,0.000428,25.000145,-2.1128,0.206,9.65106,9.65106
2107.00,9.65559,25.135344,0.000431,25.000134,-2.1126,0.206,9.64705,9.64705
2108.00,9.65448,25.135447,0.000429,25.000081,-2.1125,0.206,9.64503,9.64503
2109.00,9.65382,25.135528,0.000428,25.000059,-2.1124,0.206,9.64512,9.64512
2110.00,9.65339,25.135515,0.000423,24.999901,-2.1122,0.207,9.64600,9.64600
2111.00,9.65287,25.135679,0.000428,24.999971,-2.1120,0.207,9.64748,9.64748
2112.00,9.65230,25.135734,0.000431,25.000037,-2.1117,0.207,9.65071,9.65071
2113.00,9.65217,25.135621,0.000430,24.999974,-2.1114,0.207,9.65350,9.65350
2114.00,9.65200,25.135629,0.000431,24.999903,-2.1112,0.206,9.65357,9.65357
2115.00,9.65240,25.135749,0.000435,24.999977,-2.1110,0.206,9.65425,9.65425
2116.00,9.65297,25.135683,0.000429,24.999862,-2.1108,0.207,9.65519,9.65519
2117.00,9.65324,25.135704,0.000427,24.999829,-2.1106,0.207,9.65520,9.65520
2118.00,9.65300,25.135863,0.000427,24.999915,-2.1105,0.207,9.65441,9.65441
2119.00,9.65250,25.135958,0.000425,24.999955,-2.1104,0.207,9.65418,9.65418
2120.00,9.65235,25.135850,0.000423,24.999780,-2.1102,0.207,9.65480,9.65480
2121.00,9.65246,25.136035,0.000427,24.999906,-2.1099,0.207,9.65598,9.65598
2122.00,9.65238,25.136142,0.000426,24.999970,-2.1096,0.207,9.65619,9.65619
2123.00,9.65244,25.136201,0.000427,24.999940,-2.1094,0.207,9.65741,9.65741
2124.00,9.65272,25.136324,0.000430,25.000077,-2.1091,0.207,9.65859,9.65859
2125.00,9.65290,25.136473,0.000430,25.000262,-2.1090,0.207,9.65663,9.65663
2126.00,9.65305,25.136502,0.000431,25.000262,-2.1088,0.208,9.65495,9.65495
2127.00,9.65382,25.136462,0.000431,25.000192,-2.1085,0.208,9.65517,9.65517
2128.00,9.65483,25.136488,0.000429,25.000201,-2.1082,0.208,9.65587,9.65587
2129.00,9.65567,25.136380,0.000429,24.999954,-2.1080,0.208,9.65788,9.65788
2130.00,9.65635,25.136351,0.000426,24.999839,-2.1077,0.208,9.66056,9.66056
2131.00,9.65646,25.136256,0.000419,24.999718,-2.1075,0.208,9.65896,9.65896
2132.00,9.65597,25.136170,0.000416,24.999577,-2.1072,0.208,9.65553,9.65553
2133.00,9.65514,25.136184,0.000421,24.999575,-2.1070,0.208,9.65205,9.65205
2134.00,9.65502,25.136136,0.000419,24.999576,-2.1067,0.208,9.64995,9.64995
2135.00,9.65524,25.136256,0.000422,24.999683,-2.1064,0.208,9.64821,9.64821
2136.00,9.65507,25.136339,0.000425,24.999717,-2.1062,0.209,9.65056,9.65056
2137.00,9.65525,25.136435,0.000422,24.999778,-2.1060,0.209,9.65430,9.65430
2138.00,9.65545,25.136498,0.000420,24.999737,-2.1058,0.209,9.65725,9.65725
2139.00,9.65588,25.136665,0.000421,24.999818,-2.1057,0.209,9.65749,9.65749
2140.00,9.65597,25.136790,0.000424,24.999851,-2.1055,0.209,9.65824,9.65824
2141.00,9.65578,25.136900,0.000427,24.999906,-2.1052,0.209,9.65845,9.65845
2142.00,9.65553,25.136941,0.000434,24.999926,-2.1050,0.209,9.65663,9.65663
2143.00,9.65528,25.136906,0.000432,24.999935,-2.1048,0.209,9.65586,9.65586
2144.00,9.65563,25.136971,0.000436,25.000027,-2.1045,0.209,9.65879,9.65879
2145.00,9.65647,25.136819,0.000432,24.999924,-2.1043,0.209,9.66028,9.66028
2146.00,9.65669,25.136773,0.000430,24.999927,-2.1040,0.209,9.65776,9.65776
2147.00,9.65608,25.136859,0.000423,24.999959,-2.1037,0.209,9.65582,9.65582
2148.00,9.65501,25.136952,0.000423,25.000010,-2.1035,0.210,9.65275,9.65275
2149.00,9.65395,25.136941,0.000418,24.999944,-2.1033,0.210,9.64751,9.64751
2150.00,9.65303,25.137016,0.000416,24.999913,-2.1030,0.210,9.64445,9.64445
2151.00,9.65293,25.137093,0.000418,24.999871,-2.1029,0.210,9.64607,9.64607
2152.00,9.65355,25.137063,0.000424,24.999867,-2.1028,0.210,9.64918,9.64918
2153.00,9.65430,25.137142,0.000427,24.999881,-2.1026,0.210,9.65170,9.65170
2154.00,9.65454,25.137068,0.000426,24.999829,-2.1023,0.210,9.65160,9.65160
2155.00,9.65377,25.137159,0.000428,24.999931,-2.1021,0.210,9.64910,9.64910
2156.00,9.65320,25.137197,0.000423,24.999967,-2.1018,0.210,9.64361,9.64361
2157.00,9.65259,25.137293,0.000419,25.000022,-2.1016,0.211,9.63622,9.63622
2158.00,9.65138,25.137277,0.000415,25.000008,-2.1015,0.211,9.63143,9.63143
2159.00,9.64823,25.137394,0.000414,25.000085,-2.1013,0.211,9.62968,9.62968
2160.00,9.64923,25.137407,0.000411,25.000094,-2.1011,0.212,9.62959,9.62959
2161.00,9.65399,25.137438,0.000411,25.000095,-2.1009,0.212,9.63167,9.63167
@15,2.0001,4.0, 2160.093 
2162.00,9.65957,25.137461,0.000412,25.000033,-2.1007,0.212,9.63503,9.63503
2163.00,9.65371,25.137410,0.000410,24.999914,-2.1005,0.212,9.63578,9.63578
2164.00,9.64397,25.137460,0.000411,24.999910,-2.1004,0.212,9.63679,9.63679
2165.00,9.63819,25.137440,0.000412,24.999874,-2.1002,0.212,9.63950,9.63950
2166.00,9.63683,25.137336,0.000411,24.999745,-2.1000,0.212,9.64136,9.64136
2167.00,9.63693,25.137250,0.000410,24.999670,-2.0998,0.212,9.64260,9.64260
2168.00,9.63694,25.137428,0.000412,24.999828,-2.0995,0.213,9.64485,9.64485
2169.00,9.63807,25.137402,0.000412,24.999776,-2.0993,0.213,9.64719,9.64719
2170.00,9.63909,25.137446,0.000415,24.999804,-2.0991,0.213,9.64820,9.64820
2171.00,9.64027,25.137557,0.000412,24.999866,-2.0989,0.213,9.65049,9.65049
2172.00,9.64179,25.137764,0.000416,25.000029,-2.0986,0.213,9.65395,9.65395
2173.00,9.64217,25.137697,0.000415,24.999946,-2.0983,0.213,9.65716,9.65716
2174.00,9.64270,25.137814,0.000418,25.000028,-2.0982,0.213,9.65880,9.65880
2175.00,9.64374,25.137817,0.000414,24.999924,-2.0980,0.214,9.66032,9.66032
2176.00,9.64517,25.137935,0.000422,24.999977,-2.0979,0.213,9.66031,9.66031
2177.00,9.64671,25.137949,0.000420,24.999930,-2.0978,0.214,9.65826,9.65826
2178.00,9.64817,25.138070,0.000422,25.000003,-2.0977,0.214,9.65792,9.65792
2179.00,9.64957,25.138117,0.000421,24.999970,-2.0975,0.214,9.65820,9.65820
2180.00,9.65087,25.138132,0.000425,24.999952,-2.0973,0.214,9.65816,9.65816
2181.00,9.65223,25.138101,0.000421,24.999944,-2.0970,0.214,9.65941,9.65941
2182.00,9.65353,25.138070,0.000422,24.999934,-2.0967,0.214,9.66202,9.66202
2183.00,9.65478,25.138026,0.000421,24.999879,-2.0965,0.214,9.66146,9.66146
2184.00,9.65583,25.138016,0.000419,24.999842,-2.0964,0.214,9.66122,9.66122
2185.00,9.65674,25.138192,0.000416,25.000011,-2.0962,0.214,9.66214,9.66214
2186.00,9.65781,25.138361,0.000423,25.000126,-2.0961,0.214,9.66305,9.66305
2187.00,9.65872,25.138413,0.000427,25.000185,-2.0959,0.214,9.66249,9.66249
2188.00,9.65954,25.138477,0.000431,25.000224,-2.0957,0.214,9.66295,9.66295
2189.00,9.66024,25.138572,0.000433,25.000265,-2.0955,0.214,9.66447,9.66447
2190.00,9.66112,25.138560,0.000437,25.000208,-2.0953,0.214,9.66550,9.66550
2191.00,9.66175,25.138556,0.000433,25.000157,-2.0950,0.214,9.66446,9.66446
2192.00,9.66188,25.138671,0.000432,25.000168,-2.0947,0.214,9.66539,9.66539
2193.00,9.66246,25.138726,0.000431,25.000218,-2.0944,0.215,9.66900,9.66900
2194.00,9.66319,25.138615,0.000428,25.000140,-2.0942,0.215,9.67008,9.67008
2195.00,9.66363,25.138588,0.000421,25.000094,-2.0939,0.215,9.66908,9.66908
2196.00,9.66348,25.138527,0.000420,24.999979,-2.0938,0.215,9.66635,9.66635
2197.00,9.66341,25.138451,0.000415,24.999870,-2.0936,0.215,9.66505,9.66505
2198.00,9.66391,25.138501,0.000411,24.999828,-2.0935,0.215,9.66267,9.66267
2199.00,9.66426,25.138719,0.000414,24.999945,-2.0932,0.216,9.66263,9.66263
2200.00,9.66487,25.138825,0.000423,25.000013,-2.0930,0.215,9.66357,9.66357
2201.00,9.66519,25.138872,0.000428,25.000057,-2.0928,0.215,9.66728,9.66728
2202.00,9.66537,25.138994,0.000430,25.000117,-2.0926,0.215,9.66835,9.66835
2203.00,9.66604,25.139094,0.000438,25.000173,-2.0925,0.215,9.66730,9.66730
2204.00,9.66622,25.139054,0.000442,25.000088,-2.0924,0.215,9.66505,9.66505
2205.00,9.66567,25.139065,0.000439,24.999995,-2.0923,0.215,9.66345,9.66345
2206.00,9.66520,25.139117,0.000437,25.000032,-2.0921,0.215,9.66193,9.66193
2207.00,9.66483,25.138988,0.000436,24.999874,-2.0919,0.216,9.65993,9.65993
2208.00,9.66455,25.139083,0.000434,24.999936,-2.0916,0.216,9.65869,9.65869
2209.00,9.66421,25.139257,0.000434,25.000077,-2.0914,0.216,9.65847,9.65847
2210.00,9.66405,25.139266,0.000434,25.000098,-2.0913,0.216,9.66004,9.66004
2211.00,9.66411,25.139241,0.000432,25.000008,-2.0911,0.216,9.66100,9.66100
2212.00,9.66391,25.139475,0.000436,25.000239,-2.0910,0.216,9.66100,9.66100
2213.00,9.66305,25.139379,0.000435,25.000124,-2.0909,0.216,9.66135,9.66135
2214.00,9.66216,25.139258,0.000430,24.999920,-2.0907,0.216,9.66140,9.66140
2215.00,9.66193,25.139288,0.000429,24.999891,-2.0906,0.216,9.66100,9.66100
2216.00,9.66226,25.139309,0.000427,24.999870,-2.0905,0.216,9.66010,9.66010
2217.00,9.66256,25.139329,0.000427,24.999777,-2.0904,0.216,9.66047,9.66047
2218.00,9.66224,25.139365,0.000428,24.999747,-2.0902,0.216,9.66086,9.66086
2219.00,9.66184,25.139479,0.000431,24.999845,-2.0900,0.217,9.66156,9.66156
2220.00,9.66154,25.139561,0.000431,24.999920,-2.0898,0.217,9.66128,9.66128
2221.00,9.66124,25.139499,0.000431,24.999908,-2.0895,0.217,9.66080,9.66080
2222.00,9.66081,25.139459,0.000431,24.999897,-2.0893,0.217,9.66195,9.66195
2223.00,9.66089,25.139406,0.000428,24.999852,-2.0891,0.217,9.66364,9.66364
2224.00,9.66126,25.139357,0.000424,24.999834,-2.0887,0.217,9.66421,9.66421
2225.00,9.66143,25.139381,0.000423,24.999822,-2.0884,0.217,9.66327,9.66327
2226.00,9.66130,25.139607,0.000425,24.999903,-2.0881,0.217,9.66322,9.66322
2227.00,9.66129,25.139777,0.000426,24.999988,-2.0878,0.217,9.66208,9.66208
2228.00,9.66144,25.139834,0.000427,24.999953,-2.0876,0.218,9.66057,9.66057
2229.00,9.66201,25.139802,0.000429,24.999910,-2.0874,0.218,9.66271,9.66271
2230.00,9.66295,25.139986,0.000434,25.000039,-2.0873,0.218,9.66744,9.66744
2231.00,9.66383,25.140080,0.000439,25.000152,-2.0872,0.217,9.67350,9.67350
2232.00,9.66507,25.140006,0.000437,25.000065,-2.0870,0.218,9.67771,9.67771
2233.00,9.66564,25.140111,0.000438,25.000146,-2.0868,0.218,9.67735,9.67735
2234.00,9.66533,25.140236,0.000438,25.000166,-2.0866,0.218,9.67184,9.67184
2235.00,9.66446,25.140132,0.000438,25.000025,-2.0865,0.218,9.66356,9.66356
2236.00,9.66346,25.140079,0.000434,24.999872,-2.0863,0.218,9.65476,9.65476
2237.00,9.66347,25.140129,0.000435,24.999828,-2.0862,0.218,9.65031,9.65031
2238.00,9.66330,25.140121,0.000432,24.999815,-2.0861,0.218,9.65250,9.65250
2239.00,9.66332,25.140110,0.000431,24.999799,-2.0859,0.218,9.65660,9.65660
2240.00,9.66326,25.140112,0.000430,24.999746,-2.0858,0.218,9.65995,9.65995
2241.00,9.66316,25.140213,0.000430,24.999837,-2.0856,0.218,9.66172,9.66172
2242.00,9.66375,25.140267,0.000427,24.999908,-2.0854,0.218,9.66136,9.66136
2243.00,9.66409,25.140319,0.000428,24.999892,-2.0852,0.218,9.65872,9.65872
2244.00,9.66314,25.140442,0.000432,24.999942,-2.0850,0.218,9.65683,9.65683
2245.00,9.66233,25.140496,0.000431,24.999973,-2.0848,0.218,9.65771,9.65771
2246.00,9.66237,25.140474,0.000432,24.999912,-2.0846,0.218,9.66151,9.66151
2247.00,9.66298,25.140453,0.000433,24.999792,-2.0844,0.218,9.66360,9.66360
2248.00,9.66279,25.140576,0.000433,24.999835,-2.0842,0.219,9.66474,9.66474
2249.00,9.66159,25.140587,0.000429,24.999840,-2.0841,0.219,9.66524,9.66524
2250.00,9.66165,25.140797,0.000429,24.999960,-2.0839,0.219,9.66540,9.66540
2251.00,9.66110,25.140774,0.000426,24.999899,-2.0838,0.219,9.66305,9.66305
2252.00,9.65965,25.140954,0.000426,25.000107,-2.0837,0.219,9.66110,9.66110
2253.00,9.65887,25.140912,0.000427,25.000032,-2.0836,0.220,9.65954,9.65954
2254.00,9.65889,25.140897,0.000426,24.999971,-2.0833,0.220,9.65750,9.65750
2255.00,9.65923,25.140863,0.000425,24.999937,-2.0832,0.220,9.65525,9.65525
2256.00,9.65966,25.140859,0.000424,24.999940,-2.0830,0.220,9.65289,9.65289
2257.00,9.65969,25.140789,0.000426,24.999797,-2.0827,0.220,9.65215,9.65215
2258.00,9.65948,25.140821,0.000424,24.999797,-2.0825,0.220,9.65428,9.65428
2259.00,9.65917,25.140892,0.000426,24.999820,-2.0824,0.220,9.65641,9.65641
2260.00,9.65932,25.140928,0.000429,24.999826,-2.0822,0.220,9.66090,9.66090
2261.00,9.66065,25.140886,0.000426,24.999750,-2.0821,0.220,9.66782,9.66782
2262.00,9.66182,25.140817,0.000423,24.999692,-2.0819,0.220,9.67216,9.67216
2263.00,9.66270,25.140862,0.000429,24.999740,-2.0818,0.220,9.67370,9.67370
2264.00,9.66313,25.141061,0.000432,24.999925,-2.0816,0.220,9.67362,9.67362
2265.00,9.66316,25.141025,0.000427,24.999847,-2.0814,0.220,9.67044,9.67044
2266.00,9.66265,25.141230,0.000433,24.999992,-2.0813,0.220,9.66520,9.66520
2267.00,9.66192,25.141578,0.000436,25.000204,-2.0811,0.221,9.66157,9.66157
2268.00,9.66156,25.141717,0.000433,25.000272,-2.0810,0.221,9.65811,9.65811
2269.00,9.66126,25.141575,0.000431,25.000042,-2.0809,0.221,9.65652,9.65652
2270.00,9.66084,25.141660,0.000435,25.000082,-2.0807,0.221,9.65721,9.65721
2271.00,9.66099,25.141723,0.000432,25.000028,-2.0805,0.221,9.65865,9.65865
2272.00,9.66161,25.141652,0.000432,24.999984,-2.0804,0.221,9.66125,9.66125
2273.00,9.66212,25.141634,0.000433,24.999937,-2.0802,0.221,9.66286,9.66286
2274.00,9.66254,25.141696,0.000432,25.000013,-2.0801,0.221,9.66489,9.66489
2275.00,9.66292,25.141617,0.000429,24.999926,-2.0799,0.221,9.66348,9.66348
2276.00,9.66353,25.141639,0.000433,24.999995,-2.0798,0.221,9.66554,9.66554
2277.00,9.66510,25.141636,0.000430,24.999949,-2.0797,0.221,9.66761,9.66761
2278.00,9.66561,25.141664,0.000430,25.000020,-2.0795,0.221,9.66705,9.66705
2279.00,9.66515,25.141584,0.000428,24.999893,-2.0793,0.222,9.66491,9.66491
2280.00,9.66451,25.141599,0.000426,24.999859,-2.0792,0.222,9.66449,9.66449
2281.00,9.66328,25.141660,0.000422,24.999865,-2.0791,0.222,9.66138,9.66138
2282.00,9.66264,25.141616,0.000423,24.999853,-2.0789,0.222,9.66010,9.66010
2283.00,9.66227,25.141478,0.000421,24.999656,-2.0787,0.222,9.66363,9.66363
2284.00,9.66240,25.141500,0.000419,24.999698,-2.0785,0.222,9.66553,9.66553
2285.00,9.66317,25.141593,0.000423,24.999783,-2.0784,0.222,9.66673,9.66673
2286.00,9.66355,25.141666,0.000429,24.999818,-2.0782,0.222,9.66609,9.66609
2287.00,9.66452,25.141602,0.000426,24.999652,-2.0781,0.222,9.66252,9.66252
2288.00,9.66421,25.141673,0.000424,24.999642,-2.0780,0.222,9.65794,9.65794
2289.00,9.66391,25.141789,0.000426,24.999693,-2.0778,0.222,9.65756,9.65756
2290.00,9.66320,25.141827,0.000424,24.999675,-2.0776,0.222,9.65788,9.65788
2291.00,9.66300,25.141823,0.000418,24.999655,-2.0774,0.223,9.65891,9.65891
2292.00,9.66268,25.142050,0.000426,24.999913,-2.0773,0.223,9.66098,9.66098
2293.00,9.66275,25.142167,0.000431,25.000033,-2.0772,0.223,9.66176,9.66176
2294.00,9.66238,25.142307,0.000434,25.000172,-2.0770,0.223,9.66066,9.66066
2295.00,9.66197,25.142319,0.000437,25.000146,-2.0767,0.223,9.65878,9.65878
2296.00,9.66175,25.142230,0.000437,25.000072,-2.0764,0.223,9.65871,9.65871
2297.00,9.66075,25.142189,0.000433,24.999944,-2.0761,0.223,9.65751,9.65751
2298.00,9.66027,25.142130,0.000429,24.999891,-2.0759,0.223,9.65841,9.65841
2299.00,9.66074,25.141925,0.000424,24.999626,-2.0757,0.223,9.66059,9.66059
2300.00,9.66137,25.141858,0.000420,24.999567,-2.0756,0.223,9.66303,9.66303
2301.00,9.66166,25.141891,0.000421,24.999585,-2.0755,0.223,9.66245,9.66245
2302.00,9.66112,25.141865,0.000420,24.999575,-2.0755,0.223,9.66146,9.66146
2303.00,9.65988,25.141887,0.000422,24.999570,-2.0754,0.223,9.66163,9.66163
2304.00,9.65954,25.141955,0.000425,24.999638,-2.0753,0.223,9.66117,9.66117
2305.00,9.66001,25.142126,0.000426,24.999769,-2.0752,0.224,9.65943,9.65943
2306.00,9.66033,25.142156,0.000422,24.999702,-2.0750,0.224,9.65617,9.65617
2307.00,9.65993,25.142220,0.000418,24.999672,-2.0748,0.224,9.65217,9.65217
2308.00,9.65967,25.142407,0.000415,24.999713,-2.0747,0.224,9.64595,9.64595
2309.00,9.66096,25.142543,0.000413,24.999806,-2.0746,0.225,9.64005,9.64005
2310.00,9.66132,25.142487,0.000408,24.999741,-2.0744,0.225,9.63681,9.63681
2311.00,9.65929,25.142669,0.000411,24.999888,-2.0743,0.225,9.63800,9.63800
@16,2.0001,4.0, 2310.021 
2312.00,9.65601,25.142520,0.000405,24.999752,-2.0740,0.226,9.64011,9.64011
2313.00,9.66193,25.142583,0.000406,24.999806,-2.0738,0.226,9.64279,9.64279
2314.00,9.65862,25.142571,0.000406,24.999704,-2.0735,0.226,9.64433,9.64433
2315.00,9.65114,25.142666,0.000411,24.999666,-2.0732,0.226,9.64632,9.64632
2316.00,9.64715,25.142679,0.000411,24.999653,-2.0730,0.226,9.64763,9.64763
2317.00,9.64675,25.142972,0.000420,24.999920,-2.0728,0.226,9.65082,9.65082
2318.00,9.64643,25.142945,0.000421,24.999850,-2.0727,0.226,9.65220,9.65220
2319.00,9.64683,25.142885,0.000422,24.999813,-2.0725,0.226,9.65387,9.65387
2320.00,9.64812,25.142944,0.000424,24.999886,-2.0724,0.226,9.65600,9.65600
2321.00,9.64878,25.142935,0.000423,24.999841,-2.0724,0.226,9.65718,9.65718
2322.00,9.64968,25.142876,0.000422,24.999710,-2.0722,0.226,9.65529,9.65529
2323.00,9.64946,25.142878,0.000420,24.999692,-2.0720,0.226,9.65604,9.65604
2324.00,9.64926,25.143016,0.000416,24.999742,-2.0719,0.226,9.65902,9.65902
2325.00,9.64989,25.143078,0.000415,24.999777,-2.0718,0.227,9.66262,9.66262
2326.00,9.65138,25.143085,0.000416,24.999792,-2.0716,0.227,9.66716,9.66716
2327.00,9.65395,25.143212,0.000418,24.999915,-2.0715,0.227,9.67521,9.67521
2328.00,9.65663,25.143199,0.000417,24.999904,-2.0714,0.227,9.68014,9.68014
2329.00,9.65870,25.143257,0.000422,24.999960,-2.0712,0.227,9.68096,9.68096
2330.00,9.65999,25.143279,0.000423,24.999908,-2.0711,0.227,9.67650,9.67650
2331.00,9.66035,25.143405,0.000425,24.999966,-2.0709,0.227,9.66997,9.66997
2332.00,9.66118,25.143330,0.000422,24.999839,-2.0708,0.227,9.66250,9.66250
2333.00,9.66240,25.143319,0.000421,24.999745,-2.0707,0.227,9.65783,9.65783
2334.00,9.66294,25.143343,0.000420,24.999702,-2.0706,0.227,9.65887,9.65887
2335.00,9.66381,25.143479,0.000423,24.999824,-2.0704,0.228,9.66585,9.66585
2336.00,9.66521,25.143515,0.000423,24.999847,-2.0703,0.228,9.67319,9.67319
2337.00,9.66708,25.143605,0.000430,24.999937,-2.0703,0.228,9.67697,9.67697
2338.00,9.66890,25.143712,0.000433,25.000027,-2.0701,0.228,9.67727,9.67727
2339.00,9.66994,25.143810,0.000435,25.000066,-2.0698,0.228,9.67331,9.67331
2340.00,9.66933,25.143767,0.000430,24.999974,-2.0696,0.228,9.66572,9.66572
2341.00,9.66841,25.143644,0.000427,24.999839,-2.0693,0.228,9.66061,9.66061
2342.00,9.66930,25.143618,0.000425,24.999782,-2.0691,0.228,9.65956,9.65956
2343.00,9.66935,25.143692,0.000427,24.999872,-2.0689,0.228,9.66205,9.66205
2344.00,9.66761,25.143747,0.000428,24.999937,-2.0687,0.228,9.66473,9.66473
2345.00,9.66512,25.143650,0.000428,24.999864,-2.0685,0.228,9.67004,9.67004
2346.00,9.66498,25.143661,0.000430,24.999826,-2.0683,0.228,9.67288,9.67288
2347.00,9.66575,25.143769,0.000430,24.999853,-2.0681,0.228,9.67324,9.67324
2348.00,9.66702,25.143800,0.000431,24.999827,-2.0679,0.228,9.67103,9.67103
2349.00,9.66725,25.143892,0.000432,24.999852,-2.0677,0.228,9.66982,9.66982
2350.00,9.66683,25.144011,0.000431,24.999871,-2.0675,0.228,9.66624,9.66624
2351.00,9.66714,25.144186,0.000429,24.999982,-2.0673,0.229,9.66291,9.66291
2352.00,9.66746,25.144217,0.000425,24.999990,-2.0672,0.229,9.66072,9.66072
2353.00,9.66759,25.144331,0.000425,25.000012,-2.0670,0.229,9.65995,9.65995
2354.00,9.66734,25.144299,0.000425,24.999934,-2.0668,0.229,9.65988,9.65988
2355.00,9.66609,25.144306,0.000429,24.999978,-2.0667,0.229,9.65930,9.65930
2356.00,9.66407,25.144287,0.000432,24.999985,-2.0665,0.229,9.65877,9.65877
2357.00,9.66342,25.144313,0.000435,25.000008,-2.0663,0.229,9.66002,9.66002
2358.00,9.66377,25.144306,0.000433,25.000052,-2.0661,0.229,9.66366,9.66366
2359.00,9.66480,25.144274,0.000433,25.000032,-2.0659,0.229,9.66741,9.66741
2360.00,9.66600,25.144097,0.000428,24.999847,-2.0658,0.229,9.67039,9.67039
2361.00,9.66689,25.144138,0.000430,24.999807,-2.0657,0.229,9.67461,9.67461
2362.00,9.66758,25.144092,0.000430,24.999739,-2.0656,0.229,9.67682,9.67682
2363.00,9.66771,25.144165,0.000430,24.999782,-2.0655,0.229,9.67597,9.67597
2364.00,9.66764,25.144297,0.000430,24.999880,-2.0654,0.230,9.67320,9.67320
2365.00,9.66732,25.144612,0.000435,25.000109,-2.0653,0.230,9.67222,9.67222
2366.00,9.66704,25.144627,0.000434,25.000119,-2.0651,0.230,9.67194,9.67194
2367.00,9.66727,25.144754,0.000433,25.000216,-2.0648,0.230,9.67341,9.67341
2368.00,9.66815,25.144734,0.000435,25.000147,-2.0646,0.230,9.67439,9.67439
2369.00,9.66855,25.144725,0.000436,25.000117,-2.0643,0.230,9.67359,9.67359
2370.00,9.66844,25.144718,0.000434,25.000105,-2.0641,0.230,9.67193,9.67193
2371.00,9.66841,25.144853,0.000433,25.000132,-2.0639,0.230,9.66846,9.66846
2372.00,9.66844,25.144850,0.000435,25.000041,-2.0638,0.230,9.66416,9.66416
2373.00,9.66871,25.144855,0.000430,25.000022,-2.0637,0.231,9.66168,9.66168
2374.00,9.66900,25.144851,0.000429,25.000036,-2.0635,0.231,9.66188,9.66188
2375.00,9.66889,25.144819,0.000430,24.999980,-2.0634,0.231,9.66077,9.66077
2376.00,9.66903,25.144769,0.000431,24.999920,-2.0633,0.230,9.66043,9.66043
2377.00,9.66914,25.144818,0.000429,24.999950,-2.0631,0.230,9.66058,9.66058
2378.00,9.66846,25.144868,0.000431,24.999946,-2.0629,0.230,9.66103,9.66103
2379.00,9.66778,25.144871,0.000429,24.999863,-2.0627,0.230,9.66041,9.66041
2380.00,9.66682,25.144934,0.000429,24.999868,-2.0626,0.231,9.66087,9.66087
2381.00,9.66600,25.145051,0.000431,24.999957,-2.0624,0.231,9.66103,9.66103
2382.00,9.66509,25.145117,0.000435,24.999997,-2.0622,0.231,9.66127,9.66127
2383.00,9.66495,25.145119,0.000434,24.999930,-2.0620,0.231,9.66300,9.66300
2384.00,9.66503,25.145173,0.000435,24.999866,-2.0618,0.231,9.66408,9.66408
2385.00,9.66499,25.145224,0.000433,24.999826,-2.0617,0.231,9.66574,9.66574
2386.00,9.66442,25.145263,0.000433,24.999786,-2.0615,0.231,9.66577,9.66577
2387.00,9.66338,25.145314,0.000434,24.999743,-2.0614,0.231,9.66515,9.66515
2388.00,9.66255,25.145395,0.000435,24.999738,-2.0612,0.231,9.66451,9.66451
2389.00,9.66295,25.145427,0.000433,24.999785,-2.0611,0.231,9.66713,9.66713
2390.00,9.66400,25.145529,0.000435,24.999855,-2.0609,0.231,9.67061,9.67061
2391.00,9.66474,25.145581,0.000432,24.999897,-2.0606,0.232,9.67237,9.67237
2392.00,9.66497,25.145695,0.000430,24.999988,-2.0604,0.232,9.67294,9.67294
2393.00,9.66487,25.145842,0.000429,25.000136,-2.0601,0.232,9.67014,9.67014
2394.00,9.66456,25.145949,0.000430,25.000146,-2.0599,0.232,9.66464,9.66464
2395.00,9.66397,25.145946,0.000431,25.000142,-2.0598,0.232,9.65938,9.65938
2396.00,9.66434,25.145956,0.000431,25.000133,-2.0596,0.232,9.65868,9.65868
2397.00,9.66459,25.145944,0.000434,25.000116,-2.0595,0.232,9.66028,9.66028
2398.00,9.66476,25.145905,0.000435,25.000043,-2.0594,0.232,9.66391,9.66391
2399.00,9.66551,25.145939,0.000434,25.000042,-2.0592,0.232,9.66706,9.66706
2400.00,9.66644,25.146050,0.000435,25.000103,-2.0590,0.232,9.66974,9.66974
2401.00,9.66679,25.146061,0.000433,25.000051,-2.0589,0.232,9.67159,9.67159
2402.00,9.66745,25.146066,0.000424,25.000046,-2.0587,0.233,9.67258,9.67258
2403.00,9.66764,25.145923,0.000418,24.999912,-2.0585,0.233,9.67096,9.67096
2404.00,9.66717,25.146003,0.000419,25.000052,-2.0583,0.233,9.66922,9.66922
2405.00,9.66654,25.145994,0.000417,25.000043,-2.0581,0.233,9.66502,9.66502
2406.00,9.66591,25.146035,0.000418,25.000042,-2.0580,0.233,9.66066,9.66066
2407.00,9.66579,25.146046,0.000425,24.999980,-2.0578,0.233,9.65768,9.65768
2408.00,9.66597,25.146292,0.000432,25.000177,-2.0576,0.233,9.65876,9.65876
2409.00,9.66583,25.146236,0.000435,25.000105,-2.0574,0.233,9.66126,9.66126
2410.00,9.66510,25.146294,0.000437,25.000176,-2.0572,0.233,9.66414,9.66414
2411.00,9.66422,25.146287,0.000441,25.000173,-2.0570,0.233,9.66496,9.66496
2412.00,9.66372,25.146400,0.000441,25.000247,-2.0568,0.233,9.66327,9.66327
2413.00,9.66365,25.146388,0.000440,25.000173,-2.0566,0.233,9.65959,9.65959
2414.00,9.66393,25.146413,0.000437,25.000033,-2.0564,0.233,9.65721,9.65721
2415.00,9.66409,25.146465,0.000435,24.999937,-2.0563,0.233,9.65743,9.65743
2416.00,9.66399,25.146616,0.000433,25.000022,-2.0560,0.234,9.66074,9.66074
2417.00,9.66413,25.146697,0.000433,25.000073,-2.0557,0.234,9.66419,9.66419
2418.00,9.66373,25.146789,0.000435,25.000167,-2.0555,0.234,9.66762,9.66762
2419.00,9.66401,25.146904,0.000435,25.000354,-2.0553,0.234,9.67016,9.67016
2420.00,9.66427,25.146902,0.000437,25.000378,-2.0552,0.234,9.66926,9.66926
2421.00,9.66366,25.146871,0.000435,25.000285,-2.0551,0.234,9.66693,9.66693
2422.00,9.66294,25.146940,0.000434,25.000246,-2.0550,0.234,9.66509,9.66509
2423.00,9.66240,25.146975,0.000431,25.000208,-2.0549,0.234,9.66351,9.66351
2424.00,9.66242,25.146971,0.000434,25.000167,-2.0548,0.234,9.66125,9.66125
2425.00,9.66259,25.147010,0.000432,25.000136,-2.0548,0.234,9.66050,9.66050
2426.00,9.66290,25.146981,0.000431,25.000076,-2.0547,0.234,9.65909,9.65909
2427.00,9.66282,25.146863,0.000426,24.999972,-2.0546,0.235,9.65857,9.65857
2428.00,9.66273,25.146860,0.000425,24.999912,-2.0545,0.235,9.65964,9.65964
2429.00,9.66260,25.146928,0.000427,24.999939,-2.0544,0.235,9.66171,9.66171
2430.00,9.66274,25.146915,0.000428,24.999915,-2.0542,0.235,9.66433,9.66433
2431.00,9.66310,25.147020,0.000431,24.999999,-2.0541,0.235,9.66655,9.66655
2432.00,9.66340,25.147058,0.000434,25.000007,-2.0541,0.234,9.66618,9.66618
2433.00,9.66345,25.147018,0.000431,24.999953,-2.0540,0.235,9.66314,9.66314
2434.00,9.66344,25.147127,0.000426,25.000029,-2.0538,0.235,9.66081,9.66081
2435.00,9.66353,25.147103,0.000419,24.999947,-2.0537,0.235,9.66039,9.66039
2436.00,9.66345,25.147118,0.000417,24.999955,-2.0535,0.236,9.66036,9.66036
2437.00,9.66295,25.147180,0.000413,25.000031,-2.0533,0.236,9.66134,9.66134
2438.00,9.66274,25.147293,0.000414,25.000096,-2.0531,0.236,9.66461,9.66461
2439.00,9.66239,25.147287,0.000417,25.000031,-2.0530,0.236,9.66560,9.66560
2440.00,9.66245,25.147493,0.000423,25.000150,-2.0528,0.236,9.66567,9.66567
2441.00,9.66334,25.147472,0.000423,25.000061,-2.0525,0.236,9.66941,9.66941
2442.00,9.66426,25.147511,0.000429,25.000040,-2.0523,0.236,9.67219,9.67219
2443.00,9.66482,25.147493,0.000434,25.000031,-2.0522,0.236,9.67251,9.67251
2444.00,9.66501,25.147397,0.000431,24.999928,-2.0520,0.236,9.67231,9.67231
2445.00,9.66523,25.147255,0.000427,24.999876,-2.0520,0.236,9.67129,9.67129
2446.00,9.66558,25.147290,0.000427,24.999877,-2.0519,0.236,9.66737,9.66737
2447.00,9.66613,25.147303,0.000425,24.999796,-2.0519,0.236,9.66514,9.66514
2448.00,9.66596,25.147257,0.000421,24.999661,-2.0516,0.236,9.66220,9.66220
2449.00,9.66530,25.147322,0.000422,24.999658,-2.0514,0.237,9.66139,9.66139
2450.00,9.66486,25.147424,0.000426,24.999611,-2.0512,0.237,9.66145,9.66145
2451.00,9.66477,25.147559,0.000432,24.999693,-2.0510,0.237,9.65846,9.65846
2452.00,9.66483,25.147622,0.000431,24.999757,-2.0507,0.237,9.65541,9.65541
2453.00,9.66400,25.147799,0.000435,24.999949,-2.0505,0.237,9.65716,9.65716
2454.00,9.66411,25.147873,0.000436,24.999994,-2.0503,0.237,9.65811,9.65811
2455.00,9.66411,25.148126,0.000441,25.000202,-2.0501,0.237,9.65554,9.65554
2456.00,9.66371,25.147942,0.000432,24.999998,-2.0499,0.237,9.65408,9.65408
2457.00,9.66191,25.147896,0.000427,24.999903,-2.0497,0.237,9.65160,9.65160
2458.00,9.65925,25.147927,0.000423,24.999785,-2.0496,0.238,9.64655,9.64655
2459.00,9.65791,25.147996,0.000419,24.999767,-2.0494,0.238,9.64207,9.64207
2460.00,9.65575,25.147889,0.000412,24.999626,-2.0492,0.238,9.64018,9.64018
2461.00,9.65344,25.148093,0.000415,24.999796,-2.0491,0.238,9.64033,9.64033
@17,2.0001,4.0, 2460.063 
2462.00,9.65062,25.148187,0.000416,24.999846,-2.0490,0.239,9.64140,9.64140
2463.00,9.66176,25.148191,0.000416,24.999891,-2.0489,0.239,9.64298,9.64298
2464.00,9.65739,25.148208,0.000418,24.999911,-2.0488,0.239,9.64503,9.64503
2465.00,9.65100,25.148178,0.000418,24.999903,-2.0487,0.239,9.64863,9.64863
2466.00,9.64842,25.148212,0.000421,24.999872,-2.0485,0.239,9.65402,9.65402
2467.00,9.64703,25.148284,0.000423,24.999913,-2.0483,0.239,9.65967,9.65967
2468.00,9.64704,25.148343,0.000420,24.999961,-2.0480,0.239,9.66401,9.66401
2469.00,9.64874,25.148326,0.000419,24.999960,-2.0479,0.239,9.66610,9.66610
2470.00,9.65137,25.148473,0.000418,25.000070,-2.0477,0.239,9.66479,9.66479
2471.00,9.65265,25.148487,0.000417,25.000094,-2.0476,0.240,9.66057,9.66057
2472.00,9.65241,25.148510,0.000419,25.000071,-2.0475,0.240,9.65688,9.65688
2473.00,9.65245,25.148504,0.000421,25.000010,-2.0474,0.240,9.65624,9.65624
2474.00,9.65281,25.148622,0.000422,25.000006,-2.0474,0.240,9.65919,9.65919
2475.00,9.65378,25.148520,0.000424,24.999836,-2.0474,0.240,9.66426,9.66426
2476.00,9.65542,25.148663,0.000428,24.999909,-2.0473,0.240,9.67042,9.67042
2477.00,9.65733,25.148604,0.000426,24.999912,-2.0472,0.240,9.67548,9.67548
2478.00,9.65933,25.148648,0.000429,24.999902,-2.0471,0.240,9.67782,9.67782
2479.00,9.66118,25.148654,0.000433,24.999944,-2.0469,0.240,9.67794,9.67794
2480.00,9.66338,25.148794,0.000437,25.000079,-2.0468,0.240,9.67782,9.67782
2481.00,9.66583,25.148715,0.000434,24.999982,-2.0466,0.240,9.67713,9.67713
2482.00,9.66741,25.148771,0.000433,24.999975,-2.0464,0.240,9.67856,9.67856
2483.00,9.66866,25.148845,0.000431,25.000028,-2.0462,0.240,9.68116,9.68116
2484.00,9.67066,25.148971,0.000427,25.000073,-2.0460,0.241,9.68254,9.68254
2485.00,9.67206,25.148903,0.000426,24.999989,-2.0459,0.241,9.68302,9.68302
2486.00,9.67247,25.148982,0.000426,25.000096,-2.0457,0.241,9.68151,9.68151
2487.00,9.67219,25.149138,0.000431,25.000194,-2.0456,0.241,9.67698,9.67698
2488.00,9.67166,25.149112,0.000427,25.000170,-2.0455,0.241,9.67090,9.67090
2489.00,9.67151,25.149066,0.000428,25.000123,-2.0454,0.241,9.66679,9.66679
2490.00,9.67180,25.149227,0.000428,25.000176,-2.0453,0.241,9.66374,9.66374
2491.00,9.67267,25.149385,0.000431,25.000160,-2.0453,0.241,9.66431,9.66431
2492.00,9.67391,25.149448,0.000433,25.000178,-2.0452,0.241,9.66729,9.66729
2493.00,9.67500,25.149512,0.000436,25.000180,-2.0452,0.241,9.67116,9.67116
2494.00,9.67511,25.149561,0.000437,25.000175,-2.0450,0.241,9.67315,9.67315
2495.00,9.67501,25.149593,0.000438,25.000166,-2.0448,0.241,9.67571,9.67571
2496.00,9.67493,25.149569,0.000435,25.000184,-2.0446,0.241,9.67678,9.67678
2497.00,9.67491,25.149527,0.000430,25.000068,-2.0444,0.242,9.67668,9.67668
2498.00,9.67493,25.149634,0.000434,25.000103,-2.0442,0.242,9.67657,9.67657
2499.00,9.67493,25.149592,0.000433,25.000028,-2.0441,0.242,9.67682,9.67682
2500.00,9.67465,25.149516,0.000430,24.999914,-2.0439,0.242,9.67521,9.67521
2501.00,9.67427,25.149588,0.000433,24.999879,-2.0438,0.242,9.67389,9.67389
2502.00,9.67378,25.149547,0.000430,24.999800,-2.0438,0.242,9.67257,9.67257
2503.00,9.67297,25.149628,0.000429,24.999876,-2.0437,0.242,9.67121,9.67121
2504.00,9.67217,25.149682,0.000428,24.999892,-2.0437,0.242,9.67067,9.67067
2505.00,9.67195,25.149748,0.000429,24.999946,-2.0437,0.242,9.67375,9.67375
2506.00,9.67247,25.149679,0.000427,24.999898,-2.0436,0.242,9.67615,9.67615
2507.00,9.67287,25.149850,0.000430,25.000039,-2.0436,0.242,9.67530,9.67530
2508.00,9.67285,25.149791,0.000429,24.999899,-2.0435,0.242,9.67242,9.67242
2509.00,9.67271,25.149934,0.000433,24.999977,-2.0435,0.242,9.67008,9.67008
2510.00,9.67262,25.150010,0.000435,24.999997,-2.0435,0.242,9.66614,9.66614
2511.00,9.67278,25.150086,0.000436,25.000027,-2.0434,0.242,9.66468,9.66468
2512.00,9.67303,25.149936,0.000436,24.999931,-2.0433,0.242,9.66797,9.66797
2513.00,9.67326,25.149868,0.000434,24.999851,-2.0432,0.243,9.67307,9.67307
2514.00,9.67347,25.149854,0.000434,24.999844,-2.0431,0.243,9.67696,9.67696
2515.00,9.67339,25.149882,0.000434,24.999893,-2.0430,0.243,9.67838,9.67838
2516.00,9.67324,25.149948,0.000431,24.999919,-2.0429,0.243,9.67686,9.67686
2517.00,9.67270,25.150220,0.000432,25.000011,-2.0427,0.243,9.67317,9.67317
2518.00,9.67192,25.150425,0.000432,25.000190,-2.0425,0.243,9.66934,9.66934
2519.00,9.67129,25.150330,0.000424,25.000056,-2.0423,0.244,9.66706,9.66706
2520.00,9.67108,25.150266,0.000420,24.999932,-2.0421,0.244,9.66588,9.66588
2521.00,9.67106,25.150150,0.000421,24.999856,-2.0420,0.244,9.66695,9.66695
2522.00,9.67143,25.150137,0.000425,24.999889,-2.0418,0.244,9.66959,9.66959
2523.00,9.67143,25.150165,0.000430,24.999954,-2.0417,0.244,9.67062,9.67062
2524.00,9.67133,25.150133,0.000435,24.999904,-2.0416,0.243,9.67123,9.67123
2525.00,9.67108,25.150295,0.000441,25.000085,-2.0416,0.243,9.67221,9.67221
2526.00,9.67028,25.150266,0.000441,25.000050,-2.0416,0.243,9.67191,9.67191
2527.00,9.67030,25.150174,0.000435,24.999971,-2.0415,0.244,9.67181,9.67181
2528.00,9.67088,25.150067,0.000428,24.999845,-2.0415,0.244,9.67133,9.67133
2529.00,9.67112,25.150196,0.000427,24.999946,-2.0413,0.244,9.66995,9.66995
2530.00,9.67144,25.150056,0.000423,24.999710,-2.0412,0.244,9.66980,9.66980
2531.00,9.67161,25.150230,0.000426,24.999807,-2.0409,0.244,9.67060,9.67060
2532.00,9.67141,25.150358,0.000432,24.999895,-2.0408,0.244,9.66980,9.66980
2533.00,9.67087,25.150456,0.000433,24.999916,-2.0406,0.244,9.67133,9.67133
2534.00,9.67053,25.150400,0.000432,24.999824,-2.0404,0.244,9.67280,9.67280
2535.00,9.67010,25.150577,0.000433,25.000024,-2.0403,0.244,9.67252,9.67252
2536.00,9.67028,25.150571,0.000427,24.999975,-2.0402,0.244,9.67237,9.67237
2537.00,9.67075,25.150610,0.000425,24.999956,-2.0402,0.245,9.67313,9.67313
2538.00,9.67122,25.150611,0.000425,24.999939,-2.0401,0.245,9.67194,9.67194
2539.00,9.67136,25.150681,0.000424,24.999983,-2.0400,0.245,9.67182,9.67182
2540.00,9.67158,25.150647,0.000426,24.999917,-2.0398,0.245,9.67228,9.67228
2541.00,9.67156,25.150679,0.000428,24.999935,-2.0397,0.245,9.67041,9.67041
2542.00,9.67090,25.150585,0.000428,24.999851,-2.0396,0.245,9.66735,9.66735
2543.00,9.67028,25.150718,0.000428,24.999976,-2.0395,0.245,9.66616,9.66616
2544.00,9.67029,25.150732,0.000429,24.999985,-2.0394,0.245,9.66675,9.66675
2545.00,9.67044,25.150724,0.000430,25.000013,-2.0394,0.245,9.66745,9.66745
2546.00,9.67056,25.150716,0.000432,25.000002,-2.0393,0.245,9.66901,9.66901
2547.00,9.67048,25.150834,0.000431,25.000060,-2.0393,0.245,9.67096,9.67096
2548.00,9.67048,25.150796,0.000432,24.999932,-2.0392,0.245,9.67362,9.67362
2549.00,9.67103,25.150929,0.000434,25.000016,-2.0392,0.245,9.67361,9.67361
2550.00,9.67130,25.151063,0.000434,25.000106,-2.0391,0.245,9.67264,9.67264
2551.00,9.67085,25.151055,0.000431,24.999999,-2.0390,0.245,9.66971,9.66971
2552.00,9.67021,25.150994,0.000431,24.999885,-2.0390,0.246,9.66712,9.66712
2553.00,9.66953,25.151022,0.000433,24.999943,-2.0389,0.245,9.66617,9.66617
2554.00,9.66959,25.151109,0.000433,24.999948,-2.0388,0.246,9.66680,9.66680
2555.00,9.67017,25.150943,0.000429,24.999712,-2.0387,0.246,9.66951,9.66951
2556.00,9.67053,25.150976,0.000431,24.999751,-2.0386,0.246,9.67266,9.67266
2557.00,9.67021,25.151134,0.000431,24.999916,-2.0385,0.246,9.67460,9.67460
2558.00,9.67014,25.151235,0.000433,24.999950,-2.0383,0.246,9.67539,9.67539
2559.00,9.67024,25.151301,0.000430,24.999995,-2.0381,0.246,9.67334,9.67334
2560.00,9.67017,25.151462,0.000435,25.000080,-2.0379,0.246,9.66864,9.66864
2561.00,9.67100,25.151673,0.000440,25.000263,-2.0377,0.246,9.66454,9.66454
2562.00,9.67072,25.151657,0.000442,25.000224,-2.0376,0.246,9.66314,9.66314
2563.00,9.66931,25.151649,0.000437,25.000156,-2.0375,0.246,9.66063,9.66063
2564.00,9.66861,25.151721,0.000440,25.000185,-2.0374,0.246,9.66026,9.66026
2565.00,9.66818,25.151691,0.000434,25.000172,-2.0374,0.247,9.66280,9.66280
2566.00,9.66861,25.151522,0.000426,25.000023,-2.0373,0.247,9.66880,9.66880
2567.00,9.66893,25.151529,0.000423,25.000010,-2.0371,0.247,9.67043,9.67043
2568.00,9.66852,25.151500,0.000423,24.999925,-2.0370,0.247,9.67050,9.67050
2569.00,9.66774,25.151478,0.000422,24.999852,-2.0368,0.247,9.66866,9.66866
2570.00,9.66720,25.151654,0.000428,24.999953,-2.0367,0.247,9.66684,9.66684
2571.00,9.66733,25.151829,0.000430,25.000045,-2.0365,0.247,9.66361,9.66361
2572.00,9.66765,25.151865,0.000430,24.999986,-2.0364,0.247,9.66350,9.66350
2573.00,9.66799,25.151942,0.000432,25.000063,-2.0364,0.247,9.66482,9.66482
2574.00,9.66757,25.151897,0.000431,24.999995,-2.0364,0.247,9.66684,9.66684
2575.00,9.66692,25.151835,0.000428,24.999864,-2.0363,0.247,9.66868,9.66868
2576.00,9.66660,25.151860,0.000430,24.999831,-2.0363,0.248,9.66952,9.66952
2577.00,9.66654,25.151858,0.000428,24.999826,-2.0362,0.248,9.66860,9.66860
2578.00,9.66596,25.151908,0.000427,24.999861,-2.0361,0.248,9.66727,9.66727
2579.00,9.66566,25.151815,0.000422,24.999779,-2.0359,0.248,9.66613,9.66613
2580.00,9.66542,25.151739,0.000418,24.999703,-2.0359,0.248,9.66391,9.66391
2581.00,9.66599,25.151691,0.000412,24.999611,-2.0358,0.248,9.66406,9.66406
2582.00,9.66684,25.151671,0.000412,24.999530,-2.0357,0.249,9.66627,9.66627
2583.00,9.66782,25.151566,0.000414,24.999432,-2.0357,0.248,9.67081,9.67081
2584.00,9.66856,25.151751,0.000421,24.999570,-2.0357,0.248,9.67310,9.67310
2585.00,9.66860,25.151955,0.000425,24.999763,-2.0357,0.248,9.67383,9.67383
2586.00,9.66787,25.152074,0.000432,24.999897,-2.0358,0.248,9.67296,9.67296
2587.00,9.66773,25.152225,0.000437,25.000046,-2.0358,0.248,9.67355,9.67355
2588.00,9.66842,25.152337,0.000437,25.000100,-2.0356,0.248,9.67276,9.67276
2589.00,9.66980,25.152293,0.000435,25.000037,-2.0355,0.248,9.67686,9.67686
2590.00,9.67160,25.152150,0.000433,24.999856,-2.0353,0.248,9.68249,9.68249
2591.00,9.67251,25.152211,0.000431,24.999862,-2.0351,0.249,9.68343,9.68343
2592.00,9.67286,25.152241,0.000427,24.999818,-2.0349,0.249,9.67969,9.67969
2593.00,9.67213,25.152231,0.000428,24.999799,-2.0349,0.249,9.67550,9.67550
2594.00,9.67183,25.152354,0.000430,24.999908,-2.0348,0.249,9.66816,9.66816
2595.00,9.67173,25.152541,0.000433,25.000106,-2.0346,0.249,9.66038,9.66038
2596.00,9.67022,25.152473,0.000432,24.999999,-2.0344,0.249,9.65605,9.65605
2597.00,9.66930,25.152402,0.000431,24.999935,-2.0343,0.249,9.65518,9.65518
2598.00,9.66981,25.152438,0.000426,24.999900,-2.0342,0.249,9.65632,9.65632
2599.00,9.67046,25.152484,0.000418,24.999901,-2.0340,0.250,9.65796,9.65796
2600.00,9.66962,25.152446,0.000417,24.999838,-2.0340,0.250,9.66103,9.66103
2601.00,9.66835,25.152469,0.000422,24.999832,-2.0339,0.250,9.66629,9.66629
2602.00,9.66824,25.152460,0.000422,24.999795,-2.0337,0.250,9.67050,9.67050
2603.00,9.66881,25.152528,0.000424,24.999808,-2.0336,0.250,9.67341,9.67341
2604.00,9.66888,25.152584,0.000431,24.999822,-2.0335,0.250,9.67728,9.67728
2605.00,9.66859,25.152648,0.000432,24.999860,-2.0334,0.250,9.67664,9.67664
2606.00,9.66596,25.152618,0.000426,24.999862,-2.0333,0.250,9.67081,9.67081
2607.00,9.66287,25.152692,0.000425,24.999915,-2.0333,0.250,9.66276,9.66276
2608.00,9.66328,25.152745,0.000427,25.000022,-2.0332,0.250,9.65386,9.65386
2609.00,9.66528,25.152667,0.000422,24.999962,-2.0330,0.251,9.64489,9.64489
2610.00,9.66984,25.152710,0.000421,24.999947,-2.0328,0.251,9.63941,9.63941
2611.00,9.67317,25.152918,0.000423,25.000081,-2.0326,0.251,9.63847,9.63847
2612.00,9.67499,25.152956,0.000427,25.000059,-2.0325,0.251,9.64229,9.64229
@18,2.0001,4.0, 2610.109 
2613.00,9.68013,25.152979,0.000425,25.000032,-2.0323,0.251,9.64771,9.64771
2614.00,9.67481,25.152968,0.000424,24.999991,-2.0322,0.251,9.65308,9.65308
2615.00,9.66235,25.152973,0.000420,24.999941,-2.0321,0.252,9.65924,9.65924
2616.00,9.65591,25.152866,0.000418,24.999835,-2.0320,0.252,9.66545,9.66545
2617.00,9.65319,25.152871,0.000416,24.999827,-2.0319,0.252,9.66950,9.66950
2618.00,9.65444,25.152864,0.000420,24.999700,-2.0319,0.252,9.67066,9.67066
2619.00,9.65657,25.152955,0.000422,24.999700,-2.0318,0.252,9.67039,9.67039
2620.00,9.65870,25.152966,0.000424,24.999636,-2.0319,0.252,9.66738,9.66738
2621.00,9.65940,25.153120,0.000425,24.999730,-2.0319,0.252,9.66461,9.66461
2622.00,9.65897,25.153341,0.000427,24.999896,-2.0317,0.252,9.66489,9.66489
2623.00,9.65971,25.153321,0.000421,24.999851,-2.0316,0.252,9.66564,9.66564
2624.00,9.65909,25.153498,0.000424,24.999989,-2.0315,0.252,9.66648,9.66648
2625.00,9.65887,25.153518,0.000422,24.999967,-2.0313,0.253,9.67036,9.67036
2626.00,9.65973,25.153510,0.000419,24.999899,-2.0312,0.253,9.67372,9.67372
2627.00,9.66181,25.153411,0.000416,24.999771,-2.0312,0.253,9.67573,9.67573
2628.00,9.66421,25.153437,0.000414,24.999779,-2.0310,0.253,9.67732,9.67732
2629.00,9.66662,25.153400,0.000413,24.999678,-2.0309,0.253,9.68086,9.68086
2630.00,9.66954,25.153477,0.000417,24.999773,-2.0308,0.253,9.68347,9.68347
2631.00,9.67155,25.153528,0.000421,24.999798,-2.0307,0.253,9.68395,9.68395
2632.00,9.67254,25.153653,0.000423,24.999923,-2.0306,0.253,9.68201,9.68201
2633.00,9.67325,25.153843,0.000429,25.000079,-2.0306,0.253,9.68057,9.68057
2634.00,9.67397,25.153768,0.000427,25.000010,-2.0305,0.253,9.67972,9.67972
2635.00,9.67457,25.153706,0.000427,24.999946,-2.0304,0.253,9.67749,9.67749
2636.00,9.67476,25.153738,0.000425,24.999922,-2.0302,0.253,9.67710,9.67710
2637.00,9.67510,25.153718,0.000426,24.999822,-2.0300,0.253,9.67885,9.67885
2638.00,9.67570,25.153642,0.000423,24.999679,-2.0298,0.253,9.68073,9.68073
2639.00,9.67647,25.153867,0.000427,24.999790,-2.0297,0.253,9.68077,9.68077
2640.00,9.67759,25.154073,0.000431,24.999927,-2.0297,0.253,9.68207,9.68207
2641.00,9.67884,25.154134,0.000435,24.999883,-2.0297,0.253,9.68221,9.68221
2642.00,9.67915,25.154296,0.000438,24.999968,-2.0297,0.253,9.67868,9.67868
2643.00,9.67861,25.154389,0.000439,25.000017,-2.0296,0.253,9.67581,9.67581
2644.00,9.67874,25.154395,0.000436,24.999980,-2.0295,0.254,9.67438,9.67438
2645.00,9.67913,25.154440,0.000432,24.999934,-2.0294,0.254,9.67419,9.67419
2646.00,9.67927,25.154575,0.000429,25.000034,-2.0293,0.254,9.67327,9.67327
2647.00,9.67883,25.154438,0.000423,24.999845,-2.0292,0.254,9.67493,9.67493
2648.00,9.67853,25.154490,0.000421,24.999880,-2.0290,0.255,9.67647,9.67647
2649.00,9.67821,25.154523,0.000419,24.999966,-2.0289,0.255,9.67690,9.67690
2650.00,9.67772,25.154504,0.000421,24.999929,-2.0287,0.255,9.67591,9.67591
2651.00,9.67716,25.154473,0.000422,24.999870,-2.0286,0.255,9.67516,9.67516
2652.00,9.67661,25.154497,0.000423,24.999926,-2.0285,0.255,9.67274,9.67274
2653.00,9.67634,25.154374,0.000425,24.999786,-2.0285,0.255,9.67165,9.67165
2654.00,9.67593,25.154363,0.000429,24.999675,-2.0284,0.255,9.67077,9.67077
2655.00,9.67564,25.154628,0.000432,24.999860,-2.0284,0.255,9.67035,9.67035
2656.00,9.67566,25.154666,0.000435,24.999885,-2.0283,0.255,9.67217,9.67217
2657.00,9.67577,25.154741,0.000437,24.999946,-2.0282,0.255,9.67629,9.67629
2658.00,9.67555,25.155009,0.000443,25.000159,-2.0280,0.255,9.67758,9.67758
2659.00,9.67537,25.155225,0.000446,25.000386,-2.0279,0.255,9.67927,9.67927
2660.00,9.67527,25.155079,0.000446,25.000242,-2.0277,0.255,9.67975,9.67975
2661.00,9.67477,25.155106,0.000448,25.000267,-2.0275,0.255,9.67771,9.67771
2662.00,9.67468,25.155217,0.000451,25.000268,-2.0273,0.255,9.67584,9.67584
2663.00,9.67519,25.155113,0.000449,25.000144,-2.0271,0.255,9.67597,9.67597
2664.00,9.67539,25.155036,0.000444,24.999983,-2.0270,0.255,9.67414,9.67414
2665.00,9.67500,25.155070,0.000441,25.000003,-2.0269,0.255,9.67307,9.67307
2666.00,9.67459,25.155097,0.000436,24.999957,-2.0270,0.255,9.67305,9.67305
2667.00,9.67448,25.155076,0.000431,24.999904,-2.0269,0.255,9.67271,9.67271
2668.00,9.67461,25.155325,0.000427,25.000071,-2.0268,0.256,9.67431,9.67431
2669.00,9.67527,25.155396,0.000429,25.000121,-2.0267,0.256,9.67769,9.67769
2670.00,9.67552,25.155437,0.000433,25.000017,-2.0266,0.256,9.67942,9.67942
2671.00,9.67579,25.155528,0.000438,25.000076,-2.0265,0.256,9.68094,9.68094
2672.00,9.67614,25.155580,0.000439,25.000051,-2.0263,0.256,9.68061,9.68061
2673.00,9.67620,25.155629,0.000442,25.000048,-2.0262,0.256,9.67618,9.67618
2674.00,9.67588,25.155587,0.000443,24.999981,-2.0261,0.256,9.67227,9.67227
2675.00,9.67589,25.155688,0.000442,25.000063,-2.0260,0.256,9.67160,9.67160
2676.00,9.67581,25.155579,0.000438,24.999879,-2.0258,0.256,9.66982,9.66982
2677.00,9.67476,25.155625,0.000439,24.999880,-2.0258,0.256,9.66795,9.66795
2678.00,9.67399,25.155578,0.000439,24.999748,-2.0258,0.256,9.66833,9.66833
2679.00,9.67329,25.155630,0.000437,24.999693,-2.0258,0.256,9.66732,9.66732
2680.00,9.67267,25.155544,0.000434,24.999612,-2.0257,0.256,9.66636,9.66636
2681.00,9.67275,25.155680,0.000439,24.999732,-2.0256,0.256,9.66759,9.66759
2682.00,9.67274,25.155734,0.000440,24.999758,-2.0254,0.256,9.66895,9.66895
2683.00,9.67221,25.155646,0.000434,24.999695,-2.0252,0.256,9.66866,9.66866
2684.00,9.67173,25.155640,0.000430,24.999696,-2.0250,0.257,9.66973,9.66973
2685.00,9.67188,25.155730,0.000429,24.999723,-2.0250,0.257,9.67051,9.67051
2686.00,9.67227,25.155751,0.000423,24.999679,-2.0249,0.257,9.67178,9.67178
2687.00,9.67276,25.155928,0.000421,24.999797,-2.0249,0.257,9.67393,9.67393
2688.00,9.67268,25.156039,0.000427,24.999842,-2.0250,0.257,9.67616,9.67616
2689.00,9.67201,25.156132,0.000435,24.999919,-2.0250,0.257,9.67734,9.67734
2690.00,9.67155,25.156186,0.000436,24.999931,-2.0249,0.257,9.67708,9.67708
2691.00,9.67133,25.156207,0.000438,24.999933,-2.0248,0.257,9.67596,9.67596
2692.00,9.67138,25.156059,0.000437,24.999756,-2.0247,0.257,9.67527,9.67527
2693.00,9.67170,25.156123,0.000438,24.999838,-2.0245,0.257,9.67444,9.67444
2694.00,9.67201,25.156061,0.000436,24.999715,-2.0244,0.257,9.67398,9.67398
2695.00,9.67225,25.156165,0.000439,24.999810,-2.0243,0.257,9.67564,9.67564
2696.00,9.67279,25.156285,0.000443,24.999931,-2.0242,0.257,9.67744,9.67744
2697.00,9.67353,25.156384,0.000442,25.000044,-2.0241,0.258,9.67709,9.67709
2698.00,9.67387,25.156329,0.000440,24.999989,-2.0239,0.258,9.67673,9.67673
2699.00,9.67425,25.156512,0.000442,25.000117,-2.0237,0.258,9.67757,9.67757
2700.00,9.67497,25.156426,0.000442,25.000054,-2.0236,0.258,9.67712,9.67712
2701.00,9.67490,25.156334,0.000437,24.999950,-2.0234,0.258,9.67375,9.67375
2702.00,9.67459,25.156369,0.000440,24.999932,-2.0233,0.258,9.67205,9.67205
2703.00,9.67450,25.156453,0.000438,24.999934,-2.0233,0.258,9.67098,9.67098
2704.00,9.67449,25.156361,0.000433,24.999820,-2.0231,0.258,9.66840,9.66840
2705.00,9.67413,25.156309,0.000424,24.999709,-2.0229,0.258,9.66655,9.66655
2706.00,9.67424,25.156485,0.000426,24.999790,-2.0228,0.259,9.67041,9.67041
2707.00,9.67454,25.156438,0.000422,24.999782,-2.0227,0.259,9.67418,9.67418
2708.00,9.67458,25.156571,0.000427,24.999940,-2.0226,0.259,9.67551,9.67551
2709.00,9.67404,25.156731,0.000428,25.000117,-2.0225,0.259,9.67463,9.67463
2710.00,9.67335,25.156837,0.000435,25.000155,-2.0224,0.259,9.67319,9.67319
2711.00,9.67293,25.156722,0.000433,25.000057,-2.0224,0.259,9.66956,9.66956
2712.00,9.67279,25.156790,0.000435,25.000033,-2.0224,0.259,9.66768,9.66768
2713.00,9.67278,25.156682,0.000430,24.999889,-2.0224,0.259,9.66813,9.66813
2714.00,9.67286,25.156489,0.000429,24.999691,-2.0224,0.259,9.67126,9.67126
2715.00,9.67211,25.156509,0.000429,24.999761,-2.0223,0.259,9.67341,9.67341
2716.00,9.67167,25.156622,0.000433,24.999852,-2.0222,0.259,9.67406,9.67406
2717.00,9.67162,25.156622,0.000429,24.999803,-2.0221,0.259,9.67235,9.67235
2718.00,9.67159,25.156751,0.000433,24.999792,-2.0220,0.260,9.67226,9.67226
2719.00,9.67125,25.156946,0.000438,24.999886,-2.0220,0.259,9.67359,9.67359
2720.00,9.67144,25.156977,0.000440,24.999850,-2.0219,0.259,9.67636,9.67636
2721.00,9.67282,25.156873,0.000435,24.999677,-2.0218,0.259,9.67954,9.67954
2722.00,9.67394,25.156999,0.000440,24.999766,-2.0218,0.259,9.68337,9.68337
2723.00,9.67473,25.156956,0.000437,24.999781,-2.0216,0.259,9.68384,9.68384
2724.00,9.67485,25.156998,0.000440,24.999794,-2.0216,0.259,9.67986,9.67986
2725.00,9.67451,25.157034,0.000437,24.999769,-2.0215,0.260,9.67365,9.67365
2726.00,9.67356,25.157132,0.000442,24.999826,-2.0214,0.260,9.66846,9.66846
2727.00,9.67225,25.157087,0.000439,24.999719,-2.0212,0.260,9.66327,9.66327
2728.00,9.67162,25.157283,0.000442,24.999810,-2.0211,0.260,9.66323,9.66323
2729.00,9.67239,25.157325,0.000439,24.999817,-2.0210,0.260,9.66699,9.66699
2730.00,9.67317,25.157373,0.000440,24.999817,-2.0210,0.260,9.66998,9.66998
2731.00,9.67342,25.157412,0.000441,24.999808,-2.0209,0.260,9.67174,9.67174
2732.00,9.67326,25.157523,0.000442,24.999912,-2.0208,0.260,9.67265,9.67265
2733.00,9.67302,25.157353,0.000440,24.999738,-2.0207,0.260,9.66929,9.66929
2734.00,9.67197,25.157268,0.000435,24.999640,-2.0207,0.260,9.66520,9.66520
2735.00,9.67120,25.157254,0.000432,24.999601,-2.0205,0.261,9.66445,9.66445
2736.00,9.67126,25.157360,0.000431,24.999671,-2.0204,0.261,9.66556,9.66556
2737.00,9.67165,25.157323,0.000431,24.999618,-2.0204,0.261,9.66926,9.66926
2738.00,9.67240,25.157428,0.000431,24.999633,-2.0203,0.261,9.67571,9.67571
2739.00,9.67136,25.157510,0.000435,24.999659,-2.0201,0.261,9.67930,9.67930
2740.00,9.67162,25.157678,0.000439,24.999749,-2.0200,0.261,9.67849,9.67849
2741.00,9.67103,25.157676,0.000443,24.999704,-2.0200,0.261,9.67592,9.67592
2742.00,9.66986,25.157801,0.000446,24.999798,-2.0200,0.261,9.67198,9.67198
2743.00,9.66888,25.157933,0.000445,24.999895,-2.0200,0.261,9.66625,9.66625
2744.00,9.66849,25.157885,0.000445,24.999824,-2.0201,0.261,9.66254,9.66254
2745.00,9.66874,25.157852,0.000443,24.999804,-2.0200,0.261,9.66315,9.66315
2746.00,9.66924,25.157952,0.000440,24.999879,-2.0198,0.261,9.66379,9.66379
2747.00,9.66969,25.157904,0.000438,24.999806,-2.0197,0.261,9.66523,9.66523
2748.00,9.66880,25.157894,0.000436,24.999795,-2.0196,0.261,9.66727,9.66727
2749.00,9.66874,25.158153,0.000437,24.999965,-2.0195,0.261,9.66946,9.66946
2750.00,9.66892,25.158176,0.000439,24.999949,-2.0194,0.261,9.67110,9.67110
2751.00,9.66960,25.158232,0.000436,24.999967,-2.0194,0.261,9.67479,9.67479
2752.00,9.67023,25.158216,0.000435,24.999943,-2.0193,0.262,9.67511,9.67511
2753.00,9.67073,25.158211,0.000435,24.999968,-2.0192,0.262,9.67328,9.67328
2754.00,9.67149,25.158087,0.000429,24.999853,-2.0192,0.262,9.67167,9.67167
2755.00,9.67081,25.158216,0.000427,24.999888,-2.0191,0.262,9.66655,9.66655
2756.00,9.66874,25.158206,0.000427,24.999867,-2.0190,0.262,9.65954,9.65954
2757.00,9.66918,25.158347,0.000426,24.999944,-2.0189,0.263,9.65445,9.65445
2758.00,9.67059,25.158398,0.000425,24.999936,-2.0188,0.263,9.65070,9.65070
2759.00,9.67244,25.158465,0.000425,25.000012,-2.0186,0.263,9.64694,9.64694
2760.00,9.67426,25.158426,0.000423,24.999988,-2.0184,0.263,9.64606,9.64606
2761.00,9.67554,25.158459,0.000421,24.999979,-2.0181,0.263,9.64757,9.64757
2762.00,9.67180,25.158463,0.000420,24.999956,-2.0179,0.263,9.65068,9.65068
@19,2.0001,4.0, 2760.178 
2763.00,9.66452,25.158431,0.000421,24.999921,-2.0178,0.263,9.65354,9.65354
2764.00,9.65941,25.158443,0.000419,24.999859,-2.0177,0.263,9.65658,9.65658
2765.00,9.65464,25.158484,0.000418,24.999870,-2.0177,0.264,9.66055,9.66055
2766.00,9.65204,25.158552,0.000418,24.999943,-2.0176,0.264,9.66323,9.66323
2767.00,9.65214,25.158569,0.000417,24.999891,-2.0176,0.264,9.66366,9.66366
2768.00,9.65353,25.158661,0.000414,24.999855,-2.0174,0.264,9.66465,9.66465
2769.00,9.65508,25.158711,0.000414,24.999861,-2.0172,0.264,9.66536,9.66536
2770.00,9.65651,25.158777,0.000414,24.999858,-2.0171,0.265,9.66568,9.66568
2771.00,9.65740,25.158746,0.000412,24.999742,-2.0170,0.265,9.66552,9.66552
2772.00,9.65849,25.158782,0.000415,24.999750,-2.0169,0.265,9.66659,9.66659
2773.00,9.65912,25.158738,0.000416,24.999706,-2.0169,0.265,9.66851,9.66851
2774.00,9.65981,25.158782,0.000418,24.999721,-2.0168,0.265,9.67257,9.67257
2775.00,9.66133,25.158832,0.000423,24.999771,-2.0166,0.265,9.67693,9.67693
2776.00,9.66331,25.158899,0.000425,24.999775,-2.0165,0.265,9.68070,9.68070
2777.00,9.66520,25.158983,0.000426,24.999834,-2.0165,0.265,9.68369,9.68369
2778.00,9.66703,25.159066,0.000428,24.999884,-2.0164,0.265,9.68478,9.68478
2779.00,9.66877,25.159161,0.000435,24.999952,-2.0163,0.265,9.68465,9.68465
2780.00,9.67074,25.159134,0.000430,24.999900,-2.0162,0.265,9.68354,9.68354
2781.00,9.67243,25.159128,0.000432,24.999932,-2.0160,0.265,9.68343,9.68343
2782.00,9.67402,25.159073,0.000434,24.999882,-2.0158,0.265,9.68495,9.68495
2783.00,9.67523,25.159145,0.000436,24.999930,-2.0157,0.265,9.68492,9.68492
2784.00,9.67589,25.159172,0.000435,24.999955,-2.0155,0.265,9.68177,9.68177
2785.00,9.67617,25.159136,0.000438,24.999945,-2.0155,0.265,9.67904,9.67904
2786.00,9.67641,25.159089,0.000438,24.999907,-2.0154,0.265,9.67707,9.67707
2787.00,9.67702,25.159073,0.000436,24.999904,-2.0154,0.265,9.67443,9.67443
2788.00,9.67772,25.159065,0.000435,24.999891,-2.0153,0.265,9.67432,9.67432
2789.00,9.67851,25.159015,0.000434,24.999824,-2.0151,0.265,9.67665,9.67665
2790.00,9.67922,25.159144,0.000433,24.999879,-2.0150,0.266,9.67882,9.67882
2791.00,9.67981,25.159240,0.000430,24.999885,-2.0149,0.266,9.67885,9.67885
2792.00,9.68039,25.159318,0.000429,24.999947,-2.0147,0.266,9.67788,9.67788
2793.00,9.68051,25.159320,0.000430,24.999927,-2.0146,0.266,9.67765,9.67765
2794.00,9.68003,25.159393,0.000433,24.999936,-2.0145,0.266,9.67790,9.67790
2795.00,9.67985,25.159439,0.000435,24.999969,-2.0144,0.266,9.67738,9.67738
2796.00,9.67942,25.159442,0.000435,24.999938,-2.0143,0.266,9.67711,9.67711
2797.00,9.67880,25.159580,0.000439,24.999964,-2.0142,0.266,9.67670,9.67670
2798.00,9.67824,25.159642,0.000440,24.999964,-2.0140,0.266,9.67554,9.67554
2799.00,9.67776,25.159686,0.000437,24.999939,-2.0139,0.266,9.67287,9.67287
2800.00,9.67691,25.159883,0.000441,25.000033,-2.0138,0.266,9.67136,9.67136
2801.00,9.67643,25.159882,0.000442,24.999960,-2.0137,0.266,9.67106,9.67106
2802.00,9.67543,25.159909,0.000442,24.999909,-2.0136,0.266,9.67045,9.67045
2803.00,9.67463,25.160038,0.000442,24.999951,-2.0136,0.266,9.67044,9.67044
2804.00,9.67451,25.160097,0.000445,24.999983,-2.0135,0.266,9.67106,9.67106
2805.00,9.67440,25.159944,0.000442,24.999806,-2.0134,0.266,9.66912,9.66912
2806.00,9.67379,25.160121,0.000445,24.999943,-2.0133,0.266,9.66660,9.66660
2807.00,9.67302,25.160264,0.000447,25.000042,-2.0133,0.267,9.66589,9.66589
2808.00,9.67253,25.160258,0.000442,25.000024,-2.0132,0.267,9.66543,9.66543
2809.00,9.67191,25.160324,0.000442,25.000050,-2.0131,0.267,9.66443,9.66443
2810.00,9.67125,25.160432,0.000438,25.000102,-2.0130,0.267,9.66566,9.66566
2811.00,9.67060,25.160395,0.000434,24.999987,-2.0129,0.267,9.66703,9.66703
2812.00,9.67054,25.160402,0.000434,24.999961,-2.0127,0.267,9.66933,9.66933
2813.00,9.67061,25.160525,0.000440,25.000015,-2.0125,0.267,9.67022,9.67022
2814.00,9.67019,25.160554,0.000440,25.000009,-2.0123,0.267,9.67162,9.67162
2815.00,9.67000,25.160551,0.000439,24.999961,-2.0121,0.267,9.67336,9.67336
2816.00,9.66966,25.160653,0.000438,25.000022,-2.0120,0.267,9.67283,9.67283
2817.00,9.66909,25.160743,0.000436,25.000041,-2.0119,0.268,9.66995,9.66995
2818.00,9.66880,25.160741,0.000434,24.999984,-2.0118,0.268,9.66869,9.66869
2819.00,9.66867,25.160757,0.000432,24.999921,-2.0118,0.268,9.66724,9.66724
2820.00,9.66842,25.160723,0.000431,24.999851,-2.0119,0.268,9.66500,9.66500
2821.00,9.66821,25.160739,0.000432,24.999869,-2.0118,0.268,9.66638,9.66638
2822.00,9.66856,25.160594,0.000430,24.999689,-2.0117,0.268,9.67046,9.67046
2823.00,9.66931,25.160543,0.000427,24.999697,-2.0116,0.269,9.67393,9.67393
2824.00,9.66967,25.160523,0.000425,24.999638,-2.0115,0.269,9.67574,9.67574
2825.00,9.67009,25.160651,0.000429,24.999755,-2.0113,0.269,9.67791,9.67791
2826.00,9.67070,25.160711,0.000429,24.999771,-2.0111,0.269,9.67735,9.67735
2827.00,9.67107,25.160750,0.000436,24.999874,-2.0111,0.268,9.67508,9.67508
2828.00,9.67128,25.160830,0.000441,24.999899,-2.0110,0.268,9.67257,9.67257
2829.00,9.67145,25.160866,0.000441,24.999928,-2.0109,0.268,9.67150,9.67150
2830.00,9.67142,25.160840,0.000438,24.999871,-2.0108,0.268,9.66920,9.66920
2831.00,9.67130,25.160782,0.000437,24.999820,-2.0107,0.268,9.66696,9.66696
2832.00,9.67055,25.160763,0.000431,24.999751,-2.0105,0.269,9.66398,9.66398
2833.00,9.66939,25.160732,0.000430,24.999678,-2.0104,0.269,9.66091,9.66091
2834.00,9.66873,25.160891,0.000436,24.999779,-2.0104,0.269,9.65933,9.65933
2835.00,9.66806,25.160955,0.000442,24.999769,-2.0104,0.268,9.65880,9.65880
2836.00,9.66752,25.161047,0.000442,24.999791,-2.0103,0.268,9.65904,9.65904
2837.00,9.66742,25.161200,0.000444,24.999842,-2.0103,0.268,9.66038,9.66038
2838.00,9.66753,25.161242,0.000440,24.999847,-2.0102,0.269,9.66293,9.66293
2839.00,9.66771,25.161208,0.000432,24.999766,-2.0101,0.269,9.66522,9.66522
2840.00,9.66814,25.161208,0.000427,24.999748,-2.0100,0.269,9.66729,9.66729
2841.00,9.66847,25.161293,0.000430,24.999812,-2.0098,0.269,9.67056,9.67056
2842.00,9.66825,25.161330,0.000431,24.999836,-2.0097,0.270,9.67212,9.67212
2843.00,9.66762,25.161445,0.000433,24.999869,-2.0095,0.270,9.67286,9.67286
2844.00,9.66730,25.161385,0.000434,24.999803,-2.0093,0.270,9.67287,9.67287
2845.00,9.66702,25.161496,0.000435,24.999853,-2.0092,0.270,9.67135,9.67135
2846.00,9.66630,25.161456,0.000434,24.999782,-2.0091,0.270,9.66757,9.66757
2847.00,9.66574,25.161472,0.000432,24.999780,-2.0091,0.270,9.66552,9.66552
2848.00,9.66544,25.161519,0.000431,24.999754,-2.0091,0.270,9.66501,9.66501
2849.00,9.66550,25.161621,0.000434,24.999820,-2.0091,0.270,9.66478,9.66478
2850.00,9.66583,25.161579,0.000433,24.999773,-2.0089,0.270,9.66680,9.66680
2851.00,9.66630,25.161644,0.000435,24.999804,-2.0089,0.270,9.66925,9.66925
2852.00,9.66674,25.161757,0.000441,24.999843,-2.0088,0.270,9.66947,9.66947
2853.00,9.66697,25.161783,0.000444,24.999902,-2.0087,0.270,9.66815,9.66815
2854.00,9.66756,25.161730,0.000442,24.999874,-2.0085,0.270,9.66831,9.66831
2855.00,9.66802,25.161816,0.000442,24.999933,-2.0084,0.270,9.66742,9.66742
2856.00,9.66870,25.161865,0.000438,24.999967,-2.0084,0.270,9.66600,9.66600
2857.00,9.66827,25.161742,0.000430,24.999865,-2.0083,0.270,9.66467,9.66467
2858.00,9.66757,25.161665,0.000424,24.999758,-2.0082,0.271,9.66314,9.66314
2859.00,9.66691,25.161698,0.000422,24.999696,-2.0081,0.271,9.65969,9.65969
2860.00,9.66585,25.161786,0.000420,24.999688,-2.0079,0.271,9.65532,9.65532
2861.00,9.66456,25.161824,0.000424,24.999640,-2.0077,0.271,9.65311,9.65311
2862.00,9.66354,25.161771,0.000425,24.999531,-2.0075,0.271,9.65279,9.65279
2863.00,9.66275,25.161836,0.000428,24.999537,-2.0073,0.271,9.65321,9.65321
2864.00,9.66216,25.162023,0.000430,24.999677,-2.0072,0.271,9.65484,9.65484
2865.00,9.66171,25.161997,0.000432,24.999644,-2.0071,0.271,9.65669,9.65669
2866.00,9.66148,25.161995,0.000430,24.999624,-2.0070,0.271,9.65743,9.65743
2867.00,9.66127,25.162197,0.000432,24.999729,-2.0070,0.272,9.65719,9.65719
2868.00,9.66059,25.162240,0.000436,24.999755,-2.0069,0.272,9.65616,9.65616
2869.00,9.65992,25.162100,0.000438,24.999621,-2.0068,0.271,9.65556,9.65556
2870.00,9.65919,25.162095,0.000438,24.999650,-2.0067,0.272,9.65532,9.65532
2871.00,9.65830,25.162125,0.000438,24.999653,-2.0066,0.272,9.65525,9.65525
2872.00,9.65767,25.162085,0.000437,24.999628,-2.0064,0.272,9.65476,9.65476
2873.00,9.65689,25.162120,0.000432,24.999630,-2.0064,0.272,9.65315,9.65315
2874.00,9.65579,25.162195,0.000428,24.999636,-2.0063,0.272,9.65046,9.65046
2875.00,9.65467,25.162263,0.000430,24.999657,-2.0063,0.272,9.64955,9.64955
2876.00,9.65385,25.162314,0.000432,24.999701,-2.0062,0.272,9.64786,9.64786
2877.00,9.65293,25.162379,0.000432,24.999708,-2.0061,0.272,9.64571,9.64571
2878.00,9.65218,25.162440,0.000437,24.999717,-2.0059,0.272,9.64422,9.64422
2879.00,9.65134,25.162483,0.000439,24.999752,-2.0057,0.272,9.64382,9.64382
2880.00,9.65112,25.162561,0.000437,24.999756,-2.0056,0.272,9.64297,9.64297
2881.00,9.65095,25.162680,0.000435,24.999836,-2.0054,0.272,9.64224,9.64224
2882.00,9.65042,25.162701,0.000437,24.999844,-2.0054,0.272,9.64287,9.64287
2883.00,9.64953,25.162675,0.000433,24.999767,-2.0054,0.272,9.64186,9.64186
2884.00,9.64797,25.162750,0.000431,24.999750,-2.0054,0.273,9.63851,9.63851
2885.00,9.64622,25.162758,0.000428,24.999710,-2.0053,0.273,9.63407,9.63407
2886.00,9.64474,25.162922,0.000429,24.999800,-2.0053,0.273,9.63127,9.63127
2887.00,9.64404,25.163019,0.000428,24.999846,-2.0052,0.273,9.63247,9.63247
2888.00,9.64383,25.163168,0.000432,24.999968,-2.0050,0.273,9.63474,9.63474
2889.00,9.64294,25.163178,0.000435,24.999984,-2.0048,0.273,9.63643,9.63643
2890.00,9.64163,25.163163,0.000438,24.999964,-2.0047,0.273,9.63731,9.63731
2891.00,9.64023,25.163011,0.000438,24.999817,-2.0046,0.273,9.63618,9.63618
2892.00,9.63846,25.163012,0.000437,24.999781,-2.0045,0.273,9.62975,9.62975
2893.00,9.63721,25.162917,0.000434,24.999684,-2.0044,0.273,9.62274,9.62274
2894.00,9.63592,25.162996,0.000433,24.999696,-2.0043,0.273,9.61696,9.61696
2895.00,9.63383,25.163086,0.000432,24.999678,-2.0041,0.273,9.61384,9.61384
2896.00,9.63142,25.163147,0.000430,24.999637,-2.0039,0.273,9.61371,9.61371
2897.00,9.63035,25.163144,0.000434,24.999622,-2.0037,0.273,9.61736,9.61736
2898.00,9.62891,25.163271,0.000437,24.999706,-2.0036,0.273,9.62326,9.62326
2899.00,9.62922,25.163374,0.000438,24.999809,-2.0035,0.273,9.62885,9.62885
2900.00,9.62977,25.163374,0.000438,24.999833,-2.0035,0.273,9.63302,9.63302
2901.00,9.62905,25.163406,0.000439,24.999894,-2.0036,0.274,9.63327,9.63327
2902.00,9.62796,25.163487,0.000436,24.999975,-2.0037,0.274,9.63197,9.63197
2903.00,9.62757,25.163667,0.000438,25.000141,-2.0036,0.274,9.63189,9.63189
2904.00,9.62804,25.163616,0.000439,25.000090,-2.0035,0.274,9.63155,9.63155
2905.00,9.62863,25.163692,0.000441,25.000180,-2.0033,0.274,9.62884,9.62884
2906.00,9.62801,25.163715,0.000444,25.000185,-2.0031,0.274,9.62739,9.62739
2907.00,9.62664,25.163752,0.000446,25.000190,-2.0030,0.274,9.62425,9.62425
2908.00,9.62519,25.163628,0.000443,25.000044,-2.0028,0.274,9.62029,9.62029
2909.00,9.62410,25.163641,0.000441,25.000052,-2.0027,0.274,9.61770,9.61770
2910.00,9.62379,25.163610,0.000440,24.999977,-2.0026,0.274,9.61973,9.61973
2911.00,9.62412,25.163760,0.000444,25.000029,-2.0025,0.274,9.62451,9.62451
2912.00,9.62528,25.163763,0.000443,24.999998,-2.0024,0.274,9.62890,9.62890
