# Supplementary material for: HSL1 and BAM1/2 impact epidermal cell development by sensing distinct signaling peptides
Source: Nat Commun. 2022 Feb 15;13:876. doi: 10.1038/s41467-022-28558-4 (PMC8847575; doi:10.1038/s41467-022-28558-4)
Supplement: Supplementary file 4 — Source Data [file 41467_2022_28558_MOESM4_ESM.zip › Source Data/Source Data/Figure S2/Exp1_HSL1_IDL3.itc]

$ITC
$ 19 
$NOT
$ 25 
$ 60 
$ 500 
$ 10 
$ 2 
$ADCGainCode:  0 
$False,True,True
$ 0.4 , 0.8 , 150 , 5 
$ 2 , 4 , 150 , 5 
$ 2 , 4 , 150 , 5 
$ 2 , 4 , 150 , 5 
$ 2 , 4 , 150 , 5 
$ 2 , 4 , 150 , 5 
$ 2 , 4 , 150 , 5 
$ 2 , 4 , 150 , 5 
$ 2 , 4 , 150 , 5 
$ 2 , 4 , 150 , 5 
$ 2 , 4 , 150 , 5 
$ 2 , 4 , 150 , 5 
$ 2 , 4 , 150 , 5 
$ 2 , 4 , 150 , 5 
$ 2 , 4 , 150 , 5 
$ 2 , 4 , 150 , 5 
$ 2 , 4 , 150 , 5 
$ 2 , 4 , 150 , 5 
$ 2 , 4 , 150 , 5 
# 0 
# 0.2 
# 0.015 
# 0.2035 
# 25 
# 4 
# 8.15 
# 1 
?HSL1_15uM_IDL3_200uM
% MICROCALITC_MAL1177627
% 0.2035 
% 4 
%-0.586102 , 29.61604 
%-0.348256 , 29.40329 
% 0.8333333 
% 167740 , 167730 
% 0.25 , 81 
%-0.015695 ,-0.033946 
%-20 , 8 
% 0 , 0 
% 0 
% 128000       127744 
% 43.1 
% 500 , 750 , 1000 , 750 
% 0.06978023945 ,-0.002252194966 ,-3.244915618586E-05 , 1.349203907274E-06 ,-9.058983361606E-09 
% MicroCalITC Ver: 1.29.32 Run time:6/30/2020 9:00:40 PM
@0
5.00,9.48978,25.156795,0.000424,25.098409,-1.6299,0.062,9.49346,9.49346
6.00,9.49088,25.156793,0.000425,25.098301,-1.6298,0.062,9.49491,9.49491
7.00,9.49176,25.156905,0.000424,25.098364,-1.6297,0.062,9.49699,9.49699
8.00,9.49224,25.156959,0.000428,25.098427,-1.6295,0.062,9.49779,9.49779
9.00,9.49240,25.157002,0.000426,25.098476,-1.6291,0.063,9.49692,9.49692
10.00,9.49180,25.156992,0.000432,25.098446,-1.6289,0.062,9.49360,9.49360
11.00,9.49167,25.157076,0.000435,25.098521,-1.6288,0.062,9.48953,9.48953
12.00,9.49146,25.157134,0.000435,25.098568,-1.6286,0.062,9.48643,9.48643
13.00,9.49124,25.157193,0.000434,25.098566,-1.6284,0.063,9.48634,9.48634
14.00,9.49122,25.157230,0.000436,25.098543,-1.6284,0.063,9.48664,9.48664
15.00,9.49141,25.157317,0.000433,25.098588,-1.6282,0.063,9.48736,9.48736
16.00,9.49192,25.157444,0.000435,25.098604,-1.6280,0.063,9.48676,9.48676
17.00,9.49180,25.157393,0.000434,25.098547,-1.6280,0.063,9.48662,9.48662
18.00,9.49163,25.157371,0.000431,25.098471,-1.6279,0.063,9.48481,9.48481
19.00,9.49066,25.157337,0.000428,25.098407,-1.6278,0.063,9.48286,9.48286
20.00,9.48948,25.157305,0.000426,25.098353,-1.6278,0.063,9.48109,9.48109
21.00,9.48845,25.157177,0.000421,25.098214,-1.6277,0.063,9.48120,9.48120
22.00,9.48799,25.157314,0.000420,25.098254,-1.6275,0.064,9.48222,9.48222
23.00,9.48852,25.157437,0.000423,25.098316,-1.6275,0.064,9.48656,9.48656
24.00,9.48922,25.157475,0.000424,25.098275,-1.6273,0.064,9.49147,9.49147
25.00,9.48951,25.157585,0.000425,25.098285,-1.6272,0.064,9.49532,9.49532
26.00,9.48925,25.157643,0.000427,25.098340,-1.6272,0.064,9.49844,9.49844
27.00,9.48884,25.157614,0.000429,25.098332,-1.6272,0.064,9.49913,9.49913
28.00,9.48851,25.157571,0.000428,25.098333,-1.6271,0.064,9.49626,9.49626
29.00,9.48852,25.157606,0.000426,25.098419,-1.6269,0.064,9.49329,9.49329
30.00,9.48862,25.157554,0.000427,25.098404,-1.6268,0.064,9.49023,9.49023
31.00,9.48879,25.157667,0.000428,25.098458,-1.6266,0.064,9.48767,9.48767
32.00,9.48858,25.157709,0.000429,25.098441,-1.6264,0.064,9.48669,9.48669
33.00,9.48880,25.157794,0.000431,25.098395,-1.6262,0.064,9.48845,9.48845
34.00,9.48934,25.157846,0.000433,25.098354,-1.6261,0.064,9.49080,9.49080
35.00,9.48981,25.157919,0.000433,25.098401,-1.6258,0.064,9.49332,9.49332
36.00,9.49020,25.157901,0.000433,25.098380,-1.6257,0.064,9.49424,9.49424
37.00,9.49033,25.157954,0.000431,25.098408,-1.6255,0.065,9.49314,9.49314
38.00,9.49031,25.157961,0.000433,25.098453,-1.6252,0.065,9.49067,9.49067
39.00,9.49077,25.158010,0.000434,25.098462,-1.6250,0.065,9.48908,9.48908
40.00,9.49154,25.158072,0.000434,25.098416,-1.6250,0.065,9.48894,9.48894
41.00,9.49218,25.158150,0.000438,25.098435,-1.6249,0.065,9.48906,9.48906
42.00,9.49238,25.158139,0.000438,25.098396,-1.6247,0.065,9.49015,9.49015
43.00,9.49189,25.158139,0.000435,25.098350,-1.6246,0.065,9.49048,9.49048
44.00,9.49107,25.158217,0.000436,25.098394,-1.6244,0.065,9.48966,9.48966
45.00,9.49024,25.158281,0.000437,25.098447,-1.6240,0.065,9.48626,9.48626
46.00,9.48903,25.158286,0.000435,25.098454,-1.6239,0.065,9.48272,9.48272
47.00,9.48793,25.158332,0.000436,25.098455,-1.6237,0.065,9.48024,9.48024
48.00,9.48738,25.158437,0.000438,25.098528,-1.6236,0.065,9.47948,9.47948
49.00,9.48720,25.158489,0.000438,25.098541,-1.6236,0.065,9.47923,9.47923
50.00,9.48738,25.158438,0.000434,25.098469,-1.6235,0.065,9.48210,9.48210
51.00,9.48779,25.158433,0.000431,25.098372,-1.6233,0.066,9.48692,9.48692
52.00,9.48732,25.158496,0.000433,25.098363,-1.6231,0.066,9.49040,9.49040
53.00,9.48617,25.158455,0.000427,25.098260,-1.6229,0.066,9.48689,9.48689
54.00,9.48562,25.158466,0.000425,25.098214,-1.6228,0.066,9.47992,9.47992
55.00,9.48550,25.158519,0.000426,25.098218,-1.6228,0.066,9.46864,9.46864
56.00,9.48394,25.158654,0.000428,25.098309,-1.6227,0.066,9.45543,9.45543
57.00,9.48265,25.158698,0.000428,25.098329,-1.6224,0.066,9.44489,9.44489
58.00,9.48273,25.158729,0.000427,25.098313,-1.6223,0.066,9.44175,9.44175
59.00,9.48628,25.158743,0.000429,25.098286,-1.6220,0.066,9.44281,9.44281
60.00,9.49203,25.158802,0.000430,25.098309,-1.6218,0.067,9.44645,9.44645
@1,0.4000,0.8, 60.0529999999999 
61.00,9.49795,25.158811,0.000428,25.098256,-1.6217,0.067,9.45256,9.45256
62.00,9.48543,25.158797,0.000422,25.098250,-1.6218,0.067,9.45728,9.45728
63.00,9.46780,25.158835,0.000424,25.098304,-1.6216,0.067,9.46084,9.46084
64.00,9.45094,25.158827,0.000422,25.098337,-1.6214,0.067,9.46320,9.46320
65.00,9.44635,25.158823,0.000423,25.098340,-1.6212,0.067,9.46488,9.46488
66.00,9.44778,25.158768,0.000429,25.098366,-1.6212,0.067,9.46407,9.46407
67.00,9.45034,25.158733,0.000432,25.098325,-1.6211,0.067,9.46316,9.46316
68.00,9.45316,25.158784,0.000433,25.098367,-1.6211,0.067,9.46342,9.46342
69.00,9.45470,25.158834,0.000437,25.098372,-1.6212,0.067,9.46512,9.46512
70.00,9.45562,25.158862,0.000433,25.098380,-1.6211,0.067,9.46670,9.46670
71.00,9.45736,25.158913,0.000428,25.098345,-1.6209,0.067,9.46871,9.46871
72.00,9.45874,25.159039,0.000427,25.098335,-1.6206,0.068,9.47150,9.47150
73.00,9.45965,25.159153,0.000427,25.098306,-1.6203,0.068,9.47439,9.47439
74.00,9.46088,25.159244,0.000424,25.098292,-1.6199,0.068,9.47567,9.47567
75.00,9.46279,25.159367,0.000425,25.098330,-1.6195,0.068,9.47811,9.47811
76.00,9.46517,25.159529,0.000426,25.098398,-1.6192,0.068,9.48029,9.48029
77.00,9.46742,25.159560,0.000424,25.098412,-1.6189,0.068,9.48159,9.48159
78.00,9.46920,25.159540,0.000424,25.098392,-1.6188,0.068,9.48150,9.48150
79.00,9.47094,25.159531,0.000423,25.098361,-1.6186,0.068,9.48342,9.48342
80.00,9.47287,25.159478,0.000422,25.098270,-1.6187,0.069,9.48579,9.48579
81.00,9.47485,25.159452,0.000421,25.098254,-1.6185,0.069,9.48954,9.48954
82.00,9.47641,25.159472,0.000421,25.098230,-1.6183,0.069,9.49216,9.49216
83.00,9.47778,25.159540,0.000419,25.098241,-1.6181,0.069,9.49435,9.49435
84.00,9.47910,25.159590,0.000419,25.098264,-1.6181,0.069,9.49500,9.49500
85.00,9.48051,25.159633,0.000419,25.098265,-1.6180,0.069,9.49438,9.49438
86.00,9.48191,25.159658,0.000419,25.098237,-1.6179,0.070,9.49183,9.49183
87.00,9.48313,25.159686,0.000420,25.098225,-1.6180,0.070,9.48976,9.48976
88.00,9.48415,25.159682,0.000422,25.098245,-1.6180,0.070,9.48801,9.48801
89.00,9.48486,25.159667,0.000425,25.098300,-1.6178,0.070,9.48699,9.48699
90.00,9.48590,25.159700,0.000429,25.098385,-1.6179,0.070,9.48823,9.48823
91.00,9.48734,25.159694,0.000431,25.098376,-1.6178,0.069,9.49075,9.49075
92.00,9.48869,25.159783,0.000433,25.098412,-1.6176,0.069,9.49314,9.49314
93.00,9.48942,25.159876,0.000434,25.098451,-1.6175,0.069,9.49489,9.49489
94.00,9.48993,25.159927,0.000432,25.098396,-1.6174,0.070,9.49563,9.49563
95.00,9.49062,25.159968,0.000429,25.098286,-1.6171,0.070,9.49527,9.49527
96.00,9.49119,25.160042,0.000428,25.098296,-1.6169,0.070,9.49385,9.49385
97.00,9.49172,25.160074,0.000429,25.098318,-1.6169,0.070,9.49297,9.49297
98.00,9.49221,25.160085,0.000425,25.098254,-1.6168,0.070,9.49262,9.49262
99.00,9.49247,25.160181,0.000425,25.098326,-1.6167,0.070,9.49180,9.49180
100.00,9.49193,25.160151,0.000428,25.098372,-1.6165,0.070,9.48826,9.48826
101.00,9.49102,25.160241,0.000430,25.098443,-1.6164,0.070,9.48576,9.48576
102.00,9.49028,25.160229,0.000428,25.098408,-1.6160,0.070,9.48443,9.48443
103.00,9.49001,25.160246,0.000427,25.098371,-1.6158,0.071,9.48441,9.48441
104.00,9.48997,25.160237,0.000429,25.098283,-1.6157,0.071,9.48522,9.48522
105.00,9.48988,25.160372,0.000428,25.098319,-1.6154,0.071,9.48789,9.48789
106.00,9.49011,25.160333,0.000427,25.098239,-1.6153,0.071,9.49116,9.49116
107.00,9.49071,25.160326,0.000425,25.098197,-1.6152,0.071,9.49356,9.49356
108.00,9.49116,25.160340,0.000427,25.098251,-1.6150,0.071,9.49332,9.49332
109.00,9.49126,25.160394,0.000423,25.098285,-1.6149,0.071,9.49203,9.49203
110.00,9.49095,25.160392,0.000423,25.098243,-1.6148,0.072,9.49131,9.49131
111.00,9.49040,25.160426,0.000422,25.098269,-1.6147,0.072,9.48964,9.48964
112.00,9.48989,25.160437,0.000425,25.098273,-1.6146,0.072,9.48796,9.48796
113.00,9.48964,25.160433,0.000423,25.098247,-1.6145,0.072,9.48784,9.48784
114.00,9.48943,25.160438,0.000425,25.098263,-1.6144,0.072,9.48814,9.48814
115.00,9.48922,25.160566,0.000426,25.098321,-1.6142,0.072,9.48922,9.48922
116.00,9.48928,25.160638,0.000426,25.098301,-1.6141,0.072,9.49103,9.49103
117.00,9.48953,25.160736,0.000423,25.098323,-1.6140,0.072,9.49236,9.49236
118.00,9.48967,25.160832,0.000426,25.098403,-1.6138,0.072,9.49342,9.49342
119.00,9.48986,25.160917,0.000428,25.098436,-1.6135,0.072,9.49485,9.49485
120.00,9.49044,25.160904,0.000427,25.098476,-1.6133,0.072,9.49529,9.49529
121.00,9.49121,25.160841,0.000426,25.098532,-1.6129,0.073,9.49402,9.49402
122.00,9.49152,25.160878,0.000430,25.098624,-1.6127,0.072,9.49258,9.49258
123.00,9.49155,25.160906,0.000427,25.098571,-1.6124,0.073,9.49147,9.49147
124.00,9.49136,25.160891,0.000427,25.098524,-1.6123,0.073,9.48970,9.48970
125.00,9.49101,25.160853,0.000426,25.098463,-1.6122,0.073,9.48769,9.48769
126.00,9.49059,25.160896,0.000426,25.098415,-1.6121,0.073,9.48623,9.48623
127.00,9.48990,25.160873,0.000423,25.098346,-1.6120,0.073,9.48562,9.48562
128.00,9.48957,25.160888,0.000426,25.098424,-1.6120,0.073,9.48554,9.48554
129.00,9.48972,25.160962,0.000426,25.098455,-1.6122,0.073,9.48704,9.48704
130.00,9.49011,25.161119,0.000430,25.098551,-1.6122,0.073,9.48870,9.48870
131.00,9.49041,25.161175,0.000430,25.098495,-1.6121,0.073,9.49114,9.49114
132.00,9.49085,25.161247,0.000430,25.098499,-1.6120,0.074,9.49351,9.49351
133.00,9.49111,25.161332,0.000431,25.098477,-1.6116,0.074,9.49414,9.49414
134.00,9.49111,25.161402,0.000430,25.098499,-1.6112,0.074,9.49281,9.49281
135.00,9.49089,25.161383,0.000429,25.098419,-1.6109,0.074,9.49099,9.49099
136.00,9.49048,25.161524,0.000430,25.098486,-1.6108,0.074,9.48951,9.48951
137.00,9.48997,25.161651,0.000432,25.098480,-1.6107,0.074,9.48756,9.48756
138.00,9.48996,25.161671,0.000433,25.098406,-1.6106,0.074,9.48919,9.48919
139.00,9.49036,25.161669,0.000433,25.098361,-1.6104,0.074,9.49252,9.49252
140.00,9.49090,25.161666,0.000430,25.098312,-1.6101,0.074,9.49723,9.49723
141.00,9.49147,25.161615,0.000432,25.098293,-1.6099,0.074,9.49997,9.49997
142.00,9.49188,25.161609,0.000434,25.098363,-1.6095,0.074,9.50155,9.50155
143.00,9.49236,25.161619,0.000433,25.098390,-1.6094,0.074,9.50138,9.50138
144.00,9.49271,25.161680,0.000434,25.098454,-1.6095,0.074,9.49931,9.49931
145.00,9.49321,25.161750,0.000439,25.098525,-1.6095,0.074,9.49713,9.49713
146.00,9.49365,25.161794,0.000440,25.098543,-1.6095,0.074,9.49472,9.49472
147.00,9.49392,25.161866,0.000441,25.098529,-1.6096,0.074,9.49265,9.49265
148.00,9.49408,25.161909,0.000439,25.098477,-1.6096,0.074,9.48939,9.48939
149.00,9.49336,25.161975,0.000439,25.098423,-1.6095,0.075,9.48744,9.48744
150.00,9.49287,25.162005,0.000437,25.098375,-1.6094,0.075,9.48564,9.48564
151.00,9.49264,25.162063,0.000436,25.098350,-1.6093,0.075,9.48609,9.48609
152.00,9.49261,25.162094,0.000436,25.098326,-1.6093,0.075,9.48855,9.48855
153.00,9.49254,25.162207,0.000435,25.098390,-1.6091,0.075,9.49041,9.49041
154.00,9.49270,25.162156,0.000432,25.098356,-1.6088,0.075,9.49202,9.49202
155.00,9.49291,25.162258,0.000430,25.098421,-1.6087,0.075,9.49228,9.49228
156.00,9.49308,25.162344,0.000427,25.098476,-1.6086,0.076,9.49174,9.49174
157.00,9.49319,25.162406,0.000422,25.098535,-1.6084,0.076,9.49025,9.49025
158.00,9.49321,25.162441,0.000428,25.098564,-1.6083,0.076,9.49121,9.49121
159.00,9.49295,25.162568,0.000436,25.098666,-1.6082,0.076,9.49221,9.49221
160.00,9.49259,25.162525,0.000440,25.098589,-1.6079,0.076,9.49421,9.49421
161.00,9.49208,25.162470,0.000442,25.098516,-1.6077,0.075,9.49471,9.49471
162.00,9.49160,25.162431,0.000443,25.098482,-1.6074,0.075,9.49395,9.49395
163.00,9.49112,25.162392,0.000438,25.098484,-1.6072,0.076,9.49301,9.49301
164.00,9.49118,25.162348,0.000433,25.098396,-1.6072,0.076,9.49396,9.49396
165.00,9.49170,25.162385,0.000430,25.098434,-1.6070,0.076,9.49529,9.49529
166.00,9.49207,25.162430,0.000432,25.098465,-1.6068,0.076,9.49680,9.49680
167.00,9.49257,25.162550,0.000433,25.098468,-1.6066,0.076,9.49862,9.49862
168.00,9.49305,25.162631,0.000433,25.098438,-1.6063,0.077,9.49866,9.49866
169.00,9.49344,25.162684,0.000431,25.098468,-1.6060,0.077,9.49597,9.49597
170.00,9.49359,25.162747,0.000431,25.098478,-1.6058,0.077,9.49321,9.49321
171.00,9.49386,25.162774,0.000426,25.098415,-1.6057,0.077,9.49243,9.49243
172.00,9.49379,25.162766,0.000425,25.098313,-1.6056,0.077,9.49187,9.49187
173.00,9.49373,25.162751,0.000428,25.098257,-1.6055,0.077,9.49150,9.49150
174.00,9.49358,25.162797,0.000428,25.098290,-1.6054,0.077,9.49182,9.49182
175.00,9.49347,25.162819,0.000428,25.098311,-1.6055,0.077,9.49129,9.49129
176.00,9.49347,25.162824,0.000429,25.098327,-1.6054,0.077,9.49017,9.49017
177.00,9.49366,25.162819,0.000431,25.098405,-1.6052,0.077,9.49079,9.49079
178.00,9.49389,25.162815,0.000431,25.098423,-1.6052,0.077,9.49230,9.49230
179.00,9.49385,25.162806,0.000432,25.098361,-1.6051,0.077,9.49347,9.49347
180.00,9.49372,25.162774,0.000431,25.098269,-1.6049,0.077,9.49465,9.49465
181.00,9.49381,25.162862,0.000432,25.098322,-1.6048,0.077,9.49700,9.49700
182.00,9.49445,25.162847,0.000431,25.098254,-1.6048,0.077,9.49784,9.49784
183.00,9.49497,25.162880,0.000428,25.098268,-1.6047,0.077,9.49777,9.49777
184.00,9.49500,25.162943,0.000427,25.098259,-1.6047,0.078,9.49805,9.49805
185.00,9.49479,25.163011,0.000430,25.098259,-1.6047,0.078,9.49966,9.49966
186.00,9.49481,25.163061,0.000431,25.098285,-1.6047,0.078,9.49951,9.49951
187.00,9.49474,25.163122,0.000429,25.098354,-1.6045,0.078,9.49845,9.49845
188.00,9.49485,25.163181,0.000430,25.098367,-1.6044,0.078,9.49837,9.49837
189.00,9.49522,25.163215,0.000429,25.098395,-1.6042,0.078,9.49851,9.49851
190.00,9.49553,25.163283,0.000427,25.098460,-1.6040,0.078,9.49674,9.49674
191.00,9.49558,25.163207,0.000424,25.098463,-1.6038,0.078,9.49541,9.49541
192.00,9.49550,25.163207,0.000425,25.098459,-1.6038,0.079,9.49511,9.49511
193.00,9.49554,25.163257,0.000424,25.098456,-1.6037,0.079,9.49392,9.49392
194.00,9.49555,25.163307,0.000424,25.098476,-1.6036,0.079,9.49241,9.49241
195.00,9.49570,25.163361,0.000425,25.098435,-1.6034,0.079,9.49214,9.49214
196.00,9.49610,25.163552,0.000427,25.098444,-1.6032,0.079,9.49417,9.49417
197.00,9.49689,25.163637,0.000424,25.098424,-1.6030,0.079,9.49678,9.49678
198.00,9.49691,25.163701,0.000424,25.098438,-1.6028,0.079,9.49683,9.49683
199.00,9.49639,25.163749,0.000427,25.098459,-1.6028,0.079,9.49547,9.49547
200.00,9.49587,25.163763,0.000425,25.098487,-1.6026,0.079,9.49432,9.49432
201.00,9.49548,25.163764,0.000423,25.098487,-1.6024,0.079,9.49240,9.49240
202.00,9.49502,25.163855,0.000426,25.098525,-1.6023,0.079,9.49174,9.49174
203.00,9.49460,25.163889,0.000428,25.098521,-1.6020,0.079,9.48684,9.48684
204.00,9.49388,25.163924,0.000426,25.098507,-1.6018,0.080,9.47129,9.47129
205.00,9.49345,25.164005,0.000428,25.098507,-1.6017,0.080,9.44270,9.44270
206.00,9.49312,25.163985,0.000428,25.098438,-1.6016,0.080,9.40100,9.40100
207.00,9.49322,25.163949,0.000427,25.098386,-1.6016,0.080,9.34921,9.34921
208.00,9.49390,25.163977,0.000428,25.098371,-1.6016,0.080,9.29843,9.29843
209.00,9.49029,25.163968,0.000425,25.098305,-1.6015,0.080,9.25746,9.25746
210.00,9.48771,25.163928,0.000426,25.098251,-1.6014,0.080,9.23046,9.23046
@2,2.0001,4.0, 210.001000000004 
211.00,9.49428,25.163940,0.000423,25.098220,-1.6013,0.081,9.21946,9.21946
212.00,9.50101,25.164038,0.000424,25.098295,-1.6012,0.081,9.22243,9.22243
213.00,9.46651,25.164059,0.000423,25.098332,-1.6011,0.081,9.23697,9.23697
214.00,9.40526,25.164088,0.000425,25.098408,-1.6010,0.081,9.25869,9.25869
215.00,9.34444,25.164129,0.000426,25.098448,-1.6009,0.081,9.28174,9.28174
216.00,9.28596,25.164179,0.000430,25.098486,-1.6008,0.081,9.30348,9.30348
217.00,9.24411,25.164170,0.000427,25.098402,-1.6007,0.081,9.32261,9.32261
218.00,9.21293,25.164186,0.000426,25.098325,-1.6006,0.081,9.33877,9.33877
219.00,9.20059,25.164292,0.000429,25.098312,-1.6005,0.081,9.35235,9.35235
220.00,9.20950,25.164361,0.000428,25.098336,-1.6005,0.081,9.36526,9.36526
221.00,9.23077,25.164414,0.000428,25.098325,-1.6004,0.082,9.37751,9.37751
222.00,9.25883,25.164434,0.000431,25.098319,-1.6004,0.081,9.38829,9.38829
223.00,9.28540,25.164505,0.000432,25.098356,-1.6003,0.082,9.39879,9.39879
224.00,9.30794,25.164640,0.000431,25.098404,-1.6001,0.082,9.40878,9.40878
225.00,9.32429,25.164755,0.000434,25.098411,-1.6000,0.082,9.41791,9.41791
226.00,9.33849,25.164817,0.000432,25.098377,-1.5999,0.082,9.42721,9.42721
227.00,9.35125,25.164842,0.000430,25.098402,-1.5999,0.082,9.43529,9.43529
228.00,9.36308,25.164834,0.000429,25.098387,-1.5999,0.082,9.44240,9.44240
229.00,9.37434,25.164653,0.000428,25.098240,-1.6000,0.082,9.44855,9.44855
230.00,9.38502,25.164603,0.000426,25.098219,-1.6000,0.082,9.45390,9.45390
231.00,9.39481,25.164640,0.000429,25.098279,-1.6002,0.082,9.45817,9.45817
232.00,9.40398,25.164734,0.000431,25.098329,-1.6002,0.082,9.46164,9.46164
233.00,9.41201,25.164835,0.000432,25.098343,-1.6002,0.082,9.46413,9.46413
234.00,9.42032,25.164941,0.000434,25.098403,-1.6002,0.082,9.46679,9.46679
235.00,9.42735,25.164944,0.000433,25.098371,-1.6002,0.082,9.46948,9.46948
236.00,9.43237,25.165015,0.000435,25.098385,-1.6001,0.082,9.47194,9.47194
237.00,9.43801,25.165071,0.000437,25.098353,-1.6000,0.082,9.47565,9.47565
238.00,9.44373,25.165103,0.000439,25.098392,-1.5998,0.083,9.47916,9.47916
239.00,9.44896,25.165128,0.000439,25.098376,-1.5995,0.083,9.48166,9.48166
240.00,9.45381,25.165201,0.000440,25.098436,-1.5994,0.083,9.48318,9.48318
241.00,9.45803,25.165235,0.000439,25.098453,-1.5994,0.083,9.48283,9.48283
242.00,9.46185,25.165230,0.000441,25.098473,-1.5994,0.083,9.48245,9.48245
243.00,9.46532,25.165215,0.000440,25.098416,-1.5993,0.083,9.48252,9.48252
244.00,9.46853,25.165251,0.000439,25.098442,-1.5992,0.083,9.48304,9.48304
245.00,9.47136,25.165304,0.000439,25.098435,-1.5991,0.083,9.48436,9.48436
246.00,9.47371,25.165251,0.000436,25.098374,-1.5987,0.083,9.48595,9.48595
247.00,9.47569,25.165282,0.000432,25.098338,-1.5984,0.083,9.48716,9.48716
248.00,9.47760,25.165291,0.000429,25.098318,-1.5984,0.083,9.48815,9.48815
249.00,9.47931,25.165351,0.000428,25.098306,-1.5984,0.083,9.48934,9.48934
250.00,9.48107,25.165364,0.000427,25.098293,-1.5983,0.083,9.49036,9.49036
251.00,9.48241,25.165378,0.000425,25.098282,-1.5984,0.083,9.49125,9.49125
252.00,9.48361,25.165451,0.000425,25.098341,-1.5984,0.084,9.49190,9.49190
253.00,9.48485,25.165491,0.000427,25.098389,-1.5983,0.084,9.49186,9.49186
254.00,9.48577,25.165552,0.000430,25.098393,-1.5982,0.084,9.49038,9.49038
255.00,9.48627,25.165582,0.000433,25.098367,-1.5982,0.084,9.48818,9.48818
256.00,9.48673,25.165717,0.000436,25.098407,-1.5980,0.084,9.48785,9.48785
257.00,9.48719,25.165717,0.000435,25.098334,-1.5979,0.084,9.48806,9.48806
258.00,9.48762,25.165818,0.000433,25.098339,-1.5979,0.084,9.48892,9.48892
259.00,9.48817,25.165814,0.000430,25.098318,-1.5980,0.084,9.49116,9.49116
260.00,9.48880,25.165829,0.000428,25.098305,-1.5979,0.084,9.49364,9.49364
261.00,9.48957,25.165832,0.000430,25.098301,-1.5979,0.084,9.49500,9.49500
262.00,9.49045,25.165885,0.000431,25.098332,-1.5980,0.084,9.49628,9.49628
263.00,9.49107,25.165951,0.000434,25.098392,-1.5978,0.084,9.49614,9.49614
264.00,9.49152,25.166015,0.000436,25.098431,-1.5977,0.084,9.49623,9.49623
265.00,9.49194,25.166095,0.000431,25.098446,-1.5976,0.084,9.49640,9.49640
266.00,9.49243,25.166135,0.000431,25.098454,-1.5975,0.085,9.49649,9.49649
267.00,9.49267,25.166132,0.000429,25.098412,-1.5974,0.085,9.49463,9.49463
268.00,9.49287,25.166165,0.000427,25.098364,-1.5973,0.085,9.49531,9.49531
269.00,9.49316,25.166235,0.000425,25.098402,-1.5972,0.085,9.49502,9.49502
270.00,9.49331,25.166252,0.000430,25.098411,-1.5970,0.085,9.49562,9.49562
271.00,9.49370,25.166257,0.000424,25.098348,-1.5970,0.085,9.49635,9.49635
272.00,9.49401,25.166330,0.000426,25.098372,-1.5970,0.085,9.49704,9.49704
273.00,9.49402,25.166309,0.000424,25.098324,-1.5971,0.085,9.49620,9.49620
274.00,9.49431,25.166331,0.000425,25.098301,-1.5970,0.085,9.49591,9.49591
275.00,9.49483,25.166395,0.000426,25.098318,-1.5970,0.086,9.49484,9.49484
276.00,9.49538,25.166491,0.000430,25.098361,-1.5969,0.085,9.49437,9.49437
277.00,9.49572,25.166487,0.000429,25.098380,-1.5968,0.086,9.49548,9.49548
278.00,9.49596,25.166493,0.000427,25.098374,-1.5966,0.086,9.49664,9.49664
279.00,9.49619,25.166499,0.000424,25.098360,-1.5966,0.086,9.49794,9.49794
280.00,9.49632,25.166551,0.000424,25.098360,-1.5966,0.086,9.49830,9.49830
281.00,9.49626,25.166580,0.000427,25.098403,-1.5966,0.086,9.49794,9.49794
282.00,9.49637,25.166657,0.000428,25.098384,-1.5964,0.086,9.49879,9.49879
283.00,9.49680,25.166728,0.000432,25.098413,-1.5963,0.086,9.50002,9.50002
284.00,9.49710,25.166712,0.000435,25.098334,-1.5963,0.086,9.49988,9.49988
285.00,9.49743,25.166687,0.000435,25.098332,-1.5963,0.086,9.50157,9.50157
286.00,9.49772,25.166705,0.000434,25.098291,-1.5964,0.086,9.50275,9.50275
287.00,9.49812,25.166747,0.000437,25.098334,-1.5964,0.086,9.50227,9.50227
288.00,9.49856,25.166791,0.000440,25.098341,-1.5965,0.086,9.50186,9.50186
289.00,9.49872,25.166818,0.000441,25.098350,-1.5967,0.086,9.50133,9.50133
290.00,9.49874,25.166822,0.000437,25.098328,-1.5967,0.086,9.49998,9.49998
291.00,9.49861,25.166873,0.000434,25.098337,-1.5967,0.086,9.49934,9.49934
292.00,9.49873,25.166864,0.000429,25.098303,-1.5967,0.087,9.49913,9.49913
293.00,9.49911,25.166883,0.000425,25.098306,-1.5966,0.087,9.49872,9.49872
294.00,9.49931,25.166943,0.000425,25.098391,-1.5965,0.087,9.49832,9.49832
295.00,9.49942,25.166971,0.000427,25.098411,-1.5963,0.087,9.49805,9.49805
296.00,9.49930,25.166986,0.000430,25.098457,-1.5963,0.087,9.49659,9.49659
297.00,9.49906,25.166975,0.000433,25.098388,-1.5961,0.087,9.49608,9.49608
298.00,9.49915,25.166999,0.000434,25.098397,-1.5960,0.087,9.49610,9.49610
299.00,9.49907,25.167046,0.000435,25.098377,-1.5960,0.087,9.49647,9.49647
300.00,9.49891,25.167129,0.000437,25.098382,-1.5960,0.087,9.49606,9.49606
301.00,9.49889,25.167225,0.000437,25.098431,-1.5959,0.087,9.49647,9.49647
302.00,9.49850,25.167267,0.000434,25.098490,-1.5960,0.087,9.49505,9.49505
303.00,9.49759,25.167349,0.000435,25.098514,-1.5961,0.088,9.49187,9.49187
304.00,9.49684,25.167349,0.000431,25.098473,-1.5961,0.088,9.48990,9.48990
305.00,9.49615,25.167423,0.000430,25.098500,-1.5960,0.088,9.48925,9.48925
306.00,9.49559,25.167401,0.000426,25.098374,-1.5960,0.088,9.48910,9.48910
307.00,9.49526,25.167546,0.000429,25.098380,-1.5960,0.088,9.49024,9.49024
308.00,9.49497,25.167614,0.000428,25.098361,-1.5958,0.088,9.49237,9.49237
309.00,9.49474,25.167673,0.000430,25.098366,-1.5958,0.088,9.49442,9.49442
310.00,9.49489,25.167654,0.000432,25.098321,-1.5957,0.088,9.49677,9.49677
311.00,9.49535,25.167640,0.000432,25.098284,-1.5959,0.088,9.49975,9.49975
312.00,9.49557,25.167609,0.000431,25.098257,-1.5960,0.088,9.50097,9.50097
313.00,9.49553,25.167601,0.000431,25.098219,-1.5962,0.088,9.50135,9.50135
314.00,9.49534,25.167665,0.000433,25.098223,-1.5964,0.088,9.50023,9.50023
315.00,9.49514,25.167697,0.000433,25.098197,-1.5967,0.089,9.49814,9.49814
316.00,9.49492,25.167827,0.000437,25.098319,-1.5967,0.089,9.49384,9.49384
317.00,9.49455,25.167891,0.000437,25.098311,-1.5966,0.089,9.49102,9.49102
318.00,9.49413,25.167879,0.000437,25.098281,-1.5966,0.089,9.49032,9.49032
319.00,9.49389,25.167895,0.000436,25.098250,-1.5965,0.089,9.49049,9.49049
320.00,9.49368,25.168032,0.000435,25.098310,-1.5964,0.089,9.49044,9.49044
321.00,9.49367,25.168035,0.000433,25.098278,-1.5964,0.089,9.49208,9.49208
322.00,9.49387,25.168092,0.000434,25.098350,-1.5964,0.089,9.49411,9.49411
323.00,9.49438,25.168288,0.000437,25.098482,-1.5962,0.089,9.49467,9.49467
324.00,9.49471,25.168355,0.000435,25.098507,-1.5961,0.089,9.49396,9.49396
325.00,9.49456,25.168259,0.000437,25.098399,-1.5960,0.089,9.49225,9.49225
326.00,9.49413,25.168201,0.000439,25.098376,-1.5961,0.089,9.49005,9.49005
327.00,9.49364,25.168244,0.000441,25.098385,-1.5962,0.089,9.48711,9.48711
328.00,9.49304,25.168126,0.000440,25.098292,-1.5963,0.089,9.48527,9.48527
329.00,9.49278,25.168155,0.000442,25.098334,-1.5963,0.089,9.48571,9.48571
330.00,9.49225,25.168183,0.000439,25.098366,-1.5964,0.089,9.48602,9.48602
331.00,9.49109,25.168300,0.000440,25.098399,-1.5963,0.089,9.48608,9.48608
332.00,9.49010,25.168298,0.000439,25.098376,-1.5962,0.089,9.48667,9.48667
333.00,9.48942,25.168303,0.000438,25.098370,-1.5961,0.089,9.48623,9.48623
334.00,9.48900,25.168251,0.000438,25.098327,-1.5961,0.089,9.48555,9.48555
335.00,9.48885,25.168268,0.000438,25.098304,-1.5961,0.089,9.48614,9.48614
336.00,9.48876,25.168339,0.000437,25.098326,-1.5961,0.089,9.48726,9.48726
337.00,9.48890,25.168291,0.000437,25.098254,-1.5961,0.089,9.48730,9.48730
338.00,9.48851,25.168298,0.000440,25.098250,-1.5963,0.089,9.48657,9.48657
339.00,9.48782,25.168315,0.000438,25.098273,-1.5963,0.089,9.48478,9.48478
340.00,9.48706,25.168445,0.000442,25.098428,-1.5962,0.089,9.48176,9.48176
341.00,9.48591,25.168438,0.000440,25.098452,-1.5961,0.090,9.47777,9.47777
342.00,9.48475,25.168563,0.000443,25.098543,-1.5961,0.090,9.47613,9.47613
343.00,9.48423,25.168644,0.000442,25.098541,-1.5960,0.090,9.47831,9.47831
344.00,9.48408,25.168700,0.000440,25.098487,-1.5960,0.090,9.48031,9.48031
345.00,9.48423,25.168686,0.000436,25.098354,-1.5961,0.090,9.48344,9.48344
346.00,9.48449,25.168745,0.000440,25.098309,-1.5961,0.090,9.48669,9.48669
347.00,9.48410,25.168772,0.000436,25.098285,-1.5962,0.090,9.48540,9.48540
348.00,9.48350,25.168870,0.000435,25.098353,-1.5963,0.090,9.48152,9.48152
349.00,9.48275,25.168989,0.000440,25.098457,-1.5964,0.090,9.47855,9.47855
350.00,9.48198,25.169029,0.000441,25.098490,-1.5965,0.090,9.47589,9.47589
351.00,9.48176,25.169054,0.000437,25.098461,-1.5964,0.090,9.47603,9.47603
352.00,9.48145,25.169082,0.000436,25.098443,-1.5964,0.090,9.47984,9.47984
353.00,9.48082,25.169123,0.000434,25.098457,-1.5962,0.090,9.47990,9.47990
354.00,9.47973,25.169118,0.000430,25.098443,-1.5959,0.091,9.46973,9.46973
355.00,9.47935,25.169129,0.000428,25.098421,-1.5959,0.091,9.44727,9.44727
356.00,9.48039,25.169113,0.000428,25.098414,-1.5960,0.091,9.41128,9.41128
357.00,9.48071,25.169144,0.000429,25.098449,-1.5961,0.091,9.36746,9.36746
358.00,9.47793,25.169126,0.000427,25.098371,-1.5963,0.091,9.32033,9.32033
359.00,9.47538,25.169156,0.000428,25.098335,-1.5965,0.091,9.28001,9.28001
360.00,9.47788,25.169217,0.000428,25.098338,-1.5966,0.091,9.25276,9.25276
@3,2.0001,4.0, 360.156000000003 
361.00,9.48627,25.169264,0.000426,25.098390,-1.5966,0.092,9.24040,9.24040
362.00,9.48896,25.169274,0.000422,25.098364,-1.5967,0.092,9.23773,9.23773
363.00,9.47226,25.169257,0.000422,25.098365,-1.5968,0.092,9.24515,9.24515
364.00,9.42278,25.169311,0.000422,25.098457,-1.5969,0.092,9.25924,9.25924
365.00,9.36308,25.169298,0.000423,25.098541,-1.5970,0.092,9.27522,9.27522
366.00,9.30702,25.169348,0.000423,25.098505,-1.5971,0.092,9.29075,9.29075
367.00,9.27203,25.169373,0.000423,25.098464,-1.5970,0.092,9.30612,9.30612
368.00,9.23703,25.169479,0.000423,25.098481,-1.5971,0.093,9.32088,9.32088
369.00,9.22149,25.169530,0.000423,25.098374,-1.5971,0.093,9.33518,9.33518
370.00,9.22705,25.169624,0.000423,25.098341,-1.5970,0.093,9.34842,9.34842
371.00,9.24468,25.169682,0.000423,25.098399,-1.5971,0.093,9.36098,9.36098
372.00,9.25887,25.169708,0.000423,25.098427,-1.5972,0.093,9.37303,9.37303
373.00,9.27395,25.169673,0.000421,25.098401,-1.5972,0.093,9.38367,9.38367
374.00,9.29112,25.169690,0.000422,25.098446,-1.5971,0.093,9.39200,9.39200
375.00,9.30647,25.169714,0.000423,25.098486,-1.5971,0.093,9.39913,9.39913
376.00,9.32071,25.169682,0.000422,25.098355,-1.5971,0.093,9.40446,9.40446
377.00,9.33411,25.169720,0.000421,25.098353,-1.5971,0.094,9.40881,9.40881
378.00,9.34670,25.169869,0.000423,25.098414,-1.5971,0.094,9.41377,9.41377
379.00,9.35722,25.169882,0.000422,25.098379,-1.5972,0.094,9.41948,9.41948
380.00,9.36648,25.169973,0.000420,25.098400,-1.5972,0.094,9.42665,9.42665
381.00,9.37449,25.170053,0.000421,25.098511,-1.5972,0.094,9.43406,9.43406
382.00,9.38264,25.170085,0.000425,25.098568,-1.5972,0.094,9.44218,9.44218
383.00,9.39117,25.170104,0.000423,25.098614,-1.5974,0.094,9.44980,9.44980
384.00,9.39949,25.170193,0.000421,25.098641,-1.5976,0.095,9.45639,9.45639
385.00,9.40748,25.170239,0.000420,25.098607,-1.5977,0.095,9.46137,9.46137
386.00,9.41500,25.170262,0.000424,25.098544,-1.5979,0.095,9.46642,9.46642
387.00,9.42186,25.170302,0.000425,25.098457,-1.5981,0.095,9.47076,9.47076
388.00,9.42858,25.170295,0.000430,25.098396,-1.5982,0.095,9.47373,9.47373
389.00,9.43479,25.170192,0.000433,25.098311,-1.5983,0.094,9.47611,9.47611
390.00,9.44014,25.170089,0.000438,25.098253,-1.5984,0.094,9.47749,9.47749
391.00,9.44493,25.170055,0.000435,25.098209,-1.5984,0.094,9.47882,9.47882
392.00,9.44859,25.170083,0.000435,25.098214,-1.5983,0.095,9.47927,9.47927
393.00,9.45221,25.170076,0.000432,25.098199,-1.5981,0.095,9.47938,9.47938
394.00,9.45607,25.170212,0.000432,25.098327,-1.5980,0.095,9.48017,9.48017
395.00,9.45981,25.170341,0.000430,25.098316,-1.5979,0.095,9.48128,9.48128
396.00,9.46343,25.170449,0.000434,25.098395,-1.5978,0.095,9.48179,9.48179
397.00,9.46699,25.170556,0.000433,25.098418,-1.5978,0.095,9.48287,9.48287
398.00,9.47038,25.170654,0.000436,25.098394,-1.5979,0.095,9.48551,9.48551
399.00,9.47361,25.170771,0.000436,25.098378,-1.5981,0.095,9.48766,9.48766
400.00,9.47615,25.170785,0.000438,25.098392,-1.5982,0.095,9.48886,9.48886
401.00,9.47827,25.170863,0.000438,25.098411,-1.5984,0.095,9.49031,9.49031
402.00,9.48018,25.170946,0.000438,25.098464,-1.5986,0.095,9.49082,9.49082
403.00,9.48137,25.170950,0.000438,25.098513,-1.5988,0.095,9.48876,9.48876
404.00,9.48226,25.170940,0.000438,25.098497,-1.5989,0.095,9.48725,9.48725
405.00,9.48330,25.170977,0.000434,25.098456,-1.5991,0.096,9.48767,9.48767
406.00,9.48419,25.170981,0.000431,25.098403,-1.5993,0.096,9.48735,9.48735
407.00,9.48483,25.170922,0.000428,25.098304,-1.5993,0.096,9.48716,9.48716
408.00,9.48522,25.170953,0.000423,25.098271,-1.5994,0.096,9.48799,9.48799
409.00,9.48558,25.170954,0.000423,25.098287,-1.5996,0.096,9.48818,9.48818
410.00,9.48603,25.171082,0.000431,25.098377,-1.5998,0.096,9.48722,9.48722
411.00,9.48636,25.171153,0.000436,25.098413,-1.5999,0.096,9.48664,9.48664
412.00,9.48659,25.171202,0.000438,25.098432,-1.5999,0.096,9.48596,9.48596
413.00,9.48700,25.171260,0.000441,25.098376,-1.6000,0.096,9.48697,9.48697
414.00,9.48755,25.171333,0.000439,25.098295,-1.6000,0.096,9.48792,9.48792
415.00,9.48783,25.171244,0.000434,25.098206,-1.6000,0.096,9.48782,9.48782
416.00,9.48797,25.171299,0.000431,25.098290,-1.6001,0.096,9.48812,9.48812
417.00,9.48818,25.171325,0.000431,25.098311,-1.6003,0.096,9.48908,9.48908
418.00,9.48833,25.171377,0.000433,25.098379,-1.6003,0.096,9.48937,9.48937
419.00,9.48823,25.171368,0.000434,25.098370,-1.6004,0.096,9.48961,9.48961
420.00,9.48832,25.171517,0.000434,25.098468,-1.6004,0.097,9.49078,9.49078
421.00,9.48847,25.171506,0.000433,25.098324,-1.6004,0.097,9.49221,9.49221
422.00,9.48875,25.171520,0.000434,25.098308,-1.6005,0.097,9.49337,9.49337
423.00,9.48921,25.171530,0.000431,25.098275,-1.6005,0.097,9.49395,9.49395
424.00,9.48983,25.171618,0.000434,25.098396,-1.6006,0.097,9.49433,9.49433
425.00,9.49021,25.171624,0.000435,25.098378,-1.6007,0.097,9.49578,9.49578
426.00,9.49055,25.171709,0.000437,25.098507,-1.6009,0.097,9.49559,9.49559
427.00,9.49065,25.171814,0.000439,25.098542,-1.6010,0.097,9.49415,9.49415
428.00,9.49060,25.171870,0.000441,25.098543,-1.6012,0.097,9.49232,9.49232
429.00,9.49065,25.171899,0.000440,25.098499,-1.6012,0.097,9.49067,9.49067
430.00,9.49053,25.171934,0.000439,25.098497,-1.6012,0.097,9.48772,9.48772
431.00,9.49054,25.171931,0.000438,25.098455,-1.6013,0.097,9.48637,9.48637
432.00,9.49058,25.171943,0.000438,25.098455,-1.6013,0.097,9.48579,9.48579
433.00,9.49051,25.171979,0.000439,25.098531,-1.6015,0.097,9.48610,9.48610
434.00,9.49038,25.171977,0.000436,25.098462,-1.6017,0.097,9.48699,9.48699
435.00,9.49047,25.171952,0.000433,25.098426,-1.6019,0.098,9.48829,9.48829
436.00,9.49071,25.171971,0.000432,25.098386,-1.6019,0.098,9.48886,9.48886
437.00,9.49062,25.171977,0.000430,25.098354,-1.6020,0.098,9.48857,9.48857
438.00,9.49038,25.172073,0.000430,25.098387,-1.6021,0.098,9.48891,9.48891
439.00,9.49032,25.172101,0.000433,25.098423,-1.6020,0.098,9.48905,9.48905
440.00,9.49032,25.172201,0.000437,25.098444,-1.6018,0.098,9.49012,9.49012
441.00,9.49077,25.172263,0.000435,25.098460,-1.6018,0.098,9.49298,9.49298
442.00,9.49109,25.172300,0.000433,25.098479,-1.6017,0.098,9.49603,9.49603
443.00,9.49114,25.172323,0.000432,25.098420,-1.6017,0.098,9.49713,9.49713
444.00,9.49119,25.172372,0.000427,25.098408,-1.6017,0.098,9.49780,9.49780
445.00,9.49077,25.172338,0.000422,25.098322,-1.6018,0.099,9.49532,9.49532
446.00,9.48996,25.172309,0.000421,25.098299,-1.6020,0.099,9.49032,9.49032
447.00,9.48942,25.172414,0.000425,25.098373,-1.6022,0.099,9.48674,9.48674
448.00,9.48906,25.172412,0.000428,25.098364,-1.6023,0.099,9.48368,9.48368
449.00,9.48888,25.172403,0.000432,25.098374,-1.6026,0.099,9.48159,9.48159
450.00,9.48889,25.172399,0.000434,25.098469,-1.6029,0.099,9.48208,9.48208
451.00,9.48886,25.172401,0.000437,25.098458,-1.6032,0.099,9.48315,9.48315
452.00,9.48890,25.172386,0.000434,25.098415,-1.6033,0.099,9.48456,9.48456
453.00,9.48897,25.172461,0.000431,25.098453,-1.6035,0.099,9.48610,9.48610
454.00,9.48894,25.172548,0.000432,25.098458,-1.6035,0.099,9.48782,9.48782
455.00,9.48920,25.172702,0.000434,25.098483,-1.6035,0.099,9.48968,9.48968
456.00,9.48933,25.172810,0.000436,25.098530,-1.6034,0.099,9.49100,9.49100
457.00,9.48959,25.172797,0.000437,25.098476,-1.6035,0.099,9.49206,9.49206
458.00,9.49012,25.172767,0.000438,25.098401,-1.6034,0.099,9.49458,9.49458
459.00,9.49084,25.172761,0.000435,25.098363,-1.6035,0.099,9.49782,9.49782
460.00,9.49157,25.172722,0.000433,25.098314,-1.6036,0.099,9.49966,9.49966
461.00,9.49177,25.172714,0.000431,25.098258,-1.6039,0.099,9.50236,9.50236
462.00,9.49189,25.172808,0.000431,25.098307,-1.6039,0.099,9.50456,9.50456
463.00,9.49217,25.172795,0.000427,25.098320,-1.6041,0.099,9.50447,9.50447
464.00,9.49211,25.172888,0.000431,25.098450,-1.6042,0.099,9.50097,9.50097
465.00,9.49210,25.172939,0.000430,25.098486,-1.6044,0.100,9.49762,9.49762
466.00,9.49233,25.172978,0.000433,25.098486,-1.6046,0.100,9.49324,9.49324
467.00,9.49247,25.172987,0.000434,25.098441,-1.6048,0.100,9.48924,9.48924
468.00,9.49272,25.173044,0.000437,25.098462,-1.6050,0.100,9.48602,9.48602
469.00,9.49298,25.172943,0.000433,25.098288,-1.6050,0.100,9.48567,9.48567
470.00,9.49332,25.172976,0.000435,25.098250,-1.6050,0.099,9.48766,9.48766
471.00,9.49415,25.173000,0.000433,25.098209,-1.6050,0.100,9.49180,9.49180
472.00,9.49490,25.173064,0.000434,25.098330,-1.6049,0.100,9.49478,9.49478
473.00,9.49546,25.173108,0.000436,25.098347,-1.6047,0.100,9.49799,9.49799
474.00,9.49592,25.173191,0.000440,25.098444,-1.6048,0.100,9.49926,9.49926
475.00,9.49577,25.173151,0.000440,25.098458,-1.6050,0.100,9.49755,9.49755
476.00,9.49530,25.173219,0.000442,25.098564,-1.6053,0.100,9.49268,9.49268
477.00,9.49457,25.173175,0.000439,25.098479,-1.6057,0.100,9.48808,9.48808
478.00,9.49350,25.173188,0.000437,25.098431,-1.6061,0.100,9.48294,9.48294
479.00,9.49207,25.173220,0.000433,25.098360,-1.6063,0.100,9.47944,9.47944
480.00,9.49077,25.173337,0.000434,25.098355,-1.6064,0.100,9.47846,9.47846
481.00,9.48987,25.173336,0.000432,25.098288,-1.6065,0.100,9.47961,9.47961
482.00,9.48890,25.173359,0.000430,25.098259,-1.6065,0.101,9.48140,9.48140
483.00,9.48804,25.173401,0.000429,25.098236,-1.6067,0.101,9.48405,9.48405
484.00,9.48761,25.173464,0.000433,25.098309,-1.6068,0.101,9.48601,9.48601
485.00,9.48767,25.173511,0.000429,25.098332,-1.6068,0.101,9.48762,9.48762
486.00,9.48809,25.173499,0.000429,25.098317,-1.6068,0.101,9.48985,9.48985
487.00,9.48880,25.173563,0.000434,25.098342,-1.6069,0.101,9.49203,9.49203
488.00,9.48944,25.173574,0.000434,25.098329,-1.6068,0.101,9.49430,9.49430
489.00,9.49000,25.173609,0.000432,25.098252,-1.6069,0.101,9.49539,9.49539
490.00,9.48990,25.173599,0.000437,25.098190,-1.6071,0.101,9.49505,9.49505
491.00,9.48936,25.173767,0.000441,25.098236,-1.6072,0.101,9.49407,9.49407
492.00,9.48896,25.173849,0.000439,25.098240,-1.6074,0.101,9.49348,9.49348
493.00,9.48869,25.173977,0.000441,25.098257,-1.6077,0.101,9.49282,9.49282
494.00,9.48854,25.174072,0.000445,25.098295,-1.6080,0.101,9.49343,9.49343
495.00,9.48877,25.174142,0.000446,25.098277,-1.6081,0.101,9.49472,9.49472
496.00,9.48909,25.174089,0.000447,25.098215,-1.6083,0.101,9.49339,9.49339
497.00,9.48919,25.174082,0.000448,25.098215,-1.6085,0.101,9.49023,9.49023
498.00,9.48936,25.174058,0.000447,25.098212,-1.6086,0.101,9.48702,9.48702
499.00,9.48952,25.174079,0.000447,25.098216,-1.6087,0.101,9.48353,9.48353
500.00,9.48953,25.174147,0.000444,25.098259,-1.6089,0.101,9.48061,9.48061
501.00,9.48941,25.174178,0.000443,25.098261,-1.6090,0.101,9.48017,9.48017
502.00,9.48962,25.174276,0.000444,25.098258,-1.6091,0.101,9.48135,9.48135
503.00,9.48980,25.174311,0.000445,25.098240,-1.6093,0.101,9.47774,9.47774
504.00,9.48918,25.174395,0.000446,25.098306,-1.6095,0.101,9.46669,9.46669
505.00,9.48788,25.174461,0.000447,25.098362,-1.6096,0.101,9.44457,9.44457
506.00,9.48717,25.174568,0.000445,25.098428,-1.6098,0.101,9.41105,9.41105
507.00,9.48572,25.174567,0.000443,25.098363,-1.6099,0.101,9.36806,9.36806
508.00,9.48258,25.174650,0.000441,25.098389,-1.6100,0.101,9.32392,9.32392
509.00,9.48025,25.174604,0.000437,25.098309,-1.6100,0.102,9.28527,9.28527
510.00,9.48112,25.174602,0.000434,25.098277,-1.6099,0.102,9.25694,9.25694
@4,2.0001,4.0, 510.084000000003 
511.00,9.48268,25.174660,0.000433,25.098294,-1.6099,0.102,9.24134,9.24134
512.00,9.48105,25.174687,0.000428,25.098282,-1.6102,0.102,9.23754,9.23754
513.00,9.46145,25.174681,0.000426,25.098274,-1.6104,0.103,9.24194,9.24194
514.00,9.42375,25.174746,0.000421,25.098293,-1.6106,0.103,9.25176,9.25176
515.00,9.37060,25.174758,0.000418,25.098252,-1.6108,0.103,9.26578,9.26578
516.00,9.31500,25.174756,0.000415,25.098203,-1.6110,0.103,9.28128,9.28128
517.00,9.26961,25.174830,0.000416,25.098238,-1.6111,0.104,9.29654,9.29654
518.00,9.24091,25.174847,0.000413,25.098230,-1.6111,0.104,9.31311,9.31311
519.00,9.23067,25.174871,0.000414,25.098263,-1.6114,0.104,9.33077,9.33077
520.00,9.22924,25.174876,0.000413,25.098291,-1.6117,0.104,9.34788,9.34788
521.00,9.23683,25.174867,0.000415,25.098263,-1.6119,0.104,9.36477,9.36477
522.00,9.25046,25.174866,0.000417,25.098272,-1.6119,0.104,9.38214,9.38214
523.00,9.26275,25.174950,0.000419,25.098277,-1.6119,0.104,9.39761,9.39761
524.00,9.27970,25.174951,0.000423,25.098183,-1.6119,0.104,9.41061,9.41061
525.00,9.29835,25.175028,0.000427,25.098186,-1.6119,0.104,9.42327,9.42327
526.00,9.31346,25.175050,0.000423,25.098183,-1.6121,0.104,9.43385,9.43385
527.00,9.33075,25.175045,0.000418,25.098171,-1.6124,0.104,9.44082,9.44082
528.00,9.34721,25.175023,0.000417,25.098145,-1.6127,0.104,9.44620,9.44620
529.00,9.36533,25.175079,0.000416,25.098186,-1.6130,0.105,9.44989,9.44989
530.00,9.38126,25.175149,0.000416,25.098218,-1.6132,0.105,9.45247,9.45247
531.00,9.39466,25.175231,0.000418,25.098265,-1.6133,0.105,9.45679,9.45679
532.00,9.40611,25.175329,0.000419,25.098273,-1.6134,0.105,9.46237,9.46237
533.00,9.41365,25.175443,0.000419,25.098338,-1.6134,0.105,9.46710,9.46710
534.00,9.42064,25.175569,0.000418,25.098376,-1.6136,0.105,9.47054,9.47054
535.00,9.42769,25.175540,0.000416,25.098317,-1.6137,0.105,9.47246,9.47246
536.00,9.43271,25.175633,0.000421,25.098370,-1.6139,0.105,9.47264,9.47264
537.00,9.43725,25.175640,0.000427,25.098398,-1.6141,0.105,9.47259,9.47259
538.00,9.44356,25.175561,0.000428,25.098332,-1.6142,0.105,9.47249,9.47249
539.00,9.45119,25.175411,0.000428,25.098262,-1.6143,0.105,9.47364,9.47364
540.00,9.45713,25.175470,0.000428,25.098276,-1.6146,0.105,9.47545,9.47545
541.00,9.46014,25.175458,0.000425,25.098234,-1.6149,0.106,9.47635,9.47635
542.00,9.46209,25.175553,0.000427,25.098209,-1.6152,0.106,9.47716,9.47716
543.00,9.46470,25.175749,0.000433,25.098288,-1.6155,0.106,9.47933,9.47933
544.00,9.46771,25.175958,0.000434,25.098349,-1.6157,0.106,9.48255,9.48255
545.00,9.47024,25.175916,0.000434,25.098293,-1.6160,0.106,9.48459,9.48459
546.00,9.47210,25.175943,0.000435,25.098295,-1.6161,0.106,9.48584,9.48584
547.00,9.47361,25.175878,0.000432,25.098300,-1.6163,0.106,9.48547,9.48547
548.00,9.47501,25.175831,0.000429,25.098235,-1.6163,0.106,9.48394,9.48394
549.00,9.47652,25.175757,0.000426,25.098154,-1.6165,0.106,9.48304,9.48304
550.00,9.47824,25.175858,0.000430,25.098159,-1.6166,0.106,9.48291,9.48291
551.00,9.47905,25.175847,0.000432,25.098141,-1.6167,0.106,9.48180,9.48180
552.00,9.47909,25.175930,0.000433,25.098117,-1.6168,0.106,9.48104,9.48104
553.00,9.47917,25.176013,0.000432,25.098162,-1.6171,0.106,9.48171,9.48171
554.00,9.47969,25.176103,0.000437,25.098202,-1.6172,0.106,9.48146,9.48146
555.00,9.48063,25.176150,0.000434,25.098265,-1.6173,0.106,9.48116,9.48116
556.00,9.48117,25.176203,0.000428,25.098203,-1.6173,0.107,9.48123,9.48123
557.00,9.48141,25.176246,0.000428,25.098229,-1.6174,0.107,9.48258,9.48258
558.00,9.48194,25.176200,0.000430,25.098171,-1.6173,0.107,9.48396,9.48396
559.00,9.48255,25.176223,0.000429,25.098203,-1.6175,0.107,9.48436,9.48436
560.00,9.48293,25.176247,0.000432,25.098197,-1.6177,0.107,9.48361,9.48361
561.00,9.48341,25.176278,0.000439,25.098245,-1.6180,0.107,9.48625,9.48625
562.00,9.48413,25.176267,0.000441,25.098207,-1.6183,0.107,9.48905,9.48905
563.00,9.48486,25.176320,0.000441,25.098268,-1.6186,0.107,9.49041,9.49041
564.00,9.48498,25.176369,0.000441,25.098312,-1.6187,0.107,9.49034,9.49034
565.00,9.48455,25.176351,0.000439,25.098297,-1.6188,0.107,9.48926,9.48926
566.00,9.48403,25.176454,0.000438,25.098323,-1.6189,0.107,9.48684,9.48684
567.00,9.48410,25.176525,0.000439,25.098325,-1.6190,0.107,9.48421,9.48421
568.00,9.48450,25.176619,0.000442,25.098359,-1.6192,0.107,9.48326,9.48326
569.00,9.48483,25.176614,0.000442,25.098234,-1.6194,0.107,9.48269,9.48269
570.00,9.48448,25.176654,0.000444,25.098196,-1.6195,0.107,9.48298,9.48298
571.00,9.48413,25.176603,0.000444,25.098143,-1.6197,0.107,9.48222,9.48222
572.00,9.48418,25.176672,0.000441,25.098237,-1.6200,0.107,9.48126,9.48126
573.00,9.48420,25.176608,0.000438,25.098195,-1.6201,0.107,9.47883,9.47883
574.00,9.48396,25.176649,0.000440,25.098294,-1.6203,0.107,9.47699,9.47699
575.00,9.48334,25.176757,0.000439,25.098325,-1.6205,0.107,9.47697,9.47697
576.00,9.48338,25.176838,0.000434,25.098300,-1.6207,0.108,9.47946,9.47946
577.00,9.48423,25.176817,0.000431,25.098168,-1.6210,0.108,9.48384,9.48384
578.00,9.48466,25.176962,0.000432,25.098223,-1.6213,0.108,9.48611,9.48611
579.00,9.48455,25.177000,0.000429,25.098186,-1.6217,0.108,9.48769,9.48769
580.00,9.48434,25.177029,0.000429,25.098208,-1.6220,0.108,9.48742,9.48742
581.00,9.48375,25.177118,0.000432,25.098261,-1.6223,0.108,9.48464,9.48464
582.00,9.48298,25.177130,0.000435,25.098271,-1.6224,0.108,9.48115,9.48115
583.00,9.48231,25.177142,0.000435,25.098226,-1.6224,0.108,9.47970,9.47970
584.00,9.48180,25.177179,0.000435,25.098227,-1.6224,0.108,9.47989,9.47989
585.00,9.48196,25.177260,0.000436,25.098234,-1.6226,0.108,9.48052,9.48052
586.00,9.48202,25.177334,0.000435,25.098223,-1.6228,0.108,9.48183,9.48183
587.00,9.48204,25.177427,0.000433,25.098203,-1.6232,0.108,9.48215,9.48215
588.00,9.48191,25.177500,0.000432,25.098212,-1.6234,0.108,9.48345,9.48345
589.00,9.48203,25.177615,0.000435,25.098191,-1.6238,0.108,9.48524,9.48524
590.00,9.48284,25.177667,0.000436,25.098177,-1.6241,0.108,9.48776,9.48776
591.00,9.48349,25.177630,0.000437,25.098174,-1.6243,0.108,9.48923,9.48923
592.00,9.48394,25.177713,0.000442,25.098233,-1.6244,0.108,9.48923,9.48923
593.00,9.48433,25.177792,0.000442,25.098240,-1.6248,0.108,9.48954,9.48954
594.00,9.48527,25.177854,0.000439,25.098239,-1.6249,0.108,9.49048,9.49048
595.00,9.48628,25.177855,0.000435,25.098201,-1.6250,0.109,9.49093,9.49093
596.00,9.48683,25.177993,0.000433,25.098251,-1.6252,0.109,9.49146,9.49146
597.00,9.48644,25.178002,0.000431,25.098261,-1.6252,0.109,9.49140,9.49140
598.00,9.48576,25.177981,0.000433,25.098224,-1.6252,0.109,9.48988,9.48988
599.00,9.48563,25.177961,0.000435,25.098233,-1.6254,0.109,9.48734,9.48734
600.00,9.48606,25.178040,0.000441,25.098279,-1.6256,0.109,9.48660,9.48660
601.00,9.48672,25.178071,0.000444,25.098279,-1.6258,0.109,9.48536,9.48536
602.00,9.48702,25.178120,0.000447,25.098278,-1.6261,0.109,9.48482,9.48482
603.00,9.48689,25.178176,0.000448,25.098322,-1.6263,0.109,9.48503,9.48503
604.00,9.48694,25.178264,0.000453,25.098348,-1.6266,0.109,9.48441,9.48441
605.00,9.48682,25.178295,0.000456,25.098362,-1.6269,0.108,9.48177,9.48177
606.00,9.48647,25.178264,0.000457,25.098349,-1.6271,0.108,9.47857,9.47857
607.00,9.48584,25.178345,0.000457,25.098395,-1.6274,0.108,9.47709,9.47709
608.00,9.48544,25.178391,0.000458,25.098386,-1.6278,0.108,9.47648,9.47648
609.00,9.48512,25.178371,0.000453,25.098302,-1.6280,0.108,9.47747,9.47747
610.00,9.48463,25.178367,0.000451,25.098242,-1.6282,0.109,9.47805,9.47805
611.00,9.48405,25.178455,0.000451,25.098247,-1.6283,0.109,9.47986,9.47986
612.00,9.48365,25.178497,0.000450,25.098242,-1.6283,0.109,9.48072,9.48072
613.00,9.48327,25.178618,0.000449,25.098283,-1.6282,0.109,9.48047,9.48047
614.00,9.48236,25.178700,0.000448,25.098392,-1.6282,0.109,9.47755,9.47755
615.00,9.48114,25.178720,0.000447,25.098371,-1.6283,0.109,9.47567,9.47567
616.00,9.47992,25.178727,0.000444,25.098342,-1.6286,0.109,9.47367,9.47367
617.00,9.47903,25.178695,0.000442,25.098291,-1.6288,0.109,9.47276,9.47276
618.00,9.47871,25.178608,0.000445,25.098249,-1.6291,0.109,9.47241,9.47241
619.00,9.47861,25.178653,0.000446,25.098267,-1.6294,0.109,9.47466,9.47466
620.00,9.47843,25.178750,0.000445,25.098366,-1.6296,0.110,9.47732,9.47732
621.00,9.47808,25.178758,0.000448,25.098345,-1.6297,0.110,9.47971,9.47971
622.00,9.47808,25.178869,0.000451,25.098427,-1.6298,0.109,9.48221,9.48221
623.00,9.47821,25.178912,0.000451,25.098399,-1.6300,0.109,9.48307,9.48307
624.00,9.47784,25.178910,0.000451,25.098350,-1.6303,0.109,9.48072,9.48072
625.00,9.47734,25.178971,0.000454,25.098401,-1.6306,0.109,9.47739,9.47739
626.00,9.47712,25.179062,0.000454,25.098484,-1.6308,0.109,9.47618,9.47618
627.00,9.47758,25.179047,0.000457,25.098487,-1.6309,0.109,9.47536,9.47536
628.00,9.47792,25.179046,0.000452,25.098508,-1.6311,0.109,9.47637,9.47637
629.00,9.47823,25.179006,0.000450,25.098454,-1.6312,0.109,9.48019,9.48019
630.00,9.47862,25.178904,0.000447,25.098275,-1.6313,0.109,9.48531,9.48531
631.00,9.47933,25.178801,0.000445,25.098167,-1.6314,0.110,9.48870,9.48870
632.00,9.47953,25.178812,0.000441,25.098118,-1.6316,0.110,9.48725,9.48725
633.00,9.47908,25.178918,0.000443,25.098128,-1.6317,0.110,9.48365,9.48365
634.00,9.47874,25.179000,0.000445,25.098171,-1.6319,0.110,9.47909,9.47909
635.00,9.47852,25.179162,0.000445,25.098327,-1.6321,0.110,9.47331,9.47331
636.00,9.47809,25.179235,0.000447,25.098360,-1.6324,0.110,9.46717,9.46717
637.00,9.47778,25.179313,0.000447,25.098397,-1.6328,0.110,9.46533,9.46533
638.00,9.47736,25.179239,0.000446,25.098372,-1.6331,0.110,9.46560,9.46560
639.00,9.47678,25.179248,0.000447,25.098367,-1.6333,0.110,9.46554,9.46554
640.00,9.47595,25.179181,0.000448,25.098277,-1.6335,0.110,9.46676,9.46676
641.00,9.47511,25.179279,0.000446,25.098330,-1.6337,0.110,9.47169,9.47169
642.00,9.47490,25.179285,0.000445,25.098289,-1.6339,0.110,9.47435,9.47435
643.00,9.47534,25.179370,0.000442,25.098262,-1.6340,0.110,9.47316,9.47316
644.00,9.47477,25.179466,0.000440,25.098307,-1.6342,0.110,9.47129,9.47129
645.00,9.47359,25.179458,0.000438,25.098273,-1.6344,0.110,9.46770,9.46770
646.00,9.47280,25.179409,0.000435,25.098174,-1.6346,0.111,9.46185,9.46185
647.00,9.47190,25.179386,0.000434,25.098114,-1.6347,0.111,9.45915,9.45915
648.00,9.47151,25.179442,0.000437,25.098161,-1.6349,0.111,9.46345,9.46345
649.00,9.47164,25.179483,0.000437,25.098166,-1.6353,0.111,9.47051,9.47051
650.00,9.47081,25.179601,0.000440,25.098225,-1.6356,0.111,9.47723,9.47723
651.00,9.46960,25.179725,0.000445,25.098316,-1.6359,0.110,9.48293,9.48293
652.00,9.46967,25.179824,0.000448,25.098397,-1.6362,0.110,9.48505,9.48505
653.00,9.47065,25.179836,0.000450,25.098389,-1.6365,0.110,9.47957,9.47957
654.00,9.47214,25.179857,0.000449,25.098382,-1.6367,0.110,9.46509,9.46509
655.00,9.47301,25.179787,0.000448,25.098294,-1.6368,0.110,9.44218,9.44218
656.00,9.47309,25.179772,0.000446,25.098256,-1.6368,0.110,9.40991,9.40991
657.00,9.47192,25.179811,0.000440,25.098299,-1.6371,0.111,9.37254,9.37254
658.00,9.47573,25.179829,0.000433,25.098211,-1.6374,0.111,9.33327,9.33327
659.00,9.48403,25.179812,0.000432,25.098174,-1.6376,0.111,9.29726,9.29726
660.00,9.48849,25.179929,0.000427,25.098238,-1.6379,0.112,9.27042,9.27042
@5,2.0001,4.0, 660.126000000004 
661.00,9.48461,25.179933,0.000420,25.098169,-1.6382,0.112,9.25482,9.25482
662.00,9.47502,25.180007,0.000420,25.098106,-1.6383,0.112,9.25064,9.25064
663.00,9.45648,25.180045,0.000422,25.098187,-1.6382,0.112,9.25497,9.25497
664.00,9.42052,25.180148,0.000422,25.098229,-1.6383,0.113,9.26409,9.26409
665.00,9.37338,25.180120,0.000421,25.098158,-1.6384,0.113,9.27403,9.27403
666.00,9.32374,25.180205,0.000424,25.098273,-1.6385,0.113,9.28272,9.28272
667.00,9.28846,25.180142,0.000423,25.098227,-1.6387,0.113,9.28888,9.28888
668.00,9.26037,25.180184,0.000422,25.098221,-1.6390,0.113,9.29649,9.29649
669.00,9.24083,25.180134,0.000420,25.098145,-1.6393,0.113,9.30752,9.30752
670.00,9.23924,25.180226,0.000421,25.098220,-1.6396,0.113,9.32209,9.32209
671.00,9.24573,25.180191,0.000417,25.098077,-1.6398,0.114,9.34012,9.34012
672.00,9.26682,25.180276,0.000415,25.098099,-1.6400,0.114,9.35807,9.35807
673.00,9.27996,25.180270,0.000414,25.098045,-1.6403,0.114,9.37383,9.37383
674.00,9.28574,25.180303,0.000415,25.098015,-1.6405,0.114,9.38635,9.38635
675.00,9.28803,25.180238,0.000415,25.097949,-1.6408,0.114,9.39618,9.39618
676.00,9.29273,25.180299,0.000422,25.098012,-1.6412,0.114,9.40405,9.40405
677.00,9.30358,25.180303,0.000424,25.097991,-1.6414,0.114,9.41234,9.41234
678.00,9.32055,25.180337,0.000425,25.098005,-1.6417,0.114,9.41952,9.41952
679.00,9.34187,25.180297,0.000421,25.098014,-1.6420,0.114,9.42454,9.42454
680.00,9.36036,25.180420,0.000418,25.098085,-1.6422,0.115,9.42803,9.42803
681.00,9.37360,25.180445,0.000415,25.098048,-1.6424,0.115,9.43006,9.43006
682.00,9.38337,25.180355,0.000415,25.097972,-1.6428,0.115,9.43116,9.43116
683.00,9.39239,25.180421,0.000418,25.098048,-1.6431,0.115,9.43338,9.43338
684.00,9.39954,25.180526,0.000423,25.098070,-1.6434,0.115,9.43746,9.43746
685.00,9.40409,25.180451,0.000424,25.097972,-1.6437,0.115,9.44167,9.44167
686.00,9.40889,25.180460,0.000424,25.098029,-1.6440,0.115,9.44661,9.44661
687.00,9.41368,25.180591,0.000427,25.098112,-1.6441,0.115,9.45113,9.45113
688.00,9.41809,25.180579,0.000425,25.098047,-1.6443,0.115,9.45455,9.45455
689.00,9.42407,25.180622,0.000426,25.098096,-1.6446,0.115,9.45771,9.45771
690.00,9.42964,25.180767,0.000428,25.098184,-1.6447,0.115,9.46047,9.46047
691.00,9.43421,25.180871,0.000431,25.098174,-1.6450,0.115,9.46408,9.46408
692.00,9.43885,25.180957,0.000431,25.098186,-1.6453,0.115,9.46968,9.46968
693.00,9.44325,25.181053,0.000433,25.098221,-1.6454,0.115,9.47400,9.47400
694.00,9.44719,25.181128,0.000433,25.098209,-1.6455,0.115,9.47624,9.47624
695.00,9.45055,25.181153,0.000433,25.098254,-1.6456,0.116,9.47837,9.47837
696.00,9.45345,25.181235,0.000434,25.098337,-1.6457,0.115,9.47797,9.47797
697.00,9.45557,25.181266,0.000436,25.098334,-1.6457,0.115,9.47386,9.47386
698.00,9.45722,25.181234,0.000434,25.098247,-1.6459,0.115,9.47058,9.47058
699.00,9.45916,25.181233,0.000432,25.098153,-1.6462,0.115,9.46964,9.46964
700.00,9.46222,25.181300,0.000433,25.098087,-1.6466,0.115,9.46982,9.46982
701.00,9.46543,25.181300,0.000434,25.098011,-1.6470,0.115,9.47239,9.47239
702.00,9.46700,25.181318,0.000432,25.098002,-1.6474,0.116,9.47607,9.47607
703.00,9.46871,25.181383,0.000433,25.098061,-1.6478,0.116,9.47877,9.47877
704.00,9.47006,25.181452,0.000437,25.098157,-1.6480,0.116,9.47891,9.47891
705.00,9.47112,25.181463,0.000437,25.098212,-1.6481,0.116,9.47828,9.47828
706.00,9.47226,25.181503,0.000437,25.098241,-1.6483,0.116,9.47689,9.47689
707.00,9.47327,25.181535,0.000437,25.098204,-1.6484,0.116,9.47531,9.47531
708.00,9.47408,25.181591,0.000435,25.098179,-1.6485,0.116,9.47414,9.47414
709.00,9.47462,25.181596,0.000434,25.098172,-1.6488,0.116,9.47519,9.47519
710.00,9.47553,25.181516,0.000433,25.098063,-1.6491,0.116,9.47798,9.47798
711.00,9.47655,25.181473,0.000429,25.098025,-1.6493,0.116,9.48007,9.48007
712.00,9.47683,25.181532,0.000431,25.098152,-1.6496,0.117,9.48152,9.48152
713.00,9.47653,25.181558,0.000433,25.098143,-1.6499,0.117,9.48189,9.48189
714.00,9.47631,25.181654,0.000434,25.098184,-1.6501,0.117,9.48142,9.48142
715.00,9.47634,25.181805,0.000441,25.098292,-1.6501,0.117,9.47973,9.47973
716.00,9.47685,25.181855,0.000444,25.098285,-1.6504,0.116,9.47996,9.47996
717.00,9.47791,25.181890,0.000438,25.098214,-1.6506,0.117,9.48124,9.48124
718.00,9.47932,25.181929,0.000440,25.098230,-1.6509,0.116,9.48535,9.48535
719.00,9.48070,25.181984,0.000443,25.098181,-1.6513,0.116,9.48953,9.48953
720.00,9.48167,25.181992,0.000438,25.098118,-1.6515,0.116,9.49197,9.49197
721.00,9.48220,25.182056,0.000437,25.098161,-1.6517,0.116,9.49262,9.49262
722.00,9.48262,25.182022,0.000439,25.098123,-1.6518,0.116,9.49289,9.49289
723.00,9.48269,25.181985,0.000433,25.098106,-1.6520,0.117,9.48915,9.48915
724.00,9.48262,25.181987,0.000432,25.098144,-1.6523,0.117,9.48503,9.48503
725.00,9.48273,25.182014,0.000431,25.098196,-1.6526,0.117,9.48122,9.48122
726.00,9.48316,25.182018,0.000429,25.098145,-1.6529,0.117,9.47760,9.47760
727.00,9.48272,25.182050,0.000427,25.098109,-1.6532,0.117,9.47442,9.47442
728.00,9.48231,25.182134,0.000430,25.098091,-1.6533,0.117,9.47253,9.47253
729.00,9.48198,25.182123,0.000428,25.098060,-1.6534,0.117,9.47096,9.47096
730.00,9.48128,25.182219,0.000430,25.098101,-1.6536,0.117,9.47037,9.47037
731.00,9.48044,25.182249,0.000431,25.098117,-1.6539,0.117,9.47054,9.47054
732.00,9.48005,25.182373,0.000435,25.098219,-1.6542,0.117,9.47116,9.47116
733.00,9.48003,25.182445,0.000436,25.098258,-1.6545,0.117,9.47232,9.47232
734.00,9.47974,25.182524,0.000434,25.098288,-1.6549,0.118,9.47265,9.47265
735.00,9.47927,25.182467,0.000433,25.098161,-1.6551,0.118,9.47267,9.47267
736.00,9.47877,25.182549,0.000432,25.098179,-1.6553,0.118,9.47312,9.47312
737.00,9.47823,25.182570,0.000431,25.098164,-1.6555,0.118,9.47332,9.47332
738.00,9.47773,25.182592,0.000431,25.098147,-1.6558,0.118,9.47542,9.47542
739.00,9.47723,25.182595,0.000430,25.098073,-1.6560,0.118,9.47943,9.47943
740.00,9.47716,25.182677,0.000431,25.098086,-1.6562,0.118,9.48430,9.48430
741.00,9.47738,25.182760,0.000434,25.098103,-1.6562,0.118,9.48826,9.48826
742.00,9.47738,25.182803,0.000434,25.098077,-1.6564,0.118,9.49012,9.49012
743.00,9.47730,25.182886,0.000435,25.098142,-1.6567,0.118,9.48893,9.48893
744.00,9.47721,25.182932,0.000440,25.098166,-1.6570,0.118,9.48568,9.48568
745.00,9.47725,25.182922,0.000442,25.098160,-1.6574,0.118,9.48194,9.48194
746.00,9.47733,25.182898,0.000441,25.098156,-1.6577,0.118,9.47654,9.47654
747.00,9.47688,25.182844,0.000445,25.098154,-1.6579,0.118,9.47065,9.47065
748.00,9.47588,25.182823,0.000448,25.098143,-1.6581,0.118,9.46593,9.46593
749.00,9.47544,25.182862,0.000450,25.098173,-1.6582,0.118,9.46355,9.46355
750.00,9.47502,25.182978,0.000448,25.098218,-1.6582,0.118,9.46044,9.46044
751.00,9.47457,25.182999,0.000446,25.098188,-1.6584,0.118,9.45961,9.45961
752.00,9.47420,25.183168,0.000444,25.098267,-1.6588,0.118,9.46207,9.46207
753.00,9.47395,25.183281,0.000441,25.098301,-1.6591,0.118,9.46543,9.46543
754.00,9.47420,25.183402,0.000437,25.098321,-1.6595,0.118,9.46975,9.46975
755.00,9.47524,25.183391,0.000438,25.098274,-1.6599,0.119,9.47637,9.47637
756.00,9.47597,25.183481,0.000441,25.098261,-1.6602,0.118,9.48010,9.48010
757.00,9.47612,25.183480,0.000443,25.098193,-1.6604,0.118,9.48125,9.48125
758.00,9.47574,25.183492,0.000444,25.098166,-1.6606,0.118,9.48101,9.48101
759.00,9.47474,25.183495,0.000448,25.098153,-1.6608,0.118,9.47748,9.47748
760.00,9.47338,25.183622,0.000448,25.098271,-1.6609,0.118,9.47159,9.47159
761.00,9.47159,25.183705,0.000451,25.098377,-1.6609,0.118,9.46627,9.46627
762.00,9.46980,25.183740,0.000450,25.098435,-1.6611,0.118,9.46249,9.46249
763.00,9.46865,25.183757,0.000453,25.098464,-1.6614,0.118,9.45947,9.45947
764.00,9.46774,25.183771,0.000454,25.098490,-1.6618,0.118,9.45914,9.45914
765.00,9.46752,25.183755,0.000452,25.098407,-1.6621,0.118,9.46232,9.46232
766.00,9.46815,25.183692,0.000448,25.098330,-1.6624,0.118,9.46880,9.46880
767.00,9.46931,25.183691,0.000446,25.098301,-1.6627,0.118,9.47513,9.47513
768.00,9.47089,25.183693,0.000446,25.098287,-1.6629,0.118,9.47986,9.47986
769.00,9.47180,25.183579,0.000443,25.098179,-1.6631,0.118,9.48229,9.48229
770.00,9.47255,25.183648,0.000446,25.098249,-1.6634,0.118,9.48173,9.48173
771.00,9.47324,25.183651,0.000447,25.098254,-1.6638,0.118,9.47837,9.47837
772.00,9.47353,25.183660,0.000447,25.098199,-1.6641,0.118,9.47464,9.47464
773.00,9.47279,25.183672,0.000445,25.098169,-1.6645,0.118,9.47433,9.47433
774.00,9.47116,25.183842,0.000450,25.098306,-1.6648,0.118,9.47559,9.47559
775.00,9.47062,25.183902,0.000448,25.098325,-1.6650,0.118,9.47619,9.47619
776.00,9.47146,25.184024,0.000450,25.098341,-1.6653,0.118,9.47509,9.47509
777.00,9.47201,25.184135,0.000453,25.098380,-1.6656,0.118,9.47298,9.47298
778.00,9.47099,25.184236,0.000455,25.098433,-1.6659,0.118,9.46844,9.46844
779.00,9.47016,25.184241,0.000454,25.098407,-1.6663,0.118,9.46286,9.46286
780.00,9.46995,25.184161,0.000456,25.098303,-1.6666,0.118,9.46004,9.46004
781.00,9.47011,25.184123,0.000457,25.098301,-1.6667,0.118,9.45869,9.45869
782.00,9.47029,25.184100,0.000456,25.098314,-1.6669,0.118,9.45938,9.45938
783.00,9.47070,25.184103,0.000454,25.098287,-1.6670,0.118,9.46054,9.46054
784.00,9.47109,25.184216,0.000455,25.098292,-1.6671,0.118,9.46239,9.46239
785.00,9.47025,25.184318,0.000454,25.098308,-1.6673,0.118,9.46354,9.46354
786.00,9.46867,25.184376,0.000452,25.098268,-1.6675,0.118,9.46523,9.46523
787.00,9.46826,25.184414,0.000450,25.098241,-1.6679,0.118,9.46311,9.46311
788.00,9.46653,25.184372,0.000450,25.098134,-1.6681,0.118,9.45913,9.45913
789.00,9.46476,25.184314,0.000445,25.098083,-1.6683,0.118,9.45535,9.45535
790.00,9.46353,25.184357,0.000443,25.098147,-1.6686,0.119,9.45222,9.45222
791.00,9.46265,25.184416,0.000444,25.098179,-1.6689,0.119,9.45041,9.45041
792.00,9.46214,25.184407,0.000440,25.098125,-1.6690,0.119,9.45216,9.45216
793.00,9.46168,25.184489,0.000437,25.098175,-1.6693,0.119,9.45712,9.45712
794.00,9.46092,25.184526,0.000436,25.098172,-1.6696,0.119,9.46108,9.46108
795.00,9.45947,25.184572,0.000434,25.098157,-1.6699,0.119,9.46335,9.46335
796.00,9.45912,25.184655,0.000432,25.098226,-1.6703,0.120,9.46511,9.46511
797.00,9.45964,25.184773,0.000437,25.098332,-1.6707,0.120,9.46555,9.46555
798.00,9.46033,25.184819,0.000438,25.098325,-1.6710,0.120,9.46353,9.46353
799.00,9.46049,25.184921,0.000440,25.098380,-1.6713,0.120,9.46414,9.46414
800.00,9.46090,25.184912,0.000443,25.098346,-1.6714,0.120,9.46604,9.46604
801.00,9.46157,25.184764,0.000441,25.098241,-1.6715,0.120,9.46685,9.46685
802.00,9.46181,25.184778,0.000438,25.098203,-1.6718,0.120,9.46690,9.46690
803.00,9.46161,25.184878,0.000439,25.098248,-1.6720,0.120,9.46606,9.46606
804.00,9.46095,25.184875,0.000436,25.098189,-1.6723,0.120,9.45997,9.45997
805.00,9.46279,25.184922,0.000435,25.098180,-1.6726,0.120,9.44605,9.44605
806.00,9.46522,25.185030,0.000434,25.098201,-1.6729,0.120,9.42424,9.42424
807.00,9.46634,25.185036,0.000432,25.098210,-1.6731,0.120,9.39589,9.39589
808.00,9.46659,25.184914,0.000426,25.098152,-1.6732,0.120,9.36398,9.36398
809.00,9.46697,25.184941,0.000422,25.098157,-1.6734,0.121,9.33161,9.33161
810.00,9.47063,25.184972,0.000421,25.098145,-1.6736,0.121,9.30321,9.30321
@6,2.0001,4.0, 810.059000000008 
811.00,9.47096,25.184950,0.000416,25.098067,-1.6737,0.121,9.28253,9.28253
812.00,9.46338,25.184924,0.000412,25.097969,-1.6739,0.122,9.27009,9.27009
813.00,9.45234,25.185108,0.000414,25.098016,-1.6742,0.122,9.26606,9.26606
814.00,9.43690,25.185160,0.000415,25.098074,-1.6745,0.122,9.26853,9.26853
815.00,9.40444,25.185060,0.000409,25.098005,-1.6749,0.122,9.27456,9.27456
816.00,9.36224,25.185163,0.000412,25.098074,-1.6753,0.122,9.28114,9.28114
817.00,9.32265,25.185303,0.000418,25.098173,-1.6755,0.122,9.28964,9.28964
818.00,9.29380,25.185274,0.000419,25.098135,-1.6756,0.122,9.29677,9.29677
819.00,9.27559,25.185338,0.000421,25.098133,-1.6758,0.122,9.30400,9.30400
820.00,9.26279,25.185474,0.000425,25.098183,-1.6760,0.122,9.31279,9.31279
821.00,9.25880,25.185533,0.000426,25.098227,-1.6762,0.122,9.32258,9.32258
822.00,9.26069,25.185557,0.000426,25.098228,-1.6766,0.122,9.33365,9.33365
823.00,9.27298,25.185642,0.000426,25.098272,-1.6770,0.122,9.34853,9.34853
824.00,9.28295,25.185567,0.000424,25.098166,-1.6771,0.123,9.36336,9.36336
825.00,9.28995,25.185585,0.000422,25.098168,-1.6773,0.123,9.37709,9.37709
826.00,9.29658,25.185584,0.000420,25.098087,-1.6775,0.123,9.39140,9.39140
827.00,9.30469,25.185686,0.000421,25.098119,-1.6777,0.123,9.40373,9.40373
828.00,9.31334,25.185673,0.000420,25.098113,-1.6781,0.124,9.41326,9.41326
829.00,9.32424,25.185805,0.000422,25.098226,-1.6785,0.124,9.42036,9.42036
830.00,9.33725,25.185900,0.000426,25.098235,-1.6789,0.124,9.42541,9.42541
831.00,9.34927,25.185983,0.000428,25.098288,-1.6793,0.123,9.42920,9.42920
832.00,9.36239,25.185969,0.000426,25.098272,-1.6797,0.124,9.43214,9.43214
833.00,9.37810,25.186014,0.000428,25.098209,-1.6800,0.123,9.43372,9.43372
834.00,9.38978,25.185926,0.000425,25.098069,-1.6803,0.123,9.43711,9.43711
835.00,9.39964,25.185894,0.000423,25.098045,-1.6806,0.124,9.44228,9.44228
836.00,9.40619,25.185943,0.000422,25.098108,-1.6808,0.124,9.44793,9.44793
837.00,9.41101,25.185966,0.000422,25.098129,-1.6811,0.124,9.45247,9.45247
838.00,9.41638,25.186016,0.000420,25.098225,-1.6814,0.124,9.45539,9.45539
839.00,9.42164,25.186054,0.000422,25.098309,-1.6816,0.124,9.45707,9.45707
840.00,9.42550,25.186127,0.000426,25.098372,-1.6818,0.124,9.45704,9.45704
841.00,9.42879,25.186114,0.000428,25.098315,-1.6820,0.124,9.45567,9.45567
842.00,9.43407,25.186129,0.000432,25.098298,-1.6821,0.124,9.45493,9.45493
843.00,9.43936,25.186149,0.000433,25.098273,-1.6823,0.124,9.45592,9.45592
844.00,9.44239,25.186301,0.000434,25.098275,-1.6825,0.124,9.45735,9.45735
845.00,9.44481,25.186281,0.000428,25.098250,-1.6828,0.124,9.46011,9.46011
846.00,9.44766,25.186295,0.000425,25.098204,-1.6832,0.125,9.46363,9.46363
847.00,9.45033,25.186414,0.000425,25.098175,-1.6836,0.125,9.46642,9.46642
848.00,9.45233,25.186507,0.000425,25.098209,-1.6839,0.125,9.46725,9.46725
849.00,9.45374,25.186508,0.000424,25.098215,-1.6843,0.125,9.46678,9.46678
850.00,9.45540,25.186649,0.000428,25.098238,-1.6845,0.125,9.46561,9.46561
851.00,9.45702,25.186822,0.000432,25.098352,-1.6846,0.125,9.46430,9.46430
852.00,9.45857,25.186747,0.000431,25.098279,-1.6848,0.125,9.46366,9.46366
853.00,9.46006,25.186792,0.000432,25.098331,-1.6850,0.125,9.46422,9.46422
854.00,9.46109,25.186876,0.000439,25.098336,-1.6853,0.125,9.46441,9.46441
855.00,9.46147,25.186887,0.000440,25.098327,-1.6855,0.125,9.46327,9.46327
856.00,9.46137,25.186910,0.000439,25.098294,-1.6859,0.125,9.46143,9.46143
857.00,9.46127,25.186960,0.000436,25.098315,-1.6862,0.125,9.46076,9.46076
858.00,9.46172,25.187023,0.000434,25.098315,-1.6864,0.125,9.46056,9.46056
859.00,9.46221,25.187068,0.000432,25.098369,-1.6866,0.126,9.46107,9.46107
860.00,9.46258,25.187158,0.000435,25.098401,-1.6868,0.126,9.46239,9.46239
861.00,9.46312,25.187164,0.000439,25.098392,-1.6870,0.125,9.46447,9.46447
862.00,9.46383,25.187275,0.000444,25.098478,-1.6872,0.125,9.46614,9.46614
863.00,9.46455,25.187322,0.000446,25.098435,-1.6875,0.125,9.46746,9.46746
864.00,9.46520,25.187285,0.000443,25.098303,-1.6878,0.125,9.46949,9.46949
865.00,9.46563,25.187321,0.000443,25.098276,-1.6881,0.125,9.47158,9.47158
866.00,9.46585,25.187366,0.000439,25.098278,-1.6885,0.125,9.47351,9.47351
867.00,9.46605,25.187333,0.000437,25.098232,-1.6889,0.126,9.47414,9.47414
868.00,9.46629,25.187313,0.000437,25.098208,-1.6893,0.126,9.47350,9.47350
869.00,9.46651,25.187354,0.000438,25.098289,-1.6897,0.126,9.47094,9.47094
870.00,9.46622,25.187378,0.000439,25.098367,-1.6900,0.126,9.46711,9.46711
871.00,9.46596,25.187405,0.000443,25.098341,-1.6903,0.126,9.46439,9.46439
872.00,9.46601,25.187509,0.000442,25.098331,-1.6905,0.126,9.46312,9.46312
873.00,9.46597,25.187541,0.000438,25.098281,-1.6907,0.126,9.46208,9.46208
874.00,9.46575,25.187661,0.000436,25.098336,-1.6909,0.126,9.46107,9.46107
875.00,9.46560,25.187739,0.000434,25.098318,-1.6911,0.126,9.46174,9.46174
876.00,9.46589,25.187773,0.000434,25.098329,-1.6912,0.126,9.46231,9.46231
877.00,9.46636,25.187777,0.000437,25.098366,-1.6915,0.126,9.46267,9.46267
878.00,9.46678,25.187842,0.000439,25.098451,-1.6917,0.126,9.46505,9.46505
879.00,9.46717,25.187835,0.000440,25.098397,-1.6920,0.126,9.46760,9.46760
880.00,9.46749,25.187778,0.000441,25.098403,-1.6922,0.126,9.47038,9.47038
881.00,9.46790,25.187756,0.000438,25.098415,-1.6924,0.126,9.47209,9.47209
882.00,9.46812,25.187752,0.000438,25.098443,-1.6925,0.126,9.47245,9.47245
883.00,9.46810,25.187678,0.000436,25.098336,-1.6927,0.126,9.47168,9.47168
884.00,9.46806,25.187686,0.000439,25.098328,-1.6929,0.126,9.47241,9.47241
885.00,9.46818,25.187719,0.000441,25.098263,-1.6931,0.126,9.47385,9.47385
886.00,9.46856,25.187798,0.000444,25.098272,-1.6933,0.126,9.47644,9.47644
887.00,9.46919,25.187849,0.000448,25.098221,-1.6937,0.126,9.47957,9.47957
888.00,9.46975,25.187982,0.000455,25.098338,-1.6940,0.126,9.48100,9.48100
889.00,9.47000,25.188030,0.000456,25.098353,-1.6943,0.126,9.47938,9.47938
890.00,9.47016,25.188094,0.000455,25.098405,-1.6946,0.126,9.47500,9.47500
891.00,9.47020,25.188143,0.000454,25.098405,-1.6949,0.126,9.46973,9.46973
892.00,9.46983,25.188164,0.000453,25.098370,-1.6951,0.126,9.46385,9.46385
893.00,9.46941,25.188162,0.000454,25.098320,-1.6956,0.126,9.45965,9.45965
894.00,9.46946,25.188190,0.000452,25.098316,-1.6960,0.126,9.45940,9.45940
895.00,9.46981,25.188185,0.000452,25.098240,-1.6962,0.126,9.46053,9.46053
896.00,9.46985,25.188140,0.000451,25.098209,-1.6966,0.126,9.46065,9.46065
897.00,9.46984,25.188180,0.000449,25.098230,-1.6970,0.126,9.46072,9.46072
898.00,9.46944,25.188246,0.000447,25.098241,-1.6972,0.126,9.46249,9.46249
899.00,9.46852,25.188293,0.000447,25.098262,-1.6973,0.126,9.46334,9.46334
900.00,9.46835,25.188281,0.000446,25.098228,-1.6975,0.126,9.46533,9.46533
901.00,9.46904,25.188384,0.000449,25.098240,-1.6976,0.126,9.47041,9.47041
902.00,9.46952,25.188429,0.000451,25.098278,-1.6978,0.126,9.47450,9.47450
903.00,9.46976,25.188480,0.000451,25.098271,-1.6981,0.126,9.47581,9.47581
904.00,9.46953,25.188536,0.000455,25.098267,-1.6985,0.126,9.47456,9.47456
905.00,9.46857,25.188658,0.000458,25.098353,-1.6991,0.126,9.47066,9.47066
906.00,9.46703,25.188724,0.000455,25.098383,-1.6996,0.126,9.46372,9.46372
907.00,9.46523,25.188794,0.000452,25.098316,-1.7000,0.126,9.45856,9.45856
908.00,9.46388,25.188854,0.000449,25.098338,-1.7004,0.126,9.45604,9.45604
909.00,9.46335,25.188882,0.000446,25.098339,-1.7008,0.126,9.45641,9.45641
910.00,9.46359,25.188996,0.000446,25.098342,-1.7012,0.126,9.45878,9.45878
911.00,9.46406,25.188940,0.000446,25.098230,-1.7015,0.126,9.46217,9.46217
912.00,9.46450,25.188970,0.000446,25.098255,-1.7018,0.126,9.46338,9.46338
913.00,9.46487,25.188972,0.000444,25.098223,-1.7019,0.126,9.46096,9.46096
914.00,9.46441,25.188960,0.000441,25.098153,-1.7021,0.126,9.45756,9.45756
915.00,9.46310,25.188913,0.000440,25.098116,-1.7023,0.126,9.45160,9.45160
916.00,9.46117,25.189055,0.000443,25.098248,-1.7025,0.126,9.44601,9.44601
917.00,9.46030,25.189102,0.000441,25.098268,-1.7028,0.126,9.44387,9.44387
918.00,9.45976,25.189123,0.000439,25.098280,-1.7031,0.127,9.44471,9.44471
919.00,9.45911,25.189149,0.000438,25.098260,-1.7035,0.127,9.44654,9.44654
920.00,9.45848,25.189165,0.000433,25.098223,-1.7037,0.127,9.45078,9.45078
921.00,9.45684,25.189157,0.000430,25.098174,-1.7039,0.127,9.45441,9.45441
922.00,9.45551,25.189141,0.000427,25.098109,-1.7041,0.127,9.45555,9.45555
923.00,9.45446,25.189186,0.000428,25.098080,-1.7044,0.127,9.45455,9.45455
924.00,9.45376,25.189274,0.000426,25.098147,-1.7047,0.127,9.45381,9.45381
925.00,9.45346,25.189218,0.000422,25.098099,-1.7050,0.128,9.45286,9.45286
926.00,9.45374,25.189286,0.000421,25.098090,-1.7055,0.128,9.45494,9.45494
927.00,9.45446,25.189410,0.000425,25.098172,-1.7058,0.128,9.46030,9.46030
928.00,9.45594,25.189412,0.000424,25.098184,-1.7060,0.128,9.46645,9.46645
929.00,9.45690,25.189472,0.000427,25.098239,-1.7062,0.128,9.46986,9.46986
930.00,9.45727,25.189613,0.000430,25.098272,-1.7066,0.128,9.47430,9.47430
931.00,9.45735,25.189585,0.000432,25.098248,-1.7068,0.128,9.47368,9.47368
932.00,9.45741,25.189559,0.000432,25.098252,-1.7070,0.128,9.47088,9.47088
933.00,9.45818,25.189602,0.000432,25.098229,-1.7073,0.128,9.46894,9.46894
934.00,9.45937,25.189656,0.000433,25.098203,-1.7074,0.128,9.46786,9.46786
935.00,9.46165,25.189750,0.000435,25.098279,-1.7076,0.128,9.46901,9.46901
936.00,9.46303,25.189801,0.000433,25.098300,-1.7077,0.128,9.47347,9.47347
937.00,9.46483,25.189859,0.000432,25.098294,-1.7080,0.128,9.47578,9.47578
938.00,9.46637,25.189998,0.000436,25.098397,-1.7082,0.128,9.47746,9.47746
939.00,9.46735,25.189976,0.000436,25.098394,-1.7085,0.128,9.47999,9.47999
940.00,9.46838,25.190009,0.000439,25.098455,-1.7087,0.128,9.47945,9.47945
941.00,9.46901,25.190028,0.000443,25.098452,-1.7090,0.128,9.47417,9.47417
942.00,9.46899,25.190058,0.000443,25.098429,-1.7093,0.128,9.46960,9.46960
943.00,9.46929,25.190021,0.000442,25.098347,-1.7097,0.128,9.46515,9.46515
944.00,9.47050,25.189998,0.000441,25.098350,-1.7101,0.128,9.46021,9.46021
945.00,9.46981,25.190002,0.000441,25.098391,-1.7104,0.128,9.45393,9.45393
946.00,9.46866,25.190083,0.000441,25.098465,-1.7106,0.128,9.45112,9.45112
947.00,9.46739,25.190110,0.000443,25.098504,-1.7109,0.128,9.45054,9.45054
948.00,9.46595,25.190027,0.000444,25.098513,-1.7111,0.128,9.44935,9.44935
949.00,9.46485,25.190117,0.000444,25.098496,-1.7116,0.128,9.44888,9.44888
950.00,9.46436,25.190057,0.000442,25.098362,-1.7120,0.128,9.45125,9.45125
951.00,9.46371,25.190096,0.000439,25.098343,-1.7124,0.128,9.45409,9.45409
952.00,9.46298,25.190159,0.000435,25.098406,-1.7128,0.128,9.45732,9.45732
953.00,9.46248,25.190198,0.000434,25.098375,-1.7130,0.129,9.45774,9.45774
954.00,9.45989,25.190209,0.000431,25.098341,-1.7129,0.129,9.45116,9.45116
955.00,9.45717,25.190316,0.000431,25.098378,-1.7131,0.129,9.43497,9.43497
956.00,9.45358,25.190291,0.000430,25.098360,-1.7133,0.129,9.40991,9.40991
957.00,9.45249,25.190269,0.000430,25.098302,-1.7135,0.129,9.37832,9.37832
958.00,9.45223,25.190301,0.000426,25.098346,-1.7139,0.129,9.34645,9.34645
959.00,9.45392,25.190276,0.000423,25.098340,-1.7145,0.130,9.31962,9.31962
960.00,9.45731,25.190369,0.000420,25.098443,-1.7149,0.130,9.30084,9.30084
@7,2.0001,4.0, 960.100999999995 
961.00,9.46108,25.190330,0.000417,25.098402,-1.7152,0.130,9.29091,9.29091
962.00,9.46300,25.190287,0.000413,25.098304,-1.7155,0.131,9.28698,9.28698
963.00,9.44971,25.190351,0.000414,25.098264,-1.7158,0.131,9.28667,9.28667
964.00,9.41889,25.190467,0.000415,25.098293,-1.7161,0.131,9.28710,9.28710
965.00,9.37816,25.190413,0.000416,25.098190,-1.7163,0.131,9.28677,9.28677
966.00,9.33531,25.190549,0.000419,25.098214,-1.7166,0.131,9.28563,9.28563
967.00,9.30887,25.190673,0.000424,25.098288,-1.7167,0.131,9.28544,9.28544
968.00,9.29428,25.190656,0.000421,25.098293,-1.7169,0.131,9.28817,9.28817
969.00,9.28973,25.190689,0.000420,25.098321,-1.7170,0.131,9.29575,9.29575
970.00,9.28708,25.190733,0.000419,25.098316,-1.7172,0.131,9.30861,9.30861
971.00,9.28656,25.190786,0.000417,25.098376,-1.7175,0.131,9.32595,9.32595
972.00,9.28686,25.190790,0.000414,25.098375,-1.7179,0.132,9.34430,9.34430
973.00,9.28627,25.190866,0.000416,25.098389,-1.7181,0.132,9.36122,9.36122
974.00,9.28563,25.190859,0.000417,25.098363,-1.7183,0.132,9.37434,9.37434
975.00,9.28512,25.190890,0.000418,25.098375,-1.7184,0.132,9.38477,9.38477
976.00,9.28700,25.190866,0.000416,25.098307,-1.7187,0.132,9.39298,9.39298
977.00,9.29562,25.190868,0.000415,25.098308,-1.7189,0.132,9.40176,9.40176
978.00,9.30643,25.190932,0.000415,25.098322,-1.7195,0.132,9.41029,9.41029
979.00,9.32513,25.190956,0.000416,25.098346,-1.7200,0.132,9.41634,9.41634
980.00,9.34678,25.190997,0.000414,25.098389,-1.7205,0.133,9.41981,9.41981
981.00,9.36330,25.191020,0.000419,25.098389,-1.7211,0.132,9.42289,9.42289
982.00,9.37332,25.191114,0.000420,25.098396,-1.7217,0.132,9.42346,9.42346
983.00,9.38221,25.191168,0.000420,25.098422,-1.7221,0.133,9.42409,9.42409
984.00,9.39137,25.191235,0.000422,25.098368,-1.7225,0.133,9.42782,9.42782
985.00,9.39624,25.191293,0.000427,25.098344,-1.7228,0.132,9.43294,9.43294
986.00,9.40223,25.191399,0.000426,25.098416,-1.7230,0.133,9.43727,9.43727
987.00,9.40720,25.191450,0.000428,25.098456,-1.7232,0.133,9.44123,9.44123
988.00,9.41155,25.191463,0.000429,25.098406,-1.7233,0.132,9.44308,9.44308
989.00,9.41528,25.191530,0.000429,25.098401,-1.7235,0.133,9.44337,9.44337
990.00,9.41821,25.191578,0.000429,25.098391,-1.7238,0.133,9.44410,9.44410
991.00,9.42254,25.191563,0.000427,25.098361,-1.7241,0.133,9.44541,9.44541
992.00,9.42662,25.191554,0.000425,25.098341,-1.7244,0.133,9.44557,9.44557
993.00,9.42954,25.191597,0.000422,25.098432,-1.7246,0.133,9.44695,9.44695
994.00,9.43255,25.191580,0.000420,25.098517,-1.7250,0.133,9.44908,9.44908
995.00,9.43560,25.191538,0.000422,25.098516,-1.7253,0.133,9.45146,9.45146
996.00,9.43841,25.191530,0.000422,25.098426,-1.7256,0.133,9.45311,9.45311
997.00,9.44054,25.191603,0.000426,25.098444,-1.7258,0.133,9.45473,9.45473
998.00,9.44185,25.191652,0.000432,25.098407,-1.7261,0.133,9.45595,9.45595
999.00,9.44334,25.191708,0.000436,25.098322,-1.7262,0.133,9.45704,9.45704
1000.00,9.44536,25.191716,0.000432,25.098262,-1.7264,0.134,9.45719,9.45719
1001.00,9.44724,25.191742,0.000433,25.098313,-1.7266,0.134,9.45647,9.45647
1002.00,9.44880,25.191828,0.000433,25.098352,-1.7268,0.134,9.45678,9.45678
1003.00,9.45020,25.191805,0.000433,25.098295,-1.7271,0.134,9.45750,9.45750
1004.00,9.45140,25.191824,0.000432,25.098330,-1.7274,0.134,9.45816,9.45816
1005.00,9.45235,25.191897,0.000432,25.098383,-1.7277,0.134,9.45810,9.45810
1006.00,9.45308,25.191930,0.000431,25.098370,-1.7279,0.134,9.45887,9.45887
1007.00,9.45371,25.191827,0.000430,25.098273,-1.7282,0.134,9.45911,9.45911
1008.00,9.45439,25.191931,0.000430,25.098349,-1.7285,0.134,9.45911,9.45911
1009.00,9.45547,25.191984,0.000431,25.098387,-1.7288,0.134,9.45993,9.45993
1010.00,9.45659,25.191967,0.000433,25.098355,-1.7292,0.134,9.46174,9.46174
1011.00,9.45774,25.192071,0.000435,25.098380,-1.7296,0.134,9.46487,9.46487
1012.00,9.45894,25.192189,0.000436,25.098409,-1.7299,0.134,9.46745,9.46745
1013.00,9.45996,25.192229,0.000436,25.098404,-1.7301,0.134,9.46919,9.46919
1014.00,9.46091,25.192278,0.000435,25.098413,-1.7302,0.134,9.46997,9.46997
1015.00,9.46137,25.192369,0.000436,25.098442,-1.7303,0.134,9.46877,9.46877
1016.00,9.46143,25.192360,0.000437,25.098492,-1.7306,0.134,9.46549,9.46549
1017.00,9.46136,25.192292,0.000438,25.098441,-1.7308,0.134,9.46204,9.46204
1018.00,9.46123,25.192312,0.000440,25.098414,-1.7312,0.134,9.45885,9.45885
1019.00,9.46115,25.192321,0.000441,25.098335,-1.7316,0.134,9.45688,9.45688
1020.00,9.46136,25.192354,0.000440,25.098313,-1.7319,0.134,9.45754,9.45754
1021.00,9.46169,25.192397,0.000438,25.098245,-1.7323,0.134,9.45818,9.45818
1022.00,9.46200,25.192520,0.000439,25.098356,-1.7326,0.134,9.45996,9.45996
1023.00,9.46235,25.192559,0.000437,25.098388,-1.7328,0.135,9.46314,9.46314
1024.00,9.46278,25.192683,0.000435,25.098462,-1.7331,0.135,9.46542,9.46542
1025.00,9.46348,25.192777,0.000437,25.098474,-1.7334,0.135,9.46731,9.46731
1026.00,9.46408,25.192954,0.000437,25.098539,-1.7336,0.135,9.46863,9.46863
1027.00,9.46453,25.193008,0.000435,25.098482,-1.7338,0.135,9.46952,9.46952
1028.00,9.46497,25.193101,0.000436,25.098476,-1.7343,0.135,9.46958,9.46958
1029.00,9.46524,25.193026,0.000438,25.098408,-1.7346,0.135,9.46850,9.46850
1030.00,9.46507,25.193036,0.000438,25.098419,-1.7350,0.135,9.46617,9.46617
1031.00,9.46478,25.193079,0.000442,25.098474,-1.7354,0.135,9.46587,9.46587
1032.00,9.46435,25.193163,0.000444,25.098535,-1.7356,0.135,9.46491,9.46491
1033.00,9.46376,25.193131,0.000447,25.098530,-1.7357,0.135,9.46233,9.46233
1034.00,9.46339,25.193200,0.000449,25.098626,-1.7357,0.134,9.46274,9.46274
1035.00,9.46361,25.193165,0.000450,25.098662,-1.7357,0.134,9.46419,9.46419
1036.00,9.46392,25.193120,0.000452,25.098607,-1.7359,0.134,9.46360,9.46360
1037.00,9.46418,25.193110,0.000451,25.098551,-1.7363,0.134,9.46293,9.46293
1038.00,9.46429,25.193202,0.000454,25.098583,-1.7366,0.134,9.46207,9.46207
1039.00,9.46407,25.193301,0.000458,25.098585,-1.7370,0.134,9.45931,9.45931
1040.00,9.46399,25.193440,0.000459,25.098587,-1.7375,0.134,9.45820,9.45820
1041.00,9.46401,25.193475,0.000457,25.098568,-1.7379,0.134,9.45840,9.45840
1042.00,9.46421,25.193564,0.000455,25.098576,-1.7383,0.134,9.45960,9.45960
1043.00,9.46396,25.193548,0.000450,25.098488,-1.7387,0.134,9.46041,9.46041
1044.00,9.46311,25.193528,0.000443,25.098411,-1.7392,0.135,9.45981,9.45981
1045.00,9.46192,25.193509,0.000441,25.098334,-1.7395,0.135,9.45638,9.45638
1046.00,9.46067,25.193553,0.000441,25.098345,-1.7397,0.135,9.45251,9.45251
1047.00,9.45968,25.193484,0.000441,25.098308,-1.7400,0.135,9.44895,9.44895
1048.00,9.45874,25.193489,0.000440,25.098394,-1.7403,0.135,9.44864,9.44864
1049.00,9.45820,25.193486,0.000443,25.098389,-1.7405,0.135,9.45056,9.45056
1050.00,9.45797,25.193538,0.000444,25.098459,-1.7409,0.135,9.45254,9.45254
1051.00,9.45745,25.193579,0.000445,25.098462,-1.7414,0.135,9.45554,9.45554
1052.00,9.45747,25.193622,0.000445,25.098463,-1.7418,0.135,9.45813,9.45813
1053.00,9.45747,25.193704,0.000447,25.098431,-1.7420,0.135,9.45876,9.45876
1054.00,9.45725,25.193742,0.000446,25.098382,-1.7423,0.135,9.45792,9.45792
1055.00,9.45641,25.193783,0.000445,25.098358,-1.7425,0.135,9.45664,9.45664
1056.00,9.45581,25.193719,0.000444,25.098310,-1.7425,0.135,9.45639,9.45639
1057.00,9.45577,25.193723,0.000441,25.098364,-1.7425,0.135,9.45652,9.45652
1058.00,9.45575,25.193733,0.000442,25.098363,-1.7428,0.135,9.45550,9.45550
1059.00,9.45588,25.193819,0.000446,25.098463,-1.7430,0.135,9.45495,9.45495
1060.00,9.45546,25.193858,0.000444,25.098476,-1.7434,0.135,9.45478,9.45478
1061.00,9.45466,25.193906,0.000444,25.098456,-1.7439,0.135,9.45200,9.45200
1062.00,9.45365,25.193971,0.000448,25.098411,-1.7443,0.135,9.44956,9.44956
1063.00,9.45328,25.194046,0.000447,25.098385,-1.7448,0.135,9.45060,9.45060
1064.00,9.45372,25.194200,0.000448,25.098399,-1.7452,0.135,9.45278,9.45278
1065.00,9.45451,25.194269,0.000448,25.098422,-1.7455,0.135,9.45599,9.45599
1066.00,9.45539,25.194348,0.000447,25.098458,-1.7458,0.135,9.45915,9.45915
1067.00,9.45610,25.194435,0.000446,25.098501,-1.7461,0.136,9.46116,9.46116
1068.00,9.45628,25.194451,0.000441,25.098499,-1.7462,0.136,9.45992,9.45992
1069.00,9.45615,25.194361,0.000437,25.098425,-1.7463,0.136,9.45900,9.45900
1070.00,9.45634,25.194355,0.000439,25.098389,-1.7464,0.136,9.45834,9.45834
1071.00,9.45635,25.194379,0.000441,25.098378,-1.7466,0.136,9.45699,9.45699
1072.00,9.45579,25.194441,0.000444,25.098360,-1.7469,0.136,9.45469,9.45469
1073.00,9.45541,25.194538,0.000452,25.098442,-1.7472,0.135,9.45333,9.45333
1074.00,9.45462,25.194564,0.000451,25.098494,-1.7475,0.135,9.45114,9.45114
1075.00,9.45441,25.194517,0.000450,25.098435,-1.7478,0.135,9.44832,9.44832
1076.00,9.45410,25.194602,0.000448,25.098435,-1.7483,0.136,9.44695,9.44695
1077.00,9.45353,25.194652,0.000445,25.098474,-1.7485,0.136,9.44806,9.44806
1078.00,9.45335,25.194606,0.000439,25.098348,-1.7489,0.136,9.44938,9.44938
1079.00,9.45319,25.194709,0.000440,25.098331,-1.7492,0.136,9.44979,9.44979
1080.00,9.45330,25.194816,0.000441,25.098373,-1.7496,0.136,9.45129,9.45129
1081.00,9.45390,25.194907,0.000443,25.098459,-1.7498,0.136,9.45482,9.45482
1082.00,9.45492,25.194847,0.000442,25.098349,-1.7501,0.136,9.45701,9.45701
1083.00,9.45527,25.194861,0.000446,25.098398,-1.7504,0.136,9.45791,9.45791
1084.00,9.45475,25.194803,0.000447,25.098356,-1.7508,0.136,9.45746,9.45746
1085.00,9.45383,25.194881,0.000448,25.098332,-1.7511,0.136,9.45507,9.45507
1086.00,9.45266,25.194855,0.000443,25.098287,-1.7513,0.136,9.44971,9.44971
1087.00,9.45150,25.194879,0.000443,25.098299,-1.7516,0.136,9.44427,9.44427
1088.00,9.45072,25.194934,0.000442,25.098317,-1.7518,0.136,9.44160,9.44160
1089.00,9.45016,25.194999,0.000440,25.098345,-1.7521,0.136,9.44012,9.44012
1090.00,9.44899,25.194971,0.000438,25.098359,-1.7525,0.136,9.43890,9.43890
1091.00,9.44805,25.194988,0.000438,25.098343,-1.7529,0.136,9.44020,9.44020
1092.00,9.44807,25.195005,0.000435,25.098315,-1.7534,0.136,9.44394,9.44394
1093.00,9.44848,25.195035,0.000432,25.098276,-1.7536,0.137,9.44736,9.44736
1094.00,9.44925,25.195036,0.000430,25.098277,-1.7537,0.137,9.45127,9.45127
1095.00,9.44990,25.195070,0.000428,25.098296,-1.7537,0.137,9.45534,9.45534
1096.00,9.45030,25.195077,0.000427,25.098305,-1.7539,0.137,9.45677,9.45677
1097.00,9.45021,25.195132,0.000427,25.098354,-1.7542,0.137,9.45465,9.45465
1098.00,9.44981,25.195181,0.000427,25.098416,-1.7546,0.137,9.45220,9.45220
1099.00,9.44961,25.195171,0.000427,25.098355,-1.7550,0.137,9.44850,9.44850
1100.00,9.44900,25.195211,0.000429,25.098369,-1.7553,0.137,9.44557,9.44557
1101.00,9.44764,25.195213,0.000427,25.098313,-1.7555,0.137,9.44476,9.44476
1102.00,9.44682,25.195271,0.000426,25.098319,-1.7557,0.138,9.44594,9.44594
1103.00,9.44659,25.195360,0.000429,25.098327,-1.7560,0.137,9.44432,9.44432
1104.00,9.44725,25.195485,0.000432,25.098430,-1.7564,0.137,9.43933,9.43933
1105.00,9.44850,25.195512,0.000432,25.098432,-1.7569,0.137,9.42875,9.42875
1106.00,9.45008,25.195618,0.000434,25.098484,-1.7574,0.137,9.41118,9.41118
1107.00,9.45026,25.195671,0.000434,25.098553,-1.7577,0.138,9.38911,9.38911
1108.00,9.44791,25.195650,0.000429,25.098531,-1.7582,0.138,9.36693,9.36693
1109.00,9.44516,25.195550,0.000423,25.098451,-1.7585,0.138,9.34739,9.34739
1110.00,9.44476,25.195652,0.000419,25.098441,-1.7587,0.139,9.33307,9.33307
@8,2.0001,4.0, 1110.05100000001 
1111.00,9.44806,25.195669,0.000417,25.098422,-1.7591,0.139,9.32410,9.32410
1112.00,9.44786,25.195659,0.000417,25.098305,-1.7594,0.139,9.31964,9.31964
1113.00,9.43618,25.195639,0.000416,25.098247,-1.7596,0.139,9.31820,9.31820
1114.00,9.41616,25.195852,0.000416,25.098281,-1.7600,0.139,9.31723,9.31723
1115.00,9.39034,25.195897,0.000415,25.098282,-1.7603,0.139,9.31427,9.31427
1116.00,9.36059,25.195914,0.000412,25.098292,-1.7605,0.140,9.31071,9.31071
1117.00,9.34105,25.195971,0.000413,25.098329,-1.7607,0.140,9.30700,9.30700
1118.00,9.33046,25.196016,0.000413,25.098409,-1.7608,0.140,9.30478,9.30478
1119.00,9.32576,25.196016,0.000413,25.098437,-1.7608,0.141,9.30675,9.30675
1120.00,9.32372,25.196045,0.000415,25.098474,-1.7608,0.141,9.31429,9.31429
1121.00,9.31952,25.196162,0.000419,25.098494,-1.7609,0.141,9.32665,9.32665
1122.00,9.31493,25.196228,0.000418,25.098504,-1.7612,0.141,9.34154,9.34154
1123.00,9.31188,25.196340,0.000420,25.098470,-1.7615,0.141,9.35755,9.35755
1124.00,9.31033,25.196370,0.000422,25.098484,-1.7619,0.141,9.37224,9.37224
1125.00,9.30904,25.196353,0.000421,25.098472,-1.7622,0.141,9.38333,9.38333
1126.00,9.30882,25.196291,0.000418,25.098422,-1.7624,0.141,9.39122,9.39122
1127.00,9.31203,25.196350,0.000418,25.098436,-1.7626,0.141,9.39758,9.39758
1128.00,9.32135,25.196368,0.000416,25.098400,-1.7629,0.141,9.40279,9.40279
1129.00,9.32960,25.196358,0.000412,25.098266,-1.7633,0.142,9.40852,9.40852
1130.00,9.34186,25.196415,0.000413,25.098222,-1.7638,0.142,9.41446,9.41446
1131.00,9.35677,25.196550,0.000417,25.098226,-1.7643,0.142,9.42089,9.42089
1132.00,9.36735,25.196593,0.000416,25.098177,-1.7647,0.142,9.42601,9.42601
1133.00,9.37518,25.196719,0.000420,25.098227,-1.7651,0.141,9.42922,9.42922
1134.00,9.38321,25.196822,0.000424,25.098278,-1.7654,0.141,9.43116,9.43116
1135.00,9.38998,25.196866,0.000427,25.098266,-1.7656,0.141,9.43267,9.43267
1136.00,9.39533,25.196871,0.000424,25.098270,-1.7658,0.141,9.43361,9.43361
1137.00,9.40168,25.196881,0.000427,25.098347,-1.7659,0.141,9.43570,9.43570
1138.00,9.40856,25.196772,0.000426,25.098268,-1.7662,0.142,9.43666,9.43666
1139.00,9.41203,25.196822,0.000430,25.098292,-1.7665,0.142,9.43679,9.43679
1140.00,9.41475,25.196874,0.000430,25.098300,-1.7669,0.142,9.43691,9.43691
1141.00,9.41887,25.196908,0.000433,25.098324,-1.7674,0.142,9.43829,9.43829
1142.00,9.42283,25.196995,0.000433,25.098369,-1.7679,0.142,9.43922,9.43922
1143.00,9.42608,25.197105,0.000433,25.098445,-1.7682,0.142,9.44140,9.44140
1144.00,9.42875,25.197032,0.000429,25.098395,-1.7686,0.142,9.44392,9.44392
1145.00,9.43142,25.197003,0.000427,25.098380,-1.7687,0.142,9.44719,9.44719
1146.00,9.43407,25.196989,0.000428,25.098326,-1.7690,0.142,9.44876,9.44876
1147.00,9.43654,25.197034,0.000430,25.098295,-1.7693,0.142,9.44988,9.44988
1148.00,9.43858,25.197055,0.000432,25.098265,-1.7696,0.142,9.45065,9.45065
1149.00,9.44017,25.197227,0.000433,25.098418,-1.7698,0.142,9.45136,9.45136
1150.00,9.44145,25.197236,0.000436,25.098455,-1.7700,0.142,9.45172,9.45172
1151.00,9.44260,25.197292,0.000437,25.098535,-1.7702,0.142,9.45135,9.45135
1152.00,9.44338,25.197269,0.000435,25.098475,-1.7703,0.142,9.45059,9.45059
1153.00,9.44424,25.197272,0.000437,25.098473,-1.7703,0.142,9.45012,9.45012
1154.00,9.44506,25.197235,0.000436,25.098413,-1.7705,0.142,9.44953,9.44953
1155.00,9.44574,25.197292,0.000434,25.098367,-1.7709,0.142,9.44871,9.44871
1156.00,9.44662,25.197367,0.000435,25.098348,-1.7713,0.142,9.44991,9.44991
1157.00,9.44736,25.197419,0.000438,25.098390,-1.7716,0.142,9.45098,9.45098
1158.00,9.44809,25.197474,0.000443,25.098405,-1.7720,0.142,9.45210,9.45210
1159.00,9.44898,25.197529,0.000445,25.098423,-1.7724,0.142,9.45313,9.45313
1160.00,9.45002,25.197615,0.000448,25.098467,-1.7728,0.142,9.45483,9.45483
1161.00,9.45108,25.197599,0.000447,25.098454,-1.7731,0.142,9.45575,9.45575
1162.00,9.45174,25.197610,0.000442,25.098471,-1.7733,0.142,9.45671,9.45671
1163.00,9.45216,25.197618,0.000436,25.098455,-1.7737,0.143,9.45609,9.45609
1164.00,9.45219,25.197602,0.000434,25.098387,-1.7740,0.143,9.45458,9.45458
1165.00,9.45199,25.197623,0.000435,25.098385,-1.7742,0.143,9.45225,9.45225
1166.00,9.45176,25.197670,0.000436,25.098384,-1.7745,0.143,9.44966,9.44966
1167.00,9.45149,25.197752,0.000439,25.098377,-1.7748,0.143,9.44724,9.44724
1168.00,9.45139,25.197787,0.000442,25.098348,-1.7751,0.143,9.44745,9.44745
1169.00,9.45178,25.197888,0.000444,25.098401,-1.7753,0.143,9.45129,9.45129
1170.00,9.45260,25.197943,0.000441,25.098434,-1.7755,0.143,9.45586,9.45586
1171.00,9.45317,25.197935,0.000438,25.098437,-1.7758,0.143,9.45835,9.45835
1172.00,9.45358,25.197930,0.000437,25.098433,-1.7761,0.143,9.46004,9.46004
1173.00,9.45389,25.198006,0.000438,25.098500,-1.7765,0.143,9.46041,9.46041
1174.00,9.45421,25.198003,0.000438,25.098464,-1.7769,0.143,9.45894,9.45894
1175.00,9.45483,25.198052,0.000442,25.098430,-1.7774,0.143,9.45761,9.45761
1176.00,9.45532,25.198161,0.000444,25.098440,-1.7778,0.143,9.45796,9.45796
1177.00,9.45553,25.198195,0.000447,25.098426,-1.7782,0.143,9.45880,9.45880
1178.00,9.45568,25.198159,0.000449,25.098338,-1.7786,0.143,9.45961,9.45961
1179.00,9.45592,25.198263,0.000449,25.098384,-1.7788,0.143,9.46057,9.46057
1180.00,9.45644,25.198295,0.000449,25.098414,-1.7790,0.143,9.46061,9.46061
1181.00,9.45646,25.198274,0.000450,25.098358,-1.7792,0.143,9.45920,9.45920
1182.00,9.45608,25.198321,0.000448,25.098359,-1.7794,0.143,9.45763,9.45763
1183.00,9.45605,25.198432,0.000446,25.098457,-1.7796,0.143,9.45788,9.45788
1184.00,9.45679,25.198421,0.000448,25.098458,-1.7801,0.143,9.45814,9.45814
1185.00,9.45759,25.198449,0.000450,25.098432,-1.7806,0.143,9.45760,9.45760
1186.00,9.45798,25.198512,0.000449,25.098469,-1.7810,0.143,9.45679,9.45679
1187.00,9.45801,25.198502,0.000447,25.098402,-1.7816,0.143,9.45576,9.45576
1188.00,9.45798,25.198466,0.000445,25.098325,-1.7819,0.143,9.45399,9.45399
1189.00,9.45770,25.198440,0.000440,25.098271,-1.7820,0.143,9.45147,9.45147
1190.00,9.45686,25.198428,0.000436,25.098260,-1.7823,0.144,9.45022,9.45022
1191.00,9.45650,25.198496,0.000438,25.098265,-1.7825,0.144,9.45215,9.45215
1192.00,9.45665,25.198579,0.000439,25.098295,-1.7827,0.144,9.45505,9.45505
1193.00,9.45702,25.198695,0.000444,25.098341,-1.7829,0.143,9.45737,9.45737
1194.00,9.45721,25.198773,0.000447,25.098358,-1.7832,0.143,9.45865,9.45865
1195.00,9.45698,25.198887,0.000451,25.098382,-1.7836,0.143,9.45925,9.45925
1196.00,9.45663,25.198905,0.000450,25.098376,-1.7838,0.143,9.45715,9.45715
1197.00,9.45609,25.198893,0.000450,25.098341,-1.7841,0.143,9.45491,9.45491
1198.00,9.45537,25.198986,0.000448,25.098359,-1.7843,0.144,9.44981,9.44981
1199.00,9.45393,25.198993,0.000446,25.098340,-1.7846,0.144,9.44444,9.44444
1200.00,9.45257,25.199002,0.000448,25.098360,-1.7849,0.143,9.44146,9.44146
1201.00,9.45193,25.199003,0.000447,25.098374,-1.7853,0.144,9.44127,9.44127
1202.00,9.45175,25.199118,0.000449,25.098480,-1.7858,0.144,9.44073,9.44073
1203.00,9.45139,25.199112,0.000449,25.098483,-1.7863,0.144,9.44325,9.44325
1204.00,9.45089,25.199239,0.000451,25.098523,-1.7866,0.144,9.44791,9.44791
1205.00,9.45033,25.199234,0.000447,25.098471,-1.7868,0.144,9.44902,9.44902
1206.00,9.44984,25.199258,0.000449,25.098444,-1.7869,0.144,9.44839,9.44839
1207.00,9.45000,25.199267,0.000451,25.098446,-1.7871,0.144,9.44955,9.44955
1208.00,9.45018,25.199231,0.000450,25.098387,-1.7873,0.144,9.45050,9.45050
1209.00,9.45016,25.199180,0.000446,25.098318,-1.7876,0.144,9.44989,9.44989
1210.00,9.45034,25.199326,0.000448,25.098406,-1.7879,0.144,9.45202,9.45202
1211.00,9.45042,25.199397,0.000450,25.098405,-1.7882,0.144,9.45429,9.45429
1212.00,9.45004,25.199450,0.000449,25.098353,-1.7884,0.144,9.45359,9.45359
1213.00,9.44938,25.199596,0.000448,25.098398,-1.7888,0.144,9.45216,9.45216
1214.00,9.44847,25.199693,0.000453,25.098474,-1.7893,0.144,9.44970,9.44970
1215.00,9.44784,25.199563,0.000452,25.098296,-1.7897,0.144,9.44876,9.44876
1216.00,9.44804,25.199626,0.000451,25.098310,-1.7900,0.144,9.44869,9.44869
1217.00,9.44796,25.199567,0.000450,25.098208,-1.7903,0.144,9.44726,9.44726
1218.00,9.44747,25.199556,0.000451,25.098191,-1.7906,0.144,9.44336,9.44336
1219.00,9.44704,25.199559,0.000450,25.098110,-1.7907,0.144,9.44041,9.44041
1220.00,9.44672,25.199713,0.000450,25.098221,-1.7909,0.144,9.43602,9.43602
1221.00,9.44610,25.199686,0.000449,25.098175,-1.7911,0.144,9.43201,9.43201
1222.00,9.44559,25.199678,0.000450,25.098223,-1.7913,0.144,9.43128,9.43128
1223.00,9.44519,25.199709,0.000449,25.098197,-1.7916,0.144,9.43498,9.43498
1224.00,9.44481,25.199809,0.000448,25.098259,-1.7918,0.144,9.44035,9.44035
1225.00,9.44454,25.199858,0.000447,25.098256,-1.7921,0.144,9.44469,9.44469
1226.00,9.44353,25.199918,0.000447,25.098275,-1.7923,0.144,9.44701,9.44701
1227.00,9.44210,25.200080,0.000443,25.098300,-1.7925,0.144,9.44864,9.44864
1228.00,9.44274,25.200095,0.000442,25.098273,-1.7927,0.144,9.44903,9.44903
1229.00,9.44333,25.200148,0.000444,25.098277,-1.7930,0.144,9.44834,9.44834
1230.00,9.44376,25.200224,0.000446,25.098249,-1.7934,0.144,9.44543,9.44543
1231.00,9.44322,25.200332,0.000448,25.098297,-1.7938,0.144,9.44366,9.44366
1232.00,9.44267,25.200449,0.000448,25.098370,-1.7943,0.144,9.44314,9.44314
1233.00,9.44239,25.200575,0.000450,25.098440,-1.7947,0.144,9.44207,9.44207
1234.00,9.44269,25.200559,0.000448,25.098414,-1.7951,0.144,9.44312,9.44312
1235.00,9.44304,25.200555,0.000446,25.098459,-1.7955,0.144,9.44499,9.44499
1236.00,9.44275,25.200566,0.000442,25.098451,-1.7958,0.145,9.44810,9.44810
1237.00,9.44289,25.200471,0.000440,25.098344,-1.7960,0.145,9.44936,9.44936
1238.00,9.44348,25.200478,0.000437,25.098348,-1.7961,0.145,9.44977,9.44977
1239.00,9.44427,25.200503,0.000437,25.098341,-1.7962,0.145,9.44672,9.44672
1240.00,9.44468,25.200508,0.000436,25.098269,-1.7963,0.145,9.44396,9.44396
1241.00,9.44482,25.200589,0.000439,25.098295,-1.7966,0.145,9.44097,9.44097
1242.00,9.44504,25.200696,0.000439,25.098367,-1.7971,0.145,9.43982,9.43982
1243.00,9.44537,25.200730,0.000438,25.098379,-1.7976,0.145,9.44035,9.44035
1244.00,9.44515,25.200745,0.000437,25.098356,-1.7982,0.145,9.44199,9.44199
1245.00,9.44501,25.200772,0.000436,25.098392,-1.7986,0.146,9.44532,9.44532
1246.00,9.44500,25.200749,0.000434,25.098345,-1.7990,0.146,9.44748,9.44748
1247.00,9.44517,25.200732,0.000434,25.098378,-1.7993,0.146,9.44897,9.44897
1248.00,9.44554,25.200722,0.000435,25.098322,-1.7996,0.145,9.45016,9.45016
1249.00,9.44538,25.200846,0.000434,25.098316,-1.7999,0.146,9.44876,9.44876
1250.00,9.44481,25.200903,0.000433,25.098283,-1.8001,0.146,9.44422,9.44422
1251.00,9.44448,25.200958,0.000429,25.098275,-1.8004,0.146,9.44114,9.44114
1252.00,9.44443,25.201052,0.000426,25.098268,-1.8006,0.146,9.43962,9.43962
1253.00,9.44416,25.201141,0.000427,25.098305,-1.8008,0.146,9.43873,9.43873
1254.00,9.44329,25.201131,0.000431,25.098347,-1.8011,0.146,9.43746,9.43746
1255.00,9.44261,25.201146,0.000430,25.098377,-1.8013,0.146,9.43349,9.43349
1256.00,9.44349,25.201158,0.000427,25.098345,-1.8016,0.146,9.42264,9.42264
1257.00,9.44419,25.201145,0.000426,25.098259,-1.8019,0.146,9.40507,9.40507
1258.00,9.44353,25.201177,0.000422,25.098249,-1.8021,0.146,9.38427,9.38427
1259.00,9.44124,25.201263,0.000417,25.098277,-1.8023,0.147,9.36559,9.36559
1260.00,9.43509,25.201256,0.000415,25.098238,-1.8027,0.147,9.35159,9.35159
1261.00,9.43431,25.201258,0.000414,25.098270,-1.8029,0.147,9.34336,9.34336
@9,2.0001,4.0, 1260.11 
1262.00,9.44307,25.201259,0.000412,25.098285,-1.8032,0.148,9.34009,9.34009
1263.00,9.44184,25.201263,0.000410,25.098311,-1.8035,0.148,9.33973,9.33973
1264.00,9.43304,25.201229,0.000410,25.098296,-1.8039,0.148,9.34048,9.34048
1265.00,9.40804,25.201288,0.000409,25.098295,-1.8043,0.148,9.34075,9.34075
1266.00,9.37959,25.201392,0.000410,25.098272,-1.8046,0.148,9.34029,9.34029
1267.00,9.35692,25.201470,0.000415,25.098255,-1.8050,0.148,9.33991,9.33991
1268.00,9.34798,25.201482,0.000418,25.098226,-1.8054,0.148,9.33715,9.33715
1269.00,9.34451,25.201587,0.000418,25.098287,-1.8056,0.148,9.33505,9.33505
1270.00,9.34377,25.201643,0.000417,25.098356,-1.8060,0.148,9.33682,9.33682
1271.00,9.34304,25.201652,0.000416,25.098397,-1.8063,0.149,9.34161,9.34161
1272.00,9.34179,25.201739,0.000415,25.098487,-1.8065,0.149,9.34776,9.34776
1273.00,9.33958,25.201778,0.000410,25.098480,-1.8067,0.149,9.35794,9.35794
1274.00,9.33892,25.201793,0.000408,25.098418,-1.8068,0.149,9.36997,9.36997
1275.00,9.33961,25.201836,0.000410,25.098398,-1.8069,0.150,9.38106,9.38106
1276.00,9.34150,25.201876,0.000413,25.098366,-1.8072,0.150,9.39098,9.39098
1277.00,9.34454,25.201904,0.000414,25.098304,-1.8073,0.150,9.40022,9.40022
1278.00,9.34708,25.202022,0.000418,25.098372,-1.8075,0.150,9.40819,9.40819
1279.00,9.35247,25.202023,0.000422,25.098355,-1.8080,0.150,9.41408,9.41408
1280.00,9.35896,25.202073,0.000425,25.098336,-1.8083,0.150,9.41846,9.41846
1281.00,9.36574,25.202145,0.000422,25.098333,-1.8086,0.150,9.42233,9.42233
1282.00,9.37217,25.202196,0.000422,25.098365,-1.8090,0.150,9.42529,9.42529
1283.00,9.37838,25.202205,0.000424,25.098327,-1.8094,0.150,9.42721,9.42721
1284.00,9.38518,25.202277,0.000425,25.098347,-1.8096,0.150,9.43069,9.43069
1285.00,9.39102,25.202401,0.000430,25.098488,-1.8099,0.150,9.43389,9.43389
1286.00,9.39620,25.202469,0.000437,25.098574,-1.8102,0.150,9.43513,9.43513
1287.00,9.40065,25.202516,0.000440,25.098624,-1.8105,0.150,9.43674,9.43674
1288.00,9.40503,25.202527,0.000440,25.098603,-1.8109,0.150,9.43799,9.43799
1289.00,9.41043,25.202559,0.000437,25.098619,-1.8113,0.150,9.43798,9.43798
1290.00,9.41545,25.202606,0.000437,25.098560,-1.8116,0.150,9.43789,9.43789
1291.00,9.41983,25.202580,0.000435,25.098514,-1.8119,0.150,9.43912,9.43912
1292.00,9.42368,25.202595,0.000434,25.098481,-1.8122,0.150,9.44060,9.44060
1293.00,9.42750,25.202626,0.000436,25.098504,-1.8125,0.150,9.44385,9.44385
1294.00,9.43085,25.202655,0.000440,25.098527,-1.8126,0.150,9.44658,9.44658
1295.00,9.43340,25.202565,0.000436,25.098526,-1.8129,0.150,9.44754,9.44754
1296.00,9.43529,25.202536,0.000432,25.098518,-1.8132,0.150,9.44786,9.44786
1297.00,9.43658,25.202640,0.000433,25.098523,-1.8136,0.151,9.44575,9.44575
1298.00,9.43734,25.202706,0.000432,25.098494,-1.8141,0.151,9.44164,9.44164
1299.00,9.43798,25.202672,0.000431,25.098435,-1.8145,0.151,9.43831,9.43831
1300.00,9.43881,25.202753,0.000434,25.098425,-1.8149,0.151,9.43789,9.43789
1301.00,9.43969,25.202859,0.000439,25.098464,-1.8151,0.151,9.43823,9.43823
1302.00,9.44061,25.202754,0.000437,25.098489,-1.8154,0.151,9.44162,9.44162
1303.00,9.44172,25.202711,0.000437,25.098519,-1.8156,0.151,9.44553,9.44553
1304.00,9.44258,25.202785,0.000439,25.098525,-1.8159,0.151,9.44829,9.44829
1305.00,9.44287,25.202747,0.000439,25.098453,-1.8162,0.151,9.44846,9.44846
1306.00,9.44325,25.202824,0.000439,25.098490,-1.8165,0.151,9.44803,9.44803
1307.00,9.44357,25.202978,0.000440,25.098504,-1.8168,0.151,9.44746,9.44746
1308.00,9.44417,25.203085,0.000438,25.098545,-1.8170,0.151,9.44686,9.44686
1309.00,9.44465,25.203160,0.000438,25.098578,-1.8173,0.151,9.44621,9.44621
1310.00,9.44505,25.203281,0.000439,25.098634,-1.8177,0.151,9.44708,9.44708
1311.00,9.44536,25.203214,0.000437,25.098525,-1.8182,0.151,9.44777,9.44777
1312.00,9.44552,25.203189,0.000440,25.098455,-1.8185,0.151,9.44708,9.44708
1313.00,9.44537,25.203123,0.000442,25.098389,-1.8189,0.151,9.44679,9.44679
1314.00,9.44504,25.203125,0.000441,25.098399,-1.8192,0.151,9.44650,9.44650
1315.00,9.44478,25.203091,0.000437,25.098397,-1.8194,0.151,9.44561,9.44561
1316.00,9.44474,25.203266,0.000442,25.098509,-1.8196,0.151,9.44512,9.44512
1317.00,9.44495,25.203223,0.000443,25.098465,-1.8197,0.151,9.44489,9.44489
1318.00,9.44553,25.203302,0.000446,25.098432,-1.8199,0.151,9.44405,9.44405
1319.00,9.44586,25.203285,0.000446,25.098411,-1.8200,0.151,9.44250,9.44250
1320.00,9.44579,25.203270,0.000444,25.098356,-1.8203,0.151,9.44181,9.44181
1321.00,9.44574,25.203191,0.000440,25.098270,-1.8205,0.151,9.44220,9.44220
1322.00,9.44566,25.203230,0.000437,25.098287,-1.8209,0.152,9.44262,9.44262
1323.00,9.44550,25.203294,0.000435,25.098328,-1.8214,0.152,9.44384,9.44384
1324.00,9.44538,25.203381,0.000432,25.098320,-1.8218,0.152,9.44627,9.44627
1325.00,9.44532,25.203419,0.000435,25.098301,-1.8221,0.152,9.44667,9.44667
1326.00,9.44529,25.203481,0.000437,25.098338,-1.8225,0.152,9.44625,9.44625
1327.00,9.44533,25.203356,0.000434,25.098195,-1.8229,0.152,9.44649,9.44649
1328.00,9.44525,25.203412,0.000433,25.098250,-1.8231,0.152,9.44628,9.44628
1329.00,9.44523,25.203509,0.000435,25.098305,-1.8234,0.152,9.44519,9.44519
1330.00,9.44495,25.203678,0.000436,25.098424,-1.8236,0.152,9.44505,9.44505
1331.00,9.44473,25.203725,0.000435,25.098407,-1.8239,0.152,9.44570,9.44570
1332.00,9.44498,25.204020,0.000439,25.098665,-1.8243,0.152,9.44615,9.44615
1333.00,9.44495,25.204043,0.000441,25.098630,-1.8247,0.152,9.44537,9.44537
1334.00,9.44496,25.203997,0.000438,25.098591,-1.8252,0.152,9.44626,9.44626
1335.00,9.44515,25.203903,0.000437,25.098489,-1.8256,0.152,9.44753,9.44753
1336.00,9.44543,25.203898,0.000439,25.098485,-1.8259,0.152,9.44826,9.44826
1337.00,9.44575,25.203833,0.000440,25.098424,-1.8260,0.152,9.44810,9.44810
1338.00,9.44599,25.203794,0.000438,25.098393,-1.8259,0.152,9.44921,9.44921
1339.00,9.44644,25.203917,0.000443,25.098468,-1.8260,0.152,9.44947,9.44947
1340.00,9.44702,25.204090,0.000445,25.098580,-1.8262,0.152,9.44942,9.44942
1341.00,9.44735,25.204178,0.000446,25.098605,-1.8267,0.152,9.44981,9.44981
1342.00,9.44772,25.204362,0.000447,25.098676,-1.8273,0.152,9.45082,9.45082
1343.00,9.44808,25.204403,0.000448,25.098657,-1.8280,0.152,9.45230,9.45230
1344.00,9.44848,25.204425,0.000446,25.098570,-1.8286,0.153,9.45343,9.45343
1345.00,9.44881,25.204472,0.000448,25.098518,-1.8289,0.153,9.45417,9.45417
1346.00,9.44929,25.204518,0.000446,25.098489,-1.8290,0.153,9.45452,9.45452
1347.00,9.44979,25.204441,0.000444,25.098334,-1.8292,0.153,9.45461,9.45461
1348.00,9.44998,25.204671,0.000447,25.098421,-1.8293,0.153,9.45346,9.45346
1349.00,9.45016,25.204643,0.000446,25.098428,-1.8294,0.153,9.45221,9.45221
1350.00,9.45063,25.204607,0.000447,25.098444,-1.8296,0.152,9.45236,9.45236
1351.00,9.45083,25.204672,0.000451,25.098482,-1.8298,0.152,9.45027,9.45027
1352.00,9.45051,25.204762,0.000459,25.098507,-1.8300,0.152,9.44826,9.44826
1353.00,9.45054,25.204695,0.000461,25.098468,-1.8302,0.152,9.44769,9.44769
1354.00,9.45043,25.204846,0.000467,25.098485,-1.8305,0.151,9.44567,9.44567
1355.00,9.45000,25.204930,0.000467,25.098505,-1.8307,0.151,9.44366,9.44366
1356.00,9.44980,25.204919,0.000463,25.098536,-1.8309,0.152,9.44441,9.44441
1357.00,9.44965,25.204927,0.000455,25.098537,-1.8312,0.152,9.44441,9.44441
1358.00,9.44925,25.204916,0.000451,25.098501,-1.8315,0.152,9.44270,9.44270
1359.00,9.44872,25.204912,0.000450,25.098518,-1.8319,0.152,9.44231,9.44231
1360.00,9.44794,25.204951,0.000450,25.098490,-1.8323,0.152,9.43998,9.43998
1361.00,9.44709,25.204999,0.000455,25.098455,-1.8328,0.152,9.43749,9.43749
1362.00,9.44620,25.205090,0.000459,25.098492,-1.8332,0.152,9.43547,9.43547
1363.00,9.44523,25.205113,0.000460,25.098459,-1.8335,0.151,9.43527,9.43527
1364.00,9.44456,25.205095,0.000460,25.098400,-1.8337,0.151,9.43698,9.43698
1365.00,9.44417,25.205037,0.000459,25.098305,-1.8341,0.151,9.43995,9.43995
1366.00,9.44383,25.205050,0.000455,25.098282,-1.8344,0.151,9.44226,9.44226
1367.00,9.44340,25.205003,0.000452,25.098233,-1.8346,0.152,9.44468,9.44468
1368.00,9.44305,25.205066,0.000449,25.098334,-1.8349,0.152,9.44540,9.44540
1369.00,9.44233,25.205085,0.000444,25.098384,-1.8352,0.152,9.44183,9.44183
1370.00,9.44077,25.205080,0.000438,25.098369,-1.8355,0.152,9.43638,9.43638
1371.00,9.43941,25.205122,0.000437,25.098401,-1.8359,0.153,9.43156,9.43156
1372.00,9.43841,25.205216,0.000437,25.098485,-1.8361,0.153,9.42710,9.42710
1373.00,9.43754,25.205223,0.000437,25.098434,-1.8364,0.153,9.42548,9.42548
1374.00,9.43722,25.205267,0.000439,25.098407,-1.8367,0.153,9.42798,9.42798
1375.00,9.43743,25.205436,0.000444,25.098535,-1.8370,0.153,9.43350,9.43350
1376.00,9.43728,25.205554,0.000445,25.098604,-1.8374,0.153,9.43738,9.43738
1377.00,9.43663,25.205552,0.000446,25.098616,-1.8377,0.153,9.44140,9.44140
1378.00,9.43659,25.205614,0.000449,25.098639,-1.8380,0.153,9.44379,9.44379
1379.00,9.43730,25.205669,0.000450,25.098640,-1.8382,0.153,9.44451,9.44451
1380.00,9.43815,25.205587,0.000448,25.098543,-1.8385,0.153,9.44684,9.44684
1381.00,9.43936,25.205504,0.000445,25.098464,-1.8386,0.153,9.45123,9.45123
1382.00,9.44114,25.205522,0.000444,25.098457,-1.8389,0.153,9.45422,9.45422
1383.00,9.44141,25.205535,0.000441,25.098444,-1.8394,0.153,9.45438,9.45438
1384.00,9.44194,25.205537,0.000439,25.098463,-1.8398,0.153,9.45320,9.45320
1385.00,9.44144,25.205636,0.000436,25.098519,-1.8402,0.153,9.44744,9.44744
1386.00,9.44051,25.205699,0.000438,25.098492,-1.8404,0.153,9.43977,9.43977
1387.00,9.43947,25.205756,0.000439,25.098474,-1.8404,0.153,9.43320,9.43320
1388.00,9.43854,25.205783,0.000443,25.098484,-1.8405,0.153,9.42926,9.42926
1389.00,9.43853,25.205760,0.000444,25.098406,-1.8406,0.153,9.42646,9.42646
1390.00,9.43929,25.205748,0.000446,25.098423,-1.8410,0.153,9.42651,9.42651
1391.00,9.44017,25.205736,0.000445,25.098387,-1.8414,0.153,9.42876,9.42876
1392.00,9.44075,25.205748,0.000441,25.098365,-1.8418,0.153,9.43298,9.43298
1393.00,9.44034,25.205853,0.000441,25.098435,-1.8423,0.154,9.43601,9.43601
1394.00,9.44022,25.205958,0.000441,25.098532,-1.8425,0.154,9.43926,9.43926
1395.00,9.44053,25.206052,0.000443,25.098535,-1.8426,0.154,9.44137,9.44137
1396.00,9.44041,25.206136,0.000444,25.098593,-1.8428,0.154,9.44095,9.44095
1397.00,9.43968,25.206184,0.000448,25.098612,-1.8430,0.154,9.43623,9.43623
1398.00,9.43843,25.206167,0.000447,25.098595,-1.8431,0.154,9.43162,9.43162
1399.00,9.43736,25.206211,0.000446,25.098601,-1.8434,0.154,9.42854,9.42854
1400.00,9.43576,25.206260,0.000440,25.098617,-1.8438,0.154,9.42512,9.42512
1401.00,9.43334,25.206327,0.000438,25.098663,-1.8441,0.154,9.42512,9.42512
1402.00,9.43262,25.206416,0.000436,25.098747,-1.8445,0.154,9.42716,9.42716
1403.00,9.43135,25.206461,0.000433,25.098697,-1.8449,0.155,9.42820,9.42820
1404.00,9.43158,25.206469,0.000432,25.098656,-1.8453,0.155,9.42489,9.42489
1405.00,9.43239,25.206515,0.000436,25.098661,-1.8456,0.154,9.42073,9.42073
1406.00,9.43331,25.206488,0.000433,25.098610,-1.8459,0.155,9.40967,9.40967
1407.00,9.43210,25.206588,0.000432,25.098598,-1.8462,0.155,9.39530,9.39530
1408.00,9.42932,25.206666,0.000430,25.098602,-1.8465,0.155,9.38352,9.38352
1409.00,9.42628,25.206785,0.000425,25.098658,-1.8470,0.155,9.37431,9.37431
1410.00,9.42772,25.206861,0.000420,25.098664,-1.8473,0.155,9.36730,9.36730
1411.00,9.43294,25.206908,0.000417,25.098621,-1.8476,0.156,9.36452,9.36452
@10,2.0001,4.0, 1410.162 
1412.00,9.43348,25.206815,0.000408,25.098539,-1.8479,0.156,9.36480,9.36480
1413.00,9.42242,25.206850,0.000406,25.098558,-1.8482,0.157,9.36355,9.36355
1414.00,9.40909,25.206909,0.000410,25.098520,-1.8485,0.157,9.36216,9.36216
1415.00,9.39656,25.206980,0.000413,25.098550,-1.8486,0.157,9.35984,9.35984
1416.00,9.38846,25.207150,0.000416,25.098695,-1.8489,0.157,9.35762,9.35762
1417.00,9.38383,25.207281,0.000417,25.098709,-1.8491,0.157,9.35586,9.35586
1418.00,9.37976,25.207388,0.000416,25.098724,-1.8493,0.157,9.35635,9.35635
1419.00,9.37629,25.207433,0.000415,25.098763,-1.8495,0.157,9.35858,9.35858
1420.00,9.37364,25.207457,0.000414,25.098767,-1.8499,0.157,9.36335,9.36335
1421.00,9.37005,25.207362,0.000413,25.098653,-1.8502,0.157,9.37100,9.37100
1422.00,9.36701,25.207375,0.000418,25.098685,-1.8506,0.157,9.38077,9.38077
1423.00,9.36491,25.207339,0.000422,25.098671,-1.8509,0.157,9.38973,9.38973
1424.00,9.36494,25.207282,0.000420,25.098585,-1.8510,0.158,9.39820,9.39820
1425.00,9.36748,25.207221,0.000420,25.098496,-1.8512,0.158,9.40420,9.40420
1426.00,9.37006,25.207270,0.000421,25.098513,-1.8516,0.158,9.40906,9.40906
1427.00,9.37312,25.207238,0.000421,25.098429,-1.8518,0.158,9.41235,9.41235
1428.00,9.37662,25.207271,0.000421,25.098376,-1.8521,0.158,9.41611,9.41611
1429.00,9.37861,25.207302,0.000422,25.098396,-1.8526,0.158,9.41902,9.41902
1430.00,9.38175,25.207344,0.000421,25.098421,-1.8530,0.158,9.42208,9.42208
1431.00,9.38685,25.207355,0.000423,25.098365,-1.8533,0.158,9.42410,9.42410
1432.00,9.39190,25.207433,0.000425,25.098410,-1.8537,0.158,9.42612,9.42612
1433.00,9.39593,25.207454,0.000425,25.098437,-1.8540,0.158,9.42940,9.42940
1434.00,9.40002,25.207495,0.000429,25.098441,-1.8545,0.158,9.43246,9.43246
1435.00,9.40420,25.207575,0.000434,25.098453,-1.8550,0.158,9.43596,9.43596
1436.00,9.40842,25.207679,0.000434,25.098503,-1.8554,0.158,9.43809,9.43809
1437.00,9.41259,25.207641,0.000432,25.098434,-1.8557,0.158,9.43944,9.43944
1438.00,9.41634,25.207734,0.000435,25.098503,-1.8559,0.158,9.43753,9.43753
1439.00,9.41963,25.207776,0.000434,25.098543,-1.8561,0.159,9.43515,9.43515
1440.00,9.42249,25.207798,0.000433,25.098603,-1.8561,0.159,9.43309,9.43309
1441.00,9.42499,25.207749,0.000435,25.098598,-1.8562,0.159,9.43321,9.43321
1442.00,9.42692,25.207927,0.000438,25.098743,-1.8564,0.159,9.43303,9.43303
1443.00,9.42852,25.207951,0.000441,25.098724,-1.8566,0.159,9.43491,9.43491
1444.00,9.43044,25.208069,0.000447,25.098824,-1.8567,0.159,9.43873,9.43873
1445.00,9.43214,25.208083,0.000450,25.098777,-1.8569,0.159,9.44064,9.44064
1446.00,9.43351,25.208182,0.000451,25.098825,-1.8571,0.159,9.44090,9.44090
1447.00,9.43452,25.208150,0.000449,25.098783,-1.8574,0.159,9.44161,9.44161
1448.00,9.43549,25.208040,0.000443,25.098701,-1.8578,0.159,9.44167,9.44167
1449.00,9.43619,25.208013,0.000438,25.098605,-1.8582,0.159,9.43997,9.43997
1450.00,9.43693,25.207948,0.000437,25.098524,-1.8587,0.159,9.43950,9.43950
1451.00,9.43760,25.207908,0.000437,25.098473,-1.8592,0.159,9.43964,9.43964
1452.00,9.43829,25.207970,0.000440,25.098490,-1.8598,0.159,9.44020,9.44020
1453.00,9.43861,25.208077,0.000445,25.098540,-1.8602,0.159,9.44015,9.44015
1454.00,9.43865,25.208063,0.000445,25.098545,-1.8605,0.159,9.44082,9.44082
1455.00,9.43856,25.208168,0.000445,25.098591,-1.8608,0.159,9.44062,9.44062
1456.00,9.43851,25.208332,0.000448,25.098674,-1.8611,0.159,9.44044,9.44044
1457.00,9.43854,25.208345,0.000443,25.098617,-1.8613,0.160,9.43945,9.43945
1458.00,9.43871,25.208378,0.000441,25.098565,-1.8615,0.160,9.43912,9.43912
1459.00,9.43932,25.208435,0.000442,25.098509,-1.8617,0.160,9.43926,9.43926
1460.00,9.43986,25.208542,0.000441,25.098559,-1.8619,0.160,9.43939,9.43939
1461.00,9.44001,25.208576,0.000441,25.098522,-1.8622,0.160,9.43922,9.43922
1462.00,9.44027,25.208655,0.000445,25.098606,-1.8625,0.160,9.44098,9.44098
1463.00,9.44094,25.208700,0.000445,25.098629,-1.8627,0.160,9.44349,9.44349
1464.00,9.44115,25.208712,0.000445,25.098631,-1.8631,0.160,9.44447,9.44447
1465.00,9.44120,25.208676,0.000446,25.098594,-1.8634,0.160,9.44543,9.44543
1466.00,9.44120,25.208714,0.000444,25.098606,-1.8636,0.160,9.44540,9.44540
1467.00,9.44116,25.208833,0.000445,25.098624,-1.8640,0.160,9.44384,9.44384
1468.00,9.44097,25.208905,0.000448,25.098583,-1.8643,0.160,9.44084,9.44084
1469.00,9.44078,25.209021,0.000445,25.098605,-1.8645,0.160,9.43804,9.43804
1470.00,9.44049,25.209115,0.000443,25.098562,-1.8649,0.160,9.43602,9.43602
1471.00,9.44023,25.209086,0.000441,25.098446,-1.8653,0.160,9.43530,9.43530
1472.00,9.43996,25.209058,0.000440,25.098359,-1.8654,0.160,9.43511,9.43511
1473.00,9.43976,25.209075,0.000438,25.098415,-1.8657,0.161,9.43547,9.43547
1474.00,9.43972,25.209087,0.000445,25.098375,-1.8660,0.160,9.43742,9.43742
1475.00,9.44005,25.209181,0.000451,25.098492,-1.8660,0.160,9.44010,9.44010
1476.00,9.44037,25.209302,0.000454,25.098625,-1.8662,0.160,9.44195,9.44195
1477.00,9.44056,25.209267,0.000454,25.098645,-1.8663,0.160,9.44299,9.44299
1478.00,9.44105,25.209317,0.000456,25.098677,-1.8665,0.160,9.44524,9.44524
1479.00,9.44152,25.209400,0.000457,25.098799,-1.8669,0.160,9.44700,9.44700
1480.00,9.44216,25.209390,0.000457,25.098841,-1.8673,0.160,9.44882,9.44882
1481.00,9.44296,25.209337,0.000458,25.098791,-1.8677,0.160,9.45025,9.45025
1482.00,9.44333,25.209438,0.000462,25.098826,-1.8681,0.160,9.45112,9.45112
1483.00,9.44304,25.209391,0.000464,25.098770,-1.8685,0.160,9.44967,9.44967
1484.00,9.44266,25.209346,0.000464,25.098739,-1.8689,0.160,9.44785,9.44785
1485.00,9.44260,25.209297,0.000461,25.098605,-1.8691,0.160,9.44542,9.44542
1486.00,9.44245,25.209369,0.000464,25.098605,-1.8692,0.160,9.44214,9.44214
1487.00,9.44235,25.209375,0.000466,25.098549,-1.8694,0.159,9.43996,9.43996
1488.00,9.44221,25.209504,0.000466,25.098547,-1.8697,0.159,9.43851,9.43851
1489.00,9.44231,25.209634,0.000463,25.098571,-1.8699,0.159,9.43784,9.43784
1490.00,9.44258,25.209759,0.000465,25.098607,-1.8701,0.159,9.43646,9.43646
1491.00,9.44288,25.209771,0.000462,25.098637,-1.8704,0.159,9.43847,9.43847
1492.00,9.44356,25.209762,0.000455,25.098622,-1.8707,0.160,9.44155,9.44155
1493.00,9.44408,25.209871,0.000456,25.098767,-1.8708,0.160,9.44322,9.44322
1494.00,9.44409,25.209912,0.000458,25.098759,-1.8710,0.160,9.44298,9.44298
1495.00,9.44366,25.209954,0.000462,25.098779,-1.8714,0.159,9.44301,9.44301
1496.00,9.44321,25.210031,0.000465,25.098720,-1.8718,0.159,9.44147,9.44147
1497.00,9.44282,25.210107,0.000469,25.098676,-1.8721,0.159,9.43725,9.43725
1498.00,9.44177,25.210097,0.000468,25.098589,-1.8725,0.159,9.43305,9.43305
1499.00,9.44042,25.210100,0.000465,25.098495,-1.8730,0.159,9.43022,9.43022
1500.00,9.43888,25.210108,0.000462,25.098444,-1.8734,0.159,9.42703,9.42703
1501.00,9.43730,25.210161,0.000456,25.098476,-1.8737,0.160,9.42486,9.42486
1502.00,9.43637,25.210172,0.000453,25.098540,-1.8741,0.160,9.42611,9.42611
1503.00,9.43645,25.210197,0.000451,25.098508,-1.8744,0.160,9.43172,9.43172
1504.00,9.43692,25.210270,0.000449,25.098577,-1.8747,0.160,9.43723,9.43723
1505.00,9.43713,25.210295,0.000448,25.098589,-1.8750,0.160,9.44165,9.44165
1506.00,9.43684,25.210265,0.000445,25.098551,-1.8753,0.160,9.44179,9.44179
1507.00,9.43638,25.210301,0.000444,25.098571,-1.8757,0.160,9.44016,9.44016
1508.00,9.43618,25.210298,0.000443,25.098568,-1.8760,0.160,9.43598,9.43598
1509.00,9.43578,25.210272,0.000440,25.098523,-1.8764,0.160,9.43105,9.43105
1510.00,9.43521,25.210322,0.000440,25.098498,-1.8767,0.160,9.42685,9.42685
1511.00,9.43364,25.210384,0.000444,25.098498,-1.8770,0.160,9.42533,9.42533
1512.00,9.43287,25.210410,0.000443,25.098449,-1.8772,0.160,9.42480,9.42480
1513.00,9.43162,25.210522,0.000442,25.098476,-1.8773,0.160,9.42546,9.42546
1514.00,9.43070,25.210569,0.000443,25.098523,-1.8775,0.160,9.42663,9.42663
1515.00,9.43036,25.210558,0.000438,25.098497,-1.8777,0.161,9.42837,9.42837
1516.00,9.43067,25.210585,0.000435,25.098496,-1.8780,0.161,9.43035,9.43035
1517.00,9.43059,25.210679,0.000437,25.098548,-1.8783,0.161,9.43035,9.43035
1518.00,9.43022,25.210664,0.000437,25.098548,-1.8787,0.161,9.42743,9.42743
1519.00,9.42996,25.210721,0.000439,25.098554,-1.8790,0.161,9.42499,9.42499
1520.00,9.43015,25.210794,0.000445,25.098603,-1.8792,0.161,9.42502,9.42502
1521.00,9.43080,25.210801,0.000444,25.098613,-1.8795,0.161,9.42668,9.42668
1522.00,9.43114,25.210791,0.000441,25.098605,-1.8797,0.161,9.42885,9.42885
1523.00,9.43078,25.210814,0.000441,25.098587,-1.8800,0.161,9.43249,9.43249
1524.00,9.43019,25.210793,0.000442,25.098565,-1.8804,0.161,9.43684,9.43684
1525.00,9.42981,25.210833,0.000440,25.098616,-1.8807,0.161,9.43927,9.43927
1526.00,9.43049,25.210813,0.000440,25.098575,-1.8809,0.161,9.44201,9.44201
1527.00,9.43175,25.210858,0.000441,25.098563,-1.8812,0.161,9.44488,9.44488
1528.00,9.43247,25.210906,0.000444,25.098566,-1.8815,0.161,9.44528,9.44528
1529.00,9.43292,25.210951,0.000443,25.098546,-1.8817,0.161,9.44294,9.44294
1530.00,9.43335,25.210949,0.000444,25.098497,-1.8821,0.161,9.43723,9.43723
1531.00,9.43224,25.211093,0.000446,25.098555,-1.8825,0.161,9.42999,9.42999
1532.00,9.43219,25.211174,0.000447,25.098541,-1.8830,0.161,9.42445,9.42445
1533.00,9.43185,25.211190,0.000445,25.098578,-1.8833,0.161,9.42134,9.42134
1534.00,9.43150,25.211183,0.000441,25.098557,-1.8836,0.161,9.42083,9.42083
1535.00,9.43136,25.211276,0.000441,25.098554,-1.8837,0.161,9.42329,9.42329
1536.00,9.43175,25.211294,0.000439,25.098560,-1.8838,0.162,9.42538,9.42538
1537.00,9.43313,25.211271,0.000438,25.098597,-1.8839,0.162,9.42476,9.42476
1538.00,9.43336,25.211273,0.000434,25.098592,-1.8840,0.162,9.42342,9.42342
1539.00,9.43272,25.211299,0.000436,25.098587,-1.8842,0.162,9.42144,9.42144
1540.00,9.43146,25.211277,0.000438,25.098594,-1.8846,0.162,9.42139,9.42139
1541.00,9.42989,25.211288,0.000438,25.098615,-1.8849,0.162,9.42257,9.42257
1542.00,9.42959,25.211330,0.000438,25.098582,-1.8851,0.162,9.42540,9.42540
1543.00,9.42966,25.211368,0.000437,25.098502,-1.8852,0.162,9.42751,9.42751
1544.00,9.42909,25.211399,0.000432,25.098505,-1.8854,0.162,9.42974,9.42974
1545.00,9.42841,25.211477,0.000431,25.098534,-1.8855,0.163,9.42986,9.42986
1546.00,9.42753,25.211527,0.000431,25.098503,-1.8857,0.163,9.43015,9.43015
1547.00,9.42674,25.211577,0.000433,25.098494,-1.8861,0.163,9.43059,9.43059
1548.00,9.42626,25.211644,0.000437,25.098578,-1.8865,0.163,9.43252,9.43252
1549.00,9.42653,25.211730,0.000443,25.098653,-1.8868,0.163,9.43599,9.43599
1550.00,9.42801,25.211692,0.000442,25.098587,-1.8872,0.163,9.44195,9.44195
1551.00,9.43004,25.211736,0.000446,25.098583,-1.8876,0.163,9.44487,9.44487
1552.00,9.43124,25.211707,0.000443,25.098577,-1.8880,0.163,9.44615,9.44615
1553.00,9.43203,25.211754,0.000444,25.098569,-1.8884,0.163,9.44483,9.44483
1554.00,9.43269,25.211781,0.000441,25.098521,-1.8888,0.163,9.43590,9.43590
1555.00,9.43434,25.211874,0.000440,25.098597,-1.8891,0.163,9.42017,9.42017
1556.00,9.43671,25.211951,0.000438,25.098659,-1.8894,0.163,9.40445,9.40445
1557.00,9.43798,25.212059,0.000439,25.098676,-1.8897,0.163,9.38812,9.38812
1558.00,9.44002,25.212125,0.000437,25.098662,-1.8899,0.163,9.37386,9.37386
1559.00,9.44358,25.212201,0.000437,25.098694,-1.8901,0.163,9.36685,9.36685
1560.00,9.44756,25.212245,0.000434,25.098667,-1.8904,0.164,9.36615,9.36615
1561.00,9.44810,25.212151,0.000429,25.098516,-1.8906,0.164,9.36815,9.36815
@11,2.0001,4.0, 1560.101 
1562.00,9.44201,25.212135,0.000427,25.098479,-1.8910,0.164,9.37170,9.37170
1563.00,9.42850,25.212142,0.000421,25.098418,-1.8912,0.164,9.37552,9.37552
1564.00,9.40195,25.212195,0.000414,25.098419,-1.8914,0.165,9.37675,9.37675
1565.00,9.38083,25.212223,0.000413,25.098368,-1.8917,0.165,9.37523,9.37523
1566.00,9.37154,25.212365,0.000412,25.098440,-1.8921,0.165,9.37308,9.37308
1567.00,9.36983,25.212456,0.000411,25.098495,-1.8925,0.166,9.37283,9.37283
1568.00,9.37176,25.212484,0.000414,25.098473,-1.8928,0.166,9.37449,9.37449
1569.00,9.37284,25.212559,0.000418,25.098471,-1.8932,0.165,9.37803,9.37803
1570.00,9.37222,25.212654,0.000417,25.098538,-1.8935,0.166,9.38353,9.38353
1571.00,9.37295,25.212752,0.000419,25.098571,-1.8938,0.166,9.39037,9.39037
1572.00,9.37516,25.212812,0.000417,25.098595,-1.8940,0.166,9.39514,9.39514
1573.00,9.37709,25.212893,0.000417,25.098663,-1.8943,0.166,9.39712,9.39712
1574.00,9.37796,25.212920,0.000419,25.098668,-1.8945,0.166,9.39881,9.39881
1575.00,9.37981,25.212891,0.000417,25.098561,-1.8947,0.166,9.40006,9.40006
1576.00,9.38218,25.212913,0.000417,25.098608,-1.8949,0.166,9.40199,9.40199
1577.00,9.38450,25.213023,0.000421,25.098695,-1.8952,0.166,9.40563,9.40563
1578.00,9.38752,25.213005,0.000418,25.098638,-1.8956,0.166,9.41051,9.41051
1579.00,9.39044,25.212968,0.000415,25.098544,-1.8959,0.166,9.41464,9.41464
1580.00,9.39298,25.213032,0.000415,25.098628,-1.8961,0.167,9.41895,9.41895
1581.00,9.39570,25.213023,0.000417,25.098554,-1.8963,0.167,9.42276,9.42276
1582.00,9.39838,25.212928,0.000415,25.098414,-1.8965,0.167,9.42599,9.42599
1583.00,9.40117,25.212986,0.000416,25.098460,-1.8969,0.167,9.42978,9.42978
1584.00,9.40454,25.213150,0.000418,25.098599,-1.8973,0.167,9.43254,9.43254
1585.00,9.40804,25.213281,0.000422,25.098654,-1.8976,0.167,9.43335,9.43335
1586.00,9.41180,25.213303,0.000421,25.098636,-1.8980,0.167,9.43263,9.43263
1587.00,9.41358,25.213444,0.000422,25.098695,-1.8981,0.168,9.43110,9.43110
1588.00,9.41542,25.213459,0.000425,25.098629,-1.8982,0.167,9.42835,9.42835
1589.00,9.41738,25.213408,0.000425,25.098571,-1.8985,0.167,9.42756,9.42756
1590.00,9.41935,25.213344,0.000423,25.098481,-1.8989,0.168,9.42902,9.42902
1591.00,9.42125,25.213337,0.000426,25.098485,-1.8993,0.167,9.43080,9.43080
1592.00,9.42288,25.213252,0.000427,25.098417,-1.8998,0.168,9.43252,9.43252
1593.00,9.42475,25.213357,0.000430,25.098516,-1.9002,0.168,9.43433,9.43433
1594.00,9.42653,25.213416,0.000432,25.098512,-1.9006,0.168,9.43509,9.43509
1595.00,9.42825,25.213506,0.000434,25.098520,-1.9010,0.168,9.43482,9.43482
1596.00,9.42944,25.213631,0.000435,25.098520,-1.9015,0.168,9.43338,9.43338
1597.00,9.43024,25.213725,0.000437,25.098495,-1.9018,0.168,9.43291,9.43291
1598.00,9.43099,25.213759,0.000435,25.098466,-1.9020,0.168,9.43303,9.43303
1599.00,9.43171,25.213745,0.000435,25.098392,-1.9022,0.168,9.43324,9.43324
1600.00,9.43234,25.213779,0.000435,25.098434,-1.9023,0.168,9.43309,9.43309
1601.00,9.43279,25.213815,0.000437,25.098520,-1.9024,0.168,9.43524,9.43524
1602.00,9.43323,25.213829,0.000436,25.098581,-1.9026,0.168,9.43691,9.43691
1603.00,9.43343,25.213763,0.000435,25.098537,-1.9029,0.168,9.43782,9.43782
1604.00,9.43337,25.213801,0.000438,25.098585,-1.9031,0.168,9.43755,9.43755
1605.00,9.43335,25.213812,0.000438,25.098579,-1.9031,0.168,9.43675,9.43675
1606.00,9.43350,25.213833,0.000435,25.098536,-1.9033,0.168,9.43501,9.43501
1607.00,9.43374,25.213917,0.000436,25.098566,-1.9036,0.168,9.43343,9.43343
1608.00,9.43420,25.213965,0.000436,25.098608,-1.9038,0.169,9.43262,9.43262
1609.00,9.43453,25.213951,0.000433,25.098559,-1.9040,0.169,9.43241,9.43241
1610.00,9.43448,25.213932,0.000432,25.098554,-1.9045,0.169,9.43295,9.43295
1611.00,9.43435,25.213945,0.000434,25.098609,-1.9049,0.169,9.43361,9.43361
1612.00,9.43418,25.213900,0.000434,25.098584,-1.9052,0.169,9.43298,9.43298
1613.00,9.43404,25.213928,0.000436,25.098563,-1.9056,0.169,9.43251,9.43251
1614.00,9.43407,25.214002,0.000439,25.098629,-1.9059,0.169,9.43357,9.43357
1615.00,9.43440,25.214052,0.000440,25.098634,-1.9061,0.169,9.43558,9.43558
1616.00,9.43495,25.214072,0.000440,25.098582,-1.9063,0.169,9.43724,9.43724
1617.00,9.43546,25.214087,0.000437,25.098520,-1.9065,0.169,9.43902,9.43902
1618.00,9.43564,25.214162,0.000436,25.098515,-1.9067,0.169,9.44019,9.44019
1619.00,9.43601,25.214175,0.000436,25.098528,-1.9070,0.169,9.44135,9.44135
1620.00,9.43665,25.214232,0.000440,25.098577,-1.9073,0.169,9.44325,9.44325
1621.00,9.43750,25.214200,0.000444,25.098553,-1.9078,0.169,9.44504,9.44504
1622.00,9.43797,25.214227,0.000448,25.098598,-1.9084,0.169,9.44692,9.44692
1623.00,9.43835,25.214252,0.000451,25.098652,-1.9089,0.169,9.44931,9.44931
1624.00,9.43903,25.214277,0.000454,25.098639,-1.9094,0.168,9.45001,9.45001
1625.00,9.43956,25.214314,0.000456,25.098616,-1.9098,0.168,9.44740,9.44740
1626.00,9.43990,25.214396,0.000457,25.098604,-1.9100,0.168,9.44430,9.44430
1627.00,9.44022,25.214413,0.000457,25.098609,-1.9101,0.168,9.44253,9.44253
1628.00,9.44024,25.214435,0.000459,25.098566,-1.9102,0.168,9.43862,9.43862
1629.00,9.43998,25.214495,0.000461,25.098564,-1.9104,0.168,9.43463,9.43463
1630.00,9.43953,25.214479,0.000460,25.098549,-1.9106,0.168,9.43045,9.43045
1631.00,9.43833,25.214568,0.000459,25.098623,-1.9107,0.168,9.42375,9.42375
1632.00,9.43679,25.214659,0.000461,25.098632,-1.9109,0.168,9.41651,9.41651
1633.00,9.43565,25.214749,0.000462,25.098654,-1.9111,0.168,9.41300,9.41300
1634.00,9.43488,25.214831,0.000460,25.098670,-1.9112,0.168,9.41187,9.41187
1635.00,9.43396,25.214886,0.000462,25.098579,-1.9113,0.168,9.41301,9.41301
1636.00,9.43307,25.214905,0.000462,25.098516,-1.9115,0.168,9.41713,9.41713
1637.00,9.43215,25.214931,0.000461,25.098475,-1.9117,0.168,9.42175,9.42175
1638.00,9.43099,25.214906,0.000457,25.098489,-1.9119,0.168,9.42627,9.42627
1639.00,9.42852,25.214940,0.000456,25.098489,-1.9121,0.168,9.42889,9.42889
1640.00,9.42709,25.215067,0.000452,25.098612,-1.9124,0.168,9.43010,9.43010
1641.00,9.42792,25.215113,0.000451,25.098641,-1.9129,0.168,9.42969,9.42969
1642.00,9.42754,25.215197,0.000452,25.098714,-1.9134,0.168,9.42735,9.42735
1643.00,9.42563,25.215299,0.000453,25.098705,-1.9139,0.168,9.42302,9.42302
1644.00,9.42445,25.215348,0.000455,25.098687,-1.9144,0.168,9.42009,9.42009
1645.00,9.42352,25.215366,0.000456,25.098663,-1.9148,0.168,9.41925,9.41925
1646.00,9.42299,25.215370,0.000455,25.098650,-1.9150,0.168,9.42010,9.42010
1647.00,9.42217,25.215417,0.000454,25.098640,-1.9152,0.168,9.42059,9.42059
1648.00,9.42110,25.215473,0.000452,25.098670,-1.9155,0.169,9.42077,9.42077
1649.00,9.42057,25.215498,0.000449,25.098650,-1.9158,0.169,9.42101,9.42101
1650.00,9.42069,25.215496,0.000446,25.098616,-1.9158,0.169,9.42173,9.42173
1651.00,9.42160,25.215518,0.000444,25.098604,-1.9160,0.169,9.42185,9.42185
1652.00,9.42290,25.215580,0.000444,25.098588,-1.9161,0.169,9.42488,9.42488
1653.00,9.42412,25.215562,0.000443,25.098546,-1.9162,0.169,9.42766,9.42766
1654.00,9.42464,25.215566,0.000442,25.098573,-1.9163,0.169,9.42975,9.42975
1655.00,9.42537,25.215605,0.000444,25.098573,-1.9166,0.169,9.43173,9.43173
1656.00,9.42595,25.215626,0.000446,25.098525,-1.9169,0.169,9.43316,9.43316
1657.00,9.42623,25.215626,0.000448,25.098436,-1.9173,0.169,9.43145,9.43145
1658.00,9.42559,25.215709,0.000452,25.098427,-1.9177,0.169,9.42878,9.42878
1659.00,9.42470,25.215799,0.000454,25.098452,-1.9179,0.169,9.42684,9.42684
1660.00,9.42422,25.215826,0.000456,25.098487,-1.9183,0.168,9.42362,9.42362
1661.00,9.42417,25.215845,0.000455,25.098526,-1.9187,0.168,9.42222,9.42222
1662.00,9.42471,25.215838,0.000452,25.098569,-1.9189,0.169,9.42387,9.42387
1663.00,9.42556,25.215877,0.000450,25.098617,-1.9192,0.169,9.42622,9.42622
1664.00,9.42584,25.215853,0.000449,25.098560,-1.9195,0.169,9.42564,9.42564
1665.00,9.42552,25.215880,0.000445,25.098525,-1.9198,0.169,9.42375,9.42375
1666.00,9.42509,25.215979,0.000444,25.098564,-1.9202,0.169,9.41960,9.41960
1667.00,9.42426,25.216000,0.000444,25.098617,-1.9205,0.169,9.41411,9.41411
1668.00,9.42329,25.215940,0.000440,25.098564,-1.9208,0.169,9.40985,9.40985
1669.00,9.42297,25.215901,0.000437,25.098515,-1.9210,0.170,9.40940,9.40940
1670.00,9.42282,25.215891,0.000435,25.098485,-1.9213,0.170,9.41172,9.41172
1671.00,9.42295,25.215937,0.000435,25.098496,-1.9215,0.170,9.41808,9.41808
1672.00,9.42343,25.215934,0.000431,25.098392,-1.9216,0.170,9.42443,9.42443
1673.00,9.42291,25.216018,0.000433,25.098412,-1.9219,0.170,9.42793,9.42793
1674.00,9.42176,25.216096,0.000435,25.098470,-1.9223,0.170,9.42937,9.42937
1675.00,9.42179,25.216169,0.000438,25.098522,-1.9224,0.170,9.43043,9.43043
1676.00,9.42219,25.216212,0.000436,25.098518,-1.9228,0.170,9.42931,9.42931
1677.00,9.42231,25.216300,0.000438,25.098582,-1.9232,0.170,9.42735,9.42735
1678.00,9.42263,25.216299,0.000438,25.098567,-1.9234,0.170,9.42594,9.42594
1679.00,9.42258,25.216420,0.000439,25.098620,-1.9236,0.170,9.42392,9.42392
1680.00,9.42185,25.216408,0.000437,25.098595,-1.9239,0.170,9.42279,9.42279
1681.00,9.42130,25.216445,0.000440,25.098617,-1.9241,0.170,9.42159,9.42159
1682.00,9.42152,25.216509,0.000443,25.098628,-1.9244,0.170,9.42262,9.42262
1683.00,9.42233,25.216593,0.000443,25.098626,-1.9247,0.170,9.42636,9.42636
1684.00,9.42291,25.216620,0.000440,25.098616,-1.9251,0.170,9.43080,9.43080
1685.00,9.42373,25.216765,0.000440,25.098652,-1.9254,0.170,9.43131,9.43131
1686.00,9.42425,25.216746,0.000437,25.098555,-1.9258,0.171,9.42930,9.42930
1687.00,9.42490,25.216814,0.000436,25.098570,-1.9260,0.171,9.42550,9.42550
1688.00,9.42526,25.216900,0.000436,25.098666,-1.9263,0.171,9.42123,9.42123
1689.00,9.42532,25.216938,0.000440,25.098704,-1.9266,0.171,9.41708,9.41708
1690.00,9.42512,25.216944,0.000442,25.098683,-1.9269,0.171,9.41503,9.41503
1691.00,9.42432,25.216967,0.000442,25.098712,-1.9272,0.171,9.41457,9.41457
1692.00,9.42298,25.216934,0.000441,25.098706,-1.9274,0.171,9.41449,9.41449
1693.00,9.42237,25.216917,0.000443,25.098676,-1.9275,0.171,9.41574,9.41574
1694.00,9.42214,25.216949,0.000439,25.098661,-1.9277,0.171,9.41758,9.41758
1695.00,9.42145,25.216989,0.000437,25.098674,-1.9278,0.171,9.41871,9.41871
1696.00,9.42146,25.217009,0.000433,25.098653,-1.9280,0.171,9.42138,9.42138
1697.00,9.42174,25.217037,0.000431,25.098604,-1.9282,0.171,9.42433,9.42433
1698.00,9.42187,25.217032,0.000432,25.098564,-1.9285,0.171,9.42498,9.42498
1699.00,9.42238,25.217038,0.000430,25.098519,-1.9288,0.172,9.42522,9.42522
1700.00,9.42275,25.217010,0.000430,25.098444,-1.9292,0.172,9.42591,9.42591
1701.00,9.42263,25.217091,0.000432,25.098492,-1.9294,0.172,9.42456,9.42456
1702.00,9.42217,25.217153,0.000433,25.098543,-1.9296,0.172,9.42394,9.42394
1703.00,9.42079,25.217258,0.000429,25.098572,-1.9299,0.172,9.42435,9.42435
1704.00,9.42012,25.217314,0.000429,25.098624,-1.9302,0.172,9.42175,9.42175
1705.00,9.42085,25.217416,0.000430,25.098720,-1.9303,0.172,9.41612,9.41612
1706.00,9.42180,25.217484,0.000430,25.098744,-1.9306,0.172,9.40746,9.40746
1707.00,9.42337,25.217566,0.000429,25.098772,-1.9309,0.172,9.39519,9.39519
1708.00,9.42419,25.217568,0.000425,25.098759,-1.9312,0.173,9.38358,9.38358
1709.00,9.42452,25.217572,0.000423,25.098705,-1.9315,0.173,9.37543,9.37543
1710.00,9.42332,25.217555,0.000417,25.098645,-1.9319,0.173,9.37201,9.37201
1711.00,9.42174,25.217561,0.000416,25.098578,-1.9322,0.174,9.37400,9.37400
@12,2.0001,4.0, 1710.046 
1712.00,9.42472,25.217532,0.000413,25.098535,-1.9325,0.174,9.37930,9.37930
1713.00,9.42197,25.217511,0.000414,25.098502,-1.9329,0.174,9.38449,9.38449
1714.00,9.40812,25.217523,0.000415,25.098510,-1.9333,0.174,9.38922,9.38922
1715.00,9.39549,25.217511,0.000417,25.098516,-1.9335,0.174,9.39265,9.39265
1716.00,9.38875,25.217572,0.000418,25.098601,-1.9337,0.174,9.39327,9.39327
1717.00,9.38741,25.217646,0.000418,25.098637,-1.9340,0.174,9.39274,9.39274
1718.00,9.38835,25.217771,0.000421,25.098702,-1.9343,0.174,9.39146,9.39146
1719.00,9.38939,25.217853,0.000421,25.098691,-1.9346,0.174,9.39064,9.39064
1720.00,9.38933,25.217917,0.000420,25.098705,-1.9350,0.175,9.39126,9.39126
1721.00,9.38952,25.217978,0.000417,25.098777,-1.9355,0.175,9.39462,9.39462
1722.00,9.39092,25.218032,0.000417,25.098807,-1.9358,0.175,9.39917,9.39917
1723.00,9.39143,25.218074,0.000416,25.098832,-1.9360,0.175,9.40464,9.40464
1724.00,9.39116,25.218126,0.000420,25.098822,-1.9362,0.175,9.40963,9.40963
1725.00,9.39199,25.218238,0.000422,25.098855,-1.9365,0.175,9.41495,9.41495
1726.00,9.39381,25.218276,0.000425,25.098788,-1.9368,0.175,9.41812,9.41812
1727.00,9.39639,25.218254,0.000425,25.098696,-1.9371,0.175,9.42013,9.42013
1728.00,9.39903,25.218246,0.000423,25.098605,-1.9373,0.175,9.42039,9.42039
1729.00,9.40155,25.218245,0.000422,25.098627,-1.9376,0.176,9.42179,9.42179
1730.00,9.40405,25.218343,0.000427,25.098673,-1.9379,0.175,9.42145,9.42145
1731.00,9.40610,25.218338,0.000424,25.098638,-1.9382,0.176,9.42287,9.42287
1732.00,9.40825,25.218362,0.000423,25.098638,-1.9384,0.176,9.42490,9.42490
1733.00,9.41030,25.218428,0.000425,25.098707,-1.9387,0.176,9.42884,9.42884
1734.00,9.41239,25.218531,0.000426,25.098771,-1.9388,0.176,9.43143,9.43143
1735.00,9.41431,25.218491,0.000422,25.098720,-1.9389,0.176,9.43349,9.43349
1736.00,9.41632,25.218533,0.000424,25.098689,-1.9391,0.176,9.43413,9.43413
1737.00,9.41845,25.218670,0.000428,25.098719,-1.9395,0.176,9.43404,9.43404
1738.00,9.42063,25.218691,0.000427,25.098677,-1.9397,0.176,9.43299,9.43299
1739.00,9.42256,25.218628,0.000426,25.098644,-1.9401,0.176,9.43104,9.43104
1740.00,9.42401,25.218593,0.000428,25.098594,-1.9403,0.176,9.42857,9.42857
1741.00,9.42499,25.218613,0.000431,25.098643,-1.9404,0.176,9.42665,9.42665
1742.00,9.42576,25.218593,0.000434,25.098675,-1.9405,0.176,9.42544,9.42544
1743.00,9.42632,25.218647,0.000438,25.098706,-1.9407,0.176,9.42391,9.42391
1744.00,9.42673,25.218736,0.000438,25.098683,-1.9409,0.176,9.42363,9.42363
1745.00,9.42700,25.218816,0.000439,25.098686,-1.9412,0.176,9.42455,9.42455
1746.00,9.42714,25.218854,0.000435,25.098638,-1.9416,0.176,9.42578,9.42578
1747.00,9.42759,25.218886,0.000433,25.098572,-1.9421,0.176,9.42695,9.42695
1748.00,9.42808,25.218885,0.000429,25.098509,-1.9425,0.176,9.42775,9.42775
1749.00,9.42859,25.218910,0.000425,25.098517,-1.9428,0.176,9.42919,9.42919
1750.00,9.42902,25.218951,0.000420,25.098553,-1.9430,0.177,9.43009,9.43009
1751.00,9.42934,25.219026,0.000421,25.098589,-1.9431,0.177,9.43159,9.43159
1752.00,9.42987,25.219085,0.000425,25.098623,-1.9432,0.177,9.43407,9.43407
1753.00,9.43033,25.219209,0.000429,25.098697,-1.9434,0.177,9.43677,9.43677
1754.00,9.43041,25.219197,0.000434,25.098639,-1.9435,0.177,9.43769,9.43769
1755.00,9.43032,25.219326,0.000441,25.098713,-1.9439,0.176,9.43747,9.43747
1756.00,9.43001,25.219342,0.000445,25.098751,-1.9443,0.176,9.43531,9.43531
1757.00,9.42970,25.219418,0.000443,25.098842,-1.9447,0.176,9.43191,9.43191
1758.00,9.42960,25.219409,0.000442,25.098818,-1.9450,0.176,9.43042,9.43042
1759.00,9.42999,25.219490,0.000441,25.098846,-1.9454,0.177,9.43048,9.43048
1760.00,9.43054,25.219456,0.000438,25.098756,-1.9457,0.177,9.43133,9.43133
1761.00,9.43111,25.219495,0.000433,25.098687,-1.9461,0.177,9.43244,9.43244
1762.00,9.43119,25.219481,0.000433,25.098590,-1.9465,0.177,9.43174,9.43174
1763.00,9.43104,25.219552,0.000434,25.098621,-1.9470,0.177,9.42907,9.42907
1764.00,9.43086,25.219564,0.000433,25.098615,-1.9473,0.177,9.42579,9.42579
1765.00,9.43054,25.219591,0.000433,25.098584,-1.9476,0.177,9.42245,9.42245
1766.00,9.43001,25.219654,0.000439,25.098654,-1.9479,0.177,9.41959,9.41959
1767.00,9.42949,25.219626,0.000440,25.098682,-1.9482,0.177,9.41974,9.41974
1768.00,9.42923,25.219571,0.000439,25.098631,-1.9483,0.177,9.42026,9.42026
1769.00,9.42889,25.219611,0.000439,25.098662,-1.9484,0.177,9.42046,9.42046
1770.00,9.42834,25.219681,0.000438,25.098743,-1.9486,0.177,9.42119,9.42119
1771.00,9.42791,25.219635,0.000433,25.098703,-1.9487,0.178,9.42324,9.42324
1772.00,9.42739,25.219733,0.000432,25.098674,-1.9489,0.178,9.42432,9.42432
1773.00,9.42651,25.219832,0.000435,25.098698,-1.9491,0.178,9.42463,9.42463
1774.00,9.42592,25.219930,0.000435,25.098689,-1.9494,0.178,9.42607,9.42607
1775.00,9.42571,25.219914,0.000437,25.098603,-1.9496,0.178,9.42819,9.42819
1776.00,9.42597,25.220004,0.000440,25.098613,-1.9497,0.177,9.42928,9.42928
1777.00,9.42639,25.220037,0.000439,25.098597,-1.9497,0.178,9.43059,9.43059
1778.00,9.42675,25.220076,0.000438,25.098570,-1.9501,0.178,9.43279,9.43279
1779.00,9.42652,25.220109,0.000438,25.098594,-1.9504,0.178,9.43302,9.43302
1780.00,9.42637,25.220178,0.000438,25.098649,-1.9508,0.178,9.43376,9.43376
1781.00,9.42667,25.220212,0.000439,25.098643,-1.9511,0.178,9.43576,9.43576
1782.00,9.42763,25.220280,0.000442,25.098709,-1.9514,0.178,9.43813,9.43813
1783.00,9.42865,25.220224,0.000443,25.098675,-1.9516,0.178,9.43832,9.43832
1784.00,9.42922,25.220196,0.000447,25.098581,-1.9518,0.178,9.43847,9.43847
1785.00,9.42981,25.220174,0.000448,25.098519,-1.9522,0.177,9.43753,9.43753
1786.00,9.43041,25.220175,0.000450,25.098510,-1.9526,0.177,9.43455,9.43455
1787.00,9.43092,25.220161,0.000451,25.098510,-1.9529,0.177,9.43186,9.43186
1788.00,9.43150,25.220270,0.000452,25.098533,-1.9531,0.177,9.43122,9.43122
1789.00,9.43186,25.220368,0.000450,25.098593,-1.9534,0.177,9.43112,9.43112
1790.00,9.43236,25.220443,0.000449,25.098648,-1.9536,0.178,9.43012,9.43012
1791.00,9.43228,25.220535,0.000448,25.098625,-1.9538,0.178,9.42919,9.42919
1792.00,9.43212,25.220533,0.000448,25.098512,-1.9541,0.178,9.42788,9.42788
1793.00,9.43223,25.220522,0.000447,25.098512,-1.9543,0.178,9.42714,9.42714
1794.00,9.43247,25.220556,0.000452,25.098542,-1.9546,0.177,9.42784,9.42784
1795.00,9.43247,25.220637,0.000454,25.098543,-1.9547,0.177,9.42747,9.42747
1796.00,9.43176,25.220711,0.000454,25.098586,-1.9549,0.177,9.42561,9.42561
1797.00,9.43052,25.220853,0.000454,25.098659,-1.9552,0.177,9.42168,9.42168
1798.00,9.42928,25.220922,0.000455,25.098639,-1.9556,0.177,9.41856,9.41856
1799.00,9.42845,25.220955,0.000452,25.098610,-1.9558,0.177,9.41520,9.41520
1800.00,9.42778,25.221022,0.000450,25.098631,-1.9562,0.177,9.41397,9.41397
1801.00,9.42657,25.221037,0.000450,25.098611,-1.9566,0.177,9.41398,9.41398
1802.00,9.42506,25.220975,0.000447,25.098586,-1.9568,0.178,9.41560,9.41560
1803.00,9.42360,25.220951,0.000445,25.098593,-1.9569,0.178,9.41524,9.41524
1804.00,9.42264,25.220994,0.000446,25.098671,-1.9570,0.178,9.41482,9.41482
1805.00,9.42180,25.220934,0.000447,25.098642,-1.9572,0.178,9.41477,9.41477
1806.00,9.42093,25.220905,0.000447,25.098590,-1.9574,0.178,9.41621,9.41621
1807.00,9.42090,25.221058,0.000448,25.098639,-1.9577,0.178,9.41902,9.41902
1808.00,9.42084,25.221165,0.000450,25.098660,-1.9581,0.178,9.42116,9.42116
1809.00,9.42021,25.221149,0.000447,25.098578,-1.9584,0.178,9.42135,9.42135
1810.00,9.41945,25.221207,0.000446,25.098611,-1.9588,0.178,9.42075,9.42075
1811.00,9.41909,25.221285,0.000448,25.098714,-1.9592,0.178,9.41977,9.41977
1812.00,9.41872,25.221335,0.000449,25.098766,-1.9595,0.178,9.41737,9.41737
1813.00,9.41809,25.221339,0.000449,25.098758,-1.9598,0.178,9.41579,9.41579
1814.00,9.41722,25.221379,0.000451,25.098746,-1.9602,0.178,9.41526,9.41526
1815.00,9.41627,25.221450,0.000451,25.098731,-1.9606,0.178,9.41422,9.41422
1816.00,9.41572,25.221511,0.000451,25.098782,-1.9608,0.178,9.41327,9.41327
1817.00,9.41617,25.221453,0.000451,25.098706,-1.9610,0.178,9.41388,9.41388
1818.00,9.41665,25.221568,0.000447,25.098805,-1.9612,0.178,9.41488,9.41488
1819.00,9.41693,25.221603,0.000442,25.098814,-1.9614,0.178,9.41682,9.41682
1820.00,9.41723,25.221585,0.000437,25.098745,-1.9615,0.178,9.41980,9.41980
1821.00,9.41763,25.221606,0.000433,25.098670,-1.9618,0.179,9.42210,9.42210
1822.00,9.41792,25.221693,0.000431,25.098716,-1.9619,0.179,9.42155,9.42155
1823.00,9.41799,25.221733,0.000434,25.098688,-1.9622,0.179,9.42065,9.42065
1824.00,9.41823,25.221805,0.000435,25.098678,-1.9626,0.179,9.42001,9.42001
1825.00,9.41840,25.221927,0.000437,25.098767,-1.9629,0.179,9.41877,9.41877
1826.00,9.41824,25.221979,0.000440,25.098790,-1.9632,0.179,9.41701,9.41701
1827.00,9.41776,25.221947,0.000441,25.098744,-1.9635,0.179,9.41722,9.41722
1828.00,9.41755,25.221864,0.000437,25.098661,-1.9637,0.179,9.41934,9.41934
1829.00,9.41792,25.221916,0.000439,25.098698,-1.9639,0.179,9.42034,9.42034
1830.00,9.41836,25.221853,0.000440,25.098612,-1.9641,0.179,9.42154,9.42154
1831.00,9.41882,25.221798,0.000439,25.098572,-1.9644,0.179,9.42373,9.42373
1832.00,9.41919,25.221840,0.000440,25.098607,-1.9648,0.179,9.42492,9.42492
1833.00,9.41973,25.221859,0.000442,25.098589,-1.9652,0.179,9.42570,9.42570
1834.00,9.42052,25.221863,0.000441,25.098595,-1.9655,0.179,9.42605,9.42605
1835.00,9.42077,25.221909,0.000441,25.098645,-1.9657,0.179,9.42308,9.42308
1836.00,9.42073,25.222027,0.000442,25.098644,-1.9658,0.179,9.42002,9.42002
1837.00,9.42071,25.222061,0.000441,25.098578,-1.9659,0.179,9.41956,9.41956
1838.00,9.42092,25.222133,0.000439,25.098597,-1.9660,0.179,9.41852,9.41852
1839.00,9.42120,25.222208,0.000440,25.098631,-1.9662,0.179,9.41851,9.41851
1840.00,9.42113,25.222239,0.000439,25.098625,-1.9667,0.179,9.42096,9.42096
1841.00,9.42112,25.222188,0.000437,25.098577,-1.9672,0.179,9.42363,9.42363
1842.00,9.42107,25.222241,0.000437,25.098629,-1.9675,0.180,9.42273,9.42273
1843.00,9.42102,25.222321,0.000440,25.098625,-1.9678,0.180,9.41977,9.41977
1844.00,9.42107,25.222348,0.000441,25.098622,-1.9680,0.180,9.41507,9.41507
1845.00,9.42047,25.222416,0.000441,25.098597,-1.9679,0.180,9.41098,9.41098
1846.00,9.41949,25.222505,0.000439,25.098622,-1.9679,0.180,9.40677,9.40677
1847.00,9.41858,25.222590,0.000436,25.098637,-1.9681,0.180,9.40415,9.40415
1848.00,9.41748,25.222675,0.000433,25.098705,-1.9684,0.180,9.40452,9.40452
1849.00,9.41712,25.222760,0.000434,25.098714,-1.9687,0.180,9.40896,9.40896
1850.00,9.41722,25.222806,0.000434,25.098743,-1.9690,0.180,9.41362,9.41362
1851.00,9.41718,25.222923,0.000438,25.098819,-1.9692,0.180,9.41819,9.41819
1852.00,9.41688,25.222893,0.000439,25.098778,-1.9695,0.180,9.42431,9.42431
1853.00,9.41645,25.222856,0.000442,25.098724,-1.9699,0.180,9.42847,9.42847
1854.00,9.41665,25.222810,0.000441,25.098706,-1.9704,0.180,9.42450,9.42450
1855.00,9.41642,25.222775,0.000440,25.098667,-1.9709,0.180,9.41624,9.41624
1856.00,9.41505,25.222701,0.000440,25.098624,-1.9713,0.180,9.40660,9.40660
1857.00,9.41374,25.222761,0.000439,25.098643,-1.9717,0.180,9.39197,9.39197
1858.00,9.41433,25.222806,0.000435,25.098639,-1.9719,0.181,9.37779,9.37779
1859.00,9.41815,25.222847,0.000429,25.098643,-1.9719,0.181,9.37092,9.37092
1860.00,9.42425,25.222923,0.000421,25.098666,-1.9720,0.181,9.36891,9.36891
1861.00,9.42738,25.223072,0.000420,25.098709,-1.9721,0.182,9.36967,9.36967
@13,2.0001,4.0, 1860.08500000001 
1862.00,9.43431,25.223121,0.000416,25.098712,-1.9721,0.182,9.37438,9.37438
1863.00,9.42594,25.223159,0.000412,25.098702,-1.9724,0.182,9.38003,9.38003
1864.00,9.40675,25.223191,0.000412,25.098646,-1.9729,0.182,9.38360,9.38360
1865.00,9.39124,25.223317,0.000414,25.098691,-1.9733,0.182,9.38592,9.38592
1866.00,9.38285,25.223346,0.000411,25.098664,-1.9736,0.183,9.38721,9.38721
1867.00,9.38099,25.223438,0.000414,25.098686,-1.9740,0.183,9.38835,9.38835
1868.00,9.38198,25.223547,0.000417,25.098781,-1.9744,0.183,9.38855,9.38855
1869.00,9.38291,25.223656,0.000418,25.098856,-1.9746,0.183,9.38916,9.38916
1870.00,9.38360,25.223604,0.000421,25.098850,-1.9748,0.183,9.39062,9.39062
1871.00,9.38456,25.223520,0.000420,25.098765,-1.9750,0.183,9.39303,9.39303
1872.00,9.38565,25.223495,0.000419,25.098756,-1.9753,0.183,9.39582,9.39582
1873.00,9.38685,25.223495,0.000418,25.098668,-1.9756,0.183,9.39907,9.39907
1874.00,9.38644,25.223518,0.000418,25.098616,-1.9758,0.183,9.40238,9.40238
1875.00,9.38710,25.223651,0.000417,25.098612,-1.9760,0.183,9.40554,9.40554
1876.00,9.38867,25.223781,0.000415,25.098671,-1.9764,0.184,9.40868,9.40868
1877.00,9.39103,25.223854,0.000414,25.098662,-1.9767,0.184,9.41156,9.41156
1878.00,9.39398,25.223863,0.000416,25.098639,-1.9770,0.184,9.41362,9.41362
1879.00,9.39647,25.223881,0.000415,25.098635,-1.9773,0.184,9.41575,9.41575
1880.00,9.39908,25.223873,0.000415,25.098597,-1.9776,0.184,9.41946,9.41946
1881.00,9.40159,25.223900,0.000419,25.098592,-1.9779,0.184,9.42233,9.42233
1882.00,9.40404,25.223901,0.000422,25.098566,-1.9781,0.184,9.42477,9.42477
1883.00,9.40627,25.223966,0.000419,25.098606,-1.9783,0.184,9.42836,9.42836
1884.00,9.40867,25.223952,0.000422,25.098597,-1.9785,0.184,9.43226,9.43226
1885.00,9.41105,25.223957,0.000423,25.098577,-1.9787,0.184,9.43316,9.43316
1886.00,9.41333,25.223978,0.000421,25.098600,-1.9789,0.184,9.43396,9.43396
1887.00,9.41563,25.224038,0.000419,25.098625,-1.9792,0.184,9.43472,9.43472
1888.00,9.41763,25.224039,0.000418,25.098575,-1.9797,0.184,9.43325,9.43325
1889.00,9.41942,25.224123,0.000417,25.098578,-1.9801,0.185,9.43109,9.43109
1890.00,9.42106,25.224110,0.000417,25.098575,-1.9803,0.185,9.42896,9.42896
1891.00,9.42214,25.224180,0.000419,25.098604,-1.9805,0.185,9.42516,9.42516
1892.00,9.42260,25.224197,0.000420,25.098594,-1.9806,0.185,9.42006,9.42006
1893.00,9.42286,25.224181,0.000425,25.098585,-1.9807,0.185,9.41725,9.41725
1894.00,9.42329,25.224170,0.000424,25.098559,-1.9808,0.185,9.41537,9.41537
1895.00,9.42401,25.224234,0.000424,25.098541,-1.9810,0.185,9.41660,9.41660
1896.00,9.42498,25.224224,0.000423,25.098501,-1.9814,0.185,9.42018,9.42018
1897.00,9.42585,25.224221,0.000425,25.098492,-1.9817,0.185,9.42540,9.42540
1898.00,9.42648,25.224375,0.000427,25.098587,-1.9820,0.185,9.42838,9.42838
1899.00,9.42708,25.224491,0.000431,25.098582,-1.9823,0.185,9.43052,9.43052
1900.00,9.42731,25.224560,0.000431,25.098603,-1.9827,0.185,9.43021,9.43021
1901.00,9.42714,25.224657,0.000433,25.098583,-1.9829,0.185,9.42875,9.42875
1902.00,9.42683,25.224762,0.000435,25.098588,-1.9830,0.185,9.42644,9.42644
1903.00,9.42662,25.224727,0.000434,25.098465,-1.9831,0.185,9.42753,9.42753
1904.00,9.42632,25.224752,0.000431,25.098448,-1.9833,0.185,9.43102,9.43102
1905.00,9.42687,25.224837,0.000433,25.098457,-1.9835,0.185,9.43482,9.43482
1906.00,9.42783,25.224878,0.000436,25.098456,-1.9837,0.185,9.43756,9.43756
1907.00,9.42792,25.224946,0.000436,25.098467,-1.9840,0.185,9.43964,9.43964
1908.00,9.42787,25.225024,0.000437,25.098584,-1.9843,0.185,9.43802,9.43802
1909.00,9.42742,25.224991,0.000444,25.098664,-1.9845,0.185,9.43135,9.43135
1910.00,9.42680,25.224969,0.000450,25.098668,-1.9848,0.185,9.42544,9.42544
1911.00,9.42701,25.225000,0.000452,25.098732,-1.9851,0.185,9.42217,9.42217
1912.00,9.42842,25.224990,0.000450,25.098669,-1.9854,0.185,9.41775,9.41775
1913.00,9.42923,25.225083,0.000448,25.098706,-1.9858,0.185,9.41447,9.41447
1914.00,9.42761,25.225200,0.000443,25.098683,-1.9861,0.185,9.41359,9.41359
1915.00,9.42638,25.225216,0.000442,25.098662,-1.9863,0.185,9.41279,9.41279
1916.00,9.42536,25.225219,0.000440,25.098626,-1.9865,0.185,9.41081,9.41081
1917.00,9.42450,25.225268,0.000444,25.098703,-1.9868,0.185,9.41104,9.41104
1918.00,9.42379,25.225284,0.000450,25.098663,-1.9870,0.185,9.41178,9.41178
1919.00,9.42276,25.225230,0.000453,25.098622,-1.9873,0.185,9.41204,9.41204
1920.00,9.42169,25.225337,0.000453,25.098729,-1.9877,0.185,9.41260,9.41260
1921.00,9.42117,25.225333,0.000456,25.098751,-1.9879,0.185,9.41316,9.41316
1922.00,9.42076,25.225322,0.000453,25.098714,-1.9881,0.185,9.41401,9.41401
1923.00,9.42038,25.225345,0.000452,25.098695,-1.9883,0.185,9.41540,9.41540
1924.00,9.41942,25.225481,0.000450,25.098702,-1.9885,0.185,9.41765,9.41765
1925.00,9.41782,25.225523,0.000446,25.098623,-1.9887,0.185,9.41683,9.41683
1926.00,9.41608,25.225583,0.000443,25.098581,-1.9889,0.185,9.41449,9.41449
1927.00,9.41430,25.225704,0.000444,25.098608,-1.9892,0.185,9.41106,9.41106
1928.00,9.41302,25.225744,0.000439,25.098591,-1.9895,0.185,9.40893,9.40893
1929.00,9.41266,25.225694,0.000438,25.098598,-1.9896,0.186,9.40770,9.40770
1930.00,9.41284,25.225615,0.000438,25.098537,-1.9899,0.186,9.40932,9.40932
1931.00,9.41292,25.225676,0.000436,25.098526,-1.9902,0.186,9.41305,9.41305
1932.00,9.41326,25.225643,0.000435,25.098481,-1.9905,0.186,9.41832,9.41832
1933.00,9.41386,25.225625,0.000434,25.098483,-1.9908,0.186,9.41983,9.41983
1934.00,9.41401,25.225687,0.000432,25.098491,-1.9912,0.186,9.41795,9.41795
1935.00,9.41421,25.225820,0.000433,25.098567,-1.9914,0.186,9.41672,9.41672
1936.00,9.41395,25.225831,0.000436,25.098543,-1.9916,0.186,9.41501,9.41501
1937.00,9.41382,25.225812,0.000437,25.098505,-1.9918,0.186,9.41136,9.41136
1938.00,9.41353,25.225795,0.000439,25.098466,-1.9920,0.186,9.40961,9.40961
1939.00,9.41353,25.225749,0.000442,25.098449,-1.9921,0.186,9.41159,9.41159
1940.00,9.41405,25.225684,0.000439,25.098381,-1.9923,0.185,9.41463,9.41463
1941.00,9.41480,25.225699,0.000432,25.098382,-1.9924,0.186,9.41791,9.41791
1942.00,9.41505,25.225753,0.000432,25.098377,-1.9925,0.186,9.42019,9.42019
1943.00,9.41500,25.225856,0.000434,25.098432,-1.9927,0.186,9.42123,9.42123
1944.00,9.41463,25.225969,0.000434,25.098491,-1.9929,0.186,9.42025,9.42025
1945.00,9.41421,25.226040,0.000435,25.098534,-1.9932,0.186,9.41612,9.41612
1946.00,9.41410,25.226087,0.000440,25.098570,-1.9935,0.186,9.41030,9.41030
1947.00,9.41387,25.226126,0.000440,25.098661,-1.9939,0.186,9.40574,9.40574
1948.00,9.41390,25.226119,0.000437,25.098609,-1.9943,0.186,9.40472,9.40472
1949.00,9.41381,25.226119,0.000437,25.098527,-1.9948,0.187,9.40592,9.40592
1950.00,9.41367,25.226113,0.000435,25.098499,-1.9951,0.187,9.40907,9.40907
1951.00,9.41409,25.226106,0.000433,25.098459,-1.9954,0.187,9.41416,9.41416
1952.00,9.41394,25.226249,0.000433,25.098512,-1.9956,0.187,9.41910,9.41910
1953.00,9.41404,25.226327,0.000432,25.098529,-1.9959,0.187,9.42210,9.42210
1954.00,9.41488,25.226457,0.000433,25.098579,-1.9961,0.187,9.42376,9.42376
1955.00,9.41573,25.226579,0.000437,25.098615,-1.9963,0.187,9.42392,9.42392
1956.00,9.41601,25.226649,0.000440,25.098661,-1.9967,0.187,9.42196,9.42196
1957.00,9.41632,25.226613,0.000438,25.098585,-1.9969,0.187,9.42009,9.42009
1958.00,9.41683,25.226685,0.000439,25.098628,-1.9971,0.187,9.41847,9.41847
1959.00,9.41658,25.226750,0.000439,25.098678,-1.9973,0.187,9.41605,9.41605
1960.00,9.41607,25.226808,0.000439,25.098664,-1.9975,0.187,9.41267,9.41267
1961.00,9.41473,25.226934,0.000443,25.098723,-1.9976,0.187,9.40989,9.40989
1962.00,9.41356,25.226965,0.000446,25.098739,-1.9976,0.187,9.40788,9.40788
1963.00,9.41293,25.227040,0.000447,25.098782,-1.9978,0.187,9.40568,9.40568
1964.00,9.41274,25.227009,0.000442,25.098697,-1.9980,0.187,9.40570,9.40570
1965.00,9.41316,25.226996,0.000439,25.098705,-1.9984,0.187,9.40827,9.40827
1966.00,9.41379,25.226974,0.000433,25.098680,-1.9987,0.188,9.41104,9.41104
1967.00,9.41475,25.227002,0.000429,25.098641,-1.9990,0.188,9.41371,9.41371
1968.00,9.41545,25.226956,0.000427,25.098576,-1.9994,0.188,9.41652,9.41652
1969.00,9.41587,25.227030,0.000433,25.098637,-1.9998,0.188,9.41845,9.41845
1970.00,9.41595,25.227101,0.000433,25.098698,-2.0001,0.188,9.41834,9.41834
1971.00,9.41559,25.227130,0.000433,25.098661,-2.0005,0.188,9.41839,9.41839
1972.00,9.41518,25.227209,0.000436,25.098684,-2.0008,0.188,9.41838,9.41838
1973.00,9.41484,25.227246,0.000440,25.098680,-2.0010,0.188,9.41761,9.41761
1974.00,9.41427,25.227219,0.000438,25.098609,-2.0011,0.188,9.41542,9.41542
1975.00,9.41369,25.227196,0.000439,25.098542,-2.0013,0.188,9.41482,9.41482
1976.00,9.41337,25.227247,0.000441,25.098570,-2.0015,0.188,9.41300,9.41300
1977.00,9.41263,25.227277,0.000439,25.098610,-2.0017,0.188,9.40894,9.40894
1978.00,9.41169,25.227311,0.000436,25.098612,-2.0020,0.188,9.40504,9.40504
1979.00,9.41089,25.227338,0.000434,25.098678,-2.0023,0.188,9.40320,9.40320
1980.00,9.41057,25.227542,0.000439,25.098802,-2.0025,0.188,9.40093,9.40093
1981.00,9.41048,25.227608,0.000436,25.098741,-2.0028,0.188,9.39934,9.39934
1982.00,9.41025,25.227612,0.000435,25.098694,-2.0031,0.188,9.39962,9.39962
1983.00,9.41009,25.227688,0.000433,25.098716,-2.0034,0.189,9.40120,9.40120
1984.00,9.41000,25.227775,0.000432,25.098698,-2.0037,0.189,9.40255,9.40255
1985.00,9.40991,25.227651,0.000424,25.098605,-2.0040,0.189,9.40544,9.40544
1986.00,9.40975,25.227648,0.000424,25.098618,-2.0042,0.189,9.40990,9.40990
1987.00,9.41012,25.227742,0.000428,25.098640,-2.0045,0.189,9.41440,9.41440
1988.00,9.41023,25.227750,0.000430,25.098612,-2.0047,0.189,9.41666,9.41666
1989.00,9.41001,25.227802,0.000433,25.098598,-2.0050,0.189,9.41793,9.41793
1990.00,9.40970,25.227949,0.000436,25.098658,-2.0053,0.189,9.41713,9.41713
1991.00,9.40961,25.227960,0.000437,25.098669,-2.0056,0.189,9.41635,9.41635
1992.00,9.40976,25.228009,0.000434,25.098668,-2.0059,0.190,9.41605,9.41605
1993.00,9.40965,25.228108,0.000434,25.098726,-2.0062,0.190,9.41624,9.41624
1994.00,9.40957,25.228075,0.000427,25.098702,-2.0064,0.190,9.41537,9.41537
1995.00,9.40955,25.228080,0.000431,25.098683,-2.0065,0.190,9.41362,9.41362
1996.00,9.40920,25.228214,0.000435,25.098796,-2.0067,0.190,9.41184,9.41184
1997.00,9.40980,25.228252,0.000437,25.098854,-2.0067,0.190,9.41109,9.41109
1998.00,9.41063,25.228232,0.000439,25.098839,-2.0069,0.190,9.40978,9.40978
1999.00,9.41115,25.228252,0.000444,25.098852,-2.0070,0.189,9.40971,9.40971
2000.00,9.41159,25.228244,0.000439,25.098882,-2.0072,0.190,9.41101,9.41101
2001.00,9.41208,25.228238,0.000435,25.098809,-2.0074,0.190,9.41174,9.41174
2002.00,9.41292,25.228218,0.000433,25.098745,-2.0077,0.190,9.41198,9.41198
2003.00,9.41391,25.228237,0.000435,25.098717,-2.0079,0.190,9.41259,9.41259
2004.00,9.41381,25.228325,0.000436,25.098768,-2.0081,0.190,9.41094,9.41094
2005.00,9.41300,25.228373,0.000438,25.098724,-2.0083,0.190,9.40594,9.40594
2006.00,9.41264,25.228355,0.000438,25.098685,-2.0084,0.190,9.39842,9.39842
2007.00,9.41197,25.228388,0.000440,25.098700,-2.0085,0.190,9.38822,9.38822
2008.00,9.41095,25.228415,0.000434,25.098692,-2.0087,0.190,9.37719,9.37719
2009.00,9.41185,25.228463,0.000431,25.098685,-2.0090,0.190,9.36847,9.36847
2010.00,9.41205,25.228522,0.000430,25.098676,-2.0095,0.191,9.36336,9.36336
2011.00,9.41325,25.228606,0.000426,25.098696,-2.0100,0.191,9.36255,9.36255
@14,2.0001,4.0, 2010.02100000001 
2012.00,9.41516,25.228625,0.000419,25.098592,-2.0104,0.191,9.36620,9.36620
2013.00,9.41073,25.228749,0.000420,25.098664,-2.0108,0.192,9.37206,9.37206
2014.00,9.39907,25.228745,0.000416,25.098601,-2.0110,0.192,9.37821,9.37821
2015.00,9.38810,25.228777,0.000413,25.098637,-2.0111,0.192,9.38483,9.38483
2016.00,9.38116,25.228774,0.000412,25.098589,-2.0113,0.192,9.38941,9.38941
2017.00,9.37964,25.228868,0.000412,25.098679,-2.0114,0.192,9.39145,9.39145
2018.00,9.38083,25.228897,0.000412,25.098635,-2.0116,0.192,9.39215,9.39215
2019.00,9.38253,25.228983,0.000413,25.098730,-2.0119,0.193,9.39220,9.39220
2020.00,9.38365,25.229007,0.000414,25.098725,-2.0121,0.193,9.39157,9.39157
2021.00,9.38172,25.229029,0.000418,25.098771,-2.0125,0.193,9.39049,9.39049
2022.00,9.38159,25.229075,0.000423,25.098835,-2.0130,0.192,9.39041,9.39041
2023.00,9.38262,25.229105,0.000424,25.098865,-2.0135,0.192,9.39244,9.39244
2024.00,9.38360,25.229131,0.000425,25.098813,-2.0140,0.193,9.39597,9.39597
2025.00,9.38424,25.229157,0.000423,25.098759,-2.0145,0.193,9.39934,9.39934
2026.00,9.38558,25.229176,0.000421,25.098736,-2.0148,0.193,9.40316,9.40316
2027.00,9.38741,25.229236,0.000417,25.098739,-2.0149,0.193,9.40607,9.40607
2028.00,9.38983,25.229163,0.000415,25.098610,-2.0151,0.194,9.40833,9.40833
2029.00,9.39275,25.229194,0.000416,25.098616,-2.0152,0.194,9.41077,9.41077
2030.00,9.39567,25.229287,0.000419,25.098656,-2.0153,0.194,9.41222,9.41222
2031.00,9.39815,25.229389,0.000422,25.098688,-2.0153,0.194,9.41389,9.41389
2032.00,9.40010,25.229435,0.000422,25.098660,-2.0155,0.194,9.41602,9.41602
2033.00,9.40168,25.229576,0.000424,25.098747,-2.0156,0.194,9.41626,9.41626
2034.00,9.40292,25.229606,0.000428,25.098736,-2.0158,0.194,9.41541,9.41541
2035.00,9.40418,25.229554,0.000431,25.098709,-2.0160,0.194,9.41556,9.41556
2036.00,9.40518,25.229613,0.000432,25.098710,-2.0163,0.194,9.41533,9.41533
2037.00,9.40623,25.229595,0.000438,25.098680,-2.0165,0.194,9.41454,9.41454
2038.00,9.40729,25.229590,0.000439,25.098678,-2.0169,0.194,9.41475,9.41475
2039.00,9.40863,25.229656,0.000437,25.098752,-2.0171,0.194,9.41546,9.41546
2040.00,9.41018,25.229749,0.000435,25.098727,-2.0174,0.194,9.41695,9.41695
2041.00,9.41184,25.229782,0.000436,25.098726,-2.0179,0.194,9.41848,9.41848
2042.00,9.41348,25.229787,0.000431,25.098648,-2.0182,0.194,9.42033,9.42033
2043.00,9.41485,25.229904,0.000431,25.098689,-2.0185,0.194,9.42217,9.42217
2044.00,9.41561,25.229933,0.000436,25.098645,-2.0188,0.194,9.42147,9.42147
2045.00,9.41578,25.229983,0.000435,25.098719,-2.0191,0.194,9.41852,9.41852
2046.00,9.41588,25.229950,0.000432,25.098706,-2.0193,0.194,9.41641,9.41641
2047.00,9.41619,25.230019,0.000434,25.098808,-2.0196,0.195,9.41483,9.41483
2048.00,9.41665,25.229967,0.000433,25.098735,-2.0197,0.195,9.41421,9.41421
2049.00,9.41708,25.230030,0.000429,25.098683,-2.0200,0.195,9.41683,9.41683
2050.00,9.41761,25.230049,0.000431,25.098620,-2.0202,0.195,9.42077,9.42077
2051.00,9.41826,25.230125,0.000432,25.098643,-2.0204,0.195,9.42362,9.42362
2052.00,9.41856,25.230182,0.000434,25.098707,-2.0206,0.195,9.42490,9.42490
2053.00,9.41889,25.230270,0.000435,25.098791,-2.0208,0.195,9.42577,9.42577
2054.00,9.41946,25.230299,0.000438,25.098886,-2.0210,0.195,9.42471,9.42471
2055.00,9.41976,25.230322,0.000438,25.098912,-2.0212,0.195,9.42332,9.42332
2056.00,9.41998,25.230340,0.000442,25.098902,-2.0216,0.195,9.42182,9.42182
2057.00,9.42014,25.230309,0.000438,25.098781,-2.0219,0.195,9.42107,9.42107
2058.00,9.42045,25.230297,0.000439,25.098759,-2.0222,0.195,9.42035,9.42035
2059.00,9.42068,25.230215,0.000439,25.098627,-2.0224,0.195,9.41948,9.41948
2060.00,9.42039,25.230259,0.000439,25.098641,-2.0226,0.195,9.41790,9.41790
2061.00,9.41980,25.230250,0.000434,25.098620,-2.0228,0.195,9.41611,9.41611
2062.00,9.41917,25.230305,0.000440,25.098664,-2.0230,0.195,9.41489,9.41489
2063.00,9.41870,25.230302,0.000441,25.098666,-2.0232,0.195,9.41370,9.41370
2064.00,9.41847,25.230364,0.000440,25.098706,-2.0235,0.195,9.41323,9.41323
2065.00,9.41866,25.230455,0.000444,25.098754,-2.0237,0.195,9.41316,9.41316
2066.00,9.41867,25.230596,0.000450,25.098830,-2.0239,0.195,9.41275,9.41275
2067.00,9.41828,25.230631,0.000449,25.098851,-2.0239,0.195,9.41134,9.41134
2068.00,9.41772,25.230733,0.000446,25.098857,-2.0240,0.195,9.40984,9.40984
2069.00,9.41690,25.230875,0.000448,25.098960,-2.0242,0.195,9.40797,9.40797
2070.00,9.41590,25.230892,0.000443,25.098924,-2.0244,0.195,9.40733,9.40733
2071.00,9.41488,25.230960,0.000444,25.098935,-2.0246,0.195,9.40664,9.40664
2072.00,9.41383,25.231028,0.000444,25.098896,-2.0249,0.195,9.40595,9.40595
2073.00,9.41273,25.231078,0.000444,25.098887,-2.0251,0.195,9.40458,9.40458
2074.00,9.41156,25.231155,0.000445,25.098926,-2.0254,0.195,9.40356,9.40356
2075.00,9.41062,25.231099,0.000445,25.098906,-2.0257,0.195,9.40210,9.40210
2076.00,9.40962,25.231096,0.000442,25.098922,-2.0260,0.195,9.40135,9.40135
2077.00,9.40895,25.231045,0.000439,25.098881,-2.0263,0.195,9.40230,9.40230
2078.00,9.40838,25.230992,0.000436,25.098910,-2.0265,0.196,9.40456,9.40456
2079.00,9.40814,25.230887,0.000431,25.098759,-2.0267,0.196,9.40747,9.40747
2080.00,9.40814,25.230953,0.000436,25.098796,-2.0269,0.196,9.41011,9.41011
2081.00,9.40826,25.230973,0.000437,25.098721,-2.0272,0.196,9.41292,9.41292
2082.00,9.40849,25.231057,0.000437,25.098825,-2.0275,0.196,9.41411,9.41411
2083.00,9.40822,25.231156,0.000442,25.098800,-2.0278,0.195,9.41294,9.41294
2084.00,9.40772,25.231200,0.000443,25.098846,-2.0282,0.195,9.41052,9.41052
2085.00,9.40715,25.231224,0.000438,25.098831,-2.0286,0.196,9.40873,9.40873
2086.00,9.40727,25.231178,0.000437,25.098768,-2.0287,0.196,9.40892,9.40892
2087.00,9.40768,25.231163,0.000436,25.098699,-2.0289,0.196,9.40933,9.40933
2088.00,9.40818,25.231154,0.000436,25.098667,-2.0292,0.196,9.41149,9.41149
2089.00,9.40854,25.231266,0.000437,25.098688,-2.0295,0.196,9.41293,9.41293
2090.00,9.40873,25.231278,0.000440,25.098661,-2.0297,0.196,9.41413,9.41413
2091.00,9.40877,25.231372,0.000442,25.098726,-2.0300,0.196,9.41225,9.41225
2092.00,9.40912,25.231514,0.000448,25.098798,-2.0304,0.195,9.41215,9.41215
2093.00,9.40988,25.231524,0.000448,25.098793,-2.0306,0.195,9.41229,9.41229
2094.00,9.41065,25.231563,0.000446,25.098821,-2.0308,0.196,9.41255,9.41255
2095.00,9.41076,25.231648,0.000448,25.098898,-2.0309,0.196,9.41011,9.41011
2096.00,9.41078,25.231650,0.000448,25.098855,-2.0311,0.196,9.40919,9.40919
2097.00,9.41060,25.231674,0.000448,25.098814,-2.0312,0.196,9.40622,9.40622
2098.00,9.41028,25.231722,0.000445,25.098762,-2.0313,0.196,9.40349,9.40349
2099.00,9.40980,25.231723,0.000445,25.098777,-2.0315,0.196,9.40223,9.40223
2100.00,9.40921,25.231786,0.000442,25.098679,-2.0316,0.196,9.40277,9.40277
2101.00,9.40886,25.231818,0.000440,25.098660,-2.0319,0.196,9.40451,9.40451
2102.00,9.40859,25.231853,0.000436,25.098632,-2.0323,0.196,9.40635,9.40635
2103.00,9.40862,25.231999,0.000438,25.098762,-2.0326,0.196,9.40763,9.40763
2104.00,9.40890,25.232066,0.000437,25.098703,-2.0331,0.196,9.40853,9.40853
2105.00,9.40924,25.232113,0.000436,25.098762,-2.0336,0.196,9.41007,9.41007
2106.00,9.40924,25.232213,0.000440,25.098866,-2.0338,0.196,9.41080,9.41080
2107.00,9.40911,25.232239,0.000442,25.098896,-2.0340,0.196,9.41074,9.41074
2108.00,9.40849,25.232185,0.000441,25.098823,-2.0342,0.196,9.40883,9.40883
2109.00,9.40795,25.232177,0.000441,25.098805,-2.0342,0.196,9.40824,9.40824
2110.00,9.40779,25.232188,0.000441,25.098786,-2.0343,0.196,9.40803,9.40803
2111.00,9.40803,25.232095,0.000435,25.098647,-2.0343,0.196,9.40858,9.40858
2112.00,9.40833,25.232179,0.000436,25.098689,-2.0344,0.196,9.41009,9.41009
2113.00,9.40842,25.232320,0.000438,25.098785,-2.0345,0.196,9.41342,9.41342
2114.00,9.40838,25.232357,0.000437,25.098769,-2.0348,0.197,9.41470,9.41470
2115.00,9.40868,25.232275,0.000440,25.098651,-2.0349,0.196,9.41517,9.41517
2116.00,9.40904,25.232429,0.000444,25.098751,-2.0352,0.196,9.41210,9.41210
2117.00,9.40880,25.232467,0.000444,25.098764,-2.0354,0.196,9.40761,9.40761
2118.00,9.40839,25.232461,0.000444,25.098706,-2.0356,0.196,9.40285,9.40285
2119.00,9.40792,25.232469,0.000443,25.098746,-2.0359,0.196,9.39975,9.39975
2120.00,9.40796,25.232594,0.000443,25.098883,-2.0361,0.196,9.39938,9.39938
2121.00,9.40841,25.232599,0.000442,25.098891,-2.0364,0.196,9.40276,9.40276
2122.00,9.40852,25.232558,0.000439,25.098816,-2.0367,0.196,9.40524,9.40524
2123.00,9.40830,25.232501,0.000437,25.098768,-2.0369,0.197,9.40774,9.40774
2124.00,9.40810,25.232564,0.000437,25.098770,-2.0372,0.197,9.40924,9.40924
2125.00,9.40776,25.232618,0.000438,25.098791,-2.0373,0.197,9.40790,9.40790
2126.00,9.40730,25.232699,0.000439,25.098829,-2.0375,0.197,9.40224,9.40224
2127.00,9.40680,25.232683,0.000440,25.098795,-2.0380,0.197,9.39757,9.39757
2128.00,9.40578,25.232766,0.000438,25.098820,-2.0383,0.197,9.39397,9.39397
2129.00,9.40472,25.232773,0.000437,25.098802,-2.0387,0.197,9.39294,9.39294
2130.00,9.40358,25.232820,0.000435,25.098767,-2.0392,0.197,9.39331,9.39331
2131.00,9.40353,25.232839,0.000432,25.098761,-2.0396,0.197,9.39616,9.39616
2132.00,9.40319,25.232962,0.000433,25.098809,-2.0397,0.197,9.40118,9.40118
2133.00,9.40270,25.232953,0.000433,25.098769,-2.0399,0.198,9.40517,9.40517
2134.00,9.40179,25.233029,0.000433,25.098745,-2.0401,0.198,9.40577,9.40577
2135.00,9.40130,25.233049,0.000434,25.098742,-2.0402,0.198,9.40409,9.40409
2136.00,9.40188,25.233098,0.000435,25.098727,-2.0403,0.198,9.40256,9.40256
2137.00,9.40206,25.233102,0.000433,25.098700,-2.0405,0.198,9.40224,9.40224
2138.00,9.40190,25.233235,0.000432,25.098747,-2.0406,0.198,9.40206,9.40206
2139.00,9.40201,25.233322,0.000433,25.098745,-2.0408,0.198,9.40110,9.40110
2140.00,9.40211,25.233423,0.000434,25.098759,-2.0410,0.198,9.40305,9.40305
2141.00,9.40191,25.233505,0.000432,25.098821,-2.0412,0.198,9.40544,9.40544
2142.00,9.40161,25.233543,0.000435,25.098862,-2.0415,0.198,9.40565,9.40565
2143.00,9.40167,25.233529,0.000439,25.098815,-2.0417,0.198,9.40504,9.40504
2144.00,9.40147,25.233436,0.000439,25.098828,-2.0419,0.198,9.40568,9.40568
2145.00,9.40125,25.233393,0.000437,25.098862,-2.0421,0.198,9.40418,9.40418
2146.00,9.40141,25.233298,0.000438,25.098800,-2.0424,0.198,9.40359,9.40359
2147.00,9.40274,25.233339,0.000436,25.098782,-2.0425,0.198,9.40527,9.40527
2148.00,9.40411,25.233336,0.000433,25.098838,-2.0425,0.198,9.40572,9.40572
2149.00,9.40443,25.233469,0.000433,25.098934,-2.0428,0.199,9.40476,9.40476
2150.00,9.40416,25.233509,0.000431,25.098872,-2.0430,0.199,9.40478,9.40478
2151.00,9.40386,25.233541,0.000427,25.098804,-2.0433,0.199,9.40274,9.40274
2152.00,9.40318,25.233563,0.000424,25.098791,-2.0436,0.199,9.39826,9.39826
2153.00,9.40264,25.233624,0.000426,25.098787,-2.0440,0.199,9.39624,9.39624
2154.00,9.40290,25.233656,0.000428,25.098744,-2.0442,0.199,9.39520,9.39520
2155.00,9.40306,25.233703,0.000429,25.098799,-2.0443,0.199,9.39198,9.39198
2156.00,9.40295,25.233707,0.000429,25.098792,-2.0444,0.199,9.38793,9.38793
2157.00,9.40223,25.233767,0.000429,25.098820,-2.0447,0.199,9.38091,9.38091
2158.00,9.40157,25.233843,0.000426,25.098890,-2.0450,0.199,9.37297,9.37297
2159.00,9.40156,25.233901,0.000423,25.098974,-2.0452,0.200,9.36657,9.36657
2160.00,9.39826,25.233877,0.000417,25.098880,-2.0455,0.200,9.36346,9.36346
2161.00,9.39523,25.233969,0.000413,25.098917,-2.0458,0.200,9.36438,9.36438
@15,2.0001,4.0, 2160.06200000001 
2162.00,9.39308,25.234005,0.000413,25.098886,-2.0460,0.201,9.36986,9.36986
2163.00,9.39464,25.233962,0.000409,25.098730,-2.0461,0.201,9.37618,9.37618
2164.00,9.38910,25.234042,0.000405,25.098631,-2.0463,0.201,9.38173,9.38173
2165.00,9.38004,25.234197,0.000406,25.098711,-2.0465,0.201,9.38455,9.38455
2166.00,9.37557,25.234254,0.000408,25.098705,-2.0467,0.202,9.38475,9.38475
2167.00,9.37609,25.234314,0.000409,25.098750,-2.0470,0.202,9.38428,9.38428
2168.00,9.37794,25.234373,0.000410,25.098781,-2.0472,0.202,9.38402,9.38402
2169.00,9.37866,25.234382,0.000411,25.098786,-2.0474,0.202,9.38426,9.38426
2170.00,9.37917,25.234337,0.000410,25.098734,-2.0477,0.202,9.38693,9.38693
2171.00,9.37979,25.234363,0.000414,25.098739,-2.0479,0.202,9.39038,9.39038
2172.00,9.38148,25.234372,0.000412,25.098756,-2.0480,0.202,9.39380,9.39380
2173.00,9.38238,25.234470,0.000415,25.098869,-2.0482,0.202,9.39638,9.39638
2174.00,9.38261,25.234388,0.000415,25.098836,-2.0484,0.203,9.39840,9.39840
2175.00,9.38313,25.234405,0.000419,25.098862,-2.0486,0.202,9.39910,9.39910
2176.00,9.38399,25.234534,0.000418,25.098941,-2.0489,0.203,9.39879,9.39879
2177.00,9.38546,25.234602,0.000421,25.098937,-2.0493,0.203,9.39836,9.39836
2178.00,9.38764,25.234626,0.000418,25.098893,-2.0497,0.203,9.39856,9.39856
2179.00,9.38988,25.234720,0.000418,25.098904,-2.0501,0.203,9.39985,9.39985
2180.00,9.39218,25.234741,0.000414,25.098828,-2.0504,0.203,9.40231,9.40231
2181.00,9.39404,25.234751,0.000413,25.098772,-2.0505,0.203,9.40493,9.40493
2182.00,9.39543,25.234758,0.000411,25.098752,-2.0507,0.203,9.40783,9.40783
2183.00,9.39666,25.234738,0.000410,25.098730,-2.0509,0.203,9.40979,9.40979
2184.00,9.39775,25.234834,0.000412,25.098806,-2.0511,0.203,9.41084,9.41084
2185.00,9.39907,25.234978,0.000418,25.098887,-2.0514,0.203,9.41105,9.41105
2186.00,9.40060,25.234990,0.000420,25.098874,-2.0518,0.203,9.41149,9.41149
2187.00,9.40215,25.234968,0.000421,25.098833,-2.0520,0.203,9.41157,9.41157
2188.00,9.40350,25.235050,0.000425,25.098837,-2.0523,0.203,9.41197,9.41197
2189.00,9.40481,25.235035,0.000429,25.098727,-2.0526,0.203,9.41255,9.41255
2190.00,9.40588,25.234991,0.000427,25.098676,-2.0530,0.203,9.41292,9.41292
2191.00,9.40670,25.235006,0.000429,25.098719,-2.0532,0.204,9.41305,9.41305
2192.00,9.40741,25.235054,0.000430,25.098718,-2.0535,0.203,9.41339,9.41339
2193.00,9.40802,25.235040,0.000426,25.098656,-2.0536,0.204,9.41249,9.41249
2194.00,9.40846,25.235081,0.000422,25.098735,-2.0538,0.204,9.41190,9.41190
2195.00,9.40919,25.235138,0.000423,25.098802,-2.0541,0.204,9.41232,9.41232
2196.00,9.41010,25.235181,0.000428,25.098812,-2.0544,0.204,9.41280,9.41280
2197.00,9.41079,25.235346,0.000432,25.098889,-2.0548,0.204,9.41129,9.41129
2198.00,9.41122,25.235381,0.000437,25.098855,-2.0551,0.204,9.41169,9.41169
2199.00,9.41164,25.235508,0.000438,25.098900,-2.0552,0.204,9.41145,9.41145
2200.00,9.41165,25.235530,0.000439,25.098870,-2.0554,0.204,9.41026,9.41026
2201.00,9.41158,25.235526,0.000434,25.098784,-2.0555,0.204,9.40900,9.40900
2202.00,9.41143,25.235449,0.000434,25.098692,-2.0556,0.204,9.40891,9.40891
2203.00,9.41114,25.235481,0.000433,25.098700,-2.0557,0.204,9.40800,9.40800
2204.00,9.41095,25.235452,0.000433,25.098656,-2.0560,0.204,9.40766,9.40766
2205.00,9.41090,25.235419,0.000428,25.098600,-2.0561,0.204,9.40810,9.40810
2206.00,9.41083,25.235505,0.000431,25.098695,-2.0564,0.204,9.40798,9.40798
2207.00,9.41069,25.235583,0.000432,25.098748,-2.0566,0.204,9.40944,9.40944
2208.00,9.41093,25.235630,0.000435,25.098829,-2.0569,0.204,9.41179,9.41179
2209.00,9.41096,25.235639,0.000437,25.098826,-2.0572,0.204,9.41229,9.41229
2210.00,9.41069,25.235748,0.000438,25.098833,-2.0575,0.204,9.41129,9.41129
2211.00,9.41030,25.235825,0.000442,25.098795,-2.0578,0.204,9.41096,9.41096
2212.00,9.41005,25.235843,0.000437,25.098760,-2.0582,0.204,9.40979,9.40979
2213.00,9.40985,25.235960,0.000436,25.098757,-2.0586,0.205,9.40856,9.40856
2214.00,9.41023,25.236027,0.000433,25.098738,-2.0588,0.205,9.41015,9.41015
2215.00,9.41042,25.236095,0.000437,25.098799,-2.0590,0.205,9.41140,9.41140
2216.00,9.40998,25.236070,0.000434,25.098747,-2.0591,0.205,9.41090,9.41090
2217.00,9.40963,25.236137,0.000437,25.098831,-2.0591,0.205,9.41036,9.41036
2218.00,9.40955,25.236144,0.000437,25.098879,-2.0592,0.205,9.40951,9.40951
2219.00,9.40934,25.236127,0.000440,25.098847,-2.0594,0.205,9.40690,9.40690
2220.00,9.40916,25.236133,0.000438,25.098838,-2.0595,0.205,9.40556,9.40556
2221.00,9.40908,25.236199,0.000436,25.098886,-2.0597,0.205,9.40673,9.40673
2222.00,9.40930,25.236153,0.000432,25.098798,-2.0599,0.205,9.40821,9.40821
2223.00,9.40951,25.236180,0.000433,25.098759,-2.0601,0.205,9.40844,9.40844
2224.00,9.40951,25.236222,0.000433,25.098800,-2.0602,0.205,9.40840,9.40840
2225.00,9.40933,25.236376,0.000436,25.098901,-2.0605,0.205,9.40895,9.40895
2226.00,9.40963,25.236398,0.000439,25.098860,-2.0609,0.205,9.41155,9.41155
2227.00,9.41044,25.236439,0.000442,25.098839,-2.0614,0.205,9.41415,9.41415
2228.00,9.41080,25.236437,0.000439,25.098852,-2.0617,0.205,9.41699,9.41699
2229.00,9.41114,25.236442,0.000441,25.098781,-2.0620,0.205,9.42023,9.42023
2230.00,9.41169,25.236347,0.000440,25.098651,-2.0622,0.205,9.42170,9.42170
2231.00,9.41204,25.236339,0.000441,25.098632,-2.0622,0.205,9.41948,9.41948
2232.00,9.41213,25.236433,0.000446,25.098690,-2.0623,0.205,9.41606,9.41606
2233.00,9.41225,25.236537,0.000449,25.098662,-2.0623,0.205,9.41387,9.41387
2234.00,9.41186,25.236596,0.000448,25.098713,-2.0624,0.205,9.40990,9.40990
2235.00,9.41130,25.236713,0.000450,25.098754,-2.0627,0.204,9.40441,9.40441
2236.00,9.41046,25.236767,0.000449,25.098769,-2.0631,0.204,9.40158,9.40158
2237.00,9.40976,25.236792,0.000449,25.098745,-2.0634,0.204,9.40071,9.40071
2238.00,9.40987,25.236795,0.000452,25.098777,-2.0637,0.204,9.40088,9.40088
2239.00,9.41022,25.236852,0.000453,25.098786,-2.0642,0.204,9.40291,9.40291
2240.00,9.41034,25.236813,0.000451,25.098714,-2.0644,0.204,9.40627,9.40627
2241.00,9.41028,25.236873,0.000451,25.098728,-2.0646,0.204,9.40824,9.40824
2242.00,9.41006,25.236938,0.000450,25.098707,-2.0649,0.204,9.40890,9.40890
2243.00,9.40998,25.236960,0.000447,25.098606,-2.0652,0.205,9.40824,9.40824
2244.00,9.41019,25.237008,0.000447,25.098567,-2.0654,0.205,9.40685,9.40685
2245.00,9.40993,25.237127,0.000449,25.098618,-2.0655,0.205,9.40695,9.40695
2246.00,9.40895,25.237149,0.000447,25.098664,-2.0656,0.205,9.40653,9.40653
2247.00,9.40768,25.237089,0.000447,25.098603,-2.0657,0.205,9.40603,9.40603
2248.00,9.40728,25.237107,0.000446,25.098668,-2.0659,0.205,9.40486,9.40486
2249.00,9.40645,25.237134,0.000445,25.098681,-2.0660,0.205,9.40381,9.40381
2250.00,9.40535,25.237078,0.000443,25.098649,-2.0663,0.205,9.40187,9.40187
2251.00,9.40437,25.237111,0.000441,25.098598,-2.0665,0.205,9.39895,9.39895
2252.00,9.40323,25.237254,0.000442,25.098738,-2.0667,0.205,9.39522,9.39522
2253.00,9.40206,25.237314,0.000441,25.098744,-2.0669,0.205,9.39192,9.39192
2254.00,9.40100,25.237302,0.000438,25.098700,-2.0670,0.205,9.38961,9.38961
2255.00,9.40097,25.237379,0.000438,25.098740,-2.0672,0.205,9.39021,9.39021
2256.00,9.40176,25.237358,0.000438,25.098706,-2.0673,0.205,9.39462,9.39462
2257.00,9.40222,25.237303,0.000435,25.098628,-2.0676,0.205,9.39880,9.39880
2258.00,9.40208,25.237291,0.000433,25.098630,-2.0677,0.205,9.40205,9.40205
2259.00,9.40149,25.237311,0.000433,25.098649,-2.0678,0.206,9.40491,9.40491
2260.00,9.40142,25.237309,0.000432,25.098635,-2.0681,0.206,9.40695,9.40695
2261.00,9.40165,25.237448,0.000433,25.098728,-2.0684,0.206,9.40667,9.40667
2262.00,9.40182,25.237500,0.000435,25.098753,-2.0686,0.206,9.40749,9.40749
2263.00,9.40165,25.237584,0.000434,25.098747,-2.0690,0.206,9.40856,9.40856
2264.00,9.40109,25.237547,0.000434,25.098707,-2.0693,0.206,9.40762,9.40762
2265.00,9.40102,25.237595,0.000436,25.098753,-2.0697,0.206,9.40539,9.40539
2266.00,9.40091,25.237595,0.000436,25.098757,-2.0701,0.206,9.40394,9.40394
2267.00,9.40099,25.237643,0.000436,25.098757,-2.0704,0.206,9.40193,9.40193
2268.00,9.40047,25.237670,0.000435,25.098747,-2.0708,0.206,9.39770,9.39770
2269.00,9.39955,25.237779,0.000435,25.098775,-2.0712,0.206,9.39450,9.39450
2270.00,9.39888,25.237872,0.000435,25.098828,-2.0712,0.206,9.39248,9.39248
2271.00,9.39878,25.237874,0.000432,25.098786,-2.0712,0.207,9.39081,9.39081
2272.00,9.39943,25.237938,0.000434,25.098819,-2.0713,0.207,9.39132,9.39132
2273.00,9.40030,25.237950,0.000437,25.098846,-2.0713,0.207,9.39469,9.39469
2274.00,9.40107,25.238032,0.000440,25.098924,-2.0713,0.207,9.39835,9.39835
2275.00,9.40130,25.238055,0.000440,25.098876,-2.0715,0.207,9.39993,9.39993
2276.00,9.40081,25.238079,0.000441,25.098799,-2.0719,0.207,9.39998,9.39998
2277.00,9.40006,25.238062,0.000437,25.098723,-2.0721,0.207,9.39893,9.39893
2278.00,9.39982,25.238068,0.000434,25.098692,-2.0724,0.207,9.39913,9.39913
2279.00,9.39987,25.238083,0.000434,25.098680,-2.0727,0.207,9.40052,9.40052
2280.00,9.39977,25.238074,0.000431,25.098655,-2.0730,0.207,9.40262,9.40262
2281.00,9.39939,25.238131,0.000431,25.098748,-2.0731,0.207,9.40345,9.40345
2282.00,9.39940,25.238128,0.000430,25.098725,-2.0733,0.207,9.40475,9.40475
2283.00,9.39907,25.238158,0.000431,25.098730,-2.0736,0.207,9.40384,9.40384
2284.00,9.39876,25.238136,0.000428,25.098628,-2.0738,0.207,9.40155,9.40155
2285.00,9.39863,25.238138,0.000426,25.098603,-2.0741,0.208,9.39882,9.39882
2286.00,9.39839,25.238112,0.000422,25.098551,-2.0742,0.208,9.39939,9.39939
2287.00,9.39864,25.238216,0.000425,25.098655,-2.0744,0.208,9.40061,9.40061
2288.00,9.39951,25.238240,0.000423,25.098649,-2.0747,0.208,9.40313,9.40313
2289.00,9.40086,25.238280,0.000422,25.098677,-2.0749,0.208,9.40572,9.40572
2290.00,9.40218,25.238420,0.000425,25.098710,-2.0752,0.208,9.40979,9.40979
2291.00,9.40344,25.238451,0.000428,25.098670,-2.0754,0.208,9.41338,9.41338
2292.00,9.40450,25.238494,0.000425,25.098647,-2.0756,0.208,9.41481,9.41481
2293.00,9.40491,25.238587,0.000426,25.098666,-2.0757,0.208,9.41358,9.41358
2294.00,9.40484,25.238646,0.000430,25.098690,-2.0758,0.208,9.41055,9.41055
2295.00,9.40447,25.238605,0.000430,25.098637,-2.0759,0.208,9.40603,9.40603
2296.00,9.40468,25.238660,0.000430,25.098657,-2.0762,0.208,9.40073,9.40073
2297.00,9.40436,25.238545,0.000431,25.098556,-2.0765,0.208,9.39712,9.39712
2298.00,9.40447,25.238554,0.000433,25.098511,-2.0768,0.208,9.39796,9.39796
2299.00,9.40494,25.238620,0.000430,25.098485,-2.0771,0.208,9.40318,9.40318
2300.00,9.40560,25.238656,0.000428,25.098494,-2.0773,0.208,9.40891,9.40891
2301.00,9.40608,25.238786,0.000429,25.098562,-2.0774,0.208,9.41314,9.41314
2302.00,9.40667,25.238935,0.000433,25.098608,-2.0776,0.208,9.41425,9.41425
2303.00,9.40822,25.239066,0.000436,25.098675,-2.0777,0.208,9.41229,9.41229
2304.00,9.40882,25.239088,0.000436,25.098674,-2.0780,0.208,9.40505,9.40505
2305.00,9.40870,25.239197,0.000438,25.098720,-2.0782,0.208,9.39469,9.39469
2306.00,9.40831,25.239199,0.000436,25.098676,-2.0785,0.208,9.38468,9.38468
2307.00,9.40682,25.239310,0.000431,25.098728,-2.0787,0.209,9.37392,9.37392
2308.00,9.40587,25.239277,0.000423,25.098646,-2.0789,0.209,9.36382,9.36382
2309.00,9.40932,25.239337,0.000422,25.098689,-2.0792,0.209,9.35930,9.35930
2310.00,9.41403,25.239285,0.000417,25.098575,-2.0795,0.209,9.35941,9.35941
2311.00,9.41328,25.239354,0.000412,25.098625,-2.0798,0.210,9.36205,9.36205
@16,2.0001,4.0, 2310.102 
2312.00,9.40621,25.239368,0.000413,25.098627,-2.0800,0.210,9.36859,9.36859
2313.00,9.39838,25.239382,0.000412,25.098633,-2.0803,0.210,9.37466,9.37466
2314.00,9.38490,25.239494,0.000411,25.098686,-2.0805,0.210,9.37834,9.37834
2315.00,9.37483,25.239629,0.000416,25.098814,-2.0808,0.210,9.38079,9.38079
2316.00,9.37108,25.239594,0.000416,25.098818,-2.0810,0.210,9.38162,9.38162
2317.00,9.37224,25.239607,0.000413,25.098847,-2.0812,0.210,9.38158,9.38158
2318.00,9.37378,25.239659,0.000410,25.098903,-2.0812,0.211,9.38238,9.38238
2319.00,9.37483,25.239606,0.000405,25.098893,-2.0812,0.211,9.38471,9.38471
2320.00,9.37577,25.239541,0.000401,25.098833,-2.0813,0.211,9.38700,9.38700
2321.00,9.37726,25.239590,0.000401,25.098799,-2.0814,0.212,9.38916,9.38916
2322.00,9.37880,25.239637,0.000403,25.098824,-2.0815,0.212,9.39203,9.39203
2323.00,9.37923,25.239704,0.000404,25.098858,-2.0817,0.212,9.39617,9.39617
2324.00,9.37976,25.239802,0.000411,25.098892,-2.0820,0.212,9.39872,9.39872
2325.00,9.38113,25.239904,0.000413,25.098896,-2.0824,0.212,9.40064,9.40064
2326.00,9.38282,25.240056,0.000414,25.098914,-2.0828,0.212,9.40256,9.40256
2327.00,9.38512,25.240053,0.000411,25.098834,-2.0833,0.212,9.40414,9.40414
2328.00,9.38804,25.240138,0.000413,25.098864,-2.0838,0.212,9.40506,9.40506
2329.00,9.39085,25.240120,0.000412,25.098786,-2.0841,0.212,9.40655,9.40655
2330.00,9.39312,25.240122,0.000411,25.098857,-2.0843,0.212,9.40818,9.40818
2331.00,9.39498,25.240018,0.000410,25.098776,-2.0844,0.212,9.40949,9.40949
2332.00,9.39642,25.240167,0.000416,25.098849,-2.0845,0.212,9.41072,9.41072
2333.00,9.39806,25.240146,0.000418,25.098790,-2.0845,0.212,9.41250,9.41250
2334.00,9.40009,25.240275,0.000419,25.098893,-2.0848,0.212,9.41469,9.41469
2335.00,9.40223,25.240420,0.000422,25.098943,-2.0850,0.212,9.41720,9.41720
2336.00,9.40410,25.240564,0.000425,25.099080,-2.0851,0.213,9.41830,9.41830
2337.00,9.40543,25.240498,0.000422,25.099013,-2.0853,0.213,9.41751,9.41751
2338.00,9.40670,25.240568,0.000421,25.099075,-2.0855,0.213,9.41562,9.41562
2339.00,9.40783,25.240604,0.000422,25.099041,-2.0854,0.213,9.41366,9.41366
2340.00,9.40891,25.240610,0.000422,25.098965,-2.0857,0.213,9.41189,9.41189
2341.00,9.40989,25.240676,0.000428,25.098987,-2.0858,0.213,9.41081,9.41081
2342.00,9.41051,25.240722,0.000430,25.098962,-2.0860,0.213,9.41054,9.41054
2343.00,9.41074,25.240682,0.000431,25.098879,-2.0864,0.213,9.41004,9.41004
2344.00,9.41088,25.240641,0.000434,25.098844,-2.0868,0.213,9.40902,9.40902
2345.00,9.41102,25.240615,0.000436,25.098834,-2.0871,0.213,9.40750,9.40750
2346.00,9.41153,25.240595,0.000429,25.098780,-2.0875,0.213,9.40880,9.40880
2347.00,9.41211,25.240697,0.000427,25.098853,-2.0878,0.213,9.41054,9.41054
2348.00,9.41233,25.240764,0.000428,25.098810,-2.0880,0.213,9.41120,9.41120
2349.00,9.41246,25.240797,0.000429,25.098791,-2.0881,0.213,9.41326,9.41326
2350.00,9.41282,25.240841,0.000429,25.098774,-2.0882,0.213,9.41500,9.41500
2351.00,9.41289,25.240838,0.000428,25.098725,-2.0882,0.213,9.41360,9.41360
2352.00,9.41269,25.240850,0.000431,25.098693,-2.0883,0.213,9.41139,9.41139
2353.00,9.41206,25.240909,0.000430,25.098756,-2.0885,0.213,9.40974,9.40974
2354.00,9.41128,25.241009,0.000428,25.098865,-2.0888,0.214,9.40761,9.40761
2355.00,9.41059,25.241077,0.000428,25.098912,-2.0891,0.214,9.40676,9.40676
2356.00,9.41022,25.241097,0.000431,25.098968,-2.0893,0.214,9.40756,9.40756
2357.00,9.41020,25.241127,0.000430,25.099012,-2.0896,0.214,9.40812,9.40812
2358.00,9.40996,25.241221,0.000434,25.099084,-2.0899,0.214,9.40802,9.40802
2359.00,9.40948,25.241166,0.000437,25.098973,-2.0901,0.214,9.40719,9.40719
2360.00,9.40914,25.241121,0.000437,25.098908,-2.0904,0.214,9.40670,9.40670
2361.00,9.40882,25.241243,0.000439,25.098873,-2.0908,0.214,9.40485,9.40485
2362.00,9.40865,25.241244,0.000439,25.098784,-2.0911,0.214,9.40452,9.40452
2363.00,9.40867,25.241253,0.000440,25.098711,-2.0914,0.214,9.40593,9.40593
2364.00,9.40875,25.241306,0.000438,25.098662,-2.0918,0.214,9.40696,9.40696
2365.00,9.40873,25.241458,0.000438,25.098785,-2.0922,0.214,9.40637,9.40637
2366.00,9.40867,25.241450,0.000436,25.098803,-2.0924,0.214,9.40818,9.40818
2367.00,9.40846,25.241542,0.000436,25.098855,-2.0924,0.214,9.40927,9.40927
2368.00,9.40833,25.241622,0.000432,25.098879,-2.0925,0.214,9.40954,9.40954
2369.00,9.40827,25.241704,0.000429,25.098917,-2.0925,0.215,9.41051,9.41051
2370.00,9.40811,25.241682,0.000430,25.098864,-2.0925,0.215,9.41304,9.41304
2371.00,9.40840,25.241627,0.000434,25.098807,-2.0929,0.214,9.41368,9.41368
2372.00,9.40874,25.241594,0.000435,25.098800,-2.0934,0.214,9.41385,9.41385
2373.00,9.40920,25.241554,0.000434,25.098794,-2.0939,0.215,9.41430,9.41430
2374.00,9.40951,25.241601,0.000436,25.098845,-2.0943,0.214,9.41345,9.41345
2375.00,9.40940,25.241637,0.000435,25.098831,-2.0946,0.215,9.41080,9.41080
2376.00,9.40902,25.241719,0.000430,25.098862,-2.0949,0.215,9.40857,9.40857
2377.00,9.40869,25.241872,0.000434,25.098978,-2.0951,0.215,9.40698,9.40698
2378.00,9.40875,25.241852,0.000434,25.098917,-2.0952,0.215,9.40611,9.40611
2379.00,9.40930,25.241827,0.000434,25.098861,-2.0955,0.215,9.40727,9.40727
2380.00,9.40973,25.241854,0.000434,25.098848,-2.0959,0.215,9.40925,9.40925
2381.00,9.41010,25.241982,0.000436,25.098901,-2.0960,0.215,9.41096,9.41096
2382.00,9.41042,25.241976,0.000435,25.098768,-2.0962,0.215,9.41157,9.41157
2383.00,9.41024,25.242125,0.000437,25.098838,-2.0965,0.215,9.41017,9.41017
2384.00,9.40967,25.242164,0.000438,25.098817,-2.0967,0.215,9.40652,9.40652
2385.00,9.40931,25.242215,0.000438,25.098773,-2.0968,0.215,9.40395,9.40395
2386.00,9.40916,25.242235,0.000439,25.098771,-2.0969,0.215,9.40340,9.40340
2387.00,9.40936,25.242289,0.000437,25.098803,-2.0972,0.215,9.40581,9.40581
2388.00,9.40982,25.242304,0.000435,25.098811,-2.0974,0.216,9.40941,9.40941
2389.00,9.41013,25.242368,0.000434,25.098828,-2.0976,0.216,9.41343,9.41343
2390.00,9.41011,25.242417,0.000439,25.098918,-2.0977,0.215,9.41571,9.41571
2391.00,9.40991,25.242542,0.000442,25.098993,-2.0978,0.215,9.41665,9.41665
2392.00,9.41015,25.242541,0.000444,25.099009,-2.0979,0.215,9.41734,9.41734
2393.00,9.41071,25.242508,0.000444,25.098948,-2.0981,0.215,9.41825,9.41825
2394.00,9.41132,25.242615,0.000449,25.099068,-2.0983,0.215,9.41901,9.41901
2395.00,9.41194,25.242615,0.000449,25.098965,-2.0986,0.215,9.41828,9.41828
2396.00,9.41250,25.242531,0.000445,25.098840,-2.0989,0.215,9.41633,9.41633
2397.00,9.41199,25.242549,0.000446,25.098798,-2.0991,0.215,9.41308,9.41308
2398.00,9.41197,25.242657,0.000448,25.098849,-2.0992,0.215,9.41004,9.41004
2399.00,9.41163,25.242619,0.000447,25.098723,-2.0994,0.215,9.40598,9.40598
2400.00,9.41077,25.242696,0.000451,25.098783,-2.0997,0.215,9.40368,9.40368
2401.00,9.41011,25.242812,0.000456,25.098844,-2.0999,0.215,9.40305,9.40305
2402.00,9.40963,25.242862,0.000452,25.098856,-2.1001,0.215,9.40168,9.40168
2403.00,9.40945,25.242943,0.000454,25.098876,-2.1003,0.215,9.40023,9.40023
2404.00,9.40984,25.243034,0.000453,25.098957,-2.1004,0.215,9.40257,9.40257
2405.00,9.41082,25.243009,0.000448,25.098890,-2.1005,0.215,9.40846,9.40846
2406.00,9.41235,25.242992,0.000445,25.098841,-2.1005,0.215,9.41563,9.41563
2407.00,9.41322,25.243021,0.000448,25.098806,-2.1007,0.215,9.42090,9.42090
2408.00,9.41314,25.242969,0.000447,25.098743,-2.1010,0.215,9.42314,9.42314
2409.00,9.41236,25.242932,0.000444,25.098641,-2.1014,0.215,9.41950,9.41950
2410.00,9.41126,25.242963,0.000442,25.098682,-2.1017,0.215,9.41090,9.41090
2411.00,9.41052,25.242943,0.000440,25.098671,-2.1019,0.215,9.40021,9.40021
2412.00,9.40906,25.243014,0.000439,25.098745,-2.1022,0.215,9.39228,9.39228
2413.00,9.40884,25.243072,0.000441,25.098797,-2.1023,0.215,9.38696,9.38696
2414.00,9.40909,25.243167,0.000447,25.098899,-2.1024,0.215,9.38560,9.38560
2415.00,9.40665,25.243212,0.000448,25.098909,-2.1026,0.215,9.38758,9.38758
2416.00,9.40661,25.243240,0.000448,25.098910,-2.1027,0.215,9.38825,9.38825
2417.00,9.40786,25.243235,0.000449,25.098852,-2.1028,0.215,9.39039,9.39039
2418.00,9.40812,25.243303,0.000449,25.098872,-2.1030,0.215,9.39264,9.39264
2419.00,9.40414,25.243287,0.000442,25.098833,-2.1032,0.215,9.39353,9.39353
2420.00,9.40182,25.243349,0.000440,25.098819,-2.1034,0.215,9.39270,9.39270
2421.00,9.40074,25.243463,0.000441,25.098787,-2.1037,0.215,9.39252,9.39252
2422.00,9.39974,25.243523,0.000440,25.098806,-2.1040,0.215,9.39062,9.39062
2423.00,9.39844,25.243563,0.000437,25.098793,-2.1043,0.215,9.39019,9.39019
2424.00,9.39784,25.243626,0.000437,25.098824,-2.1047,0.215,9.39154,9.39154
2425.00,9.39711,25.243610,0.000437,25.098858,-2.1051,0.215,9.39450,9.39450
2426.00,9.39569,25.243615,0.000435,25.098880,-2.1053,0.216,9.39780,9.39780
2427.00,9.39414,25.243707,0.000432,25.098949,-2.1056,0.216,9.40088,9.40088
2428.00,9.39353,25.243646,0.000426,25.098810,-2.1058,0.216,9.40422,9.40422
2429.00,9.39406,25.243715,0.000426,25.098804,-2.1059,0.216,9.40796,9.40796
2430.00,9.39543,25.243838,0.000428,25.098788,-2.1060,0.216,9.40973,9.40973
2431.00,9.39679,25.243815,0.000429,25.098707,-2.1061,0.216,9.41085,9.41085
2432.00,9.39798,25.243743,0.000428,25.098585,-2.1062,0.216,9.41246,9.41246
2433.00,9.39911,25.243810,0.000431,25.098631,-2.1065,0.216,9.41175,9.41175
2434.00,9.40020,25.243841,0.000432,25.098631,-2.1067,0.216,9.40944,9.40944
2435.00,9.40090,25.243825,0.000431,25.098595,-2.1069,0.216,9.40786,9.40786
2436.00,9.40155,25.243904,0.000434,25.098689,-2.1072,0.216,9.40656,9.40656
2437.00,9.40208,25.244048,0.000437,25.098808,-2.1074,0.216,9.40480,9.40480
2438.00,9.40207,25.244092,0.000440,25.098851,-2.1076,0.216,9.40176,9.40176
2439.00,9.40189,25.244012,0.000437,25.098737,-2.1077,0.216,9.39880,9.39880
2440.00,9.40194,25.244046,0.000434,25.098764,-2.1079,0.216,9.39637,9.39637
2441.00,9.40231,25.244087,0.000434,25.098741,-2.1082,0.216,9.39521,9.39521
2442.00,9.40257,25.243994,0.000429,25.098620,-2.1084,0.216,9.39242,9.39242
2443.00,9.40243,25.244091,0.000427,25.098627,-2.1087,0.217,9.39152,9.39152
2444.00,9.40221,25.244226,0.000430,25.098666,-2.1089,0.217,9.39258,9.39258
2445.00,9.40228,25.244272,0.000433,25.098614,-2.1092,0.217,9.39562,9.39562
2446.00,9.40268,25.244305,0.000431,25.098628,-2.1094,0.217,9.39899,9.39899
2447.00,9.40302,25.244399,0.000430,25.098654,-2.1096,0.217,9.40259,9.40259
2448.00,9.40257,25.244398,0.000431,25.098648,-2.1099,0.217,9.40238,9.40238
2449.00,9.40095,25.244387,0.000429,25.098711,-2.1103,0.217,9.39955,9.39955
2450.00,9.39943,25.244394,0.000426,25.098769,-2.1105,0.218,9.39570,9.39570
2451.00,9.39854,25.244474,0.000425,25.098779,-2.1106,0.218,9.39173,9.39173
2452.00,9.39748,25.244615,0.000429,25.098868,-2.1106,0.218,9.38819,9.38819
2453.00,9.39631,25.244609,0.000426,25.098802,-2.1106,0.218,9.39063,9.39063
2454.00,9.39527,25.244766,0.000428,25.098841,-2.1107,0.218,9.39401,9.39401
2455.00,9.39461,25.244927,0.000429,25.098931,-2.1109,0.218,9.39244,9.39244
2456.00,9.39482,25.244920,0.000426,25.098934,-2.1112,0.218,9.38751,9.38751
2457.00,9.39496,25.244870,0.000428,25.098911,-2.1117,0.218,9.38145,9.38145
2458.00,9.39603,25.244891,0.000429,25.098954,-2.1121,0.218,9.37276,9.37276
2459.00,9.39477,25.244840,0.000428,25.098877,-2.1123,0.218,9.36685,9.36685
2460.00,9.38947,25.244769,0.000421,25.098790,-2.1125,0.218,9.36675,9.36675
2461.00,9.39065,25.244849,0.000419,25.098807,-2.1127,0.219,9.36890,9.36890
@17,2.0001,4.0, 2460.03600000001 
2462.00,9.39187,25.244829,0.000413,25.098683,-2.1127,0.219,9.37242,9.37242
2463.00,9.39802,25.244941,0.000412,25.098746,-2.1128,0.220,9.37686,9.37686
2464.00,9.39163,25.244966,0.000409,25.098706,-2.1130,0.220,9.37818,9.37818
2465.00,9.38102,25.244990,0.000412,25.098656,-2.1131,0.220,9.37719,9.37719
2466.00,9.37700,25.244966,0.000412,25.098555,-2.1133,0.220,9.37703,9.37703
2467.00,9.37751,25.245039,0.000412,25.098597,-2.1137,0.220,9.37845,9.37845
2468.00,9.37741,25.245092,0.000410,25.098532,-2.1140,0.220,9.38018,9.38018
2469.00,9.37732,25.245107,0.000407,25.098504,-2.1143,0.220,9.38412,9.38412
2470.00,9.37795,25.245225,0.000405,25.098558,-2.1146,0.221,9.38824,9.38824
2471.00,9.37959,25.245315,0.000404,25.098647,-2.1149,0.221,9.39097,9.39097
2472.00,9.38108,25.245428,0.000408,25.098790,-2.1151,0.221,9.39326,9.39326
2473.00,9.38140,25.245357,0.000407,25.098840,-2.1152,0.221,9.39541,9.39541
2474.00,9.38155,25.245456,0.000409,25.098913,-2.1154,0.221,9.39746,9.39746
2475.00,9.38222,25.245424,0.000413,25.098895,-2.1155,0.221,9.39925,9.39925
2476.00,9.38379,25.245445,0.000415,25.098897,-2.1156,0.221,9.40217,9.40217
2477.00,9.38601,25.245391,0.000411,25.098775,-2.1159,0.222,9.40518,9.40518
2478.00,9.38867,25.245603,0.000414,25.098818,-2.1161,0.222,9.40764,9.40764
2479.00,9.39109,25.245659,0.000418,25.098834,-2.1163,0.222,9.40814,9.40814
2480.00,9.39256,25.245718,0.000418,25.098797,-2.1164,0.222,9.40773,9.40773
2481.00,9.39374,25.245693,0.000417,25.098734,-2.1166,0.222,9.40752,9.40752
2482.00,9.39515,25.245737,0.000420,25.098777,-2.1167,0.222,9.40692,9.40692
2483.00,9.39669,25.245661,0.000420,25.098733,-2.1168,0.222,9.40659,9.40659
2484.00,9.39826,25.245699,0.000419,25.098755,-2.1170,0.222,9.40674,9.40674
2485.00,9.39985,25.245779,0.000419,25.098828,-2.1173,0.222,9.40752,9.40752
2486.00,9.40145,25.245800,0.000421,25.098811,-2.1177,0.222,9.40832,9.40832
2487.00,9.40284,25.245861,0.000421,25.098812,-2.1181,0.222,9.40860,9.40860
2488.00,9.40398,25.245973,0.000426,25.098859,-2.1184,0.222,9.40854,9.40854
2489.00,9.40491,25.246048,0.000426,25.098920,-2.1188,0.222,9.40872,9.40872
2490.00,9.40557,25.246084,0.000423,25.098885,-2.1190,0.222,9.40916,9.40916
2491.00,9.40637,25.246194,0.000426,25.098950,-2.1193,0.222,9.40915,9.40915
2492.00,9.40715,25.246158,0.000426,25.098922,-2.1194,0.222,9.40967,9.40967
2493.00,9.40796,25.246221,0.000422,25.098938,-2.1197,0.222,9.41044,9.41044
2494.00,9.40842,25.246178,0.000423,25.098865,-2.1199,0.223,9.41080,9.41080
2495.00,9.40889,25.246145,0.000427,25.098844,-2.1199,0.222,9.41214,9.41214
2496.00,9.40936,25.246103,0.000422,25.098752,-2.1200,0.223,9.41343,9.41343
2497.00,9.40980,25.246231,0.000424,25.098753,-2.1202,0.223,9.41448,9.41448
2498.00,9.40998,25.246243,0.000426,25.098712,-2.1204,0.223,9.41441,9.41441
2499.00,9.40994,25.246273,0.000425,25.098708,-2.1206,0.223,9.41330,9.41330
2500.00,9.40990,25.246353,0.000426,25.098733,-2.1209,0.223,9.41113,9.41113
2501.00,9.41004,25.246420,0.000427,25.098778,-2.1211,0.223,9.40956,9.40956
2502.00,9.41003,25.246455,0.000426,25.098790,-2.1212,0.223,9.40710,9.40710
2503.00,9.40985,25.246520,0.000428,25.098814,-2.1212,0.223,9.40565,9.40565
2504.00,9.40961,25.246607,0.000432,25.098825,-2.1214,0.223,9.40545,9.40545
2505.00,9.40969,25.246632,0.000431,25.098795,-2.1216,0.223,9.40654,9.40654
2506.00,9.40964,25.246766,0.000433,25.098860,-2.1217,0.223,9.40622,9.40622
2507.00,9.40955,25.246860,0.000435,25.098895,-2.1218,0.223,9.40688,9.40688
2508.00,9.40952,25.246777,0.000433,25.098781,-2.1219,0.223,9.40743,9.40743
2509.00,9.40935,25.246772,0.000431,25.098746,-2.1220,0.223,9.40724,9.40724
2510.00,9.40901,25.246793,0.000431,25.098781,-2.1221,0.223,9.40551,9.40551
2511.00,9.40848,25.246824,0.000429,25.098785,-2.1223,0.224,9.40403,9.40403
2512.00,9.40824,25.246832,0.000429,25.098778,-2.1227,0.224,9.40414,9.40414
2513.00,9.40817,25.246999,0.000431,25.098842,-2.1230,0.224,9.40514,9.40514
2514.00,9.40809,25.247059,0.000427,25.098843,-2.1233,0.224,9.40552,9.40552
2515.00,9.40750,25.247226,0.000426,25.098896,-2.1237,0.224,9.40516,9.40516
2516.00,9.40671,25.247317,0.000430,25.098913,-2.1241,0.224,9.40539,9.40539
2517.00,9.40605,25.247349,0.000432,25.098873,-2.1242,0.224,9.40518,9.40518
2518.00,9.40576,25.247298,0.000431,25.098842,-2.1243,0.224,9.40469,9.40469
2519.00,9.40588,25.247351,0.000436,25.098874,-2.1243,0.224,9.40594,9.40594
2520.00,9.40616,25.247281,0.000435,25.098802,-2.1244,0.224,9.40766,9.40766
2521.00,9.40623,25.247236,0.000431,25.098760,-2.1245,0.224,9.40914,9.40914
2522.00,9.40623,25.247327,0.000432,25.098788,-2.1247,0.224,9.40892,9.40892
2523.00,9.40631,25.247376,0.000431,25.098799,-2.1249,0.224,9.40812,9.40812
2524.00,9.40641,25.247430,0.000432,25.098814,-2.1250,0.224,9.40709,9.40709
2525.00,9.40628,25.247475,0.000432,25.098789,-2.1251,0.224,9.40614,9.40614
2526.00,9.40607,25.247517,0.000435,25.098794,-2.1252,0.224,9.40560,9.40560
2527.00,9.40613,25.247516,0.000435,25.098745,-2.1252,0.224,9.40665,9.40665
2528.00,9.40652,25.247571,0.000438,25.098742,-2.1252,0.224,9.40913,9.40913
2529.00,9.40717,25.247583,0.000433,25.098692,-2.1254,0.224,9.41175,9.41175
2530.00,9.40798,25.247623,0.000436,25.098732,-2.1258,0.224,9.41450,9.41450
2531.00,9.40879,25.247716,0.000439,25.098787,-2.1261,0.224,9.41620,9.41620
2532.00,9.40907,25.247737,0.000442,25.098845,-2.1266,0.224,9.41528,9.41528
2533.00,9.40890,25.247718,0.000444,25.098843,-2.1271,0.224,9.41338,9.41338
2534.00,9.40891,25.247725,0.000448,25.098894,-2.1275,0.224,9.41164,9.41164
2535.00,9.40940,25.247756,0.000451,25.098927,-2.1277,0.224,9.41063,9.41063
2536.00,9.41009,25.247688,0.000448,25.098830,-2.1280,0.224,9.41074,9.41074
2537.00,9.41048,25.247668,0.000451,25.098822,-2.1283,0.224,9.41112,9.41112
2538.00,9.41032,25.247739,0.000456,25.098904,-2.1283,0.224,9.40978,9.40978
2539.00,9.40961,25.247761,0.000460,25.098843,-2.1283,0.224,9.40620,9.40620
2540.00,9.40872,25.247804,0.000462,25.098816,-2.1283,0.223,9.40216,9.40216
2541.00,9.40797,25.247896,0.000462,25.098882,-2.1284,0.223,9.39800,9.39800
2542.00,9.40720,25.248055,0.000458,25.098949,-2.1286,0.224,9.39421,9.39421
2543.00,9.40631,25.248014,0.000454,25.098822,-2.1289,0.224,9.39134,9.39134
2544.00,9.40543,25.248089,0.000455,25.098877,-2.1292,0.224,9.39079,9.39079
2545.00,9.40494,25.248100,0.000455,25.098857,-2.1296,0.224,9.39181,9.39181
2546.00,9.40452,25.248032,0.000457,25.098811,-2.1298,0.224,9.39248,9.39248
2547.00,9.40405,25.247948,0.000457,25.098759,-2.1300,0.224,9.39516,9.39516
2548.00,9.40325,25.248030,0.000453,25.098828,-2.1304,0.224,9.39816,9.39816
2549.00,9.40255,25.248027,0.000450,25.098778,-2.1307,0.224,9.39863,9.39863
2550.00,9.40113,25.248080,0.000443,25.098749,-2.1309,0.224,9.39708,9.39708
2551.00,9.39969,25.248153,0.000437,25.098745,-2.1312,0.224,9.39488,9.39488
2552.00,9.39845,25.248214,0.000435,25.098722,-2.1316,0.224,9.39126,9.39126
2553.00,9.39741,25.248235,0.000436,25.098700,-2.1318,0.225,9.38786,9.38786
2554.00,9.39599,25.248313,0.000439,25.098794,-2.1319,0.225,9.38512,9.38512
2555.00,9.39449,25.248353,0.000444,25.098895,-2.1321,0.224,9.38415,9.38415
2556.00,9.39321,25.248429,0.000448,25.098916,-2.1321,0.224,9.38509,9.38509
2557.00,9.39235,25.248519,0.000449,25.098943,-2.1322,0.224,9.38760,9.38760
2558.00,9.39202,25.248703,0.000448,25.098997,-2.1325,0.224,9.39050,9.39050
2559.00,9.39213,25.248747,0.000442,25.098947,-2.1328,0.225,9.39434,9.39434
2560.00,9.39236,25.248853,0.000441,25.098888,-2.1330,0.225,9.39692,9.39692
2561.00,9.39269,25.248910,0.000439,25.098852,-2.1332,0.225,9.39905,9.39905
2562.00,9.39309,25.248890,0.000436,25.098811,-2.1334,0.225,9.39920,9.39920
2563.00,9.39350,25.248829,0.000437,25.098812,-2.1334,0.225,9.39828,9.39828
2564.00,9.39390,25.248808,0.000438,25.098767,-2.1335,0.225,9.39806,9.39806
2565.00,9.39405,25.248829,0.000437,25.098875,-2.1337,0.225,9.39810,9.39810
2566.00,9.39413,25.248844,0.000437,25.098933,-2.1340,0.225,9.39790,9.39790
2567.00,9.39419,25.248876,0.000437,25.098928,-2.1342,0.225,9.39812,9.39812
2568.00,9.39400,25.248841,0.000433,25.098838,-2.1344,0.226,9.39947,9.39947
2569.00,9.39448,25.248846,0.000429,25.098847,-2.1346,0.226,9.40211,9.40211
2570.00,9.39533,25.248744,0.000427,25.098659,-2.1348,0.226,9.40359,9.40359
2571.00,9.39624,25.248704,0.000429,25.098624,-2.1349,0.226,9.40531,9.40531
2572.00,9.39765,25.248724,0.000431,25.098619,-2.1351,0.226,9.40896,9.40896
2573.00,9.39926,25.248834,0.000434,25.098660,-2.1354,0.226,9.41204,9.41204
2574.00,9.40070,25.248942,0.000440,25.098639,-2.1357,0.225,9.41052,9.41052
2575.00,9.40131,25.249086,0.000442,25.098717,-2.1359,0.225,9.40694,9.40694
2576.00,9.40124,25.249218,0.000438,25.098732,-2.1362,0.226,9.40265,9.40265
2577.00,9.40109,25.249332,0.000438,25.098810,-2.1365,0.226,9.39768,9.39768
2578.00,9.40079,25.249343,0.000439,25.098856,-2.1368,0.226,9.39277,9.39277
2579.00,9.40039,25.249292,0.000435,25.098862,-2.1371,0.226,9.39031,9.39031
2580.00,9.40012,25.249327,0.000433,25.098870,-2.1372,0.226,9.39145,9.39145
2581.00,9.39998,25.249305,0.000435,25.098832,-2.1374,0.226,9.39411,9.39411
2582.00,9.40034,25.249261,0.000435,25.098735,-2.1377,0.226,9.39462,9.39462
2583.00,9.40064,25.249341,0.000433,25.098703,-2.1379,0.226,9.39339,9.39339
2584.00,9.40076,25.249451,0.000436,25.098750,-2.1381,0.226,9.39235,9.39235
2585.00,9.40025,25.249478,0.000440,25.098771,-2.1383,0.226,9.39054,9.39054
2586.00,9.39864,25.249533,0.000438,25.098760,-2.1384,0.226,9.38755,9.38755
2587.00,9.39731,25.249602,0.000435,25.098837,-2.1385,0.226,9.38617,9.38617
2588.00,9.39665,25.249687,0.000435,25.098895,-2.1384,0.227,9.38737,9.38737
2589.00,9.39593,25.249778,0.000436,25.098917,-2.1385,0.227,9.38848,9.38848
2590.00,9.39513,25.249810,0.000435,25.098888,-2.1388,0.227,9.39051,9.39051
2591.00,9.39454,25.249875,0.000436,25.098976,-2.1390,0.227,9.39218,9.39218
2592.00,9.39374,25.249905,0.000439,25.098920,-2.1392,0.227,9.39458,9.39458
2593.00,9.39309,25.249916,0.000438,25.098894,-2.1395,0.227,9.39754,9.39754
2594.00,9.39289,25.249901,0.000432,25.098801,-2.1397,0.227,9.40078,9.40078
2595.00,9.39328,25.249981,0.000431,25.098837,-2.1397,0.227,9.40222,9.40222
2596.00,9.39415,25.250071,0.000435,25.098807,-2.1397,0.227,9.40431,9.40431
2597.00,9.39491,25.250191,0.000437,25.098873,-2.1398,0.227,9.40563,9.40563
2598.00,9.39561,25.250205,0.000434,25.098852,-2.1400,0.227,9.40521,9.40521
2599.00,9.39615,25.250326,0.000438,25.098948,-2.1404,0.227,9.40405,9.40405
2600.00,9.39661,25.250400,0.000439,25.098967,-2.1407,0.227,9.40405,9.40405
2601.00,9.39693,25.250361,0.000437,25.098916,-2.1410,0.227,9.40401,9.40401
2602.00,9.39717,25.250376,0.000436,25.098879,-2.1413,0.228,9.40286,9.40286
2603.00,9.39777,25.250384,0.000438,25.098838,-2.1416,0.227,9.40071,9.40071
2604.00,9.39919,25.250397,0.000441,25.098837,-2.1417,0.227,9.39621,9.39621
2605.00,9.40077,25.250375,0.000441,25.098834,-2.1418,0.227,9.38873,9.38873
2606.00,9.40218,25.250405,0.000441,25.098886,-2.1421,0.227,9.37856,9.37856
2607.00,9.40357,25.250351,0.000434,25.098827,-2.1421,0.228,9.36784,9.36784
2608.00,9.40381,25.250358,0.000427,25.098821,-2.1422,0.228,9.35868,9.35868
2609.00,9.40342,25.250358,0.000420,25.098796,-2.1424,0.228,9.35300,9.35300
2610.00,9.40276,25.250298,0.000413,25.098745,-2.1427,0.229,9.35059,9.35059
2611.00,9.40223,25.250334,0.000409,25.098729,-2.1429,0.229,9.35308,9.35308
2612.00,9.40050,25.250419,0.000409,25.098773,-2.1432,0.229,9.35900,9.35900
@18,2.0001,4.0, 2610.079 
2613.00,9.39280,25.250434,0.000409,25.098787,-2.1435,0.230,9.36633,9.36633
2614.00,9.37930,25.250441,0.000405,25.098727,-2.1438,0.230,9.37405,9.37405
2615.00,9.36873,25.250644,0.000406,25.098811,-2.1440,0.230,9.38256,9.38256
2616.00,9.36373,25.250715,0.000405,25.098840,-2.1442,0.230,9.38885,9.38885
2617.00,9.36354,25.250763,0.000404,25.098839,-2.1444,0.231,9.39236,9.39236
2618.00,9.36684,25.250745,0.000404,25.098831,-2.1445,0.231,9.39333,9.39333
2619.00,9.37077,25.250769,0.000406,25.098859,-2.1446,0.231,9.39415,9.39415
2620.00,9.37361,25.250694,0.000404,25.098731,-2.1448,0.231,9.39415,9.39415
2621.00,9.37237,25.250802,0.000404,25.098730,-2.1449,0.231,9.39516,9.39516
2622.00,9.37349,25.250884,0.000407,25.098795,-2.1451,0.231,9.39685,9.39685
2623.00,9.37643,25.251098,0.000412,25.098953,-2.1454,0.231,9.39933,9.39933
2624.00,9.37924,25.251136,0.000416,25.098993,-2.1457,0.231,9.40085,9.40085
2625.00,9.38140,25.251126,0.000420,25.099053,-2.1460,0.231,9.40239,9.40239
2626.00,9.38360,25.251097,0.000419,25.099027,-2.1462,0.231,9.40220,9.40220
2627.00,9.38610,25.251079,0.000420,25.098986,-2.1465,0.232,9.40231,9.40231
2628.00,9.38908,25.250980,0.000415,25.098791,-2.1467,0.232,9.40365,9.40365
2629.00,9.39210,25.251079,0.000412,25.098838,-2.1469,0.232,9.40538,9.40538
2630.00,9.39491,25.251215,0.000412,25.098820,-2.1470,0.232,9.40621,9.40621
2631.00,9.39743,25.251197,0.000413,25.098804,-2.1473,0.232,9.40785,9.40785
2632.00,9.39957,25.251252,0.000414,25.098812,-2.1476,0.232,9.41081,9.41081
2633.00,9.40123,25.251367,0.000416,25.098909,-2.1478,0.233,9.41105,9.41105
2634.00,9.40236,25.251417,0.000420,25.098938,-2.1481,0.232,9.41106,9.41106
2635.00,9.40318,25.251405,0.000421,25.098939,-2.1485,0.232,9.41092,9.41092
2636.00,9.40341,25.251414,0.000424,25.098917,-2.1487,0.233,9.40859,9.40859
2637.00,9.40366,25.251476,0.000424,25.098943,-2.1487,0.233,9.40605,9.40605
2638.00,9.40448,25.251619,0.000431,25.099024,-2.1488,0.232,9.40610,9.40610
2639.00,9.40547,25.251577,0.000429,25.098898,-2.1487,0.232,9.40625,9.40625
2640.00,9.40629,25.251716,0.000430,25.098949,-2.1487,0.232,9.40705,9.40705
2641.00,9.40685,25.251823,0.000430,25.099008,-2.1487,0.232,9.40955,9.40955
2642.00,9.40717,25.251814,0.000430,25.098995,-2.1490,0.232,9.41010,9.41010
2643.00,9.40736,25.251709,0.000428,25.098928,-2.1494,0.233,9.40879,9.40879
2644.00,9.40743,25.251801,0.000433,25.098994,-2.1497,0.233,9.40752,9.40752
2645.00,9.40760,25.251782,0.000436,25.098998,-2.1499,0.232,9.40651,9.40651
2646.00,9.40775,25.251853,0.000436,25.098988,-2.1501,0.233,9.40606,9.40606
2647.00,9.40847,25.251942,0.000436,25.098977,-2.1502,0.233,9.40823,9.40823
2648.00,9.40895,25.251992,0.000440,25.098897,-2.1504,0.232,9.40998,9.40998
2649.00,9.40898,25.252082,0.000439,25.098916,-2.1506,0.232,9.41101,9.41101
2650.00,9.40879,25.252135,0.000438,25.098904,-2.1507,0.232,9.40993,9.40993
2651.00,9.40826,25.252129,0.000439,25.098903,-2.1509,0.232,9.40744,9.40744
2652.00,9.40740,25.252171,0.000440,25.098926,-2.1511,0.232,9.40311,9.40311
2653.00,9.40651,25.252288,0.000436,25.098965,-2.1514,0.233,9.39986,9.39986
2654.00,9.40584,25.252285,0.000434,25.098903,-2.1517,0.233,9.39750,9.39750
2655.00,9.40535,25.252271,0.000431,25.098895,-2.1520,0.233,9.39743,9.39743
2656.00,9.40524,25.252370,0.000434,25.098958,-2.1523,0.233,9.39827,9.39827
2657.00,9.40521,25.252341,0.000432,25.098892,-2.1525,0.233,9.39884,9.39884
2658.00,9.40493,25.252330,0.000431,25.098956,-2.1525,0.233,9.40121,9.40121
2659.00,9.40474,25.252356,0.000430,25.098991,-2.1525,0.233,9.40482,9.40482
2660.00,9.40558,25.252377,0.000433,25.098964,-2.1526,0.233,9.40968,9.40968
2661.00,9.40609,25.252406,0.000432,25.098976,-2.1528,0.234,9.41274,9.41274
2662.00,9.40608,25.252516,0.000438,25.099034,-2.1530,0.234,9.41352,9.41352
2663.00,9.40579,25.252508,0.000446,25.098906,-2.1534,0.233,9.41205,9.41205
2664.00,9.40584,25.252525,0.000452,25.098862,-2.1536,0.233,9.41025,9.41025
2665.00,9.40578,25.252625,0.000454,25.098936,-2.1539,0.233,9.40565,9.40565
2666.00,9.40556,25.252631,0.000455,25.098801,-2.1542,0.233,9.40294,9.40294
2667.00,9.40484,25.252633,0.000452,25.098742,-2.1544,0.233,9.40267,9.40267
2668.00,9.40397,25.252655,0.000447,25.098762,-2.1544,0.233,9.40260,9.40260
2669.00,9.40369,25.252731,0.000442,25.098759,-2.1545,0.233,9.40036,9.40036
2670.00,9.40343,25.252729,0.000440,25.098669,-2.1546,0.233,9.39768,9.39768
2671.00,9.40370,25.252761,0.000439,25.098729,-2.1548,0.233,9.39479,9.39479
2672.00,9.40290,25.252832,0.000439,25.098781,-2.1551,0.234,9.39343,9.39343
2673.00,9.40222,25.252866,0.000438,25.098771,-2.1555,0.234,9.39343,9.39343
2674.00,9.40229,25.252873,0.000441,25.098788,-2.1558,0.234,9.39370,9.39370
2675.00,9.40221,25.252940,0.000441,25.098861,-2.1560,0.234,9.39591,9.39591
2676.00,9.40224,25.252882,0.000443,25.098835,-2.1562,0.234,9.39850,9.39850
2677.00,9.40225,25.252865,0.000443,25.098846,-2.1565,0.234,9.39967,9.39967
2678.00,9.40234,25.252923,0.000444,25.098892,-2.1566,0.234,9.40074,9.40074
2679.00,9.40193,25.252898,0.000442,25.098850,-2.1569,0.234,9.40151,9.40151
2680.00,9.40090,25.252968,0.000446,25.098874,-2.1571,0.234,9.40184,9.40184
2681.00,9.39990,25.253081,0.000445,25.098947,-2.1572,0.234,9.40259,9.40259
2682.00,9.39986,25.253089,0.000445,25.098919,-2.1572,0.234,9.40450,9.40450
2683.00,9.40029,25.253105,0.000447,25.098953,-2.1575,0.233,9.40440,9.40440
2684.00,9.39998,25.253162,0.000447,25.098974,-2.1575,0.233,9.40317,9.40317
2685.00,9.39966,25.253107,0.000445,25.098851,-2.1578,0.233,9.40343,9.40343
2686.00,9.39959,25.253164,0.000444,25.098771,-2.1581,0.234,9.40180,9.40180
2687.00,9.39927,25.253288,0.000442,25.098813,-2.1584,0.234,9.39879,9.39879
2688.00,9.39888,25.253297,0.000440,25.098729,-2.1586,0.234,9.39588,9.39588
2689.00,9.39836,25.253378,0.000442,25.098757,-2.1589,0.234,9.39489,9.39489
2690.00,9.39830,25.253496,0.000444,25.098861,-2.1591,0.234,9.39222,9.39222
2691.00,9.39815,25.253595,0.000444,25.098985,-2.1593,0.234,9.38922,9.38922
2692.00,9.39767,25.253672,0.000445,25.099007,-2.1595,0.234,9.38578,9.38578
2693.00,9.39664,25.253814,0.000447,25.099081,-2.1597,0.234,9.38373,9.38373
2694.00,9.39580,25.253872,0.000444,25.099061,-2.1598,0.234,9.38240,9.38240
2695.00,9.39521,25.253909,0.000440,25.099012,-2.1600,0.234,9.38228,9.38228
2696.00,9.39481,25.253969,0.000440,25.098991,-2.1601,0.234,9.38551,9.38551
2697.00,9.39498,25.254035,0.000442,25.098968,-2.1603,0.234,9.39121,9.39121
2698.00,9.39520,25.254077,0.000437,25.098948,-2.1605,0.234,9.39683,9.39683
2699.00,9.39540,25.254159,0.000437,25.099030,-2.1607,0.235,9.40154,9.40154
2700.00,9.39545,25.254242,0.000436,25.099116,-2.1609,0.235,9.40331,9.40331
2701.00,9.39523,25.254125,0.000434,25.098937,-2.1611,0.235,9.40340,9.40340
2702.00,9.39476,25.254051,0.000430,25.098908,-2.1613,0.235,9.40181,9.40181
2703.00,9.39418,25.254099,0.000433,25.098989,-2.1613,0.235,9.39972,9.39972
2704.00,9.39406,25.254146,0.000433,25.098979,-2.1614,0.235,9.39858,9.39858
2705.00,9.39357,25.254126,0.000435,25.098926,-2.1614,0.235,9.40164,9.40164
2706.00,9.39377,25.254260,0.000434,25.099045,-2.1614,0.235,9.40441,9.40441
2707.00,9.39541,25.254216,0.000435,25.098963,-2.1614,0.235,9.40414,9.40414
2708.00,9.39594,25.254231,0.000436,25.098942,-2.1618,0.235,9.40425,9.40425
2709.00,9.39637,25.254276,0.000439,25.098952,-2.1621,0.235,9.40395,9.40395
2710.00,9.39685,25.254320,0.000438,25.098923,-2.1624,0.235,9.40119,9.40119
2711.00,9.39733,25.254342,0.000440,25.098898,-2.1627,0.235,9.39737,9.39737
2712.00,9.39794,25.254514,0.000443,25.099027,-2.1630,0.235,9.39642,9.39642
2713.00,9.39869,25.254638,0.000444,25.099009,-2.1632,0.235,9.39535,9.39535
2714.00,9.39923,25.254621,0.000442,25.098975,-2.1632,0.235,9.39393,9.39393
2715.00,9.39973,25.254662,0.000445,25.098986,-2.1633,0.235,9.39393,9.39393
2716.00,9.40034,25.254708,0.000444,25.099023,-2.1634,0.235,9.39721,9.39721
2717.00,9.40087,25.254686,0.000440,25.098975,-2.1637,0.235,9.40173,9.40173
2718.00,9.40113,25.254685,0.000442,25.099018,-2.1640,0.235,9.40466,9.40466
2719.00,9.40074,25.254666,0.000442,25.099013,-2.1644,0.235,9.40556,9.40556
2720.00,9.40040,25.254695,0.000438,25.099015,-2.1648,0.235,9.40485,9.40485
2721.00,9.40029,25.254758,0.000437,25.098976,-2.1651,0.235,9.40150,9.40150
2722.00,9.39984,25.254767,0.000434,25.098924,-2.1652,0.235,9.39629,9.39629
2723.00,9.39945,25.254815,0.000430,25.098903,-2.1655,0.236,9.39280,9.39280
2724.00,9.39900,25.254975,0.000428,25.098939,-2.1656,0.236,9.39083,9.39083
2725.00,9.39782,25.255098,0.000431,25.098971,-2.1659,0.236,9.38925,9.38925
2726.00,9.39691,25.255095,0.000431,25.098974,-2.1661,0.236,9.38890,9.38890
2727.00,9.39617,25.255195,0.000435,25.098990,-2.1663,0.236,9.38874,9.38874
2728.00,9.39570,25.255160,0.000436,25.098917,-2.1665,0.236,9.38802,9.38802
2729.00,9.39500,25.255145,0.000439,25.098883,-2.1667,0.236,9.38715,9.38715
2730.00,9.39406,25.255197,0.000440,25.098944,-2.1668,0.236,9.38751,9.38751
2731.00,9.39398,25.255288,0.000441,25.099011,-2.1671,0.236,9.38887,9.38887
2732.00,9.39432,25.255267,0.000440,25.098984,-2.1673,0.236,9.39108,9.39108
2733.00,9.39446,25.255338,0.000440,25.099033,-2.1676,0.236,9.39212,9.39212
2734.00,9.39408,25.255235,0.000438,25.098884,-2.1677,0.236,9.39149,9.39149
2735.00,9.39323,25.255156,0.000435,25.098827,-2.1679,0.236,9.38907,9.38907
2736.00,9.39195,25.255195,0.000435,25.098833,-2.1680,0.236,9.38585,9.38585
2737.00,9.39079,25.255230,0.000434,25.098855,-2.1682,0.237,9.38485,9.38485
2738.00,9.39003,25.255281,0.000433,25.098876,-2.1685,0.237,9.38641,9.38641
2739.00,9.38988,25.255439,0.000433,25.098999,-2.1688,0.237,9.38995,9.38995
2740.00,9.38992,25.255490,0.000433,25.098960,-2.1691,0.237,9.39381,9.39381
2741.00,9.38982,25.255527,0.000432,25.098894,-2.1693,0.237,9.39521,9.39521
2742.00,9.38969,25.255612,0.000433,25.098924,-2.1693,0.237,9.39496,9.39496
2743.00,9.38979,25.255632,0.000433,25.098873,-2.1695,0.237,9.39472,9.39472
2744.00,9.39029,25.255605,0.000431,25.098829,-2.1696,0.237,9.39582,9.39582
2745.00,9.39093,25.255578,0.000429,25.098776,-2.1698,0.237,9.39705,9.39705
2746.00,9.39157,25.255582,0.000429,25.098821,-2.1701,0.238,9.39833,9.39833
2747.00,9.39231,25.255682,0.000430,25.098932,-2.1705,0.238,9.39697,9.39697
2748.00,9.39215,25.255736,0.000429,25.098988,-2.1709,0.238,9.39513,9.39513
2749.00,9.39220,25.255712,0.000428,25.098918,-2.1712,0.238,9.39215,9.39215
2750.00,9.39238,25.255810,0.000427,25.098931,-2.1715,0.238,9.39006,9.39006
2751.00,9.39265,25.255854,0.000425,25.098871,-2.1717,0.238,9.39139,9.39139
2752.00,9.39260,25.255840,0.000421,25.098755,-2.1719,0.238,9.39308,9.39308
2753.00,9.39260,25.255922,0.000423,25.098720,-2.1720,0.238,9.39576,9.39576
2754.00,9.39393,25.256080,0.000425,25.098853,-2.1721,0.239,9.39973,9.39973
2755.00,9.39511,25.256096,0.000429,25.098853,-2.1722,0.238,9.39948,9.39948
2756.00,9.39467,25.256096,0.000429,25.098889,-2.1722,0.238,9.39408,9.39408
2757.00,9.39486,25.256075,0.000428,25.098866,-2.1723,0.238,9.38727,9.38727
2758.00,9.39494,25.256087,0.000421,25.098920,-2.1726,0.239,9.37718,9.37718
2759.00,9.39327,25.256142,0.000417,25.098914,-2.1728,0.239,9.36813,9.36813
2760.00,9.39319,25.256224,0.000411,25.098951,-2.1731,0.240,9.36450,9.36450
2761.00,9.39566,25.256313,0.000412,25.098957,-2.1733,0.240,9.36617,9.36617
2762.00,9.39772,25.256435,0.000410,25.098972,-2.1734,0.240,9.37164,9.37164
@19,2.0001,4.0, 2760.023 
2763.00,9.40247,25.256426,0.000410,25.098842,-2.1733,0.240,9.37938,9.37938
2764.00,9.39930,25.256442,0.000410,25.098836,-2.1735,0.240,9.38502,9.38502
2765.00,9.38694,25.256406,0.000409,25.098807,-2.1737,0.241,9.38996,9.38996
2766.00,9.37913,25.256420,0.000404,25.098843,-2.1741,0.241,9.39308,9.39308
2767.00,9.37876,25.256388,0.000406,25.098889,-2.1744,0.241,9.39404,9.39404
2768.00,9.38073,25.256473,0.000407,25.098955,-2.1747,0.241,9.39413,9.39413
2769.00,9.38274,25.256471,0.000408,25.098936,-2.1750,0.241,9.39417,9.39417
2770.00,9.38405,25.256549,0.000411,25.098945,-2.1751,0.241,9.39318,9.39318
2771.00,9.38477,25.256573,0.000418,25.098901,-2.1752,0.241,9.39317,9.39317
2772.00,9.38573,25.256630,0.000419,25.098848,-2.1753,0.241,9.39384,9.39384
2773.00,9.38662,25.256577,0.000422,25.098830,-2.1755,0.241,9.39509,9.39509
2774.00,9.38636,25.256672,0.000423,25.098875,-2.1756,0.241,9.39713,9.39713
2775.00,9.38629,25.256742,0.000421,25.098886,-2.1758,0.241,9.39872,9.39872
2776.00,9.38713,25.256728,0.000416,25.098813,-2.1762,0.242,9.39828,9.39828
2777.00,9.38832,25.256761,0.000414,25.098843,-2.1764,0.242,9.39771,9.39771
2778.00,9.39050,25.256915,0.000415,25.098933,-2.1767,0.242,9.39876,9.39876
2779.00,9.39292,25.256945,0.000418,25.098890,-2.1769,0.242,9.39960,9.39960
2780.00,9.39477,25.256958,0.000420,25.098867,-2.1772,0.242,9.40034,9.40034
2781.00,9.39616,25.257123,0.000425,25.098985,-2.1773,0.242,9.40222,9.40222
2782.00,9.39708,25.257087,0.000425,25.098911,-2.1774,0.242,9.40401,9.40401
2783.00,9.39770,25.257049,0.000428,25.098848,-2.1776,0.242,9.40410,9.40410
2784.00,9.39839,25.257072,0.000429,25.098843,-2.1778,0.242,9.40408,9.40408
2785.00,9.39903,25.257079,0.000429,25.098849,-2.1780,0.242,9.40497,9.40497
2786.00,9.39960,25.257093,0.000427,25.098815,-2.1782,0.242,9.40559,9.40559
2787.00,9.40008,25.257232,0.000430,25.098868,-2.1784,0.242,9.40601,9.40601
2788.00,9.40080,25.257334,0.000428,25.098810,-2.1786,0.243,9.40706,9.40706
2789.00,9.40178,25.257445,0.000428,25.098833,-2.1789,0.243,9.40810,9.40810
2790.00,9.40253,25.257538,0.000430,25.098892,-2.1791,0.243,9.40726,9.40726
2791.00,9.40284,25.257513,0.000433,25.098814,-2.1794,0.242,9.40533,9.40533
2792.00,9.40276,25.257514,0.000432,25.098772,-2.1796,0.242,9.40346,9.40346
2793.00,9.40282,25.257529,0.000432,25.098827,-2.1798,0.243,9.40157,9.40157
2794.00,9.40297,25.257507,0.000430,25.098800,-2.1799,0.243,9.40089,9.40089
2795.00,9.40342,25.257488,0.000430,25.098733,-2.1800,0.243,9.40179,9.40179
2796.00,9.40370,25.257497,0.000429,25.098757,-2.1802,0.243,9.40239,9.40239
2797.00,9.40403,25.257586,0.000431,25.098834,-2.1803,0.243,9.40295,9.40295
2798.00,9.40404,25.257566,0.000432,25.098834,-2.1805,0.243,9.40352,9.40352
2799.00,9.40413,25.257635,0.000435,25.098882,-2.1807,0.243,9.40362,9.40362
2800.00,9.40424,25.257678,0.000437,25.098861,-2.1809,0.243,9.40299,9.40299
2801.00,9.40428,25.257820,0.000438,25.098904,-2.1811,0.243,9.40402,9.40402
2802.00,9.40446,25.257781,0.000437,25.098821,-2.1813,0.243,9.40620,9.40620
2803.00,9.40483,25.257796,0.000434,25.098768,-2.1815,0.243,9.40752,9.40752
2804.00,9.40494,25.257826,0.000432,25.098719,-2.1817,0.243,9.40679,9.40679
2805.00,9.40469,25.257879,0.000429,25.098728,-2.1819,0.243,9.40573,9.40573
2806.00,9.40414,25.257892,0.000434,25.098738,-2.1822,0.243,9.40381,9.40381
2807.00,9.40367,25.257997,0.000435,25.098812,-2.1822,0.243,9.40134,9.40134
2808.00,9.40327,25.258089,0.000436,25.098801,-2.1824,0.243,9.39920,9.39920
2809.00,9.40263,25.258136,0.000438,25.098792,-2.1825,0.243,9.39798,9.39798
2810.00,9.40222,25.258166,0.000438,25.098736,-2.1827,0.243,9.39829,9.39829
2811.00,9.40230,25.258207,0.000433,25.098713,-2.1828,0.244,9.39939,9.39939
2812.00,9.40261,25.258298,0.000434,25.098718,-2.1832,0.244,9.40069,9.40069
2813.00,9.40280,25.258267,0.000431,25.098690,-2.1834,0.244,9.40095,9.40095
2814.00,9.40254,25.258208,0.000431,25.098636,-2.1835,0.244,9.40050,9.40050
2815.00,9.40189,25.258261,0.000436,25.098704,-2.1837,0.244,9.39952,9.39952
2816.00,9.40154,25.258253,0.000436,25.098668,-2.1839,0.244,9.39919,9.39919
2817.00,9.40185,25.258113,0.000434,25.098592,-2.1840,0.244,9.40026,9.40026
2818.00,9.40241,25.258215,0.000443,25.098699,-2.1843,0.244,9.40232,9.40232
2819.00,9.40252,25.258305,0.000447,25.098817,-2.1845,0.243,9.40493,9.40493
2820.00,9.40265,25.258274,0.000445,25.098818,-2.1847,0.243,9.40708,9.40708
2821.00,9.40256,25.258364,0.000449,25.098875,-2.1848,0.243,9.40745,9.40745
2822.00,9.40228,25.258418,0.000453,25.098872,-2.1849,0.243,9.40543,9.40543
2823.00,9.40154,25.258535,0.000454,25.098910,-2.1851,0.243,9.40232,9.40232
2824.00,9.40091,25.258560,0.000453,25.098845,-2.1852,0.243,9.39961,9.39961
2825.00,9.40061,25.258699,0.000455,25.098882,-2.1853,0.243,9.39713,9.39713
2826.00,9.40037,25.258750,0.000455,25.098895,-2.1856,0.243,9.39518,9.39518
2827.00,9.39992,25.258892,0.000455,25.098957,-2.1860,0.243,9.39187,9.39187
2828.00,9.39909,25.258850,0.000447,25.098911,-2.1862,0.243,9.38930,9.38930
2829.00,9.39822,25.258857,0.000444,25.098874,-2.1865,0.244,9.38626,9.38626
2830.00,9.39730,25.258740,0.000439,25.098794,-2.1867,0.244,9.38365,9.38365
2831.00,9.39651,25.258752,0.000437,25.098784,-2.1869,0.244,9.38337,9.38337
2832.00,9.39619,25.258688,0.000436,25.098757,-2.1872,0.244,9.38668,9.38668
2833.00,9.39614,25.258653,0.000440,25.098655,-2.1874,0.244,9.39087,9.39087
2834.00,9.39646,25.258721,0.000440,25.098694,-2.1876,0.244,9.39593,9.39593
2835.00,9.39678,25.258892,0.000442,25.098782,-2.1879,0.244,9.39916,9.39916
2836.00,9.39656,25.258925,0.000439,25.098833,-2.1881,0.244,9.39899,9.39899
2837.00,9.39583,25.259035,0.000437,25.098829,-2.1882,0.244,9.39781,9.39781
2838.00,9.39523,25.259085,0.000434,25.098872,-2.1883,0.244,9.39691,9.39691
2839.00,9.39441,25.259114,0.000431,25.098857,-2.1885,0.244,9.39359,9.39359
2840.00,9.39326,25.259046,0.000425,25.098765,-2.1888,0.245,9.39224,9.39224
2841.00,9.39230,25.259025,0.000425,25.098609,-2.1890,0.245,9.39294,9.39294
2842.00,9.39229,25.259012,0.000423,25.098592,-2.1893,0.245,9.39329,9.39329
2843.00,9.39241,25.259044,0.000422,25.098525,-2.1896,0.245,9.39243,9.39243
2844.00,9.39258,25.259092,0.000422,25.098524,-2.1899,0.245,9.39515,9.39515
2845.00,9.39296,25.259116,0.000423,25.098473,-2.1901,0.245,9.39754,9.39754
2846.00,9.39334,25.259237,0.000427,25.098591,-2.1902,0.245,9.39837,9.39837
2847.00,9.39366,25.259252,0.000427,25.098508,-2.1903,0.245,9.39829,9.39829
2848.00,9.39422,25.259320,0.000426,25.098586,-2.1903,0.245,9.39772,9.39772
2849.00,9.39476,25.259405,0.000427,25.098621,-2.1903,0.245,9.39597,9.39597
2850.00,9.39542,25.259582,0.000427,25.098736,-2.1904,0.245,9.39397,9.39397
2851.00,9.39595,25.259636,0.000425,25.098759,-2.1905,0.246,9.39449,9.39449
2852.00,9.39638,25.259723,0.000427,25.098856,-2.1908,0.246,9.39636,9.39636
2853.00,9.39634,25.259702,0.000427,25.098819,-2.1911,0.246,9.39770,9.39770
2854.00,9.39607,25.259746,0.000428,25.098844,-2.1914,0.246,9.39889,9.39889
2855.00,9.39573,25.259729,0.000428,25.098764,-2.1916,0.246,9.39871,9.39871
2856.00,9.39560,25.259739,0.000425,25.098674,-2.1918,0.246,9.39704,9.39704
2857.00,9.39585,25.259790,0.000424,25.098656,-2.1918,0.246,9.39568,9.39568
2858.00,9.39596,25.259888,0.000426,25.098629,-2.1921,0.246,9.39646,9.39646
2859.00,9.39651,25.259868,0.000424,25.098585,-2.1922,0.246,9.39827,9.39827
2860.00,9.39757,25.259929,0.000426,25.098670,-2.1923,0.246,9.40137,9.40137
2861.00,9.39798,25.259930,0.000427,25.098679,-2.1926,0.247,9.40289,9.40289
2862.00,9.39854,25.259991,0.000429,25.098712,-2.1928,0.247,9.40500,9.40500
2863.00,9.39906,25.260038,0.000430,25.098750,-2.1930,0.247,9.40507,9.40507
2864.00,9.39916,25.260057,0.000433,25.098733,-2.1933,0.246,9.40294,9.40294
2865.00,9.39873,25.260036,0.000432,25.098688,-2.1936,0.247,9.39988,9.39988
2866.00,9.39839,25.260085,0.000434,25.098738,-2.1938,0.246,9.39929,9.39929
2867.00,9.39856,25.260087,0.000436,25.098767,-2.1940,0.246,9.39771,9.39771
2868.00,9.39897,25.260107,0.000435,25.098805,-2.1942,0.246,9.39825,9.39825
2869.00,9.39985,25.260162,0.000434,25.098880,-2.1942,0.246,9.40105,9.40105
2870.00,9.40058,25.260214,0.000435,25.098887,-2.1943,0.246,9.40317,9.40317
2871.00,9.40075,25.260297,0.000435,25.098840,-2.1945,0.246,9.40332,9.40332
2872.00,9.40044,25.260377,0.000434,25.098820,-2.1947,0.247,9.40252,9.40252
2873.00,9.40009,25.260466,0.000439,25.098836,-2.1950,0.246,9.40060,9.40060
2874.00,9.40012,25.260578,0.000442,25.098873,-2.1954,0.246,9.39839,9.39839
2875.00,9.40043,25.260733,0.000444,25.098977,-2.1957,0.246,9.39873,9.39873
2876.00,9.40106,25.260678,0.000443,25.098968,-2.1959,0.246,9.39981,9.39981
2877.00,9.40142,25.260701,0.000443,25.098960,-2.1960,0.246,9.40053,9.40053
2878.00,9.40127,25.260638,0.000439,25.098906,-2.1961,0.247,9.40047,9.40047
2879.00,9.40072,25.260586,0.000437,25.098811,-2.1963,0.247,9.39879,9.39879
2880.00,9.39983,25.260588,0.000436,25.098734,-2.1965,0.247,9.39614,9.39614
2881.00,9.39934,25.260731,0.000441,25.098820,-2.1966,0.246,9.39432,9.39432
2882.00,9.39905,25.260722,0.000437,25.098777,-2.1967,0.247,9.39502,9.39502
2883.00,9.39919,25.260863,0.000438,25.098858,-2.1969,0.247,9.39843,9.39843
2884.00,9.39986,25.260975,0.000438,25.098927,-2.1970,0.247,9.40295,9.40295
2885.00,9.40095,25.260925,0.000437,25.098934,-2.1972,0.247,9.40833,9.40833
2886.00,9.40201,25.260941,0.000440,25.098930,-2.1974,0.247,9.41164,9.41164
2887.00,9.40224,25.261002,0.000444,25.098984,-2.1976,0.247,9.41054,9.41054
2888.00,9.40175,25.260995,0.000446,25.098968,-2.1979,0.247,9.40566,9.40566
2889.00,9.40060,25.260982,0.000448,25.098918,-2.1981,0.247,9.39952,9.39952
2890.00,9.39931,25.260996,0.000450,25.098825,-2.1982,0.246,9.39235,9.39235
2891.00,9.39887,25.260983,0.000449,25.098754,-2.1983,0.246,9.38877,9.38877
2892.00,9.39905,25.261074,0.000453,25.098779,-2.1985,0.246,9.38956,9.38956
2893.00,9.39922,25.261108,0.000453,25.098739,-2.1986,0.246,9.39381,9.39381
2894.00,9.39960,25.261165,0.000456,25.098787,-2.1988,0.246,9.39720,9.39720
2895.00,9.39919,25.261274,0.000456,25.098914,-2.1991,0.246,9.39870,9.39870
2896.00,9.39936,25.261265,0.000451,25.098924,-2.1994,0.246,9.39582,9.39582
2897.00,9.40012,25.261259,0.000446,25.098918,-2.1996,0.247,9.39077,9.39077
2898.00,9.39888,25.261273,0.000446,25.098959,-2.1998,0.247,9.38356,9.38356
2899.00,9.39635,25.261277,0.000444,25.098936,-2.1999,0.247,9.38066,9.38066
2900.00,9.39535,25.261281,0.000444,25.098864,-2.2001,0.247,9.38113,9.38113
2901.00,9.39471,25.261411,0.000447,25.098889,-2.2004,0.247,9.38267,9.38267
2902.00,9.39383,25.261525,0.000446,25.098878,-2.2007,0.247,9.38503,9.38503
2903.00,9.39239,25.261649,0.000448,25.098880,-2.2011,0.247,9.38785,9.38785
2904.00,9.38957,25.261679,0.000444,25.098821,-2.2014,0.247,9.38844,9.38844
2905.00,9.38844,25.261708,0.000445,25.098853,-2.2015,0.247,9.38630,9.38630
2906.00,9.38831,25.261629,0.000441,25.098824,-2.2016,0.247,9.38378,9.38378
2907.00,9.38737,25.261592,0.000445,25.098867,-2.2017,0.247,9.38124,9.38124
2908.00,9.38652,25.261586,0.000442,25.098863,-2.2017,0.247,9.38007,9.38007
2909.00,9.38621,25.261688,0.000441,25.098935,-2.2019,0.247,9.37693,9.37693
2910.00,9.38531,25.261704,0.000440,25.098918,-2.2021,0.248,9.37362,9.37362
2911.00,9.38427,25.261824,0.000445,25.098957,-2.2023,0.247,9.37197,9.37197
2912.00,9.38280,25.261864,0.000438,25.099002,-2.2026,0.248,9.37100,9.37100
