# Supplementary material for: HSL1 and BAM1/2 impact epidermal cell development by sensing distinct signaling peptides
Source: Nat Commun. 2022 Feb 15;13:876. doi: 10.1038/s41467-022-28558-4 (PMC8847575; doi:10.1038/s41467-022-28558-4)
Supplement: Supplementary file 4 — Source Data [file 41467_2022_28558_MOESM4_ESM.zip › Source Data/Source Data/Figure S2/Exp1_HSL1_IDL2.itc]

$ITC
$ 19 
$NOT
$ 25 
$ 60 
$ 500 
$ 10 
$ 2 
$ADCGainCode:  0 
$False,True,True
$ 0.4 , 0.8 , 150 , 5 
$ 2 , 4 , 150 , 5 
$ 2 , 4 , 150 , 5 
$ 2 , 4 , 150 , 5 
$ 2 , 4 , 150 , 5 
$ 2 , 4 , 150 , 5 
$ 2 , 4 , 150 , 5 
$ 2 , 4 , 150 , 5 
$ 2 , 4 , 150 , 5 
$ 2 , 4 , 150 , 5 
$ 2 , 4 , 150 , 5 
$ 2 , 4 , 150 , 5 
$ 2 , 4 , 150 , 5 
$ 2 , 4 , 150 , 5 
$ 2 , 4 , 150 , 5 
$ 2 , 4 , 150 , 5 
$ 2 , 4 , 150 , 5 
$ 2 , 4 , 150 , 5 
$ 2 , 4 , 150 , 5 
# 0 
# 0.15 
# 0.015 
# 0.2035 
# 25 
# 4 
# 8.15 
# 1 
?HSL1_15uM_IDL2_150uM
% MICROCALITC_MAL1177627
% 0.2035 
% 4 
%-0.586102 , 29.61604 
%-0.348256 , 29.40329 
% 0.8333333 
% 167740 , 167730 
% 0.25 , 81 
%-0.015695 ,-0.033946 
%-20 , 8 
% 0 , 0 
% 0 
% 128000       127744 
% 43.1 
% 500 , 750 , 1000 , 750 
% 0.06978023945 ,-0.002252194966 ,-3.244915618586E-05 , 1.349203907274E-06 ,-9.058983361606E-09 
% MicroCalITC Ver: 1.29.32 Run time:11/17/2020 3:26:39 PM
@0
5.00,9.88568,25.039504,0.000385,25.000747,-2.4340,-0.022,9.87728,9.87728
6.00,9.88394,25.039702,0.000390,25.000824,-2.4335,-0.022,9.87457,9.87457
7.00,9.88335,25.039863,0.000392,25.000832,-2.4331,-0.021,9.87218,9.87218
8.00,9.88222,25.039787,0.000390,25.000694,-2.4328,-0.021,9.86979,9.86979
9.00,9.88050,25.040046,0.000399,25.000896,-2.4322,-0.022,9.86721,9.86721
10.00,9.87891,25.040100,0.000401,25.000912,-2.4320,-0.022,9.86601,9.86601
11.00,9.87770,25.039829,0.000393,25.000650,-2.4317,-0.021,9.86658,9.86658
12.00,9.87668,25.039818,0.000393,25.000543,-2.4312,-0.021,9.86634,9.86634
13.00,9.87561,25.040096,0.000393,25.000693,-2.4307,-0.021,9.86683,9.86683
14.00,9.87434,25.040176,0.000393,25.000673,-2.4302,-0.021,9.86765,9.86765
15.00,9.87337,25.040041,0.000392,25.000483,-2.4295,-0.021,9.86892,9.86892
16.00,9.87285,25.040348,0.000397,25.000723,-2.4288,-0.021,9.86965,9.86965
17.00,9.87197,25.040357,0.000392,25.000784,-2.4283,-0.021,9.87007,9.87007
18.00,9.87128,25.040226,0.000391,25.000662,-2.4278,-0.021,9.87019,9.87019
19.00,9.87117,25.040195,0.000388,25.000507,-2.4273,-0.020,9.87114,9.87114
20.00,9.87105,25.040393,0.000390,25.000616,-2.4270,-0.020,9.87102,9.87102
21.00,9.87061,25.040329,0.000386,25.000515,-2.4266,-0.020,9.87079,9.87079
22.00,9.87024,25.040339,0.000388,25.000449,-2.4259,-0.020,9.87141,9.87141
23.00,9.86979,25.040501,0.000390,25.000566,-2.4253,-0.020,9.87149,9.87149
24.00,9.86951,25.040597,0.000392,25.000707,-2.4248,-0.020,9.87166,9.87166
25.00,9.86939,25.040654,0.000391,25.000824,-2.4244,-0.020,9.87150,9.87150
26.00,9.86942,25.040665,0.000392,25.000820,-2.4240,-0.019,9.87107,9.87107
27.00,9.86946,25.040673,0.000391,25.000851,-2.4238,-0.019,9.86963,9.86963
28.00,9.86935,25.040820,0.000390,25.000982,-2.4234,-0.019,9.86898,9.86898
29.00,9.86944,25.040788,0.000388,25.000910,-2.4230,-0.019,9.86790,9.86790
30.00,9.86978,25.040925,0.000391,25.000925,-2.4226,-0.019,9.86839,9.86839
31.00,9.87012,25.040945,0.000390,25.000931,-2.4221,-0.019,9.86957,9.86957
32.00,9.87042,25.041068,0.000393,25.000962,-2.4216,-0.019,9.87116,9.87116
33.00,9.87067,25.040958,0.000393,25.000816,-2.4213,-0.018,9.87231,9.87231
34.00,9.87088,25.041101,0.000394,25.000906,-2.4209,-0.018,9.87357,9.87357
35.00,9.87117,25.040896,0.000390,25.000663,-2.4205,-0.018,9.87410,9.87410
36.00,9.87135,25.040946,0.000393,25.000663,-2.4202,-0.018,9.87432,9.87432
37.00,9.87155,25.041129,0.000396,25.000842,-2.4197,-0.018,9.87449,9.87449
38.00,9.87179,25.041342,0.000398,25.001004,-2.4188,-0.018,9.87485,9.87485
39.00,9.87192,25.041387,0.000400,25.001044,-2.4180,-0.018,9.87466,9.87466
40.00,9.87198,25.041720,0.000408,25.001340,-2.4172,-0.018,9.87419,9.87419
41.00,9.87207,25.041713,0.000405,25.001216,-2.4165,-0.018,9.87326,9.87326
42.00,9.87199,25.041592,0.000398,25.001044,-2.4161,-0.017,9.87264,9.87264
43.00,9.87212,25.041525,0.000395,25.000997,-2.4160,-0.017,9.87293,9.87293
44.00,9.87231,25.041359,0.000392,25.000775,-2.4158,-0.017,9.87312,9.87312
45.00,9.87232,25.041292,0.000384,25.000715,-2.4156,-0.017,9.87282,9.87282
46.00,9.87247,25.041365,0.000387,25.000804,-2.4153,-0.017,9.87301,9.87301
47.00,9.87271,25.041439,0.000391,25.000842,-2.4148,-0.017,9.87366,9.87366
48.00,9.87313,25.041415,0.000391,25.000686,-2.4144,-0.017,9.87316,9.87316
49.00,9.87341,25.041651,0.000391,25.000859,-2.4140,-0.016,9.87257,9.87257
50.00,9.87352,25.041586,0.000391,25.000741,-2.4136,-0.016,9.87301,9.87301
51.00,9.87345,25.041763,0.000392,25.000873,-2.4133,-0.016,9.87329,9.87329
52.00,9.87346,25.041773,0.000391,25.000846,-2.4130,-0.016,9.87259,9.87259
53.00,9.87334,25.041810,0.000391,25.000828,-2.4127,-0.016,9.86511,9.86511
54.00,9.87301,25.041857,0.000393,25.000782,-2.4123,-0.016,9.85017,9.85017
55.00,9.87291,25.041919,0.000392,25.000780,-2.4118,-0.016,9.83025,9.83025
56.00,9.87300,25.041949,0.000392,25.000781,-2.4114,-0.015,9.80750,9.80750
57.00,9.87302,25.042058,0.000394,25.000848,-2.4109,-0.015,9.78548,9.78548
58.00,9.87284,25.042111,0.000394,25.000929,-2.4104,-0.015,9.77231,9.77231
59.00,9.87275,25.042105,0.000393,25.000917,-2.4097,-0.015,9.76883,9.76883
60.00,9.87268,25.042223,0.000394,25.000989,-2.4091,-0.015,9.77231,9.77231
@1,0.4000,0.8, 60.0600000000049 
61.00,9.87428,25.042278,0.000397,25.000991,-2.4084,-0.015,9.78187,9.78187
62.00,9.87041,25.042314,0.000395,25.000967,-2.4078,-0.015,9.79313,9.79313
63.00,9.83558,25.042351,0.000394,25.000920,-2.4073,-0.015,9.80428,9.80428
64.00,9.79697,25.042378,0.000393,25.000966,-2.4069,-0.015,9.81473,9.81473
65.00,9.77374,25.042311,0.000394,25.000940,-2.4067,-0.014,9.82444,9.82444
66.00,9.76238,25.042173,0.000390,25.000813,-2.4062,-0.014,9.83192,9.83192
67.00,9.76509,25.042092,0.000391,25.000770,-2.4057,-0.014,9.83819,9.83819
68.00,9.77034,25.042227,0.000396,25.000875,-2.4050,-0.014,9.84295,9.84295
69.00,9.77916,25.042234,0.000396,25.000852,-2.4044,-0.014,9.84701,9.84701
70.00,9.79124,25.042369,0.000397,25.000873,-2.4037,-0.014,9.85025,9.85025
71.00,9.80839,25.042485,0.000396,25.000913,-2.4034,-0.014,9.85246,9.85246
72.00,9.81712,25.042581,0.000392,25.000960,-2.4031,-0.014,9.85505,9.85505
73.00,9.82465,25.042545,0.000386,25.000876,-2.4029,-0.013,9.85755,9.85755
74.00,9.83134,25.042526,0.000382,25.000804,-2.4026,-0.013,9.85939,9.85939
75.00,9.83588,25.042587,0.000382,25.000799,-2.4023,-0.013,9.86125,9.86125
76.00,9.83973,25.042635,0.000383,25.000788,-2.4016,-0.013,9.86340,9.86340
77.00,9.84313,25.042829,0.000388,25.000828,-2.4012,-0.013,9.86376,9.86376
78.00,9.84587,25.042909,0.000391,25.000866,-2.4007,-0.013,9.86463,9.86463
79.00,9.84834,25.043118,0.000399,25.000999,-2.4003,-0.012,9.86554,9.86554
80.00,9.85022,25.043090,0.000398,25.000972,-2.3998,-0.012,9.86625,9.86625
81.00,9.85220,25.042942,0.000396,25.000769,-2.3994,-0.012,9.86672,9.86672
82.00,9.85494,25.043020,0.000398,25.000841,-2.3989,-0.012,9.86826,9.86826
83.00,9.85749,25.043051,0.000398,25.000803,-2.3984,-0.012,9.86963,9.86963
84.00,9.85980,25.042924,0.000395,25.000633,-2.3979,-0.012,9.87163,9.87163
85.00,9.86178,25.043058,0.000395,25.000726,-2.3976,-0.012,9.87291,9.87291
86.00,9.86335,25.043285,0.000397,25.000899,-2.3973,-0.012,9.87352,9.87352
87.00,9.86463,25.043195,0.000392,25.000762,-2.3969,-0.011,9.87384,9.87384
88.00,9.86577,25.043358,0.000391,25.000915,-2.3963,-0.011,9.87358,9.87358
89.00,9.86684,25.043562,0.000392,25.001022,-2.3957,-0.011,9.87254,9.87254
90.00,9.86764,25.043612,0.000395,25.001003,-2.3951,-0.011,9.87178,9.87178
91.00,9.86840,25.043579,0.000394,25.000922,-2.3946,-0.011,9.87136,9.87136
92.00,9.86908,25.043613,0.000396,25.000913,-2.3943,-0.011,9.87190,9.87190
93.00,9.86973,25.043640,0.000399,25.000820,-2.3943,-0.011,9.87214,9.87214
94.00,9.87031,25.043546,0.000398,25.000652,-2.3942,-0.011,9.87256,9.87256
95.00,9.87074,25.043516,0.000394,25.000572,-2.3940,-0.011,9.87255,9.87255
96.00,9.87094,25.043630,0.000395,25.000620,-2.3938,-0.010,9.87259,9.87259
97.00,9.87134,25.043668,0.000395,25.000569,-2.3934,-0.010,9.87245,9.87245
98.00,9.87176,25.043551,0.000394,25.000483,-2.3929,-0.010,9.87221,9.87221
99.00,9.87197,25.043605,0.000391,25.000585,-2.3924,-0.010,9.87181,9.87181
100.00,9.87228,25.043750,0.000393,25.000715,-2.3918,-0.010,9.87254,9.87254
101.00,9.87256,25.043730,0.000391,25.000715,-2.3912,-0.010,9.87315,9.87315
102.00,9.87278,25.043777,0.000394,25.000745,-2.3907,-0.010,9.87337,9.87337
103.00,9.87296,25.043955,0.000394,25.000859,-2.3902,-0.010,9.87408,9.87408
104.00,9.87290,25.044032,0.000395,25.000821,-2.3898,-0.010,9.87408,9.87408
105.00,9.87266,25.044110,0.000393,25.000741,-2.3894,-0.009,9.87335,9.87335
106.00,9.87250,25.044300,0.000395,25.000842,-2.3890,-0.009,9.87271,9.87271
107.00,9.87236,25.044368,0.000393,25.000958,-2.3885,-0.009,9.87169,9.87169
108.00,9.87243,25.044250,0.000390,25.000806,-2.3879,-0.009,9.87147,9.87147
109.00,9.87251,25.044278,0.000391,25.000860,-2.3873,-0.009,9.87196,9.87196
110.00,9.87269,25.044184,0.000393,25.000851,-2.3870,-0.009,9.87265,9.87265
111.00,9.87282,25.044163,0.000395,25.000810,-2.3866,-0.009,9.87288,9.87288
112.00,9.87280,25.044154,0.000397,25.000711,-2.3862,-0.009,9.87322,9.87322
113.00,9.87260,25.044219,0.000395,25.000780,-2.3859,-0.008,9.87249,9.87249
114.00,9.87247,25.044223,0.000396,25.000774,-2.3856,-0.008,9.87209,9.87209
115.00,9.87257,25.044159,0.000394,25.000679,-2.3851,-0.008,9.87198,9.87198
116.00,9.87270,25.044270,0.000393,25.000717,-2.3845,-0.008,9.87211,9.87211
117.00,9.87263,25.044225,0.000388,25.000591,-2.3840,-0.008,9.87220,9.87220
118.00,9.87266,25.044171,0.000384,25.000467,-2.3836,-0.008,9.87297,9.87297
119.00,9.87286,25.044325,0.000385,25.000496,-2.3832,-0.008,9.87359,9.87359
120.00,9.87296,25.044585,0.000388,25.000635,-2.3828,-0.007,9.87371,9.87371
121.00,9.87293,25.044385,0.000384,25.000441,-2.3826,-0.007,9.87402,9.87402
122.00,9.87295,25.044576,0.000391,25.000548,-2.3824,-0.007,9.87462,9.87462
123.00,9.87299,25.044787,0.000398,25.000694,-2.3820,-0.007,9.87523,9.87523
124.00,9.87326,25.044842,0.000395,25.000797,-2.3817,-0.007,9.87634,9.87634
125.00,9.87354,25.044760,0.000395,25.000742,-2.3813,-0.007,9.87578,9.87578
126.00,9.87358,25.044941,0.000398,25.000910,-2.3809,-0.007,9.87562,9.87562
127.00,9.87365,25.044886,0.000397,25.000912,-2.3807,-0.007,9.87452,9.87452
128.00,9.87356,25.044918,0.000399,25.001014,-2.3804,-0.007,9.87335,9.87335
129.00,9.87351,25.044835,0.000401,25.000874,-2.3800,-0.007,9.87214,9.87214
130.00,9.87352,25.044691,0.000392,25.000711,-2.3796,-0.007,9.87242,9.87242
131.00,9.87359,25.044768,0.000392,25.000795,-2.3791,-0.006,9.87313,9.87313
132.00,9.87382,25.044905,0.000391,25.000853,-2.3785,-0.006,9.87454,9.87454
133.00,9.87416,25.044862,0.000385,25.000696,-2.3779,-0.006,9.87584,9.87584
134.00,9.87447,25.044988,0.000387,25.000782,-2.3773,-0.006,9.87606,9.87606
135.00,9.87446,25.045135,0.000393,25.000841,-2.3769,-0.006,9.87571,9.87571
136.00,9.87426,25.045170,0.000397,25.000760,-2.3765,-0.006,9.87389,9.87389
137.00,9.87412,25.045172,0.000398,25.000694,-2.3761,-0.006,9.87289,9.87289
138.00,9.87412,25.045322,0.000404,25.000820,-2.3758,-0.006,9.87169,9.87169
139.00,9.87395,25.045281,0.000401,25.000677,-2.3755,-0.006,9.87121,9.87121
140.00,9.87397,25.045459,0.000401,25.000780,-2.3752,-0.005,9.87222,9.87222
141.00,9.87406,25.045632,0.000401,25.000911,-2.3749,-0.005,9.87359,9.87359
142.00,9.87407,25.045695,0.000399,25.000937,-2.3746,-0.005,9.87432,9.87432
143.00,9.87396,25.045701,0.000401,25.000890,-2.3744,-0.005,9.87441,9.87441
144.00,9.87367,25.045863,0.000404,25.001034,-2.3740,-0.005,9.87460,9.87460
145.00,9.87344,25.045922,0.000405,25.001092,-2.3736,-0.005,9.87359,9.87359
146.00,9.87352,25.045923,0.000405,25.001028,-2.3732,-0.005,9.87354,9.87354
147.00,9.87364,25.045921,0.000405,25.001045,-2.3727,-0.004,9.87327,9.87327
148.00,9.87375,25.045974,0.000399,25.001044,-2.3721,-0.004,9.87321,9.87321
149.00,9.87385,25.045967,0.000401,25.001013,-2.3717,-0.004,9.87354,9.87354
150.00,9.87380,25.045946,0.000399,25.000930,-2.3711,-0.004,9.87366,9.87366
151.00,9.87366,25.045879,0.000395,25.000832,-2.3706,-0.004,9.87287,9.87287
152.00,9.87333,25.045788,0.000393,25.000711,-2.3703,-0.004,9.87251,9.87251
153.00,9.87316,25.045842,0.000398,25.000741,-2.3699,-0.004,9.87289,9.87289
154.00,9.87308,25.045873,0.000397,25.000706,-2.3695,-0.004,9.87314,9.87314
155.00,9.87323,25.046056,0.000402,25.000856,-2.3693,-0.004,9.87391,9.87391
156.00,9.87350,25.046287,0.000405,25.001058,-2.3689,-0.004,9.87461,9.87461
157.00,9.87376,25.046267,0.000403,25.001005,-2.3685,-0.003,9.87518,9.87518
158.00,9.87388,25.046424,0.000399,25.001109,-2.3682,-0.003,9.87562,9.87562
159.00,9.87431,25.046474,0.000396,25.001091,-2.3678,-0.003,9.87674,9.87674
160.00,9.87469,25.046387,0.000391,25.000888,-2.3676,-0.003,9.87807,9.87807
161.00,9.87490,25.046343,0.000386,25.000766,-2.3673,-0.002,9.87864,9.87864
162.00,9.87484,25.046724,0.000390,25.001020,-2.3669,-0.002,9.87807,9.87807
163.00,9.87482,25.046856,0.000397,25.001084,-2.3665,-0.002,9.87780,9.87780
164.00,9.87484,25.046761,0.000397,25.000976,-2.3662,-0.002,9.87581,9.87581
165.00,9.87485,25.046884,0.000402,25.001078,-2.3656,-0.002,9.87406,9.87406
166.00,9.87495,25.046840,0.000405,25.001011,-2.3650,-0.002,9.87370,9.87370
167.00,9.87499,25.046762,0.000405,25.000870,-2.3645,-0.002,9.87438,9.87438
168.00,9.87518,25.046593,0.000402,25.000674,-2.3640,-0.002,9.87487,9.87487
169.00,9.87521,25.046856,0.000406,25.000926,-2.3635,-0.002,9.87496,9.87496
170.00,9.87531,25.046854,0.000404,25.000978,-2.3629,-0.002,9.87515,9.87515
171.00,9.87537,25.046860,0.000400,25.000968,-2.3626,-0.002,9.87484,9.87484
172.00,9.87547,25.046753,0.000394,25.000956,-2.3622,-0.001,9.87422,9.87422
173.00,9.87548,25.046746,0.000390,25.000906,-2.3618,-0.001,9.87378,9.87378
174.00,9.87552,25.046698,0.000382,25.000819,-2.3615,-0.001,9.87460,9.87460
175.00,9.87553,25.046827,0.000383,25.000856,-2.3613,-0.001,9.87474,9.87474
176.00,9.87545,25.046951,0.000387,25.000943,-2.3609,-0.001,9.87454,9.87454
177.00,9.87528,25.047220,0.000393,25.001035,-2.3605,0.000,9.87389,9.87389
178.00,9.87508,25.047458,0.000394,25.001201,-2.3599,0.000,9.87348,9.87348
179.00,9.87472,25.047496,0.000401,25.001197,-2.3594,0.000,9.87243,9.87243
180.00,9.87416,25.047350,0.000400,25.001032,-2.3590,0.000,9.87152,9.87152
181.00,9.87371,25.047308,0.000396,25.000984,-2.3587,0.000,9.87138,9.87138
182.00,9.87363,25.047209,0.000398,25.000926,-2.3584,0.000,9.87223,9.87223
183.00,9.87368,25.047057,0.000398,25.000783,-2.3580,0.000,9.87246,9.87246
184.00,9.87367,25.047072,0.000397,25.000772,-2.3576,0.000,9.87306,9.87306
185.00,9.87377,25.047268,0.000398,25.000977,-2.3571,0.000,9.87357,9.87357
186.00,9.87369,25.047370,0.000403,25.001053,-2.3566,0.000,9.87369,9.87369
187.00,9.87356,25.047402,0.000402,25.001101,-2.3564,0.000,9.87366,9.87366
188.00,9.87334,25.047595,0.000401,25.001297,-2.3563,0.000,9.87308,9.87308
189.00,9.87321,25.047647,0.000401,25.001255,-2.3562,0.000,9.87270,9.87270
190.00,9.87309,25.047607,0.000400,25.001146,-2.3560,0.000,9.87215,9.87215
191.00,9.87291,25.047586,0.000396,25.001066,-2.3555,0.001,9.87181,9.87181
192.00,9.87283,25.047550,0.000393,25.000898,-2.3551,0.001,9.87143,9.87143
193.00,9.87280,25.047438,0.000393,25.000712,-2.3546,0.001,9.87204,9.87204
194.00,9.87273,25.047447,0.000391,25.000748,-2.3542,0.001,9.87228,9.87228
195.00,9.87242,25.047492,0.000388,25.000781,-2.3540,0.001,9.87170,9.87170
196.00,9.87210,25.047528,0.000387,25.000752,-2.3538,0.001,9.87137,9.87137
197.00,9.87212,25.047761,0.000391,25.000936,-2.3534,0.002,9.87157,9.87157
198.00,9.87221,25.047915,0.000393,25.000981,-2.3529,0.002,9.87106,9.87106
199.00,9.87220,25.047984,0.000395,25.000958,-2.3524,0.002,9.87106,9.87106
200.00,9.87232,25.048113,0.000398,25.000970,-2.3519,0.002,9.87209,9.87209
201.00,9.87245,25.048212,0.000400,25.001017,-2.3516,0.002,9.87382,9.87382
202.00,9.87234,25.048124,0.000399,25.000937,-2.3513,0.002,9.87215,9.87215
203.00,9.87214,25.047978,0.000392,25.000800,-2.3512,0.002,9.85929,9.85929
204.00,9.87200,25.048114,0.000392,25.000895,-2.3510,0.002,9.82569,9.82569
205.00,9.87198,25.047923,0.000386,25.000682,-2.3507,0.002,9.76701,9.76701
206.00,9.87213,25.047975,0.000387,25.000684,-2.3504,0.002,9.68145,9.68145
207.00,9.87206,25.048095,0.000386,25.000745,-2.3501,0.003,9.57610,9.57610
208.00,9.87219,25.048268,0.000390,25.000914,-2.3497,0.003,9.46755,9.46755
209.00,9.87320,25.048140,0.000387,25.000807,-2.3494,0.003,9.37091,9.37091
210.00,9.87413,25.048480,0.000396,25.001132,-2.3490,0.003,9.29693,9.29693
@2,2.0001,4.0, 210.008000000002 
211.00,9.87790,25.048430,0.000394,25.001157,-2.3486,0.003,9.25144,9.25144
212.00,9.86396,25.048344,0.000393,25.001006,-2.3482,0.003,9.23469,9.23469
213.00,9.80712,25.048267,0.000393,25.000876,-2.3477,0.003,9.24258,9.24258
214.00,9.70522,25.048400,0.000396,25.000908,-2.3474,0.003,9.27044,9.27044
215.00,9.57956,25.048163,0.000389,25.000609,-2.3469,0.003,9.31198,9.31198
216.00,9.45040,25.048281,0.000390,25.000574,-2.3467,0.003,9.36194,9.36194
217.00,9.33800,25.048408,0.000391,25.000663,-2.3464,0.004,9.41508,9.41508
218.00,9.26515,25.048469,0.000392,25.000678,-2.3459,0.004,9.46494,9.46494
219.00,9.22254,25.048396,0.000389,25.000625,-2.3455,0.004,9.50930,9.50930
220.00,9.20994,25.048692,0.000389,25.000963,-2.3453,0.004,9.54912,9.54912
221.00,9.22295,25.048691,0.000385,25.000955,-2.3449,0.005,9.58282,9.58282
222.00,9.25411,25.048703,0.000386,25.000976,-2.3446,0.005,9.61204,9.61204
223.00,9.30439,25.048871,0.000386,25.001036,-2.3443,0.005,9.63867,9.63867
224.00,9.36148,25.049137,0.000391,25.001153,-2.3439,0.005,9.66346,9.66346
225.00,9.41732,25.049054,0.000390,25.000878,-2.3433,0.005,9.68511,9.68511
226.00,9.47272,25.049093,0.000394,25.000846,-2.3427,0.005,9.70462,9.70462
227.00,9.51935,25.049170,0.000394,25.000854,-2.3423,0.005,9.72130,9.72130
228.00,9.55351,25.049147,0.000393,25.000845,-2.3419,0.006,9.73630,9.73630
229.00,9.58349,25.049097,0.000396,25.000839,-2.3415,0.005,9.74906,9.74906
230.00,9.61623,25.049081,0.000396,25.000853,-2.3412,0.005,9.75975,9.75975
231.00,9.64126,25.049119,0.000390,25.000860,-2.3409,0.006,9.76950,9.76950
232.00,9.66558,25.049213,0.000393,25.000925,-2.3405,0.006,9.77863,9.77863
233.00,9.68672,25.049327,0.000397,25.001009,-2.3402,0.006,9.78684,9.78684
234.00,9.70731,25.049245,0.000390,25.000871,-2.3401,0.006,9.79466,9.79466
235.00,9.72459,25.049282,0.000392,25.000916,-2.3399,0.007,9.80244,9.80244
236.00,9.73871,25.049386,0.000398,25.001008,-2.3397,0.006,9.80914,9.80914
237.00,9.74954,25.049413,0.000398,25.000979,-2.3395,0.006,9.81592,9.81592
238.00,9.76036,25.049347,0.000396,25.000874,-2.3390,0.007,9.82188,9.82188
239.00,9.76928,25.049435,0.000399,25.000957,-2.3383,0.007,9.82726,9.82726
240.00,9.77772,25.049434,0.000398,25.000908,-2.3376,0.007,9.83170,9.83170
241.00,9.78573,25.049410,0.000396,25.000840,-2.3370,0.007,9.83576,9.83576
242.00,9.79371,25.049459,0.000395,25.000823,-2.3366,0.007,9.83881,9.83881
243.00,9.80057,25.049551,0.000397,25.000803,-2.3363,0.007,9.84154,9.84154
244.00,9.80711,25.049590,0.000395,25.000765,-2.3362,0.007,9.84402,9.84402
245.00,9.81222,25.049757,0.000399,25.000833,-2.3362,0.007,9.84635,9.84635
246.00,9.81697,25.049796,0.000401,25.000870,-2.3363,0.007,9.84896,9.84896
247.00,9.82188,25.049837,0.000402,25.000947,-2.3361,0.007,9.85198,9.85198
248.00,9.82605,25.049950,0.000399,25.001041,-2.3360,0.008,9.85415,9.85415
249.00,9.82953,25.050085,0.000400,25.001152,-2.3359,0.008,9.85662,9.85662
250.00,9.83288,25.049985,0.000391,25.001058,-2.3357,0.008,9.85882,9.85882
251.00,9.83675,25.049904,0.000387,25.000971,-2.3354,0.008,9.86103,9.86103
252.00,9.84046,25.049929,0.000390,25.000945,-2.3351,0.008,9.86225,9.86225
253.00,9.84374,25.049751,0.000389,25.000790,-2.3346,0.008,9.86342,9.86342
254.00,9.84653,25.049773,0.000386,25.000763,-2.3339,0.009,9.86355,9.86355
255.00,9.84900,25.049902,0.000392,25.000844,-2.3334,0.009,9.86401,9.86401
256.00,9.85136,25.050112,0.000395,25.000922,-2.3327,0.009,9.86449,9.86449
257.00,9.85356,25.050122,0.000395,25.000802,-2.3322,0.009,9.86518,9.86518
258.00,9.85540,25.050336,0.000398,25.000918,-2.3319,0.009,9.86571,9.86571
259.00,9.85692,25.050275,0.000398,25.000792,-2.3319,0.009,9.86649,9.86649
260.00,9.85837,25.050359,0.000398,25.000787,-2.3317,0.009,9.86724,9.86724
261.00,9.85973,25.050402,0.000398,25.000801,-2.3316,0.009,9.86740,9.86740
262.00,9.86108,25.050503,0.000395,25.000881,-2.3315,0.010,9.86710,9.86710
263.00,9.86209,25.050664,0.000399,25.001013,-2.3313,0.010,9.86713,9.86713
264.00,9.86302,25.050733,0.000401,25.001091,-2.3310,0.010,9.86703,9.86703
265.00,9.86377,25.050819,0.000403,25.001181,-2.3307,0.010,9.86671,9.86671
266.00,9.86451,25.050874,0.000402,25.001180,-2.3302,0.010,9.86641,9.86641
267.00,9.86508,25.050915,0.000405,25.001203,-2.3295,0.010,9.86687,9.86687
268.00,9.86567,25.050731,0.000400,25.000956,-2.3288,0.010,9.86778,9.86778
269.00,9.86623,25.050728,0.000404,25.000896,-2.3282,0.010,9.86855,9.86855
270.00,9.86658,25.050787,0.000406,25.000900,-2.3276,0.010,9.86903,9.86903
271.00,9.86679,25.050718,0.000405,25.000841,-2.3272,0.010,9.86908,9.86908
272.00,9.86700,25.050687,0.000401,25.000781,-2.3270,0.010,9.86937,9.86937
273.00,9.86732,25.050749,0.000400,25.000836,-2.3269,0.010,9.86950,9.86950
274.00,9.86774,25.050787,0.000399,25.000832,-2.3266,0.011,9.86978,9.86978
275.00,9.86813,25.050621,0.000393,25.000655,-2.3263,0.011,9.86999,9.86999
276.00,9.86824,25.050716,0.000393,25.000718,-2.3261,0.011,9.86998,9.86998
277.00,9.86822,25.050719,0.000391,25.000689,-2.3257,0.011,9.86952,9.86952
278.00,9.86830,25.050750,0.000390,25.000684,-2.3254,0.011,9.86924,9.86924
279.00,9.86847,25.050823,0.000390,25.000729,-2.3252,0.011,9.86868,9.86868
280.00,9.86843,25.050968,0.000392,25.000817,-2.3251,0.011,9.86778,9.86778
281.00,9.86840,25.050875,0.000395,25.000608,-2.3249,0.011,9.86799,9.86799
282.00,9.86831,25.050983,0.000399,25.000701,-2.3247,0.011,9.86762,9.86762
283.00,9.86842,25.050959,0.000400,25.000672,-2.3243,0.011,9.86765,9.86765
284.00,9.86862,25.051046,0.000400,25.000670,-2.3237,0.012,9.86801,9.86801
285.00,9.86890,25.051084,0.000399,25.000615,-2.3230,0.012,9.86923,9.86923
286.00,9.86911,25.051136,0.000397,25.000665,-2.3224,0.012,9.86976,9.86976
287.00,9.86923,25.051215,0.000398,25.000714,-2.3221,0.012,9.87052,9.87052
288.00,9.86941,25.051484,0.000404,25.000954,-2.3219,0.012,9.87161,9.87161
289.00,9.86948,25.051400,0.000401,25.000911,-2.3218,0.013,9.87125,9.87125
290.00,9.86949,25.051519,0.000405,25.001048,-2.3217,0.013,9.87149,9.87149
291.00,9.86965,25.051508,0.000408,25.000987,-2.3214,0.013,9.87080,9.87080
292.00,9.86957,25.051300,0.000403,25.000703,-2.3210,0.013,9.87055,9.87055
293.00,9.86947,25.051246,0.000398,25.000568,-2.3206,0.013,9.86917,9.86917
294.00,9.86935,25.051443,0.000406,25.000709,-2.3203,0.012,9.86912,9.86912
295.00,9.86926,25.051351,0.000401,25.000526,-2.3200,0.013,9.86841,9.86841
296.00,9.86928,25.051723,0.000402,25.000835,-2.3198,0.013,9.86875,9.86875
297.00,9.86934,25.052002,0.000402,25.001025,-2.3198,0.013,9.86887,9.86887
298.00,9.86941,25.052034,0.000402,25.001040,-2.3195,0.013,9.86917,9.86917
299.00,9.86944,25.052042,0.000395,25.000959,-2.3191,0.013,9.86972,9.86972
300.00,9.86962,25.052123,0.000393,25.001060,-2.3186,0.014,9.86985,9.86985
301.00,9.86978,25.051990,0.000389,25.000924,-2.3182,0.014,9.86999,9.86999
302.00,9.86988,25.051887,0.000388,25.000855,-2.3176,0.014,9.86961,9.86961
303.00,9.86983,25.051954,0.000392,25.000820,-2.3173,0.014,9.86911,9.86911
304.00,9.86973,25.052042,0.000393,25.000922,-2.3169,0.014,9.86872,9.86872
305.00,9.86969,25.052059,0.000400,25.000877,-2.3166,0.014,9.86872,9.86872
306.00,9.86950,25.052031,0.000400,25.000772,-2.3162,0.014,9.86824,9.86824
307.00,9.86943,25.052185,0.000404,25.000815,-2.3159,0.014,9.86843,9.86843
308.00,9.86920,25.052173,0.000403,25.000821,-2.3154,0.014,9.86863,9.86863
309.00,9.86903,25.052151,0.000405,25.000700,-2.3150,0.014,9.86882,9.86882
310.00,9.86908,25.052204,0.000400,25.000706,-2.3148,0.014,9.86898,9.86898
311.00,9.86905,25.052418,0.000408,25.000887,-2.3145,0.014,9.86953,9.86953
312.00,9.86922,25.052324,0.000404,25.000848,-2.3143,0.014,9.86998,9.86998
313.00,9.86930,25.052264,0.000397,25.000687,-2.3140,0.015,9.87043,9.87043
314.00,9.86934,25.052318,0.000395,25.000696,-2.3138,0.015,9.87038,9.87038
315.00,9.86934,25.052365,0.000393,25.000677,-2.3134,0.015,9.86967,9.86967
316.00,9.86934,25.052302,0.000386,25.000551,-2.3130,0.016,9.86970,9.86970
317.00,9.86937,25.052505,0.000390,25.000618,-2.3126,0.016,9.86936,9.86936
318.00,9.86924,25.052673,0.000395,25.000784,-2.3121,0.016,9.86851,9.86851
319.00,9.86906,25.052761,0.000397,25.000816,-2.3117,0.016,9.86771,9.86771
320.00,9.86880,25.052785,0.000401,25.000809,-2.3112,0.015,9.86749,9.86749
321.00,9.86866,25.052796,0.000398,25.000774,-2.3108,0.016,9.86708,9.86708
322.00,9.86865,25.052852,0.000398,25.000830,-2.3104,0.016,9.86716,9.86716
323.00,9.86882,25.052890,0.000398,25.000830,-2.3100,0.016,9.86791,9.86791
324.00,9.86889,25.052961,0.000403,25.000873,-2.3096,0.016,9.86906,9.86906
325.00,9.86910,25.052917,0.000404,25.000861,-2.3093,0.016,9.87056,9.87056
326.00,9.86924,25.052964,0.000408,25.000947,-2.3091,0.016,9.87073,9.87073
327.00,9.86921,25.052872,0.000406,25.000832,-2.3088,0.016,9.87027,9.87027
328.00,9.86918,25.052874,0.000405,25.000783,-2.3087,0.016,9.86982,9.86982
329.00,9.86914,25.052828,0.000401,25.000694,-2.3085,0.016,9.86922,9.86922
330.00,9.86890,25.052783,0.000394,25.000565,-2.3081,0.017,9.86722,9.86722
331.00,9.86862,25.052971,0.000398,25.000644,-2.3078,0.017,9.86657,9.86657
332.00,9.86837,25.053016,0.000399,25.000581,-2.3075,0.017,9.86641,9.86641
333.00,9.86821,25.053117,0.000400,25.000634,-2.3071,0.017,9.86613,9.86613
334.00,9.86807,25.053245,0.000402,25.000671,-2.3065,0.017,9.86602,9.86602
335.00,9.86802,25.053388,0.000405,25.000722,-2.3062,0.017,9.86692,9.86692
336.00,9.86799,25.053291,0.000398,25.000585,-2.3058,0.017,9.86722,9.86722
337.00,9.86792,25.053419,0.000401,25.000723,-2.3055,0.018,9.86797,9.86797
338.00,9.86801,25.053442,0.000400,25.000730,-2.3052,0.018,9.86848,9.86848
339.00,9.86818,25.053273,0.000395,25.000608,-2.3050,0.018,9.86892,9.86892
340.00,9.86841,25.053380,0.000398,25.000730,-2.3047,0.018,9.86925,9.86925
341.00,9.86848,25.053489,0.000404,25.000855,-2.3043,0.018,9.86921,9.86921
342.00,9.86840,25.053621,0.000405,25.001004,-2.3040,0.018,9.86884,9.86884
343.00,9.86832,25.053572,0.000401,25.000927,-2.3035,0.018,9.86849,9.86849
344.00,9.86819,25.053759,0.000403,25.001045,-2.3033,0.018,9.86816,9.86816
345.00,9.86799,25.053853,0.000404,25.001046,-2.3031,0.019,9.86812,9.86812
346.00,9.86779,25.053724,0.000402,25.000745,-2.3027,0.019,9.86780,9.86780
347.00,9.86774,25.053717,0.000402,25.000627,-2.3025,0.019,9.86786,9.86786
348.00,9.86782,25.053725,0.000408,25.000604,-2.3025,0.019,9.86824,9.86824
349.00,9.86775,25.053581,0.000403,25.000481,-2.3022,0.019,9.86761,9.86761
350.00,9.86776,25.053627,0.000399,25.000531,-2.3018,0.019,9.86723,9.86723
351.00,9.86794,25.053863,0.000402,25.000850,-2.3016,0.019,9.86745,9.86745
352.00,9.86808,25.053949,0.000404,25.000866,-2.3012,0.019,9.86606,9.86606
353.00,9.86816,25.054076,0.000402,25.000943,-2.3008,0.019,9.85747,9.85747
354.00,9.86813,25.054392,0.000410,25.001197,-2.3004,0.019,9.83463,9.83463
355.00,9.86787,25.054424,0.000413,25.001180,-2.3000,0.019,9.79106,9.79106
356.00,9.86767,25.054259,0.000406,25.000964,-2.2996,0.019,9.72544,9.72544
357.00,9.86761,25.054118,0.000397,25.000850,-2.2993,0.020,9.63901,9.63901
358.00,9.86740,25.054053,0.000396,25.000729,-2.2989,0.020,9.54404,9.54404
359.00,9.86724,25.053980,0.000391,25.000648,-2.2987,0.020,9.45459,9.45459
360.00,9.86691,25.053881,0.000387,25.000498,-2.2986,0.020,9.38058,9.38058
@3,2.0001,4.0, 360.050000000003 
361.00,9.86698,25.053942,0.000392,25.000507,-2.2986,0.020,9.32880,9.32880
362.00,9.86159,25.054107,0.000399,25.000551,-2.2984,0.020,9.30167,9.30167
363.00,9.82567,25.054225,0.000395,25.000604,-2.2983,0.020,9.29626,9.29626
364.00,9.75069,25.054442,0.000397,25.000717,-2.2981,0.021,9.30840,9.30840
365.00,9.64935,25.054482,0.000392,25.000747,-2.2979,0.021,9.33316,9.33316
366.00,9.53879,25.054564,0.000392,25.000734,-2.2977,0.021,9.36614,9.36614
367.00,9.43009,25.054493,0.000387,25.000666,-2.2975,0.021,9.40475,9.40475
368.00,9.35162,25.054574,0.000391,25.000731,-2.2970,0.021,9.44453,9.44453
369.00,9.30384,25.054407,0.000389,25.000533,-2.2966,0.021,9.48186,9.48186
370.00,9.27967,25.054577,0.000394,25.000632,-2.2961,0.021,9.51748,9.51748
371.00,9.28008,25.054707,0.000392,25.000760,-2.2957,0.022,9.54974,9.54974
372.00,9.29424,25.054826,0.000396,25.000839,-2.2954,0.022,9.57791,9.57791
373.00,9.32436,25.054999,0.000400,25.000946,-2.2952,0.022,9.60262,9.60262
374.00,9.36426,25.055077,0.000401,25.000979,-2.2951,0.022,9.62585,9.62585
375.00,9.40326,25.055066,0.000403,25.000937,-2.2950,0.022,9.64693,9.64693
376.00,9.44479,25.055050,0.000403,25.000836,-2.2948,0.022,9.66667,9.66667
377.00,9.48726,25.055109,0.000403,25.000850,-2.2946,0.022,9.68530,9.68530
378.00,9.52289,25.055105,0.000403,25.000813,-2.2943,0.022,9.70239,9.70239
379.00,9.55108,25.055062,0.000400,25.000722,-2.2941,0.022,9.71839,9.71839
380.00,9.58130,25.055081,0.000398,25.000732,-2.2939,0.023,9.73228,9.73228
381.00,9.60592,25.055003,0.000398,25.000733,-2.2936,0.023,9.74409,9.74409
382.00,9.62802,25.055101,0.000399,25.000864,-2.2934,0.023,9.75415,9.75415
383.00,9.64673,25.054975,0.000397,25.000746,-2.2932,0.023,9.76431,9.76431
384.00,9.66715,25.055242,0.000406,25.000988,-2.2929,0.023,9.77316,9.77316
385.00,9.68666,25.055158,0.000402,25.000809,-2.2926,0.023,9.78155,9.78155
386.00,9.70474,25.055335,0.000405,25.000877,-2.2922,0.023,9.78923,9.78923
387.00,9.72112,25.055274,0.000400,25.000702,-2.2918,0.023,9.79707,9.79707
388.00,9.73215,25.055431,0.000399,25.000751,-2.2914,0.023,9.80334,9.80334
389.00,9.74622,25.055411,0.000396,25.000691,-2.2910,0.024,9.80947,9.80947
390.00,9.75537,25.055535,0.000399,25.000784,-2.2907,0.024,9.81486,9.81486
391.00,9.76421,25.055615,0.000401,25.000899,-2.2902,0.024,9.82009,9.82009
392.00,9.77306,25.055572,0.000400,25.000858,-2.2898,0.024,9.82470,9.82470
393.00,9.78095,25.055552,0.000402,25.000834,-2.2894,0.024,9.82903,9.82903
394.00,9.78811,25.055511,0.000402,25.000748,-2.2890,0.024,9.83325,9.83325
395.00,9.79458,25.055583,0.000403,25.000766,-2.2886,0.024,9.83716,9.83716
396.00,9.80027,25.055517,0.000400,25.000608,-2.2885,0.024,9.84101,9.84101
397.00,9.80585,25.055653,0.000402,25.000674,-2.2883,0.024,9.84286,9.84286
398.00,9.81189,25.055651,0.000399,25.000666,-2.2879,0.024,9.84439,9.84439
399.00,9.81625,25.055750,0.000403,25.000803,-2.2875,0.024,9.84487,9.84487
400.00,9.82016,25.055850,0.000404,25.000954,-2.2872,0.025,9.84582,9.84582
401.00,9.82331,25.055856,0.000403,25.000928,-2.2868,0.025,9.84672,9.84672
402.00,9.82790,25.055870,0.000402,25.000897,-2.2864,0.025,9.84930,9.84930
403.00,9.83166,25.055913,0.000403,25.000839,-2.2861,0.025,9.85160,9.85160
404.00,9.83475,25.055943,0.000400,25.000742,-2.2858,0.025,9.85368,9.85368
405.00,9.83715,25.056051,0.000402,25.000695,-2.2856,0.025,9.85531,9.85531
406.00,9.83969,25.056252,0.000405,25.000869,-2.2855,0.025,9.85657,9.85657
407.00,9.84230,25.056349,0.000408,25.000947,-2.2852,0.025,9.85729,9.85729
408.00,9.84460,25.056374,0.000407,25.001006,-2.2848,0.025,9.85788,9.85788
409.00,9.84660,25.056255,0.000404,25.000857,-2.2847,0.025,9.85792,9.85792
410.00,9.84827,25.056162,0.000401,25.000786,-2.2843,0.026,9.85740,9.85740
411.00,9.84973,25.056192,0.000399,25.000765,-2.2837,0.026,9.85746,9.85746
412.00,9.85101,25.056248,0.000395,25.000739,-2.2833,0.026,9.85725,9.85725
413.00,9.85229,25.056309,0.000396,25.000710,-2.2831,0.026,9.85777,9.85777
414.00,9.85338,25.056356,0.000393,25.000746,-2.2827,0.026,9.85867,9.85867
415.00,9.85416,25.056417,0.000389,25.000738,-2.2823,0.026,9.85971,9.85971
416.00,9.85480,25.056446,0.000390,25.000729,-2.2820,0.027,9.85943,9.85943
417.00,9.85538,25.056363,0.000391,25.000648,-2.2816,0.027,9.85944,9.85944
418.00,9.85620,25.056489,0.000392,25.000764,-2.2812,0.027,9.85922,9.85922
419.00,9.85703,25.056509,0.000396,25.000702,-2.2806,0.027,9.85952,9.85952
420.00,9.85773,25.056503,0.000401,25.000693,-2.2803,0.027,9.85974,9.85974
421.00,9.85838,25.056350,0.000401,25.000538,-2.2802,0.026,9.86125,9.86125
422.00,9.85878,25.056319,0.000400,25.000477,-2.2802,0.027,9.86150,9.86150
423.00,9.85897,25.056342,0.000399,25.000452,-2.2801,0.027,9.86137,9.86137
424.00,9.85917,25.056390,0.000397,25.000507,-2.2802,0.027,9.86142,9.86142
425.00,9.85972,25.056466,0.000395,25.000514,-2.2799,0.027,9.86317,9.86317
426.00,9.86023,25.056667,0.000395,25.000622,-2.2795,0.027,9.86378,9.86378
427.00,9.86087,25.056851,0.000399,25.000787,-2.2792,0.028,9.86667,9.86667
428.00,9.86155,25.056824,0.000401,25.000680,-2.2788,0.028,9.86900,9.86900
429.00,9.86211,25.057028,0.000405,25.000782,-2.2785,0.028,9.87018,9.87018
430.00,9.86282,25.057065,0.000403,25.000771,-2.2783,0.028,9.86966,9.86966
431.00,9.86320,25.057060,0.000405,25.000757,-2.2782,0.028,9.86901,9.86901
432.00,9.86360,25.057265,0.000409,25.000804,-2.2779,0.028,9.86768,9.86768
433.00,9.86396,25.057244,0.000406,25.000788,-2.2775,0.028,9.86632,9.86632
434.00,9.86408,25.057112,0.000402,25.000645,-2.2772,0.028,9.86531,9.86531
435.00,9.86439,25.057197,0.000407,25.000688,-2.2768,0.028,9.86475,9.86475
436.00,9.86451,25.057237,0.000404,25.000691,-2.2766,0.028,9.86445,9.86445
437.00,9.86473,25.057234,0.000401,25.000718,-2.2764,0.028,9.86367,9.86367
438.00,9.86494,25.057357,0.000400,25.000771,-2.2762,0.028,9.86341,9.86341
439.00,9.86507,25.057526,0.000400,25.000879,-2.2760,0.029,9.86383,9.86383
440.00,9.86533,25.057604,0.000398,25.000934,-2.2758,0.029,9.86409,9.86409
441.00,9.86542,25.057521,0.000399,25.000828,-2.2753,0.029,9.86444,9.86444
442.00,9.86551,25.057391,0.000397,25.000749,-2.2750,0.029,9.86439,9.86439
443.00,9.86556,25.057277,0.000398,25.000677,-2.2747,0.029,9.86375,9.86375
444.00,9.86563,25.057278,0.000399,25.000669,-2.2745,0.029,9.86303,9.86303
445.00,9.86535,25.057215,0.000396,25.000627,-2.2744,0.029,9.86213,9.86213
446.00,9.86513,25.057478,0.000404,25.000847,-2.2743,0.029,9.86249,9.86249
447.00,9.86498,25.057535,0.000401,25.000778,-2.2741,0.029,9.86346,9.86346
448.00,9.86470,25.057612,0.000398,25.000718,-2.2739,0.030,9.86488,9.86488
449.00,9.86453,25.057536,0.000397,25.000613,-2.2736,0.030,9.86548,9.86548
450.00,9.86431,25.057642,0.000402,25.000677,-2.2732,0.030,9.86613,9.86613
451.00,9.86422,25.057508,0.000392,25.000521,-2.2728,0.030,9.86521,9.86521
452.00,9.86405,25.057525,0.000394,25.000540,-2.2722,0.030,9.86422,9.86422
453.00,9.86391,25.057701,0.000398,25.000729,-2.2718,0.030,9.86377,9.86377
454.00,9.86393,25.057909,0.000403,25.000871,-2.2715,0.030,9.86330,9.86330
455.00,9.86382,25.057882,0.000397,25.000772,-2.2712,0.030,9.86245,9.86245
456.00,9.86365,25.058021,0.000400,25.000832,-2.2709,0.031,9.86268,9.86268
457.00,9.86384,25.058108,0.000401,25.000872,-2.2708,0.031,9.86357,9.86357
458.00,9.86397,25.058110,0.000403,25.000828,-2.2706,0.031,9.86390,9.86390
459.00,9.86413,25.057939,0.000402,25.000681,-2.2701,0.031,9.86439,9.86439
460.00,9.86401,25.058049,0.000408,25.000802,-2.2696,0.031,9.86522,9.86522
461.00,9.86399,25.058050,0.000409,25.000761,-2.2691,0.031,9.86544,9.86544
462.00,9.86382,25.057874,0.000403,25.000526,-2.2686,0.031,9.86373,9.86373
463.00,9.86379,25.057984,0.000403,25.000601,-2.2683,0.031,9.86285,9.86285
464.00,9.86388,25.058131,0.000401,25.000664,-2.2682,0.031,9.86258,9.86258
465.00,9.86394,25.058069,0.000396,25.000540,-2.2682,0.031,9.86191,9.86191
466.00,9.86388,25.058113,0.000392,25.000520,-2.2681,0.031,9.86172,9.86172
467.00,9.86357,25.058267,0.000391,25.000605,-2.2680,0.032,9.86197,9.86197
468.00,9.86324,25.058305,0.000389,25.000607,-2.2678,0.032,9.86193,9.86193
469.00,9.86298,25.058323,0.000389,25.000591,-2.2674,0.032,9.86111,9.86111
470.00,9.86275,25.058460,0.000395,25.000666,-2.2671,0.032,9.86147,9.86147
471.00,9.86289,25.058616,0.000400,25.000809,-2.2668,0.032,9.86208,9.86208
472.00,9.86300,25.058693,0.000404,25.000847,-2.2663,0.032,9.86281,9.86281
473.00,9.86305,25.058505,0.000400,25.000582,-2.2659,0.032,9.86344,9.86344
474.00,9.86309,25.058454,0.000398,25.000476,-2.2657,0.032,9.86439,9.86439
475.00,9.86322,25.058594,0.000403,25.000503,-2.2656,0.032,9.86479,9.86479
476.00,9.86333,25.058754,0.000404,25.000550,-2.2655,0.033,9.86358,9.86358
477.00,9.86300,25.058777,0.000402,25.000503,-2.2655,0.033,9.86293,9.86293
478.00,9.86278,25.058981,0.000405,25.000641,-2.2654,0.033,9.86243,9.86243
479.00,9.86260,25.059208,0.000406,25.000820,-2.2652,0.033,9.86224,9.86224
480.00,9.86249,25.059070,0.000395,25.000686,-2.2646,0.033,9.86153,9.86153
481.00,9.86230,25.058846,0.000387,25.000442,-2.2643,0.033,9.86149,9.86149
482.00,9.86226,25.058878,0.000386,25.000400,-2.2641,0.033,9.86153,9.86153
483.00,9.86234,25.058965,0.000390,25.000401,-2.2641,0.033,9.86180,9.86180
484.00,9.86246,25.058950,0.000393,25.000334,-2.2641,0.033,9.86216,9.86216
485.00,9.86257,25.059139,0.000401,25.000406,-2.2643,0.033,9.86297,9.86297
486.00,9.86270,25.059292,0.000407,25.000552,-2.2643,0.033,9.86353,9.86353
487.00,9.86270,25.059354,0.000409,25.000585,-2.2641,0.033,9.86356,9.86356
488.00,9.86266,25.059398,0.000409,25.000643,-2.2637,0.033,9.86295,9.86295
489.00,9.86272,25.059654,0.000413,25.000865,-2.2629,0.034,9.86245,9.86245
490.00,9.86277,25.059576,0.000406,25.000820,-2.2622,0.034,9.86129,9.86129
491.00,9.86254,25.059570,0.000402,25.000760,-2.2616,0.034,9.86142,9.86142
492.00,9.86248,25.059665,0.000403,25.000854,-2.2611,0.034,9.86150,9.86150
493.00,9.86221,25.059687,0.000400,25.000804,-2.2606,0.034,9.86096,9.86096
494.00,9.86185,25.059568,0.000399,25.000626,-2.2603,0.034,9.85983,9.85983
495.00,9.86156,25.059604,0.000401,25.000618,-2.2602,0.035,9.86006,9.86006
496.00,9.86151,25.059716,0.000405,25.000650,-2.2602,0.034,9.85999,9.85999
497.00,9.86172,25.059792,0.000407,25.000698,-2.2602,0.035,9.86050,9.86050
498.00,9.86180,25.059871,0.000409,25.000811,-2.2604,0.035,9.86161,9.86161
499.00,9.86175,25.059917,0.000404,25.000842,-2.2605,0.035,9.86220,9.86220
500.00,9.86166,25.060017,0.000405,25.000890,-2.2604,0.035,9.86232,9.86232
501.00,9.86170,25.059938,0.000401,25.000757,-2.2602,0.035,9.86191,9.86191
502.00,9.86173,25.059913,0.000400,25.000684,-2.2599,0.035,9.86065,9.86065
503.00,9.86139,25.059841,0.000399,25.000546,-2.2594,0.035,9.85468,9.85468
504.00,9.86112,25.059845,0.000401,25.000508,-2.2589,0.035,9.83734,9.83734
505.00,9.86113,25.059897,0.000401,25.000524,-2.2583,0.035,9.80403,9.80403
506.00,9.86112,25.059883,0.000405,25.000523,-2.2578,0.035,9.75253,9.75253
507.00,9.86109,25.060013,0.000408,25.000617,-2.2573,0.035,9.68452,9.68452
508.00,9.86207,25.060103,0.000408,25.000692,-2.2571,0.036,9.60861,9.60861
509.00,9.86178,25.060129,0.000405,25.000690,-2.2569,0.036,9.53498,9.53498
510.00,9.86115,25.060158,0.000405,25.000703,-2.2568,0.036,9.47114,9.47114
@4,2.0001,4.0, 510.089 
511.00,9.86135,25.060260,0.000405,25.000795,-2.2569,0.036,9.42413,9.42413
512.00,9.85748,25.060188,0.000406,25.000702,-2.2568,0.036,9.39438,9.39438
513.00,9.83275,25.060269,0.000407,25.000767,-2.2564,0.036,9.38006,9.38006
514.00,9.77317,25.060160,0.000406,25.000692,-2.2562,0.036,9.37787,9.37787
515.00,9.69435,25.060217,0.000406,25.000733,-2.2559,0.036,9.38694,9.38694
516.00,9.60388,25.060344,0.000408,25.000782,-2.2556,0.037,9.40260,9.40260
517.00,9.51803,25.060429,0.000408,25.000791,-2.2552,0.037,9.42431,9.42431
518.00,9.45381,25.060318,0.000403,25.000567,-2.2550,0.037,9.44890,9.44890
519.00,9.40525,25.060585,0.000408,25.000674,-2.2549,0.037,9.47568,9.47568
520.00,9.37559,25.060605,0.000406,25.000610,-2.2547,0.037,9.50204,9.50204
521.00,9.36891,25.060631,0.000399,25.000638,-2.2545,0.037,9.52759,9.52759
522.00,9.36915,25.060648,0.000394,25.000638,-2.2543,0.038,9.55142,9.55142
523.00,9.38194,25.060765,0.000397,25.000775,-2.2541,0.038,9.57387,9.57387
524.00,9.39437,25.060789,0.000399,25.000860,-2.2538,0.038,9.59616,9.59616
525.00,9.42066,25.060740,0.000399,25.000789,-2.2535,0.038,9.61737,9.61737
526.00,9.44718,25.060838,0.000403,25.000836,-2.2532,0.038,9.63726,9.63726
527.00,9.47746,25.060805,0.000402,25.000833,-2.2529,0.038,9.65638,9.65638
528.00,9.50498,25.060857,0.000399,25.000831,-2.2526,0.038,9.67379,9.67379
529.00,9.52796,25.060788,0.000392,25.000691,-2.2522,0.039,9.68925,9.68925
530.00,9.55249,25.060848,0.000394,25.000690,-2.2518,0.039,9.70285,9.70285
531.00,9.57493,25.060759,0.000393,25.000523,-2.2515,0.039,9.71541,9.71541
532.00,9.59669,25.060790,0.000395,25.000516,-2.2512,0.039,9.72659,9.72659
533.00,9.61728,25.060776,0.000398,25.000488,-2.2510,0.039,9.73745,9.73745
534.00,9.63947,25.060772,0.000398,25.000431,-2.2508,0.039,9.74658,9.74658
535.00,9.65843,25.060732,0.000395,25.000386,-2.2505,0.039,9.75683,9.75683
536.00,9.67451,25.060857,0.000396,25.000533,-2.2504,0.039,9.76688,9.76688
537.00,9.69208,25.061096,0.000405,25.000699,-2.2501,0.039,9.77621,9.77621
538.00,9.70431,25.061231,0.000407,25.000808,-2.2500,0.039,9.78472,9.78472
539.00,9.71634,25.061338,0.000407,25.000871,-2.2499,0.039,9.79288,9.79288
540.00,9.72679,25.061571,0.000415,25.001043,-2.2498,0.039,9.79940,9.79940
541.00,9.73762,25.061596,0.000416,25.000957,-2.2497,0.039,9.80392,9.80392
542.00,9.74685,25.061553,0.000410,25.000899,-2.2497,0.039,9.80806,9.80806
543.00,9.75684,25.061619,0.000410,25.000889,-2.2495,0.040,9.81139,9.81139
544.00,9.76680,25.061657,0.000414,25.000908,-2.2492,0.040,9.81563,9.81563
545.00,9.77602,25.061519,0.000407,25.000764,-2.2488,0.040,9.81994,9.81994
546.00,9.78470,25.061548,0.000404,25.000772,-2.2485,0.040,9.82432,9.82432
547.00,9.79107,25.061586,0.000405,25.000710,-2.2481,0.040,9.82784,9.82784
548.00,9.79601,25.061543,0.000403,25.000595,-2.2477,0.040,9.83122,9.83122
549.00,9.80065,25.061760,0.000405,25.000771,-2.2474,0.040,9.83393,9.83393
550.00,9.80542,25.062041,0.000413,25.001032,-2.2471,0.040,9.83611,9.83611
551.00,9.80927,25.062010,0.000414,25.001010,-2.2469,0.040,9.83843,9.83843
552.00,9.81326,25.062085,0.000413,25.001029,-2.2467,0.040,9.84079,9.84079
553.00,9.81843,25.062006,0.000411,25.000934,-2.2464,0.041,9.84286,9.84286
554.00,9.82214,25.061929,0.000409,25.000788,-2.2461,0.041,9.84457,9.84457
555.00,9.82490,25.061701,0.000401,25.000449,-2.2460,0.041,9.84530,9.84530
556.00,9.82717,25.061756,0.000405,25.000479,-2.2456,0.041,9.84618,9.84618
557.00,9.82955,25.061766,0.000408,25.000485,-2.2452,0.041,9.84680,9.84680
558.00,9.83202,25.062000,0.000415,25.000688,-2.2449,0.041,9.84715,9.84715
559.00,9.83452,25.062000,0.000414,25.000703,-2.2446,0.041,9.84781,9.84781
560.00,9.83641,25.062179,0.000418,25.000914,-2.2444,0.042,9.84816,9.84816
561.00,9.83830,25.062221,0.000413,25.000942,-2.2444,0.042,9.84819,9.84819
562.00,9.84008,25.062241,0.000410,25.000956,-2.2443,0.042,9.84835,9.84835
563.00,9.84177,25.062289,0.000406,25.000960,-2.2441,0.042,9.84936,9.84936
564.00,9.84331,25.062334,0.000406,25.000918,-2.2440,0.042,9.84934,9.84934
565.00,9.84427,25.062428,0.000407,25.000890,-2.2438,0.042,9.84922,9.84922
566.00,9.84513,25.062504,0.000412,25.000830,-2.2435,0.042,9.84972,9.84972
567.00,9.84613,25.062501,0.000413,25.000780,-2.2434,0.042,9.85061,9.85061
568.00,9.84704,25.062551,0.000416,25.000846,-2.2430,0.042,9.85042,9.85042
569.00,9.84776,25.062536,0.000413,25.000845,-2.2426,0.042,9.85074,9.85074
570.00,9.84845,25.062606,0.000413,25.000859,-2.2422,0.042,9.85221,9.85221
571.00,9.84899,25.062496,0.000407,25.000697,-2.2419,0.043,9.85300,9.85300
572.00,9.84951,25.062723,0.000411,25.000840,-2.2416,0.043,9.85309,9.85309
573.00,9.84991,25.062580,0.000408,25.000620,-2.2413,0.043,9.85373,9.85373
574.00,9.85038,25.062646,0.000414,25.000647,-2.2411,0.043,9.85431,9.85431
575.00,9.85081,25.062590,0.000413,25.000566,-2.2411,0.043,9.85462,9.85462
576.00,9.85126,25.062752,0.000417,25.000705,-2.2409,0.043,9.85496,9.85496
577.00,9.85170,25.062709,0.000415,25.000605,-2.2408,0.043,9.85551,9.85551
578.00,9.85211,25.062823,0.000416,25.000648,-2.2407,0.043,9.85598,9.85598
579.00,9.85260,25.062939,0.000414,25.000680,-2.2406,0.043,9.85675,9.85675
580.00,9.85293,25.063020,0.000415,25.000791,-2.2404,0.043,9.85634,9.85634
581.00,9.85323,25.062936,0.000412,25.000674,-2.2400,0.043,9.85585,9.85585
582.00,9.85343,25.062926,0.000410,25.000695,-2.2397,0.043,9.85492,9.85492
583.00,9.85364,25.062988,0.000409,25.000757,-2.2395,0.043,9.85484,9.85484
584.00,9.85385,25.062903,0.000408,25.000695,-2.2393,0.044,9.85422,9.85422
585.00,9.85416,25.062951,0.000406,25.000673,-2.2390,0.044,9.85401,9.85401
586.00,9.85433,25.063159,0.000410,25.000856,-2.2388,0.044,9.85345,9.85345
587.00,9.85369,25.063197,0.000408,25.000793,-2.2387,0.044,9.84798,9.84798
588.00,9.85463,25.063302,0.000411,25.000810,-2.2383,0.044,9.83752,9.83752
589.00,9.85497,25.063307,0.000407,25.000693,-2.2379,0.044,9.83049,9.83049
590.00,9.85511,25.063196,0.000404,25.000568,-2.2377,0.044,9.82870,9.82870
591.00,9.85496,25.063189,0.000402,25.000516,-2.2374,0.044,9.83041,9.83041
592.00,9.85459,25.063466,0.000404,25.000741,-2.2371,0.044,9.83802,9.83802
593.00,9.85391,25.063605,0.000403,25.000820,-2.2370,0.045,9.84889,9.84889
594.00,9.85414,25.063731,0.000406,25.000872,-2.2369,0.045,9.85541,9.85541
595.00,9.85335,25.063891,0.000408,25.000876,-2.2367,0.045,9.85693,9.85693
596.00,9.85068,25.063940,0.000407,25.000887,-2.2363,0.045,9.85452,9.85452
597.00,9.82459,25.063622,0.000406,25.000631,-2.2362,0.045,9.85070,9.85070
598.00,9.80427,25.063485,0.000401,25.000543,-2.2361,0.045,9.84670,9.84670
599.00,9.81997,25.063507,0.000399,25.000598,-2.2360,0.045,9.84407,9.84407
600.00,9.84435,25.063474,0.000399,25.000633,-2.2358,0.045,9.84125,9.84125
601.00,9.85785,25.063464,0.000398,25.000628,-2.2356,0.045,9.83906,9.83906
602.00,9.85947,25.063668,0.000398,25.000667,-2.2354,0.045,9.83798,9.83798
603.00,9.85660,25.063913,0.000406,25.000781,-2.2352,0.046,9.83678,9.83678
604.00,9.85337,25.064102,0.000409,25.000842,-2.2348,0.046,9.83554,9.83554
605.00,9.85019,25.064048,0.000408,25.000693,-2.2346,0.046,9.83455,9.83455
606.00,9.84796,25.064288,0.000412,25.000854,-2.2346,0.046,9.83431,9.83431
607.00,9.84596,25.064340,0.000414,25.000935,-2.2344,0.046,9.83416,9.83416
608.00,9.84427,25.064071,0.000405,25.000703,-2.2341,0.046,9.83582,9.83582
609.00,9.84337,25.063912,0.000405,25.000613,-2.2339,0.046,9.83640,9.83640
610.00,9.84276,25.064115,0.000410,25.000839,-2.2336,0.046,9.83656,9.83656
611.00,9.84179,25.063879,0.000405,25.000604,-2.2332,0.046,9.83637,9.83637
612.00,9.84038,25.063914,0.000404,25.000549,-2.2327,0.046,9.83570,9.83570
613.00,9.83910,25.064251,0.000412,25.000794,-2.2325,0.047,9.83499,9.83499
614.00,9.83817,25.064395,0.000413,25.000818,-2.2322,0.047,9.83496,9.83496
615.00,9.83739,25.064559,0.000414,25.000904,-2.2322,0.047,9.83558,9.83558
616.00,9.83672,25.064711,0.000415,25.000941,-2.2321,0.047,9.83600,9.83600
617.00,9.83627,25.064737,0.000413,25.000957,-2.2319,0.047,9.83665,9.83665
618.00,9.83615,25.064546,0.000409,25.000795,-2.2317,0.047,9.83718,9.83718
619.00,9.83621,25.064598,0.000408,25.000873,-2.2313,0.047,9.83762,9.83762
620.00,9.83611,25.064361,0.000404,25.000668,-2.2310,0.047,9.83754,9.83754
621.00,9.83602,25.064410,0.000405,25.000720,-2.2307,0.047,9.83734,9.83734
622.00,9.83598,25.064349,0.000407,25.000608,-2.2306,0.047,9.83728,9.83728
623.00,9.83604,25.064427,0.000410,25.000631,-2.2304,0.047,9.83661,9.83661
624.00,9.83615,25.064387,0.000408,25.000544,-2.2302,0.048,9.83585,9.83585
625.00,9.83623,25.064662,0.000414,25.000786,-2.2299,0.048,9.83530,9.83530
626.00,9.83615,25.064528,0.000410,25.000630,-2.2295,0.048,9.83457,9.83457
627.00,9.83599,25.064471,0.000404,25.000580,-2.2293,0.048,9.83394,9.83394
628.00,9.83577,25.064541,0.000403,25.000554,-2.2291,0.048,9.83377,9.83377
629.00,9.83565,25.064532,0.000405,25.000484,-2.2290,0.048,9.83430,9.83430
630.00,9.83584,25.064515,0.000400,25.000318,-2.2289,0.048,9.83557,9.83557
631.00,9.83608,25.064739,0.000403,25.000452,-2.2287,0.048,9.83670,9.83670
632.00,9.83620,25.064873,0.000406,25.000565,-2.2285,0.048,9.83716,9.83716
633.00,9.83626,25.064885,0.000404,25.000585,-2.2283,0.048,9.83736,9.83736
634.00,9.83621,25.065024,0.000406,25.000679,-2.2281,0.048,9.83711,9.83711
635.00,9.83618,25.065001,0.000404,25.000646,-2.2279,0.049,9.83596,9.83596
636.00,9.83600,25.065017,0.000403,25.000638,-2.2278,0.049,9.83514,9.83514
637.00,9.83592,25.065113,0.000405,25.000705,-2.2277,0.049,9.83516,9.83516
638.00,9.83586,25.065168,0.000406,25.000731,-2.2274,0.049,9.83523,9.83523
639.00,9.83563,25.065133,0.000404,25.000688,-2.2271,0.049,9.83506,9.83506
640.00,9.83559,25.065154,0.000405,25.000698,-2.2267,0.049,9.83550,9.83550
641.00,9.83560,25.065118,0.000406,25.000675,-2.2265,0.049,9.83604,9.83604
642.00,9.83558,25.065110,0.000404,25.000665,-2.2263,0.050,9.83586,9.83586
643.00,9.83544,25.065092,0.000403,25.000609,-2.2262,0.050,9.83512,9.83512
644.00,9.83536,25.065122,0.000403,25.000633,-2.2261,0.050,9.83494,9.83494
645.00,9.83541,25.065171,0.000404,25.000721,-2.2260,0.050,9.83496,9.83496
646.00,9.83558,25.065271,0.000405,25.000776,-2.2259,0.050,9.83477,9.83477
647.00,9.83578,25.065279,0.000407,25.000717,-2.2256,0.050,9.83529,9.83529
648.00,9.83587,25.065319,0.000406,25.000665,-2.2251,0.050,9.83580,9.83580
649.00,9.83594,25.065404,0.000407,25.000660,-2.2247,0.050,9.83678,9.83678
650.00,9.83596,25.065484,0.000406,25.000652,-2.2244,0.050,9.83712,9.83712
651.00,9.83588,25.065495,0.000405,25.000706,-2.2239,0.050,9.83752,9.83752
652.00,9.83584,25.065592,0.000405,25.000737,-2.2235,0.051,9.83767,9.83767
653.00,9.83586,25.065635,0.000406,25.000782,-2.2233,0.051,9.83420,9.83420
654.00,9.83608,25.065693,0.000407,25.000851,-2.2231,0.051,9.82184,9.82184
655.00,9.83611,25.065631,0.000404,25.000782,-2.2228,0.051,9.79746,9.79746
656.00,9.83612,25.065711,0.000407,25.000780,-2.2226,0.051,9.76019,9.76019
657.00,9.83638,25.065692,0.000406,25.000766,-2.2225,0.051,9.70955,9.70955
658.00,9.83706,25.065728,0.000405,25.000789,-2.2223,0.051,9.65267,9.65267
659.00,9.83749,25.065748,0.000403,25.000743,-2.2221,0.051,9.59797,9.59797
660.00,9.83802,25.065793,0.000404,25.000681,-2.2219,0.051,9.55066,9.55066
@5,2.0001,4.0, 660.019 
661.00,9.83744,25.065726,0.000399,25.000516,-2.2216,0.051,9.51426,9.51426
662.00,9.83775,25.065728,0.000398,25.000470,-2.2216,0.052,9.48899,9.48899
663.00,9.81789,25.065786,0.000400,25.000471,-2.2218,0.052,9.47348,9.47348
664.00,9.77665,25.065906,0.000407,25.000575,-2.2221,0.052,9.46404,9.46404
665.00,9.71657,25.066030,0.000409,25.000682,-2.2222,0.052,9.45952,9.45952
666.00,9.65077,25.066154,0.000413,25.000789,-2.2222,0.052,9.45935,9.45935
667.00,9.58551,25.066232,0.000412,25.000830,-2.2219,0.052,9.46329,9.46329
668.00,9.53402,25.066284,0.000413,25.000898,-2.2216,0.052,9.47000,9.47000
669.00,9.50343,25.066256,0.000407,25.000841,-2.2213,0.052,9.47965,9.47965
670.00,9.48023,25.066155,0.000404,25.000750,-2.2210,0.052,9.49225,9.49225
671.00,9.46873,25.066278,0.000403,25.000790,-2.2210,0.053,9.50635,9.50635
672.00,9.45902,25.066326,0.000403,25.000722,-2.2208,0.053,9.52158,9.52158
673.00,9.45614,25.066307,0.000397,25.000613,-2.2206,0.053,9.53773,9.53773
674.00,9.45622,25.066312,0.000400,25.000554,-2.2203,0.053,9.55467,9.55467
675.00,9.45766,25.066365,0.000402,25.000563,-2.2199,0.053,9.57260,9.57260
676.00,9.46791,25.066331,0.000400,25.000525,-2.2194,0.053,9.58975,9.58975
677.00,9.47868,25.066412,0.000401,25.000600,-2.2190,0.053,9.60657,9.60657
678.00,9.48963,25.066491,0.000406,25.000643,-2.2187,0.053,9.62261,9.62261
679.00,9.50456,25.066627,0.000406,25.000735,-2.2185,0.053,9.63750,9.63750
680.00,9.52056,25.066772,0.000404,25.000855,-2.2184,0.053,9.65008,9.65008
681.00,9.53829,25.066780,0.000404,25.000860,-2.2183,0.054,9.66204,9.66204
682.00,9.55494,25.066833,0.000402,25.000907,-2.2182,0.054,9.67294,9.67294
683.00,9.57052,25.066863,0.000401,25.000930,-2.2183,0.054,9.68404,9.68404
684.00,9.58907,25.066817,0.000398,25.000819,-2.2181,0.054,9.69421,9.69421
685.00,9.61010,25.066913,0.000403,25.000842,-2.2177,0.054,9.70448,9.70448
686.00,9.62418,25.067036,0.000407,25.000914,-2.2173,0.054,9.71439,9.71439
687.00,9.63886,25.067105,0.000411,25.000936,-2.2169,0.054,9.72410,9.72410
688.00,9.65062,25.067081,0.000410,25.000841,-2.2165,0.054,9.73279,9.73279
689.00,9.66308,25.067116,0.000410,25.000817,-2.2163,0.054,9.74042,9.74042
690.00,9.67340,25.067019,0.000403,25.000681,-2.2164,0.054,9.74760,9.74760
691.00,9.68369,25.067041,0.000404,25.000685,-2.2165,0.054,9.75448,9.75448
692.00,9.69440,25.066896,0.000404,25.000458,-2.2167,0.054,9.76104,9.76104
693.00,9.70447,25.067033,0.000404,25.000530,-2.2168,0.055,9.76680,9.76680
694.00,9.71430,25.067108,0.000405,25.000537,-2.2165,0.055,9.77245,9.77245
695.00,9.72353,25.067240,0.000406,25.000571,-2.2161,0.055,9.77680,9.77680
696.00,9.73205,25.067346,0.000405,25.000602,-2.2155,0.055,9.78041,9.78041
697.00,9.73922,25.067581,0.000405,25.000806,-2.2148,0.055,9.78334,9.78334
698.00,9.74608,25.067576,0.000408,25.000783,-2.2144,0.055,9.78604,9.78604
699.00,9.75184,25.067540,0.000408,25.000766,-2.2140,0.055,9.78946,9.78946
700.00,9.75854,25.067586,0.000412,25.000807,-2.2138,0.055,9.79295,9.79295
701.00,9.76419,25.067484,0.000411,25.000616,-2.2139,0.055,9.79524,9.79524
702.00,9.76836,25.067499,0.000411,25.000618,-2.2138,0.055,9.79674,9.79674
703.00,9.77227,25.067587,0.000410,25.000666,-2.2136,0.056,9.79864,9.79864
704.00,9.77525,25.067784,0.000413,25.000800,-2.2135,0.056,9.79897,9.79897
705.00,9.77855,25.067764,0.000412,25.000735,-2.2135,0.056,9.79976,9.79976
706.00,9.78184,25.067885,0.000414,25.000857,-2.2133,0.056,9.80119,9.80119
707.00,9.78517,25.067906,0.000414,25.000817,-2.2130,0.056,9.80273,9.80273
708.00,9.78825,25.067994,0.000417,25.000847,-2.2127,0.056,9.80430,9.80430
709.00,9.79052,25.067936,0.000414,25.000788,-2.2124,0.056,9.80633,9.80633
710.00,9.79309,25.067981,0.000413,25.000780,-2.2120,0.056,9.80812,9.80812
711.00,9.79560,25.068028,0.000411,25.000807,-2.2118,0.056,9.81029,9.81029
712.00,9.79776,25.068021,0.000410,25.000780,-2.2118,0.056,9.81195,9.81195
713.00,9.79961,25.068042,0.000411,25.000715,-2.2117,0.056,9.81337,9.81337
714.00,9.80160,25.068164,0.000410,25.000787,-2.2114,0.057,9.81559,9.81559
715.00,9.80351,25.068259,0.000410,25.000851,-2.2112,0.057,9.81700,9.81700
716.00,9.80535,25.068234,0.000410,25.000778,-2.2110,0.057,9.81814,9.81814
717.00,9.80702,25.068411,0.000412,25.000838,-2.2108,0.057,9.81974,9.81974
718.00,9.80848,25.068381,0.000409,25.000784,-2.2106,0.057,9.82071,9.82071
719.00,9.80998,25.068179,0.000406,25.000513,-2.2105,0.057,9.82161,9.82161
720.00,9.81123,25.068159,0.000406,25.000432,-2.2105,0.057,9.82241,9.82241
721.00,9.81253,25.068229,0.000404,25.000403,-2.2103,0.057,9.82335,9.82335
722.00,9.81380,25.068144,0.000399,25.000351,-2.2103,0.057,9.82289,9.82289
723.00,9.81473,25.068306,0.000400,25.000463,-2.2102,0.057,9.82251,9.82251
724.00,9.81581,25.068474,0.000401,25.000595,-2.2100,0.058,9.82209,9.82209
725.00,9.81696,25.068538,0.000401,25.000635,-2.2097,0.058,9.82258,9.82258
726.00,9.81800,25.068650,0.000407,25.000767,-2.2094,0.058,9.82215,9.82215
727.00,9.81895,25.068751,0.000407,25.000832,-2.2092,0.058,9.82320,9.82320
728.00,9.81986,25.068649,0.000404,25.000772,-2.2092,0.058,9.82464,9.82464
729.00,9.82074,25.068696,0.000410,25.000838,-2.2091,0.058,9.82542,9.82542
730.00,9.82157,25.068786,0.000413,25.000918,-2.2089,0.058,9.82574,9.82574
731.00,9.82225,25.068677,0.000406,25.000812,-2.2088,0.058,9.82658,9.82658
732.00,9.82285,25.068578,0.000402,25.000692,-2.2086,0.058,9.82690,9.82690
733.00,9.82340,25.068648,0.000405,25.000723,-2.2083,0.058,9.82655,9.82655
734.00,9.82371,25.068659,0.000401,25.000653,-2.2080,0.058,9.82597,9.82597
735.00,9.82396,25.068739,0.000403,25.000648,-2.2079,0.058,9.82599,9.82599
736.00,9.82436,25.068800,0.000405,25.000635,-2.2077,0.059,9.82614,9.82614
737.00,9.82476,25.068896,0.000408,25.000658,-2.2072,0.059,9.82683,9.82683
738.00,9.82517,25.068933,0.000408,25.000579,-2.2065,0.059,9.82763,9.82763
739.00,9.82547,25.069041,0.000409,25.000676,-2.2060,0.059,9.82890,9.82890
740.00,9.82572,25.069010,0.000404,25.000620,-2.2055,0.059,9.82898,9.82898
741.00,9.82592,25.069151,0.000407,25.000710,-2.2053,0.059,9.82917,9.82917
742.00,9.82626,25.069226,0.000406,25.000748,-2.2053,0.059,9.82951,9.82951
743.00,9.82690,25.069208,0.000399,25.000753,-2.2053,0.059,9.82969,9.82969
744.00,9.82725,25.069140,0.000395,25.000693,-2.2053,0.060,9.82936,9.82936
745.00,9.82755,25.069184,0.000393,25.000703,-2.2053,0.060,9.82996,9.82996
746.00,9.82778,25.069222,0.000394,25.000719,-2.2049,0.060,9.82962,9.82962
747.00,9.82791,25.069236,0.000396,25.000710,-2.2045,0.060,9.82872,9.82872
748.00,9.82798,25.069282,0.000402,25.000736,-2.2044,0.060,9.82812,9.82812
749.00,9.82803,25.069445,0.000408,25.000826,-2.2043,0.060,9.82810,9.82810
750.00,9.82824,25.069469,0.000412,25.000868,-2.2042,0.060,9.82859,9.82859
751.00,9.82849,25.069351,0.000410,25.000777,-2.2043,0.060,9.82949,9.82949
752.00,9.82873,25.069441,0.000410,25.000829,-2.2043,0.060,9.83040,9.83040
753.00,9.82902,25.069476,0.000411,25.000835,-2.2041,0.060,9.83130,9.83130
754.00,9.82924,25.069447,0.000412,25.000697,-2.2040,0.060,9.83105,9.83105
755.00,9.82936,25.069424,0.000410,25.000611,-2.2038,0.061,9.82993,9.82993
756.00,9.82941,25.069462,0.000407,25.000555,-2.2036,0.061,9.82944,9.82944
757.00,9.82941,25.069385,0.000408,25.000460,-2.2034,0.061,9.82918,9.82918
758.00,9.82953,25.069465,0.000409,25.000504,-2.2033,0.061,9.82925,9.82925
759.00,9.82956,25.069594,0.000411,25.000634,-2.2032,0.061,9.82949,9.82949
760.00,9.82954,25.069704,0.000414,25.000722,-2.2031,0.061,9.83010,9.83010
761.00,9.82965,25.069810,0.000415,25.000796,-2.2029,0.061,9.83004,9.83004
762.00,9.82964,25.069925,0.000415,25.000831,-2.2026,0.061,9.83019,9.83019
763.00,9.82962,25.069959,0.000415,25.000775,-2.2024,0.061,9.82992,9.82992
764.00,9.82967,25.069922,0.000414,25.000702,-2.2023,0.061,9.83024,9.83024
765.00,9.82970,25.069943,0.000416,25.000667,-2.2022,0.061,9.82999,9.82999
766.00,9.82978,25.069973,0.000414,25.000631,-2.2020,0.061,9.83095,9.83095
767.00,9.83013,25.070092,0.000415,25.000707,-2.2020,0.062,9.83127,9.83127
768.00,9.83041,25.070159,0.000413,25.000706,-2.2018,0.062,9.83158,9.83158
769.00,9.83065,25.070227,0.000411,25.000742,-2.2015,0.062,9.83238,9.83238
770.00,9.83082,25.070197,0.000407,25.000673,-2.2011,0.062,9.83308,9.83308
771.00,9.83073,25.070137,0.000410,25.000580,-2.2010,0.062,9.83237,9.83237
772.00,9.83076,25.070109,0.000410,25.000490,-2.2009,0.062,9.83262,9.83262
773.00,9.83089,25.070274,0.000411,25.000629,-2.2007,0.062,9.83300,9.83300
774.00,9.83098,25.070200,0.000408,25.000510,-2.2006,0.062,9.83198,9.83198
775.00,9.83103,25.070277,0.000411,25.000553,-2.2005,0.062,9.83113,9.83113
776.00,9.83113,25.070395,0.000408,25.000606,-2.2004,0.062,9.83142,9.83142
777.00,9.83131,25.070418,0.000403,25.000622,-2.2003,0.063,9.83142,9.83142
778.00,9.83138,25.070271,0.000400,25.000491,-2.2001,0.063,9.83108,9.83108
779.00,9.83145,25.070392,0.000402,25.000569,-2.1999,0.063,9.83132,9.83132
780.00,9.83143,25.070408,0.000399,25.000511,-2.1995,0.063,9.83147,9.83147
781.00,9.83144,25.070426,0.000400,25.000494,-2.1991,0.063,9.83116,9.83116
782.00,9.83150,25.070465,0.000403,25.000479,-2.1987,0.063,9.83084,9.83084
783.00,9.83151,25.070608,0.000410,25.000552,-2.1985,0.063,9.83009,9.83009
784.00,9.83136,25.070632,0.000408,25.000566,-2.1985,0.063,9.82941,9.82941
785.00,9.83138,25.070674,0.000410,25.000590,-2.1986,0.063,9.83036,9.83036
786.00,9.83146,25.070789,0.000413,25.000683,-2.1985,0.063,9.83036,9.83036
787.00,9.83130,25.070831,0.000415,25.000712,-2.1984,0.063,9.83027,9.83027
788.00,9.83131,25.070816,0.000410,25.000634,-2.1981,0.063,9.83134,9.83134
789.00,9.83137,25.070810,0.000408,25.000561,-2.1978,0.063,9.83240,9.83240
790.00,9.83125,25.070899,0.000407,25.000595,-2.1975,0.064,9.83180,9.83180
791.00,9.83120,25.070964,0.000404,25.000588,-2.1972,0.064,9.83165,9.83165
792.00,9.83108,25.071011,0.000403,25.000573,-2.1968,0.064,9.83151,9.83151
793.00,9.83085,25.071039,0.000404,25.000589,-2.1966,0.064,9.83031,9.83031
794.00,9.83074,25.071180,0.000409,25.000709,-2.1964,0.064,9.83010,9.83010
795.00,9.83082,25.071004,0.000407,25.000582,-2.1963,0.064,9.82972,9.82972
796.00,9.83081,25.071036,0.000408,25.000564,-2.1962,0.064,9.82971,9.82971
797.00,9.83060,25.070962,0.000406,25.000489,-2.1961,0.064,9.82948,9.82948
798.00,9.83044,25.070904,0.000401,25.000427,-2.1960,0.064,9.82958,9.82958
799.00,9.83031,25.070823,0.000395,25.000330,-2.1958,0.065,9.82944,9.82944
800.00,9.83040,25.071034,0.000400,25.000467,-2.1956,0.065,9.82974,9.82974
801.00,9.83037,25.070931,0.000399,25.000392,-2.1956,0.065,9.82970,9.82970
802.00,9.83033,25.071048,0.000401,25.000453,-2.1956,0.065,9.83023,9.83023
803.00,9.83049,25.071168,0.000407,25.000492,-2.1955,0.065,9.82871,9.82871
804.00,9.83032,25.071263,0.000411,25.000547,-2.1954,0.065,9.82178,9.82178
805.00,9.83003,25.071363,0.000408,25.000602,-2.1953,0.065,9.80813,9.80813
806.00,9.82968,25.071387,0.000406,25.000581,-2.1952,0.065,9.78638,9.78638
807.00,9.82971,25.071541,0.000406,25.000688,-2.1950,0.065,9.75800,9.75800
808.00,9.82972,25.071597,0.000403,25.000684,-2.1947,0.066,9.72631,9.72631
809.00,9.82969,25.071707,0.000405,25.000667,-2.1943,0.066,9.69504,9.69504
810.00,9.83021,25.071631,0.000405,25.000518,-2.1940,0.066,9.66753,9.66753
@6,2.0001,4.0, 810.061000000002 
811.00,9.83011,25.071776,0.000406,25.000575,-2.1937,0.066,9.64603,9.64603
812.00,9.82969,25.071781,0.000408,25.000599,-2.1933,0.066,9.62885,9.62885
813.00,9.82020,25.071713,0.000408,25.000581,-2.1930,0.066,9.61538,9.61538
814.00,9.79607,25.071678,0.000401,25.000649,-2.1928,0.066,9.60492,9.60492
815.00,9.76256,25.071737,0.000403,25.000737,-2.1926,0.066,9.59637,9.59637
816.00,9.72124,25.071634,0.000406,25.000664,-2.1924,0.066,9.59005,9.59005
817.00,9.68983,25.071497,0.000400,25.000487,-2.1923,0.066,9.58575,9.58575
818.00,9.66207,25.071557,0.000399,25.000486,-2.1923,0.067,9.58339,9.58339
819.00,9.63965,25.071625,0.000398,25.000414,-2.1923,0.067,9.58394,9.58394
820.00,9.62523,25.071655,0.000396,25.000326,-2.1922,0.067,9.58654,9.58654
821.00,9.61353,25.071837,0.000397,25.000466,-2.1922,0.067,9.59098,9.59098
822.00,9.60387,25.071929,0.000401,25.000520,-2.1920,0.067,9.59742,9.59742
823.00,9.59447,25.071960,0.000403,25.000507,-2.1919,0.067,9.60598,9.60598
824.00,9.58761,25.072006,0.000405,25.000517,-2.1917,0.067,9.61515,9.61515
825.00,9.58251,25.071971,0.000404,25.000532,-2.1914,0.067,9.62579,9.62579
826.00,9.58190,25.071979,0.000399,25.000463,-2.1912,0.068,9.63671,9.63671
827.00,9.58240,25.072021,0.000400,25.000433,-2.1909,0.068,9.64923,9.64923
828.00,9.58292,25.072118,0.000401,25.000494,-2.1907,0.068,9.66093,9.66093
829.00,9.59006,25.072110,0.000404,25.000494,-2.1905,0.068,9.67178,9.67178
830.00,9.59553,25.072196,0.000406,25.000531,-2.1903,0.068,9.68157,9.68157
831.00,9.60413,25.072089,0.000404,25.000482,-2.1899,0.068,9.69070,9.69070
832.00,9.61465,25.072180,0.000402,25.000553,-2.1897,0.068,9.69767,9.69767
833.00,9.62552,25.072042,0.000399,25.000348,-2.1893,0.068,9.70459,9.70459
834.00,9.63609,25.072007,0.000393,25.000266,-2.1891,0.068,9.71222,9.71222
835.00,9.64848,25.072035,0.000388,25.000235,-2.1888,0.068,9.71989,9.71989
836.00,9.65885,25.072179,0.000390,25.000305,-2.1887,0.068,9.72765,9.72765
837.00,9.67516,25.072121,0.000384,25.000170,-2.1886,0.069,9.73461,9.73461
838.00,9.68334,25.072355,0.000387,25.000366,-2.1885,0.069,9.74143,9.74143
839.00,9.69043,25.072419,0.000388,25.000379,-2.1884,0.069,9.74776,9.74776
840.00,9.69762,25.072420,0.000386,25.000343,-2.1884,0.069,9.75277,9.75277
841.00,9.70542,25.072607,0.000395,25.000456,-2.1881,0.069,9.75755,9.75755
842.00,9.71274,25.072767,0.000404,25.000647,-2.1878,0.069,9.76250,9.76250
843.00,9.71966,25.072747,0.000404,25.000587,-2.1875,0.069,9.76728,9.76728
844.00,9.72667,25.072822,0.000407,25.000650,-2.1873,0.069,9.77182,9.77182
845.00,9.73318,25.073018,0.000413,25.000792,-2.1871,0.069,9.77693,9.77693
846.00,9.73878,25.072990,0.000407,25.000702,-2.1870,0.069,9.78148,9.78148
847.00,9.74431,25.072868,0.000404,25.000485,-2.1870,0.069,9.78537,9.78537
848.00,9.75002,25.072966,0.000406,25.000612,-2.1870,0.070,9.78893,9.78893
849.00,9.75532,25.072980,0.000406,25.000629,-2.1870,0.070,9.79125,9.79125
850.00,9.76054,25.072907,0.000407,25.000520,-2.1868,0.070,9.79321,9.79321
851.00,9.76543,25.072888,0.000405,25.000467,-2.1868,0.070,9.79540,9.79540
852.00,9.77036,25.073038,0.000404,25.000600,-2.1868,0.070,9.79750,9.79750
853.00,9.77399,25.073018,0.000402,25.000448,-2.1867,0.070,9.79848,9.79848
854.00,9.77775,25.073155,0.000404,25.000423,-2.1866,0.070,9.80049,9.80049
855.00,9.78042,25.073289,0.000405,25.000463,-2.1865,0.070,9.80228,9.80228
856.00,9.78323,25.073350,0.000407,25.000487,-2.1864,0.070,9.80421,9.80421
857.00,9.78646,25.073271,0.000406,25.000343,-2.1862,0.070,9.80579,9.80579
858.00,9.78924,25.073269,0.000403,25.000276,-2.1859,0.070,9.80774,9.80774
859.00,9.79198,25.073253,0.000406,25.000304,-2.1856,0.070,9.80948,9.80948
860.00,9.79456,25.073246,0.000404,25.000261,-2.1854,0.071,9.81141,9.81141
861.00,9.79719,25.073339,0.000404,25.000292,-2.1852,0.071,9.81240,9.81240
862.00,9.79945,25.073570,0.000405,25.000452,-2.1849,0.071,9.81358,9.81358
863.00,9.80151,25.073651,0.000408,25.000570,-2.1847,0.071,9.81479,9.81479
864.00,9.80333,25.073704,0.000407,25.000492,-2.1845,0.071,9.81540,9.81540
865.00,9.80491,25.073800,0.000407,25.000562,-2.1842,0.071,9.81550,9.81550
866.00,9.80627,25.073942,0.000409,25.000642,-2.1839,0.071,9.81579,9.81579
867.00,9.80759,25.073917,0.000410,25.000685,-2.1838,0.071,9.81630,9.81630
868.00,9.80886,25.074049,0.000414,25.000730,-2.1837,0.071,9.81661,9.81661
869.00,9.80995,25.074172,0.000417,25.000912,-2.1834,0.071,9.81710,9.81710
870.00,9.81125,25.074284,0.000418,25.001028,-2.1833,0.071,9.81841,9.81841
871.00,9.81248,25.074214,0.000416,25.000969,-2.1833,0.071,9.81963,9.81963
872.00,9.81356,25.074309,0.000416,25.000971,-2.1831,0.071,9.82080,9.82080
873.00,9.81470,25.074394,0.000413,25.001046,-2.1829,0.072,9.82229,9.82229
874.00,9.81577,25.074323,0.000408,25.000912,-2.1828,0.072,9.82269,9.82269
875.00,9.81656,25.074305,0.000409,25.000829,-2.1826,0.072,9.82263,9.82263
876.00,9.81733,25.074281,0.000403,25.000775,-2.1823,0.072,9.82274,9.82274
877.00,9.81792,25.074306,0.000400,25.000693,-2.1821,0.072,9.82238,9.82238
878.00,9.81867,25.074363,0.000403,25.000718,-2.1818,0.072,9.82275,9.82275
879.00,9.81945,25.074392,0.000402,25.000702,-2.1817,0.072,9.82392,9.82392
880.00,9.81997,25.074353,0.000401,25.000553,-2.1815,0.073,9.82416,9.82416
881.00,9.82044,25.074453,0.000410,25.000609,-2.1813,0.073,9.82481,9.82481
882.00,9.82109,25.074318,0.000412,25.000521,-2.1812,0.073,9.82642,9.82642
883.00,9.82176,25.074276,0.000406,25.000421,-2.1811,0.073,9.82651,9.82651
884.00,9.82227,25.074301,0.000405,25.000387,-2.1808,0.073,9.82614,9.82614
885.00,9.82261,25.074275,0.000402,25.000391,-2.1806,0.073,9.82594,9.82594
886.00,9.82292,25.074251,0.000401,25.000410,-2.1806,0.073,9.82539,9.82539
887.00,9.82339,25.074400,0.000403,25.000571,-2.1806,0.073,9.82478,9.82478
888.00,9.82387,25.074309,0.000405,25.000488,-2.1808,0.073,9.82530,9.82530
889.00,9.82445,25.074571,0.000411,25.000769,-2.1809,0.073,9.82593,9.82593
890.00,9.82486,25.074524,0.000408,25.000729,-2.1808,0.073,9.82749,9.82749
891.00,9.82526,25.074582,0.000407,25.000689,-2.1805,0.073,9.82887,9.82887
892.00,9.82559,25.074547,0.000406,25.000528,-2.1802,0.074,9.82919,9.82919
893.00,9.82572,25.074607,0.000404,25.000542,-2.1797,0.074,9.82844,9.82844
894.00,9.82581,25.074476,0.000400,25.000358,-2.1793,0.074,9.82768,9.82768
895.00,9.82600,25.074636,0.000403,25.000489,-2.1791,0.074,9.82698,9.82698
896.00,9.82633,25.074702,0.000404,25.000499,-2.1791,0.074,9.82701,9.82701
897.00,9.82670,25.074840,0.000404,25.000633,-2.1790,0.074,9.82697,9.82697
898.00,9.82691,25.074922,0.000407,25.000673,-2.1790,0.074,9.82759,9.82759
899.00,9.82696,25.074920,0.000407,25.000671,-2.1790,0.074,9.82796,9.82796
900.00,9.82694,25.075034,0.000411,25.000721,-2.1790,0.074,9.82762,9.82762
901.00,9.82708,25.075092,0.000411,25.000744,-2.1789,0.074,9.82714,9.82714
902.00,9.82712,25.075119,0.000411,25.000707,-2.1787,0.074,9.82749,9.82749
903.00,9.82715,25.075215,0.000411,25.000794,-2.1786,0.074,9.82757,9.82757
904.00,9.82728,25.075241,0.000412,25.000699,-2.1783,0.075,9.82812,9.82812
905.00,9.82765,25.075223,0.000408,25.000613,-2.1779,0.075,9.82940,9.82940
906.00,9.82813,25.075159,0.000406,25.000522,-2.1777,0.075,9.83016,9.83016
907.00,9.82830,25.075218,0.000409,25.000632,-2.1773,0.075,9.82963,9.82963
908.00,9.82841,25.075143,0.000408,25.000531,-2.1771,0.075,9.83015,9.83015
909.00,9.82852,25.075182,0.000404,25.000545,-2.1769,0.075,9.83048,9.83048
910.00,9.82858,25.075169,0.000406,25.000539,-2.1768,0.075,9.83014,9.83014
911.00,9.82852,25.075268,0.000408,25.000563,-2.1766,0.075,9.82970,9.82970
912.00,9.82852,25.075380,0.000406,25.000525,-2.1766,0.075,9.83029,9.83029
913.00,9.82871,25.075547,0.000410,25.000581,-2.1765,0.075,9.83009,9.83009
914.00,9.82888,25.075572,0.000412,25.000574,-2.1763,0.075,9.82908,9.82908
915.00,9.82895,25.075640,0.000412,25.000580,-2.1762,0.075,9.82881,9.82881
916.00,9.82897,25.075738,0.000413,25.000627,-2.1761,0.076,9.82855,9.82855
917.00,9.82887,25.075663,0.000409,25.000536,-2.1760,0.076,9.82838,9.82838
918.00,9.82905,25.075646,0.000403,25.000475,-2.1759,0.076,9.82878,9.82878
919.00,9.82929,25.075811,0.000401,25.000566,-2.1760,0.076,9.83018,9.83018
920.00,9.82965,25.075929,0.000404,25.000603,-2.1760,0.076,9.83081,9.83081
921.00,9.82983,25.075997,0.000405,25.000631,-2.1758,0.076,9.83112,9.83112
922.00,9.82995,25.076068,0.000407,25.000642,-2.1755,0.076,9.83155,9.83155
923.00,9.83004,25.076276,0.000414,25.000806,-2.1751,0.076,9.83130,9.83130
924.00,9.83010,25.076254,0.000419,25.000782,-2.1746,0.076,9.83077,9.83077
925.00,9.83009,25.076304,0.000417,25.000842,-2.1742,0.076,9.83010,9.83010
926.00,9.82980,25.076309,0.000416,25.000861,-2.1739,0.077,9.82943,9.82943
927.00,9.82976,25.076209,0.000416,25.000759,-2.1737,0.077,9.82902,9.82902
928.00,9.82984,25.076214,0.000414,25.000740,-2.1736,0.077,9.82929,9.82929
929.00,9.82984,25.076259,0.000411,25.000708,-2.1735,0.077,9.82929,9.82929
930.00,9.82990,25.076268,0.000412,25.000640,-2.1733,0.077,9.83017,9.83017
931.00,9.83003,25.076321,0.000412,25.000586,-2.1733,0.077,9.83109,9.83109
932.00,9.83004,25.076615,0.000414,25.000805,-2.1733,0.077,9.83114,9.83114
933.00,9.83000,25.076579,0.000413,25.000724,-2.1733,0.078,9.83032,9.83032
934.00,9.82990,25.076544,0.000415,25.000715,-2.1734,0.077,9.82957,9.82957
935.00,9.82986,25.076556,0.000411,25.000718,-2.1737,0.078,9.82815,9.82815
936.00,9.82971,25.076624,0.000410,25.000868,-2.1738,0.078,9.82718,9.82718
937.00,9.82974,25.076514,0.000408,25.000652,-2.1738,0.078,9.82709,9.82709
938.00,9.82967,25.076545,0.000411,25.000688,-2.1736,0.078,9.82752,9.82752
939.00,9.82957,25.076799,0.000413,25.000890,-2.1733,0.078,9.82853,9.82853
940.00,9.82949,25.076868,0.000413,25.000877,-2.1729,0.078,9.82949,9.82949
941.00,9.82957,25.076741,0.000413,25.000627,-2.1724,0.078,9.83069,9.83069
942.00,9.82957,25.076787,0.000414,25.000693,-2.1721,0.078,9.83077,9.83077
943.00,9.82949,25.076831,0.000413,25.000712,-2.1720,0.078,9.83074,9.83074
944.00,9.82946,25.076738,0.000411,25.000646,-2.1721,0.078,9.83033,9.83033
945.00,9.82936,25.076783,0.000414,25.000664,-2.1722,0.078,9.82981,9.82981
946.00,9.82946,25.076837,0.000413,25.000685,-2.1722,0.078,9.82908,9.82908
947.00,9.82949,25.076954,0.000412,25.000725,-2.1722,0.079,9.82889,9.82889
948.00,9.82938,25.076948,0.000410,25.000616,-2.1721,0.079,9.82845,9.82845
949.00,9.82923,25.076968,0.000405,25.000594,-2.1718,0.079,9.82862,9.82862
950.00,9.82935,25.077001,0.000407,25.000666,-2.1716,0.079,9.83010,9.83010
951.00,9.82945,25.077155,0.000411,25.000740,-2.1716,0.079,9.83104,9.83104
952.00,9.82946,25.076971,0.000408,25.000607,-2.1714,0.079,9.83208,9.83208
953.00,9.82977,25.077070,0.000408,25.000683,-2.1714,0.079,9.83183,9.83183
954.00,9.83022,25.077134,0.000412,25.000674,-2.1713,0.079,9.82885,9.82885
955.00,9.83027,25.077155,0.000410,25.000570,-2.1711,0.080,9.82276,9.82276
956.00,9.83018,25.077141,0.000408,25.000526,-2.1711,0.080,9.81320,9.81320
957.00,9.82998,25.077384,0.000412,25.000676,-2.1710,0.080,9.80035,9.80035
958.00,9.83029,25.077415,0.000413,25.000688,-2.1708,0.080,9.78687,9.78687
959.00,9.83102,25.077413,0.000410,25.000643,-2.1708,0.080,9.77399,9.77399
960.00,9.83290,25.077419,0.000407,25.000685,-2.1709,0.080,9.76182,9.76182
@7,2.0001,4.0, 960.103000000003 
961.00,9.83376,25.077414,0.000404,25.000702,-2.1709,0.080,9.75288,9.75288
962.00,9.83217,25.077399,0.000401,25.000730,-2.1708,0.081,9.74634,9.74634
963.00,9.82519,25.077340,0.000402,25.000645,-2.1707,0.081,9.74095,9.74095
964.00,9.81505,25.077282,0.000405,25.000548,-2.1705,0.081,9.73615,9.73615
965.00,9.80398,25.077392,0.000409,25.000570,-2.1703,0.081,9.73217,9.73217
966.00,9.78610,25.077433,0.000413,25.000607,-2.1701,0.081,9.72787,9.72787
967.00,9.76990,25.077487,0.000416,25.000573,-2.1700,0.081,9.72372,9.72372
968.00,9.75970,25.077600,0.000417,25.000608,-2.1698,0.081,9.71990,9.71990
969.00,9.75184,25.077666,0.000416,25.000630,-2.1698,0.081,9.71787,9.71787
970.00,9.74690,25.077811,0.000419,25.000752,-2.1695,0.081,9.71709,9.71709
971.00,9.74197,25.077888,0.000414,25.000748,-2.1693,0.081,9.71840,9.71840
972.00,9.73751,25.077875,0.000411,25.000686,-2.1688,0.082,9.72176,9.72176
973.00,9.73345,25.077915,0.000410,25.000676,-2.1685,0.082,9.72587,9.72587
974.00,9.72921,25.077924,0.000408,25.000581,-2.1682,0.082,9.73084,9.73084
975.00,9.72612,25.077795,0.000407,25.000398,-2.1680,0.082,9.73640,9.73640
976.00,9.72405,25.077822,0.000409,25.000437,-2.1680,0.082,9.74220,9.74220
977.00,9.72250,25.077941,0.000410,25.000516,-2.1682,0.082,9.74825,9.74825
978.00,9.72208,25.077965,0.000410,25.000502,-2.1684,0.082,9.75531,9.75531
979.00,9.72328,25.078014,0.000408,25.000511,-2.1685,0.082,9.76129,9.76129
980.00,9.72558,25.078069,0.000406,25.000555,-2.1683,0.082,9.76698,9.76698
981.00,9.72941,25.078023,0.000405,25.000398,-2.1679,0.082,9.77134,9.77134
982.00,9.73413,25.078028,0.000408,25.000360,-2.1673,0.082,9.77431,9.77431
983.00,9.73848,25.077982,0.000406,25.000276,-2.1670,0.082,9.77664,9.77664
984.00,9.74351,25.078097,0.000413,25.000391,-2.1665,0.082,9.78045,9.78045
985.00,9.74880,25.078110,0.000412,25.000314,-2.1661,0.082,9.78371,9.78371
986.00,9.75431,25.078302,0.000413,25.000460,-2.1660,0.082,9.78637,9.78637
987.00,9.75857,25.078381,0.000411,25.000513,-2.1659,0.082,9.78998,9.78998
988.00,9.76275,25.078319,0.000406,25.000444,-2.1656,0.083,9.79333,9.79333
989.00,9.76656,25.078350,0.000398,25.000427,-2.1654,0.083,9.79553,9.79553
990.00,9.77015,25.078389,0.000401,25.000463,-2.1654,0.083,9.79714,9.79714
991.00,9.77404,25.078391,0.000404,25.000365,-2.1655,0.083,9.79941,9.79941
992.00,9.77775,25.078467,0.000408,25.000390,-2.1656,0.083,9.80100,9.80100
993.00,9.78179,25.078729,0.000414,25.000573,-2.1656,0.083,9.80290,9.80290
994.00,9.78494,25.078889,0.000421,25.000725,-2.1657,0.083,9.80452,9.80452
995.00,9.78745,25.079150,0.000424,25.000919,-2.1656,0.083,9.80678,9.80678
996.00,9.79036,25.079176,0.000419,25.000948,-2.1654,0.083,9.80932,9.80932
997.00,9.79292,25.079182,0.000415,25.000869,-2.1653,0.084,9.81084,9.81084
998.00,9.79517,25.079194,0.000416,25.000795,-2.1653,0.084,9.81233,9.81233
999.00,9.79735,25.079175,0.000413,25.000659,-2.1652,0.084,9.81294,9.81294
1000.00,9.79932,25.079029,0.000408,25.000454,-2.1651,0.084,9.81369,9.81369
1001.00,9.80129,25.079124,0.000409,25.000475,-2.1650,0.084,9.81426,9.81426
1002.00,9.80338,25.079167,0.000412,25.000545,-2.1647,0.084,9.81577,9.81577
1003.00,9.80531,25.079190,0.000412,25.000612,-2.1644,0.084,9.81644,9.81644
1004.00,9.80701,25.079249,0.000412,25.000657,-2.1643,0.084,9.81825,9.81825
1005.00,9.80862,25.079213,0.000410,25.000660,-2.1642,0.084,9.82004,9.82004
1006.00,9.81023,25.079112,0.000407,25.000605,-2.1641,0.084,9.82128,9.82128
1007.00,9.81171,25.079069,0.000400,25.000570,-2.1641,0.085,9.82160,9.82160
1008.00,9.81284,25.079122,0.000403,25.000599,-2.1641,0.085,9.82186,9.82186
1009.00,9.81390,25.079082,0.000404,25.000577,-2.1640,0.085,9.82203,9.82203
1010.00,9.81494,25.079146,0.000408,25.000582,-2.1638,0.085,9.82148,9.82148
1011.00,9.81609,25.079285,0.000411,25.000633,-2.1637,0.085,9.82187,9.82187
1012.00,9.81722,25.079365,0.000416,25.000627,-2.1637,0.085,9.82280,9.82280
1013.00,9.81823,25.079426,0.000414,25.000663,-2.1637,0.085,9.82413,9.82413
1014.00,9.81907,25.079423,0.000411,25.000654,-2.1636,0.085,9.82456,9.82456
1015.00,9.81973,25.079414,0.000407,25.000592,-2.1635,0.085,9.82508,9.82508
1016.00,9.82038,25.079443,0.000408,25.000604,-2.1633,0.085,9.82510,9.82510
1017.00,9.82094,25.079368,0.000409,25.000484,-2.1631,0.085,9.82525,9.82525
1018.00,9.82178,25.079337,0.000412,25.000419,-2.1629,0.085,9.82636,9.82636
1019.00,9.82265,25.079352,0.000412,25.000347,-2.1626,0.086,9.82769,9.82769
1020.00,9.82355,25.079441,0.000415,25.000380,-2.1623,0.085,9.82905,9.82905
1021.00,9.82428,25.079414,0.000414,25.000330,-2.1619,0.086,9.83018,9.83018
1022.00,9.82486,25.079602,0.000413,25.000472,-2.1615,0.086,9.83100,9.83100
1023.00,9.82549,25.079764,0.000412,25.000523,-2.1612,0.086,9.83094,9.83094
1024.00,9.82609,25.079825,0.000410,25.000546,-2.1609,0.086,9.83085,9.83085
1025.00,9.82643,25.079787,0.000409,25.000513,-2.1608,0.086,9.83074,9.83074
1026.00,9.82674,25.079832,0.000409,25.000555,-2.1608,0.086,9.83053,9.83053
1027.00,9.82715,25.079753,0.000406,25.000470,-2.1608,0.086,9.83055,9.83055
1028.00,9.82764,25.079707,0.000406,25.000451,-2.1608,0.086,9.83011,9.83011
1029.00,9.82804,25.079762,0.000411,25.000455,-2.1609,0.086,9.82966,9.82966
1030.00,9.82836,25.079872,0.000413,25.000573,-2.1609,0.086,9.82942,9.82942
1031.00,9.82867,25.079910,0.000414,25.000582,-2.1610,0.086,9.82913,9.82913
1032.00,9.82885,25.079903,0.000415,25.000538,-2.1609,0.086,9.82920,9.82920
1033.00,9.82921,25.079939,0.000414,25.000510,-2.1607,0.086,9.83018,9.83018
1034.00,9.82956,25.079985,0.000410,25.000508,-2.1606,0.087,9.83084,9.83084
1035.00,9.83000,25.080134,0.000409,25.000568,-2.1601,0.087,9.83166,9.83166
1036.00,9.83035,25.080296,0.000411,25.000636,-2.1598,0.087,9.83205,9.83205
1037.00,9.83059,25.080398,0.000408,25.000627,-2.1596,0.087,9.83202,9.83202
1038.00,9.83072,25.080442,0.000406,25.000600,-2.1594,0.087,9.83137,9.83137
1039.00,9.83057,25.080508,0.000409,25.000672,-2.1593,0.088,9.83056,9.83056
1040.00,9.83042,25.080441,0.000408,25.000541,-2.1595,0.088,9.82978,9.82978
1041.00,9.83041,25.080305,0.000402,25.000377,-2.1595,0.088,9.82993,9.82993
1042.00,9.83045,25.080371,0.000402,25.000449,-2.1593,0.088,9.83012,9.83012
1043.00,9.83041,25.080303,0.000401,25.000372,-2.1592,0.088,9.82965,9.82965
1044.00,9.83023,25.080332,0.000402,25.000302,-2.1590,0.088,9.82965,9.82965
1045.00,9.83009,25.080409,0.000405,25.000358,-2.1588,0.088,9.82914,9.82914
1046.00,9.82998,25.080552,0.000411,25.000519,-2.1588,0.088,9.82873,9.82873
1047.00,9.82998,25.080522,0.000409,25.000564,-2.1588,0.088,9.82871,9.82871
1048.00,9.83007,25.080578,0.000408,25.000604,-2.1588,0.088,9.82938,9.82938
1049.00,9.83025,25.080562,0.000407,25.000599,-2.1587,0.088,9.83023,9.83023
1050.00,9.83030,25.080717,0.000406,25.000714,-2.1585,0.089,9.83073,9.83073
1051.00,9.83034,25.080745,0.000402,25.000659,-2.1582,0.089,9.83083,9.83083
1052.00,9.83050,25.080886,0.000409,25.000675,-2.1581,0.089,9.83141,9.83141
1053.00,9.83053,25.081054,0.000412,25.000806,-2.1579,0.089,9.83142,9.83142
1054.00,9.83047,25.081186,0.000412,25.000835,-2.1577,0.089,9.83146,9.83146
1055.00,9.83042,25.081157,0.000411,25.000734,-2.1576,0.089,9.83167,9.83167
1056.00,9.83036,25.081165,0.000414,25.000706,-2.1575,0.089,9.83213,9.83213
1057.00,9.83039,25.081297,0.000413,25.000682,-2.1574,0.089,9.83110,9.83110
1058.00,9.83027,25.081206,0.000406,25.000501,-2.1573,0.089,9.83061,9.83061
1059.00,9.83030,25.081261,0.000407,25.000528,-2.1571,0.089,9.83040,9.83040
1060.00,9.83050,25.081306,0.000407,25.000563,-2.1569,0.089,9.83050,9.83050
1061.00,9.83045,25.081373,0.000406,25.000580,-2.1567,0.090,9.82986,9.82986
1062.00,9.83026,25.081290,0.000405,25.000532,-2.1565,0.090,9.82952,9.82952
1063.00,9.83024,25.081412,0.000411,25.000621,-2.1564,0.090,9.82981,9.82981
1064.00,9.83038,25.081457,0.000411,25.000642,-2.1563,0.090,9.82988,9.82988
1065.00,9.83063,25.081496,0.000414,25.000622,-2.1563,0.090,9.83018,9.83018
1066.00,9.83078,25.081592,0.000419,25.000645,-2.1564,0.090,9.83030,9.83030
1067.00,9.83070,25.081606,0.000422,25.000641,-2.1562,0.090,9.83034,9.83034
1068.00,9.83045,25.081578,0.000419,25.000620,-2.1561,0.090,9.82958,9.82958
1069.00,9.83024,25.081591,0.000417,25.000655,-2.1559,0.090,9.82888,9.82888
1070.00,9.83018,25.081497,0.000413,25.000559,-2.1559,0.090,9.82833,9.82833
1071.00,9.83013,25.081460,0.000409,25.000555,-2.1558,0.090,9.82810,9.82810
1072.00,9.82998,25.081501,0.000407,25.000580,-2.1557,0.091,9.82829,9.82829
1073.00,9.82977,25.081539,0.000410,25.000561,-2.1557,0.091,9.82902,9.82902
1074.00,9.82972,25.081610,0.000413,25.000528,-2.1558,0.091,9.82957,9.82957
1075.00,9.82974,25.081731,0.000415,25.000599,-2.1555,0.091,9.83022,9.83022
1076.00,9.82982,25.081701,0.000416,25.000503,-2.1552,0.091,9.83082,9.83082
1077.00,9.82978,25.081766,0.000415,25.000552,-2.1550,0.091,9.83114,9.83114
1078.00,9.82985,25.081852,0.000414,25.000659,-2.1547,0.091,9.83088,9.83088
1079.00,9.82981,25.081799,0.000410,25.000583,-2.1544,0.091,9.83064,9.83064
1080.00,9.82967,25.081891,0.000412,25.000662,-2.1544,0.091,9.82984,9.82984
1081.00,9.82973,25.081920,0.000410,25.000665,-2.1542,0.091,9.83013,9.83013
1082.00,9.82994,25.081877,0.000410,25.000537,-2.1539,0.091,9.83031,9.83031
1083.00,9.83001,25.081781,0.000411,25.000380,-2.1537,0.091,9.83036,9.83036
1084.00,9.82990,25.081867,0.000417,25.000437,-2.1535,0.091,9.83021,9.83021
1085.00,9.82971,25.081775,0.000415,25.000283,-2.1533,0.091,9.83009,9.83009
1086.00,9.82969,25.081854,0.000415,25.000383,-2.1532,0.091,9.83000,9.83000
1087.00,9.82983,25.081885,0.000415,25.000432,-2.1533,0.091,9.83014,9.83014
1088.00,9.83009,25.082040,0.000415,25.000575,-2.1533,0.091,9.83013,9.83013
1089.00,9.83005,25.082081,0.000411,25.000580,-2.1531,0.092,9.82996,9.82996
1090.00,9.83013,25.082179,0.000408,25.000664,-2.1531,0.092,9.83052,9.83052
1091.00,9.83026,25.082289,0.000411,25.000700,-2.1530,0.092,9.83052,9.83052
1092.00,9.83043,25.082358,0.000409,25.000716,-2.1528,0.092,9.83049,9.83049
1093.00,9.83049,25.082424,0.000409,25.000688,-2.1526,0.092,9.83021,9.83021
1094.00,9.83031,25.082446,0.000411,25.000656,-2.1526,0.092,9.83032,9.83032
1095.00,9.83025,25.082482,0.000417,25.000605,-2.1525,0.092,9.83004,9.83004
1096.00,9.83003,25.082481,0.000416,25.000585,-2.1524,0.092,9.82940,9.82940
1097.00,9.82995,25.082531,0.000418,25.000576,-2.1524,0.092,9.82856,9.82856
1098.00,9.82985,25.082594,0.000417,25.000586,-2.1524,0.092,9.82899,9.82899
1099.00,9.82995,25.082565,0.000413,25.000545,-2.1523,0.092,9.82944,9.82944
1100.00,9.83010,25.082519,0.000409,25.000546,-2.1523,0.093,9.83007,9.83007
1101.00,9.83024,25.082548,0.000411,25.000514,-2.1522,0.093,9.83107,9.83107
1102.00,9.83021,25.082449,0.000411,25.000456,-2.1519,0.093,9.83171,9.83171
1103.00,9.83034,25.082431,0.000411,25.000376,-2.1516,0.093,9.83044,9.83044
1104.00,9.83037,25.082477,0.000410,25.000346,-2.1514,0.093,9.82815,9.82815
1105.00,9.83028,25.082598,0.000410,25.000400,-2.1511,0.093,9.82393,9.82393
1106.00,9.83044,25.082561,0.000405,25.000289,-2.1509,0.093,9.81818,9.81818
1107.00,9.83014,25.082762,0.000404,25.000384,-2.1509,0.093,9.81312,9.81312
1108.00,9.83054,25.082809,0.000402,25.000492,-2.1509,0.094,9.80877,9.80877
1109.00,9.83118,25.082831,0.000404,25.000545,-2.1507,0.094,9.80501,9.80501
1110.00,9.83248,25.082849,0.000403,25.000492,-2.1507,0.094,9.80233,9.80233
@8,2.0001,4.0, 1110.038 
1111.00,9.83367,25.082884,0.000403,25.000552,-2.1506,0.094,9.80093,9.80093
1112.00,9.83048,25.082823,0.000402,25.000437,-2.1503,0.094,9.79935,9.79935
1113.00,9.82435,25.082833,0.000401,25.000336,-2.1503,0.094,9.79883,9.79883
1114.00,9.81857,25.082899,0.000400,25.000297,-2.1504,0.094,9.79881,9.79881
1115.00,9.81446,25.082903,0.000399,25.000287,-2.1505,0.094,9.79911,9.79911
1116.00,9.81127,25.082933,0.000400,25.000217,-2.1506,0.094,9.79933,9.79933
1117.00,9.80905,25.083005,0.000401,25.000220,-2.1506,0.094,9.79934,9.79934
1118.00,9.80772,25.083017,0.000405,25.000270,-2.1505,0.094,9.79871,9.79871
1119.00,9.80664,25.082998,0.000406,25.000305,-2.1500,0.094,9.79788,9.79788
1120.00,9.80553,25.083013,0.000410,25.000320,-2.1495,0.094,9.79675,9.79675
1121.00,9.80437,25.083051,0.000410,25.000365,-2.1492,0.094,9.79575,9.79575
1122.00,9.80276,25.083133,0.000411,25.000436,-2.1492,0.095,9.79635,9.79635
1123.00,9.80154,25.083217,0.000409,25.000401,-2.1492,0.095,9.79790,9.79790
1124.00,9.80068,25.083352,0.000412,25.000464,-2.1493,0.095,9.79940,9.79940
1125.00,9.80017,25.083443,0.000412,25.000451,-2.1495,0.095,9.80188,9.80188
1126.00,9.80011,25.083471,0.000410,25.000432,-2.1496,0.095,9.80478,9.80478
1127.00,9.80032,25.083494,0.000410,25.000479,-2.1494,0.095,9.80698,9.80698
1128.00,9.80066,25.083442,0.000412,25.000472,-2.1491,0.096,9.80861,9.80861
1129.00,9.80125,25.083445,0.000411,25.000443,-2.1490,0.096,9.81016,9.81016
1130.00,9.80185,25.083391,0.000408,25.000414,-2.1487,0.096,9.81179,9.81179
1131.00,9.80270,25.083451,0.000411,25.000445,-2.1484,0.096,9.81302,9.81302
1132.00,9.80361,25.083509,0.000415,25.000447,-2.1483,0.096,9.81357,9.81357
1133.00,9.80454,25.083701,0.000415,25.000541,-2.1484,0.096,9.81454,9.81454
1134.00,9.80542,25.083685,0.000414,25.000482,-2.1485,0.096,9.81611,9.81611
1135.00,9.80647,25.083837,0.000415,25.000520,-2.1485,0.096,9.81772,9.81772
1136.00,9.80755,25.083916,0.000416,25.000471,-2.1486,0.096,9.81864,9.81864
1137.00,9.80864,25.084002,0.000411,25.000460,-2.1487,0.096,9.82010,9.82010
1138.00,9.80990,25.084005,0.000407,25.000371,-2.1486,0.096,9.82113,9.82113
1139.00,9.81115,25.084225,0.000406,25.000507,-2.1483,0.096,9.82167,9.82167
1140.00,9.81250,25.084201,0.000402,25.000496,-2.1481,0.096,9.82156,9.82156
1141.00,9.81402,25.084271,0.000402,25.000562,-2.1479,0.097,9.82290,9.82290
1142.00,9.81548,25.084436,0.000405,25.000624,-2.1476,0.097,9.82369,9.82369
1143.00,9.81659,25.084526,0.000409,25.000664,-2.1474,0.097,9.82429,9.82429
1144.00,9.81769,25.084563,0.000412,25.000618,-2.1472,0.097,9.82508,9.82508
1145.00,9.81878,25.084751,0.000419,25.000722,-2.1472,0.097,9.82597,9.82597
1146.00,9.81963,25.084708,0.000416,25.000628,-2.1472,0.097,9.82567,9.82567
1147.00,9.82043,25.084544,0.000415,25.000551,-2.1472,0.097,9.82554,9.82554
1148.00,9.82100,25.084637,0.000417,25.000607,-2.1470,0.097,9.82521,9.82521
1149.00,9.82161,25.084617,0.000412,25.000562,-2.1470,0.097,9.82519,9.82519
1150.00,9.82245,25.084538,0.000407,25.000444,-2.1469,0.097,9.82650,9.82650
1151.00,9.82343,25.084614,0.000409,25.000466,-2.1468,0.097,9.82829,9.82829
1152.00,9.82434,25.084758,0.000410,25.000492,-2.1466,0.097,9.82978,9.82978
1153.00,9.82510,25.084753,0.000410,25.000448,-2.1466,0.097,9.83113,9.83113
1154.00,9.82569,25.084845,0.000416,25.000525,-2.1466,0.097,9.83179,9.83179
1155.00,9.82606,25.084894,0.000416,25.000547,-2.1465,0.097,9.83068,9.83068
1156.00,9.82635,25.085010,0.000417,25.000674,-2.1466,0.097,9.82928,9.82928
1157.00,9.82659,25.084956,0.000414,25.000579,-2.1465,0.097,9.82759,9.82759
1158.00,9.82676,25.084898,0.000411,25.000532,-2.1465,0.098,9.82683,9.82683
1159.00,9.82721,25.084792,0.000407,25.000401,-2.1464,0.098,9.82668,9.82668
1160.00,9.82740,25.084888,0.000408,25.000430,-2.1464,0.098,9.82673,9.82673
1161.00,9.82748,25.084922,0.000409,25.000397,-2.1462,0.098,9.82646,9.82646
1162.00,9.82747,25.085008,0.000409,25.000497,-2.1461,0.098,9.82726,9.82726
1163.00,9.82748,25.085095,0.000406,25.000613,-2.1461,0.098,9.82656,9.82656
1164.00,9.82751,25.085308,0.000408,25.000787,-2.1459,0.099,9.82688,9.82688
1165.00,9.82774,25.085294,0.000407,25.000800,-2.1457,0.099,9.82743,9.82743
1166.00,9.82791,25.085368,0.000411,25.000927,-2.1455,0.099,9.82783,9.82783
1167.00,9.82807,25.085372,0.000414,25.000925,-2.1452,0.099,9.82843,9.82843
1168.00,9.82856,25.085404,0.000419,25.000883,-2.1449,0.098,9.83090,9.83090
1169.00,9.82902,25.085349,0.000420,25.000749,-2.1448,0.098,9.83109,9.83109
1170.00,9.82914,25.085332,0.000419,25.000633,-2.1446,0.098,9.83158,9.83158
1171.00,9.82907,25.085303,0.000415,25.000496,-2.1444,0.099,9.83249,9.83249
1172.00,9.82901,25.085375,0.000412,25.000500,-2.1444,0.099,9.83264,9.83264
1173.00,9.82903,25.085382,0.000407,25.000455,-2.1445,0.099,9.83189,9.83189
1174.00,9.82914,25.085339,0.000404,25.000466,-2.1444,0.099,9.83224,9.83224
1175.00,9.82935,25.085425,0.000402,25.000564,-2.1444,0.100,9.83222,9.83222
1176.00,9.82960,25.085433,0.000401,25.000527,-2.1445,0.100,9.83206,9.83206
1177.00,9.82985,25.085473,0.000401,25.000525,-2.1445,0.100,9.83176,9.83176
1178.00,9.83014,25.085550,0.000405,25.000551,-2.1445,0.100,9.83166,9.83166
1179.00,9.83026,25.085570,0.000404,25.000499,-2.1445,0.100,9.83090,9.83090
1180.00,9.83027,25.085684,0.000408,25.000514,-2.1444,0.100,9.83000,9.83000
1181.00,9.83032,25.085727,0.000413,25.000519,-2.1442,0.100,9.82932,9.82932
1182.00,9.83042,25.085724,0.000412,25.000483,-2.1440,0.100,9.82876,9.82876
1183.00,9.83055,25.085659,0.000410,25.000447,-2.1438,0.100,9.82861,9.82861
1184.00,9.83084,25.085746,0.000410,25.000531,-2.1436,0.100,9.82923,9.82923
1185.00,9.83085,25.085639,0.000410,25.000465,-2.1434,0.100,9.82977,9.82977
1186.00,9.83097,25.085694,0.000408,25.000559,-2.1432,0.101,9.83045,9.83045
1187.00,9.83107,25.085720,0.000409,25.000567,-2.1431,0.101,9.83090,9.83090
1188.00,9.83094,25.085814,0.000413,25.000601,-2.1430,0.101,9.83121,9.83121
1189.00,9.83092,25.085814,0.000418,25.000559,-2.1430,0.100,9.83172,9.83172
1190.00,9.83105,25.086035,0.000421,25.000678,-2.1430,0.101,9.83208,9.83208
1191.00,9.83102,25.086128,0.000422,25.000590,-2.1429,0.100,9.83231,9.83231
1192.00,9.83100,25.086239,0.000421,25.000609,-2.1430,0.101,9.83255,9.83255
1193.00,9.83104,25.086281,0.000418,25.000530,-2.1431,0.101,9.83267,9.83267
1194.00,9.83097,25.086381,0.000413,25.000543,-2.1432,0.101,9.83171,9.83171
1195.00,9.83090,25.086344,0.000413,25.000534,-2.1432,0.101,9.83172,9.83172
1196.00,9.83091,25.086477,0.000413,25.000727,-2.1433,0.101,9.83167,9.83167
1197.00,9.83098,25.086440,0.000414,25.000673,-2.1433,0.101,9.83173,9.83173
1198.00,9.83097,25.086640,0.000418,25.000854,-2.1431,0.102,9.83135,9.83135
1199.00,9.83101,25.086675,0.000418,25.000857,-2.1429,0.102,9.83173,9.83173
1200.00,9.83114,25.086641,0.000414,25.000739,-2.1428,0.102,9.83109,9.83109
1201.00,9.83122,25.086584,0.000410,25.000643,-2.1427,0.102,9.83077,9.83077
1202.00,9.83146,25.086670,0.000411,25.000677,-2.1426,0.102,9.83146,9.83146
1203.00,9.83170,25.086665,0.000409,25.000622,-2.1425,0.102,9.83150,9.83150
1204.00,9.83166,25.086584,0.000409,25.000522,-2.1424,0.102,9.83153,9.83153
1205.00,9.83171,25.086621,0.000413,25.000503,-2.1423,0.102,9.83200,9.83200
1206.00,9.83175,25.086501,0.000413,25.000338,-2.1422,0.102,9.83237,9.83237
1207.00,9.83184,25.086578,0.000410,25.000406,-2.1420,0.102,9.83193,9.83193
1208.00,9.83194,25.086484,0.000408,25.000257,-2.1418,0.102,9.83225,9.83225
1209.00,9.83195,25.086621,0.000409,25.000343,-2.1416,0.103,9.83288,9.83288
1210.00,9.83199,25.086702,0.000408,25.000398,-2.1413,0.103,9.83296,9.83296
1211.00,9.83186,25.087021,0.000412,25.000602,-2.1411,0.103,9.83226,9.83226
1212.00,9.83172,25.086892,0.000408,25.000395,-2.1409,0.103,9.83170,9.83170
1213.00,9.83167,25.086951,0.000411,25.000513,-2.1408,0.103,9.83168,9.83168
1214.00,9.83174,25.087105,0.000413,25.000635,-2.1408,0.103,9.83101,9.83101
1215.00,9.83176,25.087205,0.000415,25.000729,-2.1407,0.103,9.83067,9.83067
1216.00,9.83158,25.087110,0.000417,25.000673,-2.1407,0.103,9.83060,9.83060
1217.00,9.83137,25.087361,0.000424,25.000932,-2.1406,0.103,9.83002,9.83002
1218.00,9.83132,25.087452,0.000422,25.000952,-2.1405,0.103,9.83015,9.83015
1219.00,9.83151,25.087440,0.000421,25.000860,-2.1404,0.103,9.83082,9.83082
1220.00,9.83159,25.087409,0.000421,25.000755,-2.1405,0.103,9.83105,9.83105
1221.00,9.83176,25.087282,0.000416,25.000618,-2.1406,0.103,9.83202,9.83202
1222.00,9.83170,25.087340,0.000416,25.000621,-2.1406,0.104,9.83247,9.83247
1223.00,9.83146,25.087343,0.000417,25.000582,-2.1408,0.104,9.83180,9.83180
1224.00,9.83141,25.087242,0.000414,25.000515,-2.1409,0.104,9.83047,9.83047
1225.00,9.83117,25.087240,0.000410,25.000512,-2.1409,0.104,9.82970,9.82970
1226.00,9.83099,25.087437,0.000412,25.000610,-2.1407,0.104,9.82878,9.82878
1227.00,9.83092,25.087392,0.000411,25.000552,-2.1406,0.104,9.82960,9.82960
1228.00,9.83095,25.087439,0.000412,25.000587,-2.1406,0.104,9.82993,9.82993
1229.00,9.83076,25.087572,0.000414,25.000672,-2.1405,0.104,9.83024,9.83024
1230.00,9.83060,25.087613,0.000414,25.000660,-2.1405,0.104,9.83097,9.83097
1231.00,9.83064,25.087702,0.000417,25.000744,-2.1405,0.104,9.83150,9.83150
1232.00,9.83088,25.087621,0.000417,25.000569,-2.1403,0.104,9.83180,9.83180
1233.00,9.83104,25.087614,0.000413,25.000476,-2.1402,0.104,9.83235,9.83235
1234.00,9.83111,25.087631,0.000413,25.000440,-2.1399,0.104,9.83310,9.83310
1235.00,9.83115,25.087600,0.000413,25.000405,-2.1398,0.105,9.83303,9.83303
1236.00,9.83119,25.087487,0.000409,25.000284,-2.1395,0.105,9.83257,9.83257
1237.00,9.83121,25.087667,0.000413,25.000477,-2.1393,0.105,9.83128,9.83128
1238.00,9.83124,25.087787,0.000417,25.000546,-2.1390,0.105,9.83052,9.83052
1239.00,9.83112,25.087893,0.000420,25.000614,-2.1389,0.105,9.83062,9.83062
1240.00,9.83116,25.087961,0.000419,25.000616,-2.1388,0.105,9.83089,9.83089
1241.00,9.83113,25.087849,0.000413,25.000437,-2.1387,0.105,9.83165,9.83165
1242.00,9.83123,25.087788,0.000408,25.000328,-2.1387,0.105,9.83264,9.83264
1243.00,9.83133,25.087801,0.000404,25.000313,-2.1388,0.106,9.83263,9.83263
1244.00,9.83141,25.087776,0.000402,25.000222,-2.1389,0.106,9.83205,9.83205
1245.00,9.83158,25.087897,0.000404,25.000340,-2.1390,0.106,9.83177,9.83177
1246.00,9.83169,25.088118,0.000410,25.000530,-2.1391,0.106,9.83118,9.83118
1247.00,9.83161,25.088243,0.000416,25.000621,-2.1392,0.106,9.83012,9.83012
1248.00,9.83141,25.088130,0.000418,25.000508,-2.1391,0.105,9.83028,9.83028
1249.00,9.83156,25.088278,0.000419,25.000642,-2.1389,0.105,9.83088,9.83088
1250.00,9.83173,25.088211,0.000415,25.000494,-2.1387,0.106,9.83147,9.83147
1251.00,9.83193,25.088173,0.000416,25.000363,-2.1385,0.106,9.83267,9.83267
1252.00,9.83189,25.088254,0.000414,25.000338,-2.1384,0.106,9.83358,9.83358
1253.00,9.83169,25.088404,0.000415,25.000446,-2.1384,0.106,9.83387,9.83387
1254.00,9.83186,25.088314,0.000416,25.000332,-2.1385,0.106,9.83251,9.83251
1255.00,9.83215,25.088563,0.000422,25.000488,-2.1385,0.106,9.82942,9.82942
1256.00,9.83204,25.088649,0.000419,25.000586,-2.1384,0.106,9.82600,9.82600
1257.00,9.83183,25.088538,0.000415,25.000503,-2.1380,0.106,9.82275,9.82275
1258.00,9.83209,25.088512,0.000410,25.000469,-2.1375,0.107,9.81977,9.81977
1259.00,9.83276,25.088428,0.000404,25.000381,-2.1373,0.107,9.81766,9.81766
1260.00,9.83458,25.088388,0.000401,25.000359,-2.1371,0.107,9.81714,9.81714
1261.00,9.83523,25.088403,0.000402,25.000365,-2.1371,0.107,9.81641,9.81641
@9,2.0001,4.0, 1260.078 
1262.00,9.83335,25.088578,0.000401,25.000458,-2.1374,0.107,9.81634,9.81634
1263.00,9.83018,25.088665,0.000404,25.000416,-2.1376,0.107,9.81639,9.81639
1264.00,9.82610,25.088803,0.000406,25.000475,-2.1376,0.107,9.81670,9.81670
1265.00,9.82372,25.088776,0.000403,25.000387,-2.1374,0.107,9.81748,9.81748
1266.00,9.82218,25.088865,0.000404,25.000411,-2.1372,0.107,9.81812,9.81812
1267.00,9.82117,25.088855,0.000405,25.000406,-2.1370,0.107,9.81813,9.81813
1268.00,9.82076,25.088903,0.000404,25.000465,-2.1370,0.108,9.81802,9.81802
1269.00,9.82047,25.088996,0.000403,25.000452,-2.1369,0.108,9.81830,9.81830
1270.00,9.82012,25.089100,0.000405,25.000483,-2.1369,0.108,9.81810,9.81810
1271.00,9.82005,25.089162,0.000403,25.000482,-2.1370,0.108,9.81896,9.81896
1272.00,9.81970,25.089197,0.000402,25.000464,-2.1371,0.108,9.82059,9.82059
1273.00,9.81939,25.089233,0.000405,25.000483,-2.1371,0.108,9.82285,9.82285
1274.00,9.81925,25.089248,0.000408,25.000526,-2.1371,0.108,9.82452,9.82452
1275.00,9.81950,25.089215,0.000408,25.000504,-2.1370,0.108,9.82599,9.82599
1276.00,9.81977,25.089308,0.000413,25.000554,-2.1369,0.108,9.82579,9.82579
1277.00,9.82002,25.089304,0.000414,25.000495,-2.1367,0.108,9.82609,9.82609
1278.00,9.82056,25.089373,0.000415,25.000522,-2.1366,0.108,9.82592,9.82592
1279.00,9.82103,25.089344,0.000414,25.000487,-2.1364,0.108,9.82573,9.82573
1280.00,9.82159,25.089366,0.000415,25.000491,-2.1363,0.108,9.82582,9.82582
1281.00,9.82222,25.089441,0.000416,25.000532,-2.1363,0.108,9.82768,9.82768
1282.00,9.82303,25.089523,0.000418,25.000574,-2.1363,0.109,9.82868,9.82868
1283.00,9.82361,25.089544,0.000413,25.000515,-2.1362,0.109,9.82856,9.82856
1284.00,9.82407,25.089697,0.000412,25.000547,-2.1362,0.109,9.82859,9.82859
1285.00,9.82438,25.089701,0.000412,25.000493,-2.1362,0.109,9.82813,9.82813
1286.00,9.82460,25.089618,0.000410,25.000369,-2.1361,0.109,9.82659,9.82659
1287.00,9.82502,25.089699,0.000411,25.000423,-2.1360,0.109,9.82606,9.82606
1288.00,9.82567,25.089602,0.000412,25.000333,-2.1359,0.109,9.82631,9.82631
1289.00,9.82607,25.089479,0.000412,25.000278,-2.1357,0.109,9.82635,9.82635
1290.00,9.82653,25.089686,0.000413,25.000409,-2.1353,0.109,9.82725,9.82725
1291.00,9.82699,25.089788,0.000412,25.000484,-2.1350,0.109,9.82869,9.82869
1292.00,9.82737,25.089746,0.000409,25.000422,-2.1348,0.109,9.82909,9.82909
1293.00,9.82749,25.089892,0.000408,25.000497,-2.1349,0.110,9.82912,9.82912
1294.00,9.82750,25.090180,0.000411,25.000665,-2.1352,0.110,9.82931,9.82931
1295.00,9.82760,25.090123,0.000410,25.000585,-2.1355,0.110,9.82979,9.82979
1296.00,9.82804,25.090179,0.000413,25.000594,-2.1358,0.110,9.83047,9.83047
1297.00,9.82856,25.090270,0.000417,25.000583,-2.1360,0.110,9.83095,9.83095
1298.00,9.82880,25.090380,0.000422,25.000665,-2.1359,0.110,9.83143,9.83143
1299.00,9.82883,25.090304,0.000421,25.000547,-2.1356,0.110,9.83094,9.83094
1300.00,9.82884,25.090403,0.000424,25.000603,-2.1354,0.110,9.83064,9.83064
1301.00,9.82900,25.090314,0.000422,25.000470,-2.1354,0.110,9.83026,9.83026
1302.00,9.82900,25.090282,0.000418,25.000417,-2.1353,0.110,9.82991,9.82991
1303.00,9.82898,25.090315,0.000414,25.000368,-2.1353,0.110,9.82906,9.82906
1304.00,9.82894,25.090269,0.000415,25.000326,-2.1353,0.110,9.82909,9.82909
1305.00,9.82902,25.090364,0.000416,25.000392,-2.1354,0.111,9.82901,9.82901
1306.00,9.82936,25.090467,0.000414,25.000448,-2.1352,0.111,9.82865,9.82865
1307.00,9.82952,25.090488,0.000418,25.000457,-2.1350,0.111,9.82812,9.82812
1308.00,9.82951,25.090503,0.000422,25.000430,-2.1348,0.111,9.82870,9.82870
1309.00,9.82977,25.090640,0.000421,25.000512,-2.1346,0.111,9.83035,9.83035
1310.00,9.83003,25.090590,0.000420,25.000436,-2.1343,0.111,9.83086,9.83086
1311.00,9.83012,25.090658,0.000422,25.000487,-2.1342,0.111,9.83126,9.83126
1312.00,9.83017,25.090700,0.000419,25.000473,-2.1342,0.111,9.83190,9.83190
1313.00,9.83024,25.090728,0.000417,25.000495,-2.1342,0.111,9.83186,9.83186
1314.00,9.83030,25.090668,0.000417,25.000405,-2.1342,0.111,9.83079,9.83079
1315.00,9.83032,25.090658,0.000417,25.000403,-2.1343,0.111,9.83081,9.83081
1316.00,9.83031,25.090690,0.000418,25.000437,-2.1343,0.111,9.83073,9.83073
1317.00,9.83024,25.090730,0.000420,25.000561,-2.1342,0.111,9.83123,9.83123
1318.00,9.83038,25.090763,0.000421,25.000621,-2.1341,0.111,9.83235,9.83235
1319.00,9.83066,25.090832,0.000420,25.000659,-2.1340,0.112,9.83303,9.83303
1320.00,9.83084,25.090914,0.000420,25.000676,-2.1339,0.112,9.83258,9.83258
1321.00,9.83083,25.090855,0.000420,25.000578,-2.1338,0.112,9.83270,9.83270
1322.00,9.83094,25.090863,0.000420,25.000477,-2.1338,0.112,9.83293,9.83293
1323.00,9.83122,25.090894,0.000419,25.000435,-2.1338,0.112,9.83294,9.83294
1324.00,9.83160,25.090934,0.000420,25.000462,-2.1337,0.112,9.83264,9.83264
1325.00,9.83174,25.091023,0.000419,25.000542,-2.1336,0.112,9.83272,9.83272
1326.00,9.83171,25.091097,0.000417,25.000604,-2.1335,0.112,9.83225,9.83225
1327.00,9.83176,25.091198,0.000415,25.000695,-2.1332,0.112,9.83105,9.83105
1328.00,9.83183,25.091149,0.000416,25.000639,-2.1331,0.112,9.83057,9.83057
1329.00,9.83196,25.091210,0.000418,25.000689,-2.1331,0.112,9.83123,9.83123
1330.00,9.83192,25.091160,0.000418,25.000605,-2.1330,0.112,9.83162,9.83162
1331.00,9.83192,25.091161,0.000421,25.000533,-2.1331,0.112,9.83187,9.83187
1332.00,9.83189,25.091263,0.000424,25.000606,-2.1333,0.112,9.83254,9.83254
1333.00,9.83202,25.091345,0.000420,25.000684,-2.1330,0.113,9.83261,9.83261
1334.00,9.83223,25.091408,0.000421,25.000637,-2.1329,0.113,9.83271,9.83271
1335.00,9.83245,25.091516,0.000418,25.000647,-2.1326,0.113,9.83302,9.83302
1336.00,9.83250,25.091669,0.000419,25.000783,-2.1324,0.113,9.83327,9.83327
1337.00,9.83248,25.091546,0.000418,25.000611,-2.1323,0.113,9.83311,9.83311
1338.00,9.83236,25.091629,0.000425,25.000602,-2.1325,0.113,9.83297,9.83297
1339.00,9.83216,25.091610,0.000420,25.000584,-2.1324,0.113,9.83171,9.83171
1340.00,9.83198,25.091663,0.000424,25.000593,-2.1322,0.113,9.83042,9.83042
1341.00,9.83192,25.091691,0.000423,25.000558,-2.1320,0.113,9.82996,9.82996
1342.00,9.83167,25.091670,0.000416,25.000501,-2.1318,0.114,9.82943,9.82943
1343.00,9.83142,25.091666,0.000411,25.000426,-2.1317,0.114,9.82902,9.82902
1344.00,9.83123,25.091766,0.000415,25.000477,-2.1317,0.114,9.82919,9.82919
1345.00,9.83117,25.091632,0.000411,25.000351,-2.1317,0.114,9.82948,9.82948
1346.00,9.83118,25.091631,0.000413,25.000345,-2.1316,0.114,9.82983,9.82983
1347.00,9.83123,25.091878,0.000422,25.000530,-2.1314,0.114,9.82998,9.82998
1348.00,9.83122,25.091788,0.000419,25.000472,-2.1312,0.114,9.82994,9.82994
1349.00,9.83108,25.091845,0.000415,25.000474,-2.1311,0.114,9.83054,9.83054
1350.00,9.83103,25.092074,0.000417,25.000659,-2.1312,0.114,9.83126,9.83126
1351.00,9.83108,25.092150,0.000417,25.000661,-2.1312,0.114,9.83150,9.83150
1352.00,9.83115,25.092097,0.000413,25.000535,-2.1312,0.114,9.83181,9.83181
1353.00,9.83108,25.092247,0.000416,25.000558,-2.1311,0.114,9.83234,9.83234
1354.00,9.83098,25.092170,0.000414,25.000418,-2.1310,0.114,9.83211,9.83211
1355.00,9.83084,25.092147,0.000412,25.000321,-2.1308,0.115,9.83189,9.83189
1356.00,9.83070,25.092213,0.000410,25.000300,-2.1309,0.115,9.83116,9.83116
1357.00,9.83060,25.092237,0.000412,25.000315,-2.1310,0.115,9.83120,9.83120
1358.00,9.83052,25.092303,0.000415,25.000417,-2.1312,0.115,9.83050,9.83050
1359.00,9.83047,25.092392,0.000420,25.000523,-2.1312,0.115,9.83029,9.83029
1360.00,9.83056,25.092341,0.000420,25.000491,-2.1311,0.115,9.82973,9.82973
1361.00,9.83056,25.092216,0.000418,25.000442,-2.1308,0.115,9.82970,9.82970
1362.00,9.83052,25.092248,0.000419,25.000509,-2.1307,0.115,9.82895,9.82895
1363.00,9.83043,25.092232,0.000415,25.000448,-2.1307,0.115,9.82890,9.82890
1364.00,9.83050,25.092297,0.000418,25.000432,-2.1307,0.115,9.82931,9.82931
1365.00,9.83062,25.092321,0.000416,25.000395,-2.1307,0.115,9.82999,9.82999
1366.00,9.83082,25.092445,0.000421,25.000463,-2.1307,0.115,9.83116,9.83116
1367.00,9.83094,25.092579,0.000422,25.000494,-2.1305,0.115,9.83195,9.83195
1368.00,9.83102,25.092618,0.000420,25.000514,-2.1305,0.116,9.83241,9.83241
1369.00,9.83098,25.092621,0.000418,25.000594,-2.1305,0.116,9.83190,9.83190
1370.00,9.83087,25.092723,0.000422,25.000724,-2.1303,0.116,9.83163,9.83163
1371.00,9.83081,25.092763,0.000420,25.000697,-2.1301,0.116,9.83112,9.83112
1372.00,9.83086,25.092731,0.000414,25.000637,-2.1302,0.116,9.83171,9.83171
1373.00,9.83100,25.092797,0.000415,25.000610,-2.1301,0.116,9.83220,9.83220
1374.00,9.83102,25.092842,0.000411,25.000567,-2.1298,0.116,9.83253,9.83253
1375.00,9.83100,25.092856,0.000407,25.000473,-2.1299,0.117,9.83257,9.83257
1376.00,9.83097,25.092780,0.000401,25.000371,-2.1298,0.117,9.83194,9.83194
1377.00,9.83093,25.092720,0.000401,25.000239,-2.1297,0.117,9.83083,9.83083
1378.00,9.83088,25.092819,0.000401,25.000321,-2.1297,0.117,9.83038,9.83038
1379.00,9.83105,25.092896,0.000403,25.000321,-2.1300,0.117,9.83061,9.83061
1380.00,9.83114,25.092974,0.000405,25.000390,-2.1302,0.117,9.83069,9.83069
1381.00,9.83126,25.093133,0.000409,25.000489,-2.1302,0.117,9.83106,9.83106
1382.00,9.83142,25.093297,0.000409,25.000661,-2.1301,0.117,9.83166,9.83166
1383.00,9.83165,25.093274,0.000407,25.000598,-2.1300,0.117,9.83187,9.83187
1384.00,9.83175,25.093361,0.000409,25.000616,-2.1299,0.117,9.83212,9.83212
1385.00,9.83179,25.093404,0.000407,25.000552,-2.1297,0.118,9.83213,9.83213
1386.00,9.83165,25.093484,0.000410,25.000593,-2.1296,0.118,9.83193,9.83193
1387.00,9.83147,25.093570,0.000414,25.000578,-2.1295,0.118,9.83156,9.83156
1388.00,9.83138,25.093597,0.000418,25.000552,-2.1296,0.117,9.83107,9.83107
1389.00,9.83140,25.093706,0.000417,25.000666,-2.1296,0.118,9.83068,9.83068
1390.00,9.83146,25.093743,0.000421,25.000752,-2.1296,0.117,9.83016,9.83016
1391.00,9.83121,25.093729,0.000421,25.000727,-2.1297,0.118,9.82924,9.82924
1392.00,9.83091,25.093720,0.000418,25.000692,-2.1296,0.118,9.82901,9.82901
1393.00,9.83063,25.093747,0.000413,25.000699,-2.1293,0.118,9.82870,9.82870
1394.00,9.83046,25.093691,0.000412,25.000586,-2.1290,0.118,9.82847,9.82847
1395.00,9.83049,25.093721,0.000411,25.000504,-2.1289,0.118,9.82898,9.82898
1396.00,9.83051,25.093783,0.000408,25.000513,-2.1287,0.118,9.83014,9.83014
1397.00,9.83072,25.093706,0.000408,25.000431,-2.1287,0.119,9.83114,9.83114
1398.00,9.83092,25.093773,0.000413,25.000486,-2.1286,0.118,9.83196,9.83196
1399.00,9.83084,25.093800,0.000415,25.000498,-2.1288,0.118,9.83197,9.83197
1400.00,9.83080,25.093872,0.000415,25.000547,-2.1288,0.118,9.83194,9.83194
1401.00,9.83083,25.093958,0.000418,25.000561,-2.1289,0.118,9.83193,9.83193
1402.00,9.83077,25.094030,0.000420,25.000641,-2.1290,0.118,9.83119,9.83119
1403.00,9.83058,25.094016,0.000414,25.000595,-2.1291,0.119,9.82979,9.82979
1404.00,9.83045,25.093919,0.000408,25.000488,-2.1291,0.119,9.82784,9.82784
1405.00,9.83051,25.093839,0.000403,25.000424,-2.1291,0.119,9.82563,9.82563
1406.00,9.83057,25.093906,0.000404,25.000491,-2.1288,0.119,9.82339,9.82339
1407.00,9.83119,25.093978,0.000405,25.000509,-2.1287,0.119,9.82235,9.82235
1408.00,9.83174,25.093901,0.000405,25.000371,-2.1286,0.119,9.82201,9.82201
1409.00,9.83187,25.094069,0.000410,25.000476,-2.1285,0.119,9.82159,9.82159
1410.00,9.83124,25.094201,0.000415,25.000493,-2.1283,0.119,9.82133,9.82133
1411.00,9.83148,25.094208,0.000413,25.000426,-2.1281,0.119,9.82137,9.82137
@10,2.0001,4.0, 1410.012 
1412.00,9.82991,25.094193,0.000410,25.000395,-2.1280,0.119,9.82116,9.82116
1413.00,9.82561,25.094349,0.000412,25.000560,-2.1280,0.120,9.82174,9.82174
1414.00,9.82385,25.094338,0.000411,25.000518,-2.1280,0.120,9.82277,9.82277
1415.00,9.82368,25.094409,0.000412,25.000595,-2.1281,0.120,9.82428,9.82428
1416.00,9.82275,25.094356,0.000412,25.000539,-2.1282,0.120,9.82563,9.82563
1417.00,9.82275,25.094488,0.000412,25.000555,-2.1282,0.120,9.82542,9.82542
1418.00,9.82313,25.094543,0.000410,25.000514,-2.1281,0.120,9.82514,9.82514
1419.00,9.82353,25.094517,0.000408,25.000406,-2.1279,0.120,9.82559,9.82559
1420.00,9.82365,25.094551,0.000405,25.000361,-2.1277,0.121,9.82570,9.82570
1421.00,9.82394,25.094552,0.000403,25.000312,-2.1276,0.121,9.82567,9.82567
1422.00,9.82393,25.094473,0.000403,25.000220,-2.1275,0.121,9.82633,9.82633
1423.00,9.82387,25.094545,0.000406,25.000302,-2.1275,0.121,9.82704,9.82704
1424.00,9.82423,25.094565,0.000408,25.000381,-2.1274,0.121,9.82802,9.82802
1425.00,9.82479,25.094518,0.000409,25.000417,-2.1273,0.121,9.82903,9.82903
1426.00,9.82528,25.094561,0.000410,25.000427,-2.1271,0.121,9.82940,9.82940
1427.00,9.82571,25.094734,0.000413,25.000562,-2.1270,0.121,9.83059,9.83059
1428.00,9.82605,25.094907,0.000415,25.000584,-2.1269,0.121,9.83100,9.83100
1429.00,9.82649,25.095034,0.000416,25.000616,-2.1270,0.121,9.83061,9.83061
1430.00,9.82697,25.095196,0.000421,25.000648,-2.1271,0.121,9.83022,9.83022
1431.00,9.82761,25.095365,0.000426,25.000831,-2.1270,0.121,9.83070,9.83070
1432.00,9.82808,25.095343,0.000422,25.000777,-2.1270,0.122,9.83079,9.83079
1433.00,9.82845,25.095243,0.000421,25.000682,-2.1270,0.121,9.83121,9.83121
1434.00,9.82874,25.095217,0.000421,25.000584,-2.1269,0.121,9.83152,9.83152
1435.00,9.82905,25.095103,0.000416,25.000447,-2.1268,0.121,9.83151,9.83151
1436.00,9.82920,25.094972,0.000409,25.000245,-2.1269,0.122,9.83138,9.83138
1437.00,9.82942,25.095224,0.000412,25.000425,-2.1269,0.122,9.83078,9.83078
1438.00,9.82978,25.095325,0.000413,25.000483,-2.1269,0.122,9.83045,9.83045
1439.00,9.83005,25.095415,0.000414,25.000539,-2.1268,0.122,9.83078,9.83078
1440.00,9.83032,25.095582,0.000415,25.000685,-2.1268,0.122,9.83055,9.83055
1441.00,9.83032,25.095798,0.000417,25.000826,-2.1268,0.122,9.82989,9.82989
1442.00,9.83038,25.095569,0.000415,25.000563,-2.1268,0.122,9.82965,9.82965
1443.00,9.83048,25.095641,0.000416,25.000607,-2.1265,0.122,9.82962,9.82962
1444.00,9.83067,25.095818,0.000417,25.000721,-2.1263,0.122,9.82979,9.82979
1445.00,9.83066,25.095841,0.000414,25.000658,-2.1260,0.122,9.83045,9.83045
1446.00,9.83080,25.095759,0.000413,25.000506,-2.1258,0.122,9.83127,9.83127
1447.00,9.83080,25.095882,0.000414,25.000586,-2.1256,0.122,9.83164,9.83164
1448.00,9.83064,25.095933,0.000414,25.000552,-2.1258,0.122,9.83115,9.83115
1449.00,9.83067,25.095948,0.000411,25.000542,-2.1259,0.123,9.83097,9.83097
1450.00,9.83089,25.095944,0.000411,25.000482,-2.1261,0.123,9.83136,9.83136
1451.00,9.83093,25.096149,0.000411,25.000617,-2.1262,0.123,9.83110,9.83110
1452.00,9.83081,25.096255,0.000411,25.000693,-2.1261,0.123,9.83061,9.83061
1453.00,9.83062,25.096217,0.000409,25.000639,-2.1261,0.123,9.83114,9.83114
1454.00,9.83056,25.096037,0.000407,25.000416,-2.1259,0.123,9.83034,9.83034
1455.00,9.83035,25.096173,0.000409,25.000497,-2.1258,0.123,9.82880,9.82880
1456.00,9.83018,25.096185,0.000412,25.000543,-2.1257,0.123,9.82821,9.82821
1457.00,9.83007,25.096139,0.000410,25.000478,-2.1256,0.123,9.82827,9.82827
1458.00,9.83004,25.096215,0.000410,25.000552,-2.1252,0.123,9.82799,9.82799
1459.00,9.82992,25.096344,0.000414,25.000640,-2.1251,0.123,9.82835,9.82835
1460.00,9.82974,25.096256,0.000413,25.000554,-2.1248,0.123,9.82837,9.82837
1461.00,9.82988,25.096146,0.000411,25.000404,-2.1244,0.124,9.82947,9.82947
1462.00,9.83007,25.096128,0.000409,25.000301,-2.1243,0.124,9.82995,9.82995
1463.00,9.83012,25.096106,0.000407,25.000236,-2.1243,0.124,9.82996,9.82996
1464.00,9.82993,25.096077,0.000408,25.000180,-2.1242,0.124,9.82956,9.82956
1465.00,9.82968,25.096025,0.000407,25.000146,-2.1243,0.124,9.82973,9.82973
1466.00,9.82956,25.096190,0.000409,25.000265,-2.1245,0.124,9.82955,9.82955
1467.00,9.82962,25.096241,0.000411,25.000365,-2.1246,0.124,9.82999,9.82999
1468.00,9.82986,25.096254,0.000416,25.000405,-2.1246,0.124,9.83103,9.83103
1469.00,9.83010,25.096364,0.000413,25.000556,-2.1249,0.124,9.83214,9.83214
1470.00,9.83007,25.096560,0.000412,25.000651,-2.1250,0.125,9.83299,9.83299
1471.00,9.82992,25.096643,0.000413,25.000677,-2.1250,0.125,9.83217,9.83217
1472.00,9.82986,25.096850,0.000418,25.000803,-2.1251,0.125,9.83159,9.83159
1473.00,9.82999,25.096977,0.000419,25.000846,-2.1250,0.125,9.83061,9.83061
1474.00,9.82989,25.097008,0.000423,25.000769,-2.1249,0.125,9.82996,9.82996
1475.00,9.83013,25.097070,0.000423,25.000855,-2.1248,0.125,9.82975,9.82975
1476.00,9.83016,25.097118,0.000421,25.000897,-2.1246,0.125,9.82915,9.82915
1477.00,9.83004,25.097105,0.000420,25.000830,-2.1245,0.125,9.82867,9.82867
1478.00,9.83000,25.097257,0.000420,25.000876,-2.1246,0.125,9.82851,9.82851
1479.00,9.83005,25.097225,0.000417,25.000791,-2.1244,0.125,9.82853,9.82853
1480.00,9.83018,25.097294,0.000420,25.000730,-2.1242,0.125,9.82864,9.82864
1481.00,9.83018,25.097235,0.000420,25.000594,-2.1240,0.125,9.82937,9.82937
1482.00,9.82998,25.097232,0.000417,25.000537,-2.1240,0.125,9.82935,9.82935
1483.00,9.82990,25.097057,0.000414,25.000393,-2.1239,0.125,9.82962,9.82962
1484.00,9.83004,25.097107,0.000416,25.000472,-2.1239,0.125,9.83001,9.83001
1485.00,9.83018,25.097030,0.000415,25.000412,-2.1240,0.125,9.82936,9.82936
1486.00,9.83007,25.097036,0.000415,25.000423,-2.1242,0.125,9.82914,9.82914
1487.00,9.82984,25.097003,0.000412,25.000406,-2.1244,0.126,9.82902,9.82902
1488.00,9.82953,25.097089,0.000413,25.000428,-2.1244,0.126,9.82872,9.82872
1489.00,9.82934,25.097252,0.000416,25.000521,-2.1246,0.126,9.82862,9.82862
1490.00,9.82915,25.097306,0.000415,25.000522,-2.1247,0.126,9.82833,9.82833
1491.00,9.82899,25.097354,0.000412,25.000520,-2.1245,0.126,9.82857,9.82857
1492.00,9.82916,25.097498,0.000417,25.000615,-2.1244,0.126,9.82974,9.82974
1493.00,9.82918,25.097598,0.000420,25.000684,-2.1242,0.126,9.82985,9.82985
1494.00,9.82911,25.097740,0.000418,25.000776,-2.1238,0.126,9.82880,9.82880
1495.00,9.82889,25.097755,0.000416,25.000814,-2.1236,0.126,9.82894,9.82894
1496.00,9.82886,25.097784,0.000415,25.000784,-2.1236,0.126,9.82891,9.82891
1497.00,9.82912,25.097725,0.000413,25.000672,-2.1236,0.126,9.82863,9.82863
1498.00,9.82925,25.097654,0.000407,25.000552,-2.1236,0.127,9.82890,9.82890
1499.00,9.82939,25.097506,0.000403,25.000404,-2.1238,0.127,9.83030,9.83030
1500.00,9.82942,25.097496,0.000403,25.000372,-2.1238,0.127,9.83108,9.83108
1501.00,9.82950,25.097570,0.000405,25.000423,-2.1237,0.127,9.83164,9.83164
1502.00,9.82967,25.097780,0.000408,25.000573,-2.1237,0.127,9.83177,9.83177
1503.00,9.82982,25.097922,0.000413,25.000666,-2.1237,0.127,9.83183,9.83183
1504.00,9.82989,25.098013,0.000414,25.000703,-2.1236,0.127,9.83205,9.83205
1505.00,9.83001,25.098074,0.000414,25.000681,-2.1237,0.127,9.83192,9.83192
1506.00,9.83008,25.098130,0.000418,25.000689,-2.1236,0.127,9.83133,9.83133
1507.00,9.83015,25.098003,0.000415,25.000535,-2.1234,0.127,9.83088,9.83088
1508.00,9.83036,25.097953,0.000412,25.000522,-2.1235,0.127,9.83118,9.83118
1509.00,9.83041,25.097976,0.000410,25.000518,-2.1233,0.128,9.83042,9.83042
1510.00,9.83039,25.098004,0.000414,25.000542,-2.1231,0.128,9.82967,9.82967
1511.00,9.83038,25.097918,0.000411,25.000438,-2.1232,0.128,9.82941,9.82941
1512.00,9.83029,25.098053,0.000413,25.000569,-2.1233,0.128,9.82984,9.82984
1513.00,9.83035,25.098104,0.000414,25.000569,-2.1233,0.128,9.82963,9.82963
1514.00,9.83041,25.098184,0.000419,25.000596,-2.1234,0.128,9.82938,9.82938
1515.00,9.83065,25.098353,0.000418,25.000705,-2.1236,0.128,9.83046,9.83046
1516.00,9.83089,25.098497,0.000416,25.000830,-2.1234,0.128,9.83136,9.83136
1517.00,9.83095,25.098525,0.000417,25.000759,-2.1233,0.128,9.83148,9.83148
1518.00,9.83109,25.098663,0.000417,25.000764,-2.1231,0.128,9.83192,9.83192
1519.00,9.83118,25.098698,0.000414,25.000732,-2.1229,0.128,9.83293,9.83293
1520.00,9.83121,25.098644,0.000413,25.000609,-2.1227,0.129,9.83278,9.83278
1521.00,9.83113,25.098532,0.000413,25.000459,-2.1226,0.129,9.83225,9.83225
1522.00,9.83109,25.098529,0.000412,25.000436,-2.1226,0.129,9.83209,9.83209
1523.00,9.83100,25.098422,0.000410,25.000421,-2.1226,0.129,9.83120,9.83120
1524.00,9.83090,25.098425,0.000411,25.000438,-2.1226,0.128,9.83046,9.83046
1525.00,9.83078,25.098573,0.000413,25.000491,-2.1225,0.128,9.83013,9.83013
1526.00,9.83074,25.098686,0.000414,25.000574,-2.1225,0.129,9.83005,9.83005
1527.00,9.83074,25.098724,0.000411,25.000617,-2.1223,0.129,9.82933,9.82933
1528.00,9.83058,25.098943,0.000415,25.000728,-2.1222,0.129,9.82928,9.82928
1529.00,9.83048,25.099022,0.000415,25.000746,-2.1222,0.129,9.82889,9.82889
1530.00,9.83040,25.098949,0.000413,25.000681,-2.1222,0.129,9.82852,9.82852
1531.00,9.83049,25.099043,0.000416,25.000733,-2.1222,0.129,9.82851,9.82851
1532.00,9.83047,25.099091,0.000420,25.000744,-2.1224,0.129,9.82858,9.82858
1533.00,9.83033,25.098987,0.000415,25.000631,-2.1223,0.129,9.82908,9.82908
1534.00,9.83047,25.098949,0.000412,25.000599,-2.1223,0.130,9.82977,9.82977
1535.00,9.83047,25.099045,0.000413,25.000671,-2.1223,0.130,9.83017,9.83017
1536.00,9.83028,25.099017,0.000412,25.000600,-2.1223,0.130,9.82992,9.82992
1537.00,9.83012,25.099091,0.000410,25.000558,-2.1222,0.130,9.83038,9.83038
1538.00,9.83007,25.099130,0.000413,25.000511,-2.1221,0.130,9.83042,9.83042
1539.00,9.82995,25.099211,0.000416,25.000501,-2.1222,0.130,9.83074,9.83074
1540.00,9.83004,25.099200,0.000415,25.000455,-2.1221,0.130,9.83128,9.83128
1541.00,9.83007,25.099256,0.000416,25.000401,-2.1220,0.130,9.83218,9.83218
1542.00,9.83019,25.099258,0.000416,25.000375,-2.1221,0.130,9.83232,9.83232
1543.00,9.83016,25.099343,0.000418,25.000466,-2.1220,0.130,9.83175,9.83175
1544.00,9.83014,25.099354,0.000417,25.000412,-2.1218,0.130,9.83117,9.83117
1545.00,9.83010,25.099409,0.000419,25.000450,-2.1216,0.130,9.83051,9.83051
1546.00,9.83013,25.099403,0.000414,25.000459,-2.1215,0.130,9.83003,9.83003
1547.00,9.83019,25.099360,0.000410,25.000398,-2.1214,0.130,9.82964,9.82964
1548.00,9.83028,25.099373,0.000406,25.000334,-2.1214,0.131,9.82992,9.82992
1549.00,9.83027,25.099355,0.000403,25.000312,-2.1215,0.131,9.82963,9.82963
1550.00,9.83039,25.099373,0.000402,25.000303,-2.1215,0.131,9.83007,9.83007
1551.00,9.83052,25.099489,0.000410,25.000402,-2.1215,0.131,9.82981,9.82981
1552.00,9.83053,25.099536,0.000411,25.000413,-2.1215,0.131,9.82973,9.82973
1553.00,9.83044,25.099583,0.000411,25.000435,-2.1214,0.131,9.82914,9.82914
1554.00,9.83057,25.099740,0.000412,25.000565,-2.1215,0.131,9.82743,9.82743
1555.00,9.83055,25.099870,0.000412,25.000627,-2.1216,0.131,9.82485,9.82485
1556.00,9.83012,25.099970,0.000408,25.000671,-2.1216,0.131,9.82214,9.82214
1557.00,9.82979,25.099999,0.000409,25.000750,-2.1216,0.131,9.82004,9.82004
1558.00,9.82970,25.100005,0.000408,25.000759,-2.1215,0.131,9.81817,9.81817
1559.00,9.82976,25.099984,0.000409,25.000675,-2.1215,0.132,9.81756,9.81756
1560.00,9.82974,25.099886,0.000409,25.000573,-2.1214,0.132,9.81779,9.81779
1561.00,9.82876,25.099776,0.000406,25.000415,-2.1213,0.132,9.81884,9.81884
@11,2.0001,4.0, 1560.055 
1562.00,9.82827,25.099869,0.000405,25.000448,-2.1212,0.132,9.81961,9.81961
1563.00,9.82557,25.099969,0.000410,25.000491,-2.1211,0.132,9.82110,9.82110
1564.00,9.82234,25.100042,0.000414,25.000552,-2.1209,0.132,9.82294,9.82294
1565.00,9.82112,25.100150,0.000417,25.000570,-2.1209,0.132,9.82519,9.82519
1566.00,9.82064,25.100273,0.000418,25.000663,-2.1208,0.132,9.82639,9.82639
1567.00,9.82085,25.100284,0.000417,25.000599,-2.1208,0.132,9.82726,9.82726
1568.00,9.82177,25.100344,0.000416,25.000548,-2.1209,0.132,9.82719,9.82719
1569.00,9.82256,25.100421,0.000417,25.000558,-2.1209,0.132,9.82716,9.82716
1570.00,9.82299,25.100437,0.000414,25.000579,-2.1207,0.132,9.82682,9.82682
1571.00,9.82346,25.100537,0.000417,25.000598,-2.1207,0.132,9.82688,9.82688
1572.00,9.82356,25.100683,0.000422,25.000684,-2.1206,0.132,9.82719,9.82719
1573.00,9.82352,25.100644,0.000421,25.000666,-2.1206,0.132,9.82762,9.82762
1574.00,9.82369,25.100553,0.000412,25.000548,-2.1206,0.133,9.82802,9.82802
1575.00,9.82420,25.100637,0.000414,25.000565,-2.1206,0.133,9.82804,9.82804
1576.00,9.82476,25.100616,0.000413,25.000550,-2.1204,0.133,9.82836,9.82836
1577.00,9.82539,25.100603,0.000410,25.000495,-2.1202,0.133,9.82868,9.82868
1578.00,9.82600,25.100643,0.000406,25.000493,-2.1203,0.133,9.82922,9.82922
1579.00,9.82654,25.100738,0.000410,25.000568,-2.1205,0.133,9.82932,9.82932
1580.00,9.82708,25.100774,0.000411,25.000570,-2.1207,0.133,9.82904,9.82904
1581.00,9.82748,25.100854,0.000412,25.000579,-2.1211,0.133,9.82919,9.82919
1582.00,9.82785,25.100871,0.000411,25.000543,-2.1213,0.134,9.82874,9.82874
1583.00,9.82810,25.100999,0.000416,25.000604,-2.1213,0.134,9.82900,9.82900
1584.00,9.82838,25.100965,0.000411,25.000489,-2.1210,0.134,9.82943,9.82943
1585.00,9.82858,25.101055,0.000408,25.000604,-2.1208,0.134,9.83061,9.83061
1586.00,9.82874,25.101105,0.000409,25.000597,-2.1204,0.134,9.83131,9.83131
1587.00,9.82916,25.101131,0.000410,25.000617,-2.1201,0.134,9.83259,9.83259
1588.00,9.82952,25.101103,0.000409,25.000593,-2.1200,0.134,9.83326,9.83326
1589.00,9.82988,25.101192,0.000412,25.000654,-2.1198,0.134,9.83288,9.83288
1590.00,9.82985,25.101006,0.000410,25.000381,-2.1196,0.134,9.83187,9.83187
1591.00,9.82997,25.101111,0.000410,25.000451,-2.1196,0.134,9.83147,9.83147
1592.00,9.83008,25.101198,0.000412,25.000463,-2.1197,0.134,9.83012,9.83012
1593.00,9.83001,25.101166,0.000410,25.000358,-2.1196,0.134,9.82850,9.82850
1594.00,9.83001,25.101270,0.000412,25.000444,-2.1196,0.134,9.82833,9.82833
1595.00,9.82998,25.101421,0.000412,25.000575,-2.1197,0.135,9.82869,9.82869
1596.00,9.83022,25.101292,0.000411,25.000511,-2.1198,0.135,9.82944,9.82944
1597.00,9.83037,25.101185,0.000409,25.000467,-2.1199,0.135,9.83020,9.83020
1598.00,9.83049,25.101219,0.000407,25.000563,-2.1199,0.135,9.83142,9.83142
1599.00,9.83054,25.101063,0.000404,25.000463,-2.1199,0.135,9.83137,9.83137
1600.00,9.83049,25.101061,0.000407,25.000426,-2.1198,0.135,9.83103,9.83103
1601.00,9.83060,25.101048,0.000404,25.000379,-2.1197,0.135,9.83044,9.83044
1602.00,9.83077,25.101075,0.000402,25.000366,-2.1197,0.135,9.83079,9.83079
1603.00,9.83099,25.101090,0.000404,25.000317,-2.1199,0.135,9.83074,9.83074
1604.00,9.83093,25.101306,0.000407,25.000441,-2.1200,0.135,9.83074,9.83074
1605.00,9.83076,25.101425,0.000406,25.000519,-2.1201,0.136,9.83118,9.83118
1606.00,9.83066,25.101689,0.000409,25.000664,-2.1200,0.136,9.83086,9.83086
1607.00,9.83041,25.101899,0.000413,25.000819,-2.1198,0.136,9.83012,9.83012
1608.00,9.83024,25.102002,0.000417,25.000799,-2.1196,0.136,9.82990,9.82990
1609.00,9.83018,25.101994,0.000417,25.000703,-2.1194,0.135,9.83076,9.83076
1610.00,9.83043,25.101971,0.000418,25.000618,-2.1193,0.135,9.83094,9.83094
1611.00,9.83045,25.101904,0.000419,25.000529,-2.1193,0.135,9.83108,9.83108
1612.00,9.83047,25.101791,0.000418,25.000353,-2.1193,0.135,9.83123,9.83123
1613.00,9.83066,25.101918,0.000419,25.000543,-2.1192,0.135,9.83106,9.83106
1614.00,9.83080,25.102046,0.000417,25.000612,-2.1190,0.136,9.83034,9.83034
1615.00,9.83074,25.102164,0.000419,25.000695,-2.1188,0.136,9.82955,9.82955
1616.00,9.83053,25.102173,0.000416,25.000695,-2.1186,0.136,9.82929,9.82929
1617.00,9.83048,25.102327,0.000414,25.000815,-2.1187,0.136,9.82984,9.82984
1618.00,9.83043,25.102277,0.000408,25.000654,-2.1190,0.137,9.82972,9.82972
1619.00,9.83031,25.102242,0.000408,25.000705,-2.1191,0.137,9.82927,9.82927
1620.00,9.83025,25.102316,0.000406,25.000753,-2.1192,0.137,9.82922,9.82922
1621.00,9.83010,25.102301,0.000405,25.000717,-2.1193,0.137,9.82883,9.82883
1622.00,9.82998,25.102296,0.000407,25.000677,-2.1192,0.137,9.82843,9.82843
1623.00,9.82984,25.102309,0.000409,25.000682,-2.1190,0.137,9.82841,9.82841
1624.00,9.82985,25.102321,0.000408,25.000556,-2.1189,0.137,9.82951,9.82951
1625.00,9.83012,25.102258,0.000407,25.000434,-2.1189,0.137,9.83117,9.83117
1626.00,9.83025,25.102318,0.000408,25.000415,-2.1188,0.137,9.83210,9.83210
1627.00,9.83036,25.102354,0.000407,25.000383,-2.1187,0.137,9.83192,9.83192
1628.00,9.83040,25.102422,0.000406,25.000377,-2.1187,0.137,9.83251,9.83251
1629.00,9.83045,25.102475,0.000406,25.000426,-2.1188,0.137,9.83265,9.83265
1630.00,9.83046,25.102570,0.000407,25.000517,-2.1188,0.137,9.83176,9.83176
1631.00,9.83042,25.102615,0.000409,25.000530,-2.1189,0.137,9.83136,9.83136
1632.00,9.83030,25.102602,0.000409,25.000519,-2.1189,0.137,9.83055,9.83055
1633.00,9.83016,25.102750,0.000411,25.000606,-2.1188,0.137,9.83001,9.83001
1634.00,9.83011,25.102838,0.000412,25.000615,-2.1186,0.137,9.82883,9.82883
1635.00,9.83009,25.102823,0.000407,25.000573,-2.1185,0.138,9.82841,9.82841
1636.00,9.83020,25.102868,0.000406,25.000581,-2.1184,0.138,9.82878,9.82878
1637.00,9.83026,25.103017,0.000410,25.000659,-2.1183,0.138,9.82999,9.82999
1638.00,9.83021,25.102936,0.000410,25.000597,-2.1182,0.138,9.82977,9.82977
1639.00,9.83015,25.102856,0.000410,25.000511,-2.1181,0.138,9.82977,9.82977
1640.00,9.83020,25.102926,0.000414,25.000512,-2.1181,0.138,9.82952,9.82952
1641.00,9.83027,25.102884,0.000411,25.000474,-2.1181,0.138,9.82903,9.82903
1642.00,9.83028,25.102790,0.000409,25.000330,-2.1182,0.138,9.82854,9.82854
1643.00,9.83027,25.102766,0.000406,25.000281,-2.1181,0.138,9.82882,9.82882
1644.00,9.83022,25.102849,0.000406,25.000323,-2.1181,0.138,9.82939,9.82939
1645.00,9.83001,25.102840,0.000407,25.000301,-2.1178,0.138,9.82988,9.82988
1646.00,9.82993,25.102977,0.000407,25.000381,-2.1174,0.138,9.83049,9.83049
1647.00,9.82991,25.103105,0.000408,25.000482,-2.1172,0.139,9.83066,9.83066
1648.00,9.82997,25.103292,0.000414,25.000590,-2.1171,0.139,9.83119,9.83119
1649.00,9.82995,25.103290,0.000416,25.000556,-2.1171,0.139,9.83154,9.83154
1650.00,9.82982,25.103240,0.000417,25.000509,-2.1173,0.139,9.83150,9.83150
1651.00,9.82986,25.103202,0.000420,25.000463,-2.1175,0.139,9.83145,9.83145
1652.00,9.83008,25.103206,0.000416,25.000456,-2.1176,0.139,9.83194,9.83194
1653.00,9.83035,25.103065,0.000412,25.000375,-2.1178,0.139,9.83168,9.83168
1654.00,9.83049,25.103092,0.000409,25.000426,-2.1179,0.139,9.83210,9.83210
1655.00,9.83087,25.103117,0.000408,25.000409,-2.1177,0.140,9.83301,9.83301
1656.00,9.83105,25.103153,0.000409,25.000408,-2.1176,0.140,9.83343,9.83343
1657.00,9.83106,25.103241,0.000414,25.000450,-2.1177,0.139,9.83292,9.83292
1658.00,9.83093,25.103311,0.000416,25.000428,-2.1176,0.139,9.83196,9.83196
1659.00,9.83091,25.103408,0.000417,25.000361,-2.1176,0.139,9.83076,9.83076
1660.00,9.83095,25.103593,0.000422,25.000512,-2.1177,0.139,9.82946,9.82946
1661.00,9.83094,25.103529,0.000418,25.000418,-2.1177,0.139,9.82863,9.82863
1662.00,9.83099,25.103402,0.000412,25.000317,-2.1176,0.140,9.82837,9.82837
1663.00,9.83096,25.103360,0.000407,25.000294,-2.1174,0.140,9.82906,9.82906
1664.00,9.83096,25.103320,0.000404,25.000347,-2.1173,0.140,9.82937,9.82937
1665.00,9.83100,25.103315,0.000400,25.000290,-2.1171,0.140,9.82980,9.82980
1666.00,9.83083,25.103434,0.000404,25.000379,-2.1171,0.140,9.82961,9.82961
1667.00,9.83079,25.103527,0.000407,25.000434,-2.1170,0.140,9.83000,9.83000
1668.00,9.83079,25.103670,0.000411,25.000483,-2.1170,0.140,9.83021,9.83021
1669.00,9.83071,25.103789,0.000412,25.000528,-2.1170,0.140,9.83059,9.83059
1670.00,9.83078,25.103809,0.000411,25.000468,-2.1171,0.140,9.83107,9.83107
1671.00,9.83086,25.103929,0.000408,25.000467,-2.1171,0.140,9.83175,9.83175
1672.00,9.83089,25.104036,0.000410,25.000452,-2.1170,0.141,9.83235,9.83235
1673.00,9.83085,25.104079,0.000410,25.000449,-2.1170,0.141,9.83189,9.83189
1674.00,9.83070,25.104105,0.000409,25.000401,-2.1169,0.141,9.83166,9.83166
1675.00,9.83050,25.104179,0.000412,25.000471,-2.1167,0.141,9.83125,9.83125
1676.00,9.83030,25.104285,0.000414,25.000538,-2.1167,0.141,9.83067,9.83067
1677.00,9.83010,25.104355,0.000414,25.000605,-2.1167,0.141,9.82938,9.82938
1678.00,9.82994,25.104365,0.000416,25.000593,-2.1166,0.141,9.82860,9.82860
1679.00,9.82996,25.104369,0.000418,25.000571,-2.1167,0.141,9.82839,9.82839
1680.00,9.83006,25.104438,0.000418,25.000524,-2.1168,0.141,9.82824,9.82824
1681.00,9.83006,25.104347,0.000416,25.000420,-2.1170,0.141,9.82806,9.82806
1682.00,9.83001,25.104312,0.000411,25.000354,-2.1171,0.141,9.82817,9.82817
1683.00,9.82980,25.104323,0.000408,25.000340,-2.1172,0.141,9.82790,9.82790
1684.00,9.82955,25.104373,0.000410,25.000404,-2.1171,0.141,9.82730,9.82730
1685.00,9.82944,25.104274,0.000406,25.000406,-2.1172,0.142,9.82733,9.82733
1686.00,9.82950,25.104325,0.000408,25.000485,-2.1173,0.142,9.82742,9.82742
1687.00,9.82938,25.104343,0.000411,25.000506,-2.1174,0.142,9.82732,9.82732
1688.00,9.82921,25.104513,0.000417,25.000629,-2.1173,0.142,9.82804,9.82804
1689.00,9.82901,25.104587,0.000419,25.000665,-2.1173,0.142,9.82839,9.82839
1690.00,9.82887,25.104683,0.000420,25.000681,-2.1171,0.142,9.82832,9.82832
1691.00,9.82883,25.104682,0.000416,25.000602,-2.1167,0.142,9.82932,9.82932
1692.00,9.82901,25.104807,0.000416,25.000652,-2.1165,0.142,9.83129,9.83129
1693.00,9.82914,25.104806,0.000414,25.000680,-2.1164,0.142,9.83230,9.83230
1694.00,9.82926,25.104843,0.000411,25.000599,-2.1163,0.142,9.83296,9.83296
1695.00,9.82925,25.104897,0.000414,25.000604,-2.1163,0.142,9.83308,9.83308
1696.00,9.82922,25.105057,0.000420,25.000703,-2.1164,0.142,9.83203,9.83203
1697.00,9.82912,25.105070,0.000420,25.000649,-2.1165,0.142,9.82971,9.82971
1698.00,9.82915,25.105014,0.000415,25.000503,-2.1164,0.142,9.82837,9.82837
1699.00,9.82908,25.104939,0.000414,25.000460,-2.1164,0.142,9.82745,9.82745
1700.00,9.82896,25.104999,0.000412,25.000482,-2.1164,0.143,9.82701,9.82701
1701.00,9.82899,25.104979,0.000410,25.000483,-2.1162,0.143,9.82733,9.82733
1702.00,9.82912,25.104931,0.000409,25.000476,-2.1162,0.143,9.82903,9.82903
1703.00,9.82953,25.104957,0.000408,25.000450,-2.1162,0.143,9.83067,9.83067
1704.00,9.82963,25.105206,0.000411,25.000582,-2.1161,0.143,9.83098,9.83098
1705.00,9.82989,25.105202,0.000407,25.000475,-2.1160,0.143,9.83026,9.83026
1706.00,9.83012,25.105275,0.000407,25.000413,-2.1160,0.143,9.82805,9.82805
1707.00,9.82942,25.105389,0.000405,25.000458,-2.1159,0.143,9.82494,9.82494
1708.00,9.82841,25.105447,0.000405,25.000520,-2.1158,0.143,9.82266,9.82266
1709.00,9.82785,25.105299,0.000400,25.000402,-2.1159,0.144,9.82133,9.82133
1710.00,9.82859,25.105426,0.000401,25.000507,-2.1158,0.144,9.82049,9.82049
1711.00,9.83028,25.105506,0.000400,25.000540,-2.1157,0.144,9.82056,9.82056
@12,2.0001,4.0, 1710.311 
1712.00,9.83341,25.105524,0.000404,25.000516,-2.1157,0.144,9.82212,9.82212
1713.00,9.83229,25.105587,0.000404,25.000465,-2.1155,0.144,9.82356,9.82356
1714.00,9.82819,25.105745,0.000412,25.000520,-2.1153,0.144,9.82467,9.82467
1715.00,9.82596,25.105718,0.000416,25.000437,-2.1153,0.144,9.82592,9.82592
1716.00,9.82483,25.105612,0.000417,25.000368,-2.1153,0.144,9.82768,9.82768
1717.00,9.82454,25.105577,0.000413,25.000257,-2.1153,0.144,9.82810,9.82810
1718.00,9.82513,25.105640,0.000415,25.000353,-2.1154,0.144,9.82784,9.82784
1719.00,9.82541,25.105651,0.000413,25.000409,-2.1154,0.144,9.82800,9.82800
1720.00,9.82578,25.105624,0.000407,25.000371,-2.1153,0.145,9.82821,9.82821
1721.00,9.82600,25.105642,0.000405,25.000359,-2.1151,0.145,9.82780,9.82780
1722.00,9.82583,25.105825,0.000410,25.000492,-2.1150,0.145,9.82763,9.82763
1723.00,9.82551,25.105849,0.000412,25.000417,-2.1149,0.145,9.82746,9.82746
1724.00,9.82539,25.105843,0.000411,25.000348,-2.1150,0.145,9.82788,9.82788
1725.00,9.82566,25.105885,0.000413,25.000422,-2.1151,0.145,9.82869,9.82869
1726.00,9.82606,25.105987,0.000415,25.000467,-2.1154,0.145,9.82942,9.82942
1727.00,9.82663,25.105877,0.000414,25.000375,-2.1154,0.145,9.82966,9.82966
1728.00,9.82707,25.105991,0.000415,25.000504,-2.1154,0.145,9.83014,9.83014
1729.00,9.82737,25.105896,0.000411,25.000416,-2.1152,0.145,9.82973,9.82973
1730.00,9.82777,25.105942,0.000410,25.000397,-2.1151,0.145,9.82913,9.82913
1731.00,9.82818,25.105965,0.000407,25.000407,-2.1152,0.145,9.82884,9.82884
1732.00,9.82857,25.106146,0.000406,25.000558,-2.1153,0.145,9.82924,9.82924
1733.00,9.82862,25.106140,0.000405,25.000487,-2.1151,0.145,9.82897,9.82897
1734.00,9.82861,25.106362,0.000412,25.000654,-2.1149,0.145,9.82891,9.82891
1735.00,9.82865,25.106400,0.000416,25.000696,-2.1147,0.145,9.82892,9.82892
1736.00,9.82883,25.106431,0.000421,25.000674,-2.1146,0.145,9.82944,9.82944
1737.00,9.82899,25.106380,0.000421,25.000617,-2.1145,0.145,9.82971,9.82971
1738.00,9.82908,25.106351,0.000418,25.000570,-2.1146,0.145,9.82991,9.82991
1739.00,9.82919,25.106348,0.000413,25.000536,-2.1149,0.146,9.83058,9.83058
1740.00,9.82935,25.106421,0.000411,25.000536,-2.1152,0.146,9.83105,9.83105
1741.00,9.82957,25.106497,0.000410,25.000575,-2.1151,0.146,9.83103,9.83103
1742.00,9.82976,25.106510,0.000410,25.000504,-2.1151,0.146,9.83062,9.83062
1743.00,9.82986,25.106669,0.000408,25.000586,-2.1150,0.146,9.83077,9.83077
1744.00,9.82999,25.106784,0.000408,25.000582,-2.1148,0.146,9.83095,9.83095
1745.00,9.83017,25.106825,0.000407,25.000554,-2.1147,0.146,9.83185,9.83185
1746.00,9.83031,25.106746,0.000404,25.000484,-2.1148,0.147,9.83219,9.83219
1747.00,9.83045,25.106875,0.000407,25.000602,-2.1149,0.147,9.83238,9.83238
1748.00,9.83048,25.106802,0.000409,25.000522,-2.1149,0.147,9.83228,9.83228
1749.00,9.83054,25.106775,0.000410,25.000492,-2.1150,0.147,9.83215,9.83215
1750.00,9.83076,25.106807,0.000410,25.000480,-2.1149,0.147,9.83157,9.83157
1751.00,9.83094,25.106995,0.000412,25.000568,-2.1147,0.147,9.83127,9.83127
1752.00,9.83091,25.106984,0.000409,25.000493,-2.1146,0.147,9.83063,9.83063
1753.00,9.83085,25.107091,0.000410,25.000558,-2.1145,0.147,9.83058,9.83058
1754.00,9.83091,25.107095,0.000411,25.000550,-2.1144,0.147,9.83011,9.83011
1755.00,9.83091,25.107173,0.000413,25.000595,-2.1145,0.147,9.82890,9.82890
1756.00,9.83074,25.107183,0.000412,25.000604,-2.1145,0.147,9.82815,9.82815
1757.00,9.83065,25.107156,0.000412,25.000572,-2.1146,0.147,9.82893,9.82893
1758.00,9.83063,25.107092,0.000411,25.000474,-2.1146,0.147,9.82867,9.82867
1759.00,9.83049,25.107168,0.000414,25.000470,-2.1145,0.147,9.82837,9.82837
1760.00,9.83043,25.107175,0.000413,25.000464,-2.1144,0.147,9.82976,9.82976
1761.00,9.83060,25.107156,0.000415,25.000412,-2.1144,0.147,9.83083,9.83083
1762.00,9.83057,25.107310,0.000417,25.000530,-2.1143,0.147,9.83038,9.83038
1763.00,9.83060,25.107480,0.000416,25.000634,-2.1143,0.148,9.83070,9.83070
1764.00,9.83048,25.107489,0.000412,25.000617,-2.1144,0.148,9.83101,9.83101
1765.00,9.83024,25.107403,0.000412,25.000488,-2.1145,0.148,9.82989,9.82989
1766.00,9.82988,25.107446,0.000414,25.000452,-2.1146,0.148,9.82885,9.82885
1767.00,9.82973,25.107401,0.000415,25.000334,-2.1148,0.148,9.82896,9.82896
1768.00,9.82974,25.107282,0.000416,25.000290,-2.1148,0.148,9.82920,9.82920
1769.00,9.82988,25.107281,0.000417,25.000369,-2.1150,0.148,9.83016,9.83016
1770.00,9.82996,25.107390,0.000418,25.000509,-2.1150,0.148,9.83147,9.83147
1771.00,9.83008,25.107467,0.000418,25.000562,-2.1150,0.148,9.83263,9.83263
1772.00,9.83020,25.107637,0.000419,25.000681,-2.1150,0.148,9.83286,9.83286
1773.00,9.83023,25.107750,0.000422,25.000692,-2.1149,0.148,9.83208,9.83208
1774.00,9.83012,25.107902,0.000419,25.000695,-2.1147,0.149,9.83091,9.83091
1775.00,9.83014,25.107990,0.000420,25.000690,-2.1145,0.149,9.82989,9.82989
1776.00,9.83038,25.107871,0.000417,25.000596,-2.1142,0.149,9.82982,9.82982
1777.00,9.83046,25.107749,0.000416,25.000503,-2.1140,0.149,9.82934,9.82934
1778.00,9.83037,25.107707,0.000412,25.000496,-2.1139,0.149,9.82968,9.82968
1779.00,9.83045,25.107594,0.000414,25.000399,-2.1138,0.149,9.82986,9.82986
1780.00,9.83034,25.107569,0.000414,25.000395,-2.1137,0.149,9.82927,9.82927
1781.00,9.82994,25.107806,0.000416,25.000537,-2.1137,0.149,9.82808,9.82808
1782.00,9.82985,25.107872,0.000416,25.000528,-2.1137,0.149,9.82821,9.82821
1783.00,9.82983,25.107954,0.000417,25.000475,-2.1138,0.149,9.82831,9.82831
1784.00,9.82989,25.108066,0.000415,25.000478,-2.1137,0.149,9.82901,9.82901
1785.00,9.83015,25.108129,0.000413,25.000482,-2.1137,0.150,9.83065,9.83065
1786.00,9.83039,25.108018,0.000410,25.000410,-2.1138,0.150,9.83135,9.83135
1787.00,9.83049,25.108081,0.000408,25.000444,-2.1138,0.150,9.83141,9.83141
1788.00,9.83039,25.108195,0.000410,25.000545,-2.1139,0.150,9.83111,9.83111
1789.00,9.83027,25.108310,0.000413,25.000656,-2.1140,0.150,9.83098,9.83098
1790.00,9.83013,25.108217,0.000412,25.000521,-2.1141,0.150,9.83052,9.83052
1791.00,9.83016,25.108363,0.000417,25.000581,-2.1142,0.150,9.83162,9.83162
1792.00,9.83022,25.108441,0.000420,25.000642,-2.1142,0.150,9.83182,9.83182
1793.00,9.83013,25.108508,0.000420,25.000713,-2.1140,0.150,9.83135,9.83135
1794.00,9.83010,25.108446,0.000416,25.000558,-2.1139,0.150,9.83079,9.83079
1795.00,9.83024,25.108571,0.000420,25.000640,-2.1139,0.150,9.83053,9.83053
1796.00,9.83014,25.108507,0.000418,25.000501,-2.1139,0.150,9.82882,9.82882
1797.00,9.82998,25.108514,0.000417,25.000416,-2.1139,0.150,9.82863,9.82863
1798.00,9.83001,25.108391,0.000411,25.000173,-2.1138,0.150,9.82926,9.82926
1799.00,9.83006,25.108528,0.000414,25.000279,-2.1138,0.150,9.82989,9.82989
1800.00,9.83029,25.108728,0.000416,25.000371,-2.1138,0.150,9.82992,9.82992
1801.00,9.83048,25.108854,0.000413,25.000408,-2.1139,0.151,9.83030,9.83030
1802.00,9.83053,25.108767,0.000409,25.000272,-2.1139,0.151,9.83020,9.83020
1803.00,9.83046,25.108928,0.000412,25.000395,-2.1141,0.151,9.83015,9.83015
1804.00,9.83043,25.108983,0.000412,25.000457,-2.1143,0.151,9.82955,9.82955
1805.00,9.83013,25.108908,0.000410,25.000421,-2.1143,0.151,9.82894,9.82894
1806.00,9.83000,25.108966,0.000413,25.000481,-2.1141,0.151,9.82921,9.82921
1807.00,9.82991,25.109121,0.000417,25.000642,-2.1141,0.151,9.82892,9.82892
1808.00,9.82983,25.109071,0.000415,25.000563,-2.1140,0.151,9.82862,9.82862
1809.00,9.82985,25.108971,0.000408,25.000396,-2.1138,0.152,9.82909,9.82909
1810.00,9.82980,25.109061,0.000408,25.000393,-2.1136,0.152,9.82947,9.82947
1811.00,9.82959,25.109096,0.000408,25.000430,-2.1135,0.152,9.82946,9.82946
1812.00,9.82946,25.109142,0.000408,25.000526,-2.1132,0.152,9.83027,9.83027
1813.00,9.82970,25.109152,0.000408,25.000550,-2.1131,0.152,9.83138,9.83138
1814.00,9.83003,25.109117,0.000410,25.000543,-2.1128,0.152,9.83188,9.83188
1815.00,9.83012,25.109060,0.000408,25.000486,-2.1125,0.152,9.83240,9.83240
1816.00,9.83024,25.109055,0.000406,25.000441,-2.1126,0.152,9.83234,9.83234
1817.00,9.83037,25.108955,0.000402,25.000212,-2.1127,0.152,9.83231,9.83231
1818.00,9.83049,25.109202,0.000406,25.000345,-2.1126,0.152,9.83178,9.83178
1819.00,9.83042,25.109513,0.000415,25.000514,-2.1129,0.152,9.83085,9.83085
1820.00,9.83029,25.109807,0.000421,25.000712,-2.1132,0.152,9.83037,9.83037
1821.00,9.83032,25.109849,0.000424,25.000692,-2.1133,0.152,9.83036,9.83036
1822.00,9.83035,25.110019,0.000427,25.000789,-2.1135,0.152,9.83007,9.83007
1823.00,9.83037,25.110013,0.000425,25.000769,-2.1137,0.152,9.82960,9.82960
1824.00,9.83038,25.109829,0.000420,25.000639,-2.1136,0.153,9.82994,9.82994
1825.00,9.83042,25.109599,0.000414,25.000419,-2.1137,0.153,9.82925,9.82925
1826.00,9.83033,25.109749,0.000414,25.000554,-2.1136,0.153,9.82929,9.82929
1827.00,9.83042,25.109815,0.000417,25.000553,-2.1134,0.153,9.82919,9.82919
1828.00,9.83047,25.109828,0.000419,25.000516,-2.1132,0.153,9.82915,9.82915
1829.00,9.83036,25.109901,0.000420,25.000531,-2.1133,0.153,9.82851,9.82851
1830.00,9.83030,25.110064,0.000424,25.000640,-2.1133,0.153,9.82924,9.82924
1831.00,9.83028,25.110086,0.000424,25.000586,-2.1132,0.153,9.82887,9.82887
1832.00,9.83014,25.110141,0.000423,25.000613,-2.1132,0.153,9.82881,9.82881
1833.00,9.83004,25.110118,0.000420,25.000550,-2.1133,0.153,9.82940,9.82940
1834.00,9.82986,25.110270,0.000420,25.000626,-2.1134,0.153,9.82955,9.82955
1835.00,9.82969,25.110251,0.000418,25.000585,-2.1133,0.154,9.82971,9.82971
1836.00,9.82964,25.110252,0.000418,25.000574,-2.1133,0.154,9.82999,9.82999
1837.00,9.82957,25.110191,0.000416,25.000498,-2.1133,0.154,9.83015,9.83015
1838.00,9.82955,25.110246,0.000417,25.000540,-2.1131,0.154,9.83027,9.83027
1839.00,9.82968,25.110231,0.000419,25.000521,-2.1130,0.154,9.83070,9.83070
1840.00,9.82964,25.110338,0.000424,25.000561,-2.1129,0.154,9.83019,9.83019
1841.00,9.82957,25.110256,0.000421,25.000479,-2.1128,0.154,9.83002,9.83002
1842.00,9.82949,25.110315,0.000420,25.000507,-2.1128,0.154,9.82970,9.82970
1843.00,9.82952,25.110375,0.000420,25.000524,-2.1128,0.154,9.82939,9.82939
1844.00,9.82956,25.110568,0.000419,25.000624,-2.1128,0.154,9.82944,9.82944
1845.00,9.82966,25.110516,0.000413,25.000594,-2.1127,0.154,9.83007,9.83007
1846.00,9.82987,25.110734,0.000417,25.000745,-2.1126,0.154,9.83065,9.83065
1847.00,9.82994,25.110839,0.000420,25.000843,-2.1126,0.154,9.83148,9.83148
1848.00,9.83013,25.110819,0.000420,25.000802,-2.1126,0.154,9.83182,9.83182
1849.00,9.83037,25.110741,0.000420,25.000732,-2.1126,0.154,9.83225,9.83225
1850.00,9.83056,25.110791,0.000418,25.000725,-2.1126,0.155,9.83255,9.83255
1851.00,9.83068,25.110727,0.000415,25.000626,-2.1125,0.155,9.83243,9.83243
1852.00,9.83082,25.110768,0.000414,25.000543,-2.1124,0.155,9.83194,9.83194
1853.00,9.83086,25.110834,0.000414,25.000583,-2.1124,0.155,9.83144,9.83144
1854.00,9.83094,25.110911,0.000409,25.000574,-2.1125,0.155,9.82896,9.82896
1855.00,9.83106,25.111043,0.000411,25.000658,-2.1124,0.155,9.82631,9.82631
1856.00,9.83108,25.111260,0.000414,25.000801,-2.1125,0.155,9.82352,9.82352
1857.00,9.83148,25.111227,0.000410,25.000820,-2.1126,0.155,9.82154,9.82154
1858.00,9.83194,25.111212,0.000406,25.000775,-2.1127,0.156,9.81987,9.81987
1859.00,9.83206,25.111169,0.000408,25.000742,-2.1128,0.156,9.81989,9.81989
1860.00,9.83206,25.110905,0.000401,25.000477,-2.1129,0.156,9.82001,9.82001
1861.00,9.83162,25.110748,0.000401,25.000309,-2.1128,0.156,9.82106,9.82106
@13,2.0001,4.0, 1860.027 
1862.00,9.83032,25.110801,0.000406,25.000349,-2.1126,0.156,9.82181,9.82181
1863.00,9.82735,25.110836,0.000406,25.000363,-2.1123,0.156,9.82266,9.82266
1864.00,9.82359,25.110803,0.000402,25.000350,-2.1122,0.156,9.82408,9.82408
1865.00,9.82231,25.110981,0.000408,25.000476,-2.1121,0.156,9.82568,9.82568
1866.00,9.82193,25.111004,0.000404,25.000437,-2.1121,0.156,9.82694,9.82694
1867.00,9.82208,25.111113,0.000408,25.000423,-2.1121,0.156,9.82755,9.82755
1868.00,9.82264,25.111270,0.000413,25.000559,-2.1121,0.156,9.82866,9.82866
1869.00,9.82350,25.111400,0.000418,25.000666,-2.1120,0.156,9.82972,9.82972
1870.00,9.82412,25.111519,0.000419,25.000792,-2.1119,0.156,9.83076,9.83076
1871.00,9.82508,25.111592,0.000418,25.000854,-2.1120,0.157,9.83183,9.83183
1872.00,9.82588,25.111499,0.000414,25.000736,-2.1123,0.157,9.83302,9.83302
1873.00,9.82607,25.111350,0.000410,25.000462,-2.1125,0.157,9.83332,9.83332
1874.00,9.82629,25.111259,0.000408,25.000302,-2.1126,0.157,9.83218,9.83218
1875.00,9.82670,25.111356,0.000409,25.000262,-2.1127,0.157,9.83146,9.83146
1876.00,9.82724,25.111383,0.000411,25.000317,-2.1127,0.157,9.83036,9.83036
1877.00,9.82777,25.111500,0.000411,25.000438,-2.1126,0.157,9.82984,9.82984
1878.00,9.82833,25.111698,0.000412,25.000593,-2.1124,0.157,9.82972,9.82972
1879.00,9.82877,25.111740,0.000413,25.000582,-2.1124,0.157,9.83010,9.83010
1880.00,9.82923,25.111890,0.000420,25.000675,-2.1123,0.157,9.83009,9.83009
1881.00,9.82975,25.111970,0.000421,25.000604,-2.1123,0.157,9.83078,9.83078
1882.00,9.83010,25.112029,0.000422,25.000556,-2.1123,0.157,9.83080,9.83080
1883.00,9.83051,25.112049,0.000425,25.000616,-2.1124,0.157,9.83098,9.83098
1884.00,9.83074,25.112242,0.000425,25.000777,-2.1125,0.157,9.83116,9.83116
1885.00,9.83082,25.112071,0.000419,25.000606,-2.1126,0.158,9.83099,9.83099
1886.00,9.83077,25.112139,0.000422,25.000661,-2.1125,0.158,9.83009,9.83009
1887.00,9.83081,25.112149,0.000421,25.000614,-2.1123,0.158,9.83005,9.83005
1888.00,9.83094,25.112266,0.000422,25.000647,-2.1122,0.158,9.82967,9.82967
1889.00,9.83085,25.112277,0.000420,25.000590,-2.1121,0.158,9.82969,9.82969
1890.00,9.83079,25.112351,0.000421,25.000623,-2.1121,0.158,9.83007,9.83007
1891.00,9.83052,25.112339,0.000421,25.000573,-2.1121,0.158,9.83046,9.83046
1892.00,9.83033,25.112371,0.000423,25.000672,-2.1121,0.158,9.83009,9.83009
1893.00,9.83010,25.112340,0.000426,25.000599,-2.1120,0.158,9.82990,9.82990
1894.00,9.83021,25.112398,0.000429,25.000624,-2.1118,0.158,9.83050,9.83050
1895.00,9.83048,25.112553,0.000430,25.000741,-2.1117,0.158,9.83104,9.83104
1896.00,9.83065,25.112502,0.000426,25.000692,-2.1117,0.158,9.83153,9.83153
1897.00,9.83080,25.112429,0.000424,25.000596,-2.1117,0.158,9.83246,9.83246
1898.00,9.83087,25.112394,0.000418,25.000560,-2.1118,0.159,9.83312,9.83312
1899.00,9.83105,25.112245,0.000413,25.000397,-2.1119,0.159,9.83329,9.83329
1900.00,9.83131,25.112148,0.000412,25.000282,-2.1118,0.159,9.83349,9.83349
1901.00,9.83144,25.112272,0.000417,25.000334,-2.1118,0.159,9.83365,9.83365
1902.00,9.83148,25.112497,0.000419,25.000437,-2.1117,0.159,9.83334,9.83334
1903.00,9.83139,25.112606,0.000423,25.000400,-2.1116,0.159,9.83261,9.83261
1904.00,9.83129,25.112803,0.000427,25.000511,-2.1116,0.159,9.83162,9.83162
1905.00,9.83122,25.112984,0.000427,25.000657,-2.1115,0.159,9.83036,9.83036
1906.00,9.83131,25.113076,0.000426,25.000741,-2.1115,0.159,9.82995,9.82995
1907.00,9.83135,25.113050,0.000426,25.000749,-2.1114,0.159,9.82923,9.82923
1908.00,9.83114,25.112919,0.000423,25.000712,-2.1112,0.159,9.82854,9.82854
1909.00,9.83105,25.112908,0.000423,25.000769,-2.1112,0.159,9.82867,9.82867
1910.00,9.83086,25.112818,0.000422,25.000715,-2.1113,0.159,9.82831,9.82831
1911.00,9.83075,25.112774,0.000419,25.000633,-2.1115,0.160,9.82751,9.82751
1912.00,9.83063,25.112734,0.000416,25.000508,-2.1118,0.160,9.82785,9.82785
1913.00,9.83083,25.112864,0.000416,25.000550,-2.1121,0.160,9.82939,9.82939
1914.00,9.83091,25.112882,0.000416,25.000522,-2.1121,0.160,9.82995,9.82995
1915.00,9.83086,25.112985,0.000420,25.000520,-2.1120,0.160,9.83125,9.83125
1916.00,9.83079,25.112994,0.000422,25.000473,-2.1119,0.160,9.83184,9.83184
1917.00,9.83071,25.113138,0.000426,25.000609,-2.1118,0.160,9.83203,9.83203
1918.00,9.83054,25.113154,0.000426,25.000608,-2.1117,0.160,9.83143,9.83143
1919.00,9.83041,25.113151,0.000427,25.000520,-2.1117,0.160,9.83100,9.83100
1920.00,9.83019,25.113130,0.000423,25.000456,-2.1118,0.160,9.83027,9.83027
1921.00,9.82991,25.113183,0.000425,25.000483,-2.1119,0.160,9.82993,9.82993
1922.00,9.82972,25.113131,0.000419,25.000409,-2.1118,0.160,9.82951,9.82951
1923.00,9.82962,25.113322,0.000417,25.000530,-2.1116,0.161,9.82908,9.82908
1924.00,9.82956,25.113429,0.000417,25.000563,-2.1116,0.161,9.82849,9.82849
1925.00,9.82949,25.113518,0.000415,25.000583,-2.1115,0.161,9.82803,9.82803
1926.00,9.82935,25.113612,0.000414,25.000615,-2.1113,0.161,9.82779,9.82779
1927.00,9.82929,25.113742,0.000418,25.000678,-2.1112,0.161,9.82798,9.82798
1928.00,9.82950,25.113618,0.000420,25.000579,-2.1111,0.161,9.82873,9.82873
1929.00,9.82971,25.113647,0.000420,25.000652,-2.1111,0.161,9.82968,9.82968
1930.00,9.82991,25.113551,0.000421,25.000601,-2.1112,0.161,9.83053,9.83053
1931.00,9.83007,25.113528,0.000421,25.000618,-2.1112,0.161,9.83096,9.83096
1932.00,9.83008,25.113480,0.000422,25.000582,-2.1113,0.161,9.83051,9.83051
1933.00,9.82991,25.113503,0.000423,25.000556,-2.1113,0.161,9.82985,9.82985
1934.00,9.82967,25.113490,0.000422,25.000505,-2.1111,0.161,9.82911,9.82911
1935.00,9.82947,25.113498,0.000421,25.000484,-2.1109,0.161,9.82853,9.82853
1936.00,9.82934,25.113459,0.000420,25.000438,-2.1107,0.162,9.82866,9.82866
1937.00,9.82919,25.113482,0.000420,25.000454,-2.1105,0.162,9.82852,9.82852
1938.00,9.82916,25.113544,0.000419,25.000549,-2.1103,0.162,9.82902,9.82902
1939.00,9.82923,25.113632,0.000420,25.000546,-2.1105,0.162,9.82951,9.82951
1940.00,9.82916,25.113803,0.000422,25.000635,-2.1105,0.162,9.82967,9.82967
1941.00,9.82932,25.113907,0.000421,25.000671,-2.1102,0.162,9.83025,9.83025
1942.00,9.82955,25.113999,0.000423,25.000732,-2.1103,0.162,9.83158,9.83158
1943.00,9.82973,25.114085,0.000422,25.000754,-2.1104,0.162,9.83167,9.83167
1944.00,9.82995,25.114053,0.000420,25.000775,-2.1104,0.162,9.83204,9.83204
1945.00,9.83015,25.114037,0.000422,25.000798,-2.1105,0.162,9.83219,9.83219
1946.00,9.83041,25.113933,0.000422,25.000668,-2.1107,0.162,9.83253,9.83253
1947.00,9.83071,25.113952,0.000421,25.000654,-2.1108,0.162,9.83250,9.83250
1948.00,9.83082,25.113947,0.000420,25.000563,-2.1108,0.162,9.83294,9.83294
1949.00,9.83090,25.114002,0.000420,25.000519,-2.1107,0.162,9.83286,9.83286
1950.00,9.83077,25.113905,0.000415,25.000336,-2.1105,0.162,9.83231,9.83231
1951.00,9.83061,25.114166,0.000416,25.000517,-2.1105,0.162,9.83109,9.83109
1952.00,9.83077,25.114167,0.000416,25.000458,-2.1106,0.163,9.83104,9.83104
1953.00,9.83104,25.114166,0.000415,25.000483,-2.1105,0.163,9.83110,9.83110
1954.00,9.83124,25.114130,0.000414,25.000465,-2.1104,0.163,9.83069,9.83069
1955.00,9.83134,25.114239,0.000418,25.000597,-2.1105,0.163,9.83141,9.83141
1956.00,9.83131,25.114084,0.000415,25.000480,-2.1106,0.163,9.83131,9.83131
1957.00,9.83140,25.114125,0.000415,25.000479,-2.1107,0.163,9.83102,9.83102
1958.00,9.83164,25.114213,0.000417,25.000439,-2.1108,0.163,9.83114,9.83114
1959.00,9.83169,25.114314,0.000419,25.000460,-2.1108,0.163,9.83132,9.83132
1960.00,9.83172,25.114410,0.000416,25.000471,-2.1107,0.163,9.83062,9.83062
1961.00,9.83146,25.114576,0.000418,25.000559,-2.1105,0.163,9.83063,9.83063
1962.00,9.83134,25.114609,0.000417,25.000556,-2.1103,0.163,9.83035,9.83035
1963.00,9.83115,25.114556,0.000419,25.000493,-2.1101,0.163,9.82910,9.82910
1964.00,9.83099,25.114624,0.000420,25.000484,-2.1100,0.163,9.82869,9.82869
1965.00,9.83087,25.114757,0.000422,25.000568,-2.1100,0.163,9.82904,9.82904
1966.00,9.83076,25.114748,0.000422,25.000523,-2.1100,0.163,9.82956,9.82956
1967.00,9.83063,25.114878,0.000422,25.000621,-2.1099,0.164,9.82995,9.82995
1968.00,9.83051,25.115024,0.000420,25.000776,-2.1100,0.164,9.83033,9.83033
1969.00,9.83037,25.115049,0.000417,25.000786,-2.1100,0.164,9.83062,9.83062
1970.00,9.83037,25.114979,0.000416,25.000642,-2.1101,0.164,9.83063,9.83063
1971.00,9.83050,25.115001,0.000413,25.000590,-2.1102,0.164,9.83067,9.83067
1972.00,9.83049,25.114891,0.000413,25.000431,-2.1102,0.164,9.83039,9.83039
1973.00,9.83040,25.114883,0.000414,25.000396,-2.1101,0.164,9.83082,9.83082
1974.00,9.83036,25.114794,0.000417,25.000352,-2.1101,0.164,9.83070,9.83070
1975.00,9.83025,25.114868,0.000420,25.000435,-2.1101,0.164,9.83040,9.83040
1976.00,9.83017,25.114873,0.000419,25.000379,-2.1100,0.164,9.82990,9.82990
1977.00,9.83019,25.114934,0.000420,25.000444,-2.1099,0.164,9.82987,9.82987
1978.00,9.83014,25.115003,0.000420,25.000483,-2.1100,0.164,9.83027,9.83027
1979.00,9.83018,25.115088,0.000418,25.000494,-2.1099,0.164,9.83077,9.83077
1980.00,9.83019,25.115030,0.000415,25.000416,-2.1100,0.165,9.83106,9.83106
1981.00,9.83037,25.115096,0.000415,25.000534,-2.1102,0.165,9.83148,9.83148
1982.00,9.83043,25.115190,0.000418,25.000598,-2.1104,0.165,9.83169,9.83169
1983.00,9.83051,25.115283,0.000420,25.000587,-2.1104,0.165,9.83069,9.83069
1984.00,9.83052,25.115366,0.000418,25.000627,-2.1104,0.165,9.83011,9.83011
1985.00,9.83055,25.115555,0.000426,25.000800,-2.1104,0.165,9.83003,9.83003
1986.00,9.83051,25.115564,0.000429,25.000772,-2.1104,0.165,9.82995,9.82995
1987.00,9.83046,25.115599,0.000428,25.000767,-2.1103,0.165,9.82965,9.82965
1988.00,9.83037,25.115582,0.000425,25.000801,-2.1103,0.165,9.82971,9.82971
1989.00,9.83032,25.115760,0.000429,25.000929,-2.1102,0.165,9.82932,9.82932
1990.00,9.83017,25.115724,0.000424,25.000855,-2.1099,0.165,9.82932,9.82932
1991.00,9.83011,25.115713,0.000422,25.000822,-2.1096,0.165,9.82884,9.82884
1992.00,9.82998,25.115680,0.000418,25.000745,-2.1095,0.166,9.82847,9.82847
1993.00,9.82993,25.115698,0.000417,25.000711,-2.1095,0.166,9.82908,9.82908
1994.00,9.82989,25.115535,0.000411,25.000498,-2.1095,0.166,9.82918,9.82918
1995.00,9.82985,25.115548,0.000408,25.000420,-2.1097,0.166,9.82919,9.82919
1996.00,9.82993,25.115589,0.000405,25.000359,-2.1099,0.166,9.82972,9.82972
1997.00,9.83003,25.115633,0.000408,25.000363,-2.1099,0.166,9.83027,9.83027
1998.00,9.82993,25.115745,0.000408,25.000401,-2.1100,0.166,9.82980,9.82980
1999.00,9.82968,25.115854,0.000411,25.000517,-2.1100,0.166,9.82957,9.82957
2000.00,9.82960,25.115896,0.000414,25.000516,-2.1100,0.166,9.82994,9.82994
2001.00,9.82968,25.116058,0.000416,25.000637,-2.1100,0.166,9.83059,9.83059
2002.00,9.82989,25.116143,0.000416,25.000631,-2.1101,0.166,9.83151,9.83151
2003.00,9.82994,25.116118,0.000421,25.000571,-2.1100,0.166,9.83255,9.83255
2004.00,9.82999,25.116117,0.000421,25.000534,-2.1098,0.166,9.83228,9.83228
2005.00,9.83002,25.116088,0.000418,25.000549,-2.1097,0.166,9.82990,9.82990
2006.00,9.83022,25.116044,0.000421,25.000532,-2.1096,0.166,9.82657,9.82657
2007.00,9.83062,25.115968,0.000419,25.000500,-2.1094,0.166,9.82273,9.82273
2008.00,9.83070,25.115983,0.000416,25.000522,-2.1094,0.166,9.81880,9.81880
2009.00,9.83116,25.116048,0.000416,25.000596,-2.1095,0.167,9.81654,9.81654
2010.00,9.83147,25.115976,0.000413,25.000493,-2.1096,0.167,9.81599,9.81599
2011.00,9.83349,25.116019,0.000409,25.000531,-2.1094,0.167,9.81642,9.81642
@14,2.0001,4.0, 2010.067 
2012.00,9.83540,25.116123,0.000405,25.000592,-2.1092,0.167,9.81711,9.81711
2013.00,9.83259,25.116255,0.000403,25.000636,-2.1091,0.168,9.81884,9.81884
2014.00,9.82662,25.116225,0.000402,25.000485,-2.1089,0.168,9.82153,9.82153
2015.00,9.82340,25.116326,0.000406,25.000464,-2.1087,0.168,9.82382,9.82382
2016.00,9.82158,25.116362,0.000408,25.000375,-2.1087,0.168,9.82587,9.82587
2017.00,9.82109,25.116398,0.000413,25.000288,-2.1087,0.167,9.82737,9.82737
2018.00,9.82173,25.116276,0.000413,25.000134,-2.1085,0.167,9.82794,9.82794
2019.00,9.82265,25.116227,0.000408,25.000109,-2.1084,0.168,9.82749,9.82749
2020.00,9.82322,25.116369,0.000407,25.000218,-2.1086,0.168,9.82745,9.82745
2021.00,9.82361,25.116328,0.000406,25.000230,-2.1089,0.168,9.82688,9.82688
2022.00,9.82368,25.116473,0.000410,25.000464,-2.1090,0.168,9.82686,9.82686
2023.00,9.82333,25.116592,0.000410,25.000546,-2.1090,0.168,9.82706,9.82706
2024.00,9.82335,25.116728,0.000415,25.000613,-2.1091,0.168,9.82861,9.82861
2025.00,9.82381,25.116690,0.000415,25.000565,-2.1091,0.168,9.82915,9.82915
2026.00,9.82446,25.116852,0.000414,25.000629,-2.1091,0.168,9.82990,9.82990
2027.00,9.82512,25.116734,0.000410,25.000399,-2.1092,0.168,9.83076,9.83076
2028.00,9.82589,25.116788,0.000412,25.000458,-2.1093,0.168,9.83138,9.83138
2029.00,9.82671,25.117001,0.000415,25.000599,-2.1092,0.168,9.83079,9.83079
2030.00,9.82738,25.117144,0.000416,25.000682,-2.1090,0.168,9.83043,9.83043
2031.00,9.82804,25.117119,0.000419,25.000652,-2.1089,0.168,9.83081,9.83081
2032.00,9.82864,25.117278,0.000420,25.000783,-2.1087,0.168,9.83082,9.83082
2033.00,9.82910,25.117151,0.000412,25.000610,-2.1086,0.169,9.83050,9.83050
2034.00,9.82923,25.117003,0.000408,25.000488,-2.1087,0.169,9.83008,9.83008
2035.00,9.82934,25.116872,0.000405,25.000401,-2.1086,0.169,9.83060,9.83060
2036.00,9.82947,25.116889,0.000404,25.000456,-2.1085,0.169,9.83052,9.83052
2037.00,9.82958,25.116812,0.000402,25.000380,-2.1083,0.169,9.83017,9.83017
2038.00,9.82966,25.117030,0.000411,25.000545,-2.1084,0.169,9.83006,9.83006
2039.00,9.82992,25.117175,0.000413,25.000642,-2.1082,0.169,9.83090,9.83090
2040.00,9.83031,25.117350,0.000419,25.000755,-2.1083,0.169,9.83177,9.83177
2041.00,9.83060,25.117475,0.000421,25.000738,-2.1085,0.169,9.83158,9.83158
2042.00,9.83082,25.117591,0.000422,25.000762,-2.1087,0.169,9.83196,9.83196
2043.00,9.83104,25.117595,0.000416,25.000715,-2.1088,0.169,9.83251,9.83251
2044.00,9.83115,25.117609,0.000418,25.000709,-2.1090,0.169,9.83297,9.83297
2045.00,9.83128,25.117503,0.000415,25.000539,-2.1089,0.169,9.83243,9.83243
2046.00,9.83129,25.117520,0.000415,25.000541,-2.1089,0.169,9.83230,9.83230
2047.00,9.83129,25.117504,0.000415,25.000488,-2.1088,0.169,9.83193,9.83193
2048.00,9.83118,25.117456,0.000416,25.000381,-2.1088,0.170,9.83166,9.83166
2049.00,9.83125,25.117557,0.000415,25.000328,-2.1087,0.170,9.83116,9.83116
2050.00,9.83127,25.117745,0.000416,25.000502,-2.1086,0.170,9.83008,9.83008
2051.00,9.83109,25.117795,0.000417,25.000519,-2.1084,0.170,9.82978,9.82978
2052.00,9.83097,25.117832,0.000414,25.000550,-2.1082,0.170,9.82925,9.82925
2053.00,9.83067,25.117907,0.000413,25.000572,-2.1080,0.170,9.82824,9.82824
2054.00,9.83066,25.117867,0.000413,25.000556,-2.1078,0.170,9.82794,9.82794
2055.00,9.83082,25.117839,0.000411,25.000473,-2.1079,0.171,9.82931,9.82931
2056.00,9.83102,25.117811,0.000408,25.000410,-2.1081,0.171,9.83085,9.83085
2057.00,9.83120,25.117948,0.000413,25.000505,-2.1084,0.171,9.83194,9.83194
2058.00,9.83135,25.117934,0.000413,25.000532,-2.1086,0.171,9.83315,9.83315
2059.00,9.83138,25.117867,0.000407,25.000470,-2.1088,0.171,9.83323,9.83323
2060.00,9.83119,25.117947,0.000404,25.000497,-2.1088,0.171,9.83245,9.83245
2061.00,9.83102,25.118010,0.000403,25.000466,-2.1087,0.171,9.83131,9.83131
2062.00,9.83108,25.117947,0.000399,25.000367,-2.1085,0.171,9.83115,9.83115
2063.00,9.83093,25.118074,0.000399,25.000398,-2.1084,0.171,9.83033,9.83033
2064.00,9.83066,25.118200,0.000402,25.000413,-2.1083,0.171,9.83025,9.83025
2065.00,9.83047,25.118266,0.000404,25.000356,-2.1083,0.171,9.82968,9.82968
2066.00,9.83040,25.118342,0.000404,25.000359,-2.1083,0.172,9.82988,9.82988
2067.00,9.83051,25.118381,0.000406,25.000330,-2.1085,0.172,9.82995,9.82995
2068.00,9.83063,25.118410,0.000406,25.000300,-2.1086,0.172,9.83081,9.83081
2069.00,9.83051,25.118498,0.000409,25.000383,-2.1086,0.172,9.83066,9.83066
2070.00,9.83062,25.118513,0.000410,25.000456,-2.1088,0.172,9.83154,9.83154
2071.00,9.83086,25.118655,0.000417,25.000653,-2.1088,0.172,9.83148,9.83148
2072.00,9.83096,25.118801,0.000422,25.000766,-2.1088,0.172,9.83142,9.83142
2073.00,9.83124,25.118793,0.000420,25.000778,-2.1087,0.172,9.83095,9.83095
2074.00,9.83129,25.118819,0.000420,25.000779,-2.1087,0.172,9.83095,9.83095
2075.00,9.83124,25.118776,0.000417,25.000719,-2.1086,0.172,9.83086,9.83086
2076.00,9.83098,25.118713,0.000411,25.000628,-2.1083,0.173,9.83038,9.83038
2077.00,9.83074,25.118659,0.000405,25.000541,-2.1080,0.173,9.83051,9.83051
2078.00,9.83069,25.118802,0.000407,25.000602,-2.1079,0.173,9.83037,9.83037
2079.00,9.83049,25.118847,0.000409,25.000617,-2.1078,0.173,9.82984,9.82984
2080.00,9.83045,25.118949,0.000414,25.000674,-2.1080,0.173,9.82975,9.82975
2081.00,9.83042,25.118885,0.000416,25.000529,-2.1084,0.173,9.82968,9.82968
2082.00,9.83024,25.118890,0.000422,25.000539,-2.1088,0.173,9.82869,9.82869
2083.00,9.83017,25.118848,0.000426,25.000524,-2.1089,0.173,9.82865,9.82865
2084.00,9.83015,25.118759,0.000425,25.000424,-2.1088,0.173,9.82890,9.82890
2085.00,9.83011,25.118784,0.000424,25.000388,-2.1085,0.173,9.82853,9.82853
2086.00,9.83015,25.118761,0.000420,25.000379,-2.1082,0.173,9.82890,9.82890
2087.00,9.83000,25.118861,0.000417,25.000442,-2.1078,0.173,9.82918,9.82918
2088.00,9.82999,25.118788,0.000411,25.000329,-2.1075,0.173,9.82994,9.82994
2089.00,9.82998,25.118908,0.000406,25.000326,-2.1076,0.173,9.82989,9.82989
2090.00,9.82975,25.118881,0.000405,25.000242,-2.1076,0.174,9.82937,9.82937
2091.00,9.82961,25.119067,0.000409,25.000337,-2.1074,0.174,9.82951,9.82951
2092.00,9.82955,25.119068,0.000408,25.000264,-2.1074,0.174,9.82954,9.82954
2093.00,9.82948,25.119203,0.000411,25.000348,-2.1073,0.174,9.82907,9.82907
2094.00,9.82956,25.119284,0.000419,25.000438,-2.1073,0.174,9.82955,9.82955
2095.00,9.82950,25.119383,0.000420,25.000506,-2.1073,0.174,9.83038,9.83038
2096.00,9.82956,25.119472,0.000420,25.000542,-2.1074,0.174,9.83061,9.83061
2097.00,9.82967,25.119541,0.000422,25.000534,-2.1074,0.174,9.83105,9.83105
2098.00,9.82965,25.119620,0.000421,25.000575,-2.1076,0.174,9.83104,9.83104
2099.00,9.82972,25.119617,0.000413,25.000537,-2.1078,0.174,9.83059,9.83059
2100.00,9.82969,25.119695,0.000412,25.000582,-2.1081,0.175,9.83037,9.83037
2101.00,9.82968,25.119773,0.000413,25.000621,-2.1085,0.175,9.82973,9.82973
2102.00,9.82975,25.119788,0.000413,25.000695,-2.1089,0.175,9.82979,9.82979
2103.00,9.83005,25.119724,0.000415,25.000599,-2.1092,0.175,9.83065,9.83065
2104.00,9.83037,25.119757,0.000418,25.000632,-2.1093,0.174,9.83201,9.83201
2105.00,9.83055,25.119736,0.000422,25.000638,-2.1091,0.174,9.83204,9.83204
2106.00,9.83051,25.119624,0.000418,25.000578,-2.1088,0.175,9.83193,9.83193
2107.00,9.83044,25.119588,0.000415,25.000495,-2.1086,0.175,9.83140,9.83140
2108.00,9.83030,25.119632,0.000411,25.000504,-2.1085,0.175,9.83003,9.83003
2109.00,9.83018,25.119674,0.000410,25.000474,-2.1083,0.175,9.82859,9.82859
2110.00,9.83015,25.119734,0.000409,25.000429,-2.1082,0.175,9.82792,9.82792
2111.00,9.83014,25.119704,0.000407,25.000325,-2.1082,0.175,9.82812,9.82812
2112.00,9.83008,25.119840,0.000407,25.000398,-2.1082,0.175,9.82792,9.82792
2113.00,9.82993,25.119890,0.000409,25.000411,-2.1081,0.175,9.82762,9.82762
2114.00,9.82975,25.119927,0.000414,25.000470,-2.1082,0.175,9.82754,9.82754
2115.00,9.82966,25.119848,0.000412,25.000402,-2.1083,0.175,9.82818,9.82818
2116.00,9.82960,25.119992,0.000421,25.000516,-2.1081,0.175,9.82865,9.82865
2117.00,9.82967,25.120042,0.000420,25.000537,-2.1079,0.175,9.82953,9.82953
2118.00,9.82961,25.120195,0.000419,25.000605,-2.1079,0.175,9.82999,9.82999
2119.00,9.82953,25.120202,0.000414,25.000488,-2.1075,0.176,9.82991,9.82991
2120.00,9.82958,25.120320,0.000413,25.000537,-2.1072,0.176,9.83045,9.83045
2121.00,9.82969,25.120311,0.000408,25.000450,-2.1070,0.176,9.83035,9.83035
2122.00,9.82986,25.120329,0.000410,25.000390,-2.1070,0.176,9.83051,9.83051
2123.00,9.82966,25.120190,0.000409,25.000269,-2.1068,0.176,9.83023,9.83023
2124.00,9.82934,25.120260,0.000409,25.000299,-2.1070,0.176,9.83075,9.83075
2125.00,9.82912,25.120369,0.000409,25.000329,-2.1071,0.176,9.82967,9.82967
2126.00,9.82900,25.120457,0.000409,25.000386,-2.1073,0.176,9.82883,9.82883
2127.00,9.82902,25.120506,0.000408,25.000474,-2.1073,0.177,9.82812,9.82812
2128.00,9.82909,25.120635,0.000410,25.000570,-2.1073,0.177,9.82882,9.82882
2129.00,9.82921,25.120745,0.000410,25.000612,-2.1073,0.177,9.82878,9.82878
2130.00,9.82927,25.120794,0.000411,25.000654,-2.1073,0.177,9.82899,9.82899
2131.00,9.82931,25.120841,0.000412,25.000689,-2.1071,0.177,9.82933,9.82933
2132.00,9.82928,25.120867,0.000413,25.000618,-2.1068,0.177,9.82928,9.82928
2133.00,9.82957,25.120948,0.000415,25.000638,-2.1067,0.177,9.83017,9.83017
2134.00,9.83000,25.120907,0.000416,25.000587,-2.1067,0.177,9.83108,9.83108
2135.00,9.83027,25.120939,0.000416,25.000568,-2.1068,0.177,9.83255,9.83255
2136.00,9.83049,25.121028,0.000415,25.000593,-2.1067,0.177,9.83317,9.83317
2137.00,9.83039,25.121086,0.000414,25.000584,-2.1070,0.178,9.83380,9.83380
2138.00,9.83048,25.121058,0.000411,25.000557,-2.1072,0.178,9.83315,9.83315
2139.00,9.83071,25.121129,0.000409,25.000647,-2.1074,0.178,9.83258,9.83258
2140.00,9.83081,25.121088,0.000409,25.000588,-2.1074,0.178,9.83186,9.83186
2141.00,9.83075,25.121044,0.000410,25.000528,-2.1077,0.178,9.83147,9.83147
2142.00,9.83056,25.121014,0.000410,25.000490,-2.1077,0.178,9.83074,9.83074
2143.00,9.83060,25.121059,0.000412,25.000447,-2.1076,0.178,9.83072,9.83072
2144.00,9.83071,25.121050,0.000414,25.000382,-2.1075,0.178,9.83055,9.83055
2145.00,9.83085,25.121156,0.000418,25.000461,-2.1076,0.178,9.83058,9.83058
2146.00,9.83109,25.121294,0.000419,25.000513,-2.1076,0.178,9.83080,9.83080
2147.00,9.83125,25.121361,0.000421,25.000504,-2.1074,0.178,9.83136,9.83136
2148.00,9.83125,25.121527,0.000421,25.000604,-2.1074,0.178,9.83080,9.83080
2149.00,9.83123,25.121587,0.000422,25.000599,-2.1074,0.178,9.83097,9.83097
2150.00,9.83143,25.121558,0.000420,25.000584,-2.1073,0.178,9.83109,9.83109
2151.00,9.83162,25.121516,0.000415,25.000574,-2.1071,0.178,9.83163,9.83163
2152.00,9.83190,25.121538,0.000414,25.000633,-2.1071,0.178,9.83204,9.83204
2153.00,9.83184,25.121435,0.000413,25.000582,-2.1069,0.178,9.83260,9.83260
2154.00,9.83150,25.121405,0.000411,25.000551,-2.1067,0.179,9.83168,9.83168
2155.00,9.83142,25.121357,0.000408,25.000439,-2.1067,0.179,9.82970,9.82970
2156.00,9.83131,25.121281,0.000411,25.000335,-2.1068,0.179,9.82689,9.82689
2157.00,9.83142,25.121288,0.000412,25.000351,-2.1070,0.179,9.82325,9.82325
2158.00,9.83172,25.121306,0.000413,25.000382,-2.1071,0.179,9.82054,9.82054
2159.00,9.83179,25.121499,0.000417,25.000565,-2.1072,0.179,9.81905,9.81905
2160.00,9.83214,25.121605,0.000415,25.000597,-2.1072,0.179,9.81883,9.81883
2161.00,9.83303,25.121861,0.000417,25.000782,-2.1072,0.179,9.81994,9.81994
@15,2.0001,4.0, 2160.002 
2162.00,9.83337,25.121982,0.000413,25.000833,-2.1072,0.179,9.82246,9.82246
2163.00,9.83137,25.122015,0.000412,25.000803,-2.1069,0.179,9.82498,9.82498
2164.00,9.82721,25.121925,0.000411,25.000669,-2.1068,0.179,9.82750,9.82750
2165.00,9.82373,25.121996,0.000416,25.000755,-2.1066,0.179,9.83031,9.83031
2166.00,9.82266,25.121946,0.000418,25.000693,-2.1065,0.179,9.83207,9.83207
2167.00,9.82301,25.121851,0.000417,25.000526,-2.1064,0.179,9.83197,9.83197
2168.00,9.82422,25.121959,0.000419,25.000513,-2.1064,0.180,9.83173,9.83173
2169.00,9.82565,25.122002,0.000416,25.000513,-2.1063,0.180,9.83122,9.83122
2170.00,9.82620,25.122129,0.000416,25.000557,-2.1062,0.180,9.82983,9.82983
2171.00,9.82657,25.122180,0.000416,25.000545,-2.1061,0.180,9.82967,9.82967
2172.00,9.82708,25.122312,0.000421,25.000603,-2.1061,0.180,9.83127,9.83127
2173.00,9.82728,25.122506,0.000423,25.000761,-2.1062,0.180,9.83178,9.83178
2174.00,9.82735,25.122561,0.000425,25.000821,-2.1063,0.180,9.83210,9.83210
2175.00,9.82762,25.122446,0.000422,25.000678,-2.1063,0.180,9.83202,9.83202
2176.00,9.82787,25.122401,0.000420,25.000598,-2.1063,0.180,9.83048,9.83048
2177.00,9.82826,25.122561,0.000421,25.000744,-2.1063,0.180,9.82871,9.82871
2178.00,9.82875,25.122448,0.000418,25.000613,-2.1061,0.180,9.82715,9.82715
2179.00,9.82913,25.122557,0.000416,25.000610,-2.1059,0.180,9.82670,9.82670
2180.00,9.82961,25.122654,0.000414,25.000721,-2.1059,0.181,9.82754,9.82754
2181.00,9.83007,25.122667,0.000412,25.000673,-2.1061,0.181,9.82864,9.82864
2182.00,9.83031,25.122567,0.000405,25.000617,-2.1062,0.181,9.82942,9.82942
2183.00,9.83035,25.122588,0.000408,25.000619,-2.1064,0.181,9.83100,9.83100
2184.00,9.83055,25.122547,0.000411,25.000612,-2.1067,0.181,9.83237,9.83237
2185.00,9.83055,25.122528,0.000411,25.000589,-2.1066,0.181,9.83230,9.83230
2186.00,9.83039,25.122594,0.000417,25.000653,-2.1063,0.181,9.83273,9.83273
2187.00,9.83050,25.122629,0.000420,25.000613,-2.1060,0.181,9.83304,9.83304
2188.00,9.83072,25.122687,0.000421,25.000609,-2.1056,0.181,9.83333,9.83333
2189.00,9.83075,25.122800,0.000423,25.000630,-2.1053,0.181,9.83161,9.83161
2190.00,9.83068,25.122943,0.000428,25.000638,-2.1052,0.181,9.83104,9.83104
2191.00,9.83064,25.122989,0.000425,25.000633,-2.1053,0.181,9.83017,9.83017
2192.00,9.83037,25.123034,0.000424,25.000657,-2.1054,0.181,9.82966,9.82966
2193.00,9.83019,25.123033,0.000421,25.000601,-2.1057,0.181,9.82914,9.82914
2194.00,9.83008,25.123005,0.000419,25.000491,-2.1059,0.181,9.82913,9.82913
2195.00,9.82984,25.122915,0.000416,25.000368,-2.1059,0.181,9.82851,9.82851
2196.00,9.82984,25.122896,0.000417,25.000344,-2.1058,0.181,9.82807,9.82807
2197.00,9.82994,25.122910,0.000418,25.000325,-2.1056,0.182,9.82793,9.82793
2198.00,9.83012,25.122917,0.000417,25.000299,-2.1054,0.182,9.82748,9.82748
2199.00,9.83017,25.122885,0.000414,25.000294,-2.1053,0.182,9.82726,9.82726
2200.00,9.83000,25.122942,0.000415,25.000357,-2.1053,0.182,9.82791,9.82791
2201.00,9.82995,25.123028,0.000413,25.000331,-2.1053,0.182,9.82883,9.82883
2202.00,9.82999,25.122965,0.000409,25.000203,-2.1054,0.182,9.82977,9.82977
2203.00,9.83022,25.123085,0.000414,25.000315,-2.1055,0.182,9.83089,9.83089
2204.00,9.83014,25.123217,0.000417,25.000438,-2.1055,0.182,9.83198,9.83198
2205.00,9.82994,25.123225,0.000416,25.000407,-2.1055,0.182,9.83222,9.83222
2206.00,9.82986,25.123285,0.000418,25.000487,-2.1054,0.182,9.83199,9.83199
2207.00,9.82969,25.123403,0.000423,25.000585,-2.1051,0.182,9.83114,9.83114
2208.00,9.82955,25.123342,0.000418,25.000485,-2.1049,0.182,9.83031,9.83031
2209.00,9.82955,25.123240,0.000413,25.000339,-2.1048,0.183,9.83042,9.83042
2210.00,9.82983,25.123276,0.000415,25.000359,-2.1048,0.183,9.83099,9.83099
2211.00,9.82999,25.123305,0.000417,25.000371,-2.1048,0.183,9.83125,9.83125
2212.00,9.82996,25.123253,0.000415,25.000315,-2.1049,0.183,9.83075,9.83075
2213.00,9.82983,25.123286,0.000414,25.000368,-2.1049,0.183,9.83060,9.83060
2214.00,9.82988,25.123382,0.000418,25.000431,-2.1048,0.183,9.83039,9.83039
2215.00,9.83011,25.123461,0.000417,25.000447,-2.1047,0.183,9.82969,9.82969
2216.00,9.83029,25.123527,0.000416,25.000504,-2.1047,0.183,9.82950,9.82950
2217.00,9.83048,25.123718,0.000417,25.000620,-2.1048,0.183,9.83039,9.83039
2218.00,9.83044,25.123774,0.000420,25.000591,-2.1049,0.183,9.82998,9.82998
2219.00,9.83046,25.123809,0.000421,25.000547,-2.1050,0.183,9.82933,9.82933
2220.00,9.83056,25.123817,0.000424,25.000542,-2.1050,0.183,9.82910,9.82910
2221.00,9.83044,25.123790,0.000425,25.000446,-2.1049,0.183,9.82899,9.82899
2222.00,9.83049,25.123741,0.000427,25.000358,-2.1050,0.183,9.82947,9.82947
2223.00,9.83027,25.123816,0.000426,25.000403,-2.1050,0.183,9.82957,9.82957
2224.00,9.83006,25.123835,0.000422,25.000438,-2.1050,0.183,9.83038,9.83038
2225.00,9.83021,25.123858,0.000419,25.000468,-2.1051,0.183,9.83121,9.83121
2226.00,9.83024,25.123898,0.000414,25.000513,-2.1050,0.184,9.83129,9.83129
2227.00,9.83029,25.123943,0.000410,25.000561,-2.1049,0.184,9.83051,9.83051
2228.00,9.83013,25.124009,0.000412,25.000603,-2.1046,0.184,9.82978,9.82978
2229.00,9.82993,25.124123,0.000415,25.000648,-2.1043,0.184,9.82952,9.82952
2230.00,9.82989,25.124224,0.000413,25.000622,-2.1042,0.184,9.82937,9.82937
2231.00,9.82980,25.124297,0.000412,25.000587,-2.1040,0.184,9.82933,9.82933
2232.00,9.82991,25.124413,0.000413,25.000609,-2.1039,0.184,9.82974,9.82974
2233.00,9.83005,25.124397,0.000407,25.000552,-2.1040,0.185,9.83089,9.83089
2234.00,9.83006,25.124407,0.000404,25.000586,-2.1042,0.185,9.83100,9.83100
2235.00,9.83007,25.124508,0.000406,25.000656,-2.1043,0.185,9.83060,9.83060
2236.00,9.83003,25.124480,0.000408,25.000591,-2.1045,0.185,9.83052,9.83052
2237.00,9.82993,25.124469,0.000412,25.000539,-2.1046,0.185,9.82969,9.82969
2238.00,9.82986,25.124557,0.000420,25.000597,-2.1046,0.185,9.82929,9.82929
2239.00,9.82983,25.124639,0.000424,25.000582,-2.1046,0.185,9.82831,9.82831
2240.00,9.82974,25.124667,0.000427,25.000551,-2.1046,0.185,9.82775,9.82775
2241.00,9.82981,25.124814,0.000429,25.000687,-2.1045,0.184,9.82828,9.82828
2242.00,9.82974,25.124851,0.000429,25.000731,-2.1043,0.185,9.82850,9.82850
2243.00,9.82972,25.124910,0.000424,25.000730,-2.1042,0.185,9.82961,9.82961
2244.00,9.83002,25.124946,0.000424,25.000715,-2.1040,0.185,9.83135,9.83135
2245.00,9.83006,25.124877,0.000420,25.000673,-2.1039,0.185,9.83257,9.83257
2246.00,9.83024,25.124823,0.000417,25.000554,-2.1040,0.185,9.83346,9.83346
2247.00,9.83053,25.124880,0.000413,25.000538,-2.1041,0.185,9.83455,9.83455
2248.00,9.83078,25.124935,0.000412,25.000558,-2.1042,0.185,9.83414,9.83414
2249.00,9.83102,25.124830,0.000409,25.000442,-2.1041,0.185,9.83317,9.83317
2250.00,9.83090,25.124895,0.000410,25.000492,-2.1040,0.185,9.83269,9.83269
2251.00,9.83101,25.124937,0.000409,25.000614,-2.1038,0.186,9.83211,9.83211
2252.00,9.83110,25.124942,0.000408,25.000602,-2.1035,0.186,9.83191,9.83191
2253.00,9.83116,25.124929,0.000408,25.000549,-2.1032,0.186,9.83134,9.83134
2254.00,9.83098,25.125009,0.000409,25.000587,-2.1032,0.186,9.83070,9.83070
2255.00,9.83082,25.125137,0.000409,25.000644,-2.1033,0.186,9.83038,9.83038
2256.00,9.83095,25.125179,0.000409,25.000596,-2.1033,0.186,9.83007,9.83007
2257.00,9.83098,25.125157,0.000410,25.000531,-2.1034,0.186,9.82926,9.82926
2258.00,9.83112,25.125136,0.000409,25.000474,-2.1036,0.187,9.82982,9.82982
2259.00,9.83144,25.125199,0.000411,25.000554,-2.1039,0.187,9.83143,9.83143
2260.00,9.83172,25.125154,0.000412,25.000474,-2.1039,0.187,9.83147,9.83147
2261.00,9.83180,25.125262,0.000415,25.000523,-2.1038,0.187,9.83143,9.83143
2262.00,9.83181,25.125332,0.000416,25.000571,-2.1038,0.187,9.83197,9.83197
2263.00,9.83200,25.125426,0.000420,25.000644,-2.1038,0.187,9.83268,9.83268
2264.00,9.83199,25.125510,0.000422,25.000641,-2.1037,0.187,9.83255,9.83255
2265.00,9.83202,25.125586,0.000422,25.000667,-2.1036,0.187,9.83337,9.83337
2266.00,9.83187,25.125612,0.000422,25.000665,-2.1036,0.187,9.83323,9.83323
2267.00,9.83160,25.125636,0.000421,25.000647,-2.1036,0.187,9.83308,9.83308
2268.00,9.83150,25.125654,0.000418,25.000650,-2.1034,0.187,9.83192,9.83192
2269.00,9.83139,25.125636,0.000415,25.000639,-2.1032,0.187,9.83082,9.83082
2270.00,9.83147,25.125558,0.000415,25.000614,-2.1031,0.187,9.83087,9.83087
2271.00,9.83156,25.125559,0.000417,25.000632,-2.1029,0.187,9.83160,9.83160
2272.00,9.83160,25.125615,0.000418,25.000622,-2.1027,0.187,9.83201,9.83201
2273.00,9.83166,25.125582,0.000417,25.000583,-2.1027,0.187,9.83273,9.83273
2274.00,9.83194,25.125709,0.000418,25.000616,-2.1027,0.188,9.83364,9.83364
2275.00,9.83213,25.125798,0.000419,25.000615,-2.1027,0.188,9.83256,9.83256
2276.00,9.83199,25.125788,0.000415,25.000512,-2.1028,0.188,9.83175,9.83175
2277.00,9.83199,25.125830,0.000417,25.000471,-2.1028,0.188,9.83089,9.83089
2278.00,9.83198,25.125944,0.000414,25.000442,-2.1027,0.188,9.83046,9.83046
2279.00,9.83180,25.125920,0.000414,25.000405,-2.1027,0.188,9.82946,9.82946
2280.00,9.83159,25.126006,0.000415,25.000400,-2.1026,0.188,9.82979,9.82979
2281.00,9.83164,25.126110,0.000417,25.000439,-2.1026,0.188,9.83001,9.83001
2282.00,9.83168,25.126161,0.000412,25.000524,-2.1027,0.188,9.83075,9.83075
2283.00,9.83156,25.126097,0.000415,25.000545,-2.1027,0.188,9.83036,9.83036
2284.00,9.83115,25.126101,0.000414,25.000497,-2.1027,0.188,9.82985,9.82985
2285.00,9.83078,25.126152,0.000413,25.000564,-2.1027,0.188,9.82951,9.82951
2286.00,9.83060,25.126213,0.000414,25.000583,-2.1027,0.189,9.82881,9.82881
2287.00,9.83055,25.126196,0.000416,25.000569,-2.1024,0.189,9.82871,9.82871
2288.00,9.83073,25.126328,0.000420,25.000621,-2.1023,0.189,9.83008,9.83008
2289.00,9.83101,25.126387,0.000423,25.000700,-2.1023,0.189,9.83156,9.83156
2290.00,9.83119,25.126338,0.000424,25.000603,-2.1024,0.189,9.83270,9.83270
2291.00,9.83104,25.126393,0.000424,25.000603,-2.1026,0.189,9.83325,9.83325
2292.00,9.83092,25.126521,0.000425,25.000647,-2.1030,0.189,9.83324,9.83324
2293.00,9.83095,25.126512,0.000422,25.000562,-2.1031,0.189,9.83319,9.83319
2294.00,9.83104,25.126445,0.000418,25.000445,-2.1031,0.189,9.83320,9.83320
2295.00,9.83101,25.126421,0.000415,25.000446,-2.1029,0.189,9.83234,9.83234
2296.00,9.83110,25.126265,0.000410,25.000347,-2.1028,0.189,9.83215,9.83215
2297.00,9.83104,25.126239,0.000409,25.000316,-2.1026,0.190,9.83167,9.83167
2298.00,9.83119,25.126247,0.000406,25.000250,-2.1026,0.190,9.83151,9.83151
2299.00,9.83137,25.126412,0.000412,25.000414,-2.1026,0.190,9.83127,9.83127
2300.00,9.83149,25.126516,0.000409,25.000457,-2.1027,0.190,9.83122,9.83122
2301.00,9.83131,25.126665,0.000412,25.000493,-2.1027,0.190,9.83085,9.83085
2302.00,9.83128,25.126758,0.000412,25.000509,-2.1028,0.190,9.83165,9.83165
2303.00,9.83148,25.126873,0.000415,25.000633,-2.1027,0.190,9.83111,9.83111
2304.00,9.83196,25.126899,0.000414,25.000533,-2.1025,0.190,9.82962,9.82962
2305.00,9.83214,25.126948,0.000416,25.000487,-2.1024,0.190,9.82797,9.82797
2306.00,9.83178,25.127092,0.000418,25.000599,-2.1024,0.190,9.82536,9.82536
2307.00,9.83168,25.127058,0.000419,25.000513,-2.1024,0.190,9.82184,9.82184
2308.00,9.83129,25.127065,0.000413,25.000504,-2.1024,0.190,9.81875,9.81875
2309.00,9.83110,25.127058,0.000410,25.000478,-2.1024,0.190,9.81725,9.81725
2310.00,9.83144,25.127074,0.000409,25.000497,-2.1023,0.191,9.81659,9.81659
2311.00,9.83056,25.127057,0.000404,25.000424,-2.1021,0.191,9.81756,9.81756
@16,2.0001,4.0, 2310.042 
2312.00,9.83293,25.127135,0.000400,25.000491,-2.1018,0.191,9.81887,9.81887
2313.00,9.83107,25.127056,0.000399,25.000373,-2.1014,0.191,9.82048,9.82048
2314.00,9.82585,25.127108,0.000402,25.000414,-2.1011,0.191,9.82283,9.82283
2315.00,9.82246,25.127227,0.000405,25.000492,-2.1008,0.191,9.82507,9.82507
2316.00,9.82114,25.127174,0.000406,25.000500,-2.1006,0.191,9.82771,9.82771
2317.00,9.82094,25.127305,0.000413,25.000607,-2.1006,0.191,9.82997,9.82997
2318.00,9.82161,25.127453,0.000417,25.000676,-2.1006,0.191,9.83219,9.83219
2319.00,9.82285,25.127454,0.000417,25.000688,-2.1009,0.191,9.83256,9.83256
2320.00,9.82424,25.127298,0.000414,25.000544,-2.1011,0.191,9.83264,9.83264
2321.00,9.82509,25.127387,0.000417,25.000558,-2.1014,0.191,9.83212,9.83212
2322.00,9.82559,25.127299,0.000414,25.000471,-2.1012,0.192,9.83179,9.83179
2323.00,9.82570,25.127231,0.000412,25.000460,-2.1013,0.192,9.83167,9.83167
2324.00,9.82598,25.127268,0.000412,25.000468,-2.1012,0.192,9.83233,9.83233
2325.00,9.82650,25.127503,0.000417,25.000664,-2.1012,0.192,9.83279,9.83279
2326.00,9.82722,25.127524,0.000416,25.000630,-2.1011,0.192,9.83359,9.83359
2327.00,9.82826,25.127527,0.000415,25.000532,-2.1014,0.192,9.83443,9.83443
2328.00,9.82918,25.127599,0.000419,25.000603,-2.1014,0.192,9.83418,9.83418
2329.00,9.82997,25.127621,0.000421,25.000604,-2.1012,0.192,9.83354,9.83354
2330.00,9.83058,25.127613,0.000418,25.000560,-2.1010,0.192,9.83328,9.83328
2331.00,9.83127,25.127611,0.000419,25.000578,-2.1010,0.192,9.83304,9.83304
2332.00,9.83189,25.127717,0.000420,25.000681,-2.1009,0.192,9.83269,9.83269
2333.00,9.83250,25.127780,0.000419,25.000647,-2.1010,0.192,9.83267,9.83267
2334.00,9.83271,25.127834,0.000417,25.000634,-2.1012,0.192,9.83256,9.83256
2335.00,9.83274,25.127829,0.000416,25.000573,-2.1011,0.193,9.83236,9.83236
2336.00,9.83274,25.127841,0.000415,25.000502,-2.1010,0.193,9.83211,9.83211
2337.00,9.83273,25.127840,0.000417,25.000519,-2.1008,0.193,9.83192,9.83192
2338.00,9.83266,25.127948,0.000422,25.000588,-2.1006,0.193,9.83196,9.83196
2339.00,9.83266,25.127924,0.000420,25.000545,-2.1006,0.193,9.83262,9.83262
2340.00,9.83286,25.127971,0.000421,25.000568,-2.1006,0.193,9.83321,9.83321
2341.00,9.83283,25.128045,0.000420,25.000675,-2.1007,0.193,9.83232,9.83232
2342.00,9.83265,25.127976,0.000417,25.000579,-2.1008,0.193,9.83138,9.83138
2343.00,9.83246,25.127951,0.000413,25.000570,-2.1008,0.193,9.83022,9.83022
2344.00,9.83209,25.128062,0.000417,25.000649,-2.1007,0.193,9.82928,9.82928
2345.00,9.83205,25.128011,0.000416,25.000575,-2.1005,0.193,9.82968,9.82968
2346.00,9.83211,25.128003,0.000419,25.000515,-2.1002,0.193,9.83063,9.83063
2347.00,9.83195,25.128179,0.000423,25.000664,-2.1001,0.193,9.83178,9.83178
2348.00,9.83205,25.128299,0.000428,25.000711,-2.0999,0.193,9.83371,9.83371
2349.00,9.83224,25.128291,0.000427,25.000626,-2.0999,0.193,9.83487,9.83487
2350.00,9.83239,25.128331,0.000426,25.000620,-2.0998,0.193,9.83453,9.83453
2351.00,9.83243,25.128459,0.000424,25.000696,-2.0998,0.193,9.83434,9.83434
2352.00,9.83226,25.128459,0.000420,25.000567,-2.0997,0.193,9.83366,9.83366
2353.00,9.83207,25.128407,0.000413,25.000485,-2.0998,0.194,9.83198,9.83198
2354.00,9.83190,25.128561,0.000414,25.000583,-2.0999,0.194,9.83088,9.83088
2355.00,9.83197,25.128736,0.000415,25.000653,-2.1000,0.194,9.83071,9.83071
2356.00,9.83205,25.128719,0.000414,25.000514,-2.1001,0.194,9.83099,9.83099
2357.00,9.83205,25.128759,0.000412,25.000553,-2.1000,0.194,9.83109,9.83109
2358.00,9.83191,25.128817,0.000414,25.000571,-2.0998,0.194,9.83139,9.83139
2359.00,9.83177,25.128696,0.000410,25.000431,-2.0996,0.194,9.83160,9.83160
2360.00,9.83162,25.128626,0.000407,25.000352,-2.0994,0.194,9.83156,9.83156
2361.00,9.83163,25.128679,0.000410,25.000402,-2.0993,0.194,9.83079,9.83079
2362.00,9.83183,25.128677,0.000412,25.000362,-2.0993,0.194,9.83128,9.83128
2363.00,9.83205,25.128669,0.000410,25.000331,-2.0993,0.194,9.83177,9.83177
2364.00,9.83241,25.128757,0.000414,25.000460,-2.0994,0.194,9.83288,9.83288
2365.00,9.83262,25.128918,0.000419,25.000593,-2.0994,0.195,9.83372,9.83372
2366.00,9.83264,25.128976,0.000420,25.000656,-2.0994,0.195,9.83457,9.83457
2367.00,9.83266,25.129113,0.000420,25.000693,-2.0994,0.195,9.83392,9.83392
2368.00,9.83226,25.129223,0.000423,25.000741,-2.0994,0.195,9.83279,9.83279
2369.00,9.83182,25.129345,0.000421,25.000707,-2.0994,0.195,9.83152,9.83152
2370.00,9.83166,25.129311,0.000413,25.000655,-2.0995,0.195,9.83044,9.83044
2371.00,9.83157,25.129310,0.000411,25.000645,-2.0995,0.195,9.83000,9.83000
2372.00,9.83169,25.129232,0.000411,25.000654,-2.0995,0.195,9.83092,9.83092
2373.00,9.83186,25.129168,0.000407,25.000554,-2.0993,0.196,9.83179,9.83179
2374.00,9.83200,25.129167,0.000406,25.000560,-2.0991,0.196,9.83218,9.83218
2375.00,9.83202,25.129206,0.000407,25.000519,-2.0988,0.196,9.83212,9.83212
2376.00,9.83191,25.129227,0.000405,25.000461,-2.0985,0.196,9.83206,9.83206
2377.00,9.83186,25.129309,0.000408,25.000465,-2.0983,0.196,9.83158,9.83158
2378.00,9.83196,25.129445,0.000413,25.000548,-2.0982,0.196,9.83145,9.83145
2379.00,9.83186,25.129451,0.000415,25.000479,-2.0983,0.195,9.83100,9.83100
2380.00,9.83192,25.129483,0.000416,25.000548,-2.0984,0.196,9.83143,9.83143
2381.00,9.83187,25.129465,0.000416,25.000502,-2.0984,0.196,9.83074,9.83074
2382.00,9.83171,25.129519,0.000412,25.000495,-2.0984,0.196,9.82987,9.82987
2383.00,9.83149,25.129483,0.000411,25.000412,-2.0984,0.196,9.82962,9.82962
2384.00,9.83120,25.129575,0.000412,25.000525,-2.0983,0.196,9.82924,9.82924
2385.00,9.83081,25.129655,0.000418,25.000547,-2.0982,0.196,9.82850,9.82850
2386.00,9.83057,25.129759,0.000419,25.000635,-2.0983,0.196,9.82921,9.82921
2387.00,9.83043,25.129807,0.000421,25.000697,-2.0984,0.196,9.82937,9.82937
2388.00,9.83044,25.129857,0.000421,25.000730,-2.0985,0.196,9.82905,9.82905
2389.00,9.83046,25.129922,0.000420,25.000720,-2.0985,0.196,9.82936,9.82936
2390.00,9.83033,25.129989,0.000417,25.000722,-2.0985,0.196,9.82897,9.82897
2391.00,9.83019,25.130040,0.000419,25.000711,-2.0984,0.196,9.82823,9.82823
2392.00,9.82995,25.130199,0.000420,25.000753,-2.0984,0.197,9.82845,9.82845
2393.00,9.82982,25.130307,0.000420,25.000818,-2.0982,0.197,9.82914,9.82914
2394.00,9.82978,25.130271,0.000419,25.000747,-2.0980,0.197,9.82932,9.82932
2395.00,9.82977,25.130350,0.000420,25.000742,-2.0979,0.197,9.83049,9.83049
2396.00,9.82999,25.130414,0.000418,25.000758,-2.0979,0.197,9.83205,9.83205
2397.00,9.83007,25.130366,0.000414,25.000651,-2.0979,0.197,9.83250,9.83250
2398.00,9.83005,25.130325,0.000414,25.000573,-2.0978,0.197,9.83254,9.83254
2399.00,9.83018,25.130299,0.000413,25.000547,-2.0978,0.197,9.83291,9.83291
2400.00,9.83015,25.130176,0.000412,25.000498,-2.0978,0.198,9.83235,9.83235
2401.00,9.83011,25.130246,0.000415,25.000575,-2.0975,0.198,9.83128,9.83128
2402.00,9.83021,25.130300,0.000417,25.000663,-2.0973,0.197,9.83058,9.83058
2403.00,9.83025,25.130368,0.000416,25.000686,-2.0974,0.198,9.83034,9.83034
2404.00,9.83036,25.130465,0.000419,25.000689,-2.0975,0.198,9.83015,9.83015
2405.00,9.83049,25.130518,0.000418,25.000658,-2.0975,0.198,9.83044,9.83044
2406.00,9.83065,25.130438,0.000416,25.000542,-2.0976,0.198,9.83139,9.83139
2407.00,9.83089,25.130392,0.000416,25.000449,-2.0978,0.198,9.83243,9.83243
2408.00,9.83119,25.130269,0.000417,25.000269,-2.0979,0.198,9.83354,9.83354
2409.00,9.83147,25.130304,0.000414,25.000283,-2.0979,0.198,9.83376,9.83376
2410.00,9.83171,25.130402,0.000413,25.000290,-2.0978,0.198,9.83429,9.83429
2411.00,9.83202,25.130483,0.000412,25.000303,-2.0977,0.198,9.83405,9.83405
2412.00,9.83226,25.130512,0.000409,25.000253,-2.0975,0.198,9.83375,9.83375
2413.00,9.83237,25.130798,0.000412,25.000526,-2.0973,0.198,9.83302,9.83302
2414.00,9.83239,25.130936,0.000413,25.000561,-2.0971,0.198,9.83288,9.83288
2415.00,9.83236,25.130956,0.000416,25.000573,-2.0970,0.199,9.83201,9.83201
2416.00,9.83226,25.131054,0.000417,25.000631,-2.0971,0.199,9.83245,9.83245
2417.00,9.83244,25.131057,0.000418,25.000685,-2.0972,0.199,9.83329,9.83329
2418.00,9.83257,25.131013,0.000414,25.000644,-2.0974,0.199,9.83326,9.83326
2419.00,9.83262,25.131037,0.000418,25.000694,-2.0974,0.199,9.83404,9.83404
2420.00,9.83275,25.131115,0.000419,25.000748,-2.0974,0.199,9.83438,9.83438
2421.00,9.83283,25.131126,0.000420,25.000730,-2.0973,0.199,9.83373,9.83373
2422.00,9.83296,25.131173,0.000417,25.000702,-2.0971,0.199,9.83262,9.83262
2423.00,9.83297,25.131217,0.000415,25.000699,-2.0970,0.199,9.83189,9.83189
2424.00,9.83281,25.131176,0.000414,25.000670,-2.0969,0.199,9.83035,9.83035
2425.00,9.83269,25.131209,0.000415,25.000696,-2.0969,0.199,9.82998,9.82998
2426.00,9.83261,25.131198,0.000409,25.000637,-2.0968,0.199,9.82984,9.82984
2427.00,9.83249,25.131228,0.000412,25.000639,-2.0967,0.199,9.83017,9.83017
2428.00,9.83240,25.131187,0.000414,25.000527,-2.0966,0.199,9.83116,9.83116
2429.00,9.83238,25.131218,0.000415,25.000552,-2.0967,0.199,9.83244,9.83244
2430.00,9.83239,25.131192,0.000410,25.000489,-2.0966,0.200,9.83301,9.83301
2431.00,9.83229,25.131235,0.000413,25.000522,-2.0965,0.200,9.83288,9.83288
2432.00,9.83221,25.131336,0.000414,25.000597,-2.0965,0.200,9.83269,9.83269
2433.00,9.83217,25.131418,0.000415,25.000707,-2.0966,0.200,9.83236,9.83236
2434.00,9.83214,25.131436,0.000415,25.000664,-2.0964,0.200,9.83179,9.83179
2435.00,9.83218,25.131437,0.000414,25.000661,-2.0963,0.200,9.83155,9.83155
2436.00,9.83218,25.131472,0.000414,25.000683,-2.0963,0.200,9.83179,9.83179
2437.00,9.83194,25.131441,0.000414,25.000600,-2.0962,0.200,9.83175,9.83175
2438.00,9.83175,25.131460,0.000412,25.000531,-2.0961,0.200,9.83160,9.83160
2439.00,9.83168,25.131475,0.000408,25.000483,-2.0963,0.201,9.83182,9.83182
2440.00,9.83163,25.131554,0.000410,25.000461,-2.0962,0.201,9.83220,9.83220
2441.00,9.83164,25.131574,0.000409,25.000410,-2.0961,0.201,9.83180,9.83180
2442.00,9.83156,25.131654,0.000410,25.000460,-2.0960,0.201,9.83166,9.83166
2443.00,9.83162,25.131748,0.000413,25.000533,-2.0958,0.201,9.83180,9.83180
2444.00,9.83185,25.131775,0.000418,25.000495,-2.0957,0.201,9.83194,9.83194
2445.00,9.83207,25.131848,0.000419,25.000551,-2.0957,0.201,9.83158,9.83158
2446.00,9.83211,25.131914,0.000418,25.000595,-2.0958,0.201,9.83187,9.83187
2447.00,9.83202,25.131980,0.000415,25.000591,-2.0958,0.201,9.83186,9.83186
2448.00,9.83190,25.132064,0.000414,25.000647,-2.0957,0.201,9.83173,9.83173
2449.00,9.83188,25.132086,0.000411,25.000640,-2.0955,0.202,9.83183,9.83183
2450.00,9.83184,25.132020,0.000409,25.000517,-2.0953,0.202,9.83181,9.83181
2451.00,9.83180,25.132059,0.000411,25.000466,-2.0952,0.202,9.83191,9.83191
2452.00,9.83193,25.132036,0.000412,25.000426,-2.0953,0.201,9.83259,9.83259
2453.00,9.83194,25.132007,0.000412,25.000367,-2.0955,0.202,9.83288,9.83288
2454.00,9.83203,25.132058,0.000414,25.000388,-2.0956,0.201,9.83207,9.83207
2455.00,9.83202,25.132136,0.000415,25.000429,-2.0959,0.201,9.83076,9.83076
2456.00,9.83204,25.132173,0.000416,25.000437,-2.0959,0.201,9.82930,9.82930
2457.00,9.83207,25.132328,0.000419,25.000547,-2.0957,0.202,9.82548,9.82548
2458.00,9.83218,25.132413,0.000417,25.000517,-2.0956,0.202,9.82216,9.82216
2459.00,9.83218,25.132551,0.000414,25.000584,-2.0955,0.202,9.81893,9.81893
2460.00,9.83249,25.132681,0.000413,25.000591,-2.0954,0.202,9.81677,9.81677
2461.00,9.83263,25.132656,0.000412,25.000580,-2.0954,0.202,9.81476,9.81476
@17,2.0001,4.0, 2460.086 
2462.00,9.83343,25.132540,0.000407,25.000478,-2.0955,0.203,9.81526,9.81526
2463.00,9.83207,25.132405,0.000405,25.000391,-2.0955,0.203,9.81703,9.81703
2464.00,9.82911,25.132349,0.000403,25.000340,-2.0954,0.203,9.82056,9.82056
2465.00,9.82561,25.132323,0.000404,25.000359,-2.0953,0.203,9.82406,9.82406
2466.00,9.82253,25.132444,0.000404,25.000347,-2.0951,0.203,9.82726,9.82726
2467.00,9.82088,25.132636,0.000405,25.000379,-2.0951,0.203,9.83034,9.83034
2468.00,9.82121,25.132920,0.000410,25.000518,-2.0950,0.203,9.83126,9.83126
2469.00,9.82264,25.133082,0.000416,25.000562,-2.0950,0.203,9.83118,9.83118
2470.00,9.82385,25.133039,0.000415,25.000467,-2.0951,0.203,9.83170,9.83170
2471.00,9.82457,25.133095,0.000413,25.000511,-2.0952,0.203,9.83162,9.83162
2472.00,9.82418,25.133102,0.000414,25.000505,-2.0951,0.203,9.83108,9.83108
2473.00,9.82428,25.133003,0.000412,25.000407,-2.0949,0.203,9.83052,9.83052
2474.00,9.82491,25.133045,0.000412,25.000475,-2.0948,0.204,9.83094,9.83094
2475.00,9.82546,25.133212,0.000415,25.000652,-2.0946,0.204,9.83080,9.83080
2476.00,9.82606,25.133192,0.000417,25.000635,-2.0946,0.204,9.83139,9.83139
2477.00,9.82658,25.133211,0.000420,25.000713,-2.0946,0.204,9.83130,9.83130
2478.00,9.82732,25.133233,0.000422,25.000725,-2.0949,0.204,9.83193,9.83193
2479.00,9.82801,25.133239,0.000421,25.000761,-2.0950,0.204,9.83112,9.83112
2480.00,9.82879,25.133186,0.000421,25.000678,-2.0949,0.204,9.83024,9.83024
2481.00,9.82946,25.133219,0.000422,25.000661,-2.0947,0.204,9.82903,9.82903
2482.00,9.83010,25.133171,0.000421,25.000545,-2.0945,0.204,9.82857,9.82857
2483.00,9.83059,25.133184,0.000422,25.000542,-2.0942,0.204,9.82922,9.82922
2484.00,9.83079,25.133224,0.000424,25.000455,-2.0941,0.204,9.83036,9.83036
2485.00,9.83104,25.133362,0.000426,25.000494,-2.0942,0.204,9.83168,9.83168
2486.00,9.83120,25.133424,0.000425,25.000505,-2.0942,0.204,9.83305,9.83305
2487.00,9.83127,25.133376,0.000420,25.000401,-2.0941,0.204,9.83401,9.83401
2488.00,9.83130,25.133493,0.000416,25.000430,-2.0940,0.204,9.83396,9.83396
2489.00,9.83148,25.133644,0.000414,25.000529,-2.0941,0.204,9.83345,9.83345
2490.00,9.83134,25.133709,0.000413,25.000532,-2.0940,0.205,9.83219,9.83219
2491.00,9.83122,25.133768,0.000413,25.000572,-2.0940,0.205,9.83149,9.83149
2492.00,9.83122,25.133926,0.000420,25.000669,-2.0943,0.205,9.83081,9.83081
2493.00,9.83116,25.133854,0.000421,25.000640,-2.0946,0.205,9.82968,9.82968
2494.00,9.83117,25.133675,0.000418,25.000501,-2.0946,0.205,9.82942,9.82942
2495.00,9.83100,25.133679,0.000418,25.000561,-2.0946,0.205,9.82977,9.82977
2496.00,9.83097,25.133686,0.000421,25.000538,-2.0945,0.205,9.83017,9.83017
2497.00,9.83104,25.133777,0.000420,25.000591,-2.0942,0.205,9.83129,9.83129
2498.00,9.83126,25.133993,0.000420,25.000683,-2.0940,0.205,9.83237,9.83237
2499.00,9.83133,25.134128,0.000420,25.000735,-2.0939,0.205,9.83220,9.83220
2500.00,9.83135,25.134136,0.000419,25.000640,-2.0938,0.205,9.83186,9.83186
2501.00,9.83142,25.134272,0.000418,25.000697,-2.0938,0.205,9.83139,9.83139
2502.00,9.83167,25.134190,0.000415,25.000640,-2.0938,0.205,9.83090,9.83090
2503.00,9.83173,25.134134,0.000414,25.000576,-2.0939,0.205,9.83103,9.83103
2504.00,9.83187,25.134085,0.000415,25.000560,-2.0939,0.205,9.83255,9.83255
2505.00,9.83192,25.134061,0.000416,25.000588,-2.0939,0.205,9.83388,9.83388
2506.00,9.83192,25.134007,0.000416,25.000598,-2.0938,0.205,9.83451,9.83451
2507.00,9.83194,25.134084,0.000419,25.000637,-2.0938,0.205,9.83481,9.83481
2508.00,9.83201,25.134028,0.000417,25.000625,-2.0937,0.205,9.83487,9.83487
2509.00,9.83191,25.134072,0.000416,25.000596,-2.0937,0.206,9.83341,9.83341
2510.00,9.83192,25.134151,0.000413,25.000577,-2.0937,0.206,9.83242,9.83242
2511.00,9.83201,25.134157,0.000411,25.000509,-2.0938,0.206,9.83211,9.83211
2512.00,9.83218,25.134229,0.000409,25.000524,-2.0937,0.206,9.83226,9.83226
2513.00,9.83238,25.134321,0.000410,25.000547,-2.0936,0.206,9.83173,9.83173
2514.00,9.83258,25.134377,0.000409,25.000588,-2.0935,0.206,9.83236,9.83236
2515.00,9.83271,25.134392,0.000408,25.000551,-2.0933,0.206,9.83280,9.83280
2516.00,9.83267,25.134456,0.000409,25.000530,-2.0932,0.206,9.83265,9.83265
2517.00,9.83264,25.134613,0.000412,25.000627,-2.0931,0.206,9.83240,9.83240
2518.00,9.83264,25.134702,0.000416,25.000608,-2.0932,0.207,9.83324,9.83324
2519.00,9.83287,25.134825,0.000422,25.000621,-2.0932,0.206,9.83382,9.83382
2520.00,9.83317,25.134846,0.000424,25.000660,-2.0932,0.206,9.83409,9.83409
2521.00,9.83327,25.134929,0.000424,25.000810,-2.0930,0.206,9.83358,9.83358
2522.00,9.83312,25.134857,0.000419,25.000695,-2.0929,0.207,9.83274,9.83274
2523.00,9.83303,25.134857,0.000420,25.000697,-2.0928,0.207,9.83193,9.83193
2524.00,9.83278,25.134858,0.000418,25.000738,-2.0928,0.207,9.83072,9.83072
2525.00,9.83241,25.134874,0.000418,25.000723,-2.0929,0.207,9.82980,9.82980
2526.00,9.83219,25.134795,0.000415,25.000618,-2.0931,0.207,9.83022,9.83022
2527.00,9.83214,25.134747,0.000417,25.000600,-2.0931,0.207,9.83117,9.83117
2528.00,9.83217,25.134772,0.000414,25.000585,-2.0930,0.207,9.83190,9.83190
2529.00,9.83224,25.134744,0.000414,25.000517,-2.0929,0.207,9.83222,9.83222
2530.00,9.83229,25.134910,0.000417,25.000610,-2.0928,0.207,9.83244,9.83244
2531.00,9.83218,25.135014,0.000420,25.000610,-2.0927,0.208,9.83183,9.83183
2532.00,9.83199,25.135125,0.000419,25.000660,-2.0924,0.208,9.83133,9.83133
2533.00,9.83198,25.135235,0.000420,25.000775,-2.0922,0.208,9.83131,9.83131
2534.00,9.83216,25.135215,0.000421,25.000737,-2.0920,0.208,9.83184,9.83184
2535.00,9.83209,25.135160,0.000422,25.000678,-2.0919,0.208,9.83211,9.83211
2536.00,9.83224,25.135179,0.000423,25.000729,-2.0917,0.208,9.83366,9.83366
2537.00,9.83242,25.135203,0.000425,25.000797,-2.0917,0.208,9.83464,9.83464
2538.00,9.83243,25.135218,0.000428,25.000833,-2.0919,0.208,9.83429,9.83429
2539.00,9.83229,25.135328,0.000425,25.000885,-2.0919,0.208,9.83396,9.83396
2540.00,9.83207,25.135205,0.000416,25.000708,-2.0921,0.208,9.83345,9.83345
2541.00,9.83194,25.135156,0.000411,25.000606,-2.0922,0.209,9.83234,9.83234
2542.00,9.83204,25.135069,0.000409,25.000456,-2.0923,0.209,9.83113,9.83113
2543.00,9.83210,25.135018,0.000402,25.000321,-2.0922,0.209,9.83111,9.83111
2544.00,9.83219,25.134924,0.000404,25.000253,-2.0921,0.209,9.83088,9.83088
2545.00,9.83219,25.135056,0.000408,25.000445,-2.0919,0.209,9.83078,9.83078
2546.00,9.83213,25.135125,0.000412,25.000479,-2.0917,0.209,9.83044,9.83044
2547.00,9.83205,25.135330,0.000414,25.000576,-2.0916,0.209,9.83105,9.83105
2548.00,9.83206,25.135349,0.000417,25.000549,-2.0917,0.209,9.83178,9.83178
2549.00,9.83226,25.135391,0.000414,25.000528,-2.0917,0.209,9.83294,9.83294
2550.00,9.83253,25.135566,0.000417,25.000550,-2.0917,0.209,9.83414,9.83414
2551.00,9.83270,25.135611,0.000416,25.000581,-2.0916,0.209,9.83484,9.83484
2552.00,9.83287,25.135464,0.000414,25.000499,-2.0914,0.209,9.83480,9.83480
2553.00,9.83290,25.135413,0.000410,25.000421,-2.0911,0.209,9.83402,9.83402
2554.00,9.83278,25.135533,0.000408,25.000514,-2.0908,0.210,9.83347,9.83347
2555.00,9.83284,25.135486,0.000408,25.000446,-2.0908,0.210,9.83279,9.83279
2556.00,9.83272,25.135562,0.000408,25.000481,-2.0910,0.210,9.83302,9.83302
2557.00,9.83257,25.135741,0.000410,25.000530,-2.0913,0.210,9.83269,9.83269
2558.00,9.83229,25.135740,0.000413,25.000507,-2.0916,0.210,9.83163,9.83163
2559.00,9.83202,25.135747,0.000416,25.000481,-2.0918,0.210,9.83060,9.83060
2560.00,9.83202,25.135695,0.000414,25.000450,-2.0917,0.210,9.83088,9.83088
2561.00,9.83226,25.135673,0.000415,25.000361,-2.0916,0.210,9.83113,9.83113
2562.00,9.83252,25.135597,0.000416,25.000302,-2.0915,0.210,9.83234,9.83234
2563.00,9.83287,25.135742,0.000418,25.000371,-2.0912,0.210,9.83428,9.83428
2564.00,9.83300,25.135766,0.000419,25.000315,-2.0910,0.210,9.83546,9.83546
2565.00,9.83320,25.135868,0.000417,25.000362,-2.0911,0.210,9.83517,9.83517
2566.00,9.83327,25.135931,0.000420,25.000376,-2.0910,0.210,9.83451,9.83451
2567.00,9.83347,25.136025,0.000418,25.000395,-2.0909,0.211,9.83422,9.83422
2568.00,9.83346,25.136127,0.000418,25.000488,-2.0910,0.211,9.83321,9.83321
2569.00,9.83315,25.136200,0.000418,25.000496,-2.0911,0.211,9.83242,9.83242
2570.00,9.83289,25.136236,0.000418,25.000466,-2.0911,0.211,9.83235,9.83235
2571.00,9.83272,25.136193,0.000413,25.000423,-2.0912,0.211,9.83217,9.83217
2572.00,9.83273,25.136194,0.000416,25.000448,-2.0913,0.211,9.83173,9.83173
2573.00,9.83275,25.136188,0.000415,25.000407,-2.0913,0.211,9.83197,9.83197
2574.00,9.83280,25.136253,0.000418,25.000452,-2.0911,0.211,9.83298,9.83298
2575.00,9.83297,25.136382,0.000422,25.000574,-2.0909,0.211,9.83386,9.83386
2576.00,9.83315,25.136500,0.000421,25.000651,-2.0908,0.211,9.83482,9.83482
2577.00,9.83321,25.136614,0.000418,25.000659,-2.0907,0.211,9.83477,9.83477
2578.00,9.83336,25.136651,0.000417,25.000667,-2.0907,0.211,9.83485,9.83485
2579.00,9.83377,25.136676,0.000413,25.000674,-2.0907,0.211,9.83490,9.83490
2580.00,9.83390,25.136585,0.000412,25.000580,-2.0908,0.212,9.83380,9.83380
2581.00,9.83378,25.136570,0.000413,25.000552,-2.0909,0.212,9.83352,9.83352
2582.00,9.83360,25.136563,0.000414,25.000568,-2.0909,0.212,9.83285,9.83285
2583.00,9.83316,25.136625,0.000416,25.000629,-2.0908,0.212,9.83197,9.83197
2584.00,9.83294,25.136681,0.000417,25.000684,-2.0908,0.212,9.83125,9.83125
2585.00,9.83282,25.136686,0.000414,25.000674,-2.0907,0.212,9.83125,9.83125
2586.00,9.83286,25.136800,0.000413,25.000713,-2.0906,0.212,9.83124,9.83124
2587.00,9.83292,25.136785,0.000409,25.000651,-2.0905,0.212,9.83188,9.83188
2588.00,9.83276,25.136762,0.000407,25.000555,-2.0904,0.213,9.83223,9.83223
2589.00,9.83276,25.136750,0.000404,25.000492,-2.0904,0.213,9.83221,9.83221
2590.00,9.83290,25.136832,0.000407,25.000474,-2.0903,0.213,9.83299,9.83299
2591.00,9.83307,25.136883,0.000413,25.000439,-2.0902,0.213,9.83301,9.83301
2592.00,9.83318,25.136917,0.000416,25.000457,-2.0901,0.213,9.83329,9.83329
2593.00,9.83323,25.136950,0.000418,25.000534,-2.0901,0.213,9.83390,9.83390
2594.00,9.83317,25.136934,0.000418,25.000466,-2.0898,0.213,9.83398,9.83398
2595.00,9.83312,25.136935,0.000416,25.000519,-2.0896,0.213,9.83457,9.83457
2596.00,9.83321,25.136823,0.000413,25.000468,-2.0896,0.213,9.83527,9.83527
2597.00,9.83326,25.136931,0.000414,25.000558,-2.0896,0.213,9.83513,9.83513
2598.00,9.83332,25.137021,0.000418,25.000579,-2.0896,0.213,9.83506,9.83506
2599.00,9.83321,25.137099,0.000423,25.000672,-2.0897,0.213,9.83487,9.83487
2600.00,9.83311,25.137030,0.000420,25.000516,-2.0895,0.213,9.83405,9.83405
2601.00,9.83323,25.137112,0.000418,25.000562,-2.0892,0.213,9.83323,9.83323
2602.00,9.83324,25.137138,0.000418,25.000558,-2.0891,0.213,9.83309,9.83309
2603.00,9.83351,25.137055,0.000413,25.000420,-2.0890,0.213,9.83331,9.83331
2604.00,9.83377,25.137075,0.000409,25.000365,-2.0889,0.214,9.83270,9.83270
2605.00,9.83385,25.137287,0.000413,25.000509,-2.0891,0.214,9.83057,9.83057
2606.00,9.83413,25.137409,0.000417,25.000563,-2.0896,0.213,9.82806,9.82806
2607.00,9.83419,25.137364,0.000413,25.000502,-2.0898,0.214,9.82467,9.82467
2608.00,9.83414,25.137553,0.000413,25.000671,-2.0900,0.214,9.82152,9.82152
2609.00,9.83394,25.137620,0.000416,25.000709,-2.0902,0.214,9.81926,9.81926
2610.00,9.83321,25.137706,0.000416,25.000760,-2.0900,0.214,9.81909,9.81909
2611.00,9.83322,25.137688,0.000412,25.000724,-2.0897,0.214,9.82014,9.82014
2612.00,9.83385,25.137815,0.000414,25.000762,-2.0897,0.214,9.82284,9.82284
@18,2.0001,4.0, 2610.047 
2613.00,9.83405,25.137723,0.000414,25.000646,-2.0896,0.214,9.82542,9.82542
2614.00,9.82868,25.137636,0.000412,25.000527,-2.0894,0.215,9.82880,9.82880
2615.00,9.82507,25.137594,0.000413,25.000421,-2.0894,0.215,9.83149,9.83149
2616.00,9.82338,25.137656,0.000415,25.000423,-2.0893,0.215,9.83311,9.83311
2617.00,9.82365,25.137565,0.000416,25.000300,-2.0892,0.215,9.83408,9.83408
2618.00,9.82503,25.137712,0.000419,25.000341,-2.0892,0.215,9.83461,9.83461
2619.00,9.82644,25.137922,0.000421,25.000483,-2.0890,0.215,9.83437,9.83437
2620.00,9.82748,25.137949,0.000418,25.000515,-2.0889,0.215,9.83398,9.83398
2621.00,9.82819,25.137950,0.000418,25.000436,-2.0889,0.215,9.83386,9.83386
2622.00,9.82866,25.138039,0.000418,25.000528,-2.0888,0.215,9.83319,9.83319
2623.00,9.82857,25.138002,0.000414,25.000518,-2.0887,0.215,9.83214,9.83214
2624.00,9.82847,25.137979,0.000414,25.000526,-2.0887,0.215,9.83219,9.83219
2625.00,9.82896,25.138022,0.000418,25.000568,-2.0887,0.215,9.83242,9.83242
2626.00,9.82953,25.138110,0.000419,25.000631,-2.0886,0.215,9.83241,9.83241
2627.00,9.83031,25.138192,0.000418,25.000600,-2.0885,0.215,9.83298,9.83298
2628.00,9.83120,25.138295,0.000421,25.000608,-2.0885,0.215,9.83431,9.83431
2629.00,9.83200,25.138309,0.000419,25.000507,-2.0884,0.215,9.83460,9.83460
2630.00,9.83287,25.138379,0.000417,25.000486,-2.0884,0.215,9.83496,9.83496
2631.00,9.83344,25.138381,0.000417,25.000449,-2.0882,0.216,9.83550,9.83550
2632.00,9.83387,25.138413,0.000417,25.000496,-2.0881,0.216,9.83559,9.83559
2633.00,9.83402,25.138431,0.000414,25.000519,-2.0881,0.216,9.83513,9.83513
2634.00,9.83406,25.138444,0.000415,25.000560,-2.0881,0.216,9.83483,9.83483
2635.00,9.83379,25.138423,0.000416,25.000564,-2.0882,0.216,9.83310,9.83310
2636.00,9.83353,25.138469,0.000415,25.000596,-2.0884,0.216,9.83219,9.83219
2637.00,9.83342,25.138472,0.000416,25.000550,-2.0883,0.216,9.83172,9.83172
2638.00,9.83337,25.138576,0.000420,25.000609,-2.0883,0.216,9.83177,9.83177
2639.00,9.83326,25.138634,0.000420,25.000635,-2.0884,0.216,9.83127,9.83127
2640.00,9.83317,25.138660,0.000419,25.000554,-2.0884,0.216,9.83208,9.83208
2641.00,9.83317,25.138725,0.000418,25.000558,-2.0883,0.216,9.83271,9.83271
2642.00,9.83325,25.138921,0.000422,25.000617,-2.0881,0.216,9.83295,9.83295
2643.00,9.83336,25.138926,0.000417,25.000548,-2.0879,0.217,9.83241,9.83241
2644.00,9.83341,25.139038,0.000419,25.000579,-2.0877,0.217,9.83290,9.83290
2645.00,9.83335,25.139101,0.000420,25.000652,-2.0874,0.217,9.83312,9.83312
2646.00,9.83332,25.139014,0.000421,25.000615,-2.0871,0.217,9.83289,9.83289
2647.00,9.83331,25.138905,0.000419,25.000527,-2.0872,0.217,9.83267,9.83267
2648.00,9.83309,25.138941,0.000421,25.000501,-2.0872,0.217,9.83287,9.83287
2649.00,9.83304,25.138927,0.000419,25.000404,-2.0873,0.217,9.83288,9.83288
2650.00,9.83279,25.138936,0.000415,25.000336,-2.0874,0.217,9.83212,9.83212
2651.00,9.83249,25.139189,0.000419,25.000441,-2.0876,0.217,9.83184,9.83184
2652.00,9.83238,25.139299,0.000421,25.000531,-2.0876,0.217,9.83203,9.83203
2653.00,9.83245,25.139209,0.000421,25.000504,-2.0875,0.217,9.83297,9.83297
2654.00,9.83255,25.139226,0.000422,25.000552,-2.0875,0.217,9.83349,9.83349
2655.00,9.83287,25.139316,0.000429,25.000591,-2.0874,0.217,9.83504,9.83504
2656.00,9.83310,25.139227,0.000425,25.000474,-2.0873,0.217,9.83502,9.83502
2657.00,9.83310,25.139216,0.000419,25.000417,-2.0871,0.217,9.83433,9.83433
2658.00,9.83286,25.139385,0.000418,25.000452,-2.0871,0.218,9.83300,9.83300
2659.00,9.83292,25.139525,0.000418,25.000478,-2.0872,0.218,9.83290,9.83290
2660.00,9.83324,25.139460,0.000415,25.000429,-2.0872,0.218,9.83330,9.83330
2661.00,9.83343,25.139512,0.000418,25.000482,-2.0873,0.218,9.83398,9.83398
2662.00,9.83340,25.139581,0.000423,25.000504,-2.0875,0.218,9.83452,9.83452
2663.00,9.83344,25.139386,0.000421,25.000291,-2.0874,0.218,9.83514,9.83514
2664.00,9.83345,25.139365,0.000418,25.000285,-2.0872,0.218,9.83439,9.83439
2665.00,9.83343,25.139490,0.000418,25.000342,-2.0870,0.218,9.83339,9.83339
2666.00,9.83342,25.139562,0.000421,25.000358,-2.0867,0.218,9.83255,9.83255
2667.00,9.83330,25.139680,0.000419,25.000379,-2.0864,0.218,9.83230,9.83230
2668.00,9.83333,25.139970,0.000417,25.000647,-2.0862,0.218,9.83220,9.83220
2669.00,9.83338,25.139985,0.000415,25.000572,-2.0862,0.218,9.83301,9.83301
2670.00,9.83353,25.140054,0.000418,25.000567,-2.0864,0.218,9.83290,9.83290
2671.00,9.83365,25.140132,0.000418,25.000560,-2.0866,0.219,9.83314,9.83314
2672.00,9.83374,25.140044,0.000416,25.000509,-2.0867,0.219,9.83405,9.83405
2673.00,9.83376,25.139771,0.000416,25.000284,-2.0867,0.219,9.83424,9.83424
2674.00,9.83349,25.139858,0.000417,25.000415,-2.0865,0.219,9.83311,9.83311
2675.00,9.83316,25.139721,0.000411,25.000349,-2.0864,0.219,9.83244,9.83244
2676.00,9.83300,25.139611,0.000408,25.000340,-2.0863,0.219,9.83231,9.83231
2677.00,9.83301,25.139640,0.000410,25.000391,-2.0862,0.219,9.83148,9.83148
2678.00,9.83315,25.139825,0.000411,25.000517,-2.0860,0.219,9.83117,9.83117
2679.00,9.83311,25.139773,0.000416,25.000499,-2.0861,0.219,9.83153,9.83153
2680.00,9.83295,25.139878,0.000418,25.000564,-2.0861,0.219,9.83272,9.83272
2681.00,9.83282,25.139904,0.000415,25.000558,-2.0860,0.219,9.83316,9.83316
2682.00,9.83286,25.139954,0.000414,25.000509,-2.0860,0.220,9.83370,9.83370
2683.00,9.83295,25.140111,0.000420,25.000534,-2.0860,0.220,9.83432,9.83432
2684.00,9.83302,25.140116,0.000413,25.000387,-2.0861,0.220,9.83442,9.83442
2685.00,9.83299,25.140172,0.000413,25.000342,-2.0861,0.220,9.83374,9.83374
2686.00,9.83305,25.140299,0.000419,25.000354,-2.0861,0.220,9.83410,9.83410
2687.00,9.83331,25.140289,0.000419,25.000355,-2.0861,0.220,9.83467,9.83467
2688.00,9.83358,25.140279,0.000419,25.000393,-2.0858,0.220,9.83468,9.83468
2689.00,9.83352,25.140361,0.000425,25.000504,-2.0856,0.220,9.83472,9.83472
2690.00,9.83342,25.140423,0.000430,25.000619,-2.0856,0.219,9.83457,9.83457
2691.00,9.83338,25.140434,0.000424,25.000590,-2.0855,0.220,9.83378,9.83378
2692.00,9.83322,25.140517,0.000420,25.000606,-2.0855,0.220,9.83253,9.83253
2693.00,9.83300,25.140544,0.000417,25.000561,-2.0855,0.220,9.83175,9.83175
2694.00,9.83300,25.140548,0.000414,25.000571,-2.0856,0.220,9.83141,9.83141
2695.00,9.83309,25.140664,0.000414,25.000622,-2.0855,0.221,9.83163,9.83163
2696.00,9.83308,25.140671,0.000415,25.000574,-2.0854,0.221,9.83111,9.83111
2697.00,9.83298,25.140733,0.000418,25.000608,-2.0854,0.220,9.83110,9.83110
2698.00,9.83297,25.140837,0.000416,25.000640,-2.0854,0.221,9.83115,9.83115
2699.00,9.83300,25.141015,0.000418,25.000658,-2.0853,0.221,9.83159,9.83159
2700.00,9.83308,25.141050,0.000417,25.000593,-2.0852,0.221,9.83242,9.83242
2701.00,9.83320,25.141091,0.000417,25.000620,-2.0850,0.221,9.83416,9.83416
2702.00,9.83325,25.141043,0.000416,25.000532,-2.0849,0.221,9.83444,9.83444
2703.00,9.83319,25.140995,0.000421,25.000470,-2.0848,0.221,9.83549,9.83549
2704.00,9.83336,25.140933,0.000419,25.000374,-2.0848,0.221,9.83575,9.83575
2705.00,9.83330,25.140935,0.000419,25.000342,-2.0848,0.221,9.83448,9.83448
2706.00,9.83315,25.140994,0.000419,25.000380,-2.0850,0.221,9.83307,9.83307
2707.00,9.83285,25.141185,0.000423,25.000525,-2.0848,0.221,9.83273,9.83273
2708.00,9.83267,25.141222,0.000417,25.000490,-2.0846,0.221,9.83225,9.83225
2709.00,9.83275,25.141331,0.000419,25.000576,-2.0845,0.221,9.83242,9.83242
2710.00,9.83278,25.141344,0.000417,25.000561,-2.0845,0.222,9.83268,9.83268
2711.00,9.83276,25.141404,0.000417,25.000588,-2.0845,0.222,9.83274,9.83274
2712.00,9.83286,25.141333,0.000416,25.000468,-2.0843,0.222,9.83376,9.83376
2713.00,9.83319,25.141474,0.000419,25.000543,-2.0842,0.222,9.83444,9.83444
2714.00,9.83349,25.141518,0.000420,25.000497,-2.0840,0.222,9.83471,9.83471
2715.00,9.83366,25.141585,0.000423,25.000496,-2.0839,0.222,9.83537,9.83537
2716.00,9.83397,25.141606,0.000422,25.000435,-2.0839,0.222,9.83665,9.83665
2717.00,9.83424,25.141720,0.000421,25.000540,-2.0841,0.222,9.83615,9.83615
2718.00,9.83437,25.141714,0.000423,25.000560,-2.0844,0.222,9.83552,9.83552
2719.00,9.83447,25.141696,0.000421,25.000636,-2.0848,0.222,9.83523,9.83523
2720.00,9.83459,25.141729,0.000415,25.000662,-2.0848,0.222,9.83586,9.83586
2721.00,9.83454,25.141821,0.000415,25.000719,-2.0847,0.223,9.83553,9.83553
2722.00,9.83454,25.141783,0.000417,25.000592,-2.0848,0.222,9.83573,9.83573
2723.00,9.83450,25.141749,0.000418,25.000567,-2.0848,0.223,9.83497,9.83497
2724.00,9.83413,25.141689,0.000418,25.000467,-2.0847,0.223,9.83423,9.83423
2725.00,9.83428,25.141676,0.000422,25.000398,-2.0847,0.223,9.83376,9.83376
2726.00,9.83452,25.141583,0.000420,25.000292,-2.0845,0.223,9.83357,9.83357
2727.00,9.83473,25.141557,0.000419,25.000323,-2.0843,0.223,9.83356,9.83356
2728.00,9.83471,25.141550,0.000417,25.000275,-2.0840,0.223,9.83349,9.83349
2729.00,9.83453,25.141602,0.000415,25.000285,-2.0838,0.223,9.83383,9.83383
2730.00,9.83459,25.141603,0.000416,25.000318,-2.0839,0.223,9.83372,9.83372
2731.00,9.83481,25.141614,0.000422,25.000403,-2.0841,0.223,9.83401,9.83401
2732.00,9.83497,25.141643,0.000421,25.000449,-2.0842,0.223,9.83414,9.83414
2733.00,9.83485,25.141708,0.000420,25.000500,-2.0844,0.223,9.83525,9.83525
2734.00,9.83485,25.141697,0.000422,25.000509,-2.0847,0.223,9.83614,9.83614
2735.00,9.83490,25.141761,0.000421,25.000561,-2.0850,0.223,9.83617,9.83617
2736.00,9.83480,25.141850,0.000418,25.000586,-2.0851,0.223,9.83593,9.83593
2737.00,9.83478,25.141949,0.000418,25.000562,-2.0850,0.224,9.83568,9.83568
2738.00,9.83466,25.142045,0.000418,25.000594,-2.0848,0.224,9.83452,9.83452
2739.00,9.83448,25.142101,0.000417,25.000526,-2.0844,0.224,9.83357,9.83357
2740.00,9.83431,25.142084,0.000418,25.000462,-2.0840,0.224,9.83312,9.83312
2741.00,9.83422,25.142104,0.000418,25.000438,-2.0837,0.224,9.83315,9.83315
2742.00,9.83411,25.142047,0.000416,25.000340,-2.0836,0.224,9.83302,9.83302
2743.00,9.83414,25.142026,0.000415,25.000330,-2.0837,0.224,9.83371,9.83371
2744.00,9.83430,25.142156,0.000415,25.000409,-2.0837,0.224,9.83359,9.83359
2745.00,9.83415,25.142210,0.000413,25.000430,-2.0838,0.224,9.83312,9.83312
2746.00,9.83402,25.142300,0.000413,25.000446,-2.0839,0.224,9.83296,9.83296
2747.00,9.83408,25.142443,0.000414,25.000558,-2.0839,0.225,9.83375,9.83375
2748.00,9.83425,25.142517,0.000416,25.000565,-2.0839,0.225,9.83401,9.83401
2749.00,9.83447,25.142548,0.000419,25.000616,-2.0838,0.224,9.83484,9.83484
2750.00,9.83458,25.142550,0.000417,25.000560,-2.0836,0.225,9.83624,9.83624
2751.00,9.83471,25.142530,0.000414,25.000499,-2.0833,0.225,9.83690,9.83690
2752.00,9.83477,25.142476,0.000414,25.000422,-2.0832,0.225,9.83693,9.83693
2753.00,9.83480,25.142484,0.000411,25.000372,-2.0831,0.225,9.83714,9.83714
2754.00,9.83462,25.142440,0.000405,25.000276,-2.0831,0.225,9.83503,9.83503
2755.00,9.83463,25.142530,0.000404,25.000348,-2.0830,0.225,9.83159,9.83159
2756.00,9.83503,25.142590,0.000405,25.000428,-2.0831,0.225,9.82816,9.82816
2757.00,9.83523,25.142705,0.000407,25.000526,-2.0830,0.225,9.82413,9.82413
2758.00,9.83552,25.142731,0.000405,25.000560,-2.0829,0.226,9.82055,9.82055
2759.00,9.83647,25.142774,0.000405,25.000595,-2.0826,0.226,9.82016,9.82016
2760.00,9.83705,25.142819,0.000408,25.000585,-2.0825,0.226,9.82077,9.82077
2761.00,9.83756,25.142872,0.000408,25.000585,-2.0823,0.226,9.82121,9.82121
2762.00,9.83792,25.142836,0.000405,25.000492,-2.0822,0.226,9.82395,9.82395
@19,2.0001,4.0, 2760.063 
2763.00,9.83543,25.142966,0.000413,25.000491,-2.0822,0.226,9.82742,9.82742
2764.00,9.82816,25.143080,0.000416,25.000521,-2.0824,0.226,9.82968,9.82968
2765.00,9.82472,25.143137,0.000418,25.000514,-2.0825,0.226,9.83211,9.83211
2766.00,9.82393,25.143158,0.000419,25.000473,-2.0826,0.226,9.83427,9.83427
2767.00,9.82403,25.143175,0.000419,25.000547,-2.0828,0.226,9.83496,9.83496
2768.00,9.82572,25.143127,0.000415,25.000520,-2.0827,0.226,9.83465,9.83465
2769.00,9.82710,25.143130,0.000416,25.000517,-2.0827,0.226,9.83485,9.83485
2770.00,9.82801,25.143156,0.000419,25.000579,-2.0827,0.226,9.83493,9.83493
2771.00,9.82877,25.143151,0.000419,25.000536,-2.0827,0.226,9.83464,9.83464
2772.00,9.82854,25.143159,0.000420,25.000500,-2.0824,0.226,9.83400,9.83400
2773.00,9.82881,25.143132,0.000421,25.000453,-2.0821,0.226,9.83441,9.83441
2774.00,9.82953,25.143048,0.000418,25.000402,-2.0817,0.226,9.83507,9.83507
2775.00,9.83032,25.142927,0.000412,25.000292,-2.0815,0.226,9.83513,9.83513
2776.00,9.83111,25.142923,0.000410,25.000324,-2.0814,0.227,9.83594,9.83594
2777.00,9.83197,25.143022,0.000408,25.000360,-2.0815,0.227,9.83701,9.83701
2778.00,9.83281,25.143189,0.000410,25.000540,-2.0816,0.227,9.83632,9.83632
2779.00,9.83346,25.143291,0.000417,25.000588,-2.0815,0.227,9.83538,9.83538
2780.00,9.83405,25.143436,0.000419,25.000631,-2.0814,0.227,9.83530,9.83530
2781.00,9.83466,25.143516,0.000421,25.000666,-2.0813,0.227,9.83513,9.83513
2782.00,9.83520,25.143509,0.000420,25.000652,-2.0811,0.227,9.83543,9.83543
2783.00,9.83535,25.143462,0.000422,25.000560,-2.0811,0.227,9.83597,9.83597
2784.00,9.83543,25.143511,0.000418,25.000497,-2.0813,0.227,9.83672,9.83672
2785.00,9.83559,25.143472,0.000419,25.000430,-2.0816,0.227,9.83715,9.83715
2786.00,9.83567,25.143536,0.000421,25.000425,-2.0817,0.227,9.83710,9.83710
2787.00,9.83573,25.143644,0.000423,25.000455,-2.0818,0.227,9.83659,9.83659
2788.00,9.83579,25.143650,0.000418,25.000361,-2.0818,0.228,9.83671,9.83671
2789.00,9.83593,25.143746,0.000419,25.000467,-2.0818,0.228,9.83657,9.83657
2790.00,9.83602,25.143888,0.000418,25.000604,-2.0816,0.228,9.83689,9.83689
2791.00,9.83625,25.143966,0.000420,25.000675,-2.0815,0.228,9.83733,9.83733
2792.00,9.83640,25.143973,0.000417,25.000617,-2.0815,0.228,9.83668,9.83668
2793.00,9.83646,25.144133,0.000419,25.000779,-2.0816,0.228,9.83691,9.83691
2794.00,9.83637,25.144107,0.000416,25.000660,-2.0816,0.228,9.83613,9.83613
2795.00,9.83618,25.144111,0.000417,25.000541,-2.0815,0.228,9.83527,9.83527
2796.00,9.83614,25.144097,0.000417,25.000410,-2.0814,0.228,9.83522,9.83522
2797.00,9.83623,25.144148,0.000419,25.000426,-2.0813,0.228,9.83630,9.83630
2798.00,9.83639,25.144099,0.000420,25.000328,-2.0811,0.228,9.83631,9.83631
2799.00,9.83651,25.144142,0.000424,25.000366,-2.0810,0.228,9.83675,9.83675
2800.00,9.83649,25.144134,0.000423,25.000354,-2.0808,0.228,9.83671,9.83671
2801.00,9.83658,25.144206,0.000423,25.000450,-2.0807,0.228,9.83680,9.83680
2802.00,9.83656,25.144247,0.000419,25.000460,-2.0808,0.229,9.83619,9.83619
2803.00,9.83635,25.144274,0.000421,25.000460,-2.0807,0.229,9.83521,9.83521
2804.00,9.83616,25.144418,0.000420,25.000460,-2.0807,0.229,9.83469,9.83469
2805.00,9.83585,25.144538,0.000417,25.000469,-2.0807,0.229,9.83390,9.83390
2806.00,9.83557,25.144558,0.000412,25.000377,-2.0807,0.229,9.83292,9.83292
2807.00,9.83560,25.144575,0.000414,25.000415,-2.0806,0.229,9.83328,9.83328
2808.00,9.83562,25.144630,0.000411,25.000372,-2.0807,0.229,9.83402,9.83402
2809.00,9.83552,25.144551,0.000410,25.000333,-2.0806,0.230,9.83412,9.83412
2810.00,9.83535,25.144628,0.000414,25.000437,-2.0806,0.230,9.83522,9.83522
2811.00,9.83522,25.144665,0.000420,25.000524,-2.0806,0.229,9.83586,9.83586
2812.00,9.83530,25.144729,0.000421,25.000506,-2.0807,0.229,9.83573,9.83573
2813.00,9.83534,25.144707,0.000421,25.000546,-2.0805,0.230,9.83564,9.83564
2814.00,9.83538,25.144739,0.000423,25.000557,-2.0804,0.230,9.83628,9.83628
2815.00,9.83552,25.144691,0.000423,25.000516,-2.0801,0.229,9.83654,9.83654
2816.00,9.83560,25.144717,0.000418,25.000486,-2.0796,0.230,9.83659,9.83659
2817.00,9.83549,25.144838,0.000420,25.000568,-2.0792,0.230,9.83661,9.83661
2818.00,9.83546,25.144886,0.000422,25.000581,-2.0790,0.230,9.83683,9.83683
2819.00,9.83544,25.144844,0.000419,25.000562,-2.0789,0.230,9.83676,9.83676
2820.00,9.83555,25.144863,0.000417,25.000567,-2.0790,0.230,9.83672,9.83672
2821.00,9.83551,25.144891,0.000419,25.000576,-2.0793,0.230,9.83631,9.83631
2822.00,9.83538,25.144860,0.000417,25.000512,-2.0797,0.230,9.83593,9.83593
2823.00,9.83549,25.144864,0.000416,25.000426,-2.0798,0.230,9.83588,9.83588
2824.00,9.83563,25.145006,0.000420,25.000477,-2.0799,0.230,9.83541,9.83541
2825.00,9.83576,25.145085,0.000422,25.000429,-2.0799,0.230,9.83512,9.83512
2826.00,9.83600,25.145092,0.000421,25.000351,-2.0798,0.230,9.83544,9.83544
2827.00,9.83603,25.145121,0.000422,25.000320,-2.0797,0.230,9.83546,9.83546
2828.00,9.83583,25.145296,0.000420,25.000428,-2.0797,0.230,9.83484,9.83484
2829.00,9.83582,25.145405,0.000418,25.000531,-2.0797,0.231,9.83494,9.83494
2830.00,9.83578,25.145426,0.000417,25.000571,-2.0798,0.231,9.83436,9.83436
2831.00,9.83562,25.145490,0.000415,25.000609,-2.0797,0.231,9.83384,9.83384
2832.00,9.83542,25.145521,0.000412,25.000605,-2.0796,0.231,9.83348,9.83348
2833.00,9.83537,25.145489,0.000415,25.000584,-2.0794,0.231,9.83399,9.83399
2834.00,9.83541,25.145451,0.000415,25.000497,-2.0792,0.231,9.83461,9.83461
2835.00,9.83542,25.145541,0.000418,25.000540,-2.0790,0.231,9.83527,9.83527
2836.00,9.83545,25.145571,0.000420,25.000502,-2.0788,0.231,9.83650,9.83650
2837.00,9.83560,25.145611,0.000422,25.000471,-2.0786,0.231,9.83776,9.83776
2838.00,9.83568,25.145740,0.000421,25.000541,-2.0787,0.231,9.83796,9.83796
2839.00,9.83558,25.145850,0.000423,25.000588,-2.0787,0.231,9.83709,9.83709
2840.00,9.83551,25.145827,0.000419,25.000470,-2.0785,0.231,9.83716,9.83716
2841.00,9.83551,25.145947,0.000421,25.000555,-2.0786,0.232,9.83637,9.83637
2842.00,9.83554,25.145982,0.000423,25.000575,-2.0786,0.232,9.83535,9.83535
2843.00,9.83540,25.145940,0.000422,25.000491,-2.0785,0.232,9.83449,9.83449
2844.00,9.83527,25.145911,0.000421,25.000440,-2.0783,0.232,9.83444,9.83444
2845.00,9.83529,25.145967,0.000421,25.000509,-2.0782,0.232,9.83444,9.83444
2846.00,9.83526,25.145947,0.000419,25.000488,-2.0781,0.232,9.83413,9.83413
2847.00,9.83512,25.145925,0.000418,25.000437,-2.0778,0.232,9.83384,9.83384
2848.00,9.83511,25.145904,0.000418,25.000423,-2.0775,0.232,9.83396,9.83396
2849.00,9.83502,25.145856,0.000419,25.000392,-2.0773,0.232,9.83358,9.83358
2850.00,9.83485,25.145840,0.000419,25.000391,-2.0771,0.232,9.83261,9.83261
2851.00,9.83490,25.145874,0.000422,25.000451,-2.0771,0.232,9.83283,9.83283
2852.00,9.83503,25.145925,0.000424,25.000515,-2.0771,0.232,9.83349,9.83349
2853.00,9.83515,25.146017,0.000425,25.000577,-2.0772,0.232,9.83408,9.83408
2854.00,9.83501,25.146092,0.000422,25.000598,-2.0773,0.233,9.83453,9.83453
2855.00,9.83486,25.146110,0.000420,25.000561,-2.0772,0.233,9.83496,9.83496
2856.00,9.83469,25.146181,0.000418,25.000557,-2.0770,0.233,9.83506,9.83506
2857.00,9.83458,25.146213,0.000417,25.000555,-2.0771,0.233,9.83510,9.83510
2858.00,9.83434,25.146234,0.000420,25.000572,-2.0772,0.233,9.83463,9.83463
2859.00,9.83424,25.146263,0.000422,25.000522,-2.0772,0.233,9.83409,9.83409
2860.00,9.83407,25.146314,0.000424,25.000555,-2.0773,0.233,9.83417,9.83417
2861.00,9.83409,25.146173,0.000419,25.000373,-2.0775,0.233,9.83470,9.83470
2862.00,9.83423,25.146195,0.000415,25.000359,-2.0775,0.233,9.83485,9.83485
2863.00,9.83434,25.146165,0.000408,25.000291,-2.0776,0.234,9.83463,9.83463
2864.00,9.83432,25.146200,0.000409,25.000313,-2.0775,0.234,9.83495,9.83495
2865.00,9.83415,25.146294,0.000407,25.000379,-2.0772,0.234,9.83433,9.83433
2866.00,9.83407,25.146447,0.000413,25.000515,-2.0769,0.234,9.83404,9.83404
2867.00,9.83435,25.146471,0.000415,25.000553,-2.0766,0.234,9.83453,9.83453
2868.00,9.83461,25.146519,0.000420,25.000566,-2.0764,0.234,9.83521,9.83521
2869.00,9.83469,25.146385,0.000417,25.000464,-2.0764,0.234,9.83565,9.83565
2870.00,9.83496,25.146436,0.000422,25.000495,-2.0766,0.234,9.83677,9.83677
2871.00,9.83510,25.146373,0.000417,25.000418,-2.0767,0.234,9.83682,9.83682
2872.00,9.83517,25.146444,0.000417,25.000366,-2.0767,0.234,9.83593,9.83593
2873.00,9.83495,25.146523,0.000417,25.000374,-2.0766,0.234,9.83500,9.83500
2874.00,9.83488,25.146744,0.000420,25.000455,-2.0765,0.234,9.83477,9.83477
2875.00,9.83483,25.146793,0.000419,25.000389,-2.0763,0.234,9.83403,9.83403
2876.00,9.83480,25.146978,0.000420,25.000419,-2.0761,0.234,9.83348,9.83348
2877.00,9.83474,25.147066,0.000420,25.000450,-2.0761,0.234,9.83389,9.83389
2878.00,9.83477,25.147083,0.000416,25.000397,-2.0760,0.235,9.83394,9.83394
2879.00,9.83470,25.147157,0.000414,25.000422,-2.0761,0.235,9.83358,9.83358
2880.00,9.83466,25.147218,0.000412,25.000459,-2.0760,0.235,9.83330,9.83330
2881.00,9.83461,25.147250,0.000413,25.000545,-2.0759,0.235,9.83384,9.83384
2882.00,9.83452,25.147322,0.000412,25.000616,-2.0758,0.235,9.83352,9.83352
2883.00,9.83446,25.147508,0.000418,25.000806,-2.0758,0.235,9.83380,9.83380
2884.00,9.83452,25.147490,0.000420,25.000829,-2.0757,0.235,9.83438,9.83438
2885.00,9.83473,25.147406,0.000421,25.000714,-2.0757,0.235,9.83537,9.83537
2886.00,9.83492,25.147343,0.000422,25.000542,-2.0758,0.235,9.83547,9.83547
2887.00,9.83483,25.147367,0.000420,25.000481,-2.0758,0.235,9.83572,9.83572
2888.00,9.83466,25.147278,0.000414,25.000347,-2.0755,0.235,9.83564,9.83564
2889.00,9.83456,25.147241,0.000413,25.000275,-2.0753,0.235,9.83536,9.83536
2890.00,9.83444,25.147240,0.000411,25.000253,-2.0752,0.235,9.83469,9.83469
2891.00,9.83440,25.147372,0.000412,25.000425,-2.0749,0.236,9.83491,9.83491
2892.00,9.83449,25.147310,0.000413,25.000420,-2.0746,0.236,9.83518,9.83518
2893.00,9.83469,25.147236,0.000413,25.000330,-2.0745,0.236,9.83539,9.83539
2894.00,9.83466,25.147364,0.000414,25.000372,-2.0744,0.236,9.83557,9.83557
2895.00,9.83476,25.147465,0.000416,25.000425,-2.0743,0.236,9.83584,9.83584
2896.00,9.83482,25.147460,0.000418,25.000377,-2.0744,0.236,9.83533,9.83533
2897.00,9.83495,25.147462,0.000417,25.000323,-2.0745,0.236,9.83528,9.83528
2898.00,9.83494,25.147487,0.000416,25.000328,-2.0746,0.236,9.83540,9.83540
2899.00,9.83520,25.147540,0.000413,25.000395,-2.0749,0.236,9.83613,9.83613
2900.00,9.83546,25.147686,0.000415,25.000509,-2.0748,0.236,9.83590,9.83590
2901.00,9.83535,25.147673,0.000414,25.000438,-2.0747,0.237,9.83553,9.83553
2902.00,9.83527,25.147837,0.000416,25.000520,-2.0748,0.237,9.83480,9.83480
2903.00,9.83526,25.147998,0.000418,25.000615,-2.0748,0.237,9.83494,9.83494
2904.00,9.83538,25.148035,0.000425,25.000591,-2.0747,0.237,9.83452,9.83452
2905.00,9.83536,25.148111,0.000425,25.000614,-2.0749,0.237,9.83492,9.83492
2906.00,9.83537,25.148254,0.000427,25.000700,-2.0749,0.237,9.83585,9.83585
2907.00,9.83547,25.148203,0.000426,25.000685,-2.0748,0.237,9.83684,9.83684
2908.00,9.83567,25.148277,0.000427,25.000667,-2.0748,0.237,9.83750,9.83750
2909.00,9.83587,25.148352,0.000425,25.000688,-2.0749,0.237,9.83739,9.83739
2910.00,9.83587,25.148226,0.000423,25.000576,-2.0748,0.237,9.83680,9.83680
2911.00,9.83573,25.148228,0.000424,25.000579,-2.0749,0.237,9.83562,9.83562
2912.00,9.83548,25.148376,0.000421,25.000652,-2.0749,0.237,9.83480,9.83480
