# Supplementary material for: HSL1 and BAM1/2 impact epidermal cell development by sensing distinct signaling peptides
Source: Nat Commun. 2022 Feb 15;13:876. doi: 10.1038/s41467-022-28558-4 (PMC8847575; doi:10.1038/s41467-022-28558-4)
Supplement: Supplementary file 4 — Source Data [file 41467_2022_28558_MOESM4_ESM.zip › Source Data/Source Data/Figure S2/Exp2_HSL1_IDL4.itc]

$ITC
$ 19 
$NOT
$ 25 
$ 60 
$ 500 
$ 10 
$ 2 
$ADCGainCode:  0 
$False,True,True
$ 0.4 , 0.8 , 150 , 5 
$ 2 , 4 , 150 , 5 
$ 2 , 4 , 150 , 5 
$ 2 , 4 , 150 , 5 
$ 2 , 4 , 150 , 5 
$ 2 , 4 , 150 , 5 
$ 2 , 4 , 150 , 5 
$ 2 , 4 , 150 , 5 
$ 2 , 4 , 150 , 5 
$ 2 , 4 , 150 , 5 
$ 2 , 4 , 150 , 5 
$ 2 , 4 , 150 , 5 
$ 2 , 4 , 150 , 5 
$ 2 , 4 , 150 , 5 
$ 2 , 4 , 150 , 5 
$ 2 , 4 , 150 , 5 
$ 2 , 4 , 150 , 5 
$ 2 , 4 , 150 , 5 
$ 2 , 4 , 150 , 5 
# 0 
# 0.4 
# 0.015 
# 0.2035 
# 25 
# 4 
# 8.15 
# 1 
?HSL1_15uM_IDL4_400uM
% MICROCALITC_MAL1177627
% 0.2035 
% 4 
%-0.586102 , 29.61604 
%-0.348256 , 29.40329 
% 0.8333333 
% 167740 , 167730 
% 0.25 , 81 
%-0.015695 ,-0.033946 
%-20 , 8 
% 0 , 0 
% 0 
% 128000       127744 
% 43.1 
% 500 , 750 , 1000 , 750 
% 0.06978023945 ,-0.002252194966 ,-3.244915618586E-05 , 1.349203907274E-06 ,-9.058983361606E-09 
% MicroCalITC Ver: 1.29.32 Run time:8/4/2020 6:30:45 PM
@0
5.00,9.71378,25.013083,0.000447,24.972883,-1.2925,0.062,9.71041,9.71041
6.00,9.71245,25.013061,0.000444,24.972813,-1.2928,0.062,9.71117,9.71117
7.00,9.71313,25.013009,0.000441,24.972675,-1.2929,0.062,9.71387,9.71387
8.00,9.71374,25.012894,0.000441,24.972541,-1.2930,0.062,9.71885,9.71885
9.00,9.71440,25.012858,0.000440,24.972552,-1.2930,0.062,9.72279,9.72279
10.00,9.71453,25.013058,0.000444,24.972746,-1.2929,0.063,9.72311,9.72311
11.00,9.71422,25.013099,0.000449,24.972787,-1.2927,0.063,9.72027,9.72027
12.00,9.71344,25.013193,0.000452,24.972887,-1.2927,0.063,9.71594,9.71594
13.00,9.71252,25.013312,0.000452,24.972974,-1.2928,0.063,9.71038,9.71038
14.00,9.71202,25.013317,0.000453,24.972951,-1.2929,0.063,9.70657,9.70657
15.00,9.71280,25.013300,0.000455,24.972918,-1.2931,0.062,9.70558,9.70558
16.00,9.71293,25.013319,0.000452,24.972910,-1.2932,0.062,9.70684,9.70684
17.00,9.71322,25.013386,0.000446,24.972861,-1.2933,0.063,9.71088,9.71088
18.00,9.71354,25.013491,0.000449,24.972878,-1.2932,0.063,9.71449,9.71449
19.00,9.71362,25.013638,0.000453,24.972907,-1.2932,0.063,9.71550,9.71550
20.00,9.71364,25.013648,0.000446,24.972834,-1.2933,0.063,9.71680,9.71680
21.00,9.71396,25.013662,0.000446,24.972752,-1.2933,0.063,9.71657,9.71657
22.00,9.71394,25.013594,0.000445,24.972653,-1.2933,0.063,9.71478,9.71478
23.00,9.71390,25.013507,0.000442,24.972572,-1.2934,0.063,9.71229,9.71229
24.00,9.71410,25.013448,0.000436,24.972489,-1.2933,0.063,9.71222,9.71222
25.00,9.71425,25.013437,0.000436,24.972456,-1.2933,0.063,9.71090,9.71090
26.00,9.71376,25.013385,0.000433,24.972391,-1.2931,0.064,9.71038,9.71038
27.00,9.71307,25.013586,0.000436,24.972567,-1.2929,0.064,9.70842,9.70842
28.00,9.71178,25.013546,0.000433,24.972497,-1.2929,0.064,9.70676,9.70676
29.00,9.71064,25.013704,0.000438,24.972598,-1.2931,0.064,9.70750,9.70750
30.00,9.71067,25.013795,0.000442,24.972681,-1.2931,0.064,9.71004,9.71004
31.00,9.71082,25.013874,0.000442,24.972732,-1.2932,0.064,9.70943,9.70943
32.00,9.71093,25.013762,0.000438,24.972549,-1.2934,0.064,9.71058,9.71058
33.00,9.71155,25.014019,0.000443,24.972736,-1.2935,0.064,9.71431,9.71431
34.00,9.71227,25.014095,0.000443,24.972779,-1.2935,0.064,9.71512,9.71512
35.00,9.71304,25.014127,0.000439,24.972716,-1.2935,0.064,9.71598,9.71598
36.00,9.71354,25.014241,0.000442,24.972774,-1.2936,0.064,9.71729,9.71729
37.00,9.71306,25.014177,0.000440,24.972688,-1.2938,0.064,9.71696,9.71696
38.00,9.71233,25.014165,0.000438,24.972578,-1.2940,0.064,9.71738,9.71738
39.00,9.71269,25.014100,0.000435,24.972420,-1.2939,0.064,9.71959,9.71959
40.00,9.71375,25.014065,0.000436,24.972378,-1.2939,0.064,9.71860,9.71860
41.00,9.71382,25.014103,0.000436,24.972391,-1.2939,0.065,9.71767,9.71767
42.00,9.71351,25.014363,0.000444,24.972637,-1.2936,0.065,9.71758,9.71758
43.00,9.71360,25.014433,0.000445,24.972765,-1.2933,0.065,9.71746,9.71746
44.00,9.71413,25.014427,0.000443,24.972803,-1.2930,0.065,9.71749,9.71749
45.00,9.71517,25.014493,0.000446,24.972842,-1.2926,0.065,9.71701,9.71701
46.00,9.71581,25.014429,0.000446,24.972730,-1.2925,0.065,9.71717,9.71717
47.00,9.71672,25.014468,0.000446,24.972687,-1.2925,0.065,9.71864,9.71864
48.00,9.71692,25.014573,0.000449,24.972702,-1.2927,0.065,9.71706,9.71706
49.00,9.71663,25.014667,0.000452,24.972751,-1.2928,0.065,9.71296,9.71296
50.00,9.71695,25.014782,0.000451,24.972842,-1.2930,0.065,9.71082,9.71082
51.00,9.71692,25.014958,0.000448,24.972949,-1.2933,0.065,9.71286,9.71286
52.00,9.71639,25.014901,0.000443,24.972939,-1.2935,0.065,9.71439,9.71439
53.00,9.71568,25.014578,0.000437,24.972705,-1.2936,0.065,9.71054,9.71054
54.00,9.71593,25.014493,0.000433,24.972597,-1.2939,0.066,9.70073,9.70073
55.00,9.71493,25.014385,0.000432,24.972461,-1.2942,0.066,9.68066,9.68066
56.00,9.71428,25.014339,0.000433,24.972421,-1.2942,0.065,9.64819,9.64819
57.00,9.71473,25.014211,0.000433,24.972279,-1.2938,0.065,9.60954,9.60954
58.00,9.71144,25.014436,0.000433,24.972387,-1.2936,0.065,9.57510,9.57510
59.00,9.71050,25.014530,0.000435,24.972450,-1.2934,0.065,9.55072,9.55072
60.00,9.70952,25.014710,0.000438,24.972599,-1.2932,0.065,9.54093,9.54093
@1,0.4000,0.8, 60.051999999996 
61.00,9.71841,25.014653,0.000438,24.972533,-1.2933,0.065,9.54628,9.54628
62.00,9.71793,25.014950,0.000442,24.972754,-1.2933,0.066,9.56140,9.56140
63.00,9.69272,25.015010,0.000441,24.972796,-1.2933,0.066,9.57898,9.57898
64.00,9.66032,25.014984,0.000439,24.972698,-1.2934,0.066,9.59440,9.59440
65.00,9.60746,25.014984,0.000434,24.972667,-1.2934,0.066,9.60783,9.60783
66.00,9.55812,25.015065,0.000435,24.972789,-1.2934,0.066,9.61714,9.61714
67.00,9.52945,25.014984,0.000437,24.972728,-1.2938,0.066,9.62419,9.62419
68.00,9.52783,25.015081,0.000441,24.972786,-1.2941,0.066,9.63403,9.63403
69.00,9.53808,25.015103,0.000440,24.972881,-1.2944,0.066,9.64226,9.64226
70.00,9.55839,25.015112,0.000444,24.972914,-1.2944,0.066,9.64853,9.64853
71.00,9.58433,25.015177,0.000443,24.972841,-1.2942,0.066,9.65416,9.65416
72.00,9.60089,25.015202,0.000440,24.972745,-1.2939,0.067,9.65864,9.65864
73.00,9.60860,25.015082,0.000438,24.972635,-1.2937,0.067,9.66232,9.66232
74.00,9.61655,25.015128,0.000441,24.972636,-1.2934,0.066,9.66635,9.66635
75.00,9.62550,25.015186,0.000442,24.972586,-1.2934,0.067,9.67040,9.67040
76.00,9.63176,25.015233,0.000442,24.972624,-1.2937,0.067,9.67508,9.67508
77.00,9.63734,25.015286,0.000439,24.972668,-1.2941,0.067,9.67952,9.67952
78.00,9.64290,25.015426,0.000440,24.972738,-1.2945,0.067,9.68169,9.68169
79.00,9.64774,25.015528,0.000441,24.972731,-1.2951,0.067,9.68384,9.68384
80.00,9.65226,25.015558,0.000442,24.972738,-1.2956,0.067,9.68725,9.68725
81.00,9.65732,25.015562,0.000440,24.972687,-1.2958,0.067,9.68973,9.68973
82.00,9.66252,25.015607,0.000446,24.972722,-1.2959,0.067,9.69301,9.69301
83.00,9.66681,25.015716,0.000449,24.972774,-1.2960,0.067,9.69773,9.69773
84.00,9.67138,25.015691,0.000447,24.972736,-1.2959,0.067,9.70257,9.70257
85.00,9.67589,25.015647,0.000444,24.972646,-1.2959,0.067,9.70572,9.70572
86.00,9.67986,25.015702,0.000445,24.972674,-1.2958,0.067,9.70803,9.70803
87.00,9.68337,25.015725,0.000444,24.972638,-1.2957,0.067,9.70885,9.70885
88.00,9.68617,25.015735,0.000440,24.972611,-1.2956,0.067,9.70771,9.70771
89.00,9.68847,25.015801,0.000441,24.972641,-1.2955,0.067,9.70538,9.70538
90.00,9.69043,25.015921,0.000445,24.972781,-1.2955,0.067,9.70279,9.70279
91.00,9.69267,25.015913,0.000443,24.972759,-1.2954,0.067,9.70210,9.70210
92.00,9.69537,25.015963,0.000439,24.972832,-1.2954,0.067,9.70212,9.70212
93.00,9.69677,25.015939,0.000438,24.972814,-1.2955,0.067,9.70249,9.70249
94.00,9.69792,25.015980,0.000435,24.972850,-1.2954,0.068,9.70209,9.70209
95.00,9.69900,25.015937,0.000428,24.972742,-1.2952,0.068,9.70320,9.70320
96.00,9.70035,25.016087,0.000429,24.972830,-1.2952,0.068,9.70374,9.70374
97.00,9.70130,25.016203,0.000434,24.972772,-1.2950,0.068,9.70318,9.70318
98.00,9.70211,25.016304,0.000435,24.972790,-1.2947,0.068,9.70176,9.70176
99.00,9.70255,25.016515,0.000442,24.972850,-1.2948,0.068,9.70087,9.70087
100.00,9.70270,25.016587,0.000445,24.972826,-1.2947,0.068,9.69912,9.69912
101.00,9.70271,25.016679,0.000448,24.972883,-1.2945,0.068,9.69771,9.69771
102.00,9.70315,25.016528,0.000442,24.972790,-1.2947,0.068,9.69924,9.69924
103.00,9.70350,25.016575,0.000444,24.972746,-1.2948,0.068,9.70208,9.70208
104.00,9.70356,25.016534,0.000441,24.972727,-1.2949,0.068,9.70598,9.70598
105.00,9.70364,25.016688,0.000442,24.972847,-1.2950,0.068,9.70934,9.70934
106.00,9.70360,25.016564,0.000434,24.972672,-1.2954,0.069,9.71070,9.71070
107.00,9.70353,25.016730,0.000434,24.972789,-1.2954,0.069,9.70960,9.70960
108.00,9.70370,25.016643,0.000430,24.972730,-1.2953,0.069,9.70878,9.70878
109.00,9.70396,25.016658,0.000430,24.972744,-1.2951,0.069,9.70797,9.70797
110.00,9.70456,25.016590,0.000428,24.972665,-1.2950,0.069,9.70764,9.70764
111.00,9.70476,25.016605,0.000434,24.972664,-1.2948,0.069,9.70921,9.70921
112.00,9.70522,25.016558,0.000436,24.972569,-1.2947,0.069,9.71063,9.71063
113.00,9.70587,25.016620,0.000438,24.972629,-1.2947,0.069,9.71164,9.71164
114.00,9.70633,25.016597,0.000434,24.972553,-1.2949,0.070,9.71185,9.71185
115.00,9.70689,25.016663,0.000437,24.972584,-1.2950,0.069,9.71183,9.71183
116.00,9.70702,25.016818,0.000436,24.972671,-1.2952,0.070,9.71090,9.71090
117.00,9.70723,25.016877,0.000440,24.972696,-1.2953,0.070,9.70999,9.70999
118.00,9.70759,25.016811,0.000439,24.972586,-1.2952,0.070,9.70922,9.70922
119.00,9.70832,25.017005,0.000443,24.972719,-1.2951,0.070,9.70930,9.70930
120.00,9.70912,25.016992,0.000439,24.972680,-1.2949,0.070,9.70920,9.70920
121.00,9.70980,25.016971,0.000439,24.972702,-1.2946,0.070,9.70943,9.70943
122.00,9.71021,25.016867,0.000436,24.972606,-1.2945,0.070,9.71120,9.71120
123.00,9.71059,25.017157,0.000442,24.972883,-1.2946,0.070,9.71321,9.71321
124.00,9.71085,25.017063,0.000443,24.972801,-1.2947,0.070,9.71453,9.71453
125.00,9.71094,25.017189,0.000448,24.972923,-1.2949,0.070,9.71553,9.71553
126.00,9.71135,25.017235,0.000452,24.972883,-1.2953,0.070,9.71722,9.71722
127.00,9.71205,25.017383,0.000452,24.972985,-1.2955,0.070,9.71748,9.71748
128.00,9.71233,25.017269,0.000445,24.972804,-1.2956,0.071,9.71546,9.71546
129.00,9.71239,25.017322,0.000444,24.972772,-1.2958,0.071,9.71398,9.71398
130.00,9.71239,25.017359,0.000442,24.972753,-1.2959,0.071,9.71271,9.71271
131.00,9.71201,25.017410,0.000438,24.972773,-1.2958,0.071,9.70927,9.70927
132.00,9.71142,25.017441,0.000441,24.972795,-1.2957,0.071,9.70595,9.70595
133.00,9.71070,25.017405,0.000443,24.972706,-1.2956,0.071,9.70332,9.70332
134.00,9.71006,25.017438,0.000444,24.972756,-1.2956,0.071,9.70173,9.70173
135.00,9.70979,25.017482,0.000446,24.972728,-1.2957,0.071,9.70179,9.70179
136.00,9.71001,25.017428,0.000446,24.972660,-1.2959,0.071,9.70473,9.70473
137.00,9.71033,25.017565,0.000444,24.972686,-1.2961,0.071,9.70725,9.70725
138.00,9.71052,25.017652,0.000445,24.972719,-1.2961,0.071,9.71018,9.71018
139.00,9.71051,25.017691,0.000445,24.972669,-1.2958,0.071,9.71190,9.71190
140.00,9.71076,25.017659,0.000444,24.972595,-1.2957,0.071,9.71413,9.71413
141.00,9.71135,25.017736,0.000442,24.972569,-1.2955,0.071,9.71486,9.71486
142.00,9.71151,25.017717,0.000444,24.972489,-1.2953,0.071,9.71481,9.71481
143.00,9.71119,25.017770,0.000444,24.972531,-1.2952,0.071,9.71483,9.71483
144.00,9.71081,25.017797,0.000445,24.972560,-1.2954,0.071,9.71641,9.71641
145.00,9.71107,25.017911,0.000446,24.972698,-1.2954,0.071,9.71724,9.71724
146.00,9.71145,25.017886,0.000450,24.972706,-1.2953,0.071,9.71646,9.71646
147.00,9.71134,25.017826,0.000449,24.972653,-1.2952,0.071,9.71736,9.71736
148.00,9.71132,25.017910,0.000447,24.972649,-1.2951,0.071,9.71641,9.71641
149.00,9.71094,25.017926,0.000445,24.972621,-1.2948,0.071,9.71322,9.71322
150.00,9.71079,25.017898,0.000440,24.972569,-1.2947,0.071,9.71009,9.71009
151.00,9.71082,25.017985,0.000437,24.972656,-1.2946,0.072,9.70809,9.70809
152.00,9.71117,25.018011,0.000436,24.972652,-1.2947,0.072,9.70594,9.70594
153.00,9.71149,25.018093,0.000439,24.972749,-1.2950,0.072,9.70558,9.70558
154.00,9.71203,25.018121,0.000443,24.972725,-1.2953,0.072,9.70805,9.70805
155.00,9.71270,25.018121,0.000447,24.972704,-1.2955,0.072,9.71036,9.71036
156.00,9.71307,25.018229,0.000452,24.972769,-1.2956,0.071,9.71272,9.71272
157.00,9.71297,25.018293,0.000455,24.972832,-1.2956,0.072,9.71343,9.71343
158.00,9.71265,25.018062,0.000446,24.972579,-1.2954,0.072,9.71311,9.71311
159.00,9.71242,25.018065,0.000441,24.972526,-1.2952,0.072,9.71180,9.71180
160.00,9.71218,25.018197,0.000441,24.972496,-1.2952,0.072,9.71000,9.71000
161.00,9.71166,25.018283,0.000439,24.972470,-1.2952,0.072,9.70852,9.70852
162.00,9.71135,25.018344,0.000437,24.972487,-1.2952,0.072,9.70852,9.70852
163.00,9.71128,25.018697,0.000446,24.972770,-1.2953,0.072,9.71007,9.71007
164.00,9.71117,25.018778,0.000448,24.972827,-1.2954,0.072,9.71049,9.71049
165.00,9.71062,25.018742,0.000443,24.972816,-1.2955,0.072,9.71130,9.71130
166.00,9.71050,25.018750,0.000440,24.972778,-1.2956,0.073,9.71275,9.71275
167.00,9.71054,25.018837,0.000441,24.972855,-1.2956,0.073,9.71396,9.71396
168.00,9.71049,25.018788,0.000440,24.972810,-1.2955,0.073,9.71380,9.71380
169.00,9.71075,25.018815,0.000441,24.972826,-1.2956,0.073,9.71330,9.71330
170.00,9.71094,25.018905,0.000442,24.972886,-1.2955,0.073,9.71264,9.71264
171.00,9.71132,25.019052,0.000449,24.972988,-1.2953,0.073,9.71220,9.71220
172.00,9.71174,25.019098,0.000449,24.972956,-1.2953,0.073,9.71188,9.71188
173.00,9.71206,25.019160,0.000447,24.972941,-1.2954,0.073,9.71193,9.71193
174.00,9.71224,25.019318,0.000448,24.973064,-1.2954,0.073,9.71287,9.71287
175.00,9.71190,25.019273,0.000450,24.972976,-1.2955,0.073,9.71261,9.71261
176.00,9.71135,25.019236,0.000441,24.972915,-1.2957,0.074,9.71102,9.71102
177.00,9.71106,25.019257,0.000438,24.972843,-1.2958,0.074,9.70992,9.70992
178.00,9.71111,25.019257,0.000435,24.972797,-1.2957,0.074,9.70883,9.70883
179.00,9.71113,25.019197,0.000435,24.972682,-1.2957,0.074,9.70790,9.70790
180.00,9.71119,25.019349,0.000438,24.972761,-1.2957,0.074,9.70845,9.70845
181.00,9.71135,25.019331,0.000441,24.972741,-1.2957,0.074,9.70987,9.70987
182.00,9.71159,25.019347,0.000442,24.972784,-1.2957,0.074,9.71113,9.71113
183.00,9.71199,25.019386,0.000447,24.972783,-1.2957,0.074,9.71422,9.71422
184.00,9.71240,25.019390,0.000445,24.972725,-1.2958,0.074,9.71638,9.71638
185.00,9.71269,25.019348,0.000441,24.972660,-1.2959,0.074,9.71671,9.71671
186.00,9.71230,25.019444,0.000439,24.972684,-1.2958,0.074,9.71498,9.71498
187.00,9.71176,25.019484,0.000439,24.972668,-1.2956,0.074,9.71333,9.71333
188.00,9.71153,25.019519,0.000439,24.972691,-1.2957,0.074,9.71116,9.71116
189.00,9.71160,25.019462,0.000437,24.972644,-1.2957,0.074,9.70946,9.70946
190.00,9.71173,25.019559,0.000440,24.972722,-1.2956,0.074,9.70944,9.70944
191.00,9.71173,25.019589,0.000443,24.972740,-1.2955,0.074,9.71018,9.71018
192.00,9.71122,25.019653,0.000442,24.972753,-1.2956,0.074,9.70964,9.70964
193.00,9.71093,25.019641,0.000440,24.972693,-1.2956,0.074,9.70918,9.70918
194.00,9.71074,25.019828,0.000441,24.972833,-1.2956,0.075,9.70900,9.70900
195.00,9.71066,25.019760,0.000438,24.972766,-1.2957,0.075,9.70776,9.70776
196.00,9.71055,25.019609,0.000432,24.972630,-1.2957,0.075,9.70703,9.70703
197.00,9.71043,25.019699,0.000433,24.972672,-1.2956,0.075,9.70736,9.70736
198.00,9.71044,25.019938,0.000439,24.972862,-1.2954,0.075,9.70779,9.70779
199.00,9.71067,25.019872,0.000439,24.972817,-1.2952,0.075,9.70807,9.70807
200.00,9.71080,25.019831,0.000440,24.972772,-1.2951,0.075,9.70962,9.70962
201.00,9.71087,25.019884,0.000441,24.972804,-1.2952,0.075,9.71166,9.71166
202.00,9.71019,25.019828,0.000441,24.972745,-1.2957,0.075,9.71185,9.71185
203.00,9.70926,25.019623,0.000430,24.972543,-1.2960,0.076,9.70443,9.70443
204.00,9.70946,25.019708,0.000426,24.972542,-1.2964,0.076,9.68551,9.68551
205.00,9.70938,25.019851,0.000427,24.972629,-1.2968,0.076,9.64818,9.64818
206.00,9.70898,25.020008,0.000428,24.972668,-1.2970,0.076,9.58883,9.58883
207.00,9.70957,25.020025,0.000425,24.972671,-1.2971,0.076,9.51232,9.51232
208.00,9.70994,25.020088,0.000430,24.972724,-1.2972,0.076,9.42839,9.42839
209.00,9.71195,25.020115,0.000431,24.972704,-1.2973,0.076,9.34457,9.34457
210.00,9.71466,25.020059,0.000428,24.972561,-1.2971,0.077,9.27131,9.27131
@2,2.0001,4.0, 210.093999999997 
211.00,9.71569,25.020165,0.000432,24.972670,-1.2970,0.077,9.21479,9.21479
212.00,9.70673,25.020329,0.000434,24.972748,-1.2966,0.077,9.17436,9.17436
213.00,9.67295,25.020331,0.000431,24.972655,-1.2964,0.077,9.14416,9.14416
214.00,9.61615,25.020459,0.000430,24.972729,-1.2960,0.077,9.12397,9.12397
215.00,9.52789,25.020532,0.000431,24.972796,-1.2957,0.077,9.10934,9.10934
216.00,9.41951,25.020473,0.000428,24.972678,-1.2956,0.077,9.09905,9.09905
217.00,9.32474,25.020358,0.000428,24.972509,-1.2956,0.078,9.09603,9.09603
218.00,9.25371,25.020499,0.000435,24.972669,-1.2956,0.078,9.10582,9.10582
219.00,9.19761,25.020444,0.000436,24.972598,-1.2958,0.077,9.12676,9.12676
220.00,9.16192,25.020513,0.000436,24.972604,-1.2960,0.077,9.15931,9.15931
221.00,9.13687,25.020538,0.000433,24.972600,-1.2961,0.078,9.20235,9.20235
222.00,9.12223,25.020593,0.000436,24.972699,-1.2961,0.078,9.24864,9.24864
223.00,9.10274,25.020565,0.000435,24.972701,-1.2961,0.078,9.29263,9.29263
224.00,9.09626,25.020587,0.000434,24.972743,-1.2960,0.078,9.33351,9.33351
225.00,9.08876,25.020589,0.000432,24.972788,-1.2959,0.078,9.37062,9.37062
226.00,9.08564,25.020682,0.000437,24.972846,-1.2958,0.078,9.40250,9.40250
227.00,9.10743,25.020751,0.000433,24.972855,-1.2958,0.078,9.42915,9.42915
228.00,9.15151,25.020738,0.000429,24.972793,-1.2957,0.078,9.45272,9.45272
229.00,9.20109,25.020786,0.000429,24.972833,-1.2957,0.078,9.47360,9.47360
230.00,9.25159,25.020893,0.000433,24.972891,-1.2957,0.078,9.49161,9.49161
231.00,9.30019,25.020901,0.000433,24.972906,-1.2957,0.079,9.50745,9.50745
232.00,9.33869,25.020874,0.000433,24.972879,-1.2958,0.079,9.52388,9.52388
233.00,9.37155,25.020880,0.000433,24.972827,-1.2960,0.079,9.53936,9.53936
234.00,9.40530,25.020975,0.000438,24.972823,-1.2962,0.079,9.55355,9.55355
235.00,9.43694,25.021098,0.000439,24.972860,-1.2964,0.079,9.56615,9.56615
236.00,9.45972,25.021117,0.000438,24.972803,-1.2964,0.079,9.57909,9.57909
237.00,9.47207,25.021090,0.000439,24.972750,-1.2964,0.079,9.59124,9.59124
238.00,9.48950,25.021224,0.000441,24.972833,-1.2963,0.079,9.60231,9.60231
239.00,9.50838,25.021205,0.000436,24.972793,-1.2962,0.079,9.61096,9.61096
240.00,9.52378,25.020996,0.000433,24.972593,-1.2960,0.079,9.61900,9.61900
241.00,9.53815,25.020950,0.000434,24.972565,-1.2961,0.079,9.62691,9.62691
242.00,9.55176,25.021036,0.000437,24.972609,-1.2963,0.079,9.63421,9.63421
243.00,9.56507,25.021013,0.000437,24.972539,-1.2963,0.079,9.64002,9.64002
244.00,9.57596,25.021006,0.000438,24.972478,-1.2962,0.079,9.64462,9.64462
245.00,9.58700,25.021094,0.000438,24.972526,-1.2961,0.079,9.65034,9.65034
246.00,9.59668,25.021104,0.000438,24.972581,-1.2959,0.079,9.65373,9.65373
247.00,9.60466,25.021184,0.000438,24.972617,-1.2957,0.080,9.65684,9.65684
248.00,9.61143,25.021204,0.000437,24.972659,-1.2959,0.080,9.66000,9.66000
249.00,9.61927,25.021258,0.000439,24.972736,-1.2962,0.080,9.66397,9.66397
250.00,9.62715,25.021285,0.000437,24.972716,-1.2965,0.080,9.66580,9.66580
251.00,9.63417,25.021290,0.000437,24.972619,-1.2967,0.080,9.66837,9.66837
252.00,9.63824,25.021320,0.000439,24.972593,-1.2968,0.080,9.67105,9.67105
253.00,9.64261,25.021402,0.000445,24.972595,-1.2967,0.080,9.67391,9.67391
254.00,9.64812,25.021591,0.000447,24.972714,-1.2964,0.080,9.67683,9.67683
255.00,9.65225,25.021768,0.000450,24.972871,-1.2962,0.080,9.68085,9.68085
256.00,9.65668,25.021958,0.000454,24.972956,-1.2961,0.080,9.68497,9.68497
257.00,9.66043,25.021977,0.000451,24.972931,-1.2960,0.080,9.68698,9.68698
258.00,9.66402,25.021917,0.000449,24.972822,-1.2960,0.080,9.68860,9.68860
259.00,9.66734,25.021824,0.000449,24.972717,-1.2960,0.080,9.69048,9.69048
260.00,9.67054,25.021867,0.000448,24.972699,-1.2961,0.080,9.69106,9.69106
261.00,9.67320,25.021788,0.000444,24.972616,-1.2963,0.080,9.69047,9.69047
262.00,9.67546,25.021828,0.000445,24.972615,-1.2964,0.080,9.69115,9.69115
263.00,9.67754,25.021896,0.000441,24.972651,-1.2965,0.081,9.69229,9.69229
264.00,9.67993,25.021999,0.000441,24.972723,-1.2966,0.081,9.69345,9.69345
265.00,9.68222,25.021970,0.000442,24.972681,-1.2968,0.081,9.69515,9.69515
266.00,9.68418,25.022059,0.000445,24.972766,-1.2968,0.081,9.69708,9.69708
267.00,9.68603,25.022061,0.000444,24.972770,-1.2970,0.081,9.69804,9.69804
268.00,9.68763,25.022072,0.000444,24.972751,-1.2973,0.081,9.69923,9.69923
269.00,9.68939,25.022049,0.000443,24.972695,-1.2974,0.081,9.70036,9.70036
270.00,9.69116,25.022200,0.000444,24.972796,-1.2974,0.081,9.70140,9.70140
271.00,9.69298,25.022233,0.000444,24.972755,-1.2976,0.081,9.70260,9.70260
272.00,9.69433,25.022343,0.000440,24.972844,-1.2977,0.081,9.70316,9.70316
273.00,9.69523,25.022493,0.000443,24.972977,-1.2977,0.081,9.70252,9.70252
274.00,9.69604,25.022574,0.000443,24.973006,-1.2977,0.081,9.70153,9.70153
275.00,9.69657,25.022483,0.000441,24.972903,-1.2976,0.081,9.69909,9.69909
276.00,9.69652,25.022583,0.000439,24.972986,-1.2974,0.081,9.69541,9.69541
277.00,9.69633,25.022618,0.000440,24.972931,-1.2973,0.082,9.69331,9.69331
278.00,9.69652,25.022593,0.000438,24.972830,-1.2974,0.082,9.69289,9.69289
279.00,9.69703,25.022563,0.000436,24.972705,-1.2974,0.082,9.69417,9.69417
280.00,9.69784,25.022614,0.000437,24.972691,-1.2973,0.082,9.69763,9.69763
281.00,9.69885,25.022603,0.000440,24.972612,-1.2973,0.082,9.70235,9.70235
282.00,9.69987,25.022657,0.000442,24.972669,-1.2972,0.082,9.70703,9.70703
283.00,9.70088,25.022820,0.000442,24.972789,-1.2969,0.082,9.71044,9.71044
284.00,9.70150,25.022916,0.000442,24.972910,-1.2965,0.082,9.71079,9.71079
285.00,9.70184,25.022903,0.000438,24.972904,-1.2962,0.082,9.70962,9.70962
286.00,9.70207,25.022707,0.000428,24.972668,-1.2960,0.083,9.70849,9.70849
287.00,9.70241,25.022791,0.000430,24.972654,-1.2960,0.083,9.70662,9.70662
288.00,9.70260,25.022776,0.000436,24.972603,-1.2961,0.083,9.70729,9.70729
289.00,9.70337,25.022698,0.000438,24.972503,-1.2964,0.082,9.70961,9.70961
290.00,9.70431,25.022843,0.000447,24.972633,-1.2968,0.082,9.71170,9.71170
291.00,9.70457,25.022985,0.000453,24.972843,-1.2972,0.082,9.71215,9.71215
292.00,9.70460,25.022924,0.000453,24.972815,-1.2976,0.082,9.71179,9.71179
293.00,9.70478,25.022920,0.000446,24.972793,-1.2978,0.082,9.70904,9.70904
294.00,9.70508,25.023071,0.000446,24.972842,-1.2979,0.082,9.70694,9.70694
295.00,9.70582,25.023030,0.000445,24.972684,-1.2979,0.082,9.70620,9.70620
296.00,9.70675,25.023111,0.000447,24.972635,-1.2976,0.082,9.70630,9.70630
297.00,9.70763,25.023181,0.000448,24.972629,-1.2971,0.082,9.70625,9.70625
298.00,9.70787,25.023211,0.000449,24.972587,-1.2968,0.083,9.70472,9.70472
299.00,9.70786,25.023261,0.000448,24.972635,-1.2966,0.083,9.70402,9.70402
300.00,9.70789,25.023385,0.000447,24.972764,-1.2965,0.083,9.70433,9.70433
301.00,9.70812,25.023551,0.000447,24.972923,-1.2963,0.083,9.70588,9.70588
302.00,9.70823,25.023494,0.000442,24.972922,-1.2965,0.083,9.70797,9.70797
303.00,9.70806,25.023659,0.000442,24.973085,-1.2966,0.084,9.71065,9.71065
304.00,9.70782,25.023634,0.000441,24.973045,-1.2967,0.084,9.71058,9.71058
305.00,9.70783,25.023570,0.000437,24.972931,-1.2969,0.084,9.70956,9.70956
306.00,9.70804,25.023510,0.000438,24.972779,-1.2971,0.084,9.70811,9.70811
307.00,9.70815,25.023568,0.000446,24.972731,-1.2971,0.083,9.70679,9.70679
308.00,9.70789,25.023452,0.000447,24.972644,-1.2970,0.083,9.70572,9.70572
309.00,9.70696,25.023465,0.000448,24.972664,-1.2969,0.083,9.70620,9.70620
310.00,9.70650,25.023463,0.000447,24.972662,-1.2967,0.083,9.70727,9.70727
311.00,9.70688,25.023406,0.000443,24.972685,-1.2966,0.084,9.70798,9.70798
312.00,9.70727,25.023464,0.000442,24.972733,-1.2967,0.084,9.70884,9.70884
313.00,9.70755,25.023507,0.000443,24.972775,-1.2968,0.084,9.70966,9.70966
314.00,9.70779,25.023600,0.000445,24.972810,-1.2969,0.084,9.71067,9.71067
315.00,9.70794,25.023599,0.000446,24.972799,-1.2971,0.084,9.71066,9.71066
316.00,9.70784,25.023763,0.000447,24.972871,-1.2974,0.084,9.70862,9.70862
317.00,9.70749,25.023893,0.000445,24.972938,-1.2975,0.084,9.70620,9.70620
318.00,9.70760,25.023855,0.000440,24.972780,-1.2975,0.084,9.70549,9.70549
319.00,9.70789,25.023879,0.000438,24.972706,-1.2975,0.084,9.70380,9.70380
320.00,9.70775,25.023940,0.000432,24.972657,-1.2973,0.085,9.70334,9.70334
321.00,9.70776,25.023911,0.000432,24.972579,-1.2970,0.085,9.70599,9.70599
322.00,9.70769,25.023934,0.000434,24.972578,-1.2966,0.085,9.70907,9.70907
323.00,9.70796,25.024208,0.000442,24.972800,-1.2964,0.085,9.71181,9.71181
324.00,9.70840,25.024239,0.000444,24.972800,-1.2961,0.085,9.71372,9.71372
325.00,9.70863,25.024334,0.000446,24.972854,-1.2959,0.085,9.71309,9.71309
326.00,9.70847,25.024273,0.000440,24.972784,-1.2960,0.085,9.71088,9.71088
327.00,9.70836,25.024327,0.000439,24.972755,-1.2961,0.085,9.70957,9.70957
328.00,9.70856,25.024289,0.000437,24.972675,-1.2961,0.085,9.70815,9.70815
329.00,9.70896,25.024238,0.000434,24.972661,-1.2961,0.085,9.70810,9.70810
330.00,9.70903,25.024357,0.000439,24.972788,-1.2960,0.085,9.70840,9.70840
331.00,9.70875,25.024487,0.000444,24.972872,-1.2957,0.085,9.70919,9.70919
332.00,9.70858,25.024382,0.000441,24.972768,-1.2957,0.085,9.70927,9.70927
333.00,9.70867,25.024237,0.000439,24.972640,-1.2957,0.085,9.70987,9.70987
334.00,9.70900,25.024273,0.000439,24.972598,-1.2960,0.085,9.71060,9.71060
335.00,9.70911,25.024261,0.000438,24.972522,-1.2964,0.085,9.71174,9.71174
336.00,9.70932,25.024413,0.000440,24.972675,-1.2967,0.085,9.71234,9.71234
337.00,9.70984,25.024645,0.000445,24.972823,-1.2969,0.085,9.71238,9.71238
338.00,9.71024,25.024729,0.000444,24.972891,-1.2972,0.085,9.71212,9.71212
339.00,9.71079,25.024806,0.000442,24.972955,-1.2972,0.086,9.71185,9.71185
340.00,9.71104,25.024843,0.000444,24.972956,-1.2970,0.086,9.71056,9.71056
341.00,9.71075,25.024826,0.000446,24.972902,-1.2969,0.086,9.71007,9.71007
342.00,9.71073,25.024690,0.000444,24.972841,-1.2967,0.086,9.71189,9.71189
343.00,9.71071,25.024764,0.000448,24.972821,-1.2966,0.086,9.71221,9.71221
344.00,9.71068,25.024792,0.000451,24.972785,-1.2965,0.086,9.71286,9.71286
345.00,9.71104,25.024788,0.000451,24.972790,-1.2964,0.086,9.71406,9.71406
346.00,9.71133,25.024906,0.000454,24.972896,-1.2964,0.086,9.71427,9.71427
347.00,9.71147,25.024868,0.000454,24.972841,-1.2966,0.086,9.71225,9.71225
348.00,9.71133,25.024804,0.000447,24.972809,-1.2967,0.086,9.71062,9.71062
349.00,9.71095,25.024707,0.000446,24.972720,-1.2968,0.086,9.70786,9.70786
350.00,9.71069,25.024766,0.000446,24.972748,-1.2969,0.086,9.70595,9.70595
351.00,9.71045,25.024656,0.000440,24.972579,-1.2970,0.086,9.70466,9.70466
352.00,9.71047,25.024737,0.000442,24.972561,-1.2972,0.086,9.70424,9.70424
353.00,9.71003,25.024746,0.000443,24.972543,-1.2974,0.086,9.70220,9.70220
354.00,9.70980,25.025002,0.000445,24.972737,-1.2975,0.087,9.69282,9.69282
355.00,9.70958,25.025006,0.000443,24.972724,-1.2978,0.087,9.67062,9.67062
356.00,9.70957,25.024981,0.000440,24.972655,-1.2980,0.087,9.63421,9.63421
357.00,9.70847,25.025052,0.000439,24.972777,-1.2981,0.087,9.58524,9.58524
358.00,9.70628,25.025120,0.000439,24.972838,-1.2981,0.087,9.52810,9.52810
359.00,9.70418,25.025158,0.000436,24.972814,-1.2982,0.087,9.47090,9.47090
360.00,9.70330,25.025109,0.000430,24.972742,-1.2982,0.088,9.42126,9.42126
@3,2.0001,4.0, 360.028999999995 
361.00,9.70360,25.025229,0.000431,24.972771,-1.2983,0.088,9.38346,9.38346
362.00,9.70385,25.025291,0.000430,24.972758,-1.2984,0.088,9.35673,9.35673
363.00,9.69424,25.025488,0.000432,24.972852,-1.2986,0.088,9.33764,9.33764
364.00,9.65583,25.025508,0.000432,24.972883,-1.2988,0.088,9.32202,9.32202
365.00,9.59314,25.025536,0.000435,24.972799,-1.2990,0.088,9.30727,9.30727
366.00,9.52173,25.025566,0.000436,24.972828,-1.2990,0.088,9.29270,9.29270
367.00,9.46061,25.025546,0.000435,24.972730,-1.2989,0.088,9.27969,9.27969
368.00,9.40922,25.025514,0.000435,24.972676,-1.2988,0.088,9.27279,9.27279
369.00,9.37015,25.025475,0.000430,24.972538,-1.2986,0.088,9.27567,9.27567
370.00,9.34514,25.025596,0.000427,24.972626,-1.2985,0.089,9.29029,9.29029
371.00,9.33275,25.025586,0.000425,24.972608,-1.2985,0.089,9.31373,9.31373
372.00,9.32679,25.025594,0.000425,24.972623,-1.2983,0.089,9.34256,9.34256
373.00,9.31350,25.025641,0.000429,24.972606,-1.2983,0.089,9.37391,9.37391
374.00,9.29185,25.025703,0.000434,24.972675,-1.2983,0.089,9.40571,9.40571
375.00,9.27154,25.025732,0.000435,24.972706,-1.2982,0.089,9.43447,9.43447
376.00,9.25995,25.025833,0.000440,24.972723,-1.2981,0.089,9.46038,9.46038
377.00,9.26200,25.025927,0.000441,24.972780,-1.2980,0.089,9.48344,9.48344
378.00,9.27908,25.025891,0.000438,24.972714,-1.2978,0.089,9.50318,9.50318
379.00,9.30657,25.025854,0.000436,24.972705,-1.2975,0.089,9.52088,9.52088
380.00,9.34426,25.025919,0.000440,24.972793,-1.2973,0.089,9.53888,9.53888
381.00,9.37699,25.025828,0.000436,24.972757,-1.2972,0.089,9.55559,9.55559
382.00,9.40600,25.025911,0.000435,24.972788,-1.2970,0.089,9.57079,9.57079
383.00,9.43577,25.026013,0.000436,24.972841,-1.2970,0.090,9.58406,9.58406
384.00,9.46529,25.026019,0.000434,24.972760,-1.2972,0.090,9.59425,9.59425
385.00,9.48828,25.026034,0.000434,24.972686,-1.2972,0.090,9.60186,9.60186
386.00,9.50552,25.026282,0.000436,24.972840,-1.2972,0.090,9.60995,9.60995
387.00,9.52069,25.026380,0.000441,24.972869,-1.2974,0.090,9.61808,9.61808
388.00,9.53589,25.026419,0.000439,24.972883,-1.2976,0.090,9.62696,9.62696
389.00,9.55415,25.026556,0.000441,24.973017,-1.2977,0.090,9.63651,9.63651
390.00,9.57433,25.026541,0.000441,24.972961,-1.2977,0.090,9.64453,9.64453
391.00,9.58478,25.026556,0.000444,24.972920,-1.2978,0.090,9.65098,9.65098
392.00,9.59224,25.026612,0.000440,24.972897,-1.2977,0.090,9.65673,9.65673
393.00,9.60143,25.026749,0.000442,24.972967,-1.2975,0.090,9.66130,9.66130
394.00,9.61008,25.026813,0.000442,24.972963,-1.2972,0.090,9.66519,9.66519
395.00,9.61832,25.027009,0.000447,24.973138,-1.2970,0.090,9.66866,9.66866
396.00,9.62636,25.026981,0.000446,24.973123,-1.2968,0.090,9.67141,9.67141
397.00,9.63236,25.026883,0.000447,24.973093,-1.2966,0.090,9.67232,9.67232
398.00,9.63747,25.026813,0.000450,24.973061,-1.2964,0.090,9.67304,9.67304
399.00,9.64155,25.026776,0.000453,24.973020,-1.2964,0.090,9.67411,9.67411
400.00,9.64611,25.026681,0.000450,24.972921,-1.2967,0.090,9.67623,9.67623
401.00,9.65069,25.026776,0.000449,24.972963,-1.2969,0.091,9.67843,9.67843
402.00,9.65516,25.026704,0.000445,24.972837,-1.2971,0.091,9.68160,9.68160
403.00,9.65943,25.026784,0.000443,24.972825,-1.2972,0.091,9.68409,9.68409
404.00,9.66327,25.026735,0.000436,24.972752,-1.2973,0.091,9.68558,9.68558
405.00,9.66712,25.026789,0.000436,24.972709,-1.2972,0.091,9.68649,9.68649
406.00,9.67055,25.026775,0.000436,24.972659,-1.2973,0.091,9.68781,9.68781
407.00,9.67362,25.026977,0.000438,24.972805,-1.2975,0.091,9.68995,9.68995
408.00,9.67647,25.026865,0.000439,24.972709,-1.2977,0.091,9.69254,9.69254
409.00,9.67882,25.027058,0.000446,24.972868,-1.2979,0.091,9.69438,9.69438
410.00,9.68085,25.027085,0.000447,24.972902,-1.2981,0.091,9.69587,9.69587
411.00,9.68271,25.027052,0.000446,24.972873,-1.2981,0.091,9.69670,9.69670
412.00,9.68455,25.027030,0.000444,24.972789,-1.2980,0.091,9.69815,9.69815
413.00,9.68641,25.027132,0.000442,24.972874,-1.2978,0.092,9.69943,9.69943
414.00,9.68798,25.027106,0.000440,24.972788,-1.2976,0.092,9.70077,9.70077
415.00,9.68943,25.027087,0.000439,24.972731,-1.2974,0.092,9.70179,9.70179
416.00,9.69074,25.027204,0.000441,24.972780,-1.2972,0.092,9.70306,9.70306
417.00,9.69234,25.027339,0.000445,24.972960,-1.2973,0.092,9.70310,9.70310
418.00,9.69403,25.027446,0.000446,24.973024,-1.2973,0.092,9.70335,9.70335
419.00,9.69554,25.027606,0.000448,24.973150,-1.2973,0.092,9.70400,9.70400
420.00,9.69668,25.027633,0.000447,24.973112,-1.2973,0.092,9.70460,9.70460
421.00,9.69770,25.027582,0.000444,24.973009,-1.2975,0.092,9.70516,9.70516
422.00,9.69856,25.027527,0.000442,24.972890,-1.2976,0.092,9.70480,9.70480
423.00,9.69949,25.027430,0.000441,24.972772,-1.2977,0.092,9.70475,9.70475
424.00,9.70048,25.027298,0.000442,24.972655,-1.2977,0.092,9.70508,9.70508
425.00,9.70164,25.027279,0.000442,24.972655,-1.2976,0.092,9.70646,9.70646
426.00,9.70259,25.027394,0.000443,24.972743,-1.2974,0.092,9.70714,9.70714
427.00,9.70364,25.027453,0.000444,24.972717,-1.2974,0.092,9.71058,9.71058
428.00,9.70458,25.027548,0.000444,24.972714,-1.2975,0.092,9.71235,9.71235
429.00,9.70526,25.027587,0.000439,24.972669,-1.2977,0.092,9.71239,9.71239
430.00,9.70574,25.027741,0.000438,24.972720,-1.2981,0.093,9.71100,9.71100
431.00,9.70622,25.027799,0.000439,24.972721,-1.2984,0.093,9.71086,9.71086
432.00,9.70700,25.027840,0.000440,24.972766,-1.2985,0.093,9.71124,9.71124
433.00,9.70788,25.027931,0.000442,24.972822,-1.2984,0.093,9.71246,9.71246
434.00,9.70855,25.027958,0.000443,24.972802,-1.2983,0.093,9.71391,9.71391
435.00,9.70890,25.027938,0.000445,24.972802,-1.2980,0.093,9.71393,9.71393
436.00,9.70904,25.027924,0.000443,24.972768,-1.2979,0.093,9.71308,9.71308
437.00,9.70904,25.027904,0.000442,24.972732,-1.2977,0.093,9.70965,9.70965
438.00,9.70917,25.027863,0.000444,24.972663,-1.2975,0.093,9.70781,9.70781
439.00,9.70947,25.027923,0.000441,24.972667,-1.2976,0.093,9.70602,9.70602
440.00,9.70966,25.028020,0.000440,24.972667,-1.2978,0.093,9.70569,9.70569
441.00,9.70945,25.028144,0.000442,24.972753,-1.2978,0.093,9.70517,9.70517
442.00,9.70930,25.028264,0.000443,24.972799,-1.2978,0.093,9.70603,9.70603
443.00,9.70972,25.028364,0.000440,24.972853,-1.2978,0.093,9.70706,9.70706
444.00,9.71015,25.028426,0.000442,24.972855,-1.2978,0.093,9.70994,9.70994
445.00,9.71072,25.028329,0.000440,24.972790,-1.2979,0.093,9.71257,9.71257
446.00,9.71099,25.028371,0.000441,24.972798,-1.2983,0.093,9.71532,9.71532
447.00,9.71101,25.028345,0.000439,24.972738,-1.2985,0.093,9.71644,9.71644
448.00,9.71087,25.028361,0.000434,24.972752,-1.2988,0.094,9.71643,9.71643
449.00,9.71113,25.028412,0.000436,24.972789,-1.2988,0.094,9.71540,9.71540
450.00,9.71151,25.028521,0.000439,24.972807,-1.2988,0.094,9.71452,9.71452
451.00,9.71159,25.028525,0.000439,24.972764,-1.2986,0.094,9.71195,9.71195
452.00,9.71099,25.028676,0.000442,24.972888,-1.2984,0.094,9.71010,9.71010
453.00,9.71027,25.028686,0.000445,24.972792,-1.2984,0.094,9.70873,9.70873
454.00,9.70994,25.028692,0.000443,24.972751,-1.2984,0.094,9.70830,9.70830
455.00,9.70999,25.028795,0.000443,24.972795,-1.2986,0.094,9.70788,9.70788
456.00,9.71029,25.028707,0.000437,24.972683,-1.2988,0.094,9.70946,9.70946
457.00,9.71057,25.028656,0.000437,24.972585,-1.2991,0.094,9.71010,9.71010
458.00,9.71074,25.028686,0.000439,24.972651,-1.2992,0.094,9.71102,9.71102
459.00,9.71107,25.028646,0.000438,24.972611,-1.2990,0.095,9.71192,9.71192
460.00,9.71174,25.028673,0.000439,24.972614,-1.2988,0.095,9.71353,9.71353
461.00,9.71266,25.028756,0.000443,24.972679,-1.2987,0.094,9.71626,9.71626
462.00,9.71358,25.028758,0.000441,24.972657,-1.2985,0.095,9.71844,9.71844
463.00,9.71387,25.028931,0.000446,24.972744,-1.2984,0.095,9.71940,9.71940
464.00,9.71393,25.029133,0.000450,24.972839,-1.2986,0.094,9.71987,9.71987
465.00,9.71368,25.029202,0.000450,24.972857,-1.2985,0.094,9.71804,9.71804
466.00,9.71327,25.029295,0.000450,24.972903,-1.2983,0.095,9.71465,9.71465
467.00,9.71302,25.029376,0.000453,24.972948,-1.2982,0.095,9.71324,9.71324
468.00,9.71299,25.029247,0.000448,24.972833,-1.2979,0.095,9.71266,9.71266
469.00,9.71291,25.029160,0.000445,24.972820,-1.2977,0.095,9.71144,9.71144
470.00,9.71272,25.029163,0.000444,24.972836,-1.2977,0.095,9.71121,9.71121
471.00,9.71266,25.029102,0.000443,24.972714,-1.2978,0.095,9.71093,9.71093
472.00,9.71301,25.029131,0.000441,24.972705,-1.2978,0.095,9.71108,9.71108
473.00,9.71346,25.029280,0.000443,24.972797,-1.2980,0.095,9.71168,9.71168
474.00,9.71377,25.029264,0.000444,24.972710,-1.2980,0.095,9.71219,9.71219
475.00,9.71395,25.029300,0.000448,24.972729,-1.2979,0.095,9.71335,9.71335
476.00,9.71413,25.029364,0.000449,24.972744,-1.2978,0.095,9.71519,9.71519
477.00,9.71456,25.029330,0.000444,24.972706,-1.2977,0.095,9.71662,9.71662
478.00,9.71494,25.029281,0.000439,24.972613,-1.2976,0.095,9.71612,9.71612
479.00,9.71486,25.029396,0.000438,24.972667,-1.2976,0.095,9.71545,9.71545
480.00,9.71456,25.029468,0.000434,24.972676,-1.2978,0.096,9.71484,9.71484
481.00,9.71411,25.029422,0.000434,24.972590,-1.2980,0.096,9.71439,9.71439
482.00,9.71355,25.029568,0.000440,24.972680,-1.2981,0.096,9.71206,9.71206
483.00,9.71297,25.029560,0.000442,24.972680,-1.2984,0.096,9.71064,9.71064
484.00,9.71270,25.029578,0.000444,24.972717,-1.2987,0.096,9.71136,9.71136
485.00,9.71278,25.029561,0.000444,24.972650,-1.2987,0.096,9.71292,9.71292
486.00,9.71355,25.029765,0.000445,24.972863,-1.2987,0.096,9.71515,9.71515
487.00,9.71399,25.029760,0.000440,24.972812,-1.2988,0.096,9.71628,9.71628
488.00,9.71394,25.029748,0.000437,24.972726,-1.2988,0.096,9.71715,9.71715
489.00,9.71386,25.029880,0.000436,24.972751,-1.2987,0.097,9.71626,9.71626
490.00,9.71383,25.029983,0.000437,24.972813,-1.2988,0.097,9.71441,9.71441
491.00,9.71395,25.029948,0.000438,24.972711,-1.2989,0.097,9.71151,9.71151
492.00,9.71405,25.029948,0.000439,24.972661,-1.2990,0.097,9.71129,9.71129
493.00,9.71406,25.030134,0.000444,24.972794,-1.2991,0.097,9.71218,9.71218
494.00,9.71405,25.030201,0.000445,24.972803,-1.2989,0.097,9.71345,9.71345
495.00,9.71421,25.030221,0.000446,24.972717,-1.2988,0.097,9.71478,9.71478
496.00,9.71414,25.030236,0.000448,24.972712,-1.2988,0.097,9.71481,9.71481
497.00,9.71364,25.030272,0.000449,24.972690,-1.2987,0.097,9.71384,9.71384
498.00,9.71325,25.030213,0.000447,24.972663,-1.2985,0.097,9.71264,9.71264
499.00,9.71306,25.030146,0.000444,24.972599,-1.2986,0.097,9.71092,9.71092
500.00,9.71292,25.030102,0.000439,24.972616,-1.2986,0.097,9.70966,9.70966
501.00,9.71298,25.030184,0.000438,24.972642,-1.2985,0.097,9.71094,9.71094
502.00,9.71327,25.030255,0.000437,24.972716,-1.2984,0.097,9.71319,9.71319
503.00,9.71323,25.030361,0.000436,24.972737,-1.2985,0.097,9.71247,9.71247
504.00,9.71219,25.030434,0.000437,24.972732,-1.2984,0.098,9.70769,9.70769
505.00,9.71202,25.030472,0.000433,24.972705,-1.2982,0.098,9.69581,9.69581
506.00,9.71249,25.030499,0.000432,24.972688,-1.2979,0.098,9.67427,9.67427
507.00,9.71217,25.030458,0.000436,24.972647,-1.2977,0.098,9.64501,9.64501
508.00,9.71078,25.030445,0.000435,24.972609,-1.2972,0.098,9.61149,9.61149
509.00,9.71037,25.030467,0.000431,24.972689,-1.2969,0.098,9.57848,9.57848
510.00,9.71085,25.030440,0.000432,24.972679,-1.2969,0.098,9.55016,9.55016
@4,2.0001,4.0, 510.069000000003 
511.00,9.71697,25.030407,0.000429,24.972677,-1.2970,0.098,9.52905,9.52905
512.00,9.71649,25.030515,0.000422,24.972720,-1.2972,0.099,9.51466,9.51466
513.00,9.70678,25.030556,0.000423,24.972746,-1.2975,0.099,9.50521,9.50521
514.00,9.68402,25.030676,0.000427,24.972779,-1.2979,0.099,9.49744,9.49744
515.00,9.64942,25.030826,0.000432,24.972797,-1.2979,0.099,9.49040,9.49040
516.00,9.60953,25.030861,0.000433,24.972757,-1.2980,0.099,9.48333,9.48333
517.00,9.57425,25.030718,0.000430,24.972606,-1.2979,0.099,9.47785,9.47785
518.00,9.54026,25.030729,0.000428,24.972523,-1.2977,0.099,9.47667,9.47667
519.00,9.51963,25.030658,0.000429,24.972408,-1.2977,0.099,9.48096,9.48096
520.00,9.51042,25.030684,0.000427,24.972490,-1.2976,0.099,9.49082,9.49082
521.00,9.50470,25.030733,0.000426,24.972521,-1.2976,0.099,9.50521,9.50521
522.00,9.49994,25.030915,0.000430,24.972610,-1.2979,0.099,9.52074,9.52074
523.00,9.49233,25.030998,0.000434,24.972690,-1.2981,0.099,9.53645,9.53645
524.00,9.48020,25.031109,0.000433,24.972773,-1.2982,0.100,9.55253,9.55253
525.00,9.47281,25.031205,0.000433,24.972820,-1.2984,0.100,9.56788,9.56788
526.00,9.46869,25.031288,0.000433,24.972839,-1.2987,0.100,9.58157,9.58157
527.00,9.47497,25.031304,0.000433,24.972833,-1.2988,0.100,9.59454,9.59454
528.00,9.48706,25.031285,0.000428,24.972807,-1.2988,0.100,9.60737,9.60737
529.00,9.50315,25.031214,0.000427,24.972718,-1.2989,0.100,9.61897,9.61897
530.00,9.52117,25.031172,0.000428,24.972618,-1.2988,0.100,9.62822,9.62822
531.00,9.53666,25.031186,0.000429,24.972610,-1.2988,0.100,9.63657,9.63657
532.00,9.55182,25.031130,0.000427,24.972537,-1.2987,0.100,9.64405,9.64405
533.00,9.56721,25.031222,0.000432,24.972577,-1.2985,0.100,9.64890,9.64890
534.00,9.58099,25.031270,0.000434,24.972578,-1.2984,0.100,9.65309,9.65309
535.00,9.59306,25.031309,0.000434,24.972624,-1.2984,0.101,9.65792,9.65792
536.00,9.60341,25.031408,0.000433,24.972658,-1.2984,0.101,9.66250,9.66250
537.00,9.61172,25.031557,0.000438,24.972734,-1.2984,0.101,9.66654,9.66654
538.00,9.61942,25.031559,0.000439,24.972682,-1.2985,0.101,9.67061,9.67061
539.00,9.62639,25.031523,0.000438,24.972660,-1.2985,0.101,9.67418,9.67418
540.00,9.63235,25.031606,0.000442,24.972749,-1.2985,0.101,9.67680,9.67680
541.00,9.63903,25.031590,0.000445,24.972762,-1.2983,0.100,9.67948,9.67948
542.00,9.64541,25.031596,0.000445,24.972791,-1.2982,0.101,9.68364,9.68364
543.00,9.65219,25.031669,0.000444,24.972847,-1.2981,0.101,9.68919,9.68919
544.00,9.65801,25.031840,0.000444,24.972914,-1.2981,0.101,9.69650,9.69650
545.00,9.66398,25.031871,0.000438,24.972829,-1.2981,0.101,9.70190,9.70190
546.00,9.66861,25.031959,0.000437,24.972820,-1.2981,0.102,9.70454,9.70454
547.00,9.67267,25.032033,0.000439,24.972838,-1.2980,0.102,9.70428,9.70428
548.00,9.67629,25.032032,0.000436,24.972839,-1.2979,0.102,9.70282,9.70282
549.00,9.67922,25.031957,0.000435,24.972744,-1.2979,0.102,9.69853,9.69853
550.00,9.68257,25.031935,0.000440,24.972709,-1.2980,0.102,9.69581,9.69581
551.00,9.68613,25.031986,0.000442,24.972725,-1.2982,0.102,9.69577,9.69577
552.00,9.68973,25.032131,0.000441,24.972800,-1.2984,0.102,9.69731,9.69731
553.00,9.69119,25.032211,0.000446,24.972791,-1.2985,0.102,9.69936,9.69936
554.00,9.69247,25.032244,0.000445,24.972782,-1.2987,0.102,9.70213,9.70213
555.00,9.69436,25.032350,0.000443,24.972798,-1.2990,0.102,9.70501,9.70501
556.00,9.69609,25.032388,0.000443,24.972798,-1.2989,0.102,9.70741,9.70741
557.00,9.69760,25.032290,0.000440,24.972687,-1.2990,0.102,9.70825,9.70825
558.00,9.69910,25.032236,0.000433,24.972612,-1.2990,0.102,9.70808,9.70808
559.00,9.70058,25.032178,0.000435,24.972578,-1.2990,0.102,9.70848,9.70848
560.00,9.70230,25.032063,0.000437,24.972471,-1.2989,0.102,9.71030,9.71030
561.00,9.70404,25.031850,0.000431,24.972320,-1.2987,0.102,9.71119,9.71119
562.00,9.70520,25.031777,0.000429,24.972308,-1.2986,0.102,9.71287,9.71287
563.00,9.70609,25.031769,0.000435,24.972255,-1.2984,0.102,9.71480,9.71480
564.00,9.70623,25.031963,0.000440,24.972376,-1.2981,0.102,9.71537,9.71537
565.00,9.70609,25.031946,0.000436,24.972364,-1.2978,0.103,9.71318,9.71318
566.00,9.70614,25.032033,0.000434,24.972356,-1.2977,0.103,9.71085,9.71085
567.00,9.70648,25.032179,0.000438,24.972434,-1.2977,0.103,9.70825,9.70825
568.00,9.70681,25.032355,0.000439,24.972581,-1.2978,0.103,9.70627,9.70627
569.00,9.70755,25.032292,0.000435,24.972516,-1.2979,0.103,9.70647,9.70647
570.00,9.70867,25.032353,0.000437,24.972531,-1.2979,0.103,9.70837,9.70837
571.00,9.70957,25.032491,0.000444,24.972600,-1.2977,0.103,9.71012,9.71012
572.00,9.71014,25.032551,0.000446,24.972597,-1.2974,0.103,9.71232,9.71232
573.00,9.71072,25.032584,0.000448,24.972572,-1.2970,0.103,9.71476,9.71476
574.00,9.71136,25.032646,0.000447,24.972596,-1.2970,0.103,9.71649,9.71649
575.00,9.71209,25.032707,0.000447,24.972701,-1.2971,0.103,9.71747,9.71747
576.00,9.71242,25.032751,0.000447,24.972772,-1.2971,0.103,9.71766,9.71766
577.00,9.71273,25.032741,0.000445,24.972709,-1.2973,0.103,9.71891,9.71891
578.00,9.71342,25.032718,0.000440,24.972670,-1.2976,0.103,9.71911,9.71911
579.00,9.71405,25.032788,0.000441,24.972689,-1.2976,0.104,9.71859,9.71859
580.00,9.71428,25.032865,0.000445,24.972635,-1.2974,0.104,9.71815,9.71815
581.00,9.71430,25.032857,0.000446,24.972597,-1.2975,0.104,9.71847,9.71847
582.00,9.71425,25.032924,0.000447,24.972622,-1.2975,0.103,9.71742,9.71742
583.00,9.71431,25.032993,0.000449,24.972650,-1.2975,0.103,9.71756,9.71756
584.00,9.71451,25.033019,0.000449,24.972669,-1.2974,0.103,9.71682,9.71682
585.00,9.71483,25.033137,0.000448,24.972802,-1.2977,0.104,9.71660,9.71660
586.00,9.71534,25.033162,0.000446,24.972812,-1.2978,0.104,9.71589,9.71589
587.00,9.71567,25.033131,0.000446,24.972756,-1.2979,0.104,9.71523,9.71523
588.00,9.71621,25.033193,0.000447,24.972734,-1.2980,0.104,9.71435,9.71435
589.00,9.71651,25.033190,0.000450,24.972622,-1.2981,0.104,9.71419,9.71419
590.00,9.71647,25.033227,0.000450,24.972525,-1.2981,0.104,9.71332,9.71332
591.00,9.71633,25.033337,0.000449,24.972512,-1.2982,0.104,9.71337,9.71337
592.00,9.71640,25.033603,0.000451,24.972704,-1.2982,0.104,9.71462,9.71462
593.00,9.71674,25.033500,0.000446,24.972610,-1.2981,0.104,9.71664,9.71664
594.00,9.71699,25.033662,0.000444,24.972749,-1.2980,0.104,9.71819,9.71819
595.00,9.71686,25.033463,0.000439,24.972593,-1.2978,0.104,9.71905,9.71905
596.00,9.71673,25.033543,0.000441,24.972677,-1.2976,0.104,9.71896,9.71896
597.00,9.71644,25.033297,0.000437,24.972510,-1.2975,0.104,9.71751,9.71751
598.00,9.71599,25.033384,0.000439,24.972578,-1.2976,0.104,9.71493,9.71493
599.00,9.71564,25.033440,0.000440,24.972652,-1.2977,0.105,9.71246,9.71246
600.00,9.71525,25.033554,0.000441,24.972691,-1.2979,0.105,9.71139,9.71139
601.00,9.71518,25.033656,0.000441,24.972744,-1.2981,0.105,9.71282,9.71282
602.00,9.71541,25.033810,0.000444,24.972780,-1.2984,0.105,9.71489,9.71489
603.00,9.71573,25.033887,0.000439,24.972845,-1.2984,0.105,9.71739,9.71739
604.00,9.71596,25.033864,0.000437,24.972766,-1.2984,0.105,9.71925,9.71925
605.00,9.71608,25.033951,0.000438,24.972844,-1.2985,0.105,9.72057,9.72057
606.00,9.71619,25.034001,0.000442,24.972833,-1.2982,0.105,9.72028,9.72028
607.00,9.71655,25.033998,0.000443,24.972821,-1.2979,0.105,9.71984,9.71984
608.00,9.71681,25.034119,0.000452,24.972837,-1.2979,0.105,9.71862,9.71862
609.00,9.71688,25.034086,0.000454,24.972805,-1.2980,0.105,9.71771,9.71771
610.00,9.71702,25.034319,0.000460,24.972990,-1.2980,0.105,9.71755,9.71755
611.00,9.71709,25.034157,0.000453,24.972891,-1.2981,0.105,9.71603,9.71603
612.00,9.71705,25.034165,0.000452,24.972882,-1.2982,0.105,9.71639,9.71639
613.00,9.71723,25.033989,0.000446,24.972767,-1.2983,0.106,9.71774,9.71774
614.00,9.71713,25.034030,0.000443,24.972779,-1.2984,0.106,9.71855,9.71855
615.00,9.71683,25.033881,0.000441,24.972635,-1.2984,0.106,9.71742,9.71742
616.00,9.71673,25.033998,0.000441,24.972667,-1.2984,0.106,9.71799,9.71799
617.00,9.71686,25.033991,0.000440,24.972623,-1.2982,0.106,9.71696,9.71696
618.00,9.71712,25.033979,0.000444,24.972604,-1.2979,0.106,9.71512,9.71512
619.00,9.71728,25.034011,0.000447,24.972579,-1.2974,0.106,9.71399,9.71399
620.00,9.71744,25.034103,0.000447,24.972603,-1.2970,0.106,9.71449,9.71449
621.00,9.71746,25.034063,0.000449,24.972559,-1.2967,0.106,9.71522,9.71522
622.00,9.71734,25.034128,0.000451,24.972632,-1.2966,0.106,9.71610,9.71610
623.00,9.71742,25.034279,0.000449,24.972733,-1.2967,0.106,9.71836,9.71836
624.00,9.71748,25.034264,0.000448,24.972711,-1.2968,0.106,9.71939,9.71939
625.00,9.71721,25.034121,0.000450,24.972614,-1.2970,0.106,9.71860,9.71860
626.00,9.71685,25.034140,0.000449,24.972621,-1.2974,0.106,9.71771,9.71771
627.00,9.71662,25.034137,0.000448,24.972530,-1.2977,0.106,9.71665,9.71665
628.00,9.71634,25.034166,0.000447,24.972506,-1.2979,0.106,9.71365,9.71365
629.00,9.71619,25.034232,0.000445,24.972538,-1.2981,0.106,9.71267,9.71267
630.00,9.71600,25.034275,0.000440,24.972493,-1.2982,0.107,9.71288,9.71288
631.00,9.71601,25.034233,0.000437,24.972400,-1.2981,0.107,9.71437,9.71437
632.00,9.71647,25.034303,0.000433,24.972439,-1.2980,0.107,9.71597,9.71597
633.00,9.71626,25.034363,0.000434,24.972404,-1.2981,0.107,9.71706,9.71706
634.00,9.71594,25.034413,0.000435,24.972372,-1.2981,0.107,9.71749,9.71749
635.00,9.71588,25.034597,0.000441,24.972435,-1.2980,0.107,9.71732,9.71732
636.00,9.71571,25.034782,0.000445,24.972516,-1.2979,0.107,9.71551,9.71551
637.00,9.71567,25.034909,0.000447,24.972617,-1.2978,0.107,9.71380,9.71380
638.00,9.71570,25.034952,0.000450,24.972670,-1.2978,0.107,9.71418,9.71418
639.00,9.71582,25.035017,0.000452,24.972677,-1.2980,0.107,9.71374,9.71374
640.00,9.71581,25.035059,0.000447,24.972726,-1.2980,0.107,9.71443,9.71443
641.00,9.71593,25.035034,0.000443,24.972717,-1.2980,0.107,9.71681,9.71681
642.00,9.71626,25.035042,0.000444,24.972663,-1.2978,0.107,9.71856,9.71856
643.00,9.71612,25.035073,0.000443,24.972680,-1.2977,0.107,9.71868,9.71868
644.00,9.71570,25.035076,0.000442,24.972683,-1.2975,0.107,9.71841,9.71841
645.00,9.71557,25.034995,0.000444,24.972591,-1.2977,0.107,9.71806,9.71806
646.00,9.71571,25.035044,0.000442,24.972595,-1.2980,0.107,9.71619,9.71619
647.00,9.71566,25.035037,0.000441,24.972515,-1.2984,0.107,9.71418,9.71418
648.00,9.71568,25.035151,0.000443,24.972550,-1.2987,0.107,9.71316,9.71316
649.00,9.71580,25.035304,0.000446,24.972666,-1.2988,0.107,9.71401,9.71401
650.00,9.71609,25.035501,0.000447,24.972785,-1.2986,0.107,9.71531,9.71531
651.00,9.71634,25.035637,0.000448,24.972817,-1.2984,0.107,9.71671,9.71671
652.00,9.71601,25.035716,0.000447,24.972815,-1.2982,0.108,9.71829,9.71829
653.00,9.71602,25.035731,0.000443,24.972791,-1.2979,0.108,9.71814,9.71814
654.00,9.71656,25.035636,0.000437,24.972664,-1.2978,0.108,9.71524,9.71524
655.00,9.71676,25.035649,0.000435,24.972707,-1.2977,0.108,9.70728,9.70728
656.00,9.71678,25.035611,0.000432,24.972709,-1.2975,0.109,9.69433,9.69433
657.00,9.71567,25.035584,0.000430,24.972727,-1.2972,0.109,9.67703,9.67703
658.00,9.71582,25.035556,0.000426,24.972661,-1.2972,0.109,9.65796,9.65796
659.00,9.71686,25.035605,0.000426,24.972690,-1.2970,0.109,9.63870,9.63870
660.00,9.71970,25.035560,0.000422,24.972610,-1.2970,0.110,9.62260,9.62260
@5,2.0001,4.0, 660.005999999994 
661.00,9.72067,25.035586,0.000427,24.972598,-1.2971,0.110,9.61132,9.61132
662.00,9.71814,25.035663,0.000429,24.972567,-1.2971,0.110,9.60455,9.60455
663.00,9.71039,25.035719,0.000432,24.972586,-1.2970,0.109,9.60164,9.60164
664.00,9.70078,25.035824,0.000434,24.972631,-1.2970,0.109,9.60114,9.60114
665.00,9.68100,25.035873,0.000436,24.972606,-1.2968,0.109,9.60157,9.60157
666.00,9.65582,25.035875,0.000436,24.972592,-1.2970,0.110,9.60191,9.60191
667.00,9.63331,25.035769,0.000434,24.972618,-1.2973,0.110,9.60234,9.60234
668.00,9.61927,25.035744,0.000434,24.972627,-1.2974,0.110,9.60393,9.60393
669.00,9.61142,25.035649,0.000430,24.972571,-1.2975,0.110,9.60721,9.60721
670.00,9.60846,25.035676,0.000432,24.972613,-1.2975,0.110,9.61375,9.61375
671.00,9.60723,25.035702,0.000432,24.972643,-1.2974,0.110,9.62231,9.62231
672.00,9.60630,25.035857,0.000435,24.972716,-1.2971,0.110,9.63235,9.63235
673.00,9.60664,25.036035,0.000437,24.972855,-1.2968,0.110,9.64192,9.64192
674.00,9.60709,25.036153,0.000440,24.972858,-1.2966,0.110,9.65077,9.65077
675.00,9.60910,25.036240,0.000441,24.972921,-1.2964,0.110,9.65696,9.65696
676.00,9.61257,25.036213,0.000441,24.972814,-1.2963,0.110,9.66196,9.66196
677.00,9.61711,25.036298,0.000446,24.972887,-1.2964,0.110,9.66554,9.66554
678.00,9.62250,25.036273,0.000445,24.972818,-1.2965,0.110,9.66815,9.66815
679.00,9.62684,25.036295,0.000444,24.972819,-1.2967,0.110,9.67220,9.67220
680.00,9.63267,25.036220,0.000440,24.972683,-1.2970,0.111,9.67604,9.67604
681.00,9.63798,25.036259,0.000438,24.972696,-1.2972,0.111,9.67959,9.67959
682.00,9.64339,25.036261,0.000433,24.972580,-1.2972,0.111,9.68406,9.68406
683.00,9.64833,25.036222,0.000430,24.972469,-1.2973,0.111,9.68870,9.68870
684.00,9.65322,25.036314,0.000433,24.972492,-1.2975,0.111,9.69118,9.69118
685.00,9.65815,25.036596,0.000441,24.972699,-1.2974,0.111,9.69369,9.69369
686.00,9.66308,25.036806,0.000446,24.972800,-1.2974,0.111,9.69585,9.69585
687.00,9.66808,25.036836,0.000445,24.972847,-1.2976,0.111,9.69798,9.69798
688.00,9.67291,25.036990,0.000448,24.972976,-1.2978,0.111,9.69907,9.69907
689.00,9.67680,25.036875,0.000444,24.972841,-1.2976,0.111,9.69922,9.69922
690.00,9.67992,25.036767,0.000441,24.972745,-1.2975,0.112,9.69927,9.69927
691.00,9.68280,25.036668,0.000438,24.972650,-1.2974,0.112,9.69955,9.69955
692.00,9.68560,25.036663,0.000439,24.972611,-1.2973,0.112,9.70052,9.70052
693.00,9.68837,25.036648,0.000438,24.972570,-1.2971,0.112,9.70301,9.70301
694.00,9.69099,25.036758,0.000439,24.972684,-1.2971,0.112,9.70633,9.70633
695.00,9.69347,25.036737,0.000439,24.972578,-1.2970,0.112,9.70988,9.70988
696.00,9.69593,25.036739,0.000440,24.972594,-1.2970,0.112,9.71364,9.71364
697.00,9.69829,25.036751,0.000441,24.972557,-1.2969,0.112,9.71548,9.71548
698.00,9.70066,25.036771,0.000444,24.972541,-1.2970,0.112,9.71652,9.71652
699.00,9.70266,25.036755,0.000445,24.972485,-1.2969,0.112,9.71706,9.71706
700.00,9.70414,25.036862,0.000445,24.972624,-1.2969,0.112,9.71636,9.71636
701.00,9.70521,25.037000,0.000444,24.972670,-1.2968,0.112,9.71370,9.71370
702.00,9.70626,25.037081,0.000448,24.972720,-1.2965,0.112,9.71292,9.71292
703.00,9.70718,25.037054,0.000447,24.972663,-1.2963,0.112,9.71234,9.71234
704.00,9.70838,25.037209,0.000446,24.972777,-1.2963,0.112,9.71345,9.71345
705.00,9.70961,25.037136,0.000444,24.972639,-1.2962,0.112,9.71511,9.71511
706.00,9.71052,25.036908,0.000441,24.972409,-1.2963,0.112,9.71651,9.71651
707.00,9.71097,25.036874,0.000440,24.972351,-1.2965,0.112,9.71567,9.71567
708.00,9.71141,25.036979,0.000439,24.972403,-1.2966,0.112,9.71516,9.71516
709.00,9.71206,25.036916,0.000440,24.972294,-1.2966,0.112,9.71299,9.71299
710.00,9.71277,25.037041,0.000441,24.972367,-1.2965,0.113,9.71133,9.71133
711.00,9.71359,25.037312,0.000443,24.972620,-1.2963,0.113,9.71212,9.71212
712.00,9.71422,25.037411,0.000443,24.972658,-1.2962,0.113,9.71352,9.71352
713.00,9.71456,25.037475,0.000445,24.972719,-1.2960,0.113,9.71505,9.71505
714.00,9.71496,25.037589,0.000447,24.972857,-1.2958,0.113,9.71687,9.71687
715.00,9.71515,25.037601,0.000449,24.972884,-1.2959,0.113,9.71793,9.71793
716.00,9.71518,25.037561,0.000450,24.972804,-1.2959,0.113,9.71857,9.71857
717.00,9.71544,25.037585,0.000447,24.972814,-1.2960,0.113,9.72038,9.72038
718.00,9.71591,25.037447,0.000446,24.972711,-1.2960,0.113,9.72200,9.72200
719.00,9.71644,25.037463,0.000445,24.972703,-1.2962,0.113,9.72343,9.72343
720.00,9.71694,25.037319,0.000441,24.972573,-1.2963,0.113,9.72445,9.72445
721.00,9.71746,25.037463,0.000443,24.972666,-1.2965,0.114,9.72407,9.72407
722.00,9.71820,25.037485,0.000446,24.972670,-1.2967,0.114,9.72476,9.72476
723.00,9.71878,25.037584,0.000447,24.972685,-1.2968,0.114,9.72307,9.72307
724.00,9.71875,25.037596,0.000444,24.972625,-1.2970,0.114,9.72137,9.72137
725.00,9.71867,25.037746,0.000445,24.972689,-1.2970,0.114,9.72126,9.72126
726.00,9.71888,25.037741,0.000445,24.972678,-1.2968,0.114,9.72168,9.72168
727.00,9.71931,25.037773,0.000444,24.972677,-1.2966,0.114,9.71960,9.71960
728.00,9.71971,25.037841,0.000444,24.972705,-1.2967,0.114,9.71951,9.71951
729.00,9.72015,25.037873,0.000445,24.972652,-1.2966,0.114,9.72024,9.72024
730.00,9.72083,25.037936,0.000451,24.972634,-1.2966,0.114,9.72113,9.72113
731.00,9.72151,25.037860,0.000447,24.972495,-1.2969,0.114,9.72284,9.72284
732.00,9.72191,25.037862,0.000445,24.972402,-1.2970,0.114,9.72348,9.72348
733.00,9.72197,25.037928,0.000441,24.972331,-1.2969,0.114,9.72295,9.72295
734.00,9.72176,25.037962,0.000443,24.972355,-1.2967,0.114,9.72156,9.72156
735.00,9.72160,25.038073,0.000442,24.972470,-1.2965,0.114,9.71979,9.71979
736.00,9.72174,25.038186,0.000443,24.972607,-1.2962,0.115,9.71850,9.71850
737.00,9.72177,25.038279,0.000445,24.972763,-1.2960,0.115,9.71894,9.71894
738.00,9.72150,25.038308,0.000451,24.972841,-1.2959,0.114,9.71937,9.71937
739.00,9.72097,25.038272,0.000451,24.972820,-1.2960,0.114,9.71955,9.71955
740.00,9.72044,25.038147,0.000448,24.972653,-1.2961,0.115,9.71887,9.71887
741.00,9.72024,25.038256,0.000452,24.972656,-1.2961,0.114,9.71793,9.71793
742.00,9.72006,25.038250,0.000451,24.972532,-1.2962,0.115,9.71705,9.71705
743.00,9.71973,25.038374,0.000452,24.972574,-1.2963,0.115,9.71763,9.71763
744.00,9.72003,25.038383,0.000448,24.972532,-1.2965,0.115,9.71919,9.71919
745.00,9.72022,25.038542,0.000451,24.972662,-1.2966,0.115,9.72147,9.72147
746.00,9.72062,25.038542,0.000450,24.972638,-1.2968,0.115,9.72413,9.72413
747.00,9.72111,25.038563,0.000453,24.972702,-1.2968,0.115,9.72599,9.72599
748.00,9.72149,25.038479,0.000449,24.972645,-1.2966,0.115,9.72610,9.72610
749.00,9.72151,25.038643,0.000454,24.972743,-1.2964,0.115,9.72545,9.72545
750.00,9.72125,25.038668,0.000454,24.972718,-1.2963,0.115,9.72410,9.72410
751.00,9.72092,25.038669,0.000451,24.972735,-1.2963,0.115,9.72274,9.72274
752.00,9.72082,25.038685,0.000447,24.972697,-1.2964,0.115,9.72125,9.72125
753.00,9.72080,25.038786,0.000449,24.972758,-1.2964,0.115,9.72028,9.72028
754.00,9.72097,25.038844,0.000450,24.972804,-1.2963,0.115,9.72061,9.72061
755.00,9.72142,25.038954,0.000451,24.972886,-1.2962,0.116,9.72150,9.72150
756.00,9.72146,25.038787,0.000446,24.972684,-1.2960,0.116,9.72100,9.72100
757.00,9.72148,25.038828,0.000445,24.972681,-1.2958,0.116,9.72164,9.72164
758.00,9.72146,25.038842,0.000445,24.972654,-1.2956,0.116,9.72182,9.72182
759.00,9.72152,25.038792,0.000443,24.972565,-1.2955,0.116,9.72130,9.72130
760.00,9.72167,25.038763,0.000441,24.972458,-1.2955,0.116,9.72014,9.72014
761.00,9.72191,25.038999,0.000442,24.972624,-1.2953,0.116,9.72036,9.72036
762.00,9.72212,25.039062,0.000442,24.972664,-1.2952,0.116,9.72005,9.72005
763.00,9.72221,25.039042,0.000440,24.972643,-1.2953,0.116,9.72016,9.72016
764.00,9.72193,25.039030,0.000440,24.972680,-1.2955,0.117,9.71990,9.71990
765.00,9.72176,25.038968,0.000439,24.972656,-1.2956,0.116,9.72090,9.72090
766.00,9.72166,25.038985,0.000446,24.972663,-1.2957,0.116,9.72228,9.72228
767.00,9.72157,25.038934,0.000441,24.972557,-1.2959,0.116,9.72304,9.72304
768.00,9.72152,25.039007,0.000443,24.972554,-1.2959,0.116,9.72424,9.72424
769.00,9.72180,25.039002,0.000440,24.972480,-1.2959,0.116,9.72616,9.72616
770.00,9.72222,25.039072,0.000440,24.972533,-1.2961,0.117,9.72710,9.72710
771.00,9.72242,25.039057,0.000436,24.972476,-1.2961,0.117,9.72567,9.72567
772.00,9.72225,25.039124,0.000440,24.972493,-1.2959,0.117,9.72427,9.72427
773.00,9.72222,25.039135,0.000441,24.972498,-1.2958,0.117,9.72261,9.72261
774.00,9.72196,25.039268,0.000442,24.972546,-1.2958,0.117,9.71965,9.71965
775.00,9.72169,25.039300,0.000444,24.972486,-1.2957,0.117,9.71878,9.71878
776.00,9.72180,25.039340,0.000444,24.972461,-1.2957,0.117,9.71895,9.71895
777.00,9.72161,25.039399,0.000441,24.972541,-1.2958,0.117,9.71847,9.71847
778.00,9.72145,25.039315,0.000435,24.972399,-1.2960,0.117,9.71923,9.71923
779.00,9.72159,25.039341,0.000433,24.972383,-1.2961,0.117,9.72069,9.72069
780.00,9.72166,25.039373,0.000433,24.972433,-1.2960,0.117,9.72008,9.72008
781.00,9.72167,25.039448,0.000437,24.972517,-1.2959,0.118,9.71943,9.71943
782.00,9.72148,25.039537,0.000440,24.972535,-1.2957,0.118,9.71994,9.71994
783.00,9.72151,25.039626,0.000444,24.972588,-1.2955,0.117,9.72076,9.72076
784.00,9.72199,25.039607,0.000445,24.972562,-1.2955,0.117,9.72228,9.72228
785.00,9.72231,25.039605,0.000443,24.972498,-1.2956,0.117,9.72350,9.72350
786.00,9.72239,25.039640,0.000444,24.972501,-1.2955,0.117,9.72556,9.72556
787.00,9.72253,25.039678,0.000442,24.972513,-1.2956,0.118,9.72773,9.72773
788.00,9.72279,25.039718,0.000445,24.972562,-1.2956,0.118,9.72892,9.72892
789.00,9.72284,25.039702,0.000443,24.972558,-1.2954,0.118,9.72805,9.72805
790.00,9.72252,25.039697,0.000442,24.972628,-1.2952,0.118,9.72702,9.72702
791.00,9.72239,25.039637,0.000437,24.972569,-1.2952,0.118,9.72604,9.72604
792.00,9.72255,25.039619,0.000438,24.972578,-1.2953,0.118,9.72436,9.72436
793.00,9.72272,25.039619,0.000436,24.972582,-1.2954,0.118,9.72236,9.72236
794.00,9.72283,25.039676,0.000438,24.972627,-1.2955,0.118,9.72056,9.72056
795.00,9.72274,25.039777,0.000439,24.972642,-1.2954,0.118,9.71967,9.71967
796.00,9.72248,25.039804,0.000441,24.972647,-1.2953,0.118,9.71904,9.71904
797.00,9.72266,25.039883,0.000440,24.972645,-1.2950,0.119,9.71923,9.71923
798.00,9.72286,25.039971,0.000439,24.972681,-1.2946,0.119,9.71921,9.71921
799.00,9.72273,25.039964,0.000437,24.972594,-1.2944,0.119,9.72006,9.72006
800.00,9.72273,25.040052,0.000440,24.972584,-1.2942,0.119,9.72086,9.72086
801.00,9.72290,25.040135,0.000437,24.972593,-1.2941,0.119,9.72174,9.72174
802.00,9.72325,25.040147,0.000435,24.972528,-1.2939,0.119,9.72299,9.72299
803.00,9.72284,25.040231,0.000438,24.972518,-1.2938,0.119,9.72271,9.72271
804.00,9.72209,25.040426,0.000439,24.972580,-1.2936,0.119,9.72015,9.72015
805.00,9.72095,25.040460,0.000436,24.972581,-1.2934,0.119,9.71482,9.71482
806.00,9.72048,25.040742,0.000447,24.972808,-1.2932,0.119,9.70526,9.70526
807.00,9.72011,25.040741,0.000447,24.972790,-1.2932,0.119,9.69234,9.69234
808.00,9.72087,25.040729,0.000443,24.972790,-1.2933,0.120,9.67822,9.67822
809.00,9.72150,25.040652,0.000440,24.972806,-1.2933,0.120,9.66517,9.66517
810.00,9.72190,25.040556,0.000437,24.972740,-1.2934,0.120,9.65435,9.65435
@6,2.0001,4.0, 810.043000000005 
811.00,9.72514,25.040452,0.000429,24.972653,-1.2936,0.120,9.64758,9.64758
812.00,9.72507,25.040444,0.000426,24.972641,-1.2938,0.121,9.64419,9.64419
813.00,9.71579,25.040402,0.000426,24.972583,-1.2940,0.121,9.64520,9.64520
814.00,9.70318,25.040462,0.000430,24.972615,-1.2943,0.120,9.64832,9.64832
815.00,9.69069,25.040657,0.000435,24.972772,-1.2944,0.120,9.65168,9.65168
816.00,9.67873,25.040629,0.000435,24.972649,-1.2946,0.120,9.65516,9.65516
817.00,9.66903,25.040716,0.000437,24.972734,-1.2948,0.120,9.65864,9.65864
818.00,9.66454,25.040876,0.000437,24.972817,-1.2950,0.121,9.66164,9.66164
819.00,9.66306,25.041005,0.000432,24.972783,-1.2950,0.121,9.66532,9.66532
820.00,9.66267,25.041096,0.000431,24.972714,-1.2951,0.121,9.66976,9.66976
821.00,9.66332,25.041153,0.000431,24.972759,-1.2951,0.121,9.67305,9.67305
822.00,9.66279,25.041202,0.000435,24.972732,-1.2949,0.121,9.67590,9.67590
823.00,9.66228,25.041215,0.000433,24.972690,-1.2946,0.121,9.67912,9.67912
824.00,9.66191,25.041249,0.000436,24.972711,-1.2944,0.121,9.68101,9.68101
825.00,9.66196,25.041240,0.000438,24.972733,-1.2940,0.121,9.68310,9.68310
826.00,9.66324,25.041257,0.000438,24.972692,-1.2937,0.121,9.68710,9.68710
827.00,9.66549,25.041350,0.000438,24.972730,-1.2936,0.122,9.69183,9.69183
828.00,9.66861,25.041341,0.000434,24.972672,-1.2934,0.122,9.69592,9.69592
829.00,9.67208,25.041302,0.000432,24.972585,-1.2933,0.122,9.70127,9.70127
830.00,9.67593,25.041345,0.000429,24.972575,-1.2932,0.122,9.70694,9.70694
831.00,9.67968,25.041397,0.000431,24.972567,-1.2931,0.122,9.71071,9.71071
832.00,9.68328,25.041381,0.000434,24.972520,-1.2930,0.122,9.71366,9.71366
833.00,9.68658,25.041411,0.000442,24.972549,-1.2929,0.122,9.71583,9.71583
834.00,9.68956,25.041407,0.000442,24.972593,-1.2929,0.122,9.71646,9.71646
835.00,9.69261,25.041347,0.000442,24.972539,-1.2929,0.122,9.71577,9.71577
836.00,9.69556,25.041450,0.000440,24.972628,-1.2932,0.122,9.71551,9.71551
837.00,9.69795,25.041500,0.000438,24.972622,-1.2935,0.122,9.71597,9.71597
838.00,9.70074,25.041628,0.000437,24.972640,-1.2937,0.122,9.71702,9.71702
839.00,9.70307,25.041816,0.000441,24.972676,-1.2940,0.122,9.71782,9.71782
840.00,9.70510,25.041793,0.000441,24.972612,-1.2941,0.122,9.71865,9.71865
841.00,9.70709,25.041780,0.000442,24.972556,-1.2940,0.122,9.71949,9.71949
842.00,9.70925,25.041880,0.000443,24.972627,-1.2939,0.123,9.71956,9.71956
843.00,9.71111,25.041891,0.000442,24.972630,-1.2940,0.123,9.71952,9.71952
844.00,9.71290,25.041761,0.000439,24.972605,-1.2940,0.123,9.71939,9.71939
845.00,9.71435,25.042006,0.000445,24.972796,-1.2940,0.123,9.71883,9.71883
846.00,9.71559,25.041981,0.000443,24.972735,-1.2941,0.123,9.71915,9.71915
847.00,9.71678,25.041977,0.000437,24.972654,-1.2941,0.123,9.72009,9.72009
848.00,9.71771,25.042073,0.000441,24.972684,-1.2940,0.123,9.72028,9.72028
849.00,9.71840,25.042235,0.000443,24.972732,-1.2939,0.123,9.72052,9.72052
850.00,9.71851,25.042158,0.000440,24.972653,-1.2937,0.123,9.72062,9.72062
851.00,9.71853,25.042160,0.000442,24.972601,-1.2938,0.123,9.72028,9.72028
852.00,9.71869,25.042139,0.000447,24.972596,-1.2938,0.123,9.71943,9.71943
853.00,9.71883,25.042226,0.000446,24.972720,-1.2939,0.123,9.71885,9.71885
854.00,9.71905,25.042226,0.000445,24.972747,-1.2938,0.123,9.71909,9.71909
855.00,9.71934,25.042344,0.000444,24.972766,-1.2938,0.124,9.71996,9.71996
856.00,9.71963,25.042499,0.000449,24.972891,-1.2938,0.124,9.71992,9.71992
857.00,9.71967,25.042633,0.000449,24.972948,-1.2937,0.124,9.71948,9.71948
858.00,9.71964,25.042588,0.000449,24.972910,-1.2935,0.124,9.71997,9.71997
859.00,9.71961,25.042508,0.000450,24.972766,-1.2934,0.124,9.71926,9.71926
860.00,9.71950,25.042493,0.000450,24.972783,-1.2932,0.124,9.71865,9.71865
861.00,9.71959,25.042474,0.000447,24.972756,-1.2931,0.124,9.71926,9.71926
862.00,9.71984,25.042347,0.000442,24.972692,-1.2929,0.124,9.72126,9.72126
863.00,9.72039,25.042261,0.000440,24.972502,-1.2928,0.124,9.72362,9.72362
864.00,9.72101,25.042370,0.000441,24.972561,-1.2928,0.124,9.72654,9.72654
865.00,9.72171,25.042322,0.000441,24.972443,-1.2928,0.124,9.72880,9.72880
866.00,9.72221,25.042239,0.000438,24.972388,-1.2925,0.124,9.72990,9.72990
867.00,9.72248,25.042282,0.000439,24.972384,-1.2924,0.124,9.73022,9.73022
868.00,9.72283,25.042406,0.000441,24.972486,-1.2926,0.124,9.72991,9.72991
869.00,9.72340,25.042386,0.000439,24.972457,-1.2925,0.124,9.72991,9.72991
870.00,9.72384,25.042405,0.000439,24.972529,-1.2926,0.125,9.72840,9.72840
871.00,9.72389,25.042478,0.000440,24.972562,-1.2928,0.125,9.72554,9.72554
872.00,9.72344,25.042618,0.000447,24.972659,-1.2928,0.125,9.72208,9.72208
873.00,9.72312,25.042566,0.000446,24.972662,-1.2927,0.125,9.71870,9.71870
874.00,9.72303,25.042543,0.000447,24.972630,-1.2928,0.125,9.71643,9.71643
875.00,9.72311,25.042636,0.000447,24.972664,-1.2930,0.125,9.71716,9.71716
876.00,9.72338,25.042811,0.000448,24.972807,-1.2929,0.125,9.71955,9.71955
877.00,9.72371,25.042828,0.000446,24.972755,-1.2930,0.125,9.72187,9.72187
878.00,9.72397,25.042962,0.000445,24.972794,-1.2929,0.125,9.72399,9.72399
879.00,9.72441,25.043110,0.000445,24.972917,-1.2929,0.125,9.72401,9.72401
880.00,9.72487,25.043086,0.000447,24.972847,-1.2928,0.125,9.72323,9.72323
881.00,9.72460,25.043037,0.000445,24.972705,-1.2928,0.125,9.72309,9.72309
882.00,9.72439,25.042988,0.000441,24.972690,-1.2929,0.125,9.72257,9.72257
883.00,9.72395,25.042812,0.000439,24.972551,-1.2930,0.125,9.72214,9.72214
884.00,9.72359,25.042820,0.000440,24.972528,-1.2928,0.125,9.72340,9.72340
885.00,9.72341,25.042815,0.000440,24.972546,-1.2927,0.125,9.72488,9.72488
886.00,9.72348,25.042748,0.000443,24.972542,-1.2925,0.125,9.72569,9.72569
887.00,9.72348,25.042732,0.000440,24.972448,-1.2925,0.125,9.72704,9.72704
888.00,9.72326,25.042955,0.000441,24.972537,-1.2925,0.125,9.72751,9.72751
889.00,9.72302,25.043097,0.000443,24.972567,-1.2927,0.126,9.72764,9.72764
890.00,9.72297,25.043218,0.000440,24.972560,-1.2929,0.126,9.72729,9.72729
891.00,9.72343,25.043316,0.000438,24.972503,-1.2930,0.126,9.72670,9.72670
892.00,9.72400,25.043317,0.000441,24.972487,-1.2932,0.126,9.72563,9.72563
893.00,9.72435,25.043367,0.000444,24.972463,-1.2931,0.126,9.72419,9.72419
894.00,9.72438,25.043350,0.000444,24.972429,-1.2927,0.126,9.72223,9.72223
895.00,9.72426,25.043346,0.000441,24.972405,-1.2923,0.126,9.72127,9.72127
896.00,9.72411,25.043425,0.000438,24.972477,-1.2920,0.126,9.72082,9.72082
897.00,9.72409,25.043662,0.000440,24.972615,-1.2917,0.126,9.72120,9.72120
898.00,9.72406,25.043637,0.000441,24.972578,-1.2915,0.126,9.72206,9.72206
899.00,9.72391,25.043674,0.000443,24.972626,-1.2916,0.126,9.72237,9.72237
900.00,9.72386,25.043680,0.000446,24.972654,-1.2918,0.126,9.72191,9.72191
901.00,9.72376,25.043708,0.000453,24.972701,-1.2918,0.126,9.72196,9.72196
902.00,9.72399,25.043489,0.000446,24.972536,-1.2917,0.126,9.72289,9.72289
903.00,9.72437,25.043596,0.000447,24.972686,-1.2918,0.126,9.72408,9.72408
904.00,9.72452,25.043416,0.000441,24.972481,-1.2917,0.126,9.72596,9.72596
905.00,9.72447,25.043478,0.000440,24.972469,-1.2916,0.126,9.72684,9.72684
906.00,9.72422,25.043522,0.000436,24.972483,-1.2916,0.127,9.72694,9.72694
907.00,9.72396,25.043726,0.000441,24.972640,-1.2917,0.127,9.72557,9.72557
908.00,9.72378,25.043731,0.000439,24.972624,-1.2917,0.127,9.72435,9.72435
909.00,9.72359,25.043914,0.000440,24.972775,-1.2918,0.127,9.72369,9.72369
910.00,9.72358,25.043925,0.000441,24.972733,-1.2920,0.127,9.72429,9.72429
911.00,9.72365,25.044016,0.000445,24.972770,-1.2919,0.127,9.72520,9.72520
912.00,9.72375,25.044113,0.000444,24.972820,-1.2919,0.127,9.72557,9.72557
913.00,9.72406,25.044043,0.000443,24.972688,-1.2920,0.127,9.72694,9.72694
914.00,9.72462,25.044059,0.000443,24.972725,-1.2917,0.127,9.72737,9.72737
915.00,9.72486,25.044058,0.000445,24.972801,-1.2915,0.127,9.72631,9.72631
916.00,9.72471,25.043923,0.000437,24.972681,-1.2914,0.128,9.72453,9.72453
917.00,9.72465,25.043919,0.000438,24.972651,-1.2913,0.128,9.72472,9.72472
918.00,9.72475,25.043952,0.000435,24.972668,-1.2913,0.128,9.72393,9.72393
919.00,9.72496,25.043812,0.000432,24.972428,-1.2915,0.128,9.72332,9.72332
920.00,9.72529,25.043903,0.000432,24.972401,-1.2916,0.128,9.72469,9.72469
921.00,9.72575,25.044188,0.000438,24.972577,-1.2915,0.128,9.72695,9.72695
922.00,9.72602,25.044157,0.000438,24.972517,-1.2913,0.128,9.72843,9.72843
923.00,9.72615,25.044147,0.000440,24.972440,-1.2912,0.128,9.72936,9.72936
924.00,9.72597,25.044424,0.000444,24.972673,-1.2911,0.128,9.72842,9.72842
925.00,9.72550,25.044316,0.000440,24.972591,-1.2910,0.128,9.72632,9.72632
926.00,9.72548,25.044099,0.000436,24.972351,-1.2910,0.128,9.72585,9.72585
927.00,9.72579,25.044322,0.000433,24.972551,-1.2911,0.128,9.72528,9.72528
928.00,9.72612,25.044394,0.000435,24.972658,-1.2911,0.128,9.72462,9.72462
929.00,9.72625,25.044310,0.000431,24.972564,-1.2909,0.128,9.72600,9.72600
930.00,9.72630,25.044367,0.000433,24.972566,-1.2908,0.128,9.72777,9.72777
931.00,9.72620,25.044611,0.000439,24.972787,-1.2907,0.128,9.72732,9.72732
932.00,9.72618,25.044368,0.000439,24.972513,-1.2904,0.128,9.72635,9.72635
933.00,9.72602,25.044451,0.000437,24.972558,-1.2904,0.128,9.72523,9.72523
934.00,9.72555,25.044545,0.000439,24.972598,-1.2906,0.128,9.72380,9.72380
935.00,9.72539,25.044578,0.000435,24.972574,-1.2909,0.128,9.72321,9.72321
936.00,9.72557,25.044580,0.000432,24.972477,-1.2912,0.128,9.72217,9.72217
937.00,9.72535,25.044761,0.000433,24.972527,-1.2914,0.129,9.72049,9.72049
938.00,9.72498,25.044861,0.000436,24.972490,-1.2914,0.129,9.72035,9.72035
939.00,9.72479,25.044949,0.000434,24.972521,-1.2915,0.129,9.72044,9.72044
940.00,9.72455,25.045103,0.000435,24.972576,-1.2915,0.129,9.72042,9.72042
941.00,9.72429,25.045079,0.000432,24.972579,-1.2912,0.129,9.72098,9.72098
942.00,9.72386,25.045137,0.000431,24.972642,-1.2912,0.129,9.72221,9.72221
943.00,9.72333,25.045098,0.000428,24.972596,-1.2910,0.129,9.72228,9.72228
944.00,9.72309,25.045090,0.000428,24.972567,-1.2909,0.129,9.72233,9.72233
945.00,9.72311,25.045137,0.000431,24.972617,-1.2909,0.129,9.72105,9.72105
946.00,9.72300,25.045139,0.000434,24.972624,-1.2911,0.129,9.72079,9.72079
947.00,9.72276,25.045115,0.000439,24.972601,-1.2910,0.129,9.72144,9.72144
948.00,9.72252,25.045230,0.000441,24.972666,-1.2908,0.129,9.72189,9.72189
949.00,9.72239,25.045272,0.000440,24.972694,-1.2907,0.129,9.72250,9.72250
950.00,9.72213,25.045299,0.000441,24.972718,-1.2903,0.129,9.72343,9.72343
951.00,9.72210,25.045362,0.000441,24.972707,-1.2900,0.129,9.72438,9.72438
952.00,9.72198,25.045430,0.000436,24.972739,-1.2901,0.130,9.72453,9.72453
953.00,9.72206,25.045360,0.000432,24.972714,-1.2903,0.130,9.72402,9.72402
954.00,9.72212,25.045347,0.000434,24.972624,-1.2904,0.130,9.72220,9.72220
955.00,9.72258,25.045262,0.000430,24.972558,-1.2907,0.130,9.71875,9.71875
956.00,9.72272,25.045133,0.000424,24.972452,-1.2910,0.131,9.71260,9.71260
957.00,9.72263,25.045109,0.000422,24.972467,-1.2912,0.131,9.70470,9.70470
958.00,9.72326,25.045304,0.000428,24.972616,-1.2914,0.131,9.69520,9.69520
959.00,9.72425,25.045267,0.000423,24.972594,-1.2913,0.131,9.68637,9.68637
960.00,9.72428,25.045346,0.000421,24.972552,-1.2910,0.131,9.67882,9.67882
@7,2.0001,4.0, 960.087 
961.00,9.72625,25.045444,0.000423,24.972635,-1.2906,0.131,9.67311,9.67311
962.00,9.72512,25.045475,0.000424,24.972602,-1.2902,0.132,9.67014,9.67014
963.00,9.71949,25.045439,0.000419,24.972496,-1.2899,0.132,9.67106,9.67106
964.00,9.71175,25.045562,0.000420,24.972547,-1.2899,0.132,9.67457,9.67457
965.00,9.70285,25.045732,0.000424,24.972681,-1.2902,0.132,9.67913,9.67913
966.00,9.69587,25.045881,0.000427,24.972748,-1.2904,0.132,9.68329,9.68329
967.00,9.69195,25.046147,0.000430,24.972872,-1.2906,0.132,9.68692,9.68692
968.00,9.69102,25.046248,0.000432,24.972865,-1.2907,0.132,9.68984,9.68984
969.00,9.69084,25.046262,0.000435,24.972864,-1.2906,0.132,9.69151,9.69151
970.00,9.69092,25.046168,0.000434,24.972745,-1.2903,0.132,9.69351,9.69351
971.00,9.69018,25.046015,0.000429,24.972565,-1.2900,0.132,9.69683,9.69683
972.00,9.68923,25.045851,0.000426,24.972476,-1.2900,0.132,9.70024,9.70024
973.00,9.68770,25.045673,0.000424,24.972372,-1.2898,0.132,9.70347,9.70347
974.00,9.68906,25.045645,0.000423,24.972348,-1.2896,0.132,9.70654,9.70654
975.00,9.68993,25.045790,0.000426,24.972492,-1.2894,0.133,9.70854,9.70854
976.00,9.69040,25.045911,0.000431,24.972574,-1.2895,0.133,9.70969,9.70969
977.00,9.69141,25.045966,0.000432,24.972536,-1.2895,0.133,9.71107,9.71107
978.00,9.69312,25.046076,0.000437,24.972586,-1.2896,0.133,9.71279,9.71279
979.00,9.69552,25.046359,0.000440,24.972773,-1.2896,0.133,9.71436,9.71436
980.00,9.69809,25.046203,0.000433,24.972572,-1.2896,0.133,9.71691,9.71691
981.00,9.70086,25.046227,0.000430,24.972599,-1.2896,0.133,9.71899,9.71899
982.00,9.70340,25.046191,0.000431,24.972568,-1.2897,0.133,9.72016,9.72016
983.00,9.70556,25.046160,0.000427,24.972516,-1.2897,0.133,9.72006,9.72006
984.00,9.70733,25.046156,0.000427,24.972507,-1.2898,0.133,9.72001,9.72001
985.00,9.70883,25.046467,0.000437,24.972805,-1.2898,0.133,9.71914,9.71914
986.00,9.71010,25.046526,0.000443,24.972785,-1.2895,0.133,9.71783,9.71783
987.00,9.71149,25.046632,0.000443,24.972840,-1.2893,0.133,9.71732,9.71732
988.00,9.71291,25.046704,0.000444,24.972841,-1.2892,0.133,9.71859,9.71859
989.00,9.71456,25.046671,0.000445,24.972787,-1.2891,0.133,9.72063,9.72063
990.00,9.71617,25.046564,0.000440,24.972633,-1.2893,0.134,9.72333,9.72333
991.00,9.71769,25.046613,0.000435,24.972610,-1.2894,0.134,9.72690,9.72690
992.00,9.71906,25.046651,0.000435,24.972577,-1.2894,0.134,9.73039,9.73039
993.00,9.72027,25.046818,0.000438,24.972699,-1.2892,0.134,9.73177,9.73177
994.00,9.72125,25.046782,0.000435,24.972639,-1.2892,0.134,9.73133,9.73133
995.00,9.72193,25.046730,0.000433,24.972578,-1.2891,0.134,9.72991,9.72991
996.00,9.72260,25.046867,0.000440,24.972753,-1.2892,0.134,9.72804,9.72804
997.00,9.72313,25.046982,0.000444,24.972877,-1.2892,0.134,9.72564,9.72564
998.00,9.72355,25.046831,0.000441,24.972800,-1.2893,0.134,9.72440,9.72440
999.00,9.72379,25.046750,0.000440,24.972726,-1.2895,0.134,9.72350,9.72350
1000.00,9.72393,25.046885,0.000441,24.972795,-1.2895,0.134,9.72350,9.72350
1001.00,9.72409,25.046884,0.000439,24.972770,-1.2893,0.134,9.72415,9.72415
1002.00,9.72441,25.046740,0.000434,24.972583,-1.2895,0.135,9.72516,9.72516
1003.00,9.72504,25.046813,0.000435,24.972519,-1.2896,0.135,9.72736,9.72736
1004.00,9.72606,25.046970,0.000435,24.972551,-1.2895,0.135,9.73053,9.73053
1005.00,9.72686,25.046804,0.000436,24.972337,-1.2895,0.135,9.73233,9.73233
1006.00,9.72767,25.046707,0.000435,24.972219,-1.2894,0.135,9.73294,9.73294
1007.00,9.72792,25.046864,0.000438,24.972367,-1.2894,0.135,9.73043,9.73043
1008.00,9.72773,25.046978,0.000442,24.972455,-1.2893,0.135,9.72657,9.72657
1009.00,9.72719,25.047036,0.000447,24.972518,-1.2893,0.135,9.72253,9.72253
1010.00,9.72687,25.047197,0.000447,24.972681,-1.2894,0.135,9.72114,9.72114
1011.00,9.72670,25.047335,0.000448,24.972671,-1.2895,0.135,9.72134,9.72134
1012.00,9.72658,25.047309,0.000449,24.972581,-1.2894,0.135,9.72489,9.72489
1013.00,9.72665,25.047358,0.000450,24.972543,-1.2894,0.135,9.72840,9.72840
1014.00,9.72672,25.047396,0.000449,24.972530,-1.2895,0.135,9.73058,9.73058
1015.00,9.72697,25.047467,0.000450,24.972543,-1.2895,0.135,9.73047,9.73047
1016.00,9.72724,25.047510,0.000446,24.972557,-1.2893,0.135,9.72943,9.72943
1017.00,9.72723,25.047687,0.000444,24.972657,-1.2893,0.135,9.72886,9.72886
1018.00,9.72751,25.047650,0.000441,24.972630,-1.2892,0.136,9.72829,9.72829
1019.00,9.72786,25.047775,0.000443,24.972666,-1.2891,0.136,9.72855,9.72855
1020.00,9.72810,25.047807,0.000443,24.972647,-1.2890,0.136,9.72795,9.72795
1021.00,9.72778,25.047910,0.000447,24.972736,-1.2892,0.136,9.72681,9.72681
1022.00,9.72743,25.047902,0.000448,24.972707,-1.2894,0.136,9.72491,9.72491
1023.00,9.72700,25.048010,0.000445,24.972780,-1.2895,0.136,9.72330,9.72330
1024.00,9.72632,25.047974,0.000442,24.972723,-1.2894,0.136,9.72236,9.72236
1025.00,9.72583,25.048004,0.000440,24.972739,-1.2894,0.136,9.72304,9.72304
1026.00,9.72564,25.047973,0.000441,24.972736,-1.2892,0.136,9.72503,9.72503
1027.00,9.72591,25.047967,0.000442,24.972737,-1.2889,0.136,9.72638,9.72638
1028.00,9.72666,25.047974,0.000444,24.972764,-1.2887,0.136,9.72860,9.72860
1029.00,9.72752,25.048024,0.000443,24.972818,-1.2886,0.136,9.72963,9.72963
1030.00,9.72781,25.048221,0.000447,24.972961,-1.2885,0.136,9.72980,9.72980
1031.00,9.72764,25.048446,0.000447,24.973115,-1.2884,0.136,9.72853,9.72853
1032.00,9.72716,25.048445,0.000445,24.973089,-1.2885,0.136,9.72706,9.72706
1033.00,9.72645,25.048514,0.000445,24.973131,-1.2885,0.137,9.72457,9.72457
1034.00,9.72608,25.048744,0.000450,24.973328,-1.2885,0.137,9.72351,9.72351
1035.00,9.72598,25.048702,0.000451,24.973260,-1.2886,0.136,9.72270,9.72270
1036.00,9.72569,25.048534,0.000449,24.973039,-1.2886,0.137,9.72157,9.72157
1037.00,9.72528,25.048556,0.000447,24.973003,-1.2886,0.137,9.72225,9.72225
1038.00,9.72525,25.048483,0.000448,24.972904,-1.2888,0.137,9.72472,9.72472
1039.00,9.72543,25.048135,0.000440,24.972623,-1.2888,0.137,9.72669,9.72669
1040.00,9.72592,25.048135,0.000438,24.972591,-1.2888,0.137,9.72930,9.72930
1041.00,9.72643,25.048200,0.000439,24.972637,-1.2889,0.137,9.73160,9.73160
1042.00,9.72692,25.048254,0.000442,24.972692,-1.2888,0.137,9.73288,9.73288
1043.00,9.72730,25.048369,0.000442,24.972831,-1.2886,0.137,9.73186,9.73186
1044.00,9.72755,25.048578,0.000447,24.972973,-1.2885,0.137,9.73033,9.73033
1045.00,9.72736,25.048565,0.000445,24.972958,-1.2882,0.137,9.72713,9.72713
1046.00,9.72712,25.048704,0.000448,24.972995,-1.2881,0.137,9.72662,9.72662
1047.00,9.72709,25.048719,0.000446,24.972934,-1.2880,0.137,9.72622,9.72622
1048.00,9.72679,25.048652,0.000442,24.972759,-1.2880,0.138,9.72628,9.72628
1049.00,9.72669,25.048766,0.000444,24.972795,-1.2879,0.138,9.72684,9.72684
1050.00,9.72691,25.048707,0.000442,24.972687,-1.2879,0.138,9.72877,9.72877
1051.00,9.72716,25.048671,0.000439,24.972662,-1.2878,0.138,9.72968,9.72968
1052.00,9.72761,25.048830,0.000441,24.972787,-1.2877,0.138,9.73026,9.73026
1053.00,9.72823,25.049079,0.000447,24.972994,-1.2875,0.138,9.73126,9.73126
1054.00,9.72866,25.049015,0.000447,24.972923,-1.2874,0.138,9.73113,9.73113
1055.00,9.72874,25.049152,0.000450,24.973060,-1.2876,0.138,9.72993,9.72993
1056.00,9.72892,25.049262,0.000455,24.973139,-1.2878,0.138,9.72866,9.72866
1057.00,9.72914,25.049158,0.000453,24.972977,-1.2879,0.138,9.72674,9.72674
1058.00,9.72873,25.048970,0.000449,24.972742,-1.2882,0.138,9.72426,9.72426
1059.00,9.72806,25.049012,0.000448,24.972721,-1.2884,0.138,9.72240,9.72240
1060.00,9.72727,25.048929,0.000447,24.972532,-1.2884,0.138,9.72179,9.72179
1061.00,9.72678,25.048986,0.000447,24.972532,-1.2883,0.138,9.72179,9.72179
1062.00,9.72654,25.049028,0.000447,24.972550,-1.2881,0.138,9.72253,9.72253
1063.00,9.72642,25.049132,0.000449,24.972615,-1.2879,0.138,9.72380,9.72380
1064.00,9.72643,25.049230,0.000451,24.972651,-1.2876,0.138,9.72583,9.72583
1065.00,9.72676,25.049342,0.000450,24.972750,-1.2873,0.138,9.72724,9.72724
1066.00,9.72698,25.049281,0.000444,24.972652,-1.2871,0.139,9.72742,9.72742
1067.00,9.72681,25.049325,0.000443,24.972690,-1.2872,0.139,9.72767,9.72767
1068.00,9.72694,25.049455,0.000443,24.972783,-1.2874,0.139,9.72873,9.72873
1069.00,9.72702,25.049263,0.000439,24.972525,-1.2876,0.139,9.72828,9.72828
1070.00,9.72677,25.049316,0.000440,24.972538,-1.2879,0.139,9.72738,9.72738
1071.00,9.72636,25.049248,0.000442,24.972480,-1.2880,0.139,9.72667,9.72667
1072.00,9.72608,25.049281,0.000443,24.972446,-1.2879,0.139,9.72711,9.72711
1073.00,9.72592,25.049294,0.000446,24.972434,-1.2878,0.139,9.72607,9.72607
1074.00,9.72587,25.049438,0.000445,24.972593,-1.2876,0.139,9.72772,9.72772
1075.00,9.72629,25.049520,0.000448,24.972639,-1.2873,0.139,9.72959,9.72959
1076.00,9.72654,25.049469,0.000447,24.972527,-1.2872,0.139,9.73034,9.73034
1077.00,9.72661,25.049589,0.000449,24.972613,-1.2870,0.139,9.72937,9.72937
1078.00,9.72671,25.049587,0.000446,24.972611,-1.2868,0.139,9.72895,9.72895
1079.00,9.72709,25.049647,0.000446,24.972664,-1.2867,0.139,9.72723,9.72723
1080.00,9.72735,25.049716,0.000445,24.972710,-1.2866,0.139,9.72578,9.72578
1081.00,9.72756,25.049878,0.000448,24.972888,-1.2867,0.139,9.72589,9.72589
1082.00,9.72770,25.049850,0.000447,24.972833,-1.2869,0.139,9.72688,9.72688
1083.00,9.72774,25.049834,0.000447,24.972739,-1.2870,0.139,9.72722,9.72722
1084.00,9.72761,25.049852,0.000449,24.972664,-1.2870,0.139,9.72650,9.72650
1085.00,9.72726,25.049850,0.000445,24.972650,-1.2872,0.139,9.72556,9.72556
1086.00,9.72685,25.049779,0.000439,24.972534,-1.2872,0.140,9.72418,9.72418
1087.00,9.72663,25.049832,0.000436,24.972557,-1.2873,0.140,9.72265,9.72265
1088.00,9.72635,25.049933,0.000437,24.972606,-1.2874,0.140,9.72247,9.72247
1089.00,9.72620,25.050053,0.000441,24.972703,-1.2875,0.140,9.72379,9.72379
1090.00,9.72639,25.050070,0.000445,24.972655,-1.2874,0.140,9.72473,9.72473
1091.00,9.72633,25.050157,0.000447,24.972690,-1.2871,0.140,9.72474,9.72474
1092.00,9.72622,25.050083,0.000448,24.972605,-1.2868,0.140,9.72588,9.72588
1093.00,9.72621,25.050143,0.000448,24.972627,-1.2867,0.140,9.72637,9.72637
1094.00,9.72615,25.050150,0.000446,24.972617,-1.2868,0.140,9.72627,9.72627
1095.00,9.72589,25.050184,0.000444,24.972651,-1.2868,0.141,9.72720,9.72720
1096.00,9.72580,25.050239,0.000445,24.972592,-1.2868,0.141,9.72841,9.72841
1097.00,9.72586,25.050322,0.000447,24.972621,-1.2869,0.141,9.72855,9.72855
1098.00,9.72609,25.050410,0.000449,24.972645,-1.2868,0.141,9.72830,9.72830
1099.00,9.72601,25.050457,0.000447,24.972553,-1.2865,0.141,9.72744,9.72744
1100.00,9.72620,25.050524,0.000447,24.972508,-1.2862,0.141,9.72814,9.72814
1101.00,9.72664,25.050550,0.000447,24.972552,-1.2861,0.141,9.72976,9.72976
1102.00,9.72672,25.050607,0.000445,24.972537,-1.2861,0.141,9.73037,9.73037
1103.00,9.72680,25.050446,0.000441,24.972398,-1.2862,0.141,9.72968,9.72968
1104.00,9.72762,25.050452,0.000440,24.972442,-1.2863,0.141,9.72698,9.72698
1105.00,9.72822,25.050526,0.000440,24.972506,-1.2863,0.141,9.72164,9.72164
1106.00,9.72831,25.050595,0.000437,24.972521,-1.2863,0.141,9.71502,9.71502
1107.00,9.72934,25.050685,0.000436,24.972621,-1.2864,0.142,9.70822,9.70822
1108.00,9.72933,25.050799,0.000432,24.972741,-1.2865,0.142,9.70204,9.70204
1109.00,9.72968,25.050829,0.000429,24.972791,-1.2866,0.142,9.69695,9.69695
1110.00,9.73144,25.050785,0.000427,24.972712,-1.2867,0.142,9.69320,9.69320
@8,2.0001,4.0, 1110.019 
1111.00,9.73309,25.050776,0.000426,24.972718,-1.2867,0.143,9.69064,9.69064
1112.00,9.72944,25.050685,0.000420,24.972574,-1.2865,0.143,9.68875,9.68875
1113.00,9.72200,25.050767,0.000422,24.972562,-1.2862,0.143,9.68906,9.68906
1114.00,9.71501,25.050763,0.000425,24.972453,-1.2863,0.143,9.69204,9.69204
1115.00,9.70931,25.050768,0.000422,24.972450,-1.2865,0.143,9.69526,9.69526
1116.00,9.70495,25.050819,0.000424,24.972457,-1.2866,0.143,9.69932,9.69932
1117.00,9.70221,25.050915,0.000427,24.972506,-1.2866,0.143,9.70363,9.70363
1118.00,9.70191,25.050862,0.000428,24.972432,-1.2865,0.143,9.70644,9.70644
1119.00,9.70258,25.050949,0.000427,24.972551,-1.2861,0.143,9.70797,9.70797
1120.00,9.70329,25.051032,0.000430,24.972611,-1.2857,0.143,9.70983,9.70983
1121.00,9.70413,25.050946,0.000426,24.972534,-1.2856,0.144,9.71196,9.71196
1122.00,9.70371,25.050945,0.000431,24.972501,-1.2858,0.144,9.71375,9.71375
1123.00,9.70285,25.050949,0.000427,24.972451,-1.2858,0.144,9.71479,9.71479
1124.00,9.70273,25.050938,0.000429,24.972410,-1.2858,0.144,9.71488,9.71488
1125.00,9.70308,25.050894,0.000429,24.972291,-1.2858,0.144,9.71458,9.71458
1126.00,9.70370,25.051060,0.000433,24.972372,-1.2856,0.144,9.71506,9.71506
1127.00,9.70492,25.051089,0.000429,24.972438,-1.2855,0.144,9.71581,9.71581
1128.00,9.70600,25.051195,0.000436,24.972522,-1.2855,0.144,9.71620,9.71620
1129.00,9.70747,25.051176,0.000436,24.972483,-1.2855,0.144,9.71879,9.71879
1130.00,9.70934,25.051243,0.000439,24.972599,-1.2857,0.144,9.72159,9.72159
1131.00,9.71131,25.051254,0.000440,24.972627,-1.2859,0.144,9.72295,9.72295
1132.00,9.71330,25.051293,0.000439,24.972598,-1.2862,0.144,9.72406,9.72406
1133.00,9.71514,25.051272,0.000431,24.972544,-1.2863,0.144,9.72627,9.72627
1134.00,9.71652,25.051299,0.000427,24.972545,-1.2863,0.145,9.72661,9.72661
1135.00,9.71755,25.051339,0.000429,24.972560,-1.2862,0.145,9.72624,9.72624
1136.00,9.71851,25.051362,0.000428,24.972528,-1.2859,0.145,9.72575,9.72575
1137.00,9.71938,25.051377,0.000429,24.972522,-1.2855,0.145,9.72600,9.72600
1138.00,9.72037,25.051445,0.000433,24.972544,-1.2852,0.145,9.72605,9.72605
1139.00,9.72128,25.051627,0.000434,24.972596,-1.2850,0.145,9.72721,9.72721
1140.00,9.72244,25.051613,0.000433,24.972519,-1.2849,0.145,9.72939,9.72939
1141.00,9.72335,25.051639,0.000436,24.972510,-1.2849,0.145,9.73104,9.73104
1142.00,9.72412,25.051791,0.000436,24.972600,-1.2850,0.145,9.73217,9.73217
1143.00,9.72497,25.051814,0.000438,24.972611,-1.2850,0.145,9.73351,9.73351
1144.00,9.72601,25.051759,0.000444,24.972619,-1.2851,0.145,9.73331,9.73331
1145.00,9.72687,25.051852,0.000445,24.972655,-1.2853,0.145,9.73215,9.73215
1146.00,9.72763,25.051973,0.000446,24.972775,-1.2852,0.145,9.73149,9.73149
1147.00,9.72793,25.051868,0.000450,24.972679,-1.2850,0.145,9.73046,9.73046
1148.00,9.72849,25.051937,0.000454,24.972718,-1.2849,0.145,9.72966,9.72966
1149.00,9.72927,25.051916,0.000450,24.972675,-1.2848,0.145,9.73135,9.73135
1150.00,9.72988,25.051877,0.000445,24.972684,-1.2848,0.145,9.73258,9.73258
1151.00,9.73017,25.051694,0.000440,24.972484,-1.2848,0.145,9.73247,9.73247
1152.00,9.73011,25.051736,0.000435,24.972512,-1.2849,0.146,9.73158,9.73158
1153.00,9.72986,25.051805,0.000435,24.972551,-1.2851,0.146,9.72951,9.72951
1154.00,9.72944,25.051932,0.000435,24.972564,-1.2853,0.146,9.72529,9.72529
1155.00,9.72921,25.052072,0.000437,24.972546,-1.2854,0.146,9.72284,9.72284
1156.00,9.72928,25.052195,0.000444,24.972610,-1.2855,0.146,9.72248,9.72248
1157.00,9.72942,25.052341,0.000447,24.972627,-1.2856,0.146,9.72346,9.72346
1158.00,9.72933,25.052432,0.000441,24.972648,-1.2855,0.146,9.72452,9.72452
1159.00,9.72924,25.052488,0.000439,24.972656,-1.2853,0.146,9.72646,9.72646
1160.00,9.72899,25.052546,0.000446,24.972657,-1.2853,0.146,9.72785,9.72785
1161.00,9.72867,25.052656,0.000443,24.972711,-1.2851,0.146,9.72888,9.72888
1162.00,9.72882,25.052599,0.000442,24.972730,-1.2850,0.146,9.73006,9.73006
1163.00,9.72888,25.052494,0.000443,24.972650,-1.2851,0.146,9.73153,9.73153
1164.00,9.72879,25.052463,0.000447,24.972672,-1.2853,0.146,9.73208,9.73208
1165.00,9.72884,25.052422,0.000440,24.972687,-1.2853,0.146,9.73226,9.73226
1166.00,9.72900,25.052368,0.000440,24.972661,-1.2854,0.147,9.73232,9.73232
1167.00,9.72914,25.052507,0.000442,24.972717,-1.2855,0.147,9.73178,9.73178
1168.00,9.72919,25.052526,0.000441,24.972732,-1.2854,0.147,9.73099,9.73099
1169.00,9.72897,25.052639,0.000440,24.972748,-1.2851,0.147,9.73120,9.73120
1170.00,9.72871,25.052715,0.000438,24.972751,-1.2849,0.147,9.73160,9.73160
1171.00,9.72868,25.052831,0.000437,24.972764,-1.2847,0.147,9.73135,9.73135
1172.00,9.72887,25.052823,0.000439,24.972734,-1.2845,0.147,9.73085,9.73085
1173.00,9.72930,25.052918,0.000442,24.972724,-1.2844,0.147,9.73154,9.73154
1174.00,9.72994,25.052919,0.000442,24.972729,-1.2846,0.147,9.73139,9.73139
1175.00,9.73040,25.052907,0.000445,24.972693,-1.2848,0.147,9.73009,9.73009
1176.00,9.73032,25.052886,0.000441,24.972690,-1.2850,0.147,9.72846,9.72846
1177.00,9.73018,25.052792,0.000438,24.972616,-1.2850,0.147,9.72806,9.72806
1178.00,9.73019,25.052813,0.000437,24.972636,-1.2850,0.147,9.72689,9.72689
1179.00,9.73028,25.052731,0.000436,24.972533,-1.2848,0.147,9.72679,9.72679
1180.00,9.73050,25.052765,0.000438,24.972565,-1.2846,0.147,9.72850,9.72850
1181.00,9.73062,25.052795,0.000442,24.972519,-1.2843,0.147,9.73021,9.73021
1182.00,9.73057,25.052894,0.000443,24.972508,-1.2840,0.147,9.73139,9.73139
1183.00,9.73047,25.052971,0.000444,24.972540,-1.2838,0.147,9.73224,9.73224
1184.00,9.73038,25.053041,0.000444,24.972598,-1.2838,0.147,9.73230,9.73230
1185.00,9.73048,25.053027,0.000442,24.972544,-1.2838,0.147,9.73171,9.73171
1186.00,9.73050,25.053046,0.000440,24.972512,-1.2840,0.147,9.73202,9.73202
1187.00,9.73046,25.053094,0.000440,24.972549,-1.2844,0.147,9.73138,9.73138
1188.00,9.73051,25.053076,0.000441,24.972538,-1.2846,0.147,9.73187,9.73187
1189.00,9.73064,25.053109,0.000441,24.972536,-1.2847,0.148,9.73167,9.73167
1190.00,9.73041,25.053151,0.000441,24.972561,-1.2848,0.148,9.73097,9.73097
1191.00,9.73027,25.053242,0.000445,24.972694,-1.2848,0.148,9.73014,9.73014
1192.00,9.73024,25.053274,0.000446,24.972760,-1.2848,0.148,9.73037,9.73037
1193.00,9.73037,25.053234,0.000442,24.972663,-1.2847,0.148,9.73052,9.73052
1194.00,9.73035,25.053239,0.000441,24.972677,-1.2847,0.148,9.73088,9.73088
1195.00,9.73050,25.053308,0.000441,24.972734,-1.2848,0.148,9.73137,9.73137
1196.00,9.73079,25.053205,0.000439,24.972600,-1.2849,0.148,9.73164,9.73164
1197.00,9.73116,25.053256,0.000439,24.972607,-1.2847,0.148,9.73187,9.73187
1198.00,9.73131,25.053304,0.000442,24.972659,-1.2847,0.148,9.73099,9.73099
1199.00,9.73136,25.053370,0.000444,24.972723,-1.2846,0.149,9.73030,9.73030
1200.00,9.73112,25.053357,0.000443,24.972683,-1.2846,0.149,9.72962,9.72962
1201.00,9.73074,25.053516,0.000446,24.972839,-1.2845,0.149,9.72855,9.72855
1202.00,9.73057,25.053510,0.000445,24.972728,-1.2844,0.149,9.72864,9.72864
1203.00,9.73071,25.053543,0.000446,24.972742,-1.2842,0.149,9.73011,9.73011
1204.00,9.73096,25.053652,0.000445,24.972744,-1.2840,0.149,9.73087,9.73087
1205.00,9.73082,25.053766,0.000449,24.972770,-1.2835,0.149,9.73085,9.73085
1206.00,9.73049,25.053778,0.000450,24.972675,-1.2831,0.149,9.73079,9.73079
1207.00,9.73022,25.053825,0.000451,24.972701,-1.2827,0.149,9.72990,9.72990
1208.00,9.73011,25.053867,0.000449,24.972661,-1.2825,0.149,9.72823,9.72823
1209.00,9.72988,25.053881,0.000449,24.972662,-1.2823,0.149,9.72747,9.72747
1210.00,9.72987,25.053869,0.000448,24.972604,-1.2823,0.149,9.72760,9.72760
1211.00,9.72989,25.053858,0.000446,24.972572,-1.2822,0.149,9.72898,9.72898
1212.00,9.73016,25.053915,0.000445,24.972594,-1.2822,0.149,9.73059,9.73059
1213.00,9.73026,25.054012,0.000448,24.972677,-1.2821,0.149,9.73168,9.73168
1214.00,9.73027,25.054008,0.000450,24.972676,-1.2820,0.149,9.73226,9.73226
1215.00,9.73016,25.054080,0.000449,24.972768,-1.2821,0.149,9.73261,9.73261
1216.00,9.73030,25.054164,0.000447,24.972849,-1.2822,0.150,9.73305,9.73305
1217.00,9.73021,25.054150,0.000450,24.972822,-1.2824,0.149,9.73102,9.73102
1218.00,9.72998,25.054079,0.000450,24.972734,-1.2826,0.149,9.72986,9.72986
1219.00,9.72995,25.054135,0.000448,24.972718,-1.2827,0.149,9.72920,9.72920
1220.00,9.72983,25.054110,0.000446,24.972699,-1.2826,0.149,9.72803,9.72803
1221.00,9.72985,25.054174,0.000448,24.972665,-1.2826,0.149,9.72684,9.72684
1222.00,9.72978,25.054179,0.000446,24.972619,-1.2826,0.149,9.72699,9.72699
1223.00,9.72948,25.054292,0.000447,24.972652,-1.2827,0.150,9.72753,9.72753
1224.00,9.72938,25.054211,0.000444,24.972516,-1.2828,0.150,9.72920,9.72920
1225.00,9.72961,25.054188,0.000444,24.972395,-1.2830,0.150,9.73040,9.73040
1226.00,9.72982,25.054164,0.000440,24.972358,-1.2829,0.150,9.73130,9.73130
1227.00,9.73018,25.054190,0.000436,24.972422,-1.2827,0.150,9.73241,9.73241
1228.00,9.73038,25.054232,0.000435,24.972495,-1.2825,0.150,9.73298,9.73298
1229.00,9.73053,25.054384,0.000436,24.972637,-1.2823,0.150,9.73160,9.73160
1230.00,9.73057,25.054445,0.000434,24.972722,-1.2822,0.151,9.73132,9.73132
1231.00,9.73060,25.054455,0.000434,24.972734,-1.2822,0.151,9.73096,9.73096
1232.00,9.73051,25.054606,0.000439,24.972783,-1.2824,0.151,9.73128,9.73128
1233.00,9.73041,25.054608,0.000436,24.972685,-1.2825,0.151,9.73115,9.73115
1234.00,9.73045,25.054698,0.000440,24.972732,-1.2825,0.151,9.73195,9.73195
1235.00,9.73042,25.054806,0.000442,24.972732,-1.2824,0.151,9.73145,9.73145
1236.00,9.73007,25.054959,0.000446,24.972795,-1.2825,0.151,9.73033,9.73033
1237.00,9.72989,25.054938,0.000445,24.972778,-1.2825,0.151,9.72912,9.72912
1238.00,9.72993,25.054932,0.000446,24.972758,-1.2825,0.151,9.72838,9.72838
1239.00,9.73010,25.055057,0.000447,24.972757,-1.2823,0.151,9.72833,9.72833
1240.00,9.73056,25.055146,0.000451,24.972792,-1.2821,0.151,9.72988,9.72988
1241.00,9.73065,25.055182,0.000451,24.972809,-1.2822,0.151,9.72973,9.72973
1242.00,9.73058,25.055274,0.000454,24.972833,-1.2822,0.151,9.72946,9.72946
1243.00,9.73039,25.055360,0.000456,24.972891,-1.2822,0.151,9.72812,9.72812
1244.00,9.72980,25.055180,0.000453,24.972740,-1.2824,0.151,9.72587,9.72587
1245.00,9.72937,25.055143,0.000452,24.972747,-1.2825,0.151,9.72501,9.72501
1246.00,9.72937,25.055077,0.000453,24.972666,-1.2824,0.151,9.72605,9.72605
1247.00,9.72928,25.055075,0.000450,24.972618,-1.2823,0.151,9.72726,9.72726
1248.00,9.72931,25.055062,0.000448,24.972609,-1.2821,0.151,9.72959,9.72959
1249.00,9.72929,25.055039,0.000447,24.972594,-1.2821,0.152,9.73114,9.73114
1250.00,9.72936,25.055008,0.000449,24.972517,-1.2821,0.152,9.73094,9.73094
1251.00,9.72923,25.055001,0.000445,24.972546,-1.2820,0.152,9.73049,9.73049
1252.00,9.72896,25.055026,0.000445,24.972547,-1.2820,0.152,9.73003,9.73003
1253.00,9.72859,25.055175,0.000447,24.972626,-1.2822,0.152,9.72812,9.72812
1254.00,9.72872,25.055301,0.000448,24.972682,-1.2824,0.152,9.72611,9.72611
1255.00,9.72883,25.055321,0.000440,24.972681,-1.2828,0.152,9.72281,9.72281
1256.00,9.72827,25.055425,0.000438,24.972651,-1.2832,0.152,9.71842,9.71842
1257.00,9.72848,25.055535,0.000437,24.972722,-1.2835,0.153,9.71285,9.71285
1258.00,9.73012,25.055489,0.000434,24.972647,-1.2837,0.153,9.70729,9.70729
1259.00,9.73046,25.055650,0.000433,24.972745,-1.2837,0.153,9.70220,9.70220
1260.00,9.72924,25.055770,0.000436,24.972794,-1.2834,0.153,9.69852,9.69852
1261.00,9.72917,25.055789,0.000439,24.972827,-1.2832,0.153,9.69610,9.69610
@9,2.0001,4.0, 1260.06200000001 
1262.00,9.72939,25.055779,0.000440,24.972799,-1.2829,0.153,9.69492,9.69492
1263.00,9.72397,25.055835,0.000438,24.972832,-1.2825,0.153,9.69604,9.69604
1264.00,9.71831,25.055659,0.000438,24.972695,-1.2822,0.153,9.69797,9.69797
1265.00,9.71298,25.055685,0.000438,24.972686,-1.2821,0.153,9.69993,9.69993
1266.00,9.70895,25.055904,0.000440,24.972836,-1.2820,0.153,9.70324,9.70324
1267.00,9.70686,25.055882,0.000438,24.972790,-1.2820,0.154,9.70741,9.70741
1268.00,9.70617,25.055767,0.000436,24.972645,-1.2820,0.154,9.71099,9.71099
1269.00,9.70664,25.055929,0.000435,24.972721,-1.2820,0.154,9.71461,9.71461
1270.00,9.70802,25.056011,0.000436,24.972716,-1.2819,0.154,9.71836,9.71836
1271.00,9.70936,25.055929,0.000436,24.972568,-1.2818,0.154,9.72018,9.72018
1272.00,9.70933,25.056020,0.000438,24.972603,-1.2816,0.154,9.72110,9.72110
1273.00,9.70922,25.056179,0.000442,24.972702,-1.2815,0.154,9.72270,9.72270
1274.00,9.70954,25.056138,0.000443,24.972699,-1.2815,0.154,9.72425,9.72425
1275.00,9.71019,25.055984,0.000442,24.972635,-1.2815,0.154,9.72542,9.72542
1276.00,9.71093,25.055915,0.000439,24.972600,-1.2816,0.154,9.72669,9.72669
1277.00,9.71225,25.055886,0.000438,24.972577,-1.2818,0.154,9.72831,9.72831
1278.00,9.71373,25.055998,0.000441,24.972658,-1.2819,0.154,9.72869,9.72869
1279.00,9.71545,25.056027,0.000441,24.972626,-1.2819,0.154,9.72852,9.72852
1280.00,9.71708,25.056119,0.000440,24.972616,-1.2820,0.155,9.72778,9.72778
1281.00,9.71858,25.056215,0.000438,24.972685,-1.2820,0.155,9.72737,9.72737
1282.00,9.72002,25.056281,0.000434,24.972626,-1.2819,0.155,9.72626,9.72626
1283.00,9.72143,25.056227,0.000434,24.972498,-1.2818,0.155,9.72620,9.72620
1284.00,9.72278,25.056463,0.000440,24.972630,-1.2819,0.155,9.72637,9.72637
1285.00,9.72408,25.056615,0.000445,24.972733,-1.2820,0.155,9.72750,9.72750
1286.00,9.72528,25.056522,0.000447,24.972622,-1.2819,0.155,9.72883,9.72883
1287.00,9.72622,25.056561,0.000452,24.972782,-1.2819,0.155,9.73100,9.73100
1288.00,9.72704,25.056614,0.000452,24.972905,-1.2819,0.155,9.73199,9.73199
1289.00,9.72767,25.056311,0.000443,24.972667,-1.2820,0.155,9.73245,9.73245
1290.00,9.72813,25.056142,0.000437,24.972495,-1.2820,0.155,9.73281,9.73281
1291.00,9.72872,25.056187,0.000438,24.972479,-1.2821,0.155,9.73355,9.73355
1292.00,9.72938,25.056225,0.000437,24.972375,-1.2820,0.155,9.73283,9.73283
1293.00,9.72977,25.056319,0.000437,24.972358,-1.2820,0.155,9.73290,9.73290
1294.00,9.73013,25.056478,0.000437,24.972418,-1.2820,0.156,9.73384,9.73384
1295.00,9.73049,25.056693,0.000445,24.972554,-1.2820,0.156,9.73457,9.73457
1296.00,9.73077,25.056796,0.000447,24.972609,-1.2821,0.156,9.73349,9.73349
1297.00,9.73067,25.056838,0.000448,24.972675,-1.2822,0.156,9.73230,9.73230
1298.00,9.73052,25.056772,0.000447,24.972624,-1.2821,0.156,9.73079,9.73079
1299.00,9.73051,25.056817,0.000450,24.972710,-1.2817,0.156,9.72965,9.72965
1300.00,9.73066,25.056786,0.000446,24.972678,-1.2814,0.156,9.72821,9.72821
1301.00,9.73089,25.056896,0.000443,24.972762,-1.2812,0.156,9.72857,9.72857
1302.00,9.73140,25.056790,0.000437,24.972554,-1.2810,0.156,9.73035,9.73035
1303.00,9.73175,25.056880,0.000434,24.972603,-1.2808,0.156,9.73169,9.73169
1304.00,9.73187,25.056928,0.000436,24.972531,-1.2807,0.156,9.73190,9.73190
1305.00,9.73197,25.056996,0.000440,24.972538,-1.2806,0.156,9.73236,9.73236
1306.00,9.73214,25.056969,0.000439,24.972504,-1.2804,0.156,9.73355,9.73355
1307.00,9.73240,25.057180,0.000444,24.972676,-1.2804,0.156,9.73426,9.73426
1308.00,9.73243,25.057277,0.000450,24.972695,-1.2806,0.156,9.73411,9.73411
1309.00,9.73227,25.057396,0.000450,24.972805,-1.2808,0.156,9.73340,9.73340
1310.00,9.73218,25.057343,0.000448,24.972817,-1.2812,0.156,9.73359,9.73359
1311.00,9.73211,25.057446,0.000451,24.972904,-1.2815,0.156,9.73247,9.73247
1312.00,9.73207,25.057382,0.000450,24.972852,-1.2816,0.156,9.73160,9.73160
1313.00,9.73214,25.057388,0.000449,24.972850,-1.2818,0.156,9.73191,9.73191
1314.00,9.73212,25.057400,0.000447,24.972802,-1.2821,0.157,9.73341,9.73341
1315.00,9.73220,25.057497,0.000445,24.972814,-1.2821,0.157,9.73515,9.73515
1316.00,9.73252,25.057369,0.000442,24.972671,-1.2822,0.157,9.73632,9.73632
1317.00,9.73292,25.057454,0.000444,24.972769,-1.2823,0.157,9.73597,9.73597
1318.00,9.73296,25.057549,0.000443,24.972814,-1.2822,0.157,9.73403,9.73403
1319.00,9.73281,25.057581,0.000442,24.972826,-1.2818,0.157,9.73230,9.73230
1320.00,9.73273,25.057651,0.000442,24.972803,-1.2815,0.157,9.72996,9.72996
1321.00,9.73276,25.057654,0.000438,24.972696,-1.2812,0.157,9.72874,9.72874
1322.00,9.73261,25.057609,0.000437,24.972562,-1.2808,0.157,9.72809,9.72809
1323.00,9.73244,25.057491,0.000435,24.972480,-1.2805,0.158,9.72986,9.72986
1324.00,9.73260,25.057437,0.000434,24.972392,-1.2805,0.158,9.73165,9.73165
1325.00,9.73277,25.057391,0.000435,24.972356,-1.2806,0.158,9.73254,9.73254
1326.00,9.73269,25.057579,0.000441,24.972515,-1.2807,0.158,9.73247,9.73247
1327.00,9.73227,25.057697,0.000443,24.972606,-1.2807,0.158,9.73306,9.73306
1328.00,9.73221,25.057766,0.000444,24.972617,-1.2808,0.158,9.73299,9.73299
1329.00,9.73228,25.057910,0.000445,24.972762,-1.2808,0.158,9.73253,9.73253
1330.00,9.73256,25.058081,0.000443,24.972848,-1.2810,0.158,9.73277,9.73277
1331.00,9.73262,25.058132,0.000446,24.972820,-1.2810,0.158,9.73305,9.73305
1332.00,9.73260,25.058115,0.000446,24.972768,-1.2811,0.158,9.73284,9.73284
1333.00,9.73241,25.058201,0.000446,24.972790,-1.2811,0.158,9.73250,9.73250
1334.00,9.73240,25.058176,0.000447,24.972727,-1.2809,0.158,9.73343,9.73343
1335.00,9.73246,25.058135,0.000447,24.972698,-1.2807,0.158,9.73406,9.73406
1336.00,9.73229,25.058137,0.000445,24.972706,-1.2806,0.158,9.73471,9.73471
1337.00,9.73239,25.058202,0.000446,24.972746,-1.2806,0.158,9.73618,9.73618
1338.00,9.73274,25.058170,0.000445,24.972705,-1.2807,0.158,9.73677,9.73677
1339.00,9.73329,25.058196,0.000445,24.972651,-1.2809,0.158,9.73664,9.73664
1340.00,9.73374,25.058377,0.000446,24.972727,-1.2809,0.159,9.73640,9.73640
1341.00,9.73406,25.058411,0.000444,24.972693,-1.2808,0.159,9.73600,9.73600
1342.00,9.73405,25.058541,0.000444,24.972779,-1.2807,0.159,9.73444,9.73444
1343.00,9.73416,25.058620,0.000446,24.972773,-1.2805,0.159,9.73415,9.73415
1344.00,9.73388,25.058672,0.000448,24.972783,-1.2804,0.159,9.73203,9.73203
1345.00,9.73336,25.058653,0.000449,24.972741,-1.2804,0.159,9.72943,9.72943
1346.00,9.73301,25.058688,0.000451,24.972773,-1.2805,0.159,9.72823,9.72823
1347.00,9.73307,25.058683,0.000452,24.972743,-1.2805,0.159,9.72896,9.72896
1348.00,9.73319,25.058681,0.000449,24.972675,-1.2806,0.159,9.72984,9.72984
1349.00,9.73345,25.058732,0.000448,24.972750,-1.2806,0.159,9.73188,9.73188
1350.00,9.73350,25.058644,0.000449,24.972668,-1.2807,0.159,9.73396,9.73396
1351.00,9.73354,25.058625,0.000446,24.972633,-1.2808,0.159,9.73565,9.73565
1352.00,9.73389,25.058698,0.000444,24.972631,-1.2808,0.160,9.73710,9.73710
1353.00,9.73432,25.058732,0.000444,24.972673,-1.2806,0.160,9.73668,9.73668
1354.00,9.73412,25.058680,0.000442,24.972604,-1.2805,0.160,9.73498,9.73498
1355.00,9.73366,25.058912,0.000445,24.972775,-1.2803,0.160,9.73408,9.73408
1356.00,9.73345,25.059056,0.000447,24.972849,-1.2804,0.160,9.73390,9.73390
1357.00,9.73339,25.058853,0.000440,24.972667,-1.2805,0.160,9.73275,9.73275
1358.00,9.73346,25.058895,0.000440,24.972716,-1.2808,0.160,9.73367,9.73367
1359.00,9.73362,25.058936,0.000442,24.972705,-1.2808,0.160,9.73560,9.73560
1360.00,9.73364,25.058868,0.000439,24.972590,-1.2809,0.160,9.73698,9.73698
1361.00,9.73369,25.058791,0.000439,24.972509,-1.2808,0.160,9.73743,9.73743
1362.00,9.73389,25.058885,0.000445,24.972605,-1.2806,0.160,9.73694,9.73694
1363.00,9.73379,25.058936,0.000448,24.972585,-1.2804,0.160,9.73466,9.73466
1364.00,9.73363,25.059051,0.000449,24.972596,-1.2802,0.160,9.73225,9.73225
1365.00,9.73372,25.059069,0.000452,24.972632,-1.2800,0.160,9.73062,9.73062
1366.00,9.73398,25.059165,0.000453,24.972724,-1.2798,0.160,9.72907,9.72907
1367.00,9.73408,25.059270,0.000459,24.972760,-1.2797,0.160,9.72977,9.72977
1368.00,9.73411,25.059324,0.000458,24.972794,-1.2795,0.160,9.73107,9.73107
1369.00,9.73394,25.059318,0.000454,24.972791,-1.2793,0.160,9.73268,9.73268
1370.00,9.73379,25.059246,0.000450,24.972691,-1.2791,0.160,9.73324,9.73324
1371.00,9.73369,25.059266,0.000450,24.972678,-1.2789,0.160,9.73400,9.73400
1372.00,9.73336,25.059350,0.000449,24.972740,-1.2789,0.160,9.73279,9.73279
1373.00,9.73288,25.059315,0.000447,24.972682,-1.2791,0.161,9.73183,9.73183
1374.00,9.73283,25.059312,0.000451,24.972671,-1.2792,0.161,9.73087,9.73087
1375.00,9.73289,25.059496,0.000454,24.972793,-1.2792,0.161,9.73093,9.73093
1376.00,9.73285,25.059509,0.000453,24.972794,-1.2794,0.161,9.73024,9.73024
1377.00,9.73251,25.059616,0.000451,24.972846,-1.2796,0.161,9.73004,9.73004
1378.00,9.73230,25.059485,0.000447,24.972753,-1.2797,0.161,9.73096,9.73096
1379.00,9.73204,25.059516,0.000446,24.972779,-1.2797,0.161,9.73172,9.73172
1380.00,9.73159,25.059493,0.000445,24.972748,-1.2798,0.161,9.73030,9.73030
1381.00,9.73097,25.059511,0.000440,24.972708,-1.2797,0.161,9.72946,9.72946
1382.00,9.73058,25.059487,0.000439,24.972626,-1.2794,0.162,9.72939,9.72939
1383.00,9.73057,25.059624,0.000443,24.972660,-1.2792,0.161,9.72908,9.72908
1384.00,9.73101,25.059651,0.000444,24.972667,-1.2791,0.161,9.72983,9.72983
1385.00,9.73146,25.059653,0.000446,24.972724,-1.2792,0.161,9.73173,9.73173
1386.00,9.73162,25.059688,0.000447,24.972768,-1.2795,0.161,9.73307,9.73307
1387.00,9.73171,25.059538,0.000444,24.972656,-1.2798,0.162,9.73429,9.73429
1388.00,9.73155,25.059745,0.000446,24.972847,-1.2798,0.162,9.73405,9.73405
1389.00,9.73141,25.059752,0.000444,24.972799,-1.2799,0.162,9.73300,9.73300
1390.00,9.73156,25.059664,0.000440,24.972708,-1.2798,0.162,9.73396,9.73396
1391.00,9.73180,25.059710,0.000445,24.972721,-1.2796,0.162,9.73450,9.73450
1392.00,9.73187,25.059804,0.000448,24.972777,-1.2794,0.162,9.73387,9.73387
1393.00,9.73193,25.059753,0.000447,24.972715,-1.2794,0.162,9.73381,9.73381
1394.00,9.73206,25.059832,0.000447,24.972740,-1.2795,0.162,9.73426,9.73426
1395.00,9.73229,25.059946,0.000446,24.972756,-1.2795,0.162,9.73334,9.73334
1396.00,9.73241,25.060031,0.000443,24.972794,-1.2794,0.162,9.73320,9.73320
1397.00,9.73277,25.060053,0.000443,24.972812,-1.2792,0.162,9.73402,9.73402
1398.00,9.73293,25.060097,0.000444,24.972785,-1.2790,0.163,9.73476,9.73476
1399.00,9.73287,25.060095,0.000445,24.972807,-1.2786,0.163,9.73445,9.73445
1400.00,9.73297,25.060109,0.000452,24.972844,-1.2785,0.162,9.73323,9.73323
1401.00,9.73310,25.060034,0.000451,24.972712,-1.2782,0.162,9.73231,9.73231
1402.00,9.73333,25.060110,0.000451,24.972716,-1.2783,0.163,9.73120,9.73120
1403.00,9.73332,25.060100,0.000449,24.972713,-1.2787,0.163,9.73065,9.73065
1404.00,9.73321,25.060104,0.000449,24.972637,-1.2790,0.163,9.72859,9.72859
1405.00,9.73312,25.060119,0.000445,24.972543,-1.2792,0.163,9.72576,9.72576
1406.00,9.73310,25.060241,0.000445,24.972611,-1.2794,0.163,9.72202,9.72202
1407.00,9.73266,25.060244,0.000443,24.972586,-1.2791,0.163,9.71721,9.71721
1408.00,9.73274,25.060359,0.000441,24.972652,-1.2787,0.163,9.71167,9.71167
1409.00,9.73234,25.060495,0.000441,24.972793,-1.2785,0.164,9.70711,9.70711
1410.00,9.73070,25.060514,0.000437,24.972781,-1.2784,0.164,9.70366,9.70366
1411.00,9.72975,25.060450,0.000434,24.972717,-1.2783,0.164,9.70163,9.70163
@10,2.0001,4.0, 1410.00999999999 
1412.00,9.73140,25.060642,0.000438,24.972854,-1.2783,0.164,9.70176,9.70176
1413.00,9.72875,25.060629,0.000438,24.972823,-1.2783,0.164,9.70323,9.70323
1414.00,9.72207,25.060491,0.000435,24.972601,-1.2781,0.165,9.70705,9.70705
1415.00,9.71743,25.060518,0.000436,24.972653,-1.2777,0.165,9.71128,9.71128
1416.00,9.71316,25.060359,0.000433,24.972476,-1.2775,0.165,9.71465,9.71465
1417.00,9.71135,25.060047,0.000424,24.972152,-1.2774,0.165,9.71759,9.71759
1418.00,9.71178,25.059967,0.000421,24.972003,-1.2775,0.165,9.71904,9.71904
1419.00,9.71265,25.060121,0.000423,24.972166,-1.2778,0.165,9.71909,9.71909
1420.00,9.71358,25.060207,0.000423,24.972179,-1.2782,0.165,9.72034,9.72034
1421.00,9.71435,25.060565,0.000431,24.972521,-1.2785,0.165,9.72212,9.72212
1422.00,9.71446,25.060835,0.000440,24.972760,-1.2787,0.165,9.72357,9.72357
1423.00,9.71497,25.060942,0.000445,24.972885,-1.2787,0.165,9.72557,9.72557
1424.00,9.71503,25.060925,0.000449,24.972887,-1.2787,0.165,9.72744,9.72744
1425.00,9.71546,25.060962,0.000452,24.972911,-1.2786,0.165,9.72771,9.72771
1426.00,9.71618,25.060803,0.000449,24.972658,-1.2785,0.165,9.72825,9.72825
1427.00,9.71738,25.060880,0.000448,24.972643,-1.2783,0.165,9.72942,9.72942
1428.00,9.71887,25.060967,0.000448,24.972670,-1.2781,0.165,9.73105,9.73105
1429.00,9.72067,25.060991,0.000442,24.972647,-1.2780,0.165,9.73306,9.73306
1430.00,9.72253,25.061067,0.000442,24.972635,-1.2779,0.165,9.73458,9.73458
1431.00,9.72418,25.061180,0.000441,24.972728,-1.2781,0.166,9.73472,9.73472
1432.00,9.72558,25.061087,0.000438,24.972636,-1.2783,0.166,9.73441,9.73441
1433.00,9.72683,25.061134,0.000437,24.972600,-1.2783,0.166,9.73398,9.73398
1434.00,9.72793,25.061243,0.000440,24.972642,-1.2785,0.166,9.73434,9.73434
1435.00,9.72897,25.061287,0.000439,24.972621,-1.2785,0.166,9.73479,9.73479
1436.00,9.72978,25.061334,0.000439,24.972655,-1.2784,0.166,9.73597,9.73597
1437.00,9.73063,25.061456,0.000444,24.972761,-1.2781,0.166,9.73658,9.73658
1438.00,9.73136,25.061457,0.000446,24.972774,-1.2782,0.166,9.73671,9.73671
1439.00,9.73231,25.061418,0.000446,24.972757,-1.2781,0.166,9.73629,9.73629
1440.00,9.73305,25.061381,0.000447,24.972776,-1.2780,0.166,9.73606,9.73606
1441.00,9.73338,25.061451,0.000447,24.972794,-1.2781,0.166,9.73497,9.73497
1442.00,9.73342,25.061522,0.000447,24.972793,-1.2784,0.166,9.73323,9.73323
1443.00,9.73336,25.061431,0.000444,24.972645,-1.2784,0.166,9.73181,9.73181
1444.00,9.73339,25.061573,0.000446,24.972682,-1.2784,0.166,9.73036,9.73036
1445.00,9.73378,25.061549,0.000443,24.972610,-1.2784,0.166,9.73130,9.73130
1446.00,9.73450,25.061537,0.000441,24.972658,-1.2784,0.167,9.73313,9.73313
1447.00,9.73472,25.061500,0.000438,24.972650,-1.2783,0.167,9.73443,9.73443
1448.00,9.73464,25.061453,0.000435,24.972608,-1.2782,0.167,9.73592,9.73592
1449.00,9.73467,25.061472,0.000434,24.972617,-1.2783,0.167,9.73785,9.73785
1450.00,9.73490,25.061568,0.000437,24.972692,-1.2783,0.167,9.73812,9.73812
1451.00,9.73519,25.061578,0.000436,24.972620,-1.2785,0.167,9.73732,9.73732
1452.00,9.73546,25.061613,0.000440,24.972598,-1.2787,0.167,9.73773,9.73773
1453.00,9.73539,25.061735,0.000440,24.972696,-1.2790,0.167,9.73686,9.73686
1454.00,9.73536,25.061769,0.000439,24.972665,-1.2793,0.167,9.73682,9.73682
1455.00,9.73530,25.061832,0.000440,24.972665,-1.2795,0.167,9.73597,9.73597
1456.00,9.73546,25.061852,0.000440,24.972656,-1.2793,0.167,9.73666,9.73666
1457.00,9.73558,25.061718,0.000432,24.972532,-1.2791,0.167,9.73699,9.73699
1458.00,9.73565,25.061742,0.000435,24.972542,-1.2790,0.167,9.73801,9.73801
1459.00,9.73561,25.061709,0.000438,24.972493,-1.2788,0.167,9.73741,9.73741
1460.00,9.73566,25.061602,0.000433,24.972375,-1.2785,0.167,9.73745,9.73745
1461.00,9.73577,25.061744,0.000437,24.972419,-1.2785,0.168,9.73619,9.73619
1462.00,9.73578,25.061887,0.000442,24.972494,-1.2784,0.168,9.73409,9.73409
1463.00,9.73586,25.061921,0.000441,24.972505,-1.2781,0.168,9.73318,9.73318
1464.00,9.73619,25.061960,0.000443,24.972513,-1.2782,0.168,9.73348,9.73348
1465.00,9.73638,25.062048,0.000447,24.972579,-1.2783,0.168,9.73325,9.73325
1466.00,9.73600,25.062031,0.000446,24.972550,-1.2785,0.168,9.73337,9.73337
1467.00,9.73584,25.062181,0.000450,24.972620,-1.2785,0.167,9.73460,9.73460
1468.00,9.73577,25.062345,0.000454,24.972769,-1.2788,0.167,9.73469,9.73469
1469.00,9.73562,25.062575,0.000455,24.972982,-1.2790,0.168,9.73464,9.73464
1470.00,9.73550,25.062606,0.000456,24.972948,-1.2791,0.168,9.73480,9.73480
1471.00,9.73534,25.062655,0.000454,24.972940,-1.2792,0.168,9.73502,9.73502
1472.00,9.73511,25.062664,0.000449,24.972926,-1.2793,0.168,9.73413,9.73413
1473.00,9.73494,25.062696,0.000447,24.972806,-1.2794,0.168,9.73384,9.73384
1474.00,9.73485,25.062603,0.000442,24.972624,-1.2795,0.168,9.73343,9.73343
1475.00,9.73487,25.062671,0.000443,24.972682,-1.2795,0.168,9.73444,9.73444
1476.00,9.73494,25.062774,0.000444,24.972726,-1.2796,0.168,9.73451,9.73451
1477.00,9.73463,25.062848,0.000449,24.972765,-1.2797,0.168,9.73510,9.73510
1478.00,9.73428,25.062845,0.000449,24.972735,-1.2798,0.168,9.73474,9.73474
1479.00,9.73398,25.062763,0.000443,24.972644,-1.2798,0.168,9.73376,9.73376
1480.00,9.73375,25.062869,0.000442,24.972613,-1.2798,0.168,9.73234,9.73234
1481.00,9.73367,25.062804,0.000438,24.972505,-1.2798,0.169,9.73189,9.73189
1482.00,9.73379,25.062840,0.000435,24.972493,-1.2800,0.169,9.73206,9.73206
1483.00,9.73424,25.062758,0.000427,24.972440,-1.2801,0.169,9.73453,9.73453
1484.00,9.73455,25.062890,0.000430,24.972498,-1.2802,0.169,9.73646,9.73646
1485.00,9.73466,25.062948,0.000428,24.972577,-1.2805,0.169,9.73749,9.73749
1486.00,9.73484,25.062975,0.000430,24.972668,-1.2806,0.169,9.73807,9.73807
1487.00,9.73494,25.062915,0.000429,24.972630,-1.2806,0.169,9.73872,9.73872
1488.00,9.73514,25.063163,0.000438,24.972829,-1.2807,0.169,9.73781,9.73781
1489.00,9.73513,25.063159,0.000443,24.972849,-1.2806,0.169,9.73608,9.73608
1490.00,9.73478,25.063213,0.000448,24.972847,-1.2804,0.169,9.73454,9.73454
1491.00,9.73453,25.063370,0.000453,24.972890,-1.2801,0.169,9.73313,9.73313
1492.00,9.73437,25.063378,0.000451,24.972794,-1.2799,0.169,9.73177,9.73177
1493.00,9.73437,25.063454,0.000451,24.972779,-1.2798,0.169,9.73044,9.73044
1494.00,9.73445,25.063579,0.000449,24.972805,-1.2797,0.169,9.73145,9.73145
1495.00,9.73425,25.063566,0.000445,24.972771,-1.2797,0.169,9.73194,9.73194
1496.00,9.73400,25.063534,0.000439,24.972669,-1.2797,0.169,9.73273,9.73273
1497.00,9.73386,25.063610,0.000442,24.972690,-1.2798,0.169,9.73265,9.73265
1498.00,9.73365,25.063599,0.000442,24.972624,-1.2798,0.169,9.73124,9.73124
1499.00,9.73333,25.063516,0.000443,24.972508,-1.2799,0.169,9.72897,9.72897
1500.00,9.73312,25.063500,0.000445,24.972456,-1.2801,0.169,9.72790,9.72790
1501.00,9.73286,25.063557,0.000450,24.972592,-1.2803,0.169,9.72742,9.72742
1502.00,9.73289,25.063627,0.000449,24.972725,-1.2804,0.169,9.72839,9.72839
1503.00,9.73268,25.063542,0.000448,24.972670,-1.2805,0.170,9.72984,9.72984
1504.00,9.73199,25.063438,0.000441,24.972587,-1.2806,0.170,9.73022,9.73022
1505.00,9.73151,25.063477,0.000438,24.972645,-1.2809,0.170,9.73108,9.73108
1506.00,9.73143,25.063409,0.000437,24.972545,-1.2812,0.170,9.73266,9.73266
1507.00,9.73165,25.063388,0.000437,24.972524,-1.2817,0.170,9.73429,9.73429
1508.00,9.73187,25.063423,0.000435,24.972536,-1.2821,0.170,9.73598,9.73598
1509.00,9.73202,25.063625,0.000439,24.972661,-1.2823,0.170,9.73812,9.73812
1510.00,9.73228,25.063635,0.000441,24.972592,-1.2824,0.170,9.73828,9.73828
1511.00,9.73228,25.063659,0.000442,24.972538,-1.2824,0.170,9.73633,9.73633
1512.00,9.73228,25.063764,0.000446,24.972497,-1.2823,0.170,9.73374,9.73374
1513.00,9.73211,25.063800,0.000447,24.972503,-1.2821,0.170,9.73072,9.73072
1514.00,9.73163,25.063841,0.000447,24.972492,-1.2818,0.170,9.72814,9.72814
1515.00,9.73123,25.064052,0.000449,24.972664,-1.2819,0.170,9.72728,9.72728
1516.00,9.73109,25.064076,0.000447,24.972646,-1.2818,0.170,9.72788,9.72788
1517.00,9.73117,25.064092,0.000444,24.972637,-1.2817,0.171,9.72877,9.72877
1518.00,9.73156,25.064170,0.000445,24.972704,-1.2818,0.171,9.73075,9.73075
1519.00,9.73202,25.064178,0.000446,24.972751,-1.2819,0.171,9.73266,9.73266
1520.00,9.73260,25.064040,0.000443,24.972635,-1.2820,0.171,9.73500,9.73500
1521.00,9.73319,25.063979,0.000442,24.972660,-1.2822,0.171,9.73672,9.73672
1522.00,9.73348,25.063891,0.000437,24.972634,-1.2825,0.171,9.73711,9.73711
1523.00,9.73344,25.063963,0.000441,24.972670,-1.2829,0.171,9.73643,9.73643
1524.00,9.73352,25.064044,0.000441,24.972687,-1.2832,0.171,9.73540,9.73540
1525.00,9.73355,25.064244,0.000446,24.972780,-1.2834,0.171,9.73363,9.73363
1526.00,9.73345,25.064527,0.000447,24.972925,-1.2835,0.171,9.73219,9.73219
1527.00,9.73312,25.064636,0.000450,24.972922,-1.2835,0.171,9.73206,9.73206
1528.00,9.73293,25.064680,0.000446,24.972863,-1.2835,0.172,9.73373,9.73373
1529.00,9.73291,25.064776,0.000447,24.972862,-1.2835,0.172,9.73511,9.73511
1530.00,9.73283,25.064812,0.000444,24.972869,-1.2834,0.172,9.73560,9.73560
1531.00,9.73300,25.064687,0.000441,24.972753,-1.2832,0.172,9.73575,9.73575
1532.00,9.73319,25.064763,0.000440,24.972838,-1.2831,0.172,9.73503,9.73503
1533.00,9.73327,25.064731,0.000440,24.972803,-1.2830,0.172,9.73259,9.73259
1534.00,9.73344,25.064599,0.000437,24.972769,-1.2829,0.172,9.73117,9.73117
1535.00,9.73356,25.064450,0.000437,24.972691,-1.2830,0.172,9.72979,9.72979
1536.00,9.73338,25.064532,0.000441,24.972695,-1.2832,0.172,9.72865,9.72865
1537.00,9.73340,25.064494,0.000443,24.972612,-1.2836,0.172,9.72996,9.72996
1538.00,9.73363,25.064512,0.000442,24.972574,-1.2839,0.172,9.73200,9.73200
1539.00,9.73372,25.064524,0.000443,24.972561,-1.2840,0.172,9.73303,9.73303
1540.00,9.73364,25.064599,0.000443,24.972556,-1.2841,0.172,9.73499,9.73499
1541.00,9.73332,25.064662,0.000442,24.972626,-1.2844,0.172,9.73567,9.73567
1542.00,9.73293,25.064725,0.000444,24.972666,-1.2843,0.172,9.73431,9.73431
1543.00,9.73284,25.064731,0.000446,24.972676,-1.2842,0.172,9.73315,9.73315
1544.00,9.73293,25.064841,0.000449,24.972709,-1.2842,0.172,9.73287,9.73287
1545.00,9.73305,25.064857,0.000449,24.972698,-1.2845,0.172,9.73167,9.73167
1546.00,9.73293,25.064830,0.000446,24.972624,-1.2843,0.172,9.73150,9.73150
1547.00,9.73279,25.064821,0.000443,24.972556,-1.2844,0.173,9.73129,9.73129
1548.00,9.73261,25.064982,0.000442,24.972637,-1.2849,0.173,9.73223,9.73223
1549.00,9.73245,25.065109,0.000438,24.972672,-1.2853,0.173,9.73245,9.73245
1550.00,9.73227,25.065158,0.000437,24.972647,-1.2856,0.173,9.73212,9.73212
1551.00,9.73199,25.065286,0.000438,24.972723,-1.2861,0.174,9.73173,9.73173
1552.00,9.73186,25.065306,0.000436,24.972763,-1.2864,0.174,9.73132,9.73132
1553.00,9.73219,25.065308,0.000439,24.972758,-1.2866,0.174,9.72972,9.72972
1554.00,9.73272,25.065328,0.000441,24.972743,-1.2866,0.174,9.72774,9.72774
1555.00,9.73227,25.065360,0.000439,24.972748,-1.2864,0.174,9.72570,9.72570
1556.00,9.73168,25.065382,0.000437,24.972694,-1.2863,0.174,9.72301,9.72301
1557.00,9.73152,25.065430,0.000440,24.972675,-1.2864,0.174,9.71951,9.71951
1558.00,9.73140,25.065422,0.000441,24.972664,-1.2865,0.174,9.71576,9.71576
1559.00,9.73149,25.065388,0.000439,24.972630,-1.2868,0.174,9.71191,9.71191
1560.00,9.73091,25.065426,0.000438,24.972618,-1.2872,0.174,9.70911,9.70911
1561.00,9.72893,25.065375,0.000435,24.972595,-1.2875,0.174,9.70683,9.70683
@11,2.0001,4.0, 1560.268 
1562.00,9.72888,25.065479,0.000434,24.972649,-1.2875,0.174,9.70685,9.70685
1563.00,9.72680,25.065472,0.000430,24.972612,-1.2875,0.175,9.70800,9.70800
1564.00,9.72293,25.065444,0.000430,24.972578,-1.2875,0.175,9.71113,9.71113
1565.00,9.71930,25.065476,0.000434,24.972601,-1.2876,0.175,9.71451,9.71451
1566.00,9.71620,25.065584,0.000436,24.972671,-1.2876,0.175,9.71851,9.71851
1567.00,9.71472,25.065612,0.000436,24.972710,-1.2874,0.175,9.72201,9.72201
1568.00,9.71526,25.065596,0.000435,24.972672,-1.2875,0.175,9.72432,9.72432
1569.00,9.71631,25.065647,0.000435,24.972712,-1.2879,0.175,9.72619,9.72619
1570.00,9.71764,25.065733,0.000433,24.972739,-1.2883,0.175,9.72790,9.72790
1571.00,9.71892,25.065756,0.000435,24.972721,-1.2886,0.175,9.72914,9.72914
1572.00,9.71930,25.065771,0.000432,24.972628,-1.2889,0.175,9.72860,9.72860
1573.00,9.71906,25.065835,0.000429,24.972601,-1.2891,0.176,9.72800,9.72800
1574.00,9.71912,25.065971,0.000432,24.972669,-1.2890,0.176,9.72740,9.72740
1575.00,9.71945,25.065922,0.000429,24.972569,-1.2890,0.176,9.72770,9.72770
1576.00,9.72046,25.065935,0.000424,24.972515,-1.2893,0.176,9.72999,9.72999
1577.00,9.72199,25.065874,0.000423,24.972450,-1.2897,0.176,9.73354,9.73354
1578.00,9.72339,25.065914,0.000428,24.972528,-1.2900,0.176,9.73588,9.73588
1579.00,9.72481,25.065873,0.000430,24.972477,-1.2902,0.176,9.73792,9.73792
1580.00,9.72645,25.065825,0.000432,24.972502,-1.2904,0.176,9.73876,9.73876
1581.00,9.72794,25.065855,0.000434,24.972552,-1.2904,0.176,9.73737,9.73737
1582.00,9.72933,25.066020,0.000436,24.972726,-1.2903,0.176,9.73504,9.73504
1583.00,9.73008,25.066030,0.000436,24.972732,-1.2904,0.176,9.73337,9.73337
1584.00,9.73066,25.066018,0.000433,24.972684,-1.2903,0.176,9.73206,9.73206
1585.00,9.73145,25.066109,0.000433,24.972702,-1.2902,0.176,9.73126,9.73126
1586.00,9.73175,25.066012,0.000432,24.972593,-1.2904,0.176,9.73163,9.73163
1587.00,9.73224,25.065871,0.000428,24.972425,-1.2906,0.177,9.73240,9.73240
1588.00,9.73263,25.065917,0.000425,24.972385,-1.2906,0.177,9.73433,9.73433
1589.00,9.73314,25.065958,0.000428,24.972383,-1.2908,0.177,9.73589,9.73589
1590.00,9.73349,25.065981,0.000430,24.972369,-1.2911,0.177,9.73701,9.73701
1591.00,9.73390,25.066052,0.000430,24.972409,-1.2913,0.177,9.73746,9.73746
1592.00,9.73432,25.066173,0.000435,24.972516,-1.2915,0.177,9.73730,9.73730
1593.00,9.73480,25.066312,0.000440,24.972622,-1.2916,0.177,9.73676,9.73676
1594.00,9.73526,25.066464,0.000441,24.972727,-1.2918,0.177,9.73612,9.73612
1595.00,9.73565,25.066546,0.000443,24.972780,-1.2920,0.177,9.73574,9.73574
1596.00,9.73546,25.066760,0.000450,24.972938,-1.2919,0.177,9.73405,9.73405
1597.00,9.73465,25.066841,0.000449,24.972958,-1.2917,0.177,9.73238,9.73238
1598.00,9.73411,25.066729,0.000449,24.972862,-1.2917,0.177,9.73147,9.73147
1599.00,9.73380,25.066579,0.000446,24.972719,-1.2916,0.177,9.73030,9.73030
1600.00,9.73354,25.066564,0.000443,24.972687,-1.2916,0.177,9.73009,9.73009
1601.00,9.73357,25.066465,0.000442,24.972563,-1.2919,0.177,9.73143,9.73143
1602.00,9.73379,25.066420,0.000442,24.972487,-1.2921,0.178,9.73391,9.73391
1603.00,9.73421,25.066512,0.000444,24.972510,-1.2923,0.178,9.73503,9.73503
1604.00,9.73446,25.066577,0.000444,24.972526,-1.2923,0.178,9.73577,9.73577
1605.00,9.73462,25.066700,0.000448,24.972598,-1.2926,0.178,9.73621,9.73621
1606.00,9.73496,25.066791,0.000448,24.972623,-1.2928,0.177,9.73739,9.73739
1607.00,9.73518,25.066885,0.000448,24.972627,-1.2930,0.177,9.73755,9.73755
1608.00,9.73540,25.066934,0.000447,24.972597,-1.2932,0.177,9.73852,9.73852
1609.00,9.73542,25.067013,0.000446,24.972631,-1.2935,0.178,9.73910,9.73910
1610.00,9.73512,25.067031,0.000446,24.972576,-1.2939,0.178,9.73762,9.73762
1611.00,9.73466,25.067165,0.000450,24.972636,-1.2942,0.178,9.73495,9.73495
1612.00,9.73448,25.067168,0.000450,24.972633,-1.2944,0.178,9.73447,9.73447
1613.00,9.73475,25.067202,0.000450,24.972640,-1.2946,0.178,9.73435,9.73435
1614.00,9.73479,25.067193,0.000451,24.972588,-1.2947,0.178,9.73364,9.73364
1615.00,9.73456,25.067226,0.000451,24.972608,-1.2948,0.178,9.73390,9.73390
1616.00,9.73439,25.067203,0.000450,24.972578,-1.2948,0.178,9.73382,9.73382
1617.00,9.73445,25.067265,0.000451,24.972599,-1.2950,0.178,9.73234,9.73234
1618.00,9.73462,25.067411,0.000454,24.972718,-1.2953,0.178,9.73087,9.73087
1619.00,9.73482,25.067529,0.000455,24.972816,-1.2954,0.178,9.73124,9.73124
1620.00,9.73498,25.067623,0.000456,24.972851,-1.2955,0.178,9.73225,9.73225
1621.00,9.73500,25.067579,0.000454,24.972832,-1.2956,0.178,9.73375,9.73375
1622.00,9.73493,25.067665,0.000457,24.972911,-1.2959,0.178,9.73499,9.73499
1623.00,9.73480,25.067591,0.000453,24.972801,-1.2961,0.178,9.73561,9.73561
1624.00,9.73494,25.067594,0.000452,24.972810,-1.2966,0.178,9.73591,9.73591
1625.00,9.73483,25.067504,0.000447,24.972732,-1.2971,0.178,9.73528,9.73528
1626.00,9.73473,25.067519,0.000443,24.972703,-1.2974,0.178,9.73582,9.73582
1627.00,9.73447,25.067475,0.000439,24.972634,-1.2975,0.178,9.73537,9.73537
1628.00,9.73413,25.067408,0.000439,24.972570,-1.2978,0.179,9.73504,9.73504
1629.00,9.73383,25.067314,0.000440,24.972488,-1.2980,0.179,9.73410,9.73410
1630.00,9.73364,25.067320,0.000443,24.972437,-1.2983,0.179,9.73320,9.73320
1631.00,9.73375,25.067428,0.000448,24.972493,-1.2986,0.178,9.73172,9.73172
1632.00,9.73363,25.067465,0.000450,24.972482,-1.2990,0.178,9.73101,9.73101
1633.00,9.73326,25.067561,0.000448,24.972488,-1.2994,0.179,9.73069,9.73069
1634.00,9.73310,25.067749,0.000451,24.972571,-1.2995,0.179,9.73162,9.73162
1635.00,9.73328,25.067883,0.000452,24.972731,-1.2996,0.179,9.73249,9.73249
1636.00,9.73333,25.067796,0.000449,24.972656,-1.2998,0.179,9.73258,9.73258
1637.00,9.73359,25.067929,0.000452,24.972785,-1.3000,0.179,9.73358,9.73358
1638.00,9.73381,25.067887,0.000452,24.972779,-1.3001,0.178,9.73429,9.73429
1639.00,9.73397,25.067955,0.000453,24.972803,-1.3002,0.179,9.73441,9.73441
1640.00,9.73400,25.067987,0.000453,24.972754,-1.3004,0.179,9.73478,9.73478
1641.00,9.73385,25.068085,0.000456,24.972812,-1.3004,0.179,9.73506,9.73506
1642.00,9.73374,25.067935,0.000449,24.972658,-1.3006,0.179,9.73467,9.73467
1643.00,9.73351,25.068027,0.000449,24.972695,-1.3008,0.179,9.73348,9.73348
1644.00,9.73321,25.068051,0.000446,24.972689,-1.3011,0.179,9.73235,9.73235
1645.00,9.73320,25.068061,0.000444,24.972675,-1.3013,0.179,9.73216,9.73216
1646.00,9.73298,25.068056,0.000442,24.972602,-1.3015,0.179,9.73172,9.73172
1647.00,9.73263,25.068216,0.000445,24.972611,-1.3017,0.180,9.73095,9.73095
1648.00,9.73252,25.068251,0.000451,24.972642,-1.3019,0.180,9.73150,9.73150
1649.00,9.73262,25.068192,0.000454,24.972556,-1.3020,0.179,9.73279,9.73279
1650.00,9.73308,25.068203,0.000454,24.972528,-1.3024,0.179,9.73392,9.73392
1651.00,9.73353,25.068205,0.000456,24.972529,-1.3025,0.179,9.73560,9.73560
1652.00,9.73384,25.068225,0.000457,24.972576,-1.3026,0.179,9.73635,9.73635
1653.00,9.73374,25.068361,0.000452,24.972643,-1.3027,0.179,9.73525,9.73525
1654.00,9.73342,25.068591,0.000450,24.972758,-1.3028,0.180,9.73342,9.73342
1655.00,9.73318,25.068708,0.000451,24.972814,-1.3029,0.180,9.73212,9.73212
1656.00,9.73329,25.068824,0.000447,24.972872,-1.3031,0.180,9.73069,9.73069
1657.00,9.73326,25.068767,0.000447,24.972799,-1.3033,0.180,9.73071,9.73071
1658.00,9.73305,25.068742,0.000453,24.972796,-1.3034,0.180,9.73154,9.73154
1659.00,9.73278,25.068547,0.000451,24.972623,-1.3035,0.180,9.73185,9.73185
1660.00,9.73240,25.068573,0.000452,24.972645,-1.3038,0.180,9.73070,9.73070
1661.00,9.73195,25.068655,0.000458,24.972681,-1.3041,0.180,9.72864,9.72864
1662.00,9.73144,25.068718,0.000458,24.972718,-1.3046,0.180,9.72728,9.72728
1663.00,9.73137,25.068811,0.000456,24.972720,-1.3050,0.180,9.72741,9.72741
1664.00,9.73138,25.068964,0.000460,24.972888,-1.3054,0.180,9.72737,9.72737
1665.00,9.73126,25.068893,0.000456,24.972816,-1.3059,0.180,9.72790,9.72790
1666.00,9.73111,25.068910,0.000451,24.972826,-1.3062,0.180,9.72936,9.72936
1667.00,9.73087,25.068981,0.000449,24.972865,-1.3065,0.180,9.72845,9.72845
1668.00,9.73054,25.068901,0.000444,24.972739,-1.3069,0.180,9.72752,9.72752
1669.00,9.73027,25.068968,0.000444,24.972703,-1.3072,0.180,9.72750,9.72750
1670.00,9.72987,25.069023,0.000447,24.972734,-1.3073,0.180,9.72804,9.72804
1671.00,9.72962,25.069050,0.000447,24.972732,-1.3077,0.180,9.72931,9.72931
1672.00,9.72949,25.069076,0.000446,24.972714,-1.3079,0.180,9.73154,9.73154
1673.00,9.72966,25.069216,0.000447,24.972819,-1.3082,0.181,9.73283,9.73283
1674.00,9.72993,25.069116,0.000443,24.972742,-1.3084,0.181,9.73352,9.73352
1675.00,9.73011,25.069153,0.000439,24.972708,-1.3085,0.181,9.73375,9.73375
1676.00,9.73014,25.069207,0.000441,24.972710,-1.3088,0.181,9.73342,9.73342
1677.00,9.73028,25.069269,0.000446,24.972760,-1.3091,0.181,9.73429,9.73429
1678.00,9.73065,25.069200,0.000443,24.972657,-1.3093,0.181,9.73552,9.73552
1679.00,9.73104,25.069401,0.000449,24.972739,-1.3097,0.181,9.73650,9.73650
1680.00,9.73133,25.069376,0.000449,24.972716,-1.3101,0.181,9.73629,9.73629
1681.00,9.73165,25.069413,0.000447,24.972780,-1.3101,0.181,9.73519,9.73519
1682.00,9.73179,25.069452,0.000443,24.972723,-1.3102,0.181,9.73264,9.73264
1683.00,9.73153,25.069537,0.000442,24.972736,-1.3102,0.181,9.72948,9.72948
1684.00,9.73124,25.069540,0.000440,24.972755,-1.3102,0.181,9.72753,9.72753
1685.00,9.73135,25.069699,0.000446,24.972826,-1.3101,0.181,9.72754,9.72754
1686.00,9.73146,25.069745,0.000445,24.972713,-1.3100,0.181,9.72825,9.72825
1687.00,9.73174,25.069690,0.000443,24.972662,-1.3100,0.182,9.72939,9.72939
1688.00,9.73213,25.069671,0.000448,24.972669,-1.3101,0.182,9.73133,9.73133
1689.00,9.73238,25.069685,0.000447,24.972692,-1.3102,0.182,9.73250,9.73250
1690.00,9.73264,25.069623,0.000443,24.972657,-1.3105,0.182,9.73315,9.73315
1691.00,9.73274,25.069696,0.000447,24.972743,-1.3109,0.182,9.73390,9.73390
1692.00,9.73266,25.069769,0.000451,24.972722,-1.3112,0.182,9.73420,9.73420
1693.00,9.73250,25.069958,0.000457,24.972902,-1.3115,0.182,9.73323,9.73323
1694.00,9.73233,25.069841,0.000458,24.972737,-1.3119,0.181,9.73236,9.73236
1695.00,9.73201,25.069845,0.000460,24.972709,-1.3123,0.181,9.73058,9.73058
1696.00,9.73178,25.069730,0.000457,24.972639,-1.3127,0.181,9.72936,9.72936
1697.00,9.73161,25.069732,0.000456,24.972665,-1.3133,0.181,9.72973,9.72973
1698.00,9.73132,25.069523,0.000446,24.972417,-1.3137,0.182,9.73049,9.73049
1699.00,9.73100,25.069609,0.000442,24.972495,-1.3140,0.182,9.73113,9.73113
1700.00,9.73089,25.069733,0.000443,24.972573,-1.3143,0.182,9.73218,9.73218
1701.00,9.73089,25.069838,0.000444,24.972596,-1.3147,0.182,9.73245,9.73245
1702.00,9.73117,25.069987,0.000446,24.972698,-1.3150,0.182,9.73215,9.73215
1703.00,9.73179,25.070294,0.000452,24.972961,-1.3154,0.183,9.73200,9.73200
1704.00,9.73195,25.070497,0.000458,24.973091,-1.3158,0.182,9.73068,9.73068
1705.00,9.73198,25.070351,0.000453,24.972892,-1.3161,0.183,9.72755,9.72755
1706.00,9.73169,25.070259,0.000449,24.972743,-1.3162,0.183,9.72335,9.72335
1707.00,9.73105,25.070297,0.000447,24.972741,-1.3163,0.183,9.71909,9.71909
1708.00,9.73121,25.070308,0.000444,24.972730,-1.3165,0.183,9.71388,9.71388
1709.00,9.73218,25.070273,0.000441,24.972690,-1.3166,0.183,9.71067,9.71067
1710.00,9.73221,25.070464,0.000444,24.972835,-1.3168,0.183,9.70933,9.70933
1711.00,9.73191,25.070495,0.000440,24.972844,-1.3171,0.183,9.70912,9.70912
@12,2.0001,4.0, 1710.09 
1712.00,9.73227,25.070360,0.000434,24.972745,-1.3173,0.184,9.70976,9.70976
1713.00,9.73043,25.070196,0.000429,24.972560,-1.3176,0.184,9.71278,9.71278
1714.00,9.72388,25.070161,0.000429,24.972511,-1.3178,0.184,9.71372,9.71372
1715.00,9.71922,25.070174,0.000425,24.972500,-1.3181,0.184,9.71439,9.71439
1716.00,9.71675,25.070316,0.000432,24.972652,-1.3184,0.184,9.71540,9.71540
1717.00,9.71568,25.070481,0.000438,24.972757,-1.3188,0.184,9.71592,9.71592
1718.00,9.71596,25.070486,0.000440,24.972765,-1.3191,0.184,9.71592,9.71592
1719.00,9.71566,25.070477,0.000436,24.972733,-1.3194,0.184,9.71767,9.71767
1720.00,9.71592,25.070521,0.000438,24.972776,-1.3196,0.184,9.72022,9.72022
1721.00,9.71678,25.070525,0.000435,24.972717,-1.3197,0.184,9.72337,9.72337
1722.00,9.71780,25.070428,0.000431,24.972604,-1.3197,0.184,9.72658,9.72658
1723.00,9.71792,25.070603,0.000438,24.972714,-1.3197,0.184,9.72875,9.72875
1724.00,9.71801,25.070697,0.000439,24.972750,-1.3196,0.184,9.73063,9.73063
1725.00,9.71854,25.070727,0.000436,24.972702,-1.3198,0.185,9.73180,9.73180
1726.00,9.71930,25.070780,0.000436,24.972703,-1.3201,0.185,9.73071,9.73071
1727.00,9.71996,25.070961,0.000438,24.972832,-1.3205,0.185,9.72903,9.72903
1728.00,9.72074,25.070926,0.000433,24.972799,-1.3208,0.185,9.72747,9.72747
1729.00,9.72158,25.070924,0.000433,24.972784,-1.3211,0.185,9.72588,9.72588
1730.00,9.72232,25.070779,0.000431,24.972714,-1.3215,0.185,9.72473,9.72473
1731.00,9.72338,25.070778,0.000435,24.972699,-1.3218,0.185,9.72640,9.72640
1732.00,9.72448,25.070849,0.000437,24.972686,-1.3222,0.185,9.72813,9.72813
1733.00,9.72526,25.070909,0.000436,24.972639,-1.3228,0.185,9.73020,9.73020
1734.00,9.72603,25.071037,0.000436,24.972642,-1.3235,0.185,9.73208,9.73208
1735.00,9.72707,25.071281,0.000439,24.972696,-1.3241,0.185,9.73336,9.73336
1736.00,9.72785,25.071314,0.000435,24.972642,-1.3245,0.186,9.73268,9.73268
1737.00,9.72871,25.071261,0.000435,24.972528,-1.3247,0.186,9.73284,9.73284
1738.00,9.72962,25.071319,0.000440,24.972572,-1.3251,0.186,9.73357,9.73357
1739.00,9.73028,25.071363,0.000442,24.972640,-1.3252,0.186,9.73381,9.73381
1740.00,9.73074,25.071350,0.000442,24.972665,-1.3252,0.186,9.73332,9.73332
1741.00,9.73083,25.071352,0.000446,24.972675,-1.3255,0.186,9.73348,9.73348
1742.00,9.73073,25.071319,0.000445,24.972657,-1.3257,0.186,9.73260,9.73260
1743.00,9.73054,25.071318,0.000443,24.972598,-1.3256,0.186,9.73045,9.73045
1744.00,9.73029,25.071314,0.000445,24.972531,-1.3256,0.186,9.72891,9.72891
1745.00,9.73015,25.071346,0.000446,24.972508,-1.3258,0.186,9.72927,9.72927
1746.00,9.73028,25.071478,0.000447,24.972610,-1.3261,0.186,9.72926,9.72926
1747.00,9.73051,25.071507,0.000444,24.972650,-1.3265,0.186,9.72896,9.72896
1748.00,9.73080,25.071495,0.000444,24.972659,-1.3268,0.186,9.72979,9.72979
1749.00,9.73122,25.071435,0.000447,24.972635,-1.3272,0.186,9.73082,9.73082
1750.00,9.73148,25.071501,0.000453,24.972708,-1.3274,0.186,9.73038,9.73038
1751.00,9.73148,25.071448,0.000454,24.972662,-1.3273,0.186,9.72989,9.72989
1752.00,9.73132,25.071533,0.000453,24.972679,-1.3272,0.186,9.73114,9.73114
1753.00,9.73148,25.071546,0.000454,24.972694,-1.3274,0.186,9.73209,9.73209
1754.00,9.73136,25.071584,0.000454,24.972672,-1.3277,0.186,9.73135,9.73135
1755.00,9.73098,25.071568,0.000451,24.972638,-1.3281,0.186,9.73041,9.73041
1756.00,9.73072,25.071650,0.000449,24.972671,-1.3286,0.186,9.72978,9.72978
1757.00,9.73051,25.071702,0.000450,24.972691,-1.3292,0.186,9.72907,9.72907
1758.00,9.73031,25.071849,0.000451,24.972745,-1.3296,0.187,9.72836,9.72836
1759.00,9.73017,25.071963,0.000449,24.972787,-1.3300,0.187,9.72931,9.72931
1760.00,9.73015,25.072050,0.000448,24.972798,-1.3303,0.187,9.73084,9.73084
1761.00,9.73028,25.072073,0.000449,24.972766,-1.3306,0.187,9.73246,9.73246
1762.00,9.73038,25.072144,0.000453,24.972787,-1.3307,0.186,9.73208,9.73208
1763.00,9.73019,25.072140,0.000451,24.972716,-1.3309,0.186,9.73031,9.73031
1764.00,9.73004,25.072177,0.000451,24.972759,-1.3310,0.186,9.72853,9.72853
1765.00,9.72983,25.072226,0.000451,24.972773,-1.3311,0.186,9.72700,9.72700
1766.00,9.72953,25.072326,0.000453,24.972810,-1.3314,0.186,9.72572,9.72572
1767.00,9.72947,25.072294,0.000452,24.972768,-1.3317,0.186,9.72584,9.72584
1768.00,9.72963,25.072298,0.000452,24.972788,-1.3321,0.186,9.72768,9.72768
1769.00,9.72953,25.072282,0.000452,24.972739,-1.3327,0.186,9.72866,9.72866
1770.00,9.72954,25.072299,0.000450,24.972788,-1.3332,0.186,9.72994,9.72994
1771.00,9.72950,25.072237,0.000449,24.972760,-1.3338,0.187,9.72990,9.72990
1772.00,9.72917,25.072293,0.000445,24.972735,-1.3344,0.187,9.72839,9.72839
1773.00,9.72860,25.072336,0.000443,24.972703,-1.3350,0.187,9.72694,9.72694
1774.00,9.72827,25.072335,0.000440,24.972670,-1.3353,0.187,9.72676,9.72676
1775.00,9.72843,25.072374,0.000440,24.972610,-1.3355,0.187,9.72623,9.72623
1776.00,9.72862,25.072456,0.000442,24.972617,-1.3355,0.187,9.72671,9.72671
1777.00,9.72862,25.072467,0.000441,24.972624,-1.3354,0.187,9.72763,9.72763
1778.00,9.72846,25.072456,0.000444,24.972611,-1.3353,0.187,9.72877,9.72877
1779.00,9.72833,25.072472,0.000444,24.972576,-1.3352,0.187,9.72899,9.72899
1780.00,9.72815,25.072449,0.000444,24.972514,-1.3353,0.187,9.72916,9.72916
1781.00,9.72813,25.072455,0.000442,24.972502,-1.3355,0.188,9.73013,9.73013
1782.00,9.72814,25.072487,0.000443,24.972489,-1.3357,0.188,9.73116,9.73116
1783.00,9.72849,25.072530,0.000441,24.972462,-1.3360,0.188,9.73133,9.73133
1784.00,9.72869,25.072522,0.000438,24.972379,-1.3364,0.188,9.73049,9.73049
1785.00,9.72872,25.072680,0.000440,24.972455,-1.3368,0.188,9.72972,9.72972
1786.00,9.72871,25.072794,0.000446,24.972538,-1.3373,0.188,9.72761,9.72761
1787.00,9.72843,25.072812,0.000447,24.972508,-1.3377,0.188,9.72564,9.72564
1788.00,9.72789,25.072871,0.000449,24.972564,-1.3381,0.188,9.72385,9.72385
1789.00,9.72774,25.073019,0.000454,24.972718,-1.3385,0.187,9.72489,9.72489
1790.00,9.72778,25.073035,0.000455,24.972728,-1.3387,0.187,9.72583,9.72583
1791.00,9.72768,25.072957,0.000448,24.972595,-1.3389,0.187,9.72616,9.72616
1792.00,9.72760,25.073055,0.000450,24.972647,-1.3392,0.188,9.72576,9.72576
1793.00,9.72736,25.073100,0.000451,24.972650,-1.3396,0.188,9.72514,9.72514
1794.00,9.72711,25.073129,0.000450,24.972647,-1.3399,0.188,9.72301,9.72301
1795.00,9.72655,25.073064,0.000448,24.972542,-1.3401,0.188,9.72087,9.72087
1796.00,9.72618,25.073198,0.000451,24.972678,-1.3404,0.188,9.72005,9.72005
1797.00,9.72599,25.073219,0.000449,24.972714,-1.3407,0.188,9.72169,9.72169
1798.00,9.72599,25.073223,0.000450,24.972717,-1.3408,0.188,9.72305,9.72305
1799.00,9.72577,25.073254,0.000449,24.972716,-1.3410,0.188,9.72423,9.72423
1800.00,9.72563,25.073258,0.000450,24.972755,-1.3413,0.188,9.72582,9.72582
1801.00,9.72545,25.073222,0.000450,24.972669,-1.3415,0.188,9.72726,9.72726
1802.00,9.72512,25.073267,0.000451,24.972693,-1.3416,0.188,9.72666,9.72666
1803.00,9.72484,25.073350,0.000453,24.972615,-1.3419,0.188,9.72699,9.72699
1804.00,9.72482,25.073452,0.000454,24.972649,-1.3422,0.188,9.72721,9.72721
1805.00,9.72485,25.073590,0.000453,24.972730,-1.3424,0.188,9.72677,9.72677
1806.00,9.72480,25.073659,0.000453,24.972759,-1.3428,0.188,9.72608,9.72608
1807.00,9.72498,25.073649,0.000451,24.972766,-1.3432,0.188,9.72631,9.72631
1808.00,9.72522,25.073593,0.000449,24.972827,-1.3437,0.188,9.72591,9.72591
1809.00,9.72522,25.073589,0.000451,24.972851,-1.3442,0.188,9.72590,9.72590
1810.00,9.72494,25.073625,0.000450,24.972874,-1.3448,0.189,9.72591,9.72591
1811.00,9.72487,25.073646,0.000448,24.972836,-1.3451,0.189,9.72643,9.72643
1812.00,9.72515,25.073717,0.000448,24.972796,-1.3454,0.189,9.72693,9.72693
1813.00,9.72566,25.073768,0.000450,24.972799,-1.3455,0.189,9.72753,9.72753
1814.00,9.72602,25.073669,0.000449,24.972661,-1.3455,0.189,9.72742,9.72742
1815.00,9.72628,25.073569,0.000449,24.972518,-1.3455,0.189,9.72689,9.72689
1816.00,9.72633,25.073679,0.000452,24.972597,-1.3457,0.189,9.72568,9.72568
1817.00,9.72633,25.073807,0.000454,24.972699,-1.3461,0.189,9.72509,9.72509
1818.00,9.72621,25.073922,0.000449,24.972687,-1.3466,0.189,9.72422,9.72422
1819.00,9.72611,25.074029,0.000448,24.972753,-1.3470,0.189,9.72375,9.72375
1820.00,9.72603,25.074176,0.000451,24.972821,-1.3473,0.189,9.72449,9.72449
1821.00,9.72608,25.074105,0.000447,24.972708,-1.3476,0.189,9.72642,9.72642
1822.00,9.72631,25.073981,0.000446,24.972551,-1.3477,0.189,9.72742,9.72742
1823.00,9.72647,25.074003,0.000451,24.972614,-1.3478,0.189,9.72795,9.72795
1824.00,9.72626,25.074023,0.000450,24.972580,-1.3481,0.189,9.72748,9.72748
1825.00,9.72605,25.074039,0.000447,24.972562,-1.3485,0.189,9.72680,9.72680
1826.00,9.72601,25.074003,0.000447,24.972514,-1.3487,0.189,9.72555,9.72555
1827.00,9.72596,25.074128,0.000447,24.972572,-1.3492,0.189,9.72426,9.72426
1828.00,9.72592,25.074191,0.000444,24.972566,-1.3494,0.190,9.72384,9.72384
1829.00,9.72585,25.074177,0.000448,24.972546,-1.3495,0.189,9.72496,9.72496
1830.00,9.72609,25.074179,0.000452,24.972578,-1.3497,0.189,9.72679,9.72679
1831.00,9.72645,25.074312,0.000453,24.972713,-1.3499,0.189,9.72902,9.72902
1832.00,9.72696,25.074329,0.000454,24.972758,-1.3501,0.189,9.73193,9.73193
1833.00,9.72718,25.074310,0.000453,24.972733,-1.3505,0.189,9.73236,9.73236
1834.00,9.72690,25.074452,0.000456,24.972812,-1.3509,0.189,9.73070,9.73070
1835.00,9.72648,25.074551,0.000455,24.972818,-1.3513,0.189,9.72746,9.72746
1836.00,9.72623,25.074686,0.000455,24.972874,-1.3518,0.190,9.72358,9.72358
1837.00,9.72606,25.074617,0.000453,24.972719,-1.3521,0.189,9.72058,9.72058
1838.00,9.72609,25.074549,0.000454,24.972612,-1.3523,0.189,9.72045,9.72045
1839.00,9.72617,25.074530,0.000449,24.972564,-1.3526,0.190,9.72152,9.72152
1840.00,9.72605,25.074540,0.000450,24.972560,-1.3529,0.190,9.72256,9.72256
1841.00,9.72562,25.074424,0.000452,24.972417,-1.3534,0.190,9.72325,9.72325
1842.00,9.72511,25.074508,0.000456,24.972476,-1.3539,0.190,9.72370,9.72370
1843.00,9.72518,25.074733,0.000458,24.972625,-1.3544,0.190,9.72363,9.72363
1844.00,9.72527,25.074786,0.000460,24.972626,-1.3549,0.190,9.72408,9.72408
1845.00,9.72537,25.074749,0.000455,24.972575,-1.3553,0.190,9.72444,9.72444
1846.00,9.72528,25.074829,0.000449,24.972646,-1.3556,0.190,9.72497,9.72497
1847.00,9.72513,25.074930,0.000448,24.972736,-1.3557,0.190,9.72424,9.72424
1848.00,9.72516,25.074919,0.000446,24.972750,-1.3561,0.190,9.72440,9.72440
1849.00,9.72520,25.074913,0.000444,24.972792,-1.3565,0.190,9.72409,9.72409
1850.00,9.72491,25.074979,0.000445,24.972897,-1.3569,0.190,9.72432,9.72432
1851.00,9.72448,25.074932,0.000445,24.972876,-1.3572,0.190,9.72454,9.72454
1852.00,9.72365,25.074892,0.000445,24.972840,-1.3575,0.191,9.72462,9.72462
1853.00,9.72310,25.074915,0.000445,24.972797,-1.3576,0.191,9.72494,9.72494
1854.00,9.72381,25.074994,0.000445,24.972756,-1.3577,0.191,9.72364,9.72364
1855.00,9.72411,25.075124,0.000446,24.972724,-1.3578,0.191,9.72125,9.72125
1856.00,9.72398,25.075251,0.000448,24.972743,-1.3579,0.191,9.71739,9.71739
1857.00,9.72448,25.075250,0.000448,24.972670,-1.3579,0.191,9.71239,9.71239
1858.00,9.72402,25.075315,0.000447,24.972688,-1.3582,0.191,9.70667,9.70667
1859.00,9.72401,25.075362,0.000446,24.972750,-1.3586,0.191,9.70223,9.70223
1860.00,9.72431,25.075220,0.000443,24.972683,-1.3589,0.191,9.69911,9.69911
1861.00,9.72306,25.075183,0.000439,24.972618,-1.3593,0.191,9.69868,9.69868
@13,2.0001,4.0, 1860.243 
1862.00,9.72331,25.075320,0.000436,24.972690,-1.3598,0.191,9.70048,9.70048
1863.00,9.72441,25.075345,0.000436,24.972741,-1.3602,0.191,9.70195,9.70195
1864.00,9.71794,25.075396,0.000435,24.972720,-1.3605,0.192,9.70409,9.70409
1865.00,9.71232,25.075473,0.000434,24.972750,-1.3611,0.192,9.70766,9.70766
1866.00,9.70885,25.075587,0.000436,24.972791,-1.3616,0.192,9.71063,9.71063
1867.00,9.70772,25.075575,0.000435,24.972782,-1.3619,0.192,9.71228,9.71228
1868.00,9.70773,25.075475,0.000433,24.972670,-1.3622,0.192,9.71492,9.71492
1869.00,9.70862,25.075399,0.000434,24.972628,-1.3624,0.192,9.71851,9.71851
1870.00,9.70972,25.075448,0.000436,24.972583,-1.3625,0.192,9.72038,9.72038
1871.00,9.71127,25.075556,0.000439,24.972702,-1.3627,0.192,9.72136,9.72136
1872.00,9.71218,25.075685,0.000444,24.972835,-1.3631,0.192,9.72381,9.72381
1873.00,9.71219,25.075734,0.000442,24.972789,-1.3636,0.192,9.72433,9.72433
1874.00,9.71203,25.075882,0.000442,24.972804,-1.3640,0.192,9.72352,9.72352
1875.00,9.71236,25.075872,0.000440,24.972758,-1.3643,0.192,9.72369,9.72369
1876.00,9.71318,25.075810,0.000438,24.972635,-1.3647,0.193,9.72397,9.72397
1877.00,9.71427,25.075801,0.000436,24.972545,-1.3652,0.193,9.72324,9.72324
1878.00,9.71551,25.075918,0.000439,24.972603,-1.3656,0.193,9.72307,9.72307
1879.00,9.71659,25.075989,0.000445,24.972690,-1.3661,0.193,9.72288,9.72288
1880.00,9.71788,25.076174,0.000449,24.972839,-1.3665,0.193,9.72248,9.72248
1881.00,9.71920,25.076192,0.000452,24.972806,-1.3669,0.193,9.72354,9.72354
1882.00,9.72031,25.076254,0.000448,24.972808,-1.3670,0.193,9.72353,9.72353
1883.00,9.72110,25.076259,0.000445,24.972792,-1.3673,0.193,9.72409,9.72409
1884.00,9.72199,25.076399,0.000443,24.972849,-1.3677,0.193,9.72449,9.72449
1885.00,9.72262,25.076281,0.000441,24.972695,-1.3680,0.193,9.72494,9.72494
1886.00,9.72316,25.076384,0.000444,24.972757,-1.3681,0.193,9.72516,9.72516
1887.00,9.72392,25.076482,0.000451,24.972827,-1.3684,0.193,9.72681,9.72681
1888.00,9.72471,25.076524,0.000454,24.972828,-1.3685,0.193,9.72826,9.72826
1889.00,9.72513,25.076295,0.000448,24.972613,-1.3684,0.193,9.73019,9.73019
1890.00,9.72539,25.076386,0.000448,24.972680,-1.3686,0.193,9.73096,9.73096
1891.00,9.72574,25.076364,0.000441,24.972662,-1.3690,0.194,9.73104,9.73104
1892.00,9.72592,25.076174,0.000438,24.972483,-1.3693,0.194,9.73005,9.73005
1893.00,9.72608,25.076124,0.000438,24.972475,-1.3695,0.194,9.72961,9.72961
1894.00,9.72647,25.076233,0.000445,24.972612,-1.3698,0.194,9.72902,9.72902
1895.00,9.72680,25.076374,0.000450,24.972753,-1.3698,0.194,9.72933,9.72933
1896.00,9.72716,25.076320,0.000451,24.972724,-1.3700,0.194,9.72980,9.72980
1897.00,9.72749,25.076418,0.000455,24.972821,-1.3702,0.194,9.72988,9.72988
1898.00,9.72753,25.076626,0.000460,24.972983,-1.3707,0.194,9.72820,9.72820
1899.00,9.72751,25.076681,0.000458,24.972992,-1.3710,0.194,9.72653,9.72653
1900.00,9.72745,25.076635,0.000457,24.972927,-1.3715,0.194,9.72424,9.72424
1901.00,9.72705,25.076702,0.000460,24.972934,-1.3722,0.194,9.72132,9.72132
1902.00,9.72680,25.076782,0.000455,24.972931,-1.3728,0.194,9.72066,9.72066
1903.00,9.72681,25.076739,0.000448,24.972801,-1.3734,0.194,9.72095,9.72095
1904.00,9.72679,25.076687,0.000447,24.972666,-1.3741,0.194,9.72188,9.72188
1905.00,9.72693,25.076674,0.000445,24.972610,-1.3748,0.194,9.72335,9.72335
1906.00,9.72691,25.076702,0.000443,24.972616,-1.3752,0.194,9.72488,9.72488
1907.00,9.72653,25.076692,0.000445,24.972584,-1.3753,0.194,9.72446,9.72446
1908.00,9.72590,25.076674,0.000448,24.972577,-1.3756,0.194,9.72352,9.72352
1909.00,9.72526,25.076662,0.000448,24.972539,-1.3756,0.194,9.72243,9.72243
1910.00,9.72482,25.076745,0.000449,24.972608,-1.3756,0.194,9.72181,9.72181
1911.00,9.72451,25.076830,0.000446,24.972610,-1.3759,0.194,9.72126,9.72126
1912.00,9.72414,25.076863,0.000449,24.972660,-1.3762,0.194,9.72083,9.72083
1913.00,9.72358,25.076945,0.000451,24.972741,-1.3765,0.194,9.72022,9.72022
1914.00,9.72300,25.077046,0.000456,24.972854,-1.3769,0.194,9.72045,9.72045
1915.00,9.72259,25.077110,0.000459,24.972832,-1.3771,0.194,9.71971,9.71971
1916.00,9.72204,25.077148,0.000463,24.972823,-1.3773,0.194,9.71985,9.71985
1917.00,9.72172,25.077171,0.000459,24.972754,-1.3774,0.194,9.72022,9.72022
1918.00,9.72142,25.077156,0.000453,24.972632,-1.3776,0.194,9.72086,9.72086
1919.00,9.72145,25.077230,0.000447,24.972592,-1.3780,0.194,9.72109,9.72109
1920.00,9.72153,25.077203,0.000445,24.972539,-1.3783,0.194,9.72176,9.72176
1921.00,9.72181,25.077243,0.000445,24.972562,-1.3786,0.194,9.72167,9.72167
1922.00,9.72183,25.077406,0.000448,24.972687,-1.3790,0.194,9.72120,9.72120
1923.00,9.72147,25.077468,0.000449,24.972769,-1.3791,0.195,9.72063,9.72063
1924.00,9.72108,25.077508,0.000451,24.972804,-1.3792,0.195,9.71938,9.71938
1925.00,9.72072,25.077618,0.000449,24.972840,-1.3796,0.195,9.71916,9.71916
1926.00,9.72070,25.077678,0.000450,24.972894,-1.3801,0.195,9.72043,9.72043
1927.00,9.72091,25.077576,0.000445,24.972750,-1.3805,0.195,9.72158,9.72158
1928.00,9.72110,25.077588,0.000447,24.972734,-1.3808,0.195,9.72311,9.72311
1929.00,9.72133,25.077691,0.000446,24.972806,-1.3812,0.195,9.72480,9.72480
1930.00,9.72135,25.077612,0.000443,24.972713,-1.3816,0.195,9.72442,9.72442
1931.00,9.72112,25.077753,0.000447,24.972785,-1.3819,0.195,9.72211,9.72211
1932.00,9.72096,25.077933,0.000455,24.972951,-1.3823,0.195,9.72074,9.72074
1933.00,9.72088,25.078029,0.000454,24.972960,-1.3828,0.195,9.71898,9.71898
1934.00,9.72092,25.077978,0.000452,24.972862,-1.3833,0.195,9.71846,9.71846
1935.00,9.72115,25.078065,0.000453,24.972922,-1.3836,0.195,9.72005,9.72005
1936.00,9.72145,25.078003,0.000451,24.972858,-1.3838,0.195,9.72160,9.72160
1937.00,9.72151,25.077948,0.000444,24.972774,-1.3840,0.195,9.72304,9.72304
1938.00,9.72180,25.078028,0.000446,24.972828,-1.3843,0.195,9.72482,9.72482
1939.00,9.72188,25.078068,0.000447,24.972828,-1.3847,0.195,9.72494,9.72494
1940.00,9.72189,25.078015,0.000445,24.972781,-1.3850,0.195,9.72387,9.72387
1941.00,9.72183,25.078018,0.000443,24.972731,-1.3854,0.195,9.72304,9.72304
1942.00,9.72186,25.077950,0.000443,24.972625,-1.3856,0.195,9.72271,9.72271
1943.00,9.72218,25.077944,0.000440,24.972560,-1.3856,0.196,9.72251,9.72251
1944.00,9.72259,25.078066,0.000441,24.972676,-1.3856,0.196,9.72307,9.72307
1945.00,9.72289,25.078206,0.000444,24.972744,-1.3859,0.196,9.72308,9.72308
1946.00,9.72269,25.078212,0.000445,24.972710,-1.3863,0.196,9.72314,9.72314
1947.00,9.72226,25.078411,0.000448,24.972827,-1.3867,0.196,9.72183,9.72183
1948.00,9.72191,25.078464,0.000452,24.972843,-1.3873,0.196,9.72079,9.72079
1949.00,9.72156,25.078392,0.000453,24.972726,-1.3878,0.195,9.71901,9.71901
1950.00,9.72129,25.078402,0.000451,24.972708,-1.3882,0.196,9.71820,9.71820
1951.00,9.72127,25.078480,0.000450,24.972755,-1.3885,0.196,9.71720,9.71720
1952.00,9.72125,25.078459,0.000448,24.972742,-1.3888,0.196,9.71764,9.71764
1953.00,9.72144,25.078479,0.000449,24.972760,-1.3893,0.196,9.71818,9.71818
1954.00,9.72155,25.078606,0.000448,24.972849,-1.3898,0.196,9.71907,9.71907
1955.00,9.72137,25.078643,0.000453,24.972852,-1.3901,0.196,9.71964,9.71964
1956.00,9.72117,25.078712,0.000454,24.972896,-1.3905,0.196,9.72155,9.72155
1957.00,9.72137,25.078795,0.000454,24.972869,-1.3908,0.196,9.72344,9.72344
1958.00,9.72146,25.078782,0.000452,24.972783,-1.3910,0.196,9.72445,9.72445
1959.00,9.72153,25.078818,0.000450,24.972793,-1.3911,0.196,9.72491,9.72491
1960.00,9.72149,25.078888,0.000449,24.972806,-1.3914,0.196,9.72486,9.72486
1961.00,9.72151,25.078866,0.000448,24.972746,-1.3916,0.196,9.72448,9.72448
1962.00,9.72158,25.078809,0.000447,24.972758,-1.3919,0.196,9.72291,9.72291
1963.00,9.72139,25.078917,0.000450,24.972885,-1.3924,0.196,9.72181,9.72181
1964.00,9.72111,25.078965,0.000452,24.972948,-1.3928,0.196,9.72060,9.72060
1965.00,9.72068,25.078927,0.000450,24.972962,-1.3932,0.196,9.71965,9.71965
1966.00,9.72049,25.078948,0.000449,24.973016,-1.3936,0.197,9.71853,9.71853
1967.00,9.72049,25.078927,0.000450,24.973013,-1.3937,0.197,9.71871,9.71871
1968.00,9.72090,25.078880,0.000449,24.972981,-1.3941,0.197,9.71979,9.71979
1969.00,9.72133,25.078771,0.000449,24.972837,-1.3946,0.197,9.72185,9.72185
1970.00,9.72183,25.078793,0.000451,24.972797,-1.3950,0.196,9.72373,9.72373
1971.00,9.72213,25.078822,0.000454,24.972758,-1.3954,0.196,9.72467,9.72467
1972.00,9.72235,25.078898,0.000453,24.972777,-1.3957,0.196,9.72440,9.72440
1973.00,9.72232,25.078949,0.000455,24.972715,-1.3960,0.196,9.72305,9.72305
1974.00,9.72219,25.078999,0.000453,24.972701,-1.3962,0.196,9.72102,9.72102
1975.00,9.72199,25.079118,0.000453,24.972781,-1.3965,0.197,9.71956,9.71956
1976.00,9.72187,25.079083,0.000449,24.972762,-1.3969,0.197,9.71892,9.71892
1977.00,9.72146,25.079050,0.000450,24.972684,-1.3973,0.197,9.71915,9.71915
1978.00,9.72111,25.079023,0.000448,24.972682,-1.3975,0.197,9.71864,9.71864
1979.00,9.72046,25.079111,0.000451,24.972750,-1.3976,0.197,9.71736,9.71736
1980.00,9.72000,25.079040,0.000447,24.972643,-1.3979,0.197,9.71645,9.71645
1981.00,9.71959,25.079102,0.000446,24.972654,-1.3983,0.197,9.71523,9.71523
1982.00,9.71920,25.079221,0.000447,24.972744,-1.3987,0.197,9.71433,9.71433
1983.00,9.71911,25.079292,0.000448,24.972782,-1.3989,0.197,9.71494,9.71494
1984.00,9.71914,25.079287,0.000449,24.972764,-1.3992,0.197,9.71661,9.71661
1985.00,9.71931,25.079482,0.000453,24.972873,-1.3993,0.197,9.71772,9.71772
1986.00,9.71941,25.079604,0.000457,24.972914,-1.3994,0.197,9.71896,9.71896
1987.00,9.71941,25.079630,0.000455,24.972804,-1.3997,0.197,9.71902,9.71902
1988.00,9.71891,25.079699,0.000453,24.972814,-1.4002,0.197,9.71768,9.71768
1989.00,9.71829,25.079695,0.000450,24.972711,-1.4004,0.197,9.71718,9.71718
1990.00,9.71800,25.079717,0.000448,24.972714,-1.4007,0.197,9.71800,9.71800
1991.00,9.71791,25.079664,0.000444,24.972615,-1.4009,0.198,9.71854,9.71854
1992.00,9.71793,25.079792,0.000446,24.972743,-1.4011,0.198,9.71912,9.71912
1993.00,9.71787,25.079822,0.000448,24.972746,-1.4015,0.198,9.72034,9.72034
1994.00,9.71794,25.080045,0.000451,24.972923,-1.4019,0.198,9.72066,9.72066
1995.00,9.71788,25.080196,0.000456,24.973034,-1.4023,0.198,9.71875,9.71875
1996.00,9.71744,25.080234,0.000457,24.973036,-1.4027,0.198,9.71610,9.71610
1997.00,9.71699,25.080213,0.000456,24.972945,-1.4030,0.198,9.71472,9.71472
1998.00,9.71678,25.080242,0.000455,24.972928,-1.4032,0.198,9.71440,9.71440
1999.00,9.71701,25.079980,0.000452,24.972680,-1.4036,0.198,9.71439,9.71439
2000.00,9.71742,25.079759,0.000448,24.972483,-1.4040,0.198,9.71581,9.71581
2001.00,9.71766,25.079773,0.000447,24.972441,-1.4046,0.198,9.71718,9.71718
2002.00,9.71763,25.079774,0.000447,24.972476,-1.4052,0.198,9.71749,9.71749
2003.00,9.71749,25.079738,0.000447,24.972416,-1.4058,0.198,9.71724,9.71724
2004.00,9.71728,25.079991,0.000449,24.972578,-1.4063,0.198,9.71552,9.71552
2005.00,9.71715,25.080206,0.000451,24.972682,-1.4067,0.198,9.71313,9.71313
2006.00,9.71739,25.080275,0.000453,24.972711,-1.4070,0.198,9.71129,9.71129
2007.00,9.71651,25.080325,0.000448,24.972650,-1.4073,0.198,9.70864,9.70864
2008.00,9.71578,25.080452,0.000443,24.972709,-1.4076,0.198,9.70520,9.70520
2009.00,9.71588,25.080522,0.000436,24.972734,-1.4079,0.199,9.70193,9.70193
2010.00,9.71736,25.080535,0.000433,24.972713,-1.4084,0.199,9.69846,9.69846
2011.00,9.71695,25.080683,0.000428,24.972804,-1.4089,0.199,9.69658,9.69658
@14,2.0001,4.0, 2010.065 
2012.00,9.71517,25.080757,0.000427,24.972818,-1.4092,0.200,9.69622,9.69622
2013.00,9.71446,25.080770,0.000428,24.972795,-1.4096,0.200,9.69753,9.69753
2014.00,9.71140,25.080748,0.000430,24.972823,-1.4100,0.200,9.70009,9.70009
2015.00,9.70840,25.080704,0.000430,24.972746,-1.4102,0.200,9.70353,9.70353
2016.00,9.70491,25.080615,0.000432,24.972674,-1.4105,0.200,9.70599,9.70599
2017.00,9.70320,25.080593,0.000433,24.972666,-1.4109,0.200,9.70791,9.70791
2018.00,9.70335,25.080751,0.000434,24.972767,-1.4114,0.200,9.70946,9.70946
2019.00,9.70405,25.080727,0.000437,24.972629,-1.4115,0.200,9.71136,9.71136
2020.00,9.70488,25.080662,0.000435,24.972517,-1.4117,0.200,9.71336,9.71336
2021.00,9.70606,25.080714,0.000438,24.972532,-1.4117,0.200,9.71499,9.71499
2022.00,9.70719,25.080649,0.000437,24.972515,-1.4117,0.200,9.71662,9.71662
2023.00,9.70736,25.080659,0.000440,24.972470,-1.4118,0.200,9.71706,9.71706
2024.00,9.70750,25.080735,0.000436,24.972496,-1.4123,0.200,9.71739,9.71739
2025.00,9.70796,25.080772,0.000435,24.972512,-1.4130,0.200,9.71743,9.71743
2026.00,9.70851,25.080882,0.000432,24.972569,-1.4138,0.201,9.71773,9.71773
2027.00,9.70932,25.081084,0.000436,24.972688,-1.4144,0.201,9.71859,9.71859
2028.00,9.71055,25.080953,0.000434,24.972591,-1.4149,0.201,9.72093,9.72093
2029.00,9.71192,25.081073,0.000439,24.972749,-1.4152,0.201,9.72193,9.72193
2030.00,9.71337,25.081182,0.000445,24.972857,-1.4154,0.201,9.72193,9.72193
2031.00,9.71452,25.081122,0.000444,24.972779,-1.4154,0.200,9.72163,9.72163
2032.00,9.71567,25.081115,0.000444,24.972688,-1.4154,0.200,9.72169,9.72169
2033.00,9.71661,25.081298,0.000445,24.972800,-1.4157,0.200,9.72083,9.72083
2034.00,9.71745,25.081259,0.000447,24.972696,-1.4159,0.200,9.72061,9.72061
2035.00,9.71803,25.081391,0.000443,24.972741,-1.4161,0.201,9.72028,9.72028
2036.00,9.71846,25.081627,0.000448,24.972890,-1.4166,0.201,9.72043,9.72043
2037.00,9.71883,25.081601,0.000449,24.972854,-1.4169,0.201,9.71922,9.71922
2038.00,9.71911,25.081626,0.000450,24.972775,-1.4171,0.201,9.71827,9.71827
2039.00,9.71947,25.081688,0.000448,24.972791,-1.4173,0.201,9.71880,9.71880
2040.00,9.71988,25.081715,0.000451,24.972775,-1.4176,0.201,9.72035,9.72035
2041.00,9.71999,25.081515,0.000446,24.972589,-1.4177,0.201,9.72007,9.72007
2042.00,9.71989,25.081639,0.000446,24.972672,-1.4180,0.201,9.71990,9.71990
2043.00,9.71988,25.081707,0.000449,24.972762,-1.4184,0.201,9.71985,9.71985
2044.00,9.71992,25.081759,0.000451,24.972768,-1.4189,0.201,9.71811,9.71811
2045.00,9.71987,25.081715,0.000450,24.972704,-1.4194,0.201,9.71704,9.71704
2046.00,9.71990,25.081894,0.000452,24.972802,-1.4200,0.201,9.71751,9.71751
2047.00,9.72000,25.081878,0.000451,24.972790,-1.4206,0.201,9.71926,9.71926
2048.00,9.71982,25.081977,0.000454,24.972856,-1.4212,0.201,9.71936,9.71936
2049.00,9.71940,25.081974,0.000451,24.972782,-1.4216,0.201,9.71919,9.71919
2050.00,9.71901,25.081974,0.000449,24.972762,-1.4219,0.201,9.71797,9.71797
2051.00,9.71881,25.081877,0.000449,24.972667,-1.4221,0.201,9.71668,9.71668
2052.00,9.71839,25.082003,0.000449,24.972722,-1.4225,0.201,9.71417,9.71417
2053.00,9.71793,25.081968,0.000445,24.972689,-1.4229,0.201,9.71339,9.71339
2054.00,9.71756,25.081825,0.000444,24.972585,-1.4236,0.201,9.71360,9.71360
2055.00,9.71735,25.081841,0.000445,24.972625,-1.4242,0.201,9.71368,9.71368
2056.00,9.71709,25.081913,0.000446,24.972704,-1.4250,0.201,9.71352,9.71352
2057.00,9.71696,25.081929,0.000447,24.972771,-1.4254,0.201,9.71482,9.71482
2058.00,9.71705,25.081753,0.000447,24.972576,-1.4257,0.201,9.71539,9.71539
2059.00,9.71687,25.081967,0.000452,24.972718,-1.4259,0.201,9.71588,9.71588
2060.00,9.71658,25.082237,0.000456,24.972936,-1.4259,0.201,9.71707,9.71707
2061.00,9.71645,25.082365,0.000456,24.973012,-1.4258,0.201,9.71805,9.71805
2062.00,9.71643,25.082345,0.000458,24.972912,-1.4258,0.201,9.71740,9.71740
2063.00,9.71622,25.082560,0.000463,24.973071,-1.4258,0.201,9.71611,9.71611
2064.00,9.71598,25.082553,0.000461,24.973059,-1.4260,0.201,9.71511,9.71511
2065.00,9.71582,25.082388,0.000452,24.972853,-1.4264,0.201,9.71392,9.71392
2066.00,9.71558,25.082379,0.000451,24.972814,-1.4268,0.201,9.71350,9.71350
2067.00,9.71527,25.082580,0.000452,24.972984,-1.4272,0.202,9.71369,9.71369
2068.00,9.71490,25.082560,0.000446,24.972915,-1.4275,0.202,9.71421,9.71421
2069.00,9.71473,25.082594,0.000450,24.972958,-1.4276,0.202,9.71479,9.71479
2070.00,9.71502,25.082621,0.000457,24.973003,-1.4279,0.202,9.71614,9.71614
2071.00,9.71542,25.082507,0.000453,24.972885,-1.4284,0.202,9.71742,9.71742
2072.00,9.71577,25.082407,0.000447,24.972757,-1.4290,0.202,9.71772,9.71772
2073.00,9.71598,25.082447,0.000446,24.972789,-1.4296,0.202,9.71827,9.71827
2074.00,9.71606,25.082391,0.000440,24.972681,-1.4302,0.202,9.71894,9.71894
2075.00,9.71642,25.082493,0.000436,24.972708,-1.4306,0.202,9.71941,9.71941
2076.00,9.71676,25.082776,0.000445,24.972872,-1.4311,0.202,9.71861,9.71861
2077.00,9.71685,25.082701,0.000446,24.972747,-1.4314,0.202,9.71792,9.71792
2078.00,9.71659,25.082732,0.000450,24.972765,-1.4317,0.202,9.71761,9.71761
2079.00,9.71656,25.082880,0.000453,24.972922,-1.4321,0.202,9.71732,9.71732
2080.00,9.71651,25.082688,0.000449,24.972763,-1.4324,0.202,9.71641,9.71641
2081.00,9.71645,25.082590,0.000444,24.972751,-1.4326,0.203,9.71651,9.71651
2082.00,9.71662,25.082657,0.000444,24.972798,-1.4330,0.203,9.71759,9.71759
2083.00,9.71692,25.082726,0.000442,24.972785,-1.4334,0.203,9.71831,9.71831
2084.00,9.71719,25.082772,0.000443,24.972697,-1.4339,0.203,9.71818,9.71818
2085.00,9.71744,25.083080,0.000452,24.972917,-1.4344,0.203,9.71821,9.71821
2086.00,9.71760,25.083062,0.000451,24.972836,-1.4348,0.203,9.71814,9.71814
2087.00,9.71774,25.083117,0.000454,24.972890,-1.4351,0.203,9.71815,9.71815
2088.00,9.71794,25.083039,0.000453,24.972837,-1.4353,0.203,9.71797,9.71797
2089.00,9.71805,25.083068,0.000451,24.972920,-1.4356,0.203,9.71760,9.71760
2090.00,9.71783,25.082928,0.000450,24.972765,-1.4359,0.203,9.71640,9.71640
2091.00,9.71740,25.083117,0.000457,24.972886,-1.4362,0.202,9.71537,9.71537
2092.00,9.71694,25.083102,0.000455,24.972821,-1.4365,0.202,9.71340,9.71340
2093.00,9.71669,25.083123,0.000452,24.972787,-1.4368,0.203,9.71288,9.71288
2094.00,9.71675,25.083044,0.000451,24.972690,-1.4371,0.203,9.71418,9.71418
2095.00,9.71681,25.083118,0.000446,24.972682,-1.4376,0.203,9.71570,9.71570
2096.00,9.71660,25.083160,0.000445,24.972691,-1.4379,0.203,9.71593,9.71593
2097.00,9.71641,25.083295,0.000448,24.972835,-1.4384,0.203,9.71674,9.71674
2098.00,9.71648,25.083347,0.000447,24.972867,-1.4389,0.203,9.71678,9.71678
2099.00,9.71636,25.083474,0.000451,24.972904,-1.4393,0.203,9.71470,9.71470
2100.00,9.71587,25.083482,0.000453,24.972962,-1.4395,0.203,9.71213,9.71213
2101.00,9.71534,25.083471,0.000451,24.972939,-1.4399,0.203,9.71083,9.71083
2102.00,9.71483,25.083377,0.000444,24.972720,-1.4404,0.203,9.71003,9.71003
2103.00,9.71437,25.083392,0.000447,24.972666,-1.4407,0.203,9.70932,9.70932
2104.00,9.71409,25.083404,0.000445,24.972664,-1.4410,0.203,9.70915,9.70915
2105.00,9.71376,25.083455,0.000446,24.972658,-1.4414,0.203,9.71031,9.71031
2106.00,9.71362,25.083455,0.000446,24.972628,-1.4420,0.203,9.71208,9.71208
2107.00,9.71349,25.083604,0.000451,24.972769,-1.4425,0.203,9.71352,9.71352
2108.00,9.71344,25.083679,0.000451,24.972795,-1.4430,0.203,9.71468,9.71468
2109.00,9.71345,25.083923,0.000453,24.972977,-1.4433,0.203,9.71568,9.71568
2110.00,9.71342,25.084076,0.000452,24.973039,-1.4437,0.204,9.71537,9.71537
2111.00,9.71320,25.084058,0.000450,24.972967,-1.4440,0.204,9.71353,9.71353
2112.00,9.71297,25.084084,0.000447,24.972942,-1.4443,0.204,9.71131,9.71131
2113.00,9.71278,25.084213,0.000448,24.973019,-1.4447,0.204,9.70985,9.70985
2114.00,9.71246,25.084090,0.000448,24.972858,-1.4452,0.204,9.70931,9.70931
2115.00,9.71215,25.084035,0.000450,24.972762,-1.4457,0.204,9.71065,9.71065
2116.00,9.71219,25.084120,0.000449,24.972824,-1.4459,0.204,9.71281,9.71281
2117.00,9.71248,25.084089,0.000452,24.972804,-1.4461,0.204,9.71546,9.71546
2118.00,9.71266,25.084067,0.000454,24.972798,-1.4464,0.204,9.71694,9.71694
2119.00,9.71274,25.084005,0.000453,24.972746,-1.4466,0.204,9.71732,9.71732
2120.00,9.71301,25.084073,0.000453,24.972821,-1.4469,0.204,9.71603,9.71603
2121.00,9.71305,25.084055,0.000453,24.972796,-1.4473,0.204,9.71356,9.71356
2122.00,9.71271,25.084097,0.000454,24.972839,-1.4477,0.204,9.70983,9.70983
2123.00,9.71232,25.084152,0.000454,24.972856,-1.4482,0.204,9.70716,9.70716
2124.00,9.71202,25.084227,0.000451,24.972906,-1.4488,0.204,9.70546,9.70546
2125.00,9.71180,25.084198,0.000448,24.972836,-1.4491,0.204,9.70478,9.70478
2126.00,9.71168,25.084150,0.000447,24.972678,-1.4494,0.204,9.70646,9.70646
2127.00,9.71156,25.084186,0.000444,24.972635,-1.4495,0.204,9.70922,9.70922
2128.00,9.71129,25.084146,0.000441,24.972579,-1.4497,0.204,9.71061,9.71061
2129.00,9.71101,25.084178,0.000442,24.972545,-1.4498,0.204,9.71138,9.71138
2130.00,9.71078,25.084228,0.000443,24.972575,-1.4501,0.205,9.71173,9.71173
2131.00,9.71092,25.084282,0.000443,24.972691,-1.4505,0.205,9.71117,9.71117
2132.00,9.71106,25.084324,0.000444,24.972756,-1.4509,0.205,9.71032,9.71032
2133.00,9.71128,25.084314,0.000443,24.972760,-1.4512,0.205,9.71063,9.71063
2134.00,9.71144,25.084372,0.000444,24.972839,-1.4517,0.205,9.71173,9.71173
2135.00,9.71145,25.084418,0.000442,24.972905,-1.4522,0.205,9.71288,9.71288
2136.00,9.71137,25.084514,0.000443,24.972987,-1.4526,0.205,9.71391,9.71391
2137.00,9.71118,25.084645,0.000444,24.973051,-1.4530,0.205,9.71496,9.71496
2138.00,9.71094,25.084694,0.000447,24.973048,-1.4535,0.205,9.71425,9.71425
2139.00,9.71039,25.084731,0.000447,24.973004,-1.4537,0.205,9.71177,9.71177
2140.00,9.70979,25.084686,0.000446,24.972894,-1.4538,0.205,9.70900,9.70900
2141.00,9.70962,25.084776,0.000447,24.972918,-1.4539,0.205,9.70773,9.70773
2142.00,9.71012,25.084598,0.000444,24.972718,-1.4543,0.205,9.70716,9.70716
2143.00,9.71062,25.084634,0.000443,24.972718,-1.4548,0.205,9.70798,9.70798
2144.00,9.71115,25.084636,0.000444,24.972770,-1.4553,0.205,9.71075,9.71075
2145.00,9.71157,25.084688,0.000446,24.972808,-1.4557,0.205,9.71319,9.71319
2146.00,9.71177,25.084636,0.000447,24.972689,-1.4562,0.205,9.71447,9.71447
2147.00,9.71185,25.084773,0.000448,24.972799,-1.4567,0.205,9.71482,9.71482
2148.00,9.71179,25.084854,0.000449,24.972793,-1.4571,0.205,9.71432,9.71432
2149.00,9.71179,25.084778,0.000444,24.972589,-1.4576,0.206,9.71272,9.71272
2150.00,9.71179,25.084807,0.000443,24.972487,-1.4580,0.206,9.71173,9.71173
2151.00,9.71144,25.084753,0.000436,24.972431,-1.4585,0.206,9.70898,9.70898
2152.00,9.71111,25.084669,0.000429,24.972315,-1.4589,0.206,9.70699,9.70699
2153.00,9.71089,25.084658,0.000427,24.972346,-1.4595,0.206,9.70643,9.70643
2154.00,9.71032,25.084700,0.000428,24.972386,-1.4600,0.206,9.70514,9.70514
2155.00,9.70974,25.084782,0.000429,24.972496,-1.4604,0.206,9.70292,9.70292
2156.00,9.71035,25.084934,0.000431,24.972575,-1.4607,0.206,9.70240,9.70240
2157.00,9.71101,25.085105,0.000435,24.972645,-1.4609,0.206,9.70042,9.70042
2158.00,9.71056,25.085223,0.000438,24.972626,-1.4612,0.206,9.69760,9.69760
2159.00,9.70913,25.085376,0.000438,24.972692,-1.4615,0.206,9.69552,9.69552
2160.00,9.70698,25.085500,0.000438,24.972768,-1.4619,0.206,9.69318,9.69318
2161.00,9.70465,25.085571,0.000439,24.972825,-1.4623,0.206,9.68953,9.68953
@15,2.0001,4.0, 2160.216 
2162.00,9.70380,25.085683,0.000442,24.972945,-1.4626,0.206,9.68886,9.68886
2163.00,9.70542,25.085800,0.000439,24.973057,-1.4628,0.207,9.68883,9.68883
2164.00,9.70256,25.085924,0.000444,24.973150,-1.4630,0.207,9.69005,9.69005
2165.00,9.70017,25.085976,0.000442,24.973095,-1.4630,0.207,9.69331,9.69331
2166.00,9.69783,25.085981,0.000440,24.973053,-1.4633,0.207,9.69769,9.69769
2167.00,9.69539,25.086014,0.000437,24.973032,-1.4637,0.207,9.70063,9.70063
2168.00,9.69519,25.086077,0.000438,24.973089,-1.4642,0.207,9.70357,9.70357
2169.00,9.69614,25.086126,0.000436,24.973117,-1.4649,0.207,9.70603,9.70603
2170.00,9.69733,25.085988,0.000435,24.973036,-1.4656,0.207,9.70767,9.70767
2171.00,9.69873,25.086024,0.000439,24.973050,-1.4662,0.208,9.70876,9.70876
2172.00,9.69959,25.085876,0.000438,24.972927,-1.4668,0.207,9.70863,9.70863
2173.00,9.69957,25.085801,0.000438,24.972797,-1.4673,0.207,9.70817,9.70817
2174.00,9.69964,25.085807,0.000440,24.972754,-1.4677,0.207,9.70770,9.70770
2175.00,9.70013,25.086005,0.000446,24.972890,-1.4681,0.207,9.70740,9.70740
2176.00,9.70072,25.086050,0.000445,24.972956,-1.4681,0.207,9.70821,9.70821
2177.00,9.70158,25.086173,0.000446,24.973023,-1.4682,0.207,9.71035,9.71035
2178.00,9.70261,25.086080,0.000445,24.972928,-1.4683,0.208,9.71153,9.71153
2179.00,9.70344,25.085933,0.000439,24.972782,-1.4685,0.208,9.71193,9.71193
2180.00,9.70443,25.085933,0.000437,24.972744,-1.4689,0.208,9.71186,9.71186
2181.00,9.70581,25.086017,0.000440,24.972710,-1.4695,0.208,9.71177,9.71177
2182.00,9.70709,25.086063,0.000442,24.972743,-1.4701,0.208,9.71077,9.71077
2183.00,9.70798,25.086114,0.000442,24.972717,-1.4706,0.208,9.71027,9.71027
2184.00,9.70872,25.086266,0.000447,24.972825,-1.4709,0.208,9.71058,9.71058
2185.00,9.70935,25.086286,0.000449,24.972798,-1.4711,0.208,9.71189,9.71189
2186.00,9.71011,25.086283,0.000448,24.972728,-1.4713,0.208,9.71310,9.71310
2187.00,9.71067,25.086290,0.000447,24.972610,-1.4716,0.208,9.71357,9.71357
2188.00,9.71090,25.086452,0.000452,24.972755,-1.4720,0.208,9.71397,9.71397
2189.00,9.71107,25.086466,0.000450,24.972805,-1.4723,0.208,9.71414,9.71414
2190.00,9.71107,25.086474,0.000449,24.972839,-1.4728,0.208,9.71309,9.71309
2191.00,9.71100,25.086579,0.000453,24.972949,-1.4732,0.208,9.71080,9.71080
2192.00,9.71099,25.086616,0.000453,24.973029,-1.4737,0.208,9.70985,9.70985
2193.00,9.71121,25.086572,0.000452,24.972974,-1.4742,0.208,9.70935,9.70935
2194.00,9.71118,25.086412,0.000451,24.972770,-1.4749,0.208,9.70751,9.70751
2195.00,9.71088,25.086360,0.000447,24.972724,-1.4754,0.208,9.70611,9.70611
2196.00,9.71058,25.086176,0.000440,24.972602,-1.4757,0.208,9.70592,9.70592
2197.00,9.71027,25.086283,0.000444,24.972670,-1.4760,0.208,9.70640,9.70640
2198.00,9.71013,25.086316,0.000441,24.972661,-1.4761,0.208,9.70690,9.70690
2199.00,9.71006,25.086565,0.000444,24.972852,-1.4762,0.209,9.70773,9.70773
2200.00,9.70992,25.086607,0.000448,24.972828,-1.4765,0.209,9.70848,9.70848
2201.00,9.70991,25.086832,0.000454,24.972952,-1.4770,0.209,9.70968,9.70968
2202.00,9.70978,25.086821,0.000449,24.972896,-1.4774,0.209,9.70880,9.70880
2203.00,9.70958,25.086988,0.000453,24.973024,-1.4780,0.209,9.70793,9.70793
2204.00,9.70946,25.087068,0.000454,24.973018,-1.4784,0.209,9.70818,9.70818
2205.00,9.70924,25.087053,0.000452,24.972977,-1.4785,0.209,9.70829,9.70829
2206.00,9.70866,25.087007,0.000451,24.972887,-1.4786,0.209,9.70704,9.70704
2207.00,9.70830,25.087042,0.000457,24.972917,-1.4788,0.209,9.70807,9.70807
2208.00,9.70822,25.086959,0.000455,24.972801,-1.4790,0.208,9.70809,9.70809
2209.00,9.70787,25.086950,0.000451,24.972784,-1.4795,0.208,9.70718,9.70718
2210.00,9.70750,25.087061,0.000452,24.972834,-1.4801,0.208,9.70672,9.70672
2211.00,9.70743,25.087068,0.000450,24.972803,-1.4805,0.208,9.70743,9.70743
2212.00,9.70761,25.087135,0.000449,24.972768,-1.4808,0.209,9.70712,9.70712
2213.00,9.70762,25.087173,0.000451,24.972750,-1.4811,0.209,9.70788,9.70788
2214.00,9.70789,25.087181,0.000450,24.972738,-1.4814,0.209,9.70940,9.70940
2215.00,9.70826,25.087261,0.000452,24.972727,-1.4818,0.209,9.70996,9.70996
2216.00,9.70833,25.087107,0.000450,24.972600,-1.4822,0.209,9.70897,9.70897
2217.00,9.70812,25.087020,0.000444,24.972524,-1.4827,0.209,9.70774,9.70774
2218.00,9.70775,25.087180,0.000445,24.972661,-1.4832,0.209,9.70648,9.70648
2219.00,9.70743,25.087158,0.000443,24.972578,-1.4837,0.209,9.70456,9.70456
2220.00,9.70726,25.087189,0.000439,24.972606,-1.4843,0.209,9.70359,9.70359
2221.00,9.70691,25.087413,0.000438,24.972754,-1.4848,0.209,9.70336,9.70336
2222.00,9.70668,25.087560,0.000440,24.972842,-1.4852,0.209,9.70367,9.70367
2223.00,9.70664,25.087400,0.000438,24.972706,-1.4855,0.209,9.70407,9.70407
2224.00,9.70662,25.087442,0.000442,24.972726,-1.4857,0.209,9.70525,9.70525
2225.00,9.70672,25.087462,0.000446,24.972715,-1.4856,0.209,9.70708,9.70708
2226.00,9.70703,25.087485,0.000452,24.972691,-1.4859,0.209,9.70900,9.70900
2227.00,9.70722,25.087503,0.000453,24.972697,-1.4863,0.209,9.70994,9.70994
2228.00,9.70710,25.087521,0.000448,24.972652,-1.4867,0.209,9.71021,9.71021
2229.00,9.70727,25.087502,0.000446,24.972601,-1.4874,0.209,9.71063,9.71063
2230.00,9.70762,25.087498,0.000445,24.972572,-1.4881,0.209,9.71025,9.71025
2231.00,9.70777,25.087664,0.000443,24.972701,-1.4886,0.210,9.70955,9.70955
2232.00,9.70779,25.087780,0.000443,24.972788,-1.4891,0.210,9.71005,9.71005
2233.00,9.70783,25.087974,0.000449,24.972934,-1.4897,0.210,9.71030,9.71030
2234.00,9.70774,25.088096,0.000452,24.973042,-1.4901,0.210,9.71030,9.71030
2235.00,9.70762,25.088177,0.000450,24.973085,-1.4905,0.210,9.70944,9.70944
2236.00,9.70748,25.087987,0.000448,24.972936,-1.4909,0.210,9.70779,9.70779
2237.00,9.70730,25.087784,0.000447,24.972739,-1.4914,0.210,9.70531,9.70531
2238.00,9.70717,25.087689,0.000445,24.972634,-1.4918,0.210,9.70383,9.70383
2239.00,9.70703,25.087804,0.000444,24.972712,-1.4922,0.210,9.70209,9.70209
2240.00,9.70702,25.087851,0.000443,24.972693,-1.4925,0.210,9.70141,9.70141
2241.00,9.70704,25.088001,0.000440,24.972709,-1.4928,0.210,9.70175,9.70175
2242.00,9.70697,25.088207,0.000438,24.972818,-1.4928,0.210,9.70268,9.70268
2243.00,9.70702,25.088242,0.000435,24.972762,-1.4927,0.210,9.70404,9.70404
2244.00,9.70716,25.088243,0.000434,24.972705,-1.4928,0.210,9.70571,9.70571
2245.00,9.70704,25.088267,0.000438,24.972750,-1.4929,0.210,9.70602,9.70602
2246.00,9.70645,25.088239,0.000440,24.972749,-1.4930,0.210,9.70531,9.70531
2247.00,9.70580,25.088211,0.000442,24.972695,-1.4933,0.210,9.70451,9.70451
2248.00,9.70560,25.088289,0.000445,24.972786,-1.4937,0.210,9.70410,9.70410
2249.00,9.70557,25.088424,0.000446,24.972903,-1.4939,0.210,9.70407,9.70407
2250.00,9.70560,25.088383,0.000444,24.972812,-1.4940,0.210,9.70540,9.70540
2251.00,9.70538,25.088555,0.000445,24.972876,-1.4943,0.210,9.70601,9.70601
2252.00,9.70508,25.088578,0.000446,24.972897,-1.4946,0.210,9.70730,9.70730
2253.00,9.70489,25.088523,0.000441,24.972825,-1.4950,0.211,9.70711,9.70711
2254.00,9.70460,25.088455,0.000437,24.972687,-1.4955,0.211,9.70583,9.70583
2255.00,9.70443,25.088565,0.000439,24.972752,-1.4959,0.211,9.70504,9.70504
2256.00,9.70452,25.088535,0.000435,24.972680,-1.4962,0.211,9.70542,9.70542
2257.00,9.70483,25.088603,0.000435,24.972690,-1.4966,0.211,9.70574,9.70574
2258.00,9.70524,25.088663,0.000438,24.972724,-1.4969,0.211,9.70660,9.70660
2259.00,9.70574,25.088669,0.000443,24.972758,-1.4973,0.211,9.70816,9.70816
2260.00,9.70611,25.088605,0.000441,24.972720,-1.4980,0.211,9.70833,9.70833
2261.00,9.70618,25.088672,0.000444,24.972789,-1.4986,0.211,9.70812,9.70812
2262.00,9.70613,25.088779,0.000445,24.972887,-1.4991,0.211,9.70670,9.70670
2263.00,9.70590,25.088916,0.000446,24.972987,-1.4996,0.211,9.70491,9.70491
2264.00,9.70543,25.089036,0.000447,24.973052,-1.5000,0.211,9.70236,9.70236
2265.00,9.70487,25.089298,0.000449,24.973254,-1.5002,0.211,9.70063,9.70063
2266.00,9.70500,25.089247,0.000449,24.973156,-1.5004,0.211,9.70123,9.70123
2267.00,9.70542,25.089236,0.000449,24.973063,-1.5007,0.211,9.70277,9.70277
2268.00,9.70575,25.089430,0.000455,24.973171,-1.5012,0.211,9.70476,9.70476
2269.00,9.70592,25.089358,0.000452,24.973041,-1.5018,0.211,9.70725,9.70725
2270.00,9.70580,25.089148,0.000451,24.972759,-1.5022,0.211,9.70868,9.70868
2271.00,9.70560,25.089250,0.000451,24.972837,-1.5026,0.211,9.70761,9.70761
2272.00,9.70551,25.089204,0.000449,24.972828,-1.5029,0.211,9.70624,9.70624
2273.00,9.70523,25.088965,0.000442,24.972595,-1.5032,0.212,9.70418,9.70418
2274.00,9.70497,25.088943,0.000442,24.972547,-1.5034,0.212,9.70174,9.70174
2275.00,9.70475,25.089084,0.000439,24.972600,-1.5039,0.212,9.70082,9.70082
2276.00,9.70468,25.089133,0.000438,24.972637,-1.5044,0.212,9.70197,9.70197
2277.00,9.70466,25.089284,0.000439,24.972664,-1.5051,0.212,9.70237,9.70237
2278.00,9.70440,25.089481,0.000442,24.972753,-1.5057,0.212,9.70296,9.70296
2279.00,9.70392,25.089745,0.000447,24.972981,-1.5063,0.212,9.70310,9.70310
2280.00,9.70343,25.089795,0.000451,24.973094,-1.5068,0.212,9.70308,9.70308
2281.00,9.70315,25.089819,0.000453,24.973080,-1.5071,0.212,9.70108,9.70108
2282.00,9.70291,25.089704,0.000453,24.972985,-1.5074,0.212,9.70013,9.70013
2283.00,9.70282,25.089677,0.000455,24.972981,-1.5075,0.212,9.69929,9.69929
2284.00,9.70278,25.089392,0.000448,24.972717,-1.5076,0.212,9.69935,9.69935
2285.00,9.70296,25.089319,0.000444,24.972661,-1.5079,0.212,9.69961,9.69961
2286.00,9.70310,25.089401,0.000447,24.972725,-1.5085,0.212,9.70172,9.70172
2287.00,9.70310,25.089540,0.000452,24.972791,-1.5090,0.212,9.70293,9.70293
2288.00,9.70268,25.089380,0.000448,24.972612,-1.5096,0.212,9.70323,9.70323
2289.00,9.70218,25.089363,0.000446,24.972567,-1.5101,0.212,9.70331,9.70331
2290.00,9.70171,25.089478,0.000447,24.972609,-1.5104,0.212,9.70294,9.70294
2291.00,9.70166,25.089534,0.000443,24.972604,-1.5106,0.212,9.70202,9.70202
2292.00,9.70165,25.089617,0.000442,24.972689,-1.5107,0.212,9.70097,9.70097
2293.00,9.70162,25.089812,0.000445,24.972854,-1.5108,0.212,9.70135,9.70135
2294.00,9.70188,25.090010,0.000449,24.972984,-1.5112,0.212,9.70246,9.70246
2295.00,9.70212,25.090064,0.000448,24.972922,-1.5117,0.212,9.70300,9.70300
2296.00,9.70208,25.090008,0.000450,24.972789,-1.5120,0.212,9.70290,9.70290
2297.00,9.70179,25.089968,0.000444,24.972685,-1.5125,0.212,9.70239,9.70239
2298.00,9.70132,25.089984,0.000440,24.972663,-1.5132,0.213,9.70054,9.70054
2299.00,9.70097,25.090003,0.000441,24.972676,-1.5138,0.213,9.69853,9.69853
2300.00,9.70084,25.090132,0.000445,24.972820,-1.5144,0.213,9.69766,9.69766
2301.00,9.70085,25.090177,0.000442,24.972885,-1.5151,0.213,9.69726,9.69726
2302.00,9.70097,25.090204,0.000447,24.972880,-1.5155,0.213,9.69760,9.69760
2303.00,9.70106,25.090195,0.000449,24.972881,-1.5156,0.213,9.70020,9.70020
2304.00,9.70106,25.090302,0.000446,24.972934,-1.5157,0.213,9.70086,9.70086
2305.00,9.70044,25.090219,0.000444,24.972872,-1.5158,0.213,9.69942,9.69942
2306.00,9.70035,25.090158,0.000445,24.972834,-1.5160,0.213,9.69686,9.69686
2307.00,9.70015,25.090179,0.000439,24.972929,-1.5162,0.213,9.69479,9.69479
2308.00,9.69980,25.090253,0.000438,24.972953,-1.5167,0.213,9.69125,9.69125
2309.00,9.69855,25.090323,0.000440,24.972968,-1.5172,0.213,9.68930,9.68930
2310.00,9.69790,25.090411,0.000437,24.972929,-1.5177,0.214,9.68780,9.68780
2311.00,9.69965,25.090516,0.000431,24.972923,-1.5180,0.214,9.68644,9.68644
@16,2.0001,4.0, 2310.042 
2312.00,9.70020,25.090652,0.000429,24.972887,-1.5185,0.214,9.68543,9.68543
2313.00,9.70354,25.090724,0.000425,24.972866,-1.5188,0.215,9.68509,9.68509
2314.00,9.69839,25.090739,0.000428,24.972816,-1.5191,0.215,9.68532,9.68532
2315.00,9.69477,25.090760,0.000430,24.972840,-1.5193,0.214,9.68788,9.68788
2316.00,9.69302,25.090867,0.000436,24.972904,-1.5195,0.214,9.69217,9.69217
2317.00,9.69094,25.090818,0.000438,24.972801,-1.5197,0.214,9.69581,9.69581
2318.00,9.69012,25.090884,0.000442,24.972804,-1.5199,0.214,9.69918,9.69918
2319.00,9.69092,25.090949,0.000439,24.972799,-1.5202,0.214,9.70073,9.70073
2320.00,9.69240,25.091172,0.000441,24.972952,-1.5206,0.215,9.70088,9.70088
2321.00,9.69325,25.091172,0.000438,24.972861,-1.5210,0.215,9.70117,9.70117
2322.00,9.69411,25.091235,0.000439,24.972890,-1.5216,0.215,9.70158,9.70158
2323.00,9.69441,25.091265,0.000437,24.972907,-1.5221,0.215,9.70141,9.70141
2324.00,9.69427,25.091354,0.000438,24.973006,-1.5227,0.215,9.70214,9.70214
2325.00,9.69449,25.091195,0.000435,24.972837,-1.5232,0.215,9.70214,9.70214
2326.00,9.69495,25.091278,0.000440,24.972967,-1.5237,0.215,9.70132,9.70132
2327.00,9.69568,25.091425,0.000443,24.973162,-1.5241,0.215,9.70151,9.70151
2328.00,9.69651,25.091484,0.000445,24.973190,-1.5244,0.215,9.70169,9.70169
2329.00,9.69716,25.091432,0.000443,24.973113,-1.5246,0.215,9.70200,9.70200
2330.00,9.69799,25.091450,0.000443,24.973074,-1.5247,0.215,9.70320,9.70320
2331.00,9.69910,25.091461,0.000438,24.972999,-1.5249,0.215,9.70428,9.70428
2332.00,9.70025,25.091390,0.000435,24.972876,-1.5251,0.215,9.70422,9.70422
2333.00,9.70117,25.091445,0.000433,24.972836,-1.5253,0.215,9.70431,9.70431
2334.00,9.70190,25.091557,0.000440,24.972845,-1.5253,0.215,9.70370,9.70370
2335.00,9.70214,25.091571,0.000443,24.972827,-1.5255,0.215,9.70241,9.70241
2336.00,9.70208,25.091590,0.000449,24.972845,-1.5257,0.215,9.70126,9.70126
2337.00,9.70191,25.091705,0.000452,24.972889,-1.5261,0.215,9.70023,9.70023
2338.00,9.70178,25.091759,0.000454,24.972944,-1.5265,0.215,9.69956,9.69956
2339.00,9.70181,25.091769,0.000448,24.972974,-1.5270,0.215,9.69993,9.69993
2340.00,9.70207,25.091852,0.000447,24.972986,-1.5276,0.215,9.70071,9.70071
2341.00,9.70200,25.091856,0.000444,24.972937,-1.5281,0.215,9.70066,9.70066
2342.00,9.70173,25.091874,0.000444,24.972902,-1.5284,0.215,9.70038,9.70038
2343.00,9.70130,25.091800,0.000441,24.972814,-1.5287,0.215,9.69869,9.69869
2344.00,9.70088,25.091756,0.000440,24.972704,-1.5291,0.216,9.69763,9.69763
2345.00,9.70088,25.091699,0.000440,24.972635,-1.5293,0.216,9.69777,9.69777
2346.00,9.70115,25.091619,0.000436,24.972571,-1.5296,0.216,9.69853,9.69853
2347.00,9.70106,25.091596,0.000436,24.972575,-1.5300,0.216,9.69884,9.69884
2348.00,9.70082,25.091666,0.000441,24.972623,-1.5304,0.216,9.70061,9.70061
2349.00,9.70080,25.091643,0.000443,24.972600,-1.5308,0.216,9.70162,9.70162
2350.00,9.70064,25.091694,0.000443,24.972629,-1.5311,0.216,9.70117,9.70117
2351.00,9.70045,25.091818,0.000446,24.972668,-1.5315,0.216,9.70105,9.70105
2352.00,9.70026,25.091915,0.000446,24.972691,-1.5318,0.216,9.70108,9.70108
2353.00,9.70014,25.091961,0.000441,24.972711,-1.5321,0.216,9.70136,9.70136
2354.00,9.69988,25.092054,0.000440,24.972797,-1.5326,0.216,9.69985,9.69985
2355.00,9.69973,25.092219,0.000440,24.972930,-1.5330,0.216,9.69967,9.69967
2356.00,9.69992,25.092269,0.000442,24.972990,-1.5332,0.216,9.69964,9.69964
2357.00,9.70011,25.092254,0.000436,24.972947,-1.5332,0.216,9.70049,9.70049
2358.00,9.70034,25.092172,0.000435,24.972825,-1.5331,0.216,9.70109,9.70109
2359.00,9.70056,25.092201,0.000439,24.972810,-1.5329,0.216,9.70349,9.70349
2360.00,9.70072,25.092066,0.000435,24.972670,-1.5329,0.216,9.70438,9.70438
2361.00,9.70068,25.092138,0.000436,24.972657,-1.5331,0.216,9.70359,9.70359
2362.00,9.70084,25.091979,0.000436,24.972489,-1.5336,0.216,9.70371,9.70371
2363.00,9.70128,25.092099,0.000440,24.972568,-1.5343,0.216,9.70290,9.70290
2364.00,9.70155,25.092068,0.000436,24.972453,-1.5348,0.216,9.70136,9.70136
2365.00,9.70149,25.092208,0.000440,24.972509,-1.5351,0.216,9.70034,9.70034
2366.00,9.70129,25.092186,0.000436,24.972475,-1.5352,0.216,9.70064,9.70064
2367.00,9.70132,25.092375,0.000440,24.972631,-1.5353,0.216,9.70026,9.70026
2368.00,9.70136,25.092489,0.000444,24.972719,-1.5354,0.216,9.69990,9.69990
2369.00,9.70119,25.092710,0.000448,24.972918,-1.5356,0.216,9.69976,9.69976
2370.00,9.70101,25.092821,0.000447,24.972992,-1.5359,0.216,9.69944,9.69944
2371.00,9.70079,25.092934,0.000451,24.973077,-1.5364,0.216,9.69874,9.69874
2372.00,9.70060,25.093019,0.000449,24.973073,-1.5366,0.217,9.69789,9.69789
2373.00,9.70046,25.093029,0.000444,24.973022,-1.5368,0.217,9.69760,9.69760
2374.00,9.70052,25.093031,0.000443,24.973030,-1.5369,0.217,9.69815,9.69815
2375.00,9.70068,25.092938,0.000442,24.972936,-1.5371,0.217,9.69827,9.69827
2376.00,9.70055,25.092992,0.000443,24.972951,-1.5374,0.217,9.69897,9.69897
2377.00,9.70037,25.093043,0.000444,24.972959,-1.5377,0.217,9.69923,9.69923
2378.00,9.70020,25.093157,0.000447,24.973022,-1.5381,0.217,9.69990,9.69990
2379.00,9.69995,25.093163,0.000445,24.972925,-1.5386,0.217,9.69994,9.69994
2380.00,9.69978,25.093283,0.000444,24.972957,-1.5389,0.217,9.70106,9.70106
2381.00,9.69989,25.093362,0.000443,24.972966,-1.5392,0.217,9.70138,9.70138
2382.00,9.69991,25.093396,0.000446,24.972950,-1.5394,0.217,9.70193,9.70193
2383.00,9.69977,25.093250,0.000442,24.972809,-1.5395,0.217,9.70165,9.70165
2384.00,9.69981,25.093257,0.000443,24.972809,-1.5396,0.217,9.70145,9.70145
2385.00,9.69978,25.093271,0.000447,24.972809,-1.5398,0.217,9.70016,9.70016
2386.00,9.69962,25.093286,0.000449,24.972780,-1.5400,0.217,9.69896,9.69896
2387.00,9.69940,25.093244,0.000446,24.972765,-1.5401,0.217,9.69831,9.69831
2388.00,9.69930,25.093354,0.000450,24.972759,-1.5404,0.217,9.69790,9.69790
2389.00,9.69925,25.093414,0.000447,24.972686,-1.5405,0.217,9.69742,9.69742
2390.00,9.69927,25.093477,0.000443,24.972740,-1.5408,0.218,9.69765,9.69765
2391.00,9.69926,25.093428,0.000438,24.972648,-1.5410,0.218,9.69792,9.69792
2392.00,9.69929,25.093366,0.000438,24.972533,-1.5415,0.218,9.69753,9.69753
2393.00,9.69914,25.093417,0.000436,24.972607,-1.5420,0.218,9.69671,9.69671
2394.00,9.69887,25.093383,0.000434,24.972665,-1.5424,0.218,9.69613,9.69613
2395.00,9.69865,25.093339,0.000440,24.972626,-1.5427,0.218,9.69541,9.69541
2396.00,9.69838,25.093409,0.000448,24.972734,-1.5430,0.218,9.69459,9.69459
2397.00,9.69800,25.093555,0.000450,24.972859,-1.5433,0.218,9.69364,9.69364
2398.00,9.69783,25.093633,0.000452,24.972870,-1.5436,0.218,9.69495,9.69495
2399.00,9.69781,25.093708,0.000455,24.972832,-1.5439,0.218,9.69621,9.69621
2400.00,9.69780,25.093740,0.000452,24.972732,-1.5443,0.218,9.69794,9.69794
2401.00,9.69780,25.093842,0.000450,24.972699,-1.5446,0.218,9.69966,9.69966
2402.00,9.69774,25.093917,0.000450,24.972686,-1.5448,0.218,9.70096,9.70096
2403.00,9.69739,25.093824,0.000448,24.972586,-1.5452,0.218,9.69919,9.69919
2404.00,9.69689,25.093903,0.000450,24.972655,-1.5457,0.218,9.69678,9.69678
2405.00,9.69654,25.093993,0.000453,24.972805,-1.5462,0.218,9.69502,9.69502
2406.00,9.69654,25.093980,0.000454,24.972793,-1.5467,0.218,9.69403,9.69403
2407.00,9.69645,25.093993,0.000455,24.972840,-1.5470,0.218,9.69328,9.69328
2408.00,9.69634,25.094050,0.000457,24.972893,-1.5472,0.218,9.69442,9.69442
2409.00,9.69624,25.094046,0.000454,24.972857,-1.5473,0.218,9.69577,9.69577
2410.00,9.69619,25.094030,0.000449,24.972738,-1.5476,0.218,9.69601,9.69601
2411.00,9.69602,25.094110,0.000446,24.972801,-1.5478,0.219,9.69540,9.69540
2412.00,9.69585,25.094012,0.000444,24.972672,-1.5480,0.219,9.69519,9.69519
2413.00,9.69575,25.094031,0.000443,24.972668,-1.5482,0.219,9.69464,9.69464
2414.00,9.69587,25.094100,0.000446,24.972698,-1.5483,0.219,9.69508,9.69508
2415.00,9.69609,25.094057,0.000447,24.972660,-1.5482,0.219,9.69599,9.69599
2416.00,9.69641,25.093964,0.000443,24.972543,-1.5483,0.219,9.69730,9.69730
2417.00,9.69680,25.094069,0.000442,24.972593,-1.5485,0.219,9.69834,9.69834
2418.00,9.69685,25.094218,0.000444,24.972631,-1.5488,0.219,9.69863,9.69863
2419.00,9.69668,25.094247,0.000441,24.972594,-1.5491,0.219,9.69885,9.69885
2420.00,9.69658,25.094436,0.000443,24.972689,-1.5496,0.219,9.69874,9.69874
2421.00,9.69632,25.094626,0.000445,24.972765,-1.5499,0.219,9.69800,9.69800
2422.00,9.69614,25.094782,0.000448,24.972818,-1.5503,0.219,9.69773,9.69773
2423.00,9.69632,25.094886,0.000448,24.972858,-1.5507,0.219,9.69842,9.69842
2424.00,9.69677,25.095058,0.000453,24.972983,-1.5510,0.219,9.69855,9.69855
2425.00,9.69715,25.095174,0.000458,24.973044,-1.5511,0.219,9.69803,9.69803
2426.00,9.69714,25.095206,0.000459,24.973008,-1.5513,0.219,9.69763,9.69763
2427.00,9.69699,25.095221,0.000457,24.973016,-1.5514,0.219,9.69632,9.69632
2428.00,9.69684,25.095080,0.000455,24.972902,-1.5513,0.219,9.69526,9.69526
2429.00,9.69658,25.095022,0.000455,24.972863,-1.5513,0.219,9.69329,9.69329
2430.00,9.69627,25.095011,0.000449,24.972842,-1.5514,0.219,9.69193,9.69193
2431.00,9.69616,25.095052,0.000447,24.972914,-1.5515,0.219,9.69181,9.69181
2432.00,9.69619,25.095101,0.000448,24.972914,-1.5517,0.219,9.69253,9.69253
2433.00,9.69628,25.095310,0.000446,24.973019,-1.5521,0.220,9.69295,9.69295
2434.00,9.69632,25.095321,0.000443,24.972955,-1.5525,0.220,9.69441,9.69441
2435.00,9.69617,25.095313,0.000446,24.972897,-1.5527,0.220,9.69543,9.69543
2436.00,9.69594,25.095292,0.000449,24.972853,-1.5530,0.219,9.69598,9.69598
2437.00,9.69574,25.095298,0.000449,24.972866,-1.5534,0.219,9.69586,9.69586
2438.00,9.69557,25.095212,0.000450,24.972794,-1.5535,0.219,9.69546,9.69546
2439.00,9.69538,25.095144,0.000448,24.972759,-1.5538,0.219,9.69450,9.69450
2440.00,9.69503,25.095178,0.000448,24.972814,-1.5541,0.220,9.69429,9.69429
2441.00,9.69503,25.095155,0.000447,24.972747,-1.5544,0.220,9.69514,9.69514
2442.00,9.69525,25.095270,0.000446,24.972773,-1.5544,0.220,9.69645,9.69645
2443.00,9.69529,25.095304,0.000446,24.972825,-1.5547,0.220,9.69724,9.69724
2444.00,9.69511,25.095372,0.000447,24.972823,-1.5548,0.220,9.69784,9.69784
2445.00,9.69503,25.095437,0.000445,24.972823,-1.5550,0.220,9.69832,9.69832
2446.00,9.69499,25.095475,0.000444,24.972904,-1.5551,0.220,9.69734,9.69734
2447.00,9.69514,25.095389,0.000440,24.972816,-1.5552,0.220,9.69594,9.69594
2448.00,9.69516,25.095388,0.000439,24.972736,-1.5552,0.220,9.69519,9.69519
2449.00,9.69537,25.095466,0.000439,24.972787,-1.5552,0.220,9.69525,9.69525
2450.00,9.69539,25.095458,0.000436,24.972759,-1.5554,0.221,9.69340,9.69340
2451.00,9.69530,25.095520,0.000439,24.972735,-1.5556,0.221,9.69270,9.69270
2452.00,9.69527,25.095700,0.000445,24.972839,-1.5560,0.221,9.69271,9.69271
2453.00,9.69517,25.095824,0.000446,24.972868,-1.5563,0.221,9.69310,9.69310
2454.00,9.69506,25.095908,0.000447,24.972878,-1.5566,0.220,9.69212,9.69212
2455.00,9.69504,25.095927,0.000447,24.972853,-1.5569,0.220,9.69177,9.69177
2456.00,9.69526,25.095840,0.000442,24.972771,-1.5571,0.221,9.68948,9.68948
2457.00,9.69498,25.095760,0.000437,24.972744,-1.5574,0.221,9.68636,9.68636
2458.00,9.69398,25.095754,0.000433,24.972777,-1.5577,0.221,9.68297,9.68297
2459.00,9.69341,25.095761,0.000430,24.972744,-1.5579,0.221,9.68052,9.68052
2460.00,9.69278,25.095793,0.000429,24.972737,-1.5581,0.222,9.67885,9.67885
2461.00,9.69184,25.095949,0.000430,24.972825,-1.5583,0.222,9.67887,9.67887
2462.00,9.69431,25.096029,0.000431,24.972855,-1.5582,0.222,9.67935,9.67935
@17,2.0001,4.0, 2460.19099999999 
2463.00,9.69507,25.096152,0.000435,24.972941,-1.5581,0.222,9.67963,9.67963
2464.00,9.69030,25.096190,0.000435,24.973003,-1.5580,0.222,9.68101,9.68101
2465.00,9.68657,25.096155,0.000435,24.972947,-1.5580,0.222,9.68299,9.68299
2466.00,9.68445,25.096093,0.000435,24.972897,-1.5580,0.222,9.68458,9.68458
2467.00,9.68344,25.096090,0.000435,24.972863,-1.5582,0.222,9.68661,9.68661
2468.00,9.68321,25.095956,0.000434,24.972651,-1.5584,0.222,9.68819,9.68819
2469.00,9.68369,25.095977,0.000438,24.972660,-1.5586,0.222,9.68984,9.68984
2470.00,9.68449,25.096045,0.000439,24.972687,-1.5589,0.222,9.69156,9.69156
2471.00,9.68539,25.096268,0.000440,24.972856,-1.5590,0.222,9.69401,9.69401
2472.00,9.68669,25.096098,0.000437,24.972608,-1.5592,0.222,9.69553,9.69553
2473.00,9.68707,25.096198,0.000437,24.972729,-1.5595,0.223,9.69768,9.69768
2474.00,9.68737,25.096279,0.000436,24.972707,-1.5598,0.223,9.69868,9.69868
2475.00,9.68785,25.096214,0.000435,24.972583,-1.5600,0.223,9.69942,9.69942
2476.00,9.68866,25.095956,0.000430,24.972264,-1.5603,0.223,9.69872,9.69872
2477.00,9.68952,25.096253,0.000434,24.972533,-1.5605,0.223,9.69878,9.69878
2478.00,9.69063,25.096275,0.000430,24.972520,-1.5605,0.223,9.69908,9.69908
2479.00,9.69164,25.096140,0.000429,24.972366,-1.5603,0.223,9.69928,9.69928
2480.00,9.69284,25.096363,0.000431,24.972562,-1.5603,0.223,9.70002,9.70002
2481.00,9.69400,25.096753,0.000438,24.972868,-1.5604,0.223,9.70052,9.70052
2482.00,9.69479,25.096623,0.000435,24.972685,-1.5607,0.223,9.69984,9.69984
2483.00,9.69551,25.096589,0.000437,24.972571,-1.5611,0.223,9.69844,9.69844
2484.00,9.69601,25.096798,0.000440,24.972777,-1.5617,0.223,9.69709,9.69709
2485.00,9.69631,25.096618,0.000439,24.972593,-1.5620,0.223,9.69496,9.69496
2486.00,9.69677,25.096377,0.000433,24.972445,-1.5622,0.223,9.69526,9.69526
2487.00,9.69740,25.096426,0.000432,24.972504,-1.5620,0.223,9.69653,9.69653
2488.00,9.69802,25.096501,0.000432,24.972571,-1.5620,0.223,9.69818,9.69818
2489.00,9.69846,25.096428,0.000427,24.972442,-1.5621,0.223,9.69894,9.69894
2490.00,9.69845,25.096659,0.000427,24.972631,-1.5623,0.223,9.69953,9.69953
2491.00,9.69848,25.096804,0.000430,24.972658,-1.5624,0.223,9.69902,9.69902
2492.00,9.69832,25.096937,0.000434,24.972787,-1.5626,0.224,9.69830,9.69830
2493.00,9.69842,25.097026,0.000437,24.972814,-1.5627,0.224,9.69774,9.69774
2494.00,9.69831,25.097084,0.000437,24.972879,-1.5627,0.224,9.69809,9.69809
2495.00,9.69839,25.097144,0.000438,24.972909,-1.5627,0.224,9.69917,9.69917
2496.00,9.69844,25.097183,0.000440,24.972961,-1.5628,0.224,9.69927,9.69927
2497.00,9.69842,25.097236,0.000438,24.972945,-1.5630,0.224,9.69826,9.69826
2498.00,9.69799,25.097267,0.000438,24.972979,-1.5633,0.224,9.69682,9.69682
2499.00,9.69758,25.097358,0.000446,24.972988,-1.5637,0.224,9.69565,9.69565
2500.00,9.69732,25.097351,0.000446,24.972940,-1.5640,0.224,9.69489,9.69489
2501.00,9.69708,25.097510,0.000448,24.972931,-1.5644,0.224,9.69467,9.69467
2502.00,9.69718,25.097562,0.000448,24.972911,-1.5647,0.224,9.69625,9.69625
2503.00,9.69755,25.097617,0.000447,24.972944,-1.5648,0.224,9.69842,9.69842
2504.00,9.69794,25.097576,0.000441,24.972857,-1.5648,0.224,9.69945,9.69945
2505.00,9.69805,25.097635,0.000442,24.972886,-1.5649,0.224,9.69849,9.69849
2506.00,9.69774,25.097536,0.000438,24.972848,-1.5648,0.224,9.69675,9.69675
2507.00,9.69726,25.097426,0.000438,24.972700,-1.5648,0.224,9.69577,9.69577
2508.00,9.69703,25.097378,0.000437,24.972601,-1.5648,0.224,9.69450,9.69450
2509.00,9.69678,25.097535,0.000442,24.972703,-1.5647,0.225,9.69391,9.69391
2510.00,9.69674,25.097504,0.000443,24.972633,-1.5646,0.224,9.69432,9.69432
2511.00,9.69661,25.097479,0.000441,24.972600,-1.5646,0.225,9.69546,9.69546
2512.00,9.69662,25.097683,0.000441,24.972777,-1.5647,0.225,9.69632,9.69632
2513.00,9.69653,25.097651,0.000442,24.972723,-1.5648,0.225,9.69591,9.69591
2514.00,9.69634,25.097652,0.000437,24.972714,-1.5649,0.225,9.69598,9.69598
2515.00,9.69611,25.097651,0.000432,24.972714,-1.5651,0.225,9.69615,9.69615
2516.00,9.69593,25.097774,0.000440,24.972778,-1.5652,0.225,9.69658,9.69658
2517.00,9.69587,25.097773,0.000444,24.972788,-1.5656,0.225,9.69539,9.69539
2518.00,9.69602,25.097984,0.000448,24.973006,-1.5659,0.225,9.69574,9.69574
2519.00,9.69632,25.097866,0.000446,24.972939,-1.5663,0.225,9.69650,9.69650
2520.00,9.69649,25.098031,0.000450,24.973066,-1.5667,0.225,9.69699,9.69699
2521.00,9.69629,25.097983,0.000449,24.972972,-1.5669,0.225,9.69554,9.69554
2522.00,9.69581,25.097891,0.000446,24.972870,-1.5669,0.225,9.69458,9.69458
2523.00,9.69522,25.097854,0.000442,24.972795,-1.5668,0.225,9.69357,9.69357
2524.00,9.69485,25.097914,0.000445,24.972846,-1.5667,0.225,9.69305,9.69305
2525.00,9.69488,25.097899,0.000443,24.972796,-1.5667,0.225,9.69235,9.69235
2526.00,9.69515,25.097920,0.000438,24.972810,-1.5668,0.225,9.69390,9.69390
2527.00,9.69545,25.098064,0.000442,24.972893,-1.5670,0.225,9.69556,9.69556
2528.00,9.69544,25.098039,0.000441,24.972844,-1.5672,0.225,9.69637,9.69637
2529.00,9.69538,25.098162,0.000443,24.972828,-1.5674,0.225,9.69589,9.69589
2530.00,9.69538,25.098115,0.000442,24.972692,-1.5675,0.225,9.69620,9.69620
2531.00,9.69545,25.098197,0.000446,24.972696,-1.5676,0.225,9.69572,9.69572
2532.00,9.69527,25.098172,0.000441,24.972676,-1.5678,0.225,9.69472,9.69472
2533.00,9.69500,25.098275,0.000441,24.972684,-1.5682,0.225,9.69421,9.69421
2534.00,9.69487,25.098251,0.000436,24.972608,-1.5686,0.226,9.69339,9.69339
2535.00,9.69458,25.098331,0.000433,24.972679,-1.5689,0.226,9.69231,9.69231
2536.00,9.69438,25.098443,0.000428,24.972713,-1.5691,0.227,9.69206,9.69206
2537.00,9.69437,25.098523,0.000433,24.972680,-1.5690,0.227,9.69299,9.69299
2538.00,9.69444,25.098558,0.000436,24.972699,-1.5688,0.227,9.69315,9.69315
2539.00,9.69414,25.098588,0.000442,24.972772,-1.5686,0.226,9.69351,9.69351
2540.00,9.69388,25.098633,0.000447,24.972845,-1.5685,0.226,9.69438,9.69438
2541.00,9.69385,25.098636,0.000454,24.972898,-1.5685,0.226,9.69406,9.69406
2542.00,9.69407,25.098644,0.000451,24.972880,-1.5687,0.226,9.69362,9.69362
2543.00,9.69426,25.098665,0.000451,24.972873,-1.5689,0.226,9.69340,9.69340
2544.00,9.69419,25.098733,0.000450,24.972869,-1.5692,0.226,9.69361,9.69361
2545.00,9.69405,25.098759,0.000450,24.972783,-1.5695,0.226,9.69318,9.69318
2546.00,9.69396,25.098756,0.000444,24.972675,-1.5697,0.226,9.69349,9.69349
2547.00,9.69372,25.098860,0.000447,24.972747,-1.5697,0.226,9.69327,9.69327
2548.00,9.69354,25.098958,0.000447,24.972738,-1.5697,0.226,9.69304,9.69304
2549.00,9.69349,25.098996,0.000446,24.972739,-1.5697,0.226,9.69372,9.69372
2550.00,9.69360,25.099128,0.000444,24.972806,-1.5696,0.227,9.69439,9.69439
2551.00,9.69358,25.099303,0.000446,24.972987,-1.5693,0.227,9.69474,9.69474
2552.00,9.69365,25.099289,0.000447,24.972951,-1.5693,0.227,9.69472,9.69472
2553.00,9.69356,25.099272,0.000447,24.972946,-1.5694,0.227,9.69442,9.69442
2554.00,9.69347,25.099375,0.000448,24.973005,-1.5695,0.227,9.69329,9.69329
2555.00,9.69355,25.099356,0.000449,24.972985,-1.5696,0.227,9.69232,9.69232
2556.00,9.69345,25.099294,0.000450,24.972868,-1.5700,0.227,9.69110,9.69110
2557.00,9.69327,25.099342,0.000450,24.972828,-1.5703,0.227,9.69114,9.69114
2558.00,9.69322,25.099348,0.000451,24.972795,-1.5704,0.227,9.69208,9.69208
2559.00,9.69337,25.099329,0.000448,24.972741,-1.5705,0.227,9.69334,9.69334
2560.00,9.69340,25.099367,0.000445,24.972750,-1.5708,0.227,9.69334,9.69334
2561.00,9.69331,25.099365,0.000444,24.972733,-1.5710,0.227,9.69400,9.69400
2562.00,9.69328,25.099357,0.000442,24.972725,-1.5712,0.227,9.69356,9.69356
2563.00,9.69311,25.099365,0.000441,24.972757,-1.5715,0.227,9.69285,9.69285
2564.00,9.69311,25.099383,0.000445,24.972787,-1.5715,0.227,9.69228,9.69228
2565.00,9.69323,25.099344,0.000450,24.972745,-1.5716,0.227,9.69309,9.69309
2566.00,9.69323,25.099337,0.000448,24.972799,-1.5716,0.227,9.69300,9.69300
2567.00,9.69323,25.099376,0.000448,24.972875,-1.5715,0.227,9.69329,9.69329
2568.00,9.69318,25.099393,0.000446,24.972851,-1.5716,0.227,9.69336,9.69336
2569.00,9.69298,25.099434,0.000445,24.972871,-1.5716,0.227,9.69222,9.69222
2570.00,9.69258,25.099419,0.000440,24.972850,-1.5715,0.228,9.69083,9.69083
2571.00,9.69234,25.099483,0.000441,24.972814,-1.5714,0.228,9.69115,9.69115
2572.00,9.69244,25.099548,0.000444,24.972801,-1.5713,0.228,9.69223,9.69223
2573.00,9.69275,25.099674,0.000447,24.972863,-1.5712,0.228,9.69348,9.69348
2574.00,9.69314,25.099723,0.000446,24.972783,-1.5713,0.228,9.69554,9.69554
2575.00,9.69351,25.099872,0.000447,24.972847,-1.5714,0.228,9.69741,9.69741
2576.00,9.69379,25.099937,0.000448,24.972898,-1.5716,0.228,9.69748,9.69748
2577.00,9.69398,25.099941,0.000444,24.972892,-1.5718,0.228,9.69709,9.69709
2578.00,9.69415,25.099883,0.000441,24.972806,-1.5718,0.228,9.69728,9.69728
2579.00,9.69418,25.099964,0.000444,24.972882,-1.5718,0.228,9.69628,9.69628
2580.00,9.69413,25.099961,0.000445,24.972835,-1.5717,0.228,9.69555,9.69555
2581.00,9.69420,25.100030,0.000443,24.972791,-1.5717,0.228,9.69513,9.69513
2582.00,9.69413,25.100152,0.000449,24.972851,-1.5718,0.228,9.69370,9.69370
2583.00,9.69402,25.100227,0.000451,24.972885,-1.5721,0.228,9.69195,9.69195
2584.00,9.69415,25.100215,0.000451,24.972828,-1.5726,0.228,9.69276,9.69276
2585.00,9.69423,25.100325,0.000451,24.972886,-1.5729,0.228,9.69328,9.69328
2586.00,9.69432,25.100398,0.000454,24.972940,-1.5732,0.228,9.69365,9.69365
2587.00,9.69426,25.100401,0.000448,24.972888,-1.5732,0.229,9.69362,9.69362
2588.00,9.69406,25.100468,0.000446,24.972880,-1.5732,0.229,9.69341,9.69341
2589.00,9.69417,25.100475,0.000446,24.972903,-1.5731,0.229,9.69306,9.69306
2590.00,9.69464,25.100506,0.000447,24.972930,-1.5730,0.229,9.69332,9.69332
2591.00,9.69500,25.100495,0.000444,24.972863,-1.5730,0.229,9.69393,9.69393
2592.00,9.69489,25.100539,0.000447,24.972900,-1.5730,0.229,9.69428,9.69428
2593.00,9.69442,25.100629,0.000450,24.972981,-1.5730,0.229,9.69407,9.69407
2594.00,9.69397,25.100699,0.000450,24.972981,-1.5732,0.229,9.69309,9.69309
2595.00,9.69372,25.100633,0.000447,24.972880,-1.5734,0.229,9.69249,9.69249
2596.00,9.69369,25.100603,0.000448,24.972885,-1.5737,0.229,9.69210,9.69210
2597.00,9.69358,25.100477,0.000445,24.972789,-1.5741,0.229,9.69190,9.69190
2598.00,9.69324,25.100434,0.000443,24.972777,-1.5746,0.229,9.69288,9.69288
2599.00,9.69300,25.100339,0.000442,24.972667,-1.5749,0.229,9.69287,9.69287
2600.00,9.69289,25.100323,0.000445,24.972637,-1.5752,0.229,9.69227,9.69227
2601.00,9.69281,25.100328,0.000443,24.972599,-1.5754,0.229,9.69154,9.69154
2602.00,9.69288,25.100493,0.000440,24.972637,-1.5756,0.230,9.69229,9.69229
2603.00,9.69316,25.100459,0.000437,24.972547,-1.5757,0.230,9.69299,9.69299
2604.00,9.69291,25.100583,0.000436,24.972680,-1.5756,0.230,9.69264,9.69264
2605.00,9.69287,25.100706,0.000436,24.972815,-1.5754,0.230,9.69223,9.69223
2606.00,9.69306,25.100728,0.000437,24.972847,-1.5752,0.230,9.69114,9.69114
2607.00,9.69239,25.100714,0.000440,24.972846,-1.5750,0.230,9.68849,9.68849
2608.00,9.69256,25.100840,0.000439,24.972907,-1.5747,0.230,9.68474,9.68474
2609.00,9.69282,25.100895,0.000438,24.972899,-1.5746,0.231,9.68273,9.68273
2610.00,9.69246,25.100855,0.000434,24.972866,-1.5745,0.231,9.68030,9.68030
2611.00,9.69292,25.100947,0.000432,24.972887,-1.5743,0.231,9.67769,9.67769
2612.00,9.69503,25.101048,0.000431,24.972931,-1.5742,0.231,9.67642,9.67642
@18,2.0001,4.0, 2610.033 
2613.00,9.69569,25.101025,0.000432,24.972938,-1.5745,0.231,9.67552,9.67552
2614.00,9.69164,25.100983,0.000432,24.972869,-1.5747,0.231,9.67637,9.67637
2615.00,9.68853,25.101070,0.000434,24.972838,-1.5751,0.231,9.67893,9.67893
2616.00,9.68568,25.101086,0.000438,24.972800,-1.5755,0.231,9.68247,9.68247
2617.00,9.68345,25.101124,0.000440,24.972813,-1.5757,0.231,9.68613,9.68613
2618.00,9.68203,25.101215,0.000444,24.972850,-1.5757,0.231,9.69055,9.69055
2619.00,9.68273,25.101334,0.000442,24.972891,-1.5756,0.231,9.69359,9.69359
2620.00,9.68400,25.101461,0.000441,24.972944,-1.5755,0.231,9.69536,9.69536
2621.00,9.68551,25.101495,0.000437,24.972965,-1.5755,0.232,9.69583,9.69583
2622.00,9.68651,25.101532,0.000436,24.972908,-1.5756,0.232,9.69542,9.69542
2623.00,9.68660,25.101608,0.000434,24.972868,-1.5757,0.232,9.69548,9.69548
2624.00,9.68652,25.101621,0.000435,24.972850,-1.5759,0.232,9.69469,9.69469
2625.00,9.68690,25.101581,0.000436,24.972823,-1.5761,0.232,9.69391,9.69391
2626.00,9.68742,25.101628,0.000440,24.972829,-1.5761,0.232,9.69491,9.69491
2627.00,9.68803,25.101636,0.000438,24.972838,-1.5760,0.232,9.69546,9.69546
2628.00,9.68863,25.101601,0.000439,24.972824,-1.5760,0.232,9.69445,9.69445
2629.00,9.68939,25.101551,0.000439,24.972782,-1.5758,0.232,9.69448,9.69448
2630.00,9.69024,25.101597,0.000436,24.972746,-1.5757,0.232,9.69498,9.69498
2631.00,9.69138,25.101683,0.000435,24.972763,-1.5758,0.232,9.69493,9.69493
2632.00,9.69252,25.101672,0.000435,24.972696,-1.5760,0.232,9.69525,9.69525
2633.00,9.69370,25.101787,0.000434,24.972740,-1.5762,0.232,9.69738,9.69738
2634.00,9.69506,25.101997,0.000436,24.972838,-1.5766,0.232,9.69947,9.69947
2635.00,9.69586,25.102021,0.000438,24.972827,-1.5767,0.232,9.70023,9.70023
2636.00,9.69614,25.102080,0.000439,24.972862,-1.5767,0.232,9.69882,9.69882
2637.00,9.69596,25.102092,0.000440,24.972909,-1.5768,0.232,9.69730,9.69730
2638.00,9.69580,25.102078,0.000443,24.972901,-1.5768,0.232,9.69574,9.69574
2639.00,9.69577,25.102029,0.000445,24.972885,-1.5768,0.232,9.69432,9.69432
2640.00,9.69567,25.102086,0.000446,24.972963,-1.5767,0.232,9.69321,9.69321
2641.00,9.69563,25.102054,0.000445,24.972911,-1.5767,0.233,9.69439,9.69439
2642.00,9.69593,25.102099,0.000440,24.972853,-1.5768,0.233,9.69638,9.69638
2643.00,9.69618,25.102115,0.000436,24.972822,-1.5768,0.233,9.69754,9.69754
2644.00,9.69647,25.102192,0.000433,24.972817,-1.5769,0.233,9.69803,9.69803
2645.00,9.69659,25.102223,0.000430,24.972772,-1.5772,0.234,9.69816,9.69816
2646.00,9.69665,25.102336,0.000431,24.972809,-1.5775,0.234,9.69854,9.69854
2647.00,9.69682,25.102464,0.000435,24.972934,-1.5779,0.234,9.69908,9.69908
2648.00,9.69722,25.102575,0.000440,24.973020,-1.5783,0.233,9.69929,9.69929
2649.00,9.69765,25.102645,0.000439,24.973004,-1.5786,0.233,9.69910,9.69910
2650.00,9.69764,25.102613,0.000439,24.972924,-1.5788,0.233,9.69845,9.69845
2651.00,9.69737,25.102577,0.000436,24.972923,-1.5789,0.234,9.69730,9.69730
2652.00,9.69713,25.102585,0.000441,24.972898,-1.5789,0.233,9.69539,9.69539
2653.00,9.69691,25.102580,0.000441,24.972837,-1.5791,0.233,9.69433,9.69433
2654.00,9.69648,25.102494,0.000444,24.972836,-1.5793,0.233,9.69360,9.69360
2655.00,9.69609,25.102580,0.000442,24.972922,-1.5795,0.233,9.69412,9.69412
2656.00,9.69619,25.102620,0.000441,24.972875,-1.5794,0.234,9.69580,9.69580
2657.00,9.69690,25.102637,0.000435,24.972809,-1.5793,0.234,9.69818,9.69818
2658.00,9.69747,25.102627,0.000429,24.972739,-1.5790,0.234,9.69938,9.69938
2659.00,9.69764,25.102762,0.000426,24.972759,-1.5787,0.234,9.69954,9.69954
2660.00,9.69735,25.102845,0.000429,24.972749,-1.5786,0.234,9.69811,9.69811
2661.00,9.69709,25.102939,0.000430,24.972804,-1.5786,0.234,9.69615,9.69615
2662.00,9.69678,25.102991,0.000434,24.972864,-1.5790,0.234,9.69388,9.69388
2663.00,9.69642,25.103066,0.000436,24.972960,-1.5795,0.234,9.69185,9.69185
2664.00,9.69598,25.103057,0.000436,24.972947,-1.5798,0.235,9.69115,9.69115
2665.00,9.69582,25.102983,0.000433,24.972865,-1.5801,0.235,9.69231,9.69231
2666.00,9.69570,25.102998,0.000434,24.972876,-1.5803,0.235,9.69337,9.69337
2667.00,9.69570,25.102984,0.000433,24.972833,-1.5803,0.235,9.69566,9.69566
2668.00,9.69590,25.102970,0.000432,24.972765,-1.5802,0.235,9.69808,9.69808
2669.00,9.69613,25.103045,0.000434,24.972778,-1.5803,0.235,9.70117,9.70117
2670.00,9.69667,25.103135,0.000436,24.972825,-1.5803,0.235,9.70336,9.70336
2671.00,9.69735,25.103150,0.000439,24.972763,-1.5802,0.235,9.70549,9.70549
2672.00,9.69810,25.103173,0.000437,24.972756,-1.5802,0.235,9.70600,9.70600
2673.00,9.69865,25.103279,0.000439,24.972815,-1.5802,0.235,9.70594,9.70594
2674.00,9.69894,25.103279,0.000437,24.972817,-1.5801,0.235,9.70409,9.70409
2675.00,9.69905,25.103314,0.000439,24.972840,-1.5802,0.235,9.70272,9.70272
2676.00,9.69908,25.103332,0.000439,24.972836,-1.5804,0.235,9.70080,9.70080
2677.00,9.69882,25.103358,0.000441,24.972828,-1.5806,0.235,9.69916,9.69916
2678.00,9.69853,25.103340,0.000443,24.972794,-1.5806,0.235,9.69761,9.69761
2679.00,9.69824,25.103338,0.000443,24.972774,-1.5804,0.235,9.69637,9.69637
2680.00,9.69823,25.103375,0.000443,24.972779,-1.5804,0.235,9.69505,9.69505
2681.00,9.69841,25.103376,0.000444,24.972782,-1.5803,0.235,9.69457,9.69457
2682.00,9.69869,25.103394,0.000445,24.972732,-1.5804,0.235,9.69456,9.69456
2683.00,9.69888,25.103519,0.000445,24.972789,-1.5807,0.235,9.69422,9.69422
2684.00,9.69894,25.103653,0.000448,24.972829,-1.5812,0.235,9.69418,9.69418
2685.00,9.69887,25.103684,0.000449,24.972846,-1.5815,0.235,9.69421,9.69421
2686.00,9.69870,25.103752,0.000448,24.972886,-1.5819,0.235,9.69331,9.69331
2687.00,9.69826,25.103867,0.000450,24.973016,-1.5822,0.236,9.69214,9.69214
2688.00,9.69771,25.103864,0.000447,24.972981,-1.5823,0.236,9.69214,9.69214
2689.00,9.69715,25.103827,0.000445,24.972952,-1.5821,0.236,9.69235,9.69235
2690.00,9.69641,25.103985,0.000446,24.972976,-1.5820,0.236,9.69211,9.69211
2691.00,9.69565,25.104016,0.000445,24.972939,-1.5820,0.236,9.69230,9.69230
2692.00,9.69493,25.104051,0.000445,24.972843,-1.5819,0.236,9.69276,9.69276
2693.00,9.69441,25.104032,0.000447,24.972783,-1.5821,0.236,9.69275,9.69275
2694.00,9.69408,25.103989,0.000447,24.972752,-1.5824,0.236,9.69311,9.69311
2695.00,9.69395,25.103857,0.000444,24.972664,-1.5827,0.236,9.69384,9.69384
2696.00,9.69365,25.103888,0.000446,24.972689,-1.5826,0.236,9.69385,9.69385
2697.00,9.69338,25.104014,0.000445,24.972843,-1.5827,0.236,9.69359,9.69359
2698.00,9.69331,25.104075,0.000443,24.972864,-1.5827,0.236,9.69440,9.69440
2699.00,9.69350,25.104176,0.000441,24.972853,-1.5824,0.236,9.69469,9.69469
2700.00,9.69367,25.104351,0.000443,24.972933,-1.5824,0.237,9.69490,9.69490
2701.00,9.69379,25.104347,0.000440,24.972902,-1.5825,0.237,9.69546,9.69546
2702.00,9.69367,25.104248,0.000439,24.972800,-1.5826,0.237,9.69594,9.69594
2703.00,9.69368,25.104264,0.000443,24.972838,-1.5827,0.237,9.69576,9.69576
2704.00,9.69387,25.104390,0.000448,24.972980,-1.5829,0.236,9.69573,9.69573
2705.00,9.69396,25.104378,0.000447,24.972965,-1.5831,0.236,9.69479,9.69479
2706.00,9.69387,25.104431,0.000449,24.972974,-1.5832,0.237,9.69398,9.69398
2707.00,9.69391,25.104498,0.000452,24.973018,-1.5832,0.237,9.69345,9.69345
2708.00,9.69398,25.104535,0.000450,24.973046,-1.5833,0.237,9.69306,9.69306
2709.00,9.69395,25.104532,0.000449,24.973054,-1.5834,0.237,9.69218,9.69218
2710.00,9.69386,25.104518,0.000450,24.973093,-1.5835,0.237,9.69198,9.69198
2711.00,9.69384,25.104630,0.000451,24.973163,-1.5838,0.237,9.69200,9.69200
2712.00,9.69385,25.104675,0.000450,24.973148,-1.5840,0.237,9.69262,9.69262
2713.00,9.69397,25.104675,0.000452,24.973079,-1.5842,0.237,9.69280,9.69280
2714.00,9.69396,25.104752,0.000451,24.973066,-1.5844,0.237,9.69281,9.69281
2715.00,9.69363,25.104744,0.000450,24.972997,-1.5847,0.237,9.69226,9.69226
2716.00,9.69343,25.104675,0.000450,24.972907,-1.5848,0.237,9.69228,9.69228
2717.00,9.69344,25.104724,0.000449,24.972949,-1.5848,0.237,9.69161,9.69161
2718.00,9.69322,25.104868,0.000450,24.973039,-1.5848,0.237,9.69035,9.69035
2719.00,9.69268,25.104816,0.000450,24.972946,-1.5848,0.237,9.68913,9.68913
2720.00,9.69243,25.104926,0.000450,24.972966,-1.5847,0.237,9.69050,9.69050
2721.00,9.69242,25.104941,0.000449,24.972968,-1.5847,0.237,9.69172,9.69172
2722.00,9.69258,25.104933,0.000446,24.972926,-1.5846,0.237,9.69248,9.69248
2723.00,9.69242,25.104868,0.000443,24.972876,-1.5845,0.237,9.69295,9.69295
2724.00,9.69221,25.104905,0.000445,24.972897,-1.5844,0.238,9.69425,9.69425
2725.00,9.69215,25.104883,0.000445,24.972932,-1.5843,0.238,9.69441,9.69441
2726.00,9.69236,25.104980,0.000445,24.973008,-1.5845,0.238,9.69384,9.69384
2727.00,9.69250,25.104971,0.000445,24.972975,-1.5847,0.238,9.69328,9.69328
2728.00,9.69243,25.104978,0.000446,24.972974,-1.5849,0.238,9.69329,9.69329
2729.00,9.69237,25.105008,0.000443,24.972979,-1.5852,0.238,9.69370,9.69370
2730.00,9.69272,25.105073,0.000446,24.972976,-1.5855,0.238,9.69458,9.69458
2731.00,9.69318,25.105052,0.000444,24.972904,-1.5855,0.238,9.69568,9.69568
2732.00,9.69340,25.105105,0.000442,24.972898,-1.5856,0.238,9.69599,9.69599
2733.00,9.69324,25.105221,0.000443,24.972897,-1.5855,0.238,9.69596,9.69596
2734.00,9.69310,25.105272,0.000445,24.972917,-1.5853,0.238,9.69556,9.69556
2735.00,9.69332,25.105244,0.000442,24.972881,-1.5851,0.238,9.69467,9.69467
2736.00,9.69365,25.105350,0.000444,24.972954,-1.5850,0.238,9.69368,9.69368
2737.00,9.69370,25.105383,0.000448,24.972955,-1.5849,0.238,9.69308,9.69308
2738.00,9.69365,25.105334,0.000446,24.972938,-1.5850,0.238,9.69250,9.69250
2739.00,9.69379,25.105328,0.000444,24.972889,-1.5852,0.239,9.69216,9.69216
2740.00,9.69382,25.105458,0.000448,24.972940,-1.5854,0.239,9.69134,9.69134
2741.00,9.69364,25.105426,0.000447,24.972918,-1.5855,0.239,9.69059,9.69059
2742.00,9.69331,25.105481,0.000445,24.972972,-1.5858,0.239,9.69059,9.69059
2743.00,9.69326,25.105585,0.000447,24.973021,-1.5862,0.239,9.69138,9.69138
2744.00,9.69333,25.105593,0.000448,24.973055,-1.5864,0.239,9.69220,9.69220
2745.00,9.69347,25.105501,0.000442,24.972939,-1.5864,0.239,9.69336,9.69336
2746.00,9.69354,25.105515,0.000444,24.972839,-1.5863,0.239,9.69407,9.69407
2747.00,9.69349,25.105572,0.000445,24.972811,-1.5862,0.239,9.69442,9.69442
2748.00,9.69355,25.105595,0.000442,24.972777,-1.5861,0.239,9.69427,9.69427
2749.00,9.69353,25.105683,0.000442,24.972769,-1.5862,0.239,9.69403,9.69403
2750.00,9.69331,25.105810,0.000445,24.972838,-1.5865,0.239,9.69309,9.69309
2751.00,9.69296,25.105872,0.000443,24.972906,-1.5868,0.240,9.69284,9.69284
2752.00,9.69274,25.105856,0.000443,24.972882,-1.5871,0.240,9.69261,9.69261
2753.00,9.69269,25.105898,0.000446,24.972876,-1.5873,0.240,9.69225,9.69225
2754.00,9.69262,25.105919,0.000447,24.972820,-1.5874,0.239,9.69185,9.69185
2755.00,9.69251,25.106007,0.000447,24.972877,-1.5873,0.240,9.69156,9.69156
2756.00,9.69289,25.106109,0.000444,24.972906,-1.5872,0.240,9.68990,9.68990
2757.00,9.69320,25.106211,0.000441,24.972959,-1.5873,0.240,9.68783,9.68783
2758.00,9.69348,25.106275,0.000438,24.972967,-1.5871,0.240,9.68611,9.68611
2759.00,9.69303,25.106275,0.000435,24.972970,-1.5871,0.240,9.68335,9.68335
2760.00,9.69255,25.106293,0.000429,24.972906,-1.5871,0.241,9.68159,9.68159
2761.00,9.69250,25.106353,0.000431,24.972855,-1.5870,0.241,9.68055,9.68055
2762.00,9.69201,25.106322,0.000432,24.972781,-1.5868,0.241,9.68006,9.68006
@19,2.0001,4.0, 2760.075 
2763.00,9.69052,25.106349,0.000431,24.972811,-1.5870,0.241,9.68052,9.68052
2764.00,9.69035,25.106428,0.000433,24.972904,-1.5869,0.241,9.68275,9.68275
2765.00,9.68781,25.106390,0.000433,24.972933,-1.5871,0.241,9.68505,9.68505
2766.00,9.68564,25.106278,0.000431,24.972895,-1.5873,0.241,9.68747,9.68747
2767.00,9.68452,25.106356,0.000430,24.972981,-1.5875,0.241,9.69005,9.69005
2768.00,9.68417,25.106338,0.000432,24.972931,-1.5876,0.242,9.69245,9.69245
2769.00,9.68521,25.106371,0.000432,24.972904,-1.5879,0.242,9.69404,9.69404
2770.00,9.68619,25.106406,0.000432,24.972883,-1.5880,0.242,9.69470,9.69470
2771.00,9.68735,25.106510,0.000433,24.972888,-1.5880,0.242,9.69495,9.69495
2772.00,9.68812,25.106494,0.000434,24.972808,-1.5881,0.242,9.69556,9.69556
2773.00,9.68861,25.106542,0.000433,24.972831,-1.5882,0.242,9.69595,9.69595
2774.00,9.68892,25.106568,0.000434,24.972807,-1.5883,0.242,9.69580,9.69580
2775.00,9.68906,25.106589,0.000434,24.972817,-1.5884,0.242,9.69525,9.69525
2776.00,9.68938,25.106663,0.000435,24.972923,-1.5885,0.242,9.69567,9.69567
2777.00,9.69001,25.106749,0.000435,24.972916,-1.5885,0.242,9.69571,9.69571
2778.00,9.69073,25.106742,0.000433,24.972881,-1.5884,0.242,9.69596,9.69596
2779.00,9.69181,25.106789,0.000432,24.972846,-1.5884,0.242,9.69704,9.69704
2780.00,9.69295,25.106819,0.000432,24.972821,-1.5884,0.242,9.69894,9.69894
2781.00,9.69397,25.106806,0.000431,24.972766,-1.5882,0.243,9.70002,9.70002
2782.00,9.69500,25.106832,0.000430,24.972832,-1.5881,0.243,9.70064,9.70064
2783.00,9.69577,25.106953,0.000435,24.972904,-1.5879,0.243,9.69998,9.69998
2784.00,9.69622,25.106913,0.000435,24.972931,-1.5875,0.243,9.69834,9.69834
2785.00,9.69624,25.106987,0.000437,24.972990,-1.5873,0.243,9.69602,9.69602
2786.00,9.69622,25.107025,0.000440,24.973015,-1.5874,0.243,9.69446,9.69446
2787.00,9.69624,25.107079,0.000441,24.973038,-1.5877,0.243,9.69283,9.69283
2788.00,9.69601,25.107049,0.000440,24.972999,-1.5880,0.243,9.69191,9.69191
2789.00,9.69598,25.107116,0.000440,24.972982,-1.5884,0.243,9.69287,9.69287
2790.00,9.69618,25.107177,0.000439,24.972942,-1.5886,0.243,9.69522,9.69522
2791.00,9.69655,25.107216,0.000438,24.972905,-1.5887,0.243,9.69679,9.69679
2792.00,9.69680,25.107240,0.000441,24.972887,-1.5885,0.243,9.69805,9.69805
2793.00,9.69672,25.107272,0.000440,24.972855,-1.5884,0.243,9.69892,9.69892
2794.00,9.69663,25.107347,0.000438,24.972889,-1.5883,0.243,9.69818,9.69818
2795.00,9.69667,25.107323,0.000438,24.972947,-1.5882,0.243,9.69679,9.69679
2796.00,9.69676,25.107325,0.000435,24.972943,-1.5882,0.243,9.69589,9.69589
2797.00,9.69684,25.107322,0.000428,24.972938,-1.5885,0.244,9.69598,9.69598
2798.00,9.69676,25.107337,0.000429,24.972935,-1.5888,0.244,9.69550,9.69550
2799.00,9.69640,25.107339,0.000431,24.972916,-1.5889,0.244,9.69540,9.69540
2800.00,9.69596,25.107380,0.000432,24.972855,-1.5889,0.244,9.69478,9.69478
2801.00,9.69557,25.107419,0.000435,24.972890,-1.5890,0.244,9.69468,9.69468
2802.00,9.69549,25.107427,0.000439,24.972853,-1.5888,0.244,9.69506,9.69506
2803.00,9.69548,25.107459,0.000441,24.972918,-1.5886,0.244,9.69555,9.69555
2804.00,9.69555,25.107533,0.000444,24.972935,-1.5886,0.244,9.69625,9.69625
2805.00,9.69589,25.107536,0.000447,24.972914,-1.5884,0.244,9.69752,9.69752
2806.00,9.69625,25.107571,0.000446,24.972935,-1.5882,0.244,9.69842,9.69842
2807.00,9.69669,25.107646,0.000447,24.972968,-1.5880,0.244,9.69872,9.69872
2808.00,9.69726,25.107705,0.000443,24.972909,-1.5880,0.244,9.70001,9.70001
2809.00,9.69745,25.107642,0.000435,24.972837,-1.5881,0.244,9.69944,9.69944
2810.00,9.69708,25.107662,0.000433,24.972836,-1.5881,0.244,9.69813,9.69813
2811.00,9.69657,25.107736,0.000433,24.972842,-1.5882,0.244,9.69620,9.69620
2812.00,9.69610,25.107863,0.000434,24.972922,-1.5883,0.245,9.69426,9.69426
2813.00,9.69589,25.107969,0.000437,24.973006,-1.5882,0.245,9.69201,9.69201
2814.00,9.69567,25.108109,0.000442,24.973115,-1.5881,0.245,9.69133,9.69133
2815.00,9.69542,25.108183,0.000444,24.973126,-1.5882,0.244,9.69064,9.69064
2816.00,9.69512,25.108236,0.000446,24.973119,-1.5882,0.244,9.69071,9.69071
2817.00,9.69482,25.108235,0.000447,24.973079,-1.5882,0.244,9.69064,9.69064
2818.00,9.69472,25.108160,0.000444,24.973012,-1.5884,0.244,9.69184,9.69184
2819.00,9.69494,25.108187,0.000444,24.973008,-1.5885,0.244,9.69300,9.69300
2820.00,9.69507,25.108195,0.000445,24.973031,-1.5885,0.245,9.69428,9.69428
2821.00,9.69516,25.108249,0.000443,24.973055,-1.5887,0.245,9.69530,9.69530
2822.00,9.69515,25.108295,0.000441,24.973065,-1.5889,0.245,9.69715,9.69715
2823.00,9.69530,25.108354,0.000443,24.973041,-1.5891,0.245,9.69758,9.69758
2824.00,9.69529,25.108370,0.000442,24.972958,-1.5891,0.245,9.69679,9.69679
2825.00,9.69487,25.108472,0.000441,24.972973,-1.5890,0.245,9.69533,9.69533
2826.00,9.69430,25.108477,0.000440,24.972968,-1.5888,0.246,9.69414,9.69414
2827.00,9.69392,25.108435,0.000440,24.972947,-1.5886,0.246,9.69275,9.69275
2828.00,9.69351,25.108436,0.000440,24.972973,-1.5884,0.246,9.69185,9.69185
2829.00,9.69336,25.108408,0.000444,24.973014,-1.5882,0.246,9.69260,9.69260
2830.00,9.69355,25.108390,0.000447,24.973052,-1.5883,0.245,9.69435,9.69435
2831.00,9.69377,25.108276,0.000446,24.972945,-1.5883,0.245,9.69552,9.69552
2832.00,9.69398,25.108263,0.000443,24.972861,-1.5884,0.246,9.69563,9.69563
2833.00,9.69403,25.108378,0.000445,24.972913,-1.5884,0.246,9.69490,9.69490
2834.00,9.69408,25.108400,0.000441,24.972915,-1.5887,0.246,9.69423,9.69423
2835.00,9.69426,25.108489,0.000440,24.972933,-1.5890,0.246,9.69363,9.69363
2836.00,9.69463,25.108680,0.000443,24.973074,-1.5890,0.246,9.69440,9.69440
2837.00,9.69504,25.108735,0.000447,24.973129,-1.5892,0.246,9.69514,9.69514
2838.00,9.69514,25.108644,0.000445,24.973008,-1.5893,0.246,9.69598,9.69598
2839.00,9.69506,25.108680,0.000445,24.972976,-1.5892,0.246,9.69670,9.69670
2840.00,9.69517,25.108667,0.000444,24.972879,-1.5892,0.246,9.69768,9.69768
2841.00,9.69524,25.108618,0.000441,24.972789,-1.5892,0.246,9.69657,9.69657
2842.00,9.69497,25.108685,0.000442,24.972778,-1.5891,0.246,9.69543,9.69543
2843.00,9.69469,25.108776,0.000444,24.972853,-1.5890,0.246,9.69572,9.69572
2844.00,9.69459,25.108854,0.000443,24.972846,-1.5890,0.247,9.69525,9.69525
2845.00,9.69482,25.108869,0.000441,24.972878,-1.5889,0.247,9.69427,9.69427
2846.00,9.69513,25.108953,0.000441,24.972900,-1.5887,0.247,9.69450,9.69450
2847.00,9.69530,25.108986,0.000441,24.972884,-1.5884,0.247,9.69525,9.69525
2848.00,9.69539,25.109094,0.000438,24.972854,-1.5881,0.247,9.69487,9.69487
2849.00,9.69532,25.109140,0.000437,24.972839,-1.5878,0.247,9.69509,9.69509
2850.00,9.69532,25.109273,0.000440,24.972853,-1.5875,0.247,9.69560,9.69560
2851.00,9.69521,25.109250,0.000439,24.972803,-1.5876,0.247,9.69501,9.69501
2852.00,9.69512,25.109276,0.000436,24.972822,-1.5877,0.247,9.69474,9.69474
2853.00,9.69518,25.109271,0.000440,24.972859,-1.5879,0.247,9.69467,9.69467
2854.00,9.69546,25.109283,0.000443,24.972891,-1.5879,0.247,9.69536,9.69536
2855.00,9.69571,25.109298,0.000443,24.972940,-1.5880,0.247,9.69544,9.69544
2856.00,9.69558,25.109354,0.000443,24.972940,-1.5881,0.247,9.69535,9.69535
2857.00,9.69510,25.109380,0.000443,24.972916,-1.5882,0.247,9.69437,9.69437
2858.00,9.69488,25.109446,0.000443,24.972931,-1.5881,0.247,9.69408,9.69408
2859.00,9.69475,25.109490,0.000441,24.972856,-1.5880,0.248,9.69289,9.69289
2860.00,9.69446,25.109551,0.000439,24.972771,-1.5878,0.248,9.69184,9.69184
2861.00,9.69422,25.109634,0.000438,24.972815,-1.5875,0.248,9.69203,9.69203
2862.00,9.69432,25.109702,0.000437,24.972794,-1.5873,0.248,9.69349,9.69349
2863.00,9.69456,25.109734,0.000437,24.972812,-1.5871,0.248,9.69508,9.69508
2864.00,9.69481,25.109754,0.000438,24.972842,-1.5871,0.248,9.69584,9.69584
2865.00,9.69481,25.109661,0.000440,24.972749,-1.5872,0.248,9.69656,9.69656
2866.00,9.69491,25.109657,0.000441,24.972715,-1.5873,0.248,9.69734,9.69734
2867.00,9.69493,25.109662,0.000444,24.972775,-1.5875,0.248,9.69691,9.69691
2868.00,9.69485,25.109610,0.000441,24.972728,-1.5877,0.248,9.69570,9.69570
2869.00,9.69493,25.109680,0.000441,24.972837,-1.5878,0.248,9.69567,9.69567
2870.00,9.69498,25.109726,0.000440,24.972919,-1.5880,0.248,9.69636,9.69636
2871.00,9.69512,25.109725,0.000441,24.972922,-1.5881,0.248,9.69593,9.69593
2872.00,9.69502,25.109756,0.000442,24.972881,-1.5881,0.248,9.69487,9.69487
2873.00,9.69481,25.109859,0.000446,24.972897,-1.5880,0.248,9.69415,9.69415
2874.00,9.69461,25.109917,0.000448,24.972866,-1.5881,0.248,9.69317,9.69317
2875.00,9.69431,25.109962,0.000448,24.972878,-1.5879,0.248,9.69242,9.69242
2876.00,9.69442,25.110001,0.000447,24.972896,-1.5878,0.248,9.69303,9.69303
2877.00,9.69478,25.109969,0.000445,24.972907,-1.5877,0.249,9.69459,9.69459
2878.00,9.69499,25.109893,0.000440,24.972869,-1.5875,0.249,9.69492,9.69492
2879.00,9.69485,25.109940,0.000440,24.972931,-1.5873,0.249,9.69440,9.69440
2880.00,9.69472,25.109952,0.000442,24.972957,-1.5873,0.249,9.69349,9.69349
2881.00,9.69468,25.110071,0.000444,24.972963,-1.5873,0.249,9.69237,9.69237
2882.00,9.69460,25.110290,0.000446,24.973060,-1.5874,0.249,9.69144,9.69144
2883.00,9.69410,25.110415,0.000445,24.973093,-1.5875,0.249,9.68997,9.68997
2884.00,9.69343,25.110363,0.000446,24.973041,-1.5874,0.249,9.69033,9.69033
2885.00,9.69340,25.110310,0.000440,24.972948,-1.5872,0.249,9.69131,9.69131
2886.00,9.69350,25.110339,0.000437,24.973038,-1.5869,0.249,9.69305,9.69305
2887.00,9.69372,25.110202,0.000433,24.972941,-1.5867,0.249,9.69416,9.69416
2888.00,9.69379,25.110225,0.000434,24.972918,-1.5866,0.249,9.69619,9.69619
2889.00,9.69373,25.110292,0.000433,24.972863,-1.5868,0.250,9.69640,9.69640
2890.00,9.69332,25.110507,0.000437,24.972951,-1.5868,0.250,9.69492,9.69492
2891.00,9.69295,25.110472,0.000437,24.972841,-1.5868,0.250,9.69340,9.69340
2892.00,9.69309,25.110585,0.000441,24.972877,-1.5871,0.250,9.69286,9.69286
2893.00,9.69348,25.110639,0.000444,24.972900,-1.5872,0.250,9.69330,9.69330
2894.00,9.69351,25.110642,0.000443,24.972899,-1.5874,0.250,9.69283,9.69283
2895.00,9.69347,25.110621,0.000443,24.972849,-1.5877,0.250,9.69401,9.69401
2896.00,9.69334,25.110672,0.000444,24.972871,-1.5878,0.250,9.69423,9.69423
2897.00,9.69323,25.110695,0.000442,24.972855,-1.5875,0.250,9.69422,9.69422
2898.00,9.69321,25.110731,0.000438,24.972871,-1.5872,0.250,9.69390,9.69390
2899.00,9.69353,25.110804,0.000438,24.972899,-1.5868,0.250,9.69510,9.69510
2900.00,9.69383,25.110903,0.000438,24.972977,-1.5865,0.250,9.69560,9.69560
2901.00,9.69397,25.110930,0.000438,24.972967,-1.5863,0.250,9.69525,9.69525
2902.00,9.69393,25.110874,0.000438,24.972877,-1.5862,0.250,9.69454,9.69454
2903.00,9.69412,25.110882,0.000442,24.972909,-1.5861,0.250,9.69405,9.69405
2904.00,9.69447,25.110806,0.000441,24.972879,-1.5862,0.250,9.69379,9.69379
2905.00,9.69465,25.110812,0.000444,24.972877,-1.5862,0.250,9.69423,9.69423
2906.00,9.69468,25.110888,0.000446,24.972943,-1.5863,0.250,9.69520,9.69520
2907.00,9.69440,25.111020,0.000448,24.973041,-1.5864,0.250,9.69570,9.69570
2908.00,9.69425,25.111060,0.000448,24.972998,-1.5864,0.250,9.69532,9.69532
2909.00,9.69415,25.111164,0.000448,24.973013,-1.5861,0.250,9.69530,9.69530
2910.00,9.69448,25.111180,0.000444,24.972996,-1.5859,0.251,9.69510,9.69510
2911.00,9.69480,25.111176,0.000441,24.972923,-1.5858,0.251,9.69468,9.69468
2912.00,9.69487,25.111194,0.000440,24.972881,-1.5858,0.251,9.69515,9.69515
