# Supplementary material for: HSL1 and BAM1/2 impact epidermal cell development by sensing distinct signaling peptides
Source: Nat Commun. 2022 Feb 15;13:876. doi: 10.1038/s41467-022-28558-4 (PMC8847575; doi:10.1038/s41467-022-28558-4)
Supplement: Supplementary file 4 — Source Data [file 41467_2022_28558_MOESM4_ESM.zip › Source Data/Source Data/Figure S2/Exp1_HSL1_IDL1.itc]

$ITC
$ 19 
$NOT
$ 25 
$ 60 
$ 500 
$ 10 
$ 2 
$ADCGainCode:  0 
$False,True,True
$ 0.4 , 0.8 , 150 , 5 
$ 2 , 4 , 150 , 5 
$ 2 , 4 , 150 , 5 
$ 2 , 4 , 150 , 5 
$ 2 , 4 , 150 , 5 
$ 2 , 4 , 150 , 5 
$ 2 , 4 , 150 , 5 
$ 2 , 4 , 150 , 5 
$ 2 , 4 , 150 , 5 
$ 2 , 4 , 150 , 5 
$ 2 , 4 , 150 , 5 
$ 2 , 4 , 150 , 5 
$ 2 , 4 , 150 , 5 
$ 2 , 4 , 150 , 5 
$ 2 , 4 , 150 , 5 
$ 2 , 4 , 150 , 5 
$ 2 , 4 , 150 , 5 
$ 2 , 4 , 150 , 5 
$ 2 , 4 , 150 , 5 
# 0 
# 0.15 
# 0.015 
# 0.2035 
# 25 
# 4 
# 8.15 
# 1 
?HSL1_15uM_IDL1_150uM
% MICROCALITC_MAL1177627
% 0.2035 
% 4 
%-0.586102 , 29.61604 
%-0.348256 , 29.40329 
% 0.8333333 
% 167740 , 167730 
% 0.25 , 81 
%-0.015695 ,-0.033946 
%-20 , 8 
% 0 , 0 
% 0 
% 128000       127744 
% 43.1 
% 500 , 750 , 1000 , 750 
% 0.06978023945 ,-0.002252194966 ,-3.244915618586E-05 , 1.349203907274E-06 ,-9.058983361606E-09 
% MicroCalITC Ver: 1.29.32 Run time:8/7/2020 9:12:19 PM
@0
5.00,9.21482,25.036649,0.000412,24.982050,-1.8351,0.057,9.21411,9.21411
6.00,9.21479,25.036789,0.000415,24.982072,-1.8351,0.057,9.21374,9.21374
7.00,9.21458,25.036785,0.000418,24.982097,-1.8350,0.057,9.21312,9.21312
8.00,9.21442,25.036886,0.000421,24.982114,-1.8348,0.057,9.21286,9.21286
9.00,9.21437,25.036972,0.000421,24.982183,-1.8344,0.057,9.21257,9.21257
10.00,9.21426,25.036968,0.000418,24.982206,-1.8341,0.057,9.21268,9.21268
11.00,9.21421,25.036903,0.000412,24.982165,-1.8339,0.058,9.21300,9.21300
12.00,9.21405,25.036943,0.000412,24.982121,-1.8339,0.058,9.21319,9.21319
13.00,9.21400,25.037031,0.000416,24.982153,-1.8338,0.058,9.21460,9.21460
14.00,9.21416,25.037022,0.000417,24.982058,-1.8338,0.058,9.21588,9.21588
15.00,9.21444,25.037079,0.000420,24.981984,-1.8338,0.057,9.21668,9.21668
16.00,9.21467,25.037231,0.000421,24.982053,-1.8338,0.058,9.21776,9.21776
17.00,9.21486,25.037289,0.000417,24.982062,-1.8335,0.058,9.21873,9.21873
18.00,9.21484,25.037257,0.000413,24.981993,-1.8333,0.058,9.21830,9.21830
19.00,9.21505,25.037364,0.000415,24.982101,-1.8331,0.058,9.21820,9.21820
20.00,9.21528,25.037444,0.000414,24.982206,-1.8331,0.058,9.21795,9.21795
21.00,9.21539,25.037557,0.000416,24.982269,-1.8330,0.058,9.21816,9.21816
22.00,9.21556,25.037597,0.000414,24.982261,-1.8329,0.058,9.21917,9.21917
23.00,9.21581,25.037690,0.000413,24.982295,-1.8329,0.058,9.22008,9.22008
24.00,9.21642,25.037778,0.000410,24.982316,-1.8329,0.059,9.22086,9.22086
25.00,9.21708,25.037782,0.000405,24.982244,-1.8329,0.059,9.22248,9.22248
26.00,9.21782,25.037751,0.000406,24.982197,-1.8328,0.059,9.22377,9.22377
27.00,9.21852,25.037778,0.000409,24.982225,-1.8327,0.059,9.22432,9.22432
28.00,9.21902,25.037731,0.000409,24.982181,-1.8325,0.059,9.22384,9.22384
29.00,9.21942,25.037734,0.000408,24.982178,-1.8323,0.059,9.22254,9.22254
30.00,9.22010,25.037755,0.000412,24.982181,-1.8321,0.059,9.21963,9.21963
31.00,9.22062,25.037825,0.000410,24.982153,-1.8320,0.059,9.21600,9.21600
32.00,9.22048,25.037951,0.000410,24.982191,-1.8320,0.060,9.21230,9.21230
33.00,9.22080,25.037997,0.000409,24.982177,-1.8320,0.060,9.20910,9.20910
34.00,9.22130,25.038006,0.000410,24.982066,-1.8317,0.060,9.20746,9.20746
35.00,9.22203,25.038057,0.000412,24.982045,-1.8315,0.060,9.20764,9.20764
36.00,9.22238,25.038069,0.000413,24.981975,-1.8312,0.060,9.20845,9.20845
37.00,9.22226,25.038072,0.000413,24.981914,-1.8309,0.060,9.20991,9.20991
38.00,9.22027,25.038121,0.000416,24.981915,-1.8308,0.060,9.21181,9.21181
39.00,9.21566,25.038170,0.000418,24.981986,-1.8307,0.060,9.21260,9.21260
40.00,9.21206,25.038193,0.000413,24.981990,-1.8306,0.060,9.21301,9.21301
41.00,9.21021,25.038234,0.000410,24.982034,-1.8305,0.060,9.21331,9.21331
42.00,9.21034,25.038266,0.000414,24.982050,-1.8304,0.060,9.21253,9.21253
43.00,9.21098,25.038351,0.000415,24.982092,-1.8303,0.061,9.21184,9.21184
44.00,9.21123,25.038372,0.000414,24.982062,-1.8301,0.061,9.21112,9.21112
45.00,9.21098,25.038326,0.000415,24.982032,-1.8299,0.061,9.21033,9.21033
46.00,9.21084,25.038328,0.000420,24.982075,-1.8296,0.061,9.20997,9.20997
47.00,9.21065,25.038318,0.000419,24.982062,-1.8293,0.061,9.21039,9.21039
48.00,9.21074,25.038301,0.000418,24.982057,-1.8290,0.061,9.21003,9.21003
49.00,9.21055,25.038325,0.000419,24.982078,-1.8288,0.061,9.21081,9.21081
50.00,9.21067,25.038501,0.000424,24.982185,-1.8287,0.061,9.21223,9.21223
51.00,9.21097,25.038608,0.000424,24.982208,-1.8287,0.061,9.21355,9.21355
52.00,9.21152,25.038599,0.000424,24.982176,-1.8288,0.061,9.21407,9.21407
53.00,9.21192,25.038645,0.000422,24.982193,-1.8288,0.061,9.21156,9.21156
54.00,9.21180,25.038733,0.000419,24.982170,-1.8287,0.061,9.20630,9.20630
55.00,9.21155,25.038783,0.000418,24.982210,-1.8288,0.061,9.19927,9.19927
56.00,9.21126,25.038729,0.000418,24.982144,-1.8287,0.061,9.19206,9.19206
57.00,9.21143,25.038802,0.000420,24.982236,-1.8288,0.062,9.18655,9.18655
58.00,9.21226,25.038755,0.000421,24.982225,-1.8287,0.062,9.18460,9.18460
59.00,9.21269,25.038724,0.000423,24.982237,-1.8284,0.062,9.18529,9.18529
60.00,9.21546,25.038637,0.000422,24.982119,-1.8282,0.062,9.18676,9.18676
@1,0.4000,0.8, 60.0489999999991 
61.00,9.21836,25.038658,0.000423,24.982125,-1.8279,0.061,9.18699,9.18699
62.00,9.21488,25.038676,0.000423,24.982060,-1.8277,0.061,9.18579,9.18579
63.00,9.19603,25.038814,0.000424,24.982107,-1.8277,0.062,9.18478,9.18478
64.00,9.18583,25.038876,0.000424,24.982133,-1.8276,0.062,9.18368,9.18368
65.00,9.18252,25.038958,0.000422,24.982131,-1.8276,0.062,9.18361,9.18361
66.00,9.18400,25.039065,0.000422,24.982179,-1.8275,0.062,9.18490,9.18490
67.00,9.18548,25.039104,0.000420,24.982120,-1.8273,0.062,9.18693,9.18693
68.00,9.18527,25.039170,0.000418,24.982116,-1.8271,0.062,9.18907,9.18907
69.00,9.18458,25.039228,0.000417,24.982118,-1.8271,0.062,9.19096,9.19096
70.00,9.18501,25.039254,0.000418,24.982143,-1.8269,0.062,9.19281,9.19281
71.00,9.18564,25.039230,0.000416,24.982093,-1.8266,0.062,9.19469,9.19469
72.00,9.18644,25.039268,0.000418,24.982172,-1.8265,0.062,9.19645,9.19645
73.00,9.18698,25.039257,0.000420,24.982146,-1.8263,0.062,9.19915,9.19915
74.00,9.18768,25.039341,0.000424,24.982173,-1.8261,0.062,9.20180,9.20180
75.00,9.18826,25.039455,0.000426,24.982262,-1.8261,0.062,9.20411,9.20411
76.00,9.18988,25.039561,0.000425,24.982318,-1.8262,0.063,9.20567,9.20567
77.00,9.19197,25.039634,0.000422,24.982337,-1.8262,0.063,9.20643,9.20643
78.00,9.19357,25.039709,0.000420,24.982331,-1.8263,0.063,9.20569,9.20569
79.00,9.19519,25.039658,0.000416,24.982255,-1.8261,0.063,9.20491,9.20491
80.00,9.19697,25.039634,0.000416,24.982178,-1.8258,0.063,9.20375,9.20375
81.00,9.19864,25.039627,0.000419,24.982211,-1.8255,0.063,9.20358,9.20358
82.00,9.20012,25.039685,0.000424,24.982216,-1.8251,0.063,9.20457,9.20457
83.00,9.20082,25.039712,0.000427,24.982190,-1.8247,0.063,9.20576,9.20576
84.00,9.20151,25.039669,0.000422,24.982128,-1.8243,0.063,9.20665,9.20665
85.00,9.20234,25.039686,0.000420,24.982099,-1.8240,0.063,9.20726,9.20726
86.00,9.20355,25.039810,0.000422,24.982071,-1.8239,0.064,9.20736,9.20736
87.00,9.20467,25.039846,0.000419,24.982039,-1.8238,0.064,9.20684,9.20684
88.00,9.20500,25.039882,0.000418,24.982049,-1.8239,0.064,9.20587,9.20587
89.00,9.20519,25.040071,0.000424,24.982180,-1.8240,0.064,9.20499,9.20499
90.00,9.20565,25.040127,0.000428,24.982207,-1.8241,0.064,9.20407,9.20407
91.00,9.20573,25.040092,0.000425,24.982178,-1.8241,0.064,9.20291,9.20291
92.00,9.20529,25.040050,0.000425,24.982134,-1.8240,0.064,9.20163,9.20163
93.00,9.20489,25.040078,0.000424,24.982191,-1.8240,0.064,9.20206,9.20206
94.00,9.20491,25.040056,0.000420,24.982131,-1.8238,0.064,9.20348,9.20348
95.00,9.20507,25.040070,0.000415,24.982134,-1.8238,0.065,9.20511,9.20511
96.00,9.20523,25.040073,0.000416,24.982137,-1.8235,0.065,9.20776,9.20776
97.00,9.20553,25.040101,0.000415,24.982096,-1.8232,0.065,9.21087,9.21087
98.00,9.20598,25.040124,0.000416,24.982024,-1.8228,0.065,9.21223,9.21223
99.00,9.20669,25.040145,0.000420,24.982023,-1.8225,0.065,9.21211,9.21211
100.00,9.20672,25.040267,0.000426,24.982082,-1.8221,0.065,9.21217,9.21217
101.00,9.20658,25.040304,0.000425,24.982039,-1.8219,0.065,9.21202,9.21202
102.00,9.20657,25.040360,0.000425,24.982031,-1.8218,0.065,9.21214,9.21214
103.00,9.20681,25.040395,0.000424,24.981981,-1.8218,0.065,9.21247,9.21247
104.00,9.20747,25.040481,0.000423,24.982002,-1.8218,0.065,9.21269,9.21269
105.00,9.20801,25.040454,0.000418,24.981927,-1.8218,0.065,9.21285,9.21285
106.00,9.20898,25.040539,0.000418,24.981940,-1.8219,0.065,9.21151,9.21151
107.00,9.20934,25.040668,0.000419,24.982062,-1.8218,0.066,9.20993,9.20993
108.00,9.20978,25.040746,0.000421,24.982110,-1.8219,0.066,9.20864,9.20864
109.00,9.20979,25.040693,0.000419,24.982034,-1.8219,0.066,9.20822,9.20822
110.00,9.21077,25.040726,0.000421,24.982037,-1.8218,0.066,9.20802,9.20802
111.00,9.21101,25.040752,0.000425,24.982104,-1.8217,0.066,9.20908,9.20908
112.00,9.21082,25.040648,0.000422,24.982042,-1.8215,0.066,9.20983,9.20983
113.00,9.21102,25.040632,0.000423,24.982071,-1.8212,0.066,9.21171,9.21171
114.00,9.21087,25.040688,0.000422,24.982144,-1.8208,0.066,9.21376,9.21376
115.00,9.21112,25.040737,0.000418,24.982199,-1.8203,0.066,9.21529,9.21529
116.00,9.21181,25.040789,0.000416,24.982187,-1.8199,0.067,9.21555,9.21555
117.00,9.21198,25.040880,0.000420,24.982228,-1.8197,0.067,9.21553,9.21553
118.00,9.21181,25.040934,0.000418,24.982196,-1.8193,0.067,9.21453,9.21453
119.00,9.21198,25.041004,0.000424,24.982231,-1.8193,0.067,9.21331,9.21331
120.00,9.21207,25.041059,0.000429,24.982222,-1.8194,0.067,9.21233,9.21233
121.00,9.21179,25.041073,0.000428,24.982167,-1.8195,0.067,9.21218,9.21218
122.00,9.21171,25.041136,0.000427,24.982124,-1.8194,0.067,9.21166,9.21166
123.00,9.21182,25.041260,0.000428,24.982188,-1.8194,0.067,9.21043,9.21043
124.00,9.21168,25.041394,0.000425,24.982198,-1.8194,0.067,9.20909,9.20909
125.00,9.21204,25.041361,0.000422,24.982111,-1.8193,0.067,9.20736,9.20736
126.00,9.21220,25.041472,0.000422,24.982163,-1.8191,0.067,9.20582,9.20582
127.00,9.21150,25.041541,0.000426,24.982226,-1.8190,0.067,9.20524,9.20524
128.00,9.21087,25.041492,0.000427,24.982187,-1.8189,0.067,9.20571,9.20571
129.00,9.21089,25.041474,0.000432,24.982104,-1.8187,0.067,9.20626,9.20626
130.00,9.21076,25.041588,0.000430,24.982152,-1.8185,0.067,9.20755,9.20755
131.00,9.20994,25.041645,0.000428,24.982139,-1.8181,0.067,9.20818,9.20818
132.00,9.20894,25.041679,0.000423,24.982059,-1.8179,0.067,9.20846,9.20846
133.00,9.20879,25.041798,0.000421,24.982123,-1.8176,0.068,9.20831,9.20831
134.00,9.20879,25.041789,0.000415,24.982106,-1.8173,0.068,9.20800,9.20800
135.00,9.20861,25.041903,0.000417,24.982194,-1.8171,0.068,9.20744,9.20744
136.00,9.20846,25.041875,0.000416,24.982170,-1.8171,0.068,9.20728,9.20728
137.00,9.20828,25.041852,0.000414,24.982199,-1.8170,0.068,9.20789,9.20789
138.00,9.20826,25.041778,0.000415,24.982093,-1.8169,0.068,9.20838,9.20838
139.00,9.20818,25.041828,0.000416,24.982132,-1.8169,0.068,9.20926,9.20926
140.00,9.20811,25.041730,0.000414,24.982025,-1.8168,0.068,9.20959,9.20959
141.00,9.20791,25.041726,0.000416,24.982029,-1.8166,0.069,9.21002,9.21002
142.00,9.20775,25.041706,0.000417,24.981987,-1.8166,0.069,9.20916,9.20916
143.00,9.20762,25.041738,0.000416,24.982023,-1.8165,0.069,9.20813,9.20813
144.00,9.20762,25.041791,0.000418,24.982042,-1.8163,0.069,9.20674,9.20674
145.00,9.20758,25.041864,0.000418,24.982038,-1.8162,0.069,9.20597,9.20597
146.00,9.20767,25.041877,0.000418,24.982005,-1.8161,0.069,9.20558,9.20558
147.00,9.20781,25.042001,0.000415,24.982058,-1.8158,0.069,9.20588,9.20588
148.00,9.20788,25.042134,0.000416,24.982136,-1.8156,0.069,9.20690,9.20690
149.00,9.20802,25.042164,0.000416,24.982136,-1.8154,0.069,9.20846,9.20846
150.00,9.20801,25.042194,0.000417,24.982163,-1.8151,0.069,9.21029,9.21029
151.00,9.20804,25.042235,0.000415,24.982220,-1.8149,0.069,9.21153,9.21153
152.00,9.20852,25.042279,0.000417,24.982246,-1.8147,0.069,9.21347,9.21347
153.00,9.20911,25.042183,0.000416,24.982081,-1.8146,0.069,9.21551,9.21551
154.00,9.20995,25.042202,0.000414,24.982090,-1.8144,0.070,9.21608,9.21608
155.00,9.21025,25.042168,0.000413,24.982065,-1.8143,0.070,9.21572,9.21572
156.00,9.21052,25.042197,0.000412,24.982034,-1.8141,0.070,9.21572,9.21572
157.00,9.21066,25.042142,0.000411,24.981968,-1.8139,0.070,9.21500,9.21500
158.00,9.21072,25.042199,0.000410,24.982093,-1.8138,0.070,9.21391,9.21391
159.00,9.21094,25.042151,0.000407,24.982026,-1.8138,0.070,9.21386,9.21386
160.00,9.21132,25.042224,0.000409,24.982079,-1.8137,0.070,9.21366,9.21366
161.00,9.21179,25.042280,0.000410,24.982132,-1.8137,0.070,9.21239,9.21239
162.00,9.21188,25.042333,0.000411,24.982178,-1.8135,0.071,9.21038,9.21038
163.00,9.21215,25.042390,0.000412,24.982188,-1.8133,0.071,9.20866,9.20866
164.00,9.21258,25.042501,0.000418,24.982280,-1.8130,0.071,9.20727,9.20727
165.00,9.21200,25.042523,0.000420,24.982258,-1.8127,0.071,9.20666,9.20666
166.00,9.21203,25.042604,0.000420,24.982283,-1.8124,0.071,9.20669,9.20669
167.00,9.21230,25.042678,0.000419,24.982259,-1.8122,0.071,9.20743,9.20743
168.00,9.21206,25.042696,0.000420,24.982211,-1.8118,0.071,9.20751,9.20751
169.00,9.21118,25.042798,0.000423,24.982208,-1.8114,0.071,9.20678,9.20678
170.00,9.21035,25.042882,0.000422,24.982222,-1.8112,0.071,9.20601,9.20601
171.00,9.20989,25.042889,0.000424,24.982141,-1.8109,0.071,9.20532,9.20532
172.00,9.20945,25.042946,0.000429,24.982148,-1.8106,0.071,9.20460,9.20460
173.00,9.20875,25.043021,0.000427,24.982156,-1.8104,0.071,9.20419,9.20419
174.00,9.20821,25.043037,0.000423,24.982108,-1.8104,0.071,9.20373,9.20373
175.00,9.20767,25.043087,0.000423,24.982089,-1.8104,0.071,9.20286,9.20286
176.00,9.20700,25.043156,0.000424,24.982130,-1.8102,0.071,9.20222,9.20222
177.00,9.20633,25.043261,0.000421,24.982238,-1.8100,0.072,9.20153,9.20153
178.00,9.20574,25.043380,0.000421,24.982288,-1.8098,0.072,9.20144,9.20144
179.00,9.20512,25.043394,0.000422,24.982287,-1.8094,0.072,9.20121,9.20121
180.00,9.20447,25.043423,0.000423,24.982300,-1.8091,0.072,9.20117,9.20117
181.00,9.20408,25.043452,0.000421,24.982278,-1.8090,0.072,9.20200,9.20200
182.00,9.20407,25.043457,0.000422,24.982191,-1.8090,0.072,9.20268,9.20268
183.00,9.20397,25.043459,0.000423,24.982132,-1.8090,0.072,9.20233,9.20233
184.00,9.20368,25.043500,0.000420,24.982122,-1.8091,0.072,9.20272,9.20272
185.00,9.20334,25.043469,0.000417,24.982028,-1.8091,0.072,9.20283,9.20283
186.00,9.20299,25.043473,0.000416,24.982014,-1.8089,0.072,9.20245,9.20245
187.00,9.20277,25.043421,0.000414,24.981978,-1.8086,0.073,9.20200,9.20200
188.00,9.20254,25.043341,0.000414,24.981957,-1.8083,0.073,9.20167,9.20167
189.00,9.20230,25.043355,0.000413,24.981957,-1.8080,0.073,9.20039,9.20039
190.00,9.20188,25.043449,0.000413,24.982021,-1.8078,0.073,9.19981,9.19981
191.00,9.20159,25.043531,0.000415,24.982074,-1.8077,0.073,9.19924,9.19924
192.00,9.20140,25.043548,0.000412,24.982039,-1.8075,0.073,9.19935,9.19935
193.00,9.20134,25.043635,0.000414,24.982050,-1.8073,0.073,9.19983,9.19983
194.00,9.20133,25.043720,0.000416,24.982080,-1.8070,0.073,9.20133,9.20133
195.00,9.20145,25.043807,0.000417,24.982131,-1.8068,0.073,9.20188,9.20188
196.00,9.20146,25.043801,0.000416,24.982081,-1.8065,0.073,9.20225,9.20225
197.00,9.20142,25.043901,0.000418,24.982105,-1.8063,0.073,9.20305,9.20305
198.00,9.20148,25.043931,0.000417,24.982092,-1.8061,0.073,9.20410,9.20410
199.00,9.20184,25.043892,0.000417,24.982016,-1.8060,0.074,9.20412,9.20412
200.00,9.20190,25.043866,0.000417,24.981941,-1.8058,0.074,9.20478,9.20478
201.00,9.20188,25.043924,0.000413,24.981917,-1.8056,0.074,9.20470,9.20470
202.00,9.20207,25.044046,0.000415,24.982017,-1.8053,0.074,9.20298,9.20298
203.00,9.20209,25.044063,0.000415,24.982041,-1.8050,0.074,9.19634,9.19634
204.00,9.20210,25.044103,0.000415,24.982092,-1.8049,0.074,9.18088,9.18088
205.00,9.20248,25.044182,0.000414,24.982162,-1.8049,0.074,9.15133,9.15133
206.00,9.20334,25.044222,0.000418,24.982190,-1.8050,0.074,9.10947,9.10947
207.00,9.20374,25.044153,0.000418,24.982108,-1.8050,0.074,9.05931,9.05931
208.00,9.20412,25.044190,0.000418,24.982118,-1.8050,0.074,9.01041,9.01041
209.00,9.20476,25.044241,0.000419,24.982110,-1.8047,0.074,8.97115,8.97115
210.00,9.20330,25.044223,0.000420,24.982029,-1.8042,0.075,8.94848,8.94848
@2,2.0001,4.0, 210.106 
211.00,9.20166,25.044222,0.000418,24.981946,-1.8037,0.075,8.94230,8.94230
212.00,9.19770,25.044250,0.000417,24.981950,-1.8032,0.075,8.94963,8.94963
213.00,9.17414,25.044324,0.000417,24.981984,-1.8028,0.075,8.96403,8.96403
214.00,9.12609,25.044391,0.000419,24.982039,-1.8027,0.075,8.98156,8.98156
215.00,9.05636,25.044368,0.000418,24.982019,-1.8027,0.075,8.99983,8.99983
216.00,8.99256,25.044385,0.000419,24.982086,-1.8026,0.075,9.01671,9.01671
217.00,8.94732,25.044391,0.000423,24.982049,-1.8026,0.075,9.03117,9.03117
218.00,8.93023,25.044342,0.000426,24.981950,-1.8025,0.075,9.04407,9.04407
219.00,8.93010,25.044345,0.000422,24.981937,-1.8023,0.075,9.05648,9.05648
220.00,8.94312,25.044375,0.000419,24.981960,-1.8021,0.076,9.06698,9.06698
221.00,8.96149,25.044409,0.000417,24.981964,-1.8020,0.076,9.07680,9.07680
222.00,8.98361,25.044487,0.000414,24.982016,-1.8020,0.076,9.08587,9.08587
223.00,9.00204,25.044629,0.000411,24.982112,-1.8018,0.076,9.09346,9.09346
224.00,9.01760,25.044706,0.000412,24.982103,-1.8016,0.076,9.10013,9.10013
225.00,9.03417,25.044768,0.000417,24.982098,-1.8013,0.076,9.10719,9.10719
226.00,9.04590,25.044833,0.000417,24.982123,-1.8009,0.076,9.11471,9.11471
227.00,9.05606,25.044869,0.000419,24.982140,-1.8005,0.076,9.12239,9.12239
228.00,9.06653,25.044834,0.000419,24.982079,-1.8002,0.076,9.13084,9.13084
229.00,9.07958,25.044821,0.000419,24.982028,-1.7999,0.076,9.13908,9.13908
230.00,9.08688,25.044934,0.000420,24.982098,-1.7997,0.076,9.14677,9.14677
231.00,9.09495,25.044991,0.000420,24.982034,-1.7997,0.076,9.15339,9.15339
232.00,9.10130,25.045098,0.000419,24.982062,-1.7995,0.076,9.15890,9.15890
233.00,9.10453,25.045216,0.000417,24.982131,-1.7992,0.077,9.16313,9.16313
234.00,9.11308,25.045274,0.000417,24.982171,-1.7990,0.077,9.16711,9.16711
235.00,9.12218,25.045304,0.000416,24.982191,-1.7989,0.077,9.17085,9.17085
236.00,9.13255,25.045297,0.000417,24.982167,-1.7987,0.077,9.17403,9.17403
237.00,9.13970,25.045282,0.000417,24.982122,-1.7986,0.077,9.17737,9.17737
238.00,9.14674,25.045234,0.000419,24.982034,-1.7987,0.077,9.18081,9.18081
239.00,9.15416,25.045264,0.000420,24.982025,-1.7988,0.077,9.18382,9.18382
240.00,9.16079,25.045272,0.000418,24.981994,-1.7985,0.077,9.18619,9.18619
241.00,9.16491,25.045374,0.000415,24.982067,-1.7984,0.077,9.18806,9.18806
242.00,9.16719,25.045364,0.000411,24.982001,-1.7985,0.078,9.18967,9.18967
243.00,9.17083,25.045525,0.000408,24.982106,-1.7983,0.078,9.19132,9.19132
244.00,9.17385,25.045543,0.000404,24.982092,-1.7979,0.078,9.19227,9.19227
245.00,9.17803,25.045576,0.000405,24.982134,-1.7977,0.078,9.19269,9.19269
246.00,9.18074,25.045550,0.000408,24.982161,-1.7974,0.078,9.19303,9.19303
247.00,9.18329,25.045615,0.000412,24.982222,-1.7968,0.078,9.19420,9.19420
248.00,9.18515,25.045612,0.000416,24.982207,-1.7965,0.078,9.19535,9.19535
249.00,9.18664,25.045633,0.000421,24.982198,-1.7965,0.078,9.19578,9.19578
250.00,9.18770,25.045669,0.000418,24.982115,-1.7963,0.078,9.19693,9.19693
251.00,9.18903,25.045743,0.000418,24.982113,-1.7962,0.078,9.19960,9.19960
252.00,9.19015,25.045710,0.000416,24.982065,-1.7963,0.079,9.20126,9.20126
253.00,9.19177,25.045728,0.000414,24.982048,-1.7963,0.079,9.20284,9.20284
254.00,9.19349,25.045814,0.000415,24.982087,-1.7963,0.079,9.20545,9.20545
255.00,9.19512,25.045825,0.000420,24.982106,-1.7961,0.079,9.20696,9.20696
256.00,9.19656,25.045879,0.000424,24.982100,-1.7960,0.078,9.20672,9.20672
257.00,9.19780,25.046021,0.000426,24.982159,-1.7957,0.078,9.20552,9.20552
258.00,9.19884,25.046039,0.000426,24.982177,-1.7953,0.078,9.20336,9.20336
259.00,9.19999,25.046053,0.000423,24.982144,-1.7950,0.079,9.19942,9.19942
260.00,9.20154,25.046118,0.000419,24.982096,-1.7948,0.079,9.19471,9.19471
261.00,9.20304,25.046173,0.000416,24.982153,-1.7945,0.079,9.19100,9.19100
262.00,9.20313,25.046192,0.000415,24.982171,-1.7941,0.079,9.18898,9.18898
263.00,9.20362,25.046211,0.000413,24.982092,-1.7939,0.080,9.18792,9.18792
264.00,9.20513,25.046273,0.000414,24.982117,-1.7937,0.080,9.18838,9.18838
265.00,9.20520,25.046330,0.000416,24.982184,-1.7935,0.080,9.18983,9.18983
266.00,9.20384,25.046350,0.000417,24.982141,-1.7935,0.080,9.19094,9.19094
267.00,9.20090,25.046335,0.000417,24.982106,-1.7936,0.080,9.19124,9.19124
268.00,9.19623,25.046407,0.000419,24.982177,-1.7935,0.080,9.19217,9.19217
269.00,9.18926,25.046438,0.000419,24.982154,-1.7935,0.080,9.19328,9.19328
270.00,9.18579,25.046500,0.000418,24.982215,-1.7935,0.080,9.19513,9.19513
271.00,9.18756,25.046552,0.000419,24.982247,-1.7931,0.080,9.19680,9.19680
272.00,9.18867,25.046658,0.000418,24.982243,-1.7928,0.080,9.19887,9.19887
273.00,9.18936,25.046661,0.000417,24.982220,-1.7924,0.080,9.20062,9.20062
274.00,9.19056,25.046716,0.000417,24.982232,-1.7919,0.081,9.20187,9.20187
275.00,9.19195,25.046687,0.000419,24.982172,-1.7916,0.081,9.20237,9.20237
276.00,9.19343,25.046627,0.000418,24.982075,-1.7916,0.081,9.20242,9.20242
277.00,9.19455,25.046650,0.000419,24.982067,-1.7915,0.081,9.20223,9.20223
278.00,9.19583,25.046721,0.000421,24.982048,-1.7915,0.081,9.20135,9.20135
279.00,9.19682,25.046716,0.000420,24.982056,-1.7914,0.081,9.20127,9.20127
280.00,9.19729,25.046784,0.000419,24.982063,-1.7911,0.081,9.20149,9.20149
281.00,9.19794,25.046818,0.000419,24.982047,-1.7909,0.081,9.20226,9.20226
282.00,9.19860,25.046779,0.000422,24.982032,-1.7906,0.081,9.20284,9.20284
283.00,9.19921,25.046830,0.000426,24.982069,-1.7904,0.081,9.20303,9.20303
284.00,9.19984,25.046897,0.000428,24.982045,-1.7903,0.081,9.20351,9.20351
285.00,9.20041,25.046962,0.000426,24.982028,-1.7902,0.081,9.20429,9.20429
286.00,9.20113,25.047034,0.000425,24.982047,-1.7900,0.081,9.20432,9.20432
287.00,9.20178,25.047200,0.000424,24.982102,-1.7899,0.082,9.20436,9.20436
288.00,9.20225,25.047197,0.000421,24.982061,-1.7898,0.082,9.20493,9.20493
289.00,9.20269,25.047182,0.000421,24.982043,-1.7897,0.082,9.20486,9.20486
290.00,9.20303,25.047143,0.000422,24.981986,-1.7895,0.082,9.20427,9.20427
291.00,9.20316,25.047213,0.000424,24.982034,-1.7894,0.082,9.20395,9.20395
292.00,9.20330,25.047137,0.000423,24.982008,-1.7891,0.082,9.20370,9.20370
293.00,9.20326,25.047107,0.000421,24.981998,-1.7890,0.082,9.20365,9.20365
294.00,9.20325,25.047142,0.000420,24.981982,-1.7889,0.082,9.20364,9.20364
295.00,9.20342,25.047263,0.000419,24.982069,-1.7888,0.082,9.20433,9.20433
296.00,9.20373,25.047278,0.000416,24.982059,-1.7887,0.083,9.20458,9.20458
297.00,9.20379,25.047325,0.000415,24.982070,-1.7885,0.083,9.20435,9.20435
298.00,9.20389,25.047440,0.000417,24.982117,-1.7883,0.083,9.20454,9.20454
299.00,9.20409,25.047499,0.000419,24.982151,-1.7882,0.083,9.20428,9.20428
300.00,9.20403,25.047410,0.000420,24.982060,-1.7881,0.083,9.20320,9.20320
301.00,9.20395,25.047411,0.000422,24.982043,-1.7878,0.083,9.20243,9.20243
302.00,9.20367,25.047443,0.000421,24.982018,-1.7877,0.083,9.20187,9.20187
303.00,9.20356,25.047439,0.000419,24.981974,-1.7875,0.083,9.20112,9.20112
304.00,9.20349,25.047396,0.000415,24.981925,-1.7874,0.083,9.20053,9.20053
305.00,9.20317,25.047505,0.000415,24.981970,-1.7873,0.084,9.20077,9.20077
306.00,9.20311,25.047574,0.000415,24.981959,-1.7872,0.084,9.20135,9.20135
307.00,9.20302,25.047670,0.000416,24.981999,-1.7871,0.084,9.20199,9.20199
308.00,9.20297,25.047850,0.000421,24.982136,-1.7869,0.084,9.20221,9.20221
309.00,9.20281,25.047973,0.000424,24.982163,-1.7866,0.084,9.20234,9.20234
310.00,9.20268,25.047944,0.000425,24.982108,-1.7863,0.084,9.20226,9.20226
311.00,9.20264,25.047924,0.000424,24.982093,-1.7860,0.084,9.20252,9.20252
312.00,9.20279,25.047934,0.000423,24.982088,-1.7858,0.084,9.20291,9.20291
313.00,9.20270,25.047903,0.000421,24.981984,-1.7855,0.084,9.20289,9.20289
314.00,9.20252,25.047998,0.000422,24.982073,-1.7853,0.084,9.20272,9.20272
315.00,9.20238,25.048095,0.000421,24.982085,-1.7851,0.084,9.20274,9.20274
316.00,9.20213,25.048161,0.000423,24.982144,-1.7851,0.085,9.20185,9.20185
317.00,9.20200,25.048209,0.000424,24.982158,-1.7852,0.085,9.20130,9.20130
318.00,9.20196,25.048226,0.000422,24.982132,-1.7854,0.085,9.20116,9.20116
319.00,9.20172,25.048207,0.000418,24.982071,-1.7854,0.085,9.20082,9.20082
320.00,9.20158,25.048237,0.000421,24.982122,-1.7852,0.085,9.20016,9.20016
321.00,9.20145,25.048269,0.000419,24.982060,-1.7850,0.085,9.20001,9.20001
322.00,9.20152,25.048268,0.000419,24.982010,-1.7847,0.085,9.20023,9.20023
323.00,9.20165,25.048271,0.000420,24.981998,-1.7843,0.085,9.20035,9.20035
324.00,9.20168,25.048316,0.000420,24.981985,-1.7842,0.085,9.20073,9.20073
325.00,9.20155,25.048422,0.000419,24.982040,-1.7840,0.085,9.20062,9.20062
326.00,9.20129,25.048495,0.000419,24.982117,-1.7838,0.085,9.20011,9.20011
327.00,9.20095,25.048525,0.000416,24.982092,-1.7836,0.085,9.19901,9.19901
328.00,9.20079,25.048569,0.000418,24.982121,-1.7836,0.086,9.19860,9.19860
329.00,9.20073,25.048612,0.000419,24.982121,-1.7834,0.086,9.19874,9.19874
330.00,9.20066,25.048621,0.000417,24.982072,-1.7834,0.086,9.19855,9.19855
331.00,9.20044,25.048604,0.000417,24.981972,-1.7831,0.086,9.19969,9.19969
332.00,9.20037,25.048664,0.000419,24.981987,-1.7827,0.086,9.20094,9.20094
333.00,9.20031,25.048716,0.000417,24.981987,-1.7825,0.086,9.20122,9.20122
334.00,9.20031,25.048702,0.000419,24.982010,-1.7823,0.086,9.20113,9.20113
335.00,9.20019,25.048769,0.000422,24.982071,-1.7820,0.086,9.20246,9.20246
336.00,9.20048,25.048841,0.000423,24.982143,-1.7819,0.086,9.20253,9.20253
337.00,9.20057,25.048845,0.000423,24.982134,-1.7817,0.086,9.20257,9.20257
338.00,9.20063,25.048882,0.000420,24.982154,-1.7816,0.086,9.20315,9.20315
339.00,9.20092,25.048895,0.000417,24.982092,-1.7814,0.087,9.20347,9.20347
340.00,9.20107,25.048876,0.000417,24.981994,-1.7811,0.087,9.20303,9.20303
341.00,9.20133,25.048956,0.000414,24.982040,-1.7808,0.087,9.20350,9.20350
342.00,9.20157,25.049024,0.000415,24.982162,-1.7806,0.087,9.20412,9.20412
343.00,9.20173,25.048920,0.000415,24.982079,-1.7804,0.087,9.20408,9.20408
344.00,9.20180,25.048966,0.000417,24.982119,-1.7803,0.087,9.20433,9.20433
345.00,9.20201,25.048945,0.000416,24.982096,-1.7804,0.087,9.20418,9.20418
346.00,9.20217,25.048916,0.000416,24.982014,-1.7804,0.087,9.20372,9.20372
347.00,9.20242,25.048910,0.000416,24.981902,-1.7803,0.087,9.20219,9.20219
348.00,9.20252,25.048962,0.000417,24.981904,-1.7801,0.087,9.20196,9.20196
349.00,9.20259,25.049027,0.000418,24.981919,-1.7797,0.087,9.20120,9.20120
350.00,9.20242,25.049140,0.000415,24.981968,-1.7794,0.088,9.19992,9.19992
351.00,9.20235,25.049182,0.000415,24.981989,-1.7791,0.088,9.19877,9.19877
352.00,9.20220,25.049167,0.000414,24.981971,-1.7788,0.088,9.19849,9.19849
353.00,9.20223,25.049349,0.000414,24.982098,-1.7784,0.088,9.19389,9.19389
354.00,9.20206,25.049432,0.000414,24.982149,-1.7780,0.088,9.18036,9.18036
355.00,9.20185,25.049482,0.000418,24.982188,-1.7777,0.088,9.15604,9.15604
356.00,9.20158,25.049503,0.000416,24.982166,-1.7776,0.088,9.11928,9.11928
357.00,9.20066,25.049703,0.000419,24.982262,-1.7775,0.088,9.07310,9.07310
358.00,9.19976,25.049734,0.000422,24.982222,-1.7774,0.088,9.02648,9.02648
359.00,9.19885,25.049674,0.000423,24.982131,-1.7773,0.088,8.98921,8.98921
360.00,9.19683,25.049650,0.000425,24.982120,-1.7771,0.088,8.96527,8.96527
@3,2.0001,4.0, 360.149999999994 
361.00,9.19708,25.049853,0.000430,24.982221,-1.7766,0.088,8.95657,8.95657
362.00,9.19723,25.049886,0.000428,24.982163,-1.7764,0.088,8.96045,8.96045
363.00,9.17915,25.049911,0.000423,24.982101,-1.7762,0.088,8.97104,8.97104
364.00,9.13231,25.050094,0.000422,24.982193,-1.7761,0.088,8.98489,8.98489
365.00,9.07378,25.050182,0.000420,24.982165,-1.7759,0.089,9.00002,9.00002
366.00,9.01340,25.050067,0.000416,24.982047,-1.7759,0.089,9.01380,9.01380
367.00,8.96676,25.050079,0.000416,24.982116,-1.7758,0.089,9.02635,9.02635
368.00,8.94659,25.050097,0.000416,24.982115,-1.7756,0.089,9.03812,9.03812
369.00,8.94618,25.050109,0.000413,24.982043,-1.7754,0.089,9.04837,9.04837
370.00,8.95422,25.050132,0.000411,24.982068,-1.7752,0.089,9.05755,9.05755
371.00,8.96976,25.050215,0.000410,24.982093,-1.7749,0.090,9.06725,9.06725
372.00,8.98584,25.050248,0.000410,24.982064,-1.7746,0.090,9.07723,9.07723
373.00,8.99924,25.050322,0.000414,24.982144,-1.7743,0.090,9.08702,9.08702
374.00,9.01546,25.050312,0.000414,24.982192,-1.7740,0.090,9.09643,9.09643
375.00,9.02966,25.050341,0.000417,24.982199,-1.7737,0.090,9.10533,9.10533
376.00,9.03879,25.050348,0.000420,24.982203,-1.7733,0.090,9.11380,9.11380
377.00,9.04850,25.050344,0.000420,24.982182,-1.7731,0.090,9.12084,9.12084
378.00,9.05812,25.050375,0.000418,24.982190,-1.7731,0.090,9.12792,9.12792
379.00,9.06667,25.050438,0.000420,24.982168,-1.7731,0.090,9.13487,9.13487
380.00,9.07576,25.050472,0.000414,24.982146,-1.7730,0.090,9.14194,9.14194
381.00,9.08709,25.050513,0.000412,24.982114,-1.7729,0.090,9.14764,9.14764
382.00,9.09857,25.050569,0.000411,24.982075,-1.7728,0.091,9.15379,9.15379
383.00,9.10699,25.050511,0.000409,24.981972,-1.7725,0.091,9.15884,9.15884
384.00,9.11367,25.050398,0.000404,24.981855,-1.7724,0.091,9.16401,9.16401
385.00,9.12028,25.050468,0.000409,24.981894,-1.7723,0.091,9.16806,9.16806
386.00,9.12943,25.050485,0.000411,24.981901,-1.7723,0.091,9.17246,9.17246
387.00,9.13380,25.050561,0.000413,24.981952,-1.7722,0.091,9.17577,9.17577
388.00,9.14244,25.050638,0.000415,24.981970,-1.7718,0.091,9.17843,9.17843
389.00,9.14843,25.050753,0.000419,24.982102,-1.7716,0.091,9.18016,9.18016
390.00,9.15543,25.050741,0.000420,24.982094,-1.7714,0.091,9.18197,9.18197
391.00,9.15869,25.050806,0.000420,24.982136,-1.7712,0.091,9.18352,9.18352
392.00,9.16407,25.050738,0.000421,24.982096,-1.7711,0.091,9.18547,9.18547
393.00,9.16787,25.050812,0.000424,24.982178,-1.7712,0.091,9.18744,9.18744
394.00,9.17268,25.050833,0.000422,24.982185,-1.7711,0.091,9.18833,9.18833
395.00,9.17568,25.050852,0.000417,24.982146,-1.7709,0.092,9.18933,9.18933
396.00,9.17756,25.050811,0.000413,24.982086,-1.7707,0.092,9.18982,9.18982
397.00,9.17950,25.050876,0.000408,24.982089,-1.7704,0.092,9.19073,9.19073
398.00,9.18147,25.050912,0.000404,24.982040,-1.7701,0.092,9.19156,9.19156
399.00,9.18263,25.050980,0.000403,24.981988,-1.7698,0.093,9.19344,9.19344
400.00,9.18426,25.051019,0.000403,24.981965,-1.7696,0.093,9.19524,9.19524
401.00,9.18599,25.051119,0.000407,24.982030,-1.7694,0.093,9.19659,9.19659
402.00,9.18737,25.051149,0.000410,24.982005,-1.7691,0.093,9.19600,9.19600
403.00,9.18869,25.051209,0.000410,24.982018,-1.7687,0.093,9.19590,9.19590
404.00,9.18948,25.051214,0.000412,24.982024,-1.7684,0.093,9.19598,9.19598
405.00,9.19065,25.051198,0.000415,24.982005,-1.7681,0.093,9.19621,9.19621
406.00,9.19169,25.051235,0.000418,24.982031,-1.7678,0.092,9.19738,9.19738
407.00,9.19248,25.051331,0.000417,24.982080,-1.7675,0.093,9.19849,9.19849
408.00,9.19357,25.051278,0.000416,24.982015,-1.7672,0.093,9.19826,9.19826
409.00,9.19392,25.051341,0.000416,24.982036,-1.7668,0.093,9.19863,9.19863
410.00,9.19458,25.051393,0.000416,24.982072,-1.7666,0.093,9.19896,9.19896
411.00,9.19522,25.051369,0.000411,24.982019,-1.7662,0.093,9.19872,9.19872
412.00,9.19596,25.051345,0.000411,24.981999,-1.7660,0.093,9.19966,9.19966
413.00,9.19686,25.051437,0.000413,24.982047,-1.7660,0.093,9.20105,9.20105
414.00,9.19735,25.051526,0.000416,24.982113,-1.7661,0.093,9.20186,9.20186
415.00,9.19794,25.051632,0.000416,24.982095,-1.7661,0.093,9.20230,9.20230
416.00,9.19846,25.051745,0.000416,24.982137,-1.7664,0.094,9.20289,9.20289
417.00,9.19888,25.051783,0.000414,24.982132,-1.7664,0.094,9.20349,9.20349
418.00,9.19917,25.051851,0.000413,24.982142,-1.7663,0.094,9.20448,9.20448
419.00,9.19983,25.051839,0.000410,24.982068,-1.7661,0.094,9.20458,9.20458
420.00,9.20062,25.051840,0.000409,24.982086,-1.7659,0.094,9.20475,9.20475
421.00,9.20124,25.051836,0.000410,24.982016,-1.7657,0.094,9.20496,9.20496
422.00,9.20161,25.051857,0.000406,24.981981,-1.7654,0.095,9.20672,9.20672
423.00,9.20247,25.051798,0.000406,24.981920,-1.7652,0.095,9.20840,9.20840
424.00,9.20343,25.051899,0.000407,24.981953,-1.7650,0.095,9.21003,9.21003
425.00,9.20398,25.051932,0.000410,24.981947,-1.7645,0.095,9.21077,9.21077
426.00,9.20443,25.051997,0.000411,24.981964,-1.7640,0.095,9.21083,9.21083
427.00,9.20546,25.052092,0.000420,24.982047,-1.7634,0.095,9.20837,9.20837
428.00,9.20608,25.052087,0.000424,24.982080,-1.7630,0.095,9.20595,9.20595
429.00,9.20683,25.052084,0.000424,24.982065,-1.7626,0.095,9.20349,9.20349
430.00,9.20768,25.052126,0.000422,24.982062,-1.7624,0.095,9.20101,9.20101
431.00,9.20831,25.052198,0.000419,24.982116,-1.7623,0.095,9.19911,9.19911
432.00,9.20795,25.052206,0.000415,24.982036,-1.7625,0.095,9.19810,9.19810
433.00,9.20684,25.052400,0.000416,24.982084,-1.7625,0.095,9.19758,9.19758
434.00,9.20600,25.052454,0.000416,24.982082,-1.7625,0.095,9.19771,9.19771
435.00,9.20615,25.052538,0.000421,24.982140,-1.7624,0.095,9.19881,9.19881
436.00,9.20498,25.052583,0.000424,24.982125,-1.7622,0.095,9.19970,9.19970
437.00,9.20391,25.052632,0.000423,24.982199,-1.7619,0.095,9.19948,9.19948
438.00,9.20352,25.052671,0.000421,24.982220,-1.7615,0.095,9.19931,9.19931
439.00,9.20307,25.052674,0.000421,24.982240,-1.7612,0.095,9.19899,9.19899
440.00,9.20252,25.052693,0.000418,24.982206,-1.7609,0.096,9.19863,9.19863
441.00,9.20215,25.052686,0.000416,24.982123,-1.7606,0.096,9.19873,9.19873
442.00,9.20183,25.052747,0.000418,24.982075,-1.7604,0.096,9.20012,9.20012
443.00,9.20101,25.052802,0.000419,24.982051,-1.7603,0.096,9.20106,9.20106
444.00,9.20018,25.052853,0.000419,24.982007,-1.7602,0.096,9.20163,9.20163
445.00,9.19985,25.052927,0.000419,24.982041,-1.7601,0.096,9.20216,9.20216
446.00,9.19986,25.053042,0.000422,24.982157,-1.7598,0.096,9.20262,9.20262
447.00,9.20000,25.053135,0.000426,24.982238,-1.7596,0.096,9.20248,9.20248
448.00,9.20000,25.053104,0.000426,24.982192,-1.7594,0.096,9.20327,9.20327
449.00,9.20043,25.053246,0.000429,24.982250,-1.7591,0.096,9.20405,9.20405
450.00,9.20087,25.053325,0.000428,24.982273,-1.7590,0.096,9.20455,9.20455
451.00,9.20134,25.053282,0.000426,24.982187,-1.7588,0.096,9.20578,9.20578
452.00,9.20199,25.053256,0.000421,24.982158,-1.7585,0.096,9.20691,9.20691
453.00,9.20243,25.053321,0.000421,24.982178,-1.7584,0.096,9.20645,9.20645
454.00,9.20266,25.053266,0.000418,24.982105,-1.7582,0.097,9.20654,9.20654
455.00,9.20300,25.053233,0.000417,24.982029,-1.7579,0.097,9.20736,9.20736
456.00,9.20334,25.053318,0.000420,24.982075,-1.7577,0.097,9.20713,9.20713
457.00,9.20386,25.053354,0.000420,24.981982,-1.7574,0.097,9.20679,9.20679
458.00,9.20431,25.053362,0.000421,24.981982,-1.7570,0.097,9.20759,9.20759
459.00,9.20480,25.053467,0.000421,24.982050,-1.7568,0.097,9.20801,9.20801
460.00,9.20522,25.053518,0.000417,24.982051,-1.7565,0.097,9.20744,9.20744
461.00,9.20556,25.053614,0.000417,24.982118,-1.7564,0.097,9.20722,9.20722
462.00,9.20584,25.053638,0.000417,24.982121,-1.7563,0.097,9.20724,9.20724
463.00,9.20599,25.053656,0.000413,24.982068,-1.7561,0.098,9.20677,9.20677
464.00,9.20617,25.053584,0.000409,24.981952,-1.7560,0.098,9.20640,9.20640
465.00,9.20642,25.053560,0.000410,24.981957,-1.7559,0.098,9.20645,9.20645
466.00,9.20658,25.053497,0.000406,24.981882,-1.7557,0.098,9.20696,9.20696
467.00,9.20707,25.053581,0.000406,24.982003,-1.7554,0.098,9.20840,9.20840
468.00,9.20752,25.053617,0.000406,24.982042,-1.7552,0.098,9.20966,9.20966
469.00,9.20776,25.053755,0.000409,24.982168,-1.7548,0.098,9.21087,9.21087
470.00,9.20817,25.053881,0.000410,24.982198,-1.7544,0.098,9.21208,9.21208
471.00,9.20835,25.053972,0.000413,24.982185,-1.7539,0.098,9.21193,9.21193
472.00,9.20841,25.054012,0.000416,24.982136,-1.7536,0.098,9.21016,9.21016
473.00,9.20873,25.054057,0.000415,24.982132,-1.7534,0.098,9.20910,9.20910
474.00,9.20880,25.054075,0.000414,24.982121,-1.7531,0.099,9.20790,9.20790
475.00,9.20899,25.054030,0.000414,24.982103,-1.7531,0.099,9.20671,9.20671
476.00,9.20868,25.054037,0.000413,24.982116,-1.7532,0.099,9.20663,9.20663
477.00,9.20838,25.054005,0.000409,24.982058,-1.7533,0.099,9.20829,9.20829
478.00,9.20842,25.054062,0.000410,24.982079,-1.7533,0.099,9.20812,9.20812
479.00,9.20866,25.054086,0.000412,24.982062,-1.7532,0.099,9.20750,9.20750
480.00,9.20888,25.054145,0.000412,24.982036,-1.7530,0.099,9.20726,9.20726
481.00,9.20897,25.054072,0.000410,24.981977,-1.7527,0.099,9.20678,9.20678
482.00,9.20849,25.054067,0.000412,24.981981,-1.7523,0.099,9.20547,9.20547
483.00,9.20827,25.054108,0.000412,24.981975,-1.7520,0.100,9.20574,9.20574
484.00,9.20833,25.054058,0.000412,24.981923,-1.7518,0.100,9.20674,9.20674
485.00,9.20810,25.054028,0.000413,24.981921,-1.7517,0.100,9.20684,9.20684
486.00,9.20770,25.054178,0.000419,24.981999,-1.7515,0.100,9.20643,9.20643
487.00,9.20707,25.054219,0.000418,24.982054,-1.7514,0.100,9.20640,9.20640
488.00,9.20692,25.054161,0.000419,24.982025,-1.7513,0.100,9.20623,9.20623
489.00,9.20686,25.054261,0.000419,24.982068,-1.7510,0.100,9.20552,9.20552
490.00,9.20672,25.054334,0.000422,24.982053,-1.7508,0.100,9.20545,9.20545
491.00,9.20660,25.054427,0.000420,24.982108,-1.7504,0.100,9.20655,9.20655
492.00,9.20672,25.054516,0.000422,24.982114,-1.7500,0.100,9.20757,9.20757
493.00,9.20694,25.054661,0.000424,24.982150,-1.7497,0.100,9.20756,9.20756
494.00,9.20693,25.054734,0.000426,24.982172,-1.7496,0.100,9.20797,9.20797
495.00,9.20696,25.054803,0.000424,24.982204,-1.7494,0.100,9.20826,9.20826
496.00,9.20694,25.054795,0.000421,24.982160,-1.7493,0.100,9.20760,9.20760
497.00,9.20664,25.054927,0.000422,24.982199,-1.7492,0.101,9.20633,9.20633
498.00,9.20643,25.054949,0.000420,24.982209,-1.7490,0.101,9.20593,9.20593
499.00,9.20665,25.054939,0.000417,24.982140,-1.7488,0.101,9.20544,9.20544
500.00,9.20670,25.055010,0.000414,24.982149,-1.7486,0.101,9.20482,9.20482
501.00,9.20656,25.054967,0.000414,24.982045,-1.7485,0.101,9.20437,9.20437
502.00,9.20626,25.054975,0.000411,24.982049,-1.7482,0.102,9.20424,9.20424
503.00,9.20608,25.054968,0.000412,24.982014,-1.7478,0.102,9.20136,9.20136
504.00,9.20618,25.055046,0.000415,24.982044,-1.7474,0.101,9.19146,9.19146
505.00,9.20619,25.055156,0.000416,24.982093,-1.7472,0.101,9.17090,9.17090
506.00,9.20625,25.055256,0.000416,24.982145,-1.7471,0.102,9.13976,9.13976
507.00,9.20539,25.055321,0.000418,24.982107,-1.7470,0.102,9.09950,9.09950
508.00,9.20494,25.055432,0.000419,24.982129,-1.7468,0.102,9.05766,9.05766
509.00,9.20433,25.055429,0.000417,24.982099,-1.7466,0.102,9.02091,9.02091
510.00,9.20397,25.055368,0.000414,24.981993,-1.7464,0.102,8.99581,8.99581
@4,2.0001,4.0, 510.085999999996 
511.00,9.20446,25.055439,0.000415,24.982009,-1.7460,0.102,8.98232,8.98232
512.00,9.20431,25.055490,0.000414,24.981990,-1.7457,0.102,8.98043,8.98043
513.00,9.19011,25.055581,0.000413,24.982025,-1.7455,0.102,8.98619,8.98619
514.00,9.15417,25.055711,0.000416,24.982068,-1.7452,0.103,8.99628,8.99628
515.00,9.10095,25.055837,0.000424,24.982164,-1.7451,0.102,9.00784,9.00784
516.00,9.04876,25.055849,0.000428,24.982147,-1.7451,0.102,9.02098,9.02098
517.00,9.00347,25.055887,0.000429,24.982193,-1.7450,0.102,9.03467,9.03467
518.00,8.98110,25.055824,0.000427,24.982132,-1.7449,0.102,9.04621,9.04621
519.00,8.97089,25.055807,0.000425,24.982112,-1.7448,0.103,9.05694,9.05694
520.00,8.97536,25.055731,0.000417,24.981982,-1.7447,0.103,9.06731,9.06731
521.00,8.98146,25.055752,0.000413,24.982007,-1.7446,0.103,9.07606,9.07606
522.00,8.99371,25.055652,0.000408,24.981897,-1.7443,0.103,9.08324,9.08324
523.00,9.00969,25.055724,0.000411,24.981963,-1.7441,0.103,9.09055,9.09055
524.00,9.02115,25.055749,0.000410,24.982015,-1.7439,0.103,9.09799,9.09799
525.00,9.03341,25.055854,0.000415,24.982085,-1.7436,0.103,9.10538,9.10538
526.00,9.04700,25.055911,0.000416,24.982079,-1.7432,0.104,9.11345,9.11345
527.00,9.06194,25.056031,0.000422,24.982145,-1.7429,0.104,9.12251,9.12251
528.00,9.06760,25.056074,0.000421,24.982140,-1.7427,0.104,9.13187,9.13187
529.00,9.07484,25.056081,0.000419,24.982128,-1.7426,0.104,9.14047,9.14047
530.00,9.08512,25.056098,0.000414,24.982152,-1.7425,0.104,9.14718,9.14718
531.00,9.09066,25.056021,0.000415,24.982099,-1.7424,0.104,9.15364,9.15364
532.00,9.09795,25.056048,0.000415,24.982126,-1.7422,0.104,9.15862,9.15862
533.00,9.10409,25.056088,0.000414,24.982104,-1.7420,0.104,9.16293,9.16293
534.00,9.11204,25.056093,0.000415,24.982039,-1.7418,0.104,9.16709,9.16709
535.00,9.12214,25.056134,0.000421,24.982047,-1.7415,0.104,9.17213,9.17213
536.00,9.13118,25.056275,0.000421,24.982131,-1.7412,0.104,9.17569,9.17569
537.00,9.14320,25.056145,0.000419,24.981947,-1.7411,0.104,9.17879,9.17879
538.00,9.15084,25.056100,0.000418,24.981943,-1.7408,0.104,9.18095,9.18095
539.00,9.15444,25.056152,0.000420,24.981939,-1.7405,0.104,9.18262,9.18262
540.00,9.15702,25.056153,0.000417,24.981931,-1.7405,0.105,9.18386,9.18386
541.00,9.16331,25.056144,0.000416,24.981878,-1.7405,0.105,9.18504,9.18504
542.00,9.16799,25.056215,0.000414,24.981984,-1.7401,0.105,9.18679,9.18679
543.00,9.17217,25.056290,0.000416,24.982008,-1.7397,0.105,9.18892,9.18892
544.00,9.17573,25.056361,0.000417,24.982093,-1.7396,0.105,9.19152,9.19152
545.00,9.17803,25.056287,0.000419,24.982028,-1.7391,0.105,9.19363,9.19363
546.00,9.17967,25.056333,0.000421,24.982054,-1.7387,0.105,9.19641,9.19641
547.00,9.18148,25.056476,0.000423,24.982103,-1.7386,0.105,9.19754,9.19754
548.00,9.18362,25.056416,0.000421,24.982053,-1.7386,0.105,9.19814,9.19814
549.00,9.18584,25.056387,0.000422,24.982045,-1.7384,0.105,9.19890,9.19890
550.00,9.18785,25.056543,0.000420,24.982135,-1.7381,0.105,9.19960,9.19960
551.00,9.18972,25.056520,0.000418,24.982090,-1.7380,0.106,9.19972,9.19972
552.00,9.19131,25.056475,0.000419,24.982094,-1.7379,0.106,9.20014,9.20014
553.00,9.19263,25.056581,0.000422,24.982134,-1.7378,0.106,9.20114,9.20114
554.00,9.19385,25.056675,0.000422,24.982137,-1.7379,0.106,9.20153,9.20153
555.00,9.19474,25.056647,0.000423,24.982121,-1.7380,0.106,9.20230,9.20230
556.00,9.19568,25.056759,0.000426,24.982226,-1.7380,0.106,9.20251,9.20251
557.00,9.19646,25.056786,0.000423,24.982161,-1.7378,0.106,9.20301,9.20301
558.00,9.19750,25.056728,0.000419,24.982082,-1.7374,0.106,9.20367,9.20367
559.00,9.19869,25.056657,0.000417,24.981981,-1.7370,0.106,9.20443,9.20443
560.00,9.19962,25.056734,0.000414,24.981949,-1.7365,0.106,9.20468,9.20468
561.00,9.20057,25.056732,0.000412,24.981849,-1.7362,0.106,9.20589,9.20589
562.00,9.20164,25.056861,0.000414,24.981956,-1.7359,0.107,9.20769,9.20769
563.00,9.20249,25.056953,0.000416,24.982015,-1.7357,0.107,9.20885,9.20885
564.00,9.20331,25.056996,0.000414,24.982006,-1.7356,0.107,9.21008,9.21008
565.00,9.20406,25.056958,0.000412,24.981945,-1.7354,0.107,9.21073,9.21073
566.00,9.20451,25.056931,0.000408,24.981908,-1.7353,0.107,9.21073,9.21073
567.00,9.20497,25.056855,0.000409,24.981839,-1.7353,0.107,9.21003,9.21003
568.00,9.20560,25.056935,0.000411,24.981834,-1.7351,0.107,9.21008,9.21008
569.00,9.20621,25.056990,0.000410,24.981887,-1.7349,0.107,9.20971,9.20971
570.00,9.20677,25.057064,0.000414,24.981954,-1.7346,0.107,9.20935,9.20935
571.00,9.20721,25.057123,0.000415,24.981973,-1.7344,0.107,9.20957,9.20957
572.00,9.20756,25.057213,0.000412,24.981969,-1.7342,0.108,9.21008,9.21008
573.00,9.20798,25.057271,0.000412,24.982009,-1.7342,0.108,9.21020,9.21020
574.00,9.20844,25.057297,0.000412,24.981970,-1.7340,0.108,9.21043,9.21043
575.00,9.20887,25.057365,0.000412,24.981994,-1.7338,0.108,9.21173,9.21173
576.00,9.20946,25.057485,0.000413,24.982068,-1.7336,0.108,9.21242,9.21242
577.00,9.20994,25.057479,0.000412,24.982074,-1.7331,0.108,9.21295,9.21295
578.00,9.21040,25.057448,0.000408,24.982025,-1.7326,0.108,9.21340,9.21340
579.00,9.21088,25.057515,0.000409,24.982092,-1.7321,0.108,9.21433,9.21433
580.00,9.21142,25.057485,0.000408,24.982068,-1.7316,0.108,9.21482,9.21482
581.00,9.21178,25.057482,0.000409,24.982082,-1.7312,0.108,9.21474,9.21474
582.00,9.21186,25.057558,0.000411,24.982094,-1.7310,0.109,9.21435,9.21435
583.00,9.21186,25.057646,0.000414,24.982114,-1.7310,0.109,9.21372,9.21372
584.00,9.21181,25.057754,0.000416,24.982152,-1.7311,0.109,9.21248,9.21248
585.00,9.21169,25.057830,0.000418,24.982159,-1.7310,0.109,9.21083,9.21083
586.00,9.21159,25.057810,0.000419,24.982053,-1.7311,0.109,9.20948,9.20948
587.00,9.21155,25.057807,0.000420,24.981979,-1.7310,0.109,9.20821,9.20821
588.00,9.21146,25.057725,0.000418,24.981900,-1.7308,0.109,9.20707,9.20707
589.00,9.21124,25.057582,0.000415,24.981751,-1.7306,0.109,9.20625,9.20625
590.00,9.21147,25.057573,0.000413,24.981696,-1.7305,0.109,9.20577,9.20577
591.00,9.21136,25.057692,0.000417,24.981828,-1.7302,0.109,9.20551,9.20551
592.00,9.21079,25.057741,0.000417,24.981865,-1.7298,0.109,9.20568,9.20568
593.00,9.21024,25.057923,0.000420,24.981942,-1.7296,0.109,9.20633,9.20633
594.00,9.21004,25.058057,0.000424,24.982068,-1.7292,0.109,9.20695,9.20695
595.00,9.20968,25.058127,0.000423,24.982115,-1.7288,0.109,9.20690,9.20690
596.00,9.20937,25.058174,0.000420,24.982111,-1.7284,0.110,9.20773,9.20773
597.00,9.20926,25.058189,0.000419,24.982141,-1.7284,0.110,9.20881,9.20881
598.00,9.20917,25.058146,0.000422,24.982133,-1.7285,0.110,9.20893,9.20893
599.00,9.20882,25.058186,0.000422,24.982071,-1.7286,0.110,9.20849,9.20849
600.00,9.20837,25.058249,0.000424,24.982072,-1.7287,0.110,9.20927,9.20927
601.00,9.20799,25.058208,0.000423,24.981996,-1.7287,0.110,9.20891,9.20891
602.00,9.20761,25.058330,0.000420,24.981950,-1.7286,0.110,9.20816,9.20816
603.00,9.20753,25.058374,0.000419,24.981897,-1.7283,0.110,9.20838,9.20838
604.00,9.20768,25.058429,0.000416,24.981884,-1.7281,0.110,9.20910,9.20910
605.00,9.20780,25.058518,0.000417,24.981895,-1.7278,0.111,9.20957,9.20957
606.00,9.20802,25.058584,0.000416,24.981902,-1.7276,0.111,9.21058,9.21058
607.00,9.20834,25.058605,0.000419,24.981967,-1.7273,0.111,9.21176,9.21176
608.00,9.20883,25.058653,0.000413,24.981979,-1.7271,0.111,9.21242,9.21242
609.00,9.20920,25.058709,0.000413,24.982036,-1.7268,0.111,9.21293,9.21293
610.00,9.20945,25.058638,0.000411,24.981980,-1.7266,0.111,9.21243,9.21243
611.00,9.20975,25.058638,0.000413,24.981968,-1.7264,0.111,9.21272,9.21272
612.00,9.21026,25.058649,0.000413,24.981956,-1.7261,0.111,9.21323,9.21323
613.00,9.21063,25.058647,0.000416,24.981936,-1.7259,0.111,9.21334,9.21334
614.00,9.21084,25.058620,0.000414,24.981846,-1.7257,0.111,9.21320,9.21320
615.00,9.21106,25.058756,0.000415,24.981893,-1.7254,0.111,9.21360,9.21360
616.00,9.21134,25.058845,0.000416,24.981977,-1.7251,0.111,9.21358,9.21358
617.00,9.21151,25.058817,0.000414,24.981922,-1.7247,0.111,9.21308,9.21308
618.00,9.21171,25.058921,0.000416,24.981995,-1.7244,0.112,9.21354,9.21354
619.00,9.21202,25.058966,0.000420,24.982073,-1.7241,0.112,9.21328,9.21328
620.00,9.21220,25.058989,0.000417,24.982135,-1.7239,0.112,9.21364,9.21364
621.00,9.21251,25.059054,0.000415,24.982085,-1.7236,0.112,9.21361,9.21361
622.00,9.21293,25.059098,0.000414,24.982037,-1.7236,0.112,9.21326,9.21326
623.00,9.21298,25.059141,0.000415,24.982001,-1.7235,0.112,9.21293,9.21293
624.00,9.21316,25.059204,0.000411,24.982028,-1.7232,0.112,9.21355,9.21355
625.00,9.21339,25.059223,0.000413,24.981980,-1.7230,0.112,9.21448,9.21448
626.00,9.21374,25.059249,0.000416,24.982017,-1.7229,0.112,9.21564,9.21564
627.00,9.21396,25.059351,0.000416,24.982116,-1.7227,0.112,9.21667,9.21667
628.00,9.21426,25.059310,0.000411,24.982097,-1.7225,0.113,9.21789,9.21789
629.00,9.21459,25.059367,0.000414,24.982042,-1.7225,0.113,9.21881,9.21881
630.00,9.21484,25.059346,0.000412,24.981946,-1.7225,0.113,9.21823,9.21823
631.00,9.21493,25.059260,0.000409,24.981844,-1.7222,0.113,9.21667,9.21667
632.00,9.21481,25.059265,0.000411,24.981870,-1.7219,0.113,9.21586,9.21586
633.00,9.21487,25.059349,0.000413,24.981884,-1.7216,0.113,9.21485,9.21485
634.00,9.21502,25.059424,0.000414,24.981936,-1.7211,0.113,9.21374,9.21374
635.00,9.21506,25.059555,0.000415,24.982044,-1.7205,0.113,9.21387,9.21387
636.00,9.21516,25.059731,0.000417,24.982181,-1.7203,0.113,9.21465,9.21465
637.00,9.21537,25.059862,0.000418,24.982209,-1.7200,0.113,9.21474,9.21474
638.00,9.21576,25.059933,0.000420,24.982252,-1.7197,0.113,9.21472,9.21472
639.00,9.21617,25.059899,0.000419,24.982265,-1.7196,0.113,9.21473,9.21473
640.00,9.21623,25.059886,0.000419,24.982212,-1.7196,0.113,9.21344,9.21344
641.00,9.21599,25.059877,0.000419,24.982128,-1.7194,0.113,9.21242,9.21242
642.00,9.21576,25.059812,0.000420,24.982052,-1.7193,0.113,9.21179,9.21179
643.00,9.21508,25.059860,0.000418,24.982020,-1.7192,0.114,9.21165,9.21165
644.00,9.21478,25.059959,0.000420,24.981955,-1.7191,0.114,9.21258,9.21258
645.00,9.21501,25.060020,0.000419,24.981955,-1.7189,0.114,9.21432,9.21432
646.00,9.21491,25.060106,0.000418,24.981962,-1.7189,0.114,9.21571,9.21571
647.00,9.21486,25.060165,0.000414,24.981949,-1.7189,0.114,9.21675,9.21675
648.00,9.21441,25.060127,0.000417,24.981931,-1.7188,0.114,9.21659,9.21659
649.00,9.21420,25.060117,0.000413,24.982002,-1.7184,0.114,9.21563,9.21563
650.00,9.21440,25.060073,0.000416,24.982041,-1.7181,0.114,9.21427,9.21427
651.00,9.21438,25.060012,0.000418,24.982023,-1.7178,0.114,9.21300,9.21300
652.00,9.21426,25.059999,0.000421,24.982033,-1.7174,0.114,9.21181,9.21181
653.00,9.21424,25.060065,0.000419,24.982064,-1.7172,0.115,9.20858,9.20858
654.00,9.21395,25.060092,0.000423,24.982065,-1.7171,0.115,9.19937,9.19937
655.00,9.21365,25.060219,0.000423,24.982084,-1.7170,0.115,9.18119,9.18119
656.00,9.21410,25.060266,0.000423,24.982083,-1.7168,0.115,9.15393,9.15393
657.00,9.21486,25.060337,0.000422,24.982110,-1.7166,0.115,9.11882,9.11882
658.00,9.21427,25.060369,0.000423,24.982135,-1.7164,0.115,9.08133,9.08133
659.00,9.21301,25.060429,0.000418,24.982135,-1.7160,0.115,9.04801,9.04801
660.00,9.21165,25.060412,0.000415,24.982073,-1.7157,0.115,9.02300,9.02300
@5,2.0001,4.0, 660.122000000003 
661.00,9.21041,25.060412,0.000413,24.982034,-1.7154,0.116,9.00727,9.00727
662.00,9.20962,25.060483,0.000414,24.982077,-1.7151,0.116,9.00171,9.00171
663.00,9.19761,25.060564,0.000413,24.982114,-1.7148,0.116,9.00313,9.00313
664.00,9.16740,25.060518,0.000417,24.982066,-1.7144,0.116,9.00878,9.00878
665.00,9.12029,25.060481,0.000421,24.982032,-1.7140,0.116,9.01769,9.01769
666.00,9.07430,25.060589,0.000423,24.982094,-1.7137,0.116,9.02821,9.02821
667.00,9.03440,25.060601,0.000421,24.982045,-1.7135,0.116,9.03961,9.03961
668.00,9.01055,25.060566,0.000423,24.981906,-1.7131,0.116,9.05020,9.05020
669.00,9.00091,25.060558,0.000417,24.981804,-1.7129,0.116,9.06027,9.06027
670.00,8.99535,25.060607,0.000412,24.981781,-1.7126,0.116,9.06912,9.06912
671.00,8.99571,25.060697,0.000414,24.981837,-1.7123,0.116,9.07782,9.07782
672.00,9.00645,25.060688,0.000413,24.981815,-1.7121,0.116,9.08429,9.08429
673.00,9.01738,25.060672,0.000410,24.981870,-1.7120,0.117,9.09096,9.09096
674.00,9.02926,25.060745,0.000412,24.981946,-1.7119,0.117,9.09811,9.09811
675.00,9.03969,25.060836,0.000416,24.982079,-1.7120,0.117,9.10592,9.10592
676.00,9.04834,25.060815,0.000413,24.982046,-1.7119,0.117,9.11337,9.11337
677.00,9.06315,25.060857,0.000414,24.982030,-1.7119,0.117,9.12094,9.12094
678.00,9.07057,25.060924,0.000413,24.982013,-1.7119,0.117,9.12858,9.12858
679.00,9.07945,25.060939,0.000414,24.981980,-1.7118,0.117,9.13615,9.13615
680.00,9.08408,25.060924,0.000411,24.981926,-1.7115,0.117,9.14326,9.14326
681.00,9.09162,25.060885,0.000412,24.981858,-1.7112,0.117,9.15021,9.15021
682.00,9.09592,25.060902,0.000412,24.981834,-1.7109,0.117,9.15711,9.15711
683.00,9.10377,25.060932,0.000413,24.981855,-1.7107,0.117,9.16408,9.16408
684.00,9.11519,25.060949,0.000414,24.981873,-1.7105,0.117,9.16943,9.16943
685.00,9.12311,25.061002,0.000414,24.981883,-1.7103,0.117,9.17425,9.17425
686.00,9.12887,25.061037,0.000413,24.981905,-1.7101,0.118,9.17824,9.17824
687.00,9.13366,25.061074,0.000412,24.981933,-1.7100,0.118,9.18222,9.18222
688.00,9.14211,25.061093,0.000411,24.981920,-1.7100,0.118,9.18452,9.18452
689.00,9.15305,25.061224,0.000412,24.981971,-1.7099,0.118,9.18668,9.18668
690.00,9.15857,25.061231,0.000413,24.981999,-1.7096,0.118,9.18945,9.18945
691.00,9.16367,25.061308,0.000413,24.982013,-1.7096,0.118,9.19262,9.19262
692.00,9.16827,25.061360,0.000413,24.982069,-1.7093,0.118,9.19576,9.19576
693.00,9.17656,25.061396,0.000413,24.982104,-1.7089,0.118,9.19849,9.19849
694.00,9.18005,25.061383,0.000413,24.982130,-1.7087,0.119,9.20099,9.20099
695.00,9.18223,25.061472,0.000417,24.982199,-1.7086,0.119,9.20322,9.20322
696.00,9.18448,25.061496,0.000416,24.982179,-1.7086,0.119,9.20381,9.20381
697.00,9.18738,25.061551,0.000420,24.982203,-1.7086,0.119,9.20371,9.20371
698.00,9.19032,25.061597,0.000424,24.982195,-1.7085,0.118,9.20404,9.20404
699.00,9.19296,25.061651,0.000426,24.982160,-1.7083,0.118,9.20484,9.20484
700.00,9.19572,25.061666,0.000423,24.982028,-1.7082,0.118,9.20454,9.20454
701.00,9.19784,25.061707,0.000426,24.982008,-1.7081,0.118,9.20527,9.20527
702.00,9.19948,25.061759,0.000422,24.981908,-1.7079,0.119,9.20619,9.20619
703.00,9.20021,25.061843,0.000418,24.981901,-1.7078,0.119,9.20653,9.20653
704.00,9.20117,25.061918,0.000414,24.981934,-1.7077,0.119,9.20729,9.20729
705.00,9.20191,25.061969,0.000413,24.981973,-1.7074,0.119,9.20823,9.20823
706.00,9.20272,25.062064,0.000416,24.982006,-1.7072,0.119,9.20892,9.20892
707.00,9.20383,25.062133,0.000418,24.982053,-1.7071,0.119,9.20838,9.20838
708.00,9.20505,25.062158,0.000420,24.982032,-1.7070,0.119,9.20831,9.20831
709.00,9.20522,25.062151,0.000423,24.981938,-1.7068,0.119,9.20816,9.20816
710.00,9.20578,25.062222,0.000422,24.981924,-1.7066,0.120,9.20842,9.20842
711.00,9.20645,25.062214,0.000416,24.981887,-1.7064,0.120,9.20875,9.20875
712.00,9.20690,25.062203,0.000413,24.981856,-1.7062,0.120,9.21026,9.21026
713.00,9.20740,25.062237,0.000413,24.981876,-1.7059,0.120,9.21151,9.21151
714.00,9.20778,25.062317,0.000412,24.981927,-1.7057,0.121,9.21163,9.21163
715.00,9.20821,25.062331,0.000417,24.981920,-1.7057,0.120,9.21136,9.21136
716.00,9.20877,25.062427,0.000421,24.981924,-1.7058,0.120,9.21158,9.21158
717.00,9.20904,25.062481,0.000422,24.981891,-1.7059,0.120,9.21182,9.21182
718.00,9.20942,25.062531,0.000422,24.981849,-1.7061,0.120,9.21184,9.21184
719.00,9.20975,25.062563,0.000423,24.981870,-1.7063,0.120,9.21194,9.21194
720.00,9.21007,25.062506,0.000419,24.981808,-1.7064,0.121,9.21289,9.21289
721.00,9.21041,25.062416,0.000416,24.981826,-1.7064,0.121,9.21344,9.21344
722.00,9.21105,25.062349,0.000415,24.981843,-1.7061,0.121,9.21513,9.21513
723.00,9.21173,25.062323,0.000416,24.981910,-1.7058,0.121,9.21643,9.21643
724.00,9.21212,25.062329,0.000414,24.981893,-1.7054,0.121,9.21723,9.21723
725.00,9.21236,25.062471,0.000414,24.981983,-1.7050,0.121,9.21707,9.21707
726.00,9.21260,25.062573,0.000414,24.981985,-1.7046,0.122,9.21746,9.21746
727.00,9.21328,25.062661,0.000414,24.981995,-1.7044,0.122,9.21631,9.21631
728.00,9.21385,25.062725,0.000413,24.981956,-1.7043,0.122,9.21622,9.21622
729.00,9.21416,25.062793,0.000414,24.981947,-1.7041,0.122,9.21632,9.21632
730.00,9.21454,25.062707,0.000411,24.981865,-1.7040,0.122,9.21643,9.21643
731.00,9.21501,25.062708,0.000412,24.981912,-1.7038,0.122,9.21644,9.21644
732.00,9.21527,25.062793,0.000415,24.981992,-1.7036,0.122,9.21717,9.21717
733.00,9.21547,25.062830,0.000416,24.981978,-1.7033,0.122,9.21825,9.21825
734.00,9.21582,25.062961,0.000419,24.982045,-1.7030,0.122,9.21965,9.21965
735.00,9.21645,25.063107,0.000424,24.982068,-1.7028,0.122,9.22132,9.22132
736.00,9.21716,25.063168,0.000426,24.982020,-1.7025,0.122,9.22258,9.22258
737.00,9.21765,25.063217,0.000426,24.981989,-1.7023,0.122,9.22271,9.22271
738.00,9.21810,25.063297,0.000422,24.982039,-1.7023,0.122,9.22249,9.22249
739.00,9.21866,25.063203,0.000418,24.981981,-1.7024,0.122,9.22230,9.22230
740.00,9.21902,25.063225,0.000420,24.982034,-1.7023,0.122,9.22165,9.22165
741.00,9.21902,25.063282,0.000419,24.982061,-1.7022,0.123,9.22050,9.22050
742.00,9.21947,25.063318,0.000418,24.982057,-1.7020,0.123,9.21925,9.21925
743.00,9.21960,25.063242,0.000419,24.981991,-1.7017,0.123,9.21733,9.21733
744.00,9.21908,25.063269,0.000418,24.982027,-1.7016,0.123,9.21556,9.21556
745.00,9.21851,25.063334,0.000419,24.982102,-1.7016,0.123,9.21444,9.21444
746.00,9.21842,25.063317,0.000420,24.982121,-1.7016,0.123,9.21429,9.21429
747.00,9.21854,25.063333,0.000418,24.982151,-1.7014,0.123,9.21500,9.21500
748.00,9.21875,25.063389,0.000416,24.982177,-1.7011,0.123,9.21655,9.21655
749.00,9.21908,25.063470,0.000418,24.982179,-1.7008,0.123,9.21816,9.21816
750.00,9.21881,25.063479,0.000419,24.982091,-1.7005,0.123,9.21924,9.21924
751.00,9.21809,25.063517,0.000419,24.982047,-1.7004,0.124,9.21955,9.21955
752.00,9.21791,25.063498,0.000418,24.981943,-1.7005,0.124,9.21926,9.21926
753.00,9.21828,25.063562,0.000422,24.981923,-1.7006,0.124,9.21861,9.21861
754.00,9.21826,25.063569,0.000421,24.981874,-1.7005,0.124,9.21813,9.21813
755.00,9.21795,25.063640,0.000420,24.981904,-1.7004,0.124,9.21830,9.21830
756.00,9.21800,25.063656,0.000421,24.981875,-1.7005,0.124,9.21936,9.21936
757.00,9.21806,25.063745,0.000426,24.981969,-1.7004,0.124,9.22066,9.22066
758.00,9.21852,25.063797,0.000424,24.982043,-1.7001,0.124,9.22206,9.22206
759.00,9.21869,25.063855,0.000423,24.982118,-1.7000,0.124,9.22302,9.22302
760.00,9.21870,25.063820,0.000420,24.982099,-1.6999,0.124,9.22363,9.22363
761.00,9.21896,25.063877,0.000417,24.982162,-1.6996,0.124,9.22372,9.22372
762.00,9.21945,25.063854,0.000416,24.982119,-1.6995,0.125,9.22340,9.22340
763.00,9.22015,25.063836,0.000419,24.982059,-1.6995,0.125,9.22209,9.22209
764.00,9.22082,25.063903,0.000420,24.982039,-1.6996,0.125,9.22109,9.22109
765.00,9.22091,25.063968,0.000423,24.982043,-1.6996,0.125,9.22038,9.22038
766.00,9.22065,25.064000,0.000422,24.981941,-1.6995,0.125,9.22052,9.22052
767.00,9.22088,25.064053,0.000424,24.981953,-1.6995,0.125,9.22065,9.22065
768.00,9.22102,25.064152,0.000428,24.982026,-1.6994,0.125,9.22137,9.22137
769.00,9.22103,25.064078,0.000429,24.981977,-1.6992,0.125,9.22226,9.22226
770.00,9.22127,25.064105,0.000430,24.981974,-1.6990,0.125,9.22216,9.22216
771.00,9.22185,25.064154,0.000432,24.982045,-1.6988,0.125,9.22116,9.22116
772.00,9.22214,25.064144,0.000429,24.981979,-1.6985,0.125,9.22011,9.22011
773.00,9.22198,25.064114,0.000421,24.981876,-1.6983,0.125,9.21908,9.21908
774.00,9.22181,25.064210,0.000419,24.981891,-1.6983,0.125,9.21800,9.21800
775.00,9.22144,25.064294,0.000420,24.981945,-1.6984,0.125,9.21732,9.21732
776.00,9.22081,25.064331,0.000416,24.981987,-1.6985,0.125,9.21645,9.21645
777.00,9.22034,25.064474,0.000416,24.982064,-1.6986,0.126,9.21640,9.21640
778.00,9.21995,25.064565,0.000415,24.982076,-1.6985,0.126,9.21663,9.21663
779.00,9.21959,25.064596,0.000413,24.982050,-1.6983,0.126,9.21635,9.21635
780.00,9.21909,25.064639,0.000413,24.981968,-1.6981,0.126,9.21684,9.21684
781.00,9.21888,25.064765,0.000418,24.981960,-1.6979,0.126,9.21839,9.21839
782.00,9.21888,25.064801,0.000421,24.982000,-1.6979,0.126,9.22021,9.22021
783.00,9.21945,25.064902,0.000425,24.982066,-1.6978,0.126,9.22170,9.22170
784.00,9.21987,25.064935,0.000425,24.982107,-1.6977,0.126,9.22322,9.22322
785.00,9.21998,25.064897,0.000425,24.982087,-1.6976,0.126,9.22359,9.22359
786.00,9.21965,25.064774,0.000419,24.981998,-1.6974,0.126,9.22231,9.22231
787.00,9.21939,25.064730,0.000416,24.981964,-1.6971,0.126,9.22048,9.22048
788.00,9.21920,25.064723,0.000419,24.981975,-1.6969,0.126,9.21933,9.21933
789.00,9.21953,25.064744,0.000423,24.981969,-1.6968,0.126,9.21826,9.21826
790.00,9.22006,25.064798,0.000420,24.981981,-1.6967,0.126,9.21745,9.21745
791.00,9.21993,25.064929,0.000420,24.982014,-1.6967,0.127,9.21790,9.21790
792.00,9.21954,25.064962,0.000420,24.981926,-1.6968,0.127,9.21816,9.21816
793.00,9.21934,25.065014,0.000416,24.981916,-1.6970,0.127,9.21814,9.21814
794.00,9.21963,25.065113,0.000416,24.981974,-1.6971,0.127,9.21866,9.21866
795.00,9.22008,25.065253,0.000417,24.982071,-1.6970,0.127,9.22028,9.22028
796.00,9.22007,25.065297,0.000420,24.982101,-1.6970,0.127,9.22130,9.22130
797.00,9.22010,25.065307,0.000417,24.982096,-1.6970,0.127,9.22199,9.22199
798.00,9.22054,25.065335,0.000417,24.982073,-1.6969,0.127,9.22283,9.22283
799.00,9.22075,25.065281,0.000413,24.981948,-1.6968,0.127,9.22348,9.22348
800.00,9.22102,25.065211,0.000412,24.981874,-1.6966,0.128,9.22319,9.22319
801.00,9.22105,25.065199,0.000411,24.981822,-1.6964,0.128,9.22276,9.22276
802.00,9.22062,25.065282,0.000413,24.981908,-1.6961,0.128,9.22325,9.22325
803.00,9.22038,25.065267,0.000414,24.981864,-1.6959,0.128,9.22142,9.22142
804.00,9.22078,25.065372,0.000417,24.981977,-1.6958,0.128,9.21450,9.21450
805.00,9.22115,25.065449,0.000416,24.982005,-1.6958,0.128,9.19965,9.19965
806.00,9.22173,25.065502,0.000416,24.982071,-1.6956,0.128,9.17672,9.17672
807.00,9.22247,25.065629,0.000420,24.982168,-1.6954,0.128,9.14598,9.14598
808.00,9.22321,25.065718,0.000421,24.982234,-1.6951,0.128,9.11179,9.11179
809.00,9.22289,25.065755,0.000422,24.982186,-1.6950,0.128,9.08016,9.08016
810.00,9.22317,25.065688,0.000423,24.982137,-1.6950,0.128,9.05617,9.05617
@6,2.0001,4.0, 810.059999999998 
811.00,9.22197,25.065742,0.000419,24.982122,-1.6949,0.128,9.04165,9.04165
812.00,9.22372,25.065677,0.000415,24.981961,-1.6950,0.128,9.03557,9.03557
813.00,9.21329,25.065764,0.000417,24.982005,-1.6950,0.129,9.03707,9.03707
814.00,9.18939,25.065811,0.000417,24.981996,-1.6950,0.129,9.04199,9.04199
815.00,9.14929,25.065891,0.000418,24.981981,-1.6950,0.129,9.04920,9.04920
816.00,9.10747,25.065941,0.000420,24.981988,-1.6952,0.129,9.05647,9.05647
817.00,9.07024,25.066019,0.000420,24.982043,-1.6952,0.129,9.06457,9.06457
818.00,9.04259,25.065993,0.000418,24.981964,-1.6954,0.129,9.07221,9.07221
819.00,9.03158,25.066018,0.000419,24.982025,-1.6953,0.129,9.07960,9.07960
820.00,9.02959,25.066073,0.000418,24.982062,-1.6953,0.129,9.08657,9.08657
821.00,9.03474,25.066032,0.000415,24.981964,-1.6954,0.129,9.09392,9.09392
822.00,9.03992,25.066081,0.000415,24.981979,-1.6952,0.129,9.10039,9.10039
823.00,9.04979,25.066097,0.000413,24.982018,-1.6950,0.130,9.10692,9.10692
824.00,9.05606,25.066137,0.000413,24.982007,-1.6949,0.130,9.11272,9.11272
825.00,9.06536,25.066206,0.000414,24.981990,-1.6949,0.130,9.11882,9.11882
826.00,9.07130,25.066353,0.000416,24.982121,-1.6947,0.130,9.12556,9.12556
827.00,9.08019,25.066351,0.000418,24.982047,-1.6946,0.130,9.13317,9.13317
828.00,9.08810,25.066414,0.000414,24.982023,-1.6945,0.130,9.13998,9.13998
829.00,9.09309,25.066327,0.000411,24.981840,-1.6945,0.130,9.14787,9.14787
830.00,9.10028,25.066328,0.000410,24.981860,-1.6944,0.130,9.15558,9.15558
831.00,9.10777,25.066309,0.000411,24.981780,-1.6943,0.130,9.16188,9.16188
832.00,9.11279,25.066389,0.000414,24.981852,-1.6944,0.130,9.16718,9.16718
833.00,9.12052,25.066340,0.000419,24.981760,-1.6945,0.130,9.17225,9.17225
834.00,9.12229,25.066485,0.000424,24.981898,-1.6944,0.130,9.17685,9.17685
835.00,9.13076,25.066548,0.000427,24.981894,-1.6943,0.130,9.18135,9.18135
836.00,9.14162,25.066540,0.000424,24.981901,-1.6940,0.130,9.18517,9.18517
837.00,9.15060,25.066506,0.000421,24.981824,-1.6937,0.130,9.18798,9.18798
838.00,9.15486,25.066583,0.000418,24.981907,-1.6936,0.131,9.19092,9.19092
839.00,9.16148,25.066630,0.000416,24.981933,-1.6936,0.131,9.19291,9.19291
840.00,9.16928,25.066597,0.000414,24.981881,-1.6938,0.131,9.19338,9.19338
841.00,9.17349,25.066675,0.000418,24.981925,-1.6940,0.131,9.19496,9.19496
842.00,9.17682,25.066734,0.000419,24.982015,-1.6941,0.131,9.19737,9.19737
843.00,9.18033,25.066813,0.000423,24.982066,-1.6941,0.131,9.19981,9.19981
844.00,9.18474,25.066756,0.000423,24.981958,-1.6941,0.131,9.20264,9.20264
845.00,9.18979,25.066871,0.000422,24.981989,-1.6940,0.131,9.20534,9.20534
846.00,9.19107,25.066916,0.000420,24.982005,-1.6939,0.131,9.20714,9.20714
847.00,9.19220,25.066956,0.000424,24.981967,-1.6939,0.131,9.20829,9.20829
848.00,9.19409,25.066935,0.000423,24.981886,-1.6939,0.131,9.20911,9.20911
849.00,9.19651,25.067044,0.000421,24.981980,-1.6939,0.131,9.20971,9.20971
850.00,9.19806,25.066962,0.000419,24.981894,-1.6938,0.132,9.21089,9.21089
851.00,9.20004,25.066983,0.000420,24.981866,-1.6938,0.131,9.21188,9.21188
852.00,9.20216,25.067033,0.000414,24.981919,-1.6938,0.132,9.21304,9.21304
853.00,9.20379,25.067059,0.000411,24.981951,-1.6937,0.132,9.21334,9.21334
854.00,9.20518,25.067060,0.000413,24.981916,-1.6934,0.132,9.21365,9.21365
855.00,9.20651,25.067197,0.000416,24.982032,-1.6933,0.132,9.21421,9.21421
856.00,9.20757,25.067236,0.000415,24.981998,-1.6933,0.132,9.21464,9.21464
857.00,9.20838,25.067269,0.000417,24.981960,-1.6932,0.132,9.21484,9.21484
858.00,9.20927,25.067342,0.000419,24.981940,-1.6932,0.132,9.21633,9.21633
859.00,9.21050,25.067376,0.000420,24.981918,-1.6933,0.132,9.21813,9.21813
860.00,9.21182,25.067340,0.000416,24.981830,-1.6933,0.132,9.21810,9.21810
861.00,9.21264,25.067372,0.000414,24.981834,-1.6932,0.132,9.21792,9.21792
862.00,9.21323,25.067372,0.000414,24.981836,-1.6930,0.132,9.21781,9.21781
863.00,9.21385,25.067421,0.000415,24.981913,-1.6929,0.132,9.21736,9.21736
864.00,9.21431,25.067424,0.000411,24.981943,-1.6927,0.133,9.21640,9.21640
865.00,9.21483,25.067500,0.000414,24.982078,-1.6926,0.133,9.21633,9.21633
866.00,9.21549,25.067477,0.000416,24.982045,-1.6925,0.133,9.21684,9.21684
867.00,9.21604,25.067544,0.000415,24.981987,-1.6923,0.133,9.21743,9.21743
868.00,9.21624,25.067575,0.000412,24.981935,-1.6921,0.133,9.21715,9.21715
869.00,9.21646,25.067676,0.000414,24.981975,-1.6918,0.133,9.21726,9.21726
870.00,9.21679,25.067733,0.000416,24.981901,-1.6915,0.133,9.21841,9.21841
871.00,9.21690,25.067855,0.000417,24.981982,-1.6915,0.133,9.21935,9.21935
872.00,9.21729,25.067933,0.000419,24.982024,-1.6916,0.133,9.21982,9.21982
873.00,9.21772,25.067971,0.000417,24.981981,-1.6919,0.134,9.22078,9.22078
874.00,9.21815,25.068077,0.000418,24.982021,-1.6922,0.134,9.22174,9.22174
875.00,9.21848,25.068135,0.000416,24.982065,-1.6925,0.134,9.22153,9.22153
876.00,9.21864,25.068128,0.000416,24.982015,-1.6925,0.134,9.22059,9.22059
877.00,9.21872,25.068113,0.000415,24.982001,-1.6925,0.134,9.22017,9.22017
878.00,9.21870,25.068188,0.000418,24.982100,-1.6925,0.134,9.22055,9.22055
879.00,9.21870,25.068162,0.000419,24.982031,-1.6925,0.134,9.22140,9.22140
880.00,9.21918,25.068091,0.000418,24.981914,-1.6924,0.134,9.22212,9.22212
881.00,9.21982,25.068115,0.000418,24.981896,-1.6924,0.134,9.22330,9.22330
882.00,9.22027,25.068139,0.000419,24.981921,-1.6923,0.134,9.22470,9.22470
883.00,9.22075,25.068168,0.000419,24.981890,-1.6925,0.134,9.22547,9.22547
884.00,9.22117,25.068250,0.000419,24.981929,-1.6925,0.134,9.22529,9.22529
885.00,9.22163,25.068402,0.000423,24.982004,-1.6924,0.134,9.22505,9.22505
886.00,9.22226,25.068532,0.000425,24.982091,-1.6924,0.134,9.22505,9.22505
887.00,9.22247,25.068567,0.000425,24.982018,-1.6925,0.134,9.22471,9.22471
888.00,9.22283,25.068623,0.000426,24.982047,-1.6925,0.135,9.22370,9.22370
889.00,9.22308,25.068580,0.000422,24.982038,-1.6925,0.135,9.22294,9.22294
890.00,9.22309,25.068486,0.000419,24.982017,-1.6925,0.135,9.22248,9.22248
891.00,9.22296,25.068526,0.000419,24.982056,-1.6926,0.135,9.22181,9.22181
892.00,9.22276,25.068535,0.000422,24.982095,-1.6926,0.135,9.22153,9.22153
893.00,9.22285,25.068440,0.000422,24.981964,-1.6923,0.135,9.22213,9.22213
894.00,9.22300,25.068456,0.000426,24.981954,-1.6921,0.135,9.22259,9.22259
895.00,9.22301,25.068580,0.000430,24.982003,-1.6920,0.135,9.22236,9.22236
896.00,9.22306,25.068473,0.000428,24.981861,-1.6919,0.135,9.22258,9.22258
897.00,9.22325,25.068506,0.000422,24.981867,-1.6918,0.135,9.22221,9.22221
898.00,9.22321,25.068569,0.000420,24.981918,-1.6918,0.135,9.22107,9.22107
899.00,9.22294,25.068653,0.000418,24.981920,-1.6918,0.136,9.22055,9.22055
900.00,9.22289,25.068658,0.000415,24.981889,-1.6919,0.136,9.22157,9.22157
901.00,9.22281,25.068758,0.000418,24.981976,-1.6918,0.136,9.22154,9.22154
902.00,9.22257,25.068811,0.000423,24.981978,-1.6919,0.136,9.22125,9.22125
903.00,9.22220,25.068920,0.000422,24.982040,-1.6921,0.136,9.22135,9.22135
904.00,9.22185,25.068971,0.000421,24.982065,-1.6922,0.136,9.22111,9.22111
905.00,9.22172,25.069091,0.000423,24.982117,-1.6923,0.136,9.22047,9.22047
906.00,9.22170,25.069171,0.000423,24.982151,-1.6925,0.136,9.22076,9.22076
907.00,9.22156,25.069229,0.000425,24.982185,-1.6927,0.136,9.22078,9.22078
908.00,9.22148,25.069225,0.000428,24.982156,-1.6929,0.136,9.22155,9.22155
909.00,9.22153,25.069242,0.000430,24.982108,-1.6931,0.136,9.22163,9.22163
910.00,9.22159,25.069224,0.000429,24.982114,-1.6933,0.136,9.22094,9.22094
911.00,9.22144,25.069190,0.000425,24.982007,-1.6933,0.136,9.22078,9.22078
912.00,9.22118,25.069230,0.000423,24.981987,-1.6933,0.136,9.22082,9.22082
913.00,9.22109,25.069267,0.000422,24.981999,-1.6933,0.136,9.22026,9.22026
914.00,9.22092,25.069325,0.000423,24.982082,-1.6932,0.137,9.21974,9.21974
915.00,9.22079,25.069369,0.000424,24.982045,-1.6931,0.137,9.22019,9.22019
916.00,9.22078,25.069488,0.000427,24.982167,-1.6932,0.137,9.22007,9.22007
917.00,9.22083,25.069462,0.000425,24.982154,-1.6931,0.137,9.22073,9.22073
918.00,9.22089,25.069492,0.000420,24.982107,-1.6930,0.137,9.22037,9.22037
919.00,9.22083,25.069546,0.000419,24.982047,-1.6929,0.137,9.22034,9.22034
920.00,9.22054,25.069525,0.000423,24.981999,-1.6929,0.137,9.22037,9.22037
921.00,9.22054,25.069436,0.000423,24.981914,-1.6928,0.137,9.22072,9.22072
922.00,9.22057,25.069511,0.000424,24.981926,-1.6929,0.137,9.21999,9.21999
923.00,9.22060,25.069496,0.000429,24.981931,-1.6929,0.137,9.22031,9.22031
924.00,9.22059,25.069432,0.000427,24.981888,-1.6930,0.137,9.22050,9.22050
925.00,9.22053,25.069444,0.000422,24.981926,-1.6932,0.137,9.22051,9.22051
926.00,9.22041,25.069527,0.000418,24.981962,-1.6933,0.137,9.21993,9.21993
927.00,9.22045,25.069540,0.000417,24.982032,-1.6933,0.137,9.22050,9.22050
928.00,9.22048,25.069645,0.000413,24.982094,-1.6935,0.138,9.22139,9.22139
929.00,9.22062,25.069599,0.000413,24.982062,-1.6936,0.138,9.22280,9.22280
930.00,9.22102,25.069619,0.000413,24.982060,-1.6937,0.138,9.22357,9.22357
931.00,9.22116,25.069639,0.000415,24.982076,-1.6936,0.138,9.22409,9.22409
932.00,9.22130,25.069698,0.000414,24.982080,-1.6936,0.138,9.22419,9.22419
933.00,9.22140,25.069678,0.000417,24.982049,-1.6935,0.138,9.22371,9.22371
934.00,9.22153,25.069816,0.000420,24.982061,-1.6933,0.138,9.22297,9.22297
935.00,9.22177,25.069993,0.000421,24.982158,-1.6931,0.138,9.22299,9.22299
936.00,9.22184,25.069975,0.000420,24.982080,-1.6929,0.138,9.22262,9.22262
937.00,9.22207,25.070017,0.000418,24.982004,-1.6927,0.138,9.22239,9.22239
938.00,9.22219,25.070039,0.000418,24.981970,-1.6927,0.138,9.22254,9.22254
939.00,9.22217,25.070028,0.000419,24.981971,-1.6928,0.138,9.22249,9.22249
940.00,9.22226,25.069979,0.000420,24.981925,-1.6927,0.139,9.22207,9.22207
941.00,9.22222,25.070049,0.000421,24.981953,-1.6929,0.139,9.22186,9.22186
942.00,9.22210,25.070059,0.000424,24.981973,-1.6931,0.139,9.22140,9.22140
943.00,9.22217,25.070074,0.000427,24.982006,-1.6933,0.138,9.22129,9.22129
944.00,9.22233,25.070076,0.000423,24.982051,-1.6933,0.139,9.22143,9.22143
945.00,9.22251,25.070065,0.000420,24.981989,-1.6936,0.139,9.22172,9.22172
946.00,9.22265,25.070111,0.000420,24.982025,-1.6939,0.139,9.22229,9.22229
947.00,9.22275,25.070143,0.000419,24.982036,-1.6939,0.139,9.22314,9.22314
948.00,9.22276,25.070162,0.000417,24.981996,-1.6939,0.139,9.22319,9.22319
949.00,9.22263,25.070189,0.000420,24.981976,-1.6940,0.139,9.22354,9.22354
950.00,9.22268,25.070257,0.000420,24.982042,-1.6939,0.139,9.22407,9.22407
951.00,9.22277,25.070267,0.000417,24.982009,-1.6939,0.139,9.22422,9.22422
952.00,9.22276,25.070264,0.000417,24.981993,-1.6939,0.139,9.22425,9.22425
953.00,9.22275,25.070392,0.000419,24.982082,-1.6940,0.139,9.22289,9.22289
954.00,9.22279,25.070471,0.000419,24.982077,-1.6939,0.139,9.21775,9.21775
955.00,9.22289,25.070539,0.000418,24.982045,-1.6940,0.140,9.20645,9.20645
956.00,9.22299,25.070700,0.000420,24.982121,-1.6940,0.140,9.18866,9.18866
957.00,9.22367,25.070764,0.000421,24.982106,-1.6940,0.140,9.16514,9.16514
958.00,9.22391,25.070738,0.000418,24.982021,-1.6939,0.140,9.13895,9.13895
959.00,9.22422,25.070763,0.000417,24.981987,-1.6940,0.140,9.11382,9.11382
960.00,9.22493,25.070775,0.000420,24.981974,-1.6941,0.140,9.09346,9.09346
@7,2.0001,4.0, 960.097999999998 
961.00,9.22331,25.070740,0.000425,24.981942,-1.6944,0.140,9.08017,9.08017
962.00,9.22343,25.070782,0.000426,24.982012,-1.6946,0.140,9.07316,9.07316
963.00,9.21615,25.070809,0.000425,24.982046,-1.6950,0.140,9.07119,9.07119
964.00,9.19914,25.070897,0.000424,24.982146,-1.6952,0.140,9.07243,9.07243
965.00,9.16994,25.070865,0.000424,24.982082,-1.6953,0.140,9.07554,9.07554
966.00,9.13450,25.070926,0.000421,24.982081,-1.6954,0.141,9.08025,9.08025
967.00,9.10587,25.070931,0.000421,24.982006,-1.6953,0.141,9.08555,9.08555
968.00,9.08538,25.070991,0.000423,24.982024,-1.6951,0.141,9.09098,9.09098
969.00,9.07359,25.070975,0.000425,24.982004,-1.6950,0.141,9.09614,9.09614
970.00,9.06834,25.071020,0.000427,24.982038,-1.6951,0.141,9.10170,9.10170
971.00,9.06796,25.070937,0.000422,24.981987,-1.6951,0.141,9.10672,9.10672
972.00,9.07074,25.070969,0.000421,24.982022,-1.6952,0.141,9.11116,9.11116
973.00,9.07545,25.070987,0.000423,24.982022,-1.6953,0.141,9.11536,9.11536
974.00,9.07980,25.071028,0.000425,24.982024,-1.6954,0.141,9.11978,9.11978
975.00,9.08382,25.071062,0.000420,24.982032,-1.6955,0.141,9.12428,9.12428
976.00,9.09146,25.071107,0.000423,24.982018,-1.6956,0.141,9.12950,9.12950
977.00,9.09720,25.071105,0.000426,24.981992,-1.6957,0.141,9.13563,9.13563
978.00,9.10263,25.071177,0.000421,24.982002,-1.6956,0.141,9.14262,9.14262
979.00,9.10566,25.071209,0.000416,24.981946,-1.6954,0.141,9.14997,9.14997
980.00,9.11161,25.071246,0.000415,24.981930,-1.6952,0.142,9.15730,9.15730
981.00,9.11654,25.071291,0.000413,24.981923,-1.6951,0.142,9.16450,9.16450
982.00,9.11938,25.071365,0.000409,24.981909,-1.6950,0.142,9.17040,9.17040
983.00,9.12351,25.071376,0.000413,24.981856,-1.6952,0.142,9.17547,9.17547
984.00,9.12774,25.071370,0.000412,24.981842,-1.6955,0.142,9.18034,9.18034
985.00,9.13425,25.071418,0.000414,24.981868,-1.6958,0.142,9.18500,9.18500
986.00,9.14268,25.071454,0.000417,24.981881,-1.6961,0.142,9.18799,9.18799
987.00,9.15000,25.071520,0.000421,24.981967,-1.6963,0.142,9.19157,9.19157
988.00,9.15857,25.071539,0.000420,24.981978,-1.6963,0.142,9.19531,9.19531
989.00,9.16436,25.071609,0.000424,24.982011,-1.6964,0.142,9.19762,9.19762
990.00,9.17080,25.071631,0.000426,24.982027,-1.6965,0.142,9.19841,9.19841
991.00,9.17818,25.071656,0.000425,24.982045,-1.6965,0.142,9.20037,9.20037
992.00,9.18072,25.071683,0.000427,24.981979,-1.6968,0.142,9.20298,9.20298
993.00,9.18416,25.071698,0.000427,24.981938,-1.6972,0.142,9.20434,9.20434
994.00,9.18872,25.071817,0.000426,24.981954,-1.6974,0.142,9.20600,9.20600
995.00,9.19168,25.071921,0.000425,24.981969,-1.6976,0.143,9.20882,9.20882
996.00,9.19441,25.072045,0.000424,24.982045,-1.6977,0.143,9.21069,9.21069
997.00,9.19593,25.072042,0.000420,24.982070,-1.6978,0.143,9.21147,9.21147
998.00,9.19871,25.072092,0.000420,24.982162,-1.6978,0.143,9.21241,9.21241
999.00,9.20108,25.072046,0.000418,24.982147,-1.6979,0.143,9.21417,9.21417
1000.00,9.20318,25.072071,0.000419,24.982100,-1.6980,0.143,9.21484,9.21484
1001.00,9.20430,25.072119,0.000421,24.982090,-1.6979,0.143,9.21492,9.21492
1002.00,9.20592,25.072231,0.000425,24.982089,-1.6975,0.143,9.21456,9.21456
1003.00,9.20769,25.072364,0.000426,24.982087,-1.6973,0.143,9.21476,9.21476
1004.00,9.20917,25.072454,0.000429,24.982123,-1.6971,0.143,9.21339,9.21339
1005.00,9.21026,25.072487,0.000427,24.982171,-1.6970,0.143,9.21191,9.21191
1006.00,9.21072,25.072478,0.000423,24.982086,-1.6971,0.143,9.21085,9.21085
1007.00,9.21080,25.072549,0.000421,24.982101,-1.6973,0.144,9.20969,9.20969
1008.00,9.21046,25.072612,0.000425,24.982158,-1.6975,0.144,9.20844,9.20844
1009.00,9.21048,25.072651,0.000427,24.982164,-1.6978,0.144,9.20818,9.20818
1010.00,9.21133,25.072705,0.000429,24.982144,-1.6980,0.143,9.20925,9.20925
1011.00,9.21160,25.072871,0.000432,24.982217,-1.6982,0.143,9.21070,9.21070
1012.00,9.21183,25.072932,0.000431,24.982251,-1.6984,0.143,9.21231,9.21231
1013.00,9.21198,25.072888,0.000427,24.982144,-1.6983,0.144,9.21440,9.21440
1014.00,9.21179,25.072875,0.000424,24.982089,-1.6983,0.144,9.21667,9.21667
1015.00,9.21206,25.072897,0.000424,24.982123,-1.6984,0.144,9.21799,9.21799
1016.00,9.21285,25.072787,0.000428,24.982126,-1.6985,0.144,9.21906,9.21906
1017.00,9.21340,25.072739,0.000430,24.982123,-1.6986,0.144,9.22032,9.22032
1018.00,9.21325,25.072832,0.000430,24.982198,-1.6988,0.144,9.22130,9.22130
1019.00,9.21338,25.072922,0.000429,24.982248,-1.6990,0.144,9.22188,9.22188
1020.00,9.21428,25.072967,0.000427,24.982203,-1.6992,0.144,9.22263,9.22263
1021.00,9.21528,25.073058,0.000423,24.982170,-1.6993,0.144,9.22312,9.22312
1022.00,9.21569,25.073130,0.000421,24.982150,-1.6995,0.145,9.22308,9.22308
1023.00,9.21657,25.073125,0.000418,24.982135,-1.6996,0.145,9.22158,9.22158
1024.00,9.21714,25.073136,0.000416,24.982124,-1.6997,0.145,9.22035,9.22035
1025.00,9.21716,25.073100,0.000416,24.982091,-1.6998,0.145,9.21909,9.21909
1026.00,9.21755,25.073098,0.000417,24.982048,-1.6999,0.145,9.21870,9.21870
1027.00,9.21828,25.073164,0.000422,24.982093,-1.6998,0.145,9.21895,9.21895
1028.00,9.21896,25.073153,0.000424,24.982029,-1.6998,0.145,9.21989,9.21989
1029.00,9.21970,25.073170,0.000427,24.982009,-1.7000,0.145,9.22089,9.22089
1030.00,9.22041,25.073276,0.000428,24.982116,-1.7000,0.145,9.22281,9.22281
1031.00,9.22091,25.073271,0.000427,24.982089,-1.6999,0.145,9.22418,9.22418
1032.00,9.22104,25.073265,0.000425,24.981980,-1.7000,0.145,9.22476,9.22476
1033.00,9.22154,25.073368,0.000425,24.981977,-1.7000,0.145,9.22553,9.22553
1034.00,9.22211,25.073458,0.000423,24.981961,-1.6999,0.145,9.22619,9.22619
1035.00,9.22242,25.073495,0.000423,24.981884,-1.7000,0.146,9.22498,9.22498
1036.00,9.22260,25.073598,0.000426,24.981976,-1.7002,0.146,9.22385,9.22385
1037.00,9.22251,25.073619,0.000424,24.981999,-1.7004,0.146,9.22216,9.22216
1038.00,9.22238,25.073622,0.000419,24.982042,-1.7005,0.146,9.22038,9.22038
1039.00,9.22221,25.073547,0.000419,24.982061,-1.7007,0.146,9.21913,9.21913
1040.00,9.22182,25.073578,0.000418,24.982079,-1.7009,0.146,9.21883,9.21883
1041.00,9.22141,25.073501,0.000415,24.981989,-1.7010,0.146,9.21831,9.21831
1042.00,9.22129,25.073448,0.000418,24.981956,-1.7011,0.146,9.21896,9.21896
1043.00,9.22170,25.073469,0.000424,24.981943,-1.7012,0.146,9.22014,9.22014
1044.00,9.22206,25.073545,0.000421,24.981930,-1.7013,0.146,9.22102,9.22102
1045.00,9.22211,25.073603,0.000420,24.981975,-1.7014,0.146,9.22190,9.22190
1046.00,9.22202,25.073697,0.000424,24.982062,-1.7015,0.146,9.22344,9.22344
1047.00,9.22212,25.073754,0.000421,24.982068,-1.7016,0.146,9.22575,9.22575
1048.00,9.22261,25.073793,0.000419,24.982110,-1.7015,0.147,9.22711,9.22711
1049.00,9.22330,25.073753,0.000420,24.982077,-1.7015,0.147,9.22722,9.22722
1050.00,9.22334,25.073792,0.000423,24.982091,-1.7015,0.147,9.22699,9.22699
1051.00,9.22293,25.073804,0.000417,24.982050,-1.7016,0.147,9.22519,9.22519
1052.00,9.22256,25.073906,0.000419,24.982075,-1.7018,0.147,9.22277,9.22277
1053.00,9.22226,25.073962,0.000420,24.982030,-1.7021,0.147,9.22053,9.22053
1054.00,9.22219,25.074146,0.000423,24.982122,-1.7023,0.147,9.21876,9.21876
1055.00,9.22271,25.074172,0.000421,24.982103,-1.7024,0.147,9.21790,9.21790
1056.00,9.22310,25.074282,0.000424,24.982161,-1.7025,0.147,9.21916,9.21916
1057.00,9.22362,25.074325,0.000424,24.982229,-1.7025,0.147,9.21985,9.21985
1058.00,9.22424,25.074333,0.000423,24.982232,-1.7026,0.147,9.22060,9.22060
1059.00,9.22425,25.074291,0.000426,24.982173,-1.7027,0.147,9.22188,9.22188
1060.00,9.22291,25.074212,0.000425,24.982079,-1.7030,0.147,9.22304,9.22304
1061.00,9.22262,25.074203,0.000424,24.982041,-1.7034,0.147,9.22304,9.22304
1062.00,9.22260,25.074278,0.000423,24.982013,-1.7036,0.147,9.22355,9.22355
1063.00,9.22265,25.074306,0.000420,24.981955,-1.7038,0.148,9.22439,9.22439
1064.00,9.22219,25.074413,0.000417,24.981968,-1.7039,0.148,9.22531,9.22531
1065.00,9.22116,25.074457,0.000416,24.981947,-1.7039,0.148,9.22525,9.22525
1066.00,9.22139,25.074539,0.000417,24.981948,-1.7038,0.148,9.22471,9.22471
1067.00,9.22200,25.074517,0.000416,24.981899,-1.7038,0.148,9.22380,9.22380
1068.00,9.22211,25.074558,0.000419,24.981979,-1.7038,0.148,9.22230,9.22230
1069.00,9.22183,25.074554,0.000419,24.982021,-1.7040,0.148,9.22059,9.22059
1070.00,9.22155,25.074598,0.000419,24.982035,-1.7041,0.148,9.22007,9.22007
1071.00,9.22169,25.074618,0.000419,24.982039,-1.7045,0.149,9.22034,9.22034
1072.00,9.22197,25.074698,0.000422,24.982097,-1.7049,0.148,9.22143,9.22143
1073.00,9.22236,25.074742,0.000422,24.982065,-1.7051,0.148,9.22306,9.22306
1074.00,9.22295,25.074794,0.000421,24.982039,-1.7053,0.148,9.22434,9.22434
1075.00,9.22316,25.074884,0.000422,24.982101,-1.7053,0.148,9.22471,9.22471
1076.00,9.22324,25.074936,0.000424,24.982189,-1.7054,0.148,9.22496,9.22496
1077.00,9.22332,25.074925,0.000423,24.982199,-1.7053,0.148,9.22489,9.22489
1078.00,9.22341,25.074900,0.000422,24.982169,-1.7055,0.149,9.22464,9.22464
1079.00,9.22339,25.074890,0.000427,24.982160,-1.7056,0.149,9.22441,9.22441
1080.00,9.22313,25.074913,0.000427,24.982164,-1.7058,0.149,9.22401,9.22401
1081.00,9.22300,25.074925,0.000427,24.982089,-1.7059,0.149,9.22333,9.22333
1082.00,9.22310,25.074880,0.000425,24.981961,-1.7061,0.149,9.22214,9.22214
1083.00,9.22287,25.075027,0.000429,24.982086,-1.7064,0.149,9.22135,9.22135
1084.00,9.22268,25.075069,0.000429,24.982092,-1.7065,0.149,9.22111,9.22111
1085.00,9.22257,25.075034,0.000429,24.982007,-1.7066,0.149,9.22086,9.22086
1086.00,9.22243,25.075116,0.000428,24.982048,-1.7067,0.149,9.22036,9.22036
1087.00,9.22231,25.075173,0.000429,24.982068,-1.7066,0.149,9.21969,9.21969
1088.00,9.22272,25.075152,0.000430,24.981997,-1.7066,0.149,9.21880,9.21880
1089.00,9.22279,25.075150,0.000427,24.981912,-1.7067,0.149,9.21867,9.21867
1090.00,9.22223,25.075314,0.000428,24.982018,-1.7071,0.149,9.21839,9.21839
1091.00,9.22194,25.075276,0.000426,24.981933,-1.7073,0.149,9.21858,9.21858
1092.00,9.22168,25.075378,0.000425,24.982031,-1.7075,0.149,9.21917,9.21917
1093.00,9.22123,25.075438,0.000426,24.982016,-1.7074,0.150,9.21929,9.21929
1094.00,9.22090,25.075561,0.000425,24.982137,-1.7073,0.150,9.21889,9.21889
1095.00,9.22059,25.075544,0.000425,24.982116,-1.7073,0.150,9.21909,9.21909
1096.00,9.22034,25.075618,0.000426,24.982159,-1.7074,0.150,9.21934,9.21934
1097.00,9.22030,25.075718,0.000427,24.982178,-1.7074,0.150,9.21980,9.21980
1098.00,9.22003,25.075712,0.000428,24.982153,-1.7078,0.150,9.22038,9.22038
1099.00,9.21991,25.075667,0.000429,24.982090,-1.7083,0.150,9.22070,9.22070
1100.00,9.21982,25.075656,0.000429,24.982079,-1.7085,0.150,9.22084,9.22084
1101.00,9.21978,25.075667,0.000432,24.982076,-1.7086,0.150,9.22062,9.22062
1102.00,9.21969,25.075646,0.000430,24.982002,-1.7088,0.150,9.22053,9.22053
1103.00,9.21950,25.075756,0.000429,24.982071,-1.7088,0.150,9.21967,9.21967
1104.00,9.21950,25.075794,0.000426,24.982052,-1.7088,0.150,9.21576,9.21576
1105.00,9.21983,25.075867,0.000428,24.982042,-1.7089,0.150,9.20686,9.20686
1106.00,9.21988,25.075941,0.000425,24.981976,-1.7091,0.150,9.19248,9.19248
1107.00,9.22001,25.075992,0.000425,24.982056,-1.7093,0.150,9.17241,9.17241
1108.00,9.22040,25.075998,0.000425,24.982049,-1.7096,0.151,9.15043,9.15043
1109.00,9.22050,25.076110,0.000428,24.982100,-1.7099,0.151,9.13085,9.13085
1110.00,9.22021,25.076219,0.000428,24.982189,-1.7100,0.151,9.11571,9.11571
@8,2.0001,4.0, 1110.031 
1111.00,9.21917,25.076193,0.000427,24.982195,-1.7100,0.151,9.10676,9.10676
1112.00,9.22114,25.076236,0.000425,24.982138,-1.7101,0.151,9.10318,9.10318
1113.00,9.21604,25.076276,0.000425,24.982102,-1.7101,0.151,9.10298,9.10298
1114.00,9.20107,25.076351,0.000426,24.982127,-1.7102,0.151,9.10315,9.10315
1115.00,9.17607,25.076357,0.000426,24.982098,-1.7103,0.151,9.10345,9.10345
1116.00,9.14748,25.076438,0.000429,24.982151,-1.7107,0.151,9.10389,9.10389
1117.00,9.12135,25.076453,0.000426,24.982183,-1.7109,0.151,9.10611,9.10611
1118.00,9.10630,25.076534,0.000423,24.982210,-1.7110,0.152,9.10840,9.10840
1119.00,9.10321,25.076501,0.000419,24.982125,-1.7112,0.152,9.11157,9.11157
1120.00,9.10045,25.076475,0.000418,24.982082,-1.7114,0.152,9.11647,9.11647
1121.00,9.10276,25.076488,0.000420,24.982127,-1.7116,0.152,9.12180,9.12180
1122.00,9.10334,25.076544,0.000423,24.982124,-1.7119,0.152,9.12650,9.12650
1123.00,9.10521,25.076536,0.000425,24.982103,-1.7122,0.152,9.13118,9.13118
1124.00,9.10408,25.076592,0.000429,24.982183,-1.7124,0.152,9.13550,9.13550
1125.00,9.10186,25.076660,0.000426,24.982210,-1.7124,0.152,9.13947,9.13947
1126.00,9.10500,25.076692,0.000423,24.982159,-1.7124,0.152,9.14404,9.14404
1127.00,9.11427,25.076712,0.000426,24.982188,-1.7124,0.152,9.14792,9.14792
1128.00,9.11666,25.076733,0.000429,24.982233,-1.7125,0.152,9.15198,9.15198
1129.00,9.12007,25.076720,0.000427,24.982201,-1.7125,0.152,9.15722,9.15722
1130.00,9.12634,25.076737,0.000428,24.982161,-1.7126,0.152,9.16204,9.16204
1131.00,9.13164,25.076785,0.000428,24.982135,-1.7130,0.152,9.16583,9.16583
1132.00,9.13787,25.076762,0.000426,24.982007,-1.7133,0.152,9.16930,9.16930
1133.00,9.14005,25.076798,0.000424,24.982004,-1.7136,0.153,9.17285,9.17285
1134.00,9.14170,25.076791,0.000422,24.981941,-1.7139,0.153,9.17601,9.17601
1135.00,9.14622,25.076687,0.000420,24.981856,-1.7141,0.153,9.17883,9.17883
1136.00,9.15428,25.076658,0.000418,24.981846,-1.7142,0.153,9.18152,9.18152
1137.00,9.15730,25.076694,0.000421,24.981901,-1.7144,0.153,9.18493,9.18493
1138.00,9.16048,25.076724,0.000422,24.981897,-1.7144,0.153,9.18787,9.18787
1139.00,9.16676,25.076793,0.000421,24.981942,-1.7145,0.153,9.18998,9.18998
1140.00,9.17013,25.076955,0.000425,24.982061,-1.7148,0.153,9.19311,9.19311
1141.00,9.17295,25.077092,0.000429,24.982185,-1.7150,0.153,9.19608,9.19608
1142.00,9.17600,25.077125,0.000430,24.982177,-1.7151,0.153,9.19850,9.19850
1143.00,9.17879,25.077162,0.000431,24.982108,-1.7151,0.153,9.20100,9.20100
1144.00,9.18176,25.077207,0.000431,24.982116,-1.7151,0.153,9.20322,9.20322
1145.00,9.18446,25.077267,0.000432,24.982089,-1.7149,0.153,9.20427,9.20427
1146.00,9.18741,25.077339,0.000432,24.982031,-1.7149,0.153,9.20551,9.20551
1147.00,9.19012,25.077447,0.000431,24.982065,-1.7150,0.153,9.20707,9.20707
1148.00,9.19268,25.077529,0.000430,24.982132,-1.7152,0.153,9.20832,9.20832
1149.00,9.19549,25.077606,0.000432,24.982185,-1.7155,0.153,9.20840,9.20840
1150.00,9.19787,25.077662,0.000431,24.982181,-1.7160,0.153,9.20929,9.20929
1151.00,9.19957,25.077638,0.000427,24.982088,-1.7164,0.153,9.20989,9.20989
1152.00,9.20125,25.077630,0.000424,24.982079,-1.7167,0.154,9.20943,9.20943
1153.00,9.20222,25.077705,0.000424,24.982101,-1.7169,0.154,9.20929,9.20929
1154.00,9.20320,25.077705,0.000422,24.982036,-1.7172,0.154,9.21131,9.21131
1155.00,9.20480,25.077674,0.000420,24.982001,-1.7172,0.154,9.21249,9.21249
1156.00,9.20645,25.077657,0.000422,24.982027,-1.7173,0.154,9.21310,9.21310
1157.00,9.20760,25.077725,0.000427,24.981977,-1.7173,0.154,9.21448,9.21448
1158.00,9.20847,25.077636,0.000425,24.981851,-1.7174,0.154,9.21513,9.21513
1159.00,9.20932,25.077674,0.000426,24.981871,-1.7175,0.154,9.21507,9.21507
1160.00,9.20988,25.077798,0.000426,24.981898,-1.7177,0.154,9.21444,9.21444
1161.00,9.21048,25.077850,0.000425,24.981920,-1.7180,0.154,9.21456,9.21456
1162.00,9.21122,25.077791,0.000418,24.981889,-1.7182,0.154,9.21471,9.21471
1163.00,9.21196,25.077799,0.000418,24.981891,-1.7184,0.155,9.21485,9.21485
1164.00,9.21253,25.077866,0.000418,24.981914,-1.7188,0.155,9.21514,9.21514
1165.00,9.21290,25.077893,0.000420,24.981966,-1.7191,0.155,9.21584,9.21584
1166.00,9.21327,25.077958,0.000421,24.981965,-1.7194,0.155,9.21629,9.21629
1167.00,9.21363,25.078134,0.000428,24.982060,-1.7194,0.155,9.21668,9.21668
1168.00,9.21402,25.078280,0.000431,24.982181,-1.7195,0.155,9.21749,9.21749
1169.00,9.21460,25.078410,0.000437,24.982249,-1.7193,0.155,9.21848,9.21848
1170.00,9.21529,25.078447,0.000438,24.982211,-1.7194,0.155,9.21935,9.21935
1171.00,9.21578,25.078521,0.000437,24.982209,-1.7195,0.155,9.22018,9.22018
1172.00,9.21629,25.078492,0.000439,24.982178,-1.7199,0.155,9.22033,9.22033
1173.00,9.21676,25.078529,0.000437,24.982112,-1.7202,0.155,9.22054,9.22054
1174.00,9.21715,25.078464,0.000434,24.982037,-1.7206,0.155,9.22020,9.22020
1175.00,9.21723,25.078509,0.000435,24.982085,-1.7208,0.155,9.21950,9.21950
1176.00,9.21748,25.078428,0.000433,24.982067,-1.7211,0.155,9.21989,9.21989
1177.00,9.21786,25.078421,0.000428,24.982040,-1.7214,0.155,9.22026,9.22026
1178.00,9.21821,25.078424,0.000430,24.982059,-1.7215,0.155,9.22083,9.22083
1179.00,9.21854,25.078377,0.000431,24.981969,-1.7217,0.155,9.22086,9.22086
1180.00,9.21878,25.078372,0.000428,24.981918,-1.7222,0.155,9.22089,9.22089
1181.00,9.21895,25.078436,0.000428,24.981878,-1.7224,0.155,9.21976,9.21976
1182.00,9.21906,25.078516,0.000430,24.981867,-1.7226,0.155,9.21918,9.21918
1183.00,9.21920,25.078542,0.000425,24.981889,-1.7230,0.155,9.21825,9.21825
1184.00,9.21929,25.078659,0.000419,24.981962,-1.7234,0.156,9.21762,9.21762
1185.00,9.21941,25.078659,0.000418,24.981953,-1.7234,0.156,9.21821,9.21821
1186.00,9.21964,25.078665,0.000418,24.981980,-1.7233,0.156,9.21861,9.21861
1187.00,9.21965,25.078672,0.000419,24.982046,-1.7233,0.156,9.21902,9.21902
1188.00,9.21968,25.078633,0.000424,24.981967,-1.7231,0.156,9.21969,9.21969
1189.00,9.21965,25.078669,0.000427,24.981948,-1.7229,0.156,9.22066,9.22066
1190.00,9.21976,25.078766,0.000429,24.981968,-1.7231,0.156,9.22111,9.22111
1191.00,9.21995,25.078911,0.000432,24.982039,-1.7233,0.156,9.22167,9.22167
1192.00,9.22002,25.078984,0.000431,24.982009,-1.7235,0.156,9.22179,9.22179
1193.00,9.22018,25.079097,0.000427,24.982071,-1.7239,0.156,9.22228,9.22228
1194.00,9.22027,25.079194,0.000431,24.982166,-1.7242,0.156,9.22212,9.22212
1195.00,9.22043,25.079151,0.000429,24.982136,-1.7245,0.156,9.22191,9.22191
1196.00,9.22042,25.079149,0.000426,24.982121,-1.7247,0.156,9.22093,9.22093
1197.00,9.22023,25.079150,0.000426,24.982073,-1.7250,0.156,9.22090,9.22090
1198.00,9.22021,25.079146,0.000427,24.982017,-1.7252,0.156,9.22052,9.22052
1199.00,9.22029,25.079086,0.000421,24.981933,-1.7252,0.157,9.22100,9.22100
1200.00,9.22046,25.079163,0.000421,24.981935,-1.7252,0.157,9.22110,9.22110
1201.00,9.22069,25.079239,0.000424,24.981929,-1.7251,0.157,9.22204,9.22204
1202.00,9.22086,25.079255,0.000421,24.981971,-1.7250,0.157,9.22194,9.22194
1203.00,9.22093,25.079287,0.000422,24.981970,-1.7249,0.157,9.22141,9.22141
1204.00,9.22123,25.079379,0.000423,24.981982,-1.7249,0.157,9.22140,9.22140
1205.00,9.22138,25.079431,0.000424,24.982005,-1.7251,0.157,9.22168,9.22168
1206.00,9.22157,25.079480,0.000423,24.982011,-1.7255,0.157,9.22224,9.22224
1207.00,9.22170,25.079601,0.000424,24.982058,-1.7258,0.157,9.22263,9.22263
1208.00,9.22180,25.079652,0.000422,24.982092,-1.7262,0.157,9.22258,9.22258
1209.00,9.22162,25.079620,0.000422,24.982128,-1.7266,0.157,9.22160,9.22160
1210.00,9.22136,25.079587,0.000423,24.982111,-1.7268,0.157,9.22018,9.22018
1211.00,9.22107,25.079512,0.000423,24.982080,-1.7270,0.157,9.21861,9.21861
1212.00,9.22088,25.079497,0.000426,24.982082,-1.7273,0.157,9.21770,9.21770
1213.00,9.22060,25.079508,0.000428,24.982045,-1.7274,0.157,9.21709,9.21709
1214.00,9.22032,25.079610,0.000429,24.982071,-1.7276,0.157,9.21661,9.21661
1215.00,9.22025,25.079618,0.000428,24.982044,-1.7280,0.157,9.21681,9.21681
1216.00,9.22021,25.079752,0.000428,24.982111,-1.7283,0.157,9.21702,9.21702
1217.00,9.21990,25.079818,0.000428,24.982081,-1.7285,0.157,9.21739,9.21739
1218.00,9.21959,25.079962,0.000427,24.982174,-1.7288,0.158,9.21796,9.21796
1219.00,9.21938,25.079961,0.000428,24.982128,-1.7290,0.158,9.21848,9.21848
1220.00,9.21935,25.080138,0.000428,24.982215,-1.7290,0.158,9.21866,9.21866
1221.00,9.21928,25.080167,0.000428,24.982196,-1.7290,0.158,9.21934,9.21934
1222.00,9.21935,25.080136,0.000428,24.982216,-1.7290,0.158,9.21980,9.21980
1223.00,9.21940,25.080097,0.000431,24.982191,-1.7292,0.158,9.21973,9.21973
1224.00,9.21915,25.080121,0.000430,24.982239,-1.7294,0.158,9.21925,9.21925
1225.00,9.21883,25.080063,0.000431,24.982170,-1.7297,0.158,9.21908,9.21908
1226.00,9.21856,25.080035,0.000432,24.982180,-1.7302,0.158,9.21859,9.21859
1227.00,9.21824,25.080109,0.000432,24.982192,-1.7305,0.158,9.21766,9.21766
1228.00,9.21810,25.080162,0.000431,24.982201,-1.7307,0.158,9.21745,9.21745
1229.00,9.21804,25.080159,0.000430,24.982087,-1.7308,0.158,9.21795,9.21795
1230.00,9.21818,25.080251,0.000432,24.982098,-1.7309,0.158,9.21863,9.21863
1231.00,9.21833,25.080354,0.000432,24.982084,-1.7310,0.158,9.21925,9.21925
1232.00,9.21855,25.080401,0.000432,24.982099,-1.7312,0.158,9.21959,9.21959
1233.00,9.21884,25.080421,0.000430,24.982102,-1.7316,0.159,9.21999,9.21999
1234.00,9.21891,25.080530,0.000430,24.982178,-1.7319,0.159,9.21965,9.21965
1235.00,9.21886,25.080567,0.000426,24.982211,-1.7321,0.159,9.21939,9.21939
1236.00,9.21905,25.080599,0.000426,24.982233,-1.7323,0.159,9.21932,9.21932
1237.00,9.21910,25.080616,0.000427,24.982167,-1.7324,0.159,9.21910,9.21910
1238.00,9.21900,25.080643,0.000428,24.982131,-1.7325,0.159,9.21863,9.21863
1239.00,9.21892,25.080656,0.000427,24.982108,-1.7327,0.159,9.21848,9.21848
1240.00,9.21888,25.080665,0.000428,24.982124,-1.7328,0.159,9.21834,9.21834
1241.00,9.21873,25.080553,0.000429,24.982057,-1.7331,0.159,9.21726,9.21726
1242.00,9.21856,25.080559,0.000433,24.982117,-1.7334,0.159,9.21790,9.21790
1243.00,9.21850,25.080509,0.000429,24.982082,-1.7337,0.159,9.21801,9.21801
1244.00,9.21855,25.080566,0.000432,24.982096,-1.7337,0.159,9.21832,9.21832
1245.00,9.21870,25.080611,0.000433,24.982052,-1.7338,0.159,9.21873,9.21873
1246.00,9.21873,25.080783,0.000433,24.982083,-1.7338,0.159,9.21892,9.21892
1247.00,9.21874,25.080823,0.000426,24.981996,-1.7339,0.159,9.21794,9.21794
1248.00,9.21864,25.080972,0.000428,24.982057,-1.7340,0.159,9.21735,9.21735
1249.00,9.21840,25.080941,0.000424,24.982010,-1.7342,0.160,9.21691,9.21691
1250.00,9.21833,25.080976,0.000424,24.982057,-1.7345,0.160,9.21695,9.21695
1251.00,9.21830,25.080993,0.000425,24.982124,-1.7348,0.160,9.21716,9.21716
1252.00,9.21807,25.080994,0.000425,24.982127,-1.7350,0.160,9.21727,9.21727
1253.00,9.21801,25.080968,0.000426,24.982075,-1.7353,0.160,9.21736,9.21736
1254.00,9.21780,25.081014,0.000430,24.982112,-1.7356,0.160,9.21484,9.21484
1255.00,9.21775,25.081030,0.000429,24.982034,-1.7358,0.160,9.20831,9.20831
1256.00,9.21786,25.081053,0.000428,24.981968,-1.7361,0.160,9.19802,9.19802
1257.00,9.21773,25.081115,0.000431,24.982032,-1.7365,0.160,9.18416,9.18416
1258.00,9.21751,25.081213,0.000429,24.982152,-1.7368,0.160,9.16784,9.16784
1259.00,9.21706,25.081218,0.000426,24.982158,-1.7373,0.160,9.15294,9.15294
1260.00,9.21788,25.081175,0.000426,24.982178,-1.7377,0.160,9.14061,9.14061
1261.00,9.21760,25.081137,0.000421,24.982125,-1.7379,0.160,9.13247,9.13247
@9,2.0001,4.0, 1260.076 
1262.00,9.21667,25.081192,0.000420,24.982080,-1.7381,0.161,9.12936,9.12936
1263.00,9.21511,25.081234,0.000423,24.982000,-1.7383,0.160,9.12904,9.12904
1264.00,9.20340,25.081334,0.000428,24.982024,-1.7385,0.160,9.13011,9.13011
1265.00,9.18767,25.081445,0.000428,24.982067,-1.7389,0.160,9.13299,9.13299
1266.00,9.16680,25.081613,0.000435,24.982176,-1.7392,0.160,9.13597,9.13597
1267.00,9.14772,25.081672,0.000434,24.982188,-1.7393,0.160,9.13765,9.13765
1268.00,9.13374,25.081652,0.000432,24.982180,-1.7395,0.160,9.13919,9.13919
1269.00,9.12879,25.081722,0.000427,24.982216,-1.7395,0.160,9.14033,9.14033
1270.00,9.12626,25.081777,0.000425,24.982194,-1.7397,0.160,9.14133,9.14133
1271.00,9.12618,25.081759,0.000421,24.982163,-1.7399,0.161,9.14344,9.14344
1272.00,9.13189,25.081846,0.000422,24.982263,-1.7403,0.161,9.14579,9.14579
1273.00,9.13208,25.081996,0.000425,24.982325,-1.7406,0.161,9.14832,9.14832
1274.00,9.13416,25.082072,0.000426,24.982290,-1.7409,0.161,9.15167,9.15167
1275.00,9.14057,25.082144,0.000425,24.982273,-1.7411,0.161,9.15452,9.15452
1276.00,9.14097,25.082118,0.000422,24.982153,-1.7413,0.161,9.15727,9.15727
1277.00,9.14046,25.082105,0.000421,24.982089,-1.7416,0.161,9.16004,9.16004
1278.00,9.13978,25.082026,0.000420,24.982047,-1.7420,0.161,9.16396,9.16396
1279.00,9.14000,25.081992,0.000421,24.981994,-1.7425,0.161,9.16784,9.16784
1280.00,9.14561,25.082025,0.000425,24.982014,-1.7428,0.161,9.17191,9.17191
1281.00,9.15136,25.082108,0.000425,24.982113,-1.7427,0.161,9.17610,9.17610
1282.00,9.15209,25.082153,0.000424,24.982119,-1.7424,0.161,9.18038,9.18038
1283.00,9.15257,25.082198,0.000420,24.982109,-1.7421,0.162,9.18462,9.18462
1284.00,9.15657,25.082130,0.000415,24.982033,-1.7421,0.162,9.18840,9.18840
1285.00,9.15995,25.082112,0.000410,24.982031,-1.7422,0.162,9.19215,9.19215
1286.00,9.16454,25.082136,0.000413,24.982062,-1.7426,0.162,9.19552,9.19552
1287.00,9.16717,25.082170,0.000413,24.982067,-1.7432,0.162,9.19928,9.19928
1288.00,9.17155,25.082219,0.000417,24.982077,-1.7438,0.162,9.20235,9.20235
1289.00,9.17600,25.082415,0.000426,24.982257,-1.7440,0.162,9.20456,9.20456
1290.00,9.18061,25.082474,0.000431,24.982281,-1.7440,0.162,9.20590,9.20590
1291.00,9.18461,25.082479,0.000433,24.982216,-1.7441,0.162,9.20672,9.20672
1292.00,9.18833,25.082522,0.000436,24.982195,-1.7443,0.162,9.20681,9.20681
1293.00,9.19197,25.082593,0.000436,24.982203,-1.7445,0.162,9.20652,9.20652
1294.00,9.19557,25.082536,0.000432,24.982108,-1.7448,0.162,9.20656,9.20656
1295.00,9.19853,25.082607,0.000433,24.982132,-1.7451,0.162,9.20734,9.20734
1296.00,9.20165,25.082640,0.000429,24.982118,-1.7454,0.163,9.20734,9.20734
1297.00,9.20291,25.082681,0.000428,24.982142,-1.7456,0.163,9.20773,9.20773
1298.00,9.20368,25.082704,0.000428,24.982116,-1.7457,0.163,9.20787,9.20787
1299.00,9.20429,25.082852,0.000433,24.982182,-1.7459,0.163,9.20846,9.20846
1300.00,9.20483,25.082832,0.000433,24.982087,-1.7462,0.163,9.20809,9.20809
1301.00,9.20526,25.083027,0.000438,24.982212,-1.7462,0.163,9.20851,9.20851
1302.00,9.20564,25.082985,0.000436,24.982151,-1.7465,0.163,9.20940,9.20940
1303.00,9.20641,25.083024,0.000435,24.982159,-1.7468,0.163,9.21013,9.21013
1304.00,9.20731,25.082949,0.000432,24.982093,-1.7469,0.163,9.21086,9.21086
1305.00,9.20797,25.083007,0.000431,24.982174,-1.7470,0.163,9.21205,9.21205
1306.00,9.20864,25.082950,0.000426,24.982152,-1.7474,0.163,9.21289,9.21289
1307.00,9.20903,25.083017,0.000432,24.982185,-1.7476,0.163,9.21272,9.21272
1308.00,9.20925,25.082983,0.000433,24.982158,-1.7478,0.163,9.21268,9.21268
1309.00,9.20941,25.083043,0.000435,24.982178,-1.7482,0.163,9.21216,9.21216
1310.00,9.20966,25.083083,0.000433,24.982172,-1.7484,0.163,9.21195,9.21195
1311.00,9.21001,25.083103,0.000435,24.982115,-1.7485,0.163,9.21162,9.21162
1312.00,9.21025,25.083130,0.000434,24.982134,-1.7485,0.163,9.21162,9.21162
1313.00,9.21050,25.083164,0.000433,24.982145,-1.7484,0.163,9.21202,9.21202
1314.00,9.21081,25.083181,0.000431,24.982136,-1.7485,0.163,9.21220,9.21220
1315.00,9.21102,25.083244,0.000433,24.982098,-1.7487,0.163,9.21245,9.21245
1316.00,9.21123,25.083250,0.000433,24.982100,-1.7490,0.163,9.21235,9.21235
1317.00,9.21149,25.083283,0.000430,24.982059,-1.7495,0.163,9.21307,9.21307
1318.00,9.21189,25.083402,0.000429,24.982103,-1.7500,0.163,9.21344,9.21344
1319.00,9.21223,25.083421,0.000428,24.982075,-1.7504,0.163,9.21397,9.21397
1320.00,9.21244,25.083423,0.000425,24.982102,-1.7506,0.164,9.21425,9.21425
1321.00,9.21291,25.083521,0.000426,24.982176,-1.7508,0.164,9.21554,9.21554
1322.00,9.21322,25.083555,0.000428,24.982195,-1.7508,0.164,9.21609,9.21609
1323.00,9.21357,25.083547,0.000427,24.982137,-1.7508,0.164,9.21678,9.21678
1324.00,9.21393,25.083605,0.000428,24.982138,-1.7508,0.164,9.21805,9.21805
1325.00,9.21403,25.083717,0.000428,24.982159,-1.7509,0.164,9.21954,9.21954
1326.00,9.21455,25.083660,0.000422,24.982023,-1.7512,0.164,9.21996,9.21996
1327.00,9.21502,25.083770,0.000422,24.982004,-1.7516,0.164,9.22013,9.22013
1328.00,9.21544,25.083811,0.000424,24.981983,-1.7519,0.164,9.22048,9.22048
1329.00,9.21589,25.083860,0.000425,24.981993,-1.7522,0.164,9.22009,9.22009
1330.00,9.21633,25.083810,0.000426,24.981960,-1.7527,0.164,9.21935,9.21935
1331.00,9.21676,25.083907,0.000430,24.981992,-1.7529,0.164,9.21922,9.21922
1332.00,9.21704,25.083943,0.000430,24.982015,-1.7532,0.164,9.21932,9.21932
1333.00,9.21731,25.083994,0.000431,24.982088,-1.7537,0.164,9.21888,9.21888
1334.00,9.21750,25.083999,0.000431,24.982045,-1.7540,0.164,9.21858,9.21858
1335.00,9.21768,25.084034,0.000432,24.982017,-1.7540,0.164,9.21754,9.21754
1336.00,9.21766,25.084048,0.000429,24.981989,-1.7541,0.165,9.21613,9.21613
1337.00,9.21768,25.084029,0.000425,24.981984,-1.7543,0.165,9.21493,9.21493
1338.00,9.21765,25.084063,0.000421,24.981960,-1.7541,0.165,9.21484,9.21484
1339.00,9.21775,25.084150,0.000418,24.982014,-1.7541,0.165,9.21479,9.21479
1340.00,9.21802,25.084280,0.000418,24.982041,-1.7543,0.166,9.21601,9.21601
1341.00,9.21813,25.084355,0.000420,24.982072,-1.7545,0.166,9.21719,9.21719
1342.00,9.21810,25.084455,0.000420,24.982146,-1.7547,0.166,9.21777,9.21777
1343.00,9.21785,25.084531,0.000425,24.982238,-1.7552,0.166,9.21751,9.21751
1344.00,9.21751,25.084514,0.000427,24.982217,-1.7556,0.166,9.21735,9.21735
1345.00,9.21743,25.084435,0.000431,24.982275,-1.7559,0.166,9.21596,9.21596
1346.00,9.21714,25.084439,0.000434,24.982301,-1.7562,0.165,9.21530,9.21530
1347.00,9.21680,25.084411,0.000438,24.982243,-1.7566,0.165,9.21471,9.21471
1348.00,9.21656,25.084337,0.000433,24.982134,-1.7566,0.165,9.21448,9.21448
1349.00,9.21634,25.084408,0.000435,24.982191,-1.7568,0.165,9.21401,9.21401
1350.00,9.21605,25.084493,0.000431,24.982159,-1.7568,0.165,9.21384,9.21384
1351.00,9.21557,25.084414,0.000428,24.982069,-1.7568,0.166,9.21289,9.21289
1352.00,9.21521,25.084443,0.000425,24.982103,-1.7567,0.166,9.21278,9.21278
1353.00,9.21495,25.084468,0.000424,24.982052,-1.7570,0.166,9.21264,9.21264
1354.00,9.21480,25.084453,0.000420,24.981955,-1.7574,0.166,9.21270,9.21270
1355.00,9.21457,25.084431,0.000420,24.981942,-1.7578,0.166,9.21229,9.21229
1356.00,9.21450,25.084567,0.000422,24.982022,-1.7581,0.166,9.21256,9.21256
1357.00,9.21448,25.084629,0.000426,24.981980,-1.7585,0.166,9.21267,9.21267
1358.00,9.21435,25.084779,0.000426,24.982026,-1.7588,0.166,9.21214,9.21214
1359.00,9.21405,25.084872,0.000426,24.982074,-1.7588,0.166,9.21161,9.21161
1360.00,9.21370,25.084976,0.000427,24.982032,-1.7589,0.166,9.21273,9.21273
1361.00,9.21359,25.085045,0.000422,24.982001,-1.7590,0.166,9.21344,9.21344
1362.00,9.21331,25.084977,0.000416,24.981961,-1.7591,0.166,9.21341,9.21341
1363.00,9.21312,25.084956,0.000416,24.982003,-1.7592,0.166,9.21384,9.21384
1364.00,9.21321,25.084913,0.000418,24.982004,-1.7595,0.166,9.21459,9.21459
1365.00,9.21323,25.084912,0.000420,24.982035,-1.7599,0.166,9.21403,9.21403
1366.00,9.21311,25.084883,0.000425,24.982025,-1.7603,0.166,9.21310,9.21310
1367.00,9.21297,25.085025,0.000429,24.982117,-1.7606,0.166,9.21313,9.21313
1368.00,9.21305,25.085074,0.000427,24.982085,-1.7608,0.166,9.21395,9.21395
1369.00,9.21336,25.085160,0.000427,24.982091,-1.7609,0.166,9.21538,9.21538
1370.00,9.21368,25.085228,0.000421,24.982090,-1.7611,0.167,9.21604,9.21604
1371.00,9.21396,25.085372,0.000421,24.982162,-1.7614,0.167,9.21739,9.21739
1372.00,9.21409,25.085367,0.000416,24.982102,-1.7617,0.167,9.21764,9.21764
1373.00,9.21422,25.085385,0.000417,24.982138,-1.7622,0.167,9.21700,9.21700
1374.00,9.21458,25.085488,0.000419,24.982190,-1.7626,0.167,9.21602,9.21602
1375.00,9.21496,25.085501,0.000422,24.982208,-1.7627,0.167,9.21610,9.21610
1376.00,9.21516,25.085475,0.000420,24.982175,-1.7627,0.167,9.21580,9.21580
1377.00,9.21539,25.085558,0.000426,24.982197,-1.7627,0.167,9.21634,9.21634
1378.00,9.21550,25.085605,0.000427,24.982122,-1.7629,0.167,9.21659,9.21659
1379.00,9.21551,25.085634,0.000426,24.982103,-1.7632,0.167,9.21671,9.21671
1380.00,9.21566,25.085702,0.000425,24.982080,-1.7634,0.167,9.21605,9.21605
1381.00,9.21584,25.085775,0.000429,24.982078,-1.7638,0.167,9.21579,9.21579
1382.00,9.21582,25.085810,0.000429,24.982086,-1.7641,0.167,9.21575,9.21575
1383.00,9.21575,25.085784,0.000428,24.982081,-1.7643,0.167,9.21580,9.21580
1384.00,9.21589,25.085804,0.000430,24.982067,-1.7644,0.167,9.21585,9.21585
1385.00,9.21610,25.085739,0.000429,24.982078,-1.7646,0.167,9.21653,9.21653
1386.00,9.21624,25.085731,0.000428,24.982128,-1.7649,0.167,9.21644,9.21644
1387.00,9.21640,25.085686,0.000425,24.982063,-1.7653,0.167,9.21578,9.21578
1388.00,9.21625,25.085759,0.000428,24.982092,-1.7656,0.168,9.21464,9.21464
1389.00,9.21572,25.085762,0.000425,24.982084,-1.7659,0.168,9.21317,9.21317
1390.00,9.21532,25.085927,0.000427,24.982094,-1.7661,0.168,9.21208,9.21208
1391.00,9.21516,25.086021,0.000429,24.982066,-1.7662,0.168,9.21243,9.21243
1392.00,9.21510,25.086079,0.000430,24.982065,-1.7665,0.168,9.21231,9.21231
1393.00,9.21505,25.086075,0.000428,24.982041,-1.7668,0.168,9.21314,9.21314
1394.00,9.21496,25.086140,0.000432,24.982111,-1.7672,0.168,9.21517,9.21517
1395.00,9.21526,25.086123,0.000431,24.982133,-1.7675,0.168,9.21670,9.21670
1396.00,9.21525,25.086201,0.000430,24.982183,-1.7678,0.168,9.21706,9.21706
1397.00,9.21526,25.086256,0.000432,24.982188,-1.7681,0.168,9.21793,9.21793
1398.00,9.21535,25.086343,0.000433,24.982205,-1.7681,0.168,9.21752,9.21752
1399.00,9.21525,25.086413,0.000433,24.982217,-1.7682,0.168,9.21586,9.21586
1400.00,9.21513,25.086446,0.000436,24.982232,-1.7683,0.168,9.21389,9.21389
1401.00,9.21474,25.086435,0.000435,24.982220,-1.7684,0.168,9.21238,9.21238
1402.00,9.21447,25.086425,0.000433,24.982233,-1.7685,0.168,9.21095,9.21095
1403.00,9.21413,25.086475,0.000431,24.982261,-1.7688,0.168,9.20977,9.20977
1404.00,9.21385,25.086459,0.000434,24.982201,-1.7689,0.168,9.20776,9.20776
1405.00,9.21398,25.086485,0.000431,24.982133,-1.7690,0.169,9.20407,9.20407
1406.00,9.21453,25.086555,0.000431,24.982110,-1.7692,0.169,9.19677,9.19677
1407.00,9.21463,25.086659,0.000431,24.982131,-1.7693,0.169,9.18677,9.18677
1408.00,9.21405,25.086775,0.000433,24.982152,-1.7694,0.169,9.17565,9.17565
1409.00,9.21237,25.086867,0.000428,24.982154,-1.7698,0.169,9.16473,9.16473
1410.00,9.21036,25.086924,0.000426,24.982152,-1.7702,0.169,9.15648,9.15648
1411.00,9.20945,25.086947,0.000425,24.982127,-1.7705,0.169,9.15209,9.15209
@10,2.0001,4.0, 1410.099 
1412.00,9.20969,25.087009,0.000427,24.982092,-1.7709,0.169,9.15067,9.15067
1413.00,9.20724,25.087024,0.000427,24.982071,-1.7712,0.169,9.15154,9.15154
1414.00,9.20196,25.087107,0.000427,24.982098,-1.7712,0.169,9.15376,9.15376
1415.00,9.19055,25.087155,0.000429,24.982112,-1.7715,0.169,9.15566,9.15566
1416.00,9.17333,25.087193,0.000426,24.982158,-1.7717,0.169,9.15664,9.15664
1417.00,9.16071,25.087280,0.000422,24.982213,-1.7718,0.169,9.15752,9.15752
1418.00,9.15168,25.087368,0.000421,24.982221,-1.7719,0.170,9.15861,9.15861
1419.00,9.14749,25.087336,0.000423,24.982184,-1.7723,0.170,9.15960,9.15960
1420.00,9.14927,25.087301,0.000426,24.982157,-1.7726,0.170,9.16122,9.16122
1421.00,9.15148,25.087296,0.000432,24.982079,-1.7728,0.170,9.16300,9.16300
1422.00,9.15374,25.087309,0.000434,24.982098,-1.7731,0.169,9.16466,9.16466
1423.00,9.15586,25.087238,0.000432,24.982106,-1.7736,0.170,9.16574,9.16574
1424.00,9.15855,25.087158,0.000428,24.982046,-1.7739,0.170,9.16675,9.16675
1425.00,9.15828,25.087264,0.000424,24.982090,-1.7743,0.170,9.16752,9.16752
1426.00,9.15624,25.087340,0.000424,24.982198,-1.7747,0.170,9.17017,9.17017
1427.00,9.15811,25.087301,0.000427,24.982150,-1.7750,0.170,9.17310,9.17310
1428.00,9.16115,25.087366,0.000429,24.982173,-1.7752,0.170,9.17634,9.17634
1429.00,9.16379,25.087436,0.000433,24.982149,-1.7754,0.170,9.17933,9.17933
1430.00,9.16511,25.087414,0.000436,24.982150,-1.7757,0.170,9.18287,9.18287
1431.00,9.16606,25.087336,0.000430,24.982043,-1.7759,0.170,9.18540,9.18540
1432.00,9.16634,25.087395,0.000427,24.982035,-1.7761,0.170,9.18835,9.18835
1433.00,9.16742,25.087322,0.000426,24.981940,-1.7763,0.170,9.19093,9.19093
1434.00,9.16982,25.087419,0.000421,24.982032,-1.7766,0.170,9.19351,9.19351
1435.00,9.17299,25.087458,0.000417,24.981985,-1.7767,0.171,9.19541,9.19541
1436.00,9.17656,25.087571,0.000418,24.982028,-1.7769,0.171,9.19652,9.19652
1437.00,9.17928,25.087601,0.000418,24.982039,-1.7771,0.171,9.19771,9.19771
1438.00,9.18230,25.087698,0.000421,24.982069,-1.7774,0.171,9.19860,9.19860
1439.00,9.18548,25.087788,0.000425,24.982102,-1.7776,0.171,9.19913,9.19913
1440.00,9.18845,25.087873,0.000430,24.982182,-1.7779,0.171,9.20040,9.20040
1441.00,9.19062,25.087878,0.000436,24.982205,-1.7783,0.171,9.20202,9.20202
1442.00,9.19220,25.087923,0.000436,24.982213,-1.7787,0.171,9.20331,9.20331
1443.00,9.19373,25.087902,0.000433,24.982169,-1.7790,0.171,9.20554,9.20554
1444.00,9.19492,25.087863,0.000432,24.982106,-1.7793,0.171,9.20836,9.20836
1445.00,9.19648,25.087838,0.000425,24.982061,-1.7797,0.171,9.20873,9.20873
1446.00,9.19825,25.087864,0.000423,24.982030,-1.7798,0.171,9.20977,9.20977
1447.00,9.19943,25.087824,0.000421,24.982022,-1.7798,0.171,9.21043,9.21043
1448.00,9.20120,25.087900,0.000421,24.982073,-1.7801,0.171,9.20978,9.20978
1449.00,9.20273,25.087952,0.000420,24.982109,-1.7803,0.172,9.20910,9.20910
1450.00,9.20385,25.088036,0.000423,24.982136,-1.7804,0.172,9.20985,9.20985
1451.00,9.20497,25.088067,0.000422,24.982169,-1.7807,0.172,9.20979,9.20979
1452.00,9.20587,25.088152,0.000426,24.982170,-1.7810,0.172,9.20963,9.20963
1453.00,9.20663,25.088203,0.000427,24.982167,-1.7813,0.172,9.20963,9.20963
1454.00,9.20705,25.088269,0.000429,24.982156,-1.7816,0.172,9.20989,9.20989
1455.00,9.20734,25.088301,0.000428,24.982140,-1.7820,0.172,9.21014,9.21014
1456.00,9.20779,25.088387,0.000427,24.982154,-1.7823,0.172,9.21118,9.21118
1457.00,9.20854,25.088415,0.000423,24.982168,-1.7826,0.172,9.21201,9.21201
1458.00,9.20919,25.088430,0.000424,24.982186,-1.7827,0.172,9.21325,9.21325
1459.00,9.20983,25.088382,0.000426,24.982099,-1.7829,0.172,9.21319,9.21319
1460.00,9.21030,25.088452,0.000430,24.982134,-1.7831,0.172,9.21299,9.21299
1461.00,9.21062,25.088411,0.000428,24.982058,-1.7833,0.172,9.21272,9.21272
1462.00,9.21098,25.088439,0.000428,24.981976,-1.7835,0.172,9.21250,9.21250
1463.00,9.21110,25.088579,0.000428,24.982067,-1.7838,0.172,9.21223,9.21223
1464.00,9.21127,25.088704,0.000430,24.982179,-1.7840,0.172,9.21253,9.21253
1465.00,9.21139,25.088761,0.000430,24.982145,-1.7842,0.172,9.21251,9.21251
1466.00,9.21144,25.088897,0.000433,24.982143,-1.7842,0.172,9.21196,9.21196
1467.00,9.21145,25.089017,0.000429,24.982227,-1.7845,0.173,9.21228,9.21228
1468.00,9.21169,25.089036,0.000427,24.982125,-1.7847,0.173,9.21209,9.21209
1469.00,9.21194,25.089053,0.000428,24.982030,-1.7846,0.173,9.21304,9.21304
1470.00,9.21226,25.089042,0.000426,24.981975,-1.7847,0.173,9.21373,9.21373
1471.00,9.21246,25.089091,0.000422,24.982016,-1.7851,0.173,9.21366,9.21366
1472.00,9.21238,25.089173,0.000426,24.982053,-1.7853,0.173,9.21244,9.21244
1473.00,9.21233,25.089259,0.000430,24.982143,-1.7855,0.173,9.21143,9.21143
1474.00,9.21224,25.089312,0.000428,24.982255,-1.7860,0.173,9.20931,9.20931
1475.00,9.21211,25.089411,0.000432,24.982341,-1.7865,0.173,9.20901,9.20901
1476.00,9.21203,25.089396,0.000435,24.982360,-1.7867,0.173,9.20975,9.20975
1477.00,9.21191,25.089342,0.000434,24.982288,-1.7870,0.173,9.21052,9.21052
1478.00,9.21182,25.089307,0.000430,24.982229,-1.7874,0.173,9.21197,9.21197
1479.00,9.21191,25.089268,0.000427,24.982143,-1.7877,0.173,9.21390,9.21390
1480.00,9.21171,25.089273,0.000425,24.982194,-1.7878,0.173,9.21477,9.21477
1481.00,9.21163,25.089284,0.000424,24.982191,-1.7880,0.173,9.21453,9.21453
1482.00,9.21209,25.089305,0.000424,24.982184,-1.7882,0.174,9.21393,9.21393
1483.00,9.21246,25.089311,0.000426,24.982138,-1.7883,0.174,9.21293,9.21293
1484.00,9.21257,25.089360,0.000428,24.982124,-1.7885,0.174,9.21216,9.21216
1485.00,9.21244,25.089339,0.000425,24.982020,-1.7888,0.174,9.21123,9.21123
1486.00,9.21215,25.089404,0.000426,24.982016,-1.7891,0.174,9.21090,9.21090
1487.00,9.21209,25.089413,0.000427,24.982014,-1.7895,0.174,9.21151,9.21151
1488.00,9.21203,25.089472,0.000425,24.982063,-1.7900,0.174,9.21195,9.21195
1489.00,9.21178,25.089534,0.000425,24.982068,-1.7902,0.174,9.21124,9.21124
1490.00,9.21202,25.089642,0.000429,24.982121,-1.7904,0.174,9.21180,9.21180
1491.00,9.21270,25.089712,0.000426,24.982144,-1.7905,0.174,9.21304,9.21304
1492.00,9.21252,25.089804,0.000426,24.982143,-1.7907,0.174,9.21294,9.21294
1493.00,9.21274,25.089887,0.000430,24.982180,-1.7908,0.174,9.21305,9.21305
1494.00,9.21279,25.089989,0.000428,24.982258,-1.7910,0.174,9.21302,9.21302
1495.00,9.21242,25.090038,0.000426,24.982219,-1.7913,0.174,9.21157,9.21157
1496.00,9.21231,25.090041,0.000429,24.982156,-1.7915,0.174,9.21043,9.21043
1497.00,9.21217,25.090124,0.000431,24.982236,-1.7918,0.174,9.21034,9.21034
1498.00,9.21197,25.090033,0.000431,24.982137,-1.7921,0.174,9.21073,9.21073
1499.00,9.21153,25.090001,0.000431,24.982113,-1.7924,0.174,9.21165,9.21165
1500.00,9.21160,25.089963,0.000432,24.982169,-1.7929,0.174,9.21251,9.21251
1501.00,9.21188,25.089969,0.000433,24.982234,-1.7934,0.174,9.21256,9.21256
1502.00,9.21191,25.089921,0.000428,24.982181,-1.7937,0.174,9.21297,9.21297
1503.00,9.21207,25.090051,0.000428,24.982227,-1.7941,0.174,9.21283,9.21283
1504.00,9.21207,25.090055,0.000426,24.982172,-1.7942,0.175,9.21317,9.21317
1505.00,9.21219,25.090083,0.000425,24.982131,-1.7941,0.175,9.21437,9.21437
1506.00,9.21224,25.090091,0.000420,24.982029,-1.7941,0.175,9.21522,9.21522
1507.00,9.21268,25.090180,0.000421,24.982026,-1.7942,0.175,9.21539,9.21539
1508.00,9.21307,25.090282,0.000426,24.982115,-1.7944,0.175,9.21488,9.21488
1509.00,9.21296,25.090361,0.000426,24.982147,-1.7947,0.175,9.21393,9.21393
1510.00,9.21288,25.090478,0.000429,24.982162,-1.7951,0.175,9.21268,9.21268
1511.00,9.21268,25.090521,0.000431,24.982186,-1.7954,0.175,9.21202,9.21202
1512.00,9.21252,25.090484,0.000434,24.982197,-1.7959,0.175,9.21112,9.21112
1513.00,9.21233,25.090430,0.000433,24.982133,-1.7962,0.175,9.21062,9.21062
1514.00,9.21243,25.090414,0.000434,24.982176,-1.7963,0.175,9.21145,9.21145
1515.00,9.21282,25.090406,0.000431,24.982198,-1.7965,0.175,9.21124,9.21124
1516.00,9.21281,25.090467,0.000430,24.982212,-1.7966,0.175,9.21045,9.21045
1517.00,9.21286,25.090577,0.000430,24.982297,-1.7968,0.175,9.20977,9.20977
1518.00,9.21270,25.090577,0.000426,24.982270,-1.7971,0.176,9.21035,9.21035
1519.00,9.21223,25.090610,0.000426,24.982215,-1.7974,0.176,9.20896,9.20896
1520.00,9.21185,25.090607,0.000426,24.982142,-1.7980,0.176,9.20859,9.20859
1521.00,9.21175,25.090715,0.000428,24.982190,-1.7987,0.176,9.20966,9.20966
1522.00,9.21187,25.090664,0.000425,24.982045,-1.7992,0.176,9.21096,9.21096
1523.00,9.21167,25.090733,0.000426,24.982062,-1.7995,0.176,9.20994,9.20994
1524.00,9.21123,25.090831,0.000429,24.982133,-1.7998,0.176,9.20988,9.20988
1525.00,9.21062,25.090892,0.000431,24.982160,-1.7998,0.176,9.21061,9.21061
1526.00,9.21022,25.090845,0.000430,24.982142,-1.7999,0.176,9.20882,9.20882
1527.00,9.21002,25.090889,0.000429,24.982206,-1.8000,0.176,9.20765,9.20765
1528.00,9.20990,25.090952,0.000427,24.982244,-1.8003,0.176,9.20816,9.20816
1529.00,9.20968,25.090922,0.000424,24.982121,-1.8007,0.176,9.20850,9.20850
1530.00,9.20960,25.090929,0.000421,24.982108,-1.8011,0.176,9.20811,9.20811
1531.00,9.20933,25.090920,0.000418,24.982011,-1.8014,0.176,9.20988,9.20988
1532.00,9.20902,25.090965,0.000418,24.981980,-1.8015,0.176,9.21078,9.21078
1533.00,9.20905,25.090918,0.000419,24.981907,-1.8015,0.176,9.21139,9.21139
1534.00,9.20943,25.090953,0.000419,24.981971,-1.8015,0.176,9.21207,9.21207
1535.00,9.20975,25.090980,0.000419,24.981951,-1.8019,0.177,9.21220,9.21220
1536.00,9.20989,25.091016,0.000422,24.982037,-1.8022,0.177,9.21079,9.21079
1537.00,9.20988,25.091037,0.000423,24.982066,-1.8026,0.177,9.20989,9.20989
1538.00,9.20979,25.091070,0.000424,24.982104,-1.8029,0.177,9.20968,9.20968
1539.00,9.20994,25.091092,0.000426,24.982106,-1.8032,0.177,9.20912,9.20912
1540.00,9.20991,25.091146,0.000428,24.982126,-1.8032,0.177,9.20974,9.20974
1541.00,9.21010,25.091192,0.000427,24.982106,-1.8034,0.177,9.21090,9.21090
1542.00,9.21001,25.091233,0.000426,24.982121,-1.8037,0.177,9.21133,9.21133
1543.00,9.20990,25.091298,0.000426,24.982118,-1.8039,0.177,9.21076,9.21076
1544.00,9.21011,25.091391,0.000425,24.982127,-1.8042,0.177,9.21117,9.21117
1545.00,9.21029,25.091375,0.000425,24.982072,-1.8044,0.177,9.21079,9.21079
1546.00,9.21047,25.091481,0.000426,24.982114,-1.8046,0.177,9.21037,9.21037
1547.00,9.21059,25.091521,0.000426,24.982076,-1.8048,0.177,9.21089,9.21089
1548.00,9.21084,25.091567,0.000425,24.982075,-1.8050,0.177,9.21117,9.21117
1549.00,9.21088,25.091585,0.000425,24.981996,-1.8052,0.177,9.21121,9.21121
1550.00,9.21094,25.091653,0.000429,24.982017,-1.8055,0.177,9.21126,9.21126
1551.00,9.21076,25.091652,0.000427,24.981990,-1.8055,0.177,9.21132,9.21132
1552.00,9.21070,25.091722,0.000428,24.981982,-1.8058,0.177,9.21107,9.21107
1553.00,9.21065,25.091763,0.000432,24.981997,-1.8062,0.177,9.21097,9.21097
1554.00,9.21078,25.091772,0.000432,24.982039,-1.8066,0.177,9.20918,9.20918
1555.00,9.21109,25.091838,0.000426,24.982047,-1.8068,0.177,9.20583,9.20583
1556.00,9.21109,25.091916,0.000424,24.982068,-1.8074,0.178,9.19969,9.19969
1557.00,9.21090,25.091959,0.000423,24.982070,-1.8075,0.178,9.19192,9.19192
1558.00,9.21129,25.091993,0.000417,24.982000,-1.8075,0.178,9.18269,9.18269
1559.00,9.21122,25.092064,0.000414,24.982042,-1.8076,0.179,9.17541,9.17541
1560.00,9.21128,25.092091,0.000418,24.982059,-1.8078,0.179,9.16903,9.16903
1561.00,9.21105,25.092093,0.000422,24.982027,-1.8079,0.178,9.16559,9.16559
@11,2.0001,4.0, 1560.144 
1562.00,9.21056,25.092169,0.000425,24.982063,-1.8082,0.178,9.16415,9.16415
1563.00,9.20828,25.092320,0.000430,24.982167,-1.8087,0.178,9.16512,9.16512
1564.00,9.20257,25.092381,0.000432,24.982157,-1.8092,0.178,9.16555,9.16555
1565.00,9.19526,25.092433,0.000433,24.982165,-1.8097,0.178,9.16724,9.16724
1566.00,9.18069,25.092466,0.000432,24.982164,-1.8101,0.178,9.16871,9.16871
1567.00,9.17224,25.092470,0.000433,24.982140,-1.8103,0.178,9.16962,9.16962
1568.00,9.16390,25.092416,0.000432,24.982078,-1.8106,0.178,9.16978,9.16978
1569.00,9.16422,25.092408,0.000431,24.982061,-1.8108,0.179,9.16985,9.16985
1570.00,9.16407,25.092417,0.000429,24.982065,-1.8108,0.179,9.16977,9.16977
1571.00,9.16472,25.092491,0.000429,24.982100,-1.8109,0.179,9.17058,9.17058
1572.00,9.16548,25.092528,0.000426,24.982111,-1.8111,0.179,9.17180,9.17180
1573.00,9.16725,25.092525,0.000425,24.982104,-1.8113,0.179,9.17340,9.17340
1574.00,9.16827,25.092594,0.000425,24.982150,-1.8115,0.179,9.17479,9.17479
1575.00,9.16869,25.092679,0.000424,24.982190,-1.8117,0.179,9.17613,9.17613
1576.00,9.16924,25.092701,0.000425,24.982206,-1.8120,0.179,9.17739,9.17739
1577.00,9.16984,25.092747,0.000427,24.982235,-1.8122,0.179,9.17961,9.17961
1578.00,9.17050,25.092791,0.000426,24.982172,-1.8124,0.179,9.18199,9.18199
1579.00,9.17120,25.092819,0.000425,24.982140,-1.8126,0.179,9.18481,9.18481
1580.00,9.17199,25.092740,0.000425,24.982076,-1.8127,0.179,9.18764,9.18764
1581.00,9.17310,25.092680,0.000423,24.981975,-1.8131,0.179,9.18974,9.18974
1582.00,9.17457,25.092662,0.000422,24.981922,-1.8136,0.179,9.19057,9.19057
1583.00,9.17666,25.092687,0.000421,24.981978,-1.8140,0.179,9.19212,9.19212
1584.00,9.17873,25.092675,0.000422,24.981916,-1.8145,0.179,9.19391,9.19391
1585.00,9.18035,25.092789,0.000425,24.981930,-1.8150,0.179,9.19556,9.19556
1586.00,9.18215,25.092853,0.000426,24.981924,-1.8155,0.180,9.19739,9.19739
1587.00,9.18438,25.092958,0.000427,24.981951,-1.8159,0.180,9.19935,9.19935
1588.00,9.18604,25.092990,0.000429,24.981962,-1.8162,0.180,9.20053,9.20053
1589.00,9.18811,25.093116,0.000431,24.982070,-1.8166,0.180,9.20112,9.20112
1590.00,9.18988,25.093193,0.000431,24.982148,-1.8169,0.180,9.20232,9.20232
1591.00,9.19186,25.093309,0.000432,24.982212,-1.8170,0.180,9.20319,9.20319
1592.00,9.19410,25.093373,0.000428,24.982252,-1.8172,0.180,9.20415,9.20415
1593.00,9.19566,25.093487,0.000426,24.982261,-1.8175,0.180,9.20524,9.20524
1594.00,9.19686,25.093477,0.000427,24.982202,-1.8177,0.180,9.20580,9.20580
1595.00,9.19814,25.093409,0.000427,24.982037,-1.8179,0.180,9.20478,9.20478
1596.00,9.19920,25.093430,0.000430,24.982084,-1.8181,0.180,9.20411,9.20411
1597.00,9.19966,25.093320,0.000432,24.981978,-1.8184,0.180,9.20312,9.20312
1598.00,9.19998,25.093283,0.000432,24.981946,-1.8187,0.180,9.20212,9.20212
1599.00,9.20052,25.093260,0.000427,24.981928,-1.8190,0.180,9.20216,9.20216
1600.00,9.20116,25.093329,0.000424,24.981981,-1.8195,0.181,9.20298,9.20298
1601.00,9.20169,25.093326,0.000420,24.981896,-1.8199,0.181,9.20338,9.20338
1602.00,9.20244,25.093409,0.000421,24.981962,-1.8202,0.181,9.20460,9.20460
1603.00,9.20308,25.093506,0.000425,24.982044,-1.8202,0.181,9.20553,9.20553
1604.00,9.20355,25.093583,0.000429,24.982067,-1.8203,0.181,9.20598,9.20598
1605.00,9.20392,25.093654,0.000430,24.982114,-1.8204,0.181,9.20631,9.20631
1606.00,9.20426,25.093712,0.000432,24.982173,-1.8207,0.181,9.20726,9.20726
1607.00,9.20479,25.093765,0.000432,24.982189,-1.8212,0.181,9.20850,9.20850
1608.00,9.20524,25.093796,0.000428,24.982192,-1.8218,0.181,9.20926,9.20926
1609.00,9.20572,25.093918,0.000430,24.982285,-1.8223,0.181,9.20972,9.20972
1610.00,9.20611,25.093937,0.000427,24.982267,-1.8228,0.181,9.21097,9.21097
1611.00,9.20650,25.094005,0.000425,24.982216,-1.8231,0.181,9.21194,9.21194
1612.00,9.20678,25.094112,0.000426,24.982162,-1.8233,0.181,9.21110,9.21110
1613.00,9.20685,25.094145,0.000425,24.982093,-1.8232,0.181,9.21050,9.21050
1614.00,9.20703,25.094095,0.000422,24.981985,-1.8233,0.181,9.21016,9.21016
1615.00,9.20767,25.094132,0.000425,24.982041,-1.8234,0.181,9.20856,9.20856
1616.00,9.20835,25.094169,0.000426,24.982122,-1.8236,0.181,9.20743,9.20743
1617.00,9.20822,25.094206,0.000430,24.982238,-1.8239,0.181,9.20747,9.20747
1618.00,9.20819,25.094249,0.000428,24.982263,-1.8243,0.181,9.20724,9.20724
1619.00,9.20825,25.094336,0.000430,24.982308,-1.8249,0.181,9.20775,9.20775
1620.00,9.20861,25.094352,0.000430,24.982236,-1.8252,0.181,9.20830,9.20830
1621.00,9.20896,25.094358,0.000428,24.982179,-1.8258,0.182,9.20881,9.20881
1622.00,9.20914,25.094317,0.000426,24.982081,-1.8262,0.182,9.20893,9.20893
1623.00,9.20920,25.094353,0.000430,24.982059,-1.8265,0.182,9.20920,9.20920
1624.00,9.20909,25.094420,0.000428,24.982094,-1.8267,0.182,9.20799,9.20799
1625.00,9.20887,25.094438,0.000426,24.982105,-1.8269,0.182,9.20752,9.20752
1626.00,9.20882,25.094505,0.000428,24.982137,-1.8268,0.182,9.20703,9.20703
1627.00,9.20873,25.094658,0.000429,24.982215,-1.8267,0.182,9.20669,9.20669
1628.00,9.20834,25.094760,0.000430,24.982281,-1.8267,0.182,9.20591,9.20591
1629.00,9.20814,25.094738,0.000427,24.982230,-1.8269,0.182,9.20612,9.20612
1630.00,9.20784,25.094761,0.000428,24.982203,-1.8272,0.182,9.20628,9.20628
1631.00,9.20746,25.094769,0.000430,24.982149,-1.8275,0.182,9.20612,9.20612
1632.00,9.20727,25.094673,0.000431,24.982052,-1.8280,0.182,9.20624,9.20624
1633.00,9.20726,25.094587,0.000430,24.982007,-1.8284,0.182,9.20731,9.20731
1634.00,9.20743,25.094641,0.000433,24.981999,-1.8287,0.182,9.20833,9.20833
1635.00,9.20765,25.094734,0.000436,24.982049,-1.8288,0.182,9.20886,9.20886
1636.00,9.20785,25.094775,0.000433,24.982042,-1.8289,0.182,9.20969,9.20969
1637.00,9.20784,25.094806,0.000430,24.982050,-1.8291,0.182,9.20931,9.20931
1638.00,9.20784,25.094900,0.000427,24.982019,-1.8293,0.183,9.20886,9.20886
1639.00,9.20770,25.094935,0.000426,24.982035,-1.8296,0.183,9.20785,9.20785
1640.00,9.20752,25.094945,0.000424,24.981968,-1.8298,0.183,9.20726,9.20726
1641.00,9.20738,25.094996,0.000423,24.982007,-1.8301,0.183,9.20606,9.20606
1642.00,9.20704,25.095112,0.000428,24.982030,-1.8303,0.183,9.20536,9.20536
1643.00,9.20680,25.095163,0.000431,24.982080,-1.8304,0.183,9.20482,9.20482
1644.00,9.20670,25.095125,0.000432,24.982011,-1.8306,0.183,9.20466,9.20466
1645.00,9.20677,25.095214,0.000433,24.982076,-1.8308,0.183,9.20476,9.20476
1646.00,9.20671,25.095213,0.000434,24.982080,-1.8310,0.183,9.20579,9.20579
1647.00,9.20683,25.095231,0.000432,24.982153,-1.8314,0.183,9.20717,9.20717
1648.00,9.20715,25.095211,0.000429,24.982133,-1.8320,0.183,9.20813,9.20813
1649.00,9.20738,25.095263,0.000431,24.982186,-1.8324,0.183,9.20921,9.20921
1650.00,9.20760,25.095312,0.000431,24.982229,-1.8329,0.183,9.20954,9.20954
1651.00,9.20766,25.095430,0.000430,24.982263,-1.8333,0.183,9.20938,9.20938
1652.00,9.20768,25.095459,0.000430,24.982170,-1.8335,0.183,9.20875,9.20875
1653.00,9.20752,25.095513,0.000430,24.982197,-1.8336,0.183,9.20819,9.20819
1654.00,9.20731,25.095579,0.000431,24.982217,-1.8337,0.183,9.20774,9.20774
1655.00,9.20705,25.095574,0.000435,24.982188,-1.8339,0.183,9.20727,9.20727
1656.00,9.20704,25.095558,0.000436,24.982200,-1.8342,0.183,9.20697,9.20697
1657.00,9.20705,25.095539,0.000437,24.982233,-1.8345,0.183,9.20699,9.20699
1658.00,9.20701,25.095591,0.000435,24.982244,-1.8349,0.183,9.20670,9.20670
1659.00,9.20692,25.095644,0.000432,24.982256,-1.8352,0.184,9.20616,9.20616
1660.00,9.20703,25.095668,0.000432,24.982254,-1.8355,0.184,9.20676,9.20676
1661.00,9.20712,25.095664,0.000432,24.982190,-1.8356,0.184,9.20684,9.20684
1662.00,9.20735,25.095786,0.000432,24.982233,-1.8359,0.184,9.20698,9.20698
1663.00,9.20767,25.095733,0.000431,24.982154,-1.8359,0.184,9.20850,9.20850
1664.00,9.20804,25.095735,0.000427,24.982099,-1.8358,0.184,9.20956,9.20956
1665.00,9.20821,25.095820,0.000423,24.982078,-1.8358,0.184,9.20939,9.20939
1666.00,9.20817,25.095956,0.000425,24.982138,-1.8359,0.184,9.20896,9.20896
1667.00,9.20788,25.095979,0.000425,24.982158,-1.8359,0.185,9.20815,9.20815
1668.00,9.20761,25.096115,0.000426,24.982212,-1.8361,0.185,9.20687,9.20687
1669.00,9.20752,25.096188,0.000430,24.982250,-1.8366,0.184,9.20634,9.20634
1670.00,9.20738,25.096185,0.000434,24.982228,-1.8371,0.184,9.20612,9.20612
1671.00,9.20735,25.096167,0.000427,24.982194,-1.8375,0.185,9.20647,9.20647
1672.00,9.20736,25.096191,0.000426,24.982121,-1.8380,0.185,9.20750,9.20750
1673.00,9.20743,25.096243,0.000430,24.982130,-1.8384,0.185,9.20766,9.20766
1674.00,9.20749,25.096266,0.000432,24.982137,-1.8387,0.185,9.20664,9.20664
1675.00,9.20754,25.096315,0.000428,24.982185,-1.8390,0.185,9.20512,9.20512
1676.00,9.20730,25.096300,0.000431,24.982141,-1.8393,0.185,9.20313,9.20313
1677.00,9.20645,25.096308,0.000429,24.982168,-1.8395,0.185,9.20086,9.20086
1678.00,9.20574,25.096255,0.000425,24.982128,-1.8398,0.185,9.19958,9.19958
1679.00,9.20565,25.096260,0.000423,24.982101,-1.8402,0.185,9.19964,9.19964
1680.00,9.20536,25.096303,0.000423,24.982086,-1.8404,0.185,9.20034,9.20034
1681.00,9.20474,25.096336,0.000423,24.982086,-1.8404,0.185,9.20121,9.20121
1682.00,9.20402,25.096422,0.000424,24.982083,-1.8407,0.185,9.20208,9.20208
1683.00,9.20380,25.096474,0.000424,24.982096,-1.8408,0.185,9.20261,9.20261
1684.00,9.20329,25.096499,0.000424,24.982108,-1.8409,0.185,9.20284,9.20284
1685.00,9.20309,25.096466,0.000423,24.982076,-1.8412,0.186,9.20307,9.20307
1686.00,9.20296,25.096489,0.000427,24.982105,-1.8417,0.185,9.20450,9.20450
1687.00,9.20300,25.096449,0.000427,24.982059,-1.8420,0.185,9.20639,9.20639
1688.00,9.20334,25.096460,0.000430,24.982000,-1.8424,0.185,9.20806,9.20806
1689.00,9.20407,25.096514,0.000430,24.981975,-1.8427,0.185,9.20950,9.20950
1690.00,9.20471,25.096607,0.000431,24.982029,-1.8431,0.185,9.21066,9.21066
1691.00,9.20486,25.096663,0.000428,24.982021,-1.8432,0.186,9.21089,9.21089
1692.00,9.20485,25.096720,0.000428,24.982063,-1.8434,0.186,9.21057,9.21057
1693.00,9.20482,25.096772,0.000425,24.982183,-1.8437,0.186,9.21027,9.21027
1694.00,9.20556,25.096728,0.000427,24.982194,-1.8438,0.186,9.20976,9.20976
1695.00,9.20654,25.096679,0.000425,24.982126,-1.8439,0.186,9.20939,9.20939
1696.00,9.20709,25.096668,0.000424,24.982076,-1.8442,0.186,9.20870,9.20870
1697.00,9.20747,25.096680,0.000422,24.982064,-1.8445,0.186,9.20763,9.20763
1698.00,9.20756,25.096715,0.000424,24.982005,-1.8450,0.186,9.20700,9.20700
1699.00,9.20735,25.096833,0.000425,24.982048,-1.8456,0.186,9.20614,9.20614
1700.00,9.20714,25.096889,0.000426,24.982139,-1.8461,0.186,9.20535,9.20535
1701.00,9.20715,25.096970,0.000427,24.982178,-1.8463,0.186,9.20500,9.20500
1702.00,9.20749,25.096952,0.000427,24.982171,-1.8464,0.186,9.20582,9.20582
1703.00,9.20797,25.096996,0.000425,24.982257,-1.8465,0.186,9.20460,9.20460
1704.00,9.20828,25.096988,0.000421,24.982256,-1.8465,0.186,9.20330,9.20330
1705.00,9.20793,25.097055,0.000422,24.982210,-1.8467,0.186,9.20058,9.20058
1706.00,9.20741,25.097117,0.000424,24.982233,-1.8468,0.186,9.19559,9.19559
1707.00,9.20684,25.097273,0.000426,24.982268,-1.8471,0.186,9.18830,9.18830
1708.00,9.20618,25.097355,0.000427,24.982218,-1.8473,0.186,9.18141,9.18141
1709.00,9.20556,25.097445,0.000425,24.982166,-1.8474,0.187,9.17499,9.17499
1710.00,9.20552,25.097446,0.000424,24.982123,-1.8475,0.187,9.17022,9.17022
1711.00,9.20636,25.097502,0.000424,24.982139,-1.8476,0.187,9.16821,9.16821
@12,2.0001,4.0, 1710.07699999999 
1712.00,9.20772,25.097488,0.000424,24.982114,-1.8480,0.187,9.16843,9.16843
1713.00,9.20097,25.097481,0.000422,24.982038,-1.8483,0.187,9.16881,9.16881
1714.00,9.19749,25.097472,0.000425,24.981985,-1.8485,0.187,9.16987,9.16987
1715.00,9.19084,25.097499,0.000422,24.981988,-1.8488,0.187,9.17164,9.17164
1716.00,9.18042,25.097478,0.000420,24.981961,-1.8491,0.187,9.17356,9.17356
1717.00,9.17192,25.097544,0.000417,24.981948,-1.8495,0.187,9.17476,9.17476
1718.00,9.16709,25.097571,0.000417,24.981955,-1.8498,0.188,9.17606,9.17606
1719.00,9.16663,25.097686,0.000418,24.982073,-1.8503,0.188,9.17723,9.17723
1720.00,9.16832,25.097755,0.000421,24.982083,-1.8508,0.188,9.17790,9.17790
1721.00,9.16896,25.097822,0.000425,24.982093,-1.8511,0.188,9.17854,9.17854
1722.00,9.17076,25.097833,0.000429,24.982108,-1.8511,0.188,9.17896,9.17896
1723.00,9.17226,25.097867,0.000430,24.982111,-1.8512,0.188,9.18050,9.18050
1724.00,9.17381,25.097879,0.000431,24.982059,-1.8512,0.188,9.18146,9.18146
1725.00,9.17478,25.097934,0.000431,24.982090,-1.8512,0.188,9.18196,9.18196
1726.00,9.17521,25.098013,0.000430,24.982095,-1.8513,0.188,9.18228,9.18228
1727.00,9.17630,25.098052,0.000431,24.982101,-1.8515,0.188,9.18382,9.18382
1728.00,9.17746,25.098103,0.000433,24.982074,-1.8518,0.188,9.18577,9.18577
1729.00,9.17844,25.098112,0.000432,24.982053,-1.8521,0.188,9.18794,9.18794
1730.00,9.17945,25.098183,0.000434,24.982089,-1.8524,0.188,9.18980,9.18980
1731.00,9.18076,25.098147,0.000432,24.981992,-1.8527,0.188,9.19059,9.19059
1732.00,9.18197,25.098202,0.000431,24.981972,-1.8529,0.188,9.19130,9.19130
1733.00,9.18305,25.098371,0.000429,24.982069,-1.8531,0.188,9.19185,9.19185
1734.00,9.18386,25.098486,0.000428,24.982098,-1.8534,0.189,9.19288,9.19288
1735.00,9.18527,25.098506,0.000426,24.982052,-1.8537,0.189,9.19435,9.19435
1736.00,9.18626,25.098569,0.000428,24.982102,-1.8541,0.189,9.19618,9.19618
1737.00,9.18719,25.098602,0.000429,24.982100,-1.8544,0.189,9.19791,9.19791
1738.00,9.18814,25.098490,0.000430,24.981985,-1.8547,0.189,9.19841,9.19841
1739.00,9.18961,25.098494,0.000430,24.982024,-1.8548,0.189,9.19875,9.19875
1740.00,9.19093,25.098510,0.000431,24.982037,-1.8549,0.189,9.19955,9.19955
1741.00,9.19221,25.098553,0.000433,24.982097,-1.8549,0.189,9.19914,9.19914
1742.00,9.19383,25.098548,0.000432,24.982109,-1.8551,0.189,9.19852,9.19852
1743.00,9.19486,25.098541,0.000431,24.982118,-1.8551,0.189,9.19877,9.19877
1744.00,9.19565,25.098534,0.000433,24.982048,-1.8553,0.189,9.19978,9.19978
1745.00,9.19591,25.098523,0.000432,24.982013,-1.8556,0.189,9.20100,9.20100
1746.00,9.19659,25.098494,0.000430,24.981908,-1.8559,0.189,9.20343,9.20343
1747.00,9.19771,25.098557,0.000431,24.981874,-1.8561,0.189,9.20407,9.20407
1748.00,9.19833,25.098669,0.000434,24.981912,-1.8566,0.189,9.20481,9.20481
1749.00,9.19928,25.098672,0.000433,24.981940,-1.8569,0.189,9.20442,9.20442
1750.00,9.20031,25.098710,0.000432,24.981949,-1.8573,0.189,9.20333,9.20333
1751.00,9.20087,25.098786,0.000433,24.982010,-1.8576,0.189,9.20188,9.20188
1752.00,9.20127,25.098800,0.000431,24.982040,-1.8578,0.189,9.20078,9.20078
1753.00,9.20190,25.098821,0.000427,24.982069,-1.8578,0.189,9.19908,9.19908
1754.00,9.20207,25.098916,0.000427,24.982114,-1.8579,0.189,9.19744,9.19744
1755.00,9.20216,25.099010,0.000426,24.982103,-1.8581,0.190,9.19663,9.19663
1756.00,9.20209,25.099069,0.000427,24.982138,-1.8583,0.190,9.19659,9.19659
1757.00,9.20107,25.099156,0.000427,24.982136,-1.8587,0.190,9.19729,9.19729
1758.00,9.20037,25.099248,0.000428,24.982188,-1.8590,0.190,9.19896,9.19896
1759.00,9.20055,25.099319,0.000428,24.982184,-1.8593,0.190,9.20085,9.20085
1760.00,9.20089,25.099393,0.000430,24.982215,-1.8594,0.190,9.20282,9.20282
1761.00,9.20006,25.099420,0.000431,24.982152,-1.8597,0.190,9.20421,9.20421
1762.00,9.19916,25.099388,0.000431,24.982150,-1.8598,0.190,9.20573,9.20573
1763.00,9.19961,25.099367,0.000431,24.982059,-1.8600,0.190,9.20666,9.20666
1764.00,9.20057,25.099466,0.000432,24.982098,-1.8601,0.190,9.20770,9.20770
1765.00,9.20126,25.099483,0.000433,24.982070,-1.8602,0.190,9.20752,9.20752
1766.00,9.20167,25.099473,0.000429,24.982054,-1.8604,0.190,9.20792,9.20792
1767.00,9.20159,25.099535,0.000432,24.982037,-1.8607,0.190,9.20825,9.20825
1768.00,9.20203,25.099586,0.000433,24.982083,-1.8608,0.190,9.20849,9.20849
1769.00,9.20330,25.099535,0.000434,24.982040,-1.8609,0.190,9.20808,9.20808
1770.00,9.20414,25.099582,0.000434,24.982137,-1.8612,0.190,9.20664,9.20664
1771.00,9.20468,25.099729,0.000436,24.982194,-1.8613,0.190,9.20539,9.20539
1772.00,9.20461,25.099821,0.000435,24.982209,-1.8614,0.190,9.20495,9.20495
1773.00,9.20458,25.099875,0.000437,24.982144,-1.8617,0.190,9.20459,9.20459
1774.00,9.20502,25.099888,0.000435,24.982124,-1.8622,0.190,9.20494,9.20494
1775.00,9.20563,25.099886,0.000434,24.982019,-1.8626,0.190,9.20619,9.20619
1776.00,9.20615,25.099866,0.000437,24.982034,-1.8629,0.190,9.20647,9.20647
1777.00,9.20673,25.099884,0.000436,24.982063,-1.8630,0.190,9.20671,9.20671
1778.00,9.20682,25.099865,0.000432,24.982081,-1.8631,0.191,9.20751,9.20751
1779.00,9.20664,25.099903,0.000434,24.982098,-1.8632,0.191,9.20824,9.20824
1780.00,9.20686,25.099963,0.000432,24.982170,-1.8633,0.191,9.20969,9.20969
1781.00,9.20724,25.099954,0.000428,24.982149,-1.8633,0.191,9.21099,9.21099
1782.00,9.20740,25.099987,0.000427,24.982178,-1.8636,0.191,9.21182,9.21182
1783.00,9.20787,25.100037,0.000428,24.982225,-1.8638,0.191,9.21232,9.21232
1784.00,9.20825,25.100047,0.000429,24.982211,-1.8639,0.191,9.21190,9.21190
1785.00,9.20829,25.099985,0.000431,24.982153,-1.8641,0.191,9.21109,9.21109
1786.00,9.20823,25.099996,0.000430,24.982179,-1.8645,0.191,9.21138,9.21138
1787.00,9.20848,25.099921,0.000428,24.982086,-1.8647,0.191,9.21157,9.21157
1788.00,9.20918,25.099890,0.000426,24.982013,-1.8648,0.191,9.21045,9.21045
1789.00,9.20955,25.099890,0.000422,24.981960,-1.8649,0.191,9.20946,9.20946
1790.00,9.20947,25.099992,0.000422,24.982004,-1.8649,0.192,9.20916,9.20916
1791.00,9.20929,25.099961,0.000420,24.981899,-1.8649,0.192,9.20867,9.20867
1792.00,9.20946,25.100026,0.000422,24.981963,-1.8651,0.192,9.20802,9.20802
1793.00,9.20966,25.100116,0.000426,24.982010,-1.8653,0.192,9.20878,9.20878
1794.00,9.20979,25.100121,0.000427,24.982012,-1.8653,0.192,9.20939,9.20939
1795.00,9.21011,25.100092,0.000428,24.981946,-1.8656,0.192,9.20986,9.20986
1796.00,9.21042,25.100234,0.000431,24.982084,-1.8659,0.192,9.20947,9.20947
1797.00,9.21020,25.100299,0.000431,24.982081,-1.8659,0.192,9.20877,9.20877
1798.00,9.20990,25.100306,0.000431,24.982056,-1.8661,0.192,9.20705,9.20705
1799.00,9.20982,25.100462,0.000432,24.982152,-1.8664,0.192,9.20633,9.20633
1800.00,9.20922,25.100557,0.000430,24.982203,-1.8666,0.192,9.20498,9.20498
1801.00,9.20866,25.100595,0.000431,24.982129,-1.8669,0.192,9.20436,9.20436
1802.00,9.20827,25.100619,0.000432,24.982115,-1.8672,0.192,9.20393,9.20393
1803.00,9.20789,25.100643,0.000431,24.982139,-1.8674,0.192,9.20496,9.20496
1804.00,9.20760,25.100644,0.000431,24.982092,-1.8677,0.192,9.20533,9.20533
1805.00,9.20704,25.100602,0.000431,24.982035,-1.8678,0.192,9.20476,9.20476
1806.00,9.20698,25.100608,0.000435,24.982049,-1.8680,0.192,9.20407,9.20407
1807.00,9.20686,25.100634,0.000431,24.982041,-1.8682,0.192,9.20410,9.20410
1808.00,9.20651,25.100802,0.000432,24.982079,-1.8683,0.192,9.20307,9.20307
1809.00,9.20601,25.100825,0.000430,24.982061,-1.8684,0.192,9.20190,9.20190
1810.00,9.20556,25.100959,0.000431,24.982122,-1.8683,0.192,9.20206,9.20206
1811.00,9.20508,25.101088,0.000426,24.982188,-1.8683,0.192,9.20139,9.20139
1812.00,9.20467,25.101231,0.000431,24.982262,-1.8684,0.192,9.20126,9.20126
1813.00,9.20417,25.101152,0.000431,24.982199,-1.8685,0.192,9.20162,9.20162
1814.00,9.20355,25.101193,0.000432,24.982255,-1.8686,0.193,9.20244,9.20244
1815.00,9.20332,25.101173,0.000430,24.982248,-1.8689,0.193,9.20330,9.20330
1816.00,9.20352,25.101188,0.000431,24.982238,-1.8692,0.193,9.20470,9.20470
1817.00,9.20362,25.101106,0.000427,24.982177,-1.8695,0.193,9.20521,9.20521
1818.00,9.20368,25.101180,0.000425,24.982248,-1.8699,0.193,9.20532,9.20532
1819.00,9.20377,25.101200,0.000424,24.982217,-1.8702,0.193,9.20536,9.20536
1820.00,9.20383,25.101285,0.000426,24.982210,-1.8704,0.193,9.20533,9.20533
1821.00,9.20384,25.101288,0.000421,24.982149,-1.8707,0.193,9.20520,9.20520
1822.00,9.20370,25.101398,0.000422,24.982142,-1.8708,0.193,9.20466,9.20466
1823.00,9.20357,25.101489,0.000424,24.982197,-1.8709,0.194,9.20422,9.20422
1824.00,9.20350,25.101442,0.000426,24.982098,-1.8710,0.194,9.20420,9.20420
1825.00,9.20356,25.101505,0.000425,24.982093,-1.8712,0.194,9.20397,9.20397
1826.00,9.20377,25.101529,0.000429,24.982056,-1.8713,0.194,9.20415,9.20415
1827.00,9.20391,25.101516,0.000429,24.982072,-1.8712,0.194,9.20466,9.20466
1828.00,9.20402,25.101470,0.000427,24.982015,-1.8715,0.194,9.20512,9.20512
1829.00,9.20412,25.101556,0.000423,24.982057,-1.8715,0.194,9.20450,9.20450
1830.00,9.20416,25.101574,0.000421,24.982118,-1.8716,0.194,9.20427,9.20427
1831.00,9.20424,25.101630,0.000421,24.982186,-1.8718,0.194,9.20315,9.20315
1832.00,9.20431,25.101675,0.000420,24.982182,-1.8722,0.194,9.20288,9.20288
1833.00,9.20435,25.101750,0.000426,24.982199,-1.8724,0.194,9.20262,9.20262
1834.00,9.20429,25.101789,0.000429,24.982223,-1.8725,0.194,9.20335,9.20335
1835.00,9.20446,25.101844,0.000434,24.982232,-1.8727,0.194,9.20436,9.20436
1836.00,9.20453,25.101857,0.000433,24.982238,-1.8728,0.194,9.20581,9.20581
1837.00,9.20458,25.101954,0.000434,24.982202,-1.8728,0.194,9.20597,9.20597
1838.00,9.20456,25.101994,0.000431,24.982129,-1.8730,0.194,9.20653,9.20653
1839.00,9.20465,25.102008,0.000429,24.982062,-1.8734,0.194,9.20707,9.20707
1840.00,9.20483,25.102066,0.000426,24.982000,-1.8736,0.194,9.20754,9.20754
1841.00,9.20515,25.102114,0.000429,24.981939,-1.8739,0.194,9.20805,9.20805
1842.00,9.20538,25.102015,0.000428,24.981851,-1.8741,0.194,9.20854,9.20854
1843.00,9.20556,25.102093,0.000426,24.981876,-1.8742,0.195,9.20842,9.20842
1844.00,9.20573,25.102268,0.000430,24.982006,-1.8742,0.195,9.20723,9.20723
1845.00,9.20554,25.102239,0.000430,24.982034,-1.8744,0.195,9.20558,9.20558
1846.00,9.20543,25.102149,0.000424,24.981989,-1.8744,0.195,9.20417,9.20417
1847.00,9.20539,25.102179,0.000426,24.982044,-1.8746,0.195,9.20244,9.20244
1848.00,9.20567,25.102139,0.000425,24.982036,-1.8747,0.195,9.20089,9.20089
1849.00,9.20584,25.102114,0.000422,24.982002,-1.8747,0.195,9.20020,9.20020
1850.00,9.20512,25.102128,0.000420,24.981957,-1.8747,0.195,9.19991,9.19991
1851.00,9.20506,25.102241,0.000424,24.981995,-1.8748,0.195,9.19977,9.19977
1852.00,9.20492,25.102326,0.000421,24.982049,-1.8750,0.195,9.20152,9.20152
1853.00,9.20437,25.102384,0.000423,24.982048,-1.8751,0.195,9.20333,9.20333
1854.00,9.20403,25.102445,0.000423,24.982094,-1.8754,0.195,9.20384,9.20384
1855.00,9.20390,25.102472,0.000421,24.982074,-1.8756,0.195,9.20152,9.20152
1856.00,9.20313,25.102557,0.000422,24.982084,-1.8757,0.195,9.19693,9.19693
1857.00,9.20185,25.102662,0.000421,24.982084,-1.8758,0.195,9.18937,9.18937
1858.00,9.20104,25.102659,0.000418,24.982043,-1.8758,0.196,9.18064,9.18064
1859.00,9.20045,25.102683,0.000417,24.982004,-1.8759,0.196,9.17399,9.17399
1860.00,9.20099,25.102839,0.000420,24.982052,-1.8760,0.196,9.16991,9.16991
1861.00,9.20285,25.102873,0.000418,24.982056,-1.8761,0.196,9.16877,9.16877
@13,2.0001,4.0, 1860.226 
1862.00,9.20668,25.102882,0.000419,24.982025,-1.8762,0.196,9.17054,9.17054
1863.00,9.20663,25.102995,0.000423,24.982114,-1.8764,0.196,9.17413,9.17413
1864.00,9.20070,25.103029,0.000424,24.982073,-1.8766,0.196,9.17696,9.17696
1865.00,9.19022,25.102920,0.000422,24.981990,-1.8770,0.196,9.17899,9.17899
1866.00,9.17900,25.102934,0.000423,24.982027,-1.8773,0.196,9.18059,9.18059
1867.00,9.16955,25.103007,0.000424,24.982111,-1.8774,0.196,9.18129,9.18129
1868.00,9.16599,25.102984,0.000420,24.982052,-1.8775,0.197,9.18139,9.18139
1869.00,9.16800,25.103082,0.000426,24.982129,-1.8776,0.196,9.18103,9.18103
1870.00,9.17122,25.103198,0.000428,24.982152,-1.8774,0.196,9.18150,9.18150
1871.00,9.17394,25.103257,0.000427,24.982136,-1.8772,0.197,9.18263,9.18263
1872.00,9.17629,25.103249,0.000425,24.982113,-1.8772,0.197,9.18385,9.18385
1873.00,9.17762,25.103295,0.000427,24.982156,-1.8772,0.196,9.18520,9.18520
1874.00,9.17839,25.103310,0.000424,24.982116,-1.8773,0.197,9.18638,9.18638
1875.00,9.17913,25.103365,0.000424,24.982180,-1.8774,0.197,9.18679,9.18679
1876.00,9.18038,25.103466,0.000426,24.982215,-1.8776,0.197,9.18617,9.18617
1877.00,9.18129,25.103519,0.000429,24.982175,-1.8778,0.197,9.18614,9.18614
1878.00,9.18213,25.103537,0.000428,24.982099,-1.8779,0.197,9.18659,9.18659
1879.00,9.18323,25.103448,0.000425,24.982055,-1.8781,0.197,9.18752,9.18752
1880.00,9.18366,25.103400,0.000424,24.982029,-1.8783,0.197,9.18875,9.18875
1881.00,9.18422,25.103342,0.000423,24.981951,-1.8785,0.197,9.19040,9.19040
1882.00,9.18504,25.103341,0.000422,24.981961,-1.8787,0.197,9.19093,9.19093
1883.00,9.18576,25.103431,0.000424,24.982001,-1.8788,0.197,9.19119,9.19119
1884.00,9.18637,25.103528,0.000424,24.981998,-1.8790,0.197,9.19202,9.19202
1885.00,9.18697,25.103643,0.000424,24.982022,-1.8793,0.197,9.19305,9.19305
1886.00,9.18779,25.103678,0.000426,24.982046,-1.8795,0.197,9.19464,9.19464
1887.00,9.18866,25.103742,0.000429,24.982059,-1.8796,0.197,9.19639,9.19639
1888.00,9.18946,25.103742,0.000432,24.982091,-1.8797,0.197,9.19795,9.19795
1889.00,9.19061,25.103726,0.000433,24.982075,-1.8795,0.197,9.19899,9.19899
1890.00,9.19165,25.103664,0.000433,24.982011,-1.8795,0.197,9.19967,9.19967
1891.00,9.19244,25.103709,0.000429,24.982039,-1.8796,0.198,9.20048,9.20048
1892.00,9.19299,25.103750,0.000427,24.982042,-1.8798,0.198,9.20088,9.20088
1893.00,9.19388,25.103775,0.000424,24.982019,-1.8800,0.198,9.20097,9.20097
1894.00,9.19515,25.103921,0.000424,24.982084,-1.8803,0.198,9.20121,9.20121
1895.00,9.19605,25.104034,0.000426,24.982153,-1.8804,0.198,9.20160,9.20160
1896.00,9.19662,25.104053,0.000431,24.982140,-1.8803,0.198,9.20121,9.20121
1897.00,9.19714,25.104069,0.000430,24.982100,-1.8802,0.198,9.20148,9.20148
1898.00,9.19776,25.104100,0.000430,24.982092,-1.8804,0.198,9.20234,9.20234
1899.00,9.19846,25.103998,0.000431,24.982034,-1.8804,0.198,9.20324,9.20324
1900.00,9.19933,25.103969,0.000429,24.981975,-1.8804,0.198,9.20455,9.20455
1901.00,9.20003,25.104058,0.000428,24.981977,-1.8805,0.198,9.20524,9.20524
1902.00,9.20078,25.104093,0.000432,24.981993,-1.8805,0.198,9.20596,9.20596
1903.00,9.20150,25.104168,0.000429,24.982005,-1.8806,0.198,9.20617,9.20617
1904.00,9.20211,25.104315,0.000428,24.982029,-1.8808,0.198,9.20614,9.20614
1905.00,9.20266,25.104475,0.000430,24.982194,-1.8809,0.198,9.20574,9.20574
1906.00,9.20301,25.104489,0.000430,24.982218,-1.8811,0.199,9.20575,9.20575
1907.00,9.20334,25.104560,0.000429,24.982266,-1.8810,0.199,9.20549,9.20549
1908.00,9.20363,25.104620,0.000433,24.982280,-1.8807,0.199,9.20488,9.20488
1909.00,9.20368,25.104592,0.000434,24.982288,-1.8806,0.199,9.20445,9.20445
1910.00,9.20392,25.104567,0.000437,24.982169,-1.8806,0.198,9.20435,9.20435
1911.00,9.20406,25.104637,0.000439,24.982186,-1.8805,0.198,9.20409,9.20409
1912.00,9.20411,25.104638,0.000438,24.982112,-1.8806,0.198,9.20382,9.20382
1913.00,9.20423,25.104696,0.000437,24.982141,-1.8808,0.198,9.20381,9.20381
1914.00,9.20442,25.104761,0.000435,24.982151,-1.8810,0.199,9.20428,9.20428
1915.00,9.20458,25.104757,0.000427,24.982129,-1.8811,0.199,9.20409,9.20409
1916.00,9.20466,25.104737,0.000424,24.982075,-1.8813,0.199,9.20353,9.20353
1917.00,9.20468,25.104794,0.000424,24.982137,-1.8814,0.199,9.20348,9.20348
1918.00,9.20458,25.104715,0.000422,24.982051,-1.8815,0.199,9.20320,9.20320
1919.00,9.20448,25.104747,0.000424,24.982060,-1.8816,0.199,9.20296,9.20296
1920.00,9.20441,25.104873,0.000429,24.982125,-1.8816,0.199,9.20316,9.20316
1921.00,9.20429,25.104973,0.000430,24.982157,-1.8818,0.199,9.20357,9.20357
1922.00,9.20419,25.105026,0.000431,24.982203,-1.8818,0.199,9.20367,9.20367
1923.00,9.20400,25.105141,0.000435,24.982291,-1.8818,0.199,9.20356,9.20356
1924.00,9.20373,25.105194,0.000436,24.982283,-1.8818,0.199,9.20275,9.20275
1925.00,9.20352,25.105170,0.000436,24.982225,-1.8817,0.199,9.20189,9.20189
1926.00,9.20322,25.105076,0.000435,24.982156,-1.8817,0.199,9.20121,9.20121
1927.00,9.20300,25.104998,0.000433,24.982023,-1.8817,0.200,9.20076,9.20076
1928.00,9.20297,25.104997,0.000430,24.981962,-1.8816,0.200,9.20143,9.20143
1929.00,9.20308,25.105030,0.000429,24.981976,-1.8815,0.200,9.20282,9.20282
1930.00,9.20332,25.105027,0.000427,24.981975,-1.8815,0.200,9.20443,9.20443
1931.00,9.20354,25.105168,0.000427,24.982064,-1.8815,0.200,9.20638,9.20638
1932.00,9.20388,25.105316,0.000427,24.982109,-1.8815,0.200,9.20807,9.20807
1933.00,9.20410,25.105345,0.000427,24.982105,-1.8815,0.200,9.20853,9.20853
1934.00,9.20408,25.105321,0.000427,24.982080,-1.8816,0.200,9.20713,9.20713
1935.00,9.20405,25.105432,0.000430,24.982119,-1.8816,0.200,9.20626,9.20626
1936.00,9.20425,25.105475,0.000430,24.982095,-1.8815,0.200,9.20531,9.20531
1937.00,9.20433,25.105451,0.000431,24.982098,-1.8815,0.200,9.20397,9.20397
1938.00,9.20420,25.105522,0.000432,24.982177,-1.8815,0.200,9.20332,9.20332
1939.00,9.20427,25.105632,0.000429,24.982174,-1.8815,0.200,9.20379,9.20379
1940.00,9.20438,25.105629,0.000423,24.982109,-1.8816,0.201,9.20357,9.20357
1941.00,9.20494,25.105677,0.000423,24.982118,-1.8818,0.201,9.20391,9.20391
1942.00,9.20579,25.105731,0.000426,24.982096,-1.8819,0.201,9.20397,9.20397
1943.00,9.20604,25.105705,0.000425,24.982015,-1.8819,0.201,9.20438,9.20438
1944.00,9.20554,25.105702,0.000426,24.982040,-1.8819,0.201,9.20509,9.20509
1945.00,9.20547,25.105728,0.000433,24.982084,-1.8818,0.201,9.20483,9.20483
1946.00,9.20543,25.105711,0.000432,24.982078,-1.8817,0.201,9.20355,9.20355
1947.00,9.20515,25.105775,0.000431,24.982130,-1.8817,0.201,9.20355,9.20355
1948.00,9.20492,25.105785,0.000431,24.982115,-1.8816,0.201,9.20348,9.20348
1949.00,9.20486,25.105791,0.000431,24.982099,-1.8816,0.201,9.20336,9.20336
1950.00,9.20489,25.105842,0.000429,24.982095,-1.8817,0.201,9.20496,9.20496
1951.00,9.20492,25.105881,0.000430,24.982083,-1.8819,0.201,9.20642,9.20642
1952.00,9.20458,25.105847,0.000426,24.982012,-1.8820,0.201,9.20608,9.20608
1953.00,9.20428,25.105973,0.000425,24.982050,-1.8821,0.202,9.20537,9.20537
1954.00,9.20436,25.105997,0.000425,24.982068,-1.8823,0.202,9.20445,9.20445
1955.00,9.20424,25.105978,0.000424,24.982098,-1.8824,0.202,9.20274,9.20274
1956.00,9.20396,25.106004,0.000423,24.982099,-1.8825,0.202,9.20188,9.20188
1957.00,9.20400,25.106018,0.000424,24.982122,-1.8827,0.202,9.20157,9.20157
1958.00,9.20412,25.105961,0.000425,24.982113,-1.8827,0.202,9.20163,9.20163
1959.00,9.20396,25.105987,0.000428,24.982070,-1.8827,0.202,9.20249,9.20249
1960.00,9.20381,25.105962,0.000427,24.981998,-1.8827,0.202,9.20325,9.20325
1961.00,9.20366,25.105971,0.000425,24.982002,-1.8827,0.202,9.20339,9.20339
1962.00,9.20372,25.106096,0.000423,24.982005,-1.8827,0.202,9.20422,9.20422
1963.00,9.20373,25.106194,0.000427,24.981996,-1.8828,0.202,9.20426,9.20426
1964.00,9.20388,25.106276,0.000426,24.982011,-1.8827,0.202,9.20380,9.20380
1965.00,9.20379,25.106398,0.000427,24.982027,-1.8827,0.202,9.20284,9.20284
1966.00,9.20356,25.106458,0.000427,24.982052,-1.8826,0.202,9.20222,9.20222
1967.00,9.20347,25.106475,0.000431,24.982131,-1.8825,0.202,9.20198,9.20198
1968.00,9.20327,25.106494,0.000428,24.982150,-1.8825,0.202,9.20198,9.20198
1969.00,9.20285,25.106501,0.000426,24.982180,-1.8826,0.203,9.20152,9.20152
1970.00,9.20270,25.106486,0.000426,24.982180,-1.8825,0.203,9.20155,9.20155
1971.00,9.20241,25.106492,0.000428,24.982125,-1.8826,0.203,9.20164,9.20164
1972.00,9.20227,25.106513,0.000427,24.982085,-1.8829,0.203,9.20140,9.20140
1973.00,9.20231,25.106550,0.000426,24.982082,-1.8830,0.203,9.20164,9.20164
1974.00,9.20250,25.106601,0.000427,24.982067,-1.8832,0.203,9.20253,9.20253
1975.00,9.20266,25.106692,0.000423,24.982085,-1.8834,0.203,9.20340,9.20340
1976.00,9.20282,25.106840,0.000424,24.982220,-1.8835,0.203,9.20410,9.20410
1977.00,9.20299,25.106930,0.000425,24.982224,-1.8834,0.203,9.20500,9.20500
1978.00,9.20329,25.106984,0.000421,24.982182,-1.8833,0.203,9.20551,9.20551
1979.00,9.20333,25.107073,0.000422,24.982212,-1.8831,0.203,9.20537,9.20537
1980.00,9.20338,25.107075,0.000428,24.982171,-1.8828,0.203,9.20595,9.20595
1981.00,9.20358,25.107026,0.000429,24.982054,-1.8826,0.203,9.20696,9.20696
1982.00,9.20389,25.107029,0.000430,24.982039,-1.8826,0.203,9.20782,9.20782
1983.00,9.20427,25.107070,0.000435,24.982107,-1.8827,0.203,9.20868,9.20868
1984.00,9.20463,25.107098,0.000437,24.982106,-1.8828,0.203,9.20963,9.20963
1985.00,9.20491,25.107189,0.000434,24.982150,-1.8830,0.203,9.20944,9.20944
1986.00,9.20516,25.107218,0.000430,24.982126,-1.8831,0.203,9.20805,9.20805
1987.00,9.20509,25.107341,0.000427,24.982201,-1.8831,0.204,9.20599,9.20599
1988.00,9.20503,25.107378,0.000427,24.982171,-1.8831,0.204,9.20411,9.20411
1989.00,9.20533,25.107300,0.000424,24.982058,-1.8831,0.204,9.20192,9.20192
1990.00,9.20582,25.107370,0.000423,24.982110,-1.8829,0.204,9.20125,9.20125
1991.00,9.20570,25.107440,0.000423,24.982157,-1.8827,0.204,9.20113,9.20113
1992.00,9.20542,25.107322,0.000425,24.982054,-1.8825,0.204,9.20191,9.20191
1993.00,9.20549,25.107329,0.000421,24.981997,-1.8824,0.204,9.20363,9.20363
1994.00,9.20548,25.107452,0.000420,24.982057,-1.8824,0.204,9.20597,9.20597
1995.00,9.20545,25.107489,0.000422,24.982041,-1.8823,0.204,9.20644,9.20644
1996.00,9.20532,25.107602,0.000426,24.982128,-1.8824,0.204,9.20648,9.20648
1997.00,9.20579,25.107826,0.000425,24.982277,-1.8823,0.204,9.20712,9.20712
1998.00,9.20573,25.107945,0.000424,24.982398,-1.8822,0.205,9.20622,9.20622
1999.00,9.20571,25.108041,0.000424,24.982449,-1.8822,0.205,9.20507,9.20507
2000.00,9.20523,25.108104,0.000422,24.982420,-1.8824,0.205,9.20528,9.20528
2001.00,9.20462,25.108168,0.000422,24.982375,-1.8824,0.205,9.20656,9.20656
2002.00,9.20421,25.108163,0.000422,24.982275,-1.8824,0.205,9.20656,9.20656
2003.00,9.20428,25.108181,0.000425,24.982235,-1.8824,0.205,9.20697,9.20697
2004.00,9.20471,25.108156,0.000426,24.982178,-1.8823,0.205,9.20637,9.20637
2005.00,9.20525,25.108122,0.000425,24.982173,-1.8823,0.205,9.20317,9.20317
2006.00,9.20607,25.108081,0.000421,24.982138,-1.8824,0.205,9.19786,9.19786
2007.00,9.20667,25.108049,0.000423,24.982154,-1.8825,0.205,9.19219,9.19219
2008.00,9.20637,25.107982,0.000418,24.982136,-1.8825,0.205,9.18576,9.18576
2009.00,9.20633,25.108000,0.000415,24.982210,-1.8824,0.205,9.18030,9.18030
2010.00,9.20668,25.107977,0.000413,24.982153,-1.8822,0.206,9.17726,9.17726
2011.00,9.20810,25.108001,0.000412,24.982095,-1.8821,0.206,9.17650,9.17650
@14,2.0001,4.0, 2010.049 
2012.00,9.20758,25.108017,0.000408,24.982037,-1.8821,0.206,9.17747,9.17747
2013.00,9.20652,25.108125,0.000410,24.982030,-1.8821,0.206,9.17963,9.17963
2014.00,9.20100,25.108212,0.000415,24.981997,-1.8822,0.206,9.18225,9.18225
2015.00,9.19098,25.108278,0.000419,24.982020,-1.8824,0.206,9.18518,9.18518
2016.00,9.18279,25.108324,0.000423,24.982118,-1.8825,0.206,9.18756,9.18756
2017.00,9.17903,25.108399,0.000423,24.982147,-1.8825,0.206,9.18964,9.18964
2018.00,9.17636,25.108385,0.000421,24.982104,-1.8826,0.206,9.19160,9.19160
2019.00,9.17694,25.108431,0.000414,24.982120,-1.8826,0.206,9.19328,9.19328
2020.00,9.17912,25.108478,0.000415,24.982173,-1.8826,0.206,9.19387,9.19387
2021.00,9.18084,25.108581,0.000413,24.982280,-1.8825,0.206,9.19489,9.19489
2022.00,9.18252,25.108589,0.000416,24.982301,-1.8824,0.206,9.19498,9.19498
2023.00,9.18467,25.108668,0.000420,24.982386,-1.8823,0.206,9.19562,9.19562
2024.00,9.18617,25.108682,0.000425,24.982377,-1.8822,0.206,9.19629,9.19629
2025.00,9.18741,25.108741,0.000423,24.982415,-1.8821,0.206,9.19719,9.19719
2026.00,9.18874,25.108725,0.000420,24.982314,-1.8822,0.206,9.19726,9.19726
2027.00,9.19002,25.108745,0.000415,24.982256,-1.8822,0.207,9.19780,9.19780
2028.00,9.19083,25.108774,0.000412,24.982184,-1.8821,0.207,9.19753,9.19753
2029.00,9.19202,25.108817,0.000414,24.982193,-1.8820,0.207,9.19780,9.19780
2030.00,9.19352,25.108860,0.000416,24.982152,-1.8820,0.207,9.19834,9.19834
2031.00,9.19445,25.108867,0.000416,24.982125,-1.8820,0.207,9.19979,9.19979
2032.00,9.19548,25.108956,0.000419,24.982213,-1.8820,0.207,9.20038,9.20038
2033.00,9.19619,25.108998,0.000421,24.982274,-1.8821,0.207,9.20126,9.20126
2034.00,9.19697,25.109068,0.000423,24.982315,-1.8822,0.207,9.20200,9.20200
2035.00,9.19769,25.109174,0.000424,24.982387,-1.8823,0.207,9.20288,9.20288
2036.00,9.19844,25.109169,0.000426,24.982310,-1.8821,0.207,9.20321,9.20321
2037.00,9.19905,25.109156,0.000426,24.982251,-1.8820,0.207,9.20399,9.20399
2038.00,9.19951,25.109148,0.000423,24.982219,-1.8819,0.207,9.20504,9.20504
2039.00,9.20006,25.109135,0.000420,24.982199,-1.8820,0.208,9.20601,9.20601
2040.00,9.20081,25.109043,0.000418,24.982113,-1.8819,0.208,9.20706,9.20706
2041.00,9.20168,25.109142,0.000416,24.982228,-1.8820,0.208,9.20785,9.20785
2042.00,9.20244,25.109084,0.000416,24.982199,-1.8820,0.208,9.20920,9.20920
2043.00,9.20309,25.109145,0.000417,24.982202,-1.8818,0.208,9.20982,9.20982
2044.00,9.20367,25.109184,0.000419,24.982146,-1.8815,0.208,9.21044,9.21044
2045.00,9.20440,25.109227,0.000418,24.982141,-1.8813,0.208,9.21062,9.21062
2046.00,9.20505,25.109205,0.000418,24.982086,-1.8812,0.208,9.21064,9.21064
2047.00,9.20576,25.109361,0.000422,24.982163,-1.8812,0.208,9.21035,9.21035
2048.00,9.20655,25.109361,0.000427,24.982172,-1.8814,0.208,9.21016,9.21016
2049.00,9.20699,25.109332,0.000428,24.982168,-1.8814,0.208,9.21023,9.21023
2050.00,9.20747,25.109407,0.000431,24.982145,-1.8814,0.208,9.21043,9.21043
2051.00,9.20781,25.109535,0.000434,24.982219,-1.8813,0.208,9.20964,9.20964
2052.00,9.20799,25.109632,0.000435,24.982252,-1.8811,0.208,9.20933,9.20933
2053.00,9.20835,25.109767,0.000430,24.982288,-1.8811,0.208,9.20893,9.20893
2054.00,9.20854,25.109839,0.000425,24.982275,-1.8811,0.209,9.20773,9.20773
2055.00,9.20863,25.109891,0.000424,24.982323,-1.8811,0.209,9.20650,9.20650
2056.00,9.20863,25.109875,0.000418,24.982293,-1.8810,0.209,9.20643,9.20643
2057.00,9.20861,25.109840,0.000414,24.982243,-1.8811,0.209,9.20574,9.20574
2058.00,9.20868,25.109873,0.000419,24.982293,-1.8811,0.209,9.20597,9.20597
2059.00,9.20873,25.109895,0.000423,24.982289,-1.8811,0.209,9.20699,9.20699
2060.00,9.20872,25.109905,0.000422,24.982238,-1.8811,0.209,9.20713,9.20713
2061.00,9.20862,25.109936,0.000423,24.982157,-1.8810,0.209,9.20743,9.20743
2062.00,9.20842,25.109940,0.000427,24.982162,-1.8809,0.209,9.20796,9.20796
2063.00,9.20831,25.109935,0.000426,24.982130,-1.8807,0.209,9.20777,9.20777
2064.00,9.20809,25.110021,0.000425,24.982241,-1.8806,0.209,9.20696,9.20696
2065.00,9.20782,25.110012,0.000426,24.982259,-1.8805,0.209,9.20671,9.20671
2066.00,9.20759,25.110018,0.000425,24.982273,-1.8802,0.209,9.20708,9.20708
2067.00,9.20733,25.110017,0.000421,24.982196,-1.8799,0.210,9.20702,9.20702
2068.00,9.20693,25.110035,0.000423,24.982168,-1.8796,0.210,9.20755,9.20755
2069.00,9.20703,25.110036,0.000426,24.982145,-1.8794,0.210,9.20842,9.20842
2070.00,9.20738,25.110121,0.000427,24.982161,-1.8794,0.210,9.20944,9.20944
2071.00,9.20754,25.110176,0.000428,24.982226,-1.8795,0.210,9.20951,9.20951
2072.00,9.20765,25.110297,0.000427,24.982298,-1.8796,0.210,9.21003,9.21003
2073.00,9.20773,25.110382,0.000425,24.982308,-1.8797,0.210,9.21002,9.21002
2074.00,9.20790,25.110439,0.000424,24.982266,-1.8798,0.210,9.20958,9.20958
2075.00,9.20814,25.110495,0.000424,24.982302,-1.8798,0.210,9.20993,9.20993
2076.00,9.20841,25.110519,0.000427,24.982234,-1.8797,0.210,9.21006,9.21006
2077.00,9.20870,25.110500,0.000429,24.982175,-1.8797,0.210,9.21036,9.21036
2078.00,9.20897,25.110422,0.000425,24.982081,-1.8795,0.210,9.21088,9.21088
2079.00,9.20914,25.110423,0.000420,24.982077,-1.8795,0.210,9.21200,9.21200
2080.00,9.20929,25.110343,0.000420,24.982025,-1.8794,0.210,9.21128,9.21128
2081.00,9.20936,25.110345,0.000417,24.982069,-1.8795,0.210,9.21082,9.21082
2082.00,9.20931,25.110343,0.000415,24.982091,-1.8796,0.211,9.20975,9.20975
2083.00,9.20925,25.110429,0.000414,24.982159,-1.8798,0.211,9.20868,9.20868
2084.00,9.20924,25.110499,0.000417,24.982169,-1.8800,0.211,9.20684,9.20684
2085.00,9.20931,25.110620,0.000416,24.982240,-1.8802,0.211,9.20695,9.20695
2086.00,9.20940,25.110637,0.000417,24.982279,-1.8802,0.211,9.20710,9.20710
2087.00,9.20954,25.110705,0.000419,24.982314,-1.8801,0.211,9.20716,9.20716
2088.00,9.20940,25.110696,0.000422,24.982247,-1.8799,0.211,9.20665,9.20665
2089.00,9.20937,25.110696,0.000420,24.982201,-1.8798,0.211,9.20632,9.20632
2090.00,9.20936,25.110744,0.000422,24.982184,-1.8795,0.211,9.20590,9.20590
2091.00,9.20902,25.110797,0.000422,24.982128,-1.8794,0.211,9.20636,9.20636
2092.00,9.20842,25.110860,0.000422,24.982103,-1.8792,0.211,9.20729,9.20729
2093.00,9.20835,25.110954,0.000422,24.982185,-1.8790,0.212,9.20839,9.20839
2094.00,9.20857,25.111006,0.000425,24.982234,-1.8789,0.212,9.20940,9.20940
2095.00,9.20855,25.110988,0.000425,24.982195,-1.8789,0.212,9.20971,9.20971
2096.00,9.20840,25.111026,0.000426,24.982225,-1.8787,0.212,9.20960,9.20960
2097.00,9.20825,25.111060,0.000425,24.982295,-1.8786,0.212,9.20904,9.20904
2098.00,9.20798,25.111088,0.000425,24.982302,-1.8786,0.212,9.20926,9.20926
2099.00,9.20768,25.111073,0.000423,24.982289,-1.8785,0.212,9.20934,9.20934
2100.00,9.20785,25.111073,0.000421,24.982325,-1.8785,0.212,9.20924,9.20924
2101.00,9.20813,25.111110,0.000420,24.982324,-1.8785,0.212,9.20891,9.20891
2102.00,9.20817,25.111112,0.000422,24.982263,-1.8786,0.212,9.20941,9.20941
2103.00,9.20838,25.111124,0.000424,24.982207,-1.8786,0.212,9.20988,9.20988
2104.00,9.20877,25.111126,0.000421,24.982126,-1.8784,0.212,9.21083,9.21083
2105.00,9.20906,25.111227,0.000418,24.982094,-1.8783,0.213,9.21160,9.21160
2106.00,9.20917,25.111279,0.000420,24.982036,-1.8780,0.213,9.21218,9.21218
2107.00,9.20941,25.111356,0.000420,24.982044,-1.8778,0.213,9.21264,9.21264
2108.00,9.20978,25.111464,0.000421,24.982122,-1.8777,0.213,9.21250,9.21250
2109.00,9.21027,25.111586,0.000424,24.982198,-1.8776,0.213,9.21224,9.21224
2110.00,9.21059,25.111600,0.000426,24.982172,-1.8774,0.213,9.21242,9.21242
2111.00,9.21061,25.111636,0.000424,24.982185,-1.8775,0.213,9.21254,9.21254
2112.00,9.21083,25.111673,0.000425,24.982210,-1.8775,0.213,9.21215,9.21215
2113.00,9.21107,25.111635,0.000428,24.982206,-1.8776,0.213,9.21175,9.21175
2114.00,9.21107,25.111620,0.000430,24.982204,-1.8777,0.213,9.21089,9.21089
2115.00,9.21093,25.111657,0.000432,24.982246,-1.8777,0.213,9.21000,9.21000
2116.00,9.21085,25.111574,0.000429,24.982199,-1.8775,0.213,9.20993,9.20993
2117.00,9.21093,25.111486,0.000425,24.982136,-1.8773,0.213,9.20980,9.20980
2118.00,9.21100,25.111522,0.000418,24.982067,-1.8770,0.214,9.20976,9.20976
2119.00,9.21102,25.111646,0.000416,24.982114,-1.8770,0.214,9.21048,9.21048
2120.00,9.21117,25.111599,0.000415,24.982016,-1.8770,0.214,9.21111,9.21111
2121.00,9.21135,25.111764,0.000418,24.982117,-1.8770,0.214,9.21094,9.21094
2122.00,9.21137,25.111874,0.000420,24.982129,-1.8772,0.214,9.21086,9.21086
2123.00,9.21123,25.111942,0.000421,24.982159,-1.8772,0.214,9.21037,9.21037
2124.00,9.21096,25.111927,0.000423,24.982082,-1.8771,0.214,9.20983,9.20983
2125.00,9.21083,25.112060,0.000426,24.982181,-1.8769,0.214,9.20978,9.20978
2126.00,9.21078,25.112093,0.000428,24.982187,-1.8768,0.214,9.20965,9.20965
2127.00,9.21071,25.112174,0.000429,24.982272,-1.8766,0.214,9.20976,9.20976
2128.00,9.21066,25.112238,0.000431,24.982310,-1.8764,0.214,9.21052,9.21052
2129.00,9.21064,25.112274,0.000429,24.982330,-1.8762,0.214,9.21151,9.21151
2130.00,9.21068,25.112387,0.000429,24.982379,-1.8762,0.214,9.21183,9.21183
2131.00,9.21067,25.112447,0.000428,24.982369,-1.8761,0.214,9.21216,9.21216
2132.00,9.21065,25.112436,0.000427,24.982278,-1.8760,0.214,9.21180,9.21180
2133.00,9.21047,25.112444,0.000431,24.982262,-1.8758,0.214,9.21119,9.21119
2134.00,9.21050,25.112506,0.000431,24.982322,-1.8757,0.215,9.21070,9.21070
2135.00,9.21065,25.112512,0.000431,24.982296,-1.8754,0.215,9.20982,9.20982
2136.00,9.21057,25.112571,0.000434,24.982318,-1.8752,0.215,9.20939,9.20939
2137.00,9.21051,25.112632,0.000435,24.982371,-1.8752,0.215,9.20913,9.20913
2138.00,9.21040,25.112642,0.000432,24.982314,-1.8751,0.215,9.20943,9.20943
2139.00,9.21026,25.112668,0.000431,24.982256,-1.8753,0.215,9.20926,9.20926
2140.00,9.21021,25.112672,0.000429,24.982220,-1.8755,0.215,9.21008,9.21008
2141.00,9.21036,25.112622,0.000426,24.982124,-1.8754,0.215,9.21008,9.21008
2142.00,9.21050,25.112714,0.000429,24.982114,-1.8753,0.215,9.21045,9.21045
2143.00,9.21040,25.112755,0.000427,24.982076,-1.8752,0.215,9.21072,9.21072
2144.00,9.21051,25.112810,0.000426,24.982051,-1.8750,0.215,9.21031,9.21031
2145.00,9.21035,25.112877,0.000427,24.982082,-1.8747,0.215,9.20963,9.20963
2146.00,9.21038,25.112967,0.000425,24.982167,-1.8746,0.215,9.21011,9.21011
2147.00,9.21045,25.112873,0.000421,24.982158,-1.8746,0.216,9.21060,9.21060
2148.00,9.21040,25.112866,0.000418,24.982254,-1.8745,0.216,9.21081,9.21081
2149.00,9.21008,25.112871,0.000421,24.982326,-1.8744,0.216,9.21138,9.21138
2150.00,9.21013,25.112929,0.000421,24.982383,-1.8743,0.216,9.21213,9.21213
2151.00,9.21036,25.113016,0.000423,24.982385,-1.8741,0.216,9.21198,9.21198
2152.00,9.21046,25.113115,0.000420,24.982381,-1.8738,0.216,9.21234,9.21234
2153.00,9.21062,25.113234,0.000425,24.982365,-1.8736,0.216,9.21234,9.21234
2154.00,9.21072,25.113243,0.000427,24.982316,-1.8736,0.216,9.21133,9.21133
2155.00,9.21104,25.113135,0.000425,24.982162,-1.8737,0.216,9.20983,9.20983
2156.00,9.21103,25.113107,0.000421,24.982114,-1.8735,0.216,9.20846,9.20846
2157.00,9.21121,25.113082,0.000423,24.982051,-1.8734,0.216,9.20605,9.20605
2158.00,9.21138,25.113060,0.000416,24.982023,-1.8733,0.216,9.20268,9.20268
2159.00,9.21196,25.113142,0.000409,24.982058,-1.8731,0.217,9.20028,9.20028
2160.00,9.21214,25.113295,0.000409,24.982116,-1.8727,0.217,9.19753,9.19753
2161.00,9.21174,25.113316,0.000408,24.982086,-1.8725,0.217,9.19549,9.19549
@15,2.0001,4.0, 2160.088 
2162.00,9.21286,25.113447,0.000407,24.982179,-1.8723,0.217,9.19480,9.19480
2163.00,9.21149,25.113535,0.000414,24.982211,-1.8721,0.217,9.19654,9.19654
2164.00,9.20857,25.113596,0.000419,24.982213,-1.8718,0.217,9.19809,9.19809
2165.00,9.20588,25.113601,0.000422,24.982270,-1.8717,0.217,9.20040,9.20040
2166.00,9.20302,25.113589,0.000424,24.982280,-1.8716,0.217,9.20280,9.20280
2167.00,9.20119,25.113561,0.000425,24.982208,-1.8716,0.217,9.20320,9.20320
2168.00,9.19896,25.113565,0.000427,24.982175,-1.8716,0.217,9.20291,9.20291
2169.00,9.19892,25.113538,0.000426,24.982140,-1.8715,0.217,9.20306,9.20306
2170.00,9.19753,25.113504,0.000426,24.982054,-1.8713,0.217,9.20340,9.20340
2171.00,9.19681,25.113558,0.000427,24.982046,-1.8711,0.218,9.20350,9.20350
2172.00,9.19810,25.113616,0.000428,24.982065,-1.8709,0.218,9.20521,9.20521
2173.00,9.19977,25.113634,0.000424,24.982063,-1.8705,0.218,9.20629,9.20629
2174.00,9.20031,25.113648,0.000424,24.982052,-1.8704,0.218,9.20668,9.20668
2175.00,9.20101,25.113694,0.000422,24.982080,-1.8703,0.218,9.20786,9.20786
2176.00,9.20195,25.113768,0.000425,24.982108,-1.8703,0.218,9.20894,9.20894
2177.00,9.20270,25.113823,0.000426,24.982151,-1.8702,0.218,9.20977,9.20977
2178.00,9.20364,25.113793,0.000425,24.982138,-1.8702,0.218,9.21092,9.21092
2179.00,9.20465,25.113796,0.000423,24.982124,-1.8701,0.218,9.21288,9.21288
2180.00,9.20580,25.113898,0.000425,24.982135,-1.8700,0.218,9.21363,9.21363
2181.00,9.20700,25.113910,0.000424,24.982105,-1.8697,0.218,9.21348,9.21348
2182.00,9.20754,25.113942,0.000422,24.982079,-1.8696,0.218,9.21278,9.21278
2183.00,9.20785,25.114083,0.000424,24.982085,-1.8696,0.219,9.21169,9.21169
2184.00,9.20827,25.114177,0.000426,24.982097,-1.8695,0.219,9.21096,9.21096
2185.00,9.20883,25.114231,0.000424,24.982089,-1.8697,0.219,9.20949,9.20949
2186.00,9.20936,25.114255,0.000425,24.982088,-1.8698,0.219,9.20870,9.20870
2187.00,9.20919,25.114321,0.000426,24.982102,-1.8697,0.219,9.20888,9.20888
2188.00,9.20939,25.114335,0.000429,24.982118,-1.8696,0.219,9.20935,9.20935
2189.00,9.20994,25.114422,0.000427,24.982209,-1.8693,0.219,9.20888,9.20888
2190.00,9.21042,25.114460,0.000429,24.982261,-1.8688,0.219,9.20984,9.20984
2191.00,9.21070,25.114532,0.000427,24.982293,-1.8685,0.219,9.21071,9.21071
2192.00,9.21074,25.114572,0.000427,24.982315,-1.8684,0.219,9.21083,9.21083
2193.00,9.21082,25.114626,0.000423,24.982334,-1.8684,0.219,9.21200,9.21200
2194.00,9.21131,25.114685,0.000424,24.982226,-1.8684,0.219,9.21390,9.21390
2195.00,9.21185,25.114710,0.000422,24.982168,-1.8684,0.219,9.21548,9.21548
2196.00,9.21218,25.114801,0.000421,24.982209,-1.8684,0.220,9.21671,9.21671
2197.00,9.21245,25.114795,0.000423,24.982168,-1.8682,0.220,9.21857,9.21857
2198.00,9.21276,25.114775,0.000423,24.982191,-1.8680,0.220,9.21888,9.21888
2199.00,9.21255,25.114792,0.000423,24.982287,-1.8681,0.220,9.21838,9.21838
2200.00,9.21279,25.114714,0.000421,24.982254,-1.8683,0.220,9.21870,9.21870
2201.00,9.21326,25.114672,0.000421,24.982217,-1.8684,0.220,9.22005,9.22005
2202.00,9.21422,25.114692,0.000419,24.982224,-1.8682,0.220,9.22025,9.22025
2203.00,9.21508,25.114787,0.000420,24.982241,-1.8679,0.220,9.22024,9.22024
2204.00,9.21559,25.114728,0.000420,24.982124,-1.8677,0.220,9.22074,9.22074
2205.00,9.21657,25.114892,0.000425,24.982202,-1.8675,0.220,9.22033,9.22033
2206.00,9.21705,25.114930,0.000423,24.982153,-1.8673,0.220,9.21888,9.21888
2207.00,9.21726,25.115039,0.000423,24.982154,-1.8673,0.220,9.21704,9.21704
2208.00,9.21725,25.115037,0.000423,24.982101,-1.8674,0.220,9.21564,9.21564
2209.00,9.21791,25.115137,0.000422,24.982129,-1.8673,0.220,9.21491,9.21491
2210.00,9.21818,25.115160,0.000416,24.982131,-1.8673,0.221,9.21419,9.21419
2211.00,9.21810,25.115254,0.000420,24.982152,-1.8674,0.221,9.21424,9.21424
2212.00,9.21794,25.115297,0.000423,24.982200,-1.8673,0.221,9.21559,9.21559
2213.00,9.21778,25.115302,0.000424,24.982160,-1.8672,0.221,9.21708,9.21708
2214.00,9.21767,25.115321,0.000425,24.982223,-1.8671,0.221,9.21779,9.21779
2215.00,9.21753,25.115352,0.000431,24.982223,-1.8671,0.221,9.21860,9.21860
2216.00,9.21726,25.115357,0.000435,24.982249,-1.8669,0.221,9.21910,9.21910
2217.00,9.21720,25.115334,0.000432,24.982202,-1.8667,0.221,9.21890,9.21890
2218.00,9.21746,25.115350,0.000428,24.982203,-1.8664,0.221,9.21800,9.21800
2219.00,9.21765,25.115402,0.000426,24.982186,-1.8661,0.221,9.21780,9.21780
2220.00,9.21731,25.115444,0.000424,24.982229,-1.8659,0.221,9.21720,9.21720
2221.00,9.21730,25.115412,0.000423,24.982195,-1.8657,0.222,9.21716,9.21716
2222.00,9.21725,25.115387,0.000424,24.982180,-1.8656,0.222,9.21731,9.21731
2223.00,9.21724,25.115527,0.000429,24.982297,-1.8656,0.222,9.21844,9.21844
2224.00,9.21736,25.115499,0.000432,24.982261,-1.8657,0.222,9.21909,9.21909
2225.00,9.21745,25.115480,0.000432,24.982165,-1.8657,0.222,9.21992,9.21992
2226.00,9.21755,25.115551,0.000432,24.982168,-1.8656,0.222,9.22037,9.22037
2227.00,9.21816,25.115609,0.000431,24.982184,-1.8654,0.222,9.22038,9.22038
2228.00,9.21834,25.115552,0.000428,24.982081,-1.8653,0.222,9.22043,9.22043
2229.00,9.21864,25.115634,0.000427,24.982084,-1.8650,0.222,9.22016,9.22016
2230.00,9.21881,25.115790,0.000428,24.982168,-1.8647,0.222,9.21985,9.21985
2231.00,9.21891,25.115804,0.000424,24.982188,-1.8645,0.222,9.21894,9.21894
2232.00,9.21896,25.115823,0.000424,24.982189,-1.8644,0.222,9.21975,9.21975
2233.00,9.21921,25.115834,0.000425,24.982176,-1.8641,0.222,9.22020,9.22020
2234.00,9.21932,25.115862,0.000426,24.982177,-1.8636,0.222,9.22045,9.22045
2235.00,9.21942,25.115823,0.000427,24.982135,-1.8634,0.222,9.22050,9.22050
2236.00,9.21922,25.115889,0.000426,24.982164,-1.8632,0.223,9.22009,9.22009
2237.00,9.21915,25.115984,0.000426,24.982171,-1.8630,0.223,9.21935,9.21935
2238.00,9.21924,25.116150,0.000425,24.982261,-1.8629,0.223,9.21829,9.21829
2239.00,9.21938,25.116176,0.000426,24.982292,-1.8629,0.223,9.21800,9.21800
2240.00,9.21935,25.116194,0.000423,24.982327,-1.8627,0.223,9.21686,9.21686
2241.00,9.21919,25.116211,0.000427,24.982274,-1.8627,0.223,9.21709,9.21709
2242.00,9.21917,25.116171,0.000427,24.982224,-1.8626,0.223,9.21692,9.21692
2243.00,9.21903,25.116119,0.000427,24.982173,-1.8625,0.223,9.21654,9.21654
2244.00,9.21877,25.116165,0.000426,24.982167,-1.8625,0.223,9.21583,9.21583
2245.00,9.21856,25.116210,0.000426,24.982097,-1.8625,0.223,9.21661,9.21661
2246.00,9.21830,25.116278,0.000425,24.982123,-1.8623,0.223,9.21727,9.21727
2247.00,9.21835,25.116445,0.000424,24.982232,-1.8620,0.223,9.21863,9.21863
2248.00,9.21837,25.116465,0.000425,24.982226,-1.8616,0.223,9.21956,9.21956
2249.00,9.21863,25.116473,0.000427,24.982247,-1.8615,0.223,9.22061,9.22061
2250.00,9.21875,25.116435,0.000429,24.982268,-1.8615,0.223,9.22101,9.22101
2251.00,9.21878,25.116431,0.000429,24.982312,-1.8615,0.224,9.22078,9.22078
2252.00,9.21870,25.116335,0.000430,24.982198,-1.8615,0.224,9.21956,9.21956
2253.00,9.21833,25.116337,0.000426,24.982148,-1.8615,0.224,9.21924,9.21924
2254.00,9.21828,25.116387,0.000423,24.982137,-1.8614,0.224,9.21858,9.21858
2255.00,9.21841,25.116448,0.000422,24.982112,-1.8610,0.224,9.21887,9.21887
2256.00,9.21843,25.116503,0.000421,24.982084,-1.8606,0.224,9.21949,9.21949
2257.00,9.21852,25.116579,0.000420,24.982147,-1.8605,0.224,9.21991,9.21991
2258.00,9.21880,25.116654,0.000422,24.982200,-1.8603,0.224,9.22006,9.22006
2259.00,9.21885,25.116685,0.000422,24.982183,-1.8602,0.224,9.22049,9.22049
2260.00,9.21901,25.116764,0.000422,24.982226,-1.8601,0.225,9.22008,9.22008
2261.00,9.21919,25.116812,0.000426,24.982266,-1.8600,0.225,9.21950,9.21950
2262.00,9.21939,25.116796,0.000428,24.982213,-1.8597,0.224,9.22014,9.22014
2263.00,9.21975,25.116857,0.000430,24.982195,-1.8596,0.224,9.22070,9.22070
2264.00,9.22006,25.116844,0.000431,24.982146,-1.8594,0.224,9.22127,9.22127
2265.00,9.22034,25.116885,0.000434,24.982191,-1.8591,0.224,9.22171,9.22171
2266.00,9.22054,25.116892,0.000431,24.982156,-1.8588,0.224,9.22279,9.22279
2267.00,9.22057,25.117029,0.000431,24.982240,-1.8585,0.225,9.22222,9.22222
2268.00,9.22042,25.117046,0.000432,24.982293,-1.8581,0.225,9.22166,9.22166
2269.00,9.22040,25.117062,0.000430,24.982308,-1.8578,0.225,9.22106,9.22106
2270.00,9.22043,25.117006,0.000425,24.982234,-1.8577,0.225,9.22142,9.22142
2271.00,9.22065,25.117055,0.000426,24.982181,-1.8576,0.225,9.22136,9.22136
2272.00,9.22092,25.116985,0.000423,24.982084,-1.8578,0.225,9.22196,9.22196
2273.00,9.22113,25.117090,0.000421,24.982102,-1.8579,0.226,9.22261,9.22261
2274.00,9.22138,25.117191,0.000424,24.982122,-1.8581,0.225,9.22317,9.22317
2275.00,9.22149,25.117280,0.000428,24.982158,-1.8581,0.225,9.22284,9.22284
2276.00,9.22155,25.117278,0.000429,24.982224,-1.8581,0.225,9.22269,9.22269
2277.00,9.22166,25.117357,0.000430,24.982276,-1.8578,0.226,9.22291,9.22291
2278.00,9.22192,25.117317,0.000431,24.982202,-1.8576,0.226,9.22278,9.22278
2279.00,9.22207,25.117337,0.000428,24.982236,-1.8576,0.226,9.22298,9.22298
2280.00,9.22226,25.117327,0.000425,24.982186,-1.8575,0.226,9.22320,9.22320
2281.00,9.22234,25.117404,0.000428,24.982182,-1.8573,0.226,9.22271,9.22271
2282.00,9.22243,25.117440,0.000428,24.982134,-1.8572,0.226,9.22255,9.22255
2283.00,9.22241,25.117493,0.000428,24.982170,-1.8570,0.226,9.22289,9.22289
2284.00,9.22258,25.117580,0.000430,24.982155,-1.8567,0.226,9.22344,9.22344
2285.00,9.22277,25.117690,0.000432,24.982140,-1.8564,0.226,9.22388,9.22388
2286.00,9.22282,25.117808,0.000430,24.982185,-1.8561,0.226,9.22442,9.22442
2287.00,9.22281,25.117823,0.000427,24.982190,-1.8560,0.227,9.22407,9.22407
2288.00,9.22296,25.117834,0.000427,24.982153,-1.8560,0.227,9.22384,9.22384
2289.00,9.22310,25.117819,0.000431,24.982182,-1.8559,0.226,9.22309,9.22309
2290.00,9.22309,25.117822,0.000430,24.982211,-1.8557,0.227,9.22207,9.22207
2291.00,9.22297,25.117749,0.000430,24.982122,-1.8554,0.227,9.22199,9.22199
2292.00,9.22290,25.117810,0.000432,24.982147,-1.8551,0.227,9.22124,9.22124
2293.00,9.22263,25.117834,0.000429,24.982157,-1.8548,0.227,9.22057,9.22057
2294.00,9.22251,25.117816,0.000424,24.982095,-1.8547,0.227,9.21974,9.21974
2295.00,9.22227,25.117823,0.000425,24.982074,-1.8546,0.227,9.21952,9.21952
2296.00,9.22217,25.117844,0.000425,24.982128,-1.8546,0.227,9.21930,9.21930
2297.00,9.22199,25.117923,0.000427,24.982167,-1.8544,0.228,9.21971,9.21971
2298.00,9.22195,25.118013,0.000429,24.982216,-1.8542,0.228,9.22061,9.22061
2299.00,9.22198,25.118217,0.000434,24.982347,-1.8540,0.227,9.22166,9.22166
2300.00,9.22206,25.118338,0.000436,24.982432,-1.8539,0.227,9.22293,9.22293
2301.00,9.22217,25.118375,0.000436,24.982366,-1.8535,0.227,9.22311,9.22311
2302.00,9.22221,25.118329,0.000433,24.982331,-1.8533,0.228,9.22396,9.22396
2303.00,9.22211,25.118333,0.000429,24.982334,-1.8531,0.228,9.22370,9.22370
2304.00,9.22175,25.118277,0.000426,24.982277,-1.8529,0.228,9.22298,9.22298
2305.00,9.22160,25.118137,0.000421,24.982151,-1.8527,0.228,9.22131,9.22131
2306.00,9.22153,25.118196,0.000420,24.982206,-1.8527,0.228,9.21999,9.21999
2307.00,9.22160,25.118228,0.000419,24.982198,-1.8527,0.228,9.21722,9.21722
2308.00,9.22217,25.118311,0.000421,24.982209,-1.8523,0.228,9.21511,9.21511
2309.00,9.22307,25.118322,0.000421,24.982115,-1.8521,0.228,9.21276,9.21276
2310.00,9.22382,25.118456,0.000424,24.982143,-1.8519,0.228,9.21145,9.21145
2311.00,9.22397,25.118520,0.000423,24.982118,-1.8516,0.229,9.21065,9.21065
@16,2.0001,4.0, 2310.023 
2312.00,9.22467,25.118525,0.000422,24.982092,-1.8514,0.229,9.21131,9.21131
2313.00,9.22263,25.118504,0.000420,24.982005,-1.8514,0.229,9.21173,9.21173
2314.00,9.22006,25.118500,0.000420,24.982035,-1.8515,0.229,9.21359,9.21359
2315.00,9.21753,25.118496,0.000414,24.982022,-1.8515,0.229,9.21445,9.21445
2316.00,9.21556,25.118495,0.000412,24.982052,-1.8517,0.229,9.21459,9.21459
2317.00,9.21491,25.118601,0.000411,24.982100,-1.8518,0.229,9.21493,9.21493
2318.00,9.21494,25.118572,0.000411,24.982141,-1.8519,0.230,9.21459,9.21459
2319.00,9.21492,25.118646,0.000411,24.982173,-1.8518,0.230,9.21287,9.21287
2320.00,9.21481,25.118682,0.000413,24.982181,-1.8516,0.230,9.21213,9.21213
2321.00,9.21427,25.118722,0.000416,24.982123,-1.8515,0.230,9.21238,9.21238
2322.00,9.21400,25.118773,0.000419,24.982086,-1.8510,0.230,9.21349,9.21349
2323.00,9.21396,25.118864,0.000421,24.982088,-1.8507,0.230,9.21519,9.21519
2324.00,9.21410,25.118886,0.000422,24.982055,-1.8504,0.230,9.21738,9.21738
2325.00,9.21377,25.118881,0.000424,24.982039,-1.8500,0.230,9.21922,9.21922
2326.00,9.21397,25.118868,0.000425,24.982086,-1.8495,0.230,9.22009,9.22009
2327.00,9.21462,25.118959,0.000425,24.982166,-1.8492,0.230,9.21994,9.21994
2328.00,9.21500,25.118998,0.000422,24.982106,-1.8490,0.230,9.21985,9.21985
2329.00,9.21497,25.119073,0.000423,24.982120,-1.8487,0.230,9.21957,9.21957
2330.00,9.21503,25.119249,0.000426,24.982213,-1.8485,0.230,9.21915,9.21915
2331.00,9.21552,25.119336,0.000426,24.982188,-1.8483,0.230,9.21924,9.21924
2332.00,9.21630,25.119246,0.000427,24.982152,-1.8481,0.230,9.21932,9.21932
2333.00,9.21702,25.119332,0.000430,24.982281,-1.8480,0.230,9.21959,9.21959
2334.00,9.21726,25.119377,0.000428,24.982312,-1.8479,0.231,9.22045,9.22045
2335.00,9.21758,25.119378,0.000425,24.982263,-1.8479,0.231,9.22127,9.22127
2336.00,9.21810,25.119464,0.000427,24.982295,-1.8477,0.231,9.22167,9.22167
2337.00,9.21851,25.119611,0.000426,24.982257,-1.8477,0.231,9.22233,9.22233
2338.00,9.21900,25.119637,0.000424,24.982159,-1.8477,0.231,9.22271,9.22271
2339.00,9.21983,25.119631,0.000423,24.982093,-1.8476,0.231,9.22391,9.22391
2340.00,9.22071,25.119683,0.000423,24.982142,-1.8474,0.231,9.22451,9.22451
2341.00,9.22141,25.119622,0.000421,24.982116,-1.8474,0.231,9.22615,9.22615
2342.00,9.22199,25.119540,0.000418,24.982168,-1.8470,0.231,9.22736,9.22736
2343.00,9.22234,25.119505,0.000416,24.982223,-1.8468,0.232,9.22737,9.22737
2344.00,9.22247,25.119490,0.000420,24.982249,-1.8465,0.232,9.22648,9.22648
2345.00,9.22281,25.119498,0.000419,24.982239,-1.8462,0.232,9.22710,9.22710
2346.00,9.22323,25.119539,0.000416,24.982217,-1.8459,0.232,9.22763,9.22763
2347.00,9.22359,25.119591,0.000421,24.982196,-1.8457,0.232,9.22795,9.22795
2348.00,9.22434,25.119653,0.000425,24.982165,-1.8455,0.232,9.22932,9.22932
2349.00,9.22506,25.119734,0.000421,24.982146,-1.8453,0.232,9.23009,9.23009
2350.00,9.22555,25.119775,0.000417,24.982078,-1.8451,0.232,9.23062,9.23062
2351.00,9.22623,25.119824,0.000420,24.982042,-1.8452,0.232,9.23019,9.23019
2352.00,9.22681,25.119991,0.000422,24.982093,-1.8452,0.232,9.22926,9.22926
2353.00,9.22745,25.120039,0.000419,24.982073,-1.8449,0.232,9.22870,9.22870
2354.00,9.22821,25.119997,0.000420,24.982066,-1.8448,0.233,9.22922,9.22922
2355.00,9.22854,25.119943,0.000422,24.982073,-1.8446,0.233,9.22961,9.22961
2356.00,9.22852,25.119975,0.000423,24.982112,-1.8443,0.233,9.22978,9.22978
2357.00,9.22861,25.119857,0.000422,24.981981,-1.8439,0.232,9.23008,9.23008
2358.00,9.22896,25.119886,0.000427,24.981997,-1.8436,0.232,9.23066,9.23066
2359.00,9.22901,25.120012,0.000427,24.982073,-1.8434,0.232,9.23073,9.23073
2360.00,9.22922,25.120064,0.000428,24.982097,-1.8432,0.232,9.22978,9.22978
2361.00,9.22932,25.120095,0.000425,24.982141,-1.8431,0.233,9.22961,9.22961
2362.00,9.22929,25.120208,0.000423,24.982264,-1.8431,0.233,9.22984,9.22984
2363.00,9.22969,25.120162,0.000418,24.982218,-1.8430,0.233,9.22944,9.22944
2364.00,9.22987,25.120184,0.000415,24.982189,-1.8429,0.233,9.22859,9.22859
2365.00,9.22978,25.120347,0.000415,24.982242,-1.8428,0.234,9.22849,9.22849
2366.00,9.22957,25.120340,0.000414,24.982176,-1.8426,0.234,9.22899,9.22899
2367.00,9.22951,25.120370,0.000415,24.982158,-1.8425,0.234,9.22954,9.22954
2368.00,9.22966,25.120540,0.000419,24.982276,-1.8424,0.234,9.23004,9.23004
2369.00,9.22975,25.120638,0.000424,24.982241,-1.8422,0.234,9.23059,9.23059
2370.00,9.22972,25.120647,0.000427,24.982183,-1.8421,0.233,9.23046,9.23046
2371.00,9.22938,25.120778,0.000430,24.982231,-1.8420,0.233,9.22863,9.22863
2372.00,9.22920,25.120740,0.000429,24.982143,-1.8416,0.234,9.22744,9.22744
2373.00,9.22929,25.120712,0.000430,24.982053,-1.8414,0.233,9.22723,9.22723
2374.00,9.22925,25.120716,0.000430,24.982071,-1.8411,0.233,9.22716,9.22716
2375.00,9.22901,25.120724,0.000426,24.982119,-1.8410,0.234,9.22823,9.22823
2376.00,9.22906,25.120717,0.000426,24.982111,-1.8408,0.234,9.22978,9.22978
2377.00,9.22910,25.120836,0.000427,24.982202,-1.8407,0.234,9.22963,9.22963
2378.00,9.22899,25.120884,0.000424,24.982261,-1.8404,0.234,9.22913,9.22913
2379.00,9.22897,25.120874,0.000423,24.982287,-1.8401,0.234,9.22945,9.22945
2380.00,9.22903,25.120884,0.000422,24.982264,-1.8400,0.234,9.22916,9.22916
2381.00,9.22886,25.120931,0.000417,24.982236,-1.8398,0.234,9.22962,9.22962
2382.00,9.22905,25.120892,0.000414,24.982144,-1.8399,0.235,9.23012,9.23012
2383.00,9.22937,25.120886,0.000412,24.982112,-1.8398,0.235,9.23093,9.23093
2384.00,9.22947,25.120926,0.000412,24.982097,-1.8397,0.235,9.23062,9.23062
2385.00,9.22952,25.120950,0.000414,24.982084,-1.8394,0.235,9.23033,9.23033
2386.00,9.22928,25.120973,0.000415,24.982122,-1.8394,0.235,9.23073,9.23073
2387.00,9.22940,25.120976,0.000415,24.982132,-1.8391,0.235,9.23155,9.23155
2388.00,9.22958,25.121099,0.000419,24.982179,-1.8390,0.235,9.23201,9.23201
2389.00,9.22977,25.121159,0.000420,24.982157,-1.8390,0.235,9.23249,9.23249
2390.00,9.23018,25.121208,0.000419,24.982156,-1.8389,0.235,9.23344,9.23344
2391.00,9.23057,25.121155,0.000417,24.982105,-1.8386,0.235,9.23322,9.23322
2392.00,9.23109,25.121208,0.000416,24.982108,-1.8383,0.236,9.23381,9.23381
2393.00,9.23141,25.121138,0.000412,24.982018,-1.8382,0.236,9.23409,9.23409
2394.00,9.23167,25.121088,0.000409,24.982003,-1.8381,0.236,9.23453,9.23453
2395.00,9.23170,25.121057,0.000413,24.981986,-1.8380,0.236,9.23358,9.23358
2396.00,9.23166,25.121087,0.000415,24.982000,-1.8379,0.236,9.23304,9.23304
2397.00,9.23185,25.121084,0.000420,24.982027,-1.8379,0.236,9.23216,9.23216
2398.00,9.23207,25.121096,0.000422,24.982115,-1.8377,0.236,9.23169,9.23169
2399.00,9.23218,25.121121,0.000424,24.982119,-1.8375,0.236,9.23112,9.23112
2400.00,9.23219,25.121150,0.000421,24.982132,-1.8374,0.236,9.23164,9.23164
2401.00,9.23222,25.121260,0.000422,24.982129,-1.8372,0.236,9.23204,9.23204
2402.00,9.23240,25.121409,0.000421,24.982197,-1.8369,0.236,9.23250,9.23250
2403.00,9.23266,25.121485,0.000419,24.982183,-1.8364,0.236,9.23263,9.23263
2404.00,9.23292,25.121535,0.000417,24.982237,-1.8361,0.237,9.23236,9.23236
2405.00,9.23283,25.121616,0.000419,24.982230,-1.8358,0.237,9.23211,9.23211
2406.00,9.23263,25.121653,0.000419,24.982237,-1.8355,0.237,9.23215,9.23215
2407.00,9.23267,25.121707,0.000420,24.982196,-1.8353,0.237,9.23239,9.23239
2408.00,9.23285,25.121763,0.000420,24.982138,-1.8354,0.237,9.23333,9.23333
2409.00,9.23300,25.121849,0.000421,24.982102,-1.8354,0.237,9.23387,9.23387
2410.00,9.23289,25.121873,0.000421,24.982103,-1.8352,0.237,9.23428,9.23428
2411.00,9.23294,25.121832,0.000422,24.982106,-1.8350,0.237,9.23438,9.23438
2412.00,9.23283,25.121796,0.000424,24.982127,-1.8348,0.237,9.23409,9.23409
2413.00,9.23272,25.121788,0.000422,24.982125,-1.8345,0.237,9.23300,9.23300
2414.00,9.23264,25.121814,0.000420,24.982133,-1.8342,0.237,9.23327,9.23327
2415.00,9.23286,25.121862,0.000418,24.982149,-1.8343,0.237,9.23342,9.23342
2416.00,9.23298,25.121948,0.000418,24.982183,-1.8346,0.237,9.23322,9.23322
2417.00,9.23310,25.121978,0.000417,24.982137,-1.8347,0.237,9.23282,9.23282
2418.00,9.23303,25.122008,0.000415,24.982145,-1.8347,0.237,9.23266,9.23266
2419.00,9.23300,25.121993,0.000416,24.982144,-1.8347,0.237,9.23276,9.23276
2420.00,9.23315,25.122014,0.000415,24.982189,-1.8346,0.238,9.23303,9.23303
2421.00,9.23328,25.122020,0.000417,24.982185,-1.8342,0.238,9.23346,9.23346
2422.00,9.23332,25.121974,0.000416,24.982131,-1.8340,0.238,9.23392,9.23392
2423.00,9.23325,25.122053,0.000422,24.982175,-1.8339,0.238,9.23397,9.23397
2424.00,9.23335,25.122154,0.000420,24.982192,-1.8337,0.238,9.23407,9.23407
2425.00,9.23358,25.122193,0.000420,24.982163,-1.8337,0.238,9.23422,9.23422
2426.00,9.23388,25.122224,0.000418,24.982123,-1.8338,0.238,9.23464,9.23464
2427.00,9.23396,25.122373,0.000419,24.982193,-1.8337,0.238,9.23501,9.23501
2428.00,9.23387,25.122384,0.000415,24.982160,-1.8335,0.238,9.23553,9.23553
2429.00,9.23381,25.122355,0.000417,24.982141,-1.8336,0.238,9.23539,9.23539
2430.00,9.23389,25.122402,0.000417,24.982156,-1.8332,0.238,9.23488,9.23488
2431.00,9.23387,25.122367,0.000415,24.982166,-1.8329,0.239,9.23425,9.23425
2432.00,9.23391,25.122317,0.000411,24.982137,-1.8330,0.239,9.23398,9.23398
2433.00,9.23399,25.122376,0.000413,24.982191,-1.8331,0.239,9.23402,9.23402
2434.00,9.23403,25.122426,0.000418,24.982246,-1.8331,0.239,9.23440,9.23440
2435.00,9.23413,25.122418,0.000416,24.982228,-1.8331,0.239,9.23452,9.23452
2436.00,9.23426,25.122481,0.000416,24.982212,-1.8330,0.239,9.23507,9.23507
2437.00,9.23445,25.122644,0.000421,24.982329,-1.8326,0.239,9.23540,9.23540
2438.00,9.23478,25.122673,0.000422,24.982260,-1.8324,0.239,9.23622,9.23622
2439.00,9.23505,25.122685,0.000417,24.982189,-1.8323,0.239,9.23675,9.23675
2440.00,9.23523,25.122774,0.000419,24.982182,-1.8321,0.239,9.23752,9.23752
2441.00,9.23532,25.122807,0.000413,24.982200,-1.8320,0.239,9.23749,9.23749
2442.00,9.23543,25.122690,0.000411,24.982089,-1.8320,0.240,9.23779,9.23779
2443.00,9.23570,25.122719,0.000408,24.982158,-1.8318,0.240,9.23754,9.23754
2444.00,9.23593,25.122806,0.000409,24.982182,-1.8316,0.240,9.23757,9.23757
2445.00,9.23610,25.122877,0.000412,24.982229,-1.8314,0.240,9.23753,9.23753
2446.00,9.23605,25.123056,0.000419,24.982328,-1.8312,0.240,9.23733,9.23733
2447.00,9.23598,25.123253,0.000420,24.982364,-1.8309,0.240,9.23645,9.23645
2448.00,9.23600,25.123258,0.000423,24.982295,-1.8308,0.240,9.23647,9.23647
2449.00,9.23613,25.123251,0.000423,24.982236,-1.8308,0.240,9.23611,9.23611
2450.00,9.23627,25.123233,0.000421,24.982185,-1.8307,0.240,9.23568,9.23568
2451.00,9.23630,25.123209,0.000419,24.982140,-1.8307,0.240,9.23535,9.23535
2452.00,9.23630,25.123233,0.000420,24.982198,-1.8307,0.240,9.23555,9.23555
2453.00,9.23636,25.123335,0.000416,24.982293,-1.8306,0.240,9.23488,9.23488
2454.00,9.23654,25.123364,0.000419,24.982362,-1.8307,0.240,9.23421,9.23421
2455.00,9.23654,25.123348,0.000420,24.982371,-1.8308,0.240,9.23378,9.23378
2456.00,9.23626,25.123288,0.000419,24.982269,-1.8309,0.240,9.23210,9.23210
2457.00,9.23612,25.123291,0.000417,24.982293,-1.8310,0.241,9.22955,9.22955
2458.00,9.23574,25.123286,0.000424,24.982249,-1.8309,0.241,9.22702,9.22702
2459.00,9.23518,25.123355,0.000425,24.982280,-1.8309,0.241,9.22394,9.22394
2460.00,9.23528,25.123404,0.000426,24.982295,-1.8308,0.241,9.22089,9.22089
2461.00,9.23422,25.123480,0.000427,24.982347,-1.8307,0.241,9.21963,9.21963
@17,2.0001,4.0, 2460.173 
2462.00,9.23392,25.123451,0.000429,24.982252,-1.8306,0.241,9.22077,9.22077
2463.00,9.23420,25.123433,0.000424,24.982213,-1.8306,0.241,9.22157,9.22157
2464.00,9.23267,25.123500,0.000418,24.982141,-1.8304,0.241,9.22388,9.22388
2465.00,9.22951,25.123562,0.000416,24.982117,-1.8300,0.241,9.22692,9.22692
2466.00,9.22697,25.123612,0.000418,24.982081,-1.8296,0.242,9.22917,9.22917
2467.00,9.22437,25.123695,0.000418,24.982082,-1.8293,0.242,9.23008,9.23008
2468.00,9.22363,25.123753,0.000418,24.982099,-1.8291,0.242,9.23142,9.23142
2469.00,9.22439,25.123742,0.000423,24.982147,-1.8289,0.242,9.23174,9.23174
2470.00,9.22493,25.123765,0.000428,24.982221,-1.8289,0.242,9.23055,9.23055
2471.00,9.22402,25.123786,0.000430,24.982294,-1.8289,0.242,9.23036,9.23036
2472.00,9.22498,25.123769,0.000429,24.982289,-1.8288,0.242,9.23018,9.23018
2473.00,9.22607,25.123786,0.000429,24.982315,-1.8287,0.242,9.22965,9.22965
2474.00,9.22655,25.123842,0.000424,24.982302,-1.8286,0.242,9.22943,9.22943
2475.00,9.22697,25.123826,0.000420,24.982169,-1.8285,0.242,9.23005,9.23005
2476.00,9.22734,25.123925,0.000418,24.982179,-1.8284,0.242,9.23008,9.23008
2477.00,9.22764,25.123952,0.000419,24.982146,-1.8283,0.243,9.23039,9.23039
2478.00,9.22811,25.124015,0.000420,24.982101,-1.8283,0.243,9.23100,9.23100
2479.00,9.22892,25.124018,0.000422,24.982063,-1.8282,0.243,9.23191,9.23191
2480.00,9.22977,25.124110,0.000421,24.982136,-1.8282,0.243,9.23306,9.23306
2481.00,9.23051,25.124102,0.000420,24.982106,-1.8283,0.243,9.23391,9.23391
2482.00,9.23108,25.124105,0.000420,24.982144,-1.8282,0.243,9.23444,9.23444
2483.00,9.23157,25.124137,0.000421,24.982203,-1.8282,0.243,9.23543,9.23543
2484.00,9.23214,25.124091,0.000424,24.982233,-1.8282,0.243,9.23622,9.23622
2485.00,9.23243,25.124196,0.000428,24.982280,-1.8282,0.243,9.23638,9.23638
2486.00,9.23269,25.124295,0.000432,24.982335,-1.8282,0.243,9.23708,9.23708
2487.00,9.23299,25.124369,0.000429,24.982388,-1.8282,0.243,9.23753,9.23753
2488.00,9.23317,25.124357,0.000423,24.982354,-1.8281,0.243,9.23748,9.23748
2489.00,9.23363,25.124458,0.000422,24.982365,-1.8280,0.243,9.23779,9.23779
2490.00,9.23421,25.124356,0.000420,24.982261,-1.8277,0.243,9.23882,9.23882
2491.00,9.23489,25.124338,0.000420,24.982256,-1.8275,0.243,9.23969,9.23969
2492.00,9.23543,25.124438,0.000420,24.982229,-1.8273,0.243,9.23989,9.23989
2493.00,9.23580,25.124472,0.000417,24.982162,-1.8274,0.244,9.23967,9.23967
2494.00,9.23610,25.124484,0.000415,24.982153,-1.8273,0.244,9.23929,9.23929
2495.00,9.23655,25.124542,0.000416,24.982255,-1.8273,0.244,9.23902,9.23902
2496.00,9.23705,25.124554,0.000413,24.982171,-1.8273,0.244,9.23860,9.23860
2497.00,9.23759,25.124518,0.000414,24.982167,-1.8272,0.244,9.23963,9.23963
2498.00,9.23811,25.124567,0.000418,24.982241,-1.8269,0.244,9.24037,9.24037
2499.00,9.23844,25.124632,0.000418,24.982264,-1.8267,0.244,9.24134,9.24134
2500.00,9.23882,25.124662,0.000417,24.982249,-1.8266,0.244,9.24255,9.24255
2501.00,9.23946,25.124645,0.000418,24.982324,-1.8265,0.245,9.24296,9.24296
2502.00,9.23986,25.124726,0.000420,24.982346,-1.8265,0.245,9.24313,9.24313
2503.00,9.24017,25.124790,0.000423,24.982346,-1.8267,0.244,9.24372,9.24372
2504.00,9.24032,25.124779,0.000424,24.982320,-1.8269,0.244,9.24293,9.24293
2505.00,9.24033,25.124802,0.000420,24.982219,-1.8267,0.245,9.24102,9.24102
2506.00,9.24033,25.124929,0.000417,24.982172,-1.8266,0.245,9.24039,9.24039
2507.00,9.24043,25.124941,0.000414,24.982190,-1.8266,0.245,9.23907,9.23907
2508.00,9.24051,25.124983,0.000416,24.982242,-1.8266,0.245,9.23800,9.23800
2509.00,9.24036,25.125096,0.000418,24.982276,-1.8266,0.245,9.23768,9.23768
2510.00,9.24025,25.125206,0.000423,24.982366,-1.8268,0.245,9.23868,9.23868
2511.00,9.24030,25.125241,0.000427,24.982418,-1.8269,0.245,9.23856,9.23856
2512.00,9.24062,25.125246,0.000428,24.982348,-1.8268,0.245,9.23855,9.23855
2513.00,9.24070,25.125290,0.000429,24.982329,-1.8267,0.245,9.23885,9.23885
2514.00,9.24061,25.125318,0.000430,24.982316,-1.8264,0.245,9.23982,9.23982
2515.00,9.24038,25.125282,0.000433,24.982287,-1.8261,0.245,9.23944,9.23944
2516.00,9.24024,25.125284,0.000433,24.982242,-1.8260,0.245,9.23946,9.23946
2517.00,9.24027,25.125319,0.000430,24.982237,-1.8258,0.245,9.23911,9.23911
2518.00,9.23985,25.125266,0.000425,24.982185,-1.8256,0.245,9.23807,9.23807
2519.00,9.23958,25.125246,0.000424,24.982169,-1.8256,0.245,9.23723,9.23723
2520.00,9.23924,25.125288,0.000420,24.982152,-1.8255,0.246,9.23716,9.23716
2521.00,9.23891,25.125272,0.000419,24.982134,-1.8254,0.246,9.23812,9.23812
2522.00,9.23850,25.125252,0.000422,24.982112,-1.8255,0.246,9.23909,9.23909
2523.00,9.23867,25.125337,0.000423,24.982130,-1.8256,0.246,9.23985,9.23985
2524.00,9.23878,25.125409,0.000420,24.982129,-1.8256,0.246,9.23978,9.23978
2525.00,9.23891,25.125444,0.000422,24.982147,-1.8257,0.246,9.23975,9.23975
2526.00,9.23896,25.125544,0.000421,24.982160,-1.8256,0.246,9.23880,9.23880
2527.00,9.23884,25.125644,0.000423,24.982222,-1.8254,0.246,9.23886,9.23886
2528.00,9.23882,25.125636,0.000422,24.982215,-1.8252,0.246,9.24022,9.24022
2529.00,9.23896,25.125654,0.000428,24.982248,-1.8251,0.246,9.24093,9.24093
2530.00,9.23905,25.125698,0.000426,24.982288,-1.8251,0.246,9.24180,9.24180
2531.00,9.23952,25.125656,0.000426,24.982320,-1.8253,0.246,9.24312,9.24312
2532.00,9.23995,25.125679,0.000422,24.982303,-1.8256,0.247,9.24346,9.24346
2533.00,9.24015,25.125750,0.000426,24.982338,-1.8257,0.247,9.24313,9.24313
2534.00,9.24031,25.125862,0.000424,24.982364,-1.8258,0.247,9.24313,9.24313
2535.00,9.24026,25.125894,0.000425,24.982339,-1.8258,0.247,9.24224,9.24224
2536.00,9.24042,25.126028,0.000425,24.982373,-1.8257,0.247,9.24140,9.24140
2537.00,9.24054,25.126041,0.000429,24.982365,-1.8256,0.247,9.24128,9.24128
2538.00,9.24096,25.125993,0.000428,24.982279,-1.8257,0.247,9.24135,9.24135
2539.00,9.24123,25.125857,0.000424,24.982193,-1.8258,0.247,9.24190,9.24190
2540.00,9.24163,25.125902,0.000425,24.982221,-1.8258,0.247,9.24316,9.24316
2541.00,9.24173,25.125921,0.000426,24.982168,-1.8257,0.247,9.24351,9.24351
2542.00,9.24175,25.125909,0.000422,24.982142,-1.8255,0.247,9.24353,9.24353
2543.00,9.24186,25.126042,0.000424,24.982211,-1.8253,0.248,9.24320,9.24320
2544.00,9.24207,25.126155,0.000425,24.982268,-1.8251,0.248,9.24285,9.24285
2545.00,9.24228,25.126236,0.000424,24.982224,-1.8250,0.248,9.24212,9.24212
2546.00,9.24241,25.126224,0.000420,24.982246,-1.8249,0.248,9.24218,9.24218
2547.00,9.24262,25.126392,0.000423,24.982333,-1.8249,0.248,9.24243,9.24243
2548.00,9.24258,25.126376,0.000422,24.982266,-1.8247,0.248,9.24303,9.24303
2549.00,9.24270,25.126404,0.000423,24.982231,-1.8246,0.248,9.24294,9.24294
2550.00,9.24278,25.126402,0.000423,24.982225,-1.8244,0.248,9.24414,9.24414
2551.00,9.24275,25.126509,0.000426,24.982227,-1.8243,0.248,9.24483,9.24483
2552.00,9.24301,25.126466,0.000424,24.982136,-1.8244,0.248,9.24517,9.24517
2553.00,9.24316,25.126600,0.000422,24.982207,-1.8245,0.248,9.24495,9.24495
2554.00,9.24322,25.126725,0.000422,24.982261,-1.8247,0.249,9.24585,9.24585
2555.00,9.24354,25.126743,0.000421,24.982280,-1.8248,0.249,9.24526,9.24526
2556.00,9.24373,25.126729,0.000420,24.982246,-1.8249,0.249,9.24468,9.24468
2557.00,9.24391,25.126781,0.000420,24.982288,-1.8248,0.249,9.24468,9.24468
2558.00,9.24397,25.126793,0.000421,24.982263,-1.8249,0.249,9.24500,9.24500
2559.00,9.24407,25.126709,0.000422,24.982183,-1.8249,0.249,9.24421,9.24421
2560.00,9.24385,25.126628,0.000420,24.982123,-1.8249,0.249,9.24385,9.24385
2561.00,9.24394,25.126586,0.000418,24.982108,-1.8250,0.249,9.24450,9.24450
2562.00,9.24415,25.126572,0.000418,24.982151,-1.8250,0.249,9.24431,9.24431
2563.00,9.24415,25.126496,0.000418,24.982135,-1.8249,0.249,9.24362,9.24362
2564.00,9.24416,25.126489,0.000416,24.982161,-1.8249,0.249,9.24379,9.24379
2565.00,9.24430,25.126684,0.000419,24.982269,-1.8248,0.249,9.24446,9.24446
2566.00,9.24457,25.126721,0.000422,24.982239,-1.8247,0.249,9.24486,9.24486
2567.00,9.24483,25.126769,0.000423,24.982223,-1.8246,0.249,9.24569,9.24569
2568.00,9.24501,25.126860,0.000425,24.982259,-1.8246,0.249,9.24663,9.24663
2569.00,9.24517,25.126935,0.000422,24.982276,-1.8245,0.250,9.24725,9.24725
2570.00,9.24527,25.126877,0.000423,24.982265,-1.8245,0.250,9.24720,9.24720
2571.00,9.24517,25.126922,0.000422,24.982340,-1.8244,0.250,9.24649,9.24649
2572.00,9.24507,25.126933,0.000424,24.982301,-1.8243,0.250,9.24500,9.24500
2573.00,9.24504,25.126977,0.000424,24.982275,-1.8243,0.250,9.24434,9.24434
2574.00,9.24503,25.127032,0.000430,24.982262,-1.8243,0.250,9.24384,9.24384
2575.00,9.24488,25.127145,0.000431,24.982253,-1.8242,0.250,9.24358,9.24358
2576.00,9.24484,25.127152,0.000432,24.982251,-1.8243,0.250,9.24364,9.24364
2577.00,9.24481,25.127258,0.000430,24.982284,-1.8245,0.250,9.24407,9.24407
2578.00,9.24472,25.127228,0.000428,24.982230,-1.8245,0.250,9.24386,9.24386
2579.00,9.24486,25.127291,0.000426,24.982238,-1.8245,0.251,9.24327,9.24327
2580.00,9.24486,25.127279,0.000427,24.982183,-1.8245,0.251,9.24241,9.24241
2581.00,9.24499,25.127401,0.000425,24.982123,-1.8245,0.251,9.24212,9.24212
2582.00,9.24456,25.127466,0.000426,24.982120,-1.8246,0.251,9.24221,9.24221
2583.00,9.24441,25.127458,0.000422,24.982116,-1.8248,0.251,9.24269,9.24269
2584.00,9.24438,25.127458,0.000422,24.982091,-1.8249,0.251,9.24310,9.24310
2585.00,9.24429,25.127531,0.000418,24.982135,-1.8249,0.251,9.24369,9.24369
2586.00,9.24409,25.127580,0.000419,24.982243,-1.8249,0.251,9.24356,9.24356
2587.00,9.24392,25.127526,0.000417,24.982213,-1.8248,0.251,9.24408,9.24408
2588.00,9.24374,25.127726,0.000423,24.982318,-1.8246,0.251,9.24421,9.24421
2589.00,9.24376,25.127810,0.000420,24.982363,-1.8247,0.251,9.24476,9.24476
2590.00,9.24385,25.127758,0.000420,24.982304,-1.8249,0.252,9.24611,9.24611
2591.00,9.24399,25.127708,0.000419,24.982175,-1.8251,0.252,9.24661,9.24661
2592.00,9.24399,25.127775,0.000423,24.982155,-1.8252,0.252,9.24589,9.24589
2593.00,9.24409,25.127765,0.000424,24.982104,-1.8253,0.252,9.24540,9.24540
2594.00,9.24401,25.127775,0.000429,24.982102,-1.8252,0.252,9.24486,9.24486
2595.00,9.24389,25.127845,0.000432,24.982137,-1.8252,0.252,9.24291,9.24291
2596.00,9.24367,25.127846,0.000436,24.982134,-1.8251,0.251,9.24204,9.24204
2597.00,9.24356,25.127815,0.000431,24.982125,-1.8252,0.252,9.24235,9.24235
2598.00,9.24373,25.127860,0.000430,24.982178,-1.8252,0.252,9.24273,9.24273
2599.00,9.24402,25.127889,0.000427,24.982167,-1.8252,0.252,9.24287,9.24287
2600.00,9.24414,25.127845,0.000420,24.982116,-1.8252,0.252,9.24306,9.24306
2601.00,9.24417,25.127981,0.000419,24.982228,-1.8252,0.252,9.24339,9.24339
2602.00,9.24416,25.128093,0.000423,24.982308,-1.8251,0.252,9.24324,9.24324
2603.00,9.24396,25.128126,0.000420,24.982296,-1.8251,0.252,9.24331,9.24331
2604.00,9.24391,25.128166,0.000419,24.982313,-1.8251,0.252,9.24244,9.24244
2605.00,9.24386,25.128274,0.000424,24.982347,-1.8253,0.252,9.24159,9.24159
2606.00,9.24355,25.128272,0.000420,24.982295,-1.8254,0.252,9.24045,9.24045
2607.00,9.24284,25.128298,0.000421,24.982296,-1.8255,0.252,9.23936,9.23936
2608.00,9.24281,25.128303,0.000421,24.982301,-1.8254,0.252,9.23831,9.23831
2609.00,9.24301,25.128339,0.000420,24.982257,-1.8251,0.253,9.23791,9.23791
2610.00,9.24326,25.128420,0.000417,24.982252,-1.8249,0.253,9.23752,9.23752
2611.00,9.24281,25.128431,0.000416,24.982218,-1.8246,0.253,9.23645,9.23645
@18,2.0001,4.0, 2610.10399999999 
2612.00,9.24328,25.128438,0.000408,24.982164,-1.8246,0.253,9.23520,9.23520
2613.00,9.24352,25.128485,0.000406,24.982117,-1.8248,0.254,9.23424,9.23424
2614.00,9.24060,25.128528,0.000409,24.982120,-1.8250,0.254,9.23419,9.23419
2615.00,9.23960,25.128653,0.000411,24.982182,-1.8251,0.254,9.23505,9.23505
2616.00,9.23915,25.128772,0.000416,24.982247,-1.8251,0.254,9.23719,9.23719
2617.00,9.23789,25.128873,0.000420,24.982301,-1.8250,0.254,9.24022,9.24022
2618.00,9.23722,25.128906,0.000420,24.982368,-1.8250,0.254,9.24268,9.24268
2619.00,9.23702,25.128910,0.000418,24.982417,-1.8250,0.254,9.24391,9.24391
2620.00,9.23656,25.128777,0.000417,24.982339,-1.8251,0.254,9.24516,9.24516
2621.00,9.23778,25.128704,0.000414,24.982305,-1.8252,0.254,9.24576,9.24576
2622.00,9.23864,25.128663,0.000415,24.982255,-1.8255,0.254,9.24468,9.24468
2623.00,9.23887,25.128677,0.000418,24.982161,-1.8258,0.254,9.24346,9.24346
2624.00,9.23944,25.128756,0.000423,24.982130,-1.8262,0.254,9.24208,9.24208
2625.00,9.23979,25.128829,0.000424,24.982156,-1.8265,0.254,9.24001,9.24001
2626.00,9.24067,25.128980,0.000425,24.982182,-1.8268,0.254,9.23899,9.23899
2627.00,9.24099,25.129023,0.000422,24.982108,-1.8268,0.254,9.23890,9.23890
2628.00,9.24053,25.129112,0.000420,24.982205,-1.8267,0.254,9.23939,9.23939
2629.00,9.24035,25.129097,0.000416,24.982183,-1.8266,0.255,9.24077,9.24077
2630.00,9.24071,25.129205,0.000417,24.982226,-1.8265,0.255,9.24210,9.24210
2631.00,9.24166,25.129218,0.000415,24.982197,-1.8265,0.255,9.24221,9.24221
2632.00,9.24228,25.129287,0.000419,24.982320,-1.8266,0.255,9.24279,9.24279
2633.00,9.24244,25.129285,0.000422,24.982294,-1.8265,0.255,9.24308,9.24308
2634.00,9.24235,25.129342,0.000424,24.982321,-1.8265,0.255,9.24258,9.24258
2635.00,9.24232,25.129287,0.000426,24.982266,-1.8266,0.255,9.24231,9.24231
2636.00,9.24183,25.129304,0.000427,24.982297,-1.8266,0.255,9.24252,9.24252
2637.00,9.24183,25.129275,0.000423,24.982195,-1.8266,0.255,9.24213,9.24213
2638.00,9.24177,25.129251,0.000419,24.982135,-1.8266,0.255,9.24188,9.24188
2639.00,9.24192,25.129313,0.000419,24.982120,-1.8265,0.255,9.24309,9.24309
2640.00,9.24217,25.129441,0.000420,24.982179,-1.8263,0.255,9.24421,9.24421
2641.00,9.24229,25.129477,0.000422,24.982149,-1.8263,0.255,9.24584,9.24584
2642.00,9.24260,25.129518,0.000424,24.982184,-1.8263,0.255,9.24728,9.24728
2643.00,9.24289,25.129632,0.000428,24.982227,-1.8264,0.255,9.24775,9.24775
2644.00,9.24324,25.129660,0.000428,24.982231,-1.8265,0.255,9.24755,9.24755
2645.00,9.24373,25.129627,0.000426,24.982172,-1.8265,0.255,9.24726,9.24726
2646.00,9.24413,25.129580,0.000425,24.982145,-1.8264,0.256,9.24647,9.24647
2647.00,9.24442,25.129677,0.000424,24.982196,-1.8262,0.256,9.24630,9.24630
2648.00,9.24460,25.129634,0.000422,24.982149,-1.8262,0.256,9.24613,9.24613
2649.00,9.24486,25.129658,0.000421,24.982134,-1.8263,0.256,9.24626,9.24626
2650.00,9.24507,25.129712,0.000421,24.982148,-1.8265,0.256,9.24658,9.24658
2651.00,9.24531,25.129828,0.000423,24.982189,-1.8267,0.256,9.24715,9.24715
2652.00,9.24566,25.129889,0.000425,24.982217,-1.8269,0.256,9.24740,9.24740
2653.00,9.24584,25.129947,0.000428,24.982265,-1.8271,0.256,9.24810,9.24810
2654.00,9.24614,25.129956,0.000428,24.982293,-1.8270,0.256,9.24855,9.24855
2655.00,9.24648,25.129982,0.000426,24.982315,-1.8268,0.256,9.24840,9.24840
2656.00,9.24672,25.129969,0.000424,24.982288,-1.8267,0.256,9.24814,9.24814
2657.00,9.24705,25.129869,0.000423,24.982171,-1.8267,0.256,9.24778,9.24778
2658.00,9.24722,25.129885,0.000420,24.982118,-1.8268,0.257,9.24704,9.24704
2659.00,9.24720,25.129876,0.000421,24.982081,-1.8269,0.257,9.24614,9.24614
2660.00,9.24712,25.129853,0.000423,24.982054,-1.8271,0.257,9.24630,9.24630
2661.00,9.24709,25.129891,0.000425,24.982064,-1.8274,0.257,9.24606,9.24606
2662.00,9.24682,25.130008,0.000427,24.982120,-1.8273,0.257,9.24532,9.24532
2663.00,9.24666,25.130081,0.000430,24.982209,-1.8272,0.257,9.24512,9.24512
2664.00,9.24651,25.130121,0.000427,24.982161,-1.8273,0.257,9.24495,9.24495
2665.00,9.24648,25.130146,0.000424,24.982090,-1.8274,0.257,9.24467,9.24467
2666.00,9.24650,25.130180,0.000424,24.982051,-1.8276,0.257,9.24469,9.24469
2667.00,9.24643,25.130146,0.000419,24.982000,-1.8278,0.257,9.24497,9.24497
2668.00,9.24638,25.130132,0.000417,24.981892,-1.8281,0.257,9.24541,9.24541
2669.00,9.24641,25.130225,0.000421,24.981953,-1.8285,0.257,9.24603,9.24603
2670.00,9.24650,25.130263,0.000424,24.981940,-1.8288,0.257,9.24691,9.24691
2671.00,9.24659,25.130230,0.000424,24.981903,-1.8290,0.257,9.24743,9.24743
2672.00,9.24659,25.130340,0.000430,24.982010,-1.8292,0.257,9.24814,9.24814
2673.00,9.24649,25.130394,0.000430,24.982069,-1.8293,0.257,9.24791,9.24791
2674.00,9.24617,25.130431,0.000428,24.982092,-1.8292,0.257,9.24687,9.24687
2675.00,9.24597,25.130436,0.000427,24.982166,-1.8290,0.258,9.24598,9.24598
2676.00,9.24588,25.130525,0.000427,24.982265,-1.8288,0.258,9.24492,9.24492
2677.00,9.24570,25.130566,0.000422,24.982188,-1.8288,0.258,9.24419,9.24419
2678.00,9.24575,25.130650,0.000422,24.982172,-1.8287,0.258,9.24518,9.24518
2679.00,9.24603,25.130672,0.000420,24.982159,-1.8287,0.258,9.24706,9.24706
2680.00,9.24607,25.130773,0.000421,24.982178,-1.8287,0.258,9.24791,9.24791
2681.00,9.24625,25.130811,0.000423,24.982132,-1.8286,0.258,9.24857,9.24857
2682.00,9.24656,25.130831,0.000429,24.982150,-1.8285,0.258,9.24932,9.24932
2683.00,9.24690,25.130846,0.000432,24.982187,-1.8286,0.258,9.24873,9.24873
2684.00,9.24703,25.130859,0.000437,24.982172,-1.8288,0.258,9.24838,9.24838
2685.00,9.24713,25.130836,0.000437,24.982136,-1.8290,0.258,9.24860,9.24860
2686.00,9.24731,25.130901,0.000436,24.982169,-1.8291,0.258,9.24897,9.24897
2687.00,9.24733,25.130865,0.000432,24.982118,-1.8293,0.258,9.24916,9.24916
2688.00,9.24724,25.130893,0.000429,24.982115,-1.8295,0.258,9.24923,9.24923
2689.00,9.24755,25.130938,0.000428,24.982074,-1.8296,0.259,9.24866,9.24866
2690.00,9.24762,25.131011,0.000423,24.982041,-1.8299,0.259,9.24804,9.24804
2691.00,9.24760,25.131032,0.000422,24.982001,-1.8302,0.259,9.24807,9.24807
2692.00,9.24765,25.131148,0.000422,24.982008,-1.8302,0.259,9.24799,9.24799
2693.00,9.24769,25.131224,0.000421,24.981990,-1.8303,0.259,9.24796,9.24796
2694.00,9.24792,25.131279,0.000419,24.982021,-1.8303,0.259,9.24821,9.24821
2695.00,9.24808,25.131325,0.000422,24.982008,-1.8304,0.259,9.24782,9.24782
2696.00,9.24821,25.131489,0.000423,24.982092,-1.8305,0.259,9.24789,9.24789
2697.00,9.24855,25.131552,0.000424,24.982120,-1.8306,0.259,9.24829,9.24829
2698.00,9.24873,25.131586,0.000425,24.982119,-1.8306,0.259,9.24881,9.24881
2699.00,9.24860,25.131663,0.000427,24.982142,-1.8306,0.259,9.24877,9.24877
2700.00,9.24841,25.131743,0.000428,24.982213,-1.8305,0.259,9.24897,9.24897
2701.00,9.24837,25.131733,0.000429,24.982191,-1.8305,0.259,9.24863,9.24863
2702.00,9.24831,25.131682,0.000431,24.982197,-1.8305,0.259,9.24742,9.24742
2703.00,9.24814,25.131753,0.000431,24.982257,-1.8308,0.259,9.24628,9.24628
2704.00,9.24800,25.131761,0.000431,24.982255,-1.8311,0.259,9.24612,9.24612
2705.00,9.24777,25.131788,0.000432,24.982253,-1.8314,0.259,9.24544,9.24544
2706.00,9.24750,25.131728,0.000431,24.982236,-1.8316,0.259,9.24506,9.24506
2707.00,9.24733,25.131745,0.000427,24.982207,-1.8317,0.260,9.24528,9.24528
2708.00,9.24728,25.131573,0.000425,24.982031,-1.8317,0.260,9.24511,9.24511
2709.00,9.24708,25.131594,0.000425,24.982035,-1.8315,0.260,9.24472,9.24472
2710.00,9.24692,25.131499,0.000423,24.981970,-1.8314,0.260,9.24520,9.24520
2711.00,9.24683,25.131612,0.000422,24.982007,-1.8314,0.260,9.24560,9.24560
2712.00,9.24674,25.131656,0.000424,24.982020,-1.8315,0.260,9.24575,9.24575
2713.00,9.24664,25.131867,0.000425,24.982191,-1.8317,0.260,9.24605,9.24605
2714.00,9.24649,25.131853,0.000424,24.982184,-1.8320,0.260,9.24621,9.24621
2715.00,9.24653,25.132043,0.000424,24.982314,-1.8321,0.261,9.24695,9.24695
2716.00,9.24660,25.131972,0.000425,24.982236,-1.8322,0.261,9.24652,9.24652
2717.00,9.24627,25.132045,0.000427,24.982256,-1.8322,0.261,9.24588,9.24588
2718.00,9.24596,25.132023,0.000428,24.982216,-1.8322,0.261,9.24624,9.24624
2719.00,9.24594,25.132164,0.000430,24.982250,-1.8322,0.261,9.24761,9.24761
2720.00,9.24627,25.132160,0.000430,24.982172,-1.8323,0.261,9.24768,9.24768
2721.00,9.24637,25.132237,0.000430,24.982179,-1.8324,0.261,9.24843,9.24843
2722.00,9.24644,25.132309,0.000430,24.982212,-1.8325,0.261,9.24927,9.24927
2723.00,9.24665,25.132352,0.000431,24.982210,-1.8325,0.261,9.24951,9.24951
2724.00,9.24682,25.132307,0.000432,24.982182,-1.8325,0.261,9.24897,9.24897
2725.00,9.24705,25.132333,0.000434,24.982235,-1.8326,0.261,9.24879,9.24879
2726.00,9.24723,25.132418,0.000434,24.982289,-1.8327,0.261,9.24824,9.24824
2727.00,9.24761,25.132372,0.000432,24.982191,-1.8329,0.261,9.24741,9.24741
2728.00,9.24773,25.132424,0.000432,24.982180,-1.8330,0.261,9.24619,9.24619
2729.00,9.24776,25.132494,0.000428,24.982177,-1.8331,0.261,9.24515,9.24515
2730.00,9.24728,25.132488,0.000425,24.982151,-1.8331,0.261,9.24438,9.24438
2731.00,9.24694,25.132464,0.000425,24.982100,-1.8329,0.261,9.24472,9.24472
2732.00,9.24701,25.132502,0.000423,24.982131,-1.8330,0.262,9.24559,9.24559
2733.00,9.24710,25.132531,0.000421,24.982119,-1.8332,0.262,9.24670,9.24670
2734.00,9.24720,25.132623,0.000419,24.982186,-1.8333,0.262,9.24676,9.24676
2735.00,9.24730,25.132718,0.000421,24.982151,-1.8335,0.262,9.24660,9.24660
2736.00,9.24738,25.132796,0.000420,24.982178,-1.8338,0.262,9.24616,9.24616
2737.00,9.24702,25.132883,0.000421,24.982210,-1.8341,0.262,9.24558,9.24558
2738.00,9.24684,25.132880,0.000423,24.982199,-1.8343,0.262,9.24498,9.24498
2739.00,9.24648,25.132773,0.000427,24.982116,-1.8344,0.262,9.24533,9.24533
2740.00,9.24620,25.132747,0.000427,24.982140,-1.8346,0.262,9.24571,9.24571
2741.00,9.24621,25.132665,0.000427,24.982122,-1.8347,0.262,9.24578,9.24578
2742.00,9.24598,25.132658,0.000428,24.982121,-1.8347,0.262,9.24510,9.24510
2743.00,9.24565,25.132706,0.000425,24.982143,-1.8347,0.262,9.24582,9.24582
2744.00,9.24551,25.132784,0.000422,24.982138,-1.8348,0.262,9.24572,9.24572
2745.00,9.24563,25.132799,0.000424,24.982099,-1.8349,0.262,9.24609,9.24609
2746.00,9.24575,25.132913,0.000423,24.982082,-1.8350,0.262,9.24647,9.24647
2747.00,9.24592,25.133056,0.000425,24.982156,-1.8352,0.262,9.24798,9.24798
2748.00,9.24616,25.133145,0.000428,24.982150,-1.8353,0.262,9.24746,9.24746
2749.00,9.24629,25.133223,0.000427,24.982229,-1.8355,0.262,9.24681,9.24681
2750.00,9.24629,25.133292,0.000427,24.982234,-1.8358,0.263,9.24561,9.24561
2751.00,9.24599,25.133309,0.000429,24.982246,-1.8361,0.263,9.24557,9.24557
2752.00,9.24600,25.133217,0.000422,24.982097,-1.8363,0.263,9.24522,9.24522
2753.00,9.24592,25.133193,0.000418,24.982136,-1.8364,0.263,9.24565,9.24565
2754.00,9.24605,25.133151,0.000418,24.982066,-1.8363,0.263,9.24615,9.24615
2755.00,9.24611,25.133169,0.000416,24.982088,-1.8360,0.263,9.24656,9.24656
2756.00,9.24621,25.133159,0.000415,24.982076,-1.8358,0.263,9.24483,9.24483
2757.00,9.24623,25.133252,0.000418,24.982215,-1.8358,0.263,9.24274,9.24274
2758.00,9.24648,25.133262,0.000413,24.982135,-1.8358,0.263,9.24005,9.24005
2759.00,9.24631,25.133246,0.000411,24.982113,-1.8361,0.263,9.23790,9.23790
2760.00,9.24546,25.133255,0.000412,24.982097,-1.8365,0.263,9.23657,9.23657
2761.00,9.24593,25.133282,0.000412,24.982065,-1.8369,0.264,9.23692,9.23692
2762.00,9.24732,25.133290,0.000414,24.981983,-1.8371,0.264,9.23753,9.23753
@19,2.0001,4.0, 2760.041 
2763.00,9.24657,25.133329,0.000417,24.982027,-1.8373,0.264,9.23890,9.23890
2764.00,9.24514,25.133425,0.000420,24.982031,-1.8374,0.264,9.24058,9.24058
2765.00,9.24251,25.133543,0.000420,24.982096,-1.8375,0.264,9.24123,9.24123
2766.00,9.24047,25.133640,0.000417,24.982177,-1.8376,0.264,9.24147,9.24147
2767.00,9.24028,25.133612,0.000415,24.982159,-1.8379,0.264,9.24140,9.24140
2768.00,9.24044,25.133572,0.000415,24.982133,-1.8380,0.264,9.24168,9.24168
2769.00,9.24061,25.133574,0.000416,24.982149,-1.8381,0.264,9.24178,9.24178
2770.00,9.24040,25.133574,0.000418,24.982138,-1.8383,0.264,9.24222,9.24222
2771.00,9.24050,25.133649,0.000422,24.982186,-1.8384,0.264,9.24238,9.24238
2772.00,9.24079,25.133660,0.000422,24.982212,-1.8385,0.264,9.24327,9.24327
2773.00,9.24111,25.133754,0.000422,24.982249,-1.8388,0.264,9.24379,9.24379
2774.00,9.24107,25.133817,0.000422,24.982292,-1.8388,0.265,9.24371,9.24371
2775.00,9.24106,25.133822,0.000419,24.982254,-1.8389,0.265,9.24432,9.24432
2776.00,9.24112,25.133759,0.000419,24.982175,-1.8388,0.265,9.24400,9.24400
2777.00,9.24132,25.133844,0.000421,24.982166,-1.8386,0.265,9.24397,9.24397
2778.00,9.24182,25.133864,0.000424,24.982134,-1.8386,0.265,9.24405,9.24405
2779.00,9.24233,25.133904,0.000426,24.982147,-1.8388,0.265,9.24416,9.24416
2780.00,9.24280,25.133935,0.000425,24.982182,-1.8390,0.265,9.24435,9.24435
2781.00,9.24323,25.134008,0.000424,24.982208,-1.8393,0.265,9.24566,9.24566
2782.00,9.24347,25.134038,0.000423,24.982199,-1.8398,0.265,9.24568,9.24568
2783.00,9.24370,25.134088,0.000420,24.982173,-1.8400,0.265,9.24564,9.24564
2784.00,9.24380,25.134164,0.000422,24.982156,-1.8401,0.265,9.24586,9.24586
2785.00,9.24410,25.134189,0.000424,24.982112,-1.8403,0.265,9.24617,9.24617
2786.00,9.24431,25.134243,0.000424,24.982082,-1.8403,0.265,9.24557,9.24557
2787.00,9.24454,25.134339,0.000426,24.982123,-1.8404,0.265,9.24587,9.24587
2788.00,9.24479,25.134434,0.000431,24.982214,-1.8405,0.265,9.24607,9.24607
2789.00,9.24493,25.134367,0.000428,24.982151,-1.8407,0.265,9.24618,9.24618
2790.00,9.24500,25.134443,0.000427,24.982162,-1.8410,0.265,9.24524,9.24524
2791.00,9.24508,25.134458,0.000431,24.982193,-1.8412,0.265,9.24504,9.24504
2792.00,9.24507,25.134447,0.000430,24.982115,-1.8414,0.265,9.24427,9.24427
2793.00,9.24498,25.134477,0.000431,24.982122,-1.8415,0.265,9.24410,9.24410
2794.00,9.24487,25.134639,0.000433,24.982240,-1.8416,0.265,9.24310,9.24310
2795.00,9.24474,25.134687,0.000434,24.982322,-1.8416,0.265,9.24291,9.24291
2796.00,9.24471,25.134705,0.000431,24.982345,-1.8415,0.266,9.24308,9.24308
2797.00,9.24496,25.134818,0.000433,24.982493,-1.8417,0.266,9.24445,9.24445
2798.00,9.24523,25.134749,0.000430,24.982408,-1.8419,0.266,9.24564,9.24564
2799.00,9.24547,25.134745,0.000429,24.982371,-1.8421,0.266,9.24716,9.24716
2800.00,9.24559,25.134793,0.000429,24.982366,-1.8421,0.266,9.24777,9.24777
2801.00,9.24540,25.134838,0.000431,24.982419,-1.8422,0.266,9.24721,9.24721
2802.00,9.24538,25.134810,0.000429,24.982328,-1.8423,0.266,9.24602,9.24602
2803.00,9.24534,25.134923,0.000426,24.982361,-1.8423,0.266,9.24439,9.24439
2804.00,9.24521,25.134973,0.000427,24.982359,-1.8426,0.266,9.24409,9.24409
2805.00,9.24512,25.135035,0.000429,24.982336,-1.8428,0.266,9.24415,9.24415
2806.00,9.24513,25.135118,0.000426,24.982217,-1.8429,0.266,9.24473,9.24473
2807.00,9.24481,25.135197,0.000424,24.982235,-1.8429,0.267,9.24481,9.24481
2808.00,9.24488,25.135296,0.000428,24.982313,-1.8430,0.267,9.24581,9.24581
2809.00,9.24516,25.135306,0.000427,24.982264,-1.8431,0.267,9.24605,9.24605
2810.00,9.24540,25.135291,0.000429,24.982248,-1.8432,0.267,9.24656,9.24656
2811.00,9.24536,25.135361,0.000432,24.982342,-1.8433,0.267,9.24711,9.24711
2812.00,9.24567,25.135440,0.000434,24.982406,-1.8434,0.267,9.24858,9.24858
2813.00,9.24602,25.135412,0.000432,24.982291,-1.8435,0.267,9.24930,9.24930
2814.00,9.24649,25.135461,0.000431,24.982251,-1.8436,0.267,9.24931,9.24931
2815.00,9.24679,25.135503,0.000429,24.982234,-1.8439,0.267,9.24929,9.24929
2816.00,9.24706,25.135465,0.000425,24.982172,-1.8443,0.267,9.24944,9.24944
2817.00,9.24706,25.135441,0.000424,24.982135,-1.8445,0.267,9.24855,9.24855
2818.00,9.24681,25.135403,0.000425,24.982125,-1.8448,0.267,9.24791,9.24791
2819.00,9.24679,25.135455,0.000426,24.982248,-1.8450,0.267,9.24769,9.24769
2820.00,9.24681,25.135569,0.000429,24.982327,-1.8452,0.267,9.24737,9.24737
2821.00,9.24698,25.135605,0.000432,24.982334,-1.8454,0.267,9.24754,9.24754
2822.00,9.24740,25.135626,0.000435,24.982366,-1.8455,0.267,9.24820,9.24820
2823.00,9.24770,25.135733,0.000431,24.982403,-1.8456,0.267,9.24859,9.24859
2824.00,9.24801,25.135757,0.000433,24.982402,-1.8457,0.267,9.24938,9.24938
2825.00,9.24817,25.135701,0.000431,24.982317,-1.8458,0.267,9.24971,9.24971
2826.00,9.24829,25.135689,0.000429,24.982259,-1.8460,0.267,9.24950,9.24950
2827.00,9.24850,25.135783,0.000430,24.982205,-1.8462,0.268,9.24906,9.24906
2828.00,9.24852,25.135891,0.000435,24.982293,-1.8465,0.267,9.24795,9.24795
2829.00,9.24843,25.135915,0.000429,24.982207,-1.8467,0.268,9.24757,9.24757
2830.00,9.24855,25.136005,0.000426,24.982220,-1.8469,0.268,9.24776,9.24776
2831.00,9.24852,25.136138,0.000423,24.982301,-1.8469,0.268,9.24759,9.24759
2832.00,9.24852,25.136169,0.000421,24.982354,-1.8469,0.269,9.24795,9.24795
2833.00,9.24842,25.136123,0.000419,24.982294,-1.8469,0.269,9.24913,9.24913
2834.00,9.24846,25.136178,0.000424,24.982332,-1.8469,0.269,9.24936,9.24936
2835.00,9.24850,25.136203,0.000427,24.982388,-1.8469,0.268,9.24915,9.24915
2836.00,9.24850,25.136156,0.000427,24.982334,-1.8470,0.268,9.24931,9.24931
2837.00,9.24850,25.136110,0.000426,24.982235,-1.8470,0.268,9.24871,9.24871
2838.00,9.24838,25.136145,0.000425,24.982207,-1.8470,0.268,9.24743,9.24743
2839.00,9.24822,25.136113,0.000423,24.982159,-1.8470,0.269,9.24656,9.24656
2840.00,9.24825,25.136071,0.000423,24.982095,-1.8474,0.269,9.24665,9.24665
2841.00,9.24833,25.136061,0.000424,24.982099,-1.8476,0.269,9.24687,9.24687
2842.00,9.24838,25.136090,0.000425,24.982119,-1.8479,0.269,9.24818,9.24818
2843.00,9.24852,25.136202,0.000425,24.982149,-1.8483,0.269,9.24949,9.24949
2844.00,9.24844,25.136283,0.000425,24.982156,-1.8485,0.269,9.25001,9.25001
2845.00,9.24838,25.136318,0.000426,24.982137,-1.8484,0.269,9.24986,9.24986
2846.00,9.24833,25.136491,0.000429,24.982178,-1.8485,0.269,9.24946,9.24946
2847.00,9.24828,25.136615,0.000433,24.982247,-1.8487,0.269,9.24817,9.24817
2848.00,9.24842,25.136614,0.000437,24.982280,-1.8489,0.269,9.24747,9.24747
2849.00,9.24837,25.136701,0.000436,24.982286,-1.8490,0.269,9.24718,9.24718
2850.00,9.24833,25.136812,0.000431,24.982265,-1.8493,0.269,9.24669,9.24669
2851.00,9.24818,25.136778,0.000427,24.982135,-1.8496,0.269,9.24595,9.24595
2852.00,9.24787,25.136820,0.000423,24.982113,-1.8498,0.269,9.24582,9.24582
2853.00,9.24756,25.136886,0.000421,24.982108,-1.8500,0.269,9.24628,9.24628
2854.00,9.24751,25.136904,0.000422,24.982123,-1.8502,0.270,9.24611,9.24611
2855.00,9.24746,25.136946,0.000428,24.982193,-1.8504,0.269,9.24671,9.24671
2856.00,9.24752,25.137080,0.000428,24.982324,-1.8505,0.270,9.24779,9.24779
2857.00,9.24758,25.137130,0.000429,24.982369,-1.8505,0.270,9.24864,9.24864
2858.00,9.24791,25.137156,0.000429,24.982300,-1.8505,0.270,9.24899,9.24899
2859.00,9.24813,25.137132,0.000426,24.982254,-1.8507,0.270,9.24930,9.24930
2860.00,9.24805,25.137136,0.000424,24.982235,-1.8509,0.270,9.24841,9.24841
2861.00,9.24784,25.137028,0.000426,24.982144,-1.8509,0.270,9.24746,9.24746
2862.00,9.24751,25.137068,0.000429,24.982143,-1.8511,0.270,9.24688,9.24688
2863.00,9.24728,25.137041,0.000430,24.982171,-1.8512,0.270,9.24596,9.24596
2864.00,9.24711,25.137115,0.000430,24.982219,-1.8514,0.270,9.24560,9.24560
2865.00,9.24698,25.137185,0.000432,24.982241,-1.8517,0.270,9.24620,9.24620
2866.00,9.24697,25.137294,0.000437,24.982363,-1.8520,0.270,9.24666,9.24666
2867.00,9.24700,25.137190,0.000433,24.982249,-1.8523,0.270,9.24664,9.24664
2868.00,9.24713,25.137184,0.000431,24.982226,-1.8525,0.270,9.24650,9.24650
2869.00,9.24743,25.137254,0.000432,24.982221,-1.8526,0.270,9.24635,9.24635
2870.00,9.24738,25.137240,0.000433,24.982178,-1.8529,0.270,9.24622,9.24622
2871.00,9.24720,25.137283,0.000430,24.982132,-1.8532,0.270,9.24615,9.24615
2872.00,9.24707,25.137367,0.000429,24.982146,-1.8532,0.270,9.24575,9.24575
2873.00,9.24687,25.137385,0.000428,24.982094,-1.8536,0.271,9.24542,9.24542
2874.00,9.24668,25.137324,0.000429,24.982102,-1.8540,0.270,9.24560,9.24560
2875.00,9.24667,25.137315,0.000428,24.982147,-1.8540,0.271,9.24545,9.24545
2876.00,9.24643,25.137270,0.000428,24.982138,-1.8541,0.270,9.24493,9.24493
2877.00,9.24617,25.137377,0.000430,24.982180,-1.8542,0.270,9.24480,9.24480
2878.00,9.24586,25.137527,0.000432,24.982282,-1.8542,0.270,9.24496,9.24496
2879.00,9.24566,25.137607,0.000430,24.982301,-1.8543,0.270,9.24506,9.24506
2880.00,9.24565,25.137615,0.000427,24.982220,-1.8544,0.271,9.24477,9.24477
2881.00,9.24566,25.137706,0.000426,24.982213,-1.8548,0.271,9.24505,9.24505
2882.00,9.24577,25.137660,0.000423,24.982196,-1.8552,0.271,9.24615,9.24615
2883.00,9.24592,25.137618,0.000424,24.982152,-1.8554,0.271,9.24704,9.24704
2884.00,9.24609,25.137765,0.000428,24.982202,-1.8554,0.271,9.24787,9.24787
2885.00,9.24636,25.137872,0.000430,24.982230,-1.8555,0.271,9.24908,9.24908
2886.00,9.24645,25.137811,0.000430,24.982159,-1.8554,0.271,9.24983,9.24983
2887.00,9.24652,25.137919,0.000436,24.982256,-1.8553,0.271,9.24932,9.24932
2888.00,9.24644,25.137960,0.000432,24.982266,-1.8554,0.271,9.24818,9.24818
2889.00,9.24648,25.137897,0.000429,24.982206,-1.8556,0.271,9.24771,9.24771
2890.00,9.24657,25.137860,0.000429,24.982195,-1.8559,0.271,9.24689,9.24689
2891.00,9.24663,25.137973,0.000430,24.982299,-1.8562,0.272,9.24652,9.24652
2892.00,9.24674,25.137953,0.000426,24.982234,-1.8566,0.272,9.24666,9.24666
2893.00,9.24684,25.137958,0.000427,24.982205,-1.8569,0.272,9.24758,9.24758
2894.00,9.24701,25.137969,0.000427,24.982197,-1.8573,0.272,9.24763,9.24763
2895.00,9.24725,25.138053,0.000427,24.982262,-1.8576,0.272,9.24784,9.24784
2896.00,9.24758,25.138136,0.000428,24.982253,-1.8578,0.272,9.24774,9.24774
2897.00,9.24769,25.138138,0.000429,24.982202,-1.8578,0.272,9.24822,9.24822
2898.00,9.24769,25.138174,0.000435,24.982197,-1.8581,0.272,9.24828,9.24828
2899.00,9.24776,25.138201,0.000434,24.982206,-1.8581,0.272,9.24764,9.24764
2900.00,9.24776,25.138236,0.000436,24.982203,-1.8580,0.272,9.24759,9.24759
2901.00,9.24789,25.138272,0.000434,24.982277,-1.8581,0.272,9.24736,9.24736
2902.00,9.24780,25.138311,0.000432,24.982326,-1.8582,0.272,9.24672,9.24672
2903.00,9.24767,25.138387,0.000430,24.982411,-1.8581,0.273,9.24656,9.24656
2904.00,9.24763,25.138347,0.000431,24.982388,-1.8583,0.272,9.24705,9.24705
2905.00,9.24736,25.138350,0.000433,24.982363,-1.8585,0.272,9.24687,9.24687
2906.00,9.24717,25.138336,0.000431,24.982302,-1.8587,0.272,9.24653,9.24653
2907.00,9.24684,25.138389,0.000434,24.982325,-1.8591,0.272,9.24534,9.24534
2908.00,9.24678,25.138351,0.000434,24.982267,-1.8595,0.272,9.24488,9.24488
2909.00,9.24670,25.138424,0.000431,24.982288,-1.8598,0.273,9.24407,9.24407
2910.00,9.24651,25.138497,0.000426,24.982286,-1.8602,0.273,9.24347,9.24347
2911.00,9.24632,25.138549,0.000428,24.982273,-1.8607,0.273,9.24336,9.24336
2912.00,9.24622,25.138449,0.000426,24.982168,-1.8610,0.273,9.24441,9.24441
