# Supplementary material for: HSL1 and BAM1/2 impact epidermal cell development by sensing distinct signaling peptides
Source: Nat Commun. 2022 Feb 15;13:876. doi: 10.1038/s41467-022-28558-4 (PMC8847575; doi:10.1038/s41467-022-28558-4)
Supplement: Supplementary file 4 — Source Data [file 41467_2022_28558_MOESM4_ESM.zip › Source Data/Source Data/Figure S2/Exp2_HSL1_IDL1.itc]

$ITC
$ 19 
$NOT
$ 25 
$ 60 
$ 500 
$ 10 
$ 2 
$ADCGainCode:  0 
$False,True,True
$ 0.4 , 0.8 , 150 , 5 
$ 2 , 4 , 150 , 5 
$ 2 , 4 , 150 , 5 
$ 2 , 4 , 150 , 5 
$ 2 , 4 , 150 , 5 
$ 2 , 4 , 150 , 5 
$ 2 , 4 , 150 , 5 
$ 2 , 4 , 150 , 5 
$ 2 , 4 , 150 , 5 
$ 2 , 4 , 150 , 5 
$ 2 , 4 , 150 , 5 
$ 2 , 4 , 150 , 5 
$ 2 , 4 , 150 , 5 
$ 2 , 4 , 150 , 5 
$ 2 , 4 , 150 , 5 
$ 2 , 4 , 150 , 5 
$ 2 , 4 , 150 , 5 
$ 2 , 4 , 150 , 5 
$ 2 , 4 , 150 , 5 
# 0 
# 0.15 
# 0.015 
# 0.2035 
# 25 
# 4 
# 8.15 
# 1 
?HSL1_15uM_IDL1_150uM
% MICROCALITC_MAL1177627
% 0.2035 
% 4 
%-0.586102 , 29.61604 
%-0.348256 , 29.40329 
% 0.8333333 
% 167740 , 167730 
% 0.25 , 81 
%-0.015695 ,-0.033946 
%-20 , 8 
% 0 , 0 
% 0 
% 128000       127744 
% 43.1 
% 500 , 750 , 1000 , 750 
% 0.06978023945 ,-0.002252194966 ,-3.244915618586E-05 , 1.349203907274E-06 ,-9.058983361606E-09 
% MicroCalITC Ver: 1.29.32 Run time:11/17/2020 12:25:11 PM
@0
5.00,10.06425,25.038817,0.000420,24.991386,-1.5411,0.057,10.06267,10.06267
6.00,10.06375,25.038639,0.000414,24.991268,-1.5410,0.057,10.06180,10.06180
7.00,10.06344,25.038619,0.000408,24.991277,-1.5407,0.058,10.06118,10.06118
8.00,10.06344,25.038708,0.000407,24.991359,-1.5402,0.058,10.06197,10.06197
9.00,10.06325,25.038698,0.000406,24.991304,-1.5397,0.058,10.06120,10.06120
10.00,10.06303,25.038821,0.000409,24.991372,-1.5394,0.058,10.06171,10.06171
11.00,10.06293,25.038921,0.000411,24.991371,-1.5390,0.058,10.06184,10.06184
12.00,10.06268,25.038977,0.000413,24.991410,-1.5386,0.058,10.06014,10.06014
13.00,10.06231,25.038967,0.000413,24.991346,-1.5381,0.058,10.05815,10.05815
14.00,10.06192,25.038968,0.000412,24.991307,-1.5376,0.058,10.05658,10.05658
15.00,10.06106,25.038979,0.000412,24.991297,-1.5369,0.058,10.05463,10.05463
16.00,10.06043,25.039040,0.000411,24.991331,-1.5364,0.059,10.05325,10.05325
17.00,10.05983,25.039149,0.000411,24.991326,-1.5359,0.059,10.05286,10.05286
18.00,10.05945,25.039260,0.000412,24.991443,-1.5354,0.059,10.05264,10.05264
19.00,10.05891,25.039292,0.000411,24.991441,-1.5350,0.059,10.05288,10.05288
20.00,10.05819,25.039373,0.000410,24.991491,-1.5347,0.059,10.05281,10.05281
21.00,10.05765,25.039376,0.000413,24.991458,-1.5344,0.059,10.05281,10.05281
22.00,10.05709,25.039304,0.000414,24.991387,-1.5339,0.059,10.05295,10.05295
23.00,10.05645,25.039378,0.000416,24.991408,-1.5335,0.059,10.05267,10.05267
24.00,10.05592,25.039427,0.000418,24.991425,-1.5332,0.059,10.05160,10.05160
25.00,10.05551,25.039381,0.000417,24.991360,-1.5326,0.059,10.05111,10.05111
26.00,10.05482,25.039491,0.000414,24.991381,-1.5321,0.060,10.05080,10.05080
27.00,10.05446,25.039640,0.000412,24.991467,-1.5316,0.060,10.05104,10.05104
28.00,10.05396,25.039627,0.000410,24.991389,-1.5312,0.060,10.05129,10.05129
29.00,10.05361,25.039617,0.000407,24.991322,-1.5309,0.060,10.05278,10.05278
30.00,10.05328,25.039669,0.000405,24.991289,-1.5305,0.060,10.05372,10.05372
31.00,10.05288,25.039733,0.000407,24.991339,-1.5302,0.060,10.05385,10.05385
32.00,10.05259,25.039759,0.000409,24.991365,-1.5299,0.060,10.05327,10.05327
33.00,10.05250,25.039658,0.000407,24.991261,-1.5296,0.060,10.05279,10.05279
34.00,10.05245,25.039743,0.000408,24.991332,-1.5292,0.060,10.05204,10.05204
35.00,10.05242,25.039827,0.000409,24.991327,-1.5288,0.061,10.05147,10.05147
36.00,10.05226,25.039826,0.000407,24.991291,-1.5284,0.061,10.05139,10.05139
37.00,10.05213,25.039808,0.000408,24.991248,-1.5280,0.061,10.05111,10.05111
38.00,10.05204,25.039893,0.000410,24.991291,-1.5276,0.061,10.05140,10.05140
39.00,10.05205,25.039929,0.000410,24.991303,-1.5272,0.061,10.05187,10.05187
40.00,10.05203,25.039972,0.000410,24.991326,-1.5268,0.061,10.05142,10.05142
41.00,10.05188,25.039956,0.000410,24.991286,-1.5265,0.061,10.05149,10.05149
42.00,10.05196,25.040073,0.000406,24.991286,-1.5261,0.061,10.05294,10.05294
43.00,10.05220,25.040219,0.000404,24.991355,-1.5257,0.062,10.05396,10.05396
44.00,10.05266,25.040240,0.000402,24.991290,-1.5254,0.062,10.05490,10.05490
45.00,10.05299,25.040259,0.000402,24.991312,-1.5249,0.062,10.05575,10.05575
46.00,10.05320,25.040354,0.000400,24.991311,-1.5242,0.062,10.05616,10.05616
47.00,10.05318,25.040322,0.000402,24.991250,-1.5235,0.062,10.05521,10.05521
48.00,10.05305,25.040247,0.000400,24.991183,-1.5227,0.062,10.05457,10.05457
49.00,10.05297,25.040356,0.000403,24.991314,-1.5218,0.062,10.05340,10.05340
50.00,10.05318,25.040362,0.000406,24.991254,-1.5211,0.062,10.05294,10.05294
51.00,10.05351,25.040309,0.000408,24.991249,-1.5204,0.062,10.05330,10.05330
52.00,10.05375,25.040352,0.000405,24.991236,-1.5198,0.063,10.05369,10.05369
53.00,10.05364,25.040397,0.000407,24.991185,-1.5195,0.063,10.04963,10.04963
54.00,10.05368,25.040449,0.000405,24.991157,-1.5194,0.063,10.04007,10.04007
55.00,10.05394,25.040518,0.000405,24.991221,-1.5192,0.063,10.02973,10.02973
56.00,10.05444,25.040644,0.000408,24.991266,-1.5190,0.063,10.01884,10.01884
57.00,10.05382,25.040722,0.000414,24.991348,-1.5187,0.063,10.00913,10.00913
58.00,10.05295,25.040801,0.000416,24.991421,-1.5184,0.063,10.00496,10.00496
59.00,10.05262,25.040785,0.000414,24.991366,-1.5181,0.063,10.00861,10.00861
60.00,10.05211,25.040869,0.000414,24.991373,-1.5177,0.064,10.01478,10.01478
@1,0.4000,0.8, 60.0520000000033 
61.00,10.05581,25.040813,0.000411,24.991348,-1.5175,0.064,10.02106,10.02106
62.00,10.05436,25.040785,0.000408,24.991314,-1.5173,0.064,10.02678,10.02678
63.00,10.03399,25.040833,0.000410,24.991387,-1.5170,0.064,10.03158,10.03158
64.00,10.00475,25.040757,0.000411,24.991324,-1.5168,0.064,10.03521,10.03521
65.00,9.99969,25.040674,0.000412,24.991293,-1.5165,0.064,10.03758,10.03758
66.00,10.00177,25.040749,0.000414,24.991304,-1.5160,0.064,10.03963,10.03963
67.00,10.00610,25.040735,0.000413,24.991307,-1.5155,0.064,10.04207,10.04207
68.00,10.01338,25.040725,0.000413,24.991198,-1.5152,0.064,10.04414,10.04414
69.00,10.02261,25.040809,0.000417,24.991200,-1.5145,0.064,10.04497,10.04497
70.00,10.03015,25.040829,0.000416,24.991200,-1.5138,0.064,10.04556,10.04556
71.00,10.03319,25.040769,0.000413,24.991144,-1.5133,0.064,10.04590,10.04590
72.00,10.03533,25.040785,0.000412,24.991119,-1.5128,0.065,10.04557,10.04557
73.00,10.03757,25.040849,0.000414,24.991203,-1.5123,0.065,10.04516,10.04516
74.00,10.03965,25.040904,0.000413,24.991282,-1.5120,0.065,10.04596,10.04596
75.00,10.04089,25.040975,0.000409,24.991323,-1.5115,0.065,10.04658,10.04658
76.00,10.04155,25.041011,0.000409,24.991349,-1.5110,0.065,10.04815,10.04815
77.00,10.04224,25.041082,0.000411,24.991388,-1.5107,0.065,10.04952,10.04952
78.00,10.04319,25.041082,0.000407,24.991354,-1.5104,0.066,10.05061,10.05061
79.00,10.04413,25.041083,0.000406,24.991358,-1.5102,0.066,10.05082,10.05082
80.00,10.04504,25.041098,0.000412,24.991307,-1.5102,0.066,10.05112,10.05112
81.00,10.04580,25.041135,0.000415,24.991225,-1.5100,0.066,10.05076,10.05076
82.00,10.04681,25.041137,0.000415,24.991137,-1.5096,0.066,10.05059,10.05059
83.00,10.04764,25.041170,0.000418,24.991157,-1.5093,0.066,10.05082,10.05082
84.00,10.04825,25.041139,0.000418,24.991033,-1.5087,0.066,10.05150,10.05150
85.00,10.04853,25.041189,0.000417,24.991090,-1.5082,0.066,10.05218,10.05218
86.00,10.04892,25.041234,0.000415,24.991139,-1.5078,0.066,10.05225,10.05225
87.00,10.04939,25.041363,0.000415,24.991272,-1.5072,0.066,10.05248,10.05248
88.00,10.04969,25.041397,0.000412,24.991236,-1.5066,0.066,10.05297,10.05297
89.00,10.05011,25.041490,0.000411,24.991280,-1.5062,0.067,10.05293,10.05293
90.00,10.05049,25.041540,0.000410,24.991228,-1.5059,0.067,10.05304,10.05304
91.00,10.05097,25.041643,0.000411,24.991252,-1.5055,0.067,10.05394,10.05394
92.00,10.05152,25.041576,0.000409,24.991163,-1.5052,0.067,10.05436,10.05436
93.00,10.05198,25.041651,0.000411,24.991199,-1.5050,0.067,10.05459,10.05459
94.00,10.05239,25.041715,0.000411,24.991292,-1.5047,0.067,10.05458,10.05458
95.00,10.05257,25.041721,0.000410,24.991323,-1.5041,0.067,10.05464,10.05464
96.00,10.05278,25.041735,0.000408,24.991362,-1.5037,0.067,10.05427,10.05427
97.00,10.05285,25.041781,0.000405,24.991324,-1.5033,0.067,10.05461,10.05461
98.00,10.05318,25.041758,0.000403,24.991276,-1.5029,0.068,10.05483,10.05483
99.00,10.05343,25.041907,0.000403,24.991325,-1.5024,0.068,10.05525,10.05525
100.00,10.05358,25.041997,0.000405,24.991353,-1.5019,0.068,10.05473,10.05473
101.00,10.05369,25.041934,0.000406,24.991239,-1.5015,0.068,10.05443,10.05443
102.00,10.05373,25.041992,0.000408,24.991318,-1.5009,0.068,10.05363,10.05363
103.00,10.05382,25.042066,0.000411,24.991358,-1.5000,0.068,10.05326,10.05326
104.00,10.05400,25.042012,0.000415,24.991257,-1.4993,0.068,10.05330,10.05330
105.00,10.05407,25.041964,0.000414,24.991148,-1.4987,0.068,10.05326,10.05326
106.00,10.05400,25.042129,0.000418,24.991274,-1.4982,0.068,10.05328,10.05328
107.00,10.05404,25.042217,0.000422,24.991246,-1.4980,0.068,10.05385,10.05385
108.00,10.05406,25.042278,0.000420,24.991239,-1.4979,0.068,10.05357,10.05357
109.00,10.05411,25.042400,0.000415,24.991338,-1.4979,0.068,10.05383,10.05383
110.00,10.05412,25.042491,0.000413,24.991389,-1.4979,0.068,10.05493,10.05493
111.00,10.05419,25.042536,0.000409,24.991414,-1.4977,0.069,10.05608,10.05608
112.00,10.05444,25.042559,0.000405,24.991459,-1.4974,0.069,10.05604,10.05604
113.00,10.05450,25.042547,0.000402,24.991417,-1.4970,0.069,10.05463,10.05463
114.00,10.05423,25.042524,0.000406,24.991328,-1.4966,0.069,10.05231,10.05231
115.00,10.05426,25.042550,0.000404,24.991284,-1.4959,0.069,10.05034,10.05034
116.00,10.05398,25.042529,0.000406,24.991184,-1.4949,0.069,10.04881,10.04881
117.00,10.05413,25.042588,0.000409,24.991154,-1.4939,0.070,10.04828,10.04828
118.00,10.05441,25.042683,0.000412,24.991224,-1.4933,0.070,10.04935,10.04935
119.00,10.05439,25.042712,0.000412,24.991255,-1.4929,0.070,10.05051,10.05051
120.00,10.05496,25.042775,0.000415,24.991320,-1.4926,0.070,10.05171,10.05171
121.00,10.05506,25.042789,0.000414,24.991332,-1.4926,0.070,10.05191,10.05191
122.00,10.05321,25.042805,0.000414,24.991343,-1.4926,0.070,10.05179,10.05179
123.00,10.04921,25.042785,0.000414,24.991303,-1.4923,0.070,10.05179,10.05179
124.00,10.04904,25.042749,0.000413,24.991237,-1.4918,0.070,10.05214,10.05214
125.00,10.04982,25.042721,0.000410,24.991146,-1.4913,0.070,10.05213,10.05213
126.00,10.05027,25.042798,0.000410,24.991193,-1.4908,0.070,10.05237,10.05237
127.00,10.05055,25.042760,0.000407,24.991158,-1.4902,0.071,10.05268,10.05268
128.00,10.05081,25.042803,0.000407,24.991176,-1.4897,0.071,10.05272,10.05272
129.00,10.05108,25.042823,0.000407,24.991187,-1.4894,0.071,10.05323,10.05323
130.00,10.05129,25.042786,0.000408,24.991213,-1.4891,0.071,10.05408,10.05408
131.00,10.05177,25.042766,0.000409,24.991145,-1.4890,0.071,10.05463,10.05463
132.00,10.05190,25.042781,0.000408,24.991110,-1.4889,0.071,10.05481,10.05481
133.00,10.05201,25.042765,0.000406,24.991026,-1.4887,0.071,10.05478,10.05478
134.00,10.05232,25.042871,0.000407,24.991059,-1.4884,0.071,10.05423,10.05423
135.00,10.05272,25.042985,0.000406,24.991070,-1.4882,0.071,10.05385,10.05385
136.00,10.05304,25.043068,0.000407,24.991173,-1.4879,0.072,10.05353,10.05353
137.00,10.05307,25.043161,0.000411,24.991230,-1.4876,0.072,10.05279,10.05279
138.00,10.05314,25.043224,0.000413,24.991315,-1.4872,0.072,10.05038,10.05038
139.00,10.05346,25.043235,0.000418,24.991344,-1.4869,0.071,10.04208,10.04208
140.00,10.05372,25.043303,0.000421,24.991442,-1.4864,0.071,10.03024,10.03024
141.00,10.05392,25.043301,0.000421,24.991379,-1.4859,0.072,10.01997,10.01997
142.00,10.05413,25.043446,0.000422,24.991446,-1.4854,0.072,10.01117,10.01117
143.00,10.05425,25.043510,0.000422,24.991427,-1.4848,0.072,10.00505,10.00505
144.00,10.05354,25.043526,0.000417,24.991339,-1.4841,0.072,10.00581,10.00581
145.00,10.05368,25.043555,0.000414,24.991252,-1.4833,0.072,10.01010,10.01010
146.00,10.05355,25.043665,0.000412,24.991320,-1.4823,0.073,10.01321,10.01321
147.00,10.05038,25.043645,0.000409,24.991284,-1.4813,0.073,10.01595,10.01595
148.00,10.03970,25.043689,0.000408,24.991280,-1.4806,0.073,10.01820,10.01820
149.00,10.01110,25.043868,0.000412,24.991403,-1.4800,0.073,10.01868,10.01868
150.00,9.99642,25.043893,0.000410,24.991369,-1.4796,0.073,10.01882,10.01882
151.00,10.00175,25.043927,0.000413,24.991322,-1.4794,0.073,10.01917,10.01917
152.00,10.00628,25.043962,0.000417,24.991386,-1.4792,0.073,10.01826,10.01826
153.00,10.01024,25.044047,0.000417,24.991438,-1.4791,0.073,10.01807,10.01807
154.00,10.01304,25.044024,0.000413,24.991432,-1.4792,0.073,10.01831,10.01831
155.00,10.01478,25.044094,0.000418,24.991509,-1.4792,0.073,10.01747,10.01747
156.00,10.01548,25.044222,0.000423,24.991653,-1.4790,0.073,10.01614,10.01614
157.00,10.01588,25.044192,0.000418,24.991536,-1.4786,0.073,10.01622,10.01622
158.00,10.01651,25.044166,0.000419,24.991495,-1.4782,0.073,10.01629,10.01629
159.00,10.01750,25.044154,0.000424,24.991466,-1.4774,0.073,10.01677,10.01677
160.00,10.01754,25.044153,0.000420,24.991444,-1.4767,0.073,10.01792,10.01792
161.00,10.01752,25.044016,0.000414,24.991221,-1.4761,0.074,10.01969,10.01969
162.00,10.01761,25.044063,0.000414,24.991253,-1.4758,0.074,10.02044,10.02044
163.00,10.01790,25.044095,0.000415,24.991248,-1.4753,0.074,10.02091,10.02091
164.00,10.01787,25.044159,0.000412,24.991264,-1.4748,0.074,10.02144,10.02144
165.00,10.01781,25.044226,0.000418,24.991298,-1.4741,0.074,10.02209,10.02209
166.00,10.01805,25.044254,0.000417,24.991361,-1.4735,0.074,10.02144,10.02144
167.00,10.01822,25.044250,0.000418,24.991389,-1.4728,0.074,10.02142,10.02142
168.00,10.01879,25.044332,0.000416,24.991415,-1.4723,0.075,10.02026,10.02026
169.00,10.01930,25.044288,0.000415,24.991396,-1.4721,0.075,10.01998,10.01998
170.00,10.01934,25.044301,0.000413,24.991354,-1.4723,0.075,10.02005,10.02005
171.00,10.01932,25.044393,0.000416,24.991387,-1.4722,0.075,10.02090,10.02090
172.00,10.01962,25.044449,0.000417,24.991316,-1.4721,0.075,10.02105,10.02105
173.00,10.02010,25.044474,0.000420,24.991310,-1.4717,0.075,10.02171,10.02171
174.00,10.02079,25.044595,0.000419,24.991294,-1.4711,0.075,10.02133,10.02133
175.00,10.02108,25.044768,0.000421,24.991398,-1.4701,0.075,10.02102,10.02102
176.00,10.02112,25.044848,0.000419,24.991375,-1.4694,0.075,10.02124,10.02124
177.00,10.02102,25.044992,0.000419,24.991465,-1.4689,0.076,10.02221,10.02221
178.00,10.02099,25.045066,0.000418,24.991493,-1.4682,0.076,10.02330,10.02330
179.00,10.02114,25.045063,0.000417,24.991469,-1.4673,0.076,10.02425,10.02425
180.00,10.02146,25.044940,0.000415,24.991380,-1.4665,0.076,10.02503,10.02503
181.00,10.02159,25.044950,0.000419,24.991398,-1.4657,0.076,10.02523,10.02523
182.00,10.02157,25.045022,0.000425,24.991422,-1.4650,0.076,10.02533,10.02533
183.00,10.02200,25.045039,0.000424,24.991369,-1.4646,0.076,10.02463,10.02463
184.00,10.02247,25.045128,0.000428,24.991437,-1.4645,0.076,10.02431,10.02431
185.00,10.02300,25.045132,0.000428,24.991412,-1.4645,0.076,10.02305,10.02305
186.00,10.02325,25.045157,0.000422,24.991459,-1.4641,0.076,10.02286,10.02286
187.00,10.02328,25.045007,0.000414,24.991348,-1.4635,0.077,10.02252,10.02252
188.00,10.02311,25.045002,0.000416,24.991314,-1.4630,0.077,10.02293,10.02293
189.00,10.02311,25.045016,0.000414,24.991315,-1.4625,0.077,10.02371,10.02371
190.00,10.02333,25.045075,0.000417,24.991317,-1.4619,0.077,10.02478,10.02478
191.00,10.02364,25.045098,0.000422,24.991273,-1.4617,0.077,10.02403,10.02403
192.00,10.02409,25.045175,0.000421,24.991302,-1.4614,0.077,10.02374,10.02374
193.00,10.02430,25.045212,0.000420,24.991337,-1.4608,0.077,10.02362,10.02362
194.00,10.02411,25.045263,0.000418,24.991271,-1.4603,0.077,10.02302,10.02302
195.00,10.02387,25.045356,0.000412,24.991250,-1.4597,0.077,10.02296,10.02296
196.00,10.02368,25.045409,0.000408,24.991252,-1.4591,0.078,10.02407,10.02407
197.00,10.02363,25.045456,0.000411,24.991292,-1.4586,0.078,10.02485,10.02485
198.00,10.02356,25.045514,0.000411,24.991332,-1.4581,0.078,10.02493,10.02493
199.00,10.02369,25.045513,0.000411,24.991381,-1.4577,0.078,10.02493,10.02493
200.00,10.02372,25.045607,0.000413,24.991518,-1.4573,0.078,10.02422,10.02422
201.00,10.02389,25.045648,0.000414,24.991543,-1.4569,0.078,10.02354,10.02354
202.00,10.02405,25.045718,0.000412,24.991545,-1.4563,0.078,10.02192,10.02192
203.00,10.02407,25.045788,0.000411,24.991590,-1.4559,0.078,10.01402,10.01402
204.00,10.02396,25.045836,0.000415,24.991619,-1.4556,0.078,9.99427,9.99427
205.00,10.02378,25.045799,0.000416,24.991538,-1.4553,0.078,9.96022,9.96022
206.00,10.02375,25.045766,0.000416,24.991472,-1.4550,0.078,9.91047,9.91047
207.00,10.02413,25.045798,0.000416,24.991490,-1.4547,0.078,9.84878,9.84878
208.00,10.02413,25.045750,0.000417,24.991433,-1.4543,0.078,9.78606,9.78606
209.00,10.02329,25.045711,0.000412,24.991301,-1.4534,0.078,9.73221,9.73221
210.00,10.02201,25.045699,0.000409,24.991309,-1.4526,0.079,9.69529,9.69529
@2,2.0001,4.0, 210.098000000005 
211.00,10.02240,25.045748,0.000407,24.991268,-1.4518,0.079,9.67861,9.67861
212.00,10.01789,25.045697,0.000409,24.991209,-1.4513,0.079,9.68097,9.68097
213.00,9.98393,25.045682,0.000408,24.991159,-1.4506,0.079,9.69823,9.69823
214.00,9.92523,25.045698,0.000407,24.991237,-1.4501,0.079,9.72610,9.72610
215.00,9.85077,25.045653,0.000405,24.991151,-1.4493,0.080,9.75914,9.75914
216.00,9.77379,25.045680,0.000407,24.991201,-1.4487,0.080,9.79281,9.79281
217.00,9.71012,25.045720,0.000404,24.991170,-1.4479,0.080,9.82386,9.82386
218.00,9.67079,25.045844,0.000403,24.991215,-1.4474,0.080,9.85080,9.85080
219.00,9.65644,25.045941,0.000402,24.991214,-1.4471,0.080,9.87255,9.87255
220.00,9.66615,25.046105,0.000405,24.991335,-1.4468,0.080,9.88967,9.88967
221.00,9.69052,25.046197,0.000406,24.991404,-1.4467,0.080,9.90247,9.90247
222.00,9.72157,25.046270,0.000407,24.991466,-1.4467,0.081,9.91334,9.91334
223.00,9.75713,25.046256,0.000409,24.991479,-1.4466,0.081,9.92306,9.92306
224.00,9.79549,25.046204,0.000413,24.991433,-1.4464,0.080,9.93196,9.93196
225.00,9.83118,25.046194,0.000413,24.991347,-1.4460,0.081,9.94006,9.94006
226.00,9.85853,25.046243,0.000414,24.991313,-1.4453,0.081,9.94820,9.94820
227.00,9.87677,25.046273,0.000413,24.991297,-1.4446,0.081,9.95474,9.95474
228.00,9.89171,25.046358,0.000412,24.991266,-1.4439,0.081,9.96098,9.96098
229.00,9.90433,25.046523,0.000409,24.991374,-1.4431,0.082,9.96584,9.96584
230.00,9.91680,25.046583,0.000410,24.991395,-1.4424,0.082,9.96897,9.96897
231.00,9.92268,25.046583,0.000410,24.991373,-1.4420,0.082,9.96946,9.96946
232.00,9.93114,25.046676,0.000410,24.991369,-1.4414,0.082,9.97019,9.97019
233.00,9.94030,25.046682,0.000414,24.991385,-1.4408,0.082,9.97114,9.97114
234.00,9.94871,25.046690,0.000418,24.991430,-1.4405,0.081,9.97264,9.97264
235.00,9.95750,25.046732,0.000420,24.991466,-1.4403,0.081,9.97532,9.97532
236.00,9.96311,25.046767,0.000418,24.991440,-1.4398,0.081,9.98045,9.98045
237.00,9.96536,25.046815,0.000416,24.991441,-1.4395,0.082,9.98634,9.98634
238.00,9.96920,25.046881,0.000416,24.991431,-1.4393,0.082,9.99078,9.99078
239.00,9.96901,25.046842,0.000411,24.991320,-1.4387,0.082,9.99442,9.99442
240.00,9.96995,25.046870,0.000410,24.991312,-1.4380,0.082,9.99718,9.99718
241.00,9.96883,25.046935,0.000414,24.991366,-1.4374,0.082,9.99883,9.99883
242.00,9.96836,25.046943,0.000417,24.991363,-1.4364,0.082,9.99981,9.99981
243.00,9.97608,25.046921,0.000413,24.991343,-1.4354,0.083,10.00013,10.00013
244.00,9.98058,25.046949,0.000414,24.991302,-1.4348,0.083,10.00082,10.00082
245.00,9.98648,25.046958,0.000415,24.991316,-1.4343,0.083,10.00164,10.00164
246.00,9.99171,25.046918,0.000409,24.991281,-1.4338,0.083,10.00313,10.00313
247.00,9.99575,25.046943,0.000408,24.991330,-1.4333,0.083,10.00415,10.00415
248.00,9.99733,25.046977,0.000412,24.991306,-1.4328,0.083,10.00623,10.00623
249.00,9.99838,25.047044,0.000413,24.991335,-1.4321,0.083,10.00734,10.00734
250.00,9.99903,25.047001,0.000411,24.991239,-1.4316,0.083,10.00828,10.00828
251.00,10.00017,25.047147,0.000414,24.991253,-1.4310,0.083,10.00861,10.00861
252.00,10.00146,25.047205,0.000418,24.991222,-1.4305,0.083,10.00964,10.00964
253.00,10.00250,25.047268,0.000416,24.991322,-1.4301,0.084,10.01025,10.01025
254.00,10.00359,25.047315,0.000414,24.991379,-1.4297,0.084,10.01169,10.01169
255.00,10.00446,25.047440,0.000416,24.991451,-1.4292,0.084,10.01204,10.01204
256.00,10.00551,25.047415,0.000415,24.991473,-1.4288,0.084,10.01261,10.01261
257.00,10.00649,25.047378,0.000412,24.991371,-1.4284,0.084,10.01280,10.01280
258.00,10.00708,25.047387,0.000412,24.991264,-1.4279,0.084,10.01251,10.01251
259.00,10.00767,25.047415,0.000411,24.991160,-1.4275,0.084,10.01186,10.01186
260.00,10.00850,25.047432,0.000410,24.991093,-1.4271,0.084,10.01262,10.01262
261.00,10.00941,25.047389,0.000408,24.991016,-1.4266,0.085,10.01317,10.01317
262.00,10.01036,25.047423,0.000406,24.991046,-1.4261,0.085,10.01381,10.01381
263.00,10.01092,25.047433,0.000406,24.991080,-1.4257,0.085,10.01503,10.01503
264.00,10.01150,25.047439,0.000406,24.991128,-1.4251,0.085,10.01638,10.01638
265.00,10.01220,25.047451,0.000404,24.991142,-1.4242,0.085,10.01697,10.01697
266.00,10.01262,25.047557,0.000407,24.991176,-1.4233,0.085,10.01662,10.01662
267.00,10.01282,25.047604,0.000408,24.991222,-1.4228,0.085,10.01559,10.01559
268.00,10.01309,25.047610,0.000407,24.991178,-1.4222,0.085,10.01522,10.01522
269.00,10.01358,25.047689,0.000409,24.991197,-1.4218,0.085,10.01455,10.01455
270.00,10.01408,25.047718,0.000411,24.991192,-1.4215,0.085,10.01409,10.01409
271.00,10.01424,25.047737,0.000412,24.991165,-1.4213,0.086,10.01450,10.01450
272.00,10.01434,25.047866,0.000413,24.991220,-1.4209,0.085,10.01582,10.01582
273.00,10.01440,25.048052,0.000416,24.991336,-1.4205,0.085,10.01612,10.01612
274.00,10.01476,25.048114,0.000416,24.991369,-1.4200,0.085,10.01670,10.01670
275.00,10.01509,25.048260,0.000415,24.991498,-1.4196,0.086,10.01725,10.01725
276.00,10.01552,25.048259,0.000413,24.991515,-1.4190,0.086,10.01752,10.01752
277.00,10.01582,25.048286,0.000411,24.991522,-1.4186,0.086,10.01759,10.01759
278.00,10.01596,25.048277,0.000409,24.991472,-1.4183,0.086,10.01804,10.01804
279.00,10.01622,25.048337,0.000410,24.991484,-1.4183,0.086,10.01877,10.01877
280.00,10.01669,25.048292,0.000411,24.991402,-1.4181,0.086,10.02072,10.02072
281.00,10.01755,25.048397,0.000407,24.991464,-1.4180,0.087,10.02343,10.02343
282.00,10.01826,25.048344,0.000408,24.991395,-1.4178,0.087,10.02546,10.02546
283.00,10.01847,25.048321,0.000409,24.991361,-1.4172,0.087,10.02672,10.02672
284.00,10.01866,25.048323,0.000408,24.991325,-1.4167,0.087,10.02718,10.02718
285.00,10.01947,25.048367,0.000409,24.991293,-1.4162,0.087,10.02587,10.02587
286.00,10.02014,25.048367,0.000412,24.991235,-1.4155,0.087,10.02338,10.02338
287.00,10.02103,25.048453,0.000413,24.991270,-1.4148,0.087,10.02079,10.02079
288.00,10.02183,25.048444,0.000408,24.991258,-1.4143,0.087,10.01903,10.01903
289.00,10.02311,25.048388,0.000408,24.991212,-1.4138,0.087,10.01736,10.01736
290.00,10.02424,25.048385,0.000406,24.991194,-1.4132,0.088,10.01607,10.01607
291.00,10.02375,25.048441,0.000408,24.991246,-1.4129,0.087,10.01628,10.01628
292.00,10.02247,25.048489,0.000409,24.991231,-1.4126,0.088,10.01747,10.01747
293.00,10.02211,25.048654,0.000415,24.991268,-1.4121,0.088,10.01871,10.01871
294.00,10.02250,25.048706,0.000417,24.991225,-1.4117,0.088,10.01990,10.01990
295.00,10.02162,25.048798,0.000418,24.991233,-1.4114,0.088,10.02125,10.02125
296.00,10.02055,25.048868,0.000414,24.991207,-1.4112,0.088,10.02135,10.02135
297.00,10.02068,25.048851,0.000414,24.991194,-1.4107,0.088,10.02104,10.02104
298.00,10.02085,25.048757,0.000411,24.991128,-1.4106,0.088,10.01978,10.01978
299.00,10.02022,25.048767,0.000407,24.991147,-1.4102,0.089,10.01867,10.01867
300.00,10.01919,25.048754,0.000406,24.991165,-1.4099,0.089,10.01748,10.01748
301.00,10.01871,25.048679,0.000406,24.991082,-1.4094,0.089,10.01707,10.01707
302.00,10.01885,25.048710,0.000404,24.990997,-1.4091,0.089,10.01694,10.01694
303.00,10.01856,25.048798,0.000405,24.991034,-1.4089,0.089,10.01683,10.01683
304.00,10.01826,25.048863,0.000408,24.991089,-1.4086,0.089,10.01713,10.01713
305.00,10.01820,25.048909,0.000409,24.991082,-1.4083,0.089,10.01828,10.01828
306.00,10.01831,25.048995,0.000411,24.991153,-1.4081,0.089,10.01884,10.01884
307.00,10.01854,25.049007,0.000414,24.991234,-1.4079,0.089,10.01879,10.01879
308.00,10.01855,25.049025,0.000414,24.991216,-1.4076,0.090,10.01873,10.01873
309.00,10.01856,25.049103,0.000413,24.991197,-1.4074,0.090,10.01862,10.01862
310.00,10.01873,25.049167,0.000412,24.991256,-1.4070,0.090,10.01804,10.01804
311.00,10.01880,25.049167,0.000414,24.991223,-1.4065,0.090,10.01784,10.01784
312.00,10.01862,25.049258,0.000412,24.991219,-1.4058,0.090,10.01743,10.01743
313.00,10.01832,25.049362,0.000412,24.991242,-1.4051,0.090,10.01728,10.01728
314.00,10.01799,25.049399,0.000415,24.991287,-1.4043,0.090,10.01781,10.01781
315.00,10.01778,25.049382,0.000414,24.991250,-1.4036,0.090,10.01793,10.01793
316.00,10.01785,25.049422,0.000413,24.991311,-1.4029,0.090,10.01760,10.01760
317.00,10.01774,25.049454,0.000415,24.991334,-1.4025,0.090,10.01791,10.01791
318.00,10.01778,25.049422,0.000417,24.991336,-1.4020,0.090,10.01859,10.01859
319.00,10.01796,25.049410,0.000415,24.991276,-1.4015,0.090,10.01862,10.01862
320.00,10.01817,25.049508,0.000419,24.991294,-1.4010,0.090,10.01884,10.01884
321.00,10.01833,25.049567,0.000420,24.991285,-1.4007,0.090,10.01910,10.01910
322.00,10.01833,25.049624,0.000421,24.991320,-1.4003,0.090,10.01940,10.01940
323.00,10.01845,25.049655,0.000417,24.991305,-1.3999,0.091,10.01927,10.01927
324.00,10.01844,25.049772,0.000418,24.991386,-1.3994,0.091,10.01951,10.01951
325.00,10.01835,25.049776,0.000417,24.991352,-1.3989,0.091,10.02006,10.02006
326.00,10.01864,25.049784,0.000413,24.991266,-1.3984,0.091,10.02082,10.02082
327.00,10.01880,25.049798,0.000414,24.991212,-1.3980,0.092,10.02154,10.02154
328.00,10.01918,25.049880,0.000418,24.991252,-1.3979,0.091,10.02201,10.02201
329.00,10.01941,25.049868,0.000419,24.991182,-1.3977,0.092,10.02214,10.02214
330.00,10.01951,25.049851,0.000418,24.991117,-1.3976,0.092,10.02209,10.02209
331.00,10.01983,25.049929,0.000422,24.991205,-1.3974,0.092,10.02225,10.02225
332.00,10.02016,25.049877,0.000422,24.991180,-1.3969,0.092,10.02220,10.02220
333.00,10.02043,25.049846,0.000422,24.991183,-1.3964,0.092,10.02194,10.02194
334.00,10.02067,25.049796,0.000420,24.991148,-1.3960,0.092,10.02141,10.02141
335.00,10.02087,25.049866,0.000419,24.991215,-1.3957,0.092,10.02031,10.02031
336.00,10.02092,25.049842,0.000416,24.991176,-1.3954,0.092,10.01994,10.01994
337.00,10.02086,25.049934,0.000416,24.991193,-1.3951,0.092,10.02050,10.02050
338.00,10.02078,25.049959,0.000417,24.991147,-1.3949,0.092,10.02166,10.02166
339.00,10.02109,25.050061,0.000417,24.991287,-1.3945,0.093,10.02217,10.02217
340.00,10.02151,25.050096,0.000420,24.991361,-1.3941,0.093,10.02323,10.02323
341.00,10.02175,25.050154,0.000423,24.991397,-1.3936,0.093,10.02380,10.02380
342.00,10.02190,25.050196,0.000425,24.991474,-1.3932,0.093,10.02354,10.02354
343.00,10.02195,25.050233,0.000424,24.991506,-1.3928,0.093,10.02342,10.02342
344.00,10.02189,25.050281,0.000425,24.991396,-1.3923,0.093,10.02404,10.02404
345.00,10.02193,25.050283,0.000425,24.991290,-1.3919,0.093,10.02427,10.02427
346.00,10.02184,25.050290,0.000424,24.991257,-1.3916,0.093,10.02454,10.02454
347.00,10.02211,25.050311,0.000418,24.991154,-1.3912,0.093,10.02343,10.02343
348.00,10.02249,25.050407,0.000420,24.991153,-1.3906,0.093,10.02222,10.02222
349.00,10.02268,25.050460,0.000418,24.991180,-1.3900,0.093,10.02131,10.02131
350.00,10.02248,25.050545,0.000421,24.991249,-1.3894,0.093,10.02089,10.02089
351.00,10.02241,25.050594,0.000423,24.991295,-1.3886,0.093,10.01976,10.01976
352.00,10.02256,25.050643,0.000421,24.991373,-1.3880,0.093,10.01910,10.01910
353.00,10.02289,25.050615,0.000419,24.991368,-1.3875,0.094,10.01420,10.01420
354.00,10.02273,25.050604,0.000417,24.991324,-1.3871,0.094,9.99926,9.99926
355.00,10.02245,25.050644,0.000411,24.991318,-1.3868,0.094,9.97037,9.97037
356.00,10.02240,25.050643,0.000408,24.991239,-1.3866,0.095,9.92722,9.92722
357.00,10.02189,25.050692,0.000411,24.991218,-1.3864,0.095,9.87143,9.87143
358.00,10.02104,25.050741,0.000411,24.991236,-1.3861,0.095,9.81119,9.81119
359.00,10.02004,25.050732,0.000414,24.991266,-1.3859,0.095,9.75713,9.75713
360.00,10.02094,25.050848,0.000418,24.991286,-1.3855,0.095,9.71805,9.71805
@3,2.0001,4.0, 360.029000000002 
361.00,10.01936,25.051001,0.000419,24.991377,-1.3851,0.095,9.69726,9.69726
362.00,10.01547,25.051005,0.000419,24.991371,-1.3848,0.095,9.69520,9.69520
363.00,9.99413,25.051021,0.000419,24.991340,-1.3845,0.095,9.70848,9.70848
364.00,9.94509,25.051112,0.000421,24.991355,-1.3842,0.095,9.73178,9.73178
365.00,9.87717,25.051048,0.000421,24.991307,-1.3840,0.095,9.75908,9.75908
366.00,9.80361,25.050954,0.000422,24.991232,-1.3837,0.095,9.78807,9.78807
367.00,9.73696,25.050891,0.000420,24.991163,-1.3836,0.095,9.81681,9.81681
368.00,9.69335,25.050908,0.000421,24.991114,-1.3835,0.095,9.84325,9.84325
369.00,9.67529,25.050939,0.000419,24.991140,-1.3835,0.095,9.86673,9.86673
370.00,9.68192,25.050932,0.000416,24.991139,-1.3833,0.096,9.88629,9.88629
371.00,9.69973,25.051020,0.000414,24.991128,-1.3830,0.096,9.90095,9.90095
372.00,9.72648,25.051227,0.000419,24.991245,-1.3825,0.096,9.91131,9.91131
373.00,9.75952,25.051276,0.000419,24.991236,-1.3820,0.096,9.91877,9.91877
374.00,9.79142,25.051315,0.000419,24.991220,-1.3813,0.096,9.92440,9.92440
375.00,9.81832,25.051436,0.000418,24.991247,-1.3805,0.096,9.93001,9.93001
376.00,9.84460,25.051456,0.000418,24.991246,-1.3802,0.096,9.93576,9.93576
377.00,9.87005,25.051490,0.000416,24.991207,-1.3799,0.096,9.94217,9.94217
378.00,9.89172,25.051543,0.000417,24.991282,-1.3798,0.096,9.94750,9.94750
379.00,9.90875,25.051535,0.000412,24.991196,-1.3799,0.097,9.95220,9.95220
380.00,9.91608,25.051501,0.000412,24.991195,-1.3800,0.097,9.95676,9.95676
381.00,9.91794,25.051555,0.000415,24.991244,-1.3798,0.097,9.96184,9.96184
382.00,9.92196,25.051570,0.000417,24.991298,-1.3796,0.097,9.96645,9.96645
383.00,9.92910,25.051593,0.000417,24.991287,-1.3795,0.097,9.97177,9.97177
384.00,9.93698,25.051685,0.000418,24.991358,-1.3792,0.097,9.97648,9.97648
385.00,9.94400,25.051778,0.000419,24.991366,-1.3789,0.097,9.98023,9.98023
386.00,9.94698,25.051868,0.000415,24.991352,-1.3786,0.097,9.98352,9.98352
387.00,9.95270,25.051869,0.000413,24.991275,-1.3782,0.098,9.98640,9.98640
388.00,9.95598,25.052024,0.000416,24.991317,-1.3776,0.098,9.98849,9.98849
389.00,9.96063,25.052013,0.000416,24.991266,-1.3772,0.098,9.99086,9.99086
390.00,9.96703,25.051984,0.000413,24.991221,-1.3769,0.098,9.99389,9.99389
391.00,9.97200,25.051916,0.000415,24.991132,-1.3765,0.098,9.99695,9.99695
392.00,9.97674,25.052022,0.000417,24.991200,-1.3763,0.098,9.99949,9.99949
393.00,9.98107,25.052039,0.000416,24.991191,-1.3762,0.098,10.00244,10.00244
394.00,9.98354,25.052107,0.000418,24.991245,-1.3760,0.098,10.00503,10.00503
395.00,9.98599,25.052172,0.000423,24.991230,-1.3756,0.098,10.00669,10.00669
396.00,9.98876,25.052365,0.000424,24.991390,-1.3752,0.098,10.00781,10.00781
397.00,9.99169,25.052328,0.000421,24.991349,-1.3747,0.098,10.00884,10.00884
398.00,9.99425,25.052284,0.000422,24.991338,-1.3740,0.098,10.00956,10.00956
399.00,9.99696,25.052318,0.000419,24.991378,-1.3734,0.098,10.01056,10.01056
400.00,9.99943,25.052345,0.000419,24.991384,-1.3725,0.099,10.01077,10.01077
401.00,10.00172,25.052184,0.000418,24.991230,-1.3717,0.099,10.01144,10.01144
402.00,10.00328,25.052203,0.000415,24.991203,-1.3709,0.099,10.01321,10.01321
403.00,10.00461,25.052199,0.000411,24.991141,-1.3703,0.099,10.01626,10.01626
404.00,10.00565,25.052311,0.000416,24.991072,-1.3698,0.099,10.01796,10.01796
405.00,10.00744,25.052319,0.000417,24.991055,-1.3696,0.099,10.01956,10.01956
406.00,10.00905,25.052357,0.000416,24.991093,-1.3695,0.099,10.02014,10.02014
407.00,10.01019,25.052374,0.000419,24.991098,-1.3696,0.099,10.01962,10.01962
408.00,10.01084,25.052431,0.000419,24.991183,-1.3696,0.099,10.01741,10.01741
409.00,10.01142,25.052283,0.000415,24.991151,-1.3696,0.099,10.01591,10.01591
410.00,10.01197,25.052259,0.000413,24.991118,-1.3694,0.100,10.01579,10.01579
411.00,10.01291,25.052294,0.000412,24.991116,-1.3692,0.100,10.01657,10.01657
412.00,10.01887,25.052252,0.000410,24.991085,-1.3691,0.100,10.01666,10.01666
413.00,10.02260,25.052267,0.000411,24.991057,-1.3689,0.100,10.01681,10.01681
414.00,10.02060,25.052292,0.000410,24.991061,-1.3686,0.100,10.01701,10.01701
415.00,10.01900,25.052321,0.000411,24.991101,-1.3682,0.100,10.01712,10.01712
416.00,10.01833,25.052469,0.000413,24.991170,-1.3678,0.100,10.01621,10.01621
417.00,10.01821,25.052531,0.000416,24.991213,-1.3673,0.100,10.01697,10.01697
418.00,10.01791,25.052566,0.000417,24.991171,-1.3669,0.100,10.01773,10.01773
419.00,10.01775,25.052666,0.000421,24.991184,-1.3666,0.100,10.01882,10.01882
420.00,10.01791,25.052744,0.000423,24.991194,-1.3662,0.100,10.01988,10.01988
421.00,10.01826,25.052702,0.000423,24.991198,-1.3657,0.100,10.02087,10.02087
422.00,10.01783,25.052719,0.000423,24.991185,-1.3653,0.100,10.02130,10.02130
423.00,10.01766,25.052774,0.000421,24.991191,-1.3646,0.101,10.02158,10.02158
424.00,10.01805,25.052793,0.000418,24.991198,-1.3641,0.101,10.02129,10.02129
425.00,10.01827,25.052797,0.000415,24.991201,-1.3636,0.101,10.02057,10.02057
426.00,10.01850,25.052874,0.000416,24.991190,-1.3633,0.101,10.02124,10.02124
427.00,10.01887,25.052979,0.000416,24.991200,-1.3629,0.101,10.02181,10.02181
428.00,10.01932,25.052937,0.000418,24.991179,-1.3626,0.101,10.02197,10.02197
429.00,10.01981,25.052995,0.000423,24.991228,-1.3621,0.101,10.02259,10.02259
430.00,10.02004,25.053135,0.000425,24.991312,-1.3617,0.101,10.02256,10.02256
431.00,10.01993,25.053168,0.000426,24.991342,-1.3615,0.101,10.02145,10.02145
432.00,10.02006,25.053201,0.000425,24.991340,-1.3612,0.101,10.02068,10.02068
433.00,10.02031,25.053276,0.000422,24.991385,-1.3611,0.101,10.02025,10.02025
434.00,10.02046,25.053215,0.000413,24.991275,-1.3611,0.102,10.01955,10.01955
435.00,10.02084,25.053124,0.000408,24.991105,-1.3609,0.102,10.01954,10.01954
436.00,10.02105,25.053082,0.000406,24.990998,-1.3608,0.102,10.02068,10.02068
437.00,10.02112,25.053113,0.000406,24.990967,-1.3607,0.103,10.02130,10.02130
438.00,10.02130,25.053144,0.000412,24.990916,-1.3606,0.102,10.02215,10.02215
439.00,10.02123,25.053288,0.000419,24.990960,-1.3604,0.102,10.02336,10.02336
440.00,10.02153,25.053452,0.000424,24.991073,-1.3603,0.102,10.02369,10.02369
441.00,10.02156,25.053564,0.000424,24.991127,-1.3602,0.102,10.02282,10.02282
442.00,10.02150,25.053654,0.000424,24.991124,-1.3599,0.102,10.02207,10.02207
443.00,10.02146,25.053666,0.000418,24.991107,-1.3594,0.103,10.02132,10.02132
444.00,10.02156,25.053662,0.000417,24.991097,-1.3589,0.103,10.02065,10.02065
445.00,10.02146,25.053601,0.000417,24.991024,-1.3584,0.103,10.02102,10.02102
446.00,10.02142,25.053607,0.000422,24.991035,-1.3577,0.103,10.02133,10.02133
447.00,10.02138,25.053599,0.000421,24.991053,-1.3571,0.103,10.02174,10.02174
448.00,10.02137,25.053671,0.000423,24.991090,-1.3568,0.103,10.02208,10.02208
449.00,10.02145,25.053742,0.000421,24.991131,-1.3565,0.103,10.02209,10.02209
450.00,10.02170,25.053850,0.000420,24.991197,-1.3563,0.103,10.02223,10.02223
451.00,10.02177,25.053936,0.000415,24.991207,-1.3561,0.104,10.02324,10.02324
452.00,10.02203,25.053899,0.000416,24.991195,-1.3560,0.104,10.02352,10.02352
453.00,10.02211,25.053923,0.000417,24.991196,-1.3557,0.104,10.02284,10.02284
454.00,10.02219,25.053974,0.000421,24.991217,-1.3553,0.104,10.02303,10.02303
455.00,10.02232,25.053907,0.000422,24.991168,-1.3550,0.104,10.02257,10.02257
456.00,10.02235,25.053917,0.000426,24.991236,-1.3548,0.104,10.02184,10.02184
457.00,10.02233,25.054024,0.000426,24.991244,-1.3548,0.104,10.02195,10.02195
458.00,10.02220,25.054037,0.000422,24.991241,-1.3547,0.104,10.02200,10.02200
459.00,10.02203,25.053991,0.000418,24.991187,-1.3545,0.104,10.02247,10.02247
460.00,10.02214,25.053983,0.000414,24.991126,-1.3544,0.105,10.02303,10.02303
461.00,10.02240,25.053969,0.000413,24.991012,-1.3541,0.105,10.02348,10.02348
462.00,10.02256,25.053962,0.000413,24.991039,-1.3538,0.105,10.02284,10.02284
463.00,10.02253,25.054044,0.000416,24.991085,-1.3536,0.105,10.02343,10.02343
464.00,10.02264,25.054034,0.000416,24.991059,-1.3533,0.105,10.02343,10.02343
465.00,10.02277,25.054111,0.000419,24.991142,-1.3531,0.105,10.02317,10.02317
466.00,10.02285,25.054088,0.000417,24.991127,-1.3528,0.105,10.02291,10.02291
467.00,10.02291,25.054112,0.000414,24.991095,-1.3526,0.105,10.02354,10.02354
468.00,10.02300,25.054108,0.000416,24.991063,-1.3523,0.106,10.02426,10.02426
469.00,10.02296,25.054168,0.000416,24.991098,-1.3522,0.106,10.02387,10.02387
470.00,10.02283,25.054191,0.000417,24.991083,-1.3522,0.106,10.02385,10.02385
471.00,10.02302,25.054272,0.000421,24.991138,-1.3522,0.106,10.02350,10.02350
472.00,10.02299,25.054307,0.000422,24.991152,-1.3519,0.106,10.02315,10.02315
473.00,10.02297,25.054358,0.000426,24.991172,-1.3515,0.106,10.02264,10.02264
474.00,10.02309,25.054416,0.000430,24.991254,-1.3510,0.106,10.02238,10.02238
475.00,10.02306,25.054501,0.000429,24.991318,-1.3504,0.106,10.02232,10.02232
476.00,10.02316,25.054545,0.000428,24.991315,-1.3500,0.106,10.02269,10.02269
477.00,10.02307,25.054543,0.000433,24.991280,-1.3497,0.106,10.02260,10.02260
478.00,10.02306,25.054598,0.000430,24.991317,-1.3495,0.106,10.02201,10.02201
479.00,10.02292,25.054623,0.000428,24.991232,-1.3493,0.106,10.02133,10.02133
480.00,10.02269,25.054619,0.000429,24.991196,-1.3493,0.106,10.02119,10.02119
481.00,10.02256,25.054615,0.000425,24.991162,-1.3491,0.106,10.02095,10.02095
482.00,10.02251,25.054568,0.000421,24.991134,-1.3489,0.106,10.02084,10.02084
483.00,10.02250,25.054522,0.000419,24.991129,-1.3487,0.106,10.02083,10.02083
484.00,10.02244,25.054519,0.000418,24.991153,-1.3486,0.107,10.02238,10.02238
485.00,10.02256,25.054495,0.000419,24.991072,-1.3484,0.107,10.02287,10.02287
486.00,10.02251,25.054560,0.000422,24.991112,-1.3482,0.107,10.02290,10.02290
487.00,10.02239,25.054665,0.000418,24.991142,-1.3481,0.107,10.02287,10.02287
488.00,10.02225,25.054797,0.000418,24.991042,-1.3480,0.107,10.02355,10.02355
489.00,10.02224,25.054866,0.000416,24.990975,-1.3479,0.107,10.02263,10.02263
490.00,10.02209,25.054972,0.000413,24.991048,-1.3478,0.107,10.02152,10.02152
491.00,10.02203,25.055076,0.000413,24.991119,-1.3477,0.108,10.02107,10.02107
492.00,10.02189,25.055197,0.000419,24.991154,-1.3476,0.107,10.02110,10.02110
493.00,10.02182,25.055229,0.000420,24.991262,-1.3475,0.107,10.02089,10.02089
494.00,10.02176,25.055310,0.000425,24.991352,-1.3473,0.107,10.02055,10.02055
495.00,10.02166,25.055344,0.000428,24.991353,-1.3469,0.107,10.02141,10.02141
496.00,10.02164,25.055322,0.000428,24.991266,-1.3464,0.107,10.02235,10.02235
497.00,10.02192,25.055318,0.000427,24.991322,-1.3458,0.108,10.02324,10.02324
498.00,10.02216,25.055206,0.000424,24.991228,-1.3451,0.108,10.02407,10.02407
499.00,10.02254,25.055115,0.000419,24.991150,-1.3447,0.108,10.02529,10.02529
500.00,10.02273,25.055086,0.000417,24.991101,-1.3445,0.108,10.02558,10.02558
501.00,10.02288,25.055015,0.000415,24.991056,-1.3443,0.108,10.02528,10.02528
502.00,10.02303,25.054987,0.000413,24.990969,-1.3445,0.108,10.02414,10.02414
503.00,10.02289,25.055074,0.000413,24.990975,-1.3448,0.108,10.01919,10.01919
504.00,10.02294,25.055139,0.000414,24.990963,-1.3449,0.108,10.00562,10.00562
505.00,10.02299,25.055203,0.000413,24.990958,-1.3451,0.109,9.98066,9.98066
506.00,10.02358,25.055289,0.000416,24.991017,-1.3453,0.109,9.94283,9.94283
507.00,10.02415,25.055301,0.000417,24.990998,-1.3452,0.109,9.89294,9.89294
508.00,10.02505,25.055390,0.000425,24.991112,-1.3450,0.108,9.83880,9.83880
509.00,10.02530,25.055436,0.000423,24.991177,-1.3448,0.109,9.78888,9.78888
510.00,10.02428,25.055469,0.000422,24.991225,-1.3445,0.109,9.75059,9.75059
@4,2.0001,4.0, 510.071000000004 
511.00,10.02322,25.055477,0.000420,24.991169,-1.3442,0.109,9.72783,9.72783
512.00,10.02012,25.055562,0.000421,24.991174,-1.3439,0.109,9.72221,9.72221
513.00,10.00141,25.055569,0.000416,24.991092,-1.3438,0.109,9.73079,9.73079
514.00,9.95847,25.055651,0.000419,24.991106,-1.3435,0.109,9.74903,9.74903
515.00,9.89961,25.055741,0.000420,24.991137,-1.3432,0.110,9.77257,9.77257
516.00,9.83398,25.055837,0.000420,24.991213,-1.3429,0.110,9.79822,9.79822
517.00,9.77100,25.055853,0.000421,24.991249,-1.3425,0.110,9.82386,9.82386
518.00,9.73129,25.055885,0.000419,24.991241,-1.3419,0.110,9.84625,9.84625
519.00,9.70921,25.055960,0.000417,24.991288,-1.3412,0.110,9.86601,9.86601
520.00,9.70825,25.055952,0.000420,24.991265,-1.3406,0.110,9.88285,9.88285
521.00,9.72023,25.055883,0.000421,24.991175,-1.3402,0.110,9.89670,9.89670
522.00,9.74273,25.055912,0.000421,24.991157,-1.3401,0.110,9.90747,9.90747
523.00,9.77398,25.056020,0.000423,24.991236,-1.3402,0.110,9.91679,9.91679
524.00,9.80010,25.056052,0.000424,24.991209,-1.3405,0.110,9.92538,9.92538
525.00,9.82588,25.056107,0.000426,24.991235,-1.3407,0.110,9.93291,9.93291
526.00,9.84847,25.056239,0.000427,24.991288,-1.3408,0.110,9.93938,9.93938
527.00,9.87075,25.056279,0.000427,24.991289,-1.3408,0.111,9.94491,9.94491
528.00,9.88593,25.056292,0.000425,24.991277,-1.3406,0.111,9.95005,9.95005
529.00,9.89891,25.056276,0.000424,24.991239,-1.3403,0.111,9.95478,9.95478
530.00,9.91004,25.056312,0.000422,24.991237,-1.3401,0.111,9.95948,9.95948
531.00,9.91752,25.056304,0.000423,24.991225,-1.3397,0.111,9.96497,9.96497
532.00,9.92495,25.056284,0.000424,24.991231,-1.3392,0.111,9.97082,9.97082
533.00,9.93259,25.056301,0.000427,24.991252,-1.3389,0.111,9.97630,9.97630
534.00,9.94177,25.056302,0.000425,24.991268,-1.3385,0.111,9.98044,9.98044
535.00,9.94769,25.056314,0.000422,24.991274,-1.3382,0.111,9.98394,9.98394
536.00,9.95000,25.056311,0.000424,24.991260,-1.3381,0.111,9.98695,9.98695
537.00,9.95259,25.056371,0.000425,24.991218,-1.3383,0.111,9.98945,9.98945
538.00,9.95817,25.056297,0.000424,24.991124,-1.3383,0.111,9.99156,9.99156
539.00,9.96541,25.056270,0.000423,24.991043,-1.3384,0.111,9.99516,9.99516
540.00,9.97129,25.056273,0.000422,24.991019,-1.3384,0.112,9.99793,9.99793
541.00,9.97737,25.056362,0.000421,24.991047,-1.3383,0.112,10.00033,10.00033
542.00,9.98222,25.056453,0.000420,24.991167,-1.3380,0.112,10.00300,10.00300
543.00,9.98452,25.056538,0.000420,24.991224,-1.3376,0.112,10.00518,10.00518
544.00,9.98698,25.056681,0.000424,24.991364,-1.3372,0.112,10.00633,10.00633
545.00,9.98960,25.056728,0.000427,24.991366,-1.3368,0.112,10.00771,10.00771
546.00,9.99245,25.056696,0.000426,24.991343,-1.3365,0.112,10.00922,10.00922
547.00,9.99497,25.056726,0.000426,24.991305,-1.3363,0.112,10.00992,10.00992
548.00,9.99756,25.056710,0.000421,24.991238,-1.3362,0.113,10.01201,10.01201
549.00,9.99978,25.056677,0.000416,24.991132,-1.3364,0.113,10.01298,10.01298
550.00,10.00157,25.056732,0.000413,24.991124,-1.3366,0.113,10.01397,10.01397
551.00,10.00317,25.056874,0.000413,24.991200,-1.3368,0.113,10.01449,10.01449
552.00,10.00482,25.056903,0.000412,24.991171,-1.3369,0.113,10.01561,10.01561
553.00,10.00598,25.057009,0.000413,24.991214,-1.3371,0.113,10.01555,10.01555
554.00,10.00717,25.057092,0.000415,24.991241,-1.3372,0.113,10.01610,10.01610
555.00,10.00893,25.057090,0.000416,24.991210,-1.3373,0.113,10.01732,10.01732
556.00,10.01073,25.057127,0.000418,24.991234,-1.3371,0.113,10.01816,10.01816
557.00,10.01183,25.057162,0.000419,24.991193,-1.3367,0.113,10.01771,10.01771
558.00,10.01270,25.057221,0.000426,24.991189,-1.3362,0.113,10.01732,10.01732
559.00,10.01302,25.057322,0.000431,24.991200,-1.3355,0.113,10.01780,10.01780
560.00,10.01382,25.057381,0.000433,24.991203,-1.3347,0.113,10.01837,10.01837
561.00,10.01472,25.057380,0.000431,24.991106,-1.3340,0.113,10.01865,10.01865
562.00,10.01539,25.057400,0.000431,24.991141,-1.3335,0.113,10.01901,10.01901
563.00,10.01578,25.057361,0.000427,24.991107,-1.3331,0.114,10.01939,10.01939
564.00,10.01643,25.057397,0.000424,24.991138,-1.3331,0.114,10.01927,10.01927
565.00,10.01707,25.057472,0.000425,24.991214,-1.3333,0.114,10.01875,10.01875
566.00,10.01747,25.057455,0.000426,24.991198,-1.3336,0.114,10.01756,10.01756
567.00,10.01785,25.057450,0.000425,24.991138,-1.3340,0.114,10.01755,10.01755
568.00,10.01825,25.057551,0.000424,24.991220,-1.3342,0.114,10.01776,10.01776
569.00,10.01848,25.057479,0.000425,24.991183,-1.3344,0.114,10.01787,10.01787
570.00,10.01836,25.057515,0.000422,24.991165,-1.3346,0.114,10.01719,10.01719
571.00,10.01818,25.057606,0.000421,24.991175,-1.3347,0.114,10.01794,10.01794
572.00,10.01826,25.057650,0.000421,24.991209,-1.3348,0.114,10.01831,10.01831
573.00,10.01825,25.057627,0.000423,24.991116,-1.3349,0.114,10.01946,10.01946
574.00,10.01816,25.057625,0.000420,24.991037,-1.3348,0.114,10.01988,10.01988
575.00,10.01847,25.057526,0.000417,24.990935,-1.3346,0.115,10.02103,10.02103
576.00,10.01892,25.057578,0.000419,24.990981,-1.3343,0.115,10.02204,10.02204
577.00,10.01914,25.057662,0.000419,24.991044,-1.3339,0.115,10.02251,10.02251
578.00,10.01951,25.057722,0.000419,24.991094,-1.3337,0.115,10.02168,10.02168
579.00,10.01956,25.057752,0.000421,24.991144,-1.3333,0.115,10.02129,10.02129
580.00,10.01937,25.057810,0.000421,24.991183,-1.3329,0.115,10.02019,10.02019
581.00,10.01961,25.057829,0.000420,24.991136,-1.3328,0.115,10.01915,10.01915
582.00,10.01965,25.057883,0.000422,24.991127,-1.3327,0.115,10.01902,10.01902
583.00,10.01944,25.057932,0.000421,24.991105,-1.3326,0.115,10.01918,10.01918
584.00,10.01947,25.058010,0.000425,24.991111,-1.3326,0.115,10.01904,10.01904
585.00,10.01942,25.058098,0.000426,24.991183,-1.3327,0.115,10.01931,10.01931
586.00,10.01950,25.058078,0.000426,24.991207,-1.3324,0.115,10.01931,10.01931
587.00,10.01964,25.058024,0.000425,24.991136,-1.3321,0.115,10.01868,10.01868
588.00,10.01973,25.057979,0.000427,24.991040,-1.3313,0.115,10.01906,10.01906
589.00,10.01994,25.057939,0.000423,24.990971,-1.3307,0.115,10.02008,10.02008
590.00,10.02021,25.057919,0.000420,24.990914,-1.3303,0.116,10.02141,10.02141
591.00,10.02060,25.057999,0.000419,24.990953,-1.3302,0.116,10.02257,10.02257
592.00,10.02092,25.058063,0.000423,24.991010,-1.3303,0.116,10.02413,10.02413
593.00,10.02113,25.058110,0.000422,24.991072,-1.3307,0.116,10.02459,10.02459
594.00,10.02099,25.058175,0.000422,24.991132,-1.3309,0.116,10.02452,10.02452
595.00,10.02081,25.058260,0.000423,24.991117,-1.3308,0.116,10.02404,10.02404
596.00,10.02089,25.058265,0.000422,24.991045,-1.3307,0.116,10.02404,10.02404
597.00,10.02128,25.058279,0.000419,24.991008,-1.3304,0.116,10.02314,10.02314
598.00,10.02166,25.058384,0.000418,24.991083,-1.3304,0.116,10.02160,10.02160
599.00,10.02194,25.058425,0.000421,24.991075,-1.3306,0.116,10.02071,10.02071
600.00,10.02202,25.058456,0.000423,24.991084,-1.3308,0.116,10.02061,10.02061
601.00,10.02161,25.058481,0.000422,24.991075,-1.3309,0.116,10.02003,10.02003
602.00,10.02158,25.058516,0.000418,24.991049,-1.3313,0.117,10.02041,10.02041
603.00,10.02160,25.058459,0.000418,24.990910,-1.3314,0.117,10.02154,10.02154
604.00,10.02181,25.058508,0.000417,24.990927,-1.3313,0.117,10.02213,10.02213
605.00,10.02212,25.058565,0.000415,24.990911,-1.3313,0.117,10.02204,10.02204
606.00,10.02259,25.058633,0.000415,24.990915,-1.3312,0.117,10.02219,10.02219
607.00,10.02253,25.058727,0.000418,24.990993,-1.3310,0.117,10.02277,10.02277
608.00,10.02227,25.058791,0.000417,24.991044,-1.3307,0.118,10.02306,10.02306
609.00,10.02236,25.058936,0.000421,24.991097,-1.3305,0.118,10.02300,10.02300
610.00,10.02242,25.058933,0.000420,24.991093,-1.3304,0.118,10.02264,10.02264
611.00,10.02230,25.058915,0.000422,24.991055,-1.3301,0.118,10.02309,10.02309
612.00,10.02231,25.058890,0.000421,24.990953,-1.3298,0.118,10.02265,10.02265
613.00,10.02217,25.058898,0.000425,24.990913,-1.3295,0.118,10.02220,10.02220
614.00,10.02208,25.058948,0.000425,24.990955,-1.3290,0.118,10.02234,10.02234
615.00,10.02195,25.058965,0.000427,24.990925,-1.3286,0.118,10.02228,10.02228
616.00,10.02189,25.059038,0.000428,24.990958,-1.3285,0.118,10.02191,10.02191
617.00,10.02188,25.059054,0.000428,24.990963,-1.3285,0.118,10.02166,10.02166
618.00,10.02212,25.059129,0.000425,24.991031,-1.3287,0.118,10.02082,10.02082
619.00,10.02199,25.059039,0.000422,24.990933,-1.3288,0.118,10.02059,10.02059
620.00,10.02199,25.059157,0.000422,24.991050,-1.3288,0.119,10.02084,10.02084
621.00,10.02205,25.059199,0.000424,24.991105,-1.3287,0.119,10.02144,10.02144
622.00,10.02223,25.059305,0.000428,24.991193,-1.3285,0.119,10.02213,10.02213
623.00,10.02226,25.059349,0.000430,24.991223,-1.3282,0.119,10.02257,10.02257
624.00,10.02212,25.059431,0.000432,24.991256,-1.3280,0.119,10.02254,10.02254
625.00,10.02208,25.059402,0.000434,24.991208,-1.3279,0.118,10.02256,10.02256
626.00,10.02216,25.059372,0.000432,24.991146,-1.3278,0.118,10.02228,10.02228
627.00,10.02217,25.059358,0.000431,24.991076,-1.3278,0.119,10.02211,10.02211
628.00,10.02203,25.059369,0.000428,24.991029,-1.3281,0.119,10.02217,10.02217
629.00,10.02205,25.059394,0.000427,24.990956,-1.3284,0.119,10.02161,10.02161
630.00,10.02194,25.059395,0.000424,24.990908,-1.3288,0.119,10.02097,10.02097
631.00,10.02168,25.059401,0.000424,24.990873,-1.3292,0.119,10.02028,10.02028
632.00,10.02145,25.059406,0.000421,24.990916,-1.3294,0.119,10.01972,10.01972
633.00,10.02136,25.059395,0.000422,24.990910,-1.3295,0.119,10.01985,10.01985
634.00,10.02121,25.059366,0.000422,24.990966,-1.3295,0.119,10.01971,10.01971
635.00,10.02109,25.059384,0.000424,24.990974,-1.3293,0.119,10.01991,10.01991
636.00,10.02104,25.059372,0.000421,24.991014,-1.3290,0.120,10.02027,10.02027
637.00,10.02111,25.059360,0.000418,24.990995,-1.3289,0.120,10.02001,10.02001
638.00,10.02120,25.059485,0.000420,24.991096,-1.3289,0.120,10.01974,10.01974
639.00,10.02105,25.059558,0.000419,24.991099,-1.3289,0.120,10.02132,10.02132
640.00,10.02131,25.059643,0.000419,24.991110,-1.3290,0.120,10.02223,10.02223
641.00,10.02142,25.059809,0.000424,24.991177,-1.3293,0.120,10.02271,10.02271
642.00,10.02140,25.059863,0.000428,24.991158,-1.3293,0.120,10.02393,10.02393
643.00,10.02156,25.059826,0.000430,24.991104,-1.3290,0.120,10.02487,10.02487
644.00,10.02166,25.059830,0.000435,24.991110,-1.3289,0.120,10.02407,10.02407
645.00,10.02168,25.059774,0.000435,24.991112,-1.3287,0.120,10.02347,10.02347
646.00,10.02162,25.059748,0.000436,24.991042,-1.3284,0.120,10.02321,10.02321
647.00,10.02156,25.059795,0.000435,24.991037,-1.3284,0.120,10.02240,10.02240
648.00,10.02165,25.059936,0.000435,24.991060,-1.3286,0.120,10.02213,10.02213
649.00,10.02186,25.060049,0.000434,24.991069,-1.3287,0.121,10.02307,10.02307
650.00,10.02217,25.060202,0.000432,24.991054,-1.3288,0.121,10.02341,10.02341
651.00,10.02218,25.060347,0.000430,24.991136,-1.3288,0.121,10.02259,10.02259
652.00,10.02228,25.060459,0.000432,24.991185,-1.3287,0.121,10.02250,10.02250
653.00,10.02263,25.060428,0.000431,24.991156,-1.3285,0.121,10.01652,10.01652
654.00,10.02293,25.060469,0.000429,24.991135,-1.3284,0.121,10.00283,10.00283
655.00,10.02323,25.060473,0.000430,24.991144,-1.3282,0.121,9.98131,9.98131
656.00,10.02299,25.060426,0.000433,24.991070,-1.3281,0.121,9.94924,9.94924
657.00,10.02252,25.060409,0.000429,24.991014,-1.3281,0.121,9.90484,9.90484
658.00,10.02247,25.060394,0.000425,24.990940,-1.3282,0.121,9.85711,9.85711
659.00,10.02272,25.060354,0.000427,24.990899,-1.3283,0.121,9.81040,9.81040
660.00,10.02187,25.060380,0.000431,24.990871,-1.3283,0.121,9.77007,9.77007
@5,2.0001,4.0, 660.001000000004 
661.00,10.01953,25.060449,0.000429,24.990905,-1.3284,0.121,9.74278,9.74278
662.00,10.02067,25.060486,0.000432,24.990923,-1.3283,0.121,9.73038,9.73038
663.00,9.99315,25.060546,0.000430,24.990949,-1.3280,0.121,9.73234,9.73234
664.00,9.95838,25.060566,0.000426,24.990967,-1.3279,0.122,9.74514,9.74514
665.00,9.91486,25.060606,0.000422,24.990959,-1.3277,0.122,9.76478,9.76478
666.00,9.85857,25.060579,0.000421,24.990894,-1.3276,0.122,9.78756,9.78756
667.00,9.79917,25.060600,0.000419,24.990908,-1.3276,0.122,9.81099,9.81099
668.00,9.75465,25.060672,0.000424,24.990968,-1.3276,0.122,9.83230,9.83230
669.00,9.72503,25.060776,0.000430,24.991037,-1.3275,0.122,9.85127,9.85127
670.00,9.71359,25.060840,0.000430,24.991104,-1.3276,0.122,9.86747,9.86747
671.00,9.72214,25.060924,0.000430,24.991171,-1.3277,0.122,9.88063,9.88063
672.00,9.73724,25.061040,0.000433,24.991208,-1.3277,0.122,9.89301,9.89301
673.00,9.76425,25.061047,0.000433,24.991169,-1.3277,0.122,9.90357,9.90357
674.00,9.78881,25.061088,0.000428,24.991162,-1.3278,0.122,9.91305,9.91305
675.00,9.81166,25.061096,0.000430,24.991163,-1.3276,0.122,9.92091,9.92091
676.00,9.83595,25.061208,0.000430,24.991239,-1.3273,0.122,9.92859,9.92859
677.00,9.85417,25.061152,0.000427,24.991158,-1.3272,0.122,9.93436,9.93436
678.00,9.87087,25.061215,0.000426,24.991175,-1.3270,0.123,9.93884,9.93884
679.00,9.88361,25.061227,0.000425,24.991098,-1.3268,0.123,9.94306,9.94306
680.00,9.89249,25.061276,0.000425,24.991060,-1.3267,0.123,9.94853,9.94853
681.00,9.90209,25.061246,0.000424,24.990965,-1.3269,0.123,9.95315,9.95315
682.00,9.91588,25.061367,0.000424,24.991045,-1.3271,0.123,9.95765,9.95765
683.00,9.92368,25.061458,0.000427,24.991094,-1.3276,0.123,9.96332,9.96332
684.00,9.93096,25.061468,0.000429,24.991109,-1.3282,0.123,9.96882,9.96882
685.00,9.93204,25.061494,0.000428,24.991146,-1.3287,0.123,9.97317,9.97317
686.00,9.94004,25.061485,0.000427,24.991152,-1.3290,0.123,9.97656,9.97656
687.00,9.94496,25.061449,0.000427,24.991118,-1.3290,0.123,9.98038,9.98038
688.00,9.94626,25.061448,0.000427,24.991121,-1.3289,0.123,9.98304,9.98304
689.00,9.95208,25.061535,0.000428,24.991166,-1.3288,0.123,9.98582,9.98582
690.00,9.95910,25.061592,0.000427,24.991195,-1.3287,0.124,9.98895,9.98895
691.00,9.96348,25.061684,0.000428,24.991242,-1.3288,0.124,9.99221,9.99221
692.00,9.96745,25.061720,0.000428,24.991225,-1.3292,0.124,9.99404,9.99404
693.00,9.97437,25.061666,0.000426,24.991141,-1.3294,0.124,9.99599,9.99599
694.00,9.97933,25.061685,0.000428,24.991133,-1.3295,0.124,9.99673,9.99673
695.00,9.98061,25.061741,0.000433,24.991163,-1.3296,0.124,9.99735,9.99735
696.00,9.98319,25.061773,0.000436,24.991192,-1.3296,0.124,9.99871,9.99871
697.00,9.98550,25.061903,0.000435,24.991279,-1.3295,0.124,10.00084,10.00084
698.00,9.98931,25.061974,0.000436,24.991306,-1.3293,0.124,10.00272,10.00272
699.00,9.99236,25.061967,0.000437,24.991263,-1.3290,0.124,10.00447,10.00447
700.00,9.99360,25.062007,0.000433,24.991256,-1.3287,0.124,10.00626,10.00626
701.00,9.99477,25.061997,0.000431,24.991181,-1.3284,0.124,10.00687,10.00687
702.00,9.99648,25.061906,0.000430,24.991062,-1.3283,0.124,10.00691,10.00691
703.00,9.99810,25.062008,0.000431,24.991097,-1.3283,0.124,10.00751,10.00751
704.00,9.99979,25.062008,0.000426,24.991101,-1.3286,0.125,10.00869,10.00869
705.00,10.00119,25.061997,0.000425,24.991087,-1.3288,0.125,10.00904,10.00904
706.00,10.00223,25.062045,0.000423,24.991118,-1.3288,0.125,10.00934,10.00934
707.00,10.00309,25.062114,0.000425,24.991160,-1.3288,0.125,10.01027,10.01027
708.00,10.00423,25.062020,0.000425,24.991063,-1.3290,0.125,10.01053,10.01053
709.00,10.00489,25.062043,0.000427,24.991064,-1.3290,0.125,10.01074,10.01074
710.00,10.00564,25.062086,0.000433,24.991069,-1.3292,0.125,10.01156,10.01156
711.00,10.00661,25.062071,0.000437,24.991032,-1.3296,0.125,10.01196,10.01196
712.00,10.00779,25.062008,0.000435,24.990996,-1.3299,0.125,10.01254,10.01254
713.00,10.00878,25.062114,0.000439,24.991160,-1.3302,0.125,10.01253,10.01253
714.00,10.00918,25.062181,0.000440,24.991228,-1.3303,0.125,10.01240,10.01240
715.00,10.00954,25.062136,0.000435,24.991105,-1.3305,0.125,10.01235,10.01235
716.00,10.01008,25.062175,0.000433,24.991126,-1.3305,0.125,10.01301,10.01301
717.00,10.01050,25.062255,0.000430,24.991210,-1.3303,0.126,10.01336,10.01336
718.00,10.01100,25.062171,0.000425,24.991032,-1.3301,0.126,10.01408,10.01408
719.00,10.01135,25.062168,0.000426,24.991043,-1.3300,0.126,10.01413,10.01413
720.00,10.01163,25.062283,0.000427,24.991215,-1.3297,0.126,10.01399,10.01399
721.00,10.01188,25.062325,0.000429,24.991247,-1.3297,0.126,10.01392,10.01392
722.00,10.01222,25.062353,0.000435,24.991235,-1.3298,0.126,10.01349,10.01349
723.00,10.01257,25.062473,0.000435,24.991312,-1.3299,0.126,10.01359,10.01359
724.00,10.01273,25.062580,0.000432,24.991266,-1.3297,0.126,10.01483,10.01483
725.00,10.01317,25.062629,0.000430,24.991196,-1.3297,0.126,10.01558,10.01558
726.00,10.01361,25.062703,0.000425,24.991124,-1.3296,0.126,10.01645,10.01645
727.00,10.01390,25.062826,0.000423,24.991176,-1.3297,0.126,10.01623,10.01623
728.00,10.01391,25.062813,0.000423,24.991174,-1.3295,0.126,10.01561,10.01561
729.00,10.01393,25.062813,0.000427,24.991192,-1.3296,0.126,10.01425,10.01425
730.00,10.01391,25.062736,0.000429,24.991174,-1.3298,0.126,10.01405,10.01405
731.00,10.01415,25.062722,0.000429,24.991198,-1.3299,0.126,10.01430,10.01430
732.00,10.01441,25.062733,0.000427,24.991146,-1.3299,0.126,10.01509,10.01509
733.00,10.01475,25.062794,0.000424,24.991148,-1.3300,0.126,10.01639,10.01639
734.00,10.01498,25.062829,0.000420,24.991084,-1.3298,0.127,10.01789,10.01789
735.00,10.01510,25.062949,0.000420,24.991151,-1.3296,0.127,10.01798,10.01798
736.00,10.01524,25.062973,0.000420,24.991138,-1.3295,0.127,10.01781,10.01781
737.00,10.01564,25.062953,0.000421,24.991115,-1.3293,0.127,10.01788,10.01788
738.00,10.01583,25.062986,0.000427,24.991142,-1.3295,0.127,10.01691,10.01691
739.00,10.01619,25.063009,0.000428,24.991229,-1.3302,0.127,10.01523,10.01523
740.00,10.01635,25.062991,0.000427,24.991167,-1.3308,0.127,10.01437,10.01437
741.00,10.01592,25.063052,0.000429,24.991198,-1.3312,0.127,10.01368,10.01368
742.00,10.01569,25.063124,0.000429,24.991256,-1.3316,0.127,10.01370,10.01370
743.00,10.01573,25.063169,0.000427,24.991270,-1.3318,0.127,10.01401,10.01401
744.00,10.01567,25.063195,0.000426,24.991186,-1.3317,0.127,10.01518,10.01518
745.00,10.01557,25.063275,0.000425,24.991203,-1.3315,0.127,10.01599,10.01599
746.00,10.01561,25.063341,0.000424,24.991200,-1.3314,0.127,10.01643,10.01643
747.00,10.01604,25.063293,0.000424,24.991081,-1.3314,0.127,10.01533,10.01533
748.00,10.01606,25.063330,0.000424,24.991080,-1.3315,0.127,10.01512,10.01512
749.00,10.01591,25.063384,0.000423,24.991122,-1.3315,0.127,10.01472,10.01472
750.00,10.01563,25.063436,0.000427,24.991131,-1.3317,0.127,10.01451,10.01451
751.00,10.01554,25.063386,0.000424,24.991134,-1.3318,0.128,10.01491,10.01491
752.00,10.01565,25.063455,0.000424,24.991183,-1.3317,0.128,10.01563,10.01563
753.00,10.01560,25.063458,0.000422,24.991118,-1.3315,0.128,10.01603,10.01603
754.00,10.01539,25.063477,0.000421,24.991115,-1.3313,0.128,10.01617,10.01617
755.00,10.01523,25.063524,0.000422,24.991166,-1.3311,0.128,10.01600,10.01600
756.00,10.01504,25.063589,0.000425,24.991161,-1.3309,0.128,10.01493,10.01493
757.00,10.01491,25.063634,0.000424,24.991180,-1.3309,0.128,10.01453,10.01453
758.00,10.01493,25.063687,0.000427,24.991243,-1.3312,0.128,10.01422,10.01422
759.00,10.01501,25.063732,0.000432,24.991287,-1.3313,0.128,10.01469,10.01469
760.00,10.01540,25.063655,0.000432,24.991193,-1.3315,0.128,10.01571,10.01571
761.00,10.01555,25.063670,0.000432,24.991170,-1.3315,0.128,10.01597,10.01597
762.00,10.01552,25.063657,0.000434,24.991133,-1.3313,0.128,10.01627,10.01627
763.00,10.01545,25.063745,0.000432,24.991125,-1.3312,0.128,10.01640,10.01640
764.00,10.01537,25.063780,0.000429,24.991104,-1.3311,0.128,10.01570,10.01570
765.00,10.01535,25.063786,0.000424,24.991047,-1.3312,0.128,10.01529,10.01529
766.00,10.01541,25.063863,0.000421,24.991090,-1.3312,0.129,10.01583,10.01583
767.00,10.01561,25.063968,0.000420,24.991084,-1.3313,0.129,10.01611,10.01611
768.00,10.01557,25.063956,0.000420,24.991078,-1.3313,0.129,10.01623,10.01623
769.00,10.01559,25.063908,0.000417,24.991020,-1.3314,0.129,10.01669,10.01669
770.00,10.01564,25.063929,0.000418,24.991004,-1.3313,0.129,10.01669,10.01669
771.00,10.01577,25.063936,0.000418,24.990970,-1.3314,0.129,10.01657,10.01657
772.00,10.01583,25.064025,0.000420,24.991072,-1.3315,0.129,10.01649,10.01649
773.00,10.01580,25.064127,0.000422,24.991164,-1.3317,0.130,10.01586,10.01586
774.00,10.01561,25.064316,0.000425,24.991258,-1.3316,0.130,10.01515,10.01515
775.00,10.01558,25.064508,0.000429,24.991367,-1.3316,0.130,10.01446,10.01446
776.00,10.01563,25.064573,0.000433,24.991405,-1.3317,0.130,10.01435,10.01435
777.00,10.01572,25.064575,0.000430,24.991328,-1.3317,0.130,10.01443,10.01443
778.00,10.01591,25.064536,0.000430,24.991219,-1.3318,0.130,10.01517,10.01517
779.00,10.01583,25.064529,0.000428,24.991193,-1.3319,0.130,10.01521,10.01521
780.00,10.01544,25.064521,0.000429,24.991188,-1.3319,0.130,10.01462,10.01462
781.00,10.01530,25.064520,0.000427,24.991143,-1.3321,0.130,10.01459,10.01459
782.00,10.01536,25.064513,0.000432,24.991154,-1.3323,0.130,10.01453,10.01453
783.00,10.01542,25.064557,0.000430,24.991146,-1.3323,0.130,10.01444,10.01444
784.00,10.01539,25.064562,0.000429,24.991146,-1.3323,0.130,10.01494,10.01494
785.00,10.01539,25.064616,0.000430,24.991132,-1.3324,0.130,10.01548,10.01548
786.00,10.01519,25.064733,0.000436,24.991165,-1.3322,0.130,10.01463,10.01463
787.00,10.01492,25.064812,0.000435,24.991220,-1.3320,0.130,10.01363,10.01363
788.00,10.01476,25.064935,0.000439,24.991294,-1.3317,0.130,10.01296,10.01296
789.00,10.01447,25.064935,0.000438,24.991263,-1.3315,0.130,10.01243,10.01243
790.00,10.01432,25.064895,0.000434,24.991260,-1.3313,0.130,10.01293,10.01293
791.00,10.01419,25.064856,0.000429,24.991272,-1.3311,0.131,10.01395,10.01395
792.00,10.01431,25.064807,0.000427,24.991154,-1.3307,0.131,10.01496,10.01496
793.00,10.01449,25.064778,0.000422,24.991055,-1.3307,0.131,10.01569,10.01569
794.00,10.01462,25.064910,0.000423,24.991059,-1.3308,0.131,10.01609,10.01609
795.00,10.01460,25.064953,0.000424,24.990994,-1.3310,0.131,10.01590,10.01590
796.00,10.01461,25.065076,0.000423,24.991005,-1.3312,0.131,10.01574,10.01574
797.00,10.01461,25.065165,0.000423,24.991036,-1.3319,0.131,10.01547,10.01547
798.00,10.01466,25.065189,0.000425,24.991055,-1.3324,0.131,10.01485,10.01485
799.00,10.01483,25.065145,0.000425,24.991041,-1.3329,0.131,10.01502,10.01502
800.00,10.01472,25.065177,0.000422,24.991089,-1.3333,0.131,10.01522,10.01522
801.00,10.01486,25.065059,0.000423,24.990947,-1.3335,0.131,10.01509,10.01509
802.00,10.01480,25.065149,0.000426,24.990969,-1.3336,0.131,10.01494,10.01494
803.00,10.01469,25.065252,0.000428,24.991024,-1.3336,0.131,10.01251,10.01251
804.00,10.01497,25.065325,0.000428,24.991090,-1.3335,0.131,10.00374,10.00374
805.00,10.01546,25.065330,0.000427,24.991097,-1.3335,0.131,9.98553,9.98553
806.00,10.01552,25.065342,0.000427,24.991186,-1.3335,0.131,9.95679,9.95679
807.00,10.01536,25.065251,0.000424,24.991156,-1.3336,0.132,9.91770,9.91770
808.00,10.01526,25.065144,0.000418,24.991060,-1.3337,0.132,9.87356,9.87356
809.00,10.01515,25.065160,0.000419,24.990974,-1.3338,0.132,9.82962,9.82962
810.00,10.01594,25.065186,0.000422,24.990872,-1.3339,0.132,9.79285,9.79285
@6,2.0001,4.0, 810.042000000001 
811.00,10.01513,25.065340,0.000421,24.990903,-1.3341,0.132,9.76783,9.76783
812.00,10.01362,25.065470,0.000419,24.991005,-1.3343,0.132,9.75528,9.75528
813.00,10.00094,25.065536,0.000423,24.991047,-1.3347,0.132,9.75331,9.75331
814.00,9.97219,25.065519,0.000423,24.991047,-1.3347,0.132,9.76123,9.76123
815.00,9.92524,25.065589,0.000426,24.991136,-1.3347,0.132,9.77610,9.77610
816.00,9.87138,25.065562,0.000427,24.991075,-1.3348,0.132,9.79348,9.79348
817.00,9.81850,25.065495,0.000429,24.990968,-1.3350,0.132,9.81165,9.81165
818.00,9.78040,25.065542,0.000428,24.991021,-1.3351,0.132,9.82949,9.82949
819.00,9.75280,25.065588,0.000428,24.991040,-1.3354,0.132,9.84556,9.84556
820.00,9.74166,25.065567,0.000424,24.990978,-1.3356,0.133,9.85909,9.85909
821.00,9.74651,25.065682,0.000422,24.991072,-1.3355,0.133,9.87108,9.87108
822.00,9.75550,25.065805,0.000419,24.991163,-1.3355,0.133,9.88258,9.88258
823.00,9.77063,25.065891,0.000424,24.991126,-1.3353,0.133,9.89273,9.89273
824.00,9.79229,25.066025,0.000425,24.991238,-1.3352,0.133,9.90250,9.90250
825.00,9.81567,25.066053,0.000428,24.991285,-1.3350,0.133,9.91153,9.91153
826.00,9.83319,25.065984,0.000429,24.991219,-1.3351,0.133,9.91927,9.91927
827.00,9.84651,25.066002,0.000434,24.991183,-1.3351,0.133,9.92566,9.92566
828.00,9.85972,25.065902,0.000432,24.991071,-1.3352,0.133,9.93156,9.93156
829.00,9.87245,25.065799,0.000430,24.990925,-1.3353,0.133,9.93653,9.93653
830.00,9.88360,25.065880,0.000427,24.990967,-1.3355,0.133,9.94122,9.94122
831.00,9.89321,25.066007,0.000428,24.991003,-1.3356,0.133,9.94648,9.94648
832.00,9.90376,25.065957,0.000425,24.990930,-1.3357,0.133,9.95160,9.95160
833.00,9.91069,25.066098,0.000426,24.991034,-1.3356,0.133,9.95706,9.95706
834.00,9.92125,25.066263,0.000429,24.991119,-1.3356,0.133,9.96211,9.96211
835.00,9.92856,25.066349,0.000430,24.991093,-1.3355,0.134,9.96591,9.96591
836.00,9.93205,25.066315,0.000428,24.991024,-1.3354,0.134,9.96862,9.96862
837.00,9.93573,25.066428,0.000427,24.991052,-1.3355,0.134,9.97153,9.97153
838.00,9.94006,25.066518,0.000429,24.991098,-1.3357,0.134,9.97449,9.97449
839.00,9.94618,25.066574,0.000429,24.991132,-1.3359,0.134,9.97744,9.97744
840.00,9.95218,25.066605,0.000433,24.991108,-1.3363,0.134,9.98129,9.98129
841.00,9.95811,25.066636,0.000432,24.991083,-1.3367,0.134,9.98503,9.98503
842.00,9.96154,25.066673,0.000437,24.991053,-1.3368,0.134,9.98847,9.98847
843.00,9.96684,25.066640,0.000433,24.990957,-1.3370,0.134,9.99127,9.99127
844.00,9.96935,25.066627,0.000431,24.990874,-1.3371,0.134,9.99260,9.99260
845.00,9.97144,25.066661,0.000427,24.990881,-1.3372,0.134,9.99334,9.99334
846.00,9.97294,25.066790,0.000428,24.990957,-1.3371,0.134,9.99461,9.99461
847.00,9.97590,25.066909,0.000426,24.991050,-1.3372,0.135,9.99472,9.99472
848.00,9.98195,25.066915,0.000429,24.991086,-1.3372,0.135,9.99505,9.99505
849.00,9.98615,25.066894,0.000427,24.991095,-1.3374,0.135,9.99625,9.99625
850.00,9.98886,25.066930,0.000428,24.991131,-1.3376,0.135,9.99713,9.99713
851.00,9.99087,25.066971,0.000430,24.991142,-1.3378,0.135,9.99805,9.99805
852.00,9.99176,25.066946,0.000431,24.991148,-1.3380,0.135,9.99979,9.99979
853.00,9.99254,25.067068,0.000432,24.991225,-1.3381,0.135,10.00101,10.00101
854.00,9.99351,25.067153,0.000435,24.991225,-1.3381,0.135,10.00234,10.00234
855.00,9.99455,25.067183,0.000439,24.991195,-1.3382,0.135,10.00380,10.00380
856.00,9.99572,25.067186,0.000438,24.991225,-1.3382,0.135,10.00471,10.00471
857.00,9.99688,25.067273,0.000439,24.991220,-1.3382,0.135,10.00501,10.00501
858.00,9.99785,25.067281,0.000439,24.991157,-1.3380,0.135,10.00531,10.00531
859.00,9.99884,25.067296,0.000436,24.991156,-1.3380,0.135,10.00618,10.00618
860.00,9.99982,25.067313,0.000435,24.991169,-1.3379,0.135,10.00680,10.00680
861.00,10.00071,25.067342,0.000436,24.991134,-1.3377,0.135,10.00767,10.00767
862.00,10.00151,25.067446,0.000433,24.991204,-1.3377,0.135,10.00879,10.00879
863.00,10.00232,25.067425,0.000431,24.991158,-1.3376,0.136,10.00902,10.00902
864.00,10.00297,25.067526,0.000432,24.991162,-1.3375,0.136,10.00868,10.00868
865.00,10.00372,25.067588,0.000430,24.991203,-1.3375,0.136,10.00846,10.00846
866.00,10.00433,25.067671,0.000429,24.991214,-1.3377,0.136,10.00830,10.00830
867.00,10.00525,25.067528,0.000429,24.991073,-1.3379,0.136,10.00804,10.00804
868.00,10.00611,25.067643,0.000430,24.991157,-1.3383,0.136,10.00814,10.00814
869.00,10.00669,25.067616,0.000429,24.991150,-1.3388,0.136,10.00788,10.00788
870.00,10.00679,25.067655,0.000432,24.991106,-1.3392,0.136,10.00752,10.00752
871.00,10.00687,25.067566,0.000431,24.991030,-1.3394,0.136,10.00750,10.00750
872.00,10.00712,25.067583,0.000426,24.990991,-1.3397,0.136,10.00714,10.00714
873.00,10.00738,25.067635,0.000425,24.990952,-1.3399,0.136,10.00756,10.00756
874.00,10.00758,25.067731,0.000428,24.990960,-1.3400,0.136,10.00779,10.00779
875.00,10.00769,25.067810,0.000427,24.990992,-1.3401,0.136,10.00827,10.00827
876.00,10.00784,25.067954,0.000429,24.991022,-1.3401,0.136,10.00839,10.00839
877.00,10.00817,25.068065,0.000436,24.991099,-1.3402,0.136,10.00944,10.00944
878.00,10.00845,25.068082,0.000440,24.991197,-1.3400,0.136,10.00960,10.00960
879.00,10.00850,25.067954,0.000434,24.991129,-1.3400,0.136,10.01006,10.01006
880.00,10.00868,25.067894,0.000434,24.991105,-1.3403,0.137,10.01048,10.01048
881.00,10.00865,25.067895,0.000433,24.991163,-1.3406,0.137,10.01019,10.01019
882.00,10.00851,25.067909,0.000431,24.991188,-1.3408,0.137,10.00918,10.00918
883.00,10.00849,25.067909,0.000429,24.991117,-1.3410,0.137,10.00903,10.00903
884.00,10.00873,25.068004,0.000432,24.991130,-1.3412,0.137,10.00961,10.00961
885.00,10.00890,25.068125,0.000434,24.991176,-1.3410,0.137,10.00953,10.00953
886.00,10.00896,25.068155,0.000436,24.991182,-1.3409,0.137,10.00968,10.00968
887.00,10.00900,25.068225,0.000437,24.991189,-1.3409,0.137,10.01075,10.01075
888.00,10.00915,25.068307,0.000438,24.991214,-1.3410,0.137,10.01050,10.01050
889.00,10.00911,25.068364,0.000440,24.991252,-1.3411,0.137,10.00886,10.00886
890.00,10.00926,25.068363,0.000436,24.991224,-1.3414,0.137,10.00882,10.00882
891.00,10.00943,25.068415,0.000434,24.991275,-1.3417,0.137,10.00871,10.00871
892.00,10.00948,25.068460,0.000435,24.991270,-1.3421,0.137,10.00805,10.00805
893.00,10.00945,25.068462,0.000433,24.991262,-1.3425,0.138,10.00841,10.00841
894.00,10.00950,25.068553,0.000432,24.991346,-1.3429,0.138,10.00992,10.00992
895.00,10.00960,25.068572,0.000429,24.991288,-1.3432,0.138,10.00948,10.00948
896.00,10.00954,25.068502,0.000430,24.991131,-1.3433,0.138,10.00940,10.00940
897.00,10.00940,25.068420,0.000427,24.991074,-1.3433,0.138,10.00902,10.00902
898.00,10.00922,25.068524,0.000429,24.991121,-1.3431,0.138,10.00848,10.00848
899.00,10.00904,25.068474,0.000427,24.991044,-1.3433,0.138,10.00789,10.00789
900.00,10.00901,25.068456,0.000431,24.991028,-1.3435,0.138,10.00820,10.00820
901.00,10.00896,25.068550,0.000430,24.991085,-1.3438,0.138,10.00807,10.00807
902.00,10.00898,25.068723,0.000432,24.991132,-1.3441,0.138,10.00829,10.00829
903.00,10.00912,25.068683,0.000430,24.991059,-1.3445,0.138,10.00941,10.00941
904.00,10.00923,25.068684,0.000433,24.991038,-1.3446,0.138,10.01006,10.01006
905.00,10.00915,25.068751,0.000439,24.991121,-1.3448,0.138,10.01054,10.01054
906.00,10.00927,25.068779,0.000439,24.991148,-1.3450,0.138,10.01142,10.01142
907.00,10.00946,25.068697,0.000438,24.991099,-1.3453,0.139,10.01258,10.01258
908.00,10.00955,25.068651,0.000439,24.991078,-1.3454,0.139,10.01205,10.01205
909.00,10.00962,25.068744,0.000441,24.991142,-1.3456,0.139,10.01086,10.01086
910.00,10.00969,25.068828,0.000439,24.991150,-1.3459,0.139,10.01009,10.01009
911.00,10.00976,25.068854,0.000442,24.991152,-1.3458,0.139,10.00895,10.00895
912.00,10.00962,25.068949,0.000445,24.991224,-1.3456,0.139,10.00756,10.00756
913.00,10.00934,25.069016,0.000445,24.991188,-1.3455,0.139,10.00685,10.00685
914.00,10.00905,25.069087,0.000441,24.991160,-1.3455,0.139,10.00657,10.00657
915.00,10.00882,25.069128,0.000439,24.991163,-1.3454,0.139,10.00614,10.00614
916.00,10.00894,25.069191,0.000436,24.991167,-1.3454,0.139,10.00595,10.00595
917.00,10.00906,25.069222,0.000436,24.991136,-1.3458,0.139,10.00525,10.00525
918.00,10.00905,25.069324,0.000440,24.991206,-1.3462,0.139,10.00494,10.00494
919.00,10.00863,25.069357,0.000441,24.991233,-1.3465,0.139,10.00511,10.00511
920.00,10.00819,25.069340,0.000442,24.991169,-1.3469,0.139,10.00563,10.00563
921.00,10.00806,25.069329,0.000442,24.991100,-1.3473,0.139,10.00562,10.00562
922.00,10.00800,25.069346,0.000442,24.991083,-1.3475,0.139,10.00646,10.00646
923.00,10.00774,25.069353,0.000443,24.991059,-1.3477,0.139,10.00612,10.00612
924.00,10.00735,25.069355,0.000439,24.991008,-1.3479,0.139,10.00639,10.00639
925.00,10.00717,25.069424,0.000436,24.991023,-1.3480,0.139,10.00658,10.00658
926.00,10.00714,25.069519,0.000436,24.991073,-1.3484,0.139,10.00761,10.00761
927.00,10.00688,25.069547,0.000433,24.991041,-1.3487,0.140,10.00759,10.00759
928.00,10.00655,25.069563,0.000431,24.991066,-1.3489,0.140,10.00786,10.00786
929.00,10.00647,25.069621,0.000435,24.991151,-1.3488,0.140,10.00815,10.00815
930.00,10.00658,25.069570,0.000436,24.991125,-1.3488,0.140,10.00791,10.00791
931.00,10.00664,25.069567,0.000437,24.991107,-1.3489,0.140,10.00759,10.00759
932.00,10.00665,25.069554,0.000440,24.991085,-1.3490,0.140,10.00724,10.00724
933.00,10.00676,25.069613,0.000439,24.991107,-1.3491,0.140,10.00790,10.00790
934.00,10.00700,25.069652,0.000438,24.991092,-1.3493,0.140,10.00681,10.00681
935.00,10.00716,25.069703,0.000440,24.991113,-1.3493,0.140,10.00650,10.00650
936.00,10.00702,25.069748,0.000437,24.991159,-1.3492,0.140,10.00644,10.00644
937.00,10.00703,25.069903,0.000436,24.991315,-1.3492,0.140,10.00709,10.00709
938.00,10.00723,25.069978,0.000434,24.991286,-1.3494,0.141,10.00746,10.00746
939.00,10.00738,25.070027,0.000435,24.991204,-1.3497,0.141,10.00799,10.00799
940.00,10.00743,25.070101,0.000436,24.991235,-1.3500,0.141,10.00796,10.00796
941.00,10.00732,25.070204,0.000440,24.991222,-1.3503,0.141,10.00791,10.00791
942.00,10.00735,25.070276,0.000440,24.991190,-1.3505,0.140,10.00750,10.00750
943.00,10.00751,25.070271,0.000441,24.991162,-1.3504,0.140,10.00757,10.00757
944.00,10.00772,25.070284,0.000443,24.991184,-1.3506,0.140,10.00758,10.00758
945.00,10.00756,25.070245,0.000440,24.991080,-1.3508,0.140,10.00748,10.00748
946.00,10.00742,25.070208,0.000439,24.991029,-1.3508,0.141,10.00715,10.00715
947.00,10.00731,25.070201,0.000440,24.990973,-1.3509,0.141,10.00718,10.00718
948.00,10.00732,25.070209,0.000440,24.990963,-1.3511,0.141,10.00657,10.00657
949.00,10.00741,25.070276,0.000438,24.990968,-1.3513,0.141,10.00712,10.00712
950.00,10.00739,25.070483,0.000440,24.991092,-1.3515,0.141,10.00762,10.00762
951.00,10.00737,25.070625,0.000438,24.991145,-1.3518,0.141,10.00779,10.00779
952.00,10.00740,25.070685,0.000434,24.991218,-1.3522,0.141,10.00771,10.00771
953.00,10.00759,25.070763,0.000435,24.991262,-1.3525,0.141,10.00617,10.00617
954.00,10.00762,25.070798,0.000433,24.991274,-1.3528,0.141,9.99997,9.99997
955.00,10.00742,25.070772,0.000431,24.991225,-1.3529,0.142,9.98773,9.98773
956.00,10.00755,25.070737,0.000433,24.991190,-1.3531,0.141,9.96630,9.96630
957.00,10.00749,25.070726,0.000436,24.991117,-1.3533,0.141,9.93705,9.93705
958.00,10.00742,25.070722,0.000436,24.991050,-1.3534,0.141,9.90125,9.90125
959.00,10.00785,25.070697,0.000433,24.991017,-1.3534,0.142,9.86526,9.86526
960.00,10.00830,25.070688,0.000434,24.990965,-1.3533,0.142,9.83269,9.83269
@7,2.0001,4.0, 960.083000000006 
961.00,10.00780,25.070739,0.000430,24.990953,-1.3532,0.142,9.80928,9.80928
962.00,10.00631,25.070777,0.000429,24.990902,-1.3533,0.142,9.79515,9.79515
963.00,9.99910,25.070788,0.000428,24.990880,-1.3533,0.142,9.79109,9.79109
964.00,9.97809,25.070805,0.000427,24.990859,-1.3535,0.142,9.79413,9.79413
965.00,9.94670,25.070889,0.000430,24.990916,-1.3537,0.142,9.80308,9.80308
966.00,9.90080,25.070916,0.000435,24.990873,-1.3540,0.142,9.81447,9.81447
967.00,9.86017,25.070991,0.000434,24.990933,-1.3541,0.142,9.82631,9.82631
968.00,9.82044,25.071051,0.000431,24.990905,-1.3543,0.142,9.83764,9.83764
969.00,9.79829,25.071157,0.000433,24.990921,-1.3544,0.142,9.84835,9.84835
970.00,9.78437,25.071166,0.000429,24.990909,-1.3545,0.143,9.85762,9.85762
971.00,9.78353,25.071145,0.000424,24.990955,-1.3545,0.143,9.86707,9.86707
972.00,9.78964,25.071074,0.000422,24.990882,-1.3545,0.143,9.87625,9.87625
973.00,9.80002,25.071097,0.000427,24.990937,-1.3547,0.143,9.88509,9.88509
974.00,9.81340,25.071199,0.000430,24.991003,-1.3548,0.143,9.89414,9.89414
975.00,9.82875,25.071237,0.000432,24.991067,-1.3550,0.143,9.90305,9.90305
976.00,9.84053,25.071289,0.000435,24.991077,-1.3554,0.142,9.91095,9.91095
977.00,9.84875,25.071421,0.000438,24.991115,-1.3556,0.142,9.91802,9.91802
978.00,9.85677,25.071512,0.000435,24.991124,-1.3559,0.143,9.92464,9.92464
979.00,9.86687,25.071486,0.000429,24.991059,-1.3563,0.143,9.92980,9.92980
980.00,9.87531,25.071614,0.000432,24.991046,-1.3565,0.143,9.93490,9.93490
981.00,9.88774,25.071737,0.000432,24.991058,-1.3568,0.143,9.93918,9.93918
982.00,9.89449,25.071741,0.000431,24.991032,-1.3570,0.143,9.94292,9.94292
983.00,9.90105,25.071710,0.000431,24.991006,-1.3572,0.143,9.94660,9.94660
984.00,9.91220,25.071733,0.000429,24.991059,-1.3572,0.143,9.95018,9.95018
985.00,9.91971,25.071648,0.000426,24.991004,-1.3571,0.143,9.95293,9.95293
986.00,9.92710,25.071555,0.000426,24.990985,-1.3569,0.144,9.95617,9.95617
987.00,9.93015,25.071534,0.000427,24.991000,-1.3567,0.144,9.95990,9.95990
988.00,9.93357,25.071577,0.000430,24.991011,-1.3565,0.144,9.96393,9.96393
989.00,9.93806,25.071531,0.000431,24.990905,-1.3564,0.144,9.96799,9.96799
990.00,9.94449,25.071652,0.000432,24.990948,-1.3566,0.144,9.97114,9.97114
991.00,9.94763,25.071722,0.000431,24.990899,-1.3568,0.144,9.97391,9.97391
992.00,9.95017,25.071833,0.000433,24.990966,-1.3569,0.144,9.97752,9.97752
993.00,9.95331,25.071915,0.000434,24.991013,-1.3573,0.144,9.98007,9.98007
994.00,9.95615,25.072003,0.000437,24.991080,-1.3577,0.144,9.98176,9.98176
995.00,9.96002,25.071942,0.000436,24.991049,-1.3580,0.144,9.98350,9.98350
996.00,9.96385,25.071970,0.000438,24.991099,-1.3584,0.144,9.98493,9.98493
997.00,9.96828,25.071950,0.000437,24.991047,-1.3588,0.144,9.98599,9.98599
998.00,9.97127,25.071929,0.000437,24.991041,-1.3590,0.144,9.98741,9.98741
999.00,9.97419,25.071984,0.000437,24.991098,-1.3591,0.144,9.98927,9.98927
1000.00,9.97718,25.071944,0.000435,24.990995,-1.3593,0.144,9.99142,9.99142
1001.00,9.97995,25.072053,0.000434,24.991028,-1.3594,0.144,9.99348,9.99348
1002.00,9.98126,25.072186,0.000436,24.991146,-1.3596,0.144,9.99384,9.99384
1003.00,9.98275,25.072282,0.000436,24.991199,-1.3597,0.144,9.99377,9.99377
1004.00,9.98467,25.072233,0.000437,24.991159,-1.3598,0.144,9.99324,9.99324
1005.00,9.98640,25.072355,0.000439,24.991306,-1.3600,0.144,9.99347,9.99347
1006.00,9.98833,25.072288,0.000438,24.991327,-1.3600,0.144,9.99379,9.99379
1007.00,9.98936,25.072236,0.000432,24.991236,-1.3601,0.145,9.99468,9.99468
1008.00,9.99022,25.072221,0.000429,24.991219,-1.3602,0.145,9.99643,9.99643
1009.00,9.99059,25.072301,0.000430,24.991256,-1.3603,0.145,9.99854,9.99854
1010.00,9.99148,25.072260,0.000432,24.991263,-1.3604,0.145,9.99877,9.99877
1011.00,9.99254,25.072281,0.000433,24.991229,-1.3606,0.145,9.99836,9.99836
1012.00,9.99324,25.072321,0.000438,24.991242,-1.3608,0.145,9.99808,9.99808
1013.00,9.99421,25.072361,0.000440,24.991249,-1.3611,0.145,9.99726,9.99726
1014.00,9.99487,25.072430,0.000437,24.991259,-1.3615,0.145,9.99606,9.99606
1015.00,9.99558,25.072541,0.000435,24.991265,-1.3618,0.145,9.99626,9.99626
1016.00,9.99589,25.072645,0.000434,24.991286,-1.3620,0.145,9.99633,9.99633
1017.00,9.99597,25.072575,0.000430,24.991133,-1.3622,0.145,9.99706,9.99706
1018.00,9.99608,25.072690,0.000432,24.991114,-1.3623,0.145,9.99757,9.99757
1019.00,9.99630,25.072704,0.000434,24.991043,-1.3624,0.145,9.99824,9.99824
1020.00,9.99659,25.072595,0.000435,24.990863,-1.3625,0.145,9.99908,9.99908
1021.00,9.99693,25.072636,0.000438,24.990880,-1.3626,0.145,9.99975,9.99975
1022.00,9.99730,25.072756,0.000438,24.991023,-1.3626,0.145,9.99946,9.99946
1023.00,9.99739,25.072739,0.000438,24.991046,-1.3628,0.145,9.99880,9.99880
1024.00,9.99777,25.072671,0.000438,24.991049,-1.3630,0.145,9.99967,9.99967
1025.00,9.99832,25.072788,0.000437,24.991160,-1.3633,0.146,9.99938,9.99938
1026.00,9.99847,25.072728,0.000432,24.991108,-1.3636,0.146,9.99983,9.99983
1027.00,9.99872,25.072637,0.000436,24.991055,-1.3638,0.146,10.00060,10.00060
1028.00,9.99876,25.072601,0.000438,24.991073,-1.3639,0.146,10.00141,10.00141
1029.00,9.99865,25.072601,0.000434,24.991042,-1.3641,0.146,10.00057,10.00057
1030.00,9.99891,25.072653,0.000434,24.991069,-1.3643,0.146,10.00096,10.00096
1031.00,9.99929,25.072703,0.000439,24.991066,-1.3646,0.146,10.00068,10.00068
1032.00,9.99952,25.072859,0.000434,24.991108,-1.3649,0.146,9.99990,9.99990
1033.00,9.99963,25.073007,0.000428,24.991084,-1.3651,0.146,9.99994,9.99994
1034.00,9.99976,25.073208,0.000430,24.991180,-1.3652,0.146,9.99999,9.99999
1035.00,9.99988,25.073252,0.000431,24.991168,-1.3651,0.146,9.99994,9.99994
1036.00,10.00007,25.073337,0.000430,24.991174,-1.3652,0.146,10.00084,10.00084
1037.00,10.00042,25.073342,0.000433,24.991175,-1.3653,0.146,10.00228,10.00228
1038.00,10.00068,25.073301,0.000432,24.991142,-1.3655,0.146,10.00321,10.00321
1039.00,10.00099,25.073353,0.000432,24.991159,-1.3659,0.146,10.00384,10.00384
1040.00,10.00093,25.073401,0.000431,24.991191,-1.3663,0.147,10.00310,10.00310
1041.00,10.00074,25.073444,0.000430,24.991234,-1.3665,0.147,10.00137,10.00137
1042.00,10.00069,25.073543,0.000429,24.991287,-1.3668,0.147,10.00044,10.00044
1043.00,10.00100,25.073651,0.000433,24.991365,-1.3669,0.147,10.00036,10.00036
1044.00,10.00105,25.073648,0.000434,24.991344,-1.3670,0.147,10.00065,10.00065
1045.00,10.00115,25.073694,0.000437,24.991352,-1.3674,0.147,10.00181,10.00181
1046.00,10.00126,25.073731,0.000440,24.991335,-1.3676,0.147,10.00286,10.00286
1047.00,10.00143,25.073678,0.000441,24.991280,-1.3679,0.147,10.00286,10.00286
1048.00,10.00159,25.073634,0.000441,24.991148,-1.3683,0.147,10.00231,10.00231
1049.00,10.00203,25.073683,0.000437,24.991142,-1.3685,0.147,10.00139,10.00139
1050.00,10.00228,25.073684,0.000436,24.991073,-1.3686,0.147,10.00053,10.00053
1051.00,10.00218,25.073678,0.000432,24.991025,-1.3687,0.147,10.00063,10.00063
1052.00,10.00197,25.073762,0.000435,24.991080,-1.3689,0.147,10.00096,10.00096
1053.00,10.00171,25.073787,0.000431,24.991128,-1.3690,0.147,10.00018,10.00018
1054.00,10.00151,25.073759,0.000429,24.991099,-1.3690,0.147,10.00014,10.00014
1055.00,10.00142,25.073870,0.000431,24.991190,-1.3692,0.148,10.00073,10.00073
1056.00,10.00125,25.073955,0.000434,24.991267,-1.3694,0.148,10.00053,10.00053
1057.00,10.00120,25.074009,0.000434,24.991220,-1.3696,0.148,10.00004,10.00004
1058.00,10.00092,25.074007,0.000434,24.991158,-1.3699,0.147,10.00004,10.00004
1059.00,10.00062,25.074033,0.000436,24.991136,-1.3702,0.148,10.00012,10.00012
1060.00,10.00060,25.073996,0.000433,24.991137,-1.3705,0.148,9.99938,9.99938
1061.00,10.00072,25.073925,0.000428,24.991035,-1.3706,0.148,9.99863,9.99863
1062.00,10.00064,25.073892,0.000423,24.991042,-1.3707,0.148,9.99856,9.99856
1063.00,10.00050,25.073930,0.000425,24.991123,-1.3709,0.148,9.99877,9.99877
1064.00,10.00021,25.073960,0.000426,24.991171,-1.3710,0.148,9.99888,9.99888
1065.00,10.00008,25.074009,0.000428,24.991189,-1.3713,0.148,9.99943,9.99943
1066.00,9.99993,25.074061,0.000429,24.991235,-1.3717,0.148,10.00060,10.00060
1067.00,10.00006,25.074136,0.000432,24.991246,-1.3721,0.148,10.00171,10.00171
1068.00,10.00037,25.074181,0.000432,24.991225,-1.3725,0.148,10.00229,10.00229
1069.00,10.00025,25.074243,0.000431,24.991200,-1.3728,0.148,10.00167,10.00167
1070.00,10.00024,25.074257,0.000429,24.991117,-1.3729,0.148,10.00177,10.00177
1071.00,10.00037,25.074304,0.000432,24.991120,-1.3728,0.148,10.00161,10.00161
1072.00,10.00030,25.074335,0.000430,24.991103,-1.3728,0.149,10.00071,10.00071
1073.00,10.00033,25.074447,0.000432,24.991138,-1.3729,0.149,10.00041,10.00041
1074.00,10.00036,25.074453,0.000432,24.991120,-1.3729,0.149,10.00040,10.00040
1075.00,10.00021,25.074459,0.000431,24.991079,-1.3730,0.149,9.99980,9.99980
1076.00,10.00007,25.074517,0.000432,24.991136,-1.3733,0.149,9.99911,9.99911
1077.00,10.00018,25.074569,0.000435,24.991202,-1.3736,0.148,9.99941,9.99941
1078.00,10.00017,25.074454,0.000430,24.991178,-1.3739,0.149,9.99959,9.99959
1079.00,10.00024,25.074538,0.000432,24.991243,-1.3741,0.149,9.99989,9.99989
1080.00,10.00022,25.074630,0.000434,24.991305,-1.3743,0.149,9.99943,9.99943
1081.00,10.00039,25.074732,0.000434,24.991291,-1.3746,0.149,9.99935,9.99935
1082.00,10.00031,25.074735,0.000434,24.991217,-1.3747,0.149,9.99925,9.99925
1083.00,10.00035,25.074829,0.000440,24.991216,-1.3748,0.149,9.99953,9.99953
1084.00,10.00052,25.074821,0.000441,24.991142,-1.3751,0.149,10.00013,10.00013
1085.00,10.00045,25.074846,0.000440,24.991166,-1.3754,0.149,10.00040,10.00040
1086.00,10.00019,25.074806,0.000439,24.991155,-1.3756,0.149,10.00069,10.00069
1087.00,9.99999,25.074838,0.000436,24.991166,-1.3760,0.149,10.00041,10.00041
1088.00,9.99991,25.074922,0.000432,24.991175,-1.3763,0.149,9.99932,9.99932
1089.00,9.99984,25.074946,0.000430,24.991178,-1.3766,0.149,9.99895,9.99895
1090.00,9.99972,25.074947,0.000430,24.991111,-1.3770,0.149,9.99936,9.99936
1091.00,9.99953,25.074977,0.000430,24.991058,-1.3773,0.149,9.99966,9.99966
1092.00,9.99958,25.074984,0.000428,24.991012,-1.3775,0.150,9.99928,9.99928
1093.00,9.99969,25.075003,0.000428,24.991032,-1.3778,0.149,9.99959,9.99959
1094.00,9.99965,25.075060,0.000429,24.991054,-1.3779,0.150,9.99969,9.99969
1095.00,9.99982,25.075205,0.000432,24.991130,-1.3780,0.150,10.00059,10.00059
1096.00,9.99998,25.075159,0.000431,24.991103,-1.3782,0.150,10.00034,10.00034
1097.00,9.99999,25.075183,0.000435,24.991130,-1.3784,0.150,10.00058,10.00058
1098.00,9.99977,25.075183,0.000435,24.991134,-1.3785,0.150,10.00017,10.00017
1099.00,9.99973,25.075242,0.000437,24.991205,-1.3787,0.150,9.99941,9.99941
1100.00,9.99986,25.075168,0.000433,24.991189,-1.3790,0.150,9.99797,9.99797
1101.00,9.99966,25.075280,0.000435,24.991237,-1.3792,0.150,9.99773,9.99773
1102.00,9.99937,25.075228,0.000431,24.991132,-1.3795,0.150,9.99782,9.99782
1103.00,9.99929,25.075252,0.000431,24.991092,-1.3798,0.150,9.99661,9.99661
1104.00,9.99925,25.075335,0.000432,24.991104,-1.3801,0.150,9.99143,9.99143
1105.00,9.99930,25.075423,0.000432,24.991122,-1.3803,0.150,9.98097,9.98097
1106.00,9.99920,25.075414,0.000430,24.991061,-1.3805,0.150,9.96363,9.96363
1107.00,9.99912,25.075504,0.000430,24.991123,-1.3808,0.150,9.93963,9.93963
1108.00,9.99891,25.075579,0.000430,24.991164,-1.3811,0.150,9.91158,9.91158
1109.00,9.99775,25.075571,0.000430,24.991102,-1.3812,0.151,9.88359,9.88359
1110.00,9.99761,25.075480,0.000428,24.990947,-1.3814,0.151,9.85749,9.85749
@8,2.0001,4.0, 1110.02 
1111.00,9.99849,25.075513,0.000429,24.990986,-1.3815,0.151,9.83875,9.83875
1112.00,9.99949,25.075592,0.000428,24.991032,-1.3811,0.151,9.82777,9.82777
1113.00,9.99036,25.075585,0.000427,24.990985,-1.3810,0.151,9.82442,9.82442
1114.00,9.97064,25.075539,0.000426,24.990902,-1.3811,0.151,9.82648,9.82648
1115.00,9.94540,25.075645,0.000426,24.990966,-1.3813,0.151,9.83246,9.83246
1116.00,9.91202,25.075683,0.000427,24.990969,-1.3817,0.151,9.83930,9.83930
1117.00,9.87944,25.075780,0.000428,24.991024,-1.3823,0.151,9.84630,9.84630
1118.00,9.85039,25.075853,0.000434,24.991126,-1.3828,0.151,9.85328,9.85328
1119.00,9.83067,25.075946,0.000434,24.991258,-1.3833,0.151,9.86062,9.86062
1120.00,9.81527,25.075976,0.000435,24.991350,-1.3837,0.151,9.86888,9.86888
1121.00,9.81836,25.076022,0.000436,24.991374,-1.3839,0.151,9.87646,9.87646
1122.00,9.82463,25.075911,0.000439,24.991282,-1.3841,0.151,9.88416,9.88416
1123.00,9.83355,25.075851,0.000436,24.991170,-1.3844,0.151,9.89197,9.89197
1124.00,9.84091,25.075755,0.000438,24.991033,-1.3847,0.151,9.89816,9.89816
1125.00,9.84488,25.075744,0.000442,24.990988,-1.3850,0.151,9.90358,9.90358
1126.00,9.85259,25.075796,0.000442,24.991018,-1.3854,0.151,9.90984,9.90984
1127.00,9.85965,25.075890,0.000440,24.991069,-1.3857,0.151,9.91559,9.91559
1128.00,9.86834,25.076065,0.000443,24.991158,-1.3861,0.151,9.91965,9.91965
1129.00,9.87768,25.076155,0.000443,24.991233,-1.3865,0.151,9.92367,9.92367
1130.00,9.88611,25.076286,0.000441,24.991286,-1.3869,0.151,9.92796,9.92796
1131.00,9.89052,25.076324,0.000441,24.991261,-1.3874,0.151,9.93140,9.93140
1132.00,9.89817,25.076404,0.000438,24.991276,-1.3877,0.151,9.93490,9.93490
1133.00,9.90730,25.076388,0.000440,24.991248,-1.3878,0.151,9.93906,9.93906
1134.00,9.90872,25.076419,0.000437,24.991197,-1.3878,0.151,9.94381,9.94381
1135.00,9.91332,25.076483,0.000436,24.991209,-1.3879,0.151,9.94826,9.94826
1136.00,9.92156,25.076537,0.000434,24.991170,-1.3880,0.152,9.95165,9.95165
1137.00,9.92705,25.076525,0.000436,24.991130,-1.3883,0.152,9.95533,9.95533
1138.00,9.92770,25.076588,0.000435,24.991147,-1.3887,0.152,9.95909,9.95909
1139.00,9.92999,25.076739,0.000439,24.991263,-1.3891,0.152,9.96214,9.96214
1140.00,9.93462,25.076778,0.000439,24.991243,-1.3896,0.152,9.96470,9.96470
1141.00,9.93904,25.076805,0.000442,24.991298,-1.3899,0.152,9.96803,9.96803
1142.00,9.94375,25.076974,0.000443,24.991399,-1.3901,0.152,9.96967,9.96967
1143.00,9.94840,25.076994,0.000440,24.991352,-1.3905,0.152,9.97058,9.97058
1144.00,9.95229,25.076909,0.000435,24.991239,-1.3908,0.152,9.97186,9.97186
1145.00,9.95519,25.076761,0.000434,24.991128,-1.3910,0.152,9.97336,9.97336
1146.00,9.95893,25.076736,0.000435,24.991068,-1.3912,0.152,9.97431,9.97431
1147.00,9.96212,25.076684,0.000433,24.990996,-1.3915,0.152,9.97598,9.97598
1148.00,9.96469,25.076633,0.000432,24.990970,-1.3916,0.152,9.97763,9.97763
1149.00,9.96649,25.076759,0.000433,24.991054,-1.3917,0.152,9.97904,9.97904
1150.00,9.96804,25.076940,0.000434,24.991175,-1.3920,0.152,9.98037,9.98037
1151.00,9.96968,25.077036,0.000432,24.991222,-1.3923,0.153,9.98125,9.98125
1152.00,9.97119,25.077018,0.000433,24.991200,-1.3927,0.153,9.98275,9.98275
1153.00,9.97290,25.077118,0.000432,24.991240,-1.3932,0.153,9.98394,9.98394
1154.00,9.97479,25.077154,0.000433,24.991241,-1.3936,0.153,9.98494,9.98494
1155.00,9.97610,25.077125,0.000433,24.991174,-1.3935,0.153,9.98624,9.98624
1156.00,9.97734,25.077105,0.000438,24.991168,-1.3935,0.153,9.98739,9.98739
1157.00,9.97858,25.077164,0.000437,24.991197,-1.3934,0.153,9.98796,9.98796
1158.00,9.97974,25.077219,0.000439,24.991194,-1.3936,0.153,9.98930,9.98930
1159.00,9.98102,25.077228,0.000440,24.991117,-1.3939,0.153,9.99049,9.99049
1160.00,9.98220,25.077209,0.000436,24.991082,-1.3945,0.153,9.99061,9.99061
1161.00,9.98316,25.077309,0.000431,24.991075,-1.3950,0.153,9.99108,9.99108
1162.00,9.98400,25.077392,0.000428,24.991065,-1.3954,0.154,9.99142,9.99142
1163.00,9.98517,25.077416,0.000427,24.991055,-1.3958,0.154,9.99135,9.99135
1164.00,9.98596,25.077545,0.000427,24.991174,-1.3960,0.154,9.99080,9.99080
1165.00,9.98656,25.077737,0.000432,24.991275,-1.3963,0.154,9.99027,9.99027
1166.00,9.98720,25.077760,0.000435,24.991282,-1.3966,0.154,9.99053,9.99053
1167.00,9.98803,25.077806,0.000439,24.991245,-1.3968,0.154,9.99017,9.99017
1168.00,9.98863,25.077803,0.000438,24.991200,-1.3970,0.154,9.99007,9.99007
1169.00,9.98910,25.077755,0.000437,24.991156,-1.3971,0.154,9.99038,9.99038
1170.00,9.98933,25.077776,0.000435,24.991120,-1.3972,0.154,9.99058,9.99058
1171.00,9.98960,25.077871,0.000436,24.991178,-1.3973,0.154,9.99039,9.99039
1172.00,9.98998,25.077874,0.000434,24.991224,-1.3973,0.154,9.99085,9.99085
1173.00,9.99016,25.077907,0.000437,24.991211,-1.3973,0.154,9.99038,9.99038
1174.00,9.99038,25.077916,0.000440,24.991216,-1.3974,0.154,9.99029,9.99029
1175.00,9.99046,25.077905,0.000440,24.991290,-1.3977,0.154,9.99004,9.99004
1176.00,9.99034,25.077875,0.000439,24.991223,-1.3979,0.154,9.98964,9.98964
1177.00,9.99053,25.077857,0.000437,24.991170,-1.3985,0.154,9.99001,9.99001
1178.00,9.99066,25.077887,0.000436,24.991205,-1.3990,0.154,9.99083,9.99083
1179.00,9.99066,25.077945,0.000434,24.991170,-1.3994,0.154,9.99102,9.99102
1180.00,9.99065,25.078039,0.000438,24.991143,-1.3997,0.154,9.99170,9.99170
1181.00,9.99065,25.078083,0.000438,24.991168,-1.4000,0.154,9.99212,9.99212
1182.00,9.99063,25.078203,0.000443,24.991215,-1.4001,0.154,9.99125,9.99125
1183.00,9.99060,25.078354,0.000445,24.991300,-1.4002,0.154,9.99133,9.99133
1184.00,9.99079,25.078401,0.000442,24.991331,-1.4003,0.154,9.99204,9.99204
1185.00,9.99096,25.078330,0.000437,24.991180,-1.4004,0.154,9.99165,9.99165
1186.00,9.99102,25.078348,0.000438,24.991167,-1.4004,0.154,9.99078,9.99078
1187.00,9.99106,25.078339,0.000438,24.991166,-1.4005,0.154,9.98962,9.98962
1188.00,9.99070,25.078317,0.000441,24.991119,-1.4007,0.154,9.98786,9.98786
1189.00,9.99032,25.078330,0.000439,24.991073,-1.4010,0.155,9.98581,9.98581
1190.00,9.99030,25.078439,0.000440,24.991181,-1.4013,0.155,9.98549,9.98549
1191.00,9.99030,25.078566,0.000439,24.991225,-1.4017,0.155,9.98593,9.98593
1192.00,9.99058,25.078568,0.000438,24.991188,-1.4022,0.155,9.98714,9.98714
1193.00,9.99004,25.078605,0.000434,24.991214,-1.4028,0.155,9.98771,9.98771
1194.00,9.98962,25.078595,0.000436,24.991222,-1.4033,0.155,9.98856,9.98856
1195.00,9.98936,25.078577,0.000440,24.991217,-1.4038,0.155,9.98941,9.98941
1196.00,9.98838,25.078468,0.000440,24.991188,-1.4042,0.155,9.99031,9.99031
1197.00,9.98819,25.078467,0.000438,24.991243,-1.4045,0.155,9.99026,9.99026
1198.00,9.98829,25.078397,0.000437,24.991136,-1.4046,0.155,9.99069,9.99069
1199.00,9.98862,25.078439,0.000438,24.991128,-1.4045,0.155,9.99125,9.99125
1200.00,9.98897,25.078470,0.000436,24.991095,-1.4046,0.155,9.99121,9.99121
1201.00,9.98917,25.078503,0.000435,24.991050,-1.4048,0.155,9.99107,9.99107
1202.00,9.98949,25.078600,0.000438,24.991042,-1.4050,0.155,9.99191,9.99191
1203.00,9.98962,25.078661,0.000439,24.991077,-1.4053,0.155,9.99219,9.99219
1204.00,9.98926,25.078697,0.000439,24.991096,-1.4056,0.155,9.99254,9.99254
1205.00,9.98951,25.078688,0.000438,24.991117,-1.4059,0.155,9.99241,9.99241
1206.00,9.98987,25.078671,0.000436,24.991106,-1.4061,0.156,9.99317,9.99317
1207.00,9.99044,25.078576,0.000431,24.991031,-1.4064,0.156,9.99352,9.99352
1208.00,9.99087,25.078597,0.000431,24.991058,-1.4068,0.156,9.99355,9.99355
1209.00,9.99125,25.078623,0.000433,24.991064,-1.4072,0.156,9.99353,9.99353
1210.00,9.99159,25.078701,0.000436,24.991125,-1.4076,0.156,9.99377,9.99377
1211.00,9.99175,25.078856,0.000441,24.991214,-1.4080,0.156,9.99248,9.99248
1212.00,9.99173,25.078954,0.000440,24.991207,-1.4085,0.156,9.99143,9.99143
1213.00,9.99189,25.079039,0.000438,24.991191,-1.4087,0.156,9.99168,9.99168
1214.00,9.99215,25.079119,0.000434,24.991190,-1.4091,0.156,9.99147,9.99147
1215.00,9.99218,25.079155,0.000433,24.991100,-1.4094,0.156,9.99133,9.99133
1216.00,9.99219,25.079215,0.000433,24.991099,-1.4097,0.156,9.99206,9.99206
1217.00,9.99216,25.079261,0.000437,24.991138,-1.4098,0.156,9.99199,9.99199
1218.00,9.99218,25.079298,0.000438,24.991183,-1.4102,0.156,9.99090,9.99090
1219.00,9.99190,25.079335,0.000436,24.991175,-1.4105,0.156,9.98955,9.98955
1220.00,9.99174,25.079320,0.000432,24.991158,-1.4110,0.156,9.98949,9.98949
1221.00,9.99178,25.079318,0.000429,24.991150,-1.4114,0.156,9.98952,9.98952
1222.00,9.99178,25.079361,0.000429,24.991174,-1.4117,0.157,9.99004,9.99004
1223.00,9.99179,25.079415,0.000434,24.991137,-1.4118,0.156,9.99130,9.99130
1224.00,9.99180,25.079459,0.000438,24.991209,-1.4119,0.156,9.99215,9.99215
1225.00,9.99166,25.079571,0.000439,24.991272,-1.4119,0.156,9.99155,9.99155
1226.00,9.99132,25.079625,0.000439,24.991251,-1.4120,0.156,9.99179,9.99179
1227.00,9.99109,25.079749,0.000437,24.991308,-1.4123,0.157,9.99180,9.99180
1228.00,9.99088,25.079759,0.000432,24.991320,-1.4127,0.157,9.99105,9.99105
1229.00,9.99108,25.079767,0.000431,24.991249,-1.4131,0.157,9.99179,9.99179
1230.00,9.99107,25.079815,0.000435,24.991256,-1.4136,0.157,9.99260,9.99260
1231.00,9.99111,25.079825,0.000435,24.991261,-1.4139,0.157,9.99234,9.99234
1232.00,9.99129,25.079853,0.000436,24.991223,-1.4140,0.157,9.99195,9.99195
1233.00,9.99135,25.079871,0.000438,24.991138,-1.4142,0.157,9.99192,9.99192
1234.00,9.99125,25.079888,0.000438,24.991073,-1.4146,0.157,9.99126,9.99126
1235.00,9.99117,25.079880,0.000438,24.991069,-1.4151,0.157,9.99116,9.99116
1236.00,9.99124,25.079880,0.000436,24.991073,-1.4156,0.157,9.99128,9.99128
1237.00,9.99125,25.079913,0.000437,24.991125,-1.4163,0.157,9.99140,9.99140
1238.00,9.99140,25.079888,0.000435,24.991192,-1.4170,0.157,9.99209,9.99209
1239.00,9.99176,25.079832,0.000433,24.991194,-1.4173,0.157,9.99233,9.99233
1240.00,9.99189,25.079806,0.000430,24.991202,-1.4176,0.158,9.99279,9.99279
1241.00,9.99199,25.079841,0.000432,24.991175,-1.4177,0.158,9.99244,9.99244
1242.00,9.99192,25.079883,0.000432,24.991152,-1.4180,0.158,9.99232,9.99232
1243.00,9.99182,25.080010,0.000433,24.991161,-1.4181,0.158,9.99157,9.99157
1244.00,9.99183,25.080182,0.000436,24.991200,-1.4184,0.158,9.99092,9.99092
1245.00,9.99166,25.080259,0.000439,24.991190,-1.4188,0.158,9.99018,9.99018
1246.00,9.99167,25.080243,0.000440,24.991133,-1.4191,0.158,9.99037,9.99037
1247.00,9.99165,25.080227,0.000440,24.991126,-1.4192,0.158,9.99116,9.99116
1248.00,9.99178,25.080189,0.000437,24.991089,-1.4193,0.158,9.99160,9.99160
1249.00,9.99169,25.080188,0.000433,24.991087,-1.4194,0.158,9.99169,9.99169
1250.00,9.99148,25.080229,0.000432,24.991040,-1.4196,0.158,9.99160,9.99160
1251.00,9.99140,25.080348,0.000433,24.991070,-1.4199,0.158,9.99090,9.99090
1252.00,9.99145,25.080397,0.000432,24.991034,-1.4203,0.158,9.99000,9.99000
1253.00,9.99139,25.080475,0.000436,24.991060,-1.4207,0.158,9.98882,9.98882
1254.00,9.99126,25.080571,0.000438,24.991182,-1.4211,0.158,9.98593,9.98593
1255.00,9.99111,25.080622,0.000440,24.991247,-1.4213,0.158,9.97942,9.97942
1256.00,9.99079,25.080650,0.000437,24.991301,-1.4214,0.158,9.96854,9.96854
1257.00,9.99065,25.080649,0.000437,24.991290,-1.4215,0.158,9.95181,9.95181
1258.00,9.99104,25.080666,0.000434,24.991281,-1.4218,0.159,9.93063,9.93063
1259.00,9.99079,25.080634,0.000432,24.991230,-1.4220,0.159,9.90852,9.90852
1260.00,9.98962,25.080599,0.000431,24.991174,-1.4225,0.159,9.88809,9.88809
1261.00,9.98928,25.080588,0.000431,24.991124,-1.4228,0.159,9.87236,9.87236
@9,2.0001,4.0, 1260.058 
1262.00,9.98965,25.080589,0.000433,24.991069,-1.4231,0.159,9.86276,9.86276
1263.00,9.98599,25.080682,0.000435,24.991159,-1.4233,0.159,9.85952,9.85952
1264.00,9.97413,25.080689,0.000437,24.991079,-1.4237,0.159,9.86099,9.86099
1265.00,9.95792,25.080796,0.000435,24.991047,-1.4242,0.159,9.86483,9.86483
1266.00,9.93471,25.080826,0.000436,24.990980,-1.4246,0.159,9.86918,9.86918
1267.00,9.90590,25.081023,0.000438,24.991123,-1.4250,0.159,9.87444,9.87444
1268.00,9.88028,25.081039,0.000434,24.991007,-1.4254,0.159,9.87927,9.87927
1269.00,9.86383,25.081097,0.000434,24.991015,-1.4257,0.159,9.88354,9.88354
1270.00,9.85592,25.081112,0.000433,24.991049,-1.4259,0.159,9.88834,9.88834
1271.00,9.85598,25.081202,0.000434,24.991135,-1.4263,0.159,9.89349,9.89349
1272.00,9.85814,25.081137,0.000433,24.991015,-1.4266,0.159,9.89818,9.89818
1273.00,9.86402,25.081201,0.000435,24.991028,-1.4269,0.159,9.90364,9.90364
1274.00,9.87100,25.081312,0.000433,24.991078,-1.4271,0.160,9.91012,9.91012
1275.00,9.87498,25.081447,0.000432,24.991124,-1.4271,0.160,9.91610,9.91610
1276.00,9.87790,25.081463,0.000434,24.991105,-1.4275,0.160,9.92162,9.92162
1277.00,9.88437,25.081493,0.000435,24.991154,-1.4277,0.160,9.92656,9.92656
1278.00,9.88809,25.081500,0.000436,24.991164,-1.4280,0.160,9.93076,9.93076
1279.00,9.89240,25.081494,0.000436,24.991102,-1.4282,0.160,9.93337,9.93337
1280.00,9.89895,25.081526,0.000440,24.991118,-1.4284,0.160,9.93608,9.93608
1281.00,9.90355,25.081562,0.000437,24.991056,-1.4284,0.160,9.93867,9.93867
1282.00,9.90789,25.081632,0.000437,24.991025,-1.4286,0.160,9.94160,9.94160
1283.00,9.91555,25.081656,0.000439,24.991070,-1.4289,0.160,9.94374,9.94374
1284.00,9.92463,25.081672,0.000443,24.991104,-1.4293,0.160,9.94675,9.94675
1285.00,9.92794,25.081722,0.000443,24.991120,-1.4296,0.160,9.94908,9.94908
1286.00,9.93080,25.081744,0.000443,24.991157,-1.4303,0.160,9.95192,9.95192
1287.00,9.93342,25.081786,0.000441,24.991179,-1.4308,0.160,9.95393,9.95393
1288.00,9.93614,25.081797,0.000440,24.991121,-1.4312,0.160,9.95639,9.95639
1289.00,9.93884,25.081824,0.000440,24.991126,-1.4315,0.160,9.95841,9.95841
1290.00,9.94133,25.081774,0.000435,24.991063,-1.4319,0.160,9.96127,9.96127
1291.00,9.94390,25.081840,0.000433,24.991090,-1.4321,0.160,9.96342,9.96342
1292.00,9.94645,25.081874,0.000435,24.991091,-1.4324,0.160,9.96602,9.96602
1293.00,9.94901,25.081982,0.000439,24.991169,-1.4326,0.160,9.96873,9.96873
1294.00,9.95158,25.082046,0.000438,24.991199,-1.4327,0.160,9.97047,9.97047
1295.00,9.95383,25.082081,0.000443,24.991235,-1.4327,0.160,9.97095,9.97095
1296.00,9.95651,25.082127,0.000446,24.991277,-1.4328,0.160,9.97187,9.97187
1297.00,9.95907,25.082095,0.000444,24.991261,-1.4327,0.160,9.97330,9.97330
1298.00,9.96144,25.082066,0.000441,24.991226,-1.4328,0.160,9.97421,9.97421
1299.00,9.96348,25.082070,0.000441,24.991177,-1.4330,0.160,9.97559,9.97559
1300.00,9.96576,25.082119,0.000436,24.991181,-1.4333,0.161,9.97712,9.97712
1301.00,9.96732,25.082123,0.000435,24.991154,-1.4336,0.161,9.97725,9.97725
1302.00,9.96860,25.082221,0.000436,24.991195,-1.4342,0.161,9.97723,9.97723
1303.00,9.97013,25.082330,0.000437,24.991255,-1.4348,0.161,9.97700,9.97700
1304.00,9.97119,25.082329,0.000436,24.991198,-1.4355,0.161,9.97712,9.97712
1305.00,9.97248,25.082379,0.000437,24.991121,-1.4361,0.161,9.97772,9.97772
1306.00,9.97395,25.082468,0.000437,24.991116,-1.4367,0.161,9.97863,9.97863
1307.00,9.97448,25.082460,0.000437,24.991068,-1.4371,0.161,9.97883,9.97883
1308.00,9.97521,25.082496,0.000437,24.991068,-1.4374,0.161,9.97975,9.97975
1309.00,9.97564,25.082641,0.000442,24.991201,-1.4376,0.161,9.97999,9.97999
1310.00,9.97616,25.082600,0.000443,24.991224,-1.4376,0.161,9.98003,9.98003
1311.00,9.97682,25.082509,0.000443,24.991118,-1.4377,0.161,9.98068,9.98068
1312.00,9.97747,25.082503,0.000446,24.991072,-1.4377,0.161,9.98169,9.98169
1313.00,9.97815,25.082455,0.000443,24.991007,-1.4378,0.161,9.98230,9.98230
1314.00,9.97875,25.082341,0.000439,24.990913,-1.4380,0.161,9.98270,9.98270
1315.00,9.97929,25.082452,0.000439,24.990996,-1.4385,0.161,9.98230,9.98230
1316.00,9.97945,25.082605,0.000439,24.991160,-1.4388,0.161,9.98179,9.98179
1317.00,9.97968,25.082651,0.000435,24.991190,-1.4393,0.161,9.98127,9.98127
1318.00,9.97987,25.082672,0.000437,24.991109,-1.4394,0.161,9.98106,9.98106
1319.00,9.98016,25.082705,0.000437,24.991074,-1.4394,0.161,9.98119,9.98119
1320.00,9.98032,25.082627,0.000437,24.990949,-1.4395,0.162,9.98164,9.98164
1321.00,9.98058,25.082719,0.000439,24.990998,-1.4394,0.162,9.98210,9.98210
1322.00,9.98094,25.082747,0.000440,24.990982,-1.4395,0.162,9.98249,9.98249
1323.00,9.98127,25.082929,0.000440,24.991153,-1.4398,0.162,9.98242,9.98242
1324.00,9.98142,25.083053,0.000440,24.991184,-1.4402,0.162,9.98171,9.98171
1325.00,9.98141,25.083190,0.000438,24.991217,-1.4406,0.162,9.98163,9.98163
1326.00,9.98145,25.083122,0.000437,24.991078,-1.4412,0.162,9.98130,9.98130
1327.00,9.98164,25.083152,0.000437,24.991057,-1.4418,0.162,9.98118,9.98118
1328.00,9.98174,25.083087,0.000436,24.990988,-1.4422,0.162,9.98143,9.98143
1329.00,9.98181,25.082965,0.000433,24.990921,-1.4424,0.162,9.98152,9.98152
1330.00,9.98178,25.083015,0.000437,24.990975,-1.4424,0.162,9.98159,9.98159
1331.00,9.98179,25.083076,0.000439,24.990994,-1.4426,0.162,9.98192,9.98192
1332.00,9.98171,25.083214,0.000441,24.991165,-1.4427,0.162,9.98150,9.98150
1333.00,9.98148,25.083231,0.000441,24.991180,-1.4428,0.162,9.98045,9.98045
1334.00,9.98128,25.083418,0.000447,24.991270,-1.4431,0.162,9.98059,9.98059
1335.00,9.98133,25.083476,0.000445,24.991278,-1.4433,0.162,9.98085,9.98085
1336.00,9.98158,25.083555,0.000446,24.991305,-1.4436,0.162,9.98168,9.98168
1337.00,9.98191,25.083543,0.000445,24.991190,-1.4440,0.162,9.98283,9.98283
1338.00,9.98206,25.083615,0.000443,24.991106,-1.4446,0.162,9.98385,9.98385
1339.00,9.98198,25.083719,0.000439,24.991125,-1.4450,0.163,9.98375,9.98375
1340.00,9.98183,25.083770,0.000438,24.991105,-1.4452,0.163,9.98319,9.98319
1341.00,9.98178,25.083809,0.000435,24.991091,-1.4455,0.163,9.98177,9.98177
1342.00,9.98171,25.083835,0.000436,24.991100,-1.4456,0.163,9.98053,9.98053
1343.00,9.98181,25.083835,0.000438,24.991150,-1.4456,0.163,9.98016,9.98016
1344.00,9.98193,25.083766,0.000441,24.991122,-1.4458,0.162,9.98043,9.98043
1345.00,9.98162,25.083664,0.000439,24.991094,-1.4463,0.162,9.98135,9.98135
1346.00,9.98150,25.083651,0.000437,24.991084,-1.4467,0.163,9.98191,9.98191
1347.00,9.98163,25.083694,0.000432,24.991126,-1.4472,0.163,9.98214,9.98214
1348.00,9.98174,25.083753,0.000429,24.991101,-1.4476,0.163,9.98224,9.98224
1349.00,9.98173,25.083828,0.000429,24.991079,-1.4480,0.163,9.98229,9.98229
1350.00,9.98175,25.083917,0.000429,24.991064,-1.4483,0.163,9.98155,9.98155
1351.00,9.98170,25.083901,0.000430,24.990985,-1.4484,0.163,9.98134,9.98134
1352.00,9.98176,25.083920,0.000431,24.990922,-1.4485,0.163,9.98146,9.98146
1353.00,9.98196,25.083968,0.000432,24.990973,-1.4488,0.164,9.98163,9.98163
1354.00,9.98200,25.084020,0.000431,24.991028,-1.4491,0.164,9.98133,9.98133
1355.00,9.98191,25.084037,0.000429,24.991067,-1.4495,0.164,9.98131,9.98131
1356.00,9.98171,25.084071,0.000430,24.991145,-1.4498,0.164,9.98121,9.98121
1357.00,9.98142,25.084050,0.000431,24.991117,-1.4500,0.164,9.98106,9.98106
1358.00,9.98121,25.083980,0.000434,24.991034,-1.4503,0.163,9.98046,9.98046
1359.00,9.98108,25.084027,0.000435,24.991049,-1.4505,0.163,9.98042,9.98042
1360.00,9.98116,25.084079,0.000437,24.991048,-1.4509,0.163,9.98063,9.98063
1361.00,9.98125,25.084095,0.000436,24.991022,-1.4512,0.164,9.98092,9.98092
1362.00,9.98152,25.084289,0.000439,24.991142,-1.4516,0.164,9.98201,9.98201
1363.00,9.98167,25.084357,0.000438,24.991197,-1.4520,0.164,9.98231,9.98231
1364.00,9.98167,25.084314,0.000442,24.991128,-1.4523,0.164,9.98260,9.98260
1365.00,9.98159,25.084351,0.000442,24.991128,-1.4524,0.164,9.98266,9.98266
1366.00,9.98159,25.084444,0.000441,24.991174,-1.4525,0.164,9.98304,9.98304
1367.00,9.98172,25.084341,0.000433,24.991001,-1.4527,0.164,9.98266,9.98266
1368.00,9.98182,25.084348,0.000435,24.990946,-1.4529,0.164,9.98285,9.98285
1369.00,9.98181,25.084388,0.000432,24.990947,-1.4532,0.164,9.98267,9.98267
1370.00,9.98191,25.084381,0.000429,24.990892,-1.4534,0.164,9.98216,9.98216
1371.00,9.98187,25.084442,0.000435,24.990958,-1.4538,0.164,9.98186,9.98186
1372.00,9.98178,25.084509,0.000442,24.991081,-1.4541,0.164,9.98097,9.98097
1373.00,9.98154,25.084541,0.000438,24.991105,-1.4543,0.164,9.98026,9.98026
1374.00,9.98155,25.084571,0.000440,24.991133,-1.4544,0.164,9.98064,9.98064
1375.00,9.98155,25.084677,0.000442,24.991207,-1.4547,0.164,9.98083,9.98083
1376.00,9.98161,25.084693,0.000438,24.991106,-1.4550,0.164,9.98070,9.98070
1377.00,9.98165,25.084753,0.000439,24.991087,-1.4553,0.164,9.98116,9.98116
1378.00,9.98163,25.084811,0.000438,24.991068,-1.4557,0.164,9.98099,9.98099
1379.00,9.98165,25.084864,0.000438,24.991065,-1.4562,0.164,9.98072,9.98072
1380.00,9.98162,25.084767,0.000433,24.990958,-1.4565,0.164,9.98070,9.98070
1381.00,9.98157,25.084787,0.000431,24.991003,-1.4567,0.164,9.98049,9.98049
1382.00,9.98143,25.084751,0.000427,24.990966,-1.4568,0.165,9.98050,9.98050
1383.00,9.98126,25.084780,0.000429,24.990928,-1.4570,0.165,9.98054,9.98054
1384.00,9.98111,25.084805,0.000428,24.990931,-1.4571,0.165,9.98037,9.98037
1385.00,9.98104,25.084892,0.000431,24.990972,-1.4572,0.165,9.98017,9.98017
1386.00,9.98089,25.084930,0.000433,24.990966,-1.4574,0.165,9.98025,9.98025
1387.00,9.98076,25.084965,0.000431,24.990994,-1.4578,0.165,9.97998,9.97998
1388.00,9.98064,25.084994,0.000430,24.991048,-1.4580,0.165,9.98076,9.98076
1389.00,9.98061,25.085020,0.000426,24.991046,-1.4583,0.165,9.98077,9.98077
1390.00,9.98065,25.085055,0.000426,24.990985,-1.4587,0.165,9.98102,9.98102
1391.00,9.98069,25.085121,0.000425,24.990973,-1.4590,0.165,9.98132,9.98132
1392.00,9.98083,25.085177,0.000427,24.990950,-1.4595,0.165,9.98230,9.98230
1393.00,9.98135,25.085315,0.000431,24.991014,-1.4597,0.165,9.98445,9.98445
1394.00,9.98103,25.085511,0.000436,24.991096,-1.4598,0.165,9.98755,9.98755
1395.00,9.98087,25.085616,0.000436,24.991163,-1.4598,0.165,9.99018,9.99018
1396.00,9.98097,25.085646,0.000435,24.991126,-1.4596,0.165,9.99191,9.99191
1397.00,9.98100,25.085763,0.000438,24.991196,-1.4596,0.165,9.99197,9.99197
1398.00,9.98124,25.085835,0.000440,24.991227,-1.4596,0.165,9.98985,9.98985
1399.00,9.98161,25.085741,0.000436,24.991153,-1.4600,0.166,9.98696,9.98696
1400.00,9.98191,25.085704,0.000431,24.991150,-1.4605,0.166,9.98393,9.98393
1401.00,9.98274,25.085731,0.000432,24.991204,-1.4611,0.166,9.98067,9.98067
1402.00,9.98543,25.085606,0.000432,24.991095,-1.4615,0.166,9.97839,9.97839
1403.00,9.99189,25.085559,0.000431,24.991046,-1.4620,0.166,9.97537,9.97537
1404.00,9.99295,25.085614,0.000432,24.991064,-1.4623,0.166,9.97121,9.97121
1405.00,9.99077,25.085683,0.000434,24.991025,-1.4625,0.166,9.96433,9.96433
1406.00,9.98930,25.085660,0.000431,24.990973,-1.4625,0.166,9.95509,9.95509
1407.00,9.98694,25.085712,0.000430,24.990954,-1.4627,0.166,9.94252,9.94252
1408.00,9.98408,25.085750,0.000425,24.990921,-1.4630,0.166,9.92775,9.92775
1409.00,9.98089,25.085770,0.000426,24.990924,-1.4631,0.166,9.91161,9.91161
1410.00,9.97835,25.085835,0.000432,24.991013,-1.4633,0.166,9.89765,9.89765
1411.00,9.97545,25.085816,0.000430,24.991000,-1.4638,0.166,9.88641,9.88641
@10,2.0001,4.0, 1410.10000000001 
1412.00,9.97364,25.085902,0.000430,24.991035,-1.4641,0.167,9.87912,9.87912
1413.00,9.96757,25.085895,0.000431,24.991010,-1.4641,0.167,9.87612,9.87612
1414.00,9.96030,25.085891,0.000432,24.990987,-1.4643,0.167,9.87707,9.87707
1415.00,9.94479,25.085894,0.000426,24.990954,-1.4646,0.167,9.88003,9.88003
1416.00,9.92847,25.086042,0.000429,24.990984,-1.4649,0.167,9.88411,9.88411
1417.00,9.91137,25.086136,0.000429,24.991086,-1.4652,0.167,9.88811,9.88811
1418.00,9.89380,25.086257,0.000428,24.991141,-1.4657,0.167,9.89180,9.89180
1419.00,9.87985,25.086354,0.000426,24.991122,-1.4662,0.167,9.89491,9.89491
1420.00,9.87488,25.086438,0.000431,24.991099,-1.4668,0.167,9.89776,9.89776
1421.00,9.87230,25.086392,0.000432,24.991042,-1.4672,0.167,9.90094,9.90094
1422.00,9.87500,25.086457,0.000434,24.991039,-1.4676,0.167,9.90471,9.90471
1423.00,9.87869,25.086355,0.000431,24.990964,-1.4680,0.167,9.90906,9.90906
1424.00,9.88456,25.086372,0.000432,24.991019,-1.4684,0.167,9.91330,9.91330
1425.00,9.88964,25.086307,0.000428,24.991013,-1.4685,0.167,9.91690,9.91690
1426.00,9.89274,25.086410,0.000427,24.991112,-1.4685,0.167,9.92086,9.92086
1427.00,9.89489,25.086331,0.000422,24.991035,-1.4684,0.168,9.92413,9.92413
1428.00,9.89714,25.086477,0.000428,24.991151,-1.4684,0.168,9.92613,9.92613
1429.00,9.90013,25.086476,0.000431,24.991129,-1.4684,0.167,9.92783,9.92783
1430.00,9.90396,25.086569,0.000435,24.991130,-1.4686,0.167,9.92998,9.92998
1431.00,9.90855,25.086543,0.000435,24.991044,-1.4688,0.167,9.93060,9.93060
1432.00,9.91378,25.086588,0.000437,24.991059,-1.4691,0.167,9.93299,9.93299
1433.00,9.91842,25.086603,0.000432,24.991059,-1.4694,0.168,9.93529,9.93529
1434.00,9.92086,25.086675,0.000428,24.991018,-1.4697,0.168,9.93733,9.93733
1435.00,9.92390,25.086680,0.000430,24.991046,-1.4701,0.168,9.93901,9.93901
1436.00,9.92583,25.086742,0.000431,24.991084,-1.4706,0.168,9.94088,9.94088
1437.00,9.92762,25.086791,0.000434,24.991076,-1.4709,0.168,9.94183,9.94183
1438.00,9.92921,25.086721,0.000435,24.990935,-1.4714,0.167,9.94407,9.94407
1439.00,9.93171,25.086694,0.000435,24.990932,-1.4716,0.168,9.94692,9.94692
1440.00,9.93375,25.086709,0.000432,24.990943,-1.4717,0.168,9.94945,9.94945
1441.00,9.93507,25.086747,0.000435,24.990952,-1.4718,0.168,9.95223,9.95223
1442.00,9.93644,25.086792,0.000435,24.990957,-1.4720,0.168,9.95353,9.95353
1443.00,9.93845,25.086813,0.000434,24.990989,-1.4721,0.168,9.95441,9.95441
1444.00,9.94079,25.086930,0.000435,24.991078,-1.4722,0.168,9.95458,9.95458
1445.00,9.94307,25.087087,0.000437,24.991168,-1.4726,0.168,9.95406,9.95406
1446.00,9.94423,25.087125,0.000435,24.991227,-1.4729,0.168,9.95405,9.95405
1447.00,9.94668,25.087113,0.000432,24.991219,-1.4732,0.168,9.95502,9.95502
1448.00,9.95080,25.087236,0.000435,24.991254,-1.4734,0.168,9.95510,9.95510
1449.00,9.95224,25.087253,0.000438,24.991199,-1.4736,0.168,9.95516,9.95516
1450.00,9.95300,25.087157,0.000436,24.991048,-1.4737,0.168,9.95609,9.95609
1451.00,9.95315,25.087111,0.000435,24.990857,-1.4740,0.168,9.95638,9.95638
1452.00,9.95362,25.087183,0.000434,24.990850,-1.4744,0.168,9.95643,9.95643
1453.00,9.95404,25.087335,0.000434,24.990958,-1.4749,0.168,9.95670,9.95670
1454.00,9.95442,25.087261,0.000431,24.990850,-1.4752,0.169,9.95704,9.95704
1455.00,9.95499,25.087496,0.000434,24.991006,-1.4758,0.169,9.95807,9.95807
1456.00,9.95543,25.087551,0.000433,24.991052,-1.4762,0.169,9.95918,9.95918
1457.00,9.95569,25.087646,0.000437,24.991126,-1.4764,0.169,9.96037,9.96037
1458.00,9.95606,25.087541,0.000433,24.990960,-1.4767,0.169,9.96173,9.96173
1459.00,9.95655,25.087718,0.000435,24.991047,-1.4770,0.169,9.96364,9.96364
1460.00,9.95720,25.087616,0.000430,24.990912,-1.4773,0.169,9.96417,9.96417
1461.00,9.95785,25.087766,0.000432,24.991012,-1.4774,0.169,9.96380,9.96380
1462.00,9.95861,25.087778,0.000430,24.990992,-1.4774,0.169,9.96245,9.96245
1463.00,9.95930,25.087957,0.000432,24.991109,-1.4776,0.169,9.96147,9.96147
1464.00,9.95975,25.087963,0.000431,24.991136,-1.4777,0.169,9.95961,9.95961
1465.00,9.95987,25.087927,0.000430,24.991104,-1.4779,0.169,9.95796,9.95796
1466.00,9.96003,25.087948,0.000429,24.991140,-1.4781,0.170,9.95837,9.95837
1467.00,9.95969,25.088000,0.000432,24.991143,-1.4784,0.170,9.95889,9.95889
1468.00,9.95997,25.087866,0.000432,24.990999,-1.4785,0.170,9.95844,9.95844
1469.00,9.96046,25.087932,0.000434,24.990987,-1.4789,0.170,9.95867,9.95867
1470.00,9.96091,25.088088,0.000439,24.991076,-1.4791,0.169,9.95999,9.95999
1471.00,9.96106,25.088122,0.000441,24.991071,-1.4794,0.169,9.96029,9.96029
1472.00,9.96070,25.088157,0.000443,24.991051,-1.4798,0.169,9.96051,9.96051
1473.00,9.96079,25.088318,0.000446,24.991229,-1.4802,0.169,9.96070,9.96070
1474.00,9.96087,25.088250,0.000444,24.991180,-1.4804,0.169,9.96105,9.96105
1475.00,9.96058,25.088278,0.000440,24.991200,-1.4807,0.169,9.96000,9.96000
1476.00,9.96040,25.088307,0.000441,24.991195,-1.4808,0.169,9.95848,9.95848
1477.00,9.95997,25.088322,0.000436,24.991234,-1.4811,0.170,9.95796,9.95796
1478.00,9.95934,25.088220,0.000433,24.991127,-1.4815,0.170,9.95861,9.95861
1479.00,9.95903,25.088277,0.000433,24.991210,-1.4818,0.170,9.95828,9.95828
1480.00,9.95917,25.088197,0.000432,24.991134,-1.4820,0.170,9.95905,9.95905
1481.00,9.95927,25.088219,0.000428,24.991119,-1.4824,0.170,9.95946,9.95946
1482.00,9.95930,25.088176,0.000429,24.991050,-1.4827,0.170,9.95996,9.95996
1483.00,9.95954,25.088247,0.000430,24.991084,-1.4827,0.170,9.95962,9.95962
1484.00,9.95960,25.088230,0.000429,24.990978,-1.4827,0.170,9.96036,9.96036
1485.00,9.95951,25.088338,0.000425,24.991036,-1.4831,0.170,9.95974,9.95974
1486.00,9.95962,25.088351,0.000427,24.991014,-1.4834,0.170,9.95982,9.95982
1487.00,9.95978,25.088345,0.000424,24.991003,-1.4837,0.171,9.95945,9.95945
1488.00,9.95964,25.088375,0.000421,24.990942,-1.4841,0.171,9.95912,9.95912
1489.00,9.95943,25.088499,0.000424,24.990982,-1.4846,0.171,9.95900,9.95900
1490.00,9.95920,25.088612,0.000428,24.991020,-1.4849,0.171,9.95978,9.95978
1491.00,9.95914,25.088628,0.000427,24.990980,-1.4851,0.171,9.95961,9.95961
1492.00,9.95933,25.088773,0.000431,24.990981,-1.4852,0.171,9.95899,9.95899
1493.00,9.95931,25.088840,0.000432,24.991003,-1.4855,0.171,9.95896,9.95896
1494.00,9.95921,25.088816,0.000431,24.991008,-1.4858,0.171,9.95826,9.95826
1495.00,9.95944,25.088711,0.000431,24.990928,-1.4860,0.171,9.95784,9.95784
1496.00,9.95927,25.088769,0.000433,24.990977,-1.4861,0.171,9.95716,9.95716
1497.00,9.95920,25.088813,0.000432,24.991046,-1.4863,0.171,9.95709,9.95709
1498.00,9.95903,25.088900,0.000437,24.991138,-1.4864,0.171,9.95694,9.95694
1499.00,9.95865,25.088894,0.000435,24.991082,-1.4866,0.171,9.95667,9.95667
1500.00,9.95855,25.088918,0.000432,24.991105,-1.4871,0.171,9.95722,9.95722
1501.00,9.95830,25.088876,0.000429,24.991041,-1.4876,0.171,9.95852,9.95852
1502.00,9.95813,25.088886,0.000427,24.990942,-1.4881,0.171,9.95959,9.95959
1503.00,9.95833,25.088868,0.000422,24.990853,-1.4885,0.172,9.96001,9.96001
1504.00,9.95853,25.088953,0.000421,24.990903,-1.4889,0.172,9.96056,9.96056
1505.00,9.95865,25.089081,0.000424,24.990961,-1.4891,0.172,9.96031,9.96031
1506.00,9.95858,25.089179,0.000427,24.991009,-1.4894,0.172,9.95922,9.95922
1507.00,9.95858,25.089187,0.000429,24.991034,-1.4897,0.172,9.95867,9.95867
1508.00,9.95849,25.089132,0.000429,24.991034,-1.4900,0.172,9.95810,9.95810
1509.00,9.95825,25.089178,0.000432,24.991050,-1.4903,0.172,9.95839,9.95839
1510.00,9.95824,25.089140,0.000432,24.990975,-1.4904,0.172,9.95815,9.95815
1511.00,9.95848,25.089196,0.000432,24.991027,-1.4905,0.172,9.95928,9.95928
1512.00,9.95859,25.089231,0.000427,24.991009,-1.4908,0.172,9.95934,9.95934
1513.00,9.95867,25.089297,0.000427,24.990978,-1.4910,0.172,9.95932,9.95932
1514.00,9.95872,25.089391,0.000432,24.991000,-1.4914,0.172,9.95891,9.95891
1515.00,9.95891,25.089506,0.000432,24.991030,-1.4917,0.172,9.95876,9.95876
1516.00,9.95912,25.089477,0.000431,24.990967,-1.4920,0.172,9.95794,9.95794
1517.00,9.95924,25.089520,0.000437,24.991027,-1.4921,0.172,9.95712,9.95712
1518.00,9.95908,25.089553,0.000440,24.991060,-1.4924,0.172,9.95685,9.95685
1519.00,9.95867,25.089484,0.000434,24.990993,-1.4926,0.172,9.95641,9.95641
1520.00,9.95837,25.089384,0.000434,24.990897,-1.4929,0.172,9.95565,9.95565
1521.00,9.95810,25.089461,0.000435,24.990936,-1.4931,0.172,9.95564,9.95564
1522.00,9.95789,25.089450,0.000434,24.990879,-1.4933,0.172,9.95650,9.95650
1523.00,9.95756,25.089568,0.000434,24.990928,-1.4935,0.172,9.95755,9.95755
1524.00,9.95753,25.089676,0.000436,24.990983,-1.4936,0.172,9.95843,9.95843
1525.00,9.95780,25.089774,0.000434,24.991018,-1.4939,0.172,9.95973,9.95973
1526.00,9.95796,25.089871,0.000435,24.991086,-1.4942,0.172,9.95979,9.95979
1527.00,9.95798,25.089975,0.000435,24.991155,-1.4945,0.173,9.95976,9.95976
1528.00,9.95805,25.089966,0.000436,24.991111,-1.4948,0.173,9.95887,9.95887
1529.00,9.95791,25.089910,0.000433,24.991041,-1.4953,0.173,9.95771,9.95771
1530.00,9.95780,25.089867,0.000433,24.990956,-1.4957,0.173,9.95646,9.95646
1531.00,9.95768,25.089780,0.000430,24.990837,-1.4962,0.173,9.95669,9.95669
1532.00,9.95751,25.089801,0.000426,24.990824,-1.4965,0.173,9.95640,9.95640
1533.00,9.95734,25.089867,0.000426,24.990843,-1.4968,0.173,9.95694,9.95694
1534.00,9.95737,25.090063,0.000427,24.990944,-1.4971,0.173,9.95744,9.95744
1535.00,9.95749,25.090199,0.000429,24.991084,-1.4973,0.173,9.95759,9.95759
1536.00,9.95766,25.090375,0.000431,24.991167,-1.4974,0.173,9.95758,9.95758
1537.00,9.95775,25.090409,0.000432,24.991124,-1.4974,0.173,9.95782,9.95782
1538.00,9.95777,25.090412,0.000429,24.991103,-1.4975,0.173,9.95761,9.95761
1539.00,9.95802,25.090428,0.000430,24.991091,-1.4975,0.173,9.95820,9.95820
1540.00,9.95801,25.090486,0.000430,24.991075,-1.4976,0.173,9.95912,9.95912
1541.00,9.95804,25.090503,0.000429,24.991042,-1.4978,0.173,9.96022,9.96022
1542.00,9.95803,25.090615,0.000430,24.991102,-1.4981,0.173,9.96055,9.96055
1543.00,9.95815,25.090740,0.000432,24.991169,-1.4983,0.173,9.96097,9.96097
1544.00,9.95821,25.090765,0.000430,24.991173,-1.4985,0.174,9.96026,9.96026
1545.00,9.95833,25.090771,0.000428,24.991156,-1.4990,0.174,9.95936,9.95936
1546.00,9.95837,25.090834,0.000432,24.991167,-1.4994,0.174,9.95773,9.95773
1547.00,9.95835,25.090692,0.000434,24.991015,-1.5000,0.174,9.95663,9.95663
1548.00,9.95838,25.090638,0.000432,24.990975,-1.5004,0.174,9.95613,9.95613
1549.00,9.95820,25.090677,0.000436,24.991016,-1.5009,0.174,9.95575,9.95575
1550.00,9.95817,25.090785,0.000437,24.991075,-1.5013,0.174,9.95611,9.95611
1551.00,9.95806,25.090766,0.000433,24.991077,-1.5018,0.174,9.95634,9.95634
1552.00,9.95806,25.090865,0.000431,24.991231,-1.5023,0.174,9.95683,9.95683
1553.00,9.95807,25.090858,0.000432,24.991193,-1.5028,0.174,9.95664,9.95664
1554.00,9.95806,25.090859,0.000430,24.991172,-1.5032,0.174,9.95495,9.95495
1555.00,9.95804,25.090795,0.000427,24.991073,-1.5034,0.174,9.95083,9.95083
1556.00,9.95767,25.090787,0.000430,24.991064,-1.5036,0.174,9.94424,9.94424
1557.00,9.95682,25.090787,0.000432,24.990986,-1.5038,0.174,9.93513,9.93513
1558.00,9.95626,25.090850,0.000433,24.991044,-1.5039,0.174,9.92316,9.92316
1559.00,9.95630,25.090877,0.000432,24.991043,-1.5043,0.174,9.91034,9.91034
1560.00,9.95670,25.090958,0.000434,24.991118,-1.5046,0.174,9.89854,9.89854
1561.00,9.95689,25.091057,0.000432,24.991098,-1.5050,0.174,9.89049,9.89049
@11,2.0001,4.0, 1560.037 
1562.00,9.95716,25.091243,0.000432,24.991163,-1.5052,0.174,9.88477,9.88477
1563.00,9.95610,25.091316,0.000430,24.991155,-1.5055,0.175,9.88313,9.88313
1564.00,9.94677,25.091345,0.000433,24.991116,-1.5058,0.175,9.88535,9.88535
1565.00,9.93743,25.091317,0.000432,24.991125,-1.5061,0.175,9.88918,9.88918
1566.00,9.92361,25.091295,0.000431,24.991132,-1.5064,0.175,9.89249,9.89249
1567.00,9.91149,25.091329,0.000428,24.991187,-1.5067,0.175,9.89721,9.89721
1568.00,9.89641,25.091410,0.000431,24.991194,-1.5068,0.175,9.90132,9.90132
1569.00,9.88289,25.091448,0.000429,24.991150,-1.5069,0.175,9.90467,9.90467
1570.00,9.87856,25.091536,0.000432,24.991100,-1.5071,0.175,9.90724,9.90724
1571.00,9.88233,25.091615,0.000434,24.991165,-1.5075,0.175,9.91021,9.91021
1572.00,9.88378,25.091586,0.000432,24.991097,-1.5079,0.175,9.91272,9.91272
1573.00,9.88804,25.091548,0.000434,24.991086,-1.5084,0.175,9.91623,9.91623
1574.00,9.89381,25.091543,0.000435,24.991130,-1.5087,0.175,9.91919,9.91919
1575.00,9.89720,25.091557,0.000433,24.991114,-1.5088,0.175,9.92313,9.92313
1576.00,9.90103,25.091542,0.000430,24.991048,-1.5087,0.176,9.92647,9.92647
1577.00,9.90477,25.091524,0.000438,24.991072,-1.5085,0.175,9.92854,9.92854
1578.00,9.90723,25.091512,0.000437,24.991077,-1.5084,0.175,9.92936,9.92936
1579.00,9.91010,25.091602,0.000437,24.991142,-1.5084,0.175,9.93045,9.93045
1580.00,9.91180,25.091653,0.000438,24.991180,-1.5087,0.175,9.93044,9.93044
1581.00,9.91395,25.091741,0.000440,24.991244,-1.5090,0.175,9.93140,9.93140
1582.00,9.91919,25.091806,0.000433,24.991233,-1.5094,0.176,9.93272,9.93272
1583.00,9.92469,25.091845,0.000427,24.991225,-1.5098,0.176,9.93468,9.93468
1584.00,9.92690,25.091856,0.000425,24.991209,-1.5102,0.176,9.93656,9.93656
1585.00,9.92799,25.091827,0.000421,24.991147,-1.5107,0.176,9.93872,9.93872
1586.00,9.92865,25.091745,0.000418,24.991024,-1.5112,0.176,9.93924,9.93924
1587.00,9.92987,25.091715,0.000419,24.990978,-1.5118,0.176,9.93973,9.93973
1588.00,9.93142,25.091847,0.000429,24.991029,-1.5121,0.176,9.94011,9.94011
1589.00,9.93277,25.091929,0.000429,24.991042,-1.5123,0.176,9.94054,9.94054
1590.00,9.93403,25.092005,0.000432,24.991152,-1.5126,0.176,9.94128,9.94128
1591.00,9.93498,25.092070,0.000433,24.991217,-1.5127,0.176,9.94285,9.94285
1592.00,9.93569,25.092143,0.000431,24.991279,-1.5128,0.176,9.94459,9.94459
1593.00,9.93665,25.092124,0.000428,24.991214,-1.5132,0.176,9.94548,9.94548
1594.00,9.93782,25.092119,0.000428,24.991158,-1.5137,0.176,9.94639,9.94639
1595.00,9.93890,25.092218,0.000428,24.991149,-1.5141,0.177,9.94725,9.94725
1596.00,9.93986,25.092381,0.000432,24.991210,-1.5145,0.177,9.94813,9.94813
1597.00,9.94103,25.092512,0.000438,24.991210,-1.5151,0.176,9.94938,9.94938
1598.00,9.94234,25.092587,0.000436,24.991257,-1.5153,0.176,9.95018,9.95018
1599.00,9.94343,25.092608,0.000435,24.991212,-1.5152,0.177,9.95065,9.95065
1600.00,9.94451,25.092625,0.000432,24.991178,-1.5154,0.177,9.95045,9.95045
1601.00,9.94513,25.092605,0.000427,24.991158,-1.5155,0.177,9.94981,9.94981
1602.00,9.94550,25.092557,0.000423,24.991099,-1.5156,0.177,9.94897,9.94897
1603.00,9.94612,25.092502,0.000421,24.990950,-1.5159,0.177,9.94879,9.94879
1604.00,9.94704,25.092489,0.000422,24.990996,-1.5164,0.177,9.94918,9.94918
1605.00,9.94796,25.092499,0.000425,24.990987,-1.5167,0.177,9.94989,9.94989
1606.00,9.94828,25.092542,0.000430,24.990943,-1.5171,0.177,9.95101,9.95101
1607.00,9.94861,25.092588,0.000434,24.990974,-1.5175,0.177,9.95169,9.95169
1608.00,9.94909,25.092701,0.000435,24.991085,-1.5176,0.177,9.95242,9.95242
1609.00,9.94962,25.092808,0.000435,24.991042,-1.5176,0.177,9.95216,9.95216
1610.00,9.94976,25.092844,0.000433,24.990986,-1.5177,0.177,9.95190,9.95190
1611.00,9.95005,25.092903,0.000430,24.991029,-1.5180,0.177,9.95200,9.95200
1612.00,9.95037,25.092929,0.000425,24.990969,-1.5182,0.177,9.95166,9.95166
1613.00,9.95058,25.093059,0.000429,24.991047,-1.5186,0.177,9.95164,9.95164
1614.00,9.95089,25.093080,0.000427,24.991082,-1.5189,0.177,9.95189,9.95189
1615.00,9.95112,25.093183,0.000429,24.991165,-1.5192,0.178,9.95268,9.95268
1616.00,9.95126,25.093203,0.000430,24.991105,-1.5195,0.178,9.95230,9.95230
1617.00,9.95118,25.093304,0.000436,24.991193,-1.5195,0.178,9.95237,9.95237
1618.00,9.95121,25.093289,0.000436,24.991139,-1.5194,0.178,9.95251,9.95251
1619.00,9.95144,25.093343,0.000438,24.991134,-1.5193,0.178,9.95305,9.95305
1620.00,9.95167,25.093317,0.000438,24.991140,-1.5192,0.178,9.95254,9.95254
1621.00,9.95187,25.093309,0.000439,24.991144,-1.5191,0.178,9.95208,9.95208
1622.00,9.95194,25.093283,0.000438,24.991120,-1.5195,0.178,9.95186,9.95186
1623.00,9.95192,25.093368,0.000436,24.991153,-1.5199,0.178,9.95130,9.95130
1624.00,9.95200,25.093322,0.000438,24.991102,-1.5205,0.178,9.95108,9.95108
1625.00,9.95203,25.093396,0.000439,24.991121,-1.5210,0.178,9.95091,9.95091
1626.00,9.95193,25.093370,0.000438,24.991082,-1.5215,0.178,9.95077,9.95077
1627.00,9.95164,25.093410,0.000439,24.991057,-1.5218,0.178,9.95018,9.95018
1628.00,9.95142,25.093345,0.000439,24.990966,-1.5220,0.178,9.95008,9.95008
1629.00,9.95139,25.093420,0.000437,24.990968,-1.5223,0.178,9.94959,9.94959
1630.00,9.95144,25.093487,0.000438,24.991001,-1.5228,0.178,9.94911,9.94911
1631.00,9.95115,25.093544,0.000437,24.991040,-1.5232,0.178,9.94895,9.94895
1632.00,9.95103,25.093636,0.000434,24.991074,-1.5234,0.178,9.94970,9.94970
1633.00,9.95102,25.093706,0.000437,24.991166,-1.5238,0.178,9.94986,9.94986
1634.00,9.95090,25.093794,0.000440,24.991234,-1.5241,0.178,9.94970,9.94970
1635.00,9.95070,25.093781,0.000436,24.991162,-1.5243,0.179,9.94959,9.94959
1636.00,9.95048,25.093922,0.000436,24.991244,-1.5244,0.179,9.94971,9.94971
1637.00,9.95035,25.093963,0.000441,24.991251,-1.5246,0.178,9.94953,9.94953
1638.00,9.95021,25.093953,0.000440,24.991166,-1.5247,0.178,9.94931,9.94931
1639.00,9.95006,25.093967,0.000438,24.991134,-1.5249,0.179,9.94983,9.94983
1640.00,9.95008,25.093907,0.000438,24.991014,-1.5254,0.179,9.95075,9.95075
1641.00,9.95013,25.093903,0.000441,24.990958,-1.5258,0.178,9.95138,9.95138
1642.00,9.95015,25.093915,0.000439,24.990948,-1.5261,0.179,9.95141,9.95141
1643.00,9.95011,25.093914,0.000438,24.990891,-1.5263,0.179,9.95084,9.95084
1644.00,9.94997,25.094045,0.000438,24.990985,-1.5266,0.179,9.95068,9.95068
1645.00,9.95001,25.094103,0.000441,24.991084,-1.5268,0.179,9.95067,9.95067
1646.00,9.95011,25.094058,0.000436,24.991005,-1.5269,0.179,9.95061,9.95061
1647.00,9.95024,25.094052,0.000434,24.991022,-1.5273,0.179,9.95034,9.95034
1648.00,9.95024,25.094141,0.000436,24.991091,-1.5278,0.179,9.95098,9.95098
1649.00,9.95027,25.094112,0.000437,24.991005,-1.5282,0.179,9.95109,9.95109
1650.00,9.95044,25.094200,0.000436,24.991032,-1.5284,0.179,9.95104,9.95104
1651.00,9.95058,25.094318,0.000440,24.991098,-1.5285,0.179,9.95070,9.95070
1652.00,9.95060,25.094345,0.000444,24.991031,-1.5286,0.179,9.95106,9.95106
1653.00,9.95060,25.094357,0.000445,24.991013,-1.5287,0.179,9.95052,9.95052
1654.00,9.95081,25.094317,0.000443,24.991004,-1.5287,0.179,9.94982,9.94982
1655.00,9.95065,25.094350,0.000442,24.990965,-1.5289,0.179,9.94902,9.94902
1656.00,9.95045,25.094404,0.000440,24.990973,-1.5292,0.179,9.94897,9.94897
1657.00,9.95046,25.094490,0.000439,24.991041,-1.5295,0.179,9.94913,9.94913
1658.00,9.95050,25.094526,0.000436,24.991065,-1.5299,0.179,9.94987,9.94987
1659.00,9.95052,25.094652,0.000435,24.991117,-1.5302,0.180,9.95019,9.95019
1660.00,9.95032,25.094690,0.000439,24.991175,-1.5304,0.180,9.95020,9.95020
1661.00,9.95015,25.094594,0.000438,24.991097,-1.5307,0.180,9.94998,9.94998
1662.00,9.95005,25.094567,0.000436,24.991046,-1.5308,0.180,9.94991,9.94991
1663.00,9.95023,25.094615,0.000441,24.991036,-1.5311,0.180,9.94986,9.94986
1664.00,9.95030,25.094655,0.000442,24.991052,-1.5313,0.180,9.94993,9.94993
1665.00,9.95014,25.094656,0.000439,24.991008,-1.5317,0.180,9.94988,9.94988
1666.00,9.94989,25.094761,0.000438,24.991057,-1.5321,0.180,9.94954,9.94954
1667.00,9.94985,25.094844,0.000440,24.991102,-1.5323,0.180,9.94952,9.94952
1668.00,9.94983,25.094857,0.000438,24.991105,-1.5323,0.180,9.94844,9.94844
1669.00,9.94955,25.094831,0.000437,24.991041,-1.5324,0.180,9.94789,9.94789
1670.00,9.94940,25.094891,0.000435,24.991073,-1.5323,0.180,9.94829,9.94829
1671.00,9.94935,25.094884,0.000434,24.991078,-1.5324,0.180,9.94920,9.94920
1672.00,9.94937,25.094986,0.000434,24.991099,-1.5327,0.180,9.94949,9.94949
1673.00,9.94960,25.095067,0.000431,24.991141,-1.5331,0.181,9.95021,9.95021
1674.00,9.94967,25.095057,0.000429,24.991162,-1.5335,0.181,9.95031,9.95031
1675.00,9.94971,25.095007,0.000430,24.991102,-1.5341,0.181,9.95092,9.95092
1676.00,9.94984,25.094976,0.000434,24.991066,-1.5345,0.181,9.95074,9.95074
1677.00,9.94975,25.094846,0.000435,24.991042,-1.5350,0.181,9.95062,9.95062
1678.00,9.94971,25.094764,0.000436,24.990971,-1.5353,0.180,9.95103,9.95103
1679.00,9.94978,25.094723,0.000437,24.990886,-1.5355,0.180,9.95146,9.95146
1680.00,9.94967,25.094858,0.000437,24.990960,-1.5357,0.180,9.95075,9.95075
1681.00,9.94988,25.095082,0.000435,24.991087,-1.5359,0.181,9.95019,9.95019
1682.00,9.94988,25.095278,0.000431,24.991052,-1.5361,0.181,9.94876,9.94876
1683.00,9.94966,25.095388,0.000430,24.991037,-1.5363,0.181,9.94767,9.94767
1684.00,9.94944,25.095603,0.000431,24.991143,-1.5365,0.181,9.94725,9.94725
1685.00,9.94942,25.095643,0.000430,24.991073,-1.5369,0.181,9.94675,9.94675
1686.00,9.94931,25.095639,0.000430,24.990948,-1.5371,0.181,9.94613,9.94613
1687.00,9.94917,25.095554,0.000428,24.990886,-1.5375,0.181,9.94683,9.94683
1688.00,9.94916,25.095622,0.000428,24.990925,-1.5378,0.182,9.94709,9.94709
1689.00,9.94909,25.095617,0.000426,24.990902,-1.5382,0.182,9.94723,9.94723
1690.00,9.94894,25.095587,0.000427,24.990934,-1.5385,0.182,9.94794,9.94794
1691.00,9.94865,25.095563,0.000427,24.990975,-1.5389,0.182,9.94995,9.94995
1692.00,9.94895,25.095645,0.000432,24.991062,-1.5390,0.182,9.95079,9.95079
1693.00,9.94926,25.095612,0.000433,24.991036,-1.5392,0.182,9.95165,9.95165
1694.00,9.94938,25.095614,0.000432,24.991030,-1.5394,0.182,9.95143,9.95143
1695.00,9.94920,25.095688,0.000434,24.991061,-1.5396,0.182,9.95208,9.95208
1696.00,9.94936,25.095719,0.000435,24.991045,-1.5399,0.182,9.95201,9.95201
1697.00,9.94918,25.095729,0.000434,24.990974,-1.5402,0.182,9.95154,9.95154
1698.00,9.94904,25.095782,0.000434,24.990983,-1.5403,0.182,9.95083,9.95083
1699.00,9.94936,25.095783,0.000437,24.990951,-1.5405,0.182,9.95039,9.95039
1700.00,9.94988,25.095854,0.000438,24.990910,-1.5407,0.182,9.94918,9.94918
1701.00,9.94968,25.095925,0.000434,24.990922,-1.5408,0.182,9.94799,9.94799
1702.00,9.94955,25.095980,0.000435,24.990999,-1.5409,0.182,9.94751,9.94751
1703.00,9.94949,25.096080,0.000436,24.991004,-1.5412,0.182,9.94711,9.94711
1704.00,9.94975,25.096141,0.000434,24.991045,-1.5415,0.182,9.94611,9.94611
1705.00,9.95013,25.096127,0.000432,24.991071,-1.5418,0.182,9.94302,9.94302
1706.00,9.95032,25.096190,0.000435,24.991134,-1.5421,0.182,9.93783,9.93783
1707.00,9.94979,25.096241,0.000438,24.991120,-1.5425,0.182,9.93082,9.93082
1708.00,9.94949,25.096216,0.000436,24.991156,-1.5427,0.182,9.92223,9.92223
1709.00,9.94849,25.096261,0.000438,24.991142,-1.5430,0.182,9.91283,9.91283
1710.00,9.94748,25.096318,0.000436,24.991140,-1.5434,0.182,9.90438,9.90438
1711.00,9.94812,25.096341,0.000437,24.991116,-1.5436,0.183,9.89783,9.89783
@12,2.0001,4.0, 1710.075 
1712.00,9.94781,25.096326,0.000434,24.991083,-1.5439,0.183,9.89385,9.89385
1713.00,9.94508,25.096385,0.000434,24.991050,-1.5441,0.183,9.89286,9.89286
1714.00,9.94053,25.096439,0.000433,24.991022,-1.5442,0.183,9.89450,9.89450
1715.00,9.93241,25.096475,0.000431,24.991045,-1.5444,0.183,9.89794,9.89794
1716.00,9.92232,25.096460,0.000427,24.990974,-1.5448,0.183,9.90228,9.90228
1717.00,9.91268,25.096560,0.000426,24.991042,-1.5451,0.183,9.90653,9.90653
1718.00,9.90309,25.096516,0.000426,24.990970,-1.5453,0.183,9.90945,9.90945
1719.00,9.89376,25.096532,0.000431,24.991003,-1.5455,0.183,9.91226,9.91226
1720.00,9.89085,25.096459,0.000433,24.990860,-1.5457,0.183,9.91420,9.91420
1721.00,9.89181,25.096603,0.000436,24.990963,-1.5458,0.183,9.91552,9.91552
1722.00,9.89385,25.096578,0.000435,24.990890,-1.5460,0.183,9.91677,9.91677
1723.00,9.89769,25.096653,0.000434,24.990892,-1.5462,0.183,9.91887,9.91887
1724.00,9.90221,25.096746,0.000428,24.990955,-1.5466,0.183,9.92004,9.92004
1725.00,9.90704,25.096880,0.000430,24.991076,-1.5469,0.184,9.92192,9.92192
1726.00,9.91073,25.096858,0.000430,24.991042,-1.5473,0.184,9.92361,9.92361
1727.00,9.91230,25.096892,0.000431,24.991048,-1.5478,0.184,9.92484,9.92484
1728.00,9.91382,25.096927,0.000433,24.991151,-1.5482,0.184,9.92574,9.92574
1729.00,9.91548,25.096864,0.000436,24.991011,-1.5486,0.184,9.92763,9.92763
1730.00,9.91707,25.096835,0.000437,24.990964,-1.5487,0.184,9.92852,9.92852
1731.00,9.91855,25.096805,0.000436,24.990936,-1.5489,0.184,9.93062,9.93062
1732.00,9.92002,25.096915,0.000438,24.990957,-1.5491,0.184,9.93279,9.93279
1733.00,9.92160,25.097063,0.000436,24.990957,-1.5495,0.184,9.93456,9.93456
1734.00,9.92328,25.097194,0.000433,24.991033,-1.5497,0.184,9.93563,9.93563
1735.00,9.92485,25.097310,0.000433,24.991079,-1.5499,0.184,9.93693,9.93693
1736.00,9.92621,25.097418,0.000432,24.991059,-1.5501,0.184,9.93745,9.93745
1737.00,9.92773,25.097390,0.000431,24.990981,-1.5503,0.184,9.93783,9.93783
1738.00,9.92928,25.097354,0.000432,24.990963,-1.5505,0.184,9.93800,9.93800
1739.00,9.93073,25.097352,0.000432,24.990969,-1.5506,0.184,9.93860,9.93860
1740.00,9.93198,25.097389,0.000432,24.990992,-1.5510,0.184,9.93875,9.93875
1741.00,9.93305,25.097416,0.000433,24.991026,-1.5513,0.184,9.93851,9.93851
1742.00,9.93379,25.097502,0.000432,24.991120,-1.5515,0.184,9.93886,9.93886
1743.00,9.93435,25.097531,0.000431,24.991118,-1.5517,0.184,9.93924,9.93924
1744.00,9.93497,25.097533,0.000431,24.991069,-1.5521,0.184,9.93965,9.93965
1745.00,9.93588,25.097573,0.000434,24.990986,-1.5523,0.184,9.94134,9.94134
1746.00,9.93684,25.097552,0.000433,24.990881,-1.5525,0.184,9.94258,9.94258
1747.00,9.93768,25.097607,0.000435,24.990868,-1.5528,0.184,9.94295,9.94295
1748.00,9.93846,25.097604,0.000434,24.990785,-1.5531,0.184,9.94340,9.94340
1749.00,9.93907,25.097631,0.000432,24.990782,-1.5533,0.184,9.94367,9.94367
1750.00,9.93965,25.097581,0.000427,24.990852,-1.5536,0.185,9.94253,9.94253
1751.00,9.94009,25.097750,0.000427,24.991027,-1.5537,0.185,9.94261,9.94261
1752.00,9.94045,25.097721,0.000424,24.990985,-1.5540,0.185,9.94254,9.94254
1753.00,9.94089,25.097799,0.000426,24.991053,-1.5544,0.185,9.94203,9.94203
1754.00,9.94122,25.097866,0.000430,24.991119,-1.5547,0.185,9.94203,9.94203
1755.00,9.94124,25.097917,0.000432,24.991086,-1.5550,0.185,9.94282,9.94282
1756.00,9.94146,25.097808,0.000428,24.990953,-1.5553,0.185,9.94321,9.94321
1757.00,9.94186,25.097862,0.000427,24.990982,-1.5555,0.185,9.94366,9.94366
1758.00,9.94213,25.097911,0.000426,24.990991,-1.5557,0.186,9.94456,9.94456
1759.00,9.94242,25.097932,0.000428,24.990973,-1.5559,0.186,9.94450,9.94450
1760.00,9.94259,25.098004,0.000430,24.990975,-1.5562,0.186,9.94444,9.94444
1761.00,9.94298,25.098115,0.000435,24.991035,-1.5565,0.185,9.94410,9.94410
1762.00,9.94330,25.098109,0.000438,24.991018,-1.5567,0.185,9.94361,9.94361
1763.00,9.94341,25.098124,0.000441,24.991065,-1.5569,0.185,9.94354,9.94354
1764.00,9.94327,25.098224,0.000439,24.991061,-1.5572,0.185,9.94421,9.94421
1765.00,9.94340,25.098301,0.000440,24.991035,-1.5576,0.185,9.94413,9.94413
1766.00,9.94343,25.098402,0.000443,24.991032,-1.5578,0.185,9.94428,9.94428
1767.00,9.94360,25.098456,0.000440,24.991014,-1.5581,0.185,9.94494,9.94494
1768.00,9.94378,25.098500,0.000438,24.991017,-1.5584,0.185,9.94495,9.94495
1769.00,9.94380,25.098457,0.000436,24.991002,-1.5583,0.186,9.94453,9.94453
1770.00,9.94389,25.098424,0.000431,24.990978,-1.5583,0.186,9.94445,9.94445
1771.00,9.94392,25.098401,0.000428,24.990937,-1.5583,0.186,9.94389,9.94389
1772.00,9.94389,25.098429,0.000431,24.990963,-1.5585,0.186,9.94349,9.94349
1773.00,9.94399,25.098341,0.000428,24.990793,-1.5588,0.186,9.94334,9.94334
1774.00,9.94406,25.098330,0.000427,24.990753,-1.5591,0.186,9.94277,9.94277
1775.00,9.94396,25.098512,0.000434,24.990926,-1.5594,0.186,9.94252,9.94252
1776.00,9.94377,25.098478,0.000434,24.990958,-1.5598,0.186,9.94231,9.94231
1777.00,9.94358,25.098506,0.000432,24.990913,-1.5602,0.186,9.94242,9.94242
1778.00,9.94368,25.098705,0.000436,24.991063,-1.5604,0.186,9.94290,9.94290
1779.00,9.94372,25.098779,0.000434,24.991099,-1.5607,0.186,9.94342,9.94342
1780.00,9.94372,25.098700,0.000429,24.990992,-1.5610,0.187,9.94351,9.94351
1781.00,9.94354,25.098741,0.000427,24.990934,-1.5613,0.187,9.94331,9.94331
1782.00,9.94342,25.098848,0.000427,24.991024,-1.5614,0.187,9.94253,9.94253
1783.00,9.94326,25.098786,0.000424,24.990973,-1.5614,0.187,9.94166,9.94166
1784.00,9.94313,25.098828,0.000428,24.990973,-1.5616,0.186,9.94151,9.94151
1785.00,9.94300,25.098818,0.000426,24.990931,-1.5616,0.186,9.94120,9.94120
1786.00,9.94288,25.099029,0.000430,24.991169,-1.5618,0.187,9.94170,9.94170
1787.00,9.94279,25.098942,0.000431,24.991096,-1.5620,0.187,9.94253,9.94253
1788.00,9.94270,25.098995,0.000439,24.991151,-1.5622,0.186,9.94297,9.94297
1789.00,9.94268,25.099049,0.000438,24.991126,-1.5625,0.186,9.94322,9.94322
1790.00,9.94274,25.099104,0.000438,24.991135,-1.5628,0.187,9.94377,9.94377
1791.00,9.94272,25.098984,0.000436,24.991010,-1.5630,0.187,9.94313,9.94313
1792.00,9.94257,25.099044,0.000438,24.991040,-1.5633,0.187,9.94282,9.94282
1793.00,9.94259,25.099126,0.000434,24.991038,-1.5636,0.187,9.94296,9.94296
1794.00,9.94265,25.099134,0.000434,24.991068,-1.5638,0.187,9.94241,9.94241
1795.00,9.94249,25.099202,0.000432,24.991118,-1.5641,0.187,9.94124,9.94124
1796.00,9.94241,25.099257,0.000428,24.991095,-1.5644,0.187,9.94153,9.94153
1797.00,9.94240,25.099347,0.000425,24.991082,-1.5647,0.187,9.94151,9.94151
1798.00,9.94229,25.099410,0.000423,24.991052,-1.5651,0.187,9.94124,9.94124
1799.00,9.94216,25.099543,0.000420,24.991037,-1.5655,0.187,9.94138,9.94138
1800.00,9.94211,25.099641,0.000422,24.991049,-1.5658,0.187,9.94231,9.94231
1801.00,9.94225,25.099708,0.000425,24.991040,-1.5660,0.187,9.94310,9.94310
1802.00,9.94242,25.099807,0.000427,24.991072,-1.5663,0.187,9.94305,9.94305
1803.00,9.94256,25.099813,0.000425,24.991056,-1.5665,0.188,9.94293,9.94293
1804.00,9.94248,25.099760,0.000426,24.991072,-1.5667,0.188,9.94269,9.94269
1805.00,9.94245,25.099762,0.000426,24.991076,-1.5670,0.188,9.94223,9.94223
1806.00,9.94232,25.099753,0.000423,24.991015,-1.5673,0.188,9.94102,9.94102
1807.00,9.94211,25.099739,0.000420,24.990992,-1.5674,0.188,9.94112,9.94112
1808.00,9.94215,25.099764,0.000424,24.990995,-1.5677,0.188,9.94127,9.94127
1809.00,9.94205,25.099809,0.000425,24.990960,-1.5680,0.188,9.94146,9.94146
1810.00,9.94195,25.099869,0.000427,24.990959,-1.5682,0.188,9.94199,9.94199
1811.00,9.94196,25.099950,0.000430,24.990977,-1.5687,0.188,9.94222,9.94222
1812.00,9.94187,25.099987,0.000431,24.990995,-1.5691,0.188,9.94127,9.94127
1813.00,9.94162,25.099990,0.000428,24.991011,-1.5695,0.188,9.94041,9.94041
1814.00,9.94142,25.100005,0.000422,24.991040,-1.5699,0.188,9.94019,9.94019
1815.00,9.94154,25.100077,0.000421,24.991042,-1.5700,0.188,9.94000,9.94000
1816.00,9.94162,25.100139,0.000418,24.991091,-1.5701,0.189,9.94002,9.94002
1817.00,9.94157,25.100179,0.000420,24.991104,-1.5703,0.189,9.94069,9.94069
1818.00,9.94154,25.100302,0.000426,24.991116,-1.5704,0.189,9.94164,9.94164
1819.00,9.94159,25.100315,0.000429,24.991096,-1.5706,0.189,9.94214,9.94214
1820.00,9.94161,25.100238,0.000431,24.991068,-1.5711,0.189,9.94215,9.94215
1821.00,9.94140,25.100187,0.000433,24.991031,-1.5714,0.189,9.94198,9.94198
1822.00,9.94126,25.100181,0.000435,24.990992,-1.5717,0.189,9.94211,9.94211
1823.00,9.94131,25.100097,0.000433,24.991000,-1.5720,0.189,9.94206,9.94206
1824.00,9.94136,25.100133,0.000433,24.991051,-1.5721,0.189,9.94134,9.94134
1825.00,9.94129,25.100168,0.000434,24.991070,-1.5723,0.189,9.94128,9.94128
1826.00,9.94149,25.100262,0.000436,24.991126,-1.5723,0.189,9.94202,9.94202
1827.00,9.94155,25.100279,0.000434,24.991128,-1.5723,0.189,9.94192,9.94192
1828.00,9.94146,25.100338,0.000431,24.991081,-1.5724,0.189,9.94164,9.94164
1829.00,9.94141,25.100421,0.000431,24.991100,-1.5725,0.189,9.94191,9.94191
1830.00,9.94134,25.100485,0.000427,24.991094,-1.5726,0.189,9.94161,9.94161
1831.00,9.94114,25.100529,0.000423,24.991078,-1.5730,0.190,9.94041,9.94041
1832.00,9.94109,25.100615,0.000424,24.991134,-1.5734,0.190,9.93974,9.93974
1833.00,9.94118,25.100713,0.000429,24.991251,-1.5736,0.189,9.93971,9.93971
1834.00,9.94124,25.100731,0.000431,24.991236,-1.5739,0.189,9.93962,9.93962
1835.00,9.94129,25.100736,0.000434,24.991215,-1.5741,0.189,9.93997,9.93997
1836.00,9.94119,25.100713,0.000435,24.991128,-1.5744,0.189,9.94031,9.94031
1837.00,9.94120,25.100725,0.000431,24.991041,-1.5746,0.189,9.94105,9.94105
1838.00,9.94115,25.100702,0.000427,24.990973,-1.5750,0.189,9.94098,9.94098
1839.00,9.94104,25.100748,0.000428,24.990932,-1.5755,0.189,9.94109,9.94109
1840.00,9.94099,25.100817,0.000428,24.990972,-1.5758,0.190,9.94104,9.94104
1841.00,9.94095,25.100799,0.000426,24.990981,-1.5760,0.190,9.94087,9.94087
1842.00,9.94083,25.100797,0.000427,24.990950,-1.5763,0.190,9.94016,9.94016
1843.00,9.94063,25.100856,0.000427,24.990951,-1.5765,0.190,9.94005,9.94005
1844.00,9.94048,25.100963,0.000426,24.991042,-1.5765,0.190,9.93879,9.93879
1845.00,9.94017,25.101016,0.000428,24.991037,-1.5768,0.190,9.93740,9.93740
1846.00,9.93984,25.101093,0.000430,24.991038,-1.5773,0.190,9.93739,9.93739
1847.00,9.93959,25.101244,0.000429,24.991178,-1.5776,0.190,9.93676,9.93676
1848.00,9.93933,25.101322,0.000430,24.991127,-1.5779,0.190,9.93644,9.93644
1849.00,9.93932,25.101245,0.000432,24.991021,-1.5784,0.190,9.93790,9.93790
1850.00,9.93940,25.101263,0.000430,24.990997,-1.5785,0.190,9.93926,9.93926
1851.00,9.93946,25.101293,0.000429,24.991034,-1.5787,0.190,9.93935,9.93935
1852.00,9.93954,25.101278,0.000426,24.991035,-1.5788,0.190,9.94068,9.94068
1853.00,9.93949,25.101307,0.000427,24.991073,-1.5790,0.190,9.94103,9.94103
1854.00,9.93929,25.101370,0.000427,24.991086,-1.5792,0.190,9.93946,9.93946
1855.00,9.93905,25.101423,0.000429,24.991137,-1.5794,0.190,9.93672,9.93672
1856.00,9.93869,25.101447,0.000431,24.991122,-1.5795,0.190,9.93273,9.93273
1857.00,9.93851,25.101411,0.000433,24.991042,-1.5798,0.191,9.92613,9.92613
1858.00,9.93854,25.101383,0.000432,24.990999,-1.5801,0.191,9.91829,9.91829
1859.00,9.93944,25.101466,0.000428,24.991063,-1.5802,0.191,9.91088,9.91088
1860.00,9.94060,25.101500,0.000428,24.991006,-1.5804,0.191,9.90358,9.90358
1861.00,9.94025,25.101511,0.000431,24.991015,-1.5805,0.191,9.89767,9.89767
@13,2.0001,4.0, 1860.006 
1862.00,9.94146,25.101691,0.000435,24.991136,-1.5805,0.191,9.89522,9.89522
1863.00,9.93966,25.101769,0.000434,24.991203,-1.5806,0.191,9.89530,9.89530
1864.00,9.93417,25.101814,0.000437,24.991190,-1.5808,0.191,9.89650,9.89650
1865.00,9.92787,25.101807,0.000436,24.991189,-1.5811,0.191,9.89952,9.89952
1866.00,9.91930,25.101835,0.000434,24.991174,-1.5816,0.191,9.90355,9.90355
1867.00,9.90896,25.101727,0.000431,24.991074,-1.5822,0.191,9.90727,9.90727
1868.00,9.90124,25.101784,0.000434,24.991094,-1.5826,0.191,9.90987,9.90987
1869.00,9.89697,25.101773,0.000438,24.991041,-1.5831,0.191,9.91196,9.91196
1870.00,9.89279,25.101811,0.000440,24.991045,-1.5834,0.191,9.91417,9.91417
1871.00,9.89404,25.101952,0.000437,24.991127,-1.5837,0.191,9.91616,9.91616
1872.00,9.89637,25.102036,0.000438,24.991081,-1.5840,0.191,9.91723,9.91723
1873.00,9.90090,25.102135,0.000439,24.991060,-1.5842,0.191,9.91890,9.91890
1874.00,9.90378,25.102247,0.000433,24.991099,-1.5843,0.191,9.91999,9.91999
1875.00,9.90723,25.102333,0.000430,24.991131,-1.5844,0.191,9.92094,9.92094
1876.00,9.90962,25.102353,0.000436,24.991129,-1.5844,0.191,9.92191,9.92191
1877.00,9.91146,25.102447,0.000436,24.991250,-1.5844,0.192,9.92186,9.92186
1878.00,9.91338,25.102327,0.000431,24.991193,-1.5845,0.192,9.92218,9.92218
1879.00,9.91469,25.102357,0.000434,24.991238,-1.5847,0.192,9.92350,9.92350
1880.00,9.91609,25.102351,0.000437,24.991215,-1.5850,0.192,9.92481,9.92481
1881.00,9.91725,25.102386,0.000435,24.991237,-1.5853,0.192,9.92573,9.92573
1882.00,9.91836,25.102337,0.000436,24.991212,-1.5855,0.192,9.92732,9.92732
1883.00,9.91954,25.102427,0.000438,24.991288,-1.5859,0.192,9.92776,9.92776
1884.00,9.92069,25.102397,0.000438,24.991230,-1.5862,0.192,9.92893,9.92893
1885.00,9.92186,25.102374,0.000439,24.991175,-1.5867,0.192,9.93002,9.93002
1886.00,9.92300,25.102319,0.000439,24.991086,-1.5871,0.192,9.93070,9.93070
1887.00,9.92412,25.102414,0.000443,24.991096,-1.5876,0.192,9.93157,9.93157
1888.00,9.92503,25.102481,0.000443,24.991095,-1.5878,0.192,9.93283,9.93283
1889.00,9.92601,25.102603,0.000443,24.991111,-1.5878,0.192,9.93272,9.93272
1890.00,9.92690,25.102752,0.000440,24.991158,-1.5877,0.192,9.93220,9.93220
1891.00,9.92752,25.102908,0.000435,24.991212,-1.5879,0.193,9.93260,9.93260
1892.00,9.92812,25.102939,0.000432,24.991143,-1.5881,0.193,9.93293,9.93293
1893.00,9.92899,25.102939,0.000430,24.991082,-1.5883,0.193,9.93314,9.93314
1894.00,9.92999,25.102895,0.000430,24.991064,-1.5888,0.193,9.93410,9.93410
1895.00,9.93069,25.102862,0.000435,24.991074,-1.5894,0.193,9.93457,9.93457
1896.00,9.93118,25.102870,0.000442,24.991063,-1.5897,0.192,9.93444,9.93444
1897.00,9.93153,25.102804,0.000441,24.991059,-1.5899,0.192,9.93486,9.93486
1898.00,9.93205,25.102823,0.000440,24.991043,-1.5901,0.192,9.93587,9.93587
1899.00,9.93273,25.102935,0.000439,24.991136,-1.5904,0.192,9.93636,9.93636
1900.00,9.93322,25.103010,0.000436,24.991172,-1.5905,0.192,9.93670,9.93670
1901.00,9.93356,25.102983,0.000431,24.991118,-1.5907,0.193,9.93714,9.93714
1902.00,9.93385,25.103100,0.000430,24.991116,-1.5911,0.193,9.93677,9.93677
1903.00,9.93420,25.103097,0.000429,24.991137,-1.5914,0.193,9.93568,9.93568
1904.00,9.93450,25.103064,0.000431,24.991092,-1.5916,0.193,9.93530,9.93530
1905.00,9.93468,25.103040,0.000429,24.991045,-1.5918,0.193,9.93583,9.93583
1906.00,9.93489,25.103085,0.000430,24.991070,-1.5920,0.193,9.93615,9.93615
1907.00,9.93518,25.103159,0.000429,24.991130,-1.5921,0.193,9.93674,9.93674
1908.00,9.93549,25.103273,0.000433,24.991154,-1.5922,0.193,9.93691,9.93691
1909.00,9.93555,25.103348,0.000433,24.991165,-1.5923,0.193,9.93684,9.93684
1910.00,9.93582,25.103437,0.000429,24.991177,-1.5925,0.193,9.93680,9.93680
1911.00,9.93608,25.103539,0.000427,24.991181,-1.5927,0.193,9.93698,9.93698
1912.00,9.93628,25.103536,0.000428,24.991133,-1.5930,0.193,9.93704,9.93704
1913.00,9.93640,25.103605,0.000428,24.991165,-1.5934,0.193,9.93718,9.93718
1914.00,9.93652,25.103547,0.000422,24.991052,-1.5939,0.194,9.93775,9.93775
1915.00,9.93672,25.103568,0.000428,24.990993,-1.5941,0.194,9.93750,9.93750
1916.00,9.93674,25.103565,0.000430,24.990917,-1.5944,0.194,9.93665,9.93665
1917.00,9.93678,25.103634,0.000429,24.990934,-1.5946,0.194,9.93696,9.93696
1918.00,9.93692,25.103668,0.000426,24.990950,-1.5946,0.194,9.93773,9.93773
1919.00,9.93682,25.103682,0.000428,24.990966,-1.5947,0.194,9.93746,9.93746
1920.00,9.93689,25.103723,0.000428,24.991016,-1.5949,0.194,9.93777,9.93777
1921.00,9.93702,25.103762,0.000425,24.991089,-1.5953,0.194,9.93837,9.93837
1922.00,9.93705,25.103824,0.000427,24.991112,-1.5955,0.194,9.93759,9.93759
1923.00,9.93716,25.103841,0.000427,24.991071,-1.5958,0.194,9.93716,9.93716
1924.00,9.93726,25.103903,0.000428,24.991090,-1.5960,0.194,9.93701,9.93701
1925.00,9.93723,25.103963,0.000426,24.991123,-1.5962,0.194,9.93660,9.93660
1926.00,9.93702,25.104023,0.000428,24.991182,-1.5963,0.194,9.93541,9.93541
1927.00,9.93677,25.103993,0.000426,24.991185,-1.5967,0.194,9.93523,9.93523
1928.00,9.93674,25.103961,0.000424,24.991117,-1.5970,0.195,9.93509,9.93509
1929.00,9.93681,25.103976,0.000421,24.991082,-1.5973,0.195,9.93518,9.93518
1930.00,9.93683,25.104001,0.000422,24.991044,-1.5977,0.195,9.93512,9.93512
1931.00,9.93660,25.104052,0.000425,24.991055,-1.5980,0.195,9.93557,9.93557
1932.00,9.93652,25.104137,0.000422,24.991088,-1.5982,0.195,9.93649,9.93649
1933.00,9.93668,25.104155,0.000424,24.991115,-1.5984,0.195,9.93701,9.93701
1934.00,9.93665,25.104207,0.000429,24.991178,-1.5985,0.195,9.93709,9.93709
1935.00,9.93660,25.104205,0.000432,24.991196,-1.5986,0.195,9.93655,9.93655
1936.00,9.93646,25.104152,0.000430,24.991146,-1.5989,0.195,9.93602,9.93602
1937.00,9.93623,25.104097,0.000434,24.991093,-1.5991,0.195,9.93437,9.93437
1938.00,9.93592,25.104199,0.000437,24.991211,-1.5992,0.195,9.93313,9.93313
1939.00,9.93554,25.104287,0.000439,24.991287,-1.5993,0.195,9.93278,9.93278
1940.00,9.93549,25.104269,0.000431,24.991221,-1.5996,0.195,9.93354,9.93354
1941.00,9.93533,25.104316,0.000430,24.991177,-1.5998,0.195,9.93451,9.93451
1942.00,9.93521,25.104417,0.000428,24.991179,-1.6000,0.195,9.93435,9.93435
1943.00,9.93514,25.104458,0.000427,24.991066,-1.6002,0.195,9.93382,9.93382
1944.00,9.93533,25.104466,0.000425,24.990984,-1.6006,0.195,9.93282,9.93282
1945.00,9.93525,25.104573,0.000427,24.991104,-1.6009,0.196,9.93208,9.93208
1946.00,9.93462,25.104653,0.000426,24.991178,-1.6013,0.196,9.93186,9.93186
1947.00,9.93436,25.104678,0.000428,24.991203,-1.6015,0.196,9.93275,9.93275
1948.00,9.93413,25.104767,0.000427,24.991286,-1.6018,0.196,9.93348,9.93348
1949.00,9.93406,25.104788,0.000424,24.991288,-1.6020,0.196,9.93422,9.93422
1950.00,9.93341,25.104822,0.000425,24.991212,-1.6021,0.196,9.93534,9.93534
1951.00,9.93315,25.104887,0.000427,24.991205,-1.6023,0.196,9.93587,9.93587
1952.00,9.93325,25.104923,0.000429,24.991189,-1.6027,0.196,9.93702,9.93702
1953.00,9.93360,25.104858,0.000428,24.991081,-1.6031,0.196,9.93805,9.93805
1954.00,9.93418,25.104922,0.000429,24.991112,-1.6034,0.196,9.93852,9.93852
1955.00,9.93471,25.104902,0.000426,24.991142,-1.6039,0.196,9.93816,9.93816
1956.00,9.93496,25.104873,0.000426,24.991116,-1.6042,0.196,9.93779,9.93779
1957.00,9.93511,25.104890,0.000422,24.991109,-1.6043,0.196,9.93667,9.93667
1958.00,9.93533,25.104813,0.000420,24.991079,-1.6043,0.197,9.93566,9.93566
1959.00,9.93520,25.104748,0.000421,24.991041,-1.6043,0.197,9.93509,9.93509
1960.00,9.93538,25.104772,0.000424,24.991008,-1.6046,0.197,9.93440,9.93440
1961.00,9.93535,25.104840,0.000426,24.991009,-1.6048,0.197,9.93394,9.93394
1962.00,9.93516,25.105002,0.000431,24.991039,-1.6050,0.197,9.93379,9.93379
1963.00,9.93509,25.105258,0.000439,24.991181,-1.6055,0.196,9.93346,9.93346
1964.00,9.93519,25.105415,0.000441,24.991204,-1.6060,0.196,9.93287,9.93287
1965.00,9.93520,25.105506,0.000440,24.991199,-1.6063,0.196,9.93309,9.93309
1966.00,9.93528,25.105605,0.000437,24.991236,-1.6065,0.197,9.93356,9.93356
1967.00,9.93532,25.105598,0.000434,24.991214,-1.6067,0.197,9.93394,9.93394
1968.00,9.93540,25.105642,0.000428,24.991209,-1.6068,0.197,9.93471,9.93471
1969.00,9.93554,25.105679,0.000425,24.991241,-1.6069,0.197,9.93587,9.93587
1970.00,9.93553,25.105798,0.000427,24.991314,-1.6070,0.197,9.93602,9.93602
1971.00,9.93538,25.105804,0.000431,24.991275,-1.6073,0.197,9.93574,9.93574
1972.00,9.93497,25.105782,0.000428,24.991306,-1.6076,0.197,9.93420,9.93420
1973.00,9.93448,25.105705,0.000431,24.991249,-1.6079,0.197,9.93312,9.93312
1974.00,9.93406,25.105732,0.000434,24.991205,-1.6081,0.197,9.93232,9.93232
1975.00,9.93385,25.105736,0.000432,24.991179,-1.6084,0.197,9.93205,9.93205
1976.00,9.93377,25.105745,0.000431,24.991161,-1.6085,0.197,9.93226,9.93226
1977.00,9.93374,25.105853,0.000434,24.991162,-1.6086,0.197,9.93360,9.93360
1978.00,9.93374,25.105971,0.000435,24.991129,-1.6087,0.197,9.93452,9.93452
1979.00,9.93377,25.106035,0.000436,24.991157,-1.6088,0.197,9.93343,9.93343
1980.00,9.93406,25.106101,0.000440,24.991182,-1.6089,0.197,9.93300,9.93300
1981.00,9.93402,25.106087,0.000436,24.991190,-1.6091,0.198,9.93278,9.93278
1982.00,9.93417,25.106051,0.000435,24.991176,-1.6097,0.198,9.93277,9.93277
1983.00,9.93368,25.106148,0.000433,24.991283,-1.6101,0.198,9.93262,9.93262
1984.00,9.93356,25.106085,0.000433,24.991231,-1.6106,0.198,9.93357,9.93357
1985.00,9.93365,25.106039,0.000431,24.991164,-1.6110,0.198,9.93381,9.93381
1986.00,9.93349,25.106064,0.000433,24.991148,-1.6113,0.198,9.93384,9.93384
1987.00,9.93312,25.106103,0.000437,24.991164,-1.6115,0.198,9.93327,9.93327
1988.00,9.93289,25.105961,0.000440,24.991088,-1.6116,0.198,9.93314,9.93314
1989.00,9.93294,25.105917,0.000439,24.991063,-1.6117,0.198,9.93309,9.93309
1990.00,9.93327,25.105907,0.000436,24.991065,-1.6118,0.198,9.93296,9.93296
1991.00,9.93344,25.105977,0.000438,24.991086,-1.6120,0.198,9.93274,9.93274
1992.00,9.93334,25.105958,0.000434,24.991002,-1.6121,0.198,9.93259,9.93259
1993.00,9.93326,25.106097,0.000434,24.991025,-1.6123,0.198,9.93193,9.93193
1994.00,9.93301,25.106317,0.000436,24.991125,-1.6125,0.198,9.93161,9.93161
1995.00,9.93285,25.106483,0.000440,24.991196,-1.6127,0.198,9.93131,9.93131
1996.00,9.93270,25.106520,0.000440,24.991250,-1.6129,0.198,9.93124,9.93124
1997.00,9.93269,25.106631,0.000436,24.991327,-1.6130,0.199,9.93240,9.93240
1998.00,9.93284,25.106639,0.000431,24.991307,-1.6133,0.199,9.93382,9.93382
1999.00,9.93307,25.106687,0.000428,24.991287,-1.6137,0.199,9.93482,9.93482
2000.00,9.93324,25.106587,0.000424,24.991082,-1.6141,0.199,9.93467,9.93467
2001.00,9.93312,25.106723,0.000428,24.991072,-1.6146,0.199,9.93442,9.93442
2002.00,9.93292,25.106778,0.000430,24.991019,-1.6152,0.199,9.93324,9.93324
2003.00,9.93281,25.106910,0.000431,24.991096,-1.6154,0.199,9.93217,9.93217
2004.00,9.93275,25.106942,0.000434,24.991073,-1.6156,0.199,9.92995,9.92995
2005.00,9.93271,25.106944,0.000438,24.991153,-1.6156,0.199,9.92817,9.92817
2006.00,9.93271,25.106896,0.000435,24.991144,-1.6157,0.199,9.92445,9.92445
2007.00,9.93269,25.106872,0.000432,24.991126,-1.6159,0.199,9.91852,9.91852
2008.00,9.93315,25.106825,0.000430,24.991048,-1.6160,0.199,9.91123,9.91123
2009.00,9.93376,25.106743,0.000425,24.990978,-1.6163,0.199,9.90473,9.90473
2010.00,9.93280,25.106950,0.000426,24.991078,-1.6166,0.200,9.89880,9.89880
2011.00,9.93102,25.107030,0.000425,24.991061,-1.6168,0.200,9.89497,9.89497
@14,2.0001,4.0, 2010.048 
2012.00,9.93110,25.107171,0.000429,24.991156,-1.6169,0.200,9.89404,9.89404
2013.00,9.93028,25.107207,0.000430,24.991111,-1.6174,0.200,9.89525,9.89525
2014.00,9.92438,25.107395,0.000432,24.991187,-1.6176,0.200,9.89751,9.89751
2015.00,9.92136,25.107324,0.000431,24.991116,-1.6179,0.200,9.89980,9.89980
2016.00,9.91314,25.107320,0.000434,24.991051,-1.6182,0.200,9.90243,9.90243
2017.00,9.90164,25.107289,0.000434,24.991030,-1.6185,0.200,9.90499,9.90499
2018.00,9.89593,25.107372,0.000438,24.991105,-1.6186,0.200,9.90683,9.90683
2019.00,9.89275,25.107296,0.000440,24.991114,-1.6189,0.200,9.90865,9.90865
2020.00,9.89359,25.107351,0.000436,24.991155,-1.6192,0.200,9.91066,9.91066
2021.00,9.89596,25.107427,0.000433,24.991239,-1.6196,0.200,9.91228,9.91228
2022.00,9.89766,25.107405,0.000432,24.991160,-1.6199,0.200,9.91383,9.91383
2023.00,9.89990,25.107287,0.000431,24.991069,-1.6202,0.200,9.91531,9.91531
2024.00,9.90206,25.107269,0.000432,24.991035,-1.6206,0.200,9.91628,9.91628
2025.00,9.90397,25.107354,0.000435,24.991094,-1.6210,0.200,9.91753,9.91753
2026.00,9.90587,25.107307,0.000437,24.991051,-1.6215,0.200,9.91898,9.91898
2027.00,9.90783,25.107426,0.000439,24.991164,-1.6220,0.200,9.92047,9.92047
2028.00,9.90931,25.107568,0.000441,24.991240,-1.6225,0.200,9.92116,9.92116
2029.00,9.91094,25.107686,0.000438,24.991225,-1.6227,0.200,9.92187,9.92187
2030.00,9.91240,25.107665,0.000438,24.991129,-1.6228,0.200,9.92241,9.92241
2031.00,9.91408,25.107811,0.000440,24.991213,-1.6230,0.200,9.92268,9.92268
2032.00,9.91521,25.107815,0.000435,24.991145,-1.6231,0.201,9.92201,9.92201
2033.00,9.91624,25.107933,0.000436,24.991188,-1.6230,0.201,9.92223,9.92223
2034.00,9.91771,25.107882,0.000435,24.991136,-1.6228,0.201,9.92276,9.92276
2035.00,9.91894,25.107944,0.000430,24.991155,-1.6229,0.201,9.92357,9.92357
2036.00,9.91971,25.107886,0.000425,24.991059,-1.6229,0.201,9.92369,9.92369
2037.00,9.92024,25.107919,0.000432,24.991020,-1.6229,0.201,9.92457,9.92457
2038.00,9.92081,25.107885,0.000434,24.991004,-1.6233,0.201,9.92520,9.92520
2039.00,9.92142,25.107990,0.000436,24.991081,-1.6239,0.201,9.92607,9.92607
2040.00,9.92212,25.107965,0.000435,24.991023,-1.6245,0.201,9.92636,9.92636
2041.00,9.92276,25.108091,0.000440,24.991081,-1.6249,0.201,9.92687,9.92687
2042.00,9.92332,25.108190,0.000437,24.991156,-1.6252,0.201,9.92707,9.92707
2043.00,9.92385,25.108221,0.000433,24.991150,-1.6255,0.201,9.92728,9.92728
2044.00,9.92426,25.108271,0.000433,24.991195,-1.6257,0.201,9.92722,9.92722
2045.00,9.92469,25.108356,0.000434,24.991294,-1.6258,0.201,9.92715,9.92715
2046.00,9.92499,25.108358,0.000428,24.991317,-1.6260,0.202,9.92732,9.92732
2047.00,9.92521,25.108338,0.000429,24.991265,-1.6263,0.202,9.92731,9.92731
2048.00,9.92536,25.108377,0.000429,24.991241,-1.6266,0.202,9.92741,9.92741
2049.00,9.92574,25.108390,0.000430,24.991196,-1.6269,0.202,9.92799,9.92799
2050.00,9.92634,25.108437,0.000436,24.991198,-1.6271,0.202,9.92935,9.92935
2051.00,9.92683,25.108449,0.000439,24.991152,-1.6272,0.202,9.93014,9.93014
2052.00,9.92722,25.108398,0.000437,24.991129,-1.6275,0.202,9.93079,9.93079
2053.00,9.92756,25.108432,0.000441,24.991161,-1.6276,0.202,9.93064,9.93064
2054.00,9.92771,25.108458,0.000438,24.991158,-1.6276,0.202,9.93003,9.93003
2055.00,9.92792,25.108525,0.000434,24.991162,-1.6280,0.202,9.92900,9.92900
2056.00,9.92821,25.108504,0.000436,24.991109,-1.6283,0.202,9.92880,9.92880
2057.00,9.92841,25.108584,0.000441,24.991167,-1.6286,0.202,9.92872,9.92872
2058.00,9.92856,25.108569,0.000437,24.991181,-1.6289,0.202,9.92920,9.92920
2059.00,9.92878,25.108637,0.000439,24.991205,-1.6293,0.202,9.92992,9.92992
2060.00,9.92896,25.108593,0.000437,24.991145,-1.6296,0.202,9.92991,9.92991
2061.00,9.92919,25.108618,0.000438,24.991127,-1.6301,0.202,9.92975,9.92975
2062.00,9.92936,25.108665,0.000435,24.991070,-1.6306,0.202,9.92971,9.92971
2063.00,9.92943,25.108784,0.000435,24.991048,-1.6310,0.202,9.92972,9.92972
2064.00,9.92946,25.108916,0.000439,24.991117,-1.6314,0.202,9.92910,9.92910
2065.00,9.92938,25.108992,0.000440,24.991149,-1.6316,0.202,9.92927,9.92927
2066.00,9.92939,25.109087,0.000440,24.991226,-1.6317,0.203,9.92875,9.92875
2067.00,9.92932,25.109092,0.000438,24.991193,-1.6318,0.203,9.92803,9.92803
2068.00,9.92925,25.109030,0.000436,24.991137,-1.6320,0.203,9.92739,9.92739
2069.00,9.92929,25.108961,0.000437,24.991068,-1.6321,0.203,9.92795,9.92795
2070.00,9.92910,25.109038,0.000436,24.991069,-1.6322,0.203,9.92748,9.92748
2071.00,9.92877,25.109043,0.000433,24.991018,-1.6322,0.203,9.92755,9.92755
2072.00,9.92872,25.109118,0.000433,24.991090,-1.6322,0.203,9.92844,9.92844
2073.00,9.92877,25.109212,0.000435,24.991156,-1.6322,0.203,9.92909,9.92909
2074.00,9.92884,25.109207,0.000436,24.991171,-1.6325,0.203,9.92825,9.92825
2075.00,9.92875,25.109080,0.000438,24.991164,-1.6328,0.203,9.92817,9.92817
2076.00,9.92860,25.109082,0.000441,24.991172,-1.6331,0.203,9.92786,9.92786
2077.00,9.92842,25.109075,0.000446,24.991178,-1.6333,0.203,9.92732,9.92732
2078.00,9.92837,25.109062,0.000444,24.991133,-1.6336,0.203,9.92738,9.92738
2079.00,9.92838,25.109154,0.000437,24.991091,-1.6340,0.203,9.92795,9.92795
2080.00,9.92828,25.109403,0.000437,24.991174,-1.6343,0.203,9.92816,9.92816
2081.00,9.92828,25.109497,0.000439,24.991215,-1.6347,0.203,9.92898,9.92898
2082.00,9.92832,25.109524,0.000435,24.991189,-1.6353,0.203,9.92962,9.92962
2083.00,9.92842,25.109601,0.000436,24.991231,-1.6356,0.204,9.93008,9.93008
2084.00,9.92854,25.109627,0.000441,24.991216,-1.6360,0.203,9.93025,9.93025
2085.00,9.92865,25.109512,0.000440,24.991137,-1.6363,0.203,9.93103,9.93103
2086.00,9.92883,25.109541,0.000438,24.991153,-1.6367,0.203,9.93144,9.93144
2087.00,9.92905,25.109620,0.000439,24.991221,-1.6369,0.203,9.93122,9.93122
2088.00,9.92919,25.109581,0.000438,24.991166,-1.6374,0.203,9.93023,9.93023
2089.00,9.92916,25.109571,0.000439,24.991156,-1.6377,0.203,9.93003,9.93003
2090.00,9.92912,25.109673,0.000437,24.991193,-1.6379,0.204,9.92924,9.92924
2091.00,9.92918,25.109669,0.000434,24.991163,-1.6383,0.204,9.92849,9.92849
2092.00,9.92923,25.109629,0.000430,24.991094,-1.6388,0.204,9.92898,9.92898
2093.00,9.92926,25.109629,0.000425,24.991069,-1.6392,0.204,9.92918,9.92918
2094.00,9.92926,25.109694,0.000424,24.991101,-1.6396,0.204,9.92903,9.92903
2095.00,9.92943,25.109655,0.000423,24.991059,-1.6399,0.204,9.92997,9.92997
2096.00,9.92974,25.109612,0.000421,24.991037,-1.6399,0.205,9.92997,9.92997
2097.00,9.92987,25.109644,0.000422,24.991046,-1.6399,0.205,9.92946,9.92946
2098.00,9.92983,25.109760,0.000430,24.991094,-1.6398,0.205,9.92998,9.92998
2099.00,9.92985,25.109756,0.000429,24.991059,-1.6397,0.205,9.93003,9.93003
2100.00,9.92985,25.109790,0.000428,24.990971,-1.6399,0.205,9.92904,9.92904
2101.00,9.92972,25.109968,0.000432,24.991032,-1.6403,0.205,9.92848,9.92848
2102.00,9.92948,25.110060,0.000435,24.991098,-1.6407,0.205,9.92799,9.92799
2103.00,9.92934,25.110081,0.000433,24.991152,-1.6411,0.205,9.92771,9.92771
2104.00,9.92925,25.110111,0.000436,24.991156,-1.6415,0.205,9.92776,9.92776
2105.00,9.92915,25.110182,0.000438,24.991214,-1.6418,0.205,9.92792,9.92792
2106.00,9.92894,25.110192,0.000435,24.991164,-1.6420,0.205,9.92841,9.92841
2107.00,9.92886,25.110256,0.000431,24.991102,-1.6421,0.205,9.92898,9.92898
2108.00,9.92887,25.110238,0.000428,24.990958,-1.6422,0.205,9.92865,9.92865
2109.00,9.92886,25.110307,0.000427,24.991008,-1.6424,0.205,9.92807,9.92807
2110.00,9.92875,25.110306,0.000430,24.991015,-1.6426,0.205,9.92743,9.92743
2111.00,9.92853,25.110389,0.000435,24.991115,-1.6430,0.205,9.92700,9.92700
2112.00,9.92833,25.110422,0.000436,24.991165,-1.6433,0.205,9.92617,9.92617
2113.00,9.92806,25.110477,0.000437,24.991247,-1.6435,0.205,9.92566,9.92566
2114.00,9.92786,25.110478,0.000433,24.991187,-1.6437,0.205,9.92525,9.92525
2115.00,9.92765,25.110578,0.000434,24.991226,-1.6441,0.205,9.92543,9.92543
2116.00,9.92748,25.110540,0.000430,24.991130,-1.6444,0.206,9.92606,9.92606
2117.00,9.92751,25.110582,0.000431,24.991138,-1.6448,0.206,9.92687,9.92687
2118.00,9.92744,25.110661,0.000431,24.991157,-1.6453,0.206,9.92783,9.92783
2119.00,9.92741,25.110776,0.000433,24.991260,-1.6456,0.206,9.92860,9.92860
2120.00,9.92734,25.110760,0.000427,24.991269,-1.6458,0.206,9.92825,9.92825
2121.00,9.92715,25.110850,0.000429,24.991344,-1.6459,0.206,9.92703,9.92703
2122.00,9.92704,25.110862,0.000431,24.991285,-1.6459,0.206,9.92566,9.92566
2123.00,9.92680,25.110882,0.000433,24.991267,-1.6459,0.206,9.92493,9.92493
2124.00,9.92661,25.110848,0.000432,24.991183,-1.6460,0.206,9.92462,9.92462
2125.00,9.92635,25.110962,0.000436,24.991215,-1.6460,0.206,9.92511,9.92511
2126.00,9.92615,25.110936,0.000434,24.991114,-1.6462,0.206,9.92646,9.92646
2127.00,9.92626,25.110967,0.000432,24.991139,-1.6466,0.206,9.92746,9.92746
2128.00,9.92636,25.111002,0.000432,24.991188,-1.6471,0.206,9.92747,9.92747
2129.00,9.92644,25.110941,0.000433,24.991190,-1.6475,0.206,9.92754,9.92754
2130.00,9.92662,25.110850,0.000429,24.991087,-1.6479,0.207,9.92644,9.92644
2131.00,9.92658,25.110899,0.000430,24.991122,-1.6482,0.207,9.92482,9.92482
2132.00,9.92617,25.110964,0.000428,24.991156,-1.6485,0.207,9.92439,9.92439
2133.00,9.92616,25.111000,0.000429,24.991112,-1.6487,0.207,9.92413,9.92413
2134.00,9.92627,25.111144,0.000434,24.991131,-1.6489,0.207,9.92386,9.92386
2135.00,9.92616,25.111249,0.000437,24.991206,-1.6491,0.207,9.92482,9.92482
2136.00,9.92607,25.111182,0.000436,24.991145,-1.6493,0.207,9.92612,9.92612
2137.00,9.92567,25.111138,0.000438,24.991098,-1.6493,0.207,9.92615,9.92615
2138.00,9.92552,25.111174,0.000437,24.991111,-1.6493,0.207,9.92681,9.92681
2139.00,9.92581,25.111193,0.000434,24.991090,-1.6495,0.207,9.92744,9.92744
2140.00,9.92599,25.111203,0.000431,24.991019,-1.6497,0.207,9.92766,9.92766
2141.00,9.92621,25.111304,0.000432,24.991052,-1.6499,0.207,9.92714,9.92714
2142.00,9.92631,25.111365,0.000433,24.991006,-1.6503,0.207,9.92734,9.92734
2143.00,9.92634,25.111363,0.000431,24.990990,-1.6507,0.207,9.92675,9.92675
2144.00,9.92616,25.111412,0.000431,24.991054,-1.6510,0.207,9.92558,9.92558
2145.00,9.92601,25.111458,0.000432,24.991136,-1.6514,0.207,9.92450,9.92450
2146.00,9.92566,25.111537,0.000434,24.991204,-1.6519,0.207,9.92390,9.92390
2147.00,9.92538,25.111565,0.000432,24.991232,-1.6523,0.207,9.92319,9.92319
2148.00,9.92523,25.111683,0.000432,24.991221,-1.6525,0.207,9.92298,9.92298
2149.00,9.92510,25.111806,0.000436,24.991264,-1.6528,0.207,9.92332,9.92332
2150.00,9.92519,25.111928,0.000438,24.991290,-1.6528,0.207,9.92457,9.92457
2151.00,9.92547,25.112016,0.000437,24.991300,-1.6530,0.207,9.92509,9.92509
2152.00,9.92562,25.112111,0.000438,24.991341,-1.6533,0.208,9.92631,9.92631
2153.00,9.92568,25.112072,0.000438,24.991336,-1.6540,0.208,9.92664,9.92664
2154.00,9.92567,25.112097,0.000438,24.991333,-1.6545,0.208,9.92491,9.92491
2155.00,9.92546,25.112036,0.000438,24.991268,-1.6550,0.208,9.92186,9.92186
2156.00,9.92507,25.111984,0.000434,24.991226,-1.6555,0.208,9.91856,9.91856
2157.00,9.92474,25.111984,0.000436,24.991181,-1.6558,0.208,9.91294,9.91294
2158.00,9.92463,25.112029,0.000433,24.991161,-1.6559,0.208,9.90741,9.90741
2159.00,9.92528,25.112011,0.000427,24.991110,-1.6560,0.208,9.90386,9.90386
2160.00,9.92616,25.111992,0.000421,24.991082,-1.6560,0.208,9.89974,9.89974
2161.00,9.92712,25.111995,0.000424,24.991061,-1.6560,0.208,9.89680,9.89680
@15,2.0001,4.0, 2160.09 
2162.00,9.92931,25.112066,0.000425,24.991121,-1.6557,0.208,9.89585,9.89585
2163.00,9.92538,25.112156,0.000431,24.991183,-1.6556,0.208,9.89546,9.89546
2164.00,9.91568,25.112203,0.000433,24.991152,-1.6556,0.208,9.89607,9.89607
2165.00,9.91292,25.112329,0.000437,24.991214,-1.6558,0.208,9.89853,9.89853
2166.00,9.90886,25.112448,0.000438,24.991265,-1.6561,0.208,9.90114,9.90114
2167.00,9.90147,25.112425,0.000435,24.991181,-1.6567,0.208,9.90349,9.90349
2168.00,9.89899,25.112435,0.000428,24.991180,-1.6573,0.208,9.90653,9.90653
2169.00,9.89701,25.112463,0.000429,24.991209,-1.6577,0.209,9.90866,9.90866
2170.00,9.89693,25.112500,0.000432,24.991199,-1.6580,0.209,9.91017,9.91017
2171.00,9.89825,25.112443,0.000427,24.991157,-1.6583,0.209,9.91163,9.91163
2172.00,9.89976,25.112466,0.000431,24.991196,-1.6585,0.209,9.91280,9.91280
2173.00,9.90002,25.112525,0.000432,24.991201,-1.6587,0.209,9.91367,9.91367
2174.00,9.90128,25.112594,0.000434,24.991237,-1.6589,0.209,9.91450,9.91450
2175.00,9.90361,25.112591,0.000433,24.991217,-1.6592,0.209,9.91518,9.91518
2176.00,9.90543,25.112742,0.000438,24.991222,-1.6596,0.209,9.91588,9.91588
2177.00,9.90703,25.112777,0.000434,24.991167,-1.6598,0.209,9.91651,9.91651
2178.00,9.90829,25.112806,0.000438,24.991197,-1.6600,0.209,9.91633,9.91633
2179.00,9.90941,25.112831,0.000438,24.991161,-1.6604,0.209,9.91580,9.91580
2180.00,9.91011,25.112934,0.000434,24.991185,-1.6605,0.209,9.91579,9.91579
2181.00,9.91076,25.112866,0.000431,24.991176,-1.6607,0.209,9.91534,9.91534
2182.00,9.91142,25.112875,0.000431,24.991251,-1.6609,0.209,9.91469,9.91469
2183.00,9.91235,25.112827,0.000431,24.991207,-1.6610,0.209,9.91499,9.91499
2184.00,9.91329,25.112874,0.000431,24.991234,-1.6612,0.209,9.91583,9.91583
2185.00,9.91400,25.112797,0.000429,24.991170,-1.6614,0.209,9.91594,9.91594
2186.00,9.91453,25.112867,0.000426,24.991134,-1.6617,0.210,9.91615,9.91615
2187.00,9.91508,25.112970,0.000427,24.991072,-1.6620,0.210,9.91732,9.91732
2188.00,9.91557,25.112980,0.000428,24.991042,-1.6625,0.210,9.91880,9.91880
2189.00,9.91624,25.112935,0.000429,24.991072,-1.6630,0.210,9.92012,9.92012
2190.00,9.91680,25.112977,0.000431,24.991121,-1.6634,0.210,9.92097,9.92097
2191.00,9.91703,25.112990,0.000435,24.991205,-1.6635,0.210,9.92088,9.92088
2192.00,9.91714,25.113004,0.000437,24.991340,-1.6635,0.210,9.92046,9.92046
2193.00,9.91732,25.113070,0.000432,24.991373,-1.6636,0.210,9.91978,9.91978
2194.00,9.91749,25.113081,0.000430,24.991358,-1.6637,0.210,9.91935,9.91935
2195.00,9.91753,25.113075,0.000430,24.991350,-1.6641,0.210,9.92021,9.92021
2196.00,9.91805,25.113096,0.000428,24.991361,-1.6645,0.210,9.92147,9.92147
2197.00,9.91851,25.113045,0.000427,24.991248,-1.6649,0.210,9.92259,9.92259
2198.00,9.91895,25.113098,0.000431,24.991211,-1.6653,0.210,9.92367,9.92367
2199.00,9.91964,25.113183,0.000431,24.991185,-1.6656,0.210,9.92500,9.92500
2200.00,9.92015,25.113322,0.000431,24.991181,-1.6657,0.211,9.92520,9.92520
2201.00,9.92082,25.113453,0.000432,24.991201,-1.6660,0.211,9.92548,9.92548
2202.00,9.92151,25.113577,0.000437,24.991241,-1.6660,0.211,9.92567,9.92567
2203.00,9.92221,25.113702,0.000435,24.991283,-1.6661,0.211,9.92532,9.92532
2204.00,9.92260,25.113753,0.000436,24.991248,-1.6661,0.211,9.92411,9.92411
2205.00,9.92275,25.113787,0.000438,24.991238,-1.6662,0.211,9.92321,9.92321
2206.00,9.92267,25.113891,0.000440,24.991256,-1.6665,0.211,9.92242,9.92242
2207.00,9.92271,25.113944,0.000440,24.991203,-1.6670,0.211,9.92195,9.92195
2208.00,9.92260,25.113931,0.000440,24.991161,-1.6675,0.211,9.92157,9.92157
2209.00,9.92255,25.113920,0.000437,24.991139,-1.6680,0.211,9.92200,9.92200
2210.00,9.92252,25.113984,0.000438,24.991208,-1.6684,0.211,9.92138,9.92138
2211.00,9.92257,25.113862,0.000435,24.991107,-1.6684,0.211,9.92137,9.92137
2212.00,9.92283,25.113862,0.000429,24.991126,-1.6685,0.211,9.92181,9.92181
2213.00,9.92310,25.113906,0.000430,24.991181,-1.6686,0.211,9.92214,9.92214
2214.00,9.92322,25.113932,0.000432,24.991189,-1.6687,0.211,9.92183,9.92183
2215.00,9.92325,25.113898,0.000432,24.991086,-1.6689,0.211,9.92339,9.92339
2216.00,9.92327,25.113915,0.000433,24.991057,-1.6692,0.211,9.92407,9.92407
2217.00,9.92329,25.113993,0.000434,24.991084,-1.6694,0.211,9.92332,9.92332
2218.00,9.92292,25.114022,0.000435,24.991077,-1.6697,0.211,9.92330,9.92330
2219.00,9.92275,25.114107,0.000434,24.991085,-1.6699,0.211,9.92288,9.92288
2220.00,9.92255,25.114162,0.000435,24.991113,-1.6702,0.211,9.92153,9.92153
2221.00,9.92234,25.114209,0.000435,24.991137,-1.6705,0.211,9.92089,9.92089
2222.00,9.92209,25.114209,0.000434,24.991079,-1.6706,0.211,9.92119,9.92119
2223.00,9.92194,25.114226,0.000433,24.991070,-1.6706,0.211,9.92061,9.92061
2224.00,9.92181,25.114380,0.000433,24.991173,-1.6705,0.211,9.92022,9.92022
2225.00,9.92164,25.114485,0.000432,24.991247,-1.6707,0.212,9.91994,9.91994
2226.00,9.92144,25.114580,0.000430,24.991238,-1.6709,0.212,9.91912,9.91912
2227.00,9.92123,25.114789,0.000433,24.991402,-1.6711,0.212,9.91823,9.91823
2228.00,9.92103,25.114829,0.000430,24.991365,-1.6714,0.212,9.91757,9.91757
2229.00,9.92070,25.114755,0.000430,24.991224,-1.6719,0.212,9.91698,9.91698
2230.00,9.92075,25.114782,0.000428,24.991163,-1.6721,0.212,9.91720,9.91720
2231.00,9.92055,25.114844,0.000427,24.991184,-1.6722,0.212,9.91821,9.91821
2232.00,9.92052,25.114656,0.000423,24.991007,-1.6725,0.212,9.91913,9.91913
2233.00,9.92022,25.114807,0.000423,24.991148,-1.6728,0.213,9.92002,9.92002
2234.00,9.91985,25.114886,0.000426,24.991239,-1.6731,0.213,9.92110,9.92110
2235.00,9.91993,25.114910,0.000428,24.991282,-1.6735,0.213,9.92209,9.92209
2236.00,9.92020,25.114973,0.000434,24.991343,-1.6739,0.212,9.92280,9.92280
2237.00,9.92033,25.115061,0.000436,24.991357,-1.6742,0.212,9.92296,9.92296
2238.00,9.92021,25.115065,0.000440,24.991346,-1.6745,0.212,9.92281,9.92281
2239.00,9.92021,25.115085,0.000442,24.991327,-1.6748,0.212,9.92316,9.92316
2240.00,9.92008,25.114977,0.000440,24.991233,-1.6748,0.212,9.92279,9.92279
2241.00,9.92015,25.114897,0.000437,24.991155,-1.6750,0.212,9.92187,9.92187
2242.00,9.92040,25.114950,0.000437,24.991262,-1.6751,0.212,9.92113,9.92113
2243.00,9.92042,25.114915,0.000431,24.991150,-1.6752,0.213,9.92078,9.92078
2244.00,9.92028,25.114944,0.000426,24.991193,-1.6753,0.213,9.91959,9.91959
2245.00,9.92017,25.115008,0.000430,24.991219,-1.6755,0.213,9.91817,9.91817
2246.00,9.92023,25.115059,0.000432,24.991196,-1.6758,0.213,9.91721,9.91721
2247.00,9.92008,25.115133,0.000432,24.991148,-1.6760,0.213,9.91738,9.91738
2248.00,9.92017,25.115121,0.000431,24.991109,-1.6763,0.213,9.91719,9.91719
2249.00,9.92028,25.115096,0.000430,24.991023,-1.6765,0.213,9.91776,9.91776
2250.00,9.92048,25.115182,0.000429,24.991028,-1.6766,0.213,9.91900,9.91900
2251.00,9.92057,25.115225,0.000429,24.991078,-1.6768,0.213,9.92029,9.92029
2252.00,9.92042,25.115225,0.000427,24.991111,-1.6771,0.213,9.91950,9.91950
2253.00,9.92016,25.115296,0.000427,24.991189,-1.6774,0.213,9.91967,9.91967
2254.00,9.91998,25.115382,0.000431,24.991231,-1.6780,0.213,9.91922,9.91922
2255.00,9.91954,25.115507,0.000431,24.991282,-1.6785,0.214,9.91869,9.91869
2256.00,9.91931,25.115573,0.000426,24.991257,-1.6787,0.214,9.91803,9.91803
2257.00,9.91911,25.115602,0.000426,24.991233,-1.6790,0.214,9.91866,9.91866
2258.00,9.91906,25.115630,0.000427,24.991183,-1.6791,0.214,9.91811,9.91811
2259.00,9.91877,25.115617,0.000426,24.991158,-1.6791,0.214,9.91791,9.91791
2260.00,9.91847,25.115604,0.000426,24.991134,-1.6791,0.214,9.91747,9.91747
2261.00,9.91828,25.115665,0.000429,24.991179,-1.6791,0.214,9.91750,9.91750
2262.00,9.91827,25.115734,0.000429,24.991186,-1.6790,0.214,9.91754,9.91754
2263.00,9.91831,25.115816,0.000430,24.991200,-1.6790,0.214,9.91837,9.91837
2264.00,9.91838,25.115929,0.000430,24.991278,-1.6791,0.214,9.91863,9.91863
2265.00,9.91859,25.115984,0.000430,24.991297,-1.6794,0.214,9.91923,9.91923
2266.00,9.91869,25.115983,0.000432,24.991281,-1.6797,0.214,9.91929,9.91929
2267.00,9.91871,25.116011,0.000438,24.991231,-1.6801,0.214,9.91945,9.91945
2268.00,9.91878,25.116081,0.000440,24.991252,-1.6806,0.214,9.91895,9.91895
2269.00,9.91868,25.116051,0.000436,24.991129,-1.6809,0.214,9.91909,9.91909
2270.00,9.91847,25.116059,0.000430,24.991093,-1.6812,0.214,9.91865,9.91865
2271.00,9.91834,25.116126,0.000428,24.991103,-1.6815,0.214,9.91820,9.91820
2272.00,9.91837,25.116145,0.000422,24.991144,-1.6819,0.215,9.91805,9.91805
2273.00,9.91834,25.116037,0.000419,24.991077,-1.6822,0.215,9.91865,9.91865
2274.00,9.91855,25.116004,0.000420,24.991129,-1.6824,0.215,9.91881,9.91881
2275.00,9.91859,25.115977,0.000421,24.991115,-1.6826,0.215,9.91883,9.91883
2276.00,9.91847,25.115909,0.000420,24.991086,-1.6829,0.215,9.91866,9.91866
2277.00,9.91826,25.115889,0.000424,24.991028,-1.6831,0.215,9.91730,9.91730
2278.00,9.91803,25.115938,0.000427,24.991073,-1.6832,0.215,9.91643,9.91643
2279.00,9.91816,25.116099,0.000431,24.991174,-1.6835,0.215,9.91618,9.91618
2280.00,9.91825,25.116185,0.000434,24.991255,-1.6836,0.215,9.91673,9.91673
2281.00,9.91833,25.116261,0.000432,24.991269,-1.6834,0.215,9.91682,9.91682
2282.00,9.91816,25.116275,0.000430,24.991291,-1.6834,0.215,9.91732,9.91732
2283.00,9.91791,25.116266,0.000423,24.991242,-1.6837,0.215,9.91783,9.91783
2284.00,9.91780,25.116340,0.000425,24.991253,-1.6840,0.215,9.91751,9.91751
2285.00,9.91756,25.116495,0.000428,24.991325,-1.6844,0.215,9.91669,9.91669
2286.00,9.91762,25.116639,0.000432,24.991384,-1.6850,0.215,9.91676,9.91676
2287.00,9.91746,25.116710,0.000435,24.991370,-1.6854,0.215,9.91677,9.91677
2288.00,9.91736,25.116784,0.000439,24.991345,-1.6856,0.215,9.91675,9.91675
2289.00,9.91736,25.116754,0.000436,24.991278,-1.6858,0.215,9.91806,9.91806
2290.00,9.91755,25.116672,0.000432,24.991162,-1.6859,0.215,9.91928,9.91928
2291.00,9.91795,25.116656,0.000426,24.991131,-1.6862,0.215,9.91965,9.91965
2292.00,9.91791,25.116699,0.000423,24.991173,-1.6866,0.216,9.91993,9.91993
2293.00,9.91770,25.116865,0.000426,24.991297,-1.6870,0.216,9.91926,9.91926
2294.00,9.91748,25.116839,0.000423,24.991171,-1.6873,0.216,9.91785,9.91785
2295.00,9.91753,25.116870,0.000421,24.991156,-1.6876,0.216,9.91714,9.91714
2296.00,9.91786,25.116913,0.000426,24.991106,-1.6876,0.216,9.91769,9.91769
2297.00,9.91780,25.116989,0.000426,24.991093,-1.6875,0.216,9.91831,9.91831
2298.00,9.91780,25.116957,0.000426,24.991044,-1.6875,0.216,9.91933,9.91933
2299.00,9.91801,25.117142,0.000433,24.991244,-1.6878,0.216,9.91980,9.91980
2300.00,9.91824,25.117186,0.000432,24.991254,-1.6881,0.216,9.91970,9.91970
2301.00,9.91837,25.117376,0.000435,24.991410,-1.6884,0.216,9.91881,9.91881
2302.00,9.91860,25.117451,0.000432,24.991407,-1.6888,0.216,9.91821,9.91821
2303.00,9.91843,25.117520,0.000429,24.991412,-1.6893,0.216,9.91793,9.91793
2304.00,9.91848,25.117473,0.000426,24.991251,-1.6896,0.216,9.91710,9.91710
2305.00,9.91877,25.117567,0.000430,24.991270,-1.6899,0.216,9.91499,9.91499
2306.00,9.91846,25.117477,0.000425,24.991158,-1.6902,0.216,9.91163,9.91163
2307.00,9.91816,25.117466,0.000428,24.991178,-1.6905,0.216,9.90702,9.90702
2308.00,9.91854,25.117498,0.000431,24.991158,-1.6907,0.216,9.90076,9.90076
2309.00,9.91880,25.117576,0.000433,24.991275,-1.6907,0.216,9.89575,9.89575
2310.00,9.91815,25.117518,0.000431,24.991219,-1.6907,0.216,9.89163,9.89163
2311.00,9.91710,25.117582,0.000431,24.991241,-1.6907,0.217,9.88940,9.88940
@16,2.0001,4.0, 2310.024 
2312.00,9.91754,25.117639,0.000433,24.991250,-1.6907,0.217,9.88819,9.88819
2313.00,9.91859,25.117636,0.000432,24.991257,-1.6907,0.217,9.88918,9.88918
2314.00,9.91407,25.117550,0.000426,24.991096,-1.6909,0.217,9.89107,9.89107
2315.00,9.90714,25.117659,0.000423,24.991118,-1.6911,0.217,9.89476,9.89476
2316.00,9.90017,25.117601,0.000424,24.991043,-1.6913,0.217,9.89830,9.89830
2317.00,9.89360,25.117663,0.000421,24.991043,-1.6915,0.217,9.90179,9.90179
2318.00,9.88996,25.117706,0.000421,24.991068,-1.6917,0.217,9.90426,9.90426
2319.00,9.88895,25.117850,0.000427,24.991224,-1.6918,0.217,9.90623,9.90623
2320.00,9.88900,25.117810,0.000430,24.991200,-1.6920,0.217,9.90728,9.90728
2321.00,9.88894,25.117939,0.000431,24.991282,-1.6922,0.217,9.90756,9.90756
2322.00,9.88974,25.117911,0.000433,24.991219,-1.6925,0.217,9.90848,9.90848
2323.00,9.89306,25.117992,0.000432,24.991196,-1.6929,0.217,9.91029,9.91029
2324.00,9.89857,25.118053,0.000430,24.991171,-1.6932,0.218,9.91172,9.91172
2325.00,9.90415,25.118127,0.000429,24.991220,-1.6936,0.218,9.91204,9.91204
2326.00,9.90506,25.118132,0.000430,24.991164,-1.6940,0.218,9.91274,9.91274
2327.00,9.90604,25.118213,0.000433,24.991195,-1.6944,0.218,9.91316,9.91316
2328.00,9.90684,25.118244,0.000434,24.991186,-1.6946,0.218,9.91285,9.91285
2329.00,9.90821,25.118212,0.000434,24.991135,-1.6948,0.218,9.91232,9.91232
2330.00,9.90898,25.118269,0.000436,24.991089,-1.6950,0.218,9.91245,9.91245
2331.00,9.90945,25.118313,0.000435,24.991090,-1.6952,0.218,9.91299,9.91299
2332.00,9.91024,25.118384,0.000436,24.991132,-1.6955,0.218,9.91361,9.91361
2333.00,9.91069,25.118399,0.000438,24.991139,-1.6958,0.218,9.91417,9.91417
2334.00,9.91107,25.118463,0.000439,24.991166,-1.6963,0.218,9.91457,9.91457
2335.00,9.91157,25.118585,0.000440,24.991233,-1.6965,0.218,9.91452,9.91452
2336.00,9.91181,25.118587,0.000439,24.991191,-1.6968,0.218,9.91463,9.91463
2337.00,9.91220,25.118519,0.000440,24.991115,-1.6971,0.218,9.91447,9.91447
2338.00,9.91262,25.118563,0.000443,24.991083,-1.6973,0.218,9.91396,9.91396
2339.00,9.91293,25.118661,0.000442,24.991068,-1.6975,0.218,9.91351,9.91351
2340.00,9.91307,25.118648,0.000440,24.991020,-1.6978,0.218,9.91342,9.91342
2341.00,9.91340,25.118664,0.000437,24.991040,-1.6981,0.218,9.91345,9.91345
2342.00,9.91358,25.118699,0.000432,24.991003,-1.6983,0.218,9.91314,9.91314
2343.00,9.91352,25.118715,0.000428,24.991052,-1.6984,0.219,9.91331,9.91331
2344.00,9.91352,25.118683,0.000427,24.991049,-1.6987,0.219,9.91356,9.91356
2345.00,9.91345,25.118689,0.000425,24.991045,-1.6988,0.219,9.91356,9.91356
2346.00,9.91350,25.118768,0.000428,24.991108,-1.6990,0.219,9.91321,9.91321
2347.00,9.91369,25.118907,0.000434,24.991257,-1.6993,0.219,9.91383,9.91383
2348.00,9.91368,25.118982,0.000437,24.991339,-1.6994,0.219,9.91285,9.91285
2349.00,9.91352,25.118961,0.000438,24.991339,-1.6996,0.219,9.91252,9.91252
2350.00,9.91355,25.118983,0.000443,24.991316,-1.6999,0.219,9.91299,9.91299
2351.00,9.91372,25.119001,0.000442,24.991259,-1.7002,0.219,9.91363,9.91363
2352.00,9.91378,25.118973,0.000440,24.991207,-1.7004,0.219,9.91373,9.91373
2353.00,9.91375,25.118897,0.000436,24.991059,-1.7008,0.219,9.91467,9.91467
2354.00,9.91374,25.118991,0.000434,24.991089,-1.7011,0.219,9.91536,9.91536
2355.00,9.91385,25.119057,0.000430,24.991175,-1.7013,0.219,9.91597,9.91597
2356.00,9.91403,25.119011,0.000432,24.991149,-1.7017,0.219,9.91572,9.91572
2357.00,9.91399,25.119040,0.000432,24.991105,-1.7021,0.219,9.91513,9.91513
2358.00,9.91409,25.119198,0.000433,24.991157,-1.7025,0.219,9.91527,9.91527
2359.00,9.91422,25.119279,0.000431,24.991155,-1.7029,0.219,9.91544,9.91544
2360.00,9.91428,25.119333,0.000433,24.991143,-1.7032,0.219,9.91513,9.91513
2361.00,9.91435,25.119436,0.000430,24.991157,-1.7030,0.220,9.91547,9.91547
2362.00,9.91455,25.119554,0.000428,24.991224,-1.7031,0.220,9.91610,9.91610
2363.00,9.91484,25.119541,0.000427,24.991246,-1.7034,0.220,9.91703,9.91703
2364.00,9.91493,25.119461,0.000428,24.991208,-1.7037,0.220,9.91645,9.91645
2365.00,9.91509,25.119420,0.000428,24.991154,-1.7041,0.220,9.91622,9.91622
2366.00,9.91516,25.119515,0.000429,24.991281,-1.7049,0.220,9.91597,9.91597
2367.00,9.91517,25.119395,0.000432,24.991155,-1.7053,0.220,9.91602,9.91602
2368.00,9.91540,25.119421,0.000435,24.991121,-1.7057,0.220,9.91533,9.91533
2369.00,9.91564,25.119558,0.000436,24.991184,-1.7060,0.220,9.91526,9.91526
2370.00,9.91573,25.119567,0.000436,24.991187,-1.7063,0.220,9.91561,9.91561
2371.00,9.91565,25.119570,0.000437,24.991118,-1.7064,0.220,9.91503,9.91503
2372.00,9.91561,25.119734,0.000437,24.991232,-1.7067,0.220,9.91392,9.91392
2373.00,9.91531,25.119793,0.000434,24.991272,-1.7069,0.220,9.91327,9.91327
2374.00,9.91521,25.119843,0.000436,24.991264,-1.7071,0.220,9.91352,9.91352
2375.00,9.91512,25.119908,0.000439,24.991290,-1.7073,0.220,9.91314,9.91314
2376.00,9.91505,25.119914,0.000438,24.991292,-1.7077,0.220,9.91400,9.91400
2377.00,9.91517,25.119925,0.000435,24.991295,-1.7080,0.220,9.91509,9.91509
2378.00,9.91532,25.119947,0.000433,24.991283,-1.7083,0.220,9.91572,9.91572
2379.00,9.91535,25.119911,0.000430,24.991184,-1.7085,0.221,9.91623,9.91623
2380.00,9.91533,25.119967,0.000426,24.991177,-1.7088,0.221,9.91601,9.91601
2381.00,9.91516,25.119953,0.000426,24.991104,-1.7089,0.221,9.91537,9.91537
2382.00,9.91494,25.120016,0.000431,24.991136,-1.7090,0.221,9.91468,9.91468
2383.00,9.91469,25.120079,0.000435,24.991117,-1.7090,0.221,9.91425,9.91425
2384.00,9.91469,25.120229,0.000437,24.991207,-1.7090,0.221,9.91382,9.91382
2385.00,9.91473,25.120343,0.000439,24.991190,-1.7091,0.221,9.91406,9.91406
2386.00,9.91470,25.120495,0.000439,24.991226,-1.7093,0.221,9.91428,9.91428
2387.00,9.91472,25.120550,0.000432,24.991205,-1.7095,0.221,9.91535,9.91535
2388.00,9.91474,25.120559,0.000432,24.991205,-1.7099,0.221,9.91556,9.91556
2389.00,9.91468,25.120565,0.000432,24.991227,-1.7102,0.221,9.91500,9.91500
2390.00,9.91455,25.120507,0.000433,24.991252,-1.7104,0.221,9.91478,9.91478
2391.00,9.91460,25.120425,0.000431,24.991207,-1.7107,0.221,9.91538,9.91538
2392.00,9.91485,25.120365,0.000437,24.991136,-1.7108,0.221,9.91460,9.91460
2393.00,9.91495,25.120361,0.000436,24.991136,-1.7108,0.221,9.91435,9.91435
2394.00,9.91488,25.120262,0.000434,24.991076,-1.7110,0.221,9.91396,9.91396
2395.00,9.91469,25.120344,0.000436,24.991152,-1.7112,0.221,9.91384,9.91384
2396.00,9.91458,25.120416,0.000441,24.991235,-1.7114,0.221,9.91287,9.91287
2397.00,9.91437,25.120459,0.000439,24.991227,-1.7116,0.221,9.91245,9.91245
2398.00,9.91413,25.120418,0.000437,24.991094,-1.7121,0.221,9.91304,9.91304
2399.00,9.91413,25.120480,0.000438,24.991075,-1.7126,0.221,9.91373,9.91373
2400.00,9.91417,25.120466,0.000434,24.991006,-1.7129,0.221,9.91405,9.91405
2401.00,9.91424,25.120523,0.000431,24.991019,-1.7132,0.222,9.91411,9.91411
2402.00,9.91423,25.120631,0.000430,24.991142,-1.7134,0.222,9.91454,9.91454
2403.00,9.91422,25.120820,0.000432,24.991288,-1.7135,0.222,9.91475,9.91475
2404.00,9.91424,25.120869,0.000432,24.991318,-1.7133,0.222,9.91502,9.91502
2405.00,9.91444,25.120931,0.000435,24.991304,-1.7134,0.222,9.91547,9.91547
2406.00,9.91460,25.120971,0.000432,24.991264,-1.7136,0.222,9.91609,9.91609
2407.00,9.91454,25.121060,0.000434,24.991221,-1.7139,0.222,9.91609,9.91609
2408.00,9.91439,25.121087,0.000436,24.991234,-1.7143,0.222,9.91554,9.91554
2409.00,9.91455,25.121116,0.000435,24.991161,-1.7148,0.222,9.91564,9.91564
2410.00,9.91460,25.121212,0.000440,24.991207,-1.7151,0.222,9.91523,9.91523
2411.00,9.91447,25.121199,0.000442,24.991199,-1.7155,0.222,9.91499,9.91499
2412.00,9.91455,25.121106,0.000441,24.991178,-1.7157,0.222,9.91532,9.91532
2413.00,9.91464,25.121040,0.000441,24.991146,-1.7159,0.222,9.91550,9.91550
2414.00,9.91489,25.121101,0.000441,24.991256,-1.7162,0.222,9.91608,9.91608
2415.00,9.91522,25.121072,0.000437,24.991230,-1.7164,0.222,9.91633,9.91633
2416.00,9.91522,25.121175,0.000439,24.991267,-1.7165,0.222,9.91562,9.91562
2417.00,9.91515,25.121276,0.000439,24.991283,-1.7167,0.222,9.91465,9.91465
2418.00,9.91508,25.121374,0.000436,24.991268,-1.7170,0.223,9.91407,9.91407
2419.00,9.91496,25.121366,0.000432,24.991211,-1.7171,0.223,9.91334,9.91334
2420.00,9.91503,25.121463,0.000433,24.991222,-1.7173,0.223,9.91283,9.91283
2421.00,9.91491,25.121430,0.000431,24.991183,-1.7176,0.223,9.91298,9.91298
2422.00,9.91490,25.121433,0.000432,24.991182,-1.7179,0.223,9.91342,9.91342
2423.00,9.91477,25.121492,0.000433,24.991212,-1.7183,0.223,9.91385,9.91385
2424.00,9.91463,25.121587,0.000437,24.991227,-1.7186,0.223,9.91371,9.91371
2425.00,9.91449,25.121570,0.000436,24.991194,-1.7190,0.223,9.91336,9.91336
2426.00,9.91450,25.121677,0.000435,24.991232,-1.7195,0.223,9.91317,9.91317
2427.00,9.91426,25.121753,0.000434,24.991226,-1.7198,0.223,9.91287,9.91287
2428.00,9.91405,25.121796,0.000437,24.991198,-1.7200,0.223,9.91273,9.91273
2429.00,9.91398,25.121858,0.000434,24.991192,-1.7202,0.224,9.91267,9.91267
2430.00,9.91389,25.121889,0.000434,24.991211,-1.7203,0.224,9.91270,9.91270
2431.00,9.91373,25.121825,0.000437,24.991152,-1.7203,0.224,9.91300,9.91300
2432.00,9.91364,25.121793,0.000440,24.991124,-1.7201,0.223,9.91307,9.91307
2433.00,9.91344,25.121776,0.000438,24.991116,-1.7202,0.223,9.91294,9.91294
2434.00,9.91324,25.121795,0.000441,24.991131,-1.7205,0.223,9.91280,9.91280
2435.00,9.91300,25.121825,0.000437,24.991117,-1.7210,0.223,9.91267,9.91267
2436.00,9.91284,25.121932,0.000435,24.991079,-1.7214,0.224,9.91225,9.91225
2437.00,9.91292,25.121932,0.000432,24.991023,-1.7221,0.224,9.91248,9.91248
2438.00,9.91298,25.121998,0.000430,24.991072,-1.7226,0.224,9.91280,9.91280
2439.00,9.91315,25.121897,0.000426,24.990964,-1.7229,0.224,9.91339,9.91339
2440.00,9.91316,25.121957,0.000429,24.990997,-1.7229,0.224,9.91426,9.91426
2441.00,9.91327,25.121971,0.000428,24.991073,-1.7230,0.224,9.91477,9.91477
2442.00,9.91326,25.122058,0.000427,24.991160,-1.7230,0.224,9.91454,9.91454
2443.00,9.91314,25.122080,0.000426,24.991188,-1.7231,0.224,9.91389,9.91389
2444.00,9.91312,25.122190,0.000429,24.991272,-1.7232,0.224,9.91376,9.91376
2445.00,9.91321,25.122150,0.000430,24.991233,-1.7235,0.224,9.91318,9.91318
2446.00,9.91335,25.122178,0.000432,24.991241,-1.7236,0.224,9.91325,9.91325
2447.00,9.91331,25.122153,0.000431,24.991177,-1.7237,0.224,9.91299,9.91299
2448.00,9.91325,25.122115,0.000432,24.991117,-1.7238,0.224,9.91277,9.91277
2449.00,9.91304,25.122099,0.000430,24.991092,-1.7240,0.224,9.91179,9.91179
2450.00,9.91297,25.122174,0.000428,24.991116,-1.7242,0.225,9.91204,9.91204
2451.00,9.91307,25.122187,0.000428,24.991116,-1.7244,0.225,9.91194,9.91194
2452.00,9.91306,25.122227,0.000427,24.991124,-1.7248,0.225,9.91236,9.91236
2453.00,9.91307,25.122322,0.000428,24.991184,-1.7251,0.225,9.91310,9.91310
2454.00,9.91321,25.122409,0.000430,24.991212,-1.7253,0.225,9.91252,9.91252
2455.00,9.91328,25.122401,0.000430,24.991182,-1.7254,0.225,9.91065,9.91065
2456.00,9.91295,25.122468,0.000430,24.991156,-1.7255,0.225,9.90690,9.90690
2457.00,9.91270,25.122494,0.000431,24.991105,-1.7256,0.225,9.90145,9.90145
2458.00,9.91267,25.122543,0.000429,24.991033,-1.7259,0.225,9.89514,9.89514
2459.00,9.91238,25.122566,0.000426,24.991035,-1.7260,0.225,9.88953,9.88953
2460.00,9.91239,25.122561,0.000424,24.991003,-1.7263,0.226,9.88427,9.88427
2461.00,9.91332,25.122583,0.000423,24.991005,-1.7266,0.226,9.88104,9.88104
@17,2.0001,4.0, 2460.07 
2462.00,9.91371,25.122649,0.000425,24.991016,-1.7268,0.226,9.88051,9.88051
2463.00,9.91297,25.122632,0.000426,24.990974,-1.7268,0.226,9.88092,9.88092
2464.00,9.90774,25.122667,0.000430,24.990944,-1.7270,0.226,9.88316,9.88316
2465.00,9.90435,25.122805,0.000433,24.991053,-1.7274,0.226,9.88609,9.88609
2466.00,9.89446,25.122865,0.000436,24.991114,-1.7277,0.225,9.88967,9.88967
2467.00,9.88632,25.122905,0.000435,24.991188,-1.7280,0.225,9.89253,9.89253
2468.00,9.88325,25.123011,0.000434,24.991333,-1.7283,0.226,9.89515,9.89515
2469.00,9.88044,25.123083,0.000433,24.991398,-1.7286,0.226,9.89700,9.89700
2470.00,9.88084,25.123114,0.000436,24.991337,-1.7286,0.226,9.89911,9.89911
2471.00,9.88275,25.123133,0.000433,24.991261,-1.7287,0.226,9.90047,9.90047
2472.00,9.88360,25.123228,0.000431,24.991263,-1.7289,0.226,9.90110,9.90110
2473.00,9.88616,25.123164,0.000430,24.991156,-1.7291,0.226,9.90193,9.90193
2474.00,9.88926,25.123197,0.000427,24.991154,-1.7292,0.226,9.90176,9.90176
2475.00,9.89196,25.123192,0.000420,24.991161,-1.7295,0.227,9.90089,9.90089
2476.00,9.89405,25.123145,0.000421,24.991150,-1.7297,0.227,9.89972,9.89972
2477.00,9.89544,25.123114,0.000422,24.991125,-1.7297,0.226,9.89974,9.89974
2478.00,9.89614,25.123271,0.000427,24.991237,-1.7300,0.226,9.90095,9.90095
2479.00,9.89645,25.123312,0.000428,24.991270,-1.7302,0.226,9.90338,9.90338
2480.00,9.89770,25.123472,0.000432,24.991338,-1.7304,0.226,9.90461,9.90461
2481.00,9.89928,25.123526,0.000430,24.991295,-1.7306,0.227,9.90509,9.90509
2482.00,9.90026,25.123616,0.000431,24.991321,-1.7308,0.227,9.90455,9.90455
2483.00,9.90075,25.123629,0.000428,24.991297,-1.7309,0.227,9.90224,9.90224
2484.00,9.90071,25.123704,0.000431,24.991297,-1.7310,0.227,9.89865,9.89865
2485.00,9.90011,25.123695,0.000431,24.991269,-1.7311,0.227,9.89711,9.89711
2486.00,9.89968,25.123774,0.000434,24.991360,-1.7314,0.227,9.89725,9.89725
2487.00,9.90170,25.123801,0.000434,24.991379,-1.7317,0.227,9.89817,9.89817
2488.00,9.90694,25.123843,0.000439,24.991345,-1.7319,0.227,9.90137,9.90137
2489.00,9.90593,25.123776,0.000439,24.991186,-1.7322,0.227,9.90555,9.90555
2490.00,9.90469,25.123817,0.000439,24.991126,-1.7325,0.227,9.90931,9.90931
2491.00,9.90215,25.123893,0.000437,24.991138,-1.7328,0.227,9.91279,9.91279
2492.00,9.90021,25.123860,0.000435,24.991025,-1.7332,0.227,9.91543,9.91543
2493.00,9.89898,25.123850,0.000429,24.990967,-1.7335,0.227,9.91606,9.91606
2494.00,9.89736,25.123909,0.000425,24.990968,-1.7338,0.227,9.91681,9.91681
2495.00,9.89738,25.123916,0.000425,24.991033,-1.7340,0.227,9.91725,9.91725
2496.00,9.90013,25.123902,0.000423,24.990988,-1.7341,0.227,9.91802,9.91802
2497.00,9.90321,25.123996,0.000424,24.991098,-1.7342,0.228,9.91888,9.91888
2498.00,9.91162,25.124044,0.000426,24.991162,-1.7343,0.228,9.91963,9.91963
2499.00,9.91438,25.124100,0.000428,24.991276,-1.7344,0.228,9.92011,9.92011
2500.00,9.91537,25.124069,0.000428,24.991237,-1.7346,0.228,9.92128,9.92128
2501.00,9.91583,25.124142,0.000427,24.991263,-1.7348,0.228,9.92204,9.92204
2502.00,9.91672,25.124231,0.000430,24.991270,-1.7349,0.228,9.92325,9.92325
2503.00,9.91738,25.124322,0.000430,24.991279,-1.7350,0.228,9.92459,9.92459
2504.00,9.91812,25.124342,0.000429,24.991272,-1.7352,0.228,9.92613,9.92613
2505.00,9.91917,25.124456,0.000429,24.991353,-1.7352,0.228,9.92691,9.92691
2506.00,9.92011,25.124490,0.000434,24.991367,-1.7353,0.228,9.92833,9.92833
2507.00,9.92118,25.124440,0.000432,24.991301,-1.7356,0.228,9.92907,9.92907
2508.00,9.92209,25.124379,0.000432,24.991239,-1.7358,0.228,9.92983,9.92983
2509.00,9.92281,25.124397,0.000430,24.991219,-1.7360,0.229,9.92992,9.92992
2510.00,9.92380,25.124468,0.000428,24.991130,-1.7362,0.229,9.92912,9.92912
2511.00,9.92466,25.124476,0.000427,24.991045,-1.7364,0.229,9.92759,9.92759
2512.00,9.92492,25.124564,0.000431,24.991122,-1.7365,0.229,9.92722,9.92722
2513.00,9.92509,25.124575,0.000431,24.991114,-1.7367,0.229,9.92654,9.92654
2514.00,9.92578,25.124667,0.000434,24.991152,-1.7368,0.229,9.92621,9.92621
2515.00,9.92615,25.124634,0.000434,24.991118,-1.7371,0.229,9.92661,9.92661
2516.00,9.92648,25.124697,0.000433,24.991167,-1.7375,0.229,9.92752,9.92752
2517.00,9.92678,25.124701,0.000428,24.991112,-1.7380,0.229,9.92753,9.92753
2518.00,9.92744,25.124897,0.000429,24.991209,-1.7385,0.229,9.92828,9.92828
2519.00,9.92780,25.124993,0.000430,24.991267,-1.7391,0.229,9.92841,9.92841
2520.00,9.92798,25.125073,0.000431,24.991298,-1.7395,0.229,9.92837,9.92837
2521.00,9.92795,25.125124,0.000434,24.991335,-1.7399,0.229,9.92792,9.92792
2522.00,9.92794,25.125162,0.000437,24.991383,-1.7402,0.229,9.92692,9.92692
2523.00,9.92778,25.125134,0.000437,24.991389,-1.7404,0.229,9.92582,9.92582
2524.00,9.92760,25.125119,0.000440,24.991336,-1.7407,0.229,9.92579,9.92579
2525.00,9.92755,25.125104,0.000442,24.991349,-1.7410,0.229,9.92591,9.92591
2526.00,9.92722,25.125143,0.000440,24.991358,-1.7413,0.229,9.92610,9.92610
2527.00,9.92702,25.125163,0.000440,24.991342,-1.7417,0.229,9.92632,9.92632
2528.00,9.92682,25.125196,0.000439,24.991355,-1.7421,0.229,9.92725,9.92725
2529.00,9.92690,25.125213,0.000437,24.991346,-1.7424,0.229,9.92781,9.92781
2530.00,9.92721,25.125280,0.000441,24.991360,-1.7428,0.229,9.92819,9.92819
2531.00,9.92738,25.125279,0.000439,24.991360,-1.7433,0.230,9.92723,9.92723
2532.00,9.92712,25.125321,0.000438,24.991314,-1.7437,0.230,9.92751,9.92751
2533.00,9.92707,25.125396,0.000438,24.991269,-1.7441,0.230,9.92672,9.92672
2534.00,9.92707,25.125417,0.000435,24.991225,-1.7443,0.230,9.92553,9.92553
2535.00,9.92697,25.125438,0.000435,24.991214,-1.7445,0.230,9.92479,9.92479
2536.00,9.92665,25.125482,0.000438,24.991176,-1.7443,0.230,9.92532,9.92532
2537.00,9.92648,25.125553,0.000439,24.991170,-1.7444,0.230,9.92492,9.92492
2538.00,9.92626,25.125525,0.000438,24.991098,-1.7444,0.230,9.92483,9.92483
2539.00,9.92627,25.125595,0.000440,24.991148,-1.7448,0.230,9.92565,9.92565
2540.00,9.92639,25.125713,0.000439,24.991218,-1.7452,0.230,9.92583,9.92583
2541.00,9.92629,25.125677,0.000431,24.991197,-1.7458,0.230,9.92507,9.92507
2542.00,9.92623,25.125697,0.000429,24.991252,-1.7462,0.231,9.92490,9.92490
2543.00,9.92594,25.125700,0.000428,24.991245,-1.7466,0.231,9.92461,9.92461
2544.00,9.92580,25.125694,0.000426,24.991208,-1.7468,0.231,9.92402,9.92402
2545.00,9.92569,25.125617,0.000424,24.991121,-1.7470,0.231,9.92345,9.92345
2546.00,9.92548,25.125733,0.000432,24.991148,-1.7472,0.231,9.92404,9.92404
2547.00,9.92546,25.125785,0.000434,24.991143,-1.7472,0.231,9.92468,9.92468
2548.00,9.92533,25.125837,0.000435,24.991196,-1.7472,0.231,9.92529,9.92529
2549.00,9.92496,25.125860,0.000434,24.991155,-1.7474,0.231,9.92513,9.92513
2550.00,9.92499,25.125894,0.000436,24.991111,-1.7475,0.231,9.92572,9.92572
2551.00,9.92504,25.125884,0.000432,24.991096,-1.7476,0.231,9.92611,9.92611
2552.00,9.92511,25.125925,0.000434,24.991062,-1.7479,0.231,9.92601,9.92601
2553.00,9.92510,25.125997,0.000434,24.991098,-1.7482,0.231,9.92579,9.92579
2554.00,9.92518,25.126073,0.000437,24.991172,-1.7484,0.231,9.92597,9.92597
2555.00,9.92522,25.126212,0.000437,24.991315,-1.7487,0.231,9.92572,9.92572
2556.00,9.92516,25.126315,0.000437,24.991361,-1.7489,0.231,9.92587,9.92587
2557.00,9.92529,25.126313,0.000436,24.991366,-1.7491,0.231,9.92602,9.92602
2558.00,9.92537,25.126331,0.000439,24.991387,-1.7495,0.231,9.92542,9.92542
2559.00,9.92514,25.126339,0.000439,24.991344,-1.7499,0.231,9.92512,9.92512
2560.00,9.92505,25.126322,0.000438,24.991266,-1.7502,0.232,9.92479,9.92479
2561.00,9.92514,25.126360,0.000439,24.991243,-1.7507,0.232,9.92392,9.92392
2562.00,9.92511,25.126433,0.000440,24.991250,-1.7511,0.232,9.92323,9.92323
2563.00,9.92506,25.126523,0.000443,24.991243,-1.7515,0.231,9.92292,9.92292
2564.00,9.92486,25.126567,0.000441,24.991246,-1.7518,0.231,9.92284,9.92284
2565.00,9.92485,25.126626,0.000440,24.991252,-1.7522,0.231,9.92380,9.92380
2566.00,9.92488,25.126647,0.000440,24.991277,-1.7526,0.231,9.92402,9.92402
2567.00,9.92485,25.126660,0.000437,24.991271,-1.7530,0.232,9.92425,9.92425
2568.00,9.92479,25.126617,0.000433,24.991255,-1.7532,0.232,9.92553,9.92553
2569.00,9.92491,25.126751,0.000436,24.991335,-1.7534,0.232,9.92565,9.92565
2570.00,9.92482,25.126743,0.000435,24.991331,-1.7536,0.232,9.92437,9.92437
2571.00,9.92458,25.126694,0.000435,24.991236,-1.7537,0.232,9.92431,9.92431
2572.00,9.92444,25.126760,0.000435,24.991260,-1.7537,0.232,9.92407,9.92407
2573.00,9.92432,25.126776,0.000434,24.991208,-1.7538,0.232,9.92352,9.92352
2574.00,9.92429,25.126732,0.000430,24.991176,-1.7538,0.232,9.92382,9.92382
2575.00,9.92423,25.126737,0.000429,24.991200,-1.7541,0.233,9.92476,9.92476
2576.00,9.92426,25.126784,0.000426,24.991258,-1.7541,0.233,9.92568,9.92568
2577.00,9.92438,25.126830,0.000431,24.991285,-1.7542,0.233,9.92631,9.92631
2578.00,9.92454,25.126984,0.000435,24.991323,-1.7544,0.233,9.92640,9.92640
2579.00,9.92463,25.127100,0.000439,24.991317,-1.7547,0.233,9.92578,9.92578
2580.00,9.92456,25.127111,0.000437,24.991225,-1.7548,0.233,9.92523,9.92523
2581.00,9.92461,25.127187,0.000441,24.991224,-1.7550,0.233,9.92456,9.92456
2582.00,9.92468,25.127109,0.000439,24.991178,-1.7553,0.233,9.92405,9.92405
2583.00,9.92488,25.127063,0.000440,24.991185,-1.7557,0.233,9.92446,9.92446
2584.00,9.92500,25.126956,0.000436,24.991135,-1.7561,0.233,9.92510,9.92510
2585.00,9.92494,25.127023,0.000438,24.991191,-1.7565,0.233,9.92623,9.92623
2586.00,9.92506,25.127026,0.000435,24.991176,-1.7569,0.233,9.92667,9.92667
2587.00,9.92505,25.127067,0.000433,24.991177,-1.7570,0.233,9.92685,9.92685
2588.00,9.92534,25.127055,0.000428,24.991109,-1.7572,0.233,9.92614,9.92614
2589.00,9.92536,25.127103,0.000429,24.991151,-1.7572,0.233,9.92551,9.92551
2590.00,9.92524,25.127141,0.000431,24.991131,-1.7573,0.233,9.92461,9.92461
2591.00,9.92528,25.127206,0.000431,24.991140,-1.7576,0.233,9.92367,9.92367
2592.00,9.92526,25.127312,0.000428,24.991163,-1.7579,0.234,9.92315,9.92315
2593.00,9.92518,25.127390,0.000428,24.991161,-1.7579,0.234,9.92289,9.92289
2594.00,9.92496,25.127521,0.000428,24.991156,-1.7582,0.234,9.92322,9.92322
2595.00,9.92471,25.127561,0.000428,24.991141,-1.7584,0.234,9.92335,9.92335
2596.00,9.92457,25.127571,0.000431,24.991094,-1.7586,0.234,9.92387,9.92387
2597.00,9.92455,25.127615,0.000437,24.991048,-1.7588,0.233,9.92420,9.92420
2598.00,9.92460,25.127636,0.000437,24.991100,-1.7591,0.233,9.92470,9.92470
2599.00,9.92466,25.127614,0.000437,24.991039,-1.7591,0.233,9.92554,9.92554
2600.00,9.92490,25.127721,0.000437,24.991098,-1.7592,0.234,9.92535,9.92535
2601.00,9.92486,25.127904,0.000437,24.991191,-1.7593,0.234,9.92466,9.92466
2602.00,9.92472,25.127908,0.000433,24.991228,-1.7594,0.234,9.92408,9.92408
2603.00,9.92444,25.128045,0.000433,24.991285,-1.7596,0.234,9.92381,9.92381
2604.00,9.92413,25.128088,0.000431,24.991323,-1.7599,0.234,9.92259,9.92259
2605.00,9.92380,25.128145,0.000429,24.991360,-1.7601,0.234,9.92195,9.92195
2606.00,9.92385,25.128059,0.000427,24.991335,-1.7605,0.234,9.92051,9.92051
2607.00,9.92391,25.128134,0.000430,24.991350,-1.7608,0.234,9.91757,9.91757
2608.00,9.92421,25.128184,0.000428,24.991334,-1.7610,0.234,9.91315,9.91315
2609.00,9.92420,25.128252,0.000430,24.991369,-1.7612,0.234,9.90814,9.90814
2610.00,9.92400,25.128226,0.000431,24.991330,-1.7615,0.234,9.90339,9.90339
2611.00,9.92269,25.128295,0.000429,24.991326,-1.7615,0.234,9.90025,9.90025
2612.00,9.92153,25.128254,0.000426,24.991230,-1.7616,0.235,9.89970,9.89970
@18,2.0001,4.0, 2610.02800000001 
2613.00,9.92301,25.128208,0.000428,24.991217,-1.7617,0.235,9.90071,9.90071
2614.00,9.92222,25.128253,0.000428,24.991259,-1.7619,0.235,9.90324,9.90324
2615.00,9.92065,25.128338,0.000430,24.991276,-1.7622,0.235,9.90662,9.90662
2616.00,9.91486,25.128292,0.000435,24.991264,-1.7624,0.234,9.90950,9.90950
2617.00,9.90633,25.128393,0.000436,24.991336,-1.7625,0.234,9.91082,9.91082
2618.00,9.90131,25.128364,0.000435,24.991292,-1.7628,0.234,9.91240,9.91240
2619.00,9.89866,25.128276,0.000433,24.991196,-1.7630,0.235,9.91302,9.91302
2620.00,9.89948,25.128173,0.000432,24.991113,-1.7631,0.235,9.91320,9.91320
2621.00,9.90193,25.128235,0.000428,24.991133,-1.7634,0.235,9.91385,9.91385
2622.00,9.90429,25.128294,0.000427,24.991148,-1.7637,0.235,9.91543,9.91543
2623.00,9.90640,25.128436,0.000425,24.991200,-1.7639,0.235,9.91603,9.91603
2624.00,9.90789,25.128674,0.000427,24.991350,-1.7641,0.235,9.91673,9.91673
2625.00,9.90912,25.128774,0.000425,24.991388,-1.7643,0.236,9.91685,9.91685
2626.00,9.91034,25.128810,0.000425,24.991357,-1.7647,0.236,9.91678,9.91678
2627.00,9.91137,25.128781,0.000421,24.991318,-1.7652,0.236,9.91730,9.91730
2628.00,9.91197,25.128745,0.000421,24.991279,-1.7656,0.236,9.91716,9.91716
2629.00,9.91270,25.128666,0.000422,24.991139,-1.7659,0.236,9.91765,9.91765
2630.00,9.91345,25.128708,0.000423,24.991119,-1.7661,0.236,9.91874,9.91874
2631.00,9.91447,25.128766,0.000423,24.991110,-1.7661,0.236,9.91935,9.91935
2632.00,9.91526,25.128882,0.000426,24.991193,-1.7660,0.236,9.91901,9.91901
2633.00,9.91604,25.128986,0.000429,24.991244,-1.7659,0.236,9.92002,9.92002
2634.00,9.91666,25.128976,0.000428,24.991238,-1.7659,0.236,9.92023,9.92023
2635.00,9.91709,25.128986,0.000427,24.991216,-1.7660,0.236,9.92021,9.92021
2636.00,9.91740,25.129037,0.000429,24.991255,-1.7662,0.236,9.92043,9.92043
2637.00,9.91786,25.129028,0.000431,24.991215,-1.7664,0.236,9.92068,9.92068
2638.00,9.91826,25.129013,0.000428,24.991161,-1.7668,0.236,9.92032,9.92032
2639.00,9.91860,25.129051,0.000427,24.991169,-1.7672,0.236,9.92071,9.92071
2640.00,9.91900,25.129136,0.000428,24.991215,-1.7675,0.236,9.92076,9.92076
2641.00,9.91914,25.129170,0.000429,24.991244,-1.7676,0.236,9.91997,9.91997
2642.00,9.91917,25.129200,0.000430,24.991222,-1.7678,0.236,9.91997,9.91997
2643.00,9.91936,25.129262,0.000432,24.991217,-1.7678,0.236,9.92029,9.92029
2644.00,9.91946,25.129282,0.000430,24.991173,-1.7678,0.236,9.91934,9.91934
2645.00,9.91953,25.129309,0.000429,24.991163,-1.7681,0.236,9.91881,9.91881
2646.00,9.91976,25.129399,0.000427,24.991150,-1.7684,0.236,9.91989,9.91989
2647.00,9.92000,25.129468,0.000425,24.991160,-1.7688,0.237,9.92057,9.92057
2648.00,9.92026,25.129452,0.000426,24.991150,-1.7691,0.237,9.92132,9.92132
2649.00,9.92063,25.129543,0.000429,24.991290,-1.7693,0.237,9.92246,9.92246
2650.00,9.92068,25.129558,0.000429,24.991305,-1.7694,0.237,9.92310,9.92310
2651.00,9.92078,25.129547,0.000431,24.991295,-1.7696,0.237,9.92300,9.92300
2652.00,9.92093,25.129516,0.000436,24.991247,-1.7699,0.237,9.92289,9.92289
2653.00,9.92101,25.129495,0.000436,24.991199,-1.7702,0.237,9.92263,9.92263
2654.00,9.92105,25.129604,0.000439,24.991192,-1.7705,0.237,9.92288,9.92288
2655.00,9.92114,25.129567,0.000437,24.991130,-1.7707,0.237,9.92360,9.92360
2656.00,9.92120,25.129490,0.000435,24.991058,-1.7708,0.237,9.92365,9.92365
2657.00,9.92150,25.129543,0.000431,24.991109,-1.7709,0.237,9.92296,9.92296
2658.00,9.92174,25.129656,0.000429,24.991210,-1.7710,0.238,9.92242,9.92242
2659.00,9.92162,25.129657,0.000429,24.991213,-1.7710,0.238,9.92237,9.92237
2660.00,9.92183,25.129746,0.000433,24.991263,-1.7713,0.238,9.92237,9.92237
2661.00,9.92210,25.129875,0.000437,24.991361,-1.7714,0.238,9.92221,9.92221
2662.00,9.92222,25.129848,0.000437,24.991274,-1.7716,0.238,9.92270,9.92270
2663.00,9.92234,25.129914,0.000438,24.991293,-1.7716,0.238,9.92312,9.92312
2664.00,9.92249,25.129932,0.000436,24.991271,-1.7719,0.238,9.92224,9.92224
2665.00,9.92284,25.129943,0.000434,24.991257,-1.7720,0.238,9.92109,9.92109
2666.00,9.92272,25.130074,0.000437,24.991289,-1.7722,0.238,9.92182,9.92182
2667.00,9.92241,25.130167,0.000441,24.991371,-1.7724,0.238,9.92189,9.92189
2668.00,9.92245,25.130173,0.000448,24.991321,-1.7728,0.238,9.92161,9.92161
2669.00,9.92249,25.130247,0.000446,24.991331,-1.7732,0.238,9.92237,9.92237
2670.00,9.92251,25.130312,0.000445,24.991387,-1.7735,0.238,9.92269,9.92269
2671.00,9.92240,25.130186,0.000441,24.991295,-1.7738,0.238,9.92158,9.92158
2672.00,9.92226,25.130195,0.000438,24.991272,-1.7741,0.238,9.92136,9.92136
2673.00,9.92216,25.130237,0.000432,24.991307,-1.7742,0.238,9.92141,9.92141
2674.00,9.92194,25.130197,0.000432,24.991271,-1.7745,0.238,9.92142,9.92142
2675.00,9.92195,25.130239,0.000432,24.991246,-1.7749,0.238,9.92167,9.92167
2676.00,9.92196,25.130310,0.000435,24.991214,-1.7751,0.238,9.92231,9.92231
2677.00,9.92204,25.130405,0.000433,24.991283,-1.7754,0.238,9.92241,9.92241
2678.00,9.92209,25.130460,0.000432,24.991234,-1.7756,0.239,9.92211,9.92211
2679.00,9.92197,25.130486,0.000430,24.991166,-1.7754,0.239,9.92129,9.92129
2680.00,9.92168,25.130612,0.000430,24.991203,-1.7753,0.239,9.92061,9.92061
2681.00,9.92151,25.130744,0.000427,24.991267,-1.7750,0.239,9.92059,9.92059
2682.00,9.92157,25.130853,0.000428,24.991267,-1.7748,0.239,9.92068,9.92068
2683.00,9.92155,25.130836,0.000434,24.991265,-1.7749,0.239,9.92134,9.92134
2684.00,9.92175,25.130916,0.000438,24.991326,-1.7751,0.239,9.92232,9.92232
2685.00,9.92189,25.130884,0.000439,24.991296,-1.7755,0.239,9.92298,9.92298
2686.00,9.92190,25.130864,0.000441,24.991292,-1.7757,0.239,9.92247,9.92247
2687.00,9.92162,25.130848,0.000438,24.991247,-1.7761,0.239,9.92178,9.92178
2688.00,9.92149,25.130935,0.000436,24.991271,-1.7765,0.239,9.92094,9.92094
2689.00,9.92137,25.130951,0.000436,24.991279,-1.7769,0.239,9.91980,9.91980
2690.00,9.92114,25.130954,0.000435,24.991274,-1.7772,0.239,9.91943,9.91943
2691.00,9.92128,25.130968,0.000435,24.991280,-1.7778,0.239,9.92008,9.92008
2692.00,9.92134,25.130907,0.000437,24.991278,-1.7783,0.239,9.92005,9.92005
2693.00,9.92122,25.130860,0.000437,24.991260,-1.7785,0.239,9.92006,9.92006
2694.00,9.92103,25.130833,0.000436,24.991220,-1.7787,0.239,9.92070,9.92070
2695.00,9.92086,25.130899,0.000436,24.991218,-1.7789,0.239,9.92084,9.92084
2696.00,9.92081,25.130907,0.000436,24.991245,-1.7791,0.239,9.92058,9.92058
2697.00,9.92086,25.130975,0.000436,24.991286,-1.7792,0.239,9.92107,9.92107
2698.00,9.92087,25.131017,0.000431,24.991267,-1.7792,0.240,9.92108,9.92108
2699.00,9.92083,25.131020,0.000428,24.991243,-1.7793,0.240,9.92058,9.92058
2700.00,9.92097,25.131095,0.000429,24.991263,-1.7795,0.240,9.92114,9.92114
2701.00,9.92112,25.131170,0.000426,24.991220,-1.7799,0.240,9.92146,9.92146
2702.00,9.92115,25.131244,0.000430,24.991201,-1.7802,0.240,9.92160,9.92160
2703.00,9.92108,25.131301,0.000436,24.991177,-1.7807,0.240,9.92176,9.92176
2704.00,9.92079,25.131385,0.000440,24.991224,-1.7810,0.240,9.92164,9.92164
2705.00,9.92073,25.131399,0.000440,24.991244,-1.7811,0.240,9.92142,9.92142
2706.00,9.92071,25.131439,0.000438,24.991264,-1.7813,0.240,9.92088,9.92088
2707.00,9.92072,25.131515,0.000435,24.991293,-1.7814,0.240,9.91998,9.91998
2708.00,9.92063,25.131544,0.000434,24.991345,-1.7815,0.240,9.91936,9.91936
2709.00,9.92058,25.131597,0.000433,24.991290,-1.7816,0.240,9.91891,9.91891
2710.00,9.92048,25.131662,0.000435,24.991287,-1.7817,0.240,9.91801,9.91801
2711.00,9.92022,25.131728,0.000440,24.991335,-1.7818,0.240,9.91815,9.91815
2712.00,9.92037,25.131707,0.000439,24.991321,-1.7819,0.240,9.91900,9.91900
2713.00,9.92045,25.131834,0.000438,24.991384,-1.7819,0.240,9.91999,9.91999
2714.00,9.92050,25.131918,0.000438,24.991468,-1.7821,0.240,9.92075,9.92075
2715.00,9.92046,25.131860,0.000434,24.991424,-1.7825,0.241,9.92111,9.92111
2716.00,9.92037,25.131867,0.000432,24.991380,-1.7827,0.241,9.92122,9.92122
2717.00,9.92037,25.131907,0.000434,24.991357,-1.7829,0.241,9.92129,9.92129
2718.00,9.92047,25.131847,0.000433,24.991257,-1.7833,0.241,9.92084,9.92084
2719.00,9.92046,25.131796,0.000434,24.991170,-1.7835,0.241,9.92028,9.92028
2720.00,9.92020,25.131844,0.000435,24.991171,-1.7836,0.241,9.91979,9.91979
2721.00,9.91993,25.131832,0.000435,24.991127,-1.7836,0.241,9.91886,9.91886
2722.00,9.91969,25.131835,0.000430,24.991118,-1.7839,0.241,9.91838,9.91838
2723.00,9.91964,25.131932,0.000428,24.991207,-1.7841,0.241,9.91842,9.91842
2724.00,9.91975,25.131980,0.000423,24.991262,-1.7843,0.241,9.91920,9.91920
2725.00,9.91970,25.131978,0.000422,24.991242,-1.7846,0.242,9.91968,9.91968
2726.00,9.91969,25.132095,0.000425,24.991301,-1.7847,0.242,9.92066,9.92066
2727.00,9.91985,25.132049,0.000426,24.991182,-1.7847,0.242,9.92098,9.92098
2728.00,9.92018,25.132090,0.000432,24.991165,-1.7848,0.242,9.92177,9.92177
2729.00,9.92047,25.132112,0.000437,24.991170,-1.7848,0.241,9.92210,9.92210
2730.00,9.92072,25.132193,0.000436,24.991198,-1.7849,0.241,9.92278,9.92278
2731.00,9.92080,25.132246,0.000436,24.991236,-1.7850,0.241,9.92262,9.92262
2732.00,9.92082,25.132351,0.000435,24.991337,-1.7851,0.242,9.92230,9.92230
2733.00,9.92065,25.132436,0.000433,24.991331,-1.7852,0.242,9.92113,9.92113
2734.00,9.92046,25.132519,0.000431,24.991343,-1.7853,0.242,9.91997,9.91997
2735.00,9.92036,25.132548,0.000433,24.991348,-1.7854,0.242,9.91929,9.91929
2736.00,9.92038,25.132555,0.000429,24.991282,-1.7855,0.242,9.91921,9.91921
2737.00,9.92025,25.132621,0.000431,24.991302,-1.7856,0.242,9.91875,9.91875
2738.00,9.92008,25.132517,0.000428,24.991251,-1.7858,0.242,9.91899,9.91899
2739.00,9.92012,25.132514,0.000426,24.991228,-1.7860,0.242,9.91922,9.91922
2740.00,9.92020,25.132635,0.000424,24.991286,-1.7863,0.243,9.91915,9.91915
2741.00,9.92042,25.132684,0.000429,24.991305,-1.7865,0.243,9.91991,9.91991
2742.00,9.92042,25.132730,0.000429,24.991362,-1.7867,0.243,9.92071,9.92071
2743.00,9.92065,25.132779,0.000431,24.991384,-1.7870,0.243,9.92052,9.92052
2744.00,9.92057,25.132896,0.000432,24.991384,-1.7872,0.243,9.92038,9.92038
2745.00,9.92039,25.132892,0.000433,24.991371,-1.7873,0.243,9.92014,9.92014
2746.00,9.92029,25.132928,0.000428,24.991326,-1.7875,0.243,9.91897,9.91897
2747.00,9.92012,25.132942,0.000429,24.991214,-1.7877,0.243,9.91852,9.91852
2748.00,9.91989,25.132980,0.000429,24.991137,-1.7877,0.243,9.91915,9.91915
2749.00,9.91973,25.133057,0.000429,24.991183,-1.7876,0.243,9.91925,9.91925
2750.00,9.91949,25.133092,0.000430,24.991107,-1.7876,0.243,9.91901,9.91901
2751.00,9.91945,25.133067,0.000433,24.991116,-1.7877,0.243,9.91904,9.91904
2752.00,9.91964,25.133101,0.000432,24.991107,-1.7879,0.243,9.91880,9.91880
2753.00,9.91948,25.133156,0.000432,24.991134,-1.7880,0.243,9.91817,9.91817
2754.00,9.91932,25.133147,0.000433,24.991128,-1.7883,0.243,9.91738,9.91738
2755.00,9.91923,25.133176,0.000435,24.991160,-1.7888,0.243,9.91663,9.91663
2756.00,9.91931,25.133188,0.000436,24.991177,-1.7889,0.243,9.91455,9.91455
2757.00,9.91899,25.133239,0.000439,24.991237,-1.7891,0.243,9.91101,9.91101
2758.00,9.91859,25.133228,0.000437,24.991216,-1.7894,0.243,9.90696,9.90696
2759.00,9.91872,25.133160,0.000434,24.991153,-1.7896,0.243,9.90338,9.90338
2760.00,9.91863,25.133156,0.000430,24.991171,-1.7899,0.243,9.89891,9.89891
2761.00,9.91796,25.133196,0.000426,24.991157,-1.7901,0.244,9.89568,9.89568
2762.00,9.91760,25.133169,0.000422,24.991107,-1.7904,0.244,9.89478,9.89478
@19,2.0001,4.0, 2760.085 
2763.00,9.91724,25.133225,0.000425,24.991170,-1.7906,0.244,9.89536,9.89536
2764.00,9.91534,25.133301,0.000425,24.991178,-1.7905,0.244,9.89762,9.89762
2765.00,9.91313,25.133366,0.000429,24.991138,-1.7903,0.244,9.90185,9.90185
2766.00,9.90843,25.133458,0.000430,24.991138,-1.7901,0.244,9.90561,9.90561
2767.00,9.90064,25.133579,0.000431,24.991177,-1.7901,0.244,9.90841,9.90841
2768.00,9.89779,25.133723,0.000430,24.991160,-1.7902,0.244,9.91028,9.91028
2769.00,9.89540,25.133830,0.000433,24.991184,-1.7905,0.244,9.91023,9.91023
2770.00,9.89455,25.133844,0.000435,24.991184,-1.7910,0.244,9.90990,9.90990
2771.00,9.89324,25.133860,0.000431,24.991168,-1.7915,0.244,9.91020,9.91020
2772.00,9.89589,25.133845,0.000432,24.991175,-1.7919,0.244,9.91140,9.91140
2773.00,9.90131,25.133819,0.000433,24.991209,-1.7922,0.244,9.91226,9.91226
2774.00,9.90756,25.133855,0.000435,24.991292,-1.7923,0.244,9.91410,9.91410
2775.00,9.91076,25.133885,0.000436,24.991253,-1.7922,0.244,9.91422,9.91422
2776.00,9.91045,25.133866,0.000439,24.991209,-1.7921,0.244,9.91521,9.91521
2777.00,9.91007,25.133951,0.000440,24.991233,-1.7922,0.244,9.91485,9.91485
2778.00,9.91085,25.133966,0.000441,24.991184,-1.7921,0.244,9.91465,9.91465
2779.00,9.91173,25.134026,0.000440,24.991144,-1.7923,0.244,9.91430,9.91430
2780.00,9.91216,25.134075,0.000434,24.991166,-1.7927,0.244,9.91549,9.91549
2781.00,9.91263,25.134140,0.000433,24.991222,-1.7930,0.245,9.91528,9.91528
2782.00,9.91292,25.134133,0.000433,24.991190,-1.7933,0.245,9.91548,9.91548
2783.00,9.91334,25.134197,0.000432,24.991289,-1.7937,0.245,9.91630,9.91630
2784.00,9.91371,25.134185,0.000428,24.991291,-1.7939,0.245,9.91718,9.91718
2785.00,9.91402,25.134174,0.000431,24.991296,-1.7939,0.245,9.91680,9.91680
2786.00,9.91421,25.134243,0.000433,24.991317,-1.7940,0.245,9.91680,9.91680
2787.00,9.91460,25.134282,0.000430,24.991309,-1.7941,0.245,9.91770,9.91770
2788.00,9.91518,25.134266,0.000428,24.991209,-1.7944,0.245,9.91876,9.91876
2789.00,9.91589,25.134218,0.000429,24.991145,-1.7947,0.245,9.91907,9.91907
2790.00,9.91642,25.134251,0.000426,24.991154,-1.7951,0.245,9.91999,9.91999
2791.00,9.91686,25.134248,0.000424,24.991165,-1.7953,0.245,9.92099,9.92099
2792.00,9.91721,25.134298,0.000425,24.991204,-1.7954,0.245,9.92137,9.92137
2793.00,9.91748,25.134412,0.000428,24.991327,-1.7953,0.245,9.92067,9.92067
2794.00,9.91781,25.134520,0.000430,24.991381,-1.7954,0.245,9.91983,9.91983
2795.00,9.91817,25.134591,0.000431,24.991435,-1.7955,0.246,9.91981,9.91981
2796.00,9.91874,25.134561,0.000432,24.991408,-1.7957,0.245,9.91940,9.91940
2797.00,9.91891,25.134573,0.000429,24.991413,-1.7961,0.246,9.91874,9.91874
2798.00,9.91887,25.134617,0.000425,24.991388,-1.7965,0.246,9.91846,9.91846
2799.00,9.91886,25.134653,0.000424,24.991362,-1.7968,0.246,9.91908,9.91908
2800.00,9.91887,25.134718,0.000422,24.991341,-1.7970,0.246,9.91892,9.91892
2801.00,9.91891,25.134827,0.000421,24.991355,-1.7972,0.246,9.91878,9.91878
2802.00,9.91917,25.134890,0.000424,24.991303,-1.7975,0.246,9.91925,9.91925
2803.00,9.91930,25.134909,0.000428,24.991244,-1.7976,0.246,9.91902,9.91902
2804.00,9.91911,25.134945,0.000431,24.991209,-1.7979,0.246,9.91826,9.91826
2805.00,9.91906,25.134954,0.000434,24.991179,-1.7980,0.246,9.91769,9.91769
2806.00,9.91919,25.135008,0.000437,24.991208,-1.7981,0.246,9.91775,9.91775
2807.00,9.91911,25.135081,0.000437,24.991268,-1.7979,0.246,9.91682,9.91682
2808.00,9.91898,25.135177,0.000434,24.991357,-1.7980,0.246,9.91744,9.91744
2809.00,9.91886,25.135224,0.000430,24.991384,-1.7979,0.246,9.91795,9.91795
2810.00,9.91877,25.135258,0.000428,24.991400,-1.7980,0.246,9.91869,9.91869
2811.00,9.91882,25.135364,0.000429,24.991462,-1.7981,0.246,9.91918,9.91918
2812.00,9.91868,25.135224,0.000426,24.991387,-1.7982,0.247,9.91939,9.91939
2813.00,9.91852,25.135060,0.000425,24.991231,-1.7983,0.247,9.91844,9.91844
2814.00,9.91849,25.135014,0.000426,24.991237,-1.7985,0.247,9.91823,9.91823
2815.00,9.91831,25.135089,0.000427,24.991248,-1.7986,0.247,9.91775,9.91775
2816.00,9.91822,25.135095,0.000427,24.991176,-1.7987,0.247,9.91690,9.91690
2817.00,9.91822,25.135240,0.000428,24.991181,-1.7990,0.247,9.91768,9.91768
2818.00,9.91824,25.135317,0.000428,24.991245,-1.7992,0.247,9.91783,9.91783
2819.00,9.91817,25.135361,0.000425,24.991284,-1.7994,0.247,9.91818,9.91818
2820.00,9.91813,25.135309,0.000426,24.991328,-1.7998,0.247,9.91813,9.91813
2821.00,9.91801,25.135271,0.000425,24.991363,-1.8003,0.248,9.91809,9.91809
2822.00,9.91798,25.135293,0.000423,24.991413,-1.8008,0.248,9.91729,9.91729
2823.00,9.91788,25.135346,0.000422,24.991352,-1.8013,0.248,9.91764,9.91764
2824.00,9.91785,25.135396,0.000427,24.991313,-1.8016,0.248,9.91720,9.91720
2825.00,9.91805,25.135427,0.000426,24.991214,-1.8017,0.248,9.91825,9.91825
2826.00,9.91826,25.135530,0.000432,24.991252,-1.8017,0.248,9.91935,9.91935
2827.00,9.91858,25.135564,0.000432,24.991271,-1.8017,0.248,9.92026,9.92026
2828.00,9.91864,25.135630,0.000434,24.991303,-1.8017,0.248,9.92057,9.92057
2829.00,9.91855,25.135704,0.000431,24.991290,-1.8018,0.248,9.92048,9.92048
2830.00,9.91847,25.135726,0.000429,24.991257,-1.8020,0.248,9.91951,9.91951
2831.00,9.91825,25.135722,0.000422,24.991116,-1.8020,0.248,9.91812,9.91812
2832.00,9.91810,25.135829,0.000424,24.991081,-1.8023,0.248,9.91712,9.91712
2833.00,9.91828,25.135900,0.000420,24.991084,-1.8025,0.248,9.91702,9.91702
2834.00,9.91836,25.135937,0.000422,24.991059,-1.8029,0.248,9.91703,9.91703
2835.00,9.91826,25.136078,0.000427,24.991134,-1.8032,0.248,9.91659,9.91659
2836.00,9.91822,25.136110,0.000431,24.991228,-1.8036,0.248,9.91745,9.91745
2837.00,9.91808,25.136132,0.000434,24.991276,-1.8039,0.248,9.91837,9.91837
2838.00,9.91810,25.136165,0.000441,24.991375,-1.8043,0.248,9.91846,9.91846
2839.00,9.91835,25.136151,0.000441,24.991429,-1.8044,0.248,9.91807,9.91807
2840.00,9.91822,25.136180,0.000440,24.991468,-1.8046,0.248,9.91829,9.91829
2841.00,9.91821,25.136246,0.000435,24.991480,-1.8047,0.248,9.91802,9.91802
2842.00,9.91823,25.136244,0.000435,24.991448,-1.8048,0.248,9.91708,9.91708
2843.00,9.91819,25.136276,0.000433,24.991409,-1.8048,0.249,9.91671,9.91671
2844.00,9.91818,25.136364,0.000430,24.991442,-1.8050,0.249,9.91726,9.91726
2845.00,9.91790,25.136349,0.000429,24.991372,-1.8052,0.249,9.91764,9.91764
2846.00,9.91753,25.136339,0.000433,24.991269,-1.8055,0.249,9.91751,9.91751
2847.00,9.91747,25.136400,0.000430,24.991299,-1.8058,0.249,9.91774,9.91774
2848.00,9.91755,25.136344,0.000429,24.991234,-1.8061,0.249,9.91769,9.91769
2849.00,9.91754,25.136329,0.000428,24.991164,-1.8064,0.249,9.91744,9.91744
2850.00,9.91742,25.136344,0.000426,24.991204,-1.8067,0.249,9.91677,9.91677
2851.00,9.91722,25.136383,0.000426,24.991280,-1.8069,0.249,9.91578,9.91578
2852.00,9.91721,25.136408,0.000427,24.991255,-1.8071,0.249,9.91574,9.91574
2853.00,9.91716,25.136487,0.000429,24.991337,-1.8075,0.249,9.91541,9.91541
2854.00,9.91708,25.136464,0.000428,24.991315,-1.8077,0.249,9.91559,9.91559
2855.00,9.91709,25.136509,0.000428,24.991302,-1.8076,0.249,9.91572,9.91572
2856.00,9.91695,25.136577,0.000427,24.991275,-1.8075,0.249,9.91575,9.91575
2857.00,9.91664,25.136624,0.000428,24.991213,-1.8072,0.250,9.91558,9.91558
2858.00,9.91652,25.136674,0.000426,24.991164,-1.8071,0.250,9.91623,9.91623
2859.00,9.91659,25.136793,0.000427,24.991177,-1.8071,0.250,9.91709,9.91709
2860.00,9.91685,25.136878,0.000428,24.991236,-1.8073,0.250,9.91726,9.91726
2861.00,9.91674,25.136828,0.000427,24.991211,-1.8077,0.250,9.91756,9.91756
2862.00,9.91657,25.136819,0.000428,24.991260,-1.8082,0.250,9.91699,9.91699
2863.00,9.91645,25.136891,0.000431,24.991305,-1.8086,0.250,9.91595,9.91595
2864.00,9.91622,25.136870,0.000432,24.991338,-1.8090,0.250,9.91377,9.91377
2865.00,9.91599,25.136874,0.000430,24.991306,-1.8094,0.250,9.91257,9.91257
2866.00,9.91580,25.137002,0.000432,24.991318,-1.8099,0.250,9.91195,9.91195
2867.00,9.91583,25.137030,0.000432,24.991258,-1.8101,0.250,9.91184,9.91184
2868.00,9.91551,25.136968,0.000428,24.991144,-1.8103,0.250,9.91234,9.91234
2869.00,9.91502,25.137072,0.000431,24.991167,-1.8103,0.250,9.91313,9.91313
2870.00,9.91481,25.137154,0.000435,24.991158,-1.8103,0.250,9.91422,9.91422
2871.00,9.91477,25.137196,0.000433,24.991153,-1.8102,0.250,9.91540,9.91540
2872.00,9.91486,25.137303,0.000431,24.991218,-1.8103,0.250,9.91605,9.91605
2873.00,9.91505,25.137440,0.000430,24.991289,-1.8104,0.250,9.91623,9.91623
2874.00,9.91512,25.137474,0.000430,24.991319,-1.8106,0.250,9.91625,9.91625
2875.00,9.91506,25.137493,0.000429,24.991272,-1.8111,0.250,9.91646,9.91646
2876.00,9.91511,25.137543,0.000428,24.991273,-1.8116,0.251,9.91629,9.91629
2877.00,9.91498,25.137570,0.000427,24.991221,-1.8120,0.251,9.91639,9.91639
2878.00,9.91515,25.137629,0.000431,24.991250,-1.8125,0.251,9.91616,9.91616
2879.00,9.91499,25.137673,0.000430,24.991181,-1.8130,0.251,9.91604,9.91604
2880.00,9.91470,25.137708,0.000429,24.991196,-1.8133,0.251,9.91537,9.91537
2881.00,9.91469,25.137706,0.000433,24.991221,-1.8135,0.251,9.91527,9.91527
2882.00,9.91482,25.137685,0.000435,24.991208,-1.8135,0.251,9.91533,9.91533
2883.00,9.91501,25.137689,0.000430,24.991165,-1.8134,0.251,9.91596,9.91596
2884.00,9.91538,25.137697,0.000427,24.991182,-1.8134,0.251,9.91705,9.91705
2885.00,9.91587,25.137748,0.000425,24.991190,-1.8135,0.251,9.91829,9.91829
2886.00,9.91629,25.137824,0.000421,24.991209,-1.8136,0.251,9.91843,9.91843
2887.00,9.91643,25.137904,0.000422,24.991265,-1.8139,0.252,9.91781,9.91781
2888.00,9.91636,25.137929,0.000427,24.991276,-1.8143,0.252,9.91697,9.91697
2889.00,9.91628,25.138027,0.000431,24.991278,-1.8146,0.252,9.91565,9.91565
2890.00,9.91621,25.138108,0.000435,24.991372,-1.8147,0.252,9.91465,9.91465
2891.00,9.91614,25.138027,0.000435,24.991276,-1.8149,0.252,9.91527,9.91527
2892.00,9.91625,25.138058,0.000433,24.991291,-1.8153,0.252,9.91614,9.91614
2893.00,9.91636,25.138125,0.000431,24.991341,-1.8155,0.252,9.91580,9.91580
2894.00,9.91629,25.138164,0.000433,24.991346,-1.8157,0.252,9.91606,9.91606
2895.00,9.91626,25.138157,0.000433,24.991265,-1.8159,0.252,9.91620,9.91620
2896.00,9.91622,25.138244,0.000436,24.991342,-1.8159,0.252,9.91580,9.91580
2897.00,9.91613,25.138309,0.000438,24.991361,-1.8161,0.252,9.91596,9.91596
2898.00,9.91635,25.138336,0.000438,24.991317,-1.8164,0.252,9.91671,9.91671
2899.00,9.91657,25.138376,0.000435,24.991295,-1.8166,0.252,9.91725,9.91725
2900.00,9.91650,25.138347,0.000432,24.991243,-1.8169,0.252,9.91793,9.91793
2901.00,9.91654,25.138418,0.000432,24.991202,-1.8172,0.252,9.91788,9.91788
2902.00,9.91647,25.138503,0.000431,24.991216,-1.8174,0.252,9.91666,9.91666
2903.00,9.91629,25.138507,0.000431,24.991254,-1.8175,0.252,9.91609,9.91609
2904.00,9.91618,25.138497,0.000431,24.991258,-1.8176,0.252,9.91548,9.91548
2905.00,9.91601,25.138613,0.000431,24.991335,-1.8175,0.253,9.91484,9.91484
2906.00,9.91588,25.138680,0.000433,24.991389,-1.8177,0.253,9.91502,9.91502
2907.00,9.91606,25.138695,0.000435,24.991377,-1.8178,0.253,9.91554,9.91554
2908.00,9.91611,25.138746,0.000433,24.991326,-1.8179,0.253,9.91611,9.91611
2909.00,9.91629,25.138843,0.000435,24.991393,-1.8182,0.253,9.91700,9.91700
2910.00,9.91638,25.138815,0.000438,24.991338,-1.8186,0.253,9.91764,9.91764
2911.00,9.91625,25.138874,0.000434,24.991297,-1.8189,0.253,9.91781,9.91781
2912.00,9.91657,25.138957,0.000432,24.991271,-1.8190,0.253,9.91880,9.91880
