# Supplementary material for: HSL1 and BAM1/2 impact epidermal cell development by sensing distinct signaling peptides
Source: Nat Commun. 2022 Feb 15;13:876. doi: 10.1038/s41467-022-28558-4 (PMC8847575; doi:10.1038/s41467-022-28558-4)
Supplement: Supplementary file 4 — Source Data [file 41467_2022_28558_MOESM4_ESM.zip › Source Data/Source Data/Figure S2/Exp1_HSL1_IDL4.itc]

$ITC
$ 19 
$NOT
$ 25 
$ 60 
$ 500 
$ 10 
$ 2 
$ADCGainCode:  0 
$False,True,True
$ 0.4 , 0.8 , 150 , 5 
$ 2 , 4 , 150 , 5 
$ 2 , 4 , 150 , 5 
$ 2 , 4 , 150 , 5 
$ 2 , 4 , 150 , 5 
$ 2 , 4 , 150 , 5 
$ 2 , 4 , 150 , 5 
$ 2 , 4 , 150 , 5 
$ 2 , 4 , 150 , 5 
$ 2 , 4 , 150 , 5 
$ 2 , 4 , 150 , 5 
$ 2 , 4 , 150 , 5 
$ 2 , 4 , 150 , 5 
$ 2 , 4 , 150 , 5 
$ 2 , 4 , 150 , 5 
$ 2 , 4 , 150 , 5 
$ 2 , 4 , 150 , 5 
$ 2 , 4 , 150 , 5 
$ 2 , 4 , 150 , 5 
# 0 
# 0.2 
# 0.015 
# 0.2035 
# 25 
# 4 
# 8.15 
# 1 
?HSL1-15uM_IDL4_200uM
% MICROCALITC_MAL1177627
% 0.2035 
% 4 
%-0.586102 , 29.61604 
%-0.348256 , 29.40329 
% 0.8333333 
% 167740 , 167730 
% 0.25 , 81 
%-0.015695 ,-0.033946 
%-20 , 8 
% 0 , 0 
% 0 
% 128000       127744 
% 43.1 
% 500 , 750 , 1000 , 750 
% 0.06978023945 ,-0.002252194966 ,-3.244915618586E-05 , 1.349203907274E-06 ,-9.058983361606E-09 
% MicroCalITC Ver: 1.29.32 Run time:7/1/2020 5:21:55 PM
@0
5.00,9.26664,25.422180,0.000403,25.206627,-2.2625,0.361,9.24792,9.24792
6.00,9.25683,25.422060,0.000402,25.206485,-2.2626,0.361,9.25299,9.25299
7.00,9.25735,25.422115,0.000401,25.206480,-2.2627,0.361,9.25533,9.25533
8.00,9.25622,25.422115,0.000397,25.206375,-2.2627,0.361,9.25636,9.25636
9.00,9.25409,25.421985,0.000396,25.206229,-2.2627,0.361,9.25739,9.25739
10.00,9.25234,25.422110,0.000398,25.206247,-2.2626,0.361,9.25685,9.25685
11.00,9.25071,25.422208,0.000394,25.206315,-2.2623,0.362,9.25616,9.25616
12.00,9.24938,25.422231,0.000395,25.206359,-2.2621,0.362,9.25649,9.25649
13.00,9.24826,25.422344,0.000396,25.206492,-2.2617,0.362,9.25730,9.25730
14.00,9.24763,25.422360,0.000393,25.206403,-2.2612,0.362,9.25594,9.25594
15.00,9.24808,25.422427,0.000395,25.206423,-2.2610,0.362,9.25534,9.25534
16.00,9.24933,25.422601,0.000405,25.206576,-2.2609,0.362,9.25641,9.25641
17.00,9.25109,25.422640,0.000408,25.206516,-2.2608,0.362,9.25953,9.25953
18.00,9.25269,25.422696,0.000411,25.206474,-2.2608,0.362,9.26148,9.26148
19.00,9.25405,25.422859,0.000416,25.206607,-2.2607,0.362,9.26325,9.26325
20.00,9.25506,25.422906,0.000419,25.206664,-2.2605,0.362,9.26251,9.26251
21.00,9.25584,25.422898,0.000422,25.206611,-2.2602,0.362,9.25879,9.25879
22.00,9.25623,25.422971,0.000428,25.206651,-2.2598,0.362,9.25466,9.25466
23.00,9.25668,25.422919,0.000434,25.206631,-2.2595,0.361,9.25182,9.25182
24.00,9.25671,25.422920,0.000442,25.206579,-2.2593,0.361,9.24893,9.24893
25.00,9.25566,25.422885,0.000440,25.206482,-2.2594,0.361,9.24422,9.24422
26.00,9.25475,25.422845,0.000436,25.206427,-2.2596,0.361,9.24048,9.24048
27.00,9.25340,25.422792,0.000431,25.206298,-2.2599,0.361,9.23706,9.23706
28.00,9.25162,25.422815,0.000425,25.206274,-2.2601,0.361,9.23459,9.23459
29.00,9.25096,25.422788,0.000419,25.206284,-2.2603,0.361,9.23419,9.23419
30.00,9.25004,25.422815,0.000419,25.206328,-2.2601,0.361,9.23594,9.23594
31.00,9.24888,25.422758,0.000418,25.206221,-2.2600,0.361,9.23736,9.23736
32.00,9.24791,25.422947,0.000423,25.206440,-2.2598,0.361,9.23951,9.23951
33.00,9.24754,25.423050,0.000426,25.206518,-2.2596,0.362,9.24166,9.24166
34.00,9.24736,25.423101,0.000425,25.206522,-2.2594,0.362,9.24293,9.24293
35.00,9.24711,25.423135,0.000422,25.206561,-2.2593,0.362,9.24410,9.24410
36.00,9.24596,25.423239,0.000422,25.206680,-2.2591,0.362,9.24332,9.24332
37.00,9.24366,25.423161,0.000416,25.206613,-2.2590,0.362,9.23780,9.23780
38.00,9.24105,25.423193,0.000411,25.206611,-2.2588,0.363,9.23197,9.23197
39.00,9.23932,25.423293,0.000409,25.206690,-2.2586,0.363,9.22882,9.22882
40.00,9.23860,25.423304,0.000407,25.206630,-2.2586,0.363,9.23011,9.23011
41.00,9.23896,25.423398,0.000409,25.206600,-2.2586,0.363,9.23548,9.23548
42.00,9.23932,25.423403,0.000407,25.206540,-2.2585,0.363,9.24274,9.24274
43.00,9.23921,25.423374,0.000406,25.206487,-2.2585,0.363,9.24812,9.24812
44.00,9.23922,25.423332,0.000406,25.206471,-2.2585,0.363,9.25177,9.25177
45.00,9.23992,25.423361,0.000405,25.206515,-2.2585,0.363,9.25232,9.25232
46.00,9.24094,25.423273,0.000398,25.206440,-2.2585,0.364,9.25076,9.25076
47.00,9.24139,25.423298,0.000397,25.206410,-2.2586,0.364,9.24922,9.24922
48.00,9.24209,25.423319,0.000394,25.206365,-2.2586,0.364,9.24909,9.24909
49.00,9.24295,25.423303,0.000393,25.206293,-2.2585,0.364,9.24725,9.24725
50.00,9.24325,25.423392,0.000394,25.206313,-2.2583,0.364,9.24635,9.24635
51.00,9.24310,25.423476,0.000395,25.206362,-2.2581,0.364,9.24761,9.24761
52.00,9.24337,25.423673,0.000398,25.206511,-2.2578,0.365,9.25104,9.25104
53.00,9.24325,25.423719,0.000400,25.206531,-2.2574,0.365,9.24391,9.24391
54.00,9.24509,25.423834,0.000400,25.206628,-2.2571,0.365,9.22836,9.22836
55.00,9.24896,25.423832,0.000400,25.206640,-2.2569,0.365,9.20645,9.20645
56.00,9.24881,25.423725,0.000398,25.206543,-2.2566,0.365,9.17865,9.17865
57.00,9.24801,25.423635,0.000397,25.206476,-2.2565,0.365,9.15019,9.15019
58.00,9.24726,25.423655,0.000391,25.206463,-2.2564,0.366,9.13603,9.13603
59.00,9.24564,25.423651,0.000388,25.206375,-2.2564,0.366,9.13532,9.13532
60.00,9.24867,25.423646,0.000385,25.206292,-2.2564,0.366,9.14315,9.14315
@1,0.4000,0.8, 60.0540000000037 
61.00,9.25838,25.423744,0.000384,25.206339,-2.2566,0.366,9.15744,9.15744
62.00,9.25669,25.423750,0.000385,25.206343,-2.2567,0.366,9.17473,9.17473
63.00,9.20849,25.423756,0.000392,25.206349,-2.2567,0.366,9.19240,9.19240
64.00,9.16374,25.423775,0.000394,25.206354,-2.2567,0.366,9.20717,9.20717
65.00,9.13969,25.423879,0.000400,25.206462,-2.2566,0.366,9.21933,9.21933
66.00,9.13073,25.424077,0.000404,25.206586,-2.2564,0.366,9.22745,9.22745
67.00,9.13938,25.424262,0.000403,25.206650,-2.2562,0.366,9.23147,9.23147
68.00,9.15248,25.424336,0.000399,25.206660,-2.2560,0.367,9.23006,9.23006
69.00,9.16598,25.424310,0.000393,25.206554,-2.2559,0.367,9.22662,9.22662
70.00,9.17769,25.424312,0.000389,25.206436,-2.2558,0.367,9.22435,9.22435
71.00,9.18540,25.424287,0.000390,25.206401,-2.2558,0.367,9.22464,9.22464
72.00,9.19070,25.424184,0.000390,25.206272,-2.2560,0.367,9.22536,9.22536
73.00,9.19544,25.424215,0.000393,25.206307,-2.2561,0.367,9.22789,9.22789
74.00,9.19963,25.424334,0.000395,25.206448,-2.2560,0.368,9.23096,9.23096
75.00,9.20297,25.424451,0.000394,25.206578,-2.2559,0.368,9.23205,9.23205
76.00,9.20746,25.424443,0.000391,25.206537,-2.2558,0.368,9.23286,9.23286
77.00,9.21356,25.424487,0.000393,25.206566,-2.2556,0.368,9.23551,9.23551
78.00,9.22107,25.424608,0.000397,25.206643,-2.2554,0.368,9.23738,9.23738
79.00,9.22529,25.424601,0.000399,25.206565,-2.2552,0.368,9.24124,9.24124
80.00,9.22840,25.424682,0.000405,25.206624,-2.2549,0.368,9.24555,9.24555
81.00,9.23192,25.424753,0.000412,25.206668,-2.2546,0.368,9.24898,9.24898
82.00,9.23461,25.424884,0.000417,25.206773,-2.2545,0.368,9.24987,9.24987
83.00,9.23615,25.424790,0.000416,25.206652,-2.2543,0.368,9.25147,9.25147
84.00,9.23728,25.424788,0.000417,25.206680,-2.2542,0.368,9.25202,9.25202
85.00,9.23824,25.424717,0.000415,25.206577,-2.2543,0.368,9.25304,9.25304
86.00,9.23956,25.424706,0.000412,25.206532,-2.2542,0.368,9.25481,9.25481
87.00,9.24120,25.424589,0.000410,25.206436,-2.2541,0.368,9.25748,9.25748
88.00,9.24301,25.424700,0.000409,25.206515,-2.2539,0.369,9.25948,9.25948
89.00,9.24506,25.424726,0.000409,25.206478,-2.2538,0.369,9.25987,9.25987
90.00,9.24683,25.424764,0.000409,25.206466,-2.2537,0.369,9.25829,9.25829
91.00,9.24769,25.424822,0.000407,25.206435,-2.2537,0.369,9.25628,9.25628
92.00,9.24872,25.424937,0.000405,25.206405,-2.2536,0.369,9.25391,9.25391
93.00,9.24946,25.424935,0.000403,25.206338,-2.2535,0.369,9.25105,9.25105
94.00,9.25013,25.425149,0.000411,25.206463,-2.2535,0.369,9.24892,9.24892
95.00,9.25084,25.425121,0.000413,25.206464,-2.2533,0.369,9.24843,9.24843
96.00,9.25168,25.425124,0.000413,25.206552,-2.2532,0.369,9.24816,9.24816
97.00,9.25228,25.425143,0.000412,25.206612,-2.2532,0.369,9.24895,9.24895
98.00,9.25293,25.425093,0.000413,25.206590,-2.2533,0.369,9.25128,9.25128
99.00,9.25343,25.424980,0.000408,25.206550,-2.2533,0.369,9.25322,9.25322
100.00,9.25354,25.425011,0.000402,25.206520,-2.2534,0.370,9.25426,9.25426
101.00,9.25339,25.424998,0.000401,25.206430,-2.2536,0.370,9.25386,9.25386
102.00,9.25322,25.424939,0.000405,25.206353,-2.2535,0.370,9.25257,9.25257
103.00,9.25301,25.424988,0.000407,25.206356,-2.2533,0.370,9.24944,9.24944
104.00,9.25241,25.425029,0.000409,25.206324,-2.2530,0.370,9.24623,9.24623
105.00,9.25151,25.425080,0.000415,25.206397,-2.2528,0.370,9.24262,9.24262
106.00,9.25013,25.425053,0.000412,25.206378,-2.2525,0.370,9.23938,9.23938
107.00,9.24893,25.425122,0.000408,25.206418,-2.2524,0.370,9.23851,9.23851
108.00,9.24808,25.425146,0.000409,25.206471,-2.2524,0.370,9.23894,9.23894
109.00,9.24736,25.425122,0.000411,25.206491,-2.2522,0.370,9.23985,9.23985
110.00,9.24679,25.425096,0.000413,25.206449,-2.2522,0.370,9.24069,9.24069
111.00,9.24609,25.425122,0.000419,25.206460,-2.2520,0.370,9.24141,9.24141
112.00,9.24560,25.425158,0.000423,25.206484,-2.2517,0.370,9.24241,9.24241
113.00,9.24580,25.425252,0.000421,25.206538,-2.2515,0.370,9.24414,9.24414
114.00,9.24621,25.425348,0.000416,25.206527,-2.2514,0.370,9.24629,9.24629
115.00,9.24651,25.425456,0.000418,25.206563,-2.2511,0.370,9.24860,9.24860
116.00,9.24666,25.425520,0.000419,25.206531,-2.2509,0.370,9.25215,9.25215
117.00,9.24680,25.425585,0.000418,25.206545,-2.2508,0.370,9.25398,9.25398
118.00,9.24702,25.425544,0.000420,25.206425,-2.2507,0.370,9.25571,9.25571
119.00,9.24711,25.425577,0.000424,25.206392,-2.2506,0.370,9.25570,9.25570
120.00,9.24694,25.425506,0.000420,25.206276,-2.2506,0.370,9.25535,9.25535
121.00,9.24683,25.425548,0.000420,25.206382,-2.2506,0.370,9.25431,9.25431
122.00,9.24674,25.425636,0.000422,25.206444,-2.2506,0.370,9.25187,9.25187
123.00,9.24674,25.425706,0.000421,25.206489,-2.2506,0.371,9.24870,9.24870
124.00,9.24685,25.425783,0.000421,25.206574,-2.2507,0.371,9.24544,9.24544
125.00,9.24669,25.425869,0.000421,25.206634,-2.2508,0.371,9.24242,9.24242
126.00,9.24692,25.425903,0.000419,25.206566,-2.2506,0.371,9.24049,9.24049
127.00,9.24699,25.425921,0.000422,25.206510,-2.2505,0.371,9.23967,9.23967
128.00,9.24711,25.425984,0.000423,25.206503,-2.2503,0.371,9.24088,9.24088
129.00,9.24762,25.425908,0.000421,25.206363,-2.2501,0.371,9.24409,9.24409
130.00,9.24812,25.425929,0.000421,25.206389,-2.2500,0.371,9.24732,9.24732
131.00,9.24873,25.425996,0.000424,25.206387,-2.2500,0.371,9.24911,9.24911
132.00,9.24908,25.426004,0.000422,25.206355,-2.2500,0.371,9.25097,9.25097
133.00,9.24913,25.426024,0.000421,25.206359,-2.2500,0.371,9.25137,9.25137
134.00,9.24917,25.426141,0.000420,25.206483,-2.2499,0.371,9.25145,9.25145
135.00,9.24924,25.426293,0.000419,25.206552,-2.2498,0.371,9.25151,9.25151
136.00,9.24900,25.426303,0.000414,25.206524,-2.2497,0.371,9.25149,9.25149
137.00,9.24879,25.426277,0.000408,25.206488,-2.2495,0.371,9.25206,9.25206
138.00,9.24851,25.426297,0.000405,25.206469,-2.2493,0.372,9.25246,9.25246
139.00,9.24864,25.426261,0.000402,25.206379,-2.2491,0.372,9.25495,9.25495
140.00,9.24949,25.426195,0.000402,25.206300,-2.2490,0.372,9.25806,9.25806
141.00,9.24998,25.426334,0.000404,25.206412,-2.2488,0.372,9.25932,9.25932
142.00,9.25027,25.426504,0.000408,25.206551,-2.2488,0.372,9.25917,9.25917
143.00,9.25071,25.426407,0.000405,25.206491,-2.2488,0.372,9.25925,9.25925
144.00,9.25142,25.426561,0.000411,25.206710,-2.2488,0.373,9.25736,9.25736
145.00,9.25251,25.426515,0.000409,25.206670,-2.2488,0.373,9.25561,9.25561
146.00,9.25385,25.426427,0.000409,25.206595,-2.2489,0.373,9.25887,9.25887
147.00,9.25587,25.426288,0.000407,25.206428,-2.2487,0.373,9.26570,9.26570
148.00,9.25789,25.426318,0.000410,25.206350,-2.2485,0.372,9.27098,9.27098
149.00,9.25906,25.426267,0.000407,25.206132,-2.2484,0.372,9.27437,9.27437
150.00,9.25996,25.426379,0.000410,25.206149,-2.2482,0.372,9.27617,9.27617
151.00,9.26049,25.426568,0.000413,25.206293,-2.2481,0.372,9.27261,9.27261
152.00,9.26020,25.426693,0.000414,25.206390,-2.2481,0.372,9.26246,9.26246
153.00,9.25925,25.426830,0.000413,25.206505,-2.2481,0.373,9.25266,9.25266
154.00,9.25858,25.426914,0.000416,25.206559,-2.2480,0.373,9.24711,9.24711
155.00,9.25862,25.426919,0.000413,25.206454,-2.2481,0.373,9.24462,9.24462
156.00,9.25925,25.426822,0.000412,25.206257,-2.2481,0.373,9.24606,9.24606
157.00,9.25971,25.426882,0.000412,25.206234,-2.2481,0.373,9.24978,9.24978
158.00,9.25957,25.426853,0.000409,25.206155,-2.2481,0.373,9.25440,9.25440
159.00,9.25881,25.426894,0.000407,25.206169,-2.2480,0.373,9.25645,9.25645
160.00,9.25878,25.426967,0.000412,25.206217,-2.2478,0.373,9.25806,9.25806
161.00,9.25932,25.427175,0.000416,25.206413,-2.2475,0.373,9.25836,9.25836
162.00,9.25930,25.427191,0.000420,25.206379,-2.2472,0.373,9.25925,9.25925
163.00,9.25973,25.427277,0.000424,25.206441,-2.2469,0.373,9.25841,9.25841
164.00,9.25966,25.427379,0.000425,25.206479,-2.2465,0.373,9.25347,9.25347
165.00,9.25809,25.427304,0.000421,25.206395,-2.2462,0.373,9.24692,9.24692
166.00,9.25568,25.427160,0.000412,25.206231,-2.2460,0.373,9.24119,9.24119
167.00,9.25347,25.427256,0.000410,25.206307,-2.2459,0.373,9.23760,9.23760
168.00,9.25124,25.427491,0.000413,25.206459,-2.2459,0.373,9.23532,9.23532
169.00,9.24932,25.427491,0.000408,25.206425,-2.2461,0.374,9.23676,9.23676
170.00,9.24781,25.427750,0.000412,25.206629,-2.2463,0.374,9.23913,9.23913
171.00,9.24690,25.427856,0.000419,25.206676,-2.2464,0.374,9.24159,9.24159
172.00,9.24750,25.427859,0.000418,25.206704,-2.2464,0.374,9.24491,9.24491
173.00,9.24855,25.427762,0.000416,25.206616,-2.2465,0.374,9.24831,9.24831
174.00,9.24910,25.427700,0.000418,25.206597,-2.2465,0.374,9.25438,9.25438
175.00,9.24871,25.427612,0.000415,25.206562,-2.2464,0.374,9.26047,9.26047
176.00,9.25067,25.427606,0.000415,25.206571,-2.2464,0.374,9.26445,9.26445
177.00,9.25145,25.427572,0.000413,25.206541,-2.2462,0.374,9.26407,9.26407
178.00,9.25141,25.427685,0.000416,25.206642,-2.2460,0.374,9.26295,9.26295
179.00,9.25109,25.427766,0.000419,25.206617,-2.2457,0.374,9.25901,9.25901
180.00,9.25064,25.427840,0.000421,25.206615,-2.2453,0.374,9.25448,9.25448
181.00,9.25007,25.427845,0.000417,25.206614,-2.2451,0.374,9.25246,9.25246
182.00,9.24998,25.427839,0.000413,25.206480,-2.2449,0.375,9.25355,9.25355
183.00,9.25036,25.427843,0.000410,25.206420,-2.2448,0.375,9.25655,9.25655
184.00,9.25178,25.427796,0.000407,25.206382,-2.2446,0.375,9.25950,9.25950
185.00,9.25390,25.427868,0.000407,25.206372,-2.2446,0.375,9.26188,9.26188
186.00,9.25496,25.427925,0.000405,25.206264,-2.2447,0.375,9.26193,9.26193
187.00,9.25539,25.428079,0.000407,25.206359,-2.2446,0.375,9.26019,9.26019
188.00,9.25581,25.427989,0.000403,25.206213,-2.2445,0.375,9.25635,9.25635
189.00,9.25610,25.428146,0.000402,25.206357,-2.2444,0.376,9.25212,9.25212
190.00,9.25623,25.428118,0.000401,25.206384,-2.2442,0.376,9.24821,9.24821
191.00,9.25585,25.428138,0.000398,25.206469,-2.2439,0.376,9.24314,9.24314
192.00,9.25496,25.427902,0.000395,25.206309,-2.2436,0.376,9.24069,9.24069
193.00,9.25448,25.427885,0.000397,25.206349,-2.2434,0.376,9.24131,9.24131
194.00,9.25377,25.428034,0.000401,25.206429,-2.2433,0.376,9.24199,9.24199
195.00,9.25268,25.428016,0.000399,25.206358,-2.2433,0.376,9.24432,9.24432
196.00,9.25213,25.428151,0.000405,25.206453,-2.2433,0.376,9.25054,9.25054
197.00,9.25215,25.428411,0.000410,25.206628,-2.2433,0.376,9.25459,9.25459
198.00,9.25250,25.428533,0.000410,25.206659,-2.2432,0.376,9.25675,9.25675
199.00,9.25293,25.428422,0.000407,25.206552,-2.2433,0.376,9.25881,9.25881
200.00,9.25342,25.428592,0.000412,25.206663,-2.2432,0.376,9.26052,9.26052
201.00,9.25378,25.428553,0.000411,25.206559,-2.2433,0.376,9.26035,9.26035
202.00,9.25299,25.428583,0.000407,25.206548,-2.2434,0.376,9.25999,9.25999
203.00,9.25159,25.428614,0.000408,25.206541,-2.2436,0.376,9.25132,9.25132
204.00,9.25092,25.428620,0.000409,25.206501,-2.2436,0.376,9.23355,9.23355
205.00,9.25163,25.428566,0.000405,25.206465,-2.2436,0.377,9.20018,9.20018
206.00,9.25417,25.428525,0.000401,25.206439,-2.2436,0.377,9.15112,9.15112
207.00,9.25759,25.428479,0.000402,25.206368,-2.2436,0.377,9.09071,9.09071
208.00,9.26017,25.428577,0.000405,25.206512,-2.2437,0.377,9.02800,9.02800
209.00,9.26033,25.428561,0.000401,25.206499,-2.2437,0.378,8.96914,8.96914
210.00,9.26165,25.428589,0.000399,25.206463,-2.2435,0.378,8.92281,8.92281
@2,2.0001,4.0, 210.006999999998 
211.00,9.26200,25.428698,0.000404,25.206516,-2.2434,0.378,8.89093,8.89093
212.00,9.25312,25.428937,0.000409,25.206738,-2.2433,0.378,8.86867,8.86867
213.00,9.21734,25.428857,0.000405,25.206614,-2.2431,0.378,8.85446,8.85446
214.00,9.16818,25.428892,0.000405,25.206589,-2.2429,0.378,8.84709,8.84709
215.00,9.09576,25.428872,0.000408,25.206539,-2.2428,0.378,8.84697,8.84697
216.00,9.01658,25.428839,0.000405,25.206519,-2.2426,0.378,8.85674,8.85674
217.00,8.95562,25.428672,0.000397,25.206303,-2.2424,0.378,8.87766,8.87766
218.00,8.90399,25.428690,0.000394,25.206226,-2.2422,0.379,8.90807,8.90807
219.00,8.87586,25.428719,0.000395,25.206220,-2.2421,0.379,8.94526,8.94526
220.00,8.86554,25.428826,0.000395,25.206312,-2.2421,0.379,8.98358,8.98358
221.00,8.85497,25.428893,0.000396,25.206328,-2.2423,0.379,9.02104,9.02104
222.00,8.84688,25.428944,0.000396,25.206440,-2.2424,0.379,9.05508,9.05508
223.00,8.84291,25.428970,0.000397,25.206540,-2.2425,0.379,9.08756,9.08756
224.00,8.84256,25.428940,0.000397,25.206521,-2.2424,0.379,9.11603,9.11603
225.00,8.86409,25.429005,0.000397,25.206525,-2.2423,0.380,9.13926,9.13926
226.00,8.90589,25.429009,0.000394,25.206492,-2.2422,0.380,9.15556,9.15556
227.00,8.94884,25.429081,0.000399,25.206454,-2.2421,0.380,9.16800,9.16800
228.00,8.98479,25.429269,0.000404,25.206530,-2.2420,0.380,9.17599,9.17599
229.00,9.02300,25.429465,0.000405,25.206628,-2.2420,0.380,9.18049,9.18049
230.00,9.05539,25.429529,0.000406,25.206639,-2.2419,0.380,9.18482,9.18482
231.00,9.09286,25.429642,0.000411,25.206761,-2.2418,0.380,9.18984,9.18984
232.00,9.12008,25.429705,0.000412,25.206814,-2.2416,0.380,9.19465,9.19465
233.00,9.14229,25.429685,0.000409,25.206718,-2.2416,0.380,9.19950,9.19950
234.00,9.15397,25.429682,0.000406,25.206646,-2.2416,0.380,9.20507,9.20507
235.00,9.16222,25.429703,0.000405,25.206640,-2.2416,0.380,9.20961,9.20961
236.00,9.16852,25.429732,0.000403,25.206534,-2.2417,0.380,9.21237,9.21237
237.00,9.17469,25.429787,0.000402,25.206541,-2.2416,0.381,9.21259,9.21259
238.00,9.18049,25.429813,0.000406,25.206545,-2.2415,0.381,9.21203,9.21203
239.00,9.18468,25.429913,0.000410,25.206651,-2.2413,0.381,9.21241,9.21241
240.00,9.18753,25.429866,0.000410,25.206574,-2.2411,0.381,9.21519,9.21519
241.00,9.19161,25.429918,0.000412,25.206603,-2.2407,0.380,9.22044,9.22044
242.00,9.19770,25.429964,0.000411,25.206602,-2.2407,0.381,9.22799,9.22799
243.00,9.20330,25.430201,0.000411,25.206843,-2.2406,0.381,9.23527,9.23527
244.00,9.20782,25.430125,0.000410,25.206749,-2.2407,0.381,9.24155,9.24155
245.00,9.21178,25.430194,0.000409,25.206800,-2.2407,0.381,9.24499,9.24499
246.00,9.21536,25.430175,0.000404,25.206759,-2.2408,0.381,9.24574,9.24574
247.00,9.21871,25.430221,0.000404,25.206786,-2.2408,0.382,9.24585,9.24585
248.00,9.22195,25.430043,0.000399,25.206572,-2.2407,0.382,9.24635,9.24635
249.00,9.22529,25.430154,0.000403,25.206635,-2.2407,0.382,9.24509,9.24509
250.00,9.22815,25.430278,0.000406,25.206676,-2.2406,0.382,9.24266,9.24266
251.00,9.22915,25.430274,0.000411,25.206677,-2.2406,0.382,9.24025,9.24025
252.00,9.23023,25.430219,0.000412,25.206541,-2.2406,0.382,9.23675,9.23675
253.00,9.23115,25.430297,0.000414,25.206514,-2.2406,0.382,9.23290,9.23290
254.00,9.23211,25.430251,0.000413,25.206420,-2.2405,0.382,9.23191,9.23191
255.00,9.23353,25.430186,0.000415,25.206400,-2.2405,0.381,9.23473,9.23473
256.00,9.23531,25.430306,0.000414,25.206444,-2.2403,0.382,9.23889,9.23889
257.00,9.23750,25.430303,0.000413,25.206397,-2.2401,0.382,9.24450,9.24450
258.00,9.23982,25.430280,0.000411,25.206357,-2.2399,0.382,9.24872,9.24872
259.00,9.24126,25.430389,0.000412,25.206451,-2.2399,0.382,9.24780,9.24780
260.00,9.24135,25.430503,0.000411,25.206502,-2.2398,0.382,9.24217,9.24217
261.00,9.24064,25.430507,0.000414,25.206458,-2.2400,0.382,9.23613,9.23613
262.00,9.23979,25.430632,0.000413,25.206521,-2.2402,0.382,9.23057,9.23057
263.00,9.23914,25.430795,0.000416,25.206681,-2.2402,0.382,9.22759,9.22759
264.00,9.23862,25.430787,0.000417,25.206681,-2.2402,0.382,9.22977,9.22977
265.00,9.23869,25.430887,0.000418,25.206729,-2.2400,0.382,9.23544,9.23544
266.00,9.23882,25.431034,0.000420,25.206815,-2.2396,0.383,9.24098,9.24098
267.00,9.23869,25.431048,0.000421,25.206859,-2.2393,0.383,9.24439,9.24439
268.00,9.23829,25.431002,0.000421,25.206727,-2.2391,0.383,9.24584,9.24584
269.00,9.23859,25.430979,0.000418,25.206620,-2.2390,0.383,9.24529,9.24529
270.00,9.23906,25.430907,0.000414,25.206444,-2.2389,0.383,9.24427,9.24427
271.00,9.23962,25.430915,0.000407,25.206392,-2.2388,0.383,9.24322,9.24322
272.00,9.24033,25.431052,0.000407,25.206464,-2.2387,0.383,9.24420,9.24420
273.00,9.24157,25.431151,0.000406,25.206552,-2.2386,0.383,9.24669,9.24669
274.00,9.24260,25.431306,0.000410,25.206606,-2.2385,0.383,9.24851,9.24851
275.00,9.24281,25.431308,0.000411,25.206644,-2.2384,0.383,9.24862,9.24862
276.00,9.24218,25.431311,0.000415,25.206666,-2.2384,0.383,9.24634,9.24634
277.00,9.24121,25.431411,0.000421,25.206770,-2.2384,0.383,9.24401,9.24401
278.00,9.24079,25.431307,0.000420,25.206645,-2.2384,0.383,9.24333,9.24333
279.00,9.24138,25.431190,0.000414,25.206561,-2.2384,0.383,9.24488,9.24488
280.00,9.24330,25.431162,0.000414,25.206489,-2.2385,0.383,9.24985,9.24985
281.00,9.24567,25.431047,0.000411,25.206400,-2.2385,0.383,9.25594,9.25594
282.00,9.24715,25.430783,0.000406,25.206116,-2.2385,0.384,9.25812,9.25812
283.00,9.24797,25.430804,0.000405,25.206123,-2.2385,0.384,9.25712,9.25712
284.00,9.24829,25.431037,0.000409,25.206314,-2.2385,0.384,9.25416,9.25416
285.00,9.24800,25.431080,0.000409,25.206347,-2.2385,0.384,9.24820,9.24820
286.00,9.24767,25.431331,0.000412,25.206500,-2.2385,0.384,9.24202,9.24202
287.00,9.24689,25.431651,0.000417,25.206674,-2.2385,0.384,9.23888,9.23888
288.00,9.24699,25.431811,0.000420,25.206696,-2.2383,0.384,9.23722,9.23722
289.00,9.24656,25.431728,0.000418,25.206502,-2.2380,0.384,9.23637,9.23637
290.00,9.24634,25.431848,0.000419,25.206561,-2.2378,0.384,9.23651,9.23651
291.00,9.24575,25.431786,0.000418,25.206472,-2.2376,0.384,9.23808,9.23808
292.00,9.24541,25.431542,0.000413,25.206233,-2.2374,0.384,9.23963,9.23963
293.00,9.24482,25.431572,0.000415,25.206328,-2.2374,0.384,9.24025,9.24025
294.00,9.24421,25.431510,0.000413,25.206334,-2.2375,0.385,9.24045,9.24045
295.00,9.24397,25.431419,0.000411,25.206224,-2.2375,0.385,9.24164,9.24164
296.00,9.24436,25.431468,0.000411,25.206220,-2.2374,0.385,9.24301,9.24301
297.00,9.24519,25.431503,0.000409,25.206272,-2.2373,0.385,9.24560,9.24560
298.00,9.24561,25.431532,0.000404,25.206253,-2.2371,0.385,9.24747,9.24747
299.00,9.24523,25.431735,0.000408,25.206394,-2.2369,0.385,9.24800,9.24800
300.00,9.24417,25.431889,0.000412,25.206519,-2.2368,0.385,9.24757,9.24757
301.00,9.24306,25.431917,0.000411,25.206573,-2.2367,0.386,9.24764,9.24764
302.00,9.24288,25.432065,0.000415,25.206676,-2.2367,0.386,9.24817,9.24817
303.00,9.24347,25.432083,0.000420,25.206645,-2.2367,0.386,9.25018,9.25018
304.00,9.24426,25.432072,0.000420,25.206564,-2.2366,0.385,9.25399,9.25399
305.00,9.24525,25.432046,0.000416,25.206527,-2.2367,0.386,9.25756,9.25756
306.00,9.24650,25.432022,0.000414,25.206426,-2.2366,0.386,9.25992,9.25992
307.00,9.24761,25.431974,0.000416,25.206338,-2.2363,0.385,9.25863,9.25863
308.00,9.24823,25.431963,0.000414,25.206362,-2.2362,0.386,9.25576,9.25576
309.00,9.24841,25.431958,0.000412,25.206406,-2.2361,0.386,9.25140,9.25140
310.00,9.24839,25.432009,0.000415,25.206450,-2.2359,0.386,9.24696,9.24696
311.00,9.24851,25.431921,0.000416,25.206404,-2.2357,0.386,9.24426,9.24426
312.00,9.24916,25.432039,0.000416,25.206558,-2.2358,0.386,9.24665,9.24665
313.00,9.25044,25.431962,0.000416,25.206436,-2.2358,0.386,9.25061,9.25061
314.00,9.25131,25.431984,0.000415,25.206437,-2.2358,0.386,9.25273,9.25273
315.00,9.25135,25.431985,0.000412,25.206373,-2.2359,0.386,9.25257,9.25257
316.00,9.25080,25.432068,0.000410,25.206416,-2.2359,0.386,9.25034,9.25034
317.00,9.25006,25.432004,0.000407,25.206266,-2.2359,0.386,9.24489,9.24489
318.00,9.24900,25.432183,0.000407,25.206374,-2.2359,0.387,9.23760,9.23760
319.00,9.24812,25.432352,0.000412,25.206471,-2.2358,0.387,9.23222,9.23222
320.00,9.24795,25.432489,0.000413,25.206530,-2.2357,0.387,9.22875,9.22875
321.00,9.24642,25.432577,0.000416,25.206508,-2.2355,0.387,9.22653,9.22653
322.00,9.24491,25.432804,0.000425,25.206653,-2.2353,0.387,9.22479,9.22479
323.00,9.24276,25.432763,0.000424,25.206582,-2.2351,0.387,9.22635,9.22635
324.00,9.24092,25.432710,0.000424,25.206449,-2.2349,0.386,9.23189,9.23189
325.00,9.24109,25.432601,0.000424,25.206337,-2.2348,0.386,9.24017,9.24017
326.00,9.24242,25.432810,0.000426,25.206537,-2.2349,0.386,9.24935,9.24935
327.00,9.24306,25.432721,0.000420,25.206434,-2.2349,0.386,9.25684,9.25684
328.00,9.24350,25.432735,0.000424,25.206397,-2.2350,0.386,9.25996,9.25996
329.00,9.24367,25.432734,0.000426,25.206373,-2.2351,0.386,9.25819,9.25819
330.00,9.24371,25.432765,0.000425,25.206324,-2.2352,0.386,9.25308,9.25308
331.00,9.24350,25.432726,0.000426,25.206207,-2.2351,0.386,9.24720,9.24720
332.00,9.24232,25.432757,0.000424,25.206176,-2.2351,0.386,9.24338,9.24338
333.00,9.24064,25.432950,0.000423,25.206299,-2.2351,0.386,9.24068,9.24068
334.00,9.24090,25.432971,0.000415,25.206271,-2.2350,0.387,9.23964,9.23964
335.00,9.24102,25.433098,0.000419,25.206338,-2.2348,0.387,9.24014,9.24014
336.00,9.24113,25.433087,0.000420,25.206338,-2.2348,0.387,9.24079,9.24079
337.00,9.24127,25.433115,0.000422,25.206373,-2.2346,0.387,9.24005,9.24005
338.00,9.24207,25.433080,0.000421,25.206309,-2.2343,0.387,9.23993,9.23993
339.00,9.24223,25.433184,0.000425,25.206388,-2.2340,0.387,9.24103,9.24103
340.00,9.24325,25.433224,0.000424,25.206454,-2.2340,0.387,9.24237,9.24237
341.00,9.24441,25.433297,0.000424,25.206479,-2.2340,0.387,9.24226,9.24226
342.00,9.24524,25.433346,0.000425,25.206521,-2.2341,0.387,9.24244,9.24244
343.00,9.24592,25.433381,0.000425,25.206529,-2.2343,0.387,9.24355,9.24355
344.00,9.24567,25.433447,0.000426,25.206511,-2.2345,0.387,9.24166,9.24166
345.00,9.24436,25.433524,0.000427,25.206486,-2.2344,0.387,9.23834,9.23834
346.00,9.24266,25.433501,0.000423,25.206375,-2.2342,0.387,9.23703,9.23703
347.00,9.24144,25.433470,0.000417,25.206256,-2.2340,0.387,9.23873,9.23873
348.00,9.24146,25.433445,0.000415,25.206186,-2.2338,0.387,9.24301,9.24301
349.00,9.24238,25.433478,0.000417,25.206237,-2.2336,0.387,9.24899,9.24899
350.00,9.24341,25.433593,0.000416,25.206326,-2.2335,0.388,9.25506,9.25506
351.00,9.24443,25.433638,0.000414,25.206363,-2.2334,0.388,9.25897,9.25897
352.00,9.24478,25.433767,0.000417,25.206391,-2.2333,0.388,9.25830,9.25830
353.00,9.24554,25.433882,0.000415,25.206463,-2.2332,0.388,9.25264,9.25264
354.00,9.24609,25.433934,0.000411,25.206430,-2.2330,0.388,9.24092,9.24092
355.00,9.24708,25.433873,0.000406,25.206373,-2.2328,0.389,9.21929,9.21929
356.00,9.24757,25.433915,0.000406,25.206437,-2.2326,0.389,9.18556,9.18556
357.00,9.24878,25.433924,0.000404,25.206525,-2.2324,0.389,9.14031,9.14031
358.00,9.25314,25.434056,0.000405,25.206647,-2.2323,0.389,9.08656,9.08656
359.00,9.26053,25.434013,0.000404,25.206592,-2.2324,0.389,9.03116,9.03116
360.00,9.26050,25.434066,0.000404,25.206579,-2.2324,0.389,8.98180,8.98180
@3,2.0001,4.0, 360.046000000002 
361.00,9.25588,25.434101,0.000402,25.206536,-2.2324,0.390,8.94124,8.94124
362.00,9.24636,25.434132,0.000402,25.206464,-2.2325,0.390,8.91040,8.91040
363.00,9.23483,25.433952,0.000401,25.206257,-2.2323,0.390,8.88892,8.88892
364.00,9.20473,25.433967,0.000398,25.206327,-2.2322,0.390,8.87816,8.87816
365.00,9.15199,25.433898,0.000392,25.206291,-2.2324,0.390,8.87803,8.87803
366.00,9.08722,25.433826,0.000390,25.206228,-2.2326,0.390,8.88888,8.88888
367.00,9.02063,25.433840,0.000387,25.206281,-2.2327,0.391,8.91139,8.91139
368.00,8.96820,25.434000,0.000390,25.206411,-2.2330,0.391,8.94375,8.94375
369.00,8.92821,25.434160,0.000396,25.206522,-2.2330,0.391,8.98001,8.98001
370.00,8.90517,25.434308,0.000404,25.206657,-2.2329,0.391,9.01543,9.01543
371.00,8.88725,25.434473,0.000409,25.206806,-2.2329,0.391,9.04895,9.04895
372.00,8.88207,25.434454,0.000413,25.206715,-2.2328,0.391,9.07840,9.07840
373.00,8.87510,25.434569,0.000413,25.206824,-2.2327,0.391,9.10367,9.10367
374.00,8.87884,25.434339,0.000408,25.206613,-2.2327,0.391,9.12478,9.12478
375.00,8.90469,25.434238,0.000404,25.206437,-2.2325,0.391,9.14241,9.14241
376.00,8.93872,25.434244,0.000402,25.206338,-2.2323,0.391,9.15570,9.15570
377.00,8.97896,25.434309,0.000399,25.206388,-2.2320,0.391,9.16519,9.16519
378.00,9.02221,25.434239,0.000397,25.206239,-2.2319,0.391,9.17155,9.17155
379.00,9.05529,25.434490,0.000400,25.206364,-2.2319,0.391,9.17728,9.17728
380.00,9.08155,25.434596,0.000402,25.206437,-2.2317,0.391,9.18192,9.18192
381.00,9.10415,25.434604,0.000404,25.206426,-2.2316,0.392,9.18757,9.18757
382.00,9.12267,25.434765,0.000407,25.206503,-2.2315,0.392,9.19326,9.19326
383.00,9.13493,25.434695,0.000407,25.206458,-2.2314,0.392,9.19924,9.19924
384.00,9.14413,25.434660,0.000406,25.206373,-2.2312,0.392,9.20600,9.20600
385.00,9.15244,25.434706,0.000408,25.206370,-2.2312,0.392,9.21334,9.21334
386.00,9.15980,25.434618,0.000405,25.206310,-2.2313,0.392,9.22025,9.22025
387.00,9.16754,25.434604,0.000404,25.206295,-2.2315,0.392,9.22748,9.22748
388.00,9.17498,25.434691,0.000406,25.206315,-2.2317,0.392,9.23382,9.23382
389.00,9.18199,25.434743,0.000409,25.206332,-2.2317,0.392,9.23698,9.23698
390.00,9.19004,25.434828,0.000408,25.206382,-2.2315,0.392,9.23773,9.23773
391.00,9.19682,25.434993,0.000410,25.206449,-2.2312,0.392,9.23596,9.23596
392.00,9.20227,25.434877,0.000410,25.206366,-2.2311,0.392,9.23323,9.23323
393.00,9.20749,25.434965,0.000409,25.206488,-2.2308,0.392,9.23057,9.23057
394.00,9.21155,25.434903,0.000404,25.206461,-2.2307,0.393,9.23057,9.23057
395.00,9.21476,25.434855,0.000404,25.206391,-2.2309,0.393,9.23415,9.23415
396.00,9.21886,25.434890,0.000408,25.206390,-2.2309,0.393,9.24003,9.24003
397.00,9.22278,25.435039,0.000409,25.206398,-2.2308,0.393,9.24434,9.24434
398.00,9.22598,25.435030,0.000411,25.206265,-2.2306,0.393,9.24637,9.24637
399.00,9.22884,25.435163,0.000412,25.206279,-2.2305,0.393,9.24741,9.24741
400.00,9.23157,25.435280,0.000413,25.206364,-2.2302,0.393,9.24676,9.24676
401.00,9.23435,25.435281,0.000410,25.206388,-2.2300,0.393,9.24699,9.24699
402.00,9.23737,25.435154,0.000410,25.206401,-2.2299,0.393,9.24919,9.24919
403.00,9.23985,25.435133,0.000412,25.206398,-2.2300,0.393,9.25130,9.25130
404.00,9.24152,25.435124,0.000413,25.206407,-2.2301,0.393,9.25178,9.25178
405.00,9.24238,25.435075,0.000413,25.206340,-2.2302,0.393,9.25234,9.25234
406.00,9.24304,25.435112,0.000414,25.206336,-2.2302,0.393,9.25025,9.25025
407.00,9.24334,25.435387,0.000417,25.206458,-2.2302,0.393,9.24595,9.24595
408.00,9.24302,25.435486,0.000416,25.206555,-2.2301,0.393,9.24239,9.24239
409.00,9.24267,25.435526,0.000418,25.206563,-2.2299,0.393,9.23972,9.23972
410.00,9.24247,25.435472,0.000418,25.206446,-2.2298,0.393,9.23775,9.23775
411.00,9.24317,25.435546,0.000418,25.206424,-2.2297,0.394,9.23773,9.23773
412.00,9.24438,25.435458,0.000412,25.206345,-2.2297,0.394,9.24064,9.24064
413.00,9.24568,25.435421,0.000410,25.206249,-2.2298,0.394,9.24540,9.24540
414.00,9.24693,25.435421,0.000410,25.206271,-2.2298,0.394,9.25041,9.25041
415.00,9.24753,25.435488,0.000410,25.206364,-2.2298,0.394,9.25367,9.25367
416.00,9.24764,25.435527,0.000412,25.206446,-2.2297,0.394,9.25522,9.25522
417.00,9.24772,25.435583,0.000417,25.206440,-2.2295,0.394,9.25643,9.25643
418.00,9.24848,25.435604,0.000416,25.206452,-2.2293,0.394,9.25561,9.25561
419.00,9.24873,25.435742,0.000417,25.206495,-2.2292,0.394,9.25346,9.25346
420.00,9.24908,25.435832,0.000418,25.206513,-2.2291,0.394,9.25341,9.25341
421.00,9.24941,25.435861,0.000418,25.206492,-2.2291,0.394,9.25422,9.25422
422.00,9.24942,25.435884,0.000417,25.206514,-2.2292,0.395,9.25469,9.25469
423.00,9.24941,25.435896,0.000420,25.206466,-2.2292,0.395,9.25415,9.25415
424.00,9.24936,25.435860,0.000419,25.206376,-2.2292,0.394,9.25358,9.25358
425.00,9.24913,25.435856,0.000422,25.206383,-2.2292,0.394,9.25106,9.25106
426.00,9.24879,25.435749,0.000420,25.206209,-2.2292,0.394,9.24815,9.24815
427.00,9.24915,25.435833,0.000420,25.206252,-2.2292,0.394,9.24660,9.24660
428.00,9.25012,25.436018,0.000421,25.206397,-2.2290,0.394,9.24806,9.24806
429.00,9.25146,25.436091,0.000422,25.206434,-2.2289,0.394,9.25106,9.25106
430.00,9.25271,25.436103,0.000418,25.206371,-2.2288,0.394,9.25482,9.25482
431.00,9.25367,25.436188,0.000414,25.206449,-2.2286,0.395,9.25910,9.25910
432.00,9.25450,25.436222,0.000415,25.206445,-2.2285,0.395,9.26124,9.26124
433.00,9.25468,25.436077,0.000412,25.206361,-2.2283,0.395,9.26007,9.26007
434.00,9.25397,25.436015,0.000408,25.206344,-2.2281,0.395,9.25575,9.25575
435.00,9.25292,25.436080,0.000407,25.206426,-2.2278,0.395,9.25047,9.25047
436.00,9.25190,25.436171,0.000410,25.206528,-2.2277,0.395,9.24428,9.24428
437.00,9.25092,25.436170,0.000408,25.206482,-2.2276,0.395,9.23953,9.23953
438.00,9.25053,25.436230,0.000406,25.206465,-2.2276,0.395,9.24087,9.24087
439.00,9.25128,25.436317,0.000409,25.206557,-2.2275,0.395,9.24637,9.24637
440.00,9.25204,25.436386,0.000412,25.206575,-2.2274,0.396,9.25273,9.25273
441.00,9.25266,25.436396,0.000412,25.206510,-2.2274,0.395,9.26040,9.26040
442.00,9.25319,25.436419,0.000414,25.206490,-2.2273,0.395,9.26705,9.26705
443.00,9.25380,25.436391,0.000415,25.206422,-2.2272,0.395,9.26887,9.26887
444.00,9.25490,25.436353,0.000411,25.206293,-2.2273,0.395,9.26813,9.26813
445.00,9.25571,25.436303,0.000408,25.206177,-2.2273,0.395,9.26623,9.26623
446.00,9.25668,25.436321,0.000409,25.206195,-2.2273,0.395,9.26299,9.26299
447.00,9.25707,25.436288,0.000411,25.206146,-2.2271,0.395,9.25777,9.25777
448.00,9.25681,25.436527,0.000417,25.206318,-2.2270,0.395,9.25291,9.25291
449.00,9.25556,25.436585,0.000415,25.206335,-2.2269,0.396,9.24984,9.24984
450.00,9.25467,25.436556,0.000413,25.206282,-2.2267,0.396,9.24798,9.24798
451.00,9.25403,25.436685,0.000414,25.206330,-2.2268,0.396,9.24682,9.24682
452.00,9.25320,25.436696,0.000412,25.206335,-2.2270,0.396,9.24681,9.24681
453.00,9.25251,25.436606,0.000409,25.206199,-2.2272,0.396,9.24682,9.24682
454.00,9.25221,25.436678,0.000412,25.206275,-2.2274,0.396,9.24462,9.24462
455.00,9.25244,25.436743,0.000414,25.206350,-2.2276,0.396,9.24450,9.24450
456.00,9.25335,25.436763,0.000415,25.206294,-2.2277,0.396,9.24585,9.24585
457.00,9.25474,25.437015,0.000420,25.206451,-2.2276,0.396,9.25008,9.25008
458.00,9.25574,25.436990,0.000419,25.206377,-2.2275,0.396,9.25485,9.25485
459.00,9.25588,25.437037,0.000423,25.206360,-2.2273,0.396,9.26025,9.26025
460.00,9.25551,25.437131,0.000427,25.206389,-2.2271,0.396,9.26188,9.26188
461.00,9.25469,25.437235,0.000428,25.206526,-2.2267,0.396,9.26075,9.26075
462.00,9.25374,25.437207,0.000426,25.206440,-2.2264,0.396,9.25887,9.25887
463.00,9.25282,25.437424,0.000431,25.206634,-2.2261,0.396,9.25749,9.25749
464.00,9.25259,25.437432,0.000428,25.206617,-2.2258,0.396,9.25415,9.25415
465.00,9.25185,25.437473,0.000428,25.206646,-2.2256,0.396,9.25181,9.25181
466.00,9.25130,25.437483,0.000431,25.206614,-2.2256,0.396,9.25134,9.25134
467.00,9.25138,25.437546,0.000433,25.206709,-2.2256,0.396,9.25119,9.25119
468.00,9.25216,25.437476,0.000431,25.206664,-2.2256,0.396,9.25103,9.25103
469.00,9.25259,25.437517,0.000432,25.206681,-2.2257,0.396,9.25119,9.25119
470.00,9.25194,25.437494,0.000431,25.206640,-2.2257,0.396,9.24664,9.24664
471.00,9.25006,25.437408,0.000425,25.206531,-2.2256,0.396,9.23841,9.23841
472.00,9.24811,25.437273,0.000421,25.206384,-2.2254,0.396,9.22983,9.22983
473.00,9.24685,25.437392,0.000422,25.206372,-2.2253,0.396,9.22229,9.22229
474.00,9.24605,25.437433,0.000421,25.206345,-2.2252,0.396,9.21737,9.21737
475.00,9.24549,25.437548,0.000420,25.206352,-2.2251,0.396,9.21853,9.21853
476.00,9.24400,25.437563,0.000417,25.206339,-2.2251,0.397,9.22434,9.22434
477.00,9.24158,25.437611,0.000416,25.206348,-2.2251,0.397,9.22665,9.22665
478.00,9.23913,25.437609,0.000414,25.206363,-2.2250,0.397,9.22546,9.22546
479.00,9.23673,25.437816,0.000420,25.206555,-2.2248,0.397,9.22510,9.22510
480.00,9.23480,25.437949,0.000419,25.206660,-2.2247,0.397,9.22765,9.22765
481.00,9.23301,25.438092,0.000420,25.206728,-2.2247,0.397,9.23281,9.23281
482.00,9.23269,25.438199,0.000422,25.206746,-2.2247,0.397,9.24351,9.24351
483.00,9.23649,25.438267,0.000422,25.206754,-2.2248,0.397,9.25957,9.25957
484.00,9.24044,25.438145,0.000416,25.206549,-2.2250,0.397,9.26999,9.26999
485.00,9.24076,25.438146,0.000417,25.206496,-2.2252,0.397,9.27258,9.27258
486.00,9.23943,25.438095,0.000417,25.206401,-2.2253,0.397,9.26793,9.26793
487.00,9.23789,25.438125,0.000417,25.206381,-2.2252,0.397,9.25963,9.25963
488.00,9.24075,25.438183,0.000419,25.206394,-2.2252,0.397,9.25020,9.25020
489.00,9.24440,25.438202,0.000415,25.206379,-2.2250,0.398,9.24449,9.24449
490.00,9.24834,25.438079,0.000410,25.206251,-2.2249,0.398,9.24069,9.24069
491.00,9.25023,25.438237,0.000414,25.206399,-2.2250,0.398,9.24064,9.24064
492.00,9.24892,25.438256,0.000411,25.206424,-2.2251,0.398,9.24412,9.24412
493.00,9.24886,25.438155,0.000404,25.206297,-2.2251,0.398,9.24572,9.24572
494.00,9.25079,25.438281,0.000411,25.206410,-2.2250,0.398,9.24703,9.24703
495.00,9.25362,25.438347,0.000413,25.206465,-2.2249,0.398,9.25096,9.25096
496.00,9.25316,25.438263,0.000408,25.206338,-2.2246,0.399,9.25394,9.25394
497.00,9.25315,25.438234,0.000406,25.206261,-2.2243,0.399,9.25144,9.25144
498.00,9.25299,25.438358,0.000411,25.206340,-2.2241,0.399,9.24587,9.24587
499.00,9.25152,25.438379,0.000410,25.206372,-2.2239,0.399,9.24333,9.24333
500.00,9.25163,25.438524,0.000413,25.206449,-2.2237,0.399,9.24328,9.24328
501.00,9.25075,25.438556,0.000413,25.206396,-2.2237,0.399,9.24241,9.24241
502.00,9.24883,25.438584,0.000416,25.206452,-2.2237,0.399,9.24327,9.24327
503.00,9.24563,25.438683,0.000419,25.206558,-2.2237,0.398,9.24535,9.24535
504.00,9.24590,25.438683,0.000419,25.206468,-2.2237,0.399,9.24104,9.24104
505.00,9.24630,25.438638,0.000416,25.206438,-2.2237,0.399,9.22344,9.22344
506.00,9.24770,25.438715,0.000418,25.206586,-2.2237,0.399,9.19452,9.19452
507.00,9.24711,25.438789,0.000418,25.206631,-2.2238,0.399,9.15715,9.15715
508.00,9.24518,25.438740,0.000412,25.206587,-2.2238,0.399,9.11206,9.11206
509.00,9.24221,25.438662,0.000407,25.206540,-2.2238,0.400,9.06522,9.06522
510.00,9.25014,25.438738,0.000410,25.206557,-2.2237,0.400,9.02516,9.02516
@4,2.0001,4.0, 510.087 
511.00,9.25073,25.438729,0.000407,25.206485,-2.2235,0.400,8.99672,8.99672
512.00,9.24436,25.438821,0.000403,25.206483,-2.2233,0.400,8.97515,8.97515
513.00,9.23569,25.438844,0.000403,25.206404,-2.2233,0.400,8.96084,8.96084
514.00,9.21605,25.438798,0.000402,25.206270,-2.2233,0.400,8.95219,8.95219
515.00,9.16664,25.438844,0.000399,25.206331,-2.2235,0.400,8.94857,8.94857
516.00,9.10584,25.438975,0.000400,25.206452,-2.2238,0.400,8.94787,8.94787
517.00,9.05871,25.438988,0.000398,25.206455,-2.2241,0.401,8.95692,8.95692
518.00,9.01290,25.439039,0.000397,25.206434,-2.2241,0.401,8.97704,8.97704
519.00,8.98383,25.439169,0.000397,25.206508,-2.2243,0.401,9.00584,9.00584
520.00,8.97165,25.439216,0.000396,25.206419,-2.2243,0.401,9.04070,9.04070
521.00,8.96196,25.439187,0.000392,25.206254,-2.2242,0.402,9.07818,9.07818
522.00,8.95789,25.439240,0.000391,25.206256,-2.2240,0.402,9.11147,9.11147
523.00,8.95425,25.439226,0.000389,25.206225,-2.2239,0.402,9.13780,9.13780
524.00,8.94963,25.439288,0.000389,25.206205,-2.2236,0.402,9.15642,9.15642
525.00,8.95059,25.439362,0.000393,25.206271,-2.2234,0.402,9.16610,9.16610
526.00,8.96201,25.439435,0.000399,25.206363,-2.2233,0.402,9.17204,9.17204
527.00,8.99631,25.439362,0.000399,25.206301,-2.2233,0.402,9.17965,9.17965
528.00,9.04148,25.439340,0.000399,25.206288,-2.2233,0.402,9.18829,9.18829
529.00,9.08315,25.439497,0.000406,25.206476,-2.2232,0.402,9.19799,9.19799
530.00,9.12242,25.439300,0.000398,25.206291,-2.2230,0.402,9.20893,9.20893
531.00,9.14532,25.439286,0.000394,25.206260,-2.2228,0.403,9.21903,9.21903
532.00,9.15823,25.439398,0.000399,25.206279,-2.2226,0.403,9.22582,9.22582
533.00,9.16353,25.439432,0.000402,25.206304,-2.2223,0.403,9.22944,9.22944
534.00,9.17244,25.439264,0.000395,25.206139,-2.2221,0.403,9.23179,9.23179
535.00,9.18240,25.439237,0.000395,25.206132,-2.2221,0.403,9.23369,9.23369
536.00,9.19010,25.439206,0.000397,25.206153,-2.2221,0.403,9.23445,9.23445
537.00,9.19825,25.439205,0.000396,25.206189,-2.2220,0.403,9.23409,9.23409
538.00,9.20406,25.439276,0.000399,25.206241,-2.2220,0.403,9.23458,9.23458
539.00,9.20773,25.439485,0.000406,25.206416,-2.2221,0.403,9.23589,9.23589
540.00,9.21100,25.439753,0.000413,25.206553,-2.2221,0.403,9.23680,9.23680
541.00,9.21391,25.439847,0.000414,25.206510,-2.2220,0.403,9.23624,9.23624
542.00,9.21696,25.439875,0.000418,25.206533,-2.2219,0.403,9.23496,9.23496
543.00,9.22003,25.439865,0.000414,25.206502,-2.2217,0.403,9.23410,9.23410
544.00,9.22306,25.439916,0.000409,25.206510,-2.2216,0.404,9.23321,9.23321
545.00,9.22639,25.439827,0.000406,25.206409,-2.2214,0.404,9.23383,9.23383
546.00,9.23001,25.439872,0.000406,25.206392,-2.2212,0.404,9.23728,9.23728
547.00,9.23292,25.439856,0.000400,25.206265,-2.2212,0.404,9.24076,9.24076
548.00,9.23435,25.439974,0.000400,25.206255,-2.2212,0.404,9.24098,9.24098
549.00,9.23473,25.439908,0.000400,25.206127,-2.2212,0.404,9.23752,9.23752
550.00,9.23424,25.440099,0.000406,25.206333,-2.2213,0.404,9.23195,9.23195
551.00,9.23402,25.440061,0.000406,25.206287,-2.2214,0.404,9.22851,9.22851
552.00,9.23442,25.440066,0.000407,25.206265,-2.2214,0.404,9.23060,9.23060
553.00,9.23594,25.440163,0.000411,25.206427,-2.2213,0.404,9.23693,9.23693
554.00,9.23751,25.440246,0.000414,25.206575,-2.2213,0.404,9.24629,9.24629
555.00,9.23902,25.440168,0.000411,25.206462,-2.2213,0.405,9.25602,9.25602
556.00,9.24037,25.440207,0.000413,25.206528,-2.2211,0.405,9.26228,9.26228
557.00,9.24138,25.440270,0.000414,25.206595,-2.2210,0.405,9.26284,9.26284
558.00,9.24153,25.440133,0.000409,25.206445,-2.2210,0.405,9.25983,9.25983
559.00,9.24275,25.440171,0.000407,25.206377,-2.2208,0.405,9.25483,9.25483
560.00,9.24463,25.440230,0.000408,25.206405,-2.2206,0.405,9.25073,9.25073
561.00,9.24598,25.440260,0.000409,25.206410,-2.2206,0.405,9.24703,9.24703
562.00,9.24663,25.440334,0.000414,25.206451,-2.2207,0.405,9.24370,9.24370
563.00,9.24627,25.440382,0.000416,25.206403,-2.2208,0.405,9.24303,9.24303
564.00,9.24571,25.440267,0.000414,25.206292,-2.2209,0.405,9.24359,9.24359
565.00,9.24570,25.440342,0.000414,25.206304,-2.2210,0.405,9.24389,9.24389
566.00,9.24572,25.440306,0.000410,25.206247,-2.2211,0.405,9.24545,9.24545
567.00,9.24597,25.440304,0.000405,25.206228,-2.2210,0.406,9.24750,9.24750
568.00,9.24646,25.440348,0.000407,25.206266,-2.2209,0.406,9.24755,9.24755
569.00,9.24753,25.440453,0.000412,25.206296,-2.2207,0.405,9.24946,9.24946
570.00,9.24973,25.440494,0.000410,25.206318,-2.2205,0.405,9.25354,9.25354
571.00,9.25213,25.440650,0.000412,25.206424,-2.2202,0.405,9.25749,9.25749
572.00,9.25379,25.440775,0.000414,25.206520,-2.2200,0.405,9.26321,9.26321
573.00,9.25493,25.440914,0.000415,25.206605,-2.2200,0.406,9.27089,9.27089
574.00,9.25569,25.440912,0.000413,25.206600,-2.2198,0.406,9.27500,9.27500
575.00,9.25565,25.440930,0.000414,25.206586,-2.2198,0.406,9.27384,9.27384
576.00,9.25537,25.440893,0.000415,25.206523,-2.2198,0.406,9.27116,9.27116
577.00,9.25559,25.440938,0.000415,25.206426,-2.2197,0.406,9.26953,9.26953
578.00,9.25665,25.440970,0.000416,25.206377,-2.2196,0.406,9.26749,9.26749
579.00,9.25780,25.441075,0.000417,25.206387,-2.2196,0.406,9.26581,9.26581
580.00,9.25900,25.441053,0.000418,25.206291,-2.2197,0.406,9.26640,9.26640
581.00,9.25977,25.441091,0.000415,25.206254,-2.2197,0.406,9.26632,9.26632
582.00,9.26146,25.440977,0.000415,25.206145,-2.2198,0.406,9.26325,9.26325
583.00,9.26313,25.440976,0.000412,25.206111,-2.2197,0.406,9.26187,9.26187
584.00,9.26360,25.441050,0.000415,25.206150,-2.2196,0.406,9.26253,9.26253
585.00,9.26536,25.441124,0.000419,25.206219,-2.2194,0.406,9.26528,9.26528
586.00,9.26644,25.441094,0.000420,25.206205,-2.2192,0.406,9.26903,9.26903
587.00,9.26728,25.441151,0.000422,25.206271,-2.2190,0.406,9.27012,9.27012
588.00,9.26811,25.441053,0.000423,25.206263,-2.2188,0.406,9.26399,9.26399
589.00,9.26703,25.441022,0.000424,25.206277,-2.2187,0.406,9.25704,9.25704
590.00,9.26448,25.440998,0.000424,25.206259,-2.2186,0.405,9.24991,9.24991
591.00,9.26324,25.441154,0.000429,25.206299,-2.2186,0.405,9.24163,9.24163
592.00,9.26077,25.441325,0.000433,25.206405,-2.2186,0.405,9.23455,9.23455
593.00,9.25786,25.441496,0.000435,25.206463,-2.2185,0.405,9.23276,9.23276
594.00,9.25565,25.441458,0.000429,25.206384,-2.2183,0.406,9.23573,9.23573
595.00,9.25510,25.441475,0.000426,25.206365,-2.2182,0.406,9.23824,9.23824
596.00,9.25324,25.441409,0.000423,25.206341,-2.2180,0.406,9.24171,9.24171
597.00,9.25183,25.441343,0.000418,25.206314,-2.2180,0.406,9.24368,9.24368
598.00,9.25138,25.441393,0.000418,25.206328,-2.2181,0.406,9.24604,9.24604
599.00,9.25020,25.441465,0.000421,25.206353,-2.2181,0.406,9.24597,9.24597
600.00,9.24986,25.441510,0.000420,25.206330,-2.2181,0.406,9.24647,9.24647
601.00,9.24917,25.441635,0.000421,25.206452,-2.2180,0.406,9.24848,9.24848
602.00,9.24694,25.441665,0.000423,25.206414,-2.2178,0.406,9.25136,9.25136
603.00,9.24651,25.441678,0.000423,25.206411,-2.2177,0.406,9.25039,9.25039
604.00,9.24404,25.441638,0.000421,25.206359,-2.2176,0.406,9.24641,9.24641
605.00,9.24308,25.441670,0.000423,25.206394,-2.2175,0.406,9.24141,9.24141
606.00,9.24292,25.441552,0.000422,25.206241,-2.2175,0.406,9.23490,9.23490
607.00,9.24146,25.441625,0.000422,25.206256,-2.2176,0.406,9.23057,9.23057
608.00,9.24025,25.441705,0.000420,25.206313,-2.2177,0.406,9.23249,9.23249
609.00,9.24082,25.441858,0.000420,25.206396,-2.2176,0.407,9.23628,9.23628
610.00,9.24118,25.441923,0.000419,25.206367,-2.2175,0.407,9.23745,9.23745
611.00,9.24182,25.442053,0.000416,25.206384,-2.2175,0.407,9.23821,9.23821
612.00,9.24174,25.442056,0.000412,25.206287,-2.2174,0.407,9.23777,9.23777
613.00,9.24153,25.442027,0.000409,25.206201,-2.2174,0.407,9.23506,9.23506
614.00,9.24056,25.442056,0.000412,25.206199,-2.2174,0.407,9.23128,9.23128
615.00,9.23942,25.441996,0.000414,25.206150,-2.2175,0.407,9.23002,9.23002
616.00,9.23822,25.442068,0.000413,25.206220,-2.2175,0.407,9.22847,9.22847
617.00,9.23719,25.442110,0.000415,25.206310,-2.2176,0.407,9.22889,9.22889
618.00,9.23677,25.442162,0.000417,25.206320,-2.2176,0.407,9.23053,9.23053
619.00,9.23541,25.442177,0.000415,25.206317,-2.2175,0.407,9.23392,9.23392
620.00,9.23602,25.442300,0.000414,25.206425,-2.2176,0.408,9.23795,9.23795
621.00,9.23647,25.442429,0.000414,25.206521,-2.2176,0.408,9.24390,9.24390
622.00,9.23649,25.442384,0.000413,25.206465,-2.2177,0.408,9.24900,9.24900
623.00,9.23713,25.442330,0.000413,25.206376,-2.2177,0.408,9.25318,9.25318
624.00,9.23857,25.442433,0.000413,25.206439,-2.2176,0.408,9.25508,9.25508
625.00,9.23931,25.442578,0.000416,25.206494,-2.2174,0.408,9.25218,9.25218
626.00,9.23961,25.442677,0.000419,25.206557,-2.2170,0.408,9.24986,9.24986
627.00,9.24086,25.442772,0.000420,25.206593,-2.2167,0.408,9.25080,9.25080
628.00,9.24158,25.442880,0.000420,25.206666,-2.2165,0.408,9.25234,9.25234
629.00,9.24313,25.442843,0.000417,25.206538,-2.2164,0.408,9.25339,9.25339
630.00,9.24387,25.442834,0.000413,25.206500,-2.2165,0.409,9.25671,9.25671
631.00,9.24435,25.442706,0.000413,25.206304,-2.2167,0.409,9.25646,9.25646
632.00,9.24560,25.442789,0.000413,25.206325,-2.2168,0.409,9.25399,9.25399
633.00,9.24690,25.442904,0.000413,25.206376,-2.2168,0.409,9.24817,9.24817
634.00,9.24836,25.442899,0.000413,25.206346,-2.2168,0.409,9.24382,9.24382
635.00,9.25116,25.442795,0.000411,25.206227,-2.2166,0.409,9.24228,9.24228
636.00,9.25159,25.442898,0.000409,25.206306,-2.2163,0.409,9.24410,9.24410
637.00,9.25043,25.442882,0.000408,25.206330,-2.2162,0.409,9.24570,9.24570
638.00,9.25026,25.442953,0.000408,25.206353,-2.2162,0.409,9.24651,9.24651
639.00,9.25039,25.442991,0.000407,25.206433,-2.2162,0.409,9.24712,9.24712
640.00,9.24982,25.443062,0.000407,25.206481,-2.2163,0.409,9.24732,9.24732
641.00,9.24935,25.442961,0.000407,25.206364,-2.2164,0.409,9.24540,9.24540
642.00,9.24858,25.443024,0.000409,25.206313,-2.2164,0.410,9.24289,9.24289
643.00,9.24840,25.442849,0.000405,25.206217,-2.2164,0.410,9.24650,9.24650
644.00,9.24883,25.442845,0.000404,25.206182,-2.2166,0.410,9.25300,9.25300
645.00,9.25059,25.442865,0.000403,25.206185,-2.2166,0.410,9.26139,9.26139
646.00,9.25335,25.443006,0.000402,25.206324,-2.2165,0.410,9.27197,9.27197
647.00,9.25542,25.443032,0.000401,25.206374,-2.2167,0.410,9.28144,9.28144
648.00,9.25629,25.443192,0.000405,25.206543,-2.2167,0.410,9.28399,9.28399
649.00,9.25646,25.443268,0.000407,25.206596,-2.2167,0.410,9.28279,9.28279
650.00,9.25715,25.443418,0.000411,25.206686,-2.2168,0.410,9.27965,9.27965
651.00,9.25863,25.443476,0.000415,25.206688,-2.2167,0.410,9.27195,9.27195
652.00,9.26081,25.443571,0.000416,25.206771,-2.2165,0.410,9.26322,9.26322
653.00,9.26305,25.443535,0.000415,25.206607,-2.2163,0.410,9.25574,9.25574
654.00,9.26378,25.443475,0.000413,25.206505,-2.2161,0.410,9.24752,9.24752
655.00,9.26595,25.443382,0.000409,25.206436,-2.2159,0.410,9.23589,9.23589
656.00,9.27013,25.443206,0.000401,25.206317,-2.2158,0.411,9.21972,9.21972
657.00,9.27616,25.443232,0.000401,25.206328,-2.2156,0.411,9.19563,9.19563
658.00,9.27750,25.443250,0.000397,25.206420,-2.2155,0.411,9.16739,9.16739
659.00,9.27205,25.443383,0.000397,25.206564,-2.2154,0.412,9.13845,9.13845
660.00,9.26638,25.443392,0.000394,25.206587,-2.2153,0.412,9.11093,9.11093
@5,2.0001,4.0, 660.037000000004 
661.00,9.25476,25.443553,0.000396,25.206707,-2.2153,0.412,9.08944,9.08944
662.00,9.24498,25.443282,0.000388,25.206433,-2.2152,0.412,9.07451,9.07451
663.00,9.23640,25.443255,0.000386,25.206384,-2.2152,0.413,9.06379,9.06379
664.00,9.22710,25.443258,0.000387,25.206337,-2.2151,0.413,9.05607,9.05607
665.00,9.21209,25.443280,0.000388,25.206317,-2.2149,0.413,9.05274,9.05274
666.00,9.17314,25.443219,0.000384,25.206224,-2.2148,0.413,9.05714,9.05714
667.00,9.12521,25.443272,0.000383,25.206236,-2.2147,0.413,9.06942,9.06942
668.00,9.09779,25.443368,0.000385,25.206220,-2.2146,0.413,9.08642,9.08642
669.00,9.08626,25.443342,0.000383,25.206178,-2.2145,0.413,9.10342,9.10342
670.00,9.07499,25.443398,0.000383,25.206189,-2.2145,0.413,9.11984,9.11984
671.00,9.06754,25.443398,0.000386,25.206136,-2.2144,0.414,9.13330,9.13330
672.00,9.07030,25.443595,0.000391,25.206298,-2.2145,0.414,9.14513,9.14513
673.00,9.07831,25.443671,0.000393,25.206347,-2.2145,0.414,9.15516,9.15516
674.00,9.07793,25.443817,0.000396,25.206399,-2.2144,0.414,9.16687,9.16687
675.00,9.07835,25.444057,0.000397,25.206513,-2.2144,0.414,9.17918,9.17918
676.00,9.08652,25.444136,0.000396,25.206530,-2.2143,0.414,9.19123,9.19123
677.00,9.10028,25.444189,0.000401,25.206501,-2.2140,0.414,9.20166,9.20166
678.00,9.11391,25.444123,0.000402,25.206454,-2.2138,0.414,9.21030,9.21030
679.00,9.12658,25.444140,0.000405,25.206474,-2.2137,0.414,9.21581,9.21581
680.00,9.13907,25.443969,0.000407,25.206325,-2.2134,0.414,9.21946,9.21946
681.00,9.14966,25.443982,0.000409,25.206330,-2.2132,0.414,9.22299,9.22299
682.00,9.15912,25.443945,0.000407,25.206300,-2.2132,0.414,9.22605,9.22605
683.00,9.16913,25.444075,0.000409,25.206354,-2.2133,0.414,9.23012,9.23012
684.00,9.18056,25.444120,0.000406,25.206371,-2.2134,0.414,9.23560,9.23560
685.00,9.18993,25.444091,0.000403,25.206331,-2.2137,0.414,9.23931,9.23931
686.00,9.19593,25.444237,0.000401,25.206390,-2.2139,0.415,9.24040,9.24040
687.00,9.20130,25.444381,0.000405,25.206420,-2.2139,0.415,9.24139,9.24139
688.00,9.20688,25.444351,0.000404,25.206340,-2.2138,0.415,9.24567,9.24567
689.00,9.21382,25.444198,0.000400,25.206140,-2.2137,0.415,9.25122,9.25122
690.00,9.22063,25.444246,0.000398,25.206135,-2.2135,0.415,9.25760,9.25760
691.00,9.22661,25.444286,0.000401,25.206191,-2.2133,0.415,9.26292,9.26292
692.00,9.23161,25.444247,0.000396,25.206171,-2.2130,0.415,9.26634,9.26634
693.00,9.23572,25.444353,0.000396,25.206219,-2.2128,0.415,9.26458,9.26458
694.00,9.23911,25.444550,0.000402,25.206442,-2.2127,0.415,9.25975,9.25975
695.00,9.24207,25.444747,0.000413,25.206609,-2.2127,0.415,9.25438,9.25438
696.00,9.24477,25.444734,0.000413,25.206566,-2.2125,0.415,9.25031,9.25031
697.00,9.24619,25.444807,0.000415,25.206582,-2.2125,0.415,9.24872,9.24872
698.00,9.24849,25.444741,0.000414,25.206451,-2.2125,0.415,9.25065,9.25065
699.00,9.25009,25.444841,0.000414,25.206394,-2.2123,0.415,9.25456,9.25456
700.00,9.25182,25.444756,0.000409,25.206289,-2.2122,0.415,9.25946,9.25946
701.00,9.25355,25.444758,0.000410,25.206293,-2.2123,0.416,9.26398,9.26398
702.00,9.25501,25.444763,0.000409,25.206302,-2.2123,0.416,9.26571,9.26571
703.00,9.25581,25.444780,0.000409,25.206340,-2.2122,0.416,9.26372,9.26372
704.00,9.25622,25.444766,0.000409,25.206365,-2.2121,0.416,9.25988,9.25988
705.00,9.25630,25.444880,0.000414,25.206426,-2.2121,0.416,9.25397,9.25397
706.00,9.25613,25.444960,0.000411,25.206382,-2.2121,0.416,9.24712,9.24712
707.00,9.25574,25.445071,0.000409,25.206406,-2.2121,0.416,9.24101,9.24101
708.00,9.25461,25.445071,0.000405,25.206336,-2.2122,0.416,9.23585,9.23585
709.00,9.25265,25.445062,0.000403,25.206278,-2.2124,0.417,9.23207,9.23207
710.00,9.25042,25.445044,0.000400,25.206210,-2.2123,0.417,9.22958,9.22958
711.00,9.24839,25.445175,0.000409,25.206291,-2.2122,0.417,9.22853,9.22853
712.00,9.24690,25.445169,0.000415,25.206250,-2.2120,0.416,9.23044,9.23044
713.00,9.24645,25.445340,0.000421,25.206410,-2.2120,0.416,9.23589,9.23589
714.00,9.24708,25.445315,0.000418,25.206286,-2.2120,0.416,9.24416,9.24416
715.00,9.24850,25.445301,0.000417,25.206267,-2.2120,0.416,9.25382,9.25382
716.00,9.25001,25.445273,0.000408,25.206302,-2.2119,0.417,9.26284,9.26284
717.00,9.25089,25.445140,0.000402,25.206175,-2.2117,0.417,9.26662,9.26662
718.00,9.25086,25.445203,0.000404,25.206208,-2.2114,0.417,9.26720,9.26720
719.00,9.25053,25.445301,0.000411,25.206300,-2.2111,0.417,9.26476,9.26476
720.00,9.24969,25.445334,0.000412,25.206296,-2.2110,0.417,9.26360,9.26360
721.00,9.24800,25.445333,0.000418,25.206222,-2.2112,0.417,9.26436,9.26436
722.00,9.24741,25.445645,0.000425,25.206458,-2.2113,0.417,9.26747,9.26747
723.00,9.24888,25.445563,0.000422,25.206355,-2.2115,0.417,9.26966,9.26966
724.00,9.25198,25.445494,0.000419,25.206264,-2.2117,0.417,9.27088,9.27088
725.00,9.25448,25.445365,0.000417,25.206090,-2.2117,0.417,9.26904,9.26904
726.00,9.25575,25.445462,0.000417,25.206147,-2.2117,0.417,9.26388,9.26388
727.00,9.25639,25.445424,0.000416,25.206066,-2.2117,0.417,9.25678,9.25678
728.00,9.25902,25.445531,0.000419,25.206165,-2.2116,0.417,9.25046,9.25046
729.00,9.25782,25.445718,0.000426,25.206332,-2.2115,0.417,9.24807,9.24807
730.00,9.25785,25.445955,0.000433,25.206561,-2.2114,0.416,9.24868,9.24868
731.00,9.26039,25.445864,0.000430,25.206452,-2.2112,0.416,9.25108,9.25108
732.00,9.26129,25.445937,0.000432,25.206499,-2.2110,0.416,9.25511,9.25511
733.00,9.26152,25.446121,0.000430,25.206568,-2.2110,0.416,9.25844,9.25844
734.00,9.26105,25.446188,0.000427,25.206588,-2.2110,0.417,9.25842,9.25842
735.00,9.25982,25.446308,0.000428,25.206537,-2.2110,0.417,9.25516,9.25516
736.00,9.25874,25.446358,0.000430,25.206502,-2.2112,0.417,9.25189,9.25189
737.00,9.25843,25.446274,0.000426,25.206434,-2.2113,0.417,9.24822,9.24822
738.00,9.25743,25.446114,0.000424,25.206310,-2.2114,0.417,9.24444,9.24444
739.00,9.25572,25.446016,0.000419,25.206206,-2.2113,0.417,9.24338,9.24338
740.00,9.25430,25.446041,0.000417,25.206333,-2.2112,0.417,9.24641,9.24641
741.00,9.25449,25.446159,0.000418,25.206460,-2.2110,0.417,9.25273,9.25273
742.00,9.25508,25.446161,0.000419,25.206417,-2.2107,0.417,9.26008,9.26008
743.00,9.25519,25.446162,0.000420,25.206408,-2.2105,0.417,9.26727,9.26727
744.00,9.25505,25.446208,0.000423,25.206468,-2.2105,0.417,9.26916,9.26916
745.00,9.25428,25.446195,0.000425,25.206414,-2.2106,0.417,9.26551,9.26551
746.00,9.25374,25.446214,0.000426,25.206403,-2.2107,0.417,9.25909,9.25909
747.00,9.25462,25.446258,0.000429,25.206438,-2.2108,0.417,9.25533,9.25533
748.00,9.25551,25.446362,0.000427,25.206470,-2.2109,0.417,9.25538,9.25538
749.00,9.25464,25.446468,0.000428,25.206499,-2.2109,0.417,9.25794,9.25794
750.00,9.25485,25.446465,0.000426,25.206418,-2.2108,0.417,9.26155,9.26155
751.00,9.25627,25.446373,0.000421,25.206298,-2.2106,0.418,9.26389,9.26389
752.00,9.25685,25.446471,0.000418,25.206346,-2.2106,0.418,9.26505,9.26505
753.00,9.25727,25.446493,0.000420,25.206360,-2.2105,0.418,9.26139,9.26139
754.00,9.25815,25.446448,0.000418,25.206296,-2.2104,0.418,9.25571,9.25571
755.00,9.25977,25.446520,0.000419,25.206376,-2.2101,0.418,9.24961,9.24961
756.00,9.25967,25.446598,0.000421,25.206455,-2.2100,0.418,9.24455,9.24455
757.00,9.25687,25.446722,0.000424,25.206551,-2.2099,0.418,9.23756,9.23756
758.00,9.25630,25.446742,0.000423,25.206539,-2.2099,0.418,9.23425,9.23425
759.00,9.25541,25.446803,0.000424,25.206560,-2.2100,0.418,9.23287,9.23287
760.00,9.25334,25.446679,0.000418,25.206424,-2.2101,0.418,9.23335,9.23335
761.00,9.25178,25.446636,0.000419,25.206345,-2.2100,0.418,9.23630,9.23630
762.00,9.25018,25.446629,0.000417,25.206258,-2.2099,0.418,9.23902,9.23902
763.00,9.24821,25.446641,0.000416,25.206234,-2.2096,0.418,9.23780,9.23780
764.00,9.24708,25.446654,0.000417,25.206263,-2.2092,0.418,9.23552,9.23552
765.00,9.24512,25.446675,0.000415,25.206296,-2.2090,0.418,9.23438,9.23438
766.00,9.24442,25.446846,0.000416,25.206415,-2.2088,0.418,9.23205,9.23205
767.00,9.24419,25.446892,0.000417,25.206520,-2.2088,0.418,9.23431,9.23431
768.00,9.24400,25.446895,0.000415,25.206509,-2.2088,0.419,9.24185,9.24185
769.00,9.24407,25.446821,0.000409,25.206332,-2.2089,0.419,9.25221,9.25221
770.00,9.24424,25.447091,0.000417,25.206548,-2.2091,0.419,9.25934,9.25934
771.00,9.24351,25.447155,0.000418,25.206565,-2.2093,0.419,9.26142,9.26142
772.00,9.24204,25.447075,0.000415,25.206418,-2.2094,0.419,9.25894,9.25894
773.00,9.24201,25.447142,0.000416,25.206470,-2.2094,0.419,9.25628,9.25628
774.00,9.24247,25.447318,0.000417,25.206674,-2.2092,0.419,9.25662,9.25662
775.00,9.24398,25.447253,0.000410,25.206530,-2.2089,0.419,9.26288,9.26288
776.00,9.24554,25.447021,0.000405,25.206271,-2.2087,0.419,9.27432,9.27432
777.00,9.24839,25.447009,0.000403,25.206256,-2.2085,0.419,9.28357,9.28357
778.00,9.25273,25.447056,0.000402,25.206281,-2.2083,0.420,9.28550,9.28550
779.00,9.25563,25.447051,0.000404,25.206221,-2.2082,0.420,9.28047,9.28047
780.00,9.25873,25.447141,0.000408,25.206292,-2.2080,0.420,9.27250,9.27250
781.00,9.26247,25.447190,0.000404,25.206317,-2.2081,0.420,9.26416,9.26416
782.00,9.26700,25.447257,0.000402,25.206289,-2.2082,0.420,9.25496,9.25496
783.00,9.26906,25.447212,0.000401,25.206158,-2.2083,0.420,9.24720,9.24720
784.00,9.26915,25.447164,0.000398,25.206086,-2.2085,0.420,9.24242,9.24242
785.00,9.26747,25.447186,0.000395,25.205996,-2.2086,0.420,9.23905,9.23905
786.00,9.26674,25.447373,0.000400,25.206078,-2.2084,0.420,9.23615,9.23615
787.00,9.26407,25.447456,0.000402,25.206127,-2.2083,0.420,9.23960,9.23960
788.00,9.26157,25.447604,0.000403,25.206208,-2.2081,0.420,9.24872,9.24872
789.00,9.25871,25.447751,0.000407,25.206288,-2.2081,0.420,9.25833,9.25833
790.00,9.25914,25.447829,0.000409,25.206383,-2.2080,0.420,9.26603,9.26603
791.00,9.26098,25.448022,0.000410,25.206608,-2.2081,0.421,9.27540,9.27540
792.00,9.26141,25.448193,0.000413,25.206741,-2.2081,0.421,9.28195,9.28195
793.00,9.25784,25.448283,0.000417,25.206811,-2.2081,0.421,9.28209,9.28209
794.00,9.25848,25.448304,0.000417,25.206782,-2.2080,0.421,9.27731,9.27731
795.00,9.26109,25.448222,0.000416,25.206647,-2.2081,0.421,9.27354,9.27354
796.00,9.25953,25.448045,0.000410,25.206413,-2.2083,0.421,9.26894,9.26894
797.00,9.25902,25.447898,0.000409,25.206294,-2.2084,0.421,9.26472,9.26472
798.00,9.26016,25.447857,0.000407,25.206226,-2.2083,0.421,9.26597,9.26597
799.00,9.26102,25.448037,0.000411,25.206383,-2.2084,0.421,9.27061,9.27061
800.00,9.26208,25.448077,0.000411,25.206420,-2.2082,0.421,9.27200,9.27200
801.00,9.26690,25.448096,0.000415,25.206443,-2.2079,0.421,9.26966,9.26966
802.00,9.27058,25.448079,0.000409,25.206364,-2.2076,0.421,9.26616,9.26616
803.00,9.27157,25.447943,0.000404,25.206252,-2.2075,0.421,9.26047,9.26047
804.00,9.27167,25.447756,0.000400,25.206093,-2.2071,0.421,9.25329,9.25329
805.00,9.27221,25.447690,0.000394,25.206034,-2.2071,0.422,9.24231,9.24231
806.00,9.27120,25.447832,0.000398,25.206182,-2.2072,0.422,9.22511,9.22511
807.00,9.26709,25.447925,0.000398,25.206291,-2.2074,0.422,9.20551,9.20551
808.00,9.26816,25.448009,0.000397,25.206349,-2.2075,0.423,9.18593,9.18593
809.00,9.26966,25.448018,0.000395,25.206318,-2.2077,0.423,9.16741,9.16741
810.00,9.26622,25.448047,0.000397,25.206334,-2.2079,0.423,9.15220,9.15220
@6,2.0001,4.0, 810.091 
811.00,9.25919,25.448054,0.000393,25.206235,-2.2079,0.423,9.14300,9.14300
812.00,9.25387,25.448003,0.000392,25.206068,-2.2080,0.423,9.13468,9.13468
813.00,9.24438,25.448142,0.000395,25.206128,-2.2081,0.423,9.12632,9.12632
814.00,9.22776,25.448302,0.000396,25.206219,-2.2081,0.423,9.11656,9.11656
815.00,9.20786,25.448455,0.000396,25.206267,-2.2082,0.423,9.11044,9.11044
816.00,9.18122,25.448556,0.000396,25.206329,-2.2080,0.424,9.10962,9.10962
817.00,9.16807,25.448739,0.000401,25.206497,-2.2077,0.424,9.11574,9.11574
818.00,9.15731,25.448841,0.000400,25.206625,-2.2076,0.424,9.12556,9.12556
819.00,9.14731,25.448979,0.000403,25.206671,-2.2074,0.424,9.14053,9.14053
820.00,9.13948,25.449009,0.000402,25.206683,-2.2072,0.424,9.15640,9.15640
821.00,9.13876,25.448950,0.000400,25.206579,-2.2073,0.424,9.16944,9.16944
822.00,9.14240,25.448870,0.000394,25.206450,-2.2074,0.424,9.18008,9.18008
823.00,9.14456,25.448935,0.000398,25.206358,-2.2073,0.424,9.18794,9.18794
824.00,9.14032,25.448885,0.000399,25.206269,-2.2072,0.424,9.19455,9.19455
825.00,9.13825,25.449062,0.000402,25.206344,-2.2070,0.424,9.20251,9.20251
826.00,9.13840,25.449231,0.000400,25.206415,-2.2067,0.425,9.21148,9.21148
827.00,9.14553,25.449325,0.000400,25.206443,-2.2066,0.425,9.21837,9.21837
828.00,9.15413,25.449398,0.000401,25.206475,-2.2066,0.425,9.22453,9.22453
829.00,9.16377,25.449389,0.000398,25.206433,-2.2065,0.425,9.22869,9.22869
830.00,9.17138,25.449298,0.000396,25.206334,-2.2064,0.425,9.23185,9.23185
831.00,9.17795,25.449296,0.000403,25.206351,-2.2065,0.425,9.23453,9.23453
832.00,9.18428,25.449350,0.000404,25.206391,-2.2065,0.425,9.23482,9.23482
833.00,9.19126,25.449244,0.000402,25.206246,-2.2063,0.425,9.23611,9.23611
834.00,9.20151,25.449264,0.000405,25.206276,-2.2063,0.425,9.24098,9.24098
835.00,9.20863,25.449324,0.000409,25.206346,-2.2063,0.425,9.24819,9.24819
836.00,9.21462,25.449247,0.000405,25.206258,-2.2060,0.425,9.25728,9.25728
837.00,9.22179,25.449295,0.000409,25.206278,-2.2058,0.425,9.26612,9.26612
838.00,9.22731,25.449234,0.000411,25.206312,-2.2056,0.425,9.26939,9.26939
839.00,9.23148,25.449344,0.000412,25.206422,-2.2056,0.425,9.26823,9.26823
840.00,9.23636,25.449349,0.000411,25.206377,-2.2055,0.425,9.26169,9.26169
841.00,9.24149,25.449548,0.000417,25.206534,-2.2055,0.425,9.25119,9.25119
842.00,9.24639,25.449425,0.000415,25.206443,-2.2055,0.425,9.24481,9.24481
843.00,9.24919,25.449568,0.000413,25.206506,-2.2054,0.425,9.24503,9.24503
844.00,9.25289,25.449484,0.000410,25.206347,-2.2054,0.425,9.24796,9.24796
845.00,9.25502,25.449459,0.000409,25.206300,-2.2053,0.425,9.25095,9.25095
846.00,9.25717,25.449304,0.000407,25.206151,-2.2051,0.425,9.25390,9.25390
847.00,9.25502,25.449509,0.000412,25.206245,-2.2050,0.425,9.25666,9.25666
848.00,9.25449,25.449584,0.000413,25.206208,-2.2049,0.425,9.25517,9.25517
849.00,9.25486,25.449658,0.000414,25.206244,-2.2048,0.425,9.24746,9.24746
850.00,9.25487,25.449736,0.000412,25.206266,-2.2046,0.426,9.23823,9.23823
851.00,9.25172,25.449759,0.000413,25.206216,-2.2046,0.426,9.23085,9.23085
852.00,9.24865,25.449863,0.000412,25.206252,-2.2047,0.426,9.22741,9.22741
853.00,9.24940,25.449874,0.000414,25.206282,-2.2048,0.426,9.23055,9.23055
854.00,9.25072,25.449881,0.000417,25.206263,-2.2050,0.425,9.24121,9.24121
855.00,9.24976,25.449995,0.000420,25.206331,-2.2052,0.425,9.25447,9.25447
856.00,9.24610,25.450128,0.000419,25.206419,-2.2053,0.425,9.26521,9.26521
857.00,9.24558,25.450090,0.000418,25.206412,-2.2054,0.426,9.27261,9.27261
858.00,9.24628,25.450006,0.000412,25.206277,-2.2054,0.426,9.27798,9.27798
859.00,9.24674,25.450151,0.000411,25.206361,-2.2051,0.426,9.27831,9.27831
860.00,9.24523,25.450156,0.000408,25.206290,-2.2049,0.426,9.27530,9.27530
861.00,9.24883,25.450278,0.000414,25.206342,-2.2048,0.426,9.27336,9.27336
862.00,9.25030,25.450223,0.000410,25.206238,-2.2048,0.426,9.26760,9.26760
863.00,9.25371,25.450359,0.000414,25.206402,-2.2048,0.426,9.25927,9.25927
864.00,9.25594,25.450302,0.000411,25.206360,-2.2048,0.427,9.25235,9.25235
865.00,9.25576,25.450377,0.000414,25.206429,-2.2048,0.427,9.24915,9.24915
866.00,9.25440,25.450356,0.000411,25.206416,-2.2046,0.427,9.24779,9.24779
867.00,9.25404,25.450513,0.000417,25.206548,-2.2045,0.427,9.24894,9.24894
868.00,9.25529,25.450516,0.000416,25.206449,-2.2045,0.427,9.25143,9.25143
869.00,9.25656,25.450633,0.000420,25.206535,-2.2046,0.427,9.25523,9.25523
870.00,9.25902,25.450618,0.000419,25.206537,-2.2046,0.427,9.25582,9.25582
871.00,9.25946,25.450640,0.000420,25.206522,-2.2047,0.427,9.25518,9.25518
872.00,9.26074,25.450603,0.000417,25.206442,-2.2047,0.427,9.25470,9.25470
873.00,9.26094,25.450742,0.000413,25.206566,-2.2047,0.427,9.25511,9.25511
874.00,9.26121,25.450571,0.000405,25.206366,-2.2045,0.427,9.25961,9.25961
875.00,9.26180,25.450502,0.000403,25.206313,-2.2043,0.427,9.26803,9.26803
876.00,9.26257,25.450593,0.000404,25.206372,-2.2042,0.428,9.27504,9.27504
877.00,9.26287,25.450542,0.000404,25.206288,-2.2040,0.428,9.27885,9.27885
878.00,9.26204,25.450475,0.000406,25.206156,-2.2038,0.427,9.27971,9.27971
879.00,9.26090,25.450794,0.000414,25.206396,-2.2038,0.427,9.27455,9.27455
880.00,9.26013,25.450905,0.000415,25.206439,-2.2037,0.428,9.26678,9.26678
881.00,9.26000,25.450735,0.000413,25.206291,-2.2036,0.428,9.26217,9.26217
882.00,9.26079,25.450802,0.000415,25.206391,-2.2034,0.428,9.26080,9.26080
883.00,9.26284,25.450709,0.000418,25.206370,-2.2032,0.428,9.26037,9.26037
884.00,9.26397,25.450517,0.000415,25.206161,-2.2030,0.428,9.25937,9.25937
885.00,9.26488,25.450550,0.000419,25.206113,-2.2029,0.428,9.25521,9.25521
886.00,9.26469,25.450698,0.000417,25.206174,-2.2029,0.428,9.24746,9.24746
887.00,9.26169,25.450757,0.000414,25.206117,-2.2030,0.428,9.24152,9.24152
888.00,9.25911,25.450950,0.000411,25.206194,-2.2031,0.428,9.23978,9.23978
889.00,9.25894,25.451223,0.000416,25.206398,-2.2034,0.428,9.24503,9.24503
890.00,9.26094,25.451255,0.000414,25.206364,-2.2036,0.428,9.25892,9.25892
891.00,9.26326,25.451310,0.000415,25.206385,-2.2037,0.428,9.27493,9.27493
892.00,9.26435,25.451305,0.000419,25.206412,-2.2037,0.428,9.28540,9.28540
893.00,9.26429,25.451322,0.000422,25.206406,-2.2035,0.428,9.28863,9.28863
894.00,9.26181,25.451304,0.000421,25.206415,-2.2032,0.428,9.28586,9.28586
895.00,9.26234,25.451199,0.000419,25.206374,-2.2030,0.428,9.27558,9.27558
896.00,9.26279,25.451135,0.000419,25.206314,-2.2029,0.428,9.26361,9.26361
897.00,9.26335,25.451257,0.000417,25.206401,-2.2028,0.428,9.25406,9.25406
898.00,9.26356,25.451367,0.000417,25.206476,-2.2028,0.429,9.24887,9.24887
899.00,9.26572,25.451265,0.000415,25.206291,-2.2028,0.428,9.24362,9.24362
900.00,9.26470,25.451421,0.000416,25.206373,-2.2026,0.429,9.24240,9.24240
901.00,9.26391,25.451523,0.000418,25.206411,-2.2026,0.429,9.24402,9.24402
902.00,9.26081,25.451444,0.000420,25.206293,-2.2025,0.429,9.24798,9.24798
903.00,9.25881,25.451324,0.000420,25.206186,-2.2026,0.429,9.25076,9.25076
904.00,9.25890,25.451296,0.000418,25.206211,-2.2028,0.429,9.25381,9.25381
905.00,9.25865,25.451285,0.000420,25.206185,-2.2030,0.428,9.25628,9.25628
906.00,9.25896,25.451384,0.000419,25.206242,-2.2030,0.429,9.25605,9.25605
907.00,9.25998,25.451453,0.000418,25.206270,-2.2030,0.429,9.25421,9.25421
908.00,9.26070,25.451480,0.000417,25.206304,-2.2028,0.429,9.25540,9.25540
909.00,9.26094,25.451546,0.000415,25.206289,-2.2025,0.429,9.25924,9.25924
910.00,9.26008,25.451660,0.000416,25.206344,-2.2023,0.429,9.26237,9.26237
911.00,9.25820,25.451653,0.000415,25.206396,-2.2020,0.429,9.26570,9.26570
912.00,9.25613,25.451649,0.000410,25.206476,-2.2020,0.429,9.26790,9.26790
913.00,9.25606,25.451792,0.000413,25.206630,-2.2021,0.429,9.26959,9.26959
914.00,9.25667,25.451811,0.000415,25.206678,-2.2024,0.429,9.27151,9.27151
915.00,9.25774,25.451805,0.000414,25.206679,-2.2026,0.430,9.27286,9.27286
916.00,9.25943,25.451761,0.000416,25.206608,-2.2029,0.429,9.27580,9.27580
917.00,9.26152,25.451785,0.000416,25.206539,-2.2030,0.429,9.28065,9.28065
918.00,9.26360,25.451736,0.000414,25.206391,-2.2030,0.430,9.28200,9.28200
919.00,9.26525,25.451736,0.000415,25.206341,-2.2028,0.430,9.27924,9.27924
920.00,9.26642,25.451678,0.000414,25.206212,-2.2025,0.429,9.27575,9.27575
921.00,9.26662,25.451721,0.000412,25.206208,-2.2022,0.429,9.26814,9.26814
922.00,9.26584,25.451842,0.000413,25.206254,-2.2019,0.429,9.25756,9.25756
923.00,9.26455,25.451926,0.000414,25.206277,-2.2017,0.429,9.25043,9.25043
924.00,9.26442,25.452094,0.000414,25.206380,-2.2014,0.430,9.24839,9.24839
925.00,9.26467,25.452198,0.000414,25.206443,-2.2013,0.430,9.24827,9.24827
926.00,9.26492,25.452292,0.000412,25.206440,-2.2012,0.430,9.25115,9.25115
927.00,9.26551,25.452302,0.000410,25.206454,-2.2011,0.430,9.25649,9.25649
928.00,9.26561,25.452328,0.000410,25.206436,-2.2010,0.430,9.25914,9.25914
929.00,9.26501,25.452339,0.000411,25.206390,-2.2011,0.430,9.25799,9.25799
930.00,9.26445,25.452321,0.000411,25.206400,-2.2012,0.430,9.25798,9.25798
931.00,9.26366,25.452446,0.000411,25.206490,-2.2012,0.430,9.25970,9.25970
932.00,9.26208,25.452525,0.000413,25.206456,-2.2011,0.430,9.25872,9.25872
933.00,9.26202,25.452494,0.000411,25.206365,-2.2009,0.430,9.25528,9.25528
934.00,9.26056,25.452460,0.000411,25.206304,-2.2008,0.431,9.25025,9.25025
935.00,9.25765,25.452545,0.000410,25.206326,-2.2007,0.431,9.24353,9.24353
936.00,9.25544,25.452349,0.000408,25.206172,-2.2007,0.431,9.23945,9.23945
937.00,9.25411,25.452309,0.000408,25.206112,-2.2007,0.431,9.24077,9.24077
938.00,9.25278,25.452396,0.000409,25.206179,-2.2007,0.431,9.24326,9.24326
939.00,9.25130,25.452441,0.000409,25.206252,-2.2005,0.431,9.24894,9.24894
940.00,9.25091,25.452470,0.000412,25.206262,-2.2004,0.431,9.26093,9.26093
941.00,9.25227,25.452524,0.000412,25.206240,-2.2003,0.431,9.27136,9.27136
942.00,9.25289,25.452490,0.000411,25.206208,-2.2004,0.431,9.27689,9.27689
943.00,9.25342,25.452502,0.000409,25.206226,-2.2005,0.431,9.28081,9.28081
944.00,9.25253,25.452534,0.000409,25.206173,-2.2006,0.431,9.28050,9.28050
945.00,9.25631,25.452633,0.000409,25.206220,-2.2006,0.431,9.27215,9.27215
946.00,9.25960,25.452698,0.000408,25.206231,-2.2005,0.431,9.25979,9.25979
947.00,9.25902,25.452787,0.000409,25.206285,-2.2004,0.432,9.24827,9.24827
948.00,9.25887,25.452853,0.000410,25.206303,-2.2004,0.432,9.24326,9.24326
949.00,9.25903,25.452898,0.000411,25.206346,-2.2003,0.432,9.24199,9.24199
950.00,9.26406,25.452854,0.000405,25.206261,-2.2004,0.432,9.24462,9.24462
951.00,9.26831,25.452892,0.000406,25.206274,-2.2005,0.432,9.25291,9.25291
952.00,9.26340,25.452959,0.000407,25.206289,-2.2005,0.432,9.26655,9.26655
953.00,9.26051,25.453079,0.000407,25.206339,-2.2003,0.432,9.27537,9.27537
954.00,9.26082,25.453072,0.000405,25.206289,-2.2002,0.432,9.28122,9.28122
955.00,9.26197,25.453168,0.000406,25.206385,-2.2001,0.433,9.27980,9.27980
956.00,9.25999,25.453228,0.000405,25.206436,-2.1999,0.433,9.26587,9.26587
957.00,9.25283,25.453188,0.000400,25.206345,-2.1997,0.433,9.24170,9.24170
958.00,9.24986,25.452940,0.000393,25.206121,-2.1996,0.433,9.21648,9.21648
959.00,9.25350,25.453224,0.000397,25.206357,-2.1996,0.433,9.19278,9.19278
960.00,9.26229,25.453206,0.000396,25.206318,-2.1995,0.433,9.17541,9.17541
@7,2.0001,4.0, 960.137000000002 
961.00,9.27944,25.453234,0.000393,25.206283,-2.1993,0.434,9.16851,9.16851
962.00,9.29414,25.453349,0.000395,25.206356,-2.1991,0.434,9.16733,9.16733
963.00,9.28603,25.453542,0.000397,25.206492,-2.1990,0.434,9.16644,9.16644
964.00,9.27412,25.453343,0.000392,25.206247,-2.1989,0.434,9.16645,9.16645
965.00,9.25080,25.453391,0.000395,25.206183,-2.1989,0.434,9.16642,9.16642
966.00,9.20995,25.453474,0.000396,25.206262,-2.1992,0.434,9.16510,9.16510
967.00,9.18199,25.453534,0.000395,25.206307,-2.1994,0.434,9.16445,9.16445
968.00,9.17136,25.453639,0.000399,25.206381,-2.1995,0.434,9.16841,9.16841
969.00,9.17139,25.453822,0.000402,25.206553,-2.1997,0.435,9.17506,9.17506
970.00,9.16947,25.453859,0.000402,25.206636,-2.1998,0.435,9.18333,9.18333
971.00,9.16833,25.453977,0.000409,25.206706,-2.1998,0.435,9.19318,9.19318
972.00,9.16902,25.453977,0.000410,25.206680,-2.1998,0.435,9.20401,9.20401
973.00,9.17232,25.454083,0.000413,25.206728,-2.1996,0.435,9.21401,9.21401
974.00,9.17780,25.454015,0.000408,25.206541,-2.1993,0.435,9.22384,9.22384
975.00,9.18379,25.454007,0.000404,25.206437,-2.1992,0.435,9.23291,9.23291
976.00,9.18991,25.453912,0.000396,25.206291,-2.1991,0.435,9.24155,9.24155
977.00,9.19356,25.454033,0.000400,25.206357,-2.1989,0.435,9.24855,9.24855
978.00,9.19690,25.453957,0.000399,25.206246,-2.1989,0.435,9.25528,9.25528
979.00,9.20092,25.453988,0.000402,25.206316,-2.1987,0.435,9.26047,9.26047
980.00,9.20651,25.453906,0.000402,25.206221,-2.1985,0.435,9.26247,9.26247
981.00,9.21276,25.454019,0.000408,25.206272,-2.1984,0.435,9.25991,9.25991
982.00,9.21689,25.454095,0.000409,25.206223,-2.1983,0.435,9.25843,9.25843
983.00,9.22133,25.454055,0.000405,25.206127,-2.1982,0.435,9.25566,9.25566
984.00,9.22764,25.454019,0.000403,25.206030,-2.1982,0.435,9.25199,9.25199
985.00,9.23150,25.454173,0.000404,25.206165,-2.1981,0.436,9.25158,9.25158
986.00,9.23463,25.454192,0.000401,25.206184,-2.1979,0.436,9.25314,9.25314
987.00,9.23927,25.454117,0.000398,25.206156,-2.1978,0.436,9.25659,9.25659
988.00,9.24432,25.454167,0.000398,25.206201,-2.1976,0.436,9.26230,9.26230
989.00,9.24925,25.454352,0.000402,25.206380,-2.1975,0.436,9.27031,9.27031
990.00,9.25402,25.454381,0.000405,25.206357,-2.1976,0.436,9.27863,9.27863
991.00,9.25844,25.454414,0.000405,25.206358,-2.1977,0.436,9.28621,9.28621
992.00,9.26141,25.454475,0.000406,25.206376,-2.1977,0.436,9.28693,9.28693
993.00,9.26342,25.454468,0.000404,25.206351,-2.1977,0.436,9.28373,9.28373
994.00,9.26462,25.454530,0.000406,25.206305,-2.1977,0.436,9.27768,9.27768
995.00,9.26542,25.454694,0.000407,25.206395,-2.1975,0.436,9.27069,9.27069
996.00,9.26618,25.454828,0.000413,25.206433,-2.1976,0.436,9.26678,9.26678
997.00,9.26675,25.454834,0.000414,25.206433,-2.1977,0.436,9.26669,9.26669
998.00,9.26715,25.454893,0.000418,25.206498,-2.1978,0.436,9.26624,9.26624
999.00,9.26776,25.454919,0.000418,25.206578,-2.1979,0.436,9.26584,9.26584
1000.00,9.26969,25.454934,0.000416,25.206656,-2.1980,0.437,9.26402,9.26402
1001.00,9.27001,25.454867,0.000410,25.206636,-2.1978,0.437,9.26027,9.26027
1002.00,9.27102,25.454887,0.000409,25.206607,-2.1975,0.437,9.25794,9.25794
1003.00,9.27014,25.455033,0.000413,25.206698,-2.1973,0.437,9.26062,9.26062
1004.00,9.26961,25.454965,0.000412,25.206655,-2.1971,0.437,9.26898,9.26898
1005.00,9.27163,25.454850,0.000414,25.206466,-2.1970,0.437,9.28192,9.28192
1006.00,9.27382,25.454867,0.000419,25.206450,-2.1968,0.436,9.29357,9.29357
1007.00,9.27654,25.454952,0.000422,25.206531,-2.1968,0.436,9.29919,9.29919
1008.00,9.27748,25.454877,0.000414,25.206365,-2.1967,0.437,9.29787,9.29787
1009.00,9.27629,25.455040,0.000416,25.206363,-2.1967,0.437,9.29058,9.29058
1010.00,9.27437,25.455179,0.000415,25.206423,-2.1967,0.437,9.27853,9.27853
1011.00,9.27554,25.455151,0.000415,25.206358,-2.1966,0.437,9.26807,9.26807
1012.00,9.27729,25.455090,0.000415,25.206259,-2.1965,0.437,9.26313,9.26313
1013.00,9.27853,25.455179,0.000417,25.206334,-2.1965,0.437,9.26376,9.26376
1014.00,9.28047,25.455085,0.000410,25.206235,-2.1965,0.437,9.26587,9.26587
1015.00,9.28542,25.455037,0.000409,25.206192,-2.1965,0.437,9.26600,9.26600
1016.00,9.28654,25.455131,0.000407,25.206254,-2.1965,0.437,9.26534,9.26534
1017.00,9.28169,25.455235,0.000402,25.206311,-2.1964,0.438,9.26458,9.26458
1018.00,9.27955,25.455211,0.000401,25.206255,-2.1965,0.438,9.26432,9.26432
1019.00,9.27735,25.455344,0.000408,25.206399,-2.1965,0.438,9.26531,9.26531
1020.00,9.27530,25.455546,0.000410,25.206582,-2.1966,0.438,9.27125,9.27125
1021.00,9.27542,25.455636,0.000410,25.206626,-2.1967,0.438,9.27890,9.27890
1022.00,9.27743,25.455702,0.000412,25.206700,-2.1968,0.438,9.28732,9.28732
1023.00,9.27932,25.455844,0.000420,25.206800,-2.1966,0.438,9.29290,9.29290
1024.00,9.27933,25.455800,0.000422,25.206692,-2.1963,0.438,9.29207,9.29207
1025.00,9.27707,25.455709,0.000421,25.206557,-2.1960,0.438,9.28636,9.28636
1026.00,9.27381,25.455715,0.000422,25.206515,-2.1959,0.438,9.27966,9.27966
1027.00,9.27217,25.455664,0.000421,25.206379,-2.1958,0.438,9.27126,9.27126
1028.00,9.27188,25.455656,0.000416,25.206342,-2.1957,0.438,9.26489,9.26489
1029.00,9.27245,25.455699,0.000412,25.206344,-2.1958,0.438,9.26366,9.26366
1030.00,9.27274,25.455759,0.000410,25.206365,-2.1957,0.438,9.26686,9.26686
1031.00,9.27362,25.455707,0.000407,25.206302,-2.1957,0.439,9.26974,9.26974
1032.00,9.27370,25.455770,0.000406,25.206331,-2.1958,0.439,9.27235,9.27235
1033.00,9.27460,25.455761,0.000408,25.206289,-2.1961,0.439,9.27626,9.27626
1034.00,9.27589,25.455784,0.000409,25.206319,-2.1962,0.439,9.27928,9.27928
1035.00,9.27636,25.455821,0.000414,25.206306,-2.1964,0.439,9.28001,9.28001
1036.00,9.27706,25.455846,0.000415,25.206297,-2.1966,0.439,9.28194,9.28194
1037.00,9.27805,25.455907,0.000417,25.206380,-2.1966,0.439,9.28286,9.28286
1038.00,9.27837,25.455943,0.000416,25.206391,-2.1964,0.439,9.27884,9.27884
1039.00,9.27759,25.455972,0.000413,25.206388,-2.1962,0.439,9.27298,9.27298
1040.00,9.27605,25.455999,0.000410,25.206401,-2.1960,0.439,9.26678,9.26678
1041.00,9.27401,25.456232,0.000412,25.206594,-2.1958,0.439,9.26069,9.26069
1042.00,9.27205,25.456218,0.000412,25.206553,-2.1956,0.439,9.25736,9.25736
1043.00,9.27004,25.456248,0.000413,25.206604,-2.1955,0.439,9.25687,9.25687
1044.00,9.26896,25.456228,0.000417,25.206578,-2.1955,0.439,9.25931,9.25931
1045.00,9.26873,25.456218,0.000416,25.206550,-2.1955,0.439,9.26116,9.26116
1046.00,9.26868,25.456048,0.000411,25.206316,-2.1955,0.439,9.26136,9.26136
1047.00,9.26929,25.456186,0.000416,25.206388,-2.1955,0.439,9.26108,9.26108
1048.00,9.26915,25.456262,0.000415,25.206405,-2.1955,0.440,9.26079,9.26079
1049.00,9.26827,25.456189,0.000411,25.206289,-2.1954,0.440,9.25841,9.25841
1050.00,9.26688,25.456176,0.000409,25.206199,-2.1953,0.440,9.25592,9.25592
1051.00,9.26526,25.456164,0.000406,25.206139,-2.1954,0.440,9.25460,9.25460
1052.00,9.26423,25.456223,0.000406,25.206182,-2.1955,0.440,9.25374,9.25374
1053.00,9.26296,25.456316,0.000408,25.206250,-2.1956,0.440,9.25173,9.25173
1054.00,9.26134,25.456515,0.000408,25.206400,-2.1954,0.440,9.25204,9.25204
1055.00,9.26023,25.456595,0.000407,25.206499,-2.1952,0.440,9.25483,9.25483
1056.00,9.25916,25.456665,0.000409,25.206616,-2.1950,0.440,9.25726,9.25726
1057.00,9.25815,25.456663,0.000406,25.206547,-2.1948,0.440,9.25952,9.25952
1058.00,9.25818,25.456731,0.000406,25.206542,-2.1944,0.441,9.26390,9.26390
1059.00,9.25859,25.456680,0.000409,25.206447,-2.1943,0.440,9.26609,9.26609
1060.00,9.25958,25.456736,0.000411,25.206427,-2.1942,0.441,9.26891,9.26891
1061.00,9.26088,25.456734,0.000413,25.206380,-2.1942,0.440,9.27266,9.27266
1062.00,9.26193,25.456774,0.000418,25.206404,-2.1944,0.440,9.27473,9.27473
1063.00,9.26274,25.456767,0.000418,25.206357,-2.1946,0.441,9.27606,9.27606
1064.00,9.26348,25.456914,0.000421,25.206459,-2.1948,0.441,9.27863,9.27863
1065.00,9.26414,25.456940,0.000420,25.206490,-2.1950,0.441,9.27817,9.27817
1066.00,9.26477,25.456965,0.000418,25.206446,-2.1952,0.441,9.27583,9.27583
1067.00,9.26514,25.456980,0.000414,25.206428,-2.1951,0.441,9.27239,9.27239
1068.00,9.26486,25.457008,0.000411,25.206459,-2.1950,0.441,9.26709,9.26709
1069.00,9.26441,25.457044,0.000409,25.206456,-2.1950,0.441,9.26039,9.26039
1070.00,9.26390,25.457085,0.000411,25.206438,-2.1950,0.441,9.25309,9.25309
1071.00,9.26354,25.457210,0.000414,25.206513,-2.1949,0.441,9.24838,9.24838
1072.00,9.26354,25.457178,0.000414,25.206446,-2.1948,0.441,9.24813,9.24813
1073.00,9.26415,25.457074,0.000412,25.206330,-2.1947,0.442,9.25202,9.25202
1074.00,9.26538,25.456930,0.000410,25.206243,-2.1946,0.442,9.25845,9.25845
1075.00,9.26638,25.457040,0.000412,25.206317,-2.1946,0.442,9.26703,9.26703
1076.00,9.26721,25.457147,0.000411,25.206457,-2.1946,0.442,9.27332,9.27332
1077.00,9.26760,25.457167,0.000411,25.206501,-2.1947,0.442,9.27379,9.27379
1078.00,9.26673,25.457229,0.000416,25.206536,-2.1946,0.442,9.26735,9.26735
1079.00,9.26540,25.457454,0.000418,25.206641,-2.1944,0.442,9.25960,9.25960
1080.00,9.26381,25.457463,0.000419,25.206662,-2.1941,0.442,9.25404,9.25404
1081.00,9.26177,25.457409,0.000420,25.206590,-2.1937,0.442,9.25026,9.25026
1082.00,9.26013,25.457393,0.000417,25.206471,-2.1934,0.442,9.25131,9.25131
1083.00,9.26024,25.457505,0.000415,25.206501,-2.1931,0.442,9.25787,9.25787
1084.00,9.26044,25.457456,0.000411,25.206379,-2.1931,0.442,9.26488,9.26488
1085.00,9.25910,25.457524,0.000411,25.206442,-2.1932,0.442,9.26952,9.26952
1086.00,9.25924,25.457527,0.000411,25.206395,-2.1933,0.442,9.27248,9.27248
1087.00,9.26126,25.457645,0.000415,25.206544,-2.1933,0.442,9.27441,9.27441
1088.00,9.26364,25.457620,0.000419,25.206589,-2.1933,0.442,9.27281,9.27281
1089.00,9.26538,25.457691,0.000424,25.206733,-2.1932,0.442,9.26746,9.26746
1090.00,9.26613,25.457514,0.000420,25.206457,-2.1929,0.442,9.25948,9.25948
1091.00,9.26397,25.457524,0.000421,25.206458,-2.1928,0.442,9.25294,9.25294
1092.00,9.26193,25.457481,0.000418,25.206347,-2.1927,0.442,9.24612,9.24612
1093.00,9.26046,25.457399,0.000411,25.206149,-2.1925,0.442,9.23962,9.23962
1094.00,9.25804,25.457345,0.000409,25.206045,-2.1923,0.442,9.23474,9.23474
1095.00,9.25529,25.457477,0.000411,25.206177,-2.1923,0.442,9.23304,9.23304
1096.00,9.25292,25.457605,0.000409,25.206195,-2.1922,0.443,9.23435,9.23435
1097.00,9.25252,25.457722,0.000408,25.206278,-2.1922,0.443,9.23845,9.23845
1098.00,9.25363,25.457949,0.000412,25.206398,-2.1924,0.443,9.24586,9.24586
1099.00,9.25371,25.458027,0.000406,25.206395,-2.1925,0.443,9.25588,9.25588
1100.00,9.25526,25.458050,0.000402,25.206383,-2.1924,0.443,9.26279,9.26279
1101.00,9.25605,25.458083,0.000402,25.206354,-2.1925,0.444,9.26436,9.26436
1102.00,9.25485,25.458063,0.000407,25.206329,-2.1925,0.443,9.26326,9.26326
1103.00,9.25245,25.457934,0.000406,25.206287,-2.1924,0.443,9.26054,9.26054
1104.00,9.24954,25.457948,0.000411,25.206323,-2.1924,0.443,9.25289,9.25289
1105.00,9.24793,25.457965,0.000410,25.206348,-2.1925,0.443,9.24394,9.24394
1106.00,9.24851,25.458004,0.000411,25.206425,-2.1924,0.443,9.23649,9.23649
1107.00,9.25020,25.458197,0.000411,25.206544,-2.1923,0.443,9.23155,9.23155
1108.00,9.25584,25.458430,0.000413,25.206678,-2.1923,0.444,9.22628,9.22628
1109.00,9.26332,25.458481,0.000408,25.206681,-2.1922,0.444,9.22197,9.22197
1110.00,9.26278,25.458625,0.000407,25.206719,-2.1920,0.444,9.21667,9.21667
@8,2.0001,4.0, 1110.067 
1111.00,9.25665,25.458681,0.000402,25.206745,-2.1918,0.445,9.21006,9.21006
1112.00,9.25682,25.458650,0.000398,25.206651,-2.1916,0.445,9.20237,9.20237
1113.00,9.24739,25.458446,0.000391,25.206451,-2.1916,0.445,9.19780,9.19780
1114.00,9.23755,25.458441,0.000391,25.206432,-2.1915,0.445,9.19635,9.19635
1115.00,9.23484,25.458356,0.000391,25.206395,-2.1914,0.445,9.19936,9.19936
1116.00,9.22718,25.458288,0.000389,25.206305,-2.1911,0.446,9.20331,9.20331
1117.00,9.22132,25.458303,0.000389,25.206323,-2.1909,0.446,9.20602,9.20602
1118.00,9.21876,25.458432,0.000392,25.206449,-2.1908,0.446,9.20868,9.20868
1119.00,9.21406,25.458470,0.000393,25.206467,-2.1907,0.446,9.21305,9.21305
1120.00,9.21201,25.458419,0.000395,25.206370,-2.1909,0.446,9.21871,9.21871
1121.00,9.21026,25.458509,0.000401,25.206406,-2.1910,0.446,9.22591,9.22591
1122.00,9.21231,25.458495,0.000402,25.206398,-2.1911,0.446,9.23270,9.23270
1123.00,9.21534,25.458514,0.000403,25.206421,-2.1912,0.446,9.23852,9.23852
1124.00,9.21821,25.458604,0.000403,25.206468,-2.1912,0.446,9.24440,9.24440
1125.00,9.22000,25.458735,0.000401,25.206524,-2.1912,0.446,9.24923,9.24923
1126.00,9.22203,25.458844,0.000399,25.206589,-2.1911,0.447,9.25185,9.25185
1127.00,9.22358,25.458767,0.000397,25.206465,-2.1910,0.447,9.25545,9.25545
1128.00,9.22474,25.458937,0.000399,25.206503,-2.1909,0.447,9.25946,9.25946
1129.00,9.22728,25.459084,0.000402,25.206513,-2.1908,0.447,9.26372,9.26372
1130.00,9.23162,25.459180,0.000407,25.206569,-2.1906,0.447,9.26830,9.26830
1131.00,9.23610,25.458981,0.000402,25.206421,-2.1906,0.447,9.27196,9.27196
1132.00,9.24023,25.459125,0.000406,25.206524,-2.1907,0.447,9.27467,9.27467
1133.00,9.24385,25.458905,0.000399,25.206335,-2.1907,0.447,9.27529,9.27529
1134.00,9.24720,25.458766,0.000395,25.206276,-2.1907,0.447,9.27483,9.27483
1135.00,9.25060,25.458699,0.000395,25.206228,-2.1908,0.447,9.27268,9.27268
1136.00,9.25367,25.458771,0.000398,25.206246,-2.1910,0.447,9.27110,9.27110
1137.00,9.25643,25.458698,0.000397,25.206202,-2.1910,0.448,9.26825,9.26825
1138.00,9.25919,25.458736,0.000402,25.206275,-2.1909,0.448,9.26587,9.26587
1139.00,9.26063,25.458748,0.000403,25.206269,-2.1907,0.448,9.26310,9.26310
1140.00,9.26231,25.458761,0.000404,25.206260,-2.1904,0.448,9.26233,9.26233
1141.00,9.26380,25.458956,0.000412,25.206366,-2.1901,0.447,9.26381,9.26381
1142.00,9.26565,25.459089,0.000415,25.206390,-2.1900,0.447,9.26818,9.26818
1143.00,9.26747,25.459223,0.000416,25.206368,-2.1898,0.447,9.27216,9.27216
1144.00,9.26873,25.459246,0.000419,25.206303,-2.1898,0.447,9.27514,9.27514
1145.00,9.26964,25.459357,0.000421,25.206335,-2.1899,0.447,9.27714,9.27714
1146.00,9.27045,25.459250,0.000416,25.206247,-2.1899,0.447,9.27625,9.27625
1147.00,9.27075,25.459198,0.000414,25.206205,-2.1899,0.448,9.27170,9.27170
1148.00,9.27050,25.459220,0.000415,25.206264,-2.1898,0.448,9.26795,9.26795
1149.00,9.26998,25.459245,0.000415,25.206272,-2.1897,0.448,9.26483,9.26483
1150.00,9.26876,25.459146,0.000411,25.206229,-2.1897,0.448,9.26040,9.26040
1151.00,9.26791,25.459196,0.000412,25.206254,-2.1896,0.448,9.25990,9.25990
1152.00,9.26765,25.459178,0.000411,25.206232,-2.1895,0.448,9.26157,9.26157
1153.00,9.26716,25.459191,0.000411,25.206204,-2.1896,0.448,9.26152,9.26152
1154.00,9.26659,25.459328,0.000414,25.206304,-2.1895,0.448,9.26212,9.26212
1155.00,9.26625,25.459481,0.000415,25.206365,-2.1895,0.448,9.26547,9.26547
1156.00,9.26669,25.459520,0.000415,25.206343,-2.1895,0.448,9.26828,9.26828
1157.00,9.26758,25.459615,0.000414,25.206411,-2.1893,0.448,9.27074,9.27074
1158.00,9.26841,25.459767,0.000416,25.206540,-2.1890,0.448,9.27323,9.27323
1159.00,9.26883,25.459619,0.000415,25.206403,-2.1887,0.448,9.27344,9.27344
1160.00,9.26872,25.459588,0.000417,25.206397,-2.1884,0.448,9.27119,9.27119
1161.00,9.26812,25.459717,0.000423,25.206558,-2.1882,0.448,9.26632,9.26632
1162.00,9.26739,25.459606,0.000422,25.206402,-2.1882,0.448,9.26422,9.26422
1163.00,9.26681,25.459533,0.000421,25.206311,-2.1883,0.448,9.26328,9.26328
1164.00,9.26622,25.459655,0.000420,25.206431,-2.1886,0.448,9.26335,9.26335
1165.00,9.26567,25.459613,0.000418,25.206383,-2.1888,0.448,9.26410,9.26410
1166.00,9.26505,25.459427,0.000417,25.206219,-2.1889,0.448,9.26509,9.26509
1167.00,9.26516,25.459653,0.000421,25.206431,-2.1889,0.448,9.26519,9.26519
1168.00,9.26580,25.459735,0.000420,25.206527,-2.1887,0.448,9.26683,9.26683
1169.00,9.26687,25.459827,0.000423,25.206568,-2.1886,0.448,9.27146,9.27146
1170.00,9.26821,25.459952,0.000425,25.206615,-2.1886,0.448,9.27704,9.27704
1171.00,9.27005,25.460015,0.000420,25.206570,-2.1887,0.448,9.28349,9.28349
1172.00,9.27135,25.460133,0.000425,25.206611,-2.1888,0.448,9.28713,9.28713
1173.00,9.27237,25.460112,0.000430,25.206545,-2.1889,0.448,9.28839,9.28839
1174.00,9.27342,25.460126,0.000427,25.206556,-2.1888,0.448,9.28697,9.28697
1175.00,9.27374,25.460180,0.000430,25.206571,-2.1888,0.448,9.28161,9.28161
1176.00,9.27298,25.460285,0.000434,25.206637,-2.1887,0.448,9.27436,9.27436
1177.00,9.27193,25.460233,0.000427,25.206584,-2.1886,0.448,9.26810,9.26810
1178.00,9.27105,25.460399,0.000426,25.206670,-2.1885,0.448,9.26274,9.26274
1179.00,9.27003,25.460406,0.000427,25.206629,-2.1884,0.448,9.25789,9.25789
1180.00,9.27001,25.460466,0.000423,25.206611,-2.1884,0.449,9.25713,9.25713
1181.00,9.27004,25.460548,0.000421,25.206698,-2.1882,0.449,9.25767,9.25767
1182.00,9.27007,25.460474,0.000418,25.206626,-2.1882,0.449,9.25964,9.25964
1183.00,9.26987,25.460499,0.000418,25.206642,-2.1882,0.449,9.26074,9.26074
1184.00,9.26972,25.460528,0.000412,25.206634,-2.1882,0.449,9.26024,9.26024
1185.00,9.26975,25.460354,0.000409,25.206525,-2.1882,0.449,9.25837,9.25837
1186.00,9.26866,25.460304,0.000409,25.206432,-2.1882,0.449,9.25938,9.25938
1187.00,9.26879,25.460389,0.000413,25.206431,-2.1884,0.449,9.26024,9.26024
1188.00,9.26871,25.460340,0.000410,25.206361,-2.1885,0.449,9.26227,9.26227
1189.00,9.26842,25.460140,0.000408,25.206122,-2.1886,0.449,9.26765,9.26765
1190.00,9.26816,25.460387,0.000414,25.206281,-2.1887,0.449,9.27461,9.27461
1191.00,9.26778,25.460497,0.000413,25.206298,-2.1886,0.449,9.27787,9.27787
1192.00,9.26705,25.460575,0.000413,25.206376,-2.1885,0.450,9.27827,9.27827
1193.00,9.26588,25.460626,0.000413,25.206381,-2.1882,0.450,9.27497,9.27497
1194.00,9.26454,25.460840,0.000413,25.206543,-2.1882,0.450,9.27034,9.27034
1195.00,9.26421,25.460651,0.000407,25.206337,-2.1881,0.450,9.26443,9.26443
1196.00,9.26391,25.460669,0.000406,25.206396,-2.1881,0.450,9.26230,9.26230
1197.00,9.26481,25.460534,0.000400,25.206256,-2.1883,0.450,9.26258,9.26258
1198.00,9.26536,25.460573,0.000399,25.206254,-2.1884,0.450,9.26438,9.26438
1199.00,9.26576,25.460722,0.000402,25.206383,-2.1884,0.451,9.26527,9.26527
1200.00,9.26638,25.460934,0.000406,25.206543,-2.1884,0.451,9.26573,9.26573
1201.00,9.26642,25.460997,0.000409,25.206579,-2.1883,0.451,9.26134,9.26134
1202.00,9.26533,25.460973,0.000411,25.206473,-2.1882,0.451,9.25537,9.25537
1203.00,9.26506,25.460888,0.000410,25.206371,-2.1880,0.451,9.25157,9.25157
1204.00,9.26558,25.460896,0.000413,25.206334,-2.1880,0.451,9.24990,9.24990
1205.00,9.26406,25.460851,0.000411,25.206263,-2.1880,0.451,9.24949,9.24949
1206.00,9.26335,25.460710,0.000406,25.206039,-2.1880,0.451,9.25080,9.25080
1207.00,9.26275,25.460901,0.000408,25.206169,-2.1880,0.451,9.25352,9.25352
1208.00,9.26241,25.460989,0.000405,25.206153,-2.1881,0.451,9.25842,9.25842
1209.00,9.26234,25.460969,0.000400,25.206065,-2.1881,0.451,9.26317,9.26317
1210.00,9.26227,25.461136,0.000401,25.206099,-2.1880,0.451,9.26932,9.26932
1211.00,9.26269,25.461271,0.000402,25.206139,-2.1879,0.451,9.27703,9.27703
1212.00,9.26254,25.461429,0.000406,25.206220,-2.1877,0.451,9.28193,9.28193
1213.00,9.26404,25.461556,0.000411,25.206317,-2.1875,0.451,9.28693,9.28693
1214.00,9.26636,25.461622,0.000414,25.206389,-2.1872,0.451,9.29040,9.29040
1215.00,9.26803,25.461675,0.000416,25.206498,-2.1868,0.451,9.29042,9.29042
1216.00,9.26910,25.461750,0.000417,25.206581,-2.1865,0.451,9.28801,9.28801
1217.00,9.26962,25.461802,0.000416,25.206636,-2.1863,0.452,9.28993,9.28993
1218.00,9.27044,25.461716,0.000416,25.206558,-2.1864,0.452,9.28868,9.28868
1219.00,9.27178,25.461669,0.000415,25.206438,-2.1865,0.452,9.28621,9.28621
1220.00,9.27283,25.461543,0.000411,25.206209,-2.1866,0.452,9.28296,9.28296
1221.00,9.27312,25.461704,0.000411,25.206292,-2.1867,0.452,9.27799,9.27799
1222.00,9.27368,25.461751,0.000411,25.206292,-2.1868,0.452,9.27105,9.27105
1223.00,9.27423,25.461671,0.000405,25.206199,-2.1868,0.452,9.26420,9.26420
1224.00,9.27537,25.461744,0.000409,25.206295,-2.1868,0.452,9.25966,9.25966
1225.00,9.27524,25.461912,0.000415,25.206521,-2.1869,0.452,9.26039,9.26039
1226.00,9.27669,25.461836,0.000416,25.206514,-2.1868,0.452,9.26746,9.26746
1227.00,9.27856,25.461662,0.000412,25.206383,-2.1866,0.452,9.27545,9.27545
1228.00,9.27963,25.461881,0.000420,25.206588,-2.1863,0.452,9.28366,9.28366
1229.00,9.28027,25.461985,0.000418,25.206672,-2.1860,0.452,9.28797,9.28797
1230.00,9.28023,25.461916,0.000417,25.206559,-2.1858,0.452,9.28468,9.28468
1231.00,9.27878,25.462031,0.000422,25.206626,-2.1858,0.452,9.27457,9.27457
1232.00,9.27645,25.462105,0.000421,25.206646,-2.1858,0.452,9.26364,9.26364
1233.00,9.27393,25.462265,0.000419,25.206708,-2.1860,0.453,9.25302,9.25302
1234.00,9.27189,25.462413,0.000420,25.206750,-2.1862,0.453,9.24436,9.24436
1235.00,9.26995,25.462396,0.000417,25.206733,-2.1862,0.453,9.24059,9.24059
1236.00,9.26662,25.462314,0.000412,25.206605,-2.1862,0.453,9.24158,9.24158
1237.00,9.26398,25.462410,0.000414,25.206658,-2.1862,0.453,9.24462,9.24462
1238.00,9.26336,25.462207,0.000413,25.206408,-2.1860,0.453,9.24976,9.24976
1239.00,9.26467,25.462026,0.000413,25.206224,-2.1859,0.453,9.25516,9.25516
1240.00,9.26349,25.462156,0.000414,25.206266,-2.1859,0.453,9.25961,9.25961
1241.00,9.26201,25.462316,0.000415,25.206327,-2.1858,0.453,9.26103,9.26103
1242.00,9.26250,25.462393,0.000415,25.206358,-2.1859,0.453,9.25777,9.25777
1243.00,9.26161,25.462415,0.000416,25.206384,-2.1862,0.453,9.25284,9.25284
1244.00,9.25981,25.462530,0.000413,25.206493,-2.1864,0.454,9.25028,9.25028
1245.00,9.25900,25.462639,0.000413,25.206580,-2.1866,0.454,9.24835,9.24835
1246.00,9.25685,25.462477,0.000409,25.206514,-2.1867,0.454,9.24952,9.24952
1247.00,9.25433,25.462413,0.000406,25.206422,-2.1866,0.454,9.25630,9.25630
1248.00,9.25429,25.462577,0.000407,25.206559,-2.1864,0.454,9.26177,9.26177
1249.00,9.25311,25.462677,0.000409,25.206608,-2.1862,0.454,9.26431,9.26431
1250.00,9.25358,25.462614,0.000408,25.206533,-2.1859,0.454,9.26742,9.26742
1251.00,9.25476,25.462736,0.000412,25.206584,-2.1857,0.454,9.27073,9.27073
1252.00,9.25634,25.462832,0.000414,25.206716,-2.1856,0.454,9.27111,9.27111
1253.00,9.25828,25.462798,0.000413,25.206695,-2.1856,0.454,9.27226,9.27226
1254.00,9.26036,25.462783,0.000414,25.206665,-2.1857,0.454,9.27168,9.27168
1255.00,9.26042,25.462659,0.000412,25.206475,-2.1860,0.454,9.26811,9.26811
1256.00,9.25977,25.462626,0.000411,25.206388,-2.1861,0.454,9.25952,9.25952
1257.00,9.26212,25.462580,0.000407,25.206259,-2.1860,0.454,9.24868,9.24868
1258.00,9.26623,25.462534,0.000400,25.206174,-2.1860,0.455,9.23761,9.23761
1259.00,9.27007,25.462556,0.000394,25.206156,-2.1860,0.455,9.22941,9.22941
1260.00,9.26982,25.462809,0.000396,25.206414,-2.1859,0.455,9.22388,9.22388
1261.00,9.27359,25.462964,0.000396,25.206546,-2.1858,0.456,9.22376,9.22376
@9,2.0001,4.0, 1260.113 
1262.00,9.27650,25.462991,0.000395,25.206502,-2.1858,0.456,9.22599,9.22599
1263.00,9.27076,25.463132,0.000398,25.206575,-2.1856,0.456,9.22935,9.22935
1264.00,9.25868,25.463020,0.000396,25.206423,-2.1853,0.456,9.23309,9.23309
1265.00,9.24892,25.462962,0.000392,25.206339,-2.1850,0.456,9.23677,9.23677
1266.00,9.24358,25.462913,0.000389,25.206256,-2.1849,0.456,9.23724,9.23724
1267.00,9.24179,25.462870,0.000387,25.206218,-2.1850,0.457,9.23779,9.23779
1268.00,9.24142,25.462868,0.000391,25.206211,-2.1850,0.457,9.23979,9.23979
1269.00,9.24079,25.462999,0.000397,25.206363,-2.1850,0.456,9.24224,9.24224
1270.00,9.24123,25.463080,0.000400,25.206432,-2.1850,0.456,9.24476,9.24476
1271.00,9.24227,25.463059,0.000403,25.206403,-2.1849,0.456,9.24778,9.24778
1272.00,9.24181,25.463171,0.000408,25.206538,-2.1847,0.456,9.25322,9.25322
1273.00,9.24152,25.463145,0.000405,25.206457,-2.1847,0.457,9.25883,9.25883
1274.00,9.24182,25.463135,0.000401,25.206405,-2.1848,0.457,9.26341,9.26341
1275.00,9.24244,25.463078,0.000400,25.206334,-2.1849,0.457,9.26555,9.26555
1276.00,9.24350,25.463006,0.000394,25.206278,-2.1851,0.457,9.26864,9.26864
1277.00,9.24539,25.463055,0.000398,25.206298,-2.1852,0.457,9.26877,9.26877
1278.00,9.24734,25.463211,0.000404,25.206479,-2.1853,0.457,9.26531,9.26531
1279.00,9.24946,25.463291,0.000407,25.206574,-2.1854,0.457,9.26248,9.26248
1280.00,9.25167,25.463193,0.000405,25.206446,-2.1854,0.457,9.26576,9.26576
1281.00,9.25458,25.463415,0.000414,25.206628,-2.1855,0.457,9.27121,9.27121
1282.00,9.25684,25.463427,0.000410,25.206623,-2.1854,0.457,9.27535,9.27535
1283.00,9.25904,25.463425,0.000405,25.206561,-2.1854,0.457,9.28081,9.28081
1284.00,9.26218,25.463461,0.000407,25.206526,-2.1852,0.457,9.28521,9.28521
1285.00,9.26456,25.463594,0.000408,25.206561,-2.1851,0.458,9.28292,9.28292
1286.00,9.26530,25.463655,0.000408,25.206467,-2.1850,0.458,9.27650,9.27650
1287.00,9.26690,25.463606,0.000407,25.206300,-2.1850,0.458,9.27313,9.27313
1288.00,9.26891,25.463697,0.000411,25.206338,-2.1850,0.457,9.26917,9.26917
1289.00,9.26998,25.463738,0.000409,25.206384,-2.1850,0.458,9.26581,9.26581
1290.00,9.27104,25.463867,0.000407,25.206464,-2.1849,0.458,9.26648,9.26648
1291.00,9.27136,25.463780,0.000403,25.206436,-2.1849,0.458,9.26813,9.26813
1292.00,9.27141,25.463913,0.000406,25.206618,-2.1848,0.458,9.26737,9.26737
1293.00,9.27112,25.463922,0.000407,25.206598,-2.1846,0.458,9.26947,9.26947
1294.00,9.27132,25.463862,0.000407,25.206419,-2.1844,0.458,9.27496,9.27496
1295.00,9.27274,25.463851,0.000413,25.206426,-2.1844,0.458,9.28009,9.28009
1296.00,9.27446,25.463929,0.000413,25.206436,-2.1843,0.458,9.28438,9.28438
1297.00,9.27544,25.463922,0.000415,25.206380,-2.1841,0.458,9.28743,9.28743
1298.00,9.27622,25.463911,0.000411,25.206339,-2.1841,0.458,9.28721,9.28721
1299.00,9.27701,25.463954,0.000408,25.206353,-2.1839,0.458,9.28423,9.28423
1300.00,9.27790,25.464025,0.000409,25.206365,-2.1838,0.458,9.28220,9.28220
1301.00,9.27746,25.464047,0.000410,25.206328,-2.1838,0.458,9.27942,9.27942
1302.00,9.27655,25.463973,0.000404,25.206158,-2.1842,0.458,9.27917,9.27917
1303.00,9.27582,25.463942,0.000408,25.206056,-2.1845,0.458,9.28077,9.28077
1304.00,9.27646,25.464020,0.000413,25.206095,-2.1848,0.458,9.27927,9.27927
1305.00,9.27785,25.463966,0.000411,25.206061,-2.1851,0.458,9.27474,9.27474
1306.00,9.27725,25.464078,0.000411,25.206194,-2.1852,0.458,9.27291,9.27291
1307.00,9.27664,25.464192,0.000414,25.206295,-2.1852,0.458,9.27184,9.27184
1308.00,9.27673,25.464307,0.000417,25.206439,-2.1852,0.458,9.26809,9.26809
1309.00,9.27592,25.464405,0.000421,25.206505,-2.1852,0.458,9.26357,9.26357
1310.00,9.27489,25.464584,0.000424,25.206601,-2.1851,0.458,9.26079,9.26079
1311.00,9.27403,25.464587,0.000424,25.206543,-2.1851,0.458,9.25859,9.25859
1312.00,9.27351,25.464787,0.000426,25.206717,-2.1849,0.458,9.25497,9.25497
1313.00,9.27287,25.464754,0.000421,25.206670,-2.1847,0.459,9.25317,9.25317
1314.00,9.27160,25.464735,0.000417,25.206645,-2.1845,0.459,9.25786,9.25786
1315.00,9.26974,25.464777,0.000417,25.206642,-2.1843,0.459,9.26672,9.26672
1316.00,9.27124,25.464762,0.000416,25.206588,-2.1841,0.459,9.27498,9.27498
1317.00,9.27128,25.464764,0.000415,25.206554,-2.1840,0.459,9.28200,9.28200
1318.00,9.27201,25.464922,0.000416,25.206641,-2.1839,0.459,9.28670,9.28670
1319.00,9.27215,25.464996,0.000416,25.206670,-2.1838,0.459,9.28781,9.28781
1320.00,9.27164,25.465044,0.000415,25.206656,-2.1836,0.459,9.28247,9.28247
1321.00,9.27085,25.465146,0.000420,25.206773,-2.1834,0.459,9.27493,9.27493
1322.00,9.26992,25.465071,0.000415,25.206661,-2.1833,0.460,9.26664,9.26664
1323.00,9.26965,25.465008,0.000417,25.206538,-2.1834,0.459,9.25973,9.25973
1324.00,9.26970,25.464937,0.000417,25.206413,-2.1834,0.459,9.25310,9.25310
1325.00,9.26874,25.464727,0.000414,25.206201,-2.1835,0.459,9.25108,9.25108
1326.00,9.26817,25.464691,0.000408,25.206098,-2.1836,0.459,9.25228,9.25228
1327.00,9.26561,25.464734,0.000412,25.206128,-2.1837,0.459,9.25542,9.25542
1328.00,9.26523,25.464696,0.000406,25.206092,-2.1837,0.460,9.26053,9.26053
1329.00,9.26576,25.464721,0.000403,25.206134,-2.1836,0.460,9.26750,9.26750
1330.00,9.26735,25.464984,0.000408,25.206367,-2.1836,0.460,9.27456,9.27456
1331.00,9.26940,25.464972,0.000406,25.206349,-2.1835,0.460,9.28265,9.28265
1332.00,9.27239,25.465100,0.000408,25.206472,-2.1834,0.460,9.29070,9.29070
1333.00,9.27403,25.465304,0.000411,25.206602,-2.1832,0.460,9.29348,9.29348
1334.00,9.27524,25.465492,0.000414,25.206710,-2.1830,0.460,9.29251,9.29251
1335.00,9.27468,25.465448,0.000412,25.206599,-2.1829,0.460,9.28747,9.28747
1336.00,9.27307,25.465537,0.000413,25.206617,-2.1828,0.460,9.27890,9.27890
1337.00,9.27163,25.465480,0.000408,25.206508,-2.1828,0.460,9.27199,9.27199
1338.00,9.27084,25.465442,0.000405,25.206385,-2.1828,0.460,9.27133,9.27133
1339.00,9.27055,25.465397,0.000407,25.206330,-2.1827,0.461,9.27360,9.27360
1340.00,9.27195,25.465489,0.000410,25.206386,-2.1826,0.461,9.27733,9.27733
1341.00,9.27517,25.465527,0.000412,25.206355,-2.1827,0.460,9.28119,9.28119
1342.00,9.27717,25.465659,0.000418,25.206445,-2.1827,0.461,9.28063,9.28063
1343.00,9.27904,25.465690,0.000421,25.206525,-2.1827,0.461,9.27598,9.27598
1344.00,9.27848,25.465737,0.000421,25.206579,-2.1828,0.461,9.26772,9.26772
1345.00,9.27597,25.465680,0.000418,25.206528,-2.1828,0.461,9.26139,9.26139
1346.00,9.27574,25.465571,0.000411,25.206431,-2.1826,0.461,9.25972,9.25972
1347.00,9.27605,25.465450,0.000406,25.206258,-2.1824,0.461,9.26282,9.26282
1348.00,9.27702,25.465386,0.000402,25.206128,-2.1823,0.461,9.26893,9.26893
1349.00,9.27744,25.465446,0.000400,25.206131,-2.1822,0.461,9.27655,9.27655
1350.00,9.27662,25.465619,0.000402,25.206241,-2.1822,0.461,9.27930,9.27930
1351.00,9.27464,25.465835,0.000408,25.206394,-2.1822,0.461,9.27590,9.27590
1352.00,9.27265,25.465962,0.000411,25.206451,-2.1821,0.462,9.26883,9.26883
1353.00,9.27163,25.466055,0.000414,25.206539,-2.1820,0.462,9.26172,9.26172
1354.00,9.27112,25.466069,0.000416,25.206494,-2.1819,0.462,9.25679,9.25679
1355.00,9.27008,25.466016,0.000416,25.206469,-2.1818,0.462,9.25445,9.25445
1356.00,9.26899,25.465945,0.000414,25.206443,-2.1818,0.462,9.25803,9.25803
1357.00,9.26784,25.465980,0.000416,25.206493,-2.1818,0.462,9.26403,9.26403
1358.00,9.26746,25.465949,0.000415,25.206437,-2.1820,0.462,9.26867,9.26867
1359.00,9.26718,25.465947,0.000414,25.206428,-2.1822,0.462,9.26926,9.26926
1360.00,9.26581,25.465939,0.000411,25.206416,-2.1823,0.462,9.26992,9.26992
1361.00,9.26556,25.466021,0.000413,25.206442,-2.1824,0.462,9.26975,9.26975
1362.00,9.26570,25.466039,0.000414,25.206398,-2.1826,0.462,9.26826,9.26826
1363.00,9.26646,25.466115,0.000413,25.206380,-2.1828,0.462,9.26945,9.26945
1364.00,9.26841,25.466143,0.000412,25.206311,-2.1828,0.462,9.27635,9.27635
1365.00,9.27080,25.466176,0.000415,25.206283,-2.1827,0.462,9.28344,9.28344
1366.00,9.27095,25.466301,0.000418,25.206371,-2.1825,0.462,9.28763,9.28763
1367.00,9.26957,25.466374,0.000418,25.206465,-2.1822,0.462,9.29456,9.29456
1368.00,9.27167,25.466337,0.000417,25.206437,-2.1820,0.463,9.29887,9.29887
1369.00,9.27475,25.466418,0.000421,25.206508,-2.1819,0.462,9.29956,9.29956
1370.00,9.27572,25.466430,0.000420,25.206458,-2.1818,0.462,9.29566,9.29566
1371.00,9.27579,25.466325,0.000416,25.206352,-2.1818,0.462,9.28826,9.28826
1372.00,9.27585,25.466262,0.000413,25.206185,-2.1819,0.463,9.27719,9.27719
1373.00,9.27712,25.466429,0.000414,25.206350,-2.1820,0.463,9.26826,9.26826
1374.00,9.27679,25.466421,0.000411,25.206371,-2.1819,0.463,9.26277,9.26277
1375.00,9.27747,25.466604,0.000417,25.206517,-2.1817,0.463,9.26299,9.26299
1376.00,9.27821,25.466928,0.000426,25.206741,-2.1816,0.463,9.26841,9.26841
1377.00,9.27853,25.467103,0.000431,25.206874,-2.1815,0.463,9.27611,9.27611
1378.00,9.28044,25.467191,0.000436,25.206880,-2.1813,0.463,9.28294,9.28294
1379.00,9.28172,25.467289,0.000435,25.206817,-2.1811,0.463,9.28848,9.28848
1380.00,9.28173,25.467168,0.000430,25.206710,-2.1810,0.463,9.29276,9.29276
1381.00,9.28104,25.466950,0.000420,25.206481,-2.1810,0.463,9.29624,9.29624
1382.00,9.28104,25.466846,0.000416,25.206400,-2.1808,0.463,9.29724,9.29724
1383.00,9.28346,25.466720,0.000409,25.206309,-2.1807,0.464,9.29679,9.29679
1384.00,9.28518,25.466593,0.000406,25.206249,-2.1806,0.464,9.29245,9.29245
1385.00,9.28522,25.466725,0.000411,25.206324,-2.1805,0.464,9.28642,9.28642
1386.00,9.28398,25.466767,0.000416,25.206395,-2.1803,0.463,9.28112,9.28112
1387.00,9.28290,25.466910,0.000420,25.206540,-2.1802,0.463,9.27786,9.27786
1388.00,9.28102,25.467021,0.000426,25.206583,-2.1801,0.463,9.27128,9.27128
1389.00,9.27846,25.467080,0.000429,25.206608,-2.1800,0.463,9.26515,9.26515
1390.00,9.27649,25.467083,0.000423,25.206564,-2.1800,0.463,9.26287,9.26287
1391.00,9.27662,25.467282,0.000422,25.206633,-2.1800,0.464,9.26352,9.26352
1392.00,9.27814,25.467294,0.000419,25.206573,-2.1800,0.464,9.26484,9.26484
1393.00,9.27982,25.467253,0.000410,25.206497,-2.1800,0.464,9.26762,9.26762
1394.00,9.27948,25.467318,0.000408,25.206549,-2.1800,0.464,9.27094,9.27094
1395.00,9.27894,25.467396,0.000409,25.206585,-2.1801,0.464,9.27287,9.27287
1396.00,9.27835,25.467228,0.000406,25.206424,-2.1802,0.464,9.27440,9.27440
1397.00,9.27664,25.467154,0.000407,25.206341,-2.1803,0.464,9.27615,9.27615
1398.00,9.27344,25.467230,0.000413,25.206457,-2.1805,0.464,9.28091,9.28091
1399.00,9.27002,25.467358,0.000419,25.206552,-2.1806,0.464,9.28569,9.28569
1400.00,9.27071,25.467235,0.000417,25.206437,-2.1806,0.464,9.29015,9.29015
1401.00,9.27347,25.467257,0.000418,25.206415,-2.1807,0.464,9.29132,9.29132
1402.00,9.27415,25.467510,0.000423,25.206604,-2.1807,0.464,9.28954,9.28954
1403.00,9.27589,25.467624,0.000428,25.206628,-2.1805,0.464,9.28361,9.28361
1404.00,9.27657,25.467656,0.000424,25.206592,-2.1802,0.464,9.27645,9.27645
1405.00,9.27768,25.467813,0.000427,25.206672,-2.1799,0.464,9.26727,9.26727
1406.00,9.28187,25.467967,0.000429,25.206769,-2.1797,0.464,9.25553,9.25553
1407.00,9.28306,25.467943,0.000423,25.206676,-2.1795,0.464,9.24151,9.24151
1408.00,9.28633,25.467854,0.000413,25.206550,-2.1794,0.465,9.23133,9.23133
1409.00,9.29079,25.467791,0.000405,25.206500,-2.1794,0.465,9.22335,9.22335
1410.00,9.29010,25.467733,0.000400,25.206457,-2.1796,0.465,9.21643,9.21643
1411.00,9.29006,25.467768,0.000397,25.206477,-2.1796,0.466,9.21247,9.21247
@10,2.0001,4.0, 1410.056 
1412.00,9.28182,25.467649,0.000390,25.206370,-2.1795,0.466,9.21479,9.21479
1413.00,9.26729,25.467751,0.000387,25.206394,-2.1794,0.466,9.21852,9.21852
1414.00,9.25523,25.467851,0.000392,25.206413,-2.1794,0.466,9.22396,9.22396
1415.00,9.24411,25.467955,0.000392,25.206451,-2.1793,0.466,9.22975,9.22975
1416.00,9.23708,25.467906,0.000387,25.206339,-2.1793,0.467,9.23352,9.23352
1417.00,9.23420,25.468065,0.000391,25.206446,-2.1793,0.467,9.23594,9.23594
1418.00,9.23451,25.468068,0.000394,25.206438,-2.1793,0.467,9.23870,9.23870
1419.00,9.23464,25.467974,0.000391,25.206383,-2.1794,0.467,9.24181,9.24181
1420.00,9.23565,25.467937,0.000391,25.206304,-2.1794,0.467,9.24595,9.24595
1421.00,9.23794,25.467973,0.000396,25.206315,-2.1795,0.467,9.25351,9.25351
1422.00,9.23703,25.467979,0.000394,25.206238,-2.1795,0.467,9.26320,9.26320
1423.00,9.23944,25.467987,0.000396,25.206202,-2.1795,0.467,9.27237,9.27237
1424.00,9.24108,25.468118,0.000398,25.206281,-2.1796,0.467,9.27844,9.27844
1425.00,9.24275,25.468209,0.000399,25.206362,-2.1796,0.468,9.28186,9.28186
1426.00,9.24463,25.468285,0.000397,25.206465,-2.1795,0.468,9.28403,9.28403
1427.00,9.24750,25.468329,0.000401,25.206493,-2.1795,0.468,9.28288,9.28288
1428.00,9.25097,25.468544,0.000402,25.206643,-2.1794,0.468,9.28149,9.28149
1429.00,9.25460,25.468744,0.000408,25.206760,-2.1792,0.468,9.28180,9.28180
1430.00,9.25909,25.468854,0.000410,25.206811,-2.1790,0.468,9.28329,9.28329
1431.00,9.26363,25.468887,0.000412,25.206762,-2.1789,0.468,9.28340,9.28340
1432.00,9.26645,25.468850,0.000408,25.206765,-2.1788,0.468,9.28592,9.28592
1433.00,9.26913,25.468627,0.000405,25.206553,-2.1788,0.468,9.28891,9.28891
1434.00,9.27187,25.468636,0.000404,25.206568,-2.1788,0.469,9.29043,9.29043
1435.00,9.27431,25.468602,0.000405,25.206491,-2.1788,0.469,9.29126,9.29126
1436.00,9.27695,25.468545,0.000405,25.206466,-2.1788,0.469,9.29272,9.29272
1437.00,9.27930,25.468519,0.000403,25.206417,-2.1785,0.469,9.28933,9.28933
1438.00,9.28093,25.468644,0.000404,25.206542,-2.1782,0.469,9.28382,9.28382
1439.00,9.28208,25.468508,0.000401,25.206406,-2.1780,0.469,9.27991,9.27991
1440.00,9.28297,25.468521,0.000401,25.206461,-2.1780,0.469,9.27750,9.27750
1441.00,9.28383,25.468630,0.000401,25.206494,-2.1779,0.469,9.27668,9.27668
1442.00,9.28430,25.468772,0.000406,25.206515,-2.1781,0.469,9.27941,9.27941
1443.00,9.28407,25.468763,0.000405,25.206465,-2.1782,0.469,9.28190,9.28190
1444.00,9.28393,25.468948,0.000408,25.206561,-2.1783,0.469,9.28376,9.28376
1445.00,9.28409,25.469038,0.000406,25.206613,-2.1784,0.469,9.28479,9.28479
1446.00,9.28408,25.469073,0.000406,25.206607,-2.1785,0.469,9.28297,9.28297
1447.00,9.28379,25.469180,0.000408,25.206745,-2.1786,0.469,9.28026,9.28026
1448.00,9.28349,25.469278,0.000412,25.206831,-2.1786,0.469,9.27825,9.27825
1449.00,9.28297,25.469163,0.000407,25.206738,-2.1787,0.469,9.27669,9.27669
1450.00,9.28245,25.469078,0.000406,25.206587,-2.1789,0.470,9.27601,9.27601
1451.00,9.28252,25.469091,0.000408,25.206566,-2.1789,0.470,9.27816,9.27816
1452.00,9.28263,25.469004,0.000407,25.206471,-2.1789,0.470,9.28057,9.28057
1453.00,9.28197,25.469109,0.000408,25.206496,-2.1788,0.470,9.28155,9.28155
1454.00,9.28086,25.469126,0.000409,25.206487,-2.1787,0.470,9.28132,9.28132
1455.00,9.28008,25.469260,0.000412,25.206637,-2.1786,0.470,9.28039,9.28039
1456.00,9.27921,25.469398,0.000410,25.206712,-2.1784,0.470,9.27754,9.27754
1457.00,9.27887,25.469412,0.000408,25.206630,-2.1782,0.470,9.27587,9.27587
1458.00,9.27939,25.469447,0.000406,25.206631,-2.1782,0.470,9.27735,9.27735
1459.00,9.28015,25.469473,0.000407,25.206564,-2.1781,0.470,9.28034,9.28034
1460.00,9.28090,25.469463,0.000408,25.206493,-2.1780,0.470,9.28332,9.28332
1461.00,9.28112,25.469428,0.000410,25.206417,-2.1781,0.470,9.28534,9.28534
1462.00,9.28075,25.469541,0.000412,25.206471,-2.1782,0.471,9.28527,9.28527
1463.00,9.28032,25.469469,0.000414,25.206385,-2.1783,0.471,9.28352,9.28352
1464.00,9.28009,25.469504,0.000414,25.206429,-2.1783,0.471,9.28172,9.28172
1465.00,9.28015,25.469483,0.000412,25.206378,-2.1783,0.471,9.28172,9.28172
1466.00,9.28081,25.469436,0.000412,25.206394,-2.1781,0.471,9.28395,9.28395
1467.00,9.28165,25.469478,0.000417,25.206467,-2.1780,0.471,9.28630,9.28630
1468.00,9.28231,25.469476,0.000415,25.206437,-2.1779,0.471,9.28782,9.28782
1469.00,9.28280,25.469469,0.000417,25.206360,-2.1778,0.471,9.28893,9.28893
1470.00,9.28338,25.469576,0.000418,25.206391,-2.1779,0.471,9.28884,9.28884
1471.00,9.28356,25.469668,0.000422,25.206458,-2.1779,0.471,9.28710,9.28710
1472.00,9.28328,25.469580,0.000417,25.206373,-2.1779,0.471,9.28480,9.28480
1473.00,9.28297,25.469702,0.000420,25.206497,-2.1778,0.471,9.28324,9.28324
1474.00,9.28314,25.469853,0.000423,25.206628,-2.1776,0.471,9.28241,9.28241
1475.00,9.28344,25.469748,0.000419,25.206556,-2.1774,0.471,9.28098,9.28098
1476.00,9.28420,25.469703,0.000415,25.206449,-2.1773,0.471,9.28272,9.28272
1477.00,9.28537,25.469769,0.000413,25.206467,-2.1772,0.471,9.28733,9.28733
1478.00,9.28653,25.469733,0.000410,25.206388,-2.1772,0.471,9.29333,9.29333
1479.00,9.28744,25.469744,0.000409,25.206394,-2.1772,0.471,9.29774,9.29774
1480.00,9.28784,25.469938,0.000409,25.206553,-2.1770,0.472,9.30035,9.30035
1481.00,9.28815,25.470017,0.000409,25.206623,-2.1768,0.472,9.29939,9.29939
1482.00,9.28857,25.470156,0.000413,25.206724,-2.1767,0.472,9.29745,9.29745
1483.00,9.28934,25.470297,0.000413,25.206843,-2.1765,0.472,9.29448,9.29448
1484.00,9.29004,25.470340,0.000411,25.206808,-2.1762,0.472,9.29232,9.29232
1485.00,9.29060,25.470272,0.000415,25.206670,-2.1761,0.472,9.29309,9.29309
1486.00,9.29087,25.470216,0.000415,25.206516,-2.1760,0.472,9.29664,9.29664
1487.00,9.29152,25.470113,0.000414,25.206424,-2.1757,0.472,9.30205,9.30205
1488.00,9.29290,25.470062,0.000418,25.206330,-2.1755,0.472,9.30672,9.30672
1489.00,9.29510,25.470012,0.000418,25.206327,-2.1757,0.472,9.31045,9.31045
1490.00,9.29618,25.470124,0.000422,25.206435,-2.1758,0.472,9.31153,9.31153
1491.00,9.29683,25.470101,0.000425,25.206472,-2.1758,0.472,9.30985,9.30985
1492.00,9.29779,25.470096,0.000427,25.206443,-2.1759,0.472,9.30779,9.30779
1493.00,9.29951,25.470171,0.000431,25.206503,-2.1759,0.472,9.30674,9.30674
1494.00,9.30082,25.470348,0.000438,25.206629,-2.1760,0.471,9.30472,9.30472
1495.00,9.30166,25.470280,0.000435,25.206549,-2.1760,0.471,9.30246,9.30246
1496.00,9.30180,25.470448,0.000435,25.206615,-2.1761,0.471,9.29764,9.29764
1497.00,9.30030,25.470695,0.000440,25.206761,-2.1763,0.471,9.28977,9.28977
1498.00,9.29912,25.470647,0.000434,25.206640,-2.1765,0.472,9.28319,9.28319
1499.00,9.29740,25.470739,0.000433,25.206661,-2.1766,0.472,9.28018,9.28018
1500.00,9.29693,25.470718,0.000433,25.206539,-2.1766,0.472,9.27857,9.27857
1501.00,9.29615,25.470738,0.000433,25.206548,-2.1765,0.472,9.27883,9.27883
1502.00,9.29571,25.470529,0.000424,25.206291,-2.1763,0.472,9.28087,9.28087
1503.00,9.29579,25.470529,0.000424,25.206268,-2.1761,0.472,9.28285,9.28285
1504.00,9.29514,25.470486,0.000420,25.206170,-2.1759,0.472,9.28382,9.28382
1505.00,9.29293,25.470668,0.000423,25.206347,-2.1758,0.472,9.28376,9.28376
1506.00,9.29231,25.470753,0.000423,25.206335,-2.1756,0.472,9.28279,9.28279
1507.00,9.29044,25.470923,0.000426,25.206490,-2.1754,0.472,9.27753,9.27753
1508.00,9.28757,25.471042,0.000428,25.206569,-2.1754,0.472,9.27093,9.27093
1509.00,9.28463,25.471110,0.000435,25.206581,-2.1754,0.472,9.26574,9.26574
1510.00,9.28246,25.471178,0.000435,25.206588,-2.1755,0.472,9.26047,9.26047
1511.00,9.28037,25.471225,0.000439,25.206641,-2.1757,0.472,9.25685,9.25685
1512.00,9.27748,25.471308,0.000444,25.206675,-2.1759,0.472,9.25630,9.25630
1513.00,9.27431,25.471346,0.000443,25.206766,-2.1759,0.472,9.25293,9.25293
1514.00,9.27140,25.471198,0.000434,25.206642,-2.1758,0.472,9.24687,9.24687
1515.00,9.27035,25.471257,0.000434,25.206738,-2.1756,0.472,9.24640,9.24640
1516.00,9.26817,25.471261,0.000431,25.206733,-2.1756,0.472,9.24861,9.24861
1517.00,9.26622,25.471199,0.000427,25.206722,-2.1755,0.472,9.25021,9.25021
1518.00,9.26546,25.471215,0.000427,25.206685,-2.1755,0.473,9.25242,9.25242
1519.00,9.26401,25.471417,0.000428,25.206867,-2.1754,0.473,9.25630,9.25630
1520.00,9.26251,25.471389,0.000426,25.206801,-2.1754,0.473,9.25657,9.25657
1521.00,9.26126,25.471454,0.000428,25.206847,-2.1754,0.473,9.25443,9.25443
1522.00,9.25993,25.471551,0.000429,25.206865,-2.1754,0.473,9.25428,9.25428
1523.00,9.25693,25.471548,0.000430,25.206851,-2.1755,0.473,9.25868,9.25868
1524.00,9.25593,25.471409,0.000428,25.206712,-2.1755,0.473,9.26377,9.26377
1525.00,9.25661,25.471426,0.000427,25.206666,-2.1756,0.473,9.26948,9.26948
1526.00,9.25638,25.471382,0.000424,25.206620,-2.1756,0.473,9.27738,9.27738
1527.00,9.25891,25.471319,0.000418,25.206578,-2.1754,0.473,9.28452,9.28452
1528.00,9.26203,25.471325,0.000417,25.206497,-2.1753,0.473,9.28723,9.28723
1529.00,9.26341,25.471391,0.000419,25.206521,-2.1751,0.473,9.28852,9.28852
1530.00,9.26442,25.471380,0.000419,25.206538,-2.1750,0.473,9.28778,9.28778
1531.00,9.26583,25.471601,0.000421,25.206709,-2.1747,0.473,9.28651,9.28651
1532.00,9.26771,25.471699,0.000425,25.206760,-2.1746,0.473,9.28514,9.28514
1533.00,9.27040,25.471811,0.000424,25.206865,-2.1745,0.473,9.28504,9.28504
1534.00,9.27239,25.471772,0.000417,25.206719,-2.1746,0.474,9.28598,9.28598
1535.00,9.27447,25.471761,0.000412,25.206581,-2.1747,0.474,9.28687,9.28687
1536.00,9.27584,25.471654,0.000405,25.206399,-2.1748,0.474,9.28769,9.28769
1537.00,9.27736,25.471671,0.000402,25.206339,-2.1750,0.474,9.28959,9.28959
1538.00,9.27975,25.471745,0.000402,25.206296,-2.1753,0.474,9.29410,9.29410
1539.00,9.28274,25.471987,0.000411,25.206542,-2.1754,0.474,9.29799,9.29799
1540.00,9.28524,25.472095,0.000416,25.206647,-2.1754,0.474,9.30151,9.30151
1541.00,9.28726,25.472053,0.000416,25.206540,-2.1754,0.474,9.30137,9.30137
1542.00,9.28900,25.472123,0.000418,25.206521,-2.1753,0.474,9.30006,9.30006
1543.00,9.29042,25.472162,0.000420,25.206534,-2.1751,0.474,9.29747,9.29747
1544.00,9.29124,25.472145,0.000418,25.206430,-2.1748,0.474,9.29344,9.29344
1545.00,9.29171,25.472178,0.000419,25.206421,-2.1744,0.474,9.29179,9.29179
1546.00,9.29208,25.472281,0.000422,25.206515,-2.1742,0.474,9.29348,9.29348
1547.00,9.29220,25.472276,0.000417,25.206513,-2.1741,0.474,9.29217,9.29217
1548.00,9.29264,25.472329,0.000414,25.206555,-2.1739,0.475,9.28816,9.28816
1549.00,9.29303,25.472266,0.000410,25.206533,-2.1738,0.475,9.28323,9.28323
1550.00,9.29092,25.472370,0.000407,25.206610,-2.1738,0.475,9.27870,9.27870
1551.00,9.28963,25.472375,0.000407,25.206620,-2.1739,0.475,9.27490,9.27490
1552.00,9.28939,25.472418,0.000412,25.206614,-2.1740,0.475,9.27616,9.27616
1553.00,9.28957,25.472438,0.000415,25.206602,-2.1741,0.475,9.27989,9.27989
1554.00,9.28978,25.472587,0.000421,25.206681,-2.1743,0.475,9.28374,9.28374
1555.00,9.28850,25.472597,0.000425,25.206668,-2.1744,0.475,9.28338,9.28338
1556.00,9.28527,25.472473,0.000421,25.206516,-2.1743,0.475,9.27994,9.27994
1557.00,9.28387,25.472395,0.000414,25.206439,-2.1742,0.475,9.27209,9.27209
1558.00,9.28155,25.472324,0.000409,25.206382,-2.1740,0.475,9.26084,9.26084
1559.00,9.27708,25.472258,0.000402,25.206293,-2.1737,0.476,9.25027,9.25027
1560.00,9.27397,25.472184,0.000393,25.206157,-2.1733,0.476,9.24494,9.24494
1561.00,9.27899,25.472366,0.000390,25.206271,-2.1731,0.477,9.24107,9.24107
@11,2.0001,4.0, 1560.098 
1562.00,9.28865,25.472677,0.000393,25.206529,-2.1732,0.477,9.23778,9.23778
1563.00,9.28846,25.472816,0.000395,25.206568,-2.1733,0.477,9.23659,9.23659
1564.00,9.27945,25.472869,0.000396,25.206618,-2.1735,0.477,9.23954,9.23954
1565.00,9.26946,25.472983,0.000397,25.206751,-2.1738,0.477,9.24355,9.24355
1566.00,9.26265,25.473106,0.000403,25.206877,-2.1740,0.477,9.24892,9.24892
1567.00,9.25810,25.472891,0.000403,25.206721,-2.1741,0.477,9.25643,9.25643
1568.00,9.25564,25.472911,0.000408,25.206780,-2.1741,0.477,9.26498,9.26498
1569.00,9.25692,25.472864,0.000409,25.206718,-2.1742,0.477,9.27068,9.27068
1570.00,9.25880,25.472793,0.000414,25.206619,-2.1742,0.477,9.27167,9.27167
1571.00,9.25980,25.472648,0.000411,25.206417,-2.1741,0.477,9.27316,9.27316
1572.00,9.25686,25.472690,0.000411,25.206350,-2.1740,0.477,9.27652,9.27652
1573.00,9.25545,25.472779,0.000405,25.206372,-2.1739,0.477,9.28038,9.28038
1574.00,9.25598,25.472813,0.000401,25.206325,-2.1739,0.478,9.28303,9.28303
1575.00,9.25860,25.472851,0.000399,25.206279,-2.1739,0.478,9.28520,9.28520
1576.00,9.26135,25.472853,0.000399,25.206312,-2.1739,0.478,9.28575,9.28575
1577.00,9.26305,25.472868,0.000402,25.206378,-2.1740,0.478,9.28477,9.28477
1578.00,9.26486,25.472828,0.000405,25.206329,-2.1742,0.478,9.28216,9.28216
1579.00,9.26729,25.472776,0.000405,25.206304,-2.1742,0.478,9.28100,9.28100
1580.00,9.26958,25.472841,0.000407,25.206410,-2.1740,0.478,9.28233,9.28233
1581.00,9.27206,25.472908,0.000412,25.206435,-2.1738,0.478,9.28623,9.28623
1582.00,9.27560,25.472993,0.000408,25.206486,-2.1736,0.478,9.28906,9.28906
1583.00,9.27944,25.472922,0.000404,25.206390,-2.1733,0.478,9.28967,9.28967
1584.00,9.28043,25.473088,0.000410,25.206509,-2.1730,0.478,9.28819,9.28819
1585.00,9.28109,25.473169,0.000411,25.206530,-2.1728,0.478,9.28719,9.28719
1586.00,9.28200,25.473266,0.000410,25.206605,-2.1728,0.478,9.28429,9.28429
1587.00,9.28225,25.473242,0.000412,25.206512,-2.1726,0.478,9.27833,9.27833
1588.00,9.28185,25.473330,0.000417,25.206521,-2.1725,0.478,9.27454,9.27454
1589.00,9.28166,25.473392,0.000419,25.206547,-2.1726,0.478,9.27527,9.27527
1590.00,9.28241,25.473403,0.000416,25.206519,-2.1726,0.478,9.27758,9.27758
1591.00,9.28318,25.473540,0.000419,25.206610,-2.1725,0.478,9.28108,9.28108
1592.00,9.28329,25.473692,0.000421,25.206742,-2.1724,0.478,9.28721,9.28721
1593.00,9.28479,25.473758,0.000419,25.206819,-2.1725,0.479,9.29440,9.29440
1594.00,9.28534,25.473812,0.000417,25.206850,-2.1726,0.479,9.29794,9.29794
1595.00,9.28571,25.473850,0.000419,25.206845,-2.1727,0.479,9.29592,9.29592
1596.00,9.28583,25.473854,0.000416,25.206767,-2.1730,0.479,9.28772,9.28772
1597.00,9.28631,25.473832,0.000413,25.206638,-2.1732,0.479,9.28179,9.28179
1598.00,9.28608,25.473817,0.000412,25.206612,-2.1732,0.479,9.28012,9.28012
1599.00,9.28411,25.473830,0.000411,25.206581,-2.1731,0.479,9.28081,9.28081
1600.00,9.28445,25.473987,0.000414,25.206717,-2.1729,0.480,9.28521,9.28521
1601.00,9.28617,25.474026,0.000413,25.206758,-2.1727,0.480,9.29241,9.29241
1602.00,9.28597,25.474150,0.000414,25.206898,-2.1724,0.480,9.29400,9.29400
1603.00,9.28624,25.474132,0.000414,25.206821,-2.1723,0.480,9.28876,9.28876
1604.00,9.28699,25.474171,0.000416,25.206835,-2.1722,0.480,9.28080,9.28080
1605.00,9.28952,25.474133,0.000413,25.206795,-2.1722,0.480,9.27328,9.27328
1606.00,9.29079,25.474193,0.000417,25.206832,-2.1721,0.480,9.26811,9.26811
1607.00,9.28831,25.474212,0.000419,25.206824,-2.1722,0.480,9.26777,9.26777
1608.00,9.28487,25.474270,0.000418,25.206805,-2.1722,0.480,9.27123,9.27123
1609.00,9.28275,25.474242,0.000417,25.206683,-2.1720,0.480,9.27833,9.27833
1610.00,9.28167,25.474291,0.000417,25.206639,-2.1720,0.480,9.28572,9.28572
1611.00,9.28141,25.474267,0.000419,25.206589,-2.1718,0.480,9.29101,9.29101
1612.00,9.28042,25.474165,0.000419,25.206487,-2.1716,0.480,9.29472,9.29472
1613.00,9.28230,25.474259,0.000425,25.206570,-2.1715,0.480,9.29500,9.29500
1614.00,9.28293,25.474322,0.000425,25.206668,-2.1715,0.480,9.28996,9.28996
1615.00,9.28213,25.474204,0.000422,25.206561,-2.1716,0.480,9.28380,9.28380
1616.00,9.28220,25.474262,0.000419,25.206563,-2.1717,0.480,9.27881,9.27881
1617.00,9.28265,25.474390,0.000420,25.206623,-2.1717,0.480,9.27320,9.27320
1618.00,9.28181,25.474459,0.000422,25.206707,-2.1717,0.480,9.27141,9.27141
1619.00,9.28096,25.474549,0.000427,25.206794,-2.1715,0.480,9.27525,9.27525
1620.00,9.28008,25.474485,0.000428,25.206766,-2.1712,0.480,9.27957,9.27957
1621.00,9.28019,25.474345,0.000426,25.206631,-2.1707,0.480,9.28129,9.28129
1622.00,9.27978,25.474365,0.000428,25.206648,-2.1705,0.480,9.28383,9.28383
1623.00,9.28032,25.474392,0.000429,25.206684,-2.1703,0.480,9.28494,9.28494
1624.00,9.28131,25.474267,0.000423,25.206492,-2.1702,0.480,9.28450,9.28450
1625.00,9.28233,25.474380,0.000425,25.206553,-2.1703,0.480,9.28157,9.28157
1626.00,9.28292,25.474617,0.000429,25.206728,-2.1705,0.480,9.28163,9.28163
1627.00,9.28355,25.474568,0.000424,25.206654,-2.1708,0.480,9.28396,9.28396
1628.00,9.28364,25.474481,0.000416,25.206494,-2.1710,0.480,9.28544,9.28544
1629.00,9.28224,25.474710,0.000420,25.206703,-2.1711,0.480,9.28701,9.28701
1630.00,9.28215,25.474927,0.000424,25.206775,-2.1710,0.481,9.29060,9.29060
1631.00,9.28347,25.474805,0.000418,25.206561,-2.1709,0.481,9.29380,9.29380
1632.00,9.28325,25.474894,0.000423,25.206568,-2.1707,0.481,9.29448,9.29448
1633.00,9.28381,25.474890,0.000424,25.206554,-2.1705,0.481,9.29420,9.29420
1634.00,9.28452,25.474870,0.000423,25.206554,-2.1705,0.481,9.29389,9.29389
1635.00,9.28572,25.474826,0.000423,25.206558,-2.1705,0.481,9.29340,9.29340
1636.00,9.28691,25.475006,0.000428,25.206792,-2.1705,0.481,9.29397,9.29397
1637.00,9.28851,25.475076,0.000426,25.206854,-2.1704,0.481,9.29457,9.29457
1638.00,9.28946,25.475196,0.000431,25.206922,-2.1703,0.481,9.29383,9.29383
1639.00,9.28937,25.475059,0.000425,25.206711,-2.1702,0.481,9.29083,9.29083
1640.00,9.28868,25.475195,0.000426,25.206789,-2.1702,0.481,9.28804,9.28804
1641.00,9.28850,25.475185,0.000424,25.206690,-2.1702,0.481,9.28551,9.28551
1642.00,9.28878,25.475123,0.000422,25.206598,-2.1703,0.481,9.28249,9.28249
1643.00,9.28885,25.475198,0.000418,25.206616,-2.1704,0.481,9.28162,9.28162
1644.00,9.28832,25.475361,0.000421,25.206721,-2.1705,0.482,9.27980,9.27980
1645.00,9.28755,25.475249,0.000419,25.206605,-2.1706,0.482,9.27757,9.27757
1646.00,9.28707,25.475171,0.000417,25.206470,-2.1706,0.482,9.27420,9.27420
1647.00,9.28640,25.475162,0.000416,25.206451,-2.1705,0.482,9.27253,9.27253
1648.00,9.28578,25.475229,0.000414,25.206501,-2.1704,0.482,9.27382,9.27382
1649.00,9.28533,25.475202,0.000413,25.206466,-2.1701,0.482,9.27802,9.27802
1650.00,9.28537,25.475118,0.000410,25.206347,-2.1698,0.482,9.28101,9.28101
1651.00,9.28433,25.475223,0.000411,25.206476,-2.1695,0.482,9.28035,9.28035
1652.00,9.28259,25.475354,0.000415,25.206543,-2.1693,0.482,9.27778,9.27778
1653.00,9.28159,25.475274,0.000413,25.206434,-2.1691,0.483,9.27682,9.27682
1654.00,9.28171,25.475315,0.000414,25.206450,-2.1690,0.483,9.27820,9.27820
1655.00,9.28191,25.475363,0.000415,25.206476,-2.1689,0.483,9.28101,9.28101
1656.00,9.28175,25.475260,0.000410,25.206318,-2.1688,0.483,9.28515,9.28515
1657.00,9.28059,25.475201,0.000411,25.206258,-2.1688,0.483,9.28941,9.28941
1658.00,9.28037,25.475166,0.000415,25.206216,-2.1688,0.483,9.28987,9.28987
1659.00,9.27995,25.475236,0.000410,25.206223,-2.1690,0.483,9.28668,9.28668
1660.00,9.27998,25.475321,0.000412,25.206256,-2.1692,0.483,9.28332,9.28332
1661.00,9.28040,25.475429,0.000415,25.206405,-2.1693,0.483,9.28052,9.28052
1662.00,9.28171,25.475520,0.000412,25.206435,-2.1695,0.483,9.27938,9.27938
1663.00,9.28213,25.475698,0.000414,25.206538,-2.1696,0.483,9.27920,9.27920
1664.00,9.28315,25.475790,0.000417,25.206542,-2.1694,0.483,9.28079,9.28079
1665.00,9.28249,25.475969,0.000420,25.206618,-2.1693,0.483,9.28339,9.28339
1666.00,9.28225,25.475970,0.000420,25.206506,-2.1692,0.483,9.28838,9.28838
1667.00,9.28353,25.476123,0.000419,25.206598,-2.1690,0.483,9.29352,9.29352
1668.00,9.28521,25.476182,0.000420,25.206606,-2.1689,0.483,9.29761,9.29761
1669.00,9.28598,25.476142,0.000420,25.206557,-2.1689,0.483,9.29833,9.29833
1670.00,9.28601,25.476164,0.000419,25.206562,-2.1690,0.483,9.29627,9.29627
1671.00,9.28618,25.476374,0.000427,25.206789,-2.1692,0.483,9.29267,9.29267
1672.00,9.28750,25.476238,0.000425,25.206687,-2.1694,0.483,9.28963,9.28963
1673.00,9.28810,25.476280,0.000423,25.206743,-2.1694,0.483,9.28563,9.28563
1674.00,9.28778,25.476462,0.000427,25.206905,-2.1694,0.483,9.28357,9.28357
1675.00,9.28701,25.476366,0.000425,25.206802,-2.1693,0.483,9.28403,9.28403
1676.00,9.28676,25.476320,0.000420,25.206686,-2.1692,0.483,9.28575,9.28575
1677.00,9.28700,25.476567,0.000428,25.206807,-2.1691,0.483,9.28602,9.28602
1678.00,9.28714,25.476551,0.000424,25.206674,-2.1690,0.483,9.28628,9.28628
1679.00,9.28729,25.476504,0.000420,25.206610,-2.1689,0.484,9.28714,9.28714
1680.00,9.28776,25.476659,0.000418,25.206747,-2.1686,0.484,9.28903,9.28903
1681.00,9.28886,25.476711,0.000414,25.206751,-2.1682,0.484,9.29166,9.29166
1682.00,9.29019,25.476496,0.000407,25.206629,-2.1680,0.484,9.29335,9.29335
1683.00,9.29069,25.476560,0.000410,25.206689,-2.1679,0.484,9.29343,9.29343
1684.00,9.29068,25.476528,0.000412,25.206652,-2.1679,0.484,9.29342,9.29342
1685.00,9.29024,25.476431,0.000415,25.206524,-2.1680,0.484,9.28945,9.28945
1686.00,9.28887,25.476339,0.000416,25.206496,-2.1681,0.484,9.28264,9.28264
1687.00,9.28757,25.476484,0.000419,25.206623,-2.1682,0.484,9.27922,9.27922
1688.00,9.28676,25.476470,0.000419,25.206702,-2.1682,0.484,9.28003,9.28003
1689.00,9.28625,25.476539,0.000419,25.206774,-2.1681,0.484,9.28080,9.28080
1690.00,9.28640,25.476494,0.000414,25.206786,-2.1678,0.484,9.28416,9.28416
1691.00,9.28704,25.476450,0.000411,25.206709,-2.1676,0.485,9.29077,9.29077
1692.00,9.28825,25.476430,0.000409,25.206617,-2.1672,0.485,9.29614,9.29614
1693.00,9.28890,25.476383,0.000405,25.206461,-2.1670,0.485,9.29627,9.29627
1694.00,9.28889,25.476364,0.000407,25.206381,-2.1669,0.485,9.29406,9.29406
1695.00,9.28885,25.476680,0.000416,25.206636,-2.1670,0.485,9.29222,9.29222
1696.00,9.28884,25.476902,0.000421,25.206826,-2.1671,0.485,9.29122,9.29122
1697.00,9.28946,25.476912,0.000422,25.206825,-2.1671,0.485,9.29207,9.29207
1698.00,9.29098,25.476934,0.000422,25.206824,-2.1673,0.485,9.29717,9.29717
1699.00,9.29240,25.476938,0.000419,25.206799,-2.1673,0.485,9.30358,9.30358
1700.00,9.29333,25.476828,0.000414,25.206622,-2.1674,0.485,9.30821,9.30821
1701.00,9.29360,25.476821,0.000412,25.206562,-2.1676,0.485,9.31042,9.31042
1702.00,9.29372,25.476852,0.000414,25.206542,-2.1678,0.485,9.30673,9.30673
1703.00,9.29469,25.476932,0.000419,25.206618,-2.1678,0.485,9.29841,9.29841
1704.00,9.29748,25.476969,0.000423,25.206653,-2.1678,0.485,9.28709,9.28709
1705.00,9.29892,25.476843,0.000418,25.206483,-2.1678,0.485,9.27538,9.27538
1706.00,9.30017,25.476863,0.000418,25.206426,-2.1679,0.486,9.26284,9.26284
1707.00,9.30024,25.476848,0.000415,25.206374,-2.1679,0.486,9.25492,9.25492
1708.00,9.30227,25.476809,0.000409,25.206295,-2.1681,0.486,9.25085,9.25085
1709.00,9.30747,25.476825,0.000402,25.206282,-2.1682,0.486,9.24897,9.24897
1710.00,9.30771,25.477003,0.000401,25.206471,-2.1684,0.487,9.24758,9.24758
1711.00,9.30352,25.477012,0.000396,25.206466,-2.1684,0.487,9.24799,9.24799
@12,2.0001,4.0, 1710.033 
1712.00,9.29074,25.477165,0.000395,25.206605,-2.1684,0.487,9.24817,9.24817
1713.00,9.27383,25.477225,0.000395,25.206663,-2.1684,0.487,9.25001,9.25001
1714.00,9.26292,25.477192,0.000393,25.206559,-2.1682,0.488,9.25408,9.25408
1715.00,9.25922,25.477289,0.000395,25.206535,-2.1681,0.488,9.25913,9.25913
1716.00,9.25622,25.477260,0.000394,25.206467,-2.1680,0.488,9.26436,9.26436
1717.00,9.25485,25.477259,0.000393,25.206380,-2.1678,0.488,9.26965,9.26965
1718.00,9.25614,25.477392,0.000395,25.206367,-2.1676,0.488,9.27421,9.27421
1719.00,9.25802,25.477474,0.000396,25.206396,-2.1672,0.488,9.27687,9.27687
1720.00,9.26072,25.477399,0.000400,25.206397,-2.1670,0.488,9.27791,9.27791
1721.00,9.26246,25.477518,0.000404,25.206476,-2.1668,0.488,9.27634,9.27634
1722.00,9.26225,25.477536,0.000404,25.206517,-2.1666,0.488,9.27401,9.27401
1723.00,9.26166,25.477471,0.000402,25.206448,-2.1665,0.488,9.27191,9.27191
1724.00,9.26253,25.477547,0.000405,25.206490,-2.1665,0.488,9.27400,9.27400
1725.00,9.26477,25.477549,0.000401,25.206400,-2.1664,0.488,9.27935,9.27935
1726.00,9.26732,25.477548,0.000402,25.206352,-2.1661,0.488,9.28561,9.28561
1727.00,9.26973,25.477638,0.000406,25.206333,-2.1660,0.488,9.29154,9.29154
1728.00,9.27198,25.477762,0.000412,25.206451,-2.1659,0.488,9.29680,9.29680
1729.00,9.27451,25.477766,0.000414,25.206412,-2.1658,0.488,9.29793,9.29793
1730.00,9.27673,25.477870,0.000417,25.206444,-2.1659,0.488,9.29477,9.29477
1731.00,9.27907,25.477855,0.000414,25.206458,-2.1661,0.488,9.29007,9.29007
1732.00,9.28116,25.477770,0.000406,25.206398,-2.1662,0.488,9.28503,9.28503
1733.00,9.28191,25.477722,0.000405,25.206352,-2.1663,0.488,9.28034,9.28034
1734.00,9.28196,25.477826,0.000406,25.206477,-2.1663,0.488,9.27651,9.27651
1735.00,9.28151,25.477816,0.000405,25.206531,-2.1664,0.489,9.27434,9.27434
1736.00,9.28162,25.477846,0.000404,25.206518,-2.1664,0.489,9.27433,9.27433
1737.00,9.28153,25.478033,0.000410,25.206689,-2.1667,0.489,9.27545,9.27545
1738.00,9.28134,25.478106,0.000411,25.206707,-2.1672,0.489,9.27666,9.27666
1739.00,9.28153,25.478136,0.000410,25.206732,-2.1676,0.489,9.27936,9.27936
1740.00,9.28258,25.478178,0.000411,25.206717,-2.1678,0.489,9.28300,9.28300
1741.00,9.28383,25.478316,0.000415,25.206810,-2.1681,0.489,9.28714,9.28714
1742.00,9.28504,25.478195,0.000414,25.206638,-2.1681,0.489,9.29102,9.29102
1743.00,9.28640,25.478244,0.000411,25.206676,-2.1681,0.489,9.29422,9.29422
1744.00,9.28737,25.478288,0.000411,25.206667,-2.1681,0.489,9.29629,9.29629
1745.00,9.28745,25.478234,0.000408,25.206638,-2.1681,0.489,9.29681,9.29681
1746.00,9.28718,25.478105,0.000405,25.206516,-2.1680,0.489,9.29685,9.29685
1747.00,9.28691,25.478308,0.000407,25.206662,-2.1679,0.489,9.29435,9.29435
1748.00,9.28582,25.478318,0.000409,25.206616,-2.1677,0.489,9.28951,9.28951
1749.00,9.28469,25.478316,0.000407,25.206548,-2.1676,0.490,9.28508,9.28508
1750.00,9.28428,25.478514,0.000409,25.206637,-2.1675,0.490,9.28364,9.28364
1751.00,9.28505,25.478605,0.000412,25.206674,-2.1673,0.490,9.28473,9.28473
1752.00,9.28651,25.478502,0.000409,25.206607,-2.1671,0.490,9.28845,9.28845
1753.00,9.28830,25.478512,0.000410,25.206675,-2.1669,0.490,9.29679,9.29679
1754.00,9.29039,25.478387,0.000411,25.206570,-2.1666,0.490,9.30471,9.30471
1755.00,9.29240,25.478332,0.000411,25.206505,-2.1664,0.490,9.30995,9.30995
1756.00,9.29415,25.478510,0.000414,25.206634,-2.1665,0.490,9.31150,9.31150
1757.00,9.29594,25.478593,0.000418,25.206648,-2.1667,0.490,9.31315,9.31315
1758.00,9.29736,25.478569,0.000416,25.206523,-2.1669,0.490,9.31075,9.31075
1759.00,9.29822,25.478726,0.000419,25.206662,-2.1669,0.490,9.30588,9.30588
1760.00,9.29818,25.478745,0.000422,25.206667,-2.1669,0.490,9.30156,9.30156
1761.00,9.29824,25.478663,0.000424,25.206619,-2.1668,0.490,9.29841,9.29841
1762.00,9.29801,25.478527,0.000422,25.206517,-2.1667,0.490,9.29574,9.29574
1763.00,9.29790,25.478519,0.000424,25.206528,-2.1666,0.490,9.29438,9.29438
1764.00,9.29774,25.478505,0.000422,25.206463,-2.1666,0.490,9.29474,9.29474
1765.00,9.29750,25.478458,0.000419,25.206431,-2.1666,0.490,9.29429,9.29429
1766.00,9.29734,25.478325,0.000412,25.206274,-2.1665,0.490,9.29531,9.29531
1767.00,9.29784,25.478423,0.000412,25.206364,-2.1664,0.491,9.29631,9.29631
1768.00,9.29912,25.478408,0.000412,25.206299,-2.1662,0.491,9.29767,9.29767
1769.00,9.30054,25.478494,0.000412,25.206343,-2.1663,0.491,9.29967,9.29967
1770.00,9.30142,25.478598,0.000410,25.206359,-2.1664,0.491,9.30003,9.30003
1771.00,9.30096,25.478808,0.000413,25.206523,-2.1666,0.491,9.29660,9.29660
1772.00,9.29975,25.478850,0.000411,25.206490,-2.1669,0.491,9.29111,9.29111
1773.00,9.29822,25.478985,0.000411,25.206624,-2.1673,0.491,9.28642,9.28642
1774.00,9.29667,25.478995,0.000410,25.206660,-2.1676,0.492,9.28414,9.28414
1775.00,9.29600,25.478985,0.000412,25.206657,-2.1676,0.492,9.28775,9.28775
1776.00,9.29624,25.478997,0.000416,25.206594,-2.1675,0.491,9.29556,9.29556
1777.00,9.29635,25.479051,0.000419,25.206559,-2.1674,0.491,9.30605,9.30605
1778.00,9.29638,25.479225,0.000423,25.206606,-2.1674,0.491,9.31539,9.31539
1779.00,9.29874,25.479267,0.000428,25.206566,-2.1672,0.491,9.32112,9.32112
1780.00,9.30010,25.479380,0.000432,25.206641,-2.1670,0.491,9.31985,9.31985
1781.00,9.30106,25.479312,0.000428,25.206583,-2.1668,0.491,9.31605,9.31605
1782.00,9.30135,25.479309,0.000429,25.206618,-2.1665,0.491,9.30897,9.30897
1783.00,9.30123,25.479184,0.000427,25.206534,-2.1662,0.491,9.30165,9.30165
1784.00,9.30211,25.479207,0.000425,25.206540,-2.1661,0.491,9.29401,9.29401
1785.00,9.30155,25.479207,0.000422,25.206461,-2.1659,0.491,9.28826,9.28826
1786.00,9.29958,25.479274,0.000422,25.206465,-2.1659,0.491,9.28349,9.28349
1787.00,9.29826,25.479316,0.000420,25.206447,-2.1660,0.492,9.28186,9.28186
1788.00,9.29714,25.479314,0.000419,25.206371,-2.1660,0.492,9.28122,9.28122
1789.00,9.29605,25.479353,0.000417,25.206315,-2.1659,0.492,9.28151,9.28151
1790.00,9.29650,25.479412,0.000418,25.206366,-2.1658,0.492,9.28492,9.28492
1791.00,9.29611,25.479387,0.000418,25.206364,-2.1657,0.492,9.28772,9.28772
1792.00,9.29603,25.479502,0.000419,25.206468,-2.1655,0.492,9.28893,9.28893
1793.00,9.29667,25.479559,0.000422,25.206507,-2.1654,0.492,9.28960,9.28960
1794.00,9.29717,25.479500,0.000423,25.206437,-2.1654,0.492,9.29369,9.29369
1795.00,9.29599,25.479474,0.000425,25.206379,-2.1656,0.492,9.29704,9.29704
1796.00,9.29528,25.479553,0.000426,25.206382,-2.1657,0.492,9.29987,9.29987
1797.00,9.29612,25.479453,0.000422,25.206220,-2.1658,0.492,9.30381,9.30381
1798.00,9.29563,25.479410,0.000417,25.206186,-2.1660,0.492,9.30765,9.30765
1799.00,9.29445,25.479436,0.000418,25.206243,-2.1662,0.492,9.30588,9.30588
1800.00,9.29364,25.479522,0.000419,25.206285,-2.1662,0.492,9.30410,9.30410
1801.00,9.29364,25.479636,0.000420,25.206369,-2.1662,0.492,9.30354,9.30354
1802.00,9.29365,25.479700,0.000423,25.206372,-2.1661,0.492,9.29991,9.29991
1803.00,9.29355,25.479826,0.000422,25.206339,-2.1660,0.492,9.29550,9.29550
1804.00,9.29342,25.479868,0.000412,25.206277,-2.1658,0.492,9.29305,9.29305
1805.00,9.29363,25.479911,0.000407,25.206217,-2.1656,0.493,9.28965,9.28965
1806.00,9.29433,25.480110,0.000407,25.206314,-2.1654,0.493,9.28841,9.28841
1807.00,9.29528,25.480204,0.000406,25.206375,-2.1653,0.493,9.28958,9.28958
1808.00,9.29553,25.480301,0.000408,25.206464,-2.1653,0.493,9.28949,9.28949
1809.00,9.29532,25.480414,0.000412,25.206522,-2.1652,0.493,9.28783,9.28783
1810.00,9.29468,25.480479,0.000416,25.206587,-2.1651,0.493,9.28653,9.28653
1811.00,9.29390,25.480311,0.000410,25.206402,-2.1650,0.493,9.28278,9.28278
1812.00,9.29354,25.480263,0.000407,25.206337,-2.1649,0.493,9.28088,9.28088
1813.00,9.29362,25.480362,0.000410,25.206445,-2.1648,0.493,9.28239,9.28239
1814.00,9.29387,25.480278,0.000411,25.206398,-2.1648,0.493,9.28861,9.28861
1815.00,9.29384,25.480211,0.000410,25.206406,-2.1649,0.493,9.29422,9.29422
1816.00,9.29317,25.480328,0.000413,25.206547,-2.1649,0.493,9.29756,9.29756
1817.00,9.29143,25.480483,0.000415,25.206670,-2.1648,0.493,9.29829,9.29829
1818.00,9.29103,25.480378,0.000412,25.206547,-2.1646,0.493,9.29689,9.29689
1819.00,9.29088,25.480543,0.000413,25.206611,-2.1645,0.494,9.29455,9.29455
1820.00,9.29040,25.480634,0.000412,25.206603,-2.1643,0.494,9.29445,9.29445
1821.00,9.29127,25.480685,0.000412,25.206604,-2.1642,0.494,9.29737,9.29737
1822.00,9.29144,25.480720,0.000413,25.206613,-2.1642,0.494,9.29709,9.29709
1823.00,9.29196,25.480895,0.000418,25.206754,-2.1641,0.494,9.29515,9.29515
1824.00,9.29186,25.481044,0.000419,25.206878,-2.1641,0.494,9.29403,9.29403
1825.00,9.29154,25.481240,0.000420,25.206981,-2.1643,0.494,9.29144,9.29144
1826.00,9.29159,25.481405,0.000426,25.207050,-2.1643,0.494,9.28853,9.28853
1827.00,9.29135,25.481361,0.000426,25.207004,-2.1644,0.494,9.28991,9.28991
1828.00,9.29176,25.481387,0.000426,25.207032,-2.1645,0.494,9.29340,9.29340
1829.00,9.29314,25.481233,0.000426,25.206908,-2.1646,0.494,9.29332,9.29332
1830.00,9.29493,25.481066,0.000425,25.206785,-2.1647,0.494,9.29382,9.29382
1831.00,9.29514,25.480863,0.000416,25.206605,-2.1649,0.494,9.29357,9.29357
1832.00,9.29477,25.480873,0.000412,25.206537,-2.1650,0.494,9.29442,9.29442
1833.00,9.29509,25.480908,0.000412,25.206506,-2.1650,0.494,9.29598,9.29598
1834.00,9.29521,25.481077,0.000416,25.206648,-2.1651,0.494,9.29744,9.29744
1835.00,9.29454,25.481059,0.000413,25.206600,-2.1651,0.494,9.29772,9.29772
1836.00,9.29446,25.481095,0.000417,25.206667,-2.1652,0.495,9.29850,9.29850
1837.00,9.29446,25.481252,0.000420,25.206828,-2.1653,0.495,9.29647,9.29647
1838.00,9.29444,25.481265,0.000417,25.206810,-2.1652,0.495,9.29318,9.29318
1839.00,9.29410,25.481227,0.000416,25.206757,-2.1650,0.495,9.28983,9.28983
1840.00,9.29304,25.481283,0.000419,25.206788,-2.1647,0.495,9.28656,9.28656
1841.00,9.29170,25.481312,0.000418,25.206724,-2.1644,0.495,9.28381,9.28381
1842.00,9.29118,25.481238,0.000417,25.206561,-2.1642,0.495,9.28545,9.28545
1843.00,9.29217,25.481183,0.000414,25.206481,-2.1642,0.495,9.28819,9.28819
1844.00,9.29289,25.481262,0.000412,25.206482,-2.1643,0.496,9.29131,9.29131
1845.00,9.29297,25.481294,0.000414,25.206499,-2.1644,0.495,9.29393,9.29393
1846.00,9.29271,25.481354,0.000414,25.206559,-2.1644,0.495,9.29365,9.29365
1847.00,9.29184,25.481466,0.000415,25.206670,-2.1645,0.495,9.28879,9.28879
1848.00,9.29081,25.481432,0.000412,25.206595,-2.1646,0.496,9.28453,9.28453
1849.00,9.29043,25.481339,0.000409,25.206487,-2.1645,0.496,9.28205,9.28205
1850.00,9.29025,25.481378,0.000405,25.206379,-2.1645,0.496,9.28132,9.28132
1851.00,9.28982,25.481400,0.000405,25.206330,-2.1644,0.496,9.28295,9.28295
1852.00,9.28922,25.481526,0.000410,25.206405,-2.1643,0.496,9.28453,9.28453
1853.00,9.28783,25.481633,0.000413,25.206513,-2.1640,0.496,9.28677,9.28677
1854.00,9.28695,25.481726,0.000416,25.206577,-2.1637,0.496,9.28825,9.28825
1855.00,9.28632,25.481816,0.000420,25.206707,-2.1635,0.496,9.28708,9.28708
1856.00,9.28695,25.481844,0.000416,25.206767,-2.1633,0.496,9.28381,9.28381
1857.00,9.28746,25.481760,0.000409,25.206683,-2.1630,0.497,9.28183,9.28183
1858.00,9.28448,25.481866,0.000406,25.206722,-2.1629,0.497,9.27614,9.27614
1859.00,9.28279,25.481849,0.000397,25.206661,-2.1628,0.497,9.26672,9.26672
1860.00,9.28514,25.481835,0.000392,25.206596,-2.1627,0.498,9.25946,9.25946
1861.00,9.28625,25.481670,0.000386,25.206382,-2.1626,0.498,9.25580,9.25580
@13,2.0001,4.0, 1860.077 
1862.00,9.28370,25.481669,0.000388,25.206354,-2.1626,0.498,9.25284,9.25284
1863.00,9.28852,25.481741,0.000391,25.206371,-2.1627,0.498,9.25108,9.25108
1864.00,9.28426,25.481674,0.000388,25.206263,-2.1630,0.498,9.25476,9.25476
1865.00,9.27931,25.481668,0.000389,25.206259,-2.1632,0.498,9.25957,9.25957
1866.00,9.27201,25.481940,0.000398,25.206455,-2.1633,0.498,9.26215,9.26215
1867.00,9.26866,25.481936,0.000395,25.206366,-2.1635,0.498,9.26442,9.26442
1868.00,9.26717,25.481890,0.000393,25.206290,-2.1636,0.498,9.26883,9.26883
1869.00,9.26716,25.482050,0.000402,25.206443,-2.1635,0.498,9.27373,9.27373
1870.00,9.26701,25.482125,0.000405,25.206498,-2.1633,0.498,9.28050,9.28050
1871.00,9.26907,25.482045,0.000404,25.206417,-2.1633,0.498,9.29113,9.29113
1872.00,9.27358,25.482140,0.000412,25.206562,-2.1635,0.499,9.30243,9.30243
1873.00,9.27639,25.482131,0.000416,25.206552,-2.1636,0.498,9.31166,9.31166
1874.00,9.27763,25.482163,0.000417,25.206573,-2.1638,0.499,9.31714,9.31714
1875.00,9.27861,25.482170,0.000414,25.206583,-2.1639,0.499,9.31714,9.31714
1876.00,9.27978,25.482147,0.000412,25.206536,-2.1640,0.499,9.31181,9.31181
1877.00,9.28063,25.482213,0.000411,25.206497,-2.1638,0.499,9.30152,9.30152
1878.00,9.28354,25.482298,0.000411,25.206490,-2.1635,0.499,9.29147,9.29147
1879.00,9.28808,25.482333,0.000410,25.206489,-2.1632,0.499,9.28583,9.28583
1880.00,9.29011,25.482454,0.000414,25.206563,-2.1630,0.499,9.28636,9.28636
1881.00,9.28900,25.482725,0.000418,25.206815,-2.1629,0.499,9.28929,9.28929
1882.00,9.29118,25.482737,0.000418,25.206838,-2.1629,0.499,9.29525,9.29525
1883.00,9.29369,25.482709,0.000417,25.206821,-2.1632,0.499,9.30201,9.30201
1884.00,9.29540,25.482644,0.000416,25.206682,-2.1634,0.499,9.30485,9.30485
1885.00,9.29875,25.482562,0.000412,25.206507,-2.1637,0.499,9.30373,9.30373
1886.00,9.30154,25.482432,0.000411,25.206319,-2.1638,0.499,9.30171,9.30171
1887.00,9.30266,25.482518,0.000413,25.206340,-2.1638,0.499,9.30362,9.30362
1888.00,9.30122,25.482581,0.000414,25.206374,-2.1635,0.499,9.30348,9.30348
1889.00,9.30097,25.482681,0.000414,25.206447,-2.1633,0.499,9.30069,9.30069
1890.00,9.30168,25.482795,0.000416,25.206522,-2.1631,0.499,9.29754,9.29754
1891.00,9.30028,25.482930,0.000416,25.206568,-2.1631,0.499,9.29695,9.29695
1892.00,9.29912,25.482736,0.000409,25.206384,-2.1631,0.500,9.29232,9.29232
1893.00,9.29737,25.482802,0.000408,25.206392,-2.1632,0.500,9.28936,9.28936
1894.00,9.29618,25.483013,0.000413,25.206550,-2.1632,0.500,9.29158,9.29158
1895.00,9.29545,25.483158,0.000416,25.206663,-2.1632,0.500,9.29372,9.29372
1896.00,9.29526,25.483099,0.000418,25.206621,-2.1633,0.500,9.29307,9.29307
1897.00,9.29688,25.483258,0.000424,25.206667,-2.1634,0.500,9.29294,9.29294
1898.00,9.29769,25.483135,0.000425,25.206501,-2.1632,0.500,9.29365,9.29365
1899.00,9.29746,25.483011,0.000421,25.206387,-2.1631,0.500,9.29213,9.29213
1900.00,9.29677,25.482870,0.000419,25.206219,-2.1629,0.500,9.28884,9.28884
1901.00,9.29510,25.483013,0.000421,25.206375,-2.1627,0.500,9.28538,9.28538
1902.00,9.29367,25.483008,0.000416,25.206438,-2.1625,0.500,9.28366,9.28366
1903.00,9.29275,25.483095,0.000417,25.206607,-2.1624,0.500,9.28282,9.28282
1904.00,9.29213,25.483006,0.000416,25.206474,-2.1623,0.500,9.28347,9.28347
1905.00,9.29184,25.483108,0.000418,25.206592,-2.1624,0.500,9.28648,9.28648
1906.00,9.29169,25.483214,0.000422,25.206650,-2.1625,0.500,9.29139,9.29139
1907.00,9.29169,25.483328,0.000427,25.206763,-2.1628,0.500,9.29686,9.29686
1908.00,9.29151,25.483393,0.000430,25.206751,-2.1630,0.500,9.30060,9.30060
1909.00,9.29217,25.483489,0.000430,25.206864,-2.1631,0.500,9.30402,9.30402
1910.00,9.29303,25.483573,0.000431,25.206952,-2.1631,0.500,9.30598,9.30598
1911.00,9.29357,25.483488,0.000427,25.206801,-2.1631,0.500,9.30639,9.30639
1912.00,9.29411,25.483351,0.000420,25.206562,-2.1630,0.500,9.30338,9.30338
1913.00,9.29413,25.483316,0.000414,25.206443,-2.1629,0.500,9.29841,9.29841
1914.00,9.29324,25.483460,0.000417,25.206466,-2.1630,0.501,9.29104,9.29104
1915.00,9.29212,25.483447,0.000412,25.206377,-2.1631,0.501,9.28533,9.28533
1916.00,9.29127,25.483472,0.000409,25.206386,-2.1630,0.501,9.28116,9.28116
1917.00,9.29099,25.483621,0.000414,25.206484,-2.1630,0.501,9.28003,9.28003
1918.00,9.29091,25.483727,0.000418,25.206637,-2.1628,0.501,9.28179,9.28179
1919.00,9.29117,25.483720,0.000422,25.206685,-2.1625,0.501,9.28739,9.28739
1920.00,9.29199,25.483639,0.000421,25.206595,-2.1622,0.501,9.29258,9.29258
1921.00,9.29321,25.483644,0.000424,25.206580,-2.1620,0.501,9.29662,9.29662
1922.00,9.29443,25.483702,0.000426,25.206631,-2.1619,0.501,9.29883,9.29883
1923.00,9.29487,25.483705,0.000424,25.206582,-2.1617,0.501,9.29861,9.29861
1924.00,9.29478,25.483680,0.000418,25.206484,-2.1616,0.501,9.29497,9.29497
1925.00,9.29445,25.483899,0.000421,25.206568,-2.1615,0.501,9.29134,9.29134
1926.00,9.29347,25.483847,0.000415,25.206395,-2.1614,0.501,9.28813,9.28813
1927.00,9.29246,25.483892,0.000410,25.206362,-2.1613,0.501,9.28476,9.28476
1928.00,9.29116,25.483957,0.000411,25.206352,-2.1613,0.501,9.28342,9.28342
1929.00,9.29018,25.484084,0.000414,25.206494,-2.1614,0.501,9.28555,9.28555
1930.00,9.28975,25.484011,0.000414,25.206492,-2.1615,0.502,9.28944,9.28944
1931.00,9.28969,25.484011,0.000416,25.206542,-2.1616,0.502,9.29255,9.29255
1932.00,9.28972,25.484070,0.000420,25.206655,-2.1618,0.502,9.29564,9.29564
1933.00,9.29008,25.484109,0.000421,25.206704,-2.1620,0.502,9.29815,9.29815
1934.00,9.29122,25.484047,0.000416,25.206579,-2.1621,0.502,9.30025,9.30025
1935.00,9.29288,25.484000,0.000414,25.206463,-2.1622,0.502,9.30134,9.30134
1936.00,9.29421,25.484371,0.000421,25.206768,-2.1621,0.502,9.30114,9.30114
1937.00,9.29465,25.484442,0.000421,25.206782,-2.1618,0.502,9.29969,9.29969
1938.00,9.29489,25.484545,0.000423,25.206810,-2.1616,0.502,9.30017,9.30017
1939.00,9.29529,25.484517,0.000424,25.206748,-2.1614,0.502,9.30081,9.30081
1940.00,9.29563,25.484601,0.000421,25.206807,-2.1614,0.502,9.30119,9.30119
1941.00,9.29620,25.484468,0.000414,25.206632,-2.1615,0.502,9.30412,9.30412
1942.00,9.29684,25.484475,0.000413,25.206597,-2.1616,0.502,9.30817,9.30817
1943.00,9.29732,25.484441,0.000408,25.206588,-2.1616,0.502,9.30866,9.30866
1944.00,9.29817,25.484533,0.000409,25.206638,-2.1616,0.502,9.30844,9.30844
1945.00,9.29944,25.484564,0.000412,25.206596,-2.1614,0.502,9.30767,9.30767
1946.00,9.30019,25.484549,0.000413,25.206530,-2.1613,0.502,9.30342,9.30342
1947.00,9.30079,25.484531,0.000410,25.206419,-2.1612,0.503,9.29683,9.29683
1948.00,9.29978,25.484543,0.000409,25.206385,-2.1612,0.503,9.29144,9.29144
1949.00,9.29939,25.484656,0.000409,25.206469,-2.1611,0.503,9.28800,9.28800
1950.00,9.29959,25.484665,0.000409,25.206468,-2.1611,0.503,9.28904,9.28904
1951.00,9.30009,25.484722,0.000409,25.206503,-2.1611,0.503,9.29220,9.29220
1952.00,9.30006,25.484704,0.000409,25.206506,-2.1610,0.503,9.29504,9.29504
1953.00,9.29991,25.484871,0.000412,25.206604,-2.1611,0.503,9.30007,9.30007
1954.00,9.30025,25.484772,0.000411,25.206471,-2.1614,0.503,9.30652,9.30652
1955.00,9.29996,25.484854,0.000410,25.206513,-2.1615,0.504,9.30781,9.30781
1956.00,9.30054,25.484856,0.000413,25.206557,-2.1616,0.504,9.30785,9.30785
1957.00,9.29963,25.485038,0.000418,25.206729,-2.1615,0.504,9.31008,9.31008
1958.00,9.29966,25.484929,0.000416,25.206610,-2.1614,0.503,9.30951,9.30951
1959.00,9.30119,25.485031,0.000419,25.206724,-2.1611,0.503,9.30386,9.30386
1960.00,9.30072,25.485054,0.000422,25.206806,-2.1609,0.503,9.29962,9.29962
1961.00,9.30018,25.485096,0.000421,25.206829,-2.1609,0.503,9.29875,9.29875
1962.00,9.29963,25.485052,0.000420,25.206724,-2.1612,0.503,9.29990,9.29990
1963.00,9.29975,25.485087,0.000423,25.206701,-2.1614,0.503,9.30341,9.30341
1964.00,9.29967,25.485202,0.000424,25.206744,-2.1616,0.504,9.30632,9.30632
1965.00,9.30124,25.485204,0.000425,25.206693,-2.1618,0.504,9.31000,9.31000
1966.00,9.30239,25.485165,0.000424,25.206591,-2.1618,0.504,9.31144,9.31144
1967.00,9.30322,25.485214,0.000426,25.206636,-2.1617,0.504,9.31014,9.31014
1968.00,9.30448,25.485205,0.000423,25.206626,-2.1616,0.504,9.30840,9.30840
1969.00,9.30576,25.485181,0.000423,25.206530,-2.1615,0.504,9.30699,9.30699
1970.00,9.30515,25.485179,0.000420,25.206477,-2.1613,0.504,9.29966,9.29966
1971.00,9.30335,25.485350,0.000422,25.206587,-2.1614,0.504,9.29259,9.29259
1972.00,9.30203,25.485328,0.000418,25.206551,-2.1614,0.504,9.28635,9.28635
1973.00,9.30113,25.485337,0.000420,25.206560,-2.1615,0.504,9.28097,9.28097
1974.00,9.29951,25.485313,0.000416,25.206520,-2.1616,0.504,9.27662,9.27662
1975.00,9.29785,25.485394,0.000415,25.206595,-2.1617,0.504,9.28023,9.28023
1976.00,9.29723,25.485261,0.000414,25.206500,-2.1616,0.504,9.28570,9.28570
1977.00,9.29736,25.485270,0.000412,25.206456,-2.1616,0.504,9.29385,9.29385
1978.00,9.29772,25.485322,0.000410,25.206454,-2.1616,0.505,9.29993,9.29993
1979.00,9.29816,25.485413,0.000409,25.206474,-2.1616,0.505,9.30338,9.30338
1980.00,9.29806,25.485400,0.000409,25.206375,-2.1615,0.505,9.30368,9.30368
1981.00,9.29709,25.485459,0.000410,25.206380,-2.1613,0.505,9.30334,9.30334
1982.00,9.29688,25.485518,0.000411,25.206419,-2.1611,0.505,9.29964,9.29964
1983.00,9.29676,25.485566,0.000410,25.206393,-2.1609,0.505,9.29632,9.29632
1984.00,9.29600,25.485568,0.000414,25.206421,-2.1607,0.505,9.29634,9.29634
1985.00,9.29460,25.485775,0.000421,25.206620,-2.1606,0.505,9.29811,9.29811
1986.00,9.29430,25.485759,0.000422,25.206545,-2.1606,0.505,9.29807,9.29807
1987.00,9.29438,25.485824,0.000422,25.206534,-2.1607,0.505,9.30028,9.30028
1988.00,9.29482,25.485831,0.000422,25.206582,-2.1608,0.505,9.30241,9.30241
1989.00,9.29496,25.485767,0.000418,25.206500,-2.1607,0.505,9.30362,9.30362
1990.00,9.29524,25.485705,0.000411,25.206411,-2.1606,0.505,9.30050,9.30050
1991.00,9.29566,25.485873,0.000410,25.206566,-2.1606,0.505,9.29647,9.29647
1992.00,9.29618,25.485699,0.000407,25.206415,-2.1605,0.505,9.29291,9.29291
1993.00,9.29690,25.485663,0.000406,25.206363,-2.1606,0.506,9.29002,9.29002
1994.00,9.29730,25.485813,0.000409,25.206488,-2.1607,0.506,9.28659,9.28659
1995.00,9.29733,25.485766,0.000406,25.206371,-2.1607,0.506,9.28650,9.28650
1996.00,9.29690,25.485847,0.000405,25.206401,-2.1606,0.506,9.28826,9.28826
1997.00,9.29602,25.486083,0.000408,25.206574,-2.1605,0.506,9.28921,9.28921
1998.00,9.29509,25.486288,0.000411,25.206671,-2.1603,0.506,9.29309,9.29309
1999.00,9.29571,25.486271,0.000412,25.206630,-2.1601,0.506,9.29980,9.29980
2000.00,9.29708,25.486453,0.000416,25.206787,-2.1600,0.506,9.30475,9.30475
2001.00,9.29728,25.486401,0.000415,25.206708,-2.1599,0.506,9.30627,9.30627
2002.00,9.29727,25.486415,0.000415,25.206678,-2.1598,0.506,9.30672,9.30672
2003.00,9.29752,25.486320,0.000412,25.206575,-2.1598,0.506,9.30382,9.30382
2004.00,9.29707,25.486348,0.000411,25.206583,-2.1600,0.506,9.29926,9.29926
2005.00,9.29624,25.486286,0.000405,25.206478,-2.1601,0.507,9.29503,9.29503
2006.00,9.29536,25.486367,0.000409,25.206574,-2.1603,0.507,9.29547,9.29547
2007.00,9.29720,25.486317,0.000405,25.206508,-2.1603,0.507,9.29569,9.29569
2008.00,9.29942,25.486265,0.000399,25.206483,-2.1601,0.507,9.29167,9.29167
2009.00,9.30286,25.486264,0.000395,25.206461,-2.1600,0.507,9.28468,9.28468
2010.00,9.30694,25.486245,0.000391,25.206409,-2.1597,0.508,9.27980,9.27980
2011.00,9.30067,25.486214,0.000384,25.206291,-2.1595,0.508,9.27682,9.27682
@14,2.0001,4.0, 2010.007 
2012.00,9.29362,25.486351,0.000385,25.206343,-2.1593,0.508,9.27462,9.27462
2013.00,9.29461,25.486420,0.000383,25.206354,-2.1593,0.509,9.27585,9.27585
2014.00,9.29513,25.486506,0.000382,25.206385,-2.1593,0.509,9.28136,9.28136
2015.00,9.29313,25.486622,0.000391,25.206546,-2.1595,0.509,9.28720,9.28720
2016.00,9.28687,25.486577,0.000391,25.206492,-2.1596,0.509,9.28973,9.28973
2017.00,9.28571,25.486597,0.000394,25.206522,-2.1598,0.509,9.29216,9.29216
2018.00,9.28554,25.486610,0.000400,25.206495,-2.1597,0.509,9.29715,9.29715
2019.00,9.28638,25.486544,0.000403,25.206398,-2.1595,0.509,9.30183,9.30183
2020.00,9.28739,25.486391,0.000398,25.206191,-2.1594,0.509,9.30268,9.30268
2021.00,9.28966,25.486485,0.000401,25.206287,-2.1593,0.509,9.30382,9.30382
2022.00,9.29126,25.486500,0.000400,25.206317,-2.1593,0.509,9.30656,9.30656
2023.00,9.29260,25.486622,0.000403,25.206418,-2.1594,0.509,9.30655,9.30655
2024.00,9.29303,25.486621,0.000404,25.206425,-2.1596,0.509,9.30494,9.30494
2025.00,9.29361,25.486787,0.000408,25.206570,-2.1596,0.509,9.30613,9.30613
2026.00,9.29432,25.486916,0.000410,25.206653,-2.1596,0.509,9.30782,9.30782
2027.00,9.29482,25.486834,0.000412,25.206525,-2.1595,0.509,9.30696,9.30696
2028.00,9.29563,25.486755,0.000409,25.206404,-2.1592,0.509,9.30610,9.30610
2029.00,9.29717,25.486913,0.000410,25.206517,-2.1590,0.509,9.30399,9.30399
2030.00,9.29857,25.486898,0.000411,25.206452,-2.1590,0.509,9.30082,9.30082
2031.00,9.29940,25.486822,0.000413,25.206371,-2.1589,0.509,9.29703,9.29703
2032.00,9.29991,25.486915,0.000413,25.206480,-2.1590,0.509,9.29603,9.29603
2033.00,9.30100,25.487048,0.000419,25.206621,-2.1591,0.509,9.29666,9.29666
2034.00,9.30220,25.486969,0.000417,25.206549,-2.1592,0.509,9.30022,9.30022
2035.00,9.30289,25.486965,0.000415,25.206558,-2.1592,0.509,9.30197,9.30197
2036.00,9.30252,25.487038,0.000413,25.206500,-2.1591,0.510,9.30021,9.30021
2037.00,9.30205,25.487066,0.000414,25.206450,-2.1590,0.510,9.29879,9.29879
2038.00,9.30216,25.487125,0.000412,25.206475,-2.1589,0.510,9.29955,9.29955
2039.00,9.30229,25.487165,0.000414,25.206422,-2.1589,0.510,9.29956,9.29956
2040.00,9.30215,25.487238,0.000418,25.206412,-2.1589,0.510,9.29974,9.29974
2041.00,9.30190,25.487067,0.000414,25.206272,-2.1589,0.510,9.30099,9.30099
2042.00,9.30085,25.487105,0.000413,25.206275,-2.1589,0.510,9.29890,9.29890
2043.00,9.30011,25.487096,0.000412,25.206227,-2.1589,0.510,9.29530,9.29530
2044.00,9.29916,25.487215,0.000412,25.206281,-2.1587,0.510,9.29234,9.29234
2045.00,9.29801,25.487242,0.000410,25.206261,-2.1585,0.510,9.29106,9.29106
2046.00,9.29721,25.487358,0.000410,25.206381,-2.1585,0.510,9.29068,9.29068
2047.00,9.29731,25.487353,0.000410,25.206413,-2.1585,0.511,9.29160,9.29160
2048.00,9.29685,25.487462,0.000411,25.206413,-2.1586,0.511,9.29152,9.29152
2049.00,9.29692,25.487440,0.000412,25.206416,-2.1586,0.511,9.29125,9.29125
2050.00,9.29624,25.487378,0.000411,25.206382,-2.1587,0.511,9.29481,9.29481
2051.00,9.29725,25.487481,0.000413,25.206409,-2.1588,0.511,9.30226,9.30226
2052.00,9.29813,25.487561,0.000413,25.206395,-2.1588,0.511,9.31026,9.31026
2053.00,9.30032,25.487501,0.000415,25.206388,-2.1586,0.510,9.32060,9.32060
2054.00,9.30259,25.487604,0.000416,25.206437,-2.1586,0.511,9.32961,9.32961
2055.00,9.30383,25.487734,0.000417,25.206536,-2.1585,0.511,9.33204,9.33204
2056.00,9.30510,25.487674,0.000418,25.206460,-2.1583,0.511,9.32933,9.32933
2057.00,9.30606,25.487715,0.000419,25.206461,-2.1582,0.511,9.32391,9.32391
2058.00,9.30599,25.487715,0.000416,25.206405,-2.1582,0.511,9.31622,9.31622
2059.00,9.30598,25.487690,0.000414,25.206388,-2.1582,0.511,9.30674,9.30674
2060.00,9.30676,25.487728,0.000414,25.206382,-2.1581,0.511,9.30031,9.30031
2061.00,9.30596,25.487863,0.000415,25.206517,-2.1582,0.511,9.29747,9.29747
2062.00,9.30595,25.487943,0.000418,25.206654,-2.1583,0.511,9.30030,9.30030
2063.00,9.30744,25.488030,0.000421,25.206693,-2.1584,0.511,9.30218,9.30218
2064.00,9.30899,25.488133,0.000426,25.206747,-2.1585,0.511,9.30502,9.30502
2065.00,9.31128,25.488142,0.000427,25.206743,-2.1585,0.511,9.30685,9.30685
2066.00,9.31214,25.488174,0.000429,25.206729,-2.1584,0.511,9.30713,9.30713
2067.00,9.31112,25.488150,0.000426,25.206592,-2.1584,0.511,9.30376,9.30376
2068.00,9.30993,25.488313,0.000431,25.206724,-2.1581,0.511,9.30072,9.30072
2069.00,9.31031,25.488302,0.000429,25.206689,-2.1580,0.511,9.29829,9.29829
2070.00,9.30972,25.488376,0.000429,25.206724,-2.1579,0.511,9.29680,9.29680
2071.00,9.30828,25.488392,0.000427,25.206729,-2.1580,0.511,9.29820,9.29820
2072.00,9.30741,25.488445,0.000429,25.206813,-2.1580,0.511,9.30162,9.30162
2073.00,9.30500,25.488258,0.000422,25.206656,-2.1581,0.512,9.30468,9.30468
2074.00,9.30493,25.488257,0.000421,25.206629,-2.1582,0.512,9.30681,9.30681
2075.00,9.30359,25.488158,0.000417,25.206493,-2.1581,0.512,9.30757,9.30757
2076.00,9.30216,25.488163,0.000415,25.206443,-2.1579,0.512,9.30316,9.30316
2077.00,9.30092,25.488087,0.000412,25.206329,-2.1576,0.512,9.29668,9.29668
2078.00,9.30014,25.488061,0.000411,25.206280,-2.1573,0.512,9.29119,9.29119
2079.00,9.29935,25.488068,0.000407,25.206238,-2.1569,0.512,9.28660,9.28660
2080.00,9.29896,25.488187,0.000410,25.206299,-2.1567,0.512,9.28442,9.28442
2081.00,9.29895,25.488225,0.000411,25.206322,-2.1568,0.512,9.28758,9.28758
2082.00,9.29876,25.488174,0.000408,25.206197,-2.1569,0.512,9.29447,9.29447
2083.00,9.29913,25.488328,0.000413,25.206289,-2.1571,0.512,9.30349,9.30349
2084.00,9.29994,25.488466,0.000420,25.206422,-2.1573,0.512,9.31221,9.31221
2085.00,9.30047,25.488487,0.000423,25.206460,-2.1573,0.512,9.31615,9.31615
2086.00,9.30104,25.488523,0.000425,25.206444,-2.1573,0.512,9.31429,9.31429
2087.00,9.30031,25.488688,0.000429,25.206591,-2.1574,0.512,9.30626,9.30626
2088.00,9.29896,25.488718,0.000429,25.206612,-2.1576,0.512,9.29408,9.29408
2089.00,9.29852,25.488758,0.000427,25.206646,-2.1577,0.512,9.28375,9.28375
2090.00,9.29819,25.488889,0.000425,25.206700,-2.1577,0.512,9.27808,9.27808
2091.00,9.29630,25.488789,0.000423,25.206618,-2.1577,0.512,9.27570,9.27570
2092.00,9.29445,25.488790,0.000423,25.206636,-2.1577,0.512,9.27595,9.27595
2093.00,9.29505,25.488848,0.000419,25.206686,-2.1575,0.513,9.27707,9.27707
2094.00,9.29403,25.488695,0.000414,25.206488,-2.1575,0.513,9.27811,9.27811
2095.00,9.29440,25.488609,0.000410,25.206378,-2.1576,0.513,9.27992,9.27992
2096.00,9.29360,25.488664,0.000408,25.206406,-2.1576,0.513,9.28299,9.28299
2097.00,9.29157,25.488709,0.000407,25.206393,-2.1575,0.513,9.28680,9.28680
2098.00,9.29134,25.488599,0.000405,25.206209,-2.1573,0.513,9.29088,9.29088
2099.00,9.29182,25.488781,0.000408,25.206345,-2.1570,0.513,9.29392,9.29392
2100.00,9.29232,25.488818,0.000409,25.206316,-2.1567,0.513,9.29607,9.29607
2101.00,9.29267,25.489005,0.000410,25.206414,-2.1566,0.513,9.29725,9.29725
2102.00,9.29233,25.489045,0.000411,25.206455,-2.1564,0.514,9.29826,9.29826
2103.00,9.29116,25.489187,0.000416,25.206595,-2.1563,0.514,9.29836,9.29836
2104.00,9.28916,25.489268,0.000423,25.206635,-2.1564,0.513,9.29639,9.29639
2105.00,9.28728,25.489345,0.000427,25.206766,-2.1566,0.513,9.29274,9.29274
2106.00,9.28640,25.489287,0.000427,25.206669,-2.1568,0.513,9.28866,9.28866
2107.00,9.28616,25.489268,0.000425,25.206565,-2.1569,0.513,9.28499,9.28499
2108.00,9.28697,25.489303,0.000424,25.206537,-2.1569,0.513,9.28380,9.28380
2109.00,9.28827,25.489173,0.000417,25.206366,-2.1569,0.513,9.28775,9.28775
2110.00,9.28983,25.489273,0.000413,25.206392,-2.1568,0.514,9.29364,9.29364
2111.00,9.29145,25.489319,0.000411,25.206454,-2.1567,0.514,9.30008,9.30008
2112.00,9.29303,25.489471,0.000411,25.206577,-2.1569,0.514,9.30528,9.30528
2113.00,9.29447,25.489482,0.000409,25.206506,-2.1571,0.514,9.30715,9.30715
2114.00,9.29528,25.489663,0.000410,25.206565,-2.1573,0.514,9.30420,9.30420
2115.00,9.29581,25.489665,0.000409,25.206498,-2.1573,0.514,9.30191,9.30191
2116.00,9.29643,25.489654,0.000408,25.206400,-2.1572,0.515,9.30070,9.30070
2117.00,9.29688,25.489636,0.000407,25.206363,-2.1571,0.515,9.30001,9.30001
2118.00,9.29716,25.489499,0.000405,25.206233,-2.1569,0.515,9.30026,9.30026
2119.00,9.29742,25.489536,0.000407,25.206333,-2.1566,0.515,9.30113,9.30113
2120.00,9.29729,25.489548,0.000411,25.206402,-2.1566,0.515,9.30076,9.30076
2121.00,9.29738,25.489718,0.000417,25.206560,-2.1566,0.515,9.30071,9.30071
2122.00,9.29759,25.489675,0.000416,25.206506,-2.1566,0.515,9.29992,9.29992
2123.00,9.29772,25.489838,0.000418,25.206619,-2.1566,0.515,9.30081,9.30081
2124.00,9.29861,25.489778,0.000415,25.206550,-2.1565,0.515,9.30394,9.30394
2125.00,9.30011,25.489718,0.000411,25.206451,-2.1562,0.515,9.30798,9.30798
2126.00,9.30220,25.489621,0.000407,25.206345,-2.1558,0.515,9.31184,9.31184
2127.00,9.30406,25.489656,0.000406,25.206336,-2.1556,0.515,9.31314,9.31314
2128.00,9.30483,25.489801,0.000408,25.206432,-2.1554,0.515,9.31226,9.31226
2129.00,9.30495,25.489840,0.000409,25.206383,-2.1554,0.515,9.30924,9.30924
2130.00,9.30406,25.490063,0.000413,25.206456,-2.1556,0.515,9.30306,9.30306
2131.00,9.30274,25.490111,0.000408,25.206433,-2.1559,0.515,9.29552,9.29552
2132.00,9.30189,25.490225,0.000410,25.206467,-2.1563,0.516,9.29366,9.29366
2133.00,9.30166,25.490312,0.000412,25.206526,-2.1566,0.515,9.29343,9.29343
2134.00,9.30181,25.490473,0.000414,25.206578,-2.1569,0.516,9.29372,9.29372
2135.00,9.30215,25.490447,0.000415,25.206547,-2.1571,0.516,9.29745,9.29745
2136.00,9.30230,25.490638,0.000421,25.206675,-2.1571,0.515,9.30300,9.30300
2137.00,9.30280,25.490659,0.000420,25.206658,-2.1570,0.515,9.30623,9.30623
2138.00,9.30338,25.490746,0.000419,25.206725,-2.1568,0.516,9.30865,9.30865
2139.00,9.30409,25.490859,0.000419,25.206853,-2.1566,0.516,9.31024,9.31024
2140.00,9.30470,25.490804,0.000416,25.206766,-2.1566,0.516,9.30875,9.30875
2141.00,9.30417,25.490855,0.000417,25.206822,-2.1566,0.516,9.30440,9.30440
2142.00,9.30335,25.490898,0.000415,25.206850,-2.1565,0.516,9.29953,9.29953
2143.00,9.30283,25.490782,0.000411,25.206712,-2.1566,0.516,9.29582,9.29582
2144.00,9.30219,25.490689,0.000410,25.206641,-2.1566,0.516,9.29392,9.29392
2145.00,9.30144,25.490799,0.000413,25.206700,-2.1566,0.516,9.29463,9.29463
2146.00,9.30045,25.490763,0.000410,25.206655,-2.1565,0.516,9.29623,9.29623
2147.00,9.29931,25.490671,0.000412,25.206545,-2.1564,0.516,9.29652,9.29652
2148.00,9.29875,25.490739,0.000415,25.206557,-2.1562,0.516,9.29594,9.29594
2149.00,9.29811,25.490706,0.000410,25.206485,-2.1560,0.516,9.29378,9.29378
2150.00,9.29778,25.490629,0.000407,25.206420,-2.1557,0.516,9.29052,9.29052
2151.00,9.29798,25.490605,0.000405,25.206342,-2.1555,0.517,9.28950,9.28950
2152.00,9.29866,25.490583,0.000403,25.206304,-2.1554,0.517,9.29380,9.29380
2153.00,9.29882,25.490644,0.000403,25.206358,-2.1553,0.517,9.29936,9.29936
2154.00,9.29827,25.490671,0.000408,25.206356,-2.1551,0.517,9.30339,9.30339
2155.00,9.29611,25.490650,0.000407,25.206342,-2.1549,0.517,9.30424,9.30424
2156.00,9.29441,25.490594,0.000406,25.206306,-2.1548,0.517,9.30234,9.30234
2157.00,9.29443,25.490760,0.000408,25.206457,-2.1547,0.517,9.29809,9.29809
2158.00,9.29478,25.490766,0.000404,25.206449,-2.1545,0.517,9.29206,9.29206
2159.00,9.29362,25.490844,0.000399,25.206476,-2.1544,0.517,9.28666,9.28666
2160.00,9.29291,25.491025,0.000397,25.206631,-2.1545,0.518,9.28178,9.28178
2161.00,9.29808,25.491223,0.000396,25.206740,-2.1545,0.518,9.27788,9.27788
@15,2.0001,4.0, 2160.047 
2162.00,9.31361,25.491299,0.000396,25.206719,-2.1546,0.519,9.27452,9.27452
2163.00,9.31397,25.491354,0.000397,25.206701,-2.1548,0.519,9.27421,9.27421
2164.00,9.30341,25.491343,0.000396,25.206667,-2.1551,0.519,9.27822,9.27822
2165.00,9.29901,25.491458,0.000395,25.206698,-2.1552,0.519,9.28559,9.28559
2166.00,9.29336,25.491323,0.000390,25.206524,-2.1553,0.519,9.29352,9.29352
2167.00,9.28872,25.491256,0.000388,25.206475,-2.1553,0.519,9.29926,9.29926
2168.00,9.28869,25.491213,0.000386,25.206460,-2.1551,0.520,9.30223,9.30223
2169.00,9.29056,25.491195,0.000388,25.206439,-2.1547,0.520,9.30391,9.30391
2170.00,9.29219,25.491056,0.000393,25.206369,-2.1545,0.520,9.30504,9.30504
2171.00,9.29290,25.491170,0.000400,25.206495,-2.1542,0.520,9.30599,9.30599
2172.00,9.29263,25.491349,0.000400,25.206630,-2.1541,0.520,9.30738,9.30738
2173.00,9.29293,25.491407,0.000402,25.206600,-2.1541,0.520,9.30830,9.30830
2174.00,9.29394,25.491528,0.000405,25.206718,-2.1542,0.520,9.30671,9.30671
2175.00,9.29405,25.491638,0.000406,25.206732,-2.1544,0.520,9.30520,9.30520
2176.00,9.29484,25.491737,0.000407,25.206765,-2.1546,0.520,9.30350,9.30350
2177.00,9.29550,25.491653,0.000406,25.206639,-2.1547,0.520,9.30185,9.30185
2178.00,9.29616,25.491676,0.000405,25.206652,-2.1548,0.520,9.30180,9.30180
2179.00,9.29725,25.491574,0.000401,25.206538,-2.1551,0.520,9.30321,9.30321
2180.00,9.29890,25.491580,0.000403,25.206594,-2.1552,0.520,9.30428,9.30428
2181.00,9.30098,25.491470,0.000405,25.206532,-2.1554,0.520,9.30510,9.30510
2182.00,9.30292,25.491522,0.000408,25.206588,-2.1556,0.520,9.30708,9.30708
2183.00,9.30466,25.491486,0.000407,25.206579,-2.1557,0.520,9.30909,9.30909
2184.00,9.30580,25.491571,0.000410,25.206616,-2.1556,0.520,9.31117,9.31117
2185.00,9.30670,25.491589,0.000409,25.206551,-2.1556,0.520,9.31409,9.31409
2186.00,9.30747,25.491637,0.000405,25.206544,-2.1557,0.521,9.31611,9.31611
2187.00,9.30785,25.491661,0.000405,25.206571,-2.1556,0.521,9.31589,9.31589
2188.00,9.30826,25.491668,0.000407,25.206554,-2.1553,0.521,9.31479,9.31479
2189.00,9.30855,25.491746,0.000408,25.206618,-2.1551,0.521,9.31303,9.31303
2190.00,9.30846,25.491792,0.000408,25.206671,-2.1549,0.521,9.30980,9.30980
2191.00,9.30800,25.491892,0.000412,25.206718,-2.1546,0.521,9.30595,9.30595
2192.00,9.30744,25.491930,0.000416,25.206701,-2.1545,0.521,9.30470,9.30470
2193.00,9.30775,25.491981,0.000420,25.206677,-2.1544,0.521,9.30725,9.30725
2194.00,9.30878,25.491896,0.000418,25.206545,-2.1543,0.521,9.30969,9.30969
2195.00,9.30956,25.491887,0.000415,25.206456,-2.1543,0.521,9.31111,9.31111
2196.00,9.30984,25.491823,0.000415,25.206394,-2.1544,0.521,9.31227,9.31227
2197.00,9.30992,25.491735,0.000412,25.206273,-2.1544,0.521,9.31276,9.31276
2198.00,9.31033,25.491897,0.000408,25.206381,-2.1543,0.521,9.31101,9.31101
2199.00,9.31062,25.492031,0.000409,25.206474,-2.1541,0.522,9.30908,9.30908
2200.00,9.31099,25.492184,0.000412,25.206591,-2.1539,0.522,9.30962,9.30962
2201.00,9.31135,25.492298,0.000411,25.206631,-2.1537,0.522,9.31171,9.31171
2202.00,9.31137,25.492514,0.000414,25.206756,-2.1535,0.522,9.31040,9.31040
2203.00,9.31086,25.492499,0.000416,25.206738,-2.1536,0.522,9.30642,9.30642
2204.00,9.30982,25.492601,0.000417,25.206776,-2.1537,0.522,9.30300,9.30300
2205.00,9.30819,25.492400,0.000414,25.206596,-2.1539,0.522,9.30036,9.30036
2206.00,9.30752,25.492500,0.000415,25.206696,-2.1541,0.522,9.30005,9.30005
2207.00,9.30753,25.492547,0.000412,25.206755,-2.1543,0.522,9.30224,9.30224
2208.00,9.30773,25.492637,0.000413,25.206836,-2.1545,0.522,9.30665,9.30665
2209.00,9.30797,25.492580,0.000411,25.206728,-2.1545,0.522,9.31040,9.31040
2210.00,9.30796,25.492746,0.000414,25.206757,-2.1544,0.522,9.31063,9.31063
2211.00,9.30797,25.492634,0.000417,25.206614,-2.1543,0.522,9.30862,9.30862
2212.00,9.30816,25.492486,0.000419,25.206494,-2.1542,0.522,9.30704,9.30704
2213.00,9.30707,25.492319,0.000417,25.206326,-2.1541,0.522,9.30581,9.30581
2214.00,9.30667,25.492364,0.000422,25.206391,-2.1541,0.522,9.30485,9.30485
2215.00,9.30674,25.492280,0.000420,25.206303,-2.1540,0.522,9.30627,9.30627
2216.00,9.30694,25.492313,0.000415,25.206296,-2.1539,0.522,9.30888,9.30888
2217.00,9.30770,25.492487,0.000415,25.206434,-2.1537,0.523,9.31195,9.31195
2218.00,9.30833,25.492476,0.000417,25.206387,-2.1537,0.522,9.31583,9.31583
2219.00,9.30916,25.492446,0.000417,25.206336,-2.1534,0.522,9.31964,9.31964
2220.00,9.30965,25.492574,0.000419,25.206482,-2.1532,0.523,9.32176,9.32176
2221.00,9.31001,25.492605,0.000420,25.206514,-2.1529,0.523,9.32424,9.32424
2222.00,9.31134,25.492573,0.000421,25.206369,-2.1526,0.523,9.32799,9.32799
2223.00,9.31331,25.492811,0.000424,25.206519,-2.1523,0.523,9.32880,9.32880
2224.00,9.31505,25.492922,0.000426,25.206611,-2.1522,0.523,9.32852,9.32852
2225.00,9.31621,25.492999,0.000431,25.206629,-2.1522,0.522,9.32696,9.32696
2226.00,9.31596,25.492960,0.000433,25.206529,-2.1524,0.522,9.32017,9.32017
2227.00,9.31494,25.493065,0.000436,25.206603,-2.1526,0.522,9.31118,9.31118
2228.00,9.31409,25.493050,0.000437,25.206508,-2.1527,0.522,9.30286,9.30286
2229.00,9.31262,25.493132,0.000436,25.206488,-2.1527,0.522,9.29577,9.29577
2230.00,9.31252,25.493199,0.000432,25.206481,-2.1526,0.522,9.29189,9.29189
2231.00,9.31162,25.493406,0.000434,25.206643,-2.1525,0.522,9.29230,9.29230
2232.00,9.31202,25.493256,0.000427,25.206492,-2.1523,0.522,9.29211,9.29211
2233.00,9.31183,25.493238,0.000425,25.206498,-2.1522,0.522,9.29427,9.29427
2234.00,9.31159,25.493178,0.000420,25.206457,-2.1522,0.522,9.29842,9.29842
2235.00,9.31053,25.493022,0.000420,25.206348,-2.1522,0.522,9.30459,9.30459
2236.00,9.31056,25.493061,0.000422,25.206354,-2.1521,0.522,9.30909,9.30909
2237.00,9.31111,25.493192,0.000427,25.206452,-2.1520,0.522,9.31186,9.31186
2238.00,9.31026,25.493213,0.000429,25.206447,-2.1519,0.522,9.31255,9.31255
2239.00,9.30914,25.493269,0.000430,25.206493,-2.1520,0.523,9.31218,9.31218
2240.00,9.30853,25.493344,0.000428,25.206507,-2.1520,0.523,9.30955,9.30955
2241.00,9.30799,25.493406,0.000429,25.206552,-2.1519,0.523,9.30853,9.30853
2242.00,9.30709,25.493391,0.000427,25.206527,-2.1518,0.523,9.31053,9.31053
2243.00,9.30554,25.493322,0.000424,25.206463,-2.1519,0.523,9.31228,9.31228
2244.00,9.30451,25.493276,0.000424,25.206388,-2.1517,0.523,9.31414,9.31414
2245.00,9.30479,25.493287,0.000424,25.206425,-2.1516,0.523,9.31413,9.31413
2246.00,9.30529,25.493215,0.000422,25.206366,-2.1516,0.523,9.31256,9.31256
2247.00,9.30579,25.493266,0.000422,25.206394,-2.1516,0.523,9.30878,9.30878
2248.00,9.30587,25.493445,0.000425,25.206481,-2.1515,0.523,9.30530,9.30530
2249.00,9.30642,25.493489,0.000424,25.206510,-2.1515,0.523,9.30238,9.30238
2250.00,9.30721,25.493658,0.000428,25.206633,-2.1516,0.523,9.30305,9.30305
2251.00,9.30851,25.493721,0.000427,25.206696,-2.1517,0.523,9.30666,9.30666
2252.00,9.30964,25.493735,0.000425,25.206650,-2.1519,0.523,9.30868,9.30868
2253.00,9.30998,25.493779,0.000426,25.206667,-2.1522,0.523,9.31004,9.31004
2254.00,9.31009,25.493807,0.000428,25.206599,-2.1525,0.523,9.31188,9.31188
2255.00,9.31013,25.493815,0.000427,25.206520,-2.1529,0.523,9.31308,9.31308
2256.00,9.30998,25.493803,0.000425,25.206417,-2.1533,0.523,9.31286,9.31286
2257.00,9.31074,25.493922,0.000426,25.206535,-2.1537,0.523,9.31724,9.31724
2258.00,9.31176,25.493941,0.000423,25.206553,-2.1539,0.523,9.32103,9.32103
2259.00,9.31248,25.493981,0.000422,25.206585,-2.1539,0.523,9.32257,9.32257
2260.00,9.31283,25.493988,0.000421,25.206574,-2.1537,0.523,9.32073,9.32073
2261.00,9.31272,25.493983,0.000420,25.206493,-2.1534,0.523,9.31726,9.31726
2262.00,9.31191,25.493978,0.000418,25.206452,-2.1530,0.524,9.31086,9.31086
2263.00,9.31131,25.494053,0.000418,25.206449,-2.1526,0.524,9.30729,9.30729
2264.00,9.31069,25.494180,0.000420,25.206586,-2.1523,0.524,9.30559,9.30559
2265.00,9.31074,25.494175,0.000418,25.206560,-2.1522,0.524,9.30708,9.30708
2266.00,9.31106,25.494233,0.000419,25.206633,-2.1522,0.524,9.30781,9.30781
2267.00,9.31123,25.494307,0.000419,25.206650,-2.1521,0.524,9.30890,9.30890
2268.00,9.31166,25.494282,0.000418,25.206628,-2.1521,0.524,9.30838,9.30838
2269.00,9.31171,25.494233,0.000417,25.206517,-2.1522,0.524,9.30711,9.30711
2270.00,9.31162,25.494287,0.000417,25.206510,-2.1523,0.525,9.30461,9.30461
2271.00,9.31091,25.494312,0.000416,25.206497,-2.1523,0.525,9.30460,9.30460
2272.00,9.31073,25.494343,0.000418,25.206478,-2.1524,0.525,9.30742,9.30742
2273.00,9.31154,25.494376,0.000419,25.206502,-2.1525,0.525,9.31075,9.31075
2274.00,9.31188,25.494360,0.000417,25.206452,-2.1524,0.525,9.31182,9.31182
2275.00,9.31158,25.494408,0.000416,25.206484,-2.1524,0.525,9.31318,9.31318
2276.00,9.31127,25.494335,0.000413,25.206448,-2.1525,0.525,9.31429,9.31429
2277.00,9.31070,25.494353,0.000410,25.206473,-2.1524,0.525,9.31380,9.31380
2278.00,9.30994,25.494426,0.000413,25.206452,-2.1523,0.525,9.31176,9.31176
2279.00,9.30901,25.494491,0.000416,25.206454,-2.1521,0.525,9.30946,9.30946
2280.00,9.30812,25.494459,0.000416,25.206404,-2.1519,0.525,9.30650,9.30650
2281.00,9.30748,25.494608,0.000416,25.206436,-2.1518,0.525,9.30212,9.30212
2282.00,9.30718,25.494513,0.000414,25.206301,-2.1518,0.525,9.29888,9.29888
2283.00,9.30715,25.494463,0.000413,25.206219,-2.1519,0.525,9.29672,9.29672
2284.00,9.30667,25.494534,0.000411,25.206213,-2.1521,0.525,9.29720,9.29720
2285.00,9.30593,25.494551,0.000409,25.206173,-2.1523,0.525,9.29733,9.29733
2286.00,9.30511,25.494553,0.000411,25.206162,-2.1522,0.525,9.29858,9.29858
2287.00,9.30488,25.494685,0.000411,25.206234,-2.1521,0.525,9.30006,9.30006
2288.00,9.30560,25.494722,0.000408,25.206303,-2.1519,0.526,9.30552,9.30552
2289.00,9.30692,25.494708,0.000406,25.206383,-2.1516,0.526,9.31121,9.31121
2290.00,9.30752,25.494817,0.000410,25.206536,-2.1514,0.526,9.31284,9.31284
2291.00,9.30711,25.494938,0.000413,25.206652,-2.1513,0.526,9.31197,9.31197
2292.00,9.30645,25.495074,0.000413,25.206813,-2.1513,0.526,9.31180,9.31180
2293.00,9.30585,25.495140,0.000410,25.206786,-2.1514,0.527,9.30795,9.30795
2294.00,9.30539,25.495256,0.000411,25.206808,-2.1515,0.527,9.30365,9.30365
2295.00,9.30541,25.495305,0.000412,25.206808,-2.1516,0.527,9.30586,9.30586
2296.00,9.30458,25.495200,0.000408,25.206686,-2.1517,0.527,9.30869,9.30869
2297.00,9.30420,25.495088,0.000409,25.206519,-2.1517,0.527,9.30488,9.30488
2298.00,9.30542,25.495132,0.000410,25.206585,-2.1516,0.527,9.29913,9.29913
2299.00,9.30673,25.495107,0.000405,25.206533,-2.1517,0.527,9.29257,9.29257
2300.00,9.30496,25.495167,0.000403,25.206476,-2.1515,0.527,9.28424,9.28424
2301.00,9.30245,25.495318,0.000402,25.206529,-2.1513,0.527,9.27678,9.27678
2302.00,9.29952,25.495430,0.000401,25.206585,-2.1510,0.527,9.27542,9.27542
2303.00,9.29800,25.495505,0.000409,25.206650,-2.1508,0.527,9.27717,9.27717
2304.00,9.29793,25.495514,0.000413,25.206623,-2.1505,0.527,9.28090,9.28090
2305.00,9.29712,25.495490,0.000411,25.206599,-2.1503,0.527,9.28490,9.28490
2306.00,9.29305,25.495568,0.000413,25.206662,-2.1503,0.527,9.28875,9.28875
2307.00,9.29131,25.495568,0.000413,25.206660,-2.1504,0.527,9.28981,9.28981
2308.00,9.28826,25.495478,0.000403,25.206540,-2.1504,0.527,9.28776,9.28776
2309.00,9.28164,25.495473,0.000400,25.206534,-2.1505,0.528,9.28210,9.28210
2310.00,9.27564,25.495536,0.000402,25.206607,-2.1507,0.528,9.27386,9.27386
2311.00,9.27483,25.495644,0.000402,25.206689,-2.1510,0.528,9.26671,9.26671
@16,2.0001,4.0, 2310.089 
2312.00,9.27931,25.495589,0.000398,25.206628,-2.1511,0.528,9.26303,9.26303
2313.00,9.28643,25.495705,0.000401,25.206669,-2.1513,0.528,9.26333,9.26333
2314.00,9.28991,25.495756,0.000402,25.206701,-2.1514,0.529,9.26918,9.26918
2315.00,9.28802,25.495596,0.000396,25.206568,-2.1514,0.529,9.27703,9.27703
2316.00,9.28236,25.495356,0.000391,25.206390,-2.1515,0.529,9.28624,9.28624
2317.00,9.27725,25.495429,0.000395,25.206461,-2.1516,0.529,9.29442,9.29442
2318.00,9.27748,25.495409,0.000396,25.206491,-2.1517,0.529,9.30007,9.30007
2319.00,9.27997,25.495447,0.000399,25.206461,-2.1516,0.529,9.30219,9.30219
2320.00,9.28309,25.495504,0.000399,25.206471,-2.1516,0.529,9.30433,9.30433
2321.00,9.28526,25.495577,0.000402,25.206473,-2.1515,0.529,9.30525,9.30525
2322.00,9.28522,25.495707,0.000406,25.206500,-2.1512,0.529,9.30473,9.30473
2323.00,9.28629,25.495700,0.000405,25.206435,-2.1509,0.529,9.30613,9.30613
2324.00,9.28860,25.495784,0.000403,25.206570,-2.1507,0.529,9.30808,9.30808
2325.00,9.29104,25.495922,0.000407,25.206639,-2.1505,0.529,9.31168,9.31168
2326.00,9.29257,25.496054,0.000409,25.206716,-2.1505,0.529,9.31480,9.31480
2327.00,9.29399,25.495960,0.000403,25.206626,-2.1505,0.529,9.31661,9.31661
2328.00,9.29543,25.496047,0.000403,25.206654,-2.1506,0.530,9.31535,9.31535
2329.00,9.29705,25.496048,0.000405,25.206547,-2.1507,0.530,9.31318,9.31318
2330.00,9.29964,25.495982,0.000404,25.206474,-2.1506,0.530,9.31295,9.31295
2331.00,9.30327,25.496033,0.000405,25.206536,-2.1504,0.530,9.31360,9.31360
2332.00,9.30624,25.496121,0.000411,25.206651,-2.1502,0.530,9.31439,9.31439
2333.00,9.30839,25.496017,0.000409,25.206600,-2.1501,0.530,9.31522,9.31522
2334.00,9.30948,25.495890,0.000408,25.206560,-2.1500,0.530,9.31593,9.31593
2335.00,9.31037,25.496035,0.000409,25.206660,-2.1502,0.530,9.31519,9.31519
2336.00,9.31174,25.496074,0.000412,25.206632,-2.1504,0.530,9.31552,9.31552
2337.00,9.31260,25.496141,0.000409,25.206581,-2.1507,0.530,9.31525,9.31525
2338.00,9.31329,25.496304,0.000413,25.206645,-2.1509,0.530,9.31370,9.31370
2339.00,9.31289,25.496480,0.000414,25.206720,-2.1509,0.531,9.31322,9.31322
2340.00,9.31265,25.496395,0.000410,25.206603,-2.1508,0.531,9.30962,9.30962
2341.00,9.31331,25.496421,0.000408,25.206606,-2.1509,0.531,9.30557,9.30557
2342.00,9.31288,25.496460,0.000413,25.206609,-2.1508,0.531,9.30552,9.30552
2343.00,9.31310,25.496401,0.000410,25.206540,-2.1508,0.531,9.30869,9.30869
2344.00,9.31328,25.496442,0.000410,25.206554,-2.1509,0.531,9.31137,9.31137
2345.00,9.31293,25.496446,0.000414,25.206608,-2.1509,0.531,9.31599,9.31599
2346.00,9.31267,25.496310,0.000411,25.206487,-2.1508,0.531,9.31899,9.31899
2347.00,9.31341,25.496282,0.000406,25.206541,-2.1507,0.531,9.32026,9.32026
2348.00,9.31409,25.496411,0.000408,25.206677,-2.1506,0.531,9.31995,9.31995
2349.00,9.31472,25.496478,0.000410,25.206762,-2.1505,0.532,9.31947,9.31947
2350.00,9.31518,25.496605,0.000410,25.206800,-2.1506,0.532,9.32018,9.32018
2351.00,9.31539,25.496747,0.000412,25.206902,-2.1506,0.532,9.32178,9.32178
2352.00,9.31554,25.496741,0.000413,25.206847,-2.1506,0.532,9.32096,9.32096
2353.00,9.31546,25.496658,0.000410,25.206688,-2.1506,0.532,9.31973,9.31973
2354.00,9.31563,25.496575,0.000407,25.206571,-2.1507,0.532,9.31901,9.31901
2355.00,9.31585,25.496597,0.000407,25.206523,-2.1509,0.532,9.31761,9.31761
2356.00,9.31574,25.496688,0.000407,25.206518,-2.1512,0.532,9.31602,9.31602
2357.00,9.31561,25.496758,0.000407,25.206533,-2.1514,0.532,9.31604,9.31604
2358.00,9.31589,25.496904,0.000408,25.206648,-2.1516,0.532,9.31619,9.31619
2359.00,9.31614,25.497076,0.000411,25.206718,-2.1516,0.532,9.31509,9.31509
2360.00,9.31624,25.497118,0.000410,25.206802,-2.1516,0.533,9.31192,9.31192
2361.00,9.31654,25.497065,0.000409,25.206752,-2.1514,0.533,9.30998,9.30998
2362.00,9.31667,25.497134,0.000410,25.206747,-2.1514,0.533,9.30927,9.30927
2363.00,9.31660,25.497164,0.000413,25.206770,-2.1513,0.533,9.31063,9.31063
2364.00,9.31679,25.497082,0.000412,25.206674,-2.1514,0.533,9.31402,9.31402
2365.00,9.31693,25.497151,0.000413,25.206657,-2.1513,0.533,9.31757,9.31757
2366.00,9.31665,25.497184,0.000411,25.206698,-2.1513,0.533,9.31790,9.31790
2367.00,9.31611,25.497184,0.000412,25.206664,-2.1511,0.533,9.31697,9.31697
2368.00,9.31557,25.497249,0.000413,25.206656,-2.1509,0.533,9.31519,9.31519
2369.00,9.31547,25.497395,0.000417,25.206773,-2.1506,0.533,9.31402,9.31402
2370.00,9.31567,25.497527,0.000421,25.206864,-2.1505,0.533,9.31575,9.31575
2371.00,9.31590,25.497554,0.000425,25.206812,-2.1503,0.533,9.31987,9.31987
2372.00,9.31616,25.497595,0.000425,25.206823,-2.1501,0.533,9.32320,9.32320
2373.00,9.31652,25.497550,0.000425,25.206720,-2.1500,0.533,9.32456,9.32456
2374.00,9.31681,25.497590,0.000428,25.206770,-2.1500,0.532,9.32483,9.32483
2375.00,9.31715,25.497496,0.000427,25.206709,-2.1500,0.532,9.32393,9.32393
2376.00,9.31748,25.497564,0.000428,25.206731,-2.1500,0.532,9.32298,9.32298
2377.00,9.31809,25.497544,0.000429,25.206715,-2.1501,0.532,9.32465,9.32465
2378.00,9.31896,25.497591,0.000429,25.206769,-2.1502,0.532,9.32721,9.32721
2379.00,9.31966,25.497474,0.000427,25.206590,-2.1502,0.532,9.32639,9.32639
2380.00,9.31970,25.497508,0.000428,25.206539,-2.1500,0.532,9.32007,9.32007
2381.00,9.32021,25.497538,0.000428,25.206560,-2.1500,0.532,9.31165,9.31165
2382.00,9.31786,25.497718,0.000428,25.206665,-2.1502,0.532,9.30375,9.30375
2383.00,9.31673,25.497807,0.000426,25.206679,-2.1503,0.532,9.29832,9.29832
2384.00,9.31574,25.497870,0.000423,25.206695,-2.1504,0.532,9.29540,9.29540
2385.00,9.31474,25.497920,0.000422,25.206698,-2.1506,0.533,9.29811,9.29811
2386.00,9.31479,25.497936,0.000421,25.206685,-2.1506,0.533,9.30419,9.30419
2387.00,9.31516,25.497838,0.000421,25.206552,-2.1505,0.533,9.30696,9.30696
2388.00,9.31374,25.497836,0.000422,25.206492,-2.1506,0.533,9.30722,9.30722
2389.00,9.31168,25.498046,0.000428,25.206614,-2.1506,0.533,9.30547,9.30547
2390.00,9.31164,25.497993,0.000425,25.206480,-2.1507,0.533,9.30073,9.30073
2391.00,9.31073,25.498016,0.000423,25.206439,-2.1509,0.533,9.29326,9.29326
2392.00,9.30800,25.498068,0.000425,25.206517,-2.1509,0.533,9.28751,9.28751
2393.00,9.30512,25.497993,0.000424,25.206539,-2.1510,0.533,9.28389,9.28389
2394.00,9.30369,25.497814,0.000419,25.206457,-2.1511,0.533,9.28563,9.28563
2395.00,9.30274,25.497811,0.000419,25.206512,-2.1509,0.533,9.28943,9.28943
2396.00,9.30127,25.497763,0.000419,25.206508,-2.1507,0.533,9.29471,9.29471
2397.00,9.29962,25.497765,0.000415,25.206462,-2.1505,0.533,9.30218,9.30218
2398.00,9.29821,25.497873,0.000413,25.206490,-2.1503,0.533,9.30753,9.30753
2399.00,9.29853,25.497958,0.000414,25.206507,-2.1502,0.533,9.31044,9.31044
2400.00,9.29969,25.498021,0.000417,25.206532,-2.1503,0.533,9.31306,9.31306
2401.00,9.30112,25.497990,0.000416,25.206482,-2.1504,0.533,9.31496,9.31496
2402.00,9.30219,25.498004,0.000413,25.206451,-2.1503,0.533,9.31318,9.31318
2403.00,9.30253,25.498056,0.000416,25.206469,-2.1503,0.533,9.31202,9.31202
2404.00,9.30285,25.498135,0.000417,25.206489,-2.1501,0.533,9.31032,9.31032
2405.00,9.30293,25.498235,0.000418,25.206520,-2.1498,0.534,9.30804,9.30804
2406.00,9.30251,25.498420,0.000424,25.206626,-2.1496,0.534,9.30552,9.30552
2407.00,9.30187,25.498449,0.000427,25.206614,-2.1495,0.533,9.30365,9.30365
2408.00,9.30132,25.498473,0.000426,25.206591,-2.1494,0.533,9.30100,9.30100
2409.00,9.30102,25.498472,0.000422,25.206587,-2.1493,0.534,9.29802,9.29802
2410.00,9.30148,25.498454,0.000418,25.206552,-2.1495,0.534,9.29804,9.29804
2411.00,9.30302,25.498481,0.000414,25.206566,-2.1496,0.534,9.30093,9.30093
2412.00,9.30485,25.498553,0.000416,25.206618,-2.1496,0.534,9.30379,9.30379
2413.00,9.30633,25.498554,0.000416,25.206607,-2.1497,0.534,9.30687,9.30687
2414.00,9.30694,25.498496,0.000415,25.206481,-2.1497,0.534,9.30885,9.30885
2415.00,9.30666,25.498608,0.000414,25.206551,-2.1496,0.534,9.30677,9.30677
2416.00,9.30613,25.498564,0.000411,25.206459,-2.1498,0.535,9.30151,9.30151
2417.00,9.30511,25.498595,0.000410,25.206445,-2.1500,0.535,9.29747,9.29747
2418.00,9.30406,25.498567,0.000406,25.206379,-2.1502,0.535,9.29587,9.29587
2419.00,9.30313,25.498592,0.000406,25.206376,-2.1503,0.535,9.29620,9.29620
2420.00,9.30292,25.498497,0.000407,25.206257,-2.1505,0.535,9.29825,9.29825
2421.00,9.30213,25.498501,0.000406,25.206175,-2.1506,0.535,9.30205,9.30205
2422.00,9.30192,25.498675,0.000406,25.206288,-2.1507,0.535,9.30447,9.30447
2423.00,9.30239,25.498802,0.000410,25.206366,-2.1507,0.535,9.30618,9.30618
2424.00,9.30284,25.498808,0.000410,25.206344,-2.1507,0.535,9.30984,9.30984
2425.00,9.30372,25.498937,0.000412,25.206408,-2.1506,0.535,9.31309,9.31309
2426.00,9.30420,25.499127,0.000417,25.206637,-2.1506,0.535,9.31268,9.31268
2427.00,9.30437,25.499066,0.000419,25.206573,-2.1505,0.535,9.31255,9.31255
2428.00,9.30491,25.499094,0.000421,25.206568,-2.1505,0.535,9.31230,9.31230
2429.00,9.30582,25.499187,0.000424,25.206602,-2.1506,0.535,9.31091,9.31091
2430.00,9.30693,25.499270,0.000424,25.206674,-2.1507,0.535,9.31053,9.31053
2431.00,9.30726,25.499348,0.000425,25.206663,-2.1505,0.535,9.31279,9.31279
2432.00,9.30751,25.499354,0.000426,25.206666,-2.1504,0.535,9.31653,9.31653
2433.00,9.30814,25.499278,0.000425,25.206595,-2.1502,0.535,9.31947,9.31947
2434.00,9.30878,25.499493,0.000428,25.206766,-2.1500,0.535,9.31913,9.31913
2435.00,9.30942,25.499425,0.000426,25.206642,-2.1498,0.535,9.31623,9.31623
2436.00,9.30966,25.499359,0.000424,25.206510,-2.1496,0.535,9.31149,9.31149
2437.00,9.31046,25.499402,0.000422,25.206463,-2.1494,0.535,9.30518,9.30518
2438.00,9.30949,25.499596,0.000419,25.206569,-2.1492,0.536,9.29895,9.29895
2439.00,9.30865,25.499423,0.000412,25.206411,-2.1489,0.536,9.29294,9.29294
2440.00,9.30769,25.499562,0.000413,25.206492,-2.1488,0.536,9.28925,9.28925
2441.00,9.30644,25.499642,0.000413,25.206633,-2.1488,0.536,9.28567,9.28567
2442.00,9.30502,25.499544,0.000414,25.206563,-2.1488,0.536,9.28410,9.28410
2443.00,9.30411,25.499491,0.000413,25.206512,-2.1487,0.536,9.28367,9.28367
2444.00,9.30267,25.499654,0.000417,25.206613,-2.1487,0.536,9.28636,9.28636
2445.00,9.30165,25.499685,0.000417,25.206656,-2.1487,0.536,9.29134,9.29134
2446.00,9.30203,25.499538,0.000411,25.206414,-2.1486,0.536,9.29874,9.29874
2447.00,9.30247,25.499678,0.000414,25.206537,-2.1485,0.536,9.30488,9.30488
2448.00,9.30305,25.499752,0.000419,25.206594,-2.1486,0.536,9.31149,9.31149
2449.00,9.30389,25.499684,0.000421,25.206533,-2.1488,0.536,9.31833,9.31833
2450.00,9.30462,25.499618,0.000419,25.206504,-2.1490,0.536,9.32278,9.32278
2451.00,9.30510,25.499708,0.000426,25.206678,-2.1490,0.536,9.32432,9.32432
2452.00,9.30488,25.499665,0.000421,25.206658,-2.1491,0.536,9.32365,9.32365
2453.00,9.30369,25.499662,0.000417,25.206690,-2.1492,0.536,9.32052,9.32052
2454.00,9.30307,25.499703,0.000417,25.206712,-2.1493,0.537,9.31456,9.31456
2455.00,9.30420,25.499763,0.000420,25.206761,-2.1494,0.537,9.30904,9.30904
2456.00,9.30667,25.499896,0.000416,25.206790,-2.1495,0.537,9.30409,9.30409
2457.00,9.31125,25.499975,0.000412,25.206746,-2.1496,0.537,9.29989,9.29989
2458.00,9.31668,25.499984,0.000408,25.206670,-2.1497,0.538,9.29572,9.29572
2459.00,9.32080,25.499963,0.000400,25.206627,-2.1498,0.538,9.29166,9.29166
2460.00,9.32318,25.500029,0.000396,25.206597,-2.1500,0.538,9.28643,9.28643
2461.00,9.32128,25.499893,0.000392,25.206429,-2.1503,0.539,9.28261,9.28261
@17,2.0001,4.0, 2460.022 
2462.00,9.31320,25.499846,0.000393,25.206452,-2.1506,0.539,9.28189,9.28189
2463.00,9.30679,25.499895,0.000396,25.206500,-2.1508,0.539,9.28465,9.28465
2464.00,9.30389,25.500009,0.000403,25.206560,-2.1509,0.539,9.28938,9.28938
2465.00,9.29977,25.499929,0.000401,25.206454,-2.1508,0.539,9.29446,9.29446
2466.00,9.29514,25.499997,0.000404,25.206510,-2.1506,0.539,9.30027,9.30027
2467.00,9.29198,25.500085,0.000406,25.206526,-2.1504,0.539,9.30606,9.30606
2468.00,9.29276,25.500245,0.000410,25.206646,-2.1501,0.539,9.30933,9.30933
2469.00,9.29441,25.500293,0.000410,25.206694,-2.1498,0.539,9.31158,9.31158
2470.00,9.29679,25.500432,0.000415,25.206830,-2.1497,0.539,9.31380,9.31380
2471.00,9.29889,25.500404,0.000415,25.206741,-2.1497,0.539,9.31353,9.31353
2472.00,9.29952,25.500477,0.000420,25.206761,-2.1497,0.539,9.31015,9.31015
2473.00,9.29931,25.500318,0.000416,25.206560,-2.1497,0.539,9.30765,9.30765
2474.00,9.29931,25.500222,0.000411,25.206406,-2.1497,0.539,9.30428,9.30428
2475.00,9.29895,25.500236,0.000409,25.206379,-2.1495,0.539,9.30001,9.30001
2476.00,9.29853,25.500413,0.000413,25.206535,-2.1492,0.539,9.29789,9.29789
2477.00,9.29886,25.500433,0.000411,25.206532,-2.1489,0.539,9.29902,9.29902
2478.00,9.29998,25.500602,0.000413,25.206672,-2.1489,0.540,9.30141,9.30141
2479.00,9.30162,25.500706,0.000415,25.206776,-2.1490,0.540,9.30500,9.30500
2480.00,9.30357,25.500733,0.000417,25.206790,-2.1491,0.540,9.31066,9.31066
2481.00,9.30597,25.500784,0.000422,25.206851,-2.1493,0.540,9.31740,9.31740
2482.00,9.30846,25.500728,0.000420,25.206773,-2.1495,0.540,9.32279,9.32279
2483.00,9.31026,25.500653,0.000420,25.206695,-2.1495,0.539,9.32507,9.32507
2484.00,9.31116,25.500678,0.000421,25.206721,-2.1494,0.539,9.32459,9.32459
2485.00,9.31166,25.500679,0.000418,25.206644,-2.1494,0.540,9.32214,9.32214
2486.00,9.31182,25.500708,0.000416,25.206596,-2.1493,0.540,9.31812,9.31812
2487.00,9.31165,25.500848,0.000417,25.206630,-2.1493,0.540,9.31464,9.31464
2488.00,9.31186,25.500869,0.000416,25.206565,-2.1493,0.540,9.31398,9.31398
2489.00,9.31223,25.500856,0.000416,25.206479,-2.1495,0.540,9.31535,9.31535
2490.00,9.31230,25.500956,0.000419,25.206522,-2.1495,0.540,9.31619,9.31619
2491.00,9.31230,25.500847,0.000417,25.206419,-2.1496,0.540,9.31512,9.31512
2492.00,9.31280,25.500885,0.000418,25.206449,-2.1496,0.540,9.31040,9.31040
2493.00,9.31141,25.501003,0.000419,25.206506,-2.1496,0.540,9.30366,9.30366
2494.00,9.31084,25.501077,0.000417,25.206514,-2.1495,0.540,9.29763,9.29763
2495.00,9.31125,25.500978,0.000417,25.206486,-2.1495,0.540,9.29539,9.29539
2496.00,9.31196,25.501022,0.000417,25.206486,-2.1495,0.540,9.29901,9.29901
2497.00,9.31287,25.500986,0.000418,25.206471,-2.1493,0.540,9.30495,9.30495
2498.00,9.31327,25.500951,0.000416,25.206423,-2.1490,0.540,9.31034,9.31034
2499.00,9.31312,25.501080,0.000419,25.206525,-2.1490,0.540,9.31457,9.31457
2500.00,9.31251,25.501239,0.000422,25.206605,-2.1488,0.540,9.31651,9.31651
2501.00,9.31145,25.501246,0.000422,25.206612,-2.1488,0.540,9.31553,9.31553
2502.00,9.31128,25.501206,0.000421,25.206498,-2.1489,0.540,9.31508,9.31508
2503.00,9.31006,25.501314,0.000421,25.206588,-2.1489,0.540,9.31483,9.31483
2504.00,9.31040,25.501366,0.000424,25.206578,-2.1488,0.540,9.31537,9.31537
2505.00,9.31080,25.501289,0.000423,25.206484,-2.1486,0.540,9.31415,9.31415
2506.00,9.31074,25.501340,0.000424,25.206564,-2.1483,0.540,9.31235,9.31235
2507.00,9.30984,25.501399,0.000421,25.206651,-2.1482,0.541,9.31263,9.31263
2508.00,9.31028,25.501356,0.000423,25.206589,-2.1482,0.541,9.31317,9.31317
2509.00,9.31039,25.501181,0.000418,25.206425,-2.1483,0.541,9.31368,9.31368
2510.00,9.31061,25.501273,0.000421,25.206511,-2.1484,0.541,9.31738,9.31738
2511.00,9.31118,25.501376,0.000419,25.206534,-2.1486,0.541,9.31977,9.31977
2512.00,9.31237,25.501396,0.000422,25.206499,-2.1485,0.541,9.31981,9.31981
2513.00,9.31371,25.501398,0.000420,25.206464,-2.1485,0.541,9.31912,9.31912
2514.00,9.31466,25.501552,0.000421,25.206556,-2.1484,0.541,9.31669,9.31669
2515.00,9.31532,25.501535,0.000413,25.206404,-2.1482,0.541,9.31375,9.31375
2516.00,9.31551,25.501548,0.000411,25.206324,-2.1481,0.541,9.31421,9.31421
2517.00,9.31547,25.501599,0.000407,25.206355,-2.1483,0.541,9.31428,9.31428
2518.00,9.31550,25.501655,0.000410,25.206368,-2.1483,0.542,9.31518,9.31518
2519.00,9.31564,25.501562,0.000407,25.206312,-2.1483,0.542,9.31731,9.31731
2520.00,9.31597,25.501628,0.000410,25.206413,-2.1483,0.542,9.31920,9.31920
2521.00,9.31617,25.501718,0.000411,25.206484,-2.1483,0.542,9.31850,9.31850
2522.00,9.31612,25.501801,0.000414,25.206533,-2.1483,0.542,9.31719,9.31719
2523.00,9.31585,25.501847,0.000413,25.206557,-2.1484,0.542,9.31384,9.31384
2524.00,9.31555,25.501879,0.000416,25.206562,-2.1485,0.542,9.31152,9.31152
2525.00,9.31493,25.501888,0.000416,25.206566,-2.1488,0.542,9.31070,9.31070
2526.00,9.31569,25.501880,0.000413,25.206551,-2.1490,0.542,9.31199,9.31199
2527.00,9.31629,25.501876,0.000410,25.206481,-2.1490,0.542,9.31353,9.31353
2528.00,9.31621,25.501889,0.000409,25.206481,-2.1489,0.542,9.31723,9.31723
2529.00,9.31668,25.502022,0.000412,25.206511,-2.1487,0.542,9.32221,9.32221
2530.00,9.31708,25.502024,0.000410,25.206441,-2.1485,0.542,9.32472,9.32472
2531.00,9.31732,25.502021,0.000411,25.206400,-2.1483,0.542,9.32501,9.32501
2532.00,9.31752,25.502093,0.000415,25.206480,-2.1481,0.542,9.32568,9.32568
2533.00,9.31793,25.502113,0.000414,25.206516,-2.1480,0.542,9.32667,9.32667
2534.00,9.31900,25.502182,0.000412,25.206572,-2.1478,0.542,9.32254,9.32254
2535.00,9.31847,25.502202,0.000417,25.206590,-2.1478,0.542,9.31660,9.31660
2536.00,9.31744,25.502217,0.000417,25.206601,-2.1478,0.543,9.31339,9.31339
2537.00,9.31725,25.502186,0.000415,25.206554,-2.1478,0.543,9.31302,9.31302
2538.00,9.31749,25.502298,0.000414,25.206631,-2.1479,0.543,9.31239,9.31239
2539.00,9.31755,25.502292,0.000415,25.206637,-2.1479,0.543,9.31364,9.31364
2540.00,9.31732,25.502393,0.000412,25.206705,-2.1478,0.543,9.31688,9.31688
2541.00,9.31725,25.502503,0.000415,25.206743,-2.1476,0.543,9.31893,9.31893
2542.00,9.31750,25.502586,0.000416,25.206747,-2.1474,0.543,9.31823,9.31823
2543.00,9.31864,25.502583,0.000418,25.206656,-2.1472,0.543,9.31593,9.31593
2544.00,9.31937,25.502522,0.000412,25.206523,-2.1471,0.543,9.31515,9.31515
2545.00,9.31895,25.502646,0.000416,25.206575,-2.1470,0.543,9.31485,9.31485
2546.00,9.31824,25.502659,0.000415,25.206494,-2.1469,0.543,9.31299,9.31299
2547.00,9.31740,25.502753,0.000421,25.206539,-2.1467,0.543,9.31075,9.31075
2548.00,9.31639,25.502734,0.000420,25.206482,-2.1467,0.543,9.31115,9.31115
2549.00,9.31578,25.502837,0.000421,25.206573,-2.1466,0.543,9.31116,9.31116
2550.00,9.31534,25.502835,0.000419,25.206613,-2.1466,0.543,9.31219,9.31219
2551.00,9.31511,25.502744,0.000419,25.206640,-2.1468,0.543,9.31501,9.31501
2552.00,9.31521,25.502626,0.000414,25.206547,-2.1469,0.543,9.31884,9.31884
2553.00,9.31531,25.502737,0.000416,25.206704,-2.1469,0.543,9.32228,9.32228
2554.00,9.31602,25.502673,0.000416,25.206651,-2.1470,0.543,9.32645,9.32645
2555.00,9.31701,25.502545,0.000414,25.206511,-2.1469,0.543,9.32551,9.32551
2556.00,9.31711,25.502730,0.000412,25.206562,-2.1469,0.544,9.31990,9.31990
2557.00,9.31590,25.502872,0.000412,25.206678,-2.1468,0.544,9.31245,9.31245
2558.00,9.31435,25.502895,0.000411,25.206611,-2.1466,0.544,9.30613,9.30613
2559.00,9.31342,25.503084,0.000414,25.206721,-2.1466,0.544,9.29980,9.29980
2560.00,9.31300,25.503181,0.000414,25.206737,-2.1466,0.544,9.29921,9.29921
2561.00,9.31308,25.503135,0.000416,25.206709,-2.1465,0.544,9.30503,9.30503
2562.00,9.31355,25.503102,0.000414,25.206637,-2.1466,0.544,9.31399,9.31399
2563.00,9.31382,25.503156,0.000413,25.206686,-2.1468,0.544,9.31946,9.31946
2564.00,9.31431,25.503055,0.000411,25.206625,-2.1470,0.544,9.32487,9.32487
2565.00,9.31493,25.503083,0.000413,25.206658,-2.1473,0.544,9.32661,9.32661
2566.00,9.31601,25.503049,0.000414,25.206605,-2.1474,0.544,9.32332,9.32332
2567.00,9.31678,25.503044,0.000414,25.206569,-2.1474,0.545,9.31726,9.31726
2568.00,9.31596,25.503052,0.000415,25.206562,-2.1473,0.545,9.31350,9.31350
2569.00,9.31550,25.503185,0.000420,25.206644,-2.1472,0.544,9.31059,9.31059
2570.00,9.31497,25.503084,0.000417,25.206515,-2.1472,0.545,9.30966,9.30966
2571.00,9.31435,25.503289,0.000418,25.206676,-2.1472,0.545,9.31148,9.31148
2572.00,9.31445,25.503320,0.000420,25.206699,-2.1473,0.545,9.31645,9.31645
2573.00,9.31515,25.503403,0.000420,25.206717,-2.1474,0.545,9.32235,9.32235
2574.00,9.31544,25.503388,0.000414,25.206633,-2.1474,0.545,9.32679,9.32679
2575.00,9.31600,25.503459,0.000416,25.206677,-2.1472,0.545,9.33052,9.33052
2576.00,9.31718,25.503438,0.000414,25.206609,-2.1470,0.545,9.33249,9.33249
2577.00,9.31903,25.503485,0.000412,25.206560,-2.1469,0.545,9.33225,9.33225
2578.00,9.32047,25.503352,0.000409,25.206351,-2.1467,0.545,9.32773,9.32773
2579.00,9.32073,25.503467,0.000417,25.206404,-2.1465,0.545,9.32161,9.32161
2580.00,9.32103,25.503598,0.000418,25.206440,-2.1464,0.545,9.31780,9.31780
2581.00,9.32100,25.503630,0.000416,25.206429,-2.1462,0.545,9.31521,9.31521
2582.00,9.31995,25.503706,0.000417,25.206512,-2.1460,0.545,9.31171,9.31171
2583.00,9.31901,25.503766,0.000415,25.206571,-2.1459,0.545,9.31113,9.31113
2584.00,9.31823,25.503739,0.000409,25.206504,-2.1460,0.546,9.31248,9.31248
2585.00,9.31802,25.503723,0.000409,25.206461,-2.1462,0.546,9.31509,9.31509
2586.00,9.31845,25.503686,0.000406,25.206358,-2.1465,0.546,9.31537,9.31537
2587.00,9.31872,25.503690,0.000409,25.206297,-2.1467,0.546,9.31442,9.31442
2588.00,9.31880,25.503808,0.000411,25.206436,-2.1469,0.546,9.31313,9.31313
2589.00,9.31877,25.503956,0.000415,25.206584,-2.1469,0.546,9.31238,9.31238
2590.00,9.31803,25.503967,0.000412,25.206561,-2.1470,0.546,9.30789,9.30789
2591.00,9.31783,25.504034,0.000412,25.206675,-2.1471,0.546,9.30905,9.30905
2592.00,9.31845,25.503996,0.000410,25.206659,-2.1473,0.546,9.31661,9.31661
2593.00,9.31798,25.503949,0.000409,25.206526,-2.1473,0.546,9.32319,9.32319
2594.00,9.31869,25.503770,0.000409,25.206342,-2.1474,0.546,9.32711,9.32711
2595.00,9.31768,25.503849,0.000415,25.206410,-2.1473,0.546,9.32948,9.32948
2596.00,9.31683,25.503891,0.000421,25.206382,-2.1472,0.546,9.32611,9.32611
2597.00,9.31592,25.504024,0.000425,25.206466,-2.1471,0.546,9.31922,9.31922
2598.00,9.31528,25.504077,0.000428,25.206510,-2.1470,0.546,9.31351,9.31351
2599.00,9.31581,25.504110,0.000424,25.206475,-2.1469,0.546,9.30953,9.30953
2600.00,9.31611,25.504251,0.000422,25.206585,-2.1467,0.546,9.30963,9.30963
2601.00,9.31643,25.504165,0.000414,25.206468,-2.1466,0.546,9.31237,9.31237
2602.00,9.31618,25.504289,0.000413,25.206538,-2.1466,0.546,9.31348,9.31348
2603.00,9.31548,25.504294,0.000408,25.206489,-2.1466,0.547,9.31410,9.31410
2604.00,9.31575,25.504380,0.000406,25.206532,-2.1468,0.547,9.31335,9.31335
2605.00,9.31632,25.504288,0.000406,25.206391,-2.1470,0.547,9.30861,9.30861
2606.00,9.31786,25.504328,0.000406,25.206395,-2.1473,0.547,9.30364,9.30364
2607.00,9.31867,25.504163,0.000401,25.206225,-2.1474,0.547,9.30014,9.30014
2608.00,9.31452,25.504205,0.000400,25.206275,-2.1473,0.547,9.29694,9.29694
2609.00,9.31217,25.504317,0.000398,25.206402,-2.1473,0.548,9.29540,9.29540
2610.00,9.31346,25.504386,0.000392,25.206439,-2.1472,0.548,9.29495,9.29495
2611.00,9.31621,25.504516,0.000389,25.206530,-2.1468,0.549,9.29405,9.29405
2612.00,9.31557,25.504623,0.000386,25.206596,-2.1465,0.549,9.29210,9.29210
@18,2.0001,4.0, 2610.063 
2613.00,9.31123,25.504684,0.000387,25.206575,-2.1463,0.549,9.29097,9.29097
2614.00,9.30330,25.504662,0.000389,25.206539,-2.1461,0.549,9.29289,9.29289
2615.00,9.30071,25.504721,0.000395,25.206560,-2.1461,0.549,9.29903,9.29903
2616.00,9.29918,25.504727,0.000396,25.206526,-2.1463,0.549,9.30572,9.30572
2617.00,9.29726,25.504721,0.000399,25.206492,-2.1464,0.549,9.31285,9.31285
2618.00,9.29640,25.504741,0.000402,25.206537,-2.1464,0.549,9.32095,9.32095
2619.00,9.29917,25.504739,0.000403,25.206498,-2.1465,0.549,9.32583,9.32583
2620.00,9.30249,25.504703,0.000399,25.206420,-2.1464,0.550,9.32638,9.32638
2621.00,9.30549,25.504795,0.000401,25.206529,-2.1462,0.550,9.32734,9.32734
2622.00,9.30746,25.504861,0.000403,25.206587,-2.1461,0.550,9.32792,9.32792
2623.00,9.30770,25.504833,0.000403,25.206560,-2.1460,0.550,9.32619,9.32619
2624.00,9.30922,25.504915,0.000402,25.206625,-2.1460,0.550,9.32452,9.32452
2625.00,9.31076,25.504943,0.000400,25.206686,-2.1461,0.550,9.32432,9.32432
2626.00,9.31206,25.504874,0.000402,25.206622,-2.1463,0.550,9.32415,9.32415
2627.00,9.31356,25.504886,0.000406,25.206625,-2.1465,0.550,9.32456,9.32456
2628.00,9.31517,25.504898,0.000408,25.206600,-2.1466,0.550,9.32603,9.32603
2629.00,9.31689,25.504796,0.000408,25.206473,-2.1466,0.550,9.32759,9.32759
2630.00,9.31853,25.504838,0.000412,25.206435,-2.1465,0.550,9.32849,9.32849
2631.00,9.32050,25.504843,0.000412,25.206353,-2.1463,0.550,9.32893,9.32893
2632.00,9.32245,25.504891,0.000408,25.206324,-2.1460,0.550,9.32874,9.32874
2633.00,9.32444,25.504973,0.000409,25.206320,-2.1460,0.550,9.32851,9.32851
2634.00,9.32603,25.505076,0.000409,25.206430,-2.1459,0.550,9.32842,9.32842
2635.00,9.32672,25.505121,0.000412,25.206513,-2.1459,0.550,9.32796,9.32796
2636.00,9.32676,25.505253,0.000412,25.206579,-2.1459,0.550,9.32661,9.32661
2637.00,9.32663,25.505295,0.000411,25.206583,-2.1459,0.551,9.32493,9.32493
2638.00,9.32632,25.505265,0.000411,25.206560,-2.1459,0.551,9.32332,9.32332
2639.00,9.32579,25.505260,0.000412,25.206485,-2.1457,0.551,9.32215,9.32215
2640.00,9.32568,25.505419,0.000413,25.206539,-2.1456,0.551,9.32206,9.32206
2641.00,9.32569,25.505528,0.000415,25.206646,-2.1455,0.551,9.32315,9.32315
2642.00,9.32583,25.505567,0.000418,25.206629,-2.1456,0.551,9.32539,9.32539
2643.00,9.32613,25.505745,0.000418,25.206750,-2.1457,0.551,9.32748,9.32748
2644.00,9.32636,25.505805,0.000417,25.206771,-2.1458,0.551,9.32729,9.32729
2645.00,9.32638,25.505677,0.000413,25.206667,-2.1459,0.551,9.32754,9.32754
2646.00,9.32671,25.505605,0.000411,25.206596,-2.1462,0.551,9.32873,9.32873
2647.00,9.32700,25.505655,0.000412,25.206672,-2.1464,0.552,9.32947,9.32947
2648.00,9.32727,25.505624,0.000413,25.206618,-2.1464,0.552,9.32990,9.32990
2649.00,9.32731,25.505710,0.000413,25.206637,-2.1465,0.552,9.33169,9.33169
2650.00,9.32743,25.505775,0.000415,25.206630,-2.1465,0.552,9.33198,9.33198
2651.00,9.32724,25.505766,0.000415,25.206587,-2.1464,0.552,9.32967,9.32967
2652.00,9.32679,25.505710,0.000415,25.206483,-2.1462,0.552,9.32651,9.32651
2653.00,9.32635,25.505735,0.000418,25.206537,-2.1461,0.551,9.32378,9.32378
2654.00,9.32594,25.505724,0.000422,25.206561,-2.1459,0.551,9.32233,9.32233
2655.00,9.32600,25.505686,0.000419,25.206578,-2.1458,0.551,9.32310,9.32310
2656.00,9.32637,25.505665,0.000415,25.206573,-2.1457,0.551,9.32453,9.32453
2657.00,9.32671,25.505694,0.000413,25.206640,-2.1457,0.552,9.32672,9.32672
2658.00,9.32743,25.505643,0.000411,25.206536,-2.1457,0.552,9.33002,9.33002
2659.00,9.32800,25.505522,0.000408,25.206421,-2.1457,0.552,9.33098,9.33098
2660.00,9.32792,25.505540,0.000412,25.206447,-2.1457,0.552,9.32855,9.32855
2661.00,9.32740,25.505599,0.000412,25.206502,-2.1457,0.552,9.32480,9.32480
2662.00,9.32626,25.505583,0.000412,25.206400,-2.1456,0.552,9.32021,9.32021
2663.00,9.32517,25.505693,0.000413,25.206440,-2.1456,0.552,9.31541,9.31541
2664.00,9.32450,25.505880,0.000414,25.206582,-2.1457,0.552,9.31237,9.31237
2665.00,9.32410,25.505924,0.000409,25.206545,-2.1458,0.552,9.31185,9.31185
2666.00,9.32355,25.505975,0.000407,25.206514,-2.1458,0.552,9.31388,9.31388
2667.00,9.32304,25.506075,0.000407,25.206619,-2.1459,0.553,9.31782,9.31782
2668.00,9.32285,25.506076,0.000406,25.206668,-2.1460,0.553,9.32223,9.32223
2669.00,9.32301,25.505998,0.000407,25.206510,-2.1460,0.553,9.32744,9.32744
2670.00,9.32330,25.506032,0.000413,25.206464,-2.1461,0.553,9.33158,9.33158
2671.00,9.32403,25.506104,0.000416,25.206439,-2.1461,0.553,9.33391,9.33391
2672.00,9.32457,25.506106,0.000414,25.206378,-2.1460,0.553,9.33474,9.33474
2673.00,9.32522,25.506255,0.000414,25.206411,-2.1457,0.553,9.33431,9.33431
2674.00,9.32572,25.506375,0.000415,25.206467,-2.1454,0.553,9.33253,9.33253
2675.00,9.32577,25.506519,0.000416,25.206649,-2.1451,0.553,9.33033,9.33033
2676.00,9.32529,25.506562,0.000420,25.206773,-2.1449,0.553,9.32759,9.32759
2677.00,9.32477,25.506669,0.000424,25.206848,-2.1447,0.553,9.32483,9.32483
2678.00,9.32385,25.506494,0.000421,25.206686,-2.1446,0.553,9.32133,9.32133
2679.00,9.32300,25.506508,0.000421,25.206715,-2.1447,0.553,9.31906,9.31906
2680.00,9.32283,25.506431,0.000419,25.206597,-2.1447,0.553,9.31770,9.31770
2681.00,9.32300,25.506403,0.000415,25.206525,-2.1448,0.553,9.31785,9.31785
2682.00,9.32365,25.506388,0.000416,25.206520,-2.1451,0.553,9.31877,9.31877
2683.00,9.32416,25.506589,0.000421,25.206719,-2.1451,0.553,9.31917,9.31917
2684.00,9.32436,25.506615,0.000421,25.206711,-2.1452,0.553,9.31944,9.31944
2685.00,9.32478,25.506713,0.000423,25.206742,-2.1453,0.554,9.32014,9.32014
2686.00,9.32505,25.506678,0.000425,25.206699,-2.1454,0.554,9.32133,9.32133
2687.00,9.32541,25.506780,0.000426,25.206713,-2.1455,0.554,9.32400,9.32400
2688.00,9.32573,25.506674,0.000424,25.206576,-2.1455,0.554,9.32853,9.32853
2689.00,9.32628,25.506683,0.000421,25.206539,-2.1454,0.554,9.33511,9.33511
2690.00,9.32691,25.506642,0.000418,25.206493,-2.1452,0.554,9.34034,9.34034
2691.00,9.32757,25.506764,0.000424,25.206530,-2.1450,0.553,9.34495,9.34495
2692.00,9.32838,25.506553,0.000418,25.206379,-2.1449,0.553,9.34699,9.34699
2693.00,9.32875,25.506533,0.000417,25.206344,-2.1450,0.554,9.34596,9.34596
2694.00,9.32858,25.506589,0.000420,25.206368,-2.1452,0.553,9.34000,9.34000
2695.00,9.32825,25.506528,0.000422,25.206275,-2.1453,0.553,9.33475,9.33475
2696.00,9.32838,25.506406,0.000418,25.206154,-2.1457,0.553,9.33022,9.33022
2697.00,9.32884,25.506478,0.000422,25.206155,-2.1459,0.553,9.32623,9.32623
2698.00,9.32920,25.506533,0.000422,25.206169,-2.1459,0.553,9.32324,9.32324
2699.00,9.32921,25.506619,0.000421,25.206277,-2.1460,0.553,9.32221,9.32221
2700.00,9.32890,25.506794,0.000422,25.206408,-2.1460,0.553,9.31949,9.31949
2701.00,9.32835,25.506904,0.000418,25.206473,-2.1459,0.553,9.31638,9.31638
2702.00,9.32815,25.507217,0.000423,25.206743,-2.1457,0.553,9.31530,9.31530
2703.00,9.32875,25.507456,0.000427,25.206906,-2.1456,0.554,9.31761,9.31761
2704.00,9.32906,25.507513,0.000428,25.206866,-2.1454,0.553,9.31895,9.31895
2705.00,9.32907,25.507588,0.000426,25.206944,-2.1453,0.554,9.32227,9.32227
2706.00,9.32926,25.507636,0.000431,25.206977,-2.1451,0.554,9.32530,9.32530
2707.00,9.32899,25.507460,0.000428,25.206784,-2.1450,0.554,9.32655,9.32655
2708.00,9.32854,25.507371,0.000429,25.206687,-2.1450,0.554,9.32565,9.32565
2709.00,9.32759,25.507202,0.000427,25.206487,-2.1450,0.553,9.32640,9.32640
2710.00,9.32612,25.507155,0.000427,25.206335,-2.1450,0.553,9.32545,9.32545
2711.00,9.32419,25.507220,0.000425,25.206358,-2.1451,0.553,9.32443,9.32443
2712.00,9.32360,25.507435,0.000427,25.206520,-2.1453,0.554,9.32456,9.32456
2713.00,9.32285,25.507519,0.000430,25.206562,-2.1454,0.554,9.32324,9.32324
2714.00,9.32196,25.507800,0.000436,25.206897,-2.1454,0.554,9.31904,9.31904
2715.00,9.32131,25.507789,0.000435,25.206973,-2.1454,0.554,9.31679,9.31679
2716.00,9.32064,25.507880,0.000437,25.206992,-2.1455,0.554,9.31496,9.31496
2717.00,9.31974,25.507895,0.000433,25.206954,-2.1455,0.554,9.31037,9.31037
2718.00,9.31875,25.507815,0.000427,25.206872,-2.1455,0.554,9.30728,9.30728
2719.00,9.31824,25.507756,0.000422,25.206707,-2.1455,0.554,9.30814,9.30814
2720.00,9.31814,25.507824,0.000424,25.206696,-2.1456,0.554,9.30885,9.30885
2721.00,9.31840,25.507925,0.000427,25.206765,-2.1456,0.554,9.30895,9.30895
2722.00,9.31844,25.507771,0.000426,25.206602,-2.1456,0.554,9.31221,9.31221
2723.00,9.31821,25.507697,0.000421,25.206445,-2.1457,0.554,9.31524,9.31524
2724.00,9.31756,25.507695,0.000420,25.206421,-2.1456,0.554,9.31557,9.31557
2725.00,9.31696,25.507716,0.000417,25.206355,-2.1456,0.554,9.31504,9.31504
2726.00,9.31607,25.507580,0.000411,25.206194,-2.1455,0.554,9.31432,9.31432
2727.00,9.31543,25.507566,0.000409,25.206181,-2.1455,0.554,9.31353,9.31353
2728.00,9.31534,25.507736,0.000409,25.206327,-2.1454,0.555,9.31639,9.31639
2729.00,9.31610,25.507816,0.000411,25.206370,-2.1453,0.555,9.32316,9.32316
2730.00,9.31685,25.507687,0.000408,25.206246,-2.1452,0.555,9.32766,9.32766
2731.00,9.31721,25.507821,0.000409,25.206374,-2.1450,0.555,9.33031,9.33031
2732.00,9.31681,25.507976,0.000411,25.206483,-2.1447,0.555,9.32971,9.32971
2733.00,9.31627,25.507895,0.000412,25.206427,-2.1445,0.555,9.32564,9.32564
2734.00,9.31608,25.507918,0.000413,25.206442,-2.1445,0.555,9.31760,9.31760
2735.00,9.31630,25.508195,0.000420,25.206704,-2.1443,0.555,9.31449,9.31449
2736.00,9.31695,25.508075,0.000418,25.206588,-2.1444,0.555,9.31394,9.31394
2737.00,9.31831,25.508147,0.000422,25.206654,-2.1445,0.555,9.31615,9.31615
2738.00,9.31889,25.508255,0.000419,25.206707,-2.1444,0.555,9.31999,9.31999
2739.00,9.31947,25.508107,0.000417,25.206537,-2.1441,0.555,9.32799,9.32799
2740.00,9.32027,25.508081,0.000417,25.206521,-2.1440,0.555,9.33038,9.33038
2741.00,9.32228,25.508191,0.000419,25.206582,-2.1439,0.556,9.32763,9.32763
2742.00,9.32121,25.508233,0.000417,25.206561,-2.1439,0.556,9.32267,9.32267
2743.00,9.32009,25.508212,0.000421,25.206506,-2.1440,0.556,9.31663,9.31663
2744.00,9.31926,25.508332,0.000419,25.206592,-2.1441,0.556,9.30750,9.30750
2745.00,9.31884,25.508390,0.000416,25.206552,-2.1444,0.556,9.30263,9.30263
2746.00,9.31900,25.508466,0.000420,25.206639,-2.1446,0.556,9.30460,9.30460
2747.00,9.31883,25.508480,0.000422,25.206697,-2.1446,0.556,9.30882,9.30882
2748.00,9.31620,25.508443,0.000419,25.206669,-2.1446,0.556,9.31210,9.31210
2749.00,9.31542,25.508573,0.000422,25.206786,-2.1447,0.556,9.31292,9.31292
2750.00,9.31585,25.508592,0.000423,25.206828,-2.1446,0.556,9.30896,9.30896
2751.00,9.31667,25.508571,0.000413,25.206695,-2.1445,0.556,9.30144,9.30144
2752.00,9.31539,25.508628,0.000412,25.206656,-2.1446,0.556,9.29821,9.29821
2753.00,9.31202,25.508849,0.000416,25.206807,-2.1447,0.556,9.29723,9.29723
2754.00,9.31155,25.508850,0.000415,25.206769,-2.1447,0.556,9.29942,9.29942
2755.00,9.31055,25.508781,0.000411,25.206654,-2.1446,0.557,9.30582,9.30582
2756.00,9.30737,25.508803,0.000413,25.206695,-2.1444,0.557,9.31546,9.31546
2757.00,9.30383,25.508774,0.000416,25.206652,-2.1442,0.557,9.31997,9.31997
2758.00,9.30421,25.508811,0.000417,25.206664,-2.1439,0.557,9.32027,9.32027
2759.00,9.30463,25.508835,0.000416,25.206661,-2.1437,0.557,9.31905,9.31905
2760.00,9.30170,25.508903,0.000418,25.206679,-2.1438,0.557,9.31610,9.31610
2761.00,9.29493,25.508973,0.000413,25.206651,-2.1439,0.557,9.31061,9.31061
2762.00,9.30125,25.508921,0.000402,25.206535,-2.1442,0.558,9.30643,9.30643
@19,2.0001,4.0, 2760.014 
2763.00,9.31423,25.508887,0.000397,25.206438,-2.1445,0.558,9.30500,9.30500
2764.00,9.31594,25.508825,0.000394,25.206358,-2.1448,0.559,9.30531,9.30531
2765.00,9.31961,25.508869,0.000392,25.206364,-2.1450,0.559,9.30885,9.30885
2766.00,9.31799,25.508887,0.000397,25.206405,-2.1452,0.559,9.31373,9.31373
2767.00,9.31438,25.509000,0.000400,25.206476,-2.1452,0.559,9.31535,9.31535
2768.00,9.31281,25.509026,0.000398,25.206499,-2.1451,0.559,9.31823,9.31823
2769.00,9.31320,25.509148,0.000400,25.206558,-2.1451,0.559,9.32146,9.32146
2770.00,9.31401,25.509304,0.000403,25.206638,-2.1452,0.559,9.32274,9.32274
2771.00,9.31515,25.509393,0.000406,25.206643,-2.1453,0.559,9.32258,9.32258
2772.00,9.31618,25.509359,0.000407,25.206624,-2.1452,0.559,9.32422,9.32422
2773.00,9.31657,25.509352,0.000410,25.206580,-2.1454,0.559,9.32321,9.32321
2774.00,9.31673,25.509272,0.000410,25.206467,-2.1455,0.559,9.32149,9.32149
2775.00,9.31702,25.509064,0.000407,25.206299,-2.1454,0.559,9.32070,9.32070
2776.00,9.31708,25.508922,0.000400,25.206191,-2.1453,0.559,9.32089,9.32089
2777.00,9.31694,25.508911,0.000401,25.206145,-2.1455,0.559,9.32163,9.32163
2778.00,9.31723,25.508921,0.000400,25.206202,-2.1455,0.560,9.32419,9.32419
2779.00,9.31832,25.509012,0.000403,25.206291,-2.1455,0.560,9.32772,9.32772
2780.00,9.31975,25.509157,0.000405,25.206390,-2.1455,0.560,9.32998,9.32998
2781.00,9.32149,25.509314,0.000409,25.206468,-2.1456,0.560,9.33266,9.33266
2782.00,9.32339,25.509358,0.000406,25.206458,-2.1456,0.560,9.33585,9.33585
2783.00,9.32507,25.509545,0.000409,25.206546,-2.1455,0.560,9.33783,9.33783
2784.00,9.32653,25.509635,0.000409,25.206616,-2.1453,0.560,9.33787,9.33787
2785.00,9.32756,25.509754,0.000409,25.206749,-2.1451,0.560,9.33833,9.33833
2786.00,9.32821,25.509715,0.000409,25.206702,-2.1449,0.560,9.33786,9.33786
2787.00,9.32888,25.509808,0.000411,25.206786,-2.1446,0.560,9.33580,9.33580
2788.00,9.32971,25.509762,0.000410,25.206711,-2.1444,0.561,9.33478,9.33478
2789.00,9.33019,25.509665,0.000409,25.206548,-2.1444,0.561,9.33436,9.33436
2790.00,9.33043,25.509535,0.000406,25.206350,-2.1444,0.561,9.33296,9.33296
2791.00,9.33068,25.509482,0.000406,25.206289,-2.1443,0.561,9.33241,9.33241
2792.00,9.33133,25.509519,0.000408,25.206332,-2.1442,0.561,9.33364,9.33364
2793.00,9.33197,25.509511,0.000409,25.206359,-2.1441,0.561,9.33215,9.33215
2794.00,9.33240,25.509406,0.000406,25.206286,-2.1440,0.561,9.33078,9.33078
2795.00,9.33277,25.509366,0.000404,25.206269,-2.1441,0.561,9.33029,9.33029
2796.00,9.33293,25.509478,0.000406,25.206395,-2.1441,0.561,9.32921,9.32921
2797.00,9.33309,25.509403,0.000408,25.206318,-2.1443,0.561,9.32791,9.32791
2798.00,9.33349,25.509412,0.000407,25.206314,-2.1444,0.561,9.32966,9.32966
2799.00,9.33358,25.509646,0.000411,25.206473,-2.1445,0.561,9.33093,9.33093
2800.00,9.33345,25.509843,0.000415,25.206565,-2.1446,0.561,9.33215,9.33215
2801.00,9.33334,25.509913,0.000415,25.206507,-2.1448,0.561,9.33320,9.33320
2802.00,9.33293,25.509986,0.000412,25.206491,-2.1448,0.561,9.33339,9.33339
2803.00,9.33258,25.509986,0.000410,25.206406,-2.1450,0.561,9.33288,9.33288
2804.00,9.33207,25.509979,0.000408,25.206432,-2.1451,0.561,9.33085,9.33085
2805.00,9.33128,25.509928,0.000406,25.206441,-2.1452,0.562,9.32775,9.32775
2806.00,9.33016,25.509927,0.000406,25.206477,-2.1452,0.562,9.32366,9.32366
2807.00,9.32899,25.509966,0.000408,25.206483,-2.1451,0.562,9.31900,9.31900
2808.00,9.32808,25.509996,0.000409,25.206478,-2.1451,0.562,9.31637,9.31637
2809.00,9.32782,25.510053,0.000412,25.206494,-2.1451,0.562,9.31923,9.31923
2810.00,9.32850,25.510122,0.000413,25.206524,-2.1449,0.562,9.32601,9.32601
2811.00,9.32976,25.510201,0.000413,25.206543,-2.1448,0.562,9.33507,9.33507
2812.00,9.33080,25.510149,0.000408,25.206496,-2.1448,0.562,9.34409,9.34409
2813.00,9.33141,25.510177,0.000409,25.206503,-2.1447,0.562,9.34770,9.34770
2814.00,9.33168,25.510202,0.000412,25.206431,-2.1445,0.562,9.34540,9.34540
2815.00,9.33128,25.510242,0.000415,25.206362,-2.1446,0.562,9.33787,9.33787
2816.00,9.33142,25.510296,0.000418,25.206354,-2.1446,0.562,9.32993,9.32993
2817.00,9.33099,25.510452,0.000423,25.206444,-2.1445,0.562,9.32587,9.32587
2818.00,9.33045,25.510557,0.000421,25.206490,-2.1444,0.562,9.32620,9.32620
2819.00,9.32981,25.510623,0.000417,25.206547,-2.1444,0.562,9.32984,9.32984
2820.00,9.33029,25.510605,0.000413,25.206551,-2.1444,0.563,9.33700,9.33700
2821.00,9.33121,25.510375,0.000409,25.206347,-2.1443,0.562,9.34210,9.34210
2822.00,9.33242,25.510329,0.000407,25.206263,-2.1442,0.563,9.34265,9.34265
2823.00,9.33337,25.510444,0.000412,25.206344,-2.1441,0.562,9.34150,9.34150
2824.00,9.33472,25.510457,0.000416,25.206322,-2.1438,0.562,9.34164,9.34164
2825.00,9.33691,25.510426,0.000418,25.206254,-2.1436,0.562,9.34090,9.34090
2826.00,9.33786,25.510702,0.000422,25.206489,-2.1436,0.562,9.34190,9.34190
2827.00,9.33905,25.510870,0.000426,25.206616,-2.1436,0.562,9.34448,9.34448
2828.00,9.34001,25.510800,0.000426,25.206572,-2.1437,0.562,9.34425,9.34425
2829.00,9.33964,25.510809,0.000428,25.206562,-2.1437,0.562,9.34011,9.34011
2830.00,9.33877,25.510858,0.000428,25.206564,-2.1439,0.562,9.33728,9.33728
2831.00,9.33784,25.510789,0.000428,25.206477,-2.1439,0.562,9.33548,9.33548
2832.00,9.33685,25.510744,0.000426,25.206450,-2.1438,0.562,9.33381,9.33381
2833.00,9.33684,25.510766,0.000425,25.206391,-2.1437,0.562,9.33592,9.33592
2834.00,9.33710,25.510804,0.000423,25.206421,-2.1436,0.562,9.33770,9.33770
2835.00,9.33762,25.510914,0.000427,25.206590,-2.1434,0.562,9.33748,9.33748
2836.00,9.33837,25.510971,0.000432,25.206653,-2.1435,0.562,9.33486,9.33486
2837.00,9.33825,25.510938,0.000433,25.206637,-2.1435,0.562,9.33071,9.33071
2838.00,9.33757,25.510922,0.000431,25.206655,-2.1437,0.562,9.32547,9.32547
2839.00,9.33647,25.511106,0.000436,25.206823,-2.1438,0.562,9.32195,9.32195
2840.00,9.33456,25.511133,0.000436,25.206721,-2.1438,0.562,9.31962,9.31962
2841.00,9.33331,25.511256,0.000434,25.206797,-2.1438,0.562,9.31937,9.31937
2842.00,9.33257,25.511352,0.000434,25.206807,-2.1439,0.562,9.32013,9.32013
2843.00,9.33193,25.511384,0.000437,25.206805,-2.1439,0.562,9.32051,9.32051
2844.00,9.33094,25.511234,0.000432,25.206577,-2.1440,0.562,9.32126,9.32126
2845.00,9.32942,25.511289,0.000427,25.206632,-2.1441,0.562,9.31970,9.31970
2846.00,9.32779,25.511060,0.000420,25.206330,-2.1440,0.563,9.31828,9.31828
2847.00,9.32641,25.511066,0.000418,25.206283,-2.1438,0.563,9.31869,9.31869
2848.00,9.32585,25.511221,0.000419,25.206364,-2.1435,0.563,9.32221,9.32221
2849.00,9.32669,25.511465,0.000419,25.206541,-2.1432,0.563,9.32828,9.32828
2850.00,9.32796,25.511489,0.000419,25.206566,-2.1430,0.563,9.33655,9.33655
2851.00,9.32839,25.511627,0.000422,25.206704,-2.1428,0.563,9.34012,9.34012
2852.00,9.32788,25.511643,0.000419,25.206655,-2.1428,0.563,9.34031,9.34031
2853.00,9.32702,25.511562,0.000415,25.206483,-2.1430,0.563,9.33801,9.33801
2854.00,9.32646,25.511430,0.000416,25.206388,-2.1431,0.563,9.33412,9.33412
2855.00,9.32645,25.511545,0.000417,25.206421,-2.1433,0.563,9.33051,9.33051
2856.00,9.32670,25.511793,0.000422,25.206632,-2.1436,0.563,9.33070,9.33070
2857.00,9.32764,25.511803,0.000426,25.206651,-2.1437,0.563,9.32928,9.32928
2858.00,9.32881,25.511812,0.000426,25.206678,-2.1438,0.563,9.32613,9.32613
2859.00,9.32975,25.511725,0.000423,25.206487,-2.1438,0.563,9.32264,9.32264
2860.00,9.32919,25.511608,0.000423,25.206351,-2.1436,0.563,9.32212,9.32212
2861.00,9.32752,25.511477,0.000420,25.206173,-2.1435,0.563,9.32023,9.32023
2862.00,9.32791,25.511585,0.000420,25.206262,-2.1434,0.563,9.31756,9.31756
2863.00,9.32664,25.511724,0.000419,25.206388,-2.1433,0.563,9.31560,9.31560
2864.00,9.32483,25.511821,0.000419,25.206555,-2.1432,0.563,9.31130,9.31130
2865.00,9.32523,25.511881,0.000417,25.206572,-2.1431,0.564,9.30457,9.30457
2866.00,9.32423,25.511946,0.000416,25.206595,-2.1429,0.564,9.30175,9.30175
2867.00,9.32263,25.511908,0.000414,25.206556,-2.1427,0.564,9.30660,9.30660
2868.00,9.31908,25.511871,0.000414,25.206505,-2.1424,0.564,9.31459,9.31459
2869.00,9.31847,25.511978,0.000417,25.206536,-2.1423,0.564,9.32631,9.32631
2870.00,9.31866,25.512114,0.000421,25.206629,-2.1422,0.564,9.33695,9.33695
2871.00,9.32080,25.512070,0.000421,25.206551,-2.1422,0.564,9.34181,9.34181
2872.00,9.32233,25.512142,0.000421,25.206581,-2.1422,0.564,9.33969,9.33969
2873.00,9.32283,25.512071,0.000418,25.206458,-2.1422,0.564,9.33463,9.33463
2874.00,9.32197,25.512002,0.000414,25.206352,-2.1424,0.564,9.32654,9.32654
2875.00,9.32102,25.511815,0.000409,25.206116,-2.1425,0.564,9.31723,9.31723
2876.00,9.32194,25.511953,0.000413,25.206206,-2.1425,0.564,9.31296,9.31296
2877.00,9.32145,25.511979,0.000411,25.206194,-2.1426,0.564,9.31417,9.31417
2878.00,9.32004,25.512167,0.000413,25.206340,-2.1427,0.565,9.31519,9.31519
2879.00,9.31949,25.512250,0.000414,25.206365,-2.1428,0.565,9.31784,9.31784
2880.00,9.31950,25.512439,0.000415,25.206492,-2.1430,0.565,9.32263,9.32263
2881.00,9.32073,25.512544,0.000414,25.206568,-2.1432,0.565,9.32451,9.32451
2882.00,9.32179,25.512579,0.000415,25.206530,-2.1434,0.565,9.32160,9.32160
2883.00,9.32132,25.512516,0.000412,25.206475,-2.1435,0.565,9.32061,9.32061
2884.00,9.32161,25.512464,0.000409,25.206491,-2.1435,0.565,9.31820,9.31820
2885.00,9.32279,25.512484,0.000410,25.206567,-2.1433,0.565,9.31444,9.31444
2886.00,9.32266,25.512508,0.000410,25.206600,-2.1431,0.565,9.31104,9.31104
2887.00,9.32230,25.512525,0.000406,25.206610,-2.1429,0.566,9.31246,9.31246
2888.00,9.32174,25.512537,0.000406,25.206577,-2.1427,0.566,9.31462,9.31462
2889.00,9.32064,25.512770,0.000411,25.206723,-2.1424,0.566,9.31655,9.31655
2890.00,9.31915,25.512794,0.000412,25.206735,-2.1424,0.566,9.31948,9.31948
2891.00,9.31806,25.512769,0.000409,25.206642,-2.1426,0.566,9.32242,9.32242
2892.00,9.31775,25.512813,0.000415,25.206628,-2.1429,0.566,9.32309,9.32309
2893.00,9.31805,25.512958,0.000422,25.206725,-2.1432,0.566,9.32246,9.32246
2894.00,9.31871,25.512985,0.000421,25.206706,-2.1435,0.566,9.32493,9.32493
2895.00,9.32032,25.513098,0.000420,25.206751,-2.1435,0.566,9.32870,9.32870
2896.00,9.32218,25.513210,0.000422,25.206808,-2.1435,0.566,9.33357,9.33357
2897.00,9.32335,25.513257,0.000420,25.206857,-2.1434,0.566,9.33703,9.33703
2898.00,9.32379,25.513193,0.000414,25.206757,-2.1434,0.566,9.33838,9.33838
2899.00,9.32402,25.513132,0.000418,25.206639,-2.1435,0.566,9.33603,9.33603
2900.00,9.32364,25.513084,0.000422,25.206535,-2.1436,0.566,9.33066,9.33066
2901.00,9.32293,25.512958,0.000419,25.206380,-2.1436,0.566,9.32415,9.32415
2902.00,9.32291,25.513146,0.000420,25.206495,-2.1435,0.566,9.31935,9.31935
2903.00,9.32281,25.513184,0.000417,25.206443,-2.1433,0.566,9.31553,9.31553
2904.00,9.32336,25.513280,0.000416,25.206513,-2.1429,0.566,9.31373,9.31373
2905.00,9.32495,25.513223,0.000412,25.206446,-2.1427,0.566,9.31533,9.31533
2906.00,9.32480,25.513304,0.000412,25.206521,-2.1426,0.566,9.31781,9.31781
2907.00,9.32474,25.513004,0.000409,25.206259,-2.1427,0.566,9.31930,9.31930
2908.00,9.32476,25.513033,0.000411,25.206334,-2.1429,0.566,9.32312,9.32312
2909.00,9.32484,25.512971,0.000411,25.206260,-2.1431,0.567,9.32478,9.32478
2910.00,9.32488,25.512998,0.000410,25.206311,-2.1433,0.567,9.32508,9.32508
2911.00,9.32510,25.512998,0.000410,25.206393,-2.1433,0.567,9.32577,9.32577
2912.00,9.32559,25.513186,0.000412,25.206530,-2.1431,0.567,9.32737,9.32737
