# Supplementary material for: HSL1 and BAM1/2 impact epidermal cell development by sensing distinct signaling peptides
Source: Nat Commun. 2022 Feb 15;13:876. doi: 10.1038/s41467-022-28558-4 (PMC8847575; doi:10.1038/s41467-022-28558-4)
Supplement: Supplementary file 4 — Source Data [file 41467_2022_28558_MOESM4_ESM.zip › Source Data/Source Data/Figure S2/Exp2_HSL1_IDL3.itc]

$ITC
$ 19 
$NOT
$ 25 
$ 60 
$ 500 
$ 10 
$ 2 
$ADCGainCode:  0 
$False,True,True
$ 0.4 , 0.8 , 150 , 5 
$ 2 , 4 , 150 , 5 
$ 2 , 4 , 150 , 5 
$ 2 , 4 , 150 , 5 
$ 2 , 4 , 150 , 5 
$ 2 , 4 , 150 , 5 
$ 2 , 4 , 150 , 5 
$ 2 , 4 , 150 , 5 
$ 2 , 4 , 150 , 5 
$ 2 , 4 , 150 , 5 
$ 2 , 4 , 150 , 5 
$ 2 , 4 , 150 , 5 
$ 2 , 4 , 150 , 5 
$ 2 , 4 , 150 , 5 
$ 2 , 4 , 150 , 5 
$ 2 , 4 , 150 , 5 
$ 2 , 4 , 150 , 5 
$ 2 , 4 , 150 , 5 
$ 2 , 4 , 150 , 5 
# 0 
# 0.2 
# 0.015 
# 0.2035 
# 25 
# 4 
# 8.15 
# 1 
?HSL1_15uM_IDL3_200uM
% MICROCALITC_MAL1177627
% 0.2035 
% 4 
%-0.586102 , 29.61604 
%-0.348256 , 29.40329 
% 0.8333333 
% 167740 , 167730 
% 0.25 , 81 
%-0.015695 ,-0.033946 
%-20 , 8 
% 0 , 0 
% 0 
% 128000       127744 
% 43.1 
% 500 , 750 , 1000 , 750 
% 0.06978023945 ,-0.002252194966 ,-3.244915618586E-05 , 1.349203907274E-06 ,-9.058983361606E-09 
% MicroCalITC Ver: 1.29.32 Run time:8/5/2020 5:19:52 PM
@0
5.00,9.82987,25.041124,0.000433,24.999584,-1.4408,0.056,9.82322,9.82322
6.00,9.82780,25.041199,0.000435,24.999581,-1.4404,0.056,9.82107,9.82107
7.00,9.82666,25.041324,0.000435,24.999593,-1.4400,0.056,9.81879,9.81879
8.00,9.82551,25.041425,0.000438,24.999638,-1.4396,0.056,9.81687,9.81687
9.00,9.82457,25.041440,0.000437,24.999575,-1.4395,0.056,9.81589,9.81589
10.00,9.82384,25.041580,0.000438,24.999651,-1.4394,0.056,9.81648,9.81648
11.00,9.82301,25.041635,0.000438,24.999696,-1.4395,0.056,9.81717,9.81717
12.00,9.82253,25.041662,0.000438,24.999673,-1.4399,0.056,9.81901,9.81901
13.00,9.82222,25.041738,0.000433,24.999674,-1.4402,0.056,9.82055,9.82055
14.00,9.82183,25.041876,0.000432,24.999770,-1.4404,0.057,9.82076,9.82076
15.00,9.82136,25.041893,0.000434,24.999727,-1.4405,0.056,9.82081,9.82081
16.00,9.82112,25.041881,0.000431,24.999698,-1.4405,0.057,9.82225,9.82225
17.00,9.82082,25.041895,0.000429,24.999681,-1.4404,0.057,9.82235,9.82235
18.00,9.82109,25.041920,0.000433,24.999734,-1.4404,0.057,9.82277,9.82277
19.00,9.82122,25.041977,0.000436,24.999762,-1.4405,0.057,9.82381,9.82381
20.00,9.82139,25.041964,0.000434,24.999735,-1.4406,0.057,9.82520,9.82520
21.00,9.82157,25.042044,0.000437,24.999728,-1.4406,0.057,9.82606,9.82606
22.00,9.82168,25.042106,0.000437,24.999718,-1.4407,0.057,9.82633,9.82633
23.00,9.82162,25.042113,0.000433,24.999567,-1.4407,0.057,9.82624,9.82624
24.00,9.82166,25.042163,0.000432,24.999525,-1.4405,0.057,9.82644,9.82644
25.00,9.82178,25.042330,0.000432,24.999610,-1.4405,0.057,9.82531,9.82531
26.00,9.82213,25.042399,0.000434,24.999634,-1.4405,0.057,9.82387,9.82387
27.00,9.82254,25.042455,0.000430,24.999635,-1.4405,0.057,9.82379,9.82379
28.00,9.82319,25.042595,0.000433,24.999804,-1.4405,0.058,9.82427,9.82427
29.00,9.82368,25.042649,0.000430,24.999921,-1.4406,0.058,9.82419,9.82419
30.00,9.82413,25.042567,0.000431,24.999846,-1.4405,0.058,9.82573,9.82573
31.00,9.82443,25.042519,0.000424,24.999812,-1.4405,0.058,9.82678,9.82678
32.00,9.82485,25.042468,0.000428,24.999805,-1.4405,0.058,9.82718,9.82718
33.00,9.82495,25.042291,0.000429,24.999660,-1.4406,0.058,9.82693,9.82693
34.00,9.82514,25.042277,0.000431,24.999651,-1.4406,0.058,9.82656,9.82656
35.00,9.82525,25.042323,0.000432,24.999658,-1.4408,0.058,9.82466,9.82466
36.00,9.82509,25.042392,0.000435,24.999656,-1.4409,0.058,9.82293,9.82293
37.00,9.82472,25.042484,0.000434,24.999651,-1.4409,0.058,9.82093,9.82093
38.00,9.82443,25.042667,0.000431,24.999729,-1.4409,0.058,9.81971,9.81971
39.00,9.82405,25.042683,0.000429,24.999615,-1.4407,0.058,9.81811,9.81811
40.00,9.82356,25.042696,0.000426,24.999572,-1.4404,0.059,9.81766,9.81766
41.00,9.82309,25.042707,0.000421,24.999570,-1.4401,0.059,9.81805,9.81805
42.00,9.82267,25.042737,0.000421,24.999553,-1.4401,0.059,9.81802,9.81802
43.00,9.82221,25.042698,0.000421,24.999488,-1.4399,0.059,9.81693,9.81693
44.00,9.82169,25.042658,0.000420,24.999445,-1.4399,0.059,9.81671,9.81671
45.00,9.82132,25.042766,0.000422,24.999499,-1.4399,0.059,9.81593,9.81593
46.00,9.82092,25.042874,0.000425,24.999524,-1.4399,0.059,9.81530,9.81530
47.00,9.82063,25.042870,0.000423,24.999516,-1.4398,0.059,9.81572,9.81572
48.00,9.82036,25.042928,0.000425,24.999558,-1.4398,0.059,9.81750,9.81750
49.00,9.82017,25.042973,0.000428,24.999561,-1.4398,0.059,9.81842,9.81842
50.00,9.81957,25.043004,0.000430,24.999626,-1.4399,0.059,9.81908,9.81908
51.00,9.81882,25.043111,0.000434,24.999707,-1.4403,0.059,9.81899,9.81899
52.00,9.81822,25.043148,0.000437,24.999691,-1.4407,0.059,9.81835,9.81835
53.00,9.81759,25.043188,0.000440,24.999644,-1.4408,0.059,9.81340,9.81340
54.00,9.81751,25.043272,0.000437,24.999679,-1.4409,0.059,9.80357,9.80357
55.00,9.81759,25.043376,0.000437,24.999672,-1.4411,0.059,9.79084,9.79084
56.00,9.81726,25.043499,0.000439,24.999720,-1.4410,0.059,9.77774,9.77774
57.00,9.81776,25.043546,0.000439,24.999758,-1.4408,0.059,9.76560,9.76560
58.00,9.81887,25.043608,0.000434,24.999803,-1.4407,0.060,9.75934,9.75934
59.00,9.81952,25.043557,0.000434,24.999726,-1.4403,0.060,9.76034,9.76034
@1,0.4000,0.8, 60.0910000000003 
60.00,9.81825,25.043534,0.000431,24.999695,-1.4399,0.060,9.76556,9.76556
61.00,9.81791,25.043520,0.000432,24.999678,-1.4395,0.060,9.77327,9.77327
62.00,9.81424,25.043664,0.000435,24.999756,-1.4393,0.060,9.78186,9.78186
63.00,9.79654,25.043668,0.000438,24.999703,-1.4391,0.060,9.78837,9.78837
64.00,9.77093,25.043809,0.000440,24.999812,-1.4392,0.060,9.79235,9.79235
65.00,9.75479,25.043792,0.000444,24.999786,-1.4394,0.060,9.79596,9.79596
66.00,9.75294,25.043637,0.000439,24.999650,-1.4396,0.060,9.79751,9.79751
67.00,9.75588,25.043487,0.000433,24.999509,-1.4398,0.060,9.79773,9.79773
68.00,9.76558,25.043495,0.000433,24.999496,-1.4400,0.060,9.79778,9.79778
69.00,9.77553,25.043549,0.000435,24.999510,-1.4400,0.060,9.79859,9.79859
70.00,9.78165,25.043518,0.000434,24.999443,-1.4400,0.060,9.79827,9.79827
71.00,9.78887,25.043654,0.000438,24.999585,-1.4401,0.060,9.79749,9.79749
72.00,9.79172,25.043688,0.000439,24.999673,-1.4402,0.060,9.79759,9.79759
73.00,9.79344,25.043707,0.000436,24.999739,-1.4401,0.060,9.79810,9.79810
74.00,9.79448,25.043738,0.000435,24.999762,-1.4400,0.061,9.79916,9.79916
75.00,9.79496,25.043791,0.000436,24.999827,-1.4399,0.061,9.80071,9.80071
76.00,9.79537,25.043672,0.000430,24.999691,-1.4398,0.061,9.80279,9.80279
77.00,9.79642,25.043767,0.000434,24.999737,-1.4396,0.061,9.80484,9.80484
78.00,9.79746,25.043816,0.000437,24.999792,-1.4395,0.061,9.80608,9.80608
79.00,9.79847,25.043792,0.000435,24.999755,-1.4395,0.061,9.80609,9.80609
80.00,9.79974,25.043808,0.000432,24.999757,-1.4395,0.061,9.80687,9.80687
81.00,9.80091,25.043872,0.000434,24.999754,-1.4393,0.062,9.80711,9.80711
82.00,9.80144,25.043935,0.000435,24.999728,-1.4391,0.062,9.80613,9.80613
83.00,9.80203,25.043965,0.000436,24.999674,-1.4391,0.061,9.80574,9.80574
84.00,9.80232,25.043967,0.000436,24.999626,-1.4390,0.061,9.80559,9.80559
85.00,9.80259,25.043992,0.000435,24.999597,-1.4388,0.061,9.80527,9.80527
86.00,9.80303,25.044100,0.000437,24.999658,-1.4388,0.061,9.80581,9.80581
87.00,9.80354,25.044095,0.000434,24.999591,-1.4388,0.062,9.80630,9.80630
88.00,9.80387,25.044116,0.000433,24.999554,-1.4387,0.062,9.80647,9.80647
89.00,9.80436,25.044204,0.000433,24.999558,-1.4385,0.062,9.80749,9.80749
90.00,9.80477,25.044322,0.000434,24.999597,-1.4384,0.062,9.80732,9.80732
91.00,9.80539,25.044372,0.000428,24.999566,-1.4383,0.062,9.80744,9.80744
92.00,9.80599,25.044504,0.000429,24.999647,-1.4384,0.063,9.80744,9.80744
93.00,9.80622,25.044574,0.000428,24.999627,-1.4385,0.063,9.80708,9.80708
94.00,9.80647,25.044699,0.000431,24.999729,-1.4388,0.063,9.80734,9.80734
95.00,9.80677,25.044684,0.000432,24.999689,-1.4389,0.063,9.80817,9.80817
96.00,9.80698,25.044626,0.000435,24.999586,-1.4391,0.063,9.80772,9.80772
97.00,9.80697,25.044453,0.000428,24.999367,-1.4391,0.063,9.80794,9.80794
98.00,9.80700,25.044531,0.000429,24.999435,-1.4391,0.063,9.80904,9.80904
99.00,9.80720,25.044424,0.000430,24.999272,-1.4391,0.063,9.80890,9.80890
100.00,9.80735,25.044497,0.000431,24.999269,-1.4391,0.063,9.80850,9.80850
101.00,9.80737,25.044539,0.000430,24.999318,-1.4391,0.063,9.80893,9.80893
102.00,9.80765,25.044790,0.000440,24.999544,-1.4392,0.063,9.80925,9.80925
103.00,9.80777,25.044766,0.000441,24.999498,-1.4393,0.063,9.80897,9.80897
104.00,9.80806,25.044847,0.000440,24.999581,-1.4393,0.063,9.80894,9.80894
105.00,9.80818,25.044821,0.000439,24.999580,-1.4392,0.063,9.80963,9.80963
106.00,9.80841,25.045031,0.000444,24.999687,-1.4389,0.063,9.80968,9.80968
107.00,9.80837,25.044952,0.000442,24.999595,-1.4387,0.063,9.80860,9.80860
108.00,9.80807,25.045163,0.000442,24.999717,-1.4385,0.063,9.80620,9.80620
109.00,9.80738,25.045267,0.000440,24.999752,-1.4385,0.063,9.80296,9.80296
110.00,9.80681,25.045393,0.000439,24.999800,-1.4389,0.064,9.80004,9.80004
111.00,9.80624,25.045238,0.000433,24.999708,-1.4391,0.064,9.79731,9.79731
112.00,9.80586,25.045198,0.000432,24.999658,-1.4393,0.064,9.79572,9.79572
113.00,9.80568,25.045146,0.000431,24.999615,-1.4392,0.064,9.79631,9.79631
114.00,9.80525,25.045200,0.000433,24.999638,-1.4390,0.064,9.79746,9.79746
115.00,9.80477,25.045100,0.000435,24.999501,-1.4385,0.064,9.79805,9.79805
116.00,9.80394,25.045418,0.000441,24.999719,-1.4382,0.064,9.79873,9.79873
117.00,9.80281,25.045536,0.000438,24.999793,-1.4380,0.064,9.79939,9.79939
118.00,9.80189,25.045498,0.000439,24.999776,-1.4381,0.064,9.79922,9.79922
119.00,9.80157,25.045504,0.000439,24.999731,-1.4381,0.064,9.79928,9.79928
120.00,9.80124,25.045713,0.000438,24.999865,-1.4381,0.064,9.79939,9.79939
121.00,9.80099,25.045511,0.000433,24.999604,-1.4380,0.064,9.79979,9.79979
122.00,9.80100,25.045538,0.000432,24.999597,-1.4378,0.065,9.80064,9.80064
123.00,9.80096,25.045368,0.000425,24.999395,-1.4376,0.065,9.80139,9.80139
124.00,9.80064,25.045281,0.000423,24.999364,-1.4377,0.065,9.80203,9.80203
125.00,9.80027,25.045241,0.000421,24.999345,-1.4378,0.065,9.80250,9.80250
126.00,9.79968,25.045281,0.000420,24.999355,-1.4378,0.065,9.80152,9.80152
127.00,9.79906,25.045307,0.000422,24.999332,-1.4380,0.065,9.79943,9.79943
128.00,9.79843,25.045613,0.000427,24.999543,-1.4380,0.065,9.79573,9.79573
129.00,9.79782,25.045720,0.000425,24.999551,-1.4379,0.065,9.79154,9.79154
130.00,9.79719,25.045580,0.000422,24.999381,-1.4378,0.065,9.78749,9.78749
131.00,9.79682,25.045629,0.000421,24.999446,-1.4378,0.065,9.78486,9.78486
132.00,9.79678,25.045746,0.000423,24.999527,-1.4375,0.065,9.78292,9.78292
133.00,9.79639,25.045781,0.000427,24.999593,-1.4372,0.065,9.78246,9.78246
134.00,9.79597,25.045777,0.000432,24.999627,-1.4371,0.065,9.78226,9.78226
135.00,9.79540,25.046032,0.000440,24.999860,-1.4370,0.065,9.78269,9.78269
136.00,9.79417,25.046113,0.000439,24.999862,-1.4370,0.065,9.78322,9.78322
137.00,9.79209,25.046086,0.000437,24.999788,-1.4373,0.065,9.78413,9.78413
138.00,9.79024,25.046153,0.000437,24.999752,-1.4375,0.066,9.78557,9.78557
139.00,9.78890,25.046115,0.000432,24.999597,-1.4376,0.066,9.78631,9.78631
140.00,9.78854,25.045994,0.000428,24.999488,-1.4378,0.066,9.78670,9.78670
141.00,9.78837,25.045931,0.000429,24.999464,-1.4379,0.066,9.78731,9.78731
142.00,9.78821,25.046003,0.000432,24.999522,-1.4378,0.066,9.78766,9.78766
143.00,9.78787,25.045992,0.000431,24.999488,-1.4375,0.066,9.78799,9.78799
144.00,9.78724,25.046111,0.000432,24.999638,-1.4373,0.066,9.78979,9.78979
145.00,9.78712,25.046269,0.000434,24.999676,-1.4369,0.066,9.79197,9.79197
146.00,9.78713,25.046425,0.000441,24.999720,-1.4367,0.066,9.79329,9.79329
147.00,9.78713,25.046446,0.000443,24.999694,-1.4367,0.066,9.79400,9.79400
148.00,9.78748,25.046403,0.000444,24.999660,-1.4369,0.066,9.79528,9.79528
149.00,9.78821,25.046471,0.000443,24.999747,-1.4373,0.066,9.79634,9.79634
150.00,9.78897,25.046479,0.000443,24.999778,-1.4375,0.066,9.79581,9.79581
151.00,9.78958,25.046461,0.000437,24.999817,-1.4377,0.067,9.79553,9.79553
152.00,9.79012,25.046430,0.000435,24.999795,-1.4378,0.067,9.79590,9.79590
153.00,9.79087,25.046559,0.000438,24.999888,-1.4380,0.067,9.79474,9.79474
154.00,9.79158,25.046645,0.000437,24.999803,-1.4380,0.067,9.79217,9.79217
155.00,9.79164,25.046711,0.000432,24.999766,-1.4379,0.067,9.79004,9.79004
156.00,9.79134,25.046714,0.000431,24.999676,-1.4378,0.067,9.78806,9.78806
157.00,9.79107,25.046818,0.000431,24.999698,-1.4378,0.067,9.78727,9.78727
158.00,9.79146,25.046747,0.000425,24.999552,-1.4376,0.067,9.78886,9.78886
159.00,9.79204,25.046882,0.000433,24.999673,-1.4374,0.067,9.79128,9.79128
160.00,9.79277,25.046973,0.000437,24.999731,-1.4375,0.067,9.79468,9.79468
161.00,9.79334,25.047108,0.000439,24.999869,-1.4375,0.067,9.79702,9.79702
162.00,9.79375,25.047148,0.000438,24.999884,-1.4374,0.067,9.79708,9.79708
163.00,9.79378,25.047253,0.000435,24.999953,-1.4375,0.068,9.79548,9.79548
164.00,9.79355,25.047216,0.000428,24.999847,-1.4376,0.068,9.79456,9.79456
165.00,9.79344,25.047179,0.000427,24.999765,-1.4376,0.068,9.79248,9.79248
166.00,9.79283,25.047138,0.000425,24.999647,-1.4377,0.068,9.79034,9.79034
167.00,9.79240,25.047150,0.000423,24.999636,-1.4378,0.068,9.78913,9.78913
168.00,9.79231,25.047187,0.000423,24.999631,-1.4376,0.068,9.78702,9.78702
169.00,9.79187,25.047177,0.000426,24.999670,-1.4375,0.068,9.78347,9.78347
170.00,9.79081,25.047200,0.000426,24.999680,-1.4375,0.068,9.77945,9.77945
171.00,9.78984,25.047268,0.000431,24.999714,-1.4374,0.068,9.77596,9.77596
172.00,9.78833,25.047279,0.000432,24.999656,-1.4374,0.068,9.77310,9.77310
173.00,9.78641,25.047261,0.000432,24.999635,-1.4377,0.068,9.77181,9.77181
174.00,9.78547,25.047213,0.000430,24.999557,-1.4378,0.069,9.77139,9.77139
175.00,9.78547,25.047366,0.000433,24.999730,-1.4379,0.069,9.77179,9.77179
176.00,9.78488,25.047185,0.000428,24.999575,-1.4379,0.069,9.77193,9.77193
177.00,9.78311,25.047214,0.000427,24.999582,-1.4379,0.069,9.77155,9.77155
178.00,9.78082,25.047204,0.000430,24.999589,-1.4376,0.069,9.77143,9.77143
179.00,9.77927,25.047258,0.000432,24.999627,-1.4375,0.069,9.77181,9.77181
180.00,9.77785,25.047242,0.000432,24.999582,-1.4374,0.069,9.77197,9.77197
181.00,9.77719,25.047450,0.000436,24.999711,-1.4372,0.069,9.77329,9.77329
182.00,9.77681,25.047574,0.000439,24.999825,-1.4369,0.069,9.77387,9.77387
183.00,9.77592,25.047610,0.000439,24.999760,-1.4366,0.069,9.77327,9.77327
184.00,9.77468,25.047564,0.000439,24.999686,-1.4365,0.069,9.77272,9.77272
185.00,9.77375,25.047474,0.000433,24.999562,-1.4363,0.069,9.77228,9.77228
186.00,9.77260,25.047578,0.000435,24.999664,-1.4363,0.069,9.77205,9.77205
187.00,9.77223,25.047594,0.000433,24.999628,-1.4365,0.070,9.77209,9.77209
188.00,9.77216,25.047624,0.000433,24.999651,-1.4369,0.070,9.77236,9.77236
189.00,9.77203,25.047767,0.000434,24.999735,-1.4369,0.070,9.77175,9.77175
190.00,9.77208,25.047909,0.000438,24.999856,-1.4369,0.070,9.77221,9.77221
191.00,9.77228,25.047911,0.000434,24.999740,-1.4369,0.070,9.77286,9.77286
192.00,9.77243,25.047890,0.000435,24.999724,-1.4369,0.070,9.77389,9.77389
193.00,9.77265,25.047920,0.000437,24.999748,-1.4367,0.070,9.77451,9.77451
194.00,9.77283,25.047846,0.000434,24.999580,-1.4367,0.070,9.77537,9.77537
195.00,9.77298,25.047864,0.000434,24.999504,-1.4368,0.070,9.77614,9.77614
196.00,9.77343,25.047996,0.000438,24.999654,-1.4369,0.070,9.77505,9.77505
197.00,9.77368,25.047960,0.000436,24.999586,-1.4369,0.070,9.77416,9.77416
198.00,9.77348,25.048031,0.000435,24.999553,-1.4369,0.070,9.77400,9.77400
199.00,9.77338,25.048170,0.000439,24.999710,-1.4368,0.070,9.77439,9.77439
200.00,9.77345,25.048118,0.000437,24.999617,-1.4367,0.070,9.77368,9.77368
201.00,9.77352,25.047989,0.000432,24.999447,-1.4366,0.070,9.77343,9.77343
202.00,9.77370,25.048178,0.000435,24.999602,-1.4366,0.070,9.77209,9.77209
203.00,9.77393,25.048183,0.000432,24.999628,-1.4367,0.071,9.76660,9.76660
204.00,9.77410,25.048157,0.000429,24.999552,-1.4366,0.071,9.75440,9.75440
205.00,9.77464,25.048236,0.000433,24.999611,-1.4365,0.071,9.73290,9.73290
206.00,9.77464,25.048371,0.000436,24.999685,-1.4364,0.071,9.70058,9.70058
207.00,9.77426,25.048285,0.000431,24.999524,-1.4362,0.071,9.65701,9.65701
208.00,9.77384,25.048372,0.000434,24.999514,-1.4361,0.071,9.61057,9.61057
209.00,9.77438,25.048424,0.000436,24.999519,-1.4362,0.071,9.56935,9.56935
210.00,9.77382,25.048441,0.000433,24.999490,-1.4364,0.071,9.54124,9.54124
@2,2.0001,4.0, 210.033000000003 
211.00,9.77107,25.048429,0.000432,24.999476,-1.4367,0.071,9.53016,9.53016
212.00,9.76554,25.048499,0.000436,24.999555,-1.4370,0.071,9.53774,9.53774
213.00,9.74647,25.048519,0.000435,24.999620,-1.4371,0.071,9.55700,9.55700
214.00,9.71491,25.048539,0.000432,24.999629,-1.4371,0.071,9.58033,9.58033
215.00,9.66642,25.048574,0.000431,24.999679,-1.4369,0.072,9.60314,9.60314
216.00,9.60890,25.048580,0.000430,24.999659,-1.4367,0.072,9.62175,9.62175
217.00,9.54821,25.048594,0.000429,24.999623,-1.4366,0.072,9.63451,9.63451
218.00,9.51457,25.048677,0.000433,24.999613,-1.4366,0.072,9.64354,9.64354
219.00,9.50915,25.048917,0.000436,24.999779,-1.4365,0.072,9.65195,9.65195
220.00,9.52611,25.048938,0.000433,24.999758,-1.4365,0.072,9.65934,9.65934
221.00,9.55377,25.049092,0.000436,24.999864,-1.4364,0.072,9.66824,9.66824
222.00,9.58566,25.049121,0.000433,24.999816,-1.4363,0.072,9.67921,9.67921
223.00,9.61060,25.049160,0.000433,24.999835,-1.4362,0.072,9.69086,9.69086
224.00,9.62563,25.049086,0.000437,24.999759,-1.4361,0.072,9.70153,9.70153
225.00,9.63993,25.049174,0.000442,24.999783,-1.4359,0.072,9.71219,9.71219
226.00,9.64621,25.049161,0.000443,24.999701,-1.4357,0.072,9.72141,9.72141
227.00,9.65018,25.049265,0.000448,24.999739,-1.4356,0.072,9.72891,9.72891
228.00,9.65620,25.049340,0.000450,24.999728,-1.4356,0.072,9.73537,9.73537
229.00,9.66758,25.049361,0.000445,24.999746,-1.4358,0.072,9.74062,9.74062
230.00,9.67713,25.049475,0.000445,24.999839,-1.4360,0.072,9.74416,9.74416
231.00,9.69107,25.049443,0.000444,24.999777,-1.4362,0.073,9.74681,9.74681
232.00,9.70441,25.049539,0.000442,24.999816,-1.4364,0.073,9.74816,9.74816
233.00,9.71404,25.049571,0.000439,24.999745,-1.4366,0.073,9.74997,9.74997
234.00,9.72141,25.049593,0.000438,24.999617,-1.4366,0.073,9.75211,9.75211
235.00,9.72937,25.049510,0.000436,24.999527,-1.4366,0.073,9.75443,9.75443
236.00,9.73549,25.049544,0.000429,24.999614,-1.4367,0.073,9.75683,9.75683
237.00,9.73918,25.049560,0.000429,24.999700,-1.4368,0.073,9.76022,9.76022
238.00,9.74166,25.049520,0.000426,24.999767,-1.4368,0.073,9.76309,9.76309
239.00,9.74426,25.049492,0.000425,24.999796,-1.4367,0.074,9.76543,9.76543
240.00,9.74686,25.049605,0.000427,24.999813,-1.4367,0.074,9.76756,9.76756
241.00,9.74960,25.049636,0.000436,24.999763,-1.4367,0.074,9.76884,9.76884
242.00,9.75215,25.049590,0.000439,24.999655,-1.4367,0.073,9.76925,9.76925
243.00,9.75527,25.049729,0.000447,24.999668,-1.4368,0.073,9.76945,9.76945
244.00,9.75717,25.049871,0.000449,24.999730,-1.4369,0.073,9.77042,9.77042
245.00,9.75879,25.049790,0.000443,24.999670,-1.4370,0.073,9.77063,9.77063
246.00,9.76078,25.049915,0.000442,24.999705,-1.4371,0.074,9.77074,9.77074
247.00,9.76251,25.050052,0.000442,24.999756,-1.4369,0.074,9.77112,9.77112
248.00,9.76345,25.050037,0.000437,24.999702,-1.4368,0.074,9.77117,9.77117
249.00,9.76420,25.049960,0.000434,24.999643,-1.4368,0.074,9.77084,9.77084
250.00,9.76535,25.049997,0.000437,24.999652,-1.4367,0.074,9.77138,9.77138
251.00,9.76650,25.050016,0.000436,24.999688,-1.4366,0.074,9.77183,9.77183
252.00,9.76751,25.049927,0.000429,24.999623,-1.4366,0.074,9.77122,9.77122
253.00,9.76827,25.049869,0.000426,24.999607,-1.4366,0.075,9.77104,9.77104
254.00,9.76913,25.050026,0.000430,24.999654,-1.4364,0.075,9.77133,9.77133
255.00,9.76981,25.049935,0.000428,24.999487,-1.4363,0.075,9.77110,9.77110
256.00,9.77041,25.050076,0.000430,24.999563,-1.4361,0.075,9.77148,9.77148
257.00,9.77096,25.050249,0.000433,24.999626,-1.4361,0.075,9.77302,9.77302
258.00,9.77127,25.050394,0.000437,24.999716,-1.4362,0.075,9.77368,9.77368
259.00,9.77147,25.050287,0.000434,24.999616,-1.4363,0.075,9.77409,9.77409
260.00,9.77175,25.050374,0.000432,24.999727,-1.4364,0.075,9.77499,9.77499
261.00,9.77221,25.050317,0.000429,24.999648,-1.4365,0.075,9.77598,9.77598
262.00,9.77274,25.050256,0.000430,24.999624,-1.4365,0.075,9.77593,9.77593
263.00,9.77286,25.050178,0.000428,24.999512,-1.4364,0.075,9.77544,9.77544
264.00,9.77269,25.050177,0.000430,24.999493,-1.4362,0.075,9.77389,9.77389
265.00,9.77243,25.050358,0.000433,24.999536,-1.4360,0.075,9.77189,9.77189
266.00,9.77221,25.050375,0.000432,24.999471,-1.4359,0.075,9.76927,9.76927
267.00,9.77196,25.050484,0.000429,24.999482,-1.4359,0.076,9.76702,9.76702
268.00,9.77159,25.050639,0.000429,24.999548,-1.4359,0.076,9.76554,9.76554
269.00,9.77131,25.050832,0.000429,24.999648,-1.4362,0.076,9.76449,9.76449
270.00,9.77118,25.050973,0.000431,24.999741,-1.4364,0.076,9.76401,9.76401
271.00,9.77088,25.050904,0.000430,24.999720,-1.4366,0.076,9.76348,9.76348
272.00,9.77039,25.050843,0.000432,24.999681,-1.4368,0.076,9.76404,9.76404
273.00,9.77000,25.050814,0.000433,24.999700,-1.4370,0.076,9.76464,9.76464
274.00,9.76960,25.050756,0.000432,24.999653,-1.4371,0.076,9.76511,9.76511
275.00,9.76918,25.050717,0.000429,24.999604,-1.4371,0.076,9.76500,9.76500
276.00,9.76885,25.050783,0.000428,24.999573,-1.4370,0.076,9.76591,9.76591
277.00,9.76847,25.050807,0.000431,24.999587,-1.4366,0.076,9.76627,9.76627
278.00,9.76818,25.050711,0.000432,24.999501,-1.4362,0.076,9.76644,9.76644
279.00,9.76786,25.050844,0.000433,24.999634,-1.4360,0.076,9.76720,9.76720
280.00,9.76754,25.050831,0.000433,24.999665,-1.4357,0.076,9.76834,9.76834
281.00,9.76709,25.050857,0.000430,24.999751,-1.4354,0.077,9.76848,9.76848
282.00,9.76667,25.050865,0.000425,24.999769,-1.4352,0.077,9.76903,9.76903
283.00,9.76646,25.050968,0.000425,24.999805,-1.4352,0.077,9.76904,9.76904
284.00,9.76638,25.050856,0.000422,24.999591,-1.4352,0.077,9.76875,9.76875
285.00,9.76648,25.050995,0.000427,24.999598,-1.4354,0.077,9.76877,9.76877
286.00,9.76665,25.051169,0.000434,24.999650,-1.4357,0.077,9.76918,9.76918
287.00,9.76698,25.051420,0.000438,24.999759,-1.4359,0.077,9.76955,9.76955
288.00,9.76735,25.051610,0.000438,24.999835,-1.4362,0.077,9.76994,9.76994
289.00,9.76770,25.051781,0.000442,25.000021,-1.4364,0.077,9.77046,9.77046
290.00,9.76798,25.051842,0.000445,25.000074,-1.4366,0.077,9.77007,9.77007
291.00,9.76816,25.051811,0.000444,25.000039,-1.4369,0.077,9.76926,9.76926
292.00,9.76823,25.051523,0.000438,24.999780,-1.4370,0.077,9.76827,9.76827
293.00,9.76827,25.051430,0.000435,24.999722,-1.4368,0.077,9.76748,9.76748
294.00,9.76810,25.051513,0.000433,24.999735,-1.4368,0.077,9.76575,9.76575
295.00,9.76800,25.051461,0.000425,24.999683,-1.4367,0.078,9.76482,9.76482
296.00,9.76796,25.051594,0.000426,24.999782,-1.4366,0.078,9.76466,9.76466
297.00,9.76782,25.051787,0.000429,24.999915,-1.4363,0.078,9.76414,9.76414
298.00,9.76766,25.051889,0.000433,24.999949,-1.4362,0.078,9.76399,9.76399
299.00,9.76752,25.051892,0.000437,24.999892,-1.4360,0.078,9.76449,9.76449
300.00,9.76714,25.051798,0.000436,24.999775,-1.4360,0.078,9.76405,9.76405
301.00,9.76684,25.051661,0.000430,24.999598,-1.4359,0.078,9.76407,9.76407
302.00,9.76669,25.051733,0.000431,24.999592,-1.4361,0.078,9.76448,9.76448
303.00,9.76664,25.051692,0.000426,24.999476,-1.4364,0.078,9.76526,9.76526
304.00,9.76683,25.051603,0.000420,24.999394,-1.4366,0.079,9.76700,9.76700
305.00,9.76699,25.051837,0.000424,24.999529,-1.4365,0.079,9.76911,9.76911
306.00,9.76704,25.051861,0.000426,24.999498,-1.4363,0.079,9.77012,9.77012
307.00,9.76699,25.051880,0.000430,24.999466,-1.4360,0.079,9.77082,9.77082
308.00,9.76684,25.051962,0.000433,24.999527,-1.4358,0.079,9.77002,9.77002
309.00,9.76654,25.052111,0.000433,24.999618,-1.4355,0.079,9.76828,9.76828
310.00,9.76627,25.052072,0.000430,24.999539,-1.4355,0.079,9.76709,9.76709
311.00,9.76624,25.052243,0.000434,24.999677,-1.4355,0.079,9.76697,9.76697
312.00,9.76630,25.052293,0.000432,24.999742,-1.4354,0.079,9.76699,9.76699
313.00,9.76666,25.052423,0.000434,24.999896,-1.4354,0.079,9.76796,9.76796
314.00,9.76698,25.052414,0.000440,24.999894,-1.4354,0.079,9.76868,9.76868
315.00,9.76716,25.052486,0.000446,24.999922,-1.4356,0.079,9.76850,9.76850
316.00,9.76718,25.052546,0.000444,24.999889,-1.4359,0.079,9.76766,9.76766
317.00,9.76714,25.052602,0.000443,24.999890,-1.4361,0.079,9.76606,9.76606
318.00,9.76717,25.052570,0.000443,24.999831,-1.4362,0.079,9.76542,9.76542
319.00,9.76735,25.052600,0.000440,24.999813,-1.4360,0.080,9.76453,9.76453
320.00,9.76728,25.052514,0.000436,24.999773,-1.4358,0.080,9.76389,9.76389
321.00,9.76711,25.052411,0.000436,24.999699,-1.4356,0.080,9.76312,9.76312
322.00,9.76683,25.052365,0.000438,24.999660,-1.4356,0.080,9.76284,9.76284
323.00,9.76654,25.052423,0.000439,24.999666,-1.4356,0.079,9.76227,9.76227
324.00,9.76615,25.052372,0.000437,24.999593,-1.4358,0.079,9.76198,9.76198
325.00,9.76567,25.052356,0.000437,24.999565,-1.4359,0.080,9.76252,9.76252
326.00,9.76530,25.052428,0.000438,24.999599,-1.4357,0.080,9.76301,9.76301
327.00,9.76494,25.052530,0.000438,24.999646,-1.4353,0.080,9.76271,9.76271
328.00,9.76448,25.052413,0.000436,24.999504,-1.4351,0.080,9.76185,9.76185
329.00,9.76430,25.052542,0.000439,24.999605,-1.4349,0.080,9.76156,9.76156
330.00,9.76411,25.052714,0.000436,24.999752,-1.4351,0.080,9.76106,9.76106
331.00,9.76386,25.052764,0.000436,24.999739,-1.4355,0.080,9.76110,9.76110
332.00,9.76363,25.052737,0.000434,24.999703,-1.4359,0.080,9.76234,9.76234
333.00,9.76343,25.052955,0.000436,24.999846,-1.4363,0.080,9.76396,9.76396
334.00,9.76329,25.052999,0.000433,24.999840,-1.4364,0.081,9.76455,9.76455
335.00,9.76307,25.052907,0.000430,24.999653,-1.4363,0.081,9.76458,9.76458
336.00,9.76287,25.052900,0.000432,24.999665,-1.4361,0.081,9.76363,9.76363
337.00,9.76268,25.052977,0.000432,24.999667,-1.4361,0.081,9.76309,9.76309
338.00,9.76250,25.052822,0.000430,24.999479,-1.4362,0.081,9.76191,9.76191
339.00,9.76236,25.052915,0.000436,24.999511,-1.4363,0.081,9.76088,9.76088
340.00,9.76223,25.052983,0.000439,24.999599,-1.4364,0.081,9.76056,9.76056
341.00,9.76206,25.053042,0.000440,24.999618,-1.4365,0.081,9.76043,9.76043
342.00,9.76206,25.053166,0.000444,24.999680,-1.4364,0.081,9.75974,9.75974
343.00,9.76188,25.053283,0.000444,24.999773,-1.4360,0.081,9.75951,9.75951
344.00,9.76185,25.053314,0.000439,24.999740,-1.4356,0.081,9.76059,9.76059
345.00,9.76168,25.053432,0.000439,24.999772,-1.4354,0.081,9.76103,9.76103
346.00,9.76165,25.053476,0.000435,24.999762,-1.4352,0.082,9.76155,9.76155
347.00,9.76184,25.053320,0.000432,24.999680,-1.4352,0.082,9.76291,9.76291
348.00,9.76227,25.053323,0.000434,24.999576,-1.4354,0.082,9.76457,9.76457
349.00,9.76271,25.053284,0.000436,24.999494,-1.4356,0.082,9.76551,9.76551
350.00,9.76311,25.053388,0.000437,24.999514,-1.4359,0.082,9.76703,9.76703
351.00,9.76339,25.053528,0.000439,24.999581,-1.4361,0.082,9.76946,9.76946
352.00,9.76314,25.053606,0.000440,24.999550,-1.4359,0.082,9.76869,9.76869
353.00,9.76307,25.053782,0.000441,24.999696,-1.4358,0.082,9.76352,9.76352
354.00,9.76337,25.053803,0.000438,24.999710,-1.4356,0.082,9.75130,9.75130
355.00,9.76382,25.053606,0.000433,24.999496,-1.4352,0.082,9.72704,9.72704
356.00,9.76471,25.053528,0.000433,24.999399,-1.4348,0.082,9.68764,9.68764
357.00,9.76601,25.053573,0.000432,24.999350,-1.4347,0.082,9.63736,9.63736
358.00,9.76724,25.053572,0.000427,24.999352,-1.4348,0.082,9.58354,9.58354
359.00,9.76918,25.053584,0.000426,24.999291,-1.4351,0.082,9.53585,9.53585
360.00,9.77074,25.053763,0.000427,24.999437,-1.4355,0.083,9.50391,9.50391
@3,2.0001,4.0, 360.092000000004 
361.00,9.77272,25.053783,0.000426,24.999456,-1.4358,0.083,9.49352,9.49352
362.00,9.76208,25.053855,0.000428,24.999581,-1.4359,0.083,9.50248,9.50248
363.00,9.74253,25.053784,0.000428,24.999492,-1.4357,0.083,9.52353,9.52353
364.00,9.70724,25.053873,0.000431,24.999568,-1.4355,0.083,9.54871,9.54871
365.00,9.64907,25.053979,0.000434,24.999594,-1.4352,0.083,9.57132,9.57132
366.00,9.57682,25.053941,0.000428,24.999510,-1.4350,0.083,9.58818,9.58818
367.00,9.51089,25.054039,0.000427,24.999494,-1.4348,0.083,9.59979,9.59979
368.00,9.47409,25.054238,0.000431,24.999599,-1.4346,0.083,9.60825,9.60825
369.00,9.46905,25.054270,0.000431,24.999629,-1.4346,0.083,9.61599,9.61599
370.00,9.48966,25.054312,0.000434,24.999676,-1.4345,0.083,9.62470,9.62470
371.00,9.52480,25.054433,0.000440,24.999699,-1.4345,0.083,9.63512,9.63512
372.00,9.55540,25.054433,0.000440,24.999680,-1.4346,0.083,9.64723,9.64723
373.00,9.57886,25.054338,0.000435,24.999581,-1.4347,0.083,9.65964,9.65964
374.00,9.59475,25.054372,0.000438,24.999548,-1.4347,0.084,9.67167,9.67167
375.00,9.60290,25.054270,0.000431,24.999426,-1.4347,0.084,9.68298,9.68298
376.00,9.60840,25.054360,0.000432,24.999425,-1.4346,0.084,9.69343,9.69343
377.00,9.61359,25.054320,0.000430,24.999346,-1.4344,0.084,9.70190,9.70190
378.00,9.62132,25.054406,0.000436,24.999365,-1.4341,0.084,9.70948,9.70948
379.00,9.63353,25.054419,0.000434,24.999332,-1.4340,0.084,9.71618,9.71618
380.00,9.64608,25.054527,0.000439,24.999382,-1.4339,0.084,9.72200,9.72200
381.00,9.66118,25.054601,0.000439,24.999489,-1.4342,0.084,9.72705,9.72705
382.00,9.67414,25.054727,0.000445,24.999624,-1.4346,0.084,9.73165,9.73165
383.00,9.68331,25.054771,0.000445,24.999755,-1.4351,0.084,9.73554,9.73554
384.00,9.69352,25.054847,0.000449,24.999883,-1.4355,0.084,9.73976,9.73976
385.00,9.70279,25.054796,0.000446,24.999843,-1.4357,0.084,9.74390,9.74390
386.00,9.71196,25.054673,0.000440,24.999721,-1.4359,0.084,9.74638,9.74638
387.00,9.71675,25.054640,0.000434,24.999648,-1.4359,0.085,9.74855,9.74855
388.00,9.72193,25.054504,0.000428,24.999449,-1.4359,0.085,9.74981,9.74981
389.00,9.72637,25.054662,0.000427,24.999461,-1.4358,0.085,9.75009,9.75009
390.00,9.73069,25.054783,0.000429,24.999502,-1.4358,0.085,9.74967,9.74967
391.00,9.73427,25.054886,0.000433,24.999540,-1.4357,0.085,9.75022,9.75022
392.00,9.73639,25.055006,0.000436,24.999608,-1.4357,0.085,9.75079,9.75079
393.00,9.73924,25.055230,0.000443,24.999731,-1.4356,0.085,9.75224,9.75224
394.00,9.74233,25.055205,0.000445,24.999701,-1.4355,0.085,9.75316,9.75316
395.00,9.74387,25.055213,0.000449,24.999723,-1.4355,0.085,9.75397,9.75397
396.00,9.74509,25.055256,0.000450,24.999763,-1.4354,0.085,9.75391,9.75391
397.00,9.74607,25.055196,0.000449,24.999674,-1.4353,0.085,9.75417,9.75417
398.00,9.74707,25.055143,0.000445,24.999629,-1.4353,0.085,9.75369,9.75369
399.00,9.74841,25.055110,0.000443,24.999584,-1.4352,0.085,9.75256,9.75256
400.00,9.74935,25.055010,0.000440,24.999454,-1.4351,0.085,9.75175,9.75175
401.00,9.75017,25.055113,0.000441,24.999530,-1.4351,0.085,9.75168,9.75168
402.00,9.75084,25.055090,0.000441,24.999534,-1.4352,0.085,9.75115,9.75115
403.00,9.75141,25.055254,0.000446,24.999614,-1.4351,0.085,9.75082,9.75082
404.00,9.75166,25.055241,0.000443,24.999558,-1.4351,0.085,9.75115,9.75115
405.00,9.75183,25.055393,0.000444,24.999641,-1.4351,0.085,9.75210,9.75210
406.00,9.75191,25.055389,0.000440,24.999613,-1.4352,0.086,9.75222,9.75222
407.00,9.75215,25.055651,0.000442,24.999755,-1.4352,0.086,9.75315,9.75315
408.00,9.75255,25.055641,0.000440,24.999646,-1.4352,0.086,9.75445,9.75445
409.00,9.75299,25.055780,0.000441,24.999755,-1.4353,0.086,9.75593,9.75593
410.00,9.75347,25.055919,0.000443,24.999829,-1.4353,0.086,9.75702,9.75702
411.00,9.75384,25.055995,0.000444,24.999862,-1.4353,0.086,9.75823,9.75823
412.00,9.75413,25.055947,0.000440,24.999722,-1.4351,0.086,9.75869,9.75869
413.00,9.75434,25.055913,0.000439,24.999701,-1.4349,0.086,9.75875,9.75875
414.00,9.75450,25.055822,0.000437,24.999545,-1.4347,0.086,9.75851,9.75851
415.00,9.75452,25.055757,0.000433,24.999500,-1.4346,0.086,9.75706,9.75706
416.00,9.75448,25.055787,0.000436,24.999547,-1.4347,0.086,9.75591,9.75591
417.00,9.75448,25.055683,0.000437,24.999540,-1.4348,0.086,9.75481,9.75481
418.00,9.75444,25.055677,0.000435,24.999580,-1.4349,0.086,9.75396,9.75396
419.00,9.75458,25.055729,0.000435,24.999687,-1.4352,0.087,9.75326,9.75326
420.00,9.75488,25.055779,0.000440,24.999722,-1.4354,0.087,9.75393,9.75393
421.00,9.75509,25.055755,0.000437,24.999596,-1.4354,0.087,9.75409,9.75409
422.00,9.75515,25.055850,0.000436,24.999625,-1.4354,0.087,9.75462,9.75462
423.00,9.75562,25.055896,0.000436,24.999669,-1.4352,0.087,9.75647,9.75647
424.00,9.75618,25.055897,0.000434,24.999602,-1.4349,0.087,9.75814,9.75814
425.00,9.75667,25.055894,0.000431,24.999570,-1.4345,0.087,9.75940,9.75940
426.00,9.75709,25.055904,0.000429,24.999573,-1.4341,0.087,9.76080,9.76080
427.00,9.75729,25.055919,0.000431,24.999598,-1.4340,0.087,9.76109,9.76109
428.00,9.75736,25.055932,0.000432,24.999590,-1.4340,0.087,9.76055,9.76055
429.00,9.75750,25.055987,0.000435,24.999627,-1.4340,0.087,9.76019,9.76019
430.00,9.75756,25.056118,0.000438,24.999653,-1.4342,0.087,9.75975,9.75975
431.00,9.75754,25.056176,0.000436,24.999659,-1.4344,0.087,9.75923,9.75923
432.00,9.75748,25.056258,0.000432,24.999617,-1.4346,0.088,9.75952,9.75952
433.00,9.75751,25.056325,0.000429,24.999516,-1.4349,0.088,9.75905,9.75905
434.00,9.75757,25.056407,0.000426,24.999474,-1.4351,0.088,9.75820,9.75820
435.00,9.75751,25.056362,0.000425,24.999470,-1.4353,0.088,9.75724,9.75724
436.00,9.75767,25.056355,0.000426,24.999435,-1.4356,0.088,9.75696,9.75696
437.00,9.75792,25.056415,0.000430,24.999533,-1.4356,0.088,9.75711,9.75711
438.00,9.75819,25.056442,0.000431,24.999582,-1.4356,0.088,9.75713,9.75713
439.00,9.75842,25.056472,0.000431,24.999600,-1.4357,0.088,9.75779,9.75779
440.00,9.75859,25.056542,0.000429,24.999598,-1.4355,0.088,9.75788,9.75788
441.00,9.75860,25.056624,0.000431,24.999626,-1.4353,0.089,9.75771,9.75771
442.00,9.75873,25.056606,0.000432,24.999506,-1.4350,0.089,9.75721,9.75721
443.00,9.75866,25.056685,0.000435,24.999543,-1.4346,0.089,9.75754,9.75754
444.00,9.75853,25.056762,0.000437,24.999652,-1.4343,0.089,9.75750,9.75750
445.00,9.75826,25.056801,0.000439,24.999672,-1.4341,0.089,9.75752,9.75752
446.00,9.75791,25.056846,0.000440,24.999721,-1.4339,0.089,9.75684,9.75684
447.00,9.75760,25.056836,0.000439,24.999707,-1.4340,0.089,9.75622,9.75622
448.00,9.75738,25.056876,0.000442,24.999723,-1.4342,0.089,9.75516,9.75516
449.00,9.75699,25.056828,0.000444,24.999631,-1.4343,0.089,9.75356,9.75356
450.00,9.75653,25.056875,0.000443,24.999626,-1.4345,0.089,9.75260,9.75260
451.00,9.75611,25.056866,0.000440,24.999557,-1.4348,0.089,9.75222,9.75222
452.00,9.75582,25.056861,0.000436,24.999567,-1.4348,0.089,9.75252,9.75252
453.00,9.75583,25.056833,0.000434,24.999564,-1.4349,0.089,9.75372,9.75372
454.00,9.75588,25.056974,0.000433,24.999661,-1.4348,0.090,9.75453,9.75453
455.00,9.75585,25.057049,0.000437,24.999663,-1.4346,0.089,9.75533,9.75533
456.00,9.75577,25.057097,0.000441,24.999715,-1.4344,0.089,9.75610,9.75610
457.00,9.75566,25.057206,0.000443,24.999748,-1.4343,0.089,9.75634,9.75634
458.00,9.75551,25.057371,0.000445,24.999817,-1.4341,0.089,9.75569,9.75569
459.00,9.75569,25.057376,0.000443,24.999768,-1.4340,0.089,9.75767,9.75767
460.00,9.75600,25.057372,0.000435,24.999763,-1.4340,0.090,9.75926,9.75926
461.00,9.75618,25.057228,0.000426,24.999555,-1.4340,0.090,9.76043,9.76043
462.00,9.75627,25.057395,0.000429,24.999652,-1.4339,0.090,9.75978,9.75978
463.00,9.75603,25.057291,0.000427,24.999511,-1.4341,0.090,9.75886,9.75886
464.00,9.75570,25.057170,0.000424,24.999393,-1.4344,0.090,9.75631,9.75631
465.00,9.75541,25.057105,0.000426,24.999291,-1.4346,0.090,9.75416,9.75416
466.00,9.75540,25.057283,0.000431,24.999387,-1.4347,0.090,9.75259,9.75259
467.00,9.75567,25.057271,0.000431,24.999338,-1.4348,0.090,9.75271,9.75271
468.00,9.75626,25.057560,0.000438,24.999539,-1.4347,0.090,9.75413,9.75413
469.00,9.75661,25.057642,0.000439,24.999604,-1.4345,0.090,9.75531,9.75531
470.00,9.75638,25.057978,0.000446,24.999858,-1.4342,0.090,9.75600,9.75600
471.00,9.75619,25.058051,0.000450,24.999969,-1.4342,0.090,9.75683,9.75683
472.00,9.75643,25.057978,0.000450,24.999940,-1.4340,0.090,9.75709,9.75709
473.00,9.75650,25.057897,0.000442,24.999868,-1.4341,0.091,9.75684,9.75684
474.00,9.75650,25.058022,0.000444,24.999921,-1.4342,0.091,9.75735,9.75735
475.00,9.75666,25.057744,0.000440,24.999650,-1.4341,0.091,9.75727,9.75727
476.00,9.75671,25.057682,0.000436,24.999526,-1.4341,0.091,9.75701,9.75701
477.00,9.75674,25.057861,0.000437,24.999626,-1.4342,0.091,9.75764,9.75764
478.00,9.75691,25.057831,0.000438,24.999602,-1.4341,0.091,9.75774,9.75774
479.00,9.75665,25.057844,0.000439,24.999541,-1.4340,0.091,9.75614,9.75614
480.00,9.75586,25.057902,0.000437,24.999560,-1.4338,0.091,9.75451,9.75451
481.00,9.75509,25.058084,0.000438,24.999715,-1.4337,0.091,9.75224,9.75224
482.00,9.75430,25.058228,0.000441,24.999833,-1.4335,0.091,9.74888,9.74888
483.00,9.75386,25.058185,0.000438,24.999763,-1.4335,0.091,9.74617,9.74617
484.00,9.75346,25.058178,0.000435,24.999764,-1.4335,0.091,9.74430,9.74430
485.00,9.75307,25.058254,0.000431,24.999801,-1.4337,0.092,9.74378,9.74378
486.00,9.75276,25.058171,0.000429,24.999688,-1.4339,0.092,9.74479,9.74479
487.00,9.75252,25.057997,0.000425,24.999470,-1.4342,0.092,9.74717,9.74717
488.00,9.75191,25.058121,0.000429,24.999516,-1.4346,0.092,9.74784,9.74784
489.00,9.75124,25.058251,0.000434,24.999610,-1.4348,0.092,9.74970,9.74970
490.00,9.75097,25.058317,0.000439,24.999723,-1.4351,0.092,9.75100,9.75100
491.00,9.75088,25.058493,0.000445,24.999876,-1.4353,0.092,9.75132,9.75132
492.00,9.75097,25.058533,0.000444,24.999939,-1.4355,0.092,9.75103,9.75103
493.00,9.75105,25.058575,0.000442,24.999980,-1.4355,0.092,9.75244,9.75244
494.00,9.75049,25.058464,0.000437,24.999803,-1.4353,0.092,9.75347,9.75347
495.00,9.74973,25.058469,0.000433,24.999726,-1.4349,0.093,9.75462,9.75462
496.00,9.74994,25.058405,0.000429,24.999569,-1.4345,0.093,9.75574,9.75574
497.00,9.75081,25.058346,0.000429,24.999417,-1.4341,0.093,9.75837,9.75837
498.00,9.75152,25.058247,0.000427,24.999269,-1.4340,0.093,9.76010,9.76010
499.00,9.75185,25.058372,0.000430,24.999419,-1.4341,0.093,9.76070,9.76070
500.00,9.75226,25.058512,0.000436,24.999543,-1.4344,0.093,9.76021,9.76021
501.00,9.75258,25.058539,0.000438,24.999578,-1.4347,0.093,9.75824,9.75824
502.00,9.75361,25.058611,0.000437,24.999622,-1.4348,0.093,9.75341,9.75341
503.00,9.75483,25.058780,0.000444,24.999756,-1.4346,0.093,9.74472,9.74472
504.00,9.75554,25.058872,0.000444,24.999771,-1.4342,0.093,9.72998,9.72998
505.00,9.75643,25.058771,0.000440,24.999602,-1.4339,0.093,9.70555,9.70555
506.00,9.75739,25.058809,0.000438,24.999587,-1.4335,0.093,9.66909,9.66909
507.00,9.75855,25.058845,0.000439,24.999598,-1.4333,0.093,9.62212,9.62212
508.00,9.75923,25.058760,0.000432,24.999484,-1.4333,0.093,9.57211,9.57211
509.00,9.75880,25.058703,0.000431,24.999399,-1.4333,0.093,9.52751,9.52751
510.00,9.75408,25.058756,0.000431,24.999438,-1.4334,0.094,9.49682,9.49682
@4,2.0001,4.0, 510.023000000001 
511.00,9.74771,25.058928,0.000432,24.999595,-1.4334,0.094,9.48437,9.48437
512.00,9.74079,25.058984,0.000434,24.999626,-1.4336,0.094,9.48890,9.48890
513.00,9.71987,25.059007,0.000436,24.999657,-1.4338,0.094,9.50521,9.50521
514.00,9.68636,25.059003,0.000435,24.999659,-1.4342,0.094,9.52632,9.52632
515.00,9.63251,25.059060,0.000438,24.999732,-1.4344,0.094,9.54639,9.54639
516.00,9.56527,25.059025,0.000439,24.999661,-1.4349,0.094,9.56282,9.56282
517.00,9.50642,25.059170,0.000439,24.999731,-1.4353,0.094,9.57597,9.57597
518.00,9.47024,25.059311,0.000440,24.999804,-1.4355,0.094,9.58594,9.58594
519.00,9.46376,25.059488,0.000440,24.999879,-1.4354,0.094,9.59493,9.59493
520.00,9.47943,25.059582,0.000439,24.999845,-1.4354,0.094,9.60540,9.60540
521.00,9.50299,25.059488,0.000439,24.999721,-1.4353,0.094,9.61802,9.61802
522.00,9.52881,25.059437,0.000435,24.999664,-1.4349,0.094,9.63137,9.63137
523.00,9.55140,25.059552,0.000435,24.999716,-1.4346,0.094,9.64610,9.64610
524.00,9.56902,25.059604,0.000433,24.999707,-1.4345,0.095,9.66080,9.66080
525.00,9.57947,25.059583,0.000434,24.999666,-1.4342,0.095,9.67339,9.67339
526.00,9.58566,25.059518,0.000428,24.999535,-1.4339,0.095,9.68431,9.68431
527.00,9.59438,25.059566,0.000426,24.999567,-1.4336,0.095,9.69339,9.69339
528.00,9.60149,25.059603,0.000429,24.999587,-1.4335,0.095,9.70072,9.70072
529.00,9.61412,25.059557,0.000431,24.999580,-1.4334,0.095,9.70641,9.70641
530.00,9.63193,25.059644,0.000429,24.999644,-1.4333,0.095,9.71098,9.71098
531.00,9.64825,25.059789,0.000434,24.999762,-1.4332,0.095,9.71542,9.71542
532.00,9.66129,25.059766,0.000435,24.999653,-1.4333,0.095,9.71902,9.71902
533.00,9.67491,25.059635,0.000433,24.999483,-1.4333,0.095,9.72260,9.72260
534.00,9.68748,25.059599,0.000432,24.999398,-1.4332,0.095,9.72670,9.72670
535.00,9.69530,25.059832,0.000438,24.999561,-1.4333,0.095,9.73106,9.73106
536.00,9.70141,25.060014,0.000439,24.999647,-1.4335,0.095,9.73422,9.73422
537.00,9.70621,25.060184,0.000445,24.999738,-1.4334,0.095,9.73692,9.73692
538.00,9.71047,25.060315,0.000448,24.999819,-1.4335,0.095,9.73856,9.73856
539.00,9.71433,25.060488,0.000451,24.999921,-1.4335,0.095,9.73947,9.73947
540.00,9.71856,25.060270,0.000443,24.999668,-1.4335,0.096,9.73949,9.73949
541.00,9.72172,25.060292,0.000441,24.999709,-1.4335,0.096,9.73915,9.73915
542.00,9.72466,25.060417,0.000442,24.999840,-1.4337,0.096,9.73948,9.73948
543.00,9.72843,25.060519,0.000439,24.999898,-1.4337,0.096,9.74074,9.74074
544.00,9.73135,25.060468,0.000435,24.999837,-1.4338,0.096,9.74108,9.74108
545.00,9.73264,25.060576,0.000440,24.999940,-1.4339,0.096,9.74195,9.74195
546.00,9.73385,25.060519,0.000439,24.999850,-1.4341,0.096,9.74259,9.74259
547.00,9.73496,25.060430,0.000435,24.999738,-1.4342,0.096,9.74402,9.74402
548.00,9.73597,25.060219,0.000430,24.999502,-1.4342,0.096,9.74387,9.74387
549.00,9.73705,25.060158,0.000429,24.999400,-1.4343,0.096,9.74361,9.74361
550.00,9.73836,25.060092,0.000424,24.999323,-1.4344,0.096,9.74378,9.74378
551.00,9.73952,25.060259,0.000427,24.999499,-1.4344,0.097,9.74364,9.74364
552.00,9.74021,25.060189,0.000421,24.999437,-1.4344,0.097,9.74221,9.74221
553.00,9.74106,25.060439,0.000427,24.999688,-1.4344,0.097,9.74266,9.74266
554.00,9.74172,25.060568,0.000428,24.999812,-1.4343,0.097,9.74357,9.74357
555.00,9.74213,25.060609,0.000426,24.999828,-1.4341,0.097,9.74386,9.74386
556.00,9.74248,25.060495,0.000426,24.999664,-1.4340,0.097,9.74531,9.74531
557.00,9.74293,25.060574,0.000434,24.999689,-1.4339,0.097,9.74712,9.74712
558.00,9.74350,25.060484,0.000432,24.999573,-1.4338,0.097,9.74798,9.74798
559.00,9.74404,25.060515,0.000436,24.999581,-1.4338,0.097,9.74847,9.74847
560.00,9.74438,25.060534,0.000442,24.999571,-1.4337,0.097,9.74883,9.74883
561.00,9.74482,25.060560,0.000441,24.999567,-1.4337,0.097,9.74856,9.74856
562.00,9.74524,25.060433,0.000434,24.999466,-1.4338,0.097,9.74830,9.74830
563.00,9.74547,25.060344,0.000430,24.999396,-1.4339,0.097,9.74741,9.74741
564.00,9.74552,25.060392,0.000430,24.999398,-1.4339,0.097,9.74666,9.74666
565.00,9.74565,25.060424,0.000429,24.999377,-1.4339,0.097,9.74665,9.74665
566.00,9.74593,25.060516,0.000427,24.999461,-1.4340,0.097,9.74645,9.74645
567.00,9.74597,25.060747,0.000433,24.999626,-1.4339,0.097,9.74624,9.74624
568.00,9.74605,25.061007,0.000438,24.999783,-1.4338,0.098,9.74687,9.74687
569.00,9.74638,25.060983,0.000435,24.999820,-1.4336,0.098,9.74754,9.74754
570.00,9.74659,25.061077,0.000437,24.999899,-1.4332,0.098,9.74693,9.74693
571.00,9.74666,25.061077,0.000435,24.999806,-1.4329,0.098,9.74679,9.74679
572.00,9.74692,25.061099,0.000433,24.999791,-1.4327,0.098,9.74667,9.74667
573.00,9.74709,25.061060,0.000431,24.999761,-1.4325,0.098,9.74617,9.74617
574.00,9.74724,25.060988,0.000428,24.999568,-1.4325,0.098,9.74682,9.74682
575.00,9.74758,25.060941,0.000426,24.999478,-1.4326,0.099,9.74869,9.74869
576.00,9.74782,25.060950,0.000428,24.999431,-1.4327,0.099,9.74959,9.74959
577.00,9.74783,25.060977,0.000428,24.999359,-1.4326,0.099,9.75004,9.75004
578.00,9.74779,25.061073,0.000430,24.999346,-1.4325,0.099,9.75075,9.75075
579.00,9.74788,25.061314,0.000434,24.999552,-1.4323,0.099,9.75105,9.75105
580.00,9.74818,25.061411,0.000435,24.999580,-1.4321,0.099,9.75070,9.75070
581.00,9.74832,25.061469,0.000435,24.999621,-1.4321,0.099,9.75061,9.75061
582.00,9.74842,25.061326,0.000432,24.999491,-1.4322,0.099,9.75126,9.75126
583.00,9.74875,25.061288,0.000431,24.999485,-1.4323,0.099,9.75204,9.75204
584.00,9.74915,25.061184,0.000431,24.999416,-1.4326,0.099,9.75166,9.75166
585.00,9.74934,25.061232,0.000429,24.999433,-1.4328,0.099,9.75052,9.75052
586.00,9.74930,25.061253,0.000429,24.999476,-1.4327,0.099,9.75030,9.75030
587.00,9.74947,25.061435,0.000433,24.999639,-1.4327,0.099,9.74949,9.74949
588.00,9.74938,25.061517,0.000432,24.999680,-1.4327,0.099,9.74754,9.74754
589.00,9.74901,25.061778,0.000437,24.999792,-1.4326,0.099,9.74640,9.74640
590.00,9.74899,25.061789,0.000439,24.999794,-1.4324,0.099,9.74631,9.74631
591.00,9.74906,25.061943,0.000442,24.999866,-1.4324,0.099,9.74605,9.74605
592.00,9.74923,25.062099,0.000444,24.999922,-1.4324,0.100,9.74647,9.74647
593.00,9.74938,25.062216,0.000449,24.999972,-1.4325,0.100,9.74735,9.74735
594.00,9.74935,25.062157,0.000447,24.999879,-1.4326,0.100,9.74780,9.74780
595.00,9.74899,25.062156,0.000447,24.999790,-1.4327,0.100,9.74750,9.74750
596.00,9.74857,25.062102,0.000446,24.999697,-1.4328,0.100,9.74654,9.74654
597.00,9.74833,25.062017,0.000447,24.999631,-1.4331,0.100,9.74602,9.74602
598.00,9.74841,25.062072,0.000444,24.999632,-1.4331,0.100,9.74680,9.74680
599.00,9.74833,25.062228,0.000443,24.999746,-1.4331,0.100,9.74671,9.74671
600.00,9.74783,25.062254,0.000440,24.999734,-1.4332,0.100,9.74583,9.74583
601.00,9.74712,25.062427,0.000441,24.999868,-1.4332,0.100,9.74421,9.74421
602.00,9.74636,25.062553,0.000437,24.999928,-1.4332,0.101,9.74179,9.74179
603.00,9.74545,25.062525,0.000436,24.999860,-1.4332,0.101,9.73842,9.73842
604.00,9.74480,25.062551,0.000436,24.999769,-1.4335,0.101,9.73758,9.73758
605.00,9.74445,25.062595,0.000439,24.999773,-1.4336,0.101,9.73815,9.73815
606.00,9.74410,25.062638,0.000437,24.999746,-1.4337,0.101,9.74087,9.74087
607.00,9.74401,25.062501,0.000436,24.999575,-1.4336,0.101,9.74444,9.74444
608.00,9.74345,25.062429,0.000435,24.999490,-1.4334,0.101,9.74727,9.74727
609.00,9.74252,25.062185,0.000429,24.999375,-1.4332,0.101,9.74766,9.74766
610.00,9.74199,25.062192,0.000426,24.999390,-1.4329,0.101,9.74775,9.74775
611.00,9.74288,25.062073,0.000427,24.999382,-1.4326,0.101,9.74620,9.74620
612.00,9.74385,25.062208,0.000431,24.999523,-1.4324,0.101,9.74308,9.74308
613.00,9.74386,25.062297,0.000431,24.999545,-1.4324,0.101,9.74189,9.74189
614.00,9.74370,25.062398,0.000432,24.999563,-1.4323,0.101,9.74126,9.74126
615.00,9.74297,25.062670,0.000438,24.999805,-1.4324,0.101,9.74057,9.74057
616.00,9.74256,25.062700,0.000434,24.999709,-1.4326,0.102,9.74107,9.74107
617.00,9.74214,25.062706,0.000430,24.999697,-1.4328,0.102,9.74266,9.74266
618.00,9.74212,25.062742,0.000430,24.999738,-1.4329,0.102,9.74247,9.74247
619.00,9.74227,25.062730,0.000429,24.999679,-1.4331,0.102,9.74296,9.74296
620.00,9.74263,25.062609,0.000425,24.999560,-1.4332,0.102,9.74360,9.74360
621.00,9.74287,25.062684,0.000426,24.999635,-1.4332,0.102,9.74402,9.74402
622.00,9.74326,25.062764,0.000428,24.999663,-1.4333,0.102,9.74378,9.74378
623.00,9.74369,25.062796,0.000430,24.999642,-1.4333,0.102,9.74402,9.74402
624.00,9.74396,25.063012,0.000438,24.999812,-1.4331,0.102,9.74412,9.74412
625.00,9.74394,25.062981,0.000438,24.999701,-1.4333,0.102,9.74338,9.74338
626.00,9.74366,25.062922,0.000436,24.999549,-1.4335,0.102,9.74242,9.74242
627.00,9.74318,25.062991,0.000438,24.999538,-1.4336,0.102,9.74201,9.74201
628.00,9.74263,25.063010,0.000438,24.999561,-1.4337,0.102,9.74130,9.74130
629.00,9.74242,25.062914,0.000432,24.999406,-1.4338,0.102,9.74119,9.74119
630.00,9.74229,25.062941,0.000434,24.999417,-1.4336,0.103,9.74123,9.74123
631.00,9.74220,25.062994,0.000435,24.999467,-1.4335,0.103,9.74160,9.74160
632.00,9.74242,25.062944,0.000432,24.999389,-1.4333,0.103,9.74162,9.74162
633.00,9.74250,25.062932,0.000431,24.999329,-1.4332,0.103,9.74207,9.74207
634.00,9.74248,25.062983,0.000430,24.999354,-1.4331,0.103,9.74191,9.74191
635.00,9.74267,25.063084,0.000428,24.999399,-1.4330,0.103,9.74255,9.74255
636.00,9.74273,25.063092,0.000424,24.999340,-1.4329,0.103,9.74335,9.74335
637.00,9.74289,25.063100,0.000423,24.999317,-1.4327,0.103,9.74435,9.74435
638.00,9.74303,25.063074,0.000426,24.999283,-1.4324,0.103,9.74497,9.74497
639.00,9.74319,25.063045,0.000427,24.999255,-1.4323,0.103,9.74576,9.74576
640.00,9.74334,25.063171,0.000433,24.999332,-1.4322,0.103,9.74649,9.74649
641.00,9.74343,25.063200,0.000439,24.999400,-1.4322,0.103,9.74651,9.74651
642.00,9.74360,25.063368,0.000443,24.999532,-1.4324,0.103,9.74678,9.74678
643.00,9.74380,25.063375,0.000435,24.999530,-1.4327,0.103,9.74706,9.74706
644.00,9.74398,25.063435,0.000436,24.999629,-1.4328,0.103,9.74766,9.74766
645.00,9.74432,25.063420,0.000433,24.999615,-1.4328,0.103,9.74796,9.74796
646.00,9.74476,25.063647,0.000435,24.999751,-1.4327,0.104,9.74837,9.74837
647.00,9.74514,25.063693,0.000433,24.999751,-1.4326,0.104,9.74834,9.74834
648.00,9.74539,25.063830,0.000440,24.999789,-1.4325,0.104,9.74784,9.74784
649.00,9.74545,25.063859,0.000436,24.999701,-1.4325,0.104,9.74621,9.74621
650.00,9.74527,25.063797,0.000435,24.999651,-1.4327,0.104,9.74390,9.74390
651.00,9.74519,25.063661,0.000431,24.999541,-1.4327,0.104,9.74217,9.74217
652.00,9.74550,25.063539,0.000432,24.999445,-1.4328,0.104,9.73979,9.73979
653.00,9.74581,25.063701,0.000437,24.999581,-1.4328,0.104,9.73521,9.73521
654.00,9.74585,25.063848,0.000438,24.999722,-1.4329,0.104,9.72476,9.72476
655.00,9.74577,25.063890,0.000437,24.999644,-1.4329,0.104,9.70538,9.70538
656.00,9.74557,25.064027,0.000440,24.999665,-1.4328,0.104,9.67371,9.67371
657.00,9.74511,25.064141,0.000440,24.999666,-1.4327,0.104,9.63144,9.63144
658.00,9.74389,25.064149,0.000436,24.999615,-1.4326,0.105,9.58461,9.58461
659.00,9.74153,25.064211,0.000441,24.999598,-1.4326,0.104,9.54179,9.54179
660.00,9.73860,25.064249,0.000440,24.999609,-1.4328,0.104,9.51066,9.51066
@5,2.0001,4.0, 660.066000000006 
661.00,9.73890,25.064106,0.000434,24.999456,-1.4330,0.105,9.49483,9.49483
662.00,9.73629,25.064114,0.000432,24.999427,-1.4334,0.105,9.49375,9.49375
663.00,9.72124,25.064121,0.000431,24.999421,-1.4335,0.105,9.50374,9.50374
664.00,9.68933,25.064088,0.000426,24.999361,-1.4337,0.105,9.51862,9.51862
665.00,9.64017,25.064219,0.000428,24.999439,-1.4336,0.105,9.53356,9.53356
666.00,9.58111,25.064541,0.000432,24.999694,-1.4332,0.105,9.54744,9.54744
667.00,9.52512,25.064505,0.000432,24.999680,-1.4328,0.105,9.55961,9.55961
668.00,9.48750,25.064477,0.000431,24.999615,-1.4324,0.106,9.56977,9.56977
669.00,9.47559,25.064626,0.000436,24.999730,-1.4318,0.106,9.58021,9.58021
670.00,9.48464,25.064611,0.000439,24.999708,-1.4314,0.105,9.59221,9.59221
671.00,9.50209,25.064476,0.000438,24.999587,-1.4313,0.105,9.60529,9.60529
672.00,9.51946,25.064607,0.000438,24.999599,-1.4312,0.105,9.61944,9.61944
673.00,9.53718,25.064649,0.000437,24.999569,-1.4313,0.106,9.63444,9.63444
674.00,9.54981,25.064723,0.000437,24.999650,-1.4314,0.106,9.64952,9.64952
675.00,9.55929,25.064793,0.000437,24.999677,-1.4317,0.106,9.66242,9.66242
676.00,9.57133,25.064910,0.000441,24.999767,-1.4320,0.106,9.67363,9.67363
677.00,9.58046,25.064956,0.000444,24.999827,-1.4321,0.106,9.68366,9.68366
678.00,9.58808,25.064970,0.000444,24.999836,-1.4323,0.106,9.69209,9.69209
679.00,9.60196,25.064787,0.000436,24.999645,-1.4324,0.106,9.69789,9.69789
680.00,9.61926,25.064721,0.000434,24.999580,-1.4324,0.106,9.70267,9.70267
681.00,9.63669,25.064801,0.000436,24.999571,-1.4323,0.106,9.70691,9.70691
682.00,9.65114,25.064712,0.000434,24.999466,-1.4321,0.106,9.71091,9.71091
683.00,9.66312,25.064750,0.000437,24.999528,-1.4319,0.106,9.71499,9.71499
684.00,9.67730,25.065003,0.000443,24.999705,-1.4316,0.107,9.71927,9.71927
685.00,9.68381,25.065106,0.000444,24.999783,-1.4315,0.107,9.72352,9.72352
686.00,9.69248,25.064974,0.000439,24.999712,-1.4314,0.107,9.72631,9.72631
687.00,9.69862,25.065073,0.000442,24.999822,-1.4313,0.107,9.72733,9.72733
688.00,9.70214,25.065049,0.000443,24.999757,-1.4315,0.107,9.72814,9.72814
689.00,9.70667,25.064943,0.000444,24.999618,-1.4316,0.107,9.72922,9.72922
690.00,9.71093,25.064873,0.000444,24.999517,-1.4316,0.107,9.72995,9.72995
691.00,9.71526,25.064975,0.000446,24.999542,-1.4316,0.107,9.73140,9.73140
692.00,9.71837,25.065027,0.000445,24.999555,-1.4317,0.107,9.73355,9.73355
693.00,9.72022,25.065084,0.000444,24.999564,-1.4318,0.107,9.73563,9.73563
694.00,9.72218,25.065186,0.000443,24.999704,-1.4319,0.107,9.73785,9.73785
695.00,9.72403,25.065318,0.000444,24.999859,-1.4321,0.107,9.73965,9.73965
696.00,9.72609,25.065230,0.000443,24.999777,-1.4323,0.107,9.74066,9.74066
697.00,9.72774,25.065117,0.000443,24.999640,-1.4324,0.107,9.74088,9.74088
698.00,9.72918,25.065215,0.000445,24.999700,-1.4322,0.107,9.74102,9.74102
699.00,9.73074,25.065035,0.000442,24.999410,-1.4321,0.107,9.73978,9.73978
700.00,9.73221,25.064956,0.000437,24.999178,-1.4321,0.107,9.73887,9.73887
701.00,9.73376,25.065172,0.000443,24.999270,-1.4321,0.107,9.73828,9.73828
702.00,9.73512,25.065349,0.000443,24.999342,-1.4321,0.107,9.73773,9.73773
703.00,9.73553,25.065372,0.000440,24.999285,-1.4321,0.107,9.73640,9.73640
704.00,9.73548,25.065577,0.000438,24.999452,-1.4318,0.108,9.73554,9.73554
705.00,9.73572,25.065621,0.000437,24.999510,-1.4315,0.108,9.73507,9.73507
706.00,9.73604,25.065511,0.000431,24.999447,-1.4312,0.108,9.73470,9.73470
707.00,9.73649,25.065561,0.000433,24.999492,-1.4309,0.108,9.73468,9.73468
708.00,9.73688,25.065558,0.000435,24.999470,-1.4307,0.108,9.73506,9.73506
709.00,9.73700,25.065487,0.000435,24.999377,-1.4307,0.108,9.73509,9.73509
710.00,9.73709,25.065512,0.000436,24.999326,-1.4308,0.108,9.73492,9.73492
711.00,9.73704,25.065710,0.000437,24.999454,-1.4308,0.108,9.73415,9.73415
712.00,9.73682,25.065678,0.000436,24.999382,-1.4310,0.108,9.73370,9.73370
713.00,9.73653,25.065731,0.000432,24.999419,-1.4312,0.108,9.73260,9.73260
714.00,9.73593,25.065659,0.000431,24.999276,-1.4314,0.109,9.73180,9.73180
715.00,9.73535,25.065730,0.000430,24.999328,-1.4318,0.109,9.73203,9.73203
716.00,9.73512,25.065500,0.000425,24.999081,-1.4320,0.109,9.73258,9.73258
717.00,9.73478,25.065560,0.000424,24.999102,-1.4321,0.109,9.73253,9.73253
718.00,9.73454,25.065577,0.000426,24.999070,-1.4323,0.108,9.73349,9.73349
719.00,9.73417,25.065730,0.000432,24.999277,-1.4323,0.108,9.73332,9.73332
720.00,9.73376,25.065759,0.000437,24.999279,-1.4323,0.108,9.73231,9.73231
721.00,9.73350,25.065948,0.000439,24.999398,-1.4322,0.109,9.73232,9.73232
722.00,9.73349,25.065911,0.000438,24.999324,-1.4322,0.109,9.73325,9.73325
723.00,9.73362,25.066000,0.000440,24.999325,-1.4322,0.109,9.73367,9.73367
724.00,9.73377,25.066041,0.000439,24.999293,-1.4321,0.109,9.73490,9.73490
725.00,9.73389,25.066148,0.000435,24.999380,-1.4321,0.109,9.73669,9.73669
726.00,9.73411,25.066189,0.000438,24.999434,-1.4321,0.109,9.73780,9.73780
727.00,9.73428,25.066291,0.000437,24.999564,-1.4321,0.109,9.73814,9.73814
728.00,9.73450,25.066315,0.000437,24.999626,-1.4321,0.109,9.73824,9.73824
729.00,9.73448,25.066383,0.000439,24.999731,-1.4319,0.109,9.73750,9.73750
730.00,9.73454,25.066273,0.000440,24.999638,-1.4318,0.109,9.73553,9.73553
731.00,9.73462,25.066345,0.000439,24.999620,-1.4317,0.109,9.73302,9.73302
732.00,9.73407,25.066462,0.000444,24.999610,-1.4316,0.109,9.73145,9.73145
733.00,9.73380,25.066591,0.000445,24.999650,-1.4314,0.109,9.72986,9.72986
734.00,9.73386,25.066684,0.000444,24.999604,-1.4314,0.109,9.72998,9.72998
735.00,9.73385,25.066846,0.000446,24.999648,-1.4313,0.109,9.73065,9.73065
736.00,9.73377,25.066781,0.000444,24.999558,-1.4312,0.109,9.73218,9.73218
737.00,9.73384,25.066796,0.000440,24.999554,-1.4311,0.110,9.73278,9.73278
738.00,9.73409,25.066714,0.000433,24.999513,-1.4312,0.110,9.73472,9.73472
739.00,9.73434,25.066729,0.000428,24.999484,-1.4314,0.110,9.73553,9.73553
740.00,9.73416,25.066826,0.000426,24.999547,-1.4316,0.111,9.73608,9.73608
741.00,9.73451,25.066973,0.000430,24.999666,-1.4316,0.111,9.73686,9.73686
742.00,9.73474,25.066899,0.000428,24.999644,-1.4316,0.111,9.73702,9.73702
743.00,9.73479,25.067009,0.000436,24.999706,-1.4314,0.111,9.73610,9.73610
744.00,9.73472,25.067012,0.000438,24.999676,-1.4312,0.111,9.73588,9.73588
745.00,9.73465,25.066965,0.000441,24.999567,-1.4310,0.110,9.73567,9.73567
746.00,9.73436,25.067020,0.000438,24.999527,-1.4309,0.111,9.73486,9.73486
747.00,9.73423,25.067292,0.000442,24.999605,-1.4309,0.111,9.73533,9.73533
748.00,9.73418,25.067484,0.000443,24.999650,-1.4310,0.111,9.73634,9.73634
749.00,9.73437,25.067523,0.000439,24.999666,-1.4309,0.111,9.73659,9.73659
750.00,9.73475,25.067619,0.000439,24.999796,-1.4308,0.111,9.73783,9.73783
751.00,9.73539,25.067597,0.000438,24.999783,-1.4308,0.111,9.73923,9.73923
752.00,9.73607,25.067391,0.000431,24.999608,-1.4306,0.111,9.74016,9.74016
753.00,9.73662,25.067289,0.000427,24.999536,-1.4305,0.112,9.74051,9.74051
754.00,9.73719,25.067261,0.000428,24.999437,-1.4307,0.112,9.74181,9.74181
755.00,9.73769,25.067256,0.000430,24.999429,-1.4309,0.112,9.74192,9.74192
756.00,9.73795,25.067232,0.000431,24.999420,-1.4309,0.112,9.74140,9.74140
757.00,9.73820,25.067473,0.000441,24.999610,-1.4308,0.111,9.74060,9.74060
758.00,9.73827,25.067269,0.000439,24.999427,-1.4306,0.111,9.73994,9.73994
759.00,9.73833,25.067362,0.000439,24.999558,-1.4304,0.112,9.73943,9.73943
760.00,9.73848,25.067356,0.000439,24.999466,-1.4302,0.112,9.73866,9.73866
761.00,9.73851,25.067395,0.000443,24.999465,-1.4300,0.112,9.73835,9.73835
762.00,9.73839,25.067275,0.000442,24.999380,-1.4300,0.112,9.73775,9.73775
763.00,9.73847,25.067448,0.000445,24.999511,-1.4302,0.112,9.73735,9.73735
764.00,9.73852,25.067363,0.000443,24.999424,-1.4304,0.112,9.73631,9.73631
765.00,9.73854,25.067485,0.000443,24.999490,-1.4305,0.112,9.73598,9.73598
766.00,9.73857,25.067523,0.000438,24.999473,-1.4307,0.112,9.73530,9.73530
767.00,9.73853,25.067642,0.000439,24.999577,-1.4309,0.112,9.73548,9.73548
768.00,9.73841,25.067624,0.000440,24.999499,-1.4309,0.112,9.73535,9.73535
769.00,9.73827,25.067811,0.000445,24.999609,-1.4310,0.112,9.73569,9.73569
770.00,9.73829,25.067793,0.000442,24.999563,-1.4310,0.112,9.73643,9.73643
771.00,9.73828,25.067847,0.000441,24.999638,-1.4309,0.113,9.73792,9.73792
772.00,9.73818,25.067835,0.000434,24.999523,-1.4306,0.113,9.73853,9.73853
773.00,9.73798,25.067970,0.000436,24.999645,-1.4305,0.113,9.73879,9.73879
774.00,9.73775,25.067796,0.000433,24.999423,-1.4304,0.113,9.73897,9.73897
775.00,9.73752,25.067678,0.000433,24.999281,-1.4303,0.113,9.73864,9.73864
776.00,9.73736,25.067702,0.000437,24.999210,-1.4303,0.113,9.73738,9.73738
777.00,9.73713,25.067607,0.000437,24.999120,-1.4306,0.113,9.73676,9.73676
778.00,9.73716,25.067507,0.000432,24.998979,-1.4308,0.113,9.73726,9.73726
779.00,9.73717,25.067766,0.000437,24.999237,-1.4308,0.113,9.73773,9.73773
780.00,9.73721,25.067931,0.000438,24.999369,-1.4310,0.113,9.73842,9.73842
781.00,9.73733,25.068026,0.000440,24.999471,-1.4310,0.113,9.73884,9.73884
782.00,9.73726,25.068265,0.000446,24.999692,-1.4310,0.113,9.73789,9.73789
783.00,9.73695,25.068413,0.000451,24.999805,-1.4310,0.113,9.73546,9.73546
784.00,9.73645,25.068482,0.000449,24.999763,-1.4310,0.113,9.73262,9.73262
785.00,9.73608,25.068624,0.000453,24.999846,-1.4310,0.113,9.73040,9.73040
786.00,9.73592,25.068689,0.000453,24.999843,-1.4309,0.113,9.72950,9.72950
787.00,9.73579,25.068639,0.000451,24.999717,-1.4308,0.114,9.72949,9.72949
788.00,9.73554,25.068533,0.000447,24.999646,-1.4306,0.114,9.72985,9.72985
789.00,9.73528,25.068354,0.000447,24.999525,-1.4304,0.114,9.73113,9.73113
790.00,9.73467,25.068299,0.000447,24.999499,-1.4302,0.114,9.73185,9.73185
791.00,9.73419,25.068203,0.000443,24.999361,-1.4303,0.114,9.73171,9.73171
792.00,9.73371,25.068316,0.000441,24.999407,-1.4304,0.114,9.73156,9.73156
793.00,9.73358,25.068476,0.000442,24.999460,-1.4305,0.114,9.73173,9.73173
794.00,9.73331,25.068745,0.000443,24.999651,-1.4305,0.114,9.73129,9.73129
795.00,9.73305,25.068794,0.000442,24.999595,-1.4305,0.114,9.73139,9.73139
796.00,9.73291,25.068811,0.000445,24.999594,-1.4303,0.114,9.73129,9.73129
797.00,9.73286,25.068679,0.000445,24.999489,-1.4302,0.114,9.73231,9.73231
798.00,9.73266,25.068725,0.000448,24.999504,-1.4301,0.114,9.73269,9.73269
799.00,9.73227,25.068618,0.000441,24.999342,-1.4301,0.114,9.73309,9.73309
800.00,9.73167,25.068641,0.000439,24.999369,-1.4302,0.114,9.73276,9.73276
801.00,9.73146,25.068671,0.000437,24.999358,-1.4303,0.115,9.73327,9.73327
802.00,9.73145,25.068778,0.000437,24.999380,-1.4301,0.115,9.73279,9.73279
803.00,9.73194,25.068765,0.000435,24.999328,-1.4300,0.115,9.73162,9.73162
804.00,9.73202,25.068856,0.000439,24.999377,-1.4300,0.115,9.72553,9.72553
805.00,9.73224,25.068925,0.000437,24.999385,-1.4299,0.115,9.71133,9.71133
806.00,9.73214,25.069053,0.000440,24.999478,-1.4296,0.115,9.68510,9.68510
807.00,9.73243,25.068978,0.000437,24.999407,-1.4293,0.115,9.64759,9.64759
808.00,9.73284,25.069074,0.000441,24.999536,-1.4292,0.115,9.60334,9.60334
809.00,9.73271,25.069170,0.000442,24.999670,-1.4291,0.115,9.55995,9.55995
810.00,9.73242,25.069205,0.000442,24.999736,-1.4290,0.115,9.52581,9.52581
@6,2.0001,4.0, 810.003000000004 
811.00,9.73370,25.069301,0.000443,24.999840,-1.4290,0.115,9.50584,9.50584
812.00,9.73310,25.069358,0.000442,24.999886,-1.4295,0.115,9.50032,9.50032
813.00,9.72586,25.069348,0.000437,24.999743,-1.4298,0.116,9.50611,9.50611
814.00,9.70172,25.069295,0.000433,24.999597,-1.4300,0.116,9.51857,9.51857
815.00,9.66097,25.069327,0.000437,24.999556,-1.4300,0.116,9.53083,9.53083
816.00,9.60313,25.069467,0.000437,24.999641,-1.4301,0.116,9.54229,9.54229
817.00,9.54595,25.069712,0.000444,24.999853,-1.4299,0.116,9.55279,9.55279
818.00,9.50508,25.069867,0.000448,25.000046,-1.4298,0.116,9.56195,9.56195
819.00,9.48519,25.069899,0.000452,25.000075,-1.4298,0.116,9.57154,9.57154
820.00,9.49040,25.069821,0.000450,25.000018,-1.4299,0.116,9.58365,9.58365
821.00,9.50338,25.069581,0.000443,24.999760,-1.4300,0.116,9.59771,9.59771
822.00,9.51810,25.069429,0.000437,24.999574,-1.4301,0.116,9.61236,9.61236
823.00,9.53382,25.069337,0.000432,24.999448,-1.4301,0.116,9.62833,9.62833
824.00,9.54697,25.069290,0.000427,24.999368,-1.4300,0.116,9.64314,9.64314
825.00,9.55184,25.069309,0.000423,24.999299,-1.4301,0.117,9.65560,9.65560
826.00,9.56076,25.069382,0.000423,24.999324,-1.4301,0.117,9.66599,9.66599
827.00,9.57051,25.069533,0.000426,24.999484,-1.4301,0.117,9.67453,9.67453
828.00,9.57974,25.069553,0.000426,24.999458,-1.4302,0.117,9.68158,9.68158
829.00,9.59516,25.069630,0.000429,24.999537,-1.4304,0.117,9.68800,9.68800
830.00,9.61235,25.069849,0.000435,24.999717,-1.4303,0.117,9.69439,9.69439
831.00,9.63078,25.069940,0.000438,24.999762,-1.4302,0.117,9.69948,9.69948
832.00,9.64403,25.069800,0.000433,24.999575,-1.4302,0.117,9.70408,9.70408
833.00,9.65938,25.069847,0.000434,24.999546,-1.4301,0.117,9.70777,9.70777
834.00,9.66900,25.069889,0.000433,24.999491,-1.4299,0.117,9.70952,9.70952
835.00,9.67508,25.069775,0.000430,24.999324,-1.4297,0.117,9.71087,9.71087
836.00,9.68141,25.069950,0.000434,24.999452,-1.4295,0.117,9.71219,9.71219
837.00,9.68788,25.070135,0.000438,24.999493,-1.4294,0.117,9.71361,9.71361
838.00,9.69394,25.070214,0.000438,24.999490,-1.4293,0.117,9.71462,9.71462
839.00,9.69856,25.070307,0.000441,24.999500,-1.4293,0.117,9.71666,9.71666
840.00,9.70148,25.070487,0.000442,24.999683,-1.4294,0.118,9.71872,9.71872
841.00,9.70372,25.070354,0.000436,24.999503,-1.4295,0.118,9.72047,9.72047
842.00,9.70584,25.070355,0.000435,24.999503,-1.4298,0.118,9.72201,9.72201
843.00,9.70797,25.070317,0.000434,24.999473,-1.4300,0.118,9.72355,9.72355
844.00,9.70987,25.070243,0.000430,24.999412,-1.4300,0.118,9.72398,9.72398
845.00,9.71137,25.070240,0.000431,24.999377,-1.4300,0.118,9.72370,9.72370
846.00,9.71298,25.070235,0.000433,24.999387,-1.4301,0.118,9.72384,9.72384
847.00,9.71506,25.070308,0.000437,24.999466,-1.4300,0.118,9.72501,9.72501
848.00,9.71708,25.070415,0.000438,24.999567,-1.4298,0.118,9.72512,9.72512
849.00,9.71851,25.070522,0.000439,24.999654,-1.4297,0.118,9.72565,9.72565
850.00,9.71954,25.070605,0.000436,24.999672,-1.4297,0.118,9.72725,9.72725
851.00,9.72065,25.070805,0.000439,24.999756,-1.4296,0.118,9.72827,9.72827
852.00,9.72167,25.070774,0.000435,24.999712,-1.4297,0.119,9.72817,9.72817
853.00,9.72268,25.070780,0.000438,24.999692,-1.4300,0.119,9.72922,9.72922
854.00,9.72384,25.070822,0.000441,24.999739,-1.4303,0.119,9.73075,9.73075
855.00,9.72497,25.070755,0.000443,24.999691,-1.4304,0.119,9.73077,9.73077
856.00,9.72572,25.070667,0.000441,24.999668,-1.4305,0.119,9.73068,9.73068
857.00,9.72612,25.070764,0.000444,24.999666,-1.4307,0.119,9.73042,9.73042
858.00,9.72675,25.070825,0.000441,24.999647,-1.4307,0.119,9.73057,9.73057
859.00,9.72736,25.070926,0.000441,24.999617,-1.4306,0.119,9.72976,9.72976
860.00,9.72759,25.071016,0.000440,24.999605,-1.4307,0.119,9.72884,9.72884
861.00,9.72769,25.071078,0.000441,24.999608,-1.4307,0.119,9.72857,9.72857
862.00,9.72798,25.071078,0.000439,24.999579,-1.4306,0.119,9.72880,9.72880
863.00,9.72827,25.071181,0.000444,24.999689,-1.4306,0.119,9.72904,9.72904
864.00,9.72870,25.071201,0.000447,24.999732,-1.4305,0.119,9.72921,9.72921
865.00,9.72902,25.071284,0.000447,24.999751,-1.4304,0.119,9.72988,9.72988
866.00,9.72943,25.071351,0.000448,24.999744,-1.4303,0.119,9.73030,9.73030
867.00,9.72938,25.071430,0.000450,24.999805,-1.4302,0.119,9.72987,9.72987
868.00,9.72937,25.071469,0.000451,24.999745,-1.4300,0.119,9.72911,9.72911
869.00,9.72959,25.071481,0.000449,24.999702,-1.4299,0.119,9.72892,9.72892
870.00,9.72966,25.071323,0.000446,24.999566,-1.4296,0.120,9.72909,9.72909
871.00,9.72970,25.071287,0.000447,24.999495,-1.4294,0.120,9.72927,9.72927
872.00,9.72969,25.071244,0.000447,24.999406,-1.4292,0.119,9.72950,9.72950
873.00,9.72967,25.071109,0.000441,24.999304,-1.4291,0.120,9.73053,9.73053
874.00,9.72986,25.071096,0.000440,24.999301,-1.4290,0.120,9.73156,9.73156
875.00,9.72988,25.071143,0.000441,24.999425,-1.4290,0.120,9.73166,9.73166
876.00,9.72984,25.071143,0.000439,24.999459,-1.4291,0.120,9.73065,9.73065
877.00,9.72962,25.071171,0.000436,24.999493,-1.4290,0.120,9.73027,9.73027
878.00,9.72957,25.071247,0.000439,24.999582,-1.4290,0.120,9.72923,9.72923
879.00,9.72944,25.071206,0.000438,24.999437,-1.4290,0.120,9.72800,9.72800
880.00,9.72945,25.071491,0.000441,24.999576,-1.4291,0.120,9.72742,9.72742
881.00,9.72956,25.071438,0.000438,24.999483,-1.4293,0.121,9.72771,9.72771
882.00,9.72942,25.071498,0.000437,24.999525,-1.4294,0.121,9.72877,9.72877
883.00,9.72922,25.071546,0.000436,24.999548,-1.4295,0.121,9.72921,9.72921
884.00,9.72926,25.071728,0.000440,24.999768,-1.4298,0.121,9.72986,9.72986
885.00,9.72955,25.071518,0.000435,24.999517,-1.4299,0.121,9.73046,9.73046
886.00,9.72970,25.071687,0.000438,24.999587,-1.4300,0.121,9.73105,9.73105
887.00,9.72980,25.071896,0.000442,24.999638,-1.4301,0.121,9.73102,9.73102
888.00,9.72992,25.072037,0.000443,24.999580,-1.4299,0.121,9.73077,9.73077
889.00,9.73001,25.072223,0.000445,24.999658,-1.4295,0.121,9.73108,9.73108
890.00,9.73014,25.072528,0.000451,24.999892,-1.4292,0.121,9.73117,9.73117
891.00,9.73016,25.072549,0.000453,24.999916,-1.4289,0.121,9.73154,9.73154
892.00,9.73036,25.072488,0.000450,24.999859,-1.4288,0.122,9.73157,9.73157
893.00,9.73032,25.072401,0.000452,24.999823,-1.4289,0.121,9.73148,9.73148
894.00,9.73012,25.072307,0.000448,24.999747,-1.4291,0.122,9.73141,9.73141
895.00,9.73016,25.072084,0.000441,24.999520,-1.4293,0.122,9.73187,9.73187
896.00,9.73033,25.072139,0.000442,24.999560,-1.4293,0.122,9.73175,9.73175
897.00,9.73068,25.072112,0.000440,24.999519,-1.4293,0.122,9.73186,9.73186
898.00,9.73082,25.072198,0.000440,24.999550,-1.4293,0.122,9.73208,9.73208
899.00,9.73102,25.072121,0.000439,24.999424,-1.4294,0.122,9.73226,9.73226
900.00,9.73127,25.072129,0.000437,24.999446,-1.4295,0.122,9.73220,9.73220
901.00,9.73164,25.072121,0.000435,24.999389,-1.4298,0.122,9.73309,9.73309
902.00,9.73189,25.072164,0.000436,24.999428,-1.4300,0.122,9.73326,9.73326
903.00,9.73197,25.072216,0.000434,24.999473,-1.4302,0.122,9.73369,9.73369
904.00,9.73205,25.072295,0.000434,24.999543,-1.4303,0.122,9.73388,9.73388
905.00,9.73226,25.072454,0.000437,24.999642,-1.4302,0.122,9.73400,9.73400
906.00,9.73230,25.072556,0.000437,24.999693,-1.4300,0.123,9.73281,9.73281
907.00,9.73217,25.072478,0.000436,24.999583,-1.4298,0.123,9.73145,9.73145
908.00,9.73197,25.072512,0.000437,24.999564,-1.4297,0.123,9.73063,9.73063
909.00,9.73191,25.072466,0.000438,24.999455,-1.4295,0.123,9.72986,9.72986
910.00,9.73179,25.072455,0.000438,24.999381,-1.4293,0.123,9.72901,9.72901
911.00,9.73169,25.072501,0.000437,24.999341,-1.4292,0.123,9.72867,9.72867
912.00,9.73153,25.072643,0.000438,24.999405,-1.4290,0.123,9.72974,9.72974
913.00,9.73170,25.072791,0.000440,24.999477,-1.4289,0.123,9.73088,9.73088
914.00,9.73183,25.072909,0.000440,24.999559,-1.4288,0.123,9.73117,9.73117
915.00,9.73173,25.073070,0.000444,24.999678,-1.4286,0.123,9.73129,9.73129
916.00,9.73158,25.073120,0.000444,24.999741,-1.4283,0.123,9.73120,9.73120
917.00,9.73134,25.073189,0.000443,24.999848,-1.4280,0.123,9.73044,9.73044
918.00,9.73123,25.073221,0.000445,24.999876,-1.4277,0.123,9.72967,9.72967
919.00,9.73118,25.073249,0.000442,24.999856,-1.4277,0.124,9.72969,9.72969
920.00,9.73112,25.073066,0.000438,24.999668,-1.4277,0.124,9.72999,9.72999
921.00,9.73094,25.073042,0.000437,24.999589,-1.4277,0.124,9.73037,9.73037
922.00,9.73066,25.073162,0.000440,24.999597,-1.4278,0.124,9.73074,9.73074
923.00,9.73037,25.073201,0.000438,24.999588,-1.4279,0.124,9.73037,9.73037
924.00,9.73017,25.073286,0.000442,24.999629,-1.4280,0.124,9.72927,9.72927
925.00,9.72971,25.073481,0.000444,24.999752,-1.4281,0.124,9.72734,9.72734
926.00,9.72911,25.073635,0.000448,24.999896,-1.4284,0.124,9.72484,9.72484
927.00,9.72847,25.073507,0.000445,24.999758,-1.4287,0.124,9.72191,9.72191
928.00,9.72793,25.073618,0.000448,24.999758,-1.4290,0.124,9.71978,9.71978
929.00,9.72754,25.073642,0.000447,24.999730,-1.4290,0.124,9.71913,9.71913
930.00,9.72717,25.073565,0.000440,24.999611,-1.4291,0.124,9.71945,9.71945
931.00,9.72701,25.073479,0.000441,24.999546,-1.4291,0.124,9.72179,9.72179
932.00,9.72663,25.073534,0.000442,24.999577,-1.4289,0.124,9.72370,9.72370
933.00,9.72592,25.073286,0.000432,24.999419,-1.4290,0.124,9.72497,9.72497
934.00,9.72557,25.073250,0.000433,24.999405,-1.4291,0.125,9.72579,9.72579
935.00,9.72515,25.073359,0.000442,24.999539,-1.4290,0.125,9.72759,9.72759
936.00,9.72510,25.073407,0.000440,24.999536,-1.4289,0.125,9.72960,9.72960
937.00,9.72572,25.073532,0.000442,24.999660,-1.4288,0.125,9.73318,9.73318
938.00,9.72656,25.073611,0.000447,24.999696,-1.4286,0.125,9.73588,9.73588
939.00,9.72704,25.073579,0.000442,24.999617,-1.4284,0.125,9.73831,9.73831
940.00,9.72746,25.073591,0.000438,24.999567,-1.4283,0.125,9.73916,9.73916
941.00,9.72795,25.073561,0.000433,24.999441,-1.4285,0.125,9.73870,9.73870
942.00,9.72793,25.073501,0.000432,24.999338,-1.4285,0.125,9.73685,9.73685
943.00,9.72901,25.073444,0.000433,24.999267,-1.4284,0.125,9.73622,9.73622
944.00,9.73080,25.073534,0.000440,24.999368,-1.4283,0.125,9.73568,9.73568
945.00,9.73252,25.073511,0.000440,24.999376,-1.4283,0.125,9.73540,9.73540
946.00,9.73346,25.073533,0.000442,24.999401,-1.4283,0.125,9.73542,9.73542
947.00,9.73368,25.073546,0.000441,24.999387,-1.4284,0.125,9.73635,9.73635
948.00,9.73396,25.073636,0.000441,24.999458,-1.4286,0.125,9.73698,9.73698
949.00,9.73438,25.073653,0.000441,24.999444,-1.4286,0.125,9.73701,9.73701
950.00,9.73467,25.073710,0.000443,24.999460,-1.4288,0.125,9.73706,9.73706
951.00,9.73497,25.073831,0.000445,24.999560,-1.4289,0.125,9.73668,9.73668
952.00,9.73582,25.073931,0.000443,24.999594,-1.4289,0.125,9.73593,9.73593
953.00,9.73687,25.074018,0.000438,24.999624,-1.4289,0.126,9.73319,9.73319
954.00,9.73683,25.074130,0.000437,24.999687,-1.4288,0.126,9.72821,9.72821
955.00,9.73631,25.074173,0.000434,24.999681,-1.4287,0.126,9.71690,9.71690
956.00,9.73610,25.074224,0.000432,24.999721,-1.4283,0.126,9.69661,9.69661
957.00,9.73641,25.074077,0.000429,24.999627,-1.4281,0.126,9.66805,9.66805
958.00,9.73661,25.074157,0.000436,24.999692,-1.4281,0.126,9.63443,9.63443
959.00,9.73665,25.074011,0.000433,24.999546,-1.4281,0.126,9.59885,9.59885
960.00,9.73549,25.074088,0.000434,24.999568,-1.4281,0.127,9.56873,9.56873
@7,2.0001,4.0, 960.164000000004 
961.00,9.73483,25.073943,0.000436,24.999358,-1.4282,0.127,9.54866,9.54866
962.00,9.73279,25.074208,0.000443,24.999527,-1.4283,0.127,9.53786,9.53786
963.00,9.72485,25.074284,0.000442,24.999581,-1.4284,0.127,9.53647,9.53647
964.00,9.71141,25.074380,0.000439,24.999636,-1.4284,0.127,9.53989,9.53989
965.00,9.67884,25.074330,0.000437,24.999552,-1.4285,0.127,9.54584,9.54584
966.00,9.63323,25.074460,0.000437,24.999629,-1.4285,0.127,9.55186,9.55186
967.00,9.59170,25.074365,0.000432,24.999498,-1.4285,0.127,9.55850,9.55850
968.00,9.55687,25.074289,0.000435,24.999345,-1.4284,0.127,9.56475,9.56475
969.00,9.53396,25.074395,0.000441,24.999409,-1.4285,0.127,9.57353,9.57353
970.00,9.52829,25.074447,0.000439,24.999466,-1.4286,0.127,9.58391,9.58391
971.00,9.53282,25.074498,0.000435,24.999529,-1.4286,0.127,9.59654,9.59654
972.00,9.53795,25.074640,0.000438,24.999614,-1.4287,0.127,9.61018,9.61018
973.00,9.54957,25.074636,0.000433,24.999604,-1.4286,0.127,9.62485,9.62485
974.00,9.55096,25.074655,0.000430,24.999556,-1.4285,0.128,9.63954,9.63954
975.00,9.55796,25.074816,0.000432,24.999626,-1.4285,0.128,9.65312,9.65312
976.00,9.56295,25.074966,0.000437,24.999665,-1.4285,0.128,9.66450,9.66450
977.00,9.57111,25.074948,0.000437,24.999597,-1.4284,0.128,9.67446,9.67446
978.00,9.58110,25.075078,0.000436,24.999683,-1.4286,0.128,9.68252,9.68252
979.00,9.59467,25.075216,0.000438,24.999809,-1.4286,0.128,9.68844,9.68844
980.00,9.60999,25.075037,0.000437,24.999624,-1.4286,0.128,9.69317,9.69317
981.00,9.62593,25.074922,0.000433,24.999501,-1.4288,0.128,9.69808,9.69808
982.00,9.63937,25.075162,0.000438,24.999704,-1.4288,0.128,9.70232,9.70232
983.00,9.65423,25.075256,0.000442,24.999734,-1.4289,0.128,9.70548,9.70548
984.00,9.66813,25.075291,0.000445,24.999635,-1.4291,0.128,9.70866,9.70866
985.00,9.67782,25.075284,0.000442,24.999570,-1.4291,0.128,9.71152,9.71152
986.00,9.68322,25.075364,0.000447,24.999611,-1.4291,0.128,9.71342,9.71342
987.00,9.68850,25.075100,0.000437,24.999325,-1.4291,0.128,9.71539,9.71539
988.00,9.69305,25.075083,0.000431,24.999274,-1.4290,0.128,9.71801,9.71801
989.00,9.69693,25.074968,0.000423,24.999239,-1.4288,0.129,9.71960,9.71960
990.00,9.70019,25.075188,0.000428,24.999453,-1.4287,0.129,9.72113,9.72113
991.00,9.70301,25.075259,0.000429,24.999545,-1.4285,0.129,9.72272,9.72272
992.00,9.70566,25.075487,0.000437,24.999758,-1.4284,0.129,9.72385,9.72385
993.00,9.70783,25.075457,0.000442,24.999748,-1.4286,0.129,9.72508,9.72508
994.00,9.70993,25.075545,0.000447,24.999805,-1.4285,0.129,9.72705,9.72705
995.00,9.71219,25.075526,0.000446,24.999755,-1.4284,0.129,9.72799,9.72799
996.00,9.71489,25.075569,0.000441,24.999722,-1.4281,0.129,9.72848,9.72848
997.00,9.71702,25.075526,0.000440,24.999620,-1.4279,0.129,9.72876,9.72876
998.00,9.71838,25.075537,0.000440,24.999616,-1.4274,0.129,9.72817,9.72817
999.00,9.71986,25.075728,0.000442,24.999719,-1.4271,0.129,9.72740,9.72740
1000.00,9.72142,25.075837,0.000445,24.999766,-1.4270,0.129,9.72792,9.72792
1001.00,9.72268,25.075859,0.000445,24.999761,-1.4273,0.129,9.72838,9.72838
1002.00,9.72380,25.075787,0.000441,24.999709,-1.4278,0.130,9.72917,9.72917
1003.00,9.72480,25.075921,0.000442,24.999751,-1.4283,0.130,9.72998,9.72998
1004.00,9.72578,25.075881,0.000444,24.999728,-1.4286,0.130,9.73106,9.73106
1005.00,9.72670,25.075807,0.000441,24.999634,-1.4290,0.130,9.73163,9.73163
1006.00,9.72756,25.075861,0.000443,24.999700,-1.4290,0.130,9.73237,9.73237
1007.00,9.72838,25.075944,0.000446,24.999743,-1.4290,0.130,9.73281,9.73281
1008.00,9.72880,25.075867,0.000444,24.999645,-1.4289,0.130,9.73267,9.73267
1009.00,9.72917,25.075788,0.000438,24.999481,-1.4288,0.130,9.73215,9.73215
1010.00,9.72961,25.075958,0.000443,24.999617,-1.4285,0.130,9.73174,9.73174
1011.00,9.73007,25.075874,0.000443,24.999453,-1.4283,0.130,9.73208,9.73208
1012.00,9.73055,25.075907,0.000440,24.999504,-1.4280,0.130,9.73234,9.73234
1013.00,9.73087,25.075986,0.000439,24.999571,-1.4278,0.130,9.73300,9.73300
1014.00,9.73100,25.076013,0.000439,24.999592,-1.4277,0.130,9.73360,9.73360
1015.00,9.73113,25.075938,0.000437,24.999483,-1.4275,0.131,9.73366,9.73366
1016.00,9.73137,25.076032,0.000440,24.999512,-1.4273,0.131,9.73318,9.73318
1017.00,9.73157,25.076093,0.000445,24.999457,-1.4271,0.131,9.73250,9.73250
1018.00,9.73186,25.076059,0.000447,24.999396,-1.4269,0.131,9.73200,9.73200
1019.00,9.73216,25.076117,0.000446,24.999417,-1.4269,0.131,9.73133,9.73133
1020.00,9.73199,25.076123,0.000444,24.999397,-1.4269,0.131,9.73091,9.73091
1021.00,9.73203,25.076198,0.000445,24.999466,-1.4271,0.131,9.73076,9.73076
1022.00,9.73208,25.076173,0.000447,24.999460,-1.4273,0.131,9.73054,9.73054
1023.00,9.73197,25.076259,0.000446,24.999506,-1.4274,0.131,9.72994,9.72994
1024.00,9.73179,25.076332,0.000452,24.999597,-1.4274,0.131,9.72958,9.72958
1025.00,9.73154,25.076357,0.000453,24.999696,-1.4275,0.131,9.72931,9.72931
1026.00,9.73132,25.076357,0.000449,24.999728,-1.4277,0.131,9.72897,9.72897
1027.00,9.73118,25.076425,0.000445,24.999774,-1.4278,0.131,9.72923,9.72923
1028.00,9.73115,25.076514,0.000445,24.999789,-1.4279,0.131,9.72960,9.72960
1029.00,9.73114,25.076515,0.000442,24.999704,-1.4281,0.131,9.73008,9.73008
1030.00,9.73113,25.076627,0.000441,24.999622,-1.4282,0.131,9.73029,9.73029
1031.00,9.73090,25.076627,0.000438,24.999479,-1.4281,0.131,9.72995,9.72995
1032.00,9.73061,25.076741,0.000439,24.999458,-1.4279,0.132,9.72983,9.72983
1033.00,9.73051,25.076784,0.000435,24.999527,-1.4279,0.132,9.73009,9.73009
1034.00,9.73036,25.076832,0.000432,24.999496,-1.4277,0.132,9.73024,9.73024
1035.00,9.73039,25.076815,0.000429,24.999485,-1.4277,0.132,9.73126,9.73126
1036.00,9.73050,25.076898,0.000432,24.999616,-1.4277,0.132,9.73246,9.73246
1037.00,9.73067,25.076837,0.000433,24.999579,-1.4276,0.132,9.73333,9.73333
1038.00,9.73078,25.076701,0.000430,24.999443,-1.4276,0.132,9.73385,9.73385
1039.00,9.73100,25.076680,0.000432,24.999474,-1.4276,0.132,9.73456,9.73456
1040.00,9.73125,25.076736,0.000436,24.999550,-1.4275,0.132,9.73449,9.73449
1041.00,9.73133,25.076783,0.000438,24.999578,-1.4275,0.132,9.73377,9.73377
1042.00,9.73130,25.076869,0.000436,24.999615,-1.4275,0.132,9.73307,9.73307
1043.00,9.73139,25.077088,0.000443,24.999725,-1.4274,0.132,9.73219,9.73219
1044.00,9.73144,25.077205,0.000444,24.999760,-1.4274,0.132,9.73108,9.73108
1045.00,9.73153,25.077282,0.000444,24.999748,-1.4274,0.132,9.73019,9.73019
1046.00,9.73147,25.077172,0.000440,24.999645,-1.4274,0.132,9.72946,9.72946
1047.00,9.73142,25.077142,0.000440,24.999602,-1.4276,0.132,9.72944,9.72944
1048.00,9.73150,25.077071,0.000437,24.999520,-1.4279,0.133,9.73014,9.73014
1049.00,9.73167,25.077116,0.000436,24.999525,-1.4281,0.133,9.73124,9.73124
1050.00,9.73191,25.077128,0.000432,24.999472,-1.4281,0.133,9.73240,9.73240
1051.00,9.73218,25.077287,0.000432,24.999519,-1.4280,0.133,9.73344,9.73344
1052.00,9.73229,25.077314,0.000430,24.999517,-1.4276,0.133,9.73334,9.73334
1053.00,9.73225,25.077425,0.000432,24.999642,-1.4273,0.133,9.73287,9.73287
1054.00,9.73234,25.077376,0.000432,24.999605,-1.4270,0.133,9.73286,9.73286
1055.00,9.73241,25.077385,0.000436,24.999701,-1.4267,0.133,9.73239,9.73239
1056.00,9.73239,25.077400,0.000439,24.999715,-1.4267,0.134,9.73294,9.73294
1057.00,9.73237,25.077454,0.000441,24.999756,-1.4266,0.134,9.73367,9.73367
1058.00,9.73244,25.077304,0.000438,24.999524,-1.4265,0.134,9.73461,9.73461
1059.00,9.73237,25.077301,0.000437,24.999549,-1.4264,0.134,9.73447,9.73447
1060.00,9.73231,25.077250,0.000434,24.999403,-1.4265,0.134,9.73416,9.73416
1061.00,9.73227,25.077402,0.000437,24.999478,-1.4265,0.134,9.73341,9.73341
1062.00,9.73238,25.077496,0.000437,24.999556,-1.4266,0.134,9.73371,9.73371
1063.00,9.73263,25.077599,0.000438,24.999655,-1.4268,0.134,9.73310,9.73310
1064.00,9.73274,25.077761,0.000442,24.999729,-1.4267,0.134,9.73290,9.73290
1065.00,9.73299,25.077705,0.000442,24.999678,-1.4267,0.134,9.73357,9.73357
1066.00,9.73321,25.077628,0.000441,24.999592,-1.4267,0.134,9.73353,9.73353
1067.00,9.73340,25.077587,0.000440,24.999501,-1.4266,0.134,9.73320,9.73320
1068.00,9.73355,25.077636,0.000440,24.999527,-1.4267,0.134,9.73398,9.73398
1069.00,9.73370,25.077645,0.000438,24.999475,-1.4269,0.134,9.73468,9.73468
1070.00,9.73374,25.077913,0.000441,24.999659,-1.4271,0.135,9.73469,9.73469
1071.00,9.73363,25.077923,0.000439,24.999629,-1.4272,0.135,9.73464,9.73464
1072.00,9.73366,25.078075,0.000444,24.999710,-1.4272,0.135,9.73441,9.73441
1073.00,9.73390,25.078188,0.000450,24.999771,-1.4272,0.134,9.73438,9.73438
1074.00,9.73401,25.078187,0.000451,24.999729,-1.4270,0.134,9.73369,9.73369
1075.00,9.73383,25.078335,0.000454,24.999792,-1.4266,0.134,9.73269,9.73269
1076.00,9.73369,25.078529,0.000456,24.999929,-1.4266,0.134,9.73282,9.73282
1077.00,9.73355,25.078441,0.000452,24.999842,-1.4267,0.134,9.73261,9.73261
1078.00,9.73339,25.078441,0.000445,24.999768,-1.4269,0.135,9.73172,9.73172
1079.00,9.73323,25.078373,0.000443,24.999678,-1.4272,0.135,9.73113,9.73113
1080.00,9.73296,25.078360,0.000442,24.999668,-1.4276,0.135,9.73031,9.73031
1081.00,9.73267,25.078269,0.000441,24.999533,-1.4277,0.135,9.72920,9.72920
1082.00,9.73237,25.078424,0.000446,24.999593,-1.4276,0.135,9.72861,9.72861
1083.00,9.73212,25.078404,0.000445,24.999541,-1.4274,0.135,9.72840,9.72840
1084.00,9.73208,25.078479,0.000443,24.999550,-1.4272,0.135,9.72818,9.72818
1085.00,9.73175,25.078402,0.000441,24.999458,-1.4269,0.136,9.72890,9.72890
1086.00,9.73165,25.078371,0.000437,24.999389,-1.4269,0.136,9.72988,9.72988
1087.00,9.73161,25.078304,0.000433,24.999303,-1.4269,0.136,9.73063,9.73063
1088.00,9.73151,25.078473,0.000438,24.999434,-1.4269,0.136,9.73122,9.73122
1089.00,9.73122,25.078620,0.000438,24.999584,-1.4268,0.136,9.73117,9.73117
1090.00,9.73091,25.078556,0.000435,24.999515,-1.4266,0.136,9.73134,9.73134
1091.00,9.73079,25.078646,0.000437,24.999648,-1.4264,0.136,9.73116,9.73116
1092.00,9.73070,25.078641,0.000436,24.999627,-1.4263,0.136,9.73131,9.73131
1093.00,9.73060,25.078590,0.000433,24.999620,-1.4261,0.137,9.73089,9.73089
1094.00,9.73049,25.078575,0.000439,24.999617,-1.4260,0.136,9.73126,9.73126
1095.00,9.73045,25.078550,0.000437,24.999547,-1.4261,0.136,9.73116,9.73116
1096.00,9.73035,25.078539,0.000434,24.999464,-1.4263,0.136,9.73056,9.73056
1097.00,9.73011,25.078743,0.000436,24.999621,-1.4264,0.137,9.72983,9.72983
1098.00,9.73005,25.078827,0.000439,24.999599,-1.4266,0.137,9.72959,9.72959
1099.00,9.73006,25.078841,0.000434,24.999465,-1.4268,0.137,9.72986,9.72986
1100.00,9.73043,25.078980,0.000437,24.999564,-1.4269,0.137,9.73061,9.73061
1101.00,9.73067,25.079076,0.000439,24.999615,-1.4269,0.137,9.73120,9.73120
1102.00,9.73078,25.078996,0.000433,24.999502,-1.4269,0.137,9.73108,9.73108
1103.00,9.73090,25.079020,0.000430,24.999466,-1.4269,0.137,9.72967,9.72967
1104.00,9.73095,25.079065,0.000435,24.999522,-1.4270,0.137,9.72540,9.72540
1105.00,9.73072,25.079109,0.000432,24.999553,-1.4271,0.137,9.71584,9.71584
1106.00,9.73085,25.078917,0.000427,24.999407,-1.4272,0.137,9.69941,9.69941
1107.00,9.73064,25.078830,0.000429,24.999324,-1.4274,0.137,9.67647,9.67647
1108.00,9.73045,25.078808,0.000429,24.999323,-1.4275,0.137,9.64793,9.64793
1109.00,9.73113,25.078689,0.000422,24.999231,-1.4274,0.137,9.61768,9.61768
1110.00,9.73178,25.078660,0.000427,24.999148,-1.4271,0.137,9.59115,9.59115
@8,2.0001,4.0, 1110.101 
1111.00,9.73039,25.078823,0.000429,24.999221,-1.4269,0.137,9.57186,9.57186
1112.00,9.72850,25.079004,0.000431,24.999318,-1.4265,0.138,9.55942,9.55942
1113.00,9.72300,25.079075,0.000434,24.999325,-1.4261,0.138,9.55445,9.55445
1114.00,9.71068,25.079285,0.000437,24.999440,-1.4259,0.138,9.55490,9.55490
1115.00,9.68532,25.079417,0.000435,24.999529,-1.4258,0.138,9.55793,9.55793
1116.00,9.64839,25.079416,0.000434,24.999520,-1.4256,0.138,9.56324,9.56324
1117.00,9.61468,25.079557,0.000436,24.999679,-1.4254,0.138,9.56920,9.56920
1118.00,9.58041,25.079546,0.000434,24.999703,-1.4253,0.138,9.57604,9.57604
1119.00,9.55974,25.079605,0.000434,24.999727,-1.4252,0.138,9.58338,9.58338
1120.00,9.55295,25.079717,0.000440,24.999800,-1.4251,0.138,9.59226,9.59226
1121.00,9.55188,25.079906,0.000444,24.999929,-1.4250,0.138,9.60162,9.60162
1122.00,9.55254,25.079841,0.000442,24.999809,-1.4252,0.138,9.61340,9.61340
1123.00,9.55558,25.079954,0.000445,24.999868,-1.4254,0.139,9.62035,9.62035
1124.00,9.56154,25.079828,0.000442,24.999733,-1.4255,0.139,9.61637,9.61637
1125.00,9.56898,25.079804,0.000439,24.999705,-1.4255,0.139,9.61648,9.61648
1126.00,9.57611,25.079725,0.000436,24.999600,-1.4257,0.139,9.62108,9.62108
1127.00,9.58315,25.079782,0.000440,24.999625,-1.4255,0.139,9.62860,9.62860
1128.00,9.58972,25.079708,0.000436,24.999498,-1.4253,0.139,9.64223,9.64223
1129.00,9.59852,25.079902,0.000440,24.999658,-1.4252,0.139,9.66758,9.66758
1130.00,9.61243,25.079925,0.000445,24.999640,-1.4253,0.139,9.68683,9.68683
1131.00,9.62519,25.080031,0.000449,24.999721,-1.4253,0.139,9.69891,9.69891
1132.00,9.64130,25.080063,0.000446,24.999704,-1.4254,0.139,9.70433,9.70433
1133.00,9.62364,25.080205,0.000446,24.999762,-1.4254,0.139,9.70697,9.70697
1134.00,9.57966,25.080166,0.000442,24.999665,-1.4253,0.139,9.70778,9.70778
1135.00,9.61277,25.080095,0.000437,24.999536,-1.4250,0.139,9.70888,9.70888
1136.00,9.64824,25.080143,0.000438,24.999575,-1.4247,0.139,9.71005,9.71005
1137.00,9.67859,25.079994,0.000436,24.999416,-1.4246,0.139,9.71211,9.71211
1138.00,9.69260,25.080078,0.000437,24.999469,-1.4245,0.140,9.71439,9.71439
1139.00,9.70479,25.080236,0.000439,24.999575,-1.4245,0.140,9.71590,9.71590
1140.00,9.70756,25.080345,0.000440,24.999649,-1.4244,0.140,9.71725,9.71725
1141.00,9.70706,25.080340,0.000440,24.999525,-1.4246,0.140,9.71862,9.71862
1142.00,9.70836,25.080594,0.000444,24.999712,-1.4246,0.140,9.72012,9.72012
1143.00,9.70996,25.080336,0.000439,24.999482,-1.4248,0.140,9.72112,9.72112
1144.00,9.71131,25.080304,0.000440,24.999422,-1.4251,0.140,9.72197,9.72197
1145.00,9.71285,25.080431,0.000445,24.999515,-1.4255,0.140,9.72208,9.72208
1146.00,9.71413,25.080342,0.000439,24.999441,-1.4257,0.140,9.72245,9.72245
1147.00,9.71503,25.080107,0.000432,24.999207,-1.4258,0.140,9.72303,9.72303
1148.00,9.71607,25.080406,0.000439,24.999414,-1.4258,0.140,9.72401,9.72401
1149.00,9.71722,25.080336,0.000435,24.999334,-1.4257,0.140,9.72553,9.72553
1150.00,9.71836,25.080273,0.000433,24.999294,-1.4253,0.140,9.72710,9.72710
1151.00,9.71924,25.080480,0.000436,24.999439,-1.4250,0.140,9.72747,9.72747
1152.00,9.72014,25.080652,0.000439,24.999580,-1.4249,0.141,9.72762,9.72762
1153.00,9.72126,25.080677,0.000440,24.999570,-1.4247,0.141,9.72775,9.72775
1154.00,9.72229,25.080738,0.000441,24.999577,-1.4246,0.141,9.72754,9.72754
1155.00,9.72312,25.080864,0.000442,24.999580,-1.4247,0.141,9.72759,9.72759
1156.00,9.72392,25.080825,0.000445,24.999529,-1.4248,0.141,9.72870,9.72870
1157.00,9.72460,25.080932,0.000450,24.999587,-1.4249,0.141,9.72874,9.72874
1158.00,9.72516,25.080973,0.000452,24.999617,-1.4253,0.141,9.72910,9.72910
1159.00,9.72582,25.081022,0.000451,24.999645,-1.4257,0.141,9.72920,9.72920
1160.00,9.72615,25.080999,0.000448,24.999631,-1.4261,0.141,9.72835,9.72835
1161.00,9.72648,25.081151,0.000447,24.999670,-1.4263,0.141,9.72809,9.72809
1162.00,9.72684,25.081254,0.000445,24.999676,-1.4262,0.141,9.72881,9.72881
1163.00,9.72725,25.081203,0.000442,24.999621,-1.4259,0.141,9.72893,9.72893
1164.00,9.72763,25.081243,0.000448,24.999706,-1.4255,0.141,9.72893,9.72893
1165.00,9.72797,25.081063,0.000447,24.999521,-1.4252,0.141,9.72952,9.72952
1166.00,9.72831,25.081003,0.000449,24.999519,-1.4249,0.141,9.72976,9.72976
1167.00,9.72865,25.080854,0.000449,24.999447,-1.4246,0.141,9.72986,9.72986
1168.00,9.72890,25.080933,0.000451,24.999519,-1.4247,0.141,9.73038,9.73038
1169.00,9.72909,25.081007,0.000450,24.999507,-1.4247,0.141,9.73077,9.73077
1170.00,9.72907,25.081293,0.000451,24.999738,-1.4248,0.141,9.73041,9.73041
1171.00,9.72892,25.081209,0.000446,24.999605,-1.4249,0.142,9.72930,9.72930
1172.00,9.72902,25.081294,0.000446,24.999675,-1.4248,0.142,9.72860,9.72860
1173.00,9.72904,25.081291,0.000444,24.999626,-1.4244,0.142,9.72787,9.72787
1174.00,9.72917,25.081330,0.000441,24.999618,-1.4240,0.142,9.72808,9.72808
1175.00,9.72925,25.081359,0.000442,24.999645,-1.4237,0.142,9.72899,9.72899
1176.00,9.72938,25.081473,0.000441,24.999731,-1.4234,0.142,9.73050,9.73050
1177.00,9.72951,25.081516,0.000440,24.999681,-1.4235,0.142,9.73139,9.73139
1178.00,9.72979,25.081516,0.000437,24.999605,-1.4236,0.142,9.73230,9.73230
1179.00,9.72995,25.081564,0.000439,24.999583,-1.4237,0.142,9.73225,9.73225
1180.00,9.73017,25.081463,0.000436,24.999400,-1.4236,0.142,9.73215,9.73215
1181.00,9.73034,25.081538,0.000440,24.999391,-1.4238,0.142,9.73217,9.73217
1182.00,9.73050,25.081624,0.000441,24.999410,-1.4239,0.142,9.73297,9.73297
1183.00,9.73080,25.081656,0.000440,24.999424,-1.4241,0.142,9.73312,9.73312
1184.00,9.73114,25.081642,0.000439,24.999430,-1.4243,0.143,9.73417,9.73417
1185.00,9.73137,25.081703,0.000440,24.999457,-1.4244,0.143,9.73412,9.73412
1186.00,9.73154,25.081763,0.000437,24.999529,-1.4245,0.143,9.73442,9.73442
1187.00,9.73161,25.081874,0.000437,24.999561,-1.4246,0.143,9.73349,9.73349
1188.00,9.73159,25.082009,0.000442,24.999670,-1.4248,0.143,9.73307,9.73307
1189.00,9.73163,25.082045,0.000444,24.999674,-1.4250,0.143,9.73198,9.73198
1190.00,9.73169,25.082149,0.000446,24.999714,-1.4251,0.143,9.73151,9.73151
1191.00,9.73180,25.082213,0.000448,24.999701,-1.4251,0.143,9.73052,9.73052
1192.00,9.73195,25.082090,0.000445,24.999605,-1.4251,0.143,9.72992,9.72992
1193.00,9.73213,25.082068,0.000442,24.999461,-1.4249,0.143,9.72949,9.72949
1194.00,9.73196,25.082058,0.000441,24.999354,-1.4249,0.143,9.72943,9.72943
1195.00,9.73200,25.082089,0.000440,24.999360,-1.4248,0.143,9.73018,9.73018
1196.00,9.73190,25.081856,0.000435,24.999106,-1.4248,0.144,9.73010,9.73010
1197.00,9.73173,25.081891,0.000436,24.999073,-1.4244,0.144,9.73040,9.73040
1198.00,9.73170,25.081954,0.000435,24.999212,-1.4242,0.144,9.73103,9.73103
1199.00,9.73167,25.082001,0.000434,24.999232,-1.4239,0.144,9.73123,9.73123
1200.00,9.73178,25.082028,0.000433,24.999238,-1.4237,0.144,9.73138,9.73138
1201.00,9.73174,25.082368,0.000442,24.999522,-1.4236,0.144,9.73170,9.73170
1202.00,9.73156,25.082340,0.000446,24.999529,-1.4238,0.144,9.73183,9.73183
1203.00,9.73136,25.082414,0.000448,24.999453,-1.4238,0.144,9.73154,9.73154
1204.00,9.73113,25.082355,0.000445,24.999399,-1.4239,0.144,9.73139,9.73139
1205.00,9.73093,25.082390,0.000444,24.999398,-1.4238,0.144,9.73042,9.73042
1206.00,9.73077,25.082257,0.000439,24.999251,-1.4237,0.144,9.73046,9.73046
1207.00,9.73070,25.082447,0.000436,24.999291,-1.4236,0.144,9.73042,9.73042
1208.00,9.73059,25.082380,0.000434,24.999220,-1.4236,0.145,9.73008,9.73008
1209.00,9.73046,25.082525,0.000435,24.999235,-1.4236,0.145,9.72967,9.72967
1210.00,9.73051,25.082544,0.000439,24.999184,-1.4237,0.145,9.73031,9.73031
1211.00,9.73057,25.082786,0.000442,24.999319,-1.4238,0.145,9.73019,9.73019
1212.00,9.73070,25.082697,0.000440,24.999233,-1.4238,0.145,9.73055,9.73055
1213.00,9.73093,25.082760,0.000439,24.999273,-1.4238,0.145,9.73161,9.73161
1214.00,9.73113,25.082832,0.000442,24.999366,-1.4239,0.145,9.73227,9.73227
1215.00,9.73108,25.082863,0.000441,24.999454,-1.4240,0.145,9.73202,9.73202
1216.00,9.73110,25.082845,0.000443,24.999501,-1.4242,0.145,9.73241,9.73241
1217.00,9.73125,25.082976,0.000443,24.999617,-1.4243,0.145,9.73219,9.73219
1218.00,9.73115,25.082936,0.000440,24.999572,-1.4244,0.145,9.73098,9.73098
1219.00,9.73101,25.082936,0.000438,24.999570,-1.4244,0.145,9.73055,9.73055
1220.00,9.73094,25.082950,0.000438,24.999513,-1.4244,0.145,9.73087,9.73087
1221.00,9.73099,25.082889,0.000432,24.999399,-1.4245,0.145,9.73122,9.73122
1222.00,9.73111,25.082921,0.000435,24.999451,-1.4244,0.145,9.73155,9.73155
1223.00,9.73130,25.082999,0.000438,24.999489,-1.4244,0.145,9.73294,9.73294
1224.00,9.73151,25.083166,0.000442,24.999615,-1.4244,0.146,9.73390,9.73390
1225.00,9.73168,25.083253,0.000443,24.999685,-1.4245,0.146,9.73387,9.73387
1226.00,9.73166,25.083318,0.000447,24.999725,-1.4243,0.146,9.73250,9.73250
1227.00,9.73148,25.083252,0.000444,24.999616,-1.4243,0.146,9.73163,9.73163
1228.00,9.73144,25.083268,0.000442,24.999597,-1.4243,0.146,9.72997,9.72997
1229.00,9.73134,25.083272,0.000440,24.999580,-1.4241,0.146,9.72861,9.72861
1230.00,9.73120,25.083141,0.000434,24.999408,-1.4239,0.146,9.72774,9.72774
1231.00,9.73114,25.083107,0.000436,24.999376,-1.4237,0.146,9.72844,9.72844
1232.00,9.73112,25.083146,0.000434,24.999380,-1.4234,0.146,9.72890,9.72890
1233.00,9.73090,25.083275,0.000439,24.999533,-1.4233,0.146,9.72944,9.72944
1234.00,9.73078,25.083172,0.000437,24.999396,-1.4232,0.146,9.73021,9.73021
1235.00,9.73080,25.083355,0.000440,24.999527,-1.4232,0.146,9.73126,9.73126
1236.00,9.73092,25.083368,0.000436,24.999494,-1.4233,0.146,9.73172,9.73172
1237.00,9.73097,25.083404,0.000439,24.999512,-1.4233,0.146,9.73185,9.73185
1238.00,9.73094,25.083355,0.000436,24.999348,-1.4233,0.146,9.73120,9.73120
1239.00,9.73082,25.083433,0.000433,24.999359,-1.4233,0.146,9.73029,9.73029
1240.00,9.73066,25.083439,0.000430,24.999356,-1.4232,0.147,9.72964,9.72964
1241.00,9.73055,25.083603,0.000432,24.999504,-1.4231,0.147,9.72928,9.72928
1242.00,9.73048,25.083575,0.000425,24.999443,-1.4232,0.147,9.72941,9.72941
1243.00,9.73035,25.083694,0.000426,24.999531,-1.4233,0.147,9.73016,9.73016
1244.00,9.73010,25.083737,0.000432,24.999536,-1.4233,0.147,9.73107,9.73107
1245.00,9.73009,25.083792,0.000437,24.999493,-1.4233,0.147,9.73195,9.73195
1246.00,9.73035,25.083757,0.000435,24.999281,-1.4235,0.147,9.73281,9.73281
1247.00,9.73074,25.083830,0.000440,24.999273,-1.4234,0.147,9.73319,9.73319
1248.00,9.73092,25.083840,0.000437,24.999300,-1.4231,0.147,9.73342,9.73342
1249.00,9.73121,25.083905,0.000430,24.999362,-1.4228,0.147,9.73392,9.73392
1250.00,9.73162,25.083842,0.000427,24.999283,-1.4224,0.147,9.73465,9.73465
1251.00,9.73203,25.083940,0.000428,24.999362,-1.4221,0.147,9.73468,9.73468
1252.00,9.73219,25.083957,0.000426,24.999301,-1.4220,0.148,9.73421,9.73421
1253.00,9.73228,25.083939,0.000426,24.999171,-1.4223,0.148,9.73273,9.73273
1254.00,9.73227,25.083903,0.000430,24.999068,-1.4225,0.147,9.72899,9.72899
1255.00,9.73266,25.083964,0.000430,24.999157,-1.4227,0.147,9.72095,9.72095
1256.00,9.73349,25.083833,0.000429,24.999111,-1.4227,0.147,9.70629,9.70629
1257.00,9.73393,25.083884,0.000433,24.999152,-1.4226,0.147,9.68068,9.68068
1258.00,9.73459,25.083770,0.000429,24.999171,-1.4225,0.148,9.64547,9.64547
1259.00,9.73470,25.083687,0.000426,24.999136,-1.4223,0.148,9.60994,9.60994
1260.00,9.73553,25.083757,0.000428,24.999202,-1.4224,0.148,9.58183,9.58183
@9,2.0001,4.0, 1260.13800000001 
1261.00,9.73507,25.083836,0.000428,24.999250,-1.4224,0.148,9.56497,9.56497
1262.00,9.73122,25.083836,0.000426,24.999328,-1.4224,0.148,9.56411,9.56411
1263.00,9.72498,25.083991,0.000428,24.999416,-1.4222,0.148,9.57723,9.57723
1264.00,9.71533,25.084132,0.000430,24.999554,-1.4223,0.148,9.59339,9.59339
1265.00,9.69678,25.084159,0.000431,24.999522,-1.4224,0.148,9.60649,9.60649
1266.00,9.66182,25.084330,0.000435,24.999565,-1.4225,0.148,9.61592,9.61592
1267.00,9.60392,25.084438,0.000438,24.999560,-1.4227,0.148,9.62160,9.62160
1268.00,9.54946,25.084421,0.000435,24.999377,-1.4230,0.148,9.62407,9.62407
1269.00,9.53808,25.084607,0.000438,24.999386,-1.4232,0.148,9.62765,9.62765
1270.00,9.55641,25.084878,0.000441,24.999524,-1.4233,0.149,9.63244,9.63244
1271.00,9.57782,25.084856,0.000438,24.999537,-1.4234,0.149,9.63780,9.63780
1272.00,9.59950,25.084833,0.000434,24.999495,-1.4235,0.149,9.64499,9.64499
1273.00,9.61438,25.084807,0.000435,24.999516,-1.4234,0.149,9.65377,9.65377
1274.00,9.61882,25.084592,0.000429,24.999333,-1.4232,0.149,9.66212,9.66212
1275.00,9.62182,25.084236,0.000421,24.999055,-1.4230,0.149,9.67001,9.67001
1276.00,9.62445,25.084305,0.000426,24.999118,-1.4229,0.149,9.67770,9.67770
1277.00,9.62819,25.084441,0.000433,24.999268,-1.4227,0.149,9.68407,9.68407
1278.00,9.63140,25.084494,0.000435,24.999291,-1.4227,0.149,9.68950,9.68950
1279.00,9.63672,25.084575,0.000438,24.999425,-1.4228,0.149,9.69432,9.69432
1280.00,9.64585,25.084767,0.000440,24.999568,-1.4230,0.149,9.69879,9.69879
1281.00,9.65187,25.084752,0.000436,24.999486,-1.4232,0.149,9.70271,9.70271
1282.00,9.66384,25.084751,0.000430,24.999387,-1.4233,0.150,9.70522,9.70522
1283.00,9.67117,25.084903,0.000434,24.999444,-1.4233,0.150,9.70757,9.70757
1284.00,9.67806,25.085070,0.000438,24.999524,-1.4232,0.150,9.70953,9.70953
1285.00,9.68398,25.085181,0.000439,24.999588,-1.4231,0.150,9.71020,9.71020
1286.00,9.68866,25.085136,0.000437,24.999541,-1.4229,0.150,9.71136,9.71136
1287.00,9.69301,25.085194,0.000442,24.999596,-1.4229,0.150,9.71294,9.71294
1288.00,9.69602,25.085152,0.000439,24.999586,-1.4228,0.150,9.71440,9.71440
1289.00,9.69845,25.085159,0.000437,24.999574,-1.4229,0.150,9.71582,9.71582
1290.00,9.70074,25.085133,0.000438,24.999576,-1.4229,0.150,9.71739,9.71739
1291.00,9.70276,25.085152,0.000437,24.999536,-1.4230,0.150,9.71840,9.71840
1292.00,9.70456,25.085090,0.000433,24.999447,-1.4230,0.150,9.71954,9.71954
1293.00,9.70668,25.085047,0.000430,24.999441,-1.4229,0.151,9.72039,9.72039
1294.00,9.70905,25.084935,0.000425,24.999317,-1.4228,0.151,9.72093,9.72093
1295.00,9.71106,25.084816,0.000417,24.999123,-1.4230,0.151,9.72172,9.72172
1296.00,9.71283,25.084838,0.000418,24.999132,-1.4231,0.151,9.72191,9.72191
1297.00,9.71420,25.084942,0.000422,24.999221,-1.4230,0.151,9.72172,9.72172
1298.00,9.71541,25.085100,0.000429,24.999307,-1.4228,0.151,9.72188,9.72188
1299.00,9.71665,25.085384,0.000439,24.999510,-1.4226,0.151,9.72272,9.72272
1300.00,9.71775,25.085506,0.000444,24.999639,-1.4223,0.151,9.72340,9.72340
1301.00,9.71859,25.085625,0.000448,24.999738,-1.4218,0.151,9.72443,9.72443
1302.00,9.71955,25.085752,0.000447,24.999780,-1.4218,0.151,9.72603,9.72603
1303.00,9.72051,25.085747,0.000442,24.999712,-1.4220,0.151,9.72711,9.72711
1304.00,9.72129,25.085590,0.000435,24.999540,-1.4223,0.151,9.72722,9.72722
1305.00,9.72214,25.085694,0.000434,24.999509,-1.4228,0.151,9.72800,9.72800
1306.00,9.72308,25.085643,0.000426,24.999332,-1.4232,0.152,9.72926,9.72926
1307.00,9.72383,25.085593,0.000426,24.999216,-1.4237,0.152,9.72923,9.72923
1308.00,9.72449,25.085606,0.000425,24.999168,-1.4238,0.152,9.73007,9.73007
1309.00,9.72509,25.085703,0.000427,24.999250,-1.4239,0.152,9.73026,9.73026
1310.00,9.72546,25.085766,0.000431,24.999389,-1.4238,0.152,9.72946,9.72946
1311.00,9.72586,25.085779,0.000436,24.999454,-1.4238,0.152,9.72858,9.72858
1312.00,9.72623,25.085797,0.000434,24.999509,-1.4235,0.152,9.72874,9.72874
1313.00,9.72661,25.085901,0.000437,24.999585,-1.4232,0.152,9.72840,9.72840
1314.00,9.72704,25.085848,0.000437,24.999473,-1.4227,0.152,9.72865,9.72865
1315.00,9.72739,25.085802,0.000437,24.999365,-1.4223,0.152,9.72935,9.72935
1316.00,9.72765,25.085877,0.000435,24.999341,-1.4221,0.152,9.72908,9.72908
1317.00,9.72803,25.085870,0.000437,24.999276,-1.4219,0.152,9.72893,9.72893
1318.00,9.72839,25.085981,0.000437,24.999426,-1.4218,0.152,9.72870,9.72870
1319.00,9.72871,25.086121,0.000437,24.999509,-1.4219,0.152,9.72908,9.72908
1320.00,9.72883,25.086195,0.000437,24.999524,-1.4218,0.152,9.72864,9.72864
1321.00,9.72887,25.086093,0.000435,24.999418,-1.4219,0.152,9.72859,9.72859
1322.00,9.72884,25.086141,0.000434,24.999439,-1.4220,0.153,9.72815,9.72815
1323.00,9.72871,25.086036,0.000434,24.999265,-1.4222,0.153,9.72763,9.72763
1324.00,9.72866,25.085915,0.000431,24.999107,-1.4223,0.153,9.72640,9.72640
1325.00,9.72844,25.085972,0.000430,24.999087,-1.4223,0.153,9.72568,9.72568
1326.00,9.72818,25.086225,0.000436,24.999323,-1.4223,0.153,9.72598,9.72598
1327.00,9.72801,25.086312,0.000435,24.999410,-1.4223,0.153,9.72599,9.72599
1328.00,9.72781,25.086380,0.000433,24.999449,-1.4223,0.153,9.72607,9.72607
1329.00,9.72774,25.086441,0.000428,24.999474,-1.4225,0.154,9.72686,9.72686
1330.00,9.72772,25.086300,0.000424,24.999405,-1.4226,0.154,9.72747,9.72747
1331.00,9.72781,25.086189,0.000421,24.999291,-1.4226,0.154,9.72743,9.72743
1332.00,9.72776,25.086145,0.000421,24.999174,-1.4225,0.154,9.72798,9.72798
1333.00,9.72778,25.086186,0.000425,24.999123,-1.4224,0.154,9.72900,9.72900
1334.00,9.72782,25.086235,0.000431,24.999103,-1.4222,0.154,9.72910,9.72910
1335.00,9.72797,25.086371,0.000436,24.999147,-1.4220,0.154,9.73044,9.73044
1336.00,9.72826,25.086532,0.000442,24.999275,-1.4221,0.154,9.73179,9.73179
1337.00,9.72850,25.086727,0.000445,24.999410,-1.4220,0.154,9.73186,9.73186
1338.00,9.72854,25.086745,0.000446,24.999430,-1.4219,0.154,9.73145,9.73145
1339.00,9.72852,25.086749,0.000448,24.999417,-1.4219,0.154,9.73155,9.73155
1340.00,9.72849,25.086730,0.000447,24.999354,-1.4219,0.154,9.73038,9.73038
1341.00,9.72847,25.086598,0.000441,24.999172,-1.4218,0.154,9.72854,9.72854
1342.00,9.72838,25.086512,0.000437,24.999104,-1.4218,0.154,9.72761,9.72761
1343.00,9.72834,25.086528,0.000433,24.999129,-1.4217,0.154,9.72692,9.72692
1344.00,9.72843,25.086507,0.000430,24.999127,-1.4214,0.154,9.72660,9.72660
1345.00,9.72858,25.086557,0.000431,24.999135,-1.4212,0.154,9.72641,9.72641
1346.00,9.72863,25.086617,0.000432,24.999191,-1.4213,0.154,9.72633,9.72633
1347.00,9.72843,25.086586,0.000430,24.999163,-1.4212,0.154,9.72602,9.72602
1348.00,9.72829,25.086677,0.000432,24.999181,-1.4212,0.154,9.72540,9.72540
1349.00,9.72802,25.086843,0.000433,24.999307,-1.4214,0.155,9.72440,9.72440
1350.00,9.72788,25.086934,0.000435,24.999398,-1.4215,0.155,9.72403,9.72403
1351.00,9.72779,25.086972,0.000432,24.999413,-1.4216,0.155,9.72442,9.72442
1352.00,9.72770,25.087147,0.000436,24.999524,-1.4217,0.155,9.72542,9.72542
1353.00,9.72762,25.087199,0.000434,24.999536,-1.4218,0.155,9.72613,9.72613
1354.00,9.72740,25.087194,0.000435,24.999466,-1.4219,0.155,9.72655,9.72655
1355.00,9.72704,25.087201,0.000433,24.999429,-1.4219,0.155,9.72630,9.72630
1356.00,9.72658,25.087428,0.000440,24.999547,-1.4219,0.155,9.72613,9.72613
1357.00,9.72631,25.087441,0.000439,24.999485,-1.4218,0.155,9.72604,9.72604
1358.00,9.72624,25.087507,0.000440,24.999500,-1.4217,0.155,9.72647,9.72647
1359.00,9.72630,25.087584,0.000437,24.999610,-1.4215,0.155,9.72799,9.72799
1360.00,9.72655,25.087697,0.000438,24.999716,-1.4212,0.156,9.72990,9.72990
1361.00,9.72678,25.087680,0.000436,24.999668,-1.4209,0.156,9.73063,9.73063
1362.00,9.72701,25.087572,0.000435,24.999553,-1.4206,0.156,9.73151,9.73151
1363.00,9.72758,25.087598,0.000437,24.999544,-1.4206,0.156,9.73327,9.73327
1364.00,9.72792,25.087650,0.000439,24.999519,-1.4207,0.156,9.73307,9.73307
1365.00,9.72804,25.087654,0.000441,24.999436,-1.4208,0.155,9.73191,9.73191
1366.00,9.72804,25.087698,0.000442,24.999455,-1.4209,0.155,9.73126,9.73126
1367.00,9.72817,25.087797,0.000438,24.999487,-1.4210,0.156,9.73002,9.73002
1368.00,9.72827,25.087694,0.000436,24.999366,-1.4210,0.156,9.72761,9.72761
1369.00,9.72855,25.087838,0.000439,24.999468,-1.4212,0.156,9.72741,9.72741
1370.00,9.72890,25.088022,0.000438,24.999627,-1.4212,0.156,9.72810,9.72810
1371.00,9.72915,25.087808,0.000433,24.999464,-1.4210,0.156,9.72885,9.72885
1372.00,9.72925,25.087894,0.000440,24.999554,-1.4210,0.156,9.72990,9.72990
1373.00,9.72954,25.088000,0.000438,24.999617,-1.4210,0.156,9.73029,9.73029
1374.00,9.73013,25.088007,0.000436,24.999582,-1.4209,0.156,9.72934,9.72934
1375.00,9.73026,25.087827,0.000433,24.999343,-1.4210,0.156,9.72901,9.72901
1376.00,9.72997,25.088128,0.000439,24.999546,-1.4212,0.156,9.72873,9.72873
1377.00,9.72988,25.088225,0.000438,24.999573,-1.4213,0.156,9.72834,9.72834
1378.00,9.72999,25.088221,0.000438,24.999585,-1.4212,0.156,9.72863,9.72863
1379.00,9.72984,25.088214,0.000439,24.999536,-1.4209,0.156,9.72887,9.72887
1380.00,9.72952,25.088378,0.000440,24.999662,-1.4208,0.157,9.72835,9.72835
1381.00,9.72924,25.088365,0.000436,24.999589,-1.4207,0.157,9.72779,9.72779
1382.00,9.72908,25.088350,0.000433,24.999531,-1.4207,0.157,9.72739,9.72739
1383.00,9.72872,25.088489,0.000435,24.999560,-1.4207,0.157,9.72757,9.72757
1384.00,9.72843,25.088475,0.000432,24.999574,-1.4206,0.157,9.72765,9.72765
1385.00,9.72831,25.088417,0.000431,24.999520,-1.4206,0.157,9.72792,9.72792
1386.00,9.72842,25.088436,0.000434,24.999472,-1.4206,0.157,9.72846,9.72846
1387.00,9.72837,25.088579,0.000436,24.999496,-1.4205,0.157,9.72769,9.72769
1388.00,9.72843,25.088721,0.000443,24.999590,-1.4205,0.157,9.72770,9.72770
1389.00,9.72848,25.088830,0.000446,24.999578,-1.4208,0.157,9.72765,9.72765
1390.00,9.72833,25.088888,0.000448,24.999556,-1.4210,0.157,9.72785,9.72785
1391.00,9.72823,25.088900,0.000448,24.999581,-1.4212,0.157,9.72768,9.72768
1392.00,9.72811,25.088799,0.000445,24.999533,-1.4212,0.157,9.72835,9.72835
1393.00,9.72777,25.088777,0.000439,24.999491,-1.4210,0.157,9.72699,9.72699
1394.00,9.72778,25.088817,0.000438,24.999520,-1.4206,0.157,9.72725,9.72725
1395.00,9.72786,25.088897,0.000436,24.999627,-1.4203,0.158,9.72730,9.72730
1396.00,9.72781,25.088981,0.000436,24.999669,-1.4199,0.158,9.72724,9.72724
1397.00,9.72778,25.089091,0.000442,24.999790,-1.4198,0.158,9.72729,9.72729
1398.00,9.72763,25.089033,0.000442,24.999811,-1.4200,0.158,9.72851,9.72851
1399.00,9.72766,25.088893,0.000439,24.999705,-1.4204,0.158,9.72870,9.72870
1400.00,9.72782,25.088836,0.000441,24.999648,-1.4205,0.158,9.72822,9.72822
1401.00,9.72781,25.088827,0.000441,24.999691,-1.4207,0.158,9.72804,9.72804
1402.00,9.72785,25.088883,0.000440,24.999719,-1.4209,0.158,9.72783,9.72783
1403.00,9.72773,25.088952,0.000440,24.999689,-1.4211,0.158,9.71306,9.71306
1404.00,9.72779,25.089049,0.000442,24.999730,-1.4209,0.158,9.68896,9.68896
1405.00,9.72778,25.089177,0.000443,24.999790,-1.4209,0.158,9.67194,9.67194
1406.00,9.72762,25.089223,0.000442,24.999746,-1.4209,0.159,9.66133,9.66133
1407.00,9.72803,25.089178,0.000437,24.999659,-1.4207,0.159,9.65366,9.65366
1408.00,9.72811,25.089163,0.000437,24.999623,-1.4204,0.159,9.65821,9.65821
1409.00,9.72816,25.089147,0.000437,24.999569,-1.4202,0.159,9.66859,9.66859
1410.00,9.72706,25.089118,0.000435,24.999506,-1.4201,0.159,9.66988,9.66988
@10,2.0001,4.0, 1410.077 
1411.00,9.72697,25.089067,0.000430,24.999443,-1.4199,0.159,9.66410,9.66410
1412.00,9.72553,25.089105,0.000431,24.999418,-1.4200,0.159,9.65486,9.65486
1413.00,9.65585,25.089114,0.000429,24.999385,-1.4202,0.159,9.64693,9.64693
1414.00,9.61005,25.089221,0.000432,24.999492,-1.4203,0.159,9.64239,9.64239
1415.00,9.64171,25.089382,0.000439,24.999608,-1.4204,0.159,9.64108,9.64108
1416.00,9.67381,25.089529,0.000446,24.999693,-1.4203,0.159,9.64057,9.64057
1417.00,9.68767,25.089641,0.000446,24.999789,-1.4201,0.159,9.64136,9.64136
1418.00,9.67799,25.089667,0.000449,24.999783,-1.4199,0.159,9.64398,9.64398
1419.00,9.66120,25.089766,0.000448,24.999755,-1.4199,0.159,9.64705,9.64705
1420.00,9.64862,25.089626,0.000441,24.999607,-1.4199,0.160,9.65001,9.65001
1421.00,9.64490,25.089658,0.000442,24.999600,-1.4200,0.160,9.65383,9.65383
1422.00,9.64230,25.089594,0.000440,24.999482,-1.4204,0.160,9.65897,9.65897
1423.00,9.64196,25.089753,0.000442,24.999555,-1.4205,0.160,9.66474,9.66474
1424.00,9.64320,25.089736,0.000441,24.999568,-1.4205,0.160,9.67114,9.67114
1425.00,9.64535,25.089794,0.000443,24.999591,-1.4205,0.160,9.67760,9.67760
1426.00,9.64764,25.089777,0.000439,24.999570,-1.4204,0.160,9.68346,9.68346
1427.00,9.64859,25.089759,0.000439,24.999538,-1.4201,0.160,9.68844,9.68844
1428.00,9.65089,25.089893,0.000444,24.999621,-1.4200,0.160,9.69233,9.69233
1429.00,9.65421,25.089933,0.000442,24.999592,-1.4198,0.160,9.69531,9.69531
1430.00,9.65807,25.089986,0.000437,24.999585,-1.4197,0.160,9.69822,9.69822
1431.00,9.66248,25.090122,0.000442,24.999707,-1.4199,0.160,9.70209,9.70209
1432.00,9.67156,25.090026,0.000440,24.999637,-1.4201,0.160,9.70451,9.70451
1433.00,9.67993,25.089953,0.000435,24.999584,-1.4202,0.160,9.70648,9.70648
1434.00,9.68430,25.089945,0.000436,24.999561,-1.4203,0.160,9.70831,9.70831
1435.00,9.68812,25.089967,0.000439,24.999531,-1.4204,0.160,9.70960,9.70960
1436.00,9.69141,25.090056,0.000440,24.999484,-1.4202,0.160,9.70947,9.70947
1437.00,9.69469,25.090289,0.000442,24.999593,-1.4200,0.161,9.71015,9.71015
1438.00,9.69720,25.090295,0.000442,24.999555,-1.4198,0.161,9.71063,9.71063
1439.00,9.69898,25.090334,0.000441,24.999542,-1.4198,0.161,9.71169,9.71169
1440.00,9.70053,25.090407,0.000439,24.999585,-1.4197,0.161,9.71351,9.71351
1441.00,9.70218,25.090332,0.000435,24.999454,-1.4196,0.161,9.71515,9.71515
1442.00,9.70405,25.090575,0.000441,24.999629,-1.4195,0.161,9.71644,9.71644
1443.00,9.70586,25.090593,0.000443,24.999570,-1.4194,0.161,9.71768,9.71768
1444.00,9.70761,25.090566,0.000441,24.999499,-1.4194,0.161,9.71853,9.71853
1445.00,9.70919,25.090594,0.000442,24.999486,-1.4192,0.161,9.71840,9.71840
1446.00,9.71061,25.090666,0.000445,24.999570,-1.4192,0.161,9.71871,9.71871
1447.00,9.71210,25.090445,0.000440,24.999372,-1.4191,0.161,9.71918,9.71918
1448.00,9.71331,25.090429,0.000437,24.999412,-1.4190,0.161,9.71980,9.71980
1449.00,9.71419,25.090582,0.000442,24.999581,-1.4187,0.161,9.71999,9.71999
1450.00,9.71508,25.090630,0.000442,24.999604,-1.4185,0.161,9.72072,9.72072
1451.00,9.71586,25.090373,0.000432,24.999397,-1.4182,0.161,9.72132,9.72132
1452.00,9.71656,25.090578,0.000434,24.999524,-1.4181,0.161,9.72188,9.72188
1453.00,9.71725,25.090542,0.000433,24.999419,-1.4181,0.161,9.72203,9.72203
1454.00,9.71782,25.090498,0.000426,24.999319,-1.4184,0.162,9.72258,9.72258
1455.00,9.71857,25.090309,0.000421,24.999157,-1.4186,0.162,9.72324,9.72324
1456.00,9.71934,25.090575,0.000428,24.999363,-1.4190,0.162,9.72382,9.72382
1457.00,9.72007,25.090455,0.000425,24.999265,-1.4191,0.162,9.72397,9.72397
1458.00,9.72063,25.090555,0.000426,24.999341,-1.4192,0.162,9.72412,9.72412
1459.00,9.72115,25.090609,0.000425,24.999333,-1.4192,0.162,9.72412,9.72412
1460.00,9.72130,25.090712,0.000429,24.999405,-1.4191,0.162,9.72294,9.72294
1461.00,9.72132,25.090775,0.000431,24.999425,-1.4190,0.162,9.72163,9.72163
1462.00,9.72139,25.090774,0.000431,24.999449,-1.4189,0.163,9.72071,9.72071
1463.00,9.72156,25.090792,0.000432,24.999463,-1.4187,0.163,9.72072,9.72072
1464.00,9.72173,25.090707,0.000436,24.999413,-1.4185,0.162,9.72062,9.72062
1465.00,9.72187,25.090843,0.000439,24.999486,-1.4181,0.162,9.72091,9.72091
1466.00,9.72191,25.090735,0.000436,24.999380,-1.4177,0.162,9.72070,9.72070
1467.00,9.72179,25.090739,0.000437,24.999286,-1.4175,0.162,9.72054,9.72054
1468.00,9.72177,25.090770,0.000436,24.999230,-1.4175,0.163,9.72014,9.72014
1469.00,9.72173,25.090955,0.000436,24.999381,-1.4175,0.163,9.71971,9.71971
1470.00,9.72170,25.090968,0.000434,24.999396,-1.4177,0.163,9.71948,9.71948
1471.00,9.72162,25.091087,0.000436,24.999458,-1.4179,0.163,9.72009,9.72009
1472.00,9.72151,25.091227,0.000436,24.999581,-1.4180,0.163,9.72062,9.72062
1473.00,9.72139,25.091188,0.000432,24.999556,-1.4181,0.163,9.72048,9.72048
1474.00,9.72131,25.091283,0.000434,24.999575,-1.4183,0.163,9.72034,9.72034
1475.00,9.72100,25.091429,0.000438,24.999666,-1.4184,0.163,9.71979,9.71979
1476.00,9.72066,25.091359,0.000436,24.999608,-1.4184,0.163,9.71966,9.71966
1477.00,9.72038,25.091314,0.000433,24.999513,-1.4183,0.164,9.71918,9.71918
1478.00,9.72019,25.091501,0.000439,24.999624,-1.4182,0.164,9.71922,9.71922
1479.00,9.72008,25.091425,0.000441,24.999505,-1.4180,0.163,9.71947,9.71947
1480.00,9.72028,25.091375,0.000439,24.999393,-1.4179,0.163,9.72242,9.72242
1481.00,9.72109,25.091437,0.000438,24.999410,-1.4177,0.164,9.72745,9.72745
1482.00,9.72004,25.091527,0.000438,24.999503,-1.4177,0.164,9.73418,9.73418
1483.00,9.72006,25.091528,0.000438,24.999507,-1.4177,0.164,9.74143,9.74143
1484.00,9.72017,25.091615,0.000435,24.999564,-1.4177,0.164,9.74805,9.74805
1485.00,9.72015,25.091661,0.000434,24.999540,-1.4179,0.164,9.75119,9.75119
1486.00,9.71999,25.091760,0.000439,24.999615,-1.4182,0.164,9.74994,9.74994
1487.00,9.71994,25.091762,0.000441,24.999609,-1.4183,0.164,9.74576,9.74576
1488.00,9.72082,25.091771,0.000441,24.999540,-1.4184,0.164,9.73928,9.73928
1489.00,9.72231,25.091720,0.000440,24.999493,-1.4185,0.164,9.73206,9.73206
1490.00,9.73146,25.091786,0.000439,24.999572,-1.4184,0.164,9.72555,9.72555
1491.00,9.74513,25.091886,0.000438,24.999575,-1.4182,0.164,9.71946,9.71946
1492.00,9.75281,25.091967,0.000434,24.999577,-1.4182,0.164,9.71443,9.71443
1493.00,9.75346,25.092006,0.000430,24.999556,-1.4181,0.165,9.71057,9.71057
1494.00,9.74918,25.092280,0.000435,24.999715,-1.4180,0.165,9.70741,9.70741
1495.00,9.74572,25.092402,0.000440,24.999768,-1.4177,0.165,9.70453,9.70453
1496.00,9.73948,25.092504,0.000440,24.999786,-1.4173,0.165,9.70321,9.70321
1497.00,9.73177,25.092565,0.000446,24.999818,-1.4170,0.165,9.70298,9.70298
1498.00,9.72548,25.092535,0.000447,24.999826,-1.4170,0.165,9.70289,9.70289
1499.00,9.72048,25.092365,0.000444,24.999646,-1.4170,0.165,9.70271,9.70271
1500.00,9.71671,25.092234,0.000436,24.999526,-1.4170,0.165,9.70360,9.70360
1501.00,9.71394,25.092176,0.000436,24.999471,-1.4172,0.165,9.70440,9.70440
1502.00,9.71245,25.092188,0.000431,24.999463,-1.4173,0.165,9.70436,9.70436
1503.00,9.71124,25.092280,0.000433,24.999523,-1.4172,0.165,9.70421,9.70421
1504.00,9.71054,25.092427,0.000432,24.999648,-1.4172,0.165,9.70517,9.70517
1505.00,9.70979,25.092537,0.000436,24.999738,-1.4175,0.165,9.70528,9.70528
1506.00,9.70895,25.092490,0.000438,24.999734,-1.4177,0.165,9.70555,9.70555
1507.00,9.70752,25.092554,0.000441,24.999759,-1.4178,0.165,9.70544,9.70544
1508.00,9.70628,25.092697,0.000442,24.999855,-1.4179,0.165,9.70525,9.70525
1509.00,9.70529,25.092553,0.000437,24.999753,-1.4178,0.165,9.70411,9.70411
1510.00,9.70455,25.092527,0.000439,24.999702,-1.4177,0.165,9.70346,9.70346
1511.00,9.70405,25.092608,0.000435,24.999698,-1.4176,0.165,9.70253,9.70253
1512.00,9.70382,25.092547,0.000432,24.999619,-1.4175,0.165,9.70199,9.70199
1513.00,9.70354,25.092378,0.000433,24.999429,-1.4174,0.165,9.70142,9.70142
1514.00,9.70334,25.092331,0.000435,24.999336,-1.4174,0.165,9.70113,9.70113
1515.00,9.70320,25.092297,0.000430,24.999331,-1.4173,0.166,9.70040,9.70040
1516.00,9.70310,25.092260,0.000431,24.999310,-1.4170,0.166,9.69955,9.69955
1517.00,9.70275,25.092308,0.000429,24.999267,-1.4168,0.166,9.69827,9.69827
1518.00,9.70235,25.092396,0.000426,24.999294,-1.4169,0.166,9.69798,9.69798
1519.00,9.70216,25.092461,0.000423,24.999346,-1.4168,0.166,9.69799,9.69799
1520.00,9.70193,25.092563,0.000427,24.999366,-1.4167,0.166,9.69792,9.69792
1521.00,9.70161,25.092684,0.000429,24.999385,-1.4166,0.166,9.69835,9.69835
1522.00,9.70141,25.092867,0.000433,24.999547,-1.4165,0.166,9.69964,9.69964
1523.00,9.70137,25.092823,0.000427,24.999480,-1.4163,0.167,9.70079,9.70079
1524.00,9.70134,25.092962,0.000429,24.999486,-1.4161,0.167,9.70193,9.70193
1525.00,9.70123,25.093056,0.000431,24.999442,-1.4160,0.167,9.70266,9.70266
1526.00,9.70100,25.093133,0.000428,24.999483,-1.4159,0.167,9.70316,9.70316
1527.00,9.70091,25.093081,0.000427,24.999451,-1.4156,0.167,9.70365,9.70365
1528.00,9.70087,25.093102,0.000432,24.999463,-1.4154,0.167,9.70328,9.70328
1529.00,9.70093,25.093236,0.000438,24.999661,-1.4152,0.167,9.70289,9.70289
1530.00,9.70097,25.093149,0.000433,24.999649,-1.4151,0.167,9.70276,9.70276
1531.00,9.70087,25.093055,0.000431,24.999577,-1.4151,0.167,9.70233,9.70233
1532.00,9.70081,25.093061,0.000433,24.999548,-1.4153,0.167,9.70155,9.70155
1533.00,9.70087,25.093274,0.000436,24.999709,-1.4155,0.167,9.70214,9.70214
1534.00,9.70119,25.093226,0.000433,24.999569,-1.4158,0.167,9.70229,9.70229
1535.00,9.70132,25.093381,0.000436,24.999673,-1.4161,0.167,9.70201,9.70201
1536.00,9.70128,25.093551,0.000441,24.999780,-1.4163,0.167,9.70120,9.70120
1537.00,9.70128,25.093511,0.000440,24.999778,-1.4165,0.167,9.70049,9.70049
1538.00,9.70128,25.093452,0.000440,24.999711,-1.4165,0.167,9.69880,9.69880
1539.00,9.70120,25.093474,0.000440,24.999686,-1.4164,0.167,9.69782,9.69782
1540.00,9.70127,25.093441,0.000441,24.999574,-1.4161,0.167,9.69767,9.69767
1541.00,9.70132,25.093371,0.000440,24.999490,-1.4158,0.167,9.69811,9.69811
1542.00,9.70118,25.093489,0.000439,24.999449,-1.4154,0.167,9.69878,9.69878
1543.00,9.70110,25.093556,0.000436,24.999498,-1.4152,0.168,9.70001,9.70001
1544.00,9.70090,25.093632,0.000435,24.999582,-1.4152,0.168,9.70107,9.70107
1545.00,9.70089,25.093649,0.000431,24.999613,-1.4152,0.168,9.70223,9.70223
1546.00,9.70119,25.093767,0.000429,24.999677,-1.4152,0.168,9.70329,9.70329
1547.00,9.70121,25.093652,0.000429,24.999565,-1.4151,0.168,9.70443,9.70443
1548.00,9.70142,25.093719,0.000431,24.999595,-1.4150,0.168,9.70506,9.70506
1549.00,9.70167,25.093684,0.000429,24.999553,-1.4149,0.168,9.70603,9.70603
1550.00,9.70202,25.093741,0.000432,24.999578,-1.4147,0.168,9.70689,9.70689
1551.00,9.70240,25.093730,0.000432,24.999550,-1.4147,0.169,9.70760,9.70760
1552.00,9.70264,25.093842,0.000435,24.999668,-1.4150,0.169,9.70781,9.70781
1553.00,9.70251,25.093825,0.000434,24.999610,-1.4151,0.169,9.70716,9.70716
1554.00,9.70297,25.093835,0.000437,24.999594,-1.4154,0.169,9.70488,9.70488
1555.00,9.70388,25.093807,0.000435,24.999553,-1.4156,0.169,9.70150,9.70150
1556.00,9.70479,25.093753,0.000433,24.999508,-1.4156,0.169,9.69491,9.69491
1557.00,9.70589,25.093805,0.000433,24.999502,-1.4156,0.169,9.68579,9.68579
1558.00,9.70668,25.093831,0.000436,24.999461,-1.4155,0.169,9.67406,9.67406
1559.00,9.70746,25.093892,0.000434,24.999449,-1.4151,0.169,9.65991,9.65991
1560.00,9.70831,25.094003,0.000432,24.999508,-1.4147,0.169,9.64525,9.64525
1561.00,9.70800,25.094094,0.000432,24.999536,-1.4144,0.169,9.63450,9.63450
@11,2.0001,4.0, 1560.11500000001 
1562.00,9.70674,25.094210,0.000433,24.999554,-1.4143,0.169,9.62685,9.62685
1563.00,9.70252,25.094200,0.000427,24.999547,-1.4144,0.170,9.62319,9.62319
1564.00,9.69833,25.094252,0.000426,24.999584,-1.4148,0.170,9.62413,9.62413
1565.00,9.69186,25.094253,0.000426,24.999542,-1.4153,0.170,9.62651,9.62651
1566.00,9.67493,25.094301,0.000427,24.999576,-1.4157,0.170,9.62943,9.62943
1567.00,9.66163,25.094232,0.000427,24.999530,-1.4158,0.170,9.63231,9.63231
1568.00,9.64444,25.094285,0.000430,24.999590,-1.4156,0.170,9.63550,9.63550
1569.00,9.62672,25.094201,0.000431,24.999516,-1.4153,0.170,9.63863,9.63863
1570.00,9.61993,25.094184,0.000435,24.999470,-1.4149,0.170,9.64258,9.64258
1571.00,9.62151,25.094250,0.000434,24.999411,-1.4146,0.170,9.64693,9.64693
1572.00,9.62429,25.094283,0.000431,24.999390,-1.4143,0.170,9.65224,9.65224
1573.00,9.62694,25.094388,0.000432,24.999445,-1.4141,0.170,9.65748,9.65748
1574.00,9.62997,25.094573,0.000434,24.999507,-1.4141,0.170,9.66229,9.66229
1575.00,9.63351,25.094618,0.000431,24.999521,-1.4142,0.170,9.66730,9.66730
1576.00,9.63776,25.094627,0.000433,24.999526,-1.4143,0.170,9.67132,9.67132
1577.00,9.64150,25.094568,0.000431,24.999485,-1.4145,0.170,9.67450,9.67450
1578.00,9.64506,25.094620,0.000431,24.999449,-1.4148,0.170,9.67758,9.67758
1579.00,9.64869,25.094698,0.000431,24.999500,-1.4151,0.171,9.68090,9.68090
1580.00,9.65264,25.094725,0.000431,24.999448,-1.4152,0.171,9.68349,9.68349
1581.00,9.65711,25.094773,0.000428,24.999429,-1.4153,0.171,9.68635,9.68635
1582.00,9.66150,25.094877,0.000430,24.999421,-1.4152,0.171,9.68850,9.68850
1583.00,9.66528,25.094924,0.000432,24.999430,-1.4149,0.171,9.69016,9.69016
1584.00,9.66879,25.094805,0.000433,24.999275,-1.4146,0.171,9.69123,9.69123
1585.00,9.67180,25.094900,0.000435,24.999354,-1.4145,0.171,9.69272,9.69272
1586.00,9.67454,25.094898,0.000437,24.999360,-1.4143,0.171,9.69411,9.69411
1587.00,9.67737,25.094957,0.000438,24.999426,-1.4144,0.171,9.69578,9.69578
1588.00,9.68073,25.094948,0.000434,24.999408,-1.4147,0.171,9.69696,9.69696
1589.00,9.68286,25.095055,0.000432,24.999464,-1.4149,0.171,9.69748,9.69748
1590.00,9.68491,25.095063,0.000432,24.999405,-1.4150,0.171,9.69688,9.69688
1591.00,9.68643,25.095144,0.000434,24.999452,-1.4150,0.171,9.69662,9.69662
1592.00,9.68797,25.095150,0.000433,24.999412,-1.4148,0.171,9.69646,9.69646
1593.00,9.68954,25.095135,0.000436,24.999357,-1.4144,0.171,9.69653,9.69653
1594.00,9.69117,25.095154,0.000437,24.999473,-1.4142,0.172,9.69680,9.69680
1595.00,9.69236,25.095280,0.000439,24.999555,-1.4140,0.172,9.69780,9.69780
1596.00,9.69326,25.095374,0.000437,24.999542,-1.4139,0.172,9.69838,9.69838
1597.00,9.69450,25.095511,0.000436,24.999579,-1.4140,0.172,9.69930,9.69930
1598.00,9.69545,25.095646,0.000431,24.999642,-1.4141,0.172,9.70017,9.70017
1599.00,9.69636,25.095800,0.000434,24.999631,-1.4139,0.172,9.70147,9.70147
1600.00,9.69715,25.095821,0.000432,24.999678,-1.4136,0.172,9.70294,9.70294
1601.00,9.69797,25.095724,0.000432,24.999629,-1.4134,0.172,9.70424,9.70424
1602.00,9.69875,25.095765,0.000436,24.999685,-1.4132,0.172,9.70521,9.70521
1603.00,9.69951,25.095599,0.000433,24.999520,-1.4132,0.172,9.70547,9.70547
1604.00,9.70009,25.095463,0.000432,24.999433,-1.4134,0.172,9.70575,9.70575
1605.00,9.70054,25.095471,0.000433,24.999404,-1.4138,0.172,9.70513,9.70513
1606.00,9.70083,25.095544,0.000428,24.999446,-1.4141,0.173,9.70451,9.70451
1607.00,9.70100,25.095479,0.000427,24.999403,-1.4143,0.173,9.70341,9.70341
1608.00,9.70129,25.095654,0.000433,24.999521,-1.4143,0.173,9.70380,9.70380
1609.00,9.70163,25.095701,0.000431,24.999517,-1.4143,0.173,9.70315,9.70315
1610.00,9.70199,25.095715,0.000432,24.999481,-1.4144,0.173,9.70297,9.70297
1611.00,9.70230,25.095733,0.000436,24.999513,-1.4144,0.173,9.70254,9.70254
1612.00,9.70244,25.095834,0.000439,24.999557,-1.4144,0.173,9.70207,9.70207
1613.00,9.70247,25.095808,0.000436,24.999550,-1.4144,0.173,9.70043,9.70043
1614.00,9.70252,25.095938,0.000437,24.999624,-1.4142,0.173,9.70012,9.70012
1615.00,9.70273,25.095817,0.000435,24.999509,-1.4141,0.173,9.70057,9.70057
1616.00,9.70297,25.095805,0.000436,24.999458,-1.4141,0.173,9.70082,9.70082
1617.00,9.70311,25.095814,0.000430,24.999448,-1.4141,0.173,9.70203,9.70203
1618.00,9.70323,25.095920,0.000431,24.999500,-1.4141,0.173,9.70318,9.70318
1619.00,9.70314,25.095913,0.000430,24.999459,-1.4142,0.173,9.70328,9.70328
1620.00,9.70305,25.095969,0.000428,24.999473,-1.4141,0.174,9.70322,9.70322
1621.00,9.70279,25.095910,0.000420,24.999389,-1.4140,0.174,9.70235,9.70235
1622.00,9.70229,25.095887,0.000427,24.999395,-1.4139,0.174,9.70073,9.70073
1623.00,9.70199,25.095854,0.000429,24.999353,-1.4138,0.174,9.70039,9.70039
1624.00,9.70185,25.095887,0.000429,24.999361,-1.4137,0.174,9.70046,9.70046
1625.00,9.70177,25.096079,0.000432,24.999490,-1.4136,0.174,9.70049,9.70049
1626.00,9.70170,25.096237,0.000439,24.999581,-1.4133,0.174,9.70044,9.70044
1627.00,9.70147,25.096513,0.000442,24.999761,-1.4130,0.174,9.70037,9.70037
1628.00,9.70116,25.096548,0.000444,24.999765,-1.4127,0.174,9.70010,9.70010
1629.00,9.70105,25.096693,0.000446,24.999868,-1.4126,0.174,9.70060,9.70060
1630.00,9.70113,25.096654,0.000446,24.999858,-1.4125,0.174,9.70019,9.70019
1631.00,9.70113,25.096530,0.000441,24.999740,-1.4126,0.174,9.70096,9.70096
1632.00,9.70116,25.096268,0.000432,24.999484,-1.4127,0.174,9.70172,9.70172
1633.00,9.70139,25.096336,0.000430,24.999452,-1.4128,0.174,9.70277,9.70277
1634.00,9.70172,25.096249,0.000426,24.999308,-1.4127,0.174,9.70294,9.70294
1635.00,9.70190,25.096513,0.000430,24.999420,-1.4127,0.175,9.70376,9.70376
1636.00,9.70185,25.096758,0.000437,24.999527,-1.4126,0.175,9.70333,9.70333
1637.00,9.70151,25.096797,0.000434,24.999475,-1.4127,0.175,9.70380,9.70380
1638.00,9.70156,25.096758,0.000430,24.999456,-1.4127,0.175,9.70324,9.70324
1639.00,9.70177,25.096832,0.000435,24.999522,-1.4127,0.175,9.70351,9.70351
1640.00,9.70186,25.096648,0.000431,24.999367,-1.4127,0.175,9.70286,9.70286
1641.00,9.70193,25.096791,0.000431,24.999507,-1.4128,0.175,9.70346,9.70346
1642.00,9.70219,25.096799,0.000433,24.999508,-1.4128,0.175,9.70322,9.70322
1643.00,9.70229,25.097035,0.000440,24.999693,-1.4128,0.175,9.70297,9.70297
1644.00,9.70234,25.096983,0.000436,24.999572,-1.4129,0.175,9.70198,9.70198
1645.00,9.70226,25.097035,0.000430,24.999581,-1.4129,0.175,9.70228,9.70228
1646.00,9.70243,25.096982,0.000428,24.999518,-1.4129,0.175,9.70271,9.70271
1647.00,9.70278,25.097125,0.000428,24.999557,-1.4129,0.176,9.70289,9.70289
1648.00,9.70296,25.096986,0.000425,24.999390,-1.4129,0.176,9.70289,9.70289
1649.00,9.70290,25.097000,0.000430,24.999426,-1.4130,0.176,9.70292,9.70292
1650.00,9.70285,25.097159,0.000436,24.999556,-1.4129,0.176,9.70286,9.70286
1651.00,9.70305,25.097078,0.000433,24.999489,-1.4127,0.176,9.70307,9.70307
1652.00,9.70324,25.097037,0.000431,24.999520,-1.4127,0.176,9.70334,9.70334
1653.00,9.70334,25.097091,0.000431,24.999572,-1.4126,0.176,9.70407,9.70407
1654.00,9.70326,25.097170,0.000429,24.999586,-1.4125,0.176,9.70465,9.70465
1655.00,9.70326,25.097062,0.000426,24.999473,-1.4124,0.176,9.70503,9.70503
1656.00,9.70338,25.097128,0.000424,24.999450,-1.4123,0.176,9.70450,9.70450
1657.00,9.70344,25.097218,0.000425,24.999442,-1.4122,0.176,9.70426,9.70426
1658.00,9.70343,25.097250,0.000425,24.999373,-1.4120,0.176,9.70365,9.70365
1659.00,9.70330,25.097428,0.000425,24.999454,-1.4119,0.176,9.70344,9.70344
1660.00,9.70318,25.097315,0.000424,24.999328,-1.4118,0.176,9.70256,9.70256
1661.00,9.70311,25.097365,0.000427,24.999323,-1.4117,0.176,9.70172,9.70172
1662.00,9.70286,25.097414,0.000432,24.999305,-1.4116,0.176,9.70069,9.70069
1663.00,9.70284,25.097518,0.000434,24.999412,-1.4114,0.176,9.70096,9.70096
1664.00,9.70304,25.097401,0.000429,24.999340,-1.4113,0.177,9.70167,9.70167
1665.00,9.70318,25.097469,0.000428,24.999343,-1.4116,0.177,9.70237,9.70237
1666.00,9.70317,25.097537,0.000430,24.999436,-1.4117,0.177,9.70299,9.70299
1667.00,9.70300,25.097651,0.000428,24.999563,-1.4118,0.177,9.70357,9.70357
1668.00,9.70294,25.097646,0.000428,24.999520,-1.4117,0.177,9.70303,9.70303
1669.00,9.70290,25.097734,0.000433,24.999556,-1.4114,0.177,9.70174,9.70174
1670.00,9.70281,25.097797,0.000435,24.999607,-1.4110,0.177,9.70122,9.70122
1671.00,9.70271,25.097758,0.000432,24.999515,-1.4106,0.177,9.70159,9.70159
1672.00,9.70268,25.097738,0.000430,24.999487,-1.4103,0.177,9.70228,9.70228
1673.00,9.70263,25.097673,0.000427,24.999435,-1.4104,0.177,9.70339,9.70339
1674.00,9.70264,25.097642,0.000426,24.999407,-1.4104,0.177,9.70467,9.70467
1675.00,9.70275,25.097734,0.000426,24.999430,-1.4105,0.177,9.70470,9.70470
1676.00,9.70262,25.097900,0.000429,24.999555,-1.4107,0.177,9.70396,9.70396
1677.00,9.70248,25.097908,0.000428,24.999530,-1.4110,0.178,9.70311,9.70311
1678.00,9.70242,25.097910,0.000423,24.999462,-1.4113,0.178,9.70237,9.70237
1679.00,9.70244,25.098033,0.000421,24.999506,-1.4115,0.178,9.70161,9.70161
1680.00,9.70247,25.098062,0.000424,24.999514,-1.4117,0.178,9.70175,9.70175
1681.00,9.70256,25.097998,0.000423,24.999410,-1.4119,0.178,9.70225,9.70225
1682.00,9.70293,25.098070,0.000427,24.999419,-1.4119,0.178,9.70358,9.70358
1683.00,9.70322,25.098239,0.000430,24.999551,-1.4118,0.178,9.70412,9.70412
1684.00,9.70322,25.098112,0.000428,24.999403,-1.4119,0.178,9.70483,9.70483
1685.00,9.70315,25.098158,0.000429,24.999468,-1.4120,0.178,9.70442,9.70442
1686.00,9.70290,25.098089,0.000426,24.999413,-1.4121,0.178,9.70359,9.70359
1687.00,9.70287,25.097951,0.000424,24.999257,-1.4121,0.178,9.70261,9.70261
1688.00,9.70293,25.098075,0.000430,24.999355,-1.4121,0.178,9.70218,9.70218
1689.00,9.70309,25.098350,0.000435,24.999561,-1.4121,0.178,9.70155,9.70155
1690.00,9.70321,25.098454,0.000433,24.999586,-1.4118,0.178,9.70200,9.70200
1691.00,9.70318,25.098658,0.000436,24.999701,-1.4116,0.178,9.70271,9.70271
1692.00,9.70305,25.098883,0.000435,24.999858,-1.4113,0.179,9.70274,9.70274
1693.00,9.70274,25.098814,0.000434,24.999740,-1.4108,0.179,9.70256,9.70256
1694.00,9.70268,25.098687,0.000428,24.999631,-1.4104,0.179,9.70299,9.70299
1695.00,9.70276,25.098675,0.000427,24.999578,-1.4104,0.179,9.70299,9.70299
1696.00,9.70290,25.098472,0.000424,24.999365,-1.4101,0.179,9.70431,9.70431
1697.00,9.70327,25.098429,0.000425,24.999276,-1.4100,0.179,9.70434,9.70434
1698.00,9.70339,25.098480,0.000422,24.999341,-1.4100,0.179,9.70491,9.70491
1699.00,9.70357,25.098701,0.000432,24.999551,-1.4100,0.179,9.70542,9.70542
1700.00,9.70373,25.098744,0.000437,24.999588,-1.4099,0.179,9.70549,9.70549
1701.00,9.70377,25.098914,0.000437,24.999725,-1.4099,0.179,9.70463,9.70463
1702.00,9.70372,25.098884,0.000438,24.999778,-1.4100,0.179,9.70536,9.70536
1703.00,9.70352,25.098731,0.000435,24.999663,-1.4099,0.180,9.70440,9.70440
1704.00,9.70382,25.098523,0.000429,24.999403,-1.4098,0.180,9.70314,9.70314
1705.00,9.70409,25.098582,0.000429,24.999411,-1.4098,0.180,9.70244,9.70244
1706.00,9.70432,25.098583,0.000428,24.999402,-1.4100,0.180,9.69943,9.69943
1707.00,9.70468,25.098650,0.000427,24.999427,-1.4101,0.180,9.69318,9.69318
1708.00,9.70508,25.098843,0.000430,24.999535,-1.4102,0.180,9.68517,9.68517
1709.00,9.70504,25.099018,0.000433,24.999681,-1.4102,0.180,9.67466,9.67466
1710.00,9.70511,25.098845,0.000428,24.999526,-1.4102,0.180,9.66231,9.66231
1711.00,9.70500,25.098779,0.000428,24.999406,-1.4102,0.180,9.65140,9.65140
@12,2.0001,4.0, 1710.065 
1712.00,9.70562,25.098721,0.000427,24.999298,-1.4102,0.180,9.64397,9.64397
1713.00,9.70272,25.098755,0.000430,24.999261,-1.4102,0.180,9.64108,9.64108
1714.00,9.70043,25.098603,0.000427,24.999081,-1.4103,0.180,9.64205,9.64205
1715.00,9.69878,25.098862,0.000432,24.999212,-1.4105,0.180,9.64524,9.64524
1716.00,9.68981,25.099070,0.000434,24.999378,-1.4106,0.180,9.64867,9.64867
1717.00,9.67508,25.099148,0.000437,24.999445,-1.4104,0.180,9.65157,9.65157
1718.00,9.66040,25.099139,0.000438,24.999412,-1.4104,0.181,9.65356,9.65356
1719.00,9.64831,25.099335,0.000444,24.999578,-1.4102,0.181,9.65493,9.65493
1720.00,9.63945,25.099251,0.000441,24.999587,-1.4101,0.181,9.65784,9.65784
1721.00,9.63851,25.099220,0.000439,24.999574,-1.4100,0.181,9.66231,9.66231
1722.00,9.64275,25.099388,0.000439,24.999640,-1.4101,0.181,9.66678,9.66678
1723.00,9.64549,25.099442,0.000436,24.999666,-1.4102,0.181,9.67209,9.67209
1724.00,9.64754,25.099341,0.000428,24.999541,-1.4103,0.181,9.67736,9.67736
1725.00,9.65079,25.099414,0.000428,24.999535,-1.4103,0.181,9.68208,9.68208
1726.00,9.65413,25.099481,0.000430,24.999546,-1.4102,0.181,9.68479,9.68479
1727.00,9.65728,25.099289,0.000427,24.999361,-1.4103,0.182,9.68765,9.68765
1728.00,9.66063,25.099212,0.000426,24.999246,-1.4104,0.182,9.68918,9.68918
1729.00,9.66291,25.099448,0.000430,24.999447,-1.4103,0.182,9.69007,9.69007
1730.00,9.66705,25.099478,0.000433,24.999406,-1.4103,0.182,9.69078,9.69078
1731.00,9.67169,25.099637,0.000436,24.999520,-1.4101,0.182,9.69299,9.69299
1732.00,9.67474,25.099751,0.000438,24.999670,-1.4098,0.182,9.69596,9.69596
1733.00,9.67840,25.099836,0.000439,24.999777,-1.4094,0.182,9.69869,9.69869
1734.00,9.68161,25.099754,0.000437,24.999723,-1.4090,0.182,9.70058,9.70058
1735.00,9.68405,25.099847,0.000436,24.999836,-1.4089,0.182,9.70187,9.70187
1736.00,9.68657,25.099794,0.000428,24.999746,-1.4088,0.182,9.70255,9.70255
1737.00,9.68841,25.099981,0.000429,24.999727,-1.4089,0.182,9.70242,9.70242
1738.00,9.69069,25.100046,0.000430,24.999662,-1.4091,0.182,9.70245,9.70245
1739.00,9.69331,25.100141,0.000430,24.999616,-1.4091,0.182,9.70303,9.70303
1740.00,9.69559,25.100299,0.000432,24.999663,-1.4092,0.182,9.70323,9.70323
1741.00,9.69681,25.100341,0.000435,24.999678,-1.4092,0.182,9.70329,9.70329
1742.00,9.69756,25.100163,0.000429,24.999561,-1.4092,0.182,9.70312,9.70312
1743.00,9.69813,25.100193,0.000424,24.999572,-1.4092,0.183,9.70288,9.70288
1744.00,9.69871,25.100162,0.000421,24.999499,-1.4093,0.183,9.70272,9.70272
1745.00,9.69946,25.100005,0.000416,24.999311,-1.4092,0.183,9.70335,9.70335
1746.00,9.70020,25.100057,0.000417,24.999283,-1.4090,0.183,9.70375,9.70375
1747.00,9.70102,25.100259,0.000420,24.999421,-1.4089,0.183,9.70418,9.70418
1748.00,9.70178,25.100314,0.000423,24.999438,-1.4086,0.183,9.70478,9.70478
1749.00,9.70253,25.100407,0.000427,24.999484,-1.4082,0.183,9.70498,9.70498
1750.00,9.70302,25.100347,0.000427,24.999363,-1.4079,0.183,9.70456,9.70456
1751.00,9.70341,25.100409,0.000428,24.999366,-1.4079,0.183,9.70452,9.70452
1752.00,9.70354,25.100431,0.000425,24.999351,-1.4081,0.183,9.70456,9.70456
1753.00,9.70355,25.100581,0.000428,24.999510,-1.4082,0.183,9.70395,9.70395
1754.00,9.70362,25.100327,0.000425,24.999340,-1.4085,0.183,9.70434,9.70434
1755.00,9.70383,25.100500,0.000429,24.999560,-1.4088,0.183,9.70441,9.70441
1756.00,9.70390,25.100487,0.000427,24.999627,-1.4089,0.184,9.70417,9.70417
1757.00,9.70400,25.100388,0.000431,24.999583,-1.4089,0.184,9.70448,9.70448
1758.00,9.70414,25.100182,0.000428,24.999394,-1.4088,0.184,9.70509,9.70509
1759.00,9.70417,25.100289,0.000430,24.999444,-1.4087,0.184,9.70478,9.70478
1760.00,9.70419,25.100266,0.000429,24.999375,-1.4086,0.184,9.70459,9.70459
1761.00,9.70421,25.100174,0.000428,24.999207,-1.4085,0.184,9.70426,9.70426
1762.00,9.70416,25.100220,0.000426,24.999140,-1.4087,0.184,9.70353,9.70353
1763.00,9.70417,25.100322,0.000427,24.999154,-1.4087,0.184,9.70273,9.70273
1764.00,9.70416,25.100572,0.000428,24.999354,-1.4087,0.184,9.70281,9.70281
1765.00,9.70421,25.100701,0.000430,24.999458,-1.4087,0.184,9.70307,9.70307
1766.00,9.70414,25.100732,0.000429,24.999473,-1.4085,0.184,9.70359,9.70359
1767.00,9.70416,25.100689,0.000426,24.999447,-1.4082,0.184,9.70413,9.70413
1768.00,9.70414,25.100740,0.000425,24.999480,-1.4081,0.184,9.70467,9.70467
1769.00,9.70419,25.100766,0.000427,24.999433,-1.4081,0.184,9.70519,9.70519
1770.00,9.70435,25.100509,0.000417,24.999129,-1.4079,0.185,9.70560,9.70560
1771.00,9.70449,25.100743,0.000423,24.999289,-1.4080,0.185,9.70630,9.70630
1772.00,9.70463,25.100898,0.000428,24.999386,-1.4080,0.185,9.70636,9.70636
1773.00,9.70468,25.100881,0.000429,24.999334,-1.4079,0.185,9.70665,9.70665
1774.00,9.70486,25.100734,0.000424,24.999196,-1.4078,0.185,9.70664,9.70664
1775.00,9.70488,25.100911,0.000429,24.999314,-1.4078,0.185,9.70636,9.70636
1776.00,9.70507,25.100895,0.000425,24.999286,-1.4077,0.185,9.70668,9.70668
1777.00,9.70530,25.100875,0.000423,24.999253,-1.4077,0.185,9.70730,9.70730
1778.00,9.70539,25.100901,0.000424,24.999232,-1.4078,0.185,9.70777,9.70777
1779.00,9.70557,25.100968,0.000426,24.999221,-1.4079,0.185,9.70795,9.70795
1780.00,9.70566,25.101160,0.000427,24.999379,-1.4079,0.185,9.70768,9.70768
1781.00,9.70575,25.101174,0.000429,24.999353,-1.4077,0.185,9.70671,9.70671
1782.00,9.70573,25.101370,0.000430,24.999465,-1.4075,0.185,9.70515,9.70515
1783.00,9.70576,25.101573,0.000432,24.999610,-1.4073,0.185,9.70411,9.70411
1784.00,9.70576,25.101575,0.000431,24.999590,-1.4069,0.186,9.70260,9.70260
1785.00,9.70561,25.101535,0.000433,24.999535,-1.4065,0.186,9.70314,9.70314
1786.00,9.70565,25.101530,0.000433,24.999549,-1.4065,0.186,9.70263,9.70263
1787.00,9.70545,25.101469,0.000435,24.999541,-1.4066,0.186,9.70255,9.70255
1788.00,9.70533,25.101394,0.000435,24.999506,-1.4067,0.186,9.70280,9.70280
1789.00,9.70529,25.101484,0.000437,24.999622,-1.4068,0.186,9.70379,9.70379
1790.00,9.70523,25.101389,0.000432,24.999599,-1.4069,0.186,9.70362,9.70362
1791.00,9.70514,25.101489,0.000431,24.999606,-1.4067,0.186,9.70410,9.70410
1792.00,9.70497,25.101346,0.000423,24.999371,-1.4065,0.186,9.70473,9.70473
1793.00,9.70485,25.101262,0.000419,24.999196,-1.4062,0.186,9.70502,9.70502
1794.00,9.70478,25.101237,0.000416,24.999079,-1.4060,0.186,9.70446,9.70446
1795.00,9.70463,25.101304,0.000418,24.999042,-1.4059,0.186,9.70386,9.70386
1796.00,9.70438,25.101215,0.000414,24.998960,-1.4059,0.186,9.70328,9.70328
1797.00,9.70389,25.101316,0.000419,24.999073,-1.4059,0.186,9.70319,9.70319
1798.00,9.70364,25.101496,0.000422,24.999239,-1.4059,0.186,9.70310,9.70310
1799.00,9.70362,25.101525,0.000425,24.999253,-1.4061,0.186,9.70321,9.70321
1800.00,9.70354,25.101629,0.000429,24.999322,-1.4063,0.186,9.70359,9.70359
1801.00,9.70356,25.101716,0.000432,24.999337,-1.4062,0.186,9.70441,9.70441
1802.00,9.70379,25.101748,0.000432,24.999319,-1.4060,0.186,9.70535,9.70535
1803.00,9.70408,25.101769,0.000433,24.999259,-1.4059,0.187,9.70589,9.70589
1804.00,9.70433,25.101909,0.000430,24.999371,-1.4056,0.187,9.70639,9.70639
1805.00,9.70434,25.101938,0.000428,24.999364,-1.4053,0.187,9.70566,9.70566
1806.00,9.70417,25.102007,0.000425,24.999414,-1.4053,0.187,9.70515,9.70515
1807.00,9.70437,25.102166,0.000427,24.999524,-1.4054,0.188,9.70481,9.70481
1808.00,9.70466,25.102289,0.000432,24.999607,-1.4054,0.187,9.70514,9.70514
1809.00,9.70488,25.102236,0.000435,24.999468,-1.4056,0.187,9.70556,9.70556
1810.00,9.70488,25.102158,0.000434,24.999354,-1.4059,0.187,9.70630,9.70630
1811.00,9.70487,25.102058,0.000436,24.999253,-1.4060,0.187,9.70677,9.70677
1812.00,9.70491,25.102032,0.000435,24.999215,-1.4061,0.187,9.70603,9.70603
1813.00,9.70479,25.101996,0.000429,24.999224,-1.4062,0.187,9.70472,9.70472
1814.00,9.70469,25.102082,0.000429,24.999344,-1.4060,0.187,9.70383,9.70383
1815.00,9.70480,25.102252,0.000431,24.999463,-1.4056,0.188,9.70367,9.70367
1816.00,9.70495,25.102402,0.000431,24.999568,-1.4052,0.188,9.70328,9.70328
1817.00,9.70499,25.102447,0.000431,24.999516,-1.4048,0.188,9.70374,9.70374
1818.00,9.70495,25.102404,0.000430,24.999437,-1.4048,0.188,9.70394,9.70394
1819.00,9.70496,25.102350,0.000430,24.999412,-1.4048,0.188,9.70440,9.70440
1820.00,9.70517,25.102229,0.000428,24.999306,-1.4050,0.188,9.70557,9.70557
1821.00,9.70537,25.102256,0.000428,24.999307,-1.4053,0.188,9.70628,9.70628
1822.00,9.70535,25.102300,0.000431,24.999387,-1.4054,0.188,9.70655,9.70655
1823.00,9.70521,25.102342,0.000431,24.999402,-1.4052,0.188,9.70676,9.70676
1824.00,9.70510,25.102464,0.000432,24.999426,-1.4051,0.188,9.70644,9.70644
1825.00,9.70508,25.102619,0.000430,24.999531,-1.4049,0.189,9.70486,9.70486
1826.00,9.70518,25.102645,0.000433,24.999528,-1.4049,0.189,9.70490,9.70490
1827.00,9.70547,25.102757,0.000436,24.999555,-1.4048,0.189,9.70605,9.70605
1828.00,9.70567,25.102820,0.000437,24.999516,-1.4048,0.189,9.70720,9.70720
1829.00,9.70568,25.102879,0.000442,24.999526,-1.4048,0.189,9.70821,9.70821
1830.00,9.70575,25.102937,0.000442,24.999523,-1.4048,0.189,9.70901,9.70901
1831.00,9.70577,25.102923,0.000438,24.999473,-1.4048,0.189,9.70840,9.70840
1832.00,9.70574,25.102983,0.000433,24.999467,-1.4048,0.189,9.70710,9.70710
1833.00,9.70595,25.103062,0.000432,24.999488,-1.4047,0.189,9.70590,9.70590
1834.00,9.70615,25.103141,0.000433,24.999562,-1.4044,0.189,9.70509,9.70509
1835.00,9.70624,25.103159,0.000436,24.999541,-1.4041,0.189,9.70564,9.70564
1836.00,9.70638,25.103214,0.000438,24.999501,-1.4040,0.189,9.70629,9.70629
1837.00,9.70660,25.103159,0.000440,24.999495,-1.4040,0.189,9.70682,9.70682
1838.00,9.70676,25.103158,0.000443,24.999559,-1.4042,0.189,9.70768,9.70768
1839.00,9.70695,25.103189,0.000441,24.999530,-1.4043,0.189,9.70851,9.70851
1840.00,9.70707,25.103162,0.000439,24.999499,-1.4043,0.189,9.70857,9.70857
1841.00,9.70700,25.103213,0.000443,24.999519,-1.4041,0.189,9.70842,9.70842
1842.00,9.70698,25.103219,0.000437,24.999456,-1.4038,0.190,9.70789,9.70789
1843.00,9.70695,25.103285,0.000433,24.999440,-1.4036,0.190,9.70704,9.70704
1844.00,9.70700,25.103383,0.000433,24.999485,-1.4034,0.190,9.70664,9.70664
1845.00,9.70714,25.103454,0.000430,24.999495,-1.4033,0.190,9.70581,9.70581
1846.00,9.70724,25.103564,0.000427,24.999606,-1.4032,0.190,9.70554,9.70554
1847.00,9.70706,25.103649,0.000432,24.999652,-1.4032,0.190,9.70605,9.70605
1848.00,9.70694,25.103630,0.000432,24.999590,-1.4033,0.190,9.70695,9.70695
1849.00,9.70691,25.103638,0.000430,24.999533,-1.4034,0.191,9.70733,9.70733
1850.00,9.70695,25.103764,0.000436,24.999590,-1.4033,0.190,9.70796,9.70796
1851.00,9.70701,25.103799,0.000438,24.999568,-1.4034,0.190,9.70800,9.70800
1852.00,9.70706,25.103854,0.000439,24.999539,-1.4034,0.190,9.70729,9.70729
1853.00,9.70727,25.103929,0.000439,24.999581,-1.4034,0.190,9.70571,9.70571
1854.00,9.70725,25.103823,0.000437,24.999438,-1.4034,0.190,9.70410,9.70410
1855.00,9.70707,25.103794,0.000432,24.999364,-1.4034,0.191,9.70241,9.70241
1856.00,9.70677,25.103802,0.000433,24.999331,-1.4034,0.191,9.69975,9.69975
1857.00,9.70673,25.103884,0.000438,24.999449,-1.4032,0.191,9.69620,9.69620
1858.00,9.70705,25.103842,0.000440,24.999428,-1.4031,0.191,9.68991,9.68991
1859.00,9.70756,25.103873,0.000440,24.999471,-1.4032,0.191,9.68079,9.68079
1860.00,9.70726,25.103938,0.000448,24.999510,-1.4033,0.191,9.67008,9.67008
1861.00,9.70571,25.103889,0.000446,24.999476,-1.4033,0.191,9.66134,9.66134
@13,2.0001,4.0, 1860.107 
1862.00,9.70388,25.103875,0.000440,24.999396,-1.4034,0.191,9.65408,9.65408
1863.00,9.70213,25.103954,0.000438,24.999417,-1.4035,0.191,9.65113,9.65113
1864.00,9.69987,25.104151,0.000441,24.999593,-1.4034,0.191,9.65251,9.65251
1865.00,9.69737,25.104153,0.000434,24.999591,-1.4031,0.191,9.65625,9.65625
1866.00,9.69309,25.104288,0.000430,24.999680,-1.4030,0.192,9.65964,9.65964
1867.00,9.68662,25.104227,0.000427,24.999609,-1.4029,0.192,9.66317,9.66317
1868.00,9.66994,25.104227,0.000430,24.999577,-1.4028,0.192,9.66656,9.66656
1869.00,9.65506,25.104136,0.000428,24.999464,-1.4028,0.192,9.67025,9.67025
1870.00,9.64854,25.104092,0.000428,24.999425,-1.4029,0.192,9.67401,9.67401
1871.00,9.64987,25.103940,0.000427,24.999280,-1.4029,0.192,9.67695,9.67695
1872.00,9.65349,25.104030,0.000431,24.999335,-1.4029,0.192,9.67999,9.67999
1873.00,9.65667,25.104087,0.000428,24.999346,-1.4030,0.192,9.68292,9.68292
1874.00,9.65999,25.104199,0.000431,24.999415,-1.4029,0.192,9.68486,9.68486
1875.00,9.66364,25.104202,0.000432,24.999375,-1.4028,0.192,9.68684,9.68684
1876.00,9.66639,25.104438,0.000435,24.999499,-1.4027,0.192,9.69044,9.69044
1877.00,9.66946,25.104465,0.000432,24.999480,-1.4027,0.192,9.69392,9.69392
1878.00,9.67306,25.104593,0.000431,24.999527,-1.4026,0.193,9.69670,9.69670
1879.00,9.67610,25.104541,0.000427,24.999423,-1.4027,0.193,9.69949,9.69949
1880.00,9.67916,25.104726,0.000430,24.999535,-1.4029,0.193,9.70116,9.70116
1881.00,9.68205,25.104658,0.000430,24.999464,-1.4030,0.193,9.70143,9.70143
1882.00,9.68454,25.104727,0.000430,24.999497,-1.4031,0.193,9.70145,9.70145
1883.00,9.68712,25.104636,0.000429,24.999436,-1.4031,0.193,9.70207,9.70207
1884.00,9.68947,25.104762,0.000431,24.999504,-1.4029,0.193,9.70243,9.70243
1885.00,9.69179,25.104798,0.000432,24.999521,-1.4027,0.193,9.70332,9.70332
1886.00,9.69361,25.104859,0.000431,24.999534,-1.4026,0.193,9.70511,9.70511
1887.00,9.69507,25.104938,0.000433,24.999539,-1.4023,0.193,9.70658,9.70658
1888.00,9.69643,25.105145,0.000439,24.999717,-1.4021,0.193,9.70719,9.70719
1889.00,9.69792,25.105174,0.000438,24.999724,-1.4019,0.193,9.70778,9.70778
1890.00,9.69923,25.105162,0.000436,24.999654,-1.4017,0.193,9.70805,9.70805
1891.00,9.70055,25.105153,0.000433,24.999634,-1.4016,0.193,9.70759,9.70759
1892.00,9.70173,25.105072,0.000429,24.999530,-1.4015,0.194,9.70719,9.70719
1893.00,9.70290,25.105146,0.000429,24.999498,-1.4014,0.194,9.70800,9.70800
1894.00,9.70396,25.105004,0.000427,24.999363,-1.4015,0.194,9.70788,9.70788
1895.00,9.70467,25.104987,0.000424,24.999384,-1.4015,0.194,9.70745,9.70745
1896.00,9.70516,25.104843,0.000426,24.999212,-1.4015,0.194,9.70726,9.70726
1897.00,9.70556,25.104971,0.000433,24.999337,-1.4014,0.194,9.70767,9.70767
1898.00,9.70584,25.104857,0.000430,24.999244,-1.4012,0.194,9.70670,9.70670
1899.00,9.70606,25.104938,0.000429,24.999292,-1.4010,0.194,9.70647,9.70647
1900.00,9.70623,25.104726,0.000422,24.999060,-1.4009,0.194,9.70669,9.70669
1901.00,9.70656,25.104953,0.000428,24.999287,-1.4009,0.194,9.70714,9.70714
1902.00,9.70699,25.105036,0.000428,24.999378,-1.4011,0.194,9.70743,9.70743
1903.00,9.70737,25.104967,0.000426,24.999309,-1.4013,0.195,9.70789,9.70789
1904.00,9.70750,25.104898,0.000428,24.999244,-1.4014,0.194,9.70804,9.70804
1905.00,9.70755,25.105183,0.000436,24.999479,-1.4013,0.194,9.70808,9.70808
1906.00,9.70765,25.105294,0.000436,24.999503,-1.4011,0.195,9.70860,9.70860
1907.00,9.70770,25.105272,0.000434,24.999412,-1.4010,0.195,9.70900,9.70900
1908.00,9.70798,25.105372,0.000438,24.999412,-1.4010,0.195,9.70958,9.70958
1909.00,9.70804,25.105690,0.000444,24.999650,-1.4009,0.195,9.70984,9.70984
1910.00,9.70805,25.105764,0.000446,24.999681,-1.4009,0.195,9.71008,9.71008
1911.00,9.70807,25.105765,0.000445,24.999652,-1.4009,0.195,9.70933,9.70933
1912.00,9.70817,25.105644,0.000443,24.999568,-1.4009,0.195,9.70886,9.70886
1913.00,9.70819,25.105639,0.000440,24.999542,-1.4008,0.195,9.70838,9.70838
1914.00,9.70811,25.105607,0.000440,24.999449,-1.4008,0.195,9.70818,9.70818
1915.00,9.70823,25.105638,0.000440,24.999430,-1.4010,0.195,9.70834,9.70834
1916.00,9.70837,25.105634,0.000439,24.999404,-1.4013,0.195,9.70876,9.70876
1917.00,9.70849,25.105807,0.000446,24.999504,-1.4012,0.195,9.70876,9.70876
1918.00,9.70844,25.105866,0.000444,24.999533,-1.4011,0.195,9.70766,9.70766
1919.00,9.70827,25.105834,0.000439,24.999487,-1.4009,0.195,9.70656,9.70656
1920.00,9.70811,25.105776,0.000434,24.999417,-1.4008,0.195,9.70593,9.70593
1921.00,9.70810,25.105635,0.000428,24.999236,-1.4007,0.195,9.70533,9.70533
1922.00,9.70787,25.105612,0.000422,24.999186,-1.4008,0.195,9.70440,9.70440
1923.00,9.70765,25.105587,0.000421,24.999148,-1.4012,0.195,9.70471,9.70471
1924.00,9.70748,25.105548,0.000417,24.999140,-1.4013,0.196,9.70498,9.70498
1925.00,9.70728,25.105465,0.000417,24.999035,-1.4015,0.196,9.70435,9.70435
1926.00,9.70700,25.105595,0.000416,24.999125,-1.4015,0.196,9.70406,9.70406
1927.00,9.70680,25.105610,0.000415,24.999118,-1.4015,0.196,9.70487,9.70487
1928.00,9.70645,25.105655,0.000419,24.999145,-1.4014,0.196,9.70591,9.70591
1929.00,9.70651,25.105771,0.000423,24.999188,-1.4013,0.196,9.70764,9.70764
1930.00,9.70691,25.105921,0.000426,24.999271,-1.4012,0.196,9.70912,9.70912
1931.00,9.70703,25.105993,0.000430,24.999326,-1.4010,0.196,9.71041,9.71041
1932.00,9.70723,25.106034,0.000433,24.999321,-1.4007,0.196,9.71094,9.71094
1933.00,9.70720,25.106057,0.000431,24.999293,-1.4004,0.196,9.71017,9.71017
1934.00,9.70709,25.106018,0.000432,24.999210,-1.4000,0.196,9.70925,9.70925
1935.00,9.70710,25.106004,0.000431,24.999165,-1.3998,0.196,9.70901,9.70901
1936.00,9.70703,25.106053,0.000430,24.999172,-1.3997,0.197,9.70833,9.70833
1937.00,9.70697,25.106095,0.000428,24.999182,-1.3998,0.197,9.70811,9.70811
1938.00,9.70729,25.106118,0.000430,24.999173,-1.4001,0.197,9.70917,9.70917
1939.00,9.70761,25.106273,0.000431,24.999293,-1.4003,0.197,9.70928,9.70928
1940.00,9.70784,25.106428,0.000432,24.999417,-1.4004,0.197,9.70924,9.70924
1941.00,9.70801,25.106521,0.000436,24.999484,-1.4006,0.197,9.70979,9.70979
1942.00,9.70827,25.106408,0.000433,24.999328,-1.4007,0.197,9.70949,9.70949
1943.00,9.70846,25.106601,0.000438,24.999505,-1.4007,0.197,9.70941,9.70941
1944.00,9.70893,25.106597,0.000443,24.999511,-1.4007,0.197,9.71063,9.71063
1945.00,9.70950,25.106569,0.000444,24.999497,-1.4005,0.197,9.71166,9.71166
1946.00,9.70988,25.106642,0.000445,24.999555,-1.4004,0.197,9.71150,9.71150
1947.00,9.71005,25.106937,0.000450,24.999785,-1.4001,0.197,9.71172,9.71172
1948.00,9.71000,25.106829,0.000443,24.999595,-1.4000,0.197,9.71087,9.71087
1949.00,9.70976,25.106856,0.000437,24.999497,-1.4000,0.197,9.70925,9.70925
1950.00,9.70953,25.106782,0.000436,24.999392,-1.4001,0.197,9.70812,9.70812
1951.00,9.70946,25.106696,0.000434,24.999287,-1.4001,0.197,9.70787,9.70787
1952.00,9.70916,25.106669,0.000431,24.999214,-1.4001,0.198,9.70652,9.70652
1953.00,9.70890,25.106772,0.000434,24.999295,-1.4001,0.198,9.70655,9.70655
1954.00,9.70907,25.106694,0.000432,24.999229,-1.4000,0.198,9.70686,9.70686
1955.00,9.70903,25.107018,0.000435,24.999509,-1.3998,0.198,9.70634,9.70634
1956.00,9.70882,25.107268,0.000440,24.999682,-1.3997,0.198,9.70591,9.70591
1957.00,9.70861,25.107252,0.000442,24.999667,-1.3996,0.198,9.70586,9.70586
1958.00,9.70814,25.107455,0.000443,24.999829,-1.3996,0.198,9.70507,9.70507
1959.00,9.70793,25.107612,0.000450,24.999982,-1.3996,0.198,9.70466,9.70466
1960.00,9.70777,25.107403,0.000446,24.999709,-1.3997,0.198,9.70455,9.70455
1961.00,9.70749,25.107272,0.000438,24.999555,-1.3998,0.198,9.70395,9.70395
1962.00,9.70719,25.107290,0.000437,24.999566,-1.3999,0.198,9.70437,9.70437
1963.00,9.70698,25.107176,0.000433,24.999400,-1.3998,0.198,9.70461,9.70461
1964.00,9.70631,25.107279,0.000433,24.999424,-1.3998,0.198,9.70465,9.70465
1965.00,9.70594,25.107401,0.000434,24.999499,-1.3997,0.198,9.70516,9.70516
1966.00,9.70601,25.107394,0.000435,24.999493,-1.3993,0.198,9.70598,9.70598
1967.00,9.70584,25.107465,0.000438,24.999554,-1.3990,0.198,9.70624,9.70624
1968.00,9.70566,25.107396,0.000437,24.999501,-1.3990,0.198,9.70596,9.70596
1969.00,9.70546,25.107344,0.000432,24.999428,-1.3989,0.198,9.70557,9.70557
1970.00,9.70545,25.107460,0.000434,24.999558,-1.3989,0.198,9.70576,9.70576
1971.00,9.70548,25.107462,0.000432,24.999488,-1.3988,0.199,9.70606,9.70606
1972.00,9.70556,25.107581,0.000431,24.999504,-1.3988,0.199,9.70624,9.70624
1973.00,9.70575,25.107730,0.000437,24.999611,-1.3986,0.199,9.70726,9.70726
1974.00,9.70573,25.107688,0.000436,24.999575,-1.3985,0.199,9.70806,9.70806
1975.00,9.70584,25.107664,0.000433,24.999482,-1.3985,0.199,9.70826,9.70826
1976.00,9.70610,25.107743,0.000438,24.999587,-1.3987,0.199,9.70904,9.70904
1977.00,9.70659,25.107647,0.000438,24.999554,-1.3991,0.199,9.71076,9.71076
1978.00,9.70713,25.107596,0.000434,24.999503,-1.3995,0.199,9.71148,9.71148
1979.00,9.70748,25.107630,0.000436,24.999454,-1.3997,0.199,9.71250,9.71250
1980.00,9.70792,25.107657,0.000438,24.999462,-1.3997,0.199,9.71302,9.71302
1981.00,9.70821,25.107552,0.000433,24.999310,-1.3997,0.200,9.71256,9.71256
1982.00,9.70849,25.107615,0.000429,24.999240,-1.3996,0.200,9.71074,9.71074
1983.00,9.70854,25.107663,0.000430,24.999167,-1.3995,0.200,9.70992,9.70992
1984.00,9.70876,25.107674,0.000430,24.999188,-1.3993,0.200,9.70913,9.70913
1985.00,9.70890,25.107776,0.000427,24.999224,-1.3993,0.200,9.70887,9.70887
1986.00,9.70903,25.107987,0.000430,24.999317,-1.3992,0.200,9.70900,9.70900
1987.00,9.70934,25.108076,0.000436,24.999369,-1.3992,0.200,9.71025,9.71025
1988.00,9.70969,25.108210,0.000438,24.999525,-1.3990,0.200,9.71098,9.71098
1989.00,9.71001,25.108304,0.000438,24.999570,-1.3987,0.200,9.71079,9.71079
1990.00,9.71019,25.108298,0.000439,24.999532,-1.3985,0.200,9.71093,9.71093
1991.00,9.71034,25.108297,0.000438,24.999508,-1.3984,0.201,9.71081,9.71081
1992.00,9.71041,25.108264,0.000435,24.999429,-1.3983,0.201,9.71008,9.71008
1993.00,9.71047,25.108167,0.000433,24.999271,-1.3984,0.201,9.70960,9.70960
1994.00,9.71049,25.108202,0.000431,24.999248,-1.3986,0.201,9.70964,9.70964
1995.00,9.71051,25.108386,0.000437,24.999359,-1.3988,0.201,9.70919,9.70919
1996.00,9.71049,25.108417,0.000439,24.999302,-1.3987,0.201,9.70957,9.70957
1997.00,9.71036,25.108408,0.000439,24.999268,-1.3985,0.201,9.70963,9.70963
1998.00,9.71004,25.108555,0.000439,24.999387,-1.3984,0.201,9.70928,9.70928
1999.00,9.70983,25.108579,0.000441,24.999411,-1.3985,0.201,9.70929,9.70929
2000.00,9.70960,25.108636,0.000443,24.999458,-1.3985,0.201,9.70912,9.70912
2001.00,9.70945,25.108809,0.000448,24.999642,-1.3985,0.201,9.70817,9.70817
2002.00,9.70940,25.108908,0.000450,24.999718,-1.3987,0.201,9.70761,9.70761
2003.00,9.70956,25.108866,0.000445,24.999706,-1.3987,0.201,9.70653,9.70653
2004.00,9.70948,25.108922,0.000443,24.999685,-1.3986,0.201,9.70503,9.70503
2005.00,9.70913,25.108758,0.000435,24.999527,-1.3985,0.201,9.70364,9.70364
2006.00,9.70901,25.108728,0.000429,24.999491,-1.3984,0.202,9.70166,9.70166
2007.00,9.70876,25.108771,0.000429,24.999495,-1.3983,0.202,9.69849,9.69849
2008.00,9.70872,25.108870,0.000437,24.999503,-1.3981,0.202,9.69434,9.69434
2009.00,9.70840,25.108928,0.000437,24.999504,-1.3979,0.202,9.68795,9.68795
2010.00,9.70785,25.108958,0.000436,24.999494,-1.3978,0.202,9.68007,9.68007
2011.00,9.70750,25.108879,0.000436,24.999364,-1.3978,0.202,9.67220,9.67220
@14,2.0001,4.0, 2010.035 
2012.00,9.70631,25.108928,0.000434,24.999343,-1.3977,0.202,9.66641,9.66641
2013.00,9.70309,25.108964,0.000429,24.999332,-1.3977,0.202,9.66417,9.66417
2014.00,9.70150,25.108994,0.000432,24.999353,-1.3977,0.202,9.66495,9.66495
2015.00,9.69879,25.108996,0.000436,24.999275,-1.3977,0.202,9.66832,9.66832
2016.00,9.69648,25.108985,0.000436,24.999297,-1.3976,0.202,9.67319,9.67319
2017.00,9.69077,25.108946,0.000436,24.999325,-1.3973,0.202,9.67748,9.67748
2018.00,9.68084,25.108898,0.000436,24.999255,-1.3971,0.202,9.67993,9.67993
2019.00,9.66921,25.108782,0.000432,24.999175,-1.3969,0.203,9.68242,9.68242
2020.00,9.66272,25.108735,0.000431,24.999176,-1.3967,0.203,9.68340,9.68340
2021.00,9.66257,25.108770,0.000431,24.999142,-1.3967,0.203,9.68457,9.68457
2022.00,9.66626,25.108792,0.000433,24.999125,-1.3969,0.203,9.68584,9.68584
2023.00,9.67013,25.108868,0.000440,24.999195,-1.3970,0.203,9.68760,9.68760
2024.00,9.67275,25.108973,0.000442,24.999255,-1.3969,0.203,9.68998,9.68998
2025.00,9.67486,25.108907,0.000437,24.999162,-1.3970,0.203,9.69335,9.69335
2026.00,9.67697,25.109019,0.000432,24.999274,-1.3969,0.203,9.69594,9.69594
2027.00,9.67940,25.109135,0.000433,24.999317,-1.3968,0.203,9.69807,9.69807
2028.00,9.68179,25.109207,0.000429,24.999322,-1.3969,0.203,9.70022,9.70022
2029.00,9.68372,25.109429,0.000432,24.999414,-1.3970,0.203,9.70106,9.70106
2030.00,9.68552,25.109706,0.000438,24.999582,-1.3972,0.203,9.70106,9.70106
2031.00,9.68782,25.109713,0.000446,24.999541,-1.3973,0.203,9.70126,9.70126
2032.00,9.69051,25.109552,0.000438,24.999349,-1.3973,0.203,9.70191,9.70191
2033.00,9.69253,25.109504,0.000436,24.999263,-1.3970,0.203,9.70275,9.70275
2034.00,9.69390,25.109387,0.000433,24.999144,-1.3971,0.203,9.70335,9.70335
2035.00,9.69514,25.109317,0.000430,24.999044,-1.3971,0.203,9.70382,9.70382
2036.00,9.69614,25.109428,0.000428,24.999054,-1.3970,0.203,9.70475,9.70475
2037.00,9.69716,25.109713,0.000435,24.999232,-1.3971,0.203,9.70531,9.70531
2038.00,9.69844,25.109731,0.000436,24.999222,-1.3974,0.203,9.70617,9.70617
2039.00,9.69980,25.109781,0.000439,24.999278,-1.3974,0.204,9.70701,9.70701
2040.00,9.70090,25.109906,0.000440,24.999409,-1.3976,0.204,9.70774,9.70774
2041.00,9.70189,25.109937,0.000434,24.999442,-1.3978,0.204,9.70723,9.70723
2042.00,9.70275,25.109901,0.000433,24.999484,-1.3980,0.204,9.70776,9.70776
2043.00,9.70373,25.109844,0.000433,24.999456,-1.3981,0.204,9.70766,9.70766
2044.00,9.70449,25.109838,0.000429,24.999459,-1.3980,0.204,9.70739,9.70739
2045.00,9.70485,25.109799,0.000428,24.999391,-1.3977,0.204,9.70748,9.70748
2046.00,9.70523,25.109840,0.000434,24.999376,-1.3974,0.204,9.70844,9.70844
2047.00,9.70569,25.109956,0.000436,24.999352,-1.3971,0.204,9.70892,9.70892
2048.00,9.70615,25.110191,0.000436,24.999436,-1.3967,0.204,9.70855,9.70855
2049.00,9.70652,25.110376,0.000440,24.999497,-1.3963,0.204,9.70873,9.70873
2050.00,9.70692,25.110505,0.000442,24.999569,-1.3959,0.204,9.71009,9.71009
2051.00,9.70751,25.110588,0.000445,24.999589,-1.3956,0.204,9.71055,9.71055
2052.00,9.70792,25.110481,0.000445,24.999538,-1.3952,0.204,9.71011,9.71011
2053.00,9.70805,25.110502,0.000445,24.999619,-1.3950,0.204,9.71005,9.71005
2054.00,9.70818,25.110378,0.000443,24.999521,-1.3950,0.205,9.70992,9.70992
2055.00,9.70836,25.110342,0.000440,24.999505,-1.3951,0.205,9.70817,9.70817
2056.00,9.70843,25.110227,0.000433,24.999375,-1.3952,0.205,9.70809,9.70809
2057.00,9.70882,25.110327,0.000435,24.999406,-1.3954,0.205,9.70920,9.70920
2058.00,9.70917,25.110314,0.000439,24.999393,-1.3955,0.205,9.71060,9.71060
2059.00,9.70926,25.110246,0.000435,24.999311,-1.3956,0.205,9.71132,9.71132
2060.00,9.70948,25.110319,0.000436,24.999299,-1.3956,0.205,9.71254,9.71254
2061.00,9.70972,25.110357,0.000442,24.999458,-1.3956,0.205,9.71241,9.71241
2062.00,9.71002,25.110348,0.000442,24.999469,-1.3956,0.205,9.71216,9.71216
2063.00,9.71011,25.110428,0.000441,24.999472,-1.3954,0.205,9.71131,9.71131
2064.00,9.71021,25.110696,0.000448,24.999647,-1.3955,0.205,9.71060,9.71060
2065.00,9.71029,25.110743,0.000447,24.999638,-1.3956,0.205,9.70999,9.70999
2066.00,9.71029,25.110936,0.000445,24.999654,-1.3956,0.205,9.70918,9.70918
2067.00,9.71009,25.111099,0.000441,24.999716,-1.3956,0.206,9.70763,9.70763
2068.00,9.70977,25.110946,0.000434,24.999530,-1.3956,0.206,9.70685,9.70685
2069.00,9.70972,25.110896,0.000429,24.999471,-1.3955,0.206,9.70725,9.70725
2070.00,9.70955,25.110897,0.000432,24.999428,-1.3951,0.206,9.70763,9.70763
2071.00,9.70959,25.110748,0.000428,24.999298,-1.3949,0.206,9.70879,9.70879
2072.00,9.70966,25.110756,0.000431,24.999305,-1.3950,0.206,9.70980,9.70980
2073.00,9.70972,25.110911,0.000436,24.999487,-1.3948,0.206,9.71016,9.71016
2074.00,9.70973,25.110893,0.000437,24.999444,-1.3948,0.206,9.70977,9.70977
2075.00,9.70983,25.110805,0.000436,24.999409,-1.3950,0.206,9.70954,9.70954
2076.00,9.70996,25.110812,0.000438,24.999431,-1.3953,0.206,9.70926,9.70926
2077.00,9.70977,25.110768,0.000433,24.999376,-1.3954,0.206,9.70888,9.70888
2078.00,9.70945,25.110749,0.000430,24.999292,-1.3956,0.206,9.70899,9.70899
2079.00,9.70931,25.110888,0.000431,24.999393,-1.3958,0.206,9.70947,9.70947
2080.00,9.70929,25.110969,0.000433,24.999399,-1.3958,0.206,9.71011,9.71011
2081.00,9.70929,25.111103,0.000430,24.999413,-1.3956,0.207,9.70967,9.70967
2082.00,9.70918,25.111123,0.000434,24.999361,-1.3954,0.206,9.71034,9.71034
2083.00,9.70913,25.111188,0.000436,24.999443,-1.3952,0.207,9.71039,9.71039
2084.00,9.70905,25.111175,0.000435,24.999406,-1.3950,0.207,9.70986,9.70986
2085.00,9.70916,25.111249,0.000435,24.999482,-1.3950,0.207,9.70958,9.70958
2086.00,9.70936,25.111238,0.000436,24.999552,-1.3952,0.207,9.71026,9.71026
2087.00,9.70966,25.111174,0.000432,24.999566,-1.3954,0.207,9.71052,9.71052
2088.00,9.71001,25.111132,0.000433,24.999525,-1.3957,0.207,9.71077,9.71077
2089.00,9.71010,25.110988,0.000432,24.999422,-1.3961,0.207,9.71142,9.71142
2090.00,9.71017,25.110960,0.000433,24.999361,-1.3963,0.207,9.71146,9.71146
2091.00,9.71015,25.110906,0.000436,24.999234,-1.3964,0.207,9.71120,9.71120
2092.00,9.71001,25.110897,0.000438,24.999161,-1.3965,0.207,9.71009,9.71009
2093.00,9.71003,25.111010,0.000435,24.999211,-1.3965,0.207,9.71031,9.71031
2094.00,9.71020,25.111186,0.000434,24.999348,-1.3963,0.208,9.71032,9.71032
2095.00,9.71030,25.111322,0.000436,24.999436,-1.3961,0.208,9.71026,9.71026
2096.00,9.71034,25.111505,0.000437,24.999585,-1.3960,0.208,9.71031,9.71031
2097.00,9.71045,25.111716,0.000439,24.999751,-1.3957,0.208,9.71125,9.71125
2098.00,9.71073,25.111824,0.000444,24.999817,-1.3955,0.208,9.71197,9.71197
2099.00,9.71090,25.111859,0.000450,24.999793,-1.3954,0.208,9.71205,9.71205
2100.00,9.71088,25.111868,0.000449,24.999817,-1.3954,0.208,9.71194,9.71194
2101.00,9.71084,25.111876,0.000448,24.999785,-1.3952,0.208,9.71185,9.71185
2102.00,9.71094,25.111843,0.000446,24.999682,-1.3951,0.208,9.71186,9.71186
2103.00,9.71099,25.111718,0.000446,24.999493,-1.3949,0.208,9.71135,9.71135
2104.00,9.71121,25.111811,0.000444,24.999566,-1.3948,0.208,9.71150,9.71150
2105.00,9.71141,25.111789,0.000443,24.999489,-1.3947,0.208,9.71249,9.71249
2106.00,9.71162,25.111678,0.000440,24.999405,-1.3947,0.208,9.71312,9.71312
2107.00,9.71159,25.111616,0.000439,24.999345,-1.3949,0.208,9.71267,9.71267
2108.00,9.71147,25.111821,0.000438,24.999500,-1.3949,0.208,9.71239,9.71239
2109.00,9.71156,25.111734,0.000430,24.999397,-1.3948,0.209,9.71273,9.71273
2110.00,9.71170,25.111828,0.000431,24.999428,-1.3947,0.209,9.71247,9.71247
2111.00,9.71185,25.111931,0.000434,24.999508,-1.3945,0.209,9.71211,9.71211
2112.00,9.71190,25.112031,0.000437,24.999568,-1.3941,0.209,9.71230,9.71230
2113.00,9.71203,25.111951,0.000437,24.999476,-1.3939,0.209,9.71243,9.71243
2114.00,9.71205,25.111894,0.000441,24.999382,-1.3939,0.209,9.71197,9.71197
2115.00,9.71214,25.111813,0.000438,24.999387,-1.3939,0.209,9.71213,9.71213
2116.00,9.71226,25.111739,0.000435,24.999273,-1.3938,0.209,9.71189,9.71189
2117.00,9.71221,25.111825,0.000439,24.999409,-1.3939,0.209,9.71182,9.71182
2118.00,9.71212,25.111920,0.000440,24.999505,-1.3941,0.209,9.71241,9.71241
2119.00,9.71220,25.112176,0.000445,24.999702,-1.3943,0.209,9.71264,9.71264
2120.00,9.71228,25.112285,0.000448,24.999727,-1.3945,0.209,9.71217,9.71217
2121.00,9.71240,25.112590,0.000452,24.999939,-1.3948,0.209,9.71270,9.71270
2122.00,9.71239,25.112574,0.000450,24.999785,-1.3949,0.209,9.71235,9.71235
2123.00,9.71214,25.112491,0.000446,24.999624,-1.3950,0.209,9.71085,9.71085
2124.00,9.71197,25.112421,0.000444,24.999543,-1.3950,0.210,9.71050,9.71050
2125.00,9.71190,25.112405,0.000444,24.999445,-1.3950,0.210,9.71027,9.71027
2126.00,9.71166,25.112179,0.000439,24.999234,-1.3949,0.210,9.70970,9.70970
2127.00,9.71158,25.112185,0.000436,24.999265,-1.3947,0.210,9.71001,9.71001
2128.00,9.71163,25.112358,0.000440,24.999399,-1.3945,0.210,9.71085,9.71085
2129.00,9.71157,25.112462,0.000443,24.999483,-1.3943,0.210,9.71066,9.71066
2130.00,9.71131,25.112450,0.000442,24.999510,-1.3942,0.210,9.70992,9.70992
2131.00,9.71089,25.112444,0.000440,24.999465,-1.3941,0.210,9.70865,9.70865
2132.00,9.71060,25.112536,0.000441,24.999488,-1.3943,0.210,9.70770,9.70770
2133.00,9.71039,25.112615,0.000442,24.999463,-1.3944,0.210,9.70717,9.70717
2134.00,9.71019,25.112550,0.000434,24.999347,-1.3944,0.210,9.70642,9.70642
2135.00,9.70984,25.112644,0.000433,24.999379,-1.3942,0.210,9.70640,9.70640
2136.00,9.70967,25.112986,0.000441,24.999639,-1.3941,0.210,9.70755,9.70755
2137.00,9.70961,25.112939,0.000441,24.999548,-1.3939,0.210,9.70822,9.70822
2138.00,9.70945,25.112887,0.000441,24.999503,-1.3938,0.210,9.70853,9.70853
2139.00,9.70933,25.113112,0.000448,24.999660,-1.3937,0.210,9.70947,9.70947
2140.00,9.70918,25.113054,0.000447,24.999568,-1.3936,0.210,9.71018,9.71018
2141.00,9.70919,25.112859,0.000442,24.999415,-1.3935,0.211,9.71086,9.71086
2142.00,9.70922,25.112892,0.000439,24.999451,-1.3934,0.211,9.71124,9.71124
2143.00,9.70945,25.113030,0.000439,24.999597,-1.3932,0.211,9.71172,9.71172
2144.00,9.70961,25.112962,0.000435,24.999518,-1.3933,0.211,9.71189,9.71189
2145.00,9.70964,25.113097,0.000440,24.999614,-1.3934,0.211,9.71231,9.71231
2146.00,9.70976,25.113122,0.000440,24.999591,-1.3935,0.211,9.71198,9.71198
2147.00,9.70979,25.113190,0.000445,24.999608,-1.3936,0.211,9.71209,9.71209
2148.00,9.70986,25.113079,0.000441,24.999531,-1.3938,0.211,9.71223,9.71223
2149.00,9.71005,25.112937,0.000443,24.999400,-1.3941,0.211,9.71299,9.71299
2150.00,9.71035,25.113000,0.000445,24.999378,-1.3942,0.211,9.71320,9.71320
2151.00,9.71072,25.113037,0.000444,24.999380,-1.3941,0.211,9.71343,9.71343
2152.00,9.71107,25.113156,0.000444,24.999511,-1.3941,0.211,9.71322,9.71322
2153.00,9.71143,25.113139,0.000446,24.999443,-1.3940,0.211,9.71394,9.71394
2154.00,9.71193,25.113322,0.000444,24.999513,-1.3937,0.211,9.71245,9.71245
2155.00,9.71223,25.113417,0.000444,24.999587,-1.3937,0.211,9.71131,9.71131
2156.00,9.71250,25.113605,0.000447,24.999719,-1.3938,0.211,9.70998,9.70998
2157.00,9.71259,25.113516,0.000442,24.999536,-1.3939,0.211,9.70762,9.70762
2158.00,9.71274,25.113611,0.000441,24.999579,-1.3940,0.212,9.70262,9.70262
2159.00,9.71290,25.113551,0.000444,24.999543,-1.3941,0.212,9.69652,9.69652
2160.00,9.71325,25.113407,0.000440,24.999418,-1.3942,0.212,9.68880,9.68880
2161.00,9.71216,25.113259,0.000432,24.999278,-1.3942,0.212,9.68149,9.68149
@15,2.0001,4.0, 2160.07900000001 
2162.00,9.71128,25.113359,0.000433,24.999374,-1.3941,0.212,9.67572,9.67572
2163.00,9.71241,25.113305,0.000434,24.999298,-1.3939,0.212,9.67262,9.67262
2164.00,9.70987,25.113368,0.000432,24.999378,-1.3935,0.212,9.67344,9.67344
2165.00,9.70726,25.113422,0.000430,24.999443,-1.3932,0.213,9.67659,9.67659
2166.00,9.70414,25.113524,0.000437,24.999556,-1.3930,0.213,9.68027,9.68027
2167.00,9.70024,25.113597,0.000437,24.999601,-1.3927,0.213,9.68389,9.68389
2168.00,9.69180,25.113696,0.000439,24.999662,-1.3926,0.213,9.68677,9.68677
2169.00,9.67748,25.113677,0.000437,24.999618,-1.3929,0.213,9.68913,9.68913
2170.00,9.67076,25.113660,0.000436,24.999511,-1.3931,0.213,9.69141,9.69141
2171.00,9.67106,25.113644,0.000434,24.999418,-1.3932,0.213,9.69339,9.69339
2172.00,9.67436,25.113544,0.000435,24.999288,-1.3934,0.213,9.69561,9.69561
2173.00,9.67765,25.113494,0.000428,24.999221,-1.3936,0.213,9.69763,9.69763
2174.00,9.68028,25.113682,0.000430,24.999290,-1.3937,0.213,9.69955,9.69955
2175.00,9.68292,25.113805,0.000434,24.999417,-1.3937,0.213,9.70077,9.70077
2176.00,9.68528,25.114075,0.000439,24.999626,-1.3937,0.213,9.70303,9.70303
2177.00,9.68742,25.114027,0.000436,24.999581,-1.3939,0.213,9.70470,9.70470
2178.00,9.68961,25.114042,0.000438,24.999565,-1.3939,0.213,9.70633,9.70633
2179.00,9.69169,25.113879,0.000432,24.999434,-1.3938,0.214,9.70750,9.70750
2180.00,9.69352,25.114090,0.000438,24.999555,-1.3937,0.214,9.70906,9.70906
2181.00,9.69546,25.113923,0.000437,24.999334,-1.3935,0.214,9.70947,9.70947
2182.00,9.69760,25.114128,0.000439,24.999471,-1.3935,0.214,9.71046,9.71046
2183.00,9.69953,25.114268,0.000440,24.999535,-1.3935,0.214,9.71095,9.71095
2184.00,9.70120,25.114356,0.000440,24.999543,-1.3935,0.214,9.71169,9.71169
2185.00,9.70267,25.114229,0.000437,24.999403,-1.3936,0.214,9.71141,9.71141
2186.00,9.70373,25.114290,0.000435,24.999408,-1.3936,0.214,9.71133,9.71133
2187.00,9.70490,25.114314,0.000436,24.999414,-1.3935,0.214,9.71129,9.71129
2188.00,9.70612,25.114307,0.000436,24.999392,-1.3932,0.214,9.71202,9.71202
2189.00,9.70726,25.114460,0.000444,24.999498,-1.3929,0.214,9.71258,9.71258
2190.00,9.70829,25.114538,0.000441,24.999497,-1.3926,0.214,9.71359,9.71359
2191.00,9.70909,25.114540,0.000440,24.999481,-1.3925,0.214,9.71420,9.71420
2192.00,9.70991,25.114570,0.000437,24.999399,-1.3923,0.214,9.71484,9.71484
2193.00,9.71066,25.114670,0.000439,24.999441,-1.3922,0.214,9.71459,9.71459
2194.00,9.71121,25.114678,0.000433,24.999386,-1.3921,0.215,9.71432,9.71432
2195.00,9.71172,25.114656,0.000431,24.999357,-1.3920,0.215,9.71352,9.71352
2196.00,9.71198,25.114767,0.000434,24.999469,-1.3919,0.215,9.71327,9.71327
2197.00,9.71225,25.114781,0.000436,24.999513,-1.3919,0.215,9.71292,9.71292
2198.00,9.71245,25.114857,0.000437,24.999533,-1.3921,0.215,9.71275,9.71275
2199.00,9.71254,25.114912,0.000440,24.999610,-1.3921,0.215,9.71161,9.71161
2200.00,9.71268,25.115022,0.000442,24.999686,-1.3921,0.215,9.71270,9.71270
2201.00,9.71290,25.114977,0.000442,24.999575,-1.3921,0.215,9.71315,9.71315
2202.00,9.71302,25.115021,0.000441,24.999564,-1.3919,0.215,9.71303,9.71303
2203.00,9.71303,25.115114,0.000442,24.999640,-1.3918,0.215,9.71280,9.71280
2204.00,9.71306,25.115180,0.000441,24.999616,-1.3918,0.215,9.71373,9.71373
2205.00,9.71319,25.115292,0.000442,24.999647,-1.3917,0.215,9.71364,9.71364
2206.00,9.71343,25.115440,0.000442,24.999761,-1.3915,0.215,9.71323,9.71323
2207.00,9.71349,25.115522,0.000443,24.999785,-1.3913,0.215,9.71317,9.71317
2208.00,9.71337,25.115487,0.000443,24.999734,-1.3911,0.216,9.71282,9.71282
2209.00,9.71313,25.115455,0.000441,24.999688,-1.3910,0.216,9.71237,9.71237
2210.00,9.71292,25.115496,0.000445,24.999736,-1.3910,0.216,9.71162,9.71162
2211.00,9.71278,25.115427,0.000449,24.999621,-1.3911,0.215,9.71115,9.71115
2212.00,9.71256,25.115442,0.000450,24.999619,-1.3913,0.215,9.71045,9.71045
2213.00,9.71226,25.115478,0.000451,24.999622,-1.3915,0.215,9.71022,9.71022
2214.00,9.71203,25.115569,0.000453,24.999698,-1.3915,0.215,9.71009,9.71009
2215.00,9.71196,25.115575,0.000453,24.999636,-1.3913,0.215,9.71037,9.71037
2216.00,9.71219,25.115570,0.000445,24.999556,-1.3912,0.216,9.71135,9.71135
2217.00,9.71215,25.115541,0.000440,24.999534,-1.3912,0.216,9.71186,9.71186
2218.00,9.71207,25.115396,0.000435,24.999387,-1.3911,0.216,9.71211,9.71211
2219.00,9.71202,25.115518,0.000437,24.999481,-1.3909,0.216,9.71198,9.71198
2220.00,9.71189,25.115425,0.000433,24.999395,-1.3908,0.217,9.71131,9.71131
2221.00,9.71165,25.115626,0.000437,24.999578,-1.3906,0.217,9.71064,9.71064
2222.00,9.71155,25.115705,0.000439,24.999592,-1.3901,0.217,9.71070,9.71070
2223.00,9.71146,25.115838,0.000442,24.999656,-1.3900,0.217,9.71158,9.71158
2224.00,9.71148,25.115727,0.000439,24.999502,-1.3899,0.217,9.71174,9.71174
2225.00,9.71138,25.115859,0.000441,24.999633,-1.3898,0.217,9.71177,9.71177
2226.00,9.71118,25.115724,0.000438,24.999484,-1.3898,0.217,9.71154,9.71154
2227.00,9.71117,25.115913,0.000443,24.999598,-1.3899,0.217,9.71160,9.71160
2228.00,9.71124,25.115993,0.000444,24.999574,-1.3898,0.217,9.71152,9.71152
2229.00,9.71151,25.116086,0.000445,24.999568,-1.3900,0.217,9.71286,9.71286
2230.00,9.71177,25.116107,0.000443,24.999461,-1.3902,0.217,9.71393,9.71393
2231.00,9.71203,25.116386,0.000448,24.999689,-1.3904,0.217,9.71513,9.71513
2232.00,9.71228,25.116274,0.000443,24.999639,-1.3906,0.217,9.71544,9.71544
2233.00,9.71256,25.116326,0.000446,24.999737,-1.3909,0.217,9.71583,9.71583
2234.00,9.71283,25.116272,0.000444,24.999635,-1.3909,0.217,9.71491,9.71491
2235.00,9.71290,25.116260,0.000440,24.999622,-1.3908,0.217,9.71441,9.71441
2236.00,9.71278,25.116221,0.000437,24.999594,-1.3907,0.218,9.71362,9.71362
2237.00,9.71279,25.116208,0.000435,24.999482,-1.3906,0.218,9.71367,9.71367
2238.00,9.71292,25.116256,0.000436,24.999457,-1.3904,0.218,9.71305,9.71305
2239.00,9.71306,25.116281,0.000435,24.999510,-1.3904,0.218,9.71332,9.71332
2240.00,9.71331,25.116296,0.000438,24.999498,-1.3903,0.218,9.71361,9.71361
2241.00,9.71351,25.116342,0.000440,24.999509,-1.3903,0.218,9.71383,9.71383
2242.00,9.71353,25.116313,0.000440,24.999468,-1.3900,0.218,9.71334,9.71334
2243.00,9.71359,25.116287,0.000437,24.999434,-1.3899,0.218,9.71421,9.71421
2244.00,9.71372,25.116367,0.000438,24.999508,-1.3900,0.218,9.71421,9.71421
2245.00,9.71392,25.116420,0.000438,24.999561,-1.3901,0.218,9.71422,9.71422
2246.00,9.71413,25.116300,0.000434,24.999432,-1.3901,0.218,9.71419,9.71419
2247.00,9.71419,25.116397,0.000438,24.999545,-1.3902,0.218,9.71443,9.71443
2248.00,9.71427,25.116555,0.000441,24.999705,-1.3902,0.219,9.71394,9.71394
2249.00,9.71415,25.116619,0.000442,24.999775,-1.3901,0.219,9.71348,9.71348
2250.00,9.71393,25.116598,0.000444,24.999714,-1.3900,0.219,9.71343,9.71343
2251.00,9.71384,25.116718,0.000446,24.999752,-1.3901,0.219,9.71342,9.71342
2252.00,9.71369,25.116746,0.000443,24.999712,-1.3903,0.219,9.71305,9.71305
2253.00,9.71353,25.116656,0.000440,24.999576,-1.3904,0.219,9.71282,9.71282
2254.00,9.71356,25.116519,0.000438,24.999404,-1.3905,0.219,9.71335,9.71335
2255.00,9.71365,25.116510,0.000435,24.999433,-1.3905,0.219,9.71359,9.71359
2256.00,9.71375,25.116326,0.000434,24.999365,-1.3903,0.219,9.71367,9.71367
2257.00,9.71375,25.116441,0.000437,24.999444,-1.3901,0.219,9.71395,9.71395
2258.00,9.71372,25.116414,0.000434,24.999385,-1.3900,0.219,9.71421,9.71421
2259.00,9.71384,25.116510,0.000437,24.999414,-1.3901,0.219,9.71422,9.71422
2260.00,9.71376,25.116647,0.000438,24.999447,-1.3903,0.219,9.71355,9.71355
2261.00,9.71360,25.116972,0.000445,24.999621,-1.3905,0.220,9.71259,9.71259
2262.00,9.71342,25.116890,0.000442,24.999502,-1.3906,0.220,9.71233,9.71233
2263.00,9.71336,25.117048,0.000446,24.999624,-1.3905,0.220,9.71211,9.71211
2264.00,9.71326,25.116992,0.000441,24.999557,-1.3903,0.220,9.71216,9.71216
2265.00,9.71338,25.117027,0.000441,24.999589,-1.3902,0.220,9.71277,9.71277
2266.00,9.71325,25.116969,0.000442,24.999508,-1.3901,0.220,9.71325,9.71325
2267.00,9.71324,25.117183,0.000450,24.999708,-1.3900,0.220,9.71354,9.71354
2268.00,9.71309,25.117134,0.000452,24.999683,-1.3901,0.220,9.71298,9.71298
2269.00,9.71307,25.117292,0.000455,24.999800,-1.3901,0.220,9.71277,9.71277
2270.00,9.71315,25.117226,0.000452,24.999673,-1.3899,0.220,9.71269,9.71269
2271.00,9.71316,25.117225,0.000447,24.999637,-1.3897,0.220,9.71278,9.71278
2272.00,9.71306,25.117093,0.000441,24.999465,-1.3896,0.220,9.71262,9.71262
2273.00,9.71307,25.117245,0.000443,24.999468,-1.3891,0.220,9.71348,9.71348
2274.00,9.71311,25.117338,0.000447,24.999502,-1.3888,0.220,9.71356,9.71356
2275.00,9.71317,25.117439,0.000452,24.999580,-1.3888,0.220,9.71346,9.71346
2276.00,9.71305,25.117589,0.000455,24.999696,-1.3888,0.220,9.71338,9.71338
2277.00,9.71300,25.117631,0.000454,24.999761,-1.3887,0.220,9.71342,9.71342
2278.00,9.71300,25.117538,0.000450,24.999750,-1.3888,0.220,9.71335,9.71335
2279.00,9.71290,25.117513,0.000444,24.999697,-1.3891,0.220,9.71305,9.71305
2280.00,9.71290,25.117450,0.000442,24.999628,-1.3891,0.221,9.71288,9.71288
2281.00,9.71296,25.117390,0.000442,24.999528,-1.3890,0.221,9.71278,9.71278
2282.00,9.71303,25.117399,0.000440,24.999459,-1.3889,0.221,9.71236,9.71236
2283.00,9.71286,25.117446,0.000440,24.999401,-1.3891,0.221,9.71104,9.71104
2284.00,9.71262,25.117516,0.000443,24.999440,-1.3889,0.221,9.71074,9.71074
2285.00,9.71253,25.117577,0.000440,24.999441,-1.3888,0.221,9.71125,9.71125
2286.00,9.71270,25.117548,0.000439,24.999423,-1.3889,0.221,9.71232,9.71232
2287.00,9.71295,25.117592,0.000442,24.999493,-1.3889,0.221,9.71376,9.71376
2288.00,9.71316,25.117594,0.000443,24.999504,-1.3887,0.221,9.71504,9.71504
2289.00,9.71321,25.117437,0.000443,24.999377,-1.3886,0.221,9.71546,9.71546
2290.00,9.71327,25.117481,0.000445,24.999429,-1.3886,0.221,9.71586,9.71586
2291.00,9.71347,25.117458,0.000443,24.999368,-1.3885,0.221,9.71592,9.71592
2292.00,9.71372,25.117462,0.000443,24.999363,-1.3884,0.221,9.71561,9.71561
2293.00,9.71381,25.117483,0.000441,24.999362,-1.3886,0.221,9.71614,9.71614
2294.00,9.71385,25.117653,0.000442,24.999461,-1.3888,0.222,9.71664,9.71664
2295.00,9.71402,25.117790,0.000443,24.999493,-1.3889,0.222,9.71585,9.71585
2296.00,9.71407,25.117768,0.000443,24.999487,-1.3889,0.222,9.71479,9.71479
2297.00,9.71392,25.117909,0.000444,24.999508,-1.3888,0.222,9.71358,9.71358
2298.00,9.71388,25.117943,0.000443,24.999505,-1.3887,0.222,9.71281,9.71281
2299.00,9.71386,25.117927,0.000442,24.999456,-1.3886,0.222,9.71219,9.71219
2300.00,9.71374,25.117786,0.000442,24.999347,-1.3883,0.222,9.71186,9.71186
2301.00,9.71379,25.118044,0.000445,24.999504,-1.3880,0.222,9.71271,9.71271
2302.00,9.71413,25.118019,0.000444,24.999437,-1.3876,0.222,9.71427,9.71427
2303.00,9.71464,25.117947,0.000441,24.999336,-1.3870,0.222,9.71467,9.71467
2304.00,9.71476,25.118144,0.000446,24.999515,-1.3865,0.222,9.71457,9.71457
2305.00,9.71447,25.118325,0.000448,24.999643,-1.3862,0.222,9.71574,9.71574
2306.00,9.71450,25.118289,0.000447,24.999603,-1.3862,0.222,9.71642,9.71642
2307.00,9.71402,25.118195,0.000444,24.999495,-1.3864,0.222,9.71536,9.71536
2308.00,9.71346,25.118395,0.000447,24.999605,-1.3866,0.222,9.71321,9.71321
2309.00,9.71328,25.118327,0.000440,24.999441,-1.3870,0.222,9.70803,9.70803
2310.00,9.71408,25.118306,0.000437,24.999385,-1.3872,0.223,9.70005,9.70005
2311.00,9.71558,25.118162,0.000432,24.999201,-1.3873,0.223,9.69144,9.69144
@16,2.0001,4.0, 2310.01100000001 
2312.00,9.71744,25.118312,0.000432,24.999303,-1.3874,0.223,9.68414,9.68414
2313.00,9.71510,25.118370,0.000430,24.999292,-1.3874,0.223,9.67937,9.67937
2314.00,9.71587,25.118415,0.000431,24.999316,-1.3875,0.223,9.67993,9.67993
2315.00,9.71551,25.118451,0.000430,24.999279,-1.3874,0.223,9.68214,9.68214
2316.00,9.71670,25.118411,0.000428,24.999181,-1.3874,0.223,9.68501,9.68501
2317.00,9.71281,25.118579,0.000432,24.999292,-1.3872,0.223,9.68854,9.68854
2318.00,9.70443,25.118578,0.000433,24.999376,-1.3870,0.223,9.69147,9.69147
2319.00,9.68595,25.118613,0.000433,24.999454,-1.3868,0.224,9.69374,9.69374
2320.00,9.67801,25.118678,0.000435,24.999554,-1.3866,0.224,9.69594,9.69594
2321.00,9.67727,25.118972,0.000443,24.999852,-1.3866,0.224,9.69799,9.69799
2322.00,9.68016,25.118910,0.000438,24.999801,-1.3867,0.224,9.70003,9.70003
2323.00,9.68298,25.118913,0.000439,24.999718,-1.3869,0.224,9.70249,9.70249
2324.00,9.68558,25.118791,0.000436,24.999589,-1.3870,0.224,9.70426,9.70426
2325.00,9.68810,25.118851,0.000437,24.999583,-1.3870,0.224,9.70576,9.70576
2326.00,9.69035,25.118758,0.000434,24.999462,-1.3869,0.224,9.70753,9.70753
2327.00,9.69263,25.118690,0.000437,24.999391,-1.3866,0.224,9.70926,9.70926
2328.00,9.69455,25.118705,0.000438,24.999441,-1.3863,0.224,9.71003,9.71003
2329.00,9.69637,25.118878,0.000441,24.999584,-1.3862,0.224,9.71081,9.71081
2330.00,9.69815,25.118726,0.000435,24.999426,-1.3863,0.224,9.71268,9.71268
2331.00,9.70018,25.118950,0.000437,24.999584,-1.3865,0.224,9.71287,9.71287
2332.00,9.70257,25.118970,0.000436,24.999611,-1.3866,0.224,9.71238,9.71238
2333.00,9.70361,25.119081,0.000433,24.999652,-1.3867,0.224,9.71271,9.71271
2334.00,9.70483,25.119013,0.000432,24.999496,-1.3867,0.224,9.71316,9.71316
2335.00,9.70609,25.119234,0.000437,24.999668,-1.3866,0.224,9.71250,9.71250
2336.00,9.70734,25.119182,0.000437,24.999637,-1.3865,0.224,9.71366,9.71366
2337.00,9.70868,25.119345,0.000439,24.999748,-1.3865,0.224,9.71580,9.71580
2338.00,9.70990,25.119282,0.000441,24.999657,-1.3866,0.224,9.71646,9.71646
2339.00,9.71082,25.119495,0.000444,24.999835,-1.3866,0.224,9.71660,9.71660
2340.00,9.71152,25.119627,0.000445,24.999926,-1.3866,0.225,9.71667,9.71667
2341.00,9.71232,25.119623,0.000444,24.999824,-1.3864,0.225,9.71681,9.71681
2342.00,9.71317,25.119639,0.000441,24.999702,-1.3864,0.225,9.71587,9.71587
2343.00,9.71358,25.119584,0.000437,24.999597,-1.3864,0.225,9.71608,9.71608
2344.00,9.71403,25.119526,0.000436,24.999475,-1.3865,0.225,9.71650,9.71650
2345.00,9.71456,25.119424,0.000433,24.999354,-1.3864,0.225,9.71733,9.71733
2346.00,9.71496,25.119518,0.000432,24.999439,-1.3864,0.225,9.71700,9.71700
2347.00,9.71514,25.119431,0.000430,24.999381,-1.3863,0.226,9.71649,9.71649
2348.00,9.71515,25.119625,0.000436,24.999490,-1.3859,0.225,9.71576,9.71576
2349.00,9.71536,25.119780,0.000439,24.999631,-1.3854,0.225,9.71514,9.71514
2350.00,9.71533,25.119824,0.000439,24.999705,-1.3851,0.226,9.71466,9.71466
2351.00,9.71537,25.119864,0.000444,24.999665,-1.3847,0.226,9.71464,9.71464
2352.00,9.71575,25.120048,0.000446,24.999758,-1.3845,0.226,9.71570,9.71570
2353.00,9.71608,25.120040,0.000445,24.999786,-1.3844,0.226,9.71634,9.71634
2354.00,9.71617,25.119954,0.000441,24.999663,-1.3845,0.226,9.71666,9.71666
2355.00,9.71622,25.119945,0.000443,24.999587,-1.3843,0.226,9.71615,9.71615
2356.00,9.71614,25.119901,0.000440,24.999527,-1.3840,0.226,9.71583,9.71583
2357.00,9.71592,25.119770,0.000441,24.999418,-1.3839,0.226,9.71489,9.71489
2358.00,9.71565,25.119820,0.000443,24.999385,-1.3839,0.226,9.71437,9.71437
2359.00,9.71569,25.119897,0.000442,24.999364,-1.3840,0.226,9.71481,9.71481
2360.00,9.71591,25.120024,0.000442,24.999393,-1.3842,0.226,9.71607,9.71607
2361.00,9.71617,25.119998,0.000438,24.999337,-1.3843,0.226,9.71747,9.71747
2362.00,9.71638,25.120124,0.000440,24.999381,-1.3842,0.226,9.71884,9.71884
2363.00,9.71650,25.120138,0.000439,24.999412,-1.3840,0.226,9.71944,9.71944
2364.00,9.71648,25.120141,0.000441,24.999494,-1.3839,0.227,9.71923,9.71923
2365.00,9.71642,25.120126,0.000442,24.999475,-1.3839,0.227,9.71873,9.71873
2366.00,9.71637,25.120264,0.000444,24.999583,-1.3839,0.227,9.71758,9.71758
2367.00,9.71639,25.120485,0.000448,24.999802,-1.3840,0.227,9.71603,9.71603
2368.00,9.71633,25.120553,0.000451,24.999839,-1.3841,0.227,9.71511,9.71511
2369.00,9.71635,25.120653,0.000451,24.999860,-1.3841,0.227,9.71487,9.71487
2370.00,9.71639,25.120684,0.000453,24.999920,-1.3842,0.227,9.71495,9.71495
2371.00,9.71663,25.120633,0.000454,24.999856,-1.3844,0.227,9.71614,9.71614
2372.00,9.71692,25.120428,0.000444,24.999643,-1.3844,0.227,9.71850,9.71850
2373.00,9.71725,25.120405,0.000440,24.999595,-1.3846,0.227,9.72056,9.72056
2374.00,9.71749,25.120325,0.000440,24.999533,-1.3847,0.227,9.72143,9.72143
2375.00,9.71776,25.120262,0.000437,24.999391,-1.3847,0.227,9.72210,9.72210
2376.00,9.71814,25.120284,0.000438,24.999354,-1.3846,0.227,9.72212,9.72212
2377.00,9.71849,25.120465,0.000442,24.999477,-1.3845,0.227,9.72110,9.72110
2378.00,9.71876,25.120454,0.000442,24.999402,-1.3842,0.227,9.72002,9.72002
2379.00,9.71882,25.120472,0.000441,24.999365,-1.3840,0.227,9.71922,9.71922
2380.00,9.71869,25.120576,0.000443,24.999410,-1.3838,0.227,9.71845,9.71845
2381.00,9.71837,25.120495,0.000438,24.999328,-1.3837,0.227,9.71794,9.71794
2382.00,9.71832,25.120410,0.000435,24.999296,-1.3836,0.228,9.71822,9.71822
2383.00,9.71850,25.120483,0.000437,24.999420,-1.3835,0.228,9.71885,9.71885
2384.00,9.71873,25.120447,0.000435,24.999436,-1.3834,0.228,9.71967,9.71967
2385.00,9.71882,25.120444,0.000434,24.999447,-1.3833,0.228,9.72005,9.72005
2386.00,9.71888,25.120619,0.000435,24.999553,-1.3833,0.228,9.71942,9.71942
2387.00,9.71909,25.120596,0.000431,24.999421,-1.3835,0.228,9.71948,9.71948
2388.00,9.71954,25.120580,0.000426,24.999296,-1.3837,0.228,9.71900,9.71900
2389.00,9.71977,25.120612,0.000426,24.999247,-1.3839,0.229,9.71919,9.71919
2390.00,9.72007,25.120591,0.000427,24.999217,-1.3839,0.229,9.72016,9.72016
2391.00,9.72025,25.120622,0.000429,24.999234,-1.3841,0.229,9.72159,9.72159
2392.00,9.72025,25.120680,0.000431,24.999318,-1.3843,0.229,9.72190,9.72190
2393.00,9.72017,25.120698,0.000433,24.999374,-1.3843,0.229,9.72288,9.72288
2394.00,9.72022,25.120750,0.000434,24.999418,-1.3843,0.229,9.72301,9.72301
2395.00,9.72025,25.120784,0.000431,24.999426,-1.3842,0.229,9.72234,9.72234
2396.00,9.72023,25.120837,0.000429,24.999446,-1.3838,0.229,9.72174,9.72174
2397.00,9.72013,25.120847,0.000431,24.999419,-1.3834,0.229,9.72100,9.72100
2398.00,9.72009,25.120828,0.000432,24.999344,-1.3834,0.229,9.71956,9.71956
2399.00,9.71998,25.120824,0.000431,24.999236,-1.3833,0.229,9.71813,9.71813
2400.00,9.71996,25.120819,0.000429,24.999125,-1.3833,0.229,9.71696,9.71696
2401.00,9.71979,25.120946,0.000433,24.999204,-1.3834,0.229,9.71637,9.71637
2402.00,9.71971,25.121076,0.000435,24.999277,-1.3834,0.229,9.71615,9.71615
2403.00,9.71961,25.121255,0.000436,24.999365,-1.3835,0.229,9.71694,9.71694
2404.00,9.71962,25.121364,0.000437,24.999510,-1.3836,0.229,9.71847,9.71847
2405.00,9.71983,25.121348,0.000436,24.999530,-1.3838,0.230,9.72018,9.72018
2406.00,9.72002,25.121348,0.000435,24.999532,-1.3839,0.230,9.72084,9.72084
2407.00,9.72002,25.121402,0.000438,24.999523,-1.3839,0.230,9.72062,9.72062
2408.00,9.71986,25.121433,0.000440,24.999558,-1.3835,0.230,9.72000,9.72000
2409.00,9.71971,25.121450,0.000442,24.999513,-1.3831,0.230,9.71848,9.71848
2410.00,9.71929,25.121639,0.000445,24.999609,-1.3827,0.230,9.71681,9.71681
2411.00,9.71899,25.121469,0.000441,24.999359,-1.3826,0.230,9.71680,9.71680
2412.00,9.71886,25.121613,0.000445,24.999424,-1.3827,0.230,9.71731,9.71731
2413.00,9.71862,25.121499,0.000438,24.999273,-1.3830,0.230,9.71712,9.71712
2414.00,9.71822,25.121511,0.000440,24.999247,-1.3833,0.230,9.71709,9.71709
2415.00,9.71793,25.121525,0.000441,24.999291,-1.3834,0.230,9.71718,9.71718
2416.00,9.71768,25.121711,0.000442,24.999531,-1.3834,0.230,9.71654,9.71654
2417.00,9.71765,25.121567,0.000433,24.999414,-1.3833,0.230,9.71652,9.71652
2418.00,9.71773,25.121710,0.000436,24.999531,-1.3832,0.230,9.71714,9.71714
2419.00,9.71780,25.121850,0.000438,24.999647,-1.3832,0.230,9.71709,9.71709
2420.00,9.71786,25.121882,0.000437,24.999693,-1.3830,0.231,9.71783,9.71783
2421.00,9.71813,25.121886,0.000437,24.999656,-1.3828,0.231,9.71890,9.71890
2422.00,9.71823,25.121868,0.000435,24.999632,-1.3828,0.231,9.71933,9.71933
2423.00,9.71836,25.121948,0.000439,24.999654,-1.3827,0.231,9.71894,9.71894
2424.00,9.71811,25.121989,0.000436,24.999648,-1.3825,0.231,9.71941,9.71941
2425.00,9.71785,25.121939,0.000435,24.999505,-1.3824,0.231,9.71915,9.71915
2426.00,9.71764,25.121962,0.000435,24.999494,-1.3824,0.231,9.71802,9.71802
2427.00,9.71762,25.122064,0.000438,24.999516,-1.3823,0.231,9.71727,9.71727
2428.00,9.71761,25.122006,0.000434,24.999409,-1.3822,0.231,9.71710,9.71710
2429.00,9.71764,25.121934,0.000436,24.999327,-1.3823,0.231,9.71721,9.71721
2430.00,9.71779,25.122077,0.000435,24.999392,-1.3824,0.231,9.71802,9.71802
2431.00,9.71766,25.122243,0.000435,24.999476,-1.3824,0.231,9.71918,9.71918
2432.00,9.71791,25.122240,0.000434,24.999474,-1.3824,0.231,9.71952,9.71952
2433.00,9.71822,25.122283,0.000435,24.999469,-1.3823,0.231,9.71896,9.71896
2434.00,9.71791,25.122570,0.000435,24.999638,-1.3820,0.232,9.71770,9.71770
2435.00,9.71782,25.122695,0.000441,24.999743,-1.3817,0.232,9.71650,9.71650
2436.00,9.71793,25.122688,0.000444,24.999675,-1.3817,0.232,9.71582,9.71582
2437.00,9.71812,25.122785,0.000443,24.999715,-1.3814,0.232,9.71685,9.71685
2438.00,9.71831,25.122827,0.000441,24.999767,-1.3813,0.232,9.71822,9.71822
2439.00,9.71836,25.122634,0.000441,24.999610,-1.3812,0.232,9.71964,9.71964
2440.00,9.71849,25.122556,0.000436,24.999502,-1.3814,0.232,9.72048,9.72048
2441.00,9.71817,25.122524,0.000433,24.999443,-1.3816,0.232,9.72059,9.72059
2442.00,9.71822,25.122481,0.000431,24.999323,-1.3818,0.232,9.71922,9.71922
2443.00,9.71835,25.122570,0.000432,24.999324,-1.3821,0.232,9.71833,9.71833
2444.00,9.71847,25.122775,0.000430,24.999415,-1.3822,0.232,9.71907,9.71907
2445.00,9.71864,25.122762,0.000434,24.999370,-1.3819,0.232,9.71932,9.71932
2446.00,9.71858,25.122783,0.000437,24.999394,-1.3817,0.232,9.71932,9.71932
2447.00,9.71884,25.122818,0.000437,24.999429,-1.3815,0.232,9.71998,9.71998
2448.00,9.71899,25.122952,0.000441,24.999544,-1.3811,0.232,9.72079,9.72079
2449.00,9.71913,25.122889,0.000442,24.999515,-1.3810,0.232,9.72013,9.72013
2450.00,9.71905,25.122963,0.000440,24.999584,-1.3808,0.232,9.71948,9.71948
2451.00,9.71890,25.122842,0.000433,24.999533,-1.3807,0.233,9.71984,9.71984
2452.00,9.71895,25.123010,0.000436,24.999692,-1.3806,0.233,9.72008,9.72008
2453.00,9.71938,25.122923,0.000435,24.999600,-1.3806,0.233,9.72032,9.72032
2454.00,9.71998,25.122868,0.000434,24.999514,-1.3806,0.233,9.71940,9.71940
2455.00,9.71974,25.122877,0.000434,24.999464,-1.3806,0.233,9.72004,9.72004
2456.00,9.71974,25.122958,0.000434,24.999431,-1.3805,0.233,9.72047,9.72047
2457.00,9.71985,25.122862,0.000433,24.999297,-1.3805,0.233,9.71951,9.71951
2458.00,9.72030,25.122840,0.000428,24.999224,-1.3804,0.233,9.71710,9.71710
2459.00,9.72012,25.123003,0.000426,24.999318,-1.3804,0.233,9.71403,9.71403
2460.00,9.71999,25.123081,0.000425,24.999397,-1.3803,0.234,9.70793,9.70793
2461.00,9.72064,25.123234,0.000427,24.999522,-1.3803,0.234,9.70042,9.70042
@17,2.0001,4.0, 2460.067 
2462.00,9.72258,25.123262,0.000427,24.999565,-1.3804,0.234,9.69375,9.69375
2463.00,9.72035,25.123292,0.000433,24.999645,-1.3804,0.234,9.68905,9.68905
2464.00,9.72007,25.123204,0.000435,24.999620,-1.3803,0.234,9.68788,9.68788
2465.00,9.71917,25.123181,0.000436,24.999556,-1.3803,0.234,9.68909,9.68909
2466.00,9.71864,25.123055,0.000437,24.999442,-1.3802,0.234,9.69234,9.69234
2467.00,9.71699,25.123131,0.000439,24.999479,-1.3801,0.234,9.69710,9.69710
2468.00,9.70969,25.123195,0.000438,24.999455,-1.3799,0.234,9.70143,9.70143
2469.00,9.69895,25.123125,0.000437,24.999381,-1.3798,0.234,9.70419,9.70419
2470.00,9.69094,25.123177,0.000438,24.999427,-1.3799,0.234,9.70646,9.70646
2471.00,9.68787,25.123287,0.000439,24.999452,-1.3800,0.234,9.70736,9.70736
2472.00,9.68920,25.123390,0.000442,24.999509,-1.3800,0.234,9.70725,9.70725
2473.00,9.69240,25.123312,0.000436,24.999414,-1.3801,0.234,9.70652,9.70652
2474.00,9.69539,25.123510,0.000437,24.999499,-1.3803,0.234,9.70659,9.70659
2475.00,9.69722,25.123379,0.000430,24.999338,-1.3803,0.234,9.70692,9.70692
2476.00,9.69847,25.123507,0.000432,24.999442,-1.3803,0.234,9.70756,9.70756
2477.00,9.69952,25.123496,0.000426,24.999374,-1.3804,0.235,9.70840,9.70840
2478.00,9.70068,25.123716,0.000435,24.999480,-1.3803,0.235,9.71030,9.71030
2479.00,9.70191,25.123769,0.000434,24.999451,-1.3802,0.235,9.71241,9.71241
2480.00,9.70336,25.123970,0.000438,24.999561,-1.3800,0.235,9.71387,9.71387
2481.00,9.70484,25.123932,0.000434,24.999496,-1.3797,0.235,9.71536,9.71536
2482.00,9.70657,25.123977,0.000438,24.999548,-1.3796,0.235,9.71723,9.71723
2483.00,9.70823,25.124009,0.000436,24.999650,-1.3796,0.235,9.71742,9.71742
2484.00,9.70941,25.124063,0.000437,24.999674,-1.3796,0.235,9.71660,9.71660
2485.00,9.71041,25.124129,0.000438,24.999697,-1.3797,0.235,9.71627,9.71627
2486.00,9.71120,25.124148,0.000443,24.999648,-1.3800,0.235,9.71592,9.71592
2487.00,9.71185,25.124154,0.000441,24.999573,-1.3801,0.235,9.71598,9.71598
2488.00,9.71249,25.124177,0.000439,24.999478,-1.3801,0.235,9.71727,9.71727
2489.00,9.71324,25.124268,0.000441,24.999505,-1.3801,0.235,9.71858,9.71858
2490.00,9.71381,25.124306,0.000445,24.999529,-1.3801,0.235,9.71925,9.71925
2491.00,9.71438,25.124450,0.000443,24.999642,-1.3801,0.235,9.71993,9.71993
2492.00,9.71508,25.124496,0.000443,24.999650,-1.3801,0.235,9.72045,9.72045
2493.00,9.71606,25.124570,0.000447,24.999723,-1.3803,0.235,9.72109,9.72109
2494.00,9.71696,25.124403,0.000441,24.999588,-1.3804,0.235,9.72127,9.72127
2495.00,9.71761,25.124345,0.000438,24.999473,-1.3804,0.235,9.72159,9.72159
2496.00,9.71814,25.124397,0.000436,24.999494,-1.3801,0.236,9.72192,9.72192
2497.00,9.71854,25.124525,0.000442,24.999586,-1.3798,0.235,9.72113,9.72113
2498.00,9.71884,25.124434,0.000438,24.999468,-1.3795,0.236,9.71970,9.71970
2499.00,9.71882,25.124468,0.000440,24.999409,-1.3792,0.236,9.71869,9.71869
2500.00,9.71883,25.124473,0.000441,24.999449,-1.3790,0.236,9.71877,9.71877
2501.00,9.71908,25.124412,0.000439,24.999364,-1.3791,0.236,9.71914,9.71914
2502.00,9.71925,25.124200,0.000433,24.999173,-1.3790,0.236,9.71961,9.71961
2503.00,9.71950,25.124366,0.000438,24.999299,-1.3790,0.236,9.72040,9.72040
2504.00,9.71968,25.124508,0.000439,24.999479,-1.3791,0.236,9.72064,9.72064
2505.00,9.71986,25.124585,0.000437,24.999462,-1.3792,0.236,9.72006,9.72006
2506.00,9.72000,25.124608,0.000440,24.999473,-1.3792,0.236,9.71950,9.71950
2507.00,9.72017,25.124653,0.000439,24.999463,-1.3793,0.236,9.71941,9.71941
2508.00,9.72010,25.124629,0.000434,24.999439,-1.3792,0.236,9.71935,9.71935
2509.00,9.72013,25.124565,0.000430,24.999345,-1.3790,0.236,9.72012,9.72012
2510.00,9.72024,25.124723,0.000432,24.999421,-1.3788,0.236,9.71997,9.71997
2511.00,9.72017,25.124721,0.000430,24.999341,-1.3788,0.236,9.71978,9.71978
2512.00,9.71982,25.124798,0.000427,24.999423,-1.3786,0.237,9.71969,9.71969
2513.00,9.71989,25.124760,0.000424,24.999396,-1.3788,0.237,9.72038,9.72038
2514.00,9.71986,25.124797,0.000427,24.999426,-1.3789,0.237,9.72198,9.72198
2515.00,9.72004,25.124693,0.000425,24.999446,-1.3789,0.237,9.72441,9.72441
2516.00,9.72092,25.124773,0.000427,24.999594,-1.3786,0.238,9.72669,9.72669
2517.00,9.72139,25.124809,0.000434,24.999620,-1.3783,0.237,9.72710,9.72710
2518.00,9.72163,25.124835,0.000437,24.999633,-1.3779,0.237,9.72716,9.72716
2519.00,9.72196,25.124853,0.000437,24.999632,-1.3775,0.237,9.72560,9.72560
2520.00,9.72211,25.124880,0.000437,24.999539,-1.3772,0.237,9.72416,9.72416
2521.00,9.72211,25.124846,0.000438,24.999433,-1.3771,0.237,9.72320,9.72320
2522.00,9.72222,25.124903,0.000439,24.999422,-1.3773,0.237,9.72268,9.72268
2523.00,9.72263,25.124945,0.000437,24.999376,-1.3775,0.238,9.72157,9.72157
2524.00,9.72282,25.125003,0.000437,24.999405,-1.3776,0.238,9.72041,9.72041
2525.00,9.72298,25.125074,0.000434,24.999437,-1.3777,0.238,9.72036,9.72036
2526.00,9.72241,25.125129,0.000435,24.999451,-1.3778,0.238,9.71910,9.71910
2527.00,9.72218,25.125180,0.000435,24.999444,-1.3777,0.238,9.71863,9.71863
2528.00,9.72214,25.125183,0.000436,24.999418,-1.3777,0.238,9.71941,9.71941
2529.00,9.72220,25.125165,0.000435,24.999359,-1.3777,0.238,9.72121,9.72121
2530.00,9.72239,25.125196,0.000442,24.999373,-1.3777,0.238,9.72103,9.72103
2531.00,9.72274,25.125232,0.000440,24.999395,-1.3775,0.238,9.72223,9.72223
2532.00,9.72278,25.125232,0.000438,24.999395,-1.3776,0.238,9.72306,9.72306
2533.00,9.72243,25.125306,0.000439,24.999431,-1.3776,0.238,9.72336,9.72336
2534.00,9.72243,25.125372,0.000439,24.999453,-1.3776,0.238,9.72204,9.72204
2535.00,9.72213,25.125331,0.000436,24.999420,-1.3776,0.238,9.72210,9.72210
2536.00,9.72159,25.125492,0.000439,24.999538,-1.3778,0.238,9.72064,9.72064
2537.00,9.72125,25.125436,0.000432,24.999444,-1.3777,0.239,9.72066,9.72066
2538.00,9.72129,25.125496,0.000433,24.999543,-1.3777,0.239,9.72073,9.72073
2539.00,9.72118,25.125439,0.000431,24.999485,-1.3777,0.239,9.72099,9.72099
2540.00,9.72115,25.125490,0.000435,24.999515,-1.3775,0.239,9.72079,9.72079
2541.00,9.72091,25.125397,0.000433,24.999426,-1.3772,0.239,9.72159,9.72159
2542.00,9.72097,25.125447,0.000438,24.999456,-1.3769,0.239,9.72098,9.72098
2543.00,9.72094,25.125381,0.000438,24.999348,-1.3768,0.239,9.72003,9.72003
2544.00,9.72105,25.125545,0.000446,24.999454,-1.3767,0.239,9.72003,9.72003
2545.00,9.72115,25.125594,0.000441,24.999386,-1.3766,0.239,9.72029,9.72029
2546.00,9.72117,25.125608,0.000439,24.999267,-1.3766,0.239,9.72108,9.72108
2547.00,9.72169,25.125744,0.000444,24.999377,-1.3765,0.239,9.72318,9.72318
2548.00,9.72211,25.125870,0.000442,24.999430,-1.3763,0.239,9.72559,9.72559
2549.00,9.72260,25.125849,0.000435,24.999367,-1.3762,0.239,9.72782,9.72782
2550.00,9.72295,25.125891,0.000433,24.999426,-1.3763,0.240,9.72918,9.72918
2551.00,9.72304,25.125979,0.000432,24.999529,-1.3764,0.240,9.72873,9.72873
2552.00,9.72303,25.126024,0.000428,24.999478,-1.3765,0.240,9.72714,9.72714
2553.00,9.72306,25.126114,0.000429,24.999496,-1.3766,0.240,9.72546,9.72546
2554.00,9.72332,25.126117,0.000429,24.999460,-1.3767,0.240,9.72406,9.72406
2555.00,9.72371,25.126218,0.000433,24.999528,-1.3766,0.240,9.72390,9.72390
2556.00,9.72386,25.126284,0.000434,24.999562,-1.3765,0.240,9.72383,9.72383
2557.00,9.72400,25.126323,0.000436,24.999610,-1.3764,0.240,9.72404,9.72404
2558.00,9.72406,25.126238,0.000431,24.999513,-1.3764,0.240,9.72419,9.72419
2559.00,9.72413,25.126320,0.000432,24.999554,-1.3763,0.240,9.72446,9.72446
2560.00,9.72437,25.126318,0.000432,24.999523,-1.3763,0.240,9.72363,9.72363
2561.00,9.72440,25.126315,0.000437,24.999450,-1.3763,0.240,9.72347,9.72347
2562.00,9.72429,25.126333,0.000439,24.999462,-1.3763,0.240,9.72314,9.72314
2563.00,9.72444,25.126371,0.000443,24.999463,-1.3761,0.240,9.72272,9.72272
2564.00,9.72459,25.126487,0.000445,24.999505,-1.3760,0.240,9.72288,9.72288
2565.00,9.72489,25.126504,0.000445,24.999441,-1.3761,0.240,9.72278,9.72278
2566.00,9.72480,25.126543,0.000443,24.999469,-1.3761,0.241,9.72290,9.72290
2567.00,9.72462,25.126573,0.000441,24.999469,-1.3762,0.241,9.72369,9.72369
2568.00,9.72441,25.126648,0.000439,24.999527,-1.3761,0.241,9.72453,9.72453
2569.00,9.72402,25.126590,0.000436,24.999483,-1.3760,0.241,9.72377,9.72377
2570.00,9.72361,25.126624,0.000436,24.999520,-1.3756,0.241,9.72371,9.72371
2571.00,9.72358,25.126605,0.000435,24.999518,-1.3752,0.241,9.72445,9.72445
2572.00,9.72374,25.126597,0.000436,24.999467,-1.3749,0.241,9.72461,9.72461
2573.00,9.72398,25.126555,0.000440,24.999406,-1.3748,0.241,9.72491,9.72491
2574.00,9.72426,25.126498,0.000441,24.999332,-1.3747,0.241,9.72645,9.72645
2575.00,9.72435,25.126560,0.000444,24.999388,-1.3747,0.241,9.72725,9.72725
2576.00,9.72438,25.126632,0.000444,24.999415,-1.3750,0.241,9.72702,9.72702
2577.00,9.72454,25.126621,0.000440,24.999372,-1.3753,0.241,9.72709,9.72709
2578.00,9.72472,25.126699,0.000442,24.999441,-1.3754,0.241,9.72715,9.72715
2579.00,9.72492,25.126774,0.000443,24.999508,-1.3756,0.241,9.72684,9.72684
2580.00,9.72512,25.126751,0.000439,24.999421,-1.3755,0.242,9.72712,9.72712
2581.00,9.72528,25.126814,0.000441,24.999409,-1.3753,0.242,9.72680,9.72680
2582.00,9.72516,25.126940,0.000443,24.999444,-1.3752,0.242,9.72474,9.72474
2583.00,9.72477,25.127049,0.000439,24.999477,-1.3752,0.242,9.72174,9.72174
2584.00,9.72432,25.127291,0.000444,24.999651,-1.3751,0.242,9.71917,9.71917
2585.00,9.72369,25.127401,0.000450,24.999743,-1.3752,0.242,9.71585,9.71585
2586.00,9.72332,25.127390,0.000448,24.999757,-1.3753,0.242,9.71458,9.71458
2587.00,9.72304,25.127424,0.000448,24.999788,-1.3752,0.242,9.71517,9.71517
2588.00,9.72277,25.127361,0.000449,24.999706,-1.3751,0.242,9.71732,9.71732
2589.00,9.72276,25.127191,0.000445,24.999512,-1.3750,0.242,9.71978,9.71978
2590.00,9.72222,25.127208,0.000445,24.999502,-1.3747,0.242,9.72270,9.72270
2591.00,9.72128,25.127181,0.000448,24.999464,-1.3744,0.242,9.72371,9.72371
2592.00,9.72104,25.127243,0.000450,24.999510,-1.3742,0.242,9.72412,9.72412
2593.00,9.72172,25.127284,0.000448,24.999509,-1.3740,0.242,9.72375,9.72375
2594.00,9.72184,25.127363,0.000449,24.999562,-1.3741,0.242,9.72361,9.72361
2595.00,9.72175,25.127257,0.000441,24.999462,-1.3742,0.243,9.72362,9.72362
2596.00,9.72105,25.127236,0.000437,24.999379,-1.3744,0.243,9.72305,9.72305
2597.00,9.72076,25.127105,0.000435,24.999259,-1.3745,0.243,9.72260,9.72260
2598.00,9.72103,25.126979,0.000437,24.999197,-1.3743,0.243,9.72258,9.72258
2599.00,9.72090,25.126937,0.000435,24.999149,-1.3740,0.243,9.72129,9.72129
2600.00,9.72065,25.127034,0.000440,24.999215,-1.3736,0.243,9.71947,9.71947
2601.00,9.72022,25.127184,0.000443,24.999357,-1.3732,0.243,9.71928,9.71928
2602.00,9.72036,25.127285,0.000442,24.999401,-1.3731,0.243,9.71884,9.71884
2603.00,9.72054,25.127375,0.000440,24.999396,-1.3732,0.243,9.71876,9.71876
2604.00,9.72139,25.127444,0.000441,24.999373,-1.3732,0.243,9.71782,9.71782
2605.00,9.72181,25.127472,0.000440,24.999277,-1.3732,0.243,9.71849,9.71849
2606.00,9.72131,25.127510,0.000435,24.999185,-1.3734,0.243,9.72002,9.72002
2607.00,9.72080,25.127494,0.000431,24.999169,-1.3734,0.243,9.72138,9.72138
2608.00,9.72047,25.127633,0.000433,24.999233,-1.3734,0.244,9.72130,9.72130
2609.00,9.71915,25.127556,0.000428,24.999190,-1.3735,0.244,9.72013,9.72013
2610.00,9.71872,25.127715,0.000430,24.999345,-1.3736,0.244,9.71574,9.71574
2611.00,9.71765,25.127813,0.000437,24.999500,-1.3736,0.244,9.70869,9.70869
2612.00,9.71756,25.127981,0.000442,24.999536,-1.3735,0.244,9.70221,9.70221
@18,2.0001,4.0, 2610.22100000001 
2613.00,9.71892,25.128091,0.000443,24.999625,-1.3735,0.244,9.69688,9.69688
2614.00,9.71943,25.128346,0.000447,24.999836,-1.3736,0.244,9.69479,9.69479
2615.00,9.72102,25.128232,0.000442,24.999714,-1.3737,0.244,9.69692,9.69692
2616.00,9.72143,25.128162,0.000441,24.999621,-1.3736,0.244,9.70119,9.70119
2617.00,9.72310,25.128113,0.000439,24.999614,-1.3734,0.244,9.70579,9.70579
2618.00,9.71990,25.128103,0.000439,24.999632,-1.3733,0.244,9.70992,9.70992
2619.00,9.70943,25.127963,0.000436,24.999460,-1.3729,0.244,9.71326,9.71326
2620.00,9.69819,25.127976,0.000436,24.999397,-1.3726,0.244,9.71397,9.71397
2621.00,9.69317,25.128052,0.000437,24.999409,-1.3724,0.244,9.71413,9.71413
2622.00,9.69441,25.128053,0.000435,24.999339,-1.3723,0.245,9.71417,9.71417
2623.00,9.69873,25.127984,0.000432,24.999236,-1.3721,0.245,9.71415,9.71415
2624.00,9.70194,25.128121,0.000436,24.999373,-1.3720,0.245,9.71421,9.71421
2625.00,9.70467,25.128198,0.000440,24.999528,-1.3721,0.245,9.71486,9.71486
2626.00,9.70633,25.128176,0.000441,24.999471,-1.3724,0.245,9.71585,9.71585
2627.00,9.70768,25.128175,0.000442,24.999473,-1.3727,0.245,9.71688,9.71688
2628.00,9.70877,25.128211,0.000443,24.999472,-1.3732,0.245,9.71851,9.71851
2629.00,9.70996,25.128265,0.000443,24.999453,-1.3735,0.245,9.71914,9.71914
2630.00,9.71118,25.128298,0.000443,24.999401,-1.3738,0.245,9.71996,9.71996
2631.00,9.71216,25.128373,0.000441,24.999445,-1.3740,0.245,9.72039,9.72039
2632.00,9.71350,25.128518,0.000444,24.999578,-1.3740,0.245,9.71999,9.71999
2633.00,9.71477,25.128555,0.000444,24.999594,-1.3740,0.245,9.71877,9.71877
2634.00,9.71573,25.128473,0.000440,24.999463,-1.3739,0.245,9.71828,9.71828
2635.00,9.71652,25.128628,0.000442,24.999564,-1.3738,0.245,9.71820,9.71820
2636.00,9.71698,25.128629,0.000440,24.999548,-1.3737,0.245,9.71846,9.71846
2637.00,9.71735,25.128671,0.000437,24.999529,-1.3736,0.246,9.71891,9.71891
2638.00,9.71759,25.128760,0.000440,24.999545,-1.3736,0.246,9.71921,9.71921
2639.00,9.71772,25.128877,0.000443,24.999658,-1.3737,0.246,9.71949,9.71949
2640.00,9.71786,25.128684,0.000442,24.999510,-1.3738,0.246,9.71901,9.71901
2641.00,9.71811,25.128712,0.000442,24.999534,-1.3738,0.246,9.71802,9.71802
2642.00,9.71825,25.128686,0.000445,24.999480,-1.3739,0.246,9.71761,9.71761
2643.00,9.71848,25.128671,0.000444,24.999447,-1.3737,0.246,9.71811,9.71811
2644.00,9.71879,25.128599,0.000442,24.999333,-1.3734,0.246,9.71893,9.71893
2645.00,9.71917,25.128664,0.000437,24.999386,-1.3730,0.246,9.72035,9.72035
2646.00,9.71945,25.128688,0.000438,24.999382,-1.3727,0.246,9.72224,9.72224
2647.00,9.71989,25.128679,0.000433,24.999323,-1.3724,0.246,9.72350,9.72350
2648.00,9.72002,25.128756,0.000430,24.999426,-1.3721,0.246,9.72382,9.72382
2649.00,9.72004,25.128949,0.000431,24.999591,-1.3720,0.247,9.72399,9.72399
2650.00,9.72032,25.129119,0.000435,24.999670,-1.3720,0.247,9.72413,9.72413
2651.00,9.72058,25.129193,0.000439,24.999696,-1.3721,0.247,9.72421,9.72421
2652.00,9.72090,25.129169,0.000441,24.999674,-1.3722,0.246,9.72414,9.72414
2653.00,9.72130,25.129248,0.000444,24.999680,-1.3724,0.246,9.72521,9.72521
2654.00,9.72190,25.129223,0.000443,24.999617,-1.3726,0.246,9.72593,9.72593
2655.00,9.72225,25.129274,0.000445,24.999624,-1.3728,0.247,9.72620,9.72620
2656.00,9.72248,25.129327,0.000442,24.999642,-1.3728,0.247,9.72562,9.72562
2657.00,9.72263,25.129461,0.000442,24.999784,-1.3728,0.247,9.72562,9.72562
2658.00,9.72281,25.129338,0.000437,24.999633,-1.3726,0.247,9.72453,9.72453
2659.00,9.72304,25.129377,0.000440,24.999664,-1.3723,0.247,9.72400,9.72400
2660.00,9.72343,25.129378,0.000438,24.999647,-1.3721,0.247,9.72420,9.72420
2661.00,9.72399,25.129340,0.000436,24.999572,-1.3718,0.247,9.72515,9.72515
2662.00,9.72465,25.129262,0.000437,24.999421,-1.3715,0.247,9.72651,9.72651
2663.00,9.72514,25.129427,0.000442,24.999538,-1.3715,0.247,9.72763,9.72763
2664.00,9.72545,25.129436,0.000442,24.999471,-1.3715,0.247,9.72874,9.72874
2665.00,9.72576,25.129455,0.000444,24.999459,-1.3713,0.247,9.72866,9.72866
2666.00,9.72578,25.129495,0.000446,24.999522,-1.3713,0.247,9.72793,9.72793
2667.00,9.72568,25.129639,0.000447,24.999625,-1.3714,0.247,9.72646,9.72646
2668.00,9.72571,25.129713,0.000445,24.999645,-1.3714,0.247,9.72579,9.72579
2669.00,9.72588,25.129811,0.000446,24.999756,-1.3715,0.247,9.72496,9.72496
2670.00,9.72599,25.129814,0.000442,24.999755,-1.3716,0.248,9.72442,9.72442
2671.00,9.72578,25.129893,0.000442,24.999769,-1.3718,0.248,9.72396,9.72396
2672.00,9.72563,25.129930,0.000437,24.999815,-1.3719,0.248,9.72387,9.72387
2673.00,9.72547,25.129940,0.000439,24.999794,-1.3720,0.248,9.72329,9.72329
2674.00,9.72519,25.129801,0.000436,24.999586,-1.3720,0.248,9.72269,9.72269
2675.00,9.72501,25.129827,0.000439,24.999544,-1.3720,0.248,9.72282,9.72282
2676.00,9.72512,25.129866,0.000441,24.999580,-1.3718,0.248,9.72451,9.72451
2677.00,9.72548,25.130018,0.000449,24.999682,-1.3716,0.248,9.72570,9.72570
2678.00,9.72575,25.129973,0.000446,24.999655,-1.3715,0.248,9.72695,9.72695
2679.00,9.72596,25.129994,0.000445,24.999711,-1.3714,0.248,9.72751,9.72751
2680.00,9.72593,25.130058,0.000445,24.999770,-1.3714,0.248,9.72752,9.72752
2681.00,9.72574,25.129983,0.000438,24.999655,-1.3715,0.248,9.72580,9.72580
2682.00,9.72532,25.129847,0.000431,24.999446,-1.3714,0.249,9.72462,9.72462
2683.00,9.72498,25.129871,0.000432,24.999423,-1.3714,0.249,9.72448,9.72448
2684.00,9.72476,25.130005,0.000434,24.999496,-1.3713,0.249,9.72489,9.72489
2685.00,9.72490,25.129935,0.000430,24.999415,-1.3711,0.249,9.72551,9.72551
2686.00,9.72505,25.129964,0.000435,24.999420,-1.3711,0.249,9.72623,9.72623
2687.00,9.72512,25.129971,0.000439,24.999423,-1.3711,0.249,9.72657,9.72657
2688.00,9.72518,25.129949,0.000438,24.999401,-1.3711,0.249,9.72540,9.72540
2689.00,9.72493,25.130027,0.000437,24.999423,-1.3713,0.249,9.72441,9.72441
2690.00,9.72494,25.130068,0.000441,24.999391,-1.3714,0.249,9.72427,9.72427
2691.00,9.72519,25.130215,0.000444,24.999405,-1.3713,0.249,9.72517,9.72517
2692.00,9.72559,25.130365,0.000445,24.999470,-1.3713,0.249,9.72621,9.72621
2693.00,9.72594,25.130527,0.000448,24.999549,-1.3712,0.249,9.72755,9.72755
2694.00,9.72622,25.130493,0.000448,24.999488,-1.3711,0.249,9.72840,9.72840
2695.00,9.72634,25.130570,0.000447,24.999521,-1.3710,0.249,9.72788,9.72788
2696.00,9.72606,25.130574,0.000443,24.999553,-1.3711,0.249,9.72615,9.72615
2697.00,9.72576,25.130518,0.000438,24.999542,-1.3712,0.250,9.72540,9.72540
2698.00,9.72570,25.130611,0.000437,24.999618,-1.3713,0.250,9.72562,9.72562
2699.00,9.72578,25.130543,0.000436,24.999535,-1.3715,0.250,9.72610,9.72610
2700.00,9.72602,25.130724,0.000440,24.999685,-1.3717,0.250,9.72659,9.72659
2701.00,9.72614,25.130785,0.000441,24.999661,-1.3720,0.250,9.72724,9.72724
2702.00,9.72638,25.130904,0.000442,24.999654,-1.3720,0.250,9.72768,9.72768
2703.00,9.72634,25.130735,0.000439,24.999434,-1.3721,0.250,9.72621,9.72621
2704.00,9.72610,25.130883,0.000442,24.999548,-1.3721,0.250,9.72520,9.72520
2705.00,9.72597,25.130771,0.000438,24.999397,-1.3721,0.250,9.72532,9.72532
2706.00,9.72601,25.130896,0.000442,24.999505,-1.3721,0.250,9.72582,9.72582
2707.00,9.72620,25.130754,0.000442,24.999398,-1.3719,0.250,9.72558,9.72558
2708.00,9.72660,25.130794,0.000443,24.999451,-1.3716,0.250,9.72671,9.72671
2709.00,9.72669,25.130715,0.000437,24.999404,-1.3714,0.251,9.72740,9.72740
2710.00,9.72671,25.130838,0.000443,24.999535,-1.3710,0.250,9.72656,9.72656
2711.00,9.72641,25.130690,0.000438,24.999395,-1.3708,0.250,9.72553,9.72553
2712.00,9.72605,25.130831,0.000442,24.999481,-1.3706,0.250,9.72495,9.72495
2713.00,9.72582,25.130965,0.000442,24.999473,-1.3705,0.250,9.72444,9.72444
2714.00,9.72571,25.131083,0.000443,24.999465,-1.3704,0.250,9.72426,9.72426
2715.00,9.72584,25.131195,0.000442,24.999505,-1.3706,0.250,9.72518,9.72518
2716.00,9.72603,25.131384,0.000450,24.999640,-1.3708,0.251,9.72599,9.72599
2717.00,9.72616,25.131459,0.000449,24.999698,-1.3711,0.251,9.72635,9.72635
2718.00,9.72599,25.131455,0.000450,24.999728,-1.3712,0.251,9.72576,9.72576
2719.00,9.72557,25.131574,0.000451,24.999814,-1.3711,0.251,9.72473,9.72473
2720.00,9.72535,25.131464,0.000449,24.999638,-1.3709,0.251,9.72442,9.72442
2721.00,9.72545,25.131382,0.000443,24.999487,-1.3708,0.251,9.72457,9.72457
2722.00,9.72548,25.131328,0.000439,24.999373,-1.3707,0.251,9.72506,9.72506
2723.00,9.72566,25.131358,0.000440,24.999413,-1.3707,0.251,9.72659,9.72659
2724.00,9.72602,25.131325,0.000441,24.999356,-1.3709,0.251,9.72825,9.72825
2725.00,9.72631,25.131353,0.000442,24.999416,-1.3708,0.251,9.72920,9.72920
2726.00,9.72638,25.131364,0.000441,24.999423,-1.3706,0.251,9.72951,9.72951
2727.00,9.72650,25.131532,0.000443,24.999576,-1.3703,0.251,9.72992,9.72992
2728.00,9.72659,25.131552,0.000441,24.999507,-1.3703,0.251,9.72970,9.72970
2729.00,9.72655,25.131643,0.000442,24.999546,-1.3704,0.252,9.72828,9.72828
2730.00,9.72644,25.131573,0.000437,24.999430,-1.3705,0.252,9.72684,9.72684
2731.00,9.72640,25.131651,0.000439,24.999454,-1.3706,0.252,9.72588,9.72588
2732.00,9.72646,25.131612,0.000438,24.999401,-1.3706,0.252,9.72444,9.72444
2733.00,9.72646,25.131625,0.000434,24.999390,-1.3704,0.252,9.72385,9.72385
2734.00,9.72641,25.131741,0.000435,24.999455,-1.3702,0.252,9.72401,9.72401
2735.00,9.72611,25.131942,0.000442,24.999623,-1.3701,0.252,9.72338,9.72338
2736.00,9.72582,25.131865,0.000440,24.999565,-1.3704,0.252,9.72285,9.72285
2737.00,9.72558,25.131803,0.000438,24.999418,-1.3706,0.252,9.72251,9.72251
2738.00,9.72558,25.131963,0.000441,24.999502,-1.3711,0.252,9.72208,9.72208
2739.00,9.72581,25.131849,0.000437,24.999339,-1.3714,0.252,9.72231,9.72231
2740.00,9.72570,25.131983,0.000437,24.999423,-1.3714,0.252,9.72335,9.72335
2741.00,9.72569,25.132175,0.000439,24.999561,-1.3714,0.252,9.72436,9.72436
2742.00,9.72563,25.132312,0.000446,24.999749,-1.3713,0.252,9.72551,9.72551
2743.00,9.72554,25.132350,0.000451,24.999823,-1.3711,0.252,9.72601,9.72601
2744.00,9.72533,25.132365,0.000453,24.999881,-1.3709,0.252,9.72606,9.72606
2745.00,9.72487,25.132206,0.000448,24.999680,-1.3706,0.252,9.72493,9.72493
2746.00,9.72447,25.132184,0.000444,24.999579,-1.3702,0.253,9.72414,9.72414
2747.00,9.72419,25.132217,0.000438,24.999512,-1.3701,0.253,9.72369,9.72369
2748.00,9.72401,25.132192,0.000436,24.999453,-1.3700,0.253,9.72391,9.72391
2749.00,9.72410,25.132230,0.000437,24.999451,-1.3698,0.253,9.72465,9.72465
2750.00,9.72434,25.132310,0.000437,24.999502,-1.3699,0.253,9.72615,9.72615
2751.00,9.72458,25.132332,0.000436,24.999536,-1.3700,0.253,9.72713,9.72713
2752.00,9.72471,25.132351,0.000439,24.999569,-1.3700,0.253,9.72749,9.72749
2753.00,9.72477,25.132384,0.000437,24.999582,-1.3700,0.253,9.72679,9.72679
2754.00,9.72501,25.132411,0.000438,24.999605,-1.3700,0.253,9.72552,9.72552
2755.00,9.72548,25.132318,0.000435,24.999518,-1.3699,0.253,9.72515,9.72515
2756.00,9.72575,25.132340,0.000436,24.999541,-1.3698,0.253,9.72605,9.72605
2757.00,9.72574,25.132285,0.000432,24.999457,-1.3695,0.254,9.72670,9.72670
2758.00,9.72550,25.132229,0.000430,24.999401,-1.3694,0.254,9.72705,9.72705
2759.00,9.72618,25.132297,0.000429,24.999424,-1.3694,0.254,9.72587,9.72587
2760.00,9.72727,25.132340,0.000433,24.999447,-1.3696,0.254,9.72126,9.72126
2761.00,9.72722,25.132404,0.000435,24.999446,-1.3698,0.254,9.71380,9.71380
@19,2.0001,4.0, 2760.059 
2762.00,9.72652,25.132602,0.000436,24.999588,-1.3698,0.254,9.70550,9.70550
2763.00,9.72424,25.132613,0.000434,24.999526,-1.3699,0.254,9.69899,9.69899
2764.00,9.72471,25.132622,0.000433,24.999464,-1.3699,0.254,9.69553,9.69553
2765.00,9.72665,25.132645,0.000432,24.999450,-1.3697,0.254,9.69669,9.69669
2766.00,9.72736,25.132738,0.000433,24.999486,-1.3693,0.254,9.70037,9.70037
2767.00,9.72908,25.132687,0.000432,24.999376,-1.3690,0.255,9.70632,9.70632
2768.00,9.72553,25.132827,0.000437,24.999439,-1.3690,0.255,9.71147,9.71147
2769.00,9.71615,25.132898,0.000438,24.999438,-1.3689,0.255,9.71585,9.71585
2770.00,9.70273,25.133056,0.000438,24.999524,-1.3689,0.255,9.71799,9.71799
2771.00,9.69471,25.133048,0.000440,24.999528,-1.3691,0.255,9.71908,9.71908
2772.00,9.69287,25.133159,0.000443,24.999610,-1.3694,0.255,9.71913,9.71913
2773.00,9.69721,25.133129,0.000441,24.999533,-1.3693,0.255,9.71964,9.71964
2774.00,9.70069,25.133167,0.000443,24.999555,-1.3692,0.255,9.71930,9.71930
2775.00,9.70581,25.133091,0.000441,24.999424,-1.3691,0.255,9.71979,9.71979
2776.00,9.70950,25.133108,0.000437,24.999344,-1.3690,0.255,9.72121,9.72121
2777.00,9.71137,25.133009,0.000432,24.999207,-1.3690,0.255,9.72243,9.72243
2778.00,9.71284,25.133119,0.000430,24.999306,-1.3689,0.255,9.72388,9.72388
2779.00,9.71411,25.133086,0.000427,24.999212,-1.3689,0.255,9.72547,9.72547
2780.00,9.71558,25.133325,0.000434,24.999454,-1.3688,0.255,9.72696,9.72696
2781.00,9.71698,25.133420,0.000437,24.999545,-1.3686,0.255,9.72788,9.72788
2782.00,9.71824,25.133460,0.000441,24.999592,-1.3685,0.255,9.72825,9.72825
2783.00,9.71989,25.133473,0.000444,24.999587,-1.3684,0.255,9.72818,9.72818
2784.00,9.72155,25.133534,0.000447,24.999695,-1.3683,0.255,9.72863,9.72863
2785.00,9.72287,25.133351,0.000443,24.999514,-1.3681,0.255,9.72906,9.72906
2786.00,9.72392,25.133106,0.000436,24.999326,-1.3680,0.256,9.72922,9.72922
2787.00,9.72466,25.133154,0.000436,24.999330,-1.3678,0.256,9.73014,9.73014
2788.00,9.72527,25.133139,0.000437,24.999288,-1.3677,0.256,9.73042,9.73042
2789.00,9.72574,25.133242,0.000437,24.999305,-1.3677,0.256,9.73037,9.73037
2790.00,9.72607,25.133534,0.000442,24.999543,-1.3677,0.256,9.72932,9.72932
2791.00,9.72639,25.133698,0.000444,24.999614,-1.3677,0.256,9.72805,9.72805
2792.00,9.72679,25.133633,0.000442,24.999540,-1.3678,0.256,9.72705,9.72705
2793.00,9.72706,25.133650,0.000441,24.999556,-1.3678,0.256,9.72657,9.72657
2794.00,9.72746,25.133714,0.000442,24.999582,-1.3677,0.256,9.72628,9.72628
2795.00,9.72785,25.133547,0.000438,24.999387,-1.3678,0.257,9.72673,9.72673
2796.00,9.72805,25.133648,0.000443,24.999455,-1.3680,0.257,9.72703,9.72703
2797.00,9.72808,25.133776,0.000446,24.999532,-1.3681,0.256,9.72706,9.72706
2798.00,9.72811,25.133875,0.000447,24.999582,-1.3682,0.257,9.72723,9.72723
2799.00,9.72818,25.133765,0.000444,24.999453,-1.3684,0.257,9.72786,9.72786
2800.00,9.72835,25.133924,0.000448,24.999531,-1.3684,0.256,9.72853,9.72853
2801.00,9.72833,25.133943,0.000448,24.999470,-1.3685,0.257,9.72961,9.72961
2802.00,9.72855,25.133951,0.000447,24.999459,-1.3685,0.257,9.73022,9.73022
2803.00,9.72869,25.133973,0.000449,24.999477,-1.3685,0.257,9.73058,9.73058
2804.00,9.72868,25.134064,0.000449,24.999564,-1.3685,0.257,9.73016,9.73016
2805.00,9.72864,25.133917,0.000445,24.999513,-1.3683,0.257,9.72967,9.72967
2806.00,9.72852,25.133849,0.000442,24.999536,-1.3680,0.257,9.72920,9.72920
2807.00,9.72845,25.133798,0.000440,24.999512,-1.3677,0.257,9.72930,9.72930
2808.00,9.72842,25.133660,0.000434,24.999376,-1.3677,0.258,9.72918,9.72918
2809.00,9.72841,25.133571,0.000434,24.999350,-1.3677,0.258,9.72942,9.72942
2810.00,9.72842,25.133589,0.000434,24.999349,-1.3676,0.258,9.72875,9.72875
2811.00,9.72843,25.133707,0.000439,24.999380,-1.3677,0.258,9.72803,9.72803
2812.00,9.72847,25.133804,0.000443,24.999425,-1.3678,0.257,9.72761,9.72761
2813.00,9.72868,25.133854,0.000445,24.999441,-1.3678,0.257,9.72798,9.72798
2814.00,9.72889,25.133901,0.000444,24.999403,-1.3677,0.257,9.72868,9.72868
2815.00,9.72917,25.133973,0.000441,24.999382,-1.3677,0.257,9.73020,9.73020
2816.00,9.72943,25.133860,0.000437,24.999275,-1.3676,0.258,9.73148,9.73148
2817.00,9.72965,25.133943,0.000437,24.999304,-1.3676,0.258,9.73174,9.73174
2818.00,9.72976,25.133973,0.000437,24.999249,-1.3674,0.258,9.73132,9.73132
2819.00,9.72967,25.134044,0.000439,24.999240,-1.3672,0.258,9.73009,9.73009
2820.00,9.72952,25.134198,0.000446,24.999316,-1.3671,0.258,9.72917,9.72917
2821.00,9.72939,25.134294,0.000446,24.999360,-1.3669,0.258,9.72892,9.72892
2822.00,9.72941,25.134292,0.000442,24.999334,-1.3666,0.258,9.72913,9.72913
2823.00,9.72940,25.134360,0.000442,24.999397,-1.3664,0.258,9.72871,9.72871
2824.00,9.72928,25.134395,0.000445,24.999468,-1.3663,0.258,9.72868,9.72868
2825.00,9.72911,25.134270,0.000441,24.999347,-1.3663,0.258,9.72796,9.72796
2826.00,9.72898,25.134271,0.000439,24.999345,-1.3664,0.258,9.72742,9.72742
2827.00,9.72894,25.134362,0.000439,24.999388,-1.3665,0.258,9.72728,9.72728
2828.00,9.72891,25.134338,0.000435,24.999318,-1.3666,0.258,9.72758,9.72758
2829.00,9.72892,25.134384,0.000434,24.999315,-1.3668,0.259,9.72840,9.72840
2830.00,9.72910,25.134439,0.000435,24.999368,-1.3668,0.259,9.72980,9.72980
2831.00,9.72947,25.134521,0.000437,24.999423,-1.3667,0.259,9.73065,9.73065
2832.00,9.72974,25.134495,0.000438,24.999388,-1.3666,0.259,9.73109,9.73109
2833.00,9.72979,25.134709,0.000447,24.999565,-1.3665,0.259,9.73143,9.73143
2834.00,9.72962,25.134814,0.000448,24.999588,-1.3664,0.259,9.73064,9.73064
2835.00,9.72931,25.134781,0.000444,24.999551,-1.3664,0.259,9.72976,9.72976
2836.00,9.72910,25.134767,0.000445,24.999537,-1.3664,0.259,9.72924,9.72924
2837.00,9.72913,25.134843,0.000442,24.999557,-1.3664,0.259,9.72932,9.72932
2838.00,9.72915,25.134826,0.000438,24.999481,-1.3663,0.259,9.72864,9.72864
2839.00,9.72910,25.134753,0.000435,24.999412,-1.3662,0.259,9.72891,9.72891
2840.00,9.72925,25.134938,0.000438,24.999493,-1.3660,0.259,9.72998,9.72998
2841.00,9.72948,25.134984,0.000438,24.999461,-1.3657,0.260,9.73069,9.73069
2842.00,9.72953,25.134932,0.000443,24.999424,-1.3656,0.259,9.73048,9.73048
2843.00,9.72964,25.134888,0.000442,24.999360,-1.3655,0.259,9.73150,9.73150
2844.00,9.72994,25.135001,0.000444,24.999459,-1.3655,0.260,9.73256,9.73256
2845.00,9.73029,25.134883,0.000440,24.999333,-1.3654,0.260,9.73228,9.73228
2846.00,9.73056,25.134935,0.000439,24.999340,-1.3653,0.260,9.73193,9.73193
2847.00,9.73063,25.135097,0.000438,24.999401,-1.3652,0.260,9.73152,9.73152
2848.00,9.73064,25.135159,0.000441,24.999423,-1.3653,0.260,9.73114,9.73114
2849.00,9.73065,25.135115,0.000439,24.999345,-1.3653,0.260,9.73053,9.73053
2850.00,9.73070,25.135236,0.000445,24.999453,-1.3655,0.260,9.73122,9.73122
2851.00,9.73083,25.135347,0.000448,24.999574,-1.3657,0.260,9.73197,9.73197
2852.00,9.73109,25.135325,0.000446,24.999510,-1.3657,0.260,9.73320,9.73320
2853.00,9.73114,25.135332,0.000446,24.999493,-1.3656,0.260,9.73344,9.73344
2854.00,9.73124,25.135486,0.000448,24.999566,-1.3655,0.260,9.73345,9.73345
2855.00,9.73138,25.135508,0.000446,24.999504,-1.3655,0.260,9.73207,9.73207
2856.00,9.73132,25.135594,0.000447,24.999495,-1.3653,0.260,9.73052,9.73052
2857.00,9.73120,25.135572,0.000445,24.999470,-1.3652,0.260,9.72905,9.72905
2858.00,9.73114,25.135557,0.000443,24.999462,-1.3650,0.261,9.72875,9.72875
2859.00,9.73126,25.135409,0.000440,24.999379,-1.3648,0.261,9.72820,9.72820
2860.00,9.73113,25.135355,0.000438,24.999343,-1.3646,0.261,9.72763,9.72763
2861.00,9.73098,25.135225,0.000436,24.999206,-1.3644,0.261,9.72779,9.72779
2862.00,9.73057,25.135173,0.000435,24.999178,-1.3643,0.261,9.72759,9.72759
2863.00,9.73028,25.135258,0.000438,24.999209,-1.3643,0.261,9.72744,9.72744
2864.00,9.73005,25.135452,0.000444,24.999281,-1.3642,0.261,9.72736,9.72736
2865.00,9.72983,25.135494,0.000445,24.999299,-1.3642,0.261,9.72829,9.72829
2866.00,9.72979,25.135483,0.000441,24.999338,-1.3643,0.261,9.72895,9.72895
2867.00,9.72989,25.135558,0.000441,24.999372,-1.3644,0.261,9.72997,9.72997
2868.00,9.72995,25.135638,0.000440,24.999443,-1.3646,0.261,9.73037,9.73037
2869.00,9.73007,25.135525,0.000433,24.999380,-1.3648,0.262,9.73108,9.73108
2870.00,9.72990,25.135619,0.000436,24.999394,-1.3650,0.262,9.73097,9.73097
2871.00,9.72965,25.135663,0.000440,24.999374,-1.3652,0.262,9.73085,9.73085
2872.00,9.72948,25.135767,0.000443,24.999447,-1.3652,0.262,9.73114,9.73114
2873.00,9.72948,25.135786,0.000441,24.999406,-1.3652,0.262,9.73149,9.73149
2874.00,9.72960,25.135942,0.000445,24.999459,-1.3651,0.261,9.73199,9.73199
2875.00,9.72965,25.135950,0.000440,24.999419,-1.3650,0.262,9.73167,9.73167
2876.00,9.72962,25.136125,0.000437,24.999502,-1.3649,0.262,9.73075,9.73075
2877.00,9.72949,25.136194,0.000438,24.999517,-1.3649,0.262,9.72911,9.72911
2878.00,9.72929,25.136287,0.000441,24.999591,-1.3650,0.262,9.72722,9.72722
2879.00,9.72900,25.136310,0.000439,24.999560,-1.3652,0.262,9.72557,9.72557
2880.00,9.72919,25.136332,0.000442,24.999606,-1.3653,0.262,9.72638,9.72638
2881.00,9.72938,25.136322,0.000445,24.999571,-1.3655,0.262,9.72727,9.72727
2882.00,9.72955,25.136238,0.000444,24.999471,-1.3656,0.262,9.72840,9.72840
2883.00,9.72974,25.136230,0.000441,24.999500,-1.3657,0.262,9.73062,9.73062
2884.00,9.73000,25.136164,0.000437,24.999455,-1.3657,0.263,9.73228,9.73228
2885.00,9.73003,25.136284,0.000437,24.999525,-1.3655,0.263,9.73194,9.73194
2886.00,9.73018,25.136308,0.000439,24.999504,-1.3655,0.263,9.73162,9.73162
2887.00,9.73005,25.136394,0.000440,24.999553,-1.3656,0.263,9.73190,9.73190
2888.00,9.72998,25.136402,0.000445,24.999462,-1.3656,0.263,9.73188,9.73188
2889.00,9.73022,25.136486,0.000450,24.999514,-1.3657,0.263,9.73196,9.73196
2890.00,9.73051,25.136407,0.000451,24.999406,-1.3658,0.262,9.73264,9.73264
2891.00,9.73071,25.136323,0.000448,24.999348,-1.3657,0.262,9.73306,9.73306
2892.00,9.73052,25.136293,0.000444,24.999335,-1.3654,0.263,9.73210,9.73210
2893.00,9.73025,25.136240,0.000442,24.999320,-1.3651,0.263,9.73057,9.73057
2894.00,9.72992,25.136170,0.000439,24.999252,-1.3647,0.263,9.72943,9.72943
2895.00,9.72979,25.136284,0.000439,24.999345,-1.3644,0.263,9.72842,9.72842
2896.00,9.72993,25.136338,0.000439,24.999333,-1.3642,0.263,9.72789,9.72789
2897.00,9.73008,25.136478,0.000442,24.999360,-1.3644,0.263,9.72865,9.72865
2898.00,9.73052,25.136669,0.000442,24.999432,-1.3646,0.263,9.72969,9.72969
2899.00,9.73081,25.136731,0.000441,24.999400,-1.3648,0.263,9.72993,9.72993
2900.00,9.73080,25.136660,0.000438,24.999308,-1.3649,0.263,9.72972,9.72972
2901.00,9.73077,25.136812,0.000441,24.999397,-1.3650,0.263,9.73000,9.73000
2902.00,9.73075,25.137081,0.000447,24.999613,-1.3649,0.263,9.73124,9.73124
2903.00,9.73100,25.137044,0.000443,24.999574,-1.3647,0.264,9.73164,9.73164
2904.00,9.73087,25.137110,0.000442,24.999608,-1.3644,0.264,9.73187,9.73187
2905.00,9.73071,25.137330,0.000446,24.999784,-1.3641,0.264,9.73208,9.73208
2906.00,9.73074,25.137454,0.000448,24.999866,-1.3640,0.264,9.73219,9.73219
2907.00,9.73070,25.137215,0.000442,24.999654,-1.3639,0.264,9.73029,9.73029
2908.00,9.73038,25.137269,0.000446,24.999710,-1.3640,0.264,9.72921,9.72921
2909.00,9.72994,25.137283,0.000447,24.999742,-1.3642,0.264,9.72945,9.72945
2910.00,9.72991,25.137201,0.000446,24.999607,-1.3646,0.264,9.73012,9.73012
2911.00,9.73005,25.137145,0.000443,24.999520,-1.3647,0.264,9.73126,9.73126
2912.00,9.73047,25.137303,0.000442,24.999597,-1.3647,0.264,9.73317,9.73317
