# Supplementary material for: HSL1 and BAM1/2 impact epidermal cell development by sensing distinct signaling peptides
Source: Nat Commun. 2022 Feb 15;13:876. doi: 10.1038/s41467-022-28558-4 (PMC8847575; doi:10.1038/s41467-022-28558-4)
Supplement: Supplementary file 4 — Source Data [file 41467_2022_28558_MOESM4_ESM.zip › Source Data/Source Data/Figure S2/Exp2_HSL1_IDL2.itc]

$ITC
$ 19 
$NOT
$ 25 
$ 60 
$ 500 
$ 10 
$ 2 
$ADCGainCode:  0 
$False,True,True
$ 0.4 , 0.8 , 150 , 5 
$ 2 , 4 , 150 , 5 
$ 2 , 4 , 150 , 5 
$ 2 , 4 , 150 , 5 
$ 2 , 4 , 150 , 5 
$ 2 , 4 , 150 , 5 
$ 2 , 4 , 150 , 5 
$ 2 , 4 , 150 , 5 
$ 2 , 4 , 150 , 5 
$ 2 , 4 , 150 , 5 
$ 2 , 4 , 150 , 5 
$ 2 , 4 , 150 , 5 
$ 2 , 4 , 150 , 5 
$ 2 , 4 , 150 , 5 
$ 2 , 4 , 150 , 5 
$ 2 , 4 , 150 , 5 
$ 2 , 4 , 150 , 5 
$ 2 , 4 , 150 , 5 
$ 2 , 4 , 150 , 5 
# 0 
# 0.1 
# 0.015 
# 0.2035 
# 25 
# 4 
# 8.15 
# 1 
?HSL1_15uM_IDL2_100uM
% MICROCALITC_MAL1177627
% 0.2035 
% 4 
%-0.586102 , 29.61604 
%-0.348256 , 29.40329 
% 0.8333333 
% 167740 , 167730 
% 0.25 , 81 
%-0.015695 ,-0.033946 
%-20 , 8 
% 0 , 0 
% 0 
% 128000       127744 
% 43.1 
% 500 , 750 , 1000 , 750 
% 0.06978023945 ,-0.002252194966 ,-3.244915618586E-05 , 1.349203907274E-06 ,-9.058983361606E-09 
% MicroCalITC Ver: 1.29.32 Run time:11/17/2020 5:44:50 PM
@0
5.00,9.70349,25.045989,0.000408,24.999781,-1.4779,0.060,9.70274,9.70274
6.00,9.70332,25.046064,0.000407,24.999790,-1.4778,0.060,9.70308,9.70308
7.00,9.70322,25.046156,0.000405,24.999837,-1.4778,0.060,9.70400,9.70400
8.00,9.70310,25.046284,0.000409,24.999843,-1.4775,0.060,9.70478,9.70478
9.00,9.70323,25.046352,0.000414,24.999835,-1.4771,0.060,9.70432,9.70432
10.00,9.70312,25.046352,0.000415,24.999779,-1.4767,0.060,9.70362,9.70362
11.00,9.70316,25.046339,0.000413,24.999732,-1.4764,0.060,9.70425,9.70425
12.00,9.70303,25.046454,0.000416,24.999766,-1.4762,0.060,9.70386,9.70386
13.00,9.70272,25.046503,0.000417,24.999821,-1.4764,0.060,9.70359,9.70359
14.00,9.70268,25.046596,0.000417,24.999873,-1.4766,0.060,9.70437,9.70437
15.00,9.70289,25.046702,0.000417,24.999859,-1.4768,0.060,9.70471,9.70471
16.00,9.70309,25.046792,0.000421,24.999870,-1.4767,0.060,9.70516,9.70516
17.00,9.70334,25.046813,0.000420,24.999892,-1.4765,0.061,9.70634,9.70634
18.00,9.70371,25.046821,0.000421,24.999873,-1.4762,0.061,9.70704,9.70704
19.00,9.70410,25.046826,0.000419,24.999836,-1.4758,0.061,9.70689,9.70689
20.00,9.70439,25.046853,0.000418,24.999865,-1.4755,0.061,9.70725,9.70725
21.00,9.70478,25.046843,0.000420,24.999845,-1.4753,0.061,9.70737,9.70737
22.00,9.70521,25.046747,0.000421,24.999766,-1.4752,0.061,9.70776,9.70776
23.00,9.70575,25.046692,0.000421,24.999749,-1.4750,0.061,9.70825,9.70825
24.00,9.70603,25.046700,0.000424,24.999793,-1.4749,0.061,9.70878,9.70878
25.00,9.70602,25.046716,0.000424,24.999831,-1.4748,0.061,9.70810,9.70810
26.00,9.70620,25.046719,0.000420,24.999852,-1.4747,0.062,9.70656,9.70656
27.00,9.70609,25.046817,0.000420,24.999866,-1.4745,0.062,9.70520,9.70520
28.00,9.70578,25.046915,0.000423,24.999881,-1.4746,0.061,9.70407,9.70407
29.00,9.70588,25.046887,0.000424,24.999834,-1.4746,0.061,9.70322,9.70322
30.00,9.70614,25.046928,0.000427,24.999855,-1.4745,0.061,9.70352,9.70352
31.00,9.70627,25.046942,0.000428,24.999850,-1.4743,0.061,9.70436,9.70436
32.00,9.70639,25.046926,0.000425,24.999825,-1.4742,0.061,9.70486,9.70486
33.00,9.70626,25.046994,0.000425,24.999869,-1.4741,0.062,9.70558,9.70558
34.00,9.70598,25.047147,0.000424,24.999953,-1.4740,0.062,9.70644,9.70644
35.00,9.70586,25.047222,0.000425,24.999980,-1.4738,0.062,9.70688,9.70688
36.00,9.70593,25.047360,0.000428,24.999993,-1.4736,0.062,9.70610,9.70610
37.00,9.70615,25.047459,0.000432,24.999985,-1.4733,0.062,9.70479,9.70479
38.00,9.70580,25.047524,0.000429,24.999977,-1.4729,0.062,9.70331,9.70331
39.00,9.70529,25.047534,0.000428,24.999945,-1.4726,0.062,9.70215,9.70215
40.00,9.70507,25.047499,0.000424,24.999851,-1.4726,0.062,9.70144,9.70144
41.00,9.70477,25.047498,0.000422,24.999885,-1.4724,0.063,9.70116,9.70116
42.00,9.70419,25.047533,0.000421,24.999971,-1.4725,0.063,9.70182,9.70182
43.00,9.70372,25.047482,0.000420,24.999903,-1.4726,0.063,9.70218,9.70218
44.00,9.70387,25.047490,0.000419,24.999890,-1.4726,0.063,9.70309,9.70309
45.00,9.70380,25.047556,0.000421,24.999919,-1.4724,0.063,9.70437,9.70437
46.00,9.70374,25.047580,0.000418,24.999876,-1.4725,0.063,9.70555,9.70555
47.00,9.70402,25.047662,0.000415,24.999855,-1.4724,0.063,9.70578,9.70578
48.00,9.70433,25.047781,0.000416,24.999876,-1.4723,0.063,9.70600,9.70600
49.00,9.70430,25.047781,0.000415,24.999814,-1.4723,0.063,9.70511,9.70511
50.00,9.70413,25.047734,0.000410,24.999728,-1.4724,0.064,9.70345,9.70345
51.00,9.70395,25.047788,0.000410,24.999746,-1.4724,0.064,9.70308,9.70308
52.00,9.70352,25.047815,0.000412,24.999774,-1.4721,0.064,9.69968,9.69968
53.00,9.70315,25.047837,0.000411,24.999790,-1.4719,0.064,9.68550,9.68550
54.00,9.70344,25.047949,0.000416,24.999868,-1.4716,0.064,9.66671,9.66671
55.00,9.70383,25.047990,0.000419,24.999875,-1.4713,0.064,9.64918,9.64918
56.00,9.70427,25.048018,0.000423,24.999888,-1.4712,0.064,9.63259,9.63259
57.00,9.70465,25.047986,0.000422,24.999790,-1.4713,0.064,9.62056,9.62056
58.00,9.70356,25.047906,0.000420,24.999699,-1.4715,0.064,9.62208,9.62208
59.00,9.70224,25.047938,0.000420,24.999711,-1.4716,0.064,9.63045,9.63045
60.00,9.70174,25.048059,0.000422,24.999823,-1.4717,0.064,9.63978,9.63978
@1,0.4000,0.8, 60.0550000000003 
61.00,9.70398,25.048038,0.000420,24.999755,-1.4715,0.064,9.64896,9.64896
62.00,9.68675,25.048134,0.000423,24.999819,-1.4713,0.064,9.65765,9.65765
63.00,9.63339,25.048202,0.000424,24.999883,-1.4710,0.064,9.66440,9.66440
64.00,9.60823,25.048169,0.000420,24.999808,-1.4708,0.065,9.66963,9.66963
65.00,9.61362,25.048168,0.000419,24.999774,-1.4704,0.065,9.67229,9.67229
66.00,9.62114,25.048282,0.000422,24.999861,-1.4701,0.065,9.67336,9.67336
67.00,9.62732,25.048279,0.000420,24.999878,-1.4700,0.065,9.67172,9.67172
68.00,9.64042,25.048286,0.000422,24.999862,-1.4699,0.065,9.66841,9.66841
69.00,9.64978,25.048341,0.000428,24.999947,-1.4697,0.065,9.66454,9.66454
70.00,9.66022,25.048347,0.000430,24.999955,-1.4697,0.065,9.66153,9.66153
71.00,9.66699,25.048358,0.000430,24.999971,-1.4696,0.065,9.65982,9.65982
72.00,9.67058,25.048368,0.000431,24.999983,-1.4693,0.065,9.66074,9.66074
73.00,9.67281,25.048480,0.000431,25.000016,-1.4692,0.065,9.66316,9.66316
74.00,9.67368,25.048517,0.000428,24.999934,-1.4692,0.065,9.66654,9.66654
75.00,9.67400,25.048584,0.000427,24.999890,-1.4694,0.065,9.66994,9.66994
76.00,9.67218,25.048605,0.000427,24.999825,-1.4697,0.066,9.67247,9.67247
77.00,9.66251,25.048662,0.000427,24.999788,-1.4697,0.066,9.67466,9.67466
78.00,9.65763,25.048625,0.000426,24.999763,-1.4694,0.066,9.67687,9.67687
79.00,9.65819,25.048623,0.000425,24.999790,-1.4691,0.066,9.67872,9.67872
80.00,9.66105,25.048685,0.000424,24.999866,-1.4687,0.066,9.68016,9.68016
81.00,9.66388,25.048709,0.000426,24.999915,-1.4684,0.066,9.68163,9.68163
82.00,9.66649,25.048699,0.000429,24.999935,-1.4684,0.066,9.68321,9.68321
83.00,9.66887,25.048784,0.000429,24.999999,-1.4686,0.066,9.68479,9.68479
84.00,9.67103,25.048775,0.000426,24.999974,-1.4687,0.066,9.68545,9.68545
85.00,9.67292,25.048687,0.000426,24.999891,-1.4687,0.066,9.68718,9.68718
86.00,9.67467,25.048718,0.000426,24.999867,-1.4686,0.066,9.68860,9.68860
87.00,9.67674,25.048676,0.000422,24.999763,-1.4685,0.067,9.68963,9.68963
88.00,9.67870,25.048656,0.000424,24.999691,-1.4684,0.066,9.68998,9.68998
89.00,9.68008,25.048792,0.000429,24.999787,-1.4683,0.066,9.69098,9.69098
90.00,9.68170,25.048835,0.000427,24.999808,-1.4684,0.067,9.69123,9.69123
91.00,9.68341,25.048895,0.000425,24.999788,-1.4685,0.067,9.69136,9.69136
92.00,9.68462,25.049031,0.000427,24.999851,-1.4683,0.067,9.69204,9.69204
93.00,9.68565,25.049122,0.000424,24.999891,-1.4681,0.067,9.69234,9.69234
94.00,9.68683,25.049127,0.000424,24.999850,-1.4679,0.067,9.69249,9.69249
95.00,9.68751,25.049218,0.000426,24.999840,-1.4676,0.067,9.69299,9.69299
96.00,9.68852,25.049122,0.000427,24.999831,-1.4674,0.067,9.69336,9.69336
97.00,9.68912,25.049193,0.000429,24.999924,-1.4671,0.067,9.69305,9.69305
98.00,9.68974,25.049215,0.000428,24.999922,-1.4669,0.067,9.69301,9.69301
99.00,9.69032,25.049229,0.000429,24.999896,-1.4667,0.067,9.69343,9.69343
100.00,9.69087,25.049247,0.000427,24.999891,-1.4667,0.067,9.69316,9.69316
101.00,9.69136,25.049389,0.000427,24.999941,-1.4667,0.067,9.69282,9.69282
102.00,9.69164,25.049363,0.000425,24.999892,-1.4670,0.068,9.69230,9.69230
103.00,9.69177,25.049334,0.000428,24.999879,-1.4670,0.067,9.69198,9.69198
104.00,9.69197,25.049450,0.000425,24.999907,-1.4669,0.068,9.69164,9.69164
105.00,9.69220,25.049574,0.000427,25.000019,-1.4669,0.068,9.69133,9.69133
106.00,9.69222,25.049612,0.000425,24.999990,-1.4667,0.068,9.69198,9.69198
107.00,9.69252,25.049661,0.000426,24.999972,-1.4664,0.068,9.69324,9.69324
108.00,9.69286,25.049803,0.000427,25.000065,-1.4661,0.068,9.69479,9.69479
109.00,9.69312,25.049810,0.000426,25.000049,-1.4659,0.069,9.69524,9.69524
110.00,9.69318,25.049781,0.000428,24.999976,-1.4659,0.068,9.69514,9.69514
111.00,9.69321,25.049894,0.000430,25.000070,-1.4659,0.068,9.69492,9.69492
112.00,9.69322,25.049957,0.000431,25.000105,-1.4659,0.068,9.69449,9.69449
113.00,9.69327,25.049916,0.000426,25.000034,-1.4660,0.069,9.69336,9.69336
114.00,9.69333,25.049876,0.000428,25.000012,-1.4659,0.069,9.69324,9.69324
115.00,9.69330,25.049868,0.000425,24.999991,-1.4657,0.069,9.69404,9.69404
116.00,9.69334,25.049780,0.000427,24.999864,-1.4654,0.069,9.69489,9.69489
117.00,9.69338,25.049732,0.000422,24.999798,-1.4652,0.069,9.69605,9.69605
118.00,9.69355,25.049705,0.000421,24.999735,-1.4649,0.069,9.69822,9.69822
119.00,9.69420,25.049793,0.000421,24.999726,-1.4647,0.069,9.69992,9.69992
120.00,9.69496,25.049815,0.000421,24.999694,-1.4644,0.069,9.70059,9.70059
121.00,9.69547,25.049866,0.000417,24.999667,-1.4642,0.069,9.70108,9.70108
122.00,9.69591,25.049964,0.000422,24.999664,-1.4640,0.069,9.70058,9.70058
123.00,9.69643,25.050116,0.000427,24.999757,-1.4640,0.069,9.69942,9.69942
124.00,9.69680,25.050107,0.000427,24.999765,-1.4640,0.069,9.69756,9.69756
125.00,9.69705,25.050163,0.000429,24.999773,-1.4640,0.069,9.69624,9.69624
126.00,9.69703,25.050185,0.000430,24.999835,-1.4640,0.069,9.69348,9.69348
127.00,9.69673,25.050283,0.000424,24.999949,-1.4640,0.070,9.69128,9.69128
128.00,9.69587,25.050259,0.000420,24.999910,-1.4640,0.070,9.68894,9.68894
129.00,9.69490,25.050376,0.000422,24.999991,-1.4638,0.070,9.68755,9.68755
130.00,9.69470,25.050445,0.000422,25.000037,-1.4637,0.070,9.68684,9.68684
131.00,9.69480,25.050496,0.000424,25.000029,-1.4637,0.070,9.68722,9.68722
132.00,9.69497,25.050451,0.000426,24.999943,-1.4636,0.070,9.68824,9.68824
133.00,9.69467,25.050477,0.000429,24.999941,-1.4636,0.070,9.68871,9.68871
134.00,9.69342,25.050476,0.000428,24.999913,-1.4635,0.070,9.68901,9.68901
135.00,9.69211,25.050499,0.000427,24.999921,-1.4633,0.070,9.68903,9.68903
136.00,9.69170,25.050534,0.000427,24.999912,-1.4633,0.070,9.68896,9.68896
137.00,9.69127,25.050624,0.000427,24.999929,-1.4632,0.070,9.68804,9.68804
138.00,9.69093,25.050615,0.000424,24.999867,-1.4630,0.071,9.68772,9.68772
139.00,9.69027,25.050643,0.000425,24.999853,-1.4631,0.071,9.68767,9.68767
140.00,9.68910,25.050733,0.000427,24.999907,-1.4632,0.071,9.68722,9.68722
141.00,9.68820,25.050786,0.000426,24.999913,-1.4632,0.071,9.68694,9.68694
142.00,9.68785,25.050871,0.000429,24.999974,-1.4631,0.071,9.68786,9.68786
143.00,9.68772,25.050972,0.000427,25.000044,-1.4629,0.071,9.68827,9.68827
144.00,9.68788,25.050949,0.000428,25.000016,-1.4627,0.071,9.68908,9.68908
145.00,9.68809,25.050912,0.000427,24.999920,-1.4626,0.071,9.68996,9.68996
146.00,9.68834,25.051035,0.000432,25.000015,-1.4625,0.071,9.69097,9.69097
147.00,9.68859,25.050920,0.000428,24.999953,-1.4625,0.072,9.69022,9.69022
148.00,9.68873,25.050930,0.000433,24.999957,-1.4626,0.071,9.69008,9.69008
149.00,9.68889,25.051050,0.000433,25.000053,-1.4624,0.072,9.68927,9.68927
150.00,9.68883,25.051160,0.000434,25.000141,-1.4621,0.072,9.68836,9.68836
151.00,9.68865,25.051050,0.000428,25.000054,-1.4620,0.072,9.68712,9.68712
152.00,9.68836,25.051142,0.000431,25.000090,-1.4618,0.072,9.68641,9.68641
153.00,9.68835,25.051219,0.000432,25.000145,-1.4617,0.072,9.68622,9.68622
154.00,9.68813,25.051220,0.000433,25.000053,-1.4619,0.072,9.68618,9.68618
155.00,9.68811,25.051164,0.000429,24.999975,-1.4621,0.072,9.68608,9.68608
156.00,9.68801,25.051251,0.000431,24.999993,-1.4620,0.072,9.68562,9.68562
157.00,9.68775,25.051344,0.000430,24.999967,-1.4617,0.072,9.68502,9.68502
158.00,9.68724,25.051394,0.000430,24.999912,-1.4614,0.072,9.68317,9.68317
159.00,9.68674,25.051379,0.000429,24.999878,-1.4610,0.072,9.68126,9.68126
160.00,9.68630,25.051392,0.000433,24.999888,-1.4607,0.072,9.67999,9.67999
161.00,9.68601,25.051364,0.000431,24.999867,-1.4605,0.072,9.67963,9.67963
162.00,9.68551,25.051292,0.000428,24.999850,-1.4603,0.073,9.67942,9.67942
163.00,9.68507,25.051269,0.000426,24.999839,-1.4602,0.073,9.67974,9.67974
164.00,9.68440,25.051298,0.000426,24.999863,-1.4602,0.073,9.67977,9.67977
165.00,9.68363,25.051409,0.000427,24.999893,-1.4602,0.073,9.67933,9.67933
166.00,9.68303,25.051420,0.000430,24.999824,-1.4603,0.073,9.67870,9.67870
167.00,9.68244,25.051601,0.000434,24.999923,-1.4606,0.073,9.67870,9.67870
168.00,9.68183,25.051666,0.000432,24.999970,-1.4608,0.073,9.67954,9.67954
169.00,9.68145,25.051820,0.000430,25.000041,-1.4608,0.073,9.68065,9.68065
170.00,9.68139,25.051794,0.000424,24.999987,-1.4608,0.073,9.68172,9.68172
171.00,9.68149,25.051907,0.000422,25.000040,-1.4609,0.073,9.68354,9.68354
172.00,9.68142,25.051827,0.000419,24.999928,-1.4609,0.074,9.68395,9.68395
173.00,9.68130,25.051886,0.000423,24.999914,-1.4609,0.074,9.68332,9.68332
174.00,9.68094,25.051930,0.000424,24.999945,-1.4608,0.074,9.68373,9.68373
175.00,9.68078,25.051989,0.000427,25.000032,-1.4607,0.074,9.68435,9.68435
176.00,9.68099,25.051960,0.000428,25.000021,-1.4605,0.074,9.68325,9.68325
177.00,9.68141,25.051976,0.000431,25.000021,-1.4605,0.074,9.68277,9.68277
178.00,9.68155,25.051949,0.000427,25.000008,-1.4603,0.074,9.68356,9.68356
179.00,9.68176,25.051883,0.000426,24.999981,-1.4602,0.074,9.68348,9.68348
180.00,9.68201,25.051962,0.000425,24.999975,-1.4601,0.074,9.68295,9.68295
181.00,9.68214,25.052050,0.000427,24.999986,-1.4599,0.074,9.68320,9.68320
182.00,9.68243,25.052088,0.000425,24.999961,-1.4597,0.074,9.68332,9.68332
183.00,9.68301,25.052129,0.000427,24.999984,-1.4595,0.074,9.68241,9.68241
184.00,9.68315,25.052098,0.000426,24.999920,-1.4592,0.074,9.68228,9.68228
185.00,9.68310,25.052054,0.000425,24.999857,-1.4589,0.074,9.68295,9.68295
186.00,9.68322,25.052084,0.000421,24.999908,-1.4586,0.075,9.68316,9.68316
187.00,9.68339,25.052069,0.000417,24.999884,-1.4583,0.075,9.68355,9.68355
188.00,9.68342,25.052105,0.000415,24.999842,-1.4581,0.075,9.68419,9.68419
189.00,9.68335,25.052188,0.000418,24.999862,-1.4580,0.075,9.68322,9.68322
190.00,9.68316,25.052336,0.000423,24.999934,-1.4580,0.075,9.68179,9.68179
191.00,9.68280,25.052376,0.000430,24.999950,-1.4580,0.075,9.68044,9.68044
192.00,9.68279,25.052502,0.000436,25.000068,-1.4580,0.075,9.67933,9.67933
193.00,9.68248,25.052519,0.000436,25.000020,-1.4581,0.075,9.67885,9.67885
194.00,9.68201,25.052571,0.000433,25.000008,-1.4582,0.075,9.67925,9.67925
195.00,9.68192,25.052546,0.000428,24.999934,-1.4582,0.075,9.67926,9.67926
196.00,9.68190,25.052631,0.000426,24.999945,-1.4580,0.075,9.68014,9.68014
197.00,9.68177,25.052722,0.000423,24.999977,-1.4578,0.076,9.68125,9.68125
198.00,9.68170,25.052792,0.000425,25.000040,-1.4576,0.076,9.68149,9.68149
199.00,9.68150,25.052928,0.000426,25.000070,-1.4574,0.076,9.68098,9.68098
200.00,9.68136,25.053008,0.000428,25.000098,-1.4573,0.076,9.68128,9.68128
201.00,9.68125,25.052977,0.000422,25.000027,-1.4572,0.076,9.68117,9.68117
202.00,9.68131,25.052941,0.000422,24.999929,-1.4573,0.076,9.67885,9.67885
203.00,9.68089,25.052909,0.000419,24.999860,-1.4573,0.076,9.66809,9.66809
204.00,9.68039,25.052845,0.000420,24.999823,-1.4574,0.076,9.64112,9.64112
205.00,9.68019,25.052801,0.000426,24.999840,-1.4573,0.076,9.59307,9.59307
206.00,9.68049,25.052885,0.000430,24.999855,-1.4573,0.076,9.52308,9.52308
207.00,9.68098,25.052997,0.000428,24.999895,-1.4572,0.076,9.43777,9.43777
208.00,9.68111,25.053058,0.000425,24.999857,-1.4570,0.076,9.35165,9.35165
209.00,9.68069,25.053084,0.000421,24.999793,-1.4567,0.076,9.27848,9.27848
210.00,9.68046,25.053194,0.000414,24.999808,-1.4565,0.077,9.22753,9.22753
@2,2.0001,4.0, 210.096000000005 
211.00,9.68118,25.053242,0.000416,24.999829,-1.4563,0.077,9.20364,9.20364
212.00,9.67113,25.053225,0.000420,24.999791,-1.4562,0.077,9.20538,9.20538
213.00,9.62737,25.053255,0.000423,24.999797,-1.4562,0.077,9.22758,9.22758
214.00,9.54387,25.053317,0.000423,24.999816,-1.4561,0.077,9.26518,9.26518
215.00,9.44075,25.053377,0.000422,24.999836,-1.4558,0.077,9.31094,9.31094
216.00,9.33155,25.053347,0.000419,24.999789,-1.4557,0.077,9.35914,9.35914
217.00,9.24535,25.053310,0.000418,24.999771,-1.4555,0.077,9.40507,9.40507
218.00,9.19743,25.053381,0.000418,24.999847,-1.4554,0.078,9.44486,9.44486
219.00,9.17837,25.053421,0.000422,24.999885,-1.4554,0.078,9.47656,9.47656
220.00,9.18628,25.053405,0.000425,24.999794,-1.4556,0.077,9.50138,9.50138
221.00,9.21204,25.053408,0.000423,24.999807,-1.4555,0.078,9.52089,9.52089
222.00,9.25375,25.053511,0.000421,24.999821,-1.4556,0.078,9.53613,9.53613
223.00,9.30816,25.053499,0.000421,24.999742,-1.4557,0.078,9.54832,9.54832
224.00,9.36602,25.053511,0.000419,24.999777,-1.4558,0.078,9.55850,9.55850
225.00,9.41486,25.053528,0.000417,24.999790,-1.4559,0.078,9.56690,9.56690
226.00,9.45281,25.053634,0.000419,24.999841,-1.4560,0.078,9.57462,9.57462
227.00,9.48320,25.053596,0.000419,24.999816,-1.4560,0.078,9.58296,9.58296
228.00,9.50693,25.053704,0.000425,24.999913,-1.4561,0.078,9.59128,9.59128
229.00,9.52472,25.053773,0.000426,24.999929,-1.4561,0.078,9.59952,9.59952
230.00,9.53904,25.053864,0.000426,24.999962,-1.4562,0.078,9.60750,9.60750
231.00,9.55038,25.053878,0.000426,24.999952,-1.4564,0.078,9.61523,9.61523
232.00,9.55936,25.053980,0.000424,24.999962,-1.4566,0.079,9.62206,9.62206
233.00,9.56809,25.053999,0.000418,24.999910,-1.4567,0.079,9.62873,9.62873
234.00,9.57553,25.054011,0.000417,24.999842,-1.4567,0.079,9.63432,9.63432
235.00,9.58102,25.053955,0.000417,24.999779,-1.4567,0.079,9.63927,9.63927
236.00,9.58916,25.054054,0.000419,24.999827,-1.4566,0.079,9.64307,9.64307
237.00,9.60106,25.054097,0.000423,24.999847,-1.4565,0.079,9.64634,9.64634
238.00,9.60966,25.054210,0.000425,24.999934,-1.4563,0.079,9.64867,9.64867
239.00,9.61665,25.054283,0.000426,24.999988,-1.4562,0.079,9.65104,9.65104
240.00,9.62109,25.054408,0.000428,25.000101,-1.4561,0.079,9.65388,9.65388
241.00,9.62777,25.054441,0.000428,25.000064,-1.4560,0.079,9.65731,9.65731
242.00,9.63510,25.054442,0.000430,25.000062,-1.4558,0.079,9.66082,9.66082
243.00,9.64277,25.054388,0.000431,24.999981,-1.4556,0.079,9.66357,9.66357
244.00,9.64469,25.054390,0.000432,24.999941,-1.4553,0.079,9.66622,9.66622
245.00,9.64636,25.054445,0.000436,24.999967,-1.4551,0.079,9.66821,9.66821
246.00,9.64897,25.054378,0.000435,24.999910,-1.4550,0.079,9.66938,9.66938
247.00,9.65184,25.054483,0.000431,24.999938,-1.4548,0.080,9.66960,9.66960
248.00,9.65476,25.054576,0.000432,24.999923,-1.4548,0.080,9.66999,9.66999
249.00,9.65755,25.054614,0.000432,24.999936,-1.4547,0.080,9.67069,9.67069
250.00,9.66079,25.054671,0.000430,24.999901,-1.4544,0.080,9.67133,9.67133
251.00,9.66333,25.054751,0.000430,24.999913,-1.4542,0.080,9.67287,9.67287
252.00,9.66508,25.054734,0.000432,24.999914,-1.4540,0.080,9.67421,9.67421
253.00,9.66609,25.054750,0.000431,24.999999,-1.4539,0.080,9.67548,9.67548
254.00,9.66716,25.054730,0.000428,24.999978,-1.4538,0.080,9.67505,9.67505
255.00,9.66843,25.054686,0.000427,24.999953,-1.4538,0.080,9.67480,9.67480
256.00,9.66938,25.054739,0.000426,24.999958,-1.4539,0.080,9.67461,9.67461
257.00,9.66975,25.054754,0.000422,24.999938,-1.4538,0.081,9.67415,9.67415
258.00,9.67072,25.054786,0.000420,24.999909,-1.4538,0.081,9.67399,9.67399
259.00,9.67204,25.054946,0.000426,24.999991,-1.4537,0.081,9.67475,9.67475
260.00,9.67267,25.054992,0.000427,24.999967,-1.4536,0.081,9.67461,9.67461
261.00,9.67303,25.055082,0.000432,25.000045,-1.4536,0.081,9.67352,9.67352
262.00,9.67340,25.055168,0.000435,25.000051,-1.4536,0.080,9.67281,9.67281
263.00,9.67345,25.055206,0.000440,25.000051,-1.4535,0.080,9.67129,9.67129
264.00,9.67325,25.055206,0.000440,25.000050,-1.4535,0.080,9.67022,9.67022
265.00,9.67290,25.055226,0.000437,25.000025,-1.4536,0.081,9.67022,9.67022
266.00,9.67292,25.055243,0.000435,24.999966,-1.4537,0.081,9.66975,9.66975
267.00,9.67296,25.055280,0.000435,24.999989,-1.4539,0.081,9.66914,9.66914
268.00,9.67265,25.055272,0.000432,24.999929,-1.4541,0.081,9.66986,9.66986
269.00,9.67263,25.055250,0.000428,24.999854,-1.4541,0.081,9.67031,9.67031
270.00,9.67253,25.055256,0.000431,24.999857,-1.4539,0.081,9.67002,9.67002
271.00,9.67223,25.055273,0.000431,24.999878,-1.4538,0.081,9.67014,9.67014
272.00,9.67172,25.055273,0.000431,24.999831,-1.4537,0.081,9.66674,9.66674
273.00,9.67154,25.055266,0.000430,24.999822,-1.4536,0.081,9.65649,9.65649
274.00,9.67096,25.055333,0.000429,24.999792,-1.4536,0.081,9.64767,9.64767
275.00,9.67025,25.055453,0.000428,24.999814,-1.4536,0.081,9.64426,9.64426
276.00,9.67001,25.055479,0.000427,24.999795,-1.4536,0.082,9.64422,9.64422
277.00,9.67012,25.055524,0.000428,24.999819,-1.4535,0.082,9.64974,9.64974
278.00,9.67012,25.055702,0.000426,24.999904,-1.4534,0.082,9.66285,9.66285
279.00,9.67107,25.055788,0.000425,24.999941,-1.4533,0.082,9.67383,9.67383
280.00,9.66994,25.055836,0.000426,24.999989,-1.4533,0.082,9.67930,9.67930
281.00,9.66919,25.055920,0.000428,24.999988,-1.4532,0.082,9.68111,9.68111
282.00,9.65073,25.055948,0.000429,24.999980,-1.4531,0.082,9.68102,9.68102
283.00,9.62105,25.055877,0.000433,24.999978,-1.4530,0.082,9.67881,9.67881
284.00,9.62788,25.055884,0.000437,25.000061,-1.4531,0.082,9.67751,9.67751
285.00,9.65253,25.055775,0.000436,24.999943,-1.4530,0.082,9.67638,9.67638
286.00,9.66913,25.055690,0.000435,24.999896,-1.4529,0.082,9.67588,9.67588
287.00,9.67856,25.055676,0.000433,24.999854,-1.4529,0.082,9.67493,9.67493
288.00,9.68448,25.055698,0.000431,24.999786,-1.4529,0.082,9.67490,9.67490
289.00,9.68250,25.055671,0.000428,24.999675,-1.4527,0.083,9.67490,9.67490
290.00,9.68073,25.055759,0.000428,24.999758,-1.4525,0.083,9.67453,9.67453
291.00,9.67937,25.055894,0.000430,24.999843,-1.4524,0.083,9.67405,9.67405
292.00,9.67842,25.055975,0.000429,24.999904,-1.4523,0.083,9.67390,9.67390
293.00,9.67778,25.056055,0.000429,25.000000,-1.4522,0.083,9.67405,9.67405
294.00,9.67722,25.056104,0.000429,25.000018,-1.4523,0.083,9.67406,9.67406
295.00,9.67670,25.056160,0.000428,24.999979,-1.4526,0.083,9.67414,9.67414
296.00,9.67655,25.056198,0.000427,24.999970,-1.4527,0.083,9.67407,9.67407
297.00,9.67625,25.056222,0.000428,24.999914,-1.4528,0.083,9.67487,9.67487
298.00,9.67600,25.056242,0.000429,24.999857,-1.4527,0.083,9.67532,9.67532
299.00,9.67551,25.056259,0.000429,24.999857,-1.4525,0.083,9.67523,9.67523
300.00,9.67515,25.056353,0.000427,24.999919,-1.4522,0.083,9.67564,9.67564
301.00,9.67485,25.056379,0.000424,24.999876,-1.4519,0.084,9.67545,9.67545
302.00,9.67476,25.056459,0.000425,24.999905,-1.4517,0.084,9.67403,9.67403
303.00,9.67435,25.056499,0.000424,24.999896,-1.4516,0.084,9.67206,9.67206
304.00,9.67392,25.056549,0.000422,24.999860,-1.4516,0.084,9.67100,9.67100
305.00,9.67374,25.056554,0.000426,24.999876,-1.4516,0.084,9.67062,9.67062
306.00,9.67367,25.056616,0.000428,24.999886,-1.4516,0.084,9.67009,9.67009
307.00,9.67352,25.056660,0.000426,24.999909,-1.4516,0.084,9.66964,9.66964
308.00,9.67299,25.056727,0.000425,24.999932,-1.4516,0.084,9.66880,9.66880
309.00,9.67254,25.056786,0.000428,24.999988,-1.4515,0.084,9.66823,9.66823
310.00,9.67245,25.056756,0.000427,24.999911,-1.4514,0.084,9.66766,9.66766
311.00,9.67206,25.056743,0.000426,24.999947,-1.4514,0.084,9.66855,9.66855
312.00,9.67154,25.056723,0.000424,24.999931,-1.4516,0.085,9.66960,9.66960
313.00,9.67149,25.056702,0.000427,24.999924,-1.4517,0.084,9.67138,9.67138
314.00,9.67156,25.056674,0.000429,24.999937,-1.4519,0.084,9.67223,9.67223
315.00,9.67125,25.056668,0.000429,24.999920,-1.4521,0.085,9.67295,9.67295
316.00,9.67043,25.056644,0.000430,24.999850,-1.4521,0.085,9.67284,9.67284
317.00,9.67015,25.056675,0.000432,24.999889,-1.4521,0.085,9.67282,9.67282
318.00,9.67008,25.056668,0.000428,24.999849,-1.4520,0.085,9.67303,9.67303
319.00,9.67025,25.056726,0.000424,24.999809,-1.4520,0.085,9.67350,9.67350
320.00,9.67043,25.056824,0.000424,24.999861,-1.4521,0.085,9.67327,9.67327
321.00,9.67084,25.056837,0.000421,24.999842,-1.4520,0.086,9.67288,9.67288
322.00,9.67121,25.056818,0.000424,24.999782,-1.4518,0.085,9.67199,9.67199
323.00,9.67136,25.056875,0.000425,24.999837,-1.4517,0.085,9.67067,9.67067
324.00,9.67105,25.056886,0.000425,24.999868,-1.4516,0.085,9.66984,9.66984
325.00,9.67089,25.056945,0.000425,24.999840,-1.4517,0.085,9.66942,9.66942
326.00,9.67085,25.057008,0.000430,24.999851,-1.4518,0.085,9.66945,9.66945
327.00,9.67106,25.057144,0.000427,24.999891,-1.4521,0.086,9.67038,9.67038
328.00,9.67143,25.057178,0.000426,24.999846,-1.4522,0.086,9.67163,9.67163
329.00,9.67192,25.057290,0.000429,24.999878,-1.4523,0.086,9.67123,9.67123
330.00,9.67178,25.057302,0.000432,24.999882,-1.4524,0.086,9.67148,9.67148
331.00,9.67163,25.057348,0.000431,24.999869,-1.4522,0.086,9.67123,9.67123
332.00,9.67157,25.057339,0.000432,24.999859,-1.4519,0.086,9.67132,9.67132
333.00,9.67155,25.057397,0.000434,24.999907,-1.4518,0.086,9.67068,9.67068
334.00,9.67148,25.057377,0.000433,24.999826,-1.4516,0.086,9.67118,9.67118
335.00,9.67132,25.057368,0.000429,24.999805,-1.4516,0.086,9.67130,9.67130
336.00,9.67120,25.057429,0.000429,24.999856,-1.4517,0.086,9.67183,9.67183
337.00,9.67107,25.057423,0.000429,24.999830,-1.4518,0.086,9.67140,9.67140
338.00,9.67111,25.057396,0.000426,24.999771,-1.4516,0.086,9.67117,9.67117
339.00,9.67089,25.057451,0.000420,24.999788,-1.4517,0.087,9.67002,9.67002
340.00,9.67102,25.057520,0.000421,24.999797,-1.4517,0.087,9.66803,9.66803
341.00,9.67071,25.057570,0.000419,24.999832,-1.4519,0.087,9.66577,9.66577
342.00,9.66982,25.057708,0.000416,24.999865,-1.4521,0.087,9.66454,9.66454
343.00,9.66937,25.057840,0.000419,24.999929,-1.4523,0.087,9.66382,9.66382
344.00,9.66919,25.057835,0.000424,24.999875,-1.4522,0.087,9.66368,9.66368
345.00,9.66895,25.057859,0.000421,24.999879,-1.4521,0.087,9.66397,9.66397
346.00,9.66855,25.057848,0.000423,24.999839,-1.4519,0.087,9.66493,9.66493
347.00,9.66820,25.057825,0.000423,24.999810,-1.4516,0.087,9.66543,9.66543
348.00,9.66781,25.057822,0.000421,24.999751,-1.4517,0.087,9.66593,9.66593
349.00,9.66715,25.057910,0.000423,24.999796,-1.4519,0.087,9.66718,9.66718
350.00,9.66702,25.058004,0.000425,24.999775,-1.4519,0.087,9.66874,9.66874
351.00,9.66720,25.058022,0.000424,24.999735,-1.4519,0.088,9.67002,9.67002
352.00,9.66755,25.058055,0.000426,24.999785,-1.4521,0.088,9.67025,9.67025
353.00,9.66721,25.058138,0.000425,24.999862,-1.4522,0.088,9.66544,9.66544
354.00,9.66650,25.058180,0.000422,24.999908,-1.4522,0.088,9.64653,9.64653
355.00,9.66619,25.058138,0.000423,24.999920,-1.4521,0.088,9.60931,9.60931
356.00,9.66687,25.058189,0.000424,24.999937,-1.4521,0.088,9.55195,9.55195
357.00,9.66753,25.058165,0.000423,24.999888,-1.4520,0.088,9.47718,9.47718
358.00,9.66859,25.058172,0.000425,24.999864,-1.4519,0.088,9.39403,9.39403
359.00,9.66987,25.058077,0.000425,24.999758,-1.4519,0.088,9.31660,9.31660
360.00,9.67137,25.058117,0.000422,24.999774,-1.4518,0.088,9.25550,9.25550
@3,2.0001,4.0, 360.029000000002 
361.00,9.67271,25.058117,0.000422,24.999807,-1.4516,0.088,9.21739,9.21739
362.00,9.66852,25.058130,0.000422,24.999770,-1.4515,0.089,9.20374,9.20374
363.00,9.64330,25.058102,0.000420,24.999719,-1.4515,0.089,9.21252,9.21252
364.00,9.57563,25.058162,0.000421,24.999773,-1.4516,0.089,9.23941,9.23941
365.00,9.48556,25.058141,0.000421,24.999820,-1.4518,0.089,9.27630,9.27630
366.00,9.38602,25.058216,0.000419,24.999815,-1.4518,0.089,9.31850,9.31850
367.00,9.29494,25.058310,0.000423,24.999876,-1.4518,0.089,9.36161,9.36161
368.00,9.22831,25.058320,0.000420,24.999905,-1.4518,0.089,9.40088,9.40088
369.00,9.18894,25.058358,0.000420,24.999884,-1.4519,0.089,9.43490,9.43490
370.00,9.18047,25.058396,0.000420,24.999810,-1.4519,0.089,9.46440,9.46440
371.00,9.19537,25.058446,0.000422,24.999810,-1.4519,0.089,9.48842,9.48842
372.00,9.22661,25.058387,0.000418,24.999752,-1.4521,0.090,9.50724,9.50724
373.00,9.27212,25.058480,0.000420,24.999726,-1.4522,0.090,9.52327,9.52327
374.00,9.32306,25.058513,0.000423,24.999712,-1.4522,0.090,9.53684,9.53684
375.00,9.36455,25.058608,0.000421,24.999730,-1.4522,0.090,9.54802,9.54802
376.00,9.40628,25.058672,0.000423,24.999778,-1.4522,0.090,9.55770,9.55770
377.00,9.44177,25.058812,0.000426,24.999868,-1.4520,0.090,9.56670,9.56670
378.00,9.46846,25.058848,0.000427,24.999927,-1.4520,0.090,9.57484,9.57484
379.00,9.49320,25.058938,0.000429,24.999983,-1.4519,0.090,9.58191,9.58191
380.00,9.51210,25.058998,0.000432,25.000017,-1.4518,0.090,9.58931,9.58931
381.00,9.52631,25.059008,0.000431,24.999987,-1.4519,0.090,9.59702,9.59702
382.00,9.53610,25.059064,0.000429,24.999926,-1.4520,0.090,9.60439,9.60439
383.00,9.54864,25.059179,0.000430,24.999911,-1.4521,0.090,9.61155,9.61155
384.00,9.56094,25.059318,0.000428,24.999941,-1.4522,0.090,9.61775,9.61775
385.00,9.56798,25.059348,0.000430,24.999881,-1.4524,0.090,9.62293,9.62293
386.00,9.57476,25.059432,0.000429,24.999917,-1.4526,0.090,9.62776,9.62776
387.00,9.58114,25.059502,0.000430,24.999961,-1.4526,0.090,9.63220,9.63220
388.00,9.58919,25.059488,0.000430,24.999998,-1.4524,0.090,9.63547,9.63547
389.00,9.59656,25.059492,0.000428,24.999990,-1.4522,0.091,9.63877,9.63877
390.00,9.60495,25.059571,0.000429,25.000051,-1.4517,0.091,9.64219,9.64219
391.00,9.61320,25.059477,0.000427,24.999897,-1.4513,0.091,9.64517,9.64517
392.00,9.61806,25.059467,0.000427,24.999836,-1.4513,0.091,9.64750,9.64750
393.00,9.62460,25.059440,0.000427,24.999722,-1.4515,0.091,9.64994,9.64994
394.00,9.62793,25.059432,0.000431,24.999726,-1.4518,0.091,9.65254,9.65254
395.00,9.63208,25.059442,0.000431,24.999737,-1.4522,0.091,9.65526,9.65526
396.00,9.63586,25.059511,0.000434,24.999838,-1.4525,0.091,9.65686,9.65686
397.00,9.63866,25.059453,0.000434,24.999849,-1.4527,0.091,9.65817,9.65817
398.00,9.64184,25.059481,0.000433,24.999890,-1.4527,0.091,9.65907,9.65907
399.00,9.64456,25.059460,0.000430,24.999862,-1.4526,0.091,9.65988,9.65988
400.00,9.64736,25.059403,0.000429,24.999779,-1.4526,0.091,9.65957,9.65957
401.00,9.64990,25.059487,0.000425,24.999776,-1.4525,0.091,9.65968,9.65968
402.00,9.65141,25.059610,0.000428,24.999847,-1.4524,0.091,9.66009,9.66009
403.00,9.65328,25.059610,0.000425,24.999826,-1.4523,0.092,9.66032,9.66032
404.00,9.65527,25.059696,0.000424,24.999890,-1.4522,0.092,9.66001,9.66001
405.00,9.65613,25.059792,0.000426,24.999932,-1.4522,0.092,9.66004,9.66004
406.00,9.65668,25.059773,0.000426,24.999885,-1.4523,0.092,9.66052,9.66052
407.00,9.65706,25.059768,0.000421,24.999807,-1.4523,0.092,9.66093,9.66093
408.00,9.65765,25.059859,0.000419,24.999797,-1.4524,0.092,9.66144,9.66144
409.00,9.65810,25.059923,0.000421,24.999752,-1.4524,0.092,9.66133,9.66133
410.00,9.65870,25.059967,0.000419,24.999766,-1.4525,0.092,9.66120,9.66120
411.00,9.65918,25.060042,0.000423,24.999768,-1.4527,0.092,9.66043,9.66043
412.00,9.65959,25.060127,0.000426,24.999818,-1.4527,0.092,9.65997,9.65997
413.00,9.66004,25.060180,0.000431,24.999837,-1.4527,0.092,9.65930,9.65930
414.00,9.66018,25.060211,0.000432,24.999843,-1.4527,0.092,9.65910,9.65910
415.00,9.66000,25.060263,0.000432,24.999872,-1.4526,0.092,9.65890,9.65890
416.00,9.65992,25.060334,0.000430,24.999948,-1.4524,0.092,9.65885,9.65885
417.00,9.66003,25.060348,0.000430,24.999934,-1.4522,0.093,9.65908,9.65908
418.00,9.66012,25.060410,0.000428,24.999955,-1.4521,0.093,9.65969,9.65969
419.00,9.66015,25.060398,0.000426,24.999887,-1.4521,0.093,9.66082,9.66082
420.00,9.66028,25.060411,0.000425,24.999825,-1.4521,0.093,9.66154,9.66154
421.00,9.66051,25.060470,0.000425,24.999797,-1.4522,0.093,9.66250,9.66250
422.00,9.66060,25.060555,0.000428,24.999809,-1.4524,0.093,9.66258,9.66258
423.00,9.66069,25.060580,0.000428,24.999794,-1.4526,0.093,9.66262,9.66262
424.00,9.66083,25.060622,0.000429,24.999831,-1.4526,0.093,9.66218,9.66218
425.00,9.66096,25.060711,0.000427,24.999912,-1.4527,0.093,9.66236,9.66236
426.00,9.66094,25.060603,0.000426,24.999867,-1.4528,0.093,9.66181,9.66181
427.00,9.66077,25.060617,0.000421,24.999912,-1.4529,0.094,9.66165,9.66165
428.00,9.66075,25.060579,0.000420,24.999918,-1.4530,0.094,9.66136,9.66136
429.00,9.66073,25.060614,0.000420,24.999951,-1.4531,0.094,9.66091,9.66091
430.00,9.66077,25.060622,0.000424,24.999902,-1.4534,0.094,9.66019,9.66019
431.00,9.66072,25.060815,0.000428,24.999939,-1.4535,0.094,9.65965,9.65965
432.00,9.66068,25.060813,0.000432,24.999847,-1.4535,0.094,9.65966,9.65966
433.00,9.66083,25.060885,0.000431,24.999794,-1.4535,0.094,9.66001,9.66001
434.00,9.66097,25.060950,0.000433,24.999759,-1.4535,0.094,9.66004,9.66004
435.00,9.66095,25.060983,0.000432,24.999744,-1.4533,0.094,9.65981,9.65981
436.00,9.66104,25.060976,0.000431,24.999774,-1.4533,0.094,9.66039,9.66039
437.00,9.66110,25.061031,0.000431,24.999810,-1.4534,0.094,9.66057,9.66057
438.00,9.66111,25.061039,0.000434,24.999847,-1.4534,0.094,9.66010,9.66010
439.00,9.66086,25.061121,0.000435,24.999898,-1.4536,0.094,9.65976,9.65976
440.00,9.66072,25.061166,0.000434,24.999872,-1.4536,0.094,9.66050,9.66050
441.00,9.66067,25.061168,0.000432,24.999727,-1.4535,0.094,9.66045,9.66045
442.00,9.66056,25.061208,0.000433,24.999733,-1.4534,0.094,9.66038,9.66038
443.00,9.66049,25.061298,0.000431,24.999747,-1.4533,0.094,9.66026,9.66026
444.00,9.66042,25.061307,0.000427,24.999703,-1.4532,0.094,9.66125,9.66125
445.00,9.66047,25.061354,0.000425,24.999725,-1.4532,0.094,9.66139,9.66139
446.00,9.66053,25.061338,0.000424,24.999796,-1.4534,0.095,9.66207,9.66207
447.00,9.66057,25.061399,0.000420,24.999802,-1.4534,0.095,9.66224,9.66224
448.00,9.66077,25.061455,0.000419,24.999853,-1.4534,0.095,9.66336,9.66336
449.00,9.66098,25.061440,0.000423,24.999852,-1.4533,0.095,9.66276,9.66276
450.00,9.66104,25.061403,0.000424,24.999838,-1.4533,0.095,9.66151,9.66151
451.00,9.66114,25.061465,0.000426,24.999891,-1.4532,0.095,9.66003,9.66003
452.00,9.66076,25.061457,0.000428,24.999881,-1.4533,0.095,9.65912,9.65912
453.00,9.66042,25.061395,0.000431,24.999785,-1.4533,0.095,9.65733,9.65733
454.00,9.66030,25.061406,0.000426,24.999729,-1.4532,0.095,9.65692,9.65692
455.00,9.66027,25.061560,0.000430,24.999831,-1.4533,0.095,9.65747,9.65747
456.00,9.66011,25.061608,0.000430,24.999786,-1.4534,0.095,9.65789,9.65789
457.00,9.66008,25.061628,0.000425,24.999763,-1.4535,0.095,9.65817,9.65817
458.00,9.66015,25.061671,0.000426,24.999809,-1.4536,0.096,9.65877,9.65877
459.00,9.65999,25.061735,0.000426,24.999886,-1.4539,0.096,9.65825,9.65825
460.00,9.65986,25.061729,0.000425,24.999865,-1.4540,0.096,9.65708,9.65708
461.00,9.65939,25.061783,0.000427,24.999900,-1.4540,0.096,9.65608,9.65608
462.00,9.65890,25.061777,0.000431,24.999899,-1.4540,0.096,9.65549,9.65549
463.00,9.65858,25.061819,0.000429,24.999864,-1.4539,0.096,9.65425,9.65425
464.00,9.65823,25.061822,0.000430,24.999833,-1.4538,0.096,9.65425,9.65425
465.00,9.65784,25.061755,0.000428,24.999734,-1.4538,0.096,9.65435,9.65435
466.00,9.65731,25.061718,0.000426,24.999674,-1.4537,0.096,9.65517,9.65517
467.00,9.65706,25.061782,0.000425,24.999703,-1.4535,0.096,9.65643,9.65643
468.00,9.65664,25.061885,0.000427,24.999797,-1.4535,0.096,9.65779,9.65779
469.00,9.65674,25.061937,0.000426,24.999787,-1.4533,0.096,9.65834,9.65834
470.00,9.65690,25.061960,0.000427,24.999744,-1.4530,0.096,9.65884,9.65884
471.00,9.65691,25.062065,0.000430,24.999811,-1.4530,0.096,9.65790,9.65790
472.00,9.65691,25.062163,0.000431,24.999859,-1.4531,0.096,9.65647,9.65647
473.00,9.65676,25.062161,0.000428,24.999804,-1.4532,0.096,9.65612,9.65612
474.00,9.65637,25.062271,0.000430,24.999843,-1.4536,0.096,9.65630,9.65630
475.00,9.65624,25.062368,0.000432,24.999900,-1.4541,0.097,9.65663,9.65663
476.00,9.65606,25.062400,0.000430,24.999904,-1.4543,0.097,9.65811,9.65811
477.00,9.65629,25.062456,0.000429,24.999853,-1.4542,0.097,9.65864,9.65864
478.00,9.65664,25.062515,0.000434,24.999808,-1.4543,0.097,9.65852,9.65852
479.00,9.65685,25.062499,0.000435,24.999758,-1.4543,0.096,9.65831,9.65831
480.00,9.65706,25.062517,0.000433,24.999745,-1.4543,0.097,9.65804,9.65804
481.00,9.65720,25.062594,0.000436,24.999757,-1.4546,0.097,9.65706,9.65706
482.00,9.65747,25.062642,0.000438,24.999779,-1.4551,0.096,9.65677,9.65677
483.00,9.65738,25.062729,0.000438,24.999835,-1.4554,0.097,9.65699,9.65699
484.00,9.65751,25.062831,0.000438,24.999898,-1.4556,0.097,9.65751,9.65751
485.00,9.65783,25.062902,0.000436,24.999928,-1.4557,0.097,9.65889,9.65889
486.00,9.65822,25.062965,0.000431,24.999899,-1.4554,0.097,9.65962,9.65962
487.00,9.65795,25.062982,0.000427,24.999854,-1.4551,0.097,9.65908,9.65908
488.00,9.65767,25.062988,0.000423,24.999807,-1.4547,0.098,9.65898,9.65898
489.00,9.65769,25.063030,0.000419,24.999806,-1.4545,0.098,9.65880,9.65880
490.00,9.65776,25.063130,0.000423,24.999844,-1.4544,0.098,9.65775,9.65775
491.00,9.65802,25.063154,0.000424,24.999834,-1.4544,0.098,9.65823,9.65823
492.00,9.65826,25.063157,0.000428,24.999841,-1.4545,0.098,9.65943,9.65943
493.00,9.65828,25.063156,0.000429,24.999837,-1.4548,0.098,9.66029,9.66029
494.00,9.65821,25.063137,0.000426,24.999810,-1.4550,0.098,9.66108,9.66108
495.00,9.65845,25.063079,0.000424,24.999761,-1.4552,0.098,9.66203,9.66203
496.00,9.65868,25.063045,0.000423,24.999709,-1.4555,0.098,9.66257,9.66257
497.00,9.65913,25.063036,0.000419,24.999650,-1.4557,0.098,9.66283,9.66283
498.00,9.65961,25.063090,0.000419,24.999719,-1.4557,0.098,9.66249,9.66249
499.00,9.66003,25.063157,0.000428,24.999847,-1.4557,0.098,9.66194,9.66194
500.00,9.66007,25.063209,0.000432,24.999921,-1.4556,0.098,9.66110,9.66110
501.00,9.66002,25.063243,0.000433,25.000018,-1.4556,0.098,9.65956,9.65956
502.00,9.66029,25.063369,0.000438,25.000144,-1.4556,0.098,9.65848,9.65848
503.00,9.66031,25.063488,0.000438,25.000188,-1.4555,0.098,9.65350,9.65350
504.00,9.66041,25.063438,0.000431,25.000033,-1.4556,0.098,9.63718,9.63718
505.00,9.66102,25.063436,0.000428,24.999981,-1.4556,0.099,9.60506,9.60506
506.00,9.66129,25.063432,0.000429,24.999941,-1.4554,0.099,9.55398,9.55398
507.00,9.66139,25.063349,0.000425,24.999827,-1.4552,0.099,9.48518,9.48518
508.00,9.66099,25.063313,0.000425,24.999773,-1.4554,0.099,9.40848,9.40848
509.00,9.65966,25.063315,0.000426,24.999737,-1.4554,0.099,9.33602,9.33602
510.00,9.65895,25.063305,0.000425,24.999681,-1.4555,0.099,9.27724,9.27724
@4,2.0001,4.0, 510.073000000004 
511.00,9.65738,25.063352,0.000423,24.999629,-1.4557,0.099,9.23948,9.23948
512.00,9.65563,25.063466,0.000425,24.999712,-1.4558,0.099,9.22416,9.22416
513.00,9.63474,25.063414,0.000423,24.999668,-1.4559,0.099,9.22902,9.22902
514.00,9.57847,25.063519,0.000422,24.999735,-1.4559,0.100,9.24959,9.24959
515.00,9.49798,25.063674,0.000423,24.999810,-1.4561,0.100,9.28039,9.28039
516.00,9.40222,25.063768,0.000423,24.999858,-1.4563,0.100,9.31758,9.31758
517.00,9.31209,25.063809,0.000422,24.999850,-1.4562,0.100,9.35681,9.35681
518.00,9.25182,25.063868,0.000420,24.999794,-1.4560,0.100,9.39361,9.39361
519.00,9.21661,25.063867,0.000419,24.999738,-1.4559,0.100,9.42653,9.42653
520.00,9.20460,25.063810,0.000420,24.999649,-1.4557,0.100,9.45505,9.45505
521.00,9.21346,25.063750,0.000422,24.999581,-1.4555,0.100,9.47861,9.47861
522.00,9.23529,25.063717,0.000423,24.999549,-1.4556,0.100,9.49859,9.49859
523.00,9.27596,25.063792,0.000426,24.999619,-1.4556,0.100,9.51451,9.51451
524.00,9.31917,25.063791,0.000426,24.999683,-1.4557,0.100,9.52693,9.52693
525.00,9.35847,25.063786,0.000424,24.999710,-1.4558,0.100,9.53801,9.53801
526.00,9.39905,25.063818,0.000422,24.999717,-1.4559,0.100,9.54777,9.54777
527.00,9.43125,25.063857,0.000422,24.999688,-1.4559,0.100,9.55680,9.55680
528.00,9.45996,25.063813,0.000421,24.999638,-1.4563,0.101,9.56562,9.56562
529.00,9.48365,25.063966,0.000422,24.999684,-1.4566,0.101,9.57462,9.57462
530.00,9.50093,25.064070,0.000421,24.999718,-1.4570,0.101,9.58304,9.58304
531.00,9.51713,25.064197,0.000424,24.999804,-1.4572,0.101,9.59110,9.59110
532.00,9.53103,25.064240,0.000425,24.999805,-1.4570,0.101,9.59846,9.59846
533.00,9.53955,25.064438,0.000430,24.999897,-1.4568,0.101,9.60472,9.60472
534.00,9.54604,25.064463,0.000433,24.999889,-1.4565,0.101,9.61035,9.61035
535.00,9.55638,25.064552,0.000435,24.999920,-1.4564,0.101,9.61557,9.61557
536.00,9.56590,25.064524,0.000432,24.999880,-1.4563,0.101,9.62037,9.62037
537.00,9.57614,25.064610,0.000433,24.999911,-1.4564,0.101,9.62378,9.62378
538.00,9.58369,25.064583,0.000433,24.999897,-1.4564,0.101,9.62693,9.62693
539.00,9.59099,25.064653,0.000434,24.999906,-1.4565,0.101,9.63014,9.63014
540.00,9.59839,25.064698,0.000437,24.999911,-1.4564,0.101,9.63349,9.63349
541.00,9.60606,25.064824,0.000439,24.999947,-1.4565,0.101,9.63641,9.63641
542.00,9.61241,25.064829,0.000438,24.999919,-1.4566,0.101,9.63886,9.63886
543.00,9.61570,25.064796,0.000435,24.999844,-1.4566,0.101,9.64180,9.64180
544.00,9.61947,25.064752,0.000430,24.999789,-1.4567,0.102,9.64467,9.64467
545.00,9.62501,25.064793,0.000427,24.999820,-1.4568,0.102,9.64617,9.64617
546.00,9.62787,25.064911,0.000426,24.999899,-1.4570,0.102,9.64679,9.64679
547.00,9.63032,25.064996,0.000428,24.999983,-1.4572,0.102,9.64758,9.64758
548.00,9.63327,25.065048,0.000429,25.000006,-1.4575,0.102,9.64854,9.64854
549.00,9.63588,25.065065,0.000431,24.999929,-1.4578,0.102,9.64858,9.64858
550.00,9.63941,25.065040,0.000436,24.999885,-1.4579,0.102,9.64934,9.64934
551.00,9.64150,25.064962,0.000435,24.999789,-1.4578,0.102,9.64996,9.64996
552.00,9.64332,25.064997,0.000436,24.999713,-1.4576,0.102,9.65163,9.65163
553.00,9.64420,25.065067,0.000438,24.999773,-1.4575,0.102,9.65290,9.65290
554.00,9.64525,25.065189,0.000437,24.999903,-1.4574,0.102,9.65421,9.65421
555.00,9.64628,25.065222,0.000431,24.999812,-1.4573,0.102,9.65460,9.65460
556.00,9.64747,25.065295,0.000434,24.999790,-1.4575,0.102,9.65536,9.65536
557.00,9.64832,25.065316,0.000432,24.999820,-1.4578,0.102,9.65493,9.65493
558.00,9.64943,25.065372,0.000433,24.999755,-1.4580,0.102,9.65414,9.65414
559.00,9.65022,25.065322,0.000433,24.999705,-1.4579,0.102,9.65361,9.65361
560.00,9.65067,25.065363,0.000437,24.999780,-1.4577,0.102,9.65342,9.65342
561.00,9.65138,25.065278,0.000435,24.999756,-1.4575,0.102,9.65211,9.65211
562.00,9.65154,25.065319,0.000433,24.999739,-1.4573,0.103,9.65177,9.65177
563.00,9.65187,25.065347,0.000428,24.999754,-1.4572,0.103,9.65072,9.65072
564.00,9.65160,25.065443,0.000427,24.999767,-1.4574,0.103,9.64871,9.64871
565.00,9.65130,25.065399,0.000426,24.999626,-1.4576,0.103,9.64828,9.64828
566.00,9.65152,25.065511,0.000426,24.999706,-1.4575,0.103,9.64909,9.64909
567.00,9.65180,25.065501,0.000430,24.999722,-1.4575,0.103,9.64974,9.64974
568.00,9.65214,25.065555,0.000434,24.999765,-1.4576,0.103,9.65098,9.65098
569.00,9.65230,25.065560,0.000435,24.999745,-1.4576,0.103,9.65322,9.65322
570.00,9.65246,25.065673,0.000434,24.999882,-1.4577,0.103,9.65432,9.65432
571.00,9.65240,25.065678,0.000436,24.999840,-1.4579,0.103,9.65504,9.65504
572.00,9.65205,25.065719,0.000433,24.999808,-1.4580,0.103,9.65537,9.65537
573.00,9.65192,25.065667,0.000431,24.999753,-1.4578,0.103,9.65575,9.65575
574.00,9.65167,25.065680,0.000432,24.999733,-1.4577,0.104,9.65524,9.65524
575.00,9.65141,25.065781,0.000436,24.999755,-1.4576,0.103,9.65444,9.65444
576.00,9.65170,25.065842,0.000435,24.999778,-1.4576,0.104,9.65443,9.65443
577.00,9.65225,25.065831,0.000436,24.999789,-1.4574,0.104,9.65530,9.65530
578.00,9.65238,25.065913,0.000436,24.999824,-1.4576,0.104,9.65471,9.65471
579.00,9.65292,25.065895,0.000432,24.999824,-1.4577,0.104,9.65465,9.65465
580.00,9.65293,25.065885,0.000429,24.999794,-1.4579,0.104,9.65478,9.65478
581.00,9.65305,25.065877,0.000430,24.999743,-1.4579,0.104,9.65427,9.65427
582.00,9.65330,25.065872,0.000428,24.999667,-1.4579,0.104,9.65251,9.65251
583.00,9.65403,25.065798,0.000427,24.999550,-1.4578,0.104,9.65301,9.65301
584.00,9.65449,25.065836,0.000428,24.999484,-1.4577,0.104,9.65333,9.65333
585.00,9.65445,25.065870,0.000429,24.999517,-1.4576,0.104,9.65357,9.65357
586.00,9.65446,25.065957,0.000429,24.999506,-1.4580,0.104,9.65386,9.65386
587.00,9.65450,25.066163,0.000432,24.999661,-1.4582,0.104,9.65457,9.65457
588.00,9.65444,25.066332,0.000435,24.999800,-1.4585,0.104,9.65453,9.65453
589.00,9.65428,25.066456,0.000438,24.999901,-1.4585,0.104,9.65551,9.65551
590.00,9.65440,25.066453,0.000436,24.999853,-1.4586,0.104,9.65585,9.65585
591.00,9.65475,25.066516,0.000434,24.999900,-1.4585,0.104,9.65701,9.65701
592.00,9.65498,25.066433,0.000432,24.999759,-1.4586,0.105,9.65797,9.65797
593.00,9.65519,25.066417,0.000433,24.999731,-1.4589,0.104,9.65903,9.65903
594.00,9.65556,25.066349,0.000432,24.999660,-1.4592,0.105,9.65945,9.65945
595.00,9.65580,25.066348,0.000430,24.999659,-1.4591,0.105,9.65921,9.65921
596.00,9.65579,25.066277,0.000430,24.999606,-1.4591,0.105,9.65790,9.65790
597.00,9.65556,25.066363,0.000430,24.999638,-1.4592,0.105,9.65679,9.65679
598.00,9.65549,25.066431,0.000424,24.999597,-1.4592,0.105,9.65575,9.65575
599.00,9.65577,25.066554,0.000423,24.999701,-1.4593,0.105,9.65586,9.65586
600.00,9.65619,25.066639,0.000426,24.999736,-1.4594,0.105,9.65733,9.65733
601.00,9.65677,25.066713,0.000426,24.999759,-1.4594,0.105,9.65904,9.65904
602.00,9.65723,25.066707,0.000428,24.999797,-1.4591,0.105,9.65967,9.65967
603.00,9.65759,25.066697,0.000429,24.999807,-1.4589,0.105,9.66081,9.66081
604.00,9.65798,25.066702,0.000432,24.999748,-1.4589,0.105,9.65966,9.65966
605.00,9.65837,25.066694,0.000432,24.999718,-1.4590,0.105,9.65789,9.65789
606.00,9.65847,25.066712,0.000433,24.999700,-1.4591,0.105,9.65637,9.65637
607.00,9.65855,25.066668,0.000433,24.999621,-1.4593,0.105,9.65568,9.65568
608.00,9.65830,25.066685,0.000435,24.999608,-1.4594,0.105,9.65430,9.65430
609.00,9.65799,25.066733,0.000434,24.999596,-1.4594,0.106,9.65479,9.65479
610.00,9.65743,25.066814,0.000433,24.999570,-1.4594,0.106,9.65544,9.65544
611.00,9.65696,25.066800,0.000434,24.999544,-1.4592,0.106,9.65679,9.65679
612.00,9.65695,25.066923,0.000432,24.999619,-1.4592,0.106,9.65807,9.65807
613.00,9.65712,25.066988,0.000430,24.999616,-1.4592,0.106,9.65908,9.65908
614.00,9.65736,25.066955,0.000427,24.999549,-1.4591,0.106,9.65899,9.65899
615.00,9.65746,25.067006,0.000428,24.999571,-1.4592,0.106,9.65974,9.65974
616.00,9.65781,25.067111,0.000428,24.999626,-1.4594,0.106,9.65933,9.65933
617.00,9.65819,25.067144,0.000425,24.999604,-1.4595,0.106,9.65804,9.65804
618.00,9.65793,25.067153,0.000424,24.999626,-1.4596,0.107,9.65754,9.65754
619.00,9.65751,25.067235,0.000425,24.999726,-1.4599,0.107,9.65745,9.65745
620.00,9.65729,25.067226,0.000425,24.999709,-1.4601,0.107,9.65604,9.65604
621.00,9.65716,25.067198,0.000423,24.999643,-1.4605,0.107,9.65484,9.65484
622.00,9.65683,25.067166,0.000426,24.999617,-1.4608,0.107,9.65471,9.65471
623.00,9.65646,25.067176,0.000429,24.999601,-1.4611,0.107,9.65420,9.65420
624.00,9.65617,25.067127,0.000431,24.999525,-1.4612,0.107,9.65326,9.65326
625.00,9.65622,25.067123,0.000432,24.999521,-1.4612,0.107,9.65330,9.65330
626.00,9.65639,25.067223,0.000434,24.999647,-1.4611,0.107,9.65329,9.65329
627.00,9.65630,25.067216,0.000431,24.999645,-1.4608,0.107,9.65295,9.65295
628.00,9.65613,25.067321,0.000428,24.999699,-1.4605,0.107,9.65287,9.65287
629.00,9.65593,25.067429,0.000425,24.999767,-1.4602,0.107,9.65400,9.65400
630.00,9.65589,25.067443,0.000423,24.999745,-1.4601,0.107,9.65394,9.65394
631.00,9.65555,25.067459,0.000423,24.999667,-1.4601,0.107,9.65389,9.65389
632.00,9.65524,25.067631,0.000424,24.999720,-1.4603,0.108,9.65502,9.65502
633.00,9.65521,25.067661,0.000430,24.999723,-1.4607,0.107,9.65627,9.65627
634.00,9.65523,25.067753,0.000432,24.999741,-1.4610,0.107,9.65608,9.65608
635.00,9.65482,25.067811,0.000431,24.999729,-1.4610,0.108,9.65673,9.65673
636.00,9.65464,25.067891,0.000431,24.999740,-1.4609,0.108,9.65761,9.65761
637.00,9.65458,25.067925,0.000434,24.999715,-1.4609,0.108,9.65736,9.65736
638.00,9.65485,25.067963,0.000434,24.999649,-1.4608,0.108,9.65641,9.65641
639.00,9.65484,25.067971,0.000434,24.999664,-1.4607,0.108,9.65572,9.65572
640.00,9.65487,25.068014,0.000436,24.999692,-1.4607,0.108,9.65488,9.65488
641.00,9.65497,25.067977,0.000436,24.999691,-1.4609,0.108,9.65404,9.65404
642.00,9.65499,25.067910,0.000434,24.999661,-1.4610,0.108,9.65372,9.65372
643.00,9.65488,25.067874,0.000432,24.999649,-1.4612,0.108,9.65372,9.65372
644.00,9.65481,25.067815,0.000429,24.999591,-1.4615,0.108,9.65323,9.65323
645.00,9.65461,25.067907,0.000431,24.999664,-1.4618,0.108,9.65243,9.65243
646.00,9.65439,25.067922,0.000432,24.999635,-1.4620,0.108,9.65184,9.65184
647.00,9.65435,25.068005,0.000434,24.999651,-1.4621,0.108,9.65131,9.65131
648.00,9.65430,25.068067,0.000435,24.999690,-1.4624,0.108,9.65031,9.65031
649.00,9.65400,25.068206,0.000437,24.999688,-1.4625,0.108,9.65014,9.65014
650.00,9.65369,25.068287,0.000437,24.999710,-1.4625,0.108,9.65028,9.65028
651.00,9.65355,25.068467,0.000436,24.999803,-1.4624,0.108,9.65050,9.65050
652.00,9.65325,25.068485,0.000435,24.999795,-1.4621,0.108,9.65016,9.65016
653.00,9.65270,25.068584,0.000435,24.999854,-1.4617,0.108,9.64616,9.64616
654.00,9.65209,25.068540,0.000433,24.999839,-1.4616,0.109,9.63176,9.63176
655.00,9.65162,25.068499,0.000433,24.999771,-1.4616,0.109,9.60315,9.60315
656.00,9.65133,25.068502,0.000431,24.999781,-1.4618,0.109,9.55810,9.55810
657.00,9.65067,25.068576,0.000428,24.999834,-1.4621,0.109,9.49718,9.49718
658.00,9.65032,25.068552,0.000423,24.999748,-1.4625,0.109,9.42816,9.42816
659.00,9.65042,25.068619,0.000422,24.999776,-1.4627,0.110,9.36225,9.36225
660.00,9.65038,25.068640,0.000419,24.999734,-1.4628,0.110,9.30760,9.30760
@5,2.0001,4.0, 660.005000000005 
661.00,9.65123,25.068621,0.000417,24.999673,-1.4630,0.110,9.26870,9.26870
662.00,9.64971,25.068592,0.000418,24.999623,-1.4633,0.110,9.24929,9.24929
663.00,9.62951,25.068587,0.000418,24.999584,-1.4635,0.110,9.24780,9.24780
664.00,9.57782,25.068647,0.000416,24.999588,-1.4635,0.110,9.26029,9.26029
665.00,9.50648,25.068772,0.000421,24.999690,-1.4634,0.110,9.28242,9.28242
666.00,9.42619,25.068768,0.000421,24.999617,-1.4634,0.110,9.31212,9.31212
667.00,9.34547,25.068867,0.000421,24.999677,-1.4631,0.111,9.34409,9.34409
668.00,9.28495,25.068982,0.000427,24.999770,-1.4630,0.111,9.37551,9.37551
669.00,9.24867,25.069011,0.000430,24.999757,-1.4632,0.110,9.40550,9.40550
670.00,9.23340,25.068990,0.000429,24.999691,-1.4632,0.110,9.43214,9.43214
671.00,9.23200,25.069042,0.000431,24.999728,-1.4633,0.110,9.45448,9.45448
672.00,9.24836,25.069074,0.000434,24.999706,-1.4635,0.110,9.47424,9.47424
673.00,9.27732,25.069064,0.000434,24.999731,-1.4637,0.110,9.49077,9.49077
674.00,9.31089,25.069093,0.000435,24.999760,-1.4639,0.110,9.50414,9.50414
675.00,9.34397,25.069114,0.000435,24.999742,-1.4642,0.110,9.51606,9.51606
676.00,9.38010,25.069125,0.000434,24.999771,-1.4644,0.111,9.52630,9.52630
677.00,9.40802,25.069152,0.000433,24.999780,-1.4647,0.111,9.53537,9.53537
678.00,9.43446,25.069190,0.000431,24.999739,-1.4647,0.111,9.54449,9.54449
679.00,9.46074,25.069218,0.000429,24.999706,-1.4645,0.111,9.55456,9.55456
680.00,9.47721,25.069231,0.000428,24.999761,-1.4643,0.111,9.56387,9.56387
681.00,9.49198,25.069297,0.000431,24.999797,-1.4643,0.111,9.57335,9.57335
682.00,9.50666,25.069363,0.000431,24.999845,-1.4642,0.111,9.58254,9.58254
683.00,9.51711,25.069403,0.000433,24.999821,-1.4643,0.111,9.59028,9.59028
684.00,9.52772,25.069430,0.000431,24.999823,-1.4644,0.111,9.59625,9.59625
685.00,9.53657,25.069555,0.000432,24.999854,-1.4645,0.111,9.60151,9.60151
686.00,9.54331,25.069600,0.000428,24.999845,-1.4644,0.112,9.60533,9.60533
687.00,9.55222,25.069652,0.000429,24.999830,-1.4644,0.112,9.60932,9.60932
688.00,9.56268,25.069670,0.000428,24.999841,-1.4645,0.112,9.61366,9.61366
689.00,9.57796,25.069737,0.000430,24.999858,-1.4647,0.112,9.61699,9.61699
690.00,9.58341,25.069737,0.000430,24.999803,-1.4651,0.112,9.62068,9.62068
691.00,9.59047,25.069714,0.000431,24.999775,-1.4654,0.112,9.62496,9.62496
692.00,9.59800,25.069666,0.000430,24.999732,-1.4654,0.112,9.62854,9.62854
693.00,9.60156,25.069744,0.000432,24.999793,-1.4655,0.112,9.63109,9.63109
694.00,9.60633,25.069727,0.000434,24.999767,-1.4656,0.112,9.63340,9.63340
695.00,9.60915,25.069725,0.000434,24.999796,-1.4655,0.112,9.63466,9.63466
696.00,9.61221,25.069799,0.000436,24.999742,-1.4655,0.112,9.63549,9.63549
697.00,9.61753,25.069842,0.000436,24.999694,-1.4657,0.112,9.63566,9.63566
698.00,9.62308,25.069924,0.000433,24.999642,-1.4656,0.112,9.63631,9.63631
699.00,9.62539,25.069983,0.000431,24.999643,-1.4655,0.112,9.63762,9.63762
700.00,9.62853,25.070023,0.000431,24.999628,-1.4656,0.112,9.63999,9.63999
701.00,9.63043,25.070120,0.000429,24.999749,-1.4658,0.112,9.64236,9.64236
702.00,9.63142,25.070116,0.000427,24.999790,-1.4658,0.112,9.64432,9.64432
703.00,9.63273,25.070112,0.000428,24.999815,-1.4660,0.112,9.64558,9.64558
704.00,9.63453,25.070110,0.000428,24.999812,-1.4663,0.113,9.64609,9.64609
705.00,9.63608,25.070150,0.000430,24.999825,-1.4664,0.113,9.64610,9.64610
706.00,9.63774,25.070120,0.000430,24.999750,-1.4664,0.113,9.64558,9.64558
707.00,9.63945,25.070243,0.000432,24.999797,-1.4666,0.113,9.64549,9.64549
708.00,9.64049,25.070292,0.000435,24.999819,-1.4665,0.113,9.64598,9.64598
709.00,9.64139,25.070399,0.000435,24.999875,-1.4664,0.113,9.64654,9.64654
710.00,9.64207,25.070408,0.000428,24.999843,-1.4664,0.113,9.64658,9.64658
711.00,9.64266,25.070451,0.000431,24.999855,-1.4664,0.113,9.64755,9.64755
712.00,9.64326,25.070396,0.000429,24.999776,-1.4667,0.113,9.64801,9.64801
713.00,9.64382,25.070452,0.000433,24.999809,-1.4671,0.113,9.64783,9.64783
714.00,9.64424,25.070445,0.000433,24.999756,-1.4675,0.113,9.64776,9.64776
715.00,9.64476,25.070562,0.000436,24.999793,-1.4676,0.113,9.64767,9.64767
716.00,9.64532,25.070624,0.000436,24.999787,-1.4676,0.113,9.64646,9.64646
717.00,9.64556,25.070724,0.000441,24.999817,-1.4673,0.113,9.64450,9.64450
718.00,9.64564,25.070663,0.000436,24.999672,-1.4671,0.113,9.64300,9.64300
719.00,9.64544,25.070706,0.000437,24.999652,-1.4669,0.113,9.64070,9.64070
720.00,9.64503,25.070679,0.000440,24.999613,-1.4669,0.113,9.63894,9.63894
721.00,9.64464,25.070689,0.000436,24.999621,-1.4670,0.113,9.63864,9.63864
722.00,9.64451,25.070766,0.000433,24.999641,-1.4673,0.114,9.64042,9.64042
723.00,9.64439,25.070915,0.000433,24.999768,-1.4674,0.114,9.64176,9.64176
724.00,9.64424,25.070980,0.000430,24.999834,-1.4676,0.114,9.64328,9.64328
725.00,9.64392,25.071036,0.000428,24.999811,-1.4679,0.114,9.64428,9.64428
726.00,9.64381,25.071107,0.000431,24.999827,-1.4682,0.114,9.64422,9.64422
727.00,9.64370,25.071103,0.000432,24.999801,-1.4684,0.114,9.64261,9.64261
728.00,9.64286,25.071119,0.000433,24.999752,-1.4687,0.114,9.64146,9.64146
729.00,9.64188,25.071176,0.000439,24.999733,-1.4689,0.114,9.64086,9.64086
730.00,9.64116,25.071222,0.000444,24.999731,-1.4691,0.114,9.64057,9.64057
731.00,9.64166,25.071321,0.000446,24.999734,-1.4692,0.114,9.64129,9.64129
732.00,9.64188,25.071471,0.000447,24.999829,-1.4692,0.114,9.64172,9.64172
733.00,9.64157,25.071476,0.000447,24.999795,-1.4692,0.114,9.64151,9.64151
734.00,9.64142,25.071465,0.000446,24.999758,-1.4690,0.114,9.64020,9.64020
735.00,9.64162,25.071432,0.000441,24.999758,-1.4687,0.114,9.63925,9.63925
736.00,9.64130,25.071500,0.000439,24.999790,-1.4687,0.114,9.63760,9.63760
737.00,9.64068,25.071376,0.000439,24.999636,-1.4688,0.114,9.63685,9.63685
738.00,9.64049,25.071374,0.000435,24.999661,-1.4688,0.115,9.63832,9.63832
739.00,9.64088,25.071401,0.000434,24.999662,-1.4690,0.115,9.64118,9.64118
740.00,9.64066,25.071443,0.000433,24.999629,-1.4691,0.115,9.64302,9.64302
741.00,9.63995,25.071378,0.000434,24.999551,-1.4690,0.115,9.64419,9.64419
742.00,9.63955,25.071444,0.000435,24.999592,-1.4691,0.115,9.64526,9.64526
743.00,9.63996,25.071525,0.000440,24.999642,-1.4692,0.115,9.64405,9.64405
744.00,9.64035,25.071531,0.000443,24.999685,-1.4694,0.114,9.64194,9.64194
745.00,9.63997,25.071550,0.000443,24.999740,-1.4697,0.114,9.64035,9.64035
746.00,9.63941,25.071551,0.000443,24.999755,-1.4700,0.115,9.63933,9.63933
747.00,9.64113,25.071628,0.000444,24.999783,-1.4701,0.115,9.63842,9.63842
748.00,9.64290,25.071643,0.000442,24.999728,-1.4703,0.115,9.64012,9.64012
749.00,9.64297,25.071738,0.000441,24.999751,-1.4703,0.115,9.64127,9.64127
750.00,9.64219,25.071834,0.000439,24.999791,-1.4704,0.115,9.64279,9.64279
751.00,9.64132,25.071868,0.000437,24.999815,-1.4706,0.115,9.64346,9.64346
752.00,9.64162,25.071893,0.000429,24.999874,-1.4706,0.116,9.64487,9.64487
753.00,9.64208,25.071854,0.000424,24.999843,-1.4706,0.116,9.64429,9.64429
754.00,9.64265,25.071872,0.000420,24.999823,-1.4706,0.116,9.64452,9.64452
755.00,9.64194,25.071863,0.000423,24.999756,-1.4706,0.116,9.64395,9.64395
756.00,9.64140,25.071888,0.000426,24.999709,-1.4705,0.116,9.64518,9.64518
757.00,9.64119,25.071919,0.000432,24.999658,-1.4705,0.115,9.64536,9.64536
758.00,9.64178,25.072073,0.000435,24.999779,-1.4704,0.115,9.64596,9.64596
759.00,9.64257,25.072088,0.000437,24.999775,-1.4703,0.116,9.64753,9.64753
760.00,9.64283,25.072131,0.000437,24.999772,-1.4703,0.116,9.64974,9.64974
761.00,9.64342,25.072170,0.000437,24.999819,-1.4703,0.116,9.65063,9.65063
762.00,9.64446,25.072193,0.000436,24.999845,-1.4703,0.116,9.65146,9.65146
763.00,9.64548,25.072197,0.000437,24.999842,-1.4705,0.116,9.65209,9.65209
764.00,9.64621,25.072279,0.000439,24.999872,-1.4707,0.116,9.65126,9.65126
765.00,9.64690,25.072380,0.000440,24.999969,-1.4710,0.116,9.65132,9.65132
766.00,9.64754,25.072440,0.000438,24.999946,-1.4714,0.116,9.65109,9.65109
767.00,9.64789,25.072457,0.000436,24.999939,-1.4718,0.116,9.65043,9.65043
768.00,9.64839,25.072475,0.000431,24.999858,-1.4722,0.116,9.64901,9.64901
769.00,9.64872,25.072445,0.000429,24.999834,-1.4724,0.117,9.64962,9.64962
770.00,9.64886,25.072460,0.000428,24.999804,-1.4726,0.117,9.64994,9.64994
771.00,9.64912,25.072494,0.000426,24.999828,-1.4726,0.117,9.65181,9.65181
772.00,9.64986,25.072543,0.000427,24.999819,-1.4725,0.117,9.65408,9.65408
773.00,9.65044,25.072566,0.000431,24.999873,-1.4725,0.117,9.65711,9.65711
774.00,9.65117,25.072589,0.000433,24.999833,-1.4724,0.117,9.65859,9.65859
775.00,9.65159,25.072579,0.000432,24.999776,-1.4722,0.117,9.65907,9.65907
776.00,9.65140,25.072618,0.000435,24.999770,-1.4722,0.117,9.65868,9.65868
777.00,9.65138,25.072665,0.000435,24.999710,-1.4722,0.117,9.65755,9.65755
778.00,9.65153,25.072783,0.000436,24.999708,-1.4722,0.117,9.65576,9.65576
779.00,9.65192,25.072764,0.000433,24.999627,-1.4725,0.117,9.65427,9.65427
780.00,9.65412,25.072837,0.000433,24.999702,-1.4728,0.117,9.65318,9.65318
781.00,9.65571,25.072885,0.000433,24.999733,-1.4728,0.117,9.65230,9.65230
782.00,9.65615,25.072889,0.000432,24.999748,-1.4730,0.118,9.65282,9.65282
783.00,9.65557,25.072815,0.000430,24.999685,-1.4732,0.118,9.65379,9.65379
784.00,9.65498,25.072965,0.000430,24.999824,-1.4733,0.118,9.65441,9.65441
785.00,9.65488,25.072991,0.000431,24.999799,-1.4733,0.118,9.65494,9.65494
786.00,9.65521,25.073010,0.000430,24.999765,-1.4735,0.118,9.65464,9.65464
787.00,9.65563,25.073019,0.000430,24.999752,-1.4735,0.118,9.65398,9.65398
788.00,9.65543,25.073042,0.000430,24.999720,-1.4734,0.118,9.65273,9.65273
789.00,9.65497,25.073081,0.000435,24.999753,-1.4733,0.118,9.65162,9.65162
790.00,9.65467,25.073131,0.000435,24.999788,-1.4733,0.118,9.65074,9.65074
791.00,9.65417,25.073146,0.000437,24.999787,-1.4734,0.118,9.65024,9.65024
792.00,9.65367,25.073238,0.000439,24.999857,-1.4736,0.118,9.64955,9.64955
793.00,9.65310,25.073309,0.000441,24.999955,-1.4739,0.118,9.64933,9.64933
794.00,9.65257,25.073284,0.000439,24.999850,-1.4742,0.118,9.64906,9.64906
795.00,9.65216,25.073255,0.000440,24.999758,-1.4744,0.118,9.64901,9.64901
796.00,9.65179,25.073282,0.000438,24.999769,-1.4744,0.118,9.64928,9.64928
797.00,9.65144,25.073310,0.000437,24.999783,-1.4744,0.118,9.64868,9.64868
798.00,9.65108,25.073370,0.000434,24.999756,-1.4744,0.118,9.64818,9.64818
799.00,9.65091,25.073417,0.000431,24.999785,-1.4744,0.118,9.64814,9.64814
800.00,9.65070,25.073493,0.000428,24.999854,-1.4746,0.119,9.64782,9.64782
801.00,9.65048,25.073505,0.000427,24.999816,-1.4748,0.119,9.64714,9.64714
802.00,9.65001,25.073520,0.000428,24.999790,-1.4748,0.119,9.64736,9.64736
803.00,9.64937,25.073505,0.000429,24.999795,-1.4747,0.119,9.64588,9.64588
804.00,9.64886,25.073589,0.000434,24.999840,-1.4747,0.119,9.63654,9.63654
805.00,9.64854,25.073675,0.000434,24.999829,-1.4748,0.119,9.61538,9.61538
806.00,9.64832,25.073752,0.000434,24.999865,-1.4750,0.119,9.58011,9.58011
807.00,9.64813,25.073822,0.000433,24.999841,-1.4752,0.119,9.53192,9.53192
808.00,9.64798,25.073864,0.000432,24.999792,-1.4754,0.119,9.47488,9.47488
809.00,9.64729,25.073971,0.000428,24.999801,-1.4756,0.119,9.41722,9.41722
810.00,9.64777,25.073992,0.000426,24.999814,-1.4757,0.120,9.36612,9.36612
@6,2.0001,4.0, 810.046999999999 
811.00,9.64748,25.074071,0.000425,24.999847,-1.4757,0.120,9.32755,9.32755
812.00,9.64717,25.074117,0.000425,24.999913,-1.4759,0.120,9.30283,9.30283
813.00,9.63859,25.074174,0.000425,24.999973,-1.4760,0.120,9.29131,9.29131
814.00,9.60089,25.074111,0.000424,24.999955,-1.4761,0.120,9.29278,9.29278
815.00,9.54219,25.074148,0.000425,24.999999,-1.4760,0.120,9.30363,9.30363
816.00,9.47104,25.074151,0.000426,25.000013,-1.4759,0.120,9.32121,9.32121
817.00,9.40646,25.074097,0.000424,24.999955,-1.4759,0.120,9.34286,9.34286
818.00,9.35384,25.074061,0.000423,24.999893,-1.4758,0.120,9.36574,9.36574
819.00,9.31290,25.073986,0.000422,24.999830,-1.4758,0.121,9.38844,9.38844
820.00,9.28706,25.073867,0.000421,24.999724,-1.4759,0.121,9.41178,9.41178
821.00,9.27816,25.073882,0.000421,24.999708,-1.4761,0.121,9.43211,9.43211
822.00,9.28276,25.073979,0.000423,24.999760,-1.4760,0.121,9.45114,9.45114
823.00,9.29628,25.074074,0.000425,24.999779,-1.4761,0.121,9.46855,9.46855
824.00,9.31998,25.074212,0.000427,24.999819,-1.4763,0.121,9.48376,9.48376
825.00,9.34128,25.074376,0.000429,24.999826,-1.4763,0.121,9.49587,9.49587
826.00,9.36596,25.074413,0.000429,24.999798,-1.4765,0.121,9.50671,9.50671
827.00,9.39084,25.074522,0.000427,24.999776,-1.4767,0.121,9.51538,9.51538
828.00,9.41077,25.074596,0.000428,24.999805,-1.4768,0.121,9.52297,9.52297
829.00,9.43352,25.074594,0.000428,24.999780,-1.4768,0.121,9.52999,9.52999
830.00,9.45756,25.074573,0.000428,24.999760,-1.4767,0.121,9.53713,9.53713
831.00,9.46791,25.074626,0.000430,24.999741,-1.4766,0.121,9.54536,9.54536
832.00,9.48588,25.074622,0.000433,24.999727,-1.4766,0.121,9.55322,9.55322
833.00,9.49775,25.074563,0.000432,24.999651,-1.4767,0.121,9.56176,9.56176
834.00,9.50940,25.074611,0.000430,24.999665,-1.4768,0.121,9.57010,9.57010
835.00,9.51844,25.074632,0.000427,24.999680,-1.4772,0.122,9.57840,9.57840
836.00,9.52191,25.074654,0.000428,24.999714,-1.4775,0.122,9.58592,9.58592
837.00,9.52933,25.074707,0.000427,24.999749,-1.4779,0.122,9.59284,9.59284
838.00,9.53582,25.074889,0.000430,24.999891,-1.4781,0.122,9.59821,9.59821
839.00,9.54452,25.074988,0.000433,24.999939,-1.4783,0.122,9.60332,9.60332
840.00,9.55417,25.075058,0.000435,24.999938,-1.4784,0.122,9.60724,9.60724
841.00,9.56302,25.075102,0.000437,24.999932,-1.4785,0.122,9.61077,9.61077
842.00,9.56873,25.075064,0.000436,24.999859,-1.4786,0.122,9.61424,9.61424
843.00,9.57825,25.075006,0.000434,24.999751,-1.4788,0.122,9.61836,9.61836
844.00,9.58624,25.075014,0.000431,24.999727,-1.4790,0.122,9.62136,9.62136
845.00,9.59564,25.075039,0.000429,24.999736,-1.4791,0.122,9.62366,9.62366
846.00,9.60106,25.075017,0.000425,24.999665,-1.4791,0.122,9.62492,9.62492
847.00,9.60328,25.075087,0.000425,24.999685,-1.4790,0.122,9.62639,9.62639
848.00,9.60723,25.075134,0.000422,24.999702,-1.4787,0.122,9.62727,9.62727
849.00,9.61069,25.075209,0.000423,24.999722,-1.4785,0.122,9.62852,9.62852
850.00,9.61426,25.075261,0.000425,24.999745,-1.4784,0.122,9.62914,9.62914
851.00,9.61753,25.075323,0.000429,24.999765,-1.4783,0.122,9.63070,9.63070
852.00,9.61946,25.075245,0.000431,24.999726,-1.4784,0.122,9.63139,9.63139
853.00,9.62125,25.075247,0.000433,24.999716,-1.4785,0.122,9.63178,9.63178
854.00,9.62284,25.075250,0.000435,24.999705,-1.4785,0.122,9.63242,9.63242
855.00,9.62399,25.075312,0.000438,24.999678,-1.4788,0.122,9.63333,9.63333
856.00,9.62537,25.075351,0.000440,24.999690,-1.4791,0.122,9.63390,9.63390
857.00,9.62744,25.075428,0.000439,24.999704,-1.4794,0.123,9.63459,9.63459
858.00,9.62882,25.075484,0.000439,24.999711,-1.4796,0.123,9.63562,9.63562
859.00,9.62954,25.075511,0.000439,24.999672,-1.4799,0.123,9.63505,9.63505
860.00,9.63020,25.075512,0.000440,24.999683,-1.4801,0.123,9.63479,9.63479
861.00,9.63064,25.075554,0.000440,24.999718,-1.4799,0.123,9.63434,9.63434
862.00,9.63140,25.075617,0.000438,24.999759,-1.4797,0.123,9.63365,9.63365
863.00,9.63192,25.075746,0.000440,24.999819,-1.4797,0.123,9.63276,9.63276
864.00,9.63205,25.075777,0.000436,24.999842,-1.4797,0.123,9.63278,9.63278
865.00,9.63244,25.075783,0.000433,24.999835,-1.4795,0.123,9.63343,9.63343
866.00,9.63313,25.075818,0.000430,24.999821,-1.4796,0.124,9.63425,9.63425
867.00,9.63354,25.075881,0.000432,24.999820,-1.4797,0.124,9.63508,9.63508
868.00,9.63385,25.075846,0.000433,24.999767,-1.4799,0.124,9.63512,9.63512
869.00,9.63387,25.075955,0.000438,24.999732,-1.4801,0.123,9.63478,9.63478
870.00,9.63414,25.076085,0.000442,24.999718,-1.4804,0.123,9.63385,9.63385
871.00,9.63411,25.076134,0.000440,24.999711,-1.4804,0.123,9.63285,9.63285
872.00,9.63392,25.076181,0.000440,24.999723,-1.4805,0.124,9.63218,9.63218
873.00,9.63393,25.076212,0.000437,24.999661,-1.4805,0.124,9.63221,9.63221
874.00,9.63375,25.076182,0.000435,24.999726,-1.4806,0.124,9.63210,9.63210
875.00,9.63361,25.076224,0.000435,24.999789,-1.4808,0.124,9.63254,9.63254
876.00,9.63356,25.076263,0.000439,24.999770,-1.4811,0.124,9.63303,9.63303
877.00,9.63340,25.076319,0.000439,24.999794,-1.4813,0.124,9.63417,9.63417
878.00,9.63343,25.076370,0.000441,24.999859,-1.4815,0.124,9.63582,9.63582
879.00,9.63402,25.076357,0.000439,24.999754,-1.4815,0.124,9.63694,9.63694
880.00,9.63420,25.076403,0.000438,24.999732,-1.4815,0.124,9.63725,9.63725
881.00,9.63433,25.076419,0.000438,24.999630,-1.4817,0.124,9.63766,9.63766
882.00,9.63464,25.076422,0.000440,24.999571,-1.4818,0.124,9.63764,9.63764
883.00,9.63486,25.076445,0.000440,24.999504,-1.4819,0.124,9.63649,9.63649
884.00,9.63487,25.076585,0.000442,24.999577,-1.4820,0.124,9.63584,9.63584
885.00,9.63470,25.076569,0.000445,24.999616,-1.4822,0.124,9.63581,9.63581
886.00,9.63500,25.076677,0.000445,24.999817,-1.4821,0.124,9.63540,9.63540
887.00,9.63510,25.076726,0.000447,24.999876,-1.4821,0.124,9.63425,9.63425
888.00,9.63514,25.076731,0.000445,24.999906,-1.4822,0.124,9.63331,9.63331
889.00,9.63496,25.076676,0.000443,24.999849,-1.4824,0.124,9.63242,9.63242
890.00,9.63474,25.076720,0.000437,24.999778,-1.4824,0.124,9.63147,9.63147
891.00,9.63434,25.076681,0.000435,24.999636,-1.4825,0.124,9.63032,9.63032
892.00,9.63405,25.076689,0.000427,24.999571,-1.4826,0.125,9.62955,9.62955
893.00,9.63370,25.076750,0.000428,24.999673,-1.4825,0.125,9.62868,9.62868
894.00,9.63345,25.076768,0.000425,24.999668,-1.4823,0.125,9.62845,9.62845
895.00,9.63345,25.076768,0.000423,24.999688,-1.4823,0.125,9.62948,9.62948
896.00,9.63344,25.076842,0.000422,24.999761,-1.4824,0.125,9.63024,9.63024
897.00,9.63289,25.076897,0.000426,24.999789,-1.4824,0.125,9.63108,9.63108
898.00,9.63266,25.076926,0.000428,24.999747,-1.4826,0.125,9.63167,9.63167
899.00,9.63228,25.076927,0.000426,24.999733,-1.4828,0.125,9.63102,9.63102
900.00,9.63170,25.076991,0.000427,24.999755,-1.4829,0.125,9.62912,9.62912
901.00,9.63114,25.077074,0.000429,24.999809,-1.4828,0.125,9.62790,9.62790
902.00,9.63058,25.077111,0.000430,24.999802,-1.4830,0.125,9.62703,9.62703
903.00,9.62999,25.077207,0.000430,24.999772,-1.4832,0.125,9.62662,9.62662
904.00,9.62957,25.077303,0.000437,24.999828,-1.4833,0.125,9.62722,9.62722
905.00,9.62920,25.077262,0.000438,24.999684,-1.4835,0.125,9.62797,9.62797
906.00,9.62899,25.077157,0.000438,24.999591,-1.4838,0.125,9.62900,9.62900
907.00,9.62887,25.077137,0.000436,24.999538,-1.4840,0.125,9.62935,9.62935
908.00,9.62884,25.077097,0.000433,24.999507,-1.4841,0.125,9.62897,9.62897
909.00,9.62906,25.077105,0.000431,24.999513,-1.4842,0.126,9.62861,9.62861
910.00,9.62890,25.077203,0.000431,24.999651,-1.4841,0.126,9.62759,9.62759
911.00,9.62854,25.077278,0.000431,24.999701,-1.4842,0.126,9.62605,9.62605
912.00,9.62825,25.077326,0.000431,24.999766,-1.4842,0.126,9.62500,9.62500
913.00,9.62822,25.077290,0.000428,24.999731,-1.4843,0.126,9.62504,9.62504
914.00,9.62802,25.077401,0.000430,24.999779,-1.4843,0.126,9.62467,9.62467
915.00,9.62748,25.077406,0.000429,24.999720,-1.4844,0.126,9.62444,9.62444
916.00,9.62689,25.077398,0.000427,24.999633,-1.4846,0.126,9.62505,9.62505
917.00,9.62669,25.077440,0.000428,24.999569,-1.4846,0.126,9.62575,9.62575
918.00,9.62670,25.077538,0.000430,24.999623,-1.4846,0.126,9.62649,9.62649
919.00,9.62689,25.077563,0.000428,24.999648,-1.4846,0.126,9.62791,9.62791
920.00,9.62710,25.077616,0.000431,24.999719,-1.4847,0.126,9.62950,9.62950
921.00,9.62732,25.077689,0.000435,24.999799,-1.4847,0.126,9.63028,9.63028
922.00,9.62755,25.077738,0.000434,24.999820,-1.4850,0.127,9.63115,9.63115
923.00,9.62780,25.077773,0.000436,24.999827,-1.4852,0.127,9.63129,9.63129
924.00,9.62793,25.077602,0.000434,24.999629,-1.4853,0.127,9.63202,9.63202
925.00,9.62778,25.077603,0.000433,24.999624,-1.4853,0.127,9.63284,9.63284
926.00,9.62792,25.077592,0.000430,24.999579,-1.4854,0.127,9.63321,9.63321
927.00,9.62852,25.077580,0.000430,24.999592,-1.4855,0.127,9.63389,9.63389
928.00,9.62900,25.077581,0.000428,24.999591,-1.4854,0.127,9.63433,9.63433
929.00,9.62947,25.077767,0.000430,24.999712,-1.4855,0.127,9.63411,9.63411
930.00,9.62993,25.077860,0.000429,24.999730,-1.4856,0.127,9.63400,9.63400
931.00,9.63051,25.077892,0.000429,24.999718,-1.4857,0.127,9.63438,9.63438
932.00,9.63112,25.077948,0.000431,24.999734,-1.4858,0.127,9.63426,9.63426
933.00,9.63156,25.077980,0.000432,24.999759,-1.4861,0.127,9.63506,9.63506
934.00,9.63215,25.078020,0.000433,24.999768,-1.4865,0.127,9.63576,9.63576
935.00,9.63293,25.077976,0.000432,24.999692,-1.4868,0.127,9.63625,9.63625
936.00,9.63350,25.078051,0.000432,24.999730,-1.4870,0.127,9.63686,9.63686
937.00,9.63397,25.078092,0.000429,24.999711,-1.4872,0.128,9.63753,9.63753
938.00,9.63440,25.078192,0.000428,24.999696,-1.4873,0.128,9.63778,9.63778
939.00,9.63481,25.078186,0.000429,24.999659,-1.4871,0.128,9.63790,9.63790
940.00,9.63504,25.078212,0.000430,24.999627,-1.4871,0.128,9.63745,9.63745
941.00,9.63528,25.078257,0.000433,24.999595,-1.4870,0.128,9.63744,9.63744
942.00,9.63567,25.078295,0.000436,24.999579,-1.4867,0.128,9.63758,9.63758
943.00,9.63596,25.078268,0.000434,24.999572,-1.4867,0.128,9.63767,9.63767
944.00,9.63634,25.078333,0.000430,24.999624,-1.4868,0.128,9.63802,9.63802
945.00,9.63648,25.078425,0.000429,24.999671,-1.4868,0.128,9.63826,9.63826
946.00,9.63663,25.078474,0.000427,24.999736,-1.4869,0.128,9.63851,9.63851
947.00,9.63686,25.078494,0.000425,24.999782,-1.4871,0.129,9.63819,9.63819
948.00,9.63700,25.078627,0.000428,24.999811,-1.4871,0.129,9.63814,9.63814
949.00,9.63733,25.078691,0.000435,24.999807,-1.4871,0.128,9.63802,9.63802
950.00,9.63754,25.078705,0.000436,24.999776,-1.4873,0.128,9.63842,9.63842
951.00,9.63762,25.078695,0.000437,24.999685,-1.4874,0.128,9.63763,9.63763
952.00,9.63776,25.078724,0.000436,24.999595,-1.4874,0.128,9.63702,9.63702
953.00,9.63787,25.078684,0.000435,24.999516,-1.4875,0.128,9.63452,9.63452
954.00,9.63789,25.078676,0.000430,24.999522,-1.4878,0.129,9.62614,9.62614
955.00,9.63785,25.078736,0.000429,24.999612,-1.4879,0.129,9.60907,9.60907
956.00,9.63806,25.078735,0.000426,24.999640,-1.4879,0.129,9.58170,9.58170
957.00,9.63803,25.078777,0.000427,24.999726,-1.4879,0.129,9.54502,9.54502
958.00,9.63785,25.078843,0.000426,24.999801,-1.4878,0.129,9.50213,9.50213
959.00,9.63776,25.078905,0.000424,24.999792,-1.4879,0.130,9.45861,9.45861
960.00,9.63754,25.078918,0.000424,24.999750,-1.4880,0.130,9.42001,9.42001
@7,2.0001,4.0, 960.089 
961.00,9.63501,25.078984,0.000425,24.999750,-1.4884,0.130,9.39029,9.39029
962.00,9.63444,25.078990,0.000421,24.999730,-1.4886,0.130,9.36855,9.36855
963.00,9.62528,25.078968,0.000418,24.999703,-1.4887,0.130,9.35614,9.35614
964.00,9.59701,25.078938,0.000419,24.999679,-1.4886,0.130,9.35179,9.35179
965.00,9.55322,25.078875,0.000417,24.999619,-1.4885,0.130,9.35338,9.35338
966.00,9.49812,25.078844,0.000412,24.999604,-1.4883,0.131,9.35917,9.35917
967.00,9.45117,25.078886,0.000413,24.999624,-1.4883,0.131,9.36969,9.36969
968.00,9.41113,25.078887,0.000416,24.999615,-1.4885,0.131,9.38195,9.38195
969.00,9.37960,25.078937,0.000414,24.999616,-1.4887,0.131,9.39555,9.39555
970.00,9.36044,25.079072,0.000415,24.999685,-1.4890,0.131,9.41063,9.41063
971.00,9.34945,25.079190,0.000419,24.999718,-1.4891,0.131,9.42704,9.42704
972.00,9.34267,25.079175,0.000421,24.999605,-1.4892,0.131,9.44245,9.44245
973.00,9.34891,25.079309,0.000419,24.999636,-1.4892,0.131,9.45702,9.45702
974.00,9.35775,25.079436,0.000421,24.999668,-1.4891,0.131,9.46949,9.46949
975.00,9.36826,25.079458,0.000422,24.999608,-1.4893,0.131,9.48012,9.48012
976.00,9.37863,25.079470,0.000419,24.999524,-1.4894,0.131,9.48947,9.48947
977.00,9.39494,25.079586,0.000418,24.999632,-1.4895,0.132,9.49797,9.49797
978.00,9.41016,25.079639,0.000419,24.999639,-1.4895,0.132,9.50658,9.50658
979.00,9.42581,25.079616,0.000422,24.999627,-1.4896,0.132,9.51559,9.51559
980.00,9.44366,25.079630,0.000423,24.999665,-1.4898,0.132,9.52447,9.52447
981.00,9.46055,25.079673,0.000428,24.999782,-1.4898,0.132,9.53294,9.53294
982.00,9.47208,25.079680,0.000432,24.999790,-1.4900,0.132,9.54141,9.54141
983.00,9.48301,25.079683,0.000435,24.999782,-1.4902,0.131,9.54927,9.54927
984.00,9.48813,25.079758,0.000435,24.999809,-1.4902,0.131,9.55712,9.55712
985.00,9.49683,25.079858,0.000436,24.999854,-1.4904,0.131,9.56467,9.56467
986.00,9.50717,25.079896,0.000430,24.999823,-1.4905,0.132,9.57192,9.57192
987.00,9.51479,25.079948,0.000428,24.999830,-1.4903,0.132,9.57811,9.57811
988.00,9.52591,25.079938,0.000428,24.999779,-1.4903,0.132,9.58354,9.58354
989.00,9.53325,25.079897,0.000426,24.999703,-1.4905,0.132,9.58846,9.58846
990.00,9.54125,25.079867,0.000424,24.999595,-1.4906,0.132,9.59344,9.59344
991.00,9.54956,25.079856,0.000426,24.999542,-1.4907,0.132,9.59736,9.59736
992.00,9.55702,25.079850,0.000427,24.999496,-1.4909,0.132,9.60143,9.60143
993.00,9.56532,25.079844,0.000429,24.999458,-1.4910,0.132,9.60511,9.60511
994.00,9.57236,25.079969,0.000433,24.999538,-1.4909,0.132,9.60793,9.60793
995.00,9.57911,25.080066,0.000435,24.999613,-1.4909,0.132,9.60982,9.60982
996.00,9.58570,25.080174,0.000436,24.999650,-1.4907,0.132,9.61141,9.61141
997.00,9.58861,25.080275,0.000437,24.999702,-1.4908,0.132,9.61222,9.61222
998.00,9.59234,25.080343,0.000435,24.999768,-1.4909,0.132,9.61304,9.61304
999.00,9.59720,25.080346,0.000435,24.999746,-1.4910,0.132,9.61357,9.61357
1000.00,9.60187,25.080273,0.000434,24.999646,-1.4911,0.132,9.61472,9.61472
1001.00,9.60485,25.080279,0.000434,24.999639,-1.4913,0.133,9.61617,9.61617
1002.00,9.60690,25.080243,0.000432,24.999536,-1.4914,0.133,9.61816,9.61816
1003.00,9.60825,25.080232,0.000429,24.999438,-1.4917,0.133,9.62005,9.62005
1004.00,9.60943,25.080181,0.000426,24.999380,-1.4916,0.133,9.62238,9.62238
1005.00,9.61100,25.080263,0.000425,24.999467,-1.4917,0.133,9.62411,9.62411
1006.00,9.61262,25.080272,0.000424,24.999436,-1.4918,0.133,9.62512,9.62512
1007.00,9.61424,25.080404,0.000424,24.999570,-1.4919,0.133,9.62641,9.62641
1008.00,9.61602,25.080577,0.000427,24.999693,-1.4918,0.133,9.62702,9.62702
1009.00,9.61756,25.080778,0.000425,24.999791,-1.4920,0.133,9.62702,9.62702
1010.00,9.61882,25.080938,0.000428,24.999870,-1.4919,0.133,9.62721,9.62721
1011.00,9.62010,25.080958,0.000431,24.999874,-1.4918,0.133,9.62796,9.62796
1012.00,9.62096,25.080972,0.000433,24.999814,-1.4917,0.133,9.62801,9.62801
1013.00,9.62201,25.080955,0.000435,24.999781,-1.4917,0.133,9.62850,9.62850
1014.00,9.62283,25.080850,0.000435,24.999710,-1.4918,0.133,9.62903,9.62903
1015.00,9.62349,25.080774,0.000433,24.999597,-1.4921,0.133,9.62940,9.62940
1016.00,9.62432,25.080857,0.000433,24.999648,-1.4922,0.133,9.62997,9.62997
1017.00,9.62539,25.080897,0.000434,24.999668,-1.4923,0.133,9.63118,9.63118
1018.00,9.62641,25.080915,0.000429,24.999661,-1.4924,0.133,9.63199,9.63199
1019.00,9.62732,25.081030,0.000431,24.999685,-1.4923,0.134,9.63254,9.63254
1020.00,9.62802,25.081020,0.000430,24.999691,-1.4922,0.134,9.63238,9.63238
1021.00,9.62845,25.081042,0.000430,24.999698,-1.4922,0.134,9.63168,9.63168
1022.00,9.62890,25.081063,0.000429,24.999729,-1.4922,0.134,9.63048,9.63048
1023.00,9.62920,25.081129,0.000431,24.999733,-1.4921,0.134,9.62996,9.62996
1024.00,9.62956,25.081088,0.000429,24.999628,-1.4921,0.134,9.63042,9.63042
1025.00,9.62989,25.081191,0.000427,24.999614,-1.4923,0.134,9.63024,9.63024
1026.00,9.63012,25.081238,0.000426,24.999560,-1.4923,0.134,9.63038,9.63038
1027.00,9.63045,25.081229,0.000425,24.999500,-1.4924,0.134,9.63067,9.63067
1028.00,9.63052,25.081253,0.000427,24.999434,-1.4924,0.134,9.63148,9.63148
1029.00,9.63066,25.081395,0.000431,24.999575,-1.4926,0.134,9.63133,9.63133
1030.00,9.63095,25.081431,0.000433,24.999656,-1.4927,0.134,9.63205,9.63205
1031.00,9.63111,25.081491,0.000434,24.999745,-1.4928,0.134,9.63232,9.63232
1032.00,9.63118,25.081552,0.000436,24.999735,-1.4929,0.134,9.63225,9.63225
1033.00,9.63111,25.081611,0.000436,24.999909,-1.4930,0.134,9.63032,9.63032
1034.00,9.63110,25.081527,0.000433,24.999859,-1.4931,0.134,9.62879,9.62879
1035.00,9.63102,25.081507,0.000432,24.999774,-1.4932,0.134,9.62745,9.62745
1036.00,9.63055,25.081546,0.000435,24.999757,-1.4934,0.134,9.62693,9.62693
1037.00,9.62999,25.081549,0.000437,24.999769,-1.4935,0.134,9.62565,9.62565
1038.00,9.62980,25.081478,0.000432,24.999670,-1.4936,0.134,9.62561,9.62561
1039.00,9.62970,25.081546,0.000432,24.999691,-1.4935,0.135,9.62586,9.62586
1040.00,9.62919,25.081613,0.000433,24.999759,-1.4932,0.135,9.62663,9.62663
1041.00,9.62909,25.081602,0.000434,24.999730,-1.4930,0.135,9.62745,9.62745
1042.00,9.62888,25.081698,0.000435,24.999781,-1.4929,0.135,9.62895,9.62895
1043.00,9.62880,25.081760,0.000436,24.999781,-1.4930,0.135,9.63029,9.63029
1044.00,9.62906,25.081773,0.000434,24.999744,-1.4931,0.135,9.63168,9.63168
1045.00,9.62943,25.081827,0.000436,24.999731,-1.4935,0.135,9.63203,9.63203
1046.00,9.62957,25.081896,0.000432,24.999811,-1.4938,0.135,9.63183,9.63183
1047.00,9.62925,25.081872,0.000428,24.999751,-1.4942,0.135,9.63155,9.63155
1048.00,9.62891,25.081864,0.000431,24.999734,-1.4946,0.135,9.63117,9.63117
1049.00,9.62866,25.081942,0.000437,24.999781,-1.4949,0.135,9.63092,9.63092
1050.00,9.62876,25.081979,0.000436,24.999810,-1.4950,0.135,9.63058,9.63058
1051.00,9.62897,25.081930,0.000436,24.999651,-1.4950,0.135,9.63034,9.63034
1052.00,9.62911,25.082036,0.000438,24.999717,-1.4948,0.135,9.63063,9.63063
1053.00,9.62932,25.082132,0.000435,24.999724,-1.4945,0.135,9.63098,9.63098
1054.00,9.62970,25.082189,0.000433,24.999705,-1.4942,0.135,9.63112,9.63112
1055.00,9.63011,25.082249,0.000433,24.999699,-1.4941,0.135,9.63199,9.63199
1056.00,9.63044,25.082380,0.000434,24.999773,-1.4941,0.136,9.63252,9.63252
1057.00,9.63070,25.082316,0.000428,24.999688,-1.4940,0.136,9.63252,9.63252
1058.00,9.63102,25.082365,0.000433,24.999700,-1.4940,0.136,9.63224,9.63224
1059.00,9.63132,25.082442,0.000434,24.999752,-1.4941,0.136,9.63219,9.63219
1060.00,9.63157,25.082478,0.000430,24.999743,-1.4942,0.136,9.63174,9.63174
1061.00,9.63161,25.082519,0.000432,24.999788,-1.4943,0.136,9.63134,9.63134
1062.00,9.63153,25.082581,0.000436,24.999766,-1.4944,0.136,9.63174,9.63174
1063.00,9.63173,25.082694,0.000433,24.999796,-1.4946,0.136,9.63288,9.63288
1064.00,9.63181,25.082745,0.000435,24.999738,-1.4948,0.136,9.63288,9.63288
1065.00,9.63170,25.082828,0.000437,24.999787,-1.4949,0.136,9.63229,9.63229
1066.00,9.63156,25.082826,0.000432,24.999745,-1.4950,0.136,9.63185,9.63185
1067.00,9.63161,25.082927,0.000433,24.999843,-1.4951,0.136,9.63125,9.63125
1068.00,9.63161,25.082890,0.000432,24.999828,-1.4952,0.136,9.63078,9.63078
1069.00,9.63178,25.082820,0.000429,24.999826,-1.4952,0.136,9.63149,9.63149
1070.00,9.63208,25.082827,0.000429,24.999814,-1.4954,0.136,9.63259,9.63259
1071.00,9.63227,25.082940,0.000429,24.999856,-1.4955,0.136,9.63272,9.63272
1072.00,9.63228,25.082973,0.000426,24.999821,-1.4957,0.136,9.63157,9.63157
1073.00,9.63215,25.083030,0.000425,24.999839,-1.4958,0.137,9.62965,9.62965
1074.00,9.63205,25.083056,0.000420,24.999766,-1.4959,0.137,9.62738,9.62738
1075.00,9.63182,25.083112,0.000420,24.999735,-1.4960,0.137,9.62565,9.62565
1076.00,9.63128,25.083096,0.000421,24.999645,-1.4960,0.137,9.62585,9.62585
1077.00,9.63096,25.083168,0.000422,24.999611,-1.4959,0.137,9.62710,9.62710
1078.00,9.63072,25.083226,0.000422,24.999639,-1.4958,0.137,9.62805,9.62805
1079.00,9.63003,25.083300,0.000429,24.999736,-1.4958,0.137,9.62922,9.62922
1080.00,9.63030,25.083279,0.000428,24.999715,-1.4959,0.137,9.63048,9.63048
1081.00,9.62963,25.083288,0.000429,24.999758,-1.4960,0.137,9.63105,9.63105
1082.00,9.62852,25.083244,0.000430,24.999763,-1.4962,0.137,9.63119,9.63119
1083.00,9.62884,25.083252,0.000429,24.999704,-1.4964,0.137,9.63228,9.63228
1084.00,9.62906,25.083322,0.000429,24.999721,-1.4966,0.137,9.63338,9.63338
1085.00,9.62952,25.083409,0.000430,24.999753,-1.4966,0.137,9.63395,9.63395
1086.00,9.63003,25.083422,0.000427,24.999748,-1.4966,0.138,9.63366,9.63366
1087.00,9.63060,25.083568,0.000430,24.999832,-1.4966,0.138,9.63341,9.63341
1088.00,9.63069,25.083624,0.000430,24.999872,-1.4964,0.138,9.63288,9.63288
1089.00,9.63044,25.083642,0.000426,24.999862,-1.4962,0.138,9.63108,9.63108
1090.00,9.63001,25.083607,0.000423,24.999782,-1.4961,0.138,9.62931,9.62931
1091.00,9.62979,25.083701,0.000425,24.999774,-1.4960,0.138,9.62856,9.62856
1092.00,9.62979,25.083716,0.000421,24.999745,-1.4960,0.138,9.62770,9.62770
1093.00,9.63026,25.083737,0.000421,24.999750,-1.4963,0.138,9.62667,9.62667
1094.00,9.63078,25.083807,0.000422,24.999776,-1.4967,0.138,9.62652,9.62652
1095.00,9.63059,25.083792,0.000424,24.999834,-1.4971,0.138,9.62639,9.62639
1096.00,9.63008,25.083808,0.000424,24.999926,-1.4975,0.138,9.62608,9.62608
1097.00,9.62975,25.083715,0.000424,24.999876,-1.4976,0.138,9.62610,9.62610
1098.00,9.62961,25.083668,0.000423,24.999836,-1.4979,0.138,9.62539,9.62539
1099.00,9.62926,25.083629,0.000425,24.999773,-1.4978,0.138,9.62460,9.62460
1100.00,9.62862,25.083666,0.000423,24.999708,-1.4976,0.138,9.62374,9.62374
1101.00,9.62813,25.083593,0.000418,24.999568,-1.4976,0.139,9.62307,9.62307
1102.00,9.62762,25.083786,0.000420,24.999695,-1.4975,0.139,9.62183,9.62183
1103.00,9.62680,25.083869,0.000420,24.999664,-1.4973,0.139,9.61770,9.61770
1104.00,9.62593,25.083910,0.000419,24.999610,-1.4974,0.139,9.60910,9.60910
1105.00,9.62519,25.084087,0.000422,24.999725,-1.4975,0.139,9.59319,9.59319
1106.00,9.62483,25.084213,0.000427,24.999782,-1.4976,0.139,9.57168,9.57168
1107.00,9.62437,25.084095,0.000426,24.999655,-1.4977,0.139,9.54711,9.54711
1108.00,9.62388,25.084119,0.000425,24.999688,-1.4977,0.140,9.52206,9.52206
1109.00,9.62307,25.084136,0.000426,24.999749,-1.4976,0.140,9.49897,9.49897
1110.00,9.62212,25.084032,0.000425,24.999698,-1.4976,0.140,9.48089,9.48089
@8,2.0001,4.0, 1110.019 
1111.00,9.62227,25.084108,0.000424,24.999808,-1.4976,0.140,9.46666,9.46666
1112.00,9.61956,25.084273,0.000424,24.999908,-1.4976,0.140,9.45581,9.45581
1113.00,9.60278,25.084359,0.000426,24.999985,-1.4978,0.140,9.44784,9.44784
1114.00,9.57870,25.084384,0.000420,24.999963,-1.4978,0.141,9.44269,9.44269
1115.00,9.54176,25.084444,0.000418,24.999906,-1.4977,0.141,9.43970,9.43970
1116.00,9.51538,25.084533,0.000416,24.999857,-1.4979,0.141,9.43876,9.43876
1117.00,9.49697,25.084524,0.000415,24.999810,-1.4979,0.141,9.43894,9.43894
1118.00,9.47759,25.084537,0.000415,24.999706,-1.4979,0.141,9.44225,9.44225
1119.00,9.46340,25.084633,0.000421,24.999733,-1.4979,0.141,9.44710,9.44710
1120.00,9.45124,25.084676,0.000422,24.999785,-1.4982,0.141,9.45370,9.45370
1121.00,9.44434,25.084633,0.000422,24.999710,-1.4982,0.141,9.46248,9.46248
1122.00,9.44267,25.084714,0.000424,24.999782,-1.4984,0.141,9.47316,9.47316
1123.00,9.43763,25.084714,0.000424,24.999784,-1.4987,0.141,9.48350,9.48350
1124.00,9.43777,25.084746,0.000423,24.999827,-1.4988,0.141,9.49343,9.49343
1125.00,9.43621,25.084791,0.000424,24.999844,-1.4989,0.141,9.50394,9.50394
1126.00,9.43945,25.084721,0.000424,24.999818,-1.4990,0.142,9.51257,9.51257
1127.00,9.44389,25.084649,0.000421,24.999692,-1.4990,0.142,9.51920,9.51920
1128.00,9.45401,25.084691,0.000417,24.999674,-1.4989,0.142,9.52608,9.52608
1129.00,9.46194,25.084638,0.000416,24.999625,-1.4990,0.142,9.53436,9.53436
1130.00,9.46933,25.084636,0.000417,24.999596,-1.4991,0.142,9.54148,9.54148
1131.00,9.48327,25.084730,0.000418,24.999640,-1.4992,0.142,9.54918,9.54918
1132.00,9.49719,25.084737,0.000421,24.999600,-1.4992,0.142,9.55744,9.55744
1133.00,9.50572,25.084786,0.000427,24.999617,-1.4995,0.142,9.56504,9.56504
1134.00,9.51165,25.084822,0.000427,24.999487,-1.4998,0.142,9.57148,9.57148
1135.00,9.52167,25.084906,0.000426,24.999463,-1.5001,0.142,9.57755,9.57755
1136.00,9.52661,25.084946,0.000426,24.999457,-1.5002,0.142,9.58301,9.58301
1137.00,9.53044,25.085002,0.000425,24.999492,-1.5004,0.142,9.58732,9.58732
1138.00,9.54018,25.085034,0.000426,24.999529,-1.5004,0.142,9.59181,9.59181
1139.00,9.55280,25.085135,0.000430,24.999693,-1.5003,0.142,9.59525,9.59525
1140.00,9.55746,25.085116,0.000429,24.999704,-1.5002,0.142,9.59891,9.59891
1141.00,9.56505,25.085198,0.000429,24.999799,-1.5002,0.142,9.60145,9.60145
1142.00,9.57169,25.085189,0.000430,24.999793,-1.5003,0.142,9.60411,9.60411
1143.00,9.57810,25.085144,0.000424,24.999714,-1.5004,0.143,9.60590,9.60590
1144.00,9.58506,25.085243,0.000423,24.999728,-1.5007,0.143,9.60757,9.60757
1145.00,9.58843,25.085266,0.000426,24.999706,-1.5009,0.143,9.60849,9.60849
1146.00,9.59169,25.085227,0.000430,24.999594,-1.5009,0.143,9.60991,9.60991
1147.00,9.59534,25.085347,0.000434,24.999613,-1.5010,0.143,9.61197,9.61197
1148.00,9.59855,25.085438,0.000437,24.999669,-1.5010,0.143,9.61235,9.61235
1149.00,9.60094,25.085448,0.000436,24.999644,-1.5009,0.143,9.61302,9.61302
1150.00,9.60296,25.085486,0.000437,24.999700,-1.5009,0.143,9.61457,9.61457
1151.00,9.60457,25.085601,0.000440,24.999819,-1.5012,0.143,9.61550,9.61550
1152.00,9.60604,25.085664,0.000439,24.999866,-1.5013,0.143,9.61571,9.61571
1153.00,9.60733,25.085723,0.000438,24.999877,-1.5014,0.143,9.61780,9.61780
1154.00,9.60856,25.085750,0.000440,24.999874,-1.5017,0.143,9.61937,9.61937
1155.00,9.61027,25.085834,0.000438,24.999858,-1.5020,0.143,9.61999,9.61999
1156.00,9.61174,25.085885,0.000436,24.999815,-1.5020,0.143,9.62113,9.62113
1157.00,9.61295,25.085864,0.000434,24.999765,-1.5020,0.143,9.62198,9.62198
1158.00,9.61430,25.085958,0.000435,24.999795,-1.5022,0.143,9.62170,9.62170
1159.00,9.61535,25.085979,0.000435,24.999747,-1.5022,0.143,9.62149,9.62149
1160.00,9.61609,25.086110,0.000437,24.999804,-1.5019,0.143,9.62153,9.62153
1161.00,9.61672,25.086190,0.000437,24.999851,-1.5020,0.143,9.62196,9.62196
1162.00,9.61772,25.086288,0.000440,24.999901,-1.5021,0.143,9.62264,9.62264
1163.00,9.61856,25.086289,0.000439,24.999859,-1.5020,0.143,9.62404,9.62404
1164.00,9.61938,25.086369,0.000440,24.999906,-1.5018,0.143,9.62591,9.62591
1165.00,9.62033,25.086383,0.000439,24.999860,-1.5017,0.143,9.62696,9.62696
1166.00,9.62116,25.086293,0.000435,24.999767,-1.5015,0.143,9.62726,9.62726
1167.00,9.62155,25.086258,0.000433,24.999693,-1.5016,0.144,9.62654,9.62654
1168.00,9.62197,25.086309,0.000434,24.999763,-1.5019,0.144,9.62558,9.62558
1169.00,9.62258,25.086324,0.000432,24.999826,-1.5022,0.144,9.62401,9.62401
1170.00,9.62310,25.086323,0.000432,24.999878,-1.5027,0.144,9.62331,9.62331
1171.00,9.62356,25.086357,0.000436,24.999913,-1.5032,0.144,9.62243,9.62243
1172.00,9.62373,25.086395,0.000435,24.999947,-1.5034,0.144,9.62302,9.62302
1173.00,9.62365,25.086408,0.000435,24.999905,-1.5035,0.144,9.62357,9.62357
1174.00,9.62383,25.086296,0.000432,24.999754,-1.5036,0.144,9.62397,9.62397
1175.00,9.62408,25.086257,0.000431,24.999687,-1.5036,0.144,9.62478,9.62478
1176.00,9.62434,25.086296,0.000429,24.999647,-1.5036,0.144,9.62689,9.62689
1177.00,9.62463,25.086353,0.000431,24.999671,-1.5034,0.144,9.62905,9.62905
1178.00,9.62553,25.086352,0.000430,24.999605,-1.5035,0.144,9.63023,9.63023
1179.00,9.62621,25.086567,0.000435,24.999747,-1.5034,0.144,9.63235,9.63235
1180.00,9.62669,25.086671,0.000437,24.999781,-1.5033,0.144,9.63280,9.63280
1181.00,9.62680,25.086785,0.000437,24.999869,-1.5034,0.144,9.63164,9.63164
1182.00,9.62653,25.086796,0.000434,24.999852,-1.5035,0.144,9.62953,9.62953
1183.00,9.62677,25.086892,0.000435,24.999931,-1.5036,0.144,9.62899,9.62899
1184.00,9.62761,25.086825,0.000429,24.999847,-1.5037,0.145,9.62717,9.62717
1185.00,9.62886,25.086790,0.000424,24.999775,-1.5038,0.145,9.62643,9.62643
1186.00,9.62977,25.086724,0.000423,24.999665,-1.5038,0.145,9.62542,9.62542
1187.00,9.62919,25.086734,0.000427,24.999631,-1.5039,0.145,9.62515,9.62515
1188.00,9.62884,25.086728,0.000426,24.999584,-1.5039,0.145,9.62474,9.62474
1189.00,9.62869,25.086841,0.000431,24.999617,-1.5041,0.145,9.62479,9.62479
1190.00,9.62929,25.086933,0.000435,24.999709,-1.5042,0.145,9.62564,9.62564
1191.00,9.62878,25.087075,0.000439,24.999830,-1.5044,0.145,9.62698,9.62698
1192.00,9.62829,25.087191,0.000438,24.999925,-1.5047,0.145,9.62799,9.62799
1193.00,9.62831,25.087257,0.000439,24.999939,-1.5050,0.145,9.62911,9.62911
1194.00,9.62823,25.087313,0.000438,24.999927,-1.5051,0.145,9.62999,9.62999
1195.00,9.62789,25.087424,0.000437,24.999946,-1.5053,0.145,9.62907,9.62907
1196.00,9.62808,25.087405,0.000432,24.999807,-1.5055,0.145,9.62950,9.62950
1197.00,9.62759,25.087408,0.000431,24.999681,-1.5056,0.145,9.63051,9.63051
1198.00,9.62709,25.087431,0.000431,24.999677,-1.5055,0.146,9.63076,9.63076
1199.00,9.62752,25.087490,0.000432,24.999703,-1.5056,0.146,9.63104,9.63104
1200.00,9.62810,25.087507,0.000431,24.999714,-1.5055,0.146,9.63225,9.63225
1201.00,9.62849,25.087636,0.000437,24.999841,-1.5055,0.146,9.63286,9.63286
1202.00,9.62898,25.087720,0.000444,24.999945,-1.5055,0.146,9.63375,9.63375
1203.00,9.62930,25.087773,0.000445,25.000012,-1.5054,0.146,9.63399,9.63399
1204.00,9.62986,25.087761,0.000442,25.000040,-1.5053,0.146,9.63439,9.63439
1205.00,9.63074,25.087749,0.000444,24.999987,-1.5055,0.146,9.63509,9.63509
1206.00,9.63142,25.087693,0.000441,24.999896,-1.5054,0.146,9.63630,9.63630
1207.00,9.63180,25.087684,0.000437,24.999837,-1.5054,0.146,9.63628,9.63628
1208.00,9.63237,25.087693,0.000437,24.999792,-1.5055,0.146,9.63691,9.63691
1209.00,9.63290,25.087655,0.000441,24.999713,-1.5056,0.146,9.63764,9.63764
1210.00,9.63350,25.087725,0.000441,24.999749,-1.5055,0.146,9.63861,9.63861
1211.00,9.63397,25.087763,0.000440,24.999758,-1.5055,0.146,9.63914,9.63914
1212.00,9.63460,25.087821,0.000439,24.999834,-1.5054,0.146,9.63942,9.63942
1213.00,9.63514,25.087866,0.000439,24.999820,-1.5053,0.146,9.63936,9.63936
1214.00,9.63596,25.087913,0.000437,24.999839,-1.5052,0.146,9.63962,9.63962
1215.00,9.63641,25.087855,0.000433,24.999782,-1.5053,0.146,9.63889,9.63889
1216.00,9.63667,25.087912,0.000432,24.999790,-1.5053,0.146,9.63838,9.63838
1217.00,9.63681,25.087941,0.000434,24.999773,-1.5054,0.146,9.63846,9.63846
1218.00,9.63726,25.087987,0.000431,24.999808,-1.5055,0.147,9.63873,9.63873
1219.00,9.63767,25.088048,0.000430,24.999785,-1.5055,0.147,9.63915,9.63915
1220.00,9.63809,25.088133,0.000431,24.999778,-1.5053,0.147,9.63977,9.63977
1221.00,9.63828,25.088121,0.000431,24.999759,-1.5052,0.147,9.64032,9.64032
1222.00,9.63852,25.088103,0.000430,24.999677,-1.5052,0.147,9.64070,9.64070
1223.00,9.63900,25.088084,0.000431,24.999597,-1.5054,0.147,9.64062,9.64062
1224.00,9.63936,25.088094,0.000431,24.999644,-1.5056,0.147,9.63985,9.63985
1225.00,9.63930,25.088087,0.000429,24.999661,-1.5058,0.147,9.64013,9.64013
1226.00,9.63932,25.088177,0.000429,24.999743,-1.5060,0.147,9.64021,9.64021
1227.00,9.63951,25.088248,0.000427,24.999790,-1.5060,0.147,9.64080,9.64080
1228.00,9.63987,25.088307,0.000423,24.999782,-1.5060,0.147,9.64170,9.64170
1229.00,9.64006,25.088324,0.000424,24.999748,-1.5060,0.147,9.64223,9.64223
1230.00,9.64015,25.088379,0.000428,24.999760,-1.5060,0.147,9.64213,9.64213
1231.00,9.64020,25.088375,0.000430,24.999640,-1.5061,0.147,9.64157,9.64157
1232.00,9.64033,25.088391,0.000429,24.999602,-1.5062,0.147,9.63994,9.63994
1233.00,9.64037,25.088519,0.000432,24.999675,-1.5063,0.148,9.63862,9.63862
1234.00,9.64052,25.088601,0.000430,24.999692,-1.5064,0.148,9.63784,9.63784
1235.00,9.64058,25.088695,0.000429,24.999710,-1.5064,0.148,9.63692,9.63692
1236.00,9.64023,25.088727,0.000428,24.999716,-1.5063,0.148,9.63616,9.63616
1237.00,9.63987,25.088753,0.000431,24.999726,-1.5062,0.148,9.63642,9.63642
1238.00,9.63958,25.088654,0.000435,24.999679,-1.5062,0.148,9.63689,9.63689
1239.00,9.63941,25.088709,0.000437,24.999703,-1.5062,0.148,9.63802,9.63802
1240.00,9.63919,25.088774,0.000436,24.999731,-1.5064,0.148,9.63817,9.63817
1241.00,9.63915,25.088806,0.000436,24.999758,-1.5066,0.148,9.63787,9.63787
1242.00,9.63893,25.088900,0.000435,24.999799,-1.5067,0.148,9.63619,9.63619
1243.00,9.63867,25.088934,0.000433,24.999704,-1.5066,0.148,9.63467,9.63467
1244.00,9.63813,25.088929,0.000429,24.999628,-1.5066,0.148,9.63176,9.63176
1245.00,9.63739,25.089000,0.000429,24.999638,-1.5066,0.148,9.63023,9.63023
1246.00,9.63653,25.089080,0.000428,24.999631,-1.5066,0.148,9.62856,9.62856
1247.00,9.63578,25.089161,0.000426,24.999679,-1.5067,0.148,9.62769,9.62769
1248.00,9.63517,25.089301,0.000424,24.999837,-1.5068,0.149,9.62668,9.62668
1249.00,9.63482,25.089335,0.000424,24.999842,-1.5070,0.149,9.62669,9.62669
1250.00,9.63458,25.089312,0.000425,24.999803,-1.5072,0.149,9.62657,9.62657
1251.00,9.63376,25.089346,0.000428,24.999800,-1.5073,0.149,9.62702,9.62702
1252.00,9.63239,25.089407,0.000429,24.999816,-1.5076,0.149,9.62845,9.62845
1253.00,9.63161,25.089447,0.000429,24.999769,-1.5077,0.149,9.62872,9.62872
1254.00,9.63112,25.089522,0.000435,24.999768,-1.5078,0.149,9.62760,9.62760
1255.00,9.63007,25.089530,0.000435,24.999760,-1.5080,0.149,9.62413,9.62413
1256.00,9.62851,25.089508,0.000434,24.999769,-1.5081,0.149,9.61626,9.61626
1257.00,9.62760,25.089442,0.000434,24.999770,-1.5082,0.149,9.60397,9.60397
1258.00,9.62720,25.089425,0.000436,24.999806,-1.5083,0.149,9.58806,9.58806
1259.00,9.62714,25.089419,0.000431,24.999873,-1.5082,0.149,9.56963,9.56963
1260.00,9.62799,25.089459,0.000428,24.999828,-1.5081,0.150,9.55162,9.55162
1261.00,9.62926,25.089558,0.000421,24.999793,-1.5079,0.150,9.53695,9.53695
@9,2.0001,4.0, 1260.06 
1262.00,9.63090,25.089636,0.000413,24.999687,-1.5078,0.151,9.52509,9.52509
1263.00,9.62728,25.089715,0.000413,24.999688,-1.5078,0.151,9.51795,9.51795
1264.00,9.62123,25.089775,0.000413,24.999648,-1.5080,0.151,9.51440,9.51440
1265.00,9.61082,25.089838,0.000413,24.999687,-1.5081,0.151,9.51223,9.51223
1266.00,9.58926,25.089769,0.000417,24.999712,-1.5084,0.151,9.51096,9.51096
1267.00,9.57081,25.089806,0.000423,24.999808,-1.5085,0.151,9.51080,9.51080
1268.00,9.54798,25.089859,0.000429,24.999826,-1.5086,0.151,9.51228,9.51228
1269.00,9.52932,25.089914,0.000431,24.999809,-1.5087,0.151,9.51478,9.51478
1270.00,9.52099,25.089941,0.000433,24.999836,-1.5088,0.151,9.51867,9.51867
1271.00,9.51584,25.090093,0.000434,24.999882,-1.5087,0.151,9.52436,9.52436
1272.00,9.51148,25.090122,0.000434,24.999845,-1.5087,0.151,9.53122,9.53122
1273.00,9.51229,25.090137,0.000429,24.999801,-1.5087,0.151,9.53738,9.53738
1274.00,9.51148,25.090180,0.000430,24.999860,-1.5087,0.151,9.54391,9.54391
1275.00,9.51020,25.090166,0.000432,24.999821,-1.5086,0.151,9.55032,9.55032
1276.00,9.50938,25.090279,0.000435,24.999955,-1.5087,0.151,9.55571,9.55571
1277.00,9.51077,25.090337,0.000437,24.999984,-1.5087,0.151,9.56109,9.56109
1278.00,9.51958,25.090290,0.000440,25.000007,-1.5088,0.151,9.56569,9.56569
1279.00,9.52402,25.090243,0.000441,24.999968,-1.5088,0.151,9.56983,9.56983
1280.00,9.52957,25.090294,0.000439,24.999959,-1.5090,0.151,9.57416,9.57416
1281.00,9.53790,25.090141,0.000434,24.999755,-1.5092,0.151,9.57886,9.57886
1282.00,9.54502,25.090102,0.000431,24.999693,-1.5093,0.152,9.58306,9.58306
1283.00,9.55044,25.090104,0.000431,24.999611,-1.5095,0.152,9.58754,9.58754
1284.00,9.55655,25.090113,0.000428,24.999585,-1.5096,0.152,9.59214,9.59214
1285.00,9.56153,25.090178,0.000428,24.999663,-1.5097,0.152,9.59635,9.59635
1286.00,9.56586,25.090243,0.000431,24.999701,-1.5097,0.152,9.60049,9.60049
1287.00,9.56998,25.090241,0.000431,24.999705,-1.5098,0.152,9.60407,9.60407
1288.00,9.57419,25.090332,0.000428,24.999736,-1.5097,0.152,9.60789,9.60789
1289.00,9.57784,25.090467,0.000429,24.999823,-1.5096,0.152,9.61078,9.61078
1290.00,9.58327,25.090445,0.000431,24.999739,-1.5096,0.152,9.61354,9.61354
1291.00,9.58816,25.090532,0.000431,24.999764,-1.5096,0.152,9.61602,9.61602
1292.00,9.59225,25.090575,0.000427,24.999722,-1.5096,0.152,9.61897,9.61897
1293.00,9.59633,25.090598,0.000430,24.999727,-1.5097,0.152,9.62093,9.62093
1294.00,9.60040,25.090567,0.000431,24.999718,-1.5098,0.152,9.62295,9.62295
1295.00,9.60412,25.090587,0.000429,24.999704,-1.5099,0.152,9.62429,9.62429
1296.00,9.60721,25.090662,0.000427,24.999753,-1.5100,0.152,9.62530,9.62530
1297.00,9.60997,25.090641,0.000430,24.999717,-1.5101,0.152,9.62583,9.62583
1298.00,9.61270,25.090637,0.000428,24.999705,-1.5103,0.152,9.62674,9.62674
1299.00,9.61515,25.090609,0.000426,24.999632,-1.5103,0.152,9.62770,9.62770
1300.00,9.61806,25.090663,0.000431,24.999712,-1.5104,0.153,9.62891,9.62891
1301.00,9.62012,25.090605,0.000433,24.999663,-1.5106,0.153,9.63028,9.63028
1302.00,9.62144,25.090695,0.000435,24.999757,-1.5107,0.153,9.63080,9.63080
1303.00,9.62270,25.090822,0.000438,24.999893,-1.5108,0.153,9.63121,9.63121
1304.00,9.62391,25.090886,0.000437,24.999853,-1.5110,0.153,9.63193,9.63193
1305.00,9.62484,25.090955,0.000433,24.999815,-1.5110,0.153,9.63213,9.63213
1306.00,9.62565,25.091052,0.000434,24.999822,-1.5110,0.153,9.63198,9.63198
1307.00,9.62644,25.091219,0.000435,24.999848,-1.5110,0.153,9.63217,9.63217
1308.00,9.62729,25.091211,0.000433,24.999723,-1.5111,0.153,9.63178,9.63178
1309.00,9.62804,25.091308,0.000435,24.999794,-1.5112,0.153,9.63136,9.63136
1310.00,9.62891,25.091269,0.000438,24.999738,-1.5114,0.153,9.63227,9.63227
1311.00,9.62984,25.091243,0.000436,24.999746,-1.5116,0.153,9.63330,9.63330
1312.00,9.63049,25.091112,0.000433,24.999670,-1.5117,0.153,9.63423,9.63423
1313.00,9.63103,25.091133,0.000434,24.999726,-1.5116,0.153,9.63576,9.63576
1314.00,9.63163,25.091101,0.000434,24.999706,-1.5117,0.153,9.63646,9.63646
1315.00,9.63204,25.091159,0.000432,24.999757,-1.5118,0.153,9.63579,9.63579
1316.00,9.63256,25.091244,0.000429,24.999799,-1.5119,0.153,9.63559,9.63559
1317.00,9.63303,25.091321,0.000428,24.999791,-1.5120,0.154,9.63507,9.63507
1318.00,9.63334,25.091416,0.000428,24.999776,-1.5122,0.154,9.63428,9.63428
1319.00,9.63358,25.091583,0.000431,24.999814,-1.5123,0.154,9.63398,9.63398
1320.00,9.63397,25.091666,0.000434,24.999829,-1.5123,0.154,9.63389,9.63389
1321.00,9.63396,25.091697,0.000439,24.999806,-1.5124,0.154,9.63344,9.63344
1322.00,9.63385,25.091757,0.000440,24.999867,-1.5124,0.154,9.63366,9.63366
1323.00,9.63392,25.091843,0.000441,24.999916,-1.5123,0.154,9.63425,9.63425
1324.00,9.63409,25.091832,0.000438,24.999919,-1.5121,0.154,9.63504,9.63504
1325.00,9.63444,25.091903,0.000439,24.999931,-1.5122,0.154,9.63658,9.63658
1326.00,9.63476,25.091989,0.000439,24.999938,-1.5122,0.154,9.63734,9.63734
1327.00,9.63497,25.091932,0.000443,24.999883,-1.5123,0.154,9.63703,9.63703
1328.00,9.63521,25.091873,0.000443,24.999854,-1.5128,0.154,9.63655,9.63655
1329.00,9.63540,25.091893,0.000439,24.999828,-1.5131,0.154,9.63607,9.63607
1330.00,9.63534,25.091887,0.000438,24.999785,-1.5133,0.154,9.63498,9.63498
1331.00,9.63529,25.091917,0.000439,24.999808,-1.5135,0.154,9.63453,9.63453
1332.00,9.63519,25.092085,0.000438,24.999894,-1.5137,0.154,9.63488,9.63488
1333.00,9.63510,25.092145,0.000437,24.999932,-1.5137,0.154,9.63438,9.63438
1334.00,9.63516,25.092179,0.000442,24.999915,-1.5137,0.154,9.63369,9.63369
1335.00,9.63511,25.092175,0.000439,24.999935,-1.5137,0.154,9.63255,9.63255
1336.00,9.63501,25.092130,0.000434,24.999904,-1.5136,0.155,9.63136,9.63136
1337.00,9.63487,25.092047,0.000432,24.999842,-1.5135,0.155,9.63119,9.63119
1338.00,9.63480,25.092059,0.000432,24.999814,-1.5135,0.155,9.63080,9.63080
1339.00,9.63447,25.092067,0.000429,24.999855,-1.5133,0.155,9.63009,9.63009
1340.00,9.63407,25.092156,0.000433,24.999899,-1.5131,0.155,9.63048,9.63048
1341.00,9.63363,25.092227,0.000430,24.999888,-1.5132,0.155,9.63006,9.63006
1342.00,9.63339,25.092345,0.000431,24.999954,-1.5132,0.155,9.62837,9.62837
1343.00,9.63285,25.092398,0.000431,24.999921,-1.5132,0.155,9.62783,9.62783
1344.00,9.63204,25.092427,0.000429,24.999916,-1.5135,0.155,9.62756,9.62756
1345.00,9.63134,25.092367,0.000425,24.999855,-1.5138,0.155,9.62655,9.62655
1346.00,9.63080,25.092324,0.000427,24.999846,-1.5139,0.155,9.62662,9.62662
1347.00,9.63046,25.092288,0.000427,24.999822,-1.5142,0.155,9.62633,9.62633
1348.00,9.62987,25.092250,0.000430,24.999840,-1.5146,0.155,9.62516,9.62516
1349.00,9.62933,25.092259,0.000433,24.999811,-1.5146,0.155,9.62381,9.62381
1350.00,9.62857,25.092276,0.000433,24.999793,-1.5147,0.155,9.62287,9.62287
1351.00,9.62774,25.092328,0.000432,24.999793,-1.5148,0.155,9.62255,9.62255
1352.00,9.62713,25.092402,0.000428,24.999776,-1.5148,0.155,9.62287,9.62287
1353.00,9.62687,25.092458,0.000425,24.999733,-1.5149,0.155,9.62392,9.62392
1354.00,9.62656,25.092567,0.000421,24.999728,-1.5150,0.156,9.62466,9.62466
1355.00,9.62587,25.092589,0.000421,24.999679,-1.5150,0.156,9.62501,9.62501
1356.00,9.62537,25.092664,0.000421,24.999686,-1.5150,0.156,9.62447,9.62447
1357.00,9.62472,25.092678,0.000421,24.999686,-1.5150,0.156,9.62466,9.62466
1358.00,9.62465,25.092711,0.000421,24.999685,-1.5148,0.156,9.62529,9.62529
1359.00,9.62447,25.092682,0.000423,24.999643,-1.5147,0.156,9.62646,9.62646
1360.00,9.62455,25.092780,0.000425,24.999755,-1.5147,0.156,9.62816,9.62816
1361.00,9.62479,25.092899,0.000426,24.999799,-1.5148,0.156,9.62883,9.62883
1362.00,9.62522,25.092926,0.000427,24.999802,-1.5150,0.156,9.62916,9.62916
1363.00,9.62563,25.092989,0.000428,24.999874,-1.5154,0.156,9.62942,9.62942
1364.00,9.62588,25.093024,0.000428,24.999920,-1.5155,0.156,9.62948,9.62948
1365.00,9.62575,25.093027,0.000426,24.999893,-1.5157,0.156,9.62933,9.62933
1366.00,9.62607,25.093029,0.000426,24.999861,-1.5156,0.157,9.62996,9.62996
1367.00,9.62665,25.093076,0.000425,24.999809,-1.5156,0.157,9.63003,9.63003
1368.00,9.62733,25.093072,0.000425,24.999743,-1.5156,0.157,9.63000,9.63000
1369.00,9.62769,25.093134,0.000426,24.999804,-1.5157,0.157,9.62976,9.62976
1370.00,9.62778,25.093192,0.000424,24.999756,-1.5157,0.157,9.62872,9.62872
1371.00,9.62778,25.093165,0.000425,24.999704,-1.5158,0.157,9.62742,9.62742
1372.00,9.62790,25.093243,0.000427,24.999748,-1.5158,0.157,9.62624,9.62624
1373.00,9.62764,25.093278,0.000425,24.999763,-1.5159,0.157,9.62492,9.62492
1374.00,9.62743,25.093279,0.000423,24.999712,-1.5160,0.157,9.62401,9.62401
1375.00,9.62746,25.093382,0.000427,24.999774,-1.5163,0.157,9.62359,9.62359
1376.00,9.62731,25.093465,0.000427,24.999836,-1.5164,0.157,9.62272,9.62272
1377.00,9.62708,25.093474,0.000426,24.999818,-1.5164,0.157,9.62220,9.62220
1378.00,9.62684,25.093547,0.000426,24.999807,-1.5162,0.157,9.62251,9.62251
1379.00,9.62645,25.093662,0.000427,24.999836,-1.5161,0.157,9.62294,9.62294
1380.00,9.62620,25.093677,0.000426,24.999836,-1.5158,0.157,9.62343,9.62343
1381.00,9.62610,25.093684,0.000426,24.999835,-1.5156,0.157,9.62499,9.62499
1382.00,9.62619,25.093748,0.000423,24.999847,-1.5155,0.157,9.62634,9.62634
1383.00,9.62598,25.093663,0.000424,24.999753,-1.5155,0.157,9.62560,9.62560
1384.00,9.62562,25.093661,0.000424,24.999744,-1.5158,0.158,9.62544,9.62544
1385.00,9.62509,25.093634,0.000422,24.999747,-1.5161,0.158,9.62591,9.62591
1386.00,9.62453,25.093686,0.000423,24.999772,-1.5162,0.158,9.62584,9.62584
1387.00,9.62444,25.093670,0.000426,24.999773,-1.5163,0.158,9.62661,9.62661
1388.00,9.62447,25.093940,0.000428,25.000013,-1.5164,0.158,9.62806,9.62806
1389.00,9.62495,25.093868,0.000427,24.999985,-1.5163,0.158,9.62871,9.62871
1390.00,9.62521,25.093858,0.000426,24.999934,-1.5162,0.158,9.62915,9.62915
1391.00,9.62540,25.093772,0.000424,24.999805,-1.5163,0.158,9.63001,9.63001
1392.00,9.62587,25.093749,0.000425,24.999749,-1.5164,0.158,9.63024,9.63024
1393.00,9.62641,25.093709,0.000427,24.999670,-1.5165,0.158,9.63132,9.63132
1394.00,9.62692,25.093825,0.000431,24.999677,-1.5166,0.158,9.63197,9.63197
1395.00,9.62769,25.094004,0.000434,24.999754,-1.5167,0.158,9.63184,9.63184
1396.00,9.62818,25.094134,0.000436,24.999822,-1.5167,0.158,9.63124,9.63124
1397.00,9.62821,25.094211,0.000433,24.999836,-1.5166,0.158,9.62963,9.62963
1398.00,9.62820,25.094244,0.000429,24.999832,-1.5166,0.158,9.62686,9.62686
1399.00,9.62838,25.094211,0.000428,24.999838,-1.5166,0.159,9.62530,9.62530
1400.00,9.62795,25.094068,0.000424,24.999716,-1.5166,0.159,9.62402,9.62402
1401.00,9.62764,25.094053,0.000424,24.999730,-1.5166,0.159,9.62332,9.62332
1402.00,9.62772,25.094062,0.000423,24.999731,-1.5169,0.159,9.62368,9.62368
1403.00,9.62813,25.094002,0.000422,24.999666,-1.5171,0.159,9.62466,9.62466
1404.00,9.62814,25.094185,0.000422,24.999705,-1.5174,0.159,9.62484,9.62484
1405.00,9.62794,25.094386,0.000423,24.999795,-1.5177,0.159,9.62503,9.62503
1406.00,9.62765,25.094518,0.000426,24.999827,-1.5180,0.159,9.62346,9.62346
1407.00,9.62683,25.094567,0.000431,24.999879,-1.5180,0.159,9.62087,9.62087
1408.00,9.62529,25.094669,0.000429,24.999901,-1.5180,0.159,9.61689,9.61689
1409.00,9.62376,25.094652,0.000427,24.999901,-1.5179,0.160,9.61128,9.61128
1410.00,9.62386,25.094539,0.000428,24.999848,-1.5178,0.160,9.60392,9.60392
1411.00,9.62508,25.094508,0.000425,24.999810,-1.5178,0.160,9.59587,9.59587
@10,2.0001,4.0, 1410.118 
1412.00,9.62591,25.094569,0.000424,24.999810,-1.5178,0.160,9.58853,9.58853
1413.00,9.62525,25.094505,0.000425,24.999779,-1.5178,0.160,9.58306,9.58306
1414.00,9.62410,25.094529,0.000427,24.999772,-1.5176,0.160,9.57924,9.57924
1415.00,9.62285,25.094593,0.000424,24.999791,-1.5174,0.160,9.57659,9.57659
1416.00,9.61711,25.094634,0.000424,24.999804,-1.5173,0.161,9.57629,9.57629
1417.00,9.61285,25.094685,0.000423,24.999790,-1.5172,0.161,9.57563,9.57563
1418.00,9.60531,25.094778,0.000423,24.999786,-1.5173,0.161,9.57555,9.57555
1419.00,9.59629,25.094802,0.000423,24.999785,-1.5175,0.161,9.57596,9.57596
1420.00,9.58777,25.094861,0.000421,24.999829,-1.5177,0.161,9.57861,9.57861
1421.00,9.57741,25.094861,0.000420,24.999782,-1.5180,0.161,9.58139,9.58139
1422.00,9.57661,25.094893,0.000421,24.999764,-1.5182,0.161,9.58495,9.58495
1423.00,9.57657,25.094973,0.000423,24.999851,-1.5184,0.161,9.58727,9.58727
1424.00,9.57591,25.094984,0.000425,24.999802,-1.5186,0.161,9.58926,9.58926
1425.00,9.57641,25.095119,0.000432,24.999769,-1.5187,0.161,9.59012,9.59012
1426.00,9.57730,25.095181,0.000432,24.999745,-1.5186,0.161,9.59049,9.59049
1427.00,9.57733,25.095231,0.000429,24.999776,-1.5185,0.161,9.59062,9.59062
1428.00,9.57811,25.095197,0.000426,24.999692,-1.5185,0.161,9.59119,9.59119
1429.00,9.58138,25.095167,0.000424,24.999640,-1.5184,0.162,9.59248,9.59248
1430.00,9.58507,25.095143,0.000423,24.999641,-1.5184,0.162,9.59367,9.59367
1431.00,9.58649,25.095151,0.000424,24.999672,-1.5185,0.162,9.59620,9.59620
1432.00,9.58758,25.095180,0.000427,24.999666,-1.5185,0.162,9.59882,9.59882
1433.00,9.58841,25.095176,0.000428,24.999678,-1.5184,0.162,9.60210,9.60210
1434.00,9.58966,25.095237,0.000427,24.999761,-1.5185,0.162,9.60495,9.60495
1435.00,9.59154,25.095270,0.000427,24.999804,-1.5185,0.162,9.60759,9.60759
1436.00,9.59351,25.095294,0.000427,24.999857,-1.5185,0.162,9.61000,9.61000
1437.00,9.59508,25.095344,0.000426,24.999864,-1.5187,0.162,9.61233,9.61233
1438.00,9.59602,25.095429,0.000427,24.999829,-1.5188,0.162,9.61355,9.61355
1439.00,9.59743,25.095433,0.000426,24.999723,-1.5188,0.162,9.61410,9.61410
1440.00,9.59929,25.095365,0.000423,24.999563,-1.5187,0.162,9.61509,9.61509
1441.00,9.60176,25.095436,0.000425,24.999526,-1.5188,0.162,9.61491,9.61491
1442.00,9.60429,25.095449,0.000429,24.999545,-1.5188,0.162,9.61489,9.61489
1443.00,9.60590,25.095541,0.000430,24.999576,-1.5188,0.162,9.61613,9.61613
1444.00,9.60732,25.095698,0.000435,24.999718,-1.5188,0.162,9.61777,9.61777
1445.00,9.60884,25.095833,0.000437,24.999770,-1.5190,0.162,9.61893,9.61893
1446.00,9.61045,25.095892,0.000436,24.999758,-1.5190,0.162,9.62063,9.62063
1447.00,9.61230,25.095845,0.000433,24.999641,-1.5189,0.162,9.62242,9.62242
1448.00,9.61369,25.095891,0.000429,24.999624,-1.5188,0.162,9.62314,9.62314
1449.00,9.61487,25.095868,0.000427,24.999540,-1.5189,0.162,9.62374,9.62374
1450.00,9.61591,25.095919,0.000428,24.999613,-1.5190,0.162,9.62374,9.62374
1451.00,9.61727,25.095895,0.000430,24.999634,-1.5190,0.162,9.62387,9.62387
1452.00,9.61842,25.095993,0.000431,24.999717,-1.5192,0.162,9.62458,9.62458
1453.00,9.61929,25.095951,0.000434,24.999692,-1.5195,0.162,9.62557,9.62557
1454.00,9.62003,25.095937,0.000432,24.999685,-1.5193,0.162,9.62570,9.62570
1455.00,9.62087,25.095895,0.000425,24.999669,-1.5191,0.163,9.62646,9.62646
1456.00,9.62135,25.095916,0.000420,24.999590,-1.5192,0.163,9.62705,9.62705
1457.00,9.62192,25.095929,0.000421,24.999624,-1.5194,0.163,9.62730,9.62730
1458.00,9.62271,25.095906,0.000419,24.999652,-1.5196,0.163,9.62669,9.62669
1459.00,9.62353,25.095993,0.000422,24.999696,-1.5200,0.164,9.62729,9.62729
1460.00,9.62453,25.096069,0.000427,24.999742,-1.5205,0.163,9.62857,9.62857
1461.00,9.62524,25.096132,0.000433,24.999829,-1.5206,0.163,9.62842,9.62842
1462.00,9.62561,25.096148,0.000429,24.999734,-1.5204,0.163,9.62728,9.62728
1463.00,9.62608,25.096241,0.000430,24.999709,-1.5203,0.163,9.62674,9.62674
1464.00,9.62620,25.096325,0.000429,24.999686,-1.5202,0.163,9.62623,9.62623
1465.00,9.62626,25.096420,0.000431,24.999683,-1.5200,0.163,9.62464,9.62464
1466.00,9.62607,25.096507,0.000430,24.999660,-1.5197,0.163,9.62440,9.62440
1467.00,9.62599,25.096593,0.000431,24.999715,-1.5197,0.163,9.62452,9.62452
1468.00,9.62605,25.096627,0.000428,24.999790,-1.5196,0.164,9.62488,9.62488
1469.00,9.62636,25.096593,0.000426,24.999762,-1.5197,0.164,9.62475,9.62475
1470.00,9.62629,25.096611,0.000424,24.999760,-1.5199,0.164,9.62463,9.62463
1471.00,9.62625,25.096637,0.000425,24.999789,-1.5203,0.164,9.62540,9.62540
1472.00,9.62624,25.096666,0.000428,24.999767,-1.5204,0.164,9.62624,9.62624
1473.00,9.62604,25.096704,0.000430,24.999750,-1.5205,0.164,9.62654,9.62654
1474.00,9.62627,25.096769,0.000434,24.999824,-1.5206,0.164,9.62686,9.62686
1475.00,9.62626,25.096757,0.000435,24.999787,-1.5205,0.164,9.62668,9.62668
1476.00,9.62598,25.096831,0.000435,24.999836,-1.5205,0.164,9.62486,9.62486
1477.00,9.62539,25.096877,0.000433,24.999875,-1.5207,0.164,9.62226,9.62226
1478.00,9.62484,25.096940,0.000435,24.999848,-1.5208,0.164,9.62011,9.62011
1479.00,9.62433,25.096992,0.000432,24.999838,-1.5209,0.164,9.61825,9.61825
1480.00,9.62366,25.097051,0.000433,24.999862,-1.5211,0.164,9.61744,9.61744
1481.00,9.62328,25.097059,0.000434,24.999820,-1.5213,0.164,9.61702,9.61702
1482.00,9.62316,25.097084,0.000438,24.999808,-1.5216,0.164,9.61728,9.61728
1483.00,9.62295,25.097103,0.000435,24.999873,-1.5216,0.165,9.61739,9.61739
1484.00,9.62266,25.097171,0.000438,24.999922,-1.5216,0.165,9.61779,9.61779
1485.00,9.62228,25.097192,0.000434,24.999920,-1.5216,0.165,9.61727,9.61727
1486.00,9.62166,25.097258,0.000433,24.999906,-1.5215,0.165,9.61773,9.61773
1487.00,9.62102,25.097286,0.000430,24.999866,-1.5216,0.165,9.61832,9.61832
1488.00,9.62053,25.097322,0.000429,24.999824,-1.5217,0.165,9.61966,9.61966
1489.00,9.62045,25.097299,0.000428,24.999768,-1.5216,0.165,9.62074,9.62074
1490.00,9.62068,25.097361,0.000432,24.999756,-1.5216,0.165,9.62231,9.62231
1491.00,9.62071,25.097413,0.000431,24.999808,-1.5217,0.165,9.62338,9.62338
1492.00,9.62080,25.097482,0.000428,24.999832,-1.5215,0.165,9.62523,9.62523
1493.00,9.62072,25.097434,0.000427,24.999742,-1.5215,0.165,9.62641,9.62641
1494.00,9.62065,25.097523,0.000426,24.999788,-1.5215,0.165,9.62660,9.62660
1495.00,9.62069,25.097515,0.000425,24.999753,-1.5215,0.165,9.62645,9.62645
1496.00,9.62115,25.097469,0.000428,24.999690,-1.5214,0.165,9.62736,9.62736
1497.00,9.62167,25.097589,0.000431,24.999802,-1.5213,0.165,9.62695,9.62695
1498.00,9.62228,25.097725,0.000435,24.999925,-1.5213,0.165,9.62671,9.62671
1499.00,9.62285,25.097736,0.000434,24.999900,-1.5213,0.166,9.62751,9.62751
1500.00,9.62340,25.097818,0.000433,24.999990,-1.5215,0.166,9.62831,9.62831
1501.00,9.62421,25.097880,0.000433,24.999993,-1.5219,0.166,9.62764,9.62764
1502.00,9.62474,25.097801,0.000430,24.999878,-1.5223,0.166,9.62698,9.62698
1503.00,9.62517,25.097849,0.000428,24.999828,-1.5225,0.166,9.62646,9.62646
1504.00,9.62585,25.097871,0.000429,24.999811,-1.5228,0.166,9.62601,9.62601
1505.00,9.62607,25.097895,0.000431,24.999773,-1.5229,0.166,9.62563,9.62563
1506.00,9.62604,25.097893,0.000427,24.999813,-1.5230,0.166,9.62481,9.62481
1507.00,9.62600,25.097958,0.000428,24.999854,-1.5230,0.166,9.62471,9.62471
1508.00,9.62608,25.097968,0.000430,24.999871,-1.5231,0.166,9.62476,9.62476
1509.00,9.62629,25.098069,0.000430,24.999905,-1.5231,0.166,9.62397,9.62397
1510.00,9.62615,25.098029,0.000429,24.999870,-1.5232,0.166,9.62317,9.62317
1511.00,9.62582,25.098061,0.000430,24.999800,-1.5232,0.166,9.62277,9.62277
1512.00,9.62546,25.098019,0.000427,24.999717,-1.5233,0.166,9.62217,9.62217
1513.00,9.62493,25.098069,0.000430,24.999736,-1.5235,0.167,9.62095,9.62095
1514.00,9.62469,25.098020,0.000431,24.999694,-1.5236,0.166,9.62135,9.62135
1515.00,9.62472,25.098032,0.000429,24.999660,-1.5237,0.167,9.62197,9.62197
1516.00,9.62447,25.098040,0.000426,24.999672,-1.5238,0.167,9.62282,9.62282
1517.00,9.62445,25.098121,0.000428,24.999738,-1.5239,0.167,9.62375,9.62375
1518.00,9.62423,25.098118,0.000423,24.999710,-1.5238,0.167,9.62444,9.62444
1519.00,9.62381,25.098115,0.000423,24.999697,-1.5236,0.167,9.62384,9.62384
1520.00,9.62360,25.098081,0.000422,24.999648,-1.5236,0.167,9.62393,9.62393
1521.00,9.62351,25.098127,0.000424,24.999677,-1.5238,0.167,9.62458,9.62458
1522.00,9.62333,25.098207,0.000426,24.999712,-1.5239,0.167,9.62462,9.62462
1523.00,9.62348,25.098233,0.000426,24.999653,-1.5242,0.167,9.62579,9.62579
1524.00,9.62361,25.098298,0.000422,24.999587,-1.5244,0.167,9.62584,9.62584
1525.00,9.62371,25.098409,0.000421,24.999595,-1.5245,0.168,9.62547,9.62547
1526.00,9.62370,25.098409,0.000421,24.999561,-1.5245,0.168,9.62482,9.62482
1527.00,9.62373,25.098426,0.000424,24.999568,-1.5246,0.168,9.62375,9.62375
1528.00,9.62375,25.098442,0.000425,24.999590,-1.5245,0.168,9.62172,9.62172
1529.00,9.62382,25.098491,0.000431,24.999675,-1.5245,0.168,9.62123,9.62123
1530.00,9.62344,25.098543,0.000435,24.999745,-1.5244,0.168,9.61992,9.61992
1531.00,9.62378,25.098649,0.000437,24.999787,-1.5244,0.168,9.61882,9.61882
1532.00,9.62359,25.098667,0.000434,24.999741,-1.5244,0.168,9.61930,9.61930
1533.00,9.62302,25.098727,0.000434,24.999779,-1.5244,0.168,9.61899,9.61899
1534.00,9.62268,25.098707,0.000431,24.999726,-1.5244,0.168,9.61919,9.61919
1535.00,9.62247,25.098774,0.000429,24.999724,-1.5245,0.168,9.62052,9.62052
1536.00,9.62242,25.098750,0.000427,24.999731,-1.5245,0.168,9.62151,9.62151
1537.00,9.62222,25.098740,0.000427,24.999770,-1.5246,0.168,9.62144,9.62144
1538.00,9.62222,25.098805,0.000428,24.999789,-1.5246,0.168,9.62171,9.62171
1539.00,9.62194,25.098978,0.000431,24.999887,-1.5248,0.168,9.62134,9.62134
1540.00,9.62200,25.098979,0.000432,24.999870,-1.5249,0.168,9.62216,9.62216
1541.00,9.62180,25.099079,0.000432,24.999829,-1.5250,0.168,9.62177,9.62177
1542.00,9.62157,25.099184,0.000429,24.999808,-1.5252,0.168,9.62215,9.62215
1543.00,9.62120,25.099288,0.000429,24.999838,-1.5255,0.168,9.62350,9.62350
1544.00,9.62094,25.099172,0.000424,24.999761,-1.5257,0.169,9.62480,9.62480
1545.00,9.62092,25.099175,0.000421,24.999717,-1.5257,0.169,9.62417,9.62417
1546.00,9.62127,25.099141,0.000423,24.999743,-1.5257,0.169,9.62373,9.62373
1547.00,9.62184,25.099152,0.000423,24.999760,-1.5256,0.169,9.62281,9.62281
1548.00,9.62235,25.099058,0.000420,24.999674,-1.5253,0.169,9.62120,9.62120
1549.00,9.62240,25.099089,0.000421,24.999613,-1.5253,0.169,9.61908,9.61908
1550.00,9.62199,25.099114,0.000428,24.999651,-1.5253,0.169,9.61725,9.61725
1551.00,9.62168,25.099150,0.000427,24.999612,-1.5253,0.169,9.61598,9.61598
1552.00,9.62102,25.099184,0.000429,24.999566,-1.5256,0.169,9.61501,9.61501
1553.00,9.62094,25.099255,0.000433,24.999596,-1.5259,0.169,9.61452,9.61452
1554.00,9.62038,25.099328,0.000435,24.999657,-1.5260,0.169,9.61493,9.61493
1555.00,9.62020,25.099468,0.000434,24.999705,-1.5260,0.169,9.61448,9.61448
1556.00,9.62007,25.099588,0.000435,24.999726,-1.5262,0.169,9.61427,9.61427
1557.00,9.61930,25.099541,0.000433,24.999716,-1.5262,0.169,9.61260,9.61260
1558.00,9.61785,25.099482,0.000426,24.999681,-1.5261,0.170,9.60927,9.60927
1559.00,9.61604,25.099498,0.000424,24.999683,-1.5261,0.170,9.60423,9.60423
1560.00,9.61461,25.099462,0.000418,24.999655,-1.5262,0.170,9.59912,9.59912
1561.00,9.61385,25.099438,0.000410,24.999651,-1.5264,0.171,9.59407,9.59407
@11,2.0001,4.0, 1560.05 
1562.00,9.61399,25.099478,0.000408,24.999637,-1.5264,0.171,9.59039,9.59039
1563.00,9.61512,25.099557,0.000407,24.999644,-1.5263,0.171,9.58845,9.58845
1564.00,9.61420,25.099609,0.000407,24.999656,-1.5261,0.171,9.58803,9.58803
1565.00,9.61335,25.099683,0.000410,24.999705,-1.5260,0.171,9.58933,9.58933
1566.00,9.61151,25.099676,0.000415,24.999690,-1.5259,0.171,9.59168,9.59168
1567.00,9.60604,25.099763,0.000419,24.999742,-1.5259,0.171,9.59490,9.59490
1568.00,9.59833,25.099819,0.000422,24.999741,-1.5260,0.171,9.59791,9.59791
1569.00,9.59196,25.099841,0.000424,24.999729,-1.5264,0.171,9.60128,9.60128
1570.00,9.58844,25.099829,0.000425,24.999675,-1.5267,0.171,9.60447,9.60447
1571.00,9.58830,25.099897,0.000423,24.999706,-1.5268,0.171,9.60633,9.60633
1572.00,9.58914,25.099885,0.000424,24.999681,-1.5269,0.171,9.60820,9.60820
1573.00,9.59007,25.099888,0.000427,24.999729,-1.5269,0.171,9.61045,9.61045
1574.00,9.59134,25.099864,0.000425,24.999756,-1.5269,0.171,9.61202,9.61202
1575.00,9.59419,25.099879,0.000421,24.999764,-1.5269,0.172,9.61298,9.61298
1576.00,9.59898,25.099830,0.000423,24.999718,-1.5270,0.172,9.61477,9.61477
1577.00,9.60163,25.099860,0.000421,24.999721,-1.5270,0.172,9.61538,9.61538
1578.00,9.60389,25.099931,0.000422,24.999732,-1.5269,0.172,9.61615,9.61615
1579.00,9.60601,25.100009,0.000425,24.999672,-1.5268,0.172,9.61786,9.61786
1580.00,9.60762,25.100135,0.000426,24.999662,-1.5268,0.172,9.61949,9.61949
1581.00,9.60908,25.100265,0.000427,24.999730,-1.5269,0.172,9.62070,9.62070
1582.00,9.61054,25.100371,0.000431,24.999738,-1.5271,0.172,9.62161,9.62161
1583.00,9.61204,25.100424,0.000432,24.999720,-1.5274,0.172,9.62119,9.62119
1584.00,9.61290,25.100462,0.000430,24.999706,-1.5275,0.172,9.62097,9.62097
1585.00,9.61387,25.100441,0.000430,24.999709,-1.5276,0.172,9.62111,9.62111
1586.00,9.61522,25.100491,0.000427,24.999709,-1.5276,0.172,9.62149,9.62149
1587.00,9.61661,25.100507,0.000425,24.999713,-1.5275,0.172,9.62252,9.62252
1588.00,9.61779,25.100560,0.000424,24.999723,-1.5273,0.172,9.62398,9.62398
1589.00,9.61895,25.100592,0.000426,24.999783,-1.5273,0.173,9.62440,9.62440
1590.00,9.61973,25.100568,0.000426,24.999721,-1.5275,0.173,9.62555,9.62555
1591.00,9.62033,25.100543,0.000429,24.999695,-1.5276,0.173,9.62651,9.62651
1592.00,9.62113,25.100515,0.000429,24.999665,-1.5277,0.172,9.62692,9.62692
1593.00,9.62201,25.100479,0.000429,24.999608,-1.5279,0.173,9.62795,9.62795
1594.00,9.62279,25.100546,0.000427,24.999636,-1.5280,0.173,9.62874,9.62874
1595.00,9.62348,25.100600,0.000429,24.999696,-1.5280,0.173,9.62862,9.62862
1596.00,9.62423,25.100603,0.000429,24.999644,-1.5279,0.173,9.62837,9.62837
1597.00,9.62474,25.100637,0.000429,24.999617,-1.5279,0.173,9.62814,9.62814
1598.00,9.62516,25.100725,0.000428,24.999635,-1.5278,0.173,9.62799,9.62799
1599.00,9.62545,25.100772,0.000426,24.999589,-1.5277,0.173,9.62801,9.62801
1600.00,9.62570,25.100841,0.000426,24.999543,-1.5278,0.173,9.62785,9.62785
1601.00,9.62593,25.100901,0.000425,24.999588,-1.5279,0.173,9.62742,9.62742
1602.00,9.62608,25.100921,0.000424,24.999619,-1.5279,0.173,9.62735,9.62735
1603.00,9.62634,25.100878,0.000426,24.999610,-1.5279,0.173,9.62612,9.62612
1604.00,9.62663,25.100867,0.000428,24.999593,-1.5279,0.173,9.62580,9.62580
1605.00,9.62686,25.100890,0.000428,24.999671,-1.5280,0.173,9.62602,9.62602
1606.00,9.62708,25.100975,0.000429,24.999716,-1.5282,0.173,9.62611,9.62611
1607.00,9.62708,25.101078,0.000432,24.999754,-1.5285,0.173,9.62597,9.62597
1608.00,9.62720,25.101094,0.000430,24.999721,-1.5288,0.173,9.62723,9.62723
1609.00,9.62740,25.101217,0.000432,24.999789,-1.5291,0.173,9.62727,9.62727
1610.00,9.62738,25.101217,0.000430,24.999724,-1.5292,0.173,9.62675,9.62675
1611.00,9.62723,25.101204,0.000431,24.999670,-1.5292,0.173,9.62703,9.62703
1612.00,9.62720,25.101189,0.000432,24.999616,-1.5291,0.173,9.62789,9.62789
1613.00,9.62721,25.101306,0.000433,24.999648,-1.5290,0.173,9.62807,9.62807
1614.00,9.62724,25.101281,0.000432,24.999614,-1.5291,0.173,9.62809,9.62809
1615.00,9.62715,25.101370,0.000433,24.999650,-1.5293,0.173,9.62920,9.62920
1616.00,9.62727,25.101404,0.000435,24.999662,-1.5296,0.173,9.62971,9.62971
1617.00,9.62762,25.101434,0.000435,24.999719,-1.5299,0.174,9.62951,9.62951
1618.00,9.62776,25.101345,0.000435,24.999679,-1.5299,0.174,9.62990,9.62990
1619.00,9.62790,25.101379,0.000431,24.999664,-1.5297,0.174,9.63078,9.63078
1620.00,9.62801,25.101443,0.000432,24.999714,-1.5296,0.174,9.63009,9.63009
1621.00,9.62807,25.101477,0.000430,24.999734,-1.5294,0.174,9.62959,9.62959
1622.00,9.62832,25.101520,0.000427,24.999700,-1.5293,0.174,9.62964,9.62964
1623.00,9.62857,25.101636,0.000425,24.999784,-1.5294,0.175,9.62956,9.62956
1624.00,9.62880,25.101658,0.000432,24.999791,-1.5295,0.174,9.62948,9.62948
1625.00,9.62898,25.101678,0.000433,24.999791,-1.5296,0.174,9.63027,9.63027
1626.00,9.62915,25.101674,0.000435,24.999715,-1.5297,0.174,9.63044,9.63044
1627.00,9.62925,25.101776,0.000437,24.999761,-1.5297,0.174,9.63051,9.63051
1628.00,9.62943,25.101870,0.000440,24.999791,-1.5297,0.174,9.63004,9.63004
1629.00,9.62935,25.101918,0.000435,24.999811,-1.5297,0.174,9.62926,9.62926
1630.00,9.62953,25.101909,0.000434,24.999714,-1.5298,0.174,9.62839,9.62839
1631.00,9.62954,25.102088,0.000435,24.999800,-1.5297,0.174,9.62837,9.62837
1632.00,9.62948,25.102078,0.000433,24.999718,-1.5298,0.174,9.62807,9.62807
1633.00,9.62939,25.102069,0.000429,24.999657,-1.5298,0.174,9.62792,9.62792
1634.00,9.62943,25.102084,0.000429,24.999624,-1.5298,0.174,9.62847,9.62847
1635.00,9.62940,25.102223,0.000429,24.999686,-1.5297,0.175,9.62819,9.62819
1636.00,9.62922,25.102246,0.000427,24.999640,-1.5299,0.175,9.62808,9.62808
1637.00,9.62909,25.102278,0.000424,24.999599,-1.5298,0.175,9.62793,9.62793
1638.00,9.62897,25.102272,0.000422,24.999579,-1.5299,0.175,9.62802,9.62802
1639.00,9.62880,25.102373,0.000422,24.999603,-1.5300,0.175,9.62811,9.62811
1640.00,9.62887,25.102300,0.000420,24.999592,-1.5303,0.175,9.62886,9.62886
1641.00,9.62897,25.102416,0.000422,24.999734,-1.5307,0.175,9.62916,9.62916
1642.00,9.62898,25.102512,0.000424,24.999840,-1.5310,0.175,9.62926,9.62926
1643.00,9.62894,25.102628,0.000425,24.999835,-1.5312,0.175,9.62968,9.62968
1644.00,9.62883,25.102619,0.000424,24.999829,-1.5313,0.175,9.62903,9.62903
1645.00,9.62853,25.102758,0.000427,24.999862,-1.5313,0.175,9.62801,9.62801
1646.00,9.62830,25.102685,0.000423,24.999785,-1.5312,0.175,9.62771,9.62771
1647.00,9.62834,25.102731,0.000421,24.999890,-1.5311,0.176,9.62812,9.62812
1648.00,9.62841,25.102818,0.000424,24.999956,-1.5311,0.176,9.62858,9.62858
1649.00,9.62869,25.102857,0.000425,24.999954,-1.5312,0.176,9.62957,9.62957
1650.00,9.62888,25.102842,0.000423,24.999918,-1.5313,0.176,9.63083,9.63083
1651.00,9.62900,25.102816,0.000424,24.999900,-1.5313,0.176,9.63102,9.63102
1652.00,9.62895,25.102841,0.000424,24.999863,-1.5314,0.176,9.63025,9.63025
1653.00,9.62898,25.102815,0.000423,24.999867,-1.5314,0.176,9.62871,9.62871
1654.00,9.62912,25.102884,0.000425,24.999894,-1.5315,0.176,9.62780,9.62780
1655.00,9.62925,25.102954,0.000427,24.999962,-1.5315,0.176,9.62725,9.62725
1656.00,9.62904,25.102963,0.000427,24.999880,-1.5316,0.176,9.62712,9.62712
1657.00,9.62882,25.102957,0.000430,24.999827,-1.5318,0.176,9.62794,9.62794
1658.00,9.62882,25.102923,0.000427,24.999772,-1.5318,0.176,9.62782,9.62782
1659.00,9.62866,25.102872,0.000421,24.999731,-1.5317,0.176,9.62714,9.62714
1660.00,9.62831,25.102914,0.000420,24.999724,-1.5316,0.176,9.62603,9.62603
1661.00,9.62819,25.103001,0.000419,24.999774,-1.5316,0.176,9.62443,9.62443
1662.00,9.62783,25.102992,0.000414,24.999710,-1.5315,0.177,9.62347,9.62347
1663.00,9.62751,25.103140,0.000417,24.999808,-1.5316,0.177,9.62394,9.62394
1664.00,9.62741,25.103252,0.000420,24.999841,-1.5317,0.177,9.62466,9.62466
1665.00,9.62732,25.103252,0.000419,24.999791,-1.5317,0.177,9.62579,9.62579
1666.00,9.62674,25.103309,0.000418,24.999773,-1.5317,0.177,9.62679,9.62679
1667.00,9.62661,25.103375,0.000420,24.999741,-1.5317,0.177,9.62633,9.62633
1668.00,9.62623,25.103528,0.000421,24.999778,-1.5319,0.177,9.62621,9.62621
1669.00,9.62608,25.103488,0.000422,24.999692,-1.5321,0.177,9.62526,9.62526
1670.00,9.62589,25.103573,0.000424,24.999800,-1.5323,0.177,9.62393,9.62393
1671.00,9.62554,25.103624,0.000425,24.999823,-1.5325,0.177,9.62341,9.62341
1672.00,9.62544,25.103699,0.000425,24.999903,-1.5324,0.177,9.62365,9.62365
1673.00,9.62535,25.103588,0.000421,24.999749,-1.5325,0.177,9.62379,9.62379
1674.00,9.62534,25.103648,0.000418,24.999805,-1.5323,0.177,9.62485,9.62485
1675.00,9.62532,25.103658,0.000415,24.999707,-1.5323,0.177,9.62653,9.62653
1676.00,9.62562,25.103585,0.000416,24.999648,-1.5323,0.177,9.62773,9.62773
1677.00,9.62554,25.103593,0.000417,24.999649,-1.5324,0.178,9.62862,9.62862
1678.00,9.62563,25.103701,0.000422,24.999802,-1.5325,0.178,9.62932,9.62932
1679.00,9.62599,25.103700,0.000425,24.999783,-1.5327,0.178,9.62950,9.62950
1680.00,9.62617,25.103601,0.000423,24.999712,-1.5328,0.178,9.62868,9.62868
1681.00,9.62631,25.103694,0.000425,24.999810,-1.5328,0.178,9.62711,9.62711
1682.00,9.62634,25.103733,0.000427,24.999789,-1.5328,0.178,9.62437,9.62437
1683.00,9.62611,25.103648,0.000425,24.999696,-1.5329,0.178,9.62222,9.62222
1684.00,9.62549,25.103665,0.000424,24.999662,-1.5329,0.178,9.62009,9.62009
1685.00,9.62550,25.103754,0.000425,24.999715,-1.5328,0.178,9.61828,9.61828
1686.00,9.62577,25.103937,0.000426,24.999761,-1.5328,0.178,9.61745,9.61745
1687.00,9.62631,25.103825,0.000423,24.999618,-1.5328,0.178,9.61771,9.61771
1688.00,9.62647,25.103842,0.000423,24.999571,-1.5329,0.178,9.61754,9.61754
1689.00,9.62574,25.104034,0.000432,24.999759,-1.5330,0.178,9.61800,9.61800
1690.00,9.62429,25.104127,0.000433,24.999890,-1.5332,0.178,9.61929,9.61929
1691.00,9.62242,25.103965,0.000428,24.999754,-1.5334,0.178,9.62069,9.62069
1692.00,9.62113,25.104224,0.000432,25.000027,-1.5335,0.179,9.62199,9.62199
1693.00,9.62030,25.104200,0.000432,25.000013,-1.5335,0.179,9.62270,9.62270
1694.00,9.62021,25.104264,0.000430,25.000026,-1.5337,0.179,9.62275,9.62275
1695.00,9.62074,25.104132,0.000431,24.999873,-1.5338,0.179,9.62210,9.62210
1696.00,9.62096,25.104172,0.000435,24.999910,-1.5339,0.179,9.62128,9.62128
1697.00,9.62084,25.104176,0.000434,24.999864,-1.5341,0.179,9.62039,9.62039
1698.00,9.62015,25.104246,0.000436,24.999852,-1.5341,0.179,9.62017,9.62017
1699.00,9.61982,25.104219,0.000432,24.999762,-1.5341,0.179,9.62017,9.62017
1700.00,9.61983,25.104357,0.000429,24.999797,-1.5342,0.179,9.61961,9.61961
1701.00,9.61995,25.104438,0.000426,24.999849,-1.5340,0.179,9.61902,9.61902
1702.00,9.61984,25.104409,0.000424,24.999782,-1.5340,0.180,9.62019,9.62019
1703.00,9.62005,25.104526,0.000427,24.999850,-1.5340,0.180,9.61944,9.61944
1704.00,9.62037,25.104570,0.000429,24.999814,-1.5341,0.180,9.61812,9.61812
1705.00,9.62080,25.104628,0.000429,24.999805,-1.5342,0.180,9.61739,9.61739
1706.00,9.62081,25.104690,0.000430,24.999804,-1.5345,0.180,9.61695,9.61695
1707.00,9.62020,25.104708,0.000429,24.999755,-1.5347,0.180,9.61598,9.61598
1708.00,9.61976,25.104787,0.000426,24.999798,-1.5348,0.180,9.61523,9.61523
1709.00,9.61956,25.104732,0.000424,24.999802,-1.5348,0.180,9.61383,9.61383
1710.00,9.61948,25.104736,0.000424,24.999814,-1.5347,0.180,9.61156,9.61156
1711.00,9.61940,25.104783,0.000426,24.999844,-1.5345,0.180,9.60894,9.60894
@12,2.0001,4.0, 1710.092 
1712.00,9.62332,25.104783,0.000428,24.999824,-1.5344,0.180,9.60509,9.60509
1713.00,9.61873,25.104750,0.000426,24.999790,-1.5344,0.180,9.60346,9.60346
1714.00,9.61715,25.104820,0.000426,24.999796,-1.5344,0.180,9.60352,9.60352
1715.00,9.61674,25.104818,0.000425,24.999725,-1.5344,0.180,9.60528,9.60528
1716.00,9.61514,25.104830,0.000421,24.999670,-1.5345,0.181,9.60701,9.60701
1717.00,9.61582,25.104931,0.000418,24.999751,-1.5347,0.181,9.60916,9.60916
1718.00,9.61318,25.105018,0.000417,24.999783,-1.5348,0.181,9.61155,9.61155
1719.00,9.60661,25.105079,0.000417,24.999823,-1.5347,0.181,9.61353,9.61353
1720.00,9.60367,25.105148,0.000419,24.999877,-1.5347,0.181,9.61410,9.61410
1721.00,9.60315,25.105156,0.000418,24.999881,-1.5346,0.181,9.61507,9.61507
1722.00,9.60477,25.105179,0.000419,24.999861,-1.5346,0.181,9.61596,9.61596
1723.00,9.60633,25.104954,0.000418,24.999635,-1.5346,0.181,9.61579,9.61579
1724.00,9.60787,25.104925,0.000417,24.999607,-1.5349,0.182,9.61529,9.61529
1725.00,9.60915,25.105041,0.000418,24.999656,-1.5351,0.182,9.61595,9.61595
1726.00,9.61011,25.105155,0.000420,24.999657,-1.5354,0.182,9.61713,9.61713
1727.00,9.61080,25.105231,0.000420,24.999652,-1.5355,0.182,9.61805,9.61805
1728.00,9.61176,25.105454,0.000425,24.999841,-1.5354,0.182,9.61876,9.61876
1729.00,9.61271,25.105572,0.000426,24.999870,-1.5353,0.182,9.61994,9.61994
1730.00,9.61350,25.105572,0.000425,24.999854,-1.5353,0.182,9.62008,9.62008
1731.00,9.61458,25.105528,0.000426,24.999846,-1.5354,0.182,9.61915,9.61915
1732.00,9.61510,25.105514,0.000426,24.999897,-1.5354,0.182,9.61885,9.61885
1733.00,9.61608,25.105497,0.000425,24.999823,-1.5354,0.182,9.61862,9.61862
1734.00,9.61682,25.105459,0.000424,24.999700,-1.5355,0.182,9.61806,9.61806
1735.00,9.61728,25.105488,0.000425,24.999687,-1.5356,0.182,9.61793,9.61793
1736.00,9.61766,25.105574,0.000428,24.999691,-1.5356,0.182,9.61843,9.61843
1737.00,9.61776,25.105702,0.000429,24.999640,-1.5359,0.182,9.61858,9.61858
1738.00,9.61790,25.105762,0.000428,24.999655,-1.5361,0.182,9.61839,9.61839
1739.00,9.61780,25.105840,0.000429,24.999756,-1.5362,0.182,9.61783,9.61783
1740.00,9.61777,25.105887,0.000429,24.999787,-1.5362,0.182,9.61728,9.61728
1741.00,9.61771,25.105847,0.000427,24.999778,-1.5363,0.182,9.61585,9.61585
1742.00,9.61757,25.105789,0.000425,24.999802,-1.5362,0.183,9.61481,9.61481
1743.00,9.61754,25.105914,0.000429,24.999879,-1.5360,0.183,9.61394,9.61394
1744.00,9.61736,25.105973,0.000431,24.999907,-1.5361,0.183,9.61337,9.61337
1745.00,9.61720,25.106000,0.000432,24.999898,-1.5362,0.183,9.61324,9.61324
1746.00,9.61699,25.106043,0.000432,24.999863,-1.5361,0.183,9.61473,9.61473
1747.00,9.61684,25.106119,0.000431,24.999873,-1.5363,0.183,9.61498,9.61498
1748.00,9.61664,25.106017,0.000429,24.999763,-1.5366,0.183,9.61476,9.61476
1749.00,9.61634,25.105909,0.000427,24.999647,-1.5367,0.183,9.61599,9.61599
1750.00,9.61616,25.106079,0.000432,24.999788,-1.5368,0.183,9.61620,9.61620
1751.00,9.61615,25.106208,0.000437,24.999883,-1.5367,0.183,9.61535,9.61535
1752.00,9.61597,25.106201,0.000443,24.999902,-1.5366,0.183,9.61478,9.61478
1753.00,9.61570,25.106301,0.000443,25.000003,-1.5364,0.183,9.61558,9.61558
1754.00,9.61536,25.106281,0.000444,24.999990,-1.5362,0.183,9.61593,9.61593
1755.00,9.61483,25.106210,0.000437,24.999834,-1.5360,0.183,9.61660,9.61660
1756.00,9.61500,25.106110,0.000431,24.999738,-1.5362,0.183,9.61755,9.61755
1757.00,9.61549,25.106131,0.000428,24.999683,-1.5366,0.183,9.61968,9.61968
1758.00,9.61581,25.106269,0.000429,24.999756,-1.5368,0.184,9.62135,9.62135
1759.00,9.61631,25.106345,0.000428,24.999745,-1.5370,0.184,9.62161,9.62161
1760.00,9.61678,25.106346,0.000428,24.999765,-1.5371,0.184,9.62148,9.62148
1761.00,9.61725,25.106525,0.000433,24.999891,-1.5368,0.184,9.62099,9.62099
1762.00,9.61751,25.106582,0.000435,24.999911,-1.5363,0.184,9.62023,9.62023
1763.00,9.61784,25.106506,0.000434,24.999815,-1.5362,0.184,9.62005,9.62005
1764.00,9.61815,25.106547,0.000435,24.999820,-1.5363,0.184,9.62004,9.62004
1765.00,9.61854,25.106570,0.000436,24.999820,-1.5366,0.184,9.62052,9.62052
1766.00,9.61885,25.106553,0.000432,24.999758,-1.5370,0.184,9.62071,9.62071
1767.00,9.61919,25.106606,0.000432,24.999772,-1.5375,0.184,9.62043,9.62043
1768.00,9.61951,25.106687,0.000432,24.999772,-1.5376,0.184,9.61893,9.61893
1769.00,9.62021,25.106827,0.000438,24.999893,-1.5376,0.184,9.61823,9.61823
1770.00,9.62017,25.106784,0.000440,24.999809,-1.5375,0.184,9.61814,9.61814
1771.00,9.61985,25.106741,0.000444,24.999794,-1.5375,0.183,9.61757,9.61757
1772.00,9.61995,25.106719,0.000444,24.999759,-1.5376,0.184,9.61703,9.61703
1773.00,9.61970,25.106719,0.000445,24.999756,-1.5377,0.184,9.61731,9.61731
1774.00,9.61967,25.106735,0.000442,24.999775,-1.5376,0.184,9.61760,9.61760
1775.00,9.61939,25.106805,0.000440,24.999829,-1.5376,0.184,9.61685,9.61685
1776.00,9.61917,25.106867,0.000438,24.999818,-1.5377,0.184,9.61721,9.61721
1777.00,9.61863,25.106861,0.000434,24.999806,-1.5378,0.184,9.61805,9.61805
1778.00,9.61843,25.106847,0.000432,24.999798,-1.5380,0.184,9.61817,9.61817
1779.00,9.61846,25.106823,0.000432,24.999659,-1.5384,0.184,9.61778,9.61778
1780.00,9.61842,25.106879,0.000434,24.999657,-1.5387,0.184,9.61847,9.61847
1781.00,9.61849,25.106940,0.000431,24.999661,-1.5388,0.185,9.61824,9.61824
1782.00,9.61825,25.107048,0.000431,24.999740,-1.5391,0.185,9.61810,9.61810
1783.00,9.61809,25.107095,0.000429,24.999760,-1.5393,0.185,9.61790,9.61790
1784.00,9.61790,25.107108,0.000427,24.999784,-1.5394,0.185,9.61817,9.61817
1785.00,9.61779,25.107176,0.000426,24.999768,-1.5393,0.185,9.61800,9.61800
1786.00,9.61785,25.107079,0.000425,24.999671,-1.5393,0.185,9.61908,9.61908
1787.00,9.61815,25.107101,0.000427,24.999646,-1.5391,0.185,9.61977,9.61977
1788.00,9.61830,25.107174,0.000433,24.999641,-1.5389,0.185,9.62030,9.62030
1789.00,9.61863,25.107233,0.000431,24.999653,-1.5387,0.185,9.62173,9.62173
1790.00,9.61894,25.107160,0.000429,24.999657,-1.5389,0.185,9.62283,9.62283
1791.00,9.61928,25.107355,0.000433,24.999854,-1.5390,0.185,9.62331,9.62331
1792.00,9.61966,25.107412,0.000434,24.999871,-1.5391,0.185,9.62314,9.62314
1793.00,9.61988,25.107380,0.000434,24.999831,-1.5391,0.185,9.62271,9.62271
1794.00,9.62022,25.107422,0.000438,24.999880,-1.5390,0.185,9.62170,9.62170
1795.00,9.62029,25.107428,0.000436,24.999825,-1.5389,0.185,9.62133,9.62133
1796.00,9.62030,25.107388,0.000434,24.999697,-1.5387,0.185,9.62042,9.62042
1797.00,9.62033,25.107318,0.000430,24.999605,-1.5389,0.186,9.62019,9.62019
1798.00,9.62043,25.107411,0.000432,24.999651,-1.5390,0.186,9.62002,9.62002
1799.00,9.62071,25.107407,0.000431,24.999585,-1.5393,0.186,9.61928,9.61928
1800.00,9.62097,25.107511,0.000433,24.999644,-1.5394,0.186,9.61856,9.61856
1801.00,9.62080,25.107508,0.000435,24.999669,-1.5394,0.186,9.61868,9.61868
1802.00,9.62080,25.107593,0.000435,24.999720,-1.5394,0.186,9.61914,9.61914
1803.00,9.62079,25.107632,0.000431,24.999731,-1.5396,0.186,9.62043,9.62043
1804.00,9.62095,25.107690,0.000429,24.999756,-1.5398,0.186,9.62239,9.62239
1805.00,9.62137,25.107831,0.000426,24.999789,-1.5400,0.186,9.62382,9.62382
1806.00,9.62157,25.107932,0.000425,24.999766,-1.5401,0.186,9.62486,9.62486
1807.00,9.62175,25.108000,0.000421,24.999727,-1.5401,0.186,9.62545,9.62545
1808.00,9.62209,25.108095,0.000421,24.999764,-1.5400,0.186,9.62548,9.62548
1809.00,9.62190,25.108202,0.000426,24.999788,-1.5399,0.186,9.62453,9.62453
1810.00,9.62169,25.108218,0.000430,24.999798,-1.5398,0.186,9.62338,9.62338
1811.00,9.62169,25.108272,0.000433,24.999824,-1.5398,0.186,9.62227,9.62227
1812.00,9.62168,25.108347,0.000440,24.999885,-1.5399,0.186,9.62169,9.62169
1813.00,9.62186,25.108352,0.000441,24.999842,-1.5400,0.186,9.62164,9.62164
1814.00,9.62194,25.108382,0.000438,24.999901,-1.5400,0.186,9.62147,9.62147
1815.00,9.62194,25.108416,0.000439,24.999909,-1.5401,0.186,9.62209,9.62209
1816.00,9.62213,25.108494,0.000436,24.999932,-1.5400,0.186,9.62340,9.62340
1817.00,9.62248,25.108508,0.000431,24.999865,-1.5398,0.187,9.62431,9.62431
1818.00,9.62301,25.108582,0.000430,24.999873,-1.5397,0.187,9.62479,9.62479
1819.00,9.62349,25.108648,0.000434,24.999843,-1.5395,0.187,9.62512,9.62512
1820.00,9.62358,25.108737,0.000431,24.999839,-1.5395,0.187,9.62443,9.62443
1821.00,9.62355,25.108692,0.000430,24.999794,-1.5396,0.187,9.62422,9.62422
1822.00,9.62377,25.108738,0.000432,24.999858,-1.5398,0.187,9.62387,9.62387
1823.00,9.62376,25.108699,0.000435,24.999814,-1.5399,0.187,9.62277,9.62277
1824.00,9.62352,25.108787,0.000434,24.999852,-1.5399,0.187,9.62216,9.62216
1825.00,9.62321,25.108753,0.000432,24.999818,-1.5400,0.187,9.62289,9.62289
1826.00,9.62291,25.108824,0.000433,24.999837,-1.5400,0.187,9.62250,9.62250
1827.00,9.62288,25.108790,0.000432,24.999761,-1.5401,0.187,9.62211,9.62211
1828.00,9.62315,25.108790,0.000426,24.999764,-1.5401,0.187,9.62261,9.62261
1829.00,9.62335,25.108727,0.000426,24.999718,-1.5402,0.187,9.62265,9.62265
1830.00,9.62329,25.108759,0.000426,24.999748,-1.5401,0.187,9.62274,9.62274
1831.00,9.62319,25.108747,0.000425,24.999750,-1.5402,0.188,9.62289,9.62289
1832.00,9.62326,25.108834,0.000425,24.999789,-1.5403,0.188,9.62290,9.62290
1833.00,9.62341,25.108893,0.000427,24.999798,-1.5404,0.188,9.62305,9.62305
1834.00,9.62342,25.108893,0.000423,24.999777,-1.5406,0.188,9.62365,9.62365
1835.00,9.62341,25.108851,0.000421,24.999780,-1.5408,0.188,9.62356,9.62356
1836.00,9.62316,25.108911,0.000423,24.999803,-1.5406,0.188,9.62464,9.62464
1837.00,9.62298,25.108915,0.000427,24.999869,-1.5404,0.188,9.62600,9.62600
1838.00,9.62357,25.108956,0.000429,24.999903,-1.5402,0.188,9.62629,9.62629
1839.00,9.62374,25.109027,0.000430,24.999905,-1.5402,0.188,9.62749,9.62749
1840.00,9.62423,25.109128,0.000432,24.999936,-1.5403,0.188,9.62879,9.62879
1841.00,9.62456,25.109173,0.000428,24.999901,-1.5405,0.188,9.62853,9.62853
1842.00,9.62475,25.109187,0.000427,24.999813,-1.5406,0.188,9.62928,9.62928
1843.00,9.62518,25.109241,0.000427,24.999800,-1.5406,0.189,9.63065,9.63065
1844.00,9.62547,25.109233,0.000424,24.999772,-1.5404,0.189,9.62992,9.62992
1845.00,9.62586,25.109273,0.000423,24.999711,-1.5401,0.189,9.62886,9.62886
1846.00,9.62658,25.109279,0.000424,24.999683,-1.5401,0.189,9.62736,9.62736
1847.00,9.62645,25.109325,0.000424,24.999722,-1.5401,0.189,9.62372,9.62372
1848.00,9.62572,25.109400,0.000426,24.999728,-1.5402,0.189,9.62145,9.62145
1849.00,9.62585,25.109461,0.000432,24.999798,-1.5405,0.189,9.62070,9.62070
1850.00,9.62611,25.109420,0.000432,24.999755,-1.5410,0.189,9.62036,9.62036
1851.00,9.62650,25.109467,0.000435,24.999769,-1.5412,0.189,9.62091,9.62091
1852.00,9.62668,25.109483,0.000436,24.999748,-1.5412,0.189,9.62198,9.62198
1853.00,9.62631,25.109485,0.000433,24.999782,-1.5412,0.189,9.62199,9.62199
1854.00,9.62575,25.109489,0.000429,24.999757,-1.5409,0.189,9.62171,9.62171
1855.00,9.62483,25.109520,0.000432,24.999801,-1.5408,0.189,9.62124,9.62124
1856.00,9.62453,25.109519,0.000430,24.999821,-1.5408,0.190,9.62063,9.62063
1857.00,9.62365,25.109583,0.000429,24.999851,-1.5408,0.190,9.62052,9.62052
1858.00,9.62188,25.109589,0.000428,24.999818,-1.5408,0.190,9.62060,9.62060
1859.00,9.62109,25.109596,0.000427,24.999777,-1.5408,0.190,9.61929,9.61929
1860.00,9.62229,25.109669,0.000423,24.999755,-1.5407,0.190,9.61700,9.61700
1861.00,9.62313,25.109688,0.000422,24.999721,-1.5406,0.190,9.61460,9.61460
@13,2.0001,4.0, 1860.03 
1862.00,9.62125,25.109741,0.000418,24.999706,-1.5406,0.191,9.61246,9.61246
1863.00,9.62035,25.109762,0.000415,24.999655,-1.5405,0.191,9.61144,9.61144
1864.00,9.62050,25.109853,0.000416,24.999683,-1.5405,0.191,9.61236,9.61236
1865.00,9.62047,25.109842,0.000416,24.999717,-1.5405,0.191,9.61476,9.61476
1866.00,9.61874,25.109865,0.000416,24.999712,-1.5404,0.191,9.61746,9.61746
1867.00,9.61731,25.109844,0.000416,24.999667,-1.5402,0.191,9.61954,9.61954
1868.00,9.61642,25.109932,0.000419,24.999705,-1.5403,0.191,9.62108,9.62108
1869.00,9.61459,25.110026,0.000417,24.999783,-1.5403,0.191,9.62270,9.62270
1870.00,9.61363,25.110096,0.000415,24.999712,-1.5403,0.192,9.62376,9.62376
1871.00,9.61480,25.110203,0.000414,24.999723,-1.5403,0.192,9.62505,9.62505
1872.00,9.61599,25.110221,0.000414,24.999699,-1.5402,0.192,9.62758,9.62758
1873.00,9.61559,25.110334,0.000418,24.999793,-1.5402,0.192,9.62932,9.62932
1874.00,9.61663,25.110499,0.000425,24.999831,-1.5400,0.192,9.63071,9.63071
1875.00,9.61838,25.110695,0.000433,24.999961,-1.5400,0.192,9.63177,9.63177
1876.00,9.62025,25.110780,0.000434,25.000026,-1.5400,0.192,9.63184,9.63184
1877.00,9.62190,25.110880,0.000438,25.000094,-1.5400,0.192,9.63112,9.63112
1878.00,9.62306,25.110742,0.000436,24.999959,-1.5400,0.192,9.63091,9.63091
1879.00,9.62433,25.110546,0.000432,24.999822,-1.5400,0.192,9.63025,9.63025
1880.00,9.62567,25.110359,0.000429,24.999700,-1.5400,0.192,9.62954,9.62954
1881.00,9.62682,25.110232,0.000429,24.999584,-1.5399,0.192,9.62891,9.62891
1882.00,9.62729,25.110266,0.000427,24.999567,-1.5399,0.192,9.62876,9.62876
1883.00,9.62736,25.110371,0.000428,24.999639,-1.5400,0.192,9.62764,9.62764
1884.00,9.62740,25.110485,0.000432,24.999666,-1.5401,0.192,9.62634,9.62634
1885.00,9.62770,25.110586,0.000430,24.999702,-1.5402,0.192,9.62563,9.62563
1886.00,9.62793,25.110680,0.000434,24.999777,-1.5402,0.192,9.62689,9.62689
1887.00,9.62843,25.110602,0.000435,24.999745,-1.5402,0.192,9.62723,9.62723
1888.00,9.62885,25.110643,0.000432,24.999784,-1.5401,0.193,9.62747,9.62747
1889.00,9.62903,25.110585,0.000430,24.999711,-1.5398,0.193,9.62854,9.62854
1890.00,9.62906,25.110679,0.000433,24.999768,-1.5396,0.193,9.62937,9.62937
1891.00,9.62903,25.110787,0.000431,24.999824,-1.5397,0.193,9.62823,9.62823
1892.00,9.62862,25.110949,0.000431,24.999877,-1.5397,0.193,9.62789,9.62789
1893.00,9.62818,25.110967,0.000433,24.999835,-1.5396,0.193,9.62890,9.62890
1894.00,9.62802,25.111070,0.000434,24.999918,-1.5398,0.193,9.62986,9.62986
1895.00,9.62764,25.111030,0.000434,24.999864,-1.5397,0.193,9.63067,9.63067
1896.00,9.62757,25.111053,0.000434,24.999825,-1.5396,0.193,9.63153,9.63153
1897.00,9.62821,25.111030,0.000431,24.999818,-1.5396,0.193,9.63151,9.63151
1898.00,9.62865,25.111047,0.000428,24.999816,-1.5397,0.193,9.63082,9.63082
1899.00,9.62862,25.111023,0.000425,24.999794,-1.5397,0.193,9.62918,9.62918
1900.00,9.62849,25.111004,0.000423,24.999798,-1.5399,0.194,9.62781,9.62781
1901.00,9.62861,25.110965,0.000424,24.999775,-1.5401,0.194,9.62642,9.62642
1902.00,9.62909,25.110998,0.000427,24.999748,-1.5403,0.193,9.62569,9.62569
1903.00,9.62930,25.111033,0.000429,24.999719,-1.5405,0.193,9.62551,9.62551
1904.00,9.62874,25.111042,0.000430,24.999687,-1.5406,0.193,9.62618,9.62618
1905.00,9.62853,25.111062,0.000427,24.999616,-1.5407,0.193,9.62669,9.62669
1906.00,9.62835,25.111098,0.000426,24.999583,-1.5406,0.194,9.62685,9.62685
1907.00,9.62825,25.111132,0.000426,24.999525,-1.5407,0.194,9.62671,9.62671
1908.00,9.62799,25.111153,0.000428,24.999513,-1.5405,0.194,9.62648,9.62648
1909.00,9.62788,25.111140,0.000428,24.999501,-1.5405,0.194,9.62588,9.62588
1910.00,9.62772,25.111201,0.000430,24.999556,-1.5407,0.194,9.62470,9.62470
1911.00,9.62740,25.111157,0.000426,24.999551,-1.5410,0.194,9.62444,9.62444
1912.00,9.62723,25.111165,0.000428,24.999665,-1.5409,0.194,9.62440,9.62440
1913.00,9.62679,25.111185,0.000429,24.999726,-1.5411,0.194,9.62336,9.62336
1914.00,9.62609,25.111244,0.000429,24.999777,-1.5410,0.194,9.62317,9.62317
1915.00,9.62559,25.111296,0.000427,24.999780,-1.5408,0.194,9.62399,9.62399
1916.00,9.62545,25.111367,0.000428,24.999799,-1.5406,0.194,9.62465,9.62465
1917.00,9.62547,25.111455,0.000428,24.999796,-1.5407,0.194,9.62465,9.62465
1918.00,9.62523,25.111496,0.000428,24.999786,-1.5408,0.194,9.62495,9.62495
1919.00,9.62502,25.111623,0.000430,24.999807,-1.5410,0.194,9.62450,9.62450
1920.00,9.62481,25.111701,0.000433,24.999788,-1.5409,0.194,9.62366,9.62366
1921.00,9.62473,25.111813,0.000435,24.999791,-1.5409,0.194,9.62285,9.62285
1922.00,9.62476,25.111893,0.000433,24.999803,-1.5409,0.194,9.62349,9.62349
1923.00,9.62473,25.111918,0.000431,24.999709,-1.5407,0.195,9.62432,9.62432
1924.00,9.62437,25.111870,0.000429,24.999676,-1.5408,0.195,9.62581,9.62581
1925.00,9.62432,25.111868,0.000425,24.999706,-1.5410,0.195,9.62657,9.62657
1926.00,9.62444,25.111885,0.000427,24.999727,-1.5411,0.195,9.62731,9.62731
1927.00,9.62477,25.111875,0.000426,24.999716,-1.5414,0.195,9.62651,9.62651
1928.00,9.62469,25.111972,0.000429,24.999810,-1.5414,0.195,9.62537,9.62537
1929.00,9.62435,25.112114,0.000433,24.999823,-1.5413,0.195,9.62355,9.62355
1930.00,9.62441,25.112217,0.000439,24.999842,-1.5411,0.195,9.62348,9.62348
1931.00,9.62451,25.112251,0.000438,24.999826,-1.5411,0.195,9.62249,9.62249
1932.00,9.62463,25.112216,0.000437,24.999732,-1.5408,0.195,9.62207,9.62207
1933.00,9.62450,25.112241,0.000430,24.999732,-1.5407,0.195,9.62220,9.62220
1934.00,9.62416,25.112233,0.000425,24.999697,-1.5406,0.195,9.62184,9.62184
1935.00,9.62393,25.112221,0.000424,24.999659,-1.5406,0.196,9.62063,9.62063
1936.00,9.62394,25.112330,0.000423,24.999732,-1.5405,0.196,9.61967,9.61967
1937.00,9.62385,25.112524,0.000430,24.999826,-1.5405,0.196,9.61934,9.61934
1938.00,9.62384,25.112581,0.000437,24.999775,-1.5406,0.195,9.61930,9.61930
1939.00,9.62318,25.112671,0.000439,24.999834,-1.5408,0.195,9.62046,9.62046
1940.00,9.62289,25.112786,0.000435,24.999883,-1.5409,0.195,9.62068,9.62068
1941.00,9.62283,25.112732,0.000434,24.999810,-1.5410,0.195,9.62118,9.62118
1942.00,9.62241,25.112698,0.000430,24.999822,-1.5413,0.196,9.62174,9.62174
1943.00,9.62225,25.112719,0.000428,24.999772,-1.5414,0.196,9.62189,9.62189
1944.00,9.62199,25.112738,0.000427,24.999720,-1.5414,0.196,9.62129,9.62129
1945.00,9.62159,25.112697,0.000430,24.999633,-1.5414,0.196,9.62166,9.62166
1946.00,9.62126,25.112817,0.000431,24.999633,-1.5415,0.196,9.62244,9.62244
1947.00,9.62121,25.112846,0.000428,24.999551,-1.5414,0.196,9.62256,9.62256
1948.00,9.62103,25.112771,0.000426,24.999565,-1.5412,0.196,9.62256,9.62256
1949.00,9.62122,25.112687,0.000422,24.999485,-1.5412,0.196,9.62209,9.62209
1950.00,9.62122,25.112650,0.000419,24.999473,-1.5412,0.196,9.62150,9.62150
1951.00,9.62116,25.112627,0.000419,24.999517,-1.5412,0.197,9.62098,9.62098
1952.00,9.62113,25.112671,0.000419,24.999593,-1.5412,0.197,9.62145,9.62145
1953.00,9.62134,25.112761,0.000420,24.999661,-1.5413,0.197,9.62160,9.62160
1954.00,9.62142,25.112860,0.000426,24.999768,-1.5414,0.197,9.62219,9.62219
1955.00,9.62151,25.112934,0.000429,24.999806,-1.5413,0.197,9.62240,9.62240
1956.00,9.62170,25.112991,0.000426,24.999822,-1.5412,0.197,9.62281,9.62281
1957.00,9.62193,25.113069,0.000430,24.999839,-1.5412,0.197,9.62206,9.62206
1958.00,9.62195,25.113094,0.000430,24.999808,-1.5412,0.197,9.62178,9.62178
1959.00,9.62184,25.113094,0.000427,24.999773,-1.5413,0.197,9.62189,9.62189
1960.00,9.62203,25.113195,0.000430,24.999868,-1.5415,0.197,9.62187,9.62187
1961.00,9.62204,25.113161,0.000431,24.999802,-1.5417,0.197,9.62210,9.62210
1962.00,9.62200,25.113124,0.000427,24.999759,-1.5417,0.197,9.62259,9.62259
1963.00,9.62217,25.113159,0.000428,24.999793,-1.5417,0.197,9.62304,9.62304
1964.00,9.62233,25.113240,0.000427,24.999865,-1.5417,0.197,9.62333,9.62333
1965.00,9.62244,25.113230,0.000421,24.999800,-1.5415,0.197,9.62434,9.62434
1966.00,9.62255,25.113312,0.000423,24.999831,-1.5414,0.197,9.62446,9.62446
1967.00,9.62263,25.113295,0.000423,24.999787,-1.5414,0.197,9.62448,9.62448
1968.00,9.62263,25.113318,0.000424,24.999748,-1.5415,0.197,9.62426,9.62426
1969.00,9.62285,25.113412,0.000426,24.999763,-1.5414,0.197,9.62472,9.62472
1970.00,9.62307,25.113473,0.000429,24.999751,-1.5414,0.197,9.62378,9.62378
1971.00,9.62309,25.113503,0.000432,24.999716,-1.5415,0.197,9.62317,9.62317
1972.00,9.62314,25.113593,0.000429,24.999696,-1.5414,0.198,9.62326,9.62326
1973.00,9.62307,25.113636,0.000426,24.999662,-1.5415,0.198,9.62343,9.62343
1974.00,9.62310,25.113594,0.000425,24.999606,-1.5415,0.198,9.62274,9.62274
1975.00,9.62334,25.113592,0.000426,24.999653,-1.5413,0.198,9.62385,9.62385
1976.00,9.62355,25.113626,0.000423,24.999697,-1.5411,0.198,9.62483,9.62483
1977.00,9.62376,25.113660,0.000426,24.999750,-1.5411,0.198,9.62460,9.62460
1978.00,9.62372,25.113708,0.000428,24.999838,-1.5409,0.198,9.62419,9.62419
1979.00,9.62380,25.113708,0.000426,24.999797,-1.5408,0.198,9.62350,9.62350
1980.00,9.62395,25.113731,0.000425,24.999725,-1.5409,0.198,9.62218,9.62218
1981.00,9.62388,25.113784,0.000426,24.999734,-1.5410,0.199,9.62118,9.62118
1982.00,9.62350,25.113739,0.000427,24.999667,-1.5411,0.199,9.62110,9.62110
1983.00,9.62331,25.113773,0.000431,24.999647,-1.5412,0.198,9.62115,9.62115
1984.00,9.62325,25.113848,0.000434,24.999667,-1.5414,0.198,9.62206,9.62206
1985.00,9.62325,25.113829,0.000431,24.999623,-1.5415,0.198,9.62334,9.62334
1986.00,9.62313,25.113761,0.000430,24.999468,-1.5415,0.199,9.62345,9.62345
1987.00,9.62303,25.113847,0.000429,24.999529,-1.5414,0.199,9.62355,9.62355
1988.00,9.62297,25.113916,0.000424,24.999532,-1.5414,0.199,9.62369,9.62369
1989.00,9.62292,25.113913,0.000421,24.999563,-1.5412,0.199,9.62323,9.62323
1990.00,9.62285,25.113969,0.000427,24.999667,-1.5410,0.199,9.62205,9.62205
1991.00,9.62283,25.114072,0.000429,24.999834,-1.5411,0.199,9.62175,9.62175
1992.00,9.62264,25.114072,0.000429,24.999813,-1.5410,0.199,9.62065,9.62065
1993.00,9.62241,25.114085,0.000430,24.999833,-1.5408,0.199,9.62034,9.62034
1994.00,9.62210,25.114143,0.000434,24.999879,-1.5406,0.199,9.62011,9.62011
1995.00,9.62184,25.114149,0.000433,24.999799,-1.5406,0.199,9.62052,9.62052
1996.00,9.62185,25.114186,0.000432,24.999785,-1.5405,0.199,9.62093,9.62093
1997.00,9.62177,25.114276,0.000433,24.999885,-1.5405,0.199,9.62142,9.62142
1998.00,9.62148,25.114189,0.000430,24.999832,-1.5408,0.199,9.62024,9.62024
1999.00,9.62137,25.114185,0.000427,24.999816,-1.5410,0.200,9.62026,9.62026
2000.00,9.62145,25.114285,0.000428,24.999871,-1.5411,0.200,9.62032,9.62032
2001.00,9.62158,25.114274,0.000427,24.999846,-1.5410,0.200,9.62043,9.62043
2002.00,9.62163,25.114237,0.000427,24.999736,-1.5407,0.200,9.62128,9.62128
2003.00,9.62160,25.114438,0.000430,24.999772,-1.5405,0.200,9.62295,9.62295
2004.00,9.62119,25.114484,0.000431,24.999685,-1.5403,0.200,9.62250,9.62250
2005.00,9.62099,25.114475,0.000426,24.999623,-1.5404,0.200,9.62249,9.62249
2006.00,9.62083,25.114559,0.000425,24.999660,-1.5405,0.200,9.62251,9.62251
2007.00,9.62100,25.114619,0.000422,24.999705,-1.5407,0.200,9.62272,9.62272
2008.00,9.62125,25.114601,0.000419,24.999652,-1.5410,0.200,9.62298,9.62298
2009.00,9.62100,25.114655,0.000416,24.999716,-1.5412,0.201,9.62255,9.62255
2010.00,9.62158,25.114738,0.000416,24.999819,-1.5411,0.201,9.62049,9.62049
2011.00,9.62315,25.114671,0.000411,24.999769,-1.5410,0.201,9.61800,9.61800
@14,2.0001,4.0, 2010.06600000001 
2012.00,9.62377,25.114714,0.000413,24.999747,-1.5409,0.202,9.61517,9.61517
2013.00,9.62262,25.114711,0.000416,24.999740,-1.5409,0.202,9.61275,9.61275
2014.00,9.62253,25.114886,0.000421,24.999926,-1.5407,0.202,9.61376,9.61376
2015.00,9.62307,25.114967,0.000425,24.999969,-1.5405,0.202,9.61625,9.61625
2016.00,9.62278,25.115124,0.000430,25.000003,-1.5405,0.202,9.61993,9.61993
2017.00,9.62349,25.115131,0.000429,24.999982,-1.5405,0.202,9.62390,9.62390
2018.00,9.62326,25.115172,0.000426,25.000056,-1.5402,0.202,9.62720,9.62720
2019.00,9.61694,25.115007,0.000421,24.999807,-1.5403,0.202,9.62951,9.62951
2020.00,9.61289,25.114966,0.000417,24.999658,-1.5405,0.202,9.63043,9.63043
2021.00,9.61249,25.115024,0.000419,24.999637,-1.5408,0.202,9.63088,9.63088
2022.00,9.61294,25.115225,0.000422,24.999764,-1.5411,0.203,9.63131,9.63131
2023.00,9.61470,25.115272,0.000425,24.999761,-1.5412,0.203,9.63151,9.63151
2024.00,9.62160,25.115468,0.000428,24.999944,-1.5415,0.203,9.63133,9.63133
2025.00,9.62536,25.115498,0.000433,24.999979,-1.5416,0.202,9.63155,9.63155
2026.00,9.62792,25.115480,0.000434,25.000047,-1.5415,0.202,9.63103,9.63103
2027.00,9.62903,25.115334,0.000431,24.999918,-1.5414,0.202,9.63046,9.63046
2028.00,9.62965,25.115317,0.000430,24.999793,-1.5413,0.202,9.62995,9.62995
2029.00,9.63005,25.115277,0.000429,24.999645,-1.5412,0.202,9.62909,9.62909
2030.00,9.63023,25.115412,0.000424,24.999695,-1.5411,0.203,9.62802,9.62802
2031.00,9.63007,25.115498,0.000421,24.999635,-1.5412,0.203,9.62758,9.62758
2032.00,9.62975,25.115614,0.000421,24.999608,-1.5415,0.203,9.62685,9.62685
2033.00,9.62935,25.115751,0.000419,24.999688,-1.5417,0.203,9.62599,9.62599
2034.00,9.62894,25.115794,0.000419,24.999684,-1.5416,0.203,9.62574,9.62574
2035.00,9.62896,25.115806,0.000422,24.999677,-1.5415,0.203,9.62593,9.62593
2036.00,9.62889,25.115687,0.000420,24.999555,-1.5414,0.203,9.62567,9.62567
2037.00,9.62863,25.115717,0.000424,24.999591,-1.5412,0.203,9.62518,9.62518
2038.00,9.62835,25.115849,0.000426,24.999671,-1.5411,0.203,9.62599,9.62599
2039.00,9.62833,25.115983,0.000430,24.999765,-1.5409,0.203,9.62644,9.62644
2040.00,9.62804,25.116128,0.000433,24.999853,-1.5407,0.203,9.62615,9.62615
2041.00,9.62765,25.116393,0.000440,25.000045,-1.5405,0.203,9.62534,9.62534
2042.00,9.62710,25.116390,0.000438,25.000045,-1.5403,0.203,9.62457,9.62457
2043.00,9.62654,25.116458,0.000439,25.000083,-1.5400,0.203,9.62333,9.62333
2044.00,9.62604,25.116417,0.000437,24.999998,-1.5397,0.203,9.62168,9.62168
2045.00,9.62553,25.116322,0.000432,24.999856,-1.5395,0.203,9.62100,9.62100
2046.00,9.62507,25.116313,0.000432,24.999803,-1.5395,0.204,9.62057,9.62057
2047.00,9.62462,25.116400,0.000437,24.999840,-1.5396,0.204,9.62000,9.62000
2048.00,9.62435,25.116290,0.000441,24.999756,-1.5400,0.203,9.61924,9.61924
2049.00,9.62411,25.116436,0.000447,24.999899,-1.5402,0.203,9.61900,9.61900
2050.00,9.62380,25.116461,0.000448,24.999914,-1.5404,0.203,9.61852,9.61852
2051.00,9.62301,25.116447,0.000446,24.999939,-1.5405,0.204,9.61836,9.61836
2052.00,9.62227,25.116370,0.000440,24.999886,-1.5405,0.204,9.61911,9.61911
2053.00,9.62186,25.116396,0.000433,24.999907,-1.5404,0.204,9.62002,9.62002
2054.00,9.62170,25.116408,0.000431,24.999909,-1.5404,0.204,9.62084,9.62084
2055.00,9.62178,25.116455,0.000432,24.999982,-1.5404,0.204,9.62122,9.62122
2056.00,9.62158,25.116438,0.000431,24.999936,-1.5404,0.204,9.62188,9.62188
2057.00,9.62116,25.116550,0.000431,24.999985,-1.5403,0.204,9.62227,9.62227
2058.00,9.62105,25.116597,0.000433,24.999954,-1.5403,0.204,9.62312,9.62312
2059.00,9.62145,25.116487,0.000429,24.999856,-1.5401,0.204,9.62425,9.62425
2060.00,9.62139,25.116425,0.000426,24.999808,-1.5400,0.204,9.62456,9.62456
2061.00,9.62135,25.116479,0.000426,24.999836,-1.5399,0.205,9.62428,9.62428
2062.00,9.62140,25.116516,0.000428,24.999861,-1.5398,0.205,9.62310,9.62310
2063.00,9.62116,25.116533,0.000426,24.999844,-1.5397,0.205,9.62148,9.62148
2064.00,9.62097,25.116523,0.000427,24.999774,-1.5396,0.205,9.61951,9.61951
2065.00,9.62107,25.116684,0.000432,24.999787,-1.5395,0.205,9.61892,9.61892
2066.00,9.62152,25.116652,0.000435,24.999674,-1.5392,0.205,9.61888,9.61888
2067.00,9.62188,25.116691,0.000439,24.999624,-1.5390,0.205,9.61934,9.61934
2068.00,9.62209,25.116813,0.000440,24.999704,-1.5389,0.204,9.62008,9.62008
2069.00,9.62208,25.116831,0.000439,24.999651,-1.5389,0.204,9.62088,9.62088
2070.00,9.62215,25.116700,0.000430,24.999534,-1.5393,0.205,9.62171,9.62171
2071.00,9.62182,25.116939,0.000426,24.999745,-1.5398,0.205,9.62237,9.62237
2072.00,9.62144,25.117006,0.000427,24.999858,-1.5400,0.205,9.62254,9.62254
2073.00,9.62153,25.116993,0.000428,24.999819,-1.5401,0.205,9.62199,9.62199
2074.00,9.62179,25.117188,0.000432,24.999933,-1.5399,0.205,9.62085,9.62085
2075.00,9.62161,25.117433,0.000438,25.000131,-1.5396,0.205,9.61934,9.61934
2076.00,9.62116,25.117313,0.000439,25.000019,-1.5392,0.205,9.61822,9.61822
2077.00,9.62082,25.117307,0.000438,24.999895,-1.5391,0.205,9.61770,9.61770
2078.00,9.62037,25.117302,0.000435,24.999839,-1.5395,0.205,9.61756,9.61756
2079.00,9.61999,25.117253,0.000433,24.999795,-1.5395,0.205,9.61792,9.61792
2080.00,9.61965,25.117137,0.000426,24.999589,-1.5394,0.206,9.61910,9.61910
2081.00,9.61977,25.117183,0.000426,24.999600,-1.5393,0.206,9.61983,9.61983
2082.00,9.62000,25.117180,0.000425,24.999574,-1.5391,0.206,9.61950,9.61950
2083.00,9.61994,25.117134,0.000425,24.999520,-1.5391,0.206,9.61906,9.61906
2084.00,9.61964,25.117158,0.000426,24.999558,-1.5393,0.206,9.61881,9.61881
2085.00,9.61968,25.117257,0.000429,24.999668,-1.5394,0.206,9.61928,9.61928
2086.00,9.61997,25.117314,0.000427,24.999609,-1.5395,0.206,9.62002,9.62002
2087.00,9.62017,25.117428,0.000427,24.999691,-1.5397,0.206,9.62148,9.62148
2088.00,9.61998,25.117599,0.000430,24.999815,-1.5396,0.206,9.62297,9.62297
2089.00,9.61953,25.117585,0.000425,24.999714,-1.5395,0.206,9.62371,9.62371
2090.00,9.61954,25.117551,0.000425,24.999649,-1.5395,0.206,9.62338,9.62338
2091.00,9.61976,25.117634,0.000423,24.999694,-1.5397,0.206,9.62399,9.62399
2092.00,9.62022,25.117633,0.000420,24.999613,-1.5397,0.206,9.62474,9.62474
2093.00,9.62071,25.117665,0.000418,24.999627,-1.5398,0.207,9.62487,9.62487
2094.00,9.62110,25.117767,0.000420,24.999759,-1.5399,0.206,9.62575,9.62575
2095.00,9.62154,25.117790,0.000423,24.999859,-1.5399,0.206,9.62680,9.62680
2096.00,9.62232,25.117684,0.000424,24.999818,-1.5397,0.206,9.62694,9.62694
2097.00,9.62280,25.117688,0.000423,24.999835,-1.5395,0.207,9.62742,9.62742
2098.00,9.62341,25.117721,0.000422,24.999769,-1.5395,0.207,9.62851,9.62851
2099.00,9.62394,25.117687,0.000423,24.999697,-1.5393,0.207,9.62884,9.62884
2100.00,9.62437,25.117754,0.000423,24.999629,-1.5394,0.207,9.62925,9.62925
2101.00,9.62518,25.117882,0.000426,24.999685,-1.5396,0.207,9.63007,9.63007
2102.00,9.62585,25.117881,0.000428,24.999663,-1.5397,0.207,9.63078,9.63078
2103.00,9.62654,25.117923,0.000428,24.999770,-1.5395,0.207,9.63112,9.63112
2104.00,9.62723,25.118008,0.000427,24.999789,-1.5394,0.207,9.63213,9.63213
2105.00,9.62790,25.118056,0.000426,24.999829,-1.5391,0.207,9.63299,9.63299
2106.00,9.62831,25.118034,0.000424,24.999774,-1.5389,0.208,9.63259,9.63259
2107.00,9.62856,25.118049,0.000426,24.999844,-1.5388,0.208,9.63195,9.63195
2108.00,9.62893,25.117950,0.000428,24.999755,-1.5387,0.208,9.63226,9.63226
2109.00,9.62955,25.117867,0.000427,24.999691,-1.5386,0.208,9.63205,9.63205
2110.00,9.63010,25.117891,0.000429,24.999704,-1.5386,0.208,9.63112,9.63112
2111.00,9.63026,25.117980,0.000428,24.999723,-1.5385,0.208,9.63062,9.63062
2112.00,9.63012,25.118215,0.000429,24.999846,-1.5385,0.208,9.63012,9.63012
2113.00,9.63012,25.118370,0.000427,24.999866,-1.5387,0.208,9.62928,9.62928
2114.00,9.63040,25.118575,0.000428,24.999987,-1.5388,0.208,9.62869,9.62869
2115.00,9.63051,25.118678,0.000427,24.999984,-1.5387,0.208,9.62796,9.62796
2116.00,9.63068,25.118722,0.000429,24.999996,-1.5388,0.208,9.62806,9.62806
2117.00,9.63042,25.118680,0.000431,24.999873,-1.5388,0.208,9.62903,9.62903
2118.00,9.63051,25.118681,0.000434,24.999860,-1.5386,0.208,9.62963,9.62963
2119.00,9.63070,25.118589,0.000427,24.999788,-1.5387,0.208,9.62911,9.62911
2120.00,9.63058,25.118561,0.000423,24.999781,-1.5386,0.208,9.62940,9.62940
2121.00,9.63027,25.118612,0.000420,24.999839,-1.5385,0.209,9.62859,9.62859
2122.00,9.62985,25.118595,0.000413,24.999848,-1.5385,0.209,9.62703,9.62703
2123.00,9.62940,25.118613,0.000408,24.999833,-1.5385,0.209,9.62597,9.62597
2124.00,9.62909,25.118779,0.000413,24.999890,-1.5384,0.209,9.62566,9.62566
2125.00,9.62863,25.118857,0.000417,24.999858,-1.5386,0.209,9.62559,9.62559
2126.00,9.62835,25.118867,0.000420,24.999803,-1.5385,0.209,9.62549,9.62549
2127.00,9.62787,25.118950,0.000421,24.999804,-1.5385,0.209,9.62562,9.62562
2128.00,9.62759,25.118990,0.000421,24.999781,-1.5384,0.209,9.62629,9.62629
2129.00,9.62735,25.119003,0.000425,24.999749,-1.5383,0.209,9.62747,9.62747
2130.00,9.62739,25.119015,0.000427,24.999811,-1.5383,0.209,9.62784,9.62784
2131.00,9.62766,25.119043,0.000424,24.999823,-1.5385,0.209,9.62856,9.62856
2132.00,9.62759,25.119071,0.000424,24.999827,-1.5387,0.209,9.62863,9.62863
2133.00,9.62757,25.119028,0.000425,24.999793,-1.5388,0.209,9.62792,9.62792
2134.00,9.62745,25.119040,0.000424,24.999833,-1.5389,0.209,9.62610,9.62610
2135.00,9.62719,25.119070,0.000422,24.999785,-1.5388,0.209,9.62534,9.62534
2136.00,9.62684,25.119101,0.000421,24.999770,-1.5388,0.209,9.62466,9.62466
2137.00,9.62641,25.119148,0.000424,24.999747,-1.5386,0.209,9.62435,9.62435
2138.00,9.62631,25.119260,0.000427,24.999809,-1.5385,0.209,9.62354,9.62354
2139.00,9.62613,25.119310,0.000424,24.999810,-1.5387,0.209,9.62390,9.62390
2140.00,9.62581,25.119313,0.000422,24.999825,-1.5387,0.210,9.62410,9.62410
2141.00,9.62575,25.119366,0.000422,24.999914,-1.5384,0.210,9.62386,9.62386
2142.00,9.62571,25.119312,0.000421,24.999937,-1.5382,0.210,9.62400,9.62400
2143.00,9.62568,25.119361,0.000421,24.999989,-1.5381,0.210,9.62522,9.62522
2144.00,9.62581,25.119326,0.000421,24.999977,-1.5380,0.210,9.62595,9.62595
2145.00,9.62583,25.119340,0.000423,25.000031,-1.5380,0.210,9.62636,9.62636
2146.00,9.62597,25.119357,0.000427,25.000003,-1.5381,0.210,9.62739,9.62739
2147.00,9.62611,25.119378,0.000425,24.999963,-1.5382,0.210,9.62815,9.62815
2148.00,9.62597,25.119328,0.000423,24.999876,-1.5382,0.211,9.62866,9.62866
2149.00,9.62623,25.119283,0.000422,24.999785,-1.5381,0.211,9.62874,9.62874
2150.00,9.62613,25.119360,0.000424,24.999742,-1.5380,0.211,9.62860,9.62860
2151.00,9.62618,25.119348,0.000425,24.999686,-1.5381,0.210,9.62906,9.62906
2152.00,9.62636,25.119395,0.000428,24.999709,-1.5381,0.210,9.62969,9.62969
2153.00,9.62659,25.119482,0.000428,24.999807,-1.5377,0.210,9.62961,9.62961
2154.00,9.62690,25.119603,0.000430,24.999931,-1.5375,0.211,9.63005,9.63005
2155.00,9.62731,25.119524,0.000425,24.999875,-1.5373,0.211,9.62988,9.62988
2156.00,9.62789,25.119549,0.000423,24.999881,-1.5371,0.211,9.62970,9.62970
2157.00,9.62854,25.119543,0.000421,24.999872,-1.5371,0.211,9.63011,9.63011
2158.00,9.62898,25.119500,0.000419,24.999808,-1.5376,0.211,9.63122,9.63122
2159.00,9.62930,25.119476,0.000416,24.999741,-1.5380,0.212,9.63156,9.63156
2160.00,9.62951,25.119538,0.000418,24.999795,-1.5382,0.212,9.63188,9.63188
2161.00,9.63006,25.119572,0.000416,24.999784,-1.5383,0.212,9.63167,9.63167
@15,2.0001,4.0, 2160.11200000001 
2162.00,9.63152,25.119591,0.000412,24.999754,-1.5383,0.212,9.63004,9.63004
2163.00,9.63075,25.119691,0.000408,24.999780,-1.5381,0.213,9.62807,9.62807
2164.00,9.62953,25.119793,0.000410,24.999799,-1.5380,0.213,9.62709,9.62709
2165.00,9.63078,25.119905,0.000412,24.999823,-1.5378,0.213,9.62828,9.62828
2166.00,9.63102,25.119951,0.000413,24.999871,-1.5376,0.213,9.62913,9.62913
2167.00,9.63035,25.120022,0.000416,24.999945,-1.5372,0.213,9.63124,9.63124
2168.00,9.62970,25.120032,0.000421,24.999985,-1.5369,0.213,9.63376,9.63376
2169.00,9.62992,25.119977,0.000423,24.999984,-1.5368,0.213,9.63601,9.63601
2170.00,9.63014,25.119884,0.000423,24.999961,-1.5368,0.213,9.63611,9.63611
2171.00,9.63109,25.119930,0.000423,24.999940,-1.5368,0.213,9.63817,9.63817
2172.00,9.63161,25.119957,0.000427,24.999852,-1.5370,0.213,9.63946,9.63946
2173.00,9.63208,25.119976,0.000428,24.999751,-1.5371,0.213,9.64005,9.64005
2174.00,9.63240,25.120037,0.000426,24.999684,-1.5372,0.213,9.64016,9.64016
2175.00,9.63254,25.120143,0.000424,24.999619,-1.5371,0.213,9.63994,9.63994
2176.00,9.63348,25.120162,0.000427,24.999594,-1.5371,0.213,9.63883,9.63883
2177.00,9.63439,25.120233,0.000428,24.999649,-1.5371,0.213,9.63772,9.63772
2178.00,9.63483,25.120261,0.000424,24.999674,-1.5372,0.214,9.63626,9.63626
2179.00,9.63531,25.120315,0.000423,24.999706,-1.5373,0.214,9.63512,9.63512
2180.00,9.63656,25.120337,0.000423,24.999733,-1.5375,0.214,9.63477,9.63477
2181.00,9.63785,25.120394,0.000421,24.999748,-1.5377,0.214,9.63440,9.63440
2182.00,9.63858,25.120376,0.000420,24.999730,-1.5377,0.214,9.63334,9.63334
2183.00,9.63818,25.120428,0.000424,24.999735,-1.5376,0.214,9.63347,9.63347
2184.00,9.63739,25.120562,0.000430,24.999827,-1.5376,0.214,9.63364,9.63364
2185.00,9.63688,25.120687,0.000435,24.999920,-1.5376,0.214,9.63380,9.63380
2186.00,9.63652,25.120709,0.000439,24.999951,-1.5376,0.213,9.63388,9.63388
2187.00,9.63624,25.120788,0.000439,24.999977,-1.5377,0.213,9.63462,9.63462
2188.00,9.63610,25.120846,0.000440,24.999997,-1.5375,0.213,9.63456,9.63456
2189.00,9.63603,25.120821,0.000438,24.999957,-1.5372,0.213,9.63534,9.63534
2190.00,9.63617,25.120803,0.000436,24.999890,-1.5370,0.214,9.63644,9.63644
2191.00,9.63609,25.120752,0.000428,24.999818,-1.5370,0.214,9.63658,9.63658
2192.00,9.63588,25.120776,0.000427,24.999799,-1.5372,0.214,9.63735,9.63735
2193.00,9.63566,25.120768,0.000425,24.999810,-1.5376,0.214,9.63805,9.63805
2194.00,9.63567,25.120737,0.000427,24.999796,-1.5381,0.214,9.63881,9.63881
2195.00,9.63589,25.120706,0.000427,24.999782,-1.5383,0.214,9.63903,9.63903
2196.00,9.63614,25.120807,0.000433,24.999868,-1.5385,0.214,9.63989,9.63989
2197.00,9.63618,25.120896,0.000436,24.999936,-1.5384,0.214,9.63919,9.63919
2198.00,9.63609,25.120977,0.000437,24.999939,-1.5382,0.214,9.63826,9.63826
2199.00,9.63609,25.120994,0.000434,24.999924,-1.5381,0.214,9.63668,9.63668
2200.00,9.63611,25.121149,0.000432,25.000006,-1.5381,0.214,9.63533,9.63533
2201.00,9.63620,25.121160,0.000429,24.999964,-1.5380,0.214,9.63505,9.63505
2202.00,9.63654,25.121193,0.000426,24.999985,-1.5379,0.215,9.63532,9.63532
2203.00,9.63677,25.121253,0.000426,25.000000,-1.5377,0.215,9.63595,9.63595
2204.00,9.63712,25.121314,0.000428,25.000003,-1.5376,0.215,9.63663,9.63663
2205.00,9.63732,25.121282,0.000429,24.999950,-1.5375,0.215,9.63739,9.63739
2206.00,9.63740,25.121383,0.000431,24.999972,-1.5372,0.215,9.63644,9.63644
2207.00,9.63733,25.121477,0.000436,24.999960,-1.5371,0.215,9.63617,9.63617
2208.00,9.63729,25.121478,0.000433,24.999909,-1.5372,0.215,9.63566,9.63566
2209.00,9.63713,25.121511,0.000433,24.999847,-1.5372,0.215,9.63514,9.63514
2210.00,9.63688,25.121550,0.000434,24.999837,-1.5373,0.215,9.63464,9.63464
2211.00,9.63658,25.121478,0.000434,24.999778,-1.5374,0.215,9.63530,9.63530
2212.00,9.63638,25.121359,0.000429,24.999682,-1.5375,0.215,9.63560,9.63560
2213.00,9.63643,25.121349,0.000430,24.999695,-1.5374,0.215,9.63660,9.63660
2214.00,9.63643,25.121352,0.000428,24.999702,-1.5372,0.215,9.63673,9.63673
2215.00,9.63610,25.121351,0.000427,24.999703,-1.5370,0.215,9.63622,9.63622
2216.00,9.63565,25.121376,0.000428,24.999690,-1.5369,0.215,9.63489,9.63489
2217.00,9.63537,25.121457,0.000430,24.999759,-1.5368,0.215,9.63445,9.63445
2218.00,9.63540,25.121440,0.000428,24.999716,-1.5367,0.216,9.63297,9.63297
2219.00,9.63546,25.121504,0.000430,24.999734,-1.5368,0.216,9.63242,9.63242
2220.00,9.63528,25.121674,0.000433,24.999780,-1.5368,0.216,9.63223,9.63223
2221.00,9.63499,25.121829,0.000431,24.999834,-1.5368,0.216,9.63222,9.63222
2222.00,9.63470,25.121872,0.000429,24.999817,-1.5368,0.216,9.63092,9.63092
2223.00,9.63438,25.122002,0.000433,24.999887,-1.5368,0.216,9.63060,9.63060
2224.00,9.63423,25.122092,0.000433,24.999963,-1.5368,0.216,9.62964,9.62964
2225.00,9.63381,25.121996,0.000430,24.999881,-1.5368,0.216,9.62937,9.62937
2226.00,9.63322,25.122064,0.000429,24.999980,-1.5368,0.216,9.62915,9.62915
2227.00,9.63279,25.122060,0.000429,24.999991,-1.5367,0.216,9.63044,9.63044
2228.00,9.63286,25.122083,0.000430,24.999984,-1.5367,0.216,9.63137,9.63137
2229.00,9.63288,25.122109,0.000431,24.999966,-1.5366,0.216,9.63271,9.63271
2230.00,9.63279,25.122162,0.000433,25.000022,-1.5367,0.216,9.63291,9.63291
2231.00,9.63253,25.122074,0.000432,24.999895,-1.5367,0.216,9.63334,9.63334
2232.00,9.63228,25.122163,0.000434,24.999945,-1.5366,0.216,9.63279,9.63279
2233.00,9.63185,25.122125,0.000430,24.999873,-1.5366,0.216,9.63268,9.63268
2234.00,9.63162,25.122216,0.000427,24.999886,-1.5367,0.217,9.63289,9.63289
2235.00,9.63150,25.122266,0.000425,24.999868,-1.5368,0.217,9.63331,9.63331
2236.00,9.63154,25.122376,0.000426,24.999902,-1.5370,0.217,9.63313,9.63313
2237.00,9.63177,25.122387,0.000424,24.999879,-1.5371,0.217,9.63282,9.63282
2238.00,9.63178,25.122429,0.000428,24.999956,-1.5370,0.217,9.63165,9.63165
2239.00,9.63160,25.122432,0.000429,24.999956,-1.5369,0.217,9.63068,9.63068
2240.00,9.63155,25.122470,0.000429,24.999992,-1.5368,0.217,9.63124,9.63124
2241.00,9.63172,25.122396,0.000429,24.999905,-1.5366,0.217,9.63112,9.63112
2242.00,9.63180,25.122458,0.000433,24.999904,-1.5367,0.217,9.63108,9.63108
2243.00,9.63176,25.122460,0.000431,24.999809,-1.5367,0.217,9.63125,9.63125
2244.00,9.63181,25.122460,0.000431,24.999801,-1.5366,0.217,9.63097,9.63097
2245.00,9.63190,25.122530,0.000435,24.999792,-1.5365,0.217,9.62999,9.62999
2246.00,9.63189,25.122578,0.000434,24.999842,-1.5365,0.217,9.62993,9.62993
2247.00,9.63158,25.122543,0.000429,24.999803,-1.5364,0.217,9.63058,9.63058
2248.00,9.63147,25.122651,0.000431,24.999908,-1.5364,0.218,9.63155,9.63155
2249.00,9.63163,25.122658,0.000430,24.999899,-1.5365,0.218,9.63220,9.63220
2250.00,9.63174,25.122637,0.000428,24.999890,-1.5366,0.218,9.63247,9.63247
2251.00,9.63171,25.122755,0.000430,24.999944,-1.5367,0.218,9.63259,9.63259
2252.00,9.63158,25.122776,0.000429,24.999880,-1.5368,0.218,9.63248,9.63248
2253.00,9.63166,25.122769,0.000427,24.999811,-1.5369,0.218,9.63222,9.63222
2254.00,9.63174,25.122778,0.000428,24.999752,-1.5372,0.218,9.63328,9.63328
2255.00,9.63181,25.122835,0.000430,24.999777,-1.5373,0.218,9.63424,9.63424
2256.00,9.63197,25.122785,0.000429,24.999736,-1.5374,0.218,9.63434,9.63434
2257.00,9.63216,25.122913,0.000434,24.999826,-1.5374,0.218,9.63530,9.63530
2258.00,9.63257,25.122957,0.000437,24.999819,-1.5373,0.218,9.63585,9.63585
2259.00,9.63278,25.123040,0.000437,24.999889,-1.5371,0.218,9.63457,9.63457
2260.00,9.63264,25.123016,0.000434,24.999859,-1.5371,0.218,9.63357,9.63357
2261.00,9.63266,25.123085,0.000435,24.999836,-1.5370,0.218,9.63412,9.63412
2262.00,9.63287,25.123016,0.000435,24.999778,-1.5368,0.218,9.63315,9.63315
2263.00,9.63315,25.123010,0.000434,24.999805,-1.5368,0.218,9.63272,9.63272
2264.00,9.63338,25.123052,0.000433,24.999800,-1.5367,0.218,9.63337,9.63337
2265.00,9.63351,25.123144,0.000432,24.999810,-1.5366,0.218,9.63428,9.63428
2266.00,9.63375,25.123193,0.000431,24.999834,-1.5366,0.219,9.63438,9.63438
2267.00,9.63381,25.123337,0.000429,24.999892,-1.5368,0.219,9.63462,9.63462
2268.00,9.63400,25.123484,0.000429,24.999914,-1.5368,0.219,9.63497,9.63497
2269.00,9.63420,25.123489,0.000426,24.999889,-1.5370,0.219,9.63527,9.63527
2270.00,9.63432,25.123475,0.000425,24.999841,-1.5371,0.219,9.63477,9.63477
2271.00,9.63439,25.123490,0.000423,24.999839,-1.5372,0.219,9.63536,9.63536
2272.00,9.63452,25.123444,0.000424,24.999831,-1.5372,0.219,9.63603,9.63603
2273.00,9.63443,25.123419,0.000420,24.999820,-1.5371,0.219,9.63618,9.63618
2274.00,9.63469,25.123474,0.000424,24.999844,-1.5371,0.220,9.63712,9.63712
2275.00,9.63508,25.123517,0.000428,24.999837,-1.5372,0.219,9.63817,9.63817
2276.00,9.63544,25.123572,0.000429,24.999863,-1.5370,0.220,9.63885,9.63885
2277.00,9.63571,25.123673,0.000430,24.999854,-1.5370,0.220,9.63964,9.63964
2278.00,9.63588,25.123749,0.000433,24.999842,-1.5370,0.220,9.64016,9.64016
2279.00,9.63619,25.123819,0.000433,24.999917,-1.5371,0.220,9.63965,9.63965
2280.00,9.63642,25.123883,0.000429,24.999956,-1.5372,0.220,9.63890,9.63890
2281.00,9.63651,25.123845,0.000428,24.999888,-1.5375,0.220,9.63758,9.63758
2282.00,9.63659,25.123806,0.000428,24.999861,-1.5377,0.220,9.63609,9.63609
2283.00,9.63662,25.123857,0.000430,24.999878,-1.5378,0.220,9.63540,9.63540
2284.00,9.63668,25.123811,0.000430,24.999824,-1.5379,0.220,9.63407,9.63407
2285.00,9.63647,25.123803,0.000428,24.999843,-1.5379,0.220,9.63360,9.63360
2286.00,9.63641,25.123811,0.000430,24.999865,-1.5377,0.220,9.63319,9.63319
2287.00,9.63658,25.123935,0.000430,24.999946,-1.5376,0.220,9.63323,9.63323
2288.00,9.63674,25.123871,0.000429,24.999961,-1.5373,0.220,9.63439,9.63439
2289.00,9.63658,25.123895,0.000427,24.999899,-1.5370,0.221,9.63547,9.63547
2290.00,9.63671,25.123969,0.000430,24.999910,-1.5368,0.220,9.63553,9.63553
2291.00,9.63649,25.124146,0.000432,24.999974,-1.5365,0.221,9.63615,9.63615
2292.00,9.63636,25.124156,0.000432,24.999947,-1.5364,0.221,9.63626,9.63626
2293.00,9.63623,25.124337,0.000436,24.999968,-1.5368,0.220,9.63435,9.63435
2294.00,9.63591,25.124448,0.000439,24.999970,-1.5370,0.220,9.63370,9.63370
2295.00,9.63532,25.124464,0.000440,24.999918,-1.5371,0.220,9.63426,9.63426
2296.00,9.63474,25.124371,0.000437,24.999857,-1.5375,0.221,9.63545,9.63545
2297.00,9.63449,25.124348,0.000435,24.999831,-1.5377,0.221,9.63677,9.63677
2298.00,9.63454,25.124224,0.000428,24.999739,-1.5378,0.221,9.63892,9.63892
2299.00,9.63531,25.124228,0.000425,24.999780,-1.5380,0.221,9.64080,9.64080
2300.00,9.63589,25.124264,0.000421,24.999779,-1.5381,0.221,9.64146,9.64146
2301.00,9.63619,25.124406,0.000424,24.999854,-1.5380,0.221,9.64022,9.64022
2302.00,9.63663,25.124420,0.000422,24.999774,-1.5381,0.221,9.63891,9.63891
2303.00,9.63725,25.124632,0.000423,24.999929,-1.5382,0.222,9.63715,9.63715
2304.00,9.63717,25.124638,0.000423,24.999868,-1.5384,0.222,9.63539,9.63539
2305.00,9.63767,25.124654,0.000425,24.999839,-1.5386,0.222,9.63494,9.63494
2306.00,9.63770,25.124670,0.000424,24.999790,-1.5389,0.222,9.63598,9.63598
2307.00,9.63758,25.124646,0.000426,24.999779,-1.5390,0.222,9.63714,9.63714
2308.00,9.63850,25.124572,0.000426,24.999680,-1.5389,0.222,9.63845,9.63845
2309.00,9.63953,25.124674,0.000424,24.999781,-1.5389,0.222,9.63854,9.63854
2310.00,9.63884,25.124684,0.000421,24.999814,-1.5389,0.222,9.63732,9.63732
2311.00,9.63659,25.124663,0.000416,24.999798,-1.5388,0.223,9.63424,9.63424
@16,2.0001,4.0, 2310.046 
2312.00,9.63486,25.124734,0.000412,24.999833,-1.5387,0.223,9.63123,9.63123
2313.00,9.63391,25.124715,0.000408,24.999779,-1.5387,0.223,9.62887,9.62887
2314.00,9.63535,25.124724,0.000408,24.999724,-1.5385,0.223,9.62730,9.62730
2315.00,9.63716,25.124831,0.000410,24.999804,-1.5384,0.223,9.62728,9.62728
2316.00,9.63676,25.124877,0.000413,24.999775,-1.5383,0.223,9.62877,9.62877
2317.00,9.63713,25.124904,0.000416,24.999749,-1.5383,0.223,9.63114,9.63114
2318.00,9.63750,25.124991,0.000419,24.999821,-1.5383,0.223,9.63333,9.63333
2319.00,9.63480,25.125093,0.000421,24.999866,-1.5384,0.223,9.63634,9.63634
2320.00,9.63036,25.125100,0.000421,24.999797,-1.5385,0.223,9.63894,9.63894
2321.00,9.62867,25.125111,0.000423,24.999787,-1.5385,0.223,9.64050,9.64050
2322.00,9.62866,25.125136,0.000425,24.999796,-1.5386,0.224,9.64123,9.64123
2323.00,9.63003,25.125120,0.000423,24.999771,-1.5387,0.224,9.64075,9.64075
2324.00,9.63172,25.125104,0.000422,24.999738,-1.5388,0.224,9.63950,9.63950
2325.00,9.63215,25.125084,0.000424,24.999716,-1.5388,0.224,9.63896,9.63896
2326.00,9.63391,25.125088,0.000424,24.999754,-1.5387,0.224,9.63828,9.63828
2327.00,9.63543,25.125118,0.000422,24.999746,-1.5388,0.224,9.63713,9.63713
2328.00,9.63583,25.125149,0.000427,24.999680,-1.5389,0.224,9.63660,9.63660
2329.00,9.63619,25.125137,0.000427,24.999657,-1.5388,0.224,9.63601,9.63601
2330.00,9.63612,25.125176,0.000423,24.999633,-1.5389,0.224,9.63448,9.63448
2331.00,9.63615,25.125243,0.000422,24.999631,-1.5390,0.224,9.63334,9.63334
2332.00,9.63711,25.125337,0.000422,24.999704,-1.5390,0.225,9.63355,9.63355
2333.00,9.63688,25.125381,0.000421,24.999767,-1.5389,0.225,9.63407,9.63407
2334.00,9.63678,25.125449,0.000422,24.999836,-1.5389,0.225,9.63474,9.63474
2335.00,9.63713,25.125486,0.000428,24.999821,-1.5390,0.225,9.63471,9.63471
2336.00,9.63720,25.125550,0.000432,24.999872,-1.5391,0.224,9.63545,9.63545
2337.00,9.63676,25.125641,0.000432,24.999959,-1.5391,0.225,9.63550,9.63550
2338.00,9.63645,25.125732,0.000434,24.999974,-1.5392,0.225,9.63484,9.63484
2339.00,9.63625,25.125705,0.000434,24.999844,-1.5392,0.225,9.63457,9.63457
2340.00,9.63561,25.125797,0.000433,24.999895,-1.5393,0.225,9.63478,9.63478
2341.00,9.63522,25.125832,0.000431,24.999852,-1.5392,0.225,9.63516,9.63516
2342.00,9.63512,25.125749,0.000428,24.999704,-1.5392,0.225,9.63480,9.63480
2343.00,9.63515,25.125752,0.000426,24.999688,-1.5392,0.225,9.63415,9.63415
2344.00,9.63489,25.125805,0.000427,24.999771,-1.5393,0.226,9.63314,9.63314
2345.00,9.63433,25.125829,0.000430,24.999808,-1.5392,0.225,9.63227,9.63227
2346.00,9.63396,25.125887,0.000432,24.999836,-1.5392,0.225,9.63111,9.63111
2347.00,9.63371,25.125948,0.000437,24.999880,-1.5392,0.225,9.63053,9.63053
2348.00,9.63368,25.125941,0.000437,24.999821,-1.5393,0.225,9.63007,9.63007
2349.00,9.63383,25.125965,0.000434,24.999782,-1.5393,0.225,9.62952,9.62952
2350.00,9.63353,25.125985,0.000431,24.999762,-1.5393,0.225,9.62980,9.62980
2351.00,9.63312,25.126035,0.000428,24.999777,-1.5395,0.225,9.62935,9.62935
2352.00,9.63267,25.126090,0.000427,24.999739,-1.5394,0.225,9.62974,9.62974
2353.00,9.63221,25.126223,0.000430,24.999820,-1.5393,0.226,9.63058,9.63058
2354.00,9.63194,25.126347,0.000433,24.999865,-1.5392,0.225,9.63039,9.63039
2355.00,9.63196,25.126447,0.000432,24.999880,-1.5392,0.225,9.62951,9.62951
2356.00,9.63158,25.126459,0.000434,24.999860,-1.5391,0.225,9.62989,9.62989
2357.00,9.63109,25.126477,0.000434,24.999894,-1.5392,0.226,9.62973,9.62973
2358.00,9.63075,25.126410,0.000433,24.999819,-1.5393,0.226,9.62941,9.62941
2359.00,9.63084,25.126362,0.000434,24.999809,-1.5396,0.226,9.63019,9.63019
2360.00,9.63029,25.126349,0.000437,24.999841,-1.5396,0.226,9.63166,9.63166
2361.00,9.63004,25.126389,0.000435,24.999841,-1.5395,0.226,9.63227,9.63227
2362.00,9.63009,25.126442,0.000438,24.999846,-1.5393,0.226,9.63206,9.63206
2363.00,9.63009,25.126571,0.000440,24.999948,-1.5392,0.226,9.63186,9.63186
2364.00,9.62999,25.126607,0.000442,24.999934,-1.5390,0.226,9.63284,9.63284
2365.00,9.63066,25.126695,0.000440,24.999933,-1.5390,0.226,9.63375,9.63375
2366.00,9.63084,25.126697,0.000440,24.999904,-1.5391,0.226,9.63457,9.63457
2367.00,9.63130,25.126726,0.000437,24.999937,-1.5394,0.226,9.63545,9.63545
2368.00,9.63201,25.126701,0.000435,24.999907,-1.5396,0.226,9.63654,9.63654
2369.00,9.63234,25.126726,0.000435,24.999926,-1.5397,0.226,9.63687,9.63687
2370.00,9.63255,25.126655,0.000436,24.999789,-1.5397,0.226,9.63609,9.63609
2371.00,9.63268,25.126647,0.000435,24.999727,-1.5397,0.226,9.63585,9.63585
2372.00,9.63320,25.126680,0.000435,24.999674,-1.5396,0.226,9.63539,9.63539
2373.00,9.63384,25.126749,0.000434,24.999662,-1.5395,0.226,9.63598,9.63598
2374.00,9.63411,25.126760,0.000432,24.999635,-1.5394,0.227,9.63614,9.63614
2375.00,9.63437,25.126854,0.000430,24.999757,-1.5394,0.227,9.63697,9.63697
2376.00,9.63469,25.126947,0.000430,24.999864,-1.5393,0.227,9.63719,9.63719
2377.00,9.63504,25.126955,0.000432,24.999866,-1.5393,0.227,9.63770,9.63770
2378.00,9.63531,25.126894,0.000431,24.999855,-1.5393,0.227,9.63766,9.63766
2379.00,9.63567,25.127014,0.000432,24.999936,-1.5393,0.227,9.63663,9.63663
2380.00,9.63551,25.126976,0.000430,24.999898,-1.5393,0.227,9.63471,9.63471
2381.00,9.63527,25.127000,0.000431,24.999896,-1.5394,0.227,9.63341,9.63341
2382.00,9.63528,25.127058,0.000432,24.999903,-1.5394,0.227,9.63282,9.63282
2383.00,9.63550,25.127094,0.000434,24.999875,-1.5393,0.227,9.63261,9.63261
2384.00,9.63577,25.126997,0.000436,24.999793,-1.5394,0.227,9.63344,9.63344
2385.00,9.63561,25.127038,0.000439,24.999745,-1.5393,0.227,9.63475,9.63475
2386.00,9.63546,25.127049,0.000438,24.999722,-1.5393,0.227,9.63568,9.63568
2387.00,9.63544,25.127067,0.000439,24.999727,-1.5394,0.227,9.63573,9.63573
2388.00,9.63542,25.127192,0.000437,24.999823,-1.5396,0.227,9.63529,9.63529
2389.00,9.63535,25.127216,0.000435,24.999778,-1.5396,0.227,9.63447,9.63447
2390.00,9.63533,25.127244,0.000436,24.999874,-1.5396,0.228,9.63337,9.63337
2391.00,9.63514,25.127283,0.000434,24.999848,-1.5397,0.228,9.63177,9.63177
2392.00,9.63485,25.127343,0.000431,24.999858,-1.5397,0.228,9.63107,9.63107
2393.00,9.63423,25.127346,0.000435,24.999870,-1.5399,0.228,9.63080,9.63080
2394.00,9.63382,25.127300,0.000434,24.999822,-1.5400,0.228,9.63135,9.63135
2395.00,9.63384,25.127322,0.000433,24.999810,-1.5401,0.228,9.63222,9.63222
2396.00,9.63363,25.127282,0.000434,24.999814,-1.5399,0.228,9.63312,9.63312
2397.00,9.63348,25.127275,0.000434,24.999825,-1.5399,0.228,9.63447,9.63447
2398.00,9.63331,25.127325,0.000431,24.999828,-1.5399,0.228,9.63510,9.63510
2399.00,9.63360,25.127527,0.000435,25.000027,-1.5399,0.229,9.63522,9.63522
2400.00,9.63389,25.127573,0.000437,24.999994,-1.5401,0.228,9.63508,9.63508
2401.00,9.63400,25.127704,0.000440,25.000040,-1.5402,0.228,9.63576,9.63576
2402.00,9.63386,25.127790,0.000441,25.000080,-1.5403,0.228,9.63456,9.63456
2403.00,9.63381,25.127771,0.000439,25.000015,-1.5403,0.229,9.63419,9.63419
2404.00,9.63368,25.127786,0.000435,24.999932,-1.5405,0.229,9.63436,9.63436
2405.00,9.63377,25.127884,0.000434,24.999956,-1.5408,0.229,9.63511,9.63511
2406.00,9.63385,25.127913,0.000438,24.999955,-1.5410,0.229,9.63497,9.63497
2407.00,9.63384,25.127861,0.000437,24.999872,-1.5411,0.229,9.63529,9.63529
2408.00,9.63410,25.127922,0.000438,24.999886,-1.5411,0.229,9.63507,9.63507
2409.00,9.63409,25.127934,0.000440,24.999905,-1.5410,0.229,9.63520,9.63520
2410.00,9.63420,25.127940,0.000439,24.999856,-1.5408,0.229,9.63498,9.63498
2411.00,9.63465,25.127915,0.000436,24.999815,-1.5406,0.229,9.63584,9.63584
2412.00,9.63506,25.127938,0.000434,24.999768,-1.5406,0.229,9.63610,9.63610
2413.00,9.63521,25.127968,0.000434,24.999745,-1.5407,0.229,9.63632,9.63632
2414.00,9.63525,25.128071,0.000434,24.999736,-1.5408,0.229,9.63523,9.63523
2415.00,9.63529,25.128120,0.000435,24.999807,-1.5407,0.229,9.63487,9.63487
2416.00,9.63509,25.128168,0.000430,24.999777,-1.5408,0.229,9.63407,9.63407
2417.00,9.63505,25.128267,0.000433,24.999936,-1.5408,0.229,9.63346,9.63346
2418.00,9.63497,25.128332,0.000432,24.999976,-1.5407,0.230,9.63269,9.63269
2419.00,9.63500,25.128308,0.000432,24.999970,-1.5406,0.230,9.63294,9.63294
2420.00,9.63508,25.128242,0.000430,24.999930,-1.5408,0.230,9.63271,9.63271
2421.00,9.63466,25.128306,0.000434,24.999990,-1.5408,0.230,9.63320,9.63320
2422.00,9.63443,25.128340,0.000433,24.999904,-1.5408,0.230,9.63498,9.63498
2423.00,9.63417,25.128380,0.000436,24.999854,-1.5408,0.230,9.63603,9.63603
2424.00,9.63455,25.128444,0.000438,24.999858,-1.5407,0.230,9.63608,9.63608
2425.00,9.63476,25.128518,0.000441,24.999858,-1.5407,0.230,9.63529,9.63529
2426.00,9.63491,25.128574,0.000438,24.999869,-1.5407,0.230,9.63351,9.63351
2427.00,9.63456,25.128606,0.000434,24.999796,-1.5408,0.230,9.63076,9.63076
2428.00,9.63423,25.128542,0.000430,24.999735,-1.5412,0.230,9.62853,9.62853
2429.00,9.63383,25.128590,0.000431,24.999737,-1.5414,0.230,9.62751,9.62751
2430.00,9.63381,25.128684,0.000430,24.999756,-1.5414,0.230,9.62625,9.62625
2431.00,9.63311,25.128732,0.000433,24.999757,-1.5413,0.230,9.62563,9.62563
2432.00,9.63260,25.128767,0.000436,24.999841,-1.5414,0.230,9.62552,9.62552
2433.00,9.63267,25.128902,0.000439,24.999927,-1.5411,0.230,9.62607,9.62607
2434.00,9.63198,25.128854,0.000438,24.999881,-1.5410,0.230,9.62632,9.62632
2435.00,9.63085,25.128819,0.000436,24.999861,-1.5411,0.230,9.62704,9.62704
2436.00,9.63025,25.128764,0.000431,24.999841,-1.5411,0.230,9.62677,9.62677
2437.00,9.62996,25.128782,0.000428,24.999818,-1.5410,0.231,9.62684,9.62684
2438.00,9.62949,25.128737,0.000427,24.999753,-1.5411,0.231,9.62640,9.62640
2439.00,9.62911,25.128789,0.000425,24.999771,-1.5412,0.231,9.62602,9.62602
2440.00,9.62858,25.128777,0.000422,24.999720,-1.5412,0.231,9.62557,9.62557
2441.00,9.62798,25.128756,0.000422,24.999674,-1.5415,0.231,9.62531,9.62531
2442.00,9.62715,25.128775,0.000421,24.999672,-1.5418,0.231,9.62478,9.62478
2443.00,9.62656,25.128838,0.000422,24.999732,-1.5419,0.231,9.62468,9.62468
2444.00,9.62617,25.128814,0.000424,24.999707,-1.5421,0.231,9.62478,9.62478
2445.00,9.62598,25.128897,0.000426,24.999753,-1.5420,0.231,9.62486,9.62486
2446.00,9.62576,25.129040,0.000430,24.999815,-1.5418,0.231,9.62507,9.62507
2447.00,9.62569,25.129046,0.000433,24.999794,-1.5417,0.231,9.62611,9.62611
2448.00,9.62583,25.129107,0.000430,24.999819,-1.5415,0.231,9.62660,9.62660
2449.00,9.62586,25.129268,0.000430,24.999912,-1.5415,0.232,9.62658,9.62658
2450.00,9.62603,25.129309,0.000429,24.999907,-1.5417,0.232,9.62701,9.62701
2451.00,9.62613,25.129346,0.000426,24.999896,-1.5418,0.232,9.62741,9.62741
2452.00,9.62611,25.129439,0.000427,24.999928,-1.5418,0.232,9.62665,9.62665
2453.00,9.62601,25.129448,0.000429,24.999910,-1.5419,0.232,9.62631,9.62631
2454.00,9.62583,25.129410,0.000425,24.999855,-1.5419,0.232,9.62560,9.62560
2455.00,9.62587,25.129458,0.000427,24.999891,-1.5418,0.232,9.62562,9.62562
2456.00,9.62585,25.129458,0.000429,24.999900,-1.5418,0.232,9.62597,9.62597
2457.00,9.62609,25.129534,0.000429,24.999965,-1.5419,0.232,9.62694,9.62694
2458.00,9.62648,25.129595,0.000430,24.999989,-1.5418,0.232,9.62832,9.62832
2459.00,9.62669,25.129728,0.000433,25.000071,-1.5417,0.232,9.62916,9.62916
2460.00,9.62671,25.129783,0.000429,25.000059,-1.5416,0.233,9.62704,9.62704
2461.00,9.62623,25.129836,0.000424,25.000037,-1.5416,0.233,9.62481,9.62481
@17,2.0001,4.0, 2460.08500000001 
2462.00,9.62528,25.129736,0.000416,24.999900,-1.5418,0.233,9.62190,9.62190
2463.00,9.62498,25.129773,0.000417,24.999913,-1.5421,0.233,9.61864,9.61864
2464.00,9.62565,25.129692,0.000415,24.999828,-1.5422,0.234,9.61747,9.61747
2465.00,9.62711,25.129735,0.000414,24.999825,-1.5423,0.234,9.62018,9.62018
2466.00,9.62818,25.129833,0.000415,24.999839,-1.5423,0.234,9.62304,9.62304
2467.00,9.62969,25.129969,0.000423,24.999911,-1.5422,0.234,9.62679,9.62679
2468.00,9.63094,25.130056,0.000422,24.999934,-1.5422,0.234,9.62986,9.62986
2469.00,9.62786,25.130111,0.000422,24.999910,-1.5420,0.234,9.63162,9.63162
2470.00,9.61728,25.130105,0.000426,24.999898,-1.5420,0.234,9.63152,9.63152
2471.00,9.61619,25.130032,0.000427,24.999848,-1.5417,0.234,9.63190,9.63190
2472.00,9.61642,25.130060,0.000425,24.999842,-1.5414,0.234,9.63160,9.63160
2473.00,9.61690,25.129996,0.000426,24.999755,-1.5414,0.234,9.63230,9.63230
2474.00,9.62217,25.129999,0.000425,24.999784,-1.5413,0.234,9.63332,9.63332
2475.00,9.62981,25.130045,0.000424,24.999819,-1.5415,0.234,9.63400,9.63400
2476.00,9.63182,25.130147,0.000427,24.999863,-1.5421,0.234,9.63413,9.63413
2477.00,9.63173,25.130178,0.000429,24.999884,-1.5426,0.234,9.63502,9.63502
2478.00,9.63163,25.130221,0.000432,24.999936,-1.5428,0.234,9.63530,9.63530
2479.00,9.63213,25.130280,0.000433,24.999962,-1.5432,0.234,9.63565,9.63565
2480.00,9.63256,25.130315,0.000433,24.999964,-1.5432,0.234,9.63562,9.63562
2481.00,9.63300,25.130369,0.000430,25.000020,-1.5430,0.234,9.63545,9.63545
2482.00,9.63356,25.130409,0.000430,25.000023,-1.5430,0.234,9.63462,9.63462
2483.00,9.63378,25.130461,0.000431,24.999988,-1.5430,0.235,9.63438,9.63438
2484.00,9.63371,25.130513,0.000430,24.999950,-1.5430,0.235,9.63367,9.63367
2485.00,9.63378,25.130535,0.000431,24.999939,-1.5430,0.235,9.63428,9.63428
2486.00,9.63396,25.130564,0.000435,24.999924,-1.5429,0.235,9.63477,9.63477
2487.00,9.63410,25.130614,0.000433,25.000007,-1.5428,0.235,9.63487,9.63487
2488.00,9.63441,25.130617,0.000431,25.000003,-1.5426,0.235,9.63466,9.63466
2489.00,9.63439,25.130676,0.000436,25.000038,-1.5424,0.235,9.63402,9.63402
2490.00,9.63457,25.130667,0.000439,24.999973,-1.5421,0.235,9.63276,9.63276
2491.00,9.63469,25.130598,0.000438,24.999871,-1.5418,0.235,9.63234,9.63234
2492.00,9.63432,25.130636,0.000437,24.999817,-1.5418,0.235,9.63326,9.63326
2493.00,9.63440,25.130698,0.000435,24.999826,-1.5421,0.235,9.63388,9.63388
2494.00,9.63446,25.130787,0.000434,24.999837,-1.5424,0.235,9.63412,9.63412
2495.00,9.63428,25.130970,0.000433,24.999940,-1.5427,0.235,9.63396,9.63396
2496.00,9.63405,25.131086,0.000435,25.000013,-1.5430,0.235,9.63306,9.63306
2497.00,9.63380,25.131120,0.000433,24.999953,-1.5431,0.235,9.63121,9.63121
2498.00,9.63350,25.131187,0.000437,24.999997,-1.5432,0.235,9.62990,9.62990
2499.00,9.63351,25.131181,0.000438,24.999989,-1.5431,0.235,9.62988,9.62988
2500.00,9.63334,25.131084,0.000437,24.999922,-1.5432,0.235,9.63110,9.63110
2501.00,9.63285,25.131064,0.000437,24.999911,-1.5433,0.236,9.63202,9.63202
2502.00,9.63237,25.131025,0.000440,24.999962,-1.5433,0.236,9.63259,9.63259
2503.00,9.63207,25.130951,0.000441,24.999882,-1.5431,0.236,9.63285,9.63285
2504.00,9.63197,25.130949,0.000442,24.999904,-1.5428,0.235,9.63212,9.63212
2505.00,9.63225,25.131026,0.000442,24.999982,-1.5427,0.235,9.63079,9.63079
2506.00,9.63218,25.131115,0.000440,24.999992,-1.5425,0.236,9.63028,9.63028
2507.00,9.63179,25.131183,0.000439,24.999934,-1.5425,0.236,9.63024,9.63024
2508.00,9.63179,25.131238,0.000436,24.999955,-1.5426,0.236,9.63012,9.63012
2509.00,9.63190,25.131187,0.000434,24.999872,-1.5428,0.236,9.63034,9.63034
2510.00,9.63174,25.131214,0.000436,24.999813,-1.5428,0.236,9.63076,9.63076
2511.00,9.63154,25.131213,0.000435,24.999766,-1.5428,0.236,9.63033,9.63033
2512.00,9.63096,25.131313,0.000432,24.999799,-1.5429,0.236,9.62988,9.62988
2513.00,9.63074,25.131442,0.000434,24.999841,-1.5430,0.236,9.62946,9.62946
2514.00,9.63099,25.131628,0.000435,24.999915,-1.5430,0.236,9.62925,9.62925
2515.00,9.63102,25.131657,0.000435,24.999859,-1.5430,0.236,9.62919,9.62919
2516.00,9.63074,25.131655,0.000435,24.999816,-1.5431,0.236,9.62911,9.62911
2517.00,9.63060,25.131652,0.000441,24.999847,-1.5431,0.236,9.62919,9.62919
2518.00,9.63043,25.131697,0.000440,24.999869,-1.5430,0.236,9.62901,9.62901
2519.00,9.63030,25.131607,0.000435,24.999778,-1.5431,0.236,9.62918,9.62918
2520.00,9.63012,25.131601,0.000434,24.999753,-1.5433,0.236,9.62891,9.62891
2521.00,9.62968,25.131706,0.000433,24.999894,-1.5433,0.236,9.62842,9.62842
2522.00,9.62948,25.131690,0.000429,24.999841,-1.5433,0.237,9.62853,9.62853
2523.00,9.62943,25.131692,0.000428,24.999814,-1.5434,0.237,9.62906,9.62906
2524.00,9.62939,25.131674,0.000432,24.999779,-1.5435,0.236,9.62875,9.62875
2525.00,9.62933,25.131806,0.000431,24.999899,-1.5433,0.237,9.62835,9.62835
2526.00,9.62927,25.131820,0.000432,24.999829,-1.5433,0.237,9.62874,9.62874
2527.00,9.62896,25.131922,0.000431,24.999861,-1.5435,0.237,9.62791,9.62791
2528.00,9.62871,25.131962,0.000428,24.999855,-1.5436,0.237,9.62690,9.62690
2529.00,9.62864,25.132090,0.000427,24.999952,-1.5435,0.237,9.62747,9.62747
2530.00,9.62871,25.132018,0.000428,24.999851,-1.5435,0.237,9.62864,9.62864
2531.00,9.62885,25.132064,0.000429,24.999837,-1.5436,0.237,9.63027,9.63027
2532.00,9.62885,25.132066,0.000432,24.999849,-1.5436,0.237,9.63195,9.63195
2533.00,9.62911,25.132039,0.000436,24.999832,-1.5437,0.237,9.63348,9.63348
2534.00,9.62962,25.132042,0.000434,24.999823,-1.5437,0.237,9.63411,9.63411
2535.00,9.62976,25.132120,0.000435,24.999846,-1.5440,0.238,9.63380,9.63380
2536.00,9.62988,25.132128,0.000437,24.999846,-1.5440,0.238,9.63281,9.63281
2537.00,9.63001,25.132151,0.000438,24.999808,-1.5437,0.238,9.63187,9.63187
2538.00,9.63035,25.132185,0.000435,24.999850,-1.5437,0.238,9.63113,9.63113
2539.00,9.63049,25.132168,0.000438,24.999761,-1.5438,0.238,9.63079,9.63079
2540.00,9.63099,25.132213,0.000438,24.999822,-1.5437,0.238,9.62968,9.62968
2541.00,9.63096,25.132289,0.000436,24.999896,-1.5436,0.238,9.62837,9.62837
2542.00,9.63085,25.132285,0.000432,24.999915,-1.5437,0.238,9.62766,9.62766
2543.00,9.63037,25.132262,0.000429,24.999793,-1.5437,0.238,9.62736,9.62736
2544.00,9.62993,25.132369,0.000427,24.999860,-1.5436,0.238,9.62691,9.62691
2545.00,9.62989,25.132348,0.000425,24.999778,-1.5436,0.238,9.62736,9.62736
2546.00,9.62980,25.132301,0.000423,24.999727,-1.5436,0.238,9.62757,9.62757
2547.00,9.62971,25.132350,0.000426,24.999717,-1.5436,0.238,9.62751,9.62751
2548.00,9.62991,25.132506,0.000429,24.999821,-1.5435,0.238,9.62723,9.62723
2549.00,9.62971,25.132600,0.000430,24.999933,-1.5433,0.238,9.62650,9.62650
2550.00,9.62901,25.132620,0.000428,24.999958,-1.5431,0.238,9.62605,9.62605
2551.00,9.62834,25.132658,0.000429,24.999937,-1.5430,0.239,9.62575,9.62575
2552.00,9.62799,25.132727,0.000430,24.999960,-1.5429,0.239,9.62568,9.62568
2553.00,9.62769,25.132733,0.000432,24.999959,-1.5428,0.239,9.62584,9.62584
2554.00,9.62743,25.132709,0.000430,24.999871,-1.5428,0.239,9.62558,9.62558
2555.00,9.62723,25.132784,0.000431,24.999850,-1.5429,0.239,9.62526,9.62526
2556.00,9.62687,25.132873,0.000431,24.999889,-1.5431,0.239,9.62578,9.62578
2557.00,9.62677,25.132859,0.000429,24.999831,-1.5431,0.239,9.62592,9.62592
2558.00,9.62653,25.132832,0.000427,24.999803,-1.5429,0.239,9.62529,9.62529
2559.00,9.62612,25.132900,0.000430,24.999770,-1.5429,0.239,9.62480,9.62480
2560.00,9.62593,25.132974,0.000435,24.999852,-1.5428,0.239,9.62531,9.62531
2561.00,9.62597,25.132968,0.000439,24.999818,-1.5425,0.239,9.62461,9.62461
2562.00,9.62586,25.132990,0.000438,24.999796,-1.5422,0.239,9.62418,9.62418
2563.00,9.62574,25.133021,0.000436,24.999735,-1.5425,0.239,9.62398,9.62398
2564.00,9.62540,25.133011,0.000428,24.999730,-1.5426,0.239,9.62394,9.62394
2565.00,9.62512,25.133050,0.000426,24.999756,-1.5428,0.240,9.62376,9.62376
2566.00,9.62508,25.133065,0.000420,24.999730,-1.5432,0.240,9.62438,9.62438
2567.00,9.62503,25.133116,0.000422,24.999788,-1.5436,0.240,9.62515,9.62515
2568.00,9.62495,25.133119,0.000423,24.999787,-1.5434,0.240,9.62613,9.62613
2569.00,9.62515,25.133159,0.000429,24.999833,-1.5432,0.240,9.62720,9.62720
2570.00,9.62539,25.133132,0.000430,24.999787,-1.5431,0.240,9.62727,9.62727
2571.00,9.62544,25.133146,0.000430,24.999798,-1.5429,0.240,9.62697,9.62697
2572.00,9.62543,25.133125,0.000428,24.999759,-1.5427,0.240,9.62635,9.62635
2573.00,9.62532,25.133167,0.000428,24.999797,-1.5428,0.240,9.62605,9.62605
2574.00,9.62539,25.133108,0.000425,24.999741,-1.5431,0.240,9.62580,9.62580
2575.00,9.62542,25.133114,0.000424,24.999730,-1.5430,0.240,9.62573,9.62573
2576.00,9.62540,25.133088,0.000423,24.999711,-1.5431,0.240,9.62631,9.62631
2577.00,9.62567,25.133122,0.000422,24.999685,-1.5433,0.240,9.62768,9.62768
2578.00,9.62594,25.133182,0.000425,24.999662,-1.5435,0.240,9.62816,9.62816
2579.00,9.62620,25.133261,0.000426,24.999669,-1.5435,0.240,9.62844,9.62844
2580.00,9.62639,25.133287,0.000425,24.999602,-1.5435,0.241,9.62861,9.62861
2581.00,9.62658,25.133398,0.000429,24.999622,-1.5434,0.241,9.62903,9.62903
2582.00,9.62677,25.133508,0.000432,24.999751,-1.5431,0.241,9.62809,9.62809
2583.00,9.62679,25.133517,0.000431,24.999799,-1.5431,0.241,9.62672,9.62672
2584.00,9.62674,25.133596,0.000431,24.999851,-1.5433,0.241,9.62569,9.62569
2585.00,9.62685,25.133636,0.000434,24.999915,-1.5436,0.241,9.62598,9.62598
2586.00,9.62689,25.133599,0.000433,24.999910,-1.5437,0.241,9.62488,9.62488
2587.00,9.62679,25.133567,0.000431,24.999843,-1.5438,0.241,9.62502,9.62502
2588.00,9.62668,25.133599,0.000433,24.999802,-1.5436,0.241,9.62555,9.62555
2589.00,9.62666,25.133628,0.000436,24.999800,-1.5433,0.241,9.62538,9.62538
2590.00,9.62640,25.133620,0.000433,24.999757,-1.5431,0.241,9.62437,9.62437
2591.00,9.62650,25.133729,0.000433,24.999793,-1.5429,0.241,9.62401,9.62401
2592.00,9.62651,25.133730,0.000432,24.999808,-1.5429,0.241,9.62241,9.62241
2593.00,9.62640,25.133820,0.000432,24.999902,-1.5430,0.241,9.62045,9.62045
2594.00,9.62584,25.133825,0.000431,24.999875,-1.5430,0.241,9.62043,9.62043
2595.00,9.62500,25.133902,0.000429,24.999878,-1.5430,0.241,9.62082,9.62082
2596.00,9.62440,25.133967,0.000427,24.999899,-1.5430,0.242,9.62131,9.62131
2597.00,9.62428,25.134104,0.000430,24.999955,-1.5427,0.241,9.62242,9.62242
2598.00,9.62436,25.134156,0.000428,24.999946,-1.5424,0.242,9.62484,9.62484
2599.00,9.62422,25.134264,0.000427,25.000022,-1.5424,0.242,9.62552,9.62552
2600.00,9.62376,25.134384,0.000431,25.000068,-1.5422,0.242,9.62544,9.62544
2601.00,9.62362,25.134368,0.000432,25.000025,-1.5421,0.242,9.62534,9.62534
2602.00,9.62365,25.134316,0.000430,24.999935,-1.5422,0.242,9.62539,9.62539
2603.00,9.62324,25.134280,0.000430,24.999852,-1.5422,0.242,9.62487,9.62487
2604.00,9.62289,25.134222,0.000429,24.999771,-1.5423,0.242,9.62435,9.62435
2605.00,9.62312,25.134242,0.000430,24.999809,-1.5426,0.242,9.62375,9.62375
2606.00,9.62338,25.134325,0.000433,24.999874,-1.5426,0.242,9.62433,9.62433
2607.00,9.62354,25.134456,0.000432,24.999971,-1.5428,0.242,9.62516,9.62516
2608.00,9.62461,25.134506,0.000430,24.999983,-1.5428,0.242,9.62596,9.62596
2609.00,9.62528,25.134552,0.000424,24.999957,-1.5428,0.242,9.62623,9.62623
2610.00,9.62530,25.134519,0.000419,24.999882,-1.5428,0.243,9.62672,9.62672
2611.00,9.62486,25.134575,0.000415,24.999854,-1.5429,0.243,9.62534,9.62534
2612.00,9.62512,25.134570,0.000412,24.999772,-1.5429,0.243,9.62429,9.62429
@18,2.0001,4.0, 2610.015 
2613.00,9.62440,25.134651,0.000410,24.999817,-1.5427,0.243,9.62359,9.62359
2614.00,9.62356,25.134641,0.000410,24.999799,-1.5425,0.244,9.62438,9.62438
2615.00,9.62529,25.134661,0.000407,24.999724,-1.5422,0.244,9.62513,9.62513
2616.00,9.62544,25.134679,0.000408,24.999705,-1.5420,0.244,9.62648,9.62648
2617.00,9.62480,25.134710,0.000412,24.999740,-1.5419,0.244,9.62805,9.62805
2618.00,9.62487,25.134726,0.000411,24.999770,-1.5421,0.244,9.62830,9.62830
2619.00,9.62526,25.134876,0.000419,24.999901,-1.5421,0.244,9.62906,9.62906
2620.00,9.62575,25.134968,0.000423,25.000051,-1.5422,0.244,9.62924,9.62924
2621.00,9.62619,25.135022,0.000420,25.000100,-1.5423,0.244,9.62938,9.62938
2622.00,9.62653,25.135016,0.000417,25.000048,-1.5422,0.244,9.62856,9.62856
2623.00,9.62700,25.135069,0.000417,24.999980,-1.5420,0.244,9.62832,9.62832
2624.00,9.62708,25.135082,0.000415,24.999928,-1.5421,0.245,9.62763,9.62763
2625.00,9.62704,25.135202,0.000419,25.000001,-1.5422,0.245,9.62671,9.62671
2626.00,9.62688,25.135184,0.000422,25.000022,-1.5423,0.244,9.62631,9.62631
2627.00,9.62674,25.135254,0.000427,25.000086,-1.5425,0.244,9.62649,9.62649
2628.00,9.62677,25.135148,0.000426,25.000043,-1.5427,0.244,9.62658,9.62658
2629.00,9.62673,25.135147,0.000426,25.000051,-1.5426,0.244,9.62633,9.62633
2630.00,9.62705,25.135078,0.000423,24.999974,-1.5425,0.244,9.62728,9.62728
2631.00,9.62730,25.135203,0.000426,25.000023,-1.5424,0.244,9.62753,9.62753
2632.00,9.62759,25.135296,0.000424,25.000041,-1.5423,0.244,9.62783,9.62783
2633.00,9.62782,25.135475,0.000425,25.000108,-1.5422,0.244,9.62820,9.62820
2634.00,9.62781,25.135496,0.000421,25.000040,-1.5420,0.245,9.62802,9.62802
2635.00,9.62762,25.135528,0.000420,25.000024,-1.5419,0.245,9.62674,9.62674
2636.00,9.62739,25.135541,0.000419,25.000011,-1.5420,0.245,9.62604,9.62604
2637.00,9.62719,25.135511,0.000417,24.999965,-1.5421,0.245,9.62525,9.62525
2638.00,9.62701,25.135526,0.000418,24.999986,-1.5422,0.245,9.62490,9.62490
2639.00,9.62697,25.135553,0.000425,25.000063,-1.5426,0.245,9.62570,9.62570
2640.00,9.62685,25.135609,0.000428,25.000071,-1.5427,0.245,9.62644,9.62644
2641.00,9.62671,25.135582,0.000427,25.000003,-1.5427,0.245,9.62696,9.62696
2642.00,9.62670,25.135592,0.000429,25.000007,-1.5426,0.245,9.62785,9.62785
2643.00,9.62677,25.135566,0.000432,25.000003,-1.5425,0.245,9.62879,9.62879
2644.00,9.62687,25.135522,0.000427,24.999892,-1.5423,0.245,9.62861,9.62861
2645.00,9.62724,25.135531,0.000425,24.999859,-1.5422,0.245,9.62868,9.62868
2646.00,9.62735,25.135563,0.000425,24.999825,-1.5421,0.246,9.62844,9.62844
2647.00,9.62738,25.135639,0.000423,24.999820,-1.5421,0.246,9.62704,9.62704
2648.00,9.62723,25.135764,0.000422,24.999824,-1.5420,0.246,9.62620,9.62620
2649.00,9.62710,25.135978,0.000427,24.999960,-1.5419,0.246,9.62618,9.62618
2650.00,9.62720,25.135917,0.000429,24.999881,-1.5419,0.246,9.62736,9.62736
2651.00,9.62723,25.135915,0.000432,24.999879,-1.5419,0.246,9.62921,9.62921
2652.00,9.62719,25.135875,0.000431,24.999844,-1.5421,0.246,9.63215,9.63215
2653.00,9.62762,25.135846,0.000431,24.999831,-1.5424,0.246,9.63388,9.63388
2654.00,9.62852,25.135807,0.000431,24.999765,-1.5426,0.246,9.63373,9.63373
2655.00,9.62909,25.135915,0.000432,24.999799,-1.5427,0.246,9.63388,9.63388
2656.00,9.62941,25.136005,0.000433,24.999833,-1.5425,0.246,9.63318,9.63318
2657.00,9.62963,25.136078,0.000435,24.999824,-1.5423,0.246,9.63118,9.63118
2658.00,9.62998,25.136125,0.000435,24.999841,-1.5420,0.246,9.62957,9.62957
2659.00,9.62988,25.136098,0.000431,24.999832,-1.5416,0.246,9.62956,9.62956
2660.00,9.63020,25.136122,0.000426,24.999839,-1.5411,0.246,9.62843,9.62843
2661.00,9.63081,25.136131,0.000425,24.999795,-1.5409,0.246,9.62744,9.62744
2662.00,9.63165,25.136218,0.000426,24.999852,-1.5409,0.246,9.62672,9.62672
2663.00,9.63102,25.136245,0.000425,24.999819,-1.5409,0.247,9.62740,9.62740
2664.00,9.63049,25.136340,0.000426,24.999791,-1.5409,0.247,9.62804,9.62804
2665.00,9.62997,25.136464,0.000432,24.999893,-1.5411,0.247,9.62888,9.62888
2666.00,9.63011,25.136522,0.000433,24.999900,-1.5412,0.247,9.62982,9.62982
2667.00,9.63042,25.136577,0.000435,24.999878,-1.5411,0.247,9.63130,9.63130
2668.00,9.63053,25.136632,0.000437,24.999888,-1.5412,0.247,9.63113,9.63113
2669.00,9.63056,25.136571,0.000437,24.999886,-1.5417,0.247,9.63108,9.63108
2670.00,9.63052,25.136519,0.000438,24.999845,-1.5419,0.247,9.63162,9.63162
2671.00,9.63020,25.136523,0.000437,24.999878,-1.5420,0.247,9.63165,9.63165
2672.00,9.62982,25.136506,0.000436,24.999914,-1.5421,0.247,9.63154,9.63154
2673.00,9.62973,25.136572,0.000433,24.999907,-1.5421,0.247,9.63127,9.63127
2674.00,9.62976,25.136735,0.000435,24.999993,-1.5418,0.247,9.63094,9.63094
2675.00,9.62972,25.136760,0.000435,24.999958,-1.5416,0.247,9.63055,9.63055
2676.00,9.62987,25.136751,0.000435,24.999934,-1.5415,0.247,9.63059,9.63059
2677.00,9.62979,25.136780,0.000433,24.999876,-1.5414,0.247,9.62946,9.62946
2678.00,9.62983,25.136814,0.000437,24.999936,-1.5413,0.247,9.62976,9.62976
2679.00,9.62992,25.136803,0.000436,24.999890,-1.5412,0.247,9.62965,9.62965
2680.00,9.62997,25.136917,0.000434,24.999883,-1.5412,0.247,9.62908,9.62908
2681.00,9.63026,25.137023,0.000434,24.999876,-1.5411,0.247,9.62918,9.62918
2682.00,9.63057,25.137033,0.000432,24.999840,-1.5413,0.247,9.62985,9.62985
2683.00,9.63053,25.137017,0.000429,24.999753,-1.5412,0.248,9.63049,9.63049
2684.00,9.63045,25.137100,0.000431,24.999803,-1.5411,0.248,9.63075,9.63075
2685.00,9.63036,25.137127,0.000431,24.999834,-1.5411,0.248,9.63032,9.63032
2686.00,9.63041,25.137146,0.000429,24.999814,-1.5410,0.248,9.62977,9.62977
2687.00,9.63022,25.137164,0.000431,24.999849,-1.5408,0.248,9.63008,9.63008
2688.00,9.63024,25.137200,0.000428,24.999881,-1.5408,0.248,9.62941,9.62941
2689.00,9.63010,25.137182,0.000425,24.999828,-1.5408,0.248,9.62902,9.62902
2690.00,9.62990,25.137149,0.000425,24.999802,-1.5408,0.248,9.62933,9.62933
2691.00,9.62979,25.137162,0.000429,24.999802,-1.5409,0.248,9.62974,9.62974
2692.00,9.62987,25.137256,0.000435,24.999854,-1.5410,0.248,9.63011,9.63011
2693.00,9.62994,25.137331,0.000440,24.999887,-1.5409,0.248,9.63037,9.63037
2694.00,9.63004,25.137353,0.000438,24.999854,-1.5409,0.248,9.63084,9.63084
2695.00,9.62998,25.137411,0.000438,24.999849,-1.5409,0.248,9.63131,9.63131
2696.00,9.62991,25.137503,0.000436,24.999873,-1.5408,0.248,9.63064,9.63064
2697.00,9.63001,25.137484,0.000432,24.999801,-1.5408,0.249,9.63022,9.63022
2698.00,9.62998,25.137462,0.000426,24.999762,-1.5409,0.249,9.62918,9.62918
2699.00,9.62983,25.137520,0.000429,24.999805,-1.5409,0.249,9.62882,9.62882
2700.00,9.62987,25.137563,0.000429,24.999849,-1.5411,0.249,9.62844,9.62844
2701.00,9.62974,25.137580,0.000427,24.999851,-1.5411,0.249,9.62884,9.62884
2702.00,9.62980,25.137603,0.000428,24.999847,-1.5411,0.249,9.62884,9.62884
2703.00,9.62977,25.137696,0.000433,24.999867,-1.5412,0.249,9.63005,9.63005
2704.00,9.62978,25.137719,0.000430,24.999859,-1.5409,0.249,9.63041,9.63041
2705.00,9.62981,25.137724,0.000432,24.999779,-1.5406,0.249,9.63050,9.63050
2706.00,9.62984,25.137727,0.000432,24.999761,-1.5405,0.249,9.62965,9.62965
2707.00,9.62971,25.137810,0.000430,24.999827,-1.5404,0.249,9.62890,9.62890
2708.00,9.62963,25.137802,0.000426,24.999776,-1.5404,0.249,9.62803,9.62803
2709.00,9.62966,25.137917,0.000432,24.999870,-1.5405,0.249,9.62706,9.62706
2710.00,9.62940,25.137968,0.000432,24.999911,-1.5405,0.249,9.62566,9.62566
2711.00,9.62886,25.137979,0.000432,24.999926,-1.5405,0.249,9.62525,9.62525
2712.00,9.62840,25.137995,0.000432,24.999875,-1.5405,0.249,9.62502,9.62502
2713.00,9.62810,25.138075,0.000434,24.999934,-1.5406,0.249,9.62461,9.62461
2714.00,9.62781,25.138078,0.000430,24.999825,-1.5407,0.249,9.62489,9.62489
2715.00,9.62758,25.138131,0.000430,24.999806,-1.5408,0.250,9.62617,9.62617
2716.00,9.62746,25.138190,0.000431,24.999803,-1.5408,0.250,9.62756,9.62756
2717.00,9.62767,25.138247,0.000433,24.999865,-1.5409,0.250,9.62826,9.62826
2718.00,9.62783,25.138250,0.000430,24.999855,-1.5409,0.250,9.62889,9.62889
2719.00,9.62786,25.138139,0.000429,24.999800,-1.5408,0.250,9.62924,9.62924
2720.00,9.62790,25.138165,0.000425,24.999842,-1.5407,0.250,9.62956,9.62956
2721.00,9.62802,25.138216,0.000427,24.999853,-1.5405,0.250,9.62974,9.62974
2722.00,9.62813,25.138184,0.000425,24.999774,-1.5402,0.250,9.63045,9.63045
2723.00,9.62811,25.138143,0.000428,24.999724,-1.5396,0.250,9.63094,9.63094
2724.00,9.62800,25.138373,0.000435,24.999871,-1.5393,0.250,9.63096,9.63096
2725.00,9.62798,25.138457,0.000436,24.999845,-1.5393,0.250,9.63069,9.63069
2726.00,9.62801,25.138516,0.000434,24.999841,-1.5394,0.250,9.62986,9.62986
2727.00,9.62821,25.138601,0.000436,24.999913,-1.5394,0.250,9.62962,9.62962
2728.00,9.62846,25.138609,0.000437,24.999928,-1.5396,0.250,9.62964,9.62964
2729.00,9.62874,25.138525,0.000435,24.999838,-1.5397,0.251,9.62991,9.62991
2730.00,9.62906,25.138511,0.000434,24.999833,-1.5397,0.251,9.62929,9.62929
2731.00,9.62897,25.138508,0.000434,24.999818,-1.5397,0.251,9.62906,9.62906
2732.00,9.62905,25.138556,0.000432,24.999801,-1.5399,0.251,9.62798,9.62798
2733.00,9.62917,25.138718,0.000431,24.999855,-1.5399,0.251,9.62749,9.62749
2734.00,9.62932,25.138713,0.000429,24.999855,-1.5399,0.251,9.62687,9.62687
2735.00,9.62928,25.138713,0.000431,24.999898,-1.5399,0.251,9.62745,9.62745
2736.00,9.62926,25.138715,0.000433,24.999908,-1.5401,0.251,9.62793,9.62793
2737.00,9.62926,25.138682,0.000436,24.999892,-1.5401,0.251,9.62790,9.62790
2738.00,9.62901,25.138688,0.000435,24.999887,-1.5400,0.251,9.62716,9.62716
2739.00,9.62890,25.138757,0.000434,24.999908,-1.5400,0.251,9.62669,9.62669
2740.00,9.62852,25.138835,0.000433,24.999896,-1.5399,0.251,9.62581,9.62581
2741.00,9.62810,25.138807,0.000434,24.999860,-1.5397,0.251,9.62553,9.62553
2742.00,9.62790,25.138856,0.000434,24.999881,-1.5396,0.251,9.62615,9.62615
2743.00,9.62784,25.138861,0.000434,24.999851,-1.5396,0.251,9.62691,9.62691
2744.00,9.62780,25.138877,0.000435,24.999845,-1.5398,0.251,9.62770,9.62770
2745.00,9.62778,25.138876,0.000435,24.999861,-1.5398,0.252,9.62862,9.62862
2746.00,9.62789,25.138933,0.000435,24.999839,-1.5397,0.252,9.62921,9.62921
2747.00,9.62792,25.138928,0.000437,24.999834,-1.5397,0.252,9.62976,9.62976
2748.00,9.62793,25.138917,0.000436,24.999810,-1.5398,0.252,9.63036,9.63036
2749.00,9.62787,25.138913,0.000437,24.999823,-1.5398,0.252,9.63082,9.63082
2750.00,9.62810,25.138911,0.000438,24.999804,-1.5398,0.252,9.63077,9.63077
2751.00,9.62824,25.138938,0.000436,24.999883,-1.5401,0.252,9.63049,9.63049
2752.00,9.62833,25.138957,0.000430,24.999826,-1.5401,0.252,9.62998,9.62998
2753.00,9.62847,25.139007,0.000431,24.999861,-1.5400,0.252,9.63028,9.63028
2754.00,9.62853,25.139024,0.000430,24.999809,-1.5398,0.252,9.62939,9.62939
2755.00,9.62864,25.139030,0.000428,24.999775,-1.5396,0.252,9.62851,9.62851
2756.00,9.62917,25.139067,0.000427,24.999724,-1.5394,0.252,9.62768,9.62768
2757.00,9.62977,25.139165,0.000427,24.999816,-1.5393,0.252,9.62713,9.62713
2758.00,9.63003,25.139155,0.000423,24.999780,-1.5393,0.253,9.62625,9.62625
2759.00,9.63026,25.139267,0.000417,24.999789,-1.5394,0.253,9.62542,9.62542
2760.00,9.63016,25.139368,0.000419,24.999823,-1.5396,0.253,9.62439,9.62439
2761.00,9.62944,25.139377,0.000417,24.999817,-1.5395,0.254,9.62310,9.62310
2762.00,9.63003,25.139432,0.000418,24.999850,-1.5394,0.254,9.62241,9.62241
@19,2.0001,4.0, 2760.057 
2763.00,9.63195,25.139529,0.000417,24.999944,-1.5394,0.254,9.62176,9.62176
2764.00,9.62838,25.139514,0.000420,24.999929,-1.5394,0.254,9.62269,9.62269
2765.00,9.62749,25.139539,0.000415,24.999855,-1.5394,0.254,9.62508,9.62508
2766.00,9.62675,25.139654,0.000416,24.999889,-1.5397,0.254,9.62736,9.62736
2767.00,9.62518,25.139729,0.000416,24.999787,-1.5400,0.254,9.62831,9.62831
2768.00,9.62488,25.139736,0.000418,24.999659,-1.5401,0.254,9.62986,9.62986
2769.00,9.62390,25.139797,0.000419,24.999628,-1.5399,0.254,9.63118,9.63118
2770.00,9.62423,25.139882,0.000421,24.999718,-1.5396,0.254,9.63195,9.63195
2771.00,9.62500,25.139848,0.000423,24.999658,-1.5392,0.254,9.63322,9.63322
2772.00,9.62557,25.139761,0.000422,24.999653,-1.5390,0.254,9.63494,9.63494
2773.00,9.62588,25.139772,0.000422,24.999698,-1.5389,0.254,9.63496,9.63496
2774.00,9.62716,25.139882,0.000422,24.999811,-1.5390,0.255,9.63455,9.63455
2775.00,9.62837,25.139766,0.000425,24.999707,-1.5393,0.255,9.63375,9.63375
2776.00,9.62898,25.139866,0.000425,24.999788,-1.5396,0.255,9.63371,9.63371
2777.00,9.62931,25.139973,0.000429,24.999761,-1.5397,0.255,9.63439,9.63439
2778.00,9.63042,25.139983,0.000428,24.999730,-1.5397,0.255,9.63600,9.63600
2779.00,9.63128,25.139957,0.000429,24.999737,-1.5396,0.255,9.63716,9.63716
2780.00,9.63224,25.140048,0.000428,24.999810,-1.5395,0.255,9.63784,9.63784
2781.00,9.63278,25.140034,0.000429,24.999821,-1.5396,0.255,9.63756,9.63756
2782.00,9.63378,25.140030,0.000426,24.999941,-1.5398,0.255,9.63657,9.63657
2783.00,9.63446,25.140098,0.000432,24.999975,-1.5400,0.255,9.63436,9.63436
2784.00,9.63512,25.140175,0.000437,24.999970,-1.5402,0.255,9.63272,9.63272
2785.00,9.63554,25.140283,0.000437,24.999981,-1.5403,0.255,9.63265,9.63265
2786.00,9.63569,25.140326,0.000437,24.999938,-1.5402,0.255,9.63317,9.63317
2787.00,9.63550,25.140346,0.000439,24.999878,-1.5400,0.255,9.63338,9.63338
2788.00,9.63477,25.140430,0.000439,24.999956,-1.5400,0.255,9.63491,9.63491
2789.00,9.63473,25.140399,0.000438,24.999923,-1.5397,0.255,9.63639,9.63639
2790.00,9.63481,25.140375,0.000439,24.999908,-1.5395,0.255,9.63598,9.63598
2791.00,9.63501,25.140466,0.000440,24.999950,-1.5395,0.255,9.63565,9.63565
2792.00,9.63497,25.140603,0.000438,24.999970,-1.5395,0.255,9.63571,9.63571
2793.00,9.63521,25.140648,0.000438,24.999897,-1.5395,0.255,9.63511,9.63511
2794.00,9.63543,25.140718,0.000436,24.999899,-1.5395,0.256,9.63412,9.63412
2795.00,9.63505,25.140807,0.000436,24.999942,-1.5396,0.256,9.63409,9.63409
2796.00,9.63494,25.140839,0.000434,24.999870,-1.5398,0.256,9.63359,9.63359
2797.00,9.63465,25.140806,0.000432,24.999831,-1.5400,0.256,9.63379,9.63379
2798.00,9.63456,25.140785,0.000430,24.999781,-1.5400,0.256,9.63419,9.63419
2799.00,9.63461,25.140766,0.000431,24.999745,-1.5402,0.256,9.63526,9.63526
2800.00,9.63464,25.140810,0.000432,24.999750,-1.5402,0.256,9.63621,9.63621
2801.00,9.63470,25.140772,0.000435,24.999760,-1.5402,0.256,9.63708,9.63708
2802.00,9.63508,25.140756,0.000438,24.999747,-1.5402,0.256,9.63697,9.63697
2803.00,9.63547,25.140781,0.000438,24.999813,-1.5399,0.256,9.63599,9.63599
2804.00,9.63540,25.140831,0.000438,24.999849,-1.5398,0.256,9.63471,9.63471
2805.00,9.63527,25.140737,0.000433,24.999766,-1.5397,0.256,9.63439,9.63439
2806.00,9.63509,25.140735,0.000431,24.999762,-1.5395,0.256,9.63335,9.63335
2807.00,9.63481,25.140742,0.000431,24.999778,-1.5394,0.256,9.63276,9.63276
2808.00,9.63459,25.140791,0.000434,24.999732,-1.5396,0.256,9.63252,9.63252
2809.00,9.63427,25.140881,0.000435,24.999734,-1.5398,0.256,9.63231,9.63231
2810.00,9.63416,25.141022,0.000439,24.999801,-1.5398,0.256,9.63172,9.63172
2811.00,9.63403,25.141127,0.000440,24.999820,-1.5398,0.256,9.63159,9.63159
2812.00,9.63407,25.141254,0.000439,24.999803,-1.5398,0.257,9.63140,9.63140
2813.00,9.63396,25.141318,0.000436,24.999787,-1.5395,0.257,9.63171,9.63171
2814.00,9.63376,25.141346,0.000437,24.999806,-1.5395,0.257,9.63241,9.63241
2815.00,9.63369,25.141345,0.000433,24.999679,-1.5396,0.257,9.63207,9.63207
2816.00,9.63365,25.141420,0.000434,24.999697,-1.5397,0.257,9.63176,9.63176
2817.00,9.63328,25.141389,0.000434,24.999684,-1.5398,0.257,9.63190,9.63190
2818.00,9.63316,25.141445,0.000439,24.999784,-1.5400,0.257,9.63184,9.63184
2819.00,9.63290,25.141419,0.000439,24.999749,-1.5400,0.257,9.63181,9.63181
2820.00,9.63276,25.141464,0.000445,24.999849,-1.5400,0.257,9.63237,9.63237
2821.00,9.63248,25.141493,0.000444,24.999902,-1.5401,0.257,9.63276,9.63276
2822.00,9.63229,25.141524,0.000442,24.999911,-1.5401,0.257,9.63278,9.63278
2823.00,9.63222,25.141572,0.000439,24.999872,-1.5401,0.257,9.63342,9.63342
2824.00,9.63241,25.141633,0.000436,24.999874,-1.5401,0.257,9.63358,9.63358
2825.00,9.63262,25.141607,0.000432,24.999814,-1.5400,0.257,9.63449,9.63449
2826.00,9.63276,25.141547,0.000428,24.999763,-1.5395,0.258,9.63527,9.63527
2827.00,9.63284,25.141565,0.000427,24.999764,-1.5394,0.258,9.63520,9.63520
2828.00,9.63288,25.141509,0.000425,24.999720,-1.5394,0.258,9.63482,9.63482
2829.00,9.63305,25.141583,0.000428,24.999790,-1.5395,0.258,9.63461,9.63461
2830.00,9.63306,25.141617,0.000427,24.999817,-1.5396,0.258,9.63336,9.63336
2831.00,9.63316,25.141678,0.000426,24.999755,-1.5399,0.258,9.63321,9.63321
2832.00,9.63336,25.141821,0.000428,24.999796,-1.5400,0.258,9.63407,9.63407
2833.00,9.63368,25.141900,0.000427,24.999810,-1.5402,0.258,9.63526,9.63526
2834.00,9.63385,25.141895,0.000426,24.999750,-1.5403,0.258,9.63560,9.63560
2835.00,9.63400,25.141985,0.000429,24.999812,-1.5403,0.258,9.63612,9.63612
2836.00,9.63421,25.142083,0.000432,24.999889,-1.5402,0.258,9.63537,9.63537
2837.00,9.63422,25.142031,0.000432,24.999815,-1.5402,0.258,9.63508,9.63508
2838.00,9.63439,25.142158,0.000437,24.999861,-1.5399,0.258,9.63492,9.63492
2839.00,9.63459,25.142218,0.000438,24.999841,-1.5394,0.258,9.63614,9.63614
2840.00,9.63484,25.142297,0.000435,24.999819,-1.5392,0.259,9.63775,9.63775
2841.00,9.63493,25.142306,0.000434,24.999767,-1.5392,0.259,9.64081,9.64081
2842.00,9.63549,25.142356,0.000432,24.999754,-1.5390,0.259,9.64237,9.64237
2843.00,9.63592,25.142295,0.000429,24.999689,-1.5391,0.259,9.64290,9.64290
2844.00,9.63637,25.142274,0.000428,24.999689,-1.5392,0.259,9.64236,9.64236
2845.00,9.63711,25.142273,0.000429,24.999723,-1.5394,0.259,9.64099,9.64099
2846.00,9.63778,25.142263,0.000434,24.999662,-1.5395,0.259,9.63906,9.63906
2847.00,9.63854,25.142320,0.000435,24.999712,-1.5396,0.259,9.63776,9.63776
2848.00,9.63887,25.142337,0.000432,24.999779,-1.5395,0.259,9.63667,9.63667
2849.00,9.63856,25.142306,0.000430,24.999718,-1.5397,0.259,9.63566,9.63566
2850.00,9.63838,25.142315,0.000430,24.999653,-1.5397,0.259,9.63599,9.63599
2851.00,9.63831,25.142315,0.000427,24.999716,-1.5397,0.259,9.63529,9.63529
2852.00,9.63900,25.142320,0.000428,24.999766,-1.5399,0.260,9.63543,9.63543
2853.00,9.63970,25.142368,0.000428,24.999730,-1.5402,0.260,9.63638,9.63638
2854.00,9.63909,25.142501,0.000428,24.999806,-1.5403,0.260,9.63730,9.63730
2855.00,9.63857,25.142517,0.000428,24.999822,-1.5404,0.260,9.63660,9.63660
2856.00,9.63861,25.142606,0.000429,24.999825,-1.5404,0.260,9.63727,9.63727
2857.00,9.63828,25.142658,0.000429,24.999818,-1.5402,0.260,9.63672,9.63672
2858.00,9.63796,25.142684,0.000432,24.999819,-1.5403,0.260,9.63510,9.63510
2859.00,9.63757,25.142674,0.000430,24.999777,-1.5404,0.260,9.63442,9.63442
2860.00,9.63697,25.142684,0.000430,24.999760,-1.5404,0.260,9.63442,9.63442
2861.00,9.63613,25.142726,0.000431,24.999756,-1.5405,0.260,9.63424,9.63424
2862.00,9.63581,25.142705,0.000433,24.999697,-1.5406,0.260,9.63478,9.63478
2863.00,9.63572,25.142720,0.000433,24.999683,-1.5405,0.260,9.63670,9.63670
2864.00,9.63557,25.142755,0.000435,24.999679,-1.5403,0.260,9.63876,9.63876
2865.00,9.63593,25.142826,0.000437,24.999689,-1.5401,0.260,9.64172,9.64172
2866.00,9.63696,25.142840,0.000432,24.999639,-1.5399,0.260,9.64411,9.64411
2867.00,9.63783,25.142959,0.000431,24.999696,-1.5395,0.260,9.64479,9.64479
2868.00,9.63806,25.142985,0.000431,24.999720,-1.5393,0.260,9.64396,9.64396
2869.00,9.63842,25.143011,0.000430,24.999732,-1.5393,0.260,9.64262,9.64262
2870.00,9.63876,25.142964,0.000427,24.999696,-1.5392,0.261,9.63995,9.63995
2871.00,9.63875,25.143009,0.000430,24.999796,-1.5390,0.261,9.63668,9.63668
2872.00,9.63934,25.142953,0.000429,24.999754,-1.5390,0.261,9.63526,9.63526
2873.00,9.64026,25.142935,0.000427,24.999688,-1.5392,0.261,9.63439,9.63439
2874.00,9.64021,25.143008,0.000429,24.999760,-1.5393,0.261,9.63373,9.63373
2875.00,9.64024,25.143024,0.000429,24.999709,-1.5395,0.261,9.63381,9.63381
2876.00,9.64121,25.143039,0.000432,24.999715,-1.5397,0.261,9.63491,9.63491
2877.00,9.64089,25.143034,0.000433,24.999677,-1.5399,0.261,9.63473,9.63473
2878.00,9.63966,25.143003,0.000432,24.999658,-1.5399,0.261,9.63509,9.63509
2879.00,9.63888,25.142930,0.000431,24.999571,-1.5400,0.261,9.63537,9.63537
2880.00,9.63838,25.142987,0.000432,24.999567,-1.5401,0.261,9.63513,9.63513
2881.00,9.63797,25.142995,0.000429,24.999449,-1.5401,0.261,9.63363,9.63363
2882.00,9.63741,25.143088,0.000426,24.999466,-1.5401,0.261,9.63202,9.63202
2883.00,9.63628,25.143282,0.000424,24.999566,-1.5400,0.261,9.62960,9.62960
2884.00,9.63523,25.143403,0.000421,24.999656,-1.5399,0.262,9.62757,9.62757
2885.00,9.63386,25.143512,0.000420,24.999750,-1.5398,0.262,9.62624,9.62624
2886.00,9.63296,25.143554,0.000419,24.999814,-1.5399,0.262,9.62635,9.62635
2887.00,9.63251,25.143686,0.000424,24.999900,-1.5400,0.262,9.62753,9.62753
2888.00,9.63240,25.143678,0.000430,24.999875,-1.5402,0.262,9.62922,9.62922
2889.00,9.63197,25.143744,0.000433,24.999868,-1.5403,0.262,9.63012,9.63012
2890.00,9.63097,25.143746,0.000438,24.999892,-1.5402,0.262,9.63057,9.63057
2891.00,9.62974,25.143782,0.000437,24.999869,-1.5399,0.262,9.63171,9.63171
2892.00,9.62901,25.143770,0.000433,24.999832,-1.5396,0.262,9.63214,9.63214
2893.00,9.62936,25.143837,0.000432,24.999821,-1.5396,0.262,9.63264,9.63264
2894.00,9.62962,25.143804,0.000429,24.999709,-1.5397,0.262,9.63314,9.63314
2895.00,9.63010,25.143804,0.000426,24.999635,-1.5400,0.262,9.63355,9.63355
2896.00,9.63057,25.143838,0.000427,24.999659,-1.5405,0.262,9.63249,9.63249
2897.00,9.63075,25.143936,0.000428,24.999674,-1.5407,0.263,9.63170,9.63170
2898.00,9.63060,25.143960,0.000426,24.999620,-1.5406,0.263,9.63126,9.63126
2899.00,9.63024,25.144044,0.000426,24.999725,-1.5402,0.263,9.63056,9.63056
2900.00,9.63021,25.144076,0.000427,24.999777,-1.5398,0.263,9.62996,9.62996
2901.00,9.63008,25.144087,0.000430,24.999818,-1.5396,0.263,9.62969,9.62969
2902.00,9.63042,25.144029,0.000430,24.999827,-1.5395,0.263,9.62952,9.62952
2903.00,9.63042,25.143959,0.000429,24.999833,-1.5396,0.263,9.62859,9.62859
2904.00,9.63049,25.143957,0.000429,24.999783,-1.5398,0.263,9.62856,9.62856
2905.00,9.63071,25.144056,0.000425,24.999760,-1.5400,0.263,9.62888,9.62888
2906.00,9.63078,25.144155,0.000423,24.999796,-1.5400,0.263,9.62882,9.62882
2907.00,9.63067,25.144205,0.000427,24.999749,-1.5401,0.263,9.62917,9.62917
2908.00,9.63047,25.144321,0.000428,24.999814,-1.5401,0.263,9.62865,9.62865
2909.00,9.63011,25.144368,0.000427,24.999842,-1.5403,0.263,9.62792,9.62792
2910.00,9.63005,25.144462,0.000430,24.999945,-1.5406,0.263,9.62774,9.62774
2911.00,9.62982,25.144466,0.000426,24.999858,-1.5408,0.263,9.62720,9.62720
2912.00,9.62942,25.144438,0.000420,24.999860,-1.5409,0.264,9.62687,9.62687
