# Supplementary material for: HSL1 and BAM1/2 impact epidermal cell development by sensing distinct signaling peptides
Source: Nat Commun. 2022 Feb 15;13:876. doi: 10.1038/s41467-022-28558-4 (PMC8847575; doi:10.1038/s41467-022-28558-4)
Supplement: Supplementary file 4 — Source Data [file 41467_2022_28558_MOESM4_ESM.zip › Source Data/Source Data/Figure S2/Exp2_HSL1_CLE13.itc]

$ITC
$ 19 
$NOT
$ 25 
$ 60 
$ 500 
$ 10 
$ 2 
$ADCGainCode:  0 
$False,True,True
$ 0.4 , 0.8 , 150 , 5 
$ 2 , 4 , 150 , 5 
$ 2 , 4 , 150 , 5 
$ 2 , 4 , 150 , 5 
$ 2 , 4 , 150 , 5 
$ 2 , 4 , 150 , 5 
$ 2 , 4 , 150 , 5 
$ 2 , 4 , 150 , 5 
$ 2 , 4 , 150 , 5 
$ 2 , 4 , 150 , 5 
$ 2 , 4 , 150 , 5 
$ 2 , 4 , 150 , 5 
$ 2 , 4 , 150 , 5 
$ 2 , 4 , 150 , 5 
$ 2 , 4 , 150 , 5 
$ 2 , 4 , 150 , 5 
$ 2 , 4 , 150 , 5 
$ 2 , 4 , 150 , 5 
$ 2 , 4 , 150 , 5 
# 0 
# 0.45 
# 0.015 
# 0.2035 
# 25 
# 4 
# 8.15 
# 1 
?HSL1_15uM_CLE13_450uM
% MICROCALITC_MAL1177627
% 0.2035 
% 4 
%-0.586102 , 29.61604 
%-0.348256 , 29.40329 
% 0.8333333 
% 167740 , 167730 
% 0.25 , 81 
%-0.015695 ,-0.033946 
%-20 , 8 
% 0 , 0 
% 0 
% 128000       127744 
% 43.1 
% 500 , 750 , 1000 , 750 
% 0.06978023945 ,-0.002252194966 ,-3.244915618586E-05 , 1.349203907274E-06 ,-9.058983361606E-09 
% MicroCalITC Ver: 1.29.32 Run time:10/8/2021 5:13:52 PM
@0
5.00,9.34351,25.057538,0.000373,25.002737,-2.4481,-0.010,9.34898,9.34898
6.00,9.34423,25.057576,0.000378,25.002772,-2.4479,-0.010,9.34761,9.34761
7.00,9.34432,25.057671,0.000382,25.002838,-2.4477,-0.010,9.34530,9.34530
8.00,9.34412,25.057726,0.000382,25.002821,-2.4474,-0.010,9.34476,9.34476
9.00,9.34397,25.057822,0.000381,25.002805,-2.4471,-0.010,9.34493,9.34493
10.00,9.34400,25.057943,0.000384,25.002889,-2.4469,-0.010,9.34494,9.34494
11.00,9.34452,25.057951,0.000383,25.002924,-2.4468,-0.010,9.34554,9.34554
12.00,9.34473,25.057938,0.000385,25.002863,-2.4468,-0.010,9.34574,9.34574
13.00,9.34432,25.057956,0.000383,25.002905,-2.4468,-0.010,9.34506,9.34506
14.00,9.34405,25.057991,0.000383,25.002897,-2.4466,-0.010,9.34326,9.34326
15.00,9.34418,25.058068,0.000381,25.002954,-2.4464,-0.010,9.34150,9.34150
16.00,9.34461,25.058146,0.000379,25.002931,-2.4462,-0.010,9.33953,9.33953
17.00,9.34481,25.058135,0.000380,25.002837,-2.4461,-0.010,9.33971,9.33971
18.00,9.34472,25.058224,0.000386,25.002832,-2.4461,-0.010,9.34168,9.34168
19.00,9.34461,25.058261,0.000385,25.002772,-2.4461,-0.010,9.34423,9.34423
20.00,9.34432,25.058404,0.000385,25.002844,-2.4459,-0.009,9.34645,9.34645
21.00,9.34465,25.058398,0.000385,25.002807,-2.4457,-0.009,9.34711,9.34711
22.00,9.34469,25.058558,0.000382,25.002912,-2.4456,-0.009,9.34534,9.34534
23.00,9.34364,25.058564,0.000380,25.002885,-2.4452,-0.009,9.34176,9.34176
24.00,9.34309,25.058520,0.000378,25.002932,-2.4449,-0.009,9.33914,9.33914
25.00,9.34291,25.058345,0.000375,25.002746,-2.4447,-0.008,9.33879,9.33879
26.00,9.34301,25.058397,0.000373,25.002823,-2.4446,-0.008,9.34038,9.34038
27.00,9.34334,25.058480,0.000373,25.002900,-2.4444,-0.008,9.34422,9.34422
28.00,9.34289,25.058490,0.000370,25.002912,-2.4442,-0.008,9.34992,9.34992
29.00,9.34225,25.058539,0.000368,25.002891,-2.4441,-0.008,9.35201,9.35201
30.00,9.34291,25.058815,0.000374,25.003071,-2.4438,-0.008,9.35048,9.35048
31.00,9.34325,25.058796,0.000373,25.002920,-2.4438,-0.008,9.34759,9.34759
32.00,9.34450,25.058647,0.000372,25.002715,-2.4436,-0.007,9.34320,9.34320
33.00,9.34560,25.058698,0.000374,25.002689,-2.4434,-0.007,9.33776,9.33776
34.00,9.34618,25.058876,0.000382,25.002793,-2.4434,-0.007,9.33639,9.33639
35.00,9.34490,25.058926,0.000380,25.002861,-2.4434,-0.007,9.33946,9.33946
36.00,9.34329,25.059087,0.000384,25.003022,-2.4431,-0.007,9.34396,9.34396
37.00,9.34452,25.059344,0.000388,25.003248,-2.4429,-0.007,9.34768,9.34768
38.00,9.34481,25.059393,0.000390,25.003227,-2.4427,-0.007,9.34893,9.34893
39.00,9.34416,25.059367,0.000387,25.003147,-2.4424,-0.007,9.34545,9.34545
40.00,9.34577,25.059238,0.000386,25.002933,-2.4421,-0.007,9.33938,9.33938
41.00,9.34663,25.059269,0.000386,25.002883,-2.4420,-0.007,9.33353,9.33353
42.00,9.34582,25.059342,0.000388,25.002853,-2.4419,-0.007,9.33285,9.33285
43.00,9.34399,25.059420,0.000387,25.002907,-2.4418,-0.007,9.33773,9.33773
44.00,9.34344,25.059587,0.000388,25.003002,-2.4417,-0.006,9.34503,9.34503
45.00,9.34146,25.059928,0.000395,25.003287,-2.4415,-0.006,9.35103,9.35103
46.00,9.33911,25.059901,0.000393,25.003217,-2.4413,-0.006,9.35497,9.35497
47.00,9.34040,25.059801,0.000390,25.003136,-2.4411,-0.006,9.35300,9.35300
48.00,9.34188,25.059842,0.000390,25.003125,-2.4410,-0.006,9.34591,9.34591
49.00,9.34513,25.059821,0.000391,25.003056,-2.4407,-0.006,9.33707,9.33707
50.00,9.34494,25.059747,0.000386,25.002898,-2.4405,-0.006,9.33003,9.33003
51.00,9.34241,25.059800,0.000386,25.002904,-2.4404,-0.006,9.32767,9.32767
52.00,9.34493,25.059825,0.000384,25.002894,-2.4403,-0.006,9.33059,9.33059
53.00,9.34698,25.059900,0.000385,25.002915,-2.4400,-0.006,9.33912,9.33912
54.00,9.34311,25.059926,0.000382,25.002977,-2.4399,-0.006,9.34948,9.34948
55.00,9.34287,25.059932,0.000382,25.003040,-2.4397,-0.005,9.35842,9.35842
56.00,9.34384,25.059918,0.000380,25.003004,-2.4394,-0.005,9.36389,9.36389
57.00,9.33879,25.059941,0.000381,25.002991,-2.4390,-0.005,9.36611,9.36611
58.00,9.33260,25.060121,0.000381,25.003097,-2.4388,-0.005,9.36376,9.36376
59.00,9.32524,25.060109,0.000382,25.002960,-2.4387,-0.005,9.35974,9.35974
60.00,9.32585,25.060116,0.000379,25.002871,-2.4387,-0.005,9.35322,9.35322
@1,0.4000,0.8, 60.0550000000003 
61.00,9.33690,25.060171,0.000383,25.002891,-2.4385,-0.005,9.34600,9.34600
62.00,9.35029,25.060167,0.000385,25.002786,-2.4384,-0.005,9.33957,9.33957
63.00,9.35816,25.060108,0.000382,25.002701,-2.4383,-0.005,9.33289,9.33289
64.00,9.35939,25.060271,0.000387,25.002865,-2.4381,-0.005,9.32657,9.32657
65.00,9.35778,25.060169,0.000386,25.002713,-2.4379,-0.005,9.32478,9.32478
66.00,9.35340,25.060339,0.000385,25.002805,-2.4377,-0.005,9.32573,9.32573
67.00,9.34893,25.060435,0.000383,25.002951,-2.4375,-0.005,9.32812,9.32812
68.00,9.34698,25.060348,0.000383,25.002875,-2.4373,-0.004,9.33309,9.33309
69.00,9.34559,25.060338,0.000381,25.002827,-2.4370,-0.004,9.33901,9.33901
70.00,9.34248,25.060513,0.000381,25.002984,-2.4367,-0.004,9.34288,9.34288
71.00,9.34194,25.060484,0.000382,25.002960,-2.4366,-0.004,9.34532,9.34532
72.00,9.34265,25.060556,0.000385,25.002985,-2.4366,-0.004,9.34720,9.34720
73.00,9.34308,25.060650,0.000385,25.003037,-2.4366,-0.004,9.34851,9.34851
74.00,9.34270,25.060642,0.000382,25.002974,-2.4366,-0.004,9.34966,9.34966
75.00,9.34001,25.060674,0.000384,25.002980,-2.4366,-0.004,9.35226,9.35226
76.00,9.33838,25.060701,0.000381,25.002942,-2.4365,-0.003,9.35559,9.35559
77.00,9.33943,25.060580,0.000371,25.002770,-2.4363,-0.003,9.35134,9.35134
78.00,9.34114,25.060619,0.000369,25.002745,-2.4362,-0.003,9.34231,9.34231
79.00,9.34230,25.060672,0.000368,25.002803,-2.4360,-0.003,9.33093,9.33093
80.00,9.34519,25.060558,0.000367,25.002626,-2.4360,-0.003,9.31805,9.31805
81.00,9.34904,25.060514,0.000366,25.002563,-2.4358,-0.003,9.30483,9.30483
82.00,9.35174,25.060582,0.000372,25.002547,-2.4356,-0.003,9.29848,9.29848
83.00,9.35308,25.060549,0.000374,25.002497,-2.4354,-0.003,9.29646,9.29646
84.00,9.35592,25.060613,0.000381,25.002509,-2.4352,-0.003,9.29706,9.29706
85.00,9.35949,25.060723,0.000382,25.002586,-2.4350,-0.003,9.29906,9.29906
86.00,9.35934,25.060863,0.000387,25.002693,-2.4347,-0.003,9.30223,9.30223
87.00,9.32766,25.060992,0.000390,25.002853,-2.4344,-0.003,9.30686,9.30686
88.00,9.30802,25.061225,0.000393,25.003070,-2.4342,-0.002,9.31343,9.31343
89.00,9.29971,25.061335,0.000389,25.003136,-2.4341,-0.002,9.32079,9.32079
90.00,9.29779,25.061399,0.000387,25.003221,-2.4340,-0.002,9.32872,9.32872
91.00,9.29801,25.061225,0.000379,25.003152,-2.4341,-0.002,9.33696,9.33696
92.00,9.30007,25.061240,0.000378,25.003124,-2.4341,-0.001,9.34433,9.34433
93.00,9.30423,25.061130,0.000378,25.002965,-2.4341,-0.002,9.34761,9.34761
94.00,9.30986,25.060896,0.000375,25.002722,-2.4341,-0.002,9.34763,9.34763
95.00,9.31560,25.060976,0.000379,25.002703,-2.4341,-0.002,9.34598,9.34598
96.00,9.31880,25.061098,0.000380,25.002640,-2.4340,-0.002,9.34123,9.34123
97.00,9.32290,25.061163,0.000381,25.002619,-2.4338,-0.002,9.33688,9.33688
98.00,9.32708,25.061264,0.000381,25.002614,-2.4336,-0.001,9.33489,9.33489
99.00,9.32886,25.061402,0.000381,25.002703,-2.4333,-0.001,9.33516,9.33516
100.00,9.32973,25.061457,0.000379,25.002776,-2.4330,-0.001,9.33487,9.33487
101.00,9.33065,25.061670,0.000381,25.002925,-2.4329,-0.001,9.33662,9.33662
102.00,9.33229,25.061594,0.000376,25.002833,-2.4329,0.000,9.33898,9.33898
103.00,9.33588,25.061574,0.000373,25.002869,-2.4328,0.000,9.34050,9.34050
104.00,9.33788,25.061646,0.000373,25.002900,-2.4327,0.000,9.34020,9.34020
105.00,9.33862,25.061772,0.000375,25.002917,-2.4325,0.000,9.34085,9.34085
106.00,9.33866,25.061903,0.000379,25.002994,-2.4324,0.000,9.34158,9.34158
107.00,9.33982,25.062141,0.000387,25.003136,-2.4323,0.000,9.34217,9.34217
108.00,9.34117,25.062321,0.000390,25.003211,-2.4322,0.000,9.34354,9.34354
109.00,9.34193,25.062396,0.000393,25.003230,-2.4321,0.000,9.34549,9.34549
110.00,9.34212,25.062387,0.000391,25.003216,-2.4321,0.000,9.34624,9.34624
111.00,9.34152,25.062286,0.000384,25.003160,-2.4320,0.000,9.34433,9.34433
112.00,9.34035,25.062204,0.000375,25.003045,-2.4317,0.000,9.34110,9.34110
113.00,9.33950,25.062233,0.000374,25.003048,-2.4315,0.001,9.33827,9.33827
114.00,9.33938,25.062194,0.000372,25.002912,-2.4314,0.001,9.33743,9.33743
115.00,9.33978,25.062159,0.000371,25.002786,-2.4312,0.001,9.33784,9.33784
116.00,9.34056,25.062207,0.000377,25.002751,-2.4311,0.001,9.34059,9.34059
117.00,9.34108,25.062311,0.000381,25.002851,-2.4311,0.001,9.34270,9.34270
118.00,9.34144,25.062322,0.000379,25.002799,-2.4309,0.001,9.34381,9.34381
119.00,9.34196,25.062367,0.000380,25.002761,-2.4308,0.001,9.34361,9.34361
120.00,9.34224,25.062408,0.000381,25.002706,-2.4306,0.001,9.34365,9.34365
121.00,9.34228,25.062413,0.000379,25.002618,-2.4304,0.001,9.34347,9.34347
122.00,9.34225,25.062460,0.000380,25.002573,-2.4303,0.001,9.34356,9.34356
123.00,9.34233,25.062587,0.000383,25.002641,-2.4303,0.001,9.34415,9.34415
124.00,9.34241,25.062720,0.000385,25.002822,-2.4302,0.001,9.34326,9.34326
125.00,9.34224,25.062786,0.000385,25.002926,-2.4302,0.001,9.34038,9.34038
126.00,9.34152,25.063003,0.000391,25.003100,-2.4301,0.002,9.33568,9.33568
127.00,9.34015,25.063000,0.000389,25.003064,-2.4299,0.002,9.32988,9.32988
128.00,9.33857,25.062891,0.000389,25.002894,-2.4296,0.002,9.32589,9.32589
129.00,9.33810,25.062859,0.000387,25.002792,-2.4293,0.002,9.32890,9.32890
130.00,9.33801,25.062997,0.000391,25.002856,-2.4291,0.002,9.33591,9.33591
131.00,9.33787,25.062976,0.000387,25.002835,-2.4289,0.002,9.34522,9.34522
132.00,9.33693,25.063142,0.000388,25.003016,-2.4289,0.002,9.35379,9.35379
133.00,9.33558,25.063230,0.000384,25.003113,-2.4289,0.002,9.35585,9.35585
134.00,9.33387,25.063420,0.000386,25.003281,-2.4289,0.003,9.35199,9.35199
135.00,9.33070,25.063315,0.000380,25.003175,-2.4289,0.003,9.34768,9.34768
136.00,9.32490,25.063277,0.000379,25.003054,-2.4289,0.003,9.34521,9.34521
137.00,9.31949,25.063282,0.000381,25.002983,-2.4288,0.003,9.34512,9.34512
138.00,9.32686,25.063361,0.000386,25.003041,-2.4287,0.003,9.34816,9.34816
139.00,9.35216,25.063251,0.000385,25.002900,-2.4286,0.003,9.35031,9.35031
140.00,9.36384,25.063411,0.000387,25.002989,-2.4285,0.003,9.34759,9.34759
141.00,9.35980,25.063419,0.000385,25.002992,-2.4285,0.003,9.34133,9.34133
142.00,9.35191,25.063412,0.000384,25.002959,-2.4284,0.003,9.33422,9.33422
143.00,9.35124,25.063452,0.000383,25.002889,-2.4284,0.003,9.33021,9.33021
144.00,9.35184,25.063592,0.000385,25.002897,-2.4283,0.003,9.33028,9.33028
145.00,9.34919,25.063621,0.000385,25.002912,-2.4283,0.003,9.33515,9.33515
146.00,9.34532,25.063609,0.000385,25.002830,-2.4283,0.003,9.34202,9.34202
147.00,9.34350,25.063675,0.000386,25.002801,-2.4281,0.003,9.34969,9.34969
148.00,9.34021,25.063761,0.000385,25.002891,-2.4280,0.004,9.35379,9.35379
149.00,9.33969,25.063716,0.000381,25.002884,-2.4278,0.004,9.35402,9.35402
150.00,9.34169,25.063752,0.000381,25.002852,-2.4276,0.004,9.35201,9.35201
151.00,9.34400,25.063809,0.000381,25.002856,-2.4273,0.004,9.35061,9.35061
152.00,9.34301,25.063766,0.000378,25.002801,-2.4273,0.004,9.34861,9.34861
153.00,9.34071,25.063732,0.000377,25.002721,-2.4271,0.005,9.34632,9.34632
154.00,9.34172,25.063824,0.000376,25.002778,-2.4269,0.005,9.34387,9.34387
155.00,9.34279,25.063801,0.000377,25.002725,-2.4268,0.005,9.34037,9.34037
156.00,9.34383,25.063846,0.000379,25.002846,-2.4266,0.005,9.33533,9.33533
157.00,9.34345,25.063836,0.000379,25.002819,-2.4264,0.005,9.33369,9.33369
158.00,9.34158,25.063784,0.000378,25.002817,-2.4263,0.005,9.33683,9.33683
159.00,9.34154,25.063900,0.000383,25.002960,-2.4264,0.005,9.34290,9.34290
160.00,9.34352,25.063933,0.000381,25.003034,-2.4263,0.005,9.35141,9.35141
161.00,9.34587,25.064074,0.000382,25.003043,-2.4263,0.005,9.35835,9.35835
162.00,9.34716,25.064210,0.000386,25.003144,-2.4262,0.005,9.35895,9.35895
163.00,9.34602,25.064317,0.000387,25.003182,-2.4262,0.006,9.35393,9.35393
164.00,9.34425,25.064317,0.000385,25.003064,-2.4259,0.006,9.34583,9.34583
165.00,9.34382,25.064409,0.000389,25.003079,-2.4258,0.006,9.33572,9.33572
166.00,9.34233,25.064279,0.000387,25.002977,-2.4256,0.006,9.32816,9.32816
167.00,9.34386,25.064324,0.000387,25.003002,-2.4255,0.006,9.32652,9.32652
168.00,9.34995,25.064416,0.000392,25.003069,-2.4253,0.006,9.33072,9.33072
169.00,9.34946,25.064341,0.000394,25.003029,-2.4253,0.006,9.33772,9.33772
170.00,9.35161,25.064315,0.000392,25.002940,-2.4253,0.006,9.34494,9.34494
171.00,9.35321,25.064448,0.000396,25.002972,-2.4254,0.006,9.34912,9.34912
172.00,9.34576,25.064478,0.000394,25.002938,-2.4255,0.006,9.34944,9.34944
173.00,9.33720,25.064379,0.000391,25.002791,-2.4254,0.006,9.34696,9.34696
174.00,9.33667,25.064470,0.000392,25.002754,-2.4254,0.006,9.34353,9.34353
175.00,9.33929,25.064473,0.000391,25.002728,-2.4252,0.006,9.34130,9.34130
176.00,9.33612,25.064526,0.000389,25.002789,-2.4250,0.006,9.34134,9.34134
177.00,9.33808,25.064494,0.000388,25.002732,-2.4249,0.007,9.34094,9.34094
178.00,9.34037,25.064565,0.000387,25.002740,-2.4249,0.007,9.33861,9.33861
179.00,9.34018,25.064650,0.000385,25.002845,-2.4247,0.007,9.33563,9.33563
180.00,9.34060,25.064628,0.000384,25.002846,-2.4247,0.007,9.33472,9.33472
181.00,9.34027,25.064620,0.000385,25.002824,-2.4246,0.007,9.33582,9.33582
182.00,9.33881,25.064677,0.000384,25.002861,-2.4245,0.007,9.33897,9.33897
183.00,9.33951,25.064698,0.000385,25.002815,-2.4244,0.007,9.34212,9.34212
184.00,9.34010,25.064760,0.000386,25.002800,-2.4245,0.007,9.34277,9.34277
185.00,9.34039,25.064856,0.000386,25.002824,-2.4244,0.008,9.34053,9.34053
186.00,9.34181,25.064944,0.000384,25.002793,-2.4243,0.008,9.33536,9.33536
187.00,9.34074,25.065058,0.000385,25.002825,-2.4241,0.008,9.32790,9.32790
188.00,9.33892,25.065181,0.000386,25.002887,-2.4239,0.008,9.32523,9.32523
189.00,9.33837,25.065148,0.000387,25.002817,-2.4237,0.008,9.32920,9.32920
190.00,9.33796,25.065240,0.000392,25.002878,-2.4236,0.008,9.33544,9.33544
191.00,9.33566,25.065192,0.000393,25.002834,-2.4235,0.008,9.34103,9.34103
192.00,9.33454,25.065169,0.000394,25.002828,-2.4235,0.008,9.34690,9.34690
193.00,9.33369,25.065181,0.000394,25.002834,-2.4236,0.008,9.34870,9.34870
194.00,9.33485,25.065250,0.000391,25.002850,-2.4235,0.008,9.34643,9.34643
195.00,9.33437,25.065328,0.000387,25.002858,-2.4234,0.009,9.34228,9.34228
196.00,9.32965,25.065413,0.000386,25.002896,-2.4232,0.009,9.34231,9.34231
197.00,9.32767,25.065478,0.000388,25.002893,-2.4231,0.009,9.34661,9.34661
198.00,9.33203,25.065566,0.000389,25.002995,-2.4230,0.009,9.35215,9.35215
199.00,9.34673,25.065527,0.000388,25.002964,-2.4228,0.009,9.35690,9.35690
200.00,9.34887,25.065554,0.000389,25.002964,-2.4227,0.009,9.36044,9.36044
201.00,9.34596,25.065601,0.000387,25.002955,-2.4227,0.009,9.35917,9.35917
202.00,9.34527,25.065630,0.000382,25.002835,-2.4225,0.009,9.35405,9.35405
203.00,9.34873,25.065759,0.000384,25.002790,-2.4224,0.009,9.34671,9.34671
204.00,9.35094,25.065919,0.000387,25.002922,-2.4224,0.009,9.33890,9.33890
205.00,9.35179,25.065924,0.000384,25.002911,-2.4222,0.010,9.33172,9.33172
206.00,9.35127,25.065766,0.000383,25.002739,-2.4221,0.010,9.33006,9.33006
207.00,9.35301,25.065784,0.000387,25.002832,-2.4221,0.010,9.33465,9.33465
208.00,9.35812,25.065651,0.000385,25.002764,-2.4223,0.010,9.34190,9.34190
209.00,9.36032,25.065491,0.000386,25.002569,-2.4223,0.010,9.35021,9.35021
210.00,9.35484,25.065413,0.000389,25.002406,-2.4223,0.010,9.35934,9.35934
@2,2.0001,4.0, 210 
211.00,9.34642,25.065656,0.000392,25.002697,-2.4222,0.010,9.36337,9.36337
212.00,9.33875,25.065526,0.000390,25.002602,-2.4220,0.010,9.36187,9.36187
213.00,9.33216,25.065530,0.000386,25.002548,-2.4216,0.010,9.35944,9.35944
214.00,9.32670,25.065667,0.000386,25.002645,-2.4214,0.010,9.35820,9.35820
215.00,9.32319,25.065782,0.000385,25.002789,-2.4215,0.011,9.35761,9.35761
216.00,9.33805,25.065889,0.000387,25.002800,-2.4215,0.011,9.35797,9.35797
217.00,9.36051,25.065992,0.000387,25.002830,-2.4213,0.011,9.35889,9.35889
218.00,9.36415,25.065948,0.000387,25.002786,-2.4212,0.011,9.35879,9.35879
219.00,9.36299,25.065934,0.000383,25.002813,-2.4211,0.011,9.35726,9.35726
220.00,9.36082,25.065912,0.000379,25.002767,-2.4207,0.011,9.35539,9.35539
221.00,9.36058,25.065905,0.000380,25.002733,-2.4204,0.011,9.35501,9.35501
222.00,9.36037,25.066139,0.000382,25.002880,-2.4204,0.011,9.35486,9.35486
223.00,9.35922,25.066350,0.000384,25.003082,-2.4203,0.012,9.35618,9.35618
224.00,9.35874,25.066466,0.000384,25.003114,-2.4202,0.012,9.35693,9.35693
225.00,9.35877,25.066583,0.000388,25.003167,-2.4201,0.012,9.35657,9.35657
226.00,9.35813,25.066603,0.000385,25.003137,-2.4201,0.012,9.35467,9.35467
227.00,9.35758,25.066539,0.000384,25.003128,-2.4201,0.012,9.35353,9.35353
228.00,9.35696,25.066570,0.000387,25.003101,-2.4201,0.012,9.35212,9.35212
229.00,9.35644,25.066580,0.000390,25.003117,-2.4200,0.012,9.35260,9.35260
230.00,9.35601,25.066593,0.000391,25.003098,-2.4202,0.012,9.35306,9.35306
231.00,9.35532,25.066609,0.000390,25.003044,-2.4202,0.012,9.35251,9.35251
232.00,9.35475,25.066684,0.000390,25.003004,-2.4201,0.012,9.35064,9.35064
233.00,9.35417,25.066696,0.000387,25.002916,-2.4200,0.012,9.34867,9.34867
234.00,9.35367,25.066804,0.000389,25.002899,-2.4198,0.012,9.34681,9.34681
235.00,9.35303,25.066885,0.000391,25.002881,-2.4196,0.012,9.34546,9.34546
236.00,9.35229,25.066978,0.000393,25.002959,-2.4195,0.013,9.34568,9.34568
237.00,9.35161,25.067037,0.000396,25.002948,-2.4195,0.012,9.34581,9.34581
238.00,9.35083,25.067045,0.000396,25.002897,-2.4195,0.012,9.34522,9.34522
239.00,9.35040,25.067003,0.000397,25.002778,-2.4196,0.013,9.34493,9.34493
240.00,9.35017,25.066972,0.000395,25.002765,-2.4195,0.013,9.34489,9.34489
241.00,9.34961,25.066916,0.000394,25.002696,-2.4194,0.013,9.34515,9.34515
242.00,9.34923,25.066871,0.000393,25.002650,-2.4193,0.013,9.34542,9.34542
243.00,9.34836,25.066875,0.000394,25.002642,-2.4192,0.013,9.34535,9.34535
244.00,9.34748,25.066879,0.000390,25.002605,-2.4189,0.013,9.34443,9.34443
245.00,9.34703,25.066995,0.000389,25.002642,-2.4190,0.013,9.34432,9.34432
246.00,9.34708,25.066977,0.000384,25.002508,-2.4191,0.013,9.34529,9.34529
247.00,9.34719,25.067065,0.000380,25.002542,-2.4192,0.014,9.34661,9.34661
248.00,9.34711,25.067166,0.000377,25.002594,-2.4190,0.014,9.34875,9.34875
249.00,9.34693,25.067305,0.000376,25.002658,-2.4191,0.014,9.35054,9.35054
250.00,9.34642,25.067314,0.000378,25.002582,-2.4189,0.014,9.35031,9.35031
251.00,9.34618,25.067431,0.000384,25.002687,-2.4188,0.014,9.34823,9.34823
252.00,9.34599,25.067464,0.000383,25.002637,-2.4187,0.014,9.34584,9.34584
253.00,9.34574,25.067440,0.000384,25.002626,-2.4186,0.014,9.34291,9.34291
254.00,9.34528,25.067377,0.000384,25.002600,-2.4183,0.014,9.33964,9.33964
255.00,9.34475,25.067467,0.000386,25.002677,-2.4181,0.014,9.33868,9.33868
256.00,9.34463,25.067705,0.000389,25.002903,-2.4180,0.014,9.34040,9.34040
257.00,9.34498,25.067725,0.000388,25.002930,-2.4178,0.014,9.34289,9.34289
258.00,9.34565,25.067808,0.000392,25.002980,-2.4179,0.014,9.34740,9.34740
259.00,9.34639,25.067905,0.000396,25.003041,-2.4181,0.014,9.35147,9.35147
260.00,9.34668,25.067863,0.000393,25.003017,-2.4180,0.014,9.35394,9.35394
261.00,9.34688,25.067755,0.000384,25.002828,-2.4180,0.015,9.35363,9.35363
262.00,9.34689,25.067842,0.000389,25.002887,-2.4179,0.015,9.35246,9.35246
263.00,9.34720,25.067852,0.000389,25.002890,-2.4178,0.015,9.35017,9.35017
264.00,9.34768,25.067812,0.000385,25.002771,-2.4176,0.015,9.34814,9.34814
265.00,9.34725,25.067817,0.000383,25.002655,-2.4176,0.015,9.34580,9.34580
266.00,9.34684,25.067861,0.000386,25.002718,-2.4176,0.015,9.34296,9.34296
267.00,9.34618,25.067842,0.000385,25.002631,-2.4175,0.015,9.34142,9.34142
268.00,9.34547,25.067937,0.000386,25.002640,-2.4174,0.015,9.34114,9.34114
269.00,9.34536,25.068028,0.000389,25.002696,-2.4174,0.015,9.34214,9.34214
270.00,9.34546,25.068200,0.000390,25.002861,-2.4174,0.015,9.34378,9.34378
271.00,9.34566,25.068186,0.000390,25.002771,-2.4173,0.015,9.34623,9.34623
272.00,9.34582,25.068204,0.000388,25.002759,-2.4173,0.015,9.34689,9.34689
273.00,9.34611,25.068162,0.000383,25.002656,-2.4173,0.016,9.34684,9.34684
274.00,9.34672,25.068270,0.000385,25.002697,-2.4171,0.016,9.34674,9.34674
275.00,9.34745,25.068310,0.000388,25.002695,-2.4170,0.016,9.34744,9.34744
276.00,9.34784,25.068391,0.000384,25.002745,-2.4169,0.016,9.34828,9.34828
277.00,9.34762,25.068536,0.000384,25.002781,-2.4168,0.016,9.34932,9.34932
278.00,9.34701,25.068683,0.000386,25.002871,-2.4167,0.016,9.34982,9.34982
279.00,9.34678,25.068729,0.000384,25.002868,-2.4168,0.016,9.34938,9.34938
280.00,9.34652,25.068766,0.000381,25.002807,-2.4167,0.017,9.34884,9.34884
281.00,9.34643,25.068835,0.000384,25.002833,-2.4166,0.017,9.34802,9.34802
282.00,9.34631,25.068926,0.000387,25.002953,-2.4165,0.017,9.34725,9.34725
283.00,9.34617,25.068848,0.000386,25.002873,-2.4165,0.017,9.34685,9.34685
284.00,9.34633,25.068904,0.000388,25.002921,-2.4165,0.017,9.34804,9.34804
285.00,9.34692,25.068866,0.000390,25.002935,-2.4164,0.017,9.34888,9.34888
286.00,9.34742,25.068879,0.000392,25.002909,-2.4164,0.017,9.34824,9.34824
287.00,9.34774,25.068858,0.000392,25.002815,-2.4165,0.017,9.34744,9.34744
288.00,9.34743,25.069010,0.000397,25.002858,-2.4166,0.017,9.34528,9.34528
289.00,9.34694,25.069034,0.000395,25.002808,-2.4165,0.017,9.34297,9.34297
290.00,9.34679,25.069211,0.000394,25.002915,-2.4164,0.017,9.34207,9.34207
291.00,9.34698,25.069258,0.000394,25.002884,-2.4163,0.017,9.34423,9.34423
292.00,9.34760,25.069227,0.000393,25.002785,-2.4163,0.017,9.34802,9.34802
293.00,9.34827,25.069271,0.000390,25.002826,-2.4161,0.017,9.35171,9.35171
294.00,9.34853,25.069271,0.000388,25.002839,-2.4160,0.018,9.35415,9.35415
295.00,9.34829,25.069215,0.000387,25.002703,-2.4159,0.018,9.35497,9.35497
296.00,9.34821,25.069149,0.000383,25.002577,-2.4157,0.018,9.35420,9.35420
297.00,9.34862,25.069306,0.000386,25.002689,-2.4156,0.018,9.35170,9.35170
298.00,9.34878,25.069231,0.000386,25.002604,-2.4156,0.018,9.35024,9.35024
299.00,9.34884,25.069344,0.000392,25.002666,-2.4156,0.018,9.34951,9.34951
300.00,9.34894,25.069364,0.000396,25.002708,-2.4157,0.018,9.34937,9.34937
301.00,9.34895,25.069378,0.000398,25.002809,-2.4157,0.018,9.35005,9.35005
302.00,9.34937,25.069295,0.000395,25.002826,-2.4156,0.018,9.35065,9.35065
303.00,9.34951,25.069391,0.000397,25.002912,-2.4155,0.018,9.35094,9.35094
304.00,9.34939,25.069330,0.000390,25.002829,-2.4154,0.018,9.35028,9.35028
305.00,9.34907,25.069422,0.000389,25.002902,-2.4153,0.019,9.34935,9.34935
306.00,9.34904,25.069494,0.000390,25.002894,-2.4153,0.019,9.34842,9.34842
307.00,9.34939,25.069548,0.000392,25.002877,-2.4153,0.018,9.34840,9.34840
308.00,9.35003,25.069533,0.000391,25.002811,-2.4153,0.018,9.34883,9.34883
309.00,9.35079,25.069600,0.000390,25.002834,-2.4154,0.019,9.35045,9.35045
310.00,9.35126,25.069628,0.000387,25.002798,-2.4155,0.019,9.35194,9.35194
311.00,9.35145,25.069741,0.000387,25.002818,-2.4154,0.019,9.35279,9.35279
312.00,9.35115,25.069740,0.000384,25.002711,-2.4154,0.019,9.35272,9.35272
313.00,9.35067,25.069856,0.000382,25.002778,-2.4153,0.019,9.35206,9.35206
314.00,9.35031,25.069875,0.000382,25.002770,-2.4151,0.019,9.35006,9.35006
315.00,9.34979,25.069904,0.000380,25.002762,-2.4149,0.020,9.34726,9.34726
316.00,9.34915,25.069924,0.000378,25.002761,-2.4148,0.020,9.34449,9.34449
317.00,9.34883,25.070030,0.000381,25.002790,-2.4148,0.020,9.34369,9.34369
318.00,9.34892,25.070046,0.000383,25.002730,-2.4148,0.020,9.34395,9.34395
319.00,9.34895,25.070153,0.000384,25.002795,-2.4147,0.020,9.34506,9.34506
320.00,9.34895,25.070189,0.000383,25.002746,-2.4147,0.020,9.34697,9.34697
321.00,9.34862,25.070281,0.000389,25.002754,-2.4146,0.020,9.34725,9.34725
322.00,9.34780,25.070349,0.000389,25.002818,-2.4147,0.020,9.34507,9.34507
323.00,9.34718,25.070368,0.000387,25.002773,-2.4148,0.020,9.34322,9.34322
324.00,9.34706,25.070306,0.000383,25.002678,-2.4149,0.020,9.34292,9.34292
325.00,9.34723,25.070363,0.000383,25.002752,-2.4148,0.020,9.34321,9.34321
326.00,9.34758,25.070416,0.000379,25.002790,-2.4148,0.021,9.34680,9.34680
327.00,9.34823,25.070439,0.000378,25.002761,-2.4148,0.021,9.35242,9.35242
328.00,9.34879,25.070515,0.000381,25.002812,-2.4147,0.021,9.35679,9.35679
329.00,9.34902,25.070589,0.000384,25.002854,-2.4146,0.021,9.35811,9.35811
330.00,9.34852,25.070645,0.000386,25.002816,-2.4147,0.021,9.35768,9.35768
331.00,9.34835,25.070693,0.000387,25.002834,-2.4147,0.021,9.35373,9.35373
332.00,9.34845,25.070692,0.000387,25.002807,-2.4145,0.021,9.34908,9.34908
333.00,9.34833,25.070703,0.000387,25.002757,-2.4143,0.021,9.34381,9.34381
334.00,9.34900,25.070797,0.000389,25.002823,-2.4142,0.021,9.33928,9.33928
335.00,9.34841,25.070807,0.000390,25.002827,-2.4141,0.021,9.33613,9.33613
336.00,9.34675,25.070832,0.000391,25.002766,-2.4140,0.021,9.33575,9.33575
337.00,9.34592,25.070929,0.000392,25.002790,-2.4139,0.021,9.33733,9.33733
338.00,9.34567,25.070991,0.000389,25.002860,-2.4140,0.021,9.34134,9.34134
339.00,9.34530,25.070972,0.000390,25.002787,-2.4139,0.021,9.34647,9.34647
340.00,9.34626,25.071004,0.000391,25.002775,-2.4138,0.021,9.35046,9.35046
341.00,9.34736,25.070995,0.000389,25.002809,-2.4137,0.022,9.35308,9.35308
342.00,9.34790,25.070950,0.000388,25.002761,-2.4137,0.022,9.35254,9.35254
343.00,9.34805,25.071116,0.000392,25.002876,-2.4137,0.022,9.34918,9.34918
344.00,9.34772,25.071239,0.000393,25.002977,-2.4137,0.022,9.34506,9.34506
345.00,9.34678,25.071278,0.000391,25.003012,-2.4137,0.022,9.34246,9.34246
346.00,9.34493,25.071292,0.000390,25.003025,-2.4137,0.022,9.34242,9.34242
347.00,9.34370,25.071366,0.000391,25.003084,-2.4137,0.022,9.34456,9.34456
348.00,9.34387,25.071285,0.000391,25.002964,-2.4138,0.022,9.34760,9.34760
349.00,9.34489,25.071241,0.000388,25.002864,-2.4138,0.022,9.35025,9.35025
350.00,9.34510,25.071211,0.000388,25.002761,-2.4138,0.022,9.35125,9.35125
351.00,9.34565,25.071317,0.000391,25.002736,-2.4138,0.022,9.34930,9.34930
352.00,9.34625,25.071408,0.000389,25.002757,-2.4137,0.022,9.34642,9.34642
353.00,9.34731,25.071529,0.000389,25.002813,-2.4136,0.023,9.34367,9.34367
354.00,9.34845,25.071592,0.000388,25.002846,-2.4134,0.023,9.34247,9.34247
355.00,9.34772,25.071682,0.000390,25.002962,-2.4134,0.023,9.34256,9.34256
356.00,9.34633,25.071653,0.000389,25.002980,-2.4134,0.023,9.34390,9.34390
357.00,9.34672,25.071674,0.000391,25.002961,-2.4135,0.023,9.34560,9.34560
358.00,9.34934,25.071660,0.000394,25.002938,-2.4137,0.023,9.34745,9.34745
359.00,9.34932,25.071684,0.000393,25.002849,-2.4139,0.023,9.34819,9.34819
360.00,9.34593,25.071708,0.000392,25.002782,-2.4140,0.023,9.34760,9.34760
@3,2.0001,4.0, 360.040999999997 
361.00,9.34129,25.071774,0.000393,25.002786,-2.4140,0.023,9.34793,9.34793
362.00,9.34058,25.071810,0.000393,25.002787,-2.4139,0.023,9.34902,9.34902
363.00,9.34238,25.071852,0.000391,25.002802,-2.4137,0.024,9.35039,9.35039
364.00,9.34414,25.071859,0.000394,25.002855,-2.4133,0.023,9.35175,9.35175
365.00,9.34510,25.071935,0.000396,25.002936,-2.4131,0.023,9.35262,9.35262
366.00,9.34550,25.072019,0.000394,25.002938,-2.4129,0.024,9.35278,9.35278
367.00,9.34689,25.072033,0.000394,25.002969,-2.4128,0.024,9.35239,9.35239
368.00,9.34764,25.072013,0.000391,25.002955,-2.4127,0.024,9.35166,9.35166
369.00,9.34804,25.072131,0.000388,25.003026,-2.4128,0.024,9.35120,9.35120
370.00,9.34847,25.072185,0.000386,25.002990,-2.4129,0.024,9.35140,9.35140
371.00,9.34883,25.072142,0.000384,25.002905,-2.4129,0.024,9.35204,9.35204
372.00,9.34949,25.072191,0.000383,25.002886,-2.4130,0.024,9.35261,9.35261
373.00,9.35034,25.072252,0.000385,25.002848,-2.4131,0.024,9.35360,9.35360
374.00,9.35100,25.072224,0.000384,25.002774,-2.4131,0.024,9.35358,9.35358
375.00,9.35134,25.072340,0.000385,25.002845,-2.4130,0.024,9.35425,9.35425
376.00,9.35145,25.072552,0.000390,25.002979,-2.4129,0.024,9.35306,9.35306
377.00,9.35148,25.072609,0.000388,25.002981,-2.4129,0.025,9.35219,9.35219
378.00,9.35172,25.072596,0.000386,25.002936,-2.4129,0.025,9.35167,9.35167
379.00,9.35198,25.072656,0.000386,25.002961,-2.4128,0.025,9.35220,9.35220
380.00,9.35242,25.072694,0.000388,25.002944,-2.4129,0.025,9.35260,9.35260
381.00,9.35283,25.072611,0.000384,25.002823,-2.4130,0.025,9.35367,9.35367
382.00,9.35288,25.072615,0.000385,25.002769,-2.4131,0.025,9.35390,9.35390
383.00,9.35259,25.072686,0.000386,25.002774,-2.4132,0.025,9.35276,9.35276
384.00,9.35227,25.072706,0.000389,25.002755,-2.4132,0.025,9.35140,9.35140
385.00,9.35207,25.072650,0.000387,25.002649,-2.4130,0.025,9.35036,9.35036
386.00,9.35221,25.072798,0.000388,25.002833,-2.4129,0.025,9.35021,9.35021
387.00,9.35218,25.072899,0.000386,25.002889,-2.4127,0.026,9.34971,9.34971
388.00,9.35209,25.072986,0.000386,25.002953,-2.4126,0.026,9.35030,9.35030
389.00,9.35203,25.073093,0.000387,25.002958,-2.4126,0.026,9.35094,9.35094
390.00,9.35207,25.073139,0.000382,25.002935,-2.4127,0.026,9.35135,9.35135
391.00,9.35197,25.073126,0.000383,25.002840,-2.4128,0.026,9.35009,9.35009
392.00,9.35154,25.073082,0.000383,25.002795,-2.4128,0.026,9.34946,9.34946
393.00,9.35108,25.073057,0.000381,25.002746,-2.4129,0.026,9.34856,9.34856
394.00,9.35066,25.073017,0.000378,25.002724,-2.4129,0.027,9.34762,9.34762
395.00,9.35043,25.073008,0.000381,25.002717,-2.4129,0.027,9.34731,9.34731
396.00,9.35049,25.072965,0.000378,25.002701,-2.4128,0.027,9.34814,9.34814
397.00,9.35037,25.073080,0.000381,25.002783,-2.4126,0.027,9.34782,9.34782
398.00,9.35007,25.073173,0.000386,25.002813,-2.4125,0.027,9.34819,9.34819
399.00,9.34985,25.073326,0.000388,25.002909,-2.4124,0.027,9.34882,9.34882
400.00,9.34958,25.073494,0.000387,25.002981,-2.4124,0.027,9.34874,9.34874
401.00,9.34945,25.073685,0.000390,25.003048,-2.4125,0.027,9.34914,9.34914
402.00,9.34939,25.073607,0.000384,25.002975,-2.4125,0.027,9.35060,9.35060
403.00,9.34942,25.073744,0.000387,25.003123,-2.4125,0.027,9.35062,9.35062
404.00,9.34947,25.073779,0.000385,25.003103,-2.4124,0.027,9.35076,9.35076
405.00,9.34957,25.073734,0.000386,25.003098,-2.4123,0.027,9.35076,9.35076
406.00,9.34941,25.073617,0.000383,25.002938,-2.4122,0.027,9.34968,9.34968
407.00,9.34919,25.073716,0.000388,25.002938,-2.4121,0.027,9.34880,9.34880
408.00,9.34917,25.073594,0.000384,25.002717,-2.4122,0.028,9.34932,9.34932
409.00,9.34915,25.073519,0.000385,25.002635,-2.4122,0.028,9.34893,9.34893
410.00,9.34886,25.073456,0.000384,25.002520,-2.4122,0.028,9.34813,9.34813
411.00,9.34883,25.073589,0.000388,25.002614,-2.4121,0.028,9.34864,9.34864
412.00,9.34886,25.073746,0.000389,25.002745,-2.4120,0.028,9.34811,9.34811
413.00,9.34888,25.073813,0.000389,25.002802,-2.4119,0.028,9.34766,9.34766
414.00,9.34901,25.073864,0.000390,25.002764,-2.4118,0.028,9.34782,9.34782
415.00,9.34908,25.073863,0.000390,25.002730,-2.4119,0.028,9.34839,9.34839
416.00,9.34890,25.073788,0.000387,25.002657,-2.4122,0.028,9.34782,9.34782
417.00,9.34886,25.073716,0.000385,25.002524,-2.4124,0.028,9.34830,9.34830
418.00,9.34882,25.073717,0.000384,25.002526,-2.4125,0.028,9.34706,9.34706
419.00,9.34853,25.073844,0.000383,25.002660,-2.4126,0.028,9.34612,9.34612
420.00,9.34827,25.074095,0.000387,25.002826,-2.4127,0.028,9.34520,9.34520
421.00,9.34797,25.074177,0.000391,25.002805,-2.4127,0.029,9.34525,9.34525
422.00,9.34773,25.074179,0.000389,25.002778,-2.4129,0.029,9.34530,9.34530
423.00,9.34767,25.074169,0.000388,25.002730,-2.4130,0.029,9.34673,9.34673
424.00,9.34764,25.074193,0.000389,25.002691,-2.4129,0.029,9.34741,9.34741
425.00,9.34745,25.074219,0.000387,25.002688,-2.4129,0.029,9.34781,9.34781
426.00,9.34742,25.074326,0.000386,25.002828,-2.4127,0.029,9.34819,9.34819
427.00,9.34749,25.074441,0.000385,25.002870,-2.4125,0.029,9.34809,9.34809
428.00,9.34734,25.074588,0.000388,25.002879,-2.4123,0.029,9.34749,9.34749
429.00,9.34730,25.074762,0.000389,25.003005,-2.4123,0.029,9.34829,9.34829
430.00,9.34763,25.074718,0.000388,25.002958,-2.4124,0.029,9.34968,9.34968
431.00,9.34781,25.074660,0.000383,25.002943,-2.4125,0.030,9.35014,9.35014
432.00,9.34787,25.074712,0.000385,25.002990,-2.4125,0.030,9.34996,9.34996
433.00,9.34775,25.074756,0.000382,25.003009,-2.4125,0.030,9.34940,9.34940
434.00,9.34763,25.074616,0.000381,25.002803,-2.4125,0.030,9.34841,9.34841
435.00,9.34752,25.074631,0.000382,25.002729,-2.4124,0.030,9.34732,9.34732
436.00,9.34756,25.074556,0.000383,25.002539,-2.4123,0.030,9.34702,9.34702
437.00,9.34769,25.074615,0.000386,25.002623,-2.4121,0.030,9.34760,9.34760
438.00,9.34803,25.074576,0.000387,25.002602,-2.4122,0.030,9.34974,9.34974
439.00,9.34861,25.074685,0.000387,25.002706,-2.4121,0.030,9.35128,9.35128
440.00,9.34902,25.074756,0.000384,25.002795,-2.4119,0.030,9.35192,9.35192
441.00,9.34928,25.074880,0.000387,25.002887,-2.4119,0.030,9.35195,9.35195
442.00,9.34935,25.074959,0.000385,25.002903,-2.4121,0.031,9.35185,9.35185
443.00,9.34938,25.075102,0.000386,25.002966,-2.4121,0.031,9.35091,9.35091
444.00,9.34942,25.075148,0.000388,25.003012,-2.4121,0.031,9.34994,9.34994
445.00,9.34955,25.075124,0.000390,25.002978,-2.4121,0.031,9.34945,9.34945
446.00,9.34952,25.075150,0.000390,25.003000,-2.4120,0.031,9.34877,9.34877
447.00,9.34946,25.075100,0.000394,25.002943,-2.4121,0.031,9.34839,9.34839
448.00,9.34940,25.075050,0.000396,25.002938,-2.4122,0.031,9.34748,9.34748
449.00,9.34933,25.074933,0.000395,25.002770,-2.4122,0.031,9.34728,9.34728
450.00,9.34907,25.074831,0.000391,25.002610,-2.4123,0.031,9.34691,9.34691
451.00,9.34874,25.074981,0.000393,25.002679,-2.4124,0.031,9.34679,9.34679
452.00,9.34858,25.074944,0.000388,25.002571,-2.4123,0.031,9.34641,9.34641
453.00,9.34863,25.075032,0.000389,25.002583,-2.4123,0.031,9.34681,9.34681
454.00,9.34883,25.075073,0.000384,25.002595,-2.4122,0.032,9.34707,9.34707
455.00,9.34889,25.075221,0.000392,25.002677,-2.4121,0.032,9.34756,9.34756
456.00,9.34901,25.075281,0.000391,25.002683,-2.4121,0.032,9.34874,9.34874
457.00,9.34913,25.075449,0.000391,25.002816,-2.4121,0.032,9.34994,9.34994
458.00,9.34893,25.075379,0.000389,25.002715,-2.4121,0.032,9.34948,9.34948
459.00,9.34850,25.075496,0.000392,25.002755,-2.4122,0.032,9.34902,9.34902
460.00,9.34820,25.075618,0.000392,25.002854,-2.4123,0.032,9.34854,9.34854
461.00,9.34809,25.075563,0.000393,25.002762,-2.4123,0.032,9.34804,9.34804
462.00,9.34812,25.075522,0.000393,25.002665,-2.4123,0.032,9.34771,9.34771
463.00,9.34805,25.075709,0.000394,25.002759,-2.4123,0.033,9.34830,9.34830
464.00,9.34809,25.075790,0.000395,25.002822,-2.4122,0.033,9.34922,9.34922
465.00,9.34837,25.075852,0.000395,25.002842,-2.4122,0.033,9.35130,9.35130
466.00,9.34880,25.075825,0.000393,25.002776,-2.4123,0.033,9.35228,9.35228
467.00,9.34909,25.075873,0.000395,25.002801,-2.4122,0.033,9.35278,9.35278
468.00,9.34932,25.075842,0.000397,25.002770,-2.4121,0.033,9.35300,9.35300
469.00,9.34939,25.075813,0.000400,25.002748,-2.4121,0.033,9.35217,9.35217
470.00,9.34934,25.075756,0.000398,25.002709,-2.4121,0.033,9.35001,9.35001
471.00,9.34940,25.075841,0.000398,25.002784,-2.4121,0.033,9.34875,9.34875
472.00,9.34951,25.075844,0.000399,25.002685,-2.4121,0.033,9.34782,9.34782
473.00,9.34958,25.075670,0.000393,25.002472,-2.4120,0.033,9.34753,9.34753
474.00,9.34951,25.075784,0.000393,25.002450,-2.4120,0.033,9.34755,9.34755
475.00,9.34949,25.076027,0.000396,25.002573,-2.4120,0.033,9.34777,9.34777
476.00,9.34928,25.076313,0.000402,25.002699,-2.4119,0.033,9.34763,9.34763
477.00,9.34909,25.076373,0.000400,25.002733,-2.4118,0.033,9.34776,9.34776
478.00,9.34914,25.076638,0.000403,25.002967,-2.4120,0.033,9.34820,9.34820
479.00,9.34925,25.076640,0.000398,25.002955,-2.4120,0.034,9.34807,9.34807
480.00,9.34925,25.076522,0.000394,25.002814,-2.4121,0.034,9.34807,9.34807
481.00,9.34936,25.076372,0.000387,25.002716,-2.4121,0.034,9.34921,9.34921
482.00,9.34961,25.076417,0.000383,25.002712,-2.4124,0.034,9.35052,9.35052
483.00,9.34995,25.076418,0.000380,25.002625,-2.4126,0.035,9.35169,9.35169
484.00,9.35008,25.076437,0.000382,25.002563,-2.4126,0.035,9.35228,9.35228
485.00,9.34986,25.076574,0.000382,25.002634,-2.4126,0.035,9.35278,9.35278
486.00,9.34946,25.076593,0.000384,25.002589,-2.4126,0.035,9.35157,9.35157
487.00,9.34915,25.076622,0.000385,25.002566,-2.4126,0.035,9.35012,9.35012
488.00,9.34896,25.076639,0.000385,25.002583,-2.4126,0.035,9.34794,9.34794
489.00,9.34885,25.076709,0.000384,25.002694,-2.4127,0.035,9.34775,9.34775
490.00,9.34907,25.076698,0.000386,25.002661,-2.4128,0.035,9.34834,9.34834
491.00,9.34942,25.076776,0.000384,25.002745,-2.4129,0.035,9.34999,9.34999
492.00,9.34980,25.076901,0.000392,25.002857,-2.4127,0.035,9.35159,9.35159
493.00,9.35010,25.077032,0.000398,25.002877,-2.4125,0.035,9.35281,9.35281
494.00,9.35025,25.077033,0.000399,25.002746,-2.4123,0.035,9.35301,9.35301
495.00,9.35027,25.077012,0.000394,25.002684,-2.4122,0.035,9.35227,9.35227
496.00,9.35057,25.077199,0.000399,25.002812,-2.4122,0.035,9.35226,9.35226
497.00,9.35088,25.077241,0.000396,25.002828,-2.4123,0.035,9.35158,9.35158
498.00,9.35093,25.077397,0.000394,25.002946,-2.4124,0.036,9.35117,9.35117
499.00,9.35086,25.077530,0.000395,25.003108,-2.4126,0.036,9.35035,9.35035
500.00,9.35070,25.077504,0.000397,25.003050,-2.4127,0.036,9.34896,9.34896
501.00,9.35043,25.077312,0.000393,25.002779,-2.4128,0.036,9.34701,9.34701
502.00,9.34996,25.077380,0.000391,25.002705,-2.4128,0.036,9.34527,9.34527
503.00,9.34970,25.077195,0.000390,25.002518,-2.4128,0.036,9.34380,9.34380
504.00,9.34998,25.077135,0.000389,25.002427,-2.4126,0.036,9.34320,9.34320
505.00,9.35048,25.077279,0.000393,25.002511,-2.4125,0.036,9.34362,9.34362
506.00,9.35014,25.077504,0.000398,25.002745,-2.4126,0.036,9.34355,9.34355
507.00,9.34912,25.077340,0.000400,25.002631,-2.4128,0.036,9.34515,9.34515
508.00,9.34865,25.077622,0.000404,25.002917,-2.4130,0.036,9.34861,9.34861
509.00,9.34676,25.077779,0.000408,25.002982,-2.4132,0.036,9.35134,9.35134
510.00,9.34421,25.077998,0.000410,25.003166,-2.4132,0.036,9.35325,9.35325
@4,2.0001,4.0, 510.085999999996 
511.00,9.34477,25.077994,0.000404,25.003107,-2.4131,0.036,9.35501,9.35501
512.00,9.34352,25.078269,0.000404,25.003337,-2.4131,0.037,9.35647,9.35647
513.00,9.34356,25.078169,0.000398,25.003112,-2.4131,0.037,9.35562,9.35562
514.00,9.34483,25.078246,0.000397,25.003054,-2.4131,0.037,9.35571,9.35571
515.00,9.34768,25.078076,0.000394,25.002852,-2.4130,0.037,9.35668,9.35668
516.00,9.34893,25.078162,0.000397,25.002888,-2.4129,0.037,9.35739,9.35739
517.00,9.35011,25.077854,0.000389,25.002570,-2.4128,0.037,9.35766,9.35766
518.00,9.35115,25.077876,0.000387,25.002546,-2.4127,0.037,9.35850,9.35850
519.00,9.35200,25.077785,0.000384,25.002528,-2.4126,0.037,9.35856,9.35856
520.00,9.35270,25.077961,0.000380,25.002643,-2.4127,0.037,9.35734,9.35734
521.00,9.35295,25.077911,0.000376,25.002479,-2.4129,0.038,9.35708,9.35708
522.00,9.35357,25.078211,0.000385,25.002726,-2.4131,0.038,9.35655,9.35655
523.00,9.35438,25.078115,0.000381,25.002638,-2.4131,0.038,9.35664,9.35664
524.00,9.35519,25.078136,0.000382,25.002672,-2.4133,0.038,9.35679,9.35679
525.00,9.35600,25.078123,0.000387,25.002675,-2.4133,0.038,9.35852,9.35852
526.00,9.35687,25.078110,0.000389,25.002762,-2.4132,0.038,9.35974,9.35974
527.00,9.35750,25.078170,0.000389,25.002792,-2.4131,0.038,9.35980,9.35980
528.00,9.35764,25.078383,0.000394,25.002984,-2.4131,0.038,9.35985,9.35985
529.00,9.35780,25.078486,0.000396,25.003049,-2.4130,0.038,9.36063,9.36063
530.00,9.35803,25.078586,0.000398,25.003079,-2.4130,0.038,9.36024,9.36024
531.00,9.35843,25.078660,0.000399,25.003053,-2.4130,0.038,9.36000,9.36000
532.00,9.35847,25.078681,0.000394,25.003036,-2.4129,0.039,9.35965,9.35965
533.00,9.35836,25.078653,0.000391,25.002975,-2.4129,0.039,9.35815,9.35815
534.00,9.35804,25.078638,0.000392,25.002924,-2.4129,0.039,9.35535,9.35535
535.00,9.35768,25.078604,0.000389,25.002880,-2.4128,0.039,9.35422,9.35422
536.00,9.35756,25.078555,0.000386,25.002875,-2.4128,0.039,9.35342,9.35342
537.00,9.35746,25.078532,0.000390,25.002861,-2.4130,0.039,9.35331,9.35331
538.00,9.35729,25.078785,0.000397,25.003078,-2.4130,0.039,9.35453,9.35453
539.00,9.35729,25.078831,0.000394,25.003032,-2.4130,0.039,9.35630,9.35630
540.00,9.35728,25.078822,0.000391,25.002974,-2.4131,0.039,9.35622,9.35622
541.00,9.35728,25.079001,0.000392,25.003005,-2.4130,0.039,9.35602,9.35602
542.00,9.35723,25.079021,0.000392,25.002934,-2.4130,0.039,9.35569,9.35569
543.00,9.35683,25.078859,0.000387,25.002749,-2.4130,0.039,9.35361,9.35361
544.00,9.35618,25.078955,0.000388,25.002811,-2.4131,0.039,9.35118,9.35118
545.00,9.35549,25.079064,0.000393,25.002881,-2.4132,0.039,9.34987,9.34987
546.00,9.35483,25.078944,0.000387,25.002805,-2.4135,0.040,9.34829,9.34829
547.00,9.35412,25.078978,0.000386,25.002767,-2.4137,0.040,9.34719,9.34719
548.00,9.35387,25.079039,0.000388,25.002775,-2.4137,0.040,9.34846,9.34846
549.00,9.35348,25.079061,0.000384,25.002751,-2.4139,0.040,9.34993,9.34993
550.00,9.35300,25.079030,0.000381,25.002704,-2.4140,0.040,9.35086,9.35086
551.00,9.35245,25.079009,0.000381,25.002618,-2.4140,0.040,9.35088,9.35088
552.00,9.35191,25.079180,0.000383,25.002763,-2.4140,0.040,9.35053,9.35053
553.00,9.35165,25.079191,0.000381,25.002727,-2.4141,0.040,9.35017,9.35017
554.00,9.35174,25.079275,0.000387,25.002754,-2.4140,0.040,9.34949,9.34949
555.00,9.35157,25.079382,0.000390,25.002797,-2.4139,0.041,9.34862,9.34862
556.00,9.35114,25.079604,0.000396,25.002975,-2.4139,0.041,9.34841,9.34841
557.00,9.35074,25.079573,0.000393,25.002917,-2.4140,0.041,9.34898,9.34898
558.00,9.35027,25.079620,0.000396,25.002920,-2.4140,0.041,9.34713,9.34713
559.00,9.34949,25.079577,0.000393,25.002908,-2.4142,0.041,9.34634,9.34634
560.00,9.34924,25.079504,0.000389,25.002807,-2.4142,0.041,9.34769,9.34769
561.00,9.34928,25.079445,0.000387,25.002610,-2.4141,0.041,9.34928,9.34928
562.00,9.34926,25.079451,0.000388,25.002554,-2.4140,0.041,9.35038,9.35038
563.00,9.34933,25.079432,0.000387,25.002475,-2.4137,0.041,9.35196,9.35196
564.00,9.34960,25.079496,0.000387,25.002455,-2.4136,0.041,9.35327,9.35327
565.00,9.34984,25.079616,0.000388,25.002503,-2.4136,0.041,9.35241,9.35241
566.00,9.34993,25.079731,0.000388,25.002632,-2.4138,0.041,9.35168,9.35168
567.00,9.35018,25.079871,0.000390,25.002708,-2.4140,0.041,9.35072,9.35072
568.00,9.34990,25.080056,0.000394,25.002826,-2.4142,0.041,9.34940,9.34940
569.00,9.34952,25.080185,0.000393,25.002910,-2.4142,0.041,9.34863,9.34863
570.00,9.34948,25.080205,0.000391,25.002881,-2.4143,0.041,9.34966,9.34966
571.00,9.34977,25.080300,0.000392,25.002912,-2.4143,0.041,9.35017,9.35017
572.00,9.34997,25.080258,0.000389,25.002825,-2.4143,0.042,9.35025,9.35025
573.00,9.35014,25.080311,0.000388,25.002867,-2.4143,0.042,9.35195,9.35195
574.00,9.35007,25.080285,0.000388,25.002797,-2.4144,0.042,9.35203,9.35203
575.00,9.35004,25.080388,0.000394,25.002874,-2.4145,0.042,9.35029,9.35029
576.00,9.34995,25.080323,0.000393,25.002818,-2.4146,0.042,9.34878,9.34878
577.00,9.35008,25.080345,0.000392,25.002816,-2.4146,0.042,9.34927,9.34927
578.00,9.35039,25.080344,0.000393,25.002731,-2.4146,0.042,9.34938,9.34938
579.00,9.35082,25.080382,0.000393,25.002750,-2.4145,0.042,9.34975,9.34975
580.00,9.35089,25.080373,0.000389,25.002753,-2.4143,0.042,9.35114,9.35114
581.00,9.35096,25.080458,0.000390,25.002805,-2.4142,0.043,9.35329,9.35329
582.00,9.35098,25.080570,0.000395,25.002927,-2.4142,0.043,9.35362,9.35362
583.00,9.35092,25.080552,0.000392,25.002953,-2.4142,0.043,9.35266,9.35266
584.00,9.35072,25.080470,0.000392,25.002868,-2.4141,0.043,9.35199,9.35199
585.00,9.35056,25.080442,0.000394,25.002826,-2.4141,0.043,9.35095,9.35095
586.00,9.35043,25.080519,0.000397,25.002880,-2.4143,0.043,9.34929,9.34929
587.00,9.35040,25.080542,0.000396,25.002914,-2.4145,0.043,9.34884,9.34884
588.00,9.35060,25.080529,0.000397,25.002921,-2.4147,0.043,9.34891,9.34891
589.00,9.35073,25.080694,0.000397,25.003008,-2.4149,0.043,9.34930,9.34930
590.00,9.35072,25.080843,0.000400,25.003034,-2.4151,0.043,9.34999,9.34999
591.00,9.35037,25.080828,0.000395,25.002948,-2.4152,0.043,9.34934,9.34934
592.00,9.35005,25.080845,0.000394,25.002812,-2.4152,0.043,9.34792,9.34792
593.00,9.34967,25.081007,0.000398,25.002818,-2.4152,0.043,9.34704,9.34704
594.00,9.34942,25.081086,0.000400,25.002829,-2.4151,0.043,9.34661,9.34661
595.00,9.34942,25.081127,0.000401,25.002806,-2.4151,0.043,9.34588,9.34588
596.00,9.34957,25.081055,0.000402,25.002746,-2.4151,0.043,9.34664,9.34664
597.00,9.34962,25.081018,0.000401,25.002714,-2.4151,0.043,9.34779,9.34779
598.00,9.34936,25.080919,0.000395,25.002589,-2.4152,0.043,9.34812,9.34812
599.00,9.34915,25.080930,0.000391,25.002574,-2.4154,0.044,9.34876,9.34876
600.00,9.34913,25.080914,0.000388,25.002583,-2.4154,0.044,9.34922,9.34922
601.00,9.34890,25.081030,0.000383,25.002627,-2.4155,0.044,9.34959,9.34959
602.00,9.34854,25.081143,0.000381,25.002719,-2.4154,0.044,9.34879,9.34879
603.00,9.34825,25.081208,0.000384,25.002790,-2.4152,0.044,9.34868,9.34868
604.00,9.34814,25.081178,0.000385,25.002713,-2.4152,0.044,9.34803,9.34803
605.00,9.34823,25.081147,0.000384,25.002644,-2.4153,0.045,9.34825,9.34825
606.00,9.34843,25.081283,0.000392,25.002769,-2.4154,0.044,9.34816,9.34816
607.00,9.34843,25.081385,0.000396,25.002812,-2.4156,0.044,9.34897,9.34897
608.00,9.34839,25.081413,0.000395,25.002812,-2.4159,0.044,9.34989,9.34989
609.00,9.34852,25.081410,0.000394,25.002820,-2.4159,0.044,9.35062,9.35062
610.00,9.34852,25.081483,0.000392,25.002885,-2.4159,0.045,9.35083,9.35083
611.00,9.34862,25.081471,0.000391,25.002822,-2.4159,0.045,9.35048,9.35048
612.00,9.34879,25.081381,0.000391,25.002727,-2.4159,0.045,9.35027,9.35027
613.00,9.34920,25.081516,0.000392,25.002832,-2.4157,0.045,9.35093,9.35093
614.00,9.34949,25.081754,0.000398,25.003011,-2.4156,0.045,9.35078,9.35078
615.00,9.34958,25.081910,0.000404,25.003084,-2.4156,0.045,9.35020,9.35020
616.00,9.34966,25.081962,0.000404,25.003091,-2.4156,0.045,9.35051,9.35051
617.00,9.34964,25.082013,0.000400,25.003129,-2.4157,0.045,9.35036,9.35036
618.00,9.34967,25.081986,0.000400,25.003014,-2.4158,0.045,9.34974,9.34974
619.00,9.34993,25.081859,0.000395,25.002875,-2.4159,0.045,9.35041,9.35041
620.00,9.35004,25.081767,0.000391,25.002745,-2.4159,0.045,9.35135,9.35135
621.00,9.35027,25.081796,0.000392,25.002693,-2.4160,0.046,9.35231,9.35231
622.00,9.35052,25.081943,0.000397,25.002741,-2.4160,0.045,9.35317,9.35317
623.00,9.35079,25.082020,0.000398,25.002790,-2.4161,0.045,9.35291,9.35291
624.00,9.35084,25.082081,0.000399,25.002777,-2.4162,0.045,9.35128,9.35128
625.00,9.35065,25.082119,0.000401,25.002778,-2.4162,0.045,9.34981,9.34981
626.00,9.35046,25.082168,0.000399,25.002815,-2.4162,0.045,9.34853,9.34853
627.00,9.35048,25.082182,0.000397,25.002787,-2.4163,0.045,9.34824,9.34824
628.00,9.35062,25.082250,0.000398,25.002768,-2.4163,0.046,9.34929,9.34929
629.00,9.35083,25.082241,0.000394,25.002707,-2.4165,0.046,9.35131,9.35131
630.00,9.35093,25.082393,0.000394,25.002766,-2.4166,0.046,9.35204,9.35204
631.00,9.35082,25.082452,0.000391,25.002751,-2.4170,0.046,9.35189,9.35189
632.00,9.35080,25.082504,0.000390,25.002741,-2.4171,0.046,9.35130,9.35130
633.00,9.35073,25.082626,0.000390,25.002866,-2.4172,0.046,9.35078,9.35078
634.00,9.35079,25.082700,0.000392,25.002947,-2.4172,0.047,9.35064,9.35064
635.00,9.35100,25.082720,0.000390,25.002991,-2.4171,0.047,9.35103,9.35103
636.00,9.35114,25.082750,0.000392,25.003003,-2.4168,0.047,9.35202,9.35202
637.00,9.35120,25.082766,0.000394,25.002972,-2.4168,0.047,9.35229,9.35229
638.00,9.35127,25.082741,0.000390,25.002824,-2.4169,0.047,9.35184,9.35184
639.00,9.35112,25.082816,0.000387,25.002815,-2.4170,0.047,9.35119,9.35119
640.00,9.35107,25.082803,0.000387,25.002755,-2.4170,0.047,9.35115,9.35115
641.00,9.35096,25.082763,0.000385,25.002715,-2.4170,0.047,9.35119,9.35119
642.00,9.35089,25.082803,0.000384,25.002784,-2.4169,0.048,9.35148,9.35148
643.00,9.35088,25.082833,0.000386,25.002894,-2.4168,0.048,9.35221,9.35221
644.00,9.35134,25.082864,0.000392,25.002931,-2.4167,0.048,9.35372,9.35372
645.00,9.35217,25.082770,0.000393,25.002819,-2.4168,0.047,9.35612,9.35612
646.00,9.35300,25.082881,0.000396,25.002845,-2.4168,0.047,9.35819,9.35819
647.00,9.35357,25.082913,0.000395,25.002783,-2.4168,0.047,9.35978,9.35978
648.00,9.35367,25.082936,0.000393,25.002771,-2.4168,0.048,9.35952,9.35952
649.00,9.35349,25.082998,0.000388,25.002784,-2.4169,0.048,9.35811,9.35811
650.00,9.35346,25.083198,0.000392,25.002901,-2.4170,0.048,9.35602,9.35602
651.00,9.35368,25.083187,0.000390,25.002829,-2.4172,0.048,9.35387,9.35387
652.00,9.35411,25.083181,0.000389,25.002742,-2.4173,0.048,9.35264,9.35264
653.00,9.35424,25.083174,0.000393,25.002611,-2.4175,0.048,9.35281,9.35281
654.00,9.35454,25.083170,0.000392,25.002453,-2.4176,0.048,9.35184,9.35184
655.00,9.35520,25.083232,0.000390,25.002442,-2.4178,0.048,9.34960,9.34960
656.00,9.35588,25.083161,0.000386,25.002318,-2.4178,0.048,9.34831,9.34831
657.00,9.35668,25.083204,0.000387,25.002362,-2.4178,0.048,9.34732,9.34732
658.00,9.35642,25.083252,0.000381,25.002413,-2.4178,0.049,9.34735,9.34735
659.00,9.35361,25.083436,0.000383,25.002619,-2.4179,0.049,9.34830,9.34830
660.00,9.35268,25.083340,0.000380,25.002487,-2.4179,0.049,9.35112,9.35112
@5,2.0001,4.0, 660.017999999996 
661.00,9.35277,25.083463,0.000384,25.002696,-2.4180,0.049,9.35381,9.35381
662.00,9.35296,25.083514,0.000384,25.002736,-2.4181,0.049,9.35623,9.35623
663.00,9.35012,25.083524,0.000386,25.002756,-2.4182,0.049,9.35766,9.35766
664.00,9.34882,25.083419,0.000389,25.002701,-2.4182,0.049,9.35891,9.35891
665.00,9.34957,25.083555,0.000396,25.002871,-2.4183,0.049,9.35887,9.35887
666.00,9.35087,25.083681,0.000397,25.002900,-2.4182,0.049,9.35791,9.35791
667.00,9.35242,25.083748,0.000400,25.002946,-2.4182,0.049,9.35723,9.35723
668.00,9.35312,25.083929,0.000402,25.003047,-2.4183,0.049,9.35711,9.35711
669.00,9.35348,25.083914,0.000398,25.002955,-2.4184,0.049,9.35790,9.35790
670.00,9.35418,25.083971,0.000392,25.002932,-2.4184,0.049,9.35870,9.35870
671.00,9.35467,25.083919,0.000390,25.002831,-2.4185,0.050,9.35912,9.35912
672.00,9.35488,25.083913,0.000390,25.002747,-2.4185,0.050,9.35911,9.35911
673.00,9.35502,25.083689,0.000385,25.002484,-2.4184,0.050,9.35837,9.35837
674.00,9.35540,25.083841,0.000385,25.002586,-2.4183,0.050,9.35813,9.35813
675.00,9.35633,25.083802,0.000382,25.002555,-2.4183,0.050,9.35892,9.35892
676.00,9.35736,25.083873,0.000378,25.002573,-2.4182,0.051,9.36034,9.36034
677.00,9.35821,25.083878,0.000377,25.002592,-2.4184,0.051,9.36155,9.36155
678.00,9.35862,25.084130,0.000381,25.002800,-2.4185,0.051,9.36178,9.36178
679.00,9.35891,25.084079,0.000385,25.002754,-2.4186,0.051,9.36150,9.36150
680.00,9.35921,25.084169,0.000389,25.002761,-2.4188,0.051,9.36080,9.36080
681.00,9.35943,25.084333,0.000395,25.002849,-2.4190,0.051,9.36062,9.36062
682.00,9.35964,25.084480,0.000394,25.002997,-2.4191,0.051,9.36053,9.36053
683.00,9.35936,25.084465,0.000394,25.002965,-2.4190,0.051,9.35969,9.35969
684.00,9.35906,25.084605,0.000392,25.003016,-2.4192,0.051,9.35821,9.35821
685.00,9.35881,25.084489,0.000389,25.002916,-2.4192,0.051,9.35653,9.35653
686.00,9.35881,25.084423,0.000391,25.002913,-2.4192,0.051,9.35558,9.35558
687.00,9.35889,25.084295,0.000392,25.002743,-2.4193,0.051,9.35419,9.35419
688.00,9.35874,25.084195,0.000388,25.002621,-2.4194,0.051,9.35477,9.35477
689.00,9.35844,25.084180,0.000387,25.002585,-2.4194,0.051,9.35490,9.35490
690.00,9.35791,25.084403,0.000391,25.002756,-2.4194,0.051,9.35478,9.35478
691.00,9.35777,25.084497,0.000386,25.002696,-2.4194,0.051,9.35442,9.35442
692.00,9.35765,25.084701,0.000386,25.002770,-2.4194,0.052,9.35410,9.35410
693.00,9.35764,25.084866,0.000390,25.002826,-2.4194,0.052,9.35369,9.35369
694.00,9.35730,25.084992,0.000392,25.002901,-2.4194,0.052,9.35430,9.35430
695.00,9.35699,25.084997,0.000389,25.002835,-2.4193,0.052,9.35485,9.35485
696.00,9.35644,25.085014,0.000391,25.002825,-2.4194,0.052,9.35397,9.35397
697.00,9.35581,25.085097,0.000392,25.002874,-2.4194,0.052,9.35315,9.35315
698.00,9.35533,25.085138,0.000394,25.002943,-2.4195,0.052,9.35269,9.35269
699.00,9.35500,25.085102,0.000394,25.002870,-2.4197,0.052,9.35177,9.35177
700.00,9.35461,25.085080,0.000395,25.002848,-2.4198,0.052,9.35172,9.35172
701.00,9.35428,25.085044,0.000390,25.002855,-2.4199,0.052,9.35196,9.35196
702.00,9.35366,25.084897,0.000384,25.002689,-2.4199,0.052,9.35207,9.35207
703.00,9.35322,25.084911,0.000382,25.002656,-2.4199,0.053,9.35127,9.35127
704.00,9.35315,25.084936,0.000383,25.002608,-2.4198,0.053,9.35206,9.35206
705.00,9.35331,25.085052,0.000384,25.002556,-2.4197,0.053,9.35198,9.35198
706.00,9.35327,25.085162,0.000387,25.002554,-2.4196,0.053,9.35234,9.35234
707.00,9.35315,25.085296,0.000394,25.002642,-2.4195,0.053,9.35348,9.35348
708.00,9.35332,25.085359,0.000394,25.002640,-2.4194,0.053,9.35564,9.35564
709.00,9.35333,25.085479,0.000394,25.002741,-2.4194,0.053,9.35515,9.35515
710.00,9.35324,25.085542,0.000396,25.002850,-2.4197,0.053,9.35403,9.35403
711.00,9.35298,25.085554,0.000399,25.002829,-2.4199,0.053,9.35314,9.35314
712.00,9.35273,25.085504,0.000398,25.002724,-2.4200,0.053,9.35174,9.35174
713.00,9.35254,25.085566,0.000396,25.002761,-2.4201,0.053,9.35037,9.35037
714.00,9.35230,25.085428,0.000392,25.002582,-2.4201,0.053,9.34934,9.34934
715.00,9.35196,25.085475,0.000390,25.002589,-2.4201,0.053,9.34988,9.34988
716.00,9.35191,25.085490,0.000385,25.002614,-2.4200,0.054,9.35027,9.35027
717.00,9.35206,25.085537,0.000384,25.002657,-2.4200,0.054,9.35145,9.35145
718.00,9.35227,25.085668,0.000391,25.002749,-2.4200,0.054,9.35215,9.35215
719.00,9.35253,25.085836,0.000394,25.002965,-2.4200,0.054,9.35419,9.35419
720.00,9.35278,25.085932,0.000400,25.003001,-2.4200,0.054,9.35521,9.35521
721.00,9.35273,25.086006,0.000403,25.003044,-2.4200,0.054,9.35494,9.35494
722.00,9.35261,25.086179,0.000404,25.003174,-2.4201,0.054,9.35386,9.35386
723.00,9.35274,25.086140,0.000396,25.003082,-2.4201,0.054,9.35334,9.35334
724.00,9.35300,25.086133,0.000394,25.002939,-2.4202,0.054,9.35354,9.35354
725.00,9.35327,25.085991,0.000389,25.002806,-2.4201,0.054,9.35457,9.35457
726.00,9.35349,25.085955,0.000386,25.002715,-2.4201,0.054,9.35567,9.35567
727.00,9.35345,25.086122,0.000390,25.002825,-2.4200,0.055,9.35601,9.35601
728.00,9.35306,25.086116,0.000392,25.002767,-2.4199,0.055,9.35549,9.35549
729.00,9.35270,25.086197,0.000392,25.002794,-2.4199,0.055,9.35371,9.35371
730.00,9.35278,25.086276,0.000389,25.002815,-2.4200,0.055,9.35168,9.35168
731.00,9.35284,25.086408,0.000391,25.002842,-2.4200,0.055,9.35073,9.35073
732.00,9.35299,25.086225,0.000385,25.002553,-2.4201,0.055,9.35101,9.35101
733.00,9.35305,25.086249,0.000385,25.002548,-2.4201,0.055,9.35121,9.35121
734.00,9.35312,25.086219,0.000386,25.002506,-2.4201,0.055,9.35130,9.35130
735.00,9.35312,25.086272,0.000391,25.002488,-2.4201,0.055,9.35084,9.35084
736.00,9.35305,25.086265,0.000389,25.002518,-2.4201,0.055,9.35082,9.35082
737.00,9.35294,25.086410,0.000394,25.002679,-2.4200,0.055,9.35073,9.35073
738.00,9.35284,25.086473,0.000397,25.002713,-2.4201,0.055,9.35089,9.35089
739.00,9.35258,25.086483,0.000394,25.002740,-2.4202,0.055,9.35110,9.35110
740.00,9.35228,25.086452,0.000393,25.002720,-2.4203,0.055,9.35147,9.35147
741.00,9.35206,25.086456,0.000391,25.002720,-2.4203,0.055,9.35101,9.35101
742.00,9.35212,25.086393,0.000391,25.002653,-2.4203,0.055,9.35099,9.35099
743.00,9.35226,25.086343,0.000391,25.002582,-2.4202,0.055,9.35154,9.35154
744.00,9.35214,25.086396,0.000388,25.002502,-2.4200,0.055,9.35166,9.35166
745.00,9.35178,25.086498,0.000385,25.002527,-2.4200,0.056,9.35228,9.35228
746.00,9.35146,25.086647,0.000390,25.002515,-2.4201,0.056,9.35291,9.35291
747.00,9.35137,25.086741,0.000387,25.002512,-2.4201,0.056,9.35276,9.35276
748.00,9.35134,25.086911,0.000385,25.002570,-2.4204,0.056,9.35180,9.35180
749.00,9.35143,25.087060,0.000390,25.002682,-2.4207,0.056,9.35182,9.35182
750.00,9.35141,25.087306,0.000394,25.002917,-2.4207,0.056,9.35118,9.35118
751.00,9.35156,25.087165,0.000392,25.002791,-2.4207,0.056,9.35186,9.35186
752.00,9.35181,25.087139,0.000395,25.002786,-2.4207,0.056,9.35321,9.35321
753.00,9.35214,25.087131,0.000396,25.002762,-2.4204,0.056,9.35491,9.35491
754.00,9.35238,25.087141,0.000393,25.002761,-2.4202,0.057,9.35546,9.35546
755.00,9.35266,25.087100,0.000395,25.002694,-2.4201,0.057,9.35636,9.35636
756.00,9.35293,25.087317,0.000393,25.002852,-2.4199,0.057,9.35611,9.35611
757.00,9.35309,25.087276,0.000390,25.002753,-2.4197,0.057,9.35569,9.35569
758.00,9.35344,25.087289,0.000391,25.002773,-2.4196,0.057,9.35659,9.35659
759.00,9.35394,25.087289,0.000394,25.002772,-2.4196,0.057,9.35778,9.35778
760.00,9.35447,25.087234,0.000389,25.002609,-2.4196,0.057,9.35920,9.35920
761.00,9.35503,25.087228,0.000394,25.002583,-2.4197,0.057,9.36024,9.36024
762.00,9.35543,25.087318,0.000394,25.002604,-2.4199,0.057,9.36048,9.36048
763.00,9.35555,25.087486,0.000395,25.002656,-2.4201,0.057,9.35905,9.35905
764.00,9.35565,25.087616,0.000396,25.002659,-2.4204,0.057,9.35764,9.35764
765.00,9.35551,25.087618,0.000399,25.002663,-2.4205,0.057,9.35475,9.35475
766.00,9.35523,25.087632,0.000394,25.002674,-2.4206,0.057,9.35242,9.35242
767.00,9.35511,25.087656,0.000389,25.002714,-2.4205,0.058,9.35127,9.35127
768.00,9.35515,25.087677,0.000386,25.002720,-2.4205,0.058,9.35023,9.35023
769.00,9.35522,25.087746,0.000382,25.002750,-2.4203,0.058,9.35019,9.35019
770.00,9.35543,25.087843,0.000382,25.002806,-2.4202,0.058,9.35194,9.35194
771.00,9.35553,25.087788,0.000384,25.002722,-2.4200,0.058,9.35315,9.35315
772.00,9.35537,25.087821,0.000390,25.002675,-2.4201,0.058,9.35352,9.35352
773.00,9.35511,25.087893,0.000396,25.002778,-2.4201,0.058,9.35434,9.35434
774.00,9.35515,25.087870,0.000400,25.002780,-2.4200,0.058,9.35545,9.35545
775.00,9.35535,25.087951,0.000401,25.002823,-2.4199,0.058,9.35556,9.35556
776.00,9.35537,25.088104,0.000403,25.002928,-2.4199,0.058,9.35576,9.35576
777.00,9.35539,25.088319,0.000405,25.003118,-2.4197,0.058,9.35632,9.35632
778.00,9.35537,25.088386,0.000403,25.003051,-2.4196,0.058,9.35750,9.35750
779.00,9.35533,25.088416,0.000399,25.003011,-2.4196,0.058,9.35780,9.35780
780.00,9.35515,25.088356,0.000395,25.002875,-2.4196,0.059,9.35758,9.35758
781.00,9.35490,25.088474,0.000392,25.002896,-2.4196,0.059,9.35816,9.35816
782.00,9.35480,25.088396,0.000391,25.002786,-2.4197,0.059,9.35783,9.35783
783.00,9.35475,25.088361,0.000390,25.002724,-2.4198,0.059,9.35703,9.35703
784.00,9.35485,25.088472,0.000392,25.002811,-2.4197,0.059,9.35645,9.35645
785.00,9.35511,25.088651,0.000399,25.002948,-2.4196,0.059,9.35618,9.35618
786.00,9.35542,25.088572,0.000394,25.002874,-2.4195,0.059,9.35503,9.35503
787.00,9.35546,25.088592,0.000393,25.002811,-2.4194,0.059,9.35414,9.35414
788.00,9.35556,25.088629,0.000396,25.002771,-2.4193,0.059,9.35415,9.35415
789.00,9.35596,25.088600,0.000391,25.002713,-2.4193,0.059,9.35486,9.35486
790.00,9.35623,25.088563,0.000387,25.002628,-2.4194,0.059,9.35598,9.35598
791.00,9.35646,25.088858,0.000397,25.002791,-2.4195,0.059,9.35729,9.35729
792.00,9.35655,25.088936,0.000394,25.002805,-2.4196,0.059,9.35810,9.35810
793.00,9.35661,25.088988,0.000390,25.002819,-2.4196,0.060,9.35789,9.35789
794.00,9.35671,25.088912,0.000393,25.002682,-2.4196,0.059,9.35785,9.35785
795.00,9.35682,25.088959,0.000392,25.002715,-2.4195,0.060,9.35798,9.35798
796.00,9.35701,25.088835,0.000383,25.002581,-2.4195,0.060,9.35768,9.35768
797.00,9.35704,25.088763,0.000384,25.002606,-2.4194,0.060,9.35811,9.35811
798.00,9.35699,25.088662,0.000382,25.002517,-2.4195,0.060,9.35858,9.35858
799.00,9.35690,25.088779,0.000380,25.002579,-2.4197,0.061,9.35848,9.35848
800.00,9.35701,25.088808,0.000380,25.002559,-2.4197,0.061,9.35838,9.35838
801.00,9.35721,25.088904,0.000386,25.002625,-2.4197,0.061,9.35903,9.35903
802.00,9.35735,25.088938,0.000385,25.002495,-2.4197,0.061,9.35853,9.35853
803.00,9.35749,25.089023,0.000388,25.002569,-2.4196,0.061,9.35687,9.35687
804.00,9.35810,25.088990,0.000389,25.002549,-2.4194,0.061,9.35541,9.35541
805.00,9.35862,25.089024,0.000392,25.002595,-2.4193,0.061,9.35439,9.35439
806.00,9.35837,25.088890,0.000388,25.002494,-2.4192,0.061,9.35247,9.35247
807.00,9.35885,25.089051,0.000392,25.002654,-2.4192,0.061,9.35218,9.35218
808.00,9.35893,25.089107,0.000391,25.002634,-2.4193,0.061,9.35284,9.35284
809.00,9.35912,25.089178,0.000394,25.002660,-2.4193,0.060,9.35244,9.35244
810.00,9.36025,25.089295,0.000392,25.002657,-2.4194,0.061,9.35165,9.35165
@6,2.0001,4.0, 810.058999999994 
811.00,9.36032,25.089420,0.000392,25.002674,-2.4194,0.061,9.35206,9.35206
812.00,9.35521,25.089421,0.000389,25.002681,-2.4194,0.061,9.35206,9.35206
813.00,9.35383,25.089488,0.000390,25.002683,-2.4193,0.061,9.35257,9.35257
814.00,9.35343,25.089544,0.000391,25.002674,-2.4193,0.061,9.35424,9.35424
815.00,9.35309,25.089409,0.000391,25.002570,-2.4193,0.061,9.35664,9.35664
816.00,9.35282,25.089387,0.000391,25.002583,-2.4192,0.061,9.35875,9.35875
817.00,9.35296,25.089557,0.000397,25.002704,-2.4191,0.061,9.35989,9.35989
818.00,9.35390,25.089568,0.000394,25.002760,-2.4191,0.061,9.36056,9.36056
819.00,9.35486,25.089568,0.000391,25.002734,-2.4189,0.062,9.36142,9.36142
820.00,9.35544,25.089764,0.000390,25.002852,-2.4190,0.062,9.36206,9.36206
821.00,9.35639,25.089852,0.000389,25.002800,-2.4190,0.062,9.36330,9.36330
822.00,9.35704,25.089850,0.000384,25.002675,-2.4190,0.062,9.36569,9.36569
823.00,9.35799,25.089890,0.000381,25.002611,-2.4190,0.062,9.36806,9.36806
824.00,9.35889,25.089960,0.000381,25.002608,-2.4188,0.062,9.36884,9.36884
825.00,9.35939,25.090063,0.000384,25.002633,-2.4186,0.063,9.36780,9.36780
826.00,9.35976,25.090141,0.000386,25.002669,-2.4184,0.063,9.36600,9.36600
827.00,9.36022,25.090224,0.000389,25.002698,-2.4183,0.063,9.36425,9.36425
828.00,9.36067,25.090357,0.000396,25.002768,-2.4182,0.063,9.36258,9.36258
829.00,9.36123,25.090443,0.000394,25.002811,-2.4181,0.063,9.36154,9.36154
830.00,9.36167,25.090329,0.000390,25.002684,-2.4181,0.063,9.36130,9.36130
831.00,9.36215,25.090342,0.000388,25.002694,-2.4181,0.063,9.36174,9.36174
832.00,9.36278,25.090266,0.000387,25.002645,-2.4180,0.063,9.36287,9.36287
833.00,9.36351,25.090257,0.000386,25.002650,-2.4179,0.063,9.36411,9.36411
834.00,9.36406,25.090307,0.000390,25.002719,-2.4178,0.063,9.36498,9.36498
835.00,9.36424,25.090418,0.000392,25.002821,-2.4176,0.063,9.36571,9.36571
836.00,9.36418,25.090385,0.000392,25.002762,-2.4174,0.063,9.36594,9.36594
837.00,9.36438,25.090410,0.000390,25.002751,-2.4173,0.064,9.36529,9.36529
838.00,9.36464,25.090472,0.000392,25.002800,-2.4173,0.064,9.36438,9.36438
839.00,9.36483,25.090476,0.000391,25.002757,-2.4173,0.064,9.36372,9.36372
840.00,9.36462,25.090476,0.000393,25.002760,-2.4174,0.064,9.36299,9.36299
841.00,9.36425,25.090561,0.000394,25.002839,-2.4175,0.063,9.36231,9.36231
842.00,9.36381,25.090656,0.000396,25.002899,-2.4174,0.063,9.36194,9.36194
843.00,9.36336,25.090594,0.000391,25.002764,-2.4174,0.064,9.36143,9.36143
844.00,9.36300,25.090604,0.000389,25.002724,-2.4174,0.064,9.36108,9.36108
845.00,9.36265,25.090647,0.000384,25.002686,-2.4175,0.064,9.36003,9.36003
846.00,9.36235,25.090648,0.000383,25.002698,-2.4174,0.064,9.35887,9.35887
847.00,9.36201,25.090563,0.000380,25.002636,-2.4174,0.065,9.35718,9.35718
848.00,9.36161,25.090561,0.000382,25.002656,-2.4174,0.065,9.35589,9.35589
849.00,9.36122,25.090604,0.000389,25.002648,-2.4172,0.064,9.35459,9.35459
850.00,9.36101,25.090564,0.000393,25.002595,-2.4170,0.064,9.35490,9.35490
851.00,9.36079,25.090587,0.000393,25.002510,-2.4170,0.064,9.35550,9.35550
852.00,9.36043,25.090738,0.000397,25.002600,-2.4171,0.064,9.35621,9.35621
853.00,9.35992,25.090741,0.000397,25.002569,-2.4169,0.064,9.35691,9.35691
854.00,9.35942,25.090764,0.000394,25.002589,-2.4169,0.065,9.35768,9.35768
855.00,9.35913,25.090847,0.000395,25.002604,-2.4169,0.065,9.35799,9.35799
856.00,9.35884,25.090911,0.000392,25.002665,-2.4168,0.065,9.35807,9.35807
857.00,9.35851,25.090911,0.000391,25.002609,-2.4166,0.065,9.35775,9.35775
858.00,9.35808,25.091041,0.000394,25.002682,-2.4165,0.065,9.35728,9.35728
859.00,9.35778,25.091093,0.000393,25.002695,-2.4163,0.065,9.35768,9.35768
860.00,9.35780,25.091129,0.000390,25.002674,-2.4162,0.066,9.35821,9.35821
861.00,9.35770,25.091219,0.000397,25.002715,-2.4160,0.066,9.35816,9.35816
862.00,9.35749,25.091261,0.000394,25.002693,-2.4160,0.066,9.35804,9.35804
863.00,9.35712,25.091393,0.000392,25.002739,-2.4160,0.066,9.35762,9.35762
864.00,9.35672,25.091432,0.000392,25.002699,-2.4161,0.066,9.35640,9.35640
865.00,9.35672,25.091471,0.000394,25.002710,-2.4161,0.066,9.35677,9.35677
866.00,9.35723,25.091494,0.000391,25.002680,-2.4161,0.066,9.35792,9.35792
867.00,9.35756,25.091512,0.000395,25.002713,-2.4161,0.066,9.35885,9.35885
868.00,9.35791,25.091450,0.000395,25.002624,-2.4160,0.066,9.36062,9.36062
869.00,9.35821,25.091490,0.000398,25.002668,-2.4159,0.066,9.36133,9.36133
870.00,9.35813,25.091648,0.000401,25.002710,-2.4159,0.066,9.35922,9.35922
871.00,9.35786,25.091676,0.000398,25.002695,-2.4159,0.066,9.35674,9.35674
872.00,9.35760,25.091780,0.000395,25.002671,-2.4157,0.066,9.35533,9.35533
873.00,9.35735,25.091792,0.000393,25.002617,-2.4157,0.066,9.35335,9.35335
874.00,9.35723,25.091810,0.000392,25.002532,-2.4156,0.066,9.35366,9.35366
875.00,9.35744,25.091745,0.000392,25.002542,-2.4155,0.066,9.35620,9.35620
876.00,9.35771,25.091712,0.000393,25.002526,-2.4155,0.066,9.35816,9.35816
877.00,9.35786,25.091770,0.000397,25.002640,-2.4155,0.066,9.36013,9.36013
878.00,9.35835,25.091821,0.000395,25.002731,-2.4154,0.067,9.36245,9.36245
879.00,9.35851,25.091923,0.000392,25.002878,-2.4152,0.067,9.36246,9.36246
880.00,9.35844,25.091848,0.000387,25.002761,-2.4151,0.067,9.36145,9.36145
881.00,9.35843,25.092034,0.000390,25.002799,-2.4150,0.067,9.36087,9.36087
882.00,9.35849,25.091986,0.000387,25.002662,-2.4148,0.067,9.36015,9.36015
883.00,9.35877,25.092077,0.000391,25.002675,-2.4146,0.067,9.35929,9.35929
884.00,9.35899,25.092088,0.000394,25.002636,-2.4144,0.067,9.35870,9.35870
885.00,9.35901,25.092198,0.000393,25.002689,-2.4141,0.067,9.35886,9.35886
886.00,9.35881,25.092193,0.000393,25.002668,-2.4139,0.067,9.35885,9.35885
887.00,9.35844,25.092183,0.000390,25.002653,-2.4139,0.068,9.35728,9.35728
888.00,9.35807,25.092249,0.000389,25.002657,-2.4141,0.068,9.35673,9.35673
889.00,9.35797,25.092321,0.000390,25.002622,-2.4143,0.068,9.35733,9.35733
890.00,9.35830,25.092439,0.000393,25.002699,-2.4144,0.068,9.35762,9.35762
891.00,9.35874,25.092403,0.000391,25.002659,-2.4144,0.068,9.35790,9.35790
892.00,9.35914,25.092502,0.000395,25.002727,-2.4143,0.068,9.35980,9.35980
893.00,9.35952,25.092531,0.000397,25.002798,-2.4142,0.068,9.36030,9.36030
894.00,9.35974,25.092460,0.000395,25.002861,-2.4140,0.068,9.36043,9.36043
895.00,9.35960,25.092445,0.000396,25.002892,-2.4138,0.068,9.35995,9.35995
896.00,9.35945,25.092481,0.000395,25.002966,-2.4136,0.068,9.36005,9.36005
897.00,9.35939,25.092464,0.000392,25.002906,-2.4135,0.068,9.36010,9.36010
898.00,9.35923,25.092555,0.000390,25.002893,-2.4134,0.068,9.36039,9.36039
899.00,9.35926,25.092591,0.000386,25.002809,-2.4133,0.069,9.36097,9.36097
900.00,9.35957,25.092638,0.000387,25.002776,-2.4133,0.069,9.36256,9.36256
901.00,9.35986,25.092689,0.000388,25.002714,-2.4133,0.069,9.36293,9.36293
902.00,9.35997,25.092694,0.000390,25.002700,-2.4133,0.069,9.36266,9.36266
903.00,9.35990,25.092615,0.000389,25.002606,-2.4131,0.069,9.36213,9.36213
904.00,9.36005,25.092714,0.000390,25.002630,-2.4129,0.069,9.36210,9.36210
905.00,9.36023,25.092745,0.000390,25.002591,-2.4125,0.069,9.36036,9.36036
906.00,9.36004,25.092876,0.000389,25.002670,-2.4122,0.069,9.35954,9.35954
907.00,9.36021,25.093092,0.000392,25.002766,-2.4118,0.069,9.35912,9.35912
908.00,9.36043,25.093259,0.000394,25.002866,-2.4115,0.069,9.35855,9.35855
909.00,9.36031,25.093375,0.000397,25.002891,-2.4115,0.069,9.35783,9.35783
910.00,9.36025,25.093415,0.000396,25.002901,-2.4115,0.070,9.35794,9.35794
911.00,9.36016,25.093418,0.000398,25.002921,-2.4114,0.070,9.35803,9.35803
912.00,9.36006,25.093454,0.000398,25.002938,-2.4114,0.070,9.35811,9.35811
913.00,9.35998,25.093249,0.000394,25.002720,-2.4114,0.070,9.35889,9.35889
914.00,9.36001,25.093210,0.000394,25.002734,-2.4110,0.070,9.35911,9.35911
915.00,9.36006,25.093238,0.000395,25.002750,-2.4109,0.070,9.35964,9.35964
916.00,9.36019,25.093376,0.000396,25.002775,-2.4109,0.070,9.36063,9.36063
917.00,9.36042,25.093376,0.000395,25.002682,-2.4109,0.070,9.36206,9.36206
918.00,9.36063,25.093573,0.000398,25.002849,-2.4109,0.070,9.36317,9.36317
919.00,9.36060,25.093614,0.000398,25.002837,-2.4109,0.070,9.36265,9.36265
920.00,9.35998,25.093656,0.000397,25.002808,-2.4108,0.070,9.36032,9.36032
921.00,9.35909,25.093597,0.000394,25.002745,-2.4107,0.070,9.35644,9.35644
922.00,9.35817,25.093595,0.000393,25.002739,-2.4106,0.070,9.35189,9.35189
923.00,9.35741,25.093563,0.000390,25.002634,-2.4105,0.071,9.34763,9.34763
924.00,9.35659,25.093604,0.000387,25.002541,-2.4104,0.071,9.34506,9.34506
925.00,9.35590,25.093654,0.000388,25.002507,-2.4104,0.071,9.34531,9.34531
926.00,9.35576,25.093649,0.000387,25.002442,-2.4103,0.071,9.34719,9.34719
927.00,9.35542,25.093789,0.000390,25.002551,-2.4101,0.071,9.34851,9.34851
928.00,9.35520,25.093845,0.000391,25.002571,-2.4099,0.071,9.34988,9.34988
929.00,9.35471,25.093880,0.000392,25.002668,-2.4098,0.071,9.35233,9.35233
930.00,9.35417,25.093844,0.000390,25.002702,-2.4097,0.072,9.35375,9.35375
931.00,9.35425,25.093914,0.000390,25.002778,-2.4096,0.072,9.35459,9.35459
932.00,9.35455,25.093786,0.000387,25.002700,-2.4095,0.072,9.35542,9.35542
933.00,9.35432,25.093863,0.000387,25.002767,-2.4094,0.072,9.35610,9.35610
934.00,9.35410,25.093780,0.000385,25.002633,-2.4092,0.072,9.35595,9.35595
935.00,9.35412,25.093786,0.000389,25.002572,-2.4090,0.072,9.35718,9.35718
936.00,9.35422,25.093698,0.000387,25.002487,-2.4088,0.072,9.35839,9.35839
937.00,9.35407,25.093758,0.000390,25.002541,-2.4087,0.072,9.35959,9.35959
938.00,9.35377,25.093759,0.000391,25.002531,-2.4086,0.072,9.36107,9.36107
939.00,9.35375,25.093993,0.000396,25.002782,-2.4085,0.072,9.36196,9.36196
940.00,9.35414,25.094146,0.000393,25.002859,-2.4084,0.072,9.36156,9.36156
941.00,9.35492,25.094386,0.000399,25.002955,-2.4083,0.072,9.36156,9.36156
942.00,9.35587,25.094396,0.000396,25.002878,-2.4081,0.072,9.36176,9.36176
943.00,9.35675,25.094398,0.000395,25.002827,-2.4081,0.072,9.36179,9.36179
944.00,9.35746,25.094327,0.000392,25.002664,-2.4081,0.073,9.36098,9.36098
945.00,9.35818,25.094356,0.000394,25.002643,-2.4078,0.073,9.35314,9.35314
946.00,9.35958,25.094344,0.000391,25.002588,-2.4078,0.073,9.31257,9.31257
947.00,9.35992,25.094407,0.000391,25.002527,-2.4077,0.073,9.27486,9.27486
948.00,9.36076,25.094624,0.000393,25.002567,-2.4074,0.073,9.25907,9.25907
949.00,9.36178,25.094786,0.000395,25.002640,-2.4072,0.073,9.26719,9.26719
950.00,9.36148,25.094754,0.000392,25.002625,-2.4071,0.073,9.29716,9.29716
951.00,9.36180,25.094719,0.000391,25.002633,-2.4070,0.073,9.36693,9.36693
952.00,9.36160,25.094793,0.000389,25.002689,-2.4069,0.073,9.43629,9.43629
953.00,9.36045,25.094696,0.000389,25.002670,-2.4069,0.073,9.48119,9.48119
954.00,9.35751,25.094589,0.000386,25.002630,-2.4068,0.073,9.49824,9.49824
955.00,9.32093,25.094786,0.000391,25.002766,-2.4067,0.073,9.49617,9.49617
956.00,9.16314,25.094806,0.000391,25.002732,-2.4067,0.073,9.48436,9.48436
957.00,9.17263,25.094778,0.000393,25.002731,-2.4066,0.073,9.46917,9.46917
958.00,9.28251,25.094837,0.000393,25.002743,-2.4066,0.073,9.45487,9.45487
959.00,9.39720,25.094888,0.000389,25.002712,-2.4064,0.074,9.44461,9.44461
960.00,9.47279,25.094876,0.000383,25.002569,-2.4063,0.074,9.43783,9.43783
@7,2.0001,4.0, 960.101999999999 
961.00,9.50922,25.095033,0.000384,25.002606,-2.4061,0.074,9.43289,9.43289
962.00,9.51857,25.095150,0.000386,25.002604,-2.4059,0.074,9.42830,9.42830
963.00,9.50661,25.095130,0.000382,25.002474,-2.4056,0.074,9.42385,9.42385
964.00,9.48300,25.095251,0.000385,25.002509,-2.4055,0.074,9.41958,9.41958
965.00,9.46311,25.095345,0.000388,25.002620,-2.4053,0.074,9.41573,9.41573
966.00,9.45109,25.095328,0.000384,25.002645,-2.4052,0.075,9.41179,9.41179
967.00,9.44374,25.095413,0.000385,25.002677,-2.4050,0.075,9.40855,9.40855
968.00,9.43878,25.095522,0.000388,25.002761,-2.4050,0.075,9.40637,9.40637
969.00,9.43374,25.095661,0.000391,25.002812,-2.4047,0.075,9.40421,9.40421
970.00,9.42845,25.095660,0.000391,25.002743,-2.4045,0.075,9.40166,9.40166
971.00,9.42395,25.095735,0.000396,25.002788,-2.4044,0.075,9.39928,9.39928
972.00,9.42024,25.095728,0.000390,25.002798,-2.4041,0.075,9.39706,9.39706
973.00,9.41685,25.095716,0.000386,25.002799,-2.4038,0.075,9.39461,9.39461
974.00,9.41370,25.095610,0.000388,25.002718,-2.4037,0.075,9.39219,9.39219
975.00,9.41059,25.095647,0.000391,25.002752,-2.4037,0.075,9.39080,9.39080
976.00,9.40756,25.095652,0.000389,25.002710,-2.4036,0.075,9.39066,9.39066
977.00,9.40472,25.095637,0.000391,25.002648,-2.4034,0.075,9.39038,9.39038
978.00,9.40186,25.095720,0.000390,25.002693,-2.4032,0.076,9.39074,9.39074
979.00,9.39967,25.095723,0.000385,25.002649,-2.4029,0.076,9.39037,9.39037
980.00,9.39817,25.095664,0.000381,25.002592,-2.4025,0.076,9.38831,9.38831
981.00,9.39692,25.095660,0.000379,25.002563,-2.4024,0.076,9.38637,9.38637
982.00,9.39552,25.095826,0.000381,25.002706,-2.4023,0.077,9.38479,9.38479
983.00,9.39358,25.095920,0.000387,25.002748,-2.4024,0.077,9.38305,9.38305
984.00,9.39208,25.096077,0.000390,25.002874,-2.4024,0.077,9.38253,9.38253
985.00,9.39063,25.096156,0.000389,25.002894,-2.4022,0.077,9.38359,9.38359
986.00,9.38935,25.096225,0.000390,25.002895,-2.4020,0.077,9.38326,9.38326
987.00,9.38827,25.096217,0.000392,25.002797,-2.4016,0.077,9.38291,9.38291
988.00,9.38738,25.096277,0.000394,25.002804,-2.4014,0.077,9.38238,9.38238
989.00,9.38676,25.096213,0.000397,25.002716,-2.4013,0.077,9.38222,9.38222
990.00,9.38606,25.096227,0.000398,25.002716,-2.4013,0.077,9.38158,9.38158
991.00,9.38539,25.096294,0.000401,25.002735,-2.4013,0.077,9.38163,9.38163
992.00,9.38502,25.096290,0.000403,25.002756,-2.4012,0.077,9.38074,9.38074
993.00,9.38457,25.096267,0.000399,25.002734,-2.4012,0.077,9.37953,9.37953
994.00,9.38384,25.096335,0.000397,25.002758,-2.4009,0.077,9.37795,9.37795
995.00,9.38280,25.096459,0.000397,25.002830,-2.4007,0.077,9.37784,9.37784
996.00,9.38166,25.096446,0.000394,25.002793,-2.4005,0.077,9.37761,9.37761
997.00,9.38097,25.096510,0.000391,25.002816,-2.4001,0.077,9.37819,9.37819
998.00,9.38102,25.096541,0.000391,25.002814,-2.3998,0.077,9.37830,9.37830
999.00,9.38087,25.096531,0.000389,25.002781,-2.3996,0.078,9.37857,9.37857
1000.00,9.38058,25.096481,0.000390,25.002634,-2.3994,0.078,9.37826,9.37826
1001.00,9.38000,25.096504,0.000391,25.002633,-2.3992,0.078,9.37853,9.37853
1002.00,9.37973,25.096619,0.000392,25.002665,-2.3990,0.078,9.37764,9.37764
1003.00,9.37972,25.096623,0.000392,25.002631,-2.3990,0.078,9.37705,9.37705
1004.00,9.37925,25.096670,0.000391,25.002658,-2.3989,0.078,9.37699,9.37699
1005.00,9.37876,25.096753,0.000391,25.002718,-2.3989,0.078,9.37675,9.37675
1006.00,9.37827,25.096811,0.000393,25.002743,-2.3989,0.078,9.37557,9.37557
1007.00,9.37797,25.096844,0.000395,25.002728,-2.3990,0.078,9.37586,9.37586
1008.00,9.37778,25.096854,0.000394,25.002627,-2.3989,0.078,9.37747,9.37747
1009.00,9.37745,25.096939,0.000394,25.002591,-2.3988,0.078,9.37884,9.37884
1010.00,9.37722,25.096909,0.000394,25.002550,-2.3986,0.078,9.37913,9.37913
1011.00,9.37762,25.096928,0.000391,25.002497,-2.3984,0.079,9.37946,9.37946
1012.00,9.37808,25.096944,0.000387,25.002504,-2.3982,0.079,9.37927,9.37927
1013.00,9.37821,25.096965,0.000387,25.002524,-2.3979,0.079,9.37869,9.37869
1014.00,9.37793,25.096959,0.000386,25.002466,-2.3976,0.079,9.37774,9.37774
1015.00,9.37761,25.097010,0.000383,25.002481,-2.3974,0.079,9.37752,9.37752
1016.00,9.37760,25.097101,0.000382,25.002518,-2.3971,0.080,9.37794,9.37794
1017.00,9.37782,25.097081,0.000380,25.002451,-2.3969,0.080,9.37847,9.37847
1018.00,9.37787,25.097265,0.000383,25.002615,-2.3967,0.080,9.37817,9.37817
1019.00,9.37767,25.097325,0.000389,25.002689,-2.3967,0.080,9.37815,9.37815
1020.00,9.37778,25.097387,0.000393,25.002712,-2.3965,0.079,9.37764,9.37764
1021.00,9.37799,25.097358,0.000395,25.002640,-2.3964,0.079,9.37724,9.37724
1022.00,9.37812,25.097326,0.000396,25.002595,-2.3964,0.079,9.37768,9.37768
1023.00,9.37812,25.097402,0.000397,25.002622,-2.3963,0.079,9.37829,9.37829
1024.00,9.37821,25.097444,0.000397,25.002630,-2.3960,0.080,9.37827,9.37827
1025.00,9.37848,25.097515,0.000399,25.002662,-2.3959,0.080,9.37870,9.37870
1026.00,9.37842,25.097629,0.000400,25.002746,-2.3958,0.080,9.37919,9.37919
1027.00,9.37813,25.097728,0.000401,25.002807,-2.3956,0.080,9.37887,9.37887
1028.00,9.37810,25.097690,0.000398,25.002712,-2.3954,0.080,9.37818,9.37818
1029.00,9.37814,25.097799,0.000397,25.002718,-2.3952,0.080,9.37804,9.37804
1030.00,9.37816,25.097878,0.000397,25.002725,-2.3950,0.080,9.37812,9.37812
1031.00,9.37817,25.097922,0.000395,25.002780,-2.3948,0.081,9.37617,9.37617
1032.00,9.37817,25.098075,0.000395,25.002871,-2.3947,0.081,9.37459,9.37459
1033.00,9.37809,25.098111,0.000397,25.002923,-2.3946,0.081,9.37430,9.37430
1034.00,9.37742,25.098061,0.000394,25.002826,-2.3945,0.081,9.37448,9.37448
1035.00,9.37702,25.098059,0.000388,25.002758,-2.3944,0.081,9.37507,9.37507
1036.00,9.37693,25.098056,0.000388,25.002645,-2.3943,0.081,9.37775,9.37775
1037.00,9.37700,25.097999,0.000390,25.002521,-2.3938,0.081,9.37957,9.37957
1038.00,9.37748,25.098070,0.000393,25.002562,-2.3934,0.081,9.38003,9.38003
1039.00,9.37781,25.098115,0.000394,25.002680,-2.3932,0.081,9.38017,9.38017
1040.00,9.37767,25.098161,0.000397,25.002716,-2.3930,0.081,9.38044,9.38044
1041.00,9.37759,25.098142,0.000397,25.002686,-2.3929,0.081,9.37914,9.37914
1042.00,9.37782,25.098164,0.000395,25.002694,-2.3929,0.081,9.37761,9.37761
1043.00,9.37796,25.098183,0.000393,25.002633,-2.3928,0.081,9.37780,9.37780
1044.00,9.37765,25.098265,0.000395,25.002623,-2.3926,0.081,9.37836,9.37836
1045.00,9.37736,25.098223,0.000394,25.002597,-2.3924,0.082,9.37802,9.37802
1046.00,9.37743,25.098277,0.000396,25.002622,-2.3920,0.082,9.37839,9.37839
1047.00,9.37761,25.098349,0.000395,25.002701,-2.3919,0.082,9.37980,9.37980
1048.00,9.37789,25.098355,0.000394,25.002674,-2.3917,0.082,9.38011,9.38011
1049.00,9.37841,25.098340,0.000393,25.002638,-2.3916,0.082,9.37970,9.37970
1050.00,9.37916,25.098408,0.000394,25.002652,-2.3917,0.082,9.37822,9.37822
1051.00,9.37931,25.098381,0.000391,25.002623,-2.3917,0.082,9.37741,9.37741
1052.00,9.37920,25.098460,0.000391,25.002609,-2.3915,0.082,9.37770,9.37770
1053.00,9.37887,25.098383,0.000385,25.002483,-2.3913,0.083,9.37839,9.37839
1054.00,9.37827,25.098374,0.000383,25.002413,-2.3910,0.083,9.37817,9.37817
1055.00,9.37836,25.098371,0.000381,25.002332,-2.3905,0.083,9.37802,9.37802
1056.00,9.37877,25.098530,0.000384,25.002431,-2.3902,0.083,9.37818,9.37818
1057.00,9.37868,25.098445,0.000382,25.002293,-2.3900,0.083,9.37770,9.37770
1058.00,9.37810,25.098668,0.000386,25.002423,-2.3900,0.083,9.37642,9.37642
1059.00,9.37806,25.098748,0.000387,25.002452,-2.3901,0.083,9.37691,9.37691
1060.00,9.37827,25.098910,0.000390,25.002561,-2.3902,0.083,9.37945,9.37945
1061.00,9.37824,25.098928,0.000389,25.002540,-2.3899,0.083,9.38132,9.38132
1062.00,9.37804,25.098991,0.000392,25.002600,-2.3898,0.083,9.38173,9.38173
1063.00,9.37827,25.098835,0.000392,25.002468,-2.3895,0.083,9.38294,9.38294
1064.00,9.37889,25.099017,0.000397,25.002593,-2.3891,0.083,9.38322,9.38322
1065.00,9.37910,25.098991,0.000395,25.002526,-2.3889,0.083,9.38227,9.38227
1066.00,9.37923,25.098948,0.000394,25.002431,-2.3887,0.083,9.38104,9.38104
1067.00,9.37947,25.098992,0.000388,25.002389,-2.3885,0.084,9.38140,9.38140
1068.00,9.37986,25.099180,0.000392,25.002500,-2.3883,0.084,9.38158,9.38158
1069.00,9.38011,25.099071,0.000388,25.002396,-2.3880,0.084,9.38088,9.38088
1070.00,9.38002,25.099191,0.000391,25.002502,-2.3879,0.084,9.37967,9.37967
1071.00,9.38029,25.099253,0.000389,25.002483,-2.3879,0.084,9.37919,9.37919
1072.00,9.38068,25.099308,0.000392,25.002495,-2.3877,0.084,9.37894,9.37894
1073.00,9.38085,25.099250,0.000392,25.002438,-2.3874,0.084,9.37876,9.37876
1074.00,9.38069,25.099329,0.000393,25.002451,-2.3872,0.084,9.37950,9.37950
1075.00,9.38081,25.099331,0.000392,25.002434,-2.3869,0.084,9.38160,9.38160
1076.00,9.38116,25.099396,0.000396,25.002476,-2.3867,0.084,9.38236,9.38236
1077.00,9.38093,25.099447,0.000396,25.002456,-2.3866,0.084,9.38274,9.38274
1078.00,9.38069,25.099595,0.000396,25.002516,-2.3866,0.085,9.38283,9.38283
1079.00,9.38083,25.099656,0.000394,25.002568,-2.3866,0.085,9.38251,9.38251
1080.00,9.38101,25.099630,0.000389,25.002452,-2.3864,0.085,9.38168,9.38168
1081.00,9.38105,25.099681,0.000390,25.002465,-2.3862,0.085,9.38146,9.38146
1082.00,9.38096,25.099744,0.000390,25.002562,-2.3859,0.085,9.38130,9.38130
1083.00,9.38104,25.099745,0.000388,25.002531,-2.3855,0.085,9.38090,9.38090
1084.00,9.38097,25.099777,0.000389,25.002469,-2.3852,0.086,9.37989,9.37989
1085.00,9.38081,25.099869,0.000392,25.002540,-2.3849,0.086,9.37858,9.37858
1086.00,9.38100,25.099958,0.000393,25.002620,-2.3846,0.086,9.37864,9.37864
1087.00,9.38131,25.099953,0.000398,25.002568,-2.3844,0.085,9.37890,9.37890
1088.00,9.38114,25.100022,0.000399,25.002622,-2.3844,0.086,9.37975,9.37975
1089.00,9.38081,25.099939,0.000396,25.002537,-2.3844,0.086,9.38129,9.38129
1090.00,9.38079,25.099939,0.000395,25.002478,-2.3844,0.086,9.38258,9.38258
1091.00,9.38102,25.099944,0.000392,25.002424,-2.3843,0.086,9.38255,9.38255
1092.00,9.38089,25.100033,0.000392,25.002497,-2.3843,0.086,9.38240,9.38240
1093.00,9.38091,25.100087,0.000395,25.002547,-2.3841,0.086,9.38175,9.38175
1094.00,9.38087,25.100220,0.000396,25.002694,-2.3840,0.086,9.38211,9.38211
1095.00,9.38082,25.100218,0.000394,25.002729,-2.3839,0.086,9.38214,9.38214
1096.00,9.38081,25.100216,0.000395,25.002678,-2.3838,0.086,9.38136,9.38136
1097.00,9.38080,25.100299,0.000395,25.002727,-2.3836,0.086,9.38006,9.38006
1098.00,9.38109,25.100298,0.000392,25.002671,-2.3832,0.086,9.37985,9.37985
1099.00,9.38105,25.100373,0.000394,25.002638,-2.3828,0.086,9.37940,9.37940
1100.00,9.38069,25.100563,0.000397,25.002707,-2.3825,0.087,9.37871,9.37871
1101.00,9.38074,25.100667,0.000395,25.002778,-2.3823,0.087,9.37927,9.37927
1102.00,9.38127,25.100678,0.000393,25.002729,-2.3821,0.087,9.38060,9.38060
1103.00,9.38139,25.100692,0.000394,25.002751,-2.3820,0.087,9.38074,9.38074
1104.00,9.38100,25.100730,0.000395,25.002772,-2.3819,0.087,9.37891,9.37891
1105.00,9.38058,25.100665,0.000397,25.002713,-2.3817,0.087,9.37805,9.37805
1106.00,9.38035,25.100709,0.000395,25.002758,-2.3815,0.087,9.37637,9.37637
1107.00,9.38011,25.100642,0.000390,25.002650,-2.3813,0.088,9.37569,9.37569
1108.00,9.37935,25.100674,0.000388,25.002598,-2.3812,0.088,9.37656,9.37656
1109.00,9.37932,25.100622,0.000386,25.002532,-2.3811,0.088,9.37919,9.37919
1110.00,9.37986,25.100655,0.000384,25.002540,-2.3810,0.088,9.38069,9.38069
@8,2.0001,4.0, 1110.036 
1111.00,9.37987,25.100660,0.000386,25.002445,-2.3809,0.088,9.38329,9.38329
1112.00,9.38227,25.100815,0.000392,25.002488,-2.3805,0.088,9.38499,9.38499
1113.00,9.37889,25.100900,0.000390,25.002494,-2.3803,0.088,9.38472,9.38472
1114.00,9.37702,25.101034,0.000392,25.002551,-2.3802,0.088,9.38494,9.38494
1115.00,9.37864,25.101154,0.000394,25.002573,-2.3801,0.088,9.38742,9.38742
1116.00,9.37968,25.101209,0.000390,25.002598,-2.3799,0.088,9.38946,9.38946
1117.00,9.38069,25.101212,0.000388,25.002635,-2.3798,0.089,9.39096,9.39096
1118.00,9.38173,25.101247,0.000390,25.002649,-2.3795,0.089,9.39362,9.39362
1119.00,9.38332,25.101309,0.000389,25.002648,-2.3791,0.089,9.39503,9.39503
1120.00,9.38474,25.101318,0.000388,25.002673,-2.3786,0.089,9.39504,9.39504
1121.00,9.38559,25.101360,0.000388,25.002693,-2.3782,0.089,9.39403,9.39403
1122.00,9.38603,25.101414,0.000391,25.002737,-2.3778,0.089,9.39343,9.39343
1123.00,9.38664,25.101365,0.000389,25.002700,-2.3775,0.089,9.39333,9.39333
1124.00,9.38749,25.101312,0.000387,25.002667,-2.3773,0.089,9.39266,9.39266
1125.00,9.38835,25.101382,0.000389,25.002689,-2.3771,0.089,9.39221,9.39221
1126.00,9.38933,25.101458,0.000392,25.002741,-2.3770,0.089,9.39283,9.39283
1127.00,9.39014,25.101601,0.000392,25.002792,-2.3770,0.089,9.39209,9.39209
1128.00,9.39053,25.101734,0.000394,25.002863,-2.3769,0.090,9.39113,9.39113
1129.00,9.39090,25.101752,0.000394,25.002869,-2.3767,0.090,9.39199,9.39199
1130.00,9.39140,25.101765,0.000393,25.002811,-2.3766,0.090,9.39200,9.39200
1131.00,9.39181,25.101833,0.000392,25.002798,-2.3765,0.090,9.39169,9.39169
1132.00,9.39197,25.101711,0.000388,25.002633,-2.3763,0.090,9.39153,9.39153
1133.00,9.39228,25.101924,0.000392,25.002766,-2.3761,0.090,9.39243,9.39243
1134.00,9.39280,25.101975,0.000392,25.002680,-2.3759,0.090,9.39176,9.39176
1135.00,9.39278,25.101976,0.000391,25.002627,-2.3757,0.090,9.39128,9.39128
1136.00,9.39248,25.102086,0.000397,25.002730,-2.3755,0.090,9.39091,9.39091
1137.00,9.39217,25.102135,0.000400,25.002844,-2.3753,0.090,9.39061,9.39061
1138.00,9.39160,25.102012,0.000401,25.002798,-2.3750,0.090,9.38858,9.38858
1139.00,9.39121,25.102052,0.000404,25.002934,-2.3748,0.090,9.38780,9.38780
1140.00,9.39092,25.102082,0.000408,25.003019,-2.3746,0.090,9.38769,9.38769
1141.00,9.39073,25.102034,0.000406,25.003023,-2.3743,0.091,9.38724,9.38724
1142.00,9.39050,25.101992,0.000404,25.002930,-2.3743,0.091,9.38690,9.38690
1143.00,9.38995,25.101897,0.000399,25.002743,-2.3742,0.091,9.38649,9.38649
1144.00,9.38948,25.102021,0.000401,25.002729,-2.3741,0.091,9.38579,9.38579
1145.00,9.38919,25.102047,0.000396,25.002699,-2.3738,0.091,9.38514,9.38514
1146.00,9.38886,25.102094,0.000391,25.002558,-2.3734,0.091,9.38483,9.38483
1147.00,9.38854,25.102304,0.000394,25.002607,-2.3732,0.091,9.38483,9.38483
1148.00,9.38835,25.102539,0.000397,25.002735,-2.3729,0.091,9.38511,9.38511
1149.00,9.38784,25.102554,0.000395,25.002703,-2.3725,0.092,9.38439,9.38439
1150.00,9.38717,25.102629,0.000397,25.002703,-2.3722,0.092,9.38383,9.38383
1151.00,9.38692,25.102713,0.000403,25.002799,-2.3722,0.091,9.38443,9.38443
1152.00,9.38681,25.102762,0.000403,25.002802,-2.3721,0.091,9.38457,9.38457
1153.00,9.38656,25.102806,0.000399,25.002804,-2.3721,0.092,9.38519,9.38519
1154.00,9.38629,25.102915,0.000397,25.002882,-2.3720,0.092,9.38697,9.38697
1155.00,9.38617,25.102849,0.000394,25.002791,-2.3719,0.092,9.38762,9.38762
1156.00,9.38580,25.102677,0.000390,25.002555,-2.3716,0.092,9.38560,9.38560
1157.00,9.38530,25.102632,0.000387,25.002512,-2.3712,0.092,9.38451,9.38451
1158.00,9.38526,25.102578,0.000389,25.002414,-2.3709,0.092,9.38463,9.38463
1159.00,9.38560,25.102544,0.000388,25.002355,-2.3707,0.093,9.38598,9.38598
1160.00,9.38604,25.102753,0.000392,25.002516,-2.3706,0.093,9.38821,9.38821
1161.00,9.38640,25.102858,0.000388,25.002598,-2.3704,0.093,9.39138,9.39138
1162.00,9.38675,25.102932,0.000390,25.002659,-2.3702,0.093,9.39373,9.39373
1163.00,9.38702,25.102960,0.000390,25.002702,-2.3699,0.093,9.39359,9.39359
1164.00,9.38732,25.102959,0.000393,25.002679,-2.3696,0.093,9.39261,9.39261
1165.00,9.38761,25.102825,0.000390,25.002527,-2.3694,0.093,9.39113,9.39113
1166.00,9.38788,25.102838,0.000394,25.002523,-2.3692,0.093,9.38882,9.38882
1167.00,9.38826,25.102813,0.000391,25.002463,-2.3690,0.093,9.38471,9.38471
1168.00,9.38881,25.102793,0.000387,25.002420,-2.3689,0.093,9.38167,9.38167
1169.00,9.38748,25.102869,0.000388,25.002464,-2.3688,0.093,9.37805,9.37805
1170.00,9.38607,25.102992,0.000390,25.002546,-2.3687,0.093,9.37575,9.37575
1171.00,9.38564,25.103100,0.000389,25.002658,-2.3684,0.094,9.37702,9.37702
1172.00,9.38593,25.103188,0.000391,25.002761,-2.3683,0.094,9.38158,9.38158
1173.00,9.38616,25.103237,0.000396,25.002824,-2.3681,0.094,9.38624,9.38624
1174.00,9.38597,25.103223,0.000394,25.002791,-2.3678,0.094,9.39187,9.39187
1175.00,9.38670,25.103226,0.000394,25.002766,-2.3677,0.094,9.39635,9.39635
1176.00,9.38703,25.103216,0.000394,25.002648,-2.3675,0.094,9.39800,9.39800
1177.00,9.38857,25.103258,0.000393,25.002557,-2.3672,0.094,9.39889,9.39889
1178.00,9.38957,25.103454,0.000394,25.002615,-2.3668,0.094,9.39891,9.39891
1179.00,9.38946,25.103520,0.000392,25.002606,-2.3666,0.094,9.39726,9.39726
1180.00,9.38887,25.103670,0.000392,25.002703,-2.3663,0.094,9.39476,9.39476
1181.00,9.38904,25.103799,0.000392,25.002810,-2.3661,0.095,9.39194,9.39194
1182.00,9.38910,25.103776,0.000393,25.002824,-2.3659,0.095,9.38819,9.38819
1183.00,9.38831,25.103691,0.000393,25.002762,-2.3659,0.095,9.38518,9.38518
1184.00,9.38781,25.103722,0.000392,25.002820,-2.3656,0.095,9.38358,9.38358
1185.00,9.38770,25.103680,0.000389,25.002778,-2.3654,0.095,9.38412,9.38412
1186.00,9.38807,25.103706,0.000391,25.002767,-2.3652,0.095,9.38711,9.38711
1187.00,9.38911,25.103813,0.000392,25.002791,-2.3650,0.095,9.39037,9.39037
1188.00,9.39020,25.103867,0.000392,25.002755,-2.3649,0.095,9.39187,9.39187
1189.00,9.39159,25.103996,0.000396,25.002701,-2.3645,0.095,9.39162,9.39162
1190.00,9.39220,25.104043,0.000400,25.002645,-2.3642,0.095,9.38913,9.38913
1191.00,9.39122,25.104093,0.000398,25.002639,-2.3639,0.095,9.38620,9.38620
1192.00,9.39061,25.104069,0.000397,25.002546,-2.3636,0.095,9.38420,9.38420
1193.00,9.39035,25.104126,0.000397,25.002544,-2.3634,0.096,9.38508,9.38508
1194.00,9.38975,25.104152,0.000395,25.002644,-2.3636,0.096,9.38806,9.38806
1195.00,9.38954,25.104154,0.000391,25.002623,-2.3635,0.096,9.39163,9.39163
1196.00,9.38977,25.104130,0.000391,25.002621,-2.3634,0.096,9.39389,9.39389
1197.00,9.38922,25.104228,0.000391,25.002720,-2.3632,0.096,9.39442,9.39442
1198.00,9.38864,25.104236,0.000391,25.002752,-2.3629,0.096,9.39351,9.39351
1199.00,9.38869,25.104251,0.000392,25.002641,-2.3623,0.096,9.39064,9.39064
1200.00,9.38853,25.104304,0.000396,25.002635,-2.3616,0.096,9.38881,9.38881
1201.00,9.38876,25.104404,0.000394,25.002652,-2.3611,0.096,9.38797,9.38797
1202.00,9.38960,25.104438,0.000392,25.002677,-2.3607,0.096,9.38883,9.38883
1203.00,9.38991,25.104503,0.000392,25.002657,-2.3603,0.097,9.38963,9.38963
1204.00,9.39010,25.104522,0.000387,25.002667,-2.3600,0.097,9.39003,9.39003
1205.00,9.38993,25.104570,0.000387,25.002744,-2.3598,0.097,9.38961,9.38961
1206.00,9.38962,25.104573,0.000387,25.002693,-2.3597,0.097,9.38943,9.38943
1207.00,9.38936,25.104621,0.000389,25.002725,-2.3595,0.097,9.38981,9.38981
1208.00,9.38950,25.104778,0.000390,25.002856,-2.3594,0.097,9.39083,9.39083
1209.00,9.39006,25.104709,0.000395,25.002856,-2.3594,0.097,9.39270,9.39270
1210.00,9.39076,25.104632,0.000393,25.002803,-2.3594,0.097,9.39490,9.39490
1211.00,9.39137,25.104635,0.000394,25.002808,-2.3593,0.097,9.39445,9.39445
1212.00,9.39126,25.104476,0.000389,25.002596,-2.3590,0.097,9.39137,9.39137
1213.00,9.39077,25.104276,0.000386,25.002388,-2.3587,0.097,9.38784,9.38784
1214.00,9.39020,25.104343,0.000380,25.002334,-2.3585,0.098,9.38655,9.38655
1215.00,9.38993,25.104509,0.000383,25.002423,-2.3581,0.098,9.38712,9.38712
1216.00,9.39021,25.104568,0.000386,25.002465,-2.3579,0.098,9.38959,9.38959
1217.00,9.39051,25.104715,0.000387,25.002573,-2.3578,0.098,9.39269,9.39269
1218.00,9.39074,25.104831,0.000388,25.002634,-2.3576,0.098,9.39492,9.39492
1219.00,9.39106,25.104941,0.000391,25.002701,-2.3574,0.098,9.39353,9.39353
1220.00,9.39136,25.105028,0.000390,25.002687,-2.3572,0.098,9.38971,9.38971
1221.00,9.39092,25.105081,0.000387,25.002714,-2.3569,0.098,9.38711,9.38711
1222.00,9.39009,25.105122,0.000386,25.002709,-2.3567,0.098,9.38780,9.38780
1223.00,9.39001,25.105213,0.000385,25.002710,-2.3565,0.099,9.38998,9.38998
1224.00,9.39045,25.105241,0.000383,25.002701,-2.3563,0.099,9.39386,9.39386
1225.00,9.39148,25.105230,0.000386,25.002656,-2.3563,0.099,9.39873,9.39873
1226.00,9.39264,25.105165,0.000383,25.002534,-2.3563,0.099,9.40153,9.40153
1227.00,9.39254,25.105230,0.000384,25.002569,-2.3561,0.099,9.40025,9.40025
1228.00,9.39219,25.105123,0.000384,25.002508,-2.3560,0.099,9.39619,9.39619
1229.00,9.39236,25.105160,0.000386,25.002540,-2.3559,0.099,9.38966,9.38966
1230.00,9.39317,25.105189,0.000383,25.002541,-2.3556,0.099,9.38354,9.38354
1231.00,9.39449,25.105337,0.000389,25.002630,-2.3552,0.099,9.37933,9.37933
1232.00,9.39276,25.105388,0.000388,25.002610,-2.3550,0.099,9.37970,9.37970
1233.00,9.39055,25.105573,0.000387,25.002726,-2.3546,0.100,9.38510,9.38510
1234.00,9.38954,25.105638,0.000391,25.002698,-2.3544,0.100,9.39186,9.39186
1235.00,9.38878,25.105823,0.000396,25.002778,-2.3542,0.100,9.39750,9.39750
1236.00,9.38963,25.105767,0.000392,25.002653,-2.3541,0.100,9.40021,9.40021
1237.00,9.38981,25.105732,0.000390,25.002590,-2.3539,0.100,9.39800,9.39800
1238.00,9.39055,25.105704,0.000393,25.002491,-2.3538,0.100,9.39200,9.39200
1239.00,9.39203,25.105737,0.000391,25.002498,-2.3536,0.100,9.38586,9.38586
1240.00,9.38988,25.105616,0.000388,25.002449,-2.3534,0.100,9.37982,9.37982
1241.00,9.38794,25.105725,0.000391,25.002552,-2.3531,0.101,9.37758,9.37758
1242.00,9.38982,25.105986,0.000400,25.002799,-2.3528,0.100,9.38031,9.38031
1243.00,9.38959,25.106115,0.000401,25.002945,-2.3524,0.101,9.38684,9.38684
1244.00,9.38717,25.106280,0.000403,25.003068,-2.3522,0.101,9.39498,9.39498
1245.00,9.38566,25.106272,0.000401,25.002977,-2.3519,0.101,9.40362,9.40362
1246.00,9.38765,25.106297,0.000400,25.002952,-2.3517,0.101,9.40838,9.40838
1247.00,9.39051,25.106172,0.000393,25.002805,-2.3516,0.101,9.40857,9.40857
1248.00,9.39122,25.106080,0.000392,25.002680,-2.3514,0.101,9.40378,9.40378
1249.00,9.38821,25.105926,0.000391,25.002499,-2.3512,0.101,9.39629,9.39629
1250.00,9.38582,25.105933,0.000391,25.002524,-2.3510,0.101,9.38921,9.38921
1251.00,9.38745,25.105902,0.000388,25.002478,-2.3508,0.101,9.38519,9.38519
1252.00,9.39505,25.105863,0.000390,25.002345,-2.3507,0.101,9.38511,9.38511
1253.00,9.40017,25.105902,0.000387,25.002310,-2.3505,0.101,9.38643,9.38643
1254.00,9.39906,25.106055,0.000382,25.002366,-2.3504,0.102,9.38926,9.38926
1255.00,9.39530,25.106191,0.000381,25.002414,-2.3503,0.102,9.39088,9.39088
1256.00,9.39501,25.106312,0.000384,25.002415,-2.3500,0.102,9.39066,9.39066
1257.00,9.39653,25.106442,0.000382,25.002464,-2.3498,0.102,9.38876,9.38876
1258.00,9.39268,25.106526,0.000384,25.002517,-2.3495,0.102,9.38650,9.38650
1259.00,9.38613,25.106386,0.000386,25.002383,-2.3493,0.102,9.38432,9.38432
1260.00,9.38161,25.106430,0.000385,25.002355,-2.3490,0.102,9.38378,9.38378
1261.00,9.38595,25.106504,0.000383,25.002413,-2.3486,0.102,9.38652,9.38652
@9,2.0001,4.0, 1260.075 
1262.00,9.39448,25.106505,0.000381,25.002398,-2.3484,0.103,9.39120,9.39120
1263.00,9.39302,25.106607,0.000381,25.002427,-2.3481,0.103,9.39707,9.39707
1264.00,9.39049,25.106660,0.000380,25.002501,-2.3476,0.103,9.40457,9.40457
1265.00,9.38874,25.106699,0.000380,25.002543,-2.3473,0.103,9.41108,9.41108
1266.00,9.38796,25.106641,0.000377,25.002514,-2.3470,0.103,9.41398,9.41398
1267.00,9.39108,25.106803,0.000385,25.002643,-2.3469,0.103,9.41327,9.41327
1268.00,9.39437,25.106740,0.000387,25.002599,-2.3468,0.103,9.41133,9.41133
1269.00,9.39475,25.106829,0.000387,25.002570,-2.3468,0.103,9.40845,9.40845
1270.00,9.39579,25.106828,0.000388,25.002543,-2.3466,0.103,9.40514,9.40514
1271.00,9.39866,25.106908,0.000390,25.002538,-2.3466,0.103,9.40308,9.40308
1272.00,9.40105,25.106855,0.000381,25.002432,-2.3464,0.104,9.40271,9.40271
1273.00,9.40145,25.106960,0.000378,25.002488,-2.3461,0.104,9.40293,9.40293
1274.00,9.40145,25.107134,0.000383,25.002638,-2.3458,0.104,9.40312,9.40312
1275.00,9.40182,25.107262,0.000388,25.002732,-2.3457,0.104,9.40360,9.40360
1276.00,9.40204,25.107317,0.000387,25.002810,-2.3453,0.104,9.40497,9.40497
1277.00,9.40293,25.107411,0.000393,25.002904,-2.3449,0.104,9.40715,9.40715
1278.00,9.40449,25.107467,0.000395,25.002861,-2.3446,0.104,9.41049,9.41049
1279.00,9.40642,25.107374,0.000389,25.002684,-2.3443,0.104,9.41373,9.41373
1280.00,9.40832,25.107388,0.000385,25.002556,-2.3441,0.105,9.41658,9.41658
1281.00,9.40951,25.107364,0.000383,25.002431,-2.3440,0.105,9.41712,9.41712
1282.00,9.40966,25.107411,0.000383,25.002406,-2.3439,0.105,9.41482,9.41482
1283.00,9.40920,25.107422,0.000382,25.002423,-2.3437,0.105,9.41086,9.41086
1284.00,9.40853,25.107508,0.000387,25.002586,-2.3434,0.105,9.40721,9.40721
1285.00,9.40780,25.107535,0.000389,25.002647,-2.3432,0.105,9.40472,9.40472
1286.00,9.40738,25.107628,0.000393,25.002757,-2.3430,0.105,9.40252,9.40252
1287.00,9.40727,25.107579,0.000393,25.002731,-2.3427,0.105,9.40117,9.40117
1288.00,9.40644,25.107632,0.000395,25.002756,-2.3425,0.105,9.40034,9.40034
1289.00,9.40605,25.107692,0.000393,25.002718,-2.3423,0.105,9.39994,9.39994
1290.00,9.40633,25.107719,0.000392,25.002701,-2.3420,0.105,9.39896,9.39896
1291.00,9.40654,25.107730,0.000389,25.002662,-2.3415,0.106,9.39870,9.39870
1292.00,9.40597,25.107848,0.000388,25.002666,-2.3411,0.106,9.39742,9.39742
1293.00,9.40483,25.107838,0.000384,25.002630,-2.3408,0.106,9.39641,9.39641
1294.00,9.40427,25.107774,0.000384,25.002550,-2.3406,0.106,9.39542,9.39542
1295.00,9.40395,25.107669,0.000388,25.002411,-2.3403,0.106,9.39521,9.39521
1296.00,9.40370,25.107774,0.000394,25.002452,-2.3402,0.106,9.39565,9.39565
1297.00,9.40320,25.107832,0.000396,25.002507,-2.3401,0.106,9.39801,9.39801
1298.00,9.40261,25.107978,0.000395,25.002540,-2.3398,0.106,9.40150,9.40150
1299.00,9.40219,25.108189,0.000398,25.002689,-2.3396,0.106,9.40523,9.40523
1300.00,9.40186,25.108377,0.000393,25.002795,-2.3395,0.106,9.40787,9.40787
1301.00,9.40168,25.108452,0.000387,25.002809,-2.3392,0.107,9.40955,9.40955
1302.00,9.40162,25.108497,0.000386,25.002833,-2.3390,0.107,9.40977,9.40977
1303.00,9.40167,25.108446,0.000390,25.002780,-2.3390,0.107,9.40868,9.40868
1304.00,9.40172,25.108427,0.000384,25.002710,-2.3390,0.107,9.40617,9.40617
1305.00,9.40150,25.108512,0.000388,25.002770,-2.3388,0.107,9.40344,9.40344
1306.00,9.40133,25.108504,0.000391,25.002717,-2.3385,0.107,9.40149,9.40149
1307.00,9.40139,25.108413,0.000392,25.002565,-2.3381,0.107,9.40034,9.40034
1308.00,9.40133,25.108466,0.000393,25.002582,-2.3378,0.107,9.39891,9.39891
1309.00,9.40147,25.108444,0.000397,25.002567,-2.3373,0.107,9.39930,9.39930
1310.00,9.40154,25.108474,0.000397,25.002582,-2.3371,0.107,9.39963,9.39963
1311.00,9.40147,25.108442,0.000396,25.002533,-2.3370,0.107,9.39928,9.39928
1312.00,9.40167,25.108518,0.000395,25.002589,-2.3369,0.107,9.39948,9.39948
1313.00,9.40195,25.108535,0.000395,25.002618,-2.3367,0.107,9.39899,9.39899
1314.00,9.40198,25.108591,0.000398,25.002640,-2.3364,0.107,9.39745,9.39745
1315.00,9.40195,25.108561,0.000394,25.002574,-2.3361,0.107,9.39651,9.39651
1316.00,9.40172,25.108616,0.000397,25.002589,-2.3359,0.107,9.39602,9.39602
1317.00,9.40153,25.108550,0.000393,25.002539,-2.3358,0.108,9.39625,9.39625
1318.00,9.40135,25.108458,0.000387,25.002466,-2.3356,0.108,9.39792,9.39792
1319.00,9.40086,25.108406,0.000382,25.002440,-2.3355,0.108,9.39917,9.39917
1320.00,9.40025,25.108393,0.000381,25.002404,-2.3354,0.108,9.40019,9.40019
1321.00,9.39983,25.108478,0.000381,25.002477,-2.3351,0.109,9.40199,9.40199
1322.00,9.39976,25.108612,0.000387,25.002536,-2.3348,0.108,9.40312,9.40312
1323.00,9.39989,25.108782,0.000389,25.002602,-2.3346,0.108,9.40377,9.40377
1324.00,9.39995,25.108958,0.000390,25.002620,-2.3343,0.109,9.40436,9.40436
1325.00,9.40028,25.108997,0.000391,25.002609,-2.3341,0.109,9.40545,9.40545
1326.00,9.40066,25.109073,0.000393,25.002652,-2.3339,0.109,9.40608,9.40608
1327.00,9.40099,25.109097,0.000391,25.002677,-2.3336,0.109,9.40566,9.40566
1328.00,9.40127,25.109110,0.000396,25.002642,-2.3332,0.109,9.40477,9.40477
1329.00,9.40129,25.109107,0.000397,25.002663,-2.3328,0.109,9.40398,9.40398
1330.00,9.40120,25.109153,0.000394,25.002703,-2.3326,0.109,9.40261,9.40261
1331.00,9.40113,25.109086,0.000388,25.002628,-2.3325,0.110,9.40024,9.40024
1332.00,9.40095,25.109287,0.000390,25.002744,-2.3324,0.110,9.39843,9.39843
1333.00,9.40097,25.109400,0.000388,25.002802,-2.3323,0.110,9.39850,9.39850
1334.00,9.40166,25.109415,0.000387,25.002737,-2.3322,0.110,9.40063,9.40063
1335.00,9.40244,25.109524,0.000393,25.002789,-2.3318,0.110,9.40320,9.40320
1336.00,9.40324,25.109656,0.000397,25.002852,-2.3312,0.110,9.40609,9.40609
1337.00,9.40388,25.109532,0.000393,25.002717,-2.3308,0.110,9.40890,9.40890
1338.00,9.40409,25.109564,0.000391,25.002709,-2.3307,0.110,9.40960,9.40960
1339.00,9.40411,25.109597,0.000391,25.002725,-2.3306,0.110,9.40723,9.40723
1340.00,9.40388,25.109561,0.000388,25.002660,-2.3305,0.110,9.40379,9.40379
1341.00,9.40356,25.109561,0.000390,25.002636,-2.3304,0.110,9.40095,9.40095
1342.00,9.40314,25.109637,0.000392,25.002673,-2.3302,0.110,9.39892,9.39892
1343.00,9.40290,25.109613,0.000393,25.002645,-2.3298,0.110,9.39789,9.39789
1344.00,9.40261,25.109611,0.000390,25.002652,-2.3295,0.110,9.39832,9.39832
1345.00,9.40261,25.109684,0.000390,25.002662,-2.3294,0.111,9.40133,9.40133
1346.00,9.40289,25.109721,0.000388,25.002669,-2.3292,0.111,9.40439,9.40439
1347.00,9.40295,25.109816,0.000390,25.002675,-2.3288,0.111,9.40561,9.40561
1348.00,9.40311,25.109977,0.000391,25.002767,-2.3285,0.111,9.40579,9.40579
1349.00,9.40316,25.109946,0.000392,25.002687,-2.3281,0.111,9.40569,9.40569
1350.00,9.40308,25.109987,0.000394,25.002664,-2.3278,0.111,9.40483,9.40483
1351.00,9.40357,25.109987,0.000396,25.002577,-2.3274,0.111,9.40408,9.40408
1352.00,9.40407,25.109993,0.000394,25.002545,-2.3273,0.111,9.40377,9.40377
1353.00,9.40436,25.110033,0.000394,25.002570,-2.3272,0.111,9.40413,9.40413
1354.00,9.40425,25.110215,0.000398,25.002684,-2.3270,0.111,9.40557,9.40557
1355.00,9.40430,25.110371,0.000398,25.002796,-2.3267,0.111,9.40750,9.40750
1356.00,9.40420,25.110447,0.000396,25.002892,-2.3265,0.112,9.40757,9.40757
1357.00,9.40409,25.110404,0.000395,25.002818,-2.3261,0.112,9.40755,9.40755
1358.00,9.40386,25.110330,0.000390,25.002703,-2.3258,0.112,9.40722,9.40722
1359.00,9.40378,25.110260,0.000388,25.002553,-2.3255,0.112,9.40618,9.40618
1360.00,9.40427,25.110238,0.000386,25.002537,-2.3253,0.112,9.40476,9.40476
1361.00,9.40480,25.110282,0.000385,25.002548,-2.3253,0.112,9.40410,9.40410
1362.00,9.40521,25.110519,0.000388,25.002771,-2.3253,0.113,9.40441,9.40441
1363.00,9.40545,25.110639,0.000395,25.002844,-2.3253,0.113,9.40537,9.40537
1364.00,9.40581,25.110812,0.000397,25.003014,-2.3252,0.113,9.40654,9.40654
1365.00,9.40607,25.110793,0.000397,25.002996,-2.3249,0.113,9.40753,9.40753
1366.00,9.40610,25.110866,0.000401,25.002994,-2.3245,0.113,9.40923,9.40923
1367.00,9.40631,25.110779,0.000398,25.002857,-2.3240,0.113,9.41011,9.41011
1368.00,9.40653,25.110771,0.000399,25.002792,-2.3235,0.113,9.40968,9.40968
1369.00,9.40656,25.110732,0.000400,25.002728,-2.3231,0.113,9.40787,9.40787
1370.00,9.40646,25.110754,0.000401,25.002718,-2.3229,0.113,9.40554,9.40554
1371.00,9.40618,25.110678,0.000400,25.002658,-2.3226,0.113,9.40353,9.40353
1372.00,9.40618,25.110640,0.000401,25.002666,-2.3223,0.112,9.40317,9.40317
1373.00,9.40652,25.110673,0.000394,25.002736,-2.3219,0.113,9.40467,9.40467
1374.00,9.40684,25.110650,0.000390,25.002701,-2.3216,0.113,9.40649,9.40649
1375.00,9.40649,25.110738,0.000388,25.002724,-2.3213,0.113,9.40697,9.40697
1376.00,9.40606,25.110890,0.000388,25.002787,-2.3212,0.113,9.40683,9.40683
1377.00,9.40614,25.110936,0.000387,25.002682,-2.3212,0.114,9.40640,9.40640
1378.00,9.40628,25.110933,0.000390,25.002562,-2.3210,0.114,9.40526,9.40526
1379.00,9.40630,25.111198,0.000395,25.002779,-2.3209,0.114,9.40438,9.40438
1380.00,9.40616,25.111194,0.000396,25.002779,-2.3206,0.114,9.40407,9.40407
1381.00,9.40588,25.111178,0.000395,25.002761,-2.3202,0.114,9.40359,9.40359
1382.00,9.40572,25.111255,0.000398,25.002847,-2.3200,0.114,9.40297,9.40297
1383.00,9.40571,25.111282,0.000397,25.002896,-2.3199,0.115,9.40333,9.40333
1384.00,9.40574,25.111058,0.000392,25.002615,-2.3196,0.115,9.40399,9.40399
1385.00,9.40552,25.111063,0.000392,25.002591,-2.3193,0.115,9.40432,9.40432
1386.00,9.40495,25.111027,0.000391,25.002517,-2.3192,0.115,9.40501,9.40501
1387.00,9.40467,25.111087,0.000392,25.002518,-2.3191,0.115,9.40604,9.40604
1388.00,9.40479,25.111066,0.000391,25.002483,-2.3190,0.115,9.40651,9.40651
1389.00,9.40515,25.111202,0.000394,25.002559,-2.3190,0.115,9.40684,9.40684
1390.00,9.40552,25.111270,0.000397,25.002539,-2.3189,0.115,9.40710,9.40710
1391.00,9.40571,25.111436,0.000399,25.002621,-2.3187,0.115,9.40764,9.40764
1392.00,9.40560,25.111500,0.000396,25.002629,-2.3183,0.115,9.40636,9.40636
1393.00,9.40526,25.111644,0.000395,25.002711,-2.3180,0.115,9.40486,9.40486
1394.00,9.40480,25.111634,0.000391,25.002683,-2.3175,0.115,9.40336,9.40336
1395.00,9.40465,25.111637,0.000388,25.002663,-2.3171,0.116,9.40323,9.40323
1396.00,9.40465,25.111538,0.000388,25.002554,-2.3168,0.116,9.40252,9.40252
1397.00,9.40477,25.111507,0.000389,25.002526,-2.3166,0.116,9.40390,9.40390
1398.00,9.40502,25.111478,0.000389,25.002445,-2.3163,0.116,9.40627,9.40627
1399.00,9.40561,25.111579,0.000392,25.002538,-2.3162,0.116,9.40963,9.40963
1400.00,9.40629,25.111554,0.000387,25.002457,-2.3161,0.116,9.41166,9.41166
1401.00,9.40696,25.111688,0.000386,25.002552,-2.3159,0.116,9.41391,9.41391
1402.00,9.40747,25.111683,0.000387,25.002556,-2.3157,0.116,9.41439,9.41439
1403.00,9.40761,25.111742,0.000386,25.002600,-2.3155,0.116,9.41247,9.41247
1404.00,9.40801,25.111796,0.000382,25.002612,-2.3153,0.116,9.40709,9.40709
1405.00,9.40802,25.111854,0.000383,25.002720,-2.3150,0.117,9.40229,9.40229
1406.00,9.40808,25.111861,0.000383,25.002696,-2.3147,0.116,9.39816,9.39816
1407.00,9.40882,25.111912,0.000380,25.002664,-2.3143,0.117,9.39616,9.39616
1408.00,9.41063,25.111934,0.000381,25.002631,-2.3140,0.117,9.39812,9.39812
1409.00,9.41321,25.111915,0.000383,25.002620,-2.3137,0.117,9.40362,9.40362
1410.00,9.41509,25.112012,0.000384,25.002643,-2.3135,0.117,9.40831,9.40831
1411.00,9.41362,25.111993,0.000384,25.002633,-2.3132,0.117,9.41255,9.41255
@10,2.0001,4.0, 1410.026 
1412.00,9.41052,25.112064,0.000388,25.002677,-2.3131,0.117,9.41523,9.41523
1413.00,9.40252,25.112183,0.000392,25.002741,-2.3129,0.117,9.41526,9.41526
1414.00,9.39889,25.112319,0.000394,25.002764,-2.3126,0.117,9.41481,9.41481
1415.00,9.40160,25.112364,0.000396,25.002707,-2.3122,0.117,9.41590,9.41590
1416.00,9.40470,25.112368,0.000395,25.002628,-2.3120,0.117,9.41701,9.41701
1417.00,9.40634,25.112478,0.000392,25.002663,-2.3118,0.118,9.41856,9.41856
1418.00,9.40760,25.112443,0.000387,25.002597,-2.3117,0.118,9.42043,9.42043
1419.00,9.40924,25.112356,0.000385,25.002464,-2.3116,0.118,9.42113,9.42113
1420.00,9.41077,25.112352,0.000382,25.002425,-2.3113,0.118,9.42171,9.42171
1421.00,9.41193,25.112433,0.000381,25.002492,-2.3109,0.118,9.42243,9.42243
1422.00,9.41289,25.112338,0.000377,25.002446,-2.3104,0.119,9.42271,9.42271
1423.00,9.41344,25.112275,0.000378,25.002390,-2.3100,0.119,9.42176,9.42176
1424.00,9.41450,25.112232,0.000378,25.002412,-2.3097,0.119,9.42150,9.42150
1425.00,9.41590,25.112352,0.000383,25.002559,-2.3096,0.119,9.42048,9.42048
1426.00,9.41715,25.112465,0.000388,25.002591,-2.3095,0.119,9.41901,9.41901
1427.00,9.41815,25.112489,0.000391,25.002499,-2.3093,0.119,9.41767,9.41767
1428.00,9.41875,25.112584,0.000393,25.002549,-2.3091,0.119,9.41826,9.41826
1429.00,9.41903,25.112806,0.000398,25.002666,-2.3088,0.119,9.41903,9.41903
1430.00,9.41929,25.112777,0.000399,25.002603,-2.3083,0.119,9.42008,9.42008
1431.00,9.41972,25.112818,0.000399,25.002631,-2.3080,0.119,9.42099,9.42099
1432.00,9.41999,25.112830,0.000398,25.002674,-2.3078,0.119,9.42175,9.42175
1433.00,9.42020,25.112776,0.000395,25.002609,-2.3077,0.120,9.42054,9.42054
1434.00,9.42023,25.112729,0.000394,25.002546,-2.3077,0.120,9.41903,9.41903
1435.00,9.42012,25.112817,0.000391,25.002586,-2.3077,0.120,9.41801,9.41801
1436.00,9.41987,25.112856,0.000394,25.002616,-2.3076,0.120,9.41611,9.41611
1437.00,9.41935,25.112973,0.000395,25.002675,-2.3073,0.120,9.41424,9.41424
1438.00,9.41879,25.113143,0.000397,25.002806,-2.3069,0.120,9.41370,9.41370
1439.00,9.41850,25.113048,0.000395,25.002735,-2.3064,0.120,9.41428,9.41428
1440.00,9.41831,25.113080,0.000397,25.002739,-2.3059,0.120,9.41389,9.41389
1441.00,9.41794,25.113069,0.000392,25.002689,-2.3056,0.120,9.41490,9.41490
1442.00,9.41758,25.113055,0.000394,25.002649,-2.3054,0.120,9.41599,9.41599
1443.00,9.41726,25.113132,0.000396,25.002702,-2.3051,0.120,9.41574,9.41574
1444.00,9.41677,25.113291,0.000397,25.002778,-2.3048,0.120,9.41386,9.41386
1445.00,9.41648,25.113179,0.000394,25.002602,-2.3044,0.120,9.41391,9.41391
1446.00,9.41643,25.113120,0.000389,25.002508,-2.3041,0.121,9.41360,9.41360
1447.00,9.41643,25.113196,0.000388,25.002577,-2.3038,0.121,9.41385,9.41385
1448.00,9.41640,25.113134,0.000387,25.002517,-2.3036,0.121,9.41499,9.41499
1449.00,9.41600,25.113176,0.000388,25.002518,-2.3034,0.121,9.41566,9.41566
1450.00,9.41545,25.113294,0.000386,25.002658,-2.3034,0.121,9.41490,9.41490
1451.00,9.41501,25.113404,0.000389,25.002732,-2.3034,0.121,9.41508,9.41508
1452.00,9.41494,25.113440,0.000387,25.002687,-2.3031,0.121,9.41565,9.41565
1453.00,9.41504,25.113526,0.000388,25.002682,-2.3029,0.122,9.41584,9.41584
1454.00,9.41510,25.113507,0.000386,25.002648,-2.3027,0.122,9.41684,9.41684
1455.00,9.41520,25.113646,0.000390,25.002668,-2.3024,0.122,9.41819,9.41819
1456.00,9.41529,25.113694,0.000391,25.002666,-2.3022,0.122,9.41792,9.41792
1457.00,9.41538,25.113729,0.000394,25.002673,-2.3020,0.122,9.41621,9.41621
1458.00,9.41537,25.113714,0.000390,25.002594,-2.3019,0.122,9.41449,9.41449
1459.00,9.41501,25.113828,0.000391,25.002602,-2.3016,0.122,9.41267,9.41267
1460.00,9.41470,25.113848,0.000393,25.002581,-2.3013,0.122,9.41177,9.41177
1461.00,9.41476,25.113900,0.000394,25.002606,-2.3009,0.122,9.41254,9.41254
1462.00,9.41484,25.113996,0.000398,25.002675,-2.3006,0.122,9.41386,9.41386
1463.00,9.41499,25.114071,0.000400,25.002735,-2.3002,0.122,9.41523,9.41523
1464.00,9.41522,25.114072,0.000400,25.002775,-2.2998,0.122,9.41607,9.41607
1465.00,9.41525,25.114064,0.000397,25.002787,-2.2996,0.122,9.41588,9.41588
1466.00,9.41517,25.114079,0.000397,25.002802,-2.2994,0.122,9.41493,9.41493
1467.00,9.41497,25.114025,0.000393,25.002701,-2.2991,0.122,9.41347,9.41347
1468.00,9.41472,25.114086,0.000393,25.002715,-2.2988,0.122,9.41298,9.41298
1469.00,9.41467,25.114185,0.000391,25.002754,-2.2986,0.123,9.41345,9.41345
1470.00,9.41478,25.114222,0.000389,25.002685,-2.2985,0.123,9.41344,9.41344
1471.00,9.41478,25.114270,0.000386,25.002664,-2.2984,0.123,9.41333,9.41333
1472.00,9.41461,25.114334,0.000385,25.002633,-2.2984,0.123,9.41421,9.41421
1473.00,9.41423,25.114362,0.000384,25.002564,-2.2984,0.123,9.41363,9.41363
1474.00,9.41396,25.114303,0.000382,25.002430,-2.2983,0.123,9.41314,9.41314
1475.00,9.41365,25.114371,0.000383,25.002461,-2.2978,0.123,9.41302,9.41302
1476.00,9.41356,25.114340,0.000384,25.002376,-2.2974,0.123,9.41359,9.41359
1477.00,9.41376,25.114470,0.000387,25.002526,-2.2971,0.123,9.41436,9.41436
1478.00,9.41430,25.114505,0.000388,25.002549,-2.2967,0.124,9.41649,9.41649
1479.00,9.41481,25.114560,0.000393,25.002602,-2.2964,0.124,9.41753,9.41753
1480.00,9.41517,25.114551,0.000393,25.002637,-2.2961,0.124,9.41879,9.41879
1481.00,9.41528,25.114599,0.000392,25.002645,-2.2959,0.124,9.41906,9.41906
1482.00,9.41518,25.114510,0.000390,25.002532,-2.2957,0.124,9.41836,9.41836
1483.00,9.41511,25.114537,0.000388,25.002502,-2.2955,0.124,9.41745,9.41745
1484.00,9.41537,25.114634,0.000388,25.002476,-2.2953,0.124,9.41819,9.41819
1485.00,9.41572,25.114741,0.000390,25.002490,-2.2950,0.124,9.41799,9.41799
1486.00,9.41582,25.114844,0.000394,25.002586,-2.2948,0.124,9.41765,9.41765
1487.00,9.41602,25.114901,0.000398,25.002604,-2.2946,0.124,9.41773,9.41773
1488.00,9.41622,25.114904,0.000400,25.002689,-2.2943,0.124,9.41738,9.41738
1489.00,9.41626,25.114903,0.000398,25.002753,-2.2941,0.124,9.41655,9.41655
1490.00,9.41657,25.114789,0.000393,25.002632,-2.2940,0.124,9.41729,9.41729
1491.00,9.41691,25.114857,0.000389,25.002595,-2.2937,0.125,9.41781,9.41781
1492.00,9.41707,25.114949,0.000387,25.002580,-2.2934,0.125,9.41816,9.41816
1493.00,9.41734,25.115076,0.000389,25.002540,-2.2931,0.125,9.41890,9.41890
1494.00,9.41774,25.115233,0.000392,25.002617,-2.2929,0.125,9.41961,9.41961
1495.00,9.41814,25.115303,0.000394,25.002613,-2.2927,0.125,9.41898,9.41898
1496.00,9.41832,25.115365,0.000395,25.002612,-2.2924,0.125,9.41913,9.41913
1497.00,9.41844,25.115432,0.000393,25.002545,-2.2923,0.125,9.41937,9.41937
1498.00,9.41831,25.115515,0.000390,25.002615,-2.2921,0.125,9.41914,9.41914
1499.00,9.41831,25.115494,0.000385,25.002558,-2.2921,0.125,9.41938,9.41938
1500.00,9.41855,25.115557,0.000383,25.002599,-2.2918,0.126,9.42008,9.42008
1501.00,9.41859,25.115471,0.000379,25.002563,-2.2915,0.126,9.41987,9.41987
1502.00,9.41868,25.115480,0.000377,25.002645,-2.2910,0.126,9.41980,9.41980
1503.00,9.41885,25.115339,0.000375,25.002560,-2.2906,0.126,9.42010,9.42010
1504.00,9.41881,25.115296,0.000377,25.002513,-2.2900,0.126,9.41965,9.41965
1505.00,9.41887,25.115412,0.000381,25.002632,-2.2897,0.126,9.41938,9.41938
1506.00,9.41901,25.115486,0.000383,25.002683,-2.2896,0.126,9.41945,9.41945
1507.00,9.41902,25.115386,0.000383,25.002665,-2.2897,0.126,9.41875,9.41875
1508.00,9.41905,25.115521,0.000383,25.002732,-2.2897,0.127,9.41833,9.41833
1509.00,9.41913,25.115655,0.000385,25.002815,-2.2897,0.127,9.41757,9.41757
1510.00,9.41890,25.115691,0.000387,25.002766,-2.2894,0.127,9.41679,9.41679
1511.00,9.41889,25.115695,0.000387,25.002690,-2.2892,0.127,9.41756,9.41756
1512.00,9.41909,25.115859,0.000387,25.002711,-2.2888,0.127,9.41876,9.41876
1513.00,9.41920,25.115867,0.000387,25.002674,-2.2884,0.127,9.41919,9.41919
1514.00,9.41917,25.115822,0.000385,25.002595,-2.2882,0.127,9.41965,9.41965
1515.00,9.41897,25.115873,0.000386,25.002633,-2.2881,0.127,9.41939,9.41939
1516.00,9.41875,25.115970,0.000388,25.002677,-2.2880,0.127,9.41758,9.41758
1517.00,9.41859,25.116064,0.000393,25.002766,-2.2878,0.127,9.41707,9.41707
1518.00,9.41864,25.116114,0.000395,25.002749,-2.2875,0.127,9.41712,9.41712
1519.00,9.41861,25.116213,0.000397,25.002842,-2.2872,0.127,9.41718,9.41718
1520.00,9.41844,25.116170,0.000395,25.002752,-2.2869,0.128,9.41801,9.41801
1521.00,9.41854,25.116123,0.000393,25.002723,-2.2865,0.128,9.42015,9.42015
1522.00,9.41885,25.116107,0.000393,25.002695,-2.2862,0.128,9.42107,9.42107
1523.00,9.41887,25.116175,0.000391,25.002752,-2.2858,0.128,9.42088,9.42088
1524.00,9.41891,25.116059,0.000386,25.002601,-2.2853,0.128,9.42099,9.42099
1525.00,9.41875,25.116054,0.000387,25.002594,-2.2850,0.128,9.42082,9.42082
1526.00,9.41885,25.116184,0.000389,25.002680,-2.2847,0.128,9.42040,9.42040
1527.00,9.41909,25.116188,0.000384,25.002662,-2.2844,0.129,9.42003,9.42003
1528.00,9.41930,25.116193,0.000383,25.002577,-2.2843,0.129,9.42037,9.42037
1529.00,9.41946,25.116335,0.000388,25.002632,-2.2840,0.129,9.42047,9.42047
1530.00,9.41978,25.116465,0.000386,25.002699,-2.2838,0.129,9.42144,9.42144
1531.00,9.41996,25.116516,0.000386,25.002689,-2.2836,0.129,9.42164,9.42164
1532.00,9.41995,25.116647,0.000392,25.002704,-2.2834,0.129,9.42136,9.42136
1533.00,9.41987,25.116692,0.000394,25.002759,-2.2832,0.129,9.42117,9.42117
1534.00,9.41978,25.116783,0.000398,25.002842,-2.2830,0.129,9.42019,9.42019
1535.00,9.41963,25.116822,0.000400,25.002833,-2.2826,0.129,9.41842,9.41842
1536.00,9.41978,25.116905,0.000401,25.002854,-2.2822,0.129,9.41726,9.41726
1537.00,9.41972,25.116806,0.000400,25.002758,-2.2817,0.129,9.41587,9.41587
1538.00,9.41950,25.116920,0.000401,25.002813,-2.2812,0.129,9.41559,9.41559
1539.00,9.41953,25.116903,0.000394,25.002737,-2.2809,0.129,9.41642,9.41642
1540.00,9.41943,25.116925,0.000394,25.002676,-2.2808,0.129,9.41685,9.41685
1541.00,9.41928,25.116915,0.000390,25.002661,-2.2807,0.130,9.41714,9.41714
1542.00,9.41895,25.117100,0.000390,25.002804,-2.2807,0.130,9.41802,9.41802
1543.00,9.41880,25.117026,0.000387,25.002752,-2.2807,0.130,9.41786,9.41786
1544.00,9.41873,25.117088,0.000393,25.002797,-2.2806,0.130,9.41810,9.41810
1545.00,9.41890,25.117193,0.000396,25.002923,-2.2804,0.130,9.41921,9.41921
1546.00,9.41895,25.117173,0.000398,25.002901,-2.2801,0.130,9.41932,9.41932
1547.00,9.41862,25.117088,0.000397,25.002781,-2.2798,0.130,9.41838,9.41838
1548.00,9.41821,25.117106,0.000396,25.002743,-2.2796,0.130,9.41747,9.41747
1549.00,9.41795,25.117077,0.000393,25.002700,-2.2792,0.130,9.41709,9.41709
1550.00,9.41786,25.116992,0.000388,25.002603,-2.2788,0.130,9.41657,9.41657
1551.00,9.41783,25.117035,0.000387,25.002595,-2.2786,0.131,9.41780,9.41780
1552.00,9.41792,25.117116,0.000386,25.002624,-2.2784,0.131,9.42046,9.42046
1553.00,9.41795,25.117188,0.000388,25.002677,-2.2780,0.131,9.42204,9.42204
1554.00,9.41829,25.117216,0.000388,25.002651,-2.2778,0.131,9.42063,9.42063
1555.00,9.41865,25.117363,0.000390,25.002715,-2.2776,0.131,9.41891,9.41891
1556.00,9.41878,25.117440,0.000390,25.002781,-2.2774,0.131,9.41622,9.41622
1557.00,9.41892,25.117367,0.000393,25.002745,-2.2773,0.131,9.41430,9.41430
1558.00,9.41907,25.117360,0.000389,25.002739,-2.2771,0.131,9.41488,9.41488
1559.00,9.41854,25.117415,0.000387,25.002729,-2.2768,0.131,9.41674,9.41674
1560.00,9.42074,25.117320,0.000384,25.002617,-2.2765,0.131,9.41738,9.41738
1561.00,9.42460,25.117300,0.000382,25.002507,-2.2762,0.132,9.41796,9.41796
@11,2.0001,4.0, 1560.064 
1562.00,9.42584,25.117440,0.000378,25.002557,-2.2758,0.132,9.42029,9.42029
1563.00,9.41958,25.117377,0.000379,25.002389,-2.2756,0.132,9.42269,9.42269
1564.00,9.41655,25.117438,0.000378,25.002420,-2.2754,0.132,9.42598,9.42598
1565.00,9.41745,25.117535,0.000380,25.002517,-2.2751,0.132,9.43073,9.43073
1566.00,9.41741,25.117620,0.000381,25.002591,-2.2749,0.133,9.43485,9.43485
1567.00,9.41839,25.117611,0.000383,25.002561,-2.2746,0.133,9.43614,9.43614
1568.00,9.42106,25.117781,0.000385,25.002709,-2.2744,0.133,9.43520,9.43520
1569.00,9.42310,25.117769,0.000387,25.002675,-2.2743,0.133,9.43446,9.43446
1570.00,9.42393,25.117775,0.000384,25.002626,-2.2742,0.133,9.43340,9.43340
1571.00,9.42442,25.117665,0.000380,25.002531,-2.2740,0.133,9.43218,9.43218
1572.00,9.42624,25.117736,0.000380,25.002570,-2.2738,0.133,9.43134,9.43134
1573.00,9.42712,25.117691,0.000378,25.002479,-2.2735,0.133,9.43136,9.43136
1574.00,9.42753,25.117760,0.000379,25.002500,-2.2732,0.133,9.43148,9.43148
1575.00,9.42805,25.117804,0.000379,25.002515,-2.2729,0.133,9.43232,9.43232
1576.00,9.42916,25.117982,0.000385,25.002605,-2.2727,0.133,9.43481,9.43481
1577.00,9.43069,25.118014,0.000385,25.002498,-2.2724,0.134,9.43740,9.43740
1578.00,9.43165,25.118198,0.000388,25.002632,-2.2720,0.134,9.43881,9.43881
1579.00,9.43242,25.118241,0.000385,25.002578,-2.2715,0.134,9.43962,9.43962
1580.00,9.43347,25.118303,0.000388,25.002577,-2.2711,0.134,9.44000,9.44000
1581.00,9.43469,25.118383,0.000384,25.002563,-2.2707,0.134,9.43943,9.43943
1582.00,9.43559,25.118546,0.000382,25.002694,-2.2705,0.135,9.43815,9.43815
1583.00,9.43567,25.118671,0.000381,25.002730,-2.2704,0.135,9.43680,9.43680
1584.00,9.43541,25.118766,0.000383,25.002827,-2.2705,0.135,9.43599,9.43599
1585.00,9.43532,25.118752,0.000382,25.002808,-2.2705,0.135,9.43508,9.43508
1586.00,9.43512,25.118828,0.000387,25.002873,-2.2703,0.135,9.43378,9.43378
1587.00,9.43497,25.118736,0.000391,25.002791,-2.2701,0.135,9.43257,9.43257
1588.00,9.43474,25.118581,0.000393,25.002699,-2.2698,0.135,9.43159,9.43159
1589.00,9.43455,25.118573,0.000392,25.002674,-2.2693,0.135,9.43101,9.43101
1590.00,9.43440,25.118569,0.000392,25.002625,-2.2690,0.135,9.42985,9.42985
1591.00,9.43425,25.118385,0.000386,25.002443,-2.2686,0.135,9.42884,9.42884
1592.00,9.43412,25.118438,0.000387,25.002511,-2.2681,0.135,9.42800,9.42800
1593.00,9.43380,25.118562,0.000384,25.002559,-2.2679,0.135,9.42730,9.42730
1594.00,9.43337,25.118597,0.000389,25.002581,-2.2679,0.135,9.42600,9.42600
1595.00,9.43290,25.118765,0.000392,25.002681,-2.2677,0.135,9.42573,9.42573
1596.00,9.43235,25.118880,0.000398,25.002736,-2.2675,0.135,9.42571,9.42571
1597.00,9.43159,25.118970,0.000393,25.002770,-2.2672,0.135,9.42640,9.42640
1598.00,9.43115,25.118914,0.000393,25.002785,-2.2669,0.136,9.42836,9.42836
1599.00,9.43096,25.118999,0.000391,25.002884,-2.2666,0.136,9.43029,9.43029
1600.00,9.43078,25.118770,0.000386,25.002681,-2.2662,0.136,9.43236,9.43236
1601.00,9.43079,25.118723,0.000387,25.002676,-2.2659,0.136,9.43446,9.43446
1602.00,9.43062,25.118705,0.000390,25.002630,-2.2658,0.136,9.43472,9.43472
1603.00,9.43031,25.118725,0.000389,25.002521,-2.2656,0.136,9.43361,9.43361
1604.00,9.43000,25.118555,0.000384,25.002277,-2.2653,0.136,9.43154,9.43154
1605.00,9.42944,25.118701,0.000382,25.002370,-2.2651,0.137,9.42877,9.42877
1606.00,9.42882,25.118978,0.000383,25.002480,-2.2650,0.137,9.42489,9.42489
1607.00,9.42808,25.119038,0.000382,25.002455,-2.2647,0.137,9.42185,9.42185
1608.00,9.42749,25.119175,0.000383,25.002511,-2.2645,0.137,9.41984,9.41984
1609.00,9.42704,25.119299,0.000385,25.002540,-2.2642,0.137,9.41957,9.41957
1610.00,9.42668,25.119526,0.000391,25.002618,-2.2640,0.137,9.41924,9.41924
1611.00,9.42641,25.119524,0.000391,25.002631,-2.2637,0.137,9.42029,9.42029
1612.00,9.42637,25.119564,0.000393,25.002676,-2.2634,0.137,9.42235,9.42235
1613.00,9.42649,25.119518,0.000392,25.002648,-2.2629,0.137,9.42464,9.42464
1614.00,9.42672,25.119616,0.000394,25.002783,-2.2626,0.137,9.42590,9.42590
1615.00,9.42696,25.119615,0.000394,25.002889,-2.2622,0.137,9.42765,9.42765
1616.00,9.42703,25.119533,0.000390,25.002792,-2.2620,0.138,9.42864,9.42864
1617.00,9.42710,25.119560,0.000389,25.002811,-2.2616,0.138,9.42923,9.42923
1618.00,9.42697,25.119671,0.000390,25.002938,-2.2615,0.138,9.42935,9.42935
1619.00,9.42676,25.119684,0.000391,25.002937,-2.2614,0.138,9.42972,9.42972
1620.00,9.42675,25.119633,0.000391,25.002783,-2.2612,0.138,9.43125,9.43125
1621.00,9.42688,25.119627,0.000390,25.002694,-2.2608,0.138,9.43395,9.43395
1622.00,9.42726,25.119609,0.000390,25.002600,-2.2606,0.138,9.43677,9.43677
1623.00,9.42792,25.119560,0.000389,25.002455,-2.2603,0.138,9.43896,9.43896
1624.00,9.42842,25.119607,0.000385,25.002373,-2.2600,0.138,9.43920,9.43920
1625.00,9.42868,25.119696,0.000383,25.002389,-2.2598,0.139,9.43729,9.43729
1626.00,9.42906,25.119834,0.000389,25.002479,-2.2597,0.138,9.43449,9.43449
1627.00,9.42959,25.119963,0.000388,25.002564,-2.2595,0.139,9.43113,9.43113
1628.00,9.43003,25.120112,0.000391,25.002654,-2.2591,0.139,9.42805,9.42805
1629.00,9.43050,25.120166,0.000393,25.002695,-2.2588,0.139,9.42705,9.42705
1630.00,9.43106,25.120186,0.000391,25.002734,-2.2586,0.139,9.42657,9.42657
1631.00,9.43085,25.120231,0.000392,25.002777,-2.2585,0.139,9.42584,9.42584
1632.00,9.43084,25.120268,0.000393,25.002788,-2.2584,0.139,9.42578,9.42578
1633.00,9.43095,25.120162,0.000392,25.002693,-2.2583,0.139,9.42625,9.42625
1634.00,9.43086,25.120192,0.000393,25.002724,-2.2582,0.139,9.42680,9.42680
1635.00,9.43075,25.120210,0.000395,25.002691,-2.2579,0.139,9.42846,9.42846
1636.00,9.43126,25.120267,0.000396,25.002690,-2.2577,0.139,9.43198,9.43198
1637.00,9.43196,25.120191,0.000394,25.002568,-2.2576,0.139,9.43550,9.43550
1638.00,9.43260,25.120270,0.000393,25.002651,-2.2574,0.140,9.43828,9.43828
1639.00,9.43320,25.120296,0.000394,25.002699,-2.2573,0.140,9.44048,9.44048
1640.00,9.43341,25.120391,0.000397,25.002763,-2.2570,0.140,9.44092,9.44092
1641.00,9.43309,25.120395,0.000396,25.002784,-2.2566,0.140,9.43893,9.43893
1642.00,9.43241,25.120483,0.000398,25.002888,-2.2560,0.140,9.43543,9.43543
1643.00,9.43152,25.120659,0.000402,25.002962,-2.2555,0.140,9.43176,9.43176
1644.00,9.43110,25.120630,0.000402,25.002847,-2.2549,0.140,9.42802,9.42802
1645.00,9.43118,25.120627,0.000399,25.002869,-2.2544,0.140,9.42607,9.42607
1646.00,9.43064,25.120563,0.000396,25.002843,-2.2542,0.140,9.42441,9.42441
1647.00,9.43005,25.120575,0.000398,25.002798,-2.2539,0.140,9.42272,9.42272
1648.00,9.42962,25.120550,0.000397,25.002741,-2.2539,0.140,9.42183,9.42183
1649.00,9.42938,25.120580,0.000395,25.002717,-2.2539,0.141,9.42204,9.42204
1650.00,9.42939,25.120551,0.000394,25.002588,-2.2539,0.141,9.42264,9.42264
1651.00,9.42973,25.120595,0.000394,25.002531,-2.2539,0.141,9.42416,9.42416
1652.00,9.43003,25.120612,0.000392,25.002542,-2.2539,0.141,9.42685,9.42685
1653.00,9.43024,25.120650,0.000392,25.002526,-2.2538,0.141,9.42958,9.42958
1654.00,9.43039,25.120690,0.000395,25.002537,-2.2534,0.141,9.43117,9.43117
1655.00,9.43037,25.120727,0.000397,25.002601,-2.2530,0.141,9.43112,9.43112
1656.00,9.42991,25.120795,0.000396,25.002644,-2.2526,0.141,9.43075,9.43075
1657.00,9.42921,25.120851,0.000394,25.002593,-2.2522,0.141,9.43038,9.43038
1658.00,9.42852,25.120706,0.000387,25.002483,-2.2518,0.141,9.43019,9.43019
1659.00,9.42779,25.120755,0.000384,25.002542,-2.2516,0.142,9.43038,9.43038
1660.00,9.42762,25.120790,0.000383,25.002478,-2.2514,0.142,9.43094,9.43094
1661.00,9.42777,25.120870,0.000386,25.002489,-2.2511,0.142,9.43189,9.43189
1662.00,9.42787,25.120917,0.000385,25.002537,-2.2509,0.142,9.43173,9.43173
1663.00,9.42805,25.121133,0.000391,25.002626,-2.2508,0.142,9.43139,9.43139
1664.00,9.42857,25.121246,0.000394,25.002653,-2.2504,0.142,9.43218,9.43218
1665.00,9.42938,25.121316,0.000395,25.002702,-2.2501,0.142,9.43428,9.43428
1666.00,9.43023,25.121274,0.000393,25.002644,-2.2499,0.142,9.43604,9.43604
1667.00,9.43129,25.121310,0.000392,25.002616,-2.2495,0.142,9.43861,9.43861
1668.00,9.43240,25.121306,0.000392,25.002566,-2.2491,0.142,9.44035,9.44035
1669.00,9.43318,25.121263,0.000390,25.002474,-2.2490,0.142,9.43999,9.43999
1670.00,9.43338,25.121338,0.000391,25.002539,-2.2488,0.142,9.43700,9.43700
1671.00,9.43338,25.121321,0.000387,25.002514,-2.2486,0.143,9.43494,9.43494
1672.00,9.43332,25.121356,0.000388,25.002576,-2.2484,0.143,9.43232,9.43232
1673.00,9.43327,25.121342,0.000386,25.002574,-2.2481,0.143,9.43060,9.43060
1674.00,9.43345,25.121382,0.000385,25.002616,-2.2477,0.143,9.42978,9.42978
1675.00,9.43324,25.121423,0.000383,25.002594,-2.2473,0.143,9.43018,9.43018
1676.00,9.43303,25.121570,0.000389,25.002678,-2.2469,0.143,9.42903,9.42903
1677.00,9.43295,25.121516,0.000389,25.002534,-2.2467,0.143,9.42887,9.42887
1678.00,9.43296,25.121558,0.000391,25.002487,-2.2468,0.143,9.42957,9.42957
1679.00,9.43305,25.121653,0.000394,25.002526,-2.2469,0.143,9.43029,9.43029
1680.00,9.43309,25.121679,0.000396,25.002536,-2.2469,0.143,9.43109,9.43109
1681.00,9.43312,25.121725,0.000391,25.002527,-2.2468,0.144,9.43228,9.43228
1682.00,9.43309,25.121894,0.000393,25.002649,-2.2465,0.144,9.43302,9.43302
1683.00,9.43339,25.121999,0.000395,25.002775,-2.2460,0.144,9.43392,9.43392
1684.00,9.43375,25.121951,0.000392,25.002715,-2.2456,0.144,9.43492,9.43492
1685.00,9.43367,25.121979,0.000389,25.002693,-2.2454,0.144,9.43586,9.43586
1686.00,9.43346,25.122038,0.000394,25.002720,-2.2451,0.144,9.43697,9.43697
1687.00,9.43327,25.122016,0.000394,25.002699,-2.2449,0.144,9.43863,9.43863
1688.00,9.43322,25.122044,0.000392,25.002713,-2.2448,0.144,9.43878,9.43878
1689.00,9.43330,25.122089,0.000393,25.002758,-2.2443,0.145,9.43863,9.43863
1690.00,9.43360,25.122112,0.000395,25.002750,-2.2439,0.145,9.43795,9.43795
1691.00,9.43376,25.122054,0.000390,25.002676,-2.2435,0.145,9.43682,9.43682
1692.00,9.43387,25.122110,0.000390,25.002703,-2.2432,0.145,9.43553,9.43553
1693.00,9.43416,25.122183,0.000392,25.002726,-2.2429,0.145,9.43478,9.43478
1694.00,9.43433,25.122258,0.000396,25.002753,-2.2428,0.145,9.43375,9.43375
1695.00,9.43439,25.122273,0.000399,25.002738,-2.2426,0.145,9.43309,9.43309
1696.00,9.43473,25.122249,0.000398,25.002679,-2.2423,0.145,9.43403,9.43403
1697.00,9.43528,25.122234,0.000398,25.002673,-2.2420,0.145,9.43504,9.43504
1698.00,9.43567,25.122230,0.000397,25.002642,-2.2417,0.145,9.43548,9.43548
1699.00,9.43589,25.122308,0.000396,25.002610,-2.2416,0.145,9.43691,9.43691
1700.00,9.43617,25.122390,0.000395,25.002682,-2.2414,0.145,9.43805,9.43805
1701.00,9.43630,25.122463,0.000396,25.002720,-2.2411,0.145,9.43785,9.43785
1702.00,9.43656,25.122516,0.000398,25.002724,-2.2409,0.145,9.43730,9.43730
1703.00,9.43657,25.122562,0.000394,25.002715,-2.2406,0.146,9.43659,9.43659
1704.00,9.43632,25.122602,0.000392,25.002746,-2.2402,0.146,9.43403,9.43403
1705.00,9.43589,25.122742,0.000393,25.002810,-2.2397,0.146,9.43035,9.43035
1706.00,9.43572,25.122873,0.000392,25.002860,-2.2395,0.146,9.42727,9.42727
1707.00,9.43609,25.123052,0.000391,25.002937,-2.2394,0.146,9.42456,9.42456
1708.00,9.43670,25.123188,0.000397,25.003007,-2.2394,0.146,9.42423,9.42423
1709.00,9.43772,25.123166,0.000395,25.002973,-2.2392,0.146,9.42575,9.42575
1710.00,9.43757,25.122942,0.000389,25.002747,-2.2391,0.146,9.42913,9.42913
1711.00,9.43704,25.122883,0.000386,25.002750,-2.2389,0.147,9.43148,9.43148
@12,2.0001,4.0, 1710.104 
1712.00,9.43603,25.122779,0.000382,25.002634,-2.2387,0.147,9.43378,9.43378
1713.00,9.43174,25.122719,0.000375,25.002622,-2.2383,0.147,9.43539,9.43539
1714.00,9.42734,25.122723,0.000374,25.002592,-2.2380,0.148,9.43725,9.43725
1715.00,9.42717,25.122805,0.000376,25.002649,-2.2378,0.148,9.43948,9.43948
1716.00,9.42887,25.122819,0.000380,25.002597,-2.2373,0.148,9.44247,9.44247
1717.00,9.42987,25.122858,0.000382,25.002632,-2.2370,0.148,9.44531,9.44531
1718.00,9.43160,25.122879,0.000383,25.002601,-2.2367,0.148,9.44813,9.44813
1719.00,9.43372,25.122990,0.000389,25.002678,-2.2364,0.148,9.44940,9.44940
1720.00,9.43570,25.123092,0.000385,25.002757,-2.2363,0.148,9.44998,9.44998
1721.00,9.43723,25.123192,0.000384,25.002838,-2.2363,0.148,9.45007,9.45007
1722.00,9.43805,25.123279,0.000383,25.002894,-2.2360,0.148,9.44951,9.44951
1723.00,9.43865,25.123362,0.000383,25.002939,-2.2359,0.148,9.44849,9.44849
1724.00,9.43959,25.123367,0.000378,25.002849,-2.2356,0.149,9.44858,9.44858
1725.00,9.44104,25.123434,0.000382,25.002833,-2.2352,0.149,9.44892,9.44892
1726.00,9.44262,25.123512,0.000387,25.002810,-2.2348,0.149,9.44990,9.44990
1727.00,9.44429,25.123466,0.000389,25.002709,-2.2345,0.149,9.45162,9.45162
1728.00,9.44556,25.123308,0.000387,25.002479,-2.2341,0.149,9.45216,9.45216
1729.00,9.44640,25.123389,0.000393,25.002606,-2.2337,0.149,9.45164,9.45164
1730.00,9.44693,25.123439,0.000394,25.002635,-2.2333,0.149,9.45075,9.45075
1731.00,9.44769,25.123526,0.000393,25.002737,-2.2330,0.149,9.45037,9.45037
1732.00,9.44854,25.123579,0.000394,25.002795,-2.2327,0.149,9.44915,9.44915
1733.00,9.44917,25.123705,0.000395,25.002929,-2.2325,0.149,9.44892,9.44892
1734.00,9.44952,25.123738,0.000397,25.002915,-2.2325,0.149,9.44866,9.44866
1735.00,9.44949,25.123721,0.000400,25.002876,-2.2324,0.149,9.44810,9.44810
1736.00,9.44936,25.123642,0.000401,25.002767,-2.2322,0.149,9.44681,9.44681
1737.00,9.44909,25.123760,0.000404,25.002851,-2.2319,0.149,9.44524,9.44524
1738.00,9.44855,25.123756,0.000403,25.002818,-2.2315,0.149,9.44345,9.44345
1739.00,9.44796,25.123730,0.000403,25.002757,-2.2311,0.149,9.44230,9.44230
1740.00,9.44763,25.123692,0.000399,25.002755,-2.2308,0.150,9.44197,9.44197
1741.00,9.44726,25.123736,0.000398,25.002721,-2.2307,0.150,9.44165,9.44165
1742.00,9.44706,25.123734,0.000395,25.002605,-2.2304,0.150,9.44174,9.44174
1743.00,9.44685,25.123856,0.000395,25.002665,-2.2303,0.150,9.44268,9.44268
1744.00,9.44675,25.123880,0.000392,25.002636,-2.2301,0.150,9.44372,9.44372
1745.00,9.44652,25.123984,0.000393,25.002622,-2.2298,0.150,9.44487,9.44487
1746.00,9.44631,25.123975,0.000389,25.002636,-2.2295,0.151,9.44554,9.44554
1747.00,9.44583,25.123915,0.000388,25.002618,-2.2293,0.151,9.44604,9.44604
1748.00,9.44529,25.123903,0.000391,25.002630,-2.2291,0.150,9.44521,9.44521
1749.00,9.44494,25.124010,0.000395,25.002724,-2.2290,0.150,9.44464,9.44464
1750.00,9.44481,25.124090,0.000396,25.002785,-2.2287,0.150,9.44394,9.44394
1751.00,9.44457,25.124142,0.000400,25.002777,-2.2284,0.150,9.44360,9.44360
1752.00,9.44431,25.124308,0.000401,25.002888,-2.2282,0.151,9.44387,9.44387
1753.00,9.44398,25.124362,0.000396,25.002847,-2.2279,0.151,9.44343,9.44343
1754.00,9.44349,25.124303,0.000389,25.002748,-2.2276,0.151,9.44260,9.44260
1755.00,9.44320,25.124333,0.000390,25.002735,-2.2272,0.151,9.44155,9.44155
1756.00,9.44287,25.124379,0.000391,25.002753,-2.2267,0.151,9.44033,9.44033
1757.00,9.44284,25.124399,0.000391,25.002728,-2.2262,0.152,9.43997,9.43997
1758.00,9.44293,25.124501,0.000399,25.002816,-2.2258,0.151,9.44065,9.44065
1759.00,9.44302,25.124597,0.000402,25.002894,-2.2256,0.151,9.44106,9.44106
1760.00,9.44296,25.124571,0.000398,25.002822,-2.2254,0.152,9.44153,9.44153
1761.00,9.44303,25.124592,0.000396,25.002802,-2.2254,0.152,9.44265,9.44265
1762.00,9.44304,25.124527,0.000396,25.002747,-2.2253,0.152,9.44233,9.44233
1763.00,9.44291,25.124451,0.000394,25.002669,-2.2250,0.152,9.44166,9.44166
1764.00,9.44256,25.124401,0.000393,25.002548,-2.2248,0.152,9.44132,9.44132
1765.00,9.44215,25.124416,0.000396,25.002491,-2.2246,0.152,9.44054,9.44054
1766.00,9.44170,25.124638,0.000402,25.002654,-2.2245,0.152,9.43960,9.43960
1767.00,9.44154,25.124740,0.000401,25.002656,-2.2244,0.152,9.44014,9.44014
1768.00,9.44178,25.124785,0.000400,25.002639,-2.2244,0.152,9.44221,9.44221
1769.00,9.44217,25.124889,0.000402,25.002680,-2.2242,0.152,9.44421,9.44421
1770.00,9.44230,25.125076,0.000402,25.002843,-2.2239,0.152,9.44544,9.44544
1771.00,9.44235,25.124992,0.000395,25.002710,-2.2238,0.152,9.44685,9.44685
1772.00,9.44239,25.124937,0.000391,25.002644,-2.2237,0.152,9.44713,9.44713
1773.00,9.44245,25.124992,0.000389,25.002645,-2.2235,0.153,9.44556,9.44556
1774.00,9.44255,25.125052,0.000388,25.002684,-2.2234,0.153,9.44380,9.44380
1775.00,9.44267,25.125088,0.000387,25.002702,-2.2230,0.153,9.44356,9.44356
1776.00,9.44286,25.125234,0.000395,25.002797,-2.2225,0.153,9.44254,9.44254
1777.00,9.44296,25.125357,0.000396,25.002876,-2.2219,0.153,9.44254,9.44254
1778.00,9.44307,25.125359,0.000398,25.002829,-2.2214,0.153,9.44263,9.44263
1779.00,9.44300,25.125487,0.000403,25.002945,-2.2209,0.153,9.44291,9.44291
1780.00,9.44319,25.125443,0.000404,25.002901,-2.2206,0.153,9.44366,9.44366
1781.00,9.44326,25.125274,0.000398,25.002775,-2.2204,0.153,9.44371,9.44371
1782.00,9.44319,25.125231,0.000401,25.002766,-2.2202,0.153,9.44333,9.44333
1783.00,9.44347,25.125272,0.000401,25.002854,-2.2201,0.153,9.44430,9.44430
1784.00,9.44386,25.125061,0.000391,25.002590,-2.2200,0.154,9.44534,9.44534
1785.00,9.44421,25.125088,0.000390,25.002560,-2.2200,0.154,9.44462,9.44462
1786.00,9.44432,25.125114,0.000389,25.002535,-2.2199,0.154,9.44430,9.44430
1787.00,9.44436,25.125192,0.000388,25.002523,-2.2197,0.154,9.44466,9.44466
1788.00,9.44437,25.125227,0.000387,25.002480,-2.2194,0.154,9.44427,9.44427
1789.00,9.44411,25.125365,0.000392,25.002624,-2.2192,0.154,9.44418,9.44418
1790.00,9.44418,25.125399,0.000393,25.002611,-2.2190,0.154,9.44526,9.44526
1791.00,9.44447,25.125528,0.000395,25.002698,-2.2187,0.154,9.44811,9.44811
1792.00,9.44485,25.125540,0.000393,25.002670,-2.2184,0.154,9.44935,9.44935
1793.00,9.44511,25.125596,0.000391,25.002611,-2.2181,0.155,9.44982,9.44982
1794.00,9.44539,25.125661,0.000391,25.002585,-2.2179,0.155,9.44983,9.44983
1795.00,9.44572,25.125682,0.000386,25.002554,-2.2175,0.155,9.44987,9.44987
1796.00,9.44596,25.125720,0.000387,25.002530,-2.2174,0.155,9.44829,9.44829
1797.00,9.44613,25.125901,0.000389,25.002633,-2.2175,0.155,9.44724,9.44724
1798.00,9.44611,25.125923,0.000394,25.002650,-2.2173,0.155,9.44602,9.44602
1799.00,9.44612,25.125933,0.000395,25.002600,-2.2170,0.155,9.44552,9.44552
1800.00,9.44621,25.125979,0.000400,25.002618,-2.2167,0.155,9.44493,9.44493
1801.00,9.44625,25.125991,0.000399,25.002653,-2.2162,0.155,9.44500,9.44500
1802.00,9.44656,25.125888,0.000393,25.002492,-2.2156,0.155,9.44562,9.44562
1803.00,9.44679,25.126134,0.000394,25.002654,-2.2151,0.155,9.44716,9.44716
1804.00,9.44689,25.126136,0.000387,25.002618,-2.2150,0.155,9.44839,9.44839
1805.00,9.44717,25.126151,0.000383,25.002616,-2.2149,0.156,9.44951,9.44951
1806.00,9.44765,25.126277,0.000386,25.002627,-2.2148,0.156,9.45036,9.45036
1807.00,9.44812,25.126336,0.000389,25.002702,-2.2147,0.156,9.45049,9.45049
1808.00,9.44811,25.126271,0.000387,25.002648,-2.2146,0.156,9.44970,9.44970
1809.00,9.44826,25.126450,0.000392,25.002820,-2.2142,0.156,9.44934,9.44934
1810.00,9.44824,25.126604,0.000395,25.002856,-2.2138,0.156,9.44854,9.44854
1811.00,9.44814,25.126564,0.000389,25.002780,-2.2138,0.156,9.44830,9.44830
1812.00,9.44789,25.126607,0.000392,25.002754,-2.2135,0.156,9.44789,9.44789
1813.00,9.44776,25.126564,0.000393,25.002644,-2.2132,0.156,9.44810,9.44810
1814.00,9.44765,25.126531,0.000391,25.002562,-2.2130,0.156,9.44689,9.44689
1815.00,9.44743,25.126502,0.000391,25.002546,-2.2127,0.156,9.44637,9.44637
1816.00,9.44732,25.126533,0.000394,25.002567,-2.2120,0.157,9.44561,9.44561
1817.00,9.44731,25.126639,0.000392,25.002629,-2.2117,0.157,9.44522,9.44522
1818.00,9.44739,25.126757,0.000391,25.002740,-2.2115,0.157,9.44516,9.44516
1819.00,9.44750,25.126845,0.000393,25.002772,-2.2114,0.157,9.44511,9.44511
1820.00,9.44726,25.126838,0.000392,25.002714,-2.2112,0.157,9.44415,9.44415
1821.00,9.44706,25.126962,0.000396,25.002763,-2.2111,0.157,9.44356,9.44356
1822.00,9.44687,25.126973,0.000402,25.002807,-2.2110,0.157,9.44341,9.44341
1823.00,9.44668,25.126921,0.000400,25.002754,-2.2107,0.157,9.44356,9.44356
1824.00,9.44645,25.126844,0.000398,25.002692,-2.2103,0.157,9.44330,9.44330
1825.00,9.44586,25.126952,0.000398,25.002748,-2.2100,0.157,9.44351,9.44351
1826.00,9.44551,25.126937,0.000396,25.002714,-2.2098,0.157,9.44378,9.44378
1827.00,9.44512,25.126940,0.000391,25.002618,-2.2095,0.158,9.44360,9.44360
1828.00,9.44511,25.127026,0.000392,25.002608,-2.2094,0.158,9.44383,9.44383
1829.00,9.44511,25.127189,0.000394,25.002761,-2.2092,0.158,9.44510,9.44510
1830.00,9.44515,25.127111,0.000392,25.002716,-2.2089,0.158,9.44634,9.44634
1831.00,9.44500,25.127085,0.000387,25.002695,-2.2084,0.158,9.44687,9.44687
1832.00,9.44498,25.127093,0.000386,25.002687,-2.2080,0.158,9.44768,9.44768
1833.00,9.44502,25.127073,0.000385,25.002643,-2.2077,0.158,9.44767,9.44767
1834.00,9.44509,25.126956,0.000384,25.002486,-2.2074,0.159,9.44718,9.44718
1835.00,9.44521,25.127068,0.000388,25.002549,-2.2072,0.159,9.44688,9.44688
1836.00,9.44526,25.127005,0.000390,25.002504,-2.2072,0.159,9.44699,9.44699
1837.00,9.44531,25.127014,0.000391,25.002540,-2.2069,0.159,9.44678,9.44678
1838.00,9.44534,25.127127,0.000395,25.002728,-2.2064,0.159,9.44629,9.44629
1839.00,9.44539,25.127254,0.000396,25.002845,-2.2060,0.159,9.44621,9.44621
1840.00,9.44555,25.127306,0.000396,25.002883,-2.2058,0.159,9.44617,9.44617
1841.00,9.44594,25.127372,0.000399,25.002821,-2.2055,0.159,9.44692,9.44692
1842.00,9.44631,25.127501,0.000401,25.002846,-2.2055,0.159,9.44760,9.44760
1843.00,9.44648,25.127503,0.000398,25.002734,-2.2055,0.159,9.44830,9.44830
1844.00,9.44672,25.127579,0.000398,25.002656,-2.2053,0.159,9.44963,9.44963
1845.00,9.44734,25.127646,0.000395,25.002625,-2.2049,0.159,9.45095,9.45095
1846.00,9.44775,25.127809,0.000392,25.002728,-2.2046,0.160,9.45087,9.45087
1847.00,9.44806,25.127758,0.000389,25.002609,-2.2043,0.160,9.45049,9.45049
1848.00,9.44816,25.127842,0.000390,25.002619,-2.2040,0.160,9.45047,9.45047
1849.00,9.44828,25.127873,0.000387,25.002626,-2.2037,0.160,9.45036,9.45036
1850.00,9.44835,25.127819,0.000389,25.002585,-2.2036,0.160,9.44971,9.44971
1851.00,9.44863,25.127856,0.000394,25.002669,-2.2034,0.160,9.45032,9.45032
1852.00,9.44896,25.127928,0.000398,25.002784,-2.2030,0.160,9.45167,9.45167
1853.00,9.44922,25.127943,0.000400,25.002782,-2.2028,0.160,9.45363,9.45363
1854.00,9.44959,25.127992,0.000401,25.002842,-2.2026,0.160,9.45379,9.45379
1855.00,9.44995,25.128004,0.000400,25.002776,-2.2022,0.160,9.45222,9.45222
1856.00,9.45073,25.128063,0.000401,25.002743,-2.2021,0.160,9.44790,9.44790
1857.00,9.45096,25.128088,0.000400,25.002676,-2.2019,0.160,9.44390,9.44390
1858.00,9.45121,25.128055,0.000399,25.002620,-2.2016,0.160,9.44152,9.44152
1859.00,9.45106,25.128038,0.000403,25.002654,-2.2014,0.160,9.44010,9.44010
1860.00,9.45172,25.128085,0.000402,25.002722,-2.2011,0.160,9.43993,9.43993
1861.00,9.45364,25.128091,0.000398,25.002701,-2.2007,0.161,9.44176,9.44176
@13,2.0001,4.0, 1860.037 
1862.00,9.45594,25.128151,0.000398,25.002797,-2.2003,0.161,9.44381,9.44381
1863.00,9.45532,25.128182,0.000396,25.002799,-2.2000,0.161,9.44424,9.44424
1864.00,9.44850,25.128235,0.000392,25.002667,-2.1997,0.161,9.44613,9.44613
1865.00,9.44555,25.128370,0.000395,25.002689,-2.1994,0.161,9.44909,9.44909
1866.00,9.44505,25.128380,0.000394,25.002668,-2.1991,0.161,9.45224,9.45224
1867.00,9.44470,25.128382,0.000392,25.002597,-2.1989,0.161,9.45475,9.45475
1868.00,9.44560,25.128408,0.000394,25.002633,-2.1988,0.161,9.45685,9.45685
1869.00,9.44704,25.128375,0.000393,25.002692,-2.1987,0.161,9.45784,9.45784
1870.00,9.44842,25.128323,0.000390,25.002705,-2.1985,0.162,9.45829,9.45829
1871.00,9.44949,25.128256,0.000392,25.002677,-2.1983,0.162,9.45838,9.45838
1872.00,9.45025,25.128383,0.000395,25.002800,-2.1982,0.162,9.45910,9.45910
1873.00,9.45030,25.128461,0.000395,25.002747,-2.1980,0.162,9.45814,9.45814
1874.00,9.45043,25.128635,0.000394,25.002790,-2.1977,0.162,9.45872,9.45872
1875.00,9.45116,25.128707,0.000391,25.002759,-2.1974,0.162,9.45946,9.45946
1876.00,9.45237,25.128931,0.000394,25.002845,-2.1972,0.162,9.46028,9.46028
1877.00,9.45378,25.128894,0.000392,25.002766,-2.1969,0.162,9.45980,9.45980
1878.00,9.45469,25.128927,0.000389,25.002729,-2.1966,0.163,9.46052,9.46052
1879.00,9.45518,25.128831,0.000392,25.002607,-2.1964,0.163,9.45950,9.45950
1880.00,9.45590,25.128749,0.000393,25.002512,-2.1960,0.162,9.45845,9.45845
1881.00,9.45663,25.128706,0.000391,25.002446,-2.1958,0.163,9.45711,9.45711
1882.00,9.45721,25.128762,0.000390,25.002390,-2.1956,0.163,9.45637,9.45637
1883.00,9.45764,25.128797,0.000391,25.002489,-2.1955,0.163,9.45555,9.45555
1884.00,9.45774,25.128942,0.000391,25.002618,-2.1955,0.163,9.45489,9.45489
1885.00,9.45770,25.129076,0.000389,25.002727,-2.1955,0.163,9.45443,9.45443
1886.00,9.45757,25.129166,0.000390,25.002760,-2.1952,0.163,9.45435,9.45435
1887.00,9.45748,25.129194,0.000393,25.002763,-2.1948,0.164,9.45465,9.45465
1888.00,9.45749,25.129219,0.000393,25.002728,-2.1944,0.164,9.45572,9.45572
1889.00,9.45745,25.129183,0.000390,25.002615,-2.1938,0.164,9.45666,9.45666
1890.00,9.45748,25.129177,0.000392,25.002528,-2.1934,0.164,9.45773,9.45773
1891.00,9.45758,25.129240,0.000393,25.002560,-2.1931,0.164,9.45851,9.45851
1892.00,9.45744,25.129255,0.000391,25.002564,-2.1930,0.164,9.45860,9.45860
1893.00,9.45746,25.129218,0.000391,25.002544,-2.1928,0.164,9.45830,9.45830
1894.00,9.45738,25.129159,0.000391,25.002472,-2.1926,0.164,9.45790,9.45790
1895.00,9.45715,25.129216,0.000392,25.002527,-2.1925,0.164,9.45741,9.45741
1896.00,9.45690,25.129080,0.000388,25.002406,-2.1923,0.164,9.45704,9.45704
1897.00,9.45674,25.129114,0.000387,25.002395,-2.1920,0.164,9.45726,9.45726
1898.00,9.45675,25.129201,0.000389,25.002381,-2.1918,0.164,9.45772,9.45772
1899.00,9.45695,25.129262,0.000390,25.002409,-2.1915,0.164,9.45862,9.45862
1900.00,9.45711,25.129345,0.000390,25.002447,-2.1913,0.164,9.45927,9.45927
1901.00,9.45745,25.129463,0.000391,25.002498,-2.1912,0.164,9.46103,9.46103
1902.00,9.45799,25.129490,0.000386,25.002452,-2.1908,0.165,9.46218,9.46218
1903.00,9.45831,25.129525,0.000384,25.002439,-2.1904,0.165,9.46204,9.46204
1904.00,9.45865,25.129677,0.000382,25.002569,-2.1900,0.165,9.46256,9.46256
1905.00,9.45920,25.129797,0.000379,25.002608,-2.1896,0.165,9.46363,9.46363
1906.00,9.45980,25.129816,0.000379,25.002568,-2.1892,0.166,9.46350,9.46350
1907.00,9.46015,25.129863,0.000383,25.002603,-2.1889,0.166,9.46292,9.46292
1908.00,9.46035,25.129916,0.000384,25.002643,-2.1888,0.166,9.46362,9.46362
1909.00,9.46042,25.129864,0.000388,25.002565,-2.1887,0.166,9.46269,9.46269
1910.00,9.46026,25.129736,0.000390,25.002474,-2.1885,0.166,9.46013,9.46013
1911.00,9.45996,25.129838,0.000390,25.002560,-2.1882,0.166,9.45782,9.45782
1912.00,9.45971,25.129783,0.000389,25.002525,-2.1881,0.166,9.45592,9.45592
1913.00,9.45940,25.129837,0.000388,25.002572,-2.1880,0.166,9.45393,9.45393
1914.00,9.45926,25.130010,0.000391,25.002697,-2.1877,0.166,9.45306,9.45306
1915.00,9.45902,25.130076,0.000390,25.002750,-2.1874,0.166,9.45283,9.45283
1916.00,9.45894,25.130039,0.000391,25.002715,-2.1871,0.166,9.45337,9.45337
1917.00,9.45895,25.130145,0.000397,25.002750,-2.1869,0.166,9.45476,9.45476
1918.00,9.45891,25.130119,0.000399,25.002666,-2.1866,0.166,9.45579,9.45579
1919.00,9.45879,25.129927,0.000395,25.002505,-2.1865,0.166,9.45700,9.45700
1920.00,9.45894,25.129888,0.000395,25.002449,-2.1862,0.166,9.45937,9.45937
1921.00,9.45890,25.129856,0.000396,25.002349,-2.1859,0.166,9.45997,9.45997
1922.00,9.45845,25.129870,0.000392,25.002384,-2.1854,0.166,9.45926,9.45926
1923.00,9.45813,25.129935,0.000389,25.002408,-2.1850,0.167,9.45913,9.45913
1924.00,9.45796,25.130143,0.000389,25.002509,-2.1847,0.167,9.45820,9.45820
1925.00,9.45761,25.130211,0.000388,25.002486,-2.1845,0.167,9.45718,9.45718
1926.00,9.45708,25.130335,0.000386,25.002633,-2.1846,0.167,9.45594,9.45594
1927.00,9.45654,25.130310,0.000385,25.002569,-2.1847,0.167,9.45542,9.45542
1928.00,9.45622,25.130435,0.000390,25.002674,-2.1847,0.167,9.45570,9.45570
1929.00,9.45623,25.130467,0.000393,25.002694,-2.1845,0.167,9.45704,9.45704
1930.00,9.45662,25.130546,0.000394,25.002710,-2.1844,0.167,9.45830,9.45830
1931.00,9.45712,25.130511,0.000394,25.002589,-2.1839,0.167,9.46013,9.46013
1932.00,9.45747,25.130660,0.000396,25.002663,-2.1835,0.168,9.46101,9.46101
1933.00,9.45771,25.130634,0.000392,25.002576,-2.1831,0.168,9.46064,9.46064
1934.00,9.45791,25.130616,0.000388,25.002515,-2.1827,0.168,9.45990,9.45990
1935.00,9.45822,25.130675,0.000387,25.002552,-2.1824,0.168,9.45885,9.45885
1936.00,9.45858,25.130782,0.000388,25.002677,-2.1821,0.168,9.45890,9.45890
1937.00,9.45880,25.130831,0.000389,25.002688,-2.1819,0.169,9.45969,9.45969
1938.00,9.45887,25.130746,0.000387,25.002609,-2.1817,0.169,9.46002,9.46002
1939.00,9.45890,25.130744,0.000388,25.002552,-2.1814,0.169,9.46038,9.46038
1940.00,9.45883,25.130806,0.000393,25.002539,-2.1811,0.168,9.46067,9.46067
1941.00,9.45871,25.130898,0.000395,25.002507,-2.1809,0.168,9.45969,9.45969
1942.00,9.45866,25.130762,0.000396,25.002368,-2.1807,0.168,9.45873,9.45873
1943.00,9.45868,25.130883,0.000399,25.002446,-2.1804,0.168,9.45819,9.45819
1944.00,9.45859,25.130974,0.000400,25.002506,-2.1804,0.169,9.45704,9.45704
1945.00,9.45863,25.131005,0.000398,25.002536,-2.1803,0.169,9.45715,9.45715
1946.00,9.45897,25.130900,0.000394,25.002470,-2.1801,0.169,9.45815,9.45815
1947.00,9.45939,25.131033,0.000392,25.002536,-2.1799,0.169,9.45873,9.45873
1948.00,9.45956,25.131116,0.000391,25.002543,-2.1797,0.169,9.45940,9.45940
1949.00,9.45960,25.131144,0.000391,25.002577,-2.1793,0.169,9.46079,9.46079
1950.00,9.45936,25.131200,0.000392,25.002631,-2.1791,0.170,9.46010,9.46010
1951.00,9.45909,25.131354,0.000396,25.002700,-2.1788,0.170,9.45912,9.45912
1952.00,9.45895,25.131355,0.000397,25.002678,-2.1785,0.170,9.45854,9.45854
1953.00,9.45889,25.131359,0.000400,25.002699,-2.1782,0.170,9.45815,9.45815
1954.00,9.45903,25.131370,0.000400,25.002689,-2.1780,0.170,9.45806,9.45806
1955.00,9.45911,25.131308,0.000396,25.002632,-2.1776,0.170,9.45839,9.45839
1956.00,9.45900,25.131311,0.000394,25.002675,-2.1772,0.170,9.45889,9.45889
1957.00,9.45910,25.131427,0.000394,25.002749,-2.1768,0.170,9.46085,9.46085
1958.00,9.45940,25.131419,0.000389,25.002694,-2.1765,0.170,9.46247,9.46247
1959.00,9.45967,25.131573,0.000394,25.002779,-2.1763,0.170,9.46306,9.46306
1960.00,9.45980,25.131644,0.000398,25.002780,-2.1763,0.170,9.46372,9.46372
1961.00,9.45992,25.131648,0.000398,25.002745,-2.1763,0.170,9.46410,9.46410
1962.00,9.46013,25.131627,0.000397,25.002713,-2.1763,0.171,9.46266,9.46266
1963.00,9.46032,25.131690,0.000401,25.002708,-2.1763,0.170,9.46175,9.46175
1964.00,9.46058,25.131609,0.000394,25.002576,-2.1762,0.171,9.46110,9.46110
1965.00,9.46074,25.131662,0.000389,25.002577,-2.1760,0.171,9.46034,9.46034
1966.00,9.46056,25.131692,0.000387,25.002516,-2.1758,0.171,9.45998,9.45998
1967.00,9.46061,25.131720,0.000386,25.002487,-2.1755,0.171,9.46089,9.46089
1968.00,9.46093,25.131713,0.000382,25.002477,-2.1752,0.172,9.46199,9.46199
1969.00,9.46117,25.131715,0.000383,25.002454,-2.1750,0.172,9.46279,9.46279
1970.00,9.46126,25.131749,0.000384,25.002451,-2.1747,0.172,9.46257,9.46257
1971.00,9.46119,25.131756,0.000387,25.002470,-2.1745,0.172,9.46161,9.46161
1972.00,9.46105,25.131827,0.000389,25.002501,-2.1743,0.172,9.46010,9.46010
1973.00,9.46123,25.131949,0.000390,25.002540,-2.1740,0.172,9.45900,9.45900
1974.00,9.46129,25.132041,0.000390,25.002591,-2.1737,0.172,9.45827,9.45827
1975.00,9.46132,25.132087,0.000394,25.002571,-2.1735,0.172,9.45873,9.45873
1976.00,9.46134,25.132171,0.000395,25.002573,-2.1732,0.172,9.45917,9.45917
1977.00,9.46090,25.132234,0.000396,25.002583,-2.1728,0.172,9.45881,9.45881
1978.00,9.46041,25.132354,0.000398,25.002639,-2.1725,0.172,9.45814,9.45814
1979.00,9.46012,25.132340,0.000399,25.002566,-2.1721,0.172,9.45789,9.45789
1980.00,9.45996,25.132400,0.000401,25.002591,-2.1716,0.172,9.45834,9.45834
1981.00,9.46002,25.132414,0.000402,25.002588,-2.1712,0.172,9.45916,9.45916
1982.00,9.46003,25.132429,0.000402,25.002582,-2.1708,0.172,9.46068,9.46068
1983.00,9.46019,25.132350,0.000397,25.002507,-2.1705,0.172,9.46156,9.46156
1984.00,9.46019,25.132395,0.000393,25.002583,-2.1704,0.173,9.46199,9.46199
1985.00,9.46030,25.132337,0.000391,25.002529,-2.1703,0.173,9.46210,9.46210
1986.00,9.46053,25.132365,0.000387,25.002510,-2.1701,0.173,9.46230,9.46230
1987.00,9.46056,25.132434,0.000388,25.002540,-2.1700,0.173,9.46244,9.46244
1988.00,9.46048,25.132462,0.000392,25.002598,-2.1699,0.173,9.46287,9.46287
1989.00,9.46027,25.132512,0.000396,25.002594,-2.1696,0.173,9.46236,9.46236
1990.00,9.46017,25.132626,0.000394,25.002591,-2.1694,0.173,9.46205,9.46205
1991.00,9.46053,25.132709,0.000396,25.002670,-2.1692,0.173,9.46258,9.46258
1992.00,9.46098,25.132698,0.000394,25.002658,-2.1689,0.173,9.46240,9.46240
1993.00,9.46106,25.132789,0.000395,25.002630,-2.1685,0.174,9.46134,9.46134
1994.00,9.46093,25.132849,0.000394,25.002600,-2.1683,0.174,9.46166,9.46166
1995.00,9.46103,25.132846,0.000396,25.002598,-2.1679,0.174,9.46180,9.46180
1996.00,9.46111,25.132854,0.000397,25.002544,-2.1677,0.174,9.46107,9.46107
1997.00,9.46155,25.132899,0.000396,25.002522,-2.1675,0.174,9.46184,9.46184
1998.00,9.46194,25.132837,0.000395,25.002530,-2.1672,0.174,9.46224,9.46224
1999.00,9.46194,25.132821,0.000395,25.002549,-2.1669,0.174,9.46164,9.46164
2000.00,9.46180,25.132784,0.000397,25.002548,-2.1668,0.174,9.46063,9.46063
2001.00,9.46155,25.132743,0.000394,25.002509,-2.1667,0.174,9.46024,9.46024
2002.00,9.46164,25.132754,0.000395,25.002538,-2.1666,0.174,9.46042,9.46042
2003.00,9.46165,25.132839,0.000395,25.002520,-2.1665,0.174,9.46136,9.46136
2004.00,9.46155,25.132849,0.000398,25.002459,-2.1664,0.174,9.46122,9.46122
2005.00,9.46135,25.132907,0.000395,25.002478,-2.1661,0.174,9.46075,9.46075
2006.00,9.46135,25.133040,0.000396,25.002574,-2.1658,0.174,9.45927,9.45927
2007.00,9.46100,25.133009,0.000392,25.002495,-2.1654,0.175,9.45620,9.45620
2008.00,9.46115,25.133037,0.000391,25.002527,-2.1651,0.175,9.45421,9.45421
2009.00,9.46102,25.133099,0.000384,25.002567,-2.1648,0.175,9.45375,9.45375
2010.00,9.45993,25.133221,0.000383,25.002617,-2.1646,0.175,9.45351,9.45351
2011.00,9.46101,25.133316,0.000385,25.002632,-2.1644,0.175,9.45397,9.45397
@14,2.0001,4.0, 2010.081 
2012.00,9.46621,25.133476,0.000390,25.002727,-2.1642,0.175,9.45492,9.45492
2013.00,9.46378,25.133459,0.000391,25.002667,-2.1640,0.175,9.45611,9.45611
2014.00,9.45949,25.133520,0.000392,25.002687,-2.1639,0.175,9.45865,9.45865
2015.00,9.45749,25.133540,0.000391,25.002636,-2.1637,0.175,9.46119,9.46119
2016.00,9.45680,25.133477,0.000389,25.002586,-2.1634,0.175,9.46429,9.46429
2017.00,9.45648,25.133464,0.000388,25.002546,-2.1631,0.176,9.46805,9.46805
2018.00,9.45750,25.133572,0.000385,25.002574,-2.1627,0.176,9.47132,9.47132
2019.00,9.45897,25.133538,0.000386,25.002513,-2.1623,0.176,9.47415,9.47415
2020.00,9.46096,25.133522,0.000384,25.002458,-2.1619,0.176,9.47691,9.47691
2021.00,9.46304,25.133608,0.000382,25.002472,-2.1618,0.177,9.47789,9.47789
2022.00,9.46408,25.133665,0.000385,25.002505,-2.1616,0.177,9.47852,9.47852
2023.00,9.46469,25.133684,0.000387,25.002511,-2.1616,0.177,9.47960,9.47960
2024.00,9.46589,25.133892,0.000389,25.002637,-2.1614,0.177,9.47920,9.47920
2025.00,9.46702,25.133989,0.000392,25.002724,-2.1613,0.177,9.47884,9.47884
2026.00,9.46820,25.133964,0.000396,25.002656,-2.1612,0.176,9.47942,9.47942
2027.00,9.46953,25.133947,0.000393,25.002648,-2.1611,0.176,9.47901,9.47901
2028.00,9.47046,25.133948,0.000392,25.002657,-2.1609,0.177,9.47640,9.47640
2029.00,9.47112,25.133844,0.000392,25.002600,-2.1607,0.177,9.47374,9.47374
2030.00,9.47166,25.133707,0.000386,25.002480,-2.1605,0.177,9.47130,9.47130
2031.00,9.47230,25.133786,0.000384,25.002505,-2.1601,0.177,9.46900,9.46900
2032.00,9.47295,25.133784,0.000379,25.002433,-2.1597,0.177,9.46788,9.46788
2033.00,9.47368,25.133839,0.000381,25.002429,-2.1594,0.177,9.46874,9.46874
2034.00,9.47422,25.133913,0.000378,25.002406,-2.1592,0.178,9.47041,9.47041
2035.00,9.47449,25.134050,0.000380,25.002485,-2.1589,0.178,9.47148,9.47148
2036.00,9.47470,25.134065,0.000380,25.002457,-2.1586,0.178,9.47274,9.47274
2037.00,9.47473,25.134223,0.000386,25.002510,-2.1584,0.178,9.47337,9.47337
2038.00,9.47456,25.134357,0.000388,25.002561,-2.1581,0.178,9.47316,9.47316
2039.00,9.47438,25.134419,0.000391,25.002605,-2.1579,0.178,9.47347,9.47347
2040.00,9.47402,25.134491,0.000394,25.002578,-2.1579,0.178,9.47377,9.47377
2041.00,9.47373,25.134513,0.000394,25.002561,-2.1575,0.178,9.47327,9.47327
2042.00,9.47339,25.134497,0.000392,25.002527,-2.1571,0.178,9.47222,9.47222
2043.00,9.47269,25.134395,0.000386,25.002392,-2.1567,0.178,9.47076,9.47076
2044.00,9.47191,25.134381,0.000386,25.002317,-2.1563,0.178,9.46838,9.46838
2045.00,9.47116,25.134445,0.000386,25.002414,-2.1559,0.178,9.46684,9.46684
2046.00,9.47061,25.134483,0.000385,25.002443,-2.1558,0.179,9.46648,9.46648
2047.00,9.47021,25.134490,0.000384,25.002376,-2.1558,0.179,9.46674,9.46674
2048.00,9.47000,25.134538,0.000385,25.002368,-2.1557,0.179,9.46741,9.46741
2049.00,9.47017,25.134540,0.000382,25.002348,-2.1556,0.179,9.46952,9.46952
2050.00,9.47072,25.134534,0.000385,25.002281,-2.1554,0.179,9.47163,9.47163
2051.00,9.47112,25.134628,0.000387,25.002312,-2.1549,0.179,9.47280,9.47280
2052.00,9.47144,25.134679,0.000386,25.002366,-2.1547,0.179,9.47367,9.47367
2053.00,9.47151,25.134926,0.000392,25.002544,-2.1545,0.179,9.47445,9.47445
2054.00,9.47132,25.135077,0.000396,25.002603,-2.1542,0.179,9.47383,9.47383
2055.00,9.47131,25.135079,0.000391,25.002502,-2.1540,0.180,9.47298,9.47298
2056.00,9.47130,25.135093,0.000390,25.002482,-2.1539,0.180,9.47248,9.47248
2057.00,9.47134,25.135175,0.000390,25.002557,-2.1536,0.180,9.47302,9.47302
2058.00,9.47148,25.135032,0.000387,25.002443,-2.1534,0.180,9.47345,9.47345
2059.00,9.47140,25.134888,0.000382,25.002358,-2.1533,0.180,9.47302,9.47302
2060.00,9.47102,25.134899,0.000382,25.002415,-2.1531,0.180,9.47232,9.47232
2061.00,9.47094,25.134925,0.000383,25.002448,-2.1528,0.180,9.47187,9.47187
2062.00,9.47081,25.135031,0.000390,25.002543,-2.1526,0.180,9.46975,9.46975
2063.00,9.47073,25.134981,0.000389,25.002510,-2.1523,0.180,9.46753,9.46753
2064.00,9.47071,25.135116,0.000391,25.002655,-2.1519,0.180,9.46680,9.46680
2065.00,9.47090,25.135303,0.000396,25.002815,-2.1518,0.180,9.46724,9.46724
2066.00,9.47104,25.135300,0.000397,25.002752,-2.1515,0.180,9.46689,9.46689
2067.00,9.47093,25.135174,0.000392,25.002600,-2.1513,0.180,9.46706,9.46706
2068.00,9.47087,25.135244,0.000388,25.002573,-2.1512,0.181,9.46809,9.46809
2069.00,9.47089,25.135333,0.000390,25.002540,-2.1509,0.181,9.46952,9.46952
2070.00,9.47076,25.135270,0.000385,25.002410,-2.1507,0.181,9.47041,9.47041
2071.00,9.47078,25.135393,0.000384,25.002521,-2.1506,0.181,9.47162,9.47162
2072.00,9.47054,25.135509,0.000388,25.002556,-2.1504,0.181,9.47139,9.47139
2073.00,9.47009,25.135562,0.000391,25.002590,-2.1502,0.181,9.47069,9.47069
2074.00,9.46998,25.135550,0.000393,25.002563,-2.1500,0.181,9.47054,9.47054
2075.00,9.47003,25.135624,0.000401,25.002596,-2.1496,0.181,9.47044,9.47044
2076.00,9.47016,25.135606,0.000401,25.002552,-2.1492,0.181,9.47029,9.47029
2077.00,9.47015,25.135642,0.000399,25.002581,-2.1488,0.181,9.47185,9.47185
2078.00,9.46985,25.135774,0.000397,25.002666,-2.1484,0.181,9.47216,9.47216
2079.00,9.46927,25.135884,0.000395,25.002735,-2.1482,0.181,9.46945,9.46945
2080.00,9.46910,25.135884,0.000388,25.002718,-2.1480,0.182,9.46840,9.46840
2081.00,9.46906,25.135908,0.000384,25.002691,-2.1479,0.182,9.46726,9.46726
2082.00,9.46905,25.135893,0.000383,25.002653,-2.1478,0.182,9.46594,9.46594
2083.00,9.46913,25.135839,0.000384,25.002613,-2.1476,0.182,9.46614,9.46614
2084.00,9.46941,25.135798,0.000382,25.002505,-2.1475,0.182,9.46867,9.46867
2085.00,9.46958,25.135779,0.000385,25.002478,-2.1473,0.182,9.46900,9.46900
2086.00,9.46964,25.135755,0.000387,25.002481,-2.1470,0.182,9.46964,9.46964
2087.00,9.46982,25.135774,0.000388,25.002500,-2.1468,0.182,9.47044,9.47044
2088.00,9.46992,25.135814,0.000391,25.002516,-2.1465,0.182,9.47027,9.47027
2089.00,9.46972,25.135748,0.000390,25.002433,-2.1461,0.182,9.46989,9.46989
2090.00,9.46950,25.135771,0.000389,25.002459,-2.1458,0.182,9.46950,9.46950
2091.00,9.46921,25.135773,0.000387,25.002443,-2.1455,0.183,9.46931,9.46931
2092.00,9.46916,25.135763,0.000387,25.002391,-2.1451,0.183,9.46897,9.46897
2093.00,9.46938,25.135782,0.000385,25.002347,-2.1448,0.183,9.46930,9.46930
2094.00,9.46956,25.135922,0.000388,25.002494,-2.1446,0.183,9.47047,9.47047
2095.00,9.46984,25.136001,0.000387,25.002482,-2.1444,0.183,9.47304,9.47304
2096.00,9.47020,25.136047,0.000385,25.002483,-2.1443,0.183,9.47527,9.47527
2097.00,9.47045,25.136128,0.000386,25.002494,-2.1442,0.183,9.47663,9.47663
2098.00,9.47058,25.136199,0.000387,25.002492,-2.1442,0.184,9.47722,9.47722
2099.00,9.47101,25.136186,0.000381,25.002406,-2.1441,0.184,9.47610,9.47610
2100.00,9.47127,25.136283,0.000384,25.002482,-2.1439,0.184,9.47353,9.47353
2101.00,9.47127,25.136306,0.000385,25.002475,-2.1436,0.184,9.47103,9.47103
2102.00,9.47133,25.136380,0.000387,25.002476,-2.1433,0.184,9.46972,9.46972
2103.00,9.47152,25.136382,0.000390,25.002509,-2.1430,0.184,9.46923,9.46923
2104.00,9.47144,25.136486,0.000397,25.002639,-2.1427,0.184,9.46909,9.46909
2105.00,9.47148,25.136431,0.000394,25.002571,-2.1424,0.184,9.47018,9.47018
2106.00,9.47158,25.136561,0.000400,25.002605,-2.1422,0.184,9.47093,9.47093
2107.00,9.47168,25.136552,0.000402,25.002552,-2.1420,0.184,9.47151,9.47151
2108.00,9.47179,25.136578,0.000403,25.002502,-2.1418,0.184,9.47197,9.47197
2109.00,9.47199,25.136608,0.000402,25.002478,-2.1415,0.184,9.47252,9.47252
2110.00,9.47215,25.136703,0.000404,25.002508,-2.1413,0.184,9.47231,9.47231
2111.00,9.47231,25.136685,0.000398,25.002468,-2.1411,0.184,9.47222,9.47222
2112.00,9.47250,25.136736,0.000393,25.002494,-2.1409,0.184,9.47276,9.47276
2113.00,9.47275,25.136849,0.000387,25.002558,-2.1408,0.185,9.47278,9.47278
2114.00,9.47263,25.136941,0.000386,25.002580,-2.1407,0.185,9.47184,9.47184
2115.00,9.47206,25.136946,0.000384,25.002499,-2.1407,0.185,9.47100,9.47100
2116.00,9.47158,25.137002,0.000387,25.002517,-2.1405,0.185,9.47118,9.47118
2117.00,9.47126,25.137025,0.000390,25.002564,-2.1402,0.185,9.47074,9.47074
2118.00,9.47122,25.137051,0.000395,25.002600,-2.1399,0.185,9.47094,9.47094
2119.00,9.47125,25.136964,0.000389,25.002511,-2.1396,0.185,9.47189,9.47189
2120.00,9.47144,25.136971,0.000392,25.002551,-2.1392,0.185,9.47280,9.47280
2121.00,9.47169,25.136989,0.000393,25.002519,-2.1389,0.185,9.47297,9.47297
2122.00,9.47191,25.137065,0.000393,25.002543,-2.1387,0.185,9.47286,9.47286
2123.00,9.47192,25.137028,0.000392,25.002497,-2.1384,0.185,9.47188,9.47188
2124.00,9.47199,25.137119,0.000398,25.002543,-2.1383,0.185,9.47203,9.47203
2125.00,9.47199,25.137209,0.000398,25.002602,-2.1381,0.185,9.47146,9.47146
2126.00,9.47189,25.137283,0.000396,25.002694,-2.1379,0.185,9.47132,9.47132
2127.00,9.47193,25.137304,0.000393,25.002670,-2.1377,0.185,9.47141,9.47141
2128.00,9.47197,25.137338,0.000390,25.002681,-2.1376,0.186,9.47229,9.47229
2129.00,9.47204,25.137282,0.000385,25.002655,-2.1374,0.186,9.47255,9.47255
2130.00,9.47204,25.137255,0.000381,25.002572,-2.1374,0.186,9.47262,9.47262
2131.00,9.47197,25.137285,0.000380,25.002497,-2.1373,0.187,9.47279,9.47279
2132.00,9.47208,25.137380,0.000383,25.002493,-2.1370,0.187,9.47311,9.47311
2133.00,9.47199,25.137497,0.000387,25.002487,-2.1367,0.187,9.47285,9.47285
2134.00,9.47216,25.137518,0.000384,25.002474,-2.1364,0.187,9.47319,9.47319
2135.00,9.47263,25.137497,0.000385,25.002471,-2.1360,0.187,9.47439,9.47439
2136.00,9.47306,25.137534,0.000388,25.002532,-2.1357,0.187,9.47608,9.47608
2137.00,9.47348,25.137546,0.000389,25.002584,-2.1356,0.187,9.47711,9.47711
2138.00,9.47380,25.137527,0.000390,25.002553,-2.1356,0.187,9.47884,9.47884
2139.00,9.47426,25.137468,0.000393,25.002400,-2.1355,0.187,9.48003,9.48003
2140.00,9.47457,25.137578,0.000396,25.002451,-2.1353,0.187,9.48024,9.48024
2141.00,9.47476,25.137612,0.000395,25.002444,-2.1352,0.187,9.47932,9.47932
2142.00,9.47493,25.137542,0.000391,25.002324,-2.1352,0.187,9.47820,9.47820
2143.00,9.47503,25.137569,0.000390,25.002388,-2.1351,0.188,9.47666,9.47666
2144.00,9.47515,25.137759,0.000395,25.002555,-2.1349,0.188,9.47485,9.47485
2145.00,9.47517,25.137815,0.000397,25.002514,-2.1349,0.188,9.47376,9.47376
2146.00,9.47522,25.137793,0.000393,25.002389,-2.1348,0.188,9.47248,9.47248
2147.00,9.47512,25.137892,0.000395,25.002469,-2.1342,0.188,9.47201,9.47201
2148.00,9.47510,25.137852,0.000396,25.002411,-2.1337,0.188,9.47205,9.47205
2149.00,9.47514,25.137957,0.000393,25.002438,-2.1333,0.188,9.47273,9.47273
2150.00,9.47525,25.138017,0.000391,25.002483,-2.1329,0.188,9.47283,9.47283
2151.00,9.47538,25.138083,0.000394,25.002520,-2.1326,0.188,9.47384,9.47384
2152.00,9.47553,25.138088,0.000395,25.002453,-2.1323,0.188,9.47528,9.47528
2153.00,9.47581,25.138248,0.000395,25.002564,-2.1322,0.189,9.47599,9.47599
2154.00,9.47571,25.138272,0.000395,25.002572,-2.1323,0.189,9.47501,9.47501
2155.00,9.47508,25.138273,0.000394,25.002572,-2.1323,0.189,9.47325,9.47325
2156.00,9.47424,25.138368,0.000396,25.002647,-2.1319,0.189,9.47034,9.47034
2157.00,9.47366,25.138468,0.000397,25.002704,-2.1318,0.189,9.46712,9.46712
2158.00,9.47372,25.138485,0.000394,25.002588,-2.1315,0.189,9.46697,9.46697
2159.00,9.47413,25.138552,0.000393,25.002554,-2.1310,0.189,9.46835,9.46835
2160.00,9.47524,25.138557,0.000393,25.002464,-2.1306,0.189,9.47137,9.47137
2161.00,9.47608,25.138608,0.000388,25.002460,-2.1304,0.189,9.47448,9.47448
@15,2.0001,4.0, 2160.011 
2162.00,9.47839,25.138596,0.000385,25.002428,-2.1303,0.190,9.47730,9.47730
2163.00,9.47568,25.138586,0.000386,25.002378,-2.1302,0.190,9.47848,9.47848
2164.00,9.47045,25.138559,0.000387,25.002336,-2.1302,0.190,9.47960,9.47960
2165.00,9.46903,25.138600,0.000386,25.002369,-2.1301,0.190,9.48113,9.48113
2166.00,9.47115,25.138545,0.000386,25.002281,-2.1298,0.190,9.48272,9.48272
2167.00,9.47242,25.138585,0.000387,25.002306,-2.1297,0.190,9.48364,9.48364
2168.00,9.47382,25.138591,0.000384,25.002375,-2.1295,0.190,9.48302,9.48302
2169.00,9.47548,25.138587,0.000388,25.002441,-2.1292,0.190,9.48202,9.48202
2170.00,9.47619,25.138613,0.000390,25.002452,-2.1289,0.190,9.48118,9.48118
2171.00,9.47659,25.138652,0.000390,25.002488,-2.1286,0.191,9.48138,9.48138
2172.00,9.47736,25.138777,0.000394,25.002564,-2.1283,0.191,9.48208,9.48208
2173.00,9.47772,25.138867,0.000395,25.002551,-2.1279,0.191,9.48344,9.48344
2174.00,9.47834,25.138943,0.000392,25.002537,-2.1278,0.191,9.48500,9.48500
2175.00,9.47931,25.139076,0.000390,25.002583,-2.1278,0.191,9.48620,9.48620
2176.00,9.48068,25.139084,0.000393,25.002612,-2.1278,0.191,9.48723,9.48723
2177.00,9.48213,25.139010,0.000392,25.002553,-2.1278,0.191,9.48811,9.48811
2178.00,9.48318,25.139003,0.000390,25.002501,-2.1277,0.191,9.48904,9.48904
2179.00,9.48379,25.138982,0.000389,25.002487,-2.1276,0.191,9.48979,9.48979
2180.00,9.48429,25.138903,0.000391,25.002467,-2.1274,0.191,9.48944,9.48944
2181.00,9.48472,25.139024,0.000390,25.002520,-2.1270,0.192,9.48883,9.48883
2182.00,9.48530,25.139054,0.000390,25.002450,-2.1267,0.192,9.48869,9.48869
2183.00,9.48590,25.139121,0.000392,25.002471,-2.1265,0.192,9.48883,9.48883
2184.00,9.48620,25.139163,0.000393,25.002422,-2.1259,0.192,9.48825,9.48825
2185.00,9.48626,25.139178,0.000389,25.002364,-2.1256,0.192,9.48804,9.48804
2186.00,9.48615,25.139141,0.000387,25.002247,-2.1252,0.192,9.48713,9.48713
2187.00,9.48613,25.139114,0.000387,25.002229,-2.1250,0.192,9.48589,9.48589
2188.00,9.48612,25.139083,0.000386,25.002193,-2.1247,0.192,9.48337,9.48337
2189.00,9.48612,25.139154,0.000387,25.002222,-2.1245,0.192,9.48126,9.48126
2190.00,9.48592,25.139208,0.000389,25.002213,-2.1244,0.192,9.47964,9.47964
2191.00,9.48565,25.139253,0.000393,25.002270,-2.1242,0.192,9.47882,9.47882
2192.00,9.48531,25.139315,0.000390,25.002270,-2.1240,0.193,9.47796,9.47796
2193.00,9.48506,25.139423,0.000393,25.002354,-2.1238,0.193,9.47876,9.47876
2194.00,9.48486,25.139420,0.000394,25.002357,-2.1235,0.193,9.47945,9.47945
2195.00,9.48451,25.139500,0.000398,25.002463,-2.1232,0.193,9.48020,9.48020
2196.00,9.48417,25.139516,0.000399,25.002448,-2.1230,0.193,9.48107,9.48107
2197.00,9.48377,25.139589,0.000403,25.002461,-2.1228,0.192,9.48173,9.48173
2198.00,9.48337,25.139546,0.000399,25.002338,-2.1226,0.193,9.48152,9.48152
2199.00,9.48280,25.139697,0.000400,25.002421,-2.1224,0.193,9.48093,9.48093
2200.00,9.48224,25.139693,0.000398,25.002341,-2.1221,0.193,9.48034,9.48034
2201.00,9.48191,25.139744,0.000395,25.002284,-2.1219,0.193,9.47982,9.47982
2202.00,9.48157,25.139800,0.000391,25.002280,-2.1217,0.193,9.48004,9.48004
2203.00,9.48136,25.139868,0.000387,25.002302,-2.1216,0.194,9.48139,9.48139
2204.00,9.48125,25.139767,0.000384,25.002175,-2.1215,0.194,9.48345,9.48345
2205.00,9.48133,25.139727,0.000380,25.002069,-2.1215,0.194,9.48515,9.48515
2206.00,9.48146,25.139693,0.000378,25.002037,-2.1213,0.194,9.48642,9.48642
2207.00,9.48164,25.139732,0.000380,25.002105,-2.1212,0.194,9.48721,9.48721
2208.00,9.48193,25.139689,0.000384,25.002134,-2.1211,0.194,9.48684,9.48684
2209.00,9.48226,25.139672,0.000381,25.002132,-2.1208,0.194,9.48606,9.48606
2210.00,9.48259,25.139793,0.000383,25.002288,-2.1205,0.194,9.48496,9.48496
2211.00,9.48271,25.139895,0.000386,25.002364,-2.1204,0.194,9.48392,9.48392
2212.00,9.48289,25.139876,0.000387,25.002324,-2.1202,0.195,9.48310,9.48310
2213.00,9.48314,25.139922,0.000389,25.002323,-2.1200,0.195,9.48312,9.48312
2214.00,9.48336,25.140010,0.000392,25.002376,-2.1199,0.195,9.48371,9.48371
2215.00,9.48373,25.140061,0.000393,25.002357,-2.1196,0.194,9.48505,9.48505
2216.00,9.48398,25.140125,0.000393,25.002429,-2.1192,0.195,9.48595,9.48595
2217.00,9.48407,25.140123,0.000388,25.002386,-2.1189,0.195,9.48633,9.48633
2218.00,9.48430,25.140282,0.000389,25.002451,-2.1188,0.195,9.48667,9.48667
2219.00,9.48474,25.140305,0.000394,25.002393,-2.1188,0.195,9.48672,9.48672
2220.00,9.48521,25.140355,0.000396,25.002438,-2.1187,0.195,9.48641,9.48641
2221.00,9.48554,25.140403,0.000394,25.002420,-2.1186,0.195,9.48636,9.48636
2222.00,9.48567,25.140513,0.000396,25.002470,-2.1184,0.195,9.48589,9.48589
2223.00,9.48543,25.140530,0.000393,25.002482,-2.1181,0.195,9.48440,9.48440
2224.00,9.48522,25.140588,0.000390,25.002541,-2.1176,0.195,9.48414,9.48414
2225.00,9.48515,25.140531,0.000385,25.002476,-2.1174,0.196,9.48396,9.48396
2226.00,9.48505,25.140524,0.000387,25.002426,-2.1173,0.196,9.48380,9.48380
2227.00,9.48499,25.140504,0.000388,25.002415,-2.1172,0.196,9.48450,9.48450
2228.00,9.48487,25.140522,0.000392,25.002362,-2.1171,0.196,9.48484,9.48484
2229.00,9.48466,25.140573,0.000392,25.002324,-2.1170,0.196,9.48382,9.48382
2230.00,9.48470,25.140590,0.000393,25.002306,-2.1170,0.196,9.48413,9.48413
2231.00,9.48507,25.140562,0.000389,25.002260,-2.1169,0.196,9.48450,9.48450
2232.00,9.48515,25.140637,0.000389,25.002300,-2.1167,0.196,9.48400,9.48400
2233.00,9.48520,25.140703,0.000387,25.002376,-2.1165,0.196,9.48492,9.48492
2234.00,9.48518,25.140738,0.000387,25.002406,-2.1162,0.196,9.48571,9.48571
2235.00,9.48498,25.140879,0.000392,25.002465,-2.1160,0.196,9.48520,9.48520
2236.00,9.48494,25.140950,0.000399,25.002524,-2.1157,0.196,9.48528,9.48528
2237.00,9.48520,25.140982,0.000402,25.002509,-2.1154,0.196,9.48697,9.48697
2238.00,9.48540,25.141019,0.000400,25.002513,-2.1153,0.196,9.48729,9.48729
2239.00,9.48534,25.141102,0.000400,25.002556,-2.1152,0.196,9.48746,9.48746
2240.00,9.48517,25.141103,0.000396,25.002521,-2.1150,0.196,9.48665,9.48665
2241.00,9.48466,25.141183,0.000395,25.002536,-2.1147,0.197,9.48416,9.48416
2242.00,9.48426,25.141216,0.000395,25.002502,-2.1145,0.197,9.48123,9.48123
2243.00,9.48417,25.141248,0.000397,25.002449,-2.1142,0.197,9.47985,9.47985
2244.00,9.48427,25.141219,0.000397,25.002388,-2.1140,0.197,9.48010,9.48010
2245.00,9.48433,25.141290,0.000398,25.002430,-2.1138,0.197,9.48183,9.48183
2246.00,9.48450,25.141244,0.000398,25.002389,-2.1135,0.197,9.48392,9.48392
2247.00,9.48445,25.141263,0.000398,25.002401,-2.1133,0.197,9.48568,9.48568
2248.00,9.48460,25.141212,0.000393,25.002373,-2.1131,0.197,9.48708,9.48708
2249.00,9.48501,25.141206,0.000392,25.002383,-2.1128,0.197,9.48742,9.48742
2250.00,9.48524,25.141203,0.000392,25.002406,-2.1126,0.197,9.48735,9.48735
2251.00,9.48524,25.141284,0.000386,25.002424,-2.1126,0.197,9.48760,9.48760
2252.00,9.48538,25.141303,0.000381,25.002453,-2.1124,0.198,9.48823,9.48823
2253.00,9.48564,25.141281,0.000384,25.002424,-2.1121,0.198,9.48860,9.48860
2254.00,9.48574,25.141389,0.000389,25.002523,-2.1119,0.198,9.48818,9.48818
2255.00,9.48576,25.141501,0.000391,25.002528,-2.1116,0.198,9.48680,9.48680
2256.00,9.48547,25.141614,0.000398,25.002598,-2.1112,0.198,9.48562,9.48562
2257.00,9.48517,25.141694,0.000401,25.002599,-2.1109,0.198,9.48480,9.48480
2258.00,9.48496,25.141857,0.000400,25.002690,-2.1108,0.198,9.48430,9.48430
2259.00,9.48499,25.141858,0.000394,25.002592,-2.1106,0.198,9.48441,9.48441
2260.00,9.48510,25.141816,0.000393,25.002521,-2.1106,0.198,9.48511,9.48511
2261.00,9.48542,25.141749,0.000393,25.002456,-2.1104,0.198,9.48509,9.48509
2262.00,9.48556,25.141713,0.000391,25.002395,-2.1104,0.199,9.48417,9.48417
2263.00,9.48591,25.141643,0.000391,25.002307,-2.1103,0.199,9.48436,9.48436
2264.00,9.48614,25.141667,0.000392,25.002304,-2.1101,0.199,9.48455,9.48455
2265.00,9.48625,25.141752,0.000392,25.002352,-2.1098,0.199,9.48577,9.48577
2266.00,9.48629,25.141841,0.000387,25.002385,-2.1097,0.199,9.48730,9.48730
2267.00,9.48657,25.142010,0.000389,25.002515,-2.1097,0.199,9.48932,9.48932
2268.00,9.48666,25.142066,0.000390,25.002572,-2.1094,0.199,9.48943,9.48943
2269.00,9.48658,25.142104,0.000392,25.002553,-2.1092,0.199,9.48869,9.48869
2270.00,9.48642,25.142024,0.000392,25.002468,-2.1091,0.199,9.48806,9.48806
2271.00,9.48649,25.141940,0.000394,25.002410,-2.1088,0.199,9.48801,9.48801
2272.00,9.48643,25.141951,0.000398,25.002380,-2.1085,0.199,9.48692,9.48692
2273.00,9.48609,25.142042,0.000399,25.002369,-2.1083,0.199,9.48554,9.48554
2274.00,9.48583,25.142158,0.000402,25.002462,-2.1082,0.199,9.48588,9.48588
2275.00,9.48607,25.142245,0.000400,25.002475,-2.1077,0.199,9.48618,9.48618
2276.00,9.48648,25.142352,0.000398,25.002451,-2.1074,0.200,9.48613,9.48613
2277.00,9.48671,25.142382,0.000394,25.002429,-2.1071,0.200,9.48671,9.48671
2278.00,9.48675,25.142356,0.000389,25.002389,-2.1067,0.200,9.48775,9.48775
2279.00,9.48685,25.142271,0.000384,25.002286,-2.1063,0.200,9.48862,9.48862
2280.00,9.48699,25.142325,0.000383,25.002374,-2.1061,0.200,9.48819,9.48819
2281.00,9.48721,25.142434,0.000386,25.002463,-2.1060,0.200,9.48834,9.48834
2282.00,9.48776,25.142461,0.000389,25.002448,-2.1059,0.200,9.48914,9.48914
2283.00,9.48805,25.142539,0.000389,25.002458,-2.1059,0.200,9.48936,9.48936
2284.00,9.48797,25.142704,0.000392,25.002587,-2.1059,0.200,9.48861,9.48861
2285.00,9.48781,25.142812,0.000393,25.002542,-2.1058,0.200,9.48824,9.48824
2286.00,9.48762,25.142820,0.000393,25.002493,-2.1056,0.201,9.48775,9.48775
2287.00,9.48750,25.142834,0.000390,25.002512,-2.1055,0.201,9.48734,9.48734
2288.00,9.48746,25.142861,0.000393,25.002526,-2.1052,0.201,9.48683,9.48683
2289.00,9.48750,25.142824,0.000390,25.002442,-2.1050,0.201,9.48792,9.48792
2290.00,9.48792,25.142767,0.000389,25.002413,-2.1046,0.201,9.48905,9.48905
2291.00,9.48782,25.142834,0.000390,25.002454,-2.1044,0.201,9.48879,9.48879
2292.00,9.48771,25.142915,0.000390,25.002444,-2.1040,0.201,9.48782,9.48782
2293.00,9.48787,25.142951,0.000390,25.002410,-2.1035,0.201,9.48814,9.48814
2294.00,9.48810,25.142954,0.000394,25.002398,-2.1032,0.201,9.48769,9.48769
2295.00,9.48832,25.142988,0.000398,25.002420,-2.1030,0.201,9.48789,9.48789
2296.00,9.48824,25.142959,0.000394,25.002400,-2.1028,0.201,9.48780,9.48780
2297.00,9.48812,25.142880,0.000390,25.002359,-2.1027,0.202,9.48798,9.48798
2298.00,9.48794,25.142962,0.000391,25.002419,-2.1028,0.202,9.48698,9.48698
2299.00,9.48775,25.143057,0.000387,25.002470,-2.1027,0.202,9.48667,9.48667
2300.00,9.48780,25.143124,0.000385,25.002471,-2.1027,0.202,9.48634,9.48634
2301.00,9.48793,25.143167,0.000388,25.002425,-2.1024,0.202,9.48747,9.48747
2302.00,9.48797,25.143242,0.000392,25.002429,-2.1022,0.202,9.48875,9.48875
2303.00,9.48796,25.143283,0.000391,25.002413,-2.1018,0.202,9.49029,9.49029
2304.00,9.48816,25.143307,0.000395,25.002379,-2.1016,0.202,9.48987,9.48987
2305.00,9.48824,25.143306,0.000395,25.002348,-2.1015,0.202,9.48748,9.48748
2306.00,9.48805,25.143341,0.000394,25.002376,-2.1016,0.202,9.48434,9.48434
2307.00,9.48805,25.143411,0.000393,25.002431,-2.1015,0.202,9.48179,9.48179
2308.00,9.48842,25.143442,0.000393,25.002451,-2.1013,0.203,9.48104,9.48104
2309.00,9.48794,25.143430,0.000388,25.002452,-2.1011,0.203,9.48094,9.48094
2310.00,9.48903,25.143475,0.000383,25.002480,-2.1007,0.203,9.48234,9.48234
2311.00,9.49110,25.143480,0.000380,25.002460,-2.1003,0.204,9.48530,9.48530
@16,2.0001,4.0, 2310.054 
2312.00,9.49195,25.143426,0.000383,25.002381,-2.1001,0.204,9.48797,9.48797
2313.00,9.48971,25.143395,0.000385,25.002315,-2.1000,0.204,9.48928,9.48928
2314.00,9.48478,25.143468,0.000390,25.002288,-2.0998,0.204,9.49142,9.49142
2315.00,9.48325,25.143505,0.000394,25.002259,-2.0996,0.204,9.49408,9.49408
2316.00,9.48383,25.143523,0.000398,25.002302,-2.0996,0.204,9.49616,9.49616
2317.00,9.48501,25.143605,0.000398,25.002345,-2.0994,0.204,9.49793,9.49793
2318.00,9.48643,25.143700,0.000396,25.002450,-2.0992,0.204,9.49926,9.49926
2319.00,9.48819,25.143709,0.000396,25.002451,-2.0990,0.204,9.49965,9.49965
2320.00,9.48971,25.143791,0.000400,25.002511,-2.0990,0.204,9.49929,9.49929
2321.00,9.49064,25.143819,0.000401,25.002501,-2.0988,0.204,9.49923,9.49923
2322.00,9.49146,25.143870,0.000399,25.002527,-2.0986,0.204,9.49897,9.49897
2323.00,9.49184,25.143948,0.000400,25.002512,-2.0984,0.204,9.49861,9.49861
2324.00,9.49226,25.143985,0.000395,25.002493,-2.0982,0.204,9.49825,9.49825
2325.00,9.49293,25.144008,0.000393,25.002482,-2.0979,0.204,9.49791,9.49791
2326.00,9.49391,25.144080,0.000389,25.002507,-2.0976,0.205,9.49743,9.49743
2327.00,9.49508,25.144120,0.000388,25.002483,-2.0975,0.205,9.49753,9.49753
2328.00,9.49590,25.144144,0.000390,25.002488,-2.0973,0.205,9.49789,9.49789
2329.00,9.49652,25.144147,0.000392,25.002535,-2.0969,0.205,9.49813,9.49813
2330.00,9.49721,25.144162,0.000393,25.002563,-2.0965,0.205,9.49867,9.49867
2331.00,9.49762,25.144138,0.000395,25.002505,-2.0961,0.205,9.49856,9.49856
2332.00,9.49795,25.144162,0.000394,25.002513,-2.0957,0.205,9.49772,9.49772
2333.00,9.49803,25.144165,0.000393,25.002509,-2.0955,0.205,9.49634,9.49634
2334.00,9.49790,25.144267,0.000396,25.002522,-2.0954,0.205,9.49512,9.49512
2335.00,9.49763,25.144292,0.000399,25.002452,-2.0953,0.205,9.49410,9.49410
2336.00,9.49735,25.144384,0.000401,25.002479,-2.0953,0.205,9.49344,9.49344
2337.00,9.49690,25.144449,0.000404,25.002488,-2.0952,0.205,9.49261,9.49261
2338.00,9.49660,25.144442,0.000405,25.002457,-2.0951,0.205,9.49331,9.49331
2339.00,9.49647,25.144389,0.000402,25.002400,-2.0949,0.205,9.49403,9.49403
2340.00,9.49634,25.144428,0.000401,25.002457,-2.0946,0.205,9.49439,9.49439
2341.00,9.49612,25.144455,0.000399,25.002469,-2.0944,0.205,9.49438,9.49438
2342.00,9.49571,25.144436,0.000397,25.002440,-2.0943,0.206,9.49413,9.49413
2343.00,9.49535,25.144535,0.000397,25.002442,-2.0941,0.206,9.49320,9.49320
2344.00,9.49509,25.144606,0.000395,25.002489,-2.0941,0.206,9.49264,9.49264
2345.00,9.49485,25.144588,0.000390,25.002475,-2.0939,0.206,9.49168,9.49168
2346.00,9.49461,25.144684,0.000391,25.002526,-2.0936,0.206,9.49169,9.49169
2347.00,9.49431,25.144763,0.000391,25.002508,-2.0932,0.206,9.49186,9.49186
2348.00,9.49397,25.144732,0.000390,25.002494,-2.0929,0.206,9.49213,9.49213
2349.00,9.49365,25.144818,0.000394,25.002459,-2.0927,0.206,9.49257,9.49257
2350.00,9.49350,25.144884,0.000396,25.002443,-2.0925,0.206,9.49354,9.49354
2351.00,9.49346,25.144941,0.000397,25.002474,-2.0925,0.207,9.49431,9.49431
2352.00,9.49359,25.144992,0.000399,25.002516,-2.0924,0.207,9.49609,9.49609
2353.00,9.49377,25.145085,0.000399,25.002570,-2.0922,0.207,9.49704,9.49704
2354.00,9.49405,25.145133,0.000401,25.002617,-2.0919,0.207,9.49736,9.49736
2355.00,9.49420,25.145218,0.000401,25.002614,-2.0916,0.207,9.49736,9.49736
2356.00,9.49423,25.145187,0.000400,25.002523,-2.0911,0.207,9.49655,9.49655
2357.00,9.49425,25.145202,0.000398,25.002543,-2.0909,0.207,9.49493,9.49493
2358.00,9.49429,25.145122,0.000396,25.002477,-2.0908,0.207,9.49466,9.49466
2359.00,9.49420,25.145051,0.000392,25.002475,-2.0906,0.207,9.49439,9.49439
2360.00,9.49427,25.145005,0.000393,25.002436,-2.0905,0.207,9.49451,9.49451
2361.00,9.49429,25.144982,0.000392,25.002379,-2.0904,0.208,9.49466,9.49466
2362.00,9.49435,25.144979,0.000390,25.002374,-2.0901,0.208,9.49494,9.49494
2363.00,9.49458,25.145033,0.000392,25.002374,-2.0899,0.208,9.49513,9.49513
2364.00,9.49490,25.145063,0.000394,25.002340,-2.0896,0.208,9.49592,9.49592
2365.00,9.49520,25.145106,0.000394,25.002373,-2.0893,0.208,9.49596,9.49596
2366.00,9.49539,25.145205,0.000399,25.002454,-2.0890,0.208,9.49635,9.49635
2367.00,9.49563,25.145274,0.000407,25.002437,-2.0886,0.208,9.49706,9.49706
2368.00,9.49580,25.145357,0.000407,25.002415,-2.0882,0.208,9.49690,9.49690
2369.00,9.49603,25.145518,0.000409,25.002459,-2.0879,0.208,9.49652,9.49652
2370.00,9.49598,25.145604,0.000412,25.002524,-2.0876,0.208,9.49576,9.49576
2371.00,9.49577,25.145613,0.000407,25.002534,-2.0873,0.208,9.49508,9.49508
2372.00,9.49552,25.145622,0.000402,25.002543,-2.0870,0.208,9.49456,9.49456
2373.00,9.49531,25.145618,0.000403,25.002552,-2.0869,0.208,9.49433,9.49433
2374.00,9.49522,25.145552,0.000400,25.002499,-2.0867,0.209,9.49410,9.49410
2375.00,9.49531,25.145473,0.000394,25.002390,-2.0866,0.209,9.49515,9.49515
2376.00,9.49536,25.145502,0.000398,25.002346,-2.0865,0.209,9.49545,9.49545
2377.00,9.49539,25.145567,0.000398,25.002372,-2.0866,0.209,9.49519,9.49519
2378.00,9.49540,25.145667,0.000398,25.002496,-2.0865,0.209,9.49516,9.49516
2379.00,9.49539,25.145720,0.000397,25.002530,-2.0865,0.209,9.49514,9.49514
2380.00,9.49550,25.145791,0.000399,25.002504,-2.0863,0.209,9.49540,9.49540
2381.00,9.49571,25.145816,0.000398,25.002481,-2.0862,0.209,9.49656,9.49656
2382.00,9.49605,25.145837,0.000397,25.002465,-2.0858,0.209,9.49789,9.49789
2383.00,9.49615,25.145839,0.000393,25.002368,-2.0856,0.209,9.49799,9.49799
2384.00,9.49601,25.145864,0.000394,25.002350,-2.0853,0.209,9.49764,9.49764
2385.00,9.49567,25.145989,0.000391,25.002488,-2.0851,0.210,9.49599,9.49599
2386.00,9.49548,25.146055,0.000391,25.002589,-2.0848,0.210,9.49444,9.49444
2387.00,9.49521,25.145969,0.000391,25.002509,-2.0845,0.210,9.49276,9.49276
2388.00,9.49504,25.146009,0.000394,25.002564,-2.0842,0.210,9.49254,9.49254
2389.00,9.49502,25.146069,0.000390,25.002595,-2.0840,0.210,9.49343,9.49343
2390.00,9.49527,25.146089,0.000394,25.002567,-2.0837,0.210,9.49541,9.49541
2391.00,9.49568,25.146102,0.000395,25.002510,-2.0835,0.210,9.49700,9.49700
2392.00,9.49588,25.146190,0.000397,25.002550,-2.0833,0.210,9.49767,9.49767
2393.00,9.49591,25.146220,0.000398,25.002512,-2.0832,0.210,9.49822,9.49822
2394.00,9.49602,25.146288,0.000402,25.002552,-2.0831,0.210,9.49794,9.49794
2395.00,9.49604,25.146331,0.000407,25.002576,-2.0829,0.210,9.49770,9.49770
2396.00,9.49636,25.146369,0.000406,25.002596,-2.0826,0.210,9.49814,9.49814
2397.00,9.49667,25.146415,0.000404,25.002567,-2.0825,0.210,9.49858,9.49858
2398.00,9.49676,25.146442,0.000398,25.002568,-2.0823,0.210,9.49870,9.49870
2399.00,9.49693,25.146462,0.000392,25.002518,-2.0820,0.211,9.49865,9.49865
2400.00,9.49680,25.146460,0.000387,25.002513,-2.0817,0.211,9.49774,9.49774
2401.00,9.49670,25.146493,0.000381,25.002478,-2.0817,0.211,9.49709,9.49709
2402.00,9.49660,25.146529,0.000377,25.002464,-2.0814,0.212,9.49722,9.49722
2403.00,9.49670,25.146615,0.000382,25.002497,-2.0810,0.212,9.49795,9.49795
2404.00,9.49695,25.146588,0.000383,25.002462,-2.0807,0.212,9.49843,9.49843
2405.00,9.49718,25.146582,0.000381,25.002349,-2.0804,0.212,9.49820,9.49820
2406.00,9.49739,25.146588,0.000386,25.002328,-2.0800,0.212,9.49800,9.49800
2407.00,9.49782,25.146580,0.000390,25.002370,-2.0798,0.212,9.49882,9.49882
2408.00,9.49825,25.146546,0.000391,25.002364,-2.0798,0.212,9.49868,9.49868
2409.00,9.49846,25.146528,0.000394,25.002305,-2.0798,0.212,9.49903,9.49903
2410.00,9.49857,25.146514,0.000398,25.002341,-2.0798,0.212,9.50046,9.50046
2411.00,9.49854,25.146578,0.000397,25.002402,-2.0797,0.212,9.50089,9.50089
2412.00,9.49864,25.146623,0.000398,25.002440,-2.0794,0.212,9.50059,9.50059
2413.00,9.49887,25.146656,0.000398,25.002374,-2.0791,0.212,9.50034,9.50034
2414.00,9.49896,25.146720,0.000397,25.002422,-2.0788,0.212,9.49988,9.49988
2415.00,9.49904,25.146814,0.000395,25.002453,-2.0785,0.212,9.49975,9.49975
2416.00,9.49898,25.146824,0.000394,25.002437,-2.0784,0.212,9.49979,9.49979
2417.00,9.49891,25.146858,0.000395,25.002365,-2.0784,0.212,9.49907,9.49907
2418.00,9.49890,25.146944,0.000397,25.002430,-2.0783,0.212,9.49858,9.49858
2419.00,9.49894,25.147060,0.000403,25.002524,-2.0781,0.212,9.49867,9.49867
2420.00,9.49907,25.147091,0.000406,25.002488,-2.0778,0.212,9.49817,9.49817
2421.00,9.49914,25.147152,0.000405,25.002453,-2.0774,0.212,9.49767,9.49767
2422.00,9.49913,25.147238,0.000403,25.002546,-2.0771,0.212,9.49846,9.49846
2423.00,9.49926,25.147211,0.000396,25.002514,-2.0768,0.213,9.49942,9.49942
2424.00,9.49950,25.147205,0.000392,25.002405,-2.0767,0.213,9.50141,9.50141
2425.00,9.50005,25.147249,0.000389,25.002401,-2.0767,0.213,9.50303,9.50303
2426.00,9.50055,25.147267,0.000390,25.002406,-2.0766,0.213,9.50434,9.50434
2427.00,9.50059,25.147347,0.000388,25.002440,-2.0764,0.213,9.50390,9.50390
2428.00,9.50046,25.147379,0.000390,25.002442,-2.0762,0.213,9.50346,9.50346
2429.00,9.50048,25.147423,0.000389,25.002496,-2.0758,0.214,9.50187,9.50187
2430.00,9.50039,25.147416,0.000388,25.002460,-2.0754,0.214,9.50072,9.50072
2431.00,9.50047,25.147499,0.000391,25.002523,-2.0754,0.214,9.50020,9.50020
2432.00,9.50049,25.147438,0.000393,25.002393,-2.0754,0.214,9.50055,9.50055
2433.00,9.50049,25.147495,0.000394,25.002341,-2.0753,0.214,9.50057,9.50057
2434.00,9.50060,25.147529,0.000396,25.002334,-2.0752,0.214,9.50093,9.50093
2435.00,9.50075,25.147673,0.000395,25.002459,-2.0752,0.214,9.50092,9.50092
2436.00,9.50059,25.147592,0.000394,25.002407,-2.0749,0.214,9.49970,9.49970
2437.00,9.50044,25.147616,0.000389,25.002427,-2.0745,0.214,9.49905,9.49905
2438.00,9.50057,25.147735,0.000387,25.002558,-2.0742,0.215,9.49913,9.49913
2439.00,9.50072,25.147788,0.000384,25.002562,-2.0739,0.215,9.49920,9.49920
2440.00,9.50099,25.147802,0.000389,25.002510,-2.0736,0.215,9.49993,9.49993
2441.00,9.50122,25.147948,0.000386,25.002571,-2.0733,0.215,9.50083,9.50083
2442.00,9.50130,25.148079,0.000390,25.002627,-2.0731,0.215,9.50184,9.50184
2443.00,9.50141,25.148007,0.000391,25.002477,-2.0730,0.215,9.50263,9.50263
2444.00,9.50132,25.148002,0.000393,25.002482,-2.0728,0.215,9.50258,9.50258
2445.00,9.50107,25.148039,0.000390,25.002457,-2.0726,0.215,9.50235,9.50235
2446.00,9.50097,25.148048,0.000390,25.002381,-2.0724,0.215,9.50306,9.50306
2447.00,9.50106,25.148069,0.000391,25.002365,-2.0723,0.215,9.50333,9.50333
2448.00,9.50131,25.148100,0.000393,25.002419,-2.0722,0.215,9.50332,9.50332
2449.00,9.50147,25.148117,0.000393,25.002405,-2.0719,0.215,9.50359,9.50359
2450.00,9.50171,25.148123,0.000394,25.002453,-2.0717,0.215,9.50392,9.50392
2451.00,9.50183,25.148195,0.000395,25.002512,-2.0716,0.215,9.50379,9.50379
2452.00,9.50195,25.148268,0.000394,25.002579,-2.0714,0.215,9.50420,9.50420
2453.00,9.50222,25.148360,0.000393,25.002627,-2.0713,0.216,9.50451,9.50451
2454.00,9.50239,25.148429,0.000391,25.002607,-2.0712,0.216,9.50354,9.50354
2455.00,9.50309,25.148419,0.000390,25.002553,-2.0711,0.216,9.50119,9.50119
2456.00,9.50341,25.148368,0.000389,25.002485,-2.0710,0.216,9.49774,9.49774
2457.00,9.50360,25.148294,0.000390,25.002363,-2.0707,0.216,9.49468,9.49468
2458.00,9.50381,25.148332,0.000390,25.002342,-2.0705,0.216,9.49284,9.49284
2459.00,9.50406,25.148380,0.000390,25.002362,-2.0703,0.216,9.49146,9.49146
2460.00,9.50422,25.148434,0.000392,25.002359,-2.0702,0.216,9.49076,9.49076
2461.00,9.50444,25.148489,0.000393,25.002332,-2.0700,0.216,9.49197,9.49197
2462.00,9.50591,25.148603,0.000394,25.002396,-2.0700,0.217,9.49394,9.49394
@17,2.0001,4.0, 2460.315 
2463.00,9.50513,25.148613,0.000393,25.002349,-2.0699,0.217,9.49574,9.49574
2464.00,9.49884,25.148617,0.000388,25.002358,-2.0697,0.217,9.49931,9.49931
2465.00,9.49578,25.148634,0.000387,25.002344,-2.0695,0.217,9.50300,9.50300
2466.00,9.49499,25.148621,0.000389,25.002377,-2.0693,0.217,9.50664,9.50664
2467.00,9.49455,25.148633,0.000389,25.002374,-2.0690,0.217,9.50823,9.50823
2468.00,9.49624,25.148643,0.000387,25.002439,-2.0688,0.217,9.50882,9.50882
2469.00,9.49807,25.148678,0.000392,25.002437,-2.0684,0.217,9.50888,9.50888
2470.00,9.49941,25.148679,0.000395,25.002429,-2.0681,0.217,9.50946,9.50946
2471.00,9.50043,25.148798,0.000393,25.002531,-2.0678,0.217,9.50993,9.50993
2472.00,9.50041,25.148810,0.000393,25.002560,-2.0675,0.217,9.51036,9.51036
2473.00,9.50134,25.148831,0.000397,25.002531,-2.0671,0.217,9.51102,9.51102
2474.00,9.50233,25.148926,0.000396,25.002568,-2.0669,0.218,9.51115,9.51115
2475.00,9.50315,25.149049,0.000400,25.002648,-2.0666,0.218,9.51163,9.51163
2476.00,9.50431,25.149045,0.000400,25.002566,-2.0663,0.217,9.51116,9.51116
2477.00,9.50541,25.149120,0.000399,25.002567,-2.0660,0.218,9.51091,9.51091
2478.00,9.50618,25.149139,0.000398,25.002534,-2.0659,0.218,9.51047,9.51047
2479.00,9.50678,25.149020,0.000396,25.002406,-2.0658,0.218,9.50925,9.50925
2480.00,9.50742,25.148950,0.000390,25.002298,-2.0656,0.218,9.50714,9.50714
2481.00,9.50809,25.148989,0.000392,25.002257,-2.0654,0.218,9.50600,9.50600
2482.00,9.50857,25.149049,0.000394,25.002287,-2.0653,0.218,9.50520,9.50520
2483.00,9.50863,25.149065,0.000393,25.002315,-2.0650,0.218,9.50406,9.50406
2484.00,9.50848,25.149166,0.000395,25.002349,-2.0647,0.218,9.50438,9.50438
2485.00,9.50844,25.149356,0.000397,25.002487,-2.0644,0.218,9.50558,9.50558
2486.00,9.50841,25.149375,0.000393,25.002493,-2.0642,0.219,9.50647,9.50647
2487.00,9.50835,25.149290,0.000392,25.002342,-2.0642,0.219,9.50659,9.50659
2488.00,9.50816,25.149430,0.000396,25.002366,-2.0643,0.219,9.50681,9.50681
2489.00,9.50795,25.149546,0.000396,25.002439,-2.0642,0.219,9.50645,9.50645
2490.00,9.50770,25.149507,0.000393,25.002371,-2.0641,0.219,9.50601,9.50601
2491.00,9.50737,25.149528,0.000394,25.002379,-2.0639,0.219,9.50477,9.50477
2492.00,9.50693,25.149606,0.000396,25.002436,-2.0636,0.219,9.50438,9.50438
2493.00,9.50661,25.149591,0.000392,25.002388,-2.0632,0.219,9.50446,9.50446
2494.00,9.50635,25.149647,0.000392,25.002355,-2.0629,0.219,9.50462,9.50462
2495.00,9.50583,25.149595,0.000392,25.002266,-2.0626,0.219,9.50317,9.50317
2496.00,9.50524,25.149670,0.000391,25.002263,-2.0624,0.220,9.50283,9.50283
2497.00,9.50471,25.149795,0.000388,25.002310,-2.0622,0.220,9.50174,9.50174
2498.00,9.50429,25.149796,0.000387,25.002327,-2.0620,0.220,9.50117,9.50117
2499.00,9.50407,25.149796,0.000390,25.002384,-2.0619,0.220,9.50085,9.50085
2500.00,9.50422,25.149947,0.000392,25.002539,-2.0617,0.220,9.50262,9.50262
2501.00,9.50451,25.149988,0.000394,25.002567,-2.0616,0.220,9.50428,9.50428
2502.00,9.50457,25.150017,0.000395,25.002576,-2.0615,0.220,9.50549,9.50549
2503.00,9.50452,25.150111,0.000398,25.002612,-2.0614,0.220,9.50569,9.50569
2504.00,9.50452,25.150087,0.000396,25.002548,-2.0612,0.220,9.50584,9.50584
2505.00,9.50441,25.150046,0.000396,25.002487,-2.0611,0.220,9.50564,9.50564
2506.00,9.50423,25.150028,0.000395,25.002465,-2.0609,0.220,9.50448,9.50448
2507.00,9.50405,25.149946,0.000396,25.002377,-2.0608,0.220,9.50455,9.50455
2508.00,9.50399,25.149884,0.000392,25.002299,-2.0605,0.220,9.50454,9.50454
2509.00,9.50403,25.149931,0.000389,25.002348,-2.0603,0.220,9.50507,9.50507
2510.00,9.50417,25.149956,0.000388,25.002361,-2.0602,0.220,9.50545,9.50545
2511.00,9.50434,25.150031,0.000388,25.002408,-2.0599,0.220,9.50624,9.50624
2512.00,9.50460,25.150091,0.000385,25.002477,-2.0597,0.221,9.50714,9.50714
2513.00,9.50485,25.150132,0.000385,25.002471,-2.0594,0.221,9.50828,9.50828
2514.00,9.50501,25.150160,0.000384,25.002435,-2.0590,0.221,9.50897,9.50897
2515.00,9.50550,25.150200,0.000384,25.002334,-2.0586,0.221,9.50945,9.50945
2516.00,9.50596,25.150221,0.000382,25.002286,-2.0584,0.221,9.50955,9.50955
2517.00,9.50639,25.150280,0.000385,25.002294,-2.0583,0.221,9.50940,9.50940
2518.00,9.50684,25.150361,0.000383,25.002317,-2.0581,0.221,9.50961,9.50961
2519.00,9.50723,25.150425,0.000386,25.002349,-2.0579,0.221,9.50978,9.50978
2520.00,9.50748,25.150479,0.000386,25.002414,-2.0577,0.222,9.50961,9.50961
2521.00,9.50763,25.150538,0.000391,25.002461,-2.0574,0.222,9.51076,9.51076
2522.00,9.50807,25.150571,0.000392,25.002446,-2.0569,0.222,9.51250,9.51250
2523.00,9.50869,25.150558,0.000396,25.002456,-2.0566,0.222,9.51335,9.51335
2524.00,9.50905,25.150536,0.000394,25.002440,-2.0566,0.222,9.51266,9.51266
2525.00,9.50915,25.150536,0.000395,25.002487,-2.0566,0.222,9.51235,9.51235
2526.00,9.50930,25.150484,0.000390,25.002413,-2.0566,0.222,9.51108,9.51108
2527.00,9.50940,25.150476,0.000387,25.002364,-2.0567,0.222,9.50880,9.50880
2528.00,9.50953,25.150525,0.000385,25.002356,-2.0565,0.222,9.50729,9.50729
2529.00,9.50963,25.150520,0.000387,25.002289,-2.0561,0.222,9.50726,9.50726
2530.00,9.50970,25.150565,0.000387,25.002248,-2.0556,0.222,9.50751,9.50751
2531.00,9.50976,25.150658,0.000391,25.002298,-2.0553,0.222,9.50774,9.50774
2532.00,9.50981,25.150657,0.000392,25.002289,-2.0551,0.222,9.50862,9.50862
2533.00,9.50981,25.150674,0.000392,25.002271,-2.0551,0.222,9.50898,9.50898
2534.00,9.50979,25.150732,0.000390,25.002306,-2.0549,0.223,9.50920,9.50920
2535.00,9.50968,25.150740,0.000387,25.002265,-2.0549,0.223,9.50897,9.50897
2536.00,9.50949,25.150766,0.000387,25.002216,-2.0548,0.223,9.50802,9.50802
2537.00,9.50917,25.150853,0.000391,25.002190,-2.0546,0.223,9.50615,9.50615
2538.00,9.50892,25.150931,0.000393,25.002208,-2.0543,0.223,9.50538,9.50538
2539.00,9.50859,25.151031,0.000397,25.002224,-2.0543,0.223,9.50471,9.50471
2540.00,9.50841,25.151094,0.000399,25.002264,-2.0544,0.223,9.50456,9.50456
2541.00,9.50825,25.151199,0.000398,25.002374,-2.0542,0.223,9.50564,9.50564
2542.00,9.50798,25.151227,0.000391,25.002403,-2.0541,0.224,9.50732,9.50732
2543.00,9.50759,25.151212,0.000390,25.002381,-2.0539,0.224,9.50824,9.50824
2544.00,9.50754,25.151190,0.000388,25.002365,-2.0537,0.224,9.50937,9.50937
2545.00,9.50783,25.151244,0.000389,25.002350,-2.0533,0.224,9.51077,9.51077
2546.00,9.50811,25.151234,0.000392,25.002261,-2.0529,0.224,9.51167,9.51167
2547.00,9.50848,25.151296,0.000395,25.002311,-2.0526,0.224,9.51256,9.51256
2548.00,9.50884,25.151410,0.000395,25.002408,-2.0522,0.224,9.51335,9.51335
2549.00,9.50913,25.151461,0.000396,25.002413,-2.0517,0.224,9.51353,9.51353
2550.00,9.50921,25.151464,0.000397,25.002410,-2.0513,0.224,9.51253,9.51253
2551.00,9.50924,25.151520,0.000398,25.002442,-2.0510,0.224,9.51177,9.51177
2552.00,9.50929,25.151568,0.000398,25.002429,-2.0509,0.224,9.51120,9.51120
2553.00,9.50930,25.151573,0.000398,25.002380,-2.0508,0.224,9.51023,9.51023
2554.00,9.50927,25.151607,0.000397,25.002418,-2.0508,0.224,9.50955,9.50955
2555.00,9.50930,25.151603,0.000396,25.002393,-2.0507,0.224,9.50979,9.50979
2556.00,9.50962,25.151567,0.000392,25.002406,-2.0505,0.224,9.51044,9.51044
2557.00,9.51028,25.151570,0.000390,25.002390,-2.0503,0.224,9.51154,9.51154
2558.00,9.51076,25.151665,0.000390,25.002452,-2.0501,0.225,9.51193,9.51193
2559.00,9.51095,25.151698,0.000388,25.002402,-2.0500,0.225,9.51154,9.51154
2560.00,9.51096,25.151858,0.000387,25.002517,-2.0500,0.225,9.51046,9.51046
2561.00,9.51087,25.151982,0.000386,25.002549,-2.0500,0.225,9.50970,9.50970
2562.00,9.51096,25.152015,0.000389,25.002587,-2.0499,0.225,9.50897,9.50897
2563.00,9.51113,25.151906,0.000385,25.002454,-2.0496,0.225,9.50916,9.50916
2564.00,9.51116,25.151952,0.000384,25.002515,-2.0492,0.225,9.50984,9.50984
2565.00,9.51098,25.151910,0.000382,25.002426,-2.0489,0.225,9.51054,9.51054
2566.00,9.51073,25.151969,0.000385,25.002486,-2.0486,0.225,9.51036,9.51036
2567.00,9.51052,25.152028,0.000385,25.002516,-2.0484,0.226,9.51027,9.51027
2568.00,9.51058,25.152028,0.000384,25.002449,-2.0482,0.226,9.51116,9.51116
2569.00,9.51075,25.152071,0.000387,25.002397,-2.0480,0.226,9.51240,9.51240
2570.00,9.51092,25.152140,0.000390,25.002471,-2.0478,0.226,9.51320,9.51320
2571.00,9.51111,25.152111,0.000389,25.002390,-2.0476,0.226,9.51438,9.51438
2572.00,9.51141,25.152178,0.000391,25.002426,-2.0475,0.226,9.51568,9.51568
2573.00,9.51194,25.152308,0.000395,25.002583,-2.0472,0.226,9.51655,9.51655
2574.00,9.51240,25.152318,0.000391,25.002603,-2.0470,0.226,9.51647,9.51647
2575.00,9.51260,25.152253,0.000389,25.002526,-2.0468,0.226,9.51607,9.51607
2576.00,9.51251,25.152247,0.000391,25.002516,-2.0466,0.226,9.51529,9.51529
2577.00,9.51229,25.152206,0.000387,25.002433,-2.0465,0.226,9.51375,9.51375
2578.00,9.51222,25.152266,0.000386,25.002459,-2.0463,0.227,9.51228,9.51228
2579.00,9.51250,25.152320,0.000391,25.002462,-2.0462,0.227,9.51226,9.51226
2580.00,9.51291,25.152411,0.000391,25.002499,-2.0461,0.227,9.51269,9.51269
2581.00,9.51331,25.152437,0.000389,25.002443,-2.0459,0.227,9.51390,9.51390
2582.00,9.51347,25.152513,0.000394,25.002431,-2.0455,0.227,9.51429,9.51429
2583.00,9.51358,25.152567,0.000395,25.002395,-2.0453,0.227,9.51454,9.51454
2584.00,9.51365,25.152566,0.000395,25.002335,-2.0450,0.227,9.51370,9.51370
2585.00,9.51371,25.152561,0.000392,25.002309,-2.0447,0.227,9.51302,9.51302
2586.00,9.51381,25.152606,0.000392,25.002338,-2.0444,0.227,9.51221,9.51221
2587.00,9.51400,25.152656,0.000392,25.002387,-2.0444,0.227,9.51229,9.51229
2588.00,9.51385,25.152590,0.000388,25.002307,-2.0443,0.228,9.51148,9.51148
2589.00,9.51362,25.152574,0.000386,25.002282,-2.0442,0.228,9.51157,9.51157
2590.00,9.51349,25.152658,0.000388,25.002304,-2.0442,0.228,9.51218,9.51218
2591.00,9.51343,25.152678,0.000387,25.002321,-2.0440,0.228,9.51191,9.51191
2592.00,9.51315,25.152630,0.000384,25.002202,-2.0437,0.228,9.51146,9.51146
2593.00,9.51293,25.152709,0.000388,25.002265,-2.0434,0.228,9.51336,9.51336
2594.00,9.51307,25.152760,0.000388,25.002327,-2.0431,0.228,9.51494,9.51494
2595.00,9.51318,25.152735,0.000389,25.002314,-2.0428,0.228,9.51516,9.51516
2596.00,9.51334,25.152730,0.000392,25.002317,-2.0426,0.229,9.51550,9.51550
2597.00,9.51341,25.152860,0.000397,25.002505,-2.0425,0.229,9.51590,9.51590
2598.00,9.51360,25.152905,0.000399,25.002535,-2.0422,0.228,9.51539,9.51539
2599.00,9.51370,25.152955,0.000400,25.002559,-2.0419,0.228,9.51451,9.51451
2600.00,9.51369,25.153018,0.000401,25.002571,-2.0416,0.228,9.51442,9.51442
2601.00,9.51361,25.153063,0.000402,25.002572,-2.0414,0.228,9.51431,9.51431
2602.00,9.51352,25.152998,0.000400,25.002450,-2.0411,0.228,9.51432,9.51432
2603.00,9.51344,25.153048,0.000394,25.002430,-2.0410,0.229,9.51337,9.51337
2604.00,9.51365,25.153094,0.000392,25.002362,-2.0409,0.229,9.51162,9.51162
2605.00,9.51385,25.153169,0.000392,25.002393,-2.0408,0.229,9.50971,9.50971
2606.00,9.51420,25.153237,0.000393,25.002439,-2.0405,0.229,9.50751,9.50751
2607.00,9.51457,25.153326,0.000392,25.002508,-2.0404,0.229,9.50492,9.50492
2608.00,9.51463,25.153418,0.000394,25.002625,-2.0401,0.229,9.50274,9.50274
2609.00,9.51383,25.153436,0.000397,25.002732,-2.0398,0.229,9.50271,9.50271
2610.00,9.51403,25.153419,0.000393,25.002675,-2.0396,0.230,9.50310,9.50310
2611.00,9.51305,25.153378,0.000386,25.002505,-2.0395,0.230,9.50390,9.50390
2612.00,9.51224,25.153437,0.000388,25.002519,-2.0393,0.230,9.50616,9.50616
@18,2.0001,4.0, 2610.04399999999 
2613.00,9.51083,25.153423,0.000388,25.002419,-2.0394,0.230,9.50877,9.50877
2614.00,9.50758,25.153443,0.000391,25.002354,-2.0395,0.230,9.51169,9.51169
2615.00,9.50503,25.153514,0.000392,25.002392,-2.0393,0.230,9.51489,9.51489
2616.00,9.50481,25.153567,0.000395,25.002486,-2.0392,0.230,9.51806,9.51806
2617.00,9.50520,25.153516,0.000394,25.002379,-2.0390,0.230,9.51997,9.51997
2618.00,9.50668,25.153535,0.000393,25.002387,-2.0387,0.230,9.52108,9.52108
2619.00,9.50889,25.153576,0.000391,25.002387,-2.0383,0.231,9.52048,9.52048
2620.00,9.51045,25.153533,0.000392,25.002328,-2.0380,0.231,9.51957,9.51957
2621.00,9.51141,25.153617,0.000393,25.002328,-2.0378,0.231,9.51951,9.51951
2622.00,9.51211,25.153657,0.000391,25.002323,-2.0375,0.231,9.51968,9.51968
2623.00,9.51258,25.153729,0.000389,25.002351,-2.0372,0.231,9.52050,9.52050
2624.00,9.51363,25.153783,0.000390,25.002334,-2.0370,0.231,9.52146,9.52146
2625.00,9.51452,25.153934,0.000394,25.002445,-2.0368,0.231,9.52249,9.52249
2626.00,9.51551,25.153927,0.000395,25.002364,-2.0366,0.231,9.52287,9.52287
2627.00,9.51664,25.154009,0.000400,25.002392,-2.0363,0.231,9.52331,9.52331
2628.00,9.51783,25.153985,0.000400,25.002338,-2.0362,0.231,9.52301,9.52301
2629.00,9.51862,25.154049,0.000399,25.002381,-2.0362,0.231,9.52225,9.52225
2630.00,9.51927,25.154109,0.000398,25.002349,-2.0362,0.231,9.52156,9.52156
2631.00,9.51995,25.154172,0.000399,25.002423,-2.0363,0.232,9.52078,9.52078
2632.00,9.52044,25.154193,0.000396,25.002405,-2.0365,0.232,9.51947,9.51947
2633.00,9.52069,25.154201,0.000397,25.002364,-2.0365,0.232,9.51880,9.51880
2634.00,9.52086,25.154287,0.000400,25.002422,-2.0364,0.232,9.51887,9.51887
2635.00,9.52078,25.154239,0.000399,25.002431,-2.0361,0.232,9.51942,9.51942
2636.00,9.52070,25.154249,0.000397,25.002425,-2.0359,0.232,9.51953,9.51953
2637.00,9.52061,25.154233,0.000396,25.002496,-2.0355,0.232,9.51972,9.51972
2638.00,9.52050,25.154338,0.000394,25.002564,-2.0353,0.232,9.51977,9.51977
2639.00,9.52051,25.154309,0.000391,25.002474,-2.0351,0.232,9.51939,9.51939
2640.00,9.52051,25.154349,0.000391,25.002472,-2.0348,0.233,9.51879,9.51879
2641.00,9.52063,25.154354,0.000392,25.002503,-2.0346,0.233,9.51932,9.51932
2642.00,9.52054,25.154406,0.000393,25.002486,-2.0345,0.233,9.51953,9.51953
2643.00,9.52038,25.154413,0.000396,25.002536,-2.0343,0.233,9.51924,9.51924
2644.00,9.52004,25.154392,0.000397,25.002541,-2.0342,0.233,9.51900,9.51900
2645.00,9.51972,25.154397,0.000398,25.002492,-2.0342,0.233,9.51828,9.51828
2646.00,9.51932,25.154400,0.000396,25.002428,-2.0341,0.233,9.51707,9.51707
2647.00,9.51910,25.154470,0.000397,25.002427,-2.0338,0.233,9.51721,9.51721
2648.00,9.51888,25.154550,0.000402,25.002396,-2.0337,0.233,9.51731,9.51731
2649.00,9.51864,25.154646,0.000403,25.002424,-2.0335,0.233,9.51692,9.51692
2650.00,9.51842,25.154692,0.000404,25.002422,-2.0333,0.233,9.51680,9.51680
2651.00,9.51820,25.154855,0.000406,25.002503,-2.0333,0.233,9.51677,9.51677
2652.00,9.51810,25.154841,0.000403,25.002446,-2.0332,0.233,9.51564,9.51564
2653.00,9.51797,25.154763,0.000396,25.002326,-2.0332,0.234,9.51524,9.51524
2654.00,9.51774,25.154746,0.000394,25.002275,-2.0331,0.234,9.51529,9.51529
2655.00,9.51762,25.154857,0.000394,25.002310,-2.0332,0.234,9.51654,9.51654
2656.00,9.51767,25.154852,0.000395,25.002306,-2.0330,0.234,9.51766,9.51766
2657.00,9.51783,25.154912,0.000397,25.002365,-2.0328,0.234,9.51959,9.51959
2658.00,9.51807,25.155026,0.000401,25.002459,-2.0326,0.234,9.52039,9.52039
2659.00,9.51801,25.155062,0.000402,25.002446,-2.0321,0.234,9.52069,9.52069
2660.00,9.51788,25.155105,0.000405,25.002463,-2.0316,0.234,9.51935,9.51935
2661.00,9.51755,25.155125,0.000405,25.002387,-2.0312,0.234,9.51813,9.51813
2662.00,9.51729,25.155170,0.000407,25.002348,-2.0309,0.234,9.51618,9.51618
2663.00,9.51715,25.155165,0.000403,25.002350,-2.0307,0.234,9.51568,9.51568
2664.00,9.51714,25.155405,0.000407,25.002552,-2.0308,0.234,9.51561,9.51561
2665.00,9.51700,25.155409,0.000405,25.002538,-2.0308,0.234,9.51511,9.51511
2666.00,9.51692,25.155552,0.000408,25.002681,-2.0308,0.234,9.51489,9.51489
2667.00,9.51670,25.155591,0.000406,25.002751,-2.0308,0.234,9.51481,9.51481
2668.00,9.51654,25.155614,0.000410,25.002764,-2.0309,0.234,9.51521,9.51521
2669.00,9.51685,25.155454,0.000409,25.002673,-2.0309,0.234,9.51646,9.51646
2670.00,9.51713,25.155438,0.000407,25.002685,-2.0309,0.234,9.51786,9.51786
2671.00,9.51732,25.155400,0.000407,25.002615,-2.0309,0.234,9.51916,9.51916
2672.00,9.51756,25.155454,0.000405,25.002567,-2.0308,0.235,9.51991,9.51991
2673.00,9.51754,25.155450,0.000400,25.002499,-2.0307,0.235,9.51861,9.51861
2674.00,9.51750,25.155488,0.000398,25.002466,-2.0305,0.235,9.51723,9.51723
2675.00,9.51744,25.155411,0.000397,25.002387,-2.0304,0.235,9.51727,9.51727
2676.00,9.51732,25.155333,0.000395,25.002374,-2.0301,0.235,9.51683,9.51683
2677.00,9.51722,25.155315,0.000396,25.002423,-2.0299,0.235,9.51746,9.51746
2678.00,9.51704,25.155439,0.000403,25.002544,-2.0296,0.235,9.51846,9.51846
2679.00,9.51700,25.155396,0.000401,25.002442,-2.0293,0.235,9.51915,9.51915
2680.00,9.51735,25.155512,0.000406,25.002512,-2.0291,0.235,9.52016,9.52016
2681.00,9.51773,25.155643,0.000404,25.002585,-2.0290,0.235,9.52009,9.52009
2682.00,9.51779,25.155705,0.000407,25.002561,-2.0289,0.235,9.51923,9.51923
2683.00,9.51791,25.155674,0.000403,25.002454,-2.0290,0.236,9.51964,9.51964
2684.00,9.51795,25.155795,0.000406,25.002568,-2.0290,0.236,9.51889,9.51889
2685.00,9.51799,25.155872,0.000403,25.002603,-2.0292,0.236,9.51718,9.51718
2686.00,9.51819,25.155807,0.000401,25.002514,-2.0292,0.236,9.51692,9.51692
2687.00,9.51830,25.155791,0.000398,25.002475,-2.0291,0.236,9.51687,9.51687
2688.00,9.51831,25.155780,0.000396,25.002464,-2.0290,0.236,9.51597,9.51597
2689.00,9.51805,25.155812,0.000394,25.002421,-2.0288,0.237,9.51675,9.51675
2690.00,9.51813,25.155825,0.000394,25.002373,-2.0284,0.237,9.51832,9.51832
2691.00,9.51844,25.155963,0.000397,25.002449,-2.0282,0.236,9.52037,9.52037
2692.00,9.51865,25.156031,0.000398,25.002503,-2.0280,0.236,9.52113,9.52113
2693.00,9.51872,25.156106,0.000401,25.002522,-2.0276,0.236,9.52119,9.52119
2694.00,9.51883,25.156163,0.000402,25.002531,-2.0273,0.236,9.52067,9.52067
2695.00,9.51869,25.156207,0.000403,25.002549,-2.0271,0.236,9.51847,9.51847
2696.00,9.51846,25.156305,0.000403,25.002566,-2.0270,0.236,9.51617,9.51617
2697.00,9.51838,25.156398,0.000404,25.002555,-2.0268,0.237,9.51615,9.51615
2698.00,9.51830,25.156514,0.000404,25.002616,-2.0268,0.237,9.51662,9.51662
2699.00,9.51844,25.156474,0.000402,25.002545,-2.0267,0.237,9.51752,9.51752
2700.00,9.51829,25.156552,0.000399,25.002550,-2.0266,0.237,9.51894,9.51894
2701.00,9.51828,25.156528,0.000398,25.002393,-2.0264,0.237,9.52071,9.52071
2702.00,9.51875,25.156560,0.000399,25.002346,-2.0263,0.237,9.52123,9.52123
2703.00,9.51875,25.156432,0.000396,25.002199,-2.0261,0.237,9.52069,9.52069
2704.00,9.51854,25.156493,0.000397,25.002296,-2.0262,0.237,9.51926,9.51926
2705.00,9.51851,25.156444,0.000395,25.002252,-2.0262,0.238,9.51818,9.51818
2706.00,9.51848,25.156411,0.000393,25.002321,-2.0263,0.238,9.51690,9.51690
2707.00,9.51865,25.156400,0.000391,25.002353,-2.0263,0.238,9.51661,9.51661
2708.00,9.51886,25.156530,0.000395,25.002503,-2.0263,0.238,9.51729,9.51729
2709.00,9.51903,25.156618,0.000397,25.002495,-2.0262,0.238,9.51888,9.51888
2710.00,9.51918,25.156683,0.000402,25.002538,-2.0261,0.238,9.52166,9.52166
2711.00,9.51940,25.156747,0.000404,25.002552,-2.0260,0.238,9.52351,9.52351
2712.00,9.51934,25.156649,0.000404,25.002452,-2.0259,0.238,9.52349,9.52349
2713.00,9.51941,25.156631,0.000405,25.002344,-2.0258,0.238,9.52327,9.52327
2714.00,9.51951,25.156542,0.000400,25.002256,-2.0258,0.238,9.52276,9.52276
2715.00,9.51984,25.156491,0.000395,25.002188,-2.0258,0.238,9.52142,9.52142
2716.00,9.52021,25.156477,0.000393,25.002185,-2.0257,0.239,9.52037,9.52037
2717.00,9.52034,25.156634,0.000399,25.002311,-2.0256,0.238,9.52001,9.52001
2718.00,9.52042,25.156723,0.000399,25.002393,-2.0253,0.239,9.52043,9.52043
2719.00,9.52037,25.156845,0.000404,25.002460,-2.0251,0.239,9.52028,9.52028
2720.00,9.52025,25.157016,0.000410,25.002488,-2.0250,0.239,9.51997,9.51997
2721.00,9.52023,25.157104,0.000413,25.002458,-2.0248,0.238,9.51954,9.51954
2722.00,9.51988,25.157098,0.000409,25.002396,-2.0247,0.239,9.51890,9.51890
2723.00,9.51971,25.157144,0.000406,25.002385,-2.0248,0.239,9.51804,9.51804
2724.00,9.51985,25.157196,0.000403,25.002392,-2.0249,0.239,9.51816,9.51816
2725.00,9.52015,25.157217,0.000401,25.002461,-2.0249,0.239,9.51827,9.51827
2726.00,9.52042,25.157291,0.000401,25.002501,-2.0249,0.239,9.51850,9.51850
2727.00,9.52052,25.157367,0.000402,25.002522,-2.0248,0.239,9.51967,9.51967
2728.00,9.52065,25.157415,0.000402,25.002540,-2.0247,0.239,9.52160,9.52160
2729.00,9.52093,25.157430,0.000402,25.002567,-2.0245,0.239,9.52235,9.52235
2730.00,9.52074,25.157458,0.000401,25.002560,-2.0243,0.240,9.52227,9.52227
2731.00,9.52028,25.157438,0.000405,25.002606,-2.0242,0.240,9.52204,9.52204
2732.00,9.52001,25.157445,0.000403,25.002625,-2.0241,0.240,9.52140,9.52140
2733.00,9.51998,25.157404,0.000405,25.002612,-2.0239,0.240,9.52000,9.52000
2734.00,9.52015,25.157452,0.000409,25.002595,-2.0239,0.240,9.52022,9.52022
2735.00,9.52030,25.157471,0.000410,25.002549,-2.0239,0.239,9.52084,9.52084
2736.00,9.52027,25.157445,0.000403,25.002466,-2.0238,0.240,9.52049,9.52049
2737.00,9.51996,25.157499,0.000403,25.002465,-2.0237,0.240,9.51938,9.51938
2738.00,9.51967,25.157517,0.000404,25.002448,-2.0237,0.240,9.51833,9.51833
2739.00,9.51936,25.157528,0.000402,25.002472,-2.0237,0.240,9.51666,9.51666
2740.00,9.51932,25.157566,0.000398,25.002457,-2.0237,0.240,9.51558,9.51558
2741.00,9.51925,25.157731,0.000401,25.002489,-2.0235,0.240,9.51609,9.51609
2742.00,9.51940,25.157751,0.000398,25.002433,-2.0235,0.240,9.51774,9.51774
2743.00,9.51974,25.157880,0.000395,25.002418,-2.0234,0.241,9.51981,9.51981
2744.00,9.52005,25.157980,0.000393,25.002401,-2.0233,0.241,9.52126,9.52126
2745.00,9.52022,25.157959,0.000396,25.002383,-2.0233,0.241,9.52262,9.52262
2746.00,9.52047,25.157944,0.000396,25.002381,-2.0233,0.241,9.52377,9.52377
2747.00,9.52069,25.157997,0.000399,25.002428,-2.0233,0.241,9.52451,9.52451
2748.00,9.52081,25.158037,0.000399,25.002444,-2.0233,0.241,9.52480,9.52480
2749.00,9.52070,25.158037,0.000401,25.002403,-2.0232,0.241,9.52479,9.52479
2750.00,9.52084,25.158072,0.000398,25.002385,-2.0231,0.241,9.52456,9.52456
2751.00,9.52099,25.158062,0.000395,25.002334,-2.0232,0.242,9.52388,9.52388
2752.00,9.52113,25.158090,0.000396,25.002318,-2.0232,0.242,9.52318,9.52318
2753.00,9.52122,25.158074,0.000399,25.002284,-2.0232,0.241,9.52145,9.52145
2754.00,9.52107,25.158075,0.000398,25.002287,-2.0233,0.241,9.51902,9.51902
2755.00,9.52154,25.158119,0.000400,25.002327,-2.0234,0.241,9.51677,9.51677
2756.00,9.52265,25.158175,0.000400,25.002370,-2.0232,0.242,9.51460,9.51460
2757.00,9.52336,25.158239,0.000399,25.002409,-2.0231,0.242,9.51192,9.51192
2758.00,9.52364,25.158206,0.000397,25.002424,-2.0229,0.242,9.51023,9.51023
2759.00,9.52364,25.158259,0.000395,25.002469,-2.0227,0.242,9.51136,9.51136
2760.00,9.52287,25.158339,0.000395,25.002490,-2.0225,0.242,9.51266,9.51266
2761.00,9.52213,25.158434,0.000399,25.002567,-2.0226,0.242,9.51430,9.51430
2762.00,9.52069,25.158443,0.000397,25.002506,-2.0225,0.242,9.51652,9.51652
@19,2.0001,4.0, 2760.09 
2763.00,9.51622,25.158473,0.000393,25.002423,-2.0224,0.243,9.51951,9.51951
2764.00,9.51344,25.158405,0.000394,25.002304,-2.0223,0.243,9.52131,9.52131
2765.00,9.51211,25.158414,0.000394,25.002276,-2.0221,0.243,9.52299,9.52299
2766.00,9.51232,25.158396,0.000389,25.002158,-2.0218,0.243,9.52515,9.52515
2767.00,9.51387,25.158452,0.000393,25.002223,-2.0218,0.243,9.52729,9.52729
2768.00,9.51526,25.158482,0.000396,25.002295,-2.0219,0.243,9.52914,9.52914
2769.00,9.51699,25.158608,0.000394,25.002351,-2.0219,0.243,9.52991,9.52991
2770.00,9.51879,25.158620,0.000392,25.002311,-2.0221,0.243,9.52983,9.52983
2771.00,9.52005,25.158638,0.000392,25.002329,-2.0223,0.243,9.52995,9.52995
2772.00,9.52106,25.158703,0.000392,25.002341,-2.0223,0.244,9.53041,9.53041
2773.00,9.52194,25.158831,0.000393,25.002411,-2.0221,0.244,9.53032,9.53032
2774.00,9.52269,25.158819,0.000393,25.002419,-2.0220,0.244,9.53021,9.53021
2775.00,9.52360,25.158935,0.000397,25.002513,-2.0219,0.244,9.53047,9.53047
2776.00,9.52439,25.158928,0.000401,25.002481,-2.0216,0.244,9.52990,9.52990
2777.00,9.52524,25.158914,0.000398,25.002433,-2.0215,0.244,9.52891,9.52891
2778.00,9.52633,25.158958,0.000400,25.002382,-2.0214,0.244,9.52874,9.52874
2779.00,9.52727,25.159091,0.000403,25.002438,-2.0214,0.244,9.52896,9.52896
2780.00,9.52782,25.159120,0.000409,25.002441,-2.0214,0.244,9.52870,9.52870
2781.00,9.52801,25.159230,0.000411,25.002561,-2.0214,0.244,9.52734,9.52734
2782.00,9.52814,25.159159,0.000409,25.002497,-2.0214,0.244,9.52643,9.52643
2783.00,9.52825,25.159155,0.000408,25.002504,-2.0215,0.244,9.52482,9.52482
2784.00,9.52814,25.159119,0.000407,25.002455,-2.0215,0.244,9.52335,9.52335
2785.00,9.52814,25.159091,0.000398,25.002417,-2.0214,0.244,9.52370,9.52370
2786.00,9.52810,25.159147,0.000395,25.002409,-2.0214,0.245,9.52447,9.52447
2787.00,9.52773,25.159209,0.000395,25.002405,-2.0214,0.245,9.52452,9.52452
2788.00,9.52729,25.159322,0.000398,25.002442,-2.0214,0.245,9.52424,9.52424
2789.00,9.52691,25.159405,0.000398,25.002520,-2.0215,0.245,9.52488,9.52488
2790.00,9.52679,25.159444,0.000401,25.002521,-2.0216,0.245,9.52433,9.52433
2791.00,9.52670,25.159394,0.000399,25.002404,-2.0215,0.245,9.52436,9.52436
2792.00,9.52623,25.159480,0.000403,25.002450,-2.0215,0.245,9.52398,9.52398
2793.00,9.52569,25.159388,0.000399,25.002412,-2.0214,0.245,9.52379,9.52379
2794.00,9.52523,25.159440,0.000401,25.002456,-2.0213,0.245,9.52326,9.52326
2795.00,9.52505,25.159523,0.000402,25.002493,-2.0213,0.245,9.52341,9.52341
2796.00,9.52494,25.159622,0.000407,25.002588,-2.0215,0.245,9.52312,9.52312
2797.00,9.52480,25.159752,0.000407,25.002737,-2.0215,0.245,9.52431,9.52431
2798.00,9.52475,25.159822,0.000408,25.002762,-2.0216,0.245,9.52543,9.52543
2799.00,9.52447,25.159787,0.000406,25.002653,-2.0216,0.245,9.52584,9.52584
2800.00,9.52424,25.159740,0.000403,25.002577,-2.0215,0.245,9.52539,9.52539
2801.00,9.52425,25.159741,0.000400,25.002555,-2.0213,0.245,9.52515,9.52515
2802.00,9.52428,25.159632,0.000400,25.002411,-2.0212,0.245,9.52438,9.52438
2803.00,9.52421,25.159615,0.000400,25.002380,-2.0210,0.245,9.52329,9.52329
2804.00,9.52431,25.159716,0.000399,25.002458,-2.0210,0.245,9.52351,9.52351
2805.00,9.52431,25.159779,0.000400,25.002517,-2.0210,0.245,9.52383,9.52383
2806.00,9.52432,25.159742,0.000399,25.002488,-2.0212,0.246,9.52505,9.52505
2807.00,9.52451,25.159709,0.000395,25.002431,-2.0213,0.246,9.52568,9.52568
2808.00,9.52474,25.159801,0.000391,25.002463,-2.0215,0.246,9.52713,9.52713
2809.00,9.52491,25.159696,0.000390,25.002379,-2.0218,0.246,9.52690,9.52690
2810.00,9.52498,25.159724,0.000389,25.002416,-2.0219,0.246,9.52743,9.52743
2811.00,9.52507,25.159738,0.000391,25.002365,-2.0218,0.246,9.52724,9.52724
2812.00,9.52533,25.159830,0.000394,25.002427,-2.0216,0.246,9.52753,9.52753
2813.00,9.52556,25.159822,0.000397,25.002402,-2.0215,0.246,9.52690,9.52690
2814.00,9.52568,25.159885,0.000399,25.002385,-2.0213,0.246,9.52641,9.52641
2815.00,9.52562,25.159881,0.000398,25.002315,-2.0211,0.246,9.52553,9.52553
2816.00,9.52539,25.159970,0.000400,25.002382,-2.0211,0.246,9.52372,9.52372
2817.00,9.52514,25.160058,0.000400,25.002441,-2.0212,0.246,9.52219,9.52219
2818.00,9.52483,25.160050,0.000398,25.002415,-2.0213,0.247,9.52188,9.52188
2819.00,9.52476,25.160012,0.000396,25.002390,-2.0213,0.247,9.52217,9.52217
2820.00,9.52472,25.160062,0.000399,25.002402,-2.0212,0.247,9.52193,9.52193
2821.00,9.52454,25.160160,0.000402,25.002503,-2.0211,0.247,9.52197,9.52197
2822.00,9.52448,25.160129,0.000402,25.002440,-2.0210,0.247,9.52261,9.52261
2823.00,9.52462,25.160202,0.000403,25.002459,-2.0209,0.247,9.52291,9.52291
2824.00,9.52469,25.160354,0.000405,25.002563,-2.0208,0.247,9.52322,9.52322
2825.00,9.52459,25.160426,0.000404,25.002606,-2.0208,0.247,9.52309,9.52309
2826.00,9.52441,25.160369,0.000396,25.002490,-2.0207,0.247,9.52429,9.52429
2827.00,9.52431,25.160413,0.000396,25.002455,-2.0207,0.247,9.52496,9.52496
2828.00,9.52439,25.160557,0.000398,25.002520,-2.0208,0.247,9.52601,9.52601
2829.00,9.52455,25.160482,0.000393,25.002375,-2.0210,0.247,9.52686,9.52686
2830.00,9.52472,25.160482,0.000394,25.002288,-2.0211,0.247,9.52829,9.52829
2831.00,9.52464,25.160540,0.000395,25.002267,-2.0212,0.248,9.52800,9.52800
2832.00,9.52438,25.160638,0.000396,25.002276,-2.0210,0.248,9.52762,9.52762
2833.00,9.52431,25.160729,0.000399,25.002280,-2.0208,0.248,9.52662,9.52662
2834.00,9.52449,25.160816,0.000400,25.002308,-2.0206,0.248,9.52630,9.52630
2835.00,9.52472,25.160879,0.000398,25.002386,-2.0204,0.248,9.52591,9.52591
2836.00,9.52491,25.160968,0.000401,25.002466,-2.0203,0.248,9.52603,9.52603
2837.00,9.52524,25.161122,0.000403,25.002657,-2.0205,0.248,9.52642,9.52642
2838.00,9.52545,25.161075,0.000400,25.002578,-2.0207,0.248,9.52637,9.52637
2839.00,9.52557,25.161068,0.000401,25.002549,-2.0209,0.248,9.52623,9.52623
2840.00,9.52570,25.161108,0.000405,25.002488,-2.0210,0.248,9.52590,9.52590
2841.00,9.52599,25.161169,0.000404,25.002486,-2.0212,0.248,9.52631,9.52631
2842.00,9.52611,25.161091,0.000400,25.002368,-2.0211,0.248,9.52533,9.52533
2843.00,9.52596,25.161109,0.000402,25.002409,-2.0210,0.248,9.52440,9.52440
2844.00,9.52560,25.161204,0.000405,25.002509,-2.0209,0.248,9.52232,9.52232
2845.00,9.52532,25.161222,0.000404,25.002543,-2.0208,0.249,9.52079,9.52079
2846.00,9.52498,25.161279,0.000407,25.002593,-2.0207,0.249,9.51876,9.51876
2847.00,9.52462,25.161265,0.000407,25.002517,-2.0207,0.249,9.51886,9.51886
2848.00,9.52453,25.161203,0.000399,25.002418,-2.0207,0.249,9.52049,9.52049
2849.00,9.52457,25.161326,0.000401,25.002472,-2.0207,0.249,9.52335,9.52335
2850.00,9.52446,25.161274,0.000400,25.002365,-2.0209,0.249,9.52467,9.52467
2851.00,9.52425,25.161286,0.000398,25.002336,-2.0212,0.249,9.52572,9.52572
2852.00,9.52416,25.161377,0.000403,25.002430,-2.0215,0.249,9.52565,9.52565
2853.00,9.52413,25.161422,0.000408,25.002515,-2.0217,0.249,9.52542,9.52542
2854.00,9.52416,25.161422,0.000409,25.002535,-2.0217,0.249,9.52447,9.52447
2855.00,9.52402,25.161509,0.000408,25.002610,-2.0216,0.249,9.52420,9.52420
2856.00,9.52378,25.161497,0.000408,25.002556,-2.0214,0.249,9.52373,9.52373
2857.00,9.52349,25.161499,0.000405,25.002479,-2.0213,0.249,9.52336,9.52336
2858.00,9.52315,25.161605,0.000408,25.002493,-2.0212,0.249,9.52138,9.52138
2859.00,9.52257,25.161535,0.000406,25.002342,-2.0212,0.249,9.51879,9.51879
2860.00,9.52202,25.161601,0.000405,25.002393,-2.0214,0.249,9.51769,9.51769
2861.00,9.52167,25.161598,0.000404,25.002361,-2.0215,0.249,9.51782,9.51782
2862.00,9.52148,25.161632,0.000403,25.002340,-2.0216,0.249,9.51823,9.51823
2863.00,9.52172,25.161640,0.000399,25.002277,-2.0216,0.250,9.52044,9.52044
2864.00,9.52218,25.161654,0.000400,25.002276,-2.0217,0.250,9.52291,9.52291
2865.00,9.52252,25.161712,0.000401,25.002241,-2.0218,0.250,9.52445,9.52445
2866.00,9.52304,25.161788,0.000402,25.002284,-2.0218,0.250,9.52578,9.52578
2867.00,9.52338,25.161835,0.000405,25.002342,-2.0216,0.250,9.52632,9.52632
2868.00,9.52332,25.161890,0.000405,25.002351,-2.0216,0.250,9.52552,9.52552
2869.00,9.52303,25.162041,0.000406,25.002419,-2.0214,0.250,9.52515,9.52515
2870.00,9.52279,25.162033,0.000401,25.002371,-2.0214,0.250,9.52507,9.52507
2871.00,9.52300,25.162046,0.000396,25.002268,-2.0213,0.251,9.52485,9.52485
2872.00,9.52306,25.162051,0.000395,25.002188,-2.0214,0.251,9.52439,9.52439
2873.00,9.52300,25.162028,0.000393,25.002165,-2.0215,0.251,9.52425,9.52425
2874.00,9.52280,25.162003,0.000393,25.002098,-2.0218,0.251,9.52398,9.52398
2875.00,9.52267,25.161991,0.000400,25.002122,-2.0219,0.251,9.52339,9.52339
2876.00,9.52274,25.161955,0.000405,25.002203,-2.0220,0.251,9.52312,9.52312
2877.00,9.52302,25.162034,0.000409,25.002301,-2.0221,0.251,9.52344,9.52344
2878.00,9.52312,25.162109,0.000409,25.002335,-2.0222,0.251,9.52277,9.52277
2879.00,9.52352,25.162163,0.000410,25.002378,-2.0223,0.251,9.52329,9.52329
2880.00,9.52389,25.162267,0.000410,25.002453,-2.0224,0.251,9.52266,9.52266
2881.00,9.52376,25.162392,0.000411,25.002438,-2.0225,0.251,9.52107,9.52107
2882.00,9.52363,25.162420,0.000407,25.002431,-2.0226,0.251,9.52003,9.52003
2883.00,9.52338,25.162462,0.000409,25.002448,-2.0225,0.251,9.52039,9.52039
2884.00,9.52318,25.162510,0.000408,25.002415,-2.0224,0.251,9.51994,9.51994
2885.00,9.52308,25.162594,0.000406,25.002412,-2.0225,0.251,9.52119,9.52119
2886.00,9.52306,25.162624,0.000404,25.002406,-2.0226,0.251,9.52303,9.52303
2887.00,9.52304,25.162625,0.000407,25.002326,-2.0224,0.251,9.52455,9.52455
2888.00,9.52309,25.162605,0.000406,25.002257,-2.0225,0.251,9.52486,9.52486
2889.00,9.52313,25.162717,0.000408,25.002421,-2.0224,0.251,9.52587,9.52587
2890.00,9.52346,25.162747,0.000406,25.002418,-2.0221,0.252,9.52682,9.52682
2891.00,9.52349,25.162759,0.000402,25.002441,-2.0219,0.252,9.52688,9.52688
2892.00,9.52358,25.162826,0.000404,25.002527,-2.0219,0.252,9.52637,9.52637
2893.00,9.52366,25.163031,0.000407,25.002698,-2.0218,0.252,9.52674,9.52674
2894.00,9.52372,25.162981,0.000406,25.002553,-2.0218,0.252,9.52585,9.52585
2895.00,9.52373,25.163075,0.000409,25.002584,-2.0220,0.252,9.52435,9.52435
2896.00,9.52377,25.163192,0.000415,25.002642,-2.0219,0.252,9.52411,9.52411
2897.00,9.52373,25.163210,0.000414,25.002599,-2.0220,0.252,9.52379,9.52379
2898.00,9.52371,25.163184,0.000415,25.002506,-2.0220,0.252,9.52320,9.52320
2899.00,9.52368,25.163328,0.000417,25.002634,-2.0222,0.252,9.52268,9.52268
2900.00,9.52350,25.163229,0.000417,25.002567,-2.0224,0.252,9.52153,9.52153
2901.00,9.52357,25.163156,0.000415,25.002541,-2.0227,0.252,9.52101,9.52101
2902.00,9.52399,25.163100,0.000410,25.002475,-2.0228,0.252,9.52212,9.52212
2903.00,9.52433,25.163040,0.000402,25.002462,-2.0230,0.253,9.52294,9.52294
2904.00,9.52445,25.163034,0.000402,25.002447,-2.0230,0.253,9.52355,9.52355
2905.00,9.52446,25.163025,0.000399,25.002384,-2.0228,0.253,9.52481,9.52481
2906.00,9.52436,25.163152,0.000399,25.002394,-2.0228,0.253,9.52538,9.52538
2907.00,9.52429,25.163305,0.000401,25.002471,-2.0227,0.253,9.52448,9.52448
2908.00,9.52415,25.163318,0.000406,25.002491,-2.0227,0.253,9.52354,9.52354
2909.00,9.52397,25.163254,0.000402,25.002395,-2.0227,0.253,9.52289,9.52289
2910.00,9.52339,25.163410,0.000405,25.002548,-2.0229,0.253,9.52154,9.52154
2911.00,9.52293,25.163420,0.000404,25.002558,-2.0231,0.253,9.52096,9.52096
2912.00,9.52283,25.163478,0.000407,25.002689,-2.0232,0.253,9.52096,9.52096
