# Supplementary material for: HSL1 and BAM1/2 impact epidermal cell development by sensing distinct signaling peptides
Source: Nat Commun. 2022 Feb 15;13:876. doi: 10.1038/s41467-022-28558-4 (PMC8847575; doi:10.1038/s41467-022-28558-4)
Supplement: Supplementary file 4 — Source Data [file 41467_2022_28558_MOESM4_ESM.zip › Source Data/Source Data/Figure S3/Exp1_HSL1_IDL1_SERK1.itc]

$ITC
$ 19 
$NOT
$ 25 
$ 60 
$ 500 
$ 10 
$ 2 
$ADCGainCode:  0 
$False,True,True
$ 0.4 , 0.8 , 150 , 5 
$ 2 , 4 , 150 , 5 
$ 2 , 4 , 150 , 5 
$ 2 , 4 , 150 , 5 
$ 2 , 4 , 150 , 5 
$ 2 , 4 , 150 , 5 
$ 2 , 4 , 150 , 5 
$ 2 , 4 , 150 , 5 
$ 2 , 4 , 150 , 5 
$ 2 , 4 , 150 , 5 
$ 2 , 4 , 150 , 5 
$ 2 , 4 , 150 , 5 
$ 2 , 4 , 150 , 5 
$ 2 , 4 , 150 , 5 
$ 2 , 4 , 150 , 5 
$ 2 , 4 , 150 , 5 
$ 2 , 4 , 150 , 5 
$ 2 , 4 , 150 , 5 
$ 2 , 4 , 150 , 5 
# 0 
# 0.1 
# 0.02 
# 0.2035 
# 25 
# 4 
# 8.15 
# 1 
?HSL1_15uM_IDL1_150uM_SERK1_100uM
% MICROCALITC_MAL1177627
% 0.2035 
% 4 
%-0.586102 , 29.61604 
%-0.348256 , 29.40329 
% 0.8333333 
% 167740 , 167730 
% 0.25 , 81 
%-0.015695 ,-0.033946 
%-20 , 8 
% 0 , 0 
% 0 
% 128000       127744 
% 43.1 
% 500 , 750 , 1000 , 750 
% 0.06978023945 ,-0.002252194966 ,-3.244915618586E-05 , 1.349203907274E-06 ,-9.058983361606E-09 
% MicroCalITC Ver: 1.29.32 Run time:8/7/2020 10:09:07 PM
@0
5.00,9.18691,25.152551,0.000409,25.107507,-1.9671,0.030,9.18900,9.18900
6.00,9.18829,25.152590,0.000407,25.107499,-1.9674,0.031,9.18919,9.18919
7.00,9.18836,25.152704,0.000411,25.107521,-1.9676,0.031,9.18869,9.18869
8.00,9.18856,25.152741,0.000412,25.107574,-1.9678,0.031,9.18756,9.18756
9.00,9.18828,25.152705,0.000412,25.107514,-1.9680,0.031,9.18479,9.18479
10.00,9.18821,25.152730,0.000412,25.107561,-1.9681,0.031,9.18239,9.18239
11.00,9.18806,25.152767,0.000411,25.107619,-1.9681,0.031,9.18169,9.18169
12.00,9.18792,25.152773,0.000413,25.107628,-1.9680,0.031,9.18277,9.18277
13.00,9.18784,25.152840,0.000415,25.107686,-1.9678,0.031,9.18463,9.18463
14.00,9.18769,25.152847,0.000415,25.107640,-1.9676,0.031,9.18750,9.18750
15.00,9.18767,25.152862,0.000415,25.107629,-1.9675,0.031,9.18913,9.18913
16.00,9.18756,25.152929,0.000417,25.107625,-1.9677,0.031,9.19100,9.19100
17.00,9.18714,25.152984,0.000414,25.107621,-1.9679,0.031,9.19239,9.19239
18.00,9.18771,25.153116,0.000414,25.107626,-1.9682,0.031,9.19208,9.19208
19.00,9.18782,25.153201,0.000414,25.107630,-1.9684,0.031,9.19201,9.19201
20.00,9.18796,25.153208,0.000412,25.107520,-1.9686,0.031,9.19215,9.19215
21.00,9.18796,25.153174,0.000412,25.107441,-1.9686,0.031,9.19041,9.19041
22.00,9.18816,25.153154,0.000417,25.107391,-1.9685,0.031,9.18875,9.18875
23.00,9.18805,25.153054,0.000414,25.107254,-1.9684,0.031,9.18789,9.18789
24.00,9.18797,25.153014,0.000412,25.107258,-1.9684,0.031,9.18768,9.18768
25.00,9.18790,25.153083,0.000414,25.107354,-1.9684,0.031,9.18717,9.18717
26.00,9.18773,25.153169,0.000414,25.107386,-1.9685,0.032,9.18810,9.18810
27.00,9.18798,25.153268,0.000411,25.107425,-1.9686,0.032,9.18889,9.18889
28.00,9.18833,25.153389,0.000413,25.107502,-1.9686,0.032,9.18953,9.18953
29.00,9.18879,25.153491,0.000414,25.107498,-1.9684,0.032,9.18940,9.18940
30.00,9.18935,25.153520,0.000411,25.107440,-1.9683,0.032,9.18931,9.18931
31.00,9.18980,25.153511,0.000413,25.107483,-1.9683,0.032,9.18894,9.18894
32.00,9.18968,25.153522,0.000413,25.107475,-1.9683,0.032,9.18862,9.18862
33.00,9.18958,25.153535,0.000412,25.107433,-1.9685,0.033,9.18854,9.18854
34.00,9.18950,25.153527,0.000412,25.107426,-1.9687,0.033,9.18896,9.18896
35.00,9.18971,25.153588,0.000417,25.107510,-1.9688,0.033,9.19115,9.19115
36.00,9.19018,25.153619,0.000418,25.107484,-1.9688,0.033,9.19365,9.19365
37.00,9.19047,25.153643,0.000419,25.107469,-1.9687,0.032,9.19617,9.19617
38.00,9.19076,25.153713,0.000418,25.107538,-1.9688,0.033,9.19773,9.19773
39.00,9.19111,25.153828,0.000420,25.107603,-1.9691,0.033,9.19890,9.19890
40.00,9.19133,25.153788,0.000420,25.107549,-1.9693,0.033,9.19797,9.19797
41.00,9.19146,25.153847,0.000418,25.107563,-1.9694,0.033,9.19549,9.19549
42.00,9.19173,25.153868,0.000416,25.107641,-1.9696,0.033,9.19226,9.19226
43.00,9.19214,25.153809,0.000415,25.107549,-1.9695,0.033,9.18878,9.18878
44.00,9.19257,25.153788,0.000415,25.107501,-1.9695,0.033,9.18589,9.18589
45.00,9.19243,25.153916,0.000415,25.107523,-1.9694,0.033,9.18418,9.18418
46.00,9.19125,25.153929,0.000413,25.107459,-1.9694,0.034,9.18377,9.18377
47.00,9.19055,25.153967,0.000416,25.107418,-1.9694,0.034,9.18368,9.18368
48.00,9.19022,25.154066,0.000416,25.107469,-1.9693,0.034,9.18502,9.18502
49.00,9.19045,25.154175,0.000419,25.107561,-1.9692,0.034,9.18608,9.18608
50.00,9.19069,25.154174,0.000416,25.107506,-1.9690,0.034,9.18665,9.18665
51.00,9.19060,25.154228,0.000417,25.107518,-1.9690,0.034,9.18724,9.18724
52.00,9.19027,25.154263,0.000414,25.107489,-1.9691,0.034,9.18867,9.18867
53.00,9.18965,25.154273,0.000416,25.107472,-1.9691,0.034,9.18975,9.18975
54.00,9.18805,25.154225,0.000410,25.107387,-1.9692,0.034,9.19019,9.19019
55.00,9.18634,25.154227,0.000411,25.107371,-1.9691,0.034,9.18979,9.18979
56.00,9.18521,25.154321,0.000410,25.107389,-1.9690,0.034,9.18649,9.18649
57.00,9.18568,25.154410,0.000412,25.107402,-1.9690,0.034,9.18070,9.18070
58.00,9.18655,25.154397,0.000409,25.107352,-1.9690,0.034,9.17295,9.17295
59.00,9.18723,25.154437,0.000412,25.107372,-1.9691,0.034,9.16284,9.16284
60.00,9.18740,25.154574,0.000415,25.107472,-1.9693,0.034,9.15361,9.15361
@1,0.4000,0.8, 60.051999999996 
61.00,9.18908,25.154646,0.000415,25.107538,-1.9696,0.035,9.14692,9.14692
62.00,9.19062,25.154658,0.000413,25.107496,-1.9695,0.035,9.14264,9.14264
63.00,9.18999,25.154800,0.000415,25.107521,-1.9694,0.035,9.14098,9.14098
64.00,9.18912,25.154978,0.000419,25.107567,-1.9693,0.035,9.14269,9.14269
65.00,9.18479,25.155000,0.000417,25.107515,-1.9692,0.035,9.14468,9.14468
66.00,9.17277,25.155023,0.000417,25.107459,-1.9691,0.035,9.14719,9.14719
67.00,9.16316,25.155088,0.000417,25.107543,-1.9692,0.035,9.14960,9.14960
68.00,9.15304,25.155118,0.000419,25.107624,-1.9695,0.035,9.15235,9.15235
69.00,9.14185,25.155127,0.000418,25.107630,-1.9696,0.035,9.15363,9.15363
70.00,9.14056,25.155159,0.000420,25.107665,-1.9697,0.035,9.15481,9.15481
71.00,9.14194,25.155156,0.000420,25.107701,-1.9696,0.035,9.15551,9.15551
72.00,9.14390,25.155126,0.000420,25.107614,-1.9696,0.035,9.15561,9.15561
73.00,9.14596,25.155159,0.000416,25.107597,-1.9694,0.035,9.15519,9.15519
74.00,9.14767,25.155181,0.000413,25.107575,-1.9693,0.035,9.15567,9.15567
75.00,9.14873,25.155104,0.000408,25.107499,-1.9692,0.035,9.15651,9.15651
76.00,9.14965,25.155169,0.000408,25.107455,-1.9693,0.036,9.15894,9.15894
77.00,9.15087,25.155167,0.000408,25.107459,-1.9693,0.036,9.16241,9.16241
78.00,9.15263,25.155139,0.000411,25.107461,-1.9694,0.036,9.16554,9.16554
79.00,9.15420,25.155131,0.000412,25.107425,-1.9694,0.036,9.16885,9.16885
80.00,9.15606,25.155254,0.000413,25.107474,-1.9693,0.036,9.17266,9.17266
81.00,9.15808,25.155227,0.000411,25.107441,-1.9693,0.036,9.17463,9.17463
82.00,9.15997,25.155311,0.000414,25.107445,-1.9693,0.036,9.17681,9.17681
83.00,9.16152,25.155390,0.000412,25.107417,-1.9693,0.036,9.17926,9.17926
84.00,9.16296,25.155412,0.000412,25.107370,-1.9695,0.036,9.18086,9.18086
85.00,9.16409,25.155451,0.000415,25.107385,-1.9698,0.036,9.18206,9.18206
86.00,9.16611,25.155508,0.000418,25.107429,-1.9699,0.036,9.18356,9.18356
87.00,9.16845,25.155661,0.000418,25.107462,-1.9700,0.037,9.18424,9.18424
88.00,9.17035,25.155681,0.000420,25.107440,-1.9700,0.037,9.18422,9.18422
89.00,9.17196,25.155743,0.000422,25.107542,-1.9699,0.037,9.18515,9.18515
90.00,9.17349,25.155811,0.000423,25.107559,-1.9698,0.037,9.18575,9.18575
91.00,9.17539,25.155778,0.000420,25.107480,-1.9695,0.037,9.18634,9.18634
92.00,9.17678,25.155789,0.000422,25.107473,-1.9693,0.037,9.18705,9.18705
93.00,9.17835,25.155828,0.000422,25.107408,-1.9692,0.037,9.18734,9.18734
94.00,9.17987,25.155915,0.000420,25.107388,-1.9691,0.037,9.18790,9.18790
95.00,9.18148,25.155958,0.000421,25.107355,-1.9690,0.037,9.18870,9.18870
96.00,9.18289,25.156183,0.000426,25.107434,-1.9691,0.037,9.18941,9.18941
97.00,9.18401,25.156303,0.000427,25.107501,-1.9691,0.037,9.18979,9.18979
98.00,9.18491,25.156348,0.000424,25.107512,-1.9689,0.037,9.19078,9.19078
99.00,9.18575,25.156340,0.000422,25.107420,-1.9689,0.037,9.19086,9.19086
100.00,9.18651,25.156266,0.000418,25.107341,-1.9689,0.037,9.19063,9.19063
101.00,9.18713,25.156205,0.000413,25.107298,-1.9687,0.038,9.19099,9.19099
102.00,9.18781,25.156143,0.000407,25.107197,-1.9688,0.038,9.19071,9.19071
103.00,9.18815,25.156199,0.000406,25.107228,-1.9689,0.038,9.19125,9.19125
104.00,9.18865,25.156287,0.000409,25.107288,-1.9689,0.038,9.19167,9.19167
105.00,9.18914,25.156447,0.000409,25.107390,-1.9689,0.038,9.19160,9.19160
106.00,9.18936,25.156498,0.000409,25.107411,-1.9691,0.038,9.19128,9.19128
107.00,9.18969,25.156637,0.000411,25.107566,-1.9691,0.038,9.19192,9.19192
108.00,9.19005,25.156741,0.000417,25.107671,-1.9691,0.038,9.19172,9.19172
109.00,9.19048,25.156806,0.000418,25.107732,-1.9691,0.038,9.19232,9.19232
110.00,9.19088,25.156820,0.000415,25.107658,-1.9691,0.038,9.19332,9.19332
111.00,9.19121,25.156864,0.000415,25.107659,-1.9691,0.038,9.19385,9.19385
112.00,9.19149,25.156755,0.000412,25.107474,-1.9691,0.038,9.19389,9.19389
113.00,9.19179,25.156704,0.000405,25.107374,-1.9690,0.039,9.19432,9.19432
114.00,9.19210,25.156726,0.000404,25.107340,-1.9691,0.039,9.19396,9.19396
115.00,9.19218,25.156894,0.000411,25.107460,-1.9691,0.039,9.19322,9.19322
116.00,9.19220,25.156932,0.000412,25.107447,-1.9691,0.039,9.19259,9.19259
117.00,9.19212,25.157064,0.000418,25.107539,-1.9689,0.039,9.19205,9.19205
118.00,9.19214,25.157192,0.000425,25.107632,-1.9689,0.038,9.19131,9.19131
119.00,9.19223,25.157225,0.000424,25.107633,-1.9688,0.039,9.19118,9.19118
120.00,9.19228,25.157147,0.000419,25.107488,-1.9688,0.039,9.19120,9.19120
121.00,9.19236,25.157281,0.000419,25.107561,-1.9689,0.039,9.19157,9.19157
122.00,9.19244,25.157299,0.000414,25.107536,-1.9691,0.039,9.19258,9.19258
123.00,9.19269,25.157365,0.000407,25.107512,-1.9693,0.039,9.19351,9.19351
124.00,9.19277,25.157306,0.000403,25.107441,-1.9694,0.039,9.19404,9.19404
125.00,9.19298,25.157331,0.000399,25.107535,-1.9693,0.040,9.19463,9.19463
126.00,9.19318,25.157284,0.000397,25.107514,-1.9691,0.040,9.19495,9.19495
127.00,9.19323,25.157324,0.000399,25.107541,-1.9689,0.040,9.19432,9.19432
128.00,9.19324,25.157362,0.000400,25.107526,-1.9688,0.040,9.19385,9.19385
129.00,9.19321,25.157507,0.000401,25.107579,-1.9686,0.040,9.19336,9.19336
130.00,9.19303,25.157616,0.000407,25.107623,-1.9684,0.040,9.19276,9.19276
131.00,9.19288,25.157711,0.000408,25.107611,-1.9683,0.040,9.19233,9.19233
132.00,9.19293,25.157768,0.000405,25.107564,-1.9681,0.040,9.19257,9.19257
133.00,9.19279,25.157758,0.000405,25.107527,-1.9681,0.040,9.19236,9.19236
134.00,9.19277,25.157792,0.000405,25.107494,-1.9680,0.040,9.19252,9.19252
135.00,9.19290,25.157836,0.000403,25.107467,-1.9681,0.041,9.19360,9.19360
136.00,9.19321,25.157807,0.000402,25.107435,-1.9682,0.041,9.19459,9.19459
137.00,9.19343,25.157862,0.000405,25.107521,-1.9682,0.041,9.19456,9.19456
138.00,9.19365,25.157910,0.000403,25.107556,-1.9680,0.041,9.19518,9.19518
139.00,9.19378,25.157921,0.000406,25.107553,-1.9677,0.041,9.19547,9.19547
140.00,9.19403,25.157873,0.000408,25.107509,-1.9673,0.041,9.19571,9.19571
141.00,9.19422,25.157852,0.000407,25.107492,-1.9672,0.041,9.19509,9.19509
142.00,9.19417,25.157880,0.000405,25.107485,-1.9671,0.041,9.19498,9.19498
143.00,9.19403,25.157838,0.000405,25.107432,-1.9671,0.041,9.19455,9.19455
144.00,9.19403,25.157870,0.000404,25.107489,-1.9672,0.041,9.19514,9.19514
145.00,9.19424,25.157963,0.000403,25.107555,-1.9674,0.041,9.19525,9.19525
146.00,9.19436,25.158095,0.000407,25.107685,-1.9674,0.041,9.19563,9.19563
147.00,9.19455,25.158108,0.000411,25.107679,-1.9673,0.041,9.19666,9.19666
148.00,9.19481,25.158169,0.000412,25.107684,-1.9670,0.041,9.19775,9.19775
149.00,9.19503,25.158203,0.000412,25.107654,-1.9669,0.041,9.19731,9.19731
150.00,9.19518,25.158221,0.000412,25.107543,-1.9669,0.041,9.19662,9.19662
151.00,9.19540,25.158224,0.000411,25.107396,-1.9670,0.042,9.19619,9.19619
152.00,9.19565,25.158284,0.000409,25.107418,-1.9670,0.042,9.19490,9.19490
153.00,9.19545,25.158294,0.000412,25.107476,-1.9671,0.042,9.19361,9.19361
154.00,9.19527,25.158357,0.000413,25.107536,-1.9671,0.042,9.19302,9.19302
155.00,9.19509,25.158350,0.000417,25.107548,-1.9668,0.042,9.19222,9.19222
156.00,9.19478,25.158320,0.000416,25.107570,-1.9665,0.042,9.19159,9.19159
157.00,9.19452,25.158386,0.000418,25.107548,-1.9664,0.042,9.19126,9.19126
158.00,9.19446,25.158463,0.000418,25.107483,-1.9662,0.042,9.19180,9.19180
159.00,9.19447,25.158467,0.000418,25.107423,-1.9660,0.042,9.19261,9.19261
160.00,9.19451,25.158521,0.000415,25.107501,-1.9659,0.042,9.19367,9.19367
161.00,9.19439,25.158632,0.000417,25.107529,-1.9659,0.042,9.19400,9.19400
162.00,9.19438,25.158630,0.000414,25.107501,-1.9660,0.042,9.19493,9.19493
163.00,9.19453,25.158735,0.000413,25.107577,-1.9660,0.042,9.19521,9.19521
164.00,9.19462,25.158756,0.000411,25.107584,-1.9660,0.043,9.19518,9.19518
165.00,9.19439,25.158780,0.000410,25.107510,-1.9662,0.043,9.19568,9.19568
166.00,9.19446,25.158838,0.000412,25.107504,-1.9660,0.043,9.19764,9.19764
167.00,9.19483,25.158874,0.000415,25.107483,-1.9660,0.043,9.19793,9.19793
168.00,9.19460,25.158809,0.000413,25.107393,-1.9659,0.043,9.19850,9.19850
169.00,9.19455,25.158839,0.000413,25.107346,-1.9658,0.043,9.19823,9.19823
170.00,9.19474,25.158897,0.000416,25.107399,-1.9656,0.043,9.19726,9.19726
171.00,9.19468,25.158888,0.000414,25.107438,-1.9655,0.043,9.19547,9.19547
172.00,9.19470,25.158787,0.000409,25.107375,-1.9655,0.043,9.19496,9.19496
173.00,9.19484,25.158817,0.000409,25.107422,-1.9654,0.043,9.19413,9.19413
174.00,9.19497,25.158832,0.000410,25.107420,-1.9653,0.043,9.19428,9.19428
175.00,9.19515,25.158839,0.000406,25.107406,-1.9653,0.044,9.19438,9.19438
176.00,9.19530,25.158848,0.000405,25.107343,-1.9652,0.044,9.19435,9.19435
177.00,9.19550,25.158936,0.000405,25.107372,-1.9652,0.044,9.19462,9.19462
178.00,9.19569,25.159079,0.000409,25.107437,-1.9654,0.044,9.19552,9.19552
179.00,9.19577,25.159224,0.000411,25.107531,-1.9654,0.044,9.19477,9.19477
180.00,9.19557,25.159296,0.000410,25.107494,-1.9653,0.044,9.19506,9.19506
181.00,9.19566,25.159452,0.000409,25.107534,-1.9652,0.044,9.19571,9.19571
182.00,9.19579,25.159555,0.000410,25.107568,-1.9650,0.044,9.19562,9.19562
183.00,9.19575,25.159549,0.000408,25.107481,-1.9649,0.044,9.19467,9.19467
184.00,9.19561,25.159503,0.000407,25.107392,-1.9649,0.044,9.19507,9.19507
185.00,9.19559,25.159556,0.000411,25.107431,-1.9650,0.044,9.19522,9.19522
186.00,9.19526,25.159581,0.000409,25.107455,-1.9651,0.044,9.19472,9.19472
187.00,9.19507,25.159596,0.000408,25.107387,-1.9652,0.044,9.19505,9.19505
188.00,9.19507,25.159626,0.000406,25.107379,-1.9652,0.045,9.19603,9.19603
189.00,9.19525,25.159715,0.000407,25.107416,-1.9650,0.045,9.19744,9.19744
190.00,9.19559,25.159744,0.000406,25.107398,-1.9648,0.045,9.19844,9.19844
191.00,9.19588,25.159777,0.000411,25.107407,-1.9647,0.045,9.19916,9.19916
192.00,9.19604,25.159828,0.000415,25.107470,-1.9646,0.045,9.19926,9.19926
193.00,9.19621,25.159866,0.000416,25.107485,-1.9645,0.045,9.19884,9.19884
194.00,9.19627,25.159919,0.000414,25.107486,-1.9646,0.045,9.19782,9.19782
195.00,9.19641,25.159937,0.000415,25.107432,-1.9646,0.045,9.19735,9.19735
196.00,9.19664,25.159923,0.000412,25.107404,-1.9644,0.045,9.19770,9.19770
197.00,9.19696,25.159954,0.000411,25.107369,-1.9642,0.045,9.19811,9.19811
198.00,9.19702,25.159981,0.000412,25.107349,-1.9638,0.045,9.19840,9.19840
199.00,9.19713,25.159958,0.000416,25.107350,-1.9636,0.045,9.19904,9.19904
200.00,9.19737,25.160073,0.000417,25.107442,-1.9632,0.045,9.19818,9.19818
201.00,9.19731,25.160139,0.000416,25.107428,-1.9629,0.045,9.19741,9.19741
202.00,9.19756,25.160143,0.000416,25.107442,-1.9625,0.045,9.19508,9.19508
203.00,9.19790,25.160121,0.000413,25.107417,-1.9625,0.046,9.19063,9.19063
204.00,9.19829,25.160177,0.000408,25.107413,-1.9623,0.046,9.18516,9.18516
205.00,9.19811,25.160158,0.000408,25.107390,-1.9623,0.046,9.17913,9.17913
206.00,9.19772,25.160160,0.000412,25.107405,-1.9626,0.046,9.16933,9.16933
207.00,9.19787,25.160161,0.000408,25.107391,-1.9628,0.046,9.15493,9.15493
208.00,9.19807,25.160193,0.000407,25.107497,-1.9629,0.046,9.13509,9.13509
209.00,9.19744,25.160167,0.000409,25.107462,-1.9628,0.046,9.10928,9.10928
210.00,9.19578,25.160162,0.000407,25.107431,-1.9627,0.046,9.07837,9.07837
@2,2.0001,4.0, 210.220000000001 
211.00,9.19403,25.160217,0.000406,25.107460,-1.9625,0.046,9.04654,9.04654
212.00,9.18637,25.160276,0.000409,25.107468,-1.9622,0.047,9.01831,9.01831
213.00,9.17845,25.160247,0.000407,25.107307,-1.9622,0.047,8.99640,8.99640
214.00,9.17252,25.160310,0.000408,25.107319,-1.9620,0.047,8.98182,8.98182
215.00,9.16472,25.160383,0.000410,25.107374,-1.9619,0.047,8.97525,8.97525
216.00,9.14610,25.160349,0.000408,25.107290,-1.9620,0.047,8.97442,8.97442
217.00,9.11516,25.160374,0.000407,25.107334,-1.9620,0.047,8.97761,8.97761
218.00,9.07741,25.160524,0.000409,25.107490,-1.9618,0.047,8.98328,8.98328
219.00,9.04273,25.160483,0.000407,25.107454,-1.9616,0.047,8.99041,8.99041
220.00,9.01042,25.160605,0.000409,25.107468,-1.9614,0.047,8.99806,8.99806
221.00,8.98716,25.160628,0.000406,25.107395,-1.9612,0.047,9.00547,9.00547
222.00,8.97425,25.160622,0.000408,25.107310,-1.9612,0.047,9.01238,9.01238
223.00,8.96780,25.160660,0.000405,25.107242,-1.9610,0.047,9.02011,9.02011
224.00,8.96991,25.160838,0.000405,25.107310,-1.9610,0.048,9.02764,9.02764
225.00,8.97741,25.160742,0.000402,25.107204,-1.9609,0.048,9.03459,9.03459
226.00,8.98285,25.160764,0.000404,25.107244,-1.9607,0.048,9.04213,9.04213
227.00,8.99003,25.160963,0.000408,25.107406,-1.9604,0.048,9.05101,9.05101
228.00,8.99630,25.161069,0.000416,25.107493,-1.9603,0.048,9.05914,9.05914
229.00,9.00548,25.161022,0.000417,25.107451,-1.9603,0.048,9.06704,9.06704
230.00,9.01559,25.161201,0.000420,25.107611,-1.9604,0.048,9.07555,9.07555
231.00,9.01996,25.161285,0.000420,25.107653,-1.9603,0.048,9.08471,9.08471
232.00,9.02465,25.161135,0.000414,25.107532,-1.9602,0.048,9.09326,9.09326
233.00,9.03484,25.161072,0.000410,25.107501,-1.9601,0.048,9.10175,9.10175
234.00,9.04310,25.161165,0.000412,25.107507,-1.9599,0.049,9.10946,9.10946
235.00,9.05040,25.161136,0.000411,25.107440,-1.9596,0.049,9.11631,9.11631
236.00,9.05776,25.161120,0.000412,25.107425,-1.9596,0.049,9.12258,9.12258
237.00,9.06887,25.161280,0.000416,25.107499,-1.9596,0.049,9.12818,9.12818
238.00,9.07560,25.161282,0.000418,25.107413,-1.9594,0.049,9.13398,9.13398
239.00,9.08270,25.161220,0.000411,25.107362,-1.9592,0.049,9.14046,9.14046
240.00,9.09296,25.161247,0.000408,25.107364,-1.9590,0.049,9.14563,9.14563
241.00,9.10340,25.161446,0.000411,25.107522,-1.9589,0.049,9.15065,9.15065
242.00,9.11117,25.161444,0.000411,25.107456,-1.9588,0.049,9.15544,9.15544
243.00,9.11670,25.161584,0.000410,25.107499,-1.9586,0.049,9.15943,9.15943
244.00,9.12246,25.161644,0.000416,25.107517,-1.9586,0.049,9.16223,9.16223
245.00,9.12855,25.161630,0.000419,25.107450,-1.9585,0.049,9.16484,9.16484
246.00,9.13429,25.161513,0.000414,25.107260,-1.9582,0.049,9.16652,9.16652
247.00,9.13961,25.161567,0.000412,25.107244,-1.9580,0.049,9.16888,9.16888
248.00,9.14457,25.161589,0.000410,25.107292,-1.9578,0.049,9.17069,9.17069
249.00,9.14872,25.161706,0.000410,25.107374,-1.9579,0.049,9.17266,9.17266
250.00,9.15173,25.161707,0.000408,25.107348,-1.9580,0.050,9.17548,9.17548
251.00,9.15513,25.161831,0.000410,25.107416,-1.9582,0.050,9.17862,9.17862
252.00,9.15836,25.161865,0.000409,25.107420,-1.9583,0.050,9.18023,9.18023
253.00,9.16112,25.161874,0.000409,25.107351,-1.9583,0.050,9.18236,9.18236
254.00,9.16405,25.161884,0.000410,25.107274,-1.9581,0.050,9.18476,9.18476
255.00,9.16734,25.162034,0.000410,25.107368,-1.9578,0.050,9.18695,9.18695
256.00,9.17037,25.162105,0.000410,25.107415,-1.9575,0.051,9.18900,9.18900
257.00,9.17312,25.162224,0.000411,25.107511,-1.9573,0.051,9.19116,9.19116
258.00,9.17538,25.162207,0.000410,25.107442,-1.9569,0.051,9.19333,9.19333
259.00,9.17763,25.162230,0.000411,25.107464,-1.9567,0.051,9.19548,9.19548
260.00,9.18006,25.162210,0.000413,25.107419,-1.9565,0.051,9.19772,9.19772
261.00,9.18225,25.162174,0.000416,25.107373,-1.9562,0.051,9.19887,9.19887
262.00,9.18420,25.161986,0.000412,25.107178,-1.9560,0.051,9.20022,9.20022
263.00,9.18599,25.162113,0.000415,25.107273,-1.9559,0.051,9.20120,9.20120
264.00,9.18788,25.162130,0.000415,25.107285,-1.9560,0.051,9.20151,9.20151
265.00,9.18944,25.162191,0.000413,25.107284,-1.9561,0.051,9.20118,9.20118
266.00,9.19114,25.162297,0.000410,25.107297,-1.9564,0.051,9.20127,9.20127
267.00,9.19253,25.162617,0.000415,25.107512,-1.9566,0.051,9.20098,9.20098
268.00,9.19388,25.162626,0.000417,25.107477,-1.9566,0.051,9.20067,9.20067
269.00,9.19512,25.162785,0.000417,25.107518,-1.9564,0.051,9.20094,9.20094
270.00,9.19621,25.162792,0.000417,25.107516,-1.9561,0.051,9.20143,9.20143
271.00,9.19735,25.162769,0.000420,25.107481,-1.9557,0.051,9.20264,9.20264
272.00,9.19863,25.162767,0.000419,25.107436,-1.9553,0.051,9.20482,9.20482
273.00,9.19977,25.162796,0.000420,25.107444,-1.9549,0.051,9.20571,9.20571
274.00,9.20065,25.162823,0.000420,25.107464,-1.9547,0.052,9.20639,9.20639
275.00,9.20148,25.162942,0.000423,25.107481,-1.9545,0.052,9.20720,9.20720
276.00,9.20223,25.163022,0.000423,25.107469,-1.9544,0.052,9.20758,9.20758
277.00,9.20297,25.163005,0.000426,25.107457,-1.9542,0.052,9.20729,9.20729
278.00,9.20362,25.163069,0.000424,25.107493,-1.9539,0.052,9.20811,9.20811
279.00,9.20411,25.163059,0.000422,25.107415,-1.9538,0.052,9.20829,9.20829
280.00,9.20444,25.162983,0.000419,25.107369,-1.9537,0.052,9.20850,9.20850
281.00,9.20471,25.162956,0.000411,25.107319,-1.9537,0.053,9.20786,9.20786
282.00,9.20492,25.162994,0.000405,25.107276,-1.9537,0.053,9.20693,9.20693
283.00,9.20508,25.163040,0.000405,25.107252,-1.9538,0.053,9.20612,9.20612
284.00,9.20520,25.163092,0.000405,25.107289,-1.9535,0.053,9.20550,9.20550
285.00,9.20543,25.163222,0.000408,25.107339,-1.9533,0.053,9.20523,9.20523
286.00,9.20581,25.163364,0.000415,25.107426,-1.9531,0.053,9.20622,9.20622
287.00,9.20642,25.163429,0.000418,25.107438,-1.9530,0.053,9.20796,9.20796
288.00,9.20693,25.163477,0.000421,25.107476,-1.9530,0.053,9.20860,9.20860
289.00,9.20734,25.163542,0.000420,25.107529,-1.9531,0.053,9.21027,9.21027
290.00,9.20783,25.163498,0.000416,25.107465,-1.9534,0.053,9.21100,9.21100
291.00,9.20801,25.163469,0.000414,25.107423,-1.9534,0.053,9.21022,9.21022
292.00,9.20769,25.163507,0.000414,25.107483,-1.9533,0.053,9.20752,9.20752
293.00,9.20715,25.163588,0.000412,25.107477,-1.9532,0.054,9.20507,9.20507
294.00,9.20672,25.163636,0.000414,25.107418,-1.9531,0.053,9.20208,9.20208
295.00,9.20645,25.163732,0.000414,25.107443,-1.9529,0.053,9.19932,9.19932
296.00,9.20580,25.163863,0.000411,25.107519,-1.9525,0.054,9.19745,9.19745
297.00,9.20524,25.163850,0.000411,25.107450,-1.9524,0.054,9.19750,9.19750
298.00,9.20487,25.163859,0.000413,25.107403,-1.9523,0.054,9.19808,9.19808
299.00,9.20463,25.163799,0.000407,25.107363,-1.9521,0.054,9.19874,9.19874
300.00,9.20464,25.163844,0.000410,25.107388,-1.9519,0.054,9.20053,9.20053
301.00,9.20438,25.163837,0.000415,25.107338,-1.9518,0.054,9.20219,9.20219
302.00,9.20368,25.163872,0.000413,25.107316,-1.9515,0.054,9.20355,9.20355
303.00,9.20350,25.163911,0.000412,25.107365,-1.9510,0.055,9.20557,9.20557
304.00,9.20383,25.163956,0.000415,25.107356,-1.9507,0.055,9.20711,9.20711
305.00,9.20434,25.163921,0.000415,25.107321,-1.9506,0.055,9.20788,9.20788
306.00,9.20469,25.163857,0.000414,25.107333,-1.9505,0.055,9.20865,9.20865
307.00,9.20450,25.163828,0.000414,25.107328,-1.9505,0.055,9.20879,9.20879
308.00,9.20433,25.163887,0.000417,25.107315,-1.9507,0.055,9.20827,9.20827
309.00,9.20420,25.163952,0.000418,25.107354,-1.9509,0.055,9.20846,9.20846
310.00,9.20406,25.164004,0.000418,25.107402,-1.9509,0.055,9.20819,9.20819
311.00,9.20401,25.164096,0.000419,25.107422,-1.9509,0.055,9.20779,9.20779
312.00,9.20421,25.164245,0.000419,25.107518,-1.9507,0.055,9.20811,9.20811
313.00,9.20486,25.164234,0.000413,25.107490,-1.9506,0.055,9.20907,9.20907
314.00,9.20554,25.164276,0.000414,25.107523,-1.9504,0.055,9.20887,9.20887
315.00,9.20596,25.164328,0.000412,25.107447,-1.9502,0.055,9.20806,9.20806
316.00,9.20629,25.164436,0.000410,25.107466,-1.9500,0.055,9.20731,9.20731
317.00,9.20671,25.164481,0.000411,25.107391,-1.9499,0.056,9.20736,9.20736
318.00,9.20722,25.164562,0.000415,25.107470,-1.9497,0.056,9.20722,9.20722
319.00,9.20780,25.164558,0.000415,25.107412,-1.9495,0.056,9.20787,9.20787
320.00,9.20837,25.164638,0.000418,25.107491,-1.9495,0.056,9.21022,9.21022
321.00,9.20886,25.164606,0.000418,25.107448,-1.9495,0.056,9.21280,9.21280
322.00,9.20944,25.164591,0.000416,25.107473,-1.9493,0.056,9.21463,9.21463
323.00,9.20985,25.164571,0.000414,25.107414,-1.9490,0.056,9.21538,9.21538
324.00,9.21001,25.164632,0.000413,25.107408,-1.9488,0.056,9.21512,9.21512
325.00,9.21010,25.164684,0.000413,25.107424,-1.9484,0.056,9.21338,9.21338
326.00,9.20996,25.164708,0.000413,25.107420,-1.9480,0.056,9.21098,9.21098
327.00,9.20983,25.164762,0.000413,25.107391,-1.9478,0.056,9.20819,9.20819
328.00,9.20960,25.164855,0.000412,25.107405,-1.9478,0.057,9.20460,9.20460
329.00,9.20886,25.164885,0.000413,25.107420,-1.9479,0.057,9.20312,9.20312
330.00,9.20870,25.164890,0.000412,25.107423,-1.9478,0.057,9.20315,9.20315
331.00,9.20871,25.164976,0.000409,25.107461,-1.9476,0.057,9.20352,9.20352
332.00,9.20865,25.165020,0.000410,25.107462,-1.9473,0.057,9.20336,9.20336
333.00,9.20867,25.165018,0.000413,25.107434,-1.9469,0.057,9.20480,9.20480
334.00,9.20909,25.165082,0.000412,25.107442,-1.9465,0.057,9.20464,9.20464
335.00,9.20853,25.165119,0.000413,25.107396,-1.9463,0.057,9.20359,9.20359
336.00,9.20795,25.165098,0.000413,25.107378,-1.9461,0.057,9.20300,9.20300
337.00,9.20755,25.165154,0.000412,25.107423,-1.9460,0.057,9.20371,9.20371
338.00,9.20736,25.165171,0.000413,25.107488,-1.9459,0.057,9.20502,9.20502
339.00,9.20708,25.165266,0.000417,25.107529,-1.9459,0.057,9.20655,9.20655
340.00,9.20648,25.165294,0.000415,25.107530,-1.9460,0.058,9.20796,9.20796
341.00,9.20624,25.165468,0.000418,25.107586,-1.9459,0.058,9.20895,9.20895
342.00,9.20632,25.165434,0.000419,25.107497,-1.9458,0.058,9.20892,9.20892
343.00,9.20585,25.165525,0.000418,25.107454,-1.9458,0.058,9.20811,9.20811
344.00,9.20547,25.165492,0.000415,25.107429,-1.9457,0.058,9.20684,9.20684
345.00,9.20521,25.165510,0.000416,25.107442,-1.9455,0.058,9.20601,9.20601
346.00,9.20521,25.165429,0.000415,25.107364,-1.9453,0.058,9.20572,9.20572
347.00,9.20533,25.165491,0.000415,25.107444,-1.9450,0.058,9.20538,9.20538
348.00,9.20553,25.165462,0.000415,25.107468,-1.9447,0.058,9.20541,9.20541
349.00,9.20604,25.165542,0.000419,25.107522,-1.9443,0.058,9.20659,9.20659
350.00,9.20622,25.165621,0.000419,25.107519,-1.9442,0.058,9.20731,9.20731
351.00,9.20626,25.165749,0.000420,25.107626,-1.9439,0.058,9.20776,9.20776
352.00,9.20650,25.165818,0.000416,25.107634,-1.9436,0.059,9.20814,9.20814
353.00,9.20696,25.165850,0.000414,25.107611,-1.9434,0.059,9.20737,9.20737
354.00,9.20741,25.165893,0.000410,25.107616,-1.9433,0.059,9.20445,9.20445
355.00,9.20717,25.165945,0.000409,25.107689,-1.9432,0.059,9.19972,9.19972
356.00,9.20674,25.165887,0.000406,25.107635,-1.9433,0.059,9.19225,9.19225
357.00,9.20663,25.165842,0.000407,25.107553,-1.9433,0.059,9.17898,9.17898
358.00,9.20721,25.165899,0.000407,25.107534,-1.9432,0.059,9.15989,9.15989
359.00,9.20782,25.165956,0.000406,25.107503,-1.9430,0.060,9.13435,9.13435
360.00,9.20878,25.166035,0.000407,25.107476,-1.9428,0.060,9.10423,9.10423
@3,2.0001,4.0, 360.042999999991 
361.00,9.20888,25.166055,0.000409,25.107410,-1.9424,0.060,9.07301,9.07301
362.00,9.20646,25.166134,0.000409,25.107450,-1.9422,0.060,9.04606,9.04606
363.00,9.20131,25.166269,0.000413,25.107582,-1.9422,0.060,9.02523,9.02523
364.00,9.19455,25.166183,0.000413,25.107496,-1.9421,0.060,9.01306,9.01306
365.00,9.18522,25.166184,0.000415,25.107455,-1.9418,0.060,9.00841,9.00841
366.00,9.17135,25.166253,0.000414,25.107477,-1.9417,0.060,9.00882,9.00882
367.00,9.14082,25.166314,0.000416,25.107459,-1.9413,0.060,9.01192,9.01192
368.00,9.10685,25.166268,0.000417,25.107311,-1.9408,0.060,9.01644,9.01644
369.00,9.06730,25.166337,0.000419,25.107369,-1.9406,0.060,9.02080,9.02080
370.00,9.03478,25.166230,0.000413,25.107272,-1.9405,0.060,9.02512,9.02512
371.00,9.01555,25.166261,0.000413,25.107289,-1.9404,0.060,9.02961,9.02961
372.00,9.00603,25.166278,0.000413,25.107310,-1.9405,0.061,9.03469,9.03469
373.00,9.00300,25.166318,0.000414,25.107361,-1.9406,0.061,9.03956,9.03956
374.00,9.00634,25.166431,0.000414,25.107398,-1.9404,0.061,9.04533,9.04533
375.00,9.01139,25.166600,0.000419,25.107524,-1.9402,0.061,9.05063,9.05063
376.00,9.01735,25.166687,0.000420,25.107547,-1.9402,0.061,9.05573,9.05573
377.00,9.02156,25.166740,0.000420,25.107599,-1.9400,0.061,9.06078,9.06078
378.00,9.02554,25.166777,0.000415,25.107599,-1.9399,0.061,9.06612,9.06612
379.00,9.02806,25.166708,0.000413,25.107534,-1.9398,0.061,9.07166,9.07166
380.00,9.03304,25.166657,0.000413,25.107440,-1.9396,0.061,9.07806,9.07806
381.00,9.03991,25.166628,0.000414,25.107388,-1.9392,0.061,9.08491,9.08491
382.00,9.04695,25.166678,0.000414,25.107386,-1.9390,0.062,9.09123,9.09123
383.00,9.04982,25.166725,0.000416,25.107362,-1.9387,0.062,9.09810,9.09810
384.00,9.05699,25.166897,0.000415,25.107433,-1.9385,0.062,9.10451,9.10451
385.00,9.05951,25.166998,0.000416,25.107491,-1.9382,0.062,9.11119,9.11119
386.00,9.06534,25.167112,0.000413,25.107481,-1.9382,0.062,9.11834,9.11834
387.00,9.07217,25.167096,0.000411,25.107428,-1.9382,0.062,9.12583,9.12583
388.00,9.07660,25.167120,0.000411,25.107397,-1.9381,0.062,9.13213,9.13213
389.00,9.08432,25.167115,0.000415,25.107364,-1.9380,0.062,9.13759,9.13759
390.00,9.09174,25.167188,0.000415,25.107362,-1.9378,0.062,9.14303,9.14303
391.00,9.09813,25.167208,0.000411,25.107415,-1.9374,0.062,9.14696,9.14696
392.00,9.10451,25.167236,0.000411,25.107400,-1.9370,0.063,9.15080,9.15080
393.00,9.11118,25.167251,0.000414,25.107407,-1.9365,0.063,9.15497,9.15497
394.00,9.11758,25.167302,0.000415,25.107469,-1.9362,0.063,9.16008,9.16008
395.00,9.12524,25.167286,0.000415,25.107470,-1.9359,0.063,9.16403,9.16403
396.00,9.13333,25.167424,0.000421,25.107580,-1.9356,0.063,9.16886,9.16886
397.00,9.13754,25.167471,0.000422,25.107594,-1.9353,0.063,9.17497,9.17497
398.00,9.14207,25.167549,0.000419,25.107659,-1.9353,0.063,9.18208,9.18208
399.00,9.14646,25.167513,0.000414,25.107599,-1.9352,0.063,9.18832,9.18832
400.00,9.15095,25.167519,0.000413,25.107594,-1.9353,0.063,9.19327,9.19327
401.00,9.15584,25.167456,0.000415,25.107445,-1.9353,0.063,9.19717,9.19717
402.00,9.15994,25.167578,0.000415,25.107483,-1.9350,0.064,9.19880,9.19880
403.00,9.16451,25.167680,0.000418,25.107504,-1.9345,0.064,9.19908,9.19908
404.00,9.16897,25.167799,0.000423,25.107541,-1.9342,0.063,9.19866,9.19866
405.00,9.17371,25.167918,0.000422,25.107564,-1.9339,0.064,9.19920,9.19920
406.00,9.18025,25.167891,0.000415,25.107516,-1.9339,0.064,9.19960,9.19960
407.00,9.19103,25.167929,0.000420,25.107534,-1.9339,0.064,9.19984,9.19984
408.00,9.19701,25.167953,0.000416,25.107535,-1.9340,0.064,9.20121,9.20121
409.00,9.19758,25.167983,0.000414,25.107523,-1.9339,0.064,9.20315,9.20315
410.00,9.19816,25.168060,0.000415,25.107540,-1.9338,0.064,9.20502,9.20502
411.00,9.19840,25.168155,0.000420,25.107604,-1.9333,0.064,9.20666,9.20666
412.00,9.19882,25.168187,0.000417,25.107580,-1.9331,0.064,9.20762,9.20762
413.00,9.20002,25.168223,0.000417,25.107579,-1.9329,0.064,9.20705,9.20705
414.00,9.20121,25.168225,0.000416,25.107520,-1.9326,0.064,9.20702,9.20702
415.00,9.20175,25.168185,0.000418,25.107461,-1.9324,0.064,9.20683,9.20683
416.00,9.20236,25.168185,0.000414,25.107480,-1.9324,0.065,9.20668,9.20668
417.00,9.20315,25.168209,0.000412,25.107462,-1.9324,0.065,9.20685,9.20685
418.00,9.20350,25.168230,0.000416,25.107422,-1.9322,0.065,9.20736,9.20736
419.00,9.20380,25.168323,0.000419,25.107486,-1.9321,0.065,9.20652,9.20652
420.00,9.20401,25.168344,0.000415,25.107536,-1.9319,0.065,9.20593,9.20593
421.00,9.20449,25.168422,0.000418,25.107548,-1.9316,0.065,9.20601,9.20601
422.00,9.20505,25.168457,0.000421,25.107572,-1.9314,0.065,9.20735,9.20735
423.00,9.20587,25.168513,0.000418,25.107620,-1.9312,0.065,9.20975,9.20975
424.00,9.20683,25.168440,0.000413,25.107516,-1.9308,0.065,9.21321,9.21321
425.00,9.20802,25.168517,0.000413,25.107527,-1.9305,0.065,9.21701,9.21701
426.00,9.20929,25.168496,0.000410,25.107465,-1.9302,0.066,9.22007,9.22007
427.00,9.21047,25.168534,0.000411,25.107515,-1.9299,0.066,9.22223,9.22223
428.00,9.21132,25.168446,0.000412,25.107369,-1.9296,0.066,9.22226,9.22226
429.00,9.21168,25.168534,0.000417,25.107479,-1.9295,0.066,9.22243,9.22243
430.00,9.21218,25.168616,0.000421,25.107552,-1.9294,0.065,9.22280,9.22280
431.00,9.21314,25.168731,0.000423,25.107635,-1.9291,0.065,9.22295,9.22295
432.00,9.21393,25.168687,0.000419,25.107524,-1.9288,0.066,9.22259,9.22259
433.00,9.21507,25.168719,0.000415,25.107555,-1.9286,0.066,9.22258,9.22258
434.00,9.21617,25.168788,0.000412,25.107588,-1.9284,0.066,9.22024,9.22024
435.00,9.21632,25.168708,0.000408,25.107456,-1.9282,0.066,9.21649,9.21649
436.00,9.21563,25.168648,0.000410,25.107423,-1.9280,0.066,9.21354,9.21354
437.00,9.21580,25.168714,0.000411,25.107509,-1.9278,0.066,9.21190,9.21190
438.00,9.21624,25.168849,0.000417,25.107615,-1.9275,0.066,9.21140,9.21140
439.00,9.21708,25.168854,0.000418,25.107585,-1.9272,0.066,9.21332,9.21332
440.00,9.21832,25.168878,0.000418,25.107583,-1.9268,0.066,9.21711,9.21711
441.00,9.21871,25.169001,0.000418,25.107596,-1.9266,0.066,9.22057,9.22057
442.00,9.21820,25.169042,0.000418,25.107617,-1.9264,0.067,9.22388,9.22388
443.00,9.21727,25.169048,0.000413,25.107595,-1.9263,0.067,9.22643,9.22643
444.00,9.21771,25.169101,0.000410,25.107591,-1.9262,0.067,9.22739,9.22739
445.00,9.21912,25.169237,0.000410,25.107660,-1.9261,0.067,9.22681,9.22681
446.00,9.22022,25.169267,0.000409,25.107587,-1.9259,0.067,9.22520,9.22520
447.00,9.22053,25.169396,0.000412,25.107554,-1.9255,0.067,9.22320,9.22320
448.00,9.22008,25.169462,0.000415,25.107536,-1.9250,0.068,9.22153,9.22153
449.00,9.21981,25.169498,0.000415,25.107482,-1.9246,0.068,9.22139,9.22139
450.00,9.21974,25.169501,0.000416,25.107434,-1.9243,0.068,9.22133,9.22133
451.00,9.22005,25.169481,0.000412,25.107434,-1.9241,0.068,9.22143,9.22143
452.00,9.22015,25.169428,0.000410,25.107384,-1.9240,0.068,9.22147,9.22147
453.00,9.22018,25.169425,0.000409,25.107306,-1.9240,0.068,9.22076,9.22076
454.00,9.22126,25.169468,0.000410,25.107307,-1.9238,0.068,9.21913,9.21913
455.00,9.22139,25.169478,0.000409,25.107300,-1.9238,0.068,9.21856,9.21856
456.00,9.22112,25.169651,0.000412,25.107446,-1.9237,0.068,9.21758,9.21758
457.00,9.22124,25.169715,0.000408,25.107502,-1.9237,0.068,9.21657,9.21657
458.00,9.22128,25.169776,0.000407,25.107589,-1.9236,0.069,9.21660,9.21660
459.00,9.22132,25.169793,0.000405,25.107553,-1.9235,0.069,9.21695,9.21695
460.00,9.22112,25.169930,0.000408,25.107597,-1.9232,0.069,9.21725,9.21725
461.00,9.22081,25.169856,0.000406,25.107459,-1.9230,0.069,9.21817,9.21817
462.00,9.22033,25.169908,0.000409,25.107436,-1.9228,0.069,9.21892,9.21892
463.00,9.21983,25.169871,0.000412,25.107338,-1.9225,0.069,9.21943,9.21943
464.00,9.21955,25.169863,0.000412,25.107353,-1.9222,0.069,9.22071,9.22071
465.00,9.21957,25.169833,0.000411,25.107352,-1.9220,0.069,9.22120,9.22120
466.00,9.21972,25.169839,0.000412,25.107393,-1.9218,0.069,9.22228,9.22228
467.00,9.22001,25.169823,0.000409,25.107370,-1.9216,0.069,9.22361,9.22361
468.00,9.22032,25.169954,0.000409,25.107471,-1.9214,0.069,9.22500,9.22500
469.00,9.22058,25.170027,0.000412,25.107510,-1.9211,0.070,9.22556,9.22556
470.00,9.22062,25.170069,0.000411,25.107474,-1.9208,0.070,9.22571,9.22571
471.00,9.22079,25.170136,0.000411,25.107465,-1.9204,0.070,9.22536,9.22536
472.00,9.22084,25.170274,0.000415,25.107522,-1.9201,0.070,9.22443,9.22443
473.00,9.22088,25.170216,0.000415,25.107430,-1.9200,0.070,9.22252,9.22252
474.00,9.22083,25.170258,0.000412,25.107464,-1.9200,0.070,9.22023,9.22023
475.00,9.22074,25.170261,0.000412,25.107508,-1.9199,0.070,9.21827,9.21827
476.00,9.22055,25.170294,0.000413,25.107518,-1.9198,0.070,9.21667,9.21667
477.00,9.22065,25.170325,0.000415,25.107563,-1.9196,0.070,9.21563,9.21563
478.00,9.22061,25.170405,0.000415,25.107639,-1.9193,0.070,9.21541,9.21541
479.00,9.22053,25.170436,0.000416,25.107626,-1.9188,0.070,9.21574,9.21574
480.00,9.22053,25.170461,0.000418,25.107574,-1.9184,0.070,9.21704,9.21704
481.00,9.22063,25.170483,0.000417,25.107551,-1.9178,0.070,9.21858,9.21858
482.00,9.22079,25.170449,0.000411,25.107446,-1.9174,0.071,9.22105,9.22105
483.00,9.22134,25.170519,0.000413,25.107444,-1.9170,0.071,9.22375,9.22375
484.00,9.22179,25.170544,0.000413,25.107414,-1.9168,0.071,9.22609,9.22609
485.00,9.22192,25.170574,0.000412,25.107402,-1.9167,0.071,9.22715,9.22715
486.00,9.22217,25.170627,0.000416,25.107399,-1.9168,0.071,9.22810,9.22810
487.00,9.22222,25.170618,0.000419,25.107434,-1.9167,0.071,9.22764,9.22764
488.00,9.22215,25.170603,0.000417,25.107431,-1.9166,0.071,9.22659,9.22659
489.00,9.22186,25.170619,0.000419,25.107394,-1.9166,0.071,9.22496,9.22496
490.00,9.22160,25.170652,0.000419,25.107429,-1.9164,0.071,9.22386,9.22386
491.00,9.22157,25.170637,0.000417,25.107458,-1.9160,0.071,9.22275,9.22275
492.00,9.22160,25.170711,0.000418,25.107445,-1.9157,0.071,9.22250,9.22250
493.00,9.22180,25.170734,0.000415,25.107453,-1.9155,0.072,9.22197,9.22197
494.00,9.22211,25.170753,0.000414,25.107482,-1.9153,0.072,9.22240,9.22240
495.00,9.22256,25.170808,0.000413,25.107482,-1.9151,0.072,9.22344,9.22344
496.00,9.22315,25.170859,0.000414,25.107419,-1.9149,0.072,9.22421,9.22421
497.00,9.22363,25.170867,0.000413,25.107374,-1.9149,0.072,9.22444,9.22444
498.00,9.22412,25.170941,0.000413,25.107364,-1.9148,0.072,9.22517,9.22517
499.00,9.22467,25.170993,0.000415,25.107335,-1.9148,0.072,9.22662,9.22662
500.00,9.22537,25.171031,0.000415,25.107321,-1.9149,0.072,9.22838,9.22838
501.00,9.22604,25.171108,0.000412,25.107398,-1.9148,0.072,9.23039,9.23039
502.00,9.22602,25.171174,0.000413,25.107497,-1.9147,0.072,9.23162,9.23162
503.00,9.22571,25.171134,0.000417,25.107473,-1.9145,0.072,9.23083,9.23083
504.00,9.22554,25.171130,0.000417,25.107499,-1.9141,0.072,9.22759,9.22759
505.00,9.22581,25.171185,0.000418,25.107533,-1.9136,0.072,9.22117,9.22117
506.00,9.22671,25.171155,0.000420,25.107495,-1.9134,0.072,9.21123,9.21123
507.00,9.22762,25.171149,0.000418,25.107423,-1.9130,0.073,9.19840,9.19840
508.00,9.22898,25.171222,0.000419,25.107436,-1.9127,0.073,9.18239,9.18239
509.00,9.23056,25.171350,0.000418,25.107486,-1.9124,0.073,9.16267,9.16267
510.00,9.23442,25.171358,0.000417,25.107460,-1.9123,0.073,9.14001,9.14001
@4,2.0001,4.0, 510.192999999999 
511.00,9.23594,25.171425,0.000416,25.107521,-1.9122,0.073,9.11641,9.11641
512.00,9.23006,25.171523,0.000417,25.107565,-1.9121,0.073,9.09428,9.09428
513.00,9.22184,25.171619,0.000417,25.107579,-1.9118,0.073,9.07549,9.07549
514.00,9.21396,25.171698,0.000417,25.107561,-1.9118,0.073,9.06152,9.06152
515.00,9.20272,25.171783,0.000415,25.107542,-1.9117,0.073,9.05331,9.05331
516.00,9.18630,25.171820,0.000413,25.107468,-1.9115,0.074,9.04877,9.04877
517.00,9.16753,25.171864,0.000411,25.107458,-1.9113,0.074,9.04752,9.04752
518.00,9.14126,25.171882,0.000407,25.107425,-1.9112,0.074,9.04911,9.04911
519.00,9.11528,25.171819,0.000407,25.107380,-1.9110,0.074,9.05318,9.05318
520.00,9.08956,25.171791,0.000408,25.107318,-1.9110,0.074,9.05786,9.05786
521.00,9.06847,25.171977,0.000414,25.107409,-1.9108,0.074,9.06386,9.06386
522.00,9.05697,25.171986,0.000414,25.107354,-1.9106,0.074,9.06926,9.06926
523.00,9.04738,25.172035,0.000416,25.107492,-1.9103,0.074,9.07451,9.07451
524.00,9.04560,25.172091,0.000415,25.107545,-1.9101,0.074,9.07833,9.07833
525.00,9.04823,25.172066,0.000420,25.107617,-1.9095,0.074,9.08140,9.08140
526.00,9.04569,25.171919,0.000421,25.107534,-1.9090,0.074,9.08423,9.08423
527.00,9.05079,25.171913,0.000421,25.107512,-1.9087,0.074,9.08754,9.08754
528.00,9.05535,25.171918,0.000419,25.107388,-1.9083,0.075,9.09158,9.09158
529.00,9.06577,25.171884,0.000417,25.107288,-1.9079,0.075,9.09679,9.09679
530.00,9.07183,25.172013,0.000413,25.107266,-1.9076,0.075,9.10299,9.10299
531.00,9.07556,25.172025,0.000412,25.107217,-1.9074,0.075,9.10969,9.10969
532.00,9.07786,25.172053,0.000410,25.107211,-1.9073,0.075,9.11608,9.11608
533.00,9.08149,25.172065,0.000411,25.107251,-1.9071,0.075,9.12301,9.12301
534.00,9.08493,25.172106,0.000415,25.107336,-1.9069,0.075,9.12777,9.12777
535.00,9.08721,25.172067,0.000412,25.107318,-1.9068,0.075,9.13184,9.13184
536.00,9.08975,25.172118,0.000406,25.107340,-1.9068,0.076,9.13643,9.13643
537.00,9.09435,25.172186,0.000407,25.107415,-1.9066,0.076,9.14113,9.14113
538.00,9.10181,25.172257,0.000407,25.107427,-1.9063,0.076,9.14492,9.14492
539.00,9.11031,25.172365,0.000405,25.107384,-1.9060,0.076,9.15056,9.15056
540.00,9.11658,25.172381,0.000409,25.107336,-1.9058,0.076,9.15632,9.15632
541.00,9.12283,25.172510,0.000412,25.107405,-1.9056,0.076,9.16072,9.16072
542.00,9.12758,25.172693,0.000414,25.107495,-1.9055,0.076,9.16565,9.16565
543.00,9.13189,25.172683,0.000414,25.107400,-1.9055,0.076,9.17056,9.17056
544.00,9.13644,25.172794,0.000415,25.107509,-1.9055,0.077,9.17420,9.17420
545.00,9.14118,25.172942,0.000416,25.107625,-1.9052,0.077,9.17720,9.17720
546.00,9.14634,25.172988,0.000419,25.107617,-1.9050,0.077,9.18063,9.18063
547.00,9.15104,25.172936,0.000419,25.107517,-1.9046,0.076,9.18370,9.18370
548.00,9.15549,25.173064,0.000418,25.107607,-1.9041,0.077,9.18613,9.18613
549.00,9.15997,25.172993,0.000417,25.107483,-1.9037,0.077,9.18793,9.18793
550.00,9.16378,25.173001,0.000416,25.107461,-1.9034,0.077,9.19011,9.19011
551.00,9.16787,25.173055,0.000417,25.107484,-1.9031,0.077,9.19190,9.19190
552.00,9.17181,25.173017,0.000413,25.107497,-1.9029,0.077,9.19321,9.19321
553.00,9.17465,25.172907,0.000414,25.107426,-1.9028,0.077,9.19459,9.19459
554.00,9.17775,25.173006,0.000415,25.107523,-1.9028,0.077,9.19762,9.19762
555.00,9.18083,25.172985,0.000417,25.107468,-1.9028,0.077,9.19947,9.19947
556.00,9.18363,25.172930,0.000415,25.107441,-1.9027,0.078,9.20158,9.20158
557.00,9.18630,25.172963,0.000419,25.107397,-1.9027,0.077,9.20384,9.20384
558.00,9.18863,25.173067,0.000419,25.107444,-1.9026,0.078,9.20537,9.20537
559.00,9.19109,25.173088,0.000420,25.107412,-1.9022,0.077,9.20536,9.20536
560.00,9.19320,25.173140,0.000417,25.107409,-1.9018,0.078,9.20636,9.20636
561.00,9.19502,25.173161,0.000415,25.107347,-1.9016,0.078,9.20816,9.20816
562.00,9.19665,25.173225,0.000412,25.107400,-1.9013,0.078,9.21030,9.21030
563.00,9.19862,25.173297,0.000413,25.107389,-1.9011,0.078,9.21164,9.21164
564.00,9.20043,25.173287,0.000410,25.107346,-1.9010,0.078,9.21289,9.21289
565.00,9.20205,25.173391,0.000413,25.107445,-1.9012,0.078,9.21401,9.21401
566.00,9.20341,25.173521,0.000415,25.107573,-1.9011,0.078,9.21463,9.21463
567.00,9.20486,25.173612,0.000416,25.107601,-1.9008,0.078,9.21547,9.21547
568.00,9.20646,25.173672,0.000416,25.107600,-1.9006,0.078,9.21709,9.21709
569.00,9.20819,25.173786,0.000417,25.107655,-1.9003,0.078,9.21987,9.21987
570.00,9.20987,25.173865,0.000418,25.107631,-1.9000,0.078,9.22271,9.22271
571.00,9.21142,25.173821,0.000418,25.107507,-1.8996,0.078,9.22515,9.22515
572.00,9.21315,25.173880,0.000418,25.107502,-1.8991,0.079,9.22643,9.22643
573.00,9.21480,25.174016,0.000418,25.107575,-1.8985,0.079,9.22859,9.22859
574.00,9.21614,25.174025,0.000417,25.107551,-1.8979,0.079,9.23028,9.23028
575.00,9.21770,25.174035,0.000415,25.107562,-1.8973,0.079,9.23107,9.23107
576.00,9.21923,25.174174,0.000414,25.107638,-1.8970,0.079,9.23188,9.23188
577.00,9.22058,25.174207,0.000414,25.107627,-1.8969,0.079,9.23207,9.23207
578.00,9.22163,25.174097,0.000412,25.107520,-1.8970,0.079,9.23146,9.23146
579.00,9.22277,25.174185,0.000414,25.107563,-1.8969,0.079,9.23004,9.23004
580.00,9.22374,25.174249,0.000416,25.107617,-1.8967,0.080,9.22920,9.22920
581.00,9.22460,25.174173,0.000417,25.107579,-1.8965,0.080,9.22811,9.22811
582.00,9.22523,25.174167,0.000414,25.107565,-1.8962,0.080,9.22828,9.22828
583.00,9.22597,25.174302,0.000415,25.107704,-1.8959,0.080,9.22861,9.22861
584.00,9.22689,25.174251,0.000417,25.107652,-1.8957,0.080,9.22939,9.22939
585.00,9.22771,25.174268,0.000417,25.107580,-1.8955,0.080,9.22916,9.22916
586.00,9.22817,25.174406,0.000415,25.107623,-1.8952,0.080,9.22825,9.22825
587.00,9.22824,25.174439,0.000417,25.107586,-1.8948,0.080,9.22607,9.22607
588.00,9.22801,25.174426,0.000416,25.107485,-1.8947,0.080,9.22274,9.22274
589.00,9.22745,25.174522,0.000413,25.107473,-1.8944,0.081,9.21874,9.21874
590.00,9.22674,25.174580,0.000412,25.107460,-1.8942,0.081,9.21629,9.21629
591.00,9.22606,25.174499,0.000408,25.107354,-1.8941,0.081,9.21478,9.21478
592.00,9.22534,25.174572,0.000406,25.107363,-1.8938,0.081,9.21335,9.21335
593.00,9.22452,25.174680,0.000405,25.107359,-1.8935,0.081,9.21332,9.21332
594.00,9.22352,25.174707,0.000403,25.107385,-1.8933,0.081,9.21417,9.21417
595.00,9.22251,25.174736,0.000404,25.107397,-1.8930,0.081,9.21551,9.21551
596.00,9.22159,25.174929,0.000411,25.107489,-1.8926,0.081,9.21684,9.21684
597.00,9.22075,25.174911,0.000418,25.107445,-1.8924,0.081,9.21883,9.21883
598.00,9.22022,25.174809,0.000420,25.107369,-1.8920,0.081,9.22078,9.22078
599.00,9.22045,25.174897,0.000423,25.107360,-1.8915,0.081,9.22379,9.22379
600.00,9.22105,25.174914,0.000424,25.107362,-1.8910,0.081,9.22554,9.22554
601.00,9.22164,25.174869,0.000421,25.107302,-1.8906,0.082,9.22692,9.22692
602.00,9.22145,25.174844,0.000417,25.107309,-1.8901,0.082,9.22834,9.22834
603.00,9.22136,25.174968,0.000415,25.107411,-1.8899,0.082,9.22989,9.22989
604.00,9.22117,25.174912,0.000412,25.107424,-1.8899,0.082,9.23051,9.23051
605.00,9.22159,25.174871,0.000408,25.107367,-1.8900,0.082,9.23199,9.23199
606.00,9.22269,25.174973,0.000407,25.107459,-1.8900,0.083,9.23346,9.23346
607.00,9.22341,25.175114,0.000408,25.107486,-1.8901,0.083,9.23460,9.23460
608.00,9.22426,25.175177,0.000407,25.107471,-1.8901,0.083,9.23524,9.23524
609.00,9.22545,25.175261,0.000413,25.107457,-1.8899,0.083,9.23618,9.23618
610.00,9.22685,25.175417,0.000421,25.107486,-1.8895,0.082,9.23695,9.23695
611.00,9.22804,25.175501,0.000423,25.107484,-1.8891,0.082,9.23723,9.23723
612.00,9.22922,25.175551,0.000422,25.107498,-1.8887,0.083,9.23762,9.23762
613.00,9.23035,25.175581,0.000420,25.107520,-1.8883,0.083,9.23757,9.23757
614.00,9.23129,25.175603,0.000417,25.107475,-1.8880,0.083,9.23661,9.23661
615.00,9.23211,25.175585,0.000412,25.107465,-1.8878,0.083,9.23540,9.23540
616.00,9.23272,25.175615,0.000413,25.107437,-1.8876,0.083,9.23446,9.23446
617.00,9.23329,25.175639,0.000413,25.107425,-1.8876,0.083,9.23362,9.23362
618.00,9.23381,25.175665,0.000412,25.107390,-1.8876,0.083,9.23376,9.23376
619.00,9.23432,25.175712,0.000410,25.107439,-1.8875,0.083,9.23454,9.23454
620.00,9.23468,25.175805,0.000412,25.107523,-1.8873,0.083,9.23547,9.23547
621.00,9.23517,25.175734,0.000411,25.107513,-1.8869,0.084,9.23645,9.23645
622.00,9.23563,25.175722,0.000412,25.107510,-1.8866,0.084,9.23761,9.23761
623.00,9.23599,25.175706,0.000416,25.107517,-1.8862,0.084,9.23791,9.23791
624.00,9.23624,25.175649,0.000417,25.107437,-1.8860,0.084,9.23820,9.23820
625.00,9.23650,25.175615,0.000414,25.107392,-1.8861,0.084,9.23835,9.23835
626.00,9.23670,25.175641,0.000417,25.107384,-1.8862,0.084,9.23924,9.23924
627.00,9.23703,25.175731,0.000418,25.107483,-1.8860,0.084,9.23992,9.23992
628.00,9.23733,25.175792,0.000417,25.107470,-1.8856,0.084,9.24052,9.24052
629.00,9.23746,25.175948,0.000417,25.107597,-1.8852,0.084,9.24035,9.24035
630.00,9.23741,25.175919,0.000416,25.107511,-1.8847,0.084,9.24023,9.24023
631.00,9.23732,25.175966,0.000413,25.107478,-1.8844,0.084,9.23900,9.23900
632.00,9.23731,25.176013,0.000412,25.107408,-1.8843,0.085,9.23815,9.23815
633.00,9.23737,25.176016,0.000411,25.107345,-1.8842,0.085,9.23746,9.23746
634.00,9.23749,25.176002,0.000408,25.107246,-1.8842,0.085,9.23729,9.23729
635.00,9.23771,25.176093,0.000410,25.107318,-1.8841,0.085,9.23733,9.23733
636.00,9.23795,25.176181,0.000410,25.107307,-1.8839,0.085,9.23769,9.23769
637.00,9.23830,25.176207,0.000410,25.107260,-1.8836,0.085,9.23868,9.23868
638.00,9.23877,25.176258,0.000411,25.107262,-1.8835,0.085,9.23974,9.23974
639.00,9.23903,25.176286,0.000418,25.107261,-1.8831,0.085,9.24084,9.24084
640.00,9.23918,25.176392,0.000421,25.107277,-1.8828,0.085,9.24085,9.24085
641.00,9.23926,25.176470,0.000426,25.107330,-1.8825,0.085,9.24142,9.24142
642.00,9.23922,25.176518,0.000422,25.107386,-1.8824,0.085,9.23977,9.23977
643.00,9.23911,25.176537,0.000419,25.107414,-1.8823,0.085,9.23876,9.23876
644.00,9.23907,25.176657,0.000416,25.107467,-1.8822,0.086,9.23767,9.23767
645.00,9.23900,25.176703,0.000411,25.107478,-1.8821,0.086,9.23748,9.23748
646.00,9.23890,25.176549,0.000405,25.107358,-1.8819,0.086,9.23700,9.23700
647.00,9.23866,25.176596,0.000409,25.107378,-1.8817,0.086,9.23729,9.23729
648.00,9.23831,25.176590,0.000413,25.107324,-1.8814,0.086,9.23677,9.23677
649.00,9.23811,25.176611,0.000415,25.107326,-1.8811,0.086,9.23643,9.23643
650.00,9.23796,25.176592,0.000413,25.107296,-1.8810,0.086,9.23601,9.23601
651.00,9.23800,25.176799,0.000418,25.107462,-1.8808,0.086,9.23626,9.23626
652.00,9.23810,25.176839,0.000418,25.107458,-1.8805,0.086,9.23689,9.23689
653.00,9.23824,25.177000,0.000418,25.107554,-1.8802,0.086,9.23715,9.23715
654.00,9.23813,25.177061,0.000417,25.107559,-1.8801,0.087,9.23522,9.23522
655.00,9.23752,25.177146,0.000423,25.107563,-1.8799,0.086,9.23183,9.23183
656.00,9.23693,25.177181,0.000423,25.107522,-1.8797,0.086,9.22438,9.22438
657.00,9.23676,25.177169,0.000419,25.107431,-1.8797,0.086,9.21502,9.21502
658.00,9.23678,25.177241,0.000420,25.107461,-1.8795,0.087,9.20226,9.20226
659.00,9.23616,25.177239,0.000417,25.107436,-1.8792,0.087,9.18667,9.18667
660.00,9.23704,25.177229,0.000411,25.107401,-1.8790,0.087,9.16841,9.16841
@5,2.0001,4.0, 660.017999999996 
661.00,9.23981,25.177250,0.000407,25.107338,-1.8788,0.087,9.15081,9.15081
662.00,9.23860,25.177317,0.000411,25.107402,-1.8787,0.087,9.13321,9.13321
663.00,9.23352,25.177251,0.000410,25.107363,-1.8787,0.087,9.11851,9.11851
664.00,9.22520,25.177262,0.000409,25.107372,-1.8787,0.087,9.10819,9.10819
665.00,9.21893,25.177289,0.000409,25.107404,-1.8785,0.087,9.10227,9.10227
666.00,9.20305,25.177324,0.000414,25.107441,-1.8783,0.087,9.09887,9.09887
667.00,9.19227,25.177290,0.000414,25.107427,-1.8779,0.087,9.09705,9.09705
668.00,9.17143,25.177322,0.000414,25.107492,-1.8776,0.088,9.09729,9.09729
669.00,9.14744,25.177384,0.000414,25.107550,-1.8773,0.088,9.09893,9.09893
670.00,9.12798,25.177438,0.000415,25.107561,-1.8771,0.088,9.09987,9.09987
671.00,9.11490,25.177440,0.000412,25.107558,-1.8768,0.088,9.10167,9.10167
672.00,9.10445,25.177506,0.000408,25.107542,-1.8766,0.088,9.10430,9.10430
673.00,9.09799,25.177477,0.000406,25.107428,-1.8765,0.089,9.10650,9.10650
674.00,9.09590,25.177463,0.000408,25.107361,-1.8762,0.089,9.10777,9.10777
675.00,9.09826,25.177499,0.000410,25.107337,-1.8760,0.089,9.10942,9.10942
676.00,9.09786,25.177534,0.000411,25.107360,-1.8757,0.089,9.11182,9.11182
677.00,9.09538,25.177550,0.000410,25.107346,-1.8754,0.089,9.11393,9.11393
678.00,9.09923,25.177651,0.000413,25.107402,-1.8751,0.089,9.11642,9.11642
679.00,9.10382,25.177710,0.000414,25.107417,-1.8748,0.089,9.11928,9.11928
680.00,9.10317,25.177663,0.000412,25.107372,-1.8744,0.089,9.12266,9.12266
681.00,9.10670,25.177679,0.000411,25.107361,-1.8741,0.089,9.12591,9.12591
682.00,9.10837,25.177679,0.000414,25.107363,-1.8736,0.089,9.13002,9.13002
683.00,9.11021,25.177661,0.000410,25.107305,-1.8730,0.089,9.13455,9.13455
684.00,9.10996,25.177635,0.000409,25.107278,-1.8726,0.090,9.13940,9.13940
685.00,9.11179,25.177708,0.000414,25.107363,-1.8721,0.090,9.14432,9.14432
686.00,9.11657,25.177741,0.000415,25.107303,-1.8716,0.090,9.14930,9.14930
687.00,9.12005,25.177854,0.000418,25.107343,-1.8713,0.090,9.15374,9.15374
688.00,9.12227,25.177982,0.000422,25.107388,-1.8710,0.090,9.15740,9.15740
689.00,9.12550,25.178074,0.000424,25.107379,-1.8708,0.090,9.16075,9.16075
690.00,9.12990,25.178066,0.000419,25.107267,-1.8707,0.090,9.16370,9.16370
691.00,9.13473,25.178132,0.000417,25.107331,-1.8705,0.090,9.16485,9.16485
692.00,9.13916,25.178186,0.000416,25.107370,-1.8704,0.090,9.16677,9.16677
693.00,9.14417,25.178191,0.000416,25.107371,-1.8703,0.090,9.16891,9.16891
694.00,9.14870,25.178259,0.000416,25.107392,-1.8700,0.090,9.17077,9.17077
695.00,9.15253,25.178389,0.000414,25.107459,-1.8697,0.091,9.17262,9.17262
696.00,9.15557,25.178472,0.000414,25.107420,-1.8696,0.091,9.17534,9.17534
697.00,9.15855,25.178504,0.000413,25.107339,-1.8694,0.091,9.17712,9.17712
698.00,9.16156,25.178559,0.000412,25.107311,-1.8692,0.091,9.17993,9.17993
699.00,9.16423,25.178522,0.000410,25.107286,-1.8690,0.091,9.18375,9.18375
700.00,9.16666,25.178543,0.000414,25.107325,-1.8687,0.091,9.18843,9.18843
701.00,9.16914,25.178513,0.000416,25.107337,-1.8681,0.091,9.19401,9.19401
702.00,9.17133,25.178530,0.000414,25.107324,-1.8677,0.091,9.19963,9.19963
703.00,9.17395,25.178569,0.000416,25.107382,-1.8673,0.091,9.20408,9.20408
704.00,9.17694,25.178680,0.000419,25.107415,-1.8671,0.091,9.20768,9.20768
705.00,9.18037,25.178734,0.000420,25.107399,-1.8670,0.091,9.21089,9.21089
706.00,9.18361,25.178761,0.000418,25.107378,-1.8671,0.092,9.21399,9.21399
707.00,9.18672,25.178789,0.000420,25.107408,-1.8672,0.092,9.21830,9.21830
708.00,9.18994,25.178821,0.000418,25.107393,-1.8672,0.092,9.22282,9.22282
709.00,9.19394,25.178818,0.000416,25.107428,-1.8670,0.092,9.22764,9.22764
710.00,9.19784,25.178849,0.000417,25.107435,-1.8667,0.092,9.23195,9.23195
711.00,9.20180,25.178896,0.000417,25.107478,-1.8663,0.092,9.23467,9.23467
712.00,9.20633,25.178912,0.000414,25.107449,-1.8657,0.092,9.23569,9.23569
713.00,9.21065,25.178966,0.000412,25.107441,-1.8651,0.092,9.23598,9.23598
714.00,9.21538,25.179035,0.000409,25.107416,-1.8646,0.092,9.23568,9.23568
715.00,9.21957,25.178987,0.000402,25.107351,-1.8643,0.092,9.23469,9.23469
716.00,9.22295,25.179043,0.000404,25.107321,-1.8642,0.092,9.23383,9.23383
717.00,9.22558,25.179107,0.000402,25.107373,-1.8641,0.093,9.23384,9.23384
718.00,9.22712,25.178994,0.000403,25.107252,-1.8640,0.093,9.23491,9.23491
719.00,9.22797,25.179008,0.000403,25.107244,-1.8640,0.093,9.23517,9.23517
720.00,9.22892,25.179030,0.000406,25.107260,-1.8637,0.093,9.23524,9.23524
721.00,9.22974,25.179007,0.000405,25.107203,-1.8633,0.093,9.23489,9.23489
722.00,9.23001,25.179056,0.000408,25.107205,-1.8632,0.093,9.23430,9.23430
723.00,9.23105,25.179209,0.000406,25.107311,-1.8629,0.093,9.23299,9.23299
724.00,9.23220,25.179202,0.000407,25.107277,-1.8625,0.093,9.23276,9.23276
725.00,9.23337,25.179390,0.000407,25.107365,-1.8623,0.094,9.23313,9.23313
726.00,9.23435,25.179459,0.000410,25.107383,-1.8620,0.093,9.23385,9.23385
727.00,9.23435,25.179485,0.000412,25.107324,-1.8615,0.093,9.23360,9.23360
728.00,9.23443,25.179477,0.000418,25.107280,-1.8612,0.093,9.23423,9.23423
729.00,9.23432,25.179539,0.000419,25.107351,-1.8609,0.093,9.23449,9.23449
730.00,9.23421,25.179530,0.000417,25.107281,-1.8608,0.093,9.23482,9.23482
731.00,9.23440,25.179524,0.000416,25.107298,-1.8607,0.094,9.23515,9.23515
732.00,9.23452,25.179532,0.000413,25.107312,-1.8605,0.094,9.23655,9.23655
733.00,9.23462,25.179595,0.000413,25.107361,-1.8604,0.094,9.23661,9.23661
734.00,9.23470,25.179644,0.000415,25.107319,-1.8604,0.094,9.23659,9.23659
735.00,9.23486,25.179644,0.000419,25.107314,-1.8600,0.094,9.23678,9.23678
736.00,9.23520,25.179702,0.000419,25.107310,-1.8597,0.094,9.23743,9.23743
737.00,9.23533,25.179717,0.000414,25.107271,-1.8595,0.094,9.23675,9.23675
738.00,9.23513,25.179773,0.000411,25.107290,-1.8592,0.094,9.23603,9.23603
739.00,9.23500,25.179789,0.000413,25.107286,-1.8589,0.095,9.23639,9.23639
740.00,9.23514,25.179769,0.000409,25.107284,-1.8588,0.095,9.23630,9.23630
741.00,9.23539,25.179757,0.000407,25.107239,-1.8586,0.095,9.23590,9.23590
742.00,9.23577,25.179764,0.000413,25.107228,-1.8583,0.095,9.23701,9.23701
743.00,9.23623,25.179778,0.000413,25.107136,-1.8580,0.095,9.23899,9.23899
744.00,9.23679,25.179941,0.000411,25.107185,-1.8577,0.095,9.24088,9.24088
745.00,9.23734,25.179993,0.000411,25.107128,-1.8573,0.095,9.24233,9.24233
746.00,9.23792,25.180107,0.000411,25.107175,-1.8570,0.095,9.24480,9.24480
747.00,9.23895,25.180165,0.000411,25.107218,-1.8569,0.095,9.24782,9.24782
748.00,9.23999,25.180246,0.000414,25.107272,-1.8569,0.095,9.24999,9.24999
749.00,9.24095,25.180199,0.000414,25.107231,-1.8569,0.095,9.25196,9.25196
750.00,9.24201,25.180330,0.000418,25.107357,-1.8569,0.095,9.25459,9.25459
751.00,9.24293,25.180370,0.000420,25.107383,-1.8566,0.095,9.25554,9.25554
752.00,9.24363,25.180422,0.000420,25.107354,-1.8564,0.096,9.25582,9.25582
753.00,9.24466,25.180435,0.000417,25.107402,-1.8560,0.096,9.25583,9.25583
754.00,9.24562,25.180459,0.000415,25.107367,-1.8555,0.096,9.25476,9.25476
755.00,9.24643,25.180502,0.000412,25.107321,-1.8550,0.096,9.25453,9.25453
756.00,9.24750,25.180588,0.000415,25.107359,-1.8547,0.096,9.25581,9.25581
757.00,9.24881,25.180737,0.000415,25.107468,-1.8544,0.096,9.25500,9.25500
758.00,9.24954,25.180775,0.000416,25.107455,-1.8543,0.096,9.25539,9.25539
759.00,9.25038,25.180817,0.000420,25.107494,-1.8543,0.096,9.25547,9.25547
760.00,9.25124,25.180781,0.000421,25.107438,-1.8542,0.096,9.25536,9.25536
761.00,9.25201,25.180730,0.000418,25.107365,-1.8540,0.096,9.25324,9.25324
762.00,9.25240,25.180687,0.000419,25.107318,-1.8536,0.096,9.25121,9.25121
763.00,9.25226,25.180692,0.000421,25.107288,-1.8532,0.096,9.24717,9.24717
764.00,9.25219,25.180760,0.000420,25.107268,-1.8528,0.096,9.24387,9.24387
765.00,9.25150,25.180777,0.000414,25.107283,-1.8527,0.097,9.23972,9.23972
766.00,9.25160,25.180872,0.000416,25.107331,-1.8527,0.097,9.23659,9.23659
767.00,9.25114,25.180940,0.000413,25.107361,-1.8528,0.097,9.23514,9.23514
768.00,9.25037,25.180984,0.000412,25.107352,-1.8526,0.097,9.23578,9.23578
769.00,9.24958,25.180964,0.000408,25.107355,-1.8524,0.097,9.23660,9.23660
770.00,9.24867,25.181081,0.000414,25.107433,-1.8520,0.097,9.23784,9.23784
771.00,9.24652,25.181120,0.000412,25.107411,-1.8516,0.098,9.23949,9.23949
772.00,9.24401,25.181123,0.000414,25.107391,-1.8512,0.098,9.24152,9.24152
773.00,9.24226,25.181137,0.000414,25.107360,-1.8510,0.097,9.24313,9.24313
774.00,9.24183,25.181140,0.000418,25.107331,-1.8508,0.097,9.24486,9.24486
775.00,9.24194,25.181055,0.000414,25.107220,-1.8507,0.097,9.24612,9.24612
776.00,9.24254,25.181070,0.000415,25.107197,-1.8505,0.097,9.24695,9.24695
777.00,9.24310,25.181101,0.000413,25.107154,-1.8501,0.098,9.24770,9.24770
778.00,9.24365,25.181292,0.000415,25.107266,-1.8497,0.098,9.24907,9.24907
779.00,9.24404,25.181354,0.000414,25.107294,-1.8495,0.098,9.25139,9.25139
780.00,9.24435,25.181431,0.000413,25.107358,-1.8493,0.098,9.25408,9.25408
781.00,9.24470,25.181489,0.000415,25.107444,-1.8491,0.098,9.25655,9.25655
782.00,9.24524,25.181531,0.000417,25.107513,-1.8490,0.098,9.25782,9.25782
783.00,9.24593,25.181445,0.000416,25.107426,-1.8489,0.098,9.25757,9.25757
784.00,9.24692,25.181463,0.000415,25.107388,-1.8486,0.098,9.25671,9.25671
785.00,9.24819,25.181544,0.000419,25.107388,-1.8482,0.098,9.25523,9.25523
786.00,9.24975,25.181606,0.000419,25.107411,-1.8479,0.098,9.25365,9.25365
787.00,9.25115,25.181597,0.000417,25.107353,-1.8476,0.098,9.25379,9.25379
788.00,9.25238,25.181648,0.000415,25.107395,-1.8476,0.099,9.25484,9.25484
789.00,9.25257,25.181677,0.000416,25.107419,-1.8474,0.099,9.25593,9.25593
790.00,9.25298,25.181719,0.000413,25.107399,-1.8472,0.099,9.25847,9.25847
791.00,9.25394,25.181677,0.000412,25.107288,-1.8471,0.099,9.26244,9.26244
792.00,9.25538,25.181739,0.000413,25.107293,-1.8468,0.099,9.26459,9.26459
793.00,9.25636,25.181723,0.000414,25.107246,-1.8464,0.099,9.26532,9.26532
794.00,9.25690,25.181721,0.000414,25.107217,-1.8462,0.099,9.26452,9.26452
795.00,9.25731,25.181677,0.000415,25.107214,-1.8460,0.099,9.26179,9.26179
796.00,9.25768,25.181692,0.000414,25.107271,-1.8457,0.100,9.25750,9.25750
797.00,9.25841,25.181736,0.000415,25.107326,-1.8455,0.100,9.25427,9.25427
798.00,9.25826,25.181825,0.000417,25.107399,-1.8452,0.100,9.25262,9.25262
799.00,9.25805,25.181940,0.000417,25.107444,-1.8450,0.100,9.25223,9.25223
800.00,9.25754,25.182092,0.000418,25.107488,-1.8447,0.100,9.25368,9.25368
801.00,9.25746,25.182226,0.000421,25.107491,-1.8444,0.100,9.25624,9.25624
802.00,9.25784,25.182321,0.000422,25.107540,-1.8443,0.100,9.25794,9.25794
803.00,9.25852,25.182295,0.000419,25.107398,-1.8441,0.100,9.25638,9.25638
804.00,9.25867,25.182286,0.000415,25.107327,-1.8441,0.100,9.25268,9.25268
805.00,9.25886,25.182299,0.000415,25.107355,-1.8440,0.100,9.24586,9.24586
806.00,9.25770,25.182342,0.000413,25.107403,-1.8440,0.100,9.23637,9.23637
807.00,9.25547,25.182193,0.000409,25.107184,-1.8439,0.100,9.22515,9.22515
808.00,9.25458,25.182301,0.000410,25.107265,-1.8436,0.101,9.21346,9.21346
809.00,9.25619,25.182383,0.000413,25.107288,-1.8432,0.101,9.20008,9.20008
810.00,9.25914,25.182369,0.000412,25.107190,-1.8428,0.101,9.18582,9.18582
@6,2.0001,4.0, 810.164999999994 
811.00,9.26188,25.182263,0.000411,25.107040,-1.8423,0.101,9.17207,9.17207
812.00,9.25804,25.182442,0.000411,25.107180,-1.8420,0.101,9.15883,9.15883
813.00,9.24573,25.182480,0.000411,25.107172,-1.8420,0.101,9.14864,9.14864
814.00,9.23669,25.182530,0.000409,25.107274,-1.8420,0.101,9.14154,9.14154
815.00,9.22583,25.182577,0.000409,25.107301,-1.8420,0.101,9.13727,9.13727
816.00,9.21464,25.182688,0.000409,25.107352,-1.8420,0.101,9.13505,9.13505
817.00,9.20283,25.182749,0.000411,25.107363,-1.8417,0.101,9.13530,9.13530
818.00,9.18709,25.182752,0.000413,25.107399,-1.8413,0.102,9.13589,9.13589
819.00,9.16982,25.182684,0.000413,25.107307,-1.8408,0.102,9.13759,9.13759
820.00,9.15477,25.182735,0.000414,25.107372,-1.8404,0.102,9.13919,9.13919
821.00,9.14568,25.182795,0.000413,25.107472,-1.8400,0.102,9.14049,9.14049
822.00,9.13867,25.182789,0.000409,25.107457,-1.8399,0.102,9.14184,9.14184
823.00,9.13564,25.182818,0.000408,25.107487,-1.8398,0.102,9.14315,9.14315
824.00,9.13455,25.182880,0.000409,25.107522,-1.8397,0.102,9.14451,9.14451
825.00,9.13375,25.182823,0.000406,25.107424,-1.8396,0.102,9.14598,9.14598
826.00,9.13501,25.182852,0.000407,25.107358,-1.8393,0.103,9.14752,9.14752
827.00,9.13737,25.182824,0.000406,25.107291,-1.8390,0.103,9.14945,9.14945
828.00,9.13990,25.182872,0.000405,25.107245,-1.8388,0.103,9.15176,9.15176
829.00,9.14090,25.182915,0.000404,25.107218,-1.8385,0.103,9.15407,9.15407
830.00,9.14174,25.183064,0.000407,25.107279,-1.8383,0.103,9.15754,9.15754
831.00,9.14244,25.183093,0.000406,25.107214,-1.8384,0.103,9.16212,9.16212
832.00,9.14401,25.183183,0.000410,25.107225,-1.8385,0.103,9.16596,9.16596
833.00,9.14643,25.183277,0.000409,25.107230,-1.8384,0.103,9.17028,9.17028
834.00,9.14769,25.183302,0.000408,25.107206,-1.8383,0.103,9.17331,9.17331
835.00,9.14924,25.183394,0.000410,25.107271,-1.8381,0.104,9.17439,9.17439
836.00,9.15163,25.183382,0.000411,25.107296,-1.8376,0.104,9.17394,9.17394
837.00,9.15422,25.183417,0.000414,25.107337,-1.8372,0.104,9.17322,9.17322
838.00,9.15784,25.183398,0.000413,25.107349,-1.8370,0.104,9.17176,9.17176
839.00,9.16191,25.183505,0.000418,25.107417,-1.8367,0.103,9.17083,9.17083
840.00,9.16599,25.183494,0.000414,25.107342,-1.8363,0.104,9.17198,9.17198
841.00,9.16842,25.183597,0.000417,25.107406,-1.8360,0.104,9.17502,9.17502
842.00,9.16993,25.183671,0.000417,25.107412,-1.8357,0.104,9.17863,9.17863
843.00,9.17072,25.183742,0.000417,25.107364,-1.8355,0.104,9.18269,9.18269
844.00,9.17217,25.183797,0.000416,25.107312,-1.8352,0.104,9.18679,9.18679
845.00,9.17285,25.183800,0.000415,25.107272,-1.8351,0.104,9.19006,9.19006
846.00,9.17292,25.183821,0.000410,25.107236,-1.8350,0.104,9.19225,9.19225
847.00,9.17339,25.183827,0.000408,25.107227,-1.8349,0.104,9.19370,9.19370
848.00,9.17467,25.183815,0.000407,25.107218,-1.8346,0.104,9.19465,9.19465
849.00,9.17673,25.183783,0.000405,25.107202,-1.8344,0.105,9.19701,9.19701
850.00,9.17958,25.183752,0.000407,25.107183,-1.8340,0.105,9.19980,9.19980
851.00,9.18229,25.183728,0.000408,25.107109,-1.8338,0.105,9.20294,9.20294
852.00,9.18473,25.183752,0.000408,25.107091,-1.8337,0.105,9.20585,9.20585
853.00,9.18709,25.183832,0.000410,25.107081,-1.8335,0.105,9.20861,9.20861
854.00,9.18999,25.183926,0.000411,25.107119,-1.8332,0.105,9.21066,9.21066
855.00,9.19321,25.183980,0.000412,25.107173,-1.8328,0.106,9.21274,9.21274
856.00,9.19628,25.184053,0.000416,25.107273,-1.8323,0.106,9.21451,9.21451
857.00,9.19857,25.184078,0.000417,25.107345,-1.8317,0.106,9.21730,9.21730
858.00,9.20080,25.183973,0.000417,25.107343,-1.8313,0.106,9.22074,9.22074
859.00,9.20300,25.183927,0.000419,25.107340,-1.8310,0.106,9.22338,9.22338
860.00,9.20545,25.184024,0.000420,25.107343,-1.8308,0.106,9.22442,9.22442
861.00,9.20797,25.184049,0.000417,25.107296,-1.8307,0.106,9.22334,9.22334
862.00,9.21037,25.184127,0.000416,25.107189,-1.8305,0.106,9.22182,9.22182
863.00,9.21240,25.184287,0.000412,25.107253,-1.8303,0.106,9.22062,9.22062
864.00,9.21353,25.184342,0.000412,25.107216,-1.8302,0.106,9.21991,9.21991
865.00,9.21464,25.184234,0.000407,25.107145,-1.8302,0.107,9.22093,9.22093
866.00,9.21617,25.184274,0.000407,25.107137,-1.8299,0.107,9.22323,9.22323
867.00,9.21777,25.184278,0.000409,25.107246,-1.8299,0.107,9.22545,9.22545
868.00,9.21908,25.184259,0.000416,25.107285,-1.8299,0.107,9.22691,9.22691
869.00,9.22035,25.184402,0.000416,25.107399,-1.8297,0.107,9.22795,9.22795
870.00,9.22182,25.184490,0.000419,25.107411,-1.8294,0.107,9.22828,9.22828
871.00,9.22283,25.184532,0.000421,25.107461,-1.8291,0.107,9.22948,9.22948
872.00,9.22373,25.184563,0.000423,25.107383,-1.8287,0.107,9.23066,9.23066
873.00,9.22458,25.184591,0.000418,25.107277,-1.8284,0.107,9.23160,9.23160
874.00,9.22548,25.184519,0.000415,25.107192,-1.8281,0.107,9.23225,9.23225
875.00,9.22628,25.184621,0.000415,25.107251,-1.8280,0.107,9.23350,9.23350
876.00,9.22678,25.184687,0.000410,25.107248,-1.8280,0.107,9.23437,9.23437
877.00,9.22735,25.184766,0.000408,25.107264,-1.8280,0.107,9.23607,9.23607
878.00,9.22800,25.184824,0.000406,25.107269,-1.8281,0.107,9.23800,9.23800
879.00,9.22904,25.184875,0.000409,25.107254,-1.8279,0.107,9.24051,9.24051
880.00,9.23054,25.184925,0.000410,25.107255,-1.8277,0.108,9.24425,9.24425
881.00,9.23243,25.184937,0.000415,25.107225,-1.8274,0.107,9.24823,9.24823
882.00,9.23453,25.184883,0.000414,25.107200,-1.8270,0.108,9.25131,9.25131
883.00,9.23643,25.184945,0.000416,25.107296,-1.8266,0.108,9.25445,9.25445
884.00,9.23816,25.185009,0.000415,25.107361,-1.8262,0.108,9.25683,9.25683
885.00,9.23993,25.185064,0.000415,25.107357,-1.8259,0.108,9.25609,9.25609
886.00,9.24139,25.185125,0.000413,25.107342,-1.8258,0.108,9.25322,9.25322
887.00,9.24292,25.185277,0.000413,25.107365,-1.8258,0.108,9.24930,9.24930
888.00,9.24470,25.185377,0.000416,25.107347,-1.8258,0.108,9.24496,9.24496
889.00,9.24649,25.185438,0.000416,25.107337,-1.8259,0.108,9.24139,9.24139
890.00,9.24644,25.185455,0.000411,25.107272,-1.8258,0.108,9.23923,9.23923
891.00,9.24571,25.185513,0.000408,25.107280,-1.8257,0.108,9.23957,9.23957
892.00,9.24719,25.185575,0.000409,25.107326,-1.8257,0.109,9.24186,9.24186
893.00,9.24868,25.185561,0.000406,25.107234,-1.8256,0.109,9.24510,9.24510
894.00,9.24969,25.185638,0.000408,25.107240,-1.8255,0.109,9.24951,9.24951
895.00,9.24861,25.185679,0.000412,25.107331,-1.8254,0.109,9.25360,9.25360
896.00,9.24651,25.185705,0.000415,25.107365,-1.8251,0.109,9.25641,9.25641
897.00,9.24596,25.185686,0.000413,25.107374,-1.8246,0.109,9.25843,9.25843
898.00,9.24723,25.185693,0.000415,25.107388,-1.8241,0.109,9.25945,9.25945
899.00,9.24909,25.185592,0.000416,25.107292,-1.8239,0.109,9.25906,9.25906
900.00,9.24998,25.185627,0.000415,25.107262,-1.8239,0.109,9.25996,9.25996
901.00,9.24907,25.185658,0.000416,25.107215,-1.8239,0.110,9.26135,9.26135
902.00,9.24910,25.185714,0.000420,25.107172,-1.8239,0.109,9.26148,9.26148
903.00,9.25062,25.185836,0.000419,25.107233,-1.8238,0.109,9.26087,9.26087
904.00,9.25245,25.185996,0.000419,25.107330,-1.8235,0.110,9.26058,9.26058
905.00,9.25335,25.186020,0.000420,25.107266,-1.8232,0.110,9.25799,9.25799
906.00,9.25359,25.186068,0.000423,25.107357,-1.8228,0.110,9.25580,9.25580
907.00,9.25380,25.186125,0.000421,25.107436,-1.8224,0.110,9.25535,9.25535
908.00,9.25487,25.186151,0.000423,25.107410,-1.8221,0.110,9.25650,9.25650
909.00,9.25607,25.186195,0.000424,25.107376,-1.8218,0.110,9.25656,9.25656
910.00,9.25741,25.186256,0.000425,25.107425,-1.8216,0.110,9.25792,9.25792
911.00,9.25837,25.186346,0.000424,25.107409,-1.8213,0.110,9.25928,9.25928
912.00,9.25886,25.186373,0.000422,25.107323,-1.8210,0.110,9.25998,9.25998
913.00,9.25912,25.186400,0.000420,25.107347,-1.8207,0.111,9.26163,9.26163
914.00,9.25987,25.186432,0.000417,25.107372,-1.8205,0.111,9.26404,9.26404
915.00,9.26002,25.186525,0.000414,25.107426,-1.8203,0.111,9.26563,9.26563
916.00,9.26032,25.186472,0.000414,25.107334,-1.8202,0.111,9.26624,9.26624
917.00,9.26076,25.186503,0.000416,25.107348,-1.8202,0.111,9.26700,9.26700
918.00,9.26106,25.186561,0.000416,25.107354,-1.8202,0.111,9.26557,9.26557
919.00,9.26110,25.186549,0.000418,25.107307,-1.8202,0.111,9.26314,9.26314
920.00,9.26091,25.186515,0.000420,25.107249,-1.8200,0.111,9.26128,9.26128
921.00,9.26057,25.186540,0.000416,25.107293,-1.8198,0.111,9.26092,9.26092
922.00,9.26085,25.186602,0.000418,25.107341,-1.8195,0.111,9.26044,9.26044
923.00,9.26099,25.186526,0.000419,25.107245,-1.8192,0.111,9.26065,9.26065
924.00,9.26169,25.186602,0.000419,25.107308,-1.8189,0.111,9.26216,9.26216
925.00,9.26213,25.186648,0.000421,25.107296,-1.8185,0.111,9.26341,9.26341
926.00,9.26225,25.186737,0.000424,25.107318,-1.8182,0.111,9.26255,9.26255
927.00,9.26209,25.186740,0.000422,25.107262,-1.8180,0.111,9.26035,9.26035
928.00,9.26181,25.186874,0.000422,25.107331,-1.8177,0.112,9.25805,9.25805
929.00,9.26162,25.186855,0.000421,25.107260,-1.8176,0.112,9.25692,9.25692
930.00,9.26159,25.186894,0.000424,25.107311,-1.8174,0.112,9.25596,9.25596
931.00,9.26156,25.186867,0.000424,25.107285,-1.8172,0.112,9.25670,9.25670
932.00,9.26150,25.186933,0.000426,25.107341,-1.8170,0.112,9.25871,9.25871
933.00,9.26064,25.186970,0.000424,25.107449,-1.8168,0.112,9.26071,9.26071
934.00,9.25999,25.187000,0.000421,25.107453,-1.8165,0.112,9.26078,9.26078
935.00,9.25955,25.187038,0.000418,25.107469,-1.8162,0.112,9.26192,9.26192
936.00,9.25984,25.187075,0.000416,25.107439,-1.8161,0.113,9.26364,9.26364
937.00,9.26007,25.187055,0.000413,25.107343,-1.8160,0.113,9.26535,9.26535
938.00,9.26048,25.186975,0.000414,25.107187,-1.8156,0.113,9.26636,9.26636
939.00,9.26150,25.186993,0.000416,25.107252,-1.8154,0.113,9.26826,9.26826
940.00,9.26220,25.186988,0.000413,25.107224,-1.8152,0.113,9.26869,9.26869
941.00,9.26261,25.186988,0.000414,25.107284,-1.8150,0.113,9.26783,9.26783
942.00,9.26279,25.186988,0.000413,25.107333,-1.8147,0.113,9.26713,9.26713
943.00,9.26286,25.187053,0.000414,25.107402,-1.8147,0.113,9.26657,9.26657
944.00,9.26276,25.186979,0.000409,25.107278,-1.8145,0.113,9.26502,9.26502
945.00,9.26306,25.187003,0.000410,25.107281,-1.8144,0.114,9.26403,9.26403
946.00,9.26371,25.187091,0.000412,25.107242,-1.8143,0.114,9.26487,9.26487
947.00,9.26395,25.187142,0.000414,25.107221,-1.8141,0.114,9.26545,9.26545
948.00,9.26459,25.187193,0.000418,25.107227,-1.8138,0.114,9.26623,9.26623
949.00,9.26514,25.187298,0.000425,25.107222,-1.8136,0.113,9.26714,9.26714
950.00,9.26548,25.187378,0.000426,25.107228,-1.8132,0.113,9.26816,9.26816
951.00,9.26587,25.187385,0.000422,25.107259,-1.8129,0.114,9.26771,9.26771
952.00,9.26623,25.187379,0.000422,25.107273,-1.8127,0.114,9.26695,9.26695
953.00,9.26682,25.187502,0.000416,25.107344,-1.8125,0.114,9.26624,9.26624
954.00,9.26680,25.187551,0.000412,25.107430,-1.8124,0.114,9.26524,9.26524
955.00,9.26652,25.187603,0.000410,25.107487,-1.8123,0.115,9.26352,9.26352
956.00,9.26627,25.187630,0.000409,25.107498,-1.8122,0.115,9.26060,9.26060
957.00,9.26632,25.187703,0.000409,25.107540,-1.8120,0.115,9.25671,9.25671
958.00,9.26718,25.187656,0.000410,25.107462,-1.8118,0.115,9.25136,9.25136
959.00,9.26776,25.187676,0.000408,25.107402,-1.8115,0.115,9.24289,9.24289
960.00,9.26717,25.187605,0.000407,25.107257,-1.8111,0.115,9.23263,9.23263
@7,2.0001,4.0, 960.100999999995 
961.00,9.26743,25.187632,0.000408,25.107216,-1.8109,0.115,9.22199,9.22199
962.00,9.26590,25.187628,0.000407,25.107098,-1.8107,0.115,9.21063,9.21063
963.00,9.26368,25.187633,0.000407,25.107043,-1.8105,0.115,9.20004,9.20004
964.00,9.26022,25.187699,0.000410,25.107074,-1.8104,0.115,9.19290,9.19290
965.00,9.25685,25.187795,0.000412,25.107158,-1.8103,0.115,9.18824,9.18824
966.00,9.25239,25.187834,0.000411,25.107153,-1.8102,0.116,9.18455,9.18455
967.00,9.24670,25.187869,0.000412,25.107192,-1.8099,0.116,9.18237,9.18237
968.00,9.23754,25.187899,0.000415,25.107243,-1.8096,0.116,9.18098,9.18098
969.00,9.21887,25.187867,0.000414,25.107265,-1.8093,0.116,9.18087,9.18087
970.00,9.20740,25.187904,0.000416,25.107287,-1.8092,0.116,9.18045,9.18045
971.00,9.19949,25.187876,0.000417,25.107235,-1.8090,0.116,9.18052,9.18052
972.00,9.19130,25.187914,0.000416,25.107253,-1.8089,0.116,9.18127,9.18127
973.00,9.18776,25.188003,0.000416,25.107263,-1.8089,0.116,9.18255,9.18255
974.00,9.18562,25.188094,0.000420,25.107251,-1.8085,0.116,9.18190,9.18190
975.00,9.18416,25.188089,0.000419,25.107204,-1.8079,0.116,9.18162,9.18162
976.00,9.18263,25.188161,0.000421,25.107279,-1.8076,0.116,9.18206,9.18206
977.00,9.18158,25.188240,0.000421,25.107325,-1.8072,0.116,9.18280,9.18280
978.00,9.18132,25.188219,0.000417,25.107217,-1.8070,0.116,9.18312,9.18312
979.00,9.18150,25.188265,0.000413,25.107207,-1.8070,0.116,9.18508,9.18508
980.00,9.18113,25.188302,0.000410,25.107137,-1.8070,0.117,9.18671,9.18671
981.00,9.18104,25.188360,0.000406,25.107062,-1.8069,0.117,9.18768,9.18768
982.00,9.18158,25.188422,0.000405,25.107035,-1.8067,0.117,9.18892,9.18892
983.00,9.18243,25.188485,0.000406,25.107113,-1.8063,0.117,9.19057,9.19057
984.00,9.18271,25.188613,0.000409,25.107202,-1.8059,0.117,9.19137,9.19137
985.00,9.18366,25.188725,0.000407,25.107298,-1.8057,0.117,9.19265,9.19265
986.00,9.18443,25.188872,0.000410,25.107440,-1.8054,0.117,9.19452,9.19452
987.00,9.18527,25.188852,0.000408,25.107406,-1.8051,0.117,9.19656,9.19656
988.00,9.18616,25.188916,0.000407,25.107443,-1.8051,0.117,9.19855,9.19855
989.00,9.18754,25.188873,0.000406,25.107355,-1.8052,0.118,9.20173,9.20173
990.00,9.18891,25.188854,0.000412,25.107317,-1.8053,0.118,9.20431,9.20431
991.00,9.19043,25.188842,0.000414,25.107274,-1.8052,0.117,9.20690,9.20690
992.00,9.19205,25.188870,0.000416,25.107275,-1.8052,0.117,9.20850,9.20850
993.00,9.19382,25.188775,0.000418,25.107195,-1.8052,0.117,9.20962,9.20962
994.00,9.19574,25.188752,0.000416,25.107186,-1.8049,0.118,9.20913,9.20913
995.00,9.19759,25.188824,0.000414,25.107216,-1.8045,0.118,9.20909,9.20909
996.00,9.19962,25.188776,0.000408,25.107112,-1.8044,0.118,9.20818,9.20818
997.00,9.20135,25.188865,0.000407,25.107178,-1.8044,0.118,9.20779,9.20779
998.00,9.20268,25.188915,0.000405,25.107188,-1.8041,0.118,9.20708,9.20708
999.00,9.20365,25.189047,0.000408,25.107267,-1.8038,0.119,9.20854,9.20854
1000.00,9.20472,25.189017,0.000411,25.107258,-1.8035,0.118,9.21083,9.21083
1001.00,9.20549,25.189061,0.000414,25.107290,-1.8031,0.119,9.21355,9.21355
1002.00,9.20667,25.189024,0.000414,25.107183,-1.8026,0.119,9.21628,9.21628
1003.00,9.20801,25.189132,0.000414,25.107184,-1.8023,0.119,9.22003,9.22003
1004.00,9.20926,25.189120,0.000416,25.107119,-1.8022,0.119,9.22262,9.22262
1005.00,9.21052,25.189152,0.000414,25.107119,-1.8022,0.119,9.22394,9.22394
1006.00,9.21156,25.189192,0.000412,25.107175,-1.8021,0.119,9.22542,9.22542
1007.00,9.21289,25.189244,0.000414,25.107213,-1.8017,0.119,9.22702,9.22702
1008.00,9.21398,25.189259,0.000414,25.107290,-1.8015,0.119,9.22876,9.22876
1009.00,9.21523,25.189264,0.000412,25.107292,-1.8013,0.119,9.23062,9.23062
1010.00,9.21677,25.189251,0.000411,25.107246,-1.8012,0.119,9.23323,9.23323
1011.00,9.21869,25.189301,0.000415,25.107238,-1.8010,0.119,9.23556,9.23556
1012.00,9.22069,25.189347,0.000415,25.107301,-1.8010,0.119,9.23725,9.23725
1013.00,9.22271,25.189428,0.000420,25.107310,-1.8009,0.119,9.23850,9.23850
1014.00,9.22463,25.189453,0.000423,25.107298,-1.8006,0.119,9.23934,9.23934
1015.00,9.22662,25.189462,0.000423,25.107278,-1.8003,0.119,9.23982,9.23982
1016.00,9.22852,25.189504,0.000418,25.107277,-1.8002,0.120,9.23922,9.23922
1017.00,9.23041,25.189490,0.000417,25.107210,-1.7999,0.120,9.23879,9.23879
1018.00,9.23155,25.189490,0.000415,25.107186,-1.7997,0.120,9.23830,9.23830
1019.00,9.23254,25.189553,0.000410,25.107200,-1.7993,0.120,9.23767,9.23767
1020.00,9.23336,25.189741,0.000411,25.107303,-1.7990,0.120,9.23650,9.23650
1021.00,9.23422,25.189815,0.000413,25.107345,-1.7986,0.120,9.23647,9.23647
1022.00,9.23492,25.189890,0.000416,25.107369,-1.7985,0.120,9.23580,9.23580
1023.00,9.23530,25.189901,0.000414,25.107337,-1.7983,0.120,9.23511,9.23511
1024.00,9.23565,25.189946,0.000416,25.107368,-1.7984,0.120,9.23395,9.23395
1025.00,9.23592,25.189861,0.000413,25.107279,-1.7983,0.121,9.23418,9.23418
1026.00,9.23652,25.189749,0.000410,25.107083,-1.7982,0.121,9.23423,9.23423
1027.00,9.23683,25.189846,0.000408,25.107121,-1.7978,0.121,9.23521,9.23521
1028.00,9.23692,25.189920,0.000410,25.107066,-1.7975,0.121,9.23649,9.23649
1029.00,9.23708,25.189940,0.000407,25.107017,-1.7972,0.121,9.23855,9.23855
1030.00,9.23707,25.190103,0.000412,25.107122,-1.7971,0.121,9.24089,9.24089
1031.00,9.23745,25.190275,0.000419,25.107261,-1.7969,0.121,9.24368,9.24368
1032.00,9.23777,25.190152,0.000417,25.107156,-1.7967,0.121,9.24663,9.24663
1033.00,9.23847,25.190173,0.000416,25.107181,-1.7965,0.121,9.24926,9.24926
1034.00,9.23890,25.190186,0.000421,25.107172,-1.7964,0.121,9.25202,9.25202
1035.00,9.24019,25.190159,0.000417,25.107139,-1.7962,0.121,9.25380,9.25380
1036.00,9.24128,25.190110,0.000413,25.107067,-1.7960,0.121,9.25515,9.25515
1037.00,9.24250,25.190253,0.000416,25.107125,-1.7958,0.122,9.25650,9.25650
1038.00,9.24355,25.190393,0.000419,25.107229,-1.7955,0.122,9.25762,9.25762
1039.00,9.24469,25.190475,0.000420,25.107277,-1.7951,0.122,9.25869,9.25869
1040.00,9.24611,25.190520,0.000418,25.107259,-1.7948,0.122,9.26011,9.26011
1041.00,9.24776,25.190602,0.000420,25.107346,-1.7944,0.122,9.26182,9.26182
1042.00,9.24954,25.190694,0.000421,25.107388,-1.7943,0.122,9.26283,9.26283
1043.00,9.25094,25.190590,0.000418,25.107235,-1.7942,0.122,9.26279,9.26279
1044.00,9.25209,25.190579,0.000417,25.107175,-1.7938,0.122,9.26159,9.26159
1045.00,9.25314,25.190597,0.000416,25.107182,-1.7935,0.122,9.25933,9.25933
1046.00,9.25376,25.190670,0.000418,25.107201,-1.7933,0.122,9.25600,9.25600
1047.00,9.25436,25.190679,0.000418,25.107151,-1.7929,0.123,9.25245,9.25245
1048.00,9.25457,25.190785,0.000422,25.107254,-1.7924,0.123,9.24888,9.24888
1049.00,9.25454,25.190843,0.000425,25.107356,-1.7923,0.123,9.24582,9.24582
1050.00,9.25456,25.190924,0.000430,25.107391,-1.7923,0.122,9.24483,9.24483
1051.00,9.25487,25.190872,0.000429,25.107349,-1.7921,0.122,9.24721,9.24721
1052.00,9.25494,25.190884,0.000426,25.107384,-1.7918,0.122,9.25135,9.25135
1053.00,9.25473,25.190936,0.000422,25.107387,-1.7918,0.123,9.25693,9.25693
1054.00,9.25415,25.190992,0.000415,25.107341,-1.7917,0.123,9.26333,9.26333
1055.00,9.25290,25.190981,0.000411,25.107275,-1.7915,0.123,9.26822,9.26822
1056.00,9.25011,25.190998,0.000409,25.107222,-1.7915,0.123,9.26934,9.26934
1057.00,9.24694,25.191004,0.000410,25.107170,-1.7915,0.123,9.26885,9.26885
1058.00,9.24423,25.191012,0.000412,25.107172,-1.7914,0.123,9.26846,9.26846
1059.00,9.24223,25.191083,0.000417,25.107177,-1.7913,0.123,9.26713,9.26713
1060.00,9.24842,25.191075,0.000417,25.107137,-1.7911,0.123,9.26617,9.26617
1061.00,9.26088,25.191195,0.000422,25.107201,-1.7908,0.123,9.26656,9.26656
1062.00,9.26586,25.191193,0.000420,25.107199,-1.7907,0.123,9.26666,9.26666
1063.00,9.26816,25.191300,0.000421,25.107252,-1.7906,0.124,9.26646,9.26646
1064.00,9.26778,25.191299,0.000420,25.107231,-1.7905,0.124,9.26677,9.26677
1065.00,9.26736,25.191376,0.000425,25.107312,-1.7905,0.124,9.26688,9.26688
1066.00,9.26733,25.191402,0.000423,25.107312,-1.7904,0.124,9.26653,9.26653
1067.00,9.26715,25.191498,0.000422,25.107319,-1.7902,0.124,9.26650,9.26650
1068.00,9.26714,25.191436,0.000419,25.107252,-1.7901,0.124,9.26699,9.26699
1069.00,9.26704,25.191445,0.000417,25.107269,-1.7899,0.124,9.26746,9.26746
1070.00,9.26717,25.191445,0.000416,25.107227,-1.7897,0.124,9.26760,9.26760
1071.00,9.26745,25.191459,0.000416,25.107266,-1.7894,0.124,9.26812,9.26812
1072.00,9.26771,25.191575,0.000422,25.107390,-1.7890,0.124,9.26920,9.26920
1073.00,9.26778,25.191582,0.000423,25.107337,-1.7887,0.124,9.26889,9.26889
1074.00,9.26768,25.191730,0.000422,25.107383,-1.7883,0.124,9.26917,9.26917
1075.00,9.26752,25.191806,0.000419,25.107374,-1.7880,0.125,9.26916,9.26916
1076.00,9.26759,25.191893,0.000415,25.107354,-1.7879,0.125,9.26971,9.26971
1077.00,9.26796,25.191884,0.000410,25.107265,-1.7877,0.125,9.27037,9.27037
1078.00,9.26843,25.191928,0.000411,25.107288,-1.7874,0.125,9.27238,9.27238
1079.00,9.26900,25.191812,0.000413,25.107245,-1.7872,0.125,9.27370,9.27370
1080.00,9.26950,25.191828,0.000412,25.107316,-1.7869,0.125,9.27526,9.27526
1081.00,9.26996,25.191820,0.000414,25.107347,-1.7868,0.126,9.27626,9.27626
1082.00,9.27054,25.191734,0.000413,25.107311,-1.7865,0.126,9.27766,9.27766
1083.00,9.27129,25.191784,0.000412,25.107336,-1.7863,0.126,9.27803,9.27803
1084.00,9.27184,25.191820,0.000413,25.107314,-1.7860,0.126,9.27815,9.27815
1085.00,9.27224,25.191854,0.000416,25.107279,-1.7859,0.126,9.27742,9.27742
1086.00,9.27255,25.191955,0.000419,25.107294,-1.7856,0.126,9.27701,9.27701
1087.00,9.27307,25.192079,0.000421,25.107310,-1.7854,0.126,9.27590,9.27590
1088.00,9.27342,25.192134,0.000420,25.107345,-1.7854,0.126,9.27483,9.27483
1089.00,9.27368,25.192209,0.000418,25.107369,-1.7853,0.126,9.27449,9.27449
1090.00,9.27404,25.192248,0.000418,25.107308,-1.7852,0.126,9.27500,9.27500
1091.00,9.27437,25.192209,0.000412,25.107242,-1.7851,0.126,9.27522,9.27522
1092.00,9.27472,25.192203,0.000408,25.107266,-1.7847,0.126,9.27543,9.27543
1093.00,9.27522,25.192173,0.000405,25.107167,-1.7844,0.127,9.27525,9.27525
1094.00,9.27532,25.192239,0.000405,25.107192,-1.7841,0.127,9.27420,9.27420
1095.00,9.27521,25.192237,0.000404,25.107264,-1.7837,0.127,9.27388,9.27388
1096.00,9.27559,25.192236,0.000407,25.107235,-1.7834,0.127,9.27453,9.27453
1097.00,9.27580,25.192264,0.000406,25.107217,-1.7832,0.127,9.27454,9.27454
1098.00,9.27581,25.192386,0.000408,25.107349,-1.7830,0.127,9.27458,9.27458
1099.00,9.27552,25.192409,0.000408,25.107335,-1.7828,0.127,9.27484,9.27484
1100.00,9.27529,25.192506,0.000410,25.107322,-1.7826,0.127,9.27429,9.27429
1101.00,9.27498,25.192537,0.000414,25.107334,-1.7826,0.127,9.27260,9.27260
1102.00,9.27456,25.192524,0.000415,25.107282,-1.7827,0.127,9.27149,9.27149
1103.00,9.27414,25.192522,0.000415,25.107196,-1.7828,0.127,9.27025,9.27025
1104.00,9.27411,25.192559,0.000415,25.107216,-1.7828,0.127,9.26842,9.26842
1105.00,9.27403,25.192572,0.000415,25.107240,-1.7828,0.128,9.26679,9.26679
1106.00,9.27377,25.192637,0.000413,25.107310,-1.7826,0.128,9.26473,9.26473
1107.00,9.27332,25.192651,0.000413,25.107329,-1.7822,0.128,9.26213,9.26213
1108.00,9.27365,25.192690,0.000411,25.107402,-1.7817,0.128,9.25989,9.25989
1109.00,9.27276,25.192691,0.000412,25.107344,-1.7814,0.128,9.25673,9.25673
1110.00,9.27139,25.192726,0.000412,25.107325,-1.7811,0.128,9.25171,9.25171
1111.00,9.27110,25.192691,0.000410,25.107206,-1.7809,0.128,9.24515,9.24515
@8,2.0001,4.0, 1110.14099999999 
1112.00,9.27020,25.192829,0.000414,25.107275,-1.7807,0.128,9.23791,9.23791
1113.00,9.26697,25.192855,0.000416,25.107193,-1.7806,0.128,9.23090,9.23090
1114.00,9.26476,25.192819,0.000413,25.107128,-1.7805,0.128,9.22456,9.22456
1115.00,9.26217,25.192875,0.000413,25.107185,-1.7802,0.128,9.22024,9.22024
1116.00,9.25903,25.192943,0.000414,25.107242,-1.7798,0.129,9.21896,9.21896
1117.00,9.25654,25.192976,0.000412,25.107262,-1.7795,0.129,9.21872,9.21872
1118.00,9.25332,25.193007,0.000414,25.107297,-1.7795,0.129,9.21938,9.21938
1119.00,9.24621,25.193137,0.000418,25.107397,-1.7793,0.129,9.22054,9.22054
1120.00,9.23786,25.193129,0.000416,25.107326,-1.7791,0.129,9.22187,9.22187
1121.00,9.22884,25.193185,0.000416,25.107271,-1.7791,0.129,9.22208,9.22208
1122.00,9.22390,25.193223,0.000417,25.107206,-1.7790,0.129,9.22186,9.22186
1123.00,9.22147,25.193270,0.000416,25.107190,-1.7786,0.129,9.22117,9.22117
1124.00,9.22141,25.193271,0.000415,25.107104,-1.7784,0.129,9.22115,9.22115
1125.00,9.22156,25.193243,0.000413,25.107026,-1.7783,0.130,9.22049,9.22049
1126.00,9.22162,25.193273,0.000415,25.107089,-1.7781,0.130,9.22046,9.22046
1127.00,9.22138,25.193337,0.000418,25.107146,-1.7777,0.130,9.22138,9.22138
1128.00,9.22094,25.193301,0.000418,25.107085,-1.7773,0.130,9.22287,9.22287
1129.00,9.22044,25.193363,0.000419,25.107173,-1.7771,0.130,9.22377,9.22377
1130.00,9.22067,25.193498,0.000422,25.107259,-1.7768,0.130,9.22448,9.22448
1131.00,9.22112,25.193583,0.000421,25.107233,-1.7765,0.130,9.22427,9.22427
1132.00,9.22192,25.193496,0.000414,25.107066,-1.7764,0.130,9.22439,9.22439
1133.00,9.22229,25.193589,0.000413,25.107091,-1.7762,0.130,9.22362,9.22362
1134.00,9.22231,25.193601,0.000412,25.107061,-1.7760,0.131,9.22327,9.22327
1135.00,9.22245,25.193678,0.000411,25.107108,-1.7756,0.131,9.22368,9.22368
1136.00,9.22258,25.193672,0.000412,25.107097,-1.7754,0.131,9.22423,9.22423
1137.00,9.22274,25.193765,0.000416,25.107156,-1.7751,0.131,9.22530,9.22530
1138.00,9.22290,25.193805,0.000418,25.107205,-1.7748,0.131,9.22704,9.22704
1139.00,9.22304,25.193892,0.000419,25.107200,-1.7746,0.131,9.22878,9.22878
1140.00,9.22366,25.193893,0.000421,25.107139,-1.7745,0.131,9.22971,9.22971
1141.00,9.22445,25.193956,0.000421,25.107112,-1.7744,0.131,9.23082,9.23082
1142.00,9.22524,25.194028,0.000422,25.107159,-1.7741,0.131,9.23060,9.23060
1143.00,9.22595,25.194109,0.000421,25.107178,-1.7739,0.131,9.23017,9.23017
1144.00,9.22642,25.194085,0.000420,25.107143,-1.7738,0.131,9.22977,9.22977
1145.00,9.22673,25.194118,0.000417,25.107185,-1.7736,0.131,9.23002,9.23002
1146.00,9.22695,25.194181,0.000417,25.107288,-1.7734,0.131,9.23123,9.23123
1147.00,9.22729,25.194187,0.000416,25.107278,-1.7732,0.131,9.23231,9.23231
1148.00,9.22796,25.194191,0.000415,25.107223,-1.7730,0.131,9.23338,9.23338
1149.00,9.22868,25.194264,0.000417,25.107270,-1.7728,0.131,9.23478,9.23478
1150.00,9.22950,25.194286,0.000416,25.107238,-1.7727,0.131,9.23524,9.23524
1151.00,9.23016,25.194303,0.000415,25.107202,-1.7725,0.131,9.23515,9.23515
1152.00,9.23103,25.194432,0.000414,25.107281,-1.7724,0.132,9.23556,9.23556
1153.00,9.23153,25.194489,0.000412,25.107295,-1.7721,0.132,9.23492,9.23492
1154.00,9.23229,25.194515,0.000409,25.107276,-1.7717,0.132,9.23502,9.23502
1155.00,9.23277,25.194587,0.000411,25.107341,-1.7712,0.132,9.23732,9.23732
1156.00,9.23308,25.194650,0.000414,25.107342,-1.7709,0.132,9.24121,9.24121
1157.00,9.23373,25.194606,0.000417,25.107332,-1.7708,0.132,9.24582,9.24582
1158.00,9.23516,25.194557,0.000417,25.107304,-1.7710,0.132,9.25170,9.25170
1159.00,9.23635,25.194607,0.000417,25.107312,-1.7711,0.132,9.25681,9.25681
1160.00,9.23733,25.194587,0.000415,25.107288,-1.7712,0.132,9.26027,9.26027
1161.00,9.23849,25.194536,0.000413,25.107305,-1.7713,0.132,9.26186,9.26186
1162.00,9.23935,25.194574,0.000412,25.107284,-1.7713,0.133,9.26291,9.26291
1163.00,9.24027,25.194631,0.000413,25.107314,-1.7710,0.133,9.26273,9.26273
1164.00,9.24206,25.194697,0.000414,25.107353,-1.7706,0.133,9.26190,9.26190
1165.00,9.24576,25.194816,0.000415,25.107327,-1.7703,0.133,9.26073,9.26073
1166.00,9.25120,25.194905,0.000416,25.107315,-1.7700,0.133,9.25835,9.25835
1167.00,9.25429,25.194942,0.000419,25.107339,-1.7697,0.133,9.25528,9.25528
1168.00,9.25611,25.195016,0.000419,25.107366,-1.7694,0.133,9.25355,9.25355
1169.00,9.25672,25.194972,0.000416,25.107322,-1.7691,0.133,9.25267,9.25267
1170.00,9.25610,25.194914,0.000419,25.107260,-1.7689,0.133,9.25306,9.25306
1171.00,9.25553,25.194917,0.000419,25.107238,-1.7688,0.133,9.25521,9.25521
1172.00,9.25575,25.194901,0.000418,25.107218,-1.7686,0.133,9.25788,9.25788
1173.00,9.25681,25.194878,0.000417,25.107197,-1.7685,0.134,9.25969,9.25969
1174.00,9.25840,25.194901,0.000419,25.107240,-1.7684,0.134,9.26124,9.26124
1175.00,9.25867,25.194991,0.000419,25.107357,-1.7683,0.134,9.26131,9.26131
1176.00,9.25890,25.195035,0.000420,25.107430,-1.7682,0.134,9.26113,9.26113
1177.00,9.25892,25.195086,0.000417,25.107474,-1.7681,0.134,9.26135,9.26135
1178.00,9.25901,25.195134,0.000418,25.107505,-1.7680,0.134,9.26262,9.26262
1179.00,9.25923,25.195215,0.000420,25.107515,-1.7680,0.134,9.26312,9.26312
1180.00,9.25935,25.195146,0.000419,25.107409,-1.7677,0.134,9.26488,9.26488
1181.00,9.26010,25.195208,0.000416,25.107347,-1.7673,0.134,9.26670,9.26670
1182.00,9.26037,25.195232,0.000414,25.107243,-1.7671,0.135,9.26695,9.26695
1183.00,9.26049,25.195275,0.000414,25.107202,-1.7670,0.135,9.26664,9.26664
1184.00,9.26080,25.195288,0.000412,25.107131,-1.7668,0.135,9.26694,9.26694
1185.00,9.26122,25.195370,0.000411,25.107158,-1.7665,0.135,9.26651,9.26651
1186.00,9.26196,25.195441,0.000413,25.107176,-1.7664,0.135,9.26484,9.26484
1187.00,9.26246,25.195545,0.000416,25.107195,-1.7662,0.135,9.26321,9.26321
1188.00,9.26248,25.195671,0.000417,25.107262,-1.7659,0.135,9.26178,9.26178
1189.00,9.26286,25.195743,0.000417,25.107283,-1.7657,0.135,9.26094,9.26094
1190.00,9.26318,25.195794,0.000415,25.107347,-1.7656,0.135,9.26057,9.26057
1191.00,9.26345,25.195803,0.000416,25.107342,-1.7655,0.135,9.26129,9.26129
1192.00,9.26347,25.195827,0.000417,25.107371,-1.7655,0.135,9.26228,9.26228
1193.00,9.26335,25.195750,0.000419,25.107288,-1.7653,0.135,9.26227,9.26227
1194.00,9.26345,25.195770,0.000420,25.107318,-1.7652,0.135,9.26211,9.26211
1195.00,9.26380,25.195762,0.000422,25.107246,-1.7651,0.135,9.26203,9.26203
1196.00,9.26372,25.195716,0.000422,25.107178,-1.7649,0.135,9.26184,9.26184
1197.00,9.26365,25.195668,0.000420,25.107121,-1.7647,0.135,9.26222,9.26222
1198.00,9.26355,25.195736,0.000417,25.107116,-1.7643,0.136,9.26329,9.26329
1199.00,9.26361,25.195807,0.000416,25.107120,-1.7640,0.136,9.26499,9.26499
1200.00,9.26396,25.195913,0.000415,25.107200,-1.7635,0.136,9.26730,9.26730
1201.00,9.26420,25.195988,0.000413,25.107282,-1.7631,0.136,9.26960,9.26960
1202.00,9.26468,25.196051,0.000415,25.107333,-1.7627,0.136,9.27204,9.27204
1203.00,9.26520,25.196079,0.000413,25.107375,-1.7625,0.136,9.27421,9.27421
1204.00,9.26561,25.196077,0.000411,25.107363,-1.7623,0.136,9.27504,9.27504
1205.00,9.26587,25.196060,0.000413,25.107269,-1.7621,0.136,9.27437,9.27437
1206.00,9.26650,25.196078,0.000412,25.107196,-1.7619,0.136,9.27502,9.27502
1207.00,9.26744,25.196104,0.000414,25.107151,-1.7619,0.137,9.27521,9.27521
1208.00,9.26819,25.196114,0.000415,25.107159,-1.7617,0.136,9.27490,9.27490
1209.00,9.26883,25.196118,0.000418,25.107149,-1.7616,0.136,9.27424,9.27424
1210.00,9.26960,25.196163,0.000419,25.107205,-1.7616,0.136,9.27372,9.27372
1211.00,9.26972,25.196190,0.000419,25.107231,-1.7614,0.136,9.27119,9.27119
1212.00,9.26961,25.196259,0.000417,25.107286,-1.7609,0.137,9.27007,9.27007
1213.00,9.27027,25.196320,0.000413,25.107252,-1.7604,0.137,9.27024,9.27024
1214.00,9.27093,25.196395,0.000411,25.107290,-1.7601,0.137,9.27048,9.27048
1215.00,9.27146,25.196410,0.000409,25.107223,-1.7599,0.137,9.27127,9.27127
1216.00,9.27230,25.196511,0.000411,25.107286,-1.7597,0.137,9.27344,9.27344
1217.00,9.27309,25.196548,0.000413,25.107304,-1.7597,0.137,9.27540,9.27540
1218.00,9.27356,25.196628,0.000415,25.107364,-1.7598,0.137,9.27664,9.27664
1219.00,9.27410,25.196662,0.000415,25.107329,-1.7598,0.137,9.27812,9.27812
1220.00,9.27405,25.196716,0.000415,25.107383,-1.7596,0.138,9.27851,9.27851
1221.00,9.27427,25.196669,0.000412,25.107309,-1.7595,0.138,9.27749,9.27749
1222.00,9.27427,25.196642,0.000412,25.107228,-1.7593,0.138,9.27635,9.27635
1223.00,9.27437,25.196632,0.000411,25.107206,-1.7589,0.138,9.27593,9.27593
1224.00,9.27452,25.196598,0.000410,25.107191,-1.7586,0.138,9.27563,9.27563
1225.00,9.27463,25.196616,0.000411,25.107189,-1.7586,0.138,9.27615,9.27615
1226.00,9.27447,25.196644,0.000411,25.107154,-1.7585,0.138,9.27774,9.27774
1227.00,9.27486,25.196752,0.000408,25.107218,-1.7585,0.139,9.27823,9.27823
1228.00,9.27502,25.196803,0.000408,25.107176,-1.7586,0.139,9.27673,9.27673
1229.00,9.27545,25.196917,0.000412,25.107176,-1.7586,0.139,9.27631,9.27631
1230.00,9.27578,25.196923,0.000411,25.107088,-1.7584,0.139,9.27559,9.27559
1231.00,9.27605,25.197024,0.000412,25.107143,-1.7582,0.139,9.27460,9.27460
1232.00,9.27601,25.197062,0.000417,25.107140,-1.7580,0.139,9.27442,9.27442
1233.00,9.27607,25.197164,0.000419,25.107200,-1.7577,0.139,9.27493,9.27493
1234.00,9.27616,25.197087,0.000416,25.107144,-1.7574,0.139,9.27521,9.27521
1235.00,9.27639,25.197167,0.000418,25.107236,-1.7572,0.139,9.27559,9.27559
1236.00,9.27647,25.197190,0.000416,25.107251,-1.7570,0.139,9.27578,9.27578
1237.00,9.27617,25.197171,0.000414,25.107243,-1.7568,0.139,9.27449,9.27449
1238.00,9.27551,25.197171,0.000416,25.107222,-1.7566,0.139,9.27312,9.27312
1239.00,9.27494,25.197195,0.000417,25.107217,-1.7565,0.139,9.27184,9.27184
1240.00,9.27461,25.197212,0.000416,25.107168,-1.7562,0.139,9.27075,9.27075
1241.00,9.27452,25.197232,0.000419,25.107153,-1.7559,0.139,9.27008,9.27008
1242.00,9.27448,25.197275,0.000418,25.107115,-1.7556,0.139,9.27060,9.27060
1243.00,9.27433,25.197226,0.000413,25.107049,-1.7552,0.140,9.27210,9.27210
1244.00,9.27420,25.197330,0.000412,25.107092,-1.7550,0.140,9.27323,9.27323
1245.00,9.27406,25.197341,0.000411,25.107090,-1.7549,0.140,9.27507,9.27507
1246.00,9.27367,25.197411,0.000412,25.107155,-1.7547,0.140,9.27705,9.27705
1247.00,9.27410,25.197419,0.000415,25.107150,-1.7546,0.140,9.27884,9.27884
1248.00,9.27490,25.197484,0.000416,25.107230,-1.7545,0.140,9.28094,9.28094
1249.00,9.27559,25.197492,0.000418,25.107220,-1.7543,0.140,9.28281,9.28281
1250.00,9.27605,25.197535,0.000421,25.107256,-1.7540,0.140,9.28392,9.28392
1251.00,9.27672,25.197552,0.000421,25.107209,-1.7539,0.140,9.28520,9.28520
1252.00,9.27716,25.197583,0.000420,25.107156,-1.7537,0.141,9.28625,9.28625
1253.00,9.27734,25.197644,0.000422,25.107117,-1.7536,0.141,9.28663,9.28663
1254.00,9.27757,25.197693,0.000425,25.107117,-1.7535,0.140,9.28496,9.28496
1255.00,9.27872,25.197817,0.000424,25.107149,-1.7532,0.141,9.28262,9.28262
1256.00,9.28022,25.197860,0.000424,25.107166,-1.7529,0.141,9.27916,9.27916
1257.00,9.28198,25.197987,0.000420,25.107271,-1.7527,0.141,9.27583,9.27583
1258.00,9.28379,25.197995,0.000417,25.107303,-1.7525,0.141,9.27083,9.27083
1259.00,9.28520,25.198101,0.000415,25.107379,-1.7524,0.141,9.26647,9.26647
1260.00,9.28632,25.198079,0.000415,25.107289,-1.7524,0.141,9.26189,9.26189
1261.00,9.28756,25.198118,0.000415,25.107270,-1.7523,0.142,9.25734,9.25734
@9,2.0001,4.0, 1260.08899999999 
1262.00,9.28731,25.198109,0.000418,25.107239,-1.7521,0.142,9.25272,9.25272
1263.00,9.28353,25.198069,0.000417,25.107134,-1.7518,0.142,9.24957,9.24957
1264.00,9.27931,25.198002,0.000415,25.107059,-1.7517,0.142,9.24876,9.24876
1265.00,9.27527,25.197990,0.000413,25.107043,-1.7516,0.142,9.24965,9.24965
1266.00,9.27042,25.198024,0.000412,25.107058,-1.7517,0.142,9.25246,9.25246
1267.00,9.26619,25.198068,0.000412,25.107073,-1.7517,0.142,9.25532,9.25532
1268.00,9.26160,25.198200,0.000418,25.107156,-1.7515,0.142,9.25896,9.25896
1269.00,9.25821,25.198294,0.000420,25.107208,-1.7511,0.142,9.26169,9.26169
1270.00,9.25674,25.198373,0.000423,25.107297,-1.7506,0.142,9.26357,9.26357
1271.00,9.25731,25.198386,0.000423,25.107292,-1.7501,0.142,9.26381,9.26381
1272.00,9.25823,25.198411,0.000423,25.107311,-1.7497,0.142,9.26489,9.26489
1273.00,9.25846,25.198409,0.000421,25.107320,-1.7494,0.142,9.26484,9.26484
1274.00,9.25678,25.198371,0.000418,25.107257,-1.7495,0.142,9.26492,9.26492
1275.00,9.25670,25.198431,0.000420,25.107278,-1.7495,0.142,9.26525,9.26525
1276.00,9.25783,25.198482,0.000421,25.107270,-1.7495,0.142,9.26521,9.26521
1277.00,9.25873,25.198553,0.000418,25.107276,-1.7494,0.143,9.26417,9.26417
1278.00,9.25915,25.198647,0.000418,25.107281,-1.7494,0.143,9.26388,9.26388
1279.00,9.25959,25.198738,0.000421,25.107318,-1.7492,0.143,9.26422,9.26422
1280.00,9.26023,25.198729,0.000416,25.107259,-1.7492,0.143,9.26403,9.26403
1281.00,9.26104,25.198656,0.000413,25.107242,-1.7492,0.143,9.26471,9.26471
1282.00,9.26202,25.198635,0.000416,25.107255,-1.7491,0.143,9.26553,9.26553
1283.00,9.26283,25.198634,0.000414,25.107257,-1.7492,0.143,9.26545,9.26545
1284.00,9.26362,25.198625,0.000411,25.107243,-1.7492,0.143,9.26505,9.26505
1285.00,9.26416,25.198743,0.000414,25.107325,-1.7490,0.143,9.26462,9.26462
1286.00,9.26436,25.198930,0.000419,25.107358,-1.7486,0.143,9.26368,9.26368
1287.00,9.26441,25.198965,0.000420,25.107276,-1.7483,0.143,9.26277,9.26277
1288.00,9.26428,25.198959,0.000421,25.107212,-1.7480,0.143,9.26295,9.26295
1289.00,9.26430,25.199059,0.000422,25.107204,-1.7476,0.144,9.26277,9.26277
1290.00,9.26424,25.199072,0.000421,25.107139,-1.7473,0.144,9.26310,9.26310
1291.00,9.26426,25.199178,0.000423,25.107180,-1.7472,0.144,9.26323,9.26323
1292.00,9.26411,25.199246,0.000422,25.107309,-1.7469,0.144,9.26358,9.26358
1293.00,9.26395,25.199344,0.000423,25.107391,-1.7466,0.144,9.26345,9.26345
1294.00,9.26387,25.199422,0.000425,25.107452,-1.7465,0.144,9.26296,9.26296
1295.00,9.26369,25.199419,0.000425,25.107433,-1.7464,0.144,9.26283,9.26283
1296.00,9.26365,25.199385,0.000420,25.107386,-1.7463,0.144,9.26315,9.26315
1297.00,9.26384,25.199408,0.000418,25.107257,-1.7463,0.145,9.26409,9.26409
1298.00,9.26412,25.199379,0.000420,25.107159,-1.7464,0.144,9.26499,9.26499
1299.00,9.26424,25.199418,0.000417,25.107170,-1.7464,0.145,9.26613,9.26613
1300.00,9.26426,25.199509,0.000417,25.107225,-1.7463,0.145,9.26654,9.26654
1301.00,9.26436,25.199442,0.000416,25.107153,-1.7463,0.145,9.26770,9.26770
1302.00,9.26463,25.199514,0.000417,25.107242,-1.7462,0.145,9.26894,9.26894
1303.00,9.26515,25.199600,0.000415,25.107314,-1.7459,0.145,9.27017,9.27017
1304.00,9.26560,25.199614,0.000414,25.107286,-1.7456,0.145,9.27146,9.27146
1305.00,9.26610,25.199674,0.000414,25.107289,-1.7454,0.145,9.27280,9.27280
1306.00,9.26656,25.199790,0.000414,25.107335,-1.7451,0.145,9.27315,9.27315
1307.00,9.26714,25.199807,0.000415,25.107296,-1.7448,0.146,9.27334,9.27334
1308.00,9.26772,25.199888,0.000419,25.107306,-1.7447,0.146,9.27288,9.27288
1309.00,9.26796,25.199838,0.000419,25.107247,-1.7444,0.146,9.27213,9.27213
1310.00,9.26842,25.199831,0.000417,25.107211,-1.7440,0.146,9.27239,9.27239
1311.00,9.26893,25.199894,0.000418,25.107221,-1.7438,0.146,9.27243,9.27243
1312.00,9.26927,25.199916,0.000421,25.107206,-1.7436,0.146,9.27137,9.27137
1313.00,9.26958,25.199876,0.000417,25.107126,-1.7434,0.146,9.27072,9.27072
1314.00,9.26975,25.199973,0.000418,25.107126,-1.7434,0.146,9.26986,9.26986
1315.00,9.27003,25.200037,0.000421,25.107116,-1.7434,0.146,9.26920,9.26920
1316.00,9.27042,25.200102,0.000421,25.107110,-1.7434,0.146,9.26902,9.26902
1317.00,9.27075,25.200180,0.000414,25.107118,-1.7432,0.147,9.27025,9.27025
1318.00,9.27122,25.200264,0.000414,25.107184,-1.7429,0.147,9.27204,9.27204
1319.00,9.27175,25.200273,0.000414,25.107231,-1.7426,0.147,9.27459,9.27459
1320.00,9.27228,25.200278,0.000417,25.107234,-1.7423,0.147,9.27591,9.27591
1321.00,9.27272,25.200291,0.000417,25.107251,-1.7420,0.147,9.27646,9.27646
1322.00,9.27272,25.200268,0.000420,25.107188,-1.7417,0.146,9.27568,9.27568
1323.00,9.27261,25.200324,0.000422,25.107217,-1.7415,0.146,9.27563,9.27563
1324.00,9.27270,25.200369,0.000423,25.107208,-1.7411,0.146,9.27569,9.27569
1325.00,9.27302,25.200373,0.000419,25.107204,-1.7409,0.147,9.27631,9.27631
1326.00,9.27343,25.200335,0.000419,25.107092,-1.7406,0.147,9.27703,9.27703
1327.00,9.27383,25.200347,0.000418,25.107059,-1.7403,0.147,9.27830,9.27830
1328.00,9.27404,25.200326,0.000415,25.106985,-1.7402,0.147,9.27852,9.27852
1329.00,9.27445,25.200418,0.000414,25.107052,-1.7401,0.147,9.27821,9.27821
1330.00,9.27466,25.200468,0.000411,25.107034,-1.7400,0.147,9.27760,9.27760
1331.00,9.27490,25.200524,0.000411,25.107081,-1.7400,0.148,9.27721,9.27721
1332.00,9.27514,25.200556,0.000411,25.107104,-1.7399,0.148,9.27625,9.27625
1333.00,9.27576,25.200529,0.000409,25.107080,-1.7396,0.148,9.27638,9.27638
1334.00,9.27612,25.200550,0.000410,25.107035,-1.7394,0.148,9.27696,9.27696
1335.00,9.27671,25.200573,0.000416,25.107082,-1.7391,0.148,9.27836,9.27836
1336.00,9.27737,25.200596,0.000420,25.107182,-1.7389,0.148,9.28017,9.28017
1337.00,9.27805,25.200726,0.000424,25.107353,-1.7385,0.148,9.28293,9.28293
1338.00,9.27857,25.200798,0.000425,25.107360,-1.7383,0.148,9.28461,9.28461
1339.00,9.27891,25.200760,0.000423,25.107304,-1.7381,0.148,9.28530,9.28530
1340.00,9.27909,25.200755,0.000421,25.107247,-1.7381,0.148,9.28399,9.28399
1341.00,9.27914,25.200782,0.000422,25.107153,-1.7378,0.148,9.28287,9.28287
1342.00,9.27964,25.200753,0.000421,25.107047,-1.7376,0.148,9.28140,9.28140
1343.00,9.27995,25.200778,0.000423,25.107059,-1.7376,0.148,9.28069,9.28069
1344.00,9.27997,25.200826,0.000424,25.107062,-1.7376,0.148,9.28035,9.28035
1345.00,9.28016,25.200928,0.000423,25.107096,-1.7376,0.148,9.28091,9.28091
1346.00,9.28027,25.200925,0.000418,25.107041,-1.7376,0.149,9.28129,9.28129
1347.00,9.28052,25.201014,0.000418,25.107088,-1.7376,0.149,9.28209,9.28209
1348.00,9.28086,25.201131,0.000418,25.107118,-1.7375,0.149,9.28194,9.28194
1349.00,9.28122,25.201186,0.000417,25.107208,-1.7373,0.149,9.28231,9.28231
1350.00,9.28143,25.201136,0.000418,25.107192,-1.7369,0.149,9.28265,9.28265
1351.00,9.28179,25.201264,0.000421,25.107298,-1.7366,0.149,9.28308,9.28308
1352.00,9.28212,25.201273,0.000417,25.107293,-1.7362,0.149,9.28312,9.28312
1353.00,9.28252,25.201286,0.000419,25.107305,-1.7359,0.149,9.28326,9.28326
1354.00,9.28272,25.201353,0.000423,25.107239,-1.7356,0.149,9.28346,9.28346
1355.00,9.28291,25.201556,0.000424,25.107329,-1.7354,0.149,9.28411,9.28411
1356.00,9.28297,25.201566,0.000426,25.107298,-1.7353,0.150,9.28477,9.28477
1357.00,9.28295,25.201591,0.000429,25.107297,-1.7352,0.150,9.28503,9.28503
1358.00,9.28292,25.201616,0.000431,25.107291,-1.7351,0.150,9.28576,9.28576
1359.00,9.28300,25.201675,0.000430,25.107305,-1.7349,0.150,9.28625,9.28625
1360.00,9.28322,25.201599,0.000429,25.107209,-1.7347,0.150,9.28606,9.28606
1361.00,9.28353,25.201615,0.000427,25.107215,-1.7344,0.150,9.28539,9.28539
1362.00,9.28372,25.201645,0.000429,25.107177,-1.7342,0.150,9.28517,9.28517
1363.00,9.28397,25.201603,0.000422,25.107120,-1.7342,0.150,9.28551,9.28551
1364.00,9.28442,25.201592,0.000417,25.107147,-1.7341,0.150,9.28656,9.28656
1365.00,9.28482,25.201613,0.000418,25.107198,-1.7339,0.150,9.28690,9.28690
1366.00,9.28492,25.201586,0.000418,25.107168,-1.7338,0.150,9.28638,9.28638
1367.00,9.28473,25.201559,0.000419,25.107111,-1.7337,0.150,9.28517,9.28517
1368.00,9.28451,25.201679,0.000424,25.107201,-1.7334,0.150,9.28326,9.28326
1369.00,9.28439,25.201733,0.000429,25.107169,-1.7333,0.150,9.28112,9.28112
1370.00,9.28430,25.201780,0.000425,25.107119,-1.7333,0.150,9.27996,9.27996
1371.00,9.28434,25.201845,0.000422,25.107143,-1.7333,0.150,9.27944,9.27944
1372.00,9.28414,25.201999,0.000421,25.107255,-1.7332,0.151,9.27968,9.27968
1373.00,9.28398,25.202000,0.000417,25.107255,-1.7330,0.151,9.27940,9.27940
1374.00,9.28375,25.201942,0.000417,25.107257,-1.7327,0.151,9.27918,9.27918
1375.00,9.28337,25.201974,0.000418,25.107291,-1.7325,0.151,9.27945,9.27945
1376.00,9.28276,25.202045,0.000422,25.107328,-1.7321,0.151,9.28029,9.28029
1377.00,9.28242,25.202064,0.000424,25.107300,-1.7320,0.151,9.28179,9.28179
1378.00,9.28248,25.202083,0.000424,25.107272,-1.7321,0.151,9.28405,9.28405
1379.00,9.28297,25.202179,0.000426,25.107259,-1.7323,0.151,9.28528,9.28528
1380.00,9.28321,25.202193,0.000429,25.107273,-1.7324,0.151,9.28714,9.28714
1381.00,9.28358,25.202308,0.000430,25.107350,-1.7325,0.151,9.28891,9.28891
1382.00,9.28387,25.202211,0.000425,25.107233,-1.7325,0.151,9.28914,9.28914
1383.00,9.28404,25.202248,0.000425,25.107161,-1.7324,0.151,9.28937,9.28937
1384.00,9.28395,25.202303,0.000419,25.107125,-1.7321,0.151,9.29007,9.29007
1385.00,9.28408,25.202423,0.000416,25.107115,-1.7317,0.152,9.29030,9.29030
1386.00,9.28449,25.202384,0.000414,25.107032,-1.7311,0.152,9.29054,9.29054
1387.00,9.28516,25.202510,0.000414,25.107117,-1.7308,0.152,9.29147,9.29147
1388.00,9.28590,25.202561,0.000414,25.107179,-1.7304,0.152,9.29217,9.29217
1389.00,9.28653,25.202590,0.000413,25.107285,-1.7301,0.152,9.29272,9.29272
1390.00,9.28718,25.202469,0.000411,25.107252,-1.7300,0.152,9.29319,9.29319
1391.00,9.28794,25.202446,0.000408,25.107259,-1.7300,0.152,9.29377,9.29377
1392.00,9.28871,25.202473,0.000408,25.107283,-1.7298,0.152,9.29378,9.29378
1393.00,9.28942,25.202571,0.000409,25.107343,-1.7296,0.153,9.29374,9.29374
1394.00,9.29017,25.202578,0.000411,25.107323,-1.7293,0.153,9.29423,9.29423
1395.00,9.29091,25.202610,0.000410,25.107246,-1.7292,0.153,9.29423,9.29423
1396.00,9.29156,25.202695,0.000413,25.107267,-1.7290,0.153,9.29456,9.29456
1397.00,9.29224,25.202710,0.000414,25.107262,-1.7289,0.153,9.29580,9.29580
1398.00,9.29284,25.202635,0.000414,25.107172,-1.7287,0.153,9.29702,9.29702
1399.00,9.29333,25.202663,0.000418,25.107124,-1.7286,0.153,9.29743,9.29743
1400.00,9.29372,25.202747,0.000422,25.107236,-1.7283,0.153,9.29741,9.29741
1401.00,9.29380,25.202709,0.000420,25.107201,-1.7280,0.153,9.29676,9.29676
1402.00,9.29416,25.202813,0.000418,25.107279,-1.7278,0.153,9.29593,9.29593
1403.00,9.29465,25.202890,0.000418,25.107338,-1.7277,0.153,9.29497,9.29497
1404.00,9.29501,25.202944,0.000415,25.107368,-1.7275,0.153,9.29263,9.29263
1405.00,9.29533,25.202937,0.000415,25.107318,-1.7274,0.153,9.29007,9.29007
1406.00,9.29560,25.202965,0.000416,25.107294,-1.7273,0.154,9.28756,9.28756
1407.00,9.29591,25.202907,0.000417,25.107206,-1.7272,0.154,9.28515,9.28515
1408.00,9.29642,25.202993,0.000420,25.107290,-1.7271,0.154,9.28390,9.28390
1409.00,9.29675,25.203014,0.000423,25.107361,-1.7269,0.154,9.28395,9.28395
1410.00,9.29562,25.203102,0.000424,25.107443,-1.7268,0.154,9.28276,9.28276
1411.00,9.29462,25.203190,0.000424,25.107496,-1.7267,0.154,9.28093,9.28093
@10,2.0001,4.0, 1410.01999999999 
1412.00,9.29542,25.203184,0.000421,25.107419,-1.7263,0.154,9.27906,9.27906
1413.00,9.29163,25.203142,0.000419,25.107263,-1.7260,0.154,9.27701,9.27701
1414.00,9.28782,25.203155,0.000415,25.107148,-1.7259,0.154,9.27614,9.27614
1415.00,9.28721,25.203188,0.000413,25.107083,-1.7259,0.154,9.27730,9.27730
1416.00,9.28559,25.203231,0.000412,25.107059,-1.7259,0.155,9.27929,9.27929
1417.00,9.28345,25.203343,0.000416,25.107166,-1.7260,0.155,9.28140,9.28140
1418.00,9.28237,25.203428,0.000419,25.107259,-1.7259,0.155,9.28274,9.28274
1419.00,9.28040,25.203494,0.000421,25.107285,-1.7257,0.155,9.28369,9.28369
1420.00,9.27994,25.203524,0.000422,25.107284,-1.7255,0.155,9.28418,9.28418
1421.00,9.28028,25.203552,0.000419,25.107259,-1.7252,0.155,9.28475,9.28475
1422.00,9.28093,25.203557,0.000415,25.107191,-1.7250,0.155,9.28466,9.28466
1423.00,9.28144,25.203589,0.000414,25.107226,-1.7251,0.155,9.28503,9.28503
1424.00,9.28178,25.203652,0.000419,25.107284,-1.7250,0.155,9.28499,9.28499
1425.00,9.28226,25.203679,0.000421,25.107278,-1.7249,0.155,9.28573,9.28573
1426.00,9.28273,25.203663,0.000425,25.107270,-1.7250,0.155,9.28673,9.28673
1427.00,9.28318,25.203721,0.000426,25.107335,-1.7250,0.155,9.28841,9.28841
1428.00,9.28352,25.203712,0.000421,25.107224,-1.7247,0.155,9.28951,9.28951
1429.00,9.28361,25.203696,0.000413,25.107152,-1.7244,0.156,9.28987,9.28987
1430.00,9.28387,25.203748,0.000412,25.107179,-1.7241,0.156,9.28951,9.28951
1431.00,9.28459,25.203821,0.000412,25.107222,-1.7237,0.156,9.28944,9.28944
1432.00,9.28545,25.203882,0.000412,25.107225,-1.7235,0.156,9.28890,9.28890
1433.00,9.28602,25.203888,0.000416,25.107212,-1.7234,0.156,9.28732,9.28732
1434.00,9.28617,25.203885,0.000417,25.107188,-1.7233,0.156,9.28655,9.28655
1435.00,9.28636,25.203949,0.000419,25.107246,-1.7232,0.156,9.28661,9.28661
1436.00,9.28662,25.203959,0.000418,25.107255,-1.7230,0.156,9.28608,9.28608
1437.00,9.28688,25.203905,0.000421,25.107230,-1.7228,0.156,9.28595,9.28595
1438.00,9.28708,25.203947,0.000421,25.107270,-1.7224,0.156,9.28691,9.28691
1439.00,9.28723,25.203974,0.000424,25.107321,-1.7221,0.156,9.28777,9.28777
1440.00,9.28751,25.203948,0.000422,25.107228,-1.7218,0.156,9.28882,9.28882
1441.00,9.28782,25.203999,0.000420,25.107202,-1.7214,0.156,9.28972,9.28972
1442.00,9.28821,25.204110,0.000415,25.107264,-1.7213,0.157,9.29045,9.29045
1443.00,9.28855,25.204173,0.000415,25.107240,-1.7214,0.157,9.29088,9.29088
1444.00,9.28871,25.204270,0.000415,25.107267,-1.7213,0.157,9.29098,9.29098
1445.00,9.28890,25.204307,0.000413,25.107282,-1.7214,0.157,9.29064,9.29064
1446.00,9.28890,25.204405,0.000416,25.107306,-1.7215,0.157,9.29041,9.29041
1447.00,9.28888,25.204388,0.000419,25.107175,-1.7213,0.157,9.28992,9.28992
1448.00,9.28870,25.204453,0.000423,25.107230,-1.7210,0.157,9.28904,9.28904
1449.00,9.28848,25.204435,0.000423,25.107207,-1.7207,0.157,9.28877,9.28877
1450.00,9.28868,25.204478,0.000427,25.107221,-1.7203,0.157,9.28901,9.28901
1451.00,9.28879,25.204406,0.000424,25.107172,-1.7201,0.157,9.28906,9.28906
1452.00,9.28891,25.204417,0.000423,25.107278,-1.7199,0.157,9.28965,9.28965
1453.00,9.28914,25.204362,0.000417,25.107227,-1.7198,0.157,9.29068,9.29068
1454.00,9.28964,25.204479,0.000414,25.107226,-1.7198,0.157,9.29215,9.29215
1455.00,9.29018,25.204543,0.000409,25.107253,-1.7197,0.158,9.29311,9.29311
1456.00,9.29064,25.204531,0.000411,25.107179,-1.7194,0.158,9.29430,9.29430
1457.00,9.29104,25.204629,0.000414,25.107123,-1.7191,0.158,9.29497,9.29497
1458.00,9.29140,25.204708,0.000417,25.107134,-1.7189,0.158,9.29552,9.29552
1459.00,9.29173,25.204663,0.000417,25.107106,-1.7184,0.158,9.29589,9.29589
1460.00,9.29220,25.204621,0.000418,25.107019,-1.7182,0.158,9.29687,9.29687
1461.00,9.29262,25.204708,0.000416,25.107063,-1.7181,0.158,9.29743,9.29743
1462.00,9.29295,25.204777,0.000415,25.107115,-1.7181,0.159,9.29769,9.29769
1463.00,9.29325,25.204855,0.000415,25.107138,-1.7180,0.159,9.29866,9.29866
1464.00,9.29380,25.204986,0.000419,25.107206,-1.7179,0.159,9.29981,9.29981
1465.00,9.29445,25.205117,0.000419,25.107300,-1.7178,0.159,9.30009,9.30009
1466.00,9.29511,25.205224,0.000421,25.107336,-1.7177,0.159,9.30102,9.30102
1467.00,9.29583,25.205268,0.000424,25.107287,-1.7175,0.159,9.30223,9.30223
1468.00,9.29640,25.205349,0.000424,25.107332,-1.7174,0.159,9.30185,9.30185
1469.00,9.29689,25.205397,0.000422,25.107303,-1.7172,0.159,9.30056,9.30056
1470.00,9.29724,25.205487,0.000425,25.107316,-1.7168,0.159,9.29981,9.29981
1471.00,9.29769,25.205573,0.000426,25.107372,-1.7166,0.159,9.29877,9.29877
1472.00,9.29799,25.205547,0.000427,25.107349,-1.7164,0.159,9.29782,9.29782
1473.00,9.29836,25.205561,0.000428,25.107310,-1.7162,0.159,9.29797,9.29797
1474.00,9.29853,25.205541,0.000425,25.107280,-1.7161,0.159,9.29792,9.29792
1475.00,9.29847,25.205511,0.000422,25.107251,-1.7162,0.159,9.29694,9.29694
1476.00,9.29837,25.205515,0.000423,25.107221,-1.7162,0.159,9.29552,9.29552
1477.00,9.29823,25.205567,0.000424,25.107294,-1.7160,0.160,9.29344,9.29344
1478.00,9.29798,25.205549,0.000421,25.107298,-1.7157,0.160,9.29251,9.29251
1479.00,9.29786,25.205532,0.000425,25.107356,-1.7154,0.160,9.29339,9.29339
1480.00,9.29801,25.205605,0.000423,25.107383,-1.7151,0.160,9.29551,9.29551
1481.00,9.29831,25.205575,0.000421,25.107336,-1.7148,0.160,9.29884,9.29884
1482.00,9.29873,25.205631,0.000416,25.107356,-1.7148,0.160,9.30213,9.30213
1483.00,9.29910,25.205722,0.000421,25.107350,-1.7150,0.160,9.30435,9.30435
1484.00,9.29905,25.205828,0.000418,25.107297,-1.7149,0.160,9.30457,9.30457
1485.00,9.29861,25.205803,0.000423,25.107255,-1.7148,0.160,9.30374,9.30374
1486.00,9.29831,25.205872,0.000425,25.107276,-1.7146,0.160,9.30183,9.30183
1487.00,9.29847,25.205913,0.000424,25.107232,-1.7143,0.160,9.30080,9.30080
1488.00,9.29848,25.205898,0.000418,25.107201,-1.7142,0.161,9.29972,9.29972
1489.00,9.29867,25.205925,0.000422,25.107268,-1.7141,0.160,9.29934,9.29934
1490.00,9.29875,25.206031,0.000418,25.107332,-1.7141,0.161,9.30038,9.30038
1491.00,9.29884,25.206042,0.000415,25.107331,-1.7142,0.161,9.30218,9.30218
1492.00,9.29940,25.206042,0.000419,25.107363,-1.7140,0.161,9.30355,9.30355
1493.00,9.30010,25.206067,0.000420,25.107403,-1.7136,0.161,9.30482,9.30482
1494.00,9.30056,25.206080,0.000419,25.107356,-1.7130,0.161,9.30576,9.30576
1495.00,9.30094,25.205997,0.000420,25.107249,-1.7126,0.161,9.30493,9.30493
1496.00,9.30130,25.206049,0.000422,25.107250,-1.7121,0.161,9.30375,9.30375
1497.00,9.30203,25.206114,0.000421,25.107209,-1.7116,0.161,9.30308,9.30308
1498.00,9.30258,25.206081,0.000420,25.107122,-1.7116,0.161,9.30237,9.30237
1499.00,9.30292,25.206150,0.000419,25.107182,-1.7119,0.161,9.30209,9.30209
1500.00,9.30285,25.206250,0.000421,25.107251,-1.7119,0.161,9.30242,9.30242
1501.00,9.30275,25.206248,0.000420,25.107298,-1.7121,0.161,9.30289,9.30289
1502.00,9.30277,25.206313,0.000417,25.107341,-1.7122,0.161,9.30405,9.30405
1503.00,9.30292,25.206505,0.000420,25.107475,-1.7122,0.162,9.30497,9.30497
1504.00,9.30306,25.206464,0.000420,25.107385,-1.7122,0.162,9.30519,9.30519
1505.00,9.30319,25.206453,0.000415,25.107335,-1.7121,0.162,9.30556,9.30556
1506.00,9.30346,25.206507,0.000419,25.107320,-1.7119,0.162,9.30568,9.30568
1507.00,9.30368,25.206500,0.000421,25.107326,-1.7117,0.162,9.30428,9.30428
1508.00,9.30372,25.206451,0.000422,25.107294,-1.7115,0.162,9.30284,9.30284
1509.00,9.30369,25.206569,0.000423,25.107362,-1.7110,0.162,9.30170,9.30170
1510.00,9.30365,25.206627,0.000423,25.107375,-1.7107,0.162,9.30166,9.30166
1511.00,9.30355,25.206670,0.000421,25.107356,-1.7106,0.162,9.30135,9.30135
1512.00,9.30338,25.206704,0.000422,25.107296,-1.7104,0.162,9.30208,9.30208
1513.00,9.30336,25.206693,0.000421,25.107209,-1.7103,0.162,9.30333,9.30333
1514.00,9.30355,25.206675,0.000416,25.107097,-1.7103,0.162,9.30596,9.30596
1515.00,9.30412,25.206696,0.000418,25.107122,-1.7103,0.162,9.30842,9.30842
1516.00,9.30489,25.206736,0.000414,25.107144,-1.7101,0.163,9.31063,9.31063
1517.00,9.30536,25.206798,0.000410,25.107194,-1.7101,0.163,9.31211,9.31211
1518.00,9.30574,25.206968,0.000412,25.107328,-1.7100,0.163,9.31255,9.31255
1519.00,9.30607,25.206971,0.000415,25.107313,-1.7098,0.163,9.31194,9.31194
1520.00,9.30639,25.207042,0.000417,25.107306,-1.7097,0.163,9.31068,9.31068
1521.00,9.30667,25.207117,0.000420,25.107351,-1.7096,0.163,9.30923,9.30923
1522.00,9.30663,25.207185,0.000426,25.107392,-1.7095,0.163,9.30724,9.30724
1523.00,9.30681,25.207064,0.000423,25.107288,-1.7093,0.163,9.30576,9.30576
1524.00,9.30687,25.207094,0.000421,25.107295,-1.7091,0.163,9.30377,9.30377
1525.00,9.30623,25.207106,0.000420,25.107323,-1.7089,0.163,9.30204,9.30204
1526.00,9.30579,25.207138,0.000418,25.107287,-1.7086,0.163,9.30118,9.30118
1527.00,9.30598,25.207102,0.000413,25.107191,-1.7084,0.164,9.30161,9.30161
1528.00,9.30593,25.207246,0.000413,25.107282,-1.7083,0.164,9.30226,9.30226
1529.00,9.30607,25.207334,0.000414,25.107342,-1.7081,0.164,9.30308,9.30308
1530.00,9.30629,25.207416,0.000415,25.107300,-1.7077,0.164,9.30407,9.30407
1531.00,9.30653,25.207380,0.000416,25.107248,-1.7074,0.164,9.30410,9.30410
1532.00,9.30654,25.207500,0.000419,25.107347,-1.7071,0.164,9.30334,9.30334
1533.00,9.30609,25.207414,0.000420,25.107232,-1.7069,0.164,9.30293,9.30293
1534.00,9.30576,25.207503,0.000421,25.107305,-1.7068,0.164,9.30339,9.30339
1535.00,9.30516,25.207482,0.000420,25.107330,-1.7068,0.164,9.30228,9.30228
1536.00,9.30466,25.207483,0.000420,25.107337,-1.7070,0.164,9.30361,9.30361
1537.00,9.30427,25.207418,0.000418,25.107241,-1.7070,0.165,9.30375,9.30375
1538.00,9.30379,25.207474,0.000418,25.107255,-1.7069,0.165,9.30367,9.30367
1539.00,9.30357,25.207454,0.000419,25.107187,-1.7067,0.165,9.30341,9.30341
1540.00,9.30328,25.207538,0.000417,25.107192,-1.7066,0.165,9.30424,9.30424
1541.00,9.30314,25.207691,0.000420,25.107245,-1.7064,0.165,9.30367,9.30367
1542.00,9.30320,25.207742,0.000419,25.107259,-1.7062,0.165,9.30503,9.30503
1543.00,9.30371,25.207922,0.000417,25.107339,-1.7059,0.165,9.30706,9.30706
1544.00,9.30430,25.207958,0.000413,25.107357,-1.7056,0.165,9.30842,9.30842
1545.00,9.30470,25.207964,0.000416,25.107292,-1.7054,0.165,9.30868,9.30868
1546.00,9.30496,25.207958,0.000413,25.107234,-1.7052,0.166,9.30885,9.30885
1547.00,9.30512,25.207997,0.000412,25.107318,-1.7049,0.166,9.30898,9.30898
1548.00,9.30531,25.207940,0.000412,25.107257,-1.7048,0.166,9.30884,9.30884
1549.00,9.30577,25.207944,0.000413,25.107209,-1.7049,0.166,9.30829,9.30829
1550.00,9.30582,25.208006,0.000412,25.107303,-1.7047,0.166,9.30807,9.30807
1551.00,9.30585,25.208073,0.000415,25.107381,-1.7047,0.166,9.30743,9.30743
1552.00,9.30595,25.208067,0.000419,25.107284,-1.7047,0.166,9.30588,9.30588
1553.00,9.30630,25.208100,0.000421,25.107323,-1.7046,0.166,9.30427,9.30427
1554.00,9.30656,25.208133,0.000423,25.107373,-1.7044,0.166,9.30264,9.30264
1555.00,9.30703,25.208158,0.000427,25.107321,-1.7043,0.166,9.30093,9.30093
1556.00,9.30761,25.208107,0.000425,25.107269,-1.7042,0.166,9.29924,9.29924
1557.00,9.30775,25.208198,0.000423,25.107329,-1.7041,0.166,9.29870,9.29870
1558.00,9.30705,25.208274,0.000424,25.107343,-1.7040,0.166,9.29792,9.29792
1559.00,9.30688,25.208345,0.000427,25.107333,-1.7040,0.166,9.29761,9.29761
1560.00,9.30548,25.208331,0.000421,25.107321,-1.7038,0.166,9.29710,9.29710
1561.00,9.30324,25.208416,0.000419,25.107324,-1.7036,0.167,9.29701,9.29701
@11,2.0001,4.0, 1560.06299999999 
1562.00,9.30151,25.208432,0.000416,25.107240,-1.7035,0.167,9.29593,9.29593
1563.00,9.30109,25.208377,0.000414,25.107133,-1.7034,0.167,9.29517,9.29517
1564.00,9.29944,25.208453,0.000412,25.107169,-1.7031,0.167,9.29439,9.29439
1565.00,9.29914,25.208461,0.000415,25.107221,-1.7027,0.167,9.29478,9.29478
1566.00,9.29849,25.208459,0.000417,25.107233,-1.7023,0.167,9.29536,9.29536
1567.00,9.29775,25.208404,0.000417,25.107215,-1.7018,0.167,9.29656,9.29656
1568.00,9.29728,25.208461,0.000416,25.107268,-1.7013,0.167,9.29740,9.29740
1569.00,9.29726,25.208425,0.000416,25.107221,-1.7010,0.167,9.29885,9.29885
1570.00,9.29752,25.208551,0.000415,25.107236,-1.7009,0.167,9.30043,9.30043
1571.00,9.29812,25.208560,0.000415,25.107201,-1.7010,0.167,9.30248,9.30248
1572.00,9.29865,25.208682,0.000416,25.107302,-1.7011,0.167,9.30352,9.30352
1573.00,9.29876,25.208748,0.000419,25.107358,-1.7010,0.168,9.30505,9.30505
1574.00,9.29916,25.208772,0.000417,25.107333,-1.7010,0.168,9.30679,9.30679
1575.00,9.29972,25.208746,0.000418,25.107268,-1.7008,0.168,9.30761,9.30761
1576.00,9.30032,25.208823,0.000418,25.107319,-1.7005,0.168,9.30774,9.30774
1577.00,9.30092,25.208850,0.000421,25.107281,-1.7001,0.168,9.30870,9.30870
1578.00,9.30155,25.208917,0.000417,25.107257,-1.6999,0.168,9.30996,9.30996
1579.00,9.30213,25.209001,0.000420,25.107257,-1.6998,0.168,9.31002,9.31002
1580.00,9.30275,25.209154,0.000419,25.107308,-1.6996,0.168,9.30881,9.30881
1581.00,9.30316,25.209209,0.000420,25.107270,-1.6993,0.168,9.30832,9.30832
1582.00,9.30381,25.209300,0.000420,25.107258,-1.6990,0.168,9.30800,9.30800
1583.00,9.30446,25.209365,0.000422,25.107302,-1.6988,0.168,9.30685,9.30685
1584.00,9.30523,25.209415,0.000421,25.107341,-1.6985,0.169,9.30693,9.30693
1585.00,9.30597,25.209431,0.000423,25.107325,-1.6985,0.169,9.30841,9.30841
1586.00,9.30659,25.209544,0.000421,25.107363,-1.6987,0.169,9.30885,9.30885
1587.00,9.30714,25.209531,0.000418,25.107336,-1.6987,0.169,9.30922,9.30922
1588.00,9.30777,25.209481,0.000420,25.107264,-1.6987,0.169,9.30941,9.30941
1589.00,9.30826,25.209494,0.000421,25.107332,-1.6987,0.169,9.30939,9.30939
1590.00,9.30845,25.209410,0.000418,25.107323,-1.6985,0.169,9.30932,9.30932
1591.00,9.30848,25.209385,0.000422,25.107344,-1.6982,0.169,9.30880,9.30880
1592.00,9.30847,25.209383,0.000424,25.107349,-1.6982,0.169,9.30810,9.30810
1593.00,9.30841,25.209403,0.000423,25.107381,-1.6982,0.169,9.30703,9.30703
1594.00,9.30822,25.209484,0.000423,25.107332,-1.6980,0.169,9.30635,9.30635
1595.00,9.30825,25.209517,0.000422,25.107321,-1.6979,0.169,9.30682,9.30682
1596.00,9.30842,25.209484,0.000416,25.107232,-1.6978,0.170,9.30812,9.30812
1597.00,9.30863,25.209513,0.000413,25.107215,-1.6976,0.170,9.30954,9.30954
1598.00,9.30879,25.209517,0.000410,25.107158,-1.6973,0.170,9.31183,9.31183
1599.00,9.30887,25.209502,0.000413,25.107137,-1.6970,0.170,9.31338,9.31338
1600.00,9.30919,25.209561,0.000413,25.107120,-1.6967,0.170,9.31285,9.31285
1601.00,9.30946,25.209675,0.000416,25.107237,-1.6964,0.170,9.31251,9.31251
1602.00,9.30960,25.209692,0.000417,25.107292,-1.6961,0.170,9.31150,9.31150
1603.00,9.30962,25.209811,0.000419,25.107406,-1.6958,0.170,9.31020,9.31020
1604.00,9.30960,25.209829,0.000415,25.107437,-1.6954,0.170,9.30929,9.30929
1605.00,9.30963,25.209927,0.000415,25.107488,-1.6952,0.170,9.31010,9.31010
1606.00,9.30988,25.209894,0.000414,25.107311,-1.6950,0.171,9.31049,9.31049
1607.00,9.31011,25.210019,0.000414,25.107316,-1.6947,0.171,9.31170,9.31170
1608.00,9.31033,25.210068,0.000412,25.107251,-1.6947,0.171,9.31270,9.31270
1609.00,9.31053,25.210047,0.000412,25.107143,-1.6947,0.171,9.31326,9.31326
1610.00,9.31064,25.210040,0.000413,25.107128,-1.6947,0.171,9.31335,9.31335
1611.00,9.31088,25.210018,0.000413,25.107200,-1.6947,0.171,9.31282,9.31282
1612.00,9.31107,25.210000,0.000410,25.107183,-1.6948,0.171,9.31219,9.31219
1613.00,9.31142,25.209963,0.000410,25.107151,-1.6948,0.171,9.31192,9.31192
1614.00,9.31184,25.210055,0.000411,25.107240,-1.6947,0.171,9.31192,9.31192
1615.00,9.31188,25.210138,0.000412,25.107259,-1.6946,0.171,9.31095,9.31095
1616.00,9.31191,25.210210,0.000412,25.107214,-1.6943,0.171,9.31209,9.31209
1617.00,9.31202,25.210253,0.000417,25.107243,-1.6941,0.171,9.31267,9.31267
1618.00,9.31192,25.210276,0.000419,25.107268,-1.6938,0.171,9.31238,9.31238
1619.00,9.31163,25.210320,0.000421,25.107227,-1.6936,0.171,9.31133,9.31133
1620.00,9.31140,25.210272,0.000420,25.107173,-1.6934,0.171,9.31146,9.31146
1621.00,9.31141,25.210371,0.000423,25.107290,-1.6932,0.171,9.31000,9.31000
1622.00,9.31141,25.210499,0.000419,25.107369,-1.6929,0.172,9.30942,9.30942
1623.00,9.31154,25.210529,0.000415,25.107327,-1.6926,0.172,9.30948,9.30948
1624.00,9.31173,25.210458,0.000408,25.107291,-1.6922,0.172,9.31055,9.31055
1625.00,9.31171,25.210513,0.000410,25.107348,-1.6919,0.172,9.31117,9.31117
1626.00,9.31162,25.210524,0.000410,25.107316,-1.6918,0.172,9.31241,9.31241
1627.00,9.31149,25.210458,0.000411,25.107235,-1.6916,0.172,9.31320,9.31320
1628.00,9.31174,25.210507,0.000414,25.107310,-1.6915,0.172,9.31365,9.31365
1629.00,9.31186,25.210596,0.000419,25.107351,-1.6915,0.172,9.31372,9.31372
1630.00,9.31192,25.210630,0.000415,25.107345,-1.6916,0.172,9.31412,9.31412
1631.00,9.31191,25.210629,0.000414,25.107344,-1.6917,0.172,9.31333,9.31333
1632.00,9.31204,25.210603,0.000413,25.107317,-1.6917,0.172,9.31320,9.31320
1633.00,9.31230,25.210631,0.000416,25.107294,-1.6918,0.172,9.31438,9.31438
1634.00,9.31260,25.210656,0.000416,25.107325,-1.6916,0.173,9.31516,9.31516
1635.00,9.31286,25.210695,0.000418,25.107324,-1.6913,0.173,9.31521,9.31521
1636.00,9.31304,25.210755,0.000419,25.107322,-1.6908,0.173,9.31655,9.31655
1637.00,9.31315,25.210791,0.000421,25.107297,-1.6902,0.173,9.31704,9.31704
1638.00,9.31330,25.210857,0.000422,25.107282,-1.6898,0.173,9.31593,9.31593
1639.00,9.31358,25.210866,0.000420,25.107227,-1.6894,0.173,9.31572,9.31572
1640.00,9.31395,25.210820,0.000418,25.107198,-1.6893,0.173,9.31603,9.31603
1641.00,9.31430,25.210770,0.000414,25.107161,-1.6893,0.173,9.31520,9.31520
1642.00,9.31442,25.210832,0.000410,25.107154,-1.6892,0.173,9.31466,9.31466
1643.00,9.31470,25.210828,0.000409,25.107139,-1.6892,0.173,9.31482,9.31482
1644.00,9.31461,25.210952,0.000410,25.107205,-1.6891,0.174,9.31341,9.31341
1645.00,9.31445,25.211071,0.000411,25.107201,-1.6888,0.174,9.31231,9.31231
1646.00,9.31431,25.211153,0.000412,25.107233,-1.6886,0.174,9.31187,9.31187
1647.00,9.31418,25.211174,0.000414,25.107278,-1.6884,0.174,9.31183,9.31183
1648.00,9.31422,25.211247,0.000414,25.107325,-1.6882,0.174,9.31150,9.31150
1649.00,9.31414,25.211196,0.000415,25.107271,-1.6881,0.174,9.31239,9.31239
1650.00,9.31425,25.211245,0.000415,25.107283,-1.6880,0.174,9.31361,9.31361
1651.00,9.31450,25.211313,0.000420,25.107275,-1.6877,0.174,9.31513,9.31513
1652.00,9.31478,25.211370,0.000424,25.107282,-1.6876,0.174,9.31565,9.31565
1653.00,9.31483,25.211332,0.000423,25.107223,-1.6874,0.174,9.31688,9.31688
1654.00,9.31481,25.211393,0.000425,25.107270,-1.6872,0.174,9.31782,9.31782
1655.00,9.31491,25.211398,0.000426,25.107302,-1.6868,0.174,9.31796,9.31796
1656.00,9.31494,25.211448,0.000423,25.107330,-1.6866,0.174,9.31720,9.31720
1657.00,9.31487,25.211465,0.000421,25.107306,-1.6866,0.174,9.31763,9.31763
1658.00,9.31509,25.211508,0.000426,25.107296,-1.6866,0.174,9.31783,9.31783
1659.00,9.31530,25.211507,0.000424,25.107228,-1.6865,0.174,9.31787,9.31787
1660.00,9.31554,25.211585,0.000425,25.107192,-1.6866,0.174,9.31932,9.31932
1661.00,9.31603,25.211588,0.000425,25.107198,-1.6865,0.174,9.32097,9.32097
1662.00,9.31656,25.211539,0.000419,25.107133,-1.6863,0.175,9.32194,9.32194
1663.00,9.31699,25.211647,0.000416,25.107159,-1.6861,0.175,9.32259,9.32259
1664.00,9.31745,25.211714,0.000417,25.107201,-1.6862,0.175,9.32276,9.32276
1665.00,9.31802,25.211738,0.000412,25.107235,-1.6862,0.175,9.32249,9.32249
1666.00,9.31869,25.211867,0.000414,25.107295,-1.6860,0.175,9.32274,9.32274
1667.00,9.31913,25.212045,0.000417,25.107372,-1.6859,0.175,9.32174,9.32174
1668.00,9.31931,25.212082,0.000416,25.107422,-1.6857,0.176,9.32065,9.32065
1669.00,9.31955,25.212106,0.000412,25.107387,-1.6853,0.176,9.31982,9.31982
1670.00,9.31950,25.212178,0.000415,25.107366,-1.6850,0.176,9.31823,9.31823
1671.00,9.31948,25.212077,0.000415,25.107254,-1.6849,0.176,9.31693,9.31693
1672.00,9.31946,25.212102,0.000417,25.107247,-1.6845,0.176,9.31694,9.31694
1673.00,9.31964,25.212144,0.000415,25.107213,-1.6843,0.176,9.31794,9.31794
1674.00,9.32000,25.212252,0.000419,25.107265,-1.6841,0.176,9.32022,9.32022
1675.00,9.32031,25.212286,0.000419,25.107277,-1.6838,0.176,9.32194,9.32194
1676.00,9.32067,25.212415,0.000418,25.107280,-1.6834,0.176,9.32238,9.32238
1677.00,9.32094,25.212457,0.000416,25.107248,-1.6832,0.176,9.32246,9.32246
1678.00,9.32083,25.212457,0.000418,25.107210,-1.6829,0.176,9.32185,9.32185
1679.00,9.32070,25.212451,0.000418,25.107128,-1.6828,0.176,9.31978,9.31978
1680.00,9.32035,25.212430,0.000415,25.107102,-1.6828,0.176,9.31742,9.31742
1681.00,9.31976,25.212410,0.000413,25.107091,-1.6829,0.177,9.31553,9.31553
1682.00,9.31932,25.212427,0.000414,25.107072,-1.6829,0.177,9.31364,9.31364
1683.00,9.31848,25.212487,0.000414,25.107080,-1.6829,0.177,9.31181,9.31181
1684.00,9.31805,25.212548,0.000410,25.107132,-1.6830,0.177,9.31052,9.31052
1685.00,9.31729,25.212604,0.000410,25.107148,-1.6829,0.177,9.31045,9.31045
1686.00,9.31669,25.212675,0.000412,25.107200,-1.6827,0.177,9.31113,9.31113
1687.00,9.31657,25.212759,0.000415,25.107293,-1.6825,0.177,9.31379,9.31379
1688.00,9.31687,25.212807,0.000416,25.107333,-1.6823,0.177,9.31637,9.31637
1689.00,9.31702,25.212855,0.000417,25.107337,-1.6822,0.177,9.31840,9.31840
1690.00,9.31724,25.212911,0.000423,25.107319,-1.6821,0.177,9.32078,9.32078
1691.00,9.31770,25.212961,0.000423,25.107270,-1.6820,0.177,9.32217,9.32217
1692.00,9.31794,25.212940,0.000419,25.107182,-1.6819,0.177,9.32219,9.32219
1693.00,9.31783,25.212966,0.000416,25.107171,-1.6818,0.178,9.32204,9.32204
1694.00,9.31704,25.212944,0.000419,25.107135,-1.6818,0.177,9.32217,9.32217
1695.00,9.31662,25.212924,0.000418,25.107086,-1.6817,0.178,9.32173,9.32173
1696.00,9.31654,25.212963,0.000419,25.107113,-1.6818,0.178,9.32265,9.32265
1697.00,9.31711,25.213024,0.000420,25.107149,-1.6817,0.178,9.32265,9.32265
1698.00,9.31785,25.213000,0.000423,25.107153,-1.6816,0.178,9.32273,9.32273
1699.00,9.31824,25.213059,0.000419,25.107203,-1.6813,0.178,9.32146,9.32146
1700.00,9.31807,25.213155,0.000416,25.107282,-1.6810,0.178,9.31937,9.31937
1701.00,9.31795,25.213070,0.000418,25.107215,-1.6806,0.178,9.31581,9.31581
1702.00,9.31806,25.213024,0.000414,25.107155,-1.6802,0.178,9.31365,9.31365
1703.00,9.31886,25.213104,0.000414,25.107179,-1.6798,0.178,9.31204,9.31204
1704.00,9.31971,25.213189,0.000416,25.107149,-1.6795,0.178,9.31224,9.31224
1705.00,9.31958,25.213184,0.000419,25.107063,-1.6793,0.178,9.31313,9.31313
1706.00,9.31920,25.213340,0.000418,25.107167,-1.6794,0.178,9.31332,9.31332
1707.00,9.31860,25.213431,0.000421,25.107239,-1.6794,0.179,9.31296,9.31296
1708.00,9.31772,25.213484,0.000418,25.107222,-1.6794,0.179,9.31211,9.31211
1709.00,9.31611,25.213465,0.000418,25.107256,-1.6792,0.179,9.31018,9.31018
1710.00,9.31232,25.213535,0.000419,25.107346,-1.6787,0.179,9.30868,9.30868
1711.00,9.30935,25.213505,0.000419,25.107291,-1.6783,0.179,9.30817,9.30817
@12,2.0001,4.0, 1710.10399999999 
1712.00,9.31165,25.213508,0.000422,25.107289,-1.6780,0.179,9.30773,9.30773
1713.00,9.31410,25.213535,0.000424,25.107269,-1.6778,0.179,9.30800,9.30800
1714.00,9.31338,25.213587,0.000421,25.107251,-1.6777,0.179,9.30981,9.30981
1715.00,9.31237,25.213588,0.000421,25.107196,-1.6777,0.179,9.31196,9.31196
1716.00,9.31119,25.213661,0.000424,25.107239,-1.6775,0.179,9.31467,9.31467
1717.00,9.31056,25.213760,0.000424,25.107243,-1.6772,0.179,9.31761,9.31761
1718.00,9.31099,25.213776,0.000426,25.107247,-1.6768,0.180,9.31942,9.31942
1719.00,9.31207,25.213804,0.000429,25.107243,-1.6766,0.180,9.32161,9.32161
1720.00,9.31325,25.213793,0.000427,25.107253,-1.6764,0.180,9.32381,9.32381
1721.00,9.31467,25.213766,0.000425,25.107189,-1.6763,0.180,9.32587,9.32587
1722.00,9.31523,25.213776,0.000423,25.107196,-1.6764,0.180,9.32770,9.32770
1723.00,9.31543,25.213882,0.000423,25.107197,-1.6766,0.180,9.32933,9.32933
1724.00,9.31684,25.213955,0.000422,25.107212,-1.6766,0.180,9.32920,9.32920
1725.00,9.31786,25.214040,0.000421,25.107194,-1.6765,0.180,9.32790,9.32790
1726.00,9.31833,25.214093,0.000421,25.107222,-1.6763,0.180,9.32533,9.32533
1727.00,9.31868,25.214091,0.000422,25.107196,-1.6759,0.180,9.32222,9.32222
1728.00,9.31890,25.214056,0.000421,25.107202,-1.6756,0.180,9.31883,9.31883
1729.00,9.31977,25.214094,0.000422,25.107205,-1.6753,0.180,9.31688,9.31688
1730.00,9.32044,25.214069,0.000422,25.107202,-1.6749,0.180,9.31476,9.31476
1731.00,9.32004,25.214173,0.000423,25.107218,-1.6748,0.180,9.31455,9.31455
1732.00,9.32078,25.214261,0.000422,25.107224,-1.6746,0.181,9.31500,9.31500
1733.00,9.32152,25.214236,0.000422,25.107138,-1.6744,0.181,9.31676,9.31676
1734.00,9.32183,25.214284,0.000422,25.107173,-1.6742,0.181,9.31821,9.31821
1735.00,9.32164,25.214369,0.000425,25.107211,-1.6742,0.181,9.31999,9.31999
1736.00,9.32163,25.214331,0.000426,25.107178,-1.6740,0.181,9.32067,9.32067
1737.00,9.32166,25.214332,0.000426,25.107156,-1.6739,0.181,9.32039,9.32039
1738.00,9.32136,25.214355,0.000427,25.107199,-1.6737,0.181,9.31947,9.31947
1739.00,9.32095,25.214295,0.000426,25.107145,-1.6735,0.181,9.31907,9.31907
1740.00,9.32073,25.214307,0.000421,25.107136,-1.6732,0.181,9.31931,9.31931
1741.00,9.32011,25.214343,0.000419,25.107155,-1.6731,0.181,9.31928,9.31928
1742.00,9.31929,25.214285,0.000419,25.107129,-1.6732,0.182,9.32083,9.32083
1743.00,9.31948,25.214356,0.000419,25.107129,-1.6731,0.182,9.32239,9.32239
1744.00,9.31923,25.214445,0.000421,25.107150,-1.6731,0.182,9.32290,9.32290
1745.00,9.31908,25.214443,0.000425,25.107171,-1.6730,0.182,9.32247,9.32247
1746.00,9.31914,25.214544,0.000428,25.107216,-1.6727,0.182,9.32189,9.32189
1747.00,9.31910,25.214639,0.000429,25.107272,-1.6724,0.182,9.32033,9.32033
1748.00,9.31927,25.214703,0.000432,25.107332,-1.6722,0.182,9.31866,9.31866
1749.00,9.31924,25.214665,0.000427,25.107271,-1.6720,0.182,9.31688,9.31688
1750.00,9.31933,25.214765,0.000426,25.107245,-1.6721,0.182,9.31606,9.31606
1751.00,9.31945,25.214771,0.000424,25.107216,-1.6719,0.182,9.31608,9.31608
1752.00,9.31943,25.214852,0.000426,25.107227,-1.6718,0.182,9.31613,9.31613
1753.00,9.31934,25.214946,0.000426,25.107242,-1.6715,0.182,9.31693,9.31693
1754.00,9.31923,25.215006,0.000431,25.107313,-1.6713,0.182,9.31781,9.31781
1755.00,9.31900,25.214947,0.000430,25.107274,-1.6710,0.182,9.31677,9.31677
1756.00,9.31841,25.214934,0.000426,25.107270,-1.6709,0.182,9.31562,9.31562
1757.00,9.31805,25.214885,0.000421,25.107230,-1.6707,0.183,9.31437,9.31437
1758.00,9.31784,25.214856,0.000418,25.107192,-1.6708,0.183,9.31321,9.31321
1759.00,9.31766,25.214921,0.000415,25.107196,-1.6709,0.183,9.31230,9.31230
1760.00,9.31735,25.214980,0.000415,25.107196,-1.6707,0.183,9.31390,9.31390
1761.00,9.31746,25.215010,0.000416,25.107161,-1.6705,0.183,9.31675,9.31675
1762.00,9.31757,25.215121,0.000421,25.107252,-1.6703,0.183,9.31924,9.31924
1763.00,9.31716,25.215117,0.000421,25.107243,-1.6700,0.183,9.32147,9.32147
1764.00,9.31695,25.215124,0.000424,25.107234,-1.6697,0.183,9.32461,9.32461
1765.00,9.31737,25.215159,0.000425,25.107247,-1.6697,0.183,9.32675,9.32675
1766.00,9.31801,25.215190,0.000428,25.107292,-1.6697,0.183,9.32706,9.32706
1767.00,9.31897,25.215217,0.000430,25.107240,-1.6694,0.183,9.32806,9.32806
1768.00,9.31959,25.215289,0.000428,25.107236,-1.6692,0.183,9.32917,9.32917
1769.00,9.32004,25.215329,0.000427,25.107206,-1.6688,0.184,9.32914,9.32914
1770.00,9.32073,25.215430,0.000424,25.107298,-1.6684,0.184,9.32923,9.32923
1771.00,9.32173,25.215460,0.000420,25.107252,-1.6682,0.184,9.33011,9.33011
1772.00,9.32263,25.215496,0.000416,25.107302,-1.6681,0.184,9.33041,9.33041
1773.00,9.32337,25.215485,0.000418,25.107294,-1.6680,0.184,9.33103,9.33103
1774.00,9.32410,25.215484,0.000416,25.107272,-1.6679,0.184,9.33166,9.33166
1775.00,9.32492,25.215474,0.000420,25.107216,-1.6678,0.184,9.33206,9.33206
1776.00,9.32599,25.215485,0.000422,25.107204,-1.6676,0.184,9.33213,9.33213
1777.00,9.32699,25.215443,0.000424,25.107131,-1.6676,0.184,9.33254,9.33254
1778.00,9.32799,25.215546,0.000424,25.107181,-1.6677,0.184,9.33216,9.33216
1779.00,9.32883,25.215609,0.000429,25.107223,-1.6678,0.184,9.33141,9.33141
1780.00,9.32937,25.215643,0.000429,25.107216,-1.6676,0.184,9.32999,9.32999
1781.00,9.32943,25.215719,0.000427,25.107268,-1.6675,0.184,9.32826,9.32826
1782.00,9.32930,25.215813,0.000424,25.107282,-1.6672,0.185,9.32617,9.32617
1783.00,9.32923,25.215738,0.000424,25.107190,-1.6670,0.185,9.32451,9.32451
1784.00,9.32924,25.215775,0.000420,25.107165,-1.6666,0.185,9.32476,9.32476
1785.00,9.32931,25.215767,0.000417,25.107182,-1.6664,0.185,9.32638,9.32638
1786.00,9.32958,25.215764,0.000415,25.107134,-1.6662,0.185,9.32825,9.32825
1787.00,9.32973,25.215762,0.000416,25.107153,-1.6659,0.185,9.33016,9.33016
1788.00,9.32979,25.215916,0.000416,25.107191,-1.6657,0.185,9.33142,9.33142
1789.00,9.32975,25.216063,0.000411,25.107278,-1.6657,0.185,9.33270,9.33270
1790.00,9.32990,25.216220,0.000411,25.107295,-1.6657,0.185,9.33401,9.33401
1791.00,9.33055,25.216337,0.000413,25.107347,-1.6657,0.186,9.33419,9.33419
1792.00,9.33054,25.216447,0.000416,25.107344,-1.6655,0.186,9.33376,9.33376
1793.00,9.33035,25.216454,0.000413,25.107380,-1.6651,0.186,9.33434,9.33434
1794.00,9.33020,25.216385,0.000419,25.107328,-1.6647,0.186,9.33388,9.33388
1795.00,9.33033,25.216281,0.000419,25.107261,-1.6645,0.186,9.33245,9.33245
1796.00,9.33065,25.216234,0.000419,25.107220,-1.6642,0.186,9.33234,9.33234
1797.00,9.33062,25.216227,0.000417,25.107238,-1.6642,0.186,9.33338,9.33338
1798.00,9.33073,25.216228,0.000422,25.107195,-1.6643,0.186,9.33314,9.33314
1799.00,9.33128,25.216272,0.000419,25.107206,-1.6642,0.186,9.33254,9.33254
1800.00,9.33207,25.216331,0.000418,25.107215,-1.6639,0.186,9.33172,9.33172
1801.00,9.33199,25.216292,0.000414,25.107178,-1.6637,0.186,9.33152,9.33152
1802.00,9.33218,25.216286,0.000413,25.107156,-1.6634,0.186,9.33090,9.33090
1803.00,9.33232,25.216339,0.000414,25.107149,-1.6631,0.186,9.33097,9.33097
1804.00,9.33258,25.216370,0.000414,25.107106,-1.6628,0.186,9.33148,9.33148
1805.00,9.33271,25.216409,0.000415,25.107107,-1.6626,0.186,9.33284,9.33284
1806.00,9.33290,25.216606,0.000420,25.107193,-1.6624,0.186,9.33418,9.33418
1807.00,9.33322,25.216688,0.000420,25.107195,-1.6623,0.186,9.33546,9.33546
1808.00,9.33363,25.216704,0.000413,25.107225,-1.6621,0.187,9.33706,9.33706
1809.00,9.33397,25.216682,0.000413,25.107156,-1.6619,0.187,9.33799,9.33799
1810.00,9.33390,25.216706,0.000414,25.107115,-1.6616,0.187,9.33816,9.33816
1811.00,9.33372,25.216661,0.000413,25.107086,-1.6613,0.187,9.33677,9.33677
1812.00,9.33358,25.216714,0.000418,25.107106,-1.6611,0.187,9.33378,9.33378
1813.00,9.33296,25.216720,0.000423,25.107103,-1.6610,0.187,9.32911,9.32911
1814.00,9.33197,25.216841,0.000426,25.107223,-1.6611,0.187,9.32384,9.32384
1815.00,9.33125,25.216887,0.000423,25.107256,-1.6613,0.187,9.31952,9.31952
1816.00,9.33101,25.217012,0.000421,25.107305,-1.6613,0.187,9.31576,9.31576
1817.00,9.33092,25.216990,0.000418,25.107233,-1.6612,0.187,9.31431,9.31431
1818.00,9.33102,25.216952,0.000414,25.107165,-1.6611,0.188,9.31500,9.31500
1819.00,9.33089,25.216903,0.000412,25.107097,-1.6608,0.188,9.31750,9.31750
1820.00,9.33013,25.216961,0.000417,25.107166,-1.6603,0.188,9.32028,9.32028
1821.00,9.32806,25.216891,0.000418,25.107109,-1.6601,0.188,9.32388,9.32388
1822.00,9.32422,25.216917,0.000415,25.107117,-1.6597,0.188,9.32768,9.32768
1823.00,9.32138,25.217029,0.000419,25.107164,-1.6594,0.188,9.33107,9.33107
1824.00,9.32089,25.217040,0.000423,25.107129,-1.6592,0.188,9.33407,9.33407
1825.00,9.32200,25.217088,0.000422,25.107112,-1.6591,0.188,9.33538,9.33538
1826.00,9.32368,25.217181,0.000424,25.107141,-1.6590,0.188,9.33648,9.33648
1827.00,9.32466,25.217219,0.000425,25.107123,-1.6590,0.188,9.33589,9.33589
1828.00,9.32383,25.217271,0.000422,25.107131,-1.6588,0.188,9.33429,9.33429
1829.00,9.32506,25.217343,0.000417,25.107181,-1.6587,0.189,9.33270,9.33270
1830.00,9.32587,25.217339,0.000415,25.107127,-1.6585,0.189,9.33201,9.33201
1831.00,9.32645,25.217421,0.000415,25.107173,-1.6581,0.189,9.33069,9.33069
1832.00,9.32720,25.217401,0.000417,25.107189,-1.6576,0.189,9.33084,9.33084
1833.00,9.32779,25.217414,0.000419,25.107198,-1.6573,0.189,9.33103,9.33103
1834.00,9.32819,25.217438,0.000421,25.107216,-1.6572,0.189,9.32991,9.32991
1835.00,9.32897,25.217487,0.000422,25.107258,-1.6570,0.189,9.32865,9.32865
1836.00,9.33028,25.217413,0.000420,25.107133,-1.6567,0.189,9.32804,9.32804
1837.00,9.33011,25.217506,0.000420,25.107195,-1.6566,0.189,9.32618,9.32618
1838.00,9.33033,25.217517,0.000420,25.107218,-1.6563,0.189,9.32481,9.32481
1839.00,9.33031,25.217541,0.000423,25.107228,-1.6559,0.189,9.32475,9.32475
1840.00,9.33033,25.217524,0.000424,25.107195,-1.6555,0.189,9.32525,9.32525
1841.00,9.33042,25.217580,0.000426,25.107240,-1.6551,0.189,9.32684,9.32684
1842.00,9.33057,25.217629,0.000428,25.107222,-1.6550,0.189,9.32954,9.32954
1843.00,9.33068,25.217606,0.000425,25.107118,-1.6550,0.190,9.33254,9.33254
1844.00,9.33063,25.217644,0.000426,25.107097,-1.6551,0.190,9.33487,9.33487
1845.00,9.33067,25.217693,0.000429,25.107112,-1.6552,0.189,9.33700,9.33700
1846.00,9.33081,25.217671,0.000425,25.107080,-1.6553,0.190,9.33767,9.33767
1847.00,9.33095,25.217703,0.000424,25.107090,-1.6552,0.190,9.33785,9.33785
1848.00,9.33129,25.217870,0.000429,25.107164,-1.6549,0.190,9.33787,9.33787
1849.00,9.33132,25.217941,0.000425,25.107176,-1.6545,0.190,9.33820,9.33820
1850.00,9.33143,25.217998,0.000424,25.107208,-1.6540,0.190,9.33785,9.33785
1851.00,9.33185,25.218082,0.000424,25.107244,-1.6536,0.190,9.33722,9.33722
1852.00,9.33245,25.218041,0.000420,25.107138,-1.6533,0.190,9.33640,9.33640
1853.00,9.33273,25.218087,0.000415,25.107146,-1.6530,0.190,9.33496,9.33496
1854.00,9.33353,25.218064,0.000412,25.107122,-1.6528,0.191,9.33109,9.33109
1855.00,9.33484,25.218083,0.000407,25.107133,-1.6528,0.191,9.32635,9.32635
1856.00,9.33639,25.218068,0.000408,25.107109,-1.6527,0.191,9.32211,9.32211
1857.00,9.33717,25.218122,0.000412,25.107185,-1.6526,0.191,9.31894,9.31894
1858.00,9.33708,25.218137,0.000415,25.107203,-1.6527,0.191,9.31746,9.31746
1859.00,9.33678,25.218267,0.000418,25.107207,-1.6527,0.191,9.31803,9.31803
1860.00,9.33637,25.218325,0.000421,25.107179,-1.6526,0.191,9.31902,9.31902
1861.00,9.33460,25.218488,0.000426,25.107246,-1.6524,0.191,9.32029,9.32029
@13,2.0001,4.0, 1860.038 
1862.00,9.33275,25.218598,0.000423,25.107247,-1.6523,0.191,9.32088,9.32088
1863.00,9.32842,25.218603,0.000419,25.107222,-1.6521,0.191,9.32012,9.32012
1864.00,9.32220,25.218561,0.000417,25.107207,-1.6519,0.191,9.32047,9.32047
1865.00,9.32119,25.218544,0.000417,25.107151,-1.6517,0.191,9.32162,9.32162
1866.00,9.32117,25.218460,0.000413,25.107054,-1.6515,0.192,9.32223,9.32223
1867.00,9.32087,25.218418,0.000414,25.107010,-1.6512,0.192,9.32302,9.32302
1868.00,9.32101,25.218476,0.000414,25.106980,-1.6508,0.192,9.32524,9.32524
1869.00,9.32134,25.218602,0.000415,25.107037,-1.6505,0.192,9.32727,9.32727
1870.00,9.32202,25.218704,0.000414,25.107067,-1.6503,0.192,9.32936,9.32936
1871.00,9.32330,25.218855,0.000414,25.107141,-1.6503,0.192,9.33169,9.33169
1872.00,9.32416,25.218986,0.000416,25.107220,-1.6503,0.192,9.33389,9.33389
1873.00,9.32424,25.218975,0.000417,25.107233,-1.6504,0.192,9.33416,9.33416
1874.00,9.32453,25.218926,0.000420,25.107225,-1.6503,0.192,9.33358,9.33358
1875.00,9.32532,25.218878,0.000422,25.107162,-1.6501,0.192,9.33318,9.33318
1876.00,9.32650,25.218801,0.000424,25.107070,-1.6498,0.192,9.33328,9.33328
1877.00,9.32708,25.218733,0.000419,25.106983,-1.6494,0.192,9.33325,9.33325
1878.00,9.32805,25.218818,0.000419,25.107025,-1.6489,0.192,9.33358,9.33358
1879.00,9.32885,25.218869,0.000415,25.106990,-1.6487,0.193,9.33412,9.33412
1880.00,9.32946,25.218936,0.000412,25.107016,-1.6484,0.193,9.33485,9.33485
1881.00,9.33013,25.219054,0.000414,25.107115,-1.6483,0.193,9.33504,9.33504
1882.00,9.33101,25.219148,0.000417,25.107136,-1.6483,0.193,9.33598,9.33598
1883.00,9.33208,25.219194,0.000418,25.107111,-1.6483,0.193,9.33736,9.33736
1884.00,9.33294,25.219184,0.000421,25.107073,-1.6483,0.193,9.33799,9.33799
1885.00,9.33355,25.219225,0.000424,25.107140,-1.6483,0.193,9.33836,9.33836
1886.00,9.33425,25.219220,0.000424,25.107104,-1.6482,0.193,9.33836,9.33836
1887.00,9.33488,25.219211,0.000426,25.107078,-1.6481,0.193,9.33747,9.33747
1888.00,9.33522,25.219201,0.000425,25.107080,-1.6480,0.193,9.33592,9.33592
1889.00,9.33519,25.219249,0.000423,25.107087,-1.6478,0.193,9.33483,9.33483
1890.00,9.33503,25.219302,0.000422,25.107045,-1.6476,0.193,9.33356,9.33356
1891.00,9.33489,25.219333,0.000421,25.107064,-1.6474,0.193,9.33264,9.33264
1892.00,9.33479,25.219406,0.000421,25.107126,-1.6471,0.193,9.33269,9.33269
1893.00,9.33508,25.219401,0.000423,25.107112,-1.6468,0.193,9.33440,9.33440
1894.00,9.33553,25.219431,0.000426,25.107148,-1.6465,0.194,9.33604,9.33604
1895.00,9.33597,25.219477,0.000426,25.107164,-1.6462,0.194,9.33761,9.33761
1896.00,9.33622,25.219419,0.000424,25.107091,-1.6460,0.194,9.33922,9.33922
1897.00,9.33639,25.219410,0.000424,25.107061,-1.6457,0.194,9.33985,9.33985
1898.00,9.33653,25.219509,0.000424,25.107121,-1.6456,0.194,9.33848,9.33848
1899.00,9.33651,25.219545,0.000422,25.107096,-1.6453,0.194,9.33704,9.33704
1900.00,9.33657,25.219609,0.000421,25.107110,-1.6451,0.194,9.33674,9.33674
1901.00,9.33642,25.219703,0.000424,25.107168,-1.6448,0.194,9.33643,9.33643
1902.00,9.33611,25.219846,0.000422,25.107261,-1.6447,0.194,9.33568,9.33568
1903.00,9.33613,25.219869,0.000421,25.107169,-1.6445,0.194,9.33540,9.33540
1904.00,9.33597,25.219899,0.000421,25.107181,-1.6444,0.195,9.33593,9.33593
1905.00,9.33591,25.219956,0.000420,25.107254,-1.6444,0.195,9.33569,9.33569
1906.00,9.33591,25.220046,0.000419,25.107298,-1.6444,0.195,9.33551,9.33551
1907.00,9.33604,25.219970,0.000419,25.107256,-1.6444,0.195,9.33639,9.33639
1908.00,9.33631,25.219984,0.000422,25.107325,-1.6443,0.195,9.33713,9.33713
1909.00,9.33648,25.219982,0.000420,25.107266,-1.6442,0.195,9.33764,9.33764
1910.00,9.33684,25.219969,0.000422,25.107199,-1.6439,0.195,9.33800,9.33800
1911.00,9.33714,25.220019,0.000422,25.107154,-1.6436,0.195,9.33774,9.33774
1912.00,9.33724,25.220160,0.000420,25.107164,-1.6433,0.195,9.33693,9.33693
1913.00,9.33715,25.220204,0.000417,25.107147,-1.6432,0.195,9.33730,9.33730
1914.00,9.33701,25.220269,0.000420,25.107175,-1.6431,0.196,9.33708,9.33708
1915.00,9.33687,25.220259,0.000421,25.107186,-1.6431,0.196,9.33685,9.33685
1916.00,9.33679,25.220240,0.000417,25.107198,-1.6431,0.196,9.33768,9.33768
1917.00,9.33684,25.220137,0.000418,25.107096,-1.6431,0.196,9.33847,9.33847
1918.00,9.33700,25.220131,0.000419,25.107084,-1.6431,0.196,9.33890,9.33890
1919.00,9.33741,25.220170,0.000418,25.107140,-1.6430,0.196,9.33962,9.33962
1920.00,9.33757,25.220250,0.000419,25.107145,-1.6430,0.196,9.33948,9.33948
1921.00,9.33742,25.220274,0.000422,25.107088,-1.6430,0.196,9.33869,9.33869
1922.00,9.33731,25.220329,0.000419,25.107102,-1.6430,0.196,9.33729,9.33729
1923.00,9.33732,25.220433,0.000419,25.107173,-1.6428,0.196,9.33611,9.33611
1924.00,9.33728,25.220496,0.000419,25.107181,-1.6424,0.196,9.33474,9.33474
1925.00,9.33726,25.220518,0.000417,25.107163,-1.6421,0.196,9.33466,9.33466
1926.00,9.33738,25.220568,0.000415,25.107204,-1.6416,0.197,9.33579,9.33579
1927.00,9.33755,25.220678,0.000417,25.107247,-1.6412,0.197,9.33758,9.33758
1928.00,9.33765,25.220703,0.000416,25.107160,-1.6408,0.197,9.33885,9.33885
1929.00,9.33787,25.220789,0.000414,25.107133,-1.6406,0.197,9.34045,9.34045
1930.00,9.33792,25.220886,0.000416,25.107167,-1.6405,0.197,9.34096,9.34096
1931.00,9.33812,25.220904,0.000420,25.107145,-1.6404,0.197,9.34025,9.34025
1932.00,9.33820,25.220942,0.000422,25.107129,-1.6403,0.197,9.33990,9.33990
1933.00,9.33830,25.220984,0.000424,25.107181,-1.6400,0.197,9.33948,9.33948
1934.00,9.33838,25.221058,0.000429,25.107257,-1.6398,0.197,9.33907,9.33907
1935.00,9.33859,25.221058,0.000429,25.107247,-1.6395,0.197,9.34033,9.34033
1936.00,9.33888,25.221158,0.000429,25.107339,-1.6394,0.197,9.34064,9.34064
1937.00,9.33882,25.221070,0.000428,25.107283,-1.6392,0.197,9.34057,9.34057
1938.00,9.33883,25.221056,0.000430,25.107304,-1.6392,0.197,9.34057,9.34057
1939.00,9.33863,25.220990,0.000425,25.107229,-1.6390,0.198,9.34011,9.34011
1940.00,9.33867,25.220999,0.000423,25.107206,-1.6387,0.198,9.33910,9.33910
1941.00,9.33874,25.221060,0.000423,25.107164,-1.6384,0.198,9.33817,9.33817
1942.00,9.33872,25.221242,0.000424,25.107282,-1.6381,0.198,9.33725,9.33725
1943.00,9.33887,25.221329,0.000423,25.107260,-1.6379,0.198,9.33681,9.33681
1944.00,9.33897,25.221380,0.000429,25.107256,-1.6377,0.198,9.33647,9.33647
1945.00,9.33896,25.221361,0.000431,25.107186,-1.6377,0.198,9.33538,9.33538
1946.00,9.33888,25.221298,0.000430,25.107125,-1.6375,0.198,9.33610,9.33610
1947.00,9.33864,25.221210,0.000429,25.107097,-1.6374,0.198,9.33634,9.33634
1948.00,9.33839,25.221200,0.000429,25.107056,-1.6372,0.198,9.33625,9.33625
1949.00,9.33822,25.221222,0.000426,25.107059,-1.6371,0.198,9.33695,9.33695
1950.00,9.33812,25.221257,0.000424,25.107066,-1.6371,0.198,9.33745,9.33745
1951.00,9.33802,25.221347,0.000424,25.107110,-1.6371,0.199,9.33691,9.33691
1952.00,9.33780,25.221465,0.000424,25.107073,-1.6371,0.199,9.33647,9.33647
1953.00,9.33750,25.221491,0.000422,25.107059,-1.6369,0.199,9.33566,9.33566
1954.00,9.33713,25.221501,0.000421,25.107098,-1.6365,0.199,9.33421,9.33421
1955.00,9.33671,25.221562,0.000425,25.107151,-1.6361,0.199,9.33429,9.33429
1956.00,9.33653,25.221562,0.000429,25.107183,-1.6359,0.199,9.33500,9.33500
1957.00,9.33650,25.221572,0.000432,25.107262,-1.6356,0.199,9.33538,9.33538
1958.00,9.33627,25.221631,0.000433,25.107335,-1.6354,0.199,9.33619,9.33619
1959.00,9.33635,25.221663,0.000434,25.107292,-1.6351,0.198,9.33790,9.33790
1960.00,9.33633,25.221746,0.000436,25.107345,-1.6349,0.198,9.33791,9.33791
1961.00,9.33630,25.221788,0.000432,25.107317,-1.6346,0.199,9.33773,9.33773
1962.00,9.33666,25.221789,0.000426,25.107210,-1.6344,0.199,9.33924,9.33924
1963.00,9.33680,25.221807,0.000420,25.107172,-1.6344,0.199,9.34016,9.34016
1964.00,9.33707,25.221904,0.000420,25.107234,-1.6346,0.199,9.33912,9.33912
1965.00,9.33717,25.221915,0.000417,25.107218,-1.6346,0.199,9.33941,9.33941
1966.00,9.33731,25.221942,0.000416,25.107262,-1.6346,0.199,9.33982,9.33982
1967.00,9.33754,25.221986,0.000417,25.107348,-1.6344,0.200,9.33971,9.33971
1968.00,9.33785,25.222014,0.000420,25.107349,-1.6341,0.199,9.33958,9.33958
1969.00,9.33786,25.222089,0.000421,25.107358,-1.6339,0.200,9.34010,9.34010
1970.00,9.33785,25.222070,0.000418,25.107276,-1.6338,0.200,9.33999,9.33999
1971.00,9.33802,25.222084,0.000418,25.107259,-1.6336,0.200,9.34030,9.34030
1972.00,9.33848,25.222154,0.000419,25.107290,-1.6335,0.200,9.34056,9.34056
1973.00,9.33899,25.222188,0.000417,25.107292,-1.6336,0.200,9.34095,9.34095
1974.00,9.33947,25.222155,0.000415,25.107207,-1.6332,0.200,9.34182,9.34182
1975.00,9.33991,25.222129,0.000415,25.107171,-1.6331,0.200,9.34278,9.34278
1976.00,9.34010,25.222216,0.000413,25.107193,-1.6330,0.200,9.34248,9.34248
1977.00,9.34029,25.222208,0.000416,25.107067,-1.6329,0.200,9.34173,9.34173
1978.00,9.34054,25.222230,0.000420,25.107031,-1.6326,0.200,9.34225,9.34225
1979.00,9.34088,25.222270,0.000418,25.107078,-1.6326,0.200,9.34338,9.34338
1980.00,9.34138,25.222362,0.000417,25.107161,-1.6325,0.201,9.34437,9.34437
1981.00,9.34190,25.222353,0.000418,25.107132,-1.6325,0.201,9.34567,9.34567
1982.00,9.34212,25.222379,0.000415,25.107172,-1.6324,0.201,9.34631,9.34631
1983.00,9.34194,25.222359,0.000413,25.107193,-1.6324,0.201,9.34460,9.34460
1984.00,9.34181,25.222322,0.000418,25.107204,-1.6323,0.201,9.34236,9.34236
1985.00,9.34187,25.222296,0.000421,25.107201,-1.6321,0.201,9.34016,9.34016
1986.00,9.34181,25.222320,0.000420,25.107202,-1.6319,0.201,9.33859,9.33859
1987.00,9.34174,25.222288,0.000423,25.107198,-1.6317,0.201,9.33769,9.33769
1988.00,9.34189,25.222396,0.000424,25.107268,-1.6315,0.201,9.33752,9.33752
1989.00,9.34153,25.222435,0.000421,25.107241,-1.6314,0.201,9.33710,9.33710
1990.00,9.34146,25.222505,0.000420,25.107246,-1.6312,0.202,9.33775,9.33775
1991.00,9.34127,25.222488,0.000420,25.107210,-1.6310,0.202,9.33786,9.33786
1992.00,9.34100,25.222574,0.000420,25.107235,-1.6307,0.202,9.33773,9.33773
1993.00,9.34079,25.222590,0.000418,25.107164,-1.6306,0.202,9.33881,9.33881
1994.00,9.34070,25.222640,0.000420,25.107127,-1.6302,0.202,9.34077,9.34077
1995.00,9.34080,25.222782,0.000420,25.107161,-1.6300,0.202,9.34057,9.34057
1996.00,9.34064,25.222810,0.000423,25.107110,-1.6298,0.202,9.34049,9.34049
1997.00,9.34070,25.222878,0.000424,25.107080,-1.6296,0.202,9.34096,9.34096
1998.00,9.34057,25.222922,0.000426,25.107095,-1.6295,0.202,9.34064,9.34064
1999.00,9.34027,25.222956,0.000424,25.107124,-1.6296,0.202,9.34009,9.34009
2000.00,9.34000,25.222897,0.000423,25.107068,-1.6296,0.202,9.34126,9.34126
2001.00,9.33994,25.222947,0.000423,25.107124,-1.6298,0.202,9.34263,9.34263
2002.00,9.33992,25.222964,0.000423,25.107170,-1.6300,0.202,9.34336,9.34336
2003.00,9.34012,25.223011,0.000422,25.107197,-1.6301,0.203,9.34390,9.34390
2004.00,9.34045,25.223051,0.000424,25.107180,-1.6299,0.203,9.34414,9.34414
2005.00,9.34076,25.223097,0.000424,25.107145,-1.6298,0.203,9.34258,9.34258
2006.00,9.34148,25.223188,0.000425,25.107194,-1.6297,0.203,9.34071,9.34071
2007.00,9.34191,25.223277,0.000424,25.107202,-1.6295,0.203,9.33914,9.33914
2008.00,9.34211,25.223335,0.000426,25.107171,-1.6291,0.203,9.33819,9.33819
2009.00,9.34252,25.223446,0.000424,25.107195,-1.6290,0.203,9.33638,9.33638
2010.00,9.34370,25.223463,0.000420,25.107200,-1.6287,0.203,9.33453,9.33453
2011.00,9.34540,25.223437,0.000417,25.107123,-1.6284,0.204,9.33203,9.33203
@14,2.0001,4.0, 2010.079 
2012.00,9.34407,25.223338,0.000417,25.107057,-1.6282,0.204,9.32986,9.32986
2013.00,9.34285,25.223267,0.000416,25.107055,-1.6281,0.204,9.32745,9.32745
2014.00,9.34070,25.223217,0.000419,25.107044,-1.6281,0.204,9.32703,9.32703
2015.00,9.33947,25.223309,0.000426,25.107085,-1.6282,0.204,9.32911,9.32911
2016.00,9.33777,25.223416,0.000430,25.107137,-1.6283,0.204,9.33255,9.33255
2017.00,9.33539,25.223529,0.000432,25.107152,-1.6283,0.204,9.33639,9.33639
2018.00,9.33425,25.223679,0.000434,25.107198,-1.6283,0.204,9.34046,9.34046
2019.00,9.33434,25.223692,0.000431,25.107157,-1.6283,0.204,9.34333,9.34333
2020.00,9.33440,25.223752,0.000430,25.107204,-1.6280,0.204,9.34527,9.34527
2021.00,9.33576,25.223824,0.000431,25.107161,-1.6279,0.204,9.34710,9.34710
2022.00,9.33555,25.223915,0.000426,25.107166,-1.6276,0.204,9.34841,9.34841
2023.00,9.33528,25.223949,0.000425,25.107126,-1.6275,0.204,9.34855,9.34855
2024.00,9.33516,25.223995,0.000424,25.107163,-1.6276,0.204,9.34802,9.34802
2025.00,9.33690,25.224021,0.000424,25.107136,-1.6277,0.204,9.34716,9.34716
2026.00,9.33869,25.224017,0.000424,25.107141,-1.6276,0.204,9.34662,9.34662
2027.00,9.33941,25.224022,0.000430,25.107137,-1.6277,0.204,9.34600,9.34600
2028.00,9.34022,25.223996,0.000427,25.107138,-1.6276,0.204,9.34555,9.34555
2029.00,9.34074,25.224043,0.000430,25.107170,-1.6274,0.204,9.34572,9.34572
2030.00,9.34150,25.224004,0.000427,25.107132,-1.6271,0.205,9.34673,9.34673
2031.00,9.34272,25.224022,0.000424,25.107115,-1.6269,0.205,9.34688,9.34688
2032.00,9.34409,25.224113,0.000424,25.107219,-1.6266,0.205,9.34682,9.34682
2033.00,9.34544,25.224158,0.000426,25.107237,-1.6266,0.205,9.34749,9.34749
2034.00,9.34626,25.224145,0.000424,25.107220,-1.6265,0.205,9.34822,9.34822
2035.00,9.34658,25.224211,0.000425,25.107264,-1.6264,0.205,9.34798,9.34798
2036.00,9.34697,25.224246,0.000427,25.107317,-1.6264,0.205,9.34714,9.34714
2037.00,9.34709,25.224155,0.000424,25.107209,-1.6264,0.205,9.34714,9.34714
2038.00,9.34710,25.224221,0.000427,25.107275,-1.6264,0.205,9.34675,9.34675
2039.00,9.34705,25.224270,0.000432,25.107283,-1.6266,0.205,9.34637,9.34637
2040.00,9.34711,25.224211,0.000433,25.107255,-1.6266,0.205,9.34668,9.34668
2041.00,9.34712,25.224133,0.000432,25.107217,-1.6265,0.205,9.34758,9.34758
2042.00,9.34688,25.224153,0.000430,25.107230,-1.6263,0.205,9.34691,9.34691
2043.00,9.34663,25.224095,0.000424,25.107097,-1.6258,0.205,9.34632,9.34632
2044.00,9.34643,25.224213,0.000418,25.107127,-1.6253,0.206,9.34544,9.34544
2045.00,9.34626,25.224364,0.000417,25.107166,-1.6251,0.206,9.34314,9.34314
2046.00,9.34588,25.224455,0.000418,25.107189,-1.6250,0.206,9.34095,9.34095
2047.00,9.34545,25.224539,0.000421,25.107178,-1.6250,0.206,9.34028,9.34028
2048.00,9.34519,25.224707,0.000424,25.107280,-1.6250,0.206,9.33989,9.33989
2049.00,9.34508,25.224727,0.000425,25.107239,-1.6250,0.206,9.34031,9.34031
2050.00,9.34504,25.224705,0.000427,25.107226,-1.6250,0.206,9.34207,9.34207
2051.00,9.34495,25.224757,0.000425,25.107224,-1.6249,0.206,9.34401,9.34401
2052.00,9.34476,25.224714,0.000422,25.107213,-1.6248,0.206,9.34521,9.34521
2053.00,9.34488,25.224633,0.000419,25.107144,-1.6248,0.206,9.34727,9.34727
2054.00,9.34511,25.224579,0.000417,25.107095,-1.6246,0.206,9.34845,9.34845
2055.00,9.34519,25.224682,0.000417,25.107111,-1.6245,0.207,9.34893,9.34893
2056.00,9.34536,25.224743,0.000416,25.107065,-1.6245,0.207,9.34918,9.34918
2057.00,9.34528,25.224858,0.000417,25.107097,-1.6246,0.207,9.34807,9.34807
2058.00,9.34497,25.224922,0.000419,25.107163,-1.6246,0.207,9.34598,9.34598
2059.00,9.34474,25.225029,0.000424,25.107303,-1.6247,0.207,9.34430,9.34430
2060.00,9.34450,25.225035,0.000421,25.107339,-1.6249,0.207,9.34331,9.34331
2061.00,9.34424,25.225022,0.000423,25.107355,-1.6248,0.207,9.34213,9.34213
2062.00,9.34394,25.225060,0.000426,25.107380,-1.6245,0.207,9.34172,9.34172
2063.00,9.34374,25.225115,0.000426,25.107347,-1.6242,0.207,9.34204,9.34204
2064.00,9.34393,25.225158,0.000426,25.107300,-1.6241,0.207,9.34321,9.34321
2065.00,9.34429,25.225164,0.000430,25.107251,-1.6237,0.207,9.34341,9.34341
2066.00,9.34487,25.225258,0.000429,25.107310,-1.6235,0.207,9.34432,9.34432
2067.00,9.34513,25.225281,0.000428,25.107271,-1.6234,0.208,9.34657,9.34657
2068.00,9.34560,25.225337,0.000431,25.107307,-1.6234,0.207,9.34721,9.34721
2069.00,9.34566,25.225257,0.000428,25.107255,-1.6234,0.207,9.34590,9.34590
2070.00,9.34549,25.225223,0.000425,25.107228,-1.6236,0.208,9.34669,9.34669
2071.00,9.34555,25.225205,0.000427,25.107175,-1.6237,0.207,9.34634,9.34634
2072.00,9.34555,25.225191,0.000425,25.107186,-1.6236,0.208,9.34594,9.34594
2073.00,9.34553,25.225169,0.000423,25.107155,-1.6235,0.208,9.34672,9.34672
2074.00,9.34555,25.225286,0.000422,25.107206,-1.6234,0.208,9.34882,9.34882
2075.00,9.34561,25.225360,0.000423,25.107268,-1.6231,0.208,9.34882,9.34882
2076.00,9.34543,25.225307,0.000421,25.107245,-1.6231,0.208,9.34876,9.34876
2077.00,9.34561,25.225350,0.000424,25.107242,-1.6233,0.208,9.34807,9.34807
2078.00,9.34572,25.225352,0.000424,25.107214,-1.6233,0.208,9.34719,9.34719
2079.00,9.34589,25.225396,0.000426,25.107219,-1.6235,0.208,9.34620,9.34620
2080.00,9.34608,25.225487,0.000428,25.107165,-1.6235,0.209,9.34539,9.34539
2081.00,9.34604,25.225609,0.000424,25.107182,-1.6233,0.209,9.34496,9.34496
2082.00,9.34623,25.225685,0.000422,25.107214,-1.6233,0.209,9.34531,9.34531
2083.00,9.34665,25.225741,0.000423,25.107248,-1.6234,0.209,9.34632,9.34632
2084.00,9.34683,25.225786,0.000421,25.107240,-1.6233,0.209,9.34686,9.34686
2085.00,9.34701,25.225787,0.000422,25.107251,-1.6232,0.209,9.34727,9.34727
2086.00,9.34703,25.225800,0.000428,25.107252,-1.6232,0.209,9.34790,9.34790
2087.00,9.34687,25.225862,0.000430,25.107300,-1.6230,0.209,9.34769,9.34769
2088.00,9.34679,25.225882,0.000431,25.107280,-1.6228,0.209,9.34760,9.34760
2089.00,9.34729,25.225887,0.000432,25.107225,-1.6229,0.209,9.34845,9.34845
2090.00,9.34755,25.225937,0.000430,25.107295,-1.6230,0.209,9.34827,9.34827
2091.00,9.34745,25.225975,0.000425,25.107315,-1.6230,0.209,9.34851,9.34851
2092.00,9.34753,25.225942,0.000420,25.107201,-1.6230,0.209,9.34892,9.34892
2093.00,9.34743,25.226003,0.000421,25.107178,-1.6230,0.209,9.34821,9.34821
2094.00,9.34721,25.225998,0.000424,25.107196,-1.6229,0.209,9.34703,9.34703
2095.00,9.34717,25.225967,0.000419,25.107099,-1.6227,0.209,9.34772,9.34772
2096.00,9.34725,25.226017,0.000419,25.107113,-1.6227,0.210,9.34790,9.34790
2097.00,9.34738,25.226066,0.000420,25.107136,-1.6227,0.210,9.34809,9.34809
2098.00,9.34764,25.226077,0.000416,25.107132,-1.6228,0.210,9.34905,9.34905
2099.00,9.34795,25.226116,0.000413,25.107123,-1.6227,0.210,9.34996,9.34996
2100.00,9.34824,25.226128,0.000414,25.107115,-1.6229,0.210,9.35068,9.35068
2101.00,9.34870,25.226163,0.000416,25.107136,-1.6230,0.210,9.35148,9.35148
2102.00,9.34917,25.226262,0.000418,25.107238,-1.6228,0.210,9.35246,9.35246
2103.00,9.34931,25.226289,0.000417,25.107229,-1.6227,0.210,9.35239,9.35239
2104.00,9.34930,25.226345,0.000417,25.107231,-1.6226,0.210,9.35185,9.35185
2105.00,9.34946,25.226482,0.000419,25.107272,-1.6226,0.210,9.35164,9.35164
2106.00,9.34952,25.226542,0.000420,25.107277,-1.6227,0.211,9.35006,9.35006
2107.00,9.34933,25.226549,0.000420,25.107197,-1.6229,0.211,9.34745,9.34745
2108.00,9.34901,25.226602,0.000424,25.107236,-1.6230,0.211,9.34546,9.34546
2109.00,9.34852,25.226608,0.000425,25.107262,-1.6231,0.211,9.34421,9.34421
2110.00,9.34818,25.226585,0.000426,25.107227,-1.6229,0.211,9.34264,9.34264
2111.00,9.34811,25.226627,0.000427,25.107222,-1.6227,0.211,9.34268,9.34268
2112.00,9.34803,25.226649,0.000428,25.107213,-1.6224,0.211,9.34434,9.34434
2113.00,9.34835,25.226755,0.000431,25.107269,-1.6223,0.211,9.34749,9.34749
2114.00,9.34872,25.226885,0.000433,25.107302,-1.6222,0.211,9.34984,9.34984
2115.00,9.34872,25.226966,0.000433,25.107326,-1.6222,0.211,9.35152,9.35152
2116.00,9.34862,25.226954,0.000429,25.107297,-1.6220,0.211,9.35263,9.35263
2117.00,9.34895,25.226924,0.000426,25.107283,-1.6218,0.211,9.35277,9.35277
2118.00,9.34914,25.226846,0.000419,25.107136,-1.6217,0.211,9.35165,9.35165
2119.00,9.34913,25.226806,0.000418,25.107027,-1.6215,0.211,9.34976,9.34976
2120.00,9.34874,25.226896,0.000418,25.107048,-1.6214,0.212,9.34809,9.34809
2121.00,9.34824,25.226955,0.000424,25.107003,-1.6215,0.211,9.34735,9.34735
2122.00,9.34795,25.227034,0.000427,25.107019,-1.6219,0.211,9.34784,9.34784
2123.00,9.34756,25.227101,0.000427,25.107102,-1.6220,0.211,9.34815,9.34815
2124.00,9.34769,25.227063,0.000427,25.107139,-1.6221,0.212,9.34844,9.34844
2125.00,9.34780,25.226978,0.000428,25.107151,-1.6222,0.211,9.34804,9.34804
2126.00,9.34747,25.227043,0.000427,25.107249,-1.6221,0.212,9.34702,9.34702
2127.00,9.34730,25.227075,0.000425,25.107244,-1.6218,0.212,9.34427,9.34427
2128.00,9.34741,25.227150,0.000427,25.107220,-1.6217,0.212,9.34261,9.34261
2129.00,9.34788,25.227253,0.000428,25.107238,-1.6215,0.212,9.34267,9.34267
2130.00,9.34816,25.227348,0.000429,25.107245,-1.6214,0.212,9.34386,9.34386
2131.00,9.34793,25.227347,0.000427,25.107231,-1.6216,0.212,9.34517,9.34517
2132.00,9.34760,25.227345,0.000426,25.107224,-1.6218,0.212,9.34669,9.34669
2133.00,9.34689,25.227353,0.000427,25.107254,-1.6217,0.212,9.34773,9.34773
2134.00,9.34644,25.227317,0.000426,25.107230,-1.6217,0.212,9.34858,9.34858
2135.00,9.34652,25.227310,0.000425,25.107219,-1.6217,0.212,9.34894,9.34894
2136.00,9.34693,25.227381,0.000426,25.107286,-1.6217,0.212,9.34969,9.34969
2137.00,9.34729,25.227415,0.000425,25.107321,-1.6216,0.212,9.35048,9.35048
2138.00,9.34718,25.227375,0.000420,25.107312,-1.6217,0.213,9.35033,9.35033
2139.00,9.34735,25.227411,0.000420,25.107348,-1.6217,0.213,9.35022,9.35022
2140.00,9.34768,25.227433,0.000418,25.107365,-1.6218,0.213,9.35049,9.35049
2141.00,9.34794,25.227420,0.000417,25.107348,-1.6218,0.213,9.35019,9.35019
2142.00,9.34797,25.227429,0.000419,25.107304,-1.6218,0.213,9.34980,9.34980
2143.00,9.34764,25.227519,0.000422,25.107308,-1.6221,0.213,9.34924,9.34924
2144.00,9.34751,25.227554,0.000424,25.107332,-1.6223,0.213,9.34901,9.34901
2145.00,9.34789,25.227521,0.000422,25.107255,-1.6225,0.213,9.34951,9.34951
2146.00,9.34837,25.227596,0.000423,25.107251,-1.6227,0.213,9.34914,9.34914
2147.00,9.34879,25.227716,0.000423,25.107344,-1.6228,0.213,9.34934,9.34934
2148.00,9.34915,25.227742,0.000422,25.107362,-1.6226,0.214,9.34959,9.34959
2149.00,9.34925,25.227841,0.000422,25.107397,-1.6226,0.214,9.34905,9.34905
2150.00,9.34911,25.227924,0.000424,25.107424,-1.6224,0.214,9.34706,9.34706
2151.00,9.34889,25.227896,0.000426,25.107336,-1.6222,0.214,9.34614,9.34614
2152.00,9.34882,25.227857,0.000427,25.107291,-1.6221,0.214,9.34603,9.34603
2153.00,9.34884,25.227918,0.000429,25.107304,-1.6221,0.214,9.34719,9.34719
2154.00,9.34866,25.227911,0.000426,25.107227,-1.6221,0.214,9.34726,9.34726
2155.00,9.34837,25.227922,0.000428,25.107250,-1.6222,0.214,9.34755,9.34755
2156.00,9.34817,25.227935,0.000428,25.107294,-1.6223,0.214,9.34802,9.34802
2157.00,9.34774,25.227957,0.000425,25.107303,-1.6224,0.214,9.34680,9.34680
2158.00,9.34780,25.227991,0.000422,25.107260,-1.6224,0.215,9.34527,9.34527
2159.00,9.34690,25.228145,0.000425,25.107339,-1.6222,0.215,9.34476,9.34476
2160.00,9.34603,25.228266,0.000422,25.107350,-1.6220,0.215,9.34321,9.34321
2161.00,9.34550,25.228407,0.000422,25.107365,-1.6218,0.215,9.34126,9.34126
@15,2.0001,4.0, 2160.015 
2162.00,9.34862,25.228492,0.000428,25.107375,-1.6216,0.215,9.34014,9.34014
2163.00,9.35047,25.228464,0.000430,25.107396,-1.6216,0.215,9.33898,9.33898
2164.00,9.34827,25.228420,0.000427,25.107351,-1.6217,0.215,9.33818,9.33818
2165.00,9.34693,25.228359,0.000428,25.107329,-1.6217,0.215,9.33975,9.33975
2166.00,9.34586,25.228319,0.000426,25.107269,-1.6220,0.215,9.34198,9.34198
2167.00,9.34411,25.228346,0.000423,25.107262,-1.6222,0.215,9.34497,9.34497
2168.00,9.34330,25.228386,0.000421,25.107211,-1.6222,0.215,9.34764,9.34764
2169.00,9.34355,25.228421,0.000421,25.107226,-1.6223,0.215,9.35072,9.35072
2170.00,9.34450,25.228475,0.000416,25.107213,-1.6223,0.215,9.35244,9.35244
2171.00,9.34560,25.228516,0.000418,25.107223,-1.6222,0.215,9.35332,9.35332
2172.00,9.34618,25.228554,0.000415,25.107205,-1.6221,0.216,9.35333,9.35333
2173.00,9.34632,25.228646,0.000417,25.107274,-1.6222,0.216,9.35383,9.35383
2174.00,9.34631,25.228706,0.000419,25.107268,-1.6223,0.216,9.35281,9.35281
2175.00,9.34646,25.228840,0.000425,25.107354,-1.6222,0.216,9.35154,9.35154
2176.00,9.34688,25.228888,0.000425,25.107394,-1.6224,0.216,9.35218,9.35218
2177.00,9.34727,25.228979,0.000427,25.107411,-1.6224,0.216,9.35257,9.35257
2178.00,9.34793,25.228998,0.000424,25.107374,-1.6224,0.216,9.35213,9.35213
2179.00,9.34841,25.229033,0.000423,25.107398,-1.6225,0.216,9.35295,9.35295
2180.00,9.34902,25.229062,0.000420,25.107365,-1.6226,0.216,9.35430,9.35430
2181.00,9.35001,25.229119,0.000419,25.107370,-1.6225,0.216,9.35436,9.35436
2182.00,9.35075,25.229022,0.000420,25.107327,-1.6226,0.216,9.35337,9.35337
2183.00,9.35130,25.229041,0.000424,25.107341,-1.6227,0.216,9.35291,9.35291
2184.00,9.35191,25.229069,0.000426,25.107358,-1.6228,0.216,9.35247,9.35247
2185.00,9.35236,25.229000,0.000422,25.107288,-1.6230,0.216,9.35189,9.35189
2186.00,9.35269,25.229026,0.000423,25.107288,-1.6231,0.216,9.35149,9.35149
2187.00,9.35292,25.229135,0.000423,25.107347,-1.6231,0.216,9.35239,9.35239
2188.00,9.35289,25.229190,0.000420,25.107424,-1.6233,0.217,9.35261,9.35261
2189.00,9.35284,25.229182,0.000418,25.107374,-1.6231,0.217,9.35280,9.35280
2190.00,9.35273,25.229243,0.000422,25.107394,-1.6229,0.217,9.35385,9.35385
2191.00,9.35292,25.229178,0.000423,25.107299,-1.6228,0.217,9.35369,9.35369
2192.00,9.35291,25.229153,0.000421,25.107230,-1.6228,0.217,9.35330,9.35330
2193.00,9.35278,25.229114,0.000422,25.107137,-1.6227,0.217,9.35301,9.35301
2194.00,9.35266,25.229106,0.000422,25.107110,-1.6227,0.217,9.35264,9.35264
2195.00,9.35272,25.229063,0.000422,25.107092,-1.6227,0.217,9.35107,9.35107
2196.00,9.35267,25.229156,0.000420,25.107182,-1.6229,0.217,9.35053,9.35053
2197.00,9.35245,25.229203,0.000420,25.107163,-1.6230,0.217,9.35061,9.35061
2198.00,9.35245,25.229274,0.000421,25.107210,-1.6230,0.217,9.35124,9.35124
2199.00,9.35237,25.229364,0.000421,25.107239,-1.6231,0.217,9.35111,9.35111
2200.00,9.35210,25.229456,0.000420,25.107265,-1.6234,0.217,9.35089,9.35089
2201.00,9.35166,25.229393,0.000422,25.107227,-1.6235,0.217,9.35002,9.35002
2202.00,9.35124,25.229387,0.000423,25.107226,-1.6235,0.218,9.34812,9.34812
2203.00,9.35097,25.229464,0.000424,25.107193,-1.6236,0.218,9.34669,9.34669
2204.00,9.35089,25.229477,0.000421,25.107159,-1.6239,0.218,9.34671,9.34671
2205.00,9.35074,25.229574,0.000423,25.107196,-1.6241,0.218,9.34692,9.34692
2206.00,9.35055,25.229716,0.000423,25.107243,-1.6242,0.218,9.34729,9.34729
2207.00,9.35021,25.229808,0.000428,25.107330,-1.6245,0.218,9.34831,9.34831
2208.00,9.35006,25.229812,0.000425,25.107316,-1.6247,0.218,9.34956,9.34956
2209.00,9.35004,25.229828,0.000424,25.107325,-1.6245,0.218,9.34992,9.34992
2210.00,9.34964,25.229819,0.000422,25.107271,-1.6244,0.218,9.35039,9.35039
2211.00,9.34964,25.229912,0.000424,25.107300,-1.6242,0.218,9.35019,9.35019
2212.00,9.34941,25.230009,0.000423,25.107292,-1.6240,0.219,9.34985,9.34985
2213.00,9.34916,25.230078,0.000428,25.107376,-1.6239,0.218,9.34914,9.34914
2214.00,9.34907,25.230091,0.000431,25.107333,-1.6239,0.218,9.34872,9.34872
2215.00,9.34909,25.230146,0.000433,25.107341,-1.6238,0.218,9.34806,9.34806
2216.00,9.34898,25.230146,0.000430,25.107304,-1.6238,0.218,9.34880,9.34880
2217.00,9.34903,25.230172,0.000426,25.107254,-1.6238,0.218,9.35007,9.35007
2218.00,9.34903,25.230180,0.000422,25.107198,-1.6237,0.219,9.35092,9.35092
2219.00,9.34890,25.230282,0.000424,25.107281,-1.6236,0.219,9.35178,9.35178
2220.00,9.34927,25.230239,0.000419,25.107206,-1.6236,0.219,9.35337,9.35337
2221.00,9.34992,25.230269,0.000419,25.107219,-1.6238,0.219,9.35433,9.35433
2222.00,9.35049,25.230269,0.000422,25.107239,-1.6241,0.219,9.35492,9.35492
2223.00,9.35097,25.230349,0.000422,25.107232,-1.6245,0.219,9.35482,9.35482
2224.00,9.35114,25.230290,0.000418,25.107130,-1.6249,0.219,9.35439,9.35439
2225.00,9.35136,25.230390,0.000421,25.107225,-1.6251,0.219,9.35417,9.35417
2226.00,9.35164,25.230464,0.000421,25.107181,-1.6249,0.219,9.35399,9.35399
2227.00,9.35198,25.230516,0.000419,25.107176,-1.6246,0.220,9.35348,9.35348
2228.00,9.35209,25.230549,0.000420,25.107179,-1.6244,0.220,9.35340,9.35340
2229.00,9.35206,25.230680,0.000424,25.107297,-1.6244,0.220,9.35324,9.35324
2230.00,9.35202,25.230663,0.000421,25.107277,-1.6245,0.220,9.35255,9.35255
2231.00,9.35221,25.230651,0.000425,25.107308,-1.6247,0.219,9.35279,9.35279
2232.00,9.35278,25.230623,0.000428,25.107282,-1.6250,0.219,9.35356,9.35356
2233.00,9.35316,25.230629,0.000429,25.107291,-1.6252,0.219,9.35378,9.35378
2234.00,9.35327,25.230644,0.000426,25.107259,-1.6255,0.220,9.35379,9.35379
2235.00,9.35340,25.230765,0.000428,25.107310,-1.6257,0.220,9.35392,9.35392
2236.00,9.35350,25.230725,0.000422,25.107274,-1.6258,0.220,9.35312,9.35312
2237.00,9.35369,25.230812,0.000422,25.107381,-1.6259,0.220,9.35312,9.35312
2238.00,9.35375,25.230841,0.000420,25.107383,-1.6260,0.220,9.35278,9.35278
2239.00,9.35363,25.230871,0.000422,25.107406,-1.6261,0.220,9.35292,9.35292
2240.00,9.35352,25.230785,0.000421,25.107313,-1.6261,0.220,9.35318,9.35318
2241.00,9.35347,25.230853,0.000427,25.107344,-1.6261,0.220,9.35434,9.35434
2242.00,9.35361,25.230882,0.000426,25.107286,-1.6262,0.220,9.35428,9.35428
2243.00,9.35366,25.230928,0.000426,25.107289,-1.6262,0.220,9.35470,9.35470
2244.00,9.35363,25.230934,0.000424,25.107235,-1.6262,0.220,9.35412,9.35412
2245.00,9.35340,25.230994,0.000425,25.107262,-1.6263,0.221,9.35213,9.35213
2246.00,9.35265,25.231016,0.000422,25.107191,-1.6264,0.221,9.34942,9.34942
2247.00,9.35222,25.231001,0.000423,25.107137,-1.6265,0.221,9.34744,9.34744
2248.00,9.35194,25.230980,0.000424,25.107101,-1.6267,0.221,9.34572,9.34572
2249.00,9.35174,25.231074,0.000430,25.107121,-1.6270,0.220,9.34541,9.34541
2250.00,9.35161,25.231177,0.000429,25.107136,-1.6272,0.220,9.34779,9.34779
2251.00,9.35156,25.231204,0.000427,25.107148,-1.6272,0.221,9.35067,9.35067
2252.00,9.35117,25.231332,0.000427,25.107216,-1.6272,0.221,9.35208,9.35208
2253.00,9.35106,25.231390,0.000424,25.107228,-1.6271,0.221,9.35321,9.35321
2254.00,9.35113,25.231437,0.000415,25.107299,-1.6270,0.221,9.35378,9.35378
2255.00,9.35137,25.231503,0.000416,25.107335,-1.6269,0.222,9.35365,9.35365
2256.00,9.35144,25.231573,0.000419,25.107370,-1.6270,0.222,9.35208,9.35208
2257.00,9.35142,25.231529,0.000419,25.107352,-1.6273,0.222,9.35187,9.35187
2258.00,9.35124,25.231565,0.000418,25.107398,-1.6276,0.222,9.35223,9.35223
2259.00,9.35057,25.231586,0.000421,25.107343,-1.6278,0.222,9.35188,9.35188
2260.00,9.35043,25.231513,0.000421,25.107236,-1.6280,0.222,9.35094,9.35094
2261.00,9.35052,25.231539,0.000420,25.107232,-1.6281,0.222,9.35126,9.35126
2262.00,9.35051,25.231590,0.000423,25.107163,-1.6281,0.222,9.35159,9.35159
2263.00,9.35060,25.231596,0.000427,25.107069,-1.6280,0.222,9.35240,9.35240
2264.00,9.35105,25.231541,0.000430,25.106978,-1.6280,0.221,9.35383,9.35383
2265.00,9.35146,25.231606,0.000428,25.107017,-1.6280,0.222,9.35463,9.35463
2266.00,9.35194,25.231651,0.000428,25.106987,-1.6279,0.222,9.35437,9.35437
2267.00,9.35215,25.231687,0.000425,25.106991,-1.6281,0.222,9.35338,9.35338
2268.00,9.35226,25.231716,0.000424,25.106993,-1.6282,0.222,9.35164,9.35164
2269.00,9.35245,25.231772,0.000419,25.106991,-1.6283,0.222,9.35048,9.35048
2270.00,9.35242,25.231819,0.000419,25.107016,-1.6285,0.222,9.34987,9.34987
2271.00,9.35213,25.231780,0.000420,25.106979,-1.6288,0.222,9.35025,9.35025
2272.00,9.35190,25.231802,0.000420,25.106991,-1.6289,0.222,9.35031,9.35031
2273.00,9.35169,25.231825,0.000419,25.107009,-1.6290,0.223,9.35033,9.35033
2274.00,9.35161,25.231884,0.000422,25.107082,-1.6292,0.223,9.34970,9.34970
2275.00,9.35133,25.231926,0.000424,25.107116,-1.6292,0.223,9.34945,9.34945
2276.00,9.35127,25.231967,0.000420,25.107124,-1.6293,0.223,9.34948,9.34948
2277.00,9.35134,25.231939,0.000419,25.107113,-1.6292,0.223,9.34970,9.34970
2278.00,9.35117,25.231948,0.000420,25.107068,-1.6293,0.223,9.35007,9.35007
2279.00,9.35107,25.232006,0.000423,25.107057,-1.6293,0.223,9.35016,9.35016
2280.00,9.35093,25.231999,0.000425,25.106969,-1.6295,0.223,9.34923,9.34923
2281.00,9.35070,25.232074,0.000428,25.107011,-1.6296,0.223,9.34831,9.34831
2282.00,9.35052,25.232165,0.000427,25.107058,-1.6296,0.223,9.34818,9.34818
2283.00,9.35026,25.232267,0.000427,25.107182,-1.6298,0.223,9.34830,9.34830
2284.00,9.34996,25.232227,0.000424,25.107213,-1.6302,0.223,9.34902,9.34902
2285.00,9.34982,25.232273,0.000422,25.107295,-1.6302,0.223,9.35046,9.35046
2286.00,9.34973,25.232270,0.000421,25.107326,-1.6303,0.223,9.35087,9.35087
2287.00,9.34979,25.232311,0.000421,25.107335,-1.6306,0.223,9.35141,9.35141
2288.00,9.35002,25.232243,0.000419,25.107211,-1.6305,0.223,9.35179,9.35179
2289.00,9.35022,25.232250,0.000424,25.107193,-1.6304,0.223,9.35227,9.35227
2290.00,9.35031,25.232213,0.000426,25.107143,-1.6307,0.223,9.35195,9.35195
2291.00,9.35024,25.232225,0.000425,25.107091,-1.6309,0.223,9.35218,9.35218
2292.00,9.35024,25.232191,0.000425,25.107044,-1.6311,0.223,9.35197,9.35197
2293.00,9.35038,25.232295,0.000426,25.107147,-1.6314,0.223,9.35153,9.35153
2294.00,9.35049,25.232397,0.000423,25.107175,-1.6316,0.224,9.35080,9.35080
2295.00,9.35049,25.232517,0.000421,25.107204,-1.6315,0.224,9.34991,9.34991
2296.00,9.35024,25.232544,0.000422,25.107207,-1.6315,0.224,9.34893,9.34893
2297.00,9.34990,25.232575,0.000421,25.107212,-1.6314,0.224,9.34760,9.34760
2298.00,9.34954,25.232644,0.000425,25.107221,-1.6313,0.224,9.34565,9.34565
2299.00,9.34914,25.232687,0.000427,25.107208,-1.6314,0.224,9.34406,9.34406
2300.00,9.34898,25.232698,0.000430,25.107192,-1.6315,0.224,9.34373,9.34373
2301.00,9.34900,25.232778,0.000427,25.107224,-1.6317,0.224,9.34405,9.34405
2302.00,9.34900,25.232842,0.000428,25.107186,-1.6321,0.224,9.34513,9.34513
2303.00,9.34891,25.232890,0.000426,25.107174,-1.6324,0.224,9.34704,9.34704
2304.00,9.34857,25.232880,0.000425,25.107112,-1.6327,0.224,9.34782,9.34782
2305.00,9.34818,25.232917,0.000422,25.107125,-1.6330,0.225,9.34830,9.34830
2306.00,9.34742,25.232940,0.000428,25.107103,-1.6331,0.225,9.34806,9.34806
2307.00,9.34671,25.232976,0.000426,25.107137,-1.6332,0.225,9.34767,9.34767
2308.00,9.34577,25.232933,0.000424,25.107083,-1.6333,0.225,9.34723,9.34723
2309.00,9.34508,25.232989,0.000422,25.107139,-1.6334,0.225,9.34695,9.34695
2310.00,9.34525,25.233071,0.000425,25.107153,-1.6333,0.225,9.34579,9.34579
2311.00,9.34754,25.233177,0.000420,25.107166,-1.6333,0.225,9.34291,9.34291
@16,2.0001,4.0, 2310.052 
2312.00,9.35018,25.233221,0.000418,25.107151,-1.6333,0.225,9.33995,9.33995
2313.00,9.34980,25.233343,0.000422,25.107217,-1.6334,0.225,9.33852,9.33852
2314.00,9.34827,25.233356,0.000423,25.107182,-1.6336,0.225,9.33860,9.33860
2315.00,9.34806,25.233350,0.000419,25.107132,-1.6339,0.225,9.34022,9.34022
2316.00,9.34721,25.233320,0.000420,25.107156,-1.6342,0.225,9.34398,9.34398
2317.00,9.34474,25.233347,0.000425,25.107256,-1.6344,0.225,9.34808,9.34808
2318.00,9.34405,25.233397,0.000423,25.107233,-1.6346,0.226,9.35155,9.35155
2319.00,9.34385,25.233482,0.000423,25.107202,-1.6347,0.226,9.35421,9.35421
2320.00,9.34346,25.233625,0.000427,25.107287,-1.6348,0.226,9.35615,9.35615
2321.00,9.34432,25.233731,0.000429,25.107276,-1.6348,0.226,9.35751,9.35751
2322.00,9.34471,25.233808,0.000431,25.107196,-1.6348,0.226,9.35797,9.35797
2323.00,9.34514,25.233786,0.000431,25.107146,-1.6348,0.226,9.35700,9.35700
2324.00,9.34670,25.233834,0.000430,25.107205,-1.6349,0.226,9.35598,9.35598
2325.00,9.34833,25.233770,0.000426,25.107107,-1.6349,0.226,9.35464,9.35464
2326.00,9.34908,25.233758,0.000423,25.107102,-1.6349,0.226,9.35377,9.35377
2327.00,9.34952,25.233808,0.000424,25.107163,-1.6350,0.226,9.35357,9.35357
2328.00,9.35007,25.233849,0.000424,25.107188,-1.6350,0.226,9.35425,9.35425
2329.00,9.35050,25.233818,0.000423,25.107129,-1.6352,0.226,9.35408,9.35408
2330.00,9.35100,25.233844,0.000428,25.107218,-1.6356,0.226,9.35473,9.35473
2331.00,9.35202,25.233901,0.000429,25.107263,-1.6360,0.226,9.35580,9.35580
2332.00,9.35343,25.233934,0.000428,25.107221,-1.6365,0.227,9.35654,9.35654
2333.00,9.35446,25.234031,0.000430,25.107209,-1.6369,0.227,9.35678,9.35678
2334.00,9.35521,25.234131,0.000434,25.107248,-1.6370,0.227,9.35788,9.35788
2335.00,9.35573,25.234225,0.000433,25.107255,-1.6372,0.227,9.35799,9.35799
2336.00,9.35598,25.234270,0.000438,25.107258,-1.6374,0.226,9.35732,9.35732
2337.00,9.35610,25.234295,0.000440,25.107304,-1.6375,0.226,9.35635,9.35635
2338.00,9.35600,25.234300,0.000436,25.107371,-1.6375,0.227,9.35520,9.35520
2339.00,9.35560,25.234326,0.000434,25.107416,-1.6377,0.227,9.35397,9.35397
2340.00,9.35544,25.234233,0.000428,25.107319,-1.6377,0.227,9.35422,9.35422
2341.00,9.35546,25.234313,0.000423,25.107362,-1.6376,0.227,9.35508,9.35508
2342.00,9.35550,25.234349,0.000423,25.107303,-1.6375,0.227,9.35560,9.35560
2343.00,9.35557,25.234289,0.000426,25.107220,-1.6375,0.227,9.35649,9.35649
2344.00,9.35581,25.234281,0.000427,25.107167,-1.6375,0.227,9.35786,9.35786
2345.00,9.35613,25.234372,0.000430,25.107195,-1.6377,0.227,9.35825,9.35825
2346.00,9.35643,25.234331,0.000431,25.107089,-1.6380,0.227,9.35785,9.35785
2347.00,9.35656,25.234259,0.000431,25.107066,-1.6383,0.227,9.35764,9.35764
2348.00,9.35628,25.234325,0.000429,25.107123,-1.6386,0.227,9.35565,9.35565
2349.00,9.35592,25.234435,0.000429,25.107208,-1.6389,0.228,9.35247,9.35247
2350.00,9.35566,25.234486,0.000429,25.107194,-1.6392,0.228,9.34992,9.34992
2351.00,9.35493,25.234545,0.000426,25.107220,-1.6396,0.228,9.34809,9.34809
2352.00,9.35423,25.234683,0.000428,25.107260,-1.6397,0.228,9.34621,9.34621
2353.00,9.35366,25.234719,0.000426,25.107201,-1.6398,0.228,9.34592,9.34592
2354.00,9.35321,25.234686,0.000427,25.107135,-1.6399,0.228,9.34770,9.34770
2355.00,9.35300,25.234689,0.000430,25.107126,-1.6398,0.228,9.34829,9.34829
2356.00,9.35306,25.234621,0.000431,25.107039,-1.6396,0.228,9.34863,9.34863
2357.00,9.35231,25.234611,0.000428,25.107088,-1.6397,0.228,9.34954,9.34954
2358.00,9.35158,25.234590,0.000427,25.107103,-1.6398,0.228,9.35128,9.35128
2359.00,9.35140,25.234633,0.000426,25.107112,-1.6399,0.228,9.35169,9.35169
2360.00,9.35144,25.234669,0.000425,25.107191,-1.6400,0.228,9.35288,9.35288
2361.00,9.35178,25.234691,0.000426,25.107223,-1.6402,0.228,9.35393,9.35393
2362.00,9.35194,25.234725,0.000428,25.107196,-1.6404,0.228,9.35410,9.35410
2363.00,9.35181,25.234834,0.000428,25.107257,-1.6408,0.228,9.35388,9.35388
2364.00,9.35155,25.234865,0.000424,25.107254,-1.6412,0.228,9.35364,9.35364
2365.00,9.35120,25.234915,0.000422,25.107226,-1.6416,0.228,9.35257,9.35257
2366.00,9.35060,25.235023,0.000422,25.107285,-1.6420,0.229,9.35055,9.35055
2367.00,9.35011,25.235003,0.000419,25.107240,-1.6423,0.229,9.34997,9.34997
2368.00,9.35003,25.234987,0.000419,25.107139,-1.6424,0.229,9.34973,9.34973
2369.00,9.35052,25.235066,0.000426,25.107145,-1.6424,0.229,9.35044,9.35044
2370.00,9.35115,25.235091,0.000429,25.107139,-1.6425,0.229,9.35205,9.35205
2371.00,9.35164,25.235090,0.000429,25.107054,-1.6426,0.229,9.35415,9.35415
2372.00,9.35214,25.235210,0.000433,25.107137,-1.6428,0.229,9.35597,9.35597
2373.00,9.35242,25.235231,0.000437,25.107164,-1.6431,0.228,9.35491,9.35491
2374.00,9.35247,25.235168,0.000432,25.107135,-1.6434,0.229,9.35419,9.35419
2375.00,9.35256,25.235137,0.000426,25.107086,-1.6437,0.229,9.35281,9.35281
2376.00,9.35278,25.235169,0.000424,25.107096,-1.6439,0.229,9.35197,9.35197
2377.00,9.35276,25.235161,0.000421,25.107043,-1.6439,0.229,9.35024,9.35024
2378.00,9.35256,25.235224,0.000415,25.107095,-1.6439,0.229,9.35124,9.35124
2379.00,9.35230,25.235312,0.000419,25.107195,-1.6439,0.229,9.35064,9.35064
2380.00,9.35203,25.235396,0.000421,25.107277,-1.6440,0.229,9.35159,9.35159
2381.00,9.35194,25.235456,0.000419,25.107297,-1.6442,0.230,9.35267,9.35267
2382.00,9.35212,25.235576,0.000422,25.107347,-1.6444,0.230,9.35403,9.35403
2383.00,9.35252,25.235631,0.000424,25.107347,-1.6446,0.230,9.35461,9.35461
2384.00,9.35258,25.235584,0.000420,25.107191,-1.6447,0.230,9.35521,9.35521
2385.00,9.35298,25.235648,0.000422,25.107152,-1.6449,0.230,9.35422,9.35422
2386.00,9.35304,25.235739,0.000428,25.107233,-1.6451,0.230,9.35346,9.35346
2387.00,9.35322,25.235640,0.000423,25.107167,-1.6453,0.230,9.35320,9.35320
2388.00,9.35339,25.235623,0.000423,25.107120,-1.6455,0.230,9.35299,9.35299
2389.00,9.35330,25.235729,0.000426,25.107207,-1.6457,0.230,9.35378,9.35378
2390.00,9.35341,25.235830,0.000427,25.107242,-1.6458,0.230,9.35490,9.35490
2391.00,9.35322,25.235832,0.000424,25.107271,-1.6459,0.230,9.35536,9.35536
2392.00,9.35310,25.235870,0.000423,25.107284,-1.6462,0.230,9.35478,9.35478
2393.00,9.35316,25.235884,0.000424,25.107324,-1.6464,0.230,9.35465,9.35465
2394.00,9.35343,25.235857,0.000421,25.107325,-1.6466,0.230,9.35416,9.35416
2395.00,9.35348,25.235763,0.000416,25.107268,-1.6467,0.231,9.35331,9.35331
2396.00,9.35341,25.235771,0.000419,25.107198,-1.6467,0.230,9.35174,9.35174
2397.00,9.35325,25.235783,0.000423,25.107184,-1.6466,0.230,9.35107,9.35107
2398.00,9.35314,25.235863,0.000424,25.107214,-1.6466,0.230,9.35003,9.35003
2399.00,9.35309,25.235894,0.000427,25.107197,-1.6467,0.230,9.34878,9.34878
2400.00,9.35282,25.235947,0.000429,25.107233,-1.6467,0.230,9.34754,9.34754
2401.00,9.35225,25.235950,0.000427,25.107211,-1.6470,0.231,9.34759,9.34759
2402.00,9.35172,25.236122,0.000427,25.107262,-1.6475,0.231,9.34669,9.34669
2403.00,9.35123,25.236114,0.000429,25.107208,-1.6480,0.231,9.34639,9.34639
2404.00,9.35094,25.236172,0.000429,25.107193,-1.6485,0.231,9.34615,9.34615
2405.00,9.35061,25.236293,0.000428,25.107232,-1.6489,0.231,9.34632,9.34632
2406.00,9.35053,25.236332,0.000425,25.107239,-1.6492,0.231,9.34740,9.34740
2407.00,9.35041,25.236377,0.000425,25.107259,-1.6493,0.231,9.34840,9.34840
2408.00,9.35010,25.236386,0.000423,25.107261,-1.6494,0.231,9.34872,9.34872
2409.00,9.34978,25.236420,0.000420,25.107299,-1.6495,0.232,9.34928,9.34928
2410.00,9.34941,25.236370,0.000422,25.107282,-1.6496,0.232,9.34962,9.34962
2411.00,9.34910,25.236441,0.000427,25.107325,-1.6498,0.231,9.34922,9.34922
2412.00,9.34901,25.236471,0.000430,25.107327,-1.6498,0.231,9.34971,9.34971
2413.00,9.34896,25.236626,0.000432,25.107366,-1.6496,0.231,9.35037,9.35037
2414.00,9.34882,25.236723,0.000433,25.107368,-1.6495,0.231,9.35102,9.35102
2415.00,9.34878,25.236751,0.000431,25.107320,-1.6494,0.231,9.35178,9.35178
2416.00,9.34882,25.236784,0.000430,25.107331,-1.6494,0.231,9.35138,9.35138
2417.00,9.34894,25.236827,0.000423,25.107342,-1.6496,0.232,9.35108,9.35108
2418.00,9.34909,25.236874,0.000423,25.107400,-1.6499,0.232,9.35131,9.35131
2419.00,9.34923,25.236918,0.000424,25.107442,-1.6501,0.232,9.35081,9.35081
2420.00,9.34947,25.236978,0.000421,25.107484,-1.6503,0.232,9.35056,9.35056
2421.00,9.34969,25.237013,0.000418,25.107443,-1.6506,0.232,9.35132,9.35132
2422.00,9.35016,25.236971,0.000423,25.107427,-1.6509,0.232,9.35277,9.35277
2423.00,9.35078,25.236953,0.000423,25.107401,-1.6513,0.232,9.35389,9.35389
2424.00,9.35132,25.236897,0.000425,25.107303,-1.6515,0.232,9.35526,9.35526
2425.00,9.35174,25.236912,0.000427,25.107253,-1.6518,0.232,9.35527,9.35527
2426.00,9.35167,25.236882,0.000428,25.107246,-1.6520,0.232,9.35419,9.35419
2427.00,9.35154,25.236956,0.000425,25.107266,-1.6521,0.232,9.35315,9.35315
2428.00,9.35183,25.237013,0.000427,25.107222,-1.6524,0.232,9.35259,9.35259
2429.00,9.35217,25.237049,0.000426,25.107252,-1.6527,0.232,9.35204,9.35204
2430.00,9.35238,25.237153,0.000429,25.107344,-1.6530,0.232,9.35225,9.35225
2431.00,9.35247,25.237308,0.000430,25.107377,-1.6532,0.232,9.35312,9.35312
2432.00,9.35248,25.237343,0.000433,25.107367,-1.6533,0.232,9.35293,9.35293
2433.00,9.35259,25.237340,0.000433,25.107389,-1.6532,0.232,9.35154,9.35154
2434.00,9.35249,25.237419,0.000433,25.107392,-1.6532,0.232,9.35027,9.35027
2435.00,9.35242,25.237413,0.000434,25.107341,-1.6533,0.232,9.34890,9.34890
2436.00,9.35256,25.237391,0.000436,25.107339,-1.6533,0.232,9.34819,9.34819
2437.00,9.35220,25.237413,0.000432,25.107351,-1.6534,0.233,9.34827,9.34827
2438.00,9.35181,25.237448,0.000430,25.107364,-1.6537,0.233,9.34835,9.34835
2439.00,9.35155,25.237517,0.000429,25.107393,-1.6539,0.233,9.34836,9.34836
2440.00,9.35142,25.237581,0.000429,25.107408,-1.6541,0.233,9.34937,9.34937
2441.00,9.35149,25.237587,0.000427,25.107355,-1.6545,0.233,9.35040,9.35040
2442.00,9.35144,25.237582,0.000426,25.107255,-1.6547,0.233,9.35104,9.35104
2443.00,9.35117,25.237514,0.000426,25.107158,-1.6549,0.233,9.35124,9.35124
2444.00,9.35061,25.237474,0.000428,25.107166,-1.6550,0.233,9.35032,9.35032
2445.00,9.35005,25.237513,0.000430,25.107259,-1.6554,0.233,9.34911,9.34911
2446.00,9.34978,25.237529,0.000432,25.107333,-1.6556,0.233,9.34706,9.34706
2447.00,9.34954,25.237564,0.000436,25.107390,-1.6558,0.233,9.34523,9.34523
2448.00,9.34919,25.237667,0.000438,25.107399,-1.6562,0.233,9.34461,9.34461
2449.00,9.34871,25.237740,0.000438,25.107390,-1.6566,0.233,9.34556,9.34556
2450.00,9.34841,25.237707,0.000434,25.107306,-1.6566,0.233,9.34572,9.34572
2451.00,9.34809,25.237757,0.000432,25.107303,-1.6567,0.233,9.34617,9.34617
2452.00,9.34802,25.237791,0.000432,25.107328,-1.6568,0.233,9.34660,9.34660
2453.00,9.34786,25.237888,0.000430,25.107375,-1.6569,0.233,9.34709,9.34709
2454.00,9.34785,25.237949,0.000426,25.107359,-1.6570,0.233,9.34614,9.34614
2455.00,9.34768,25.238084,0.000428,25.107391,-1.6573,0.234,9.34501,9.34501
2456.00,9.34753,25.238211,0.000427,25.107427,-1.6575,0.234,9.34425,9.34425
2457.00,9.34671,25.238211,0.000425,25.107323,-1.6577,0.234,9.34284,9.34284
2458.00,9.34569,25.238278,0.000430,25.107403,-1.6579,0.234,9.34192,9.34192
2459.00,9.34601,25.238247,0.000433,25.107456,-1.6582,0.234,9.34099,9.34099
2460.00,9.34657,25.238228,0.000431,25.107469,-1.6584,0.234,9.33918,9.33918
2461.00,9.34642,25.238156,0.000428,25.107397,-1.6588,0.234,9.33716,9.33716
@17,2.0001,4.0, 2460.095 
2462.00,9.34716,25.238220,0.000428,25.107470,-1.6591,0.234,9.33491,9.33491
2463.00,9.34725,25.238178,0.000424,25.107384,-1.6595,0.234,9.33306,9.33306
2464.00,9.34428,25.238236,0.000423,25.107348,-1.6597,0.235,9.33210,9.33210
2465.00,9.34328,25.238222,0.000424,25.107267,-1.6597,0.235,9.33306,9.33306
2466.00,9.34210,25.238203,0.000429,25.107197,-1.6598,0.234,9.33601,9.33601
2467.00,9.33985,25.238236,0.000433,25.107202,-1.6599,0.234,9.33934,9.33934
2468.00,9.33865,25.238246,0.000436,25.107192,-1.6598,0.234,9.34243,9.34243
2469.00,9.33843,25.238231,0.000429,25.107142,-1.6598,0.234,9.34601,9.34601
2470.00,9.33888,25.238279,0.000430,25.107157,-1.6601,0.234,9.34912,9.34912
2471.00,9.34021,25.238338,0.000427,25.107227,-1.6603,0.234,9.34983,9.34983
2472.00,9.34133,25.238379,0.000423,25.107222,-1.6605,0.235,9.35033,9.35033
2473.00,9.34131,25.238416,0.000423,25.107209,-1.6608,0.235,9.34982,9.34982
2474.00,9.34127,25.238476,0.000430,25.107257,-1.6612,0.234,9.34862,9.34862
2475.00,9.34123,25.238483,0.000429,25.107279,-1.6614,0.235,9.34692,9.34692
2476.00,9.34159,25.238534,0.000434,25.107268,-1.6614,0.234,9.34560,9.34560
2477.00,9.34239,25.238608,0.000436,25.107312,-1.6614,0.234,9.34538,9.34538
2478.00,9.34257,25.238708,0.000435,25.107379,-1.6615,0.234,9.34542,9.34542
2479.00,9.34300,25.238731,0.000431,25.107382,-1.6615,0.235,9.34601,9.34601
2480.00,9.34363,25.238814,0.000429,25.107379,-1.6617,0.235,9.34724,9.34724
2481.00,9.34443,25.238844,0.000425,25.107406,-1.6621,0.235,9.34772,9.34772
2482.00,9.34526,25.238831,0.000424,25.107333,-1.6626,0.235,9.34830,9.34830
2483.00,9.34632,25.238782,0.000423,25.107320,-1.6631,0.236,9.34956,9.34956
2484.00,9.34722,25.238773,0.000421,25.107288,-1.6634,0.236,9.35010,9.35010
2485.00,9.34803,25.238827,0.000427,25.107306,-1.6637,0.235,9.35001,9.35001
2486.00,9.34837,25.238955,0.000432,25.107360,-1.6641,0.235,9.35075,9.35075
2487.00,9.34870,25.238993,0.000432,25.107433,-1.6643,0.235,9.35162,9.35162
2488.00,9.34899,25.239069,0.000432,25.107484,-1.6646,0.235,9.35110,9.35110
2489.00,9.34898,25.239190,0.000433,25.107526,-1.6648,0.235,9.35103,9.35103
2490.00,9.34898,25.239127,0.000429,25.107426,-1.6650,0.235,9.35189,9.35189
2491.00,9.34904,25.239157,0.000422,25.107460,-1.6653,0.236,9.35214,9.35214
2492.00,9.34911,25.239225,0.000424,25.107485,-1.6655,0.236,9.35111,9.35111
2493.00,9.34936,25.239137,0.000421,25.107357,-1.6655,0.236,9.35138,9.35138
2494.00,9.34964,25.239076,0.000423,25.107312,-1.6655,0.236,9.35197,9.35197
2495.00,9.35020,25.239124,0.000424,25.107373,-1.6655,0.236,9.35219,9.35219
2496.00,9.35067,25.239160,0.000426,25.107387,-1.6653,0.236,9.35286,9.35286
2497.00,9.35110,25.239179,0.000424,25.107381,-1.6654,0.236,9.35412,9.35412
2498.00,9.35143,25.239381,0.000429,25.107467,-1.6657,0.236,9.35416,9.35416
2499.00,9.35153,25.239551,0.000429,25.107580,-1.6660,0.236,9.35271,9.35271
2500.00,9.35138,25.239592,0.000430,25.107615,-1.6664,0.236,9.35141,9.35141
2501.00,9.35142,25.239549,0.000432,25.107536,-1.6667,0.236,9.35047,9.35047
2502.00,9.35161,25.239631,0.000432,25.107535,-1.6669,0.236,9.34972,9.34972
2503.00,9.35157,25.239596,0.000429,25.107527,-1.6671,0.236,9.34941,9.34941
2504.00,9.35143,25.239595,0.000430,25.107408,-1.6673,0.236,9.34966,9.34966
2505.00,9.35130,25.239612,0.000428,25.107343,-1.6672,0.236,9.34997,9.34997
2506.00,9.35145,25.239649,0.000428,25.107330,-1.6674,0.236,9.35033,9.35033
2507.00,9.35131,25.239625,0.000427,25.107298,-1.6677,0.236,9.35009,9.35009
2508.00,9.35127,25.239667,0.000428,25.107274,-1.6679,0.237,9.34979,9.34979
2509.00,9.35119,25.239662,0.000426,25.107298,-1.6682,0.237,9.35052,9.35052
2510.00,9.35115,25.239761,0.000430,25.107328,-1.6684,0.237,9.35189,9.35189
2511.00,9.35148,25.239856,0.000429,25.107358,-1.6686,0.237,9.35259,9.35259
2512.00,9.35166,25.239866,0.000432,25.107330,-1.6687,0.237,9.35296,9.35296
2513.00,9.35177,25.239894,0.000433,25.107344,-1.6687,0.237,9.35375,9.35375
2514.00,9.35186,25.239903,0.000436,25.107321,-1.6689,0.237,9.35503,9.35503
2515.00,9.35218,25.239899,0.000434,25.107307,-1.6691,0.237,9.35610,9.35610
2516.00,9.35239,25.239862,0.000433,25.107268,-1.6693,0.237,9.35604,9.35604
2517.00,9.35231,25.239855,0.000429,25.107231,-1.6696,0.237,9.35619,9.35619
2518.00,9.35225,25.239903,0.000429,25.107252,-1.6699,0.237,9.35627,9.35627
2519.00,9.35247,25.239963,0.000428,25.107261,-1.6700,0.237,9.35562,9.35562
2520.00,9.35290,25.240089,0.000427,25.107362,-1.6703,0.237,9.35423,9.35423
2521.00,9.35311,25.240158,0.000427,25.107355,-1.6706,0.237,9.35338,9.35338
2522.00,9.35294,25.240290,0.000428,25.107440,-1.6708,0.237,9.35194,9.35194
2523.00,9.35293,25.240420,0.000430,25.107482,-1.6711,0.238,9.34975,9.34975
2524.00,9.35269,25.240478,0.000428,25.107459,-1.6715,0.238,9.34715,9.34715
2525.00,9.35223,25.240489,0.000431,25.107395,-1.6717,0.238,9.34439,9.34439
2526.00,9.35139,25.240577,0.000433,25.107383,-1.6720,0.238,9.34283,9.34283
2527.00,9.35102,25.240545,0.000431,25.107264,-1.6722,0.238,9.34239,9.34239
2528.00,9.35072,25.240513,0.000430,25.107174,-1.6722,0.238,9.34285,9.34285
2529.00,9.35048,25.240568,0.000435,25.107240,-1.6724,0.237,9.34323,9.34323
2530.00,9.34998,25.240580,0.000432,25.107232,-1.6725,0.238,9.34416,9.34416
2531.00,9.34953,25.240545,0.000433,25.107270,-1.6726,0.238,9.34493,9.34493
2532.00,9.34900,25.240657,0.000433,25.107391,-1.6727,0.238,9.34508,9.34508
2533.00,9.34862,25.240673,0.000431,25.107433,-1.6730,0.238,9.34527,9.34527
2534.00,9.34828,25.240737,0.000428,25.107509,-1.6734,0.238,9.34628,9.34628
2535.00,9.34785,25.240683,0.000427,25.107477,-1.6737,0.238,9.34758,9.34758
2536.00,9.34749,25.240693,0.000425,25.107510,-1.6742,0.238,9.34834,9.34834
2537.00,9.34735,25.240565,0.000427,25.107440,-1.6746,0.238,9.34974,9.34974
2538.00,9.34720,25.240563,0.000429,25.107410,-1.6749,0.238,9.35043,9.35043
2539.00,9.34704,25.240513,0.000429,25.107262,-1.6749,0.238,9.35121,9.35121
2540.00,9.34698,25.240613,0.000430,25.107289,-1.6750,0.238,9.35167,9.35167
2541.00,9.34703,25.240668,0.000428,25.107283,-1.6751,0.238,9.35241,9.35241
2542.00,9.34731,25.240805,0.000426,25.107286,-1.6751,0.238,9.35245,9.35245
2543.00,9.34747,25.240868,0.000423,25.107310,-1.6754,0.239,9.35184,9.35184
2544.00,9.34779,25.240889,0.000421,25.107342,-1.6756,0.239,9.35142,9.35142
2545.00,9.34821,25.240910,0.000420,25.107321,-1.6759,0.239,9.35012,9.35012
2546.00,9.34845,25.240905,0.000421,25.107251,-1.6759,0.239,9.34850,9.34850
2547.00,9.34863,25.240973,0.000424,25.107333,-1.6763,0.239,9.34769,9.34769
2548.00,9.34882,25.241074,0.000426,25.107370,-1.6765,0.239,9.34780,9.34780
2549.00,9.34886,25.241210,0.000429,25.107443,-1.6768,0.239,9.34659,9.34659
2550.00,9.34886,25.241257,0.000430,25.107478,-1.6772,0.239,9.34628,9.34628
2551.00,9.34890,25.241347,0.000433,25.107499,-1.6776,0.239,9.34658,9.34658
2552.00,9.34909,25.241395,0.000432,25.107466,-1.6781,0.239,9.34698,9.34698
2553.00,9.34929,25.241392,0.000429,25.107447,-1.6783,0.239,9.34752,9.34752
2554.00,9.34945,25.241386,0.000431,25.107401,-1.6785,0.239,9.34869,9.34869
2555.00,9.34942,25.241471,0.000436,25.107412,-1.6785,0.239,9.34929,9.34929
2556.00,9.34920,25.241520,0.000436,25.107458,-1.6786,0.239,9.34882,9.34882
2557.00,9.34890,25.241495,0.000437,25.107430,-1.6788,0.239,9.34783,9.34783
2558.00,9.34868,25.241480,0.000439,25.107407,-1.6790,0.239,9.34724,9.34724
2559.00,9.34843,25.241467,0.000437,25.107375,-1.6794,0.239,9.34613,9.34613
2560.00,9.34798,25.241387,0.000432,25.107339,-1.6798,0.240,9.34512,9.34512
2561.00,9.34740,25.241324,0.000429,25.107241,-1.6800,0.240,9.34463,9.34463
2562.00,9.34699,25.241339,0.000432,25.107234,-1.6801,0.240,9.34490,9.34490
2563.00,9.34676,25.241359,0.000432,25.107204,-1.6802,0.240,9.34427,9.34427
2564.00,9.34658,25.241442,0.000433,25.107254,-1.6802,0.240,9.34434,9.34434
2565.00,9.34639,25.241486,0.000435,25.107231,-1.6804,0.240,9.34477,9.34477
2566.00,9.34647,25.241526,0.000434,25.107290,-1.6806,0.240,9.34633,9.34633
2567.00,9.34666,25.241609,0.000431,25.107298,-1.6809,0.240,9.34703,9.34703
2568.00,9.34672,25.241651,0.000431,25.107289,-1.6811,0.240,9.34785,9.34785
2569.00,9.34665,25.241681,0.000429,25.107271,-1.6813,0.240,9.34734,9.34734
2570.00,9.34657,25.241758,0.000424,25.107283,-1.6815,0.240,9.34693,9.34693
2571.00,9.34654,25.241837,0.000428,25.107292,-1.6819,0.240,9.34634,9.34634
2572.00,9.34652,25.241838,0.000425,25.107250,-1.6823,0.240,9.34636,9.34636
2573.00,9.34659,25.241890,0.000423,25.107276,-1.6826,0.240,9.34701,9.34701
2574.00,9.34658,25.241944,0.000426,25.107283,-1.6829,0.240,9.34839,9.34839
2575.00,9.34656,25.242007,0.000429,25.107344,-1.6830,0.240,9.34942,9.34942
2576.00,9.34672,25.242036,0.000427,25.107346,-1.6829,0.240,9.35033,9.35033
2577.00,9.34694,25.242073,0.000429,25.107366,-1.6828,0.240,9.35047,9.35047
2578.00,9.34717,25.242112,0.000432,25.107348,-1.6829,0.240,9.34984,9.34984
2579.00,9.34735,25.242070,0.000429,25.107294,-1.6831,0.240,9.34965,9.34965
2580.00,9.34776,25.242052,0.000429,25.107249,-1.6834,0.241,9.34963,9.34963
2581.00,9.34796,25.241984,0.000428,25.107197,-1.6838,0.241,9.34829,9.34829
2582.00,9.34779,25.242015,0.000432,25.107214,-1.6841,0.241,9.34694,9.34694
2583.00,9.34771,25.242025,0.000428,25.107195,-1.6844,0.241,9.34627,9.34627
2584.00,9.34778,25.242059,0.000430,25.107200,-1.6847,0.241,9.34592,9.34592
2585.00,9.34782,25.242121,0.000430,25.107182,-1.6850,0.241,9.34541,9.34541
2586.00,9.34777,25.242241,0.000432,25.107224,-1.6852,0.241,9.34559,9.34559
2587.00,9.34751,25.242228,0.000432,25.107184,-1.6854,0.241,9.34576,9.34576
2588.00,9.34729,25.242232,0.000431,25.107242,-1.6855,0.241,9.34586,9.34586
2589.00,9.34727,25.242239,0.000427,25.107293,-1.6856,0.241,9.34556,9.34556
2590.00,9.34750,25.242291,0.000424,25.107360,-1.6856,0.242,9.34587,9.34587
2591.00,9.34756,25.242334,0.000421,25.107342,-1.6858,0.242,9.34599,9.34599
2592.00,9.34750,25.242455,0.000421,25.107420,-1.6860,0.242,9.34606,9.34606
2593.00,9.34704,25.242563,0.000426,25.107402,-1.6862,0.242,9.34531,9.34531
2594.00,9.34664,25.242632,0.000430,25.107392,-1.6863,0.242,9.34473,9.34473
2595.00,9.34637,25.242650,0.000433,25.107364,-1.6865,0.241,9.34428,9.34428
2596.00,9.34618,25.242627,0.000432,25.107318,-1.6866,0.241,9.34424,9.34424
2597.00,9.34592,25.242675,0.000435,25.107339,-1.6867,0.241,9.34451,9.34451
2598.00,9.34584,25.242668,0.000431,25.107345,-1.6871,0.242,9.34589,9.34589
2599.00,9.34586,25.242627,0.000430,25.107257,-1.6876,0.242,9.34722,9.34722
2600.00,9.34575,25.242705,0.000429,25.107307,-1.6882,0.242,9.34825,9.34825
2601.00,9.34596,25.242740,0.000429,25.107320,-1.6887,0.242,9.34822,9.34822
2602.00,9.34599,25.242712,0.000423,25.107264,-1.6893,0.242,9.34768,9.34768
2603.00,9.34600,25.242726,0.000424,25.107246,-1.6896,0.242,9.34694,9.34694
2604.00,9.34595,25.242897,0.000427,25.107370,-1.6898,0.242,9.34561,9.34561
2605.00,9.34600,25.242936,0.000430,25.107374,-1.6899,0.242,9.34359,9.34359
2606.00,9.34609,25.243109,0.000434,25.107483,-1.6898,0.242,9.34193,9.34193
2607.00,9.34594,25.243164,0.000440,25.107574,-1.6897,0.242,9.34111,9.34111
2608.00,9.34643,25.243242,0.000441,25.107641,-1.6897,0.242,9.34048,9.34048
2609.00,9.34713,25.243223,0.000439,25.107625,-1.6897,0.242,9.34012,9.34012
2610.00,9.34739,25.243217,0.000437,25.107540,-1.6898,0.242,9.33979,9.33979
2611.00,9.34654,25.243162,0.000430,25.107466,-1.6899,0.242,9.33917,9.33917
2612.00,9.34381,25.243228,0.000424,25.107399,-1.6903,0.243,9.33803,9.33803
@18,2.0001,4.0, 2610.027 
2613.00,9.34407,25.243281,0.000424,25.107366,-1.6908,0.243,9.33745,9.33745
2614.00,9.34240,25.243329,0.000424,25.107345,-1.6912,0.243,9.33806,9.33806
2615.00,9.34131,25.243371,0.000426,25.107368,-1.6915,0.243,9.33951,9.33951
2616.00,9.34117,25.243400,0.000431,25.107374,-1.6917,0.243,9.34159,9.34159
2617.00,9.34010,25.243421,0.000434,25.107387,-1.6919,0.243,9.34402,9.34402
2618.00,9.33974,25.243374,0.000432,25.107327,-1.6922,0.243,9.34641,9.34641
2619.00,9.34051,25.243410,0.000431,25.107352,-1.6923,0.243,9.34827,9.34827
2620.00,9.34130,25.243320,0.000427,25.107343,-1.6927,0.243,9.34925,9.34925
2621.00,9.34228,25.243345,0.000425,25.107403,-1.6931,0.243,9.35055,9.35055
2622.00,9.34254,25.243247,0.000422,25.107335,-1.6935,0.243,9.35128,9.35128
2623.00,9.34299,25.243231,0.000424,25.107362,-1.6939,0.243,9.35101,9.35101
2624.00,9.34379,25.243148,0.000426,25.107344,-1.6941,0.243,9.34993,9.34993
2625.00,9.34440,25.243247,0.000427,25.107357,-1.6943,0.243,9.34897,9.34897
2626.00,9.34469,25.243237,0.000429,25.107279,-1.6945,0.243,9.34807,9.34807
2627.00,9.34504,25.243306,0.000433,25.107278,-1.6946,0.243,9.34737,9.34737
2628.00,9.34532,25.243343,0.000435,25.107226,-1.6947,0.243,9.34682,9.34682
2629.00,9.34557,25.243477,0.000437,25.107215,-1.6950,0.243,9.34663,9.34663
2630.00,9.34588,25.243566,0.000439,25.107271,-1.6953,0.243,9.34696,9.34696
2631.00,9.34651,25.243671,0.000440,25.107319,-1.6957,0.243,9.34720,9.34720
2632.00,9.34715,25.243754,0.000437,25.107341,-1.6959,0.243,9.34715,9.34715
2633.00,9.34756,25.243887,0.000437,25.107438,-1.6962,0.243,9.34633,9.34633
2634.00,9.34758,25.243963,0.000436,25.107494,-1.6964,0.244,9.34563,9.34563
2635.00,9.34753,25.243998,0.000433,25.107411,-1.6965,0.244,9.34450,9.34450
2636.00,9.34726,25.243999,0.000429,25.107381,-1.6966,0.244,9.34280,9.34280
2637.00,9.34698,25.244084,0.000431,25.107411,-1.6969,0.244,9.34176,9.34176
2638.00,9.34669,25.244110,0.000429,25.107338,-1.6971,0.244,9.34163,9.34163
2639.00,9.34615,25.244109,0.000427,25.107291,-1.6974,0.244,9.34130,9.34130
2640.00,9.34568,25.244077,0.000426,25.107230,-1.6979,0.244,9.34141,9.34141
2641.00,9.34523,25.244068,0.000426,25.107184,-1.6982,0.244,9.34187,9.34187
2642.00,9.34486,25.243989,0.000426,25.107140,-1.6983,0.244,9.34264,9.34264
2643.00,9.34463,25.243982,0.000425,25.107203,-1.6984,0.244,9.34330,9.34330
2644.00,9.34440,25.243941,0.000424,25.107205,-1.6986,0.244,9.34345,9.34345
2645.00,9.34417,25.243973,0.000427,25.107274,-1.6988,0.244,9.34358,9.34358
2646.00,9.34410,25.244087,0.000428,25.107351,-1.6990,0.244,9.34440,9.34440
2647.00,9.34400,25.244205,0.000431,25.107424,-1.6995,0.244,9.34413,9.34413
2648.00,9.34392,25.244272,0.000431,25.107378,-1.6999,0.244,9.34453,9.34453
2649.00,9.34397,25.244337,0.000435,25.107333,-1.7003,0.244,9.34555,9.34555
2650.00,9.34396,25.244353,0.000434,25.107266,-1.7006,0.244,9.34583,9.34583
2651.00,9.34370,25.244391,0.000435,25.107295,-1.7009,0.244,9.34512,9.34512
2652.00,9.34349,25.244438,0.000431,25.107254,-1.7011,0.244,9.34549,9.34549
2653.00,9.34357,25.244483,0.000429,25.107290,-1.7012,0.245,9.34508,9.34508
2654.00,9.34371,25.244552,0.000429,25.107319,-1.7015,0.245,9.34455,9.34455
2655.00,9.34367,25.244594,0.000426,25.107356,-1.7017,0.245,9.34382,9.34382
2656.00,9.34373,25.244604,0.000426,25.107325,-1.7021,0.245,9.34392,9.34392
2657.00,9.34398,25.244599,0.000429,25.107286,-1.7024,0.245,9.34426,9.34426
2658.00,9.34427,25.244549,0.000429,25.107228,-1.7028,0.245,9.34439,9.34439
2659.00,9.34440,25.244565,0.000426,25.107234,-1.7031,0.245,9.34431,9.34431
2660.00,9.34447,25.244601,0.000426,25.107245,-1.7034,0.245,9.34477,9.34477
2661.00,9.34458,25.244608,0.000424,25.107187,-1.7034,0.245,9.34512,9.34512
2662.00,9.34461,25.244644,0.000426,25.107237,-1.7036,0.245,9.34444,9.34444
2663.00,9.34453,25.244725,0.000426,25.107290,-1.7037,0.246,9.34414,9.34414
2664.00,9.34462,25.244725,0.000428,25.107226,-1.7038,0.246,9.34434,9.34434
2665.00,9.34464,25.244845,0.000434,25.107303,-1.7040,0.245,9.34379,9.34379
2666.00,9.34442,25.244835,0.000437,25.107302,-1.7041,0.245,9.34300,9.34300
2667.00,9.34431,25.244861,0.000436,25.107221,-1.7042,0.245,9.34308,9.34308
2668.00,9.34432,25.244892,0.000436,25.107199,-1.7043,0.245,9.34346,9.34346
2669.00,9.34414,25.244951,0.000435,25.107234,-1.7045,0.245,9.34276,9.34276
2670.00,9.34391,25.244897,0.000431,25.107146,-1.7048,0.245,9.34324,9.34324
2671.00,9.34398,25.244990,0.000431,25.107195,-1.7050,0.246,9.34438,9.34438
2672.00,9.34416,25.245014,0.000428,25.107313,-1.7054,0.246,9.34482,9.34482
2673.00,9.34416,25.245036,0.000430,25.107297,-1.7055,0.246,9.34452,9.34452
2674.00,9.34411,25.245059,0.000430,25.107316,-1.7057,0.246,9.34504,9.34504
2675.00,9.34423,25.245126,0.000428,25.107345,-1.7058,0.246,9.34517,9.34517
2676.00,9.34428,25.245138,0.000427,25.107339,-1.7060,0.246,9.34433,9.34433
2677.00,9.34418,25.245233,0.000428,25.107313,-1.7061,0.246,9.34419,9.34419
2678.00,9.34414,25.245317,0.000424,25.107336,-1.7063,0.246,9.34472,9.34472
2679.00,9.34425,25.245410,0.000424,25.107386,-1.7065,0.246,9.34486,9.34486
2680.00,9.34428,25.245411,0.000426,25.107366,-1.7069,0.246,9.34481,9.34481
2681.00,9.34417,25.245471,0.000425,25.107326,-1.7074,0.246,9.34473,9.34473
2682.00,9.34409,25.245471,0.000423,25.107300,-1.7080,0.246,9.34439,9.34439
2683.00,9.34420,25.245552,0.000428,25.107380,-1.7084,0.246,9.34429,9.34429
2684.00,9.34434,25.245568,0.000428,25.107375,-1.7089,0.246,9.34518,9.34518
2685.00,9.34463,25.245631,0.000427,25.107438,-1.7093,0.247,9.34606,9.34606
2686.00,9.34498,25.245657,0.000425,25.107446,-1.7096,0.247,9.34720,9.34720
2687.00,9.34533,25.245695,0.000426,25.107445,-1.7098,0.247,9.34853,9.34853
2688.00,9.34559,25.245676,0.000426,25.107380,-1.7101,0.247,9.34897,9.34897
2689.00,9.34582,25.245693,0.000426,25.107342,-1.7104,0.247,9.34909,9.34909
2690.00,9.34616,25.245721,0.000428,25.107305,-1.7106,0.247,9.34887,9.34887
2691.00,9.34620,25.245712,0.000430,25.107329,-1.7107,0.247,9.34821,9.34821
2692.00,9.34612,25.245750,0.000430,25.107262,-1.7107,0.247,9.34756,9.34756
2693.00,9.34620,25.245778,0.000426,25.107208,-1.7108,0.247,9.34697,9.34697
2694.00,9.34616,25.245825,0.000426,25.107195,-1.7109,0.247,9.34546,9.34546
2695.00,9.34607,25.245879,0.000425,25.107210,-1.7111,0.247,9.34418,9.34418
2696.00,9.34592,25.245998,0.000425,25.107239,-1.7112,0.247,9.34361,9.34361
2697.00,9.34586,25.245988,0.000424,25.107285,-1.7113,0.247,9.34260,9.34260
2698.00,9.34561,25.246032,0.000423,25.107316,-1.7115,0.247,9.34166,9.34166
2699.00,9.34549,25.246160,0.000425,25.107388,-1.7117,0.248,9.34258,9.34258
2700.00,9.34564,25.246207,0.000425,25.107354,-1.7121,0.248,9.34358,9.34358
2701.00,9.34565,25.246262,0.000428,25.107355,-1.7125,0.248,9.34377,9.34377
2702.00,9.34573,25.246366,0.000430,25.107422,-1.7130,0.248,9.34435,9.34435
2703.00,9.34572,25.246372,0.000434,25.107444,-1.7132,0.248,9.34552,9.34552
2704.00,9.34575,25.246277,0.000433,25.107405,-1.7135,0.248,9.34596,9.34596
2705.00,9.34577,25.246323,0.000434,25.107420,-1.7136,0.248,9.34618,9.34618
2706.00,9.34562,25.246268,0.000431,25.107401,-1.7137,0.248,9.34652,9.34652
2707.00,9.34538,25.246270,0.000433,25.107376,-1.7138,0.248,9.34636,9.34636
2708.00,9.34505,25.246264,0.000432,25.107306,-1.7139,0.248,9.34535,9.34535
2709.00,9.34467,25.246323,0.000433,25.107320,-1.7140,0.248,9.34369,9.34369
2710.00,9.34430,25.246264,0.000432,25.107318,-1.7143,0.248,9.34305,9.34305
2711.00,9.34422,25.246378,0.000434,25.107356,-1.7147,0.248,9.34296,9.34296
2712.00,9.34404,25.246526,0.000435,25.107445,-1.7152,0.248,9.34192,9.34192
2713.00,9.34364,25.246600,0.000435,25.107494,-1.7156,0.248,9.34140,9.34140
2714.00,9.34334,25.246578,0.000434,25.107441,-1.7161,0.248,9.34077,9.34077
2715.00,9.34318,25.246656,0.000435,25.107442,-1.7163,0.248,9.34004,9.34004
2716.00,9.34312,25.246626,0.000436,25.107370,-1.7165,0.248,9.33864,9.33864
2717.00,9.34283,25.246554,0.000434,25.107265,-1.7167,0.248,9.33843,9.33843
2718.00,9.34267,25.246573,0.000433,25.107321,-1.7170,0.248,9.33809,9.33809
2719.00,9.34245,25.246583,0.000432,25.107352,-1.7173,0.248,9.33861,9.33861
2720.00,9.34215,25.246637,0.000427,25.107358,-1.7177,0.248,9.33913,9.33913
2721.00,9.34212,25.246708,0.000423,25.107439,-1.7180,0.249,9.34037,9.34037
2722.00,9.34212,25.246744,0.000421,25.107470,-1.7182,0.249,9.34176,9.34176
2723.00,9.34210,25.246820,0.000424,25.107398,-1.7185,0.249,9.34313,9.34313
2724.00,9.34188,25.246964,0.000427,25.107374,-1.7187,0.249,9.34358,9.34358
2725.00,9.34157,25.247031,0.000432,25.107408,-1.7190,0.249,9.34383,9.34383
2726.00,9.34148,25.247115,0.000435,25.107446,-1.7194,0.249,9.34367,9.34367
2727.00,9.34135,25.247120,0.000437,25.107410,-1.7196,0.249,9.34314,9.34314
2728.00,9.34133,25.247157,0.000435,25.107437,-1.7198,0.249,9.34288,9.34288
2729.00,9.34150,25.247150,0.000432,25.107454,-1.7201,0.249,9.34350,9.34350
2730.00,9.34164,25.247173,0.000431,25.107461,-1.7202,0.249,9.34327,9.34327
2731.00,9.34145,25.247169,0.000429,25.107388,-1.7204,0.249,9.34283,9.34283
2732.00,9.34138,25.247232,0.000430,25.107373,-1.7208,0.249,9.34227,9.34227
2733.00,9.34137,25.247274,0.000430,25.107382,-1.7210,0.249,9.34157,9.34157
2734.00,9.34144,25.247339,0.000431,25.107449,-1.7212,0.249,9.33993,9.33993
2735.00,9.34128,25.247370,0.000434,25.107455,-1.7214,0.249,9.33850,9.33850
2736.00,9.34116,25.247432,0.000435,25.107574,-1.7215,0.249,9.33806,9.33806
2737.00,9.34132,25.247427,0.000431,25.107608,-1.7219,0.249,9.33860,9.33860
2738.00,9.34154,25.247372,0.000430,25.107573,-1.7224,0.249,9.33899,9.33899
2739.00,9.34166,25.247431,0.000435,25.107568,-1.7228,0.249,9.33955,9.33955
2740.00,9.34160,25.247442,0.000437,25.107531,-1.7231,0.249,9.34056,9.34056
2741.00,9.34150,25.247317,0.000434,25.107343,-1.7233,0.249,9.34095,9.34095
2742.00,9.34126,25.247344,0.000434,25.107318,-1.7232,0.249,9.34068,9.34068
2743.00,9.34110,25.247388,0.000434,25.107353,-1.7231,0.249,9.34068,9.34068
2744.00,9.34097,25.247294,0.000426,25.107233,-1.7232,0.250,9.34080,9.34080
2745.00,9.34086,25.247290,0.000420,25.107211,-1.7234,0.250,9.34127,9.34127
2746.00,9.34095,25.247394,0.000419,25.107252,-1.7236,0.250,9.34242,9.34242
2747.00,9.34116,25.247443,0.000421,25.107283,-1.7239,0.250,9.34310,9.34310
2748.00,9.34106,25.247423,0.000422,25.107221,-1.7243,0.250,9.34248,9.34248
2749.00,9.34083,25.247494,0.000425,25.107276,-1.7247,0.250,9.34251,9.34251
2750.00,9.34062,25.247515,0.000425,25.107312,-1.7249,0.250,9.34202,9.34202
2751.00,9.34065,25.247559,0.000426,25.107306,-1.7254,0.250,9.34137,9.34137
2752.00,9.34080,25.247582,0.000425,25.107275,-1.7258,0.250,9.34122,9.34122
2753.00,9.34098,25.247685,0.000427,25.107361,-1.7260,0.250,9.34248,9.34248
2754.00,9.34137,25.247828,0.000430,25.107408,-1.7263,0.250,9.34256,9.34256
2755.00,9.34171,25.247913,0.000433,25.107373,-1.7266,0.250,9.34251,9.34251
2756.00,9.34173,25.247917,0.000434,25.107383,-1.7268,0.250,9.34273,9.34273
2757.00,9.34198,25.247904,0.000436,25.107401,-1.7270,0.250,9.34244,9.34244
2758.00,9.34223,25.247959,0.000433,25.107371,-1.7272,0.250,9.34194,9.34194
2759.00,9.34229,25.247911,0.000431,25.107334,-1.7274,0.250,9.34222,9.34222
2760.00,9.34153,25.247984,0.000431,25.107450,-1.7276,0.251,9.34295,9.34295
2761.00,9.34206,25.248021,0.000431,25.107472,-1.7278,0.251,9.34143,9.34143
2762.00,9.34304,25.248100,0.000428,25.107490,-1.7281,0.251,9.33966,9.33966
@19,2.0001,4.0, 2760.303 
2763.00,9.34408,25.248082,0.000427,25.107444,-1.7283,0.251,9.33789,9.33789
2764.00,9.34247,25.248084,0.000426,25.107430,-1.7287,0.251,9.33660,9.33660
2765.00,9.34256,25.248049,0.000422,25.107312,-1.7289,0.251,9.33476,9.33476
2766.00,9.34262,25.248124,0.000424,25.107296,-1.7292,0.251,9.33410,9.33410
2767.00,9.34181,25.248124,0.000427,25.107257,-1.7295,0.251,9.33488,9.33488
2768.00,9.34040,25.248187,0.000430,25.107347,-1.7297,0.251,9.33581,9.33581
2769.00,9.33960,25.248201,0.000431,25.107391,-1.7299,0.251,9.33627,9.33627
2770.00,9.33900,25.248195,0.000431,25.107418,-1.7301,0.251,9.33786,9.33786
2771.00,9.33845,25.248149,0.000432,25.107398,-1.7303,0.251,9.33924,9.33924
2772.00,9.33858,25.248212,0.000433,25.107398,-1.7304,0.251,9.34015,9.34015
2773.00,9.33883,25.248299,0.000432,25.107375,-1.7305,0.251,9.34123,9.34123
2774.00,9.33919,25.248370,0.000429,25.107337,-1.7308,0.251,9.34206,9.34206
2775.00,9.33938,25.248525,0.000429,25.107398,-1.7310,0.251,9.34203,9.34203
2776.00,9.33938,25.248642,0.000429,25.107427,-1.7312,0.251,9.34241,9.34241
2777.00,9.33931,25.248756,0.000431,25.107489,-1.7315,0.251,9.34275,9.34275
2778.00,9.33944,25.248829,0.000434,25.107536,-1.7318,0.251,9.34311,9.34311
2779.00,9.33970,25.248890,0.000436,25.107538,-1.7320,0.251,9.34426,9.34426
2780.00,9.33985,25.248882,0.000436,25.107509,-1.7322,0.251,9.34480,9.34480
2781.00,9.33997,25.248911,0.000434,25.107498,-1.7324,0.252,9.34458,9.34458
2782.00,9.34017,25.248875,0.000433,25.107471,-1.7326,0.252,9.34375,9.34375
2783.00,9.34060,25.248715,0.000428,25.107376,-1.7330,0.252,9.34317,9.34317
2784.00,9.34098,25.248712,0.000423,25.107448,-1.7333,0.252,9.34177,9.34177
2785.00,9.34124,25.248660,0.000421,25.107466,-1.7337,0.252,9.34117,9.34117
2786.00,9.34169,25.248655,0.000422,25.107482,-1.7341,0.252,9.34142,9.34142
2787.00,9.34204,25.248719,0.000422,25.107486,-1.7345,0.253,9.34195,9.34195
2788.00,9.34229,25.248913,0.000426,25.107517,-1.7347,0.252,9.34208,9.34208
2789.00,9.34255,25.248911,0.000429,25.107382,-1.7349,0.252,9.34290,9.34290
2790.00,9.34273,25.249059,0.000432,25.107356,-1.7351,0.252,9.34377,9.34377
2791.00,9.34307,25.249104,0.000429,25.107320,-1.7353,0.252,9.34412,9.34412
2792.00,9.34320,25.249065,0.000426,25.107260,-1.7353,0.253,9.34362,9.34362
2793.00,9.34296,25.249018,0.000427,25.107211,-1.7355,0.252,9.34315,9.34315
2794.00,9.34283,25.249096,0.000427,25.107260,-1.7357,0.253,9.34221,9.34221
2795.00,9.34273,25.249062,0.000426,25.107224,-1.7358,0.253,9.34116,9.34116
2796.00,9.34277,25.249038,0.000426,25.107228,-1.7360,0.253,9.34107,9.34107
2797.00,9.34270,25.249038,0.000427,25.107254,-1.7364,0.253,9.34117,9.34117
2798.00,9.34257,25.249024,0.000421,25.107257,-1.7367,0.253,9.34139,9.34139
2799.00,9.34225,25.249041,0.000421,25.107329,-1.7371,0.253,9.34142,9.34142
2800.00,9.34207,25.249056,0.000422,25.107379,-1.7375,0.253,9.34222,9.34222
2801.00,9.34205,25.249127,0.000425,25.107420,-1.7379,0.253,9.34166,9.34166
2802.00,9.34215,25.249191,0.000425,25.107432,-1.7380,0.253,9.34214,9.34214
2803.00,9.34228,25.249226,0.000428,25.107437,-1.7382,0.253,9.34257,9.34257
2804.00,9.34240,25.249245,0.000430,25.107413,-1.7384,0.253,9.34344,9.34344
2805.00,9.34256,25.249261,0.000425,25.107334,-1.7386,0.253,9.34354,9.34354
2806.00,9.34288,25.249332,0.000419,25.107321,-1.7387,0.254,9.34541,9.34541
2807.00,9.34320,25.249452,0.000422,25.107380,-1.7389,0.254,9.34614,9.34614
2808.00,9.34330,25.249532,0.000422,25.107430,-1.7390,0.254,9.34603,9.34603
2809.00,9.34317,25.249584,0.000421,25.107388,-1.7391,0.254,9.34539,9.34539
2810.00,9.34301,25.249651,0.000428,25.107432,-1.7393,0.254,9.34474,9.34474
2811.00,9.34296,25.249709,0.000433,25.107462,-1.7397,0.254,9.34380,9.34380
2812.00,9.34304,25.249695,0.000431,25.107378,-1.7402,0.254,9.34263,9.34263
2813.00,9.34307,25.249816,0.000430,25.107421,-1.7407,0.254,9.34254,9.34254
2814.00,9.34317,25.249857,0.000430,25.107444,-1.7412,0.254,9.34236,9.34236
2815.00,9.34304,25.249884,0.000428,25.107445,-1.7417,0.254,9.34133,9.34133
2816.00,9.34282,25.249835,0.000426,25.107367,-1.7420,0.254,9.34002,9.34002
2817.00,9.34263,25.249787,0.000426,25.107332,-1.7424,0.254,9.33944,9.33944
2818.00,9.34256,25.249684,0.000424,25.107212,-1.7426,0.254,9.33927,9.33927
2819.00,9.34266,25.249704,0.000426,25.107211,-1.7428,0.254,9.33927,9.33927
2820.00,9.34243,25.249788,0.000428,25.107261,-1.7430,0.254,9.33949,9.33949
2821.00,9.34214,25.249815,0.000429,25.107298,-1.7430,0.254,9.33893,9.33893
2822.00,9.34189,25.249924,0.000432,25.107371,-1.7429,0.254,9.33916,9.33916
2823.00,9.34168,25.250044,0.000434,25.107472,-1.7430,0.254,9.33811,9.33811
2824.00,9.34125,25.250092,0.000436,25.107456,-1.7433,0.254,9.33725,9.33725
2825.00,9.34073,25.250037,0.000431,25.107321,-1.7435,0.254,9.33817,9.33817
2826.00,9.34016,25.250171,0.000433,25.107332,-1.7441,0.254,9.34012,9.34012
2827.00,9.34048,25.250185,0.000431,25.107279,-1.7446,0.254,9.34116,9.34116
2828.00,9.34062,25.250201,0.000429,25.107228,-1.7451,0.254,9.34268,9.34268
2829.00,9.34053,25.250284,0.000427,25.107273,-1.7455,0.254,9.34383,9.34383
2830.00,9.34059,25.250383,0.000432,25.107358,-1.7459,0.254,9.34324,9.34324
2831.00,9.34044,25.250360,0.000431,25.107373,-1.7462,0.254,9.34232,9.34232
2832.00,9.34045,25.250421,0.000430,25.107403,-1.7464,0.254,9.34248,9.34248
2833.00,9.34046,25.250422,0.000428,25.107373,-1.7465,0.254,9.34134,9.34134
2834.00,9.34032,25.250409,0.000428,25.107313,-1.7466,0.255,9.34091,9.34091
2835.00,9.34040,25.250391,0.000424,25.107271,-1.7468,0.255,9.34084,9.34084
2836.00,9.34051,25.250483,0.000423,25.107251,-1.7470,0.255,9.34098,9.34098
2837.00,9.34072,25.250551,0.000427,25.107350,-1.7471,0.255,9.34066,9.34066
2838.00,9.34077,25.250596,0.000430,25.107403,-1.7475,0.255,9.34017,9.34017
2839.00,9.34029,25.250570,0.000428,25.107452,-1.7480,0.255,9.33826,9.33826
2840.00,9.33987,25.250584,0.000428,25.107497,-1.7483,0.255,9.33677,9.33677
2841.00,9.33977,25.250515,0.000427,25.107503,-1.7486,0.255,9.33595,9.33595
2842.00,9.33985,25.250408,0.000425,25.107316,-1.7488,0.255,9.33507,9.33507
2843.00,9.33989,25.250371,0.000423,25.107287,-1.7490,0.255,9.33581,9.33581
2844.00,9.33997,25.250370,0.000423,25.107204,-1.7491,0.255,9.33661,9.33661
2845.00,9.33973,25.250357,0.000425,25.107149,-1.7492,0.255,9.33736,9.33736
2846.00,9.33928,25.250438,0.000426,25.107181,-1.7495,0.255,9.33739,9.33739
2847.00,9.33876,25.250548,0.000427,25.107279,-1.7501,0.255,9.33674,9.33674
2848.00,9.33833,25.250665,0.000430,25.107315,-1.7506,0.255,9.33579,9.33579
2849.00,9.33808,25.250777,0.000432,25.107354,-1.7510,0.255,9.33611,9.33611
2850.00,9.33787,25.250866,0.000434,25.107347,-1.7512,0.255,9.33614,9.33614
2851.00,9.33761,25.250947,0.000432,25.107335,-1.7512,0.255,9.33571,9.33571
2852.00,9.33718,25.251024,0.000431,25.107395,-1.7509,0.256,9.33646,9.33646
2853.00,9.33719,25.251060,0.000426,25.107358,-1.7509,0.256,9.33754,9.33754
2854.00,9.33728,25.251104,0.000430,25.107407,-1.7511,0.256,9.33778,9.33778
2855.00,9.33715,25.251157,0.000430,25.107483,-1.7516,0.256,9.33797,9.33797
2856.00,9.33696,25.251165,0.000430,25.107469,-1.7521,0.256,9.33820,9.33820
2857.00,9.33665,25.251146,0.000430,25.107400,-1.7525,0.256,9.33757,9.33757
2858.00,9.33646,25.251163,0.000430,25.107387,-1.7527,0.256,9.33700,9.33700
2859.00,9.33669,25.251267,0.000427,25.107434,-1.7529,0.256,9.33699,9.33699
2860.00,9.33699,25.251340,0.000429,25.107402,-1.7530,0.256,9.33709,9.33709
2861.00,9.33722,25.251362,0.000433,25.107375,-1.7532,0.256,9.33788,9.33788
2862.00,9.33733,25.251505,0.000436,25.107417,-1.7535,0.256,9.33844,9.33844
2863.00,9.33719,25.251577,0.000440,25.107479,-1.7537,0.256,9.33812,9.33812
2864.00,9.33723,25.251555,0.000440,25.107366,-1.7540,0.256,9.33849,9.33849
2865.00,9.33738,25.251643,0.000440,25.107399,-1.7543,0.256,9.33848,9.33848
2866.00,9.33744,25.251684,0.000438,25.107446,-1.7545,0.256,9.33799,9.33799
2867.00,9.33745,25.251730,0.000439,25.107500,-1.7546,0.256,9.33755,9.33755
2868.00,9.33741,25.251687,0.000436,25.107433,-1.7548,0.256,9.33670,9.33670
2869.00,9.33727,25.251693,0.000435,25.107503,-1.7548,0.256,9.33568,9.33568
2870.00,9.33721,25.251683,0.000433,25.107504,-1.7549,0.257,9.33537,9.33537
2871.00,9.33725,25.251773,0.000431,25.107497,-1.7551,0.257,9.33499,9.33499
2872.00,9.33721,25.251726,0.000430,25.107430,-1.7553,0.257,9.33498,9.33498
2873.00,9.33699,25.251856,0.000431,25.107511,-1.7556,0.257,9.33529,9.33529
2874.00,9.33659,25.251907,0.000431,25.107502,-1.7559,0.257,9.33484,9.33484
2875.00,9.33649,25.251937,0.000433,25.107520,-1.7562,0.257,9.33501,9.33501
2876.00,9.33652,25.251895,0.000434,25.107530,-1.7563,0.257,9.33538,9.33538
2877.00,9.33662,25.251894,0.000437,25.107514,-1.7564,0.257,9.33566,9.33566
2878.00,9.33656,25.251842,0.000436,25.107426,-1.7564,0.257,9.33554,9.33554
2879.00,9.33629,25.251851,0.000435,25.107387,-1.7565,0.257,9.33567,9.33567
2880.00,9.33607,25.251897,0.000432,25.107331,-1.7568,0.257,9.33499,9.33499
2881.00,9.33586,25.252095,0.000436,25.107419,-1.7571,0.257,9.33451,9.33451
2882.00,9.33569,25.252236,0.000433,25.107471,-1.7575,0.257,9.33461,9.33461
2883.00,9.33573,25.252295,0.000433,25.107495,-1.7580,0.257,9.33523,9.33523
2884.00,9.33557,25.252306,0.000433,25.107443,-1.7584,0.257,9.33559,9.33559
2885.00,9.33537,25.252332,0.000433,25.107458,-1.7587,0.257,9.33579,9.33579
2886.00,9.33518,25.252155,0.000426,25.107259,-1.7590,0.257,9.33550,9.33550
2887.00,9.33501,25.252042,0.000424,25.107121,-1.7592,0.257,9.33453,9.33453
2888.00,9.33505,25.252057,0.000423,25.107080,-1.7594,0.257,9.33466,9.33466
2889.00,9.33517,25.252195,0.000423,25.107183,-1.7595,0.258,9.33445,9.33445
2890.00,9.33520,25.252214,0.000422,25.107198,-1.7597,0.258,9.33512,9.33512
2891.00,9.33519,25.252198,0.000420,25.107177,-1.7600,0.258,9.33518,9.33518
2892.00,9.33516,25.252294,0.000423,25.107245,-1.7603,0.258,9.33585,9.33585
2893.00,9.33511,25.252305,0.000419,25.107231,-1.7603,0.258,9.33509,9.33509
2894.00,9.33520,25.252328,0.000420,25.107184,-1.7605,0.258,9.33540,9.33540
2895.00,9.33529,25.252352,0.000421,25.107152,-1.7607,0.258,9.33523,9.33523
2896.00,9.33528,25.252462,0.000428,25.107227,-1.7609,0.258,9.33589,9.33589
2897.00,9.33526,25.252460,0.000429,25.107204,-1.7611,0.258,9.33603,9.33603
2898.00,9.33531,25.252501,0.000436,25.107263,-1.7614,0.258,9.33656,9.33656
2899.00,9.33543,25.252439,0.000437,25.107230,-1.7618,0.258,9.33648,9.33648
2900.00,9.33551,25.252455,0.000437,25.107203,-1.7622,0.258,9.33592,9.33592
2901.00,9.33542,25.252534,0.000434,25.107222,-1.7626,0.258,9.33495,9.33495
2902.00,9.33533,25.252650,0.000434,25.107260,-1.7629,0.258,9.33452,9.33452
2903.00,9.33524,25.252741,0.000434,25.107256,-1.7631,0.258,9.33465,9.33465
2904.00,9.33523,25.252775,0.000433,25.107257,-1.7634,0.258,9.33472,9.33472
2905.00,9.33533,25.252771,0.000434,25.107308,-1.7635,0.258,9.33515,9.33515
2906.00,9.33530,25.252789,0.000433,25.107317,-1.7635,0.258,9.33528,9.33528
2907.00,9.33545,25.252781,0.000431,25.107310,-1.7636,0.258,9.33586,9.33586
2908.00,9.33556,25.252846,0.000430,25.107347,-1.7639,0.258,9.33591,9.33591
2909.00,9.33572,25.252960,0.000430,25.107416,-1.7640,0.259,9.33708,9.33708
2910.00,9.33602,25.253080,0.000427,25.107409,-1.7642,0.259,9.33781,9.33781
2911.00,9.33617,25.253166,0.000427,25.107469,-1.7644,0.259,9.33933,9.33933
2912.00,9.33655,25.253205,0.000426,25.107463,-1.7644,0.259,9.34033,9.34033
