# Supplementary material for: HSL1 and BAM1/2 impact epidermal cell development by sensing distinct signaling peptides
Source: Nat Commun. 2022 Feb 15;13:876. doi: 10.1038/s41467-022-28558-4 (PMC8847575; doi:10.1038/s41467-022-28558-4)
Supplement: Supplementary file 4 — Source Data [file 41467_2022_28558_MOESM4_ESM.zip › Source Data/Source Data/Figure S3/Exp2_HSL1_IDL1_SERK1.itc]

$ITC
$ 19 
$NOT
$ 25 
$ 60 
$ 500 
$ 10 
$ 2 
$ADCGainCode:  0 
$False,True,True
$ 0.4 , 0.8 , 150 , 5 
$ 2 , 4 , 150 , 5 
$ 2 , 4 , 150 , 5 
$ 2 , 4 , 150 , 5 
$ 2 , 4 , 150 , 5 
$ 2 , 4 , 150 , 5 
$ 2 , 4 , 150 , 5 
$ 2 , 4 , 150 , 5 
$ 2 , 4 , 150 , 5 
$ 2 , 4 , 150 , 5 
$ 2 , 4 , 150 , 5 
$ 2 , 4 , 150 , 5 
$ 2 , 4 , 150 , 5 
$ 2 , 4 , 150 , 5 
$ 2 , 4 , 150 , 5 
$ 2 , 4 , 150 , 5 
$ 2 , 4 , 150 , 5 
$ 2 , 4 , 150 , 5 
$ 2 , 4 , 150 , 5 
# 0 
# 0.1 
# 0.01 
# 0.2035 
# 25 
# 4 
# 8.15 
# 1 
?HSL1_15uM_IDL1_150uM_SERK1_100uM
% MICROCALITC_MAL1177627
% 0.2035 
% 4 
%-0.586102 , 29.61604 
%-0.348256 , 29.40329 
% 0.8333333 
% 167740 , 167730 
% 0.25 , 81 
%-0.015695 ,-0.033946 
%-20 , 8 
% 0 , 0 
% 0 
% 128000       127744 
% 43.1 
% 500 , 750 , 1000 , 750 
% 0.06978023945 ,-0.002252194966 ,-3.244915618586E-05 , 1.349203907274E-06 ,-9.058983361606E-09 
% MicroCalITC Ver: 1.29.32 Run time:11/17/2020 2:01:54 PM
@0
5.00,9.92158,25.148603,0.000416,25.099027,-2.0951,0.029,9.92163,9.92163
6.00,9.92222,25.148658,0.000417,25.099052,-2.0950,0.029,9.92253,9.92253
7.00,9.92253,25.148693,0.000418,25.099126,-2.0948,0.029,9.92334,9.92334
8.00,9.92289,25.148770,0.000419,25.099181,-2.0948,0.029,9.92492,9.92492
9.00,9.92324,25.148630,0.000417,25.099054,-2.0949,0.029,9.92560,9.92560
10.00,9.92350,25.148708,0.000419,25.099072,-2.0951,0.029,9.92519,9.92519
11.00,9.92352,25.148800,0.000420,25.099115,-2.0955,0.029,9.92425,9.92425
12.00,9.92331,25.148823,0.000417,25.099000,-2.0959,0.029,9.92335,9.92335
13.00,9.92313,25.148917,0.000418,25.099024,-2.0962,0.029,9.92199,9.92199
14.00,9.92302,25.149044,0.000418,25.099111,-2.0963,0.029,9.92195,9.92195
15.00,9.92288,25.148980,0.000418,25.099098,-2.0963,0.029,9.92224,9.92224
16.00,9.92302,25.148934,0.000417,25.099068,-2.0963,0.029,9.92293,9.92293
17.00,9.92315,25.149013,0.000418,25.099192,-2.0963,0.029,9.92365,9.92365
18.00,9.92315,25.149049,0.000417,25.099170,-2.0962,0.030,9.92405,9.92405
19.00,9.92312,25.149260,0.000420,25.099295,-2.0963,0.030,9.92362,9.92362
20.00,9.92326,25.149402,0.000418,25.099326,-2.0965,0.030,9.92280,9.92280
21.00,9.92320,25.149469,0.000417,25.099346,-2.0966,0.030,9.92200,9.92200
22.00,9.92315,25.149434,0.000417,25.099278,-2.0967,0.030,9.92216,9.92216
23.00,9.92331,25.149366,0.000416,25.099264,-2.0968,0.030,9.92206,9.92206
24.00,9.92329,25.149317,0.000412,25.099165,-2.0968,0.030,9.92089,9.92089
25.00,9.92283,25.149295,0.000409,25.099086,-2.0968,0.030,9.91986,9.91986
26.00,9.92237,25.149412,0.000412,25.099118,-2.0971,0.030,9.91982,9.91982
27.00,9.92223,25.149521,0.000414,25.099146,-2.0972,0.031,9.91971,9.91971
28.00,9.92214,25.149526,0.000415,25.099086,-2.0972,0.031,9.92016,9.92016
29.00,9.92207,25.149417,0.000416,25.098997,-2.0972,0.031,9.92186,9.92186
30.00,9.92201,25.149429,0.000416,25.099018,-2.0972,0.031,9.92429,9.92429
31.00,9.92219,25.149459,0.000411,25.099003,-2.0971,0.031,9.92535,9.92535
32.00,9.92203,25.149454,0.000410,25.099010,-2.0970,0.031,9.92532,9.92532
33.00,9.92169,25.149504,0.000409,25.099038,-2.0971,0.031,9.92512,9.92512
34.00,9.92204,25.149704,0.000411,25.099157,-2.0973,0.031,9.92530,9.92530
35.00,9.92230,25.149806,0.000417,25.099226,-2.0974,0.031,9.92492,9.92492
36.00,9.92241,25.149761,0.000417,25.099126,-2.0976,0.031,9.92506,9.92506
37.00,9.92263,25.149799,0.000419,25.099052,-2.0978,0.031,9.92563,9.92563
38.00,9.92304,25.149958,0.000420,25.099082,-2.0979,0.031,9.92554,9.92554
39.00,9.92338,25.150005,0.000418,25.099088,-2.0978,0.031,9.92520,9.92520
40.00,9.92350,25.150109,0.000412,25.099052,-2.0979,0.032,9.92547,9.92547
41.00,9.92384,25.150107,0.000415,25.099046,-2.0979,0.032,9.92577,9.92577
42.00,9.92403,25.150129,0.000415,25.099117,-2.0980,0.032,9.92534,9.92534
43.00,9.92393,25.150053,0.000411,25.099016,-2.0981,0.032,9.92499,9.92499
44.00,9.92411,25.150113,0.000414,25.098993,-2.0981,0.032,9.92490,9.92490
45.00,9.92444,25.150095,0.000419,25.099029,-2.0980,0.032,9.92372,9.92372
46.00,9.92458,25.150222,0.000418,25.099134,-2.0980,0.032,9.92207,9.92207
47.00,9.92454,25.150257,0.000418,25.099088,-2.0982,0.032,9.92180,9.92180
48.00,9.92451,25.150412,0.000424,25.099206,-2.0985,0.032,9.92219,9.92219
49.00,9.92439,25.150447,0.000422,25.099155,-2.0989,0.032,9.92190,9.92190
50.00,9.92417,25.150414,0.000419,25.099033,-2.0993,0.032,9.92267,9.92267
51.00,9.92411,25.150456,0.000418,25.098980,-2.0996,0.032,9.92412,9.92412
52.00,9.92420,25.150644,0.000419,25.099041,-2.0996,0.032,9.92536,9.92536
53.00,9.92402,25.150696,0.000417,25.099008,-2.0996,0.033,9.92795,9.92795
54.00,9.92374,25.150761,0.000417,25.099048,-2.0997,0.033,9.93196,9.93196
55.00,9.92362,25.150905,0.000417,25.099173,-2.0997,0.033,9.93418,9.93418
56.00,9.92295,25.150878,0.000419,25.099139,-2.0996,0.033,9.93330,9.93330
57.00,9.92270,25.150827,0.000419,25.099100,-2.0996,0.033,9.92966,9.92966
58.00,9.92280,25.150906,0.000420,25.099154,-2.0995,0.033,9.92286,9.92286
59.00,9.92380,25.150910,0.000420,25.099145,-2.0995,0.033,9.91384,9.91384
60.00,9.92479,25.150930,0.000424,25.099131,-2.0995,0.033,9.90549,9.90549
@1,0.4000,0.8, 60.0480000000025 
61.00,9.92682,25.151057,0.000426,25.099207,-2.0996,0.033,9.89982,9.89982
62.00,9.92981,25.151130,0.000428,25.099187,-2.0997,0.033,9.89706,9.89706
63.00,9.93626,25.151101,0.000429,25.099159,-2.0998,0.033,9.89567,9.89567
64.00,9.94177,25.151125,0.000424,25.099178,-2.0999,0.033,9.89621,9.89621
65.00,9.93574,25.151174,0.000422,25.099170,-2.1002,0.033,9.89814,9.89814
66.00,9.92226,25.151254,0.000418,25.099166,-2.1002,0.033,9.90061,9.90061
67.00,9.91078,25.151358,0.000414,25.099242,-2.1004,0.034,9.90219,9.90219
68.00,9.90252,25.151456,0.000416,25.099237,-2.1006,0.034,9.90434,9.90434
69.00,9.89785,25.151459,0.000418,25.099153,-2.1007,0.034,9.90620,9.90620
70.00,9.89590,25.151543,0.000419,25.099155,-2.1007,0.034,9.90787,9.90787
71.00,9.89621,25.151604,0.000422,25.099170,-2.1007,0.034,9.90857,9.90857
72.00,9.89795,25.151559,0.000421,25.099074,-2.1008,0.034,9.91012,9.91012
73.00,9.89954,25.151549,0.000417,25.099097,-2.1010,0.034,9.91170,9.91170
74.00,9.90079,25.151648,0.000418,25.099168,-2.1013,0.034,9.91323,9.91323
75.00,9.90209,25.151631,0.000416,25.099174,-2.1015,0.034,9.91489,9.91489
76.00,9.90358,25.151567,0.000416,25.099038,-2.1018,0.034,9.91715,9.91715
77.00,9.90522,25.151607,0.000419,25.099065,-2.1020,0.034,9.91828,9.91828
78.00,9.90701,25.151642,0.000419,25.099074,-2.1020,0.034,9.91874,9.91874
79.00,9.90853,25.151589,0.000417,25.099019,-2.1019,0.034,9.91856,9.91856
80.00,9.90947,25.151605,0.000415,25.098975,-2.1019,0.034,9.91842,9.91842
81.00,9.91092,25.151651,0.000415,25.099025,-2.1018,0.035,9.91763,9.91763
82.00,9.91261,25.151681,0.000412,25.099003,-2.1017,0.035,9.91729,9.91729
83.00,9.91377,25.151714,0.000411,25.098948,-2.1019,0.035,9.91777,9.91777
84.00,9.91464,25.151806,0.000414,25.098988,-2.1020,0.035,9.91874,9.91874
85.00,9.91507,25.151801,0.000415,25.098969,-2.1021,0.035,9.91939,9.91939
86.00,9.91572,25.151874,0.000416,25.099073,-2.1023,0.035,9.92115,9.92115
87.00,9.91671,25.151898,0.000417,25.099140,-2.1025,0.035,9.92317,9.92317
88.00,9.91778,25.151949,0.000419,25.099166,-2.1023,0.035,9.92477,9.92477
89.00,9.91862,25.152040,0.000420,25.099207,-2.1022,0.035,9.92539,9.92539
90.00,9.91926,25.152164,0.000420,25.099263,-2.1022,0.035,9.92579,9.92579
91.00,9.92011,25.152227,0.000418,25.099203,-2.1019,0.035,9.92602,9.92602
92.00,9.92094,25.152300,0.000422,25.099169,-2.1020,0.035,9.92580,9.92580
93.00,9.92147,25.152369,0.000420,25.099131,-2.1023,0.036,9.92526,9.92526
94.00,9.92163,25.152395,0.000418,25.099067,-2.1026,0.036,9.92536,9.92536
95.00,9.92199,25.152530,0.000418,25.099118,-2.1027,0.036,9.92508,9.92508
96.00,9.92226,25.152586,0.000417,25.099173,-2.1031,0.036,9.92421,9.92421
97.00,9.92239,25.152583,0.000411,25.099123,-2.1033,0.036,9.92323,9.92323
98.00,9.92256,25.152689,0.000417,25.099226,-2.1037,0.036,9.92333,9.92333
99.00,9.92299,25.152625,0.000418,25.099213,-2.1040,0.036,9.92328,9.92328
100.00,9.92329,25.152577,0.000420,25.099170,-2.1043,0.036,9.92332,9.92332
101.00,9.92352,25.152625,0.000425,25.099142,-2.1045,0.036,9.92344,9.92344
102.00,9.92385,25.152706,0.000428,25.099217,-2.1046,0.036,9.92372,9.92372
103.00,9.92411,25.152681,0.000426,25.099163,-2.1044,0.036,9.92401,9.92401
104.00,9.92462,25.152727,0.000426,25.099192,-2.1043,0.036,9.92542,9.92542
105.00,9.92500,25.152758,0.000424,25.099201,-2.1043,0.036,9.92620,9.92620
106.00,9.92507,25.152683,0.000420,25.099151,-2.1042,0.037,9.92668,9.92668
107.00,9.92510,25.152730,0.000421,25.099174,-2.1041,0.037,9.92743,9.92743
108.00,9.92501,25.152751,0.000422,25.099196,-2.1040,0.037,9.92730,9.92730
109.00,9.92499,25.152904,0.000425,25.099208,-2.1040,0.037,9.92610,9.92610
110.00,9.92500,25.152900,0.000426,25.099136,-2.1038,0.037,9.92602,9.92602
111.00,9.92490,25.153017,0.000427,25.099163,-2.1038,0.037,9.92618,9.92618
112.00,9.92494,25.153041,0.000430,25.099128,-2.1040,0.037,9.92670,9.92670
113.00,9.92517,25.153020,0.000425,25.099085,-2.1041,0.037,9.92714,9.92714
114.00,9.92544,25.153097,0.000420,25.099136,-2.1044,0.037,9.92755,9.92755
115.00,9.92576,25.153265,0.000422,25.099212,-2.1048,0.037,9.92714,9.92714
116.00,9.92586,25.153420,0.000424,25.099314,-2.1051,0.037,9.92684,9.92684
117.00,9.92596,25.153515,0.000419,25.099306,-2.1054,0.038,9.92683,9.92683
118.00,9.92631,25.153613,0.000419,25.099320,-2.1056,0.038,9.92697,9.92697
119.00,9.92640,25.153572,0.000424,25.099288,-2.1057,0.038,9.92680,9.92680
120.00,9.92654,25.153528,0.000421,25.099304,-2.1058,0.038,9.92711,9.92711
121.00,9.92669,25.153373,0.000418,25.099167,-2.1058,0.038,9.92746,9.92746
122.00,9.92688,25.153308,0.000421,25.099121,-2.1058,0.038,9.92704,9.92704
123.00,9.92704,25.153401,0.000425,25.099146,-2.1056,0.038,9.92667,9.92667
124.00,9.92686,25.153421,0.000422,25.099105,-2.1054,0.038,9.92634,9.92634
125.00,9.92663,25.153500,0.000421,25.099103,-2.1052,0.038,9.92583,9.92583
126.00,9.92651,25.153725,0.000421,25.099228,-2.1051,0.038,9.92531,9.92531
127.00,9.92641,25.153880,0.000420,25.099311,-2.1053,0.038,9.92513,9.92513
128.00,9.92647,25.153853,0.000418,25.099216,-2.1055,0.038,9.92532,9.92532
129.00,9.92655,25.154007,0.000419,25.099286,-2.1058,0.039,9.92545,9.92545
130.00,9.92648,25.154074,0.000421,25.099289,-2.1061,0.039,9.92560,9.92560
131.00,9.92641,25.154094,0.000423,25.099290,-2.1062,0.039,9.92602,9.92602
132.00,9.92640,25.154063,0.000422,25.099219,-2.1061,0.039,9.92642,9.92642
133.00,9.92627,25.154122,0.000422,25.099308,-2.1060,0.039,9.92576,9.92576
134.00,9.92608,25.154050,0.000421,25.099256,-2.1062,0.039,9.92528,9.92528
135.00,9.92590,25.153979,0.000415,25.099188,-2.1063,0.039,9.92516,9.92516
136.00,9.92603,25.153871,0.000409,25.099075,-2.1065,0.039,9.92572,9.92572
137.00,9.92612,25.153968,0.000413,25.099174,-2.1066,0.039,9.92565,9.92565
138.00,9.92603,25.154104,0.000415,25.099241,-2.1066,0.039,9.92642,9.92642
139.00,9.92613,25.154208,0.000415,25.099248,-2.1066,0.040,9.92766,9.92766
140.00,9.92624,25.154313,0.000419,25.099241,-2.1065,0.039,9.92868,9.92868
141.00,9.92643,25.154450,0.000425,25.099348,-2.1065,0.039,9.92864,9.92864
142.00,9.92641,25.154478,0.000425,25.099301,-2.1066,0.039,9.92883,9.92883
143.00,9.92647,25.154458,0.000422,25.099257,-2.1067,0.040,9.92895,9.92895
144.00,9.92672,25.154458,0.000423,25.099193,-2.1068,0.040,9.92818,9.92818
145.00,9.92691,25.154465,0.000422,25.099177,-2.1070,0.040,9.92749,9.92749
146.00,9.92683,25.154486,0.000421,25.099046,-2.1072,0.040,9.92707,9.92707
147.00,9.92701,25.154574,0.000420,25.099077,-2.1073,0.040,9.92748,9.92748
148.00,9.92718,25.154459,0.000418,25.098935,-2.1073,0.040,9.92780,9.92780
149.00,9.92730,25.154480,0.000417,25.099037,-2.1075,0.040,9.92783,9.92783
150.00,9.92736,25.154510,0.000415,25.099066,-2.1077,0.040,9.92851,9.92851
151.00,9.92762,25.154596,0.000410,25.099108,-2.1078,0.041,9.92952,9.92952
152.00,9.92772,25.154640,0.000408,25.099103,-2.1078,0.041,9.92875,9.92875
153.00,9.92760,25.154807,0.000411,25.099191,-2.1077,0.041,9.92719,9.92719
154.00,9.92770,25.154864,0.000412,25.099109,-2.1076,0.041,9.92775,9.92775
155.00,9.92799,25.155017,0.000417,25.099197,-2.1075,0.041,9.92696,9.92696
156.00,9.92786,25.154956,0.000419,25.099139,-2.1075,0.041,9.92585,9.92585
157.00,9.92783,25.154862,0.000419,25.099089,-2.1077,0.041,9.92552,9.92552
158.00,9.92760,25.154901,0.000420,25.099066,-2.1083,0.041,9.92598,9.92598
159.00,9.92727,25.154961,0.000421,25.099051,-2.1087,0.041,9.92454,9.92454
160.00,9.92702,25.154865,0.000420,25.098939,-2.1091,0.041,9.92475,9.92475
161.00,9.92685,25.154952,0.000421,25.098981,-2.1093,0.041,9.92453,9.92453
162.00,9.92674,25.155004,0.000422,25.098960,-2.1096,0.041,9.92468,9.92468
163.00,9.92662,25.155011,0.000420,25.099037,-2.1095,0.041,9.92525,9.92525
164.00,9.92658,25.155036,0.000420,25.099096,-2.1096,0.041,9.92598,9.92598
165.00,9.92657,25.155095,0.000422,25.099121,-2.1097,0.041,9.92567,9.92567
166.00,9.92645,25.155065,0.000420,25.099123,-2.1097,0.041,9.92552,9.92552
167.00,9.92622,25.155157,0.000424,25.099186,-2.1097,0.041,9.92529,9.92529
168.00,9.92587,25.155098,0.000423,25.099042,-2.1099,0.041,9.92422,9.92422
169.00,9.92553,25.155106,0.000422,25.099061,-2.1101,0.042,9.92351,9.92351
170.00,9.92534,25.155098,0.000418,25.099057,-2.1102,0.042,9.92341,9.92341
171.00,9.92512,25.155152,0.000418,25.099043,-2.1103,0.042,9.92405,9.92405
172.00,9.92502,25.155146,0.000414,25.098997,-2.1105,0.042,9.92456,9.92456
173.00,9.92507,25.155335,0.000423,25.099108,-2.1105,0.042,9.92516,9.92516
174.00,9.92513,25.155304,0.000422,25.099012,-2.1105,0.042,9.92634,9.92634
175.00,9.92523,25.155428,0.000425,25.099112,-2.1105,0.042,9.92739,9.92739
176.00,9.92531,25.155426,0.000427,25.099087,-2.1108,0.042,9.92717,9.92717
177.00,9.92536,25.155449,0.000427,25.099041,-2.1111,0.042,9.92703,9.92703
178.00,9.92548,25.155416,0.000420,25.098986,-2.1113,0.042,9.92734,9.92734
179.00,9.92566,25.155530,0.000420,25.099028,-2.1115,0.042,9.92676,9.92676
180.00,9.92571,25.155529,0.000418,25.098917,-2.1118,0.043,9.92539,9.92539
181.00,9.92560,25.155586,0.000415,25.098947,-2.1117,0.043,9.92476,9.92476
182.00,9.92537,25.155572,0.000417,25.098936,-2.1117,0.043,9.92426,9.92426
183.00,9.92514,25.155561,0.000417,25.098935,-2.1119,0.043,9.92326,9.92326
184.00,9.92489,25.155592,0.000422,25.098928,-2.1123,0.043,9.92240,9.92240
185.00,9.92466,25.155653,0.000424,25.098935,-2.1125,0.042,9.92233,9.92233
186.00,9.92457,25.155791,0.000423,25.098956,-2.1126,0.043,9.92221,9.92221
187.00,9.92447,25.155899,0.000422,25.099013,-2.1129,0.043,9.92198,9.92198
188.00,9.92458,25.156041,0.000426,25.099097,-2.1130,0.043,9.92302,9.92302
189.00,9.92480,25.156077,0.000423,25.099100,-2.1130,0.043,9.92439,9.92439
190.00,9.92511,25.156119,0.000420,25.099083,-2.1131,0.044,9.92567,9.92567
191.00,9.92516,25.156079,0.000420,25.099023,-2.1133,0.044,9.92604,9.92604
192.00,9.92494,25.156169,0.000423,25.099022,-2.1132,0.044,9.92640,9.92640
193.00,9.92495,25.156150,0.000420,25.098971,-2.1131,0.044,9.92632,9.92632
194.00,9.92492,25.156209,0.000420,25.098997,-2.1130,0.044,9.92570,9.92570
195.00,9.92477,25.156292,0.000424,25.099066,-2.1130,0.044,9.92536,9.92536
196.00,9.92465,25.156454,0.000426,25.099179,-2.1131,0.044,9.92552,9.92552
197.00,9.92451,25.156391,0.000423,25.099128,-2.1133,0.044,9.92596,9.92596
198.00,9.92444,25.156334,0.000423,25.099048,-2.1135,0.044,9.92583,9.92583
199.00,9.92461,25.156394,0.000422,25.099045,-2.1138,0.044,9.92673,9.92673
200.00,9.92481,25.156350,0.000421,25.099011,-2.1139,0.044,9.92670,9.92670
201.00,9.92512,25.156254,0.000422,25.098897,-2.1139,0.044,9.92728,9.92728
202.00,9.92538,25.156346,0.000423,25.098950,-2.1138,0.044,9.92613,9.92613
203.00,9.92590,25.156508,0.000424,25.099032,-2.1138,0.044,9.92191,9.92191
204.00,9.92635,25.156495,0.000421,25.098962,-2.1138,0.044,9.91334,9.91334
205.00,9.92640,25.156623,0.000421,25.098988,-2.1138,0.044,9.89912,9.89912
206.00,9.92622,25.156701,0.000419,25.099068,-2.1137,0.044,9.87693,9.87693
207.00,9.92657,25.156724,0.000417,25.099070,-2.1137,0.045,9.84741,9.84741
208.00,9.92686,25.156773,0.000416,25.099077,-2.1137,0.045,9.81118,9.81118
209.00,9.92726,25.156798,0.000417,25.099149,-2.1138,0.045,9.77149,9.77149
210.00,9.92771,25.156726,0.000415,25.099017,-2.1139,0.045,9.73427,9.73427
@2,2.0001,4.0, 210.089999999997 
211.00,9.92817,25.156668,0.000411,25.098852,-2.1141,0.045,9.70348,9.70348
212.00,9.92060,25.156843,0.000410,25.098898,-2.1143,0.045,9.68269,9.68269
213.00,9.90462,25.156869,0.000411,25.098827,-2.1142,0.045,9.67395,9.67395
214.00,9.88601,25.156961,0.000410,25.098808,-2.1142,0.045,9.67465,9.67465
215.00,9.85567,25.157092,0.000412,25.098928,-2.1143,0.046,9.68151,9.68151
216.00,9.81737,25.157287,0.000417,25.099075,-2.1143,0.046,9.69229,9.69229
217.00,9.77301,25.157163,0.000417,25.098981,-2.1146,0.046,9.70431,9.70431
218.00,9.72367,25.157240,0.000418,25.099073,-2.1147,0.046,9.71633,9.71633
219.00,9.68781,25.157295,0.000415,25.099083,-2.1147,0.046,9.72678,9.72678
220.00,9.66983,25.157294,0.000416,25.099086,-2.1145,0.046,9.73675,9.73675
221.00,9.66373,25.157289,0.000417,25.099096,-2.1145,0.046,9.74535,9.74535
222.00,9.66901,25.157366,0.000419,25.099162,-2.1144,0.046,9.75368,9.75368
223.00,9.67982,25.157402,0.000420,25.099169,-2.1144,0.046,9.76208,9.76208
224.00,9.69121,25.157431,0.000427,25.099137,-2.1145,0.046,9.77235,9.77235
225.00,9.70396,25.157522,0.000423,25.099116,-2.1147,0.046,9.78273,9.78273
226.00,9.71731,25.157592,0.000423,25.099074,-2.1148,0.046,9.79344,9.79344
227.00,9.72934,25.157606,0.000418,25.098948,-2.1149,0.046,9.80364,9.80364
228.00,9.73979,25.157569,0.000415,25.098876,-2.1150,0.046,9.81369,9.81369
229.00,9.74348,25.157564,0.000414,25.098894,-2.1152,0.047,9.82228,9.82228
230.00,9.75366,25.157574,0.000416,25.098898,-2.1154,0.047,9.82959,9.82959
231.00,9.76052,25.157585,0.000416,25.098921,-2.1156,0.046,9.83700,9.83700
232.00,9.77088,25.157661,0.000419,25.098976,-2.1158,0.046,9.84397,9.84397
233.00,9.78201,25.157825,0.000418,25.099061,-2.1159,0.047,9.84940,9.84940
234.00,9.79461,25.157872,0.000417,25.099053,-2.1159,0.047,9.85428,9.85428
235.00,9.80573,25.157894,0.000418,25.099016,-2.1158,0.047,9.85969,9.85969
236.00,9.81391,25.157938,0.000417,25.098959,-2.1156,0.047,9.86455,9.86455
237.00,9.82195,25.158072,0.000416,25.099012,-2.1155,0.047,9.86934,9.86934
238.00,9.83197,25.158160,0.000421,25.099022,-2.1155,0.047,9.87380,9.87380
239.00,9.83773,25.158274,0.000423,25.099023,-2.1157,0.047,9.87821,9.87821
240.00,9.84252,25.158416,0.000421,25.099075,-2.1159,0.047,9.88210,9.88210
241.00,9.85092,25.158508,0.000420,25.099088,-2.1162,0.047,9.88616,9.88616
242.00,9.85628,25.158610,0.000420,25.099128,-2.1162,0.047,9.88938,9.88938
243.00,9.85944,25.158485,0.000414,25.098959,-2.1162,0.048,9.89332,9.89332
244.00,9.86319,25.158455,0.000407,25.098922,-2.1162,0.048,9.89662,9.89662
245.00,9.86939,25.158404,0.000408,25.098931,-2.1161,0.048,9.89939,9.89939
246.00,9.87544,25.158416,0.000407,25.098988,-2.1161,0.048,9.90150,9.90150
247.00,9.87924,25.158333,0.000404,25.098886,-2.1163,0.048,9.90341,9.90341
248.00,9.88219,25.158446,0.000406,25.098955,-2.1164,0.048,9.90477,9.90477
249.00,9.88616,25.158600,0.000410,25.099138,-2.1166,0.048,9.90718,9.90718
250.00,9.88939,25.158591,0.000411,25.099067,-2.1168,0.048,9.90944,9.90944
251.00,9.89283,25.158639,0.000416,25.099131,-2.1170,0.048,9.91138,9.91138
252.00,9.89538,25.158735,0.000419,25.099290,-2.1169,0.048,9.91252,9.91252
253.00,9.89764,25.158734,0.000421,25.099278,-2.1169,0.048,9.91327,9.91327
254.00,9.90002,25.158694,0.000422,25.099133,-2.1168,0.048,9.91349,9.91349
255.00,9.90203,25.158740,0.000421,25.099111,-2.1169,0.048,9.91345,9.91345
256.00,9.90332,25.158707,0.000418,25.099004,-2.1171,0.048,9.91379,9.91379
257.00,9.90533,25.158601,0.000413,25.098857,-2.1173,0.049,9.91514,9.91514
258.00,9.90756,25.158629,0.000411,25.098887,-2.1175,0.049,9.91596,9.91596
259.00,9.90897,25.158745,0.000410,25.099008,-2.1177,0.049,9.91631,9.91631
260.00,9.91023,25.158811,0.000408,25.099069,-2.1178,0.049,9.91693,9.91693
261.00,9.91093,25.158852,0.000403,25.099114,-2.1179,0.049,9.91728,9.91728
262.00,9.91175,25.158970,0.000406,25.099185,-2.1181,0.050,9.91818,9.91818
263.00,9.91283,25.159118,0.000412,25.099315,-2.1181,0.050,9.91910,9.91910
264.00,9.91398,25.159097,0.000414,25.099241,-2.1182,0.050,9.92065,9.92065
265.00,9.91506,25.159154,0.000419,25.099242,-2.1180,0.049,9.92197,9.92197
266.00,9.91591,25.159170,0.000423,25.099172,-2.1177,0.049,9.92272,9.92272
267.00,9.91674,25.159213,0.000425,25.099142,-2.1176,0.049,9.92272,9.92272
268.00,9.91756,25.159140,0.000419,25.099018,-2.1176,0.050,9.92314,9.92314
269.00,9.91809,25.159286,0.000420,25.099111,-2.1176,0.050,9.92344,9.92344
270.00,9.91857,25.159344,0.000421,25.099173,-2.1177,0.050,9.92364,9.92364
271.00,9.91934,25.159394,0.000425,25.099260,-2.1180,0.050,9.92393,9.92393
272.00,9.91990,25.159402,0.000425,25.099290,-2.1180,0.050,9.92386,9.92386
273.00,9.92025,25.159496,0.000430,25.099323,-2.1180,0.050,9.92373,9.92373
274.00,9.92070,25.159427,0.000425,25.099235,-2.1180,0.050,9.92335,9.92335
275.00,9.92112,25.159475,0.000425,25.099177,-2.1181,0.050,9.92279,9.92279
276.00,9.92156,25.159607,0.000424,25.099178,-2.1182,0.050,9.92297,9.92297
277.00,9.92187,25.159705,0.000425,25.099210,-2.1184,0.050,9.92335,9.92335
278.00,9.92221,25.159644,0.000422,25.099155,-2.1185,0.050,9.92360,9.92360
279.00,9.92262,25.159704,0.000425,25.099206,-2.1186,0.050,9.92416,9.92416
280.00,9.92311,25.159799,0.000426,25.099291,-2.1187,0.050,9.92479,9.92479
281.00,9.92335,25.159785,0.000425,25.099254,-2.1187,0.050,9.92412,9.92412
282.00,9.92351,25.159791,0.000424,25.099173,-2.1187,0.050,9.92436,9.92436
283.00,9.92367,25.159922,0.000427,25.099202,-2.1189,0.051,9.92434,9.92434
284.00,9.92363,25.159922,0.000424,25.099124,-2.1191,0.051,9.92330,9.92330
285.00,9.92347,25.159891,0.000419,25.099022,-2.1191,0.051,9.92231,9.92231
286.00,9.92333,25.159914,0.000419,25.099037,-2.1191,0.051,9.92216,9.92216
287.00,9.92320,25.159921,0.000415,25.099090,-2.1191,0.051,9.92093,9.92093
288.00,9.92310,25.159879,0.000413,25.099067,-2.1189,0.051,9.92071,9.92071
289.00,9.92313,25.159867,0.000414,25.099032,-2.1187,0.051,9.92186,9.92186
290.00,9.92324,25.159859,0.000418,25.099004,-2.1188,0.051,9.92343,9.92343
291.00,9.92357,25.159803,0.000415,25.098901,-2.1188,0.051,9.92573,9.92573
292.00,9.92389,25.159726,0.000416,25.098803,-2.1190,0.051,9.92729,9.92729
293.00,9.92407,25.159801,0.000418,25.098909,-2.1193,0.051,9.92853,9.92853
294.00,9.92433,25.159832,0.000414,25.098955,-2.1195,0.052,9.92910,9.92910
295.00,9.92462,25.159962,0.000417,25.099064,-2.1195,0.052,9.92931,9.92931
296.00,9.92463,25.160072,0.000418,25.099140,-2.1196,0.052,9.92872,9.92872
297.00,9.92461,25.160229,0.000422,25.099206,-2.1195,0.052,9.92853,9.92853
298.00,9.92475,25.160353,0.000424,25.099192,-2.1195,0.052,9.92788,9.92788
299.00,9.92506,25.160478,0.000426,25.099220,-2.1196,0.052,9.92755,9.92755
300.00,9.92579,25.160378,0.000426,25.099142,-2.1197,0.052,9.92727,9.92727
301.00,9.92613,25.160409,0.000427,25.099117,-2.1198,0.052,9.92645,9.92645
302.00,9.92617,25.160469,0.000426,25.099147,-2.1200,0.052,9.92594,9.92594
303.00,9.92620,25.160330,0.000421,25.098935,-2.1201,0.052,9.92614,9.92614
304.00,9.92610,25.160394,0.000425,25.098959,-2.1202,0.052,9.92603,9.92603
305.00,9.92641,25.160525,0.000422,25.098960,-2.1203,0.052,9.92605,9.92605
306.00,9.92671,25.160616,0.000423,25.098967,-2.1203,0.052,9.92658,9.92658
307.00,9.92705,25.160702,0.000425,25.098952,-2.1202,0.052,9.92737,9.92737
308.00,9.92742,25.160896,0.000428,25.099137,-2.1201,0.052,9.92761,9.92761
309.00,9.92751,25.160931,0.000422,25.099057,-2.1201,0.053,9.92706,9.92706
310.00,9.92742,25.161004,0.000424,25.099100,-2.1200,0.053,9.92667,9.92667
311.00,9.92718,25.161038,0.000425,25.099119,-2.1200,0.053,9.92635,9.92635
312.00,9.92703,25.161039,0.000423,25.099106,-2.1200,0.053,9.92635,9.92635
313.00,9.92704,25.161047,0.000419,25.099042,-2.1201,0.053,9.92617,9.92617
314.00,9.92687,25.160954,0.000417,25.098966,-2.1200,0.053,9.92652,9.92652
315.00,9.92669,25.161017,0.000416,25.098987,-2.1201,0.053,9.92629,9.92629
316.00,9.92644,25.161011,0.000412,25.098948,-2.1204,0.053,9.92571,9.92571
317.00,9.92611,25.161031,0.000409,25.098945,-2.1207,0.053,9.92435,9.92435
318.00,9.92596,25.161091,0.000407,25.098985,-2.1210,0.054,9.92389,9.92389
319.00,9.92595,25.161303,0.000410,25.099141,-2.1215,0.054,9.92432,9.92432
320.00,9.92601,25.161233,0.000406,25.099052,-2.1218,0.054,9.92505,9.92505
321.00,9.92598,25.161348,0.000407,25.099159,-2.1220,0.054,9.92505,9.92505
322.00,9.92594,25.161405,0.000408,25.099164,-2.1221,0.054,9.92581,9.92581
323.00,9.92595,25.161501,0.000415,25.099224,-2.1220,0.054,9.92616,9.92616
324.00,9.92590,25.161513,0.000415,25.099186,-2.1218,0.054,9.92537,9.92537
325.00,9.92577,25.161675,0.000421,25.099272,-2.1217,0.054,9.92499,9.92499
326.00,9.92562,25.161684,0.000418,25.099163,-2.1217,0.054,9.92494,9.92494
327.00,9.92542,25.161752,0.000419,25.099209,-2.1216,0.054,9.92475,9.92475
328.00,9.92544,25.161753,0.000416,25.099135,-2.1215,0.054,9.92481,9.92481
329.00,9.92525,25.161804,0.000415,25.099193,-2.1215,0.055,9.92471,9.92471
330.00,9.92521,25.161755,0.000411,25.099192,-2.1216,0.055,9.92463,9.92463
331.00,9.92513,25.161845,0.000415,25.099301,-2.1218,0.055,9.92464,9.92464
332.00,9.92499,25.161785,0.000414,25.099184,-2.1221,0.055,9.92504,9.92504
333.00,9.92494,25.161843,0.000415,25.099172,-2.1224,0.055,9.92468,9.92468
334.00,9.92481,25.161856,0.000418,25.099138,-2.1228,0.055,9.92469,9.92469
335.00,9.92484,25.161868,0.000419,25.099109,-2.1229,0.055,9.92499,9.92499
336.00,9.92497,25.161813,0.000417,25.099060,-2.1231,0.055,9.92566,9.92566
337.00,9.92517,25.161908,0.000420,25.099124,-2.1232,0.055,9.92549,9.92549
338.00,9.92535,25.161908,0.000419,25.099170,-2.1233,0.055,9.92586,9.92586
339.00,9.92550,25.161919,0.000418,25.099163,-2.1234,0.056,9.92734,9.92734
340.00,9.92554,25.162184,0.000424,25.099269,-2.1235,0.056,9.92742,9.92742
341.00,9.92557,25.162306,0.000426,25.099298,-2.1235,0.056,9.92741,9.92741
342.00,9.92570,25.162450,0.000429,25.099368,-2.1235,0.056,9.92756,9.92756
343.00,9.92572,25.162435,0.000429,25.099318,-2.1236,0.056,9.92755,9.92755
344.00,9.92578,25.162455,0.000429,25.099306,-2.1236,0.056,9.92666,9.92666
345.00,9.92581,25.162319,0.000428,25.099211,-2.1235,0.056,9.92596,9.92596
346.00,9.92582,25.162385,0.000428,25.099218,-2.1234,0.056,9.92599,9.92599
347.00,9.92601,25.162369,0.000424,25.099205,-2.1234,0.056,9.92622,9.92622
348.00,9.92607,25.162525,0.000423,25.099258,-2.1234,0.056,9.92609,9.92609
349.00,9.92605,25.162634,0.000423,25.099254,-2.1234,0.056,9.92579,9.92579
350.00,9.92618,25.162714,0.000421,25.099295,-2.1234,0.056,9.92563,9.92563
351.00,9.92620,25.162731,0.000422,25.099297,-2.1234,0.057,9.92537,9.92537
352.00,9.92616,25.162743,0.000421,25.099210,-2.1233,0.057,9.92546,9.92546
353.00,9.92633,25.162752,0.000426,25.099233,-2.1235,0.057,9.92435,9.92435
354.00,9.92629,25.162818,0.000426,25.099253,-2.1236,0.057,9.92067,9.92067
355.00,9.92615,25.162880,0.000427,25.099214,-2.1237,0.056,9.91383,9.91383
356.00,9.92572,25.162946,0.000427,25.099173,-2.1239,0.056,9.89965,9.89965
357.00,9.92560,25.163066,0.000429,25.099200,-2.1241,0.056,9.87602,9.87602
358.00,9.92549,25.163131,0.000428,25.099185,-2.1244,0.057,9.84447,9.84447
359.00,9.92511,25.163044,0.000426,25.099115,-2.1246,0.057,9.80786,9.80786
360.00,9.92452,25.163000,0.000423,25.099069,-2.1249,0.057,9.76962,9.76962
@3,2.0001,4.0, 360.025000000001 
361.00,9.92586,25.163089,0.000425,25.099183,-2.1252,0.057,9.73704,9.73704
362.00,9.92678,25.163026,0.000423,25.099129,-2.1253,0.057,9.71392,9.71392
363.00,9.91994,25.163019,0.000425,25.099119,-2.1254,0.057,9.70126,9.70126
364.00,9.90665,25.163034,0.000427,25.099167,-2.1254,0.057,9.69838,9.69838
365.00,9.88894,25.163017,0.000430,25.099111,-2.1254,0.057,9.70264,9.70264
366.00,9.85497,25.162901,0.000426,25.098954,-2.1253,0.057,9.71022,9.71022
367.00,9.80915,25.163031,0.000425,25.099062,-2.1253,0.057,9.71886,9.71886
368.00,9.76236,25.163086,0.000422,25.099089,-2.1253,0.057,9.72788,9.72788
369.00,9.72377,25.163195,0.000420,25.099028,-2.1253,0.058,9.73587,9.73587
370.00,9.69813,25.163393,0.000418,25.099169,-2.1255,0.058,9.74257,9.74257
371.00,9.69223,25.163437,0.000418,25.099145,-2.1256,0.058,9.74851,9.74851
372.00,9.69368,25.163352,0.000419,25.099026,-2.1254,0.058,9.75490,9.75490
373.00,9.69906,25.163358,0.000417,25.098967,-2.1254,0.058,9.76155,9.76155
374.00,9.70924,25.163403,0.000414,25.099027,-2.1257,0.058,9.76913,9.76913
375.00,9.71932,25.163342,0.000415,25.098990,-2.1259,0.058,9.77801,9.77801
376.00,9.72976,25.163387,0.000416,25.099051,-2.1260,0.058,9.78753,9.78753
377.00,9.73689,25.163400,0.000416,25.099063,-2.1264,0.058,9.79700,9.79700
378.00,9.74407,25.163457,0.000419,25.099133,-2.1268,0.058,9.80565,9.80565
379.00,9.74919,25.163578,0.000422,25.099178,-2.1268,0.058,9.81403,9.81403
380.00,9.75281,25.163644,0.000422,25.099155,-2.1266,0.058,9.82132,9.82132
381.00,9.75972,25.163742,0.000417,25.099145,-2.1264,0.058,9.82847,9.82847
382.00,9.76870,25.163952,0.000417,25.099247,-2.1265,0.059,9.83522,9.83522
383.00,9.77741,25.164033,0.000416,25.099207,-2.1264,0.059,9.84182,9.84182
384.00,9.78701,25.164086,0.000414,25.099185,-2.1264,0.059,9.84735,9.84735
385.00,9.79723,25.164218,0.000412,25.099266,-2.1267,0.059,9.85273,9.85273
386.00,9.80730,25.164306,0.000415,25.099282,-2.1269,0.059,9.85732,9.85732
387.00,9.81605,25.164294,0.000416,25.099256,-2.1271,0.059,9.86116,9.86116
388.00,9.82062,25.164348,0.000419,25.099246,-2.1271,0.059,9.86489,9.86489
389.00,9.82895,25.164379,0.000421,25.099224,-2.1271,0.059,9.86866,9.86866
390.00,9.83364,25.164415,0.000423,25.099199,-2.1270,0.059,9.87222,9.87222
391.00,9.84302,25.164491,0.000423,25.099241,-2.1269,0.059,9.87588,9.87588
392.00,9.84971,25.164528,0.000423,25.099259,-2.1269,0.059,9.88005,9.88005
393.00,9.85334,25.164517,0.000420,25.099234,-2.1270,0.059,9.88345,9.88345
394.00,9.85702,25.164502,0.000416,25.099207,-2.1272,0.060,9.88726,9.88726
395.00,9.86122,25.164428,0.000413,25.099072,-2.1274,0.060,9.89096,9.89096
396.00,9.86491,25.164395,0.000412,25.098987,-2.1275,0.060,9.89336,9.89336
397.00,9.86845,25.164435,0.000410,25.098951,-2.1275,0.060,9.89450,9.89450
398.00,9.87235,25.164524,0.000409,25.099021,-2.1274,0.060,9.89668,9.89668
399.00,9.87618,25.164556,0.000408,25.099029,-2.1274,0.060,9.89793,9.89793
400.00,9.87976,25.164630,0.000411,25.099105,-2.1273,0.060,9.89921,9.89921
401.00,9.88363,25.164754,0.000412,25.099273,-2.1274,0.060,9.90060,9.90060
402.00,9.88700,25.164857,0.000415,25.099349,-2.1276,0.061,9.90264,9.90264
403.00,9.88922,25.164866,0.000416,25.099272,-2.1279,0.061,9.90451,9.90451
404.00,9.89123,25.164942,0.000420,25.099259,-2.1282,0.061,9.90656,9.90656
405.00,9.89310,25.165014,0.000421,25.099237,-2.1285,0.061,9.90824,9.90824
406.00,9.89502,25.165009,0.000422,25.099137,-2.1288,0.061,9.91083,9.91083
407.00,9.89727,25.164883,0.000418,25.099009,-2.1289,0.061,9.91338,9.91338
408.00,9.89940,25.164946,0.000419,25.099071,-2.1290,0.061,9.91457,9.91457
409.00,9.90164,25.164903,0.000417,25.099138,-2.1291,0.061,9.91579,9.91579
410.00,9.90344,25.164895,0.000416,25.099188,-2.1292,0.061,9.91625,9.91625
411.00,9.90512,25.164919,0.000414,25.099206,-2.1292,0.061,9.91643,9.91643
412.00,9.90678,25.164962,0.000416,25.099228,-2.1291,0.061,9.91591,9.91591
413.00,9.90791,25.164921,0.000414,25.099173,-2.1291,0.061,9.91629,9.91629
414.00,9.90909,25.165042,0.000415,25.099186,-2.1292,0.061,9.91671,9.91671
415.00,9.91062,25.165040,0.000414,25.099077,-2.1293,0.061,9.91805,9.91805
416.00,9.91176,25.164983,0.000414,25.098985,-2.1293,0.061,9.91854,9.91854
417.00,9.91272,25.165069,0.000414,25.099014,-2.1294,0.061,9.91929,9.91929
418.00,9.91345,25.165092,0.000415,25.099016,-2.1296,0.061,9.92013,9.92013
419.00,9.91447,25.165053,0.000415,25.098945,-2.1298,0.061,9.92096,9.92096
420.00,9.91551,25.165113,0.000415,25.099000,-2.1299,0.062,9.92129,9.92129
421.00,9.91650,25.165154,0.000415,25.098976,-2.1300,0.062,9.92235,9.92235
422.00,9.91748,25.165133,0.000416,25.098966,-2.1301,0.062,9.92323,9.92323
423.00,9.91833,25.165199,0.000415,25.099017,-2.1301,0.062,9.92326,9.92326
424.00,9.91886,25.165196,0.000413,25.098985,-2.1300,0.062,9.92270,9.92270
425.00,9.91933,25.165227,0.000413,25.099007,-2.1301,0.062,9.92276,9.92276
426.00,9.91980,25.165242,0.000412,25.099046,-2.1301,0.062,9.92277,9.92277
427.00,9.92019,25.165225,0.000412,25.098988,-2.1302,0.062,9.92290,9.92290
428.00,9.92056,25.165254,0.000416,25.098964,-2.1304,0.062,9.92348,9.92348
429.00,9.92104,25.165381,0.000419,25.099063,-2.1306,0.062,9.92492,9.92492
430.00,9.92161,25.165517,0.000422,25.099111,-2.1308,0.062,9.92548,9.92548
431.00,9.92213,25.165534,0.000420,25.099131,-2.1310,0.063,9.92576,9.92576
432.00,9.92259,25.165731,0.000421,25.099231,-2.1311,0.063,9.92556,9.92556
433.00,9.92310,25.165788,0.000420,25.099189,-2.1308,0.063,9.92587,9.92587
434.00,9.92336,25.165838,0.000420,25.099154,-2.1307,0.063,9.92507,9.92507
435.00,9.92341,25.165811,0.000417,25.099121,-2.1304,0.063,9.92441,9.92441
436.00,9.92368,25.165953,0.000419,25.099117,-2.1301,0.063,9.92463,9.92463
437.00,9.92409,25.166051,0.000420,25.099123,-2.1300,0.063,9.92540,9.92540
438.00,9.92439,25.166036,0.000419,25.099137,-2.1303,0.063,9.92525,9.92525
439.00,9.92442,25.166129,0.000414,25.099202,-2.1306,0.063,9.92482,9.92482
440.00,9.92439,25.166239,0.000418,25.099274,-2.1311,0.064,9.92530,9.92530
441.00,9.92461,25.166278,0.000419,25.099295,-2.1316,0.064,9.92566,9.92566
442.00,9.92482,25.166237,0.000415,25.099302,-2.1319,0.064,9.92583,9.92583
443.00,9.92501,25.166320,0.000416,25.099254,-2.1321,0.064,9.92583,9.92583
444.00,9.92535,25.166286,0.000418,25.099129,-2.1322,0.064,9.92689,9.92689
445.00,9.92556,25.166329,0.000416,25.099068,-2.1324,0.064,9.92775,9.92775
446.00,9.92560,25.166364,0.000416,25.099057,-2.1325,0.064,9.92729,9.92729
447.00,9.92552,25.166463,0.000422,25.099071,-2.1326,0.064,9.92668,9.92668
448.00,9.92579,25.166600,0.000423,25.099183,-2.1327,0.064,9.92704,9.92704
449.00,9.92588,25.166647,0.000425,25.099262,-2.1327,0.064,9.92683,9.92683
450.00,9.92596,25.166615,0.000426,25.099220,-2.1328,0.064,9.92605,9.92605
451.00,9.92606,25.166692,0.000427,25.099309,-2.1330,0.064,9.92492,9.92492
452.00,9.92584,25.166665,0.000423,25.099276,-2.1334,0.064,9.92453,9.92453
453.00,9.92560,25.166726,0.000422,25.099312,-2.1335,0.064,9.92422,9.92422
454.00,9.92571,25.166722,0.000424,25.099223,-2.1337,0.064,9.92484,9.92484
455.00,9.92595,25.166859,0.000426,25.099345,-2.1336,0.064,9.92493,9.92493
456.00,9.92597,25.166864,0.000427,25.099294,-2.1333,0.064,9.92609,9.92609
457.00,9.92599,25.166879,0.000429,25.099264,-2.1331,0.064,9.92677,9.92677
458.00,9.92585,25.166832,0.000430,25.099191,-2.1331,0.064,9.92592,9.92592
459.00,9.92604,25.166952,0.000431,25.099291,-2.1330,0.064,9.92454,9.92454
460.00,9.92588,25.166844,0.000424,25.099177,-2.1333,0.065,9.92467,9.92467
461.00,9.92558,25.166784,0.000423,25.099088,-2.1338,0.065,9.92432,9.92432
462.00,9.92548,25.166728,0.000421,25.099033,-2.1342,0.065,9.92401,9.92401
463.00,9.92541,25.166647,0.000419,25.098994,-2.1345,0.065,9.92469,9.92469
464.00,9.92534,25.166523,0.000416,25.098883,-2.1347,0.065,9.92433,9.92433
465.00,9.92503,25.166548,0.000418,25.098883,-2.1348,0.065,9.92410,9.92410
466.00,9.92487,25.166620,0.000417,25.098951,-2.1348,0.065,9.92377,9.92377
467.00,9.92473,25.166816,0.000420,25.099041,-2.1347,0.065,9.92370,9.92370
468.00,9.92463,25.166988,0.000421,25.099063,-2.1347,0.065,9.92450,9.92450
469.00,9.92484,25.167202,0.000425,25.099178,-2.1347,0.065,9.92594,9.92594
470.00,9.92493,25.167285,0.000424,25.099167,-2.1346,0.066,9.92658,9.92658
471.00,9.92517,25.167392,0.000427,25.099174,-2.1345,0.066,9.92673,9.92673
472.00,9.92531,25.167362,0.000424,25.099106,-2.1345,0.066,9.92681,9.92681
473.00,9.92534,25.167372,0.000419,25.099090,-2.1344,0.066,9.92625,9.92625
474.00,9.92526,25.167286,0.000417,25.098963,-2.1345,0.066,9.92591,9.92591
475.00,9.92520,25.167399,0.000416,25.098967,-2.1347,0.066,9.92534,9.92534
476.00,9.92510,25.167418,0.000413,25.098953,-2.1350,0.067,9.92568,9.92568
477.00,9.92513,25.167471,0.000412,25.098976,-2.1353,0.067,9.92594,9.92594
478.00,9.92535,25.167579,0.000416,25.099052,-2.1355,0.067,9.92591,9.92591
479.00,9.92547,25.167679,0.000418,25.099083,-2.1356,0.067,9.92623,9.92623
480.00,9.92559,25.167688,0.000418,25.099064,-2.1358,0.067,9.92670,9.92670
481.00,9.92566,25.167760,0.000420,25.099071,-2.1361,0.067,9.92607,9.92607
482.00,9.92550,25.167906,0.000424,25.099194,-2.1362,0.067,9.92542,9.92542
483.00,9.92547,25.167785,0.000422,25.099046,-2.1364,0.067,9.92520,9.92520
484.00,9.92556,25.167871,0.000424,25.099084,-2.1364,0.067,9.92476,9.92476
485.00,9.92576,25.167910,0.000425,25.099091,-2.1361,0.067,9.92459,9.92459
486.00,9.92582,25.167971,0.000427,25.099064,-2.1359,0.067,9.92501,9.92501
487.00,9.92583,25.167995,0.000425,25.098982,-2.1358,0.067,9.92481,9.92481
488.00,9.92558,25.168221,0.000427,25.099155,-2.1358,0.067,9.92413,9.92413
489.00,9.92520,25.168313,0.000424,25.099234,-2.1359,0.067,9.92333,9.92333
490.00,9.92493,25.168370,0.000426,25.099217,-2.1363,0.067,9.92243,9.92243
491.00,9.92476,25.168390,0.000423,25.099192,-2.1366,0.067,9.92245,9.92245
492.00,9.92482,25.168365,0.000421,25.099120,-2.1368,0.068,9.92326,9.92326
493.00,9.92490,25.168267,0.000420,25.098976,-2.1369,0.067,9.92464,9.92464
494.00,9.92502,25.168298,0.000421,25.098953,-2.1368,0.067,9.92573,9.92573
495.00,9.92498,25.168289,0.000420,25.098948,-2.1367,0.068,9.92628,9.92628
496.00,9.92493,25.168382,0.000422,25.099005,-2.1365,0.068,9.92649,9.92649
497.00,9.92489,25.168437,0.000426,25.099076,-2.1364,0.068,9.92616,9.92616
498.00,9.92490,25.168510,0.000426,25.099134,-2.1365,0.068,9.92525,9.92525
499.00,9.92470,25.168434,0.000424,25.099060,-2.1368,0.068,9.92460,9.92460
500.00,9.92452,25.168490,0.000421,25.099046,-2.1369,0.068,9.92480,9.92480
501.00,9.92460,25.168429,0.000416,25.098965,-2.1374,0.068,9.92430,9.92430
502.00,9.92464,25.168540,0.000416,25.099014,-2.1378,0.068,9.92388,9.92388
503.00,9.92455,25.168606,0.000414,25.099028,-2.1380,0.068,9.92286,9.92286
504.00,9.92449,25.168722,0.000415,25.099070,-2.1383,0.068,9.92119,9.92119
505.00,9.92492,25.168887,0.000421,25.099241,-2.1384,0.068,9.91565,9.91565
506.00,9.92541,25.168955,0.000424,25.099325,-2.1385,0.068,9.90519,9.90519
507.00,9.92519,25.168909,0.000418,25.099286,-2.1385,0.068,9.88758,9.88758
508.00,9.92471,25.168911,0.000417,25.099263,-2.1385,0.069,9.86313,9.86313
509.00,9.92434,25.168830,0.000416,25.099171,-2.1383,0.069,9.83158,9.83158
510.00,9.92455,25.168742,0.000413,25.099076,-2.1380,0.069,9.79859,9.79859
@4,2.0001,4.0, 510.252999999997 
511.00,9.92406,25.168802,0.000412,25.099072,-2.1379,0.069,9.76960,9.76960
512.00,9.92215,25.168853,0.000417,25.099087,-2.1377,0.069,9.74868,9.74868
513.00,9.91860,25.168958,0.000420,25.099157,-2.1376,0.069,9.73613,9.73613
514.00,9.91490,25.169098,0.000420,25.099277,-2.1377,0.069,9.73239,9.73239
515.00,9.89805,25.169202,0.000422,25.099325,-2.1380,0.069,9.73464,9.73464
516.00,9.87126,25.169230,0.000420,25.099319,-2.1383,0.069,9.73940,9.73940
517.00,9.83470,25.169347,0.000418,25.099312,-2.1385,0.069,9.74438,9.74438
518.00,9.79621,25.169365,0.000418,25.099220,-2.1388,0.069,9.74926,9.74926
519.00,9.75753,25.169417,0.000416,25.099126,-2.1387,0.069,9.75405,9.75405
520.00,9.73350,25.169532,0.000418,25.099163,-2.1387,0.069,9.75880,9.75880
521.00,9.72646,25.169588,0.000420,25.099134,-2.1386,0.069,9.76248,9.76248
522.00,9.73003,25.169627,0.000420,25.099117,-2.1386,0.069,9.76666,9.76666
523.00,9.73365,25.169713,0.000420,25.099193,-2.1387,0.069,9.77166,9.77166
524.00,9.73872,25.169725,0.000421,25.099283,-2.1389,0.070,9.77663,9.77663
525.00,9.74442,25.169590,0.000414,25.099189,-2.1390,0.070,9.78245,9.78245
526.00,9.75026,25.169608,0.000412,25.099213,-2.1391,0.070,9.79000,9.79000
527.00,9.75486,25.169524,0.000410,25.099185,-2.1391,0.070,9.79733,9.79733
528.00,9.75801,25.169522,0.000407,25.099182,-2.1391,0.071,9.80460,9.80460
529.00,9.76269,25.169600,0.000409,25.099167,-2.1391,0.071,9.81183,9.81183
530.00,9.76809,25.169733,0.000414,25.099209,-2.1391,0.071,9.81741,9.81741
531.00,9.76886,25.169766,0.000417,25.099170,-2.1391,0.071,9.82165,9.82165
532.00,9.77568,25.169907,0.000421,25.099202,-2.1391,0.071,9.82616,9.82616
533.00,9.78292,25.170010,0.000422,25.099236,-2.1391,0.071,9.83141,9.83141
534.00,9.78770,25.169984,0.000419,25.099202,-2.1391,0.071,9.83678,9.83678
535.00,9.79729,25.169982,0.000416,25.099175,-2.1392,0.071,9.84316,9.84316
536.00,9.80636,25.170037,0.000415,25.099253,-2.1392,0.071,9.84929,9.84929
537.00,9.81256,25.170003,0.000413,25.099227,-2.1394,0.071,9.85572,9.85572
538.00,9.81920,25.169964,0.000414,25.099164,-2.1397,0.071,9.86053,9.86053
539.00,9.82359,25.169995,0.000414,25.099178,-2.1398,0.071,9.86509,9.86509
540.00,9.82527,25.169965,0.000414,25.099144,-2.1400,0.071,9.86916,9.86916
541.00,9.82770,25.169944,0.000415,25.099094,-2.1400,0.071,9.87282,9.87282
542.00,9.83497,25.169897,0.000411,25.099050,-2.1400,0.072,9.87554,9.87554
543.00,9.84543,25.169951,0.000413,25.099061,-2.1400,0.072,9.87842,9.87842
544.00,9.85071,25.169999,0.000416,25.099072,-2.1400,0.072,9.88104,9.88104
545.00,9.85563,25.170105,0.000421,25.099147,-2.1400,0.072,9.88291,9.88291
546.00,9.85999,25.170226,0.000424,25.099223,-2.1400,0.072,9.88541,9.88541
547.00,9.86513,25.170294,0.000427,25.099264,-2.1401,0.072,9.88792,9.88792
548.00,9.86909,25.170265,0.000424,25.099224,-2.1401,0.072,9.89043,9.89043
549.00,9.87196,25.170346,0.000418,25.099220,-2.1400,0.072,9.89300,9.89300
550.00,9.87493,25.170406,0.000412,25.099211,-2.1400,0.072,9.89518,9.89518
551.00,9.87799,25.170407,0.000407,25.099161,-2.1400,0.072,9.89714,9.89714
552.00,9.88049,25.170633,0.000409,25.099261,-2.1400,0.072,9.89825,9.89825
553.00,9.88308,25.170761,0.000412,25.099324,-2.1399,0.073,9.89958,9.89958
554.00,9.88574,25.170838,0.000416,25.099351,-2.1399,0.073,9.90050,9.90050
555.00,9.88799,25.170944,0.000421,25.099370,-2.1400,0.072,9.90233,9.90233
556.00,9.89024,25.171058,0.000423,25.099446,-2.1401,0.073,9.90380,9.90380
557.00,9.89209,25.170993,0.000421,25.099380,-2.1403,0.073,9.90614,9.90614
558.00,9.89394,25.170938,0.000419,25.099301,-2.1405,0.073,9.90789,9.90789
559.00,9.89567,25.170960,0.000423,25.099306,-2.1409,0.073,9.90908,9.90908
560.00,9.89744,25.170920,0.000422,25.099263,-2.1410,0.073,9.91024,9.91024
561.00,9.89919,25.170868,0.000424,25.099169,-2.1412,0.073,9.91179,9.91179
562.00,9.90075,25.170895,0.000423,25.099180,-2.1412,0.073,9.91278,9.91278
563.00,9.90265,25.171072,0.000429,25.099354,-2.1411,0.073,9.91324,9.91324
564.00,9.90418,25.171056,0.000426,25.099347,-2.1410,0.073,9.91412,9.91412
565.00,9.90564,25.171130,0.000426,25.099438,-2.1410,0.073,9.91533,9.91533
566.00,9.90692,25.171131,0.000424,25.099476,-2.1409,0.073,9.91598,9.91598
567.00,9.90796,25.171053,0.000424,25.099385,-2.1409,0.073,9.91658,9.91658
568.00,9.90906,25.171025,0.000421,25.099238,-2.1408,0.073,9.91694,9.91694
569.00,9.90995,25.171124,0.000420,25.099230,-2.1410,0.073,9.91761,9.91761
570.00,9.91116,25.171140,0.000423,25.099168,-2.1410,0.073,9.91694,9.91694
571.00,9.91204,25.171229,0.000420,25.099124,-2.1413,0.073,9.91718,9.91718
572.00,9.91274,25.171384,0.000419,25.099140,-2.1416,0.074,9.91766,9.91766
573.00,9.91375,25.171399,0.000416,25.099165,-2.1421,0.074,9.91880,9.91880
574.00,9.91460,25.171413,0.000415,25.099148,-2.1422,0.074,9.91914,9.91914
575.00,9.91539,25.171393,0.000413,25.099088,-2.1423,0.074,9.92065,9.92065
576.00,9.91625,25.171394,0.000413,25.099076,-2.1424,0.074,9.92145,9.92145
577.00,9.91686,25.171460,0.000414,25.099205,-2.1421,0.074,9.92118,9.92118
578.00,9.91728,25.171407,0.000414,25.099112,-2.1419,0.074,9.92124,9.92124
579.00,9.91798,25.171438,0.000418,25.099101,-2.1418,0.074,9.92185,9.92185
580.00,9.91848,25.171601,0.000418,25.099209,-2.1418,0.074,9.92204,9.92204
581.00,9.91896,25.171626,0.000420,25.099185,-2.1418,0.074,9.92206,9.92206
582.00,9.91949,25.171701,0.000421,25.099161,-2.1420,0.074,9.92194,9.92194
583.00,9.91967,25.171894,0.000422,25.099313,-2.1420,0.074,9.92187,9.92187
584.00,9.91988,25.171871,0.000417,25.099321,-2.1420,0.074,9.92168,9.92168
585.00,9.92026,25.171870,0.000415,25.099262,-2.1419,0.075,9.92200,9.92200
586.00,9.92063,25.172032,0.000414,25.099351,-2.1419,0.075,9.92251,9.92251
587.00,9.92094,25.171972,0.000411,25.099228,-2.1418,0.075,9.92370,9.92370
588.00,9.92140,25.171950,0.000410,25.099156,-2.1420,0.075,9.92479,9.92479
589.00,9.92189,25.172004,0.000409,25.099147,-2.1422,0.075,9.92565,9.92565
590.00,9.92226,25.171966,0.000409,25.099117,-2.1426,0.076,9.92517,9.92517
591.00,9.92256,25.171866,0.000410,25.099058,-2.1429,0.076,9.92437,9.92437
592.00,9.92265,25.171873,0.000411,25.099077,-2.1431,0.076,9.92346,9.92346
593.00,9.92277,25.171931,0.000412,25.099097,-2.1432,0.076,9.92252,9.92252
594.00,9.92277,25.171964,0.000413,25.099049,-2.1434,0.076,9.92191,9.92191
595.00,9.92273,25.172047,0.000415,25.099078,-2.1433,0.076,9.92156,9.92156
596.00,9.92263,25.172196,0.000414,25.099145,-2.1435,0.076,9.92144,9.92144
597.00,9.92271,25.172299,0.000417,25.099216,-2.1436,0.076,9.92251,9.92251
598.00,9.92303,25.172259,0.000419,25.099152,-2.1437,0.076,9.92349,9.92349
599.00,9.92306,25.172309,0.000420,25.099190,-2.1437,0.076,9.92380,9.92380
600.00,9.92318,25.172323,0.000420,25.099168,-2.1437,0.076,9.92464,9.92464
601.00,9.92341,25.172348,0.000419,25.099157,-2.1434,0.076,9.92604,9.92604
602.00,9.92367,25.172381,0.000419,25.099139,-2.1432,0.076,9.92548,9.92548
603.00,9.92382,25.172529,0.000422,25.099233,-2.1434,0.076,9.92466,9.92466
604.00,9.92389,25.172617,0.000422,25.099268,-2.1436,0.076,9.92424,9.92424
605.00,9.92382,25.172612,0.000416,25.099274,-2.1439,0.076,9.92309,9.92309
606.00,9.92362,25.172597,0.000417,25.099227,-2.1445,0.076,9.92237,9.92237
607.00,9.92331,25.172628,0.000415,25.099236,-2.1449,0.077,9.92258,9.92258
608.00,9.92329,25.172566,0.000411,25.099191,-2.1450,0.077,9.92264,9.92264
609.00,9.92335,25.172540,0.000409,25.099205,-2.1450,0.077,9.92353,9.92353
610.00,9.92348,25.172656,0.000416,25.099243,-2.1449,0.077,9.92505,9.92505
611.00,9.92373,25.172651,0.000417,25.099205,-2.1447,0.077,9.92560,9.92560
612.00,9.92409,25.172605,0.000416,25.099171,-2.1446,0.077,9.92678,9.92678
613.00,9.92452,25.172741,0.000420,25.099272,-2.1443,0.077,9.92769,9.92769
614.00,9.92469,25.172845,0.000421,25.099285,-2.1443,0.077,9.92762,9.92762
615.00,9.92492,25.172831,0.000417,25.099267,-2.1444,0.077,9.92730,9.92730
616.00,9.92506,25.172882,0.000418,25.099317,-2.1445,0.078,9.92637,9.92637
617.00,9.92501,25.172922,0.000419,25.099316,-2.1445,0.078,9.92476,9.92476
618.00,9.92490,25.172852,0.000418,25.099204,-2.1446,0.078,9.92476,9.92476
619.00,9.92502,25.172813,0.000420,25.099160,-2.1447,0.078,9.92498,9.92498
620.00,9.92518,25.172947,0.000426,25.099198,-2.1448,0.077,9.92557,9.92557
621.00,9.92541,25.173060,0.000428,25.099205,-2.1449,0.077,9.92778,9.92778
622.00,9.92576,25.173216,0.000431,25.099257,-2.1450,0.077,9.92958,9.92958
623.00,9.92606,25.173408,0.000432,25.099352,-2.1452,0.077,9.92877,9.92877
624.00,9.92657,25.173501,0.000432,25.099340,-2.1452,0.077,9.92860,9.92860
625.00,9.92671,25.173453,0.000425,25.099282,-2.1453,0.078,9.92824,9.92824
626.00,9.92683,25.173452,0.000419,25.099296,-2.1455,0.078,9.92673,9.92673
627.00,9.92700,25.173447,0.000414,25.099243,-2.1456,0.078,9.92509,9.92509
628.00,9.92703,25.173327,0.000413,25.099169,-2.1458,0.078,9.92477,9.92477
629.00,9.92665,25.173317,0.000411,25.099140,-2.1459,0.078,9.92451,9.92451
630.00,9.92640,25.173340,0.000415,25.099108,-2.1460,0.078,9.92485,9.92485
631.00,9.92610,25.173473,0.000419,25.099128,-2.1460,0.078,9.92527,9.92527
632.00,9.92606,25.173606,0.000426,25.099184,-2.1460,0.078,9.92581,9.92581
633.00,9.92622,25.173798,0.000428,25.099194,-2.1460,0.078,9.92620,9.92620
634.00,9.92614,25.173892,0.000429,25.099292,-2.1461,0.078,9.92635,9.92635
635.00,9.92610,25.173904,0.000427,25.099276,-2.1462,0.078,9.92524,9.92524
636.00,9.92633,25.173894,0.000426,25.099287,-2.1461,0.078,9.92423,9.92423
637.00,9.92621,25.173862,0.000420,25.099283,-2.1461,0.079,9.92378,9.92378
638.00,9.92601,25.173908,0.000416,25.099374,-2.1462,0.079,9.92312,9.92312
639.00,9.92565,25.173908,0.000413,25.099249,-2.1462,0.079,9.92169,9.92169
640.00,9.92510,25.174002,0.000414,25.099288,-2.1462,0.079,9.92176,9.92176
641.00,9.92479,25.173987,0.000414,25.099216,-2.1464,0.079,9.92218,9.92218
642.00,9.92444,25.173989,0.000413,25.099109,-2.1466,0.079,9.92255,9.92255
643.00,9.92436,25.173991,0.000413,25.099047,-2.1466,0.079,9.92369,9.92369
644.00,9.92451,25.174060,0.000412,25.099045,-2.1467,0.079,9.92542,9.92542
645.00,9.92448,25.174141,0.000414,25.099085,-2.1467,0.080,9.92600,9.92600
646.00,9.92445,25.174205,0.000415,25.099127,-2.1467,0.080,9.92626,9.92626
647.00,9.92457,25.174266,0.000413,25.099195,-2.1466,0.080,9.92661,9.92661
648.00,9.92479,25.174273,0.000416,25.099177,-2.1467,0.080,9.92610,9.92610
649.00,9.92472,25.174303,0.000421,25.099246,-2.1468,0.080,9.92521,9.92521
650.00,9.92441,25.174199,0.000419,25.099126,-2.1470,0.080,9.92543,9.92543
651.00,9.92440,25.174263,0.000418,25.099132,-2.1471,0.080,9.92616,9.92616
652.00,9.92468,25.174285,0.000423,25.099132,-2.1473,0.080,9.92629,9.92629
653.00,9.92465,25.174281,0.000420,25.099078,-2.1472,0.080,9.92489,9.92489
654.00,9.92487,25.174359,0.000420,25.099057,-2.1472,0.080,9.92244,9.92244
655.00,9.92533,25.174471,0.000418,25.099065,-2.1472,0.080,9.91704,9.91704
656.00,9.92608,25.174562,0.000419,25.099070,-2.1474,0.080,9.90638,9.90638
657.00,9.92631,25.174656,0.000417,25.099093,-2.1476,0.080,9.89037,9.89037
658.00,9.92614,25.174694,0.000417,25.099111,-2.1478,0.080,9.86929,9.86929
659.00,9.92615,25.174743,0.000417,25.099144,-2.1480,0.081,9.84270,9.84270
660.00,9.92685,25.174788,0.000415,25.099153,-2.1483,0.081,9.81369,9.81369
@5,2.0001,4.0, 660.076000000001 
661.00,9.92910,25.174821,0.000412,25.099127,-2.1484,0.081,9.78710,9.78710
662.00,9.92674,25.174869,0.000413,25.099036,-2.1484,0.081,9.76577,9.76577
663.00,9.91726,25.174986,0.000417,25.099023,-2.1484,0.081,9.75258,9.75258
664.00,9.91080,25.175057,0.000418,25.099044,-2.1484,0.081,9.74788,9.74788
665.00,9.90005,25.175180,0.000421,25.099131,-2.1484,0.081,9.74877,9.74877
666.00,9.87607,25.175161,0.000421,25.099091,-2.1484,0.081,9.75258,9.75258
667.00,9.84733,25.175177,0.000418,25.099128,-2.1486,0.081,9.75780,9.75780
668.00,9.81182,25.175131,0.000413,25.099059,-2.1488,0.081,9.76221,9.76221
669.00,9.77807,25.175133,0.000408,25.099003,-2.1489,0.082,9.76582,9.76582
670.00,9.75537,25.175130,0.000410,25.098959,-2.1490,0.082,9.76955,9.76955
671.00,9.74321,25.175217,0.000411,25.098993,-2.1490,0.082,9.77295,9.77295
672.00,9.74079,25.175264,0.000414,25.099046,-2.1489,0.082,9.77556,9.77556
673.00,9.74592,25.175360,0.000416,25.099086,-2.1490,0.082,9.77954,9.77954
674.00,9.75439,25.175341,0.000417,25.099059,-2.1490,0.082,9.78325,9.78325
675.00,9.75957,25.175396,0.000415,25.099117,-2.1490,0.082,9.78674,9.78674
676.00,9.76226,25.175390,0.000416,25.099106,-2.1492,0.082,9.79137,9.79137
677.00,9.76686,25.175428,0.000415,25.099139,-2.1493,0.082,9.79629,9.79629
678.00,9.76794,25.175398,0.000415,25.099096,-2.1494,0.082,9.80118,9.80118
679.00,9.77245,25.175422,0.000417,25.099076,-2.1497,0.082,9.80621,9.80621
680.00,9.77836,25.175422,0.000418,25.099031,-2.1500,0.082,9.81132,9.81132
681.00,9.77913,25.175463,0.000419,25.098974,-2.1502,0.082,9.81607,9.81607
682.00,9.77998,25.175571,0.000423,25.098917,-2.1503,0.082,9.82048,9.82048
683.00,9.78769,25.175662,0.000423,25.099008,-2.1504,0.082,9.82453,9.82453
684.00,9.79106,25.175814,0.000425,25.099111,-2.1502,0.082,9.82850,9.82850
685.00,9.79585,25.175954,0.000425,25.099161,-2.1503,0.082,9.83252,9.83252
686.00,9.80223,25.176047,0.000425,25.099218,-2.1504,0.082,9.83679,9.83679
687.00,9.80465,25.176075,0.000421,25.099255,-2.1506,0.083,9.84158,9.84158
688.00,9.81215,25.176125,0.000420,25.099217,-2.1508,0.083,9.84647,9.84647
689.00,9.81620,25.176182,0.000419,25.099205,-2.1511,0.083,9.85176,9.85176
690.00,9.82133,25.176098,0.000418,25.099130,-2.1510,0.083,9.85629,9.85629
691.00,9.82608,25.176148,0.000414,25.099163,-2.1509,0.083,9.86024,9.86024
692.00,9.82663,25.176176,0.000414,25.099107,-2.1509,0.083,9.86432,9.86432
693.00,9.83245,25.176260,0.000415,25.099149,-2.1510,0.083,9.86737,9.86737
694.00,9.83609,25.176339,0.000413,25.099209,-2.1511,0.083,9.86946,9.86946
695.00,9.84139,25.176401,0.000409,25.099166,-2.1513,0.084,9.87268,9.87268
696.00,9.84743,25.176441,0.000412,25.099167,-2.1516,0.084,9.87598,9.87598
697.00,9.85042,25.176380,0.000414,25.099137,-2.1517,0.084,9.87859,9.87859
698.00,9.85611,25.176276,0.000413,25.099073,-2.1517,0.084,9.88118,9.88118
699.00,9.86056,25.176157,0.000411,25.098978,-2.1517,0.084,9.88422,9.88422
700.00,9.86437,25.176090,0.000412,25.098927,-2.1516,0.084,9.88637,9.88637
701.00,9.86716,25.176125,0.000411,25.098917,-2.1514,0.084,9.88786,9.88786
702.00,9.86998,25.176238,0.000409,25.098997,-2.1512,0.084,9.88956,9.88956
703.00,9.87303,25.176326,0.000410,25.098975,-2.1513,0.084,9.89162,9.89162
704.00,9.87579,25.176437,0.000411,25.098986,-2.1514,0.084,9.89338,9.89338
705.00,9.87839,25.176622,0.000413,25.099120,-2.1515,0.084,9.89548,9.89548
706.00,9.88081,25.176546,0.000413,25.099066,-2.1517,0.084,9.89763,9.89763
707.00,9.88291,25.176599,0.000414,25.099042,-2.1518,0.084,9.89977,9.89977
708.00,9.88506,25.176663,0.000413,25.099098,-2.1519,0.084,9.90199,9.90199
709.00,9.88731,25.176671,0.000415,25.099054,-2.1521,0.085,9.90403,9.90403
710.00,9.88956,25.176704,0.000417,25.099042,-2.1524,0.085,9.90531,9.90531
711.00,9.89187,25.176818,0.000419,25.099074,-2.1527,0.085,9.90688,9.90688
712.00,9.89394,25.176861,0.000421,25.099093,-2.1530,0.085,9.90827,9.90827
713.00,9.89568,25.177005,0.000425,25.099171,-2.1532,0.085,9.90925,9.90925
714.00,9.89751,25.177063,0.000421,25.099251,-2.1532,0.085,9.91059,9.91059
715.00,9.89917,25.177159,0.000419,25.099279,-2.1532,0.085,9.91162,9.91162
716.00,9.90082,25.177109,0.000419,25.099211,-2.1532,0.085,9.91234,9.91234
717.00,9.90246,25.177043,0.000420,25.099131,-2.1532,0.085,9.91256,9.91256
718.00,9.90370,25.177053,0.000420,25.099171,-2.1533,0.085,9.91315,9.91315
719.00,9.90493,25.177024,0.000422,25.099097,-2.1534,0.085,9.91325,9.91325
720.00,9.90622,25.176918,0.000422,25.098996,-2.1536,0.085,9.91375,9.91375
721.00,9.90736,25.177111,0.000423,25.099124,-2.1537,0.085,9.91426,9.91426
722.00,9.90857,25.177180,0.000419,25.099107,-2.1538,0.085,9.91537,9.91537
723.00,9.90964,25.177162,0.000419,25.099024,-2.1540,0.086,9.91569,9.91569
724.00,9.91057,25.177197,0.000420,25.099039,-2.1542,0.086,9.91612,9.91612
725.00,9.91149,25.177329,0.000419,25.099135,-2.1544,0.086,9.91685,9.91685
726.00,9.91239,25.177276,0.000415,25.099093,-2.1545,0.086,9.91796,9.91796
727.00,9.91335,25.177343,0.000415,25.099211,-2.1545,0.086,9.91862,9.91862
728.00,9.91407,25.177341,0.000412,25.099178,-2.1544,0.086,9.91946,9.91946
729.00,9.91473,25.177329,0.000413,25.099131,-2.1544,0.086,9.92043,9.92043
730.00,9.91544,25.177228,0.000415,25.099069,-2.1544,0.086,9.92072,9.92072
731.00,9.91600,25.177258,0.000415,25.099044,-2.1545,0.086,9.92063,9.92063
732.00,9.91656,25.177312,0.000417,25.099066,-2.1546,0.086,9.92081,9.92081
733.00,9.91706,25.177321,0.000417,25.099041,-2.1548,0.086,9.92067,9.92067
734.00,9.91742,25.177461,0.000415,25.099170,-2.1550,0.086,9.92085,9.92085
735.00,9.91790,25.177549,0.000417,25.099157,-2.1552,0.086,9.92104,9.92104
736.00,9.91834,25.177572,0.000418,25.099076,-2.1554,0.086,9.92156,9.92156
737.00,9.91890,25.177562,0.000417,25.098966,-2.1556,0.086,9.92219,9.92219
738.00,9.91950,25.177638,0.000418,25.098969,-2.1557,0.087,9.92287,9.92287
739.00,9.91987,25.177715,0.000419,25.098958,-2.1558,0.087,9.92286,9.92286
740.00,9.92022,25.177752,0.000417,25.098957,-2.1558,0.087,9.92288,9.92288
741.00,9.92050,25.177875,0.000419,25.099135,-2.1559,0.087,9.92252,9.92252
742.00,9.92087,25.178010,0.000420,25.099238,-2.1559,0.087,9.92262,9.92262
743.00,9.92121,25.178035,0.000418,25.099270,-2.1561,0.087,9.92258,9.92258
744.00,9.92159,25.178031,0.000420,25.099252,-2.1563,0.087,9.92299,9.92299
745.00,9.92193,25.178067,0.000422,25.099222,-2.1564,0.087,9.92359,9.92359
746.00,9.92212,25.178045,0.000421,25.099126,-2.1564,0.087,9.92411,9.92411
747.00,9.92234,25.178082,0.000423,25.099158,-2.1565,0.087,9.92411,9.92411
748.00,9.92242,25.178056,0.000425,25.099088,-2.1565,0.087,9.92347,9.92347
749.00,9.92248,25.178061,0.000423,25.099035,-2.1566,0.087,9.92378,9.92378
750.00,9.92273,25.178105,0.000416,25.099053,-2.1568,0.088,9.92417,9.92417
751.00,9.92307,25.178085,0.000413,25.098995,-2.1568,0.088,9.92461,9.92461
752.00,9.92334,25.178064,0.000409,25.098860,-2.1569,0.088,9.92498,9.92498
753.00,9.92355,25.178213,0.000410,25.098927,-2.1569,0.088,9.92566,9.92566
754.00,9.92364,25.178341,0.000411,25.098988,-2.1569,0.088,9.92498,9.92498
755.00,9.92371,25.178491,0.000418,25.099082,-2.1570,0.088,9.92445,9.92445
756.00,9.92376,25.178651,0.000420,25.099198,-2.1572,0.088,9.92370,9.92370
757.00,9.92382,25.178736,0.000422,25.099291,-2.1573,0.088,9.92381,9.92381
758.00,9.92394,25.178810,0.000421,25.099299,-2.1576,0.088,9.92452,9.92452
759.00,9.92416,25.178805,0.000419,25.099297,-2.1578,0.088,9.92552,9.92552
760.00,9.92446,25.178815,0.000417,25.099277,-2.1579,0.088,9.92530,9.92530
761.00,9.92454,25.178802,0.000418,25.099189,-2.1579,0.089,9.92547,9.92547
762.00,9.92448,25.178811,0.000419,25.099124,-2.1580,0.089,9.92508,9.92508
763.00,9.92455,25.178756,0.000419,25.099048,-2.1581,0.089,9.92478,9.92478
764.00,9.92456,25.178831,0.000420,25.099001,-2.1583,0.089,9.92373,9.92373
765.00,9.92442,25.178890,0.000419,25.098999,-2.1584,0.089,9.92344,9.92344
766.00,9.92429,25.178945,0.000420,25.099056,-2.1584,0.089,9.92313,9.92313
767.00,9.92430,25.179033,0.000420,25.099101,-2.1583,0.089,9.92223,9.92223
768.00,9.92439,25.179110,0.000417,25.099181,-2.1583,0.089,9.92193,9.92193
769.00,9.92411,25.179029,0.000415,25.099119,-2.1584,0.089,9.92191,9.92191
770.00,9.92398,25.179046,0.000415,25.099148,-2.1585,0.089,9.92262,9.92262
771.00,9.92388,25.179071,0.000414,25.099088,-2.1587,0.089,9.92348,9.92348
772.00,9.92394,25.179085,0.000411,25.099091,-2.1588,0.090,9.92470,9.92470
773.00,9.92409,25.179216,0.000414,25.099120,-2.1588,0.090,9.92568,9.92568
774.00,9.92429,25.179382,0.000420,25.099193,-2.1589,0.090,9.92603,9.92603
775.00,9.92431,25.179442,0.000422,25.099190,-2.1589,0.089,9.92602,9.92602
776.00,9.92441,25.179462,0.000422,25.099243,-2.1589,0.090,9.92593,9.92593
777.00,9.92456,25.179408,0.000423,25.099189,-2.1592,0.090,9.92627,9.92627
778.00,9.92462,25.179332,0.000421,25.099128,-2.1595,0.090,9.92611,9.92611
779.00,9.92458,25.179327,0.000417,25.099153,-2.1596,0.090,9.92719,9.92719
780.00,9.92484,25.179385,0.000414,25.099195,-2.1596,0.090,9.92771,9.92771
781.00,9.92500,25.179415,0.000412,25.099153,-2.1594,0.090,9.92777,9.92777
782.00,9.92506,25.179511,0.000413,25.099140,-2.1592,0.090,9.92757,9.92757
783.00,9.92516,25.179552,0.000416,25.099188,-2.1590,0.091,9.92681,9.92681
784.00,9.92515,25.179593,0.000419,25.099201,-2.1589,0.091,9.92537,9.92537
785.00,9.92531,25.179567,0.000419,25.099139,-2.1590,0.091,9.92460,9.92460
786.00,9.92537,25.179626,0.000422,25.099198,-2.1594,0.091,9.92409,9.92409
787.00,9.92546,25.179608,0.000422,25.099209,-2.1597,0.091,9.92406,9.92406
788.00,9.92570,25.179691,0.000423,25.099189,-2.1599,0.091,9.92452,9.92452
789.00,9.92599,25.179688,0.000419,25.099104,-2.1603,0.091,9.92614,9.92614
790.00,9.92626,25.179758,0.000419,25.099083,-2.1603,0.091,9.92712,9.92712
791.00,9.92643,25.179827,0.000418,25.099035,-2.1604,0.091,9.92792,9.92792
792.00,9.92642,25.179887,0.000419,25.099039,-2.1604,0.091,9.92754,9.92754
793.00,9.92621,25.179906,0.000417,25.099065,-2.1605,0.091,9.92698,9.92698
794.00,9.92621,25.179959,0.000419,25.099086,-2.1606,0.091,9.92615,9.92615
795.00,9.92629,25.179912,0.000423,25.099114,-2.1608,0.091,9.92569,9.92569
796.00,9.92625,25.179892,0.000422,25.099120,-2.1610,0.091,9.92480,9.92480
797.00,9.92608,25.179968,0.000422,25.099142,-2.1613,0.091,9.92387,9.92387
798.00,9.92570,25.180010,0.000423,25.099110,-2.1615,0.091,9.92366,9.92366
799.00,9.92529,25.180005,0.000420,25.099073,-2.1616,0.091,9.92267,9.92267
800.00,9.92504,25.180128,0.000418,25.099078,-2.1618,0.092,9.92164,9.92164
801.00,9.92475,25.180165,0.000415,25.099048,-2.1618,0.092,9.92115,9.92115
802.00,9.92442,25.180149,0.000413,25.098987,-2.1617,0.092,9.92174,9.92174
803.00,9.92450,25.180263,0.000413,25.099000,-2.1617,0.092,9.92177,9.92177
804.00,9.92458,25.180400,0.000415,25.099078,-2.1616,0.092,9.92109,9.92109
805.00,9.92425,25.180444,0.000414,25.099018,-2.1616,0.092,9.91749,9.91749
806.00,9.92338,25.180502,0.000414,25.099023,-2.1618,0.092,9.90883,9.90883
807.00,9.92279,25.180654,0.000414,25.099067,-2.1619,0.092,9.89381,9.89381
808.00,9.92207,25.180661,0.000412,25.099064,-2.1620,0.092,9.87351,9.87351
809.00,9.92123,25.180682,0.000413,25.099025,-2.1619,0.092,9.84864,9.84864
810.00,9.92105,25.180732,0.000413,25.099025,-2.1619,0.093,9.82350,9.82350
@6,2.0001,4.0, 810.231 
811.00,9.92112,25.180800,0.000417,25.099007,-2.1618,0.092,9.80306,9.80306
812.00,9.92264,25.180851,0.000421,25.099090,-2.1618,0.092,9.78900,9.78900
813.00,9.92177,25.180883,0.000420,25.099081,-2.1619,0.092,9.78142,9.78142
814.00,9.91749,25.180790,0.000414,25.098957,-2.1620,0.093,9.78024,9.78024
815.00,9.90294,25.180828,0.000413,25.099012,-2.1621,0.093,9.78293,9.78293
816.00,9.87750,25.180797,0.000409,25.099028,-2.1621,0.093,9.78592,9.78592
817.00,9.84855,25.180702,0.000406,25.098918,-2.1621,0.093,9.78855,9.78855
818.00,9.82071,25.180713,0.000413,25.098892,-2.1622,0.093,9.79136,9.79136
819.00,9.79344,25.180958,0.000419,25.099074,-2.1622,0.093,9.79325,9.79325
820.00,9.77751,25.180931,0.000418,25.099004,-2.1625,0.093,9.79466,9.79466
821.00,9.77552,25.181035,0.000420,25.099089,-2.1628,0.093,9.79578,9.79578
822.00,9.77816,25.181135,0.000421,25.099176,-2.1631,0.093,9.79689,9.79689
823.00,9.78282,25.181194,0.000415,25.099242,-2.1631,0.094,9.79737,9.79737
824.00,9.78725,25.181159,0.000416,25.099213,-2.1630,0.094,9.79881,9.79881
825.00,9.79086,25.181258,0.000418,25.099267,-2.1629,0.094,9.80107,9.80107
826.00,9.79048,25.181381,0.000421,25.099253,-2.1626,0.094,9.80401,9.80401
827.00,9.79128,25.181421,0.000421,25.099225,-2.1624,0.094,9.80717,9.80717
828.00,9.79691,25.181420,0.000421,25.099127,-2.1624,0.094,9.81086,9.81086
829.00,9.79687,25.181517,0.000421,25.099153,-2.1625,0.094,9.81474,9.81474
830.00,9.79786,25.181511,0.000419,25.099113,-2.1625,0.094,9.81769,9.81769
831.00,9.79606,25.181471,0.000418,25.099082,-2.1629,0.094,9.82041,9.82041
832.00,9.79661,25.181482,0.000418,25.099006,-2.1632,0.094,9.82406,9.82406
833.00,9.79947,25.181588,0.000421,25.099093,-2.1635,0.094,9.82761,9.82761
834.00,9.80410,25.181537,0.000418,25.099025,-2.1638,0.094,9.83051,9.83051
835.00,9.80902,25.181628,0.000420,25.099072,-2.1640,0.094,9.83355,9.83355
836.00,9.81073,25.181689,0.000420,25.099057,-2.1643,0.094,9.83695,9.83695
837.00,9.81253,25.181818,0.000419,25.099063,-2.1644,0.094,9.83987,9.83987
838.00,9.81798,25.181961,0.000419,25.099140,-2.1646,0.095,9.84280,9.84280
839.00,9.82331,25.182101,0.000419,25.099179,-2.1648,0.095,9.84652,9.84652
840.00,9.82399,25.182097,0.000418,25.099099,-2.1650,0.095,9.85024,9.85024
841.00,9.82440,25.182083,0.000418,25.099032,-2.1650,0.095,9.85334,9.85334
842.00,9.83059,25.182122,0.000419,25.099084,-2.1649,0.095,9.85665,9.85665
843.00,9.83565,25.182042,0.000416,25.098955,-2.1650,0.095,9.85995,9.85995
844.00,9.83800,25.182079,0.000417,25.098991,-2.1651,0.095,9.86212,9.86212
845.00,9.83909,25.182219,0.000419,25.099085,-2.1652,0.095,9.86504,9.86504
846.00,9.84131,25.182260,0.000419,25.099115,-2.1654,0.095,9.86854,9.86854
847.00,9.84549,25.182316,0.000421,25.099099,-2.1655,0.095,9.87134,9.87134
848.00,9.85027,25.182359,0.000422,25.099073,-2.1657,0.095,9.87444,9.87444
849.00,9.85452,25.182360,0.000422,25.099031,-2.1658,0.095,9.87706,9.87706
850.00,9.85666,25.182348,0.000420,25.098991,-2.1659,0.095,9.87955,9.87955
851.00,9.85953,25.182481,0.000418,25.099070,-2.1661,0.096,9.88173,9.88173
852.00,9.86217,25.182494,0.000418,25.099062,-2.1663,0.096,9.88373,9.88373
853.00,9.86523,25.182530,0.000422,25.099110,-2.1663,0.096,9.88453,9.88453
854.00,9.86801,25.182549,0.000424,25.099110,-2.1665,0.096,9.88565,9.88565
855.00,9.87103,25.182574,0.000422,25.099099,-2.1666,0.096,9.88652,9.88652
856.00,9.87390,25.182581,0.000423,25.099054,-2.1667,0.096,9.88711,9.88711
857.00,9.87651,25.182618,0.000419,25.099085,-2.1668,0.096,9.88817,9.88817
858.00,9.87828,25.182649,0.000419,25.099042,-2.1668,0.096,9.88991,9.88991
859.00,9.88007,25.182718,0.000416,25.099055,-2.1668,0.096,9.89202,9.89202
860.00,9.88162,25.182726,0.000417,25.099071,-2.1667,0.096,9.89453,9.89453
861.00,9.88328,25.182812,0.000419,25.099100,-2.1667,0.096,9.89712,9.89712
862.00,9.88500,25.182830,0.000421,25.099056,-2.1667,0.096,9.89897,9.89897
863.00,9.88673,25.182891,0.000416,25.099131,-2.1670,0.096,9.90028,9.90028
864.00,9.88862,25.182862,0.000417,25.099089,-2.1671,0.096,9.90165,9.90165
865.00,9.89018,25.182913,0.000420,25.099084,-2.1672,0.096,9.90293,9.90293
866.00,9.89163,25.182852,0.000417,25.099042,-2.1673,0.097,9.90415,9.90415
867.00,9.89297,25.182912,0.000421,25.099091,-2.1675,0.096,9.90517,9.90517
868.00,9.89429,25.182973,0.000426,25.099086,-2.1675,0.096,9.90596,9.90596
869.00,9.89592,25.183072,0.000424,25.099080,-2.1676,0.096,9.90677,9.90677
870.00,9.89762,25.183224,0.000419,25.099130,-2.1678,0.097,9.90674,9.90674
871.00,9.89869,25.183338,0.000419,25.099171,-2.1679,0.097,9.90719,9.90719
872.00,9.89977,25.183365,0.000416,25.099156,-2.1681,0.097,9.90801,9.90801
873.00,9.90122,25.183391,0.000414,25.099152,-2.1682,0.097,9.91008,9.91008
874.00,9.90271,25.183450,0.000417,25.099248,-2.1684,0.097,9.91189,9.91189
875.00,9.90400,25.183373,0.000423,25.099217,-2.1685,0.097,9.91330,9.91330
876.00,9.90545,25.183443,0.000425,25.099285,-2.1686,0.097,9.91455,9.91455
877.00,9.90657,25.183454,0.000419,25.099276,-2.1687,0.097,9.91609,9.91609
878.00,9.90772,25.183410,0.000418,25.099210,-2.1688,0.097,9.91596,9.91596
879.00,9.90865,25.183355,0.000414,25.099074,-2.1688,0.098,9.91547,9.91547
880.00,9.90949,25.183337,0.000410,25.098974,-2.1689,0.098,9.91576,9.91576
881.00,9.91057,25.183272,0.000408,25.098918,-2.1689,0.098,9.91645,9.91645
882.00,9.91141,25.183385,0.000414,25.098963,-2.1689,0.098,9.91649,9.91649
883.00,9.91193,25.183468,0.000412,25.098940,-2.1691,0.098,9.91706,9.91706
884.00,9.91268,25.183641,0.000415,25.099039,-2.1694,0.098,9.91724,9.91724
885.00,9.91312,25.183764,0.000414,25.099152,-2.1697,0.098,9.91696,9.91696
886.00,9.91344,25.183913,0.000414,25.099157,-2.1701,0.098,9.91664,9.91664
887.00,9.91395,25.183909,0.000414,25.099117,-2.1704,0.098,9.91635,9.91635
888.00,9.91461,25.183923,0.000415,25.099125,-2.1703,0.099,9.91584,9.91584
889.00,9.91535,25.183860,0.000412,25.099048,-2.1702,0.099,9.91673,9.91673
890.00,9.91571,25.183951,0.000417,25.099093,-2.1701,0.099,9.91792,9.91792
891.00,9.91621,25.183907,0.000412,25.099024,-2.1698,0.099,9.91819,9.91819
892.00,9.91681,25.183929,0.000410,25.098985,-2.1697,0.099,9.91954,9.91954
893.00,9.91729,25.184057,0.000411,25.099062,-2.1696,0.099,9.92065,9.92065
894.00,9.91750,25.184263,0.000414,25.099197,-2.1696,0.099,9.92115,9.92115
895.00,9.91784,25.184330,0.000413,25.099159,-2.1697,0.099,9.92152,9.92152
896.00,9.91832,25.184403,0.000417,25.099191,-2.1701,0.099,9.92276,9.92276
897.00,9.91863,25.184466,0.000416,25.099203,-2.1703,0.099,9.92262,9.92262
898.00,9.91891,25.184493,0.000416,25.099271,-2.1707,0.099,9.92278,9.92278
899.00,9.91932,25.184438,0.000415,25.099207,-2.1708,0.099,9.92246,9.92246
900.00,9.91955,25.184391,0.000413,25.099156,-2.1709,0.099,9.92221,9.92221
901.00,9.91967,25.184362,0.000411,25.099150,-2.1710,0.100,9.92105,9.92105
902.00,9.91965,25.184401,0.000415,25.099149,-2.1711,0.099,9.92016,9.92016
903.00,9.91978,25.184407,0.000412,25.099039,-2.1711,0.100,9.92036,9.92036
904.00,9.92007,25.184489,0.000414,25.099087,-2.1714,0.100,9.92061,9.92061
905.00,9.92044,25.184537,0.000414,25.099091,-2.1716,0.100,9.92024,9.92024
906.00,9.92065,25.184609,0.000413,25.099065,-2.1716,0.100,9.92058,9.92058
907.00,9.92082,25.184703,0.000416,25.099161,-2.1715,0.100,9.92168,9.92168
908.00,9.92126,25.184768,0.000421,25.099223,-2.1716,0.100,9.92193,9.92193
909.00,9.92152,25.184736,0.000416,25.099176,-2.1718,0.100,9.92184,9.92184
910.00,9.92152,25.184719,0.000416,25.099189,-2.1719,0.100,9.92221,9.92221
911.00,9.92161,25.184700,0.000417,25.099187,-2.1723,0.100,9.92241,9.92241
912.00,9.92177,25.184750,0.000416,25.099231,-2.1726,0.100,9.92258,9.92258
913.00,9.92177,25.184804,0.000414,25.099200,-2.1728,0.100,9.92230,9.92230
914.00,9.92195,25.184885,0.000418,25.099185,-2.1729,0.100,9.92306,9.92306
915.00,9.92207,25.184902,0.000416,25.099113,-2.1729,0.101,9.92382,9.92382
916.00,9.92204,25.185118,0.000419,25.099236,-2.1729,0.101,9.92423,9.92423
917.00,9.92210,25.185096,0.000419,25.099194,-2.1729,0.101,9.92449,9.92449
918.00,9.92231,25.185066,0.000420,25.099201,-2.1727,0.101,9.92480,9.92480
919.00,9.92240,25.185026,0.000421,25.099200,-2.1724,0.101,9.92431,9.92431
920.00,9.92246,25.185196,0.000424,25.099347,-2.1722,0.101,9.92376,9.92376
921.00,9.92261,25.185050,0.000422,25.099191,-2.1721,0.101,9.92368,9.92368
922.00,9.92287,25.185059,0.000421,25.099088,-2.1720,0.101,9.92337,9.92337
923.00,9.92302,25.185162,0.000423,25.099108,-2.1721,0.101,9.92308,9.92308
924.00,9.92310,25.185257,0.000423,25.099134,-2.1725,0.101,9.92341,9.92341
925.00,9.92323,25.185192,0.000424,25.099020,-2.1729,0.101,9.92339,9.92339
926.00,9.92327,25.185296,0.000421,25.099055,-2.1733,0.101,9.92247,9.92247
927.00,9.92306,25.185351,0.000419,25.099110,-2.1737,0.101,9.92154,9.92154
928.00,9.92301,25.185291,0.000414,25.099029,-2.1738,0.102,9.92182,9.92182
929.00,9.92321,25.185318,0.000412,25.099016,-2.1740,0.102,9.92298,9.92298
930.00,9.92360,25.185396,0.000411,25.099012,-2.1741,0.102,9.92380,9.92380
931.00,9.92373,25.185467,0.000414,25.099005,-2.1741,0.102,9.92474,9.92474
932.00,9.92380,25.185562,0.000416,25.099013,-2.1742,0.102,9.92582,9.92582
933.00,9.92383,25.185705,0.000420,25.099046,-2.1744,0.102,9.92559,9.92559
934.00,9.92370,25.185806,0.000420,25.099040,-2.1745,0.102,9.92374,9.92374
935.00,9.92355,25.185844,0.000420,25.099092,-2.1747,0.102,9.92288,9.92288
936.00,9.92362,25.185909,0.000418,25.099122,-2.1749,0.102,9.92268,9.92268
937.00,9.92368,25.185976,0.000416,25.099165,-2.1751,0.103,9.92280,9.92280
938.00,9.92376,25.186013,0.000414,25.099229,-2.1752,0.103,9.92340,9.92340
939.00,9.92350,25.185980,0.000414,25.099200,-2.1753,0.103,9.92409,9.92409
940.00,9.92330,25.186070,0.000417,25.099210,-2.1753,0.103,9.92464,9.92464
941.00,9.92356,25.186100,0.000421,25.099193,-2.1753,0.103,9.92443,9.92443
942.00,9.92367,25.186074,0.000422,25.099149,-2.1752,0.103,9.92466,9.92466
943.00,9.92371,25.186147,0.000424,25.099164,-2.1751,0.103,9.92401,9.92401
944.00,9.92370,25.186177,0.000424,25.099158,-2.1750,0.103,9.92405,9.92405
945.00,9.92369,25.186246,0.000424,25.099160,-2.1750,0.103,9.92350,9.92350
946.00,9.92392,25.186288,0.000422,25.099197,-2.1750,0.103,9.92412,9.92412
947.00,9.92407,25.186336,0.000420,25.099091,-2.1751,0.103,9.92324,9.92324
948.00,9.92402,25.186395,0.000418,25.099035,-2.1754,0.103,9.92321,9.92321
949.00,9.92365,25.186482,0.000419,25.099062,-2.1757,0.103,9.92363,9.92363
950.00,9.92376,25.186411,0.000416,25.099003,-2.1760,0.103,9.92472,9.92472
951.00,9.92403,25.186392,0.000416,25.098970,-2.1762,0.104,9.92528,9.92528
952.00,9.92414,25.186448,0.000418,25.099076,-2.1764,0.104,9.92590,9.92590
953.00,9.92433,25.186348,0.000415,25.099028,-2.1763,0.104,9.92520,9.92520
954.00,9.92461,25.186322,0.000413,25.098975,-2.1763,0.104,9.92265,9.92265
955.00,9.92452,25.186417,0.000414,25.099007,-2.1764,0.104,9.91823,9.91823
956.00,9.92452,25.186528,0.000413,25.099023,-2.1766,0.104,9.91119,9.91119
957.00,9.92462,25.186525,0.000412,25.098950,-2.1768,0.104,9.90089,9.90089
958.00,9.92489,25.186620,0.000416,25.098946,-2.1770,0.104,9.88692,9.88692
959.00,9.92539,25.186634,0.000413,25.098883,-2.1771,0.104,9.86905,9.86905
960.00,9.92690,25.186641,0.000413,25.098805,-2.1772,0.104,9.85045,9.85045
@7,2.0001,4.0, 960.052000000003 
961.00,9.92747,25.186615,0.000413,25.098766,-2.1772,0.104,9.83265,9.83265
962.00,9.92469,25.186664,0.000416,25.098787,-2.1774,0.104,9.81842,9.81842
963.00,9.91924,25.186709,0.000415,25.098837,-2.1776,0.104,9.80957,9.80957
964.00,9.91381,25.186741,0.000418,25.098879,-2.1778,0.104,9.80658,9.80658
965.00,9.90545,25.186852,0.000419,25.098957,-2.1780,0.104,9.80734,9.80734
966.00,9.89234,25.186911,0.000418,25.098960,-2.1781,0.104,9.81013,9.81013
967.00,9.87345,25.186890,0.000414,25.098914,-2.1781,0.105,9.81318,9.81318
968.00,9.84919,25.186967,0.000413,25.098918,-2.1782,0.105,9.81567,9.81567
969.00,9.82477,25.187095,0.000411,25.098960,-2.1782,0.105,9.81717,9.81717
970.00,9.81257,25.187086,0.000411,25.098929,-2.1781,0.105,9.81691,9.81691
971.00,9.80353,25.187119,0.000414,25.098935,-2.1781,0.105,9.81657,9.81657
972.00,9.80237,25.187274,0.000415,25.099036,-2.1782,0.105,9.81654,9.81654
973.00,9.80494,25.187266,0.000414,25.099018,-2.1783,0.105,9.81748,9.81748
974.00,9.80962,25.187288,0.000415,25.099015,-2.1782,0.105,9.81907,9.81907
975.00,9.81644,25.187330,0.000414,25.098986,-2.1783,0.105,9.82180,9.82180
976.00,9.81723,25.187345,0.000413,25.098997,-2.1782,0.105,9.82436,9.82436
977.00,9.81758,25.187228,0.000413,25.098899,-2.1781,0.106,9.82701,9.82701
978.00,9.81744,25.187288,0.000414,25.098907,-2.1781,0.106,9.82868,9.82868
979.00,9.81700,25.187325,0.000416,25.098918,-2.1782,0.106,9.82975,9.82975
980.00,9.81521,25.187371,0.000416,25.098987,-2.1786,0.106,9.83078,9.83078
981.00,9.81560,25.187482,0.000415,25.099040,-2.1789,0.106,9.83271,9.83271
982.00,9.81756,25.187623,0.000414,25.099030,-2.1791,0.106,9.83464,9.83464
983.00,9.82202,25.187739,0.000415,25.099092,-2.1792,0.106,9.83676,9.83676
984.00,9.82518,25.187775,0.000416,25.099100,-2.1793,0.106,9.83968,9.83968
985.00,9.82863,25.187876,0.000421,25.099120,-2.1794,0.106,9.84239,9.84239
986.00,9.82845,25.187945,0.000423,25.099098,-2.1795,0.106,9.84393,9.84393
987.00,9.83072,25.187992,0.000427,25.099142,-2.1796,0.106,9.84517,9.84517
988.00,9.83047,25.188035,0.000426,25.099073,-2.1798,0.106,9.84712,9.84712
989.00,9.83032,25.188139,0.000424,25.099050,-2.1799,0.106,9.84903,9.84903
990.00,9.83400,25.188166,0.000422,25.099010,-2.1799,0.106,9.85003,9.85003
991.00,9.83800,25.188137,0.000421,25.098996,-2.1798,0.106,9.85256,9.85256
992.00,9.84043,25.188187,0.000418,25.099000,-2.1798,0.106,9.85591,9.85591
993.00,9.84105,25.188048,0.000415,25.098930,-2.1800,0.107,9.85861,9.85861
994.00,9.84489,25.188058,0.000415,25.098992,-2.1802,0.107,9.86040,9.86040
995.00,9.84761,25.188068,0.000414,25.099018,-2.1805,0.107,9.86367,9.86367
996.00,9.84564,25.188116,0.000416,25.099054,-2.1809,0.107,9.86673,9.86673
997.00,9.84659,25.188165,0.000418,25.099103,-2.1812,0.107,9.86869,9.86869
998.00,9.85101,25.188222,0.000416,25.099088,-2.1814,0.107,9.87008,9.87008
999.00,9.85300,25.188204,0.000417,25.099010,-2.1815,0.107,9.87248,9.87248
1000.00,9.85371,25.188283,0.000416,25.099079,-2.1814,0.107,9.87403,9.87403
1001.00,9.85795,25.188295,0.000414,25.098996,-2.1814,0.108,9.87477,9.87477
1002.00,9.86059,25.188321,0.000414,25.098942,-2.1814,0.108,9.87605,9.87605
1003.00,9.86366,25.188451,0.000421,25.099023,-2.1814,0.107,9.87825,9.87825
1004.00,9.86665,25.188507,0.000424,25.099061,-2.1815,0.107,9.88038,9.88038
1005.00,9.86845,25.188475,0.000424,25.098962,-2.1817,0.107,9.88282,9.88282
1006.00,9.87002,25.188518,0.000424,25.099035,-2.1819,0.107,9.88450,9.88450
1007.00,9.87170,25.188509,0.000422,25.098988,-2.1821,0.107,9.88631,9.88631
1008.00,9.87355,25.188614,0.000423,25.099048,-2.1824,0.108,9.88812,9.88812
1009.00,9.87541,25.188626,0.000421,25.098969,-2.1825,0.108,9.88950,9.88950
1010.00,9.87724,25.188748,0.000422,25.099024,-2.1825,0.108,9.89047,9.89047
1011.00,9.87896,25.188716,0.000418,25.098871,-2.1825,0.108,9.89176,9.89176
1012.00,9.88034,25.188920,0.000422,25.099008,-2.1824,0.108,9.89307,9.89307
1013.00,9.88212,25.188924,0.000418,25.098972,-2.1823,0.108,9.89396,9.89396
1014.00,9.88393,25.188958,0.000415,25.098945,-2.1822,0.108,9.89395,9.89395
1015.00,9.88545,25.188966,0.000417,25.098854,-2.1822,0.108,9.89408,9.89408
1016.00,9.88710,25.189172,0.000417,25.098968,-2.1822,0.108,9.89509,9.89509
1017.00,9.88855,25.189135,0.000411,25.098905,-2.1823,0.108,9.89620,9.89620
1018.00,9.88948,25.189230,0.000411,25.098924,-2.1826,0.108,9.89754,9.89754
1019.00,9.89062,25.189362,0.000407,25.098986,-2.1830,0.109,9.89884,9.89884
1020.00,9.89187,25.189513,0.000405,25.099075,-2.1833,0.109,9.89931,9.89931
1021.00,9.89314,25.189581,0.000406,25.099111,-2.1835,0.109,9.90020,9.90020
1022.00,9.89407,25.189722,0.000414,25.099230,-2.1837,0.109,9.90114,9.90114
1023.00,9.89467,25.189771,0.000413,25.099194,-2.1838,0.109,9.90225,9.90225
1024.00,9.89573,25.189813,0.000418,25.099195,-2.1838,0.109,9.90427,9.90427
1025.00,9.89674,25.189776,0.000421,25.099171,-2.1837,0.109,9.90746,9.90746
1026.00,9.89767,25.189825,0.000423,25.099190,-2.1837,0.109,9.90931,9.90931
1027.00,9.89903,25.189742,0.000416,25.099023,-2.1838,0.109,9.91026,9.91026
1028.00,9.90046,25.189820,0.000419,25.099160,-2.1837,0.109,9.91052,9.91052
1029.00,9.90150,25.189864,0.000424,25.099229,-2.1838,0.109,9.91071,9.91071
1030.00,9.90253,25.189821,0.000419,25.099181,-2.1838,0.109,9.91002,9.91002
1031.00,9.90405,25.189783,0.000416,25.099129,-2.1839,0.109,9.90972,9.90972
1032.00,9.90524,25.189798,0.000420,25.099193,-2.1840,0.110,9.91026,9.91026
1033.00,9.90601,25.189774,0.000419,25.099101,-2.1842,0.110,9.91110,9.91110
1034.00,9.90654,25.189714,0.000414,25.099028,-2.1843,0.110,9.91152,9.91152
1035.00,9.90722,25.189768,0.000416,25.099081,-2.1846,0.110,9.91209,9.91209
1036.00,9.90784,25.189812,0.000417,25.099135,-2.1846,0.110,9.91331,9.91331
1037.00,9.90850,25.189919,0.000419,25.099166,-2.1845,0.110,9.91324,9.91324
1038.00,9.90909,25.189867,0.000420,25.099147,-2.1844,0.110,9.91326,9.91326
1039.00,9.90976,25.189941,0.000420,25.099154,-2.1843,0.110,9.91391,9.91391
1040.00,9.91080,25.190014,0.000419,25.099118,-2.1843,0.110,9.91515,9.91515
1041.00,9.91166,25.190078,0.000419,25.099087,-2.1844,0.110,9.91542,9.91542
1042.00,9.91226,25.190049,0.000413,25.099047,-2.1847,0.110,9.91629,9.91629
1043.00,9.91260,25.190152,0.000413,25.099058,-2.1848,0.111,9.91606,9.91606
1044.00,9.91283,25.190210,0.000412,25.099100,-2.1850,0.111,9.91546,9.91546
1045.00,9.91289,25.190275,0.000414,25.099171,-2.1851,0.111,9.91455,9.91455
1046.00,9.91307,25.190292,0.000414,25.099169,-2.1851,0.111,9.91439,9.91439
1047.00,9.91349,25.190336,0.000415,25.099151,-2.1852,0.111,9.91511,9.91511
1048.00,9.91394,25.190371,0.000412,25.099130,-2.1854,0.111,9.91662,9.91662
1049.00,9.91446,25.190376,0.000415,25.099095,-2.1857,0.111,9.91837,9.91837
1050.00,9.91509,25.190344,0.000413,25.098988,-2.1860,0.111,9.91884,9.91884
1051.00,9.91550,25.190368,0.000411,25.099010,-2.1863,0.111,9.91922,9.91922
1052.00,9.91573,25.190323,0.000411,25.099024,-2.1864,0.111,9.91816,9.91816
1053.00,9.91585,25.190354,0.000413,25.099016,-2.1864,0.111,9.91725,9.91725
1054.00,9.91611,25.190456,0.000414,25.099124,-2.1864,0.112,9.91623,9.91623
1055.00,9.91641,25.190522,0.000415,25.099185,-2.1863,0.112,9.91684,9.91684
1056.00,9.91665,25.190587,0.000420,25.099174,-2.1861,0.112,9.91653,9.91653
1057.00,9.91677,25.190766,0.000423,25.099226,-2.1860,0.112,9.91755,9.91755
1058.00,9.91679,25.190662,0.000419,25.099171,-2.1860,0.112,9.91872,9.91872
1059.00,9.91697,25.190579,0.000414,25.099044,-2.1861,0.112,9.91971,9.91971
1060.00,9.91742,25.190608,0.000414,25.099033,-2.1862,0.112,9.92040,9.92040
1061.00,9.91778,25.190521,0.000413,25.098953,-2.1865,0.112,9.92140,9.92140
1062.00,9.91796,25.190456,0.000410,25.098889,-2.1867,0.112,9.92151,9.92151
1063.00,9.91831,25.190669,0.000412,25.099041,-2.1868,0.112,9.92151,9.92151
1064.00,9.91876,25.190814,0.000416,25.099132,-2.1867,0.112,9.92173,9.92173
1065.00,9.91922,25.190844,0.000415,25.099130,-2.1867,0.112,9.92157,9.92157
1066.00,9.91958,25.190957,0.000412,25.099185,-2.1869,0.112,9.92162,9.92162
1067.00,9.91974,25.190979,0.000413,25.099185,-2.1869,0.113,9.92183,9.92183
1068.00,9.91975,25.190836,0.000411,25.099034,-2.1869,0.113,9.92146,9.92146
1069.00,9.91968,25.190863,0.000411,25.099048,-2.1870,0.113,9.92077,9.92077
1070.00,9.91966,25.190918,0.000414,25.099125,-2.1872,0.113,9.92024,9.92024
1071.00,9.91981,25.190945,0.000414,25.099200,-2.1872,0.113,9.91987,9.91987
1072.00,9.91993,25.190920,0.000413,25.099110,-2.1875,0.113,9.91939,9.91939
1073.00,9.92021,25.191166,0.000414,25.099247,-2.1879,0.113,9.91962,9.91962
1074.00,9.92037,25.191139,0.000412,25.099148,-2.1883,0.113,9.91942,9.91942
1075.00,9.92047,25.191130,0.000409,25.099072,-2.1885,0.113,9.91996,9.91996
1076.00,9.92050,25.191129,0.000410,25.099000,-2.1888,0.113,9.91910,9.91910
1077.00,9.92041,25.191255,0.000409,25.099089,-2.1889,0.113,9.91871,9.91871
1078.00,9.92029,25.191188,0.000410,25.099000,-2.1888,0.113,9.91837,9.91837
1079.00,9.92024,25.191303,0.000413,25.099069,-2.1885,0.113,9.91885,9.91885
1080.00,9.92014,25.191320,0.000413,25.099003,-2.1884,0.114,9.91846,9.91846
1081.00,9.92006,25.191403,0.000414,25.098981,-2.1882,0.114,9.91967,9.91967
1082.00,9.92003,25.191491,0.000416,25.098970,-2.1882,0.114,9.91999,9.91999
1083.00,9.91997,25.191580,0.000416,25.099015,-2.1883,0.114,9.92086,9.92086
1084.00,9.91989,25.191610,0.000415,25.098978,-2.1887,0.114,9.92155,9.92155
1085.00,9.92012,25.191736,0.000417,25.099051,-2.1890,0.114,9.92191,9.92191
1086.00,9.92012,25.191891,0.000418,25.099194,-2.1891,0.114,9.92212,9.92212
1087.00,9.92007,25.191891,0.000418,25.099141,-2.1892,0.114,9.92249,9.92249
1088.00,9.92019,25.191979,0.000420,25.099119,-2.1894,0.114,9.92194,9.92194
1089.00,9.92018,25.192024,0.000419,25.099099,-2.1896,0.114,9.92086,9.92086
1090.00,9.92028,25.192282,0.000418,25.099245,-2.1898,0.114,9.92117,9.92117
1091.00,9.92039,25.192259,0.000415,25.099117,-2.1901,0.114,9.92086,9.92086
1092.00,9.92051,25.192462,0.000417,25.099254,-2.1903,0.114,9.92083,9.92083
1093.00,9.92052,25.192466,0.000419,25.099214,-2.1903,0.114,9.92136,9.92136
1094.00,9.92079,25.192558,0.000422,25.099324,-2.1903,0.115,9.92232,9.92232
1095.00,9.92087,25.192415,0.000420,25.099229,-2.1902,0.115,9.92187,9.92187
1096.00,9.92094,25.192448,0.000423,25.099269,-2.1902,0.115,9.92168,9.92168
1097.00,9.92129,25.192325,0.000420,25.099159,-2.1901,0.115,9.92174,9.92174
1098.00,9.92138,25.192381,0.000420,25.099219,-2.1903,0.115,9.92203,9.92203
1099.00,9.92160,25.192398,0.000420,25.099126,-2.1903,0.115,9.92216,9.92216
1100.00,9.92185,25.192442,0.000423,25.099106,-2.1904,0.115,9.92305,9.92305
1101.00,9.92213,25.192544,0.000427,25.099110,-2.1905,0.115,9.92408,9.92408
1102.00,9.92231,25.192659,0.000430,25.099187,-2.1907,0.115,9.92488,9.92488
1103.00,9.92225,25.192650,0.000427,25.099109,-2.1907,0.115,9.92351,9.92351
1104.00,9.92224,25.192666,0.000425,25.099070,-2.1910,0.115,9.92060,9.92060
1105.00,9.92247,25.192571,0.000421,25.098919,-2.1913,0.115,9.91616,9.91616
1106.00,9.92279,25.192621,0.000416,25.098921,-2.1915,0.115,9.90966,9.90966
1107.00,9.92309,25.192622,0.000416,25.098916,-2.1915,0.115,9.90038,9.90038
1108.00,9.92315,25.192682,0.000416,25.099009,-2.1917,0.116,9.88777,9.88777
1109.00,9.92409,25.192772,0.000416,25.099149,-2.1918,0.116,9.87352,9.87352
1110.00,9.92490,25.192861,0.000420,25.099252,-2.1918,0.116,9.85769,9.85769
1111.00,9.92516,25.192752,0.000418,25.099173,-2.1918,0.116,9.84297,9.84297
@8,2.0001,4.0, 1110.2 
1112.00,9.92470,25.192800,0.000416,25.099113,-2.1919,0.116,9.83208,9.83208
1113.00,9.91765,25.192726,0.000414,25.098953,-2.1919,0.116,9.82725,9.82725
1114.00,9.90934,25.192662,0.000413,25.098812,-2.1921,0.116,9.82701,9.82701
1115.00,9.90308,25.192804,0.000412,25.098893,-2.1921,0.116,9.83046,9.83046
1116.00,9.89292,25.192959,0.000415,25.098976,-2.1921,0.116,9.83536,9.83536
1117.00,9.87864,25.192973,0.000415,25.098984,-2.1922,0.116,9.84031,9.84031
1118.00,9.85484,25.193105,0.000414,25.099031,-2.1923,0.116,9.84376,9.84376
1119.00,9.83818,25.193232,0.000415,25.099070,-2.1923,0.116,9.84566,9.84566
1120.00,9.82404,25.193308,0.000415,25.099029,-2.1924,0.116,9.84585,9.84585
1121.00,9.81936,25.193346,0.000415,25.098963,-2.1923,0.116,9.84518,9.84518
1122.00,9.82443,25.193483,0.000414,25.099044,-2.1921,0.117,9.84325,9.84325
1123.00,9.83042,25.193520,0.000416,25.099084,-2.1921,0.117,9.84229,9.84229
1124.00,9.83694,25.193552,0.000415,25.099062,-2.1923,0.117,9.84169,9.84169
1125.00,9.84114,25.193496,0.000413,25.099083,-2.1926,0.117,9.84208,9.84208
1126.00,9.84384,25.193505,0.000413,25.099112,-2.1930,0.117,9.84299,9.84299
1127.00,9.84846,25.193533,0.000413,25.099084,-2.1935,0.117,9.84420,9.84420
1128.00,9.84777,25.193569,0.000413,25.099083,-2.1939,0.117,9.84491,9.84491
1129.00,9.84612,25.193708,0.000417,25.099227,-2.1940,0.117,9.84537,9.84537
1130.00,9.84214,25.193754,0.000419,25.099180,-2.1940,0.117,9.84677,9.84677
1131.00,9.84046,25.193775,0.000420,25.099166,-2.1941,0.117,9.84749,9.84749
1132.00,9.83956,25.193802,0.000418,25.099205,-2.1941,0.117,9.84802,9.84802
1133.00,9.84279,25.193912,0.000416,25.099284,-2.1940,0.117,9.84902,9.84902
1134.00,9.84358,25.193834,0.000415,25.099140,-2.1940,0.117,9.85054,9.85054
1135.00,9.84416,25.193889,0.000413,25.099127,-2.1942,0.118,9.85117,9.85117
1136.00,9.84493,25.193843,0.000408,25.099052,-2.1942,0.118,9.85259,9.85259
1137.00,9.84528,25.193771,0.000404,25.098957,-2.1943,0.118,9.85457,9.85457
1138.00,9.84632,25.193740,0.000404,25.098907,-2.1943,0.118,9.85657,9.85657
1139.00,9.84593,25.193671,0.000404,25.098875,-2.1943,0.118,9.85883,9.85883
1140.00,9.84959,25.193600,0.000403,25.098835,-2.1943,0.118,9.86085,9.86085
1141.00,9.84873,25.193743,0.000405,25.098989,-2.1943,0.118,9.86288,9.86288
1142.00,9.84833,25.193902,0.000414,25.099073,-2.1944,0.118,9.86486,9.86486
1143.00,9.85114,25.194049,0.000419,25.099153,-2.1945,0.118,9.86636,9.86636
1144.00,9.85310,25.194171,0.000416,25.099159,-2.1946,0.118,9.86709,9.86709
1145.00,9.85439,25.194342,0.000419,25.099241,-2.1948,0.119,9.86866,9.86866
1146.00,9.85616,25.194373,0.000419,25.099111,-2.1948,0.119,9.86978,9.86978
1147.00,9.85867,25.194359,0.000412,25.099019,-2.1949,0.119,9.87066,9.87066
1148.00,9.86085,25.194357,0.000411,25.098915,-2.1951,0.119,9.87190,9.87190
1149.00,9.86278,25.194357,0.000411,25.098904,-2.1953,0.119,9.87422,9.87422
1150.00,9.86470,25.194388,0.000412,25.098852,-2.1955,0.119,9.87481,9.87481
1151.00,9.86598,25.194416,0.000415,25.098908,-2.1958,0.119,9.87614,9.87614
1152.00,9.86737,25.194457,0.000418,25.098967,-2.1961,0.119,9.87753,9.87753
1153.00,9.86848,25.194494,0.000417,25.098986,-2.1963,0.119,9.87843,9.87843
1154.00,9.86964,25.194667,0.000419,25.099071,-2.1964,0.119,9.87811,9.87811
1155.00,9.87124,25.194645,0.000415,25.099068,-2.1965,0.119,9.87893,9.87893
1156.00,9.87244,25.194774,0.000416,25.099122,-2.1965,0.119,9.87949,9.87949
1157.00,9.87343,25.194880,0.000417,25.099142,-2.1964,0.119,9.88069,9.88069
1158.00,9.87460,25.194897,0.000419,25.099127,-2.1964,0.119,9.88227,9.88227
1159.00,9.87562,25.194850,0.000417,25.099069,-2.1964,0.119,9.88437,9.88437
1160.00,9.87656,25.194831,0.000417,25.099009,-2.1963,0.119,9.88662,9.88662
1161.00,9.87738,25.194782,0.000418,25.098989,-2.1962,0.119,9.88817,9.88817
1162.00,9.87848,25.194734,0.000417,25.098991,-2.1962,0.120,9.88889,9.88889
1163.00,9.87986,25.194771,0.000417,25.099024,-2.1963,0.120,9.88869,9.88869
1164.00,9.88094,25.194860,0.000419,25.099134,-2.1964,0.120,9.88887,9.88887
1165.00,9.88205,25.194947,0.000421,25.099200,-2.1966,0.120,9.88896,9.88896
1166.00,9.88328,25.194960,0.000419,25.099126,-2.1971,0.120,9.88945,9.88945
1167.00,9.88408,25.195017,0.000417,25.099067,-2.1974,0.120,9.89016,9.89016
1168.00,9.88490,25.195151,0.000418,25.099108,-2.1978,0.120,9.89168,9.89168
1169.00,9.88572,25.195207,0.000419,25.099082,-2.1979,0.120,9.89322,9.89322
1170.00,9.88661,25.195297,0.000419,25.099075,-2.1979,0.120,9.89418,9.89418
1171.00,9.88766,25.195375,0.000419,25.099134,-2.1979,0.120,9.89518,9.89518
1172.00,9.88885,25.195337,0.000419,25.099109,-2.1980,0.120,9.89623,9.89623
1173.00,9.89012,25.195232,0.000417,25.099047,-2.1981,0.120,9.89660,9.89660
1174.00,9.89095,25.195189,0.000414,25.098991,-2.1983,0.121,9.89683,9.89683
1175.00,9.89172,25.195165,0.000415,25.098963,-2.1985,0.121,9.89764,9.89764
1176.00,9.89230,25.195184,0.000413,25.098971,-2.1986,0.121,9.89893,9.89893
1177.00,9.89299,25.195309,0.000413,25.099099,-2.1988,0.121,9.90048,9.90048
1178.00,9.89367,25.195385,0.000414,25.099144,-2.1991,0.121,9.90185,9.90185
1179.00,9.89473,25.195421,0.000415,25.099158,-2.1992,0.121,9.90270,9.90270
1180.00,9.89567,25.195480,0.000415,25.099170,-2.1993,0.121,9.90354,9.90354
1181.00,9.89660,25.195532,0.000417,25.099130,-2.1993,0.121,9.90359,9.90359
1182.00,9.89753,25.195524,0.000417,25.099017,-2.1991,0.121,9.90390,9.90390
1183.00,9.89836,25.195579,0.000418,25.099040,-2.1988,0.121,9.90493,9.90493
1184.00,9.89924,25.195616,0.000418,25.099025,-2.1988,0.121,9.90608,9.90608
1185.00,9.90021,25.195689,0.000420,25.099091,-2.1989,0.121,9.90666,9.90666
1186.00,9.90115,25.195732,0.000423,25.099132,-2.1990,0.121,9.90759,9.90759
1187.00,9.90184,25.195834,0.000424,25.099121,-2.1993,0.121,9.90795,9.90795
1188.00,9.90252,25.195926,0.000423,25.099101,-2.1995,0.122,9.90817,9.90817
1189.00,9.90320,25.195977,0.000423,25.099070,-2.1997,0.122,9.90869,9.90869
1190.00,9.90400,25.196003,0.000423,25.099048,-2.1998,0.122,9.90913,9.90913
1191.00,9.90477,25.196065,0.000420,25.099023,-2.2000,0.122,9.90979,9.90979
1192.00,9.90544,25.196154,0.000424,25.099141,-2.2002,0.122,9.90994,9.90994
1193.00,9.90628,25.196133,0.000425,25.099125,-2.2004,0.122,9.91015,9.91015
1194.00,9.90673,25.196242,0.000426,25.099248,-2.2005,0.122,9.91039,9.91039
1195.00,9.90734,25.196321,0.000422,25.099247,-2.2007,0.122,9.91147,9.91147
1196.00,9.90797,25.196322,0.000422,25.099266,-2.2009,0.122,9.91141,9.91141
1197.00,9.90823,25.196236,0.000418,25.099172,-2.2010,0.122,9.91190,9.91190
1198.00,9.90870,25.196279,0.000416,25.099158,-2.2011,0.123,9.91290,9.91290
1199.00,9.90937,25.196267,0.000417,25.099099,-2.2012,0.123,9.91347,9.91347
1200.00,9.90988,25.196279,0.000417,25.099084,-2.2013,0.123,9.91312,9.91312
1201.00,9.91040,25.196346,0.000419,25.099103,-2.2013,0.123,9.91383,9.91383
1202.00,9.91077,25.196447,0.000420,25.099156,-2.2015,0.123,9.91373,9.91373
1203.00,9.91092,25.196468,0.000423,25.099149,-2.2017,0.123,9.91253,9.91253
1204.00,9.91105,25.196463,0.000424,25.099101,-2.2019,0.123,9.91175,9.91175
1205.00,9.91119,25.196606,0.000431,25.099222,-2.2020,0.123,9.91149,9.91149
1206.00,9.91141,25.196573,0.000429,25.099145,-2.2021,0.123,9.91125,9.91125
1207.00,9.91167,25.196543,0.000429,25.099103,-2.2022,0.123,9.91145,9.91145
1208.00,9.91186,25.196506,0.000425,25.099071,-2.2021,0.123,9.91231,9.91231
1209.00,9.91210,25.196542,0.000423,25.099141,-2.2020,0.123,9.91346,9.91346
1210.00,9.91237,25.196399,0.000419,25.099025,-2.2018,0.123,9.91388,9.91388
1211.00,9.91254,25.196478,0.000420,25.099107,-2.2017,0.123,9.91370,9.91370
1212.00,9.91264,25.196542,0.000418,25.099151,-2.2016,0.123,9.91389,9.91389
1213.00,9.91286,25.196498,0.000418,25.099049,-2.2016,0.124,9.91425,9.91425
1214.00,9.91310,25.196516,0.000419,25.098996,-2.2018,0.124,9.91414,9.91414
1215.00,9.91324,25.196572,0.000420,25.098984,-2.2021,0.124,9.91465,9.91465
1216.00,9.91342,25.196575,0.000418,25.098915,-2.2023,0.124,9.91563,9.91563
1217.00,9.91368,25.196609,0.000419,25.098879,-2.2025,0.124,9.91556,9.91556
1218.00,9.91352,25.196799,0.000421,25.099022,-2.2029,0.124,9.91448,9.91448
1219.00,9.91331,25.196888,0.000421,25.099059,-2.2032,0.124,9.91383,9.91383
1220.00,9.91344,25.197055,0.000420,25.099146,-2.2033,0.124,9.91413,9.91413
1221.00,9.91352,25.197181,0.000422,25.099212,-2.2033,0.124,9.91439,9.91439
1222.00,9.91387,25.197276,0.000421,25.099228,-2.2034,0.124,9.91557,9.91557
1223.00,9.91433,25.197325,0.000419,25.099208,-2.2035,0.124,9.91725,9.91725
1224.00,9.91474,25.197452,0.000420,25.099222,-2.2036,0.124,9.91782,9.91782
1225.00,9.91495,25.197467,0.000421,25.099206,-2.2038,0.124,9.91666,9.91666
1226.00,9.91518,25.197490,0.000419,25.099215,-2.2041,0.124,9.91539,9.91539
1227.00,9.91520,25.197538,0.000422,25.099220,-2.2044,0.124,9.91394,9.91394
1228.00,9.91505,25.197586,0.000427,25.099224,-2.2045,0.124,9.91283,9.91283
1229.00,9.91537,25.197555,0.000426,25.099183,-2.2045,0.124,9.91236,9.91236
1230.00,9.91516,25.197534,0.000421,25.099139,-2.2045,0.125,9.91344,9.91344
1231.00,9.91487,25.197618,0.000423,25.099122,-2.2045,0.125,9.91478,9.91478
1232.00,9.91503,25.197617,0.000421,25.099078,-2.2045,0.125,9.91579,9.91579
1233.00,9.91499,25.197689,0.000417,25.099128,-2.2044,0.125,9.91710,9.91710
1234.00,9.91489,25.197734,0.000416,25.099162,-2.2045,0.125,9.91857,9.91857
1235.00,9.91515,25.197742,0.000419,25.099146,-2.2046,0.125,9.91964,9.91964
1236.00,9.91580,25.197686,0.000417,25.099120,-2.2046,0.125,9.92017,9.92017
1237.00,9.91630,25.197640,0.000413,25.099136,-2.2045,0.125,9.92073,9.92073
1238.00,9.91684,25.197599,0.000414,25.099122,-2.2045,0.126,9.92126,9.92126
1239.00,9.91704,25.197584,0.000414,25.099124,-2.2044,0.126,9.92132,9.92132
1240.00,9.91735,25.197713,0.000414,25.099184,-2.2043,0.126,9.92151,9.92151
1241.00,9.91791,25.197837,0.000413,25.099272,-2.2044,0.126,9.92218,9.92218
1242.00,9.91824,25.197921,0.000415,25.099237,-2.2046,0.126,9.92298,9.92298
1243.00,9.91846,25.197971,0.000417,25.099189,-2.2049,0.126,9.92361,9.92361
1244.00,9.91886,25.198167,0.000421,25.099254,-2.2053,0.126,9.92414,9.92414
1245.00,9.91947,25.198183,0.000424,25.099225,-2.2054,0.126,9.92361,9.92361
1246.00,9.91982,25.198182,0.000428,25.099163,-2.2056,0.126,9.92352,9.92352
1247.00,9.92043,25.198231,0.000424,25.099169,-2.2057,0.126,9.92334,9.92334
1248.00,9.92094,25.198376,0.000420,25.099284,-2.2058,0.126,9.92285,9.92285
1249.00,9.92142,25.198201,0.000411,25.099100,-2.2058,0.127,9.92246,9.92246
1250.00,9.92172,25.198296,0.000412,25.099139,-2.2060,0.127,9.92244,9.92244
1251.00,9.92181,25.198323,0.000409,25.099138,-2.2061,0.127,9.92141,9.92141
1252.00,9.92198,25.198457,0.000415,25.099240,-2.2062,0.127,9.92147,9.92147
1253.00,9.92226,25.198442,0.000418,25.099147,-2.2062,0.127,9.92090,9.92090
1254.00,9.92234,25.198656,0.000425,25.099249,-2.2062,0.126,9.91884,9.91884
1255.00,9.92256,25.198570,0.000420,25.099156,-2.2063,0.127,9.91639,9.91639
1256.00,9.92261,25.198611,0.000419,25.099120,-2.2064,0.127,9.91270,9.91270
1257.00,9.92232,25.198532,0.000416,25.098949,-2.2062,0.127,9.90604,9.90604
1258.00,9.92178,25.198539,0.000412,25.098889,-2.2060,0.127,9.89774,9.89774
1259.00,9.92153,25.198519,0.000410,25.098848,-2.2059,0.127,9.88838,9.88838
1260.00,9.92072,25.198580,0.000413,25.098827,-2.2060,0.127,9.87759,9.87759
1261.00,9.91969,25.198682,0.000415,25.098874,-2.2060,0.127,9.86786,9.86786
@9,2.0001,4.0, 1260.042 
1262.00,9.92194,25.198830,0.000418,25.099035,-2.2064,0.127,9.86101,9.86101
1263.00,9.91890,25.198908,0.000419,25.099120,-2.2067,0.127,9.85738,9.85738
1264.00,9.91169,25.198957,0.000418,25.099134,-2.2069,0.128,9.85713,9.85713
1265.00,9.90837,25.199016,0.000417,25.099177,-2.2069,0.128,9.85940,9.85940
1266.00,9.90041,25.199079,0.000418,25.099215,-2.2068,0.128,9.86296,9.86296
1267.00,9.88998,25.199039,0.000417,25.099126,-2.2066,0.128,9.86675,9.86675
1268.00,9.87815,25.198858,0.000416,25.098942,-2.2067,0.128,9.86911,9.86911
1269.00,9.86490,25.198856,0.000419,25.098913,-2.2068,0.128,9.87003,9.87003
1270.00,9.85457,25.198937,0.000421,25.098933,-2.2071,0.128,9.87071,9.87071
1271.00,9.85288,25.198900,0.000416,25.098871,-2.2076,0.128,9.87043,9.87043
1272.00,9.85579,25.198933,0.000412,25.098848,-2.2080,0.128,9.86869,9.86869
1273.00,9.85934,25.199176,0.000413,25.098990,-2.2083,0.128,9.86798,9.86798
1274.00,9.86282,25.199279,0.000410,25.099079,-2.2084,0.129,9.86729,9.86729
1275.00,9.86613,25.199313,0.000409,25.099107,-2.2082,0.129,9.86661,9.86661
1276.00,9.86766,25.199348,0.000414,25.099151,-2.2079,0.129,9.86613,9.86613
1277.00,9.86791,25.199312,0.000417,25.099100,-2.2078,0.129,9.86653,9.86653
1278.00,9.86888,25.199241,0.000419,25.099031,-2.2076,0.129,9.86648,9.86648
1279.00,9.86955,25.199110,0.000420,25.098900,-2.2077,0.128,9.86784,9.86784
1280.00,9.86944,25.199170,0.000421,25.098954,-2.2079,0.128,9.86881,9.86881
1281.00,9.86816,25.199212,0.000420,25.098884,-2.2081,0.129,9.86917,9.86917
1282.00,9.86720,25.199345,0.000420,25.098951,-2.2081,0.129,9.86924,9.86924
1283.00,9.86687,25.199517,0.000421,25.099056,-2.2084,0.129,9.86870,9.86870
1284.00,9.86651,25.199647,0.000421,25.099104,-2.2086,0.129,9.86757,9.86757
1285.00,9.86664,25.199624,0.000415,25.099019,-2.2087,0.129,9.86742,9.86742
1286.00,9.86713,25.199658,0.000415,25.099036,-2.2090,0.129,9.86813,9.86813
1287.00,9.86790,25.199669,0.000417,25.099033,-2.2091,0.129,9.86863,9.86863
1288.00,9.86818,25.199739,0.000419,25.099034,-2.2089,0.129,9.86982,9.86982
1289.00,9.86811,25.199834,0.000419,25.099130,-2.2087,0.130,9.87082,9.87082
1290.00,9.86825,25.199896,0.000426,25.099167,-2.2087,0.129,9.87176,9.87176
1291.00,9.86829,25.199884,0.000426,25.099184,-2.2085,0.129,9.87217,9.87217
1292.00,9.86851,25.199861,0.000426,25.099148,-2.2086,0.129,9.87260,9.87260
1293.00,9.86814,25.199802,0.000427,25.099163,-2.2088,0.129,9.87302,9.87302
1294.00,9.86834,25.199844,0.000429,25.099216,-2.2088,0.130,9.87381,9.87381
1295.00,9.86895,25.199927,0.000429,25.099272,-2.2087,0.130,9.87337,9.87337
1296.00,9.86959,25.200000,0.000427,25.099295,-2.2090,0.130,9.87411,9.87411
1297.00,9.87044,25.200136,0.000430,25.099403,-2.2091,0.130,9.87485,9.87485
1298.00,9.87139,25.200141,0.000427,25.099343,-2.2093,0.130,9.87557,9.87557
1299.00,9.87206,25.200138,0.000422,25.099227,-2.2095,0.130,9.87677,9.87677
1300.00,9.87250,25.200034,0.000417,25.099027,-2.2096,0.130,9.87896,9.87896
1301.00,9.87277,25.200033,0.000414,25.098958,-2.2097,0.130,9.87993,9.87993
1302.00,9.87336,25.200096,0.000410,25.098914,-2.2098,0.131,9.88124,9.88124
1303.00,9.87401,25.200108,0.000412,25.098883,-2.2099,0.130,9.88287,9.88287
1304.00,9.87470,25.200138,0.000417,25.098913,-2.2100,0.130,9.88383,9.88383
1305.00,9.87527,25.200173,0.000418,25.098987,-2.2101,0.130,9.88408,9.88408
1306.00,9.87650,25.200205,0.000419,25.099005,-2.2100,0.130,9.88526,9.88526
1307.00,9.87753,25.200155,0.000419,25.098998,-2.2098,0.130,9.88646,9.88646
1308.00,9.87864,25.200245,0.000417,25.099071,-2.2097,0.131,9.88725,9.88725
1309.00,9.87977,25.200273,0.000413,25.099089,-2.2097,0.131,9.88812,9.88812
1310.00,9.88074,25.200370,0.000415,25.099094,-2.2098,0.131,9.88890,9.88890
1311.00,9.88203,25.200422,0.000414,25.099063,-2.2101,0.131,9.88973,9.88973
1312.00,9.88320,25.200612,0.000418,25.099186,-2.2105,0.131,9.88996,9.88996
1313.00,9.88421,25.200636,0.000419,25.099163,-2.2107,0.131,9.89014,9.89014
1314.00,9.88515,25.200652,0.000420,25.099096,-2.2107,0.131,9.89072,9.89072
1315.00,9.88625,25.200720,0.000418,25.099172,-2.2107,0.131,9.89235,9.89235
1316.00,9.88692,25.200806,0.000418,25.099221,-2.2107,0.131,9.89357,9.89357
1317.00,9.88750,25.200892,0.000416,25.099230,-2.2107,0.131,9.89450,9.89450
1318.00,9.88835,25.201025,0.000415,25.099199,-2.2107,0.132,9.89570,9.89570
1319.00,9.88946,25.201083,0.000414,25.099158,-2.2109,0.132,9.89588,9.89588
1320.00,9.89032,25.201195,0.000417,25.099132,-2.2109,0.132,9.89544,9.89544
1321.00,9.89103,25.201183,0.000422,25.099044,-2.2109,0.132,9.89452,9.89452
1322.00,9.89173,25.201204,0.000424,25.099033,-2.2108,0.132,9.89461,9.89461
1323.00,9.89232,25.201215,0.000423,25.099039,-2.2107,0.132,9.89513,9.89513
1324.00,9.89276,25.201266,0.000420,25.099055,-2.2107,0.132,9.89626,9.89626
1325.00,9.89306,25.201125,0.000415,25.098944,-2.2107,0.132,9.89721,9.89721
1326.00,9.89373,25.201271,0.000415,25.099071,-2.2108,0.132,9.89864,9.89864
1327.00,9.89430,25.201203,0.000408,25.098997,-2.2108,0.132,9.89936,9.89936
1328.00,9.89500,25.201311,0.000409,25.099085,-2.2108,0.132,9.89976,9.89976
1329.00,9.89556,25.201426,0.000410,25.099234,-2.2109,0.133,9.89986,9.89986
1330.00,9.89613,25.201411,0.000411,25.099213,-2.2111,0.133,9.89966,9.89966
1331.00,9.89685,25.201385,0.000410,25.099184,-2.2113,0.133,9.89983,9.89983
1332.00,9.89726,25.201372,0.000413,25.099151,-2.2116,0.133,9.90018,9.90018
1333.00,9.89759,25.201252,0.000415,25.099043,-2.2118,0.133,9.90035,9.90035
1334.00,9.89783,25.201220,0.000420,25.098955,-2.2119,0.133,9.90122,9.90122
1335.00,9.89808,25.201404,0.000418,25.099066,-2.2120,0.133,9.90172,9.90172
1336.00,9.89860,25.201405,0.000415,25.099060,-2.2120,0.133,9.90169,9.90169
1337.00,9.89893,25.201458,0.000413,25.099074,-2.2118,0.133,9.90227,9.90227
1338.00,9.89932,25.201577,0.000413,25.099130,-2.2117,0.133,9.90275,9.90275
1339.00,9.89987,25.201602,0.000413,25.099123,-2.2117,0.133,9.90279,9.90279
1340.00,9.90053,25.201650,0.000418,25.099169,-2.2114,0.133,9.90379,9.90379
1341.00,9.90102,25.201666,0.000421,25.099149,-2.2113,0.133,9.90454,9.90454
1342.00,9.90146,25.201789,0.000426,25.099153,-2.2113,0.133,9.90512,9.90512
1343.00,9.90177,25.201845,0.000424,25.099139,-2.2115,0.133,9.90589,9.90589
1344.00,9.90230,25.201927,0.000425,25.099176,-2.2116,0.133,9.90628,9.90628
1345.00,9.90265,25.201902,0.000424,25.099121,-2.2118,0.133,9.90594,9.90594
1346.00,9.90304,25.202026,0.000424,25.099170,-2.2121,0.133,9.90546,9.90546
1347.00,9.90312,25.202036,0.000422,25.099158,-2.2124,0.134,9.90495,9.90495
1348.00,9.90333,25.201975,0.000420,25.099074,-2.2124,0.134,9.90426,9.90426
1349.00,9.90354,25.201970,0.000418,25.099048,-2.2126,0.134,9.90350,9.90350
1350.00,9.90369,25.202157,0.000419,25.099193,-2.2128,0.134,9.90335,9.90335
1351.00,9.90388,25.202050,0.000417,25.099097,-2.2129,0.134,9.90392,9.90392
1352.00,9.90406,25.202020,0.000415,25.099079,-2.2129,0.134,9.90411,9.90411
1353.00,9.90425,25.202074,0.000419,25.099165,-2.2129,0.134,9.90401,9.90401
1354.00,9.90428,25.202096,0.000419,25.099134,-2.2129,0.134,9.90533,9.90533
1355.00,9.90463,25.202019,0.000414,25.098980,-2.2129,0.134,9.90729,9.90729
1356.00,9.90510,25.202131,0.000414,25.099042,-2.2129,0.135,9.90866,9.90866
1357.00,9.90567,25.202226,0.000414,25.099078,-2.2129,0.135,9.90996,9.90996
1358.00,9.90611,25.202366,0.000414,25.099105,-2.2129,0.135,9.91176,9.91176
1359.00,9.90644,25.202455,0.000416,25.099137,-2.2128,0.135,9.91252,9.91252
1360.00,9.90685,25.202463,0.000421,25.099079,-2.2128,0.135,9.91294,9.91294
1361.00,9.90714,25.202586,0.000424,25.099076,-2.2130,0.135,9.91316,9.91316
1362.00,9.90717,25.202688,0.000427,25.099187,-2.2132,0.135,9.91325,9.91325
1363.00,9.90770,25.202728,0.000425,25.099237,-2.2135,0.135,9.91302,9.91302
1364.00,9.90841,25.202748,0.000423,25.099248,-2.2137,0.135,9.91245,9.91245
1365.00,9.90925,25.202887,0.000422,25.099327,-2.2139,0.135,9.91218,9.91218
1366.00,9.90956,25.202883,0.000420,25.099332,-2.2139,0.135,9.91264,9.91264
1367.00,9.90990,25.202854,0.000414,25.099200,-2.2140,0.136,9.91370,9.91370
1368.00,9.91058,25.202882,0.000413,25.099187,-2.2141,0.136,9.91508,9.91508
1369.00,9.91130,25.202886,0.000414,25.099143,-2.2140,0.136,9.91595,9.91595
1370.00,9.91181,25.202906,0.000417,25.099188,-2.2139,0.136,9.91596,9.91596
1371.00,9.91223,25.202965,0.000416,25.099213,-2.2139,0.136,9.91483,9.91483
1372.00,9.91250,25.203014,0.000421,25.099275,-2.2139,0.136,9.91300,9.91300
1373.00,9.91267,25.203037,0.000424,25.099283,-2.2137,0.136,9.91161,9.91161
1374.00,9.91304,25.203109,0.000421,25.099331,-2.2137,0.136,9.91110,9.91110
1375.00,9.91312,25.203151,0.000419,25.099325,-2.2137,0.136,9.91169,9.91169
1376.00,9.91320,25.203161,0.000418,25.099283,-2.2138,0.136,9.91297,9.91297
1377.00,9.91341,25.203282,0.000421,25.099326,-2.2138,0.136,9.91485,9.91485
1378.00,9.91338,25.203297,0.000416,25.099302,-2.2138,0.136,9.91582,9.91582
1379.00,9.91340,25.203333,0.000417,25.099312,-2.2138,0.136,9.91704,9.91704
1380.00,9.91376,25.203306,0.000415,25.099272,-2.2136,0.136,9.91714,9.91714
1381.00,9.91422,25.203351,0.000413,25.099303,-2.2133,0.137,9.91767,9.91767
1382.00,9.91465,25.203294,0.000410,25.099204,-2.2131,0.137,9.91804,9.91804
1383.00,9.91484,25.203354,0.000415,25.099217,-2.2132,0.136,9.91815,9.91815
1384.00,9.91516,25.203427,0.000414,25.099201,-2.2132,0.136,9.91810,9.91810
1385.00,9.91552,25.203498,0.000416,25.099204,-2.2133,0.137,9.91797,9.91797
1386.00,9.91570,25.203488,0.000419,25.099239,-2.2137,0.136,9.91780,9.91780
1387.00,9.91586,25.203466,0.000416,25.099201,-2.2140,0.137,9.91766,9.91766
1388.00,9.91591,25.203536,0.000413,25.099155,-2.2144,0.137,9.91806,9.91806
1389.00,9.91600,25.203577,0.000410,25.099147,-2.2148,0.137,9.91827,9.91827
1390.00,9.91619,25.203626,0.000409,25.099131,-2.2154,0.137,9.91805,9.91805
1391.00,9.91633,25.203710,0.000408,25.099086,-2.2157,0.137,9.91798,9.91798
1392.00,9.91684,25.203795,0.000409,25.099133,-2.2157,0.138,9.91762,9.91762
1393.00,9.91711,25.203786,0.000411,25.099077,-2.2157,0.138,9.91669,9.91669
1394.00,9.91720,25.203821,0.000418,25.099099,-2.2156,0.137,9.91578,9.91578
1395.00,9.91732,25.203845,0.000420,25.099098,-2.2155,0.137,9.91595,9.91595
1396.00,9.91719,25.203906,0.000424,25.099137,-2.2155,0.137,9.91483,9.91483
1397.00,9.91696,25.203946,0.000424,25.099116,-2.2158,0.137,9.91412,9.91412
1398.00,9.91688,25.203953,0.000420,25.099161,-2.2160,0.138,9.91484,9.91484
1399.00,9.91688,25.203977,0.000416,25.099181,-2.2162,0.138,9.91506,9.91506
1400.00,9.91670,25.204054,0.000417,25.099266,-2.2163,0.138,9.91453,9.91453
1401.00,9.91665,25.204046,0.000413,25.099220,-2.2164,0.138,9.91584,9.91584
1402.00,9.91647,25.204110,0.000414,25.099245,-2.2165,0.138,9.91652,9.91652
1403.00,9.91635,25.204140,0.000415,25.099222,-2.2165,0.138,9.91577,9.91577
1404.00,9.91621,25.204222,0.000418,25.099213,-2.2168,0.138,9.91414,9.91414
1405.00,9.91584,25.204255,0.000415,25.099216,-2.2171,0.138,9.91245,9.91245
1406.00,9.91550,25.204322,0.000415,25.099195,-2.2172,0.138,9.90863,9.90863
1407.00,9.91518,25.204359,0.000416,25.099212,-2.2172,0.138,9.90537,9.90537
1408.00,9.91527,25.204475,0.000418,25.099282,-2.2173,0.138,9.90133,9.90133
1409.00,9.91552,25.204482,0.000412,25.099282,-2.2173,0.139,9.89647,9.89647
1410.00,9.91600,25.204585,0.000414,25.099309,-2.2171,0.139,9.89026,9.89026
1411.00,9.91670,25.204625,0.000414,25.099296,-2.2170,0.139,9.88520,9.88520
@10,2.0001,4.0, 1410.082 
1412.00,9.91611,25.204596,0.000412,25.099226,-2.2168,0.139,9.87987,9.87987
1413.00,9.91282,25.204538,0.000412,25.099114,-2.2168,0.139,9.87777,9.87777
1414.00,9.90855,25.204637,0.000419,25.099108,-2.2166,0.139,9.87902,9.87902
1415.00,9.90452,25.204602,0.000419,25.099048,-2.2166,0.139,9.88326,9.88326
1416.00,9.90178,25.204679,0.000419,25.099101,-2.2167,0.139,9.88834,9.88834
1417.00,9.89990,25.204846,0.000419,25.099184,-2.2166,0.139,9.89370,9.89370
1418.00,9.89377,25.204921,0.000420,25.099195,-2.2166,0.139,9.89722,9.89722
1419.00,9.88316,25.204829,0.000414,25.099101,-2.2165,0.140,9.89863,9.89863
1420.00,9.87481,25.204885,0.000417,25.099079,-2.2163,0.140,9.89895,9.89895
1421.00,9.87420,25.204887,0.000416,25.099018,-2.2162,0.140,9.89795,9.89795
1422.00,9.87522,25.204951,0.000419,25.099053,-2.2164,0.140,9.89618,9.89618
1423.00,9.88324,25.205055,0.000420,25.099125,-2.2165,0.140,9.89423,9.89423
1424.00,9.88939,25.205167,0.000418,25.099164,-2.2169,0.140,9.89305,9.89305
1425.00,9.89562,25.205066,0.000410,25.099075,-2.2173,0.140,9.89198,9.89198
1426.00,9.89838,25.205092,0.000413,25.099137,-2.2176,0.140,9.89003,9.89003
1427.00,9.89842,25.205093,0.000414,25.099108,-2.2175,0.140,9.88924,9.88924
1428.00,9.89755,25.205061,0.000413,25.099074,-2.2174,0.141,9.88892,9.88892
1429.00,9.89624,25.205073,0.000419,25.099111,-2.2173,0.141,9.88855,9.88855
1430.00,9.89518,25.205185,0.000425,25.099136,-2.2172,0.140,9.88809,9.88809
1431.00,9.89404,25.205285,0.000424,25.099155,-2.2172,0.140,9.88870,9.88870
1432.00,9.89336,25.205288,0.000421,25.099131,-2.2173,0.141,9.88882,9.88882
1433.00,9.89288,25.205357,0.000423,25.099125,-2.2173,0.141,9.88852,9.88852
1434.00,9.89243,25.205401,0.000424,25.099097,-2.2174,0.141,9.88801,9.88801
1435.00,9.89165,25.205519,0.000428,25.099186,-2.2175,0.141,9.88744,9.88744
1436.00,9.89055,25.205590,0.000431,25.099154,-2.2177,0.141,9.88753,9.88753
1437.00,9.88992,25.205630,0.000432,25.099112,-2.2179,0.140,9.88749,9.88749
1438.00,9.88945,25.205680,0.000429,25.099103,-2.2180,0.141,9.88770,9.88770
1439.00,9.88893,25.205706,0.000422,25.099098,-2.2180,0.141,9.88792,9.88792
1440.00,9.88871,25.205714,0.000416,25.099059,-2.2179,0.141,9.88852,9.88852
1441.00,9.88842,25.205673,0.000409,25.098998,-2.2178,0.141,9.88892,9.88892
1442.00,9.88828,25.205720,0.000407,25.099024,-2.2175,0.142,9.88921,9.88921
1443.00,9.88820,25.205772,0.000409,25.099074,-2.2173,0.142,9.88953,9.88953
1444.00,9.88835,25.205786,0.000409,25.099044,-2.2172,0.142,9.88983,9.88983
1445.00,9.88853,25.205749,0.000407,25.098980,-2.2172,0.142,9.89035,9.89035
1446.00,9.88858,25.205727,0.000411,25.098954,-2.2173,0.142,9.89063,9.89063
1447.00,9.88877,25.205768,0.000412,25.098977,-2.2175,0.142,9.89109,9.89109
1448.00,9.88894,25.205758,0.000410,25.098935,-2.2179,0.142,9.89130,9.89130
1449.00,9.88911,25.205853,0.000411,25.098982,-2.2180,0.142,9.89216,9.89216
1450.00,9.88935,25.205931,0.000413,25.098982,-2.2182,0.142,9.89269,9.89269
1451.00,9.88962,25.205973,0.000413,25.098980,-2.2183,0.142,9.89312,9.89312
1452.00,9.89001,25.206036,0.000412,25.098998,-2.2184,0.142,9.89405,9.89405
1453.00,9.89052,25.206047,0.000414,25.099017,-2.2184,0.142,9.89493,9.89493
1454.00,9.89097,25.206054,0.000415,25.099036,-2.2183,0.142,9.89608,9.89608
1455.00,9.89157,25.206173,0.000413,25.099157,-2.2181,0.143,9.89659,9.89659
1456.00,9.89218,25.206329,0.000413,25.099295,-2.2180,0.143,9.89685,9.89685
1457.00,9.89263,25.206345,0.000413,25.099217,-2.2179,0.143,9.89703,9.89703
1458.00,9.89310,25.206479,0.000415,25.099262,-2.2180,0.143,9.89738,9.89738
1459.00,9.89363,25.206609,0.000414,25.099199,-2.2182,0.143,9.89737,9.89737
1460.00,9.89408,25.206616,0.000416,25.099081,-2.2185,0.143,9.89829,9.89829
1461.00,9.89467,25.206657,0.000415,25.099062,-2.2188,0.143,9.89934,9.89934
1462.00,9.89524,25.206707,0.000414,25.099087,-2.2189,0.143,9.89981,9.89981
1463.00,9.89579,25.206798,0.000411,25.099052,-2.2190,0.143,9.90039,9.90039
1464.00,9.89635,25.206867,0.000412,25.099118,-2.2191,0.143,9.90062,9.90062
1465.00,9.89676,25.206950,0.000408,25.099095,-2.2190,0.143,9.90025,9.90025
1466.00,9.89723,25.207041,0.000407,25.099055,-2.2189,0.143,9.89977,9.89977
1467.00,9.89754,25.207105,0.000406,25.099097,-2.2188,0.144,9.89976,9.89976
1468.00,9.89795,25.207136,0.000407,25.099117,-2.2188,0.144,9.90010,9.90010
1469.00,9.89853,25.207111,0.000412,25.099080,-2.2188,0.144,9.90157,9.90157
1470.00,9.89921,25.207052,0.000416,25.099063,-2.2191,0.143,9.90262,9.90262
1471.00,9.89980,25.206950,0.000414,25.099027,-2.2192,0.144,9.90496,9.90496
1472.00,9.90061,25.207002,0.000419,25.099026,-2.2194,0.143,9.90703,9.90703
1473.00,9.90118,25.206940,0.000420,25.098967,-2.2194,0.143,9.90798,9.90798
1474.00,9.90174,25.206967,0.000418,25.098978,-2.2193,0.144,9.90828,9.90828
1475.00,9.90228,25.207106,0.000417,25.099067,-2.2190,0.144,9.90766,9.90766
1476.00,9.90293,25.207242,0.000420,25.099127,-2.2190,0.144,9.90690,9.90690
1477.00,9.90344,25.207223,0.000417,25.099070,-2.2189,0.144,9.90651,9.90651
1478.00,9.90375,25.207338,0.000412,25.099103,-2.2189,0.144,9.90690,9.90690
1479.00,9.90393,25.207412,0.000407,25.099099,-2.2192,0.145,9.90728,9.90728
1480.00,9.90449,25.207463,0.000408,25.099102,-2.2196,0.145,9.90815,9.90815
1481.00,9.90495,25.207470,0.000410,25.099086,-2.2197,0.145,9.90885,9.90885
1482.00,9.90549,25.207532,0.000411,25.099077,-2.2198,0.145,9.90927,9.90927
1483.00,9.90612,25.207610,0.000418,25.099114,-2.2199,0.145,9.90913,9.90913
1484.00,9.90662,25.207637,0.000422,25.099120,-2.2198,0.144,9.90846,9.90846
1485.00,9.90702,25.207676,0.000420,25.099112,-2.2198,0.145,9.90875,9.90875
1486.00,9.90778,25.207760,0.000416,25.099096,-2.2200,0.145,9.90862,9.90862
1487.00,9.90798,25.207786,0.000414,25.099116,-2.2202,0.145,9.90917,9.90917
1488.00,9.90812,25.207758,0.000411,25.099060,-2.2203,0.145,9.90975,9.90975
1489.00,9.90845,25.207788,0.000412,25.099040,-2.2203,0.145,9.90984,9.90984
1490.00,9.90838,25.207752,0.000413,25.099037,-2.2201,0.145,9.90865,9.90865
1491.00,9.90811,25.207780,0.000416,25.099084,-2.2200,0.145,9.90722,9.90722
1492.00,9.90769,25.207769,0.000416,25.099077,-2.2199,0.145,9.90471,9.90471
1493.00,9.90732,25.207746,0.000412,25.099065,-2.2201,0.145,9.90239,9.90239
1494.00,9.90748,25.207746,0.000410,25.099051,-2.2202,0.145,9.90203,9.90203
1495.00,9.90762,25.207815,0.000413,25.099077,-2.2203,0.145,9.90424,9.90424
1496.00,9.90734,25.207808,0.000413,25.099086,-2.2203,0.145,9.90743,9.90743
1497.00,9.90715,25.207887,0.000414,25.099129,-2.2204,0.145,9.91118,9.91118
1498.00,9.90664,25.208043,0.000418,25.099269,-2.2204,0.145,9.91502,9.91502
1499.00,9.90621,25.208094,0.000418,25.099338,-2.2205,0.146,9.91705,9.91705
1500.00,9.90553,25.208196,0.000417,25.099380,-2.2206,0.146,9.91599,9.91599
1501.00,9.90397,25.208284,0.000416,25.099321,-2.2206,0.146,9.91421,9.91421
1502.00,9.90202,25.208332,0.000414,25.099298,-2.2208,0.146,9.91247,9.91247
1503.00,9.90198,25.208339,0.000415,25.099206,-2.2208,0.146,9.91138,9.91138
1504.00,9.90590,25.208449,0.000414,25.099155,-2.2208,0.146,9.91127,9.91127
1505.00,9.91317,25.208390,0.000413,25.099070,-2.2209,0.146,9.91261,9.91261
1506.00,9.91678,25.208432,0.000412,25.099106,-2.2209,0.146,9.91397,9.91397
1507.00,9.91721,25.208512,0.000412,25.099114,-2.2209,0.146,9.91518,9.91518
1508.00,9.91488,25.208579,0.000411,25.099196,-2.2210,0.146,9.91585,9.91585
1509.00,9.91420,25.208601,0.000415,25.099273,-2.2211,0.146,9.91584,9.91584
1510.00,9.91413,25.208667,0.000417,25.099295,-2.2210,0.146,9.91550,9.91550
1511.00,9.91431,25.208808,0.000421,25.099340,-2.2211,0.146,9.91487,9.91487
1512.00,9.91469,25.208931,0.000423,25.099396,-2.2210,0.146,9.91488,9.91488
1513.00,9.91471,25.208966,0.000419,25.099323,-2.2209,0.146,9.91525,9.91525
1514.00,9.91462,25.209089,0.000417,25.099353,-2.2208,0.147,9.91588,9.91588
1515.00,9.91501,25.209133,0.000413,25.099345,-2.2209,0.147,9.91722,9.91722
1516.00,9.91522,25.209003,0.000410,25.099232,-2.2209,0.147,9.91812,9.91812
1517.00,9.91481,25.208987,0.000408,25.099229,-2.2210,0.147,9.91760,9.91760
1518.00,9.91478,25.208998,0.000410,25.099316,-2.2211,0.147,9.91624,9.91624
1519.00,9.91467,25.208884,0.000410,25.099201,-2.2213,0.147,9.91533,9.91533
1520.00,9.91523,25.208867,0.000412,25.099230,-2.2214,0.147,9.91489,9.91489
1521.00,9.91558,25.208940,0.000410,25.099297,-2.2216,0.147,9.91483,9.91483
1522.00,9.91575,25.208948,0.000411,25.099292,-2.2217,0.148,9.91554,9.91554
1523.00,9.91591,25.209043,0.000412,25.099233,-2.2219,0.148,9.91635,9.91635
1524.00,9.91598,25.209181,0.000416,25.099309,-2.2221,0.147,9.91762,9.91762
1525.00,9.91609,25.209247,0.000413,25.099263,-2.2223,0.148,9.91779,9.91779
1526.00,9.91601,25.209315,0.000416,25.099309,-2.2224,0.148,9.91790,9.91790
1527.00,9.91625,25.209323,0.000414,25.099297,-2.2225,0.148,9.91763,9.91763
1528.00,9.91647,25.209285,0.000414,25.099251,-2.2225,0.148,9.91742,9.91742
1529.00,9.91652,25.209338,0.000412,25.099261,-2.2223,0.148,9.91637,9.91637
1530.00,9.91654,25.209360,0.000411,25.099243,-2.2221,0.148,9.91632,9.91632
1531.00,9.91674,25.209334,0.000410,25.099193,-2.2218,0.148,9.91631,9.91631
1532.00,9.91679,25.209343,0.000411,25.099190,-2.2216,0.148,9.91636,9.91636
1533.00,9.91672,25.209428,0.000414,25.099244,-2.2216,0.148,9.91656,9.91656
1534.00,9.91653,25.209424,0.000412,25.099228,-2.2218,0.148,9.91671,9.91671
1535.00,9.91631,25.209570,0.000417,25.099308,-2.2220,0.148,9.91614,9.91614
1536.00,9.91624,25.209658,0.000417,25.099281,-2.2222,0.148,9.91557,9.91557
1537.00,9.91607,25.209714,0.000419,25.099179,-2.2225,0.148,9.91475,9.91475
1538.00,9.91613,25.209751,0.000414,25.099110,-2.2224,0.149,9.91475,9.91475
1539.00,9.91652,25.209799,0.000416,25.099063,-2.2222,0.149,9.91599,9.91599
1540.00,9.91670,25.209803,0.000413,25.099044,-2.2221,0.149,9.91649,9.91649
1541.00,9.91668,25.209920,0.000414,25.099111,-2.2221,0.149,9.91706,9.91706
1542.00,9.91666,25.210005,0.000415,25.099196,-2.2221,0.149,9.91771,9.91771
1543.00,9.91660,25.210033,0.000418,25.099223,-2.2222,0.149,9.91748,9.91748
1544.00,9.91638,25.210031,0.000415,25.099215,-2.2225,0.149,9.91545,9.91545
1545.00,9.91624,25.210040,0.000416,25.099209,-2.2226,0.149,9.91523,9.91523
1546.00,9.91635,25.210033,0.000417,25.099235,-2.2227,0.149,9.91581,9.91581
1547.00,9.91616,25.210040,0.000418,25.099247,-2.2230,0.149,9.91665,9.91665
1548.00,9.91596,25.210005,0.000417,25.099216,-2.2232,0.149,9.91688,9.91688
1549.00,9.91633,25.210038,0.000419,25.099212,-2.2234,0.149,9.91829,9.91829
1550.00,9.91639,25.210085,0.000419,25.099253,-2.2234,0.149,9.91871,9.91871
1551.00,9.91658,25.210081,0.000420,25.099187,-2.2235,0.149,9.91783,9.91783
1552.00,9.91657,25.210060,0.000419,25.099150,-2.2235,0.150,9.91678,9.91678
1553.00,9.91665,25.210066,0.000417,25.099094,-2.2234,0.150,9.91623,9.91623
1554.00,9.91693,25.210153,0.000417,25.099171,-2.2234,0.150,9.91366,9.91366
1555.00,9.91723,25.210176,0.000419,25.099160,-2.2236,0.150,9.91039,9.91039
1556.00,9.91679,25.210251,0.000417,25.099183,-2.2236,0.150,9.90765,9.90765
1557.00,9.91675,25.210402,0.000413,25.099273,-2.2236,0.150,9.90446,9.90446
1558.00,9.91738,25.210404,0.000413,25.099279,-2.2236,0.150,9.90052,9.90052
1559.00,9.91768,25.210456,0.000415,25.099280,-2.2235,0.150,9.89657,9.89657
1560.00,9.91714,25.210563,0.000414,25.099249,-2.2234,0.150,9.89235,9.89235
1561.00,9.91594,25.210600,0.000415,25.099249,-2.2233,0.150,9.88883,9.88883
@11,2.0001,4.0, 1560.016 
1562.00,9.91460,25.210632,0.000418,25.099210,-2.2233,0.150,9.88754,9.88754
1563.00,9.91138,25.210770,0.000419,25.099290,-2.2232,0.151,9.88853,9.88853
1564.00,9.90766,25.210701,0.000415,25.099208,-2.2235,0.151,9.89314,9.89314
1565.00,9.90455,25.210694,0.000413,25.099242,-2.2236,0.151,9.89963,9.89963
1566.00,9.90086,25.210708,0.000415,25.099250,-2.2237,0.151,9.90578,9.90578
1567.00,9.89839,25.210757,0.000415,25.099257,-2.2237,0.151,9.91109,9.91109
1568.00,9.89322,25.210750,0.000415,25.099210,-2.2237,0.151,9.91484,9.91484
1569.00,9.88619,25.210866,0.000416,25.099266,-2.2236,0.151,9.91653,9.91653
1570.00,9.88364,25.210907,0.000421,25.099247,-2.2236,0.151,9.91731,9.91731
1571.00,9.88516,25.210850,0.000415,25.099151,-2.2236,0.151,9.91743,9.91743
1572.00,9.89235,25.210818,0.000414,25.099089,-2.2237,0.151,9.91592,9.91592
1573.00,9.89848,25.210986,0.000413,25.099197,-2.2238,0.151,9.91425,9.91425
1574.00,9.90940,25.211060,0.000416,25.099204,-2.2238,0.151,9.91253,9.91253
1575.00,9.91336,25.211199,0.000413,25.099253,-2.2239,0.152,9.91058,9.91058
1576.00,9.91551,25.211383,0.000415,25.099344,-2.2241,0.152,9.90936,9.90936
1577.00,9.91629,25.211549,0.000417,25.099451,-2.2243,0.152,9.90918,9.90918
1578.00,9.91613,25.211576,0.000420,25.099438,-2.2245,0.152,9.90968,9.90968
1579.00,9.91484,25.211633,0.000421,25.099466,-2.2247,0.152,9.91027,9.91027
1580.00,9.91377,25.211534,0.000421,25.099417,-2.2247,0.152,9.91020,9.91020
1581.00,9.91336,25.211458,0.000423,25.099366,-2.2248,0.152,9.90891,9.90891
1582.00,9.91314,25.211396,0.000421,25.099345,-2.2249,0.152,9.90758,9.90758
1583.00,9.91257,25.211352,0.000420,25.099286,-2.2249,0.152,9.90642,9.90642
1584.00,9.91157,25.211342,0.000418,25.099271,-2.2249,0.153,9.90508,9.90508
1585.00,9.91096,25.211384,0.000417,25.099259,-2.2249,0.153,9.90480,9.90480
1586.00,9.91046,25.211417,0.000419,25.099296,-2.2249,0.153,9.90532,9.90532
1587.00,9.90964,25.211442,0.000421,25.099203,-2.2248,0.153,9.90548,9.90548
1588.00,9.90859,25.211571,0.000424,25.099269,-2.2248,0.153,9.90567,9.90567
1589.00,9.90779,25.211580,0.000425,25.099241,-2.2246,0.153,9.90542,9.90542
1590.00,9.90752,25.211590,0.000423,25.099267,-2.2246,0.153,9.90560,9.90560
1591.00,9.90720,25.211650,0.000423,25.099292,-2.2247,0.153,9.90585,9.90585
1592.00,9.90694,25.211573,0.000422,25.099295,-2.2248,0.153,9.90493,9.90493
1593.00,9.90684,25.211448,0.000420,25.099196,-2.2249,0.153,9.90453,9.90453
1594.00,9.90646,25.211425,0.000421,25.099197,-2.2251,0.153,9.90510,9.90510
1595.00,9.90649,25.211460,0.000424,25.099197,-2.2252,0.153,9.90547,9.90547
1596.00,9.90646,25.211475,0.000424,25.099122,-2.2252,0.153,9.90551,9.90551
1597.00,9.90630,25.211523,0.000422,25.099074,-2.2252,0.153,9.90673,9.90673
1598.00,9.90605,25.211692,0.000423,25.099168,-2.2252,0.153,9.90734,9.90734
1599.00,9.90579,25.211856,0.000424,25.099197,-2.2251,0.153,9.90661,9.90661
1600.00,9.90543,25.211921,0.000422,25.099175,-2.2251,0.153,9.90547,9.90547
1601.00,9.90543,25.212042,0.000418,25.099249,-2.2251,0.154,9.90499,9.90499
1602.00,9.90553,25.212121,0.000416,25.099253,-2.2252,0.154,9.90483,9.90483
1603.00,9.90551,25.212172,0.000418,25.099255,-2.2254,0.154,9.90464,9.90464
1604.00,9.90544,25.212137,0.000416,25.099229,-2.2256,0.154,9.90581,9.90581
1605.00,9.90553,25.212219,0.000417,25.099241,-2.2256,0.154,9.90647,9.90647
1606.00,9.90578,25.212207,0.000419,25.099196,-2.2257,0.154,9.90706,9.90706
1607.00,9.90591,25.212334,0.000425,25.099364,-2.2256,0.154,9.90746,9.90746
1608.00,9.90605,25.212394,0.000425,25.099412,-2.2255,0.154,9.90778,9.90778
1609.00,9.90613,25.212513,0.000427,25.099529,-2.2256,0.154,9.90714,9.90714
1610.00,9.90608,25.212524,0.000429,25.099546,-2.2256,0.154,9.90814,9.90814
1611.00,9.90636,25.212611,0.000430,25.099571,-2.2258,0.154,9.90910,9.90910
1612.00,9.90697,25.212534,0.000426,25.099444,-2.2260,0.154,9.91035,9.91035
1613.00,9.90756,25.212465,0.000421,25.099326,-2.2262,0.154,9.91133,9.91133
1614.00,9.90788,25.212441,0.000414,25.099202,-2.2262,0.155,9.91228,9.91228
1615.00,9.90800,25.212471,0.000408,25.099182,-2.2261,0.155,9.91177,9.91177
1616.00,9.90798,25.212519,0.000409,25.099179,-2.2260,0.155,9.91080,9.91080
1617.00,9.90811,25.212609,0.000411,25.099186,-2.2260,0.155,9.91053,9.91053
1618.00,9.90837,25.212678,0.000413,25.099189,-2.2259,0.155,9.91015,9.91015
1619.00,9.90883,25.212706,0.000418,25.099222,-2.2259,0.155,9.91059,9.91059
1620.00,9.90938,25.212689,0.000421,25.099173,-2.2260,0.155,9.91144,9.91144
1621.00,9.90978,25.212668,0.000421,25.099159,-2.2262,0.155,9.91266,9.91266
1622.00,9.91014,25.212715,0.000421,25.099147,-2.2263,0.155,9.91283,9.91283
1623.00,9.91046,25.212859,0.000425,25.099226,-2.2265,0.155,9.91285,9.91285
1624.00,9.91077,25.212891,0.000421,25.099228,-2.2266,0.155,9.91382,9.91382
1625.00,9.91114,25.212976,0.000421,25.099225,-2.2265,0.155,9.91417,9.91417
1626.00,9.91161,25.213020,0.000417,25.099195,-2.2264,0.156,9.91490,9.91490
1627.00,9.91207,25.212998,0.000413,25.099102,-2.2264,0.156,9.91510,9.91510
1628.00,9.91242,25.212912,0.000407,25.098982,-2.2265,0.156,9.91616,9.91616
1629.00,9.91293,25.213013,0.000407,25.098889,-2.2265,0.156,9.91607,9.91607
1630.00,9.91334,25.213048,0.000406,25.098852,-2.2266,0.156,9.91648,9.91648
1631.00,9.91349,25.213092,0.000407,25.098840,-2.2266,0.156,9.91640,9.91640
1632.00,9.91357,25.213249,0.000410,25.098976,-2.2267,0.156,9.91698,9.91698
1633.00,9.91389,25.213373,0.000413,25.099078,-2.2268,0.156,9.91665,9.91665
1634.00,9.91399,25.213394,0.000414,25.099188,-2.2267,0.156,9.91540,9.91540
1635.00,9.91428,25.213544,0.000415,25.099385,-2.2267,0.156,9.91503,9.91503
1636.00,9.91458,25.213516,0.000414,25.099447,-2.2268,0.156,9.91545,9.91545
1637.00,9.91500,25.213575,0.000414,25.099536,-2.2267,0.157,9.91563,9.91563
1638.00,9.91531,25.213537,0.000412,25.099481,-2.2267,0.157,9.91614,9.91614
1639.00,9.91554,25.213575,0.000412,25.099423,-2.2270,0.157,9.91725,9.91725
1640.00,9.91569,25.213469,0.000410,25.099284,-2.2272,0.157,9.91749,9.91749
1641.00,9.91583,25.213550,0.000410,25.099229,-2.2272,0.157,9.91668,9.91668
1642.00,9.91599,25.213572,0.000412,25.099177,-2.2271,0.157,9.91608,9.91608
1643.00,9.91619,25.213592,0.000414,25.099157,-2.2271,0.157,9.91611,9.91611
1644.00,9.91617,25.213576,0.000414,25.099126,-2.2271,0.157,9.91647,9.91647
1645.00,9.91624,25.213644,0.000415,25.099103,-2.2271,0.157,9.91723,9.91723
1646.00,9.91645,25.213752,0.000419,25.099221,-2.2272,0.157,9.91816,9.91816
1647.00,9.91675,25.213725,0.000416,25.099227,-2.2274,0.157,9.91802,9.91802
1648.00,9.91657,25.213756,0.000416,25.099258,-2.2275,0.157,9.91700,9.91700
1649.00,9.91630,25.213732,0.000415,25.099254,-2.2274,0.158,9.91561,9.91561
1650.00,9.91618,25.213731,0.000415,25.099272,-2.2273,0.158,9.91504,9.91504
1651.00,9.91615,25.213638,0.000413,25.099157,-2.2274,0.158,9.91455,9.91455
1652.00,9.91617,25.213685,0.000413,25.099180,-2.2275,0.158,9.91504,9.91504
1653.00,9.91630,25.213765,0.000413,25.099227,-2.2276,0.158,9.91589,9.91589
1654.00,9.91655,25.213889,0.000415,25.099269,-2.2279,0.158,9.91660,9.91660
1655.00,9.91647,25.214066,0.000418,25.099382,-2.2280,0.158,9.91641,9.91641
1656.00,9.91633,25.214265,0.000419,25.099524,-2.2280,0.158,9.91661,9.91661
1657.00,9.91631,25.214301,0.000419,25.099460,-2.2279,0.158,9.91720,9.91720
1658.00,9.91627,25.214289,0.000420,25.099412,-2.2279,0.158,9.91780,9.91780
1659.00,9.91647,25.214283,0.000421,25.099447,-2.2276,0.158,9.91835,9.91835
1660.00,9.91678,25.214280,0.000421,25.099410,-2.2275,0.158,9.91877,9.91877
1661.00,9.91697,25.214139,0.000420,25.099226,-2.2274,0.158,9.91901,9.91901
1662.00,9.91728,25.214191,0.000419,25.099212,-2.2275,0.158,9.91936,9.91936
1663.00,9.91754,25.214270,0.000417,25.099210,-2.2277,0.159,9.91976,9.91976
1664.00,9.91768,25.214383,0.000415,25.099255,-2.2279,0.159,9.92010,9.92010
1665.00,9.91765,25.214366,0.000416,25.099248,-2.2280,0.159,9.92015,9.92015
1666.00,9.91748,25.214441,0.000417,25.099288,-2.2281,0.159,9.91954,9.91954
1667.00,9.91748,25.214448,0.000419,25.099240,-2.2281,0.159,9.91859,9.91859
1668.00,9.91761,25.214462,0.000422,25.099244,-2.2281,0.159,9.91737,9.91737
1669.00,9.91784,25.214459,0.000419,25.099152,-2.2281,0.159,9.91679,9.91679
1670.00,9.91790,25.214546,0.000421,25.099145,-2.2281,0.159,9.91603,9.91603
1671.00,9.91782,25.214604,0.000421,25.099171,-2.2281,0.159,9.91584,9.91584
1672.00,9.91791,25.214679,0.000419,25.099222,-2.2281,0.159,9.91599,9.91599
1673.00,9.91785,25.214730,0.000418,25.099202,-2.2281,0.159,9.91661,9.91661
1674.00,9.91801,25.214722,0.000420,25.099172,-2.2281,0.159,9.91750,9.91750
1675.00,9.91832,25.214762,0.000417,25.099204,-2.2282,0.159,9.91898,9.91898
1676.00,9.91845,25.214849,0.000420,25.099233,-2.2282,0.159,9.91916,9.91916
1677.00,9.91834,25.214790,0.000417,25.099205,-2.2281,0.159,9.91942,9.91942
1678.00,9.91832,25.214777,0.000415,25.099230,-2.2282,0.160,9.91935,9.91935
1679.00,9.91830,25.214718,0.000411,25.099207,-2.2282,0.160,9.91883,9.91883
1680.00,9.91831,25.214706,0.000411,25.099223,-2.2282,0.160,9.91844,9.91844
1681.00,9.91826,25.214722,0.000409,25.099226,-2.2282,0.160,9.91966,9.91966
1682.00,9.91809,25.214807,0.000412,25.099253,-2.2282,0.160,9.92032,9.92032
1683.00,9.91800,25.214831,0.000413,25.099241,-2.2282,0.160,9.92102,9.92102
1684.00,9.91839,25.214939,0.000419,25.099287,-2.2283,0.160,9.92102,9.92102
1685.00,9.91852,25.214939,0.000418,25.099173,-2.2283,0.160,9.92063,9.92063
1686.00,9.91863,25.214942,0.000416,25.099100,-2.2283,0.160,9.92018,9.92018
1687.00,9.91887,25.215037,0.000418,25.099157,-2.2284,0.160,9.92047,9.92047
1688.00,9.91927,25.215091,0.000417,25.099172,-2.2285,0.160,9.92095,9.92095
1689.00,9.91966,25.215115,0.000413,25.099147,-2.2286,0.161,9.92207,9.92207
1690.00,9.92013,25.215179,0.000413,25.099180,-2.2287,0.161,9.92356,9.92356
1691.00,9.92071,25.215221,0.000413,25.099210,-2.2288,0.161,9.92463,9.92463
1692.00,9.92109,25.215257,0.000413,25.099153,-2.2287,0.161,9.92423,9.92423
1693.00,9.92126,25.215389,0.000414,25.099159,-2.2286,0.161,9.92424,9.92424
1694.00,9.92136,25.215502,0.000416,25.099174,-2.2287,0.161,9.92334,9.92334
1695.00,9.92134,25.215596,0.000418,25.099215,-2.2287,0.161,9.92276,9.92276
1696.00,9.92172,25.215760,0.000419,25.099242,-2.2288,0.161,9.92188,9.92188
1697.00,9.92183,25.215712,0.000418,25.099171,-2.2290,0.161,9.92140,9.92140
1698.00,9.92169,25.215734,0.000419,25.099182,-2.2292,0.161,9.92091,9.92091
1699.00,9.92189,25.215821,0.000423,25.099268,-2.2293,0.161,9.92162,9.92162
1700.00,9.92217,25.215784,0.000423,25.099233,-2.2294,0.161,9.92211,9.92211
1701.00,9.92226,25.215754,0.000426,25.099281,-2.2296,0.161,9.92229,9.92229
1702.00,9.92226,25.215795,0.000428,25.099311,-2.2296,0.161,9.92316,9.92316
1703.00,9.92239,25.215818,0.000425,25.099302,-2.2296,0.161,9.92238,9.92238
1704.00,9.92281,25.215723,0.000419,25.099141,-2.2296,0.161,9.92005,9.92005
1705.00,9.92282,25.215762,0.000418,25.099119,-2.2294,0.162,9.91647,9.91647
1706.00,9.92250,25.215805,0.000416,25.099097,-2.2294,0.162,9.91266,9.91266
1707.00,9.92212,25.215909,0.000416,25.099139,-2.2293,0.162,9.90837,9.90837
1708.00,9.92206,25.215941,0.000415,25.099107,-2.2292,0.162,9.90423,9.90423
1709.00,9.92222,25.216072,0.000419,25.099200,-2.2292,0.162,9.90007,9.90007
1710.00,9.92319,25.216115,0.000418,25.099174,-2.2294,0.162,9.89648,9.89648
1711.00,9.92269,25.216133,0.000419,25.099141,-2.2295,0.162,9.89436,9.89436
@12,2.0001,4.0, 1710.056 
1712.00,9.92222,25.216196,0.000417,25.099159,-2.2296,0.162,9.89412,9.89412
1713.00,9.91783,25.216216,0.000419,25.099163,-2.2297,0.163,9.89651,9.89651
1714.00,9.91154,25.216174,0.000418,25.099110,-2.2297,0.163,9.90149,9.90149
1715.00,9.90739,25.216290,0.000416,25.099175,-2.2297,0.163,9.90758,9.90758
1716.00,9.90414,25.216295,0.000414,25.099127,-2.2295,0.163,9.91409,9.91409
1717.00,9.90015,25.216306,0.000418,25.099131,-2.2294,0.163,9.91889,9.91889
1718.00,9.89677,25.216411,0.000420,25.099208,-2.2294,0.163,9.92167,9.92167
1719.00,9.89399,25.216468,0.000417,25.099229,-2.2295,0.163,9.92307,9.92307
1720.00,9.89078,25.216457,0.000417,25.099256,-2.2296,0.163,9.92499,9.92499
1721.00,9.89313,25.216561,0.000418,25.099343,-2.2299,0.163,9.92576,9.92576
1722.00,9.90068,25.216598,0.000414,25.099342,-2.2300,0.163,9.92639,9.92639
1723.00,9.90932,25.216609,0.000416,25.099278,-2.2300,0.163,9.92678,9.92678
1724.00,9.91563,25.216727,0.000420,25.099352,-2.2299,0.163,9.92649,9.92649
1725.00,9.92009,25.216819,0.000422,25.099326,-2.2295,0.163,9.92447,9.92447
1726.00,9.92230,25.216781,0.000419,25.099241,-2.2291,0.163,9.92286,9.92286
1727.00,9.92308,25.216856,0.000420,25.099291,-2.2290,0.163,9.92178,9.92178
1728.00,9.92447,25.216860,0.000420,25.099300,-2.2290,0.163,9.92111,9.92111
1729.00,9.92457,25.216886,0.000420,25.099265,-2.2292,0.164,9.92132,9.92132
1730.00,9.92385,25.216841,0.000418,25.099168,-2.2296,0.164,9.92159,9.92159
1731.00,9.92356,25.216758,0.000415,25.099080,-2.2300,0.164,9.92131,9.92131
1732.00,9.92360,25.216795,0.000414,25.099037,-2.2303,0.164,9.92116,9.92116
1733.00,9.92382,25.216792,0.000411,25.099002,-2.2304,0.164,9.92050,9.92050
1734.00,9.92344,25.216838,0.000409,25.099017,-2.2304,0.164,9.91976,9.91976
1735.00,9.92304,25.216880,0.000409,25.099068,-2.2302,0.164,9.91890,9.91890
1736.00,9.92250,25.217031,0.000414,25.099172,-2.2301,0.164,9.91887,9.91887
1737.00,9.92202,25.217071,0.000413,25.099182,-2.2298,0.164,9.91796,9.91796
1738.00,9.92169,25.217211,0.000415,25.099230,-2.2298,0.164,9.91768,9.91768
1739.00,9.92141,25.217302,0.000415,25.099268,-2.2300,0.164,9.91757,9.91757
1740.00,9.92094,25.217434,0.000416,25.099294,-2.2302,0.164,9.91737,9.91737
1741.00,9.92018,25.217494,0.000418,25.099281,-2.2304,0.165,9.91606,9.91606
1742.00,9.91949,25.217508,0.000419,25.099278,-2.2308,0.164,9.91595,9.91595
1743.00,9.91893,25.217572,0.000419,25.099274,-2.2309,0.164,9.91550,9.91550
1744.00,9.91858,25.217640,0.000423,25.099285,-2.2308,0.164,9.91545,9.91545
1745.00,9.91838,25.217671,0.000421,25.099276,-2.2306,0.165,9.91501,9.91501
1746.00,9.91821,25.217805,0.000417,25.099317,-2.2305,0.165,9.91629,9.91629
1747.00,9.91796,25.217903,0.000418,25.099335,-2.2302,0.165,9.91599,9.91599
1748.00,9.91758,25.217868,0.000418,25.099303,-2.2300,0.165,9.91585,9.91585
1749.00,9.91720,25.217861,0.000415,25.099279,-2.2301,0.165,9.91521,9.91521
1750.00,9.91686,25.217850,0.000416,25.099258,-2.2302,0.165,9.91595,9.91595
1751.00,9.91669,25.217801,0.000416,25.099213,-2.2301,0.165,9.91577,9.91577
1752.00,9.91643,25.217710,0.000409,25.099094,-2.2302,0.165,9.91634,9.91634
1753.00,9.91639,25.217747,0.000406,25.099111,-2.2304,0.166,9.91708,9.91708
1754.00,9.91654,25.217742,0.000404,25.099083,-2.2304,0.166,9.91795,9.91795
1755.00,9.91661,25.217841,0.000405,25.099149,-2.2305,0.166,9.91886,9.91886
1756.00,9.91687,25.217883,0.000405,25.099205,-2.2309,0.166,9.91936,9.91936
1757.00,9.91685,25.217905,0.000407,25.099189,-2.2310,0.166,9.91945,9.91945
1758.00,9.91681,25.217827,0.000410,25.099092,-2.2310,0.166,9.91972,9.91972
1759.00,9.91698,25.217837,0.000410,25.099077,-2.2309,0.166,9.91981,9.91981
1760.00,9.91730,25.217833,0.000415,25.099070,-2.2308,0.166,9.92008,9.92008
1761.00,9.91761,25.217836,0.000416,25.099012,-2.2308,0.166,9.91950,9.91950
1762.00,9.91771,25.217833,0.000414,25.098971,-2.2307,0.166,9.91908,9.91908
1763.00,9.91782,25.218033,0.000414,25.099134,-2.2307,0.166,9.91903,9.91903
1764.00,9.91795,25.218130,0.000416,25.099205,-2.2308,0.166,9.91938,9.91938
1765.00,9.91834,25.218104,0.000413,25.099180,-2.2311,0.166,9.91931,9.91931
1766.00,9.91867,25.218175,0.000416,25.099228,-2.2312,0.166,9.92038,9.92038
1767.00,9.91898,25.218413,0.000422,25.099410,-2.2314,0.166,9.92201,9.92201
1768.00,9.91949,25.218447,0.000421,25.099360,-2.2315,0.166,9.92366,9.92366
1769.00,9.92010,25.218441,0.000420,25.099291,-2.2315,0.167,9.92429,9.92429
1770.00,9.92055,25.218506,0.000421,25.099263,-2.2315,0.167,9.92448,9.92448
1771.00,9.92085,25.218522,0.000416,25.099196,-2.2314,0.167,9.92371,9.92371
1772.00,9.92118,25.218500,0.000414,25.099134,-2.2315,0.167,9.92228,9.92228
1773.00,9.92121,25.218564,0.000414,25.099180,-2.2316,0.167,9.92027,9.92027
1774.00,9.92091,25.218539,0.000412,25.099101,-2.2317,0.167,9.91940,9.91940
1775.00,9.92066,25.218651,0.000411,25.099166,-2.2318,0.167,9.91850,9.91850
1776.00,9.92055,25.218676,0.000411,25.099168,-2.2317,0.167,9.91857,9.91857
1777.00,9.92063,25.218653,0.000410,25.099159,-2.2316,0.167,9.91949,9.91949
1778.00,9.92078,25.218595,0.000410,25.099123,-2.2316,0.167,9.92132,9.92132
1779.00,9.92085,25.218568,0.000408,25.099144,-2.2316,0.168,9.92198,9.92198
1780.00,9.92132,25.218578,0.000408,25.099077,-2.2314,0.168,9.92303,9.92303
1781.00,9.92166,25.218680,0.000411,25.099094,-2.2313,0.168,9.92409,9.92409
1782.00,9.92198,25.218789,0.000411,25.099089,-2.2313,0.168,9.92488,9.92488
1783.00,9.92229,25.218963,0.000409,25.099105,-2.2313,0.168,9.92372,9.92372
1784.00,9.92227,25.219130,0.000412,25.099144,-2.2312,0.168,9.92328,9.92328
1785.00,9.92221,25.219152,0.000412,25.099207,-2.2315,0.168,9.92272,9.92272
1786.00,9.92191,25.219189,0.000412,25.099231,-2.2317,0.168,9.92181,9.92181
1787.00,9.92159,25.219189,0.000414,25.099191,-2.2316,0.168,9.92144,9.92144
1788.00,9.92154,25.219187,0.000419,25.099192,-2.2317,0.168,9.92239,9.92239
1789.00,9.92185,25.219267,0.000420,25.099271,-2.2319,0.168,9.92293,9.92293
1790.00,9.92184,25.219389,0.000424,25.099280,-2.2319,0.168,9.92295,9.92295
1791.00,9.92210,25.219501,0.000428,25.099333,-2.2319,0.168,9.92349,9.92349
1792.00,9.92235,25.219626,0.000429,25.099444,-2.2321,0.168,9.92391,9.92391
1793.00,9.92266,25.219544,0.000425,25.099345,-2.2321,0.168,9.92354,9.92354
1794.00,9.92284,25.219567,0.000422,25.099330,-2.2320,0.168,9.92307,9.92307
1795.00,9.92288,25.219499,0.000418,25.099304,-2.2320,0.168,9.92274,9.92274
1796.00,9.92281,25.219468,0.000413,25.099308,-2.2321,0.169,9.92167,9.92167
1797.00,9.92281,25.219355,0.000411,25.099218,-2.2320,0.169,9.92062,9.92062
1798.00,9.92252,25.219357,0.000413,25.099234,-2.2321,0.169,9.92114,9.92114
1799.00,9.92265,25.219317,0.000414,25.099237,-2.2323,0.169,9.92191,9.92191
1800.00,9.92271,25.219276,0.000414,25.099146,-2.2326,0.169,9.92262,9.92262
1801.00,9.92271,25.219269,0.000413,25.099118,-2.2327,0.169,9.92362,9.92362
1802.00,9.92254,25.219386,0.000414,25.099211,-2.2327,0.169,9.92463,9.92463
1803.00,9.92270,25.219485,0.000415,25.099273,-2.2327,0.169,9.92477,9.92477
1804.00,9.92294,25.219561,0.000418,25.099320,-2.2323,0.169,9.92504,9.92504
1805.00,9.92319,25.219716,0.000421,25.099462,-2.2320,0.169,9.92532,9.92532
1806.00,9.92300,25.219765,0.000423,25.099380,-2.2319,0.169,9.92568,9.92568
1807.00,9.92317,25.219784,0.000422,25.099332,-2.2319,0.169,9.92593,9.92593
1808.00,9.92356,25.219922,0.000421,25.099375,-2.2321,0.170,9.92489,9.92489
1809.00,9.92377,25.219964,0.000421,25.099281,-2.2324,0.170,9.92424,9.92424
1810.00,9.92374,25.220069,0.000420,25.099357,-2.2327,0.170,9.92394,9.92394
1811.00,9.92371,25.220100,0.000419,25.099489,-2.2329,0.170,9.92397,9.92397
1812.00,9.92379,25.220156,0.000415,25.099524,-2.2329,0.170,9.92414,9.92414
1813.00,9.92384,25.220095,0.000416,25.099454,-2.2327,0.170,9.92524,9.92524
1814.00,9.92411,25.220093,0.000412,25.099449,-2.2326,0.170,9.92563,9.92563
1815.00,9.92426,25.220054,0.000408,25.099379,-2.2325,0.171,9.92583,9.92583
1816.00,9.92462,25.220075,0.000408,25.099323,-2.2325,0.171,9.92603,9.92603
1817.00,9.92497,25.220016,0.000412,25.099252,-2.2324,0.171,9.92567,9.92567
1818.00,9.92510,25.220049,0.000414,25.099293,-2.2325,0.171,9.92543,9.92543
1819.00,9.92516,25.220064,0.000415,25.099271,-2.2326,0.171,9.92591,9.92591
1820.00,9.92531,25.220074,0.000413,25.099214,-2.2328,0.171,9.92608,9.92608
1821.00,9.92537,25.220187,0.000413,25.099272,-2.2329,0.171,9.92584,9.92584
1822.00,9.92537,25.220380,0.000417,25.099437,-2.2331,0.171,9.92565,9.92565
1823.00,9.92527,25.220393,0.000416,25.099397,-2.2332,0.171,9.92515,9.92515
1824.00,9.92506,25.220411,0.000418,25.099390,-2.2331,0.171,9.92423,9.92423
1825.00,9.92501,25.220349,0.000420,25.099326,-2.2329,0.171,9.92434,9.92434
1826.00,9.92507,25.220378,0.000421,25.099320,-2.2327,0.171,9.92461,9.92461
1827.00,9.92514,25.220352,0.000414,25.099207,-2.2327,0.171,9.92511,9.92511
1828.00,9.92516,25.220423,0.000411,25.099247,-2.2328,0.172,9.92510,9.92510
1829.00,9.92522,25.220540,0.000411,25.099308,-2.2331,0.172,9.92512,9.92512
1830.00,9.92526,25.220591,0.000411,25.099286,-2.2333,0.172,9.92479,9.92479
1831.00,9.92516,25.220596,0.000409,25.099211,-2.2335,0.172,9.92384,9.92384
1832.00,9.92498,25.220674,0.000412,25.099212,-2.2335,0.172,9.92316,9.92316
1833.00,9.92490,25.220699,0.000413,25.099117,-2.2333,0.172,9.92357,9.92357
1834.00,9.92483,25.220713,0.000411,25.099075,-2.2331,0.172,9.92421,9.92421
1835.00,9.92491,25.220809,0.000411,25.099118,-2.2330,0.172,9.92531,9.92531
1836.00,9.92494,25.220914,0.000413,25.099239,-2.2330,0.173,9.92676,9.92676
1837.00,9.92522,25.220919,0.000415,25.099241,-2.2329,0.173,9.92690,9.92690
1838.00,9.92515,25.221000,0.000417,25.099360,-2.2329,0.173,9.92666,9.92666
1839.00,9.92505,25.220972,0.000418,25.099342,-2.2329,0.173,9.92613,9.92613
1840.00,9.92494,25.221031,0.000421,25.099426,-2.2329,0.173,9.92562,9.92562
1841.00,9.92501,25.220950,0.000422,25.099282,-2.2330,0.172,9.92479,9.92479
1842.00,9.92501,25.220956,0.000420,25.099296,-2.2331,0.172,9.92526,9.92526
1843.00,9.92521,25.221058,0.000420,25.099317,-2.2332,0.172,9.92587,9.92587
1844.00,9.92541,25.221140,0.000420,25.099294,-2.2333,0.173,9.92624,9.92624
1845.00,9.92542,25.221174,0.000419,25.099218,-2.2334,0.173,9.92572,9.92572
1846.00,9.92531,25.221193,0.000418,25.099218,-2.2335,0.173,9.92557,9.92557
1847.00,9.92517,25.221190,0.000417,25.099166,-2.2337,0.173,9.92470,9.92470
1848.00,9.92514,25.221103,0.000413,25.099100,-2.2339,0.173,9.92391,9.92391
1849.00,9.92510,25.221133,0.000413,25.099169,-2.2339,0.173,9.92399,9.92399
1850.00,9.92512,25.221155,0.000413,25.099147,-2.2340,0.173,9.92396,9.92396
1851.00,9.92526,25.221334,0.000415,25.099246,-2.2341,0.173,9.92430,9.92430
1852.00,9.92541,25.221432,0.000414,25.099344,-2.2341,0.173,9.92507,9.92507
1853.00,9.92544,25.221459,0.000415,25.099262,-2.2340,0.174,9.92543,9.92543
1854.00,9.92511,25.221579,0.000416,25.099351,-2.2341,0.174,9.92409,9.92409
1855.00,9.92500,25.221681,0.000415,25.099509,-2.2340,0.174,9.92204,9.92204
1856.00,9.92506,25.221645,0.000413,25.099480,-2.2338,0.174,9.91852,9.91852
1857.00,9.92496,25.221695,0.000415,25.099433,-2.2337,0.174,9.91414,9.91414
1858.00,9.92452,25.221808,0.000415,25.099549,-2.2337,0.174,9.90985,9.90985
1859.00,9.92449,25.221868,0.000414,25.099503,-2.2338,0.174,9.90553,9.90553
1860.00,9.92512,25.221839,0.000410,25.099349,-2.2339,0.174,9.90196,9.90196
1861.00,9.92539,25.221909,0.000410,25.099307,-2.2339,0.174,9.90011,9.90011
@13,2.0001,4.0, 1860.102 
1862.00,9.92660,25.221776,0.000407,25.099125,-2.2340,0.174,9.90066,9.90066
1863.00,9.92415,25.221780,0.000408,25.099074,-2.2341,0.175,9.90297,9.90297
1864.00,9.91948,25.221843,0.000409,25.099099,-2.2340,0.175,9.90782,9.90782
1865.00,9.91419,25.221907,0.000414,25.099145,-2.2341,0.175,9.91384,9.91384
1866.00,9.90847,25.221985,0.000417,25.099226,-2.2343,0.174,9.92067,9.92067
1867.00,9.90541,25.222245,0.000422,25.099389,-2.2343,0.174,9.92595,9.92595
1868.00,9.90247,25.222309,0.000421,25.099346,-2.2342,0.175,9.92957,9.92957
1869.00,9.89997,25.222338,0.000422,25.099252,-2.2342,0.174,9.93249,9.93249
1870.00,9.89738,25.222477,0.000423,25.099299,-2.2343,0.174,9.93379,9.93379
1871.00,9.89826,25.222605,0.000422,25.099346,-2.2341,0.175,9.93255,9.93255
1872.00,9.90755,25.222636,0.000418,25.099343,-2.2341,0.175,9.93095,9.93095
1873.00,9.91503,25.222729,0.000422,25.099384,-2.2341,0.175,9.92889,9.92889
1874.00,9.92192,25.222699,0.000417,25.099333,-2.2341,0.175,9.92722,9.92722
1875.00,9.92645,25.222653,0.000415,25.099272,-2.2340,0.175,9.92556,9.92556
1876.00,9.93074,25.222560,0.000412,25.099220,-2.2340,0.175,9.92583,9.92583
1877.00,9.93230,25.222579,0.000414,25.099221,-2.2339,0.175,9.92596,9.92596
1878.00,9.93169,25.222548,0.000409,25.099189,-2.2338,0.176,9.92693,9.92693
1879.00,9.93019,25.222699,0.000411,25.099315,-2.2338,0.176,9.92621,9.92621
1880.00,9.93014,25.222716,0.000408,25.099290,-2.2339,0.176,9.92661,9.92661
1881.00,9.92945,25.222746,0.000406,25.099213,-2.2340,0.176,9.92523,9.92523
1882.00,9.92876,25.222829,0.000406,25.099257,-2.2342,0.176,9.92352,9.92352
1883.00,9.92845,25.222915,0.000409,25.099341,-2.2343,0.176,9.92252,9.92252
1884.00,9.92793,25.222929,0.000415,25.099347,-2.2345,0.176,9.92266,9.92266
1885.00,9.92692,25.223023,0.000418,25.099359,-2.2347,0.176,9.92250,9.92250
1886.00,9.92659,25.223093,0.000419,25.099407,-2.2349,0.176,9.92315,9.92315
1887.00,9.92632,25.223159,0.000421,25.099420,-2.2349,0.176,9.92436,9.92436
1888.00,9.92585,25.223167,0.000424,25.099392,-2.2350,0.176,9.92431,9.92431
1889.00,9.92489,25.223142,0.000421,25.099334,-2.2350,0.176,9.92397,9.92397
1890.00,9.92461,25.223077,0.000418,25.099249,-2.2347,0.176,9.92338,9.92338
1891.00,9.92453,25.222934,0.000415,25.099090,-2.2344,0.176,9.92321,9.92321
1892.00,9.92431,25.222930,0.000416,25.099161,-2.2342,0.176,9.92316,9.92316
1893.00,9.92413,25.223033,0.000413,25.099204,-2.2341,0.177,9.92232,9.92232
1894.00,9.92401,25.223027,0.000408,25.099171,-2.2341,0.177,9.92102,9.92102
1895.00,9.92342,25.223070,0.000409,25.099251,-2.2341,0.177,9.91977,9.91977
1896.00,9.92284,25.223275,0.000414,25.099402,-2.2342,0.177,9.91904,9.91904
1897.00,9.92255,25.223378,0.000414,25.099410,-2.2342,0.177,9.91858,9.91858
1898.00,9.92230,25.223381,0.000416,25.099360,-2.2341,0.177,9.91978,9.91978
1899.00,9.92212,25.223521,0.000420,25.099480,-2.2340,0.177,9.92028,9.92028
1900.00,9.92184,25.223534,0.000420,25.099420,-2.2341,0.177,9.92141,9.92141
1901.00,9.92186,25.223514,0.000421,25.099371,-2.2343,0.177,9.92202,9.92202
1902.00,9.92190,25.223368,0.000418,25.099185,-2.2344,0.177,9.92222,9.92222
1903.00,9.92151,25.223326,0.000417,25.099169,-2.2346,0.177,9.92195,9.92195
1904.00,9.92150,25.223293,0.000416,25.099107,-2.2348,0.177,9.92296,9.92296
1905.00,9.92165,25.223491,0.000419,25.099258,-2.2347,0.177,9.92326,9.92326
1906.00,9.92151,25.223572,0.000417,25.099317,-2.2343,0.177,9.92341,9.92341
1907.00,9.92162,25.223629,0.000416,25.099390,-2.2342,0.177,9.92349,9.92349
1908.00,9.92180,25.223641,0.000416,25.099316,-2.2343,0.178,9.92362,9.92362
1909.00,9.92190,25.223654,0.000415,25.099291,-2.2344,0.178,9.92351,9.92351
1910.00,9.92195,25.223554,0.000414,25.099169,-2.2345,0.178,9.92334,9.92334
1911.00,9.92198,25.223678,0.000418,25.099227,-2.2347,0.178,9.92344,9.92344
1912.00,9.92194,25.223723,0.000419,25.099144,-2.2348,0.178,9.92341,9.92341
1913.00,9.92194,25.223915,0.000416,25.099250,-2.2348,0.178,9.92276,9.92276
1914.00,9.92209,25.224011,0.000415,25.099265,-2.2349,0.179,9.92198,9.92198
1915.00,9.92234,25.224097,0.000415,25.099338,-2.2350,0.179,9.92228,9.92228
1916.00,9.92263,25.224070,0.000412,25.099301,-2.2350,0.179,9.92174,9.92174
1917.00,9.92269,25.224177,0.000416,25.099416,-2.2350,0.179,9.92188,9.92188
1918.00,9.92271,25.224112,0.000419,25.099372,-2.2349,0.179,9.92222,9.92222
1919.00,9.92263,25.224141,0.000422,25.099374,-2.2349,0.179,9.92230,9.92230
1920.00,9.92275,25.224210,0.000422,25.099353,-2.2351,0.179,9.92216,9.92216
1921.00,9.92270,25.224184,0.000421,25.099252,-2.2352,0.179,9.92214,9.92214
1922.00,9.92264,25.224232,0.000418,25.099249,-2.2352,0.179,9.92165,9.92165
1923.00,9.92260,25.224313,0.000420,25.099290,-2.2352,0.179,9.92236,9.92236
1924.00,9.92271,25.224310,0.000422,25.099286,-2.2351,0.179,9.92280,9.92280
1925.00,9.92260,25.224435,0.000426,25.099429,-2.2350,0.179,9.92246,9.92246
1926.00,9.92254,25.224472,0.000426,25.099451,-2.2351,0.179,9.92278,9.92278
1927.00,9.92248,25.224441,0.000422,25.099380,-2.2350,0.179,9.92289,9.92289
1928.00,9.92238,25.224463,0.000420,25.099366,-2.2349,0.179,9.92185,9.92185
1929.00,9.92231,25.224604,0.000421,25.099405,-2.2351,0.179,9.92204,9.92204
1930.00,9.92231,25.224677,0.000416,25.099387,-2.2353,0.179,9.92259,9.92259
1931.00,9.92238,25.224813,0.000412,25.099438,-2.2355,0.180,9.92280,9.92280
1932.00,9.92237,25.224846,0.000412,25.099464,-2.2357,0.180,9.92292,9.92292
1933.00,9.92238,25.224905,0.000412,25.099464,-2.2356,0.180,9.92344,9.92344
1934.00,9.92260,25.224973,0.000414,25.099531,-2.2354,0.180,9.92370,9.92370
1935.00,9.92277,25.224941,0.000416,25.099465,-2.2352,0.180,9.92389,9.92389
1936.00,9.92291,25.224881,0.000420,25.099415,-2.2350,0.180,9.92471,9.92471
1937.00,9.92321,25.224999,0.000423,25.099419,-2.2350,0.180,9.92550,9.92550
1938.00,9.92330,25.225049,0.000425,25.099433,-2.2352,0.180,9.92613,9.92613
1939.00,9.92370,25.225047,0.000424,25.099418,-2.2355,0.180,9.92691,9.92691
1940.00,9.92389,25.225033,0.000421,25.099331,-2.2356,0.180,9.92702,9.92702
1941.00,9.92420,25.225139,0.000420,25.099347,-2.2357,0.180,9.92735,9.92735
1942.00,9.92462,25.225162,0.000418,25.099394,-2.2356,0.180,9.92794,9.92794
1943.00,9.92483,25.225220,0.000417,25.099404,-2.2356,0.180,9.92757,9.92757
1944.00,9.92475,25.225181,0.000414,25.099307,-2.2355,0.181,9.92642,9.92642
1945.00,9.92476,25.225262,0.000412,25.099326,-2.2353,0.181,9.92583,9.92583
1946.00,9.92480,25.225292,0.000410,25.099288,-2.2353,0.181,9.92412,9.92412
1947.00,9.92469,25.225277,0.000413,25.099217,-2.2353,0.181,9.92256,9.92256
1948.00,9.92484,25.225330,0.000414,25.099204,-2.2354,0.181,9.92278,9.92278
1949.00,9.92508,25.225275,0.000412,25.099087,-2.2356,0.181,9.92349,9.92349
1950.00,9.92514,25.225398,0.000415,25.099187,-2.2356,0.181,9.92358,9.92358
1951.00,9.92529,25.225503,0.000414,25.099273,-2.2358,0.181,9.92448,9.92448
1952.00,9.92554,25.225673,0.000420,25.099363,-2.2357,0.181,9.92547,9.92547
1953.00,9.92551,25.225735,0.000420,25.099411,-2.2357,0.181,9.92485,9.92485
1954.00,9.92548,25.225944,0.000423,25.099552,-2.2356,0.181,9.92439,9.92439
1955.00,9.92531,25.225861,0.000422,25.099462,-2.2356,0.181,9.92475,9.92475
1956.00,9.92532,25.225893,0.000428,25.099484,-2.2355,0.181,9.92554,9.92554
1957.00,9.92528,25.225778,0.000419,25.099354,-2.2353,0.181,9.92646,9.92646
1958.00,9.92529,25.225830,0.000417,25.099392,-2.2351,0.182,9.92792,9.92792
1959.00,9.92571,25.225901,0.000412,25.099415,-2.2351,0.182,9.92876,9.92876
1960.00,9.92574,25.225906,0.000408,25.099355,-2.2351,0.182,9.92853,9.92853
1961.00,9.92563,25.225923,0.000407,25.099326,-2.2352,0.183,9.92819,9.92819
1962.00,9.92550,25.225975,0.000410,25.099338,-2.2353,0.183,9.92710,9.92710
1963.00,9.92547,25.225919,0.000412,25.099222,-2.2356,0.183,9.92623,9.92623
1964.00,9.92579,25.225869,0.000415,25.099131,-2.2358,0.182,9.92624,9.92624
1965.00,9.92630,25.225975,0.000420,25.099239,-2.2358,0.182,9.92620,9.92620
1966.00,9.92639,25.225943,0.000418,25.099259,-2.2357,0.182,9.92565,9.92565
1967.00,9.92629,25.226119,0.000420,25.099382,-2.2359,0.182,9.92530,9.92530
1968.00,9.92619,25.226140,0.000420,25.099376,-2.2360,0.182,9.92490,9.92490
1969.00,9.92617,25.226228,0.000423,25.099471,-2.2361,0.182,9.92424,9.92424
1970.00,9.92604,25.226279,0.000422,25.099446,-2.2361,0.182,9.92502,9.92502
1971.00,9.92622,25.226308,0.000423,25.099393,-2.2361,0.182,9.92575,9.92575
1972.00,9.92631,25.226236,0.000422,25.099303,-2.2360,0.182,9.92633,9.92633
1973.00,9.92633,25.226229,0.000420,25.099266,-2.2360,0.183,9.92668,9.92668
1974.00,9.92638,25.226180,0.000417,25.099228,-2.2361,0.183,9.92625,9.92625
1975.00,9.92640,25.226187,0.000418,25.099225,-2.2362,0.183,9.92590,9.92590
1976.00,9.92630,25.226276,0.000416,25.099201,-2.2363,0.183,9.92567,9.92567
1977.00,9.92620,25.226360,0.000416,25.099248,-2.2363,0.183,9.92535,9.92535
1978.00,9.92586,25.226452,0.000416,25.099328,-2.2362,0.184,9.92574,9.92574
1979.00,9.92570,25.226561,0.000418,25.099421,-2.2361,0.184,9.92593,9.92593
1980.00,9.92577,25.226480,0.000420,25.099382,-2.2361,0.184,9.92563,9.92563
1981.00,9.92570,25.226497,0.000421,25.099404,-2.2361,0.184,9.92576,9.92576
1982.00,9.92573,25.226541,0.000424,25.099401,-2.2361,0.184,9.92688,9.92688
1983.00,9.92602,25.226544,0.000422,25.099319,-2.2361,0.184,9.92689,9.92689
1984.00,9.92597,25.226515,0.000419,25.099207,-2.2361,0.184,9.92761,9.92761
1985.00,9.92608,25.226660,0.000417,25.099206,-2.2360,0.184,9.92819,9.92819
1986.00,9.92627,25.226716,0.000416,25.099182,-2.2359,0.184,9.92824,9.92824
1987.00,9.92647,25.226653,0.000411,25.099116,-2.2359,0.184,9.92779,9.92779
1988.00,9.92663,25.226744,0.000414,25.099181,-2.2358,0.184,9.92726,9.92726
1989.00,9.92663,25.226798,0.000414,25.099157,-2.2358,0.184,9.92665,9.92665
1990.00,9.92653,25.226837,0.000414,25.099181,-2.2358,0.184,9.92629,9.92629
1991.00,9.92639,25.226858,0.000414,25.099200,-2.2360,0.184,9.92639,9.92639
1992.00,9.92652,25.226910,0.000411,25.099167,-2.2360,0.185,9.92672,9.92672
1993.00,9.92678,25.227014,0.000411,25.099203,-2.2359,0.185,9.92759,9.92759
1994.00,9.92698,25.227025,0.000410,25.099192,-2.2358,0.185,9.92820,9.92820
1995.00,9.92709,25.226904,0.000409,25.099080,-2.2355,0.185,9.92817,9.92817
1996.00,9.92694,25.226875,0.000411,25.099032,-2.2353,0.185,9.92701,9.92701
1997.00,9.92684,25.226991,0.000417,25.099087,-2.2352,0.185,9.92598,9.92598
1998.00,9.92684,25.226917,0.000415,25.098952,-2.2350,0.185,9.92502,9.92502
1999.00,9.92703,25.227030,0.000417,25.098999,-2.2349,0.185,9.92509,9.92509
2000.00,9.92696,25.227195,0.000419,25.099105,-2.2348,0.185,9.92538,9.92538
2001.00,9.92698,25.227351,0.000421,25.099202,-2.2346,0.185,9.92613,9.92613
2002.00,9.92676,25.227422,0.000420,25.099215,-2.2345,0.185,9.92605,9.92605
2003.00,9.92659,25.227538,0.000422,25.099310,-2.2344,0.185,9.92654,9.92654
2004.00,9.92645,25.227500,0.000420,25.099247,-2.2344,0.185,9.92462,9.92462
2005.00,9.92629,25.227556,0.000419,25.099218,-2.2344,0.185,9.92201,9.92201
2006.00,9.92649,25.227488,0.000414,25.099137,-2.2343,0.185,9.91902,9.91902
2007.00,9.92628,25.227464,0.000410,25.099158,-2.2341,0.186,9.91545,9.91545
2008.00,9.92564,25.227467,0.000405,25.099140,-2.2341,0.186,9.91067,9.91067
2009.00,9.92550,25.227504,0.000403,25.099199,-2.2343,0.186,9.90664,9.90664
2010.00,9.92614,25.227526,0.000402,25.099261,-2.2347,0.186,9.90207,9.90207
2011.00,9.92586,25.227571,0.000405,25.099259,-2.2350,0.186,9.89752,9.89752
@14,2.0001,4.0, 2010.03 
2012.00,9.92451,25.227580,0.000406,25.099226,-2.2353,0.186,9.89544,9.89544
2013.00,9.92392,25.227648,0.000410,25.099259,-2.2356,0.186,9.89679,9.89679
2014.00,9.91939,25.227682,0.000411,25.099212,-2.2355,0.186,9.89996,9.89996
2015.00,9.91530,25.227713,0.000410,25.099205,-2.2352,0.186,9.90611,9.90611
2016.00,9.91103,25.227785,0.000409,25.099272,-2.2350,0.187,9.91319,9.91319
2017.00,9.90672,25.227805,0.000408,25.099220,-2.2347,0.187,9.91996,9.91996
2018.00,9.90272,25.227749,0.000408,25.099186,-2.2345,0.187,9.92471,9.92471
2019.00,9.89771,25.227787,0.000413,25.099247,-2.2342,0.187,9.92871,9.92871
2020.00,9.89301,25.227851,0.000417,25.099203,-2.2340,0.187,9.93092,9.93092
2021.00,9.88976,25.227955,0.000418,25.099172,-2.2340,0.187,9.93263,9.93263
2022.00,9.89615,25.227994,0.000421,25.099153,-2.2342,0.187,9.93298,9.93298
2023.00,9.90914,25.228230,0.000423,25.099254,-2.2344,0.187,9.93216,9.93216
2024.00,9.91458,25.228288,0.000420,25.099185,-2.2346,0.187,9.93094,9.93094
2025.00,9.92081,25.228257,0.000415,25.099111,-2.2349,0.187,9.93038,9.93038
2026.00,9.92537,25.228173,0.000411,25.099039,-2.2352,0.187,9.92978,9.92978
2027.00,9.92854,25.228296,0.000412,25.099114,-2.2352,0.187,9.92880,9.92880
2028.00,9.92985,25.228206,0.000408,25.098982,-2.2352,0.188,9.92851,9.92851
2029.00,9.93000,25.228294,0.000409,25.098994,-2.2353,0.188,9.92819,9.92819
2030.00,9.92985,25.228407,0.000411,25.099103,-2.2352,0.188,9.92817,9.92817
2031.00,9.92964,25.228543,0.000414,25.099222,-2.2351,0.188,9.92784,9.92784
2032.00,9.92933,25.228509,0.000413,25.099197,-2.2349,0.188,9.92789,9.92789
2033.00,9.92924,25.228482,0.000415,25.099178,-2.2348,0.188,9.92746,9.92746
2034.00,9.92895,25.228484,0.000414,25.099187,-2.2348,0.188,9.92719,9.92719
2035.00,9.92886,25.228527,0.000414,25.099187,-2.2348,0.188,9.92650,9.92650
2036.00,9.92905,25.228493,0.000414,25.099128,-2.2349,0.188,9.92636,9.92636
2037.00,9.92912,25.228600,0.000413,25.099152,-2.2351,0.188,9.92675,9.92675
2038.00,9.92885,25.228698,0.000414,25.099191,-2.2352,0.188,9.92677,9.92677
2039.00,9.92853,25.228700,0.000414,25.099162,-2.2352,0.188,9.92710,9.92710
2040.00,9.92829,25.228738,0.000413,25.099169,-2.2351,0.189,9.92821,9.92821
2041.00,9.92801,25.228768,0.000415,25.099160,-2.2350,0.189,9.92869,9.92869
2042.00,9.92802,25.228765,0.000415,25.099151,-2.2348,0.189,9.92845,9.92845
2043.00,9.92793,25.228744,0.000411,25.099104,-2.2348,0.189,9.92875,9.92875
2044.00,9.92782,25.228749,0.000409,25.099127,-2.2348,0.189,9.92816,9.92816
2045.00,9.92753,25.228722,0.000409,25.099060,-2.2350,0.189,9.92650,9.92650
2046.00,9.92722,25.228761,0.000409,25.099056,-2.2350,0.189,9.92555,9.92555
2047.00,9.92710,25.228874,0.000413,25.099195,-2.2350,0.189,9.92522,9.92522
2048.00,9.92707,25.228979,0.000419,25.099295,-2.2350,0.189,9.92469,9.92469
2049.00,9.92692,25.229115,0.000424,25.099348,-2.2348,0.189,9.92452,9.92452
2050.00,9.92663,25.229128,0.000427,25.099387,-2.2345,0.189,9.92508,9.92508
2051.00,9.92651,25.229323,0.000428,25.099546,-2.2343,0.189,9.92534,9.92534
2052.00,9.92650,25.229247,0.000425,25.099441,-2.2343,0.189,9.92503,9.92503
2053.00,9.92653,25.229214,0.000419,25.099387,-2.2342,0.189,9.92476,9.92476
2054.00,9.92629,25.229197,0.000413,25.099377,-2.2341,0.190,9.92530,9.92530
2055.00,9.92625,25.229260,0.000411,25.099367,-2.2343,0.190,9.92514,9.92514
2056.00,9.92620,25.229114,0.000408,25.099184,-2.2346,0.190,9.92487,9.92487
2057.00,9.92607,25.229191,0.000407,25.099172,-2.2347,0.190,9.92555,9.92555
2058.00,9.92608,25.229272,0.000411,25.099175,-2.2348,0.190,9.92640,9.92640
2059.00,9.92618,25.229309,0.000414,25.099136,-2.2350,0.190,9.92641,9.92641
2060.00,9.92582,25.229455,0.000415,25.099251,-2.2348,0.190,9.92622,9.92622
2061.00,9.92549,25.229433,0.000417,25.099236,-2.2348,0.190,9.92654,9.92654
2062.00,9.92551,25.229441,0.000422,25.099262,-2.2348,0.190,9.92594,9.92594
2063.00,9.92540,25.229385,0.000421,25.099163,-2.2350,0.190,9.92564,9.92564
2064.00,9.92539,25.229424,0.000421,25.099159,-2.2351,0.190,9.92542,9.92542
2065.00,9.92544,25.229341,0.000418,25.099034,-2.2353,0.190,9.92546,9.92546
2066.00,9.92547,25.229437,0.000416,25.099070,-2.2353,0.190,9.92506,9.92506
2067.00,9.92541,25.229534,0.000417,25.099077,-2.2351,0.190,9.92478,9.92478
2068.00,9.92527,25.229554,0.000416,25.099106,-2.2351,0.190,9.92430,9.92430
2069.00,9.92525,25.229573,0.000415,25.099106,-2.2352,0.191,9.92384,9.92384
2070.00,9.92518,25.229677,0.000416,25.099153,-2.2351,0.191,9.92368,9.92368
2071.00,9.92512,25.229745,0.000416,25.099164,-2.2349,0.191,9.92381,9.92381
2072.00,9.92508,25.229719,0.000413,25.099104,-2.2347,0.191,9.92440,9.92440
2073.00,9.92529,25.229968,0.000414,25.099287,-2.2346,0.191,9.92522,9.92522
2074.00,9.92541,25.230000,0.000415,25.099275,-2.2345,0.191,9.92616,9.92616
2075.00,9.92553,25.230018,0.000415,25.099280,-2.2345,0.191,9.92693,9.92693
2076.00,9.92553,25.230060,0.000416,25.099281,-2.2348,0.191,9.92639,9.92639
2077.00,9.92534,25.230129,0.000415,25.099345,-2.2350,0.191,9.92576,9.92576
2078.00,9.92513,25.230064,0.000417,25.099309,-2.2352,0.191,9.92510,9.92510
2079.00,9.92503,25.230072,0.000417,25.099313,-2.2351,0.191,9.92473,9.92473
2080.00,9.92513,25.230145,0.000418,25.099316,-2.2350,0.192,9.92453,9.92453
2081.00,9.92510,25.230137,0.000417,25.099245,-2.2349,0.192,9.92489,9.92489
2082.00,9.92510,25.230080,0.000417,25.099137,-2.2350,0.192,9.92592,9.92592
2083.00,9.92523,25.230043,0.000412,25.099009,-2.2348,0.192,9.92626,9.92626
2084.00,9.92524,25.230225,0.000412,25.099069,-2.2347,0.192,9.92650,9.92650
2085.00,9.92532,25.230243,0.000413,25.099072,-2.2348,0.192,9.92568,9.92568
2086.00,9.92525,25.230365,0.000417,25.099163,-2.2347,0.192,9.92550,9.92550
2087.00,9.92528,25.230585,0.000417,25.099290,-2.2345,0.192,9.92510,9.92510
2088.00,9.92546,25.230716,0.000421,25.099315,-2.2345,0.192,9.92495,9.92495
2089.00,9.92546,25.230675,0.000419,25.099286,-2.2344,0.192,9.92454,9.92454
2090.00,9.92555,25.230742,0.000418,25.099314,-2.2343,0.192,9.92551,9.92551
2091.00,9.92572,25.230760,0.000418,25.099323,-2.2344,0.193,9.92641,9.92641
2092.00,9.92583,25.230704,0.000420,25.099245,-2.2344,0.192,9.92677,9.92677
2093.00,9.92572,25.230665,0.000418,25.099246,-2.2343,0.192,9.92755,9.92755
2094.00,9.92572,25.230672,0.000418,25.099216,-2.2344,0.192,9.92843,9.92843
2095.00,9.92598,25.230722,0.000421,25.099205,-2.2342,0.192,9.92860,9.92860
2096.00,9.92613,25.230803,0.000420,25.099239,-2.2341,0.192,9.92826,9.92826
2097.00,9.92634,25.230934,0.000422,25.099337,-2.2342,0.192,9.92775,9.92775
2098.00,9.92643,25.230993,0.000420,25.099350,-2.2344,0.193,9.92721,9.92721
2099.00,9.92645,25.231148,0.000420,25.099384,-2.2347,0.193,9.92591,9.92591
2100.00,9.92618,25.231246,0.000420,25.099388,-2.2350,0.193,9.92454,9.92454
2101.00,9.92597,25.231313,0.000417,25.099407,-2.2350,0.193,9.92339,9.92339
2102.00,9.92573,25.231311,0.000413,25.099345,-2.2350,0.193,9.92263,9.92263
2103.00,9.92555,25.231503,0.000417,25.099467,-2.2348,0.193,9.92251,9.92251
2104.00,9.92563,25.231409,0.000418,25.099419,-2.2346,0.193,9.92396,9.92396
2105.00,9.92577,25.231422,0.000418,25.099398,-2.2345,0.193,9.92503,9.92503
2106.00,9.92611,25.231546,0.000420,25.099405,-2.2346,0.193,9.92688,9.92688
2107.00,9.92633,25.231678,0.000421,25.099459,-2.2347,0.193,9.92851,9.92851
2108.00,9.92651,25.231641,0.000417,25.099327,-2.2349,0.193,9.92915,9.92915
2109.00,9.92670,25.231827,0.000419,25.099446,-2.2349,0.193,9.92856,9.92856
2110.00,9.92660,25.231796,0.000414,25.099433,-2.2348,0.194,9.92814,9.92814
2111.00,9.92637,25.231707,0.000411,25.099370,-2.2347,0.194,9.92753,9.92753
2112.00,9.92603,25.231657,0.000410,25.099322,-2.2346,0.194,9.92672,9.92672
2113.00,9.92592,25.231610,0.000411,25.099293,-2.2345,0.194,9.92597,9.92597
2114.00,9.92595,25.231531,0.000407,25.099200,-2.2346,0.194,9.92610,9.92610
2115.00,9.92595,25.231542,0.000408,25.099178,-2.2348,0.194,9.92620,9.92620
2116.00,9.92598,25.231515,0.000406,25.099147,-2.2347,0.194,9.92616,9.92616
2117.00,9.92598,25.231487,0.000409,25.099087,-2.2345,0.194,9.92597,9.92597
2118.00,9.92596,25.231600,0.000411,25.099183,-2.2344,0.194,9.92594,9.92594
2119.00,9.92598,25.231651,0.000412,25.099174,-2.2342,0.194,9.92542,9.92542
2120.00,9.92613,25.231700,0.000411,25.099178,-2.2340,0.195,9.92577,9.92577
2121.00,9.92648,25.231736,0.000411,25.099145,-2.2339,0.195,9.92607,9.92607
2122.00,9.92676,25.231922,0.000409,25.099257,-2.2342,0.195,9.92633,9.92633
2123.00,9.92692,25.231962,0.000406,25.099225,-2.2344,0.195,9.92663,9.92663
2124.00,9.92689,25.232097,0.000408,25.099278,-2.2345,0.195,9.92720,9.92720
2125.00,9.92690,25.232120,0.000410,25.099248,-2.2346,0.195,9.92760,9.92760
2126.00,9.92688,25.232209,0.000414,25.099327,-2.2347,0.195,9.92749,9.92749
2127.00,9.92680,25.232057,0.000412,25.099232,-2.2344,0.195,9.92818,9.92818
2128.00,9.92672,25.232062,0.000415,25.099240,-2.2341,0.195,9.92814,9.92814
2129.00,9.92664,25.232000,0.000414,25.099185,-2.2339,0.195,9.92796,9.92796
2130.00,9.92677,25.232012,0.000410,25.099161,-2.2339,0.195,9.92772,9.92772
2131.00,9.92681,25.232023,0.000410,25.099087,-2.2338,0.195,9.92775,9.92775
2132.00,9.92699,25.232124,0.000410,25.099163,-2.2340,0.195,9.92803,9.92803
2133.00,9.92728,25.232258,0.000407,25.099268,-2.2343,0.196,9.92922,9.92922
2134.00,9.92749,25.232264,0.000406,25.099265,-2.2346,0.196,9.92921,9.92921
2135.00,9.92753,25.232520,0.000418,25.099517,-2.2346,0.196,9.92952,9.92952
2136.00,9.92767,25.232651,0.000420,25.099678,-2.2347,0.196,9.92932,9.92932
2137.00,9.92763,25.232626,0.000420,25.099599,-2.2345,0.196,9.92813,9.92813
2138.00,9.92768,25.232629,0.000424,25.099545,-2.2344,0.196,9.92654,9.92654
2139.00,9.92788,25.232708,0.000422,25.099593,-2.2343,0.196,9.92624,9.92624
2140.00,9.92770,25.232533,0.000415,25.099389,-2.2343,0.196,9.92617,9.92617
2141.00,9.92775,25.232464,0.000413,25.099245,-2.2342,0.196,9.92634,9.92634
2142.00,9.92785,25.232531,0.000412,25.099170,-2.2343,0.196,9.92619,9.92619
2143.00,9.92776,25.232509,0.000410,25.099113,-2.2343,0.197,9.92623,9.92623
2144.00,9.92747,25.232643,0.000416,25.099184,-2.2341,0.196,9.92607,9.92607
2145.00,9.92728,25.232649,0.000415,25.099137,-2.2340,0.196,9.92559,9.92559
2146.00,9.92718,25.232792,0.000416,25.099250,-2.2339,0.197,9.92580,9.92580
2147.00,9.92713,25.232915,0.000415,25.099326,-2.2337,0.197,9.92620,9.92620
2148.00,9.92722,25.232953,0.000413,25.099320,-2.2336,0.197,9.92716,9.92716
2149.00,9.92727,25.232937,0.000410,25.099271,-2.2337,0.197,9.92761,9.92761
2150.00,9.92724,25.233158,0.000416,25.099495,-2.2338,0.197,9.92789,9.92789
2151.00,9.92727,25.233073,0.000414,25.099401,-2.2337,0.197,9.92804,9.92804
2152.00,9.92727,25.233011,0.000417,25.099434,-2.2339,0.197,9.92806,9.92806
2153.00,9.92693,25.233096,0.000419,25.099484,-2.2341,0.197,9.92706,9.92706
2154.00,9.92677,25.233015,0.000417,25.099347,-2.2342,0.197,9.92535,9.92535
2155.00,9.92686,25.232967,0.000415,25.099203,-2.2343,0.197,9.92377,9.92377
2156.00,9.92709,25.233029,0.000412,25.099186,-2.2344,0.197,9.92136,9.92136
2157.00,9.92699,25.233028,0.000409,25.099098,-2.2343,0.198,9.91814,9.91814
2158.00,9.92749,25.233042,0.000411,25.099075,-2.2340,0.198,9.91499,9.91499
2159.00,9.92791,25.233303,0.000415,25.099281,-2.2338,0.198,9.91241,9.91241
2160.00,9.92798,25.233344,0.000415,25.099293,-2.2337,0.198,9.90873,9.90873
2161.00,9.92821,25.233415,0.000417,25.099343,-2.2337,0.198,9.90643,9.90643
@15,2.0001,4.0, 2160.071 
2162.00,9.92695,25.233475,0.000418,25.099382,-2.2338,0.198,9.90698,9.90698
2163.00,9.92354,25.233490,0.000415,25.099373,-2.2341,0.198,9.90884,9.90884
2164.00,9.92118,25.233314,0.000410,25.099207,-2.2343,0.198,9.91309,9.91309
2165.00,9.91804,25.233357,0.000411,25.099263,-2.2342,0.198,9.91912,9.91912
2166.00,9.91478,25.233498,0.000413,25.099369,-2.2342,0.199,9.92492,9.92492
2167.00,9.91176,25.233614,0.000413,25.099431,-2.2341,0.199,9.92930,9.92930
2168.00,9.91025,25.233783,0.000417,25.099523,-2.2341,0.199,9.93265,9.93265
2169.00,9.90750,25.234009,0.000422,25.099656,-2.2340,0.199,9.93482,9.93482
2170.00,9.90553,25.234087,0.000424,25.099650,-2.2340,0.199,9.93525,9.93525
2171.00,9.90677,25.234046,0.000423,25.099548,-2.2340,0.199,9.93519,9.93519
2172.00,9.91346,25.234068,0.000427,25.099547,-2.2340,0.199,9.93474,9.93474
2173.00,9.91784,25.233978,0.000425,25.099481,-2.2339,0.199,9.93394,9.93394
2174.00,9.92638,25.233943,0.000426,25.099510,-2.2338,0.199,9.93315,9.93315
2175.00,9.93259,25.233901,0.000420,25.099386,-2.2337,0.199,9.93339,9.93339
2176.00,9.93396,25.233972,0.000422,25.099384,-2.2336,0.199,9.93297,9.93297
2177.00,9.93460,25.233957,0.000422,25.099360,-2.2335,0.199,9.93259,9.93259
2178.00,9.93458,25.233985,0.000422,25.099343,-2.2335,0.199,9.93286,9.93286
2179.00,9.93401,25.233908,0.000415,25.099214,-2.2336,0.199,9.93220,9.93220
2180.00,9.93403,25.233964,0.000419,25.099304,-2.2336,0.199,9.93137,9.93137
2181.00,9.93371,25.233955,0.000417,25.099342,-2.2338,0.199,9.93054,9.93054
2182.00,9.93336,25.234015,0.000416,25.099352,-2.2338,0.199,9.93017,9.93017
2183.00,9.93293,25.234158,0.000415,25.099434,-2.2337,0.200,9.92943,9.92943
2184.00,9.93252,25.234271,0.000418,25.099494,-2.2336,0.200,9.92864,9.92864
2185.00,9.93222,25.234309,0.000420,25.099457,-2.2334,0.200,9.92723,9.92723
2186.00,9.93153,25.234307,0.000418,25.099396,-2.2333,0.200,9.92618,9.92618
2187.00,9.93098,25.234309,0.000414,25.099350,-2.2334,0.200,9.92532,9.92532
2188.00,9.93041,25.234278,0.000414,25.099311,-2.2336,0.200,9.92446,9.92446
2189.00,9.92989,25.234265,0.000418,25.099258,-2.2338,0.200,9.92427,9.92427
2190.00,9.92933,25.234272,0.000415,25.099269,-2.2339,0.200,9.92446,9.92446
2191.00,9.92890,25.234354,0.000417,25.099282,-2.2339,0.200,9.92486,9.92486
2192.00,9.92842,25.234489,0.000424,25.099384,-2.2337,0.200,9.92494,9.92494
2193.00,9.92812,25.234443,0.000423,25.099253,-2.2336,0.200,9.92525,9.92525
2194.00,9.92750,25.234526,0.000420,25.099301,-2.2333,0.200,9.92511,9.92511
2195.00,9.92711,25.234611,0.000418,25.099267,-2.2331,0.201,9.92495,9.92495
2196.00,9.92697,25.234678,0.000416,25.099274,-2.2330,0.201,9.92633,9.92633
2197.00,9.92692,25.234705,0.000413,25.099201,-2.2328,0.201,9.92672,9.92672
2198.00,9.92667,25.234800,0.000413,25.099225,-2.2327,0.201,9.92694,9.92694
2199.00,9.92646,25.234941,0.000417,25.099245,-2.2328,0.201,9.92744,9.92744
2200.00,9.92627,25.235074,0.000422,25.099292,-2.2328,0.201,9.92807,9.92807
2201.00,9.92612,25.235062,0.000423,25.099225,-2.2326,0.201,9.92694,9.92694
2202.00,9.92603,25.235105,0.000420,25.099215,-2.2327,0.201,9.92683,9.92683
2203.00,9.92583,25.235213,0.000421,25.099271,-2.2327,0.201,9.92629,9.92629
2204.00,9.92589,25.235148,0.000418,25.099219,-2.2327,0.201,9.92629,9.92629
2205.00,9.92597,25.235152,0.000417,25.099249,-2.2329,0.201,9.92557,9.92557
2206.00,9.92593,25.235228,0.000417,25.099308,-2.2331,0.201,9.92596,9.92596
2207.00,9.92612,25.235252,0.000418,25.099289,-2.2331,0.201,9.92682,9.92682
2208.00,9.92640,25.235178,0.000418,25.099271,-2.2331,0.201,9.92832,9.92832
2209.00,9.92682,25.235229,0.000416,25.099309,-2.2330,0.202,9.92942,9.92942
2210.00,9.92721,25.235218,0.000417,25.099285,-2.2329,0.202,9.93049,9.93049
2211.00,9.92722,25.235261,0.000418,25.099301,-2.2330,0.202,9.92942,9.92942
2212.00,9.92713,25.235247,0.000420,25.099304,-2.2330,0.202,9.92832,9.92832
2213.00,9.92721,25.235311,0.000420,25.099320,-2.2331,0.202,9.92752,9.92752
2214.00,9.92744,25.235303,0.000422,25.099276,-2.2331,0.202,9.92618,9.92618
2215.00,9.92741,25.235245,0.000417,25.099198,-2.2333,0.202,9.92622,9.92622
2216.00,9.92736,25.235229,0.000414,25.099128,-2.2334,0.202,9.92779,9.92779
2217.00,9.92737,25.235327,0.000410,25.099189,-2.2334,0.202,9.92884,9.92884
2218.00,9.92753,25.235386,0.000410,25.099166,-2.2333,0.203,9.93027,9.93027
2219.00,9.92764,25.235521,0.000413,25.099225,-2.2333,0.203,9.93086,9.93086
2220.00,9.92805,25.235654,0.000417,25.099341,-2.2331,0.203,9.93025,9.93025
2221.00,9.92860,25.235700,0.000416,25.099391,-2.2329,0.203,9.92911,9.92911
2222.00,9.92860,25.235671,0.000416,25.099269,-2.2329,0.203,9.92829,9.92829
2223.00,9.92834,25.235780,0.000417,25.099293,-2.2331,0.203,9.92734,9.92734
2224.00,9.92854,25.235805,0.000413,25.099254,-2.2330,0.203,9.92828,9.92828
2225.00,9.92889,25.235812,0.000413,25.099195,-2.2331,0.203,9.92882,9.92882
2226.00,9.92884,25.235886,0.000415,25.099157,-2.2332,0.203,9.92924,9.92924
2227.00,9.92852,25.235957,0.000416,25.099200,-2.2331,0.203,9.92976,9.92976
2228.00,9.92865,25.235890,0.000411,25.099157,-2.2329,0.203,9.92954,9.92954
2229.00,9.92914,25.235862,0.000409,25.099097,-2.2328,0.203,9.92821,9.92821
2230.00,9.92912,25.235909,0.000409,25.099097,-2.2327,0.203,9.92766,9.92766
2231.00,9.92905,25.235879,0.000410,25.099126,-2.2324,0.203,9.92760,9.92760
2232.00,9.92914,25.235882,0.000408,25.099098,-2.2323,0.204,9.92673,9.92673
2233.00,9.92893,25.235965,0.000414,25.099149,-2.2321,0.204,9.92604,9.92604
2234.00,9.92858,25.235970,0.000412,25.099155,-2.2320,0.204,9.92524,9.92524
2235.00,9.92812,25.235949,0.000412,25.099080,-2.2320,0.204,9.92532,9.92532
2236.00,9.92786,25.236043,0.000411,25.099098,-2.2320,0.204,9.92565,9.92565
2237.00,9.92783,25.236061,0.000410,25.099136,-2.2319,0.204,9.92634,9.92634
2238.00,9.92771,25.235976,0.000405,25.099024,-2.2321,0.204,9.92759,9.92759
2239.00,9.92767,25.236028,0.000408,25.099037,-2.2322,0.204,9.92920,9.92920
2240.00,9.92781,25.236134,0.000406,25.099105,-2.2323,0.204,9.92988,9.92988
2241.00,9.92803,25.236207,0.000409,25.099116,-2.2325,0.204,9.92984,9.92984
2242.00,9.92803,25.236251,0.000410,25.099108,-2.2324,0.204,9.92910,9.92910
2243.00,9.92788,25.236487,0.000411,25.099300,-2.2322,0.204,9.92788,9.92788
2244.00,9.92750,25.236613,0.000413,25.099412,-2.2321,0.204,9.92691,9.92691
2245.00,9.92731,25.236703,0.000415,25.099483,-2.2320,0.205,9.92639,9.92639
2246.00,9.92731,25.236777,0.000416,25.099556,-2.2319,0.205,9.92634,9.92634
2247.00,9.92734,25.236859,0.000417,25.099582,-2.2320,0.205,9.92719,9.92719
2248.00,9.92733,25.236809,0.000416,25.099526,-2.2322,0.205,9.92791,9.92791
2249.00,9.92739,25.236766,0.000413,25.099428,-2.2322,0.205,9.92829,9.92829
2250.00,9.92747,25.236669,0.000412,25.099253,-2.2321,0.205,9.92788,9.92788
2251.00,9.92758,25.236600,0.000407,25.099101,-2.2321,0.205,9.92763,9.92763
2252.00,9.92751,25.236551,0.000405,25.098983,-2.2319,0.205,9.92739,9.92739
2253.00,9.92755,25.236647,0.000411,25.099026,-2.2317,0.205,9.92708,9.92708
2254.00,9.92773,25.236727,0.000414,25.099043,-2.2318,0.205,9.92706,9.92706
2255.00,9.92798,25.236932,0.000415,25.099212,-2.2317,0.205,9.92814,9.92814
2256.00,9.92806,25.237118,0.000420,25.099362,-2.2317,0.205,9.92828,9.92828
2257.00,9.92799,25.237250,0.000421,25.099466,-2.2318,0.205,9.92812,9.92812
2258.00,9.92786,25.237304,0.000419,25.099420,-2.2319,0.205,9.92805,9.92805
2259.00,9.92773,25.237391,0.000418,25.099451,-2.2320,0.206,9.92874,9.92874
2260.00,9.92781,25.237330,0.000416,25.099364,-2.2321,0.206,9.92875,9.92875
2261.00,9.92777,25.237198,0.000411,25.099260,-2.2322,0.206,9.92894,9.92894
2262.00,9.92780,25.237211,0.000413,25.099274,-2.2321,0.206,9.92847,9.92847
2263.00,9.92781,25.237153,0.000411,25.099241,-2.2320,0.206,9.92825,9.92825
2264.00,9.92777,25.237148,0.000411,25.099249,-2.2318,0.206,9.92693,9.92693
2265.00,9.92772,25.237137,0.000412,25.099222,-2.2316,0.206,9.92621,9.92621
2266.00,9.92771,25.237256,0.000414,25.099265,-2.2314,0.206,9.92626,9.92626
2267.00,9.92761,25.237310,0.000412,25.099276,-2.2313,0.206,9.92725,9.92725
2268.00,9.92771,25.237475,0.000414,25.099370,-2.2312,0.206,9.92768,9.92768
2269.00,9.92783,25.237561,0.000416,25.099419,-2.2312,0.207,9.92862,9.92862
2270.00,9.92796,25.237551,0.000414,25.099371,-2.2313,0.207,9.92881,9.92881
2271.00,9.92801,25.237609,0.000417,25.099388,-2.2313,0.207,9.92888,9.92888
2272.00,9.92810,25.237504,0.000418,25.099277,-2.2314,0.207,9.92864,9.92864
2273.00,9.92814,25.237404,0.000413,25.099142,-2.2313,0.207,9.92943,9.92943
2274.00,9.92844,25.237394,0.000411,25.099017,-2.2312,0.207,9.93018,9.93018
2275.00,9.92855,25.237569,0.000414,25.099165,-2.2311,0.207,9.92992,9.92992
2276.00,9.92847,25.237787,0.000415,25.099310,-2.2310,0.207,9.92972,9.92972
2277.00,9.92850,25.238141,0.000415,25.099551,-2.2307,0.207,9.92986,9.92986
2278.00,9.92859,25.238224,0.000418,25.099639,-2.2306,0.207,9.92903,9.92903
2279.00,9.92857,25.238235,0.000419,25.099687,-2.2306,0.207,9.92819,9.92819
2280.00,9.92834,25.238219,0.000419,25.099625,-2.2307,0.207,9.92809,9.92809
2281.00,9.92817,25.237919,0.000412,25.099334,-2.2308,0.208,9.92735,9.92735
2282.00,9.92805,25.237749,0.000414,25.099133,-2.2309,0.207,9.92615,9.92615
2283.00,9.92833,25.237682,0.000413,25.099032,-2.2311,0.207,9.92594,9.92594
2284.00,9.92832,25.237805,0.000411,25.099086,-2.2310,0.208,9.92564,9.92564
2285.00,9.92818,25.237819,0.000410,25.099047,-2.2309,0.208,9.92562,9.92562
2286.00,9.92811,25.238044,0.000412,25.099194,-2.2307,0.208,9.92667,9.92667
2287.00,9.92820,25.238054,0.000408,25.099159,-2.2305,0.208,9.92806,9.92806
2288.00,9.92820,25.238107,0.000406,25.099116,-2.2304,0.208,9.92849,9.92849
2289.00,9.92825,25.238048,0.000407,25.099061,-2.2303,0.208,9.92895,9.92895
2290.00,9.92821,25.238117,0.000407,25.099133,-2.2301,0.208,9.93007,9.93007
2291.00,9.92820,25.238085,0.000407,25.099085,-2.2302,0.209,9.93056,9.93056
2292.00,9.92842,25.238176,0.000413,25.099162,-2.2304,0.208,9.93100,9.93100
2293.00,9.92871,25.238220,0.000415,25.099216,-2.2307,0.208,9.93142,9.93142
2294.00,9.92870,25.238344,0.000417,25.099248,-2.2308,0.209,9.93162,9.93162
2295.00,9.92861,25.238395,0.000415,25.099192,-2.2308,0.209,9.93093,9.93093
2296.00,9.92865,25.238443,0.000415,25.099173,-2.2306,0.209,9.92962,9.92962
2297.00,9.92847,25.238596,0.000412,25.099238,-2.2304,0.209,9.92853,9.92853
2298.00,9.92845,25.238648,0.000410,25.099170,-2.2303,0.209,9.92815,9.92815
2299.00,9.92850,25.238599,0.000404,25.099055,-2.2302,0.209,9.92793,9.92793
2300.00,9.92870,25.238700,0.000405,25.099147,-2.2303,0.209,9.92858,9.92858
2301.00,9.92890,25.238804,0.000406,25.099254,-2.2305,0.210,9.92940,9.92940
2302.00,9.92922,25.238811,0.000404,25.099256,-2.2305,0.210,9.92976,9.92976
2303.00,9.92946,25.238941,0.000407,25.099384,-2.2305,0.210,9.92985,9.92985
2304.00,9.92974,25.238940,0.000411,25.099369,-2.2305,0.210,9.92808,9.92808
2305.00,9.92977,25.238931,0.000414,25.099343,-2.2305,0.210,9.92465,9.92465
2306.00,9.92980,25.238844,0.000414,25.099281,-2.2306,0.210,9.92122,9.92122
2307.00,9.92939,25.238857,0.000418,25.099296,-2.2307,0.209,9.91677,9.91677
2308.00,9.92890,25.238930,0.000417,25.099338,-2.2306,0.210,9.91179,9.91179
2309.00,9.92884,25.239064,0.000417,25.099454,-2.2304,0.210,9.90924,9.90924
2310.00,9.92970,25.239144,0.000413,25.099461,-2.2303,0.210,9.90727,9.90727
2311.00,9.92974,25.239233,0.000411,25.099437,-2.2301,0.210,9.90530,9.90530
@16,2.0001,4.0, 2310.009 
2312.00,9.92847,25.239312,0.000410,25.099494,-2.2300,0.210,9.90625,9.90625
2313.00,9.92775,25.239274,0.000409,25.099430,-2.2299,0.211,9.90940,9.90940
2314.00,9.92057,25.239290,0.000411,25.099388,-2.2299,0.211,9.91366,9.91366
2315.00,9.91478,25.239341,0.000413,25.099460,-2.2299,0.211,9.91937,9.91937
2316.00,9.91124,25.239320,0.000413,25.099395,-2.2298,0.211,9.92592,9.92592
2317.00,9.90879,25.239235,0.000413,25.099268,-2.2297,0.211,9.93018,9.93018
2318.00,9.90750,25.239252,0.000413,25.099252,-2.2297,0.211,9.93331,9.93331
2319.00,9.90585,25.239305,0.000410,25.099365,-2.2297,0.211,9.93487,9.93487
2320.00,9.90520,25.239163,0.000409,25.099225,-2.2296,0.211,9.93619,9.93619
2321.00,9.90414,25.239281,0.000412,25.099387,-2.2296,0.211,9.93667,9.93667
2322.00,9.91122,25.239366,0.000411,25.099441,-2.2297,0.211,9.93760,9.93760
2323.00,9.92061,25.239459,0.000412,25.099460,-2.2297,0.211,9.93827,9.93827
2324.00,9.92908,25.239457,0.000413,25.099367,-2.2296,0.211,9.93868,9.93868
2325.00,9.93299,25.239564,0.000412,25.099410,-2.2295,0.211,9.93793,9.93793
2326.00,9.93359,25.239556,0.000414,25.099373,-2.2295,0.211,9.93700,9.93700
2327.00,9.93488,25.239610,0.000416,25.099343,-2.2295,0.211,9.93582,9.93582
2328.00,9.93572,25.239570,0.000419,25.099362,-2.2296,0.211,9.93431,9.93431
2329.00,9.93632,25.239608,0.000421,25.099404,-2.2296,0.211,9.93325,9.93325
2330.00,9.93631,25.239627,0.000421,25.099447,-2.2296,0.212,9.93208,9.93208
2331.00,9.93570,25.239668,0.000421,25.099468,-2.2297,0.212,9.93179,9.93179
2332.00,9.93529,25.239723,0.000422,25.099587,-2.2296,0.212,9.93073,9.93073
2333.00,9.93505,25.239832,0.000424,25.099637,-2.2295,0.212,9.92943,9.92943
2334.00,9.93520,25.239876,0.000424,25.099660,-2.2296,0.212,9.92858,9.92858
2335.00,9.93515,25.239909,0.000427,25.099619,-2.2294,0.212,9.92872,9.92872
2336.00,9.93406,25.239844,0.000424,25.099528,-2.2293,0.212,9.92853,9.92853
2337.00,9.93357,25.239798,0.000423,25.099410,-2.2293,0.212,9.92911,9.92911
2338.00,9.93319,25.239814,0.000422,25.099409,-2.2292,0.212,9.93051,9.93051
2339.00,9.93274,25.239813,0.000421,25.099355,-2.2292,0.212,9.93122,9.93122
2340.00,9.93207,25.239928,0.000423,25.099377,-2.2293,0.212,9.93131,9.93131
2341.00,9.93158,25.240045,0.000423,25.099395,-2.2294,0.213,9.93129,9.93129
2342.00,9.93155,25.240109,0.000421,25.099434,-2.2294,0.213,9.93200,9.93200
2343.00,9.93117,25.240107,0.000421,25.099361,-2.2294,0.213,9.93123,9.93123
2344.00,9.93077,25.240232,0.000421,25.099444,-2.2290,0.213,9.93032,9.93032
2345.00,9.93054,25.240226,0.000419,25.099408,-2.2287,0.213,9.92953,9.92953
2346.00,9.93029,25.240292,0.000420,25.099458,-2.2286,0.213,9.92894,9.92894
2347.00,9.93004,25.240362,0.000423,25.099433,-2.2284,0.213,9.92763,9.92763
2348.00,9.92972,25.240282,0.000421,25.099334,-2.2285,0.213,9.92712,9.92712
2349.00,9.92943,25.240301,0.000422,25.099295,-2.2286,0.213,9.92728,9.92728
2350.00,9.92929,25.240381,0.000419,25.099375,-2.2287,0.213,9.92748,9.92748
2351.00,9.92910,25.240434,0.000417,25.099360,-2.2288,0.213,9.92710,9.92710
2352.00,9.92901,25.240516,0.000413,25.099392,-2.2287,0.214,9.92787,9.92787
2353.00,9.92926,25.240691,0.000413,25.099466,-2.2286,0.214,9.92848,9.92848
2354.00,9.92938,25.240673,0.000410,25.099357,-2.2286,0.214,9.92871,9.92871
2355.00,9.92940,25.240703,0.000414,25.099295,-2.2284,0.214,9.92954,9.92954
2356.00,9.92950,25.240764,0.000416,25.099362,-2.2283,0.214,9.93073,9.93073
2357.00,9.92957,25.240812,0.000414,25.099411,-2.2285,0.214,9.93105,9.93105
2358.00,9.92969,25.240982,0.000419,25.099587,-2.2286,0.214,9.93172,9.93172
2359.00,9.92952,25.241134,0.000421,25.099734,-2.2285,0.214,9.93133,9.93133
2360.00,9.92940,25.241196,0.000419,25.099739,-2.2285,0.214,9.93078,9.93078
2361.00,9.92926,25.241148,0.000416,25.099594,-2.2285,0.214,9.93007,9.93007
2362.00,9.92903,25.241102,0.000419,25.099463,-2.2282,0.214,9.92893,9.92893
2363.00,9.92880,25.241020,0.000416,25.099282,-2.2278,0.214,9.92765,9.92765
2364.00,9.92867,25.241013,0.000415,25.099199,-2.2278,0.214,9.92727,9.92727
2365.00,9.92860,25.240855,0.000415,25.099103,-2.2279,0.214,9.92662,9.92662
2366.00,9.92858,25.240969,0.000417,25.099200,-2.2280,0.214,9.92650,9.92650
2367.00,9.92871,25.240851,0.000412,25.099090,-2.2283,0.214,9.92752,9.92752
2368.00,9.92898,25.240961,0.000413,25.099168,-2.2287,0.214,9.92851,9.92851
2369.00,9.92911,25.240910,0.000409,25.099157,-2.2288,0.214,9.92913,9.92913
2370.00,9.92916,25.241339,0.000413,25.099477,-2.2288,0.215,9.93007,9.93007
2371.00,9.92933,25.241218,0.000409,25.099340,-2.2287,0.215,9.93025,9.93025
2372.00,9.92939,25.241465,0.000414,25.099528,-2.2286,0.215,9.93003,9.93003
2373.00,9.92935,25.241495,0.000412,25.099589,-2.2284,0.215,9.92952,9.92952
2374.00,9.92932,25.241617,0.000414,25.099665,-2.2283,0.215,9.92927,9.92927
2375.00,9.92916,25.241432,0.000408,25.099482,-2.2283,0.216,9.92886,9.92886
2376.00,9.92897,25.241572,0.000410,25.099623,-2.2282,0.216,9.92908,9.92908
2377.00,9.92895,25.241537,0.000406,25.099599,-2.2282,0.216,9.92905,9.92905
2378.00,9.92872,25.241501,0.000407,25.099527,-2.2282,0.216,9.92865,9.92865
2379.00,9.92850,25.241452,0.000408,25.099377,-2.2279,0.216,9.92806,9.92806
2380.00,9.92830,25.241455,0.000411,25.099321,-2.2276,0.216,9.92734,9.92734
2381.00,9.92820,25.241451,0.000412,25.099219,-2.2274,0.216,9.92691,9.92691
2382.00,9.92825,25.241498,0.000413,25.099203,-2.2274,0.216,9.92688,9.92688
2383.00,9.92853,25.241523,0.000413,25.099174,-2.2273,0.216,9.92787,9.92787
2384.00,9.92866,25.241566,0.000411,25.099237,-2.2273,0.216,9.92815,9.92815
2385.00,9.92866,25.241707,0.000413,25.099395,-2.2272,0.216,9.92852,9.92852
2386.00,9.92874,25.241789,0.000412,25.099450,-2.2270,0.216,9.92878,9.92878
2387.00,9.92870,25.241759,0.000412,25.099433,-2.2267,0.216,9.92849,9.92849
2388.00,9.92848,25.241733,0.000410,25.099386,-2.2265,0.216,9.92800,9.92800
2389.00,9.92843,25.241814,0.000413,25.099472,-2.2265,0.216,9.92867,9.92867
2390.00,9.92833,25.241717,0.000412,25.099327,-2.2266,0.217,9.92953,9.92953
2391.00,9.92838,25.241733,0.000414,25.099332,-2.2269,0.216,9.93047,9.93047
2392.00,9.92874,25.241743,0.000413,25.099289,-2.2271,0.217,9.93145,9.93145
2393.00,9.92896,25.241803,0.000415,25.099292,-2.2272,0.217,9.93113,9.93113
2394.00,9.92889,25.241877,0.000412,25.099287,-2.2272,0.217,9.93091,9.93091
2395.00,9.92891,25.241924,0.000410,25.099243,-2.2270,0.217,9.92994,9.92994
2396.00,9.92876,25.241977,0.000407,25.099205,-2.2269,0.217,9.92851,9.92851
2397.00,9.92859,25.242156,0.000412,25.099328,-2.2268,0.217,9.92762,9.92762
2398.00,9.92871,25.242147,0.000412,25.099337,-2.2268,0.217,9.92787,9.92787
2399.00,9.92894,25.242163,0.000418,25.099363,-2.2268,0.217,9.92743,9.92743
2400.00,9.92899,25.242161,0.000419,25.099368,-2.2268,0.217,9.92819,9.92819
2401.00,9.92900,25.242217,0.000422,25.099428,-2.2267,0.217,9.92928,9.92928
2402.00,9.92905,25.242204,0.000420,25.099390,-2.2267,0.217,9.93005,9.93005
2403.00,9.92927,25.242394,0.000423,25.099440,-2.2265,0.217,9.93076,9.93076
2404.00,9.92951,25.242447,0.000425,25.099384,-2.2263,0.217,9.93129,9.93129
2405.00,9.92965,25.242492,0.000424,25.099379,-2.2263,0.217,9.93124,9.93124
2406.00,9.92977,25.242540,0.000423,25.099404,-2.2263,0.218,9.93106,9.93106
2407.00,9.92989,25.242558,0.000419,25.099392,-2.2260,0.218,9.93063,9.93063
2408.00,9.92994,25.242387,0.000414,25.099256,-2.2260,0.218,9.92988,9.92988
2409.00,9.92985,25.242438,0.000411,25.099255,-2.2259,0.218,9.92936,9.92936
2410.00,9.92962,25.242613,0.000411,25.099344,-2.2259,0.218,9.92907,9.92907
2411.00,9.92945,25.242663,0.000410,25.099303,-2.2258,0.218,9.92872,9.92872
2412.00,9.92927,25.242630,0.000414,25.099178,-2.2258,0.218,9.92828,9.92828
2413.00,9.92914,25.242829,0.000416,25.099330,-2.2257,0.218,9.92835,9.92835
2414.00,9.92931,25.242891,0.000413,25.099339,-2.2258,0.218,9.92949,9.92949
2415.00,9.92958,25.242831,0.000414,25.099267,-2.2258,0.218,9.93043,9.93043
2416.00,9.92988,25.242742,0.000413,25.099182,-2.2257,0.218,9.93135,9.93135
2417.00,9.93032,25.242999,0.000415,25.099389,-2.2258,0.219,9.93286,9.93286
2418.00,9.93053,25.243059,0.000418,25.099369,-2.2258,0.219,9.93356,9.93356
2419.00,9.93077,25.243102,0.000419,25.099342,-2.2257,0.219,9.93357,9.93357
2420.00,9.93103,25.243243,0.000420,25.099385,-2.2254,0.219,9.93367,9.93367
2421.00,9.93113,25.243446,0.000422,25.099469,-2.2253,0.219,9.93347,9.93347
2422.00,9.93110,25.243459,0.000424,25.099409,-2.2253,0.219,9.93285,9.93285
2423.00,9.93113,25.243570,0.000422,25.099467,-2.2253,0.219,9.93177,9.93177
2424.00,9.93110,25.243563,0.000421,25.099505,-2.2253,0.219,9.93054,9.93054
2425.00,9.93075,25.243537,0.000418,25.099469,-2.2254,0.219,9.92941,9.92941
2426.00,9.93056,25.243566,0.000419,25.099476,-2.2254,0.219,9.92801,9.92801
2427.00,9.93031,25.243475,0.000413,25.099370,-2.2252,0.220,9.92714,9.92714
2428.00,9.93028,25.243406,0.000411,25.099245,-2.2250,0.220,9.92766,9.92766
2429.00,9.93042,25.243461,0.000414,25.099194,-2.2249,0.219,9.92870,9.92870
2430.00,9.93065,25.243573,0.000415,25.099268,-2.2250,0.220,9.92911,9.92911
2431.00,9.93090,25.243523,0.000410,25.099158,-2.2252,0.220,9.93075,9.93075
2432.00,9.93098,25.243595,0.000410,25.099214,-2.2255,0.220,9.93121,9.93121
2433.00,9.93098,25.243639,0.000409,25.099268,-2.2258,0.220,9.93129,9.93129
2434.00,9.93095,25.243708,0.000402,25.099323,-2.2258,0.220,9.93082,9.93082
2435.00,9.93084,25.243737,0.000401,25.099261,-2.2257,0.220,9.93111,9.93111
2436.00,9.93081,25.243873,0.000403,25.099312,-2.2255,0.221,9.93056,9.93056
2437.00,9.93046,25.243908,0.000405,25.099297,-2.2252,0.221,9.93044,9.93044
2438.00,9.93028,25.243983,0.000402,25.099317,-2.2250,0.221,9.93068,9.93068
2439.00,9.93031,25.243996,0.000404,25.099291,-2.2250,0.221,9.93113,9.93113
2440.00,9.93015,25.244025,0.000406,25.099358,-2.2250,0.221,9.93083,9.93083
2441.00,9.93004,25.244045,0.000405,25.099455,-2.2250,0.221,9.93042,9.93042
2442.00,9.92987,25.244107,0.000407,25.099474,-2.2250,0.221,9.92989,9.92989
2443.00,9.93013,25.244123,0.000411,25.099464,-2.2250,0.221,9.92982,9.92982
2444.00,9.93006,25.244087,0.000411,25.099442,-2.2250,0.221,9.92948,9.92948
2445.00,9.93010,25.244017,0.000408,25.099351,-2.2249,0.221,9.92980,9.92980
2446.00,9.93037,25.243974,0.000410,25.099259,-2.2249,0.221,9.93037,9.93037
2447.00,9.93046,25.244017,0.000412,25.099268,-2.2250,0.221,9.93024,9.93024
2448.00,9.93046,25.244099,0.000415,25.099310,-2.2251,0.221,9.92979,9.92979
2449.00,9.93029,25.244108,0.000416,25.099287,-2.2250,0.221,9.92958,9.92958
2450.00,9.93021,25.244217,0.000418,25.099370,-2.2247,0.222,9.92939,9.92939
2451.00,9.93028,25.244306,0.000420,25.099484,-2.2246,0.222,9.92970,9.92970
2452.00,9.93043,25.244362,0.000416,25.099509,-2.2244,0.222,9.93173,9.93173
2453.00,9.93064,25.244282,0.000413,25.099397,-2.2243,0.222,9.93245,9.93245
2454.00,9.93062,25.244275,0.000412,25.099345,-2.2243,0.222,9.93170,9.93170
2455.00,9.93062,25.244358,0.000416,25.099367,-2.2245,0.222,9.92886,9.92886
2456.00,9.93054,25.244409,0.000416,25.099285,-2.2244,0.222,9.92428,9.92428
2457.00,9.93067,25.244344,0.000415,25.099172,-2.2244,0.222,9.91876,9.91876
2458.00,9.93106,25.244343,0.000412,25.099068,-2.2245,0.222,9.91374,9.91374
2459.00,9.93104,25.244514,0.000410,25.099134,-2.2244,0.222,9.90905,9.90905
2460.00,9.93156,25.244508,0.000410,25.099075,-2.2242,0.222,9.90486,9.90486
2461.00,9.93375,25.244659,0.000410,25.099173,-2.2242,0.222,9.90219,9.90219
@17,2.0001,4.0, 2460.061 
2462.00,9.93548,25.244858,0.000414,25.099337,-2.2241,0.223,9.90082,9.90082
2463.00,9.93234,25.244896,0.000414,25.099385,-2.2240,0.223,9.90172,9.90172
2464.00,9.92510,25.244940,0.000415,25.099396,-2.2241,0.223,9.90563,9.90563
2465.00,9.91736,25.244852,0.000410,25.099269,-2.2243,0.223,9.91284,9.91284
2466.00,9.91072,25.244828,0.000407,25.099228,-2.2242,0.223,9.92050,9.92050
2467.00,9.90861,25.244805,0.000406,25.099156,-2.2243,0.223,9.92800,9.92800
2468.00,9.90494,25.245025,0.000412,25.099301,-2.2244,0.223,9.93410,9.93410
2469.00,9.90246,25.245029,0.000412,25.099252,-2.2241,0.223,9.93862,9.93862
2470.00,9.89928,25.245188,0.000415,25.099329,-2.2240,0.223,9.93993,9.93993
2471.00,9.89738,25.245189,0.000414,25.099275,-2.2240,0.223,9.94006,9.94006
2472.00,9.90212,25.245285,0.000416,25.099348,-2.2239,0.223,9.93943,9.93943
2473.00,9.91166,25.245340,0.000416,25.099406,-2.2238,0.223,9.93775,9.93775
2474.00,9.92104,25.245398,0.000415,25.099442,-2.2239,0.224,9.93586,9.93586
2475.00,9.93235,25.245393,0.000414,25.099441,-2.2238,0.224,9.93463,9.93463
2476.00,9.93617,25.245439,0.000421,25.099469,-2.2238,0.224,9.93397,9.93397
2477.00,9.93899,25.245448,0.000420,25.099387,-2.2238,0.224,9.93343,9.93343
2478.00,9.93962,25.245473,0.000419,25.099362,-2.2237,0.224,9.93326,9.93326
2479.00,9.93860,25.245557,0.000421,25.099454,-2.2237,0.224,9.93352,9.93352
2480.00,9.93761,25.245514,0.000422,25.099410,-2.2236,0.224,9.93341,9.93341
2481.00,9.93681,25.245500,0.000416,25.099395,-2.2235,0.224,9.93265,9.93265
2482.00,9.93632,25.245295,0.000411,25.099245,-2.2235,0.224,9.93187,9.93187
2483.00,9.93588,25.245265,0.000411,25.099225,-2.2234,0.224,9.93138,9.93138
2484.00,9.93516,25.245264,0.000408,25.099165,-2.2231,0.224,9.93013,9.93013
2485.00,9.93460,25.245327,0.000408,25.099196,-2.2230,0.225,9.92957,9.92957
2486.00,9.93428,25.245368,0.000410,25.099196,-2.2231,0.225,9.92998,9.92998
2487.00,9.93403,25.245586,0.000412,25.099375,-2.2230,0.225,9.93103,9.93103
2488.00,9.93383,25.245636,0.000414,25.099402,-2.2229,0.225,9.93199,9.93199
2489.00,9.93320,25.245550,0.000416,25.099330,-2.2230,0.225,9.93223,9.93223
2490.00,9.93261,25.245550,0.000414,25.099272,-2.2231,0.225,9.93262,9.93262
2491.00,9.93231,25.245548,0.000414,25.099246,-2.2230,0.225,9.93182,9.93182
2492.00,9.93187,25.245569,0.000414,25.099207,-2.2230,0.225,9.92999,9.92999
2493.00,9.93140,25.245610,0.000413,25.099147,-2.2232,0.225,9.92847,9.92847
2494.00,9.93114,25.245745,0.000412,25.099282,-2.2233,0.225,9.92766,9.92766
2495.00,9.93090,25.245885,0.000414,25.099408,-2.2234,0.225,9.92767,9.92767
2496.00,9.93057,25.245890,0.000409,25.099408,-2.2236,0.226,9.92795,9.92795
2497.00,9.93038,25.245945,0.000412,25.099499,-2.2236,0.226,9.92839,9.92839
2498.00,9.93005,25.245952,0.000411,25.099509,-2.2236,0.226,9.92891,9.92891
2499.00,9.92990,25.246021,0.000415,25.099562,-2.2234,0.226,9.92982,9.92982
2500.00,9.92985,25.246135,0.000414,25.099621,-2.2233,0.226,9.93001,9.93001
2501.00,9.92993,25.246140,0.000416,25.099607,-2.2232,0.226,9.93105,9.93105
2502.00,9.92996,25.246179,0.000417,25.099592,-2.2232,0.226,9.93177,9.93177
2503.00,9.93021,25.246192,0.000419,25.099649,-2.2232,0.226,9.93196,9.93196
2504.00,9.93044,25.246091,0.000413,25.099474,-2.2231,0.226,9.93213,9.93213
2505.00,9.93059,25.245957,0.000411,25.099313,-2.2232,0.226,9.93230,9.93230
2506.00,9.93070,25.246018,0.000409,25.099258,-2.2232,0.226,9.93216,9.93216
2507.00,9.93071,25.246092,0.000407,25.099239,-2.2232,0.227,9.93224,9.93224
2508.00,9.93052,25.246177,0.000404,25.099206,-2.2233,0.227,9.93232,9.93232
2509.00,9.93037,25.246300,0.000405,25.099268,-2.2233,0.227,9.93188,9.93188
2510.00,9.93034,25.246414,0.000407,25.099353,-2.2233,0.227,9.93141,9.93141
2511.00,9.93047,25.246580,0.000412,25.099458,-2.2231,0.227,9.93172,9.93172
2512.00,9.93097,25.246564,0.000412,25.099414,-2.2230,0.227,9.93246,9.93246
2513.00,9.93138,25.246540,0.000417,25.099347,-2.2228,0.227,9.93282,9.93282
2514.00,9.93174,25.246597,0.000421,25.099352,-2.2227,0.227,9.93342,9.93342
2515.00,9.93185,25.246622,0.000424,25.099330,-2.2227,0.227,9.93393,9.93393
2516.00,9.93198,25.246509,0.000424,25.099291,-2.2226,0.227,9.93333,9.93333
2517.00,9.93212,25.246522,0.000422,25.099290,-2.2224,0.227,9.93229,9.93229
2518.00,9.93216,25.246606,0.000420,25.099384,-2.2225,0.227,9.93149,9.93149
2519.00,9.93220,25.246657,0.000418,25.099340,-2.2225,0.227,9.93084,9.93084
2520.00,9.93213,25.246727,0.000415,25.099319,-2.2225,0.227,9.93041,9.93041
2521.00,9.93192,25.246881,0.000418,25.099331,-2.2225,0.227,9.92998,9.92998
2522.00,9.93192,25.246999,0.000424,25.099407,-2.2226,0.227,9.93042,9.93042
2523.00,9.93189,25.247063,0.000426,25.099367,-2.2225,0.227,9.93131,9.93131
2524.00,9.93201,25.247005,0.000427,25.099366,-2.2225,0.227,9.93184,9.93184
2525.00,9.93191,25.246971,0.000428,25.099366,-2.2223,0.227,9.93170,9.93170
2526.00,9.93178,25.246989,0.000429,25.099430,-2.2221,0.227,9.93190,9.93190
2527.00,9.93167,25.246905,0.000425,25.099327,-2.2219,0.227,9.93105,9.93105
2528.00,9.93147,25.246907,0.000420,25.099315,-2.2220,0.228,9.93014,9.93014
2529.00,9.93148,25.246952,0.000415,25.099271,-2.2220,0.228,9.92994,9.92994
2530.00,9.93145,25.247026,0.000413,25.099262,-2.2221,0.228,9.92950,9.92950
2531.00,9.93127,25.247024,0.000410,25.099198,-2.2222,0.228,9.92935,9.92935
2532.00,9.93099,25.247149,0.000409,25.099249,-2.2222,0.229,9.92982,9.92982
2533.00,9.93074,25.247166,0.000412,25.099293,-2.2222,0.229,9.92977,9.92977
2534.00,9.93062,25.247257,0.000415,25.099376,-2.2221,0.229,9.92981,9.92981
2535.00,9.93052,25.247301,0.000415,25.099449,-2.2221,0.229,9.93009,9.93009
2536.00,9.93045,25.247273,0.000416,25.099430,-2.2222,0.229,9.93063,9.93063
2537.00,9.93045,25.247243,0.000419,25.099397,-2.2223,0.229,9.93072,9.93072
2538.00,9.93063,25.247228,0.000420,25.099295,-2.2223,0.229,9.93142,9.93142
2539.00,9.93063,25.247195,0.000420,25.099232,-2.2221,0.229,9.93087,9.93087
2540.00,9.93059,25.247275,0.000422,25.099249,-2.2217,0.228,9.93115,9.93115
2541.00,9.93072,25.247314,0.000420,25.099197,-2.2215,0.229,9.93140,9.93140
2542.00,9.93084,25.247304,0.000417,25.099125,-2.2213,0.229,9.93184,9.93184
2543.00,9.93077,25.247245,0.000416,25.099103,-2.2211,0.229,9.93119,9.93119
2544.00,9.93052,25.247290,0.000415,25.099169,-2.2211,0.229,9.93144,9.93144
2545.00,9.93064,25.247241,0.000415,25.099098,-2.2213,0.229,9.93202,9.93202
2546.00,9.93065,25.247345,0.000418,25.099179,-2.2215,0.229,9.93075,9.93075
2547.00,9.93071,25.247351,0.000418,25.099187,-2.2216,0.229,9.92958,9.92958
2548.00,9.93054,25.247577,0.000422,25.099368,-2.2217,0.229,9.92994,9.92994
2549.00,9.93059,25.247598,0.000423,25.099334,-2.2216,0.229,9.93016,9.93016
2550.00,9.93072,25.247673,0.000425,25.099436,-2.2215,0.229,9.92926,9.92926
2551.00,9.93080,25.247697,0.000425,25.099492,-2.2213,0.229,9.92957,9.92957
2552.00,9.93077,25.247813,0.000428,25.099586,-2.2212,0.230,9.93073,9.93073
2553.00,9.93076,25.247705,0.000422,25.099395,-2.2209,0.230,9.93088,9.93088
2554.00,9.93096,25.247862,0.000422,25.099471,-2.2207,0.230,9.93169,9.93169
2555.00,9.93114,25.247858,0.000418,25.099361,-2.2206,0.230,9.93304,9.93304
2556.00,9.93109,25.247890,0.000416,25.099289,-2.2204,0.230,9.93357,9.93357
2557.00,9.93117,25.247922,0.000414,25.099292,-2.2202,0.230,9.93314,9.93314
2558.00,9.93132,25.248015,0.000414,25.099346,-2.2203,0.230,9.93303,9.93303
2559.00,9.93146,25.248074,0.000412,25.099372,-2.2203,0.230,9.93244,9.93244
2560.00,9.93148,25.248114,0.000412,25.099409,-2.2202,0.230,9.93162,9.93162
2561.00,9.93148,25.248124,0.000413,25.099449,-2.2204,0.230,9.93186,9.93186
2562.00,9.93135,25.248211,0.000415,25.099490,-2.2205,0.230,9.93189,9.93189
2563.00,9.93139,25.248211,0.000417,25.099533,-2.2206,0.230,9.93200,9.93200
2564.00,9.93148,25.248211,0.000422,25.099555,-2.2207,0.230,9.93153,9.93153
2565.00,9.93141,25.248240,0.000424,25.099532,-2.2207,0.230,9.93124,9.93124
2566.00,9.93146,25.248384,0.000422,25.099593,-2.2208,0.230,9.93118,9.93118
2567.00,9.93174,25.248353,0.000418,25.099544,-2.2206,0.231,9.93181,9.93181
2568.00,9.93197,25.248407,0.000418,25.099537,-2.2206,0.231,9.93220,9.93220
2569.00,9.93206,25.248349,0.000413,25.099432,-2.2207,0.231,9.93278,9.93278
2570.00,9.93208,25.248376,0.000412,25.099443,-2.2207,0.231,9.93245,9.93245
2571.00,9.93213,25.248318,0.000410,25.099285,-2.2207,0.231,9.93188,9.93188
2572.00,9.93202,25.248311,0.000413,25.099213,-2.2208,0.231,9.93083,9.93083
2573.00,9.93193,25.248414,0.000413,25.099198,-2.2206,0.231,9.93039,9.93039
2574.00,9.93175,25.248576,0.000414,25.099265,-2.2203,0.231,9.92952,9.92952
2575.00,9.93133,25.248686,0.000412,25.099290,-2.2202,0.232,9.92915,9.92915
2576.00,9.93097,25.248904,0.000417,25.099519,-2.2202,0.232,9.92845,9.92845
2577.00,9.93071,25.249014,0.000416,25.099534,-2.2201,0.232,9.92747,9.92747
2578.00,9.93050,25.249010,0.000416,25.099519,-2.2201,0.232,9.92586,9.92586
2579.00,9.93003,25.248943,0.000416,25.099451,-2.2202,0.232,9.92535,9.92535
2580.00,9.92968,25.248901,0.000418,25.099394,-2.2201,0.232,9.92539,9.92539
2581.00,9.92943,25.248699,0.000416,25.099221,-2.2199,0.232,9.92576,9.92576
2582.00,9.92934,25.248662,0.000416,25.099241,-2.2197,0.232,9.92719,9.92719
2583.00,9.92932,25.248746,0.000417,25.099317,-2.2197,0.232,9.92867,9.92867
2584.00,9.92924,25.248785,0.000418,25.099335,-2.2195,0.232,9.92933,9.92933
2585.00,9.92924,25.248842,0.000417,25.099362,-2.2195,0.232,9.93067,9.93067
2586.00,9.92950,25.248964,0.000414,25.099406,-2.2197,0.233,9.93199,9.93199
2587.00,9.92954,25.248976,0.000413,25.099305,-2.2198,0.233,9.93258,9.93258
2588.00,9.92958,25.249055,0.000412,25.099272,-2.2197,0.233,9.93342,9.93342
2589.00,9.92956,25.249093,0.000413,25.099242,-2.2197,0.233,9.93489,9.93489
2590.00,9.92959,25.249117,0.000414,25.099206,-2.2196,0.233,9.93495,9.93495
2591.00,9.93000,25.249148,0.000416,25.099174,-2.2194,0.233,9.93513,9.93513
2592.00,9.93046,25.249280,0.000417,25.099304,-2.2191,0.233,9.93523,9.93523
2593.00,9.93065,25.249254,0.000417,25.099302,-2.2190,0.233,9.93456,9.93456
2594.00,9.93073,25.249410,0.000417,25.099457,-2.2189,0.233,9.93394,9.93394
2595.00,9.93113,25.249467,0.000418,25.099524,-2.2188,0.233,9.93360,9.93360
2596.00,9.93160,25.249435,0.000418,25.099482,-2.2187,0.233,9.93348,9.93348
2597.00,9.93195,25.249495,0.000417,25.099488,-2.2187,0.233,9.93392,9.93392
2598.00,9.93252,25.249587,0.000415,25.099475,-2.2186,0.233,9.93482,9.93482
2599.00,9.93309,25.249425,0.000413,25.099252,-2.2185,0.233,9.93500,9.93500
2600.00,9.93334,25.249477,0.000411,25.099233,-2.2185,0.233,9.93445,9.93445
2601.00,9.93349,25.249531,0.000409,25.099290,-2.2185,0.234,9.93383,9.93383
2602.00,9.93370,25.249544,0.000409,25.099301,-2.2183,0.234,9.93360,9.93360
2603.00,9.93402,25.249497,0.000409,25.099303,-2.2182,0.234,9.93356,9.93356
2604.00,9.93432,25.249609,0.000410,25.099365,-2.2182,0.234,9.93248,9.93248
2605.00,9.93429,25.249660,0.000412,25.099379,-2.2180,0.234,9.93098,9.93098
2606.00,9.93415,25.249665,0.000409,25.099278,-2.2179,0.234,9.92824,9.92824
2607.00,9.93398,25.249696,0.000411,25.099286,-2.2179,0.234,9.92404,9.92404
2608.00,9.93401,25.249785,0.000413,25.099311,-2.2180,0.234,9.91927,9.91927
2609.00,9.93433,25.249882,0.000417,25.099383,-2.2183,0.234,9.91562,9.91562
2610.00,9.93391,25.249951,0.000415,25.099390,-2.2183,0.234,9.91195,9.91195
2611.00,9.93318,25.250064,0.000420,25.099486,-2.2183,0.234,9.90915,9.90915
2612.00,9.93611,25.250053,0.000417,25.099413,-2.2182,0.235,9.90807,9.90807
@18,2.0001,4.0, 2610.103 
2613.00,9.93559,25.250053,0.000417,25.099401,-2.2180,0.235,9.90954,9.90954
2614.00,9.92851,25.250078,0.000413,25.099386,-2.2176,0.235,9.91328,9.91328
2615.00,9.92230,25.250036,0.000413,25.099302,-2.2173,0.235,9.91935,9.91935
2616.00,9.91858,25.250058,0.000413,25.099295,-2.2173,0.235,9.92706,9.92706
2617.00,9.91552,25.250184,0.000415,25.099421,-2.2174,0.235,9.93319,9.93319
2618.00,9.91235,25.250223,0.000414,25.099400,-2.2174,0.235,9.93723,9.93723
2619.00,9.90944,25.250188,0.000413,25.099312,-2.2174,0.235,9.93951,9.93951
2620.00,9.90666,25.250199,0.000417,25.099296,-2.2175,0.235,9.94102,9.94102
2621.00,9.90486,25.250199,0.000417,25.099289,-2.2175,0.235,9.94129,9.94129
2622.00,9.90968,25.250235,0.000414,25.099272,-2.2174,0.235,9.94112,9.94112
2623.00,9.91940,25.250223,0.000412,25.099212,-2.2174,0.235,9.94073,9.94073
2624.00,9.92905,25.250271,0.000411,25.099243,-2.2174,0.235,9.94040,9.94040
2625.00,9.93526,25.250418,0.000408,25.099364,-2.2173,0.236,9.94025,9.94025
2626.00,9.93957,25.250570,0.000408,25.099478,-2.2171,0.236,9.93947,9.93947
2627.00,9.93979,25.250550,0.000409,25.099392,-2.2170,0.236,9.93909,9.93909
2628.00,9.94057,25.250744,0.000414,25.099517,-2.2169,0.236,9.93867,9.93867
2629.00,9.94034,25.250832,0.000416,25.099597,-2.2168,0.236,9.93801,9.93801
2630.00,9.94018,25.250724,0.000413,25.099456,-2.2168,0.236,9.93679,9.93679
2631.00,9.94002,25.250689,0.000411,25.099342,-2.2168,0.236,9.93634,9.93634
2632.00,9.93945,25.250763,0.000409,25.099329,-2.2169,0.236,9.93574,9.93574
2633.00,9.93907,25.250718,0.000404,25.099288,-2.2168,0.236,9.93538,9.93538
2634.00,9.93865,25.250728,0.000404,25.099203,-2.2168,0.236,9.93525,9.93525
2635.00,9.93827,25.250826,0.000405,25.099282,-2.2166,0.237,9.93486,9.93486
2636.00,9.93802,25.250856,0.000406,25.099309,-2.2165,0.237,9.93388,9.93388
2637.00,9.93771,25.250913,0.000411,25.099467,-2.2164,0.237,9.93293,9.93293
2638.00,9.93704,25.250856,0.000412,25.099417,-2.2162,0.237,9.93225,9.93225
2639.00,9.93650,25.250883,0.000411,25.099474,-2.2160,0.237,9.93147,9.93147
2640.00,9.93610,25.250861,0.000415,25.099478,-2.2159,0.237,9.93169,9.93169
2641.00,9.93568,25.250907,0.000415,25.099478,-2.2158,0.237,9.93232,9.93232
2642.00,9.93544,25.250893,0.000411,25.099341,-2.2158,0.237,9.93360,9.93360
2643.00,9.93528,25.251134,0.000413,25.099514,-2.2159,0.237,9.93447,9.93447
2644.00,9.93517,25.251171,0.000413,25.099518,-2.2161,0.237,9.93559,9.93559
2645.00,9.93492,25.251256,0.000412,25.099533,-2.2162,0.237,9.93552,9.93552
2646.00,9.93445,25.251277,0.000415,25.099517,-2.2163,0.237,9.93430,9.93430
2647.00,9.93405,25.251241,0.000414,25.099439,-2.2163,0.237,9.93339,9.93339
2648.00,9.93383,25.250982,0.000412,25.099190,-2.2161,0.237,9.93284,9.93284
2649.00,9.93362,25.250952,0.000413,25.099086,-2.2160,0.237,9.93141,9.93141
2650.00,9.93328,25.251019,0.000414,25.099120,-2.2159,0.237,9.93102,9.93102
2651.00,9.93304,25.250997,0.000409,25.099035,-2.2158,0.238,9.93153,9.93153
2652.00,9.93292,25.251101,0.000408,25.099142,-2.2155,0.238,9.93153,9.93153
2653.00,9.93288,25.251179,0.000407,25.099212,-2.2155,0.238,9.93196,9.93196
2654.00,9.93282,25.251216,0.000406,25.099291,-2.2154,0.238,9.93266,9.93266
2655.00,9.93274,25.251240,0.000406,25.099270,-2.2153,0.238,9.93233,9.93233
2656.00,9.93269,25.251291,0.000412,25.099364,-2.2154,0.238,9.93218,9.93218
2657.00,9.93262,25.251230,0.000413,25.099325,-2.2155,0.238,9.93222,9.93222
2658.00,9.93267,25.251277,0.000412,25.099347,-2.2155,0.238,9.93123,9.93123
2659.00,9.93258,25.251351,0.000411,25.099339,-2.2152,0.238,9.93053,9.93053
2660.00,9.93247,25.251343,0.000414,25.099294,-2.2150,0.238,9.93053,9.93053
2661.00,9.93228,25.251550,0.000414,25.099387,-2.2148,0.239,9.93071,9.93071
2662.00,9.93209,25.251553,0.000414,25.099325,-2.2144,0.239,9.93089,9.93089
2663.00,9.93193,25.251572,0.000416,25.099254,-2.2142,0.239,9.93144,9.93144
2664.00,9.93172,25.251544,0.000417,25.099211,-2.2144,0.239,9.93187,9.93187
2665.00,9.93158,25.251828,0.000421,25.099384,-2.2145,0.239,9.93221,9.93221
2666.00,9.93156,25.251634,0.000414,25.099183,-2.2144,0.239,9.93195,9.93195
2667.00,9.93160,25.251797,0.000417,25.099300,-2.2145,0.239,9.93182,9.93182
2668.00,9.93171,25.252047,0.000420,25.099513,-2.2145,0.239,9.93258,9.93258
2669.00,9.93203,25.252135,0.000418,25.099490,-2.2144,0.239,9.93373,9.93373
2670.00,9.93236,25.251998,0.000409,25.099310,-2.2143,0.239,9.93506,9.93506
2671.00,9.93264,25.252224,0.000407,25.099455,-2.2142,0.239,9.93631,9.93631
2672.00,9.93293,25.252337,0.000403,25.099496,-2.2140,0.240,9.93722,9.93722
2673.00,9.93310,25.252280,0.000400,25.099366,-2.2138,0.240,9.93718,9.93718
2674.00,9.93318,25.252263,0.000400,25.099320,-2.2135,0.240,9.93690,9.93690
2675.00,9.93339,25.252346,0.000404,25.099334,-2.2133,0.240,9.93649,9.93649
2676.00,9.93367,25.252348,0.000409,25.099252,-2.2134,0.240,9.93527,9.93527
2677.00,9.93397,25.252349,0.000412,25.099162,-2.2134,0.240,9.93460,9.93460
2678.00,9.93433,25.252363,0.000414,25.099186,-2.2136,0.240,9.93416,9.93416
2679.00,9.93428,25.252581,0.000416,25.099403,-2.2139,0.240,9.93386,9.93386
2680.00,9.93429,25.252587,0.000416,25.099515,-2.2142,0.240,9.93394,9.93394
2681.00,9.93448,25.252619,0.000415,25.099599,-2.2142,0.240,9.93461,9.93461
2682.00,9.93470,25.252636,0.000415,25.099632,-2.2141,0.241,9.93576,9.93576
2683.00,9.93499,25.252784,0.000414,25.099711,-2.2141,0.241,9.93651,9.93651
2684.00,9.93519,25.252675,0.000412,25.099524,-2.2139,0.241,9.93652,9.93652
2685.00,9.93537,25.252744,0.000411,25.099450,-2.2139,0.241,9.93670,9.93670
2686.00,9.93562,25.252805,0.000411,25.099382,-2.2139,0.241,9.93662,9.93662
2687.00,9.93573,25.252892,0.000413,25.099419,-2.2140,0.241,9.93554,9.93554
2688.00,9.93578,25.252778,0.000411,25.099275,-2.2138,0.241,9.93519,9.93519
2689.00,9.93568,25.252852,0.000416,25.099311,-2.2138,0.241,9.93521,9.93521
2690.00,9.93548,25.252793,0.000420,25.099319,-2.2137,0.241,9.93393,9.93393
2691.00,9.93508,25.252906,0.000423,25.099460,-2.2136,0.241,9.93300,9.93300
2692.00,9.93475,25.252956,0.000422,25.099468,-2.2135,0.241,9.93255,9.93255
2693.00,9.93448,25.253103,0.000424,25.099522,-2.2135,0.241,9.93171,9.93171
2694.00,9.93432,25.253251,0.000422,25.099614,-2.2135,0.241,9.93134,9.93134
2695.00,9.93424,25.253377,0.000416,25.099575,-2.2135,0.242,9.93250,9.93250
2696.00,9.93438,25.253377,0.000414,25.099502,-2.2136,0.242,9.93381,9.93381
2697.00,9.93453,25.253401,0.000415,25.099441,-2.2136,0.242,9.93435,9.93435
2698.00,9.93460,25.253487,0.000413,25.099458,-2.2136,0.242,9.93539,9.93539
2699.00,9.93461,25.253359,0.000408,25.099329,-2.2136,0.242,9.93629,9.93629
2700.00,9.93470,25.253511,0.000413,25.099439,-2.2134,0.242,9.93725,9.93725
2701.00,9.93522,25.253512,0.000411,25.099449,-2.2132,0.242,9.93783,9.93783
2702.00,9.93518,25.253569,0.000410,25.099458,-2.2131,0.242,9.93803,9.93803
2703.00,9.93503,25.253568,0.000410,25.099373,-2.2128,0.242,9.93738,9.93738
2704.00,9.93488,25.253687,0.000413,25.099386,-2.2123,0.242,9.93648,9.93648
2705.00,9.93468,25.253611,0.000412,25.099247,-2.2121,0.242,9.93470,9.93470
2706.00,9.93456,25.253669,0.000413,25.099184,-2.2119,0.242,9.93346,9.93346
2707.00,9.93459,25.253666,0.000413,25.099171,-2.2116,0.242,9.93277,9.93277
2708.00,9.93472,25.253765,0.000417,25.099285,-2.2116,0.242,9.93301,9.93301
2709.00,9.93496,25.253985,0.000423,25.099387,-2.2118,0.242,9.93301,9.93301
2710.00,9.93498,25.254099,0.000425,25.099452,-2.2117,0.242,9.93329,9.93329
2711.00,9.93543,25.254063,0.000421,25.099351,-2.2117,0.242,9.93377,9.93377
2712.00,9.93529,25.254222,0.000422,25.099428,-2.2117,0.242,9.93360,9.93360
2713.00,9.93505,25.254213,0.000421,25.099336,-2.2116,0.243,9.93376,9.93376
2714.00,9.93490,25.254061,0.000414,25.099233,-2.2115,0.243,9.93481,9.93481
2715.00,9.93493,25.253982,0.000412,25.099164,-2.2114,0.243,9.93484,9.93484
2716.00,9.93493,25.254093,0.000420,25.099268,-2.2113,0.243,9.93448,9.93448
2717.00,9.93488,25.254110,0.000418,25.099235,-2.2112,0.243,9.93523,9.93523
2718.00,9.93487,25.254253,0.000418,25.099339,-2.2109,0.243,9.93484,9.93484
2719.00,9.93459,25.254324,0.000419,25.099352,-2.2108,0.243,9.93347,9.93347
2720.00,9.93423,25.254417,0.000418,25.099456,-2.2107,0.243,9.93288,9.93288
2721.00,9.93371,25.254417,0.000413,25.099457,-2.2106,0.244,9.93260,9.93260
2722.00,9.93356,25.254392,0.000415,25.099474,-2.2107,0.244,9.93263,9.93263
2723.00,9.93359,25.254278,0.000412,25.099381,-2.2109,0.244,9.93296,9.93296
2724.00,9.93369,25.254259,0.000413,25.099368,-2.2110,0.244,9.93346,9.93346
2725.00,9.93371,25.254171,0.000411,25.099237,-2.2109,0.244,9.93402,9.93402
2726.00,9.93378,25.254241,0.000414,25.099273,-2.2108,0.244,9.93424,9.93424
2727.00,9.93388,25.254276,0.000415,25.099305,-2.2108,0.244,9.93445,9.93445
2728.00,9.93406,25.254275,0.000417,25.099316,-2.2108,0.244,9.93512,9.93512
2729.00,9.93428,25.254464,0.000420,25.099453,-2.2107,0.244,9.93571,9.93571
2730.00,9.93432,25.254545,0.000420,25.099522,-2.2107,0.244,9.93540,9.93540
2731.00,9.93430,25.254624,0.000416,25.099561,-2.2106,0.244,9.93589,9.93589
2732.00,9.93433,25.254604,0.000413,25.099523,-2.2106,0.244,9.93523,9.93523
2733.00,9.93436,25.254708,0.000413,25.099524,-2.2104,0.244,9.93429,9.93429
2734.00,9.93424,25.254681,0.000413,25.099454,-2.2102,0.244,9.93392,9.93392
2735.00,9.93401,25.254709,0.000414,25.099428,-2.2100,0.244,9.93343,9.93343
2736.00,9.93384,25.254731,0.000415,25.099385,-2.2099,0.245,9.93220,9.93220
2737.00,9.93365,25.254793,0.000418,25.099370,-2.2097,0.245,9.93191,9.93191
2738.00,9.93355,25.254812,0.000418,25.099369,-2.2096,0.245,9.93188,9.93188
2739.00,9.93365,25.254780,0.000416,25.099345,-2.2097,0.245,9.93178,9.93178
2740.00,9.93366,25.254842,0.000420,25.099420,-2.2099,0.245,9.93184,9.93184
2741.00,9.93368,25.254840,0.000420,25.099486,-2.2098,0.245,9.93225,9.93225
2742.00,9.93355,25.254841,0.000417,25.099509,-2.2096,0.245,9.93232,9.93232
2743.00,9.93344,25.254864,0.000417,25.099605,-2.2094,0.245,9.93230,9.93230
2744.00,9.93340,25.254893,0.000417,25.099618,-2.2091,0.245,9.93241,9.93241
2745.00,9.93341,25.254937,0.000411,25.099581,-2.2087,0.246,9.93330,9.93330
2746.00,9.93344,25.254906,0.000410,25.099483,-2.2086,0.246,9.93411,9.93411
2747.00,9.93358,25.254946,0.000409,25.099407,-2.2086,0.246,9.93472,9.93472
2748.00,9.93335,25.254954,0.000410,25.099281,-2.2086,0.246,9.93439,9.93439
2749.00,9.93312,25.254989,0.000411,25.099295,-2.2087,0.246,9.93438,9.93438
2750.00,9.93323,25.255010,0.000414,25.099261,-2.2087,0.246,9.93452,9.93452
2751.00,9.93318,25.255053,0.000415,25.099234,-2.2087,0.246,9.93406,9.93406
2752.00,9.93320,25.255103,0.000418,25.099258,-2.2086,0.246,9.93423,9.93423
2753.00,9.93330,25.255071,0.000414,25.099224,-2.2085,0.246,9.93496,9.93496
2754.00,9.93335,25.255214,0.000413,25.099297,-2.2084,0.246,9.93422,9.93422
2755.00,9.93371,25.255305,0.000412,25.099388,-2.2082,0.246,9.93156,9.93156
2756.00,9.93381,25.255368,0.000412,25.099378,-2.2081,0.246,9.92873,9.92873
2757.00,9.93418,25.255444,0.000409,25.099364,-2.2081,0.246,9.92413,9.92413
2758.00,9.93457,25.255654,0.000415,25.099496,-2.2081,0.246,9.91925,9.91925
2759.00,9.93452,25.255669,0.000416,25.099413,-2.2081,0.246,9.91562,9.91562
2760.00,9.93436,25.255725,0.000416,25.099370,-2.2082,0.246,9.91258,9.91258
2761.00,9.93490,25.255769,0.000414,25.099341,-2.2081,0.247,9.90974,9.90974
2762.00,9.93515,25.255841,0.000416,25.099375,-2.2080,0.247,9.90949,9.90949
@19,2.0001,4.0, 2760.164 
2763.00,9.93508,25.255835,0.000413,25.099236,-2.2078,0.247,9.91175,9.91175
2764.00,9.93049,25.255896,0.000413,25.099202,-2.2076,0.247,9.91587,9.91587
2765.00,9.92301,25.255962,0.000414,25.099237,-2.2074,0.247,9.92250,9.92250
2766.00,9.91904,25.256016,0.000414,25.099302,-2.2073,0.247,9.92999,9.92999
2767.00,9.91409,25.256020,0.000414,25.099299,-2.2072,0.247,9.93679,9.93679
2768.00,9.91251,25.255986,0.000412,25.099332,-2.2072,0.247,9.94158,9.94158
2769.00,9.91020,25.255884,0.000411,25.099311,-2.2071,0.248,9.94348,9.94348
2770.00,9.90870,25.255806,0.000411,25.099232,-2.2071,0.248,9.94401,9.94401
2771.00,9.90645,25.255809,0.000412,25.099219,-2.2069,0.248,9.94470,9.94470
2772.00,9.91093,25.255761,0.000412,25.099200,-2.2068,0.248,9.94424,9.94424
2773.00,9.92236,25.255803,0.000416,25.099281,-2.2067,0.248,9.94363,9.94363
2774.00,9.93330,25.255918,0.000421,25.099374,-2.2065,0.248,9.94345,9.94345
2775.00,9.94047,25.255964,0.000419,25.099403,-2.2062,0.248,9.94268,9.94268
2776.00,9.94287,25.256046,0.000415,25.099427,-2.2059,0.248,9.94130,9.94130
2777.00,9.94359,25.256205,0.000414,25.099457,-2.2057,0.248,9.94082,9.94082
2778.00,9.94382,25.256324,0.000412,25.099445,-2.2056,0.248,9.94051,9.94051
2779.00,9.94366,25.256307,0.000406,25.099369,-2.2054,0.248,9.94004,9.94004
2780.00,9.94320,25.256437,0.000407,25.099379,-2.2052,0.248,9.93958,9.93958
2781.00,9.94267,25.256505,0.000413,25.099441,-2.2051,0.248,9.94035,9.94035
2782.00,9.94235,25.256518,0.000415,25.099455,-2.2051,0.248,9.94019,9.94019
2783.00,9.94204,25.256484,0.000413,25.099371,-2.2047,0.248,9.93963,9.93963
2784.00,9.94176,25.256569,0.000416,25.099465,-2.2047,0.248,9.93872,9.93872
2785.00,9.94135,25.256537,0.000413,25.099472,-2.2046,0.249,9.93881,9.93881
2786.00,9.94118,25.256457,0.000407,25.099372,-2.2046,0.249,9.93785,9.93785
2787.00,9.94078,25.256416,0.000409,25.099351,-2.2046,0.249,9.93645,9.93645
2788.00,9.94020,25.256410,0.000408,25.099307,-2.2047,0.249,9.93490,9.93490
2789.00,9.93938,25.256458,0.000410,25.099260,-2.2049,0.249,9.93392,9.93392
2790.00,9.93877,25.256579,0.000411,25.099297,-2.2051,0.249,9.93337,9.93337
2791.00,9.93815,25.256689,0.000415,25.099292,-2.2050,0.249,9.93278,9.93278
2792.00,9.93759,25.256793,0.000411,25.099335,-2.2048,0.249,9.93391,9.93391
2793.00,9.93728,25.256884,0.000413,25.099389,-2.2046,0.249,9.93585,9.93585
2794.00,9.93735,25.256982,0.000412,25.099456,-2.2043,0.249,9.93801,9.93801
2795.00,9.93721,25.256824,0.000407,25.099303,-2.2042,0.249,9.93843,9.93843
2796.00,9.93674,25.256835,0.000404,25.099327,-2.2040,0.250,9.93884,9.93884
2797.00,9.93655,25.256866,0.000404,25.099291,-2.2040,0.250,9.93870,9.93870
2798.00,9.93678,25.256898,0.000403,25.099327,-2.2040,0.250,9.93762,9.93762
2799.00,9.93678,25.256758,0.000397,25.099184,-2.2039,0.250,9.93653,9.93653
2800.00,9.93640,25.256895,0.000403,25.099307,-2.2038,0.250,9.93680,9.93680
2801.00,9.93617,25.256884,0.000403,25.099263,-2.2037,0.250,9.93686,9.93686
2802.00,9.93621,25.256840,0.000404,25.099238,-2.2036,0.250,9.93699,9.93699
2803.00,9.93638,25.256802,0.000405,25.099211,-2.2034,0.250,9.93724,9.93724
2804.00,9.93647,25.256922,0.000407,25.099306,-2.2032,0.250,9.93746,9.93746
2805.00,9.93650,25.256971,0.000407,25.099328,-2.2032,0.250,9.93788,9.93788
2806.00,9.93668,25.257052,0.000409,25.099414,-2.2032,0.251,9.93865,9.93865
2807.00,9.93690,25.257033,0.000410,25.099358,-2.2033,0.251,9.93863,9.93863
2808.00,9.93715,25.257223,0.000412,25.099440,-2.2033,0.251,9.93834,9.93834
2809.00,9.93736,25.257149,0.000414,25.099311,-2.2031,0.251,9.93802,9.93802
2810.00,9.93749,25.257109,0.000414,25.099189,-2.2030,0.250,9.93643,9.93643
2811.00,9.93736,25.257154,0.000412,25.099144,-2.2028,0.251,9.93453,9.93453
2812.00,9.93705,25.257313,0.000409,25.099241,-2.2025,0.251,9.93346,9.93346
2813.00,9.93681,25.257250,0.000404,25.099199,-2.2024,0.251,9.93334,9.93334
2814.00,9.93643,25.257403,0.000405,25.099294,-2.2024,0.251,9.93362,9.93362
2815.00,9.93630,25.257525,0.000402,25.099353,-2.2025,0.252,9.93456,9.93456
2816.00,9.93630,25.257441,0.000404,25.099281,-2.2024,0.251,9.93509,9.93509
2817.00,9.93639,25.257483,0.000406,25.099256,-2.2022,0.251,9.93599,9.93599
2818.00,9.93636,25.257474,0.000408,25.099215,-2.2021,0.251,9.93610,9.93610
2819.00,9.93630,25.257553,0.000409,25.099240,-2.2020,0.251,9.93648,9.93648
2820.00,9.93640,25.257558,0.000408,25.099243,-2.2018,0.251,9.93665,9.93665
2821.00,9.93647,25.257752,0.000408,25.099303,-2.2018,0.252,9.93788,9.93788
2822.00,9.93656,25.257733,0.000407,25.099328,-2.2019,0.252,9.93812,9.93812
2823.00,9.93656,25.257798,0.000407,25.099352,-2.2020,0.252,9.93745,9.93745
2824.00,9.93630,25.257814,0.000406,25.099386,-2.2021,0.252,9.93641,9.93641
2825.00,9.93597,25.257801,0.000411,25.099374,-2.2021,0.252,9.93558,9.93558
2826.00,9.93566,25.257825,0.000411,25.099445,-2.2019,0.252,9.93448,9.93448
2827.00,9.93538,25.257839,0.000413,25.099344,-2.2017,0.252,9.93365,9.93365
2828.00,9.93533,25.257834,0.000411,25.099323,-2.2015,0.253,9.93457,9.93457
2829.00,9.93542,25.257839,0.000412,25.099324,-2.2015,0.252,9.93509,9.93509
2830.00,9.93568,25.257905,0.000409,25.099363,-2.2015,0.253,9.93412,9.93412
2831.00,9.93601,25.257829,0.000408,25.099271,-2.2015,0.253,9.93307,9.93307
2832.00,9.93599,25.257960,0.000410,25.099377,-2.2015,0.253,9.93243,9.93243
2833.00,9.93576,25.258042,0.000413,25.099375,-2.2015,0.253,9.93157,9.93157
2834.00,9.93502,25.258109,0.000410,25.099279,-2.2013,0.253,9.93140,9.93140
2835.00,9.93470,25.258108,0.000406,25.099223,-2.2010,0.253,9.93204,9.93204
2836.00,9.93459,25.258263,0.000407,25.099322,-2.2010,0.253,9.93310,9.93310
2837.00,9.93460,25.258220,0.000405,25.099265,-2.2009,0.253,9.93423,9.93423
2838.00,9.93433,25.258281,0.000404,25.099301,-2.2007,0.253,9.93455,9.93455
2839.00,9.93371,25.258300,0.000407,25.099333,-2.2006,0.253,9.93499,9.93499
2840.00,9.93348,25.258298,0.000411,25.099313,-2.2007,0.253,9.93684,9.93684
2841.00,9.93386,25.258333,0.000410,25.099317,-2.2006,0.253,9.93759,9.93759
2842.00,9.93437,25.258447,0.000410,25.099433,-2.2005,0.253,9.93779,9.93779
2843.00,9.93467,25.258481,0.000410,25.099467,-2.2003,0.253,9.93870,9.93870
2844.00,9.93498,25.258490,0.000407,25.099487,-2.2000,0.254,9.93897,9.93897
2845.00,9.93529,25.258598,0.000402,25.099568,-2.1998,0.254,9.93875,9.93875
2846.00,9.93551,25.258608,0.000404,25.099562,-2.1995,0.254,9.93844,9.93844
2847.00,9.93565,25.258592,0.000404,25.099492,-2.1994,0.254,9.93876,9.93876
2848.00,9.93567,25.258687,0.000405,25.099519,-2.1995,0.254,9.93940,9.93940
2849.00,9.93620,25.258770,0.000408,25.099561,-2.1995,0.254,9.93978,9.93978
2850.00,9.93677,25.258921,0.000414,25.099607,-2.1996,0.254,9.93987,9.93987
2851.00,9.93722,25.258983,0.000415,25.099533,-2.1996,0.254,9.94063,9.94063
2852.00,9.93760,25.258908,0.000411,25.099410,-2.1995,0.254,9.94016,9.94016
2853.00,9.93780,25.258988,0.000414,25.099489,-2.1995,0.254,9.93927,9.93927
2854.00,9.93800,25.258985,0.000414,25.099451,-2.1994,0.254,9.93821,9.93821
2855.00,9.93811,25.258929,0.000413,25.099470,-2.1992,0.254,9.93784,9.93784
2856.00,9.93842,25.258879,0.000408,25.099495,-2.1991,0.255,9.93710,9.93710
2857.00,9.93840,25.259016,0.000411,25.099619,-2.1991,0.255,9.93719,9.93719
2858.00,9.93869,25.258997,0.000407,25.099512,-2.1991,0.255,9.93821,9.93821
2859.00,9.93904,25.258992,0.000405,25.099447,-2.1990,0.255,9.93945,9.93945
2860.00,9.93902,25.259109,0.000405,25.099453,-2.1988,0.255,9.93929,9.93929
2861.00,9.93893,25.259193,0.000404,25.099399,-2.1988,0.255,9.93966,9.93966
2862.00,9.93895,25.259255,0.000405,25.099400,-2.1986,0.255,9.94013,9.94013
2863.00,9.93903,25.259258,0.000404,25.099401,-2.1984,0.255,9.93915,9.93915
2864.00,9.93905,25.259310,0.000402,25.099454,-2.1983,0.255,9.93849,9.93849
2865.00,9.93892,25.259302,0.000399,25.099358,-2.1983,0.256,9.93862,9.93862
2866.00,9.93894,25.259349,0.000399,25.099426,-2.1981,0.256,9.93854,9.93854
2867.00,9.93891,25.259419,0.000400,25.099443,-2.1980,0.256,9.93810,9.93810
2868.00,9.93867,25.259396,0.000401,25.099385,-2.1979,0.256,9.93784,9.93784
2869.00,9.93844,25.259397,0.000403,25.099333,-2.1978,0.256,9.93789,9.93789
2870.00,9.93826,25.259405,0.000407,25.099357,-2.1976,0.256,9.93802,9.93802
2871.00,9.93831,25.259496,0.000410,25.099450,-2.1976,0.256,9.93794,9.93794
2872.00,9.93834,25.259469,0.000409,25.099399,-2.1973,0.256,9.93844,9.93844
2873.00,9.93865,25.259549,0.000406,25.099456,-2.1971,0.256,9.93969,9.93969
2874.00,9.93888,25.259550,0.000408,25.099446,-2.1971,0.256,9.94035,9.94035
2875.00,9.93906,25.259505,0.000405,25.099419,-2.1970,0.256,9.93979,9.93979
2876.00,9.93898,25.259445,0.000406,25.099307,-2.1970,0.256,9.93923,9.93923
2877.00,9.93878,25.259518,0.000409,25.099313,-2.1971,0.256,9.93802,9.93802
2878.00,9.93846,25.259523,0.000415,25.099278,-2.1972,0.256,9.93647,9.93647
2879.00,9.93817,25.259641,0.000412,25.099297,-2.1970,0.257,9.93553,9.93553
2880.00,9.93795,25.259731,0.000414,25.099243,-2.1967,0.257,9.93499,9.93499
2881.00,9.93779,25.259776,0.000414,25.099205,-2.1965,0.257,9.93490,9.93490
2882.00,9.93754,25.259727,0.000412,25.099141,-2.1963,0.257,9.93521,9.93521
2883.00,9.93750,25.259828,0.000406,25.099154,-2.1961,0.257,9.93604,9.93604
2884.00,9.93733,25.259835,0.000407,25.099151,-2.1961,0.257,9.93612,9.93612
2885.00,9.93722,25.259877,0.000405,25.099187,-2.1961,0.257,9.93631,9.93631
2886.00,9.93739,25.259929,0.000410,25.099212,-2.1961,0.257,9.93625,9.93625
2887.00,9.93726,25.260005,0.000408,25.099274,-2.1960,0.257,9.93609,9.93609
2888.00,9.93698,25.260011,0.000413,25.099286,-2.1959,0.257,9.93512,9.93512
2889.00,9.93681,25.260138,0.000413,25.099432,-2.1958,0.257,9.93525,9.93525
2890.00,9.93679,25.260211,0.000413,25.099513,-2.1956,0.258,9.93589,9.93589
2891.00,9.93668,25.260265,0.000411,25.099593,-2.1953,0.258,9.93628,9.93628
2892.00,9.93663,25.260268,0.000409,25.099563,-2.1952,0.258,9.93677,9.93677
2893.00,9.93637,25.260281,0.000405,25.099570,-2.1950,0.258,9.93733,9.93733
2894.00,9.93619,25.260214,0.000408,25.099471,-2.1948,0.258,9.93775,9.93775
2895.00,9.93634,25.260217,0.000410,25.099462,-2.1949,0.258,9.93861,9.93861
2896.00,9.93648,25.260203,0.000408,25.099421,-2.1949,0.258,9.93873,9.93873
2897.00,9.93650,25.260249,0.000412,25.099416,-2.1949,0.258,9.93803,9.93803
2898.00,9.93663,25.260262,0.000415,25.099365,-2.1950,0.258,9.93876,9.93876
2899.00,9.93689,25.260300,0.000413,25.099367,-2.1949,0.258,9.93873,9.93873
2900.00,9.93700,25.260350,0.000413,25.099327,-2.1949,0.258,9.93729,9.93729
2901.00,9.93697,25.260400,0.000414,25.099260,-2.1949,0.258,9.93647,9.93647
2902.00,9.93702,25.260473,0.000410,25.099272,-2.1949,0.258,9.93688,9.93688
2903.00,9.93688,25.260539,0.000409,25.099273,-2.1948,0.259,9.93567,9.93567
2904.00,9.93700,25.260564,0.000409,25.099242,-2.1946,0.259,9.93450,9.93450
2905.00,9.93712,25.260581,0.000410,25.099234,-2.1943,0.259,9.93416,9.93416
2906.00,9.93713,25.260602,0.000408,25.099198,-2.1940,0.259,9.93468,9.93468
2907.00,9.93684,25.260661,0.000408,25.099203,-2.1937,0.259,9.93516,9.93516
2908.00,9.93672,25.260810,0.000408,25.099301,-2.1936,0.259,9.93576,9.93576
2909.00,9.93667,25.260995,0.000407,25.099395,-2.1936,0.259,9.93657,9.93657
2910.00,9.93670,25.261064,0.000404,25.099377,-2.1937,0.259,9.93722,9.93722
2911.00,9.93680,25.261110,0.000402,25.099404,-2.1936,0.259,9.93736,9.93736
2912.00,9.93685,25.261075,0.000402,25.099336,-2.1935,0.259,9.93764,9.93764
