# Supplementary material for: HSL1 and BAM1/2 impact epidermal cell development by sensing distinct signaling peptides
Source: Nat Commun. 2022 Feb 15;13:876. doi: 10.1038/s41467-022-28558-4 (PMC8847575; doi:10.1038/s41467-022-28558-4)
Supplement: Supplementary file 4 — Source Data [file 41467_2022_28558_MOESM4_ESM.zip › Source Data/Source Data/Figure S3/Exp2_HSL1_IDA_SERK1.itc]

$ITC
$ 19 
$NOT
$ 25 
$ 60 
$ 500 
$ 10 
$ 2 
$ADCGainCode:  0 
$False,True,True
$ 0.4 , 0.8 , 150 , 5 
$ 2 , 4 , 150 , 5 
$ 2 , 4 , 150 , 5 
$ 2 , 4 , 150 , 5 
$ 2 , 4 , 150 , 5 
$ 2 , 4 , 150 , 5 
$ 2 , 4 , 150 , 5 
$ 2 , 4 , 150 , 5 
$ 2 , 4 , 150 , 5 
$ 2 , 4 , 150 , 5 
$ 2 , 4 , 150 , 5 
$ 2 , 4 , 150 , 5 
$ 2 , 4 , 150 , 5 
$ 2 , 4 , 150 , 5 
$ 2 , 4 , 150 , 5 
$ 2 , 4 , 150 , 5 
$ 2 , 4 , 150 , 5 
$ 2 , 4 , 150 , 5 
$ 2 , 4 , 150 , 5 
# 0 
# 0.15 
# 0.115 
# 0.2035 
# 25 
# 4 
# 8.15 
# 1 
?HSL1_15uM_SERK1_100uM_YIDA_150uM_pH6
% MICROCALITC_MAL1177627
% 0.2035 
% 4 
%-0.586102 , 29.61604 
%-0.348256 , 29.40329 
% 0.8333333 
% 167740 , 167730 
% 0.25 , 81 
%-0.015695 ,-0.033946 
%-20 , 8 
% 0 , 0 
% 0 
% 128000       127744 
% 43.1 
% 500 , 750 , 1000 , 750 
% 0.06978023945 ,-0.002252194966 ,-3.244915618586E-05 , 1.349203907274E-06 ,-9.058983361606E-09 
% MicroCalITC Ver: 1.29.32 Run time:2/17/2020 1:19:28 AM
@0
5.00,9.36068,25.140991,0.000468,25.087689,-0.5397,0.116,9.35789,9.35789
6.00,9.35998,25.141125,0.000468,25.087704,-0.5397,0.116,9.35654,9.35654
7.00,9.35965,25.141159,0.000467,25.087755,-0.5397,0.116,9.35616,9.35616
8.00,9.35929,25.141178,0.000468,25.087774,-0.5397,0.116,9.35722,9.35722
9.00,9.35921,25.141178,0.000467,25.087736,-0.5397,0.116,9.35730,9.35730
10.00,9.35897,25.141150,0.000466,25.087641,-0.5397,0.116,9.35683,9.35683
11.00,9.35875,25.141170,0.000466,25.087678,-0.5398,0.116,9.35721,9.35721
12.00,9.35864,25.141162,0.000466,25.087599,-0.5398,0.116,9.35689,9.35689
13.00,9.35831,25.141153,0.000462,25.087503,-0.5398,0.116,9.35608,9.35608
14.00,9.35813,25.141170,0.000460,25.087497,-0.5398,0.116,9.35615,9.35615
15.00,9.35818,25.141183,0.000461,25.087526,-0.5399,0.116,9.35683,9.35683
16.00,9.35836,25.141282,0.000464,25.087590,-0.5399,0.116,9.35824,9.35824
17.00,9.35822,25.141448,0.000465,25.087691,-0.5399,0.116,9.35938,9.35938
18.00,9.35803,25.141561,0.000466,25.087768,-0.5399,0.117,9.36042,9.36042
19.00,9.35807,25.141616,0.000463,25.087700,-0.5399,0.117,9.36266,9.36266
20.00,9.35829,25.141625,0.000460,25.087612,-0.5400,0.117,9.36521,9.36521
21.00,9.35926,25.141283,0.000453,25.087239,-0.5400,0.117,9.36633,9.36633
22.00,9.35980,25.141429,0.000456,25.087341,-0.5400,0.117,9.36755,9.36755
23.00,9.36019,25.141708,0.000465,25.087578,-0.5400,0.117,9.36849,9.36849
24.00,9.36058,25.141647,0.000465,25.087602,-0.5399,0.117,9.36690,9.36690
25.00,9.36119,25.141640,0.000467,25.087605,-0.5399,0.117,9.36457,9.36457
26.00,9.36166,25.141723,0.000465,25.087701,-0.5399,0.117,9.36442,9.36442
27.00,9.36297,25.141456,0.000461,25.087435,-0.5400,0.117,9.36470,9.36470
28.00,9.36453,25.141072,0.000451,25.087044,-0.5400,0.117,9.36438,9.36438
29.00,9.36502,25.141291,0.000459,25.087185,-0.5399,0.117,9.36531,9.36531
30.00,9.36453,25.141373,0.000459,25.087263,-0.5398,0.117,9.36641,9.36641
31.00,9.36481,25.141686,0.000465,25.087490,-0.5397,0.117,9.36549,9.36549
32.00,9.36497,25.141873,0.000467,25.087638,-0.5396,0.117,9.36583,9.36583
33.00,9.36498,25.142093,0.000470,25.087809,-0.5397,0.117,9.36677,9.36677
34.00,9.36539,25.141984,0.000463,25.087660,-0.5398,0.118,9.36720,9.36720
35.00,9.36582,25.142062,0.000461,25.087657,-0.5399,0.118,9.36830,9.36830
36.00,9.36632,25.142102,0.000461,25.087644,-0.5400,0.118,9.36946,9.36946
37.00,9.36650,25.142212,0.000460,25.087738,-0.5401,0.118,9.36818,9.36818
38.00,9.36649,25.142116,0.000459,25.087621,-0.5402,0.118,9.36594,9.36594
39.00,9.36615,25.142128,0.000460,25.087570,-0.5402,0.118,9.36431,9.36431
40.00,9.36567,25.142179,0.000460,25.087575,-0.5403,0.118,9.36244,9.36244
41.00,9.36532,25.142134,0.000458,25.087581,-0.5403,0.118,9.36130,9.36130
42.00,9.36518,25.141962,0.000456,25.087382,-0.5402,0.118,9.36142,9.36142
43.00,9.36549,25.142099,0.000459,25.087493,-0.5401,0.118,9.36239,9.36239
44.00,9.36545,25.142150,0.000461,25.087553,-0.5400,0.118,9.36251,9.36251
45.00,9.36536,25.142113,0.000460,25.087526,-0.5398,0.118,9.36180,9.36180
46.00,9.36540,25.142087,0.000459,25.087438,-0.5397,0.118,9.36113,9.36113
47.00,9.36503,25.142177,0.000457,25.087495,-0.5396,0.119,9.36061,9.36061
48.00,9.36468,25.142132,0.000456,25.087437,-0.5396,0.119,9.35999,9.35999
49.00,9.36395,25.142086,0.000456,25.087396,-0.5396,0.119,9.36017,9.36017
50.00,9.36341,25.142018,0.000454,25.087319,-0.5397,0.119,9.36061,9.36061
51.00,9.36316,25.142219,0.000457,25.087464,-0.5398,0.119,9.36089,9.36089
52.00,9.36273,25.142215,0.000461,25.087457,-0.5399,0.119,9.36021,9.36021
53.00,9.36180,25.142248,0.000458,25.087478,-0.5399,0.119,9.35913,9.35913
54.00,9.36110,25.142249,0.000458,25.087417,-0.5399,0.119,9.35705,9.35705
55.00,9.36127,25.142351,0.000461,25.087502,-0.5399,0.119,9.35044,9.35044
56.00,9.36108,25.142187,0.000460,25.087326,-0.5398,0.119,9.33948,9.33948
57.00,9.36054,25.142305,0.000457,25.087387,-0.5398,0.119,9.32703,9.32703
58.00,9.36053,25.142335,0.000460,25.087399,-0.5397,0.119,9.31548,9.31548
59.00,9.36112,25.142394,0.000461,25.087427,-0.5397,0.119,9.30530,9.30530
60.00,9.36136,25.142483,0.000462,25.087429,-0.5397,0.119,9.30070,9.30070
@1,0.4000,0.8, 60.2710000000006 
61.00,9.36027,25.142548,0.000460,25.087443,-0.5398,0.119,9.30240,9.30240
62.00,9.35719,25.142470,0.000457,25.087388,-0.5398,0.119,9.30787,9.30787
63.00,9.35514,25.142405,0.000453,25.087331,-0.5399,0.119,9.31287,9.31287
64.00,9.35158,25.142224,0.000446,25.087226,-0.5399,0.120,9.31811,9.31811
65.00,9.32823,25.142141,0.000446,25.087176,-0.5398,0.120,9.32363,9.32363
66.00,9.30568,25.142242,0.000448,25.087291,-0.5398,0.120,9.32850,9.32850
67.00,9.29544,25.142451,0.000456,25.087400,-0.5398,0.120,9.33230,9.33230
68.00,9.29726,25.142585,0.000461,25.087432,-0.5398,0.120,9.33677,9.33677
69.00,9.30136,25.142849,0.000466,25.087577,-0.5399,0.120,9.34053,9.34053
70.00,9.30509,25.142987,0.000466,25.087642,-0.5400,0.120,9.34309,9.34309
71.00,9.31380,25.142980,0.000467,25.087546,-0.5400,0.120,9.34473,9.34473
72.00,9.32049,25.142883,0.000461,25.087436,-0.5400,0.120,9.34609,9.34609
73.00,9.32400,25.143081,0.000459,25.087603,-0.5399,0.120,9.34739,9.34739
74.00,9.32832,25.143019,0.000456,25.087511,-0.5398,0.120,9.34841,9.34841
75.00,9.33232,25.143098,0.000453,25.087492,-0.5397,0.120,9.35016,9.35016
76.00,9.33608,25.143134,0.000451,25.087452,-0.5397,0.120,9.35228,9.35228
77.00,9.33848,25.143234,0.000457,25.087492,-0.5397,0.120,9.35480,9.35480
78.00,9.34046,25.143177,0.000456,25.087376,-0.5396,0.120,9.35654,9.35654
79.00,9.34234,25.143420,0.000461,25.087548,-0.5396,0.120,9.35804,9.35804
80.00,9.34451,25.143313,0.000462,25.087490,-0.5395,0.120,9.35980,9.35980
81.00,9.34636,25.143516,0.000466,25.087699,-0.5394,0.120,9.36075,9.36075
82.00,9.34808,25.143389,0.000460,25.087548,-0.5393,0.120,9.36144,9.36144
83.00,9.35045,25.143511,0.000463,25.087660,-0.5393,0.121,9.36259,9.36259
84.00,9.35255,25.143418,0.000459,25.087530,-0.5392,0.121,9.36391,9.36391
85.00,9.35408,25.143600,0.000461,25.087616,-0.5393,0.121,9.36390,9.36390
86.00,9.35549,25.143590,0.000459,25.087613,-0.5393,0.121,9.36383,9.36383
87.00,9.35656,25.143653,0.000462,25.087727,-0.5394,0.121,9.36386,9.36386
88.00,9.35725,25.143622,0.000465,25.087731,-0.5395,0.121,9.36386,9.36386
89.00,9.35810,25.143912,0.000473,25.088065,-0.5396,0.121,9.36391,9.36391
90.00,9.35905,25.144035,0.000477,25.088227,-0.5396,0.121,9.36453,9.36453
91.00,9.36000,25.144016,0.000477,25.088170,-0.5396,0.121,9.36463,9.36463
92.00,9.36058,25.144138,0.000481,25.088165,-0.5396,0.121,9.36324,9.36324
93.00,9.36098,25.144111,0.000474,25.088042,-0.5396,0.121,9.36179,9.36179
94.00,9.36137,25.143893,0.000466,25.087721,-0.5395,0.122,9.36069,9.36069
95.00,9.36190,25.143827,0.000462,25.087556,-0.5395,0.122,9.36024,9.36024
96.00,9.36238,25.143876,0.000463,25.087551,-0.5395,0.122,9.36145,9.36145
97.00,9.36286,25.143875,0.000461,25.087552,-0.5395,0.122,9.36344,9.36344
98.00,9.36315,25.143776,0.000466,25.087458,-0.5396,0.122,9.36497,9.36497
99.00,9.36349,25.143808,0.000471,25.087517,-0.5396,0.122,9.36568,9.36568
100.00,9.36358,25.143827,0.000473,25.087550,-0.5396,0.122,9.36614,9.36614
101.00,9.36358,25.143888,0.000475,25.087624,-0.5396,0.122,9.36595,9.36595
102.00,9.36345,25.143952,0.000473,25.087608,-0.5395,0.122,9.36609,9.36609
103.00,9.36364,25.143865,0.000465,25.087521,-0.5394,0.122,9.36704,9.36704
104.00,9.36379,25.144060,0.000464,25.087695,-0.5394,0.122,9.36934,9.36934
105.00,9.36375,25.143969,0.000461,25.087554,-0.5395,0.122,9.37056,9.37056
106.00,9.36437,25.143963,0.000457,25.087502,-0.5396,0.122,9.37148,9.37148
107.00,9.36545,25.143979,0.000454,25.087562,-0.5396,0.122,9.37206,9.37206
108.00,9.36614,25.144071,0.000458,25.087553,-0.5397,0.122,9.37202,9.37202
109.00,9.36649,25.144069,0.000458,25.087500,-0.5397,0.122,9.37078,9.37078
110.00,9.36674,25.144282,0.000459,25.087630,-0.5397,0.122,9.37030,9.37030
111.00,9.36707,25.144146,0.000455,25.087481,-0.5396,0.123,9.37047,9.37047
112.00,9.36809,25.144104,0.000453,25.087423,-0.5395,0.123,9.37032,9.37032
113.00,9.36890,25.144399,0.000458,25.087687,-0.5395,0.123,9.37052,9.37052
114.00,9.36909,25.144202,0.000454,25.087425,-0.5395,0.123,9.37049,9.37049
115.00,9.36929,25.144147,0.000458,25.087468,-0.5395,0.123,9.37127,9.37127
116.00,9.36972,25.144369,0.000462,25.087622,-0.5395,0.123,9.37118,9.37118
117.00,9.36983,25.144465,0.000463,25.087632,-0.5395,0.123,9.37130,9.37130
118.00,9.37015,25.144527,0.000464,25.087665,-0.5395,0.123,9.37198,9.37198
119.00,9.37060,25.144853,0.000471,25.087981,-0.5394,0.123,9.37268,9.37268
120.00,9.37091,25.144760,0.000467,25.087833,-0.5394,0.123,9.37183,9.37183
121.00,9.37106,25.144802,0.000469,25.087853,-0.5394,0.123,9.37153,9.37153
122.00,9.37128,25.144847,0.000470,25.087868,-0.5394,0.123,9.37209,9.37209
123.00,9.37136,25.144673,0.000466,25.087693,-0.5393,0.123,9.37267,9.37267
124.00,9.37174,25.144491,0.000459,25.087455,-0.5393,0.123,9.37347,9.37347
125.00,9.37198,25.144672,0.000460,25.087585,-0.5393,0.124,9.37493,9.37493
126.00,9.37218,25.144650,0.000461,25.087501,-0.5392,0.124,9.37590,9.37590
127.00,9.37232,25.144720,0.000462,25.087515,-0.5392,0.124,9.37572,9.37572
128.00,9.37240,25.144674,0.000462,25.087444,-0.5392,0.124,9.37477,9.37477
129.00,9.37261,25.144983,0.000468,25.087775,-0.5391,0.124,9.37401,9.37401
130.00,9.37284,25.144852,0.000465,25.087653,-0.5391,0.124,9.37347,9.37347
131.00,9.37305,25.144702,0.000461,25.087561,-0.5390,0.124,9.37275,9.37275
132.00,9.37335,25.144641,0.000461,25.087509,-0.5390,0.124,9.37205,9.37205
133.00,9.37325,25.144720,0.000458,25.087554,-0.5389,0.124,9.37120,9.37120
134.00,9.37281,25.144650,0.000459,25.087405,-0.5388,0.124,9.37060,9.37060
135.00,9.37267,25.145004,0.000466,25.087672,-0.5387,0.124,9.37035,9.37035
136.00,9.37262,25.145161,0.000465,25.087742,-0.5388,0.124,9.37046,9.37046
137.00,9.37277,25.145209,0.000466,25.087778,-0.5388,0.124,9.37155,9.37155
138.00,9.37290,25.145482,0.000476,25.088048,-0.5389,0.124,9.37287,9.37287
139.00,9.37282,25.145385,0.000472,25.087956,-0.5390,0.124,9.37310,9.37310
140.00,9.37289,25.145223,0.000472,25.087811,-0.5391,0.124,9.37337,9.37337
141.00,9.37312,25.145281,0.000478,25.087882,-0.5391,0.124,9.37370,9.37370
142.00,9.37322,25.145451,0.000479,25.088052,-0.5391,0.124,9.37364,9.37364
143.00,9.37305,25.145465,0.000477,25.087990,-0.5390,0.124,9.37362,9.37362
144.00,9.37303,25.145578,0.000477,25.088094,-0.5390,0.125,9.37427,9.37427
145.00,9.37282,25.145558,0.000471,25.088065,-0.5389,0.125,9.37367,9.37367
146.00,9.37267,25.145569,0.000468,25.088042,-0.5388,0.125,9.37332,9.37332
147.00,9.37255,25.145489,0.000465,25.087883,-0.5389,0.125,9.37306,9.37306
148.00,9.37267,25.145319,0.000460,25.087768,-0.5389,0.125,9.37338,9.37338
149.00,9.37290,25.145277,0.000456,25.087663,-0.5390,0.125,9.37418,9.37418
150.00,9.37313,25.145079,0.000454,25.087425,-0.5390,0.125,9.37534,9.37534
151.00,9.37327,25.144944,0.000448,25.087266,-0.5389,0.125,9.37579,9.37579
152.00,9.37337,25.144909,0.000445,25.087253,-0.5389,0.126,9.37580,9.37580
153.00,9.37370,25.144993,0.000446,25.087237,-0.5388,0.126,9.37566,9.37566
154.00,9.37406,25.144718,0.000443,25.086949,-0.5387,0.126,9.37547,9.37547
155.00,9.37442,25.144908,0.000446,25.087081,-0.5387,0.126,9.37570,9.37570
156.00,9.37462,25.144887,0.000444,25.086997,-0.5386,0.126,9.37600,9.37600
157.00,9.37471,25.145017,0.000445,25.087052,-0.5386,0.126,9.37587,9.37587
158.00,9.37459,25.144951,0.000444,25.086977,-0.5386,0.126,9.37444,9.37444
159.00,9.37434,25.145223,0.000447,25.087180,-0.5385,0.126,9.37326,9.37326
160.00,9.37426,25.145313,0.000445,25.087233,-0.5385,0.126,9.37189,9.37189
161.00,9.37415,25.145454,0.000449,25.087350,-0.5385,0.126,9.37140,9.37140
162.00,9.37420,25.145505,0.000454,25.087392,-0.5386,0.126,9.37245,9.37245
163.00,9.37431,25.145679,0.000457,25.087515,-0.5386,0.126,9.37368,9.37368
164.00,9.37436,25.145831,0.000460,25.087687,-0.5387,0.126,9.37474,9.37474
165.00,9.37463,25.145872,0.000463,25.087711,-0.5388,0.126,9.37517,9.37517
166.00,9.37457,25.146143,0.000469,25.087915,-0.5389,0.126,9.37395,9.37395
167.00,9.37443,25.146048,0.000468,25.087753,-0.5389,0.126,9.37236,9.37236
168.00,9.37408,25.146100,0.000468,25.087741,-0.5389,0.126,9.37215,9.37215
169.00,9.37374,25.146057,0.000464,25.087639,-0.5389,0.126,9.37143,9.37143
170.00,9.37358,25.146206,0.000467,25.087739,-0.5389,0.127,9.37098,9.37098
171.00,9.37345,25.146160,0.000464,25.087690,-0.5389,0.127,9.37139,9.37139
172.00,9.37318,25.146217,0.000461,25.087728,-0.5388,0.127,9.37165,9.37165
173.00,9.37287,25.146069,0.000457,25.087593,-0.5387,0.127,9.37043,9.37043
174.00,9.37242,25.146134,0.000460,25.087618,-0.5387,0.127,9.37028,9.37028
175.00,9.37197,25.145996,0.000458,25.087458,-0.5386,0.127,9.37076,9.37076
176.00,9.37188,25.145946,0.000457,25.087359,-0.5385,0.127,9.37124,9.37124
177.00,9.37201,25.145996,0.000460,25.087414,-0.5385,0.127,9.37115,9.37115
178.00,9.37192,25.145998,0.000462,25.087406,-0.5385,0.127,9.37140,9.37140
179.00,9.37182,25.146016,0.000463,25.087422,-0.5385,0.126,9.37077,9.37077
180.00,9.37181,25.146137,0.000463,25.087456,-0.5384,0.127,9.37026,9.37026
181.00,9.37170,25.146164,0.000463,25.087423,-0.5384,0.127,9.36976,9.36976
182.00,9.37140,25.146123,0.000457,25.087347,-0.5384,0.127,9.36980,9.36980
183.00,9.37120,25.146352,0.000457,25.087479,-0.5384,0.127,9.37049,9.37049
184.00,9.37102,25.146409,0.000455,25.087465,-0.5384,0.127,9.37108,9.37108
185.00,9.37081,25.146420,0.000453,25.087483,-0.5383,0.127,9.37128,9.37128
186.00,9.37091,25.146511,0.000454,25.087624,-0.5384,0.128,9.37173,9.37173
187.00,9.37123,25.146499,0.000456,25.087606,-0.5383,0.128,9.37308,9.37308
188.00,9.37157,25.146466,0.000459,25.087587,-0.5383,0.128,9.37426,9.37426
189.00,9.37178,25.146517,0.000461,25.087664,-0.5382,0.128,9.37566,9.37566
190.00,9.37212,25.146512,0.000461,25.087662,-0.5382,0.128,9.37677,9.37677
191.00,9.37247,25.146477,0.000459,25.087555,-0.5381,0.128,9.37775,9.37775
192.00,9.37272,25.146693,0.000463,25.087644,-0.5381,0.128,9.37731,9.37731
193.00,9.37304,25.146749,0.000465,25.087546,-0.5380,0.128,9.37709,9.37709
194.00,9.37345,25.146708,0.000462,25.087407,-0.5380,0.128,9.37704,9.37704
195.00,9.37359,25.146876,0.000464,25.087472,-0.5380,0.128,9.37704,9.37704
196.00,9.37393,25.146917,0.000468,25.087501,-0.5380,0.128,9.37694,9.37694
197.00,9.37434,25.146810,0.000463,25.087418,-0.5379,0.128,9.37691,9.37691
198.00,9.37453,25.146829,0.000461,25.087546,-0.5378,0.128,9.37627,9.37627
199.00,9.37482,25.146854,0.000460,25.087588,-0.5377,0.128,9.37676,9.37676
200.00,9.37538,25.146856,0.000460,25.087599,-0.5377,0.129,9.37719,9.37719
201.00,9.37570,25.146858,0.000460,25.087579,-0.5376,0.129,9.37693,9.37693
202.00,9.37616,25.147015,0.000465,25.087712,-0.5376,0.129,9.37722,9.37722
203.00,9.37669,25.146962,0.000461,25.087589,-0.5377,0.129,9.37619,9.37619
204.00,9.37719,25.146981,0.000463,25.087540,-0.5378,0.129,9.37211,9.37211
205.00,9.37710,25.146909,0.000460,25.087423,-0.5378,0.129,9.36591,9.36591
206.00,9.37695,25.146904,0.000454,25.087374,-0.5379,0.129,9.35584,9.35584
207.00,9.37715,25.146860,0.000450,25.087319,-0.5378,0.129,9.33752,9.33752
208.00,9.37694,25.146934,0.000453,25.087413,-0.5378,0.129,9.31051,9.31051
209.00,9.37719,25.146938,0.000452,25.087383,-0.5377,0.129,9.27631,9.27631
210.00,9.37819,25.147006,0.000455,25.087478,-0.5377,0.129,9.23813,9.23813
@2,2.0001,4.0, 210.097000000001 
211.00,9.37528,25.147107,0.000458,25.087585,-0.5376,0.129,9.20077,9.20077
212.00,9.37480,25.147069,0.000456,25.087531,-0.5376,0.129,9.17036,9.17036
213.00,9.36899,25.147069,0.000458,25.087461,-0.5377,0.130,9.15065,9.15065
214.00,9.36024,25.147061,0.000455,25.087462,-0.5377,0.130,9.14079,9.14079
215.00,9.34864,25.147079,0.000455,25.087419,-0.5378,0.130,9.13901,9.13901
216.00,9.32453,25.147157,0.000458,25.087397,-0.5378,0.130,9.14300,9.14300
217.00,9.28483,25.147331,0.000461,25.087466,-0.5378,0.130,9.15086,9.15086
218.00,9.23392,25.147455,0.000458,25.087574,-0.5378,0.130,9.16080,9.16080
219.00,9.18940,25.147635,0.000461,25.087676,-0.5378,0.130,9.17294,9.17294
220.00,9.15801,25.147629,0.000460,25.087620,-0.5379,0.130,9.18550,9.18550
221.00,9.13797,25.147538,0.000458,25.087528,-0.5379,0.130,9.19830,9.19830
222.00,9.13298,25.147513,0.000459,25.087492,-0.5379,0.130,9.21125,9.21125
223.00,9.13541,25.147571,0.000462,25.087531,-0.5379,0.130,9.22286,9.22286
224.00,9.13994,25.147522,0.000463,25.087518,-0.5379,0.130,9.23363,9.23363
225.00,9.14907,25.147475,0.000461,25.087487,-0.5378,0.130,9.24376,9.24376
226.00,9.15789,25.147509,0.000462,25.087538,-0.5377,0.130,9.25283,9.25283
227.00,9.17219,25.147473,0.000461,25.087496,-0.5377,0.130,9.26026,9.26026
228.00,9.18513,25.147472,0.000459,25.087469,-0.5378,0.131,9.26775,9.26775
229.00,9.20048,25.147496,0.000459,25.087442,-0.5378,0.131,9.27455,9.27455
230.00,9.21180,25.147595,0.000459,25.087493,-0.5379,0.131,9.28059,9.28059
231.00,9.22192,25.147677,0.000461,25.087481,-0.5379,0.131,9.28743,9.28743
232.00,9.23676,25.147763,0.000462,25.087540,-0.5379,0.131,9.29424,9.29424
233.00,9.24324,25.147907,0.000466,25.087648,-0.5379,0.131,9.30165,9.30165
234.00,9.25445,25.147916,0.000465,25.087670,-0.5379,0.131,9.30859,9.30859
235.00,9.26243,25.148051,0.000470,25.087775,-0.5379,0.131,9.31510,9.31510
236.00,9.26727,25.148121,0.000472,25.087822,-0.5379,0.131,9.32155,9.32155
237.00,9.27394,25.148082,0.000471,25.087807,-0.5379,0.131,9.32748,9.32748
238.00,9.28055,25.147792,0.000465,25.087559,-0.5379,0.131,9.33221,9.33221
239.00,9.28849,25.148063,0.000469,25.087749,-0.5379,0.131,9.33595,9.33595
240.00,9.29273,25.148104,0.000469,25.087760,-0.5379,0.131,9.34007,9.34007
241.00,9.30124,25.148208,0.000468,25.087889,-0.5378,0.131,9.34260,9.34260
242.00,9.30823,25.148395,0.000470,25.088005,-0.5378,0.131,9.34526,9.34526
243.00,9.31766,25.148632,0.000472,25.088135,-0.5378,0.132,9.34852,9.34852
244.00,9.32266,25.148399,0.000466,25.087926,-0.5377,0.132,9.35226,9.35226
245.00,9.32747,25.148161,0.000463,25.087640,-0.5376,0.131,9.35517,9.35517
246.00,9.33215,25.148060,0.000458,25.087450,-0.5376,0.132,9.35757,9.35757
247.00,9.33568,25.147932,0.000451,25.087300,-0.5375,0.132,9.35857,9.35857
248.00,9.33859,25.148040,0.000454,25.087338,-0.5374,0.132,9.35864,9.35864
249.00,9.34221,25.148024,0.000453,25.087239,-0.5373,0.132,9.35998,9.35998
250.00,9.34566,25.148214,0.000455,25.087452,-0.5373,0.132,9.36137,9.36137
251.00,9.34919,25.148243,0.000458,25.087497,-0.5372,0.132,9.36301,9.36301
252.00,9.35193,25.148339,0.000465,25.087532,-0.5372,0.132,9.36559,9.36559
253.00,9.35379,25.148274,0.000463,25.087506,-0.5372,0.132,9.36822,9.36822
254.00,9.35490,25.148281,0.000467,25.087549,-0.5373,0.132,9.36981,9.36981
255.00,9.35696,25.148295,0.000464,25.087506,-0.5372,0.132,9.37106,9.37106
256.00,9.35865,25.148351,0.000464,25.087513,-0.5372,0.132,9.37282,9.37282
257.00,9.36076,25.148283,0.000461,25.087431,-0.5372,0.132,9.37430,9.37430
258.00,9.36283,25.148292,0.000461,25.087382,-0.5371,0.132,9.37539,9.37539
259.00,9.36432,25.148408,0.000459,25.087427,-0.5369,0.132,9.37588,9.37588
260.00,9.36593,25.148313,0.000458,25.087314,-0.5369,0.132,9.37673,9.37673
261.00,9.36735,25.148355,0.000459,25.087367,-0.5368,0.132,9.37708,9.37708
262.00,9.36860,25.148490,0.000461,25.087494,-0.5368,0.133,9.37669,9.37669
263.00,9.36958,25.148577,0.000464,25.087535,-0.5369,0.133,9.37627,9.37627
264.00,9.37019,25.148556,0.000464,25.087522,-0.5369,0.133,9.37604,9.37604
265.00,9.37085,25.148880,0.000471,25.087783,-0.5370,0.133,9.37617,9.37617
266.00,9.37193,25.148955,0.000469,25.087792,-0.5370,0.133,9.37742,9.37742
267.00,9.37329,25.148812,0.000463,25.087543,-0.5370,0.133,9.37956,9.37956
268.00,9.37477,25.148752,0.000458,25.087455,-0.5370,0.133,9.38211,9.38211
269.00,9.37588,25.148995,0.000463,25.087560,-0.5370,0.133,9.38296,9.38296
270.00,9.37642,25.148976,0.000463,25.087487,-0.5369,0.133,9.38283,9.38283
271.00,9.37697,25.149143,0.000469,25.087607,-0.5370,0.133,9.38174,9.38174
272.00,9.37754,25.149374,0.000474,25.087827,-0.5370,0.133,9.38052,9.38052
273.00,9.37816,25.149504,0.000476,25.087943,-0.5371,0.133,9.37942,9.37942
274.00,9.37862,25.149271,0.000470,25.087758,-0.5371,0.133,9.38007,9.38007
275.00,9.37894,25.149286,0.000470,25.087805,-0.5372,0.134,9.38192,9.38192
276.00,9.37925,25.149009,0.000461,25.087539,-0.5371,0.134,9.38320,9.38320
277.00,9.37981,25.149064,0.000466,25.087621,-0.5370,0.134,9.38319,9.38319
278.00,9.38029,25.149000,0.000468,25.087537,-0.5369,0.133,9.38333,9.38333
279.00,9.38100,25.149204,0.000471,25.087706,-0.5369,0.134,9.38319,9.38319
280.00,9.38126,25.149224,0.000470,25.087685,-0.5368,0.134,9.38175,9.38175
281.00,9.38135,25.149357,0.000473,25.087788,-0.5369,0.134,9.38115,9.38115
282.00,9.38143,25.149248,0.000470,25.087660,-0.5369,0.134,9.38096,9.38096
283.00,9.38196,25.149263,0.000466,25.087666,-0.5369,0.134,9.38108,9.38108
284.00,9.38188,25.149081,0.000463,25.087488,-0.5368,0.134,9.38142,9.38142
285.00,9.38195,25.149141,0.000460,25.087529,-0.5368,0.134,9.38283,9.38283
286.00,9.38206,25.149271,0.000460,25.087587,-0.5367,0.134,9.38443,9.38443
287.00,9.38253,25.149394,0.000459,25.087650,-0.5367,0.134,9.38645,9.38645
288.00,9.38276,25.149471,0.000461,25.087680,-0.5366,0.134,9.38666,9.38666
289.00,9.38253,25.149522,0.000460,25.087685,-0.5366,0.135,9.38563,9.38563
290.00,9.38271,25.149540,0.000463,25.087626,-0.5365,0.135,9.38496,9.38496
291.00,9.38312,25.149451,0.000464,25.087537,-0.5365,0.135,9.38367,9.38367
292.00,9.38339,25.149464,0.000463,25.087493,-0.5364,0.135,9.38281,9.38281
293.00,9.38329,25.149465,0.000459,25.087433,-0.5364,0.135,9.38290,9.38290
294.00,9.38312,25.149708,0.000466,25.087580,-0.5365,0.135,9.38420,9.38420
295.00,9.38326,25.149821,0.000469,25.087658,-0.5365,0.135,9.38398,9.38398
296.00,9.38362,25.149901,0.000468,25.087635,-0.5366,0.135,9.38409,9.38409
297.00,9.38379,25.150171,0.000474,25.087913,-0.5366,0.135,9.38434,9.38434
298.00,9.38393,25.150243,0.000479,25.087989,-0.5367,0.135,9.38460,9.38460
299.00,9.38397,25.150186,0.000477,25.088008,-0.5366,0.135,9.38366,9.38366
300.00,9.38396,25.149908,0.000474,25.087775,-0.5366,0.135,9.38403,9.38403
301.00,9.38397,25.149923,0.000476,25.087829,-0.5365,0.135,9.38384,9.38384
302.00,9.38410,25.149881,0.000475,25.087727,-0.5364,0.135,9.38335,9.38335
303.00,9.38431,25.150014,0.000477,25.087813,-0.5363,0.135,9.38328,9.38328
304.00,9.38434,25.150082,0.000475,25.087765,-0.5363,0.135,9.38359,9.38359
305.00,9.38418,25.150301,0.000475,25.087942,-0.5363,0.135,9.38316,9.38316
306.00,9.38380,25.150163,0.000470,25.087802,-0.5363,0.135,9.38268,9.38268
307.00,9.38338,25.149892,0.000462,25.087493,-0.5363,0.136,9.38207,9.38207
308.00,9.38302,25.149750,0.000458,25.087294,-0.5363,0.136,9.38111,9.38111
309.00,9.38298,25.149786,0.000457,25.087324,-0.5363,0.136,9.38046,9.38046
310.00,9.38292,25.149763,0.000454,25.087277,-0.5362,0.136,9.38021,9.38021
311.00,9.38273,25.149851,0.000457,25.087308,-0.5361,0.136,9.37985,9.37985
312.00,9.38239,25.149909,0.000457,25.087391,-0.5361,0.136,9.37914,9.37914
313.00,9.38206,25.149832,0.000454,25.087348,-0.5360,0.136,9.37862,9.37862
314.00,9.38175,25.149782,0.000452,25.087274,-0.5359,0.136,9.37875,9.37875
315.00,9.38157,25.149792,0.000453,25.087199,-0.5358,0.136,9.37844,9.37844
316.00,9.38130,25.149875,0.000454,25.087238,-0.5358,0.136,9.37824,9.37824
317.00,9.38101,25.149960,0.000457,25.087271,-0.5358,0.136,9.37873,9.37873
318.00,9.38060,25.150154,0.000464,25.087432,-0.5358,0.136,9.37853,9.37853
319.00,9.38023,25.150373,0.000470,25.087662,-0.5358,0.136,9.37733,9.37733
320.00,9.37984,25.150339,0.000467,25.087610,-0.5358,0.136,9.37694,9.37694
321.00,9.37956,25.150426,0.000465,25.087660,-0.5358,0.137,9.37712,9.37712
322.00,9.37937,25.150548,0.000464,25.087698,-0.5358,0.137,9.37726,9.37726
323.00,9.37930,25.150541,0.000462,25.087627,-0.5358,0.137,9.37857,9.37857
324.00,9.37911,25.150201,0.000452,25.087263,-0.5358,0.137,9.37952,9.37952
325.00,9.37888,25.150179,0.000452,25.087224,-0.5357,0.137,9.37943,9.37943
326.00,9.37878,25.150256,0.000458,25.087268,-0.5357,0.137,9.38013,9.38013
327.00,9.37892,25.150380,0.000463,25.087416,-0.5357,0.137,9.38058,9.38058
328.00,9.37882,25.150412,0.000460,25.087448,-0.5357,0.137,9.37923,9.37923
329.00,9.37880,25.150727,0.000467,25.087668,-0.5356,0.137,9.37986,9.37986
330.00,9.37881,25.150836,0.000471,25.087721,-0.5357,0.137,9.38063,9.38063
331.00,9.37894,25.150920,0.000467,25.087800,-0.5357,0.137,9.38053,9.38053
332.00,9.37910,25.150798,0.000460,25.087632,-0.5357,0.137,9.37928,9.37928
333.00,9.37899,25.150919,0.000465,25.087669,-0.5358,0.137,9.37968,9.37968
334.00,9.37902,25.150902,0.000466,25.087580,-0.5358,0.137,9.37937,9.37937
335.00,9.37903,25.151073,0.000470,25.087695,-0.5358,0.137,9.37957,9.37957
336.00,9.37915,25.150908,0.000467,25.087526,-0.5359,0.137,9.37874,9.37874
337.00,9.37910,25.150855,0.000467,25.087491,-0.5359,0.137,9.37923,9.37923
338.00,9.37911,25.150870,0.000463,25.087517,-0.5360,0.137,9.37934,9.37934
339.00,9.37944,25.150892,0.000461,25.087591,-0.5360,0.137,9.38032,9.38032
340.00,9.37964,25.150915,0.000458,25.087612,-0.5359,0.138,9.38090,9.38090
341.00,9.38010,25.151065,0.000462,25.087683,-0.5359,0.138,9.38200,9.38200
342.00,9.38041,25.151236,0.000463,25.087780,-0.5359,0.138,9.38247,9.38247
343.00,9.38027,25.151294,0.000463,25.087806,-0.5358,0.138,9.38275,9.38275
344.00,9.38035,25.151539,0.000469,25.087970,-0.5358,0.138,9.38130,9.38130
345.00,9.38037,25.151480,0.000467,25.087855,-0.5358,0.138,9.38071,9.38071
346.00,9.38033,25.151534,0.000468,25.087926,-0.5357,0.138,9.38083,9.38083
347.00,9.38036,25.151484,0.000468,25.087792,-0.5357,0.138,9.38131,9.38131
348.00,9.38026,25.151382,0.000466,25.087658,-0.5356,0.138,9.38132,9.38132
349.00,9.38051,25.151150,0.000463,25.087445,-0.5357,0.138,9.38129,9.38129
350.00,9.38065,25.151155,0.000465,25.087462,-0.5358,0.138,9.38084,9.38084
351.00,9.38068,25.151158,0.000465,25.087377,-0.5358,0.138,9.38017,9.38017
352.00,9.38077,25.151283,0.000466,25.087522,-0.5358,0.138,9.37900,9.37900
353.00,9.38078,25.151444,0.000470,25.087576,-0.5358,0.138,9.37662,9.37662
354.00,9.38110,25.151509,0.000470,25.087597,-0.5358,0.138,9.37446,9.37446
355.00,9.38125,25.151743,0.000472,25.087779,-0.5357,0.138,9.36958,9.36958
356.00,9.38058,25.151728,0.000470,25.087785,-0.5357,0.139,9.35921,9.35921
357.00,9.38051,25.151722,0.000466,25.087691,-0.5357,0.139,9.34139,9.34139
358.00,9.38071,25.151706,0.000463,25.087704,-0.5356,0.139,9.31645,9.31645
359.00,9.37984,25.151719,0.000462,25.087619,-0.5356,0.139,9.28468,9.28468
360.00,9.37909,25.151471,0.000455,25.087331,-0.5354,0.139,9.25088,9.25088
@3,2.0001,4.0, 360.247 
361.00,9.37911,25.151599,0.000457,25.087376,-0.5354,0.139,9.22007,9.22007
362.00,9.37548,25.151649,0.000458,25.087464,-0.5353,0.139,9.19643,9.19643
363.00,9.36939,25.151590,0.000457,25.087401,-0.5353,0.139,9.18232,9.18232
364.00,9.36752,25.151774,0.000459,25.087606,-0.5352,0.139,9.17562,9.17562
365.00,9.35507,25.151893,0.000463,25.087698,-0.5352,0.139,9.17505,9.17505
366.00,9.32759,25.151770,0.000461,25.087559,-0.5352,0.139,9.17876,9.17876
367.00,9.28749,25.151701,0.000457,25.087455,-0.5352,0.139,9.18391,9.18391
368.00,9.24411,25.151802,0.000460,25.087486,-0.5352,0.139,9.18927,9.18927
369.00,9.20904,25.151741,0.000461,25.087418,-0.5353,0.140,9.19575,9.19575
370.00,9.18630,25.151845,0.000463,25.087508,-0.5353,0.140,9.20290,9.20290
371.00,9.17381,25.151893,0.000462,25.087566,-0.5354,0.140,9.21095,9.21095
372.00,9.16946,25.152006,0.000468,25.087613,-0.5354,0.140,9.22012,9.22012
373.00,9.17334,25.152236,0.000473,25.087803,-0.5354,0.140,9.22941,9.22941
374.00,9.17552,25.152109,0.000468,25.087651,-0.5354,0.140,9.23826,9.23826
375.00,9.18343,25.152002,0.000465,25.087506,-0.5354,0.140,9.24655,9.24655
376.00,9.19217,25.151974,0.000463,25.087404,-0.5354,0.140,9.25403,9.25403
377.00,9.19514,25.152001,0.000463,25.087395,-0.5354,0.140,9.26103,9.26103
378.00,9.20022,25.151794,0.000457,25.087156,-0.5353,0.140,9.26840,9.26840
379.00,9.20777,25.152039,0.000460,25.087305,-0.5353,0.140,9.27598,9.27598
380.00,9.21924,25.152141,0.000459,25.087432,-0.5353,0.140,9.28240,9.28240
381.00,9.23247,25.152220,0.000463,25.087581,-0.5353,0.140,9.28817,9.28817
382.00,9.24093,25.152266,0.000461,25.087686,-0.5353,0.140,9.29455,9.29455
383.00,9.24662,25.152324,0.000461,25.087723,-0.5353,0.141,9.29997,9.29997
384.00,9.25198,25.152269,0.000462,25.087656,-0.5352,0.141,9.30566,9.30566
385.00,9.26065,25.152424,0.000468,25.087728,-0.5351,0.140,9.31173,9.31173
386.00,9.26976,25.152556,0.000470,25.087775,-0.5351,0.141,9.31734,9.31734
387.00,9.27607,25.152594,0.000471,25.087718,-0.5351,0.140,9.32286,9.32286
388.00,9.28341,25.152610,0.000473,25.087750,-0.5351,0.140,9.32846,9.32846
389.00,9.28934,25.152599,0.000473,25.087744,-0.5352,0.141,9.33279,9.33279
390.00,9.29348,25.152578,0.000468,25.087721,-0.5351,0.141,9.33594,9.33594
391.00,9.29870,25.152591,0.000469,25.087678,-0.5351,0.141,9.33884,9.33884
392.00,9.30762,25.152602,0.000470,25.087672,-0.5350,0.141,9.34036,9.34036
393.00,9.31179,25.152709,0.000467,25.087734,-0.5349,0.141,9.34289,9.34289
394.00,9.31724,25.152745,0.000465,25.087749,-0.5349,0.141,9.34528,9.34528
395.00,9.32278,25.152668,0.000462,25.087618,-0.5349,0.141,9.34788,9.34788
396.00,9.32851,25.152611,0.000459,25.087521,-0.5350,0.141,9.35111,9.35111
397.00,9.33265,25.152649,0.000455,25.087548,-0.5350,0.141,9.35504,9.35504
398.00,9.33483,25.152537,0.000453,25.087447,-0.5350,0.141,9.35822,9.35822
399.00,9.33754,25.152569,0.000456,25.087474,-0.5351,0.141,9.36179,9.36179
400.00,9.34026,25.152628,0.000461,25.087565,-0.5350,0.141,9.36661,9.36661
401.00,9.34333,25.152666,0.000462,25.087602,-0.5350,0.141,9.37031,9.37031
402.00,9.34628,25.152546,0.000462,25.087513,-0.5350,0.141,9.37340,9.37340
403.00,9.34950,25.152564,0.000465,25.087499,-0.5348,0.141,9.37453,9.37453
404.00,9.35215,25.152545,0.000460,25.087384,-0.5347,0.141,9.37461,9.37461
405.00,9.35512,25.152542,0.000457,25.087285,-0.5347,0.142,9.37441,9.37441
406.00,9.35862,25.152677,0.000456,25.087339,-0.5346,0.142,9.37470,9.37470
407.00,9.36201,25.152892,0.000459,25.087431,-0.5346,0.142,9.37511,9.37511
408.00,9.36567,25.153112,0.000459,25.087574,-0.5346,0.142,9.37622,9.37622
409.00,9.36738,25.153175,0.000460,25.087672,-0.5346,0.142,9.37776,9.37776
410.00,9.36851,25.153331,0.000464,25.087812,-0.5345,0.142,9.37834,9.37834
411.00,9.37002,25.153261,0.000462,25.087763,-0.5345,0.142,9.37871,9.37871
412.00,9.37104,25.153299,0.000463,25.087794,-0.5344,0.143,9.37835,9.37835
413.00,9.37210,25.153367,0.000464,25.087769,-0.5344,0.143,9.37876,9.37876
414.00,9.37415,25.153602,0.000471,25.087873,-0.5344,0.143,9.37881,9.37881
415.00,9.37567,25.153566,0.000468,25.087830,-0.5345,0.143,9.37804,9.37804
416.00,9.37652,25.153759,0.000472,25.087929,-0.5346,0.143,9.37745,9.37745
417.00,9.37652,25.153790,0.000471,25.087882,-0.5347,0.143,9.37731,9.37731
418.00,9.37653,25.153682,0.000471,25.087797,-0.5347,0.143,9.37635,9.37635
419.00,9.37675,25.153507,0.000466,25.087610,-0.5347,0.143,9.37684,9.37684
420.00,9.37720,25.153598,0.000469,25.087601,-0.5346,0.143,9.37846,9.37846
421.00,9.37749,25.153498,0.000467,25.087505,-0.5345,0.143,9.37997,9.37997
422.00,9.37792,25.153412,0.000464,25.087441,-0.5345,0.143,9.38174,9.38174
423.00,9.37845,25.153410,0.000461,25.087399,-0.5345,0.143,9.38390,9.38390
424.00,9.37922,25.153517,0.000461,25.087487,-0.5346,0.143,9.38461,9.38461
425.00,9.37966,25.153444,0.000460,25.087440,-0.5346,0.143,9.38434,9.38434
426.00,9.37995,25.153531,0.000462,25.087532,-0.5346,0.143,9.38416,9.38416
427.00,9.38013,25.153646,0.000468,25.087643,-0.5347,0.143,9.38332,9.38332
428.00,9.38028,25.153656,0.000468,25.087653,-0.5346,0.143,9.38251,9.38251
429.00,9.38055,25.153680,0.000469,25.087718,-0.5346,0.143,9.38251,9.38251
430.00,9.38077,25.153729,0.000468,25.087755,-0.5346,0.143,9.38332,9.38332
431.00,9.38111,25.153806,0.000469,25.087794,-0.5346,0.143,9.38375,9.38375
432.00,9.38147,25.153828,0.000464,25.087737,-0.5346,0.143,9.38469,9.38469
433.00,9.38172,25.153882,0.000459,25.087694,-0.5346,0.144,9.38624,9.38624
434.00,9.38247,25.153957,0.000458,25.087720,-0.5345,0.144,9.38769,9.38769
435.00,9.38337,25.153992,0.000455,25.087752,-0.5344,0.144,9.38916,9.38916
436.00,9.38426,25.153962,0.000453,25.087723,-0.5342,0.144,9.39062,9.39062
437.00,9.38495,25.153902,0.000450,25.087667,-0.5341,0.144,9.39142,9.39142
438.00,9.38557,25.153974,0.000455,25.087779,-0.5340,0.144,9.39077,9.39077
439.00,9.38603,25.153888,0.000456,25.087648,-0.5340,0.144,9.39015,9.39015
440.00,9.38637,25.153975,0.000457,25.087644,-0.5340,0.144,9.38942,9.38942
441.00,9.38677,25.154018,0.000455,25.087624,-0.5341,0.144,9.38909,9.38909
442.00,9.38688,25.154058,0.000457,25.087633,-0.5340,0.144,9.38852,9.38852
443.00,9.38708,25.154159,0.000458,25.087685,-0.5341,0.144,9.38926,9.38926
444.00,9.38733,25.154292,0.000459,25.087775,-0.5341,0.145,9.38946,9.38946
445.00,9.38765,25.154263,0.000461,25.087754,-0.5342,0.144,9.38967,9.38967
446.00,9.38805,25.154276,0.000460,25.087705,-0.5341,0.144,9.38932,9.38932
447.00,9.38849,25.154313,0.000462,25.087739,-0.5341,0.145,9.38944,9.38944
448.00,9.38877,25.154256,0.000460,25.087677,-0.5342,0.145,9.38966,9.38966
449.00,9.38917,25.154203,0.000457,25.087596,-0.5341,0.145,9.39018,9.39018
450.00,9.38955,25.154211,0.000452,25.087517,-0.5341,0.145,9.39061,9.39061
451.00,9.38987,25.154270,0.000454,25.087534,-0.5340,0.145,9.39146,9.39146
452.00,9.39036,25.154319,0.000453,25.087495,-0.5340,0.145,9.39272,9.39272
453.00,9.39066,25.154360,0.000452,25.087411,-0.5339,0.145,9.39345,9.39345
454.00,9.39091,25.154418,0.000453,25.087403,-0.5338,0.145,9.39430,9.39430
455.00,9.39107,25.154510,0.000455,25.087454,-0.5338,0.146,9.39441,9.39441
456.00,9.39093,25.154456,0.000457,25.087401,-0.5338,0.145,9.39346,9.39346
457.00,9.39073,25.154466,0.000460,25.087431,-0.5338,0.145,9.39196,9.39196
458.00,9.39069,25.154387,0.000459,25.087428,-0.5337,0.145,9.39084,9.39084
459.00,9.39088,25.154416,0.000459,25.087471,-0.5337,0.145,9.38993,9.38993
460.00,9.39105,25.154383,0.000459,25.087437,-0.5337,0.145,9.39000,9.39000
461.00,9.39133,25.154449,0.000461,25.087473,-0.5337,0.145,9.39164,9.39164
462.00,9.39157,25.154523,0.000461,25.087480,-0.5337,0.146,9.39258,9.39258
463.00,9.39178,25.154577,0.000461,25.087472,-0.5337,0.146,9.39345,9.39345
464.00,9.39207,25.154578,0.000462,25.087406,-0.5337,0.146,9.39465,9.39465
465.00,9.39240,25.154750,0.000465,25.087521,-0.5337,0.146,9.39480,9.39480
466.00,9.39267,25.154767,0.000462,25.087471,-0.5337,0.146,9.39395,9.39395
467.00,9.39290,25.154765,0.000457,25.087395,-0.5338,0.146,9.39371,9.39371
468.00,9.39279,25.154870,0.000457,25.087476,-0.5338,0.146,9.39245,9.39245
469.00,9.39284,25.155007,0.000456,25.087565,-0.5339,0.146,9.39062,9.39062
470.00,9.39249,25.154884,0.000450,25.087437,-0.5339,0.146,9.39006,9.39006
471.00,9.39237,25.155063,0.000450,25.087550,-0.5339,0.147,9.39031,9.39031
472.00,9.39233,25.155152,0.000455,25.087617,-0.5339,0.146,9.39090,9.39090
473.00,9.39227,25.155283,0.000461,25.087691,-0.5339,0.146,9.39211,9.39211
474.00,9.39208,25.155272,0.000462,25.087696,-0.5338,0.146,9.39240,9.39240
475.00,9.39196,25.155426,0.000471,25.087818,-0.5338,0.146,9.39177,9.39177
476.00,9.39192,25.155356,0.000469,25.087772,-0.5337,0.146,9.39049,9.39049
477.00,9.39188,25.155223,0.000465,25.087625,-0.5337,0.146,9.38913,9.38913
478.00,9.39147,25.154924,0.000457,25.087319,-0.5337,0.146,9.38729,9.38729
479.00,9.39129,25.154972,0.000459,25.087335,-0.5338,0.146,9.38644,9.38644
480.00,9.39092,25.154916,0.000454,25.087261,-0.5338,0.146,9.38650,9.38650
481.00,9.39049,25.154964,0.000457,25.087310,-0.5339,0.146,9.38716,9.38716
482.00,9.39037,25.155016,0.000456,25.087395,-0.5338,0.147,9.38817,9.38817
483.00,9.39000,25.155283,0.000460,25.087602,-0.5338,0.147,9.39035,9.39035
484.00,9.38962,25.155153,0.000454,25.087404,-0.5337,0.147,9.39205,9.39205
485.00,9.39010,25.155232,0.000453,25.087416,-0.5337,0.147,9.39386,9.39386
486.00,9.39058,25.155130,0.000450,25.087241,-0.5336,0.147,9.39484,9.39484
487.00,9.39088,25.155266,0.000455,25.087260,-0.5336,0.147,9.39599,9.39599
488.00,9.39127,25.155285,0.000455,25.087234,-0.5336,0.147,9.39597,9.39597
489.00,9.39159,25.155475,0.000458,25.087406,-0.5336,0.147,9.39553,9.39553
490.00,9.39150,25.155509,0.000459,25.087474,-0.5335,0.147,9.39435,9.39435
491.00,9.39136,25.155662,0.000460,25.087621,-0.5335,0.147,9.39338,9.39338
492.00,9.39123,25.155588,0.000452,25.087562,-0.5334,0.147,9.39201,9.39201
493.00,9.39119,25.155582,0.000447,25.087565,-0.5333,0.148,9.39147,9.39147
494.00,9.39126,25.155652,0.000449,25.087628,-0.5332,0.148,9.39114,9.39114
495.00,9.39138,25.155702,0.000450,25.087636,-0.5331,0.148,9.39089,9.39089
496.00,9.39138,25.155629,0.000450,25.087545,-0.5331,0.148,9.38940,9.38940
497.00,9.39134,25.155809,0.000459,25.087677,-0.5331,0.148,9.38807,9.38807
498.00,9.39198,25.155768,0.000459,25.087607,-0.5331,0.148,9.38582,9.38582
499.00,9.39186,25.155745,0.000457,25.087559,-0.5331,0.148,9.38394,9.38394
500.00,9.39083,25.155708,0.000456,25.087472,-0.5332,0.148,9.38309,9.38309
501.00,9.39054,25.155777,0.000456,25.087463,-0.5332,0.148,9.38459,9.38459
502.00,9.39040,25.155796,0.000452,25.087371,-0.5332,0.148,9.38623,9.38623
503.00,9.38984,25.155874,0.000454,25.087463,-0.5333,0.148,9.38686,9.38686
504.00,9.38900,25.155899,0.000454,25.087473,-0.5333,0.148,9.38743,9.38743
505.00,9.38790,25.155901,0.000455,25.087504,-0.5333,0.148,9.38575,9.38575
506.00,9.38722,25.155903,0.000457,25.087552,-0.5333,0.148,9.37952,9.37952
507.00,9.38633,25.155879,0.000457,25.087628,-0.5332,0.148,9.36755,9.36755
508.00,9.38485,25.156030,0.000459,25.087683,-0.5331,0.148,9.34900,9.34900
509.00,9.38435,25.155985,0.000458,25.087593,-0.5331,0.148,9.32264,9.32264
510.00,9.38578,25.155983,0.000456,25.087551,-0.5331,0.148,9.29219,9.29219
@4,2.0001,4.0, 510.069 
511.00,9.39046,25.156053,0.000456,25.087598,-0.5331,0.149,9.26167,9.26167
512.00,9.39055,25.156000,0.000455,25.087513,-0.5331,0.149,9.23546,9.23546
513.00,9.38626,25.156125,0.000458,25.087646,-0.5331,0.149,9.21686,9.21686
514.00,9.38401,25.156225,0.000459,25.087750,-0.5331,0.149,9.20628,9.20628
515.00,9.37689,25.156330,0.000463,25.087802,-0.5330,0.149,9.20186,9.20186
516.00,9.35950,25.156373,0.000463,25.087761,-0.5330,0.149,9.20180,9.20180
517.00,9.33269,25.156457,0.000462,25.087847,-0.5329,0.149,9.20385,9.20385
518.00,9.29186,25.156217,0.000459,25.087586,-0.5329,0.150,9.20616,9.20616
519.00,9.25225,25.156150,0.000459,25.087427,-0.5329,0.149,9.21021,9.21021
520.00,9.22454,25.156144,0.000456,25.087361,-0.5329,0.150,9.21641,9.21641
521.00,9.20718,25.156126,0.000453,25.087387,-0.5328,0.150,9.22324,9.22324
522.00,9.20183,25.156213,0.000457,25.087416,-0.5328,0.150,9.23046,9.23046
523.00,9.19893,25.156298,0.000456,25.087525,-0.5327,0.150,9.23904,9.23904
524.00,9.19908,25.156379,0.000458,25.087620,-0.5327,0.150,9.24610,9.24610
525.00,9.20251,25.156424,0.000463,25.087669,-0.5327,0.150,9.25145,9.25145
526.00,9.20682,25.156478,0.000467,25.087673,-0.5327,0.150,9.25628,9.25628
527.00,9.21184,25.156403,0.000464,25.087530,-0.5327,0.150,9.25971,9.25971
528.00,9.21065,25.156530,0.000468,25.087571,-0.5326,0.150,9.26278,9.26278
529.00,9.21945,25.156483,0.000466,25.087545,-0.5325,0.150,9.26748,9.26748
530.00,9.23343,25.156366,0.000462,25.087427,-0.5324,0.150,9.27290,9.27290
531.00,9.24085,25.156367,0.000462,25.087346,-0.5324,0.150,9.27798,9.27798
532.00,9.24809,25.156464,0.000464,25.087451,-0.5324,0.150,9.28345,9.28345
533.00,9.25338,25.156340,0.000462,25.087295,-0.5323,0.150,9.28951,9.28951
534.00,9.25463,25.156619,0.000466,25.087469,-0.5322,0.150,9.29519,9.29519
535.00,9.26032,25.156847,0.000471,25.087605,-0.5321,0.150,9.29965,9.29965
536.00,9.26484,25.156898,0.000471,25.087675,-0.5320,0.150,9.30507,9.30507
537.00,9.26537,25.156940,0.000468,25.087639,-0.5318,0.150,9.31180,9.31180
538.00,9.26880,25.157106,0.000466,25.087761,-0.5318,0.150,9.31787,9.31787
539.00,9.27810,25.157025,0.000464,25.087633,-0.5319,0.150,9.32314,9.32314
540.00,9.28731,25.157012,0.000460,25.087559,-0.5318,0.151,9.32859,9.32859
541.00,9.29035,25.157056,0.000460,25.087535,-0.5318,0.151,9.33328,9.33328
542.00,9.29273,25.157166,0.000465,25.087598,-0.5318,0.151,9.33693,9.33693
543.00,9.29888,25.157146,0.000469,25.087529,-0.5319,0.151,9.33993,9.33993
544.00,9.30593,25.157161,0.000466,25.087510,-0.5319,0.151,9.34292,9.34292
545.00,9.31018,25.157147,0.000464,25.087558,-0.5319,0.151,9.34557,9.34557
546.00,9.31759,25.157071,0.000463,25.087458,-0.5318,0.151,9.34860,9.34860
547.00,9.32592,25.157084,0.000460,25.087470,-0.5317,0.151,9.35109,9.35109
548.00,9.32944,25.157143,0.000459,25.087517,-0.5317,0.151,9.35418,9.35418
549.00,9.33328,25.157153,0.000460,25.087515,-0.5316,0.151,9.35704,9.35704
550.00,9.33644,25.157325,0.000463,25.087603,-0.5317,0.151,9.36067,9.36067
551.00,9.33928,25.157515,0.000465,25.087770,-0.5318,0.152,9.36296,9.36296
552.00,9.34237,25.157516,0.000466,25.087706,-0.5318,0.152,9.36591,9.36591
553.00,9.34529,25.157594,0.000468,25.087726,-0.5318,0.152,9.36928,9.36928
554.00,9.34850,25.157721,0.000470,25.087778,-0.5318,0.152,9.37201,9.37201
555.00,9.35159,25.157660,0.000470,25.087683,-0.5318,0.152,9.37341,9.37341
556.00,9.35442,25.157689,0.000471,25.087635,-0.5317,0.152,9.37523,9.37523
557.00,9.35740,25.157783,0.000474,25.087649,-0.5317,0.152,9.37580,9.37580
558.00,9.36013,25.157820,0.000474,25.087638,-0.5316,0.152,9.37635,9.37635
559.00,9.36270,25.157841,0.000472,25.087588,-0.5317,0.152,9.37716,9.37716
560.00,9.36460,25.157968,0.000477,25.087686,-0.5317,0.152,9.37842,9.37842
561.00,9.36668,25.157907,0.000474,25.087642,-0.5317,0.152,9.37958,9.37958
562.00,9.36891,25.157824,0.000469,25.087565,-0.5317,0.152,9.38119,9.38119
563.00,9.37070,25.157819,0.000465,25.087522,-0.5317,0.152,9.38197,9.38197
564.00,9.37207,25.157795,0.000464,25.087536,-0.5317,0.152,9.38281,9.38281
565.00,9.37326,25.157777,0.000460,25.087462,-0.5317,0.152,9.38301,9.38301
566.00,9.37462,25.157823,0.000459,25.087418,-0.5316,0.152,9.38406,9.38406
567.00,9.37636,25.157818,0.000459,25.087398,-0.5316,0.152,9.38606,9.38606
568.00,9.37817,25.157851,0.000461,25.087440,-0.5316,0.152,9.38730,9.38730
569.00,9.37962,25.157820,0.000460,25.087373,-0.5315,0.152,9.38915,9.38915
570.00,9.38099,25.157875,0.000459,25.087400,-0.5315,0.152,9.39186,9.39186
571.00,9.38230,25.158052,0.000462,25.087550,-0.5314,0.152,9.39287,9.39287
572.00,9.38342,25.158104,0.000459,25.087570,-0.5315,0.153,9.39227,9.39227
573.00,9.38414,25.158195,0.000459,25.087621,-0.5314,0.153,9.39115,9.39115
574.00,9.38508,25.158335,0.000464,25.087730,-0.5314,0.153,9.38889,9.38889
575.00,9.38628,25.158337,0.000466,25.087790,-0.5313,0.153,9.38589,9.38589
576.00,9.38680,25.158295,0.000466,25.087799,-0.5312,0.153,9.38390,9.38390
577.00,9.38635,25.158321,0.000469,25.087873,-0.5311,0.153,9.38271,9.38271
578.00,9.38629,25.158203,0.000470,25.087830,-0.5311,0.153,9.38232,9.38232
579.00,9.38687,25.158233,0.000471,25.087881,-0.5310,0.153,9.38242,9.38242
580.00,9.38744,25.158253,0.000470,25.087859,-0.5310,0.153,9.38361,9.38361
581.00,9.38814,25.158312,0.000468,25.087861,-0.5311,0.153,9.38513,9.38513
582.00,9.38796,25.158401,0.000469,25.087883,-0.5311,0.153,9.38611,9.38611
583.00,9.38701,25.158533,0.000469,25.087915,-0.5311,0.154,9.38707,9.38707
584.00,9.38690,25.158388,0.000462,25.087738,-0.5310,0.154,9.38874,9.38874
585.00,9.38713,25.158394,0.000459,25.087645,-0.5311,0.154,9.39004,9.39004
586.00,9.38747,25.158294,0.000458,25.087509,-0.5310,0.154,9.38993,9.38993
587.00,9.38773,25.158285,0.000456,25.087456,-0.5310,0.154,9.38907,9.38907
588.00,9.38734,25.158273,0.000453,25.087392,-0.5310,0.154,9.38947,9.38947
589.00,9.38645,25.158407,0.000458,25.087408,-0.5310,0.154,9.38963,9.38963
590.00,9.38606,25.158463,0.000459,25.087428,-0.5311,0.154,9.38908,9.38908
591.00,9.38642,25.158541,0.000460,25.087508,-0.5311,0.154,9.38946,9.38946
592.00,9.38698,25.158531,0.000462,25.087496,-0.5311,0.154,9.39195,9.39195
593.00,9.38766,25.158544,0.000461,25.087449,-0.5311,0.154,9.39378,9.39378
594.00,9.38835,25.158531,0.000457,25.087508,-0.5310,0.154,9.39504,9.39504
595.00,9.38910,25.158384,0.000456,25.087396,-0.5310,0.154,9.39632,9.39632
596.00,9.39004,25.158380,0.000456,25.087384,-0.5309,0.154,9.39578,9.39578
597.00,9.39089,25.158424,0.000458,25.087390,-0.5308,0.154,9.39341,9.39341
598.00,9.39081,25.158492,0.000465,25.087555,-0.5309,0.154,9.39029,9.39029
599.00,9.39082,25.158643,0.000469,25.087654,-0.5309,0.154,9.38759,9.38759
600.00,9.39093,25.158691,0.000468,25.087665,-0.5309,0.154,9.38454,9.38454
601.00,9.39130,25.158834,0.000471,25.087781,-0.5308,0.155,9.38379,9.38379
602.00,9.39123,25.158801,0.000469,25.087719,-0.5308,0.155,9.38381,9.38381
603.00,9.39195,25.158819,0.000465,25.087631,-0.5308,0.155,9.38462,9.38462
604.00,9.39238,25.158829,0.000465,25.087611,-0.5308,0.155,9.38471,9.38471
605.00,9.39240,25.159014,0.000468,25.087745,-0.5307,0.155,9.38463,9.38463
606.00,9.39037,25.159151,0.000469,25.087805,-0.5306,0.155,9.38460,9.38460
607.00,9.38820,25.159356,0.000472,25.087991,-0.5306,0.155,9.38450,9.38450
608.00,9.38722,25.159665,0.000480,25.088227,-0.5306,0.155,9.38422,9.38422
609.00,9.38688,25.159668,0.000480,25.088182,-0.5307,0.155,9.38407,9.38407
610.00,9.38630,25.159608,0.000482,25.088083,-0.5308,0.155,9.38465,9.38465
611.00,9.38608,25.159463,0.000478,25.087899,-0.5308,0.155,9.38417,9.38417
612.00,9.38588,25.159399,0.000476,25.087740,-0.5308,0.155,9.38370,9.38370
613.00,9.38556,25.159353,0.000472,25.087671,-0.5308,0.155,9.38359,9.38359
614.00,9.38528,25.159392,0.000470,25.087663,-0.5307,0.155,9.38333,9.38333
615.00,9.38462,25.159456,0.000469,25.087709,-0.5307,0.155,9.38338,9.38338
616.00,9.38410,25.159507,0.000466,25.087693,-0.5307,0.155,9.38329,9.38329
617.00,9.38398,25.159699,0.000468,25.087855,-0.5306,0.156,9.38395,9.38395
618.00,9.38411,25.159581,0.000463,25.087739,-0.5305,0.156,9.38470,9.38470
619.00,9.38442,25.159444,0.000460,25.087593,-0.5305,0.156,9.38578,9.38578
620.00,9.38456,25.159599,0.000466,25.087719,-0.5304,0.156,9.38591,9.38591
621.00,9.38467,25.159493,0.000466,25.087666,-0.5303,0.156,9.38669,9.38669
622.00,9.38474,25.159406,0.000462,25.087580,-0.5302,0.156,9.38680,9.38680
623.00,9.38477,25.159448,0.000462,25.087628,-0.5302,0.156,9.38669,9.38669
624.00,9.38487,25.159548,0.000465,25.087734,-0.5301,0.156,9.38654,9.38654
625.00,9.38510,25.159397,0.000456,25.087538,-0.5300,0.156,9.38733,9.38733
626.00,9.38543,25.159526,0.000458,25.087619,-0.5301,0.156,9.38779,9.38779
627.00,9.38557,25.159664,0.000465,25.087711,-0.5302,0.156,9.38830,9.38830
628.00,9.38573,25.159594,0.000463,25.087537,-0.5301,0.156,9.38827,9.38827
629.00,9.38587,25.159564,0.000461,25.087480,-0.5302,0.156,9.38798,9.38798
630.00,9.38603,25.159589,0.000463,25.087469,-0.5302,0.156,9.38806,9.38806
631.00,9.38619,25.159615,0.000462,25.087460,-0.5303,0.156,9.38719,9.38719
632.00,9.38626,25.159479,0.000455,25.087308,-0.5302,0.156,9.38603,9.38603
633.00,9.38616,25.159516,0.000456,25.087327,-0.5303,0.157,9.38473,9.38473
634.00,9.38602,25.159631,0.000456,25.087350,-0.5303,0.157,9.38351,9.38351
635.00,9.38585,25.159801,0.000457,25.087479,-0.5302,0.157,9.38182,9.38182
636.00,9.38571,25.159844,0.000457,25.087463,-0.5300,0.157,9.38128,9.38128
637.00,9.38576,25.159958,0.000459,25.087522,-0.5299,0.157,9.38176,9.38176
638.00,9.38565,25.160044,0.000461,25.087538,-0.5298,0.157,9.38252,9.38252
639.00,9.38543,25.160116,0.000460,25.087573,-0.5298,0.157,9.38331,9.38331
640.00,9.38533,25.160079,0.000460,25.087524,-0.5299,0.157,9.38423,9.38423
641.00,9.38520,25.160050,0.000461,25.087513,-0.5300,0.157,9.38479,9.38479
642.00,9.38505,25.159959,0.000462,25.087454,-0.5300,0.157,9.38504,9.38504
643.00,9.38507,25.159935,0.000462,25.087462,-0.5300,0.157,9.38519,9.38519
644.00,9.38517,25.159989,0.000463,25.087500,-0.5300,0.157,9.38632,9.38632
645.00,9.38534,25.159985,0.000461,25.087416,-0.5299,0.157,9.38714,9.38714
646.00,9.38537,25.160074,0.000458,25.087463,-0.5299,0.157,9.38841,9.38841
647.00,9.38548,25.160132,0.000457,25.087436,-0.5298,0.157,9.38922,9.38922
648.00,9.38550,25.160238,0.000458,25.087525,-0.5297,0.157,9.38954,9.38954
649.00,9.38557,25.160302,0.000456,25.087580,-0.5297,0.158,9.38948,9.38948
650.00,9.38578,25.160357,0.000458,25.087646,-0.5298,0.158,9.39029,9.39029
651.00,9.38612,25.160302,0.000457,25.087527,-0.5299,0.158,9.39094,9.39094
652.00,9.38656,25.160439,0.000456,25.087623,-0.5300,0.158,9.39121,9.39121
653.00,9.38727,25.160554,0.000460,25.087679,-0.5301,0.158,9.39087,9.39087
654.00,9.38799,25.160470,0.000463,25.087552,-0.5301,0.158,9.38977,9.38977
655.00,9.38855,25.160597,0.000464,25.087652,-0.5301,0.158,9.38635,9.38635
656.00,9.38925,25.160813,0.000465,25.087765,-0.5300,0.158,9.37909,9.37909
657.00,9.39014,25.160593,0.000463,25.087559,-0.5299,0.158,9.36837,9.36837
658.00,9.39072,25.160382,0.000456,25.087367,-0.5299,0.158,9.35221,9.35221
659.00,9.39091,25.160434,0.000454,25.087357,-0.5298,0.158,9.33119,9.33119
660.00,9.39274,25.160371,0.000452,25.087250,-0.5298,0.158,9.30819,9.30819
@5,2.0001,4.0, 660.221 
661.00,9.39385,25.160320,0.000454,25.087242,-0.5298,0.158,9.28520,9.28520
662.00,9.39077,25.160513,0.000457,25.087434,-0.5297,0.159,9.26503,9.26503
663.00,9.38669,25.160609,0.000457,25.087486,-0.5298,0.159,9.25150,9.25150
664.00,9.38369,25.160694,0.000459,25.087566,-0.5297,0.159,9.24349,9.24349
665.00,9.37655,25.160705,0.000460,25.087585,-0.5297,0.159,9.23932,9.23932
666.00,9.35771,25.160530,0.000455,25.087391,-0.5297,0.159,9.23961,9.23961
667.00,9.33793,25.160641,0.000458,25.087482,-0.5297,0.159,9.24196,9.24196
668.00,9.30476,25.160596,0.000461,25.087422,-0.5296,0.159,9.24603,9.24603
669.00,9.27890,25.160571,0.000463,25.087421,-0.5296,0.159,9.24992,9.24992
670.00,9.26170,25.160562,0.000460,25.087380,-0.5295,0.159,9.25444,9.25444
671.00,9.24294,25.160713,0.000461,25.087537,-0.5294,0.159,9.25968,9.25968
672.00,9.23733,25.160648,0.000457,25.087421,-0.5294,0.159,9.26416,9.26416
673.00,9.23696,25.160732,0.000455,25.087493,-0.5294,0.159,9.26763,9.26763
674.00,9.23856,25.160703,0.000449,25.087413,-0.5295,0.160,9.27131,9.27131
675.00,9.24106,25.160725,0.000448,25.087385,-0.5295,0.160,9.27450,9.27450
676.00,9.24414,25.160786,0.000453,25.087369,-0.5295,0.160,9.27653,9.27653
677.00,9.24910,25.160835,0.000457,25.087397,-0.5295,0.160,9.27945,9.27945
678.00,9.25721,25.160928,0.000461,25.087466,-0.5294,0.160,9.28339,9.28339
679.00,9.25826,25.160956,0.000467,25.087513,-0.5294,0.159,9.28819,9.28819
680.00,9.26356,25.161040,0.000471,25.087638,-0.5295,0.159,9.29336,9.29336
681.00,9.27016,25.161058,0.000470,25.087694,-0.5295,0.159,9.29928,9.29928
682.00,9.27163,25.161039,0.000467,25.087670,-0.5295,0.160,9.30425,9.30425
683.00,9.27463,25.161100,0.000467,25.087640,-0.5295,0.160,9.30786,9.30786
684.00,9.27651,25.161218,0.000466,25.087679,-0.5295,0.160,9.31095,9.31095
685.00,9.27956,25.161200,0.000461,25.087614,-0.5295,0.160,9.31446,9.31446
686.00,9.28042,25.161228,0.000461,25.087609,-0.5295,0.160,9.31776,9.31776
687.00,9.28615,25.161231,0.000463,25.087613,-0.5295,0.160,9.32120,9.32120
688.00,9.29430,25.161251,0.000466,25.087665,-0.5294,0.160,9.32415,9.32415
689.00,9.30056,25.161236,0.000465,25.087698,-0.5293,0.160,9.32730,9.32730
690.00,9.30505,25.161359,0.000472,25.087808,-0.5292,0.160,9.33030,9.33030
691.00,9.30799,25.161358,0.000469,25.087767,-0.5292,0.160,9.33326,9.33326
692.00,9.31103,25.161470,0.000470,25.087786,-0.5292,0.160,9.33616,9.33616
693.00,9.31451,25.161528,0.000470,25.087793,-0.5292,0.160,9.34013,9.34013
694.00,9.31795,25.161714,0.000473,25.087837,-0.5293,0.161,9.34472,9.34472
695.00,9.32077,25.161660,0.000471,25.087749,-0.5294,0.161,9.34868,9.34868
696.00,9.32373,25.161702,0.000472,25.087750,-0.5294,0.161,9.35172,9.35172
697.00,9.32715,25.161616,0.000468,25.087639,-0.5294,0.161,9.35487,9.35487
698.00,9.33056,25.161502,0.000463,25.087545,-0.5295,0.161,9.35753,9.35753
699.00,9.33372,25.161411,0.000465,25.087523,-0.5294,0.161,9.35891,9.35891
700.00,9.33702,25.161422,0.000464,25.087515,-0.5294,0.161,9.36055,9.36055
701.00,9.34092,25.161529,0.000464,25.087623,-0.5293,0.161,9.36340,9.36340
702.00,9.34472,25.161553,0.000463,25.087706,-0.5292,0.161,9.36607,9.36607
703.00,9.34864,25.161640,0.000463,25.087738,-0.5292,0.161,9.36848,9.36848
704.00,9.35133,25.161596,0.000459,25.087642,-0.5291,0.161,9.36990,9.36990
705.00,9.35353,25.161666,0.000460,25.087670,-0.5290,0.162,9.37074,9.37074
706.00,9.35608,25.161707,0.000461,25.087619,-0.5290,0.162,9.37127,9.37127
707.00,9.35861,25.161913,0.000468,25.087743,-0.5290,0.162,9.37239,9.37239
708.00,9.36046,25.162145,0.000475,25.087959,-0.5289,0.162,9.37383,9.37383
709.00,9.36316,25.162265,0.000480,25.088049,-0.5288,0.162,9.37613,9.37613
710.00,9.36490,25.162097,0.000473,25.087857,-0.5288,0.162,9.37790,9.37790
711.00,9.36643,25.162051,0.000473,25.087853,-0.5288,0.162,9.37915,9.37915
712.00,9.36822,25.161910,0.000469,25.087684,-0.5287,0.162,9.37918,9.37918
713.00,9.36958,25.161743,0.000463,25.087462,-0.5287,0.162,9.37862,9.37862
714.00,9.37079,25.161742,0.000463,25.087424,-0.5287,0.162,9.37837,9.37837
715.00,9.37255,25.162010,0.000472,25.087607,-0.5287,0.162,9.37814,9.37814
716.00,9.37420,25.162114,0.000472,25.087656,-0.5287,0.162,9.37929,9.37929
717.00,9.37489,25.162323,0.000477,25.087775,-0.5287,0.162,9.38101,9.38101
718.00,9.37561,25.162421,0.000481,25.087832,-0.5287,0.162,9.38260,9.38260
719.00,9.37666,25.162538,0.000479,25.087922,-0.5288,0.162,9.38323,9.38323
720.00,9.37737,25.162507,0.000476,25.087903,-0.5288,0.162,9.38435,9.38435
721.00,9.37806,25.162463,0.000476,25.087828,-0.5289,0.162,9.38375,9.38375
722.00,9.37875,25.162368,0.000472,25.087777,-0.5289,0.162,9.38390,9.38390
723.00,9.37953,25.162353,0.000469,25.087768,-0.5288,0.163,9.38470,9.38470
724.00,9.38064,25.162250,0.000466,25.087677,-0.5288,0.163,9.38647,9.38647
725.00,9.38136,25.162369,0.000466,25.087735,-0.5287,0.163,9.38798,9.38798
726.00,9.38221,25.162337,0.000468,25.087697,-0.5286,0.162,9.39011,9.39011
727.00,9.38315,25.162436,0.000471,25.087772,-0.5285,0.162,9.39083,9.39083
728.00,9.38392,25.162466,0.000472,25.087758,-0.5284,0.162,9.39104,9.39104
729.00,9.38454,25.162412,0.000470,25.087648,-0.5284,0.162,9.39126,9.39126
730.00,9.38512,25.162300,0.000466,25.087494,-0.5284,0.162,9.39114,9.39114
731.00,9.38576,25.162341,0.000462,25.087484,-0.5284,0.163,9.39059,9.39059
732.00,9.38675,25.162378,0.000458,25.087433,-0.5284,0.163,9.39014,9.39014
733.00,9.38740,25.162444,0.000457,25.087446,-0.5285,0.163,9.38967,9.38967
734.00,9.38747,25.162589,0.000459,25.087503,-0.5286,0.163,9.38845,9.38845
735.00,9.38754,25.162823,0.000464,25.087706,-0.5287,0.163,9.38800,9.38800
736.00,9.38816,25.163015,0.000469,25.087773,-0.5287,0.163,9.38897,9.38897
737.00,9.38855,25.162952,0.000467,25.087659,-0.5287,0.163,9.39004,9.39004
738.00,9.38900,25.162907,0.000466,25.087567,-0.5286,0.164,9.39182,9.39182
739.00,9.38974,25.162954,0.000465,25.087576,-0.5285,0.164,9.39462,9.39462
740.00,9.39056,25.162645,0.000461,25.087311,-0.5285,0.164,9.39640,9.39640
741.00,9.39114,25.162438,0.000453,25.087137,-0.5285,0.164,9.39587,9.39587
742.00,9.39149,25.162629,0.000452,25.087295,-0.5284,0.164,9.39528,9.39528
743.00,9.39170,25.162774,0.000454,25.087388,-0.5284,0.164,9.39394,9.39394
744.00,9.39178,25.162722,0.000454,25.087353,-0.5283,0.164,9.39209,9.39209
745.00,9.39172,25.162816,0.000452,25.087365,-0.5283,0.164,9.39082,9.39082
746.00,9.39179,25.162978,0.000459,25.087533,-0.5282,0.164,9.39115,9.39115
747.00,9.39171,25.162878,0.000461,25.087441,-0.5281,0.164,9.39130,9.39130
748.00,9.39183,25.162776,0.000461,25.087353,-0.5282,0.164,9.39172,9.39172
749.00,9.39196,25.163138,0.000467,25.087639,-0.5282,0.164,9.39181,9.39181
750.00,9.39249,25.163346,0.000468,25.087765,-0.5283,0.164,9.39141,9.39141
751.00,9.39328,25.163407,0.000467,25.087783,-0.5283,0.164,9.39028,9.39028
752.00,9.39310,25.163439,0.000468,25.087771,-0.5284,0.164,9.38964,9.38964
753.00,9.39263,25.163326,0.000463,25.087629,-0.5283,0.165,9.38911,9.38911
754.00,9.39218,25.163035,0.000455,25.087353,-0.5282,0.165,9.38864,9.38864
755.00,9.39189,25.163079,0.000457,25.087410,-0.5281,0.165,9.38884,9.38884
756.00,9.39175,25.163015,0.000452,25.087256,-0.5280,0.165,9.38898,9.38898
757.00,9.39140,25.163119,0.000450,25.087280,-0.5279,0.165,9.38899,9.38899
758.00,9.39108,25.163359,0.000460,25.087456,-0.5279,0.165,9.38824,9.38824
759.00,9.39052,25.163499,0.000466,25.087563,-0.5278,0.165,9.38854,9.38854
760.00,9.39021,25.163438,0.000463,25.087473,-0.5278,0.165,9.38946,9.38946
761.00,9.39009,25.163536,0.000466,25.087615,-0.5278,0.165,9.38976,9.38976
762.00,9.39009,25.163579,0.000468,25.087653,-0.5278,0.165,9.39081,9.39081
763.00,9.39022,25.163615,0.000461,25.087669,-0.5278,0.165,9.39164,9.39164
764.00,9.39014,25.163656,0.000455,25.087667,-0.5278,0.165,9.39166,9.39166
765.00,9.39012,25.163869,0.000459,25.087819,-0.5278,0.165,9.39033,9.39033
766.00,9.38987,25.164019,0.000460,25.087885,-0.5278,0.165,9.38995,9.38995
767.00,9.38962,25.163917,0.000458,25.087752,-0.5277,0.165,9.38787,9.38787
768.00,9.38942,25.163920,0.000459,25.087717,-0.5276,0.166,9.38650,9.38650
769.00,9.38892,25.163801,0.000462,25.087604,-0.5276,0.165,9.38575,9.38575
770.00,9.38874,25.163767,0.000462,25.087595,-0.5276,0.165,9.38643,9.38643
771.00,9.38886,25.163729,0.000461,25.087572,-0.5276,0.165,9.38722,9.38722
772.00,9.38906,25.163796,0.000461,25.087619,-0.5275,0.166,9.38860,9.38860
773.00,9.38913,25.163802,0.000457,25.087610,-0.5275,0.166,9.39022,9.39022
774.00,9.38914,25.164000,0.000458,25.087760,-0.5274,0.166,9.39098,9.39098
775.00,9.38920,25.163965,0.000456,25.087711,-0.5273,0.166,9.39052,9.39052
776.00,9.38927,25.163975,0.000460,25.087677,-0.5273,0.166,9.38945,9.38945
777.00,9.38942,25.163956,0.000459,25.087610,-0.5272,0.166,9.38935,9.38935
778.00,9.38913,25.164081,0.000464,25.087644,-0.5272,0.166,9.38910,9.38910
779.00,9.38868,25.164044,0.000464,25.087547,-0.5271,0.166,9.38869,9.38869
780.00,9.38850,25.164061,0.000463,25.087512,-0.5271,0.166,9.38899,9.38899
781.00,9.38859,25.164056,0.000458,25.087515,-0.5271,0.166,9.38982,9.38982
782.00,9.38875,25.164124,0.000456,25.087578,-0.5271,0.166,9.39041,9.39041
783.00,9.38898,25.163947,0.000453,25.087414,-0.5271,0.166,9.38993,9.38993
784.00,9.38881,25.163883,0.000452,25.087341,-0.5271,0.166,9.38936,9.38936
785.00,9.38866,25.163856,0.000451,25.087318,-0.5271,0.166,9.38876,9.38876
786.00,9.38875,25.163830,0.000454,25.087246,-0.5272,0.166,9.38888,9.38888
787.00,9.38904,25.163839,0.000454,25.087225,-0.5272,0.166,9.38892,9.38892
788.00,9.38967,25.164035,0.000455,25.087425,-0.5273,0.166,9.39075,9.39075
789.00,9.39019,25.164122,0.000451,25.087483,-0.5273,0.167,9.39222,9.39222
790.00,9.39028,25.164377,0.000455,25.087595,-0.5273,0.167,9.39253,9.39253
791.00,9.39007,25.164455,0.000455,25.087597,-0.5273,0.167,9.39107,9.39107
792.00,9.38996,25.164493,0.000456,25.087586,-0.5273,0.167,9.38891,9.38891
793.00,9.38954,25.164301,0.000450,25.087320,-0.5273,0.167,9.38715,9.38715
794.00,9.38923,25.164405,0.000454,25.087358,-0.5272,0.167,9.38646,9.38646
795.00,9.38928,25.164257,0.000450,25.087236,-0.5272,0.167,9.38636,9.38636
796.00,9.38928,25.164253,0.000447,25.087234,-0.5273,0.167,9.38726,9.38726
797.00,9.38933,25.164348,0.000451,25.087337,-0.5274,0.167,9.38812,9.38812
798.00,9.38913,25.164496,0.000458,25.087504,-0.5274,0.167,9.38862,9.38862
799.00,9.38899,25.164415,0.000456,25.087462,-0.5274,0.167,9.38881,9.38881
800.00,9.38943,25.164372,0.000455,25.087437,-0.5274,0.167,9.38942,9.38942
801.00,9.38931,25.164422,0.000459,25.087445,-0.5274,0.167,9.38947,9.38947
802.00,9.38922,25.164572,0.000459,25.087558,-0.5273,0.167,9.39023,9.39023
803.00,9.38943,25.164704,0.000461,25.087634,-0.5271,0.167,9.38925,9.38925
804.00,9.38924,25.164769,0.000463,25.087590,-0.5270,0.167,9.38839,9.38839
805.00,9.38842,25.164925,0.000468,25.087657,-0.5268,0.167,9.38521,9.38521
806.00,9.38812,25.164946,0.000465,25.087608,-0.5268,0.168,9.37964,9.37964
807.00,9.38910,25.164918,0.000464,25.087515,-0.5267,0.168,9.37274,9.37274
808.00,9.38938,25.164883,0.000459,25.087433,-0.5267,0.168,9.36146,9.36146
809.00,9.38980,25.164813,0.000460,25.087385,-0.5267,0.168,9.34549,9.34549
810.00,9.39067,25.164830,0.000458,25.087327,-0.5266,0.168,9.32822,9.32822
@6,2.0001,4.0, 810.028 
811.00,9.38954,25.164849,0.000459,25.087364,-0.5266,0.168,9.31208,9.31208
812.00,9.38841,25.164845,0.000461,25.087302,-0.5266,0.168,9.29678,9.29678
813.00,9.38667,25.164848,0.000465,25.087256,-0.5267,0.168,9.28749,9.28749
814.00,9.38572,25.165009,0.000464,25.087334,-0.5267,0.168,9.28247,9.28247
815.00,9.37552,25.165109,0.000467,25.087485,-0.5268,0.168,9.28079,9.28079
816.00,9.36194,25.165233,0.000469,25.087580,-0.5268,0.168,9.28067,9.28067
817.00,9.35485,25.165237,0.000465,25.087610,-0.5268,0.169,9.28104,9.28104
818.00,9.32888,25.165178,0.000462,25.087577,-0.5267,0.169,9.28077,9.28077
819.00,9.30619,25.165086,0.000458,25.087475,-0.5267,0.169,9.28061,9.28061
820.00,9.28944,25.164938,0.000454,25.087306,-0.5267,0.169,9.28108,9.28108
821.00,9.28105,25.164892,0.000454,25.087248,-0.5267,0.169,9.28278,9.28278
822.00,9.27867,25.164981,0.000458,25.087349,-0.5267,0.169,9.28526,9.28526
823.00,9.28236,25.165105,0.000461,25.087503,-0.5267,0.169,9.28825,9.28825
824.00,9.28094,25.165209,0.000466,25.087683,-0.5267,0.169,9.29118,9.29118
825.00,9.28087,25.165236,0.000468,25.087737,-0.5266,0.169,9.29387,9.29387
826.00,9.28042,25.165135,0.000465,25.087598,-0.5266,0.169,9.29616,9.29616
827.00,9.28061,25.165123,0.000465,25.087547,-0.5266,0.169,9.29782,9.29782
828.00,9.28116,25.165226,0.000468,25.087554,-0.5265,0.169,9.30052,9.30052
829.00,9.28015,25.165218,0.000464,25.087391,-0.5265,0.169,9.30423,9.30423
830.00,9.28325,25.165330,0.000462,25.087363,-0.5265,0.169,9.30692,9.30692
831.00,9.28874,25.165542,0.000463,25.087521,-0.5265,0.169,9.30913,9.30913
832.00,9.29262,25.165525,0.000460,25.087468,-0.5265,0.169,9.31102,9.31102
833.00,9.29556,25.165415,0.000451,25.087394,-0.5265,0.170,9.31081,9.31081
834.00,9.29491,25.165496,0.000456,25.087498,-0.5264,0.170,9.31029,9.31029
835.00,9.29665,25.165357,0.000455,25.087382,-0.5264,0.170,9.31099,9.31099
836.00,9.29958,25.165335,0.000458,25.087366,-0.5264,0.170,9.31304,9.31304
837.00,9.30355,25.165378,0.000456,25.087406,-0.5264,0.170,9.31606,9.31606
838.00,9.30707,25.165566,0.000462,25.087529,-0.5264,0.170,9.32130,9.32130
839.00,9.30868,25.165646,0.000463,25.087594,-0.5264,0.170,9.32685,9.32685
840.00,9.31072,25.165871,0.000468,25.087773,-0.5265,0.170,9.33151,9.33151
841.00,9.31075,25.165957,0.000468,25.087838,-0.5265,0.170,9.33513,9.33513
842.00,9.31039,25.165974,0.000472,25.087807,-0.5264,0.170,9.33725,9.33725
843.00,9.31087,25.165817,0.000469,25.087652,-0.5264,0.170,9.33825,9.33825
844.00,9.31229,25.165904,0.000467,25.087717,-0.5263,0.170,9.33951,9.33951
845.00,9.31488,25.166059,0.000471,25.087795,-0.5263,0.170,9.34140,9.34140
846.00,9.32144,25.166050,0.000467,25.087703,-0.5263,0.171,9.34334,9.34334
847.00,9.32605,25.166109,0.000465,25.087685,-0.5264,0.171,9.34618,9.34618
848.00,9.33319,25.166197,0.000463,25.087675,-0.5264,0.171,9.34800,9.34800
849.00,9.33555,25.166080,0.000461,25.087497,-0.5264,0.171,9.34929,9.34929
850.00,9.33644,25.165962,0.000455,25.087398,-0.5263,0.171,9.35061,9.35061
851.00,9.33836,25.165981,0.000455,25.087397,-0.5263,0.171,9.35159,9.35159
852.00,9.34043,25.166046,0.000456,25.087474,-0.5263,0.171,9.35308,9.35308
853.00,9.34208,25.166103,0.000457,25.087506,-0.5262,0.171,9.35518,9.35518
854.00,9.34385,25.166181,0.000460,25.087557,-0.5262,0.171,9.35795,9.35795
855.00,9.34542,25.166243,0.000463,25.087581,-0.5261,0.171,9.36054,9.36054
856.00,9.34713,25.166307,0.000467,25.087663,-0.5260,0.171,9.36307,9.36307
857.00,9.34891,25.166275,0.000466,25.087604,-0.5260,0.171,9.36532,9.36532
858.00,9.35078,25.166374,0.000470,25.087659,-0.5261,0.171,9.36604,9.36604
859.00,9.35272,25.166487,0.000468,25.087717,-0.5260,0.171,9.36580,9.36580
860.00,9.35463,25.166616,0.000466,25.087730,-0.5260,0.172,9.36562,9.36562
861.00,9.35617,25.166625,0.000464,25.087640,-0.5261,0.172,9.36550,9.36550
862.00,9.35782,25.166606,0.000465,25.087562,-0.5261,0.172,9.36650,9.36650
863.00,9.35913,25.166692,0.000465,25.087623,-0.5260,0.172,9.36808,9.36808
864.00,9.36014,25.166604,0.000465,25.087563,-0.5261,0.172,9.36915,9.36915
865.00,9.36159,25.166569,0.000464,25.087562,-0.5261,0.172,9.37022,9.37022
866.00,9.36250,25.166664,0.000465,25.087587,-0.5260,0.172,9.37078,9.37078
867.00,9.36335,25.166649,0.000463,25.087526,-0.5260,0.172,9.36943,9.36943
868.00,9.36471,25.166536,0.000458,25.087387,-0.5260,0.172,9.36894,9.36894
869.00,9.36619,25.166486,0.000456,25.087231,-0.5260,0.172,9.36933,9.36933
870.00,9.36741,25.166501,0.000459,25.087228,-0.5260,0.172,9.36865,9.36865
871.00,9.36783,25.166463,0.000458,25.087247,-0.5260,0.172,9.36862,9.36862
872.00,9.36801,25.166507,0.000459,25.087356,-0.5260,0.172,9.36828,9.36828
873.00,9.36799,25.166659,0.000464,25.087505,-0.5260,0.172,9.36795,9.36795
874.00,9.36791,25.166894,0.000470,25.087768,-0.5261,0.172,9.36784,9.36784
875.00,9.36826,25.166832,0.000467,25.087703,-0.5262,0.172,9.36957,9.36957
876.00,9.36878,25.166770,0.000464,25.087603,-0.5262,0.172,9.37219,9.37219
877.00,9.36933,25.166954,0.000465,25.087674,-0.5263,0.173,9.37554,9.37554
878.00,9.37020,25.166872,0.000465,25.087535,-0.5264,0.173,9.37822,9.37822
879.00,9.37086,25.166716,0.000461,25.087346,-0.5263,0.173,9.38024,9.38024
880.00,9.37086,25.166957,0.000467,25.087565,-0.5263,0.173,9.38077,9.38077
881.00,9.37097,25.166986,0.000466,25.087620,-0.5263,0.173,9.38056,9.38056
882.00,9.37132,25.166869,0.000466,25.087537,-0.5262,0.173,9.38173,9.38173
883.00,9.37192,25.166854,0.000468,25.087552,-0.5261,0.173,9.38299,9.38299
884.00,9.37299,25.166965,0.000471,25.087682,-0.5261,0.173,9.38309,9.38309
885.00,9.37483,25.166756,0.000470,25.087465,-0.5261,0.173,9.38381,9.38381
886.00,9.37595,25.166960,0.000474,25.087594,-0.5261,0.173,9.38374,9.38374
887.00,9.37740,25.167192,0.000478,25.087724,-0.5260,0.173,9.38214,9.38214
888.00,9.37852,25.167335,0.000477,25.087796,-0.5260,0.173,9.38051,9.38051
889.00,9.37889,25.167464,0.000478,25.087791,-0.5260,0.173,9.38017,9.38017
890.00,9.37947,25.167598,0.000477,25.087874,-0.5259,0.173,9.37974,9.37974
891.00,9.38103,25.167565,0.000477,25.087870,-0.5260,0.173,9.38005,9.38005
892.00,9.38127,25.167466,0.000472,25.087806,-0.5260,0.173,9.38040,9.38040
893.00,9.38128,25.167482,0.000474,25.087855,-0.5261,0.173,9.38153,9.38153
894.00,9.38153,25.167287,0.000471,25.087728,-0.5262,0.173,9.38228,9.38228
895.00,9.38172,25.167172,0.000469,25.087637,-0.5263,0.173,9.38263,9.38263
896.00,9.38178,25.167218,0.000469,25.087557,-0.5263,0.174,9.38292,9.38292
897.00,9.38190,25.167260,0.000468,25.087497,-0.5263,0.174,9.38363,9.38363
898.00,9.38217,25.167305,0.000467,25.087478,-0.5263,0.174,9.38452,9.38452
899.00,9.38274,25.167408,0.000466,25.087512,-0.5263,0.174,9.38657,9.38657
900.00,9.38334,25.167555,0.000469,25.087557,-0.5263,0.174,9.38862,9.38862
901.00,9.38407,25.167513,0.000467,25.087547,-0.5262,0.174,9.39089,9.39089
902.00,9.38464,25.167450,0.000466,25.087547,-0.5263,0.174,9.39304,9.39304
903.00,9.38510,25.167460,0.000465,25.087519,-0.5263,0.174,9.39500,9.39500
904.00,9.38570,25.167519,0.000466,25.087560,-0.5264,0.174,9.39541,9.39541
905.00,9.38622,25.167512,0.000465,25.087554,-0.5264,0.174,9.39671,9.39671
906.00,9.38705,25.167585,0.000468,25.087547,-0.5264,0.174,9.39634,9.39634
907.00,9.38816,25.167826,0.000470,25.087622,-0.5263,0.174,9.39563,9.39563
908.00,9.38923,25.167917,0.000468,25.087654,-0.5263,0.174,9.39378,9.39378
909.00,9.38975,25.167876,0.000463,25.087489,-0.5262,0.174,9.39250,9.39250
910.00,9.38977,25.168132,0.000467,25.087666,-0.5262,0.174,9.39079,9.39079
911.00,9.39036,25.168332,0.000466,25.087846,-0.5262,0.175,9.39055,9.39055
912.00,9.39070,25.168344,0.000464,25.087913,-0.5263,0.175,9.38965,9.38965
913.00,9.39071,25.168157,0.000463,25.087733,-0.5262,0.175,9.39034,9.39034
914.00,9.39114,25.168309,0.000470,25.087966,-0.5262,0.175,9.39135,9.39135
915.00,9.39203,25.168087,0.000465,25.087773,-0.5262,0.175,9.39258,9.39258
916.00,9.39285,25.168028,0.000469,25.087687,-0.5261,0.175,9.39289,9.39289
917.00,9.39311,25.168056,0.000477,25.087723,-0.5260,0.174,9.39463,9.39463
918.00,9.39331,25.168197,0.000476,25.087845,-0.5260,0.175,9.39560,9.39560
919.00,9.39369,25.168218,0.000473,25.087772,-0.5260,0.175,9.39577,9.39577
920.00,9.39386,25.168309,0.000473,25.087793,-0.5259,0.175,9.39545,9.39545
921.00,9.39392,25.168272,0.000470,25.087751,-0.5258,0.175,9.39595,9.39595
922.00,9.39393,25.168176,0.000464,25.087586,-0.5258,0.175,9.39642,9.39642
923.00,9.39360,25.168240,0.000467,25.087596,-0.5258,0.175,9.39697,9.39697
924.00,9.39380,25.168233,0.000465,25.087620,-0.5258,0.175,9.39706,9.39706
925.00,9.39410,25.168192,0.000464,25.087599,-0.5259,0.175,9.39746,9.39746
926.00,9.39424,25.168206,0.000461,25.087601,-0.5260,0.175,9.39812,9.39812
927.00,9.39449,25.168224,0.000458,25.087582,-0.5261,0.176,9.39783,9.39783
928.00,9.39493,25.168237,0.000456,25.087533,-0.5261,0.176,9.39791,9.39791
929.00,9.39547,25.168120,0.000455,25.087404,-0.5261,0.176,9.39864,9.39864
930.00,9.39599,25.168144,0.000453,25.087391,-0.5261,0.176,9.39953,9.39953
931.00,9.39654,25.168182,0.000454,25.087429,-0.5260,0.176,9.39952,9.39952
932.00,9.39710,25.168243,0.000457,25.087435,-0.5260,0.176,9.39816,9.39816
933.00,9.39687,25.168349,0.000460,25.087511,-0.5259,0.176,9.39650,9.39650
934.00,9.39670,25.168608,0.000462,25.087646,-0.5259,0.176,9.39493,9.39493
935.00,9.39647,25.168633,0.000463,25.087622,-0.5258,0.176,9.39311,9.39311
936.00,9.39629,25.168635,0.000463,25.087583,-0.5258,0.176,9.39122,9.39122
937.00,9.39604,25.168650,0.000460,25.087625,-0.5258,0.176,9.39109,9.39109
938.00,9.39566,25.168605,0.000460,25.087584,-0.5258,0.176,9.38993,9.38993
939.00,9.39564,25.168586,0.000461,25.087580,-0.5256,0.176,9.38989,9.38989
940.00,9.39553,25.168765,0.000466,25.087686,-0.5255,0.176,9.39053,9.39053
941.00,9.39493,25.168678,0.000461,25.087538,-0.5255,0.176,9.39158,9.39158
942.00,9.39453,25.168758,0.000463,25.087622,-0.5254,0.176,9.39229,9.39229
943.00,9.39452,25.168797,0.000463,25.087682,-0.5255,0.176,9.39458,9.39458
944.00,9.39470,25.168866,0.000464,25.087767,-0.5256,0.177,9.39648,9.39648
945.00,9.39509,25.168752,0.000460,25.087669,-0.5257,0.177,9.39721,9.39721
946.00,9.39501,25.168905,0.000465,25.087796,-0.5258,0.177,9.39742,9.39742
947.00,9.39481,25.168922,0.000468,25.087731,-0.5259,0.176,9.39785,9.39785
948.00,9.39429,25.168999,0.000468,25.087754,-0.5259,0.176,9.39828,9.39828
949.00,9.39362,25.168920,0.000465,25.087629,-0.5260,0.177,9.39809,9.39809
950.00,9.39383,25.168998,0.000468,25.087692,-0.5259,0.177,9.39896,9.39896
951.00,9.39458,25.168986,0.000466,25.087700,-0.5259,0.177,9.39979,9.39979
952.00,9.39519,25.168968,0.000464,25.087674,-0.5258,0.177,9.40122,9.40122
953.00,9.39561,25.168907,0.000462,25.087610,-0.5259,0.177,9.40140,9.40140
954.00,9.39627,25.168971,0.000463,25.087646,-0.5260,0.177,9.40057,9.40057
955.00,9.39745,25.168948,0.000460,25.087641,-0.5260,0.177,9.39859,9.39859
956.00,9.39831,25.169001,0.000461,25.087625,-0.5259,0.177,9.39637,9.39637
957.00,9.39906,25.169036,0.000461,25.087615,-0.5258,0.177,9.39167,9.39167
958.00,9.39912,25.169089,0.000462,25.087560,-0.5258,0.177,9.38375,9.38375
959.00,9.39998,25.169072,0.000459,25.087545,-0.5257,0.178,9.37320,9.37320
960.00,9.40119,25.169097,0.000460,25.087533,-0.5257,0.178,9.35921,9.35921
@7,2.0001,4.0, 960.197 
961.00,9.40053,25.169096,0.000462,25.087485,-0.5257,0.178,9.34504,9.34504
962.00,9.40169,25.169148,0.000464,25.087514,-0.5257,0.178,9.33322,9.33322
963.00,9.39900,25.169299,0.000467,25.087715,-0.5257,0.177,9.32498,9.32498
964.00,9.39657,25.169446,0.000470,25.087798,-0.5257,0.178,9.32053,9.32053
965.00,9.39312,25.169582,0.000472,25.087854,-0.5257,0.178,9.32065,9.32065
966.00,9.38909,25.169656,0.000468,25.087933,-0.5257,0.178,9.32154,9.32154
967.00,9.37987,25.169602,0.000465,25.087880,-0.5257,0.178,9.32141,9.32141
968.00,9.36140,25.169630,0.000463,25.087818,-0.5257,0.178,9.32215,9.32215
969.00,9.34254,25.169642,0.000462,25.087731,-0.5257,0.178,9.32294,9.32294
970.00,9.32312,25.169678,0.000463,25.087714,-0.5256,0.178,9.32312,9.32312
971.00,9.31852,25.169707,0.000468,25.087679,-0.5257,0.178,9.32356,9.32356
972.00,9.31967,25.169834,0.000469,25.087693,-0.5257,0.178,9.32445,9.32445
973.00,9.32060,25.169878,0.000472,25.087654,-0.5258,0.178,9.32542,9.32542
974.00,9.32146,25.169870,0.000471,25.087668,-0.5258,0.178,9.32540,9.32540
975.00,9.32151,25.169849,0.000468,25.087667,-0.5258,0.178,9.32571,9.32571
976.00,9.32215,25.169917,0.000463,25.087662,-0.5257,0.179,9.32573,9.32573
977.00,9.32294,25.169905,0.000465,25.087637,-0.5256,0.179,9.32548,9.32548
978.00,9.32336,25.169834,0.000460,25.087536,-0.5256,0.179,9.32473,9.32473
979.00,9.32355,25.169880,0.000461,25.087505,-0.5256,0.179,9.32523,9.32523
980.00,9.32442,25.169862,0.000463,25.087441,-0.5256,0.179,9.32551,9.32551
981.00,9.32530,25.169819,0.000465,25.087412,-0.5257,0.179,9.32513,9.32513
982.00,9.32531,25.169914,0.000465,25.087491,-0.5258,0.179,9.32587,9.32587
983.00,9.32552,25.169862,0.000466,25.087481,-0.5259,0.179,9.32748,9.32748
984.00,9.32557,25.169853,0.000466,25.087505,-0.5260,0.179,9.32914,9.32914
985.00,9.32534,25.169945,0.000465,25.087570,-0.5261,0.179,9.33139,9.33139
986.00,9.32513,25.169965,0.000466,25.087593,-0.5262,0.179,9.33415,9.33415
987.00,9.32530,25.169909,0.000466,25.087471,-0.5263,0.179,9.33652,9.33652
988.00,9.32550,25.170052,0.000467,25.087564,-0.5263,0.179,9.33757,9.33757
989.00,9.32520,25.170133,0.000469,25.087565,-0.5263,0.179,9.33871,9.33871
990.00,9.32628,25.170249,0.000468,25.087632,-0.5262,0.180,9.33986,9.33986
991.00,9.32766,25.170282,0.000467,25.087580,-0.5261,0.180,9.34156,9.34156
992.00,9.32971,25.170338,0.000467,25.087658,-0.5261,0.180,9.34387,9.34387
993.00,9.33172,25.170343,0.000468,25.087586,-0.5260,0.180,9.34738,9.34738
994.00,9.33319,25.170102,0.000466,25.087383,-0.5260,0.180,9.35075,9.35075
995.00,9.33471,25.170086,0.000470,25.087311,-0.5260,0.179,9.35353,9.35353
996.00,9.33713,25.170123,0.000469,25.087372,-0.5259,0.180,9.35633,9.35633
997.00,9.33902,25.170163,0.000471,25.087375,-0.5259,0.180,9.35767,9.35767
998.00,9.34096,25.170192,0.000471,25.087456,-0.5259,0.180,9.35800,9.35800
999.00,9.34334,25.170498,0.000476,25.087661,-0.5260,0.180,9.35800,9.35800
1000.00,9.34578,25.170468,0.000476,25.087615,-0.5260,0.180,9.35830,9.35830
1001.00,9.34783,25.170413,0.000475,25.087489,-0.5261,0.180,9.35830,9.35830
1002.00,9.35008,25.170441,0.000472,25.087479,-0.5262,0.180,9.35954,9.35954
1003.00,9.35175,25.170418,0.000470,25.087409,-0.5261,0.180,9.36164,9.36164
1004.00,9.35281,25.170424,0.000466,25.087370,-0.5260,0.180,9.36287,9.36287
1005.00,9.35400,25.170435,0.000465,25.087367,-0.5259,0.180,9.36352,9.36352
1006.00,9.35583,25.170546,0.000466,25.087464,-0.5259,0.180,9.36412,9.36412
1007.00,9.35761,25.170399,0.000466,25.087336,-0.5258,0.180,9.36485,9.36485
1008.00,9.35894,25.170472,0.000465,25.087369,-0.5258,0.180,9.36448,9.36448
1009.00,9.35999,25.170539,0.000468,25.087426,-0.5258,0.180,9.36526,9.36526
1010.00,9.36060,25.170600,0.000465,25.087431,-0.5258,0.180,9.36697,9.36697
1011.00,9.36135,25.170609,0.000462,25.087360,-0.5258,0.180,9.36843,9.36843
1012.00,9.36204,25.170832,0.000461,25.087485,-0.5258,0.181,9.36896,9.36896
1013.00,9.36299,25.170812,0.000457,25.087409,-0.5258,0.181,9.37044,9.37044
1014.00,9.36365,25.170820,0.000454,25.087416,-0.5257,0.181,9.37203,9.37203
1015.00,9.36447,25.170932,0.000455,25.087511,-0.5256,0.181,9.37303,9.37303
1016.00,9.36551,25.171109,0.000459,25.087730,-0.5256,0.181,9.37457,9.37457
1017.00,9.36675,25.170939,0.000456,25.087588,-0.5256,0.181,9.37659,9.37659
1018.00,9.36784,25.170910,0.000456,25.087516,-0.5255,0.181,9.37745,9.37745
1019.00,9.36903,25.170945,0.000458,25.087460,-0.5255,0.181,9.37761,9.37761
1020.00,9.37021,25.170916,0.000457,25.087322,-0.5256,0.181,9.37795,9.37795
1021.00,9.37088,25.170690,0.000451,25.087023,-0.5256,0.181,9.37802,9.37802
1022.00,9.37158,25.170989,0.000457,25.087225,-0.5256,0.181,9.37897,9.37897
1023.00,9.37252,25.171026,0.000457,25.087270,-0.5256,0.181,9.38005,9.38005
1024.00,9.37363,25.170927,0.000454,25.087165,-0.5256,0.181,9.38139,9.38139
1025.00,9.37479,25.171021,0.000457,25.087275,-0.5256,0.181,9.38246,9.38246
1026.00,9.37584,25.171188,0.000464,25.087383,-0.5256,0.181,9.38266,9.38266
1027.00,9.37651,25.171263,0.000463,25.087426,-0.5256,0.182,9.38191,9.38191
1028.00,9.37732,25.171227,0.000463,25.087324,-0.5256,0.182,9.38173,9.38173
1029.00,9.37801,25.171362,0.000467,25.087401,-0.5256,0.182,9.38252,9.38252
1030.00,9.37875,25.171324,0.000462,25.087337,-0.5256,0.182,9.38427,9.38427
1031.00,9.37980,25.171366,0.000459,25.087343,-0.5256,0.182,9.38616,9.38616
1032.00,9.38093,25.171305,0.000459,25.087247,-0.5256,0.182,9.38770,9.38770
1033.00,9.38171,25.171509,0.000462,25.087401,-0.5256,0.182,9.38861,9.38861
1034.00,9.38229,25.171427,0.000460,25.087339,-0.5256,0.182,9.38854,9.38854
1035.00,9.38290,25.171447,0.000460,25.087350,-0.5255,0.182,9.38769,9.38769
1036.00,9.38347,25.171516,0.000460,25.087466,-0.5255,0.182,9.38743,9.38743
1037.00,9.38444,25.171363,0.000456,25.087358,-0.5255,0.182,9.38753,9.38753
1038.00,9.38500,25.171316,0.000453,25.087360,-0.5256,0.183,9.38857,9.38857
1039.00,9.38529,25.171521,0.000454,25.087510,-0.5257,0.183,9.38949,9.38949
1040.00,9.38564,25.171410,0.000454,25.087361,-0.5258,0.183,9.38953,9.38953
1041.00,9.38629,25.171442,0.000457,25.087338,-0.5259,0.183,9.38994,9.38994
1042.00,9.38665,25.171490,0.000456,25.087338,-0.5258,0.183,9.38934,9.38934
1043.00,9.38675,25.171669,0.000456,25.087451,-0.5257,0.183,9.38847,9.38847
1044.00,9.38699,25.171610,0.000458,25.087411,-0.5255,0.183,9.38770,9.38770
1045.00,9.38724,25.171803,0.000460,25.087555,-0.5255,0.183,9.38769,9.38769
1046.00,9.38772,25.171916,0.000457,25.087577,-0.5253,0.183,9.38717,9.38717
1047.00,9.38775,25.172161,0.000465,25.087760,-0.5253,0.183,9.38666,9.38666
1048.00,9.38781,25.172079,0.000466,25.087667,-0.5252,0.183,9.38545,9.38545
1049.00,9.38770,25.172041,0.000464,25.087584,-0.5252,0.183,9.38476,9.38476
1050.00,9.38746,25.171780,0.000459,25.087411,-0.5251,0.183,9.38440,9.38440
1051.00,9.38721,25.171701,0.000460,25.087339,-0.5251,0.183,9.38358,9.38358
1052.00,9.38691,25.171700,0.000460,25.087331,-0.5252,0.183,9.38333,9.38333
1053.00,9.38667,25.171527,0.000457,25.087125,-0.5252,0.183,9.38366,9.38366
1054.00,9.38650,25.171511,0.000455,25.087050,-0.5254,0.183,9.38423,9.38423
1055.00,9.38652,25.171654,0.000455,25.087055,-0.5254,0.183,9.38450,9.38450
1056.00,9.38637,25.171687,0.000453,25.087052,-0.5255,0.184,9.38524,9.38524
1057.00,9.38612,25.171803,0.000453,25.087099,-0.5255,0.184,9.38657,9.38657
1058.00,9.38592,25.172079,0.000457,25.087324,-0.5254,0.184,9.38757,9.38757
1059.00,9.38603,25.172215,0.000460,25.087472,-0.5254,0.184,9.38783,9.38783
1060.00,9.38606,25.172331,0.000464,25.087585,-0.5254,0.184,9.38752,9.38752
1061.00,9.38587,25.172268,0.000463,25.087538,-0.5255,0.184,9.38761,9.38761
1062.00,9.38588,25.172079,0.000457,25.087329,-0.5255,0.184,9.38632,9.38632
1063.00,9.38566,25.172065,0.000456,25.087334,-0.5256,0.184,9.38541,9.38541
1064.00,9.38544,25.171985,0.000453,25.087207,-0.5256,0.184,9.38489,9.38489
1065.00,9.38537,25.171962,0.000452,25.087185,-0.5256,0.184,9.38545,9.38545
1066.00,9.38544,25.172193,0.000455,25.087336,-0.5256,0.184,9.38535,9.38535
1067.00,9.38556,25.172315,0.000453,25.087380,-0.5255,0.185,9.38630,9.38630
1068.00,9.38582,25.172446,0.000451,25.087401,-0.5255,0.185,9.38780,9.38780
1069.00,9.38629,25.172583,0.000454,25.087522,-0.5255,0.185,9.38888,9.38888
1070.00,9.38647,25.172716,0.000455,25.087619,-0.5256,0.185,9.38820,9.38820
1071.00,9.38657,25.172655,0.000455,25.087533,-0.5255,0.185,9.38829,9.38829
1072.00,9.38693,25.172623,0.000459,25.087508,-0.5256,0.185,9.38823,9.38823
1073.00,9.38705,25.172631,0.000465,25.087466,-0.5256,0.185,9.38697,9.38697
1074.00,9.38696,25.172716,0.000464,25.087488,-0.5257,0.185,9.38598,9.38598
1075.00,9.38693,25.172766,0.000462,25.087454,-0.5258,0.185,9.38710,9.38710
1076.00,9.38713,25.172820,0.000460,25.087481,-0.5259,0.185,9.38813,9.38813
1077.00,9.38732,25.172948,0.000460,25.087605,-0.5259,0.185,9.38902,9.38902
1078.00,9.38728,25.172911,0.000456,25.087630,-0.5259,0.185,9.39042,9.39042
1079.00,9.38761,25.172815,0.000455,25.087515,-0.5259,0.185,9.39220,9.39220
1080.00,9.38800,25.172821,0.000459,25.087556,-0.5259,0.185,9.39277,9.39277
1081.00,9.38845,25.172788,0.000462,25.087571,-0.5258,0.185,9.39238,9.39238
1082.00,9.38882,25.172665,0.000462,25.087458,-0.5258,0.185,9.39202,9.39202
1083.00,9.38916,25.172666,0.000463,25.087377,-0.5258,0.185,9.39160,9.39160
1084.00,9.38940,25.172771,0.000468,25.087528,-0.5258,0.185,9.39009,9.39009
1085.00,9.38954,25.172800,0.000465,25.087514,-0.5258,0.185,9.38936,9.38936
1086.00,9.38955,25.172826,0.000463,25.087485,-0.5258,0.185,9.39018,9.39018
1087.00,9.38995,25.172898,0.000460,25.087492,-0.5257,0.185,9.39119,9.39119
1088.00,9.39010,25.172872,0.000454,25.087535,-0.5257,0.186,9.39118,9.39118
1089.00,9.38997,25.172912,0.000452,25.087583,-0.5256,0.186,9.39161,9.39161
1090.00,9.39025,25.172934,0.000452,25.087591,-0.5255,0.186,9.39166,9.39166
1091.00,9.39039,25.172939,0.000451,25.087558,-0.5255,0.186,9.39039,9.39039
1092.00,9.39035,25.172942,0.000452,25.087545,-0.5256,0.186,9.38903,9.38903
1093.00,9.39045,25.173130,0.000458,25.087638,-0.5256,0.186,9.38934,9.38934
1094.00,9.39084,25.173290,0.000463,25.087668,-0.5256,0.186,9.39029,9.39029
1095.00,9.39086,25.173277,0.000465,25.087568,-0.5257,0.186,9.39046,9.39046
1096.00,9.39100,25.173279,0.000467,25.087505,-0.5256,0.186,9.39189,9.39189
1097.00,9.39125,25.173443,0.000466,25.087613,-0.5256,0.186,9.39358,9.39358
1098.00,9.39150,25.173402,0.000463,25.087531,-0.5256,0.186,9.39430,9.39430
1099.00,9.39156,25.173357,0.000462,25.087445,-0.5256,0.186,9.39491,9.39491
1100.00,9.39172,25.173355,0.000462,25.087475,-0.5257,0.186,9.39533,9.39533
1101.00,9.39182,25.173361,0.000460,25.087486,-0.5257,0.186,9.39494,9.39494
1102.00,9.39198,25.173296,0.000459,25.087420,-0.5258,0.186,9.39437,9.39437
1103.00,9.39233,25.173296,0.000460,25.087416,-0.5259,0.186,9.39299,9.39299
1104.00,9.39245,25.173331,0.000459,25.087438,-0.5258,0.187,9.39112,9.39112
1105.00,9.39246,25.173511,0.000458,25.087533,-0.5257,0.187,9.39015,9.39015
1106.00,9.39290,25.173679,0.000462,25.087605,-0.5256,0.187,9.38907,9.38907
1107.00,9.39392,25.173738,0.000463,25.087577,-0.5256,0.187,9.38677,9.38677
1108.00,9.39449,25.173806,0.000465,25.087600,-0.5256,0.187,9.38291,9.38291
1109.00,9.39488,25.173740,0.000462,25.087519,-0.5257,0.187,9.37667,9.37667
1110.00,9.39448,25.173820,0.000463,25.087588,-0.5258,0.187,9.36866,9.36866
@8,2.0001,4.0, 1110.018 
1111.00,9.39324,25.173831,0.000463,25.087571,-0.5258,0.187,9.36065,9.36065
1112.00,9.39261,25.173721,0.000459,25.087495,-0.5259,0.187,9.35380,9.35380
1113.00,9.39009,25.173855,0.000459,25.087580,-0.5259,0.187,9.34983,9.34983
1114.00,9.38903,25.173928,0.000460,25.087573,-0.5259,0.187,9.34862,9.34862
1115.00,9.38781,25.173790,0.000456,25.087405,-0.5259,0.187,9.34930,9.34930
1116.00,9.38720,25.173873,0.000455,25.087469,-0.5258,0.187,9.35047,9.35047
1117.00,9.38162,25.174159,0.000462,25.087653,-0.5256,0.187,9.35316,9.35316
1118.00,9.36887,25.174188,0.000463,25.087628,-0.5254,0.187,9.35574,9.35574
1119.00,9.35679,25.174293,0.000467,25.087713,-0.5252,0.188,9.35834,9.35834
1120.00,9.34891,25.174438,0.000470,25.087815,-0.5251,0.188,9.36008,9.36008
1121.00,9.34800,25.174464,0.000468,25.087826,-0.5251,0.188,9.36150,9.36150
1122.00,9.34876,25.174421,0.000465,25.087783,-0.5251,0.188,9.36155,9.36155
1123.00,9.35001,25.174352,0.000464,25.087703,-0.5252,0.188,9.36150,9.36150
1124.00,9.35245,25.174282,0.000460,25.087605,-0.5253,0.188,9.36160,9.36160
1125.00,9.35414,25.174325,0.000461,25.087598,-0.5253,0.188,9.36161,9.36161
1126.00,9.35519,25.174366,0.000464,25.087542,-0.5253,0.188,9.36229,9.36229
1127.00,9.35634,25.174362,0.000463,25.087446,-0.5253,0.188,9.36286,9.36286
1128.00,9.35739,25.174430,0.000464,25.087474,-0.5253,0.188,9.36257,9.36257
1129.00,9.35808,25.174399,0.000461,25.087417,-0.5253,0.188,9.36110,9.36110
1130.00,9.35888,25.174410,0.000462,25.087389,-0.5252,0.188,9.36012,9.36012
1131.00,9.35948,25.174378,0.000462,25.087490,-0.5251,0.188,9.35852,9.35852
1132.00,9.35972,25.174325,0.000463,25.087533,-0.5251,0.188,9.35702,9.35702
1133.00,9.36000,25.174387,0.000466,25.087629,-0.5251,0.188,9.35661,9.35661
1134.00,9.36003,25.174542,0.000469,25.087759,-0.5251,0.189,9.35746,9.35746
1135.00,9.36042,25.174531,0.000469,25.087785,-0.5252,0.188,9.35925,9.35925
1136.00,9.36038,25.174507,0.000467,25.087671,-0.5253,0.189,9.36183,9.36183
1137.00,9.36024,25.174639,0.000465,25.087744,-0.5253,0.189,9.36448,9.36448
1138.00,9.36020,25.174515,0.000460,25.087579,-0.5254,0.189,9.36656,9.36656
1139.00,9.36092,25.174449,0.000459,25.087537,-0.5255,0.189,9.36829,9.36829
1140.00,9.36150,25.174383,0.000457,25.087458,-0.5256,0.189,9.36900,9.36900
1141.00,9.36193,25.174544,0.000461,25.087583,-0.5256,0.189,9.36921,9.36921
1142.00,9.36231,25.174472,0.000461,25.087507,-0.5257,0.189,9.37000,9.37000
1143.00,9.36234,25.174265,0.000458,25.087278,-0.5257,0.189,9.37090,9.37090
1144.00,9.36239,25.174464,0.000461,25.087439,-0.5257,0.189,9.37114,9.37114
1145.00,9.36334,25.174452,0.000456,25.087377,-0.5258,0.189,9.37193,9.37193
1146.00,9.36465,25.174359,0.000454,25.087242,-0.5257,0.189,9.37251,9.37251
1147.00,9.36553,25.174351,0.000454,25.087180,-0.5257,0.189,9.37218,9.37218
1148.00,9.36630,25.174733,0.000463,25.087482,-0.5257,0.189,9.37276,9.37276
1149.00,9.36727,25.174573,0.000459,25.087287,-0.5257,0.189,9.37432,9.37432
1150.00,9.36848,25.174638,0.000465,25.087322,-0.5257,0.189,9.37551,9.37551
1151.00,9.36967,25.174619,0.000462,25.087297,-0.5257,0.190,9.37713,9.37713
1152.00,9.37075,25.174693,0.000462,25.087347,-0.5258,0.190,9.37822,9.37822
1153.00,9.37192,25.174692,0.000461,25.087278,-0.5258,0.190,9.37903,9.37903
1154.00,9.37287,25.174797,0.000463,25.087281,-0.5258,0.190,9.37843,9.37843
1155.00,9.37342,25.175008,0.000462,25.087465,-0.5257,0.190,9.37818,9.37818
1156.00,9.37394,25.175114,0.000465,25.087524,-0.5257,0.190,9.37799,9.37799
1157.00,9.37448,25.175053,0.000462,25.087463,-0.5257,0.190,9.37749,9.37749
1158.00,9.37499,25.175069,0.000462,25.087554,-0.5257,0.190,9.37624,9.37624
1159.00,9.37524,25.175018,0.000462,25.087545,-0.5257,0.190,9.37615,9.37615
1160.00,9.37535,25.175012,0.000467,25.087499,-0.5258,0.190,9.37701,9.37701
1161.00,9.37590,25.174969,0.000468,25.087468,-0.5258,0.190,9.37676,9.37676
1162.00,9.37621,25.175151,0.000474,25.087616,-0.5257,0.190,9.37725,9.37725
1163.00,9.37642,25.175072,0.000472,25.087479,-0.5258,0.190,9.37849,9.37849
1164.00,9.37678,25.175098,0.000469,25.087492,-0.5258,0.190,9.37863,9.37863
1165.00,9.37700,25.175035,0.000467,25.087447,-0.5258,0.190,9.37766,9.37766
1166.00,9.37734,25.175063,0.000464,25.087472,-0.5258,0.190,9.37706,9.37706
1167.00,9.37768,25.174993,0.000461,25.087379,-0.5260,0.190,9.37697,9.37697
1168.00,9.37760,25.175097,0.000462,25.087466,-0.5261,0.191,9.37618,9.37618
1169.00,9.37748,25.175237,0.000464,25.087554,-0.5262,0.191,9.37591,9.37591
1170.00,9.37725,25.175357,0.000460,25.087603,-0.5264,0.191,9.37565,9.37565
1171.00,9.37702,25.175412,0.000462,25.087545,-0.5264,0.191,9.37601,9.37601
1172.00,9.37705,25.175501,0.000466,25.087569,-0.5265,0.191,9.37678,9.37678
1173.00,9.37713,25.175599,0.000470,25.087595,-0.5265,0.191,9.37754,9.37754
1174.00,9.37733,25.175527,0.000467,25.087496,-0.5265,0.191,9.37935,9.37935
1175.00,9.37766,25.175548,0.000470,25.087470,-0.5265,0.191,9.38102,9.38102
1176.00,9.37801,25.175649,0.000473,25.087531,-0.5267,0.191,9.38295,9.38295
1177.00,9.37849,25.175732,0.000472,25.087612,-0.5268,0.191,9.38442,9.38442
1178.00,9.37924,25.175739,0.000469,25.087601,-0.5269,0.191,9.38619,9.38619
1179.00,9.37993,25.175795,0.000469,25.087607,-0.5270,0.191,9.38680,9.38680
1180.00,9.38020,25.175800,0.000470,25.087575,-0.5272,0.191,9.38720,9.38720
1181.00,9.38045,25.175761,0.000467,25.087543,-0.5273,0.191,9.38714,9.38714
1182.00,9.38074,25.175800,0.000470,25.087539,-0.5274,0.191,9.38686,9.38686
1183.00,9.38130,25.175854,0.000472,25.087540,-0.5275,0.191,9.38608,9.38608
1184.00,9.38180,25.175905,0.000474,25.087587,-0.5276,0.191,9.38535,9.38535
1185.00,9.38219,25.175742,0.000468,25.087431,-0.5277,0.191,9.38444,9.38444
1186.00,9.38262,25.175734,0.000465,25.087439,-0.5278,0.192,9.38237,9.38237
1187.00,9.38243,25.175885,0.000469,25.087577,-0.5279,0.192,9.38075,9.38075
1188.00,9.38233,25.175929,0.000469,25.087622,-0.5280,0.192,9.38043,9.38043
1189.00,9.38286,25.175867,0.000465,25.087508,-0.5280,0.192,9.38131,9.38131
1190.00,9.38351,25.176071,0.000473,25.087717,-0.5280,0.192,9.38271,9.38271
1191.00,9.38406,25.176203,0.000478,25.087784,-0.5280,0.192,9.38474,9.38474
1192.00,9.38447,25.176111,0.000472,25.087626,-0.5280,0.192,9.38640,9.38640
1193.00,9.38482,25.175967,0.000470,25.087498,-0.5281,0.192,9.38650,9.38650
1194.00,9.38486,25.176056,0.000472,25.087535,-0.5282,0.192,9.38619,9.38619
1195.00,9.38469,25.176103,0.000470,25.087536,-0.5284,0.192,9.38591,9.38591
1196.00,9.38425,25.176066,0.000467,25.087485,-0.5285,0.192,9.38571,9.38571
1197.00,9.38393,25.176123,0.000469,25.087525,-0.5286,0.192,9.38576,9.38576
1198.00,9.38349,25.176242,0.000470,25.087559,-0.5287,0.192,9.38559,9.38559
1199.00,9.38372,25.176317,0.000473,25.087645,-0.5288,0.192,9.38484,9.38484
1200.00,9.38408,25.176323,0.000473,25.087601,-0.5288,0.192,9.38343,9.38343
1201.00,9.38411,25.176317,0.000470,25.087517,-0.5289,0.192,9.38300,9.38300
1202.00,9.38378,25.176202,0.000465,25.087329,-0.5290,0.192,9.38243,9.38243
1203.00,9.38378,25.176246,0.000464,25.087353,-0.5292,0.193,9.38263,9.38263
1204.00,9.38393,25.176221,0.000462,25.087291,-0.5293,0.193,9.38393,9.38393
1205.00,9.38431,25.176038,0.000456,25.087113,-0.5294,0.193,9.38622,9.38622
1206.00,9.38484,25.176119,0.000458,25.087191,-0.5295,0.193,9.38713,9.38713
1207.00,9.38534,25.176317,0.000461,25.087376,-0.5296,0.193,9.38761,9.38761
1208.00,9.38554,25.176292,0.000460,25.087320,-0.5298,0.193,9.38868,9.38868
1209.00,9.38536,25.176513,0.000462,25.087484,-0.5299,0.193,9.38901,9.38901
1210.00,9.38561,25.176780,0.000466,25.087627,-0.5300,0.193,9.38834,9.38834
1211.00,9.38595,25.176932,0.000467,25.087719,-0.5301,0.193,9.38826,9.38826
1212.00,9.38600,25.176899,0.000464,25.087637,-0.5302,0.193,9.38829,9.38829
1213.00,9.38609,25.177002,0.000465,25.087670,-0.5302,0.194,9.38832,9.38832
1214.00,9.38618,25.176831,0.000462,25.087475,-0.5304,0.194,9.38738,9.38738
1215.00,9.38629,25.176875,0.000463,25.087462,-0.5305,0.194,9.38705,9.38705
1216.00,9.38636,25.176748,0.000461,25.087326,-0.5307,0.194,9.38732,9.38732
1217.00,9.38641,25.176706,0.000460,25.087263,-0.5309,0.194,9.38718,9.38718
1218.00,9.38645,25.176692,0.000458,25.087288,-0.5311,0.194,9.38687,9.38687
1219.00,9.38684,25.176850,0.000457,25.087427,-0.5312,0.194,9.38792,9.38792
1220.00,9.38733,25.176741,0.000454,25.087393,-0.5314,0.194,9.38881,9.38881
1221.00,9.38768,25.176774,0.000455,25.087403,-0.5315,0.194,9.38809,9.38809
1222.00,9.38770,25.176817,0.000456,25.087376,-0.5316,0.194,9.38809,9.38809
1223.00,9.38798,25.176854,0.000461,25.087382,-0.5318,0.194,9.38911,9.38911
1224.00,9.38843,25.176770,0.000463,25.087347,-0.5319,0.194,9.38966,9.38966
1225.00,9.38863,25.176893,0.000465,25.087387,-0.5320,0.194,9.39085,9.39085
1226.00,9.38908,25.176957,0.000462,25.087390,-0.5321,0.194,9.39394,9.39394
1227.00,9.38980,25.177149,0.000465,25.087567,-0.5322,0.194,9.39678,9.39678
1228.00,9.39028,25.177073,0.000464,25.087475,-0.5323,0.194,9.39773,9.39773
1229.00,9.39049,25.177125,0.000463,25.087387,-0.5325,0.195,9.39902,9.39902
1230.00,9.39112,25.177202,0.000464,25.087471,-0.5327,0.195,9.39973,9.39973
1231.00,9.39154,25.177130,0.000466,25.087457,-0.5328,0.195,9.39994,9.39994
1232.00,9.39222,25.177003,0.000467,25.087361,-0.5329,0.195,9.39985,9.39985
1233.00,9.39295,25.177183,0.000467,25.087438,-0.5330,0.195,9.40023,9.40023
1234.00,9.39397,25.177286,0.000472,25.087474,-0.5331,0.195,9.39997,9.39997
1235.00,9.39479,25.177339,0.000474,25.087472,-0.5332,0.195,9.39970,9.39970
1236.00,9.39527,25.177452,0.000470,25.087520,-0.5333,0.195,9.39917,9.39917
1237.00,9.39565,25.177502,0.000470,25.087509,-0.5334,0.195,9.39879,9.39879
1238.00,9.39606,25.177426,0.000465,25.087470,-0.5335,0.195,9.39786,9.39786
1239.00,9.39637,25.177474,0.000464,25.087554,-0.5336,0.195,9.39742,9.39742
1240.00,9.39660,25.177513,0.000466,25.087527,-0.5338,0.195,9.39662,9.39662
1241.00,9.39692,25.177548,0.000470,25.087438,-0.5339,0.195,9.39561,9.39561
1242.00,9.39734,25.177567,0.000466,25.087417,-0.5340,0.195,9.39510,9.39510
1243.00,9.39776,25.177727,0.000472,25.087502,-0.5341,0.195,9.39548,9.39548
1244.00,9.39783,25.177555,0.000463,25.087313,-0.5342,0.195,9.39517,9.39517
1245.00,9.39796,25.177325,0.000451,25.087067,-0.5342,0.196,9.39617,9.39617
1246.00,9.39813,25.177427,0.000453,25.087177,-0.5343,0.196,9.39792,9.39792
1247.00,9.39834,25.177600,0.000457,25.087278,-0.5345,0.196,9.40014,9.40014
1248.00,9.39871,25.177509,0.000453,25.087158,-0.5346,0.196,9.40211,9.40211
1249.00,9.39913,25.177715,0.000459,25.087259,-0.5348,0.196,9.40477,9.40477
1250.00,9.39958,25.178051,0.000468,25.087536,-0.5350,0.196,9.40662,9.40662
1251.00,9.40004,25.178002,0.000468,25.087426,-0.5352,0.196,9.40896,9.40896
1252.00,9.40015,25.178122,0.000471,25.087587,-0.5354,0.196,9.41058,9.41058
1253.00,9.40030,25.178306,0.000473,25.087727,-0.5356,0.196,9.41065,9.41065
1254.00,9.40052,25.178197,0.000473,25.087665,-0.5358,0.196,9.40893,9.40893
1255.00,9.40127,25.178285,0.000477,25.087742,-0.5359,0.196,9.40762,9.40762
1256.00,9.40258,25.178314,0.000470,25.087745,-0.5361,0.196,9.40445,9.40445
1257.00,9.40436,25.178087,0.000462,25.087480,-0.5363,0.196,9.40135,9.40135
1258.00,9.40663,25.178066,0.000461,25.087432,-0.5364,0.196,9.39910,9.39910
1259.00,9.40881,25.178143,0.000459,25.087492,-0.5365,0.197,9.39679,9.39679
1260.00,9.41047,25.177959,0.000452,25.087372,-0.5366,0.197,9.39263,9.39263
1261.00,9.41357,25.177992,0.000455,25.087392,-0.5368,0.197,9.38937,9.38937
@9,2.0001,4.0, 1260.169 
1262.00,9.41310,25.178169,0.000459,25.087517,-0.5370,0.197,9.38612,9.38612
1263.00,9.40762,25.178273,0.000464,25.087623,-0.5372,0.197,9.38387,9.38387
1264.00,9.40483,25.178367,0.000463,25.087669,-0.5373,0.197,9.38404,9.38404
1265.00,9.40243,25.178410,0.000468,25.087640,-0.5374,0.197,9.38606,9.38606
1266.00,9.39888,25.178586,0.000473,25.087825,-0.5375,0.197,9.38910,9.38910
1267.00,9.39687,25.178537,0.000473,25.087757,-0.5376,0.197,9.39243,9.39243
1268.00,9.39449,25.178379,0.000468,25.087550,-0.5377,0.197,9.39554,9.39554
1269.00,9.38802,25.178280,0.000466,25.087414,-0.5379,0.197,9.39810,9.39810
1270.00,9.38419,25.178331,0.000464,25.087452,-0.5381,0.197,9.39996,9.39996
1271.00,9.38426,25.178203,0.000462,25.087293,-0.5382,0.197,9.40027,9.40027
1272.00,9.38600,25.178192,0.000461,25.087283,-0.5383,0.197,9.39968,9.39968
1273.00,9.38866,25.178342,0.000463,25.087449,-0.5384,0.197,9.39952,9.39952
1274.00,9.39062,25.178452,0.000467,25.087566,-0.5385,0.197,9.39827,9.39827
1275.00,9.39202,25.178536,0.000468,25.087620,-0.5386,0.197,9.39734,9.39734
1276.00,9.39342,25.178562,0.000465,25.087621,-0.5388,0.197,9.39708,9.39708
1277.00,9.39407,25.178674,0.000467,25.087734,-0.5390,0.197,9.39713,9.39713
1278.00,9.39438,25.178598,0.000465,25.087652,-0.5392,0.197,9.39718,9.39718
1279.00,9.39474,25.178606,0.000463,25.087666,-0.5394,0.198,9.39783,9.39783
1280.00,9.39516,25.178561,0.000463,25.087611,-0.5397,0.198,9.39810,9.39810
1281.00,9.39590,25.178682,0.000467,25.087727,-0.5399,0.198,9.39933,9.39933
1282.00,9.39683,25.178500,0.000463,25.087513,-0.5402,0.198,9.39965,9.39965
1283.00,9.39753,25.178670,0.000468,25.087632,-0.5405,0.198,9.39947,9.39947
1284.00,9.39823,25.178754,0.000471,25.087633,-0.5407,0.198,9.40004,9.40004
1285.00,9.39879,25.178840,0.000472,25.087660,-0.5409,0.198,9.40065,9.40065
1286.00,9.39911,25.178877,0.000471,25.087653,-0.5410,0.198,9.40029,9.40029
1287.00,9.39935,25.178946,0.000475,25.087702,-0.5411,0.198,9.40103,9.40103
1288.00,9.39932,25.178956,0.000477,25.087679,-0.5413,0.198,9.40090,9.40090
1289.00,9.39916,25.178853,0.000475,25.087558,-0.5415,0.198,9.40001,9.40001
1290.00,9.39895,25.178798,0.000473,25.087480,-0.5417,0.198,9.39944,9.39944
1291.00,9.39887,25.178631,0.000469,25.087282,-0.5419,0.198,9.39895,9.39895
1292.00,9.39897,25.178766,0.000470,25.087384,-0.5422,0.198,9.39835,9.39835
1293.00,9.39897,25.178673,0.000463,25.087302,-0.5423,0.198,9.39808,9.39808
1294.00,9.39903,25.178746,0.000462,25.087352,-0.5425,0.198,9.39878,9.39878
1295.00,9.39925,25.178550,0.000459,25.087146,-0.5427,0.198,9.39916,9.39916
1296.00,9.39938,25.178817,0.000465,25.087362,-0.5429,0.198,9.39931,9.39931
1297.00,9.39957,25.178764,0.000459,25.087265,-0.5430,0.198,9.39903,9.39903
1298.00,9.39962,25.178890,0.000461,25.087368,-0.5431,0.198,9.39884,9.39884
1299.00,9.39938,25.178908,0.000463,25.087340,-0.5433,0.198,9.39847,9.39847
1300.00,9.39932,25.179182,0.000465,25.087582,-0.5433,0.199,9.39817,9.39817
1301.00,9.39935,25.179052,0.000462,25.087458,-0.5434,0.199,9.39836,9.39836
1302.00,9.39930,25.179204,0.000467,25.087611,-0.5435,0.199,9.39938,9.39938
1303.00,9.39958,25.179285,0.000471,25.087651,-0.5437,0.199,9.40065,9.40065
1304.00,9.39952,25.179380,0.000471,25.087752,-0.5439,0.199,9.40057,9.40057
1305.00,9.39944,25.179440,0.000473,25.087768,-0.5442,0.199,9.40092,9.40092
1306.00,9.39935,25.179406,0.000469,25.087685,-0.5443,0.199,9.40028,9.40028
1307.00,9.39915,25.179261,0.000466,25.087490,-0.5446,0.199,9.39965,9.39965
1308.00,9.39915,25.179201,0.000462,25.087364,-0.5448,0.199,9.39907,9.39907
1309.00,9.39924,25.179328,0.000465,25.087403,-0.5451,0.199,9.39896,9.39896
1310.00,9.39922,25.179200,0.000463,25.087254,-0.5452,0.199,9.39864,9.39864
1311.00,9.39921,25.179322,0.000468,25.087361,-0.5455,0.199,9.39897,9.39897
1312.00,9.39930,25.179431,0.000471,25.087440,-0.5458,0.199,9.39825,9.39825
1313.00,9.39901,25.179414,0.000468,25.087360,-0.5460,0.199,9.39681,9.39681
1314.00,9.39864,25.179444,0.000465,25.087378,-0.5462,0.199,9.39577,9.39577
1315.00,9.39825,25.179655,0.000465,25.087537,-0.5464,0.199,9.39444,9.39444
1316.00,9.39793,25.179705,0.000467,25.087572,-0.5466,0.199,9.39384,9.39384
1317.00,9.39784,25.179776,0.000467,25.087605,-0.5468,0.199,9.39424,9.39424
1318.00,9.39805,25.179859,0.000471,25.087726,-0.5470,0.200,9.39629,9.39629
1319.00,9.39821,25.179865,0.000474,25.087718,-0.5472,0.199,9.39734,9.39734
1320.00,9.39808,25.179802,0.000475,25.087666,-0.5475,0.200,9.39785,9.39785
1321.00,9.39775,25.179722,0.000473,25.087569,-0.5477,0.199,9.39663,9.39663
1322.00,9.39730,25.179691,0.000473,25.087491,-0.5479,0.199,9.39484,9.39484
1323.00,9.39677,25.179799,0.000474,25.087506,-0.5481,0.199,9.39242,9.39242
1324.00,9.39610,25.179761,0.000469,25.087423,-0.5484,0.199,9.39114,9.39114
1325.00,9.39574,25.179837,0.000469,25.087426,-0.5487,0.200,9.39109,9.39109
1326.00,9.39527,25.179945,0.000468,25.087482,-0.5489,0.200,9.39217,9.39217
1327.00,9.39474,25.180087,0.000469,25.087620,-0.5491,0.200,9.39315,9.39315
1328.00,9.39417,25.180024,0.000467,25.087570,-0.5494,0.200,9.39379,9.39379
1329.00,9.39406,25.180078,0.000471,25.087611,-0.5496,0.200,9.39456,9.39456
1330.00,9.39429,25.180135,0.000475,25.087668,-0.5497,0.200,9.39541,9.39541
1331.00,9.39439,25.180103,0.000477,25.087682,-0.5499,0.200,9.39584,9.39584
1332.00,9.39438,25.180002,0.000474,25.087551,-0.5501,0.200,9.39601,9.39601
1333.00,9.39477,25.179959,0.000470,25.087457,-0.5504,0.200,9.39655,9.39655
1334.00,9.39490,25.179906,0.000465,25.087380,-0.5506,0.200,9.39689,9.39689
1335.00,9.39512,25.179917,0.000462,25.087323,-0.5508,0.200,9.39649,9.39649
1336.00,9.39523,25.179967,0.000460,25.087247,-0.5510,0.200,9.39610,9.39610
1337.00,9.39514,25.180112,0.000463,25.087331,-0.5512,0.200,9.39603,9.39603
1338.00,9.39484,25.180148,0.000461,25.087346,-0.5513,0.200,9.39593,9.39593
1339.00,9.39458,25.180317,0.000466,25.087424,-0.5515,0.200,9.39596,9.39596
1340.00,9.39471,25.180134,0.000463,25.087249,-0.5517,0.200,9.39605,9.39605
1341.00,9.39483,25.180269,0.000464,25.087348,-0.5519,0.200,9.39590,9.39590
1342.00,9.39516,25.180208,0.000465,25.087289,-0.5521,0.200,9.39601,9.39601
1343.00,9.39537,25.180336,0.000469,25.087441,-0.5523,0.200,9.39579,9.39579
1344.00,9.39563,25.180370,0.000470,25.087411,-0.5525,0.200,9.39545,9.39545
1345.00,9.39572,25.180507,0.000470,25.087461,-0.5527,0.200,9.39498,9.39498
1346.00,9.39577,25.180426,0.000465,25.087416,-0.5528,0.201,9.39536,9.39536
1347.00,9.39593,25.180483,0.000462,25.087375,-0.5531,0.201,9.39634,9.39634
1348.00,9.39631,25.180457,0.000463,25.087247,-0.5533,0.201,9.39784,9.39784
1349.00,9.39681,25.180324,0.000461,25.087209,-0.5535,0.201,9.39964,9.39964
1350.00,9.39716,25.180403,0.000465,25.087265,-0.5537,0.201,9.40171,9.40171
1351.00,9.39744,25.180590,0.000471,25.087385,-0.5539,0.201,9.40278,9.40278
1352.00,9.39768,25.180601,0.000471,25.087462,-0.5541,0.201,9.40281,9.40281
1353.00,9.39791,25.180592,0.000470,25.087429,-0.5543,0.201,9.40232,9.40232
1354.00,9.39802,25.180772,0.000469,25.087492,-0.5545,0.201,9.40124,9.40124
1355.00,9.39817,25.180898,0.000472,25.087619,-0.5548,0.201,9.40037,9.40037
1356.00,9.39848,25.180927,0.000471,25.087567,-0.5550,0.201,9.39965,9.39965
1357.00,9.39878,25.181009,0.000473,25.087570,-0.5552,0.201,9.40034,9.40034
1358.00,9.39894,25.181126,0.000474,25.087599,-0.5554,0.201,9.40091,9.40091
1359.00,9.39926,25.181012,0.000473,25.087524,-0.5556,0.201,9.40060,9.40060
1360.00,9.39925,25.181046,0.000472,25.087561,-0.5558,0.202,9.40034,9.40034
1361.00,9.39944,25.180782,0.000467,25.087345,-0.5561,0.202,9.40018,9.40018
1362.00,9.39967,25.180669,0.000463,25.087249,-0.5564,0.202,9.39894,9.39894
1363.00,9.39976,25.180749,0.000466,25.087375,-0.5567,0.202,9.39869,9.39869
1364.00,9.40003,25.180870,0.000466,25.087436,-0.5570,0.202,9.39920,9.39920
1365.00,9.40025,25.180901,0.000464,25.087380,-0.5573,0.202,9.39916,9.39916
1366.00,9.40036,25.181299,0.000473,25.087724,-0.5575,0.202,9.39894,9.39894
1367.00,9.40040,25.181476,0.000477,25.087822,-0.5578,0.202,9.39955,9.39955
1368.00,9.40033,25.181423,0.000474,25.087704,-0.5580,0.202,9.39975,9.39975
1369.00,9.40024,25.181468,0.000475,25.087660,-0.5582,0.202,9.40077,9.40077
1370.00,9.40051,25.181381,0.000473,25.087597,-0.5585,0.202,9.40211,9.40211
1371.00,9.40057,25.181273,0.000471,25.087403,-0.5587,0.202,9.40378,9.40378
1372.00,9.40084,25.181418,0.000471,25.087497,-0.5589,0.202,9.40535,9.40535
1373.00,9.40127,25.181443,0.000471,25.087511,-0.5592,0.203,9.40673,9.40673
1374.00,9.40184,25.181400,0.000469,25.087510,-0.5594,0.203,9.40791,9.40791
1375.00,9.40226,25.181385,0.000470,25.087479,-0.5596,0.202,9.40797,9.40797
1376.00,9.40255,25.181460,0.000471,25.087569,-0.5598,0.202,9.40796,9.40796
1377.00,9.40259,25.181326,0.000471,25.087467,-0.5600,0.202,9.40721,9.40721
1378.00,9.40299,25.181336,0.000472,25.087464,-0.5602,0.202,9.40697,9.40697
1379.00,9.40336,25.181366,0.000470,25.087500,-0.5604,0.202,9.40698,9.40698
1380.00,9.40400,25.181637,0.000473,25.087633,-0.5607,0.203,9.40769,9.40769
1381.00,9.40450,25.181612,0.000471,25.087594,-0.5610,0.203,9.40817,9.40817
1382.00,9.40489,25.181610,0.000471,25.087537,-0.5612,0.203,9.40827,9.40827
1383.00,9.40529,25.181796,0.000473,25.087670,-0.5614,0.203,9.40774,9.40774
1384.00,9.40555,25.181807,0.000477,25.087637,-0.5617,0.203,9.40714,9.40714
1385.00,9.40630,25.181762,0.000476,25.087614,-0.5619,0.203,9.40680,9.40680
1386.00,9.40684,25.181766,0.000474,25.087565,-0.5622,0.203,9.40718,9.40718
1387.00,9.40720,25.181832,0.000472,25.087559,-0.5625,0.203,9.40744,9.40744
1388.00,9.40733,25.181825,0.000474,25.087495,-0.5628,0.203,9.40737,9.40737
1389.00,9.40723,25.181830,0.000472,25.087483,-0.5631,0.203,9.40646,9.40646
1390.00,9.40724,25.181756,0.000469,25.087430,-0.5633,0.203,9.40532,9.40532
1391.00,9.40700,25.181804,0.000471,25.087499,-0.5636,0.203,9.40360,9.40360
1392.00,9.40649,25.181903,0.000473,25.087586,-0.5639,0.203,9.40162,9.40162
1393.00,9.40587,25.181822,0.000469,25.087519,-0.5642,0.203,9.39980,9.39980
1394.00,9.40514,25.181860,0.000466,25.087517,-0.5645,0.203,9.39878,9.39878
1395.00,9.40463,25.181887,0.000465,25.087515,-0.5649,0.203,9.39792,9.39792
1396.00,9.40420,25.181821,0.000463,25.087374,-0.5653,0.204,9.39694,9.39694
1397.00,9.40397,25.181923,0.000465,25.087477,-0.5656,0.204,9.39738,9.39738
1398.00,9.40333,25.181932,0.000463,25.087438,-0.5658,0.204,9.39874,9.39874
1399.00,9.40299,25.181892,0.000463,25.087397,-0.5660,0.204,9.39975,9.39975
1400.00,9.40261,25.182008,0.000461,25.087454,-0.5663,0.204,9.40197,9.40197
1401.00,9.40229,25.182110,0.000465,25.087548,-0.5665,0.204,9.40384,9.40384
1402.00,9.40262,25.182119,0.000465,25.087522,-0.5669,0.204,9.40561,9.40561
1403.00,9.40247,25.182307,0.000473,25.087678,-0.5672,0.204,9.40632,9.40632
1404.00,9.40172,25.182524,0.000479,25.087823,-0.5675,0.204,9.40531,9.40531
1405.00,9.40101,25.182551,0.000485,25.087878,-0.5677,0.204,9.40300,9.40300
1406.00,9.40066,25.182619,0.000485,25.087935,-0.5680,0.204,9.40065,9.40065
1407.00,9.40087,25.182575,0.000482,25.087889,-0.5683,0.204,9.39795,9.39795
1408.00,9.40196,25.182538,0.000476,25.087853,-0.5685,0.204,9.39531,9.39531
1409.00,9.40358,25.182519,0.000471,25.087810,-0.5687,0.204,9.39244,9.39244
1410.00,9.40582,25.182454,0.000468,25.087641,-0.5689,0.204,9.39014,9.39014
1411.00,9.40631,25.182484,0.000465,25.087607,-0.5691,0.204,9.38864,9.38864
@10,2.0001,4.0, 1410.007 
1412.00,9.40673,25.182474,0.000460,25.087544,-0.5694,0.205,9.38791,9.38791
1413.00,9.40383,25.182475,0.000461,25.087482,-0.5697,0.205,9.38902,9.38902
1414.00,9.40064,25.182517,0.000462,25.087472,-0.5701,0.205,9.39164,9.39164
1415.00,9.39830,25.182593,0.000460,25.087533,-0.5703,0.205,9.39253,9.39253
1416.00,9.39559,25.182617,0.000458,25.087551,-0.5706,0.205,9.39350,9.39350
1417.00,9.39457,25.182749,0.000462,25.087659,-0.5708,0.205,9.39343,9.39343
1418.00,9.39482,25.182701,0.000461,25.087603,-0.5710,0.205,9.39105,9.39105
1419.00,9.39356,25.182700,0.000461,25.087585,-0.5713,0.205,9.38926,9.38926
1420.00,9.39196,25.182812,0.000466,25.087666,-0.5716,0.205,9.38801,9.38801
1421.00,9.39109,25.182824,0.000465,25.087613,-0.5719,0.205,9.38635,9.38635
1422.00,9.39047,25.182805,0.000467,25.087556,-0.5721,0.205,9.38514,9.38514
1423.00,9.39026,25.182909,0.000469,25.087646,-0.5724,0.205,9.38473,9.38473
1424.00,9.38968,25.183062,0.000471,25.087763,-0.5726,0.205,9.38400,9.38400
1425.00,9.38881,25.182956,0.000466,25.087648,-0.5729,0.205,9.38405,9.38405
1426.00,9.38823,25.182963,0.000469,25.087644,-0.5732,0.205,9.38382,9.38382
1427.00,9.38774,25.182876,0.000465,25.087482,-0.5735,0.205,9.38378,9.38378
1428.00,9.38728,25.182905,0.000465,25.087465,-0.5739,0.205,9.38368,9.38368
1429.00,9.38710,25.182947,0.000463,25.087444,-0.5742,0.205,9.38364,9.38364
1430.00,9.38709,25.183062,0.000464,25.087474,-0.5745,0.205,9.38343,9.38343
1431.00,9.38704,25.183129,0.000463,25.087504,-0.5747,0.205,9.38468,9.38468
1432.00,9.38708,25.183239,0.000465,25.087623,-0.5750,0.205,9.38560,9.38560
1433.00,9.38682,25.183243,0.000465,25.087622,-0.5752,0.205,9.38653,9.38653
1434.00,9.38628,25.183231,0.000468,25.087589,-0.5755,0.205,9.38729,9.38729
1435.00,9.38597,25.183299,0.000470,25.087664,-0.5758,0.205,9.38801,9.38801
1436.00,9.38566,25.183165,0.000470,25.087528,-0.5760,0.205,9.38735,9.38735
1437.00,9.38549,25.183180,0.000468,25.087510,-0.5762,0.205,9.38718,9.38718
1438.00,9.38535,25.183209,0.000468,25.087493,-0.5765,0.205,9.38613,9.38613
1439.00,9.38516,25.183170,0.000463,25.087439,-0.5768,0.205,9.38541,9.38541
1440.00,9.38519,25.183123,0.000465,25.087336,-0.5771,0.205,9.38577,9.38577
1441.00,9.38543,25.183296,0.000466,25.087465,-0.5774,0.206,9.38643,9.38643
1442.00,9.38566,25.183130,0.000464,25.087279,-0.5778,0.206,9.38626,9.38626
1443.00,9.38567,25.183210,0.000465,25.087321,-0.5781,0.206,9.38623,9.38623
1444.00,9.38558,25.183251,0.000468,25.087310,-0.5783,0.206,9.38576,9.38576
1445.00,9.38546,25.183369,0.000466,25.087425,-0.5786,0.206,9.38464,9.38464
1446.00,9.38545,25.183164,0.000459,25.087179,-0.5788,0.206,9.38345,9.38345
1447.00,9.38546,25.183462,0.000462,25.087408,-0.5791,0.206,9.38304,9.38304
1448.00,9.38567,25.183498,0.000458,25.087368,-0.5793,0.206,9.38424,9.38424
1449.00,9.38584,25.183433,0.000453,25.087308,-0.5795,0.206,9.38527,9.38527
1450.00,9.38608,25.183375,0.000450,25.087169,-0.5797,0.206,9.38637,9.38637
1451.00,9.38612,25.183665,0.000460,25.087391,-0.5800,0.206,9.38685,9.38685
1452.00,9.38591,25.183617,0.000463,25.087356,-0.5804,0.206,9.38617,9.38617
1453.00,9.38551,25.183589,0.000466,25.087359,-0.5807,0.206,9.38407,9.38407
1454.00,9.38499,25.183683,0.000469,25.087414,-0.5810,0.206,9.38275,9.38275
1455.00,9.38455,25.183932,0.000472,25.087660,-0.5813,0.206,9.38045,9.38045
1456.00,9.38432,25.184051,0.000472,25.087775,-0.5816,0.206,9.37898,9.37898
1457.00,9.38382,25.184011,0.000469,25.087666,-0.5818,0.206,9.37875,9.37875
1458.00,9.38360,25.183970,0.000467,25.087600,-0.5821,0.206,9.37982,9.37982
1459.00,9.38332,25.184030,0.000468,25.087632,-0.5824,0.206,9.37992,9.37992
1460.00,9.38277,25.183827,0.000466,25.087423,-0.5828,0.206,9.37981,9.37981
1461.00,9.38267,25.183770,0.000463,25.087307,-0.5831,0.206,9.37909,9.37909
1462.00,9.38269,25.183907,0.000462,25.087435,-0.5833,0.207,9.37771,9.37771
1463.00,9.38200,25.183990,0.000461,25.087450,-0.5835,0.207,9.37602,9.37602
1464.00,9.38109,25.183932,0.000463,25.087329,-0.5837,0.207,9.37556,9.37556
1465.00,9.38076,25.184018,0.000464,25.087387,-0.5840,0.207,9.37684,9.37684
1466.00,9.38067,25.184042,0.000466,25.087418,-0.5843,0.207,9.37875,9.37875
1467.00,9.38000,25.184058,0.000468,25.087414,-0.5847,0.207,9.38088,9.38088
1468.00,9.37898,25.183998,0.000469,25.087353,-0.5850,0.206,9.38266,9.38266
1469.00,9.37843,25.184114,0.000468,25.087504,-0.5854,0.207,9.38275,9.38275
1470.00,9.37858,25.183974,0.000464,25.087371,-0.5857,0.207,9.38192,9.38192
1471.00,9.37929,25.184054,0.000462,25.087443,-0.5860,0.207,9.38088,9.38088
1472.00,9.37942,25.184054,0.000463,25.087393,-0.5863,0.207,9.38022,9.38022
1473.00,9.37962,25.184266,0.000465,25.087564,-0.5866,0.207,9.37927,9.37927
1474.00,9.37966,25.184258,0.000465,25.087545,-0.5869,0.207,9.37997,9.37997
1475.00,9.37958,25.184380,0.000465,25.087583,-0.5873,0.207,9.38158,9.38158
1476.00,9.37984,25.184297,0.000464,25.087437,-0.5875,0.207,9.38372,9.38372
1477.00,9.38063,25.184273,0.000459,25.087441,-0.5878,0.207,9.38521,9.38521
1478.00,9.38094,25.184232,0.000456,25.087370,-0.5880,0.208,9.38600,9.38600
1479.00,9.38105,25.184349,0.000455,25.087415,-0.5882,0.208,9.38665,9.38665
1480.00,9.38152,25.184427,0.000456,25.087477,-0.5885,0.208,9.38684,9.38684
1481.00,9.38224,25.184470,0.000457,25.087493,-0.5887,0.208,9.38667,9.38667
1482.00,9.38302,25.184629,0.000463,25.087624,-0.5890,0.208,9.38699,9.38699
1483.00,9.38362,25.184575,0.000466,25.087568,-0.5893,0.208,9.38770,9.38770
1484.00,9.38373,25.184567,0.000467,25.087534,-0.5896,0.208,9.38842,9.38842
1485.00,9.38415,25.184398,0.000465,25.087371,-0.5899,0.208,9.38787,9.38787
1486.00,9.38462,25.184460,0.000466,25.087434,-0.5903,0.208,9.38590,9.38590
1487.00,9.38454,25.184427,0.000465,25.087389,-0.5907,0.208,9.38182,9.38182
1488.00,9.38538,25.184603,0.000466,25.087569,-0.5911,0.208,9.37896,9.37896
1489.00,9.38633,25.184649,0.000469,25.087607,-0.5915,0.208,9.37561,9.37561
1490.00,9.38717,25.184645,0.000467,25.087603,-0.5919,0.208,9.37308,9.37308
1491.00,9.38716,25.184527,0.000467,25.087493,-0.5922,0.208,9.37237,9.37237
1492.00,9.38744,25.184531,0.000467,25.087443,-0.5924,0.208,9.37321,9.37321
1493.00,9.38772,25.184516,0.000464,25.087399,-0.5926,0.208,9.37318,9.37318
1494.00,9.38724,25.184515,0.000462,25.087417,-0.5929,0.208,9.37368,9.37368
1495.00,9.38469,25.184789,0.000469,25.087656,-0.5932,0.208,9.37433,9.37433
1496.00,9.37803,25.184837,0.000467,25.087668,-0.5935,0.208,9.37432,9.37432
1497.00,9.37308,25.184809,0.000466,25.087656,-0.5939,0.208,9.37465,9.37465
1498.00,9.37299,25.184745,0.000469,25.087556,-0.5943,0.209,9.37556,9.37556
1499.00,9.37318,25.185020,0.000476,25.087785,-0.5947,0.209,9.37601,9.37601
1500.00,9.37337,25.185017,0.000474,25.087745,-0.5950,0.209,9.37563,9.37563
1501.00,9.37370,25.185163,0.000477,25.087922,-0.5952,0.209,9.37551,9.37551
1502.00,9.37407,25.185169,0.000477,25.087885,-0.5955,0.209,9.37414,9.37414
1503.00,9.37433,25.185139,0.000473,25.087824,-0.5958,0.209,9.37189,9.37189
1504.00,9.37393,25.185096,0.000474,25.087733,-0.5962,0.209,9.37010,9.37010
1505.00,9.37321,25.185021,0.000469,25.087679,-0.5965,0.209,9.37003,9.37003
1506.00,9.37309,25.184945,0.000466,25.087539,-0.5968,0.209,9.37072,9.37072
1507.00,9.37336,25.185082,0.000467,25.087667,-0.5971,0.209,9.37236,9.37236
1508.00,9.37362,25.185196,0.000469,25.087740,-0.5973,0.209,9.37484,9.37484
1509.00,9.37371,25.185178,0.000464,25.087642,-0.5976,0.209,9.37702,9.37702
1510.00,9.37373,25.185298,0.000468,25.087599,-0.5979,0.209,9.37804,9.37804
1511.00,9.37388,25.185542,0.000472,25.087736,-0.5982,0.209,9.37725,9.37725
1512.00,9.37441,25.185516,0.000472,25.087619,-0.5985,0.209,9.37619,9.37619
1513.00,9.37439,25.185645,0.000480,25.087755,-0.5988,0.209,9.37557,9.37557
1514.00,9.37413,25.185253,0.000476,25.087457,-0.5991,0.209,9.37503,9.37503
1515.00,9.37391,25.185282,0.000476,25.087541,-0.5993,0.209,9.37389,9.37389
1516.00,9.37381,25.185244,0.000477,25.087508,-0.5997,0.209,9.37429,9.37429
1517.00,9.37399,25.185271,0.000475,25.087490,-0.6000,0.209,9.37510,9.37510
1518.00,9.37402,25.185219,0.000467,25.087390,-0.6002,0.209,9.37619,9.37619
1519.00,9.37407,25.185542,0.000468,25.087606,-0.6005,0.210,9.37649,9.37649
1520.00,9.37464,25.185583,0.000467,25.087613,-0.6008,0.210,9.37761,9.37761
1521.00,9.37545,25.185487,0.000467,25.087540,-0.6011,0.210,9.37697,9.37697
1522.00,9.37583,25.185566,0.000468,25.087659,-0.6013,0.210,9.37681,9.37681
1523.00,9.37578,25.185581,0.000468,25.087640,-0.6017,0.210,9.37528,9.37528
1524.00,9.37583,25.185599,0.000471,25.087586,-0.6020,0.210,9.37390,9.37390
1525.00,9.37586,25.185539,0.000467,25.087488,-0.6024,0.210,9.37226,9.37226
1526.00,9.37551,25.185599,0.000463,25.087461,-0.6028,0.210,9.37108,9.37108
1527.00,9.37505,25.185657,0.000465,25.087414,-0.6032,0.210,9.37020,9.37020
1528.00,9.37437,25.185680,0.000464,25.087422,-0.6036,0.210,9.36990,9.36990
1529.00,9.37409,25.185624,0.000463,25.087398,-0.6039,0.210,9.36932,9.36932
1530.00,9.37370,25.185721,0.000472,25.087505,-0.6042,0.210,9.36948,9.36948
1531.00,9.37347,25.185542,0.000470,25.087377,-0.6045,0.210,9.37114,9.37114
1532.00,9.37345,25.185505,0.000470,25.087381,-0.6049,0.210,9.37124,9.37124
1533.00,9.37320,25.185390,0.000468,25.087253,-0.6052,0.210,9.37101,9.37101
1534.00,9.37300,25.185486,0.000465,25.087263,-0.6055,0.210,9.37098,9.37098
1535.00,9.37276,25.185497,0.000459,25.087213,-0.6057,0.210,9.37107,9.37107
1536.00,9.37230,25.185852,0.000464,25.087460,-0.6059,0.210,9.37093,9.37093
1537.00,9.37184,25.185981,0.000461,25.087478,-0.6062,0.210,9.37109,9.37109
1538.00,9.37165,25.186255,0.000467,25.087668,-0.6066,0.211,9.37146,9.37146
1539.00,9.37114,25.186199,0.000464,25.087632,-0.6070,0.211,9.37197,9.37197
1540.00,9.37114,25.186308,0.000469,25.087712,-0.6076,0.211,9.37249,9.37249
1541.00,9.37116,25.186349,0.000468,25.087711,-0.6081,0.211,9.37240,9.37240
1542.00,9.37103,25.186242,0.000467,25.087641,-0.6086,0.211,9.37327,9.37327
1543.00,9.37116,25.186174,0.000465,25.087555,-0.6090,0.211,9.37405,9.37405
1544.00,9.37146,25.186312,0.000469,25.087663,-0.6093,0.211,9.37487,9.37487
1545.00,9.37197,25.186338,0.000467,25.087662,-0.6096,0.211,9.37444,9.37444
1546.00,9.37225,25.186287,0.000465,25.087623,-0.6099,0.211,9.37424,9.37424
1547.00,9.37232,25.186385,0.000470,25.087664,-0.6102,0.211,9.37394,9.37394
1548.00,9.37252,25.186312,0.000470,25.087598,-0.6105,0.211,9.37376,9.37376
1549.00,9.37274,25.186363,0.000473,25.087592,-0.6109,0.211,9.37376,9.37376
1550.00,9.37290,25.186319,0.000474,25.087486,-0.6113,0.211,9.37460,9.37460
1551.00,9.37305,25.186343,0.000474,25.087424,-0.6117,0.211,9.37584,9.37584
1552.00,9.37346,25.186490,0.000474,25.087540,-0.6120,0.211,9.37687,9.37687
1553.00,9.37395,25.186635,0.000474,25.087630,-0.6124,0.211,9.37661,9.37661
1554.00,9.37426,25.186779,0.000473,25.087758,-0.6127,0.211,9.37437,9.37437
1555.00,9.37459,25.186704,0.000469,25.087657,-0.6130,0.211,9.37254,9.37254
1556.00,9.37497,25.186768,0.000473,25.087776,-0.6133,0.211,9.36962,9.36962
1557.00,9.37509,25.186651,0.000472,25.087657,-0.6136,0.211,9.36745,9.36745
1558.00,9.37499,25.186687,0.000472,25.087646,-0.6139,0.211,9.36618,9.36618
1559.00,9.37582,25.186419,0.000466,25.087380,-0.6142,0.211,9.36568,9.36568
1560.00,9.37670,25.186581,0.000471,25.087550,-0.6145,0.211,9.36330,9.36330
1561.00,9.37823,25.186543,0.000468,25.087457,-0.6149,0.211,9.36170,9.36170
@11,2.0001,4.0, 1560.049 
1562.00,9.37855,25.186573,0.000467,25.087427,-0.6152,0.211,9.35997,9.35997
1563.00,9.37284,25.186583,0.000465,25.087404,-0.6156,0.211,9.35885,9.35885
1564.00,9.37009,25.186836,0.000466,25.087600,-0.6159,0.212,9.36058,9.36058
1565.00,9.36921,25.186933,0.000466,25.087676,-0.6162,0.212,9.36522,9.36522
1566.00,9.36684,25.186985,0.000468,25.087706,-0.6165,0.212,9.37069,9.37069
1567.00,9.36482,25.187021,0.000471,25.087741,-0.6169,0.212,9.37538,9.37538
1568.00,9.36268,25.187001,0.000471,25.087703,-0.6173,0.212,9.37857,9.37857
1569.00,9.36190,25.186982,0.000472,25.087631,-0.6177,0.212,9.37989,9.37989
1570.00,9.36131,25.186868,0.000469,25.087411,-0.6180,0.212,9.37988,9.37988
1571.00,9.35897,25.186823,0.000462,25.087293,-0.6183,0.212,9.37981,9.37981
1572.00,9.35934,25.186904,0.000458,25.087282,-0.6186,0.212,9.37979,9.37979
1573.00,9.36252,25.186962,0.000460,25.087283,-0.6189,0.212,9.38015,9.38015
1574.00,9.37009,25.187082,0.000462,25.087303,-0.6191,0.212,9.38156,9.38156
1575.00,9.37830,25.187390,0.000469,25.087566,-0.6194,0.212,9.38240,9.38240
1576.00,9.38169,25.187545,0.000472,25.087677,-0.6197,0.212,9.38228,9.38228
1577.00,9.38030,25.187430,0.000469,25.087565,-0.6201,0.212,9.38127,9.38127
1578.00,9.38011,25.187582,0.000471,25.087675,-0.6204,0.212,9.37968,9.37968
1579.00,9.38056,25.187450,0.000468,25.087581,-0.6208,0.212,9.37808,9.37808
1580.00,9.38094,25.187218,0.000465,25.087394,-0.6212,0.212,9.37710,9.37710
1581.00,9.38084,25.187230,0.000465,25.087369,-0.6216,0.212,9.37586,9.37586
1582.00,9.37996,25.187327,0.000467,25.087426,-0.6219,0.212,9.37547,9.37547
1583.00,9.37959,25.187273,0.000469,25.087356,-0.6223,0.212,9.37641,9.37641
1584.00,9.37930,25.187295,0.000469,25.087354,-0.6226,0.212,9.37741,9.37741
1585.00,9.37892,25.187398,0.000467,25.087398,-0.6230,0.213,9.37821,9.37821
1586.00,9.37894,25.187362,0.000467,25.087344,-0.6233,0.213,9.37864,9.37864
1587.00,9.37902,25.187424,0.000468,25.087371,-0.6237,0.213,9.37966,9.37966
1588.00,9.37920,25.187544,0.000466,25.087485,-0.6242,0.213,9.38003,9.38003
1589.00,9.37926,25.187643,0.000466,25.087540,-0.6245,0.213,9.37992,9.37992
1590.00,9.37933,25.187497,0.000462,25.087374,-0.6249,0.213,9.38027,9.38027
1591.00,9.37949,25.187539,0.000462,25.087402,-0.6253,0.213,9.38092,9.38092
1592.00,9.37929,25.187626,0.000463,25.087465,-0.6257,0.213,9.37986,9.37986
1593.00,9.37896,25.187703,0.000467,25.087456,-0.6261,0.213,9.37823,9.37823
1594.00,9.37841,25.187843,0.000473,25.087527,-0.6265,0.213,9.37761,9.37761
1595.00,9.37824,25.188091,0.000476,25.087724,-0.6269,0.213,9.37752,9.37752
1596.00,9.37819,25.188121,0.000477,25.087688,-0.6273,0.213,9.37685,9.37685
1597.00,9.37816,25.188157,0.000476,25.087663,-0.6277,0.213,9.37816,9.37816
1598.00,9.37859,25.188199,0.000473,25.087682,-0.6280,0.213,9.38094,9.38094
1599.00,9.37883,25.188134,0.000468,25.087579,-0.6282,0.213,9.38159,9.38159
1600.00,9.37914,25.188088,0.000467,25.087492,-0.6285,0.214,9.38099,9.38099
1601.00,9.37889,25.188219,0.000469,25.087587,-0.6288,0.214,9.38068,9.38068
1602.00,9.37908,25.188333,0.000472,25.087715,-0.6291,0.214,9.37906,9.37906
1603.00,9.37963,25.188192,0.000473,25.087594,-0.6295,0.214,9.37742,9.37742
1604.00,9.37960,25.188312,0.000478,25.087782,-0.6299,0.214,9.37650,9.37650
1605.00,9.37930,25.188265,0.000480,25.087723,-0.6302,0.214,9.37611,9.37611
1606.00,9.37881,25.188238,0.000479,25.087704,-0.6306,0.213,9.37744,9.37744
1607.00,9.37871,25.188187,0.000476,25.087638,-0.6309,0.214,9.37916,9.37916
1608.00,9.37910,25.188259,0.000474,25.087654,-0.6312,0.214,9.38001,9.38001
1609.00,9.37902,25.188064,0.000467,25.087363,-0.6315,0.214,9.37991,9.37991
1610.00,9.37870,25.188123,0.000463,25.087409,-0.6319,0.214,9.37918,9.37918
1611.00,9.37827,25.188036,0.000457,25.087305,-0.6322,0.214,9.37698,9.37698
1612.00,9.37790,25.188101,0.000457,25.087319,-0.6326,0.214,9.37517,9.37517
1613.00,9.37836,25.188084,0.000455,25.087271,-0.6329,0.214,9.37227,9.37227
1614.00,9.37820,25.188179,0.000457,25.087381,-0.6332,0.214,9.37121,9.37121
1615.00,9.37772,25.188445,0.000467,25.087627,-0.6334,0.214,9.37149,9.37149
1616.00,9.37657,25.188513,0.000473,25.087666,-0.6337,0.214,9.37117,9.37117
1617.00,9.37593,25.188455,0.000473,25.087546,-0.6340,0.214,9.36956,9.36956
1618.00,9.37559,25.188620,0.000475,25.087640,-0.6342,0.214,9.36935,9.36935
1619.00,9.37506,25.188755,0.000476,25.087651,-0.6345,0.214,9.36765,9.36765
1620.00,9.37389,25.188611,0.000471,25.087460,-0.6348,0.214,9.36586,9.36586
1621.00,9.37307,25.188820,0.000469,25.087573,-0.6352,0.214,9.36534,9.36534
1622.00,9.37266,25.188776,0.000467,25.087535,-0.6355,0.214,9.36644,9.36644
1623.00,9.37233,25.188661,0.000466,25.087447,-0.6359,0.214,9.36701,9.36701
1624.00,9.37182,25.188600,0.000465,25.087481,-0.6363,0.214,9.36863,9.36863
1625.00,9.37039,25.188556,0.000461,25.087466,-0.6367,0.214,9.36816,9.36816
1626.00,9.36925,25.188455,0.000460,25.087407,-0.6371,0.215,9.36673,9.36673
1627.00,9.36863,25.188735,0.000469,25.087620,-0.6374,0.215,9.36447,9.36447
1628.00,9.36846,25.188756,0.000468,25.087632,-0.6378,0.215,9.36280,9.36280
1629.00,9.36766,25.188865,0.000468,25.087618,-0.6381,0.215,9.36129,9.36129
1630.00,9.36708,25.189228,0.000477,25.087867,-0.6384,0.215,9.36164,9.36164
1631.00,9.36648,25.189225,0.000476,25.087897,-0.6387,0.215,9.36225,9.36225
1632.00,9.36608,25.189160,0.000472,25.087861,-0.6390,0.215,9.36387,9.36387
1633.00,9.36603,25.189317,0.000478,25.087920,-0.6393,0.215,9.36576,9.36576
1634.00,9.36550,25.189381,0.000478,25.087950,-0.6396,0.215,9.36669,9.36669
1635.00,9.36501,25.189167,0.000471,25.087708,-0.6399,0.215,9.36692,9.36692
1636.00,9.36517,25.189118,0.000473,25.087571,-0.6401,0.215,9.36746,9.36746
1637.00,9.36537,25.188983,0.000469,25.087411,-0.6405,0.215,9.36621,9.36621
1638.00,9.36541,25.188899,0.000464,25.087377,-0.6408,0.215,9.36482,9.36482
1639.00,9.36536,25.188888,0.000466,25.087357,-0.6412,0.215,9.36501,9.36501
1640.00,9.36528,25.189038,0.000467,25.087469,-0.6416,0.215,9.36521,9.36521
1641.00,9.36545,25.189167,0.000469,25.087601,-0.6419,0.215,9.36529,9.36529
1642.00,9.36537,25.189300,0.000470,25.087704,-0.6423,0.215,9.36664,9.36664
1643.00,9.36535,25.189324,0.000467,25.087692,-0.6427,0.215,9.36835,9.36835
1644.00,9.36540,25.189310,0.000465,25.087666,-0.6431,0.215,9.36830,9.36830
1645.00,9.36541,25.189288,0.000467,25.087622,-0.6435,0.215,9.36840,9.36840
1646.00,9.36574,25.189387,0.000464,25.087592,-0.6439,0.215,9.36785,9.36785
1647.00,9.36609,25.189446,0.000459,25.087578,-0.6443,0.216,9.36664,9.36664
1648.00,9.36662,25.189618,0.000463,25.087680,-0.6448,0.216,9.36577,9.36577
1649.00,9.36663,25.189752,0.000466,25.087832,-0.6452,0.216,9.36582,9.36582
1650.00,9.36652,25.189712,0.000462,25.087777,-0.6457,0.216,9.36582,9.36582
1651.00,9.36670,25.189750,0.000466,25.087833,-0.6462,0.216,9.36658,9.36658
1652.00,9.36681,25.189766,0.000473,25.087862,-0.6466,0.215,9.36749,9.36749
1653.00,9.36664,25.189709,0.000474,25.087842,-0.6470,0.215,9.36747,9.36747
1654.00,9.36667,25.189615,0.000468,25.087757,-0.6474,0.216,9.36787,9.36787
1655.00,9.36668,25.189683,0.000472,25.087868,-0.6478,0.216,9.36732,9.36732
1656.00,9.36661,25.189646,0.000470,25.087827,-0.6481,0.216,9.36634,9.36634
1657.00,9.36656,25.189749,0.000472,25.087830,-0.6485,0.216,9.36602,9.36602
1658.00,9.36690,25.189747,0.000470,25.087753,-0.6488,0.216,9.36677,9.36677
1659.00,9.36696,25.189822,0.000473,25.087720,-0.6491,0.216,9.36712,9.36712
1660.00,9.36732,25.189788,0.000469,25.087576,-0.6495,0.216,9.36804,9.36804
1661.00,9.36742,25.189923,0.000471,25.087660,-0.6498,0.216,9.36903,9.36903
1662.00,9.36755,25.189872,0.000467,25.087584,-0.6502,0.216,9.37041,9.37041
1663.00,9.36772,25.190026,0.000469,25.087637,-0.6505,0.216,9.37066,9.37066
1664.00,9.36764,25.190027,0.000469,25.087598,-0.6508,0.216,9.36972,9.36972
1665.00,9.36762,25.190225,0.000471,25.087743,-0.6512,0.216,9.36884,9.36884
1666.00,9.36800,25.190474,0.000475,25.087858,-0.6515,0.216,9.36847,9.36847
1667.00,9.36821,25.190494,0.000476,25.087851,-0.6518,0.216,9.36702,9.36702
1668.00,9.36808,25.190547,0.000477,25.087898,-0.6521,0.216,9.36648,9.36648
1669.00,9.36784,25.190615,0.000474,25.087893,-0.6524,0.216,9.36669,9.36669
1670.00,9.36777,25.190328,0.000468,25.087595,-0.6527,0.216,9.36603,9.36603
1671.00,9.36740,25.189965,0.000460,25.087233,-0.6530,0.216,9.36522,9.36522
1672.00,9.36715,25.190026,0.000459,25.087255,-0.6533,0.216,9.36501,9.36501
1673.00,9.36715,25.189933,0.000457,25.087151,-0.6536,0.216,9.36459,9.36459
1674.00,9.36698,25.190058,0.000464,25.087322,-0.6540,0.216,9.36390,9.36390
1675.00,9.36668,25.190268,0.000472,25.087568,-0.6545,0.216,9.36355,9.36355
1676.00,9.36665,25.190388,0.000475,25.087786,-0.6549,0.216,9.36405,9.36405
1677.00,9.36676,25.190255,0.000472,25.087684,-0.6552,0.217,9.36483,9.36483
1678.00,9.36683,25.190268,0.000471,25.087710,-0.6557,0.217,9.36528,9.36528
1679.00,9.36656,25.190136,0.000468,25.087587,-0.6561,0.217,9.36587,9.36587
1680.00,9.36630,25.190015,0.000463,25.087406,-0.6565,0.217,9.36728,9.36728
1681.00,9.36628,25.189972,0.000461,25.087350,-0.6568,0.217,9.36728,9.36728
1682.00,9.36607,25.190199,0.000468,25.087573,-0.6572,0.217,9.36657,9.36657
1683.00,9.36561,25.190213,0.000467,25.087597,-0.6575,0.217,9.36564,9.36564
1684.00,9.36546,25.190207,0.000465,25.087556,-0.6578,0.217,9.36524,9.36524
1685.00,9.36537,25.190346,0.000464,25.087674,-0.6581,0.217,9.36438,9.36438
1686.00,9.36527,25.190473,0.000467,25.087718,-0.6585,0.217,9.36447,9.36447
1687.00,9.36508,25.190475,0.000468,25.087614,-0.6588,0.217,9.36428,9.36428
1688.00,9.36500,25.190490,0.000469,25.087528,-0.6592,0.217,9.36423,9.36423
1689.00,9.36476,25.190508,0.000468,25.087494,-0.6596,0.217,9.36348,9.36348
1690.00,9.36459,25.190579,0.000470,25.087528,-0.6600,0.217,9.36336,9.36336
1691.00,9.36472,25.190458,0.000465,25.087363,-0.6604,0.217,9.36350,9.36350
1692.00,9.36495,25.190402,0.000459,25.087308,-0.6608,0.217,9.36452,9.36452
1693.00,9.36513,25.190442,0.000459,25.087347,-0.6612,0.218,9.36550,9.36550
1694.00,9.36513,25.190594,0.000462,25.087453,-0.6616,0.218,9.36590,9.36590
1695.00,9.36514,25.190344,0.000457,25.087192,-0.6619,0.218,9.36559,9.36559
1696.00,9.36502,25.190504,0.000462,25.087390,-0.6623,0.218,9.36445,9.36445
1697.00,9.36465,25.190509,0.000463,25.087398,-0.6627,0.218,9.36196,9.36196
1698.00,9.36405,25.190719,0.000466,25.087604,-0.6631,0.218,9.35996,9.35996
1699.00,9.36364,25.190612,0.000461,25.087451,-0.6635,0.218,9.35969,9.35969
1700.00,9.36331,25.190978,0.000467,25.087718,-0.6639,0.218,9.35995,9.35995
1701.00,9.36321,25.191005,0.000466,25.087611,-0.6642,0.218,9.35932,9.35932
1702.00,9.36301,25.191227,0.000474,25.087757,-0.6646,0.218,9.35953,9.35953
1703.00,9.36262,25.191253,0.000475,25.087648,-0.6649,0.218,9.35834,9.35834
1704.00,9.36236,25.191384,0.000479,25.087757,-0.6652,0.218,9.35518,9.35518
1705.00,9.36215,25.191242,0.000475,25.087627,-0.6655,0.218,9.35123,9.35123
1706.00,9.36210,25.191219,0.000474,25.087632,-0.6658,0.218,9.34878,9.34878
1707.00,9.36129,25.191235,0.000475,25.087659,-0.6662,0.218,9.34645,9.34645
1708.00,9.35989,25.191017,0.000466,25.087450,-0.6666,0.218,9.34389,9.34389
1709.00,9.35928,25.191091,0.000466,25.087470,-0.6670,0.218,9.34112,9.34112
1710.00,9.36003,25.191227,0.000466,25.087550,-0.6673,0.218,9.33848,9.33848
1711.00,9.35842,25.191415,0.000465,25.087707,-0.6676,0.219,9.33562,9.33562
@12,2.0001,4.0, 1710.094 
1712.00,9.35666,25.191322,0.000461,25.087568,-0.6680,0.219,9.33373,9.33373
1713.00,9.35206,25.191467,0.000465,25.087702,-0.6684,0.219,9.33437,9.33437
1714.00,9.34883,25.191540,0.000464,25.087798,-0.6688,0.219,9.33733,9.33733
1715.00,9.34688,25.191469,0.000461,25.087721,-0.6692,0.219,9.34252,9.34252
1716.00,9.34338,25.191337,0.000462,25.087517,-0.6696,0.219,9.34818,9.34818
1717.00,9.34043,25.191478,0.000463,25.087551,-0.6700,0.219,9.35331,9.35331
1718.00,9.33855,25.191489,0.000464,25.087507,-0.6704,0.219,9.35760,9.35760
1719.00,9.33635,25.191612,0.000467,25.087602,-0.6707,0.219,9.36141,9.36141
1720.00,9.33613,25.191779,0.000473,25.087745,-0.6710,0.219,9.36233,9.36233
1721.00,9.33435,25.191951,0.000475,25.087896,-0.6713,0.219,9.36240,9.36240
1722.00,9.33673,25.191940,0.000474,25.087923,-0.6716,0.219,9.36098,9.36098
1723.00,9.34306,25.191958,0.000473,25.087887,-0.6720,0.219,9.35988,9.35988
1724.00,9.34739,25.191818,0.000468,25.087615,-0.6723,0.219,9.35824,9.35824
1725.00,9.35458,25.192001,0.000470,25.087690,-0.6727,0.219,9.35808,9.35808
1726.00,9.35815,25.192008,0.000466,25.087627,-0.6731,0.219,9.35924,9.35924
1727.00,9.36027,25.192119,0.000466,25.087642,-0.6734,0.219,9.36240,9.36240
1728.00,9.35985,25.192162,0.000466,25.087719,-0.6737,0.219,9.36367,9.36367
1729.00,9.35936,25.192235,0.000470,25.087808,-0.6741,0.219,9.36393,9.36393
1730.00,9.35963,25.192070,0.000468,25.087679,-0.6744,0.219,9.36415,9.36415
1731.00,9.36093,25.192017,0.000467,25.087636,-0.6748,0.219,9.36292,9.36292
1732.00,9.36127,25.192004,0.000468,25.087652,-0.6752,0.219,9.36098,9.36098
1733.00,9.36166,25.191914,0.000467,25.087516,-0.6755,0.219,9.36055,9.36055
1734.00,9.36170,25.191561,0.000454,25.087213,-0.6758,0.219,9.36081,9.36081
1735.00,9.36118,25.191382,0.000450,25.087082,-0.6761,0.219,9.36091,9.36091
1736.00,9.36108,25.191348,0.000451,25.087044,-0.6764,0.219,9.36216,9.36216
1737.00,9.36098,25.191420,0.000456,25.087079,-0.6768,0.219,9.36312,9.36312
1738.00,9.36106,25.191677,0.000463,25.087272,-0.6772,0.219,9.36343,9.36343
1739.00,9.36153,25.192043,0.000472,25.087588,-0.6775,0.219,9.36378,9.36378
1740.00,9.36196,25.192276,0.000475,25.087693,-0.6779,0.220,9.36444,9.36444
1741.00,9.36213,25.192406,0.000478,25.087776,-0.6783,0.220,9.36355,9.36355
1742.00,9.36215,25.192204,0.000469,25.087600,-0.6786,0.220,9.36277,9.36277
1743.00,9.36251,25.192120,0.000463,25.087545,-0.6789,0.220,9.36315,9.36315
1744.00,9.36297,25.191848,0.000457,25.087253,-0.6793,0.220,9.36467,9.36467
1745.00,9.36363,25.192020,0.000461,25.087428,-0.6797,0.220,9.36593,9.36593
1746.00,9.36378,25.192065,0.000463,25.087469,-0.6801,0.220,9.36650,9.36650
1747.00,9.36337,25.192111,0.000465,25.087453,-0.6805,0.220,9.36607,9.36607
1748.00,9.36304,25.192297,0.000471,25.087584,-0.6809,0.220,9.36442,9.36442
1749.00,9.36317,25.192677,0.000482,25.087914,-0.6813,0.220,9.36253,9.36253
1750.00,9.36359,25.192536,0.000478,25.087700,-0.6817,0.220,9.36109,9.36109
1751.00,9.36387,25.192537,0.000470,25.087640,-0.6821,0.220,9.36051,9.36051
1752.00,9.36419,25.192612,0.000469,25.087693,-0.6824,0.220,9.36034,9.36034
1753.00,9.36391,25.192487,0.000464,25.087542,-0.6828,0.220,9.36064,9.36064
1754.00,9.36355,25.192379,0.000460,25.087388,-0.6833,0.221,9.36097,9.36097
1755.00,9.36358,25.192390,0.000462,25.087464,-0.6837,0.221,9.36073,9.36073
1756.00,9.36401,25.192408,0.000468,25.087493,-0.6840,0.220,9.36106,9.36106
1757.00,9.36360,25.192574,0.000473,25.087613,-0.6844,0.220,9.36195,9.36195
1758.00,9.36291,25.192605,0.000476,25.087655,-0.6848,0.220,9.36260,9.36260
1759.00,9.36282,25.192685,0.000476,25.087743,-0.6852,0.220,9.36313,9.36313
1760.00,9.36280,25.192797,0.000477,25.087787,-0.6856,0.220,9.36410,9.36410
1761.00,9.36299,25.192868,0.000479,25.087803,-0.6860,0.221,9.36456,9.36456
1762.00,9.36323,25.192730,0.000474,25.087653,-0.6864,0.221,9.36507,9.36507
1763.00,9.36324,25.192816,0.000473,25.087656,-0.6868,0.221,9.36479,9.36479
1764.00,9.36292,25.192854,0.000475,25.087640,-0.6872,0.221,9.36407,9.36407
1765.00,9.36252,25.192884,0.000475,25.087647,-0.6875,0.221,9.36327,9.36327
1766.00,9.36220,25.192779,0.000474,25.087511,-0.6879,0.221,9.36255,9.36255
1767.00,9.36217,25.192838,0.000474,25.087539,-0.6883,0.221,9.36139,9.36139
1768.00,9.36213,25.192731,0.000475,25.087422,-0.6887,0.220,9.36039,9.36039
1769.00,9.36207,25.192756,0.000477,25.087421,-0.6891,0.220,9.35998,9.35998
1770.00,9.36203,25.192705,0.000475,25.087278,-0.6895,0.220,9.36000,9.36000
1771.00,9.36207,25.192909,0.000475,25.087438,-0.6899,0.221,9.36024,9.36024
1772.00,9.36230,25.192939,0.000477,25.087425,-0.6903,0.221,9.36100,9.36100
1773.00,9.36233,25.193322,0.000479,25.087724,-0.6907,0.221,9.36156,9.36156
1774.00,9.36233,25.193446,0.000478,25.087768,-0.6911,0.221,9.36207,9.36207
1775.00,9.36221,25.193541,0.000480,25.087853,-0.6915,0.221,9.36074,9.36074
1776.00,9.36209,25.193573,0.000483,25.087809,-0.6919,0.221,9.35867,9.35867
1777.00,9.36146,25.193707,0.000486,25.087873,-0.6923,0.221,9.35683,9.35683
1778.00,9.36094,25.193564,0.000481,25.087669,-0.6926,0.221,9.35591,9.35591
1779.00,9.36042,25.193482,0.000479,25.087570,-0.6929,0.221,9.35467,9.35467
1780.00,9.35978,25.193521,0.000477,25.087570,-0.6932,0.221,9.35546,9.35546
1781.00,9.35952,25.193401,0.000470,25.087452,-0.6936,0.221,9.35735,9.35735
1782.00,9.35954,25.193523,0.000471,25.087546,-0.6938,0.221,9.35901,9.35901
1783.00,9.35927,25.193536,0.000472,25.087599,-0.6942,0.222,9.36028,9.36028
1784.00,9.35901,25.193643,0.000474,25.087683,-0.6945,0.221,9.36103,9.36103
1785.00,9.35906,25.193574,0.000472,25.087554,-0.6948,0.221,9.36017,9.36017
1786.00,9.35905,25.193698,0.000472,25.087616,-0.6952,0.222,9.35912,9.35912
1787.00,9.35888,25.193620,0.000470,25.087513,-0.6956,0.222,9.35777,9.35777
1788.00,9.35886,25.193584,0.000464,25.087428,-0.6959,0.222,9.35632,9.35632
1789.00,9.35840,25.193697,0.000464,25.087536,-0.6963,0.222,9.35508,9.35508
1790.00,9.35794,25.193702,0.000467,25.087571,-0.6968,0.222,9.35453,9.35453
1791.00,9.35741,25.193692,0.000472,25.087543,-0.6971,0.222,9.35346,9.35346
1792.00,9.35678,25.193654,0.000472,25.087497,-0.6975,0.222,9.35215,9.35215
1793.00,9.35620,25.193817,0.000477,25.087616,-0.6979,0.222,9.35169,9.35169
1794.00,9.35573,25.193823,0.000479,25.087544,-0.6982,0.222,9.35202,9.35202
1795.00,9.35557,25.194004,0.000479,25.087693,-0.6985,0.222,9.35217,9.35217
1796.00,9.35570,25.194124,0.000478,25.087868,-0.6989,0.222,9.35314,9.35314
1797.00,9.35579,25.194144,0.000478,25.087902,-0.6993,0.222,9.35435,9.35435
1798.00,9.35590,25.194049,0.000478,25.087853,-0.6997,0.222,9.35567,9.35567
1799.00,9.35603,25.194145,0.000480,25.087969,-0.7002,0.222,9.35608,9.35608
1800.00,9.35594,25.193911,0.000477,25.087744,-0.7005,0.222,9.35621,9.35621
1801.00,9.35557,25.193861,0.000475,25.087584,-0.7009,0.222,9.35594,9.35594
1802.00,9.35518,25.193888,0.000475,25.087520,-0.7012,0.222,9.35628,9.35628
1803.00,9.35478,25.193965,0.000475,25.087475,-0.7016,0.222,9.35655,9.35655
1804.00,9.35469,25.193761,0.000468,25.087202,-0.7020,0.222,9.35701,9.35701
1805.00,9.35507,25.193949,0.000472,25.087306,-0.7024,0.222,9.35746,9.35746
1806.00,9.35504,25.193988,0.000470,25.087318,-0.7027,0.222,9.35741,9.35741
1807.00,9.35488,25.193889,0.000465,25.087200,-0.7031,0.222,9.35616,9.35616
1808.00,9.35461,25.193912,0.000462,25.087245,-0.7034,0.222,9.35445,9.35445
1809.00,9.35460,25.193989,0.000461,25.087303,-0.7038,0.222,9.35324,9.35324
1810.00,9.35463,25.194114,0.000466,25.087471,-0.7042,0.222,9.35283,9.35283
1811.00,9.35476,25.194148,0.000468,25.087551,-0.7046,0.222,9.35312,9.35312
1812.00,9.35511,25.194270,0.000470,25.087656,-0.7050,0.222,9.35453,9.35453
1813.00,9.35551,25.194220,0.000469,25.087525,-0.7053,0.223,9.35573,9.35573
1814.00,9.35563,25.194281,0.000473,25.087539,-0.7057,0.222,9.35539,9.35539
1815.00,9.35562,25.194351,0.000470,25.087475,-0.7061,0.223,9.35404,9.35404
1816.00,9.35552,25.194295,0.000470,25.087349,-0.7065,0.223,9.35231,9.35231
1817.00,9.35509,25.194477,0.000471,25.087428,-0.7068,0.223,9.35055,9.35055
1818.00,9.35428,25.194601,0.000471,25.087570,-0.7072,0.223,9.34903,9.34903
1819.00,9.35385,25.194528,0.000470,25.087537,-0.7076,0.223,9.34862,9.34862
1820.00,9.35344,25.194473,0.000469,25.087494,-0.7080,0.223,9.34849,9.34849
1821.00,9.35314,25.194639,0.000471,25.087606,-0.7084,0.223,9.34913,9.34913
1822.00,9.35245,25.194658,0.000470,25.087627,-0.7087,0.223,9.34973,9.34973
1823.00,9.35180,25.194692,0.000470,25.087593,-0.7091,0.223,9.34930,9.34930
1824.00,9.35175,25.194856,0.000469,25.087619,-0.7095,0.223,9.34898,9.34898
1825.00,9.35165,25.195093,0.000473,25.087816,-0.7098,0.223,9.34885,9.34885
1826.00,9.35124,25.195046,0.000473,25.087779,-0.7102,0.223,9.34888,9.34888
1827.00,9.35093,25.195176,0.000480,25.087906,-0.7106,0.223,9.34870,9.34870
1828.00,9.35088,25.195148,0.000481,25.087890,-0.7110,0.223,9.34914,9.34914
1829.00,9.35069,25.195170,0.000484,25.087873,-0.7113,0.223,9.34937,9.34937
1830.00,9.35048,25.194964,0.000476,25.087645,-0.7116,0.223,9.34993,9.34993
1831.00,9.35011,25.195036,0.000475,25.087631,-0.7119,0.223,9.34889,9.34889
1832.00,9.34941,25.194880,0.000470,25.087447,-0.7122,0.223,9.34695,9.34695
1833.00,9.34857,25.194928,0.000469,25.087484,-0.7125,0.223,9.34558,9.34558
1834.00,9.34811,25.194981,0.000467,25.087590,-0.7128,0.223,9.34459,9.34459
1835.00,9.34773,25.195107,0.000472,25.087686,-0.7131,0.223,9.34307,9.34307
1836.00,9.34753,25.195107,0.000471,25.087662,-0.7134,0.223,9.34289,9.34289
1837.00,9.34732,25.195296,0.000470,25.087767,-0.7137,0.224,9.34351,9.34351
1838.00,9.34712,25.195356,0.000468,25.087696,-0.7141,0.224,9.34399,9.34399
1839.00,9.34692,25.195420,0.000471,25.087676,-0.7145,0.224,9.34422,9.34422
1840.00,9.34650,25.195449,0.000473,25.087682,-0.7149,0.224,9.34488,9.34488
1841.00,9.34625,25.195487,0.000474,25.087740,-0.7153,0.223,9.34542,9.34542
1842.00,9.34610,25.195386,0.000473,25.087624,-0.7156,0.223,9.34509,9.34509
1843.00,9.34605,25.195388,0.000474,25.087651,-0.7160,0.223,9.34575,9.34575
1844.00,9.34620,25.195416,0.000471,25.087654,-0.7164,0.223,9.34741,9.34741
1845.00,9.34668,25.195352,0.000464,25.087544,-0.7169,0.224,9.34969,9.34969
1846.00,9.34701,25.195427,0.000460,25.087505,-0.7172,0.224,9.35095,9.35095
1847.00,9.34684,25.195501,0.000460,25.087530,-0.7175,0.224,9.35309,9.35309
1848.00,9.34653,25.195516,0.000462,25.087482,-0.7178,0.224,9.35431,9.35431
1849.00,9.34645,25.195619,0.000463,25.087554,-0.7182,0.224,9.35407,9.35407
1850.00,9.34710,25.195707,0.000462,25.087588,-0.7185,0.224,9.35301,9.35301
1851.00,9.34777,25.195716,0.000463,25.087629,-0.7189,0.224,9.35285,9.35285
1852.00,9.34861,25.195655,0.000460,25.087604,-0.7193,0.224,9.35313,9.35313
1853.00,9.34969,25.195708,0.000457,25.087639,-0.7197,0.225,9.35436,9.35436
1854.00,9.35077,25.195693,0.000458,25.087606,-0.7201,0.225,9.35416,9.35416
1855.00,9.35118,25.195803,0.000463,25.087670,-0.7205,0.224,9.35353,9.35353
1856.00,9.35141,25.195815,0.000463,25.087602,-0.7210,0.225,9.35353,9.35353
1857.00,9.35238,25.196033,0.000468,25.087783,-0.7215,0.225,9.35293,9.35293
1858.00,9.35343,25.196056,0.000471,25.087810,-0.7220,0.224,9.35071,9.35071
1859.00,9.35293,25.195839,0.000465,25.087602,-0.7224,0.224,9.34894,9.34894
1860.00,9.35253,25.195785,0.000461,25.087547,-0.7229,0.224,9.34682,9.34682
1861.00,9.35244,25.195955,0.000463,25.087645,-0.7234,0.225,9.34437,9.34437
@13,2.0001,4.0, 1860.04 
1862.00,9.35500,25.195996,0.000463,25.087560,-0.7238,0.225,9.34165,9.34165
1863.00,9.35590,25.196052,0.000460,25.087515,-0.7242,0.225,9.33933,9.33933
1864.00,9.35361,25.196236,0.000463,25.087575,-0.7246,0.225,9.33927,9.33927
1865.00,9.35270,25.196326,0.000465,25.087627,-0.7250,0.225,9.34123,9.34123
1866.00,9.35014,25.196406,0.000463,25.087637,-0.7254,0.225,9.34418,9.34418
1867.00,9.34807,25.196520,0.000464,25.087728,-0.7258,0.225,9.34757,9.34757
1868.00,9.34590,25.196566,0.000468,25.087777,-0.7262,0.225,9.35241,9.35241
1869.00,9.34448,25.196675,0.000471,25.087851,-0.7266,0.225,9.35563,9.35563
1870.00,9.34435,25.196685,0.000470,25.087772,-0.7269,0.225,9.35719,9.35719
1871.00,9.34426,25.196720,0.000472,25.087810,-0.7271,0.225,9.35688,9.35688
1872.00,9.34251,25.196557,0.000467,25.087662,-0.7274,0.225,9.35662,9.35662
1873.00,9.34226,25.196582,0.000463,25.087653,-0.7277,0.225,9.35558,9.35558
1874.00,9.34379,25.196635,0.000462,25.087665,-0.7280,0.225,9.35526,9.35526
1875.00,9.34767,25.196695,0.000464,25.087701,-0.7283,0.226,9.35595,9.35595
1876.00,9.35157,25.196555,0.000466,25.087625,-0.7286,0.225,9.35727,9.35727
1877.00,9.35268,25.196478,0.000465,25.087541,-0.7289,0.225,9.35808,9.35808
1878.00,9.35302,25.196587,0.000470,25.087660,-0.7293,0.225,9.35872,9.35872
1879.00,9.35373,25.196617,0.000473,25.087626,-0.7296,0.225,9.35872,9.35872
1880.00,9.35452,25.196609,0.000468,25.087605,-0.7301,0.226,9.35688,9.35688
1881.00,9.35502,25.196603,0.000462,25.087531,-0.7305,0.226,9.35469,9.35469
1882.00,9.35464,25.196724,0.000464,25.087607,-0.7309,0.226,9.35311,9.35311
1883.00,9.35458,25.196680,0.000460,25.087549,-0.7312,0.226,9.35264,9.35264
1884.00,9.35541,25.196620,0.000455,25.087574,-0.7315,0.226,9.35356,9.35356
1885.00,9.35604,25.196651,0.000458,25.087572,-0.7318,0.226,9.35468,9.35468
1886.00,9.35631,25.196766,0.000461,25.087706,-0.7320,0.226,9.35584,9.35584
1887.00,9.35598,25.196789,0.000463,25.087707,-0.7323,0.226,9.35675,9.35675
1888.00,9.35594,25.196720,0.000461,25.087597,-0.7327,0.226,9.35613,9.35613
1889.00,9.35621,25.196815,0.000463,25.087686,-0.7330,0.226,9.35491,9.35491
1890.00,9.35606,25.196886,0.000468,25.087764,-0.7334,0.226,9.35488,9.35488
1891.00,9.35567,25.196966,0.000471,25.087737,-0.7337,0.226,9.35551,9.35551
1892.00,9.35497,25.197074,0.000474,25.087799,-0.7341,0.226,9.35648,9.35648
1893.00,9.35472,25.197219,0.000479,25.087936,-0.7345,0.226,9.35726,9.35726
1894.00,9.35478,25.197251,0.000478,25.087908,-0.7349,0.226,9.35700,9.35700
1895.00,9.35520,25.197399,0.000476,25.088030,-0.7352,0.226,9.35600,9.35600
1896.00,9.35548,25.197361,0.000473,25.087990,-0.7356,0.226,9.35404,9.35404
1897.00,9.35495,25.197540,0.000472,25.088126,-0.7360,0.226,9.35129,9.35129
1898.00,9.35403,25.197552,0.000473,25.088028,-0.7364,0.226,9.34815,9.34815
1899.00,9.35319,25.197617,0.000474,25.088039,-0.7369,0.226,9.34650,9.34650
1900.00,9.35298,25.197732,0.000478,25.088083,-0.7373,0.226,9.34651,9.34651
1901.00,9.35332,25.197747,0.000475,25.088019,-0.7376,0.226,9.34679,9.34679
1902.00,9.35298,25.197517,0.000466,25.087791,-0.7381,0.226,9.34783,9.34783
1903.00,9.35242,25.197411,0.000460,25.087727,-0.7385,0.226,9.35004,9.35004
1904.00,9.35211,25.197396,0.000457,25.087724,-0.7389,0.227,9.35178,9.35178
1905.00,9.35185,25.197337,0.000451,25.087619,-0.7393,0.227,9.35196,9.35196
1906.00,9.35199,25.197311,0.000451,25.087644,-0.7398,0.227,9.35104,9.35104
1907.00,9.35187,25.197500,0.000459,25.087781,-0.7403,0.227,9.35048,9.35048
1908.00,9.35134,25.197529,0.000459,25.087761,-0.7407,0.227,9.34949,9.34949
1909.00,9.35079,25.197520,0.000461,25.087685,-0.7412,0.227,9.34841,9.34841
1910.00,9.35025,25.197406,0.000463,25.087566,-0.7416,0.227,9.34891,9.34891
1911.00,9.35027,25.197709,0.000469,25.087801,-0.7418,0.227,9.35116,9.35116
1912.00,9.35063,25.197609,0.000465,25.087682,-0.7421,0.227,9.35362,9.35362
1913.00,9.35003,25.197992,0.000475,25.087967,-0.7424,0.227,9.35511,9.35511
1914.00,9.34995,25.198033,0.000473,25.087998,-0.7428,0.227,9.35638,9.35638
1915.00,9.35059,25.198005,0.000470,25.087995,-0.7432,0.227,9.35619,9.35619
1916.00,9.35125,25.197869,0.000468,25.087857,-0.7435,0.227,9.35531,9.35531
1917.00,9.35207,25.197835,0.000466,25.087809,-0.7439,0.227,9.35337,9.35337
1918.00,9.35247,25.197620,0.000462,25.087665,-0.7443,0.227,9.35190,9.35190
1919.00,9.35261,25.197563,0.000460,25.087555,-0.7447,0.227,9.35123,9.35123
1920.00,9.35249,25.197533,0.000460,25.087428,-0.7451,0.227,9.35165,9.35165
1921.00,9.35247,25.197283,0.000456,25.087162,-0.7455,0.227,9.35254,9.35254
1922.00,9.35213,25.197397,0.000461,25.087233,-0.7459,0.227,9.35396,9.35396
1923.00,9.35227,25.197432,0.000461,25.087249,-0.7462,0.227,9.35548,9.35548
1924.00,9.35279,25.197437,0.000462,25.087278,-0.7465,0.227,9.35650,9.35650
1925.00,9.35320,25.197460,0.000463,25.087369,-0.7468,0.227,9.35661,9.35661
1926.00,9.35348,25.197721,0.000466,25.087568,-0.7472,0.227,9.35556,9.35556
1927.00,9.35363,25.197778,0.000466,25.087583,-0.7476,0.228,9.35366,9.35366
1928.00,9.35379,25.197937,0.000468,25.087619,-0.7480,0.228,9.35247,9.35247
1929.00,9.35411,25.197951,0.000462,25.087602,-0.7484,0.228,9.35115,9.35115
1930.00,9.35384,25.198209,0.000468,25.087753,-0.7489,0.228,9.35067,9.35067
1931.00,9.35356,25.198193,0.000465,25.087717,-0.7492,0.228,9.35103,9.35103
1932.00,9.35349,25.198178,0.000462,25.087718,-0.7496,0.228,9.35256,9.35256
1933.00,9.35342,25.198110,0.000464,25.087701,-0.7500,0.228,9.35426,9.35426
1934.00,9.35333,25.198156,0.000473,25.087689,-0.7503,0.228,9.35600,9.35600
1935.00,9.35350,25.198226,0.000472,25.087774,-0.7507,0.228,9.35682,9.35682
1936.00,9.35406,25.198243,0.000472,25.087777,-0.7511,0.228,9.35651,9.35651
1937.00,9.35441,25.198258,0.000471,25.087740,-0.7514,0.228,9.35439,9.35439
1938.00,9.35383,25.198238,0.000466,25.087674,-0.7518,0.228,9.35237,9.35237
1939.00,9.35368,25.198294,0.000463,25.087694,-0.7522,0.228,9.35122,9.35122
1940.00,9.35361,25.198197,0.000461,25.087552,-0.7526,0.228,9.35094,9.35094
1941.00,9.35325,25.198348,0.000466,25.087666,-0.7529,0.228,9.35155,9.35155
1942.00,9.35284,25.198178,0.000458,25.087479,-0.7532,0.228,9.35309,9.35309
1943.00,9.35274,25.198163,0.000457,25.087407,-0.7536,0.228,9.35514,9.35514
1944.00,9.35330,25.198290,0.000461,25.087491,-0.7540,0.228,9.35654,9.35654
1945.00,9.35370,25.198324,0.000461,25.087470,-0.7543,0.228,9.35714,9.35714
1946.00,9.35396,25.198329,0.000462,25.087436,-0.7547,0.228,9.35746,9.35746
1947.00,9.35405,25.198586,0.000471,25.087640,-0.7550,0.228,9.35739,9.35739
1948.00,9.35472,25.198631,0.000474,25.087685,-0.7553,0.228,9.35549,9.35549
1949.00,9.35493,25.198528,0.000467,25.087556,-0.7556,0.228,9.35328,9.35328
1950.00,9.35492,25.198521,0.000465,25.087556,-0.7559,0.228,9.35261,9.35261
1951.00,9.35438,25.198587,0.000464,25.087626,-0.7563,0.228,9.35161,9.35161
1952.00,9.35416,25.198611,0.000464,25.087666,-0.7567,0.228,9.35087,9.35087
1953.00,9.35362,25.198666,0.000462,25.087712,-0.7570,0.229,9.35167,9.35167
1954.00,9.35321,25.198843,0.000469,25.087858,-0.7575,0.229,9.35268,9.35268
1955.00,9.35342,25.198807,0.000466,25.087824,-0.7579,0.229,9.35194,9.35194
1956.00,9.35408,25.198930,0.000470,25.087836,-0.7583,0.229,9.35097,9.35097
1957.00,9.35417,25.199072,0.000469,25.087866,-0.7587,0.229,9.35117,9.35117
1958.00,9.35382,25.199322,0.000473,25.087962,-0.7592,0.229,9.35047,9.35047
1959.00,9.35321,25.199367,0.000472,25.087940,-0.7595,0.229,9.35004,9.35004
1960.00,9.35307,25.199478,0.000477,25.087972,-0.7600,0.229,9.35119,9.35119
1961.00,9.35322,25.199279,0.000471,25.087777,-0.7603,0.229,9.35285,9.35285
1962.00,9.35321,25.199234,0.000470,25.087736,-0.7608,0.229,9.35321,9.35321
1963.00,9.35273,25.199015,0.000461,25.087535,-0.7612,0.229,9.35352,9.35352
1964.00,9.35200,25.198953,0.000457,25.087419,-0.7616,0.229,9.35253,9.35253
1965.00,9.35177,25.198959,0.000459,25.087328,-0.7620,0.229,9.35063,9.35063
1966.00,9.35139,25.199141,0.000461,25.087482,-0.7624,0.229,9.34867,9.34867
1967.00,9.35118,25.199227,0.000466,25.087515,-0.7628,0.229,9.34780,9.34780
1968.00,9.35114,25.199299,0.000471,25.087599,-0.7632,0.229,9.34708,9.34708
1969.00,9.35064,25.199451,0.000478,25.087792,-0.7637,0.229,9.34753,9.34753
1970.00,9.35046,25.199465,0.000477,25.087859,-0.7641,0.229,9.34817,9.34817
1971.00,9.35047,25.199286,0.000469,25.087694,-0.7646,0.229,9.34943,9.34943
1972.00,9.35035,25.199206,0.000464,25.087626,-0.7650,0.229,9.34974,9.34974
1973.00,9.35026,25.199183,0.000461,25.087572,-0.7653,0.230,9.34997,9.34997
1974.00,9.35001,25.199081,0.000456,25.087471,-0.7657,0.230,9.35065,9.35065
1975.00,9.35017,25.199125,0.000456,25.087470,-0.7661,0.230,9.35160,9.35160
1976.00,9.35063,25.199171,0.000462,25.087509,-0.7665,0.230,9.35249,9.35249
1977.00,9.35104,25.199222,0.000463,25.087598,-0.7669,0.230,9.35369,9.35369
1978.00,9.35103,25.199355,0.000467,25.087698,-0.7673,0.230,9.35330,9.35330
1979.00,9.35096,25.199479,0.000469,25.087804,-0.7677,0.230,9.35292,9.35292
1980.00,9.35081,25.199414,0.000469,25.087754,-0.7681,0.230,9.35228,9.35228
1981.00,9.35063,25.199612,0.000470,25.087873,-0.7685,0.230,9.35182,9.35182
1982.00,9.35052,25.199718,0.000470,25.087882,-0.7689,0.230,9.35153,9.35153
1983.00,9.35066,25.199637,0.000468,25.087796,-0.7692,0.230,9.35322,9.35322
1984.00,9.35116,25.199533,0.000461,25.087612,-0.7694,0.230,9.35393,9.35393
1985.00,9.35164,25.199672,0.000459,25.087666,-0.7698,0.230,9.35434,9.35434
1986.00,9.35208,25.199583,0.000453,25.087575,-0.7702,0.231,9.35454,9.35454
1987.00,9.35252,25.199613,0.000454,25.087509,-0.7706,0.231,9.35470,9.35470
1988.00,9.35271,25.199757,0.000455,25.087554,-0.7709,0.231,9.35429,9.35429
1989.00,9.35287,25.199893,0.000460,25.087644,-0.7713,0.231,9.35390,9.35390
1990.00,9.35292,25.199899,0.000461,25.087642,-0.7716,0.231,9.35370,9.35370
1991.00,9.35309,25.199977,0.000466,25.087640,-0.7719,0.230,9.35406,9.35406
1992.00,9.35331,25.200051,0.000468,25.087706,-0.7722,0.230,9.35370,9.35370
1993.00,9.35349,25.200173,0.000472,25.087817,-0.7726,0.230,9.35346,9.35346
1994.00,9.35361,25.200097,0.000469,25.087798,-0.7729,0.230,9.35377,9.35377
1995.00,9.35360,25.200232,0.000467,25.087875,-0.7733,0.231,9.35365,9.35365
1996.00,9.35344,25.200258,0.000470,25.087884,-0.7737,0.231,9.35303,9.35303
1997.00,9.35312,25.200134,0.000466,25.087810,-0.7741,0.231,9.35198,9.35198
1998.00,9.35292,25.199864,0.000461,25.087591,-0.7745,0.231,9.35064,9.35064
1999.00,9.35272,25.199975,0.000465,25.087691,-0.7749,0.231,9.34861,9.34861
2000.00,9.35240,25.200121,0.000471,25.087854,-0.7753,0.231,9.34740,9.34740
2001.00,9.35218,25.200158,0.000470,25.087910,-0.7757,0.231,9.34681,9.34681
2002.00,9.35215,25.200227,0.000473,25.087897,-0.7760,0.231,9.34880,9.34880
2003.00,9.35193,25.200457,0.000473,25.088021,-0.7765,0.231,9.35083,9.35083
2004.00,9.35158,25.200477,0.000474,25.087941,-0.7769,0.231,9.35195,9.35195
2005.00,9.35124,25.200249,0.000468,25.087645,-0.7772,0.231,9.35264,9.35264
2006.00,9.35092,25.200238,0.000468,25.087596,-0.7776,0.231,9.35249,9.35249
2007.00,9.35024,25.200193,0.000463,25.087544,-0.7779,0.231,9.35001,9.35001
2008.00,9.34958,25.200252,0.000464,25.087584,-0.7782,0.231,9.34737,9.34737
2009.00,9.34837,25.200343,0.000462,25.087681,-0.7786,0.231,9.34441,9.34441
2010.00,9.34822,25.200331,0.000460,25.087677,-0.7789,0.231,9.34015,9.34015
2011.00,9.35079,25.200342,0.000458,25.087653,-0.7793,0.232,9.33621,9.33621
@14,2.0001,4.0, 2010.082 
2012.00,9.35638,25.200288,0.000456,25.087564,-0.7798,0.232,9.33454,9.33454
2013.00,9.35503,25.200220,0.000456,25.087499,-0.7803,0.232,9.33454,9.33454
2014.00,9.35261,25.200126,0.000455,25.087396,-0.7807,0.232,9.33682,9.33682
2015.00,9.35008,25.200273,0.000460,25.087549,-0.7810,0.232,9.34044,9.34044
2016.00,9.34637,25.200371,0.000463,25.087612,-0.7814,0.232,9.34434,9.34434
2017.00,9.34302,25.200553,0.000470,25.087782,-0.7817,0.232,9.34815,9.34815
2018.00,9.34000,25.200614,0.000470,25.087789,-0.7820,0.232,9.35120,9.35120
2019.00,9.33609,25.200645,0.000470,25.087766,-0.7824,0.232,9.35332,9.35332
2020.00,9.33616,25.200666,0.000471,25.087744,-0.7827,0.232,9.35601,9.35601
2021.00,9.33535,25.200509,0.000467,25.087598,-0.7831,0.232,9.35803,9.35803
2022.00,9.33660,25.200377,0.000460,25.087451,-0.7835,0.232,9.35828,9.35828
2023.00,9.34100,25.200464,0.000457,25.087487,-0.7838,0.232,9.35756,9.35756
2024.00,9.34407,25.200650,0.000461,25.087601,-0.7842,0.232,9.35725,9.35725
2025.00,9.34734,25.200657,0.000460,25.087560,-0.7847,0.232,9.35676,9.35676
2026.00,9.34974,25.200836,0.000463,25.087707,-0.7851,0.232,9.35661,9.35661
2027.00,9.35107,25.201040,0.000467,25.087876,-0.7855,0.232,9.35688,9.35688
2028.00,9.35175,25.201002,0.000468,25.087838,-0.7858,0.232,9.35770,9.35770
2029.00,9.35257,25.200928,0.000468,25.087794,-0.7862,0.232,9.35821,9.35821
2030.00,9.35320,25.200747,0.000465,25.087591,-0.7865,0.232,9.35759,9.35759
2031.00,9.35393,25.200770,0.000464,25.087527,-0.7867,0.232,9.35645,9.35645
2032.00,9.35503,25.200850,0.000465,25.087520,-0.7870,0.232,9.35600,9.35600
2033.00,9.35515,25.200876,0.000464,25.087527,-0.7874,0.232,9.35484,9.35484
2034.00,9.35549,25.200990,0.000464,25.087547,-0.7878,0.233,9.35412,9.35412
2035.00,9.35583,25.201350,0.000468,25.087819,-0.7881,0.233,9.35359,9.35359
2036.00,9.35605,25.201477,0.000469,25.087876,-0.7886,0.233,9.35354,9.35354
2037.00,9.35615,25.201385,0.000466,25.087783,-0.7890,0.233,9.35334,9.35334
2038.00,9.35607,25.201542,0.000468,25.087877,-0.7893,0.233,9.35402,9.35402
2039.00,9.35600,25.201735,0.000471,25.087996,-0.7897,0.233,9.35442,9.35442
2040.00,9.35577,25.201753,0.000470,25.088005,-0.7901,0.233,9.35434,9.35434
2041.00,9.35538,25.201976,0.000478,25.088209,-0.7904,0.233,9.35435,9.35435
2042.00,9.35517,25.202009,0.000480,25.088242,-0.7908,0.233,9.35412,9.35412
2043.00,9.35500,25.201929,0.000477,25.088145,-0.7911,0.233,9.35319,9.35319
2044.00,9.35490,25.201675,0.000469,25.087954,-0.7914,0.233,9.35267,9.35267
2045.00,9.35475,25.201783,0.000469,25.088044,-0.7918,0.233,9.35288,9.35288
2046.00,9.35440,25.201683,0.000464,25.087979,-0.7922,0.233,9.35242,9.35242
2047.00,9.35391,25.201537,0.000461,25.087822,-0.7925,0.233,9.35125,9.35125
2048.00,9.35343,25.201583,0.000464,25.087814,-0.7929,0.233,9.35054,9.35054
2049.00,9.35289,25.201750,0.000467,25.087922,-0.7932,0.233,9.34935,9.34935
2050.00,9.35241,25.201598,0.000466,25.087680,-0.7936,0.233,9.34803,9.34803
2051.00,9.35200,25.201438,0.000459,25.087455,-0.7940,0.233,9.34711,9.34711
2052.00,9.35163,25.201819,0.000464,25.087676,-0.7943,0.233,9.34697,9.34697
2053.00,9.35126,25.201817,0.000461,25.087606,-0.7947,0.233,9.34694,9.34694
2054.00,9.35105,25.201956,0.000466,25.087675,-0.7951,0.233,9.34717,9.34717
2055.00,9.35083,25.202031,0.000467,25.087742,-0.7955,0.233,9.34788,9.34788
2056.00,9.35070,25.202033,0.000467,25.087658,-0.7959,0.233,9.34873,9.34873
2057.00,9.35056,25.202159,0.000468,25.087751,-0.7963,0.233,9.34922,9.34922
2058.00,9.35028,25.202341,0.000470,25.087945,-0.7966,0.233,9.35002,9.35002
2059.00,9.35014,25.202210,0.000462,25.087719,-0.7970,0.234,9.35115,9.35115
2060.00,9.35012,25.202272,0.000462,25.087725,-0.7975,0.234,9.35174,9.35174
2061.00,9.35017,25.202479,0.000467,25.087941,-0.7978,0.234,9.35233,9.35233
2062.00,9.35007,25.202444,0.000464,25.087897,-0.7982,0.233,9.35252,9.35252
2063.00,9.34994,25.202391,0.000462,25.087789,-0.7986,0.233,9.35209,9.35209
2064.00,9.34984,25.202511,0.000466,25.087985,-0.7990,0.233,9.35146,9.35146
2065.00,9.34972,25.202634,0.000467,25.088078,-0.7994,0.234,9.35080,9.35080
2066.00,9.34952,25.202483,0.000462,25.087920,-0.7998,0.234,9.34974,9.34974
2067.00,9.34951,25.202469,0.000465,25.087849,-0.8002,0.234,9.34932,9.34932
2068.00,9.34946,25.202450,0.000465,25.087873,-0.8006,0.234,9.34850,9.34850
2069.00,9.34927,25.202297,0.000460,25.087729,-0.8010,0.234,9.34675,9.34675
2070.00,9.34884,25.202215,0.000462,25.087657,-0.8014,0.234,9.34409,9.34409
2071.00,9.34844,25.202215,0.000463,25.087588,-0.8018,0.234,9.34259,9.34259
2072.00,9.34816,25.202076,0.000457,25.087429,-0.8022,0.234,9.34094,9.34094
2073.00,9.34777,25.202139,0.000458,25.087380,-0.8026,0.234,9.33967,9.33967
2074.00,9.34735,25.202250,0.000459,25.087389,-0.8029,0.234,9.33900,9.33900
2075.00,9.34704,25.202312,0.000458,25.087427,-0.8033,0.234,9.33943,9.33943
2076.00,9.34664,25.202424,0.000458,25.087513,-0.8037,0.234,9.33973,9.33973
2077.00,9.34568,25.202470,0.000457,25.087647,-0.8041,0.234,9.34038,9.34038
2078.00,9.34458,25.202426,0.000457,25.087652,-0.8045,0.234,9.34108,9.34108
2079.00,9.34371,25.202502,0.000460,25.087692,-0.8050,0.234,9.34181,9.34181
2080.00,9.34334,25.202303,0.000455,25.087474,-0.8053,0.234,9.34241,9.34241
2081.00,9.34329,25.202364,0.000453,25.087496,-0.8057,0.234,9.34287,9.34287
2082.00,9.34320,25.202443,0.000457,25.087453,-0.8061,0.234,9.34312,9.34312
2083.00,9.34326,25.202487,0.000455,25.087396,-0.8065,0.234,9.34335,9.34335
2084.00,9.34299,25.202454,0.000453,25.087304,-0.8068,0.235,9.34363,9.34363
2085.00,9.34262,25.202734,0.000456,25.087482,-0.8072,0.235,9.34401,9.34401
2086.00,9.34249,25.202819,0.000459,25.087540,-0.8076,0.235,9.34457,9.34457
2087.00,9.34240,25.202851,0.000460,25.087607,-0.8081,0.235,9.34479,9.34479
2088.00,9.34225,25.202963,0.000463,25.087779,-0.8085,0.235,9.34462,9.34462
2089.00,9.34217,25.202918,0.000463,25.087765,-0.8089,0.235,9.34448,9.34448
2090.00,9.34239,25.202659,0.000458,25.087550,-0.8092,0.235,9.34440,9.34440
2091.00,9.34273,25.202693,0.000461,25.087581,-0.8094,0.235,9.34431,9.34431
2092.00,9.34300,25.202692,0.000460,25.087518,-0.8097,0.235,9.34422,9.34422
2093.00,9.34321,25.202827,0.000461,25.087494,-0.8099,0.235,9.34433,9.34433
2094.00,9.34349,25.202929,0.000460,25.087489,-0.8102,0.235,9.34465,9.34465
2095.00,9.34379,25.203239,0.000469,25.087714,-0.8106,0.235,9.34505,9.34505
2096.00,9.34407,25.203229,0.000467,25.087688,-0.8110,0.235,9.34497,9.34497
2097.00,9.34421,25.203284,0.000467,25.087748,-0.8113,0.235,9.34470,9.34470
2098.00,9.34421,25.203126,0.000465,25.087662,-0.8116,0.235,9.34448,9.34448
2099.00,9.34406,25.203118,0.000465,25.087728,-0.8120,0.235,9.34298,9.34298
2100.00,9.34378,25.202993,0.000459,25.087590,-0.8123,0.235,9.34132,9.34132
2101.00,9.34362,25.203007,0.000458,25.087484,-0.8126,0.235,9.34022,9.34022
2102.00,9.34344,25.203029,0.000459,25.087351,-0.8130,0.235,9.33991,9.33991
2103.00,9.34337,25.203419,0.000463,25.087610,-0.8134,0.235,9.33979,9.33979
2104.00,9.34325,25.203673,0.000466,25.087744,-0.8138,0.236,9.34044,9.34044
2105.00,9.34305,25.203685,0.000465,25.087735,-0.8143,0.236,9.34132,9.34132
2106.00,9.34277,25.203834,0.000468,25.087982,-0.8147,0.236,9.34177,9.34177
2107.00,9.34264,25.203990,0.000469,25.088191,-0.8151,0.236,9.34159,9.34159
2108.00,9.34252,25.203687,0.000464,25.087892,-0.8155,0.236,9.34239,9.34239
2109.00,9.34245,25.203540,0.000461,25.087690,-0.8159,0.236,9.34371,9.34371
2110.00,9.34268,25.203896,0.000469,25.087975,-0.8163,0.236,9.34425,9.34425
2111.00,9.34275,25.203824,0.000461,25.087788,-0.8166,0.236,9.34466,9.34466
2112.00,9.34276,25.203833,0.000459,25.087744,-0.8169,0.236,9.34463,9.34463
2113.00,9.34270,25.203865,0.000457,25.087780,-0.8173,0.236,9.34409,9.34409
2114.00,9.34268,25.204023,0.000457,25.087961,-0.8176,0.236,9.34355,9.34355
2115.00,9.34273,25.203866,0.000455,25.087825,-0.8179,0.236,9.34391,9.34391
2116.00,9.34270,25.203782,0.000458,25.087726,-0.8183,0.236,9.34396,9.34396
2117.00,9.34262,25.203756,0.000457,25.087670,-0.8187,0.236,9.34448,9.34448
2118.00,9.34256,25.203810,0.000460,25.087670,-0.8190,0.236,9.34350,9.34350
2119.00,9.34256,25.203894,0.000462,25.087727,-0.8194,0.236,9.34324,9.34324
2120.00,9.34302,25.203858,0.000456,25.087650,-0.8198,0.237,9.34360,9.34360
2121.00,9.34355,25.204074,0.000456,25.087830,-0.8201,0.237,9.34482,9.34482
2122.00,9.34398,25.204126,0.000456,25.087903,-0.8205,0.237,9.34593,9.34593
2123.00,9.34438,25.204190,0.000454,25.087953,-0.8209,0.237,9.34847,9.34847
2124.00,9.34472,25.204010,0.000449,25.087737,-0.8213,0.237,9.34911,9.34911
2125.00,9.34506,25.204150,0.000454,25.087847,-0.8218,0.237,9.34837,9.34837
2126.00,9.34539,25.204091,0.000455,25.087786,-0.8221,0.237,9.34694,9.34694
2127.00,9.34537,25.204094,0.000458,25.087756,-0.8225,0.237,9.34581,9.34581
2128.00,9.34549,25.204116,0.000457,25.087716,-0.8229,0.237,9.34433,9.34433
2129.00,9.34599,25.204198,0.000465,25.087790,-0.8231,0.237,9.34335,9.34335
2130.00,9.34601,25.204066,0.000463,25.087648,-0.8234,0.237,9.34357,9.34357
2131.00,9.34564,25.204246,0.000470,25.087773,-0.8237,0.237,9.34440,9.34440
2132.00,9.34527,25.204301,0.000468,25.087708,-0.8241,0.237,9.34517,9.34517
2133.00,9.34536,25.204278,0.000470,25.087678,-0.8244,0.237,9.34569,9.34569
2134.00,9.34549,25.204329,0.000469,25.087717,-0.8248,0.237,9.34653,9.34653
2135.00,9.34556,25.204393,0.000467,25.087721,-0.8252,0.237,9.34638,9.34638
2136.00,9.34557,25.204375,0.000461,25.087667,-0.8255,0.238,9.34667,9.34667
2137.00,9.34571,25.204337,0.000460,25.087707,-0.8259,0.238,9.34586,9.34586
2138.00,9.34576,25.204524,0.000465,25.087837,-0.8262,0.238,9.34524,9.34524
2139.00,9.34606,25.204652,0.000465,25.087889,-0.8265,0.238,9.34455,9.34455
2140.00,9.34571,25.204860,0.000472,25.088074,-0.8269,0.237,9.34360,9.34360
2141.00,9.34523,25.204827,0.000471,25.088051,-0.8272,0.237,9.34125,9.34125
2142.00,9.34453,25.204940,0.000475,25.088112,-0.8275,0.238,9.33996,9.33996
2143.00,9.34387,25.204690,0.000468,25.087920,-0.8279,0.238,9.33907,9.33907
2144.00,9.34346,25.204599,0.000466,25.087825,-0.8283,0.238,9.33903,9.33903
2145.00,9.34315,25.204588,0.000463,25.087774,-0.8287,0.238,9.33825,9.33825
2146.00,9.34263,25.204553,0.000462,25.087637,-0.8291,0.238,9.33729,9.33729
2147.00,9.34228,25.204483,0.000455,25.087485,-0.8295,0.238,9.33642,9.33642
2148.00,9.34193,25.204657,0.000457,25.087489,-0.8298,0.238,9.33482,9.33482
2149.00,9.34107,25.204594,0.000456,25.087322,-0.8301,0.238,9.33288,9.33288
2150.00,9.34049,25.204461,0.000450,25.087135,-0.8303,0.238,9.33165,9.33165
2151.00,9.33946,25.204369,0.000447,25.087078,-0.8306,0.238,9.33060,9.33060
2152.00,9.33849,25.204473,0.000449,25.087137,-0.8309,0.238,9.33000,9.33000
2153.00,9.33762,25.204684,0.000452,25.087390,-0.8312,0.238,9.32978,9.32978
2154.00,9.33664,25.204735,0.000450,25.087450,-0.8316,0.238,9.32819,9.32819
2155.00,9.33543,25.204926,0.000456,25.087625,-0.8319,0.238,9.32723,9.32723
2156.00,9.33434,25.205204,0.000464,25.087865,-0.8322,0.238,9.32683,9.32683
2157.00,9.33358,25.205227,0.000466,25.087859,-0.8326,0.238,9.32503,9.32503
2158.00,9.33235,25.205191,0.000465,25.087746,-0.8330,0.238,9.32302,9.32302
2159.00,9.33082,25.205369,0.000466,25.087843,-0.8334,0.238,9.32083,9.32083
2160.00,9.33002,25.205363,0.000463,25.087767,-0.8338,0.238,9.31791,9.31791
2161.00,9.32890,25.205408,0.000457,25.087731,-0.8343,0.239,9.31525,9.31525
@15,2.0001,4.0, 2160.015 
2162.00,9.32975,25.205521,0.000456,25.087849,-0.8346,0.239,9.31389,9.31389
2163.00,9.32828,25.205505,0.000453,25.087851,-0.8350,0.239,9.31329,9.31329
2164.00,9.32658,25.205631,0.000457,25.087989,-0.8354,0.239,9.31516,9.31516
2165.00,9.32489,25.205637,0.000458,25.087991,-0.8358,0.239,9.31827,9.31827
2166.00,9.32220,25.205730,0.000464,25.088021,-0.8362,0.239,9.32143,9.32143
2167.00,9.32027,25.205816,0.000466,25.087960,-0.8365,0.239,9.32509,9.32509
2168.00,9.31874,25.205770,0.000466,25.087844,-0.8368,0.239,9.32895,9.32895
2169.00,9.31910,25.205826,0.000468,25.087857,-0.8372,0.239,9.33157,9.33157
2170.00,9.32042,25.205917,0.000467,25.087954,-0.8376,0.239,9.33197,9.33197
2171.00,9.32090,25.205790,0.000465,25.087864,-0.8379,0.239,9.33211,9.33211
2172.00,9.32024,25.205754,0.000462,25.087898,-0.8383,0.239,9.33163,9.33163
2173.00,9.32011,25.205843,0.000467,25.087985,-0.8387,0.239,9.33093,9.33093
2174.00,9.32204,25.205738,0.000463,25.087898,-0.8391,0.239,9.33027,9.33027
2175.00,9.32372,25.205756,0.000462,25.087880,-0.8395,0.239,9.33163,9.33163
2176.00,9.32487,25.205820,0.000461,25.087959,-0.8399,0.240,9.33234,9.33234
2177.00,9.32642,25.205856,0.000467,25.088005,-0.8403,0.239,9.33329,9.33329
2178.00,9.32746,25.205697,0.000460,25.087822,-0.8407,0.239,9.33358,9.33358
2179.00,9.32853,25.205779,0.000464,25.087845,-0.8411,0.239,9.33498,9.33498
2180.00,9.32971,25.205586,0.000464,25.087649,-0.8415,0.239,9.33568,9.33568
2181.00,9.33062,25.205512,0.000465,25.087561,-0.8419,0.239,9.33711,9.33711
2182.00,9.33159,25.205559,0.000464,25.087554,-0.8422,0.239,9.33777,9.33777
2183.00,9.33243,25.205720,0.000469,25.087743,-0.8426,0.240,9.33803,9.33803
2184.00,9.33325,25.205582,0.000464,25.087623,-0.8429,0.240,9.33758,9.33758
2185.00,9.33388,25.205812,0.000471,25.087825,-0.8433,0.240,9.33749,9.33749
2186.00,9.33446,25.205716,0.000469,25.087728,-0.8437,0.240,9.33692,9.33692
2187.00,9.33463,25.205646,0.000468,25.087647,-0.8441,0.240,9.33639,9.33639
2188.00,9.33464,25.205647,0.000467,25.087587,-0.8445,0.240,9.33733,9.33733
2189.00,9.33490,25.205751,0.000467,25.087646,-0.8448,0.240,9.33789,9.33789
2190.00,9.33553,25.205647,0.000459,25.087465,-0.8452,0.240,9.33895,9.33895
2191.00,9.33632,25.205899,0.000461,25.087614,-0.8454,0.240,9.34051,9.34051
2192.00,9.33709,25.206013,0.000463,25.087686,-0.8458,0.240,9.34248,9.34248
2193.00,9.33784,25.206390,0.000472,25.088040,-0.8462,0.240,9.34363,9.34363
2194.00,9.33836,25.206239,0.000469,25.087895,-0.8466,0.240,9.34379,9.34379
2195.00,9.33880,25.206241,0.000471,25.087907,-0.8470,0.240,9.34393,9.34393
2196.00,9.33928,25.206216,0.000473,25.087919,-0.8474,0.240,9.34384,9.34384
2197.00,9.33989,25.206147,0.000470,25.087851,-0.8477,0.240,9.34346,9.34346
2198.00,9.34017,25.205756,0.000460,25.087460,-0.8481,0.240,9.34261,9.34261
2199.00,9.34046,25.205982,0.000461,25.087585,-0.8484,0.240,9.34240,9.34240
2200.00,9.34054,25.206099,0.000462,25.087698,-0.8487,0.240,9.34234,9.34234
2201.00,9.34077,25.206096,0.000458,25.087589,-0.8490,0.240,9.34229,9.34229
2202.00,9.34103,25.206040,0.000455,25.087467,-0.8493,0.240,9.34216,9.34216
2203.00,9.34130,25.206231,0.000457,25.087593,-0.8496,0.241,9.34235,9.34235
2204.00,9.34165,25.206266,0.000459,25.087648,-0.8499,0.241,9.34315,9.34315
2205.00,9.34197,25.206360,0.000460,25.087662,-0.8502,0.241,9.34324,9.34324
2206.00,9.34212,25.206545,0.000464,25.087851,-0.8506,0.241,9.34212,9.34212
2207.00,9.34239,25.206628,0.000466,25.087933,-0.8510,0.241,9.34231,9.34231
2208.00,9.34272,25.206637,0.000464,25.087898,-0.8513,0.241,9.34268,9.34268
2209.00,9.34291,25.206597,0.000463,25.087830,-0.8517,0.241,9.34267,9.34267
2210.00,9.34302,25.206589,0.000461,25.087835,-0.8520,0.241,9.34271,9.34271
2211.00,9.34308,25.206388,0.000456,25.087593,-0.8524,0.241,9.34405,9.34405
2212.00,9.34306,25.206439,0.000459,25.087571,-0.8527,0.241,9.34419,9.34419
2213.00,9.34300,25.206217,0.000455,25.087310,-0.8531,0.241,9.34422,9.34422
2214.00,9.34302,25.206363,0.000457,25.087363,-0.8535,0.241,9.34419,9.34419
2215.00,9.34303,25.206418,0.000459,25.087371,-0.8538,0.241,9.34339,9.34339
2216.00,9.34292,25.206588,0.000461,25.087486,-0.8541,0.241,9.34318,9.34318
2217.00,9.34294,25.206690,0.000459,25.087555,-0.8545,0.242,9.34364,9.34364
2218.00,9.34316,25.206933,0.000465,25.087778,-0.8549,0.242,9.34390,9.34390
2219.00,9.34342,25.206882,0.000462,25.087745,-0.8552,0.242,9.34403,9.34403
2220.00,9.34357,25.206869,0.000462,25.087669,-0.8556,0.242,9.34511,9.34511
2221.00,9.34368,25.206985,0.000465,25.087714,-0.8560,0.242,9.34561,9.34561
2222.00,9.34382,25.206784,0.000460,25.087502,-0.8564,0.242,9.34524,9.34524
2223.00,9.34394,25.206884,0.000461,25.087552,-0.8568,0.242,9.34480,9.34480
2224.00,9.34387,25.206993,0.000465,25.087607,-0.8572,0.242,9.34436,9.34436
2225.00,9.34366,25.207170,0.000472,25.087767,-0.8576,0.242,9.34291,9.34291
2226.00,9.34365,25.207117,0.000470,25.087690,-0.8580,0.242,9.34182,9.34182
2227.00,9.34367,25.207300,0.000471,25.087785,-0.8584,0.242,9.34115,9.34115
2228.00,9.34354,25.207200,0.000466,25.087672,-0.8587,0.242,9.34137,9.34137
2229.00,9.34359,25.207162,0.000463,25.087609,-0.8589,0.242,9.34156,9.34156
2230.00,9.34349,25.207136,0.000456,25.087461,-0.8592,0.242,9.34229,9.34229
2231.00,9.34337,25.207190,0.000453,25.087483,-0.8596,0.242,9.34269,9.34269
2232.00,9.34331,25.207400,0.000461,25.087667,-0.8599,0.242,9.34335,9.34335
2233.00,9.34326,25.207534,0.000461,25.087734,-0.8603,0.242,9.34373,9.34373
2234.00,9.34348,25.207614,0.000462,25.087732,-0.8608,0.242,9.34432,9.34432
2235.00,9.34363,25.207585,0.000461,25.087754,-0.8612,0.243,9.34453,9.34453
2236.00,9.34368,25.207849,0.000468,25.087957,-0.8616,0.243,9.34457,9.34457
2237.00,9.34349,25.207746,0.000464,25.087849,-0.8619,0.243,9.34409,9.34409
2238.00,9.34338,25.207687,0.000465,25.087735,-0.8622,0.243,9.34405,9.34405
2239.00,9.34352,25.207753,0.000465,25.087806,-0.8626,0.243,9.34402,9.34402
2240.00,9.34355,25.207814,0.000465,25.087818,-0.8629,0.243,9.34450,9.34450
2241.00,9.34343,25.207725,0.000464,25.087686,-0.8632,0.243,9.34418,9.34418
2242.00,9.34321,25.207808,0.000467,25.087714,-0.8636,0.242,9.34393,9.34393
2243.00,9.34313,25.207893,0.000468,25.087808,-0.8639,0.242,9.34255,9.34255
2244.00,9.34305,25.207921,0.000469,25.087818,-0.8643,0.242,9.34021,9.34021
2245.00,9.34258,25.207826,0.000468,25.087682,-0.8646,0.242,9.33782,9.33782
2246.00,9.34221,25.207909,0.000467,25.087756,-0.8650,0.242,9.33604,9.33604
2247.00,9.34174,25.208166,0.000468,25.087984,-0.8654,0.243,9.33374,9.33374
2248.00,9.34127,25.208181,0.000468,25.087984,-0.8658,0.243,9.33244,9.33244
2249.00,9.34067,25.208071,0.000462,25.087853,-0.8661,0.243,9.33239,9.33239
2250.00,9.34018,25.208341,0.000467,25.088081,-0.8664,0.243,9.33286,9.33286
2251.00,9.33977,25.208161,0.000462,25.087918,-0.8668,0.243,9.33352,9.33352
2252.00,9.33919,25.207856,0.000458,25.087670,-0.8670,0.243,9.33557,9.33557
2253.00,9.33844,25.208077,0.000463,25.087859,-0.8673,0.243,9.33700,9.33700
2254.00,9.33799,25.208278,0.000469,25.088025,-0.8676,0.243,9.33808,9.33808
2255.00,9.33818,25.208193,0.000465,25.087912,-0.8680,0.243,9.33895,9.33895
2256.00,9.33831,25.208402,0.000469,25.088074,-0.8683,0.243,9.33952,9.33952
2257.00,9.33835,25.208695,0.000470,25.088266,-0.8687,0.244,9.34006,9.34006
2258.00,9.33813,25.208382,0.000461,25.087975,-0.8691,0.244,9.34088,9.34088
2259.00,9.33773,25.208335,0.000459,25.087902,-0.8694,0.244,9.34196,9.34196
2260.00,9.33782,25.208229,0.000455,25.087770,-0.8697,0.244,9.34246,9.34246
2261.00,9.33766,25.208365,0.000456,25.087879,-0.8700,0.244,9.34318,9.34318
2262.00,9.33798,25.208144,0.000455,25.087656,-0.8703,0.244,9.34331,9.34331
2263.00,9.33811,25.208371,0.000463,25.087810,-0.8706,0.244,9.34316,9.34316
2264.00,9.33861,25.208241,0.000460,25.087670,-0.8710,0.244,9.34292,9.34292
2265.00,9.33909,25.208160,0.000457,25.087611,-0.8714,0.244,9.34307,9.34307
2266.00,9.33973,25.208170,0.000459,25.087575,-0.8718,0.244,9.34342,9.34342
2267.00,9.34068,25.208303,0.000459,25.087690,-0.8721,0.244,9.34347,9.34347
2268.00,9.34112,25.208229,0.000455,25.087629,-0.8724,0.244,9.34325,9.34325
2269.00,9.34151,25.208313,0.000456,25.087678,-0.8726,0.244,9.34333,9.34333
2270.00,9.34189,25.208897,0.000472,25.088180,-0.8729,0.244,9.34315,9.34315
2271.00,9.34219,25.208634,0.000469,25.087957,-0.8732,0.244,9.34219,9.34219
2272.00,9.34223,25.208453,0.000468,25.087780,-0.8736,0.244,9.34182,9.34182
2273.00,9.34231,25.208736,0.000477,25.088033,-0.8740,0.244,9.34231,9.34231
2274.00,9.34254,25.208804,0.000479,25.088075,-0.8743,0.244,9.34294,9.34294
2275.00,9.34297,25.208530,0.000470,25.087837,-0.8747,0.244,9.34336,9.34336
2276.00,9.34329,25.208793,0.000475,25.088062,-0.8750,0.244,9.34347,9.34347
2277.00,9.34310,25.208935,0.000477,25.088152,-0.8753,0.244,9.34286,9.34286
2278.00,9.34280,25.208686,0.000470,25.087927,-0.8756,0.244,9.34211,9.34211
2279.00,9.34261,25.208668,0.000470,25.087868,-0.8759,0.244,9.34117,9.34117
2280.00,9.34261,25.208669,0.000470,25.087773,-0.8762,0.244,9.34063,9.34063
2281.00,9.34261,25.208500,0.000462,25.087561,-0.8766,0.244,9.34033,9.34033
2282.00,9.34252,25.208653,0.000459,25.087610,-0.8771,0.245,9.34074,9.34074
2283.00,9.34223,25.208963,0.000461,25.087720,-0.8775,0.245,9.34133,9.34133
2284.00,9.34204,25.209147,0.000461,25.087819,-0.8779,0.245,9.34151,9.34151
2285.00,9.34188,25.209096,0.000459,25.087751,-0.8784,0.245,9.34131,9.34131
2286.00,9.34199,25.209313,0.000460,25.087872,-0.8788,0.245,9.34064,9.34064
2287.00,9.34178,25.209364,0.000465,25.087915,-0.8792,0.245,9.33989,9.33989
2288.00,9.34128,25.209320,0.000466,25.087838,-0.8796,0.245,9.33826,9.33826
2289.00,9.34090,25.209074,0.000462,25.087661,-0.8800,0.245,9.33755,9.33755
2290.00,9.34075,25.209101,0.000462,25.087721,-0.8804,0.245,9.33764,9.33764
2291.00,9.34082,25.208892,0.000460,25.087600,-0.8807,0.245,9.33903,9.33903
2292.00,9.34080,25.208765,0.000456,25.087491,-0.8811,0.245,9.33994,9.33994
2293.00,9.34034,25.208625,0.000452,25.087392,-0.8814,0.245,9.34105,9.34105
2294.00,9.34002,25.208821,0.000456,25.087514,-0.8818,0.245,9.34230,9.34230
2295.00,9.34017,25.208873,0.000456,25.087522,-0.8821,0.245,9.34341,9.34341
2296.00,9.34051,25.208764,0.000452,25.087332,-0.8825,0.245,9.34390,9.34390
2297.00,9.34107,25.208732,0.000454,25.087299,-0.8829,0.245,9.34479,9.34479
2298.00,9.34135,25.208841,0.000452,25.087387,-0.8833,0.246,9.34516,9.34516
2299.00,9.34138,25.208847,0.000449,25.087356,-0.8836,0.246,9.34437,9.34437
2300.00,9.34146,25.208777,0.000447,25.087242,-0.8840,0.246,9.34423,9.34423
2301.00,9.34179,25.209196,0.000455,25.087623,-0.8844,0.246,9.34423,9.34423
2302.00,9.34196,25.209332,0.000454,25.087668,-0.8848,0.246,9.34352,9.34352
2303.00,9.34185,25.209414,0.000455,25.087675,-0.8850,0.246,9.34412,9.34412
2304.00,9.34202,25.209401,0.000456,25.087611,-0.8853,0.246,9.34302,9.34302
2305.00,9.34282,25.209559,0.000457,25.087731,-0.8855,0.246,9.34048,9.34048
2306.00,9.34352,25.209480,0.000452,25.087610,-0.8858,0.246,9.33791,9.33791
2307.00,9.34392,25.209582,0.000453,25.087623,-0.8860,0.246,9.33546,9.33546
2308.00,9.34437,25.209869,0.000457,25.087795,-0.8863,0.247,9.33231,9.33231
2309.00,9.34397,25.210023,0.000460,25.087901,-0.8865,0.247,9.33022,9.33022
2310.00,9.34356,25.210203,0.000461,25.088041,-0.8867,0.247,9.32868,9.32868
2311.00,9.34375,25.210179,0.000463,25.087985,-0.8869,0.247,9.32692,9.32692
@16,2.0001,4.0, 2310.181 
2312.00,9.34315,25.209900,0.000458,25.087766,-0.8872,0.247,9.32604,9.32604
2313.00,9.34315,25.209539,0.000449,25.087507,-0.8875,0.247,9.32596,9.32596
2314.00,9.33845,25.209609,0.000450,25.087570,-0.8878,0.247,9.32826,9.32826
2315.00,9.33577,25.209678,0.000454,25.087634,-0.8881,0.247,9.33176,9.33176
2316.00,9.33359,25.209681,0.000450,25.087649,-0.8884,0.247,9.33663,9.33663
2317.00,9.33172,25.209890,0.000453,25.087817,-0.8887,0.247,9.34056,9.34056
2318.00,9.33103,25.209967,0.000456,25.087884,-0.8891,0.247,9.34341,9.34341
2319.00,9.32894,25.210138,0.000460,25.087996,-0.8895,0.247,9.34527,9.34527
2320.00,9.32780,25.210081,0.000462,25.087858,-0.8898,0.247,9.34613,9.34613
2321.00,9.32694,25.210189,0.000466,25.087833,-0.8902,0.247,9.34578,9.34578
2322.00,9.32710,25.210366,0.000469,25.087918,-0.8906,0.247,9.34585,9.34585
2323.00,9.33081,25.210368,0.000466,25.087881,-0.8910,0.247,9.34617,9.34617
2324.00,9.33677,25.210111,0.000458,25.087646,-0.8914,0.248,9.34559,9.34559
2325.00,9.34061,25.210023,0.000451,25.087569,-0.8917,0.248,9.34487,9.34487
2326.00,9.34210,25.210114,0.000453,25.087703,-0.8921,0.248,9.34463,9.34463
2327.00,9.34307,25.210162,0.000455,25.087781,-0.8925,0.248,9.34379,9.34379
2328.00,9.34353,25.210183,0.000458,25.087796,-0.8928,0.248,9.34308,9.34308
2329.00,9.34363,25.210319,0.000464,25.087882,-0.8931,0.248,9.34315,9.34315
2330.00,9.34352,25.210346,0.000466,25.087870,-0.8934,0.248,9.34376,9.34376
2331.00,9.34350,25.210218,0.000461,25.087709,-0.8936,0.248,9.34452,9.34452
2332.00,9.34387,25.210162,0.000458,25.087606,-0.8939,0.248,9.34634,9.34634
2333.00,9.34478,25.210421,0.000465,25.087801,-0.8942,0.248,9.34877,9.34877
2334.00,9.34565,25.210503,0.000467,25.087841,-0.8945,0.248,9.34963,9.34963
2335.00,9.34597,25.210642,0.000474,25.087930,-0.8949,0.248,9.34928,9.34928
2336.00,9.34598,25.210665,0.000478,25.087965,-0.8953,0.248,9.34869,9.34869
2337.00,9.34577,25.210409,0.000477,25.087682,-0.8957,0.247,9.34658,9.34658
2338.00,9.34549,25.210262,0.000466,25.087551,-0.8961,0.248,9.34340,9.34340
2339.00,9.34519,25.210068,0.000458,25.087359,-0.8965,0.248,9.34127,9.34127
2340.00,9.34503,25.210062,0.000454,25.087343,-0.8969,0.248,9.34046,9.34046
2341.00,9.34485,25.210178,0.000452,25.087360,-0.8973,0.248,9.34005,9.34005
2342.00,9.34440,25.210497,0.000454,25.087629,-0.8977,0.249,9.34137,9.34137
2343.00,9.34436,25.210660,0.000458,25.087681,-0.8981,0.249,9.34327,9.34327
2344.00,9.34452,25.210802,0.000466,25.087844,-0.8984,0.248,9.34517,9.34517
2345.00,9.34478,25.210668,0.000464,25.087749,-0.8987,0.248,9.34630,9.34630
2346.00,9.34513,25.210721,0.000465,25.087840,-0.8990,0.248,9.34704,9.34704
2347.00,9.34535,25.210712,0.000465,25.087842,-0.8992,0.248,9.34628,9.34628
2348.00,9.34539,25.210630,0.000465,25.087776,-0.8995,0.248,9.34565,9.34565
2349.00,9.34526,25.210706,0.000462,25.087749,-0.8998,0.249,9.34519,9.34519
2350.00,9.34483,25.210854,0.000461,25.087781,-0.9001,0.249,9.34494,9.34494
2351.00,9.34403,25.210573,0.000452,25.087410,-0.9005,0.249,9.34398,9.34398
2352.00,9.34413,25.210540,0.000453,25.087331,-0.9008,0.249,9.34391,9.34391
2353.00,9.34398,25.210329,0.000447,25.087009,-0.9011,0.249,9.34380,9.34380
2354.00,9.34383,25.210376,0.000446,25.086971,-0.9014,0.249,9.34294,9.34294
2355.00,9.34350,25.210455,0.000446,25.086998,-0.9017,0.249,9.34179,9.34179
2356.00,9.34329,25.210881,0.000455,25.087418,-0.9020,0.249,9.34198,9.34198
2357.00,9.34332,25.210887,0.000455,25.087365,-0.9023,0.249,9.34214,9.34214
2358.00,9.34367,25.211012,0.000457,25.087492,-0.9026,0.249,9.34203,9.34203
2359.00,9.34415,25.210912,0.000453,25.087467,-0.9030,0.249,9.34226,9.34226
2360.00,9.34414,25.210867,0.000455,25.087471,-0.9033,0.249,9.34184,9.34184
2361.00,9.34357,25.210758,0.000455,25.087327,-0.9037,0.249,9.34026,9.34026
2362.00,9.34305,25.211008,0.000460,25.087553,-0.9040,0.249,9.33859,9.33859
2363.00,9.34244,25.211281,0.000464,25.087811,-0.9043,0.249,9.33726,9.33726
2364.00,9.34199,25.211401,0.000467,25.087826,-0.9046,0.249,9.33667,9.33667
2365.00,9.34163,25.211457,0.000467,25.087752,-0.9049,0.249,9.33724,9.33724
2366.00,9.34130,25.211514,0.000465,25.087750,-0.9052,0.249,9.33843,9.33843
2367.00,9.34101,25.211497,0.000461,25.087723,-0.9055,0.249,9.33965,9.33965
2368.00,9.34053,25.211634,0.000463,25.087808,-0.9058,0.249,9.34044,9.34044
2369.00,9.34015,25.211690,0.000460,25.087812,-0.9062,0.250,9.34089,9.34089
2370.00,9.33985,25.211784,0.000459,25.087880,-0.9066,0.250,9.34077,9.34077
2371.00,9.34000,25.211746,0.000457,25.087838,-0.9069,0.250,9.34001,9.34001
2372.00,9.33996,25.211872,0.000462,25.087942,-0.9073,0.250,9.33890,9.33890
2373.00,9.33955,25.211927,0.000460,25.087966,-0.9077,0.250,9.33746,9.33746
2374.00,9.33914,25.212035,0.000463,25.088048,-0.9080,0.250,9.33625,9.33625
2375.00,9.33895,25.212085,0.000465,25.088078,-0.9084,0.250,9.33577,9.33577
2376.00,9.33881,25.212008,0.000464,25.087948,-0.9087,0.250,9.33607,9.33607
2377.00,9.33856,25.212059,0.000463,25.087873,-0.9090,0.250,9.33651,9.33651
2378.00,9.33826,25.211972,0.000462,25.087768,-0.9093,0.250,9.33708,9.33708
2379.00,9.33785,25.212096,0.000465,25.087896,-0.9096,0.250,9.33696,9.33696
2380.00,9.33768,25.212286,0.000465,25.088023,-0.9099,0.250,9.33700,9.33700
2381.00,9.33793,25.212516,0.000470,25.088231,-0.9103,0.250,9.33719,9.33719
2382.00,9.33804,25.212481,0.000469,25.088206,-0.9106,0.250,9.33650,9.33650
2383.00,9.33786,25.212443,0.000465,25.088143,-0.9110,0.250,9.33646,9.33646
2384.00,9.33778,25.212278,0.000458,25.087950,-0.9113,0.251,9.33668,9.33668
2385.00,9.33758,25.211955,0.000451,25.087645,-0.9116,0.251,9.33644,9.33644
2386.00,9.33736,25.211972,0.000450,25.087622,-0.9119,0.251,9.33556,9.33556
2387.00,9.33717,25.211942,0.000447,25.087497,-0.9123,0.251,9.33644,9.33644
2388.00,9.33706,25.211986,0.000448,25.087423,-0.9126,0.251,9.33742,9.33742
2389.00,9.33710,25.212152,0.000455,25.087559,-0.9129,0.251,9.33845,9.33845
2390.00,9.33703,25.212253,0.000460,25.087616,-0.9133,0.251,9.33873,9.33873
2391.00,9.33694,25.212317,0.000461,25.087625,-0.9136,0.251,9.33864,9.33864
2392.00,9.33684,25.212561,0.000467,25.087931,-0.9139,0.251,9.33810,9.33810
2393.00,9.33696,25.212447,0.000468,25.087902,-0.9143,0.251,9.33744,9.33744
2394.00,9.33717,25.212479,0.000466,25.087889,-0.9146,0.251,9.33689,9.33689
2395.00,9.33724,25.212555,0.000466,25.087931,-0.9149,0.251,9.33679,9.33679
2396.00,9.33723,25.212508,0.000467,25.087915,-0.9152,0.251,9.33768,9.33768
2397.00,9.33724,25.212300,0.000465,25.087669,-0.9155,0.251,9.33808,9.33808
2398.00,9.33730,25.212480,0.000466,25.087782,-0.9157,0.251,9.33772,9.33772
2399.00,9.33741,25.212478,0.000464,25.087687,-0.9160,0.251,9.33745,9.33745
2400.00,9.33738,25.212600,0.000465,25.087741,-0.9164,0.251,9.33676,9.33676
2401.00,9.33728,25.212788,0.000464,25.087875,-0.9168,0.251,9.33691,9.33691
2402.00,9.33739,25.212905,0.000465,25.087926,-0.9172,0.251,9.33770,9.33770
2403.00,9.33763,25.212893,0.000465,25.087875,-0.9176,0.251,9.33813,9.33813
2404.00,9.33776,25.212761,0.000464,25.087778,-0.9179,0.251,9.33869,9.33869
2405.00,9.33792,25.212695,0.000465,25.087707,-0.9184,0.251,9.33936,9.33936
2406.00,9.33773,25.212686,0.000465,25.087682,-0.9187,0.251,9.33704,9.33704
2407.00,9.33728,25.212525,0.000464,25.087540,-0.9191,0.251,9.33431,9.33431
2408.00,9.33676,25.212656,0.000469,25.087682,-0.9195,0.251,9.33269,9.33269
2409.00,9.33630,25.212683,0.000469,25.087661,-0.9198,0.251,9.33261,9.33261
2410.00,9.33637,25.212864,0.000468,25.087823,-0.9202,0.251,9.33334,9.33334
2411.00,9.33648,25.212744,0.000465,25.087659,-0.9206,0.251,9.33583,9.33583
2412.00,9.33631,25.213017,0.000466,25.087900,-0.9210,0.252,9.33837,9.33837
2413.00,9.33603,25.213045,0.000461,25.087850,-0.9214,0.252,9.33981,9.33981
2414.00,9.33579,25.213021,0.000457,25.087839,-0.9218,0.252,9.33900,9.33900
2415.00,9.33582,25.212828,0.000457,25.087696,-0.9221,0.252,9.33780,9.33780
2416.00,9.33650,25.213008,0.000461,25.087871,-0.9224,0.252,9.33695,9.33695
2417.00,9.33633,25.213051,0.000465,25.087936,-0.9228,0.252,9.33673,9.33673
2418.00,9.33558,25.213180,0.000470,25.088078,-0.9231,0.252,9.33719,9.33719
2419.00,9.33581,25.213297,0.000474,25.088123,-0.9234,0.252,9.33859,9.33859
2420.00,9.33573,25.213271,0.000471,25.088015,-0.9238,0.252,9.34046,9.34046
2421.00,9.33601,25.212995,0.000461,25.087725,-0.9242,0.252,9.34181,9.34181
2422.00,9.33668,25.212830,0.000454,25.087476,-0.9245,0.252,9.34230,9.34230
2423.00,9.33749,25.212890,0.000454,25.087417,-0.9248,0.252,9.34380,9.34380
2424.00,9.33796,25.212974,0.000451,25.087434,-0.9251,0.253,9.34368,9.34368
2425.00,9.33888,25.213177,0.000455,25.087576,-0.9254,0.253,9.34211,9.34211
2426.00,9.33899,25.213470,0.000462,25.087785,-0.9256,0.253,9.34062,9.34062
2427.00,9.33941,25.213707,0.000467,25.087969,-0.9259,0.253,9.33837,9.33837
2428.00,9.33927,25.213519,0.000462,25.087756,-0.9262,0.253,9.33534,9.33534
2429.00,9.33894,25.213364,0.000460,25.087662,-0.9265,0.253,9.33404,9.33404
2430.00,9.33873,25.213282,0.000460,25.087603,-0.9268,0.252,9.33475,9.33475
2431.00,9.33854,25.213244,0.000459,25.087530,-0.9271,0.252,9.33488,9.33488
2432.00,9.33890,25.213238,0.000459,25.087517,-0.9275,0.252,9.33610,9.33610
2433.00,9.33930,25.213256,0.000462,25.087602,-0.9278,0.252,9.33736,9.33736
2434.00,9.33914,25.213496,0.000466,25.087769,-0.9281,0.252,9.33793,9.33793
2435.00,9.33840,25.213708,0.000467,25.087928,-0.9284,0.253,9.33751,9.33751
2436.00,9.33825,25.213950,0.000472,25.088125,-0.9287,0.253,9.33795,9.33795
2437.00,9.33817,25.213896,0.000474,25.088000,-0.9290,0.253,9.33871,9.33871
2438.00,9.33810,25.213886,0.000469,25.087924,-0.9293,0.253,9.33920,9.33920
2439.00,9.33785,25.213916,0.000470,25.087903,-0.9296,0.253,9.34015,9.34015
2440.00,9.33821,25.213946,0.000470,25.087845,-0.9299,0.253,9.34132,9.34132
2441.00,9.33869,25.214182,0.000473,25.088032,-0.9302,0.253,9.34271,9.34271
2442.00,9.33898,25.214336,0.000469,25.088168,-0.9305,0.253,9.34284,9.34284
2443.00,9.33892,25.214480,0.000471,25.088275,-0.9308,0.253,9.34309,9.34309
2444.00,9.33875,25.214464,0.000470,25.088218,-0.9310,0.253,9.34309,9.34309
2445.00,9.33887,25.214482,0.000471,25.088166,-0.9313,0.253,9.34235,9.34235
2446.00,9.33905,25.214158,0.000462,25.087835,-0.9317,0.253,9.34092,9.34092
2447.00,9.33928,25.214043,0.000458,25.087666,-0.9321,0.253,9.34036,9.34036
2448.00,9.33963,25.214206,0.000465,25.087773,-0.9324,0.253,9.33944,9.33944
2449.00,9.33977,25.214427,0.000471,25.087990,-0.9328,0.253,9.33790,9.33790
2450.00,9.33963,25.214385,0.000467,25.088003,-0.9331,0.253,9.33663,9.33663
2451.00,9.33940,25.214738,0.000478,25.088273,-0.9334,0.253,9.33625,9.33625
2452.00,9.33948,25.214767,0.000478,25.088314,-0.9337,0.253,9.33597,9.33597
2453.00,9.33947,25.214576,0.000467,25.088155,-0.9340,0.253,9.33532,9.33532
2454.00,9.33965,25.214458,0.000460,25.088040,-0.9343,0.254,9.33434,9.33434
2455.00,9.33971,25.214658,0.000466,25.088163,-0.9346,0.254,9.33334,9.33334
2456.00,9.33938,25.214472,0.000459,25.087998,-0.9349,0.254,9.33187,9.33187
2457.00,9.33859,25.214524,0.000461,25.087967,-0.9353,0.254,9.32957,9.32957
2458.00,9.33776,25.214737,0.000466,25.088110,-0.9357,0.254,9.32798,9.32798
2459.00,9.33677,25.214666,0.000463,25.087977,-0.9361,0.254,9.32630,9.32630
2460.00,9.33610,25.214541,0.000457,25.087863,-0.9365,0.254,9.32352,9.32352
2461.00,9.33586,25.214319,0.000451,25.087570,-0.9367,0.254,9.31955,9.31955
@17,2.0001,4.0, 2460.003 
2462.00,9.33708,25.214308,0.000445,25.087536,-0.9370,0.254,9.31704,9.31704
2463.00,9.33447,25.214083,0.000441,25.087210,-0.9374,0.254,9.31544,9.31544
2464.00,9.33151,25.214263,0.000446,25.087331,-0.9377,0.254,9.31632,9.31632
2465.00,9.32991,25.214208,0.000446,25.087215,-0.9379,0.254,9.31880,9.31880
2466.00,9.32790,25.214493,0.000449,25.087474,-0.9382,0.254,9.32352,9.32352
2467.00,9.32539,25.214292,0.000446,25.087302,-0.9385,0.254,9.32779,9.32779
2468.00,9.32360,25.214386,0.000447,25.087433,-0.9388,0.254,9.33162,9.33162
2469.00,9.32081,25.214341,0.000449,25.087314,-0.9391,0.254,9.33419,9.33419
2470.00,9.31572,25.214655,0.000451,25.087532,-0.9395,0.254,9.33621,9.33621
2471.00,9.31592,25.214670,0.000452,25.087509,-0.9398,0.254,9.33702,9.33702
2472.00,9.31600,25.215069,0.000458,25.087827,-0.9402,0.254,9.33699,9.33699
2473.00,9.31889,25.215138,0.000457,25.087832,-0.9405,0.255,9.33650,9.33650
2474.00,9.32314,25.215197,0.000452,25.087905,-0.9408,0.255,9.33542,9.33542
2475.00,9.32662,25.215068,0.000455,25.087800,-0.9411,0.255,9.33513,9.33513
2476.00,9.32875,25.214930,0.000455,25.087646,-0.9414,0.255,9.33463,9.33463
2477.00,9.32982,25.214840,0.000455,25.087515,-0.9418,0.254,9.33437,9.33437
2478.00,9.33049,25.214937,0.000456,25.087624,-0.9421,0.254,9.33457,9.33457
2479.00,9.33096,25.215058,0.000457,25.087725,-0.9425,0.255,9.33548,9.33548
2480.00,9.33153,25.215121,0.000456,25.087792,-0.9429,0.255,9.33637,9.33637
2481.00,9.33232,25.215314,0.000458,25.088039,-0.9433,0.255,9.33634,9.33634
2482.00,9.33338,25.215018,0.000454,25.087775,-0.9436,0.255,9.33649,9.33649
2483.00,9.33431,25.215115,0.000460,25.087820,-0.9440,0.255,9.33644,9.33644
2484.00,9.33501,25.215058,0.000460,25.087779,-0.9443,0.255,9.33596,9.33596
2485.00,9.33558,25.214991,0.000458,25.087736,-0.9446,0.255,9.33585,9.33585
2486.00,9.33594,25.214874,0.000455,25.087544,-0.9450,0.255,9.33607,9.33607
2487.00,9.33606,25.215496,0.000468,25.088084,-0.9453,0.255,9.33636,9.33636
2488.00,9.33589,25.215475,0.000464,25.088083,-0.9456,0.255,9.33550,9.33550
2489.00,9.33570,25.215675,0.000469,25.088209,-0.9459,0.255,9.33496,9.33496
2490.00,9.33542,25.215778,0.000469,25.088207,-0.9462,0.255,9.33465,9.33465
2491.00,9.33551,25.215885,0.000469,25.088241,-0.9465,0.255,9.33561,9.33561
2492.00,9.33573,25.215609,0.000457,25.087943,-0.9468,0.255,9.33554,9.33554
2493.00,9.33554,25.215502,0.000456,25.087756,-0.9470,0.255,9.33489,9.33489
2494.00,9.33518,25.215620,0.000460,25.087850,-0.9473,0.255,9.33381,9.33381
2495.00,9.33490,25.215532,0.000456,25.087754,-0.9476,0.255,9.33234,9.33234
2496.00,9.33488,25.215709,0.000458,25.087872,-0.9479,0.255,9.33079,9.33079
2497.00,9.33487,25.215828,0.000461,25.087917,-0.9481,0.255,9.33124,9.33124
2498.00,9.33446,25.215858,0.000461,25.087883,-0.9483,0.256,9.33326,9.33326
2499.00,9.33412,25.215704,0.000459,25.087647,-0.9486,0.256,9.33478,9.33478
2500.00,9.33404,25.215805,0.000463,25.087700,-0.9488,0.256,9.33517,9.33517
2501.00,9.33347,25.215629,0.000462,25.087591,-0.9491,0.255,9.33498,9.33498
2502.00,9.33303,25.215710,0.000463,25.087727,-0.9494,0.256,9.33400,9.33400
2503.00,9.33375,25.215958,0.000466,25.087990,-0.9498,0.256,9.33230,9.33230
2504.00,9.33391,25.215866,0.000461,25.087903,-0.9501,0.256,9.33151,9.33151
2505.00,9.33374,25.215968,0.000462,25.088042,-0.9504,0.256,9.33110,9.33110
2506.00,9.33375,25.215972,0.000461,25.088041,-0.9508,0.256,9.33097,9.33097
2507.00,9.33335,25.216082,0.000463,25.088065,-0.9511,0.256,9.33029,9.33029
2508.00,9.33301,25.215850,0.000456,25.087821,-0.9513,0.256,9.33096,9.33096
2509.00,9.33237,25.215938,0.000456,25.087883,-0.9516,0.256,9.33055,9.33055
2510.00,9.33215,25.216042,0.000460,25.087900,-0.9518,0.256,9.33047,9.33047
2511.00,9.33197,25.216196,0.000461,25.087922,-0.9521,0.256,9.33102,9.33102
2512.00,9.33190,25.216079,0.000459,25.087784,-0.9524,0.256,9.33209,9.33209
2513.00,9.33194,25.216326,0.000464,25.087962,-0.9527,0.256,9.33154,9.33154
2514.00,9.33210,25.216355,0.000463,25.087953,-0.9531,0.256,9.33201,9.33201
2515.00,9.33229,25.216329,0.000459,25.087961,-0.9535,0.257,9.33240,9.33240
2516.00,9.33228,25.216200,0.000457,25.087867,-0.9539,0.257,9.33222,9.33222
2517.00,9.33217,25.216209,0.000455,25.087888,-0.9542,0.257,9.33132,9.33132
2518.00,9.33166,25.216151,0.000454,25.087814,-0.9546,0.257,9.33082,9.33082
2519.00,9.33121,25.216279,0.000457,25.087909,-0.9549,0.257,9.33002,9.33002
2520.00,9.33093,25.215986,0.000449,25.087564,-0.9553,0.257,9.32922,9.32922
2521.00,9.33081,25.216190,0.000452,25.087725,-0.9556,0.257,9.32886,9.32886
2522.00,9.33060,25.216129,0.000449,25.087589,-0.9559,0.257,9.32803,9.32803
2523.00,9.33036,25.215985,0.000446,25.087437,-0.9562,0.257,9.32815,9.32815
2524.00,9.33036,25.216025,0.000446,25.087479,-0.9565,0.257,9.32896,9.32896
2525.00,9.33043,25.216376,0.000455,25.087721,-0.9568,0.257,9.32953,9.32953
2526.00,9.33028,25.216369,0.000460,25.087708,-0.9571,0.257,9.32873,9.32873
2527.00,9.33014,25.216406,0.000464,25.087787,-0.9574,0.257,9.32882,9.32882
2528.00,9.32984,25.216575,0.000468,25.087899,-0.9578,0.257,9.32800,9.32800
2529.00,9.32954,25.216509,0.000467,25.087832,-0.9581,0.257,9.32700,9.32700
2530.00,9.32946,25.216484,0.000467,25.087905,-0.9585,0.257,9.32632,9.32632
2531.00,9.32926,25.216491,0.000463,25.087910,-0.9588,0.257,9.32656,9.32656
2532.00,9.32890,25.216438,0.000462,25.087815,-0.9591,0.257,9.32660,9.32660
2533.00,9.32861,25.216384,0.000461,25.087757,-0.9596,0.257,9.32759,9.32759
2534.00,9.32847,25.216413,0.000463,25.087713,-0.9599,0.257,9.32775,9.32775
2535.00,9.32822,25.216407,0.000462,25.087599,-0.9602,0.257,9.32786,9.32786
2536.00,9.32790,25.216494,0.000460,25.087634,-0.9605,0.257,9.32856,9.32856
2537.00,9.32803,25.216834,0.000462,25.087915,-0.9608,0.257,9.32909,9.32909
2538.00,9.32809,25.216962,0.000460,25.087983,-0.9610,0.257,9.32858,9.32858
2539.00,9.32810,25.217155,0.000463,25.088097,-0.9613,0.258,9.32889,9.32889
2540.00,9.32817,25.217166,0.000463,25.088026,-0.9615,0.258,9.32884,9.32884
2541.00,9.32808,25.217275,0.000466,25.088041,-0.9619,0.258,9.32856,9.32856
2542.00,9.32822,25.217113,0.000465,25.087823,-0.9623,0.258,9.32872,9.32872
2543.00,9.32832,25.217077,0.000466,25.087831,-0.9626,0.258,9.32900,9.32900
2544.00,9.32825,25.216826,0.000455,25.087597,-0.9630,0.258,9.32918,9.32918
2545.00,9.32827,25.216799,0.000451,25.087609,-0.9634,0.258,9.33022,9.33022
2546.00,9.32845,25.216752,0.000452,25.087555,-0.9637,0.258,9.33062,9.33062
2547.00,9.32876,25.216736,0.000450,25.087508,-0.9640,0.258,9.33138,9.33138
2548.00,9.32914,25.216814,0.000446,25.087589,-0.9643,0.258,9.33221,9.33221
2549.00,9.32949,25.217117,0.000453,25.087899,-0.9646,0.258,9.33256,9.33256
2550.00,9.32972,25.217167,0.000455,25.087872,-0.9649,0.258,9.33267,9.33267
2551.00,9.33002,25.217308,0.000452,25.087937,-0.9652,0.258,9.33260,9.33260
2552.00,9.33012,25.217429,0.000455,25.088039,-0.9655,0.258,9.33164,9.33164
2553.00,9.33026,25.217561,0.000462,25.088037,-0.9658,0.258,9.33163,9.33163
2554.00,9.33044,25.217506,0.000459,25.087862,-0.9661,0.258,9.33154,9.33154
2555.00,9.33066,25.217639,0.000457,25.087959,-0.9664,0.259,9.33134,9.33134
2556.00,9.33081,25.217471,0.000453,25.087826,-0.9667,0.259,9.33127,9.33127
2557.00,9.33075,25.217480,0.000452,25.087819,-0.9670,0.259,9.33128,9.33128
2558.00,9.33071,25.217437,0.000449,25.087744,-0.9674,0.259,9.33002,9.33002
2559.00,9.33065,25.217288,0.000446,25.087611,-0.9677,0.259,9.32902,9.32902
2560.00,9.33051,25.217314,0.000452,25.087641,-0.9681,0.259,9.32793,9.32793
2561.00,9.33056,25.217288,0.000450,25.087592,-0.9684,0.259,9.32768,9.32768
2562.00,9.33048,25.217361,0.000453,25.087605,-0.9688,0.259,9.32771,9.32771
2563.00,9.33058,25.217337,0.000452,25.087548,-0.9692,0.259,9.32873,9.32873
2564.00,9.33072,25.217600,0.000460,25.087778,-0.9695,0.259,9.32978,9.32978
2565.00,9.33063,25.217729,0.000460,25.087822,-0.9697,0.259,9.33001,9.33001
2566.00,9.33040,25.217899,0.000463,25.087944,-0.9700,0.259,9.32998,9.32998
2567.00,9.33013,25.218092,0.000466,25.088099,-0.9703,0.259,9.32937,9.32937
2568.00,9.32982,25.218247,0.000471,25.088237,-0.9706,0.259,9.32759,9.32759
2569.00,9.32932,25.218207,0.000466,25.088160,-0.9709,0.259,9.32617,9.32617
2570.00,9.32904,25.218172,0.000467,25.088112,-0.9712,0.259,9.32624,9.32624
2571.00,9.32886,25.218102,0.000468,25.088008,-0.9714,0.259,9.32664,9.32664
2572.00,9.32893,25.217833,0.000460,25.087772,-0.9717,0.259,9.32718,9.32718
2573.00,9.32873,25.217726,0.000454,25.087622,-0.9720,0.259,9.32765,9.32765
2574.00,9.32840,25.217797,0.000457,25.087677,-0.9723,0.259,9.32846,9.32846
2575.00,9.32819,25.217870,0.000457,25.087714,-0.9727,0.259,9.32782,9.32782
2576.00,9.32793,25.218112,0.000460,25.087902,-0.9731,0.260,9.32624,9.32624
2577.00,9.32770,25.218511,0.000472,25.088177,-0.9734,0.260,9.32543,9.32543
2578.00,9.32778,25.218702,0.000475,25.088411,-0.9738,0.260,9.32579,9.32579
2579.00,9.32766,25.218378,0.000464,25.088107,-0.9741,0.260,9.32509,9.32509
2580.00,9.32729,25.218232,0.000464,25.087978,-0.9743,0.260,9.32460,9.32460
2581.00,9.32707,25.218106,0.000461,25.087876,-0.9746,0.260,9.32541,9.32541
2582.00,9.32686,25.218030,0.000461,25.087856,-0.9749,0.260,9.32632,9.32632
2583.00,9.32702,25.217937,0.000460,25.087699,-0.9752,0.260,9.32663,9.32663
2584.00,9.32671,25.218089,0.000464,25.087808,-0.9755,0.259,9.32630,9.32630
2585.00,9.32640,25.218318,0.000465,25.088046,-0.9760,0.260,9.32692,9.32692
2586.00,9.32626,25.218285,0.000463,25.087960,-0.9763,0.260,9.32704,9.32704
2587.00,9.32627,25.218194,0.000457,25.087830,-0.9767,0.260,9.32634,9.32634
2588.00,9.32637,25.218163,0.000454,25.087781,-0.9770,0.260,9.32555,9.32555
2589.00,9.32642,25.218429,0.000458,25.087960,-0.9773,0.260,9.32575,9.32575
2590.00,9.32624,25.218505,0.000457,25.087943,-0.9776,0.260,9.32529,9.32529
2591.00,9.32581,25.218651,0.000459,25.087999,-0.9779,0.260,9.32440,9.32440
2592.00,9.32564,25.218809,0.000462,25.088051,-0.9782,0.260,9.32424,9.32424
2593.00,9.32558,25.219042,0.000465,25.088194,-0.9785,0.260,9.32391,9.32391
2594.00,9.32529,25.219071,0.000466,25.088174,-0.9788,0.260,9.32301,9.32301
2595.00,9.32483,25.219046,0.000466,25.088092,-0.9792,0.260,9.32199,9.32199
2596.00,9.32461,25.218974,0.000463,25.088037,-0.9795,0.260,9.32090,9.32090
2597.00,9.32419,25.218815,0.000458,25.087878,-0.9799,0.260,9.31920,9.31920
2598.00,9.32392,25.218854,0.000463,25.087890,-0.9802,0.260,9.31892,9.31892
2599.00,9.32365,25.218979,0.000465,25.087963,-0.9806,0.260,9.31933,9.31933
2600.00,9.32368,25.218858,0.000461,25.087854,-0.9810,0.260,9.32074,9.32074
2601.00,9.32368,25.218864,0.000465,25.087853,-0.9813,0.260,9.32204,9.32204
2602.00,9.32353,25.218891,0.000462,25.087880,-0.9816,0.260,9.32409,9.32409
2603.00,9.32322,25.218733,0.000455,25.087697,-0.9819,0.260,9.32561,9.32561
2604.00,9.32308,25.218568,0.000448,25.087542,-0.9822,0.260,9.32474,9.32474
2605.00,9.32260,25.218650,0.000450,25.087609,-0.9825,0.260,9.32173,9.32173
2606.00,9.32232,25.218776,0.000445,25.087645,-0.9829,0.261,9.31941,9.31941
2607.00,9.32202,25.218979,0.000447,25.087800,-0.9832,0.261,9.31630,9.31630
2608.00,9.32169,25.218965,0.000445,25.087782,-0.9835,0.261,9.31317,9.31317
2609.00,9.32226,25.218984,0.000445,25.087819,-0.9838,0.261,9.31132,9.31132
2610.00,9.32396,25.218994,0.000442,25.087803,-0.9840,0.261,9.31047,9.31047
2611.00,9.32569,25.218907,0.000443,25.087723,-0.9843,0.261,9.30840,9.30840
2612.00,9.32700,25.218744,0.000444,25.087550,-0.9846,0.261,9.30698,9.30698
@18,2.0001,4.0, 2610.154 
2613.00,9.32619,25.219012,0.000453,25.087761,-0.9849,0.261,9.30676,9.30676
2614.00,9.31922,25.218936,0.000452,25.087575,-0.9852,0.261,9.30794,9.30794
2615.00,9.31643,25.219020,0.000455,25.087600,-0.9856,0.261,9.31026,9.31026
2616.00,9.31474,25.219225,0.000461,25.087744,-0.9859,0.261,9.31384,9.31384
2617.00,9.31253,25.219482,0.000466,25.087900,-0.9863,0.261,9.31756,9.31756
2618.00,9.31167,25.219614,0.000467,25.087976,-0.9866,0.261,9.32023,9.32023
2619.00,9.31238,25.219900,0.000472,25.088216,-0.9868,0.261,9.32266,9.32266
2620.00,9.31205,25.219630,0.000465,25.087896,-0.9870,0.261,9.32403,9.32403
2621.00,9.31146,25.219638,0.000465,25.087885,-0.9873,0.261,9.32538,9.32538
2622.00,9.31130,25.219580,0.000461,25.087777,-0.9875,0.261,9.32530,9.32530
2623.00,9.31147,25.219236,0.000453,25.087466,-0.9878,0.262,9.32420,9.32420
2624.00,9.31380,25.219209,0.000453,25.087559,-0.9881,0.262,9.32396,9.32396
2625.00,9.31615,25.219567,0.000462,25.087856,-0.9884,0.262,9.32368,9.32368
2626.00,9.31767,25.219449,0.000455,25.087656,-0.9887,0.262,9.32282,9.32282
2627.00,9.31829,25.219631,0.000456,25.087807,-0.9890,0.262,9.32363,9.32363
2628.00,9.31898,25.219902,0.000458,25.087969,-0.9893,0.262,9.32473,9.32473
2629.00,9.31968,25.219981,0.000459,25.087870,-0.9896,0.262,9.32479,9.32479
2630.00,9.32031,25.220102,0.000460,25.087937,-0.9898,0.262,9.32519,9.32519
2631.00,9.32142,25.220295,0.000465,25.088120,-0.9901,0.262,9.32582,9.32582
2632.00,9.32250,25.220279,0.000469,25.088146,-0.9903,0.262,9.32572,9.32572
2633.00,9.32350,25.220306,0.000475,25.088142,-0.9905,0.262,9.32631,9.32631
2634.00,9.32417,25.220199,0.000472,25.088041,-0.9907,0.262,9.32655,9.32655
2635.00,9.32471,25.219994,0.000466,25.087836,-0.9909,0.262,9.32674,9.32674
2636.00,9.32500,25.220070,0.000469,25.087872,-0.9911,0.262,9.32637,9.32637
2637.00,9.32519,25.220050,0.000465,25.087774,-0.9913,0.262,9.32638,9.32638
2638.00,9.32521,25.220085,0.000462,25.087810,-0.9916,0.262,9.32518,9.32518
2639.00,9.32498,25.220080,0.000460,25.087770,-0.9919,0.262,9.32428,9.32428
2640.00,9.32488,25.220274,0.000464,25.087915,-0.9922,0.262,9.32391,9.32391
2641.00,9.32483,25.220243,0.000455,25.087895,-0.9924,0.263,9.32375,9.32375
2642.00,9.32472,25.220226,0.000453,25.087863,-0.9926,0.263,9.32367,9.32367
2643.00,9.32509,25.220248,0.000451,25.087843,-0.9929,0.263,9.32509,9.32509
2644.00,9.32535,25.220469,0.000453,25.087997,-0.9931,0.263,9.32554,9.32554
2645.00,9.32515,25.220604,0.000455,25.088104,-0.9933,0.263,9.32435,9.32435
2646.00,9.32489,25.220710,0.000461,25.088118,-0.9937,0.263,9.32311,9.32311
2647.00,9.32457,25.220535,0.000457,25.087881,-0.9940,0.263,9.32190,9.32190
2648.00,9.32431,25.220614,0.000458,25.087920,-0.9943,0.263,9.32052,9.32052
2649.00,9.32426,25.220597,0.000461,25.087831,-0.9946,0.263,9.32046,9.32046
2650.00,9.32418,25.220393,0.000456,25.087618,-0.9949,0.263,9.32261,9.32261
2651.00,9.32396,25.220461,0.000462,25.087616,-0.9951,0.263,9.32513,9.32513
2652.00,9.32354,25.220627,0.000464,25.087793,-0.9954,0.263,9.32708,9.32708
2653.00,9.32319,25.220610,0.000465,25.087760,-0.9956,0.263,9.32751,9.32751
2654.00,9.32300,25.220368,0.000458,25.087593,-0.9960,0.263,9.32662,9.32662
2655.00,9.32362,25.220479,0.000463,25.087726,-0.9963,0.263,9.32483,9.32483
2656.00,9.32446,25.220447,0.000464,25.087803,-0.9966,0.263,9.32277,9.32277
2657.00,9.32426,25.220516,0.000468,25.087865,-0.9969,0.263,9.32111,9.32111
2658.00,9.32412,25.220646,0.000472,25.088000,-0.9971,0.263,9.32027,9.32027
2659.00,9.32380,25.220917,0.000480,25.088154,-0.9974,0.263,9.32096,9.32096
2660.00,9.32336,25.220827,0.000474,25.087959,-0.9977,0.263,9.32119,9.32119
2661.00,9.32282,25.220882,0.000468,25.087905,-0.9979,0.263,9.32133,9.32133
2662.00,9.32297,25.220624,0.000462,25.087534,-0.9981,0.263,9.32168,9.32168
2663.00,9.32346,25.220655,0.000460,25.087500,-0.9983,0.263,9.32305,9.32305
2664.00,9.32322,25.220557,0.000452,25.087418,-0.9985,0.264,9.32442,9.32442
2665.00,9.32335,25.220724,0.000454,25.087572,-0.9987,0.264,9.32622,9.32622
2666.00,9.32405,25.220761,0.000452,25.087582,-0.9990,0.264,9.32819,9.32819
2667.00,9.32466,25.221118,0.000457,25.087939,-0.9992,0.264,9.32953,9.32953
2668.00,9.32491,25.221047,0.000455,25.087818,-0.9995,0.264,9.32905,9.32905
2669.00,9.32501,25.221113,0.000460,25.087870,-0.9997,0.264,9.32845,9.32845
2670.00,9.32461,25.221347,0.000466,25.088049,-0.9999,0.264,9.32728,9.32728
2671.00,9.32421,25.221085,0.000462,25.087805,-1.0001,0.264,9.32576,9.32576
2672.00,9.32467,25.221177,0.000463,25.087887,-1.0004,0.264,9.32502,9.32502
2673.00,9.32523,25.221134,0.000459,25.087799,-1.0006,0.264,9.32574,9.32574
2674.00,9.32513,25.221265,0.000457,25.087902,-1.0010,0.264,9.32647,9.32647
2675.00,9.32535,25.221199,0.000456,25.087831,-1.0013,0.264,9.32661,9.32661
2676.00,9.32563,25.221559,0.000464,25.088136,-1.0015,0.264,9.32681,9.32681
2677.00,9.32566,25.221498,0.000464,25.088108,-1.0017,0.264,9.32661,9.32661
2678.00,9.32589,25.221574,0.000467,25.088169,-1.0020,0.264,9.32654,9.32654
2679.00,9.32613,25.221694,0.000469,25.088276,-1.0022,0.264,9.32525,9.32525
2680.00,9.32623,25.221714,0.000466,25.088257,-1.0023,0.264,9.32530,9.32530
2681.00,9.32668,25.221621,0.000463,25.088132,-1.0025,0.264,9.32511,9.32511
2682.00,9.32683,25.221777,0.000468,25.088193,-1.0027,0.264,9.32532,9.32532
2683.00,9.32647,25.221717,0.000468,25.088121,-1.0028,0.264,9.32471,9.32471
2684.00,9.32630,25.221583,0.000466,25.087946,-1.0030,0.264,9.32481,9.32481
2685.00,9.32600,25.221544,0.000462,25.087927,-1.0031,0.264,9.32434,9.32434
2686.00,9.32557,25.221335,0.000454,25.087669,-1.0033,0.264,9.32471,9.32471
2687.00,9.32550,25.221261,0.000449,25.087586,-1.0035,0.265,9.32555,9.32555
2688.00,9.32576,25.221377,0.000448,25.087651,-1.0037,0.265,9.32645,9.32645
2689.00,9.32576,25.221276,0.000446,25.087505,-1.0038,0.265,9.32596,9.32596
2690.00,9.32557,25.221161,0.000446,25.087353,-1.0040,0.265,9.32587,9.32587
2691.00,9.32556,25.221503,0.000455,25.087707,-1.0042,0.265,9.32579,9.32579
2692.00,9.32561,25.221296,0.000450,25.087516,-1.0045,0.265,9.32477,9.32477
2693.00,9.32551,25.221390,0.000453,25.087572,-1.0048,0.265,9.32402,9.32402
2694.00,9.32534,25.221778,0.000465,25.087911,-1.0050,0.265,9.32461,9.32461
2695.00,9.32514,25.222041,0.000470,25.088085,-1.0052,0.265,9.32469,9.32469
2696.00,9.32520,25.221776,0.000464,25.087795,-1.0053,0.265,9.32472,9.32472
2697.00,9.32499,25.221985,0.000471,25.087955,-1.0054,0.265,9.32526,9.32526
2698.00,9.32497,25.222074,0.000473,25.088040,-1.0055,0.265,9.32638,9.32638
2699.00,9.32507,25.221839,0.000460,25.087869,-1.0056,0.265,9.32744,9.32744
2700.00,9.32561,25.221642,0.000455,25.087713,-1.0058,0.265,9.32794,9.32794
2701.00,9.32581,25.221956,0.000460,25.087973,-1.0060,0.266,9.32859,9.32859
2702.00,9.32599,25.222118,0.000462,25.088030,-1.0062,0.266,9.32852,9.32852
2703.00,9.32594,25.222074,0.000463,25.087966,-1.0064,0.266,9.32666,9.32666
2704.00,9.32583,25.222326,0.000471,25.088126,-1.0067,0.265,9.32513,9.32513
2705.00,9.32599,25.222503,0.000476,25.088236,-1.0069,0.265,9.32436,9.32436
2706.00,9.32570,25.222467,0.000475,25.088198,-1.0070,0.265,9.32273,9.32273
2707.00,9.32551,25.222324,0.000471,25.088096,-1.0072,0.265,9.32179,9.32179
2708.00,9.32503,25.222401,0.000469,25.088118,-1.0074,0.266,9.32282,9.32282
2709.00,9.32505,25.222396,0.000471,25.088083,-1.0076,0.266,9.32276,9.32276
2710.00,9.32498,25.222432,0.000468,25.088091,-1.0078,0.266,9.32284,9.32284
2711.00,9.32493,25.222510,0.000466,25.088122,-1.0080,0.266,9.32341,9.32341
2712.00,9.32482,25.222762,0.000472,25.088331,-1.0082,0.266,9.32356,9.32356
2713.00,9.32474,25.222591,0.000467,25.088145,-1.0083,0.266,9.32299,9.32299
2714.00,9.32460,25.222539,0.000462,25.088078,-1.0085,0.266,9.32261,9.32261
2715.00,9.32441,25.222624,0.000465,25.088185,-1.0086,0.266,9.32203,9.32203
2716.00,9.32417,25.222354,0.000461,25.087929,-1.0088,0.266,9.32104,9.32104
2717.00,9.32375,25.222317,0.000459,25.087870,-1.0089,0.266,9.32018,9.32018
2718.00,9.32319,25.222462,0.000457,25.087960,-1.0090,0.266,9.31881,9.31881
2719.00,9.32235,25.222498,0.000455,25.087943,-1.0092,0.266,9.31714,9.31714
2720.00,9.32169,25.222638,0.000457,25.088015,-1.0093,0.267,9.31685,9.31685
2721.00,9.32136,25.222775,0.000458,25.088090,-1.0094,0.267,9.31720,9.31720
2722.00,9.32081,25.222471,0.000452,25.087758,-1.0095,0.267,9.31678,9.31678
2723.00,9.32050,25.222493,0.000457,25.087799,-1.0097,0.266,9.31735,9.31735
2724.00,9.32032,25.222550,0.000459,25.087811,-1.0098,0.266,9.31972,9.31972
2725.00,9.32049,25.222498,0.000455,25.087665,-1.0100,0.267,9.32127,9.32127
2726.00,9.32085,25.222736,0.000458,25.087848,-1.0102,0.267,9.32200,9.32200
2727.00,9.32086,25.222888,0.000460,25.087969,-1.0103,0.267,9.32273,9.32273
2728.00,9.32064,25.222737,0.000452,25.087776,-1.0104,0.267,9.32285,9.32285
2729.00,9.32046,25.222685,0.000450,25.087720,-1.0104,0.267,9.32225,9.32225
2730.00,9.32035,25.222662,0.000451,25.087720,-1.0105,0.267,9.32127,9.32127
2731.00,9.32010,25.222394,0.000446,25.087419,-1.0106,0.267,9.32076,9.32076
2732.00,9.31973,25.222618,0.000449,25.087547,-1.0107,0.267,9.32049,9.32049
2733.00,9.31983,25.223012,0.000458,25.087810,-1.0108,0.267,9.31957,9.31957
2734.00,9.31999,25.223204,0.000460,25.087954,-1.0110,0.267,9.31890,9.31890
2735.00,9.31981,25.223273,0.000460,25.088018,-1.0112,0.267,9.31707,9.31707
2736.00,9.31932,25.223578,0.000465,25.088298,-1.0114,0.267,9.31584,9.31584
2737.00,9.31885,25.223803,0.000469,25.088519,-1.0116,0.267,9.31510,9.31510
2738.00,9.31869,25.223541,0.000463,25.088313,-1.0119,0.268,9.31503,9.31503
2739.00,9.31878,25.223418,0.000459,25.088187,-1.0121,0.268,9.31484,9.31484
2740.00,9.31906,25.223116,0.000453,25.087855,-1.0123,0.268,9.31697,9.31697
2741.00,9.31913,25.223069,0.000456,25.087837,-1.0125,0.268,9.31797,9.31797
2742.00,9.31923,25.222911,0.000453,25.087683,-1.0126,0.268,9.31876,9.31876
2743.00,9.31922,25.222887,0.000452,25.087664,-1.0128,0.268,9.32012,9.32012
2744.00,9.31923,25.222979,0.000457,25.087748,-1.0129,0.268,9.32105,9.32105
2745.00,9.31912,25.223295,0.000464,25.087947,-1.0131,0.268,9.32027,9.32027
2746.00,9.31862,25.223363,0.000460,25.087846,-1.0132,0.268,9.31890,9.31890
2747.00,9.31819,25.223313,0.000455,25.087708,-1.0134,0.268,9.31747,9.31747
2748.00,9.31787,25.223747,0.000462,25.088040,-1.0135,0.268,9.31578,9.31578
2749.00,9.31744,25.223821,0.000462,25.088034,-1.0136,0.268,9.31418,9.31418
2750.00,9.31708,25.223707,0.000454,25.087921,-1.0136,0.268,9.31334,9.31334
2751.00,9.31679,25.223527,0.000450,25.087740,-1.0136,0.268,9.31465,9.31465
2752.00,9.31660,25.223741,0.000457,25.087918,-1.0138,0.268,9.31610,9.31610
2753.00,9.31676,25.223784,0.000462,25.087885,-1.0140,0.268,9.31663,9.31663
2754.00,9.31715,25.223759,0.000459,25.087798,-1.0142,0.268,9.31605,9.31605
2755.00,9.31736,25.223996,0.000474,25.087961,-1.0143,0.268,9.31410,9.31410
2756.00,9.31759,25.224385,0.000483,25.088354,-1.0145,0.268,9.31156,9.31156
2757.00,9.31713,25.224465,0.000485,25.088382,-1.0146,0.268,9.30890,9.30890
2758.00,9.31647,25.224116,0.000475,25.088070,-1.0146,0.268,9.30659,9.30659
2759.00,9.31539,25.224000,0.000473,25.087931,-1.0147,0.268,9.30611,9.30611
2760.00,9.31599,25.223949,0.000462,25.087895,-1.0149,0.269,9.30585,9.30585
2761.00,9.31734,25.223645,0.000452,25.087549,-1.0149,0.269,9.30458,9.30458
2762.00,9.31910,25.223320,0.000441,25.087224,-1.0151,0.269,9.30379,9.30379
@19,2.0001,4.0, 2760.092 
2763.00,9.31648,25.223521,0.000446,25.087403,-1.0152,0.269,9.30235,9.30235
2764.00,9.31104,25.223792,0.000452,25.087639,-1.0153,0.269,9.30163,9.30163
2765.00,9.30903,25.223936,0.000456,25.087709,-1.0154,0.269,9.30278,9.30278
2766.00,9.30825,25.224016,0.000456,25.087778,-1.0156,0.269,9.30544,9.30544
2767.00,9.30696,25.224219,0.000463,25.087992,-1.0157,0.269,9.30894,9.30894
2768.00,9.30578,25.224263,0.000461,25.088005,-1.0158,0.269,9.31409,9.31409
2769.00,9.30597,25.224261,0.000461,25.087985,-1.0159,0.269,9.31784,9.31784
2770.00,9.30687,25.224109,0.000457,25.087883,-1.0160,0.269,9.32033,9.32033
2771.00,9.30628,25.224337,0.000462,25.088113,-1.0161,0.269,9.32158,9.32158
2772.00,9.30636,25.224262,0.000457,25.088019,-1.0162,0.269,9.32222,9.32222
2773.00,9.30643,25.224071,0.000451,25.087824,-1.0163,0.269,9.32223,9.32223
2774.00,9.30682,25.224057,0.000449,25.087723,-1.0163,0.270,9.32236,9.32236
2775.00,9.30962,25.224231,0.000453,25.087758,-1.0165,0.270,9.32263,9.32263
2776.00,9.31395,25.223887,0.000445,25.087385,-1.0166,0.270,9.32311,9.32311
2777.00,9.31652,25.224145,0.000453,25.087522,-1.0168,0.270,9.32376,9.32376
2778.00,9.31762,25.224290,0.000458,25.087585,-1.0169,0.270,9.32380,9.32380
2779.00,9.31874,25.224303,0.000457,25.087586,-1.0169,0.270,9.32360,9.32360
2780.00,9.31941,25.224274,0.000456,25.087575,-1.0169,0.270,9.32341,9.32341
2781.00,9.32013,25.224484,0.000461,25.087674,-1.0169,0.270,9.32288,9.32288
2782.00,9.32039,25.224490,0.000461,25.087664,-1.0169,0.270,9.32217,9.32217
2783.00,9.32048,25.224565,0.000460,25.087760,-1.0170,0.270,9.32237,9.32237
2784.00,9.32124,25.224616,0.000458,25.087847,-1.0171,0.270,9.32348,9.32348
2785.00,9.32217,25.224595,0.000455,25.087824,-1.0173,0.270,9.32379,9.32379
2786.00,9.32276,25.224577,0.000454,25.087849,-1.0174,0.271,9.32423,9.32423
2787.00,9.32299,25.224394,0.000449,25.087672,-1.0175,0.271,9.32390,9.32390
2788.00,9.32307,25.224369,0.000452,25.087577,-1.0176,0.271,9.32405,9.32405
2789.00,9.32317,25.224321,0.000455,25.087477,-1.0176,0.270,9.32354,9.32354
2790.00,9.32337,25.224447,0.000458,25.087543,-1.0176,0.270,9.32402,9.32402
2791.00,9.32366,25.224602,0.000461,25.087653,-1.0177,0.270,9.32458,9.32458
2792.00,9.32369,25.224822,0.000465,25.087792,-1.0177,0.271,9.32484,9.32484
2793.00,9.32368,25.224923,0.000463,25.087856,-1.0177,0.271,9.32461,9.32461
2794.00,9.32367,25.225130,0.000462,25.087960,-1.0178,0.271,9.32463,9.32463
2795.00,9.32381,25.225045,0.000462,25.087818,-1.0179,0.271,9.32385,9.32385
2796.00,9.32383,25.225318,0.000465,25.087959,-1.0180,0.271,9.32398,9.32398
2797.00,9.32375,25.225386,0.000465,25.087973,-1.0181,0.271,9.32414,9.32414
2798.00,9.32377,25.225509,0.000469,25.088051,-1.0181,0.271,9.32287,9.32287
2799.00,9.32340,25.225557,0.000469,25.088088,-1.0181,0.271,9.32100,9.32100
2800.00,9.32305,25.225958,0.000478,25.088492,-1.0181,0.271,9.32017,9.32017
2801.00,9.32292,25.225895,0.000478,25.088425,-1.0181,0.271,9.31904,9.31904
2802.00,9.32290,25.226087,0.000483,25.088592,-1.0182,0.271,9.31839,9.31839
2803.00,9.32266,25.225961,0.000479,25.088455,-1.0182,0.271,9.31860,9.31860
2804.00,9.32230,25.225645,0.000475,25.088176,-1.0182,0.271,9.31903,9.31903
2805.00,9.32190,25.225383,0.000467,25.087925,-1.0182,0.271,9.31891,9.31891
2806.00,9.32188,25.225144,0.000458,25.087652,-1.0183,0.271,9.31813,9.31813
2807.00,9.32157,25.225138,0.000458,25.087623,-1.0183,0.271,9.31861,9.31861
2808.00,9.32095,25.225175,0.000462,25.087682,-1.0184,0.271,9.31906,9.31906
2809.00,9.32087,25.225441,0.000467,25.087951,-1.0184,0.271,9.31894,9.31894
2810.00,9.32068,25.225346,0.000463,25.087796,-1.0184,0.271,9.31904,9.31904
2811.00,9.32033,25.225644,0.000471,25.088100,-1.0184,0.271,9.31952,9.31952
2812.00,9.32004,25.225467,0.000466,25.087941,-1.0185,0.271,9.31865,9.31865
2813.00,9.31984,25.225465,0.000459,25.087887,-1.0186,0.271,9.31829,9.31829
2814.00,9.31969,25.225435,0.000455,25.087810,-1.0187,0.272,9.31942,9.31942
2815.00,9.31944,25.225653,0.000462,25.088003,-1.0188,0.272,9.32009,9.32009
2816.00,9.31929,25.225620,0.000456,25.087930,-1.0188,0.272,9.32078,9.32078
2817.00,9.31920,25.225680,0.000455,25.087938,-1.0187,0.272,9.32075,9.32075
2818.00,9.31930,25.225862,0.000462,25.088036,-1.0186,0.272,9.32084,9.32084
2819.00,9.31931,25.225899,0.000463,25.088064,-1.0186,0.272,9.31942,9.31942
2820.00,9.31932,25.225852,0.000462,25.087980,-1.0185,0.272,9.31996,9.31996
2821.00,9.31965,25.225927,0.000466,25.088021,-1.0186,0.272,9.32064,9.32064
2822.00,9.31972,25.225751,0.000464,25.087869,-1.0186,0.272,9.32087,9.32087
2823.00,9.31966,25.225954,0.000466,25.088067,-1.0187,0.272,9.31963,9.31963
2824.00,9.31941,25.226118,0.000469,25.088094,-1.0188,0.272,9.31841,9.31841
2825.00,9.31942,25.226045,0.000465,25.088037,-1.0189,0.272,9.31649,9.31649
2826.00,9.31904,25.226003,0.000463,25.087970,-1.0189,0.272,9.31512,9.31512
2827.00,9.31879,25.226285,0.000466,25.088181,-1.0190,0.272,9.31540,9.31540
2828.00,9.31887,25.225960,0.000458,25.087859,-1.0190,0.272,9.31574,9.31574
2829.00,9.31902,25.225643,0.000451,25.087579,-1.0190,0.272,9.31751,9.31751
2830.00,9.31853,25.225715,0.000450,25.087563,-1.0190,0.273,9.31993,9.31993
2831.00,9.31800,25.225658,0.000446,25.087476,-1.0190,0.273,9.32072,9.32072
2832.00,9.31769,25.225541,0.000443,25.087333,-1.0191,0.273,9.32121,9.32121
2833.00,9.31783,25.225861,0.000450,25.087591,-1.0191,0.273,9.32205,9.32205
2834.00,9.31789,25.226165,0.000456,25.087823,-1.0191,0.273,9.32186,9.32186
2835.00,9.31878,25.226223,0.000456,25.087862,-1.0190,0.273,9.32089,9.32089
2836.00,9.31921,25.226405,0.000463,25.087969,-1.0190,0.273,9.32011,9.32011
2837.00,9.31928,25.226559,0.000470,25.088049,-1.0190,0.273,9.31926,9.31926
2838.00,9.31924,25.226474,0.000466,25.087905,-1.0190,0.273,9.31888,9.31888
2839.00,9.31907,25.226410,0.000463,25.087833,-1.0190,0.273,9.31859,9.31859
2840.00,9.31870,25.226396,0.000460,25.087791,-1.0191,0.273,9.31752,9.31752
2841.00,9.31841,25.226394,0.000456,25.087847,-1.0192,0.273,9.31710,9.31710
2842.00,9.31814,25.226266,0.000447,25.087706,-1.0191,0.273,9.31645,9.31645
2843.00,9.31823,25.226026,0.000442,25.087439,-1.0190,0.273,9.31713,9.31713
2844.00,9.31875,25.226195,0.000444,25.087580,-1.0190,0.273,9.31823,9.31823
2845.00,9.31921,25.226214,0.000448,25.087569,-1.0188,0.273,9.31914,9.31914
2846.00,9.31952,25.226354,0.000451,25.087616,-1.0187,0.273,9.32064,9.32064
2847.00,9.31972,25.226308,0.000447,25.087592,-1.0187,0.273,9.32209,9.32209
2848.00,9.31989,25.226567,0.000451,25.087838,-1.0187,0.274,9.32203,9.32203
2849.00,9.32003,25.226446,0.000451,25.087680,-1.0187,0.274,9.32114,9.32114
2850.00,9.31970,25.226583,0.000453,25.087783,-1.0187,0.274,9.32004,9.32004
2851.00,9.31936,25.226545,0.000453,25.087729,-1.0187,0.274,9.31870,9.31870
2852.00,9.31924,25.226694,0.000456,25.087842,-1.0187,0.274,9.31798,9.31798
2853.00,9.31890,25.226733,0.000457,25.087817,-1.0187,0.274,9.31687,9.31687
2854.00,9.31875,25.226944,0.000457,25.087995,-1.0187,0.274,9.31670,9.31670
2855.00,9.31857,25.226900,0.000456,25.087951,-1.0187,0.274,9.31727,9.31727
2856.00,9.31843,25.226899,0.000453,25.087944,-1.0187,0.274,9.31755,9.31755
2857.00,9.31849,25.226984,0.000457,25.088018,-1.0186,0.274,9.31809,9.31809
2858.00,9.31860,25.226896,0.000455,25.087943,-1.0186,0.274,9.31990,9.31990
2859.00,9.31896,25.226847,0.000459,25.087872,-1.0186,0.274,9.32108,9.32108
2860.00,9.31947,25.226948,0.000463,25.087865,-1.0186,0.274,9.32186,9.32186
2861.00,9.31974,25.227029,0.000464,25.087860,-1.0186,0.274,9.32257,9.32257
2862.00,9.32002,25.226999,0.000456,25.087722,-1.0185,0.274,9.32254,9.32254
2863.00,9.32020,25.227229,0.000459,25.087831,-1.0185,0.274,9.32184,9.32184
2864.00,9.32013,25.227372,0.000456,25.087923,-1.0184,0.275,9.32170,9.32170
2865.00,9.32007,25.227550,0.000458,25.088085,-1.0184,0.275,9.32181,9.32181
2866.00,9.31977,25.227572,0.000455,25.088133,-1.0184,0.275,9.32238,9.32238
2867.00,9.31982,25.227555,0.000459,25.088142,-1.0184,0.275,9.32266,9.32266
2868.00,9.32020,25.227589,0.000462,25.088224,-1.0183,0.275,9.32252,9.32252
2869.00,9.32033,25.227576,0.000464,25.088189,-1.0182,0.275,9.32181,9.32181
2870.00,9.32044,25.227402,0.000458,25.087988,-1.0181,0.275,9.32161,9.32161
2871.00,9.32076,25.227250,0.000456,25.087794,-1.0180,0.275,9.32098,9.32098
2872.00,9.32094,25.227445,0.000458,25.087904,-1.0180,0.275,9.32089,9.32089
2873.00,9.32122,25.227453,0.000455,25.087792,-1.0179,0.275,9.32145,9.32145
2874.00,9.32140,25.227498,0.000455,25.087783,-1.0179,0.275,9.32111,9.32111
2875.00,9.32138,25.227537,0.000456,25.087795,-1.0179,0.275,9.32029,9.32029
2876.00,9.32144,25.227493,0.000452,25.087708,-1.0179,0.275,9.31961,9.31961
2877.00,9.32126,25.227479,0.000453,25.087711,-1.0178,0.275,9.31874,9.31874
2878.00,9.32111,25.227635,0.000456,25.087884,-1.0177,0.275,9.31806,9.31806
2879.00,9.32087,25.227642,0.000454,25.087839,-1.0177,0.276,9.31861,9.31861
2880.00,9.32066,25.227621,0.000453,25.087812,-1.0177,0.276,9.31854,9.31854
2881.00,9.32055,25.227963,0.000465,25.088149,-1.0177,0.275,9.31912,9.31912
2882.00,9.32048,25.228028,0.000469,25.088170,-1.0177,0.275,9.31933,9.31933
2883.00,9.32037,25.227996,0.000466,25.088155,-1.0177,0.276,9.31902,9.31902
2884.00,9.32016,25.227913,0.000465,25.088093,-1.0176,0.276,9.31862,9.31862
2885.00,9.31989,25.228006,0.000466,25.088157,-1.0176,0.276,9.31933,9.31933
2886.00,9.31983,25.227935,0.000461,25.088033,-1.0174,0.276,9.31938,9.31938
2887.00,9.31971,25.227870,0.000455,25.087884,-1.0174,0.276,9.31953,9.31953
2888.00,9.31961,25.227791,0.000453,25.087752,-1.0173,0.276,9.31989,9.31989
2889.00,9.31954,25.227965,0.000457,25.087849,-1.0171,0.276,9.31953,9.31953
2890.00,9.31943,25.228060,0.000457,25.087889,-1.0171,0.276,9.31947,9.31947
2891.00,9.31942,25.228121,0.000454,25.087914,-1.0171,0.276,9.31936,9.31936
2892.00,9.31935,25.228159,0.000452,25.087946,-1.0170,0.276,9.32004,9.32004
2893.00,9.31956,25.228256,0.000454,25.088022,-1.0170,0.276,9.32154,9.32154
2894.00,9.31982,25.228054,0.000450,25.087831,-1.0170,0.276,9.32301,9.32301
2895.00,9.32003,25.228072,0.000450,25.087812,-1.0168,0.277,9.32316,9.32316
2896.00,9.32019,25.227975,0.000452,25.087707,-1.0168,0.277,9.32342,9.32342
2897.00,9.32041,25.227919,0.000454,25.087631,-1.0167,0.277,9.32295,9.32295
2898.00,9.32041,25.227766,0.000450,25.087424,-1.0167,0.277,9.32081,9.32081
2899.00,9.32045,25.227957,0.000451,25.087538,-1.0166,0.277,9.32016,9.32016
2900.00,9.32062,25.227978,0.000450,25.087524,-1.0166,0.277,9.31992,9.31992
2901.00,9.32085,25.228214,0.000456,25.087706,-1.0165,0.277,9.31951,9.31951
2902.00,9.32082,25.228275,0.000460,25.087742,-1.0165,0.277,9.31926,9.31926
2903.00,9.32069,25.228424,0.000461,25.087883,-1.0164,0.277,9.31946,9.31946
2904.00,9.32064,25.228539,0.000463,25.087983,-1.0164,0.277,9.31900,9.31900
2905.00,9.32045,25.228599,0.000468,25.088007,-1.0164,0.277,9.31889,9.31889
2906.00,9.32035,25.228519,0.000462,25.087881,-1.0163,0.277,9.31918,9.31918
2907.00,9.32038,25.228642,0.000460,25.087961,-1.0162,0.277,9.31917,9.31917
2908.00,9.32033,25.228732,0.000458,25.088016,-1.0162,0.277,9.31947,9.31947
2909.00,9.32029,25.228666,0.000453,25.087934,-1.0161,0.277,9.31912,9.31912
2910.00,9.32029,25.228639,0.000451,25.087916,-1.0159,0.278,9.31882,9.31882
2911.00,9.32009,25.228712,0.000452,25.088020,-1.0159,0.278,9.31809,9.31809
2912.00,9.32003,25.228748,0.000456,25.088009,-1.0159,0.278,9.31835,9.31835
