# Supplementary material for: HSL1 and BAM1/2 impact epidermal cell development by sensing distinct signaling peptides
Source: Nat Commun. 2022 Feb 15;13:876. doi: 10.1038/s41467-022-28558-4 (PMC8847575; doi:10.1038/s41467-022-28558-4)
Supplement: Supplementary file 4 — Source Data [file 41467_2022_28558_MOESM4_ESM.zip › Source Data/Source Data/Figure S3/Exp2_HSL1_CLE13_SERK1.itc]

$ITC
$ 19 
$NOT
$ 25 
$ 60 
$ 500 
$ 10 
$ 2 
$ADCGainCode:  0 
$False,True,True
$ 0.4 , 0.8 , 150 , 5 
$ 2 , 4 , 150 , 5 
$ 2 , 4 , 150 , 5 
$ 2 , 4 , 150 , 5 
$ 2 , 4 , 150 , 5 
$ 2 , 4 , 150 , 5 
$ 2 , 4 , 150 , 5 
$ 2 , 4 , 150 , 5 
$ 2 , 4 , 150 , 5 
$ 2 , 4 , 150 , 5 
$ 2 , 4 , 150 , 5 
$ 2 , 4 , 150 , 5 
$ 2 , 4 , 150 , 5 
$ 2 , 4 , 150 , 5 
$ 2 , 4 , 150 , 5 
$ 2 , 4 , 150 , 5 
$ 2 , 4 , 150 , 5 
$ 2 , 4 , 150 , 5 
$ 2 , 4 , 150 , 5 
# 0 
# 0.1 
# 0.015 
# 0.2035 
# 25 
# 4 
# 8.15 
# 1 
?HSL1_15uM_CLE13_450uM_SERK1_100uM
% MICROCALITC_MAL1177627
% 0.2035 
% 4 
%-0.586102 , 29.61604 
%-0.348256 , 29.40329 
% 0.8333333 
% 167740 , 167730 
% 0.25 , 81 
%-0.015695 ,-0.033946 
%-20 , 8 
% 0 , 0 
% 0 
% 128000       127744 
% 43.1 
% 500 , 750 , 1000 , 750 
% 0.06978023945 ,-0.002252194966 ,-3.244915618586E-05 , 1.349203907274E-06 ,-9.058983361606E-09 
% MicroCalITC Ver: 1.29.32 Run time:10/8/2021 6:18:03 PM
@0
5.00,9.42596,25.185509,0.000395,25.127576,-2.1933,0.019,9.42667,9.42667
6.00,9.42528,25.185549,0.000391,25.127577,-2.1935,0.019,9.42846,9.42846
7.00,9.42576,25.185572,0.000388,25.127543,-2.1938,0.019,9.42935,9.42935
8.00,9.42564,25.185568,0.000394,25.127556,-2.1942,0.019,9.42890,9.42890
9.00,9.42541,25.185522,0.000394,25.127547,-2.1946,0.019,9.42804,9.42804
10.00,9.42521,25.185539,0.000392,25.127532,-2.1949,0.019,9.42672,9.42672
11.00,9.42493,25.185548,0.000395,25.127512,-2.1951,0.019,9.42511,9.42511
12.00,9.42463,25.185604,0.000400,25.127539,-2.1953,0.019,9.42469,9.42469
13.00,9.42436,25.185655,0.000397,25.127529,-2.1955,0.019,9.42496,9.42496
14.00,9.42453,25.185736,0.000398,25.127440,-2.1955,0.019,9.42514,9.42514
15.00,9.42490,25.185749,0.000394,25.127422,-2.1956,0.020,9.42454,9.42454
16.00,9.42496,25.185804,0.000394,25.127471,-2.1958,0.020,9.42415,9.42415
17.00,9.42481,25.185801,0.000392,25.127463,-2.1959,0.020,9.42339,9.42339
18.00,9.42480,25.185847,0.000391,25.127447,-2.1961,0.020,9.42229,9.42229
19.00,9.42492,25.185938,0.000391,25.127509,-2.1965,0.020,9.42207,9.42207
20.00,9.42523,25.185888,0.000391,25.127470,-2.1970,0.020,9.42376,9.42376
21.00,9.42557,25.185843,0.000392,25.127440,-2.1973,0.020,9.42486,9.42486
22.00,9.42571,25.185935,0.000393,25.127511,-2.1975,0.020,9.42538,9.42538
23.00,9.42553,25.185921,0.000393,25.127535,-2.1977,0.020,9.42658,9.42658
24.00,9.42527,25.185821,0.000386,25.127450,-2.1977,0.020,9.42682,9.42682
25.00,9.42543,25.185965,0.000390,25.127557,-2.1976,0.020,9.42673,9.42673
26.00,9.42533,25.186068,0.000390,25.127563,-2.1977,0.021,9.42735,9.42735
27.00,9.42538,25.186064,0.000387,25.127473,-2.1980,0.021,9.42843,9.42843
28.00,9.42551,25.186181,0.000392,25.127498,-2.1983,0.020,9.42889,9.42889
29.00,9.42560,25.186331,0.000402,25.127609,-2.1986,0.020,9.42897,9.42897
30.00,9.42586,25.186338,0.000399,25.127606,-2.1990,0.020,9.42852,9.42852
31.00,9.42599,25.186405,0.000401,25.127678,-2.1992,0.020,9.42816,9.42816
32.00,9.42609,25.186416,0.000402,25.127704,-2.1995,0.020,9.42773,9.42773
33.00,9.42618,25.186424,0.000398,25.127750,-2.1997,0.020,9.42741,9.42741
34.00,9.42629,25.186416,0.000393,25.127709,-2.1999,0.021,9.42756,9.42756
35.00,9.42641,25.186419,0.000393,25.127672,-2.2001,0.021,9.42721,9.42721
36.00,9.42676,25.186404,0.000390,25.127615,-2.2003,0.021,9.42719,9.42719
37.00,9.42692,25.186486,0.000392,25.127655,-2.2004,0.021,9.42659,9.42659
38.00,9.42718,25.186460,0.000392,25.127574,-2.2008,0.021,9.42647,9.42647
39.00,9.42744,25.186496,0.000389,25.127584,-2.2012,0.022,9.42672,9.42672
40.00,9.42742,25.186665,0.000395,25.127630,-2.2017,0.022,9.42670,9.42670
41.00,9.42727,25.186762,0.000397,25.127663,-2.2021,0.022,9.42646,9.42646
42.00,9.42734,25.186840,0.000397,25.127655,-2.2024,0.022,9.42693,9.42693
43.00,9.42751,25.186948,0.000399,25.127634,-2.2023,0.022,9.42744,9.42744
44.00,9.42755,25.186945,0.000403,25.127611,-2.2022,0.021,9.42685,9.42685
45.00,9.42737,25.186885,0.000401,25.127536,-2.2021,0.021,9.42663,9.42663
46.00,9.42734,25.186890,0.000398,25.127480,-2.2020,0.022,9.42755,9.42755
47.00,9.42727,25.186934,0.000397,25.127469,-2.2021,0.022,9.42756,9.42756
48.00,9.42720,25.186954,0.000397,25.127470,-2.2024,0.022,9.42763,9.42763
49.00,9.42735,25.187029,0.000394,25.127471,-2.2029,0.022,9.42881,9.42881
50.00,9.42757,25.187164,0.000396,25.127600,-2.2034,0.022,9.42984,9.42984
51.00,9.42760,25.187247,0.000397,25.127636,-2.2037,0.022,9.42996,9.42996
52.00,9.42765,25.187245,0.000394,25.127561,-2.2039,0.022,9.43052,9.43052
53.00,9.42773,25.187407,0.000397,25.127677,-2.2041,0.022,9.42918,9.42918
54.00,9.42793,25.187368,0.000401,25.127585,-2.2041,0.022,9.42779,9.42779
55.00,9.42813,25.187323,0.000400,25.127506,-2.2042,0.022,9.42649,9.42649
56.00,9.42843,25.187372,0.000404,25.127581,-2.2045,0.022,9.42412,9.42412
57.00,9.42865,25.187369,0.000408,25.127660,-2.2048,0.022,9.42189,9.42189
58.00,9.42951,25.187341,0.000404,25.127582,-2.2050,0.022,9.42091,9.42091
59.00,9.43011,25.187484,0.000402,25.127617,-2.2053,0.022,9.41987,9.41987
60.00,9.43021,25.187550,0.000397,25.127604,-2.2054,0.023,9.41932,9.41932
@1,0.4000,0.8, 60.05799999999 
61.00,9.43077,25.187547,0.000390,25.127536,-2.2056,0.023,9.41879,9.41879
62.00,9.42813,25.187621,0.000390,25.127483,-2.2057,0.023,9.41929,9.41929
63.00,9.42634,25.187712,0.000395,25.127491,-2.2060,0.023,9.42086,9.42086
64.00,9.42438,25.187763,0.000396,25.127545,-2.2063,0.023,9.42251,9.42251
65.00,9.42324,25.187833,0.000397,25.127525,-2.2068,0.023,9.42344,9.42344
66.00,9.42252,25.187850,0.000403,25.127432,-2.2071,0.023,9.42490,9.42490
67.00,9.42274,25.187903,0.000405,25.127427,-2.2073,0.023,9.42562,9.42562
68.00,9.42318,25.187934,0.000399,25.127446,-2.2074,0.023,9.42467,9.42467
69.00,9.42328,25.187950,0.000400,25.127460,-2.2074,0.023,9.42327,9.42327
70.00,9.42305,25.187914,0.000400,25.127515,-2.2075,0.023,9.42231,9.42231
71.00,9.42249,25.187955,0.000396,25.127598,-2.2077,0.023,9.42157,9.42157
72.00,9.42193,25.188052,0.000393,25.127678,-2.2080,0.024,9.42113,9.42113
73.00,9.42184,25.188020,0.000398,25.127690,-2.2082,0.024,9.42112,9.42112
74.00,9.42170,25.188077,0.000400,25.127708,-2.2086,0.024,9.42136,9.42136
75.00,9.42167,25.188137,0.000404,25.127669,-2.2088,0.023,9.42176,9.42176
76.00,9.42171,25.188202,0.000405,25.127641,-2.2090,0.023,9.42174,9.42174
77.00,9.42185,25.188126,0.000407,25.127540,-2.2091,0.023,9.42194,9.42194
78.00,9.42219,25.188159,0.000402,25.127509,-2.2093,0.023,9.42271,9.42271
79.00,9.42241,25.188141,0.000399,25.127429,-2.2095,0.024,9.42254,9.42254
80.00,9.42249,25.188169,0.000399,25.127394,-2.2096,0.024,9.42279,9.42279
81.00,9.42270,25.188186,0.000398,25.127405,-2.2099,0.024,9.42309,9.42309
82.00,9.42283,25.188250,0.000391,25.127409,-2.2103,0.024,9.42236,9.42236
83.00,9.42254,25.188301,0.000393,25.127406,-2.2107,0.024,9.42081,9.42081
84.00,9.42211,25.188365,0.000392,25.127466,-2.2111,0.024,9.42047,9.42047
85.00,9.42177,25.188462,0.000392,25.127552,-2.2115,0.024,9.41974,9.41974
86.00,9.42151,25.188537,0.000393,25.127601,-2.2117,0.024,9.41899,9.41899
87.00,9.42122,25.188572,0.000398,25.127629,-2.2117,0.024,9.41919,9.41919
88.00,9.42127,25.188619,0.000400,25.127667,-2.2118,0.024,9.42078,9.42078
89.00,9.42142,25.188720,0.000400,25.127761,-2.2118,0.024,9.42150,9.42150
90.00,9.42148,25.188681,0.000396,25.127680,-2.2120,0.025,9.42192,9.42192
91.00,9.42156,25.188692,0.000395,25.127618,-2.2122,0.025,9.42236,9.42236
92.00,9.42152,25.188808,0.000397,25.127639,-2.2125,0.025,9.42245,9.42245
93.00,9.42151,25.188926,0.000394,25.127683,-2.2127,0.025,9.42192,9.42192
94.00,9.42150,25.188971,0.000395,25.127651,-2.2129,0.025,9.42125,9.42125
95.00,9.42143,25.189077,0.000399,25.127750,-2.2132,0.025,9.42102,9.42102
96.00,9.42140,25.189224,0.000402,25.127850,-2.2134,0.025,9.42153,9.42153
97.00,9.42159,25.189205,0.000397,25.127825,-2.2136,0.025,9.42230,9.42230
98.00,9.42141,25.189193,0.000397,25.127765,-2.2139,0.025,9.42261,9.42261
99.00,9.42148,25.189220,0.000393,25.127731,-2.2141,0.025,9.42420,9.42420
100.00,9.42192,25.189277,0.000393,25.127693,-2.2144,0.025,9.42527,9.42527
101.00,9.42211,25.189234,0.000391,25.127608,-2.2145,0.026,9.42582,9.42582
102.00,9.42217,25.189260,0.000395,25.127635,-2.2148,0.025,9.42503,9.42503
103.00,9.42241,25.189262,0.000396,25.127608,-2.2150,0.025,9.42525,9.42525
104.00,9.42283,25.189246,0.000398,25.127563,-2.2152,0.025,9.42515,9.42515
105.00,9.42311,25.189241,0.000396,25.127533,-2.2153,0.025,9.42467,9.42467
106.00,9.42337,25.189261,0.000393,25.127547,-2.2155,0.026,9.42455,9.42455
107.00,9.42373,25.189328,0.000392,25.127566,-2.2157,0.026,9.42542,9.42542
108.00,9.42372,25.189436,0.000393,25.127597,-2.2158,0.026,9.42479,9.42479
109.00,9.42377,25.189575,0.000394,25.127654,-2.2160,0.026,9.42392,9.42392
110.00,9.42381,25.189666,0.000397,25.127690,-2.2164,0.026,9.42253,9.42253
111.00,9.42338,25.189752,0.000401,25.127766,-2.2166,0.026,9.42131,9.42131
112.00,9.42335,25.189828,0.000399,25.127772,-2.2170,0.026,9.42112,9.42112
113.00,9.42354,25.189814,0.000399,25.127711,-2.2173,0.026,9.42175,9.42175
114.00,9.42376,25.189757,0.000396,25.127641,-2.2176,0.026,9.42262,9.42262
115.00,9.42412,25.189751,0.000392,25.127600,-2.2177,0.026,9.42454,9.42454
116.00,9.42440,25.189761,0.000392,25.127510,-2.2178,0.027,9.42623,9.42623
117.00,9.42444,25.189755,0.000395,25.127482,-2.2178,0.027,9.42629,9.42629
118.00,9.42453,25.189798,0.000393,25.127532,-2.2180,0.027,9.42651,9.42651
119.00,9.42451,25.189940,0.000396,25.127660,-2.2182,0.027,9.42606,9.42606
120.00,9.42426,25.190017,0.000397,25.127732,-2.2184,0.027,9.42582,9.42582
121.00,9.42432,25.190017,0.000397,25.127721,-2.2186,0.027,9.42556,9.42556
122.00,9.42459,25.190065,0.000399,25.127748,-2.2188,0.027,9.42589,9.42589
123.00,9.42465,25.190094,0.000403,25.127770,-2.2189,0.027,9.42568,9.42568
124.00,9.42454,25.190001,0.000401,25.127620,-2.2190,0.027,9.42496,9.42496
125.00,9.42434,25.190046,0.000399,25.127565,-2.2191,0.027,9.42449,9.42449
126.00,9.42432,25.190207,0.000404,25.127716,-2.2193,0.027,9.42388,9.42388
127.00,9.42410,25.190223,0.000401,25.127706,-2.2195,0.027,9.42267,9.42267
128.00,9.42389,25.190154,0.000397,25.127580,-2.2198,0.027,9.42130,9.42130
129.00,9.42362,25.190286,0.000399,25.127659,-2.2200,0.027,9.42041,9.42041
130.00,9.42359,25.190211,0.000400,25.127600,-2.2202,0.027,9.42018,9.42018
131.00,9.42376,25.190185,0.000394,25.127495,-2.2205,0.027,9.41938,9.41938
132.00,9.42363,25.190260,0.000398,25.127512,-2.2208,0.027,9.41885,9.41885
133.00,9.42333,25.190395,0.000402,25.127588,-2.2211,0.027,9.41959,9.41959
134.00,9.42315,25.190354,0.000403,25.127550,-2.2214,0.027,9.42024,9.42024
135.00,9.42272,25.190476,0.000398,25.127614,-2.2217,0.027,9.41978,9.41978
136.00,9.42233,25.190444,0.000397,25.127595,-2.2219,0.028,9.41950,9.41950
137.00,9.42195,25.190462,0.000396,25.127582,-2.2220,0.028,9.41898,9.41898
138.00,9.42154,25.190559,0.000397,25.127639,-2.2221,0.028,9.41839,9.41839
139.00,9.42103,25.190617,0.000394,25.127641,-2.2222,0.028,9.41937,9.41937
140.00,9.42113,25.190618,0.000401,25.127625,-2.2223,0.028,9.41995,9.41995
141.00,9.42108,25.190709,0.000406,25.127613,-2.2226,0.028,9.42114,9.42114
142.00,9.42087,25.190785,0.000407,25.127656,-2.2229,0.028,9.42255,9.42255
143.00,9.42074,25.190848,0.000398,25.127642,-2.2232,0.028,9.42355,9.42355
144.00,9.42073,25.190937,0.000394,25.127636,-2.2236,0.028,9.42400,9.42400
145.00,9.42086,25.191031,0.000393,25.127648,-2.2239,0.029,9.42344,9.42344
146.00,9.42078,25.191111,0.000392,25.127696,-2.2242,0.029,9.42361,9.42361
147.00,9.42105,25.191083,0.000389,25.127567,-2.2243,0.029,9.42381,9.42381
148.00,9.42132,25.191085,0.000395,25.127544,-2.2245,0.029,9.42358,9.42358
149.00,9.42153,25.191075,0.000398,25.127546,-2.2246,0.028,9.42284,9.42284
150.00,9.42161,25.191111,0.000402,25.127576,-2.2248,0.028,9.42310,9.42310
151.00,9.42154,25.191100,0.000401,25.127573,-2.2249,0.028,9.42164,9.42164
152.00,9.42148,25.191136,0.000402,25.127660,-2.2251,0.029,9.42088,9.42088
153.00,9.42158,25.191172,0.000407,25.127698,-2.2251,0.028,9.42119,9.42119
154.00,9.42172,25.191236,0.000412,25.127751,-2.2252,0.028,9.42104,9.42104
155.00,9.42191,25.191253,0.000409,25.127716,-2.2253,0.028,9.42132,9.42132
156.00,9.42192,25.191304,0.000407,25.127691,-2.2254,0.029,9.42159,9.42159
157.00,9.42220,25.191306,0.000402,25.127593,-2.2256,0.029,9.42211,9.42211
158.00,9.42251,25.191334,0.000398,25.127558,-2.2258,0.029,9.42251,9.42251
159.00,9.42280,25.191438,0.000398,25.127575,-2.2260,0.029,9.42346,9.42346
160.00,9.42293,25.191518,0.000398,25.127605,-2.2263,0.029,9.42474,9.42474
161.00,9.42305,25.191539,0.000398,25.127595,-2.2265,0.029,9.42648,9.42648
162.00,9.42330,25.191592,0.000396,25.127623,-2.2266,0.029,9.42744,9.42744
163.00,9.42317,25.191653,0.000394,25.127605,-2.2267,0.030,9.42749,9.42749
164.00,9.42336,25.191621,0.000389,25.127544,-2.2267,0.030,9.42696,9.42696
165.00,9.42367,25.191586,0.000388,25.127520,-2.2267,0.030,9.42588,9.42588
166.00,9.42371,25.191628,0.000394,25.127526,-2.2269,0.030,9.42514,9.42514
167.00,9.42376,25.191692,0.000399,25.127558,-2.2271,0.030,9.42462,9.42462
168.00,9.42381,25.191682,0.000402,25.127562,-2.2274,0.030,9.42427,9.42427
169.00,9.42392,25.191664,0.000403,25.127513,-2.2278,0.029,9.42418,9.42418
170.00,9.42406,25.191709,0.000400,25.127499,-2.2282,0.030,9.42475,9.42475
171.00,9.42436,25.191742,0.000393,25.127445,-2.2285,0.030,9.42507,9.42507
172.00,9.42472,25.191814,0.000397,25.127425,-2.2288,0.030,9.42526,9.42526
173.00,9.42482,25.191848,0.000395,25.127424,-2.2290,0.030,9.42499,9.42499
174.00,9.42483,25.191891,0.000395,25.127404,-2.2291,0.030,9.42480,9.42480
175.00,9.42482,25.192007,0.000398,25.127421,-2.2293,0.030,9.42411,9.42411
176.00,9.42504,25.192061,0.000399,25.127445,-2.2296,0.030,9.42397,9.42397
177.00,9.42521,25.192139,0.000398,25.127515,-2.2298,0.030,9.42357,9.42357
178.00,9.42510,25.192190,0.000396,25.127515,-2.2300,0.030,9.42305,9.42305
179.00,9.42474,25.192317,0.000396,25.127645,-2.2303,0.030,9.42222,9.42222
180.00,9.42428,25.192276,0.000396,25.127636,-2.2305,0.031,9.42136,9.42136
181.00,9.42381,25.192192,0.000397,25.127611,-2.2309,0.031,9.42063,9.42063
182.00,9.42366,25.192138,0.000396,25.127567,-2.2312,0.031,9.42104,9.42104
183.00,9.42358,25.192156,0.000399,25.127571,-2.2316,0.031,9.42172,9.42172
184.00,9.42344,25.192105,0.000396,25.127472,-2.2320,0.031,9.42240,9.42240
185.00,9.42339,25.192178,0.000397,25.127455,-2.2320,0.031,9.42314,9.42314
186.00,9.42327,25.192255,0.000398,25.127460,-2.2321,0.031,9.42322,9.42322
187.00,9.42307,25.192317,0.000393,25.127493,-2.2323,0.031,9.42198,9.42198
188.00,9.42284,25.192377,0.000389,25.127510,-2.2324,0.031,9.42100,9.42100
189.00,9.42260,25.192493,0.000395,25.127570,-2.2325,0.031,9.42118,9.42118
190.00,9.42257,25.192547,0.000397,25.127631,-2.2328,0.031,9.42146,9.42146
191.00,9.42237,25.192640,0.000395,25.127653,-2.2331,0.031,9.42113,9.42113
192.00,9.42210,25.192683,0.000394,25.127600,-2.2333,0.032,9.42130,9.42130
193.00,9.42197,25.192696,0.000400,25.127576,-2.2335,0.031,9.42175,9.42175
194.00,9.42169,25.192689,0.000398,25.127555,-2.2337,0.032,9.42036,9.42036
195.00,9.42148,25.192659,0.000395,25.127511,-2.2339,0.032,9.41964,9.41964
196.00,9.42128,25.192665,0.000395,25.127511,-2.2340,0.032,9.41997,9.41997
197.00,9.42123,25.192735,0.000400,25.127511,-2.2342,0.032,9.42098,9.42098
198.00,9.42140,25.192888,0.000399,25.127568,-2.2345,0.032,9.42117,9.42117
199.00,9.42149,25.192954,0.000403,25.127620,-2.2347,0.032,9.42249,9.42249
200.00,9.42166,25.193082,0.000408,25.127684,-2.2350,0.032,9.42238,9.42238
201.00,9.42166,25.193192,0.000412,25.127709,-2.2353,0.031,9.42248,9.42248
202.00,9.42139,25.193206,0.000410,25.127750,-2.2356,0.032,9.42116,9.42116
203.00,9.42120,25.193050,0.000407,25.127623,-2.2357,0.032,9.41770,9.41770
204.00,9.42124,25.193102,0.000404,25.127596,-2.2358,0.032,9.41116,9.41116
205.00,9.42132,25.193075,0.000402,25.127556,-2.2361,0.032,9.40215,9.40215
206.00,9.42110,25.193151,0.000399,25.127639,-2.2362,0.032,9.38965,9.38965
207.00,9.42128,25.193178,0.000397,25.127591,-2.2365,0.032,9.37562,9.37562
208.00,9.42217,25.193401,0.000394,25.127720,-2.2369,0.032,9.36190,9.36190
209.00,9.42201,25.193453,0.000392,25.127685,-2.2372,0.033,9.34966,9.34966
210.00,9.42071,25.193571,0.000393,25.127676,-2.2373,0.033,9.34085,9.34085
@2,2.0001,4.0, 210.005999999994 
211.00,9.42125,25.193537,0.000397,25.127589,-2.2373,0.033,9.33632,9.33632
212.00,9.41783,25.193598,0.000400,25.127600,-2.2373,0.032,9.33700,9.33700
213.00,9.40512,25.193561,0.000403,25.127565,-2.2373,0.032,9.34190,9.34190
214.00,9.39048,25.193540,0.000405,25.127600,-2.2373,0.032,9.35019,9.35019
215.00,9.37455,25.193565,0.000408,25.127671,-2.2375,0.032,9.35946,9.35946
216.00,9.35972,25.193609,0.000404,25.127688,-2.2378,0.032,9.36834,9.36834
217.00,9.34830,25.193616,0.000405,25.127700,-2.2380,0.032,9.37469,9.37469
218.00,9.33712,25.193723,0.000413,25.127754,-2.2384,0.032,9.37926,9.37926
219.00,9.32974,25.193700,0.000411,25.127699,-2.2388,0.032,9.38270,9.38270
220.00,9.33068,25.193686,0.000404,25.127615,-2.2390,0.033,9.38546,9.38546
221.00,9.33729,25.193670,0.000402,25.127546,-2.2392,0.033,9.38773,9.38773
222.00,9.35149,25.193725,0.000402,25.127548,-2.2395,0.033,9.39028,9.39028
223.00,9.36109,25.193637,0.000393,25.127461,-2.2397,0.033,9.39253,9.39253
224.00,9.37031,25.193702,0.000394,25.127446,-2.2398,0.033,9.39504,9.39504
225.00,9.37566,25.193667,0.000392,25.127380,-2.2400,0.033,9.39724,9.39724
226.00,9.37880,25.193764,0.000394,25.127506,-2.2403,0.034,9.39976,9.39976
227.00,9.38174,25.193805,0.000390,25.127540,-2.2406,0.034,9.40272,9.40272
228.00,9.38442,25.193865,0.000393,25.127575,-2.2408,0.034,9.40601,9.40601
229.00,9.38691,25.193936,0.000393,25.127625,-2.2411,0.034,9.40819,9.40819
230.00,9.38961,25.194111,0.000398,25.127750,-2.2414,0.034,9.40996,9.40996
231.00,9.39234,25.194140,0.000397,25.127672,-2.2417,0.034,9.41121,9.41121
232.00,9.39451,25.194160,0.000401,25.127624,-2.2418,0.034,9.41064,9.41064
233.00,9.39682,25.194179,0.000399,25.127578,-2.2419,0.034,9.40997,9.40997
234.00,9.39883,25.194262,0.000397,25.127640,-2.2419,0.034,9.40953,9.40953
235.00,9.40085,25.194310,0.000398,25.127704,-2.2420,0.034,9.40927,9.40927
236.00,9.40245,25.194395,0.000401,25.127792,-2.2421,0.034,9.40757,9.40757
237.00,9.40343,25.194500,0.000400,25.127852,-2.2423,0.034,9.40694,9.40694
238.00,9.40392,25.194622,0.000400,25.127904,-2.2427,0.034,9.40604,9.40604
239.00,9.40411,25.194621,0.000403,25.127836,-2.2430,0.034,9.40487,9.40487
240.00,9.40473,25.194602,0.000401,25.127734,-2.2433,0.035,9.40389,9.40389
241.00,9.40530,25.194626,0.000401,25.127697,-2.2434,0.035,9.40381,9.40381
242.00,9.40568,25.194621,0.000404,25.127640,-2.2437,0.035,9.40314,9.40314
243.00,9.40612,25.194683,0.000409,25.127671,-2.2438,0.034,9.40344,9.40344
244.00,9.40676,25.194725,0.000404,25.127637,-2.2441,0.034,9.40483,9.40483
245.00,9.40704,25.194754,0.000402,25.127603,-2.2443,0.034,9.40521,9.40521
246.00,9.40716,25.194800,0.000398,25.127554,-2.2446,0.035,9.40604,9.40604
247.00,9.40701,25.194845,0.000397,25.127564,-2.2449,0.035,9.40688,9.40688
248.00,9.40679,25.194839,0.000393,25.127509,-2.2453,0.035,9.40712,9.40712
249.00,9.40649,25.194921,0.000395,25.127592,-2.2454,0.035,9.40620,9.40620
250.00,9.40627,25.195000,0.000400,25.127638,-2.2456,0.035,9.40623,9.40623
251.00,9.40594,25.195083,0.000403,25.127712,-2.2459,0.035,9.40627,9.40627
252.00,9.40577,25.195091,0.000402,25.127702,-2.2460,0.035,9.40624,9.40624
253.00,9.40582,25.195196,0.000407,25.127770,-2.2460,0.035,9.40690,9.40690
254.00,9.40561,25.195188,0.000405,25.127769,-2.2460,0.035,9.40771,9.40771
255.00,9.40573,25.195238,0.000401,25.127766,-2.2462,0.035,9.40776,9.40776
256.00,9.40588,25.195268,0.000403,25.127714,-2.2463,0.035,9.40786,9.40786
257.00,9.40608,25.195332,0.000402,25.127742,-2.2465,0.035,9.40852,9.40852
258.00,9.40642,25.195290,0.000396,25.127634,-2.2468,0.036,9.40909,9.40909
259.00,9.40674,25.195356,0.000394,25.127582,-2.2472,0.036,9.40840,9.40840
260.00,9.40673,25.195381,0.000395,25.127579,-2.2477,0.036,9.40772,9.40772
261.00,9.40688,25.195279,0.000389,25.127505,-2.2480,0.036,9.40800,9.40800
262.00,9.40727,25.195274,0.000391,25.127502,-2.2484,0.036,9.40830,9.40830
263.00,9.40759,25.195295,0.000388,25.127506,-2.2485,0.036,9.40755,9.40755
264.00,9.40762,25.195342,0.000392,25.127461,-2.2487,0.036,9.40821,9.40821
265.00,9.40765,25.195386,0.000390,25.127424,-2.2489,0.036,9.40916,9.40916
266.00,9.40785,25.195628,0.000394,25.127536,-2.2490,0.037,9.40880,9.40880
267.00,9.40785,25.195712,0.000394,25.127496,-2.2490,0.037,9.40883,9.40883
268.00,9.40805,25.195921,0.000402,25.127638,-2.2491,0.037,9.40935,9.40935
269.00,9.40827,25.195883,0.000405,25.127622,-2.2490,0.036,9.40948,9.40948
270.00,9.40855,25.195904,0.000407,25.127643,-2.2491,0.036,9.40985,9.40985
271.00,9.40877,25.195957,0.000408,25.127714,-2.2492,0.036,9.41088,9.41088
272.00,9.40911,25.196048,0.000410,25.127737,-2.2495,0.036,9.41178,9.41178
273.00,9.40965,25.196020,0.000403,25.127648,-2.2500,0.037,9.41354,9.41354
274.00,9.41017,25.196186,0.000400,25.127695,-2.2505,0.037,9.41554,9.41554
275.00,9.41073,25.196171,0.000396,25.127650,-2.2506,0.037,9.41735,9.41735
276.00,9.41122,25.196013,0.000391,25.127456,-2.2508,0.037,9.41785,9.41785
277.00,9.41158,25.195992,0.000390,25.127459,-2.2510,0.037,9.41802,9.41802
278.00,9.41180,25.196013,0.000395,25.127507,-2.2511,0.037,9.41704,9.41704
279.00,9.41195,25.196030,0.000396,25.127570,-2.2513,0.037,9.41529,9.41529
280.00,9.41250,25.196044,0.000399,25.127543,-2.2516,0.037,9.41511,9.41511
281.00,9.41296,25.196180,0.000402,25.127596,-2.2519,0.037,9.41614,9.41614
282.00,9.41347,25.196296,0.000404,25.127606,-2.2520,0.037,9.41752,9.41752
283.00,9.41411,25.196330,0.000401,25.127583,-2.2521,0.037,9.41751,9.41751
284.00,9.41497,25.196362,0.000402,25.127543,-2.2522,0.037,9.41790,9.41790
285.00,9.41538,25.196506,0.000401,25.127612,-2.2523,0.038,9.41676,9.41676
286.00,9.41511,25.196467,0.000398,25.127568,-2.2525,0.038,9.41509,9.41509
287.00,9.41508,25.196438,0.000394,25.127568,-2.2528,0.038,9.41346,9.41346
288.00,9.41544,25.196413,0.000398,25.127560,-2.2530,0.038,9.41348,9.41348
289.00,9.41601,25.196343,0.000399,25.127547,-2.2533,0.038,9.41364,9.41364
290.00,9.41626,25.196344,0.000396,25.127538,-2.2537,0.038,9.41383,9.41383
291.00,9.41573,25.196451,0.000397,25.127631,-2.2540,0.038,9.41356,9.41356
292.00,9.41554,25.196445,0.000396,25.127617,-2.2542,0.038,9.41243,9.41243
293.00,9.41517,25.196413,0.000395,25.127511,-2.2544,0.038,9.41191,9.41191
294.00,9.41465,25.196432,0.000394,25.127429,-2.2546,0.039,9.41216,9.41216
295.00,9.41458,25.196466,0.000400,25.127442,-2.2547,0.038,9.41222,9.41222
296.00,9.41443,25.196444,0.000405,25.127392,-2.2550,0.038,9.41294,9.41294
297.00,9.41431,25.196513,0.000405,25.127371,-2.2553,0.038,9.41329,9.41329
298.00,9.41409,25.196642,0.000403,25.127442,-2.2554,0.038,9.41334,9.41334
299.00,9.41413,25.196799,0.000407,25.127563,-2.2556,0.038,9.41285,9.41285
300.00,9.41404,25.196870,0.000406,25.127579,-2.2558,0.038,9.41279,9.41279
301.00,9.41370,25.196894,0.000402,25.127590,-2.2558,0.039,9.41312,9.41312
302.00,9.41320,25.196913,0.000401,25.127613,-2.2557,0.039,9.41454,9.41454
303.00,9.41340,25.196917,0.000402,25.127619,-2.2557,0.039,9.41472,9.41472
304.00,9.41334,25.196931,0.000399,25.127591,-2.2559,0.039,9.41483,9.41483
305.00,9.41340,25.196934,0.000396,25.127526,-2.2561,0.039,9.41433,9.41433
306.00,9.41319,25.197052,0.000400,25.127534,-2.2563,0.039,9.41313,9.41313
307.00,9.41318,25.197165,0.000403,25.127584,-2.2568,0.039,9.41226,9.41226
308.00,9.41311,25.197423,0.000406,25.127721,-2.2572,0.039,9.41257,9.41257
309.00,9.41334,25.197481,0.000404,25.127712,-2.2576,0.039,9.41438,9.41438
310.00,9.41385,25.197482,0.000404,25.127746,-2.2580,0.039,9.41686,9.41686
311.00,9.41425,25.197418,0.000403,25.127693,-2.2582,0.039,9.41850,9.41850
312.00,9.41466,25.197547,0.000407,25.127798,-2.2582,0.039,9.41889,9.41889
313.00,9.41480,25.197407,0.000405,25.127684,-2.2582,0.039,9.41874,9.41874
314.00,9.41484,25.197385,0.000408,25.127648,-2.2581,0.039,9.41700,9.41700
315.00,9.41487,25.197384,0.000404,25.127580,-2.2581,0.039,9.41521,9.41521
316.00,9.41515,25.197598,0.000407,25.127678,-2.2582,0.040,9.41534,9.41534
317.00,9.41540,25.197497,0.000403,25.127496,-2.2587,0.040,9.41548,9.41548
318.00,9.41552,25.197495,0.000400,25.127449,-2.2592,0.040,9.41560,9.41560
319.00,9.41553,25.197509,0.000398,25.127433,-2.2597,0.040,9.41542,9.41542
320.00,9.41552,25.197663,0.000402,25.127515,-2.2601,0.040,9.41568,9.41568
321.00,9.41546,25.197607,0.000397,25.127438,-2.2603,0.040,9.41547,9.41547
322.00,9.41545,25.197527,0.000395,25.127421,-2.2604,0.040,9.41530,9.41530
323.00,9.41539,25.197512,0.000397,25.127387,-2.2604,0.040,9.41442,9.41442
324.00,9.41537,25.197568,0.000396,25.127444,-2.2603,0.040,9.41482,9.41482
325.00,9.41547,25.197577,0.000394,25.127454,-2.2604,0.041,9.41476,9.41476
326.00,9.41594,25.197627,0.000393,25.127469,-2.2607,0.041,9.41367,9.41367
327.00,9.41605,25.197738,0.000394,25.127460,-2.2608,0.041,9.41286,9.41286
328.00,9.41561,25.197866,0.000396,25.127491,-2.2610,0.041,9.41310,9.41310
329.00,9.41522,25.197970,0.000400,25.127491,-2.2612,0.041,9.41372,9.41372
330.00,9.41459,25.198003,0.000403,25.127427,-2.2613,0.040,9.41419,9.41419
331.00,9.41458,25.198074,0.000408,25.127438,-2.2614,0.040,9.41496,9.41496
332.00,9.41483,25.198069,0.000407,25.127379,-2.2617,0.040,9.41569,9.41569
333.00,9.41485,25.198149,0.000406,25.127428,-2.2619,0.040,9.41631,9.41631
334.00,9.41486,25.198090,0.000402,25.127337,-2.2622,0.041,9.41561,9.41561
335.00,9.41492,25.198202,0.000404,25.127409,-2.2625,0.041,9.41508,9.41508
336.00,9.41471,25.198161,0.000402,25.127402,-2.2626,0.041,9.41457,9.41457
337.00,9.41468,25.198324,0.000401,25.127537,-2.2627,0.041,9.41371,9.41371
338.00,9.41458,25.198265,0.000399,25.127451,-2.2628,0.041,9.41356,9.41356
339.00,9.41444,25.198312,0.000401,25.127502,-2.2628,0.041,9.41385,9.41385
340.00,9.41452,25.198316,0.000399,25.127520,-2.2630,0.041,9.41488,9.41488
341.00,9.41472,25.198310,0.000398,25.127455,-2.2632,0.041,9.41552,9.41552
342.00,9.41468,25.198261,0.000395,25.127374,-2.2632,0.042,9.41681,9.41681
343.00,9.41500,25.198312,0.000396,25.127425,-2.2634,0.042,9.41773,9.41773
344.00,9.41523,25.198453,0.000397,25.127475,-2.2636,0.042,9.41802,9.41802
345.00,9.41539,25.198512,0.000400,25.127456,-2.2639,0.042,9.41755,9.41755
346.00,9.41554,25.198662,0.000400,25.127535,-2.2642,0.042,9.41712,9.41712
347.00,9.41594,25.198818,0.000403,25.127579,-2.2645,0.042,9.41689,9.41689
348.00,9.41589,25.198846,0.000399,25.127515,-2.2649,0.042,9.41583,9.41583
349.00,9.41575,25.198854,0.000398,25.127498,-2.2653,0.042,9.41558,9.41558
350.00,9.41565,25.198780,0.000394,25.127391,-2.2656,0.042,9.41406,9.41406
351.00,9.41540,25.198681,0.000393,25.127304,-2.2660,0.042,9.41425,9.41425
352.00,9.41538,25.198637,0.000391,25.127326,-2.2664,0.042,9.41404,9.41404
353.00,9.41544,25.198720,0.000398,25.127401,-2.2666,0.042,9.41145,9.41145
354.00,9.41578,25.198773,0.000397,25.127454,-2.2667,0.042,9.40478,9.40478
355.00,9.41609,25.198920,0.000396,25.127589,-2.2668,0.042,9.39529,9.39529
356.00,9.41574,25.199007,0.000397,25.127611,-2.2670,0.042,9.38143,9.38143
357.00,9.41534,25.199059,0.000398,25.127592,-2.2671,0.042,9.36536,9.36536
358.00,9.41445,25.199096,0.000395,25.127547,-2.2672,0.042,9.34842,9.34842
359.00,9.41391,25.199076,0.000397,25.127496,-2.2674,0.043,9.33459,9.33459
360.00,9.41281,25.199027,0.000396,25.127413,-2.2676,0.043,9.32495,9.32495
@3,2.0001,4.0, 360.043999999994 
361.00,9.41486,25.199110,0.000400,25.127425,-2.2678,0.043,9.32169,9.32169
362.00,9.41358,25.199237,0.000402,25.127463,-2.2682,0.043,9.32345,9.32345
363.00,9.40090,25.199277,0.000401,25.127473,-2.2685,0.043,9.33196,9.33196
364.00,9.38293,25.199323,0.000403,25.127477,-2.2688,0.043,9.34393,9.34393
365.00,9.36284,25.199308,0.000407,25.127429,-2.2690,0.042,9.35636,9.35636
366.00,9.34582,25.199377,0.000407,25.127522,-2.2691,0.043,9.36656,9.36656
367.00,9.33421,25.199318,0.000405,25.127487,-2.2693,0.043,9.37448,9.37448
368.00,9.31669,25.199368,0.000404,25.127507,-2.2693,0.043,9.37970,9.37970
369.00,9.31370,25.199468,0.000400,25.127499,-2.2694,0.043,9.38229,9.38229
370.00,9.31474,25.199641,0.000401,25.127572,-2.2697,0.043,9.38452,9.38452
371.00,9.32932,25.199650,0.000401,25.127491,-2.2699,0.043,9.38685,9.38685
372.00,9.34309,25.199715,0.000403,25.127480,-2.2701,0.043,9.38922,9.38922
373.00,9.35905,25.199754,0.000407,25.127467,-2.2703,0.043,9.39093,9.39093
374.00,9.37275,25.199741,0.000409,25.127435,-2.2704,0.043,9.39246,9.39246
375.00,9.37705,25.199779,0.000403,25.127478,-2.2705,0.043,9.39439,9.39439
376.00,9.37987,25.199843,0.000398,25.127524,-2.2706,0.043,9.39601,9.39601
377.00,9.38204,25.199865,0.000395,25.127537,-2.2707,0.044,9.39756,9.39756
378.00,9.38447,25.199923,0.000394,25.127579,-2.2709,0.044,9.39898,9.39898
379.00,9.38629,25.199998,0.000391,25.127602,-2.2711,0.044,9.40106,9.40106
380.00,9.38816,25.199948,0.000392,25.127527,-2.2714,0.044,9.40433,9.40433
381.00,9.39002,25.199958,0.000395,25.127535,-2.2717,0.044,9.40584,9.40584
382.00,9.39210,25.200043,0.000397,25.127535,-2.2719,0.044,9.40643,9.40643
383.00,9.39383,25.200007,0.000397,25.127476,-2.2721,0.044,9.40727,9.40727
384.00,9.39533,25.200080,0.000402,25.127545,-2.2723,0.044,9.40792,9.40792
385.00,9.39687,25.200126,0.000404,25.127540,-2.2726,0.044,9.40643,9.40643
386.00,9.39828,25.200188,0.000403,25.127525,-2.2730,0.044,9.40643,9.40643
387.00,9.39974,25.200213,0.000401,25.127545,-2.2732,0.044,9.40667,9.40667
388.00,9.40141,25.200269,0.000401,25.127563,-2.2734,0.044,9.40649,9.40649
389.00,9.40268,25.200335,0.000399,25.127539,-2.2735,0.044,9.40516,9.40516
390.00,9.40357,25.200450,0.000402,25.127536,-2.2734,0.044,9.40446,9.40446
391.00,9.40398,25.200444,0.000402,25.127448,-2.2734,0.044,9.40363,9.40363
392.00,9.40447,25.200526,0.000405,25.127473,-2.2734,0.044,9.40291,9.40291
393.00,9.40459,25.200616,0.000409,25.127496,-2.2734,0.044,9.40270,9.40270
394.00,9.40440,25.200599,0.000409,25.127484,-2.2736,0.044,9.40253,9.40253
395.00,9.40437,25.200582,0.000402,25.127512,-2.2738,0.045,9.40233,9.40233
396.00,9.40454,25.200687,0.000404,25.127609,-2.2741,0.045,9.40220,9.40220
397.00,9.40467,25.200760,0.000403,25.127681,-2.2745,0.045,9.40234,9.40234
398.00,9.40476,25.200768,0.000398,25.127747,-2.2748,0.045,9.40353,9.40353
399.00,9.40511,25.200774,0.000398,25.127729,-2.2750,0.045,9.40486,9.40486
400.00,9.40492,25.200694,0.000398,25.127603,-2.2752,0.045,9.40533,9.40533
401.00,9.40451,25.200685,0.000397,25.127616,-2.2753,0.045,9.40562,9.40562
402.00,9.40449,25.200620,0.000395,25.127516,-2.2755,0.045,9.40601,9.40601
403.00,9.40448,25.200621,0.000395,25.127380,-2.2758,0.045,9.40543,9.40543
404.00,9.40462,25.200673,0.000394,25.127361,-2.2761,0.045,9.40585,9.40585
405.00,9.40468,25.200792,0.000395,25.127473,-2.2763,0.046,9.40689,9.40689
406.00,9.40488,25.200835,0.000392,25.127427,-2.2765,0.046,9.40812,9.40812
407.00,9.40490,25.200915,0.000393,25.127465,-2.2768,0.046,9.40849,9.40849
408.00,9.40505,25.201054,0.000395,25.127598,-2.2771,0.046,9.40904,9.40904
409.00,9.40526,25.201072,0.000397,25.127624,-2.2773,0.046,9.40821,9.40821
410.00,9.40550,25.201134,0.000394,25.127648,-2.2775,0.046,9.40805,9.40805
411.00,9.40589,25.201136,0.000398,25.127650,-2.2776,0.046,9.40839,9.40839
412.00,9.40622,25.201100,0.000397,25.127570,-2.2777,0.046,9.40869,9.40869
413.00,9.40654,25.201075,0.000394,25.127505,-2.2779,0.046,9.40882,9.40882
414.00,9.40706,25.201137,0.000393,25.127458,-2.2781,0.046,9.41019,9.41019
415.00,9.40758,25.201210,0.000398,25.127475,-2.2782,0.046,9.41078,9.41078
416.00,9.40802,25.201243,0.000395,25.127429,-2.2785,0.046,9.41062,9.41062
417.00,9.40841,25.201393,0.000397,25.127550,-2.2787,0.046,9.41192,9.41192
418.00,9.40907,25.201440,0.000398,25.127593,-2.2786,0.046,9.41382,9.41382
419.00,9.40956,25.201486,0.000400,25.127647,-2.2787,0.046,9.41515,9.41515
420.00,9.41016,25.201532,0.000398,25.127644,-2.2789,0.047,9.41601,9.41601
421.00,9.41076,25.201556,0.000400,25.127600,-2.2791,0.047,9.41725,9.41725
422.00,9.41130,25.201496,0.000400,25.127532,-2.2793,0.047,9.41695,9.41695
423.00,9.41171,25.201548,0.000404,25.127527,-2.2797,0.047,9.41591,9.41591
424.00,9.41195,25.201614,0.000403,25.127541,-2.2801,0.047,9.41454,9.41454
425.00,9.41209,25.201679,0.000403,25.127540,-2.2804,0.047,9.41358,9.41358
426.00,9.41216,25.201836,0.000402,25.127653,-2.2806,0.047,9.41257,9.41257
427.00,9.41240,25.201937,0.000397,25.127648,-2.2807,0.047,9.41220,9.41220
428.00,9.41279,25.201914,0.000396,25.127560,-2.2809,0.047,9.41214,9.41214
429.00,9.41307,25.201888,0.000394,25.127487,-2.2810,0.047,9.41316,9.41316
430.00,9.41336,25.201958,0.000395,25.127507,-2.2811,0.047,9.41363,9.41363
431.00,9.41356,25.202033,0.000397,25.127567,-2.2814,0.047,9.41408,9.41408
432.00,9.41380,25.202038,0.000395,25.127562,-2.2817,0.048,9.41478,9.41478
433.00,9.41408,25.202093,0.000392,25.127564,-2.2820,0.048,9.41482,9.41482
434.00,9.41423,25.202137,0.000396,25.127635,-2.2824,0.048,9.41438,9.41438
435.00,9.41443,25.202044,0.000399,25.127573,-2.2828,0.048,9.41509,9.41509
436.00,9.41474,25.201951,0.000396,25.127480,-2.2830,0.048,9.41581,9.41581
437.00,9.41506,25.202026,0.000400,25.127526,-2.2831,0.048,9.41647,9.41647
438.00,9.41513,25.202035,0.000403,25.127530,-2.2832,0.048,9.41778,9.41778
439.00,9.41521,25.202066,0.000401,25.127497,-2.2835,0.048,9.41866,9.41866
440.00,9.41522,25.202111,0.000398,25.127536,-2.2836,0.048,9.41880,9.41880
441.00,9.41529,25.202187,0.000400,25.127602,-2.2838,0.048,9.41866,9.41866
442.00,9.41523,25.202030,0.000401,25.127464,-2.2840,0.048,9.41740,9.41740
443.00,9.41515,25.202008,0.000398,25.127463,-2.2843,0.048,9.41554,9.41554
444.00,9.41504,25.202085,0.000401,25.127536,-2.2844,0.048,9.41420,9.41420
445.00,9.41519,25.202192,0.000406,25.127538,-2.2845,0.048,9.41349,9.41349
446.00,9.41524,25.202220,0.000406,25.127467,-2.2846,0.048,9.41225,9.41225
447.00,9.41520,25.202461,0.000403,25.127565,-2.2849,0.048,9.41226,9.41226
448.00,9.41523,25.202583,0.000405,25.127578,-2.2850,0.048,9.41248,9.41248
449.00,9.41495,25.202615,0.000399,25.127553,-2.2851,0.048,9.41178,9.41178
450.00,9.41466,25.202619,0.000392,25.127598,-2.2855,0.049,9.41096,9.41096
451.00,9.41449,25.202570,0.000393,25.127608,-2.2857,0.049,9.41085,9.41085
452.00,9.41431,25.202488,0.000391,25.127539,-2.2857,0.049,9.41054,9.41054
453.00,9.41425,25.202550,0.000389,25.127606,-2.2858,0.049,9.41151,9.41151
454.00,9.41436,25.202540,0.000395,25.127553,-2.2859,0.049,9.41279,9.41279
455.00,9.41433,25.202537,0.000397,25.127476,-2.2860,0.049,9.41379,9.41379
456.00,9.41416,25.202708,0.000394,25.127539,-2.2862,0.049,9.41416,9.41416
457.00,9.41384,25.202747,0.000399,25.127557,-2.2865,0.049,9.41433,9.41433
458.00,9.41345,25.202748,0.000397,25.127479,-2.2867,0.049,9.41351,9.41351
459.00,9.41312,25.202829,0.000393,25.127497,-2.2869,0.049,9.41313,9.41313
460.00,9.41284,25.202903,0.000390,25.127529,-2.2870,0.049,9.41253,9.41253
461.00,9.41258,25.202859,0.000389,25.127480,-2.2873,0.050,9.41270,9.41270
462.00,9.41262,25.203001,0.000390,25.127555,-2.2876,0.050,9.41374,9.41374
463.00,9.41280,25.203057,0.000393,25.127574,-2.2881,0.050,9.41465,9.41465
464.00,9.41282,25.203090,0.000396,25.127591,-2.2885,0.050,9.41522,9.41522
465.00,9.41313,25.203175,0.000397,25.127552,-2.2887,0.050,9.41534,9.41534
466.00,9.41318,25.203283,0.000402,25.127632,-2.2888,0.050,9.41526,9.41526
467.00,9.41319,25.203254,0.000401,25.127625,-2.2888,0.050,9.41392,9.41392
468.00,9.41313,25.203285,0.000401,25.127624,-2.2888,0.050,9.41334,9.41334
469.00,9.41337,25.203298,0.000400,25.127520,-2.2887,0.050,9.41293,9.41293
470.00,9.41362,25.203315,0.000402,25.127536,-2.2888,0.050,9.41305,9.41305
471.00,9.41364,25.203319,0.000399,25.127430,-2.2888,0.050,9.41252,9.41252
472.00,9.41370,25.203417,0.000402,25.127444,-2.2889,0.050,9.41305,9.41305
473.00,9.41361,25.203493,0.000402,25.127514,-2.2891,0.050,9.41306,9.41306
474.00,9.41364,25.203534,0.000402,25.127627,-2.2894,0.050,9.41342,9.41342
475.00,9.41366,25.203515,0.000398,25.127555,-2.2896,0.050,9.41360,9.41360
476.00,9.41369,25.203499,0.000402,25.127560,-2.2899,0.050,9.41399,9.41399
477.00,9.41368,25.203440,0.000399,25.127505,-2.2902,0.050,9.41397,9.41397
478.00,9.41375,25.203430,0.000397,25.127417,-2.2905,0.051,9.41431,9.41431
479.00,9.41388,25.203472,0.000397,25.127341,-2.2908,0.051,9.41404,9.41404
480.00,9.41400,25.203558,0.000400,25.127390,-2.2910,0.051,9.41412,9.41412
481.00,9.41399,25.203662,0.000396,25.127406,-2.2910,0.051,9.41370,9.41370
482.00,9.41365,25.203702,0.000396,25.127390,-2.2912,0.051,9.41290,9.41290
483.00,9.41325,25.203668,0.000399,25.127392,-2.2912,0.051,9.41138,9.41138
484.00,9.41279,25.203655,0.000399,25.127403,-2.2912,0.051,9.41006,9.41006
485.00,9.41263,25.203662,0.000400,25.127438,-2.2914,0.051,9.41007,9.41007
486.00,9.41274,25.203742,0.000399,25.127498,-2.2917,0.051,9.41139,9.41139
487.00,9.41306,25.203812,0.000399,25.127478,-2.2918,0.051,9.41311,9.41311
488.00,9.41331,25.203988,0.000401,25.127524,-2.2920,0.051,9.41474,9.41474
489.00,9.41329,25.204019,0.000400,25.127465,-2.2921,0.051,9.41568,9.41568
490.00,9.41320,25.204078,0.000400,25.127423,-2.2921,0.051,9.41478,9.41478
491.00,9.41319,25.204113,0.000398,25.127362,-2.2924,0.051,9.41398,9.41398
492.00,9.41324,25.204214,0.000398,25.127419,-2.2925,0.052,9.41396,9.41396
493.00,9.41308,25.204348,0.000400,25.127472,-2.2928,0.052,9.41370,9.41370
494.00,9.41328,25.204538,0.000402,25.127617,-2.2930,0.052,9.41421,9.41421
495.00,9.41340,25.204598,0.000400,25.127631,-2.2932,0.052,9.41650,9.41650
496.00,9.41350,25.204581,0.000403,25.127645,-2.2932,0.052,9.41814,9.41814
497.00,9.41380,25.204537,0.000404,25.127573,-2.2932,0.052,9.41837,9.41837
498.00,9.41447,25.204452,0.000401,25.127515,-2.2933,0.052,9.41912,9.41912
499.00,9.41464,25.204369,0.000398,25.127418,-2.2933,0.052,9.42017,9.42017
500.00,9.41503,25.204432,0.000398,25.127422,-2.2934,0.052,9.41954,9.41954
501.00,9.41547,25.204493,0.000399,25.127392,-2.2937,0.052,9.41817,9.41817
502.00,9.41595,25.204548,0.000400,25.127389,-2.2938,0.052,9.41734,9.41734
503.00,9.41674,25.204561,0.000396,25.127356,-2.2938,0.052,9.41446,9.41446
504.00,9.41679,25.204624,0.000394,25.127420,-2.2939,0.053,9.40899,9.40899
505.00,9.41696,25.204644,0.000400,25.127440,-2.2941,0.052,9.40106,9.40106
506.00,9.41799,25.204633,0.000399,25.127440,-2.2941,0.053,9.39051,9.39051
507.00,9.41859,25.204682,0.000396,25.127465,-2.2943,0.053,9.37657,9.37657
508.00,9.41918,25.204778,0.000394,25.127565,-2.2945,0.053,9.36144,9.36144
509.00,9.41848,25.204731,0.000394,25.127447,-2.2948,0.053,9.34691,9.34691
510.00,9.41765,25.204808,0.000392,25.127467,-2.2948,0.053,9.33594,9.33594
@4,2.0001,4.0, 510.088999999993 
511.00,9.41475,25.204794,0.000392,25.127335,-2.2949,0.053,9.32961,9.32961
512.00,9.41234,25.204865,0.000391,25.127359,-2.2950,0.053,9.32845,9.32845
513.00,9.40444,25.204934,0.000393,25.127310,-2.2952,0.053,9.33257,9.33257
514.00,9.39304,25.205060,0.000394,25.127370,-2.2953,0.053,9.34137,9.34137
515.00,9.37853,25.205054,0.000397,25.127332,-2.2955,0.053,9.35098,9.35098
516.00,9.36194,25.205213,0.000398,25.127513,-2.2957,0.053,9.36042,9.36042
517.00,9.34483,25.205229,0.000402,25.127504,-2.2957,0.053,9.36847,9.36847
518.00,9.32884,25.205213,0.000404,25.127498,-2.2957,0.053,9.37573,9.37573
519.00,9.32059,25.205232,0.000401,25.127498,-2.2960,0.053,9.38018,9.38018
520.00,9.32324,25.205247,0.000398,25.127451,-2.2962,0.053,9.38433,9.38433
521.00,9.33074,25.205163,0.000395,25.127321,-2.2963,0.053,9.38756,9.38756
522.00,9.33899,25.205142,0.000392,25.127264,-2.2965,0.054,9.39028,9.39028
523.00,9.34948,25.205151,0.000393,25.127255,-2.2967,0.054,9.39207,9.39207
524.00,9.36438,25.205214,0.000393,25.127314,-2.2966,0.054,9.39374,9.39374
525.00,9.37215,25.205265,0.000395,25.127407,-2.2965,0.054,9.39470,9.39470
526.00,9.37631,25.205463,0.000399,25.127575,-2.2967,0.054,9.39568,9.39568
527.00,9.38023,25.205580,0.000400,25.127681,-2.2968,0.054,9.39658,9.39658
528.00,9.38363,25.205614,0.000400,25.127672,-2.2969,0.054,9.39699,9.39699
529.00,9.38587,25.205722,0.000406,25.127711,-2.2971,0.054,9.39854,9.39854
530.00,9.38775,25.205798,0.000402,25.127693,-2.2973,0.054,9.40058,9.40058
531.00,9.38922,25.205880,0.000400,25.127697,-2.2973,0.054,9.40282,9.40282
532.00,9.39075,25.205865,0.000396,25.127620,-2.2974,0.054,9.40498,9.40498
533.00,9.39280,25.205922,0.000399,25.127616,-2.2975,0.054,9.40629,9.40629
534.00,9.39455,25.205885,0.000395,25.127547,-2.2977,0.054,9.40694,9.40694
535.00,9.39611,25.205853,0.000397,25.127535,-2.2978,0.054,9.40559,9.40559
536.00,9.39724,25.205869,0.000396,25.127507,-2.2980,0.055,9.40367,9.40367
537.00,9.39867,25.205912,0.000399,25.127493,-2.2982,0.055,9.40262,9.40262
538.00,9.40001,25.205918,0.000395,25.127491,-2.2982,0.055,9.40213,9.40213
539.00,9.40095,25.205959,0.000395,25.127531,-2.2982,0.055,9.40190,9.40190
540.00,9.40132,25.205993,0.000395,25.127528,-2.2982,0.055,9.40284,9.40284
541.00,9.40165,25.206011,0.000396,25.127575,-2.2982,0.055,9.40402,9.40402
542.00,9.40208,25.206091,0.000396,25.127644,-2.2984,0.055,9.40478,9.40478
543.00,9.40250,25.206121,0.000399,25.127624,-2.2986,0.055,9.40561,9.40561
544.00,9.40297,25.206136,0.000399,25.127578,-2.2987,0.055,9.40539,9.40539
545.00,9.40334,25.206139,0.000399,25.127492,-2.2989,0.055,9.40419,9.40419
546.00,9.40359,25.206116,0.000401,25.127439,-2.2991,0.055,9.40322,9.40322
547.00,9.40382,25.206214,0.000404,25.127498,-2.2991,0.055,9.40222,9.40222
548.00,9.40389,25.206308,0.000406,25.127571,-2.2991,0.055,9.40167,9.40167
549.00,9.40405,25.206289,0.000408,25.127598,-2.2992,0.055,9.40237,9.40237
550.00,9.40423,25.206415,0.000410,25.127754,-2.2993,0.055,9.40404,9.40404
551.00,9.40413,25.206417,0.000407,25.127722,-2.2994,0.055,9.40554,9.40554
552.00,9.40419,25.206361,0.000403,25.127689,-2.2996,0.055,9.40775,9.40775
553.00,9.40442,25.206366,0.000401,25.127633,-2.2998,0.055,9.40938,9.40938
554.00,9.40479,25.206371,0.000396,25.127547,-2.2999,0.055,9.40947,9.40947
555.00,9.40494,25.206523,0.000392,25.127692,-2.3001,0.056,9.40866,9.40866
556.00,9.40515,25.206588,0.000395,25.127678,-2.3004,0.056,9.40825,9.40825
557.00,9.40537,25.206667,0.000399,25.127680,-2.3004,0.056,9.40753,9.40753
558.00,9.40582,25.206715,0.000395,25.127691,-2.3006,0.056,9.40745,9.40745
559.00,9.40607,25.206890,0.000398,25.127752,-2.3007,0.056,9.40718,9.40718
560.00,9.40613,25.206803,0.000398,25.127568,-2.3007,0.056,9.40799,9.40799
561.00,9.40615,25.206833,0.000395,25.127619,-2.3006,0.056,9.40850,9.40850
562.00,9.40632,25.206900,0.000397,25.127711,-2.3006,0.056,9.40745,9.40745
563.00,9.40677,25.206850,0.000398,25.127651,-2.3006,0.056,9.40703,9.40703
564.00,9.40674,25.206844,0.000399,25.127654,-2.3007,0.056,9.40711,9.40711
565.00,9.40712,25.206842,0.000399,25.127639,-2.3008,0.056,9.40733,9.40733
566.00,9.40743,25.206823,0.000399,25.127569,-2.3009,0.056,9.40744,9.40744
567.00,9.40778,25.206868,0.000395,25.127534,-2.3009,0.056,9.40862,9.40862
568.00,9.40815,25.207022,0.000396,25.127619,-2.3009,0.056,9.40983,9.40983
569.00,9.40867,25.207112,0.000395,25.127631,-2.3009,0.057,9.41179,9.41179
570.00,9.40907,25.207112,0.000391,25.127566,-2.3009,0.057,9.41290,9.41290
571.00,9.40943,25.207159,0.000390,25.127545,-2.3009,0.057,9.41401,9.41401
572.00,9.40952,25.207088,0.000390,25.127436,-2.3010,0.057,9.41432,9.41432
573.00,9.40946,25.207029,0.000389,25.127365,-2.3012,0.057,9.41431,9.41431
574.00,9.40973,25.207026,0.000390,25.127389,-2.3015,0.057,9.41332,9.41332
575.00,9.41002,25.207085,0.000390,25.127453,-2.3018,0.057,9.41271,9.41271
576.00,9.41033,25.207233,0.000394,25.127571,-2.3019,0.057,9.41173,9.41173
577.00,9.41047,25.207273,0.000393,25.127586,-2.3020,0.057,9.41183,9.41183
578.00,9.41058,25.207324,0.000394,25.127623,-2.3018,0.057,9.41183,9.41183
579.00,9.41101,25.207403,0.000395,25.127618,-2.3016,0.057,9.41302,9.41302
580.00,9.41150,25.207489,0.000400,25.127677,-2.3013,0.057,9.41401,9.41401
581.00,9.41176,25.207389,0.000399,25.127564,-2.3012,0.057,9.41415,9.41415
582.00,9.41207,25.207491,0.000402,25.127612,-2.3012,0.057,9.41486,9.41486
583.00,9.41263,25.207530,0.000398,25.127590,-2.3012,0.058,9.41548,9.41548
584.00,9.41311,25.207564,0.000397,25.127590,-2.3012,0.058,9.41540,9.41540
585.00,9.41363,25.207664,0.000399,25.127539,-2.3012,0.058,9.41607,9.41607
586.00,9.41413,25.207803,0.000396,25.127591,-2.3012,0.058,9.41728,9.41728
587.00,9.41441,25.207764,0.000394,25.127483,-2.3012,0.058,9.41830,9.41830
588.00,9.41426,25.207840,0.000394,25.127505,-2.3012,0.058,9.41828,9.41828
589.00,9.41441,25.207848,0.000392,25.127478,-2.3012,0.058,9.41854,9.41854
590.00,9.41490,25.207858,0.000388,25.127521,-2.3013,0.058,9.41758,9.41758
591.00,9.41522,25.207914,0.000390,25.127526,-2.3015,0.058,9.41713,9.41713
592.00,9.41530,25.208016,0.000390,25.127572,-2.3016,0.059,9.41577,9.41577
593.00,9.41528,25.208050,0.000392,25.127554,-2.3018,0.059,9.41569,9.41569
594.00,9.41542,25.208166,0.000391,25.127639,-2.3020,0.059,9.41455,9.41455
595.00,9.41542,25.208214,0.000395,25.127640,-2.3021,0.059,9.41406,9.41406
596.00,9.41548,25.208244,0.000395,25.127662,-2.3022,0.059,9.41403,9.41403
597.00,9.41580,25.208298,0.000394,25.127722,-2.3022,0.059,9.41481,9.41481
598.00,9.41607,25.208389,0.000395,25.127781,-2.3022,0.059,9.41556,9.41556
599.00,9.41614,25.208405,0.000395,25.127691,-2.3021,0.059,9.41540,9.41540
600.00,9.41588,25.208403,0.000393,25.127626,-2.3021,0.059,9.41570,9.41570
601.00,9.41598,25.208471,0.000395,25.127636,-2.3022,0.059,9.41567,9.41567
602.00,9.41601,25.208556,0.000399,25.127641,-2.3022,0.059,9.41511,9.41511
603.00,9.41600,25.208530,0.000396,25.127568,-2.3022,0.059,9.41423,9.41423
604.00,9.41591,25.208600,0.000401,25.127637,-2.3023,0.059,9.41531,9.41531
605.00,9.41568,25.208558,0.000400,25.127581,-2.3023,0.059,9.41658,9.41658
606.00,9.41534,25.208553,0.000398,25.127568,-2.3024,0.059,9.41754,9.41754
607.00,9.41507,25.208465,0.000393,25.127482,-2.3024,0.060,9.41827,9.41827
608.00,9.41541,25.208568,0.000395,25.127565,-2.3025,0.060,9.41828,9.41828
609.00,9.41582,25.208503,0.000389,25.127483,-2.3025,0.060,9.41842,9.41842
610.00,9.41590,25.208609,0.000387,25.127509,-2.3025,0.060,9.41823,9.41823
611.00,9.41623,25.208655,0.000393,25.127517,-2.3025,0.060,9.41838,9.41838
612.00,9.41652,25.208779,0.000394,25.127541,-2.3026,0.060,9.41825,9.41825
613.00,9.41661,25.208835,0.000395,25.127487,-2.3027,0.060,9.41835,9.41835
614.00,9.41661,25.209001,0.000400,25.127594,-2.3029,0.060,9.41748,9.41748
615.00,9.41679,25.208991,0.000401,25.127573,-2.3029,0.060,9.41637,9.41637
616.00,9.41675,25.209058,0.000397,25.127586,-2.3029,0.060,9.41495,9.41495
617.00,9.41649,25.209158,0.000401,25.127693,-2.3029,0.060,9.41360,9.41360
618.00,9.41608,25.209127,0.000398,25.127673,-2.3027,0.060,9.41252,9.41252
619.00,9.41581,25.209059,0.000396,25.127610,-2.3026,0.060,9.41228,9.41228
620.00,9.41590,25.209095,0.000395,25.127648,-2.3028,0.061,9.41224,9.41224
621.00,9.41575,25.209063,0.000395,25.127637,-2.3029,0.061,9.41191,9.41191
622.00,9.41573,25.209070,0.000391,25.127641,-2.3030,0.061,9.41300,9.41300
623.00,9.41589,25.209106,0.000393,25.127663,-2.3030,0.061,9.41472,9.41472
624.00,9.41587,25.209236,0.000396,25.127699,-2.3031,0.061,9.41477,9.41477
625.00,9.41560,25.209326,0.000403,25.127695,-2.3029,0.061,9.41502,9.41502
626.00,9.41534,25.209397,0.000403,25.127693,-2.3028,0.061,9.41536,9.41536
627.00,9.41499,25.209301,0.000401,25.127531,-2.3028,0.061,9.41472,9.41472
628.00,9.41487,25.209346,0.000398,25.127533,-2.3028,0.061,9.41349,9.41349
629.00,9.41466,25.209397,0.000398,25.127581,-2.3027,0.061,9.41368,9.41368
630.00,9.41448,25.209575,0.000397,25.127703,-2.3028,0.061,9.41393,9.41393
631.00,9.41428,25.209586,0.000396,25.127647,-2.3030,0.062,9.41465,9.41465
632.00,9.41416,25.209814,0.000403,25.127802,-2.3031,0.062,9.41509,9.41509
633.00,9.41411,25.209891,0.000403,25.127813,-2.3032,0.062,9.41601,9.41601
634.00,9.41434,25.209780,0.000400,25.127668,-2.3035,0.062,9.41708,9.41708
635.00,9.41452,25.209594,0.000395,25.127457,-2.3036,0.062,9.41752,9.41752
636.00,9.41486,25.209667,0.000394,25.127451,-2.3036,0.062,9.41826,9.41826
637.00,9.41520,25.209581,0.000389,25.127367,-2.3036,0.062,9.41863,9.41863
638.00,9.41546,25.209635,0.000394,25.127417,-2.3037,0.062,9.41806,9.41806
639.00,9.41559,25.209723,0.000395,25.127518,-2.3036,0.062,9.41699,9.41699
640.00,9.41565,25.209830,0.000396,25.127594,-2.3036,0.062,9.41630,9.41630
641.00,9.41571,25.209793,0.000399,25.127622,-2.3035,0.062,9.41477,9.41477
642.00,9.41574,25.209866,0.000405,25.127646,-2.3033,0.062,9.41419,9.41419
643.00,9.41544,25.209872,0.000403,25.127615,-2.3030,0.062,9.41345,9.41345
644.00,9.41529,25.209941,0.000404,25.127575,-2.3028,0.062,9.41381,9.41381
645.00,9.41552,25.210088,0.000406,25.127645,-2.3027,0.062,9.41474,9.41474
646.00,9.41578,25.210262,0.000404,25.127665,-2.3025,0.062,9.41607,9.41607
647.00,9.41612,25.210310,0.000403,25.127681,-2.3025,0.062,9.41713,9.41713
648.00,9.41642,25.210306,0.000402,25.127636,-2.3024,0.062,9.41925,9.41925
649.00,9.41690,25.210279,0.000400,25.127583,-2.3024,0.062,9.42030,9.42030
650.00,9.41708,25.210293,0.000397,25.127582,-2.3024,0.063,9.41983,9.41983
651.00,9.41708,25.210214,0.000395,25.127542,-2.3025,0.063,9.41890,9.41890
652.00,9.41709,25.210207,0.000390,25.127470,-2.3025,0.063,9.41842,9.41842
653.00,9.41693,25.210348,0.000390,25.127567,-2.3026,0.063,9.41625,9.41625
654.00,9.41662,25.210460,0.000392,25.127578,-2.3027,0.063,9.41075,9.41075
655.00,9.41674,25.210495,0.000391,25.127540,-2.3029,0.063,9.40396,9.40396
656.00,9.41722,25.210619,0.000390,25.127538,-2.3029,0.063,9.39502,9.39502
657.00,9.41814,25.210698,0.000389,25.127527,-2.3029,0.063,9.38274,9.38274
658.00,9.41914,25.210714,0.000391,25.127433,-2.3031,0.063,9.36901,9.36901
659.00,9.41905,25.210722,0.000391,25.127443,-2.3030,0.064,9.35659,9.35659
660.00,9.41756,25.210707,0.000393,25.127414,-2.3029,0.064,9.34571,9.34571
@5,2.0001,4.0, 660.020999999993 
661.00,9.41495,25.210743,0.000396,25.127464,-2.3028,0.064,9.33913,9.33913
662.00,9.41602,25.210853,0.000400,25.127525,-2.3028,0.063,9.33803,9.33803
663.00,9.41032,25.210829,0.000397,25.127504,-2.3029,0.064,9.34210,9.34210
664.00,9.39355,25.210822,0.000394,25.127480,-2.3030,0.064,9.34941,9.34941
665.00,9.38314,25.210876,0.000389,25.127543,-2.3030,0.064,9.35922,9.35922
666.00,9.36990,25.210810,0.000387,25.127502,-2.3031,0.064,9.36823,9.36823
667.00,9.35591,25.210772,0.000386,25.127495,-2.3031,0.064,9.37526,9.37526
668.00,9.34257,25.210850,0.000386,25.127503,-2.3031,0.064,9.38023,9.38023
669.00,9.33228,25.210935,0.000387,25.127527,-2.3031,0.065,9.38536,9.38536
670.00,9.33018,25.210909,0.000391,25.127447,-2.3033,0.064,9.38905,9.38905
671.00,9.33709,25.210972,0.000392,25.127435,-2.3034,0.064,9.39255,9.39255
672.00,9.35043,25.210950,0.000391,25.127358,-2.3034,0.065,9.39631,9.39631
673.00,9.36272,25.210981,0.000393,25.127419,-2.3032,0.065,9.40087,9.40087
674.00,9.36805,25.210996,0.000393,25.127465,-2.3031,0.065,9.40430,9.40430
675.00,9.37547,25.211111,0.000393,25.127543,-2.3028,0.065,9.40781,9.40781
676.00,9.37999,25.211131,0.000390,25.127494,-2.3027,0.065,9.41050,9.41050
677.00,9.38411,25.211179,0.000389,25.127489,-2.3026,0.065,9.41149,9.41149
678.00,9.38820,25.211177,0.000387,25.127419,-2.3025,0.065,9.41158,9.41158
679.00,9.39215,25.211176,0.000387,25.127343,-2.3025,0.065,9.41101,9.41101
680.00,9.39516,25.211218,0.000386,25.127339,-2.3024,0.065,9.40961,9.40961
681.00,9.39807,25.211331,0.000387,25.127362,-2.3024,0.065,9.40931,9.40931
682.00,9.40116,25.211418,0.000386,25.127398,-2.3025,0.066,9.40902,9.40902
683.00,9.40212,25.211550,0.000389,25.127458,-2.3026,0.066,9.40807,9.40807
684.00,9.40299,25.211627,0.000387,25.127483,-2.3025,0.066,9.40773,9.40773
685.00,9.40358,25.211660,0.000386,25.127481,-2.3024,0.066,9.40816,9.40816
686.00,9.40431,25.211663,0.000388,25.127492,-2.3024,0.066,9.40753,9.40753
687.00,9.40554,25.211661,0.000390,25.127470,-2.3024,0.066,9.40769,9.40769
688.00,9.40661,25.211668,0.000390,25.127462,-2.3023,0.066,9.40815,9.40815
689.00,9.40755,25.211707,0.000392,25.127449,-2.3023,0.066,9.40880,9.40880
690.00,9.40835,25.211764,0.000396,25.127465,-2.3023,0.066,9.40877,9.40877
691.00,9.40921,25.211815,0.000399,25.127478,-2.3022,0.066,9.40828,9.40828
692.00,9.40924,25.211906,0.000400,25.127529,-2.3021,0.066,9.40801,9.40801
693.00,9.40899,25.211860,0.000398,25.127492,-2.3021,0.066,9.40842,9.40842
694.00,9.40903,25.211896,0.000396,25.127497,-2.3019,0.066,9.40857,9.40857
695.00,9.40888,25.211934,0.000395,25.127500,-2.3020,0.066,9.40828,9.40828
696.00,9.40857,25.211959,0.000390,25.127520,-2.3021,0.067,9.40873,9.40873
697.00,9.40851,25.211935,0.000388,25.127487,-2.3021,0.067,9.40977,9.40977
698.00,9.40877,25.212023,0.000390,25.127510,-2.3021,0.067,9.41081,9.41081
699.00,9.40900,25.212052,0.000395,25.127533,-2.3022,0.067,9.41139,9.41139
700.00,9.40925,25.212015,0.000395,25.127526,-2.3021,0.067,9.41214,9.41214
701.00,9.40926,25.212017,0.000394,25.127491,-2.3020,0.067,9.41269,9.41269
702.00,9.40937,25.212028,0.000394,25.127466,-2.3019,0.067,9.41259,9.41259
703.00,9.40961,25.212004,0.000389,25.127440,-2.3017,0.067,9.41150,9.41150
704.00,9.40988,25.212039,0.000384,25.127451,-2.3015,0.067,9.41111,9.41111
705.00,9.41003,25.212104,0.000385,25.127390,-2.3013,0.067,9.41107,9.41107
706.00,9.41019,25.212232,0.000389,25.127461,-2.3014,0.067,9.41110,9.41110
707.00,9.41031,25.212352,0.000391,25.127509,-2.3015,0.067,9.41103,9.41103
708.00,9.41044,25.212479,0.000393,25.127485,-2.3016,0.067,9.41146,9.41146
709.00,9.41066,25.212541,0.000395,25.127443,-2.3019,0.067,9.41212,9.41212
710.00,9.41092,25.212580,0.000394,25.127455,-2.3020,0.068,9.41290,9.41290
711.00,9.41135,25.212642,0.000393,25.127486,-2.3019,0.068,9.41383,9.41383
712.00,9.41186,25.212645,0.000393,25.127437,-2.3018,0.068,9.41504,9.41504
713.00,9.41223,25.212736,0.000395,25.127537,-2.3018,0.068,9.41543,9.41543
714.00,9.41241,25.212799,0.000396,25.127568,-2.3018,0.068,9.41553,9.41553
715.00,9.41282,25.212875,0.000396,25.127630,-2.3017,0.068,9.41669,9.41669
716.00,9.41359,25.212837,0.000396,25.127518,-2.3015,0.068,9.41782,9.41782
717.00,9.41402,25.212901,0.000396,25.127562,-2.3013,0.068,9.41786,9.41786
718.00,9.41424,25.212924,0.000399,25.127544,-2.3012,0.068,9.41880,9.41880
719.00,9.41448,25.212951,0.000398,25.127519,-2.3012,0.068,9.42010,9.42010
720.00,9.41492,25.212946,0.000397,25.127495,-2.3012,0.068,9.41970,9.41970
721.00,9.41506,25.212990,0.000396,25.127573,-2.3012,0.069,9.41753,9.41753
722.00,9.41518,25.213004,0.000396,25.127575,-2.3012,0.069,9.41739,9.41739
723.00,9.41563,25.212938,0.000396,25.127489,-2.3011,0.069,9.41687,9.41687
724.00,9.41588,25.212927,0.000399,25.127453,-2.3009,0.069,9.41570,9.41570
725.00,9.41606,25.213007,0.000400,25.127435,-2.3008,0.069,9.41554,9.41554
726.00,9.41637,25.213018,0.000397,25.127300,-2.3007,0.069,9.41618,9.41618
727.00,9.41687,25.213047,0.000397,25.127215,-2.3006,0.069,9.41577,9.41577
728.00,9.41720,25.213168,0.000391,25.127264,-2.3005,0.069,9.41604,9.41604
729.00,9.41720,25.213307,0.000390,25.127354,-2.3005,0.069,9.41616,9.41616
730.00,9.41707,25.213446,0.000394,25.127484,-2.3005,0.069,9.41564,9.41564
731.00,9.41697,25.213561,0.000399,25.127598,-2.3006,0.069,9.41631,9.41631
732.00,9.41699,25.213652,0.000398,25.127667,-2.3007,0.069,9.41693,9.41693
733.00,9.41707,25.213679,0.000404,25.127656,-2.3008,0.069,9.41644,9.41644
734.00,9.41715,25.213675,0.000404,25.127644,-2.3007,0.069,9.41667,9.41667
735.00,9.41720,25.213590,0.000398,25.127481,-2.3005,0.069,9.41732,9.41732
736.00,9.41692,25.213610,0.000394,25.127445,-2.3003,0.069,9.41758,9.41758
737.00,9.41710,25.213668,0.000394,25.127461,-2.3000,0.070,9.41892,9.41892
738.00,9.41735,25.213736,0.000391,25.127505,-2.2999,0.070,9.42044,9.42044
739.00,9.41758,25.213847,0.000390,25.127492,-2.2999,0.070,9.42200,9.42200
740.00,9.41781,25.213979,0.000392,25.127519,-2.2999,0.070,9.42352,9.42352
741.00,9.41834,25.213969,0.000393,25.127495,-2.3000,0.070,9.42450,9.42450
742.00,9.41871,25.214007,0.000395,25.127532,-2.2999,0.070,9.42324,9.42324
743.00,9.41876,25.213927,0.000394,25.127409,-2.2998,0.070,9.42233,9.42233
744.00,9.41891,25.213871,0.000394,25.127398,-2.2997,0.071,9.42140,9.42140
745.00,9.41912,25.213831,0.000395,25.127399,-2.2996,0.071,9.42043,9.42043
746.00,9.41946,25.213914,0.000395,25.127433,-2.2994,0.071,9.42036,9.42036
747.00,9.41984,25.213901,0.000395,25.127400,-2.2992,0.071,9.42117,9.42117
748.00,9.42024,25.214033,0.000398,25.127549,-2.2992,0.071,9.42210,9.42210
749.00,9.42049,25.214027,0.000394,25.127469,-2.2992,0.071,9.42200,9.42200
750.00,9.42091,25.214088,0.000393,25.127528,-2.2991,0.071,9.42191,9.42191
751.00,9.42102,25.214147,0.000397,25.127561,-2.2990,0.071,9.42191,9.42191
752.00,9.42141,25.214237,0.000397,25.127585,-2.2988,0.071,9.42146,9.42146
753.00,9.42156,25.214259,0.000397,25.127488,-2.2985,0.071,9.42159,9.42159
754.00,9.42189,25.214369,0.000399,25.127537,-2.2984,0.071,9.42314,9.42314
755.00,9.42225,25.214413,0.000402,25.127545,-2.2984,0.071,9.42371,9.42371
756.00,9.42243,25.214486,0.000400,25.127593,-2.2985,0.071,9.42296,9.42296
757.00,9.42235,25.214483,0.000398,25.127566,-2.2988,0.072,9.42327,9.42327
758.00,9.42236,25.214556,0.000401,25.127597,-2.2990,0.072,9.42344,9.42344
759.00,9.42235,25.214625,0.000403,25.127557,-2.2989,0.072,9.42270,9.42270
760.00,9.42233,25.214614,0.000401,25.127436,-2.2988,0.072,9.42327,9.42327
761.00,9.42234,25.214662,0.000402,25.127362,-2.2987,0.072,9.42417,9.42417
762.00,9.42261,25.214702,0.000404,25.127373,-2.2985,0.072,9.42368,9.42368
763.00,9.42296,25.214663,0.000401,25.127376,-2.2985,0.072,9.42231,9.42231
764.00,9.42302,25.214541,0.000397,25.127349,-2.2984,0.072,9.42105,9.42105
765.00,9.42259,25.214643,0.000397,25.127453,-2.2982,0.072,9.41947,9.41947
766.00,9.42217,25.214598,0.000397,25.127451,-2.2980,0.072,9.41879,9.41879
767.00,9.42197,25.214627,0.000395,25.127443,-2.2977,0.072,9.41921,9.41921
768.00,9.42176,25.214760,0.000391,25.127441,-2.2975,0.072,9.41947,9.41947
769.00,9.42173,25.214907,0.000396,25.127511,-2.2973,0.072,9.42032,9.42032
770.00,9.42183,25.214910,0.000397,25.127506,-2.2971,0.073,9.42115,9.42115
771.00,9.42186,25.215006,0.000396,25.127574,-2.2971,0.073,9.42186,9.42186
772.00,9.42196,25.214951,0.000397,25.127468,-2.2969,0.073,9.42192,9.42192
773.00,9.42184,25.214876,0.000398,25.127427,-2.2968,0.073,9.42192,9.42192
774.00,9.42146,25.214912,0.000397,25.127487,-2.2967,0.073,9.42126,9.42126
775.00,9.42127,25.214942,0.000393,25.127454,-2.2966,0.073,9.42106,9.42106
776.00,9.42129,25.214897,0.000391,25.127311,-2.2965,0.073,9.42076,9.42076
777.00,9.42154,25.215058,0.000389,25.127408,-2.2965,0.073,9.42187,9.42187
778.00,9.42180,25.215092,0.000389,25.127406,-2.2965,0.073,9.42404,9.42404
779.00,9.42205,25.215150,0.000386,25.127351,-2.2967,0.074,9.42600,9.42600
780.00,9.42219,25.215222,0.000388,25.127394,-2.2967,0.074,9.42684,9.42684
781.00,9.42220,25.215289,0.000390,25.127441,-2.2966,0.074,9.42802,9.42802
782.00,9.42250,25.215354,0.000392,25.127435,-2.2966,0.074,9.42763,9.42763
783.00,9.42284,25.215475,0.000395,25.127508,-2.2965,0.074,9.42671,9.42671
784.00,9.42315,25.215421,0.000394,25.127444,-2.2964,0.074,9.42511,9.42511
785.00,9.42329,25.215366,0.000392,25.127372,-2.2962,0.074,9.42351,9.42351
786.00,9.42341,25.215394,0.000391,25.127428,-2.2960,0.074,9.42166,9.42166
787.00,9.42326,25.215341,0.000394,25.127395,-2.2956,0.074,9.42154,9.42154
788.00,9.42343,25.215370,0.000395,25.127360,-2.2954,0.074,9.42211,9.42211
789.00,9.42375,25.215444,0.000397,25.127422,-2.2952,0.074,9.42294,9.42294
790.00,9.42379,25.215487,0.000399,25.127413,-2.2950,0.074,9.42361,9.42361
791.00,9.42373,25.215581,0.000399,25.127396,-2.2949,0.074,9.42459,9.42459
792.00,9.42387,25.215736,0.000396,25.127491,-2.2949,0.074,9.42478,9.42478
793.00,9.42436,25.215737,0.000394,25.127459,-2.2948,0.074,9.42416,9.42416
794.00,9.42470,25.215881,0.000397,25.127525,-2.2946,0.075,9.42413,9.42413
795.00,9.42428,25.215975,0.000397,25.127606,-2.2946,0.075,9.42501,9.42501
796.00,9.42416,25.215905,0.000395,25.127588,-2.2944,0.075,9.42522,9.42522
797.00,9.42426,25.215895,0.000398,25.127616,-2.2944,0.075,9.42502,9.42502
798.00,9.42423,25.215948,0.000398,25.127683,-2.2944,0.075,9.42540,9.42540
799.00,9.42424,25.215901,0.000395,25.127626,-2.2944,0.075,9.42574,9.42574
800.00,9.42425,25.215851,0.000393,25.127514,-2.2943,0.075,9.42611,9.42611
801.00,9.42448,25.215868,0.000395,25.127450,-2.2943,0.075,9.42687,9.42687
802.00,9.42456,25.215866,0.000388,25.127328,-2.2941,0.075,9.42806,9.42806
803.00,9.42477,25.215905,0.000387,25.127273,-2.2939,0.075,9.42727,9.42727
804.00,9.42550,25.216046,0.000389,25.127362,-2.2937,0.076,9.42466,9.42466
805.00,9.42550,25.216184,0.000392,25.127437,-2.2937,0.076,9.41985,9.41985
806.00,9.42583,25.216381,0.000394,25.127580,-2.2936,0.076,9.41141,9.41141
807.00,9.42614,25.216415,0.000397,25.127624,-2.2935,0.076,9.39963,9.39963
808.00,9.42645,25.216497,0.000398,25.127688,-2.2934,0.076,9.38578,9.38578
809.00,9.42689,25.216341,0.000398,25.127597,-2.2932,0.076,9.37063,9.37063
810.00,9.42762,25.216316,0.000401,25.127592,-2.2931,0.076,9.35643,9.35643
@6,2.0001,4.0, 810.078999999998 
811.00,9.42873,25.216247,0.000399,25.127492,-2.2932,0.076,9.34765,9.34765
812.00,9.42884,25.216259,0.000395,25.127455,-2.2933,0.076,9.34384,9.34384
813.00,9.42317,25.216251,0.000392,25.127371,-2.2935,0.076,9.34625,9.34625
814.00,9.41297,25.216428,0.000389,25.127342,-2.2937,0.076,9.35291,9.35291
815.00,9.40355,25.216531,0.000387,25.127368,-2.2937,0.076,9.36187,9.36187
816.00,9.38657,25.216652,0.000387,25.127428,-2.2935,0.077,9.37066,9.37066
817.00,9.37193,25.216779,0.000391,25.127504,-2.2932,0.077,9.37888,9.37888
818.00,9.35384,25.216915,0.000393,25.127628,-2.2929,0.077,9.38491,9.38491
819.00,9.33737,25.216912,0.000396,25.127648,-2.2926,0.077,9.39059,9.39059
820.00,9.33289,25.216944,0.000398,25.127643,-2.2923,0.077,9.39562,9.39562
821.00,9.34224,25.216902,0.000400,25.127575,-2.2920,0.077,9.39940,9.39940
822.00,9.35304,25.216928,0.000400,25.127580,-2.2919,0.077,9.40227,9.40227
823.00,9.36497,25.216903,0.000400,25.127527,-2.2918,0.077,9.40578,9.40578
824.00,9.37140,25.216983,0.000399,25.127590,-2.2918,0.077,9.41059,9.41059
825.00,9.37885,25.216992,0.000396,25.127569,-2.2917,0.077,9.41513,9.41513
826.00,9.38486,25.217053,0.000394,25.127587,-2.2915,0.077,9.41850,9.41850
827.00,9.38948,25.217050,0.000396,25.127561,-2.2914,0.077,9.42111,9.42111
828.00,9.39340,25.217067,0.000397,25.127557,-2.2912,0.078,9.42287,9.42287
829.00,9.39783,25.217051,0.000398,25.127527,-2.2910,0.078,9.42298,9.42298
830.00,9.40188,25.217081,0.000396,25.127492,-2.2909,0.078,9.42330,9.42330
831.00,9.40594,25.217081,0.000400,25.127471,-2.2908,0.078,9.42383,9.42383
832.00,9.41012,25.217123,0.000403,25.127493,-2.2908,0.078,9.42329,9.42329
833.00,9.41344,25.217136,0.000400,25.127484,-2.2907,0.078,9.42308,9.42308
834.00,9.41549,25.217134,0.000397,25.127464,-2.2908,0.078,9.42216,9.42216
835.00,9.41712,25.217238,0.000402,25.127483,-2.2908,0.078,9.42114,9.42114
836.00,9.41765,25.217371,0.000397,25.127575,-2.2907,0.078,9.42007,9.42007
837.00,9.41798,25.217401,0.000392,25.127491,-2.2905,0.078,9.41984,9.41984
838.00,9.41815,25.217411,0.000394,25.127459,-2.2904,0.078,9.41885,9.41885
839.00,9.41849,25.217513,0.000396,25.127501,-2.2903,0.079,9.41775,9.41775
840.00,9.41988,25.217471,0.000392,25.127498,-2.2902,0.079,9.41702,9.41702
841.00,9.41990,25.217495,0.000390,25.127453,-2.2901,0.079,9.41848,9.41848
842.00,9.42071,25.217524,0.000391,25.127529,-2.2900,0.079,9.41925,9.41925
843.00,9.42123,25.217660,0.000392,25.127584,-2.2900,0.079,9.42001,9.42001
844.00,9.42121,25.217711,0.000395,25.127592,-2.2898,0.079,9.42183,9.42183
845.00,9.42106,25.217800,0.000398,25.127611,-2.2895,0.079,9.42212,9.42212
846.00,9.42086,25.217817,0.000401,25.127594,-2.2894,0.079,9.42117,9.42117
847.00,9.42074,25.217894,0.000397,25.127560,-2.2893,0.079,9.42084,9.42084
848.00,9.42026,25.217911,0.000396,25.127473,-2.2890,0.079,9.42054,9.42054
849.00,9.41987,25.217939,0.000393,25.127371,-2.2889,0.079,9.41986,9.41986
850.00,9.41990,25.217968,0.000393,25.127324,-2.2889,0.079,9.42013,9.42013
851.00,9.41983,25.218050,0.000395,25.127361,-2.2889,0.079,9.42007,9.42007
852.00,9.41987,25.218085,0.000398,25.127317,-2.2889,0.079,9.42050,9.42050
853.00,9.42002,25.218133,0.000396,25.127408,-2.2888,0.079,9.42035,9.42035
854.00,9.41997,25.218197,0.000396,25.127495,-2.2885,0.080,9.42023,9.42023
855.00,9.41987,25.218263,0.000395,25.127558,-2.2882,0.080,9.42012,9.42012
856.00,9.41985,25.218294,0.000395,25.127585,-2.2879,0.080,9.41968,9.41968
857.00,9.42002,25.218261,0.000394,25.127588,-2.2877,0.080,9.42030,9.42030
858.00,9.42046,25.218257,0.000394,25.127545,-2.2875,0.080,9.42189,9.42189
859.00,9.42091,25.218305,0.000397,25.127551,-2.2874,0.080,9.42291,9.42291
860.00,9.42142,25.218304,0.000396,25.127487,-2.2873,0.080,9.42377,9.42377
861.00,9.42153,25.218302,0.000396,25.127426,-2.2872,0.080,9.42493,9.42493
862.00,9.42154,25.218500,0.000400,25.127536,-2.2872,0.080,9.42501,9.42501
863.00,9.42186,25.218596,0.000402,25.127597,-2.2872,0.080,9.42573,9.42573
864.00,9.42240,25.218512,0.000398,25.127487,-2.2872,0.081,9.42768,9.42768
865.00,9.42287,25.218568,0.000399,25.127575,-2.2872,0.081,9.42815,9.42815
866.00,9.42307,25.218553,0.000400,25.127554,-2.2871,0.081,9.42773,9.42773
867.00,9.42319,25.218504,0.000399,25.127502,-2.2871,0.081,9.42718,9.42718
868.00,9.42353,25.218458,0.000399,25.127390,-2.2869,0.081,9.42637,9.42637
869.00,9.42379,25.218596,0.000403,25.127499,-2.2866,0.081,9.42494,9.42494
870.00,9.42409,25.218644,0.000402,25.127502,-2.2862,0.081,9.42485,9.42485
871.00,9.42432,25.218767,0.000401,25.127543,-2.2858,0.081,9.42664,9.42664
872.00,9.42489,25.218822,0.000398,25.127579,-2.2854,0.081,9.42895,9.42895
873.00,9.42574,25.218910,0.000401,25.127621,-2.2853,0.081,9.43040,9.43040
874.00,9.42650,25.218987,0.000403,25.127571,-2.2853,0.081,9.43168,9.43168
875.00,9.42714,25.219007,0.000400,25.127483,-2.2853,0.081,9.43228,9.43228
876.00,9.42746,25.219008,0.000403,25.127471,-2.2853,0.081,9.43084,9.43084
877.00,9.42804,25.219010,0.000404,25.127459,-2.2855,0.081,9.42834,9.42834
878.00,9.42800,25.219042,0.000401,25.127495,-2.2853,0.081,9.42623,9.42623
879.00,9.42743,25.219028,0.000402,25.127541,-2.2850,0.082,9.42528,9.42528
880.00,9.42753,25.219096,0.000405,25.127617,-2.2848,0.081,9.42530,9.42530
881.00,9.42777,25.219216,0.000404,25.127664,-2.2846,0.082,9.42573,9.42573
882.00,9.42783,25.219320,0.000408,25.127666,-2.2842,0.081,9.42606,9.42606
883.00,9.42754,25.219253,0.000407,25.127579,-2.2840,0.081,9.42724,9.42724
884.00,9.42721,25.219322,0.000401,25.127621,-2.2838,0.082,9.42738,9.42738
885.00,9.42755,25.219329,0.000401,25.127543,-2.2837,0.082,9.42620,9.42620
886.00,9.42794,25.219217,0.000398,25.127415,-2.2838,0.082,9.42533,9.42533
887.00,9.42810,25.219189,0.000393,25.127364,-2.2837,0.082,9.42520,9.42520
888.00,9.42782,25.219341,0.000392,25.127450,-2.2836,0.083,9.42375,9.42375
889.00,9.42736,25.219456,0.000394,25.127472,-2.2835,0.083,9.42283,9.42283
890.00,9.42654,25.219600,0.000393,25.127553,-2.2832,0.083,9.42348,9.42348
891.00,9.42608,25.219675,0.000392,25.127610,-2.2830,0.083,9.42379,9.42379
892.00,9.42604,25.219757,0.000392,25.127656,-2.2829,0.083,9.42513,9.42513
893.00,9.42622,25.219807,0.000395,25.127652,-2.2829,0.083,9.42741,9.42741
894.00,9.42595,25.219671,0.000389,25.127500,-2.2830,0.083,9.42839,9.42839
895.00,9.42587,25.219630,0.000392,25.127461,-2.2830,0.083,9.42810,9.42810
896.00,9.42571,25.219662,0.000395,25.127459,-2.2828,0.083,9.42796,9.42796
897.00,9.42583,25.219687,0.000395,25.127456,-2.2826,0.083,9.42758,9.42758
898.00,9.42613,25.219651,0.000390,25.127353,-2.2824,0.083,9.42647,9.42647
899.00,9.42623,25.219773,0.000392,25.127446,-2.2820,0.083,9.42604,9.42604
900.00,9.42601,25.219753,0.000388,25.127389,-2.2819,0.084,9.42569,9.42569
901.00,9.42581,25.219820,0.000386,25.127369,-2.2818,0.084,9.42534,9.42534
902.00,9.42580,25.219847,0.000387,25.127350,-2.2818,0.084,9.42469,9.42469
903.00,9.42571,25.219950,0.000392,25.127446,-2.2818,0.084,9.42453,9.42453
904.00,9.42565,25.219968,0.000394,25.127432,-2.2819,0.084,9.42430,9.42430
905.00,9.42560,25.220018,0.000394,25.127487,-2.2817,0.084,9.42489,9.42489
906.00,9.42566,25.220114,0.000393,25.127540,-2.2815,0.084,9.42599,9.42599
907.00,9.42596,25.220155,0.000391,25.127501,-2.2813,0.084,9.42729,9.42729
908.00,9.42645,25.220133,0.000388,25.127468,-2.2814,0.084,9.42793,9.42793
909.00,9.42676,25.220150,0.000384,25.127436,-2.2813,0.085,9.42896,9.42896
910.00,9.42704,25.220237,0.000383,25.127396,-2.2814,0.085,9.42990,9.42990
911.00,9.42730,25.220304,0.000383,25.127365,-2.2815,0.085,9.43082,9.43082
912.00,9.42768,25.220342,0.000382,25.127366,-2.2815,0.085,9.43112,9.43112
913.00,9.42757,25.220422,0.000385,25.127360,-2.2813,0.085,9.43084,9.43084
914.00,9.42742,25.220525,0.000386,25.127378,-2.2812,0.085,9.43048,9.43048
915.00,9.42747,25.220566,0.000392,25.127419,-2.2810,0.085,9.42962,9.42962
916.00,9.42758,25.220593,0.000392,25.127473,-2.2809,0.085,9.42853,9.42853
917.00,9.42775,25.220694,0.000394,25.127539,-2.2807,0.085,9.42841,9.42841
918.00,9.42817,25.220699,0.000393,25.127486,-2.2805,0.086,9.43030,9.43030
919.00,9.42845,25.220733,0.000395,25.127482,-2.2802,0.086,9.43050,9.43050
920.00,9.42875,25.220698,0.000389,25.127415,-2.2798,0.086,9.43121,9.43121
921.00,9.42923,25.220641,0.000386,25.127329,-2.2797,0.086,9.43177,9.43177
922.00,9.42955,25.220625,0.000385,25.127281,-2.2796,0.086,9.43242,9.43242
923.00,9.43006,25.220646,0.000385,25.127325,-2.2795,0.086,9.43205,9.43205
924.00,9.43044,25.220668,0.000384,25.127351,-2.2795,0.086,9.43219,9.43219
925.00,9.43085,25.220656,0.000384,25.127368,-2.2795,0.086,9.43155,9.43155
926.00,9.43086,25.220666,0.000383,25.127382,-2.2793,0.087,9.43120,9.43120
927.00,9.43064,25.220704,0.000386,25.127365,-2.2790,0.087,9.43034,9.43034
928.00,9.43064,25.220848,0.000386,25.127390,-2.2788,0.087,9.42932,9.42932
929.00,9.43056,25.220930,0.000386,25.127349,-2.2787,0.087,9.42962,9.42962
930.00,9.43042,25.221089,0.000390,25.127365,-2.2786,0.087,9.43069,9.43069
931.00,9.43050,25.221156,0.000397,25.127389,-2.2787,0.086,9.43154,9.43154
932.00,9.43074,25.221190,0.000398,25.127423,-2.2787,0.086,9.43136,9.43136
933.00,9.43107,25.221109,0.000399,25.127365,-2.2787,0.086,9.43162,9.43162
934.00,9.43108,25.221086,0.000395,25.127439,-2.2787,0.086,9.43102,9.43102
935.00,9.43138,25.221040,0.000389,25.127396,-2.2786,0.087,9.43033,9.43033
936.00,9.43125,25.221123,0.000385,25.127358,-2.2782,0.087,9.42979,9.42979
937.00,9.43103,25.221133,0.000380,25.127323,-2.2782,0.087,9.42954,9.42954
938.00,9.43081,25.221156,0.000379,25.127332,-2.2781,0.087,9.42997,9.42997
939.00,9.43078,25.221173,0.000381,25.127239,-2.2780,0.087,9.43041,9.43041
940.00,9.43088,25.221296,0.000384,25.127263,-2.2779,0.087,9.43131,9.43131
941.00,9.43113,25.221321,0.000387,25.127343,-2.2779,0.088,9.43236,9.43236
942.00,9.43124,25.221383,0.000389,25.127390,-2.2778,0.088,9.43377,9.43377
943.00,9.43130,25.221498,0.000389,25.127448,-2.2776,0.088,9.43422,9.43422
944.00,9.43134,25.221600,0.000388,25.127462,-2.2774,0.088,9.43490,9.43490
945.00,9.43176,25.221645,0.000390,25.127463,-2.2773,0.088,9.43549,9.43549
946.00,9.43208,25.221706,0.000389,25.127417,-2.2772,0.088,9.43500,9.43500
947.00,9.43227,25.221698,0.000390,25.127344,-2.2770,0.088,9.43481,9.43481
948.00,9.43243,25.221704,0.000387,25.127299,-2.2769,0.088,9.43411,9.43411
949.00,9.43251,25.221760,0.000389,25.127387,-2.2768,0.088,9.43377,9.43377
950.00,9.43249,25.221685,0.000386,25.127351,-2.2767,0.088,9.43270,9.43270
951.00,9.43247,25.221700,0.000386,25.127337,-2.2766,0.089,9.43292,9.43292
952.00,9.43265,25.221824,0.000387,25.127405,-2.2766,0.089,9.43293,9.43293
953.00,9.43294,25.221856,0.000390,25.127395,-2.2764,0.089,9.43185,9.43185
954.00,9.43345,25.221825,0.000391,25.127307,-2.2762,0.089,9.42889,9.42889
955.00,9.43386,25.221950,0.000397,25.127393,-2.2762,0.089,9.42364,9.42364
956.00,9.43397,25.221936,0.000396,25.127416,-2.2762,0.089,9.41473,9.41473
957.00,9.43379,25.222000,0.000395,25.127478,-2.2761,0.089,9.40226,9.40226
958.00,9.43328,25.222076,0.000394,25.127537,-2.2761,0.089,9.38813,9.38813
959.00,9.43278,25.222178,0.000395,25.127553,-2.2760,0.089,9.37481,9.37481
960.00,9.43247,25.222197,0.000395,25.127471,-2.2759,0.089,9.36307,9.36307
@7,2.0001,4.0, 960.021999999997 
961.00,9.43313,25.222353,0.000395,25.127497,-2.2755,0.090,9.35569,9.35569
962.00,9.43273,25.222226,0.000392,25.127368,-2.2752,0.090,9.35342,9.35342
963.00,9.42704,25.222231,0.000394,25.127310,-2.2750,0.090,9.35683,9.35683
964.00,9.41816,25.222189,0.000393,25.127305,-2.2749,0.090,9.36303,9.36303
965.00,9.40521,25.222159,0.000391,25.127323,-2.2747,0.090,9.37188,9.37188
966.00,9.38869,25.222176,0.000394,25.127359,-2.2747,0.090,9.38110,9.38110
967.00,9.37201,25.222255,0.000399,25.127338,-2.2748,0.090,9.38815,9.38815
968.00,9.35682,25.222288,0.000399,25.127352,-2.2747,0.090,9.39308,9.39308
969.00,9.35087,25.222284,0.000395,25.127301,-2.2745,0.090,9.39788,9.39788
970.00,9.34886,25.222358,0.000395,25.127309,-2.2744,0.090,9.40124,9.40124
971.00,9.35258,25.222367,0.000391,25.127261,-2.2741,0.090,9.40305,9.40305
972.00,9.36089,25.222436,0.000390,25.127284,-2.2739,0.090,9.40640,9.40640
973.00,9.37321,25.222532,0.000391,25.127324,-2.2737,0.091,9.41076,9.41076
974.00,9.38268,25.222624,0.000395,25.127303,-2.2737,0.090,9.41381,9.41381
975.00,9.39075,25.222569,0.000394,25.127204,-2.2738,0.091,9.41724,9.41724
976.00,9.39409,25.222479,0.000395,25.127050,-2.2738,0.090,9.42152,9.42152
977.00,9.39755,25.222566,0.000397,25.127179,-2.2738,0.090,9.42340,9.42340
978.00,9.40036,25.222481,0.000394,25.127086,-2.2737,0.091,9.42275,9.42275
979.00,9.40397,25.222481,0.000395,25.127130,-2.2735,0.091,9.42190,9.42190
980.00,9.40745,25.222525,0.000396,25.127186,-2.2733,0.091,9.42121,9.42121
981.00,9.40981,25.222631,0.000399,25.127256,-2.2732,0.091,9.41981,9.41981
982.00,9.41248,25.222627,0.000397,25.127192,-2.2731,0.091,9.41891,9.41891
983.00,9.41398,25.222780,0.000400,25.127270,-2.2731,0.091,9.42025,9.42025
984.00,9.41490,25.222888,0.000397,25.127312,-2.2731,0.091,9.42120,9.42120
985.00,9.41591,25.223077,0.000399,25.127421,-2.2731,0.091,9.42091,9.42091
986.00,9.41770,25.223270,0.000396,25.127606,-2.2732,0.092,9.42079,9.42079
987.00,9.41925,25.223219,0.000394,25.127497,-2.2731,0.092,9.42178,9.42178
988.00,9.42100,25.223184,0.000392,25.127458,-2.2730,0.092,9.42134,9.42134
989.00,9.42138,25.223171,0.000395,25.127455,-2.2731,0.092,9.42083,9.42083
990.00,9.42138,25.223084,0.000394,25.127328,-2.2731,0.092,9.42037,9.42037
991.00,9.42128,25.223018,0.000392,25.127258,-2.2729,0.092,9.42018,9.42018
992.00,9.42106,25.223100,0.000390,25.127280,-2.2727,0.092,9.42106,9.42106
993.00,9.42154,25.223127,0.000390,25.127223,-2.2725,0.092,9.42263,9.42263
994.00,9.42196,25.223095,0.000383,25.127127,-2.2721,0.092,9.42452,9.42452
995.00,9.42216,25.223125,0.000379,25.127129,-2.2717,0.093,9.42608,9.42608
996.00,9.42200,25.223116,0.000380,25.127051,-2.2714,0.093,9.42648,9.42648
997.00,9.42178,25.223228,0.000382,25.127142,-2.2712,0.093,9.42564,9.42564
998.00,9.42208,25.223285,0.000384,25.127214,-2.2711,0.093,9.42473,9.42473
999.00,9.42242,25.223329,0.000387,25.127258,-2.2710,0.093,9.42407,9.42407
1000.00,9.42267,25.223402,0.000389,25.127274,-2.2708,0.093,9.42415,9.42415
1001.00,9.42305,25.223451,0.000390,25.127257,-2.2709,0.093,9.42418,9.42418
1002.00,9.42316,25.223317,0.000388,25.127139,-2.2710,0.093,9.42435,9.42435
1003.00,9.42350,25.223420,0.000390,25.127238,-2.2710,0.093,9.42490,9.42490
1004.00,9.42359,25.223574,0.000393,25.127340,-2.2710,0.093,9.42584,9.42584
1005.00,9.42390,25.223646,0.000392,25.127401,-2.2711,0.093,9.42608,9.42608
1006.00,9.42432,25.223584,0.000392,25.127386,-2.2709,0.093,9.42668,9.42668
1007.00,9.42457,25.223710,0.000395,25.127439,-2.2706,0.093,9.42661,9.42661
1008.00,9.42458,25.223674,0.000396,25.127322,-2.2703,0.093,9.42682,9.42682
1009.00,9.42505,25.223703,0.000395,25.127314,-2.2700,0.094,9.42701,9.42701
1010.00,9.42567,25.223702,0.000395,25.127270,-2.2696,0.094,9.42779,9.42779
1011.00,9.42616,25.223938,0.000398,25.127404,-2.2695,0.094,9.42840,9.42840
1012.00,9.42616,25.224119,0.000398,25.127494,-2.2695,0.094,9.42850,9.42850
1013.00,9.42610,25.224260,0.000396,25.127547,-2.2694,0.094,9.42873,9.42873
1014.00,9.42604,25.224263,0.000394,25.127445,-2.2694,0.094,9.42770,9.42770
1015.00,9.42640,25.224328,0.000398,25.127492,-2.2695,0.094,9.42636,9.42636
1016.00,9.42674,25.224364,0.000400,25.127500,-2.2694,0.094,9.42591,9.42591
1017.00,9.42663,25.224309,0.000397,25.127415,-2.2691,0.094,9.42738,9.42738
1018.00,9.42666,25.224339,0.000399,25.127424,-2.2688,0.094,9.42755,9.42755
1019.00,9.42715,25.224422,0.000400,25.127492,-2.2686,0.094,9.42802,9.42802
1020.00,9.42747,25.224447,0.000398,25.127503,-2.2685,0.094,9.42876,9.42876
1021.00,9.42779,25.224326,0.000394,25.127450,-2.2683,0.094,9.42916,9.42916
1022.00,9.42783,25.224329,0.000394,25.127533,-2.2682,0.094,9.42935,9.42935
1023.00,9.42803,25.224331,0.000391,25.127520,-2.2684,0.095,9.42908,9.42908
1024.00,9.42792,25.224322,0.000391,25.127485,-2.2684,0.095,9.42917,9.42917
1025.00,9.42812,25.224334,0.000391,25.127417,-2.2682,0.095,9.43016,9.43016
1026.00,9.42844,25.224498,0.000391,25.127436,-2.2681,0.095,9.43140,9.43140
1027.00,9.42894,25.224567,0.000392,25.127432,-2.2679,0.095,9.43163,9.43163
1028.00,9.42893,25.224609,0.000393,25.127396,-2.2677,0.095,9.43180,9.43180
1029.00,9.42917,25.224696,0.000393,25.127403,-2.2674,0.095,9.43187,9.43187
1030.00,9.42909,25.224684,0.000390,25.127372,-2.2673,0.095,9.43033,9.43033
1031.00,9.42873,25.224622,0.000390,25.127298,-2.2671,0.095,9.42835,9.42835
1032.00,9.42876,25.224639,0.000388,25.127237,-2.2670,0.096,9.42725,9.42725
1033.00,9.42904,25.224749,0.000390,25.127344,-2.2668,0.096,9.42835,9.42835
1034.00,9.42933,25.224677,0.000390,25.127229,-2.2666,0.096,9.42889,9.42889
1035.00,9.42966,25.224910,0.000393,25.127374,-2.2665,0.096,9.43005,9.43005
1036.00,9.42998,25.224964,0.000392,25.127347,-2.2663,0.096,9.43248,9.43248
1037.00,9.43024,25.225063,0.000395,25.127422,-2.2663,0.096,9.43358,9.43358
1038.00,9.43051,25.225016,0.000391,25.127313,-2.2663,0.096,9.43338,9.43338
1039.00,9.43072,25.224996,0.000389,25.127309,-2.2662,0.096,9.43435,9.43435
1040.00,9.43092,25.224893,0.000387,25.127186,-2.2662,0.096,9.43542,9.43542
1041.00,9.43110,25.224941,0.000387,25.127201,-2.2661,0.097,9.43495,9.43495
1042.00,9.43168,25.224910,0.000388,25.127180,-2.2659,0.097,9.43411,9.43411
1043.00,9.43203,25.224934,0.000389,25.127212,-2.2657,0.097,9.43445,9.43445
1044.00,9.43212,25.225142,0.000393,25.127371,-2.2655,0.097,9.43383,9.43383
1045.00,9.43223,25.225240,0.000392,25.127410,-2.2654,0.097,9.43300,9.43300
1046.00,9.43221,25.225271,0.000392,25.127377,-2.2655,0.097,9.43316,9.43316
1047.00,9.43230,25.225419,0.000394,25.127364,-2.2654,0.097,9.43491,9.43491
1048.00,9.43253,25.225440,0.000393,25.127348,-2.2655,0.097,9.43456,9.43456
1049.00,9.43336,25.225508,0.000395,25.127417,-2.2655,0.097,9.43442,9.43442
1050.00,9.43405,25.225469,0.000396,25.127396,-2.2654,0.097,9.43441,9.43441
1051.00,9.43397,25.225529,0.000398,25.127478,-2.2653,0.097,9.43412,9.43412
1052.00,9.43387,25.225433,0.000391,25.127394,-2.2652,0.097,9.43292,9.43292
1053.00,9.43377,25.225526,0.000390,25.127469,-2.2650,0.097,9.43233,9.43233
1054.00,9.43371,25.225473,0.000393,25.127407,-2.2647,0.097,9.43264,9.43264
1055.00,9.43390,25.225524,0.000394,25.127424,-2.2646,0.097,9.43290,9.43290
1056.00,9.43387,25.225559,0.000392,25.127445,-2.2643,0.098,9.43364,9.43364
1057.00,9.43389,25.225609,0.000395,25.127450,-2.2642,0.098,9.43341,9.43341
1058.00,9.43383,25.225640,0.000396,25.127416,-2.2642,0.098,9.43346,9.43346
1059.00,9.43376,25.225754,0.000393,25.127445,-2.2643,0.098,9.43430,9.43430
1060.00,9.43388,25.226029,0.000397,25.127637,-2.2643,0.098,9.43528,9.43528
1061.00,9.43385,25.226154,0.000398,25.127674,-2.2642,0.098,9.43454,9.43454
1062.00,9.43398,25.226282,0.000402,25.127765,-2.2641,0.098,9.43518,9.43518
1063.00,9.43416,25.226325,0.000404,25.127812,-2.2639,0.098,9.43656,9.43656
1064.00,9.43433,25.226330,0.000402,25.127769,-2.2636,0.098,9.43615,9.43615
1065.00,9.43449,25.226210,0.000397,25.127615,-2.2635,0.098,9.43443,9.43443
1066.00,9.43426,25.226068,0.000393,25.127440,-2.2633,0.099,9.43433,9.43433
1067.00,9.43398,25.226055,0.000388,25.127379,-2.2631,0.099,9.43471,9.43471
1068.00,9.43397,25.226119,0.000389,25.127343,-2.2629,0.099,9.43469,9.43469
1069.00,9.43418,25.226123,0.000388,25.127276,-2.2627,0.099,9.43480,9.43480
1070.00,9.43446,25.226126,0.000389,25.127281,-2.2623,0.099,9.43595,9.43595
1071.00,9.43477,25.226301,0.000396,25.127427,-2.2621,0.099,9.43792,9.43792
1072.00,9.43514,25.226327,0.000397,25.127460,-2.2620,0.099,9.43832,9.43832
1073.00,9.43543,25.226313,0.000398,25.127479,-2.2619,0.099,9.43828,9.43828
1074.00,9.43578,25.226391,0.000401,25.127563,-2.2617,0.099,9.43962,9.43962
1075.00,9.43599,25.226444,0.000400,25.127566,-2.2615,0.100,9.44110,9.44110
1076.00,9.43663,25.226394,0.000394,25.127462,-2.2615,0.100,9.44032,9.44032
1077.00,9.43723,25.226506,0.000396,25.127528,-2.2614,0.100,9.43983,9.43983
1078.00,9.43731,25.226550,0.000397,25.127528,-2.2614,0.100,9.44012,9.44012
1079.00,9.43752,25.226455,0.000397,25.127445,-2.2613,0.100,9.43977,9.43977
1080.00,9.43770,25.226437,0.000397,25.127385,-2.2613,0.100,9.43980,9.43980
1081.00,9.43793,25.226480,0.000401,25.127436,-2.2613,0.100,9.43967,9.43967
1082.00,9.43823,25.226542,0.000399,25.127475,-2.2612,0.100,9.44059,9.44059
1083.00,9.43839,25.226649,0.000399,25.127503,-2.2610,0.100,9.44108,9.44108
1084.00,9.43918,25.226737,0.000398,25.127536,-2.2608,0.100,9.44092,9.44092
1085.00,9.43961,25.226866,0.000402,25.127675,-2.2606,0.100,9.44197,9.44197
1086.00,9.43986,25.226955,0.000400,25.127723,-2.2603,0.101,9.44343,9.44343
1087.00,9.44033,25.226837,0.000394,25.127563,-2.2602,0.101,9.44401,9.44401
1088.00,9.44087,25.226783,0.000393,25.127470,-2.2602,0.101,9.44354,9.44354
1089.00,9.44127,25.226820,0.000390,25.127464,-2.2602,0.101,9.44373,9.44373
1090.00,9.44121,25.226740,0.000387,25.127345,-2.2602,0.102,9.44154,9.44154
1091.00,9.44096,25.226666,0.000392,25.127234,-2.2602,0.101,9.43953,9.43953
1092.00,9.44072,25.226840,0.000401,25.127373,-2.2602,0.101,9.43882,9.43882
1093.00,9.44095,25.226905,0.000403,25.127423,-2.2603,0.101,9.43920,9.43920
1094.00,9.44083,25.227030,0.000409,25.127510,-2.2602,0.101,9.43816,9.43816
1095.00,9.44084,25.227136,0.000408,25.127558,-2.2601,0.101,9.43829,9.43829
1096.00,9.44104,25.227181,0.000400,25.127572,-2.2598,0.101,9.43974,9.43974
1097.00,9.44088,25.227073,0.000398,25.127466,-2.2594,0.102,9.43976,9.43976
1098.00,9.44082,25.227057,0.000395,25.127411,-2.2590,0.102,9.43944,9.43944
1099.00,9.44067,25.227019,0.000392,25.127284,-2.2587,0.102,9.43957,9.43957
1100.00,9.44076,25.226935,0.000392,25.127117,-2.2584,0.102,9.43929,9.43929
1101.00,9.44070,25.227085,0.000396,25.127230,-2.2583,0.102,9.43872,9.43872
1102.00,9.44038,25.227079,0.000390,25.127142,-2.2581,0.102,9.43912,9.43912
1103.00,9.44013,25.227111,0.000387,25.127121,-2.2579,0.102,9.43782,9.43782
1104.00,9.43936,25.227136,0.000384,25.127164,-2.2577,0.102,9.43513,9.43513
1105.00,9.43898,25.227323,0.000385,25.127340,-2.2575,0.102,9.43057,9.43057
1106.00,9.43887,25.227346,0.000383,25.127306,-2.2575,0.103,9.42164,9.42164
1107.00,9.43914,25.227421,0.000387,25.127362,-2.2574,0.103,9.41018,9.41018
1108.00,9.43911,25.227475,0.000390,25.127368,-2.2572,0.103,9.39748,9.39748
1109.00,9.43883,25.227561,0.000392,25.127429,-2.2571,0.103,9.38426,9.38426
1110.00,9.43823,25.227662,0.000393,25.127483,-2.2569,0.103,9.37342,9.37342
@8,2.0001,4.0, 1110.06599999999 
1111.00,9.43886,25.227730,0.000393,25.127497,-2.2567,0.103,9.36736,9.36736
1112.00,9.43944,25.227839,0.000393,25.127524,-2.2566,0.103,9.36386,9.36386
1113.00,9.43298,25.227874,0.000391,25.127556,-2.2565,0.103,9.36552,9.36552
1114.00,9.42449,25.227854,0.000393,25.127542,-2.2563,0.103,9.37263,9.37263
1115.00,9.41372,25.227766,0.000394,25.127416,-2.2561,0.103,9.38144,9.38144
1116.00,9.39505,25.227828,0.000398,25.127495,-2.2559,0.103,9.38971,9.38971
1117.00,9.38407,25.227851,0.000398,25.127545,-2.2559,0.103,9.39856,9.39856
1118.00,9.37001,25.227833,0.000399,25.127480,-2.2559,0.103,9.40578,9.40578
1119.00,9.36031,25.228004,0.000400,25.127572,-2.2559,0.104,9.40989,9.40989
1120.00,9.36178,25.228001,0.000397,25.127607,-2.2559,0.104,9.41082,9.41082
1121.00,9.36389,25.227907,0.000393,25.127460,-2.2557,0.104,9.41231,9.41231
1122.00,9.36761,25.227991,0.000396,25.127481,-2.2556,0.104,9.41456,9.41456
1123.00,9.37822,25.228103,0.000397,25.127579,-2.2553,0.104,9.41709,9.41709
1124.00,9.39395,25.228045,0.000396,25.127449,-2.2549,0.104,9.41977,9.41977
1125.00,9.40362,25.228091,0.000397,25.127434,-2.2547,0.104,9.42407,9.42407
1126.00,9.40692,25.228191,0.000399,25.127521,-2.2544,0.104,9.42688,9.42688
1127.00,9.40941,25.228136,0.000397,25.127373,-2.2541,0.104,9.42731,9.42731
1128.00,9.41033,25.228140,0.000394,25.127301,-2.2537,0.104,9.42750,9.42750
1129.00,9.41338,25.228172,0.000390,25.127277,-2.2536,0.104,9.42859,9.42859
1130.00,9.41617,25.228274,0.000387,25.127294,-2.2536,0.105,9.42921,9.42921
1131.00,9.41864,25.228267,0.000386,25.127177,-2.2535,0.105,9.43064,9.43064
1132.00,9.42050,25.228353,0.000386,25.127222,-2.2535,0.105,9.43396,9.43396
1133.00,9.42164,25.228449,0.000390,25.127263,-2.2534,0.105,9.43526,9.43526
1134.00,9.42337,25.228561,0.000394,25.127320,-2.2533,0.105,9.43450,9.43450
1135.00,9.42517,25.228602,0.000396,25.127335,-2.2531,0.105,9.43343,9.43343
1136.00,9.42613,25.228692,0.000397,25.127406,-2.2530,0.105,9.43244,9.43244
1137.00,9.42696,25.228675,0.000394,25.127419,-2.2529,0.105,9.43142,9.43142
1138.00,9.42755,25.228656,0.000392,25.127402,-2.2528,0.105,9.43163,9.43163
1139.00,9.42848,25.228599,0.000396,25.127380,-2.2526,0.105,9.43295,9.43295
1140.00,9.42986,25.228626,0.000393,25.127399,-2.2524,0.105,9.43512,9.43512
1141.00,9.43144,25.228701,0.000394,25.127470,-2.2522,0.106,9.43718,9.43718
1142.00,9.43206,25.228754,0.000399,25.127401,-2.2519,0.106,9.43782,9.43782
1143.00,9.43259,25.228802,0.000400,25.127398,-2.2517,0.105,9.43642,9.43642
1144.00,9.43356,25.228864,0.000395,25.127407,-2.2513,0.106,9.43462,9.43462
1145.00,9.43447,25.228906,0.000394,25.127367,-2.2511,0.106,9.43292,9.43292
1146.00,9.43455,25.228951,0.000396,25.127330,-2.2507,0.106,9.43212,9.43212
1147.00,9.43385,25.228925,0.000392,25.127348,-2.2505,0.106,9.43236,9.43236
1148.00,9.43407,25.229056,0.000394,25.127425,-2.2506,0.106,9.43417,9.43417
1149.00,9.43422,25.229089,0.000397,25.127426,-2.2506,0.106,9.43533,9.43533
1150.00,9.43379,25.229133,0.000400,25.127473,-2.2506,0.106,9.43491,9.43491
1151.00,9.43415,25.229092,0.000396,25.127398,-2.2505,0.106,9.43427,9.43427
1152.00,9.43479,25.229229,0.000399,25.127472,-2.2502,0.106,9.43414,9.43414
1153.00,9.43534,25.229214,0.000398,25.127434,-2.2500,0.106,9.43538,9.43538
1154.00,9.43517,25.229301,0.000394,25.127397,-2.2497,0.106,9.43554,9.43554
1155.00,9.43440,25.229310,0.000392,25.127369,-2.2493,0.107,9.43605,9.43605
1156.00,9.43492,25.229423,0.000392,25.127455,-2.2492,0.107,9.43533,9.43533
1157.00,9.43473,25.229486,0.000389,25.127445,-2.2490,0.107,9.43400,9.43400
1158.00,9.43457,25.229517,0.000390,25.127473,-2.2488,0.107,9.43356,9.43356
1159.00,9.43401,25.229569,0.000392,25.127548,-2.2486,0.107,9.43547,9.43547
1160.00,9.43429,25.229543,0.000394,25.127482,-2.2484,0.107,9.43722,9.43722
1161.00,9.43479,25.229568,0.000395,25.127482,-2.2482,0.107,9.43881,9.43881
1162.00,9.43422,25.229618,0.000396,25.127510,-2.2483,0.107,9.43913,9.43913
1163.00,9.43437,25.229730,0.000393,25.127523,-2.2483,0.108,9.43886,9.43886
1164.00,9.43529,25.229770,0.000393,25.127485,-2.2484,0.108,9.43786,9.43786
1165.00,9.43629,25.229921,0.000392,25.127517,-2.2484,0.108,9.43683,9.43683
1166.00,9.43701,25.229893,0.000391,25.127401,-2.2482,0.108,9.43609,9.43609
1167.00,9.43693,25.229927,0.000393,25.127397,-2.2478,0.108,9.43728,9.43728
1168.00,9.43714,25.229853,0.000393,25.127332,-2.2475,0.108,9.43668,9.43668
1169.00,9.43682,25.229802,0.000392,25.127286,-2.2472,0.108,9.43694,9.43694
1170.00,9.43692,25.229805,0.000393,25.127299,-2.2470,0.108,9.43785,9.43785
1171.00,9.43699,25.229860,0.000393,25.127342,-2.2468,0.108,9.43985,9.43985
1172.00,9.43683,25.229903,0.000393,25.127398,-2.2466,0.108,9.44086,9.44086
1173.00,9.43722,25.229944,0.000396,25.127399,-2.2463,0.108,9.44261,9.44261
1174.00,9.43827,25.229999,0.000395,25.127441,-2.2462,0.108,9.44367,9.44367
1175.00,9.43917,25.230031,0.000399,25.127460,-2.2461,0.108,9.44433,9.44433
1176.00,9.43968,25.230098,0.000400,25.127521,-2.2461,0.108,9.44403,9.44403
1177.00,9.43995,25.230116,0.000399,25.127464,-2.2460,0.109,9.44228,9.44228
1178.00,9.43973,25.230110,0.000394,25.127412,-2.2459,0.109,9.44124,9.44124
1179.00,9.43964,25.230145,0.000396,25.127366,-2.2458,0.109,9.44032,9.44032
1180.00,9.43973,25.230152,0.000394,25.127336,-2.2456,0.109,9.43935,9.43935
1181.00,9.43999,25.230140,0.000391,25.127335,-2.2453,0.109,9.43831,9.43831
1182.00,9.44019,25.230129,0.000390,25.127319,-2.2451,0.109,9.43923,9.43923
1183.00,9.44011,25.230204,0.000392,25.127436,-2.2449,0.109,9.43892,9.43892
1184.00,9.44006,25.230199,0.000392,25.127473,-2.2446,0.109,9.43934,9.43934
1185.00,9.44037,25.230275,0.000392,25.127434,-2.2444,0.110,9.44075,9.44075
1186.00,9.44090,25.230300,0.000394,25.127364,-2.2441,0.110,9.44197,9.44197
1187.00,9.44112,25.230296,0.000393,25.127319,-2.2439,0.110,9.44256,9.44256
1188.00,9.44141,25.230280,0.000395,25.127180,-2.2436,0.110,9.44338,9.44338
1189.00,9.44165,25.230303,0.000394,25.127135,-2.2432,0.110,9.44379,9.44379
1190.00,9.44190,25.230232,0.000392,25.127080,-2.2429,0.110,9.44366,9.44366
1191.00,9.44200,25.230356,0.000392,25.127113,-2.2427,0.110,9.44324,9.44324
1192.00,9.44167,25.230410,0.000391,25.127119,-2.2424,0.110,9.44166,9.44166
1193.00,9.44126,25.230535,0.000388,25.127193,-2.2422,0.110,9.44092,9.44092
1194.00,9.44103,25.230673,0.000388,25.127244,-2.2421,0.111,9.44046,9.44046
1195.00,9.44097,25.230843,0.000389,25.127383,-2.2422,0.111,9.44006,9.44006
1196.00,9.44105,25.230807,0.000392,25.127348,-2.2421,0.111,9.44118,9.44118
1197.00,9.44146,25.230956,0.000397,25.127420,-2.2419,0.111,9.44349,9.44349
1198.00,9.44192,25.230961,0.000399,25.127394,-2.2419,0.111,9.44476,9.44476
1199.00,9.44205,25.230995,0.000402,25.127367,-2.2418,0.111,9.44504,9.44504
1200.00,9.44235,25.231035,0.000402,25.127369,-2.2416,0.111,9.44539,9.44539
1201.00,9.44277,25.231147,0.000403,25.127490,-2.2413,0.111,9.44532,9.44532
1202.00,9.44302,25.231135,0.000398,25.127489,-2.2411,0.111,9.44525,9.44525
1203.00,9.44340,25.231136,0.000396,25.127468,-2.2410,0.111,9.44495,9.44495
1204.00,9.44357,25.231157,0.000395,25.127502,-2.2406,0.111,9.44517,9.44517
1205.00,9.44362,25.231078,0.000394,25.127399,-2.2403,0.111,9.44556,9.44556
1206.00,9.44370,25.231102,0.000389,25.127359,-2.2401,0.112,9.44566,9.44566
1207.00,9.44371,25.231209,0.000394,25.127414,-2.2398,0.112,9.44570,9.44570
1208.00,9.44402,25.231303,0.000398,25.127457,-2.2395,0.112,9.44621,9.44621
1209.00,9.44418,25.231352,0.000394,25.127450,-2.2394,0.112,9.44680,9.44680
1210.00,9.44443,25.231517,0.000395,25.127513,-2.2393,0.112,9.44756,9.44756
1211.00,9.44472,25.231523,0.000399,25.127487,-2.2393,0.112,9.44707,9.44707
1212.00,9.44492,25.231463,0.000399,25.127401,-2.2393,0.112,9.44570,9.44570
1213.00,9.44508,25.231469,0.000395,25.127408,-2.2391,0.112,9.44479,9.44479
1214.00,9.44523,25.231470,0.000396,25.127409,-2.2390,0.112,9.44420,9.44420
1215.00,9.44536,25.231419,0.000399,25.127437,-2.2387,0.112,9.44304,9.44304
1216.00,9.44528,25.231490,0.000399,25.127444,-2.2384,0.112,9.44275,9.44275
1217.00,9.44514,25.231497,0.000395,25.127398,-2.2381,0.112,9.44356,9.44356
1218.00,9.44504,25.231544,0.000398,25.127425,-2.2378,0.112,9.44484,9.44484
1219.00,9.44522,25.231606,0.000400,25.127443,-2.2377,0.112,9.44557,9.44557
1220.00,9.44553,25.231620,0.000398,25.127387,-2.2376,0.112,9.44606,9.44606
1221.00,9.44548,25.231545,0.000393,25.127317,-2.2377,0.112,9.44688,9.44688
1222.00,9.44548,25.231570,0.000392,25.127350,-2.2378,0.113,9.44792,9.44792
1223.00,9.44591,25.231598,0.000391,25.127324,-2.2378,0.113,9.44889,9.44889
1224.00,9.44643,25.231589,0.000387,25.127278,-2.2377,0.113,9.44970,9.44970
1225.00,9.44655,25.231622,0.000388,25.127241,-2.2375,0.113,9.44944,9.44944
1226.00,9.44653,25.231735,0.000390,25.127235,-2.2372,0.113,9.44916,9.44916
1227.00,9.44649,25.231868,0.000390,25.127276,-2.2367,0.113,9.44926,9.44926
1228.00,9.44657,25.231931,0.000387,25.127284,-2.2364,0.114,9.44792,9.44792
1229.00,9.44657,25.232016,0.000391,25.127354,-2.2361,0.114,9.44637,9.44637
1230.00,9.44650,25.232144,0.000390,25.127501,-2.2359,0.114,9.44632,9.44632
1231.00,9.44706,25.232259,0.000392,25.127590,-2.2358,0.114,9.44757,9.44757
1232.00,9.44755,25.232338,0.000393,25.127591,-2.2356,0.114,9.44739,9.44739
1233.00,9.44798,25.232373,0.000395,25.127490,-2.2356,0.114,9.44744,9.44744
1234.00,9.44784,25.232376,0.000392,25.127425,-2.2357,0.114,9.44884,9.44884
1235.00,9.44805,25.232479,0.000393,25.127410,-2.2357,0.114,9.44987,9.44987
1236.00,9.44824,25.232441,0.000393,25.127375,-2.2355,0.114,9.44890,9.44890
1237.00,9.44833,25.232384,0.000392,25.127357,-2.2352,0.114,9.44902,9.44902
1238.00,9.44848,25.232453,0.000395,25.127494,-2.2349,0.114,9.44986,9.44986
1239.00,9.44855,25.232541,0.000397,25.127512,-2.2345,0.114,9.44950,9.44950
1240.00,9.44861,25.232471,0.000395,25.127467,-2.2340,0.114,9.44989,9.44989
1241.00,9.44885,25.232480,0.000393,25.127432,-2.2337,0.115,9.45177,9.45177
1242.00,9.44932,25.232472,0.000394,25.127447,-2.2336,0.115,9.45243,9.45243
1243.00,9.44948,25.232466,0.000394,25.127431,-2.2335,0.115,9.45230,9.45230
1244.00,9.44939,25.232401,0.000394,25.127354,-2.2333,0.115,9.45300,9.45300
1245.00,9.44957,25.232434,0.000395,25.127308,-2.2332,0.115,9.45274,9.45274
1246.00,9.44989,25.232479,0.000398,25.127305,-2.2330,0.115,9.45089,9.45089
1247.00,9.44963,25.232549,0.000397,25.127255,-2.2327,0.115,9.44908,9.44908
1248.00,9.44943,25.232634,0.000394,25.127230,-2.2325,0.115,9.44806,9.44806
1249.00,9.44961,25.232817,0.000394,25.127354,-2.2322,0.115,9.44701,9.44701
1250.00,9.44985,25.232887,0.000392,25.127356,-2.2320,0.116,9.44751,9.44751
1251.00,9.44996,25.232972,0.000391,25.127397,-2.2318,0.116,9.44823,9.44823
1252.00,9.44995,25.233067,0.000390,25.127428,-2.2318,0.116,9.44965,9.44965
1253.00,9.45003,25.233210,0.000391,25.127532,-2.2318,0.116,9.45083,9.45083
1254.00,9.45021,25.233181,0.000392,25.127440,-2.2319,0.116,9.44972,9.44972
1255.00,9.45020,25.233260,0.000394,25.127532,-2.2319,0.116,9.44569,9.44569
1256.00,9.45010,25.233208,0.000393,25.127508,-2.2319,0.116,9.43891,9.43891
1257.00,9.44918,25.233266,0.000396,25.127588,-2.2315,0.116,9.42899,9.42899
1258.00,9.44843,25.233177,0.000393,25.127500,-2.2311,0.116,9.41637,9.41637
1259.00,9.44826,25.233278,0.000395,25.127582,-2.2306,0.116,9.40285,9.40285
1260.00,9.44992,25.233218,0.000396,25.127487,-2.2300,0.116,9.39045,9.39045
1261.00,9.45026,25.233209,0.000397,25.127470,-2.2297,0.116,9.38080,9.38080
@9,2.0001,4.0, 1260.10799999999 
1262.00,9.45074,25.233233,0.000396,25.127430,-2.2296,0.116,9.37505,9.37505
1263.00,9.44961,25.233337,0.000399,25.127461,-2.2295,0.116,9.37566,9.37566
1264.00,9.44208,25.233309,0.000396,25.127376,-2.2294,0.117,9.38182,9.38182
1265.00,9.43195,25.233466,0.000395,25.127436,-2.2292,0.117,9.38999,9.38999
1266.00,9.41663,25.233635,0.000396,25.127515,-2.2290,0.117,9.39928,9.39928
1267.00,9.40206,25.233603,0.000392,25.127476,-2.2288,0.117,9.40861,9.40861
1268.00,9.38859,25.233462,0.000388,25.127328,-2.2285,0.117,9.41466,9.41466
1269.00,9.37529,25.233516,0.000388,25.127421,-2.2283,0.117,9.41735,9.41735
1270.00,9.37086,25.233471,0.000390,25.127442,-2.2282,0.117,9.41984,9.41984
1271.00,9.36976,25.233398,0.000386,25.127340,-2.2281,0.117,9.42247,9.42247
1272.00,9.37350,25.233438,0.000390,25.127324,-2.2280,0.117,9.42557,9.42557
1273.00,9.39153,25.233563,0.000396,25.127365,-2.2280,0.117,9.42828,9.42828
1274.00,9.40558,25.233610,0.000396,25.127365,-2.2279,0.117,9.43219,9.43219
1275.00,9.41103,25.233649,0.000394,25.127308,-2.2278,0.118,9.43610,9.43610
1276.00,9.41508,25.233714,0.000397,25.127347,-2.2275,0.118,9.44009,9.44009
1277.00,9.41709,25.233712,0.000396,25.127348,-2.2272,0.118,9.44120,9.44120
1278.00,9.41994,25.233717,0.000394,25.127396,-2.2269,0.118,9.44193,9.44193
1279.00,9.42322,25.233734,0.000393,25.127343,-2.2267,0.118,9.44257,9.44257
1280.00,9.42652,25.233835,0.000394,25.127417,-2.2264,0.118,9.44281,9.44281
1281.00,9.42956,25.233948,0.000396,25.127409,-2.2263,0.118,9.44138,9.44138
1282.00,9.43125,25.234126,0.000397,25.127421,-2.2262,0.118,9.44189,9.44189
1283.00,9.43269,25.234250,0.000396,25.127423,-2.2260,0.119,9.44301,9.44301
1284.00,9.43429,25.234255,0.000397,25.127390,-2.2257,0.119,9.44407,9.44407
1285.00,9.43609,25.234172,0.000396,25.127281,-2.2255,0.119,9.44399,9.44399
1286.00,9.43742,25.234206,0.000395,25.127338,-2.2254,0.119,9.44499,9.44499
1287.00,9.43846,25.234221,0.000397,25.127376,-2.2252,0.119,9.44513,9.44513
1288.00,9.44021,25.234232,0.000396,25.127366,-2.2249,0.119,9.44549,9.44549
1289.00,9.44096,25.234276,0.000393,25.127356,-2.2249,0.119,9.44441,9.44441
1290.00,9.44134,25.234391,0.000393,25.127401,-2.2248,0.119,9.44442,9.44442
1291.00,9.44230,25.234387,0.000392,25.127377,-2.2244,0.119,9.44459,9.44459
1292.00,9.44314,25.234354,0.000390,25.127327,-2.2242,0.120,9.44572,9.44572
1293.00,9.44386,25.234338,0.000391,25.127290,-2.2241,0.120,9.44626,9.44626
1294.00,9.44428,25.234361,0.000394,25.127258,-2.2238,0.119,9.44640,9.44640
1295.00,9.44444,25.234407,0.000396,25.127308,-2.2236,0.119,9.44654,9.44654
1296.00,9.44434,25.234590,0.000398,25.127408,-2.2235,0.119,9.44604,9.44604
1297.00,9.44442,25.234636,0.000395,25.127441,-2.2233,0.120,9.44521,9.44521
1298.00,9.44465,25.234655,0.000396,25.127446,-2.2229,0.120,9.44471,9.44471
1299.00,9.44500,25.234735,0.000394,25.127567,-2.2226,0.120,9.44542,9.44542
1300.00,9.44519,25.234744,0.000391,25.127534,-2.2223,0.120,9.44577,9.44577
1301.00,9.44545,25.234586,0.000389,25.127384,-2.2221,0.120,9.44585,9.44585
1302.00,9.44546,25.234615,0.000394,25.127377,-2.2219,0.120,9.44591,9.44591
1303.00,9.44543,25.234681,0.000393,25.127427,-2.2218,0.120,9.44584,9.44584
1304.00,9.44551,25.234643,0.000392,25.127382,-2.2218,0.121,9.44684,9.44684
1305.00,9.44581,25.234647,0.000397,25.127382,-2.2216,0.121,9.44854,9.44854
1306.00,9.44655,25.234722,0.000395,25.127423,-2.2215,0.121,9.45055,9.45055
1307.00,9.44698,25.234815,0.000391,25.127460,-2.2215,0.121,9.45164,9.45164
1308.00,9.44725,25.234896,0.000395,25.127450,-2.2214,0.121,9.45269,9.45269
1309.00,9.44745,25.234947,0.000397,25.127426,-2.2212,0.121,9.45166,9.45166
1310.00,9.44748,25.234951,0.000391,25.127324,-2.2210,0.121,9.44877,9.44877
1311.00,9.44723,25.235002,0.000393,25.127335,-2.2209,0.121,9.44600,9.44600
1312.00,9.44698,25.234990,0.000393,25.127295,-2.2205,0.121,9.44488,9.44488
1313.00,9.44686,25.235074,0.000392,25.127373,-2.2201,0.121,9.44397,9.44397
1314.00,9.44717,25.235165,0.000392,25.127437,-2.2196,0.121,9.44537,9.44537
1315.00,9.44744,25.235270,0.000395,25.127548,-2.2193,0.121,9.44851,9.44851
1316.00,9.44765,25.235329,0.000394,25.127587,-2.2192,0.122,9.45146,9.45146
1317.00,9.44841,25.235339,0.000396,25.127601,-2.2191,0.122,9.45139,9.45139
1318.00,9.44881,25.235251,0.000397,25.127541,-2.2188,0.122,9.45126,9.45126
1319.00,9.44926,25.235294,0.000397,25.127570,-2.2189,0.122,9.44942,9.44942
1320.00,9.44941,25.235269,0.000397,25.127552,-2.2188,0.122,9.44800,9.44800
1321.00,9.44910,25.235233,0.000396,25.127453,-2.2183,0.122,9.44667,9.44667
1322.00,9.44879,25.235346,0.000396,25.127477,-2.2181,0.122,9.44799,9.44799
1323.00,9.44800,25.235460,0.000394,25.127506,-2.2180,0.122,9.44896,9.44896
1324.00,9.44737,25.235500,0.000393,25.127453,-2.2177,0.122,9.44978,9.44978
1325.00,9.44796,25.235547,0.000391,25.127413,-2.2173,0.122,9.44956,9.44956
1326.00,9.44857,25.235650,0.000394,25.127504,-2.2171,0.122,9.44973,9.44973
1327.00,9.44902,25.235508,0.000389,25.127455,-2.2169,0.122,9.45049,9.45049
1328.00,9.44967,25.235436,0.000384,25.127347,-2.2167,0.123,9.45103,9.45103
1329.00,9.44958,25.235475,0.000382,25.127368,-2.2166,0.123,9.45189,9.45189
1330.00,9.44990,25.235554,0.000384,25.127412,-2.2164,0.123,9.45260,9.45260
1331.00,9.45030,25.235546,0.000381,25.127336,-2.2162,0.123,9.45341,9.45341
1332.00,9.45059,25.235707,0.000385,25.127418,-2.2160,0.123,9.45438,9.45438
1333.00,9.45129,25.235693,0.000388,25.127428,-2.2158,0.123,9.45553,9.45553
1334.00,9.45108,25.235717,0.000390,25.127430,-2.2156,0.123,9.45635,9.45635
1335.00,9.45103,25.235763,0.000392,25.127463,-2.2154,0.123,9.45707,9.45707
1336.00,9.45176,25.235877,0.000395,25.127544,-2.2152,0.123,9.45720,9.45720
1337.00,9.45209,25.235920,0.000394,25.127515,-2.2148,0.123,9.45542,9.45542
1338.00,9.45267,25.236043,0.000395,25.127560,-2.2145,0.123,9.45405,9.45405
1339.00,9.45329,25.236086,0.000393,25.127584,-2.2143,0.124,9.45412,9.45412
1340.00,9.45342,25.236146,0.000391,25.127622,-2.2142,0.124,9.45404,9.45404
1341.00,9.45355,25.236086,0.000386,25.127555,-2.2140,0.124,9.45380,9.45380
1342.00,9.45389,25.236085,0.000388,25.127526,-2.2140,0.124,9.45528,9.45528
1343.00,9.45430,25.236036,0.000388,25.127461,-2.2138,0.124,9.45660,9.45660
1344.00,9.45468,25.236014,0.000392,25.127386,-2.2136,0.124,9.45620,9.45620
1345.00,9.45474,25.235915,0.000392,25.127252,-2.2134,0.124,9.45540,9.45540
1346.00,9.45493,25.236009,0.000396,25.127305,-2.2131,0.124,9.45606,9.45606
1347.00,9.45517,25.236147,0.000394,25.127369,-2.2129,0.124,9.45558,9.45558
1348.00,9.45513,25.236445,0.000401,25.127584,-2.2126,0.124,9.45469,9.45469
1349.00,9.45536,25.236476,0.000395,25.127537,-2.2122,0.125,9.45533,9.45533
1350.00,9.45571,25.236654,0.000395,25.127668,-2.2119,0.125,9.45610,9.45610
1351.00,9.45559,25.236794,0.000394,25.127733,-2.2117,0.125,9.45518,9.45518
1352.00,9.45526,25.236767,0.000395,25.127653,-2.2116,0.125,9.45383,9.45383
1353.00,9.45520,25.236706,0.000391,25.127551,-2.2114,0.125,9.45380,9.45380
1354.00,9.45476,25.236712,0.000392,25.127582,-2.2113,0.125,9.45340,9.45340
1355.00,9.45472,25.236695,0.000394,25.127541,-2.2111,0.125,9.45378,9.45378
1356.00,9.45487,25.236557,0.000394,25.127427,-2.2109,0.125,9.45501,9.45501
1357.00,9.45511,25.236657,0.000395,25.127531,-2.2106,0.125,9.45622,9.45622
1358.00,9.45531,25.236693,0.000395,25.127524,-2.2103,0.125,9.45680,9.45680
1359.00,9.45533,25.236793,0.000396,25.127575,-2.2101,0.125,9.45756,9.45756
1360.00,9.45559,25.236842,0.000398,25.127602,-2.2099,0.126,9.45858,9.45858
1361.00,9.45542,25.236933,0.000401,25.127635,-2.2097,0.126,9.45857,9.45857
1362.00,9.45552,25.236786,0.000397,25.127469,-2.2094,0.126,9.45902,9.45902
1363.00,9.45591,25.236750,0.000398,25.127427,-2.2091,0.126,9.46018,9.46018
1364.00,9.45644,25.236741,0.000400,25.127355,-2.2090,0.126,9.46012,9.46012
1365.00,9.45671,25.236749,0.000400,25.127242,-2.2090,0.126,9.45872,9.45872
1366.00,9.45663,25.236822,0.000394,25.127216,-2.2089,0.126,9.45720,9.45720
1367.00,9.45636,25.236975,0.000393,25.127282,-2.2089,0.126,9.45589,9.45589
1368.00,9.45625,25.237011,0.000388,25.127289,-2.2088,0.127,9.45438,9.45438
1369.00,9.45622,25.237055,0.000385,25.127355,-2.2086,0.127,9.45545,9.45545
1370.00,9.45672,25.237069,0.000381,25.127402,-2.2082,0.127,9.45839,9.45839
1371.00,9.45769,25.237016,0.000386,25.127414,-2.2077,0.127,9.46080,9.46080
1372.00,9.45826,25.237018,0.000387,25.127444,-2.2073,0.127,9.46221,9.46221
1373.00,9.45855,25.237099,0.000391,25.127496,-2.2070,0.127,9.46282,9.46282
1374.00,9.45883,25.237216,0.000391,25.127581,-2.2066,0.127,9.46197,9.46197
1375.00,9.45900,25.237336,0.000392,25.127643,-2.2062,0.127,9.46001,9.46001
1376.00,9.45907,25.237447,0.000390,25.127623,-2.2062,0.128,9.46073,9.46073
1377.00,9.45890,25.237587,0.000392,25.127664,-2.2059,0.128,9.46280,9.46280
1378.00,9.45883,25.237595,0.000390,25.127581,-2.2057,0.128,9.46324,9.46324
1379.00,9.45879,25.237563,0.000388,25.127445,-2.2055,0.128,9.46273,9.46273
1380.00,9.45892,25.237607,0.000391,25.127463,-2.2055,0.128,9.46232,9.46232
1381.00,9.46003,25.237576,0.000391,25.127468,-2.2053,0.128,9.46021,9.46021
1382.00,9.45996,25.237522,0.000393,25.127419,-2.2051,0.128,9.45788,9.45788
1383.00,9.45958,25.237536,0.000393,25.127448,-2.2049,0.128,9.45775,9.45775
1384.00,9.45959,25.237567,0.000395,25.127462,-2.2048,0.128,9.45938,9.45938
1385.00,9.46036,25.237559,0.000394,25.127376,-2.2045,0.128,9.46166,9.46166
1386.00,9.46118,25.237652,0.000394,25.127397,-2.2044,0.128,9.46409,9.46409
1387.00,9.46149,25.237686,0.000390,25.127407,-2.2042,0.128,9.46603,9.46603
1388.00,9.46152,25.237746,0.000391,25.127437,-2.2041,0.128,9.46592,9.46592
1389.00,9.46180,25.237827,0.000395,25.127501,-2.2040,0.129,9.46409,9.46409
1390.00,9.46175,25.237813,0.000392,25.127516,-2.2039,0.129,9.46223,9.46223
1391.00,9.46166,25.237823,0.000393,25.127497,-2.2036,0.129,9.46070,9.46070
1392.00,9.46175,25.237912,0.000393,25.127476,-2.2034,0.129,9.46003,9.46003
1393.00,9.46192,25.238022,0.000393,25.127487,-2.2030,0.129,9.46172,9.46172
1394.00,9.46190,25.237953,0.000388,25.127348,-2.2026,0.129,9.46378,9.46378
1395.00,9.46205,25.237976,0.000390,25.127316,-2.2023,0.129,9.46477,9.46477
1396.00,9.46203,25.238001,0.000392,25.127346,-2.2022,0.129,9.46453,9.46453
1397.00,9.46236,25.238017,0.000395,25.127412,-2.2020,0.129,9.46174,9.46174
1398.00,9.46233,25.237860,0.000393,25.127340,-2.2019,0.129,9.45904,9.45904
1399.00,9.46231,25.237907,0.000396,25.127416,-2.2017,0.129,9.45659,9.45659
1400.00,9.46165,25.238035,0.000399,25.127511,-2.2015,0.129,9.45516,9.45516
1401.00,9.46140,25.237966,0.000395,25.127446,-2.2013,0.130,9.45574,9.45574
1402.00,9.46143,25.237954,0.000397,25.127370,-2.2010,0.130,9.45856,9.45856
1403.00,9.46079,25.238060,0.000400,25.127382,-2.2007,0.130,9.45950,9.45950
1404.00,9.45986,25.238135,0.000395,25.127400,-2.2005,0.130,9.45732,9.45732
1405.00,9.45978,25.238066,0.000392,25.127281,-2.2003,0.130,9.45349,9.45349
1406.00,9.46012,25.238269,0.000395,25.127342,-2.2001,0.130,9.44608,9.44608
1407.00,9.45999,25.238373,0.000394,25.127436,-2.2000,0.130,9.43460,9.43460
1408.00,9.45812,25.238422,0.000393,25.127436,-2.1998,0.131,9.42240,9.42240
1409.00,9.45659,25.238445,0.000394,25.127409,-2.1995,0.131,9.41147,9.41147
1410.00,9.45851,25.238582,0.000396,25.127518,-2.1994,0.131,9.40072,9.40072
1411.00,9.46206,25.238617,0.000395,25.127570,-2.1991,0.131,9.39250,9.39250
@10,2.0001,4.0, 1410.053 
1412.00,9.46427,25.238684,0.000394,25.127535,-2.1988,0.131,9.38823,9.38823
1413.00,9.45794,25.238719,0.000393,25.127474,-2.1986,0.131,9.38783,9.38783
1414.00,9.44422,25.238829,0.000397,25.127497,-2.1984,0.131,9.39233,9.39233
1415.00,9.43790,25.238808,0.000391,25.127390,-2.1981,0.131,9.39926,9.39926
1416.00,9.42439,25.238869,0.000391,25.127381,-2.1980,0.131,9.40812,9.40812
1417.00,9.40694,25.238833,0.000391,25.127311,-2.1978,0.131,9.41709,9.41709
1418.00,9.39846,25.238846,0.000387,25.127313,-2.1976,0.132,9.42397,9.42397
1419.00,9.39042,25.238868,0.000388,25.127346,-2.1973,0.132,9.42934,9.42934
1420.00,9.38723,25.238882,0.000394,25.127346,-2.1971,0.132,9.43478,9.43478
1421.00,9.38512,25.238857,0.000391,25.127290,-2.1968,0.132,9.43899,9.43899
1422.00,9.38635,25.238876,0.000392,25.127295,-2.1966,0.132,9.44167,9.44167
1423.00,9.39657,25.238960,0.000397,25.127365,-2.1965,0.132,9.44415,9.44415
1424.00,9.41182,25.239005,0.000396,25.127412,-2.1965,0.132,9.44567,9.44567
1425.00,9.41965,25.239061,0.000395,25.127475,-2.1964,0.132,9.44696,9.44696
1426.00,9.42543,25.239123,0.000395,25.127511,-2.1962,0.132,9.44846,9.44846
1427.00,9.42943,25.239157,0.000397,25.127546,-2.1963,0.132,9.45046,9.45046
1428.00,9.43425,25.239172,0.000399,25.127539,-2.1961,0.132,9.45339,9.45339
1429.00,9.43673,25.239172,0.000397,25.127483,-2.1958,0.132,9.45605,9.45605
1430.00,9.43906,25.239167,0.000397,25.127448,-2.1958,0.132,9.45696,9.45696
1431.00,9.44160,25.239192,0.000395,25.127441,-2.1956,0.132,9.45724,9.45724
1432.00,9.44394,25.239204,0.000395,25.127390,-2.1952,0.132,9.45751,9.45751
1433.00,9.44660,25.239307,0.000394,25.127467,-2.1948,0.133,9.45649,9.45649
1434.00,9.44821,25.239399,0.000393,25.127566,-2.1946,0.133,9.45488,9.45488
1435.00,9.44946,25.239439,0.000393,25.127596,-2.1943,0.133,9.45422,9.45422
1436.00,9.44981,25.239411,0.000397,25.127562,-2.1940,0.133,9.45419,9.45419
1437.00,9.45047,25.239439,0.000395,25.127534,-2.1938,0.133,9.45409,9.45409
1438.00,9.45135,25.239357,0.000395,25.127459,-2.1935,0.133,9.45336,9.45336
1439.00,9.45233,25.239321,0.000398,25.127360,-2.1932,0.133,9.45365,9.45365
1440.00,9.45297,25.239331,0.000398,25.127343,-2.1929,0.133,9.45507,9.45507
1441.00,9.45366,25.239445,0.000398,25.127436,-2.1927,0.133,9.45647,9.45647
1442.00,9.45462,25.239458,0.000396,25.127553,-2.1927,0.133,9.45828,9.45828
1443.00,9.45557,25.239607,0.000397,25.127631,-2.1925,0.133,9.46066,9.46066
1444.00,9.45646,25.239695,0.000395,25.127658,-2.1923,0.134,9.46091,9.46091
1445.00,9.45671,25.239770,0.000394,25.127656,-2.1921,0.134,9.45781,9.45781
1446.00,9.45676,25.239751,0.000390,25.127563,-2.1918,0.134,9.45474,9.45474
1447.00,9.45641,25.239802,0.000393,25.127499,-2.1915,0.134,9.45306,9.45306
1448.00,9.45624,25.239802,0.000392,25.127460,-2.1913,0.134,9.45200,9.45200
1449.00,9.45599,25.239830,0.000392,25.127441,-2.1912,0.134,9.45349,9.45349
1450.00,9.45578,25.239954,0.000395,25.127488,-2.1910,0.134,9.45656,9.45656
1451.00,9.45555,25.240069,0.000402,25.127575,-2.1909,0.134,9.45933,9.45933
1452.00,9.45560,25.240093,0.000398,25.127548,-2.1907,0.135,9.46052,9.46052
1453.00,9.45617,25.240114,0.000397,25.127542,-2.1905,0.135,9.46110,9.46110
1454.00,9.45686,25.240161,0.000398,25.127596,-2.1902,0.135,9.46070,9.46070
1455.00,9.45748,25.240035,0.000398,25.127521,-2.1899,0.135,9.46111,9.46111
1456.00,9.45808,25.240041,0.000398,25.127539,-2.1895,0.135,9.46080,9.46080
1457.00,9.45832,25.240099,0.000399,25.127560,-2.1894,0.135,9.46135,9.46135
1458.00,9.45872,25.240091,0.000401,25.127496,-2.1893,0.135,9.46147,9.46147
1459.00,9.45901,25.240077,0.000401,25.127450,-2.1891,0.135,9.46142,9.46142
1460.00,9.45846,25.240197,0.000401,25.127512,-2.1889,0.135,9.46013,9.46013
1461.00,9.45839,25.240184,0.000397,25.127446,-2.1889,0.135,9.45927,9.45927
1462.00,9.45827,25.240144,0.000396,25.127404,-2.1888,0.135,9.45825,9.45825
1463.00,9.45837,25.240218,0.000394,25.127470,-2.1887,0.136,9.45893,9.45893
1464.00,9.45845,25.240175,0.000392,25.127394,-2.1885,0.136,9.45873,9.45873
1465.00,9.45897,25.240163,0.000389,25.127251,-2.1884,0.136,9.45952,9.45952
1466.00,9.45993,25.240256,0.000389,25.127211,-2.1882,0.136,9.45989,9.45989
1467.00,9.46017,25.240500,0.000391,25.127293,-2.1878,0.136,9.45960,9.45960
1468.00,9.46020,25.240556,0.000391,25.127278,-2.1874,0.136,9.45912,9.45912
1469.00,9.46017,25.240649,0.000392,25.127287,-2.1870,0.136,9.45973,9.45973
1470.00,9.46009,25.240788,0.000396,25.127441,-2.1866,0.136,9.45965,9.45965
1471.00,9.45991,25.240813,0.000398,25.127478,-2.1863,0.136,9.46042,9.46042
1472.00,9.46004,25.240761,0.000399,25.127456,-2.1861,0.136,9.46112,9.46112
1473.00,9.46008,25.240819,0.000397,25.127520,-2.1861,0.136,9.46059,9.46059
1474.00,9.46005,25.240860,0.000393,25.127539,-2.1862,0.136,9.46069,9.46069
1475.00,9.46021,25.240894,0.000391,25.127520,-2.1862,0.137,9.46177,9.46177
1476.00,9.46045,25.240956,0.000389,25.127500,-2.1860,0.137,9.46240,9.46240
1477.00,9.46047,25.241051,0.000387,25.127500,-2.1858,0.137,9.46277,9.46277
1478.00,9.46050,25.241043,0.000388,25.127348,-2.1853,0.137,9.46366,9.46366
1479.00,9.46051,25.241179,0.000391,25.127419,-2.1849,0.137,9.46248,9.46248
1480.00,9.46038,25.241130,0.000390,25.127341,-2.1846,0.137,9.46077,9.46077
1481.00,9.46048,25.241113,0.000391,25.127370,-2.1843,0.137,9.45940,9.45940
1482.00,9.46050,25.241074,0.000390,25.127365,-2.1841,0.137,9.45831,9.45831
1483.00,9.46035,25.241180,0.000390,25.127518,-2.1839,0.137,9.45779,9.45779
1484.00,9.46036,25.241116,0.000388,25.127429,-2.1836,0.138,9.45919,9.45919
1485.00,9.46047,25.241211,0.000388,25.127487,-2.1832,0.138,9.46081,9.46081
1486.00,9.46084,25.241223,0.000387,25.127393,-2.1829,0.138,9.46182,9.46182
1487.00,9.46115,25.241405,0.000391,25.127475,-2.1826,0.138,9.46339,9.46339
1488.00,9.46132,25.241469,0.000394,25.127443,-2.1824,0.138,9.46542,9.46542
1489.00,9.46194,25.241514,0.000396,25.127418,-2.1823,0.138,9.46614,9.46614
1490.00,9.46231,25.241466,0.000395,25.127350,-2.1822,0.137,9.46666,9.46666
1491.00,9.46280,25.241512,0.000394,25.127448,-2.1821,0.138,9.46854,9.46854
1492.00,9.46323,25.241419,0.000387,25.127390,-2.1819,0.138,9.46900,9.46900
1493.00,9.46359,25.241432,0.000387,25.127399,-2.1818,0.138,9.46785,9.46785
1494.00,9.46372,25.241442,0.000389,25.127458,-2.1816,0.138,9.46687,9.46687
1495.00,9.46361,25.241545,0.000392,25.127548,-2.1814,0.138,9.46604,9.46604
1496.00,9.46353,25.241589,0.000390,25.127471,-2.1814,0.138,9.46418,9.46418
1497.00,9.46347,25.241655,0.000394,25.127439,-2.1812,0.138,9.46314,9.46314
1498.00,9.46340,25.241735,0.000396,25.127542,-2.1809,0.138,9.46247,9.46247
1499.00,9.46364,25.241770,0.000393,25.127543,-2.1807,0.139,9.46331,9.46331
1500.00,9.46434,25.241792,0.000391,25.127514,-2.1804,0.139,9.46398,9.46398
1501.00,9.46508,25.241809,0.000392,25.127570,-2.1800,0.139,9.46509,9.46509
1502.00,9.46543,25.241741,0.000391,25.127518,-2.1795,0.139,9.46767,9.46767
1503.00,9.46566,25.241707,0.000389,25.127481,-2.1792,0.139,9.47007,9.47007
1504.00,9.46633,25.241725,0.000388,25.127459,-2.1792,0.139,9.47026,9.47026
1505.00,9.46674,25.241662,0.000386,25.127439,-2.1792,0.139,9.47031,9.47031
1506.00,9.46687,25.241678,0.000386,25.127412,-2.1793,0.139,9.47016,9.47016
1507.00,9.46703,25.241726,0.000385,25.127463,-2.1793,0.139,9.46908,9.46908
1508.00,9.46716,25.241674,0.000385,25.127357,-2.1792,0.140,9.46884,9.46884
1509.00,9.46740,25.241749,0.000388,25.127377,-2.1790,0.139,9.46955,9.46955
1510.00,9.46731,25.241853,0.000390,25.127344,-2.1787,0.139,9.46980,9.46980
1511.00,9.46716,25.241905,0.000391,25.127320,-2.1783,0.139,9.46884,9.46884
1512.00,9.46761,25.241977,0.000393,25.127327,-2.1780,0.140,9.46830,9.46830
1513.00,9.46755,25.242053,0.000389,25.127325,-2.1777,0.140,9.46817,9.46817
1514.00,9.46773,25.242135,0.000389,25.127395,-2.1773,0.140,9.46913,9.46913
1515.00,9.46821,25.242316,0.000392,25.127558,-2.1770,0.140,9.46972,9.46972
1516.00,9.46850,25.242390,0.000394,25.127611,-2.1770,0.140,9.46976,9.46976
1517.00,9.46848,25.242439,0.000391,25.127569,-2.1767,0.141,9.46881,9.46881
1518.00,9.46868,25.242516,0.000395,25.127591,-2.1765,0.141,9.46826,9.46826
1519.00,9.46898,25.242549,0.000394,25.127607,-2.1763,0.141,9.46779,9.46779
1520.00,9.46905,25.242478,0.000395,25.127524,-2.1760,0.141,9.46902,9.46902
1521.00,9.46891,25.242450,0.000395,25.127470,-2.1756,0.141,9.47179,9.47179
1522.00,9.46894,25.242463,0.000397,25.127544,-2.1753,0.141,9.47408,9.47408
1523.00,9.46923,25.242410,0.000397,25.127507,-2.1750,0.141,9.47514,9.47514
1524.00,9.46965,25.242426,0.000397,25.127428,-2.1748,0.141,9.47534,9.47534
1525.00,9.47034,25.242483,0.000397,25.127445,-2.1746,0.141,9.47391,9.47391
1526.00,9.47045,25.242605,0.000396,25.127520,-2.1744,0.141,9.47120,9.47120
1527.00,9.47075,25.242633,0.000397,25.127469,-2.1744,0.141,9.46883,9.46883
1528.00,9.47149,25.242738,0.000397,25.127450,-2.1742,0.141,9.46769,9.46769
1529.00,9.47155,25.242808,0.000397,25.127442,-2.1740,0.141,9.46748,9.46748
1530.00,9.47063,25.242859,0.000393,25.127386,-2.1739,0.141,9.46854,9.46854
1531.00,9.47048,25.242876,0.000394,25.127313,-2.1736,0.142,9.47037,9.47037
1532.00,9.47088,25.242964,0.000391,25.127344,-2.1733,0.142,9.47115,9.47115
1533.00,9.47067,25.242977,0.000388,25.127368,-2.1731,0.142,9.46996,9.46996
1534.00,9.47133,25.243115,0.000385,25.127462,-2.1731,0.142,9.46853,9.46853
1535.00,9.47194,25.243162,0.000386,25.127461,-2.1729,0.142,9.46747,9.46747
1536.00,9.47110,25.243161,0.000384,25.127466,-2.1728,0.143,9.46761,9.46761
1537.00,9.47025,25.243121,0.000387,25.127393,-2.1726,0.143,9.46999,9.46999
1538.00,9.46926,25.243191,0.000390,25.127459,-2.1724,0.143,9.47272,9.47272
1539.00,9.46897,25.243118,0.000393,25.127394,-2.1722,0.142,9.47453,9.47453
1540.00,9.46842,25.243097,0.000394,25.127339,-2.1717,0.143,9.47571,9.47571
1541.00,9.46934,25.243104,0.000393,25.127301,-2.1715,0.143,9.47539,9.47539
1542.00,9.46984,25.243166,0.000392,25.127322,-2.1714,0.143,9.47477,9.47477
1543.00,9.47066,25.243189,0.000392,25.127293,-2.1711,0.143,9.47375,9.47375
1544.00,9.47139,25.243139,0.000390,25.127298,-2.1707,0.143,9.47218,9.47218
1545.00,9.47206,25.243118,0.000388,25.127339,-2.1707,0.143,9.46966,9.46966
1546.00,9.47197,25.243150,0.000389,25.127431,-2.1705,0.143,9.46870,9.46870
1547.00,9.47133,25.243186,0.000391,25.127491,-2.1701,0.143,9.46919,9.46919
1548.00,9.47157,25.243110,0.000392,25.127453,-2.1697,0.143,9.47140,9.47140
1549.00,9.47224,25.243194,0.000395,25.127472,-2.1696,0.143,9.47474,9.47474
1550.00,9.47263,25.243276,0.000395,25.127516,-2.1693,0.143,9.47770,9.47770
1551.00,9.47257,25.243310,0.000394,25.127472,-2.1689,0.144,9.47836,9.47836
1552.00,9.47325,25.243355,0.000393,25.127446,-2.1687,0.144,9.47664,9.47664
1553.00,9.47415,25.243525,0.000392,25.127536,-2.1686,0.144,9.47343,9.47343
1554.00,9.47415,25.243528,0.000391,25.127507,-2.1683,0.144,9.46880,9.46880
1555.00,9.47387,25.243531,0.000391,25.127532,-2.1680,0.144,9.46367,9.46367
1556.00,9.47364,25.243644,0.000393,25.127656,-2.1679,0.144,9.45775,9.45775
1557.00,9.47339,25.243533,0.000392,25.127573,-2.1676,0.144,9.44903,9.44903
1558.00,9.47414,25.243609,0.000393,25.127629,-2.1673,0.144,9.43891,9.43891
1559.00,9.47700,25.243708,0.000393,25.127680,-2.1671,0.144,9.42689,9.42689
1560.00,9.47709,25.243874,0.000395,25.127714,-2.1668,0.145,9.41547,9.41547
1561.00,9.47208,25.243894,0.000392,25.127602,-2.1667,0.145,9.40642,9.40642
@11,2.0001,4.0, 1560.09699999999 
1562.00,9.46833,25.244103,0.000396,25.127709,-2.1665,0.145,9.40293,9.40293
1563.00,9.46462,25.244066,0.000393,25.127610,-2.1661,0.145,9.40419,9.40419
1564.00,9.46007,25.244059,0.000390,25.127534,-2.1659,0.145,9.41004,9.41004
1565.00,9.45262,25.244033,0.000388,25.127427,-2.1656,0.145,9.41731,9.41731
1566.00,9.44166,25.244020,0.000391,25.127411,-2.1653,0.145,9.42628,9.42628
1567.00,9.42487,25.243981,0.000388,25.127358,-2.1652,0.145,9.43303,9.43303
1568.00,9.41454,25.244034,0.000389,25.127355,-2.1650,0.145,9.43673,9.43673
1569.00,9.40108,25.244031,0.000390,25.127286,-2.1648,0.145,9.43875,9.43875
1570.00,9.39745,25.244074,0.000392,25.127357,-2.1645,0.146,9.44160,9.44160
1571.00,9.39841,25.244135,0.000390,25.127371,-2.1642,0.146,9.44458,9.44458
1572.00,9.40740,25.244235,0.000391,25.127351,-2.1639,0.146,9.44870,9.44870
1573.00,9.42085,25.244210,0.000392,25.127292,-2.1639,0.146,9.45353,9.45353
1574.00,9.42833,25.244291,0.000393,25.127399,-2.1636,0.146,9.45829,9.45829
1575.00,9.43353,25.244315,0.000391,25.127361,-2.1635,0.146,9.46153,9.46153
1576.00,9.43571,25.244371,0.000395,25.127445,-2.1633,0.146,9.46187,9.46187
1577.00,9.43863,25.244331,0.000389,25.127462,-2.1630,0.146,9.46147,9.46147
1578.00,9.44310,25.244313,0.000388,25.127396,-2.1626,0.146,9.46147,9.46147
1579.00,9.44679,25.244390,0.000389,25.127437,-2.1625,0.146,9.46216,9.46216
1580.00,9.44943,25.244471,0.000387,25.127517,-2.1623,0.147,9.46381,9.46381
1581.00,9.45322,25.244517,0.000383,25.127433,-2.1621,0.147,9.46592,9.46592
1582.00,9.45559,25.244597,0.000385,25.127395,-2.1620,0.147,9.46703,9.46703
1583.00,9.45650,25.244730,0.000388,25.127497,-2.1618,0.147,9.46697,9.46697
1584.00,9.45821,25.244749,0.000392,25.127470,-2.1616,0.147,9.46626,9.46626
1585.00,9.45973,25.244746,0.000396,25.127427,-2.1613,0.147,9.46433,9.46433
1586.00,9.46030,25.244717,0.000397,25.127420,-2.1610,0.147,9.46231,9.46231
1587.00,9.46105,25.244742,0.000400,25.127460,-2.1608,0.147,9.46061,9.46061
1588.00,9.46229,25.244793,0.000398,25.127457,-2.1606,0.147,9.45948,9.45948
1589.00,9.46227,25.244774,0.000393,25.127381,-2.1604,0.147,9.45813,9.45813
1590.00,9.46246,25.244728,0.000390,25.127334,-2.1602,0.147,9.45750,9.45750
1591.00,9.46227,25.244741,0.000391,25.127356,-2.1600,0.147,9.45770,9.45770
1592.00,9.46195,25.244781,0.000388,25.127388,-2.1596,0.148,9.45837,9.45837
1593.00,9.46175,25.244793,0.000387,25.127332,-2.1593,0.148,9.45891,9.45891
1594.00,9.46173,25.244910,0.000389,25.127412,-2.1592,0.148,9.46047,9.46047
1595.00,9.46181,25.245074,0.000390,25.127458,-2.1591,0.148,9.46171,9.46171
1596.00,9.46199,25.245076,0.000392,25.127350,-2.1592,0.148,9.46257,9.46257
1597.00,9.46226,25.245129,0.000394,25.127349,-2.1591,0.148,9.46387,9.46387
1598.00,9.46247,25.245184,0.000397,25.127414,-2.1588,0.148,9.46522,9.46522
1599.00,9.46243,25.245216,0.000399,25.127390,-2.1585,0.148,9.46508,9.46508
1600.00,9.46217,25.245158,0.000397,25.127348,-2.1579,0.148,9.46511,9.46511
1601.00,9.46203,25.245225,0.000393,25.127373,-2.1575,0.148,9.46595,9.46595
1602.00,9.46217,25.245322,0.000393,25.127422,-2.1572,0.148,9.46624,9.46624
1603.00,9.46237,25.245357,0.000389,25.127358,-2.1570,0.148,9.46670,9.46670
1604.00,9.46273,25.245361,0.000385,25.127369,-2.1568,0.149,9.46780,9.46780
1605.00,9.46316,25.245447,0.000386,25.127371,-2.1566,0.149,9.46953,9.46953
1606.00,9.46373,25.245549,0.000389,25.127404,-2.1565,0.149,9.46953,9.46953
1607.00,9.46415,25.245511,0.000385,25.127307,-2.1563,0.149,9.46921,9.46921
1608.00,9.46468,25.245527,0.000385,25.127342,-2.1562,0.149,9.46912,9.46912
1609.00,9.46533,25.245534,0.000385,25.127296,-2.1561,0.149,9.46946,9.46946
1610.00,9.46598,25.245557,0.000386,25.127343,-2.1560,0.149,9.46862,9.46862
1611.00,9.46645,25.245578,0.000382,25.127426,-2.1559,0.149,9.46880,9.46880
1612.00,9.46697,25.245666,0.000385,25.127526,-2.1557,0.149,9.46967,9.46967
1613.00,9.46745,25.245673,0.000387,25.127528,-2.1554,0.149,9.46889,9.46889
1614.00,9.46783,25.245744,0.000388,25.127543,-2.1551,0.149,9.46788,9.46788
1615.00,9.46789,25.245717,0.000386,25.127448,-2.1548,0.150,9.46787,9.46787
1616.00,9.46797,25.245807,0.000388,25.127481,-2.1547,0.150,9.46865,9.46865
1617.00,9.46815,25.245789,0.000388,25.127398,-2.1545,0.150,9.47073,9.47073
1618.00,9.46889,25.245878,0.000386,25.127393,-2.1543,0.150,9.47563,9.47563
1619.00,9.47066,25.245918,0.000384,25.127376,-2.1542,0.150,9.48002,9.48002
1620.00,9.47167,25.245948,0.000385,25.127361,-2.1539,0.150,9.48244,9.48244
1621.00,9.47213,25.245957,0.000383,25.127290,-2.1535,0.150,9.48259,9.48259
1622.00,9.47247,25.246017,0.000384,25.127302,-2.1532,0.151,9.48096,9.48096
1623.00,9.47283,25.246038,0.000388,25.127296,-2.1530,0.151,9.47836,9.47836
1624.00,9.47373,25.246091,0.000392,25.127299,-2.1529,0.151,9.47657,9.47657
1625.00,9.47459,25.246254,0.000394,25.127390,-2.1527,0.151,9.47580,9.47580
1626.00,9.47610,25.246330,0.000398,25.127400,-2.1525,0.151,9.47605,9.47605
1627.00,9.47868,25.246426,0.000399,25.127444,-2.1522,0.151,9.47651,9.47651
1628.00,9.47788,25.246524,0.000397,25.127519,-2.1520,0.151,9.47603,9.47603
1629.00,9.47791,25.246527,0.000395,25.127545,-2.1516,0.151,9.47496,9.47496
1630.00,9.47942,25.246603,0.000396,25.127626,-2.1513,0.151,9.47485,9.47485
1631.00,9.47899,25.246594,0.000396,25.127657,-2.1512,0.151,9.47464,9.47464
1632.00,9.47831,25.246586,0.000393,25.127611,-2.1511,0.151,9.47411,9.47411
1633.00,9.47783,25.246520,0.000392,25.127568,-2.1508,0.152,9.47358,9.47358
1634.00,9.47731,25.246532,0.000395,25.127535,-2.1507,0.151,9.47258,9.47258
1635.00,9.47660,25.246421,0.000392,25.127440,-2.1506,0.151,9.47096,9.47096
1636.00,9.47598,25.246455,0.000391,25.127435,-2.1505,0.151,9.47022,9.47022
1637.00,9.47576,25.246506,0.000394,25.127516,-2.1502,0.151,9.47080,9.47080
1638.00,9.47531,25.246519,0.000393,25.127519,-2.1499,0.151,9.47134,9.47134
1639.00,9.47442,25.246534,0.000388,25.127521,-2.1497,0.152,9.47219,9.47219
1640.00,9.47383,25.246638,0.000387,25.127519,-2.1496,0.152,9.47283,9.47283
1641.00,9.47351,25.246618,0.000388,25.127404,-2.1492,0.152,9.47307,9.47307
1642.00,9.47352,25.246557,0.000387,25.127308,-2.1490,0.152,9.47289,9.47289
1643.00,9.47343,25.246661,0.000388,25.127335,-2.1489,0.152,9.47345,9.47345
1644.00,9.47294,25.246794,0.000389,25.127403,-2.1487,0.153,9.47427,9.47427
1645.00,9.47282,25.246824,0.000390,25.127442,-2.1484,0.153,9.47546,9.47546
1646.00,9.47325,25.246881,0.000390,25.127511,-2.1483,0.153,9.47644,9.47644
1647.00,9.47347,25.246985,0.000389,25.127549,-2.1482,0.153,9.47684,9.47684
1648.00,9.47353,25.247062,0.000389,25.127507,-2.1480,0.153,9.47719,9.47719
1649.00,9.47391,25.247089,0.000393,25.127458,-2.1477,0.153,9.47791,9.47791
1650.00,9.47399,25.247102,0.000394,25.127393,-2.1473,0.153,9.47830,9.47830
1651.00,9.47435,25.247241,0.000394,25.127401,-2.1469,0.153,9.47815,9.47815
1652.00,9.47464,25.247351,0.000398,25.127466,-2.1465,0.153,9.47856,9.47856
1653.00,9.47480,25.247462,0.000400,25.127598,-2.1461,0.153,9.47745,9.47745
1654.00,9.47489,25.247474,0.000399,25.127637,-2.1460,0.153,9.47553,9.47553
1655.00,9.47511,25.247577,0.000397,25.127704,-2.1458,0.154,9.47441,9.47441
1656.00,9.47526,25.247616,0.000400,25.127739,-2.1457,0.154,9.47364,9.47364
1657.00,9.47533,25.247584,0.000397,25.127685,-2.1456,0.154,9.47308,9.47308
1658.00,9.47543,25.247550,0.000396,25.127558,-2.1455,0.154,9.47441,9.47441
1659.00,9.47576,25.247636,0.000396,25.127611,-2.1452,0.154,9.47630,9.47630
1660.00,9.47616,25.247679,0.000399,25.127628,-2.1449,0.154,9.47688,9.47688
1661.00,9.47639,25.247723,0.000398,25.127666,-2.1445,0.154,9.47787,9.47787
1662.00,9.47652,25.247782,0.000400,25.127713,-2.1442,0.154,9.47733,9.47733
1663.00,9.47636,25.247841,0.000401,25.127757,-2.1438,0.154,9.47628,9.47628
1664.00,9.47628,25.247927,0.000404,25.127780,-2.1434,0.154,9.47512,9.47512
1665.00,9.47618,25.247812,0.000402,25.127657,-2.1432,0.154,9.47506,9.47506
1666.00,9.47617,25.247810,0.000402,25.127622,-2.1432,0.154,9.47523,9.47523
1667.00,9.47613,25.247796,0.000399,25.127563,-2.1430,0.154,9.47682,9.47682
1668.00,9.47575,25.247743,0.000399,25.127587,-2.1428,0.154,9.47741,9.47741
1669.00,9.47591,25.247649,0.000395,25.127488,-2.1428,0.155,9.47757,9.47757
1670.00,9.47595,25.247725,0.000397,25.127565,-2.1426,0.155,9.47718,9.47718
1671.00,9.47590,25.247722,0.000397,25.127507,-2.1424,0.155,9.47660,9.47660
1672.00,9.47573,25.247845,0.000399,25.127594,-2.1422,0.155,9.47526,9.47526
1673.00,9.47567,25.247949,0.000402,25.127613,-2.1420,0.155,9.47499,9.47499
1674.00,9.47599,25.248038,0.000405,25.127644,-2.1416,0.155,9.47612,9.47612
1675.00,9.47659,25.248163,0.000403,25.127683,-2.1413,0.155,9.47848,9.47848
1676.00,9.47723,25.248254,0.000403,25.127743,-2.1410,0.155,9.48050,9.48050
1677.00,9.47782,25.248345,0.000399,25.127804,-2.1409,0.155,9.48264,9.48264
1678.00,9.47815,25.248410,0.000396,25.127806,-2.1407,0.156,9.48433,9.48433
1679.00,9.47829,25.248470,0.000390,25.127809,-2.1406,0.156,9.48441,9.48441
1680.00,9.47835,25.248496,0.000388,25.127830,-2.1404,0.156,9.48290,9.48290
1681.00,9.47845,25.248467,0.000388,25.127811,-2.1401,0.156,9.48184,9.48184
1682.00,9.47888,25.248355,0.000389,25.127690,-2.1397,0.156,9.48076,9.48076
1683.00,9.47936,25.248259,0.000389,25.127618,-2.1394,0.156,9.48046,9.48046
1684.00,9.47959,25.248157,0.000393,25.127556,-2.1392,0.156,9.48061,9.48061
1685.00,9.47986,25.248206,0.000398,25.127540,-2.1390,0.156,9.48032,9.48032
1686.00,9.47976,25.248270,0.000398,25.127562,-2.1388,0.156,9.48010,9.48010
1687.00,9.47974,25.248306,0.000399,25.127535,-2.1385,0.156,9.48013,9.48013
1688.00,9.47973,25.248362,0.000399,25.127506,-2.1384,0.156,9.47953,9.47953
1689.00,9.47996,25.248408,0.000395,25.127476,-2.1382,0.156,9.47883,9.47883
1690.00,9.47997,25.248393,0.000390,25.127419,-2.1381,0.157,9.47818,9.47818
1691.00,9.48015,25.248491,0.000390,25.127432,-2.1380,0.157,9.47770,9.47770
1692.00,9.48070,25.248499,0.000387,25.127387,-2.1380,0.157,9.47690,9.47690
1693.00,9.48050,25.248540,0.000388,25.127447,-2.1378,0.157,9.47646,9.47646
1694.00,9.48011,25.248529,0.000390,25.127414,-2.1374,0.157,9.47760,9.47760
1695.00,9.48017,25.248519,0.000392,25.127411,-2.1370,0.157,9.47917,9.47917
1696.00,9.47986,25.248378,0.000391,25.127313,-2.1366,0.157,9.48022,9.48022
1697.00,9.47979,25.248445,0.000394,25.127423,-2.1363,0.157,9.48173,9.48173
1698.00,9.47950,25.248464,0.000392,25.127352,-2.1362,0.157,9.48324,9.48324
1699.00,9.47993,25.248574,0.000394,25.127435,-2.1363,0.158,9.48312,9.48312
1700.00,9.48006,25.248670,0.000395,25.127510,-2.1363,0.158,9.48278,9.48278
1701.00,9.48016,25.248676,0.000394,25.127514,-2.1364,0.158,9.48316,9.48316
1702.00,9.48033,25.248691,0.000394,25.127450,-2.1362,0.158,9.48303,9.48303
1703.00,9.48021,25.248729,0.000393,25.127477,-2.1358,0.158,9.48238,9.48238
1704.00,9.48038,25.248796,0.000392,25.127545,-2.1355,0.158,9.48078,9.48078
1705.00,9.48051,25.248783,0.000390,25.127508,-2.1350,0.158,9.47781,9.47781
1706.00,9.48092,25.248913,0.000391,25.127562,-2.1346,0.159,9.47144,9.47144
1707.00,9.48202,25.248914,0.000391,25.127496,-2.1343,0.159,9.46280,9.46280
1708.00,9.48279,25.249030,0.000391,25.127519,-2.1340,0.159,9.45215,9.45215
1709.00,9.48294,25.249091,0.000393,25.127478,-2.1336,0.159,9.43989,9.43989
1710.00,9.48280,25.249170,0.000392,25.127425,-2.1333,0.159,9.42823,9.42823
1711.00,9.48236,25.249230,0.000393,25.127415,-2.1330,0.159,9.41936,9.41936
@12,2.0001,4.0, 1710.03099999999 
1712.00,9.48279,25.249368,0.000395,25.127512,-2.1327,0.159,9.41441,9.41441
1713.00,9.48069,25.249342,0.000396,25.127486,-2.1325,0.159,9.41362,9.41362
1714.00,9.47557,25.249310,0.000398,25.127482,-2.1327,0.159,9.41776,9.41776
1715.00,9.46495,25.249321,0.000400,25.127552,-2.1327,0.159,9.42425,9.42425
1716.00,9.45134,25.249340,0.000402,25.127608,-2.1327,0.159,9.43262,9.43262
1717.00,9.43945,25.249275,0.000399,25.127576,-2.1325,0.159,9.44056,9.44056
1718.00,9.42886,25.249265,0.000396,25.127603,-2.1323,0.160,9.44596,9.44596
1719.00,9.41480,25.249365,0.000392,25.127600,-2.1318,0.160,9.45019,9.45019
1720.00,9.40884,25.249357,0.000392,25.127504,-2.1314,0.160,9.45356,9.45356
1721.00,9.40959,25.249425,0.000393,25.127501,-2.1310,0.160,9.45511,9.45511
1722.00,9.41444,25.249446,0.000397,25.127480,-2.1307,0.160,9.45658,9.45658
1723.00,9.42504,25.249507,0.000403,25.127458,-2.1304,0.160,9.45824,9.45824
1724.00,9.43355,25.249564,0.000406,25.127529,-2.1302,0.160,9.45942,9.45942
1725.00,9.44053,25.249641,0.000405,25.127606,-2.1301,0.160,9.46208,9.46208
1726.00,9.44472,25.249612,0.000402,25.127521,-2.1300,0.160,9.46508,9.46508
1727.00,9.44752,25.249735,0.000399,25.127607,-2.1298,0.160,9.46823,9.46823
1728.00,9.44996,25.249746,0.000396,25.127620,-2.1296,0.160,9.47144,9.47144
1729.00,9.45232,25.249650,0.000393,25.127502,-2.1294,0.160,9.47466,9.47466
1730.00,9.45524,25.249643,0.000394,25.127507,-2.1290,0.160,9.47667,9.47667
1731.00,9.45790,25.249667,0.000392,25.127566,-2.1286,0.161,9.47800,9.47800
1732.00,9.46038,25.249736,0.000392,25.127539,-2.1282,0.161,9.47781,9.47781
1733.00,9.46355,25.249910,0.000395,25.127586,-2.1278,0.161,9.47766,9.47766
1734.00,9.46605,25.250037,0.000395,25.127619,-2.1274,0.161,9.47702,9.47702
1735.00,9.46802,25.250138,0.000397,25.127576,-2.1272,0.161,9.47727,9.47727
1736.00,9.46942,25.250224,0.000400,25.127552,-2.1271,0.161,9.47757,9.47757
1737.00,9.47031,25.250224,0.000398,25.127547,-2.1272,0.161,9.47844,9.47844
1738.00,9.47142,25.250146,0.000393,25.127544,-2.1272,0.161,9.47928,9.47928
1739.00,9.47235,25.250201,0.000396,25.127588,-2.1271,0.161,9.48036,9.48036
1740.00,9.47362,25.250168,0.000396,25.127578,-2.1270,0.161,9.47984,9.47984
1741.00,9.47452,25.250151,0.000395,25.127503,-2.1268,0.161,9.47973,9.47973
1742.00,9.47570,25.250207,0.000397,25.127451,-2.1264,0.161,9.47865,9.47865
1743.00,9.47680,25.250303,0.000398,25.127445,-2.1261,0.161,9.47670,9.47670
1744.00,9.47655,25.250274,0.000392,25.127377,-2.1259,0.161,9.47451,9.47451
1745.00,9.47682,25.250353,0.000390,25.127385,-2.1254,0.162,9.47389,9.47389
1746.00,9.47720,25.250440,0.000389,25.127471,-2.1250,0.162,9.47344,9.47344
1747.00,9.47725,25.250505,0.000389,25.127577,-2.1247,0.162,9.47423,9.47423
1748.00,9.47734,25.250475,0.000389,25.127533,-2.1244,0.162,9.47606,9.47606
1749.00,9.47746,25.250546,0.000390,25.127602,-2.1242,0.162,9.47781,9.47781
1750.00,9.47750,25.250551,0.000390,25.127636,-2.1239,0.162,9.47907,9.47907
1751.00,9.47749,25.250597,0.000392,25.127657,-2.1237,0.162,9.47976,9.47976
1752.00,9.47766,25.250542,0.000391,25.127595,-2.1234,0.162,9.47930,9.47930
1753.00,9.47764,25.250559,0.000390,25.127563,-2.1231,0.163,9.47963,9.47963
1754.00,9.47770,25.250593,0.000391,25.127512,-2.1229,0.163,9.48056,9.48056
1755.00,9.47789,25.250683,0.000394,25.127519,-2.1228,0.163,9.48127,9.48127
1756.00,9.47837,25.250667,0.000396,25.127488,-2.1228,0.163,9.48304,9.48304
1757.00,9.47924,25.250706,0.000393,25.127465,-2.1227,0.163,9.48589,9.48589
1758.00,9.47985,25.250754,0.000392,25.127468,-2.1225,0.163,9.48789,9.48789
1759.00,9.48028,25.250696,0.000388,25.127421,-2.1224,0.163,9.48910,9.48910
1760.00,9.48082,25.250796,0.000387,25.127440,-2.1221,0.163,9.49022,9.49022
1761.00,9.48124,25.250926,0.000382,25.127443,-2.1219,0.164,9.48900,9.48900
1762.00,9.48150,25.251015,0.000386,25.127484,-2.1217,0.164,9.48716,9.48716
1763.00,9.48200,25.251036,0.000389,25.127469,-2.1216,0.164,9.48557,9.48557
1764.00,9.48292,25.251103,0.000395,25.127487,-2.1214,0.164,9.48485,9.48485
1765.00,9.48364,25.250997,0.000395,25.127488,-2.1213,0.164,9.48304,9.48304
1766.00,9.48373,25.250908,0.000400,25.127534,-2.1211,0.164,9.48222,9.48222
1767.00,9.48360,25.250893,0.000398,25.127523,-2.1207,0.164,9.48125,9.48125
1768.00,9.48333,25.250911,0.000398,25.127519,-2.1204,0.164,9.47981,9.47981
1769.00,9.48327,25.250906,0.000397,25.127482,-2.1200,0.164,9.47742,9.47742
1770.00,9.48309,25.250974,0.000396,25.127421,-2.1198,0.164,9.47623,9.47623
1771.00,9.48323,25.251018,0.000396,25.127365,-2.1195,0.164,9.47537,9.47537
1772.00,9.48324,25.251052,0.000397,25.127330,-2.1193,0.164,9.47490,9.47490
1773.00,9.48251,25.251127,0.000397,25.127365,-2.1192,0.164,9.47417,9.47417
1774.00,9.48170,25.251188,0.000399,25.127391,-2.1193,0.164,9.47406,9.47406
1775.00,9.48119,25.251275,0.000401,25.127442,-2.1192,0.164,9.47470,9.47470
1776.00,9.48072,25.251386,0.000401,25.127456,-2.1191,0.164,9.47530,9.47530
1777.00,9.48019,25.251436,0.000402,25.127465,-2.1188,0.164,9.47626,9.47626
1778.00,9.47973,25.251444,0.000402,25.127494,-2.1185,0.165,9.47857,9.47857
1779.00,9.47939,25.251532,0.000397,25.127524,-2.1181,0.165,9.48030,9.48030
1780.00,9.47897,25.251561,0.000392,25.127508,-2.1177,0.165,9.48099,9.48099
1781.00,9.47873,25.251611,0.000392,25.127525,-2.1176,0.165,9.48203,9.48203
1782.00,9.47875,25.251620,0.000390,25.127508,-2.1174,0.166,9.48287,9.48287
1783.00,9.47863,25.251690,0.000390,25.127450,-2.1172,0.166,9.48328,9.48328
1784.00,9.47893,25.251649,0.000393,25.127446,-2.1170,0.165,9.48388,9.48388
1785.00,9.47905,25.251729,0.000394,25.127463,-2.1167,0.165,9.48477,9.48477
1786.00,9.47937,25.251754,0.000391,25.127450,-2.1164,0.166,9.48552,9.48552
1787.00,9.47977,25.251819,0.000394,25.127452,-2.1161,0.166,9.48573,9.48573
1788.00,9.48010,25.251861,0.000396,25.127468,-2.1160,0.166,9.48522,9.48522
1789.00,9.48048,25.251968,0.000399,25.127448,-2.1158,0.166,9.48435,9.48435
1790.00,9.48082,25.251948,0.000401,25.127402,-2.1157,0.166,9.48311,9.48311
1791.00,9.48110,25.251960,0.000405,25.127401,-2.1155,0.166,9.48225,9.48225
1792.00,9.48150,25.251920,0.000402,25.127309,-2.1153,0.166,9.48220,9.48220
1793.00,9.48204,25.251866,0.000397,25.127323,-2.1150,0.166,9.48237,9.48237
1794.00,9.48257,25.251806,0.000394,25.127360,-2.1149,0.166,9.48257,9.48257
1795.00,9.48289,25.251806,0.000396,25.127370,-2.1147,0.166,9.48344,9.48344
1796.00,9.48337,25.251726,0.000389,25.127282,-2.1142,0.166,9.48484,9.48484
1797.00,9.48398,25.251850,0.000389,25.127383,-2.1139,0.167,9.48617,9.48617
1798.00,9.48430,25.251905,0.000388,25.127279,-2.1136,0.167,9.48633,9.48633
1799.00,9.48433,25.252001,0.000385,25.127181,-2.1133,0.167,9.48660,9.48660
1800.00,9.48438,25.251965,0.000381,25.127019,-2.1130,0.167,9.48664,9.48664
1801.00,9.48463,25.252035,0.000381,25.126992,-2.1130,0.167,9.48640,9.48640
1802.00,9.48493,25.252053,0.000382,25.126990,-2.1129,0.167,9.48632,9.48632
1803.00,9.48522,25.252145,0.000385,25.127111,-2.1126,0.167,9.48786,9.48786
1804.00,9.48543,25.252235,0.000387,25.127219,-2.1124,0.167,9.48863,9.48863
1805.00,9.48542,25.252399,0.000390,25.127421,-2.1123,0.167,9.48979,9.48979
1806.00,9.48554,25.252566,0.000398,25.127580,-2.1120,0.167,9.49102,9.49102
1807.00,9.48585,25.252626,0.000400,25.127606,-2.1117,0.167,9.49074,9.49074
1808.00,9.48660,25.252670,0.000397,25.127556,-2.1116,0.167,9.48994,9.48994
1809.00,9.48727,25.252688,0.000399,25.127566,-2.1113,0.167,9.49047,9.49047
1810.00,9.48766,25.252683,0.000396,25.127523,-2.1110,0.168,9.48936,9.48936
1811.00,9.48805,25.252728,0.000394,25.127510,-2.1107,0.168,9.48702,9.48702
1812.00,9.48864,25.252712,0.000392,25.127451,-2.1104,0.168,9.48588,9.48588
1813.00,9.48823,25.252715,0.000393,25.127462,-2.1100,0.168,9.48556,9.48556
1814.00,9.48789,25.252806,0.000396,25.127439,-2.1097,0.168,9.48718,9.48718
1815.00,9.48857,25.252780,0.000395,25.127361,-2.1093,0.168,9.48977,9.48977
1816.00,9.48873,25.252678,0.000395,25.127296,-2.1089,0.168,9.49204,9.49204
1817.00,9.48902,25.252670,0.000397,25.127289,-2.1087,0.168,9.49352,9.49352
1818.00,9.48935,25.252708,0.000399,25.127293,-2.1085,0.168,9.49500,9.49500
1819.00,9.49001,25.252639,0.000396,25.127284,-2.1083,0.169,9.49423,9.49423
1820.00,9.49026,25.252679,0.000400,25.127330,-2.1082,0.169,9.49356,9.49356
1821.00,9.49020,25.252727,0.000402,25.127360,-2.1082,0.169,9.49329,9.49329
1822.00,9.49017,25.252763,0.000406,25.127391,-2.1081,0.169,9.49220,9.49220
1823.00,9.49011,25.252783,0.000404,25.127396,-2.1080,0.169,9.49093,9.49093
1824.00,9.49064,25.252879,0.000404,25.127411,-2.1077,0.169,9.48962,9.48962
1825.00,9.49104,25.252937,0.000402,25.127410,-2.1074,0.169,9.48812,9.48812
1826.00,9.49083,25.253001,0.000398,25.127375,-2.1072,0.169,9.48652,9.48652
1827.00,9.49035,25.253059,0.000394,25.127369,-2.1068,0.169,9.48630,9.48630
1828.00,9.48982,25.253083,0.000394,25.127340,-2.1065,0.169,9.48577,9.48577
1829.00,9.48935,25.253080,0.000392,25.127319,-2.1063,0.170,9.48599,9.48599
1830.00,9.48943,25.253159,0.000390,25.127383,-2.1062,0.170,9.48634,9.48634
1831.00,9.48984,25.253159,0.000391,25.127427,-2.1058,0.170,9.48764,9.48764
1832.00,9.49012,25.253228,0.000390,25.127469,-2.1056,0.170,9.48883,9.48883
1833.00,9.49036,25.253287,0.000388,25.127448,-2.1055,0.170,9.48997,9.48997
1834.00,9.49033,25.253259,0.000387,25.127376,-2.1053,0.170,9.49079,9.49079
1835.00,9.49008,25.253217,0.000386,25.127312,-2.1050,0.170,9.49204,9.49204
1836.00,9.48997,25.253205,0.000385,25.127226,-2.1047,0.170,9.49297,9.49297
1837.00,9.49014,25.253228,0.000384,25.127232,-2.1046,0.171,9.49385,9.49385
1838.00,9.49031,25.253225,0.000387,25.127287,-2.1044,0.171,9.49452,9.49452
1839.00,9.49030,25.253309,0.000392,25.127379,-2.1042,0.171,9.49453,9.49453
1840.00,9.49014,25.253277,0.000394,25.127346,-2.1040,0.171,9.49384,9.49384
1841.00,9.49015,25.253270,0.000395,25.127382,-2.1039,0.171,9.49373,9.49373
1842.00,9.49050,25.253272,0.000395,25.127344,-2.1037,0.171,9.49436,9.49436
1843.00,9.49111,25.253351,0.000393,25.127324,-2.1034,0.171,9.49504,9.49504
1844.00,9.49167,25.253429,0.000390,25.127354,-2.1031,0.171,9.49642,9.49642
1845.00,9.49216,25.253639,0.000394,25.127489,-2.1029,0.171,9.49742,9.49742
1846.00,9.49262,25.253824,0.000397,25.127529,-2.1025,0.171,9.49706,9.49706
1847.00,9.49313,25.253860,0.000397,25.127558,-2.1022,0.171,9.49691,9.49691
1848.00,9.49373,25.253879,0.000399,25.127567,-2.1020,0.171,9.49606,9.49606
1849.00,9.49400,25.253828,0.000399,25.127548,-2.1017,0.171,9.49417,9.49417
1850.00,9.49442,25.253744,0.000395,25.127482,-2.1014,0.171,9.49241,9.49241
1851.00,9.49397,25.253724,0.000391,25.127463,-2.1012,0.172,9.49104,9.49104
1852.00,9.49376,25.253763,0.000393,25.127458,-2.1009,0.172,9.49023,9.49023
1853.00,9.49402,25.253721,0.000391,25.127417,-2.1006,0.172,9.49040,9.49040
1854.00,9.49398,25.253854,0.000396,25.127484,-2.1006,0.172,9.48878,9.48878
1855.00,9.49381,25.253927,0.000398,25.127533,-2.1006,0.172,9.48601,9.48601
1856.00,9.49400,25.253950,0.000399,25.127516,-2.1006,0.172,9.48119,9.48119
1857.00,9.49382,25.253836,0.000397,25.127428,-2.1005,0.172,9.47329,9.47329
1858.00,9.49271,25.253854,0.000396,25.127498,-2.1004,0.172,9.46417,9.46417
1859.00,9.49146,25.253774,0.000391,25.127414,-2.1002,0.172,9.45509,9.45509
1860.00,9.48950,25.253746,0.000386,25.127370,-2.0998,0.172,9.44531,9.44531
1861.00,9.48886,25.253759,0.000384,25.127442,-2.0994,0.173,9.43685,9.43685
@13,2.0001,4.0, 1860.075 
1862.00,9.49333,25.253931,0.000384,25.127498,-2.0993,0.173,9.43133,9.43133
1863.00,9.49098,25.254012,0.000388,25.127431,-2.0992,0.173,9.42792,9.42792
1864.00,9.48244,25.254066,0.000385,25.127348,-2.0989,0.173,9.42970,9.42970
1865.00,9.47391,25.254234,0.000389,25.127390,-2.0987,0.173,9.43576,9.43576
1866.00,9.46259,25.254264,0.000391,25.127313,-2.0986,0.173,9.44335,9.44335
1867.00,9.45402,25.254287,0.000390,25.127345,-2.0982,0.173,9.45146,9.45146
1868.00,9.44876,25.254351,0.000391,25.127449,-2.0978,0.173,9.45845,9.45845
1869.00,9.43624,25.254410,0.000394,25.127528,-2.0975,0.173,9.46410,9.46410
1870.00,9.42507,25.254316,0.000393,25.127481,-2.0971,0.173,9.46859,9.46859
1871.00,9.42409,25.254430,0.000396,25.127601,-2.0967,0.173,9.47288,9.47288
1872.00,9.42638,25.254463,0.000396,25.127521,-2.0965,0.173,9.47578,9.47578
1873.00,9.43199,25.254511,0.000395,25.127516,-2.0963,0.174,9.47786,9.47786
1874.00,9.44504,25.254464,0.000394,25.127482,-2.0963,0.174,9.47956,9.47956
1875.00,9.45412,25.254593,0.000398,25.127499,-2.0963,0.174,9.48093,9.48093
1876.00,9.45944,25.254553,0.000394,25.127401,-2.0962,0.174,9.48368,9.48368
1877.00,9.46389,25.254559,0.000393,25.127433,-2.0960,0.174,9.48555,9.48555
1878.00,9.46786,25.254616,0.000392,25.127394,-2.0958,0.174,9.48915,9.48915
1879.00,9.47028,25.254720,0.000389,25.127397,-2.0954,0.174,9.49177,9.49177
1880.00,9.47284,25.254682,0.000390,25.127374,-2.0951,0.175,9.49297,9.49297
1881.00,9.47568,25.254703,0.000391,25.127319,-2.0947,0.174,9.49171,9.49171
1882.00,9.47800,25.254797,0.000392,25.127357,-2.0942,0.175,9.49181,9.49181
1883.00,9.48048,25.254777,0.000393,25.127370,-2.0937,0.175,9.49134,9.49134
1884.00,9.48339,25.254853,0.000395,25.127450,-2.0935,0.175,9.49079,9.49079
1885.00,9.48524,25.254893,0.000393,25.127470,-2.0934,0.175,9.49148,9.49148
1886.00,9.48610,25.255034,0.000398,25.127582,-2.0934,0.175,9.49299,9.49299
1887.00,9.48694,25.255025,0.000400,25.127526,-2.0934,0.175,9.49306,9.49306
1888.00,9.48767,25.255099,0.000402,25.127535,-2.0933,0.175,9.49263,9.49263
1889.00,9.48881,25.255064,0.000405,25.127443,-2.0930,0.175,9.49180,9.49180
1890.00,9.48927,25.255065,0.000403,25.127400,-2.0928,0.175,9.49004,9.49004
1891.00,9.48967,25.255011,0.000396,25.127397,-2.0926,0.175,9.48840,9.48840
1892.00,9.48945,25.255042,0.000392,25.127480,-2.0925,0.175,9.48805,9.48805
1893.00,9.48982,25.255123,0.000390,25.127487,-2.0924,0.176,9.48694,9.48694
1894.00,9.49002,25.255197,0.000387,25.127540,-2.0921,0.176,9.48614,9.48614
1895.00,9.49019,25.255320,0.000386,25.127590,-2.0919,0.176,9.48650,9.48650
1896.00,9.49012,25.255380,0.000387,25.127521,-2.0915,0.176,9.48732,9.48732
1897.00,9.49009,25.255422,0.000390,25.127464,-2.0911,0.176,9.48746,9.48746
1898.00,9.49005,25.255392,0.000392,25.127482,-2.0910,0.176,9.48861,9.48861
1899.00,9.48966,25.255362,0.000393,25.127441,-2.0908,0.176,9.48983,9.48983
1900.00,9.48963,25.255332,0.000398,25.127447,-2.0905,0.176,9.49127,9.49127
1901.00,9.48999,25.255391,0.000398,25.127530,-2.0903,0.176,9.49219,9.49219
1902.00,9.49023,25.255463,0.000398,25.127550,-2.0901,0.176,9.49259,9.49259
1903.00,9.48998,25.255552,0.000395,25.127539,-2.0898,0.176,9.49180,9.49180
1904.00,9.48952,25.255686,0.000393,25.127570,-2.0895,0.176,9.49106,9.49106
1905.00,9.48936,25.255861,0.000390,25.127632,-2.0893,0.177,9.48992,9.48992
1906.00,9.48915,25.255916,0.000389,25.127601,-2.0891,0.177,9.48901,9.48901
1907.00,9.48916,25.255964,0.000385,25.127601,-2.0888,0.177,9.48813,9.48813
1908.00,9.48899,25.255966,0.000385,25.127580,-2.0884,0.177,9.48881,9.48881
1909.00,9.48910,25.255950,0.000384,25.127630,-2.0883,0.177,9.48971,9.48971
1910.00,9.48944,25.255881,0.000386,25.127571,-2.0881,0.177,9.48973,9.48973
1911.00,9.48964,25.255860,0.000388,25.127592,-2.0880,0.177,9.49009,9.49009
1912.00,9.48978,25.255902,0.000394,25.127635,-2.0879,0.177,9.49156,9.49156
1913.00,9.49024,25.255861,0.000397,25.127602,-2.0879,0.177,9.49169,9.49169
1914.00,9.49070,25.255848,0.000394,25.127516,-2.0877,0.177,9.49093,9.49093
1915.00,9.49050,25.255835,0.000391,25.127465,-2.0875,0.177,9.49067,9.49067
1916.00,9.49043,25.255869,0.000388,25.127389,-2.0873,0.177,9.49035,9.49035
1917.00,9.49048,25.255882,0.000383,25.127352,-2.0869,0.178,9.48995,9.48995
1918.00,9.49069,25.256083,0.000381,25.127435,-2.0866,0.178,9.49110,9.49110
1919.00,9.49097,25.256256,0.000384,25.127476,-2.0865,0.178,9.49269,9.49269
1920.00,9.49122,25.256356,0.000386,25.127486,-2.0864,0.178,9.49483,9.49483
1921.00,9.49106,25.256388,0.000390,25.127467,-2.0862,0.178,9.49576,9.49576
1922.00,9.49124,25.256410,0.000393,25.127470,-2.0859,0.178,9.49585,9.49585
1923.00,9.49176,25.256404,0.000396,25.127387,-2.0855,0.178,9.49547,9.49547
1924.00,9.49210,25.256400,0.000399,25.127369,-2.0851,0.178,9.49515,9.49515
1925.00,9.49232,25.256475,0.000399,25.127380,-2.0846,0.179,9.49473,9.49473
1926.00,9.49262,25.256562,0.000398,25.127440,-2.0842,0.179,9.49424,9.49424
1927.00,9.49281,25.256639,0.000398,25.127457,-2.0841,0.179,9.49404,9.49404
1928.00,9.49306,25.256667,0.000396,25.127520,-2.0840,0.179,9.49446,9.49446
1929.00,9.49322,25.256693,0.000396,25.127567,-2.0838,0.179,9.49456,9.49456
1930.00,9.49362,25.256704,0.000400,25.127591,-2.0838,0.179,9.49559,9.49559
1931.00,9.49429,25.256699,0.000400,25.127589,-2.0836,0.179,9.49739,9.49739
1932.00,9.49458,25.256704,0.000397,25.127540,-2.0833,0.179,9.49899,9.49899
1933.00,9.49490,25.256741,0.000401,25.127535,-2.0831,0.179,9.49952,9.49952
1934.00,9.49535,25.256735,0.000401,25.127477,-2.0828,0.179,9.50015,9.50015
1935.00,9.49589,25.256737,0.000398,25.127443,-2.0827,0.179,9.49952,9.49952
1936.00,9.49639,25.256754,0.000399,25.127404,-2.0827,0.179,9.49912,9.49912
1937.00,9.49676,25.256780,0.000399,25.127398,-2.0825,0.179,9.49861,9.49861
1938.00,9.49691,25.256704,0.000395,25.127324,-2.0823,0.180,9.49805,9.49805
1939.00,9.49682,25.256786,0.000395,25.127355,-2.0821,0.180,9.49713,9.49713
1940.00,9.49671,25.256755,0.000392,25.127319,-2.0819,0.180,9.49623,9.49623
1941.00,9.49689,25.256766,0.000389,25.127358,-2.0816,0.180,9.49455,9.49455
1942.00,9.49672,25.256819,0.000392,25.127420,-2.0814,0.180,9.49370,9.49370
1943.00,9.49636,25.256896,0.000392,25.127413,-2.0813,0.180,9.49319,9.49319
1944.00,9.49631,25.256830,0.000391,25.127339,-2.0811,0.180,9.49349,9.49349
1945.00,9.49632,25.256868,0.000394,25.127380,-2.0809,0.180,9.49402,9.49402
1946.00,9.49645,25.256929,0.000394,25.127375,-2.0806,0.181,9.49474,9.49474
1947.00,9.49666,25.256908,0.000394,25.127355,-2.0803,0.181,9.49593,9.49593
1948.00,9.49684,25.257005,0.000398,25.127448,-2.0799,0.180,9.49718,9.49718
1949.00,9.49707,25.257140,0.000399,25.127537,-2.0796,0.181,9.49801,9.49801
1950.00,9.49673,25.257200,0.000399,25.127507,-2.0793,0.181,9.49840,9.49840
1951.00,9.49673,25.257192,0.000401,25.127435,-2.0790,0.181,9.49821,9.49821
1952.00,9.49649,25.257274,0.000398,25.127405,-2.0787,0.181,9.49711,9.49711
1953.00,9.49628,25.257234,0.000392,25.127352,-2.0784,0.181,9.49655,9.49655
1954.00,9.49629,25.257244,0.000392,25.127304,-2.0782,0.181,9.49670,9.49670
1955.00,9.49619,25.257306,0.000393,25.127333,-2.0779,0.181,9.49622,9.49622
1956.00,9.49602,25.257421,0.000393,25.127356,-2.0778,0.181,9.49573,9.49573
1957.00,9.49566,25.257439,0.000391,25.127329,-2.0776,0.181,9.49549,9.49549
1958.00,9.49556,25.257517,0.000395,25.127330,-2.0775,0.181,9.49548,9.49548
1959.00,9.49576,25.257477,0.000394,25.127275,-2.0774,0.181,9.49609,9.49609
1960.00,9.49620,25.257439,0.000389,25.127221,-2.0774,0.182,9.49683,9.49683
1961.00,9.49654,25.257473,0.000387,25.127244,-2.0774,0.182,9.49814,9.49814
1962.00,9.49685,25.257485,0.000387,25.127239,-2.0775,0.182,9.49888,9.49888
1963.00,9.49699,25.257439,0.000385,25.127156,-2.0773,0.182,9.49977,9.49977
1964.00,9.49735,25.257522,0.000386,25.127194,-2.0771,0.182,9.49964,9.49964
1965.00,9.49757,25.257617,0.000392,25.127211,-2.0768,0.182,9.50039,9.50039
1966.00,9.49729,25.257570,0.000394,25.127156,-2.0763,0.182,9.50153,9.50153
1967.00,9.49743,25.257593,0.000392,25.127142,-2.0759,0.182,9.50217,9.50217
1968.00,9.49810,25.257712,0.000393,25.127227,-2.0757,0.182,9.50105,9.50105
1969.00,9.49829,25.257678,0.000388,25.127188,-2.0754,0.182,9.50039,9.50039
1970.00,9.49823,25.257765,0.000388,25.127283,-2.0751,0.183,9.49955,9.49955
1971.00,9.49855,25.257894,0.000388,25.127347,-2.0749,0.183,9.49824,9.49824
1972.00,9.49859,25.258014,0.000391,25.127442,-2.0747,0.183,9.49807,9.49807
1973.00,9.49868,25.258076,0.000392,25.127459,-2.0744,0.183,9.49858,9.49858
1974.00,9.49874,25.258114,0.000392,25.127446,-2.0743,0.183,9.49868,9.49868
1975.00,9.49882,25.258071,0.000391,25.127369,-2.0743,0.183,9.49808,9.49808
1976.00,9.49899,25.258147,0.000393,25.127406,-2.0742,0.183,9.49810,9.49810
1977.00,9.49928,25.258134,0.000392,25.127378,-2.0742,0.183,9.49834,9.49834
1978.00,9.49943,25.258095,0.000390,25.127318,-2.0740,0.184,9.49872,9.49872
1979.00,9.49947,25.258179,0.000393,25.127353,-2.0738,0.184,9.49917,9.49917
1980.00,9.49926,25.258193,0.000393,25.127350,-2.0735,0.184,9.49847,9.49847
1981.00,9.49901,25.258208,0.000393,25.127336,-2.0732,0.184,9.49785,9.49785
1982.00,9.49888,25.258261,0.000393,25.127286,-2.0729,0.184,9.49680,9.49680
1983.00,9.49885,25.258280,0.000396,25.127256,-2.0726,0.184,9.49704,9.49704
1984.00,9.49885,25.258371,0.000397,25.127330,-2.0724,0.184,9.49736,9.49736
1985.00,9.49887,25.258518,0.000397,25.127367,-2.0723,0.184,9.50051,9.50051
1986.00,9.49848,25.258545,0.000394,25.127373,-2.0723,0.184,9.50354,9.50354
1987.00,9.49858,25.258576,0.000397,25.127414,-2.0723,0.184,9.50570,9.50570
1988.00,9.49883,25.258702,0.000397,25.127517,-2.0723,0.184,9.50690,9.50690
1989.00,9.49931,25.258577,0.000394,25.127378,-2.0725,0.184,9.50709,9.50709
1990.00,9.49940,25.258547,0.000392,25.127354,-2.0724,0.184,9.50528,9.50528
1991.00,9.50025,25.258507,0.000390,25.127314,-2.0722,0.184,9.50344,9.50344
1992.00,9.50136,25.258497,0.000388,25.127285,-2.0720,0.184,9.50239,9.50239
1993.00,9.50157,25.258495,0.000389,25.127288,-2.0717,0.185,9.50118,9.50118
1994.00,9.50153,25.258643,0.000390,25.127426,-2.0713,0.185,9.50025,9.50025
1995.00,9.50151,25.258701,0.000393,25.127472,-2.0709,0.185,9.49975,9.49975
1996.00,9.50119,25.258693,0.000391,25.127379,-2.0706,0.185,9.49875,9.49875
1997.00,9.50085,25.258750,0.000395,25.127432,-2.0704,0.185,9.49844,9.49844
1998.00,9.50083,25.258716,0.000393,25.127334,-2.0702,0.185,9.49800,9.49800
1999.00,9.50094,25.258783,0.000391,25.127305,-2.0701,0.185,9.49870,9.49870
2000.00,9.50137,25.258803,0.000387,25.127275,-2.0699,0.185,9.50028,9.50028
2001.00,9.50185,25.258896,0.000388,25.127396,-2.0698,0.185,9.50222,9.50222
2002.00,9.50211,25.258964,0.000384,25.127427,-2.0697,0.186,9.50254,9.50254
2003.00,9.50229,25.259037,0.000385,25.127478,-2.0696,0.186,9.50267,9.50267
2004.00,9.50179,25.258957,0.000387,25.127398,-2.0694,0.186,9.50161,9.50161
2005.00,9.50097,25.258939,0.000391,25.127401,-2.0693,0.186,9.49783,9.49783
2006.00,9.50042,25.258982,0.000390,25.127395,-2.0691,0.186,9.49096,9.49096
2007.00,9.50048,25.259019,0.000390,25.127349,-2.0689,0.186,9.48390,9.48390
2008.00,9.50035,25.259082,0.000387,25.127379,-2.0687,0.186,9.47563,9.47563
2009.00,9.50125,25.259206,0.000385,25.127422,-2.0685,0.186,9.46498,9.46498
2010.00,9.50268,25.259246,0.000382,25.127394,-2.0684,0.187,9.45522,9.45522
2011.00,9.50341,25.259199,0.000383,25.127314,-2.0683,0.187,9.44806,9.44806
@14,2.0001,4.0, 2010.007 
2012.00,9.50136,25.259139,0.000384,25.127253,-2.0683,0.187,9.44237,9.44237
2013.00,9.49998,25.259095,0.000387,25.127153,-2.0683,0.187,9.43919,9.43919
2014.00,9.49686,25.259104,0.000389,25.127135,-2.0683,0.187,9.44094,9.44094
2015.00,9.48550,25.259150,0.000392,25.127136,-2.0682,0.187,9.44553,9.44553
2016.00,9.47113,25.259156,0.000392,25.127169,-2.0682,0.187,9.45179,9.45179
2017.00,9.46555,25.259161,0.000389,25.127191,-2.0680,0.187,9.45911,9.45911
2018.00,9.45894,25.259286,0.000388,25.127318,-2.0679,0.187,9.46606,9.46606
2019.00,9.44389,25.259370,0.000390,25.127395,-2.0678,0.187,9.47150,9.47150
2020.00,9.43759,25.259380,0.000389,25.127392,-2.0677,0.187,9.47600,9.47600
2021.00,9.43796,25.259577,0.000392,25.127463,-2.0674,0.187,9.47984,9.47984
2022.00,9.44253,25.259751,0.000398,25.127529,-2.0673,0.187,9.48171,9.48171
2023.00,9.44603,25.259736,0.000399,25.127411,-2.0671,0.187,9.48401,9.48401
2024.00,9.45174,25.259710,0.000398,25.127337,-2.0668,0.187,9.48718,9.48718
2025.00,9.45912,25.259793,0.000398,25.127354,-2.0665,0.187,9.48881,9.48881
2026.00,9.46503,25.259814,0.000398,25.127336,-2.0664,0.187,9.48993,9.48993
2027.00,9.46931,25.259762,0.000395,25.127246,-2.0662,0.187,9.49242,9.49242
2028.00,9.47253,25.259881,0.000395,25.127318,-2.0662,0.188,9.49443,9.49443
2029.00,9.47578,25.259944,0.000397,25.127343,-2.0661,0.188,9.49567,9.49567
2030.00,9.47812,25.259985,0.000396,25.127338,-2.0660,0.188,9.49827,9.49827
2031.00,9.48075,25.260032,0.000396,25.127375,-2.0658,0.188,9.50056,9.50056
2032.00,9.48366,25.260139,0.000398,25.127426,-2.0655,0.188,9.50232,9.50232
2033.00,9.48681,25.260119,0.000396,25.127404,-2.0653,0.188,9.50325,9.50325
2034.00,9.48919,25.260272,0.000396,25.127487,-2.0652,0.188,9.50409,9.50409
2035.00,9.49159,25.260354,0.000396,25.127527,-2.0650,0.188,9.50368,9.50368
2036.00,9.49353,25.260316,0.000396,25.127451,-2.0648,0.189,9.50457,9.50457
2037.00,9.49522,25.260387,0.000391,25.127465,-2.0647,0.189,9.50534,9.50534
2038.00,9.49661,25.260504,0.000390,25.127516,-2.0646,0.189,9.50562,9.50562
2039.00,9.49786,25.260455,0.000390,25.127463,-2.0645,0.189,9.50537,9.50537
2040.00,9.49856,25.260387,0.000391,25.127384,-2.0645,0.189,9.50498,9.50498
2041.00,9.49927,25.260490,0.000393,25.127440,-2.0645,0.189,9.50349,9.50349
2042.00,9.49997,25.260500,0.000401,25.127427,-2.0646,0.189,9.50168,9.50168
2043.00,9.50078,25.260514,0.000405,25.127406,-2.0645,0.189,9.50094,9.50094
2044.00,9.50119,25.260617,0.000406,25.127391,-2.0643,0.189,9.50019,9.50019
2045.00,9.50145,25.260705,0.000405,25.127396,-2.0642,0.189,9.49983,9.49983
2046.00,9.50223,25.260689,0.000403,25.127373,-2.0640,0.189,9.50029,9.50029
2047.00,9.50275,25.260647,0.000395,25.127357,-2.0638,0.189,9.50034,9.50034
2048.00,9.50267,25.260637,0.000392,25.127368,-2.0635,0.190,9.49960,9.49960
2049.00,9.50234,25.260570,0.000388,25.127331,-2.0632,0.190,9.49803,9.49803
2050.00,9.50181,25.260599,0.000388,25.127360,-2.0630,0.190,9.49751,9.49751
2051.00,9.50154,25.260674,0.000389,25.127360,-2.0628,0.190,9.49682,9.49682
2052.00,9.50133,25.260784,0.000394,25.127383,-2.0626,0.190,9.49794,9.49794
2053.00,9.50146,25.260859,0.000399,25.127399,-2.0626,0.190,9.50016,9.50016
2054.00,9.50165,25.260902,0.000400,25.127445,-2.0626,0.190,9.50335,9.50335
2055.00,9.50181,25.260951,0.000401,25.127496,-2.0627,0.190,9.50499,9.50499
2056.00,9.50135,25.260938,0.000396,25.127486,-2.0628,0.190,9.50619,9.50619
2057.00,9.50084,25.260939,0.000390,25.127435,-2.0628,0.190,9.50636,9.50636
2058.00,9.50110,25.260910,0.000388,25.127383,-2.0627,0.190,9.50481,9.50481
2059.00,9.50128,25.260935,0.000389,25.127360,-2.0625,0.191,9.50427,9.50427
2060.00,9.50152,25.260919,0.000389,25.127286,-2.0622,0.191,9.50422,9.50422
2061.00,9.50163,25.260955,0.000391,25.127242,-2.0619,0.191,9.50322,9.50322
2062.00,9.50188,25.261004,0.000393,25.127366,-2.0615,0.191,9.50197,9.50197
2063.00,9.50211,25.261085,0.000392,25.127423,-2.0613,0.191,9.50215,9.50215
2064.00,9.50232,25.261046,0.000389,25.127383,-2.0611,0.191,9.50182,9.50182
2065.00,9.50204,25.261122,0.000390,25.127390,-2.0610,0.191,9.50247,9.50247
2066.00,9.50226,25.261164,0.000393,25.127454,-2.0611,0.191,9.50327,9.50327
2067.00,9.50250,25.261138,0.000396,25.127344,-2.0613,0.191,9.50410,9.50410
2068.00,9.50278,25.261089,0.000395,25.127272,-2.0611,0.191,9.50482,9.50482
2069.00,9.50332,25.261244,0.000399,25.127398,-2.0611,0.191,9.50513,9.50513
2070.00,9.50395,25.261300,0.000398,25.127466,-2.0612,0.191,9.50481,9.50481
2071.00,9.50440,25.261408,0.000398,25.127479,-2.0611,0.192,9.50497,9.50497
2072.00,9.50434,25.261503,0.000396,25.127543,-2.0609,0.192,9.50486,9.50486
2073.00,9.50415,25.261598,0.000399,25.127609,-2.0610,0.192,9.50406,9.50406
2074.00,9.50376,25.261612,0.000399,25.127567,-2.0609,0.192,9.50414,9.50414
2075.00,9.50391,25.261654,0.000399,25.127595,-2.0607,0.192,9.50479,9.50479
2076.00,9.50412,25.261530,0.000397,25.127514,-2.0606,0.192,9.50494,9.50494
2077.00,9.50410,25.261422,0.000394,25.127391,-2.0605,0.192,9.50567,9.50567
2078.00,9.50418,25.261354,0.000393,25.127338,-2.0604,0.192,9.50572,9.50572
2079.00,9.50423,25.261375,0.000392,25.127333,-2.0603,0.192,9.50573,9.50573
2080.00,9.50422,25.261358,0.000396,25.127269,-2.0603,0.192,9.50497,9.50497
2081.00,9.50432,25.261459,0.000399,25.127298,-2.0601,0.192,9.50446,9.50446
2082.00,9.50437,25.261618,0.000400,25.127361,-2.0599,0.192,9.50272,9.50272
2083.00,9.50420,25.261786,0.000400,25.127421,-2.0596,0.193,9.50201,9.50201
2084.00,9.50413,25.261829,0.000403,25.127428,-2.0593,0.193,9.50146,9.50146
2085.00,9.50399,25.261908,0.000402,25.127451,-2.0592,0.193,9.50090,9.50090
2086.00,9.50388,25.262032,0.000400,25.127542,-2.0591,0.193,9.50145,9.50145
2087.00,9.50402,25.262140,0.000400,25.127632,-2.0590,0.193,9.50311,9.50311
2088.00,9.50416,25.262201,0.000401,25.127616,-2.0590,0.193,9.50488,9.50488
2089.00,9.50403,25.262197,0.000398,25.127580,-2.0589,0.193,9.50477,9.50477
2090.00,9.50400,25.262181,0.000396,25.127502,-2.0590,0.193,9.50445,9.50445
2091.00,9.50386,25.262194,0.000403,25.127460,-2.0590,0.193,9.50407,9.50407
2092.00,9.50379,25.262239,0.000405,25.127463,-2.0590,0.193,9.50385,9.50385
2093.00,9.50387,25.262166,0.000401,25.127405,-2.0591,0.193,9.50244,9.50244
2094.00,9.50375,25.262222,0.000400,25.127426,-2.0590,0.193,9.50311,9.50311
2095.00,9.50380,25.262278,0.000397,25.127424,-2.0589,0.193,9.50499,9.50499
2096.00,9.50364,25.262291,0.000392,25.127370,-2.0589,0.194,9.50553,9.50553
2097.00,9.50350,25.262249,0.000396,25.127302,-2.0586,0.194,9.50538,9.50538
2098.00,9.50352,25.262313,0.000403,25.127367,-2.0584,0.194,9.50560,9.50560
2099.00,9.50366,25.262332,0.000406,25.127404,-2.0581,0.193,9.50423,9.50423
2100.00,9.50372,25.262410,0.000408,25.127518,-2.0579,0.193,9.50336,9.50336
2101.00,9.50353,25.262388,0.000405,25.127609,-2.0575,0.194,9.50342,9.50342
2102.00,9.50362,25.262385,0.000401,25.127641,-2.0573,0.194,9.50226,9.50226
2103.00,9.50371,25.262411,0.000398,25.127629,-2.0572,0.194,9.50191,9.50191
2104.00,9.50383,25.262492,0.000402,25.127602,-2.0574,0.194,9.50267,9.50267
2105.00,9.50379,25.262511,0.000407,25.127515,-2.0574,0.194,9.50301,9.50301
2106.00,9.50364,25.262631,0.000411,25.127477,-2.0577,0.194,9.50459,9.50459
2107.00,9.50422,25.262741,0.000412,25.127498,-2.0578,0.194,9.50790,9.50790
2108.00,9.50440,25.262767,0.000413,25.127535,-2.0577,0.194,9.51051,9.51051
2109.00,9.50511,25.262787,0.000405,25.127537,-2.0575,0.194,9.51204,9.51204
2110.00,9.50579,25.262772,0.000400,25.127563,-2.0573,0.194,9.51169,9.51169
2111.00,9.50601,25.262730,0.000397,25.127523,-2.0571,0.195,9.50959,9.50959
2112.00,9.50632,25.262731,0.000396,25.127472,-2.0569,0.195,9.50733,9.50733
2113.00,9.50604,25.262721,0.000392,25.127310,-2.0569,0.195,9.50566,9.50566
2114.00,9.50595,25.262786,0.000395,25.127316,-2.0569,0.195,9.50423,9.50423
2115.00,9.50628,25.262897,0.000396,25.127347,-2.0569,0.195,9.50402,9.50402
2116.00,9.50615,25.262872,0.000395,25.127323,-2.0568,0.195,9.50337,9.50337
2117.00,9.50616,25.262879,0.000389,25.127279,-2.0568,0.195,9.50305,9.50305
2118.00,9.50602,25.263040,0.000392,25.127447,-2.0566,0.195,9.50361,9.50361
2119.00,9.50567,25.263059,0.000390,25.127455,-2.0565,0.195,9.50418,9.50418
2120.00,9.50571,25.263041,0.000388,25.127503,-2.0565,0.196,9.50526,9.50526
2121.00,9.50596,25.263124,0.000386,25.127540,-2.0565,0.196,9.50671,9.50671
2122.00,9.50632,25.263188,0.000391,25.127588,-2.0565,0.196,9.50826,9.50826
2123.00,9.50681,25.263180,0.000390,25.127548,-2.0565,0.196,9.50816,9.50816
2124.00,9.50705,25.263158,0.000392,25.127488,-2.0566,0.196,9.50754,9.50754
2125.00,9.50688,25.263154,0.000394,25.127410,-2.0565,0.196,9.50770,9.50770
2126.00,9.50613,25.263278,0.000403,25.127481,-2.0563,0.196,9.50910,9.50910
2127.00,9.50661,25.263308,0.000406,25.127511,-2.0562,0.196,9.51018,9.51018
2128.00,9.50715,25.263314,0.000406,25.127512,-2.0560,0.196,9.51132,9.51132
2129.00,9.50709,25.263393,0.000404,25.127569,-2.0558,0.196,9.51249,9.51249
2130.00,9.50718,25.263465,0.000400,25.127610,-2.0556,0.196,9.51210,9.51210
2131.00,9.50727,25.263449,0.000395,25.127546,-2.0557,0.196,9.51017,9.51017
2132.00,9.50746,25.263444,0.000390,25.127494,-2.0557,0.197,9.50861,9.50861
2133.00,9.50780,25.263480,0.000391,25.127437,-2.0556,0.197,9.50708,9.50708
2134.00,9.50844,25.263472,0.000392,25.127396,-2.0557,0.197,9.50646,9.50646
2135.00,9.50877,25.263499,0.000393,25.127347,-2.0555,0.197,9.50636,9.50636
2136.00,9.50905,25.263502,0.000392,25.127300,-2.0553,0.197,9.50611,9.50611
2137.00,9.50885,25.263537,0.000395,25.127271,-2.0553,0.197,9.50437,9.50437
2138.00,9.50841,25.263547,0.000395,25.127310,-2.0552,0.197,9.50395,9.50395
2139.00,9.50773,25.263651,0.000395,25.127401,-2.0552,0.197,9.50439,9.50439
2140.00,9.50761,25.263644,0.000397,25.127388,-2.0554,0.197,9.50387,9.50387
2141.00,9.50748,25.263636,0.000397,25.127378,-2.0554,0.197,9.50465,9.50465
2142.00,9.50748,25.263693,0.000394,25.127418,-2.0553,0.197,9.50645,9.50645
2143.00,9.50745,25.263744,0.000393,25.127463,-2.0552,0.197,9.50762,9.50762
2144.00,9.50764,25.263758,0.000395,25.127433,-2.0550,0.197,9.50794,9.50794
2145.00,9.50709,25.263773,0.000393,25.127439,-2.0547,0.197,9.51000,9.51000
2146.00,9.50621,25.263889,0.000396,25.127508,-2.0547,0.197,9.51123,9.51123
2147.00,9.50599,25.263847,0.000399,25.127490,-2.0548,0.197,9.51250,9.51250
2148.00,9.50691,25.263836,0.000397,25.127419,-2.0548,0.198,9.51305,9.51305
2149.00,9.50767,25.263815,0.000394,25.127373,-2.0548,0.198,9.51255,9.51255
2150.00,9.50783,25.263890,0.000394,25.127393,-2.0547,0.198,9.51080,9.51080
2151.00,9.50785,25.263911,0.000391,25.127369,-2.0546,0.198,9.50938,9.50938
2152.00,9.50786,25.264026,0.000389,25.127388,-2.0545,0.198,9.50837,9.50837
2153.00,9.50805,25.264170,0.000389,25.127474,-2.0544,0.198,9.50896,9.50896
2154.00,9.50823,25.264177,0.000389,25.127466,-2.0546,0.198,9.50746,9.50746
2155.00,9.50916,25.264171,0.000391,25.127477,-2.0548,0.198,9.50337,9.50337
2156.00,9.50970,25.264134,0.000392,25.127514,-2.0549,0.199,9.49795,9.49795
2157.00,9.51026,25.264134,0.000396,25.127596,-2.0549,0.199,9.49011,9.49011
2158.00,9.51061,25.264104,0.000399,25.127540,-2.0548,0.199,9.47971,9.47971
2159.00,9.50984,25.264241,0.000400,25.127595,-2.0546,0.199,9.47012,9.47012
2160.00,9.50806,25.264315,0.000394,25.127603,-2.0543,0.199,9.46293,9.46293
2161.00,9.50738,25.264453,0.000396,25.127626,-2.0542,0.199,9.45652,9.45652
@15,2.0001,4.0, 2160.04599999999 
2162.00,9.50939,25.264499,0.000391,25.127579,-2.0544,0.199,9.45257,9.45257
2163.00,9.51163,25.264540,0.000389,25.127607,-2.0544,0.199,9.45026,9.45026
2164.00,9.50031,25.264596,0.000393,25.127604,-2.0544,0.199,9.45126,9.45126
2165.00,9.48604,25.264720,0.000401,25.127651,-2.0544,0.199,9.45498,9.45498
2166.00,9.47960,25.264754,0.000398,25.127638,-2.0542,0.199,9.46029,9.46029
2167.00,9.47004,25.264744,0.000400,25.127571,-2.0540,0.199,9.46578,9.46578
2168.00,9.46193,25.264809,0.000402,25.127611,-2.0542,0.200,9.47252,9.47252
2169.00,9.45547,25.264767,0.000397,25.127583,-2.0543,0.200,9.47809,9.47809
2170.00,9.45325,25.264697,0.000392,25.127546,-2.0542,0.200,9.48194,9.48194
2171.00,9.45417,25.264658,0.000387,25.127458,-2.0542,0.200,9.48496,9.48496
2172.00,9.45541,25.264753,0.000390,25.127534,-2.0541,0.200,9.48846,9.48846
2173.00,9.45605,25.264753,0.000391,25.127460,-2.0539,0.200,9.49154,9.49154
2174.00,9.45990,25.264789,0.000391,25.127464,-2.0536,0.200,9.49401,9.49401
2175.00,9.46601,25.264782,0.000389,25.127387,-2.0535,0.200,9.49797,9.49797
2176.00,9.47157,25.264777,0.000391,25.127364,-2.0534,0.200,9.50177,9.50177
2177.00,9.47553,25.264776,0.000389,25.127374,-2.0533,0.200,9.50417,9.50417
2178.00,9.47939,25.264780,0.000386,25.127416,-2.0533,0.201,9.50564,9.50564
2179.00,9.48298,25.264822,0.000384,25.127410,-2.0535,0.201,9.50808,9.50808
2180.00,9.48645,25.264938,0.000387,25.127443,-2.0536,0.201,9.50891,9.50891
2181.00,9.48981,25.265068,0.000390,25.127584,-2.0536,0.201,9.50947,9.50947
2182.00,9.49323,25.265103,0.000391,25.127603,-2.0537,0.201,9.51120,9.51120
2183.00,9.49565,25.265152,0.000391,25.127558,-2.0538,0.201,9.51177,9.51177
2184.00,9.49839,25.265147,0.000394,25.127564,-2.0538,0.201,9.51132,9.51132
2185.00,9.50053,25.265196,0.000397,25.127628,-2.0539,0.201,9.51097,9.51097
2186.00,9.50307,25.265139,0.000397,25.127488,-2.0539,0.201,9.51090,9.51090
2187.00,9.50428,25.265249,0.000399,25.127486,-2.0537,0.201,9.50989,9.50989
2188.00,9.50500,25.265331,0.000402,25.127542,-2.0537,0.201,9.50928,9.50928
2189.00,9.50534,25.265366,0.000401,25.127520,-2.0537,0.201,9.50875,9.50875
2190.00,9.50613,25.265387,0.000401,25.127479,-2.0536,0.201,9.50757,9.50757
2191.00,9.50723,25.265475,0.000405,25.127572,-2.0537,0.201,9.50541,9.50541
2192.00,9.50749,25.265470,0.000402,25.127518,-2.0537,0.201,9.50346,9.50346
2193.00,9.50767,25.265448,0.000400,25.127439,-2.0537,0.201,9.50302,9.50302
2194.00,9.50798,25.265552,0.000400,25.127445,-2.0536,0.201,9.50349,9.50349
2195.00,9.50791,25.265570,0.000401,25.127449,-2.0537,0.201,9.50382,9.50382
2196.00,9.50777,25.265606,0.000396,25.127430,-2.0536,0.202,9.50536,9.50536
2197.00,9.50787,25.265607,0.000397,25.127430,-2.0535,0.202,9.50759,9.50759
2198.00,9.50800,25.265681,0.000399,25.127412,-2.0533,0.202,9.50748,9.50748
2199.00,9.50775,25.265694,0.000398,25.127400,-2.0531,0.202,9.50699,9.50699
2200.00,9.50738,25.265750,0.000394,25.127362,-2.0529,0.202,9.50750,9.50750
2201.00,9.50722,25.265796,0.000395,25.127349,-2.0528,0.202,9.50685,9.50685
2202.00,9.50669,25.265925,0.000394,25.127410,-2.0529,0.202,9.50566,9.50566
2203.00,9.50651,25.266000,0.000393,25.127449,-2.0530,0.202,9.50636,9.50636
2204.00,9.50663,25.266085,0.000395,25.127517,-2.0530,0.203,9.50806,9.50806
2205.00,9.50689,25.266159,0.000398,25.127621,-2.0529,0.203,9.50841,9.50841
2206.00,9.50665,25.266224,0.000400,25.127659,-2.0528,0.203,9.50879,9.50879
2207.00,9.50647,25.266192,0.000403,25.127584,-2.0528,0.202,9.50934,9.50934
2208.00,9.50665,25.266091,0.000403,25.127553,-2.0528,0.202,9.51011,9.51011
2209.00,9.50689,25.266084,0.000403,25.127524,-2.0528,0.202,9.50958,9.50958
2210.00,9.50714,25.266097,0.000404,25.127455,-2.0528,0.202,9.50888,9.50888
2211.00,9.50774,25.266053,0.000403,25.127365,-2.0528,0.202,9.50901,9.50901
2212.00,9.50809,25.266104,0.000397,25.127436,-2.0528,0.203,9.50847,9.50847
2213.00,9.50796,25.266183,0.000398,25.127476,-2.0528,0.203,9.50750,9.50750
2214.00,9.50796,25.266203,0.000394,25.127397,-2.0527,0.203,9.50711,9.50711
2215.00,9.50807,25.266222,0.000393,25.127382,-2.0527,0.203,9.50813,9.50813
2216.00,9.50810,25.266390,0.000394,25.127522,-2.0528,0.203,9.50897,9.50897
2217.00,9.50823,25.266357,0.000393,25.127467,-2.0527,0.203,9.50974,9.50974
2218.00,9.50857,25.266386,0.000392,25.127425,-2.0528,0.204,9.51026,9.51026
2219.00,9.50872,25.266369,0.000394,25.127414,-2.0530,0.204,9.51056,9.51056
2220.00,9.50892,25.266404,0.000394,25.127431,-2.0532,0.204,9.51142,9.51142
2221.00,9.50942,25.266356,0.000393,25.127331,-2.0531,0.204,9.51138,9.51138
2222.00,9.50960,25.266417,0.000396,25.127309,-2.0530,0.204,9.51134,9.51134
2223.00,9.50979,25.266401,0.000396,25.127246,-2.0530,0.204,9.51135,9.51135
2224.00,9.50981,25.266514,0.000395,25.127349,-2.0528,0.204,9.51172,9.51172
2225.00,9.50976,25.266524,0.000393,25.127352,-2.0526,0.204,9.51117,9.51117
2226.00,9.51019,25.266586,0.000393,25.127401,-2.0527,0.204,9.51232,9.51232
2227.00,9.51056,25.266670,0.000395,25.127458,-2.0528,0.204,9.51302,9.51302
2228.00,9.51061,25.266764,0.000399,25.127505,-2.0528,0.204,9.51347,9.51347
2229.00,9.51059,25.266726,0.000400,25.127443,-2.0530,0.204,9.51271,9.51271
2230.00,9.51062,25.266718,0.000401,25.127420,-2.0531,0.204,9.51129,9.51129
2231.00,9.51068,25.266690,0.000400,25.127399,-2.0531,0.204,9.51052,9.51052
2232.00,9.51107,25.266599,0.000396,25.127326,-2.0532,0.204,9.51003,9.51003
2233.00,9.51110,25.266628,0.000394,25.127409,-2.0532,0.205,9.50945,9.50945
2234.00,9.51122,25.266590,0.000395,25.127383,-2.0532,0.205,9.51034,9.51034
2235.00,9.51130,25.266645,0.000397,25.127388,-2.0531,0.205,9.51189,9.51189
2236.00,9.51143,25.266687,0.000401,25.127415,-2.0530,0.205,9.51171,9.51171
2237.00,9.51164,25.266838,0.000404,25.127524,-2.0531,0.204,9.51165,9.51165
2238.00,9.51166,25.266861,0.000401,25.127463,-2.0530,0.205,9.51124,9.51124
2239.00,9.51141,25.266981,0.000399,25.127516,-2.0529,0.205,9.50988,9.50988
2240.00,9.51096,25.267030,0.000397,25.127508,-2.0530,0.205,9.50922,9.50922
2241.00,9.51087,25.267021,0.000392,25.127480,-2.0530,0.205,9.50912,9.50912
2242.00,9.51102,25.267023,0.000391,25.127450,-2.0529,0.205,9.50957,9.50957
2243.00,9.51107,25.267088,0.000392,25.127504,-2.0529,0.205,9.51016,9.51016
2244.00,9.51102,25.267167,0.000396,25.127545,-2.0529,0.205,9.51100,9.51100
2245.00,9.51085,25.267123,0.000394,25.127529,-2.0529,0.205,9.51092,9.51092
2246.00,9.51070,25.267187,0.000395,25.127542,-2.0530,0.205,9.51106,9.51106
2247.00,9.51048,25.267241,0.000395,25.127516,-2.0532,0.205,9.51130,9.51130
2248.00,9.51055,25.267219,0.000395,25.127398,-2.0534,0.205,9.51233,9.51233
2249.00,9.51092,25.267215,0.000390,25.127327,-2.0534,0.206,9.51264,9.51264
2250.00,9.51114,25.267329,0.000392,25.127334,-2.0533,0.206,9.51211,9.51211
2251.00,9.51119,25.267345,0.000393,25.127268,-2.0531,0.206,9.51116,9.51116
2252.00,9.51096,25.267413,0.000393,25.127305,-2.0529,0.206,9.51001,9.51001
2253.00,9.51073,25.267449,0.000393,25.127395,-2.0527,0.206,9.50906,9.50906
2254.00,9.51064,25.267527,0.000395,25.127467,-2.0526,0.206,9.50873,9.50873
2255.00,9.51045,25.267603,0.000395,25.127506,-2.0527,0.206,9.50922,9.50922
2256.00,9.51041,25.267759,0.000397,25.127623,-2.0530,0.206,9.51043,9.51043
2257.00,9.51039,25.267722,0.000397,25.127591,-2.0532,0.206,9.51041,9.51041
2258.00,9.51049,25.267797,0.000400,25.127592,-2.0534,0.206,9.51020,9.51020
2259.00,9.51069,25.267856,0.000402,25.127580,-2.0535,0.206,9.51029,9.51029
2260.00,9.51067,25.267807,0.000402,25.127559,-2.0535,0.206,9.51053,9.51053
2261.00,9.51061,25.267731,0.000401,25.127451,-2.0534,0.206,9.51016,9.51016
2262.00,9.51073,25.267772,0.000403,25.127454,-2.0532,0.206,9.51139,9.51139
2263.00,9.51087,25.267825,0.000404,25.127505,-2.0532,0.206,9.51233,9.51233
2264.00,9.51087,25.267764,0.000401,25.127467,-2.0531,0.206,9.51127,9.51127
2265.00,9.51065,25.267869,0.000401,25.127496,-2.0529,0.207,9.51063,9.51063
2266.00,9.51051,25.267977,0.000400,25.127561,-2.0530,0.207,9.50970,9.50970
2267.00,9.51014,25.268014,0.000397,25.127472,-2.0531,0.207,9.50783,9.50783
2268.00,9.50967,25.268056,0.000394,25.127352,-2.0531,0.207,9.50672,9.50672
2269.00,9.50958,25.268190,0.000395,25.127353,-2.0532,0.207,9.50810,9.50810
2270.00,9.50966,25.268261,0.000396,25.127413,-2.0535,0.207,9.50831,9.50831
2271.00,9.50985,25.268300,0.000397,25.127447,-2.0536,0.207,9.50879,9.50879
2272.00,9.50986,25.268355,0.000397,25.127527,-2.0538,0.207,9.51006,9.51006
2273.00,9.50986,25.268380,0.000402,25.127626,-2.0540,0.207,9.51109,9.51109
2274.00,9.51018,25.268337,0.000405,25.127642,-2.0540,0.207,9.51176,9.51176
2275.00,9.51044,25.268309,0.000406,25.127607,-2.0540,0.207,9.51268,9.51268
2276.00,9.51055,25.268272,0.000405,25.127512,-2.0540,0.207,9.51357,9.51357
2277.00,9.51066,25.268318,0.000406,25.127464,-2.0540,0.207,9.51366,9.51366
2278.00,9.51066,25.268332,0.000400,25.127428,-2.0539,0.208,9.51243,9.51243
2279.00,9.51073,25.268365,0.000396,25.127390,-2.0538,0.208,9.51226,9.51226
2280.00,9.51088,25.268374,0.000395,25.127341,-2.0538,0.208,9.51196,9.51196
2281.00,9.51090,25.268427,0.000395,25.127372,-2.0537,0.208,9.51189,9.51189
2282.00,9.51114,25.268460,0.000392,25.127432,-2.0537,0.208,9.51345,9.51345
2283.00,9.51143,25.268488,0.000396,25.127396,-2.0536,0.208,9.51604,9.51604
2284.00,9.51184,25.268528,0.000397,25.127407,-2.0536,0.208,9.51651,9.51651
2285.00,9.51241,25.268515,0.000395,25.127409,-2.0536,0.208,9.51736,9.51736
2286.00,9.51279,25.268577,0.000398,25.127506,-2.0537,0.208,9.51764,9.51764
2287.00,9.51348,25.268612,0.000401,25.127486,-2.0538,0.208,9.51645,9.51645
2288.00,9.51365,25.268627,0.000404,25.127520,-2.0540,0.208,9.51506,9.51506
2289.00,9.51364,25.268639,0.000404,25.127490,-2.0541,0.208,9.51411,9.51411
2290.00,9.51377,25.268706,0.000406,25.127441,-2.0541,0.208,9.51359,9.51359
2291.00,9.51404,25.268681,0.000404,25.127312,-2.0540,0.208,9.51318,9.51318
2292.00,9.51422,25.268701,0.000400,25.127291,-2.0540,0.209,9.51207,9.51207
2293.00,9.51399,25.268727,0.000398,25.127261,-2.0538,0.209,9.51082,9.51082
2294.00,9.51351,25.268746,0.000398,25.127271,-2.0538,0.209,9.51077,9.51077
2295.00,9.51337,25.268797,0.000396,25.127280,-2.0540,0.209,9.51031,9.51031
2296.00,9.51312,25.268838,0.000395,25.127319,-2.0541,0.209,9.50912,9.50912
2297.00,9.51273,25.268776,0.000394,25.127314,-2.0542,0.209,9.50836,9.50836
2298.00,9.51254,25.268754,0.000392,25.127307,-2.0543,0.209,9.50838,9.50838
2299.00,9.51236,25.268793,0.000391,25.127332,-2.0543,0.210,9.50697,9.50697
2300.00,9.51199,25.268813,0.000391,25.127359,-2.0543,0.209,9.50645,9.50645
2301.00,9.51192,25.268857,0.000393,25.127370,-2.0542,0.210,9.50840,9.50840
2302.00,9.51174,25.268942,0.000394,25.127400,-2.0541,0.210,9.51122,9.51122
2303.00,9.51161,25.269088,0.000398,25.127458,-2.0541,0.209,9.51299,9.51299
2304.00,9.51100,25.269243,0.000400,25.127584,-2.0543,0.210,9.51347,9.51347
2305.00,9.51053,25.269239,0.000401,25.127561,-2.0544,0.210,9.51116,9.51116
2306.00,9.51016,25.269249,0.000397,25.127542,-2.0544,0.210,9.50543,9.50543
2307.00,9.50970,25.269304,0.000396,25.127574,-2.0545,0.210,9.49783,9.49783
2308.00,9.50997,25.269290,0.000395,25.127561,-2.0545,0.210,9.48978,9.48978
2309.00,9.50975,25.269182,0.000392,25.127483,-2.0546,0.210,9.48005,9.48005
2310.00,9.51119,25.269222,0.000389,25.127467,-2.0548,0.210,9.46881,9.46881
2311.00,9.51463,25.269277,0.000391,25.127455,-2.0551,0.210,9.45870,9.45870
2312.00,9.51797,25.269347,0.000396,25.127449,-2.0552,0.210,9.45145,9.45145
@16,2.0001,4.0, 2310.31 
2313.00,9.51464,25.269390,0.000394,25.127469,-2.0553,0.211,9.44638,9.44638
2314.00,9.50745,25.269452,0.000394,25.127452,-2.0552,0.211,9.44665,9.44665
2315.00,9.49739,25.269536,0.000394,25.127488,-2.0551,0.211,9.45287,9.45287
2316.00,9.48822,25.269575,0.000394,25.127549,-2.0549,0.211,9.46058,9.46058
2317.00,9.48134,25.269593,0.000390,25.127537,-2.0549,0.211,9.46762,9.46762
2318.00,9.47566,25.269692,0.000391,25.127520,-2.0549,0.211,9.47542,9.47542
2319.00,9.45862,25.269713,0.000394,25.127532,-2.0550,0.211,9.48237,9.48237
2320.00,9.44151,25.269712,0.000397,25.127537,-2.0551,0.211,9.48677,9.48677
2321.00,9.43765,25.269771,0.000402,25.127568,-2.0553,0.211,9.49069,9.49069
2322.00,9.44395,25.269785,0.000405,25.127564,-2.0556,0.211,9.49604,9.49604
2323.00,9.45060,25.269693,0.000405,25.127519,-2.0557,0.211,9.49987,9.49987
2324.00,9.46019,25.269704,0.000403,25.127473,-2.0559,0.211,9.50281,9.50281
2325.00,9.47108,25.269724,0.000405,25.127447,-2.0561,0.211,9.50652,9.50652
2326.00,9.47601,25.269723,0.000404,25.127365,-2.0560,0.211,9.50969,9.50969
2327.00,9.48194,25.269766,0.000403,25.127379,-2.0559,0.211,9.51099,9.51099
2328.00,9.48594,25.269940,0.000408,25.127490,-2.0558,0.211,9.51321,9.51321
2329.00,9.49042,25.270059,0.000408,25.127541,-2.0558,0.211,9.51612,9.51612
2330.00,9.49407,25.270214,0.000407,25.127595,-2.0556,0.211,9.51850,9.51850
2331.00,9.49717,25.270248,0.000406,25.127586,-2.0556,0.212,9.52036,9.52036
2332.00,9.50109,25.270216,0.000401,25.127497,-2.0556,0.212,9.51970,9.51970
2333.00,9.50428,25.270212,0.000398,25.127461,-2.0556,0.212,9.51684,9.51684
2334.00,9.50635,25.270211,0.000398,25.127424,-2.0556,0.212,9.51350,9.51350
2335.00,9.50650,25.270080,0.000394,25.127351,-2.0556,0.212,9.50972,9.50972
2336.00,9.50853,25.270124,0.000396,25.127361,-2.0557,0.212,9.50727,9.50727
2337.00,9.51084,25.270197,0.000400,25.127413,-2.0557,0.212,9.50780,9.50780
2338.00,9.51311,25.270194,0.000395,25.127337,-2.0558,0.212,9.50860,9.50860
2339.00,9.51430,25.270166,0.000396,25.127280,-2.0558,0.212,9.50971,9.50971
2340.00,9.51493,25.270184,0.000397,25.127219,-2.0558,0.212,9.51118,9.51118
2341.00,9.51553,25.270215,0.000396,25.127272,-2.0559,0.213,9.51223,9.51223
2342.00,9.51395,25.270249,0.000394,25.127279,-2.0560,0.213,9.51233,9.51233
2343.00,9.51316,25.270336,0.000400,25.127388,-2.0560,0.213,9.51293,9.51293
2344.00,9.51289,25.270387,0.000402,25.127418,-2.0561,0.213,9.51287,9.51287
2345.00,9.51296,25.270514,0.000405,25.127555,-2.0562,0.213,9.51314,9.51314
2346.00,9.51291,25.270532,0.000406,25.127542,-2.0563,0.213,9.51409,9.51409
2347.00,9.51310,25.270488,0.000407,25.127503,-2.0564,0.213,9.51518,9.51518
2348.00,9.51349,25.270441,0.000404,25.127420,-2.0568,0.213,9.51527,9.51527
2349.00,9.51320,25.270468,0.000404,25.127416,-2.0569,0.213,9.51545,9.51545
2350.00,9.51256,25.270347,0.000402,25.127298,-2.0570,0.213,9.51463,9.51463
2351.00,9.51191,25.270353,0.000404,25.127235,-2.0570,0.213,9.51337,9.51337
2352.00,9.51183,25.270369,0.000404,25.127229,-2.0570,0.213,9.51283,9.51283
2353.00,9.51221,25.270426,0.000403,25.127261,-2.0569,0.213,9.51284,9.51284
2354.00,9.51261,25.270534,0.000402,25.127317,-2.0570,0.213,9.51322,9.51322
2355.00,9.51311,25.270765,0.000406,25.127430,-2.0570,0.213,9.51394,9.51394
2356.00,9.51354,25.270815,0.000402,25.127447,-2.0571,0.213,9.51305,9.51305
2357.00,9.51322,25.270971,0.000400,25.127516,-2.0572,0.214,9.51145,9.51145
2358.00,9.51290,25.270956,0.000398,25.127486,-2.0573,0.214,9.51038,9.51038
2359.00,9.51266,25.270933,0.000398,25.127458,-2.0573,0.214,9.50791,9.50791
2360.00,9.51211,25.270873,0.000391,25.127384,-2.0574,0.214,9.50597,9.50597
2361.00,9.51174,25.270941,0.000392,25.127400,-2.0574,0.214,9.50596,9.50596
2362.00,9.51166,25.270953,0.000397,25.127370,-2.0574,0.214,9.50740,9.50740
2363.00,9.51178,25.271038,0.000399,25.127389,-2.0575,0.214,9.50928,9.50928
2364.00,9.51195,25.271175,0.000398,25.127462,-2.0575,0.214,9.51171,9.51171
2365.00,9.51189,25.271226,0.000403,25.127472,-2.0576,0.214,9.51335,9.51335
2366.00,9.51158,25.271244,0.000404,25.127469,-2.0577,0.214,9.51456,9.51456
2367.00,9.51176,25.271194,0.000405,25.127402,-2.0578,0.214,9.51567,9.51567
2368.00,9.51167,25.271244,0.000405,25.127363,-2.0581,0.214,9.51611,9.51611
2369.00,9.51165,25.271163,0.000406,25.127224,-2.0584,0.214,9.51677,9.51677
2370.00,9.51140,25.271254,0.000405,25.127253,-2.0588,0.214,9.51756,9.51756
2371.00,9.51104,25.271286,0.000403,25.127222,-2.0590,0.214,9.51685,9.51685
2372.00,9.51182,25.271398,0.000401,25.127317,-2.0591,0.214,9.51501,9.51501
2373.00,9.51226,25.271389,0.000400,25.127371,-2.0589,0.215,9.51311,9.51311
2374.00,9.51216,25.271447,0.000399,25.127425,-2.0587,0.215,9.51196,9.51196
2375.00,9.51242,25.271440,0.000394,25.127440,-2.0585,0.215,9.51095,9.51095
2376.00,9.51237,25.271410,0.000393,25.127456,-2.0585,0.215,9.51181,9.51181
2377.00,9.51257,25.271424,0.000395,25.127406,-2.0586,0.215,9.51280,9.51280
2378.00,9.51313,25.271548,0.000398,25.127400,-2.0587,0.215,9.51364,9.51364
2379.00,9.51381,25.271614,0.000398,25.127383,-2.0586,0.215,9.51356,9.51356
2380.00,9.51428,25.271649,0.000399,25.127353,-2.0585,0.215,9.51278,9.51278
2381.00,9.51405,25.271698,0.000398,25.127326,-2.0585,0.215,9.51128,9.51128
2382.00,9.51363,25.271788,0.000396,25.127342,-2.0585,0.215,9.51077,9.51077
2383.00,9.51340,25.271751,0.000397,25.127264,-2.0586,0.215,9.51041,9.51041
2384.00,9.51339,25.271814,0.000398,25.127266,-2.0587,0.215,9.51189,9.51189
2385.00,9.51383,25.271896,0.000403,25.127270,-2.0588,0.215,9.51499,9.51499
2386.00,9.51425,25.272007,0.000405,25.127288,-2.0589,0.215,9.51727,9.51727
2387.00,9.51411,25.271966,0.000403,25.127267,-2.0589,0.216,9.51700,9.51700
2388.00,9.51361,25.272032,0.000400,25.127345,-2.0589,0.216,9.51740,9.51740
2389.00,9.51328,25.272033,0.000402,25.127355,-2.0590,0.216,9.51613,9.51613
2390.00,9.51326,25.272096,0.000403,25.127440,-2.0590,0.216,9.51444,9.51444
2391.00,9.51348,25.272108,0.000406,25.127458,-2.0591,0.216,9.51287,9.51287
2392.00,9.51382,25.272250,0.000407,25.127512,-2.0591,0.216,9.51275,9.51275
2393.00,9.51400,25.272265,0.000405,25.127483,-2.0592,0.216,9.51243,9.51243
2394.00,9.51385,25.272300,0.000402,25.127496,-2.0593,0.216,9.51185,9.51185
2395.00,9.51406,25.272265,0.000399,25.127437,-2.0594,0.216,9.51206,9.51206
2396.00,9.51373,25.272294,0.000400,25.127446,-2.0596,0.216,9.51326,9.51326
2397.00,9.51344,25.272235,0.000399,25.127409,-2.0598,0.216,9.51412,9.51412
2398.00,9.51362,25.272293,0.000400,25.127447,-2.0600,0.216,9.51386,9.51386
2399.00,9.51370,25.272334,0.000401,25.127459,-2.0601,0.216,9.51491,9.51491
2400.00,9.51386,25.272398,0.000403,25.127512,-2.0602,0.217,9.51476,9.51476
2401.00,9.51418,25.272403,0.000400,25.127458,-2.0603,0.217,9.51365,9.51365
2402.00,9.51414,25.272490,0.000401,25.127491,-2.0603,0.217,9.51205,9.51205
2403.00,9.51383,25.272539,0.000403,25.127476,-2.0603,0.217,9.51138,9.51138
2404.00,9.51327,25.272574,0.000406,25.127465,-2.0603,0.217,9.51133,9.51133
2405.00,9.51265,25.272624,0.000406,25.127448,-2.0603,0.217,9.51184,9.51184
2406.00,9.51269,25.272783,0.000409,25.127539,-2.0603,0.217,9.51188,9.51188
2407.00,9.51301,25.272831,0.000408,25.127527,-2.0603,0.217,9.51347,9.51347
2408.00,9.51317,25.272843,0.000408,25.127518,-2.0604,0.217,9.51584,9.51584
2409.00,9.51329,25.272863,0.000405,25.127512,-2.0605,0.217,9.51528,9.51528
2410.00,9.51342,25.272869,0.000402,25.127467,-2.0607,0.217,9.51320,9.51320
2411.00,9.51368,25.272810,0.000399,25.127380,-2.0608,0.217,9.51279,9.51279
2412.00,9.51380,25.272781,0.000400,25.127388,-2.0610,0.217,9.51361,9.51361
2413.00,9.51332,25.272832,0.000399,25.127415,-2.0611,0.217,9.51415,9.51415
2414.00,9.51295,25.272903,0.000402,25.127456,-2.0612,0.218,9.51459,9.51459
2415.00,9.51283,25.272908,0.000401,25.127470,-2.0612,0.218,9.51544,9.51544
2416.00,9.51327,25.272922,0.000402,25.127496,-2.0612,0.218,9.51678,9.51678
2417.00,9.51325,25.272929,0.000402,25.127455,-2.0613,0.218,9.51551,9.51551
2418.00,9.51428,25.272880,0.000402,25.127414,-2.0613,0.218,9.51367,9.51367
2419.00,9.51417,25.272865,0.000398,25.127372,-2.0613,0.218,9.51160,9.51160
2420.00,9.51438,25.272872,0.000398,25.127366,-2.0615,0.218,9.51024,9.51024
2421.00,9.51489,25.272927,0.000398,25.127399,-2.0617,0.218,9.51006,9.51006
2422.00,9.51454,25.272998,0.000398,25.127428,-2.0618,0.218,9.51184,9.51184
2423.00,9.51429,25.273091,0.000397,25.127481,-2.0620,0.218,9.51298,9.51298
2424.00,9.51305,25.273070,0.000398,25.127452,-2.0622,0.218,9.51515,9.51515
2425.00,9.51316,25.273126,0.000403,25.127465,-2.0623,0.218,9.51702,9.51702
2426.00,9.51357,25.273108,0.000397,25.127422,-2.0623,0.219,9.51576,9.51576
2427.00,9.51415,25.273044,0.000395,25.127387,-2.0624,0.219,9.51257,9.51257
2428.00,9.51449,25.273012,0.000395,25.127351,-2.0626,0.219,9.51183,9.51183
2429.00,9.51349,25.273106,0.000395,25.127450,-2.0627,0.219,9.51194,9.51194
2430.00,9.51357,25.273140,0.000390,25.127443,-2.0627,0.219,9.51231,9.51231
2431.00,9.51331,25.273126,0.000397,25.127431,-2.0626,0.219,9.51520,9.51520
2432.00,9.51268,25.273259,0.000398,25.127473,-2.0626,0.219,9.51935,9.51935
2433.00,9.51247,25.273296,0.000398,25.127430,-2.0626,0.219,9.51909,9.51909
2434.00,9.51306,25.273291,0.000398,25.127383,-2.0627,0.219,9.51679,9.51679
2435.00,9.51444,25.273308,0.000400,25.127352,-2.0628,0.219,9.51499,9.51499
2436.00,9.51446,25.273447,0.000401,25.127413,-2.0629,0.219,9.51338,9.51338
2437.00,9.51437,25.273425,0.000403,25.127377,-2.0630,0.219,9.51149,9.51149
2438.00,9.51515,25.273456,0.000407,25.127384,-2.0629,0.219,9.51073,9.51073
2439.00,9.51437,25.273472,0.000409,25.127368,-2.0629,0.219,9.51089,9.51089
2440.00,9.51425,25.273418,0.000405,25.127323,-2.0629,0.219,9.51029,9.51029
2441.00,9.51572,25.273391,0.000399,25.127298,-2.0631,0.219,9.50884,9.50884
2442.00,9.51611,25.273427,0.000397,25.127302,-2.0631,0.219,9.50848,9.50848
2443.00,9.51509,25.273461,0.000395,25.127304,-2.0633,0.219,9.50882,9.50882
2444.00,9.50927,25.273530,0.000393,25.127303,-2.0635,0.220,9.50951,9.50951
2445.00,9.50999,25.273624,0.000398,25.127334,-2.0637,0.219,9.51171,9.51171
2446.00,9.51017,25.273646,0.000399,25.127300,-2.0639,0.219,9.51419,9.51419
2447.00,9.50899,25.273721,0.000401,25.127361,-2.0641,0.220,9.51470,9.51470
2448.00,9.50969,25.273743,0.000399,25.127381,-2.0642,0.220,9.51540,9.51540
2449.00,9.50978,25.273737,0.000398,25.127304,-2.0642,0.220,9.51691,9.51691
2450.00,9.51067,25.273732,0.000399,25.127301,-2.0641,0.220,9.51670,9.51670
2451.00,9.51185,25.273851,0.000400,25.127359,-2.0639,0.220,9.51406,9.51406
2452.00,9.51235,25.273905,0.000398,25.127365,-2.0639,0.220,9.51147,9.51147
2453.00,9.51257,25.273984,0.000398,25.127315,-2.0639,0.220,9.51048,9.51048
2454.00,9.51236,25.274019,0.000399,25.127356,-2.0641,0.220,9.50856,9.50856
2455.00,9.51161,25.274181,0.000399,25.127502,-2.0643,0.220,9.50446,9.50446
2456.00,9.51202,25.274086,0.000398,25.127444,-2.0647,0.220,9.50064,9.50064
2457.00,9.51307,25.273965,0.000395,25.127324,-2.0651,0.220,9.49612,9.49612
2458.00,9.51315,25.273967,0.000394,25.127412,-2.0654,0.220,9.48873,9.48873
2459.00,9.51348,25.273982,0.000394,25.127448,-2.0655,0.220,9.47978,9.47978
2460.00,9.51160,25.273990,0.000390,25.127403,-2.0655,0.221,9.47175,9.47175
2461.00,9.50895,25.274078,0.000390,25.127401,-2.0654,0.221,9.46458,9.46458
@17,2.0001,4.0, 2460.037 
2462.00,9.50611,25.274237,0.000395,25.127510,-2.0652,0.221,9.45902,9.45902
2463.00,9.50894,25.274329,0.000398,25.127511,-2.0652,0.221,9.45550,9.45550
2464.00,9.50275,25.274382,0.000399,25.127449,-2.0654,0.221,9.45623,9.45623
2465.00,9.49595,25.274337,0.000399,25.127340,-2.0656,0.221,9.46033,9.46033
2466.00,9.48836,25.274440,0.000403,25.127438,-2.0659,0.221,9.46477,9.46477
2467.00,9.48205,25.274468,0.000401,25.127421,-2.0661,0.221,9.47081,9.47081
2468.00,9.47348,25.274446,0.000397,25.127358,-2.0663,0.221,9.47794,9.47794
2469.00,9.46214,25.274556,0.000395,25.127440,-2.0665,0.221,9.48571,9.48571
2470.00,9.45512,25.274726,0.000396,25.127463,-2.0665,0.221,9.49062,9.49062
2471.00,9.45492,25.274730,0.000393,25.127386,-2.0665,0.222,9.49482,9.49482
2472.00,9.45843,25.274793,0.000393,25.127319,-2.0665,0.222,9.49807,9.49807
2473.00,9.46276,25.274842,0.000394,25.127289,-2.0664,0.222,9.50251,9.50251
2474.00,9.46587,25.274837,0.000395,25.127189,-2.0663,0.222,9.50461,9.50461
2475.00,9.47110,25.274839,0.000395,25.127241,-2.0666,0.222,9.50676,9.50676
2476.00,9.47732,25.274887,0.000392,25.127289,-2.0668,0.222,9.51039,9.51039
2477.00,9.48383,25.274920,0.000393,25.127302,-2.0669,0.222,9.51343,9.51343
2478.00,9.49140,25.274907,0.000395,25.127302,-2.0670,0.222,9.51320,9.51320
2479.00,9.49744,25.274959,0.000395,25.127360,-2.0671,0.222,9.51366,9.51366
2480.00,9.49830,25.274966,0.000397,25.127353,-2.0671,0.222,9.51546,9.51546
2481.00,9.50273,25.274999,0.000400,25.127348,-2.0670,0.222,9.51625,9.51625
2482.00,9.50497,25.274982,0.000401,25.127299,-2.0671,0.222,9.51621,9.51621
2483.00,9.50673,25.275092,0.000401,25.127339,-2.0672,0.222,9.51698,9.51698
2484.00,9.50842,25.275113,0.000402,25.127317,-2.0673,0.222,9.51786,9.51786
2485.00,9.50993,25.275133,0.000402,25.127268,-2.0674,0.222,9.51885,9.51885
2486.00,9.51094,25.275138,0.000398,25.127189,-2.0675,0.223,9.51802,9.51802
2487.00,9.51208,25.275229,0.000394,25.127218,-2.0675,0.223,9.51661,9.51661
2488.00,9.51254,25.275325,0.000397,25.127228,-2.0675,0.223,9.51568,9.51568
2489.00,9.51247,25.275327,0.000399,25.127205,-2.0676,0.223,9.51412,9.51412
2490.00,9.51354,25.275387,0.000398,25.127187,-2.0678,0.223,9.51152,9.51152
2491.00,9.51455,25.275481,0.000401,25.127255,-2.0680,0.223,9.51111,9.51111
2492.00,9.51503,25.275460,0.000405,25.127260,-2.0682,0.223,9.51205,9.51205
2493.00,9.51524,25.275386,0.000399,25.127298,-2.0683,0.223,9.51151,9.51151
2494.00,9.51535,25.275394,0.000398,25.127332,-2.0684,0.223,9.51124,9.51124
2495.00,9.51518,25.275328,0.000398,25.127306,-2.0685,0.223,9.51191,9.51191
2496.00,9.51497,25.275376,0.000401,25.127297,-2.0687,0.223,9.51133,9.51133
2497.00,9.51443,25.275516,0.000400,25.127380,-2.0687,0.223,9.51009,9.51009
2498.00,9.51406,25.275546,0.000404,25.127283,-2.0689,0.223,9.51071,9.51071
2499.00,9.51355,25.275707,0.000405,25.127302,-2.0691,0.223,9.51160,9.51160
2500.00,9.51378,25.275892,0.000406,25.127382,-2.0691,0.223,9.51263,9.51263
2501.00,9.51366,25.275867,0.000406,25.127337,-2.0690,0.223,9.51407,9.51407
2502.00,9.51372,25.275807,0.000405,25.127283,-2.0693,0.223,9.51629,9.51629
2503.00,9.51366,25.275935,0.000410,25.127360,-2.0694,0.223,9.51611,9.51611
2504.00,9.51312,25.275887,0.000409,25.127381,-2.0694,0.223,9.51359,9.51359
2505.00,9.51235,25.275853,0.000408,25.127364,-2.0695,0.223,9.50964,9.50964
2506.00,9.51252,25.275865,0.000406,25.127406,-2.0697,0.223,9.50641,9.50641
2507.00,9.51255,25.275920,0.000406,25.127413,-2.0698,0.223,9.50414,9.50414
2508.00,9.51177,25.275819,0.000399,25.127332,-2.0698,0.224,9.50412,9.50412
2509.00,9.51060,25.275823,0.000398,25.127338,-2.0699,0.224,9.50511,9.50511
2510.00,9.51023,25.275827,0.000397,25.127326,-2.0701,0.224,9.50715,9.50715
2511.00,9.50998,25.275875,0.000399,25.127296,-2.0703,0.224,9.50946,9.50946
2512.00,9.51010,25.275944,0.000398,25.127355,-2.0705,0.224,9.51060,9.51060
2513.00,9.50954,25.276064,0.000400,25.127426,-2.0707,0.224,9.51191,9.51191
2514.00,9.50902,25.276094,0.000398,25.127333,-2.0709,0.224,9.51357,9.51357
2515.00,9.50872,25.276105,0.000394,25.127258,-2.0710,0.224,9.51473,9.51473
2516.00,9.50858,25.276214,0.000391,25.127287,-2.0710,0.225,9.51547,9.51547
2517.00,9.50954,25.276267,0.000392,25.127264,-2.0710,0.225,9.51514,9.51514
2518.00,9.51048,25.276361,0.000389,25.127260,-2.0711,0.225,9.51290,9.51290
2519.00,9.51074,25.276537,0.000393,25.127377,-2.0712,0.225,9.51118,9.51118
2520.00,9.51045,25.276663,0.000398,25.127426,-2.0713,0.224,9.51074,9.51074
2521.00,9.51026,25.276650,0.000400,25.127367,-2.0715,0.224,9.51002,9.51002
2522.00,9.50983,25.276628,0.000397,25.127282,-2.0717,0.224,9.50951,9.50951
2523.00,9.51064,25.276688,0.000400,25.127289,-2.0718,0.224,9.51026,9.51026
2524.00,9.51127,25.276680,0.000399,25.127237,-2.0718,0.224,9.51145,9.51145
2525.00,9.51121,25.276731,0.000396,25.127283,-2.0718,0.225,9.51167,9.51167
2526.00,9.51169,25.276770,0.000395,25.127320,-2.0719,0.225,9.51237,9.51237
2527.00,9.51202,25.276875,0.000399,25.127358,-2.0720,0.225,9.51307,9.51307
2528.00,9.51230,25.276844,0.000399,25.127339,-2.0721,0.225,9.51384,9.51384
2529.00,9.51247,25.276813,0.000396,25.127346,-2.0723,0.225,9.51356,9.51356
2530.00,9.51258,25.276804,0.000397,25.127349,-2.0724,0.225,9.51319,9.51319
2531.00,9.51268,25.276846,0.000398,25.127396,-2.0724,0.225,9.51403,9.51403
2532.00,9.51260,25.276875,0.000399,25.127460,-2.0725,0.225,9.51511,9.51511
2533.00,9.51300,25.277006,0.000399,25.127548,-2.0726,0.225,9.51524,9.51524
2534.00,9.51308,25.277104,0.000397,25.127520,-2.0728,0.226,9.51621,9.51621
2535.00,9.51302,25.277153,0.000399,25.127526,-2.0730,0.226,9.51694,9.51694
2536.00,9.51316,25.277154,0.000399,25.127468,-2.0733,0.226,9.51643,9.51643
2537.00,9.51330,25.277150,0.000398,25.127383,-2.0734,0.226,9.51552,9.51552
2538.00,9.51363,25.277020,0.000394,25.127205,-2.0734,0.226,9.51466,9.51466
2539.00,9.51374,25.277051,0.000398,25.127191,-2.0734,0.226,9.51362,9.51362
2540.00,9.51378,25.277196,0.000398,25.127255,-2.0734,0.226,9.51376,9.51376
2541.00,9.51409,25.277245,0.000399,25.127237,-2.0733,0.226,9.51453,9.51453
2542.00,9.51460,25.277280,0.000399,25.127260,-2.0733,0.226,9.51576,9.51576
2543.00,9.51518,25.277374,0.000403,25.127333,-2.0734,0.226,9.51810,9.51810
2544.00,9.51554,25.277411,0.000404,25.127421,-2.0736,0.226,9.51862,9.51862
2545.00,9.51550,25.277298,0.000403,25.127381,-2.0737,0.226,9.51732,9.51732
2546.00,9.51511,25.277327,0.000403,25.127436,-2.0740,0.226,9.51477,9.51477
2547.00,9.51496,25.277341,0.000406,25.127433,-2.0742,0.226,9.51339,9.51339
2548.00,9.51502,25.277348,0.000406,25.127464,-2.0744,0.226,9.51165,9.51165
2549.00,9.51516,25.277272,0.000404,25.127352,-2.0747,0.226,9.51115,9.51115
2550.00,9.51509,25.277214,0.000402,25.127304,-2.0747,0.226,9.51201,9.51201
2551.00,9.51474,25.277308,0.000403,25.127377,-2.0747,0.226,9.51300,9.51300
2552.00,9.51453,25.277368,0.000402,25.127441,-2.0748,0.227,9.51223,9.51223
2553.00,9.51428,25.277479,0.000402,25.127461,-2.0747,0.226,9.51037,9.51037
2554.00,9.51447,25.277492,0.000401,25.127426,-2.0748,0.226,9.50863,9.50863
2555.00,9.51460,25.277650,0.000402,25.127467,-2.0749,0.226,9.50683,9.50683
2556.00,9.51398,25.277560,0.000398,25.127373,-2.0750,0.227,9.50578,9.50578
2557.00,9.51273,25.277534,0.000397,25.127296,-2.0752,0.227,9.50548,9.50548
2558.00,9.51195,25.277477,0.000395,25.127240,-2.0754,0.227,9.50682,9.50682
2559.00,9.51169,25.277667,0.000396,25.127388,-2.0755,0.227,9.50871,9.50871
2560.00,9.51173,25.277684,0.000398,25.127370,-2.0756,0.227,9.51141,9.51141
2561.00,9.51119,25.277793,0.000401,25.127370,-2.0758,0.227,9.51424,9.51424
2562.00,9.51062,25.277868,0.000405,25.127382,-2.0759,0.227,9.51607,9.51607
2563.00,9.51102,25.277969,0.000404,25.127455,-2.0761,0.227,9.51635,9.51635
2564.00,9.51111,25.277947,0.000404,25.127450,-2.0763,0.227,9.51489,9.51489
2565.00,9.51103,25.278025,0.000400,25.127462,-2.0762,0.228,9.51243,9.51243
2566.00,9.51077,25.278113,0.000400,25.127471,-2.0763,0.228,9.51014,9.51014
2567.00,9.51070,25.278135,0.000395,25.127449,-2.0764,0.228,9.50838,9.50838
2568.00,9.51037,25.278092,0.000396,25.127386,-2.0764,0.228,9.50803,9.50803
2569.00,9.51004,25.278155,0.000401,25.127382,-2.0766,0.228,9.50960,9.50960
2570.00,9.50991,25.278131,0.000403,25.127374,-2.0769,0.228,9.51089,9.51089
2571.00,9.51038,25.278209,0.000403,25.127411,-2.0770,0.228,9.51171,9.51171
2572.00,9.51123,25.278324,0.000407,25.127463,-2.0771,0.228,9.51376,9.51376
2573.00,9.51185,25.278333,0.000406,25.127409,-2.0771,0.228,9.51492,9.51492
2574.00,9.51208,25.278335,0.000404,25.127398,-2.0772,0.228,9.51584,9.51584
2575.00,9.51265,25.278390,0.000404,25.127350,-2.0774,0.228,9.51706,9.51706
2576.00,9.51327,25.278331,0.000401,25.127297,-2.0777,0.228,9.51768,9.51768
2577.00,9.51355,25.278336,0.000400,25.127301,-2.0779,0.228,9.51628,9.51628
2578.00,9.51366,25.278443,0.000404,25.127403,-2.0780,0.228,9.51545,9.51545
2579.00,9.51366,25.278452,0.000403,25.127404,-2.0781,0.228,9.51431,9.51431
2580.00,9.51368,25.278476,0.000402,25.127456,-2.0780,0.228,9.51422,9.51422
2581.00,9.51353,25.278524,0.000407,25.127517,-2.0779,0.228,9.51372,9.51372
2582.00,9.51322,25.278517,0.000409,25.127517,-2.0781,0.228,9.51433,9.51433
2583.00,9.51327,25.278524,0.000406,25.127503,-2.0784,0.229,9.51488,9.51488
2584.00,9.51359,25.278598,0.000404,25.127515,-2.0786,0.229,9.51442,9.51442
2585.00,9.51425,25.278687,0.000405,25.127511,-2.0786,0.229,9.51370,9.51370
2586.00,9.51435,25.278792,0.000402,25.127520,-2.0787,0.229,9.51338,9.51338
2587.00,9.51469,25.278859,0.000402,25.127515,-2.0786,0.229,9.51330,9.51330
2588.00,9.51486,25.278971,0.000403,25.127523,-2.0786,0.229,9.51226,9.51226
2589.00,9.51474,25.279034,0.000404,25.127513,-2.0787,0.229,9.51148,9.51148
2590.00,9.51412,25.279015,0.000407,25.127497,-2.0789,0.229,9.51039,9.51039
2591.00,9.51385,25.279005,0.000411,25.127456,-2.0792,0.229,9.51029,9.51029
2592.00,9.51356,25.279028,0.000409,25.127486,-2.0793,0.229,9.51043,9.51043
2593.00,9.51336,25.279051,0.000407,25.127484,-2.0795,0.229,9.51199,9.51199
2594.00,9.51359,25.279055,0.000406,25.127451,-2.0795,0.229,9.51405,9.51405
2595.00,9.51358,25.279056,0.000402,25.127409,-2.0794,0.229,9.51603,9.51603
2596.00,9.51347,25.279016,0.000396,25.127340,-2.0793,0.230,9.51693,9.51693
2597.00,9.51376,25.279004,0.000393,25.127251,-2.0794,0.230,9.51764,9.51764
2598.00,9.51394,25.279015,0.000396,25.127253,-2.0797,0.230,9.51729,9.51729
2599.00,9.51374,25.279080,0.000397,25.127321,-2.0800,0.230,9.51670,9.51670
2600.00,9.51387,25.279169,0.000400,25.127373,-2.0804,0.230,9.51527,9.51527
2601.00,9.51381,25.279217,0.000404,25.127427,-2.0806,0.230,9.51424,9.51424
2602.00,9.51381,25.279316,0.000408,25.127533,-2.0808,0.230,9.51433,9.51433
2603.00,9.51396,25.279296,0.000403,25.127491,-2.0808,0.230,9.51486,9.51486
2604.00,9.51408,25.279314,0.000404,25.127506,-2.0807,0.230,9.51470,9.51470
2605.00,9.51420,25.279196,0.000401,25.127478,-2.0808,0.230,9.51158,9.51158
2606.00,9.51496,25.279212,0.000400,25.127529,-2.0810,0.230,9.50737,9.50737
2607.00,9.51577,25.279179,0.000398,25.127495,-2.0811,0.230,9.49917,9.49917
2608.00,9.51594,25.279135,0.000399,25.127510,-2.0813,0.230,9.48905,9.48905
2609.00,9.51533,25.279140,0.000397,25.127482,-2.0816,0.230,9.47900,9.47900
2610.00,9.51461,25.279344,0.000398,25.127558,-2.0816,0.231,9.47092,9.47092
2611.00,9.51426,25.279337,0.000397,25.127498,-2.0819,0.231,9.46407,9.46407
2612.00,9.51711,25.279354,0.000398,25.127436,-2.0821,0.231,9.46013,9.46013
@18,2.0001,4.0, 2610.09199999999 
2613.00,9.51788,25.279474,0.000398,25.127416,-2.0823,0.231,9.45961,9.45961
2614.00,9.51312,25.279491,0.000400,25.127394,-2.0824,0.231,9.46193,9.46193
2615.00,9.49647,25.279395,0.000400,25.127308,-2.0826,0.231,9.46722,9.46722
2616.00,9.49057,25.279513,0.000400,25.127336,-2.0827,0.231,9.47355,9.47355
2617.00,9.47689,25.279605,0.000402,25.127409,-2.0827,0.231,9.48016,9.48016
2618.00,9.46779,25.279712,0.000405,25.127496,-2.0828,0.231,9.48620,9.48620
2619.00,9.46273,25.279788,0.000407,25.127467,-2.0829,0.231,9.49100,9.49100
2620.00,9.46087,25.279882,0.000408,25.127438,-2.0830,0.231,9.49462,9.49462
2621.00,9.46275,25.279971,0.000411,25.127465,-2.0831,0.231,9.49823,9.49823
2622.00,9.46255,25.279984,0.000409,25.127445,-2.0833,0.231,9.50322,9.50322
2623.00,9.46630,25.280025,0.000409,25.127450,-2.0834,0.231,9.50788,9.50788
2624.00,9.47477,25.280058,0.000406,25.127489,-2.0835,0.231,9.51253,9.51253
2625.00,9.48131,25.280140,0.000405,25.127564,-2.0836,0.231,9.51597,9.51597
2626.00,9.48588,25.280059,0.000402,25.127463,-2.0836,0.232,9.51857,9.51857
2627.00,9.48983,25.280105,0.000402,25.127432,-2.0838,0.232,9.51933,9.51933
2628.00,9.49453,25.280127,0.000399,25.127373,-2.0840,0.232,9.52048,9.52048
2629.00,9.49907,25.280223,0.000401,25.127401,-2.0840,0.232,9.52026,9.52026
2630.00,9.50345,25.280281,0.000404,25.127425,-2.0842,0.232,9.52011,9.52011
2631.00,9.50744,25.280398,0.000404,25.127460,-2.0842,0.232,9.51886,9.51886
2632.00,9.51033,25.280423,0.000403,25.127485,-2.0841,0.232,9.51766,9.51766
2633.00,9.51238,25.280421,0.000407,25.127456,-2.0841,0.232,9.51667,9.51667
2634.00,9.51341,25.280403,0.000409,25.127356,-2.0844,0.232,9.51536,9.51536
2635.00,9.51349,25.280414,0.000408,25.127298,-2.0847,0.232,9.51467,9.51467
2636.00,9.51441,25.280374,0.000406,25.127264,-2.0848,0.232,9.51449,9.51449
2637.00,9.51480,25.280445,0.000408,25.127253,-2.0850,0.232,9.51361,9.51361
2638.00,9.51538,25.280389,0.000403,25.127161,-2.0849,0.232,9.51197,9.51197
2639.00,9.51678,25.280457,0.000404,25.127235,-2.0849,0.232,9.51189,9.51189
2640.00,9.51709,25.280578,0.000406,25.127326,-2.0849,0.232,9.51275,9.51275
2641.00,9.51639,25.280772,0.000412,25.127453,-2.0851,0.232,9.51345,9.51345
2642.00,9.51583,25.280783,0.000413,25.127441,-2.0854,0.232,9.51502,9.51502
2643.00,9.51590,25.280996,0.000415,25.127609,-2.0857,0.232,9.51554,9.51554
2644.00,9.51586,25.281030,0.000412,25.127576,-2.0859,0.232,9.51486,9.51486
2645.00,9.51553,25.280912,0.000410,25.127461,-2.0861,0.232,9.51365,9.51365
2646.00,9.51477,25.280778,0.000402,25.127336,-2.0862,0.233,9.51234,9.51234
2647.00,9.51404,25.280754,0.000400,25.127297,-2.0862,0.233,9.51079,9.51079
2648.00,9.51388,25.280705,0.000401,25.127233,-2.0863,0.233,9.51001,9.51001
2649.00,9.51340,25.280676,0.000400,25.127196,-2.0864,0.233,9.51002,9.51002
2650.00,9.51293,25.280726,0.000400,25.127224,-2.0865,0.233,9.50952,9.50952
2651.00,9.51264,25.280862,0.000402,25.127310,-2.0866,0.233,9.50951,9.50951
2652.00,9.51230,25.280950,0.000404,25.127392,-2.0868,0.233,9.50906,9.50906
2653.00,9.51188,25.280963,0.000402,25.127425,-2.0868,0.233,9.50906,9.50906
2654.00,9.51159,25.280983,0.000399,25.127429,-2.0868,0.233,9.50975,9.50975
2655.00,9.51177,25.281046,0.000401,25.127432,-2.0869,0.234,9.51134,9.51134
2656.00,9.51191,25.281082,0.000407,25.127456,-2.0871,0.233,9.51297,9.51297
2657.00,9.51222,25.281141,0.000410,25.127427,-2.0873,0.233,9.51440,9.51440
2658.00,9.51230,25.281176,0.000410,25.127439,-2.0876,0.233,9.51449,9.51449
2659.00,9.51218,25.281190,0.000412,25.127443,-2.0880,0.233,9.51333,9.51333
2660.00,9.51177,25.281176,0.000408,25.127461,-2.0880,0.233,9.51178,9.51178
2661.00,9.51137,25.281160,0.000402,25.127455,-2.0881,0.234,9.51065,9.51065
2662.00,9.51111,25.281227,0.000397,25.127500,-2.0882,0.234,9.50978,9.50978
2663.00,9.51093,25.281272,0.000402,25.127503,-2.0883,0.234,9.51045,9.51045
2664.00,9.51085,25.281415,0.000404,25.127569,-2.0884,0.234,9.51176,9.51176
2665.00,9.51106,25.281529,0.000407,25.127579,-2.0887,0.234,9.51312,9.51312
2666.00,9.51149,25.281547,0.000412,25.127517,-2.0887,0.234,9.51403,9.51403
2667.00,9.51193,25.281552,0.000416,25.127484,-2.0889,0.233,9.51501,9.51501
2668.00,9.51222,25.281531,0.000410,25.127419,-2.0892,0.234,9.51510,9.51510
2669.00,9.51242,25.281460,0.000408,25.127403,-2.0893,0.234,9.51475,9.51475
2670.00,9.51256,25.281485,0.000410,25.127427,-2.0892,0.234,9.51431,9.51431
2671.00,9.51266,25.281500,0.000405,25.127420,-2.0894,0.234,9.51334,9.51334
2672.00,9.51287,25.281506,0.000403,25.127473,-2.0894,0.234,9.51281,9.51281
2673.00,9.51290,25.281518,0.000405,25.127490,-2.0894,0.234,9.51118,9.51118
2674.00,9.51264,25.281499,0.000405,25.127405,-2.0894,0.234,9.50986,9.50986
2675.00,9.51229,25.281469,0.000404,25.127336,-2.0895,0.234,9.50935,9.50935
2676.00,9.51214,25.281508,0.000405,25.127357,-2.0897,0.234,9.51053,9.51053
2677.00,9.51224,25.281488,0.000402,25.127297,-2.0900,0.234,9.51193,9.51193
2678.00,9.51265,25.281594,0.000401,25.127346,-2.0903,0.234,9.51467,9.51467
2679.00,9.51302,25.281648,0.000398,25.127320,-2.0905,0.235,9.51642,9.51642
2680.00,9.51339,25.281746,0.000394,25.127343,-2.0906,0.235,9.51763,9.51763
2681.00,9.51375,25.281877,0.000396,25.127438,-2.0908,0.235,9.51771,9.51771
2682.00,9.51398,25.281999,0.000398,25.127431,-2.0909,0.235,9.51768,9.51768
2683.00,9.51381,25.281966,0.000397,25.127351,-2.0910,0.235,9.51726,9.51726
2684.00,9.51365,25.282071,0.000400,25.127449,-2.0912,0.235,9.51818,9.51818
2685.00,9.51412,25.282127,0.000402,25.127487,-2.0915,0.235,9.51957,9.51957
2686.00,9.51436,25.282076,0.000396,25.127320,-2.0916,0.235,9.52079,9.52079
2687.00,9.51508,25.282083,0.000396,25.127379,-2.0916,0.235,9.52163,9.52163
2688.00,9.51595,25.282237,0.000396,25.127487,-2.0918,0.235,9.52320,9.52320
2689.00,9.51672,25.282241,0.000396,25.127481,-2.0921,0.236,9.52355,9.52355
2690.00,9.51713,25.282206,0.000396,25.127429,-2.0923,0.236,9.52221,9.52221
2691.00,9.51725,25.282181,0.000400,25.127495,-2.0927,0.236,9.52028,9.52028
2692.00,9.51744,25.282120,0.000400,25.127398,-2.0931,0.236,9.51945,9.51945
2693.00,9.51797,25.282091,0.000399,25.127342,-2.0931,0.236,9.51814,9.51814
2694.00,9.51865,25.282054,0.000400,25.127307,-2.0931,0.236,9.51776,9.51776
2695.00,9.51916,25.282164,0.000403,25.127405,-2.0931,0.236,9.51806,9.51806
2696.00,9.51939,25.282296,0.000401,25.127448,-2.0930,0.236,9.51849,9.51849
2697.00,9.51925,25.282385,0.000403,25.127444,-2.0930,0.236,9.51801,9.51801
2698.00,9.51921,25.282455,0.000404,25.127412,-2.0931,0.236,9.51769,9.51769
2699.00,9.51950,25.282665,0.000406,25.127501,-2.0933,0.236,9.51674,9.51674
2700.00,9.51952,25.282712,0.000406,25.127445,-2.0934,0.236,9.51620,9.51620
2701.00,9.51914,25.282727,0.000410,25.127382,-2.0936,0.236,9.51564,9.51564
2702.00,9.51875,25.282781,0.000410,25.127418,-2.0939,0.236,9.51537,9.51537
2703.00,9.51870,25.282815,0.000411,25.127480,-2.0942,0.236,9.51610,9.51610
2704.00,9.51887,25.282755,0.000409,25.127396,-2.0945,0.236,9.51788,9.51788
2705.00,9.51899,25.282717,0.000409,25.127342,-2.0949,0.236,9.51928,9.51928
2706.00,9.51893,25.282723,0.000407,25.127359,-2.0950,0.236,9.52101,9.52101
2707.00,9.51862,25.282781,0.000407,25.127372,-2.0950,0.236,9.52067,9.52067
2708.00,9.51801,25.282767,0.000407,25.127292,-2.0949,0.236,9.51864,9.51864
2709.00,9.51736,25.282832,0.000406,25.127319,-2.0948,0.236,9.51613,9.51613
2710.00,9.51723,25.282866,0.000404,25.127342,-2.0948,0.236,9.51469,9.51469
2711.00,9.51724,25.282974,0.000404,25.127378,-2.0950,0.237,9.51438,9.51438
2712.00,9.51707,25.283024,0.000404,25.127407,-2.0952,0.237,9.51500,9.51500
2713.00,9.51697,25.283095,0.000406,25.127449,-2.0955,0.237,9.51563,9.51563
2714.00,9.51702,25.283122,0.000406,25.127439,-2.0959,0.237,9.51601,9.51601
2715.00,9.51706,25.283179,0.000407,25.127510,-2.0962,0.237,9.51495,9.51495
2716.00,9.51686,25.283193,0.000410,25.127549,-2.0963,0.237,9.51301,9.51301
2717.00,9.51687,25.283182,0.000409,25.127530,-2.0964,0.237,9.51257,9.51257
2718.00,9.51701,25.283212,0.000409,25.127566,-2.0966,0.237,9.51315,9.51315
2719.00,9.51648,25.283236,0.000409,25.127603,-2.0966,0.237,9.51327,9.51327
2720.00,9.51613,25.283261,0.000410,25.127583,-2.0964,0.237,9.51471,9.51471
2721.00,9.51606,25.283322,0.000409,25.127571,-2.0965,0.237,9.51668,9.51668
2722.00,9.51633,25.283373,0.000411,25.127527,-2.0966,0.237,9.51766,9.51766
2723.00,9.51641,25.283401,0.000412,25.127481,-2.0966,0.237,9.51769,9.51769
2724.00,9.51595,25.283387,0.000412,25.127446,-2.0968,0.237,9.51769,9.51769
2725.00,9.51521,25.283389,0.000410,25.127393,-2.0971,0.238,9.51643,9.51643
2726.00,9.51501,25.283346,0.000411,25.127362,-2.0972,0.238,9.51533,9.51533
2727.00,9.51487,25.283323,0.000410,25.127355,-2.0972,0.237,9.51421,9.51421
2728.00,9.51481,25.283323,0.000411,25.127422,-2.0973,0.237,9.51274,9.51274
2729.00,9.51470,25.283454,0.000411,25.127497,-2.0974,0.237,9.51163,9.51163
2730.00,9.51454,25.283487,0.000411,25.127520,-2.0974,0.237,9.51199,9.51199
2731.00,9.51412,25.283531,0.000409,25.127493,-2.0976,0.237,9.51212,9.51212
2732.00,9.51419,25.283668,0.000408,25.127584,-2.0979,0.238,9.51236,9.51236
2733.00,9.51423,25.283703,0.000405,25.127511,-2.0981,0.238,9.51333,9.51333
2734.00,9.51428,25.283692,0.000404,25.127440,-2.0982,0.238,9.51380,9.51380
2735.00,9.51417,25.283759,0.000404,25.127443,-2.0984,0.238,9.51329,9.51329
2736.00,9.51421,25.283789,0.000402,25.127466,-2.0985,0.238,9.51271,9.51271
2737.00,9.51420,25.283735,0.000400,25.127427,-2.0984,0.238,9.51320,9.51320
2738.00,9.51394,25.283821,0.000398,25.127507,-2.0984,0.239,9.51538,9.51538
2739.00,9.51367,25.283761,0.000398,25.127437,-2.0985,0.239,9.51767,9.51767
2740.00,9.51459,25.283723,0.000397,25.127346,-2.0986,0.239,9.51958,9.51958
2741.00,9.51509,25.283842,0.000402,25.127365,-2.0988,0.239,9.52047,9.52047
2742.00,9.51495,25.283914,0.000403,25.127368,-2.0991,0.239,9.52066,9.52066
2743.00,9.51503,25.283882,0.000406,25.127274,-2.0995,0.239,9.51817,9.51817
2744.00,9.51514,25.283905,0.000408,25.127279,-2.0999,0.239,9.51584,9.51584
2745.00,9.51531,25.283984,0.000410,25.127381,-2.1001,0.239,9.51352,9.51352
2746.00,9.51583,25.283933,0.000409,25.127367,-2.1003,0.239,9.51284,9.51284
2747.00,9.51616,25.283909,0.000409,25.127294,-2.1004,0.239,9.51272,9.51272
2748.00,9.51549,25.284033,0.000410,25.127371,-2.1004,0.239,9.51302,9.51302
2749.00,9.51538,25.284215,0.000414,25.127514,-2.1005,0.239,9.51351,9.51351
2750.00,9.51539,25.284307,0.000412,25.127556,-2.1008,0.239,9.51442,9.51442
2751.00,9.51514,25.284322,0.000408,25.127463,-2.1010,0.239,9.51354,9.51354
2752.00,9.51489,25.284472,0.000411,25.127557,-2.1013,0.239,9.51191,9.51191
2753.00,9.51491,25.284476,0.000408,25.127492,-2.1014,0.239,9.51194,9.51194
2754.00,9.51520,25.284514,0.000404,25.127402,-2.1014,0.239,9.51131,9.51131
2755.00,9.51502,25.284545,0.000401,25.127327,-2.1013,0.239,9.50819,9.50819
2756.00,9.51387,25.284708,0.000406,25.127454,-2.1012,0.239,9.50438,9.50438
2757.00,9.51283,25.284669,0.000404,25.127410,-2.1011,0.239,9.49845,9.49845
2758.00,9.51222,25.284547,0.000401,25.127322,-2.1011,0.239,9.49037,9.49037
2759.00,9.51267,25.284540,0.000400,25.127359,-2.1013,0.239,9.48180,9.48180
2760.00,9.51210,25.284541,0.000402,25.127374,-2.1014,0.240,9.47251,9.47251
2761.00,9.51074,25.284505,0.000394,25.127295,-2.1016,0.240,9.46410,9.46410
2762.00,9.50945,25.284678,0.000394,25.127375,-2.1020,0.240,9.45861,9.45861
@19,2.0001,4.0, 2760.16399999999 
2763.00,9.51251,25.284876,0.000396,25.127493,-2.1022,0.240,9.45535,9.45535
2764.00,9.50814,25.284810,0.000396,25.127386,-2.1024,0.240,9.45516,9.45516
2765.00,9.49802,25.284865,0.000397,25.127385,-2.1026,0.240,9.45984,9.45984
2766.00,9.49017,25.284885,0.000403,25.127377,-2.1027,0.240,9.46689,9.46689
2767.00,9.48082,25.284777,0.000401,25.127287,-2.1029,0.240,9.47452,9.47452
2768.00,9.47464,25.284768,0.000400,25.127302,-2.1031,0.240,9.48121,9.48121
2769.00,9.46690,25.284906,0.000401,25.127418,-2.1032,0.240,9.48714,9.48714
2770.00,9.45341,25.284939,0.000401,25.127399,-2.1033,0.240,9.49219,9.49219
2771.00,9.45167,25.284996,0.000404,25.127454,-2.1034,0.240,9.49613,9.49613
2772.00,9.45551,25.285034,0.000404,25.127447,-2.1035,0.240,9.49879,9.49879
2773.00,9.45922,25.285088,0.000406,25.127411,-2.1037,0.240,9.50259,9.50259
2774.00,9.46613,25.285120,0.000407,25.127418,-2.1040,0.240,9.50585,9.50585
2775.00,9.47488,25.285158,0.000407,25.127419,-2.1042,0.240,9.50741,9.50741
2776.00,9.48310,25.285222,0.000402,25.127457,-2.1043,0.241,9.50877,9.50877
2777.00,9.48748,25.285346,0.000405,25.127579,-2.1045,0.241,9.51133,9.51133
2778.00,9.49155,25.285420,0.000405,25.127591,-2.1045,0.241,9.51178,9.51178
2779.00,9.49498,25.285520,0.000401,25.127588,-2.1044,0.241,9.51196,9.51196
2780.00,9.49795,25.285544,0.000403,25.127597,-2.1045,0.241,9.51286,9.51286
2781.00,9.50018,25.285498,0.000406,25.127535,-2.1046,0.241,9.51297,9.51297
2782.00,9.50201,25.285461,0.000405,25.127497,-2.1047,0.241,9.51213,9.51213
2783.00,9.50323,25.285419,0.000406,25.127468,-2.1050,0.241,9.51201,9.51201
2784.00,9.50419,25.285292,0.000409,25.127384,-2.1052,0.241,9.51222,9.51222
2785.00,9.50524,25.285389,0.000408,25.127472,-2.1053,0.241,9.51122,9.51122
2786.00,9.50655,25.285477,0.000406,25.127526,-2.1056,0.241,9.51117,9.51117
2787.00,9.50785,25.285530,0.000405,25.127495,-2.1057,0.241,9.51174,9.51174
2788.00,9.50935,25.285571,0.000406,25.127510,-2.1058,0.241,9.51272,9.51272
2789.00,9.51036,25.285696,0.000407,25.127566,-2.1059,0.241,9.51375,9.51375
2790.00,9.51141,25.285676,0.000406,25.127451,-2.1060,0.241,9.51570,9.51570
2791.00,9.51206,25.285714,0.000407,25.127377,-2.1061,0.242,9.51564,9.51564
2792.00,9.51250,25.285780,0.000408,25.127393,-2.1060,0.242,9.51458,9.51458
2793.00,9.51261,25.285823,0.000407,25.127378,-2.1061,0.242,9.51344,9.51344
2794.00,9.51252,25.285883,0.000407,25.127422,-2.1062,0.242,9.51197,9.51197
2795.00,9.51282,25.285836,0.000407,25.127412,-2.1063,0.242,9.51119,9.51119
2796.00,9.51269,25.285848,0.000412,25.127446,-2.1066,0.242,9.51180,9.51180
2797.00,9.51270,25.285802,0.000411,25.127390,-2.1068,0.242,9.51117,9.51117
2798.00,9.51274,25.285865,0.000410,25.127402,-2.1072,0.242,9.51009,9.51009
2799.00,9.51292,25.285919,0.000408,25.127400,-2.1074,0.242,9.50906,9.50906
2800.00,9.51243,25.286016,0.000409,25.127470,-2.1075,0.242,9.50834,9.50834
2801.00,9.51178,25.286028,0.000404,25.127414,-2.1077,0.242,9.50821,9.50821
2802.00,9.51164,25.286080,0.000406,25.127370,-2.1080,0.242,9.50922,9.50922
2803.00,9.51164,25.286110,0.000406,25.127357,-2.1083,0.242,9.50998,9.50998
2804.00,9.51149,25.286020,0.000406,25.127274,-2.1085,0.242,9.51085,9.51085
2805.00,9.51167,25.286131,0.000405,25.127299,-2.1086,0.242,9.51024,9.51024
2806.00,9.51143,25.286183,0.000404,25.127282,-2.1087,0.242,9.50957,9.50957
2807.00,9.51096,25.286183,0.000402,25.127300,-2.1087,0.243,9.50841,9.50841
2808.00,9.51009,25.286234,0.000403,25.127358,-2.1086,0.243,9.50751,9.50751
2809.00,9.50963,25.286376,0.000403,25.127444,-2.1087,0.243,9.50766,9.50766
2810.00,9.50954,25.286376,0.000403,25.127387,-2.1089,0.243,9.50978,9.50978
2811.00,9.51003,25.286330,0.000403,25.127308,-2.1091,0.243,9.51173,9.51173
2812.00,9.51055,25.286371,0.000402,25.127270,-2.1093,0.243,9.51372,9.51372
2813.00,9.51062,25.286374,0.000399,25.127189,-2.1094,0.243,9.51494,9.51494
2814.00,9.51074,25.286417,0.000398,25.127211,-2.1096,0.243,9.51589,9.51589
2815.00,9.51098,25.286420,0.000397,25.127225,-2.1098,0.243,9.51592,9.51592
2816.00,9.51099,25.286522,0.000399,25.127304,-2.1101,0.243,9.51565,9.51565
2817.00,9.51153,25.286611,0.000402,25.127307,-2.1105,0.243,9.51546,9.51546
2818.00,9.51193,25.286659,0.000404,25.127389,-2.1108,0.243,9.51632,9.51632
2819.00,9.51200,25.286598,0.000406,25.127287,-2.1110,0.243,9.51559,9.51559
2820.00,9.51238,25.286521,0.000405,25.127201,-2.1112,0.243,9.51465,9.51465
2821.00,9.51312,25.286566,0.000404,25.127242,-2.1114,0.243,9.51298,9.51298
2822.00,9.51338,25.286531,0.000401,25.127255,-2.1115,0.243,9.51124,9.51124
2823.00,9.51324,25.286547,0.000401,25.127227,-2.1117,0.243,9.50998,9.50998
2824.00,9.51263,25.286576,0.000397,25.127213,-2.1119,0.244,9.51077,9.51077
2825.00,9.51275,25.286589,0.000397,25.127177,-2.1119,0.244,9.51177,9.51177
2826.00,9.51317,25.286576,0.000400,25.127199,-2.1121,0.244,9.51292,9.51292
2827.00,9.51349,25.286648,0.000403,25.127272,-2.1122,0.244,9.51417,9.51417
2828.00,9.51374,25.286627,0.000402,25.127227,-2.1123,0.244,9.51436,9.51436
2829.00,9.51398,25.286648,0.000398,25.127218,-2.1125,0.244,9.51313,9.51313
2830.00,9.51355,25.286804,0.000396,25.127318,-2.1126,0.244,9.51143,9.51143
2831.00,9.51350,25.286916,0.000393,25.127316,-2.1127,0.244,9.51079,9.51079
2832.00,9.51311,25.287007,0.000395,25.127325,-2.1127,0.244,9.51131,9.51131
2833.00,9.51264,25.287065,0.000397,25.127284,-2.1128,0.244,9.51149,9.51149
2834.00,9.51233,25.287225,0.000403,25.127369,-2.1129,0.244,9.51187,9.51187
2835.00,9.51198,25.287243,0.000405,25.127346,-2.1130,0.244,9.51426,9.51426
2836.00,9.51197,25.287229,0.000404,25.127314,-2.1133,0.244,9.51495,9.51495
2837.00,9.51237,25.287157,0.000401,25.127224,-2.1135,0.245,9.51596,9.51596
2838.00,9.51297,25.287207,0.000401,25.127274,-2.1137,0.245,9.51758,9.51758
2839.00,9.51353,25.287134,0.000401,25.127232,-2.1138,0.245,9.51892,9.51892
2840.00,9.51375,25.287111,0.000399,25.127209,-2.1138,0.245,9.51781,9.51781
2841.00,9.51394,25.287249,0.000402,25.127290,-2.1139,0.245,9.51782,9.51782
2842.00,9.51433,25.287365,0.000403,25.127358,-2.1139,0.245,9.51684,9.51684
2843.00,9.51477,25.287470,0.000403,25.127422,-2.1141,0.245,9.51643,9.51643
2844.00,9.51501,25.287567,0.000401,25.127435,-2.1144,0.245,9.51613,9.51613
2845.00,9.51493,25.287674,0.000408,25.127521,-2.1147,0.245,9.51658,9.51658
2846.00,9.51498,25.287571,0.000404,25.127454,-2.1149,0.245,9.51691,9.51691
2847.00,9.51536,25.287537,0.000403,25.127397,-2.1152,0.245,9.51703,9.51703
2848.00,9.51594,25.287501,0.000406,25.127407,-2.1153,0.245,9.51670,9.51670
2849.00,9.51611,25.287430,0.000404,25.127343,-2.1155,0.245,9.51646,9.51646
2850.00,9.51610,25.287396,0.000402,25.127255,-2.1157,0.245,9.51612,9.51612
2851.00,9.51628,25.287436,0.000405,25.127290,-2.1158,0.245,9.51554,9.51554
2852.00,9.51631,25.287529,0.000407,25.127348,-2.1160,0.245,9.51552,9.51552
2853.00,9.51639,25.287619,0.000407,25.127322,-2.1162,0.245,9.51540,9.51540
2854.00,9.51660,25.287693,0.000410,25.127337,-2.1163,0.245,9.51455,9.51455
2855.00,9.51611,25.287640,0.000406,25.127265,-2.1164,0.245,9.51249,9.51249
2856.00,9.51555,25.287722,0.000404,25.127213,-2.1166,0.245,9.51150,9.51150
2857.00,9.51513,25.287715,0.000403,25.127174,-2.1169,0.245,9.50986,9.50986
2858.00,9.51465,25.287704,0.000401,25.127113,-2.1173,0.246,9.50953,9.50953
2859.00,9.51442,25.287762,0.000400,25.127127,-2.1175,0.246,9.50990,9.50990
2860.00,9.51416,25.287957,0.000404,25.127230,-2.1175,0.246,9.51113,9.51113
2861.00,9.51392,25.287930,0.000404,25.127227,-2.1175,0.245,9.51112,9.51112
2862.00,9.51359,25.287979,0.000403,25.127201,-2.1174,0.245,9.51107,9.51107
2863.00,9.51319,25.288011,0.000402,25.127188,-2.1172,0.246,9.50988,9.50988
2864.00,9.51266,25.287987,0.000400,25.127145,-2.1172,0.246,9.50953,9.50953
2865.00,9.51207,25.288080,0.000401,25.127219,-2.1173,0.246,9.50988,9.50988
2866.00,9.51172,25.288107,0.000400,25.127192,-2.1174,0.246,9.51094,9.51094
2867.00,9.51190,25.288094,0.000399,25.127173,-2.1176,0.246,9.51325,9.51325
2868.00,9.51181,25.288083,0.000401,25.127174,-2.1180,0.246,9.51571,9.51571
2869.00,9.51147,25.288073,0.000401,25.127152,-2.1184,0.246,9.51674,9.51674
2870.00,9.51218,25.287943,0.000398,25.127054,-2.1187,0.246,9.51753,9.51753
2871.00,9.51253,25.287970,0.000400,25.127067,-2.1189,0.246,9.51861,9.51861
2872.00,9.51243,25.288003,0.000401,25.127071,-2.1190,0.246,9.51803,9.51803
2873.00,9.51280,25.288062,0.000400,25.127081,-2.1190,0.247,9.51754,9.51754
2874.00,9.51316,25.288209,0.000405,25.127173,-2.1189,0.247,9.51683,9.51683
2875.00,9.51344,25.288226,0.000402,25.127142,-2.1190,0.247,9.51585,9.51585
2876.00,9.51360,25.288226,0.000399,25.127071,-2.1193,0.247,9.51378,9.51378
2877.00,9.51393,25.288203,0.000401,25.127007,-2.1196,0.247,9.51252,9.51252
2878.00,9.51377,25.288234,0.000400,25.126971,-2.1198,0.247,9.51088,9.51088
2879.00,9.51343,25.288313,0.000401,25.126979,-2.1198,0.247,9.51064,9.51064
2880.00,9.51351,25.288502,0.000406,25.127085,-2.1197,0.247,9.51120,9.51120
2881.00,9.51381,25.288622,0.000406,25.127198,-2.1196,0.247,9.51278,9.51278
2882.00,9.51417,25.288803,0.000404,25.127393,-2.1198,0.247,9.51351,9.51351
2883.00,9.51445,25.288864,0.000407,25.127439,-2.1199,0.247,9.51445,9.51445
2884.00,9.51477,25.288852,0.000404,25.127418,-2.1201,0.247,9.51496,9.51496
2885.00,9.51464,25.288757,0.000402,25.127314,-2.1203,0.247,9.51373,9.51373
2886.00,9.51455,25.288729,0.000403,25.127269,-2.1205,0.247,9.51303,9.51303
2887.00,9.51414,25.288727,0.000404,25.127217,-2.1205,0.247,9.51385,9.51385
2888.00,9.51417,25.288769,0.000406,25.127253,-2.1207,0.247,9.51452,9.51452
2889.00,9.51409,25.288783,0.000403,25.127216,-2.1210,0.247,9.51387,9.51387
2890.00,9.51364,25.288948,0.000405,25.127373,-2.1211,0.248,9.51403,9.51403
2891.00,9.51341,25.289078,0.000405,25.127432,-2.1214,0.248,9.51397,9.51397
2892.00,9.51349,25.289125,0.000404,25.127392,-2.1218,0.248,9.51441,9.51441
2893.00,9.51357,25.289217,0.000401,25.127420,-2.1220,0.248,9.51441,9.51441
2894.00,9.51350,25.289234,0.000401,25.127458,-2.1222,0.248,9.51520,9.51520
2895.00,9.51384,25.289144,0.000401,25.127327,-2.1223,0.248,9.51576,9.51576
2896.00,9.51436,25.289113,0.000402,25.127298,-2.1225,0.248,9.51568,9.51568
2897.00,9.51461,25.289084,0.000404,25.127299,-2.1227,0.248,9.51550,9.51550
2898.00,9.51449,25.289027,0.000408,25.127235,-2.1229,0.248,9.51600,9.51600
2899.00,9.51431,25.289060,0.000411,25.127202,-2.1232,0.248,9.51489,9.51489
2900.00,9.51451,25.289212,0.000409,25.127295,-2.1235,0.248,9.51411,9.51411
2901.00,9.51486,25.289249,0.000408,25.127316,-2.1237,0.248,9.51364,9.51364
2902.00,9.51433,25.289343,0.000408,25.127350,-2.1238,0.248,9.51242,9.51242
2903.00,9.51405,25.289446,0.000410,25.127426,-2.1238,0.248,9.51102,9.51102
2904.00,9.51387,25.289524,0.000408,25.127465,-2.1238,0.248,9.51095,9.51095
2905.00,9.51398,25.289562,0.000409,25.127468,-2.1239,0.248,9.51054,9.51054
2906.00,9.51378,25.289691,0.000411,25.127490,-2.1238,0.248,9.51031,9.51031
2907.00,9.51362,25.289772,0.000414,25.127514,-2.1238,0.248,9.51082,9.51082
2908.00,9.51336,25.289788,0.000411,25.127453,-2.1238,0.248,9.51122,9.51122
2909.00,9.51323,25.289773,0.000409,25.127435,-2.1239,0.248,9.51101,9.51101
2910.00,9.51276,25.289745,0.000407,25.127390,-2.1239,0.248,9.51232,9.51232
2911.00,9.51273,25.289755,0.000407,25.127402,-2.1242,0.248,9.51252,9.51252
2912.00,9.51261,25.289775,0.000400,25.127359,-2.1244,0.249,9.51138,9.51138
