# Supplementary material for: HSL1 and BAM1/2 impact epidermal cell development by sensing distinct signaling peptides
Source: Nat Commun. 2022 Feb 15;13:876. doi: 10.1038/s41467-022-28558-4 (PMC8847575; doi:10.1038/s41467-022-28558-4)
Supplement: Supplementary file 4 — Source Data [file 41467_2022_28558_MOESM4_ESM.zip › Source Data/Source Data/Figure S3/Exp1_HSL1_IDA_SERK1.itc]

$ITC
$ 19 
$NOT
$ 25 
$ 60 
$ 500 
$ 10 
$ 2 
$ADCGainCode:  0 
$False,True,True
$ 0.4 , 0.8 , 150 , 5 
$ 2 , 4 , 150 , 5 
$ 2 , 4 , 150 , 5 
$ 2 , 4 , 150 , 5 
$ 2 , 4 , 150 , 5 
$ 2 , 4 , 150 , 5 
$ 2 , 4 , 150 , 5 
$ 2 , 4 , 150 , 5 
$ 2 , 4 , 150 , 5 
$ 2 , 4 , 150 , 5 
$ 2 , 4 , 150 , 5 
$ 2 , 4 , 150 , 5 
$ 2 , 4 , 150 , 5 
$ 2 , 4 , 150 , 5 
$ 2 , 4 , 150 , 5 
$ 2 , 4 , 150 , 5 
$ 2 , 4 , 150 , 5 
$ 2 , 4 , 150 , 5 
$ 2 , 4 , 150 , 5 
# 0 
# 0.15 
# 0.03 
# 0.2035 
# 25 
# 4 
# 8.15 
# 1 
?
% MICROCALITC_MAL1177627
% 0.2035 
% 4 
%-0.586102 , 29.61604 
%-0.348256 , 29.40329 
% 0.8333333 
% 167740 , 167730 
% 0.25 , 81 
%-0.015695 ,-0.033946 
%-20 , 8 
% 0 , 0 
% 0 
% 128000       127744 
% 43.1 
% 500 , 750 , 1000 , 750 
% 0.06978023945 ,-0.002252194966 ,-3.244915618586E-05 , 1.349203907274E-06 ,-9.058983361606E-09 
% MicroCalITC Ver: 1.29.32 Run time:8/7/2019 5:06:23 PM
@0
5.00,9.76910,25.231031,0.000455,25.176451,-0.9525,0.111,9.75773,9.75773
6.00,9.76647,25.231156,0.000459,25.176552,-0.9523,0.111,9.75681,9.75681
7.00,9.76526,25.231254,0.000459,25.176547,-0.9521,0.111,9.75751,9.75751
8.00,9.76477,25.231309,0.000455,25.176588,-0.9519,0.112,9.76040,9.76040
9.00,9.76463,25.231316,0.000453,25.176523,-0.9517,0.112,9.76515,9.76515
10.00,9.76537,25.231330,0.000451,25.176493,-0.9516,0.112,9.76939,9.76939
11.00,9.76524,25.231306,0.000451,25.176431,-0.9515,0.112,9.77028,9.77028
12.00,9.76481,25.231342,0.000453,25.176483,-0.9514,0.112,9.77024,9.77024
13.00,9.76509,25.231282,0.000451,25.176405,-0.9512,0.112,9.76950,9.76950
14.00,9.76582,25.231339,0.000451,25.176414,-0.9511,0.112,9.76694,9.76694
15.00,9.76627,25.231269,0.000451,25.176334,-0.9510,0.112,9.76509,9.76509
16.00,9.76661,25.231397,0.000452,25.176417,-0.9509,0.112,9.76733,9.76733
17.00,9.76591,25.231412,0.000453,25.176412,-0.9508,0.112,9.76880,9.76880
18.00,9.76549,25.231452,0.000453,25.176397,-0.9507,0.112,9.76808,9.76808
19.00,9.76499,25.231427,0.000456,25.176452,-0.9506,0.112,9.76777,9.76777
20.00,9.76502,25.231499,0.000457,25.176496,-0.9505,0.112,9.76821,9.76821
21.00,9.76520,25.231536,0.000455,25.176503,-0.9505,0.112,9.76707,9.76707
22.00,9.76573,25.231609,0.000459,25.176510,-0.9503,0.112,9.76835,9.76835
23.00,9.76669,25.231729,0.000459,25.176602,-0.9502,0.112,9.77037,9.77037
24.00,9.76736,25.231808,0.000456,25.176533,-0.9500,0.113,9.77075,9.77075
25.00,9.76784,25.231951,0.000455,25.176600,-0.9498,0.113,9.76982,9.76982
26.00,9.76830,25.231916,0.000451,25.176498,-0.9496,0.113,9.76903,9.76903
27.00,9.76840,25.231909,0.000449,25.176461,-0.9495,0.113,9.76641,9.76641
28.00,9.76837,25.231961,0.000449,25.176432,-0.9494,0.113,9.76513,9.76513
29.00,9.76834,25.232048,0.000449,25.176508,-0.9493,0.113,9.76804,9.76804
30.00,9.76874,25.232090,0.000449,25.176509,-0.9491,0.113,9.77337,9.77337
31.00,9.76958,25.232121,0.000454,25.176532,-0.9489,0.113,9.77631,9.77631
32.00,9.77004,25.232187,0.000453,25.176551,-0.9487,0.113,9.77694,9.77694
33.00,9.77014,25.232190,0.000453,25.176522,-0.9485,0.113,9.77676,9.77676
34.00,9.77000,25.232208,0.000452,25.176492,-0.9483,0.113,9.77325,9.77325
35.00,9.76972,25.232161,0.000452,25.176389,-0.9483,0.114,9.76664,9.76664
36.00,9.76918,25.232201,0.000450,25.176390,-0.9482,0.114,9.76315,9.76315
37.00,9.76890,25.232312,0.000452,25.176480,-0.9482,0.114,9.76463,9.76463
38.00,9.76930,25.232322,0.000454,25.176533,-0.9481,0.114,9.76529,9.76529
39.00,9.76965,25.232278,0.000456,25.176561,-0.9480,0.114,9.76548,9.76548
40.00,9.76972,25.232279,0.000457,25.176617,-0.9478,0.114,9.76622,9.76622
41.00,9.76911,25.232320,0.000458,25.176699,-0.9477,0.114,9.76638,9.76638
42.00,9.76830,25.232277,0.000456,25.176630,-0.9475,0.114,9.76498,9.76498
43.00,9.76819,25.232388,0.000457,25.176630,-0.9472,0.114,9.76581,9.76581
44.00,9.76826,25.232515,0.000459,25.176626,-0.9469,0.114,9.76590,9.76590
45.00,9.76796,25.232598,0.000460,25.176613,-0.9465,0.114,9.76512,9.76512
46.00,9.76770,25.232691,0.000463,25.176557,-0.9462,0.114,9.76469,9.76469
47.00,9.76759,25.232772,0.000461,25.176590,-0.9460,0.114,9.76384,9.76384
48.00,9.76762,25.232836,0.000460,25.176628,-0.9459,0.114,9.76261,9.76261
49.00,9.76739,25.232749,0.000455,25.176492,-0.9459,0.114,9.76316,9.76316
50.00,9.76656,25.232855,0.000453,25.176583,-0.9459,0.115,9.76604,9.76604
51.00,9.76554,25.232821,0.000450,25.176532,-0.9459,0.115,9.76803,9.76803
52.00,9.76525,25.232783,0.000449,25.176441,-0.9458,0.115,9.76850,9.76850
53.00,9.76572,25.232693,0.000444,25.176313,-0.9457,0.115,9.76584,9.76584
54.00,9.76571,25.232713,0.000443,25.176349,-0.9455,0.115,9.76106,9.76106
55.00,9.76526,25.232784,0.000446,25.176377,-0.9453,0.115,9.75063,9.75063
56.00,9.76592,25.232804,0.000445,25.176392,-0.9449,0.115,9.73625,9.73625
57.00,9.76512,25.232814,0.000446,25.176354,-0.9446,0.115,9.72040,9.72040
58.00,9.76584,25.232958,0.000452,25.176509,-0.9444,0.115,9.70654,9.70654
59.00,9.76878,25.233033,0.000456,25.176538,-0.9442,0.115,9.69525,9.69525
60.00,9.77036,25.233019,0.000453,25.176462,-0.9440,0.116,9.69053,9.69053
@1,0.4000,0.8, 60.0610000000015 
61.00,9.76951,25.233067,0.000449,25.176447,-0.9440,0.116,9.69115,9.69115
62.00,9.76257,25.233154,0.000448,25.176519,-0.9440,0.116,9.69599,9.69599
63.00,9.74924,25.233081,0.000444,25.176401,-0.9440,0.116,9.70315,9.70315
64.00,9.73599,25.233100,0.000446,25.176394,-0.9439,0.116,9.71144,9.71144
65.00,9.72035,25.233047,0.000449,25.176329,-0.9439,0.116,9.71964,9.71964
66.00,9.70579,25.233053,0.000453,25.176332,-0.9439,0.116,9.72779,9.72779
67.00,9.70108,25.233119,0.000454,25.176386,-0.9438,0.116,9.73458,9.73458
68.00,9.70179,25.233203,0.000457,25.176403,-0.9436,0.116,9.74024,9.74024
69.00,9.70581,25.233301,0.000456,25.176399,-0.9434,0.116,9.74450,9.74450
70.00,9.71086,25.233321,0.000450,25.176413,-0.9432,0.116,9.74909,9.74909
71.00,9.71564,25.233330,0.000452,25.176444,-0.9430,0.117,9.75309,9.75309
72.00,9.71874,25.233289,0.000452,25.176378,-0.9428,0.117,9.75521,9.75521
73.00,9.72111,25.233278,0.000451,25.176352,-0.9427,0.117,9.75550,9.75550
74.00,9.72441,25.233191,0.000450,25.176308,-0.9426,0.117,9.75581,9.75581
75.00,9.72729,25.233287,0.000452,25.176380,-0.9424,0.117,9.75585,9.75585
76.00,9.73033,25.233377,0.000453,25.176404,-0.9422,0.117,9.75587,9.75587
77.00,9.73368,25.233387,0.000453,25.176392,-0.9420,0.117,9.75669,9.75669
78.00,9.73755,25.233330,0.000453,25.176404,-0.9418,0.117,9.75944,9.75944
79.00,9.74129,25.233379,0.000453,25.176398,-0.9416,0.117,9.76064,9.76064
80.00,9.74468,25.233350,0.000451,25.176309,-0.9415,0.117,9.76102,9.76102
81.00,9.74788,25.233428,0.000451,25.176342,-0.9414,0.117,9.76109,9.76109
82.00,9.75075,25.233432,0.000449,25.176332,-0.9413,0.117,9.76191,9.76191
83.00,9.75318,25.233532,0.000449,25.176343,-0.9412,0.117,9.76192,9.76192
84.00,9.75527,25.233600,0.000447,25.176384,-0.9411,0.117,9.76434,9.76434
85.00,9.75712,25.233608,0.000447,25.176404,-0.9411,0.117,9.76559,9.76559
86.00,9.75839,25.233559,0.000445,25.176339,-0.9410,0.118,9.76555,9.76555
87.00,9.75937,25.233583,0.000446,25.176329,-0.9408,0.118,9.76609,9.76609
88.00,9.76047,25.233584,0.000448,25.176292,-0.9407,0.118,9.76715,9.76715
89.00,9.76147,25.233579,0.000446,25.176283,-0.9404,0.118,9.76688,9.76688
90.00,9.76224,25.233678,0.000449,25.176293,-0.9402,0.118,9.76765,9.76765
91.00,9.76265,25.233683,0.000448,25.176308,-0.9399,0.118,9.76834,9.76834
92.00,9.76284,25.233689,0.000445,25.176321,-0.9397,0.118,9.76778,9.76778
93.00,9.76353,25.233730,0.000443,25.176421,-0.9396,0.118,9.76760,9.76760
94.00,9.76454,25.233719,0.000444,25.176410,-0.9395,0.119,9.76851,9.76851
95.00,9.76560,25.233657,0.000441,25.176410,-0.9393,0.119,9.76989,9.76989
96.00,9.76635,25.233657,0.000446,25.176376,-0.9391,0.119,9.77176,9.77176
97.00,9.76713,25.233780,0.000450,25.176410,-0.9391,0.119,9.77436,9.77436
98.00,9.76788,25.233880,0.000451,25.176362,-0.9391,0.119,9.77617,9.77617
99.00,9.76865,25.234016,0.000455,25.176429,-0.9391,0.118,9.77673,9.77673
100.00,9.76962,25.234017,0.000454,25.176347,-0.9391,0.118,9.77727,9.77727
101.00,9.77045,25.234062,0.000452,25.176349,-0.9392,0.119,9.77727,9.77727
102.00,9.77084,25.234151,0.000450,25.176333,-0.9391,0.119,9.77567,9.77567
103.00,9.77105,25.234108,0.000450,25.176301,-0.9389,0.119,9.77366,9.77366
104.00,9.77102,25.234168,0.000447,25.176326,-0.9388,0.119,9.77138,9.77138
105.00,9.77081,25.234357,0.000451,25.176437,-0.9387,0.119,9.76862,9.76862
106.00,9.77108,25.234479,0.000453,25.176463,-0.9385,0.119,9.76827,9.76827
107.00,9.77169,25.234491,0.000454,25.176479,-0.9384,0.119,9.76985,9.76985
108.00,9.77199,25.234560,0.000457,25.176437,-0.9384,0.119,9.77048,9.77048
109.00,9.77193,25.234574,0.000457,25.176327,-0.9384,0.119,9.77087,9.77087
110.00,9.77170,25.234594,0.000453,25.176286,-0.9382,0.119,9.77033,9.77033
111.00,9.77139,25.234665,0.000451,25.176302,-0.9380,0.119,9.76834,9.76834
112.00,9.77153,25.234620,0.000449,25.176263,-0.9378,0.120,9.76747,9.76747
113.00,9.77222,25.234643,0.000446,25.176316,-0.9375,0.120,9.76965,9.76965
114.00,9.77261,25.234663,0.000447,25.176417,-0.9373,0.120,9.77146,9.77146
115.00,9.77244,25.234621,0.000448,25.176445,-0.9372,0.120,9.77251,9.77251
116.00,9.77209,25.234576,0.000452,25.176430,-0.9371,0.120,9.77457,9.77457
117.00,9.77220,25.234713,0.000456,25.176506,-0.9371,0.120,9.77579,9.77579
118.00,9.77207,25.234703,0.000457,25.176495,-0.9370,0.120,9.77340,9.77340
119.00,9.77153,25.234703,0.000455,25.176422,-0.9369,0.120,9.77147,9.77147
120.00,9.77101,25.234784,0.000456,25.176384,-0.9369,0.120,9.77167,9.77167
121.00,9.77095,25.234836,0.000450,25.176351,-0.9367,0.120,9.77322,9.77322
122.00,9.77138,25.234882,0.000449,25.176327,-0.9364,0.120,9.77390,9.77390
123.00,9.77197,25.235005,0.000450,25.176440,-0.9362,0.120,9.77485,9.77485
124.00,9.77223,25.235123,0.000451,25.176569,-0.9360,0.120,9.77541,9.77541
125.00,9.77213,25.235193,0.000449,25.176634,-0.9357,0.121,9.77353,9.77353
126.00,9.77177,25.235214,0.000449,25.176684,-0.9355,0.121,9.76997,9.76997
127.00,9.77142,25.235135,0.000446,25.176643,-0.9354,0.121,9.76819,9.76819
128.00,9.77143,25.235179,0.000449,25.176603,-0.9354,0.121,9.76857,9.76857
129.00,9.77195,25.235015,0.000449,25.176449,-0.9353,0.121,9.77111,9.77111
130.00,9.77293,25.234897,0.000452,25.176352,-0.9353,0.121,9.77594,9.77594
131.00,9.77380,25.234930,0.000451,25.176332,-0.9352,0.121,9.77903,9.77903
132.00,9.77440,25.235010,0.000457,25.176345,-0.9350,0.121,9.77984,9.77984
133.00,9.77408,25.234937,0.000453,25.176209,-0.9348,0.121,9.77776,9.77776
134.00,9.77318,25.235130,0.000454,25.176312,-0.9347,0.121,9.77317,9.77317
135.00,9.77249,25.235258,0.000453,25.176402,-0.9345,0.121,9.76826,9.76826
136.00,9.77214,25.235300,0.000458,25.176426,-0.9344,0.121,9.76529,9.76529
137.00,9.77165,25.235355,0.000455,25.176477,-0.9343,0.121,9.76396,9.76396
138.00,9.77140,25.235405,0.000455,25.176516,-0.9342,0.121,9.76474,9.76474
139.00,9.77171,25.235404,0.000456,25.176461,-0.9341,0.121,9.76799,9.76799
140.00,9.77195,25.235441,0.000455,25.176435,-0.9340,0.122,9.76990,9.76990
141.00,9.77176,25.235465,0.000453,25.176404,-0.9339,0.122,9.77180,9.77180
142.00,9.77111,25.235418,0.000451,25.176334,-0.9338,0.122,9.77191,9.77191
143.00,9.77078,25.235481,0.000455,25.176372,-0.9337,0.122,9.77180,9.77180
144.00,9.77075,25.235413,0.000454,25.176302,-0.9336,0.122,9.77125,9.77125
145.00,9.77104,25.235419,0.000455,25.176333,-0.9334,0.122,9.77080,9.77080
146.00,9.77121,25.235376,0.000452,25.176322,-0.9332,0.122,9.76878,9.76878
147.00,9.77117,25.235484,0.000455,25.176335,-0.9330,0.122,9.76895,9.76895
148.00,9.77125,25.235481,0.000454,25.176303,-0.9329,0.122,9.77064,9.77064
149.00,9.77120,25.235609,0.000457,25.176411,-0.9329,0.122,9.77152,9.77152
150.00,9.77072,25.235625,0.000460,25.176406,-0.9330,0.122,9.77288,9.77288
151.00,9.77064,25.235685,0.000462,25.176450,-0.9329,0.122,9.77700,9.77700
152.00,9.77085,25.235627,0.000459,25.176472,-0.9328,0.122,9.77903,9.77903
153.00,9.77124,25.235676,0.000455,25.176469,-0.9326,0.122,9.77893,9.77893
154.00,9.77181,25.235687,0.000453,25.176424,-0.9324,0.122,9.77782,9.77782
155.00,9.77232,25.235769,0.000455,25.176475,-0.9322,0.123,9.77637,9.77637
156.00,9.77253,25.235919,0.000463,25.176565,-0.9320,0.122,9.77279,9.77279
157.00,9.77248,25.236016,0.000464,25.176592,-0.9320,0.122,9.76951,9.76951
158.00,9.77208,25.236130,0.000466,25.176702,-0.9320,0.123,9.76600,9.76600
159.00,9.77153,25.236082,0.000466,25.176668,-0.9319,0.123,9.76453,9.76453
160.00,9.77138,25.236123,0.000464,25.176675,-0.9319,0.123,9.76622,9.76622
161.00,9.77185,25.235972,0.000455,25.176531,-0.9318,0.123,9.76983,9.76983
162.00,9.77234,25.236017,0.000456,25.176557,-0.9316,0.123,9.77263,9.77263
163.00,9.77270,25.235983,0.000459,25.176482,-0.9313,0.123,9.77575,9.77575
164.00,9.77281,25.236079,0.000462,25.176568,-0.9311,0.123,9.77713,9.77713
165.00,9.77278,25.236057,0.000459,25.176509,-0.9308,0.123,9.77640,9.77640
166.00,9.77333,25.236200,0.000463,25.176593,-0.9305,0.123,9.77533,9.77533
167.00,9.77403,25.236228,0.000462,25.176588,-0.9303,0.123,9.77555,9.77555
168.00,9.77416,25.236330,0.000458,25.176659,-0.9301,0.124,9.77571,9.77571
169.00,9.77388,25.236385,0.000453,25.176645,-0.9299,0.124,9.77575,9.77575
170.00,9.77355,25.236471,0.000455,25.176653,-0.9298,0.124,9.77479,9.77479
171.00,9.77292,25.236463,0.000456,25.176555,-0.9297,0.124,9.77162,9.77162
172.00,9.77208,25.236424,0.000458,25.176468,-0.9296,0.124,9.76924,9.76924
173.00,9.77158,25.236366,0.000458,25.176391,-0.9296,0.124,9.76853,9.76853
174.00,9.77137,25.236334,0.000462,25.176322,-0.9295,0.124,9.76762,9.76762
175.00,9.77123,25.236213,0.000460,25.176219,-0.9293,0.124,9.76785,9.76785
176.00,9.77145,25.236322,0.000459,25.176348,-0.9292,0.124,9.76976,9.76976
177.00,9.77177,25.236414,0.000459,25.176407,-0.9291,0.124,9.77052,9.77052
178.00,9.77227,25.236416,0.000458,25.176425,-0.9290,0.124,9.77065,9.77065
179.00,9.77291,25.236482,0.000456,25.176502,-0.9289,0.124,9.77196,9.77196
180.00,9.77303,25.236588,0.000456,25.176575,-0.9287,0.125,9.77235,9.77235
181.00,9.77259,25.236513,0.000455,25.176480,-0.9285,0.125,9.77225,9.77225
182.00,9.77208,25.236484,0.000451,25.176436,-0.9282,0.125,9.77275,9.77275
183.00,9.77214,25.236481,0.000450,25.176338,-0.9280,0.125,9.77424,9.77424
184.00,9.77251,25.236522,0.000451,25.176327,-0.9279,0.125,9.77538,9.77538
185.00,9.77266,25.236581,0.000451,25.176350,-0.9278,0.125,9.77526,9.77526
186.00,9.77230,25.236606,0.000453,25.176320,-0.9277,0.125,9.77429,9.77429
187.00,9.77170,25.236736,0.000454,25.176376,-0.9276,0.125,9.77356,9.77356
188.00,9.77143,25.236786,0.000455,25.176415,-0.9275,0.125,9.77205,9.77205
189.00,9.77150,25.236805,0.000454,25.176355,-0.9275,0.126,9.77157,9.77157
190.00,9.77170,25.236790,0.000453,25.176286,-0.9273,0.126,9.77221,9.77221
191.00,9.77236,25.236881,0.000453,25.176378,-0.9272,0.126,9.77484,9.77484
192.00,9.77308,25.236791,0.000451,25.176286,-0.9271,0.126,9.77665,9.77665
193.00,9.77337,25.236864,0.000448,25.176323,-0.9269,0.126,9.77622,9.77622
194.00,9.77335,25.236918,0.000451,25.176338,-0.9267,0.126,9.77501,9.77501
195.00,9.77357,25.237040,0.000451,25.176432,-0.9265,0.126,9.77476,9.77476
196.00,9.77365,25.237054,0.000452,25.176387,-0.9265,0.126,9.77333,9.77333
197.00,9.77369,25.237101,0.000455,25.176466,-0.9263,0.126,9.77199,9.77199
198.00,9.77370,25.237154,0.000457,25.176502,-0.9262,0.126,9.77208,9.77208
199.00,9.77351,25.237116,0.000456,25.176500,-0.9261,0.126,9.77159,9.77159
200.00,9.77327,25.237037,0.000455,25.176399,-0.9260,0.126,9.77065,9.77065
201.00,9.77320,25.237106,0.000457,25.176424,-0.9259,0.126,9.76998,9.76998
202.00,9.77291,25.237250,0.000458,25.176423,-0.9258,0.126,9.76923,9.76923
203.00,9.77244,25.237216,0.000455,25.176333,-0.9258,0.127,9.76586,9.76586
204.00,9.77295,25.237246,0.000452,25.176322,-0.9257,0.127,9.75887,9.75887
205.00,9.77284,25.237321,0.000450,25.176415,-0.9257,0.127,9.74036,9.74036
206.00,9.77208,25.237261,0.000444,25.176366,-0.9254,0.127,9.70408,9.70408
207.00,9.77084,25.237158,0.000439,25.176314,-0.9252,0.128,9.64834,9.64834
208.00,9.77069,25.237143,0.000441,25.176302,-0.9251,0.127,9.57592,9.57592
209.00,9.76950,25.237160,0.000440,25.176293,-0.9250,0.128,9.49336,9.49336
210.00,9.76843,25.237238,0.000441,25.176301,-0.9248,0.128,9.41548,9.41548
@2,2.0001,4.0, 210.101000000002 
211.00,9.77018,25.237196,0.000441,25.176237,-0.9247,0.128,9.35429,9.35429
212.00,9.76532,25.237171,0.000443,25.176207,-0.9246,0.128,9.31913,9.31913
213.00,9.75444,25.237221,0.000440,25.176221,-0.9245,0.128,9.31246,9.31246
214.00,9.73291,25.237327,0.000443,25.176229,-0.9242,0.128,9.33018,9.33018
215.00,9.67460,25.237331,0.000444,25.176185,-0.9240,0.128,9.36458,9.36458
216.00,9.58868,25.237514,0.000444,25.176292,-0.9237,0.128,9.40695,9.40695
217.00,9.49006,25.237764,0.000449,25.176456,-0.9235,0.128,9.44972,9.44972
218.00,9.39276,25.237936,0.000452,25.176526,-0.9233,0.128,9.48885,9.48885
219.00,9.32105,25.238070,0.000455,25.176628,-0.9232,0.128,9.52154,9.52154
220.00,9.28576,25.238080,0.000452,25.176616,-0.9231,0.129,9.54760,9.54760
221.00,9.28326,25.238062,0.000454,25.176558,-0.9231,0.129,9.56841,9.56841
222.00,9.31423,25.237879,0.000447,25.176334,-0.9230,0.129,9.58548,9.58548
223.00,9.35921,25.237806,0.000448,25.176287,-0.9229,0.129,9.59975,9.59975
224.00,9.40911,25.237751,0.000447,25.176240,-0.9229,0.129,9.61381,9.61381
225.00,9.45747,25.237851,0.000449,25.176271,-0.9228,0.129,9.62823,9.62823
226.00,9.49472,25.237899,0.000448,25.176281,-0.9226,0.129,9.64358,9.64358
227.00,9.52789,25.238001,0.000448,25.176333,-0.9225,0.129,9.65917,9.65917
228.00,9.55464,25.238096,0.000448,25.176366,-0.9223,0.129,9.67332,9.67332
229.00,9.57206,25.238077,0.000444,25.176284,-0.9220,0.130,9.68640,9.68640
230.00,9.58590,25.238109,0.000442,25.176227,-0.9219,0.130,9.69879,9.69879
231.00,9.59985,25.238151,0.000444,25.176195,-0.9218,0.130,9.70855,9.70855
232.00,9.61443,25.238280,0.000446,25.176292,-0.9217,0.130,9.71522,9.71522
233.00,9.62964,25.238295,0.000446,25.176301,-0.9216,0.130,9.72154,9.72154
234.00,9.64371,25.238367,0.000450,25.176371,-0.9216,0.130,9.72650,9.72650
235.00,9.65780,25.238328,0.000449,25.176372,-0.9214,0.130,9.72996,9.72996
236.00,9.67051,25.238420,0.000450,25.176492,-0.9211,0.130,9.73464,9.73464
237.00,9.68040,25.238440,0.000449,25.176515,-0.9210,0.130,9.73954,9.73954
238.00,9.68823,25.238514,0.000448,25.176491,-0.9209,0.130,9.74413,9.74413
239.00,9.69551,25.238470,0.000446,25.176402,-0.9207,0.131,9.74738,9.74738
240.00,9.70195,25.238518,0.000448,25.176422,-0.9205,0.131,9.75020,9.75020
241.00,9.70769,25.238466,0.000450,25.176372,-0.9202,0.131,9.75182,9.75182
242.00,9.71491,25.238436,0.000454,25.176295,-0.9200,0.130,9.75292,9.75292
243.00,9.72111,25.238363,0.000456,25.176297,-0.9198,0.130,9.75383,9.75383
244.00,9.72655,25.238442,0.000461,25.176385,-0.9196,0.130,9.75548,9.75548
245.00,9.73166,25.238376,0.000455,25.176323,-0.9195,0.131,9.75767,9.75767
246.00,9.73650,25.238404,0.000454,25.176294,-0.9194,0.131,9.76027,9.76027
247.00,9.74072,25.238388,0.000450,25.176277,-0.9193,0.131,9.76295,9.76295
248.00,9.74432,25.238420,0.000450,25.176297,-0.9192,0.131,9.76439,9.76439
249.00,9.74725,25.238376,0.000447,25.176236,-0.9190,0.131,9.76503,9.76503
250.00,9.74959,25.238497,0.000452,25.176323,-0.9190,0.131,9.76470,9.76470
251.00,9.75154,25.238500,0.000451,25.176317,-0.9189,0.131,9.76320,9.76320
252.00,9.75338,25.238556,0.000452,25.176308,-0.9187,0.131,9.76216,9.76216
253.00,9.75535,25.238584,0.000457,25.176295,-0.9185,0.131,9.76286,9.76286
254.00,9.75732,25.238642,0.000459,25.176308,-0.9184,0.131,9.76568,9.76568
255.00,9.75942,25.238656,0.000464,25.176342,-0.9182,0.131,9.76910,9.76910
256.00,9.76119,25.238675,0.000465,25.176330,-0.9180,0.131,9.77221,9.77221
257.00,9.76242,25.238707,0.000469,25.176305,-0.9179,0.131,9.77379,9.77379
258.00,9.76336,25.238807,0.000466,25.176294,-0.9177,0.131,9.77387,9.77387
259.00,9.76399,25.238863,0.000465,25.176309,-0.9176,0.131,9.77114,9.77114
260.00,9.76458,25.238893,0.000463,25.176276,-0.9174,0.131,9.76826,9.76826
261.00,9.76522,25.239006,0.000465,25.176309,-0.9173,0.131,9.76680,9.76680
262.00,9.76602,25.238988,0.000459,25.176305,-0.9171,0.132,9.76693,9.76693
263.00,9.76690,25.238923,0.000459,25.176300,-0.9169,0.132,9.76829,9.76829
264.00,9.76791,25.238949,0.000456,25.176267,-0.9168,0.132,9.77205,9.77205
265.00,9.76891,25.239021,0.000456,25.176313,-0.9166,0.132,9.77509,9.77509
266.00,9.76969,25.239015,0.000453,25.176305,-0.9165,0.132,9.77781,9.77781
267.00,9.77042,25.239127,0.000458,25.176376,-0.9163,0.132,9.78043,9.78043
268.00,9.77126,25.239247,0.000459,25.176412,-0.9162,0.132,9.78189,9.78189
269.00,9.77224,25.239306,0.000458,25.176468,-0.9160,0.132,9.78232,9.78232
270.00,9.77340,25.239327,0.000456,25.176389,-0.9158,0.132,9.78356,9.78356
271.00,9.77459,25.239350,0.000458,25.176345,-0.9156,0.132,9.78392,9.78392
272.00,9.77561,25.239347,0.000457,25.176297,-0.9153,0.132,9.78295,9.78295
273.00,9.77620,25.239322,0.000458,25.176248,-0.9150,0.132,9.78145,9.78145
274.00,9.77640,25.239279,0.000458,25.176199,-0.9148,0.132,9.78029,9.78029
275.00,9.77643,25.239198,0.000456,25.176145,-0.9146,0.133,9.77875,9.77875
276.00,9.77656,25.239244,0.000454,25.176209,-0.9144,0.133,9.77807,9.77807
277.00,9.77689,25.239313,0.000452,25.176251,-0.9144,0.133,9.77832,9.77832
278.00,9.77739,25.239387,0.000453,25.176288,-0.9144,0.133,9.77929,9.77929
279.00,9.77811,25.239521,0.000454,25.176314,-0.9144,0.133,9.77949,9.77949
280.00,9.77878,25.239595,0.000455,25.176380,-0.9143,0.133,9.77907,9.77907
281.00,9.77947,25.239569,0.000448,25.176342,-0.9143,0.133,9.77926,9.77926
282.00,9.78006,25.239597,0.000445,25.176370,-0.9142,0.133,9.77975,9.77975
283.00,9.78070,25.239601,0.000444,25.176357,-0.9140,0.133,9.78180,9.78180
284.00,9.78139,25.239587,0.000446,25.176366,-0.9138,0.133,9.78417,9.78417
285.00,9.78180,25.239619,0.000448,25.176340,-0.9135,0.133,9.78646,9.78646
286.00,9.78195,25.239673,0.000453,25.176371,-0.9132,0.133,9.78641,9.78641
287.00,9.78179,25.239697,0.000456,25.176422,-0.9128,0.133,9.78540,9.78540
288.00,9.78142,25.239744,0.000455,25.176473,-0.9126,0.133,9.78279,9.78279
289.00,9.78139,25.239777,0.000453,25.176485,-0.9124,0.134,9.78182,9.78182
290.00,9.78143,25.239812,0.000454,25.176516,-0.9122,0.134,9.78107,9.78107
291.00,9.78136,25.239869,0.000452,25.176548,-0.9121,0.134,9.78177,9.78177
292.00,9.78155,25.239778,0.000449,25.176380,-0.9121,0.134,9.78344,9.78344
293.00,9.78201,25.239810,0.000450,25.176341,-0.9121,0.134,9.78570,9.78570
294.00,9.78273,25.239879,0.000452,25.176360,-0.9119,0.134,9.78643,9.78643
295.00,9.78325,25.239975,0.000454,25.176381,-0.9119,0.134,9.78735,9.78735
296.00,9.78356,25.239969,0.000457,25.176316,-0.9118,0.134,9.78695,9.78695
297.00,9.78347,25.240091,0.000459,25.176384,-0.9117,0.134,9.78475,9.78475
298.00,9.78324,25.240078,0.000458,25.176356,-0.9116,0.134,9.78261,9.78261
299.00,9.78314,25.240023,0.000458,25.176300,-0.9115,0.134,9.78027,9.78027
300.00,9.78324,25.240033,0.000456,25.176309,-0.9114,0.134,9.77835,9.77835
301.00,9.78343,25.240074,0.000453,25.176329,-0.9113,0.134,9.77954,9.77954
302.00,9.78398,25.240034,0.000451,25.176269,-0.9112,0.134,9.78310,9.78310
303.00,9.78419,25.240158,0.000454,25.176352,-0.9112,0.135,9.78529,9.78529
304.00,9.78395,25.240240,0.000451,25.176391,-0.9110,0.135,9.78660,9.78660
305.00,9.78369,25.240350,0.000454,25.176419,-0.9109,0.135,9.78765,9.78765
306.00,9.78367,25.240427,0.000455,25.176515,-0.9107,0.135,9.78665,9.78665
307.00,9.78370,25.240467,0.000458,25.176574,-0.9105,0.135,9.78339,9.78339
308.00,9.78362,25.240450,0.000456,25.176554,-0.9103,0.135,9.78104,9.78104
309.00,9.78348,25.240477,0.000459,25.176538,-0.9102,0.135,9.77972,9.77972
310.00,9.78304,25.240356,0.000455,25.176385,-0.9101,0.135,9.77795,9.77795
311.00,9.78265,25.240288,0.000450,25.176253,-0.9099,0.135,9.77693,9.77693
312.00,9.78249,25.240357,0.000449,25.176277,-0.9098,0.135,9.77857,9.77857
313.00,9.78235,25.240324,0.000449,25.176256,-0.9097,0.135,9.77970,9.77970
314.00,9.78194,25.240299,0.000448,25.176282,-0.9096,0.135,9.78037,9.78037
315.00,9.78155,25.240431,0.000450,25.176415,-0.9094,0.135,9.78152,9.78152
316.00,9.78134,25.240465,0.000454,25.176420,-0.9093,0.135,9.78231,9.78231
317.00,9.78160,25.240469,0.000455,25.176392,-0.9091,0.135,9.78257,9.78257
318.00,9.78211,25.240567,0.000456,25.176391,-0.9089,0.135,9.78298,9.78298
319.00,9.78229,25.240565,0.000454,25.176271,-0.9087,0.135,9.78280,9.78280
320.00,9.78227,25.240537,0.000455,25.176199,-0.9086,0.135,9.78136,9.78136
321.00,9.78184,25.240548,0.000450,25.176151,-0.9086,0.136,9.78000,9.78000
322.00,9.78118,25.240668,0.000449,25.176217,-0.9085,0.136,9.77912,9.77912
323.00,9.78075,25.240716,0.000450,25.176231,-0.9085,0.136,9.77852,9.77852
324.00,9.78045,25.240903,0.000454,25.176335,-0.9084,0.136,9.77840,9.77840
325.00,9.78010,25.240930,0.000450,25.176294,-0.9082,0.136,9.77880,9.77880
326.00,9.77988,25.241044,0.000454,25.176385,-0.9081,0.136,9.78026,9.78026
327.00,9.78004,25.241071,0.000456,25.176341,-0.9080,0.136,9.78082,9.78082
328.00,9.78063,25.241083,0.000454,25.176296,-0.9080,0.136,9.78287,9.78287
329.00,9.78145,25.241137,0.000454,25.176351,-0.9079,0.136,9.78582,9.78582
330.00,9.78210,25.241274,0.000458,25.176464,-0.9078,0.136,9.78771,9.78771
331.00,9.78241,25.241335,0.000459,25.176492,-0.9077,0.136,9.78722,9.78722
332.00,9.78248,25.241380,0.000459,25.176485,-0.9074,0.136,9.78727,9.78727
333.00,9.78242,25.241410,0.000460,25.176503,-0.9072,0.136,9.78519,9.78519
334.00,9.78229,25.241406,0.000461,25.176504,-0.9069,0.136,9.78164,9.78164
335.00,9.78190,25.241393,0.000460,25.176490,-0.9067,0.136,9.77875,9.77875
336.00,9.78138,25.241466,0.000461,25.176480,-0.9067,0.136,9.77734,9.77734
337.00,9.78111,25.241497,0.000455,25.176476,-0.9066,0.136,9.77667,9.77667
338.00,9.78106,25.241500,0.000453,25.176441,-0.9065,0.137,9.77833,9.77833
339.00,9.78176,25.241512,0.000449,25.176331,-0.9064,0.137,9.78301,9.78301
340.00,9.78283,25.241544,0.000449,25.176282,-0.9062,0.137,9.78877,9.78877
341.00,9.78422,25.241585,0.000446,25.176273,-0.9060,0.137,9.79443,9.79443
342.00,9.78519,25.241730,0.000452,25.176354,-0.9058,0.137,9.79688,9.79688
343.00,9.78540,25.241789,0.000456,25.176409,-0.9058,0.137,9.79488,9.79488
344.00,9.78510,25.241917,0.000460,25.176552,-0.9057,0.137,9.78966,9.78966
345.00,9.78485,25.242045,0.000464,25.176679,-0.9055,0.137,9.78357,9.78357
346.00,9.78433,25.241976,0.000467,25.176636,-0.9054,0.137,9.77667,9.77667
347.00,9.78392,25.241898,0.000465,25.176570,-0.9054,0.137,9.77175,9.77175
348.00,9.78278,25.241923,0.000463,25.176511,-0.9054,0.137,9.77173,9.77173
349.00,9.78228,25.241878,0.000460,25.176460,-0.9053,0.137,9.77429,9.77429
350.00,9.78208,25.241728,0.000452,25.176329,-0.9053,0.137,9.77887,9.77887
351.00,9.78192,25.241697,0.000448,25.176266,-0.9053,0.138,9.78306,9.78306
352.00,9.78235,25.241681,0.000447,25.176272,-0.9050,0.138,9.78562,9.78562
353.00,9.78367,25.241624,0.000449,25.176259,-0.9048,0.138,9.78265,9.78265
354.00,9.78467,25.241614,0.000448,25.176194,-0.9047,0.138,9.77287,9.77287
355.00,9.78385,25.241633,0.000448,25.176123,-0.9046,0.138,9.75062,9.75062
356.00,9.78054,25.241747,0.000448,25.176177,-0.9045,0.138,9.71294,9.71294
357.00,9.77768,25.241730,0.000446,25.176184,-0.9044,0.138,9.65796,9.65796
358.00,9.77917,25.241830,0.000442,25.176255,-0.9043,0.139,9.58786,9.58786
359.00,9.78438,25.241832,0.000438,25.176276,-0.9041,0.139,9.50839,9.50839
360.00,9.79055,25.242005,0.000441,25.176446,-0.9038,0.139,9.43245,9.43245
@3,2.0001,4.0, 360.031000000003 
361.00,9.78935,25.242028,0.000440,25.176452,-0.9036,0.139,9.37240,9.37240
362.00,9.77980,25.242071,0.000439,25.176394,-0.9034,0.139,9.33713,9.33713
363.00,9.76350,25.242119,0.000437,25.176367,-0.9031,0.139,9.32977,9.32977
364.00,9.73599,25.242234,0.000442,25.176447,-0.9031,0.139,9.34708,9.34708
365.00,9.68115,25.242123,0.000441,25.176339,-0.9031,0.140,9.38051,9.38051
366.00,9.60091,25.242161,0.000443,25.176321,-0.9030,0.140,9.42166,9.42166
367.00,9.50750,25.242216,0.000447,25.176350,-0.9030,0.140,9.46242,9.46242
368.00,9.41323,25.242262,0.000450,25.176389,-0.9030,0.140,9.49829,9.49829
369.00,9.33930,25.242195,0.000449,25.176276,-0.9030,0.140,9.52751,9.52751
370.00,9.30211,25.242265,0.000448,25.176298,-0.9029,0.140,9.55063,9.55063
371.00,9.30106,25.242337,0.000451,25.176369,-0.9028,0.140,9.56898,9.56898
372.00,9.33136,25.242483,0.000454,25.176436,-0.9028,0.140,9.58519,9.58519
373.00,9.37632,25.242521,0.000455,25.176365,-0.9027,0.140,9.60214,9.60214
374.00,9.42541,25.242621,0.000453,25.176430,-0.9026,0.140,9.61933,9.61933
375.00,9.46885,25.242777,0.000455,25.176506,-0.9025,0.140,9.63696,9.63696
376.00,9.50637,25.242722,0.000452,25.176424,-0.9022,0.140,9.65416,9.65416
377.00,9.53495,25.242661,0.000450,25.176367,-0.9020,0.140,9.66951,9.66951
378.00,9.55558,25.242662,0.000450,25.176388,-0.9018,0.140,9.68200,9.68200
379.00,9.57101,25.242671,0.000451,25.176343,-0.9016,0.140,9.69398,9.69398
380.00,9.58481,25.242661,0.000447,25.176300,-0.9014,0.141,9.70478,9.70478
381.00,9.60140,25.242767,0.000447,25.176257,-0.9013,0.141,9.71392,9.71392
382.00,9.61904,25.242833,0.000446,25.176246,-0.9012,0.141,9.72182,9.72182
383.00,9.63731,25.242916,0.000446,25.176257,-0.9011,0.141,9.72892,9.72892
384.00,9.65281,25.243045,0.000448,25.176339,-0.9011,0.141,9.73387,9.73387
385.00,9.66563,25.243054,0.000449,25.176320,-0.9011,0.141,9.73688,9.73688
386.00,9.67753,25.243115,0.000454,25.176415,-0.9010,0.141,9.74013,9.74013
387.00,9.68686,25.243117,0.000450,25.176406,-0.9009,0.141,9.74305,9.74305
388.00,9.69541,25.243208,0.000452,25.176455,-0.9008,0.141,9.74541,9.74541
389.00,9.70357,25.243213,0.000451,25.176437,-0.9005,0.141,9.74727,9.74727
390.00,9.70914,25.243295,0.000453,25.176474,-0.9003,0.141,9.74998,9.74998
391.00,9.71422,25.243405,0.000453,25.176590,-0.9001,0.141,9.75207,9.75207
392.00,9.72067,25.243565,0.000457,25.176726,-0.9000,0.141,9.75488,9.75488
393.00,9.72622,25.243463,0.000453,25.176616,-0.8999,0.142,9.75797,9.75797
394.00,9.73164,25.243439,0.000455,25.176592,-0.8999,0.142,9.76093,9.76093
395.00,9.73657,25.243397,0.000452,25.176510,-0.8999,0.142,9.76186,9.76186
396.00,9.74013,25.243317,0.000448,25.176412,-0.8998,0.142,9.76171,9.76171
397.00,9.74365,25.243194,0.000446,25.176256,-0.8997,0.142,9.76195,9.76195
398.00,9.74706,25.243234,0.000450,25.176308,-0.8995,0.142,9.76274,9.76274
399.00,9.75013,25.243194,0.000450,25.176267,-0.8993,0.142,9.76370,9.76370
400.00,9.75260,25.243193,0.000452,25.176333,-0.8992,0.142,9.76636,9.76636
401.00,9.75487,25.243128,0.000451,25.176249,-0.8991,0.142,9.77019,9.77019
402.00,9.75716,25.243187,0.000451,25.176314,-0.8990,0.142,9.77303,9.77303
403.00,9.75916,25.243203,0.000453,25.176305,-0.8987,0.142,9.77439,9.77439
404.00,9.76113,25.243294,0.000450,25.176348,-0.8985,0.142,9.77654,9.77654
405.00,9.76295,25.243277,0.000449,25.176260,-0.8983,0.142,9.77718,9.77718
406.00,9.76481,25.243380,0.000453,25.176313,-0.8981,0.142,9.77909,9.77909
407.00,9.76668,25.243387,0.000452,25.176299,-0.8979,0.142,9.78019,9.78019
408.00,9.76836,25.243409,0.000450,25.176326,-0.8978,0.142,9.78193,9.78193
409.00,9.77013,25.243383,0.000453,25.176308,-0.8977,0.142,9.78296,9.78296
410.00,9.77180,25.243506,0.000452,25.176437,-0.8976,0.142,9.78464,9.78464
411.00,9.77298,25.243462,0.000449,25.176374,-0.8975,0.143,9.78300,9.78300
412.00,9.77386,25.243542,0.000450,25.176382,-0.8974,0.143,9.78187,9.78187
413.00,9.77463,25.243671,0.000453,25.176369,-0.8973,0.143,9.78086,9.78086
414.00,9.77537,25.243770,0.000452,25.176402,-0.8972,0.143,9.78011,9.78011
415.00,9.77643,25.243712,0.000453,25.176317,-0.8971,0.143,9.78057,9.78057
416.00,9.77801,25.243826,0.000455,25.176419,-0.8970,0.143,9.78304,9.78304
417.00,9.77936,25.243850,0.000453,25.176459,-0.8969,0.143,9.78442,9.78442
418.00,9.78016,25.243791,0.000450,25.176401,-0.8968,0.143,9.78444,9.78444
419.00,9.78051,25.243718,0.000447,25.176296,-0.8967,0.144,9.78321,9.78321
420.00,9.78089,25.243783,0.000448,25.176251,-0.8965,0.144,9.78261,9.78261
421.00,9.78183,25.243791,0.000450,25.176209,-0.8963,0.143,9.78426,9.78426
422.00,9.78283,25.243769,0.000453,25.176112,-0.8961,0.143,9.78651,9.78651
423.00,9.78366,25.243787,0.000453,25.176128,-0.8959,0.143,9.78898,9.78898
424.00,9.78433,25.243879,0.000456,25.176127,-0.8958,0.143,9.79205,9.79205
425.00,9.78499,25.244027,0.000460,25.176300,-0.8957,0.143,9.79360,9.79360
426.00,9.78558,25.244070,0.000458,25.176281,-0.8956,0.143,9.79268,9.79268
427.00,9.78595,25.244117,0.000456,25.176311,-0.8955,0.144,9.79170,9.79170
428.00,9.78612,25.244192,0.000454,25.176363,-0.8953,0.144,9.78987,9.78987
429.00,9.78598,25.244231,0.000455,25.176393,-0.8951,0.144,9.78853,9.78853
430.00,9.78610,25.244146,0.000453,25.176244,-0.8950,0.144,9.78864,9.78864
431.00,9.78662,25.244105,0.000450,25.176220,-0.8949,0.144,9.78759,9.78759
432.00,9.78714,25.244141,0.000453,25.176284,-0.8947,0.144,9.78708,9.78708
433.00,9.78766,25.244092,0.000453,25.176239,-0.8946,0.144,9.78817,9.78817
434.00,9.78793,25.244051,0.000453,25.176201,-0.8945,0.144,9.78835,9.78835
435.00,9.78811,25.244119,0.000452,25.176222,-0.8944,0.144,9.78789,9.78789
436.00,9.78825,25.244154,0.000454,25.176225,-0.8942,0.144,9.78869,9.78869
437.00,9.78835,25.244184,0.000454,25.176117,-0.8942,0.144,9.78857,9.78857
438.00,9.78850,25.244273,0.000455,25.176095,-0.8940,0.144,9.78759,9.78759
439.00,9.78873,25.244432,0.000453,25.176169,-0.8938,0.145,9.78652,9.78652
440.00,9.78881,25.244503,0.000455,25.176212,-0.8937,0.145,9.78452,9.78452
441.00,9.78823,25.244676,0.000458,25.176322,-0.8936,0.145,9.78220,9.78220
442.00,9.78748,25.244768,0.000458,25.176401,-0.8935,0.145,9.78169,9.78169
443.00,9.78711,25.244818,0.000459,25.176422,-0.8934,0.145,9.78219,9.78219
444.00,9.78694,25.244803,0.000463,25.176447,-0.8933,0.144,9.78441,9.78441
445.00,9.78706,25.244844,0.000462,25.176442,-0.8933,0.145,9.78733,9.78733
446.00,9.78708,25.244808,0.000460,25.176310,-0.8931,0.145,9.78942,9.78942
447.00,9.78693,25.244768,0.000459,25.176224,-0.8929,0.145,9.79041,9.79041
448.00,9.78713,25.244834,0.000458,25.176264,-0.8927,0.145,9.79159,9.79159
449.00,9.78751,25.244795,0.000456,25.176202,-0.8926,0.145,9.79082,9.79082
450.00,9.78749,25.244756,0.000456,25.176167,-0.8924,0.145,9.79017,9.79017
451.00,9.78760,25.244716,0.000454,25.176136,-0.8923,0.145,9.79068,9.79068
452.00,9.78796,25.244694,0.000453,25.176085,-0.8921,0.145,9.79196,9.79196
453.00,9.78833,25.244704,0.000453,25.176066,-0.8920,0.145,9.79251,9.79251
454.00,9.78845,25.244855,0.000452,25.176139,-0.8919,0.145,9.79167,9.79167
455.00,9.78812,25.244983,0.000451,25.176250,-0.8918,0.145,9.78939,9.78939
456.00,9.78757,25.245269,0.000456,25.176591,-0.8917,0.145,9.78724,9.78724
457.00,9.78744,25.245307,0.000452,25.176662,-0.8916,0.146,9.78620,9.78620
458.00,9.78778,25.245374,0.000453,25.176734,-0.8916,0.146,9.78556,9.78556
459.00,9.78803,25.245338,0.000453,25.176730,-0.8915,0.146,9.78558,9.78558
460.00,9.78819,25.245325,0.000451,25.176647,-0.8914,0.146,9.78661,9.78661
461.00,9.78862,25.245084,0.000445,25.176279,-0.8912,0.146,9.78843,9.78843
462.00,9.78922,25.245167,0.000448,25.176279,-0.8911,0.146,9.78897,9.78897
463.00,9.78957,25.245201,0.000451,25.176274,-0.8908,0.146,9.78954,9.78954
464.00,9.78990,25.245279,0.000453,25.176300,-0.8907,0.146,9.79119,9.79119
465.00,9.78957,25.245191,0.000451,25.176221,-0.8905,0.146,9.79130,9.79130
466.00,9.78940,25.245285,0.000452,25.176336,-0.8903,0.146,9.79171,9.79171
467.00,9.78959,25.245378,0.000453,25.176419,-0.8903,0.146,9.79124,9.79124
468.00,9.78949,25.245393,0.000449,25.176387,-0.8901,0.147,9.78991,9.78991
469.00,9.78931,25.245497,0.000451,25.176404,-0.8899,0.147,9.78872,9.78872
470.00,9.78929,25.245700,0.000459,25.176565,-0.8897,0.147,9.78950,9.78950
471.00,9.78928,25.245734,0.000460,25.176575,-0.8895,0.147,9.78990,9.78990
472.00,9.78945,25.245756,0.000459,25.176600,-0.8893,0.147,9.79137,9.79137
473.00,9.78942,25.245748,0.000460,25.176598,-0.8892,0.147,9.79255,9.79255
474.00,9.78944,25.245627,0.000456,25.176536,-0.8891,0.147,9.79278,9.79278
475.00,9.78971,25.245629,0.000451,25.176507,-0.8892,0.147,9.79240,9.79240
476.00,9.79032,25.245688,0.000450,25.176502,-0.8891,0.147,9.79263,9.79263
477.00,9.79089,25.245661,0.000451,25.176426,-0.8891,0.147,9.79226,9.79226
478.00,9.79099,25.245683,0.000449,25.176389,-0.8890,0.147,9.79215,9.79215
479.00,9.79116,25.245768,0.000449,25.176386,-0.8889,0.147,9.79285,9.79285
480.00,9.79172,25.245637,0.000446,25.176251,-0.8888,0.147,9.79507,9.79507
481.00,9.79229,25.245713,0.000448,25.176297,-0.8886,0.148,9.79539,9.79539
482.00,9.79245,25.245751,0.000450,25.176330,-0.8885,0.148,9.79495,9.79495
483.00,9.79234,25.245761,0.000451,25.176351,-0.8884,0.148,9.79381,9.79381
484.00,9.79185,25.245832,0.000454,25.176439,-0.8882,0.148,9.79267,9.79267
485.00,9.79182,25.246086,0.000462,25.176630,-0.8881,0.148,9.79117,9.79117
486.00,9.79231,25.246181,0.000465,25.176676,-0.8881,0.147,9.79183,9.79183
487.00,9.79249,25.246234,0.000468,25.176679,-0.8881,0.147,9.79147,9.79147
488.00,9.79254,25.246298,0.000470,25.176722,-0.8880,0.147,9.79216,9.79216
489.00,9.79269,25.246293,0.000469,25.176675,-0.8879,0.148,9.79258,9.79258
490.00,9.79267,25.246184,0.000468,25.176568,-0.8877,0.148,9.79194,9.79194
491.00,9.79247,25.245992,0.000461,25.176451,-0.8876,0.148,9.78928,9.78928
492.00,9.79194,25.246008,0.000457,25.176470,-0.8874,0.148,9.78756,9.78756
493.00,9.79113,25.246019,0.000460,25.176443,-0.8873,0.148,9.78469,9.78469
494.00,9.79080,25.246023,0.000460,25.176409,-0.8872,0.148,9.78416,9.78416
495.00,9.79062,25.246069,0.000458,25.176412,-0.8871,0.148,9.78448,9.78448
496.00,9.79053,25.246199,0.000462,25.176462,-0.8870,0.148,9.78504,9.78504
497.00,9.79032,25.246225,0.000462,25.176401,-0.8869,0.148,9.78741,9.78741
498.00,9.79056,25.246270,0.000457,25.176396,-0.8867,0.148,9.79200,9.79200
499.00,9.79072,25.246287,0.000459,25.176392,-0.8865,0.149,9.79336,9.79336
500.00,9.79033,25.246293,0.000459,25.176355,-0.8864,0.149,9.79183,9.79183
501.00,9.78942,25.246334,0.000456,25.176369,-0.8862,0.149,9.79047,9.79047
502.00,9.78899,25.246294,0.000454,25.176313,-0.8861,0.149,9.78894,9.78894
503.00,9.78917,25.246368,0.000456,25.176337,-0.8860,0.149,9.78359,9.78359
504.00,9.78819,25.246431,0.000453,25.176355,-0.8859,0.149,9.77450,9.77450
505.00,9.78782,25.246542,0.000454,25.176440,-0.8859,0.149,9.75781,9.75781
506.00,9.78776,25.246535,0.000452,25.176370,-0.8858,0.149,9.72700,9.72700
507.00,9.78895,25.246753,0.000454,25.176484,-0.8857,0.149,9.67901,9.67901
508.00,9.79057,25.246766,0.000450,25.176430,-0.8856,0.150,9.61751,9.61751
509.00,9.79019,25.246801,0.000449,25.176389,-0.8854,0.150,9.54674,9.54674
510.00,9.78418,25.246830,0.000447,25.176363,-0.8852,0.150,9.47654,9.47654
@4,2.0001,4.0, 510.073000000004 
511.00,9.78362,25.246920,0.000446,25.176371,-0.8849,0.150,9.41808,9.41808
512.00,9.78318,25.246949,0.000444,25.176420,-0.8848,0.151,9.37923,9.37923
513.00,9.77220,25.246975,0.000446,25.176404,-0.8847,0.151,9.36330,9.36330
514.00,9.74631,25.247075,0.000449,25.176469,-0.8846,0.151,9.37023,9.37023
515.00,9.69840,25.247110,0.000449,25.176439,-0.8846,0.151,9.39259,9.39259
516.00,9.62970,25.247104,0.000449,25.176436,-0.8845,0.151,9.42417,9.42417
517.00,9.54735,25.247036,0.000451,25.176316,-0.8844,0.151,9.45980,9.45980
518.00,9.46527,25.247146,0.000454,25.176434,-0.8843,0.151,9.49356,9.49356
519.00,9.39305,25.247145,0.000454,25.176396,-0.8842,0.151,9.52298,9.52298
520.00,9.34800,25.247175,0.000457,25.176426,-0.8840,0.151,9.54859,9.54859
521.00,9.33771,25.247239,0.000460,25.176464,-0.8839,0.151,9.57004,9.57004
522.00,9.35332,25.247253,0.000459,25.176489,-0.8839,0.151,9.58730,9.58730
523.00,9.38559,25.247128,0.000455,25.176384,-0.8839,0.151,9.60399,9.60399
524.00,9.42725,25.247124,0.000453,25.176380,-0.8838,0.151,9.61981,9.61981
525.00,9.45944,25.247199,0.000452,25.176422,-0.8837,0.151,9.63539,9.63539
526.00,9.49543,25.247213,0.000450,25.176402,-0.8836,0.151,9.64983,9.64983
527.00,9.53117,25.247327,0.000455,25.176427,-0.8834,0.151,9.66371,9.66371
528.00,9.55436,25.247377,0.000455,25.176396,-0.8833,0.152,9.67696,9.67696
529.00,9.57373,25.247386,0.000456,25.176401,-0.8832,0.152,9.68925,9.68925
530.00,9.58816,25.247283,0.000458,25.176318,-0.8831,0.152,9.70140,9.70140
531.00,9.60354,25.247319,0.000462,25.176344,-0.8831,0.151,9.71415,9.71415
532.00,9.61982,25.247290,0.000460,25.176359,-0.8829,0.151,9.72455,9.72455
533.00,9.63401,25.247399,0.000464,25.176385,-0.8828,0.151,9.73129,9.73129
534.00,9.64770,25.247464,0.000464,25.176338,-0.8827,0.151,9.73761,9.73761
535.00,9.66108,25.247489,0.000458,25.176315,-0.8826,0.152,9.74138,9.74138
536.00,9.67397,25.247493,0.000454,25.176317,-0.8826,0.152,9.74282,9.74282
537.00,9.68678,25.247483,0.000450,25.176270,-0.8826,0.152,9.74367,9.74367
538.00,9.69748,25.247437,0.000449,25.176273,-0.8826,0.152,9.74600,9.74600
539.00,9.70607,25.247443,0.000452,25.176333,-0.8826,0.152,9.74908,9.74908
540.00,9.71156,25.247447,0.000458,25.176340,-0.8825,0.152,9.75339,9.75339
541.00,9.71659,25.247464,0.000461,25.176370,-0.8824,0.152,9.75726,9.75726
542.00,9.72213,25.247571,0.000465,25.176451,-0.8822,0.152,9.76183,9.76183
543.00,9.72835,25.247608,0.000467,25.176435,-0.8820,0.152,9.76562,9.76562
544.00,9.73332,25.247658,0.000466,25.176420,-0.8818,0.152,9.76619,9.76619
545.00,9.73875,25.247829,0.000465,25.176506,-0.8817,0.152,9.76448,9.76448
546.00,9.74308,25.247949,0.000465,25.176508,-0.8817,0.152,9.76389,9.76389
547.00,9.74734,25.247883,0.000460,25.176380,-0.8817,0.152,9.76321,9.76321
548.00,9.75110,25.247905,0.000458,25.176412,-0.8816,0.152,9.76340,9.76340
549.00,9.75371,25.247869,0.000455,25.176366,-0.8816,0.152,9.76633,9.76633
550.00,9.75633,25.247800,0.000451,25.176286,-0.8814,0.153,9.77166,9.77166
551.00,9.75909,25.247771,0.000451,25.176200,-0.8811,0.153,9.77763,9.77763
552.00,9.76171,25.247843,0.000454,25.176246,-0.8808,0.153,9.78347,9.78347
553.00,9.76441,25.248009,0.000458,25.176368,-0.8805,0.153,9.78746,9.78746
554.00,9.76644,25.248117,0.000460,25.176417,-0.8803,0.153,9.78709,9.78709
555.00,9.76792,25.248178,0.000465,25.176426,-0.8802,0.153,9.78552,9.78552
556.00,9.76961,25.248329,0.000465,25.176549,-0.8802,0.153,9.78338,9.78338
557.00,9.77142,25.248402,0.000464,25.176521,-0.8801,0.153,9.78083,9.78083
558.00,9.77347,25.248336,0.000457,25.176339,-0.8800,0.153,9.77988,9.77988
559.00,9.77465,25.248341,0.000456,25.176279,-0.8799,0.153,9.78145,9.78145
560.00,9.77577,25.248304,0.000451,25.176201,-0.8797,0.153,9.78399,9.78399
561.00,9.77701,25.248229,0.000450,25.176129,-0.8795,0.153,9.78538,9.78538
562.00,9.77817,25.248245,0.000452,25.176152,-0.8793,0.153,9.78786,9.78786
563.00,9.77971,25.248269,0.000456,25.176155,-0.8793,0.153,9.79196,9.79196
564.00,9.78176,25.248359,0.000458,25.176206,-0.8791,0.154,9.79619,9.79619
565.00,9.78366,25.248412,0.000460,25.176205,-0.8790,0.154,9.79708,9.79708
566.00,9.78511,25.248442,0.000460,25.176184,-0.8789,0.154,9.79622,9.79622
567.00,9.78581,25.248391,0.000461,25.176107,-0.8788,0.154,9.79242,9.79242
568.00,9.78632,25.248417,0.000460,25.176113,-0.8788,0.154,9.78699,9.78699
569.00,9.78664,25.248360,0.000456,25.176085,-0.8788,0.154,9.78214,9.78214
570.00,9.78664,25.248520,0.000459,25.176243,-0.8787,0.154,9.77977,9.77977
571.00,9.78644,25.248520,0.000458,25.176248,-0.8786,0.154,9.77985,9.77985
572.00,9.78591,25.248632,0.000454,25.176360,-0.8784,0.154,9.78210,9.78210
573.00,9.78582,25.248787,0.000457,25.176449,-0.8781,0.154,9.78596,9.78596
574.00,9.78677,25.248962,0.000459,25.176544,-0.8779,0.154,9.79142,9.79142
575.00,9.78755,25.248910,0.000459,25.176427,-0.8776,0.154,9.79694,9.79694
576.00,9.78844,25.249006,0.000460,25.176453,-0.8774,0.154,9.80060,9.80060
577.00,9.79074,25.248990,0.000463,25.176422,-0.8772,0.154,9.80301,9.80301
578.00,9.79166,25.248946,0.000463,25.176449,-0.8770,0.155,9.80158,9.80158
579.00,9.79154,25.248849,0.000461,25.176412,-0.8770,0.154,9.79620,9.79620
580.00,9.79132,25.248943,0.000458,25.176504,-0.8770,0.155,9.79096,9.79096
581.00,9.79118,25.248943,0.000460,25.176479,-0.8770,0.154,9.78763,9.78763
582.00,9.79064,25.248968,0.000457,25.176429,-0.8769,0.155,9.78736,9.78736
583.00,9.78916,25.248969,0.000457,25.176404,-0.8767,0.155,9.78867,9.78867
584.00,9.78941,25.249026,0.000457,25.176392,-0.8765,0.155,9.79083,9.79083
585.00,9.79003,25.248978,0.000456,25.176357,-0.8762,0.155,9.79382,9.79382
586.00,9.79082,25.249027,0.000454,25.176381,-0.8760,0.155,9.79693,9.79693
587.00,9.79216,25.249076,0.000455,25.176382,-0.8759,0.155,9.79715,9.79715
588.00,9.79279,25.249137,0.000453,25.176375,-0.8757,0.155,9.79601,9.79601
589.00,9.79338,25.249144,0.000454,25.176334,-0.8755,0.155,9.79629,9.79629
590.00,9.79405,25.249281,0.000457,25.176410,-0.8753,0.155,9.79638,9.79638
591.00,9.79493,25.249323,0.000457,25.176404,-0.8752,0.155,9.79644,9.79644
592.00,9.79594,25.249366,0.000458,25.176480,-0.8750,0.155,9.79806,9.79806
593.00,9.79659,25.249379,0.000457,25.176450,-0.8750,0.155,9.80018,9.80018
594.00,9.79636,25.249499,0.000457,25.176486,-0.8749,0.156,9.80044,9.80044
595.00,9.79557,25.249410,0.000456,25.176307,-0.8747,0.155,9.79952,9.79952
596.00,9.79485,25.249358,0.000456,25.176243,-0.8747,0.156,9.79719,9.79719
597.00,9.79450,25.249398,0.000458,25.176250,-0.8745,0.156,9.79566,9.79566
598.00,9.79475,25.249500,0.000463,25.176369,-0.8744,0.155,9.79488,9.79488
599.00,9.79502,25.249502,0.000467,25.176425,-0.8744,0.155,9.79318,9.79318
600.00,9.79518,25.249553,0.000468,25.176529,-0.8744,0.155,9.79131,9.79131
601.00,9.79527,25.249535,0.000466,25.176489,-0.8743,0.155,9.79082,9.79082
602.00,9.79529,25.249528,0.000462,25.176459,-0.8742,0.156,9.79009,9.79009
603.00,9.79527,25.249351,0.000454,25.176258,-0.8741,0.156,9.79022,9.79022
604.00,9.79537,25.249256,0.000448,25.176127,-0.8740,0.156,9.79159,9.79159
605.00,9.79514,25.249238,0.000445,25.176111,-0.8739,0.156,9.79191,9.79191
606.00,9.79421,25.249406,0.000446,25.176260,-0.8738,0.156,9.79037,9.79037
607.00,9.79335,25.249411,0.000446,25.176252,-0.8737,0.157,9.78873,9.78873
608.00,9.79321,25.249623,0.000450,25.176389,-0.8736,0.157,9.78827,9.78827
609.00,9.79352,25.249697,0.000451,25.176414,-0.8734,0.157,9.78917,9.78917
610.00,9.79366,25.249810,0.000455,25.176473,-0.8733,0.157,9.79179,9.79179
611.00,9.79368,25.249849,0.000455,25.176428,-0.8731,0.157,9.79603,9.79603
612.00,9.79348,25.250033,0.000460,25.176566,-0.8730,0.157,9.79866,9.79866
613.00,9.79310,25.249977,0.000461,25.176537,-0.8728,0.157,9.79820,9.79820
614.00,9.79271,25.250047,0.000461,25.176554,-0.8726,0.157,9.79594,9.79594
615.00,9.79225,25.250126,0.000461,25.176551,-0.8725,0.157,9.79313,9.79313
616.00,9.79215,25.250146,0.000463,25.176610,-0.8723,0.157,9.79148,9.79148
617.00,9.79198,25.250003,0.000460,25.176439,-0.8722,0.157,9.79078,9.79078
618.00,9.79188,25.250015,0.000459,25.176416,-0.8721,0.157,9.79109,9.79109
619.00,9.79227,25.250077,0.000460,25.176477,-0.8719,0.157,9.79397,9.79397
620.00,9.79297,25.250068,0.000460,25.176453,-0.8719,0.157,9.79592,9.79592
621.00,9.79330,25.249979,0.000457,25.176350,-0.8717,0.157,9.79586,9.79586
622.00,9.79353,25.249994,0.000455,25.176378,-0.8716,0.157,9.79640,9.79640
623.00,9.79381,25.249991,0.000450,25.176333,-0.8716,0.157,9.79812,9.79812
624.00,9.79403,25.249977,0.000449,25.176315,-0.8716,0.158,9.79716,9.79716
625.00,9.79406,25.249824,0.000447,25.176185,-0.8715,0.158,9.79596,9.79596
626.00,9.79448,25.249831,0.000447,25.176156,-0.8714,0.158,9.79656,9.79656
627.00,9.79561,25.249846,0.000446,25.176119,-0.8712,0.158,9.79897,9.79897
628.00,9.79655,25.249872,0.000448,25.176142,-0.8712,0.158,9.79925,9.79925
629.00,9.79681,25.249933,0.000448,25.176172,-0.8711,0.158,9.80037,9.80037
630.00,9.79669,25.250126,0.000450,25.176314,-0.8709,0.158,9.80052,9.80052
631.00,9.79587,25.250207,0.000450,25.176348,-0.8709,0.158,9.79780,9.79780
632.00,9.79514,25.250270,0.000448,25.176355,-0.8707,0.158,9.79382,9.79382
633.00,9.79508,25.250398,0.000451,25.176414,-0.8706,0.158,9.79235,9.79235
634.00,9.79529,25.250370,0.000451,25.176365,-0.8703,0.158,9.79039,9.79039
635.00,9.79576,25.250282,0.000450,25.176284,-0.8702,0.158,9.79096,9.79096
636.00,9.79600,25.250310,0.000450,25.176301,-0.8702,0.158,9.79443,9.79443
637.00,9.79638,25.250436,0.000453,25.176400,-0.8702,0.159,9.79827,9.79827
638.00,9.79653,25.250481,0.000457,25.176432,-0.8702,0.159,9.80073,9.80073
639.00,9.79707,25.250530,0.000459,25.176461,-0.8702,0.159,9.80300,9.80300
640.00,9.79784,25.250690,0.000463,25.176561,-0.8702,0.159,9.80344,9.80344
641.00,9.79820,25.250782,0.000465,25.176624,-0.8702,0.159,9.80121,9.80121
642.00,9.79754,25.250828,0.000467,25.176621,-0.8702,0.158,9.79742,9.79742
643.00,9.79705,25.250874,0.000464,25.176519,-0.8702,0.159,9.79556,9.79556
644.00,9.79717,25.250928,0.000462,25.176428,-0.8702,0.159,9.79604,9.79604
645.00,9.79783,25.250942,0.000459,25.176327,-0.8703,0.159,9.79807,9.79807
646.00,9.79862,25.250972,0.000458,25.176307,-0.8702,0.159,9.80181,9.80181
647.00,9.79868,25.250997,0.000457,25.176309,-0.8700,0.159,9.80425,9.80425
648.00,9.79811,25.250970,0.000456,25.176398,-0.8698,0.159,9.80238,9.80238
649.00,9.79754,25.250955,0.000456,25.176461,-0.8696,0.159,9.79944,9.79944
650.00,9.79767,25.250978,0.000457,25.176543,-0.8694,0.159,9.79836,9.79836
651.00,9.79852,25.250994,0.000457,25.176556,-0.8692,0.159,9.79611,9.79611
652.00,9.79902,25.250977,0.000457,25.176521,-0.8691,0.159,9.79408,9.79408
653.00,9.79955,25.250986,0.000454,25.176423,-0.8691,0.160,9.79153,9.79153
654.00,9.79962,25.251001,0.000451,25.176399,-0.8690,0.160,9.78461,9.78461
655.00,9.79828,25.251056,0.000452,25.176386,-0.8690,0.160,9.76861,9.76861
656.00,9.79847,25.251049,0.000451,25.176313,-0.8690,0.160,9.74160,9.74160
657.00,9.80019,25.251044,0.000451,25.176290,-0.8691,0.160,9.70216,9.70216
658.00,9.79895,25.251047,0.000454,25.176296,-0.8691,0.160,9.64844,9.64844
659.00,9.79598,25.251092,0.000456,25.176343,-0.8690,0.160,9.58347,9.58347
660.00,9.79713,25.251021,0.000453,25.176303,-0.8689,0.160,9.51689,9.51689
@5,2.0001,4.0, 660.008999999998 
661.00,9.79584,25.251065,0.000453,25.176279,-0.8688,0.160,9.45845,9.45845
662.00,9.78874,25.251149,0.000451,25.176290,-0.8688,0.160,9.41432,9.41432
663.00,9.77828,25.251249,0.000451,25.176336,-0.8686,0.160,9.39295,9.39295
664.00,9.75793,25.251341,0.000451,25.176345,-0.8686,0.161,9.39307,9.39307
665.00,9.71970,25.251475,0.000449,25.176448,-0.8686,0.161,9.40857,9.40857
666.00,9.66037,25.251466,0.000447,25.176482,-0.8685,0.161,9.43457,9.43457
667.00,9.59378,25.251439,0.000444,25.176448,-0.8684,0.161,9.46457,9.46457
668.00,9.50992,25.251447,0.000442,25.176444,-0.8684,0.161,9.49187,9.49187
669.00,9.43349,25.251440,0.000441,25.176372,-0.8683,0.162,9.51704,9.51704
670.00,9.38735,25.251449,0.000447,25.176288,-0.8682,0.161,9.53945,9.53945
671.00,9.36844,25.251493,0.000450,25.176284,-0.8681,0.161,9.55728,9.55728
672.00,9.37374,25.251536,0.000454,25.176290,-0.8681,0.161,9.57303,9.57303
673.00,9.40298,25.251520,0.000455,25.176216,-0.8682,0.161,9.59140,9.59140
674.00,9.43352,25.251576,0.000458,25.176250,-0.8682,0.161,9.61149,9.61149
675.00,9.46460,25.251551,0.000455,25.176230,-0.8681,0.161,9.63277,9.63277
676.00,9.49813,25.251611,0.000452,25.176241,-0.8681,0.161,9.65403,9.65403
677.00,9.52333,25.251672,0.000448,25.176252,-0.8682,0.162,9.67276,9.67276
678.00,9.53957,25.251728,0.000446,25.176235,-0.8681,0.162,9.68554,9.68554
679.00,9.55950,25.251699,0.000442,25.176148,-0.8681,0.162,9.69453,9.69453
680.00,9.57638,25.251741,0.000443,25.176138,-0.8682,0.162,9.70071,9.70071
681.00,9.58790,25.251711,0.000447,25.176105,-0.8682,0.162,9.70671,9.70671
682.00,9.60333,25.251757,0.000450,25.176184,-0.8682,0.162,9.71593,9.71593
683.00,9.63121,25.251781,0.000454,25.176242,-0.8682,0.162,9.72716,9.72716
684.00,9.66003,25.251851,0.000460,25.176334,-0.8681,0.162,9.73701,9.73701
685.00,9.68088,25.251862,0.000460,25.176344,-0.8680,0.162,9.74412,9.74412
686.00,9.68832,25.251861,0.000458,25.176287,-0.8679,0.162,9.74916,9.74916
687.00,9.69373,25.251842,0.000460,25.176171,-0.8678,0.162,9.75144,9.75144
688.00,9.70175,25.251947,0.000461,25.176265,-0.8677,0.162,9.75227,9.75227
689.00,9.71127,25.252036,0.000455,25.176284,-0.8677,0.162,9.75381,9.75381
690.00,9.71787,25.252128,0.000456,25.176290,-0.8677,0.162,9.75722,9.75722
691.00,9.72406,25.252270,0.000456,25.176367,-0.8677,0.163,9.76304,9.76304
692.00,9.72942,25.252379,0.000456,25.176452,-0.8676,0.163,9.76745,9.76745
693.00,9.73412,25.252439,0.000458,25.176420,-0.8676,0.163,9.76961,9.76961
694.00,9.73897,25.252447,0.000462,25.176425,-0.8675,0.163,9.76882,9.76882
695.00,9.74200,25.252454,0.000461,25.176424,-0.8675,0.163,9.76653,9.76653
696.00,9.74515,25.252446,0.000458,25.176387,-0.8675,0.163,9.76367,9.76367
697.00,9.74829,25.252386,0.000458,25.176279,-0.8676,0.163,9.76271,9.76271
698.00,9.75205,25.252394,0.000454,25.176291,-0.8676,0.163,9.76497,9.76497
699.00,9.75592,25.252293,0.000451,25.176210,-0.8677,0.163,9.76935,9.76935
700.00,9.75928,25.252289,0.000452,25.176187,-0.8677,0.163,9.77298,9.77298
701.00,9.76138,25.252395,0.000459,25.176325,-0.8677,0.163,9.77403,9.77403
702.00,9.76350,25.252416,0.000457,25.176348,-0.8677,0.163,9.77515,9.77515
703.00,9.76480,25.252386,0.000460,25.176276,-0.8677,0.163,9.77515,9.77515
704.00,9.76611,25.252489,0.000461,25.176327,-0.8678,0.163,9.77580,9.77580
705.00,9.76790,25.252528,0.000463,25.176379,-0.8677,0.163,9.77952,9.77952
706.00,9.77011,25.252463,0.000460,25.176276,-0.8678,0.163,9.78403,9.78403
707.00,9.77211,25.252574,0.000462,25.176420,-0.8677,0.163,9.78689,9.78689
708.00,9.77391,25.252593,0.000464,25.176444,-0.8676,0.163,9.78917,9.78917
709.00,9.77552,25.252548,0.000462,25.176322,-0.8676,0.163,9.79102,9.79102
710.00,9.77691,25.252559,0.000460,25.176289,-0.8676,0.164,9.79108,9.79108
711.00,9.77805,25.252570,0.000454,25.176268,-0.8676,0.164,9.79222,9.79222
712.00,9.77907,25.252563,0.000457,25.176202,-0.8676,0.164,9.79377,9.79377
713.00,9.78038,25.252543,0.000451,25.176180,-0.8675,0.164,9.79520,9.79520
714.00,9.78192,25.252590,0.000451,25.176207,-0.8675,0.164,9.79530,9.79530
715.00,9.78387,25.252568,0.000452,25.176121,-0.8676,0.164,9.79624,9.79624
716.00,9.78577,25.252598,0.000457,25.176110,-0.8676,0.164,9.79577,9.79577
717.00,9.78696,25.252580,0.000452,25.176022,-0.8677,0.164,9.79370,9.79370
718.00,9.78779,25.252652,0.000453,25.176073,-0.8677,0.164,9.79340,9.79340
719.00,9.78858,25.252712,0.000455,25.176121,-0.8677,0.164,9.79359,9.79359
720.00,9.78928,25.252856,0.000458,25.176250,-0.8676,0.164,9.79246,9.79246
721.00,9.79045,25.252983,0.000457,25.176348,-0.8675,0.164,9.79296,9.79296
722.00,9.79200,25.253012,0.000457,25.176381,-0.8675,0.165,9.79651,9.79651
723.00,9.79343,25.253078,0.000456,25.176344,-0.8675,0.165,9.79886,9.79886
724.00,9.79477,25.253079,0.000452,25.176283,-0.8676,0.165,9.80122,9.80122
725.00,9.79565,25.253089,0.000450,25.176178,-0.8677,0.165,9.80408,9.80408
726.00,9.79607,25.253159,0.000457,25.176200,-0.8678,0.165,9.80349,9.80349
727.00,9.79600,25.253166,0.000461,25.176167,-0.8679,0.165,9.79993,9.79993
728.00,9.79612,25.253260,0.000465,25.176208,-0.8679,0.165,9.79795,9.79795
729.00,9.79637,25.253360,0.000472,25.176331,-0.8680,0.164,9.79560,9.79560
730.00,9.79657,25.253362,0.000472,25.176349,-0.8680,0.164,9.79413,9.79413
731.00,9.79687,25.253317,0.000463,25.176251,-0.8679,0.165,9.79556,9.79556
732.00,9.79706,25.253442,0.000461,25.176324,-0.8679,0.165,9.79840,9.79840
733.00,9.79710,25.253475,0.000458,25.176346,-0.8680,0.165,9.79835,9.79835
734.00,9.79731,25.253531,0.000454,25.176329,-0.8680,0.165,9.79955,9.79955
735.00,9.79761,25.253595,0.000451,25.176372,-0.8678,0.165,9.79997,9.79997
736.00,9.79771,25.253610,0.000456,25.176370,-0.8678,0.165,9.79937,9.79937
737.00,9.79807,25.253607,0.000460,25.176330,-0.8678,0.165,9.79897,9.79897
738.00,9.79859,25.253499,0.000461,25.176189,-0.8678,0.165,9.79912,9.79912
739.00,9.79846,25.253490,0.000463,25.176163,-0.8678,0.165,9.79773,9.79773
740.00,9.79864,25.253491,0.000465,25.176152,-0.8679,0.165,9.79680,9.79680
741.00,9.79887,25.253501,0.000461,25.176191,-0.8680,0.165,9.79718,9.79718
742.00,9.79871,25.253445,0.000454,25.176110,-0.8680,0.166,9.79648,9.79648
743.00,9.79804,25.253600,0.000454,25.176243,-0.8681,0.166,9.79519,9.79519
744.00,9.79743,25.253546,0.000451,25.176127,-0.8681,0.166,9.79585,9.79585
745.00,9.79703,25.253666,0.000450,25.176176,-0.8682,0.166,9.79657,9.79657
746.00,9.79706,25.253781,0.000454,25.176159,-0.8683,0.166,9.79731,9.79731
747.00,9.79785,25.253984,0.000456,25.176276,-0.8683,0.166,9.79971,9.79971
748.00,9.79861,25.253963,0.000457,25.176231,-0.8683,0.166,9.80217,9.80217
749.00,9.79889,25.254087,0.000456,25.176384,-0.8683,0.166,9.80343,9.80343
750.00,9.79933,25.254153,0.000459,25.176417,-0.8684,0.166,9.80445,9.80445
751.00,9.79949,25.254148,0.000457,25.176410,-0.8684,0.166,9.80392,9.80392
752.00,9.79941,25.254066,0.000456,25.176370,-0.8684,0.166,9.80275,9.80275
753.00,9.79969,25.254084,0.000453,25.176364,-0.8685,0.166,9.80300,9.80300
754.00,9.79992,25.254117,0.000455,25.176308,-0.8685,0.166,9.80294,9.80294
755.00,9.80014,25.254067,0.000454,25.176290,-0.8684,0.167,9.80339,9.80339
756.00,9.80049,25.254090,0.000455,25.176345,-0.8685,0.167,9.80403,9.80403
757.00,9.80064,25.254116,0.000457,25.176359,-0.8686,0.167,9.80349,9.80349
758.00,9.80076,25.254124,0.000460,25.176352,-0.8686,0.167,9.80371,9.80371
759.00,9.80124,25.254150,0.000461,25.176366,-0.8685,0.167,9.80339,9.80339
760.00,9.80143,25.254141,0.000459,25.176351,-0.8685,0.167,9.80143,9.80143
761.00,9.80132,25.254030,0.000458,25.176211,-0.8685,0.167,9.79967,9.79967
762.00,9.80116,25.254067,0.000458,25.176234,-0.8687,0.167,9.79902,9.79902
763.00,9.80152,25.254150,0.000457,25.176272,-0.8688,0.167,9.79877,9.79877
764.00,9.80204,25.254225,0.000461,25.176364,-0.8690,0.167,9.79864,9.79864
765.00,9.80197,25.254186,0.000459,25.176258,-0.8692,0.167,9.79788,9.79788
766.00,9.80145,25.254145,0.000458,25.176195,-0.8692,0.167,9.79707,9.79707
767.00,9.80081,25.254231,0.000459,25.176241,-0.8692,0.167,9.79606,9.79606
768.00,9.80003,25.254069,0.000456,25.176112,-0.8692,0.167,9.79387,9.79387
769.00,9.79971,25.254107,0.000455,25.176113,-0.8691,0.167,9.79346,9.79346
770.00,9.79974,25.254149,0.000458,25.176139,-0.8692,0.167,9.79678,9.79678
771.00,9.80028,25.254441,0.000463,25.176361,-0.8693,0.167,9.80183,9.80183
772.00,9.80087,25.254406,0.000461,25.176271,-0.8694,0.167,9.80488,9.80488
773.00,9.80091,25.254613,0.000464,25.176395,-0.8695,0.167,9.80768,9.80768
774.00,9.80117,25.254608,0.000462,25.176320,-0.8696,0.168,9.80940,9.80940
775.00,9.80112,25.254690,0.000458,25.176347,-0.8697,0.168,9.80790,9.80790
776.00,9.80097,25.254680,0.000456,25.176314,-0.8698,0.168,9.80512,9.80512
777.00,9.80088,25.254734,0.000459,25.176367,-0.8698,0.168,9.80353,9.80353
778.00,9.80072,25.254763,0.000462,25.176381,-0.8699,0.168,9.80253,9.80253
779.00,9.80078,25.254817,0.000465,25.176404,-0.8700,0.168,9.80364,9.80364
780.00,9.80142,25.254923,0.000469,25.176402,-0.8701,0.168,9.80407,9.80407
781.00,9.80161,25.254915,0.000471,25.176357,-0.8702,0.168,9.80197,9.80197
782.00,9.80128,25.255026,0.000472,25.176384,-0.8704,0.167,9.80006,9.80006
783.00,9.80086,25.255030,0.000468,25.176350,-0.8704,0.168,9.79810,9.79810
784.00,9.80026,25.254964,0.000466,25.176286,-0.8706,0.168,9.79374,9.79374
785.00,9.79997,25.254988,0.000465,25.176387,-0.8706,0.168,9.79130,9.79130
786.00,9.79991,25.254973,0.000463,25.176339,-0.8707,0.168,9.79070,9.79070
787.00,9.80009,25.254930,0.000462,25.176313,-0.8708,0.168,9.79340,9.79340
788.00,9.80089,25.254869,0.000463,25.176268,-0.8708,0.168,9.79654,9.79654
789.00,9.80138,25.254942,0.000463,25.176329,-0.8709,0.168,9.79893,9.79893
790.00,9.80086,25.254888,0.000462,25.176213,-0.8710,0.168,9.79978,9.79978
791.00,9.79993,25.254950,0.000463,25.176255,-0.8709,0.168,9.80141,9.80141
792.00,9.79963,25.255023,0.000465,25.176231,-0.8710,0.168,9.80142,9.80142
793.00,9.79980,25.255131,0.000464,25.176227,-0.8710,0.169,9.80211,9.80211
794.00,9.79985,25.255172,0.000462,25.176178,-0.8711,0.169,9.80327,9.80327
795.00,9.80004,25.255269,0.000464,25.176195,-0.8712,0.169,9.80530,9.80530
796.00,9.80024,25.255400,0.000467,25.176274,-0.8713,0.169,9.80715,9.80715
797.00,9.80037,25.255339,0.000462,25.176213,-0.8715,0.169,9.80659,9.80659
798.00,9.80025,25.255310,0.000461,25.176198,-0.8717,0.169,9.80339,9.80339
799.00,9.79946,25.255300,0.000464,25.176213,-0.8719,0.169,9.79947,9.79947
800.00,9.79834,25.255235,0.000462,25.176213,-0.8720,0.169,9.79556,9.79556
801.00,9.79797,25.255183,0.000461,25.176186,-0.8721,0.169,9.79336,9.79336
802.00,9.79864,25.255249,0.000462,25.176260,-0.8722,0.169,9.79367,9.79367
803.00,9.79953,25.255314,0.000459,25.176305,-0.8723,0.169,9.79124,9.79124
804.00,9.80049,25.255400,0.000459,25.176328,-0.8723,0.169,9.78477,9.78477
805.00,9.79985,25.255457,0.000457,25.176323,-0.8723,0.170,9.77248,9.77248
806.00,9.79999,25.255475,0.000454,25.176296,-0.8724,0.170,9.74840,9.74840
807.00,9.79950,25.255554,0.000450,25.176301,-0.8725,0.170,9.70993,9.70993
808.00,9.79672,25.255601,0.000451,25.176262,-0.8726,0.170,9.66126,9.66126
809.00,9.79264,25.255612,0.000446,25.176268,-0.8727,0.170,9.60449,9.60449
810.00,9.78992,25.255622,0.000444,25.176266,-0.8730,0.170,9.54454,9.54454
@6,2.0001,4.0, 810.046999999999 
811.00,9.79611,25.255751,0.000450,25.176370,-0.8732,0.171,9.49252,9.49252
812.00,9.79663,25.255667,0.000449,25.176317,-0.8734,0.171,9.45376,9.45376
813.00,9.78276,25.255765,0.000450,25.176404,-0.8736,0.171,9.43102,9.43102
814.00,9.75604,25.255799,0.000454,25.176375,-0.8737,0.171,9.42556,9.42556
815.00,9.72508,25.255854,0.000458,25.176323,-0.8737,0.171,9.43372,9.43372
816.00,9.67555,25.255798,0.000449,25.176207,-0.8738,0.171,9.45018,9.45018
817.00,9.60917,25.255915,0.000451,25.176261,-0.8739,0.171,9.47255,9.47255
818.00,9.54004,25.255945,0.000453,25.176222,-0.8740,0.171,9.49574,9.49574
819.00,9.47230,25.255964,0.000450,25.176216,-0.8742,0.171,9.51888,9.51888
820.00,9.42605,25.256014,0.000447,25.176275,-0.8743,0.171,9.54139,9.54139
821.00,9.41584,25.256030,0.000449,25.176250,-0.8743,0.171,9.55908,9.55908
822.00,9.41544,25.256048,0.000448,25.176192,-0.8744,0.171,9.57362,9.57362
823.00,9.42636,25.256026,0.000445,25.176165,-0.8746,0.171,9.58982,9.58982
824.00,9.44488,25.256025,0.000443,25.176142,-0.8747,0.172,9.60690,9.60690
825.00,9.46652,25.256132,0.000446,25.176222,-0.8749,0.172,9.62463,9.62463
826.00,9.49794,25.256146,0.000448,25.176218,-0.8750,0.172,9.64323,9.64323
827.00,9.52701,25.256188,0.000450,25.176236,-0.8752,0.172,9.66000,9.66000
828.00,9.54230,25.256148,0.000450,25.176164,-0.8754,0.172,9.67386,9.67386
829.00,9.56060,25.256267,0.000455,25.176239,-0.8755,0.172,9.68726,9.68726
830.00,9.57853,25.256234,0.000454,25.176165,-0.8756,0.172,9.69906,9.69906
831.00,9.58705,25.256249,0.000454,25.176153,-0.8758,0.172,9.70903,9.70903
832.00,9.60179,25.256267,0.000454,25.176175,-0.8759,0.172,9.71783,9.71783
833.00,9.62307,25.256466,0.000458,25.176308,-0.8759,0.172,9.72686,9.72686
834.00,9.64577,25.256468,0.000457,25.176251,-0.8761,0.172,9.73436,9.73436
835.00,9.66274,25.256566,0.000456,25.176271,-0.8763,0.173,9.74108,9.74108
836.00,9.67352,25.256654,0.000459,25.176295,-0.8764,0.172,9.74662,9.74662
837.00,9.68618,25.256652,0.000459,25.176220,-0.8765,0.172,9.75110,9.75110
838.00,9.69544,25.256582,0.000458,25.176167,-0.8767,0.173,9.75410,9.75410
839.00,9.70538,25.256514,0.000458,25.176116,-0.8768,0.173,9.75494,9.75494
840.00,9.71383,25.256467,0.000461,25.176079,-0.8769,0.172,9.75534,9.75534
841.00,9.71919,25.256404,0.000458,25.176044,-0.8771,0.173,9.75597,9.75597
842.00,9.72413,25.256426,0.000460,25.176102,-0.8773,0.173,9.75792,9.75792
843.00,9.73157,25.256318,0.000456,25.176067,-0.8775,0.173,9.76021,9.76021
844.00,9.73693,25.256347,0.000457,25.176128,-0.8778,0.173,9.76302,9.76302
845.00,9.73995,25.256407,0.000459,25.176154,-0.8780,0.173,9.76519,9.76519
846.00,9.74336,25.256481,0.000461,25.176177,-0.8783,0.173,9.76695,9.76695
847.00,9.74816,25.256615,0.000462,25.176285,-0.8784,0.173,9.76797,9.76797
848.00,9.75168,25.256749,0.000469,25.176311,-0.8785,0.173,9.76906,9.76906
849.00,9.75451,25.256823,0.000470,25.176300,-0.8786,0.173,9.76964,9.76964
850.00,9.75694,25.256762,0.000467,25.176280,-0.8788,0.173,9.77178,9.77178
851.00,9.75987,25.256820,0.000469,25.176369,-0.8791,0.173,9.77603,9.77603
852.00,9.76296,25.256829,0.000469,25.176326,-0.8794,0.173,9.78018,9.78018
853.00,9.76557,25.256954,0.000472,25.176417,-0.8796,0.173,9.78363,9.78363
854.00,9.76757,25.256989,0.000470,25.176418,-0.8798,0.173,9.78523,9.78523
855.00,9.76860,25.257140,0.000475,25.176438,-0.8799,0.173,9.78369,9.78369
856.00,9.76962,25.257250,0.000472,25.176460,-0.8800,0.173,9.78233,9.78233
857.00,9.77116,25.257207,0.000465,25.176412,-0.8801,0.173,9.78265,9.78265
858.00,9.77335,25.257208,0.000459,25.176405,-0.8802,0.173,9.78528,9.78528
859.00,9.77553,25.257315,0.000460,25.176451,-0.8803,0.174,9.79074,9.79074
860.00,9.77798,25.257312,0.000456,25.176485,-0.8804,0.174,9.79634,9.79634
861.00,9.78016,25.257257,0.000456,25.176426,-0.8805,0.174,9.79900,9.79900
862.00,9.78177,25.257303,0.000460,25.176401,-0.8806,0.174,9.79877,9.79877
863.00,9.78284,25.257351,0.000462,25.176395,-0.8807,0.174,9.79595,9.79595
864.00,9.78418,25.257343,0.000463,25.176399,-0.8808,0.174,9.79379,9.79379
865.00,9.78548,25.257329,0.000466,25.176309,-0.8812,0.174,9.79249,9.79249
866.00,9.78715,25.257406,0.000467,25.176373,-0.8814,0.174,9.79139,9.79139
867.00,9.78921,25.257394,0.000465,25.176383,-0.8817,0.174,9.79360,9.79360
868.00,9.79003,25.257336,0.000464,25.176300,-0.8820,0.174,9.79486,9.79486
869.00,9.79074,25.257283,0.000463,25.176210,-0.8823,0.174,9.79370,9.79370
870.00,9.79117,25.257305,0.000461,25.176287,-0.8825,0.174,9.79364,9.79364
871.00,9.79154,25.257305,0.000460,25.176214,-0.8827,0.174,9.79563,9.79563
872.00,9.79239,25.257310,0.000459,25.176167,-0.8831,0.174,9.79609,9.79609
873.00,9.79286,25.257344,0.000459,25.176164,-0.8833,0.174,9.79563,9.79563
874.00,9.79304,25.257458,0.000460,25.176255,-0.8834,0.174,9.79515,9.79515
875.00,9.79372,25.257473,0.000456,25.176186,-0.8835,0.174,9.79426,9.79426
876.00,9.79462,25.257514,0.000453,25.176167,-0.8837,0.174,9.79449,9.79449
877.00,9.79561,25.257695,0.000456,25.176266,-0.8839,0.174,9.79531,9.79531
878.00,9.79601,25.257800,0.000459,25.176319,-0.8841,0.174,9.79719,9.79719
879.00,9.79549,25.257805,0.000456,25.176290,-0.8844,0.175,9.79743,9.79743
880.00,9.79488,25.257806,0.000459,25.176302,-0.8846,0.175,9.79889,9.79889
881.00,9.79505,25.257785,0.000464,25.176336,-0.8848,0.174,9.79964,9.79964
882.00,9.79569,25.257755,0.000463,25.176347,-0.8849,0.175,9.80004,9.80004
883.00,9.79680,25.257731,0.000461,25.176341,-0.8850,0.175,9.80087,9.80087
884.00,9.79721,25.257750,0.000464,25.176318,-0.8851,0.175,9.80302,9.80302
885.00,9.79739,25.257829,0.000464,25.176342,-0.8852,0.175,9.80296,9.80296
886.00,9.79767,25.257879,0.000463,25.176296,-0.8853,0.175,9.80210,9.80210
887.00,9.79815,25.257848,0.000465,25.176215,-0.8855,0.175,9.80241,9.80241
888.00,9.79863,25.257876,0.000465,25.176168,-0.8858,0.175,9.80177,9.80177
889.00,9.79913,25.257879,0.000462,25.176222,-0.8862,0.175,9.80185,9.80185
890.00,9.79939,25.257916,0.000463,25.176219,-0.8865,0.175,9.80146,9.80146
891.00,9.79930,25.257890,0.000462,25.176192,-0.8866,0.175,9.80022,9.80022
892.00,9.79897,25.257984,0.000464,25.176247,-0.8868,0.175,9.79787,9.79787
893.00,9.79907,25.258052,0.000468,25.176335,-0.8870,0.175,9.79752,9.79752
894.00,9.79932,25.258110,0.000470,25.176371,-0.8872,0.175,9.79513,9.79513
895.00,9.79927,25.258169,0.000473,25.176458,-0.8873,0.175,9.79380,9.79380
896.00,9.79915,25.258257,0.000477,25.176571,-0.8876,0.175,9.79388,9.79388
897.00,9.79884,25.258142,0.000472,25.176481,-0.8878,0.175,9.79503,9.79503
898.00,9.79910,25.258133,0.000470,25.176422,-0.8880,0.175,9.79712,9.79712
899.00,9.79960,25.258180,0.000470,25.176359,-0.8882,0.175,9.79945,9.79945
900.00,9.79956,25.258160,0.000468,25.176289,-0.8884,0.175,9.79833,9.79833
901.00,9.79851,25.258135,0.000462,25.176259,-0.8887,0.175,9.79570,9.79570
902.00,9.79747,25.258268,0.000461,25.176370,-0.8888,0.175,9.79291,9.79291
903.00,9.79697,25.258287,0.000459,25.176360,-0.8889,0.175,9.79141,9.79141
904.00,9.79704,25.258308,0.000455,25.176418,-0.8892,0.176,9.79185,9.79185
905.00,9.79715,25.258303,0.000452,25.176345,-0.8894,0.176,9.79550,9.79550
906.00,9.79757,25.258386,0.000453,25.176354,-0.8897,0.176,9.80130,9.80130
907.00,9.79775,25.258436,0.000454,25.176312,-0.8901,0.176,9.80489,9.80489
908.00,9.79745,25.258471,0.000456,25.176346,-0.8904,0.176,9.80465,9.80465
909.00,9.79740,25.258526,0.000458,25.176359,-0.8905,0.176,9.80380,9.80380
910.00,9.79764,25.258646,0.000458,25.176449,-0.8906,0.176,9.80356,9.80356
911.00,9.79781,25.258696,0.000459,25.176418,-0.8908,0.176,9.80224,9.80224
912.00,9.79834,25.258739,0.000462,25.176421,-0.8910,0.176,9.80259,9.80259
913.00,9.79884,25.258783,0.000461,25.176374,-0.8913,0.176,9.80282,9.80282
914.00,9.79914,25.258845,0.000463,25.176372,-0.8915,0.176,9.80248,9.80248
915.00,9.79969,25.258993,0.000464,25.176482,-0.8917,0.176,9.80276,9.80276
916.00,9.80042,25.259083,0.000464,25.176473,-0.8920,0.176,9.80395,9.80395
917.00,9.80107,25.259204,0.000463,25.176517,-0.8922,0.176,9.80397,9.80397
918.00,9.80089,25.259298,0.000465,25.176562,-0.8925,0.176,9.80398,9.80398
919.00,9.80075,25.259328,0.000463,25.176502,-0.8927,0.176,9.80546,9.80546
920.00,9.80126,25.259265,0.000466,25.176410,-0.8930,0.176,9.80525,9.80525
921.00,9.80218,25.259299,0.000468,25.176486,-0.8932,0.176,9.80312,9.80312
922.00,9.80279,25.259238,0.000465,25.176443,-0.8934,0.176,9.80004,9.80004
923.00,9.80248,25.259228,0.000461,25.176414,-0.8936,0.176,9.79713,9.79713
924.00,9.80179,25.259186,0.000462,25.176360,-0.8940,0.176,9.79380,9.79380
925.00,9.80094,25.259222,0.000462,25.176374,-0.8942,0.176,9.79069,9.79069
926.00,9.80011,25.259239,0.000460,25.176335,-0.8945,0.176,9.78931,9.78931
927.00,9.79954,25.259242,0.000461,25.176294,-0.8948,0.176,9.79138,9.79138
928.00,9.79946,25.259222,0.000460,25.176236,-0.8949,0.176,9.79369,9.79369
929.00,9.79934,25.259272,0.000458,25.176298,-0.8951,0.177,9.79562,9.79562
930.00,9.79932,25.259197,0.000456,25.176245,-0.8953,0.177,9.79803,9.79803
931.00,9.79902,25.259174,0.000455,25.176251,-0.8955,0.177,9.79945,9.79945
932.00,9.79893,25.259217,0.000457,25.176278,-0.8958,0.177,9.79973,9.79973
933.00,9.79892,25.259300,0.000461,25.176412,-0.8961,0.177,9.80195,9.80195
934.00,9.79972,25.259379,0.000465,25.176412,-0.8964,0.177,9.80551,9.80551
935.00,9.80015,25.259471,0.000463,25.176394,-0.8967,0.177,9.80589,9.80589
936.00,9.79970,25.259509,0.000464,25.176343,-0.8969,0.177,9.80529,9.80529
937.00,9.79892,25.259536,0.000462,25.176283,-0.8971,0.177,9.80365,9.80365
938.00,9.79867,25.259678,0.000464,25.176290,-0.8973,0.177,9.80145,9.80145
939.00,9.79838,25.259686,0.000462,25.176263,-0.8975,0.177,9.79808,9.79808
940.00,9.79831,25.259850,0.000465,25.176370,-0.8978,0.177,9.79842,9.79842
941.00,9.79801,25.259902,0.000467,25.176391,-0.8981,0.177,9.79675,9.79675
942.00,9.79768,25.259963,0.000468,25.176461,-0.8984,0.177,9.79694,9.79694
943.00,9.79837,25.259916,0.000464,25.176401,-0.8987,0.177,9.79816,9.79816
944.00,9.79919,25.259942,0.000467,25.176403,-0.8990,0.177,9.79933,9.79933
945.00,9.80010,25.259880,0.000464,25.176329,-0.8992,0.177,9.79836,9.79836
946.00,9.80030,25.259943,0.000461,25.176339,-0.8994,0.177,9.79988,9.79988
947.00,9.80000,25.259924,0.000457,25.176237,-0.8996,0.178,9.79811,9.79811
948.00,9.79906,25.259920,0.000457,25.176193,-0.8999,0.178,9.79313,9.79313
949.00,9.79816,25.259944,0.000452,25.176199,-0.9001,0.178,9.78794,9.78794
950.00,9.79724,25.259976,0.000450,25.176202,-0.9003,0.178,9.78510,9.78510
951.00,9.79698,25.260007,0.000450,25.176214,-0.9006,0.178,9.78647,9.78647
952.00,9.79657,25.260065,0.000453,25.176235,-0.9010,0.178,9.79136,9.79136
953.00,9.79492,25.260169,0.000454,25.176288,-0.9014,0.178,9.79456,9.79456
954.00,9.79427,25.260226,0.000453,25.176275,-0.9018,0.178,9.79377,9.79377
955.00,9.79382,25.260244,0.000455,25.176266,-0.9022,0.178,9.78485,9.78485
956.00,9.79285,25.260232,0.000454,25.176235,-0.9024,0.178,9.76240,9.76240
957.00,9.79233,25.260308,0.000451,25.176272,-0.9026,0.179,9.72764,9.72764
958.00,9.78921,25.260257,0.000445,25.176204,-0.9027,0.179,9.68559,9.68559
959.00,9.78610,25.260309,0.000446,25.176253,-0.9029,0.179,9.63614,9.63614
960.00,9.78849,25.260294,0.000443,25.176223,-0.9030,0.179,9.58317,9.58317
@7,2.0001,4.0, 960.090000000004 
961.00,9.80329,25.260382,0.000442,25.176268,-0.9033,0.180,9.53504,9.53504
962.00,9.80703,25.260385,0.000446,25.176292,-0.9037,0.179,9.49497,9.49497
963.00,9.79480,25.260355,0.000448,25.176238,-0.9040,0.179,9.46670,9.46670
964.00,9.77350,25.260352,0.000447,25.176194,-0.9043,0.179,9.45470,9.45470
965.00,9.73934,25.260443,0.000448,25.176254,-0.9046,0.180,9.45752,9.45752
966.00,9.69135,25.260409,0.000450,25.176219,-0.9049,0.180,9.46890,9.46890
967.00,9.63815,25.260420,0.000447,25.176220,-0.9051,0.180,9.48721,9.48721
968.00,9.58538,25.260595,0.000449,25.176362,-0.9054,0.180,9.50739,9.50739
969.00,9.52628,25.260658,0.000452,25.176378,-0.9056,0.180,9.52503,9.52503
970.00,9.47505,25.260703,0.000452,25.176359,-0.9059,0.180,9.53907,9.53907
971.00,9.45079,25.260815,0.000449,25.176401,-0.9062,0.180,9.55188,9.55188
972.00,9.43787,25.260939,0.000450,25.176446,-0.9064,0.180,9.56492,9.56492
973.00,9.44416,25.260967,0.000455,25.176398,-0.9067,0.180,9.57882,9.57882
974.00,9.46634,25.261012,0.000454,25.176428,-0.9068,0.180,9.59463,9.59463
975.00,9.48878,25.261006,0.000454,25.176404,-0.9070,0.180,9.61215,9.61215
976.00,9.50772,25.261039,0.000457,25.176364,-0.9072,0.180,9.62904,9.62904
977.00,9.52926,25.260974,0.000459,25.176260,-0.9074,0.180,9.64605,9.64605
978.00,9.54483,25.260948,0.000456,25.176237,-0.9077,0.180,9.66258,9.66258
979.00,9.55426,25.260994,0.000459,25.176251,-0.9080,0.180,9.67524,9.67524
980.00,9.55928,25.260992,0.000461,25.176174,-0.9083,0.180,9.68759,9.68759
981.00,9.57214,25.260995,0.000463,25.176149,-0.9087,0.180,9.69987,9.69987
982.00,9.59343,25.261055,0.000462,25.176228,-0.9091,0.180,9.70885,9.70885
983.00,9.61279,25.261184,0.000464,25.176372,-0.9095,0.180,9.71558,9.71558
984.00,9.62849,25.261223,0.000463,25.176418,-0.9098,0.180,9.72245,9.72245
985.00,9.64468,25.261235,0.000463,25.176481,-0.9101,0.180,9.72960,9.72960
986.00,9.66037,25.261218,0.000460,25.176520,-0.9104,0.180,9.73614,9.73614
987.00,9.67312,25.261237,0.000462,25.176485,-0.9106,0.180,9.74094,9.74094
988.00,9.68336,25.261175,0.000456,25.176377,-0.9110,0.181,9.74491,9.74491
989.00,9.69189,25.261105,0.000455,25.176275,-0.9113,0.181,9.74852,9.74852
990.00,9.69994,25.261184,0.000456,25.176287,-0.9116,0.181,9.74917,9.74917
991.00,9.70620,25.261221,0.000461,25.176267,-0.9120,0.181,9.74804,9.74804
992.00,9.71239,25.261347,0.000462,25.176317,-0.9123,0.181,9.74858,9.74858
993.00,9.71802,25.261284,0.000464,25.176215,-0.9126,0.181,9.75024,9.75024
994.00,9.72427,25.261419,0.000466,25.176331,-0.9129,0.181,9.75319,9.75319
995.00,9.72885,25.261461,0.000467,25.176405,-0.9132,0.181,9.75618,9.75618
996.00,9.73361,25.261486,0.000461,25.176429,-0.9136,0.181,9.75950,9.75950
997.00,9.73836,25.261437,0.000462,25.176379,-0.9139,0.181,9.76080,9.76080
998.00,9.74147,25.261553,0.000462,25.176472,-0.9142,0.181,9.76146,9.76146
999.00,9.74512,25.261459,0.000461,25.176315,-0.9144,0.181,9.76309,9.76309
1000.00,9.74858,25.261405,0.000460,25.176249,-0.9147,0.181,9.76415,9.76415
1001.00,9.75143,25.261402,0.000462,25.176233,-0.9149,0.181,9.76696,9.76696
1002.00,9.75416,25.261442,0.000460,25.176234,-0.9151,0.181,9.77196,9.77196
1003.00,9.75686,25.261438,0.000460,25.176179,-0.9153,0.181,9.77604,9.77604
1004.00,9.75944,25.261575,0.000460,25.176285,-0.9156,0.181,9.77788,9.77788
1005.00,9.76166,25.261638,0.000459,25.176314,-0.9160,0.181,9.78068,9.78068
1006.00,9.76347,25.261708,0.000460,25.176313,-0.9163,0.181,9.78303,9.78303
1007.00,9.76541,25.261754,0.000463,25.176341,-0.9167,0.181,9.78407,9.78407
1008.00,9.76720,25.261776,0.000464,25.176396,-0.9172,0.181,9.78428,9.78428
1009.00,9.76880,25.261722,0.000460,25.176324,-0.9176,0.181,9.78447,9.78447
1010.00,9.77054,25.261746,0.000464,25.176223,-0.9178,0.181,9.78520,9.78520
1011.00,9.77264,25.261814,0.000460,25.176199,-0.9182,0.181,9.78525,9.78525
1012.00,9.77462,25.261886,0.000458,25.176240,-0.9186,0.182,9.78546,9.78546
1013.00,9.77646,25.261945,0.000461,25.176248,-0.9189,0.182,9.78772,9.78772
1014.00,9.77825,25.261918,0.000464,25.176267,-0.9192,0.182,9.79070,9.79070
1015.00,9.77973,25.261935,0.000461,25.176354,-0.9194,0.182,9.79162,9.79162
1016.00,9.78094,25.261927,0.000464,25.176436,-0.9196,0.182,9.79107,9.79107
1017.00,9.78226,25.261857,0.000463,25.176407,-0.9199,0.182,9.79109,9.79109
1018.00,9.78402,25.261916,0.000464,25.176436,-0.9201,0.182,9.79123,9.79123
1019.00,9.78539,25.262037,0.000465,25.176471,-0.9204,0.182,9.79100,9.79100
1020.00,9.78679,25.262189,0.000468,25.176476,-0.9208,0.182,9.79302,9.79302
1021.00,9.78838,25.262171,0.000467,25.176338,-0.9212,0.182,9.79665,9.79665
1022.00,9.78950,25.262274,0.000467,25.176343,-0.9216,0.182,9.79967,9.79967
1023.00,9.79076,25.262280,0.000466,25.176355,-0.9220,0.182,9.80182,9.80182
1024.00,9.79168,25.262258,0.000466,25.176270,-0.9223,0.182,9.80232,9.80232
1025.00,9.79244,25.262093,0.000464,25.176198,-0.9226,0.182,9.80097,9.80097
1026.00,9.79265,25.262107,0.000462,25.176294,-0.9229,0.182,9.79733,9.79733
1027.00,9.79238,25.262094,0.000462,25.176346,-0.9232,0.182,9.79313,9.79313
1028.00,9.79225,25.262077,0.000461,25.176331,-0.9235,0.182,9.78840,9.78840
1029.00,9.79223,25.262093,0.000456,25.176337,-0.9238,0.183,9.78469,9.78469
1030.00,9.79207,25.262223,0.000456,25.176392,-0.9242,0.183,9.78307,9.78307
1031.00,9.79248,25.262325,0.000456,25.176405,-0.9245,0.183,9.78640,9.78640
1032.00,9.79324,25.262448,0.000458,25.176406,-0.9249,0.183,9.78999,9.78999
1033.00,9.79341,25.262541,0.000457,25.176362,-0.9253,0.183,9.79195,9.79195
1034.00,9.79322,25.262684,0.000459,25.176441,-0.9258,0.183,9.79385,9.79385
1035.00,9.79300,25.262736,0.000461,25.176484,-0.9261,0.183,9.79374,9.79374
1036.00,9.79275,25.262711,0.000464,25.176466,-0.9264,0.183,9.79144,9.79144
1037.00,9.79321,25.262715,0.000463,25.176476,-0.9266,0.183,9.79052,9.79052
1038.00,9.79351,25.262752,0.000463,25.176522,-0.9268,0.183,9.79279,9.79279
1039.00,9.79397,25.262726,0.000463,25.176534,-0.9270,0.183,9.79699,9.79699
1040.00,9.79361,25.262769,0.000462,25.176496,-0.9272,0.183,9.80092,9.80092
1041.00,9.79429,25.262918,0.000463,25.176566,-0.9275,0.183,9.80359,9.80359
1042.00,9.79414,25.262845,0.000459,25.176451,-0.9279,0.183,9.80475,9.80475
1043.00,9.79468,25.262861,0.000458,25.176380,-0.9283,0.183,9.80596,9.80596
1044.00,9.79489,25.262868,0.000457,25.176316,-0.9287,0.183,9.80391,9.80391
1045.00,9.79470,25.262887,0.000460,25.176270,-0.9290,0.183,9.80042,9.80042
1046.00,9.79465,25.262786,0.000454,25.176102,-0.9293,0.183,9.79648,9.79648
1047.00,9.79555,25.262877,0.000456,25.176109,-0.9295,0.184,9.79390,9.79390
1048.00,9.79515,25.262875,0.000456,25.176120,-0.9298,0.184,9.78952,9.78952
1049.00,9.79515,25.262993,0.000457,25.176181,-0.9301,0.184,9.78736,9.78736
1050.00,9.79590,25.263100,0.000456,25.176306,-0.9305,0.184,9.78952,9.78952
1051.00,9.79604,25.263164,0.000462,25.176390,-0.9310,0.184,9.79176,9.79176
1052.00,9.79561,25.263249,0.000465,25.176453,-0.9314,0.184,9.79298,9.79298
1053.00,9.79573,25.263329,0.000464,25.176465,-0.9318,0.184,9.79571,9.79571
1054.00,9.79657,25.263292,0.000464,25.176429,-0.9321,0.184,9.79758,9.79758
1055.00,9.79740,25.263277,0.000461,25.176362,-0.9324,0.184,9.79733,9.79733
1056.00,9.79725,25.263319,0.000459,25.176334,-0.9326,0.184,9.79590,9.79590
1057.00,9.79673,25.263327,0.000459,25.176317,-0.9330,0.184,9.79482,9.79482
1058.00,9.79634,25.263387,0.000463,25.176378,-0.9333,0.184,9.79306,9.79306
1059.00,9.79592,25.263455,0.000464,25.176413,-0.9336,0.184,9.79388,9.79388
1060.00,9.79546,25.263459,0.000466,25.176424,-0.9338,0.184,9.79338,9.79338
1061.00,9.79469,25.263438,0.000464,25.176392,-0.9341,0.184,9.79256,9.79256
1062.00,9.79368,25.263358,0.000461,25.176345,-0.9345,0.184,9.79131,9.79131
1063.00,9.79272,25.263362,0.000459,25.176311,-0.9349,0.184,9.79014,9.79014
1064.00,9.79178,25.263363,0.000457,25.176297,-0.9354,0.184,9.78739,9.78739
1065.00,9.79149,25.263438,0.000455,25.176306,-0.9359,0.184,9.78594,9.78594
1066.00,9.79161,25.263450,0.000456,25.176310,-0.9363,0.185,9.78680,9.78680
1067.00,9.79192,25.263558,0.000456,25.176316,-0.9367,0.185,9.78933,9.78933
1068.00,9.79229,25.263510,0.000452,25.176259,-0.9371,0.185,9.79145,9.79145
1069.00,9.79301,25.263496,0.000450,25.176206,-0.9373,0.185,9.79448,9.79448
1070.00,9.79333,25.263420,0.000447,25.176105,-0.9376,0.185,9.79801,9.79801
1071.00,9.79398,25.263434,0.000442,25.176070,-0.9378,0.185,9.80196,9.80196
1072.00,9.79436,25.263409,0.000445,25.176072,-0.9382,0.185,9.80157,9.80157
1073.00,9.79412,25.263445,0.000449,25.176047,-0.9385,0.185,9.80139,9.80139
1074.00,9.79416,25.263504,0.000455,25.176063,-0.9388,0.185,9.80124,9.80124
1075.00,9.79414,25.263511,0.000459,25.176069,-0.9391,0.185,9.79881,9.79881
1076.00,9.79404,25.263633,0.000467,25.176166,-0.9395,0.185,9.79553,9.79553
1077.00,9.79435,25.263705,0.000469,25.176179,-0.9397,0.185,9.79592,9.79592
1078.00,9.79474,25.263831,0.000468,25.176233,-0.9400,0.185,9.79575,9.79575
1079.00,9.79426,25.263957,0.000469,25.176251,-0.9404,0.185,9.79247,9.79247
1080.00,9.79384,25.264035,0.000469,25.176253,-0.9409,0.185,9.79226,9.79226
1081.00,9.79370,25.264106,0.000465,25.176276,-0.9413,0.185,9.79101,9.79101
1082.00,9.79391,25.264136,0.000460,25.176287,-0.9417,0.185,9.78939,9.78939
1083.00,9.79406,25.264060,0.000458,25.176274,-0.9421,0.185,9.78788,9.78788
1084.00,9.79413,25.263956,0.000453,25.176226,-0.9424,0.185,9.78854,9.78854
1085.00,9.79421,25.264010,0.000450,25.176237,-0.9428,0.186,9.78833,9.78833
1086.00,9.79452,25.263953,0.000449,25.176128,-0.9431,0.186,9.79037,9.79037
1087.00,9.79490,25.263903,0.000447,25.176072,-0.9434,0.186,9.79340,9.79340
1088.00,9.79515,25.263983,0.000451,25.176145,-0.9437,0.186,9.79513,9.79513
1089.00,9.79473,25.264094,0.000453,25.176225,-0.9441,0.186,9.79535,9.79535
1090.00,9.79422,25.264131,0.000456,25.176272,-0.9444,0.186,9.79616,9.79616
1091.00,9.79348,25.264176,0.000460,25.176353,-0.9446,0.186,9.79541,9.79541
1092.00,9.79291,25.264307,0.000464,25.176437,-0.9450,0.186,9.79278,9.79278
1093.00,9.79309,25.264398,0.000464,25.176427,-0.9452,0.186,9.79404,9.79404
1094.00,9.79328,25.264365,0.000465,25.176359,-0.9454,0.186,9.79655,9.79655
1095.00,9.79308,25.264425,0.000466,25.176353,-0.9458,0.186,9.79469,9.79469
1096.00,9.79241,25.264489,0.000463,25.176348,-0.9461,0.186,9.79124,9.79124
1097.00,9.79147,25.264484,0.000461,25.176316,-0.9465,0.186,9.78821,9.78821
1098.00,9.79056,25.264485,0.000462,25.176308,-0.9470,0.186,9.78449,9.78449
1099.00,9.79048,25.264597,0.000462,25.176377,-0.9475,0.186,9.78203,9.78203
1100.00,9.79066,25.264626,0.000464,25.176411,-0.9480,0.186,9.78371,9.78371
1101.00,9.79107,25.264718,0.000467,25.176494,-0.9485,0.186,9.78847,9.78847
1102.00,9.79154,25.264839,0.000467,25.176537,-0.9489,0.186,9.79154,9.79154
1103.00,9.79181,25.264868,0.000464,25.176551,-0.9493,0.186,9.78997,9.78997
1104.00,9.79166,25.264897,0.000462,25.176571,-0.9497,0.186,9.78345,9.78345
1105.00,9.79053,25.264905,0.000456,25.176507,-0.9500,0.186,9.77355,9.77355
1106.00,9.79007,25.264876,0.000452,25.176463,-0.9502,0.187,9.75502,9.75502
1107.00,9.78961,25.264860,0.000451,25.176430,-0.9505,0.187,9.72945,9.72945
1108.00,9.78654,25.264944,0.000449,25.176424,-0.9508,0.187,9.69770,9.69770
1109.00,9.78843,25.264941,0.000445,25.176298,-0.9511,0.187,9.65848,9.65848
1110.00,9.79387,25.265053,0.000445,25.176334,-0.9515,0.187,9.61357,9.61357
@8,2.0001,4.0, 1110.022 
1111.00,9.79620,25.265166,0.000444,25.176301,-0.9519,0.188,9.57129,9.57129
1112.00,9.78945,25.265283,0.000447,25.176358,-0.9523,0.188,9.53493,9.53493
1113.00,9.77522,25.265266,0.000446,25.176294,-0.9528,0.188,9.50953,9.50953
1114.00,9.75975,25.265201,0.000448,25.176255,-0.9532,0.188,9.49654,9.49654
1115.00,9.74340,25.265156,0.000447,25.176244,-0.9534,0.188,9.49427,9.49427
1116.00,9.70509,25.265133,0.000452,25.176254,-0.9538,0.188,9.50030,9.50030
1117.00,9.66259,25.265040,0.000450,25.176155,-0.9542,0.188,9.51163,9.51163
1118.00,9.61780,25.265041,0.000453,25.176197,-0.9547,0.188,9.52149,9.52149
1119.00,9.56330,25.265225,0.000455,25.176344,-0.9551,0.188,9.53095,9.53095
1120.00,9.51935,25.265213,0.000456,25.176338,-0.9556,0.188,9.54027,9.54027
1121.00,9.49371,25.265237,0.000454,25.176349,-0.9559,0.188,9.54889,9.54889
1122.00,9.48106,25.265254,0.000456,25.176368,-0.9561,0.188,9.55771,9.55771
1123.00,9.49086,25.265284,0.000458,25.176381,-0.9564,0.188,9.56942,9.56942
1124.00,9.49826,25.265275,0.000462,25.176401,-0.9568,0.188,9.58308,9.58308
1125.00,9.50787,25.265268,0.000466,25.176372,-0.9572,0.188,9.59633,9.59633
1126.00,9.52373,25.265355,0.000468,25.176459,-0.9577,0.188,9.61156,9.61156
1127.00,9.53735,25.265501,0.000468,25.176546,-0.9581,0.188,9.62765,9.62765
1128.00,9.54023,25.265453,0.000467,25.176483,-0.9586,0.188,9.64290,9.64290
1129.00,9.54548,25.265364,0.000463,25.176396,-0.9591,0.188,9.65660,9.65660
1130.00,9.55462,25.265456,0.000459,25.176392,-0.9595,0.188,9.66963,9.66963
1131.00,9.56679,25.265396,0.000457,25.176274,-0.9599,0.188,9.67912,9.67912
1132.00,9.58173,25.265342,0.000455,25.176172,-0.9604,0.188,9.68729,9.68729
1133.00,9.59715,25.265396,0.000453,25.176109,-0.9607,0.188,9.69600,9.69600
1134.00,9.61171,25.265507,0.000457,25.176138,-0.9610,0.189,9.70473,9.70473
1135.00,9.62782,25.265537,0.000461,25.176172,-0.9613,0.189,9.71170,9.71170
1136.00,9.64251,25.265579,0.000460,25.176201,-0.9617,0.189,9.71728,9.71728
1137.00,9.65472,25.265656,0.000463,25.176277,-0.9620,0.189,9.72110,9.72110
1138.00,9.66423,25.265795,0.000466,25.176372,-0.9623,0.189,9.72417,9.72417
1139.00,9.67450,25.265886,0.000468,25.176375,-0.9627,0.189,9.72826,9.72826
1140.00,9.68188,25.265950,0.000470,25.176327,-0.9630,0.189,9.73433,9.73433
1141.00,9.68918,25.265984,0.000475,25.176258,-0.9635,0.188,9.74107,9.74107
1142.00,9.69839,25.266025,0.000474,25.176268,-0.9639,0.188,9.74531,9.74531
1143.00,9.70594,25.266123,0.000472,25.176260,-0.9643,0.188,9.74730,9.74730
1144.00,9.71140,25.266084,0.000468,25.176202,-0.9646,0.188,9.74758,9.74758
1145.00,9.71630,25.266185,0.000463,25.176278,-0.9649,0.189,9.74659,9.74659
1146.00,9.72153,25.266309,0.000461,25.176384,-0.9651,0.189,9.74467,9.74467
1147.00,9.72563,25.266339,0.000462,25.176321,-0.9653,0.189,9.74582,9.74582
1148.00,9.73033,25.266291,0.000464,25.176289,-0.9656,0.189,9.74669,9.74669
1149.00,9.73326,25.266452,0.000469,25.176368,-0.9660,0.189,9.74801,9.74801
1150.00,9.73515,25.266381,0.000466,25.176266,-0.9665,0.189,9.75084,9.75084
1151.00,9.73787,25.266325,0.000466,25.176166,-0.9671,0.189,9.75553,9.75553
1152.00,9.74150,25.266399,0.000466,25.176219,-0.9676,0.189,9.75989,9.75989
1153.00,9.74434,25.266334,0.000465,25.176162,-0.9682,0.189,9.76422,9.76422
1154.00,9.74677,25.266183,0.000462,25.176055,-0.9686,0.189,9.76881,9.76881
1155.00,9.74959,25.266236,0.000464,25.176111,-0.9689,0.189,9.77230,9.77230
1156.00,9.75270,25.266225,0.000463,25.176179,-0.9691,0.189,9.77339,9.77339
1157.00,9.75489,25.266172,0.000464,25.176177,-0.9694,0.189,9.77202,9.77202
1158.00,9.75677,25.266404,0.000468,25.176416,-0.9697,0.189,9.77215,9.77215
1159.00,9.75818,25.266516,0.000469,25.176562,-0.9700,0.189,9.77047,9.77047
1160.00,9.75917,25.266526,0.000471,25.176580,-0.9705,0.189,9.76848,9.76848
1161.00,9.76009,25.266691,0.000471,25.176597,-0.9710,0.189,9.76952,9.76952
1162.00,9.76178,25.266750,0.000469,25.176529,-0.9714,0.189,9.77381,9.77381
1163.00,9.76390,25.266643,0.000465,25.176351,-0.9719,0.189,9.77604,9.77604
1164.00,9.76551,25.266735,0.000463,25.176329,-0.9723,0.190,9.77789,9.77789
1165.00,9.76713,25.266859,0.000461,25.176360,-0.9727,0.190,9.78052,9.78052
1166.00,9.76891,25.266811,0.000462,25.176331,-0.9730,0.190,9.78087,9.78087
1167.00,9.77039,25.266953,0.000467,25.176420,-0.9733,0.189,9.77856,9.77856
1168.00,9.77202,25.266997,0.000465,25.176445,-0.9737,0.190,9.77983,9.77983
1169.00,9.77390,25.266907,0.000465,25.176362,-0.9740,0.190,9.78192,9.78192
1170.00,9.77546,25.266828,0.000464,25.176286,-0.9744,0.190,9.78303,9.78303
1171.00,9.77673,25.266947,0.000465,25.176352,-0.9748,0.190,9.78589,9.78589
1172.00,9.77803,25.266780,0.000460,25.176254,-0.9752,0.190,9.78980,9.78980
1173.00,9.77903,25.266801,0.000463,25.176277,-0.9755,0.190,9.79007,9.79007
1174.00,9.78013,25.266847,0.000462,25.176255,-0.9758,0.190,9.79226,9.79226
1175.00,9.78133,25.266862,0.000468,25.176280,-0.9762,0.190,9.79559,9.79559
1176.00,9.78255,25.266716,0.000468,25.176133,-0.9764,0.190,9.79649,9.79649
1177.00,9.78376,25.266727,0.000469,25.176104,-0.9767,0.190,9.79515,9.79515
1178.00,9.78468,25.266712,0.000465,25.176089,-0.9771,0.190,9.79406,9.79406
1179.00,9.78519,25.266605,0.000462,25.176020,-0.9774,0.190,9.78984,9.78984
1180.00,9.78571,25.266650,0.000458,25.176047,-0.9777,0.190,9.78563,9.78563
1181.00,9.78652,25.266726,0.000460,25.176122,-0.9781,0.190,9.78384,9.78384
1182.00,9.78675,25.266621,0.000453,25.175996,-0.9785,0.190,9.78297,9.78297
1183.00,9.78655,25.266753,0.000456,25.176119,-0.9789,0.190,9.78260,9.78260
1184.00,9.78688,25.266972,0.000455,25.176277,-0.9792,0.190,9.78449,9.78449
1185.00,9.78746,25.266975,0.000456,25.176261,-0.9796,0.190,9.78456,9.78456
1186.00,9.78743,25.267039,0.000454,25.176237,-0.9800,0.190,9.78347,9.78347
1187.00,9.78799,25.267248,0.000456,25.176398,-0.9804,0.191,9.78410,9.78410
1188.00,9.78798,25.267122,0.000453,25.176189,-0.9807,0.191,9.78536,9.78536
1189.00,9.78815,25.267107,0.000455,25.176149,-0.9812,0.191,9.78631,9.78631
1190.00,9.78836,25.267102,0.000455,25.176120,-0.9816,0.191,9.78796,9.78796
1191.00,9.78827,25.267111,0.000458,25.176148,-0.9821,0.191,9.78831,9.78831
1192.00,9.78769,25.267040,0.000457,25.176066,-0.9825,0.190,9.78748,9.78748
1193.00,9.78736,25.267164,0.000459,25.176205,-0.9830,0.190,9.78701,9.78701
1194.00,9.78697,25.267248,0.000461,25.176238,-0.9834,0.190,9.78553,9.78553
1195.00,9.78616,25.267311,0.000460,25.176276,-0.9838,0.191,9.78532,9.78532
1196.00,9.78596,25.267339,0.000455,25.176271,-0.9841,0.191,9.78813,9.78813
1197.00,9.78634,25.267539,0.000461,25.176460,-0.9845,0.191,9.79273,9.79273
1198.00,9.78724,25.267689,0.000467,25.176474,-0.9849,0.191,9.79510,9.79510
1199.00,9.78768,25.267693,0.000466,25.176472,-0.9853,0.191,9.79504,9.79504
1200.00,9.78783,25.267844,0.000465,25.176532,-0.9856,0.191,9.79334,9.79334
1201.00,9.78756,25.267754,0.000463,25.176342,-0.9859,0.191,9.78946,9.78946
1202.00,9.78726,25.267801,0.000463,25.176312,-0.9862,0.191,9.78522,9.78522
1203.00,9.78748,25.267814,0.000457,25.176347,-0.9865,0.191,9.78309,9.78309
1204.00,9.78775,25.267773,0.000452,25.176255,-0.9869,0.191,9.78447,9.78447
1205.00,9.78794,25.267808,0.000456,25.176263,-0.9873,0.191,9.78564,9.78564
1206.00,9.78833,25.268013,0.000459,25.176439,-0.9877,0.191,9.78675,9.78675
1207.00,9.78846,25.267885,0.000455,25.176273,-0.9881,0.192,9.78594,9.78594
1208.00,9.78781,25.267852,0.000456,25.176183,-0.9884,0.192,9.78349,9.78349
1209.00,9.78708,25.268047,0.000461,25.176299,-0.9888,0.191,9.78160,9.78160
1210.00,9.78675,25.268041,0.000456,25.176191,-0.9892,0.192,9.78406,9.78406
1211.00,9.78750,25.268184,0.000458,25.176291,-0.9895,0.192,9.78714,9.78714
1212.00,9.78823,25.268437,0.000464,25.176456,-0.9900,0.192,9.79023,9.79023
1213.00,9.78862,25.268570,0.000466,25.176546,-0.9905,0.192,9.79286,9.79286
1214.00,9.78853,25.268595,0.000464,25.176525,-0.9909,0.192,9.79295,9.79295
1215.00,9.78852,25.268668,0.000470,25.176564,-0.9913,0.191,9.79048,9.79048
1216.00,9.78814,25.268573,0.000472,25.176437,-0.9918,0.191,9.78836,9.78836
1217.00,9.78739,25.268516,0.000470,25.176398,-0.9923,0.191,9.78821,9.78821
1218.00,9.78671,25.268461,0.000469,25.176355,-0.9927,0.192,9.78828,9.78828
1219.00,9.78732,25.268556,0.000473,25.176446,-0.9932,0.192,9.78826,9.78826
1220.00,9.78750,25.268631,0.000471,25.176501,-0.9937,0.192,9.78776,9.78776
1221.00,9.78756,25.268770,0.000466,25.176654,-0.9940,0.192,9.78663,9.78663
1222.00,9.78723,25.268739,0.000463,25.176589,-0.9943,0.192,9.78363,9.78363
1223.00,9.78692,25.268773,0.000462,25.176566,-0.9947,0.192,9.78265,9.78265
1224.00,9.78668,25.268705,0.000461,25.176499,-0.9950,0.192,9.78322,9.78322
1225.00,9.78645,25.268713,0.000461,25.176498,-0.9953,0.192,9.78341,9.78341
1226.00,9.78662,25.268647,0.000465,25.176349,-0.9957,0.192,9.78518,9.78518
1227.00,9.78719,25.268726,0.000467,25.176382,-0.9961,0.192,9.78848,9.78848
1228.00,9.78806,25.268727,0.000469,25.176325,-0.9965,0.192,9.79007,9.79007
1229.00,9.78864,25.268712,0.000468,25.176238,-0.9969,0.192,9.79024,9.79024
1230.00,9.78842,25.268700,0.000471,25.176259,-0.9973,0.192,9.79055,9.79055
1231.00,9.78771,25.268740,0.000471,25.176307,-0.9977,0.192,9.78927,9.78927
1232.00,9.78719,25.268891,0.000475,25.176453,-0.9982,0.192,9.78765,9.78765
1233.00,9.78681,25.268906,0.000474,25.176482,-0.9986,0.192,9.78570,9.78570
1234.00,9.78647,25.269032,0.000477,25.176599,-0.9991,0.192,9.78343,9.78343
1235.00,9.78584,25.268955,0.000471,25.176471,-0.9996,0.192,9.78008,9.78008
1236.00,9.78510,25.268907,0.000467,25.176387,-1.0001,0.192,9.77826,9.77826
1237.00,9.78468,25.268778,0.000464,25.176313,-1.0005,0.192,9.77823,9.77823
1238.00,9.78444,25.268731,0.000460,25.176277,-1.0009,0.192,9.77913,9.77913
1239.00,9.78448,25.268602,0.000454,25.176160,-1.0012,0.193,9.78179,9.78179
1240.00,9.78504,25.268614,0.000452,25.176176,-1.0016,0.193,9.78709,9.78709
1241.00,9.78538,25.268765,0.000457,25.176328,-1.0018,0.193,9.78918,9.78918
1242.00,9.78567,25.268786,0.000456,25.176268,-1.0022,0.193,9.78913,9.78913
1243.00,9.78599,25.268960,0.000463,25.176356,-1.0026,0.193,9.78921,9.78921
1244.00,9.78590,25.269085,0.000465,25.176400,-1.0030,0.193,9.78758,9.78758
1245.00,9.78546,25.269284,0.000468,25.176497,-1.0034,0.193,9.78196,9.78196
1246.00,9.78445,25.269307,0.000471,25.176461,-1.0038,0.193,9.77979,9.77979
1247.00,9.78375,25.269395,0.000469,25.176490,-1.0041,0.193,9.77832,9.77832
1248.00,9.78312,25.269393,0.000466,25.176437,-1.0045,0.193,9.77787,9.77787
1249.00,9.78312,25.269395,0.000467,25.176432,-1.0048,0.193,9.78057,9.78057
1250.00,9.78382,25.269297,0.000465,25.176352,-1.0051,0.193,9.78765,9.78765
1251.00,9.78461,25.269243,0.000460,25.176298,-1.0055,0.193,9.79243,9.79243
1252.00,9.78491,25.269311,0.000462,25.176303,-1.0058,0.193,9.79430,9.79430
1253.00,9.78560,25.269365,0.000461,25.176343,-1.0062,0.193,9.79228,9.79228
1254.00,9.78706,25.269417,0.000460,25.176344,-1.0066,0.193,9.78243,9.78243
1255.00,9.78723,25.269537,0.000463,25.176428,-1.0071,0.193,9.76666,9.76666
1256.00,9.78653,25.269559,0.000463,25.176438,-1.0076,0.194,9.74488,9.74488
1257.00,9.78614,25.269453,0.000458,25.176342,-1.0079,0.194,9.71863,9.71863
1258.00,9.78714,25.269490,0.000456,25.176316,-1.0084,0.194,9.68881,9.68881
1259.00,9.79241,25.269613,0.000456,25.176395,-1.0088,0.194,9.65687,9.65687
1260.00,9.79888,25.269590,0.000452,25.176311,-1.0092,0.194,9.62210,9.62210
1261.00,9.80047,25.269675,0.000448,25.176314,-1.0096,0.194,9.59176,9.59176
@9,2.0001,4.0, 1260.067 
1262.00,9.78923,25.269713,0.000448,25.176339,-1.0100,0.195,9.56763,9.56763
1263.00,9.77086,25.269731,0.000451,25.176365,-1.0105,0.195,9.54818,9.54818
1264.00,9.74467,25.269629,0.000448,25.176284,-1.0109,0.195,9.53790,9.53790
1265.00,9.72494,25.269720,0.000447,25.176308,-1.0114,0.195,9.53656,9.53656
1266.00,9.69173,25.269774,0.000452,25.176304,-1.0118,0.195,9.53897,9.53897
1267.00,9.65742,25.269869,0.000455,25.176332,-1.0122,0.195,9.54044,9.54044
1268.00,9.62527,25.269865,0.000454,25.176278,-1.0126,0.195,9.54315,9.54315
1269.00,9.58476,25.269912,0.000456,25.176284,-1.0129,0.195,9.54677,9.54677
1270.00,9.55160,25.269858,0.000457,25.176282,-1.0132,0.195,9.54925,9.54925
1271.00,9.53996,25.269845,0.000458,25.176245,-1.0136,0.195,9.55169,9.55169
1272.00,9.53666,25.269958,0.000460,25.176301,-1.0140,0.195,9.55879,9.55879
1273.00,9.52850,25.269975,0.000458,25.176302,-1.0142,0.195,9.57054,9.57054
1274.00,9.53326,25.270052,0.000460,25.176300,-1.0146,0.195,9.58381,9.58381
1275.00,9.54461,25.270107,0.000459,25.176237,-1.0149,0.195,9.59797,9.59797
1276.00,9.55161,25.270191,0.000459,25.176289,-1.0154,0.195,9.61231,9.61231
1277.00,9.54433,25.270179,0.000455,25.176248,-1.0159,0.195,9.62287,9.62287
1278.00,9.54192,25.270238,0.000458,25.176277,-1.0164,0.195,9.63100,9.63100
1279.00,9.55130,25.270260,0.000458,25.176296,-1.0169,0.195,9.63913,9.63913
1280.00,9.55700,25.270358,0.000460,25.176412,-1.0174,0.195,9.64705,9.64705
1281.00,9.56445,25.270303,0.000455,25.176332,-1.0178,0.195,9.65371,9.65371
1282.00,9.58022,25.270326,0.000459,25.176372,-1.0181,0.195,9.66310,9.66310
1283.00,9.59816,25.270351,0.000458,25.176333,-1.0184,0.195,9.67384,9.67384
1284.00,9.61005,25.270430,0.000461,25.176326,-1.0187,0.195,9.68191,9.68191
1285.00,9.61923,25.270477,0.000463,25.176314,-1.0191,0.195,9.68814,9.68814
1286.00,9.62971,25.270571,0.000465,25.176381,-1.0196,0.195,9.69468,9.69468
1287.00,9.63973,25.270564,0.000461,25.176289,-1.0201,0.195,9.70088,9.70088
1288.00,9.64776,25.270626,0.000460,25.176347,-1.0205,0.195,9.70622,9.70622
1289.00,9.65655,25.270581,0.000458,25.176253,-1.0209,0.195,9.71199,9.71199
1290.00,9.66381,25.270619,0.000460,25.176203,-1.0214,0.195,9.71730,9.71730
1291.00,9.67066,25.270708,0.000464,25.176268,-1.0217,0.195,9.72008,9.72008
1292.00,9.67762,25.270883,0.000470,25.176444,-1.0220,0.195,9.72144,9.72144
1293.00,9.68422,25.270935,0.000472,25.176433,-1.0224,0.195,9.72349,9.72349
1294.00,9.68964,25.270944,0.000469,25.176455,-1.0228,0.195,9.72597,9.72597
1295.00,9.69528,25.270923,0.000466,25.176479,-1.0231,0.195,9.72899,9.72899
1296.00,9.70106,25.270901,0.000463,25.176430,-1.0234,0.196,9.73296,9.73296
1297.00,9.70617,25.270885,0.000460,25.176319,-1.0238,0.196,9.73622,9.73622
1298.00,9.71007,25.270922,0.000459,25.176317,-1.0241,0.196,9.73820,9.73820
1299.00,9.71369,25.270975,0.000462,25.176327,-1.0244,0.196,9.73806,9.73806
1300.00,9.71795,25.271102,0.000463,25.176348,-1.0248,0.196,9.73749,9.73749
1301.00,9.72207,25.271128,0.000461,25.176334,-1.0253,0.196,9.73917,9.73917
1302.00,9.72457,25.271148,0.000458,25.176347,-1.0258,0.196,9.74382,9.74382
1303.00,9.72728,25.271185,0.000458,25.176376,-1.0263,0.196,9.74778,9.74778
1304.00,9.73049,25.271200,0.000454,25.176345,-1.0269,0.196,9.75193,9.75193
1305.00,9.73362,25.271206,0.000454,25.176319,-1.0273,0.196,9.75524,9.75524
1306.00,9.73653,25.271222,0.000455,25.176356,-1.0276,0.196,9.75790,9.75790
1307.00,9.73894,25.271226,0.000460,25.176380,-1.0279,0.196,9.75999,9.75999
1308.00,9.74155,25.271174,0.000461,25.176360,-1.0281,0.196,9.76212,9.76212
1309.00,9.74381,25.271196,0.000462,25.176400,-1.0284,0.196,9.76483,9.76483
1310.00,9.74626,25.271177,0.000464,25.176400,-1.0287,0.196,9.76841,9.76841
1311.00,9.74948,25.271220,0.000464,25.176335,-1.0291,0.196,9.77162,9.77162
1312.00,9.75219,25.271183,0.000460,25.176223,-1.0296,0.196,9.77239,9.77239
1313.00,9.75429,25.271274,0.000460,25.176198,-1.0301,0.196,9.77340,9.77340
1314.00,9.75623,25.271463,0.000464,25.176310,-1.0306,0.196,9.77323,9.77323
1315.00,9.75783,25.271535,0.000462,25.176346,-1.0310,0.196,9.77349,9.77349
1316.00,9.75944,25.271630,0.000465,25.176427,-1.0315,0.196,9.77202,9.77202
1317.00,9.76100,25.271728,0.000464,25.176488,-1.0319,0.196,9.77049,9.77049
1318.00,9.76219,25.271767,0.000462,25.176506,-1.0322,0.197,9.76752,9.76752
1319.00,9.76327,25.271755,0.000462,25.176527,-1.0325,0.196,9.76625,9.76625
1320.00,9.76484,25.271730,0.000461,25.176491,-1.0329,0.196,9.76593,9.76593
1321.00,9.76654,25.271660,0.000458,25.176393,-1.0334,0.197,9.76738,9.76738
1322.00,9.76746,25.271755,0.000460,25.176463,-1.0338,0.197,9.76793,9.76793
1323.00,9.76792,25.271791,0.000460,25.176430,-1.0342,0.197,9.76968,9.76968
1324.00,9.76850,25.271825,0.000459,25.176352,-1.0347,0.197,9.77151,9.77151
1325.00,9.76972,25.271899,0.000460,25.176414,-1.0351,0.197,9.77424,9.77424
1326.00,9.77128,25.271999,0.000463,25.176474,-1.0356,0.197,9.77704,9.77704
1327.00,9.77267,25.271966,0.000461,25.176373,-1.0361,0.197,9.78183,9.78183
1328.00,9.77334,25.271963,0.000462,25.176392,-1.0365,0.197,9.78292,9.78292
1329.00,9.77327,25.271922,0.000461,25.176355,-1.0369,0.197,9.78166,9.78166
1330.00,9.77312,25.271776,0.000460,25.176206,-1.0374,0.197,9.77867,9.77867
1331.00,9.77295,25.271824,0.000462,25.176224,-1.0378,0.197,9.77508,9.77508
1332.00,9.77292,25.271856,0.000463,25.176283,-1.0382,0.197,9.77175,9.77175
1333.00,9.77295,25.271833,0.000461,25.176277,-1.0387,0.197,9.77108,9.77108
1334.00,9.77288,25.271851,0.000456,25.176285,-1.0392,0.197,9.77296,9.77296
1335.00,9.77354,25.271969,0.000456,25.176328,-1.0395,0.198,9.77723,9.77723
1336.00,9.77440,25.271937,0.000452,25.176325,-1.0398,0.198,9.78067,9.78067
1337.00,9.77560,25.271988,0.000451,25.176386,-1.0401,0.198,9.78192,9.78192
1338.00,9.77665,25.272064,0.000455,25.176443,-1.0404,0.198,9.78263,9.78263
1339.00,9.77694,25.272135,0.000462,25.176534,-1.0408,0.198,9.78248,9.78248
1340.00,9.77736,25.272239,0.000461,25.176621,-1.0412,0.198,9.78006,9.78006
1341.00,9.77757,25.272227,0.000463,25.176558,-1.0417,0.198,9.77798,9.77798
1342.00,9.77807,25.272175,0.000462,25.176453,-1.0422,0.198,9.77888,9.77888
1343.00,9.77896,25.272175,0.000458,25.176353,-1.0425,0.198,9.78036,9.78036
1344.00,9.77939,25.272184,0.000455,25.176298,-1.0429,0.198,9.78064,9.78064
1345.00,9.77916,25.272155,0.000456,25.176249,-1.0432,0.198,9.77940,9.77940
1346.00,9.77859,25.272245,0.000457,25.176335,-1.0436,0.198,9.77959,9.77959
1347.00,9.77792,25.272214,0.000455,25.176302,-1.0440,0.198,9.77741,9.77741
1348.00,9.77738,25.272248,0.000456,25.176346,-1.0445,0.198,9.77566,9.77566
1349.00,9.77760,25.272283,0.000455,25.176354,-1.0450,0.198,9.77529,9.77529
1350.00,9.77794,25.272267,0.000456,25.176312,-1.0454,0.198,9.77546,9.77546
1351.00,9.77820,25.272370,0.000456,25.176311,-1.0458,0.198,9.77553,9.77553
1352.00,9.77873,25.272376,0.000457,25.176254,-1.0463,0.198,9.77799,9.77799
1353.00,9.77952,25.272385,0.000458,25.176228,-1.0466,0.198,9.78129,9.78129
1354.00,9.78036,25.272361,0.000462,25.176225,-1.0470,0.198,9.78396,9.78396
1355.00,9.78059,25.272461,0.000463,25.176317,-1.0474,0.198,9.78665,9.78665
1356.00,9.78008,25.272418,0.000463,25.176294,-1.0477,0.198,9.78579,9.78579
1357.00,9.77937,25.272542,0.000466,25.176396,-1.0480,0.198,9.78234,9.78234
1358.00,9.77899,25.272650,0.000466,25.176418,-1.0483,0.198,9.77827,9.77827
1359.00,9.77889,25.272750,0.000464,25.176393,-1.0486,0.198,9.77579,9.77579
1360.00,9.77892,25.272764,0.000459,25.176285,-1.0491,0.198,9.77425,9.77425
1361.00,9.77902,25.272709,0.000453,25.176166,-1.0495,0.199,9.77529,9.77529
1362.00,9.77890,25.272903,0.000455,25.176253,-1.0499,0.199,9.77686,9.77686
1363.00,9.77846,25.272864,0.000453,25.176229,-1.0503,0.199,9.77836,9.77836
1364.00,9.77836,25.272943,0.000456,25.176285,-1.0508,0.199,9.77782,9.77782
1365.00,9.77856,25.272991,0.000458,25.176394,-1.0512,0.199,9.77524,9.77524
1366.00,9.77818,25.272993,0.000457,25.176372,-1.0516,0.199,9.77367,9.77367
1367.00,9.77786,25.272880,0.000458,25.176265,-1.0520,0.199,9.77373,9.77373
1368.00,9.77787,25.272990,0.000458,25.176345,-1.0524,0.199,9.77428,9.77428
1369.00,9.77815,25.273044,0.000457,25.176335,-1.0528,0.199,9.77513,9.77513
1370.00,9.77822,25.273143,0.000458,25.176306,-1.0532,0.199,9.77738,9.77738
1371.00,9.77844,25.273292,0.000461,25.176392,-1.0536,0.199,9.77898,9.77898
1372.00,9.77840,25.273311,0.000458,25.176395,-1.0539,0.199,9.78002,9.78002
1373.00,9.77809,25.273347,0.000459,25.176399,-1.0543,0.199,9.78062,9.78062
1374.00,9.77782,25.273338,0.000460,25.176349,-1.0547,0.199,9.78151,9.78151
1375.00,9.77738,25.273316,0.000459,25.176389,-1.0552,0.199,9.78199,9.78199
1376.00,9.77723,25.273328,0.000461,25.176439,-1.0555,0.199,9.78146,9.78146
1377.00,9.77774,25.273332,0.000459,25.176485,-1.0559,0.200,9.78230,9.78230
1378.00,9.77856,25.273375,0.000460,25.176483,-1.0562,0.200,9.78217,9.78217
1379.00,9.77905,25.273381,0.000459,25.176462,-1.0565,0.200,9.78234,9.78234
1380.00,9.77919,25.273439,0.000458,25.176423,-1.0569,0.200,9.78165,9.78165
1381.00,9.77879,25.273528,0.000459,25.176457,-1.0573,0.200,9.78014,9.78014
1382.00,9.77841,25.273532,0.000459,25.176439,-1.0577,0.200,9.77717,9.77717
1383.00,9.77806,25.273404,0.000458,25.176352,-1.0582,0.200,9.77406,9.77406
1384.00,9.77733,25.273413,0.000459,25.176391,-1.0587,0.200,9.76913,9.76913
1385.00,9.77684,25.273399,0.000456,25.176378,-1.0592,0.200,9.76661,9.76661
1386.00,9.77704,25.273398,0.000455,25.176292,-1.0597,0.200,9.76883,9.76883
1387.00,9.77799,25.273554,0.000461,25.176333,-1.0601,0.200,9.77458,9.77458
1388.00,9.77875,25.273643,0.000465,25.176351,-1.0605,0.200,9.77903,9.77903
1389.00,9.77891,25.273663,0.000464,25.176346,-1.0609,0.200,9.78245,9.78245
1390.00,9.77864,25.273764,0.000468,25.176393,-1.0613,0.199,9.78289,9.78289
1391.00,9.77791,25.273785,0.000466,25.176409,-1.0616,0.200,9.78027,9.78027
1392.00,9.77745,25.273748,0.000465,25.176337,-1.0621,0.200,9.77397,9.77397
1393.00,9.77668,25.273862,0.000465,25.176406,-1.0625,0.200,9.77051,9.77051
1394.00,9.77629,25.273882,0.000461,25.176381,-1.0628,0.200,9.77062,9.77062
1395.00,9.77503,25.273856,0.000461,25.176292,-1.0632,0.200,9.77258,9.77258
1396.00,9.77378,25.273921,0.000461,25.176294,-1.0635,0.200,9.77303,9.77303
1397.00,9.77364,25.274004,0.000459,25.176386,-1.0638,0.200,9.77246,9.77246
1398.00,9.77414,25.274002,0.000457,25.176329,-1.0642,0.200,9.77078,9.77078
1399.00,9.77436,25.274037,0.000458,25.176311,-1.0646,0.200,9.76890,9.76890
1400.00,9.77339,25.274076,0.000458,25.176415,-1.0650,0.200,9.76941,9.76941
1401.00,9.77305,25.274129,0.000461,25.176475,-1.0655,0.200,9.77286,9.77286
1402.00,9.77394,25.274156,0.000460,25.176451,-1.0660,0.200,9.77562,9.77562
1403.00,9.77487,25.274223,0.000459,25.176467,-1.0663,0.200,9.77515,9.77515
1404.00,9.77550,25.274274,0.000456,25.176492,-1.0666,0.201,9.76970,9.76970
1405.00,9.77298,25.274252,0.000453,25.176353,-1.0671,0.201,9.75998,9.75998
1406.00,9.77246,25.274232,0.000449,25.176301,-1.0674,0.201,9.74512,9.74512
1407.00,9.77354,25.274212,0.000448,25.176287,-1.0677,0.201,9.72588,9.72588
1408.00,9.77337,25.274104,0.000450,25.176220,-1.0680,0.201,9.70468,9.70468
1409.00,9.77327,25.274166,0.000456,25.176289,-1.0684,0.201,9.68073,9.68073
1410.00,9.77743,25.274279,0.000456,25.176401,-1.0688,0.201,9.65321,9.65321
1411.00,9.78390,25.274319,0.000455,25.176426,-1.0692,0.201,9.62667,9.62667
@10,2.0001,4.0, 1410.001 
1412.00,9.77819,25.274397,0.000454,25.176447,-1.0697,0.202,9.60420,9.60420
1413.00,9.76132,25.274520,0.000452,25.176523,-1.0702,0.202,9.58737,9.58737
1414.00,9.74520,25.274503,0.000446,25.176471,-1.0706,0.202,9.57699,9.57699
1415.00,9.72814,25.274461,0.000446,25.176440,-1.0710,0.202,9.57569,9.57569
1416.00,9.70997,25.274486,0.000451,25.176448,-1.0713,0.202,9.57982,9.57982
1417.00,9.68320,25.274468,0.000453,25.176369,-1.0718,0.202,9.58465,9.58465
1418.00,9.65675,25.274496,0.000457,25.176346,-1.0722,0.202,9.58750,9.58750
1419.00,9.62174,25.274508,0.000460,25.176329,-1.0726,0.202,9.58853,9.58853
1420.00,9.59382,25.274542,0.000462,25.176317,-1.0731,0.202,9.58706,9.58706
1421.00,9.58050,25.274537,0.000455,25.176302,-1.0735,0.202,9.58417,9.58417
1422.00,9.57360,25.274562,0.000454,25.176309,-1.0739,0.202,9.58183,9.58183
1423.00,9.57132,25.274607,0.000452,25.176300,-1.0742,0.202,9.58106,9.58106
1424.00,9.57522,25.274628,0.000452,25.176273,-1.0746,0.202,9.58457,9.58457
1425.00,9.58461,25.274646,0.000454,25.176244,-1.0750,0.202,9.58912,9.58912
1426.00,9.58595,25.274646,0.000457,25.176192,-1.0753,0.202,9.59474,9.59474
1427.00,9.58783,25.274736,0.000457,25.176276,-1.0757,0.202,9.60298,9.60298
1428.00,9.58644,25.274864,0.000461,25.176350,-1.0762,0.202,9.61301,9.61301
1429.00,9.58075,25.274936,0.000466,25.176427,-1.0766,0.202,9.62151,9.62151
1430.00,9.58029,25.275018,0.000464,25.176494,-1.0770,0.202,9.63132,9.63132
1431.00,9.58124,25.275114,0.000464,25.176488,-1.0775,0.202,9.64345,9.64345
1432.00,9.58422,25.275185,0.000464,25.176488,-1.0779,0.202,9.65286,9.65286
1433.00,9.58789,25.275164,0.000463,25.176494,-1.0784,0.202,9.66059,9.66059
1434.00,9.59479,25.275198,0.000460,25.176482,-1.0788,0.202,9.66796,9.66796
1435.00,9.60378,25.275224,0.000463,25.176473,-1.0793,0.202,9.67275,9.67275
1436.00,9.61207,25.275242,0.000465,25.176502,-1.0797,0.202,9.67391,9.67391
1437.00,9.62253,25.275133,0.000464,25.176403,-1.0801,0.202,9.67733,9.67733
1438.00,9.63265,25.275065,0.000464,25.176283,-1.0805,0.202,9.68137,9.68137
1439.00,9.64115,25.275129,0.000465,25.176293,-1.0809,0.202,9.68586,9.68586
1440.00,9.64813,25.275188,0.000465,25.176292,-1.0813,0.202,9.69005,9.69005
1441.00,9.65374,25.275228,0.000461,25.176331,-1.0815,0.203,9.69310,9.69310
1442.00,9.65979,25.275323,0.000462,25.176404,-1.0819,0.203,9.69527,9.69527
1443.00,9.66589,25.275409,0.000459,25.176425,-1.0823,0.203,9.69848,9.69848
1444.00,9.67131,25.275459,0.000456,25.176447,-1.0827,0.203,9.70252,9.70252
1445.00,9.67581,25.275411,0.000452,25.176379,-1.0831,0.203,9.70827,9.70827
1446.00,9.68048,25.275454,0.000453,25.176352,-1.0835,0.203,9.71495,9.71495
1447.00,9.68532,25.275423,0.000452,25.176229,-1.0839,0.203,9.72100,9.72100
1448.00,9.69042,25.275494,0.000458,25.176291,-1.0843,0.203,9.72478,9.72478
1449.00,9.69462,25.275458,0.000459,25.176241,-1.0846,0.203,9.72744,9.72744
1450.00,9.69789,25.275581,0.000463,25.176358,-1.0849,0.203,9.72939,9.72939
1451.00,9.70143,25.275625,0.000467,25.176398,-1.0853,0.203,9.73030,9.73030
1452.00,9.70502,25.275733,0.000468,25.176474,-1.0856,0.203,9.73201,9.73201
1453.00,9.70854,25.275737,0.000465,25.176459,-1.0861,0.203,9.73412,9.73412
1454.00,9.71205,25.275718,0.000463,25.176379,-1.0866,0.203,9.73441,9.73441
1455.00,9.71445,25.275706,0.000461,25.176301,-1.0870,0.203,9.73453,9.73453
1456.00,9.71712,25.275680,0.000460,25.176256,-1.0875,0.203,9.73496,9.73496
1457.00,9.71967,25.275696,0.000462,25.176277,-1.0879,0.203,9.73575,9.73575
1458.00,9.72249,25.275707,0.000463,25.176265,-1.0882,0.203,9.73864,9.73864
1459.00,9.72543,25.275770,0.000464,25.176331,-1.0886,0.203,9.74226,9.74226
1460.00,9.72781,25.275790,0.000465,25.176338,-1.0890,0.203,9.74379,9.74379
1461.00,9.73018,25.275812,0.000465,25.176326,-1.0893,0.203,9.74605,9.74605
1462.00,9.73296,25.275820,0.000465,25.176294,-1.0898,0.203,9.74884,9.74884
1463.00,9.73571,25.275905,0.000463,25.176354,-1.0903,0.203,9.75028,9.75028
1464.00,9.73823,25.275977,0.000462,25.176354,-1.0907,0.204,9.75406,9.75406
1465.00,9.74059,25.275998,0.000462,25.176353,-1.0911,0.204,9.75813,9.75813
1466.00,9.74213,25.276032,0.000458,25.176337,-1.0915,0.204,9.75961,9.75961
1467.00,9.74341,25.276065,0.000455,25.176308,-1.0919,0.204,9.76025,9.76025
1468.00,9.74501,25.276050,0.000454,25.176265,-1.0923,0.204,9.75985,9.75985
1469.00,9.74623,25.276068,0.000455,25.176260,-1.0927,0.204,9.75638,9.75638
1470.00,9.74724,25.276101,0.000452,25.176234,-1.0931,0.204,9.75446,9.75446
1471.00,9.74824,25.276218,0.000456,25.176320,-1.0936,0.204,9.75479,9.75479
1472.00,9.74941,25.276325,0.000458,25.176437,-1.0940,0.204,9.75510,9.75510
1473.00,9.75052,25.276336,0.000461,25.176429,-1.0945,0.204,9.75604,9.75604
1474.00,9.75198,25.276380,0.000464,25.176457,-1.0949,0.204,9.75888,9.75888
1475.00,9.75374,25.276395,0.000465,25.176469,-1.0952,0.204,9.76190,9.76190
1476.00,9.75547,25.276322,0.000460,25.176382,-1.0955,0.204,9.76524,9.76524
1477.00,9.75709,25.276221,0.000458,25.176252,-1.0959,0.204,9.76641,9.76641
1478.00,9.75785,25.276232,0.000458,25.176218,-1.0963,0.204,9.76596,9.76596
1479.00,9.75840,25.276244,0.000456,25.176208,-1.0968,0.204,9.76623,9.76623
1480.00,9.75939,25.276279,0.000457,25.176216,-1.0973,0.204,9.76560,9.76560
1481.00,9.76055,25.276261,0.000457,25.176182,-1.0977,0.204,9.76444,9.76444
1482.00,9.76133,25.276332,0.000458,25.176211,-1.0981,0.204,9.76447,9.76447
1483.00,9.76176,25.276435,0.000457,25.176237,-1.0985,0.204,9.76582,9.76582
1484.00,9.76169,25.276491,0.000455,25.176207,-1.0988,0.204,9.76414,9.76414
1485.00,9.76122,25.276539,0.000453,25.176200,-1.0992,0.204,9.76247,9.76247
1486.00,9.76111,25.276724,0.000451,25.176308,-1.0995,0.205,9.76070,9.76070
1487.00,9.76149,25.276704,0.000447,25.176276,-1.1000,0.205,9.76062,9.76062
1488.00,9.76196,25.276694,0.000449,25.176256,-1.1004,0.205,9.76195,9.76195
1489.00,9.76323,25.276671,0.000450,25.176278,-1.1008,0.205,9.76643,9.76643
1490.00,9.76429,25.276707,0.000449,25.176291,-1.1013,0.205,9.76849,9.76849
1491.00,9.76483,25.276724,0.000452,25.176259,-1.1018,0.205,9.76970,9.76970
1492.00,9.76526,25.276847,0.000455,25.176294,-1.1023,0.205,9.77081,9.77081
1493.00,9.76585,25.276944,0.000453,25.176373,-1.1027,0.205,9.77048,9.77048
1494.00,9.76636,25.277038,0.000451,25.176359,-1.1030,0.205,9.76971,9.76971
1495.00,9.76682,25.277050,0.000451,25.176351,-1.1033,0.205,9.77179,9.77179
1496.00,9.76731,25.277004,0.000445,25.176275,-1.1036,0.205,9.77534,9.77534
1497.00,9.76755,25.277082,0.000443,25.176315,-1.1040,0.205,9.77657,9.77657
1498.00,9.76854,25.277160,0.000444,25.176304,-1.1044,0.205,9.77741,9.77741
1499.00,9.76918,25.277288,0.000444,25.176284,-1.1048,0.206,9.77712,9.77712
1500.00,9.76930,25.277489,0.000447,25.176393,-1.1052,0.206,9.77446,9.77446
1501.00,9.76945,25.277556,0.000451,25.176410,-1.1055,0.206,9.77283,9.77283
1502.00,9.76996,25.277610,0.000450,25.176419,-1.1059,0.206,9.77307,9.77307
1503.00,9.77032,25.277594,0.000448,25.176355,-1.1063,0.206,9.77120,9.77120
1504.00,9.77021,25.277504,0.000450,25.176350,-1.1067,0.206,9.76805,9.76805
1505.00,9.77036,25.277402,0.000448,25.176217,-1.1072,0.206,9.76762,9.76762
1506.00,9.77093,25.277393,0.000445,25.176213,-1.1076,0.206,9.76727,9.76727
1507.00,9.77153,25.277426,0.000449,25.176254,-1.1080,0.206,9.76666,9.76666
1508.00,9.77197,25.277467,0.000455,25.176254,-1.1082,0.206,9.76897,9.76897
1509.00,9.77200,25.277534,0.000459,25.176305,-1.1085,0.206,9.77301,9.77301
1510.00,9.77199,25.277576,0.000462,25.176307,-1.1088,0.206,9.77416,9.77416
1511.00,9.77180,25.277671,0.000469,25.176389,-1.1092,0.206,9.77146,9.77146
1512.00,9.77161,25.277688,0.000467,25.176317,-1.1096,0.206,9.76787,9.76787
1513.00,9.77089,25.277643,0.000462,25.176287,-1.1100,0.206,9.76528,9.76528
1514.00,9.77044,25.277711,0.000460,25.176323,-1.1105,0.206,9.76469,9.76469
1515.00,9.77032,25.277822,0.000463,25.176407,-1.1110,0.206,9.76592,9.76592
1516.00,9.77021,25.277914,0.000462,25.176414,-1.1114,0.206,9.76948,9.76948
1517.00,9.77034,25.277943,0.000460,25.176431,-1.1118,0.206,9.77342,9.77342
1518.00,9.77022,25.277994,0.000459,25.176434,-1.1122,0.206,9.77537,9.77537
1519.00,9.77019,25.277974,0.000461,25.176412,-1.1126,0.206,9.77586,9.77586
1520.00,9.77067,25.277917,0.000458,25.176353,-1.1130,0.206,9.77600,9.77600
1521.00,9.77082,25.277891,0.000458,25.176336,-1.1135,0.206,9.77455,9.77455
1522.00,9.77021,25.277947,0.000460,25.176386,-1.1141,0.206,9.77148,9.77148
1523.00,9.76981,25.277982,0.000464,25.176432,-1.1145,0.206,9.77038,9.77038
1524.00,9.77026,25.277990,0.000466,25.176419,-1.1150,0.206,9.76871,9.76871
1525.00,9.77074,25.278073,0.000468,25.176481,-1.1154,0.206,9.76743,9.76743
1526.00,9.77081,25.278070,0.000466,25.176467,-1.1158,0.206,9.76724,9.76724
1527.00,9.77038,25.278059,0.000466,25.176369,-1.1161,0.206,9.76744,9.76744
1528.00,9.76974,25.278071,0.000465,25.176308,-1.1166,0.206,9.76685,9.76685
1529.00,9.76916,25.278163,0.000463,25.176293,-1.1169,0.206,9.76633,9.76633
1530.00,9.76880,25.278142,0.000460,25.176183,-1.1173,0.206,9.76575,9.76575
1531.00,9.76879,25.278250,0.000462,25.176234,-1.1178,0.206,9.76389,9.76389
1532.00,9.76846,25.278256,0.000464,25.176293,-1.1182,0.206,9.76091,9.76091
1533.00,9.76788,25.278380,0.000467,25.176404,-1.1185,0.206,9.75749,9.75749
1534.00,9.76700,25.278421,0.000465,25.176438,-1.1189,0.207,9.75527,9.75527
1535.00,9.76618,25.278467,0.000465,25.176539,-1.1192,0.207,9.75413,9.75413
1536.00,9.76563,25.278436,0.000463,25.176503,-1.1195,0.207,9.75582,9.75582
1537.00,9.76520,25.278496,0.000465,25.176487,-1.1199,0.207,9.76015,9.76015
1538.00,9.76486,25.278420,0.000464,25.176379,-1.1204,0.207,9.76394,9.76394
1539.00,9.76447,25.278466,0.000468,25.176337,-1.1209,0.207,9.76652,9.76652
1540.00,9.76405,25.278464,0.000467,25.176292,-1.1215,0.207,9.76863,9.76863
1541.00,9.76394,25.278490,0.000469,25.176239,-1.1219,0.207,9.76931,9.76931
1542.00,9.76428,25.278514,0.000467,25.176245,-1.1223,0.207,9.77031,9.77031
1543.00,9.76523,25.278708,0.000468,25.176409,-1.1226,0.207,9.77405,9.77405
1544.00,9.76581,25.278795,0.000469,25.176544,-1.1229,0.207,9.77556,9.77556
1545.00,9.76596,25.278869,0.000470,25.176526,-1.1232,0.207,9.77500,9.77500
1546.00,9.76552,25.278881,0.000469,25.176474,-1.1236,0.207,9.77163,9.77163
1547.00,9.76482,25.278874,0.000471,25.176412,-1.1240,0.207,9.76717,9.76717
1548.00,9.76441,25.278718,0.000468,25.176273,-1.1244,0.207,9.76107,9.76107
1549.00,9.76383,25.278696,0.000464,25.176219,-1.1248,0.207,9.75676,9.75676
1550.00,9.76329,25.278703,0.000464,25.176241,-1.1253,0.207,9.75512,9.75512
1551.00,9.76341,25.278731,0.000463,25.176246,-1.1257,0.207,9.75806,9.75806
1552.00,9.76440,25.278751,0.000461,25.176261,-1.1262,0.207,9.76130,9.76130
1553.00,9.76583,25.278790,0.000459,25.176254,-1.1267,0.208,9.76493,9.76493
1554.00,9.76633,25.278807,0.000461,25.176282,-1.1271,0.208,9.76532,9.76532
1555.00,9.76608,25.278849,0.000460,25.176327,-1.1276,0.208,9.75989,9.75989
1556.00,9.76578,25.278936,0.000457,25.176452,-1.1280,0.208,9.75063,9.75063
1557.00,9.76476,25.279047,0.000456,25.176552,-1.1283,0.208,9.73699,9.73699
1558.00,9.76096,25.279170,0.000457,25.176669,-1.1286,0.208,9.72014,9.72014
1559.00,9.75883,25.279203,0.000454,25.176593,-1.1290,0.208,9.70450,9.70450
1560.00,9.76110,25.279300,0.000451,25.176620,-1.1294,0.209,9.68722,9.68722
1561.00,9.76589,25.279346,0.000452,25.176605,-1.1298,0.209,9.66745,9.66745
@11,2.0001,4.0, 1560.037 
1562.00,9.76951,25.279325,0.000454,25.176576,-1.1301,0.209,9.64961,9.64961
1563.00,9.76741,25.279333,0.000453,25.176474,-1.1305,0.209,9.63361,9.63361
1564.00,9.75129,25.279383,0.000452,25.176477,-1.1308,0.209,9.62069,9.62069
1565.00,9.73658,25.279405,0.000454,25.176471,-1.1311,0.209,9.61424,9.61424
1566.00,9.72171,25.279361,0.000455,25.176444,-1.1315,0.209,9.61371,9.61371
1567.00,9.70455,25.279460,0.000455,25.176454,-1.1319,0.209,9.61629,9.61629
1568.00,9.68947,25.279511,0.000453,25.176469,-1.1323,0.209,9.61935,9.61935
1569.00,9.67479,25.279534,0.000453,25.176484,-1.1328,0.209,9.62047,9.62047
1570.00,9.64583,25.279483,0.000454,25.176382,-1.1332,0.209,9.62082,9.62082
1571.00,9.62467,25.279556,0.000454,25.176358,-1.1336,0.209,9.62123,9.62123
1572.00,9.61722,25.279583,0.000449,25.176286,-1.1341,0.209,9.62298,9.62298
1573.00,9.61628,25.279546,0.000451,25.176280,-1.1346,0.209,9.62463,9.62463
1574.00,9.61784,25.279551,0.000452,25.176253,-1.1350,0.210,9.62440,9.62440
1575.00,9.61724,25.279642,0.000453,25.176321,-1.1354,0.210,9.62370,9.62370
1576.00,9.61707,25.279673,0.000453,25.176313,-1.1358,0.210,9.62327,9.62327
1577.00,9.61821,25.279680,0.000458,25.176357,-1.1362,0.210,9.61989,9.61989
1578.00,9.62078,25.279783,0.000462,25.176365,-1.1364,0.209,9.61778,9.61778
1579.00,9.62316,25.279764,0.000463,25.176338,-1.1367,0.209,9.62138,9.62138
1580.00,9.62404,25.279771,0.000462,25.176331,-1.1370,0.209,9.63019,9.63019
1581.00,9.62268,25.279753,0.000462,25.176333,-1.1373,0.209,9.63833,9.63833
1582.00,9.62191,25.279788,0.000458,25.176374,-1.1375,0.210,9.64711,9.64711
1583.00,9.62127,25.279785,0.000458,25.176404,-1.1379,0.210,9.65466,9.65466
1584.00,9.62156,25.279916,0.000460,25.176523,-1.1384,0.210,9.65853,9.65853
1585.00,9.62300,25.279934,0.000460,25.176514,-1.1389,0.210,9.65708,9.65708
1586.00,9.62702,25.280079,0.000460,25.176582,-1.1394,0.210,9.65567,9.65567
1587.00,9.62930,25.280120,0.000463,25.176555,-1.1398,0.210,9.65693,9.65693
1588.00,9.63358,25.280195,0.000461,25.176588,-1.1403,0.210,9.65855,9.65855
1589.00,9.63784,25.280209,0.000459,25.176516,-1.1407,0.210,9.66239,9.66239
1590.00,9.64011,25.280290,0.000459,25.176529,-1.1411,0.210,9.66735,9.66735
1591.00,9.64372,25.280308,0.000461,25.176489,-1.1414,0.210,9.67208,9.67208
1592.00,9.64806,25.280388,0.000461,25.176555,-1.1417,0.210,9.67559,9.67559
1593.00,9.65225,25.280365,0.000460,25.176522,-1.1419,0.210,9.67964,9.67964
1594.00,9.65701,25.280413,0.000460,25.176571,-1.1422,0.210,9.68335,9.68335
1595.00,9.66132,25.280397,0.000462,25.176595,-1.1426,0.210,9.68756,9.68756
1596.00,9.66445,25.280479,0.000463,25.176686,-1.1430,0.210,9.69112,9.69112
1597.00,9.66774,25.280385,0.000463,25.176548,-1.1434,0.210,9.69263,9.69263
1598.00,9.67015,25.280407,0.000462,25.176505,-1.1439,0.210,9.69377,9.69377
1599.00,9.67287,25.280360,0.000459,25.176434,-1.1442,0.210,9.69565,9.69565
1600.00,9.67500,25.280388,0.000459,25.176437,-1.1446,0.210,9.69776,9.69776
1601.00,9.67735,25.280324,0.000454,25.176360,-1.1449,0.210,9.69942,9.69942
1602.00,9.68037,25.280433,0.000453,25.176450,-1.1453,0.210,9.70375,9.70375
1603.00,9.68361,25.280469,0.000452,25.176497,-1.1457,0.210,9.70939,9.70939
1604.00,9.68711,25.280580,0.000456,25.176559,-1.1461,0.210,9.71205,9.71205
1605.00,9.69107,25.280547,0.000455,25.176452,-1.1466,0.211,9.71396,9.71396
1606.00,9.69407,25.280549,0.000456,25.176428,-1.1471,0.211,9.71712,9.71712
1607.00,9.69678,25.280554,0.000459,25.176455,-1.1476,0.211,9.72045,9.72045
1608.00,9.69938,25.280557,0.000462,25.176423,-1.1480,0.211,9.72204,9.72204
1609.00,9.70264,25.280556,0.000461,25.176457,-1.1484,0.211,9.72403,9.72403
1610.00,9.70566,25.280655,0.000461,25.176532,-1.1488,0.211,9.72518,9.72518
1611.00,9.70801,25.280656,0.000464,25.176553,-1.1492,0.210,9.72640,9.72640
1612.00,9.70987,25.280688,0.000464,25.176551,-1.1495,0.210,9.72744,9.72744
1613.00,9.71227,25.280749,0.000463,25.176612,-1.1499,0.211,9.72769,9.72769
1614.00,9.71424,25.280631,0.000458,25.176464,-1.1503,0.211,9.72804,9.72804
1615.00,9.71605,25.280666,0.000457,25.176478,-1.1508,0.211,9.73115,9.73115
1616.00,9.71809,25.280808,0.000459,25.176519,-1.1513,0.211,9.73394,9.73394
1617.00,9.72036,25.280846,0.000460,25.176454,-1.1518,0.211,9.73424,9.73424
1618.00,9.72259,25.280899,0.000463,25.176419,-1.1523,0.211,9.73526,9.73526
1619.00,9.72443,25.281026,0.000469,25.176504,-1.1529,0.211,9.73681,9.73681
1620.00,9.72611,25.281101,0.000472,25.176546,-1.1534,0.211,9.73690,9.73690
1621.00,9.72760,25.281158,0.000470,25.176574,-1.1539,0.211,9.73608,9.73608
1622.00,9.72895,25.281230,0.000464,25.176604,-1.1543,0.211,9.73570,9.73570
1623.00,9.72975,25.281345,0.000465,25.176691,-1.1547,0.211,9.73523,9.73523
1624.00,9.73064,25.281458,0.000467,25.176760,-1.1552,0.211,9.73668,9.73668
1625.00,9.73213,25.281437,0.000464,25.176689,-1.1555,0.211,9.73848,9.73848
1626.00,9.73383,25.281374,0.000463,25.176581,-1.1559,0.211,9.74217,9.74217
1627.00,9.73541,25.281364,0.000466,25.176533,-1.1563,0.211,9.74702,9.74702
1628.00,9.73692,25.281296,0.000463,25.176431,-1.1566,0.211,9.75232,9.75232
1629.00,9.73832,25.281232,0.000460,25.176316,-1.1569,0.211,9.75432,9.75432
1630.00,9.73939,25.281293,0.000464,25.176311,-1.1573,0.211,9.75301,9.75301
1631.00,9.74014,25.281298,0.000464,25.176282,-1.1576,0.211,9.74931,9.74931
1632.00,9.74043,25.281278,0.000463,25.176264,-1.1580,0.211,9.74519,9.74519
1633.00,9.74084,25.281406,0.000464,25.176301,-1.1584,0.211,9.74267,9.74267
1634.00,9.74220,25.281549,0.000463,25.176338,-1.1588,0.212,9.74379,9.74379
1635.00,9.74330,25.281635,0.000462,25.176340,-1.1593,0.212,9.74588,9.74588
1636.00,9.74362,25.281743,0.000461,25.176436,-1.1597,0.212,9.74694,9.74694
1637.00,9.74386,25.281897,0.000460,25.176543,-1.1600,0.212,9.74933,9.74933
1638.00,9.74468,25.281778,0.000459,25.176393,-1.1604,0.212,9.75239,9.75239
1639.00,9.74577,25.281806,0.000460,25.176388,-1.1607,0.212,9.75410,9.75410
1640.00,9.74752,25.281705,0.000458,25.176329,-1.1610,0.212,9.75590,9.75590
1641.00,9.74921,25.281783,0.000461,25.176340,-1.1613,0.212,9.75870,9.75870
1642.00,9.75018,25.281845,0.000463,25.176313,-1.1617,0.212,9.75873,9.75873
1643.00,9.75099,25.281916,0.000461,25.176342,-1.1621,0.212,9.75523,9.75523
1644.00,9.75116,25.281956,0.000456,25.176415,-1.1626,0.212,9.75119,9.75119
1645.00,9.75111,25.281986,0.000455,25.176417,-1.1631,0.212,9.75146,9.75146
1646.00,9.75100,25.282006,0.000457,25.176403,-1.1635,0.212,9.75399,9.75399
1647.00,9.75057,25.281943,0.000455,25.176370,-1.1638,0.212,9.75605,9.75605
1648.00,9.75141,25.282064,0.000458,25.176477,-1.1642,0.212,9.75723,9.75723
1649.00,9.75192,25.282011,0.000462,25.176339,-1.1646,0.212,9.75763,9.75763
1650.00,9.75204,25.282149,0.000465,25.176385,-1.1650,0.212,9.75676,9.75676
1651.00,9.75292,25.282165,0.000461,25.176318,-1.1655,0.212,9.75415,9.75415
1652.00,9.75381,25.282241,0.000459,25.176354,-1.1660,0.213,9.75255,9.75255
1653.00,9.75435,25.282271,0.000461,25.176346,-1.1664,0.213,9.75325,9.75325
1654.00,9.75448,25.282427,0.000464,25.176422,-1.1668,0.213,9.75634,9.75634
1655.00,9.75516,25.282350,0.000460,25.176316,-1.1671,0.213,9.75958,9.75958
1656.00,9.75671,25.282254,0.000460,25.176242,-1.1674,0.213,9.76181,9.76181
1657.00,9.75747,25.282282,0.000464,25.176269,-1.1678,0.213,9.76292,9.76292
1658.00,9.75755,25.282273,0.000462,25.176281,-1.1681,0.213,9.76411,9.76411
1659.00,9.75740,25.282219,0.000459,25.176277,-1.1684,0.213,9.76424,9.76424
1660.00,9.75752,25.282212,0.000463,25.176300,-1.1687,0.213,9.76296,9.76296
1661.00,9.75763,25.282320,0.000466,25.176473,-1.1689,0.213,9.76032,9.76032
1662.00,9.75748,25.282215,0.000463,25.176366,-1.1692,0.213,9.75866,9.75866
1663.00,9.75760,25.282243,0.000464,25.176353,-1.1696,0.213,9.75608,9.75608
1664.00,9.75795,25.282220,0.000464,25.176294,-1.1700,0.213,9.75407,9.75407
1665.00,9.75809,25.282381,0.000466,25.176434,-1.1705,0.213,9.75233,9.75233
1666.00,9.75755,25.282435,0.000464,25.176406,-1.1709,0.213,9.75241,9.75241
1667.00,9.75677,25.282523,0.000466,25.176464,-1.1713,0.213,9.75179,9.75179
1668.00,9.75633,25.282517,0.000466,25.176416,-1.1718,0.213,9.75145,9.75145
1669.00,9.75607,25.282614,0.000467,25.176464,-1.1723,0.213,9.74945,9.74945
1670.00,9.75598,25.282723,0.000469,25.176548,-1.1727,0.213,9.74911,9.74911
1671.00,9.75619,25.282763,0.000468,25.176550,-1.1731,0.213,9.75118,9.75118
1672.00,9.75668,25.282810,0.000469,25.176545,-1.1734,0.213,9.75468,9.75468
1673.00,9.75710,25.282881,0.000469,25.176587,-1.1738,0.213,9.75668,9.75668
1674.00,9.75682,25.282879,0.000466,25.176582,-1.1743,0.213,9.75778,9.75778
1675.00,9.75590,25.282844,0.000464,25.176496,-1.1748,0.214,9.75747,9.75747
1676.00,9.75546,25.282780,0.000462,25.176444,-1.1752,0.214,9.75833,9.75833
1677.00,9.75589,25.282815,0.000462,25.176439,-1.1758,0.214,9.75933,9.75933
1678.00,9.75627,25.282877,0.000466,25.176480,-1.1762,0.214,9.76059,9.76059
1679.00,9.75598,25.282938,0.000468,25.176528,-1.1765,0.214,9.76156,9.76156
1680.00,9.75533,25.282859,0.000470,25.176521,-1.1768,0.214,9.76156,9.76156
1681.00,9.75513,25.283050,0.000476,25.176714,-1.1772,0.213,9.75843,9.75843
1682.00,9.75534,25.283076,0.000474,25.176701,-1.1776,0.213,9.75645,9.75645
1683.00,9.75589,25.283006,0.000468,25.176613,-1.1780,0.214,9.75628,9.75628
1684.00,9.75619,25.283004,0.000466,25.176543,-1.1785,0.214,9.75761,9.75761
1685.00,9.75660,25.283080,0.000461,25.176513,-1.1789,0.214,9.75717,9.75717
1686.00,9.75695,25.283038,0.000458,25.176337,-1.1792,0.214,9.75687,9.75687
1687.00,9.75695,25.283042,0.000458,25.176278,-1.1795,0.214,9.75492,9.75492
1688.00,9.75653,25.283157,0.000461,25.176311,-1.1798,0.214,9.75331,9.75331
1689.00,9.75695,25.283190,0.000461,25.176321,-1.1801,0.214,9.75189,9.75189
1690.00,9.75717,25.283294,0.000461,25.176346,-1.1805,0.214,9.75171,9.75171
1691.00,9.75651,25.283349,0.000460,25.176349,-1.1809,0.214,9.75050,9.75050
1692.00,9.75553,25.283480,0.000460,25.176449,-1.1814,0.214,9.74977,9.74977
1693.00,9.75503,25.283498,0.000456,25.176460,-1.1818,0.214,9.75039,9.75039
1694.00,9.75542,25.283579,0.000454,25.176529,-1.1821,0.214,9.75229,9.75229
1695.00,9.75622,25.283592,0.000457,25.176503,-1.1825,0.214,9.75536,9.75536
1696.00,9.75643,25.283592,0.000458,25.176509,-1.1828,0.214,9.75952,9.75952
1697.00,9.75624,25.283649,0.000458,25.176507,-1.1832,0.214,9.76276,9.76276
1698.00,9.75594,25.283733,0.000459,25.176523,-1.1836,0.214,9.76382,9.76382
1699.00,9.75613,25.283722,0.000459,25.176442,-1.1840,0.214,9.76346,9.76346
1700.00,9.75660,25.283728,0.000458,25.176468,-1.1843,0.214,9.76337,9.76337
1701.00,9.75724,25.283836,0.000459,25.176563,-1.1847,0.215,9.76320,9.76320
1702.00,9.75750,25.283853,0.000461,25.176628,-1.1850,0.215,9.76275,9.76275
1703.00,9.75709,25.283787,0.000461,25.176557,-1.1853,0.214,9.76145,9.76145
1704.00,9.75761,25.283884,0.000461,25.176633,-1.1857,0.215,9.75664,9.75664
1705.00,9.75851,25.283891,0.000456,25.176584,-1.1861,0.215,9.74799,9.74799
1706.00,9.75944,25.283907,0.000455,25.176544,-1.1866,0.215,9.73826,9.73826
1707.00,9.76212,25.283847,0.000451,25.176400,-1.1871,0.215,9.72821,9.72821
1708.00,9.76350,25.283908,0.000447,25.176474,-1.1875,0.215,9.71762,9.71762
1709.00,9.76319,25.283800,0.000444,25.176393,-1.1879,0.216,9.70987,9.70987
1710.00,9.76309,25.283869,0.000447,25.176487,-1.1882,0.216,9.70461,9.70461
1711.00,9.76315,25.283864,0.000445,25.176463,-1.1884,0.216,9.69840,9.69840
@12,2.0001,4.0, 1710.298 
1712.00,9.76074,25.283996,0.000446,25.176571,-1.1885,0.216,9.69157,9.69157
1713.00,9.75154,25.284054,0.000449,25.176535,-1.1888,0.216,9.68512,9.68512
1714.00,9.73845,25.284242,0.000452,25.176602,-1.1892,0.216,9.67922,9.67922
1715.00,9.72941,25.284294,0.000451,25.176566,-1.1895,0.216,9.67486,9.67486
1716.00,9.72208,25.284424,0.000454,25.176649,-1.1900,0.216,9.67347,9.67347
1717.00,9.71454,25.284388,0.000457,25.176646,-1.1904,0.216,9.67420,9.67420
1718.00,9.70785,25.284400,0.000462,25.176729,-1.1908,0.216,9.67435,9.67435
1719.00,9.70345,25.284277,0.000460,25.176643,-1.1911,0.216,9.67422,9.67422
1720.00,9.69980,25.284284,0.000457,25.176592,-1.1915,0.216,9.67204,9.67204
1721.00,9.69341,25.284176,0.000451,25.176501,-1.1919,0.216,9.66884,9.66884
1722.00,9.68780,25.284175,0.000447,25.176407,-1.1924,0.216,9.66626,9.66626
1723.00,9.68362,25.284205,0.000444,25.176377,-1.1929,0.217,9.66578,9.66578
1724.00,9.67995,25.284372,0.000450,25.176511,-1.1934,0.216,9.66485,9.66485
1725.00,9.67715,25.284415,0.000455,25.176553,-1.1938,0.216,9.66627,9.66627
1726.00,9.67505,25.284511,0.000460,25.176607,-1.1941,0.216,9.66831,9.66831
1727.00,9.67300,25.284551,0.000460,25.176649,-1.1943,0.216,9.67031,9.67031
1728.00,9.67084,25.284548,0.000458,25.176606,-1.1946,0.216,9.67085,9.67085
1729.00,9.67001,25.284493,0.000455,25.176568,-1.1949,0.217,9.67130,9.67130
1730.00,9.66974,25.284566,0.000456,25.176605,-1.1952,0.217,9.67349,9.67349
1731.00,9.67031,25.284558,0.000455,25.176540,-1.1956,0.217,9.67591,9.67591
1732.00,9.67012,25.284718,0.000458,25.176701,-1.1959,0.217,9.67609,9.67609
1733.00,9.67013,25.284822,0.000465,25.176769,-1.1961,0.216,9.67691,9.67691
1734.00,9.67005,25.284896,0.000468,25.176749,-1.1963,0.216,9.67934,9.67934
1735.00,9.67065,25.284835,0.000466,25.176666,-1.1965,0.216,9.67827,9.67827
1736.00,9.67104,25.284847,0.000465,25.176703,-1.1968,0.216,9.67665,9.67665
1737.00,9.67179,25.284792,0.000464,25.176577,-1.1972,0.216,9.67688,9.67688
1738.00,9.67292,25.284827,0.000460,25.176540,-1.1976,0.217,9.67837,9.67837
1739.00,9.67388,25.284823,0.000459,25.176487,-1.1979,0.217,9.68041,9.68041
1740.00,9.67450,25.284841,0.000461,25.176483,-1.1983,0.217,9.68398,9.68398
1741.00,9.67553,25.284887,0.000463,25.176460,-1.1985,0.217,9.68716,9.68716
1742.00,9.67702,25.284960,0.000464,25.176527,-1.1988,0.217,9.68873,9.68873
1743.00,9.67858,25.284923,0.000464,25.176505,-1.1991,0.217,9.68984,9.68984
1744.00,9.67988,25.284981,0.000460,25.176524,-1.1994,0.217,9.69247,9.69247
1745.00,9.68057,25.285138,0.000459,25.176613,-1.1997,0.217,9.69516,9.69516
1746.00,9.68177,25.285268,0.000462,25.176682,-1.2000,0.217,9.69857,9.69857
1747.00,9.68415,25.285227,0.000459,25.176535,-1.2004,0.217,9.70267,9.70267
1748.00,9.68637,25.285349,0.000459,25.176582,-1.2008,0.217,9.70584,9.70584
1749.00,9.68805,25.285395,0.000461,25.176616,-1.2010,0.217,9.70734,9.70734
1750.00,9.68967,25.285480,0.000465,25.176650,-1.2013,0.217,9.70867,9.70867
1751.00,9.69153,25.285423,0.000458,25.176562,-1.2015,0.217,9.70805,9.70805
1752.00,9.69362,25.285569,0.000463,25.176761,-1.2019,0.217,9.70681,9.70681
1753.00,9.69535,25.285531,0.000466,25.176744,-1.2022,0.217,9.70566,9.70566
1754.00,9.69634,25.285620,0.000464,25.176776,-1.2025,0.217,9.70450,9.70450
1755.00,9.69758,25.285664,0.000461,25.176771,-1.2029,0.217,9.70287,9.70287
1756.00,9.69907,25.285599,0.000460,25.176656,-1.2033,0.217,9.70245,9.70245
1757.00,9.70038,25.285660,0.000456,25.176585,-1.2036,0.217,9.70168,9.70168
1758.00,9.70120,25.285747,0.000451,25.176534,-1.2038,0.218,9.70274,9.70274
1759.00,9.70169,25.285796,0.000455,25.176564,-1.2042,0.218,9.70597,9.70597
1760.00,9.70306,25.285679,0.000455,25.176489,-1.2044,0.218,9.70859,9.70859
1761.00,9.70460,25.285875,0.000457,25.176675,-1.2047,0.218,9.71209,9.71209
1762.00,9.70640,25.285744,0.000456,25.176576,-1.2049,0.218,9.71676,9.71676
1763.00,9.70764,25.285787,0.000459,25.176726,-1.2051,0.218,9.72007,9.72007
1764.00,9.70867,25.285692,0.000455,25.176637,-1.2053,0.218,9.72038,9.72038
1765.00,9.70944,25.285795,0.000455,25.176660,-1.2056,0.218,9.72122,9.72122
1766.00,9.71020,25.285825,0.000457,25.176633,-1.2059,0.218,9.72121,9.72121
1767.00,9.71097,25.285945,0.000460,25.176689,-1.2062,0.218,9.72198,9.72198
1768.00,9.71181,25.286091,0.000465,25.176686,-1.2065,0.218,9.72383,9.72383
1769.00,9.71338,25.286255,0.000468,25.176719,-1.2067,0.218,9.72680,9.72680
1770.00,9.71483,25.286255,0.000468,25.176718,-1.2068,0.218,9.73028,9.73028
1771.00,9.71640,25.286113,0.000467,25.176537,-1.2071,0.218,9.73305,9.73305
1772.00,9.71792,25.286054,0.000467,25.176484,-1.2073,0.218,9.73323,9.73323
1773.00,9.71892,25.285951,0.000463,25.176387,-1.2076,0.218,9.73084,9.73084
1774.00,9.71974,25.285914,0.000461,25.176332,-1.2080,0.218,9.72692,9.72692
1775.00,9.72041,25.286002,0.000462,25.176366,-1.2084,0.218,9.72334,9.72334
1776.00,9.72151,25.286211,0.000463,25.176606,-1.2087,0.218,9.72175,9.72175
1777.00,9.72275,25.286290,0.000463,25.176644,-1.2090,0.219,9.72203,9.72203
1778.00,9.72420,25.286406,0.000464,25.176694,-1.2092,0.219,9.72392,9.72392
1779.00,9.72491,25.286467,0.000465,25.176678,-1.2094,0.219,9.72659,9.72659
1780.00,9.72558,25.286442,0.000461,25.176612,-1.2095,0.219,9.72884,9.72884
1781.00,9.72621,25.286449,0.000459,25.176569,-1.2098,0.219,9.72989,9.72989
1782.00,9.72683,25.286508,0.000457,25.176601,-1.2100,0.219,9.73193,9.73193
1783.00,9.72776,25.286543,0.000454,25.176585,-1.2102,0.219,9.73569,9.73569
1784.00,9.72915,25.286482,0.000453,25.176592,-1.2105,0.219,9.74065,9.74065
1785.00,9.73106,25.286499,0.000455,25.176552,-1.2107,0.219,9.74520,9.74520
1786.00,9.73248,25.286591,0.000457,25.176513,-1.2109,0.219,9.74717,9.74717
1787.00,9.73325,25.286660,0.000463,25.176482,-1.2112,0.219,9.74661,9.74661
1788.00,9.73350,25.286611,0.000466,25.176414,-1.2115,0.219,9.74364,9.74364
1789.00,9.73357,25.286679,0.000464,25.176371,-1.2117,0.219,9.74004,9.74004
1790.00,9.73347,25.286786,0.000466,25.176432,-1.2120,0.219,9.73599,9.73599
1791.00,9.73323,25.286764,0.000467,25.176407,-1.2122,0.219,9.73385,9.73385
1792.00,9.73386,25.286766,0.000465,25.176405,-1.2124,0.219,9.73550,9.73550
1793.00,9.73516,25.286775,0.000463,25.176435,-1.2126,0.219,9.73838,9.73838
1794.00,9.73657,25.286830,0.000466,25.176511,-1.2128,0.219,9.73890,9.73890
1795.00,9.73753,25.286781,0.000463,25.176500,-1.2131,0.219,9.73850,9.73850
1796.00,9.73827,25.286798,0.000462,25.176497,-1.2132,0.219,9.73986,9.73986
1797.00,9.73826,25.286840,0.000462,25.176521,-1.2134,0.219,9.73887,9.73887
1798.00,9.73830,25.286811,0.000463,25.176445,-1.2135,0.219,9.73615,9.73615
1799.00,9.73868,25.286885,0.000462,25.176532,-1.2137,0.219,9.73626,9.73626
1800.00,9.73910,25.286943,0.000460,25.176532,-1.2138,0.220,9.73769,9.73769
1801.00,9.73964,25.286940,0.000459,25.176530,-1.2139,0.220,9.73887,9.73887
1802.00,9.74000,25.286937,0.000455,25.176438,-1.2140,0.220,9.73921,9.73921
1803.00,9.73995,25.287041,0.000454,25.176458,-1.2142,0.220,9.74162,9.74162
1804.00,9.73976,25.286989,0.000454,25.176315,-1.2143,0.220,9.74256,9.74256
1805.00,9.73918,25.287010,0.000457,25.176268,-1.2145,0.220,9.74349,9.74349
1806.00,9.73902,25.287022,0.000460,25.176266,-1.2146,0.220,9.74414,9.74414
1807.00,9.73919,25.287035,0.000463,25.176399,-1.2149,0.220,9.74298,9.74298
1808.00,9.73893,25.287079,0.000461,25.176530,-1.2151,0.220,9.73955,9.73955
1809.00,9.73891,25.287141,0.000462,25.176611,-1.2154,0.220,9.73811,9.73811
1810.00,9.73907,25.287170,0.000463,25.176667,-1.2156,0.220,9.73743,9.73743
1811.00,9.73958,25.287179,0.000461,25.176621,-1.2159,0.220,9.73663,9.73663
1812.00,9.73987,25.287246,0.000455,25.176559,-1.2161,0.220,9.73804,9.73804
1813.00,9.73979,25.287263,0.000456,25.176524,-1.2163,0.220,9.74174,9.74174
1814.00,9.73983,25.287279,0.000455,25.176470,-1.2166,0.220,9.74252,9.74252
1815.00,9.73985,25.287246,0.000453,25.176377,-1.2169,0.220,9.74124,9.74124
1816.00,9.74005,25.287332,0.000454,25.176475,-1.2171,0.220,9.74082,9.74082
1817.00,9.74014,25.287339,0.000458,25.176436,-1.2173,0.220,9.74044,9.74044
1818.00,9.74041,25.287289,0.000454,25.176308,-1.2175,0.220,9.73929,9.73929
1819.00,9.74072,25.287311,0.000453,25.176323,-1.2176,0.221,9.74006,9.74006
1820.00,9.74106,25.287379,0.000454,25.176371,-1.2177,0.221,9.74309,9.74309
1821.00,9.74150,25.287504,0.000458,25.176410,-1.2179,0.221,9.74460,9.74460
1822.00,9.74156,25.287530,0.000459,25.176429,-1.2181,0.221,9.74496,9.74496
1823.00,9.74160,25.287611,0.000460,25.176428,-1.2182,0.221,9.74551,9.74551
1824.00,9.74157,25.287617,0.000460,25.176410,-1.2183,0.221,9.74576,9.74576
1825.00,9.74155,25.287693,0.000458,25.176391,-1.2184,0.221,9.74379,9.74379
1826.00,9.74104,25.287595,0.000456,25.176283,-1.2184,0.221,9.74092,9.74092
1827.00,9.74095,25.287663,0.000459,25.176296,-1.2185,0.221,9.74213,9.74213
1828.00,9.74197,25.287762,0.000465,25.176429,-1.2186,0.221,9.74341,9.74341
1829.00,9.74284,25.287883,0.000470,25.176546,-1.2188,0.221,9.74398,9.74398
1830.00,9.74318,25.287940,0.000473,25.176655,-1.2191,0.220,9.74483,9.74483
1831.00,9.74328,25.288036,0.000472,25.176700,-1.2193,0.220,9.74728,9.74728
1832.00,9.74359,25.288049,0.000466,25.176684,-1.2194,0.221,9.74720,9.74720
1833.00,9.74349,25.288039,0.000464,25.176626,-1.2196,0.221,9.74474,9.74474
1834.00,9.74315,25.288093,0.000462,25.176560,-1.2197,0.221,9.74329,9.74329
1835.00,9.74353,25.288114,0.000463,25.176483,-1.2198,0.221,9.74342,9.74342
1836.00,9.74397,25.288101,0.000461,25.176490,-1.2199,0.221,9.74393,9.74393
1837.00,9.74469,25.288103,0.000461,25.176450,-1.2202,0.221,9.74639,9.74639
1838.00,9.74545,25.288103,0.000457,25.176444,-1.2204,0.221,9.74889,9.74889
1839.00,9.74571,25.288094,0.000452,25.176440,-1.2206,0.222,9.74982,9.74982
1840.00,9.74560,25.288160,0.000453,25.176502,-1.2207,0.222,9.74941,9.74941
1841.00,9.74513,25.288226,0.000455,25.176479,-1.2209,0.222,9.74807,9.74807
1842.00,9.74514,25.288301,0.000455,25.176576,-1.2211,0.222,9.74510,9.74510
1843.00,9.74521,25.288413,0.000459,25.176654,-1.2214,0.222,9.74406,9.74406
1844.00,9.74552,25.288395,0.000464,25.176634,-1.2216,0.222,9.74590,9.74590
1845.00,9.74612,25.288422,0.000463,25.176627,-1.2217,0.222,9.74847,9.74847
1846.00,9.74706,25.288505,0.000465,25.176692,-1.2219,0.222,9.75077,9.75077
1847.00,9.74762,25.288536,0.000462,25.176659,-1.2221,0.222,9.75148,9.75148
1848.00,9.74736,25.288554,0.000461,25.176640,-1.2222,0.222,9.75085,9.75085
1849.00,9.74690,25.288538,0.000459,25.176546,-1.2224,0.222,9.74810,9.74810
1850.00,9.74688,25.288516,0.000460,25.176537,-1.2225,0.222,9.74682,9.74682
1851.00,9.74733,25.288446,0.000457,25.176404,-1.2226,0.222,9.74724,9.74724
1852.00,9.74766,25.288456,0.000460,25.176338,-1.2228,0.222,9.74846,9.74846
1853.00,9.74837,25.288522,0.000461,25.176335,-1.2229,0.222,9.75109,9.75109
1854.00,9.74890,25.288678,0.000463,25.176470,-1.2231,0.222,9.75070,9.75070
1855.00,9.74837,25.288736,0.000463,25.176429,-1.2233,0.222,9.74457,9.74457
1856.00,9.74835,25.288795,0.000460,25.176445,-1.2234,0.223,9.73470,9.73470
1857.00,9.74938,25.288838,0.000451,25.176457,-1.2234,0.223,9.72506,9.72506
1858.00,9.75025,25.288876,0.000447,25.176450,-1.2234,0.223,9.71557,9.71557
1859.00,9.74877,25.288903,0.000444,25.176431,-1.2234,0.224,9.70966,9.70966
1860.00,9.74863,25.288918,0.000438,25.176408,-1.2235,0.224,9.70955,9.70955
1861.00,9.75269,25.288979,0.000441,25.176497,-1.2236,0.224,9.71205,9.71205
@13,2.0001,4.0, 1860.017 
1862.00,9.75329,25.288931,0.000444,25.176457,-1.2237,0.224,9.71427,9.71427
1863.00,9.75064,25.288958,0.000444,25.176448,-1.2237,0.224,9.71464,9.71464
1864.00,9.73616,25.288984,0.000447,25.176437,-1.2238,0.224,9.71572,9.71572
1865.00,9.72620,25.288951,0.000450,25.176400,-1.2238,0.224,9.71728,9.71728
1866.00,9.72271,25.289020,0.000451,25.176394,-1.2240,0.224,9.71818,9.71818
1867.00,9.72175,25.289231,0.000458,25.176581,-1.2241,0.224,9.72020,9.72020
1868.00,9.72030,25.289177,0.000461,25.176538,-1.2243,0.224,9.72423,9.72423
1869.00,9.72071,25.289163,0.000456,25.176536,-1.2244,0.224,9.72752,9.72752
1870.00,9.72143,25.289228,0.000455,25.176560,-1.2245,0.224,9.72782,9.72782
1871.00,9.72242,25.289243,0.000456,25.176546,-1.2247,0.224,9.72881,9.72881
1872.00,9.72259,25.289237,0.000455,25.176546,-1.2248,0.225,9.73006,9.73006
1873.00,9.72140,25.289200,0.000453,25.176488,-1.2249,0.225,9.73266,9.73266
1874.00,9.72192,25.289244,0.000459,25.176521,-1.2251,0.224,9.73505,9.73505
1875.00,9.72252,25.289285,0.000457,25.176571,-1.2252,0.224,9.73794,9.73794
1876.00,9.72398,25.289273,0.000454,25.176549,-1.2252,0.224,9.74006,9.74006
1877.00,9.72540,25.289183,0.000454,25.176422,-1.2251,0.224,9.73996,9.73996
1878.00,9.72693,25.289271,0.000455,25.176500,-1.2251,0.224,9.73962,9.73962
1879.00,9.72859,25.289330,0.000454,25.176555,-1.2252,0.224,9.73905,9.73905
1880.00,9.72975,25.289304,0.000456,25.176540,-1.2252,0.224,9.73674,9.73674
1881.00,9.73006,25.289353,0.000461,25.176550,-1.2253,0.224,9.73442,9.73442
1882.00,9.73086,25.289411,0.000458,25.176585,-1.2254,0.225,9.73514,9.73514
1883.00,9.73211,25.289418,0.000457,25.176525,-1.2256,0.225,9.73518,9.73518
1884.00,9.73351,25.289436,0.000461,25.176451,-1.2257,0.224,9.73411,9.73411
1885.00,9.73398,25.289547,0.000463,25.176467,-1.2260,0.224,9.73344,9.73344
1886.00,9.73411,25.289539,0.000461,25.176460,-1.2261,0.225,9.73473,9.73473
1887.00,9.73516,25.289651,0.000464,25.176438,-1.2262,0.225,9.73774,9.73774
1888.00,9.73608,25.289731,0.000464,25.176484,-1.2263,0.225,9.73772,9.73772
1889.00,9.73628,25.289740,0.000461,25.176437,-1.2264,0.225,9.73712,9.73712
1890.00,9.73634,25.289833,0.000461,25.176538,-1.2264,0.225,9.73743,9.73743
1891.00,9.73651,25.289908,0.000462,25.176574,-1.2265,0.225,9.73663,9.73663
1892.00,9.73647,25.289914,0.000463,25.176587,-1.2265,0.225,9.73334,9.73334
1893.00,9.73651,25.289978,0.000465,25.176608,-1.2266,0.225,9.73304,9.73304
1894.00,9.73598,25.290091,0.000464,25.176686,-1.2267,0.225,9.73488,9.73488
1895.00,9.73560,25.290055,0.000460,25.176567,-1.2267,0.225,9.73581,9.73581
1896.00,9.73559,25.290075,0.000459,25.176531,-1.2268,0.225,9.73559,9.73559
1897.00,9.73538,25.290078,0.000456,25.176510,-1.2268,0.225,9.73522,9.73522
1898.00,9.73511,25.290077,0.000451,25.176440,-1.2268,0.226,9.73585,9.73585
1899.00,9.73539,25.290139,0.000451,25.176444,-1.2268,0.226,9.73641,9.73641
1900.00,9.73592,25.290233,0.000453,25.176473,-1.2268,0.226,9.73858,9.73858
1901.00,9.73669,25.290318,0.000454,25.176511,-1.2269,0.226,9.74123,9.74123
1902.00,9.73716,25.290367,0.000456,25.176537,-1.2269,0.226,9.74240,9.74240
1903.00,9.73714,25.290494,0.000459,25.176656,-1.2270,0.226,9.74210,9.74210
1904.00,9.73723,25.290540,0.000461,25.176636,-1.2270,0.226,9.74073,9.74073
1905.00,9.73740,25.290559,0.000460,25.176656,-1.2271,0.226,9.73912,9.73912
1906.00,9.73795,25.290574,0.000460,25.176662,-1.2272,0.226,9.73871,9.73871
1907.00,9.73796,25.290563,0.000460,25.176644,-1.2272,0.226,9.74065,9.74065
1908.00,9.73831,25.290533,0.000460,25.176655,-1.2273,0.226,9.74437,9.74437
1909.00,9.73950,25.290493,0.000458,25.176659,-1.2273,0.226,9.74794,9.74794
1910.00,9.74033,25.290466,0.000459,25.176609,-1.2274,0.226,9.74921,9.74921
1911.00,9.74086,25.290475,0.000458,25.176643,-1.2273,0.226,9.74883,9.74883
1912.00,9.74107,25.290569,0.000458,25.176705,-1.2274,0.226,9.74597,9.74597
1913.00,9.74087,25.290577,0.000461,25.176640,-1.2274,0.226,9.74030,9.74030
1914.00,9.74035,25.290623,0.000460,25.176630,-1.2274,0.226,9.73549,9.73549
1915.00,9.74016,25.290677,0.000457,25.176606,-1.2274,0.227,9.73477,9.73477
1916.00,9.74107,25.290758,0.000457,25.176573,-1.2275,0.227,9.73559,9.73559
1917.00,9.74161,25.290845,0.000456,25.176614,-1.2275,0.227,9.73707,9.73707
1918.00,9.74141,25.290954,0.000455,25.176675,-1.2275,0.227,9.73786,9.73786
1919.00,9.74101,25.290954,0.000456,25.176671,-1.2276,0.227,9.73854,9.73854
1920.00,9.74064,25.290964,0.000460,25.176743,-1.2276,0.227,9.73878,9.73878
1921.00,9.74041,25.290995,0.000458,25.176733,-1.2277,0.227,9.73898,9.73898
1922.00,9.74069,25.291044,0.000458,25.176720,-1.2278,0.227,9.73985,9.73985
1923.00,9.74111,25.291010,0.000458,25.176587,-1.2278,0.227,9.74274,9.74274
1924.00,9.74169,25.291098,0.000460,25.176585,-1.2278,0.227,9.74661,9.74661
1925.00,9.74264,25.291181,0.000459,25.176555,-1.2277,0.227,9.74877,9.74877
1926.00,9.74285,25.291170,0.000462,25.176566,-1.2276,0.227,9.74799,9.74799
1927.00,9.74261,25.291108,0.000463,25.176498,-1.2275,0.227,9.74616,9.74616
1928.00,9.74191,25.291166,0.000460,25.176584,-1.2275,0.227,9.74477,9.74477
1929.00,9.74109,25.291144,0.000456,25.176554,-1.2275,0.227,9.74254,9.74254
1930.00,9.74079,25.291167,0.000458,25.176532,-1.2275,0.227,9.74101,9.74101
1931.00,9.74100,25.291191,0.000456,25.176437,-1.2275,0.227,9.74232,9.74232
1932.00,9.74155,25.291171,0.000455,25.176388,-1.2275,0.227,9.74455,9.74455
1933.00,9.74230,25.291228,0.000458,25.176441,-1.2274,0.227,9.74554,9.74554
1934.00,9.74319,25.291348,0.000462,25.176536,-1.2274,0.227,9.74680,9.74680
1935.00,9.74394,25.291423,0.000461,25.176592,-1.2275,0.228,9.74821,9.74821
1936.00,9.74432,25.291501,0.000463,25.176630,-1.2275,0.228,9.74897,9.74897
1937.00,9.74491,25.291617,0.000465,25.176638,-1.2275,0.228,9.75059,9.75059
1938.00,9.74572,25.291554,0.000464,25.176439,-1.2274,0.228,9.75163,9.75163
1939.00,9.74646,25.291477,0.000463,25.176338,-1.2274,0.228,9.75079,9.75079
1940.00,9.74661,25.291447,0.000461,25.176291,-1.2274,0.228,9.74830,9.74830
1941.00,9.74647,25.291404,0.000459,25.176292,-1.2275,0.228,9.74641,9.74641
1942.00,9.74629,25.291377,0.000455,25.176312,-1.2275,0.228,9.74345,9.74345
1943.00,9.74622,25.291391,0.000454,25.176389,-1.2276,0.228,9.74305,9.74305
1944.00,9.74620,25.291464,0.000452,25.176473,-1.2276,0.229,9.74402,9.74402
1945.00,9.74601,25.291494,0.000453,25.176471,-1.2276,0.229,9.74649,9.74649
1946.00,9.74614,25.291593,0.000456,25.176526,-1.2274,0.228,9.74770,9.74770
1947.00,9.74644,25.291597,0.000456,25.176485,-1.2273,0.229,9.74787,9.74787
1948.00,9.74650,25.291786,0.000457,25.176553,-1.2272,0.229,9.74517,9.74517
1949.00,9.74612,25.291824,0.000459,25.176524,-1.2272,0.229,9.74234,9.74234
1950.00,9.74614,25.291864,0.000459,25.176539,-1.2272,0.229,9.74233,9.74233
1951.00,9.74668,25.291790,0.000456,25.176458,-1.2273,0.229,9.74498,9.74498
1952.00,9.74727,25.291825,0.000457,25.176441,-1.2275,0.229,9.74774,9.74774
1953.00,9.74742,25.291751,0.000456,25.176395,-1.2276,0.229,9.74982,9.74982
1954.00,9.74743,25.291715,0.000455,25.176374,-1.2276,0.229,9.75246,9.75246
1955.00,9.74738,25.291729,0.000456,25.176390,-1.2275,0.229,9.75236,9.75236
1956.00,9.74739,25.291833,0.000458,25.176404,-1.2274,0.229,9.75040,9.75040
1957.00,9.74725,25.291970,0.000457,25.176515,-1.2273,0.229,9.74913,9.74913
1958.00,9.74695,25.291975,0.000460,25.176542,-1.2271,0.229,9.75065,9.75065
1959.00,9.74733,25.292032,0.000461,25.176524,-1.2270,0.229,9.75174,9.75174
1960.00,9.74818,25.292087,0.000459,25.176520,-1.2270,0.229,9.75268,9.75268
1961.00,9.74898,25.292097,0.000456,25.176522,-1.2270,0.230,9.75240,9.75240
1962.00,9.74909,25.292046,0.000455,25.176426,-1.2270,0.229,9.75138,9.75138
1963.00,9.74879,25.292107,0.000453,25.176353,-1.2270,0.230,9.74834,9.74834
1964.00,9.74835,25.292236,0.000454,25.176413,-1.2270,0.230,9.74636,9.74636
1965.00,9.74799,25.292247,0.000454,25.176367,-1.2269,0.230,9.74371,9.74371
1966.00,9.74753,25.292193,0.000453,25.176319,-1.2268,0.230,9.74205,9.74205
1967.00,9.74759,25.292306,0.000455,25.176380,-1.2267,0.230,9.74272,9.74272
1968.00,9.74813,25.292384,0.000454,25.176452,-1.2267,0.230,9.74589,9.74589
1969.00,9.74928,25.292370,0.000449,25.176402,-1.2266,0.230,9.74862,9.74862
1970.00,9.74993,25.292413,0.000448,25.176408,-1.2265,0.231,9.75097,9.75097
1971.00,9.74971,25.292593,0.000452,25.176476,-1.2265,0.231,9.75280,9.75280
1972.00,9.74931,25.292545,0.000456,25.176436,-1.2266,0.230,9.75389,9.75389
1973.00,9.74963,25.292527,0.000458,25.176408,-1.2266,0.230,9.75533,9.75533
1974.00,9.75051,25.292538,0.000458,25.176402,-1.2266,0.230,9.75615,9.75615
1975.00,9.75084,25.292599,0.000459,25.176400,-1.2266,0.230,9.75601,9.75601
1976.00,9.75083,25.292620,0.000459,25.176435,-1.2266,0.230,9.75655,9.75655
1977.00,9.75109,25.292674,0.000456,25.176434,-1.2264,0.231,9.75768,9.75768
1978.00,9.75126,25.292772,0.000457,25.176535,-1.2262,0.231,9.75486,9.75486
1979.00,9.75097,25.292754,0.000459,25.176487,-1.2260,0.231,9.75190,9.75190
1980.00,9.75059,25.292804,0.000463,25.176569,-1.2259,0.231,9.75176,9.75176
1981.00,9.75093,25.292817,0.000462,25.176529,-1.2258,0.231,9.75343,9.75343
1982.00,9.75135,25.292852,0.000463,25.176566,-1.2257,0.231,9.75195,9.75195
1983.00,9.75196,25.292790,0.000462,25.176417,-1.2257,0.231,9.75230,9.75230
1984.00,9.75215,25.292898,0.000462,25.176504,-1.2255,0.231,9.75215,9.75215
1985.00,9.75228,25.292937,0.000458,25.176484,-1.2255,0.231,9.75115,9.75115
1986.00,9.75271,25.292956,0.000458,25.176477,-1.2253,0.231,9.74908,9.74908
1987.00,9.75297,25.292967,0.000454,25.176441,-1.2253,0.231,9.74861,9.74861
1988.00,9.75286,25.292993,0.000451,25.176448,-1.2252,0.231,9.74796,9.74796
1989.00,9.75243,25.293039,0.000452,25.176518,-1.2252,0.232,9.74924,9.74924
1990.00,9.75240,25.292947,0.000451,25.176457,-1.2252,0.232,9.75080,9.75080
1991.00,9.75255,25.292928,0.000448,25.176466,-1.2251,0.232,9.75180,9.75180
1992.00,9.75293,25.293067,0.000454,25.176574,-1.2251,0.232,9.75422,9.75422
1993.00,9.75333,25.293163,0.000460,25.176665,-1.2250,0.232,9.75805,9.75805
1994.00,9.75310,25.293092,0.000459,25.176508,-1.2249,0.232,9.75852,9.75852
1995.00,9.75289,25.293176,0.000462,25.176513,-1.2247,0.232,9.75801,9.75801
1996.00,9.75293,25.293167,0.000462,25.176466,-1.2246,0.232,9.75690,9.75690
1997.00,9.75229,25.293190,0.000461,25.176467,-1.2245,0.232,9.75228,9.75228
1998.00,9.75148,25.293184,0.000458,25.176455,-1.2245,0.232,9.74718,9.74718
1999.00,9.75130,25.293098,0.000455,25.176382,-1.2244,0.232,9.74524,9.74524
2000.00,9.75134,25.293099,0.000452,25.176406,-1.2244,0.232,9.74496,9.74496
2001.00,9.75107,25.293209,0.000454,25.176492,-1.2244,0.232,9.74595,9.74595
2002.00,9.75093,25.293143,0.000450,25.176422,-1.2243,0.232,9.74803,9.74803
2003.00,9.75100,25.293247,0.000452,25.176473,-1.2241,0.232,9.74731,9.74731
2004.00,9.75138,25.293477,0.000455,25.176710,-1.2239,0.233,9.74425,9.74425
2005.00,9.75179,25.293499,0.000452,25.176661,-1.2238,0.233,9.73794,9.73794
2006.00,9.75179,25.293497,0.000450,25.176619,-1.2236,0.233,9.73097,9.73097
2007.00,9.75101,25.293539,0.000451,25.176623,-1.2235,0.233,9.72640,9.72640
2008.00,9.74830,25.293488,0.000445,25.176558,-1.2234,0.233,9.72619,9.72619
2009.00,9.74672,25.293519,0.000444,25.176487,-1.2234,0.233,9.72764,9.72764
2010.00,9.74895,25.293627,0.000448,25.176579,-1.2235,0.234,9.73049,9.73049
2011.00,9.75164,25.293685,0.000449,25.176653,-1.2235,0.234,9.73382,9.73382
@14,2.0001,4.0, 2010.069 
2012.00,9.74756,25.293624,0.000449,25.176596,-1.2234,0.234,9.73467,9.73467
2013.00,9.73834,25.293702,0.000454,25.176649,-1.2233,0.234,9.73284,9.73284
2014.00,9.73077,25.293740,0.000455,25.176706,-1.2232,0.234,9.73288,9.73288
2015.00,9.73000,25.293780,0.000452,25.176647,-1.2231,0.234,9.73500,9.73500
2016.00,9.73155,25.293855,0.000452,25.176632,-1.2229,0.234,9.73749,9.73749
2017.00,9.73171,25.293944,0.000451,25.176620,-1.2228,0.234,9.74345,9.74345
2018.00,9.73181,25.293977,0.000448,25.176573,-1.2228,0.234,9.75080,9.75080
2019.00,9.73367,25.294043,0.000447,25.176537,-1.2227,0.234,9.75379,9.75379
2020.00,9.73672,25.294129,0.000448,25.176603,-1.2227,0.234,9.75375,9.75375
2021.00,9.73831,25.294163,0.000447,25.176596,-1.2227,0.234,9.75308,9.75308
2022.00,9.73898,25.294290,0.000451,25.176701,-1.2227,0.234,9.75255,9.75255
2023.00,9.73988,25.294283,0.000456,25.176665,-1.2226,0.234,9.75185,9.75185
2024.00,9.74107,25.294242,0.000458,25.176612,-1.2226,0.234,9.75291,9.75291
2025.00,9.74296,25.294179,0.000461,25.176558,-1.2226,0.234,9.75585,9.75585
2026.00,9.74514,25.294189,0.000460,25.176551,-1.2225,0.234,9.75924,9.75924
2027.00,9.74696,25.294194,0.000456,25.176580,-1.2224,0.234,9.76046,9.76046
2028.00,9.74834,25.294267,0.000455,25.176645,-1.2222,0.234,9.76098,9.76098
2029.00,9.74973,25.294292,0.000456,25.176647,-1.2220,0.235,9.76058,9.76058
2030.00,9.75112,25.294243,0.000454,25.176573,-1.2219,0.235,9.75899,9.75899
2031.00,9.75156,25.294278,0.000459,25.176589,-1.2217,0.235,9.75827,9.75827
2032.00,9.75260,25.294299,0.000464,25.176555,-1.2215,0.234,9.75631,9.75631
2033.00,9.75394,25.294319,0.000466,25.176531,-1.2214,0.234,9.75573,9.75573
2034.00,9.75542,25.294391,0.000466,25.176544,-1.2212,0.234,9.75634,9.75634
2035.00,9.75627,25.294494,0.000466,25.176641,-1.2211,0.234,9.75806,9.75806
2036.00,9.75686,25.294541,0.000464,25.176649,-1.2210,0.235,9.75723,9.75723
2037.00,9.75675,25.294584,0.000462,25.176592,-1.2209,0.235,9.75641,9.75641
2038.00,9.75601,25.294604,0.000460,25.176593,-1.2209,0.235,9.75427,9.75427
2039.00,9.75588,25.294595,0.000457,25.176573,-1.2208,0.235,9.75530,9.75530
2040.00,9.75700,25.294610,0.000457,25.176501,-1.2208,0.235,9.75786,9.75786
2041.00,9.75814,25.294600,0.000455,25.176443,-1.2207,0.235,9.75913,9.75913
2042.00,9.75831,25.294537,0.000454,25.176430,-1.2207,0.235,9.75913,9.75913
2043.00,9.75779,25.294521,0.000458,25.176422,-1.2206,0.235,9.75931,9.75931
2044.00,9.75751,25.294516,0.000459,25.176387,-1.2204,0.235,9.75766,9.75766
2045.00,9.75734,25.294513,0.000460,25.176388,-1.2203,0.235,9.75378,9.75378
2046.00,9.75690,25.294469,0.000460,25.176382,-1.2201,0.235,9.75178,9.75178
2047.00,9.75626,25.294519,0.000460,25.176407,-1.2199,0.235,9.75204,9.75204
2048.00,9.75573,25.294611,0.000457,25.176437,-1.2198,0.235,9.75219,9.75219
2049.00,9.75560,25.294679,0.000457,25.176522,-1.2198,0.236,9.75362,9.75362
2050.00,9.75549,25.294771,0.000454,25.176597,-1.2198,0.236,9.75559,9.75559
2051.00,9.75612,25.294863,0.000455,25.176603,-1.2197,0.236,9.75743,9.75743
2052.00,9.75657,25.294954,0.000455,25.176636,-1.2197,0.236,9.75869,9.75869
2053.00,9.75642,25.295025,0.000456,25.176639,-1.2196,0.236,9.75934,9.75934
2054.00,9.75635,25.295068,0.000452,25.176544,-1.2195,0.236,9.75908,9.75908
2055.00,9.75642,25.295027,0.000452,25.176459,-1.2194,0.236,9.75820,9.75820
2056.00,9.75618,25.295099,0.000452,25.176467,-1.2192,0.236,9.75578,9.75578
2057.00,9.75581,25.295112,0.000451,25.176383,-1.2192,0.236,9.75324,9.75324
2058.00,9.75575,25.295084,0.000450,25.176353,-1.2192,0.237,9.75191,9.75191
2059.00,9.75527,25.295144,0.000452,25.176406,-1.2192,0.237,9.74836,9.74836
2060.00,9.75398,25.295320,0.000456,25.176522,-1.2193,0.236,9.74596,9.74596
2061.00,9.75333,25.295349,0.000457,25.176540,-1.2192,0.236,9.74857,9.74857
2062.00,9.75354,25.295384,0.000461,25.176644,-1.2191,0.236,9.75095,9.75095
2063.00,9.75382,25.295463,0.000463,25.176653,-1.2189,0.236,9.75230,9.75230
2064.00,9.75389,25.295466,0.000468,25.176668,-1.2187,0.236,9.75397,9.75397
2065.00,9.75375,25.295442,0.000467,25.176662,-1.2185,0.237,9.75512,9.75512
2066.00,9.75384,25.295406,0.000469,25.176649,-1.2184,0.237,9.75368,9.75368
2067.00,9.75368,25.295413,0.000466,25.176582,-1.2184,0.237,9.75138,9.75138
2068.00,9.75350,25.295521,0.000464,25.176684,-1.2185,0.237,9.75008,9.75008
2069.00,9.75306,25.295543,0.000462,25.176669,-1.2186,0.237,9.74912,9.74912
2070.00,9.75230,25.295584,0.000461,25.176614,-1.2185,0.237,9.74873,9.74873
2071.00,9.75190,25.295738,0.000459,25.176661,-1.2184,0.237,9.74923,9.74923
2072.00,9.75191,25.295818,0.000460,25.176699,-1.2182,0.237,9.75234,9.75234
2073.00,9.75201,25.295743,0.000459,25.176629,-1.2179,0.237,9.75299,9.75299
2074.00,9.75148,25.295804,0.000461,25.176686,-1.2176,0.237,9.75331,9.75331
2075.00,9.75110,25.295842,0.000463,25.176720,-1.2174,0.237,9.75399,9.75399
2076.00,9.75092,25.295746,0.000461,25.176611,-1.2173,0.237,9.75274,9.75274
2077.00,9.75128,25.295788,0.000462,25.176631,-1.2172,0.237,9.75123,9.75123
2078.00,9.75161,25.295794,0.000461,25.176610,-1.2171,0.237,9.75170,9.75170
2079.00,9.75192,25.295843,0.000460,25.176631,-1.2171,0.238,9.75233,9.75233
2080.00,9.75242,25.295890,0.000458,25.176629,-1.2170,0.238,9.75209,9.75209
2081.00,9.75236,25.295966,0.000460,25.176671,-1.2169,0.238,9.75353,9.75353
2082.00,9.75241,25.295994,0.000459,25.176663,-1.2169,0.238,9.75508,9.75508
2083.00,9.75279,25.296060,0.000459,25.176649,-1.2168,0.238,9.75696,9.75696
2084.00,9.75303,25.296068,0.000456,25.176600,-1.2167,0.238,9.75763,9.75763
2085.00,9.75313,25.296111,0.000458,25.176623,-1.2165,0.238,9.75772,9.75772
2086.00,9.75327,25.296151,0.000458,25.176616,-1.2165,0.238,9.75858,9.75858
2087.00,9.75390,25.296148,0.000459,25.176573,-1.2164,0.238,9.75809,9.75809
2088.00,9.75414,25.296232,0.000459,25.176579,-1.2164,0.238,9.75493,9.75493
2089.00,9.75408,25.296217,0.000458,25.176527,-1.2164,0.238,9.75264,9.75264
2090.00,9.75377,25.296244,0.000457,25.176490,-1.2163,0.238,9.75078,9.75078
2091.00,9.75351,25.296308,0.000456,25.176518,-1.2162,0.238,9.74870,9.74870
2092.00,9.75310,25.296365,0.000456,25.176549,-1.2161,0.238,9.74678,9.74678
2093.00,9.75256,25.296344,0.000456,25.176555,-1.2159,0.238,9.74633,9.74633
2094.00,9.75258,25.296370,0.000455,25.176544,-1.2157,0.239,9.74807,9.74807
2095.00,9.75265,25.296408,0.000455,25.176580,-1.2156,0.239,9.75013,9.75013
2096.00,9.75277,25.296445,0.000456,25.176584,-1.2155,0.239,9.75062,9.75062
2097.00,9.75287,25.296477,0.000456,25.176588,-1.2154,0.239,9.75181,9.75181
2098.00,9.75311,25.296485,0.000457,25.176594,-1.2153,0.239,9.75520,9.75520
2099.00,9.75354,25.296591,0.000460,25.176639,-1.2152,0.239,9.75601,9.75601
2100.00,9.75347,25.296657,0.000461,25.176668,-1.2151,0.239,9.75512,9.75512
2101.00,9.75343,25.296743,0.000463,25.176688,-1.2150,0.239,9.75515,9.75515
2102.00,9.75319,25.296772,0.000461,25.176637,-1.2149,0.239,9.75602,9.75602
2103.00,9.75331,25.296825,0.000464,25.176569,-1.2149,0.239,9.75687,9.75687
2104.00,9.75335,25.296881,0.000464,25.176597,-1.2149,0.239,9.75667,9.75667
2105.00,9.75328,25.296815,0.000462,25.176503,-1.2148,0.239,9.75646,9.75646
2106.00,9.75282,25.296830,0.000460,25.176501,-1.2146,0.239,9.75558,9.75558
2107.00,9.75233,25.296869,0.000459,25.176500,-1.2144,0.239,9.75444,9.75444
2108.00,9.75241,25.296945,0.000456,25.176594,-1.2141,0.240,9.75209,9.75209
2109.00,9.75300,25.296931,0.000454,25.176557,-1.2139,0.240,9.75312,9.75312
2110.00,9.75401,25.297015,0.000454,25.176593,-1.2137,0.240,9.75675,9.75675
2111.00,9.75499,25.297006,0.000453,25.176595,-1.2135,0.240,9.76061,9.76061
2112.00,9.75577,25.297086,0.000455,25.176679,-1.2133,0.240,9.76204,9.76204
2113.00,9.75639,25.297062,0.000456,25.176597,-1.2132,0.240,9.76226,9.76226
2114.00,9.75667,25.297127,0.000459,25.176601,-1.2132,0.240,9.76125,9.76125
2115.00,9.75688,25.297138,0.000457,25.176595,-1.2131,0.240,9.75942,9.75942
2116.00,9.75695,25.297132,0.000455,25.176536,-1.2132,0.240,9.75654,9.75654
2117.00,9.75686,25.297133,0.000456,25.176454,-1.2132,0.240,9.75451,9.75451
2118.00,9.75639,25.297217,0.000456,25.176503,-1.2131,0.240,9.75281,9.75281
2119.00,9.75582,25.297252,0.000456,25.176508,-1.2130,0.241,9.75214,9.75214
2120.00,9.75584,25.297329,0.000457,25.176500,-1.2129,0.241,9.75087,9.75087
2121.00,9.75585,25.297377,0.000459,25.176490,-1.2127,0.241,9.75104,9.75104
2122.00,9.75618,25.297423,0.000457,25.176555,-1.2126,0.241,9.75415,9.75415
2123.00,9.75603,25.297390,0.000458,25.176495,-1.2125,0.241,9.75515,9.75515
2124.00,9.75510,25.297387,0.000455,25.176482,-1.2123,0.241,9.75253,9.75253
2125.00,9.75462,25.297357,0.000458,25.176483,-1.2120,0.241,9.75168,9.75168
2126.00,9.75476,25.297330,0.000458,25.176488,-1.2119,0.241,9.75117,9.75117
2127.00,9.75500,25.297332,0.000455,25.176442,-1.2117,0.241,9.75018,9.75018
2128.00,9.75527,25.297376,0.000454,25.176492,-1.2116,0.241,9.75053,9.75053
2129.00,9.75510,25.297482,0.000457,25.176539,-1.2116,0.241,9.75428,9.75428
2130.00,9.75517,25.297580,0.000455,25.176587,-1.2115,0.241,9.75843,9.75843
2131.00,9.75488,25.297732,0.000456,25.176633,-1.2114,0.242,9.75953,9.75953
2132.00,9.75438,25.297810,0.000458,25.176673,-1.2112,0.242,9.75816,9.75816
2133.00,9.75419,25.297905,0.000459,25.176723,-1.2111,0.242,9.75860,9.75860
2134.00,9.75413,25.297882,0.000456,25.176707,-1.2109,0.242,9.75749,9.75749
2135.00,9.75394,25.297824,0.000453,25.176613,-1.2106,0.242,9.75441,9.75441
2136.00,9.75389,25.297829,0.000453,25.176588,-1.2104,0.242,9.75425,9.75425
2137.00,9.75433,25.297872,0.000455,25.176604,-1.2102,0.242,9.75650,9.75650
2138.00,9.75537,25.297842,0.000457,25.176573,-1.2101,0.242,9.75969,9.75969
2139.00,9.75654,25.297836,0.000458,25.176489,-1.2099,0.242,9.76345,9.76345
2140.00,9.75723,25.297864,0.000460,25.176498,-1.2097,0.242,9.76546,9.76546
2141.00,9.75752,25.297909,0.000462,25.176526,-1.2096,0.242,9.76506,9.76506
2142.00,9.75733,25.297841,0.000462,25.176456,-1.2094,0.242,9.76368,9.76368
2143.00,9.75719,25.297887,0.000462,25.176453,-1.2094,0.242,9.76084,9.76084
2144.00,9.75775,25.297992,0.000465,25.176615,-1.2094,0.242,9.75758,9.75758
2145.00,9.75855,25.298052,0.000468,25.176667,-1.2094,0.242,9.75714,9.75714
2146.00,9.75887,25.298072,0.000465,25.176676,-1.2094,0.242,9.75575,9.75575
2147.00,9.75856,25.298141,0.000462,25.176756,-1.2093,0.242,9.75354,9.75354
2148.00,9.75810,25.298201,0.000462,25.176762,-1.2091,0.242,9.75340,9.75340
2149.00,9.75802,25.298138,0.000457,25.176597,-1.2088,0.242,9.75315,9.75315
2150.00,9.75744,25.298282,0.000456,25.176656,-1.2086,0.243,9.75132,9.75132
2151.00,9.75708,25.298326,0.000456,25.176599,-1.2083,0.243,9.75350,9.75350
2152.00,9.75722,25.298365,0.000459,25.176517,-1.2081,0.243,9.75569,9.75569
2153.00,9.75746,25.298427,0.000459,25.176564,-1.2079,0.243,9.75576,9.75576
2154.00,9.75790,25.298524,0.000460,25.176605,-1.2078,0.243,9.75353,9.75353
2155.00,9.75745,25.298475,0.000454,25.176535,-1.2077,0.243,9.75027,9.75027
2156.00,9.75539,25.298491,0.000452,25.176580,-1.2076,0.243,9.74499,9.74499
2157.00,9.75475,25.298498,0.000451,25.176592,-1.2074,0.243,9.73933,9.73933
2158.00,9.75421,25.298463,0.000446,25.176520,-1.2072,0.244,9.73512,9.73512
2159.00,9.75342,25.298504,0.000444,25.176570,-1.2071,0.244,9.73432,9.73432
2160.00,9.75528,25.298452,0.000440,25.176530,-1.2071,0.244,9.73637,9.73637
2161.00,9.75599,25.298412,0.000438,25.176507,-1.2070,0.244,9.73917,9.73917
@15,2.0001,4.0, 2160.003 
2162.00,9.75729,25.298486,0.000434,25.176544,-1.2069,0.245,9.74185,9.74185
2163.00,9.75424,25.298509,0.000435,25.176548,-1.2068,0.245,9.74239,9.74239
2164.00,9.74531,25.298532,0.000437,25.176546,-1.2066,0.245,9.74316,9.74316
2165.00,9.74085,25.298591,0.000441,25.176555,-1.2065,0.245,9.74614,9.74614
2166.00,9.74072,25.298668,0.000445,25.176525,-1.2063,0.245,9.74848,9.74848
2167.00,9.74147,25.298658,0.000447,25.176513,-1.2062,0.245,9.75120,9.75120
2168.00,9.74149,25.298704,0.000445,25.176506,-1.2060,0.245,9.75560,9.75560
2169.00,9.74344,25.298726,0.000446,25.176488,-1.2058,0.245,9.76066,9.76066
2170.00,9.74525,25.298825,0.000449,25.176526,-1.2055,0.245,9.76196,9.76196
2171.00,9.74755,25.298883,0.000449,25.176609,-1.2052,0.245,9.76200,9.76200
2172.00,9.74862,25.298958,0.000451,25.176649,-1.2049,0.245,9.76219,9.76219
2173.00,9.74846,25.298996,0.000452,25.176664,-1.2048,0.245,9.76212,9.76212
2174.00,9.74914,25.298901,0.000451,25.176557,-1.2046,0.245,9.76121,9.76121
2175.00,9.75076,25.298858,0.000447,25.176547,-1.2044,0.245,9.76283,9.76283
2176.00,9.75291,25.298894,0.000450,25.176548,-1.2043,0.245,9.76628,9.76628
2177.00,9.75509,25.298927,0.000451,25.176566,-1.2042,0.245,9.76950,9.76950
2178.00,9.75696,25.298964,0.000456,25.176594,-1.2041,0.245,9.77077,9.77077
2179.00,9.75848,25.299054,0.000462,25.176715,-1.2039,0.245,9.77187,9.77187
2180.00,9.75979,25.299138,0.000469,25.176758,-1.2038,0.245,9.77048,9.77048
2181.00,9.76102,25.299188,0.000469,25.176801,-1.2037,0.245,9.77011,9.77011
2182.00,9.76235,25.299207,0.000468,25.176746,-1.2036,0.245,9.76893,9.76893
2183.00,9.76336,25.299182,0.000467,25.176685,-1.2033,0.245,9.76733,9.76733
2184.00,9.76458,25.299263,0.000465,25.176689,-1.2032,0.245,9.76675,9.76675
2185.00,9.76536,25.299266,0.000462,25.176635,-1.2031,0.245,9.76693,9.76693
2186.00,9.76587,25.299178,0.000458,25.176495,-1.2029,0.246,9.76659,9.76659
2187.00,9.76680,25.299093,0.000458,25.176452,-1.2027,0.246,9.76902,9.76902
2188.00,9.76789,25.299174,0.000458,25.176516,-1.2025,0.246,9.77240,9.77240
2189.00,9.76804,25.299271,0.000458,25.176539,-1.2022,0.246,9.77161,9.77161
2190.00,9.76750,25.299342,0.000460,25.176618,-1.2019,0.246,9.76878,9.76878
2191.00,9.76715,25.299440,0.000461,25.176661,-1.2015,0.246,9.76574,9.76574
2192.00,9.76707,25.299654,0.000463,25.176751,-1.2013,0.246,9.76078,9.76078
2193.00,9.76680,25.299681,0.000462,25.176686,-1.2012,0.246,9.75619,9.75619
2194.00,9.76663,25.299648,0.000461,25.176682,-1.2011,0.246,9.75621,9.75621
2195.00,9.76627,25.299651,0.000461,25.176628,-1.2010,0.246,9.75694,9.75694
2196.00,9.76518,25.299621,0.000458,25.176586,-1.2009,0.246,9.75587,9.75587
2197.00,9.76400,25.299495,0.000454,25.176484,-1.2009,0.246,9.75419,9.75419
2198.00,9.76326,25.299453,0.000453,25.176466,-1.2007,0.247,9.75380,9.75380
2199.00,9.76237,25.299412,0.000453,25.176419,-1.2006,0.247,9.75360,9.75360
2200.00,9.76175,25.299411,0.000452,25.176437,-1.2005,0.247,9.75440,9.75440
2201.00,9.76142,25.299443,0.000455,25.176491,-1.2003,0.247,9.75558,9.75558
2202.00,9.76057,25.299505,0.000458,25.176524,-1.2001,0.247,9.75751,9.75751
2203.00,9.76033,25.299575,0.000457,25.176546,-1.2000,0.247,9.75874,9.75874
2204.00,9.76021,25.299642,0.000457,25.176523,-1.1998,0.247,9.75886,9.75886
2205.00,9.76002,25.299676,0.000458,25.176454,-1.1996,0.247,9.75954,9.75954
2206.00,9.75971,25.299799,0.000455,25.176471,-1.1994,0.247,9.76067,9.76067
2207.00,9.75873,25.299829,0.000456,25.176450,-1.1992,0.247,9.76235,9.76235
2208.00,9.75846,25.299902,0.000459,25.176509,-1.1990,0.247,9.76421,9.76421
2209.00,9.75827,25.299952,0.000459,25.176548,-1.1989,0.247,9.76424,9.76424
2210.00,9.75824,25.299995,0.000458,25.176549,-1.1987,0.247,9.76212,9.76212
2211.00,9.75820,25.300027,0.000462,25.176542,-1.1985,0.247,9.76078,9.76078
2212.00,9.75823,25.300031,0.000464,25.176524,-1.1984,0.247,9.75916,9.75916
2213.00,9.75851,25.300015,0.000463,25.176485,-1.1983,0.247,9.75816,9.75816
2214.00,9.75890,25.300010,0.000464,25.176457,-1.1981,0.247,9.75932,9.75932
2215.00,9.75920,25.300126,0.000465,25.176603,-1.1981,0.247,9.76148,9.76148
2216.00,9.75974,25.300103,0.000460,25.176572,-1.1979,0.247,9.76406,9.76406
2217.00,9.76108,25.300243,0.000453,25.176693,-1.1978,0.248,9.76881,9.76881
2218.00,9.76254,25.300380,0.000452,25.176773,-1.1976,0.248,9.77044,9.77044
2219.00,9.76290,25.300533,0.000452,25.176812,-1.1974,0.248,9.76907,9.76907
2220.00,9.76270,25.300395,0.000451,25.176590,-1.1972,0.248,9.76739,9.76739
2221.00,9.76272,25.300492,0.000453,25.176668,-1.1969,0.248,9.76621,9.76621
2222.00,9.76317,25.300496,0.000459,25.176585,-1.1968,0.248,9.76318,9.76318
2223.00,9.76338,25.300502,0.000461,25.176512,-1.1966,0.248,9.76050,9.76050
2224.00,9.76313,25.300522,0.000461,25.176487,-1.1964,0.248,9.75914,9.75914
2225.00,9.76268,25.300687,0.000461,25.176584,-1.1963,0.248,9.75900,9.75900
2226.00,9.76240,25.300687,0.000461,25.176521,-1.1961,0.248,9.75819,9.75819
2227.00,9.76221,25.300649,0.000460,25.176518,-1.1959,0.248,9.75693,9.75693
2228.00,9.76178,25.300661,0.000461,25.176614,-1.1956,0.248,9.75739,9.75739
2229.00,9.76152,25.300589,0.000460,25.176632,-1.1954,0.248,9.75790,9.75790
2230.00,9.76126,25.300632,0.000460,25.176727,-1.1952,0.249,9.75674,9.75674
2231.00,9.76103,25.300648,0.000459,25.176711,-1.1950,0.249,9.75548,9.75548
2232.00,9.76105,25.300728,0.000457,25.176656,-1.1949,0.249,9.75564,9.75564
2233.00,9.76123,25.300762,0.000455,25.176558,-1.1947,0.249,9.75664,9.75664
2234.00,9.76113,25.300841,0.000455,25.176565,-1.1944,0.249,9.75757,9.75757
2235.00,9.76071,25.300839,0.000454,25.176490,-1.1941,0.249,9.75905,9.75905
2236.00,9.76032,25.300865,0.000457,25.176508,-1.1939,0.249,9.75989,9.75989
2237.00,9.75965,25.300944,0.000460,25.176579,-1.1938,0.249,9.76125,9.76125
2238.00,9.75914,25.300918,0.000457,25.176546,-1.1936,0.249,9.76190,9.76190
2239.00,9.75925,25.300909,0.000452,25.176525,-1.1935,0.250,9.76253,9.76253
2240.00,9.75923,25.300911,0.000453,25.176509,-1.1933,0.250,9.76176,9.76176
2241.00,9.75889,25.300948,0.000449,25.176486,-1.1931,0.250,9.76104,9.76104
2242.00,9.75849,25.300927,0.000446,25.176445,-1.1928,0.250,9.75969,9.75969
2243.00,9.75850,25.300951,0.000447,25.176458,-1.1924,0.250,9.75868,9.75868
2244.00,9.75899,25.300970,0.000452,25.176407,-1.1921,0.250,9.75976,9.75976
2245.00,9.76002,25.300973,0.000453,25.176403,-1.1918,0.250,9.76417,9.76417
2246.00,9.76072,25.301027,0.000456,25.176469,-1.1917,0.250,9.76707,9.76707
2247.00,9.76092,25.301048,0.000455,25.176511,-1.1915,0.250,9.76743,9.76743
2248.00,9.76103,25.301070,0.000458,25.176501,-1.1913,0.250,9.76704,9.76704
2249.00,9.76132,25.301125,0.000460,25.176519,-1.1912,0.250,9.76679,9.76679
2250.00,9.76210,25.301151,0.000458,25.176513,-1.1910,0.250,9.76508,9.76508
2251.00,9.76274,25.301140,0.000454,25.176474,-1.1907,0.250,9.76382,9.76382
2252.00,9.76297,25.301145,0.000455,25.176451,-1.1905,0.250,9.76352,9.76352
2253.00,9.76292,25.301181,0.000454,25.176477,-1.1904,0.250,9.76374,9.76374
2254.00,9.76290,25.301208,0.000449,25.176478,-1.1902,0.251,9.76317,9.76317
2255.00,9.76333,25.301298,0.000451,25.176549,-1.1900,0.251,9.76339,9.76339
2256.00,9.76385,25.301401,0.000454,25.176607,-1.1899,0.251,9.76439,9.76439
2257.00,9.76412,25.301416,0.000455,25.176646,-1.1895,0.251,9.76548,9.76548
2258.00,9.76392,25.301507,0.000458,25.176738,-1.1893,0.251,9.76597,9.76597
2259.00,9.76376,25.301510,0.000460,25.176711,-1.1890,0.251,9.76491,9.76491
2260.00,9.76362,25.301493,0.000457,25.176635,-1.1888,0.251,9.76186,9.76186
2261.00,9.76362,25.301458,0.000456,25.176595,-1.1885,0.251,9.75991,9.75991
2262.00,9.76398,25.301557,0.000455,25.176576,-1.1883,0.251,9.76005,9.76005
2263.00,9.76420,25.301466,0.000453,25.176456,-1.1882,0.251,9.76041,9.76041
2264.00,9.76437,25.301472,0.000455,25.176524,-1.1882,0.251,9.76232,9.76232
2265.00,9.76412,25.301560,0.000456,25.176628,-1.1881,0.251,9.76493,9.76493
2266.00,9.76350,25.301581,0.000457,25.176660,-1.1880,0.252,9.76482,9.76482
2267.00,9.76298,25.301651,0.000461,25.176765,-1.1878,0.252,9.76223,9.76223
2268.00,9.76256,25.301753,0.000462,25.176824,-1.1876,0.252,9.75926,9.75926
2269.00,9.76197,25.301869,0.000461,25.176850,-1.1872,0.252,9.75580,9.75580
2270.00,9.76107,25.301855,0.000462,25.176824,-1.1870,0.252,9.75270,9.75270
2271.00,9.76063,25.301858,0.000461,25.176745,-1.1869,0.252,9.75365,9.75365
2272.00,9.76099,25.301831,0.000460,25.176691,-1.1868,0.252,9.75750,9.75750
2273.00,9.76165,25.301821,0.000458,25.176643,-1.1867,0.252,9.76214,9.76214
2274.00,9.76217,25.301793,0.000456,25.176585,-1.1865,0.252,9.76592,9.76592
2275.00,9.76225,25.301820,0.000450,25.176543,-1.1862,0.252,9.76905,9.76905
2276.00,9.76198,25.301920,0.000449,25.176609,-1.1859,0.252,9.76968,9.76968
2277.00,9.76197,25.301974,0.000451,25.176618,-1.1857,0.252,9.76808,9.76808
2278.00,9.76191,25.302049,0.000452,25.176650,-1.1855,0.253,9.76513,9.76513
2279.00,9.76154,25.302131,0.000455,25.176686,-1.1854,0.253,9.76173,9.76173
2280.00,9.76146,25.302247,0.000462,25.176734,-1.1853,0.252,9.75926,9.75926
2281.00,9.76176,25.302306,0.000467,25.176727,-1.1850,0.252,9.75744,9.75744
2282.00,9.76122,25.302441,0.000466,25.176743,-1.1848,0.252,9.75662,9.75662
2283.00,9.76117,25.302501,0.000464,25.176709,-1.1845,0.253,9.75854,9.75854
2284.00,9.76119,25.302505,0.000461,25.176685,-1.1842,0.253,9.76026,9.76026
2285.00,9.76077,25.302478,0.000456,25.176638,-1.1839,0.253,9.76176,9.76176
2286.00,9.76085,25.302470,0.000451,25.176640,-1.1836,0.253,9.76365,9.76365
2287.00,9.76155,25.302371,0.000448,25.176558,-1.1834,0.253,9.76593,9.76593
2288.00,9.76242,25.302381,0.000449,25.176580,-1.1832,0.253,9.76532,9.76532
2289.00,9.76312,25.302373,0.000452,25.176522,-1.1830,0.253,9.76642,9.76642
2290.00,9.76403,25.302392,0.000452,25.176523,-1.1828,0.253,9.76764,9.76764
2291.00,9.76464,25.302388,0.000452,25.176472,-1.1826,0.253,9.76785,9.76785
2292.00,9.76436,25.302423,0.000453,25.176473,-1.1824,0.253,9.76578,9.76578
2293.00,9.76394,25.302500,0.000450,25.176508,-1.1822,0.254,9.76563,9.76563
2294.00,9.76342,25.302668,0.000447,25.176601,-1.1821,0.254,9.76443,9.76443
2295.00,9.76310,25.302692,0.000446,25.176589,-1.1819,0.254,9.76351,9.76351
2296.00,9.76302,25.302776,0.000446,25.176664,-1.1817,0.254,9.76323,9.76323
2297.00,9.76318,25.302744,0.000448,25.176647,-1.1816,0.254,9.76494,9.76494
2298.00,9.76354,25.302751,0.000450,25.176701,-1.1813,0.254,9.76559,9.76559
2299.00,9.76397,25.302724,0.000452,25.176674,-1.1810,0.254,9.76589,9.76589
2300.00,9.76472,25.302746,0.000451,25.176612,-1.1808,0.254,9.76822,9.76822
2301.00,9.76600,25.302740,0.000453,25.176571,-1.1806,0.254,9.77230,9.77230
2302.00,9.76761,25.302899,0.000451,25.176643,-1.1803,0.254,9.77613,9.77613
2303.00,9.76820,25.302957,0.000450,25.176543,-1.1801,0.254,9.77751,9.77751
2304.00,9.76878,25.302988,0.000451,25.176531,-1.1800,0.254,9.77588,9.77588
2305.00,9.76902,25.303062,0.000453,25.176619,-1.1798,0.254,9.76721,9.76721
2306.00,9.76920,25.303075,0.000453,25.176624,-1.1796,0.255,9.75578,9.75578
2307.00,9.76976,25.302970,0.000451,25.176565,-1.1794,0.255,9.74320,9.74320
2308.00,9.77122,25.302932,0.000450,25.176567,-1.1793,0.255,9.73387,9.73387
2309.00,9.77346,25.302898,0.000448,25.176602,-1.1790,0.255,9.73046,9.73046
2310.00,9.77622,25.302861,0.000445,25.176584,-1.1788,0.255,9.73290,9.73290
2311.00,9.78240,25.302927,0.000441,25.176626,-1.1786,0.255,9.73596,9.73596
@16,2.0001,4.0, 2310.047 
2312.00,9.78625,25.303039,0.000437,25.176679,-1.1785,0.256,9.73951,9.73951
2313.00,9.77410,25.303126,0.000438,25.176761,-1.1783,0.256,9.74282,9.74282
2314.00,9.75549,25.303146,0.000436,25.176746,-1.1781,0.256,9.74627,9.74627
2315.00,9.74569,25.303219,0.000437,25.176808,-1.1779,0.256,9.74956,9.74956
2316.00,9.74357,25.303277,0.000441,25.176828,-1.1777,0.256,9.75322,9.75322
2317.00,9.74349,25.303217,0.000443,25.176730,-1.1775,0.256,9.75835,9.75835
2318.00,9.74414,25.303282,0.000445,25.176677,-1.1774,0.257,9.76332,9.76332
2319.00,9.74633,25.303276,0.000446,25.176573,-1.1773,0.257,9.76663,9.76663
2320.00,9.74892,25.303178,0.000446,25.176403,-1.1772,0.257,9.76913,9.76913
2321.00,9.75151,25.303107,0.000446,25.176285,-1.1771,0.257,9.77106,9.77106
2322.00,9.75327,25.303174,0.000447,25.176354,-1.1768,0.257,9.77211,9.77211
2323.00,9.75343,25.303136,0.000446,25.176361,-1.1765,0.257,9.77354,9.77354
2324.00,9.75384,25.303275,0.000450,25.176494,-1.1762,0.257,9.77431,9.77431
2325.00,9.75528,25.303386,0.000453,25.176543,-1.1759,0.257,9.77354,9.77354
2326.00,9.75739,25.303532,0.000453,25.176594,-1.1756,0.257,9.77435,9.77435
2327.00,9.75994,25.303570,0.000453,25.176521,-1.1753,0.257,9.77538,9.77538
2328.00,9.76249,25.303618,0.000454,25.176494,-1.1750,0.257,9.77474,9.77474
2329.00,9.76429,25.303628,0.000453,25.176444,-1.1748,0.257,9.77277,9.77277
2330.00,9.76550,25.303681,0.000452,25.176463,-1.1746,0.257,9.77216,9.77216
2331.00,9.76682,25.303666,0.000452,25.176447,-1.1745,0.257,9.77236,9.77236
2332.00,9.76859,25.303751,0.000457,25.176553,-1.1744,0.257,9.77235,9.77235
2333.00,9.77039,25.303778,0.000459,25.176596,-1.1743,0.257,9.77315,9.77315
2334.00,9.77164,25.303771,0.000458,25.176601,-1.1740,0.257,9.77482,9.77482
2335.00,9.77252,25.303777,0.000460,25.176549,-1.1737,0.257,9.77710,9.77710
2336.00,9.77346,25.303813,0.000460,25.176546,-1.1734,0.257,9.77775,9.77775
2337.00,9.77407,25.303849,0.000459,25.176491,-1.1730,0.257,9.77699,9.77699
2338.00,9.77407,25.303804,0.000458,25.176390,-1.1727,0.257,9.77426,9.77426
2339.00,9.77376,25.303856,0.000462,25.176397,-1.1726,0.257,9.77083,9.77083
2340.00,9.77282,25.303970,0.000464,25.176510,-1.1724,0.257,9.76709,9.76709
2341.00,9.77228,25.303966,0.000465,25.176490,-1.1722,0.257,9.76420,9.76420
2342.00,9.77223,25.303998,0.000466,25.176544,-1.1720,0.257,9.76394,9.76394
2343.00,9.77230,25.304091,0.000464,25.176591,-1.1719,0.257,9.76741,9.76741
2344.00,9.77253,25.304182,0.000460,25.176612,-1.1716,0.257,9.77213,9.77213
2345.00,9.77284,25.304241,0.000457,25.176599,-1.1714,0.258,9.77577,9.77577
2346.00,9.77323,25.304248,0.000454,25.176622,-1.1712,0.258,9.77885,9.77885
2347.00,9.77308,25.304323,0.000454,25.176626,-1.1711,0.258,9.77890,9.77890
2348.00,9.77303,25.304356,0.000454,25.176612,-1.1708,0.258,9.77732,9.77732
2349.00,9.77312,25.304325,0.000458,25.176570,-1.1706,0.258,9.77506,9.77506
2350.00,9.77330,25.304265,0.000459,25.176538,-1.1704,0.258,9.77340,9.77340
2351.00,9.77321,25.304393,0.000465,25.176626,-1.1702,0.258,9.77132,9.77132
2352.00,9.77271,25.304406,0.000464,25.176619,-1.1700,0.258,9.77063,9.77063
2353.00,9.77229,25.304492,0.000464,25.176677,-1.1698,0.258,9.76866,9.76866
2354.00,9.77139,25.304548,0.000463,25.176678,-1.1695,0.258,9.76571,9.76571
2355.00,9.77058,25.304643,0.000466,25.176748,-1.1693,0.258,9.76470,9.76470
2356.00,9.76975,25.304589,0.000459,25.176619,-1.1690,0.258,9.76262,9.76262
2357.00,9.76878,25.304568,0.000459,25.176551,-1.1687,0.258,9.76053,9.76053
2358.00,9.76865,25.304543,0.000460,25.176476,-1.1685,0.258,9.76221,9.76221
2359.00,9.76928,25.304605,0.000457,25.176511,-1.1685,0.258,9.76641,9.76641
2360.00,9.77037,25.304621,0.000450,25.176435,-1.1684,0.259,9.76917,9.76917
2361.00,9.77097,25.304720,0.000454,25.176497,-1.1682,0.259,9.77187,9.77187
2362.00,9.77112,25.304730,0.000454,25.176454,-1.1680,0.259,9.77396,9.77396
2363.00,9.77073,25.304748,0.000454,25.176449,-1.1678,0.259,9.77319,9.77319
2364.00,9.77008,25.304805,0.000457,25.176439,-1.1674,0.259,9.77180,9.77180
2365.00,9.76961,25.304875,0.000462,25.176510,-1.1671,0.259,9.77047,9.77047
2366.00,9.76922,25.304818,0.000461,25.176456,-1.1668,0.259,9.76990,9.76990
2367.00,9.76872,25.304881,0.000463,25.176537,-1.1666,0.259,9.76916,9.76916
2368.00,9.76833,25.304898,0.000463,25.176563,-1.1664,0.259,9.76975,9.76975
2369.00,9.76836,25.304843,0.000457,25.176523,-1.1662,0.259,9.76891,9.76891
2370.00,9.76803,25.304893,0.000453,25.176484,-1.1661,0.259,9.76721,9.76721
2371.00,9.76770,25.305051,0.000451,25.176586,-1.1659,0.260,9.76573,9.76573
2372.00,9.76734,25.305145,0.000449,25.176634,-1.1657,0.260,9.76510,9.76510
2373.00,9.76719,25.305196,0.000447,25.176631,-1.1655,0.260,9.76443,9.76443
2374.00,9.76770,25.305237,0.000448,25.176675,-1.1653,0.260,9.76455,9.76455
2375.00,9.76797,25.305168,0.000450,25.176654,-1.1650,0.260,9.76537,9.76537
2376.00,9.76828,25.305155,0.000451,25.176596,-1.1647,0.260,9.76707,9.76707
2377.00,9.76901,25.305086,0.000452,25.176527,-1.1644,0.260,9.76887,9.76887
2378.00,9.76906,25.305135,0.000453,25.176532,-1.1642,0.260,9.76759,9.76759
2379.00,9.76833,25.305220,0.000456,25.176565,-1.1640,0.260,9.76635,9.76635
2380.00,9.76756,25.305313,0.000458,25.176652,-1.1639,0.260,9.76609,9.76609
2381.00,9.76716,25.305341,0.000459,25.176650,-1.1638,0.260,9.76545,9.76545
2382.00,9.76686,25.305440,0.000459,25.176718,-1.1636,0.261,9.76332,9.76332
2383.00,9.76625,25.305445,0.000461,25.176717,-1.1634,0.260,9.76235,9.76235
2384.00,9.76587,25.305421,0.000461,25.176672,-1.1631,0.260,9.76283,9.76283
2385.00,9.76537,25.305411,0.000460,25.176551,-1.1628,0.261,9.76184,9.76184
2386.00,9.76517,25.305400,0.000458,25.176540,-1.1625,0.261,9.76269,9.76269
2387.00,9.76541,25.305462,0.000457,25.176565,-1.1623,0.261,9.76486,9.76486
2388.00,9.76578,25.305449,0.000456,25.176580,-1.1621,0.261,9.76981,9.76981
2389.00,9.76670,25.305474,0.000457,25.176580,-1.1619,0.261,9.77544,9.77544
2390.00,9.76798,25.305487,0.000458,25.176647,-1.1616,0.261,9.78084,9.78084
2391.00,9.76897,25.305469,0.000459,25.176639,-1.1614,0.261,9.78224,9.78224
2392.00,9.76969,25.305343,0.000460,25.176529,-1.1611,0.261,9.78277,9.78277
2393.00,9.76987,25.305376,0.000461,25.176540,-1.1609,0.261,9.77888,9.77888
2394.00,9.76956,25.305467,0.000460,25.176612,-1.1607,0.261,9.77330,9.77330
2395.00,9.76934,25.305573,0.000460,25.176628,-1.1605,0.261,9.76802,9.76802
2396.00,9.76910,25.305645,0.000460,25.176651,-1.1603,0.261,9.76625,9.76625
2397.00,9.76898,25.305765,0.000459,25.176653,-1.1601,0.262,9.76631,9.76631
2398.00,9.76956,25.305841,0.000457,25.176619,-1.1599,0.262,9.76839,9.76839
2399.00,9.77026,25.305815,0.000456,25.176588,-1.1598,0.262,9.77090,9.77090
2400.00,9.77092,25.305835,0.000458,25.176562,-1.1598,0.262,9.77403,9.77403
2401.00,9.77144,25.305837,0.000455,25.176519,-1.1597,0.262,9.77385,9.77385
2402.00,9.77204,25.305879,0.000456,25.176546,-1.1595,0.262,9.77168,9.77168
2403.00,9.77166,25.305854,0.000454,25.176529,-1.1593,0.262,9.77038,9.77038
2404.00,9.77232,25.305895,0.000455,25.176519,-1.1590,0.262,9.77028,9.77028
2405.00,9.77288,25.305929,0.000454,25.176538,-1.1585,0.262,9.76941,9.76941
2406.00,9.77287,25.306021,0.000458,25.176606,-1.1582,0.262,9.76805,9.76805
2407.00,9.77219,25.305989,0.000458,25.176547,-1.1580,0.262,9.76676,9.76676
2408.00,9.77153,25.306100,0.000462,25.176568,-1.1577,0.262,9.76646,9.76646
2409.00,9.77045,25.306100,0.000460,25.176490,-1.1574,0.262,9.76486,9.76486
2410.00,9.76939,25.306116,0.000457,25.176460,-1.1573,0.262,9.76423,9.76423
2411.00,9.76873,25.306170,0.000453,25.176458,-1.1571,0.263,9.76589,9.76589
2412.00,9.76833,25.306214,0.000452,25.176476,-1.1568,0.263,9.76798,9.76798
2413.00,9.76847,25.306253,0.000450,25.176487,-1.1567,0.263,9.77027,9.77027
2414.00,9.76937,25.306384,0.000453,25.176601,-1.1566,0.263,9.77333,9.77333
2415.00,9.77047,25.306351,0.000454,25.176581,-1.1563,0.263,9.77712,9.77712
2416.00,9.77173,25.306375,0.000457,25.176577,-1.1560,0.263,9.78010,9.78010
2417.00,9.77185,25.306469,0.000456,25.176631,-1.1557,0.263,9.77975,9.77975
2418.00,9.77114,25.306457,0.000458,25.176664,-1.1552,0.263,9.77634,9.77634
2419.00,9.77053,25.306413,0.000459,25.176655,-1.1548,0.263,9.77196,9.77196
2420.00,9.76966,25.306474,0.000461,25.176677,-1.1545,0.263,9.76636,9.76636
2421.00,9.76912,25.306483,0.000463,25.176690,-1.1542,0.263,9.76243,9.76243
2422.00,9.76904,25.306487,0.000460,25.176679,-1.1540,0.263,9.76189,9.76189
2423.00,9.76924,25.306557,0.000460,25.176685,-1.1538,0.263,9.76449,9.76449
2424.00,9.76919,25.306631,0.000455,25.176659,-1.1537,0.263,9.76895,9.76895
2425.00,9.76941,25.306677,0.000454,25.176610,-1.1536,0.264,9.77491,9.77491
2426.00,9.77062,25.306741,0.000450,25.176561,-1.1534,0.264,9.77965,9.77965
2427.00,9.77154,25.306768,0.000453,25.176524,-1.1531,0.264,9.77973,9.77973
2428.00,9.77326,25.306756,0.000450,25.176509,-1.1528,0.264,9.77888,9.77888
2429.00,9.77282,25.306836,0.000453,25.176546,-1.1525,0.264,9.77670,9.77670
2430.00,9.77274,25.306883,0.000451,25.176642,-1.1522,0.264,9.77301,9.77301
2431.00,9.77292,25.306909,0.000451,25.176738,-1.1520,0.264,9.76954,9.76954
2432.00,9.77298,25.306905,0.000453,25.176797,-1.1519,0.264,9.77017,9.77017
2433.00,9.77265,25.306962,0.000453,25.176709,-1.1516,0.264,9.76950,9.76950
2434.00,9.77121,25.306908,0.000455,25.176608,-1.1514,0.264,9.76926,9.76926
2435.00,9.77052,25.306924,0.000458,25.176581,-1.1512,0.264,9.77011,9.77011
2436.00,9.77039,25.306964,0.000461,25.176538,-1.1509,0.264,9.76961,9.76961
2437.00,9.77073,25.307034,0.000459,25.176517,-1.1507,0.264,9.76930,9.76930
2438.00,9.77113,25.307036,0.000459,25.176603,-1.1505,0.264,9.76899,9.76899
2439.00,9.77075,25.307055,0.000456,25.176691,-1.1504,0.265,9.76823,9.76823
2440.00,9.77090,25.307091,0.000453,25.176684,-1.1503,0.265,9.76616,9.76616
2441.00,9.77090,25.307097,0.000451,25.176610,-1.1500,0.265,9.76440,9.76440
2442.00,9.77082,25.307100,0.000447,25.176549,-1.1498,0.265,9.76454,9.76454
2443.00,9.77135,25.307131,0.000450,25.176539,-1.1496,0.265,9.76945,9.76945
2444.00,9.77194,25.307230,0.000451,25.176515,-1.1494,0.265,9.77368,9.77368
2445.00,9.77195,25.307214,0.000449,25.176446,-1.1493,0.265,9.77727,9.77727
2446.00,9.77141,25.307252,0.000448,25.176501,-1.1491,0.265,9.78081,9.78081
2447.00,9.77107,25.307287,0.000451,25.176594,-1.1489,0.265,9.78062,9.78062
2448.00,9.77112,25.307315,0.000453,25.176543,-1.1485,0.265,9.77643,9.77643
2449.00,9.77123,25.307266,0.000452,25.176497,-1.1482,0.265,9.77471,9.77471
2450.00,9.77174,25.307326,0.000454,25.176592,-1.1479,0.265,9.77549,9.77549
2451.00,9.77189,25.307367,0.000455,25.176577,-1.1477,0.266,9.77751,9.77751
2452.00,9.77255,25.307489,0.000455,25.176576,-1.1475,0.266,9.77910,9.77910
2453.00,9.77382,25.307570,0.000452,25.176611,-1.1473,0.266,9.77927,9.77927
2454.00,9.77403,25.307637,0.000453,25.176648,-1.1471,0.266,9.77567,9.77567
2455.00,9.77472,25.307629,0.000453,25.176547,-1.1468,0.266,9.76798,9.76798
2456.00,9.77620,25.307652,0.000452,25.176528,-1.1466,0.266,9.75851,9.75851
2457.00,9.77847,25.307621,0.000451,25.176446,-1.1464,0.266,9.75193,9.75193
2458.00,9.77899,25.307626,0.000451,25.176446,-1.1463,0.266,9.74760,9.74760
2459.00,9.77717,25.307711,0.000447,25.176469,-1.1461,0.267,9.74602,9.74602
2460.00,9.77888,25.307798,0.000444,25.176545,-1.1459,0.267,9.74716,9.74716
2461.00,9.78253,25.307886,0.000443,25.176594,-1.1456,0.267,9.74937,9.74937
@17,2.0001,4.0, 2460.086 
2462.00,9.77512,25.307985,0.000444,25.176680,-1.1453,0.267,9.75089,9.75089
2463.00,9.76720,25.308078,0.000444,25.176732,-1.1451,0.267,9.75271,9.75271
2464.00,9.75874,25.308047,0.000448,25.176646,-1.1449,0.267,9.75524,9.75524
2465.00,9.75294,25.308117,0.000451,25.176661,-1.1447,0.267,9.75908,9.75908
2466.00,9.75241,25.308055,0.000453,25.176614,-1.1447,0.267,9.76461,9.76461
2467.00,9.75238,25.308004,0.000454,25.176580,-1.1445,0.267,9.77041,9.77041
2468.00,9.75288,25.307915,0.000451,25.176496,-1.1443,0.267,9.77500,9.77500
2469.00,9.75567,25.307933,0.000451,25.176541,-1.1440,0.267,9.77789,9.77789
2470.00,9.75857,25.307920,0.000452,25.176545,-1.1437,0.267,9.77903,9.77903
2471.00,9.76089,25.307976,0.000451,25.176608,-1.1434,0.268,9.77779,9.77779
2472.00,9.76224,25.307930,0.000449,25.176614,-1.1432,0.268,9.77813,9.77813
2473.00,9.76215,25.307943,0.000452,25.176634,-1.1430,0.268,9.77985,9.77985
2474.00,9.76356,25.307987,0.000454,25.176654,-1.1428,0.268,9.78207,9.78207
2475.00,9.76611,25.307929,0.000452,25.176575,-1.1427,0.268,9.78401,9.78401
2476.00,9.76819,25.307963,0.000453,25.176560,-1.1424,0.268,9.78453,9.78453
2477.00,9.76990,25.308040,0.000455,25.176529,-1.1422,0.268,9.78380,9.78380
2478.00,9.77151,25.308119,0.000454,25.176541,-1.1420,0.268,9.78143,9.78143
2479.00,9.77283,25.308060,0.000453,25.176461,-1.1418,0.268,9.77874,9.77874
2480.00,9.77410,25.308176,0.000456,25.176498,-1.1417,0.268,9.77715,9.77715
2481.00,9.77542,25.308155,0.000453,25.176482,-1.1415,0.268,9.77778,9.77778
2482.00,9.77720,25.308206,0.000451,25.176553,-1.1414,0.268,9.78142,9.78142
2483.00,9.77951,25.308185,0.000451,25.176551,-1.1411,0.268,9.78559,9.78559
2484.00,9.78113,25.308247,0.000451,25.176645,-1.1409,0.268,9.78755,9.78755
2485.00,9.78189,25.308307,0.000450,25.176702,-1.1405,0.269,9.78832,9.78832
2486.00,9.78214,25.308317,0.000447,25.176701,-1.1402,0.269,9.78842,9.78842
2487.00,9.78200,25.308348,0.000447,25.176631,-1.1399,0.269,9.78477,9.78477
2488.00,9.78207,25.308399,0.000449,25.176611,-1.1397,0.269,9.78161,9.78161
2489.00,9.78219,25.308413,0.000445,25.176546,-1.1395,0.269,9.78042,9.78042
2490.00,9.78221,25.308357,0.000447,25.176457,-1.1394,0.269,9.77987,9.77987
2491.00,9.78260,25.308415,0.000452,25.176407,-1.1392,0.269,9.78075,9.78075
2492.00,9.78294,25.308411,0.000451,25.176436,-1.1390,0.269,9.78182,9.78182
2493.00,9.78286,25.308530,0.000451,25.176508,-1.1386,0.269,9.78285,9.78285
2494.00,9.78251,25.308562,0.000450,25.176482,-1.1382,0.269,9.78146,9.78146
2495.00,9.78164,25.308708,0.000450,25.176593,-1.1377,0.269,9.78027,9.78027
2496.00,9.78156,25.308792,0.000449,25.176628,-1.1374,0.269,9.78039,9.78039
2497.00,9.78211,25.308899,0.000452,25.176630,-1.1371,0.269,9.78169,9.78169
2498.00,9.78291,25.308893,0.000455,25.176581,-1.1370,0.269,9.78338,9.78338
2499.00,9.78354,25.308946,0.000456,25.176593,-1.1370,0.269,9.78491,9.78491
2500.00,9.78337,25.308893,0.000453,25.176481,-1.1369,0.269,9.78432,9.78432
2501.00,9.78304,25.308905,0.000455,25.176473,-1.1368,0.269,9.78226,9.78226
2502.00,9.78265,25.308941,0.000452,25.176466,-1.1365,0.270,9.78079,9.78079
2503.00,9.78201,25.309010,0.000448,25.176477,-1.1363,0.270,9.77892,9.77892
2504.00,9.78128,25.309049,0.000449,25.176508,-1.1361,0.270,9.77653,9.77653
2505.00,9.78034,25.309094,0.000450,25.176532,-1.1360,0.270,9.77537,9.77537
2506.00,9.77965,25.309185,0.000452,25.176552,-1.1359,0.270,9.77415,9.77415
2507.00,9.77937,25.309161,0.000457,25.176524,-1.1359,0.270,9.77190,9.77190
2508.00,9.77900,25.309206,0.000459,25.176578,-1.1358,0.270,9.77027,9.77027
2509.00,9.77885,25.309281,0.000458,25.176576,-1.1356,0.270,9.77363,9.77363
2510.00,9.77911,25.309352,0.000458,25.176604,-1.1354,0.270,9.77892,9.77892
2511.00,9.77935,25.309262,0.000453,25.176546,-1.1351,0.270,9.78033,9.78033
2512.00,9.77899,25.309281,0.000449,25.176507,-1.1349,0.271,9.78058,9.78058
2513.00,9.77830,25.309240,0.000451,25.176468,-1.1346,0.271,9.77912,9.77912
2514.00,9.77789,25.309253,0.000453,25.176522,-1.1343,0.271,9.77710,9.77710
2515.00,9.77816,25.309261,0.000454,25.176516,-1.1340,0.271,9.77428,9.77428
2516.00,9.77826,25.309254,0.000455,25.176491,-1.1337,0.271,9.77573,9.77573
2517.00,9.77752,25.309245,0.000454,25.176462,-1.1335,0.271,9.77656,9.77656
2518.00,9.77647,25.309335,0.000453,25.176444,-1.1333,0.271,9.77792,9.77792
2519.00,9.77633,25.309329,0.000452,25.176392,-1.1330,0.271,9.77688,9.77688
2520.00,9.77635,25.309333,0.000452,25.176409,-1.1329,0.271,9.77563,9.77563
2521.00,9.77602,25.309423,0.000451,25.176458,-1.1327,0.271,9.77398,9.77398
2522.00,9.77546,25.309435,0.000453,25.176480,-1.1326,0.271,9.77694,9.77694
2523.00,9.77604,25.309409,0.000449,25.176462,-1.1324,0.271,9.77860,9.77860
2524.00,9.77667,25.309448,0.000448,25.176461,-1.1322,0.271,9.78007,9.78007
2525.00,9.77718,25.309530,0.000448,25.176469,-1.1319,0.271,9.78079,9.78079
2526.00,9.77769,25.309606,0.000446,25.176502,-1.1317,0.272,9.78218,9.78218
2527.00,9.77837,25.309706,0.000444,25.176571,-1.1314,0.272,9.78062,9.78062
2528.00,9.77873,25.309787,0.000447,25.176601,-1.1311,0.272,9.77899,9.77899
2529.00,9.77833,25.309834,0.000449,25.176598,-1.1309,0.272,9.77736,9.77736
2530.00,9.77713,25.309816,0.000451,25.176581,-1.1306,0.272,9.77500,9.77500
2531.00,9.77598,25.309758,0.000453,25.176489,-1.1303,0.272,9.77077,9.77077
2532.00,9.77538,25.309803,0.000457,25.176511,-1.1300,0.272,9.76698,9.76698
2533.00,9.77524,25.309841,0.000459,25.176513,-1.1297,0.272,9.76553,9.76553
2534.00,9.77518,25.309881,0.000459,25.176538,-1.1295,0.272,9.76610,9.76610
2535.00,9.77506,25.309935,0.000456,25.176525,-1.1292,0.272,9.76862,9.76862
2536.00,9.77520,25.309992,0.000454,25.176561,-1.1290,0.272,9.77455,9.77455
2537.00,9.77582,25.310054,0.000452,25.176558,-1.1288,0.272,9.78070,9.78070
2538.00,9.77701,25.309966,0.000447,25.176468,-1.1285,0.272,9.78689,9.78689
2539.00,9.77810,25.309945,0.000442,25.176398,-1.1282,0.273,9.79123,9.79123
2540.00,9.77913,25.309953,0.000444,25.176392,-1.1279,0.273,9.79326,9.79326
2541.00,9.77957,25.310155,0.000449,25.176571,-1.1276,0.273,9.79105,9.79105
2542.00,9.77935,25.310185,0.000448,25.176597,-1.1274,0.273,9.78753,9.78753
2543.00,9.77856,25.310303,0.000449,25.176672,-1.1272,0.273,9.78148,9.78148
2544.00,9.77798,25.310351,0.000449,25.176721,-1.1269,0.273,9.77604,9.77604
2545.00,9.77777,25.310346,0.000446,25.176726,-1.1267,0.273,9.77233,9.77233
2546.00,9.77713,25.310248,0.000446,25.176612,-1.1265,0.273,9.77301,9.77301
2547.00,9.77735,25.310235,0.000449,25.176528,-1.1263,0.273,9.77447,9.77447
2548.00,9.77740,25.310266,0.000451,25.176581,-1.1261,0.273,9.77599,9.77599
2549.00,9.77769,25.310313,0.000449,25.176604,-1.1259,0.273,9.77843,9.77843
2550.00,9.77860,25.310359,0.000448,25.176597,-1.1256,0.273,9.78025,9.78025
2551.00,9.77962,25.310368,0.000448,25.176563,-1.1252,0.273,9.77866,9.77866
2552.00,9.77972,25.310370,0.000446,25.176598,-1.1249,0.273,9.77779,9.77779
2553.00,9.78066,25.310400,0.000446,25.176584,-1.1246,0.274,9.78044,9.78044
2554.00,9.78157,25.310457,0.000449,25.176583,-1.1244,0.274,9.78164,9.78164
2555.00,9.78194,25.310395,0.000448,25.176513,-1.1243,0.274,9.78203,9.78203
2556.00,9.78167,25.310434,0.000446,25.176526,-1.1242,0.274,9.78235,9.78235
2557.00,9.78089,25.310452,0.000445,25.176501,-1.1240,0.274,9.78173,9.78173
2558.00,9.77984,25.310492,0.000445,25.176532,-1.1239,0.274,9.77958,9.77958
2559.00,9.77915,25.310417,0.000446,25.176466,-1.1236,0.274,9.77895,9.77895
2560.00,9.77845,25.310554,0.000449,25.176550,-1.1233,0.274,9.77827,9.77827
2561.00,9.77826,25.310593,0.000447,25.176526,-1.1231,0.274,9.77934,9.77934
2562.00,9.77853,25.310635,0.000445,25.176474,-1.1228,0.274,9.78100,9.78100
2563.00,9.77914,25.310660,0.000445,25.176428,-1.1224,0.274,9.78229,9.78229
2564.00,9.77994,25.310743,0.000444,25.176434,-1.1220,0.274,9.78242,9.78242
2565.00,9.78061,25.310773,0.000443,25.176424,-1.1218,0.275,9.78260,9.78260
2566.00,9.78054,25.310832,0.000448,25.176475,-1.1217,0.275,9.78006,9.78006
2567.00,9.77963,25.310830,0.000449,25.176513,-1.1216,0.275,9.77654,9.77654
2568.00,9.77900,25.310772,0.000447,25.176443,-1.1215,0.275,9.77321,9.77321
2569.00,9.77859,25.310841,0.000451,25.176519,-1.1213,0.275,9.77003,9.77003
2570.00,9.77801,25.310834,0.000454,25.176498,-1.1210,0.275,9.76891,9.76891
2571.00,9.77809,25.310837,0.000450,25.176495,-1.1207,0.275,9.77135,9.77135
2572.00,9.77851,25.310947,0.000452,25.176475,-1.1203,0.275,9.77526,9.77526
2573.00,9.77844,25.310996,0.000453,25.176483,-1.1200,0.275,9.77736,9.77736
2574.00,9.77788,25.311064,0.000448,25.176488,-1.1197,0.275,9.77943,9.77943
2575.00,9.77775,25.311209,0.000446,25.176586,-1.1195,0.275,9.78234,9.78234
2576.00,9.77835,25.311303,0.000448,25.176584,-1.1192,0.276,9.78405,9.78405
2577.00,9.77900,25.311364,0.000449,25.176626,-1.1190,0.276,9.78444,9.78444
2578.00,9.77961,25.311447,0.000448,25.176643,-1.1188,0.276,9.78611,9.78611
2579.00,9.77967,25.311394,0.000448,25.176582,-1.1186,0.276,9.78668,9.78668
2580.00,9.77984,25.311325,0.000446,25.176467,-1.1184,0.276,9.78582,9.78582
2581.00,9.77976,25.311296,0.000443,25.176459,-1.1182,0.276,9.78293,9.78293
2582.00,9.77941,25.311283,0.000443,25.176461,-1.1179,0.276,9.78092,9.78092
2583.00,9.77921,25.311359,0.000445,25.176494,-1.1176,0.276,9.77966,9.77966
2584.00,9.77900,25.311482,0.000448,25.176547,-1.1172,0.276,9.77982,9.77982
2585.00,9.77944,25.311613,0.000452,25.176610,-1.1170,0.276,9.78260,9.78260
2586.00,9.78042,25.311636,0.000457,25.176607,-1.1167,0.276,9.78575,9.78575
2587.00,9.78151,25.311642,0.000454,25.176569,-1.1166,0.276,9.78734,9.78734
2588.00,9.78226,25.311615,0.000456,25.176534,-1.1164,0.276,9.78682,9.78682
2589.00,9.78248,25.311651,0.000459,25.176572,-1.1163,0.276,9.78435,9.78435
2590.00,9.78256,25.311648,0.000459,25.176557,-1.1161,0.276,9.77988,9.77988
2591.00,9.78275,25.311684,0.000459,25.176545,-1.1159,0.276,9.77860,9.77860
2592.00,9.78305,25.311662,0.000461,25.176553,-1.1156,0.276,9.78058,9.78058
2593.00,9.78380,25.311687,0.000461,25.176580,-1.1153,0.276,9.78407,9.78407
2594.00,9.78437,25.311659,0.000460,25.176538,-1.1149,0.276,9.78724,9.78724
2595.00,9.78446,25.311625,0.000459,25.176544,-1.1145,0.276,9.78991,9.78991
2596.00,9.78424,25.311623,0.000457,25.176586,-1.1141,0.277,9.79022,9.79022
2597.00,9.78418,25.311718,0.000460,25.176649,-1.1137,0.277,9.78660,9.78660
2598.00,9.78368,25.311762,0.000458,25.176655,-1.1134,0.277,9.78367,9.78367
2599.00,9.78362,25.311824,0.000455,25.176686,-1.1133,0.277,9.78263,9.78263
2600.00,9.78411,25.311829,0.000453,25.176639,-1.1133,0.277,9.78026,9.78026
2601.00,9.78461,25.311878,0.000455,25.176624,-1.1131,0.277,9.77959,9.77959
2602.00,9.78396,25.311955,0.000453,25.176642,-1.1129,0.277,9.78098,9.78098
2603.00,9.78405,25.312015,0.000455,25.176636,-1.1126,0.278,9.78226,9.78226
2604.00,9.78360,25.311980,0.000460,25.176577,-1.1122,0.277,9.78196,9.78196
2605.00,9.78285,25.312027,0.000460,25.176627,-1.1119,0.277,9.77697,9.77697
2606.00,9.78382,25.311989,0.000454,25.176573,-1.1117,0.278,9.76823,9.76823
2607.00,9.78481,25.311961,0.000453,25.176534,-1.1115,0.278,9.75878,9.75878
2608.00,9.78288,25.311921,0.000454,25.176530,-1.1114,0.278,9.75114,9.75114
2609.00,9.78152,25.312050,0.000447,25.176601,-1.1111,0.278,9.74643,9.74643
2610.00,9.78101,25.312145,0.000444,25.176602,-1.1108,0.278,9.74803,9.74803
2611.00,9.78143,25.312252,0.000443,25.176614,-1.1106,0.279,9.75168,9.75168
2612.00,9.78489,25.312316,0.000442,25.176652,-1.1104,0.279,9.75560,9.75560
@18,2.0001,4.0, 2610.018 
2613.00,9.78584,25.312352,0.000443,25.176667,-1.1102,0.279,9.75890,9.75890
2614.00,9.77136,25.312342,0.000447,25.176612,-1.1100,0.279,9.76255,9.76255
2615.00,9.75997,25.312301,0.000446,25.176561,-1.1098,0.279,9.76713,9.76713
2616.00,9.75823,25.312376,0.000449,25.176672,-1.1096,0.279,9.77134,9.77134
2617.00,9.75808,25.312397,0.000451,25.176660,-1.1092,0.279,9.77580,9.77580
2618.00,9.75911,25.312453,0.000446,25.176632,-1.1089,0.279,9.77911,9.77911
2619.00,9.76188,25.312481,0.000444,25.176642,-1.1087,0.279,9.78252,9.78252
2620.00,9.76416,25.312616,0.000449,25.176707,-1.1084,0.279,9.78647,9.78647
2621.00,9.76707,25.312606,0.000452,25.176592,-1.1080,0.279,9.78987,9.78987
2622.00,9.77000,25.312657,0.000456,25.176580,-1.1076,0.279,9.79507,9.79507
2623.00,9.76950,25.312691,0.000458,25.176572,-1.1074,0.279,9.80062,9.80062
2624.00,9.77180,25.312706,0.000459,25.176554,-1.1072,0.279,9.80201,9.80201
2625.00,9.77428,25.312700,0.000458,25.176524,-1.1071,0.280,9.80016,9.80016
2626.00,9.77680,25.312696,0.000462,25.176549,-1.1070,0.279,9.80021,9.80021
2627.00,9.77963,25.312693,0.000459,25.176558,-1.1069,0.280,9.79757,9.79757
2628.00,9.78261,25.312688,0.000464,25.176647,-1.1067,0.279,9.79517,9.79517
2629.00,9.78461,25.312722,0.000468,25.176693,-1.1064,0.279,9.79456,9.79456
2630.00,9.78599,25.312733,0.000471,25.176727,-1.1060,0.279,9.79264,9.79264
2631.00,9.78704,25.312801,0.000466,25.176769,-1.1057,0.279,9.78944,9.78944
2632.00,9.78834,25.312858,0.000461,25.176758,-1.1053,0.280,9.78695,9.78695
2633.00,9.78961,25.312935,0.000456,25.176715,-1.1050,0.280,9.78377,9.78377
2634.00,9.79002,25.312991,0.000455,25.176693,-1.1048,0.280,9.78249,9.78249
2635.00,9.79031,25.312980,0.000452,25.176594,-1.1047,0.280,9.78177,9.78177
2636.00,9.79023,25.312971,0.000452,25.176562,-1.1045,0.280,9.78209,9.78209
2637.00,9.79056,25.313008,0.000457,25.176612,-1.1043,0.280,9.78327,9.78327
2638.00,9.79086,25.312974,0.000455,25.176560,-1.1041,0.280,9.78483,9.78483
2639.00,9.79125,25.312883,0.000451,25.176450,-1.1039,0.280,9.78628,9.78628
2640.00,9.79087,25.312897,0.000449,25.176477,-1.1036,0.280,9.78827,9.78827
2641.00,9.79043,25.312916,0.000446,25.176446,-1.1033,0.281,9.78852,9.78852
2642.00,9.78951,25.312885,0.000442,25.176363,-1.1030,0.281,9.78732,9.78732
2643.00,9.78797,25.312879,0.000444,25.176353,-1.1026,0.281,9.78495,9.78495
2644.00,9.78689,25.312971,0.000446,25.176460,-1.1023,0.281,9.78344,9.78344
2645.00,9.78680,25.313037,0.000449,25.176536,-1.1021,0.281,9.78494,9.78494
2646.00,9.78722,25.313090,0.000452,25.176586,-1.1019,0.281,9.78948,9.78948
2647.00,9.78768,25.313079,0.000452,25.176552,-1.1018,0.281,9.79409,9.79409
2648.00,9.78795,25.313178,0.000453,25.176655,-1.1017,0.281,9.79730,9.79730
2649.00,9.78753,25.313190,0.000454,25.176674,-1.1015,0.281,9.79758,9.79758
2650.00,9.78768,25.313094,0.000456,25.176600,-1.1013,0.281,9.79690,9.79690
2651.00,9.78832,25.313046,0.000454,25.176581,-1.1011,0.281,9.79474,9.79474
2652.00,9.78915,25.313078,0.000454,25.176650,-1.1008,0.281,9.79381,9.79381
2653.00,9.78996,25.313088,0.000453,25.176630,-1.1005,0.281,9.79377,9.79377
2654.00,9.79069,25.313139,0.000455,25.176571,-1.1003,0.281,9.79221,9.79221
2655.00,9.79102,25.313276,0.000453,25.176662,-1.1000,0.281,9.78852,9.78852
2656.00,9.78977,25.313328,0.000454,25.176680,-1.0998,0.282,9.78457,9.78457
2657.00,9.78914,25.313342,0.000454,25.176650,-1.0997,0.282,9.77995,9.77995
2658.00,9.78855,25.313389,0.000457,25.176608,-1.0995,0.281,9.77755,9.77755
2659.00,9.78815,25.313407,0.000455,25.176598,-1.0994,0.282,9.77796,9.77796
2660.00,9.78758,25.313461,0.000451,25.176535,-1.0992,0.282,9.77916,9.77916
2661.00,9.78716,25.313580,0.000452,25.176504,-1.0990,0.282,9.77967,9.77967
2662.00,9.78707,25.313675,0.000456,25.176535,-1.0988,0.282,9.77970,9.77970
2663.00,9.78760,25.313690,0.000452,25.176541,-1.0986,0.282,9.77933,9.77933
2664.00,9.78695,25.313658,0.000452,25.176563,-1.0983,0.282,9.78083,9.78083
2665.00,9.78706,25.313662,0.000453,25.176612,-1.0981,0.282,9.78354,9.78354
2666.00,9.78660,25.313595,0.000455,25.176622,-1.0979,0.282,9.78533,9.78533
2667.00,9.78579,25.313625,0.000451,25.176637,-1.0977,0.282,9.78811,9.78811
2668.00,9.78518,25.313628,0.000452,25.176631,-1.0975,0.282,9.78932,9.78932
2669.00,9.78502,25.313788,0.000454,25.176697,-1.0973,0.283,9.78937,9.78937
2670.00,9.78522,25.313769,0.000459,25.176610,-1.0971,0.282,9.78959,9.78959
2671.00,9.78515,25.313870,0.000460,25.176643,-1.0968,0.282,9.79030,9.79030
2672.00,9.78486,25.313832,0.000461,25.176546,-1.0966,0.282,9.79083,9.79083
2673.00,9.78434,25.313897,0.000461,25.176552,-1.0963,0.283,9.78944,9.78944
2674.00,9.78352,25.313795,0.000458,25.176468,-1.0960,0.283,9.78519,9.78519
2675.00,9.78326,25.313829,0.000458,25.176485,-1.0958,0.283,9.78081,9.78081
2676.00,9.78322,25.313821,0.000454,25.176471,-1.0956,0.283,9.77802,9.77802
2677.00,9.78346,25.313918,0.000457,25.176592,-1.0953,0.283,9.77635,9.77635
2678.00,9.78399,25.313970,0.000458,25.176675,-1.0950,0.283,9.77850,9.77850
2679.00,9.78428,25.314144,0.000457,25.176813,-1.0949,0.283,9.78221,9.78221
2680.00,9.78450,25.314181,0.000452,25.176868,-1.0947,0.283,9.78463,9.78463
2681.00,9.78475,25.314268,0.000452,25.176898,-1.0945,0.283,9.78597,9.78597
2682.00,9.78517,25.314290,0.000451,25.176844,-1.0943,0.283,9.78609,9.78609
2683.00,9.78561,25.314274,0.000451,25.176765,-1.0940,0.283,9.78596,9.78596
2684.00,9.78591,25.314228,0.000451,25.176652,-1.0937,0.283,9.78789,9.78789
2685.00,9.78633,25.314251,0.000454,25.176619,-1.0934,0.283,9.79115,9.79115
2686.00,9.78669,25.314204,0.000454,25.176571,-1.0931,0.283,9.79295,9.79295
2687.00,9.78688,25.314180,0.000451,25.176565,-1.0929,0.284,9.79463,9.79463
2688.00,9.78709,25.314236,0.000451,25.176579,-1.0928,0.284,9.79479,9.79479
2689.00,9.78711,25.314253,0.000454,25.176582,-1.0926,0.284,9.79249,9.79249
2690.00,9.78680,25.314310,0.000457,25.176576,-1.0925,0.284,9.79011,9.79011
2691.00,9.78648,25.314351,0.000458,25.176617,-1.0923,0.284,9.78789,9.78789
2692.00,9.78582,25.314352,0.000458,25.176621,-1.0920,0.284,9.78510,9.78510
2693.00,9.78563,25.314402,0.000457,25.176695,-1.0918,0.284,9.78389,9.78389
2694.00,9.78608,25.314396,0.000452,25.176687,-1.0915,0.284,9.78220,9.78220
2695.00,9.78618,25.314403,0.000449,25.176688,-1.0912,0.284,9.77954,9.77954
2696.00,9.78645,25.314414,0.000446,25.176634,-1.0910,0.284,9.77933,9.77933
2697.00,9.78642,25.314503,0.000447,25.176634,-1.0908,0.284,9.77926,9.77926
2698.00,9.78607,25.314495,0.000444,25.176593,-1.0905,0.285,9.77905,9.77905
2699.00,9.78599,25.314565,0.000444,25.176615,-1.0902,0.285,9.78198,9.78198
2700.00,9.78660,25.314626,0.000443,25.176606,-1.0900,0.285,9.78731,9.78731
2701.00,9.78750,25.314649,0.000443,25.176604,-1.0897,0.285,9.79147,9.79147
2702.00,9.78834,25.314683,0.000444,25.176663,-1.0894,0.285,9.79604,9.79604
2703.00,9.78910,25.314705,0.000448,25.176640,-1.0891,0.285,9.79913,9.79913
2704.00,9.78899,25.314726,0.000451,25.176650,-1.0889,0.285,9.79810,9.79810
2705.00,9.78853,25.314704,0.000451,25.176658,-1.0886,0.285,9.79638,9.79638
2706.00,9.78836,25.314728,0.000452,25.176647,-1.0884,0.285,9.79462,9.79462
2707.00,9.78821,25.314782,0.000453,25.176628,-1.0882,0.285,9.79155,9.79155
2708.00,9.78802,25.314738,0.000452,25.176569,-1.0879,0.285,9.78797,9.78797
2709.00,9.78764,25.314723,0.000448,25.176537,-1.0877,0.285,9.78547,9.78547
2710.00,9.78678,25.314772,0.000448,25.176544,-1.0875,0.285,9.78338,9.78338
2711.00,9.78673,25.314777,0.000449,25.176556,-1.0871,0.286,9.78233,9.78233
2712.00,9.78716,25.314759,0.000448,25.176499,-1.0868,0.286,9.78275,9.78275
2713.00,9.78758,25.314940,0.000450,25.176540,-1.0865,0.286,9.78501,9.78501
2714.00,9.78803,25.314997,0.000451,25.176536,-1.0863,0.286,9.78824,9.78824
2715.00,9.78881,25.315061,0.000453,25.176514,-1.0861,0.286,9.78942,9.78942
2716.00,9.78936,25.315172,0.000452,25.176534,-1.0860,0.286,9.79020,9.79020
2717.00,9.78996,25.315202,0.000451,25.176568,-1.0858,0.286,9.79085,9.79085
2718.00,9.79073,25.315170,0.000449,25.176584,-1.0856,0.286,9.79256,9.79256
2719.00,9.79142,25.315206,0.000448,25.176550,-1.0853,0.286,9.79391,9.79391
2720.00,9.79136,25.315160,0.000448,25.176531,-1.0849,0.286,9.79569,9.79569
2721.00,9.79105,25.315194,0.000449,25.176564,-1.0845,0.287,9.79612,9.79612
2722.00,9.79058,25.315250,0.000450,25.176596,-1.0842,0.287,9.79557,9.79557
2723.00,9.78975,25.315253,0.000450,25.176552,-1.0839,0.287,9.79230,9.79230
2724.00,9.78943,25.315216,0.000452,25.176544,-1.0836,0.286,9.79006,9.79006
2725.00,9.78926,25.315305,0.000453,25.176605,-1.0835,0.287,9.78769,9.78769
2726.00,9.78893,25.315315,0.000455,25.176597,-1.0834,0.287,9.78688,9.78688
2727.00,9.78889,25.315349,0.000455,25.176585,-1.0832,0.287,9.78677,9.78677
2728.00,9.78923,25.315454,0.000455,25.176638,-1.0831,0.287,9.78892,9.78892
2729.00,9.79030,25.315565,0.000454,25.176719,-1.0829,0.287,9.79107,9.79107
2730.00,9.79119,25.315583,0.000452,25.176687,-1.0826,0.287,9.79306,9.79306
2731.00,9.79153,25.315619,0.000450,25.176704,-1.0824,0.287,9.79319,9.79319
2732.00,9.79167,25.315618,0.000451,25.176645,-1.0822,0.287,9.79395,9.79395
2733.00,9.79178,25.315632,0.000454,25.176666,-1.0820,0.287,9.79315,9.79315
2734.00,9.79177,25.315719,0.000455,25.176668,-1.0817,0.287,9.79210,9.79210
2735.00,9.79199,25.315876,0.000457,25.176770,-1.0815,0.287,9.79262,9.79262
2736.00,9.79251,25.315924,0.000457,25.176658,-1.0813,0.287,9.79462,9.79462
2737.00,9.79286,25.315997,0.000459,25.176771,-1.0810,0.287,9.79547,9.79547
2738.00,9.79271,25.315964,0.000455,25.176735,-1.0807,0.288,9.79493,9.79493
2739.00,9.79217,25.315962,0.000457,25.176731,-1.0804,0.288,9.79528,9.79528
2740.00,9.79214,25.315904,0.000458,25.176652,-1.0800,0.288,9.79498,9.79498
2741.00,9.79209,25.315911,0.000458,25.176703,-1.0798,0.288,9.79354,9.79354
2742.00,9.79196,25.315904,0.000455,25.176623,-1.0795,0.288,9.79144,9.79144
2743.00,9.79178,25.316018,0.000457,25.176665,-1.0792,0.288,9.78994,9.78994
2744.00,9.79161,25.316024,0.000454,25.176652,-1.0790,0.288,9.78768,9.78768
2745.00,9.79157,25.315980,0.000451,25.176641,-1.0787,0.288,9.78628,9.78628
2746.00,9.79194,25.316009,0.000450,25.176637,-1.0786,0.288,9.78726,9.78726
2747.00,9.79246,25.316047,0.000450,25.176635,-1.0784,0.289,9.78992,9.78992
2748.00,9.79252,25.315984,0.000452,25.176527,-1.0782,0.289,9.79060,9.79060
2749.00,9.79163,25.316076,0.000454,25.176571,-1.0781,0.289,9.78986,9.78986
2750.00,9.79117,25.316143,0.000454,25.176525,-1.0779,0.289,9.79154,9.79154
2751.00,9.79170,25.316190,0.000457,25.176556,-1.0777,0.289,9.79208,9.79208
2752.00,9.79171,25.316304,0.000458,25.176583,-1.0774,0.289,9.78927,9.78927
2753.00,9.79141,25.316348,0.000453,25.176581,-1.0772,0.289,9.78874,9.78874
2754.00,9.79100,25.316318,0.000452,25.176483,-1.0768,0.289,9.78736,9.78736
2755.00,9.79019,25.316405,0.000454,25.176572,-1.0764,0.289,9.78021,9.78021
2756.00,9.78992,25.316492,0.000452,25.176602,-1.0760,0.289,9.77291,9.77291
2757.00,9.78909,25.316495,0.000451,25.176601,-1.0757,0.289,9.76725,9.76725
2758.00,9.79001,25.316563,0.000453,25.176646,-1.0755,0.289,9.76273,9.76273
2759.00,9.79112,25.316610,0.000448,25.176769,-1.0752,0.290,9.76130,9.76130
2760.00,9.78949,25.316638,0.000446,25.176781,-1.0749,0.290,9.76301,9.76301
2761.00,9.79180,25.316619,0.000444,25.176752,-1.0746,0.290,9.76585,9.76585
2762.00,9.78623,25.316637,0.000444,25.176800,-1.0743,0.290,9.76939,9.76939
@19,2.0001,4.0, 2760.075 
2763.00,9.78061,25.316690,0.000445,25.176829,-1.0741,0.290,9.77221,9.77221
2764.00,9.77299,25.316711,0.000445,25.176723,-1.0739,0.291,9.77441,9.77441
2765.00,9.76764,25.316692,0.000443,25.176627,-1.0737,0.291,9.77641,9.77641
2766.00,9.76652,25.316763,0.000444,25.176633,-1.0735,0.291,9.77962,9.77962
2767.00,9.76812,25.316739,0.000443,25.176556,-1.0732,0.291,9.78353,9.78353
2768.00,9.76917,25.316778,0.000445,25.176595,-1.0729,0.291,9.78737,9.78737
2769.00,9.77094,25.316794,0.000447,25.176661,-1.0726,0.291,9.78971,9.78971
2770.00,9.77372,25.316840,0.000451,25.176721,-1.0724,0.291,9.79221,9.79221
2771.00,9.77571,25.316767,0.000450,25.176659,-1.0723,0.291,9.79530,9.79530
2772.00,9.77843,25.316920,0.000453,25.176744,-1.0722,0.291,9.79838,9.79838
2773.00,9.78029,25.316933,0.000452,25.176694,-1.0720,0.291,9.80111,9.80111
2774.00,9.78157,25.316972,0.000453,25.176641,-1.0716,0.291,9.80396,9.80396
2775.00,9.78335,25.317048,0.000452,25.176603,-1.0713,0.291,9.80598,9.80598
2776.00,9.78549,25.317169,0.000453,25.176641,-1.0710,0.291,9.80582,9.80582
2777.00,9.78768,25.317128,0.000452,25.176544,-1.0707,0.291,9.80348,9.80348
2778.00,9.78937,25.317193,0.000452,25.176561,-1.0705,0.292,9.79988,9.79988
2779.00,9.79071,25.317262,0.000453,25.176615,-1.0703,0.292,9.79765,9.79765
2780.00,9.79237,25.317349,0.000457,25.176696,-1.0701,0.292,9.79781,9.79781
2781.00,9.79391,25.317429,0.000462,25.176768,-1.0699,0.291,9.79856,9.79856
2782.00,9.79608,25.317597,0.000462,25.176901,-1.0697,0.292,9.80412,9.80412
2783.00,9.79849,25.317632,0.000463,25.176892,-1.0695,0.292,9.80963,9.80963
2784.00,9.80024,25.317648,0.000464,25.176819,-1.0694,0.292,9.81310,9.81310
2785.00,9.80177,25.317610,0.000463,25.176747,-1.0692,0.292,9.81314,9.81314
2786.00,9.80229,25.317518,0.000458,25.176664,-1.0690,0.292,9.80890,9.80890
2787.00,9.80293,25.317391,0.000453,25.176549,-1.0687,0.292,9.80069,9.80069
2788.00,9.80421,25.317398,0.000454,25.176541,-1.0684,0.292,9.79514,9.79514
2789.00,9.80343,25.317316,0.000450,25.176509,-1.0681,0.292,9.79118,9.79118
2790.00,9.80273,25.317234,0.000447,25.176379,-1.0678,0.292,9.79083,9.79083
2791.00,9.80138,25.317291,0.000450,25.176440,-1.0676,0.292,9.79233,9.79233
2792.00,9.80098,25.317318,0.000455,25.176496,-1.0673,0.292,9.79312,9.79312
2793.00,9.80006,25.317331,0.000455,25.176570,-1.0671,0.292,9.79322,9.79322
2794.00,9.79949,25.317373,0.000454,25.176605,-1.0670,0.292,9.79267,9.79267
2795.00,9.79861,25.317468,0.000456,25.176745,-1.0669,0.292,9.78873,9.78873
2796.00,9.79775,25.317438,0.000454,25.176648,-1.0667,0.293,9.78644,9.78644
2797.00,9.79662,25.317483,0.000455,25.176655,-1.0665,0.293,9.78641,9.78641
2798.00,9.79627,25.317489,0.000453,25.176608,-1.0664,0.293,9.78693,9.78693
2799.00,9.79640,25.317535,0.000456,25.176627,-1.0660,0.293,9.78860,9.78860
2800.00,9.79633,25.317516,0.000454,25.176568,-1.0657,0.293,9.79174,9.79174
2801.00,9.79589,25.317653,0.000453,25.176691,-1.0655,0.293,9.79412,9.79412
2802.00,9.79479,25.317616,0.000451,25.176645,-1.0653,0.293,9.79554,9.79554
2803.00,9.79344,25.317662,0.000453,25.176617,-1.0651,0.293,9.79666,9.79666
2804.00,9.79282,25.317693,0.000452,25.176607,-1.0649,0.293,9.79753,9.79753
2805.00,9.79238,25.317751,0.000453,25.176699,-1.0646,0.293,9.79813,9.79813
2806.00,9.79264,25.317690,0.000455,25.176652,-1.0643,0.293,9.79908,9.79908
2807.00,9.79350,25.317680,0.000453,25.176617,-1.0639,0.293,9.80086,9.80086
2808.00,9.79447,25.317645,0.000452,25.176605,-1.0636,0.293,9.80272,9.80272
2809.00,9.79525,25.317669,0.000449,25.176578,-1.0634,0.293,9.80316,9.80316
2810.00,9.79544,25.317744,0.000449,25.176570,-1.0632,0.293,9.80192,9.80192
2811.00,9.79496,25.317753,0.000446,25.176540,-1.0631,0.294,9.80029,9.80029
2812.00,9.79510,25.317790,0.000448,25.176548,-1.0629,0.294,9.79807,9.79807
2813.00,9.79524,25.317887,0.000448,25.176609,-1.0627,0.294,9.79497,9.79497
2814.00,9.79528,25.317939,0.000452,25.176678,-1.0624,0.294,9.79205,9.79205
2815.00,9.79533,25.317934,0.000453,25.176661,-1.0622,0.294,9.79022,9.79022
2816.00,9.79551,25.318010,0.000454,25.176671,-1.0619,0.294,9.78856,9.78856
2817.00,9.79540,25.318109,0.000454,25.176682,-1.0617,0.294,9.78738,9.78738
2818.00,9.79530,25.318088,0.000450,25.176565,-1.0614,0.294,9.78610,9.78610
2819.00,9.79505,25.318114,0.000448,25.176473,-1.0613,0.294,9.78724,9.78724
2820.00,9.79491,25.318191,0.000447,25.176476,-1.0611,0.294,9.78923,9.78923
2821.00,9.79509,25.318217,0.000447,25.176468,-1.0609,0.295,9.79333,9.79333
2822.00,9.79568,25.318286,0.000451,25.176495,-1.0607,0.295,9.79748,9.79748
2823.00,9.79613,25.318362,0.000453,25.176574,-1.0605,0.294,9.80104,9.80104
2824.00,9.79612,25.318419,0.000454,25.176610,-1.0603,0.294,9.80146,9.80146
2825.00,9.79571,25.318467,0.000455,25.176607,-1.0601,0.294,9.80016,9.80016
2826.00,9.79516,25.318508,0.000453,25.176607,-1.0600,0.294,9.79749,9.79749
2827.00,9.79468,25.318521,0.000449,25.176586,-1.0598,0.295,9.79459,9.79459
2828.00,9.79396,25.318535,0.000449,25.176570,-1.0595,0.295,9.79200,9.79200
2829.00,9.79316,25.318610,0.000450,25.176654,-1.0592,0.295,9.79042,9.79042
2830.00,9.79267,25.318624,0.000451,25.176661,-1.0590,0.295,9.79025,9.79025
2831.00,9.79246,25.318701,0.000452,25.176683,-1.0587,0.295,9.79029,9.79029
2832.00,9.79242,25.318847,0.000455,25.176725,-1.0585,0.295,9.79050,9.79050
2833.00,9.79280,25.318922,0.000455,25.176749,-1.0583,0.295,9.79348,9.79348
2834.00,9.79354,25.318950,0.000453,25.176699,-1.0581,0.296,9.79662,9.79662
2835.00,9.79428,25.318941,0.000455,25.176654,-1.0579,0.296,9.79844,9.79844
2836.00,9.79480,25.318910,0.000453,25.176607,-1.0576,0.296,9.79961,9.79961
2837.00,9.79557,25.318851,0.000449,25.176584,-1.0574,0.296,9.80118,9.80118
2838.00,9.79632,25.318824,0.000448,25.176551,-1.0571,0.296,9.80019,9.80019
2839.00,9.79662,25.318803,0.000449,25.176589,-1.0569,0.296,9.79774,9.79774
2840.00,9.79656,25.318872,0.000448,25.176654,-1.0568,0.296,9.79743,9.79743
2841.00,9.79642,25.318923,0.000453,25.176714,-1.0567,0.296,9.79712,9.79712
2842.00,9.79601,25.318917,0.000455,25.176717,-1.0565,0.296,9.79725,9.79725
2843.00,9.79585,25.318884,0.000454,25.176673,-1.0563,0.296,9.79752,9.79752
2844.00,9.79586,25.318928,0.000456,25.176624,-1.0560,0.296,9.79894,9.79894
2845.00,9.79601,25.318919,0.000458,25.176584,-1.0558,0.296,9.79858,9.79858
2846.00,9.79628,25.318906,0.000458,25.176557,-1.0555,0.296,9.79839,9.79839
2847.00,9.79640,25.318927,0.000461,25.176576,-1.0552,0.296,9.79703,9.79703
2848.00,9.79671,25.319033,0.000463,25.176606,-1.0550,0.296,9.79714,9.79714
2849.00,9.79762,25.319107,0.000463,25.176604,-1.0549,0.296,9.79935,9.79935
2850.00,9.79852,25.319151,0.000459,25.176619,-1.0547,0.297,9.80081,9.80081
2851.00,9.79882,25.319207,0.000456,25.176568,-1.0545,0.297,9.80012,9.80012
2852.00,9.79875,25.319209,0.000452,25.176488,-1.0544,0.297,9.79927,9.79927
2853.00,9.79850,25.319241,0.000455,25.176534,-1.0542,0.297,9.79846,9.79846
2854.00,9.79823,25.319319,0.000455,25.176594,-1.0540,0.297,9.79618,9.79618
2855.00,9.79805,25.319349,0.000454,25.176574,-1.0537,0.297,9.79566,9.79566
2856.00,9.79822,25.319364,0.000454,25.176588,-1.0535,0.297,9.79744,9.79744
2857.00,9.79814,25.319505,0.000457,25.176718,-1.0533,0.297,9.79804,9.79804
2858.00,9.79764,25.319457,0.000454,25.176623,-1.0531,0.297,9.79703,9.79703
2859.00,9.79744,25.319371,0.000449,25.176510,-1.0529,0.297,9.79530,9.79530
2860.00,9.79733,25.319423,0.000453,25.176507,-1.0525,0.297,9.79352,9.79352
2861.00,9.79687,25.319546,0.000457,25.176589,-1.0522,0.297,9.79072,9.79072
2862.00,9.79634,25.319573,0.000454,25.176488,-1.0519,0.298,9.78974,9.78974
2863.00,9.79591,25.319693,0.000451,25.176565,-1.0515,0.298,9.79098,9.79098
2864.00,9.79603,25.319806,0.000453,25.176645,-1.0512,0.298,9.79378,9.79378
2865.00,9.79648,25.319811,0.000448,25.176628,-1.0509,0.298,9.79716,9.79716
2866.00,9.79706,25.319811,0.000444,25.176601,-1.0507,0.298,9.80079,9.80079
2867.00,9.79753,25.319862,0.000444,25.176679,-1.0505,0.298,9.80376,9.80376
2868.00,9.79776,25.319927,0.000446,25.176678,-1.0504,0.298,9.80434,9.80434
2869.00,9.79739,25.319940,0.000447,25.176645,-1.0502,0.298,9.80266,9.80266
2870.00,9.79665,25.319952,0.000449,25.176603,-1.0501,0.299,9.79966,9.79966
2871.00,9.79680,25.320032,0.000453,25.176610,-1.0498,0.298,9.79953,9.79953
2872.00,9.79749,25.320008,0.000455,25.176589,-1.0495,0.298,9.80028,9.80028
2873.00,9.79828,25.320037,0.000455,25.176632,-1.0492,0.299,9.80152,9.80152
2874.00,9.79857,25.320132,0.000455,25.176713,-1.0489,0.299,9.80327,9.80327
2875.00,9.79905,25.320156,0.000456,25.176780,-1.0486,0.299,9.80715,9.80715
2876.00,9.79988,25.320152,0.000456,25.176801,-1.0484,0.299,9.80965,9.80965
2877.00,9.80028,25.320173,0.000458,25.176776,-1.0482,0.299,9.80786,9.80786
2878.00,9.80050,25.320208,0.000461,25.176736,-1.0479,0.299,9.80531,9.80531
2879.00,9.80051,25.320135,0.000459,25.176648,-1.0476,0.299,9.80226,9.80226
2880.00,9.80032,25.320258,0.000460,25.176720,-1.0474,0.299,9.79673,9.79673
2881.00,9.79990,25.320374,0.000459,25.176752,-1.0472,0.299,9.78947,9.78947
2882.00,9.80013,25.320413,0.000456,25.176740,-1.0470,0.299,9.79011,9.79011
2883.00,9.80103,25.320436,0.000455,25.176765,-1.0468,0.299,9.79424,9.79424
2884.00,9.80140,25.320495,0.000457,25.176846,-1.0466,0.299,9.79738,9.79738
2885.00,9.80108,25.320524,0.000457,25.176882,-1.0464,0.299,9.80021,9.80021
2886.00,9.80057,25.320328,0.000456,25.176704,-1.0462,0.299,9.80182,9.80182
2887.00,9.80089,25.320309,0.000456,25.176668,-1.0460,0.299,9.79866,9.79866
2888.00,9.80060,25.320290,0.000456,25.176597,-1.0458,0.300,9.79518,9.79518
2889.00,9.79958,25.320264,0.000455,25.176557,-1.0457,0.300,9.79275,9.79275
2890.00,9.79931,25.320112,0.000454,25.176428,-1.0456,0.300,9.79219,9.79219
2891.00,9.79833,25.320181,0.000455,25.176499,-1.0454,0.300,9.79372,9.79372
2892.00,9.79759,25.320179,0.000458,25.176536,-1.0451,0.300,9.79551,9.79551
2893.00,9.79736,25.320189,0.000457,25.176544,-1.0449,0.300,9.79527,9.79527
2894.00,9.79695,25.320254,0.000457,25.176552,-1.0447,0.300,9.79743,9.79743
2895.00,9.79573,25.320456,0.000459,25.176587,-1.0445,0.300,9.79697,9.79697
2896.00,9.79570,25.320606,0.000461,25.176710,-1.0443,0.300,9.79667,9.79667
2897.00,9.79527,25.320678,0.000461,25.176685,-1.0442,0.300,9.79655,9.79655
2898.00,9.79517,25.320769,0.000464,25.176758,-1.0439,0.300,9.79620,9.79620
2899.00,9.79543,25.320838,0.000464,25.176798,-1.0437,0.300,9.79510,9.79510
2900.00,9.79594,25.320824,0.000461,25.176816,-1.0435,0.300,9.79604,9.79604
2901.00,9.79679,25.320797,0.000460,25.176765,-1.0432,0.300,9.79640,9.79640
2902.00,9.79706,25.320859,0.000458,25.176821,-1.0430,0.300,9.79637,9.79637
2903.00,9.79628,25.320835,0.000454,25.176789,-1.0427,0.301,9.79647,9.79647
2904.00,9.79559,25.320801,0.000455,25.176735,-1.0425,0.301,9.79638,9.79638
2905.00,9.79526,25.320798,0.000456,25.176753,-1.0424,0.301,9.79515,9.79515
2906.00,9.79509,25.320816,0.000456,25.176725,-1.0421,0.301,9.79443,9.79443
2907.00,9.79583,25.320761,0.000455,25.176672,-1.0419,0.301,9.79696,9.79696
2908.00,9.79668,25.320839,0.000460,25.176730,-1.0418,0.301,9.79951,9.79951
2909.00,9.79714,25.320929,0.000462,25.176743,-1.0416,0.301,9.80127,9.80127
2910.00,9.79793,25.320913,0.000461,25.176621,-1.0413,0.301,9.80456,9.80456
2911.00,9.79839,25.320912,0.000458,25.176588,-1.0411,0.301,9.80666,9.80666
2912.00,9.79871,25.320920,0.000459,25.176567,-1.0408,0.301,9.80575,9.80575
