# Supplementary material for: HSL1 and BAM1/2 impact epidermal cell development by sensing distinct signaling peptides
Source: Nat Commun. 2022 Feb 15;13:876. doi: 10.1038/s41467-022-28558-4 (PMC8847575; doi:10.1038/s41467-022-28558-4)
Supplement: Supplementary file 4 — Source Data [file 41467_2022_28558_MOESM4_ESM.zip › Source Data/Source Data/Figure S3/Exp1_HSL1_IDL3_SERK1.itc]

$ITC
$ 19 
$NOT
$ 25 
$ 60 
$ 500 
$ 10 
$ 2 
$ADCGainCode:  0 
$False,True,True
$ 0.4 , 0.8 , 150 , 5 
$ 2 , 4 , 150 , 5 
$ 2 , 4 , 150 , 5 
$ 2 , 4 , 150 , 5 
$ 2 , 4 , 150 , 5 
$ 2 , 4 , 150 , 5 
$ 2 , 4 , 150 , 5 
$ 2 , 4 , 150 , 5 
$ 2 , 4 , 150 , 5 
$ 2 , 4 , 150 , 5 
$ 2 , 4 , 150 , 5 
$ 2 , 4 , 150 , 5 
$ 2 , 4 , 150 , 5 
$ 2 , 4 , 150 , 5 
$ 2 , 4 , 150 , 5 
$ 2 , 4 , 150 , 5 
$ 2 , 4 , 150 , 5 
$ 2 , 4 , 150 , 5 
$ 2 , 4 , 150 , 5 
# 0 
# 0.1 
# 0.02 
# 0.2035 
# 25 
# 4 
# 8.15 
# 1 
?HSL1_15uM_IDL3_200uM_SERK1_100uM
% MICROCALITC_MAL1177627
% 0.2035 
% 4 
%-0.586102 , 29.61604 
%-0.348256 , 29.40329 
% 0.8333333 
% 167740 , 167730 
% 0.25 , 81 
%-0.015695 ,-0.033946 
%-20 , 8 
% 0 , 0 
% 0 
% 128000       127744 
% 43.1 
% 500 , 750 , 1000 , 750 
% 0.06978023945 ,-0.002252194966 ,-3.244915618586E-05 , 1.349203907274E-06 ,-9.058983361606E-09 
% MicroCalITC Ver: 1.29.32 Run time:6/30/2020 9:58:00 PM
@0
5.00,9.25667,25.120181,0.000404,25.072263,-2.5646,-0.026,9.25536,9.25536
6.00,9.25694,25.120301,0.000405,25.072356,-2.5642,-0.026,9.25767,9.25767
7.00,9.25695,25.120295,0.000405,25.072373,-2.5638,-0.026,9.25920,9.25920
8.00,9.25732,25.120345,0.000407,25.072387,-2.5634,-0.026,9.25990,9.25990
9.00,9.25746,25.120365,0.000407,25.072399,-2.5630,-0.026,9.25905,9.25905
10.00,9.25754,25.120418,0.000405,25.072380,-2.5627,-0.026,9.25909,9.25909
11.00,9.25758,25.120471,0.000408,25.072365,-2.5625,-0.026,9.26029,9.26029
12.00,9.25815,25.120604,0.000412,25.072400,-2.5624,-0.026,9.25988,9.25988
13.00,9.25848,25.120681,0.000412,25.072387,-2.5624,-0.026,9.25926,9.25926
14.00,9.25863,25.120820,0.000413,25.072457,-2.5623,-0.026,9.26047,9.26047
15.00,9.25859,25.120921,0.000413,25.072488,-2.5621,-0.026,9.26130,9.26130
16.00,9.25840,25.121024,0.000414,25.072589,-2.5618,-0.026,9.26112,9.26112
17.00,9.25835,25.120983,0.000409,25.072538,-2.5616,-0.025,9.26207,9.26207
18.00,9.25837,25.121033,0.000407,25.072512,-2.5615,-0.025,9.26234,9.26234
19.00,9.25889,25.121116,0.000408,25.072564,-2.5615,-0.025,9.26416,9.26416
20.00,9.25981,25.121037,0.000409,25.072496,-2.5615,-0.025,9.26564,9.26564
21.00,9.26067,25.121054,0.000409,25.072449,-2.5616,-0.025,9.26511,9.26511
22.00,9.26106,25.121172,0.000408,25.072466,-2.5615,-0.025,9.26302,9.26302
23.00,9.26091,25.121381,0.000410,25.072624,-2.5613,-0.025,9.26173,9.26173
24.00,9.26068,25.121380,0.000410,25.072573,-2.5610,-0.025,9.25872,9.25872
25.00,9.26044,25.121554,0.000409,25.072660,-2.5608,-0.024,9.25524,9.25524
26.00,9.26017,25.121592,0.000404,25.072614,-2.5605,-0.024,9.25406,9.25406
27.00,9.26014,25.121620,0.000407,25.072646,-2.5603,-0.024,9.25512,9.25512
28.00,9.25986,25.121580,0.000406,25.072616,-2.5600,-0.024,9.25581,9.25581
29.00,9.25994,25.121631,0.000407,25.072621,-2.5598,-0.024,9.25673,9.25673
30.00,9.25993,25.121485,0.000408,25.072461,-2.5595,-0.024,9.25843,9.25843
31.00,9.26001,25.121532,0.000411,25.072456,-2.5592,-0.024,9.26009,9.26009
32.00,9.26015,25.121445,0.000408,25.072335,-2.5588,-0.024,9.25978,9.25978
33.00,9.25975,25.121334,0.000406,25.072193,-2.5586,-0.024,9.25686,9.25686
34.00,9.25852,25.121313,0.000404,25.072189,-2.5584,-0.024,9.25207,9.25207
35.00,9.25723,25.121417,0.000400,25.072203,-2.5583,-0.023,9.24728,9.24728
36.00,9.25619,25.121346,0.000397,25.072169,-2.5582,-0.023,9.24422,9.24422
37.00,9.25566,25.121395,0.000398,25.072185,-2.5581,-0.023,9.24401,9.24401
38.00,9.25555,25.121462,0.000397,25.072231,-2.5581,-0.023,9.24784,9.24784
39.00,9.25528,25.121604,0.000399,25.072226,-2.5579,-0.023,9.25338,9.25338
40.00,9.25407,25.121779,0.000404,25.072334,-2.5578,-0.023,9.25925,9.25925
41.00,9.25395,25.121844,0.000407,25.072307,-2.5577,-0.023,9.26259,9.26259
42.00,9.25375,25.121967,0.000406,25.072351,-2.5577,-0.023,9.26453,9.26453
43.00,9.25457,25.122027,0.000409,25.072302,-2.5576,-0.023,9.26527,9.26527
44.00,9.25580,25.121888,0.000405,25.072175,-2.5573,-0.023,9.26500,9.26500
45.00,9.25618,25.121885,0.000404,25.072154,-2.5571,-0.023,9.26566,9.26566
46.00,9.25562,25.122004,0.000405,25.072206,-2.5568,-0.022,9.26794,9.26794
47.00,9.25556,25.121972,0.000407,25.072152,-2.5565,-0.023,9.26994,9.26994
48.00,9.25702,25.121996,0.000407,25.072199,-2.5563,-0.022,9.27085,9.27085
49.00,9.25904,25.122165,0.000411,25.072349,-2.5562,-0.022,9.27127,9.27127
50.00,9.26022,25.122144,0.000412,25.072395,-2.5561,-0.022,9.26855,9.26855
51.00,9.26014,25.122145,0.000411,25.072419,-2.5559,-0.022,9.26602,9.26602
52.00,9.26113,25.122284,0.000412,25.072536,-2.5557,-0.022,9.26269,9.26269
53.00,9.26404,25.122363,0.000414,25.072568,-2.5554,-0.022,9.25720,9.25720
54.00,9.26631,25.122363,0.000412,25.072566,-2.5551,-0.022,9.25095,9.25095
55.00,9.26686,25.122320,0.000408,25.072453,-2.5549,-0.022,9.24400,9.24400
56.00,9.26729,25.122336,0.000405,25.072414,-2.5547,-0.021,9.23395,9.23395
57.00,9.26787,25.122265,0.000399,25.072274,-2.5545,-0.021,9.22534,9.22534
58.00,9.26816,25.122389,0.000398,25.072264,-2.5546,-0.021,9.21961,9.21961
59.00,9.26468,25.122423,0.000398,25.072199,-2.5545,-0.021,9.21333,9.21333
60.00,9.25811,25.122587,0.000400,25.072325,-2.5542,-0.021,9.21023,9.21023
@1,0.4000,0.8, 60.0600000000122 
61.00,9.25951,25.122700,0.000402,25.072389,-2.5542,-0.021,9.21087,9.21087
62.00,9.25332,25.122843,0.000406,25.072510,-2.5541,-0.021,9.21004,9.21004
63.00,9.24310,25.122855,0.000406,25.072563,-2.5537,-0.021,9.21157,9.21157
64.00,9.23532,25.122941,0.000408,25.072595,-2.5534,-0.021,9.21662,9.21662
65.00,9.22961,25.122892,0.000404,25.072481,-2.5532,-0.021,9.22254,9.22254
66.00,9.22589,25.122917,0.000404,25.072481,-2.5530,-0.020,9.22915,9.22915
67.00,9.22464,25.122972,0.000408,25.072533,-2.5527,-0.020,9.23667,9.23667
68.00,9.22562,25.122984,0.000412,25.072541,-2.5527,-0.020,9.24109,9.24109
69.00,9.22435,25.122900,0.000410,25.072442,-2.5527,-0.020,9.24310,9.24310
70.00,9.22420,25.123051,0.000413,25.072539,-2.5526,-0.020,9.24437,9.24437
71.00,9.22542,25.123095,0.000412,25.072573,-2.5525,-0.020,9.24473,9.24473
72.00,9.22487,25.123200,0.000410,25.072592,-2.5523,-0.020,9.24615,9.24615
73.00,9.22567,25.123169,0.000405,25.072545,-2.5520,-0.019,9.24764,9.24764
74.00,9.22757,25.123246,0.000404,25.072579,-2.5518,-0.019,9.25028,9.25028
75.00,9.23045,25.123335,0.000405,25.072624,-2.5516,-0.019,9.25259,9.25259
76.00,9.23331,25.123308,0.000405,25.072535,-2.5514,-0.019,9.25344,9.25344
77.00,9.23574,25.123280,0.000404,25.072428,-2.5514,-0.019,9.25333,9.25333
78.00,9.23779,25.123356,0.000403,25.072412,-2.5513,-0.019,9.25489,9.25489
79.00,9.24104,25.123588,0.000407,25.072568,-2.5513,-0.019,9.25654,9.25654
80.00,9.24391,25.123588,0.000407,25.072510,-2.5512,-0.019,9.25809,9.25809
81.00,9.24666,25.123701,0.000406,25.072543,-2.5512,-0.019,9.25818,9.25818
82.00,9.24779,25.123753,0.000407,25.072567,-2.5510,-0.019,9.25866,9.25866
83.00,9.24969,25.123818,0.000410,25.072612,-2.5508,-0.019,9.25913,9.25913
84.00,9.25149,25.123734,0.000408,25.072513,-2.5507,-0.019,9.25929,9.25929
85.00,9.25283,25.123790,0.000406,25.072494,-2.5507,-0.018,9.25814,9.25814
86.00,9.25356,25.123808,0.000408,25.072478,-2.5507,-0.018,9.25895,9.25895
87.00,9.25413,25.123908,0.000407,25.072487,-2.5508,-0.018,9.25961,9.25961
88.00,9.25487,25.123995,0.000404,25.072463,-2.5508,-0.018,9.25987,9.25987
89.00,9.25597,25.124034,0.000403,25.072415,-2.5508,-0.018,9.26037,9.26037
90.00,9.25727,25.124068,0.000405,25.072458,-2.5506,-0.018,9.26283,9.26283
91.00,9.25833,25.124157,0.000406,25.072521,-2.5503,-0.018,9.26382,9.26382
92.00,9.25872,25.124191,0.000407,25.072563,-2.5498,-0.018,9.26393,9.26393
93.00,9.25916,25.124152,0.000406,25.072504,-2.5494,-0.018,9.26406,9.26406
94.00,9.25978,25.124053,0.000403,25.072422,-2.5491,-0.017,9.26435,9.26435
95.00,9.26055,25.124026,0.000399,25.072303,-2.5489,-0.017,9.26475,9.26475
96.00,9.26140,25.124055,0.000398,25.072233,-2.5489,-0.017,9.26639,9.26639
97.00,9.26222,25.124074,0.000400,25.072202,-2.5489,-0.017,9.26781,9.26781
98.00,9.26266,25.124092,0.000399,25.072178,-2.5489,-0.017,9.26827,9.26827
99.00,9.26298,25.124332,0.000404,25.072342,-2.5485,-0.016,9.26868,9.26868
100.00,9.26338,25.124381,0.000408,25.072363,-2.5482,-0.016,9.26877,9.26877
101.00,9.26411,25.124343,0.000407,25.072363,-2.5479,-0.016,9.26936,9.26936
102.00,9.26503,25.124340,0.000405,25.072308,-2.5476,-0.016,9.27008,9.27008
103.00,9.26544,25.124482,0.000407,25.072403,-2.5474,-0.016,9.26957,9.26957
104.00,9.26532,25.124485,0.000409,25.072387,-2.5473,-0.016,9.26790,9.26790
105.00,9.26526,25.124555,0.000409,25.072425,-2.5473,-0.016,9.26438,9.26438
106.00,9.26492,25.124608,0.000414,25.072437,-2.5471,-0.016,9.25947,9.25947
107.00,9.26454,25.124660,0.000414,25.072498,-2.5469,-0.016,9.25570,9.25570
108.00,9.26427,25.124609,0.000413,25.072361,-2.5468,-0.016,9.25509,9.25509
109.00,9.26438,25.124539,0.000409,25.072254,-2.5467,-0.016,9.25687,9.25687
110.00,9.26443,25.124468,0.000406,25.072182,-2.5466,-0.016,9.25964,9.25964
111.00,9.26450,25.124562,0.000402,25.072247,-2.5467,-0.015,9.26350,9.26350
112.00,9.26481,25.124570,0.000399,25.072227,-2.5469,-0.015,9.26590,9.26590
113.00,9.26480,25.124634,0.000400,25.072354,-2.5468,-0.015,9.26670,9.26670
114.00,9.26439,25.124812,0.000404,25.072496,-2.5466,-0.015,9.26599,9.26599
115.00,9.26440,25.125083,0.000412,25.072715,-2.5464,-0.015,9.26439,9.26439
116.00,9.26393,25.125047,0.000417,25.072606,-2.5461,-0.015,9.26417,9.26417
117.00,9.26352,25.125114,0.000420,25.072621,-2.5459,-0.015,9.26409,9.26409
118.00,9.26360,25.125226,0.000421,25.072653,-2.5459,-0.015,9.26386,9.26386
119.00,9.26375,25.125198,0.000415,25.072548,-2.5459,-0.015,9.26480,9.26480
120.00,9.26403,25.125085,0.000407,25.072397,-2.5458,-0.015,9.26790,9.26790
121.00,9.26409,25.125151,0.000406,25.072440,-2.5457,-0.015,9.26881,9.26881
122.00,9.26408,25.125069,0.000401,25.072309,-2.5457,-0.014,9.27094,9.27094
123.00,9.26449,25.125076,0.000403,25.072292,-2.5456,-0.014,9.27365,9.27365
124.00,9.26517,25.125178,0.000404,25.072289,-2.5455,-0.014,9.27395,9.27395
125.00,9.26553,25.125254,0.000403,25.072281,-2.5454,-0.014,9.27150,9.27150
126.00,9.26621,25.125369,0.000400,25.072269,-2.5452,-0.014,9.27015,9.27015
127.00,9.26702,25.125578,0.000403,25.072361,-2.5449,-0.014,9.26889,9.26889
128.00,9.26778,25.125699,0.000399,25.072408,-2.5447,-0.013,9.26797,9.26797
129.00,9.26790,25.125697,0.000397,25.072420,-2.5444,-0.013,9.26589,9.26589
130.00,9.26722,25.125644,0.000397,25.072356,-2.5442,-0.013,9.26375,9.26375
131.00,9.26651,25.125628,0.000398,25.072350,-2.5440,-0.013,9.26162,9.26162
132.00,9.26597,25.125581,0.000398,25.072331,-2.5437,-0.013,9.25975,9.25975
133.00,9.26602,25.125365,0.000395,25.072168,-2.5436,-0.012,9.25987,9.25987
134.00,9.26646,25.125357,0.000400,25.072200,-2.5436,-0.012,9.26344,9.26344
135.00,9.26741,25.125507,0.000406,25.072336,-2.5434,-0.013,9.26940,9.26940
136.00,9.26825,25.125604,0.000408,25.072367,-2.5434,-0.013,9.27408,9.27408
137.00,9.26876,25.125730,0.000407,25.072408,-2.5434,-0.013,9.27601,9.27601
138.00,9.26901,25.125899,0.000411,25.072416,-2.5434,-0.013,9.27377,9.27377
139.00,9.26869,25.126030,0.000412,25.072425,-2.5434,-0.012,9.26997,9.26997
140.00,9.26828,25.126027,0.000410,25.072345,-2.5434,-0.012,9.26553,9.26553
141.00,9.26724,25.126098,0.000406,25.072372,-2.5433,-0.012,9.26086,9.26086
142.00,9.26717,25.126080,0.000406,25.072286,-2.5433,-0.012,9.25858,9.25858
143.00,9.26671,25.126074,0.000403,25.072211,-2.5431,-0.012,9.25899,9.25899
144.00,9.26548,25.126113,0.000403,25.072210,-2.5428,-0.012,9.25970,9.25970
145.00,9.26500,25.126197,0.000399,25.072220,-2.5426,-0.012,9.26095,9.26095
146.00,9.26460,25.126315,0.000402,25.072275,-2.5424,-0.012,9.26295,9.26295
147.00,9.26420,25.126400,0.000404,25.072372,-2.5422,-0.011,9.26378,9.26378
148.00,9.26448,25.126557,0.000410,25.072545,-2.5421,-0.011,9.26315,9.26315
149.00,9.26427,25.126414,0.000408,25.072434,-2.5420,-0.011,9.26406,9.26406
150.00,9.26494,25.126436,0.000412,25.072439,-2.5419,-0.011,9.26647,9.26647
151.00,9.26613,25.126440,0.000412,25.072372,-2.5418,-0.011,9.26862,9.26862
152.00,9.26690,25.126585,0.000415,25.072399,-2.5416,-0.011,9.26986,9.26986
153.00,9.26695,25.126667,0.000412,25.072359,-2.5414,-0.011,9.27089,9.27089
154.00,9.26614,25.126853,0.000412,25.072451,-2.5413,-0.011,9.26809,9.26809
155.00,9.26453,25.126893,0.000411,25.072428,-2.5413,-0.011,9.26152,9.26152
156.00,9.26270,25.126847,0.000416,25.072418,-2.5413,-0.011,9.25496,9.25496
157.00,9.26112,25.126717,0.000417,25.072320,-2.5413,-0.011,9.24986,9.24986
158.00,9.26047,25.126763,0.000419,25.072370,-2.5413,-0.011,9.24692,9.24692
159.00,9.26048,25.126890,0.000424,25.072442,-2.5413,-0.011,9.24807,9.24807
160.00,9.26018,25.126950,0.000423,25.072472,-2.5411,-0.011,9.25158,9.25158
161.00,9.26040,25.127066,0.000419,25.072512,-2.5410,-0.011,9.25621,9.25621
162.00,9.26002,25.127204,0.000417,25.072565,-2.5407,-0.011,9.26176,9.26176
163.00,9.25933,25.127081,0.000412,25.072426,-2.5406,-0.010,9.26513,9.26513
164.00,9.25922,25.127008,0.000403,25.072316,-2.5405,-0.010,9.26674,9.26674
165.00,9.26028,25.127051,0.000400,25.072343,-2.5404,-0.010,9.26708,9.26708
166.00,9.26123,25.126993,0.000399,25.072257,-2.5403,-0.010,9.26633,9.26633
167.00,9.26145,25.126961,0.000398,25.072235,-2.5402,-0.010,9.26534,9.26534
168.00,9.26104,25.127236,0.000404,25.072459,-2.5400,-0.009,9.26436,9.26436
169.00,9.26050,25.127275,0.000407,25.072477,-2.5398,-0.010,9.26401,9.26401
170.00,9.26088,25.127257,0.000405,25.072410,-2.5397,-0.009,9.26393,9.26393
171.00,9.26068,25.127262,0.000402,25.072401,-2.5396,-0.009,9.26381,9.26381
172.00,9.26028,25.127369,0.000399,25.072489,-2.5395,-0.009,9.26411,9.26411
173.00,9.26048,25.127291,0.000397,25.072357,-2.5397,-0.009,9.26635,9.26635
174.00,9.26135,25.127319,0.000398,25.072367,-2.5398,-0.009,9.26946,9.26946
175.00,9.26288,25.127394,0.000400,25.072441,-2.5397,-0.008,9.27227,9.27227
176.00,9.26456,25.127499,0.000406,25.072495,-2.5395,-0.009,9.27543,9.27543
177.00,9.26592,25.127541,0.000410,25.072485,-2.5394,-0.009,9.27436,9.27436
178.00,9.26652,25.127535,0.000410,25.072465,-2.5392,-0.009,9.27077,9.27077
179.00,9.26657,25.127579,0.000413,25.072451,-2.5390,-0.009,9.26603,9.26603
180.00,9.26656,25.127689,0.000417,25.072468,-2.5388,-0.009,9.26317,9.26317
181.00,9.26662,25.127726,0.000413,25.072467,-2.5386,-0.008,9.26168,9.26168
182.00,9.26633,25.127753,0.000413,25.072417,-2.5384,-0.008,9.26297,9.26297
183.00,9.26648,25.127855,0.000414,25.072433,-2.5382,-0.008,9.26460,9.26460
184.00,9.26659,25.127964,0.000413,25.072481,-2.5380,-0.008,9.26507,9.26507
185.00,9.26692,25.127991,0.000408,25.072437,-2.5379,-0.008,9.26339,9.26339
186.00,9.26721,25.127999,0.000410,25.072408,-2.5379,-0.008,9.26046,9.26046
187.00,9.26700,25.127987,0.000409,25.072471,-2.5378,-0.008,9.25753,9.25753
188.00,9.26622,25.128081,0.000413,25.072616,-2.5379,-0.008,9.25450,9.25450
189.00,9.26546,25.128118,0.000411,25.072630,-2.5379,-0.008,9.25305,9.25305
190.00,9.26392,25.128021,0.000410,25.072557,-2.5379,-0.007,9.25470,9.25470
191.00,9.26351,25.128109,0.000410,25.072561,-2.5376,-0.007,9.25796,9.25796
192.00,9.26395,25.128127,0.000405,25.072436,-2.5375,-0.007,9.26198,9.26198
193.00,9.26382,25.128133,0.000402,25.072307,-2.5373,-0.007,9.26581,9.26581
194.00,9.26316,25.128180,0.000405,25.072247,-2.5371,-0.007,9.26750,9.26750
195.00,9.26247,25.128264,0.000406,25.072269,-2.5371,-0.007,9.26666,9.26666
196.00,9.26161,25.128297,0.000407,25.072280,-2.5372,-0.006,9.26501,9.26501
197.00,9.26123,25.128335,0.000409,25.072293,-2.5374,-0.006,9.26392,9.26392
198.00,9.26165,25.128313,0.000408,25.072354,-2.5376,-0.006,9.26329,9.26329
199.00,9.26096,25.128292,0.000405,25.072404,-2.5376,-0.006,9.26383,9.26383
200.00,9.26032,25.128352,0.000407,25.072424,-2.5376,-0.006,9.26489,9.26489
201.00,9.26111,25.128397,0.000407,25.072367,-2.5374,-0.006,9.26611,9.26611
202.00,9.26144,25.128506,0.000408,25.072400,-2.5372,-0.006,9.26620,9.26620
203.00,9.26207,25.128569,0.000407,25.072333,-2.5369,-0.006,9.26485,9.26485
204.00,9.26318,25.128635,0.000408,25.072321,-2.5367,-0.006,9.26182,9.26182
205.00,9.26514,25.128746,0.000403,25.072380,-2.5365,-0.006,9.25756,9.25756
206.00,9.26556,25.128690,0.000396,25.072348,-2.5364,-0.005,9.24720,9.24720
207.00,9.26396,25.128793,0.000393,25.072453,-2.5361,-0.005,9.22913,9.22913
208.00,9.26476,25.128964,0.000391,25.072544,-2.5359,-0.004,9.20262,9.20262
209.00,9.26512,25.129030,0.000389,25.072558,-2.5358,-0.004,9.16821,9.16821
210.00,9.26521,25.129114,0.000392,25.072577,-2.5358,-0.004,9.12724,9.12724
@2,2.0001,4.0, 210.003000000012 
211.00,9.26916,25.129249,0.000397,25.072640,-2.5358,-0.004,9.08805,9.08805
212.00,9.26521,25.129186,0.000396,25.072508,-2.5359,-0.004,9.05687,9.05687
213.00,9.25818,25.129042,0.000396,25.072364,-2.5359,-0.004,9.03811,9.03811
214.00,9.24990,25.129095,0.000399,25.072397,-2.5356,-0.004,9.03103,9.03103
215.00,9.24195,25.129006,0.000396,25.072324,-2.5354,-0.004,9.03462,9.03462
216.00,9.21733,25.129079,0.000394,25.072423,-2.5353,-0.003,9.04450,9.04450
217.00,9.17876,25.129048,0.000390,25.072390,-2.5352,-0.003,9.05653,9.05653
218.00,9.12635,25.129134,0.000395,25.072481,-2.5352,-0.003,9.06841,9.06841
219.00,9.07608,25.129266,0.000395,25.072538,-2.5354,-0.003,9.08094,9.08094
220.00,9.03786,25.129336,0.000398,25.072531,-2.5356,-0.003,9.09395,9.09395
221.00,9.02165,25.129302,0.000400,25.072462,-2.5356,-0.003,9.10727,9.10727
222.00,9.02318,25.129435,0.000403,25.072527,-2.5355,-0.003,9.12038,9.12038
223.00,9.03242,25.129542,0.000402,25.072578,-2.5353,-0.003,9.13526,9.13526
224.00,9.04060,25.129408,0.000399,25.072354,-2.5350,-0.003,9.14989,9.14989
225.00,9.05550,25.129457,0.000397,25.072346,-2.5349,-0.002,9.16390,9.16390
226.00,9.07089,25.129605,0.000402,25.072371,-2.5347,-0.002,9.17635,9.17635
227.00,9.08321,25.129673,0.000404,25.072371,-2.5346,-0.002,9.18797,9.18797
228.00,9.09190,25.129592,0.000400,25.072181,-2.5345,-0.002,9.19771,9.19771
229.00,9.10321,25.129743,0.000403,25.072326,-2.5345,-0.002,9.20700,9.20700
230.00,9.12051,25.129843,0.000403,25.072395,-2.5345,-0.002,9.21550,9.21550
231.00,9.13726,25.129883,0.000404,25.072457,-2.5345,-0.002,9.22344,9.22344
232.00,9.15042,25.129964,0.000407,25.072556,-2.5345,-0.002,9.23070,9.23070
233.00,9.16389,25.130120,0.000413,25.072741,-2.5344,-0.002,9.23551,9.23551
234.00,9.17618,25.130035,0.000412,25.072653,-2.5341,-0.002,9.23905,9.23905
235.00,9.18617,25.130078,0.000415,25.072663,-2.5338,-0.002,9.24122,9.24122
236.00,9.19542,25.130115,0.000415,25.072634,-2.5335,-0.002,9.24237,9.24237
237.00,9.20367,25.130187,0.000414,25.072645,-2.5332,-0.002,9.24253,9.24253
238.00,9.20984,25.130177,0.000410,25.072573,-2.5331,-0.002,9.24481,9.24481
239.00,9.21745,25.130228,0.000407,25.072554,-2.5332,-0.001,9.24732,9.24732
240.00,9.22263,25.130253,0.000407,25.072582,-2.5334,-0.001,9.25026,9.25026
241.00,9.22599,25.130179,0.000403,25.072488,-2.5336,-0.001,9.25448,9.25448
242.00,9.22956,25.130194,0.000406,25.072464,-2.5337,-0.001,9.25817,9.25817
243.00,9.23317,25.130368,0.000408,25.072620,-2.5338,-0.001,9.26029,9.26029
244.00,9.23641,25.130428,0.000413,25.072654,-2.5336,-0.001,9.25977,9.25977
245.00,9.23973,25.130400,0.000411,25.072520,-2.5334,-0.001,9.25828,9.25828
246.00,9.24280,25.130570,0.000414,25.072639,-2.5331,-0.001,9.25726,9.25726
247.00,9.24587,25.130490,0.000405,25.072490,-2.5329,-0.001,9.25800,9.25800
248.00,9.24893,25.130448,0.000403,25.072386,-2.5327,-0.001,9.25783,9.25783
249.00,9.25144,25.130615,0.000403,25.072525,-2.5326,-0.001,9.26024,9.26024
250.00,9.25271,25.130697,0.000402,25.072616,-2.5325,0.000,9.26572,9.26572
251.00,9.25452,25.130691,0.000399,25.072581,-2.5324,0.000,9.27032,9.27032
252.00,9.25643,25.130752,0.000400,25.072601,-2.5322,0.000,9.27262,9.27262
253.00,9.25886,25.130625,0.000398,25.072480,-2.5322,0.000,9.27592,9.27592
254.00,9.26080,25.130602,0.000403,25.072447,-2.5322,0.000,9.27797,9.27797
255.00,9.26248,25.130601,0.000406,25.072443,-2.5322,0.000,9.27642,9.27642
256.00,9.26383,25.130623,0.000405,25.072441,-2.5321,0.000,9.27454,9.27454
257.00,9.26539,25.130686,0.000406,25.072539,-2.5321,0.000,9.27436,9.27436
258.00,9.26674,25.130850,0.000408,25.072616,-2.5320,0.000,9.27368,9.27368
259.00,9.26719,25.130881,0.000404,25.072571,-2.5320,0.000,9.27380,9.27380
260.00,9.26821,25.130964,0.000400,25.072595,-2.5319,0.000,9.27457,9.27457
261.00,9.26899,25.130974,0.000403,25.072615,-2.5320,0.000,9.27543,9.27543
262.00,9.26968,25.131092,0.000408,25.072687,-2.5319,0.000,9.27461,9.27461
263.00,9.27023,25.131158,0.000411,25.072705,-2.5318,0.000,9.27446,9.27446
264.00,9.27090,25.131217,0.000412,25.072689,-2.5317,0.000,9.27382,9.27382
265.00,9.27175,25.131360,0.000418,25.072730,-2.5316,0.000,9.27162,9.27162
266.00,9.27201,25.131534,0.000421,25.072769,-2.5317,0.000,9.26766,9.26766
267.00,9.27203,25.131551,0.000418,25.072668,-2.5318,0.000,9.26773,9.26773
268.00,9.27297,25.131603,0.000417,25.072742,-2.5319,0.001,9.27060,9.27060
269.00,9.27434,25.131613,0.000418,25.072759,-2.5317,0.001,9.27412,9.27412
270.00,9.27518,25.131584,0.000415,25.072747,-2.5316,0.001,9.27847,9.27847
271.00,9.27519,25.131568,0.000413,25.072725,-2.5314,0.001,9.28223,9.28223
272.00,9.27491,25.131632,0.000412,25.072816,-2.5312,0.001,9.28275,9.28275
273.00,9.27480,25.131599,0.000411,25.072701,-2.5309,0.001,9.28038,9.28038
274.00,9.27508,25.131660,0.000410,25.072682,-2.5308,0.001,9.27759,9.27759
275.00,9.27506,25.131674,0.000411,25.072613,-2.5307,0.001,9.27344,9.27344
276.00,9.27531,25.131656,0.000412,25.072543,-2.5306,0.002,9.27069,9.27069
277.00,9.27510,25.131657,0.000415,25.072511,-2.5305,0.002,9.26879,9.26879
278.00,9.27501,25.131721,0.000412,25.072575,-2.5305,0.002,9.26786,9.26786
279.00,9.27393,25.131695,0.000409,25.072577,-2.5304,0.002,9.26738,9.26738
280.00,9.27298,25.131688,0.000406,25.072531,-2.5304,0.002,9.26977,9.26977
281.00,9.27288,25.131725,0.000408,25.072621,-2.5304,0.002,9.27381,9.27381
282.00,9.27383,25.131734,0.000406,25.072607,-2.5304,0.002,9.27805,9.27805
283.00,9.27479,25.131819,0.000409,25.072662,-2.5305,0.003,9.28168,9.28168
284.00,9.27541,25.131868,0.000414,25.072652,-2.5306,0.002,9.28383,9.28383
285.00,9.27609,25.131867,0.000417,25.072625,-2.5306,0.002,9.28424,9.28424
286.00,9.27702,25.131908,0.000413,25.072563,-2.5306,0.002,9.28256,9.28256
287.00,9.27744,25.131939,0.000412,25.072518,-2.5305,0.002,9.28021,9.28021
288.00,9.27735,25.131943,0.000414,25.072457,-2.5304,0.002,9.27880,9.27880
289.00,9.27674,25.132100,0.000417,25.072536,-2.5304,0.002,9.27822,9.27822
290.00,9.27621,25.132174,0.000416,25.072562,-2.5302,0.003,9.27713,9.27713
291.00,9.27615,25.132235,0.000418,25.072573,-2.5301,0.003,9.27589,9.27589
292.00,9.27564,25.132314,0.000419,25.072567,-2.5300,0.003,9.27388,9.27388
293.00,9.27497,25.132465,0.000420,25.072570,-2.5299,0.003,9.27080,9.27080
294.00,9.27451,25.132506,0.000416,25.072576,-2.5298,0.003,9.26732,9.26732
295.00,9.27380,25.132587,0.000413,25.072609,-2.5295,0.004,9.26332,9.26332
296.00,9.27348,25.132696,0.000415,25.072620,-2.5294,0.004,9.26172,9.26172
297.00,9.27349,25.132701,0.000415,25.072609,-2.5294,0.004,9.26223,9.26223
298.00,9.27374,25.132667,0.000414,25.072623,-2.5294,0.004,9.26442,9.26442
299.00,9.27430,25.132656,0.000417,25.072624,-2.5293,0.004,9.26909,9.26909
300.00,9.27462,25.132737,0.000420,25.072699,-2.5294,0.004,9.27554,9.27554
301.00,9.27523,25.132732,0.000419,25.072634,-2.5294,0.004,9.28170,9.28170
302.00,9.27559,25.132780,0.000421,25.072649,-2.5294,0.004,9.28555,9.28555
303.00,9.27526,25.132859,0.000422,25.072679,-2.5292,0.004,9.28637,9.28637
304.00,9.27458,25.132816,0.000421,25.072561,-2.5292,0.004,9.28554,9.28554
305.00,9.27429,25.132912,0.000421,25.072644,-2.5292,0.004,9.28475,9.28475
306.00,9.27362,25.132989,0.000420,25.072687,-2.5293,0.004,9.28230,9.28230
307.00,9.27346,25.133078,0.000419,25.072738,-2.5293,0.004,9.27904,9.27904
308.00,9.27441,25.133046,0.000416,25.072616,-2.5294,0.004,9.27727,9.27727
309.00,9.27483,25.133182,0.000414,25.072686,-2.5293,0.004,9.27510,9.27510
310.00,9.27444,25.133193,0.000418,25.072613,-2.5292,0.004,9.27094,9.27094
311.00,9.27367,25.133047,0.000416,25.072499,-2.5290,0.004,9.26959,9.26959
312.00,9.27431,25.133006,0.000412,25.072394,-2.5289,0.004,9.27245,9.27245
313.00,9.27517,25.133027,0.000414,25.072363,-2.5287,0.005,9.27382,9.27382
314.00,9.27574,25.133080,0.000413,25.072362,-2.5287,0.005,9.27501,9.27501
315.00,9.27660,25.133202,0.000411,25.072445,-2.5287,0.005,9.27750,9.27750
316.00,9.27754,25.133351,0.000408,25.072475,-2.5288,0.005,9.27770,9.27770
317.00,9.27811,25.133316,0.000410,25.072501,-2.5288,0.005,9.27668,9.27668
318.00,9.27861,25.133381,0.000409,25.072602,-2.5287,0.005,9.27737,9.27737
319.00,9.27841,25.133366,0.000408,25.072631,-2.5286,0.005,9.27820,9.27820
320.00,9.27724,25.133317,0.000407,25.072544,-2.5285,0.006,9.27933,9.27933
321.00,9.27631,25.133333,0.000409,25.072587,-2.5283,0.006,9.28066,9.28066
322.00,9.27648,25.133475,0.000411,25.072569,-2.5281,0.006,9.28206,9.28206
323.00,9.27673,25.133447,0.000409,25.072469,-2.5279,0.006,9.28302,9.28302
324.00,9.27769,25.133461,0.000409,25.072420,-2.5277,0.006,9.28303,9.28303
325.00,9.27764,25.133408,0.000407,25.072290,-2.5276,0.006,9.28207,9.28207
326.00,9.27727,25.133521,0.000410,25.072374,-2.5276,0.006,9.28069,9.28069
327.00,9.27711,25.133469,0.000407,25.072315,-2.5278,0.006,9.27733,9.27733
328.00,9.27719,25.133603,0.000409,25.072441,-2.5279,0.006,9.27466,9.27466
329.00,9.27732,25.133723,0.000411,25.072518,-2.5280,0.006,9.27396,9.27396
330.00,9.27799,25.133728,0.000411,25.072535,-2.5280,0.006,9.27522,9.27522
331.00,9.27886,25.133710,0.000410,25.072430,-2.5280,0.006,9.27716,9.27716
332.00,9.27879,25.133881,0.000414,25.072526,-2.5279,0.007,9.28177,9.28177
333.00,9.27944,25.133824,0.000413,25.072410,-2.5279,0.007,9.28525,9.28525
334.00,9.28024,25.133827,0.000413,25.072380,-2.5279,0.007,9.28584,9.28584
335.00,9.28028,25.133941,0.000411,25.072462,-2.5277,0.007,9.28441,9.28441
336.00,9.28014,25.134034,0.000412,25.072503,-2.5274,0.007,9.28161,9.28161
337.00,9.27963,25.134064,0.000407,25.072486,-2.5272,0.007,9.27587,9.27587
338.00,9.27890,25.134224,0.000408,25.072609,-2.5271,0.007,9.27172,9.27172
339.00,9.27875,25.134226,0.000409,25.072490,-2.5270,0.007,9.27273,9.27273
340.00,9.27882,25.134210,0.000410,25.072418,-2.5270,0.007,9.27580,9.27580
341.00,9.27871,25.134266,0.000410,25.072452,-2.5270,0.008,9.27924,9.27924
342.00,9.27881,25.134324,0.000410,25.072440,-2.5268,0.008,9.28294,9.28294
343.00,9.27867,25.134298,0.000409,25.072330,-2.5266,0.008,9.28517,9.28517
344.00,9.27936,25.134313,0.000406,25.072327,-2.5266,0.008,9.28401,9.28401
345.00,9.27989,25.134443,0.000410,25.072430,-2.5265,0.008,9.28170,9.28170
346.00,9.28002,25.134475,0.000409,25.072413,-2.5267,0.008,9.27885,9.27885
347.00,9.28065,25.134465,0.000410,25.072471,-2.5268,0.008,9.27711,9.27711
348.00,9.28066,25.134506,0.000411,25.072533,-2.5268,0.008,9.27627,9.27627
349.00,9.27952,25.134648,0.000412,25.072574,-2.5268,0.008,9.27612,9.27612
350.00,9.27885,25.134779,0.000413,25.072614,-2.5268,0.008,9.27760,9.27760
351.00,9.27884,25.134668,0.000412,25.072565,-2.5267,0.008,9.27916,9.27916
352.00,9.27874,25.134697,0.000416,25.072550,-2.5267,0.008,9.28020,9.28020
353.00,9.27833,25.134774,0.000418,25.072547,-2.5268,0.008,9.27848,9.27848
354.00,9.27943,25.134728,0.000417,25.072537,-2.5267,0.008,9.27451,9.27451
355.00,9.28071,25.134665,0.000411,25.072455,-2.5268,0.009,9.26796,9.26796
356.00,9.27955,25.134763,0.000408,25.072456,-2.5268,0.009,9.25870,9.25870
357.00,9.27838,25.134843,0.000400,25.072452,-2.5267,0.009,9.24665,9.24665
358.00,9.27804,25.134846,0.000394,25.072410,-2.5267,0.010,9.22897,9.22897
359.00,9.27958,25.135015,0.000396,25.072530,-2.5267,0.010,9.20522,9.20522
360.00,9.28209,25.134980,0.000394,25.072478,-2.5266,0.010,9.17599,9.17599
@3,2.0001,4.0, 360.049000000014 
361.00,9.28139,25.135140,0.000395,25.072605,-2.5265,0.010,9.14343,9.14343
362.00,9.27673,25.135167,0.000393,25.072575,-2.5265,0.011,9.11130,9.11130
363.00,9.26790,25.135256,0.000393,25.072603,-2.5265,0.011,9.08710,9.08710
364.00,9.25889,25.135240,0.000391,25.072547,-2.5266,0.011,9.07157,9.07157
365.00,9.24887,25.135333,0.000393,25.072527,-2.5266,0.011,9.06439,9.06439
366.00,9.23520,25.135207,0.000391,25.072320,-2.5266,0.011,9.06607,9.06607
367.00,9.21915,25.135324,0.000396,25.072418,-2.5265,0.011,9.07349,9.07349
368.00,9.18056,25.135329,0.000397,25.072435,-2.5264,0.011,9.08315,9.08315
369.00,9.13976,25.135265,0.000395,25.072300,-2.5262,0.011,9.09338,9.09338
370.00,9.10528,25.135366,0.000399,25.072368,-2.5260,0.011,9.10488,9.10488
371.00,9.07234,25.135494,0.000404,25.072450,-2.5259,0.011,9.11661,9.11661
372.00,9.05903,25.135445,0.000405,25.072392,-2.5257,0.011,9.12815,9.12815
373.00,9.05943,25.135498,0.000407,25.072379,-2.5256,0.011,9.14060,9.14060
374.00,9.06215,25.135574,0.000409,25.072440,-2.5255,0.011,9.15342,9.15342
375.00,9.06960,25.135448,0.000405,25.072300,-2.5255,0.011,9.16550,9.16550
376.00,9.08043,25.135505,0.000403,25.072304,-2.5256,0.012,9.17709,9.17709
377.00,9.09595,25.135588,0.000403,25.072296,-2.5257,0.012,9.18715,9.18715
378.00,9.10765,25.135690,0.000407,25.072341,-2.5259,0.012,9.19459,9.19459
379.00,9.11337,25.135834,0.000412,25.072415,-2.5261,0.012,9.20133,9.20133
380.00,9.12654,25.136067,0.000417,25.072627,-2.5261,0.012,9.20721,9.20721
381.00,9.13986,25.136155,0.000420,25.072723,-2.5261,0.012,9.21356,9.21356
382.00,9.15391,25.136136,0.000417,25.072639,-2.5261,0.012,9.21985,9.21985
383.00,9.16526,25.136031,0.000413,25.072552,-2.5260,0.012,9.22694,9.22694
384.00,9.17506,25.136111,0.000412,25.072619,-2.5259,0.012,9.23447,9.23447
385.00,9.18256,25.136099,0.000408,25.072523,-2.5260,0.012,9.24116,9.24116
386.00,9.18993,25.136106,0.000406,25.072468,-2.5260,0.012,9.24536,9.24536
387.00,9.19792,25.136197,0.000412,25.072535,-2.5260,0.013,9.24698,9.24698
388.00,9.20597,25.136359,0.000412,25.072561,-2.5260,0.013,9.24786,9.24786
389.00,9.21307,25.136271,0.000408,25.072413,-2.5260,0.013,9.25004,9.25004
390.00,9.21916,25.136317,0.000411,25.072400,-2.5259,0.013,9.25239,9.25239
391.00,9.22534,25.136308,0.000414,25.072319,-2.5259,0.013,9.25388,9.25388
392.00,9.22920,25.136396,0.000411,25.072344,-2.5259,0.013,9.25705,9.25705
393.00,9.23315,25.136422,0.000414,25.072407,-2.5258,0.013,9.25973,9.25973
394.00,9.23610,25.136536,0.000417,25.072466,-2.5256,0.013,9.25983,9.25983
395.00,9.23884,25.136601,0.000418,25.072508,-2.5255,0.013,9.25996,9.25996
396.00,9.24226,25.136654,0.000418,25.072560,-2.5253,0.013,9.26070,9.26070
397.00,9.24585,25.136665,0.000422,25.072536,-2.5252,0.013,9.26055,9.26055
398.00,9.24954,25.136680,0.000416,25.072458,-2.5251,0.013,9.26199,9.26199
399.00,9.25213,25.136749,0.000414,25.072514,-2.5250,0.014,9.26492,9.26492
400.00,9.25411,25.136831,0.000413,25.072573,-2.5251,0.014,9.26735,9.26735
401.00,9.25639,25.136952,0.000413,25.072634,-2.5251,0.014,9.27011,9.27011
402.00,9.25848,25.136977,0.000409,25.072647,-2.5251,0.014,9.27320,9.27320
403.00,9.26026,25.137045,0.000412,25.072631,-2.5251,0.014,9.27492,9.27492
404.00,9.26194,25.136997,0.000413,25.072527,-2.5251,0.014,9.27583,9.27583
405.00,9.26322,25.137104,0.000415,25.072557,-2.5252,0.014,9.27570,9.27570
406.00,9.26460,25.137094,0.000415,25.072490,-2.5252,0.014,9.27722,9.27722
407.00,9.26664,25.137186,0.000420,25.072562,-2.5252,0.014,9.27881,9.27881
408.00,9.26831,25.137226,0.000423,25.072648,-2.5254,0.014,9.27872,9.27872
409.00,9.26933,25.137317,0.000422,25.072738,-2.5255,0.014,9.27802,9.27802
410.00,9.26999,25.137165,0.000421,25.072582,-2.5254,0.014,9.27832,9.27832
411.00,9.27080,25.137286,0.000423,25.072709,-2.5255,0.014,9.27723,9.27723
412.00,9.27168,25.137360,0.000420,25.072763,-2.5254,0.014,9.27569,9.27569
413.00,9.27245,25.137346,0.000421,25.072741,-2.5253,0.014,9.27612,9.27612
414.00,9.27355,25.137300,0.000420,25.072700,-2.5252,0.014,9.27785,9.27785
415.00,9.27480,25.137244,0.000417,25.072630,-2.5252,0.015,9.28054,9.28054
416.00,9.27620,25.137202,0.000413,25.072531,-2.5251,0.015,9.28342,9.28342
417.00,9.27775,25.137092,0.000412,25.072369,-2.5251,0.015,9.28644,9.28644
418.00,9.27902,25.137045,0.000410,25.072269,-2.5251,0.015,9.28766,9.28766
419.00,9.27952,25.137180,0.000412,25.072287,-2.5251,0.015,9.28698,9.28698
420.00,9.27967,25.137317,0.000413,25.072345,-2.5250,0.015,9.28449,9.28449
421.00,9.27993,25.137368,0.000412,25.072369,-2.5251,0.015,9.28277,9.28277
422.00,9.28044,25.137530,0.000414,25.072445,-2.5250,0.015,9.28196,9.28196
423.00,9.28094,25.137742,0.000415,25.072553,-2.5250,0.016,9.28287,9.28287
424.00,9.28146,25.137759,0.000415,25.072563,-2.5249,0.016,9.28452,9.28452
425.00,9.28220,25.137821,0.000416,25.072622,-2.5247,0.016,9.28645,9.28645
426.00,9.28253,25.137845,0.000419,25.072600,-2.5244,0.016,9.28682,9.28682
427.00,9.28266,25.137762,0.000415,25.072482,-2.5244,0.016,9.28718,9.28718
428.00,9.28315,25.137850,0.000417,25.072530,-2.5244,0.016,9.28725,9.28725
429.00,9.28381,25.137886,0.000414,25.072512,-2.5244,0.016,9.28744,9.28744
430.00,9.28453,25.137895,0.000415,25.072423,-2.5245,0.016,9.28766,9.28766
431.00,9.28493,25.137921,0.000416,25.072430,-2.5247,0.016,9.28757,9.28757
432.00,9.28555,25.138054,0.000415,25.072549,-2.5247,0.016,9.28846,9.28846
433.00,9.28631,25.137979,0.000414,25.072474,-2.5245,0.016,9.28830,9.28830
434.00,9.28659,25.138054,0.000416,25.072560,-2.5244,0.016,9.28751,9.28751
435.00,9.28657,25.138104,0.000414,25.072602,-2.5243,0.017,9.28751,9.28751
436.00,9.28657,25.138328,0.000414,25.072760,-2.5243,0.017,9.28905,9.28905
437.00,9.28656,25.138437,0.000419,25.072776,-2.5243,0.017,9.28862,9.28862
438.00,9.28666,25.138544,0.000421,25.072843,-2.5244,0.017,9.28874,9.28874
439.00,9.28683,25.138645,0.000425,25.072879,-2.5244,0.017,9.28825,9.28825
440.00,9.28705,25.138817,0.000428,25.072960,-2.5245,0.017,9.28700,9.28700
441.00,9.28694,25.138817,0.000428,25.072890,-2.5244,0.017,9.28362,9.28362
442.00,9.28666,25.138762,0.000427,25.072826,-2.5242,0.017,9.28244,9.28244
443.00,9.28663,25.138766,0.000427,25.072773,-2.5241,0.017,9.28191,9.28191
444.00,9.28652,25.138713,0.000421,25.072627,-2.5240,0.017,9.28264,9.28264
445.00,9.28650,25.138639,0.000420,25.072523,-2.5240,0.017,9.28420,9.28420
446.00,9.28674,25.138535,0.000420,25.072349,-2.5240,0.018,9.28703,9.28703
447.00,9.28687,25.138551,0.000417,25.072341,-2.5240,0.018,9.28814,9.28814
448.00,9.28682,25.138612,0.000418,25.072345,-2.5240,0.018,9.28773,9.28773
449.00,9.28647,25.138714,0.000419,25.072420,-2.5240,0.018,9.28671,9.28671
450.00,9.28621,25.138797,0.000421,25.072553,-2.5240,0.018,9.28635,9.28635
451.00,9.28649,25.138769,0.000417,25.072566,-2.5241,0.018,9.28690,9.28690
452.00,9.28663,25.138787,0.000418,25.072572,-2.5240,0.018,9.28698,9.28698
453.00,9.28653,25.138658,0.000412,25.072484,-2.5240,0.018,9.28777,9.28777
454.00,9.28650,25.138656,0.000415,25.072500,-2.5239,0.018,9.28821,9.28821
455.00,9.28647,25.138721,0.000415,25.072511,-2.5238,0.018,9.28827,9.28827
456.00,9.28623,25.138832,0.000419,25.072594,-2.5237,0.018,9.28610,9.28610
457.00,9.28580,25.138908,0.000420,25.072634,-2.5236,0.018,9.28548,9.28548
458.00,9.28591,25.138997,0.000422,25.072625,-2.5235,0.018,9.28678,9.28678
459.00,9.28626,25.138948,0.000421,25.072545,-2.5234,0.019,9.28819,9.28819
460.00,9.28661,25.138905,0.000418,25.072422,-2.5233,0.019,9.28865,9.28865
461.00,9.28718,25.139021,0.000420,25.072513,-2.5232,0.019,9.28993,9.28993
462.00,9.28744,25.139088,0.000419,25.072514,-2.5231,0.019,9.28877,9.28877
463.00,9.28716,25.139319,0.000421,25.072665,-2.5231,0.019,9.28584,9.28584
464.00,9.28692,25.139472,0.000423,25.072695,-2.5231,0.019,9.28424,9.28424
465.00,9.28664,25.139602,0.000423,25.072769,-2.5233,0.019,9.28251,9.28251
466.00,9.28630,25.139685,0.000425,25.072760,-2.5233,0.019,9.28179,9.28179
467.00,9.28608,25.139650,0.000421,25.072687,-2.5235,0.019,9.28267,9.28267
468.00,9.28587,25.139573,0.000417,25.072627,-2.5236,0.019,9.28307,9.28307
469.00,9.28596,25.139540,0.000410,25.072570,-2.5235,0.019,9.28354,9.28354
470.00,9.28608,25.139536,0.000409,25.072561,-2.5234,0.020,9.28531,9.28531
471.00,9.28632,25.139520,0.000405,25.072462,-2.5233,0.020,9.28745,9.28745
472.00,9.28626,25.139651,0.000408,25.072496,-2.5231,0.020,9.28747,9.28747
473.00,9.28584,25.139760,0.000410,25.072500,-2.5229,0.020,9.28666,9.28666
474.00,9.28525,25.139874,0.000412,25.072524,-2.5228,0.020,9.28404,9.28404
475.00,9.28485,25.139978,0.000413,25.072525,-2.5226,0.020,9.28266,9.28266
476.00,9.28504,25.139986,0.000410,25.072501,-2.5225,0.020,9.28216,9.28216
477.00,9.28539,25.139997,0.000409,25.072482,-2.5227,0.020,9.28236,9.28236
478.00,9.28500,25.140093,0.000407,25.072556,-2.5228,0.020,9.28299,9.28299
479.00,9.28443,25.140106,0.000407,25.072618,-2.5229,0.021,9.28524,9.28524
480.00,9.28397,25.140116,0.000409,25.072629,-2.5230,0.021,9.28487,9.28487
481.00,9.28402,25.140211,0.000411,25.072686,-2.5231,0.021,9.28389,9.28389
482.00,9.28431,25.140229,0.000412,25.072756,-2.5230,0.021,9.28373,9.28373
483.00,9.28429,25.140121,0.000416,25.072676,-2.5229,0.021,9.28392,9.28392
484.00,9.28450,25.140218,0.000420,25.072696,-2.5229,0.021,9.28353,9.28353
485.00,9.28432,25.140238,0.000418,25.072721,-2.5228,0.021,9.28486,9.28486
486.00,9.28433,25.140184,0.000417,25.072676,-2.5227,0.021,9.28616,9.28616
487.00,9.28506,25.140220,0.000420,25.072653,-2.5226,0.021,9.28862,9.28862
488.00,9.28611,25.140310,0.000419,25.072691,-2.5225,0.021,9.29277,9.29277
489.00,9.28687,25.140354,0.000419,25.072679,-2.5224,0.021,9.29529,9.29529
490.00,9.28681,25.140368,0.000420,25.072604,-2.5224,0.021,9.29296,9.29296
491.00,9.28559,25.140488,0.000417,25.072601,-2.5224,0.021,9.28780,9.28780
492.00,9.28473,25.140516,0.000414,25.072524,-2.5226,0.021,9.28347,9.28347
493.00,9.28477,25.140697,0.000416,25.072593,-2.5226,0.022,9.27891,9.27891
494.00,9.28552,25.140619,0.000415,25.072515,-2.5225,0.022,9.27740,9.27740
495.00,9.28521,25.140703,0.000413,25.072538,-2.5224,0.022,9.27992,9.27992
496.00,9.28558,25.140794,0.000416,25.072587,-2.5222,0.022,9.28419,9.28419
497.00,9.28584,25.140922,0.000419,25.072663,-2.5221,0.022,9.28633,9.28633
498.00,9.28621,25.140841,0.000419,25.072597,-2.5221,0.022,9.28683,9.28683
499.00,9.28656,25.140956,0.000421,25.072658,-2.5221,0.022,9.28382,9.28382
500.00,9.28571,25.141049,0.000424,25.072705,-2.5222,0.022,9.28061,9.28061
501.00,9.28624,25.141050,0.000424,25.072638,-2.5223,0.022,9.27785,9.27785
502.00,9.28624,25.141087,0.000425,25.072642,-2.5222,0.022,9.27716,9.27716
503.00,9.28465,25.141197,0.000424,25.072631,-2.5220,0.022,9.27658,9.27658
504.00,9.28299,25.141220,0.000423,25.072575,-2.5218,0.022,9.27657,9.27657
505.00,9.28033,25.141265,0.000420,25.072523,-2.5217,0.022,9.27551,9.27551
506.00,9.28040,25.141316,0.000424,25.072591,-2.5215,0.022,9.27073,9.27073
507.00,9.28183,25.141465,0.000424,25.072684,-2.5213,0.023,9.25980,9.25980
508.00,9.28066,25.141365,0.000419,25.072581,-2.5213,0.023,9.24146,9.24146
509.00,9.27684,25.141379,0.000412,25.072577,-2.5210,0.023,9.21675,9.21675
510.00,9.27292,25.141400,0.000408,25.072565,-2.5207,0.024,9.18789,9.18789
@4,2.0001,4.0, 510.195000000007 
511.00,9.27565,25.141382,0.000401,25.072524,-2.5204,0.024,9.15707,9.15707
512.00,9.27932,25.141282,0.000391,25.072387,-2.5204,0.024,9.12732,9.12732
513.00,9.27586,25.141430,0.000388,25.072430,-2.5203,0.025,9.10508,9.10508
514.00,9.27263,25.141590,0.000393,25.072486,-2.5204,0.025,9.09294,9.09294
515.00,9.26652,25.141694,0.000395,25.072573,-2.5204,0.025,9.08732,9.08732
516.00,9.25175,25.141762,0.000395,25.072560,-2.5205,0.025,9.08731,9.08731
517.00,9.22797,25.141770,0.000399,25.072584,-2.5205,0.025,9.09222,9.09222
518.00,9.18779,25.141713,0.000403,25.072569,-2.5204,0.025,9.10092,9.10092
519.00,9.14879,25.141662,0.000402,25.072591,-2.5203,0.025,9.10957,9.10957
520.00,9.12313,25.141606,0.000400,25.072497,-2.5203,0.025,9.11776,9.11776
521.00,9.09749,25.141624,0.000399,25.072476,-2.5200,0.026,9.12602,9.12602
522.00,9.07973,25.141614,0.000399,25.072409,-2.5199,0.026,9.13627,9.13627
523.00,9.07693,25.141743,0.000401,25.072457,-2.5199,0.026,9.14606,9.14606
524.00,9.08773,25.141803,0.000403,25.072404,-2.5200,0.026,9.15546,9.15546
525.00,9.09503,25.141824,0.000404,25.072400,-2.5200,0.026,9.16674,9.16674
526.00,9.09739,25.141867,0.000406,25.072454,-2.5201,0.026,9.17874,9.17874
527.00,9.10427,25.141918,0.000409,25.072458,-2.5201,0.026,9.18911,9.18911
528.00,9.11951,25.141908,0.000413,25.072475,-2.5201,0.026,9.19756,9.19756
529.00,9.13014,25.141914,0.000414,25.072491,-2.5197,0.026,9.20592,9.20592
530.00,9.13555,25.141879,0.000415,25.072506,-2.5194,0.026,9.21297,9.21297
531.00,9.14409,25.141841,0.000416,25.072405,-2.5191,0.026,9.22167,9.22167
532.00,9.15535,25.141961,0.000419,25.072437,-2.5187,0.026,9.23059,9.23059
533.00,9.16672,25.142031,0.000417,25.072435,-2.5183,0.026,9.23832,9.23832
534.00,9.17736,25.142035,0.000416,25.072372,-2.5181,0.026,9.24232,9.24232
535.00,9.18608,25.142115,0.000415,25.072351,-2.5180,0.026,9.24401,9.24401
536.00,9.19482,25.142206,0.000415,25.072442,-2.5179,0.026,9.24336,9.24336
537.00,9.20364,25.142185,0.000415,25.072472,-2.5176,0.027,9.24192,9.24192
538.00,9.21182,25.142175,0.000413,25.072432,-2.5174,0.027,9.24121,9.24121
539.00,9.22074,25.142247,0.000411,25.072468,-2.5173,0.027,9.24426,9.24426
540.00,9.22822,25.142281,0.000412,25.072448,-2.5173,0.027,9.24839,9.24839
541.00,9.23156,25.142361,0.000410,25.072417,-2.5172,0.027,9.25379,9.25379
542.00,9.23339,25.142479,0.000406,25.072338,-2.5172,0.028,9.25860,9.25860
543.00,9.23611,25.142594,0.000404,25.072313,-2.5172,0.028,9.26362,9.26362
544.00,9.23953,25.142636,0.000404,25.072280,-2.5170,0.028,9.26784,9.26784
545.00,9.24319,25.142736,0.000410,25.072363,-2.5168,0.028,9.27117,9.27117
546.00,9.24691,25.142782,0.000413,25.072394,-2.5165,0.028,9.27418,9.27418
547.00,9.25057,25.142833,0.000418,25.072485,-2.5164,0.028,9.27591,9.27591
548.00,9.25411,25.142806,0.000422,25.072505,-2.5163,0.027,9.27817,9.27817
549.00,9.25728,25.142829,0.000426,25.072553,-2.5162,0.027,9.27988,9.27988
550.00,9.25995,25.142806,0.000424,25.072460,-2.5162,0.027,9.28099,9.28099
551.00,9.26211,25.142858,0.000425,25.072499,-2.5163,0.027,9.27968,9.27968
552.00,9.26334,25.142879,0.000424,25.072481,-2.5162,0.028,9.27917,9.27917
553.00,9.26452,25.143001,0.000424,25.072558,-2.5161,0.028,9.27801,9.27801
554.00,9.26617,25.143019,0.000420,25.072506,-2.5159,0.028,9.27713,9.27713
555.00,9.26836,25.143087,0.000420,25.072509,-2.5158,0.028,9.27735,9.27735
556.00,9.27039,25.143053,0.000415,25.072421,-2.5156,0.028,9.27801,9.27801
557.00,9.27235,25.142983,0.000413,25.072359,-2.5155,0.028,9.27966,9.27966
558.00,9.27429,25.142965,0.000411,25.072276,-2.5155,0.028,9.28113,9.28113
559.00,9.27589,25.143081,0.000411,25.072308,-2.5155,0.029,9.28120,9.28120
560.00,9.27706,25.143169,0.000410,25.072371,-2.5152,0.029,9.28122,9.28122
561.00,9.27812,25.143265,0.000413,25.072436,-2.5149,0.029,9.28241,9.28241
562.00,9.27879,25.143345,0.000412,25.072461,-2.5147,0.029,9.28125,9.28125
563.00,9.27903,25.143437,0.000410,25.072517,-2.5144,0.029,9.27913,9.27913
564.00,9.27925,25.143360,0.000409,25.072446,-2.5141,0.029,9.27955,9.27955
565.00,9.27994,25.143380,0.000409,25.072433,-2.5139,0.029,9.28203,9.28203
566.00,9.28077,25.143407,0.000405,25.072391,-2.5137,0.029,9.28444,9.28444
567.00,9.28149,25.143521,0.000407,25.072459,-2.5136,0.029,9.28697,9.28697
568.00,9.28205,25.143517,0.000408,25.072435,-2.5134,0.029,9.29063,9.29063
569.00,9.28245,25.143657,0.000408,25.072543,-2.5133,0.030,9.29271,9.29271
570.00,9.28314,25.143723,0.000411,25.072553,-2.5132,0.030,9.29403,9.29403
571.00,9.28424,25.143767,0.000416,25.072603,-2.5132,0.029,9.29407,9.29407
572.00,9.28526,25.143820,0.000417,25.072624,-2.5132,0.029,9.29452,9.29452
573.00,9.28603,25.143824,0.000419,25.072603,-2.5130,0.029,9.29415,9.29415
574.00,9.28690,25.143836,0.000420,25.072573,-2.5129,0.029,9.29421,9.29421
575.00,9.28755,25.143891,0.000418,25.072602,-2.5128,0.029,9.29298,9.29298
576.00,9.28810,25.143900,0.000413,25.072556,-2.5126,0.030,9.29255,9.29255
577.00,9.28859,25.143972,0.000411,25.072581,-2.5125,0.030,9.29228,9.29228
578.00,9.28885,25.144193,0.000414,25.072743,-2.5124,0.030,9.29181,9.29181
579.00,9.28910,25.144286,0.000415,25.072783,-2.5123,0.030,9.29115,9.29115
580.00,9.28975,25.144262,0.000411,25.072701,-2.5120,0.030,9.29138,9.29138
581.00,9.29046,25.144383,0.000414,25.072741,-2.5118,0.030,9.29233,9.29233
582.00,9.29138,25.144406,0.000418,25.072693,-2.5114,0.030,9.29407,9.29407
583.00,9.29242,25.144245,0.000412,25.072492,-2.5110,0.030,9.29515,9.29515
584.00,9.29319,25.144310,0.000413,25.072508,-2.5108,0.030,9.29580,9.29580
585.00,9.29365,25.144406,0.000416,25.072582,-2.5107,0.031,9.29679,9.29679
586.00,9.29381,25.144352,0.000418,25.072510,-2.5106,0.030,9.29587,9.29587
587.00,9.29369,25.144332,0.000413,25.072491,-2.5105,0.031,9.29426,9.29426
588.00,9.29369,25.144415,0.000414,25.072510,-2.5104,0.031,9.29327,9.29327
589.00,9.29342,25.144404,0.000412,25.072445,-2.5103,0.031,9.29194,9.29194
590.00,9.29309,25.144372,0.000411,25.072389,-2.5103,0.031,9.29033,9.29033
591.00,9.29271,25.144456,0.000411,25.072435,-2.5102,0.031,9.28991,9.28991
592.00,9.29279,25.144493,0.000412,25.072419,-2.5102,0.031,9.29130,9.29130
593.00,9.29316,25.144458,0.000410,25.072374,-2.5101,0.031,9.29287,9.29287
594.00,9.29320,25.144455,0.000413,25.072353,-2.5098,0.031,9.29365,9.29365
595.00,9.29315,25.144548,0.000411,25.072418,-2.5096,0.031,9.29432,9.29432
596.00,9.29333,25.144480,0.000409,25.072295,-2.5095,0.031,9.29540,9.29540
597.00,9.29336,25.144562,0.000413,25.072352,-2.5093,0.031,9.29386,9.29386
598.00,9.29345,25.144772,0.000419,25.072518,-2.5092,0.031,9.29327,9.29327
599.00,9.29367,25.144866,0.000416,25.072532,-2.5092,0.031,9.29308,9.29308
600.00,9.29342,25.144884,0.000417,25.072467,-2.5091,0.031,9.29176,9.29176
601.00,9.29322,25.145083,0.000418,25.072613,-2.5089,0.032,9.29098,9.29098
602.00,9.29278,25.145059,0.000416,25.072524,-2.5087,0.032,9.29071,9.29071
603.00,9.29244,25.145026,0.000412,25.072450,-2.5085,0.032,9.29023,9.29023
604.00,9.29241,25.145058,0.000415,25.072462,-2.5082,0.032,9.29065,9.29065
605.00,9.29194,25.145063,0.000417,25.072507,-2.5079,0.032,9.28960,9.28960
606.00,9.29141,25.144950,0.000414,25.072416,-2.5076,0.032,9.28980,9.28980
607.00,9.29180,25.145037,0.000417,25.072477,-2.5074,0.032,9.29205,9.29205
608.00,9.29216,25.145054,0.000417,25.072493,-2.5072,0.033,9.29300,9.29300
609.00,9.29272,25.145113,0.000420,25.072573,-2.5070,0.033,9.29495,9.29495
610.00,9.29337,25.145207,0.000421,25.072576,-2.5068,0.033,9.29860,9.29860
611.00,9.29359,25.145316,0.000424,25.072616,-2.5065,0.033,9.29791,9.29791
612.00,9.29313,25.145290,0.000419,25.072552,-2.5062,0.033,9.29437,9.29437
613.00,9.29257,25.145330,0.000422,25.072527,-2.5057,0.033,9.29313,9.29313
614.00,9.29228,25.145388,0.000421,25.072472,-2.5054,0.033,9.29006,9.29006
615.00,9.29196,25.145434,0.000421,25.072512,-2.5051,0.033,9.28699,9.28699
616.00,9.29143,25.145541,0.000421,25.072573,-2.5049,0.033,9.28557,9.28557
617.00,9.29076,25.145611,0.000424,25.072580,-2.5047,0.033,9.28440,9.28440
618.00,9.28999,25.145650,0.000424,25.072532,-2.5046,0.033,9.28252,9.28252
619.00,9.28964,25.145599,0.000423,25.072483,-2.5046,0.033,9.28271,9.28271
620.00,9.28959,25.145532,0.000421,25.072386,-2.5043,0.033,9.28531,9.28531
621.00,9.28964,25.145480,0.000418,25.072320,-2.5042,0.033,9.28873,9.28873
622.00,9.29061,25.145483,0.000417,25.072314,-2.5040,0.033,9.29290,9.29290
623.00,9.29107,25.145558,0.000415,25.072412,-2.5035,0.034,9.29583,9.29583
624.00,9.29130,25.145666,0.000412,25.072489,-2.5031,0.034,9.29817,9.29817
625.00,9.29176,25.145803,0.000414,25.072543,-2.5028,0.034,9.29706,9.29706
626.00,9.29173,25.145926,0.000415,25.072605,-2.5024,0.034,9.29488,9.29488
627.00,9.29092,25.145928,0.000413,25.072606,-2.5020,0.034,9.29326,9.29326
628.00,9.28980,25.145919,0.000415,25.072585,-2.5017,0.034,9.29141,9.29141
629.00,9.29019,25.145886,0.000414,25.072547,-2.5016,0.034,9.28825,9.28825
630.00,9.29017,25.145896,0.000412,25.072565,-2.5013,0.035,9.28831,9.28831
631.00,9.28964,25.145844,0.000409,25.072536,-2.5010,0.035,9.28950,9.28950
632.00,9.28994,25.145914,0.000407,25.072547,-2.5006,0.035,9.29142,9.29142
633.00,9.29069,25.145974,0.000404,25.072481,-2.5002,0.035,9.29380,9.29380
634.00,9.29100,25.146000,0.000403,25.072406,-2.4998,0.035,9.29517,9.29517
635.00,9.29115,25.146039,0.000407,25.072341,-2.4995,0.035,9.29433,9.29433
636.00,9.29123,25.146183,0.000409,25.072324,-2.4994,0.035,9.29211,9.29211
637.00,9.29145,25.146307,0.000411,25.072341,-2.4994,0.035,9.28955,9.28955
638.00,9.29208,25.146402,0.000411,25.072372,-2.4993,0.035,9.28843,9.28843
639.00,9.29259,25.146482,0.000414,25.072405,-2.4992,0.035,9.28950,9.28950
640.00,9.29215,25.146574,0.000415,25.072443,-2.4990,0.035,9.29131,9.29131
641.00,9.29223,25.146614,0.000411,25.072436,-2.4987,0.035,9.29647,9.29647
642.00,9.29311,25.146655,0.000411,25.072423,-2.4987,0.036,9.30018,9.30018
643.00,9.29353,25.146712,0.000410,25.072457,-2.4986,0.036,9.29971,9.29971
644.00,9.29271,25.146750,0.000408,25.072410,-2.4984,0.036,9.29551,9.29551
645.00,9.29154,25.146817,0.000405,25.072405,-2.4981,0.036,9.29063,9.29063
646.00,9.29112,25.146829,0.000408,25.072394,-2.4978,0.036,9.28538,9.28538
647.00,9.29154,25.146806,0.000406,25.072330,-2.4974,0.036,9.28294,9.28294
648.00,9.29199,25.146858,0.000410,25.072324,-2.4970,0.036,9.28343,9.28343
649.00,9.29117,25.146927,0.000413,25.072352,-2.4968,0.036,9.28694,9.28694
650.00,9.29066,25.146958,0.000415,25.072353,-2.4964,0.036,9.29031,9.29031
651.00,9.29141,25.147110,0.000419,25.072461,-2.4959,0.036,9.29154,9.29154
652.00,9.29205,25.147151,0.000419,25.072549,-2.4955,0.036,9.29224,9.29224
653.00,9.29069,25.147140,0.000412,25.072508,-2.4952,0.037,9.29237,9.29237
654.00,9.29042,25.147120,0.000407,25.072477,-2.4948,0.037,9.29068,9.29068
655.00,9.29073,25.147098,0.000406,25.072426,-2.4944,0.037,9.28859,9.28859
656.00,9.29011,25.147015,0.000403,25.072315,-2.4942,0.037,9.28301,9.28301
657.00,9.28684,25.147128,0.000405,25.072281,-2.4939,0.037,9.27159,9.27159
658.00,9.28805,25.147091,0.000404,25.072234,-2.4936,0.038,9.25629,9.25629
659.00,9.29130,25.147186,0.000403,25.072273,-2.4933,0.038,9.23693,9.23693
660.00,9.29086,25.147334,0.000398,25.072391,-2.4932,0.038,9.21274,9.21274
@5,2.0001,4.0, 660.020000000004 
661.00,9.29109,25.147368,0.000392,25.072431,-2.4929,0.039,9.18709,9.18709
662.00,9.29419,25.147264,0.000389,25.072414,-2.4926,0.039,9.16369,9.16369
663.00,9.28962,25.147262,0.000386,25.072376,-2.4922,0.039,9.14391,9.14391
664.00,9.28456,25.147282,0.000386,25.072385,-2.4918,0.039,9.13070,9.13070
665.00,9.27802,25.147241,0.000385,25.072299,-2.4913,0.040,9.12358,9.12358
666.00,9.26253,25.147326,0.000386,25.072232,-2.4911,0.040,9.12115,9.12115
667.00,9.23933,25.147503,0.000386,25.072260,-2.4909,0.040,9.12149,9.12149
668.00,9.21587,25.147540,0.000392,25.072276,-2.4908,0.040,9.12408,9.12408
669.00,9.18678,25.147566,0.000396,25.072288,-2.4908,0.040,9.12741,9.12741
670.00,9.15917,25.147556,0.000394,25.072268,-2.4906,0.040,9.13035,9.13035
671.00,9.13439,25.147606,0.000395,25.072388,-2.4904,0.040,9.13464,9.13464
672.00,9.12233,25.147594,0.000397,25.072371,-2.4902,0.040,9.14021,9.14021
673.00,9.11725,25.147761,0.000395,25.072427,-2.4900,0.040,9.14634,9.14634
674.00,9.12058,25.147834,0.000394,25.072392,-2.4896,0.041,9.15285,9.15285
675.00,9.12371,25.147947,0.000397,25.072445,-2.4892,0.041,9.16102,9.16102
676.00,9.12200,25.147868,0.000398,25.072308,-2.4887,0.041,9.17088,9.17088
677.00,9.12409,25.147852,0.000400,25.072201,-2.4882,0.041,9.18227,9.18227
678.00,9.13020,25.147814,0.000400,25.072135,-2.4877,0.041,9.19373,9.19373
679.00,9.13603,25.147816,0.000399,25.072087,-2.4874,0.041,9.20516,9.20516
680.00,9.13912,25.147813,0.000400,25.072003,-2.4871,0.041,9.21415,9.21415
681.00,9.14440,25.147857,0.000401,25.071990,-2.4869,0.041,9.22159,9.22159
682.00,9.15231,25.147934,0.000405,25.072100,-2.4866,0.041,9.22749,9.22749
683.00,9.16120,25.148006,0.000406,25.072153,-2.4865,0.041,9.23184,9.23184
684.00,9.17206,25.148059,0.000410,25.072207,-2.4864,0.041,9.23566,9.23566
685.00,9.18272,25.148050,0.000409,25.072235,-2.4864,0.041,9.24074,9.24074
686.00,9.19375,25.148102,0.000410,25.072235,-2.4861,0.042,9.24552,9.24552
687.00,9.20418,25.148169,0.000409,25.072220,-2.4858,0.042,9.24781,9.24781
688.00,9.21091,25.148210,0.000413,25.072227,-2.4853,0.042,9.24844,9.24844
689.00,9.21702,25.148284,0.000416,25.072255,-2.4848,0.042,9.25114,9.25114
690.00,9.22253,25.148362,0.000420,25.072245,-2.4844,0.041,9.25500,9.25500
691.00,9.22657,25.148484,0.000422,25.072301,-2.4841,0.041,9.25784,9.25784
692.00,9.23027,25.148576,0.000421,25.072356,-2.4837,0.042,9.26156,9.26156
693.00,9.23536,25.148562,0.000419,25.072290,-2.4833,0.042,9.26606,9.26606
694.00,9.23977,25.148537,0.000416,25.072290,-2.4828,0.042,9.26719,9.26719
695.00,9.24370,25.148617,0.000417,25.072387,-2.4822,0.042,9.26805,9.26805
696.00,9.24747,25.148630,0.000417,25.072400,-2.4818,0.042,9.26957,9.26957
697.00,9.25120,25.148563,0.000416,25.072320,-2.4815,0.042,9.27264,9.27264
698.00,9.25471,25.148653,0.000417,25.072382,-2.4813,0.042,9.27727,9.27727
699.00,9.25778,25.148630,0.000415,25.072254,-2.4811,0.042,9.28057,9.28057
700.00,9.26059,25.148653,0.000416,25.072151,-2.4809,0.042,9.28275,9.28275
701.00,9.26372,25.148698,0.000415,25.072094,-2.4806,0.042,9.28450,9.28450
702.00,9.26598,25.148830,0.000413,25.072143,-2.4803,0.042,9.28526,9.28526
703.00,9.26821,25.148894,0.000412,25.072174,-2.4799,0.043,9.28641,9.28641
704.00,9.27080,25.149036,0.000414,25.072326,-2.4795,0.043,9.28854,9.28854
705.00,9.27312,25.149060,0.000412,25.072412,-2.4792,0.043,9.28843,9.28843
706.00,9.27546,25.149003,0.000410,25.072429,-2.4787,0.043,9.28844,9.28844
707.00,9.27657,25.148979,0.000414,25.072458,-2.4783,0.043,9.28850,9.28850
708.00,9.27830,25.148963,0.000417,25.072472,-2.4780,0.043,9.28913,9.28913
709.00,9.28079,25.148993,0.000419,25.072524,-2.4777,0.043,9.29046,9.29046
710.00,9.28235,25.148985,0.000418,25.072526,-2.4774,0.043,9.29249,9.29249
711.00,9.28338,25.149022,0.000425,25.072538,-2.4773,0.043,9.29295,9.29295
712.00,9.28421,25.149043,0.000425,25.072529,-2.4771,0.043,9.29203,9.29203
713.00,9.28539,25.149051,0.000420,25.072548,-2.4768,0.043,9.29052,9.29052
714.00,9.28679,25.149035,0.000417,25.072467,-2.4763,0.044,9.29126,9.29126
715.00,9.28844,25.149089,0.000418,25.072439,-2.4760,0.044,9.29302,9.29302
716.00,9.28963,25.149224,0.000414,25.072493,-2.4755,0.044,9.29719,9.29719
717.00,9.29075,25.149296,0.000413,25.072483,-2.4752,0.044,9.30167,9.30167
718.00,9.29205,25.149350,0.000415,25.072353,-2.4749,0.044,9.30440,9.30440
719.00,9.29322,25.149500,0.000416,25.072331,-2.4747,0.044,9.30354,9.30354
720.00,9.29406,25.149566,0.000413,25.072305,-2.4745,0.044,9.30286,9.30286
721.00,9.29484,25.149562,0.000412,25.072252,-2.4743,0.044,9.30149,9.30149
722.00,9.29512,25.149578,0.000408,25.072222,-2.4741,0.044,9.30180,9.30180
723.00,9.29596,25.149629,0.000406,25.072267,-2.4739,0.044,9.30253,9.30253
724.00,9.29717,25.149617,0.000405,25.072324,-2.4738,0.045,9.30393,9.30393
725.00,9.29830,25.149673,0.000406,25.072349,-2.4735,0.045,9.30496,9.30496
726.00,9.29907,25.149695,0.000403,25.072331,-2.4732,0.045,9.30693,9.30693
727.00,9.30042,25.149834,0.000405,25.072426,-2.4729,0.045,9.30907,9.30907
728.00,9.30166,25.149987,0.000408,25.072511,-2.4726,0.045,9.31087,9.31087
729.00,9.30248,25.149984,0.000408,25.072406,-2.4722,0.045,9.31253,9.31253
730.00,9.30312,25.150010,0.000410,25.072400,-2.4717,0.045,9.31333,9.31333
731.00,9.30400,25.150109,0.000417,25.072477,-2.4714,0.045,9.31266,9.31266
732.00,9.30505,25.150022,0.000416,25.072356,-2.4710,0.045,9.30989,9.30989
733.00,9.30591,25.149930,0.000412,25.072299,-2.4708,0.045,9.30737,9.30737
734.00,9.30651,25.149958,0.000412,25.072328,-2.4706,0.045,9.30663,9.30663
735.00,9.30685,25.149941,0.000408,25.072264,-2.4703,0.045,9.30661,9.30661
736.00,9.30684,25.149946,0.000405,25.072218,-2.4700,0.046,9.30588,9.30588
737.00,9.30673,25.150004,0.000406,25.072224,-2.4697,0.046,9.30623,9.30623
738.00,9.30679,25.150099,0.000412,25.072218,-2.4692,0.046,9.30692,9.30692
739.00,9.30715,25.150185,0.000416,25.072271,-2.4687,0.046,9.30660,9.30660
740.00,9.30759,25.150294,0.000419,25.072346,-2.4683,0.046,9.30647,9.30647
741.00,9.30807,25.150237,0.000418,25.072325,-2.4678,0.046,9.30782,9.30782
742.00,9.30844,25.150266,0.000418,25.072303,-2.4674,0.046,9.30872,9.30872
743.00,9.30841,25.150256,0.000416,25.072283,-2.4670,0.046,9.30833,9.30833
744.00,9.30813,25.150319,0.000413,25.072300,-2.4666,0.046,9.30605,9.30605
745.00,9.30791,25.150130,0.000410,25.072074,-2.4661,0.046,9.30511,9.30511
746.00,9.30761,25.150259,0.000412,25.072066,-2.4656,0.046,9.30318,9.30318
747.00,9.30724,25.150341,0.000412,25.072148,-2.4651,0.047,9.30357,9.30357
748.00,9.30717,25.150305,0.000409,25.072088,-2.4647,0.047,9.30591,9.30591
749.00,9.30713,25.150328,0.000407,25.072041,-2.4645,0.047,9.30895,9.30895
750.00,9.30709,25.150493,0.000403,25.072159,-2.4642,0.047,9.31006,9.31006
751.00,9.30695,25.150560,0.000404,25.072226,-2.4639,0.047,9.31040,9.31040
752.00,9.30687,25.150629,0.000402,25.072180,-2.4638,0.047,9.30949,9.30949
753.00,9.30734,25.150700,0.000401,25.072165,-2.4638,0.048,9.30912,9.30912
754.00,9.30757,25.150678,0.000400,25.072084,-2.4637,0.048,9.30852,9.30852
755.00,9.30753,25.150811,0.000406,25.072134,-2.4636,0.048,9.30720,9.30720
756.00,9.30758,25.150930,0.000407,25.072129,-2.4634,0.048,9.30638,9.30638
757.00,9.30705,25.150910,0.000406,25.072043,-2.4631,0.048,9.30273,9.30273
758.00,9.30629,25.151092,0.000408,25.072168,-2.4627,0.048,9.29867,9.29867
759.00,9.30534,25.151242,0.000412,25.072299,-2.4622,0.048,9.29632,9.29632
760.00,9.30485,25.151263,0.000409,25.072280,-2.4618,0.048,9.29747,9.29747
761.00,9.30471,25.151183,0.000404,25.072239,-2.4615,0.048,9.30024,9.30024
762.00,9.30502,25.151269,0.000403,25.072355,-2.4610,0.048,9.30410,9.30410
763.00,9.30503,25.151217,0.000402,25.072305,-2.4605,0.049,9.30711,9.30711
764.00,9.30561,25.151335,0.000400,25.072343,-2.4601,0.049,9.31019,9.31019
765.00,9.30582,25.151372,0.000400,25.072318,-2.4596,0.049,9.31145,9.31145
766.00,9.30624,25.151522,0.000401,25.072417,-2.4591,0.049,9.31014,9.31014
767.00,9.30643,25.151555,0.000401,25.072422,-2.4588,0.049,9.30819,9.30819
768.00,9.30559,25.151738,0.000407,25.072518,-2.4585,0.049,9.30666,9.30666
769.00,9.30537,25.151741,0.000406,25.072488,-2.4579,0.049,9.30417,9.30417
770.00,9.30492,25.151743,0.000406,25.072465,-2.4576,0.049,9.30184,9.30184
771.00,9.30463,25.151756,0.000408,25.072371,-2.4576,0.049,9.30224,9.30224
772.00,9.30478,25.151802,0.000413,25.072346,-2.4574,0.049,9.30389,9.30389
773.00,9.30458,25.151695,0.000408,25.072242,-2.4573,0.049,9.30518,9.30518
774.00,9.30439,25.151756,0.000409,25.072340,-2.4572,0.050,9.30679,9.30679
775.00,9.30452,25.151745,0.000406,25.072373,-2.4567,0.050,9.30843,9.30843
776.00,9.30526,25.151637,0.000400,25.072282,-2.4563,0.050,9.30953,9.30953
777.00,9.30610,25.151787,0.000396,25.072423,-2.4559,0.050,9.31032,9.31032
778.00,9.30692,25.151896,0.000401,25.072480,-2.4556,0.050,9.30948,9.30948
779.00,9.30705,25.151803,0.000402,25.072360,-2.4554,0.050,9.30746,9.30746
780.00,9.30693,25.151971,0.000411,25.072533,-2.4551,0.050,9.30452,9.30452
781.00,9.30625,25.152075,0.000420,25.072633,-2.4547,0.050,9.30202,9.30202
782.00,9.30581,25.151977,0.000419,25.072510,-2.4541,0.050,9.30022,9.30022
783.00,9.30561,25.151945,0.000414,25.072490,-2.4537,0.050,9.30095,9.30095
784.00,9.30569,25.152000,0.000414,25.072459,-2.4534,0.050,9.30445,9.30445
785.00,9.30588,25.151988,0.000412,25.072343,-2.4530,0.051,9.30929,9.30929
786.00,9.30636,25.152098,0.000410,25.072399,-2.4527,0.051,9.31342,9.31342
787.00,9.30727,25.152093,0.000415,25.072324,-2.4523,0.051,9.31798,9.31798
788.00,9.30819,25.152181,0.000421,25.072339,-2.4519,0.051,9.32110,9.32110
789.00,9.30942,25.152153,0.000420,25.072329,-2.4514,0.051,9.31895,9.31895
790.00,9.30928,25.152132,0.000422,25.072293,-2.4510,0.051,9.31452,9.31452
791.00,9.30896,25.152065,0.000419,25.072154,-2.4507,0.051,9.31050,9.31050
792.00,9.30898,25.152187,0.000419,25.072227,-2.4505,0.051,9.30896,9.30896
793.00,9.30904,25.152213,0.000417,25.072232,-2.4503,0.051,9.30739,9.30739
794.00,9.30945,25.152216,0.000412,25.072222,-2.4499,0.052,9.30859,9.30859
795.00,9.30969,25.152296,0.000411,25.072226,-2.4495,0.052,9.31012,9.31012
796.00,9.30981,25.152483,0.000416,25.072383,-2.4492,0.051,9.31109,9.31109
797.00,9.31143,25.152460,0.000412,25.072370,-2.4488,0.052,9.30964,9.30964
798.00,9.31334,25.152492,0.000414,25.072409,-2.4483,0.052,9.30724,9.30724
799.00,9.31401,25.152705,0.000421,25.072481,-2.4478,0.051,9.30626,9.30626
800.00,9.31293,25.152746,0.000422,25.072488,-2.4474,0.052,9.30662,9.30662
801.00,9.31215,25.152773,0.000418,25.072485,-2.4470,0.052,9.30596,9.30596
802.00,9.31128,25.152908,0.000420,25.072555,-2.4467,0.052,9.30479,9.30479
803.00,9.31050,25.152818,0.000416,25.072365,-2.4464,0.052,9.30226,9.30226
804.00,9.30898,25.152809,0.000416,25.072399,-2.4461,0.052,9.29715,9.29715
805.00,9.30710,25.152931,0.000417,25.072483,-2.4455,0.052,9.28901,9.28901
806.00,9.30808,25.152757,0.000412,25.072335,-2.4450,0.052,9.27797,9.27797
807.00,9.30747,25.152754,0.000410,25.072303,-2.4445,0.053,9.26617,9.26617
808.00,9.30602,25.152913,0.000410,25.072397,-2.4441,0.053,9.25345,9.25345
809.00,9.30571,25.152922,0.000402,25.072318,-2.4436,0.053,9.23728,9.23728
810.00,9.30530,25.152953,0.000396,25.072286,-2.4433,0.054,9.21940,9.21940
@6,2.0001,4.0, 810.281000000003 
811.00,9.30279,25.153092,0.000396,25.072339,-2.4428,0.054,9.20166,9.20166
812.00,9.30001,25.153185,0.000395,25.072403,-2.4424,0.054,9.18368,9.18368
813.00,9.29080,25.153279,0.000395,25.072467,-2.4419,0.054,9.16835,9.16835
814.00,9.28018,25.153322,0.000396,25.072432,-2.4416,0.054,9.15877,9.15877
815.00,9.26567,25.153399,0.000401,25.072480,-2.4414,0.054,9.15432,9.15432
816.00,9.25352,25.153421,0.000400,25.072478,-2.4413,0.054,9.15282,9.15282
817.00,9.24413,25.153318,0.000399,25.072315,-2.4411,0.055,9.15146,9.15146
818.00,9.22723,25.153259,0.000395,25.072236,-2.4408,0.055,9.14942,9.14942
819.00,9.19991,25.153318,0.000395,25.072278,-2.4404,0.055,9.14806,9.14806
820.00,9.17711,25.153354,0.000393,25.072238,-2.4400,0.055,9.14732,9.14732
821.00,9.16039,25.153504,0.000398,25.072303,-2.4396,0.055,9.14912,9.14912
822.00,9.15461,25.153536,0.000399,25.072244,-2.4392,0.055,9.15300,9.15300
823.00,9.15100,25.153636,0.000400,25.072284,-2.4389,0.055,9.16036,9.16036
824.00,9.15202,25.153701,0.000403,25.072312,-2.4385,0.055,9.16935,9.16935
825.00,9.15415,25.153580,0.000401,25.072157,-2.4383,0.056,9.17723,9.17723
826.00,9.15151,25.153572,0.000397,25.072069,-2.4378,0.056,9.18446,9.18446
827.00,9.14772,25.153683,0.000393,25.072202,-2.4373,0.056,9.19222,9.19222
828.00,9.14078,25.153636,0.000393,25.072143,-2.4369,0.056,9.19931,9.19931
829.00,9.14508,25.153675,0.000392,25.072150,-2.4365,0.056,9.20543,9.20543
830.00,9.15103,25.153672,0.000389,25.072179,-2.4360,0.056,9.21285,9.21285
831.00,9.16007,25.153636,0.000388,25.072142,-2.4355,0.057,9.22134,9.22134
832.00,9.16877,25.153574,0.000391,25.072045,-2.4352,0.057,9.23023,9.23023
833.00,9.17760,25.153718,0.000394,25.072113,-2.4348,0.057,9.23909,9.23909
834.00,9.18432,25.153820,0.000396,25.072151,-2.4344,0.057,9.24520,9.24520
835.00,9.19182,25.153964,0.000403,25.072286,-2.4340,0.057,9.25159,9.25159
836.00,9.19918,25.154088,0.000407,25.072361,-2.4337,0.057,9.25649,9.25649
837.00,9.20677,25.154231,0.000412,25.072438,-2.4335,0.057,9.25958,9.25958
838.00,9.21522,25.154319,0.000416,25.072466,-2.4331,0.057,9.26261,9.26261
839.00,9.22221,25.154290,0.000415,25.072379,-2.4327,0.057,9.26700,9.26700
840.00,9.22861,25.154332,0.000412,25.072281,-2.4323,0.057,9.26979,9.26979
841.00,9.23590,25.154332,0.000410,25.072260,-2.4318,0.057,9.27257,9.27257
842.00,9.24143,25.154399,0.000409,25.072286,-2.4314,0.057,9.27502,9.27502
843.00,9.24619,25.154245,0.000404,25.072145,-2.4310,0.057,9.27585,9.27585
844.00,9.25031,25.154197,0.000404,25.072041,-2.4307,0.058,9.27628,9.27628
845.00,9.25395,25.154269,0.000410,25.072060,-2.4303,0.058,9.27869,9.27869
846.00,9.25755,25.154259,0.000410,25.072077,-2.4301,0.058,9.28167,9.28167
847.00,9.26155,25.154254,0.000411,25.072105,-2.4297,0.058,9.28528,9.28528
848.00,9.26551,25.154333,0.000411,25.072192,-2.4293,0.058,9.28835,9.28835
849.00,9.26934,25.154397,0.000412,25.072305,-2.4288,0.058,9.29155,9.29155
850.00,9.27259,25.154379,0.000408,25.072300,-2.4284,0.058,9.29366,9.29366
851.00,9.27526,25.154482,0.000409,25.072345,-2.4279,0.058,9.29424,9.29424
852.00,9.27755,25.154525,0.000411,25.072294,-2.4275,0.058,9.29501,9.29501
853.00,9.27999,25.154554,0.000411,25.072249,-2.4270,0.058,9.29616,9.29616
854.00,9.28275,25.154594,0.000411,25.072229,-2.4266,0.058,9.29794,9.29794
855.00,9.28507,25.154711,0.000408,25.072333,-2.4262,0.058,9.29758,9.29758
856.00,9.28674,25.154696,0.000405,25.072229,-2.4257,0.059,9.29703,9.29703
857.00,9.28765,25.154707,0.000403,25.072216,-2.4252,0.059,9.29618,9.29618
858.00,9.28852,25.154715,0.000404,25.072206,-2.4249,0.059,9.29591,9.29591
859.00,9.28971,25.154713,0.000404,25.072137,-2.4245,0.059,9.29601,9.29601
860.00,9.29114,25.154762,0.000409,25.072118,-2.4241,0.059,9.29769,9.29769
861.00,9.29246,25.154802,0.000408,25.072149,-2.4238,0.059,9.29914,9.29914
862.00,9.29366,25.154965,0.000407,25.072206,-2.4236,0.059,9.30124,9.30124
863.00,9.29530,25.155191,0.000409,25.072349,-2.4234,0.059,9.30434,9.30434
864.00,9.29700,25.155307,0.000407,25.072468,-2.4231,0.059,9.30566,9.30566
865.00,9.29842,25.155354,0.000407,25.072420,-2.4228,0.060,9.30674,9.30674
866.00,9.29942,25.155420,0.000409,25.072449,-2.4224,0.060,9.30916,9.30916
867.00,9.30047,25.155303,0.000407,25.072294,-2.4217,0.060,9.31158,9.31158
868.00,9.30168,25.155300,0.000406,25.072207,-2.4211,0.060,9.31301,9.31301
869.00,9.30281,25.155356,0.000408,25.072154,-2.4206,0.060,9.31340,9.31340
870.00,9.30357,25.155439,0.000410,25.072196,-2.4201,0.060,9.31354,9.31354
871.00,9.30417,25.155572,0.000414,25.072245,-2.4198,0.060,9.31232,9.31232
872.00,9.30456,25.155635,0.000418,25.072239,-2.4195,0.060,9.31025,9.31025
873.00,9.30516,25.155687,0.000418,25.072231,-2.4191,0.060,9.30885,9.30885
874.00,9.30595,25.155711,0.000416,25.072192,-2.4186,0.060,9.31017,9.31017
875.00,9.30674,25.155774,0.000415,25.072188,-2.4183,0.060,9.31092,9.31092
876.00,9.30766,25.155762,0.000412,25.072119,-2.4179,0.060,9.31194,9.31194
877.00,9.30871,25.155968,0.000412,25.072368,-2.4177,0.061,9.31248,9.31248
878.00,9.30940,25.155964,0.000409,25.072383,-2.4174,0.061,9.31265,9.31265
879.00,9.31009,25.155925,0.000410,25.072282,-2.4172,0.061,9.31209,9.31209
880.00,9.31097,25.155866,0.000410,25.072248,-2.4168,0.061,9.31180,9.31180
881.00,9.31138,25.155915,0.000411,25.072262,-2.4164,0.061,9.31174,9.31174
882.00,9.31139,25.155871,0.000411,25.072120,-2.4161,0.061,9.31118,9.31118
883.00,9.31138,25.155990,0.000413,25.072171,-2.4157,0.061,9.31104,9.31104
884.00,9.31149,25.156129,0.000411,25.072326,-2.4153,0.061,9.31104,9.31104
885.00,9.31202,25.156140,0.000410,25.072293,-2.4149,0.061,9.31335,9.31335
886.00,9.31269,25.156089,0.000407,25.072238,-2.4144,0.062,9.31531,9.31531
887.00,9.31286,25.156128,0.000407,25.072285,-2.4140,0.062,9.31757,9.31757
888.00,9.31304,25.156175,0.000407,25.072310,-2.4135,0.062,9.32012,9.32012
889.00,9.31356,25.156003,0.000405,25.072162,-2.4132,0.062,9.32257,9.32257
890.00,9.31444,25.156034,0.000405,25.072209,-2.4129,0.062,9.32337,9.32337
891.00,9.31536,25.156209,0.000410,25.072335,-2.4125,0.062,9.32458,9.32458
892.00,9.31638,25.156091,0.000405,25.072231,-2.4121,0.063,9.32548,9.32548
893.00,9.31694,25.155971,0.000404,25.072134,-2.4116,0.063,9.32533,9.32533
894.00,9.31745,25.156176,0.000408,25.072277,-2.4112,0.063,9.32514,9.32514
895.00,9.31798,25.156257,0.000408,25.072307,-2.4107,0.063,9.32423,9.32423
896.00,9.31820,25.156348,0.000407,25.072338,-2.4102,0.063,9.32130,9.32130
897.00,9.31822,25.156563,0.000409,25.072446,-2.4099,0.063,9.31895,9.31895
898.00,9.31829,25.156688,0.000407,25.072464,-2.4095,0.063,9.31684,9.31684
899.00,9.31838,25.156756,0.000407,25.072470,-2.4091,0.063,9.31533,9.31533
900.00,9.31866,25.156642,0.000404,25.072291,-2.4088,0.063,9.31479,9.31479
901.00,9.31928,25.156557,0.000404,25.072163,-2.4083,0.063,9.31724,9.31724
902.00,9.32001,25.156545,0.000406,25.072106,-2.4079,0.063,9.31996,9.31996
903.00,9.32083,25.156574,0.000412,25.072149,-2.4074,0.063,9.32257,9.32257
904.00,9.32154,25.156616,0.000413,25.072144,-2.4071,0.064,9.32426,9.32426
905.00,9.32174,25.156833,0.000419,25.072310,-2.4067,0.064,9.32582,9.32582
906.00,9.32218,25.156942,0.000423,25.072452,-2.4063,0.064,9.32643,9.32643
907.00,9.32253,25.157015,0.000424,25.072502,-2.4059,0.064,9.32603,9.32603
908.00,9.32240,25.157054,0.000421,25.072476,-2.4055,0.064,9.32374,9.32374
909.00,9.32174,25.157034,0.000418,25.072451,-2.4050,0.064,9.32092,9.32092
910.00,9.32113,25.157096,0.000417,25.072492,-2.4045,0.064,9.31826,9.31826
911.00,9.32049,25.157001,0.000410,25.072366,-2.4039,0.064,9.31598,9.31598
912.00,9.31990,25.156988,0.000411,25.072348,-2.4035,0.064,9.31338,9.31338
913.00,9.31934,25.157034,0.000411,25.072382,-2.4030,0.064,9.31319,9.31319
914.00,9.31879,25.157104,0.000414,25.072377,-2.4026,0.064,9.31353,9.31353
915.00,9.31824,25.156962,0.000411,25.072178,-2.4022,0.064,9.31354,9.31354
916.00,9.31828,25.157050,0.000411,25.072164,-2.4021,0.065,9.31345,9.31345
917.00,9.31884,25.157094,0.000410,25.072152,-2.4017,0.065,9.31516,9.31516
918.00,9.31899,25.157179,0.000411,25.072148,-2.4013,0.065,9.31805,9.31805
919.00,9.31955,25.157285,0.000411,25.072168,-2.4008,0.065,9.31933,9.31933
920.00,9.31935,25.157489,0.000412,25.072336,-2.4004,0.065,9.31909,9.31909
921.00,9.31907,25.157470,0.000412,25.072292,-2.3999,0.065,9.32008,9.32008
922.00,9.31893,25.157452,0.000408,25.072199,-2.3994,0.065,9.32068,9.32068
923.00,9.31870,25.157474,0.000407,25.072185,-2.3991,0.066,9.31918,9.31918
924.00,9.31860,25.157505,0.000409,25.072282,-2.3987,0.066,9.32071,9.32071
925.00,9.31861,25.157406,0.000408,25.072137,-2.3981,0.066,9.32398,9.32398
926.00,9.31854,25.157541,0.000408,25.072205,-2.3975,0.066,9.32436,9.32436
927.00,9.31825,25.157676,0.000409,25.072302,-2.3970,0.066,9.32358,9.32358
928.00,9.31834,25.157597,0.000406,25.072245,-2.3964,0.066,9.32345,9.32345
929.00,9.31862,25.157566,0.000406,25.072144,-2.3959,0.066,9.32186,9.32186
930.00,9.31903,25.157663,0.000408,25.072219,-2.3955,0.067,9.31977,9.31977
931.00,9.31922,25.157632,0.000410,25.072215,-2.3952,0.067,9.31969,9.31969
932.00,9.32004,25.157708,0.000413,25.072284,-2.3948,0.066,9.32388,9.32388
933.00,9.32144,25.157763,0.000414,25.072260,-2.3944,0.066,9.32689,9.32689
934.00,9.32225,25.157648,0.000408,25.072156,-2.3940,0.067,9.32860,9.32860
935.00,9.32292,25.157666,0.000407,25.072153,-2.3937,0.067,9.32982,9.32982
936.00,9.32334,25.157727,0.000407,25.072090,-2.3934,0.067,9.33013,9.33013
937.00,9.32362,25.157725,0.000406,25.072011,-2.3932,0.067,9.32594,9.32594
938.00,9.32320,25.157817,0.000407,25.072053,-2.3928,0.067,9.32099,9.32099
939.00,9.32370,25.158058,0.000412,25.072188,-2.3924,0.067,9.31750,9.31750
940.00,9.32395,25.158120,0.000412,25.072155,-2.3921,0.067,9.31644,9.31644
941.00,9.32348,25.158156,0.000411,25.072167,-2.3917,0.067,9.31595,9.31595
942.00,9.32273,25.158240,0.000409,25.072201,-2.3913,0.068,9.31674,9.31674
943.00,9.32233,25.158261,0.000409,25.072180,-2.3907,0.068,9.31930,9.31930
944.00,9.32215,25.158215,0.000407,25.072164,-2.3902,0.068,9.32214,9.32214
945.00,9.32237,25.158179,0.000406,25.072155,-2.3896,0.068,9.32471,9.32471
946.00,9.32282,25.158240,0.000409,25.072262,-2.3889,0.068,9.32551,9.32551
947.00,9.32307,25.158183,0.000409,25.072263,-2.3883,0.068,9.32494,9.32494
948.00,9.32295,25.158212,0.000409,25.072279,-2.3878,0.068,9.32431,9.32431
949.00,9.32283,25.158260,0.000407,25.072223,-2.3874,0.068,9.32270,9.32270
950.00,9.32252,25.158403,0.000405,25.072254,-2.3870,0.068,9.31867,9.31867
951.00,9.32224,25.158475,0.000400,25.072210,-2.3866,0.069,9.31673,9.31673
952.00,9.32128,25.158588,0.000397,25.072213,-2.3865,0.069,9.31801,9.31801
953.00,9.32000,25.158694,0.000394,25.072235,-2.3864,0.069,9.31906,9.31906
954.00,9.31946,25.158782,0.000396,25.072293,-2.3860,0.069,9.31806,9.31806
955.00,9.32008,25.158774,0.000396,25.072354,-2.3857,0.070,9.31558,9.31558
956.00,9.32106,25.158736,0.000394,25.072376,-2.3853,0.070,9.31063,9.31063
957.00,9.32091,25.158734,0.000392,25.072335,-2.3848,0.070,9.29999,9.29999
958.00,9.31999,25.158721,0.000394,25.072291,-2.3844,0.070,9.28664,9.28664
959.00,9.31701,25.158768,0.000392,25.072319,-2.3840,0.071,9.27398,9.27398
960.00,9.31492,25.158907,0.000389,25.072355,-2.3836,0.071,9.25956,9.25956
@7,2.0001,4.0, 960.103000000003 
961.00,9.31575,25.158949,0.000389,25.072248,-2.3832,0.071,9.24328,9.24328
962.00,9.32363,25.159051,0.000392,25.072309,-2.3828,0.072,9.22866,9.22866
963.00,9.31870,25.159076,0.000388,25.072322,-2.3822,0.072,9.21550,9.21550
964.00,9.30872,25.159148,0.000389,25.072345,-2.3818,0.072,9.20542,9.20542
965.00,9.29892,25.159060,0.000390,25.072229,-2.3813,0.072,9.20125,9.20125
966.00,9.28698,25.159164,0.000392,25.072384,-2.3808,0.072,9.20069,9.20069
967.00,9.27380,25.159111,0.000393,25.072326,-2.3804,0.072,9.20319,9.20319
968.00,9.25958,25.159163,0.000396,25.072331,-2.3801,0.072,9.20613,9.20613
969.00,9.24759,25.159156,0.000399,25.072237,-2.3799,0.072,9.20846,9.20846
970.00,9.22794,25.159257,0.000403,25.072325,-2.3797,0.072,9.20769,9.20769
971.00,9.20949,25.159265,0.000405,25.072206,-2.3794,0.072,9.20621,9.20621
972.00,9.20140,25.159316,0.000402,25.072095,-2.3789,0.072,9.20296,9.20296
973.00,9.20117,25.159361,0.000398,25.072038,-2.3783,0.072,9.20057,9.20057
974.00,9.20187,25.159355,0.000394,25.072035,-2.3776,0.073,9.19871,9.19871
975.00,9.20354,25.159424,0.000395,25.072022,-2.3769,0.073,9.20084,9.20084
976.00,9.20467,25.159467,0.000397,25.072085,-2.3763,0.073,9.20515,9.20515
977.00,9.20484,25.159476,0.000402,25.072173,-2.3759,0.073,9.20981,9.20981
978.00,9.20579,25.159566,0.000408,25.072266,-2.3755,0.073,9.21712,9.21712
979.00,9.20456,25.159615,0.000409,25.072308,-2.3750,0.073,9.22508,9.22508
980.00,9.20313,25.159584,0.000406,25.072268,-2.3746,0.073,9.22949,9.22949
981.00,9.20090,25.159549,0.000403,25.072185,-2.3741,0.073,9.23229,9.23229
982.00,9.20005,25.159625,0.000402,25.072282,-2.3736,0.073,9.23617,9.23617
983.00,9.20185,25.159444,0.000399,25.072186,-2.3733,0.074,9.23938,9.23938
984.00,9.20575,25.159351,0.000403,25.072087,-2.3731,0.073,9.24285,9.24285
985.00,9.21174,25.159356,0.000407,25.072120,-2.3727,0.073,9.24696,9.24696
986.00,9.21698,25.159436,0.000409,25.072195,-2.3725,0.074,9.25174,9.25174
987.00,9.22128,25.159474,0.000408,25.072099,-2.3722,0.074,9.25776,9.25776
988.00,9.22544,25.159661,0.000406,25.072144,-2.3716,0.074,9.26296,9.26296
989.00,9.23053,25.159885,0.000409,25.072311,-2.3711,0.074,9.26770,9.26770
990.00,9.23577,25.159829,0.000406,25.072220,-2.3707,0.074,9.27378,9.27378
991.00,9.24005,25.159797,0.000406,25.072174,-2.3701,0.074,9.28014,9.28014
992.00,9.24466,25.159780,0.000407,25.072166,-2.3695,0.074,9.28453,9.28453
993.00,9.24955,25.159873,0.000408,25.072215,-2.3692,0.074,9.28818,9.28818
994.00,9.25472,25.159862,0.000404,25.072083,-2.3687,0.075,9.28944,9.28944
995.00,9.25949,25.159947,0.000406,25.072067,-2.3681,0.075,9.28908,9.28908
996.00,9.26339,25.160126,0.000411,25.072148,-2.3676,0.075,9.28900,9.28900
997.00,9.26671,25.160194,0.000412,25.072160,-2.3672,0.075,9.28948,9.28948
998.00,9.26965,25.160208,0.000417,25.072223,-2.3667,0.075,9.29154,9.29154
999.00,9.27242,25.160139,0.000417,25.072219,-2.3663,0.075,9.29471,9.29471
1000.00,9.27589,25.160205,0.000416,25.072331,-2.3660,0.075,9.29897,9.29897
1001.00,9.27937,25.160251,0.000417,25.072364,-2.3657,0.075,9.30031,9.30031
1002.00,9.28229,25.160260,0.000415,25.072390,-2.3652,0.075,9.30070,9.30070
1003.00,9.28468,25.160349,0.000413,25.072406,-2.3647,0.075,9.29896,9.29896
1004.00,9.28719,25.160463,0.000415,25.072457,-2.3641,0.075,9.29855,9.29855
1005.00,9.28960,25.160504,0.000414,25.072393,-2.3634,0.076,9.29780,9.29780
1006.00,9.29191,25.160421,0.000407,25.072294,-2.3627,0.076,9.29964,9.29964
1007.00,9.29381,25.160489,0.000407,25.072290,-2.3622,0.076,9.30272,9.30272
1008.00,9.29544,25.160475,0.000407,25.072219,-2.3619,0.076,9.30807,9.30807
1009.00,9.29721,25.160556,0.000408,25.072269,-2.3616,0.076,9.31300,9.31300
1010.00,9.29970,25.160652,0.000410,25.072301,-2.3614,0.076,9.31902,9.31902
1011.00,9.30219,25.160844,0.000416,25.072393,-2.3611,0.076,9.32398,9.32398
1012.00,9.30355,25.160856,0.000421,25.072347,-2.3608,0.076,9.32537,9.32537
1013.00,9.30515,25.160845,0.000422,25.072307,-2.3604,0.076,9.32384,9.32384
1014.00,9.30625,25.160851,0.000420,25.072255,-2.3601,0.076,9.32183,9.32183
1015.00,9.30800,25.160886,0.000418,25.072262,-2.3597,0.076,9.31776,9.31776
1016.00,9.30997,25.160866,0.000416,25.072205,-2.3594,0.077,9.31588,9.31588
1017.00,9.31100,25.160929,0.000417,25.072268,-2.3588,0.076,9.31676,9.31676
1018.00,9.31159,25.160934,0.000415,25.072259,-2.3582,0.077,9.31868,9.31868
1019.00,9.31283,25.161027,0.000417,25.072336,-2.3577,0.077,9.31887,9.31887
1020.00,9.31403,25.161090,0.000425,25.072384,-2.3572,0.077,9.31833,9.31833
1021.00,9.31598,25.161113,0.000423,25.072386,-2.3568,0.077,9.31749,9.31749
1022.00,9.31741,25.161200,0.000423,25.072322,-2.3566,0.077,9.31770,9.31770
1023.00,9.31722,25.161306,0.000425,25.072346,-2.3563,0.077,9.31911,9.31911
1024.00,9.31821,25.161314,0.000420,25.072302,-2.3561,0.077,9.32105,9.32105
1025.00,9.31911,25.161212,0.000409,25.072143,-2.3556,0.077,9.32344,9.32344
1026.00,9.32027,25.161183,0.000405,25.072085,-2.3550,0.077,9.32635,9.32635
1027.00,9.32132,25.161239,0.000406,25.072151,-2.3544,0.078,9.32884,9.32884
1028.00,9.32222,25.161407,0.000409,25.072270,-2.3538,0.078,9.32837,9.32837
1029.00,9.32238,25.161441,0.000408,25.072254,-2.3531,0.078,9.32882,9.32882
1030.00,9.32160,25.161574,0.000415,25.072327,-2.3527,0.078,9.32973,9.32973
1031.00,9.32196,25.161652,0.000417,25.072367,-2.3524,0.078,9.32857,9.32857
1032.00,9.32273,25.161680,0.000413,25.072405,-2.3521,0.078,9.32654,9.32654
1033.00,9.32305,25.161545,0.000409,25.072232,-2.3519,0.078,9.32788,9.32788
1034.00,9.32414,25.161545,0.000407,25.072141,-2.3517,0.078,9.33035,9.33035
1035.00,9.32548,25.161718,0.000410,25.072216,-2.3513,0.078,9.33294,9.33294
1036.00,9.32632,25.161788,0.000411,25.072216,-2.3509,0.078,9.33316,9.33316
1037.00,9.32633,25.161759,0.000412,25.072155,-2.3505,0.078,9.33258,9.33258
1038.00,9.32650,25.161902,0.000414,25.072256,-2.3500,0.078,9.33111,9.33111
1039.00,9.32672,25.162094,0.000419,25.072444,-2.3495,0.078,9.32782,9.32782
1040.00,9.32748,25.161978,0.000413,25.072352,-2.3490,0.079,9.32612,9.32612
1041.00,9.32850,25.161990,0.000411,25.072315,-2.3484,0.079,9.32786,9.32786
1042.00,9.32919,25.161989,0.000406,25.072262,-2.3478,0.079,9.33052,9.33052
1043.00,9.32948,25.161880,0.000402,25.072134,-2.3472,0.079,9.33083,9.33083
1044.00,9.33020,25.161784,0.000401,25.072040,-2.3466,0.079,9.33294,9.33294
1045.00,9.33010,25.161860,0.000406,25.072096,-2.3460,0.079,9.33599,9.33599
1046.00,9.33026,25.161853,0.000405,25.072121,-2.3456,0.079,9.33799,9.33799
1047.00,9.33173,25.161916,0.000405,25.072203,-2.3454,0.080,9.33918,9.33918
1048.00,9.33256,25.161955,0.000405,25.072266,-2.3453,0.080,9.34222,9.34222
1049.00,9.33341,25.161908,0.000403,25.072156,-2.3452,0.080,9.34373,9.34373
1050.00,9.33406,25.162031,0.000405,25.072146,-2.3448,0.080,9.34251,9.34251
1051.00,9.33485,25.162137,0.000407,25.072143,-2.3443,0.080,9.34120,9.34120
1052.00,9.33532,25.162208,0.000412,25.072126,-2.3438,0.080,9.33954,9.33954
1053.00,9.33544,25.162406,0.000414,25.072193,-2.3433,0.080,9.33750,9.33750
1054.00,9.33505,25.162564,0.000415,25.072292,-2.3426,0.080,9.33631,9.33631
1055.00,9.33509,25.162504,0.000413,25.072285,-2.3421,0.081,9.33649,9.33649
1056.00,9.33563,25.162390,0.000409,25.072187,-2.3416,0.081,9.33690,9.33690
1057.00,9.33640,25.162489,0.000408,25.072226,-2.3410,0.081,9.33778,9.33778
1058.00,9.33675,25.162366,0.000406,25.072123,-2.3405,0.081,9.33673,9.33673
1059.00,9.33695,25.162348,0.000408,25.072078,-2.3400,0.081,9.33583,9.33583
1060.00,9.33736,25.162408,0.000409,25.072086,-2.3396,0.081,9.33500,9.33500
1061.00,9.33743,25.162526,0.000412,25.072183,-2.3392,0.081,9.33308,9.33308
1062.00,9.33714,25.162479,0.000413,25.072086,-2.3387,0.081,9.33222,9.33222
1063.00,9.33739,25.162653,0.000415,25.072136,-2.3381,0.081,9.33404,9.33404
1064.00,9.33774,25.162712,0.000414,25.072129,-2.3375,0.082,9.33533,9.33533
1065.00,9.33776,25.162756,0.000414,25.072085,-2.3369,0.082,9.33636,9.33636
1066.00,9.33750,25.162880,0.000413,25.072082,-2.3364,0.082,9.33909,9.33909
1067.00,9.33749,25.162925,0.000410,25.072110,-2.3361,0.082,9.34111,9.34111
1068.00,9.33768,25.162895,0.000407,25.072072,-2.3358,0.082,9.34237,9.34237
1069.00,9.33789,25.162985,0.000404,25.072126,-2.3355,0.082,9.34481,9.34481
1070.00,9.33819,25.163013,0.000404,25.072141,-2.3353,0.082,9.34499,9.34499
1071.00,9.33821,25.163005,0.000404,25.072162,-2.3350,0.082,9.34397,9.34397
1072.00,9.33827,25.163057,0.000406,25.072179,-2.3346,0.082,9.34209,9.34209
1073.00,9.33833,25.163158,0.000411,25.072233,-2.3343,0.082,9.34047,9.34047
1074.00,9.33833,25.163171,0.000410,25.072251,-2.3339,0.082,9.33722,9.33722
1075.00,9.33822,25.163249,0.000411,25.072325,-2.3336,0.083,9.33619,9.33619
1076.00,9.33814,25.163316,0.000410,25.072339,-2.3333,0.083,9.33610,9.33610
1077.00,9.33797,25.163360,0.000413,25.072344,-2.3329,0.083,9.33632,9.33632
1078.00,9.33822,25.163274,0.000410,25.072227,-2.3325,0.083,9.33785,9.33785
1079.00,9.33899,25.163227,0.000412,25.072141,-2.3320,0.083,9.33945,9.33945
1080.00,9.33942,25.163157,0.000412,25.072014,-2.3314,0.083,9.33954,9.33954
1081.00,9.33984,25.163074,0.000410,25.071952,-2.3309,0.083,9.33983,9.33983
1082.00,9.33987,25.162973,0.000404,25.071823,-2.3305,0.083,9.34014,9.34014
1083.00,9.33986,25.163060,0.000404,25.071934,-2.3302,0.084,9.33890,9.33890
1084.00,9.34012,25.163141,0.000404,25.071970,-2.3298,0.084,9.33999,9.33999
1085.00,9.34062,25.163349,0.000405,25.072117,-2.3293,0.084,9.34239,9.34239
1086.00,9.34093,25.163491,0.000408,25.072114,-2.3289,0.084,9.34390,9.34390
1087.00,9.34094,25.163524,0.000408,25.072097,-2.3284,0.084,9.34483,9.34483
1088.00,9.34063,25.163514,0.000406,25.071978,-2.3279,0.084,9.34434,9.34434
1089.00,9.34016,25.163468,0.000405,25.071908,-2.3275,0.084,9.34311,9.34311
1090.00,9.33994,25.163461,0.000408,25.071877,-2.3271,0.084,9.34182,9.34182
1091.00,9.33994,25.163491,0.000411,25.071868,-2.3266,0.084,9.33952,9.33952
1092.00,9.33987,25.163684,0.000413,25.072041,-2.3261,0.084,9.33907,9.33907
1093.00,9.34025,25.163748,0.000414,25.072062,-2.3257,0.084,9.34016,9.34016
1094.00,9.34067,25.163867,0.000415,25.072134,-2.3253,0.085,9.34052,9.34052
1095.00,9.34094,25.163850,0.000412,25.072057,-2.3249,0.085,9.34051,9.34051
1096.00,9.34132,25.163975,0.000414,25.072190,-2.3246,0.085,9.34264,9.34264
1097.00,9.34179,25.163935,0.000413,25.072019,-2.3242,0.085,9.34414,9.34414
1098.00,9.34207,25.164007,0.000411,25.072075,-2.3237,0.085,9.34430,9.34430
1099.00,9.34179,25.164056,0.000410,25.072083,-2.3231,0.085,9.34347,9.34347
1100.00,9.34193,25.164089,0.000409,25.072111,-2.3226,0.086,9.34371,9.34371
1101.00,9.34228,25.164045,0.000403,25.072027,-2.3222,0.086,9.34387,9.34387
1102.00,9.34279,25.164184,0.000406,25.072130,-2.3219,0.086,9.34450,9.34450
1103.00,9.34289,25.164244,0.000413,25.072117,-2.3217,0.086,9.34344,9.34344
1104.00,9.34214,25.164277,0.000415,25.072091,-2.3215,0.086,9.33931,9.33931
1105.00,9.34256,25.164422,0.000413,25.072146,-2.3211,0.086,9.33273,9.33273
1106.00,9.34283,25.164483,0.000411,25.072140,-2.3207,0.086,9.32499,9.32499
1107.00,9.34375,25.164498,0.000406,25.072168,-2.3201,0.086,9.31639,9.31639
1108.00,9.34441,25.164488,0.000397,25.072171,-2.3196,0.087,9.30789,9.30789
1109.00,9.34403,25.164553,0.000392,25.072202,-2.3192,0.087,9.29964,9.29964
1110.00,9.34429,25.164513,0.000391,25.072138,-2.3187,0.088,9.29052,9.29052
1111.00,9.34839,25.164506,0.000390,25.072082,-2.3183,0.088,9.28120,9.28120
@8,2.0001,4.0, 1110.14600000001 
1112.00,9.34740,25.164504,0.000392,25.072018,-2.3179,0.088,9.27056,9.27056
1113.00,9.33437,25.164540,0.000391,25.072020,-2.3174,0.088,9.26221,9.26221
1114.00,9.32556,25.164535,0.000388,25.071964,-2.3170,0.088,9.25740,9.25740
1115.00,9.31761,25.164504,0.000389,25.071909,-2.3167,0.088,9.25420,9.25420
1116.00,9.30741,25.164560,0.000388,25.071952,-2.3164,0.088,9.25166,9.25166
1117.00,9.29853,25.164575,0.000384,25.071956,-2.3162,0.089,9.25113,9.25113
1118.00,9.29115,25.164671,0.000389,25.071948,-2.3160,0.089,9.25075,9.25075
1119.00,9.28104,25.164658,0.000389,25.071948,-2.3157,0.089,9.25088,9.25088
1120.00,9.27298,25.164627,0.000387,25.071917,-2.3152,0.089,9.25194,9.25194
1121.00,9.26805,25.164662,0.000390,25.071973,-2.3148,0.089,9.25180,9.25180
1122.00,9.26405,25.164692,0.000390,25.071951,-2.3143,0.089,9.25264,9.25264
1123.00,9.25916,25.164640,0.000385,25.071911,-2.3137,0.090,9.25357,9.25357
1124.00,9.25592,25.164841,0.000390,25.072021,-2.3132,0.090,9.25378,9.25378
1125.00,9.25381,25.164989,0.000395,25.072049,-2.3128,0.090,9.25413,9.25413
1126.00,9.25244,25.165075,0.000398,25.072000,-2.3123,0.090,9.25536,9.25536
1127.00,9.25179,25.165095,0.000401,25.072036,-2.3118,0.090,9.25505,9.25505
1128.00,9.25201,25.165213,0.000406,25.072153,-2.3113,0.090,9.25578,9.25578
1129.00,9.25237,25.165067,0.000405,25.072023,-2.3109,0.090,9.25781,9.25781
1130.00,9.25277,25.165016,0.000402,25.071995,-2.3104,0.090,9.25924,9.25924
1131.00,9.25335,25.164979,0.000403,25.072031,-2.3100,0.090,9.25934,9.25934
1132.00,9.25364,25.165008,0.000403,25.072043,-2.3097,0.090,9.26074,9.26074
1133.00,9.25425,25.164959,0.000401,25.071987,-2.3095,0.090,9.26357,9.26357
1134.00,9.25546,25.165077,0.000404,25.072062,-2.3092,0.091,9.26734,9.26734
1135.00,9.25651,25.165103,0.000406,25.072152,-2.3090,0.091,9.27445,9.27445
1136.00,9.25675,25.165095,0.000407,25.072059,-2.3087,0.091,9.28130,9.28130
1137.00,9.25766,25.165129,0.000405,25.072016,-2.3084,0.091,9.28559,9.28559
1138.00,9.25928,25.165136,0.000402,25.071941,-2.3080,0.091,9.28755,9.28755
1139.00,9.26304,25.165080,0.000401,25.071868,-2.3077,0.091,9.28770,9.28770
1140.00,9.26661,25.165250,0.000400,25.071929,-2.3074,0.091,9.28663,9.28663
1141.00,9.26886,25.165435,0.000403,25.072111,-2.3072,0.092,9.28842,9.28842
1142.00,9.27218,25.165524,0.000410,25.072171,-2.3071,0.091,9.29166,9.29166
1143.00,9.27530,25.165566,0.000416,25.072165,-2.3068,0.091,9.29613,9.29613
1144.00,9.27801,25.165601,0.000415,25.072136,-2.3065,0.091,9.30086,9.30086
1145.00,9.27928,25.165604,0.000419,25.072076,-2.3060,0.091,9.30302,9.30302
1146.00,9.28225,25.165457,0.000414,25.071869,-2.3055,0.091,9.30385,9.30385
1147.00,9.28522,25.165464,0.000411,25.071884,-2.3050,0.092,9.30613,9.30613
1148.00,9.28834,25.165596,0.000412,25.071975,-2.3046,0.092,9.30747,9.30747
1149.00,9.29145,25.165889,0.000419,25.072228,-2.3043,0.092,9.30569,9.30569
1150.00,9.29394,25.165930,0.000419,25.072306,-2.3041,0.092,9.30593,9.30593
1151.00,9.29585,25.165925,0.000418,25.072315,-2.3038,0.092,9.30775,9.30775
1152.00,9.29773,25.165945,0.000415,25.072308,-2.3035,0.092,9.30899,9.30899
1153.00,9.29949,25.165909,0.000413,25.072286,-2.3031,0.092,9.31108,9.31108
1154.00,9.30101,25.165888,0.000408,25.072230,-2.3026,0.092,9.31481,9.31481
1155.00,9.30226,25.165883,0.000406,25.072161,-2.3021,0.092,9.31889,9.31889
1156.00,9.30429,25.166111,0.000405,25.072244,-2.3017,0.093,9.32203,9.32203
1157.00,9.30682,25.166119,0.000406,25.072200,-2.3013,0.093,9.32368,9.32368
1158.00,9.30924,25.166245,0.000403,25.072263,-2.3007,0.093,9.32359,9.32359
1159.00,9.31125,25.166161,0.000400,25.072066,-2.3001,0.093,9.32371,9.32371
1160.00,9.31249,25.166105,0.000399,25.071923,-2.2996,0.093,9.32301,9.32301
1161.00,9.31373,25.166140,0.000403,25.071955,-2.2992,0.093,9.32259,9.32259
1162.00,9.31494,25.166250,0.000406,25.071962,-2.2989,0.093,9.32409,9.32409
1163.00,9.31643,25.166370,0.000411,25.071960,-2.2988,0.093,9.32604,9.32604
1164.00,9.31752,25.166522,0.000419,25.072163,-2.2988,0.093,9.32772,9.32772
1165.00,9.31836,25.166668,0.000421,25.072268,-2.2986,0.093,9.32745,9.32745
1166.00,9.31947,25.166549,0.000416,25.072140,-2.2982,0.093,9.32723,9.32723
1167.00,9.32035,25.166634,0.000419,25.072153,-2.2979,0.093,9.32626,9.32626
1168.00,9.32123,25.166624,0.000416,25.072126,-2.2975,0.093,9.32583,9.32583
1169.00,9.32269,25.166749,0.000417,25.072147,-2.2972,0.094,9.32629,9.32629
1170.00,9.32389,25.166945,0.000421,25.072283,-2.2968,0.094,9.32829,9.32829
1171.00,9.32479,25.167013,0.000425,25.072291,-2.2966,0.094,9.32890,9.32890
1172.00,9.32537,25.167009,0.000425,25.072303,-2.2963,0.094,9.32802,9.32802
1173.00,9.32562,25.167019,0.000427,25.072287,-2.2960,0.094,9.32775,9.32775
1174.00,9.32614,25.166865,0.000420,25.072141,-2.2956,0.094,9.32871,9.32871
1175.00,9.32689,25.166770,0.000416,25.071993,-2.2952,0.094,9.33083,9.33083
1176.00,9.32760,25.166787,0.000412,25.071974,-2.2949,0.094,9.33240,9.33240
1177.00,9.32807,25.166782,0.000407,25.071950,-2.2946,0.094,9.33526,9.33526
1178.00,9.32880,25.166851,0.000408,25.072046,-2.2942,0.094,9.33729,9.33729
1179.00,9.32974,25.166988,0.000406,25.072110,-2.2940,0.095,9.33830,9.33830
1180.00,9.33073,25.166990,0.000406,25.072123,-2.2937,0.095,9.33804,9.33804
1181.00,9.33155,25.167118,0.000409,25.072203,-2.2935,0.095,9.33948,9.33948
1182.00,9.33180,25.167121,0.000410,25.072161,-2.2933,0.095,9.34073,9.34073
1183.00,9.33246,25.167145,0.000409,25.072090,-2.2930,0.095,9.34222,9.34222
1184.00,9.33364,25.167076,0.000409,25.072073,-2.2926,0.095,9.34380,9.34380
1185.00,9.33487,25.167203,0.000411,25.072144,-2.2923,0.095,9.34404,9.34404
1186.00,9.33558,25.167314,0.000412,25.072200,-2.2919,0.095,9.34319,9.34319
1187.00,9.33647,25.167477,0.000414,25.072218,-2.2914,0.095,9.34374,9.34374
1188.00,9.33731,25.167541,0.000414,25.072238,-2.2911,0.096,9.34357,9.34357
1189.00,9.33821,25.167588,0.000417,25.072221,-2.2908,0.095,9.34427,9.34427
1190.00,9.33942,25.167571,0.000418,25.072185,-2.2903,0.095,9.34726,9.34726
1191.00,9.34088,25.167681,0.000420,25.072250,-2.2899,0.095,9.35179,9.35179
1192.00,9.34243,25.167665,0.000418,25.072245,-2.2896,0.096,9.35259,9.35259
1193.00,9.34335,25.167723,0.000418,25.072249,-2.2894,0.096,9.35140,9.35140
1194.00,9.34372,25.167935,0.000420,25.072369,-2.2891,0.096,9.34874,9.34874
1195.00,9.34356,25.167984,0.000419,25.072356,-2.2889,0.096,9.34407,9.34407
1196.00,9.34324,25.167890,0.000417,25.072225,-2.2887,0.096,9.33862,9.33862
1197.00,9.34334,25.167952,0.000418,25.072302,-2.2884,0.096,9.33682,9.33682
1198.00,9.34366,25.167891,0.000416,25.072282,-2.2879,0.097,9.33825,9.33825
1199.00,9.34412,25.167818,0.000412,25.072136,-2.2876,0.097,9.34198,9.34198
1200.00,9.34431,25.167920,0.000414,25.072160,-2.2873,0.097,9.34864,9.34864
1201.00,9.34431,25.167934,0.000413,25.072165,-2.2870,0.097,9.35500,9.35500
1202.00,9.34446,25.167933,0.000413,25.072108,-2.2867,0.097,9.35943,9.35943
1203.00,9.34614,25.168007,0.000415,25.072027,-2.2866,0.097,9.36106,9.36106
1204.00,9.34862,25.168029,0.000419,25.072018,-2.2865,0.097,9.35922,9.35922
1205.00,9.34946,25.168062,0.000419,25.072050,-2.2862,0.097,9.35386,9.35386
1206.00,9.34968,25.168159,0.000420,25.072090,-2.2859,0.097,9.34833,9.34833
1207.00,9.34990,25.168260,0.000419,25.072152,-2.2854,0.097,9.34475,9.34475
1208.00,9.34865,25.168206,0.000419,25.072174,-2.2847,0.097,9.34372,9.34372
1209.00,9.34787,25.168223,0.000415,25.072249,-2.2841,0.097,9.34274,9.34274
1210.00,9.34708,25.168241,0.000412,25.072254,-2.2836,0.097,9.34203,9.34203
1211.00,9.34692,25.168294,0.000411,25.072264,-2.2832,0.097,9.34267,9.34267
1212.00,9.34727,25.168292,0.000407,25.072199,-2.2830,0.098,9.34271,9.34271
1213.00,9.34880,25.168436,0.000405,25.072239,-2.2830,0.098,9.34329,9.34329
1214.00,9.34871,25.168502,0.000403,25.072190,-2.2828,0.098,9.34561,9.34561
1215.00,9.34862,25.168548,0.000406,25.072157,-2.2826,0.098,9.34944,9.34944
1216.00,9.34925,25.168503,0.000404,25.072019,-2.2823,0.098,9.35238,9.35238
1217.00,9.34999,25.168642,0.000406,25.072120,-2.2819,0.098,9.35448,9.35448
1218.00,9.35066,25.168600,0.000405,25.072081,-2.2815,0.098,9.35562,9.35562
1219.00,9.35125,25.168695,0.000409,25.072195,-2.2811,0.099,9.35820,9.35820
1220.00,9.35145,25.168760,0.000405,25.072254,-2.2808,0.099,9.36015,9.36015
1221.00,9.35130,25.168860,0.000408,25.072332,-2.2806,0.099,9.36229,9.36229
1222.00,9.35120,25.168844,0.000409,25.072242,-2.2804,0.099,9.36364,9.36364
1223.00,9.35161,25.169006,0.000414,25.072320,-2.2802,0.099,9.36442,9.36442
1224.00,9.35189,25.169067,0.000415,25.072292,-2.2800,0.099,9.36223,9.36223
1225.00,9.35267,25.169086,0.000417,25.072270,-2.2796,0.099,9.36117,9.36117
1226.00,9.35365,25.169175,0.000417,25.072342,-2.2793,0.099,9.35936,9.35936
1227.00,9.35439,25.169186,0.000413,25.072352,-2.2789,0.099,9.35731,9.35731
1228.00,9.35437,25.169179,0.000413,25.072310,-2.2785,0.099,9.35374,9.35374
1229.00,9.35402,25.169112,0.000412,25.072238,-2.2783,0.100,9.35003,9.35003
1230.00,9.35450,25.169012,0.000406,25.072110,-2.2782,0.100,9.34633,9.34633
1231.00,9.35423,25.168918,0.000403,25.071977,-2.2780,0.100,9.34309,9.34309
1232.00,9.35436,25.168850,0.000403,25.071854,-2.2777,0.100,9.34273,9.34273
1233.00,9.35469,25.168927,0.000406,25.071861,-2.2774,0.100,9.34564,9.34564
1234.00,9.35499,25.169070,0.000407,25.071928,-2.2771,0.100,9.34984,9.34984
1235.00,9.35502,25.169163,0.000409,25.071909,-2.2768,0.100,9.35318,9.35318
1236.00,9.35488,25.169303,0.000417,25.072005,-2.2766,0.100,9.35633,9.35633
1237.00,9.35401,25.169462,0.000422,25.072201,-2.2764,0.100,9.35768,9.35768
1238.00,9.35399,25.169456,0.000415,25.072216,-2.2763,0.100,9.35723,9.35723
1239.00,9.35432,25.169454,0.000417,25.072176,-2.2761,0.100,9.35556,9.35556
1240.00,9.35399,25.169590,0.000417,25.072296,-2.2759,0.101,9.35448,9.35448
1241.00,9.35296,25.169717,0.000412,25.072365,-2.2755,0.101,9.35355,9.35355
1242.00,9.35221,25.169780,0.000411,25.072334,-2.2753,0.101,9.35319,9.35319
1243.00,9.35237,25.169882,0.000416,25.072347,-2.2751,0.101,9.35372,9.35372
1244.00,9.35276,25.169862,0.000414,25.072262,-2.2748,0.101,9.35629,9.35629
1245.00,9.35319,25.169791,0.000413,25.072210,-2.2746,0.101,9.35949,9.35949
1246.00,9.35365,25.169707,0.000415,25.072109,-2.2742,0.101,9.36208,9.36208
1247.00,9.35369,25.169668,0.000409,25.072005,-2.2738,0.101,9.36092,9.36092
1248.00,9.35368,25.169636,0.000410,25.071951,-2.2733,0.101,9.35846,9.35846
1249.00,9.35362,25.169679,0.000409,25.072000,-2.2728,0.102,9.35287,9.35287
1250.00,9.35346,25.169753,0.000410,25.072012,-2.2725,0.102,9.34645,9.34645
1251.00,9.35332,25.169782,0.000410,25.072021,-2.2722,0.102,9.34154,9.34154
1252.00,9.35337,25.169859,0.000414,25.072114,-2.2721,0.102,9.34017,9.34017
1253.00,9.35298,25.169942,0.000416,25.072145,-2.2719,0.102,9.33897,9.33897
1254.00,9.35233,25.170081,0.000421,25.072254,-2.2719,0.102,9.33935,9.33935
1255.00,9.35177,25.170069,0.000417,25.072193,-2.2717,0.102,9.33840,9.33840
1256.00,9.35179,25.170131,0.000413,25.072214,-2.2716,0.102,9.33625,9.33625
1257.00,9.35127,25.170162,0.000409,25.072191,-2.2716,0.103,9.33349,9.33349
1258.00,9.34900,25.170156,0.000403,25.072233,-2.2715,0.103,9.33191,9.33191
1259.00,9.34262,25.170098,0.000396,25.072098,-2.2712,0.103,9.33074,9.33074
1260.00,9.33860,25.170224,0.000398,25.072205,-2.2708,0.103,9.32833,9.32833
1261.00,9.34116,25.170183,0.000397,25.072119,-2.2705,0.104,9.32589,9.32589
@9,2.0001,4.0, 1260.09700000001 
1262.00,9.34252,25.170157,0.000399,25.072049,-2.2701,0.104,9.32378,9.32378
1263.00,9.33935,25.170127,0.000402,25.071911,-2.2698,0.104,9.31958,9.31958
1264.00,9.33630,25.170074,0.000402,25.071916,-2.2695,0.104,9.31424,9.31424
1265.00,9.33475,25.169989,0.000396,25.071841,-2.2693,0.104,9.31030,9.31030
1266.00,9.33245,25.170080,0.000396,25.071928,-2.2690,0.104,9.30720,9.30720
1267.00,9.32977,25.170126,0.000395,25.071943,-2.2690,0.105,9.30488,9.30488
1268.00,9.32624,25.170169,0.000392,25.072027,-2.2688,0.105,9.30415,9.30415
1269.00,9.32322,25.170281,0.000393,25.072063,-2.2687,0.105,9.30379,9.30379
1270.00,9.32124,25.170320,0.000395,25.072051,-2.2686,0.105,9.30142,9.30142
1271.00,9.31847,25.170335,0.000398,25.072024,-2.2685,0.105,9.29741,9.29741
1272.00,9.31532,25.170375,0.000400,25.072005,-2.2681,0.105,9.29218,9.29218
1273.00,9.31253,25.170478,0.000404,25.071994,-2.2677,0.105,9.28785,9.28785
1274.00,9.30965,25.170518,0.000401,25.071911,-2.2673,0.106,9.28520,9.28520
1275.00,9.30696,25.170652,0.000407,25.071939,-2.2669,0.105,9.28628,9.28628
1276.00,9.30455,25.170753,0.000405,25.071956,-2.2665,0.106,9.28960,9.28960
1277.00,9.30245,25.170851,0.000402,25.072013,-2.2661,0.106,9.29342,9.29342
1278.00,9.29958,25.170854,0.000398,25.071977,-2.2660,0.106,9.29770,9.29770
1279.00,9.29680,25.170903,0.000401,25.072049,-2.2658,0.106,9.30347,9.30347
1280.00,9.29525,25.170917,0.000399,25.072030,-2.2655,0.107,9.30712,9.30712
1281.00,9.29572,25.170895,0.000402,25.072027,-2.2654,0.107,9.30874,9.30874
1282.00,9.29628,25.170936,0.000403,25.072085,-2.2651,0.107,9.31177,9.31177
1283.00,9.29787,25.170917,0.000402,25.072051,-2.2648,0.107,9.31459,9.31459
1284.00,9.29844,25.170989,0.000403,25.072036,-2.2647,0.107,9.31325,9.31325
1285.00,9.29967,25.171049,0.000403,25.072040,-2.2646,0.107,9.31219,9.31219
1286.00,9.30078,25.171069,0.000402,25.072020,-2.2645,0.107,9.31455,9.31455
1287.00,9.30093,25.171138,0.000408,25.071941,-2.2644,0.107,9.31552,9.31552
1288.00,9.30211,25.171269,0.000412,25.072020,-2.2643,0.107,9.31494,9.31494
1289.00,9.30378,25.171276,0.000414,25.072054,-2.2642,0.107,9.31634,9.31634
1290.00,9.30561,25.171417,0.000417,25.072187,-2.2639,0.107,9.31902,9.31902
1291.00,9.30806,25.171478,0.000414,25.072193,-2.2636,0.107,9.31785,9.31785
1292.00,9.30939,25.171493,0.000409,25.072220,-2.2633,0.107,9.31628,9.31628
1293.00,9.31080,25.171551,0.000408,25.072220,-2.2629,0.108,9.31552,9.31552
1294.00,9.31242,25.171527,0.000401,25.072091,-2.2627,0.108,9.31480,9.31480
1295.00,9.31350,25.171481,0.000399,25.071963,-2.2626,0.108,9.31463,9.31463
1296.00,9.31400,25.171635,0.000404,25.072056,-2.2626,0.108,9.31522,9.31522
1297.00,9.31474,25.171669,0.000405,25.072068,-2.2624,0.108,9.31507,9.31507
1298.00,9.31505,25.171675,0.000406,25.072046,-2.2623,0.108,9.31456,9.31456
1299.00,9.31484,25.171679,0.000407,25.072020,-2.2620,0.108,9.31807,9.31807
1300.00,9.31592,25.171632,0.000404,25.071979,-2.2618,0.108,9.32289,9.32289
1301.00,9.31714,25.171608,0.000404,25.071916,-2.2615,0.108,9.32822,9.32822
1302.00,9.31850,25.171604,0.000407,25.071847,-2.2613,0.108,9.33406,9.33406
1303.00,9.31986,25.171577,0.000407,25.071793,-2.2612,0.108,9.33939,9.33939
1304.00,9.32099,25.171729,0.000412,25.071920,-2.2610,0.108,9.34076,9.34076
1305.00,9.32129,25.171850,0.000417,25.071975,-2.2608,0.108,9.33910,9.33910
1306.00,9.32178,25.171894,0.000416,25.071936,-2.2606,0.108,9.33698,9.33698
1307.00,9.32317,25.171937,0.000415,25.071870,-2.2603,0.108,9.33556,9.33556
1308.00,9.32561,25.172069,0.000416,25.071917,-2.2601,0.108,9.33559,9.33559
1309.00,9.32818,25.172096,0.000415,25.071868,-2.2599,0.108,9.33578,9.33578
1310.00,9.33048,25.172205,0.000413,25.071913,-2.2596,0.108,9.33573,9.33573
1311.00,9.33131,25.172238,0.000411,25.071902,-2.2594,0.109,9.33654,9.33654
1312.00,9.33190,25.172288,0.000414,25.072039,-2.2590,0.109,9.33773,9.33773
1313.00,9.33271,25.172262,0.000414,25.072062,-2.2586,0.109,9.33852,9.33852
1314.00,9.33327,25.172274,0.000413,25.072106,-2.2583,0.109,9.33950,9.33950
1315.00,9.33425,25.172199,0.000414,25.072065,-2.2581,0.109,9.34026,9.34026
1316.00,9.33486,25.172142,0.000413,25.072064,-2.2580,0.109,9.33953,9.33953
1317.00,9.33575,25.172201,0.000412,25.072136,-2.2580,0.109,9.33817,9.33817
1318.00,9.33700,25.172297,0.000415,25.072191,-2.2578,0.109,9.33714,9.33714
1319.00,9.33776,25.172212,0.000413,25.072095,-2.2576,0.109,9.33487,9.33487
1320.00,9.33762,25.172255,0.000412,25.072111,-2.2574,0.109,9.33499,9.33499
1321.00,9.33768,25.172260,0.000412,25.072041,-2.2570,0.109,9.33828,9.33828
1322.00,9.33797,25.172158,0.000407,25.071861,-2.2566,0.110,9.34058,9.34058
1323.00,9.33811,25.172051,0.000402,25.071723,-2.2565,0.110,9.34180,9.34180
1324.00,9.33855,25.172158,0.000399,25.071772,-2.2564,0.110,9.34491,9.34491
1325.00,9.33902,25.172144,0.000398,25.071705,-2.2563,0.110,9.34631,9.34631
1326.00,9.33965,25.172252,0.000401,25.071790,-2.2563,0.110,9.34572,9.34572
1327.00,9.34037,25.172385,0.000405,25.071870,-2.2564,0.110,9.34616,9.34616
1328.00,9.34089,25.172440,0.000408,25.071901,-2.2564,0.110,9.34667,9.34667
1329.00,9.34121,25.172513,0.000412,25.071935,-2.2564,0.110,9.34630,9.34630
1330.00,9.34172,25.172555,0.000411,25.071917,-2.2563,0.111,9.34715,9.34715
1331.00,9.34268,25.172608,0.000414,25.071909,-2.2560,0.111,9.34886,9.34886
1332.00,9.34332,25.172666,0.000413,25.071904,-2.2556,0.111,9.34886,9.34886
1333.00,9.34345,25.172767,0.000414,25.071925,-2.2553,0.111,9.34808,9.34808
1334.00,9.34347,25.172778,0.000414,25.071885,-2.2551,0.111,9.34825,9.34825
1335.00,9.34385,25.172767,0.000411,25.071893,-2.2550,0.111,9.34820,9.34820
1336.00,9.34463,25.172749,0.000404,25.071881,-2.2549,0.111,9.34781,9.34781
1337.00,9.34565,25.172788,0.000403,25.071889,-2.2549,0.111,9.34856,9.34856
1338.00,9.34621,25.172899,0.000406,25.071942,-2.2547,0.111,9.34927,9.34927
1339.00,9.34679,25.172978,0.000406,25.071982,-2.2546,0.112,9.34951,9.34951
1340.00,9.34764,25.173122,0.000414,25.072057,-2.2544,0.112,9.35016,9.35016
1341.00,9.34802,25.173182,0.000419,25.072041,-2.2541,0.111,9.34975,9.34975
1342.00,9.34800,25.173194,0.000419,25.072027,-2.2539,0.111,9.34859,9.34859
1343.00,9.34805,25.173104,0.000413,25.071956,-2.2538,0.112,9.34770,9.34770
1344.00,9.34783,25.173250,0.000417,25.072089,-2.2536,0.112,9.34731,9.34731
1345.00,9.34793,25.173189,0.000411,25.071997,-2.2536,0.112,9.34691,9.34691
1346.00,9.34822,25.173227,0.000409,25.072021,-2.2535,0.112,9.34709,9.34709
1347.00,9.34866,25.173291,0.000412,25.072039,-2.2534,0.112,9.34963,9.34963
1348.00,9.34918,25.173476,0.000418,25.072125,-2.2532,0.112,9.35289,9.35289
1349.00,9.34971,25.173385,0.000413,25.071939,-2.2529,0.112,9.35448,9.35448
1350.00,9.35017,25.173460,0.000413,25.071936,-2.2526,0.112,9.35642,9.35642
1351.00,9.35051,25.173682,0.000416,25.072026,-2.2524,0.112,9.35758,9.35758
1352.00,9.35060,25.173801,0.000414,25.072051,-2.2524,0.113,9.35545,9.35545
1353.00,9.35065,25.173809,0.000416,25.072036,-2.2523,0.113,9.35195,9.35195
1354.00,9.35031,25.173910,0.000419,25.072152,-2.2522,0.113,9.34934,9.34934
1355.00,9.35006,25.173993,0.000420,25.072194,-2.2519,0.113,9.34661,9.34661
1356.00,9.35019,25.173840,0.000419,25.072050,-2.2516,0.113,9.34692,9.34692
1357.00,9.35055,25.173795,0.000417,25.072018,-2.2512,0.113,9.34935,9.34935
1358.00,9.35103,25.173837,0.000413,25.071994,-2.2510,0.113,9.35299,9.35299
1359.00,9.35163,25.173866,0.000412,25.071931,-2.2510,0.113,9.35742,9.35742
1360.00,9.35165,25.173905,0.000414,25.071936,-2.2509,0.113,9.36005,9.36005
1361.00,9.35257,25.174020,0.000414,25.072031,-2.2509,0.113,9.36086,9.36086
1362.00,9.35365,25.174075,0.000413,25.072023,-2.2507,0.113,9.35987,9.35987
1363.00,9.35460,25.174133,0.000412,25.072009,-2.2504,0.113,9.35887,9.35887
1364.00,9.35485,25.174094,0.000410,25.071962,-2.2500,0.113,9.35629,9.35629
1365.00,9.35491,25.174154,0.000408,25.071995,-2.2497,0.114,9.35434,9.35434
1366.00,9.35454,25.174119,0.000408,25.072002,-2.2494,0.114,9.35370,9.35370
1367.00,9.35475,25.174167,0.000409,25.072096,-2.2494,0.114,9.35549,9.35549
1368.00,9.35510,25.174134,0.000411,25.072131,-2.2493,0.114,9.35635,9.35635
1369.00,9.35512,25.174189,0.000412,25.072201,-2.2493,0.114,9.35792,9.35792
1370.00,9.35496,25.174123,0.000411,25.072142,-2.2494,0.115,9.35933,9.35933
1371.00,9.35501,25.174292,0.000411,25.072225,-2.2495,0.115,9.35891,9.35891
1372.00,9.35562,25.174303,0.000415,25.072166,-2.2494,0.115,9.35998,9.35998
1373.00,9.35668,25.174395,0.000418,25.072196,-2.2494,0.115,9.36088,9.36088
1374.00,9.35780,25.174416,0.000422,25.072168,-2.2492,0.115,9.36167,9.36167
1375.00,9.35862,25.174456,0.000427,25.072200,-2.2488,0.115,9.36147,9.36147
1376.00,9.35883,25.174365,0.000427,25.072072,-2.2485,0.114,9.36198,9.36198
1377.00,9.35906,25.174357,0.000424,25.072011,-2.2482,0.115,9.36203,9.36203
1378.00,9.35968,25.174413,0.000423,25.072019,-2.2480,0.115,9.36324,9.36324
1379.00,9.35978,25.174602,0.000422,25.072102,-2.2480,0.115,9.36308,9.36308
1380.00,9.35955,25.174671,0.000420,25.072070,-2.2479,0.115,9.36194,9.36194
1381.00,9.35886,25.174750,0.000423,25.072092,-2.2478,0.115,9.35927,9.35927
1382.00,9.35831,25.174823,0.000421,25.072161,-2.2477,0.115,9.35546,9.35546
1383.00,9.35857,25.174766,0.000420,25.072092,-2.2475,0.115,9.35348,9.35348
1384.00,9.35888,25.174698,0.000418,25.072028,-2.2473,0.115,9.35468,9.35468
1385.00,9.35980,25.174827,0.000418,25.072106,-2.2473,0.116,9.35801,9.35801
1386.00,9.36029,25.174945,0.000418,25.072118,-2.2472,0.116,9.36100,9.36100
1387.00,9.36026,25.175141,0.000423,25.072155,-2.2471,0.116,9.36276,9.36276
1388.00,9.36047,25.175211,0.000419,25.072167,-2.2472,0.116,9.36382,9.36382
1389.00,9.36061,25.175299,0.000420,25.072192,-2.2471,0.116,9.36310,9.36310
1390.00,9.36023,25.175423,0.000424,25.072244,-2.2468,0.116,9.36129,9.36129
1391.00,9.36052,25.175477,0.000426,25.072331,-2.2466,0.116,9.36006,9.36006
1392.00,9.36036,25.175294,0.000419,25.072246,-2.2463,0.116,9.36018,9.36018
1393.00,9.36050,25.175364,0.000420,25.072266,-2.2459,0.116,9.36028,9.36028
1394.00,9.36014,25.175421,0.000422,25.072288,-2.2455,0.117,9.36074,9.36074
1395.00,9.36046,25.175285,0.000417,25.072166,-2.2452,0.117,9.36237,9.36237
1396.00,9.36115,25.175285,0.000416,25.072100,-2.2450,0.117,9.36523,9.36523
1397.00,9.36145,25.175414,0.000420,25.072167,-2.2448,0.117,9.36694,9.36694
1398.00,9.36130,25.175398,0.000419,25.072105,-2.2448,0.117,9.36760,9.36760
1399.00,9.36141,25.175430,0.000416,25.072122,-2.2449,0.117,9.36741,9.36741
1400.00,9.36157,25.175565,0.000419,25.072182,-2.2451,0.117,9.36559,9.36559
1401.00,9.36204,25.175582,0.000416,25.072153,-2.2453,0.117,9.36250,9.36250
1402.00,9.36256,25.175605,0.000417,25.072122,-2.2454,0.117,9.36037,9.36037
1403.00,9.36281,25.175733,0.000419,25.072213,-2.2454,0.117,9.35929,9.35929
1404.00,9.36242,25.175707,0.000422,25.072159,-2.2454,0.117,9.35748,9.35748
1405.00,9.36270,25.175654,0.000419,25.072106,-2.2453,0.117,9.35547,9.35547
1406.00,9.36281,25.175660,0.000417,25.072109,-2.2450,0.117,9.35205,9.35205
1407.00,9.36394,25.175636,0.000410,25.072029,-2.2448,0.118,9.34740,9.34740
1408.00,9.36394,25.175667,0.000408,25.072015,-2.2446,0.118,9.34412,9.34412
1409.00,9.36240,25.175764,0.000405,25.072052,-2.2444,0.118,9.34306,9.34306
1410.00,9.35948,25.175893,0.000402,25.072081,-2.2440,0.118,9.34416,9.34416
1411.00,9.35485,25.175876,0.000399,25.072017,-2.2440,0.119,9.34653,9.34653
@10,2.0001,4.0, 1410.024 
1412.00,9.35613,25.175971,0.000401,25.072039,-2.2439,0.119,9.34855,9.34855
1413.00,9.35720,25.175965,0.000397,25.071982,-2.2437,0.119,9.34783,9.34783
1414.00,9.35148,25.175955,0.000394,25.071915,-2.2435,0.119,9.34612,9.34612
1415.00,9.34858,25.175944,0.000394,25.071936,-2.2432,0.120,9.34423,9.34423
1416.00,9.34933,25.176123,0.000397,25.072072,-2.2431,0.120,9.34397,9.34397
1417.00,9.34867,25.176220,0.000395,25.072138,-2.2430,0.120,9.34566,9.34566
1418.00,9.34776,25.176306,0.000397,25.072204,-2.2430,0.120,9.34761,9.34761
1419.00,9.34766,25.176373,0.000398,25.072220,-2.2430,0.120,9.34959,9.34959
1420.00,9.34809,25.176399,0.000400,25.072223,-2.2431,0.120,9.35133,9.35133
1421.00,9.34852,25.176365,0.000399,25.072126,-2.2431,0.120,9.35203,9.35203
1422.00,9.34866,25.176375,0.000402,25.072167,-2.2430,0.121,9.35272,9.35272
1423.00,9.34862,25.176336,0.000406,25.072138,-2.2427,0.121,9.35472,9.35472
1424.00,9.34862,25.176292,0.000409,25.072097,-2.2425,0.121,9.35559,9.35559
1425.00,9.34864,25.176315,0.000411,25.072044,-2.2423,0.120,9.35485,9.35485
1426.00,9.34867,25.176318,0.000413,25.072061,-2.2419,0.121,9.35272,9.35272
1427.00,9.34903,25.176338,0.000412,25.072015,-2.2417,0.121,9.35071,9.35071
1428.00,9.34971,25.176454,0.000410,25.072048,-2.2416,0.121,9.34979,9.34979
1429.00,9.35037,25.176629,0.000410,25.072178,-2.2416,0.121,9.35114,9.35114
1430.00,9.35099,25.176711,0.000409,25.072249,-2.2416,0.121,9.35483,9.35483
1431.00,9.35153,25.176788,0.000412,25.072306,-2.2418,0.121,9.35788,9.35788
1432.00,9.35174,25.176832,0.000414,25.072371,-2.2418,0.121,9.35757,9.35757
1433.00,9.35264,25.176859,0.000416,25.072327,-2.2416,0.121,9.35516,9.35516
1434.00,9.35361,25.176825,0.000420,25.072214,-2.2415,0.121,9.35387,9.35387
1435.00,9.35356,25.176791,0.000419,25.072148,-2.2413,0.121,9.35221,9.35221
1436.00,9.35329,25.176846,0.000419,25.072198,-2.2411,0.121,9.35259,9.35259
1437.00,9.35344,25.176801,0.000417,25.072062,-2.2408,0.121,9.35325,9.35325
1438.00,9.35368,25.176781,0.000415,25.072066,-2.2407,0.122,9.35277,9.35277
1439.00,9.35429,25.176796,0.000412,25.072145,-2.2407,0.122,9.34950,9.34950
1440.00,9.35385,25.176852,0.000410,25.072153,-2.2406,0.122,9.34626,9.34626
1441.00,9.35301,25.176834,0.000408,25.072032,-2.2406,0.122,9.34483,9.34483
1442.00,9.35187,25.177004,0.000409,25.072179,-2.2407,0.122,9.34537,9.34537
1443.00,9.35115,25.177007,0.000408,25.072123,-2.2407,0.122,9.34768,9.34768
1444.00,9.35132,25.177059,0.000405,25.072076,-2.2406,0.122,9.35030,9.35030
1445.00,9.35207,25.177150,0.000408,25.072125,-2.2406,0.122,9.35382,9.35382
1446.00,9.35216,25.177233,0.000409,25.072208,-2.2406,0.123,9.35708,9.35708
1447.00,9.35194,25.177159,0.000411,25.072099,-2.2403,0.122,9.35996,9.35996
1448.00,9.35304,25.177223,0.000410,25.072133,-2.2402,0.123,9.36255,9.36255
1449.00,9.35377,25.177272,0.000414,25.072140,-2.2402,0.123,9.36375,9.36375
1450.00,9.35401,25.177355,0.000414,25.072181,-2.2400,0.123,9.36218,9.36218
1451.00,9.35348,25.177362,0.000415,25.072170,-2.2400,0.123,9.35955,9.35955
1452.00,9.35382,25.177420,0.000412,25.072134,-2.2402,0.123,9.35830,9.35830
1453.00,9.35446,25.177512,0.000414,25.072138,-2.2402,0.123,9.35568,9.35568
1454.00,9.35459,25.177537,0.000415,25.072153,-2.2401,0.123,9.35503,9.35503
1455.00,9.35445,25.177437,0.000414,25.071988,-2.2401,0.123,9.35462,9.35462
1456.00,9.35392,25.177482,0.000412,25.071931,-2.2399,0.123,9.35353,9.35353
1457.00,9.35393,25.177496,0.000412,25.071956,-2.2396,0.123,9.35388,9.35388
1458.00,9.35502,25.177506,0.000413,25.071975,-2.2395,0.123,9.35715,9.35715
1459.00,9.35655,25.177492,0.000414,25.071943,-2.2395,0.123,9.36045,9.36045
1460.00,9.35817,25.177569,0.000417,25.072073,-2.2395,0.123,9.36497,9.36497
1461.00,9.35941,25.177578,0.000420,25.072081,-2.2396,0.123,9.36908,9.36908
1462.00,9.36007,25.177638,0.000421,25.072124,-2.2396,0.123,9.36933,9.36933
1463.00,9.36059,25.177653,0.000423,25.072080,-2.2396,0.123,9.36800,9.36800
1464.00,9.36112,25.177744,0.000423,25.072114,-2.2395,0.123,9.36724,9.36724
1465.00,9.36072,25.177782,0.000425,25.072063,-2.2392,0.123,9.36534,9.36534
1466.00,9.36019,25.177881,0.000425,25.072125,-2.2390,0.123,9.36322,9.36322
1467.00,9.36095,25.177923,0.000429,25.072106,-2.2389,0.123,9.36329,9.36329
1468.00,9.36190,25.178007,0.000431,25.072160,-2.2387,0.123,9.36139,9.36139
1469.00,9.36177,25.178064,0.000431,25.072135,-2.2386,0.123,9.35913,9.35913
1470.00,9.36123,25.178129,0.000431,25.072121,-2.2386,0.124,9.35940,9.35940
1471.00,9.36149,25.178219,0.000432,25.072142,-2.2387,0.124,9.36133,9.36133
1472.00,9.36201,25.178211,0.000429,25.072094,-2.2386,0.124,9.36099,9.36099
1473.00,9.36188,25.178182,0.000427,25.072058,-2.2385,0.124,9.36069,9.36069
1474.00,9.36164,25.178254,0.000424,25.072129,-2.2385,0.124,9.35978,9.35978
1475.00,9.36181,25.178283,0.000422,25.072140,-2.2384,0.124,9.35860,9.35860
1476.00,9.36235,25.178151,0.000418,25.072033,-2.2383,0.124,9.35696,9.35696
1477.00,9.36267,25.178314,0.000419,25.072143,-2.2381,0.124,9.35689,9.35689
1478.00,9.36245,25.178351,0.000422,25.072086,-2.2382,0.124,9.35852,9.35852
1479.00,9.36172,25.178366,0.000426,25.072071,-2.2382,0.124,9.35962,9.35962
1480.00,9.36071,25.178395,0.000427,25.072104,-2.2382,0.124,9.35983,9.35983
1481.00,9.36031,25.178584,0.000431,25.072241,-2.2382,0.124,9.35930,9.35930
1482.00,9.36001,25.178522,0.000432,25.072197,-2.2382,0.124,9.36073,9.36073
1483.00,9.35998,25.178599,0.000432,25.072339,-2.2381,0.124,9.36216,9.36216
1484.00,9.36063,25.178673,0.000432,25.072366,-2.2378,0.124,9.36430,9.36430
1485.00,9.36096,25.178753,0.000435,25.072406,-2.2377,0.124,9.36715,9.36715
1486.00,9.36178,25.178700,0.000432,25.072302,-2.2376,0.124,9.37148,9.37148
1487.00,9.36254,25.178754,0.000429,25.072298,-2.2376,0.125,9.37195,9.37195
1488.00,9.36255,25.178801,0.000428,25.072223,-2.2376,0.125,9.36841,9.36841
1489.00,9.36206,25.178744,0.000422,25.072101,-2.2375,0.125,9.36340,9.36340
1490.00,9.36150,25.178769,0.000418,25.072082,-2.2373,0.125,9.35887,9.35887
1491.00,9.36075,25.178891,0.000421,25.072138,-2.2371,0.125,9.35389,9.35389
1492.00,9.36104,25.178973,0.000423,25.072199,-2.2369,0.125,9.35273,9.35273
1493.00,9.36172,25.178939,0.000422,25.072172,-2.2368,0.125,9.35607,9.35607
1494.00,9.36205,25.179004,0.000421,25.072247,-2.2368,0.125,9.35999,9.35999
1495.00,9.36244,25.178971,0.000422,25.072155,-2.2369,0.126,9.36198,9.36198
1496.00,9.36303,25.178985,0.000420,25.072144,-2.2368,0.126,9.36404,9.36404
1497.00,9.36242,25.179028,0.000416,25.072094,-2.2368,0.126,9.36340,9.36340
1498.00,9.36153,25.179139,0.000418,25.072137,-2.2366,0.126,9.36279,9.36279
1499.00,9.36222,25.179205,0.000426,25.072116,-2.2365,0.126,9.36320,9.36320
1500.00,9.36237,25.179394,0.000432,25.072257,-2.2365,0.125,9.36414,9.36414
1501.00,9.36229,25.179358,0.000432,25.072189,-2.2364,0.125,9.36483,9.36483
1502.00,9.36277,25.179376,0.000434,25.072192,-2.2365,0.125,9.36603,9.36603
1503.00,9.36317,25.179392,0.000432,25.072142,-2.2366,0.125,9.36475,9.36475
1504.00,9.36274,25.179348,0.000428,25.072071,-2.2367,0.126,9.36321,9.36321
1505.00,9.36221,25.179298,0.000423,25.071984,-2.2367,0.126,9.36289,9.36289
1506.00,9.36181,25.179398,0.000422,25.072041,-2.2367,0.126,9.36326,9.36326
1507.00,9.36164,25.179475,0.000421,25.072090,-2.2366,0.126,9.36483,9.36483
1508.00,9.36199,25.179509,0.000421,25.072103,-2.2366,0.126,9.36589,9.36589
1509.00,9.36273,25.179667,0.000422,25.072196,-2.2365,0.126,9.36629,9.36629
1510.00,9.36354,25.179709,0.000421,25.072134,-2.2363,0.126,9.36665,9.36665
1511.00,9.36413,25.179685,0.000416,25.072073,-2.2363,0.127,9.36540,9.36540
1512.00,9.36452,25.179652,0.000416,25.071996,-2.2363,0.127,9.36394,9.36394
1513.00,9.36446,25.179697,0.000416,25.071989,-2.2363,0.127,9.36372,9.36372
1514.00,9.36428,25.179666,0.000411,25.071902,-2.2363,0.127,9.36299,9.36299
1515.00,9.36413,25.179704,0.000408,25.071940,-2.2364,0.127,9.36395,9.36395
1516.00,9.36432,25.179806,0.000407,25.071986,-2.2362,0.127,9.36614,9.36614
1517.00,9.36521,25.179926,0.000404,25.072041,-2.2360,0.128,9.36741,9.36741
1518.00,9.36570,25.179943,0.000404,25.072054,-2.2360,0.128,9.36863,9.36863
1519.00,9.36580,25.180070,0.000409,25.072166,-2.2359,0.128,9.37104,9.37104
1520.00,9.36622,25.180084,0.000410,25.072140,-2.2359,0.128,9.37233,9.37233
1521.00,9.36668,25.180070,0.000411,25.072092,-2.2360,0.128,9.37282,9.37282
1522.00,9.36731,25.180020,0.000412,25.072001,-2.2362,0.128,9.37456,9.37456
1523.00,9.36825,25.180051,0.000411,25.072023,-2.2362,0.128,9.37701,9.37701
1524.00,9.36933,25.179924,0.000407,25.071965,-2.2362,0.128,9.37888,9.37888
1525.00,9.36987,25.179968,0.000409,25.072061,-2.2361,0.128,9.37767,9.37767
1526.00,9.36999,25.180073,0.000412,25.072111,-2.2360,0.128,9.37439,9.37439
1527.00,9.36977,25.180128,0.000412,25.072150,-2.2360,0.128,9.36888,9.36888
1528.00,9.36880,25.180214,0.000412,25.072147,-2.2360,0.129,9.36494,9.36494
1529.00,9.36874,25.180421,0.000416,25.072210,-2.2360,0.129,9.36286,9.36286
1530.00,9.36912,25.180471,0.000418,25.072184,-2.2360,0.129,9.36369,9.36369
1531.00,9.36973,25.180439,0.000421,25.072186,-2.2359,0.129,9.36634,9.36634
1532.00,9.37012,25.180477,0.000423,25.072195,-2.2358,0.129,9.36752,9.36752
1533.00,9.37116,25.180489,0.000425,25.072234,-2.2357,0.129,9.36711,9.36711
1534.00,9.37115,25.180388,0.000423,25.072122,-2.2356,0.129,9.36557,9.36557
1535.00,9.37128,25.180459,0.000423,25.072142,-2.2355,0.129,9.36439,9.36439
1536.00,9.37043,25.180568,0.000422,25.072224,-2.2354,0.129,9.36583,9.36583
1537.00,9.36921,25.180594,0.000425,25.072214,-2.2354,0.129,9.37004,9.37004
1538.00,9.36861,25.180683,0.000427,25.072242,-2.2353,0.129,9.37288,9.37288
1539.00,9.36805,25.180737,0.000429,25.072265,-2.2353,0.129,9.37578,9.37578
1540.00,9.36919,25.180621,0.000429,25.072167,-2.2354,0.129,9.37671,9.37671
1541.00,9.36917,25.180517,0.000426,25.072043,-2.2355,0.129,9.37502,9.37502
1542.00,9.36858,25.180567,0.000425,25.072090,-2.2354,0.129,9.37263,9.37263
1543.00,9.36835,25.180555,0.000423,25.072032,-2.2354,0.129,9.37161,9.37161
1544.00,9.36915,25.180598,0.000422,25.072099,-2.2353,0.129,9.37064,9.37064
1545.00,9.37042,25.180788,0.000419,25.072277,-2.2352,0.130,9.36981,9.36981
1546.00,9.37029,25.180950,0.000418,25.072362,-2.2352,0.130,9.36804,9.36804
1547.00,9.37035,25.180932,0.000418,25.072324,-2.2353,0.130,9.36696,9.36696
1548.00,9.36964,25.180934,0.000416,25.072351,-2.2353,0.130,9.36592,9.36592
1549.00,9.36932,25.181017,0.000416,25.072346,-2.2353,0.130,9.36520,9.36520
1550.00,9.36916,25.180881,0.000414,25.072156,-2.2350,0.130,9.36455,9.36455
1551.00,9.36859,25.180840,0.000416,25.072099,-2.2349,0.130,9.36495,9.36495
1552.00,9.36880,25.180895,0.000413,25.072037,-2.2349,0.130,9.36744,9.36744
1553.00,9.36986,25.181021,0.000414,25.072042,-2.2350,0.131,9.37131,9.37131
1554.00,9.36964,25.181079,0.000416,25.072061,-2.2351,0.130,9.37152,9.37152
1555.00,9.36843,25.181325,0.000420,25.072180,-2.2353,0.131,9.36988,9.36988
1556.00,9.36739,25.181421,0.000416,25.072256,-2.2354,0.131,9.36741,9.36741
1557.00,9.36654,25.181486,0.000416,25.072344,-2.2353,0.131,9.36076,9.36076
1558.00,9.36605,25.181506,0.000414,25.072373,-2.2354,0.131,9.35433,9.35433
1559.00,9.36525,25.181502,0.000411,25.072332,-2.2353,0.131,9.35293,9.35293
1560.00,9.36656,25.181423,0.000408,25.072272,-2.2353,0.132,9.35232,9.35232
1561.00,9.36716,25.181436,0.000410,25.072196,-2.2352,0.132,9.35287,9.35287
@11,2.0001,4.0, 1560.06600000001 
1562.00,9.37447,25.181531,0.000411,25.072223,-2.2351,0.132,9.35711,9.35711
1563.00,9.37411,25.181487,0.000406,25.072137,-2.2352,0.132,9.36142,9.36142
1564.00,9.36686,25.181534,0.000404,25.072134,-2.2352,0.132,9.36505,9.36505
1565.00,9.36151,25.181594,0.000403,25.072102,-2.2352,0.132,9.36979,9.36979
1566.00,9.36063,25.181690,0.000402,25.072123,-2.2352,0.133,9.37350,9.37350
1567.00,9.36066,25.181678,0.000402,25.072080,-2.2352,0.133,9.37550,9.37550
1568.00,9.36278,25.181857,0.000403,25.072187,-2.2350,0.133,9.37643,9.37643
1569.00,9.36465,25.181897,0.000403,25.072148,-2.2349,0.133,9.37607,9.37607
1570.00,9.36582,25.182051,0.000406,25.072269,-2.2348,0.133,9.37560,9.37560
1571.00,9.36572,25.182009,0.000409,25.072225,-2.2348,0.133,9.37600,9.37600
1572.00,9.36477,25.182085,0.000410,25.072277,-2.2347,0.134,9.37660,9.37660
1573.00,9.36585,25.181942,0.000409,25.072091,-2.2348,0.134,9.37705,9.37705
1574.00,9.36713,25.181935,0.000409,25.072107,-2.2348,0.134,9.37778,9.37778
1575.00,9.36839,25.181824,0.000407,25.072034,-2.2347,0.134,9.37827,9.37827
1576.00,9.36962,25.181923,0.000407,25.072118,-2.2348,0.134,9.37904,9.37904
1577.00,9.37104,25.181976,0.000407,25.072158,-2.2349,0.134,9.37812,9.37812
1578.00,9.37239,25.182033,0.000409,25.072186,-2.2348,0.134,9.37691,9.37691
1579.00,9.37331,25.182108,0.000412,25.072189,-2.2349,0.134,9.37614,9.37614
1580.00,9.37435,25.182187,0.000414,25.072199,-2.2349,0.134,9.37664,9.37664
1581.00,9.37585,25.182182,0.000415,25.072171,-2.2347,0.134,9.37790,9.37790
1582.00,9.37705,25.182186,0.000416,25.072145,-2.2346,0.134,9.37933,9.37933
1583.00,9.37736,25.182333,0.000419,25.072327,-2.2347,0.134,9.37902,9.37902
1584.00,9.37723,25.182367,0.000419,25.072379,-2.2349,0.134,9.37828,9.37828
1585.00,9.37673,25.182315,0.000420,25.072292,-2.2349,0.134,9.37503,9.37503
1586.00,9.37596,25.182384,0.000420,25.072312,-2.2350,0.134,9.36990,9.36990
1587.00,9.37547,25.182419,0.000420,25.072262,-2.2350,0.135,9.36716,9.36716
1588.00,9.37527,25.182393,0.000421,25.072147,-2.2349,0.135,9.36815,9.36815
1589.00,9.37510,25.182378,0.000419,25.072087,-2.2348,0.135,9.36914,9.36914
1590.00,9.37510,25.182513,0.000418,25.072129,-2.2347,0.135,9.37141,9.37141
1591.00,9.37519,25.182510,0.000415,25.072067,-2.2347,0.135,9.37443,9.37443
1592.00,9.37525,25.182541,0.000414,25.072093,-2.2348,0.135,9.37687,9.37687
1593.00,9.37528,25.182553,0.000416,25.072088,-2.2349,0.135,9.37792,9.37792
1594.00,9.37548,25.182533,0.000419,25.072014,-2.2348,0.135,9.37815,9.37815
1595.00,9.37515,25.182558,0.000419,25.072125,-2.2349,0.135,9.37827,9.37827
1596.00,9.37506,25.182664,0.000423,25.072231,-2.2351,0.135,9.37837,9.37837
1597.00,9.37543,25.182678,0.000423,25.072274,-2.2352,0.135,9.37816,9.37816
1598.00,9.37554,25.182746,0.000421,25.072339,-2.2352,0.135,9.37600,9.37600
1599.00,9.37521,25.182859,0.000419,25.072436,-2.2353,0.136,9.37426,9.37426
1600.00,9.37460,25.182863,0.000421,25.072370,-2.2353,0.135,9.37227,9.37227
1601.00,9.37406,25.182878,0.000420,25.072320,-2.2353,0.136,9.37265,9.37265
1602.00,9.37385,25.182937,0.000421,25.072251,-2.2352,0.136,9.37354,9.37354
1603.00,9.37414,25.183000,0.000424,25.072288,-2.2352,0.136,9.37509,9.37509
1604.00,9.37421,25.183039,0.000425,25.072353,-2.2350,0.136,9.37491,9.37491
1605.00,9.37406,25.183031,0.000424,25.072333,-2.2349,0.136,9.37483,9.37483
1606.00,9.37458,25.183014,0.000423,25.072373,-2.2348,0.136,9.37468,9.37468
1607.00,9.37531,25.183001,0.000419,25.072379,-2.2347,0.136,9.37365,9.37365
1608.00,9.37576,25.182896,0.000417,25.072215,-2.2346,0.136,9.37455,9.37455
1609.00,9.37593,25.182933,0.000418,25.072175,-2.2346,0.136,9.37741,9.37741
1610.00,9.37619,25.183006,0.000416,25.072167,-2.2348,0.137,9.37950,9.37950
1611.00,9.37637,25.183100,0.000421,25.072155,-2.2350,0.136,9.38074,9.38074
1612.00,9.37634,25.183140,0.000427,25.072148,-2.2350,0.136,9.38106,9.38106
1613.00,9.37641,25.183292,0.000430,25.072299,-2.2350,0.136,9.38030,9.38030
1614.00,9.37646,25.183351,0.000431,25.072329,-2.2352,0.136,9.37954,9.37954
1615.00,9.37650,25.183429,0.000432,25.072359,-2.2352,0.136,9.37935,9.37935
1616.00,9.37636,25.183397,0.000430,25.072310,-2.2351,0.136,9.37679,9.37679
1617.00,9.37617,25.183433,0.000429,25.072252,-2.2351,0.136,9.37652,9.37652
1618.00,9.37627,25.183503,0.000426,25.072223,-2.2351,0.136,9.37540,9.37540
1619.00,9.37626,25.183472,0.000423,25.072098,-2.2350,0.136,9.37340,9.37340
1620.00,9.37646,25.183525,0.000420,25.072110,-2.2349,0.137,9.37297,9.37297
1621.00,9.37667,25.183615,0.000417,25.072078,-2.2350,0.137,9.37442,9.37442
1622.00,9.37661,25.183758,0.000414,25.072163,-2.2350,0.137,9.37468,9.37468
1623.00,9.37632,25.183874,0.000416,25.072187,-2.2351,0.137,9.37477,9.37477
1624.00,9.37622,25.183820,0.000418,25.072137,-2.2351,0.137,9.37473,9.37473
1625.00,9.37635,25.183799,0.000418,25.072058,-2.2350,0.137,9.37402,9.37402
1626.00,9.37642,25.183838,0.000420,25.072064,-2.2350,0.137,9.37352,9.37352
1627.00,9.37643,25.183894,0.000422,25.072106,-2.2350,0.137,9.37394,9.37394
1628.00,9.37664,25.183795,0.000421,25.072021,-2.2351,0.137,9.37595,9.37595
1629.00,9.37662,25.183949,0.000421,25.072109,-2.2349,0.137,9.37870,9.37870
1630.00,9.37664,25.184023,0.000421,25.072140,-2.2349,0.138,9.37997,9.37997
1631.00,9.37638,25.184073,0.000420,25.072174,-2.2349,0.138,9.37969,9.37969
1632.00,9.37603,25.184070,0.000420,25.072171,-2.2349,0.138,9.37898,9.37898
1633.00,9.37594,25.184124,0.000421,25.072166,-2.2349,0.138,9.37731,9.37731
1634.00,9.37580,25.184221,0.000422,25.072261,-2.2351,0.138,9.37600,9.37600
1635.00,9.37576,25.184288,0.000422,25.072304,-2.2354,0.138,9.37629,9.37629
1636.00,9.37597,25.184343,0.000425,25.072346,-2.2356,0.138,9.37712,9.37712
1637.00,9.37626,25.184322,0.000422,25.072237,-2.2357,0.138,9.37727,9.37727
1638.00,9.37614,25.184346,0.000419,25.072251,-2.2358,0.138,9.37695,9.37695
1639.00,9.37641,25.184233,0.000415,25.072091,-2.2359,0.138,9.37700,9.37700
1640.00,9.37677,25.184241,0.000417,25.072109,-2.2358,0.138,9.37747,9.37747
1641.00,9.37721,25.184236,0.000415,25.072047,-2.2357,0.138,9.37936,9.37936
1642.00,9.37759,25.184303,0.000417,25.072103,-2.2356,0.138,9.38046,9.38046
1643.00,9.37766,25.184388,0.000420,25.072161,-2.2355,0.138,9.38032,9.38032
1644.00,9.37761,25.184543,0.000422,25.072268,-2.2353,0.138,9.37920,9.37920
1645.00,9.37789,25.184619,0.000424,25.072267,-2.2353,0.138,9.37864,9.37864
1646.00,9.37839,25.184564,0.000423,25.072224,-2.2355,0.138,9.37840,9.37840
1647.00,9.37871,25.184492,0.000422,25.072203,-2.2356,0.139,9.37777,9.37777
1648.00,9.37842,25.184506,0.000425,25.072244,-2.2358,0.139,9.37838,9.37838
1649.00,9.37802,25.184543,0.000425,25.072258,-2.2359,0.139,9.37873,9.37873
1650.00,9.37777,25.184574,0.000426,25.072345,-2.2360,0.139,9.37881,9.37881
1651.00,9.37798,25.184638,0.000428,25.072355,-2.2359,0.139,9.37779,9.37779
1652.00,9.37830,25.184789,0.000431,25.072407,-2.2359,0.139,9.38079,9.38079
1653.00,9.37849,25.184839,0.000431,25.072361,-2.2360,0.139,9.38504,9.38504
1654.00,9.37886,25.184866,0.000434,25.072324,-2.2360,0.138,9.38833,9.38833
1655.00,9.38056,25.184861,0.000432,25.072220,-2.2362,0.138,9.38665,9.38665
1656.00,9.38038,25.184927,0.000434,25.072260,-2.2363,0.138,9.38307,9.38307
1657.00,9.37934,25.184919,0.000434,25.072195,-2.2363,0.138,9.37725,9.37725
1658.00,9.37942,25.184938,0.000431,25.072154,-2.2361,0.139,9.37012,9.37012
1659.00,9.37878,25.184960,0.000430,25.072151,-2.2360,0.139,9.36491,9.36491
1660.00,9.37804,25.184995,0.000427,25.072142,-2.2359,0.139,9.36560,9.36560
1661.00,9.37838,25.185036,0.000427,25.072113,-2.2359,0.139,9.36774,9.36774
1662.00,9.37839,25.185085,0.000425,25.072123,-2.2359,0.139,9.36721,9.36721
1663.00,9.37798,25.185132,0.000424,25.072133,-2.2359,0.139,9.36818,9.36818
1664.00,9.37855,25.185221,0.000423,25.072199,-2.2360,0.139,9.37030,9.37030
1665.00,9.37657,25.185285,0.000424,25.072163,-2.2360,0.139,9.37040,9.37040
1666.00,9.37582,25.185346,0.000420,25.072132,-2.2360,0.139,9.37089,9.37089
1667.00,9.37421,25.185391,0.000421,25.072125,-2.2360,0.140,9.37341,9.37341
1668.00,9.37412,25.185431,0.000422,25.072116,-2.2361,0.140,9.37584,9.37584
1669.00,9.37435,25.185481,0.000423,25.072104,-2.2362,0.140,9.37647,9.37647
1670.00,9.37432,25.185546,0.000427,25.072215,-2.2362,0.140,9.37578,9.37578
1671.00,9.37405,25.185644,0.000433,25.072322,-2.2362,0.140,9.37560,9.37560
1672.00,9.37297,25.185712,0.000431,25.072322,-2.2364,0.140,9.37615,9.37615
1673.00,9.37183,25.185810,0.000429,25.072390,-2.2365,0.140,9.37528,9.37528
1674.00,9.37146,25.185818,0.000422,25.072348,-2.2365,0.140,9.37355,9.37355
1675.00,9.37125,25.185908,0.000417,25.072365,-2.2366,0.141,9.37348,9.37348
1676.00,9.37156,25.185872,0.000415,25.072284,-2.2367,0.141,9.37324,9.37324
1677.00,9.37218,25.185833,0.000417,25.072302,-2.2367,0.141,9.37331,9.37331
1678.00,9.37283,25.185762,0.000417,25.072223,-2.2368,0.141,9.37328,9.37328
1679.00,9.37334,25.185750,0.000421,25.072257,-2.2369,0.141,9.37374,9.37374
1680.00,9.37357,25.185607,0.000423,25.072111,-2.2369,0.141,9.37465,9.37465
1681.00,9.37371,25.185650,0.000421,25.072157,-2.2369,0.141,9.37593,9.37593
1682.00,9.37419,25.185662,0.000419,25.072099,-2.2369,0.141,9.37500,9.37500
1683.00,9.37451,25.185732,0.000419,25.072110,-2.2368,0.141,9.37371,9.37371
1684.00,9.37446,25.185799,0.000419,25.072123,-2.2368,0.141,9.37387,9.37387
1685.00,9.37436,25.185925,0.000420,25.072236,-2.2368,0.141,9.37347,9.37347
1686.00,9.37427,25.185967,0.000420,25.072250,-2.2370,0.141,9.37172,9.37172
1687.00,9.37405,25.186115,0.000422,25.072342,-2.2370,0.141,9.37171,9.37171
1688.00,9.37393,25.186206,0.000422,25.072346,-2.2371,0.141,9.37267,9.37267
1689.00,9.37358,25.186230,0.000423,25.072256,-2.2372,0.141,9.37287,9.37287
1690.00,9.37358,25.186324,0.000424,25.072227,-2.2373,0.141,9.37335,9.37335
1691.00,9.37359,25.186339,0.000417,25.072139,-2.2373,0.141,9.37273,9.37273
1692.00,9.37284,25.186406,0.000420,25.072153,-2.2373,0.141,9.36938,9.36938
1693.00,9.37212,25.186403,0.000422,25.072153,-2.2373,0.141,9.36784,9.36784
1694.00,9.37193,25.186596,0.000421,25.072306,-2.2373,0.142,9.36754,9.36754
1695.00,9.37214,25.186614,0.000422,25.072307,-2.2373,0.142,9.36761,9.36761
1696.00,9.37244,25.186689,0.000426,25.072357,-2.2373,0.142,9.36970,9.36970
1697.00,9.37239,25.186686,0.000422,25.072324,-2.2373,0.142,9.37251,9.37251
1698.00,9.37186,25.186753,0.000420,25.072312,-2.2374,0.142,9.37248,9.37248
1699.00,9.37151,25.186639,0.000419,25.072198,-2.2373,0.142,9.37169,9.37169
1700.00,9.37101,25.186510,0.000412,25.072081,-2.2373,0.142,9.37269,9.37269
1701.00,9.37066,25.186533,0.000411,25.072086,-2.2375,0.143,9.37454,9.37454
1702.00,9.37138,25.186534,0.000413,25.072049,-2.2377,0.143,9.38039,9.38039
1703.00,9.37198,25.186505,0.000415,25.072040,-2.2378,0.142,9.38628,9.38628
1704.00,9.37258,25.186595,0.000415,25.072115,-2.2379,0.143,9.38656,9.38656
1705.00,9.37327,25.186760,0.000415,25.072196,-2.2378,0.143,9.38019,9.38019
1706.00,9.37324,25.186809,0.000418,25.072241,-2.2377,0.143,9.36983,9.36983
1707.00,9.37435,25.186834,0.000413,25.072294,-2.2376,0.143,9.35849,9.35849
1708.00,9.37686,25.186900,0.000410,25.072309,-2.2375,0.144,9.35166,9.35166
1709.00,9.37710,25.186894,0.000407,25.072236,-2.2375,0.144,9.35242,9.35242
1710.00,9.38046,25.186903,0.000402,25.072206,-2.2377,0.144,9.35679,9.35679
1711.00,9.39047,25.186853,0.000396,25.072084,-2.2380,0.145,9.36251,9.36251
@12,2.0001,4.0, 1710.11200000001 
1712.00,9.39889,25.186847,0.000395,25.072001,-2.2382,0.145,9.36718,9.36718
1713.00,9.39073,25.186691,0.000388,25.071872,-2.2384,0.145,9.36953,9.36953
1714.00,9.36885,25.186669,0.000389,25.071901,-2.2385,0.145,9.36986,9.36986
1715.00,9.35035,25.186750,0.000392,25.071978,-2.2385,0.145,9.37103,9.37103
1716.00,9.34351,25.186785,0.000391,25.071996,-2.2384,0.145,9.37444,9.37444
1717.00,9.35158,25.186924,0.000391,25.072096,-2.2384,0.146,9.37781,9.37781
1718.00,9.35685,25.187250,0.000402,25.072311,-2.2384,0.146,9.38000,9.38000
1719.00,9.35949,25.187444,0.000400,25.072357,-2.2386,0.146,9.38280,9.38280
1720.00,9.36250,25.187535,0.000399,25.072349,-2.2388,0.146,9.38499,9.38499
1721.00,9.36562,25.187649,0.000400,25.072360,-2.2391,0.146,9.38614,9.38614
1722.00,9.36822,25.187664,0.000402,25.072331,-2.2393,0.146,9.38746,9.38746
1723.00,9.37071,25.187609,0.000400,25.072246,-2.2393,0.146,9.39013,9.39013
1724.00,9.37292,25.187545,0.000402,25.072148,-2.2392,0.146,9.39036,9.39036
1725.00,9.37475,25.187594,0.000405,25.072177,-2.2390,0.146,9.39030,9.39030
1726.00,9.37694,25.187663,0.000406,25.072230,-2.2390,0.146,9.39015,9.39015
1727.00,9.37952,25.187639,0.000404,25.072201,-2.2390,0.146,9.39052,9.39052
1728.00,9.38166,25.187681,0.000406,25.072168,-2.2390,0.146,9.39040,9.39040
1729.00,9.38295,25.187791,0.000411,25.072218,-2.2391,0.146,9.39026,9.39026
1730.00,9.38354,25.187757,0.000414,25.072112,-2.2391,0.146,9.38912,9.38912
1731.00,9.38418,25.187789,0.000415,25.072105,-2.2390,0.146,9.38764,9.38764
1732.00,9.38500,25.187961,0.000420,25.072182,-2.2389,0.146,9.38624,9.38624
1733.00,9.38583,25.188132,0.000420,25.072337,-2.2387,0.147,9.38433,9.38433
1734.00,9.38646,25.188191,0.000418,25.072329,-2.2387,0.147,9.38373,9.38373
1735.00,9.38689,25.188254,0.000418,25.072357,-2.2388,0.147,9.38372,9.38372
1736.00,9.38703,25.188282,0.000423,25.072365,-2.2389,0.147,9.38437,9.38437
1737.00,9.38715,25.188219,0.000424,25.072280,-2.2392,0.147,9.38470,9.38470
1738.00,9.38735,25.188170,0.000422,25.072181,-2.2395,0.147,9.38459,9.38459
1739.00,9.38733,25.188231,0.000423,25.072221,-2.2397,0.147,9.38535,9.38535
1740.00,9.38742,25.188341,0.000420,25.072323,-2.2399,0.147,9.38652,9.38652
1741.00,9.38721,25.188410,0.000417,25.072352,-2.2400,0.147,9.38597,9.38597
1742.00,9.38691,25.188465,0.000417,25.072383,-2.2401,0.148,9.38567,9.38567
1743.00,9.38644,25.188452,0.000415,25.072390,-2.2402,0.148,9.38511,9.38511
1744.00,9.38600,25.188343,0.000416,25.072351,-2.2402,0.148,9.38416,9.38416
1745.00,9.38558,25.188256,0.000420,25.072304,-2.2402,0.148,9.38176,9.38176
1746.00,9.38507,25.188238,0.000423,25.072268,-2.2403,0.147,9.38143,9.38143
1747.00,9.38474,25.188204,0.000421,25.072210,-2.2401,0.148,9.38187,9.38187
1748.00,9.38439,25.188218,0.000425,25.072176,-2.2400,0.147,9.38200,9.38200
1749.00,9.38365,25.188314,0.000425,25.072219,-2.2400,0.147,9.38008,9.38008
1750.00,9.38309,25.188368,0.000424,25.072190,-2.2402,0.148,9.37946,9.37946
1751.00,9.38259,25.188434,0.000423,25.072181,-2.2403,0.148,9.37764,9.37764
1752.00,9.38209,25.188534,0.000426,25.072239,-2.2405,0.148,9.37501,9.37501
1753.00,9.38145,25.188560,0.000425,25.072198,-2.2406,0.148,9.37268,9.37268
1754.00,9.38076,25.188588,0.000425,25.072146,-2.2407,0.147,9.37232,9.37232
1755.00,9.38032,25.188665,0.000426,25.072183,-2.2407,0.147,9.37290,9.37290
1756.00,9.37999,25.188737,0.000427,25.072201,-2.2408,0.148,9.37414,9.37414
1757.00,9.37956,25.188810,0.000425,25.072174,-2.2409,0.148,9.37567,9.37567
1758.00,9.37963,25.188970,0.000423,25.072243,-2.2412,0.148,9.38052,9.38052
1759.00,9.37962,25.188994,0.000421,25.072205,-2.2412,0.148,9.38536,9.38536
1760.00,9.38062,25.189031,0.000419,25.072178,-2.2412,0.149,9.38879,9.38879
1761.00,9.38105,25.188978,0.000414,25.072147,-2.2413,0.149,9.39187,9.39187
1762.00,9.38129,25.188992,0.000418,25.072190,-2.2413,0.149,9.39213,9.39213
1763.00,9.38100,25.188962,0.000422,25.072234,-2.2412,0.149,9.38806,9.38806
1764.00,9.38056,25.189030,0.000423,25.072294,-2.2413,0.149,9.38350,9.38350
1765.00,9.38055,25.189045,0.000421,25.072273,-2.2414,0.149,9.38029,9.38029
1766.00,9.38026,25.189040,0.000427,25.072245,-2.2413,0.149,9.37820,9.37820
1767.00,9.38048,25.189039,0.000429,25.072168,-2.2413,0.149,9.37757,9.37757
1768.00,9.38056,25.189047,0.000429,25.072088,-2.2412,0.149,9.37978,9.37978
1769.00,9.38063,25.189109,0.000431,25.072090,-2.2411,0.148,9.38271,9.38271
1770.00,9.38140,25.189156,0.000432,25.072080,-2.2411,0.148,9.38391,9.38391
1771.00,9.38256,25.189348,0.000432,25.072178,-2.2412,0.149,9.38414,9.38414
1772.00,9.38359,25.189500,0.000433,25.072270,-2.2415,0.149,9.38357,9.38357
1773.00,9.38347,25.189516,0.000431,25.072259,-2.2419,0.149,9.38084,9.38084
1774.00,9.38274,25.189596,0.000433,25.072278,-2.2423,0.149,9.37995,9.37995
1775.00,9.38298,25.189673,0.000441,25.072314,-2.2425,0.148,9.37917,9.37917
1776.00,9.38308,25.189656,0.000439,25.072209,-2.2427,0.148,9.37844,9.37844
1777.00,9.38299,25.189617,0.000436,25.072134,-2.2427,0.148,9.37752,9.37752
1778.00,9.38214,25.189766,0.000438,25.072213,-2.2427,0.149,9.37756,9.37756
1779.00,9.38109,25.189801,0.000438,25.072221,-2.2427,0.149,9.37624,9.37624
1780.00,9.38031,25.189864,0.000439,25.072258,-2.2426,0.149,9.37718,9.37718
1781.00,9.37943,25.189888,0.000438,25.072299,-2.2427,0.149,9.37707,9.37707
1782.00,9.37929,25.189967,0.000441,25.072345,-2.2428,0.149,9.37787,9.37787
1783.00,9.37912,25.189961,0.000443,25.072274,-2.2428,0.149,9.37831,9.37831
1784.00,9.37918,25.189946,0.000439,25.072189,-2.2428,0.149,9.37656,9.37656
1785.00,9.37915,25.189921,0.000432,25.072138,-2.2429,0.149,9.37375,9.37375
1786.00,9.37829,25.189944,0.000433,25.072143,-2.2429,0.149,9.37111,9.37111
1787.00,9.37735,25.189953,0.000430,25.072112,-2.2429,0.149,9.36952,9.36952
1788.00,9.37673,25.190023,0.000425,25.072134,-2.2431,0.150,9.36933,9.36933
1789.00,9.37636,25.190049,0.000428,25.072183,-2.2434,0.150,9.37154,9.37154
1790.00,9.37568,25.190075,0.000429,25.072231,-2.2435,0.150,9.37150,9.37150
1791.00,9.37516,25.190082,0.000425,25.072246,-2.2434,0.150,9.37300,9.37300
1792.00,9.37493,25.190140,0.000426,25.072281,-2.2434,0.150,9.37562,9.37562
1793.00,9.37548,25.190150,0.000426,25.072332,-2.2431,0.150,9.37779,9.37779
1794.00,9.37588,25.190142,0.000422,25.072282,-2.2429,0.150,9.37889,9.37889
1795.00,9.37566,25.190223,0.000423,25.072267,-2.2430,0.150,9.37964,9.37964
1796.00,9.37531,25.190343,0.000427,25.072317,-2.2430,0.150,9.37963,9.37963
1797.00,9.37534,25.190354,0.000423,25.072253,-2.2431,0.150,9.37918,9.37918
1798.00,9.37574,25.190383,0.000425,25.072196,-2.2434,0.150,9.37805,9.37805
1799.00,9.37580,25.190426,0.000426,25.072227,-2.2435,0.150,9.37560,9.37560
1800.00,9.37544,25.190455,0.000421,25.072191,-2.2437,0.151,9.37619,9.37619
1801.00,9.37515,25.190477,0.000419,25.072149,-2.2438,0.151,9.37904,9.37904
1802.00,9.37529,25.190499,0.000422,25.072177,-2.2439,0.151,9.38002,9.38002
1803.00,9.37612,25.190457,0.000418,25.072142,-2.2438,0.151,9.38083,9.38083
1804.00,9.37685,25.190528,0.000420,25.072117,-2.2440,0.151,9.38144,9.38144
1805.00,9.37685,25.190612,0.000427,25.072162,-2.2442,0.151,9.37958,9.37958
1806.00,9.37685,25.190618,0.000429,25.072148,-2.2443,0.151,9.37634,9.37634
1807.00,9.37729,25.190610,0.000425,25.072154,-2.2446,0.151,9.37559,9.37559
1808.00,9.37785,25.190755,0.000430,25.072259,-2.2448,0.151,9.37545,9.37545
1809.00,9.37807,25.190655,0.000428,25.072220,-2.2449,0.151,9.37670,9.37670
1810.00,9.37835,25.190605,0.000425,25.072248,-2.2450,0.151,9.37892,9.37892
1811.00,9.37866,25.190594,0.000424,25.072271,-2.2452,0.151,9.37964,9.37964
1812.00,9.37851,25.190607,0.000424,25.072268,-2.2452,0.151,9.37804,9.37804
1813.00,9.37777,25.190598,0.000420,25.072194,-2.2452,0.151,9.37663,9.37663
1814.00,9.37747,25.190777,0.000418,25.072266,-2.2451,0.152,9.37442,9.37442
1815.00,9.37756,25.190811,0.000415,25.072205,-2.2451,0.152,9.37358,9.37358
1816.00,9.37736,25.190846,0.000416,25.072139,-2.2451,0.152,9.37589,9.37589
1817.00,9.37755,25.190990,0.000422,25.072163,-2.2454,0.152,9.38043,9.38043
1818.00,9.37864,25.191025,0.000421,25.072186,-2.2458,0.152,9.38267,9.38267
1819.00,9.37912,25.190974,0.000420,25.072095,-2.2461,0.152,9.38490,9.38490
1820.00,9.37943,25.190995,0.000422,25.072068,-2.2463,0.152,9.38519,9.38519
1821.00,9.37892,25.191092,0.000420,25.072116,-2.2463,0.152,9.38232,9.38232
1822.00,9.37831,25.191128,0.000416,25.072152,-2.2462,0.152,9.37843,9.37843
1823.00,9.37794,25.191231,0.000419,25.072170,-2.2461,0.152,9.37669,9.37669
1824.00,9.37845,25.191434,0.000424,25.072272,-2.2461,0.152,9.37618,9.37618
1825.00,9.37895,25.191496,0.000423,25.072277,-2.2461,0.153,9.37847,9.37847
1826.00,9.37873,25.191544,0.000424,25.072302,-2.2463,0.153,9.38091,9.38091
1827.00,9.37932,25.191642,0.000427,25.072336,-2.2465,0.153,9.38136,9.38136
1828.00,9.37936,25.191590,0.000427,25.072260,-2.2467,0.153,9.38150,9.38150
1829.00,9.37936,25.191614,0.000428,25.072334,-2.2468,0.153,9.38117,9.38117
1830.00,9.37928,25.191639,0.000431,25.072342,-2.2470,0.153,9.38038,9.38038
1831.00,9.37954,25.191563,0.000432,25.072196,-2.2473,0.153,9.37992,9.37992
1832.00,9.38013,25.191366,0.000426,25.072039,-2.2474,0.153,9.38186,9.38186
1833.00,9.38099,25.191419,0.000425,25.072077,-2.2476,0.153,9.38481,9.38481
1834.00,9.38172,25.191359,0.000423,25.071974,-2.2478,0.153,9.38568,9.38568
1835.00,9.38194,25.191416,0.000421,25.071983,-2.2478,0.153,9.38346,9.38346
1836.00,9.38147,25.191567,0.000424,25.072091,-2.2478,0.153,9.38055,9.38055
1837.00,9.38032,25.191815,0.000431,25.072268,-2.2478,0.153,9.37768,9.37768
1838.00,9.37970,25.191863,0.000431,25.072279,-2.2478,0.153,9.37525,9.37525
1839.00,9.37952,25.191957,0.000431,25.072303,-2.2479,0.153,9.37462,9.37462
1840.00,9.37939,25.192044,0.000435,25.072364,-2.2480,0.153,9.37542,9.37542
1841.00,9.37996,25.191926,0.000430,25.072237,-2.2480,0.153,9.37662,9.37662
1842.00,9.38032,25.191929,0.000429,25.072172,-2.2482,0.153,9.37707,9.37707
1843.00,9.37979,25.191919,0.000428,25.072122,-2.2485,0.153,9.37274,9.37274
1844.00,9.37970,25.191944,0.000426,25.072145,-2.2488,0.153,9.36900,9.36900
1845.00,9.37923,25.191922,0.000421,25.072088,-2.2490,0.154,9.36718,9.36718
1846.00,9.37754,25.192095,0.000423,25.072235,-2.2491,0.154,9.36799,9.36799
1847.00,9.37613,25.192141,0.000422,25.072210,-2.2490,0.154,9.36878,9.36878
1848.00,9.37622,25.192226,0.000426,25.072261,-2.2488,0.154,9.37190,9.37190
1849.00,9.37603,25.192264,0.000427,25.072260,-2.2487,0.154,9.37385,9.37385
1850.00,9.37544,25.192289,0.000426,25.072246,-2.2485,0.154,9.37434,9.37434
1851.00,9.37472,25.192381,0.000425,25.072263,-2.2484,0.154,9.37214,9.37214
1852.00,9.37315,25.192312,0.000423,25.072195,-2.2485,0.154,9.37028,9.37028
1853.00,9.37228,25.192320,0.000418,25.072168,-2.2487,0.154,9.37132,9.37132
1854.00,9.37248,25.192464,0.000420,25.072232,-2.2489,0.154,9.37094,9.37094
1855.00,9.37176,25.192526,0.000421,25.072171,-2.2492,0.154,9.36911,9.36911
1856.00,9.37051,25.192514,0.000416,25.072061,-2.2496,0.154,9.36571,9.36571
1857.00,9.36971,25.192636,0.000415,25.072125,-2.2498,0.155,9.35928,9.35928
1858.00,9.37090,25.192767,0.000411,25.072185,-2.2498,0.155,9.35238,9.35238
1859.00,9.37207,25.192719,0.000408,25.072071,-2.2499,0.155,9.34996,9.34996
1860.00,9.36965,25.192812,0.000408,25.072185,-2.2499,0.155,9.35086,9.35086
1861.00,9.36756,25.192874,0.000410,25.072329,-2.2499,0.156,9.35606,9.35606
@13,2.0001,4.0, 1860.042 
1862.00,9.37007,25.192868,0.000407,25.072304,-2.2499,0.156,9.36445,9.36445
1863.00,9.37394,25.192817,0.000411,25.072282,-2.2499,0.156,9.37229,9.37229
1864.00,9.36642,25.192828,0.000410,25.072334,-2.2501,0.156,9.37825,9.37825
1865.00,9.35917,25.192813,0.000404,25.072307,-2.2501,0.156,9.38266,9.38266
1866.00,9.35907,25.192801,0.000403,25.072240,-2.2503,0.157,9.38453,9.38453
1867.00,9.36216,25.192820,0.000405,25.072244,-2.2505,0.157,9.38459,9.38459
1868.00,9.36446,25.192878,0.000404,25.072224,-2.2508,0.157,9.38404,9.38404
1869.00,9.36315,25.192960,0.000406,25.072261,-2.2509,0.157,9.38351,9.38351
1870.00,9.36640,25.193004,0.000409,25.072246,-2.2510,0.157,9.38367,9.38367
1871.00,9.36874,25.193060,0.000410,25.072262,-2.2511,0.157,9.38622,9.38622
1872.00,9.37069,25.193154,0.000410,25.072289,-2.2511,0.157,9.38885,9.38885
1873.00,9.37321,25.193150,0.000409,25.072287,-2.2511,0.157,9.38918,9.38918
1874.00,9.37469,25.193159,0.000410,25.072258,-2.2512,0.157,9.38847,9.38847
1875.00,9.37552,25.193177,0.000410,25.072244,-2.2513,0.158,9.38779,9.38779
1876.00,9.37716,25.193305,0.000411,25.072294,-2.2515,0.158,9.38614,9.38614
1877.00,9.37955,25.193360,0.000412,25.072284,-2.2518,0.158,9.38648,9.38648
1878.00,9.38249,25.193454,0.000414,25.072284,-2.2521,0.158,9.38991,9.38991
1879.00,9.38511,25.193519,0.000416,25.072308,-2.2524,0.158,9.39283,9.39283
1880.00,9.38668,25.193594,0.000416,25.072308,-2.2525,0.158,9.39384,9.39384
1881.00,9.38763,25.193546,0.000415,25.072220,-2.2524,0.158,9.39311,9.39311
1882.00,9.38811,25.193543,0.000416,25.072189,-2.2523,0.158,9.39083,9.39083
1883.00,9.38808,25.193573,0.000416,25.072209,-2.2522,0.158,9.38767,9.38767
1884.00,9.38770,25.193587,0.000415,25.072205,-2.2522,0.158,9.38519,9.38519
1885.00,9.38755,25.193627,0.000418,25.072206,-2.2523,0.158,9.38551,9.38551
1886.00,9.38813,25.193678,0.000422,25.072269,-2.2525,0.158,9.38653,9.38653
1887.00,9.38856,25.193823,0.000423,25.072383,-2.2527,0.158,9.38741,9.38741
1888.00,9.38873,25.193885,0.000422,25.072444,-2.2527,0.158,9.38873,9.38873
1889.00,9.38910,25.193954,0.000422,25.072477,-2.2528,0.158,9.38993,9.38993
1890.00,9.38906,25.194027,0.000422,25.072565,-2.2529,0.158,9.38869,9.38869
1891.00,9.38858,25.194077,0.000422,25.072479,-2.2530,0.158,9.38693,9.38693
1892.00,9.38776,25.194119,0.000424,25.072425,-2.2530,0.158,9.38459,9.38459
1893.00,9.38694,25.194111,0.000425,25.072314,-2.2530,0.158,9.38048,9.38048
1894.00,9.38643,25.194005,0.000422,25.072178,-2.2530,0.158,9.37721,9.37721
1895.00,9.38603,25.194065,0.000422,25.072172,-2.2530,0.158,9.37489,9.37489
1896.00,9.38536,25.194045,0.000419,25.072178,-2.2532,0.159,9.37374,9.37374
1897.00,9.38485,25.194024,0.000416,25.072201,-2.2534,0.159,9.37553,9.37553
1898.00,9.38456,25.194130,0.000417,25.072271,-2.2537,0.159,9.38088,9.38088
1899.00,9.38447,25.194280,0.000420,25.072323,-2.2537,0.159,9.38539,9.38539
1900.00,9.38456,25.194271,0.000419,25.072257,-2.2537,0.159,9.38969,9.38969
1901.00,9.38467,25.194362,0.000424,25.072330,-2.2538,0.159,9.39290,9.39290
1902.00,9.38491,25.194385,0.000424,25.072303,-2.2538,0.159,9.39141,9.39141
1903.00,9.38455,25.194336,0.000423,25.072240,-2.2538,0.159,9.38715,9.38715
1904.00,9.38437,25.194364,0.000425,25.072271,-2.2540,0.159,9.38493,9.38493
1905.00,9.38372,25.194383,0.000426,25.072305,-2.2542,0.159,9.38359,9.38359
1906.00,9.38284,25.194451,0.000421,25.072274,-2.2544,0.160,9.38254,9.38254
1907.00,9.38226,25.194526,0.000423,25.072293,-2.2545,0.160,9.38455,9.38455
1908.00,9.38272,25.194604,0.000423,25.072309,-2.2547,0.160,9.38627,9.38627
1909.00,9.38320,25.194673,0.000424,25.072289,-2.2547,0.160,9.38579,9.38579
1910.00,9.38343,25.194729,0.000421,25.072321,-2.2548,0.160,9.38225,9.38225
1911.00,9.38424,25.194674,0.000423,25.072290,-2.2549,0.160,9.37943,9.37943
1912.00,9.38412,25.194644,0.000422,25.072250,-2.2550,0.160,9.37634,9.37634
1913.00,9.38345,25.194735,0.000423,25.072345,-2.2551,0.160,9.37375,9.37375
1914.00,9.38246,25.194755,0.000420,25.072371,-2.2552,0.160,9.37282,9.37282
1915.00,9.38240,25.194723,0.000423,25.072330,-2.2554,0.160,9.37511,9.37511
1916.00,9.38290,25.194773,0.000425,25.072326,-2.2556,0.160,9.37753,9.37753
1917.00,9.38313,25.194765,0.000425,25.072344,-2.2557,0.160,9.38050,9.38050
1918.00,9.38203,25.194676,0.000420,25.072216,-2.2559,0.161,9.38424,9.38424
1919.00,9.38109,25.194691,0.000421,25.072219,-2.2560,0.161,9.38742,9.38742
1920.00,9.38209,25.194723,0.000421,25.072227,-2.2560,0.161,9.38968,9.38968
1921.00,9.38260,25.194785,0.000424,25.072277,-2.2560,0.161,9.39049,9.39049
1922.00,9.38275,25.194888,0.000426,25.072272,-2.2561,0.161,9.39084,9.39084
1923.00,9.38329,25.194997,0.000435,25.072333,-2.2561,0.160,9.38964,9.38964
1924.00,9.38341,25.194999,0.000434,25.072276,-2.2563,0.160,9.38702,9.38702
1925.00,9.38304,25.195031,0.000437,25.072174,-2.2563,0.160,9.38419,9.38419
1926.00,9.38253,25.195044,0.000436,25.072147,-2.2564,0.160,9.38134,9.38134
1927.00,9.38183,25.195046,0.000435,25.072137,-2.2564,0.160,9.37855,9.37855
1928.00,9.38142,25.195066,0.000435,25.072153,-2.2564,0.160,9.37750,9.37750
1929.00,9.38128,25.195097,0.000437,25.072131,-2.2564,0.160,9.37843,9.37843
1930.00,9.38188,25.195157,0.000434,25.072203,-2.2565,0.160,9.38103,9.38103
1931.00,9.38309,25.195277,0.000433,25.072314,-2.2566,0.161,9.38497,9.38497
1932.00,9.38385,25.195330,0.000435,25.072295,-2.2568,0.160,9.38657,9.38657
1933.00,9.38405,25.195419,0.000437,25.072275,-2.2570,0.160,9.38455,9.38455
1934.00,9.38366,25.195502,0.000438,25.072328,-2.2573,0.160,9.38064,9.38064
1935.00,9.38297,25.195648,0.000442,25.072350,-2.2575,0.160,9.37593,9.37593
1936.00,9.38259,25.195635,0.000437,25.072210,-2.2577,0.160,9.37327,9.37327
1937.00,9.38236,25.195758,0.000437,25.072257,-2.2578,0.160,9.37239,9.37239
1938.00,9.38144,25.195825,0.000431,25.072321,-2.2579,0.161,9.37268,9.37268
1939.00,9.38030,25.195863,0.000431,25.072341,-2.2580,0.161,9.37507,9.37507
1940.00,9.37920,25.195804,0.000426,25.072317,-2.2581,0.161,9.37898,9.37898
1941.00,9.37865,25.195851,0.000427,25.072342,-2.2584,0.161,9.38074,9.38074
1942.00,9.37895,25.195846,0.000425,25.072298,-2.2586,0.161,9.38260,9.38260
1943.00,9.37871,25.195854,0.000430,25.072233,-2.2587,0.161,9.38469,9.38469
1944.00,9.37938,25.195914,0.000432,25.072187,-2.2588,0.161,9.38277,9.38277
1945.00,9.38047,25.195982,0.000432,25.072151,-2.2589,0.161,9.37791,9.37791
1946.00,9.37959,25.196016,0.000434,25.072158,-2.2589,0.161,9.37295,9.37295
1947.00,9.37805,25.196045,0.000434,25.072125,-2.2590,0.161,9.36826,9.36826
1948.00,9.37741,25.196060,0.000427,25.072103,-2.2593,0.162,9.36478,9.36478
1949.00,9.37599,25.196036,0.000422,25.072072,-2.2595,0.162,9.36562,9.36562
1950.00,9.37429,25.196058,0.000423,25.072134,-2.2596,0.162,9.37007,9.37007
1951.00,9.37374,25.196104,0.000422,25.072161,-2.2598,0.162,9.37698,9.37698
1952.00,9.37463,25.196200,0.000423,25.072293,-2.2598,0.162,9.38200,9.38200
1953.00,9.37432,25.196290,0.000423,25.072362,-2.2598,0.162,9.38458,9.38458
1954.00,9.37559,25.196363,0.000427,25.072419,-2.2598,0.162,9.38528,9.38528
1955.00,9.37757,25.196429,0.000428,25.072444,-2.2600,0.162,9.38353,9.38353
1956.00,9.37818,25.196496,0.000431,25.072423,-2.2600,0.162,9.38042,9.38042
1957.00,9.37695,25.196509,0.000434,25.072389,-2.2602,0.162,9.37850,9.37850
1958.00,9.37507,25.196473,0.000434,25.072293,-2.2603,0.162,9.37918,9.37918
1959.00,9.37640,25.196508,0.000433,25.072276,-2.2604,0.162,9.37995,9.37995
1960.00,9.37744,25.196464,0.000430,25.072155,-2.2604,0.162,9.37968,9.37968
1961.00,9.37763,25.196513,0.000430,25.072229,-2.2606,0.162,9.37863,9.37863
1962.00,9.37815,25.196570,0.000430,25.072217,-2.2607,0.162,9.37843,9.37843
1963.00,9.37830,25.196602,0.000432,25.072214,-2.2609,0.162,9.37878,9.37878
1964.00,9.37823,25.196638,0.000430,25.072251,-2.2611,0.162,9.37915,9.37915
1965.00,9.37852,25.196775,0.000433,25.072321,-2.2612,0.162,9.37922,9.37922
1966.00,9.37845,25.196880,0.000434,25.072341,-2.2611,0.162,9.37836,9.37836
1967.00,9.37896,25.196840,0.000431,25.072232,-2.2611,0.162,9.37912,9.37912
1968.00,9.38006,25.196867,0.000430,25.072176,-2.2609,0.162,9.37949,9.37949
1969.00,9.38046,25.196890,0.000429,25.072083,-2.2609,0.162,9.37722,9.37722
1970.00,9.38009,25.196926,0.000425,25.072089,-2.2611,0.163,9.37598,9.37598
1971.00,9.37894,25.196866,0.000423,25.072044,-2.2613,0.163,9.37557,9.37557
1972.00,9.37768,25.196920,0.000427,25.072158,-2.2615,0.163,9.37257,9.37257
1973.00,9.37673,25.197034,0.000428,25.072276,-2.2617,0.163,9.36796,9.36796
1974.00,9.37589,25.197145,0.000431,25.072340,-2.2617,0.163,9.36590,9.36590
1975.00,9.37530,25.197214,0.000434,25.072413,-2.2618,0.163,9.36451,9.36451
1976.00,9.37446,25.197235,0.000431,25.072325,-2.2619,0.163,9.36417,9.36417
1977.00,9.37401,25.197194,0.000427,25.072176,-2.2621,0.163,9.36495,9.36495
1978.00,9.37349,25.197192,0.000427,25.072133,-2.2622,0.163,9.36772,9.36772
1979.00,9.37311,25.197225,0.000425,25.072151,-2.2624,0.163,9.37275,9.37275
1980.00,9.37393,25.197168,0.000422,25.072080,-2.2626,0.163,9.37726,9.37726
1981.00,9.37440,25.197212,0.000423,25.072168,-2.2627,0.164,9.38071,9.38071
1982.00,9.37473,25.197342,0.000427,25.072271,-2.2628,0.164,9.38302,9.38302
1983.00,9.37475,25.197333,0.000423,25.072241,-2.2629,0.164,9.38478,9.38478
1984.00,9.37474,25.197299,0.000421,25.072202,-2.2630,0.164,9.38318,9.38318
1985.00,9.37470,25.197254,0.000419,25.072055,-2.2632,0.164,9.38052,9.38052
1986.00,9.37464,25.197300,0.000419,25.072029,-2.2634,0.164,9.37876,9.37876
1987.00,9.37477,25.197348,0.000413,25.072080,-2.2636,0.165,9.37957,9.37957
1988.00,9.37445,25.197366,0.000415,25.072109,-2.2638,0.165,9.38011,9.38011
1989.00,9.37535,25.197484,0.000420,25.072197,-2.2640,0.165,9.38153,9.38153
1990.00,9.37613,25.197606,0.000419,25.072276,-2.2641,0.165,9.38337,9.38337
1991.00,9.37653,25.197651,0.000418,25.072228,-2.2642,0.165,9.38289,9.38289
1992.00,9.37684,25.197697,0.000425,25.072195,-2.2643,0.165,9.38120,9.38120
1993.00,9.37772,25.197808,0.000430,25.072194,-2.2644,0.164,9.38115,9.38115
1994.00,9.37917,25.197855,0.000431,25.072139,-2.2645,0.164,9.38124,9.38124
1995.00,9.38068,25.197982,0.000439,25.072221,-2.2646,0.164,9.38096,9.38096
1996.00,9.38134,25.198036,0.000441,25.072231,-2.2646,0.164,9.38191,9.38191
1997.00,9.38154,25.198017,0.000437,25.072179,-2.2647,0.164,9.38295,9.38295
1998.00,9.38191,25.197959,0.000433,25.072097,-2.2649,0.164,9.38177,9.38177
1999.00,9.38161,25.197926,0.000427,25.072078,-2.2648,0.165,9.37868,9.37868
2000.00,9.38063,25.197978,0.000427,25.072111,-2.2649,0.165,9.37581,9.37581
2001.00,9.37974,25.197966,0.000423,25.072078,-2.2651,0.165,9.37405,9.37405
2002.00,9.37917,25.198057,0.000424,25.072089,-2.2652,0.165,9.37198,9.37198
2003.00,9.37884,25.198230,0.000423,25.072229,-2.2654,0.165,9.36941,9.36941
2004.00,9.37930,25.198305,0.000423,25.072216,-2.2656,0.165,9.36651,9.36651
2005.00,9.37866,25.198366,0.000418,25.072196,-2.2658,0.165,9.36294,9.36294
2006.00,9.37779,25.198429,0.000414,25.072250,-2.2659,0.166,9.35729,9.35729
2007.00,9.37763,25.198422,0.000409,25.072208,-2.2658,0.166,9.35052,9.35052
2008.00,9.37637,25.198385,0.000405,25.072126,-2.2659,0.166,9.34824,9.34824
2009.00,9.37471,25.198344,0.000402,25.072099,-2.2661,0.167,9.35015,9.35015
2010.00,9.37122,25.198291,0.000401,25.072040,-2.2663,0.167,9.35475,9.35475
2011.00,9.37096,25.198373,0.000402,25.072012,-2.2665,0.167,9.36237,9.36237
@14,2.0001,4.0, 2010.08300000001 
2012.00,9.37304,25.198465,0.000404,25.072141,-2.2669,0.167,9.37219,9.37219
2013.00,9.36531,25.198503,0.000402,25.072164,-2.2671,0.167,9.37737,9.37737
2014.00,9.35724,25.198590,0.000402,25.072173,-2.2672,0.168,9.38064,9.38064
2015.00,9.35393,25.198636,0.000401,25.072204,-2.2671,0.168,9.38273,9.38273
2016.00,9.35668,25.198571,0.000397,25.072243,-2.2671,0.168,9.38321,9.38321
2017.00,9.36157,25.198668,0.000399,25.072238,-2.2670,0.168,9.38278,9.38278
2018.00,9.36240,25.198717,0.000408,25.072263,-2.2669,0.168,9.38334,9.38334
2019.00,9.36409,25.198693,0.000410,25.072239,-2.2669,0.168,9.38397,9.38397
2020.00,9.36691,25.198608,0.000408,25.072190,-2.2672,0.168,9.38454,9.38454
2021.00,9.36961,25.198594,0.000410,25.072147,-2.2676,0.168,9.38501,9.38501
2022.00,9.37148,25.198427,0.000410,25.072053,-2.2678,0.168,9.38460,9.38460
2023.00,9.37307,25.198351,0.000405,25.071999,-2.2678,0.168,9.38591,9.38591
2024.00,9.37472,25.198399,0.000406,25.072077,-2.2679,0.168,9.38828,9.38828
2025.00,9.37691,25.198528,0.000410,25.072152,-2.2679,0.168,9.39037,9.39037
2026.00,9.37918,25.198527,0.000408,25.072111,-2.2679,0.168,9.39145,9.39145
2027.00,9.38193,25.198654,0.000408,25.072178,-2.2681,0.169,9.39410,9.39410
2028.00,9.38458,25.198726,0.000410,25.072175,-2.2685,0.169,9.39617,9.39617
2029.00,9.38668,25.198744,0.000410,25.072152,-2.2688,0.169,9.39775,9.39775
2030.00,9.38838,25.198753,0.000412,25.072129,-2.2690,0.169,9.39860,9.39860
2031.00,9.38955,25.198852,0.000418,25.072198,-2.2692,0.169,9.40009,9.40009
2032.00,9.39016,25.198890,0.000422,25.072237,-2.2693,0.169,9.39966,9.39966
2033.00,9.39031,25.198939,0.000421,25.072265,-2.2693,0.169,9.39625,9.39625
2034.00,9.39046,25.199007,0.000421,25.072277,-2.2693,0.169,9.39252,9.39252
2035.00,9.39065,25.199032,0.000419,25.072254,-2.2693,0.169,9.38922,9.38922
2036.00,9.39036,25.199151,0.000423,25.072278,-2.2694,0.169,9.38349,9.38349
2037.00,9.38949,25.199141,0.000421,25.072131,-2.2695,0.169,9.37806,9.37806
2038.00,9.38874,25.199279,0.000424,25.072190,-2.2698,0.169,9.37586,9.37586
2039.00,9.38849,25.199339,0.000426,25.072167,-2.2700,0.169,9.37577,9.37577
2040.00,9.38877,25.199402,0.000431,25.072219,-2.2702,0.169,9.37767,9.37767
2041.00,9.38916,25.199346,0.000428,25.072165,-2.2704,0.169,9.38333,9.38333
2042.00,9.38943,25.199481,0.000429,25.072292,-2.2704,0.169,9.38657,9.38657
2043.00,9.38952,25.199495,0.000426,25.072264,-2.2704,0.169,9.38791,9.38791
2044.00,9.38870,25.199503,0.000422,25.072240,-2.2702,0.169,9.38760,9.38760
2045.00,9.38806,25.199484,0.000418,25.072105,-2.2702,0.169,9.38755,9.38755
2046.00,9.38739,25.199556,0.000415,25.072099,-2.2702,0.170,9.38701,9.38701
2047.00,9.38580,25.199555,0.000417,25.072063,-2.2702,0.170,9.38714,9.38714
2048.00,9.38372,25.199529,0.000416,25.072002,-2.2703,0.170,9.38728,9.38728
2049.00,9.38232,25.199636,0.000423,25.072064,-2.2705,0.170,9.38440,9.38440
2050.00,9.38366,25.199733,0.000425,25.072145,-2.2707,0.170,9.37839,9.37839
2051.00,9.38348,25.199853,0.000429,25.072231,-2.2709,0.170,9.37154,9.37154
2052.00,9.38213,25.199870,0.000427,25.072226,-2.2711,0.170,9.37043,9.37043
2053.00,9.38208,25.199952,0.000425,25.072255,-2.2712,0.170,9.37104,9.37104
2054.00,9.38055,25.199957,0.000421,25.072227,-2.2715,0.170,9.37460,9.37460
2055.00,9.38107,25.199969,0.000420,25.072219,-2.2717,0.170,9.37861,9.37861
2056.00,9.38193,25.199971,0.000418,25.072193,-2.2719,0.170,9.38324,9.38324
2057.00,9.38030,25.199985,0.000414,25.072127,-2.2721,0.171,9.38561,9.38561
2058.00,9.37931,25.199950,0.000418,25.072080,-2.2725,0.170,9.38817,9.38817
2059.00,9.37995,25.199984,0.000418,25.072109,-2.2726,0.170,9.38920,9.38920
2060.00,9.38049,25.200117,0.000422,25.072128,-2.2727,0.170,9.38976,9.38976
2061.00,9.38144,25.200141,0.000423,25.072127,-2.2727,0.170,9.38844,9.38844
2062.00,9.38104,25.200225,0.000429,25.072257,-2.2728,0.170,9.38481,9.38481
2063.00,9.38187,25.200275,0.000428,25.072344,-2.2728,0.170,9.37925,9.37925
2064.00,9.38138,25.200176,0.000429,25.072227,-2.2729,0.170,9.37629,9.37629
2065.00,9.38038,25.200104,0.000424,25.072224,-2.2729,0.171,9.37559,9.37559
2066.00,9.37993,25.200030,0.000423,25.072105,-2.2729,0.171,9.37578,9.37578
2067.00,9.37955,25.199989,0.000419,25.072005,-2.2729,0.171,9.37758,9.37758
2068.00,9.37965,25.199958,0.000415,25.071932,-2.2729,0.171,9.38171,9.38171
2069.00,9.38103,25.200129,0.000417,25.072096,-2.2730,0.171,9.38334,9.38334
2070.00,9.38278,25.200149,0.000417,25.072037,-2.2732,0.171,9.38140,9.38140
2071.00,9.38307,25.200242,0.000416,25.072107,-2.2733,0.171,9.38031,9.38031
2072.00,9.38215,25.200306,0.000419,25.072131,-2.2734,0.171,9.38026,9.38026
2073.00,9.38195,25.200501,0.000427,25.072282,-2.2735,0.171,9.37813,9.37813
2074.00,9.38156,25.200548,0.000429,25.072288,-2.2736,0.171,9.37710,9.37710
2075.00,9.38162,25.200655,0.000433,25.072380,-2.2738,0.171,9.37996,9.37996
2076.00,9.38175,25.200727,0.000439,25.072465,-2.2740,0.171,9.38262,9.38262
2077.00,9.38156,25.200796,0.000441,25.072514,-2.2742,0.171,9.38258,9.38258
2078.00,9.38036,25.200702,0.000436,25.072394,-2.2743,0.171,9.38250,9.38250
2079.00,9.37975,25.200687,0.000433,25.072379,-2.2745,0.171,9.38146,9.38146
2080.00,9.37938,25.200685,0.000429,25.072438,-2.2746,0.171,9.37726,9.37726
2081.00,9.37852,25.200673,0.000422,25.072382,-2.2747,0.172,9.37201,9.37201
2082.00,9.37756,25.200600,0.000419,25.072288,-2.2749,0.172,9.37036,9.37036
2083.00,9.37813,25.200750,0.000422,25.072359,-2.2750,0.172,9.37199,9.37199
2084.00,9.37898,25.200710,0.000417,25.072253,-2.2752,0.172,9.37514,9.37514
2085.00,9.37957,25.200665,0.000414,25.072134,-2.2754,0.172,9.38064,9.38064
2086.00,9.37982,25.200620,0.000414,25.072044,-2.2756,0.172,9.38454,9.38454
2087.00,9.37967,25.200745,0.000415,25.072066,-2.2757,0.172,9.38366,9.38366
2088.00,9.37893,25.200588,0.000412,25.071924,-2.2757,0.172,9.37818,9.37818
2089.00,9.37920,25.200711,0.000416,25.072014,-2.2756,0.172,9.37405,9.37405
2090.00,9.37902,25.200771,0.000420,25.071994,-2.2754,0.172,9.37050,9.37050
2091.00,9.37890,25.200985,0.000424,25.072168,-2.2753,0.172,9.37144,9.37144
2092.00,9.37755,25.200981,0.000421,25.072209,-2.2753,0.173,9.37625,9.37625
2093.00,9.37538,25.201133,0.000419,25.072298,-2.2754,0.173,9.38345,9.38345
2094.00,9.37488,25.201198,0.000418,25.072299,-2.2756,0.173,9.38793,9.38793
2095.00,9.37476,25.201243,0.000419,25.072332,-2.2758,0.173,9.39066,9.39066
2096.00,9.37672,25.201253,0.000418,25.072268,-2.2760,0.173,9.39172,9.39172
2097.00,9.37921,25.201389,0.000423,25.072327,-2.2762,0.173,9.39209,9.39209
2098.00,9.38159,25.201369,0.000425,25.072254,-2.2764,0.173,9.39137,9.39137
2099.00,9.38240,25.201305,0.000424,25.072176,-2.2766,0.173,9.39073,9.39073
2100.00,9.38201,25.201493,0.000426,25.072271,-2.2768,0.173,9.39045,9.39045
2101.00,9.38344,25.201492,0.000430,25.072250,-2.2770,0.173,9.38866,9.38866
2102.00,9.38429,25.201452,0.000432,25.072164,-2.2772,0.172,9.38512,9.38512
2103.00,9.38422,25.201535,0.000434,25.072247,-2.2774,0.172,9.38351,9.38351
2104.00,9.38390,25.201610,0.000435,25.072320,-2.2777,0.172,9.38319,9.38319
2105.00,9.38393,25.201551,0.000433,25.072297,-2.2778,0.172,9.38366,9.38366
2106.00,9.38400,25.201597,0.000430,25.072346,-2.2778,0.173,9.38526,9.38526
2107.00,9.38456,25.201600,0.000429,25.072338,-2.2778,0.173,9.38650,9.38650
2108.00,9.38532,25.201683,0.000431,25.072364,-2.2779,0.173,9.38454,9.38454
2109.00,9.38572,25.201766,0.000433,25.072377,-2.2780,0.173,9.38165,9.38165
2110.00,9.38572,25.201812,0.000432,25.072370,-2.2782,0.173,9.37768,9.37768
2111.00,9.38544,25.201844,0.000435,25.072343,-2.2785,0.173,9.37528,9.37528
2112.00,9.38490,25.201945,0.000433,25.072354,-2.2785,0.173,9.37481,9.37481
2113.00,9.38439,25.201969,0.000435,25.072318,-2.2786,0.173,9.37668,9.37668
2114.00,9.38368,25.201996,0.000436,25.072253,-2.2787,0.173,9.37783,9.37783
2115.00,9.38307,25.201946,0.000437,25.072177,-2.2786,0.173,9.37930,9.37930
2116.00,9.38213,25.201992,0.000434,25.072141,-2.2786,0.173,9.37837,9.37837
2117.00,9.38102,25.202043,0.000437,25.072179,-2.2788,0.173,9.37435,9.37435
2118.00,9.38012,25.202148,0.000439,25.072231,-2.2790,0.173,9.36989,9.36989
2119.00,9.37837,25.202117,0.000436,25.072197,-2.2792,0.173,9.36632,9.36632
2120.00,9.37670,25.202251,0.000434,25.072238,-2.2794,0.173,9.36374,9.36374
2121.00,9.37574,25.202231,0.000431,25.072228,-2.2794,0.173,9.36280,9.36280
2122.00,9.37526,25.202252,0.000427,25.072218,-2.2795,0.173,9.36519,9.36519
2123.00,9.37512,25.202246,0.000421,25.072207,-2.2797,0.174,9.36863,9.36863
2124.00,9.37478,25.202405,0.000424,25.072309,-2.2798,0.174,9.37242,9.37242
2125.00,9.37377,25.202392,0.000423,25.072296,-2.2801,0.174,9.37583,9.37583
2126.00,9.37242,25.202477,0.000425,25.072333,-2.2804,0.174,9.37870,9.37870
2127.00,9.37276,25.202577,0.000428,25.072393,-2.2806,0.174,9.38208,9.38208
2128.00,9.37398,25.202635,0.000430,25.072388,-2.2807,0.174,9.38390,9.38390
2129.00,9.37494,25.202614,0.000431,25.072308,-2.2808,0.174,9.38372,9.38372
2130.00,9.37509,25.202708,0.000434,25.072331,-2.2810,0.174,9.38121,9.38121
2131.00,9.37486,25.202743,0.000438,25.072338,-2.2811,0.174,9.37826,9.37826
2132.00,9.37434,25.202724,0.000439,25.072304,-2.2812,0.174,9.37475,9.37475
2133.00,9.37367,25.202734,0.000438,25.072273,-2.2813,0.174,9.37087,9.37087
2134.00,9.37332,25.202786,0.000432,25.072271,-2.2813,0.174,9.37067,9.37067
2135.00,9.37309,25.202832,0.000432,25.072290,-2.2815,0.174,9.37073,9.37073
2136.00,9.37297,25.202848,0.000431,25.072252,-2.2815,0.174,9.37124,9.37124
2137.00,9.37427,25.202801,0.000427,25.072193,-2.2815,0.174,9.37156,9.37156
2138.00,9.37588,25.202806,0.000425,25.072176,-2.2817,0.174,9.37329,9.37329
2139.00,9.37643,25.202835,0.000425,25.072189,-2.2819,0.174,9.37442,9.37442
2140.00,9.37613,25.202856,0.000423,25.072157,-2.2820,0.175,9.37648,9.37648
2141.00,9.37651,25.202983,0.000423,25.072272,-2.2822,0.175,9.37725,9.37725
2142.00,9.37665,25.203060,0.000425,25.072271,-2.2824,0.175,9.37920,9.37920
2143.00,9.37707,25.203181,0.000429,25.072340,-2.2826,0.175,9.38046,9.38046
2144.00,9.37708,25.203275,0.000431,25.072376,-2.2827,0.175,9.37931,9.37931
2145.00,9.37690,25.203342,0.000431,25.072408,-2.2828,0.175,9.37841,9.37841
2146.00,9.37664,25.203396,0.000431,25.072358,-2.2829,0.175,9.37925,9.37925
2147.00,9.37622,25.203484,0.000430,25.072355,-2.2829,0.175,9.37812,9.37812
2148.00,9.37567,25.203553,0.000430,25.072401,-2.2832,0.175,9.37718,9.37718
2149.00,9.37558,25.203527,0.000432,25.072403,-2.2833,0.175,9.37857,9.37857
2150.00,9.37595,25.203540,0.000433,25.072385,-2.2833,0.175,9.37884,9.37884
2151.00,9.37621,25.203512,0.000431,25.072337,-2.2833,0.175,9.37733,9.37733
2152.00,9.37601,25.203531,0.000431,25.072376,-2.2835,0.175,9.37443,9.37443
2153.00,9.37625,25.203452,0.000427,25.072244,-2.2836,0.175,9.37281,9.37281
2154.00,9.37682,25.203504,0.000425,25.072293,-2.2837,0.175,9.36902,9.36902
2155.00,9.37736,25.203504,0.000423,25.072254,-2.2839,0.175,9.36431,9.36431
2156.00,9.37708,25.203589,0.000420,25.072303,-2.2842,0.175,9.36019,9.36019
2157.00,9.37691,25.203641,0.000419,25.072308,-2.2842,0.176,9.35656,9.35656
2158.00,9.37581,25.203722,0.000420,25.072348,-2.2843,0.176,9.35218,9.35218
2159.00,9.37562,25.203707,0.000415,25.072219,-2.2844,0.176,9.35001,9.35001
2160.00,9.37467,25.203731,0.000411,25.072269,-2.2845,0.176,9.35232,9.35232
2161.00,9.37036,25.203727,0.000409,25.072299,-2.2846,0.177,9.35499,9.35499
@15,2.0001,4.0, 2160.02 
2162.00,9.36459,25.203743,0.000407,25.072332,-2.2850,0.177,9.35790,9.35790
2163.00,9.36610,25.203737,0.000403,25.072317,-2.2853,0.177,9.36111,9.36111
2164.00,9.36066,25.203806,0.000402,25.072381,-2.2856,0.178,9.36428,9.36428
2165.00,9.35632,25.203899,0.000404,25.072377,-2.2859,0.178,9.36482,9.36482
2166.00,9.35605,25.203938,0.000406,25.072338,-2.2860,0.178,9.36572,9.36572
2167.00,9.35739,25.203969,0.000403,25.072308,-2.2860,0.178,9.36902,9.36902
2168.00,9.35859,25.204017,0.000401,25.072359,-2.2859,0.178,9.37251,9.37251
2169.00,9.35990,25.204084,0.000406,25.072463,-2.2858,0.178,9.37545,9.37545
2170.00,9.36192,25.204136,0.000406,25.072516,-2.2859,0.179,9.37993,9.37993
2171.00,9.36445,25.204183,0.000403,25.072497,-2.2861,0.179,9.38336,9.38336
2172.00,9.36660,25.204229,0.000405,25.072461,-2.2863,0.179,9.38598,9.38598
2173.00,9.36813,25.204266,0.000412,25.072393,-2.2865,0.179,9.38921,9.38921
2174.00,9.36967,25.204361,0.000411,25.072334,-2.2867,0.179,9.39231,9.39231
2175.00,9.37157,25.204302,0.000409,25.072228,-2.2868,0.179,9.39399,9.39399
2176.00,9.37399,25.204338,0.000413,25.072199,-2.2869,0.179,9.39653,9.39653
2177.00,9.37702,25.204362,0.000412,25.072189,-2.2872,0.179,9.39590,9.39590
2178.00,9.37915,25.204461,0.000412,25.072257,-2.2874,0.179,9.39362,9.39362
2179.00,9.38006,25.204487,0.000413,25.072302,-2.2875,0.179,9.39111,9.39111
2180.00,9.38130,25.204607,0.000417,25.072378,-2.2877,0.179,9.38828,9.38828
2181.00,9.38204,25.204640,0.000415,25.072399,-2.2878,0.179,9.38435,9.38435
2182.00,9.38360,25.204723,0.000415,25.072431,-2.2879,0.179,9.38277,9.38277
2183.00,9.38411,25.204756,0.000410,25.072367,-2.2882,0.180,9.38211,9.38211
2184.00,9.38459,25.204764,0.000409,25.072244,-2.2884,0.180,9.38087,9.38087
2185.00,9.38541,25.204826,0.000412,25.072241,-2.2886,0.180,9.38070,9.38070
2186.00,9.38627,25.204827,0.000413,25.072273,-2.2889,0.180,9.38128,9.38128
2187.00,9.38668,25.204813,0.000417,25.072254,-2.2889,0.180,9.38036,9.38036
2188.00,9.38614,25.204828,0.000420,25.072267,-2.2890,0.180,9.37969,9.37969
2189.00,9.38615,25.204839,0.000421,25.072315,-2.2891,0.180,9.38035,9.38035
2190.00,9.38614,25.204827,0.000420,25.072296,-2.2891,0.180,9.38161,9.38161
2191.00,9.38629,25.204888,0.000421,25.072277,-2.2892,0.180,9.38345,9.38345
2192.00,9.38640,25.204956,0.000420,25.072309,-2.2895,0.180,9.38618,9.38618
2193.00,9.38604,25.205024,0.000424,25.072393,-2.2896,0.180,9.38724,9.38724
2194.00,9.38533,25.205045,0.000425,25.072401,-2.2897,0.180,9.38751,9.38751
2195.00,9.38469,25.205113,0.000426,25.072449,-2.2898,0.180,9.38648,9.38648
2196.00,9.38396,25.205127,0.000427,25.072421,-2.2899,0.180,9.38545,9.38545
2197.00,9.38353,25.205165,0.000427,25.072444,-2.2901,0.180,9.38484,9.38484
2198.00,9.38349,25.205102,0.000427,25.072315,-2.2901,0.180,9.38526,9.38526
2199.00,9.38341,25.205052,0.000422,25.072246,-2.2903,0.181,9.38745,9.38745
2200.00,9.38416,25.205032,0.000422,25.072158,-2.2904,0.181,9.38840,9.38840
2201.00,9.38441,25.205102,0.000420,25.072184,-2.2905,0.181,9.38823,9.38823
2202.00,9.38500,25.205071,0.000420,25.072124,-2.2905,0.181,9.39004,9.39004
2203.00,9.38553,25.205180,0.000416,25.072228,-2.2908,0.181,9.39051,9.39051
2204.00,9.38567,25.205285,0.000419,25.072283,-2.2909,0.181,9.38723,9.38723
2205.00,9.38555,25.205274,0.000416,25.072304,-2.2911,0.181,9.38560,9.38560
2206.00,9.38542,25.205269,0.000420,25.072331,-2.2913,0.181,9.38445,9.38445
2207.00,9.38535,25.205433,0.000421,25.072436,-2.2915,0.181,9.38051,9.38051
2208.00,9.38539,25.205398,0.000420,25.072356,-2.2917,0.181,9.37885,9.37885
2209.00,9.38560,25.205419,0.000419,25.072327,-2.2919,0.181,9.38088,9.38088
2210.00,9.38581,25.205499,0.000420,25.072270,-2.2919,0.181,9.38285,9.38285
2211.00,9.38581,25.205469,0.000414,25.072176,-2.2919,0.181,9.38431,9.38431
2212.00,9.38528,25.205449,0.000414,25.072057,-2.2918,0.181,9.38485,9.38485
2213.00,9.38505,25.205532,0.000418,25.072078,-2.2917,0.181,9.38567,9.38567
2214.00,9.38500,25.205620,0.000421,25.072134,-2.2917,0.181,9.38391,9.38391
2215.00,9.38468,25.205676,0.000421,25.072164,-2.2919,0.182,9.38160,9.38160
2216.00,9.38455,25.205843,0.000424,25.072241,-2.2921,0.182,9.38121,9.38121
2217.00,9.38452,25.205863,0.000424,25.072248,-2.2923,0.182,9.38315,9.38315
2218.00,9.38372,25.205929,0.000423,25.072270,-2.2925,0.182,9.38248,9.38248
2219.00,9.38312,25.206014,0.000427,25.072284,-2.2926,0.182,9.38261,9.38261
2220.00,9.38262,25.206121,0.000430,25.072362,-2.2926,0.182,9.38397,9.38397
2221.00,9.38265,25.206050,0.000428,25.072273,-2.2926,0.182,9.38334,9.38334
2222.00,9.38273,25.206026,0.000428,25.072210,-2.2928,0.182,9.38331,9.38331
2223.00,9.38299,25.206021,0.000427,25.072228,-2.2930,0.182,9.38511,9.38511
2224.00,9.38323,25.205951,0.000420,25.072150,-2.2933,0.182,9.38648,9.38648
2225.00,9.38366,25.205905,0.000418,25.072067,-2.2936,0.182,9.38661,9.38661
2226.00,9.38367,25.206049,0.000422,25.072209,-2.2938,0.182,9.38548,9.38548
2227.00,9.38357,25.206136,0.000423,25.072272,-2.2940,0.182,9.38355,9.38355
2228.00,9.38361,25.206226,0.000429,25.072278,-2.2941,0.182,9.38043,9.38043
2229.00,9.38311,25.206358,0.000432,25.072299,-2.2942,0.182,9.37817,9.37817
2230.00,9.38260,25.206434,0.000431,25.072324,-2.2943,0.182,9.37730,9.37730
2231.00,9.38204,25.206490,0.000430,25.072240,-2.2945,0.182,9.37718,9.37718
2232.00,9.38179,25.206525,0.000429,25.072216,-2.2947,0.182,9.37721,9.37721
2233.00,9.38168,25.206549,0.000426,25.072220,-2.2947,0.183,9.37874,9.37874
2234.00,9.38172,25.206516,0.000423,25.072236,-2.2948,0.183,9.38021,9.38021
2235.00,9.38201,25.206525,0.000426,25.072310,-2.2949,0.183,9.38234,9.38234
2236.00,9.38263,25.206493,0.000424,25.072340,-2.2949,0.183,9.38507,9.38507
2237.00,9.38264,25.206603,0.000426,25.072441,-2.2950,0.183,9.38585,9.38585
2238.00,9.38242,25.206619,0.000427,25.072393,-2.2952,0.183,9.38528,9.38528
2239.00,9.38243,25.206704,0.000430,25.072417,-2.2954,0.183,9.38495,9.38495
2240.00,9.38238,25.206711,0.000432,25.072297,-2.2956,0.183,9.38272,9.38272
2241.00,9.38201,25.206696,0.000433,25.072208,-2.2958,0.183,9.37956,9.37956
2242.00,9.38154,25.206650,0.000432,25.072140,-2.2959,0.183,9.37805,9.37805
2243.00,9.38068,25.206679,0.000431,25.072138,-2.2960,0.183,9.37668,9.37668
2244.00,9.37989,25.206671,0.000433,25.072145,-2.2961,0.183,9.37499,9.37499
2245.00,9.37924,25.206779,0.000431,25.072258,-2.2962,0.183,9.37337,9.37337
2246.00,9.37872,25.206850,0.000431,25.072308,-2.2964,0.183,9.37264,9.37264
2247.00,9.37853,25.206873,0.000428,25.072322,-2.2967,0.183,9.37298,9.37298
2248.00,9.37879,25.206884,0.000429,25.072337,-2.2969,0.183,9.37543,9.37543
2249.00,9.37923,25.206923,0.000430,25.072313,-2.2971,0.183,9.37751,9.37751
2250.00,9.37964,25.206816,0.000427,25.072150,-2.2973,0.183,9.38053,9.38053
2251.00,9.37985,25.206904,0.000427,25.072197,-2.2976,0.183,9.38260,9.38260
2252.00,9.37993,25.206935,0.000429,25.072188,-2.2978,0.183,9.38252,9.38252
2253.00,9.37956,25.206958,0.000425,25.072167,-2.2981,0.184,9.37970,9.37970
2254.00,9.37903,25.206967,0.000421,25.072111,-2.2985,0.184,9.37765,9.37765
2255.00,9.37839,25.207191,0.000426,25.072268,-2.2986,0.184,9.37523,9.37523
2256.00,9.37757,25.207173,0.000424,25.072194,-2.2986,0.184,9.37480,9.37480
2257.00,9.37712,25.207262,0.000423,25.072199,-2.2985,0.184,9.37552,9.37552
2258.00,9.37685,25.207284,0.000425,25.072191,-2.2983,0.184,9.37791,9.37791
2259.00,9.37672,25.207394,0.000430,25.072243,-2.2981,0.184,9.38008,9.38008
2260.00,9.37737,25.207357,0.000432,25.072196,-2.2981,0.184,9.38187,9.38187
2261.00,9.37794,25.207428,0.000436,25.072261,-2.2981,0.184,9.38446,9.38446
2262.00,9.37880,25.207447,0.000437,25.072282,-2.2982,0.184,9.38592,9.38592
2263.00,9.37950,25.207478,0.000435,25.072284,-2.2983,0.184,9.38613,9.38613
2264.00,9.38003,25.207456,0.000432,25.072229,-2.2986,0.184,9.38562,9.38562
2265.00,9.38041,25.207544,0.000432,25.072299,-2.2988,0.184,9.38517,9.38517
2266.00,9.38093,25.207479,0.000430,25.072234,-2.2990,0.184,9.38300,9.38300
2267.00,9.38147,25.207507,0.000429,25.072178,-2.2993,0.184,9.38255,9.38255
2268.00,9.38159,25.207634,0.000434,25.072194,-2.2994,0.184,9.38257,9.38257
2269.00,9.38156,25.207701,0.000435,25.072235,-2.2996,0.184,9.38237,9.38237
2270.00,9.38118,25.207772,0.000433,25.072197,-2.2997,0.184,9.38141,9.38141
2271.00,9.38071,25.207858,0.000432,25.072163,-2.3000,0.184,9.37987,9.37987
2272.00,9.38023,25.207819,0.000434,25.072189,-2.3003,0.184,9.37663,9.37663
2273.00,9.38021,25.207803,0.000430,25.072230,-2.3005,0.184,9.37452,9.37452
2274.00,9.38014,25.207832,0.000426,25.072264,-2.3005,0.185,9.37206,9.37206
2275.00,9.37988,25.207731,0.000424,25.072180,-2.3005,0.185,9.37067,9.37067
2276.00,9.37954,25.207813,0.000422,25.072187,-2.3003,0.185,9.36993,9.36993
2277.00,9.37896,25.207862,0.000419,25.072064,-2.3003,0.185,9.36954,9.36954
2278.00,9.37815,25.207978,0.000416,25.072054,-2.3004,0.185,9.36742,9.36742
2279.00,9.37716,25.208072,0.000417,25.072030,-2.3006,0.185,9.36558,9.36558
2280.00,9.37600,25.208174,0.000416,25.072054,-2.3008,0.185,9.36460,9.36460
2281.00,9.37476,25.208275,0.000418,25.072129,-2.3011,0.185,9.36588,9.36588
2282.00,9.37447,25.208344,0.000419,25.072221,-2.3013,0.185,9.36830,9.36830
2283.00,9.37420,25.208315,0.000419,25.072198,-2.3014,0.185,9.37182,9.37182
2284.00,9.37417,25.208293,0.000418,25.072179,-2.3016,0.185,9.37669,9.37669
2285.00,9.37417,25.208256,0.000417,25.072150,-2.3019,0.185,9.37966,9.37966
2286.00,9.37409,25.208277,0.000417,25.072177,-2.3021,0.185,9.38045,9.38045
2287.00,9.37397,25.208371,0.000416,25.072220,-2.3023,0.185,9.38083,9.38083
2288.00,9.37367,25.208443,0.000417,25.072232,-2.3024,0.186,9.37975,9.37975
2289.00,9.37307,25.208532,0.000420,25.072250,-2.3025,0.185,9.37745,9.37745
2290.00,9.37267,25.208642,0.000425,25.072283,-2.3024,0.185,9.37713,9.37713
2291.00,9.37313,25.208582,0.000422,25.072217,-2.3025,0.185,9.37553,9.37553
2292.00,9.37320,25.208573,0.000423,25.072166,-2.3025,0.185,9.37204,9.37204
2293.00,9.37250,25.208604,0.000422,25.072168,-2.3026,0.185,9.37069,9.37069
2294.00,9.37242,25.208530,0.000415,25.072095,-2.3026,0.186,9.37013,9.37013
2295.00,9.37251,25.208611,0.000408,25.072118,-2.3027,0.186,9.36888,9.36888
2296.00,9.37267,25.208684,0.000406,25.072051,-2.3028,0.186,9.36949,9.36949
2297.00,9.37305,25.208747,0.000405,25.072031,-2.3030,0.187,9.37231,9.37231
2298.00,9.37373,25.208779,0.000407,25.071986,-2.3032,0.187,9.37422,9.37422
2299.00,9.37454,25.208917,0.000412,25.072109,-2.3034,0.187,9.37581,9.37581
2300.00,9.37542,25.208862,0.000415,25.072102,-2.3035,0.187,9.37753,9.37753
2301.00,9.37594,25.208920,0.000417,25.072150,-2.3036,0.187,9.38029,9.38029
2302.00,9.37629,25.208899,0.000417,25.072148,-2.3036,0.187,9.38268,9.38268
2303.00,9.37644,25.208999,0.000416,25.072243,-2.3036,0.187,9.38481,9.38481
2304.00,9.37598,25.209046,0.000418,25.072205,-2.3038,0.187,9.38379,9.38379
2305.00,9.37566,25.209046,0.000416,25.072139,-2.3040,0.187,9.37929,9.37929
2306.00,9.37570,25.209051,0.000415,25.072174,-2.3042,0.187,9.37044,9.37044
2307.00,9.37621,25.209154,0.000415,25.072278,-2.3044,0.187,9.36120,9.36120
2308.00,9.37853,25.209081,0.000408,25.072193,-2.3046,0.188,9.35113,9.35113
2309.00,9.38043,25.209124,0.000403,25.072221,-2.3047,0.188,9.34577,9.34577
2310.00,9.38277,25.209296,0.000402,25.072347,-2.3048,0.188,9.34515,9.34515
2311.00,9.38566,25.209332,0.000403,25.072332,-2.3049,0.189,9.34952,9.34952
@16,2.0001,4.0, 2310.057 
2312.00,9.38745,25.209392,0.000404,25.072323,-2.3051,0.189,9.35612,9.35612
2313.00,9.38429,25.209508,0.000408,25.072384,-2.3052,0.189,9.36408,9.36408
2314.00,9.37278,25.209490,0.000406,25.072262,-2.3055,0.189,9.37137,9.37137
2315.00,9.35934,25.209568,0.000406,25.072286,-2.3057,0.189,9.37719,9.37719
2316.00,9.35158,25.209682,0.000405,25.072324,-2.3059,0.189,9.38048,9.38048
2317.00,9.35143,25.209718,0.000401,25.072326,-2.3060,0.189,9.38324,9.38324
2318.00,9.35530,25.209702,0.000397,25.072284,-2.3060,0.190,9.38532,9.38532
2319.00,9.35992,25.209740,0.000398,25.072390,-2.3059,0.190,9.38638,9.38638
2320.00,9.36144,25.209683,0.000399,25.072326,-2.3060,0.190,9.38687,9.38687
2321.00,9.36417,25.209695,0.000400,25.072337,-2.3061,0.190,9.38773,9.38773
2322.00,9.36753,25.209692,0.000400,25.072298,-2.3064,0.190,9.38704,9.38704
2323.00,9.36987,25.209734,0.000402,25.072318,-2.3067,0.190,9.38717,9.38717
2324.00,9.37172,25.209770,0.000405,25.072360,-2.3070,0.190,9.38909,9.38909
2325.00,9.37402,25.209835,0.000404,25.072410,-2.3071,0.190,9.39072,9.39072
2326.00,9.37609,25.209891,0.000405,25.072449,-2.3071,0.190,9.39164,9.39164
2327.00,9.37847,25.210018,0.000411,25.072546,-2.3071,0.190,9.39270,9.39270
2328.00,9.38086,25.210048,0.000413,25.072523,-2.3072,0.190,9.39171,9.39171
2329.00,9.38283,25.210104,0.000413,25.072433,-2.3073,0.190,9.38780,9.38780
2330.00,9.38418,25.210149,0.000415,25.072405,-2.3076,0.190,9.38461,9.38461
2331.00,9.38530,25.210200,0.000414,25.072396,-2.3079,0.190,9.38354,9.38354
2332.00,9.38629,25.210211,0.000415,25.072328,-2.3082,0.190,9.38342,9.38342
2333.00,9.38706,25.210326,0.000417,25.072386,-2.3083,0.190,9.38401,9.38401
2334.00,9.38715,25.210334,0.000417,25.072368,-2.3083,0.191,9.38498,9.38498
2335.00,9.38698,25.210279,0.000419,25.072292,-2.3084,0.190,9.38569,9.38569
2336.00,9.38699,25.210267,0.000423,25.072208,-2.3085,0.190,9.38559,9.38559
2337.00,9.38712,25.210317,0.000423,25.072232,-2.3084,0.190,9.38479,9.38479
2338.00,9.38689,25.210304,0.000421,25.072182,-2.3084,0.190,9.38453,9.38453
2339.00,9.38677,25.210415,0.000423,25.072307,-2.3085,0.190,9.38495,9.38495
2340.00,9.38656,25.210421,0.000418,25.072294,-2.3085,0.191,9.38421,9.38421
2341.00,9.38593,25.210509,0.000417,25.072363,-2.3086,0.191,9.38164,9.38164
2342.00,9.38527,25.210473,0.000415,25.072317,-2.3088,0.191,9.37930,9.37930
2343.00,9.38484,25.210519,0.000417,25.072350,-2.3089,0.191,9.37804,9.37804
2344.00,9.38422,25.210556,0.000419,25.072289,-2.3091,0.191,9.37729,9.37729
2345.00,9.38351,25.210735,0.000424,25.072391,-2.3093,0.191,9.37860,9.37860
2346.00,9.38322,25.210825,0.000425,25.072392,-2.3094,0.191,9.38181,9.38181
2347.00,9.38330,25.210855,0.000426,25.072366,-2.3096,0.191,9.38633,9.38633
2348.00,9.38388,25.210880,0.000424,25.072327,-2.3100,0.191,9.39034,9.39034
2349.00,9.38455,25.210864,0.000420,25.072296,-2.3103,0.191,9.39262,9.39262
2350.00,9.38500,25.210862,0.000419,25.072213,-2.3107,0.191,9.39209,9.39209
2351.00,9.38514,25.210939,0.000420,25.072212,-2.3110,0.191,9.39064,9.39064
2352.00,9.38465,25.211120,0.000424,25.072295,-2.3111,0.191,9.38686,9.38686
2353.00,9.38401,25.211169,0.000424,25.072259,-2.3112,0.191,9.38092,9.38092
2354.00,9.38298,25.211260,0.000424,25.072237,-2.3112,0.191,9.37563,9.37563
2355.00,9.38228,25.211339,0.000422,25.072286,-2.3112,0.192,9.37217,9.37217
2356.00,9.38176,25.211252,0.000422,25.072282,-2.3113,0.192,9.37155,9.37155
2357.00,9.38109,25.211158,0.000418,25.072211,-2.3114,0.192,9.37361,9.37361
2358.00,9.38071,25.211202,0.000421,25.072287,-2.3115,0.192,9.37920,9.37920
2359.00,9.38118,25.211263,0.000422,25.072354,-2.3116,0.192,9.38441,9.38441
2360.00,9.38259,25.211266,0.000425,25.072390,-2.3117,0.192,9.38841,9.38841
2361.00,9.38355,25.211290,0.000425,25.072373,-2.3117,0.192,9.39023,9.39023
2362.00,9.38410,25.211369,0.000428,25.072419,-2.3118,0.192,9.39017,9.39017
2363.00,9.38433,25.211313,0.000427,25.072340,-2.3121,0.192,9.38632,9.38632
2364.00,9.38367,25.211241,0.000428,25.072326,-2.3122,0.192,9.38190,9.38190
2365.00,9.38147,25.211237,0.000431,25.072246,-2.3124,0.192,9.38128,9.38128
2366.00,9.38061,25.211256,0.000430,25.072228,-2.3125,0.192,9.38294,9.38294
2367.00,9.38131,25.211287,0.000427,25.072231,-2.3126,0.192,9.38370,9.38370
2368.00,9.38078,25.211328,0.000424,25.072242,-2.3126,0.192,9.38475,9.38475
2369.00,9.38131,25.211376,0.000425,25.072213,-2.3127,0.192,9.38568,9.38568
2370.00,9.38225,25.211416,0.000421,25.072265,-2.3129,0.192,9.38313,9.38313
2371.00,9.38152,25.211395,0.000420,25.072253,-2.3130,0.193,9.37904,9.37904
2372.00,9.38125,25.211350,0.000419,25.072234,-2.3131,0.193,9.37680,9.37680
2373.00,9.38277,25.211431,0.000422,25.072277,-2.3131,0.193,9.37619,9.37619
2374.00,9.38397,25.211496,0.000424,25.072327,-2.3131,0.193,9.37701,9.37701
2375.00,9.38336,25.211571,0.000422,25.072342,-2.3132,0.193,9.37940,9.37940
2376.00,9.38278,25.211725,0.000424,25.072399,-2.3132,0.193,9.38128,9.38128
2377.00,9.38192,25.211856,0.000426,25.072407,-2.3134,0.193,9.38156,9.38156
2378.00,9.38118,25.211884,0.000429,25.072406,-2.3137,0.193,9.38090,9.38090
2379.00,9.38124,25.211858,0.000428,25.072357,-2.3140,0.193,9.38151,9.38151
2380.00,9.38109,25.211838,0.000430,25.072315,-2.3144,0.193,9.38040,9.38040
2381.00,9.38068,25.211841,0.000431,25.072255,-2.3147,0.193,9.37743,9.37743
2382.00,9.37965,25.211875,0.000433,25.072258,-2.3149,0.193,9.37469,9.37469
2383.00,9.37900,25.211972,0.000430,25.072274,-2.3150,0.193,9.37380,9.37380
2384.00,9.37881,25.212069,0.000430,25.072253,-2.3152,0.193,9.37073,9.37073
2385.00,9.37847,25.212209,0.000430,25.072272,-2.3153,0.193,9.36970,9.36970
2386.00,9.37793,25.212259,0.000427,25.072254,-2.3154,0.193,9.37285,9.37285
2387.00,9.37783,25.212374,0.000425,25.072333,-2.3154,0.193,9.37883,9.37883
2388.00,9.37840,25.212416,0.000423,25.072364,-2.3155,0.194,9.38391,9.38391
2389.00,9.37922,25.212446,0.000423,25.072375,-2.3154,0.194,9.38972,9.38972
2390.00,9.38022,25.212348,0.000424,25.072303,-2.3154,0.194,9.39227,9.39227
2391.00,9.38077,25.212346,0.000427,25.072356,-2.3155,0.194,9.39156,9.39156
2392.00,9.38084,25.212252,0.000428,25.072275,-2.3156,0.194,9.38761,9.38761
2393.00,9.38077,25.212215,0.000431,25.072218,-2.3158,0.193,9.38452,9.38452
2394.00,9.38060,25.212147,0.000430,25.072184,-2.3160,0.193,9.38255,9.38255
2395.00,9.38073,25.212238,0.000428,25.072264,-2.3161,0.194,9.38080,9.38080
2396.00,9.38183,25.212262,0.000425,25.072236,-2.3160,0.194,9.37867,9.37867
2397.00,9.38175,25.212361,0.000423,25.072247,-2.3160,0.194,9.37567,9.37567
2398.00,9.38197,25.212455,0.000420,25.072305,-2.3161,0.194,9.37360,9.37360
2399.00,9.38076,25.212642,0.000421,25.072404,-2.3161,0.194,9.37313,9.37313
2400.00,9.37976,25.212717,0.000421,25.072438,-2.3161,0.194,9.37584,9.37584
2401.00,9.38038,25.212746,0.000424,25.072417,-2.3162,0.194,9.37978,9.37978
2402.00,9.38135,25.212770,0.000426,25.072400,-2.3164,0.194,9.38560,9.38560
2403.00,9.38255,25.212859,0.000428,25.072395,-2.3164,0.194,9.38873,9.38873
2404.00,9.38368,25.212850,0.000429,25.072388,-2.3165,0.194,9.38833,9.38833
2405.00,9.38235,25.212820,0.000431,25.072298,-2.3167,0.194,9.38654,9.38654
2406.00,9.38220,25.212904,0.000432,25.072364,-2.3168,0.194,9.38494,9.38494
2407.00,9.38137,25.212891,0.000432,25.072300,-2.3169,0.194,9.38273,9.38273
2408.00,9.38122,25.212830,0.000432,25.072186,-2.3172,0.194,9.38048,9.38048
2409.00,9.38138,25.212911,0.000433,25.072184,-2.3174,0.194,9.37869,9.37869
2410.00,9.38133,25.212911,0.000434,25.072217,-2.3176,0.194,9.37793,9.37793
2411.00,9.38071,25.212900,0.000431,25.072166,-2.3177,0.194,9.37625,9.37625
2412.00,9.38006,25.212965,0.000433,25.072217,-2.3176,0.194,9.37379,9.37379
2413.00,9.37912,25.213052,0.000435,25.072331,-2.3176,0.194,9.37208,9.37208
2414.00,9.37822,25.212999,0.000435,25.072286,-2.3176,0.194,9.37078,9.37078
2415.00,9.37725,25.213065,0.000434,25.072296,-2.3177,0.194,9.36756,9.36756
2416.00,9.37679,25.213107,0.000435,25.072348,-2.3179,0.194,9.36622,9.36622
2417.00,9.37689,25.213133,0.000432,25.072375,-2.3181,0.195,9.36628,9.36628
2418.00,9.37730,25.213193,0.000429,25.072369,-2.3182,0.195,9.36881,9.36881
2419.00,9.37764,25.213273,0.000430,25.072372,-2.3184,0.195,9.37228,9.37228
2420.00,9.37740,25.213378,0.000434,25.072410,-2.3186,0.195,9.37642,9.37642
2421.00,9.37673,25.213386,0.000437,25.072381,-2.3186,0.195,9.37720,9.37720
2422.00,9.37547,25.213357,0.000438,25.072365,-2.3185,0.194,9.37661,9.37661
2423.00,9.37439,25.213345,0.000436,25.072353,-2.3184,0.194,9.37435,9.37435
2424.00,9.37374,25.213366,0.000435,25.072354,-2.3184,0.194,9.37254,9.37254
2425.00,9.37303,25.213292,0.000433,25.072271,-2.3183,0.194,9.37274,9.37274
2426.00,9.37213,25.213378,0.000433,25.072250,-2.3183,0.195,9.37434,9.37434
2427.00,9.37209,25.213513,0.000437,25.072296,-2.3185,0.194,9.37622,9.37622
2428.00,9.37281,25.213552,0.000434,25.072317,-2.3186,0.195,9.37677,9.37677
2429.00,9.37268,25.213677,0.000435,25.072412,-2.3188,0.195,9.37645,9.37645
2430.00,9.37291,25.213804,0.000434,25.072481,-2.3191,0.195,9.37443,9.37443
2431.00,9.37301,25.213852,0.000434,25.072505,-2.3193,0.195,9.37401,9.37401
2432.00,9.37322,25.213855,0.000430,25.072433,-2.3195,0.195,9.37439,9.37439
2433.00,9.37367,25.213920,0.000434,25.072407,-2.3196,0.195,9.37486,9.37486
2434.00,9.37413,25.213939,0.000431,25.072345,-2.3196,0.195,9.37519,9.37519
2435.00,9.37444,25.213955,0.000430,25.072365,-2.3196,0.195,9.37475,9.37475
2436.00,9.37463,25.213968,0.000427,25.072387,-2.3197,0.196,9.37333,9.37333
2437.00,9.37491,25.213998,0.000429,25.072448,-2.3199,0.196,9.37319,9.37319
2438.00,9.37514,25.214044,0.000429,25.072474,-2.3200,0.195,9.37407,9.37407
2439.00,9.37499,25.214089,0.000431,25.072488,-2.3201,0.195,9.37567,9.37567
2440.00,9.37498,25.214199,0.000431,25.072488,-2.3201,0.195,9.37793,9.37793
2441.00,9.37505,25.214217,0.000429,25.072416,-2.3200,0.196,9.37942,9.37942
2442.00,9.37570,25.214304,0.000429,25.072394,-2.3199,0.196,9.38059,9.38059
2443.00,9.37635,25.214261,0.000426,25.072355,-2.3198,0.196,9.38084,9.38084
2444.00,9.37666,25.214188,0.000421,25.072327,-2.3198,0.196,9.37922,9.37922
2445.00,9.37644,25.214130,0.000418,25.072252,-2.3198,0.196,9.37742,9.37742
2446.00,9.37591,25.214198,0.000414,25.072342,-2.3198,0.197,9.37623,9.37623
2447.00,9.37587,25.214186,0.000416,25.072344,-2.3198,0.197,9.37681,9.37681
2448.00,9.37663,25.214262,0.000419,25.072358,-2.3198,0.197,9.37807,9.37807
2449.00,9.37705,25.214305,0.000421,25.072324,-2.3197,0.197,9.37812,9.37812
2450.00,9.37685,25.214368,0.000422,25.072377,-2.3196,0.197,9.37662,9.37662
2451.00,9.37613,25.214397,0.000424,25.072310,-2.3195,0.197,9.37363,9.37363
2452.00,9.37509,25.214522,0.000425,25.072344,-2.3196,0.197,9.36807,9.36807
2453.00,9.37457,25.214508,0.000426,25.072299,-2.3196,0.197,9.36410,9.36410
2454.00,9.37480,25.214512,0.000426,25.072259,-2.3197,0.197,9.36378,9.36378
2455.00,9.37504,25.214595,0.000428,25.072256,-2.3199,0.197,9.36347,9.36347
2456.00,9.37419,25.214649,0.000424,25.072280,-2.3201,0.197,9.36134,9.36134
2457.00,9.37316,25.214592,0.000415,25.072238,-2.3201,0.197,9.35494,9.35494
2458.00,9.37158,25.214602,0.000406,25.072205,-2.3201,0.198,9.34734,9.34734
2459.00,9.37086,25.214573,0.000398,25.072127,-2.3200,0.198,9.34166,9.34166
2460.00,9.36799,25.214603,0.000394,25.072138,-2.3198,0.199,9.34050,9.34050
2461.00,9.36003,25.214574,0.000392,25.072127,-2.3197,0.199,9.34625,9.34625
@17,2.0001,4.0, 2460.10100000001 
2462.00,9.35801,25.214573,0.000392,25.072033,-2.3197,0.199,9.35785,9.35785
2463.00,9.36625,25.214602,0.000390,25.072036,-2.3199,0.199,9.36937,9.36937
2464.00,9.36732,25.214765,0.000392,25.072195,-2.3201,0.200,9.37815,9.37815
2465.00,9.36186,25.214736,0.000392,25.072153,-2.3204,0.200,9.38364,9.38364
2466.00,9.34516,25.214799,0.000393,25.072130,-2.3205,0.200,9.38710,9.38710
2467.00,9.33347,25.214849,0.000395,25.072182,-2.3206,0.200,9.38803,9.38803
2468.00,9.33750,25.214927,0.000398,25.072235,-2.3205,0.200,9.38680,9.38680
2469.00,9.34416,25.214986,0.000400,25.072248,-2.3204,0.200,9.38660,9.38660
2470.00,9.35853,25.215022,0.000403,25.072259,-2.3203,0.200,9.38638,9.38638
2471.00,9.36992,25.215137,0.000405,25.072312,-2.3203,0.200,9.38544,9.38544
2472.00,9.37551,25.215181,0.000407,25.072328,-2.3202,0.200,9.38496,9.38496
2473.00,9.37869,25.215241,0.000412,25.072348,-2.3202,0.200,9.38597,9.38597
2474.00,9.37977,25.215178,0.000411,25.072283,-2.3203,0.200,9.38596,9.38596
2475.00,9.38073,25.215210,0.000410,25.072286,-2.3203,0.200,9.38711,9.38711
2476.00,9.38146,25.215164,0.000412,25.072288,-2.3205,0.200,9.38693,9.38693
2477.00,9.38226,25.215206,0.000412,25.072261,-2.3206,0.200,9.38634,9.38634
2478.00,9.38259,25.215189,0.000405,25.072222,-2.3207,0.201,9.38472,9.38472
2479.00,9.38268,25.215354,0.000408,25.072331,-2.3208,0.201,9.38315,9.38315
2480.00,9.38414,25.215416,0.000413,25.072353,-2.3209,0.201,9.38246,9.38246
2481.00,9.38533,25.215468,0.000411,25.072347,-2.3209,0.201,9.38305,9.38305
2482.00,9.38580,25.215521,0.000407,25.072411,-2.3208,0.201,9.38433,9.38433
2483.00,9.38588,25.215624,0.000412,25.072434,-2.3208,0.201,9.38573,9.38573
2484.00,9.38570,25.215565,0.000410,25.072364,-2.3207,0.201,9.38654,9.38654
2485.00,9.38562,25.215568,0.000405,25.072304,-2.3207,0.202,9.38700,9.38700
2486.00,9.38569,25.215571,0.000405,25.072272,-2.3207,0.202,9.38649,9.38649
2487.00,9.38538,25.215615,0.000411,25.072274,-2.3206,0.202,9.38576,9.38576
2488.00,9.38540,25.215642,0.000410,25.072252,-2.3205,0.202,9.38536,9.38536
2489.00,9.38542,25.215759,0.000414,25.072270,-2.3205,0.202,9.38570,9.38570
2490.00,9.38564,25.215823,0.000417,25.072279,-2.3204,0.202,9.38742,9.38742
2491.00,9.38627,25.215843,0.000419,25.072250,-2.3203,0.202,9.38899,9.38899
2492.00,9.38636,25.215927,0.000416,25.072266,-2.3202,0.202,9.38893,9.38893
2493.00,9.38617,25.215935,0.000417,25.072261,-2.3202,0.202,9.38821,9.38821
2494.00,9.38583,25.215923,0.000417,25.072291,-2.3202,0.202,9.38722,9.38722
2495.00,9.38555,25.215962,0.000417,25.072307,-2.3203,0.202,9.38514,9.38514
2496.00,9.38546,25.216121,0.000419,25.072425,-2.3203,0.202,9.38309,9.38309
2497.00,9.38546,25.216085,0.000420,25.072357,-2.3204,0.202,9.38296,9.38296
2498.00,9.38575,25.216154,0.000421,25.072394,-2.3205,0.202,9.38355,9.38355
2499.00,9.38588,25.216303,0.000423,25.072448,-2.3206,0.202,9.38392,9.38392
2500.00,9.38583,25.216298,0.000421,25.072438,-2.3206,0.202,9.38328,9.38328
2501.00,9.38548,25.216302,0.000422,25.072390,-2.3207,0.202,9.38252,9.38252
2502.00,9.38538,25.216389,0.000422,25.072480,-2.3207,0.202,9.38058,9.38058
2503.00,9.38467,25.216480,0.000419,25.072527,-2.3205,0.203,9.37876,9.37876
2504.00,9.38385,25.216440,0.000419,25.072393,-2.3204,0.203,9.37852,9.37852
2505.00,9.38397,25.216477,0.000423,25.072362,-2.3202,0.203,9.38045,9.38045
2506.00,9.38441,25.216586,0.000424,25.072415,-2.3201,0.203,9.38434,9.38434
2507.00,9.38523,25.216628,0.000425,25.072393,-2.3200,0.203,9.39007,9.39007
2508.00,9.38608,25.216664,0.000428,25.072360,-2.3199,0.203,9.39488,9.39488
2509.00,9.38631,25.216668,0.000428,25.072342,-2.3199,0.203,9.39502,9.39502
2510.00,9.38570,25.216711,0.000427,25.072350,-2.3200,0.203,9.39150,9.39150
2511.00,9.38473,25.216659,0.000425,25.072216,-2.3200,0.203,9.38434,9.38434
2512.00,9.38501,25.216643,0.000426,25.072131,-2.3200,0.203,9.37675,9.37675
2513.00,9.38521,25.216629,0.000426,25.072095,-2.3201,0.203,9.37163,9.37163
2514.00,9.38537,25.216690,0.000425,25.072106,-2.3201,0.203,9.37092,9.37092
2515.00,9.38467,25.216757,0.000424,25.072079,-2.3200,0.203,9.37231,9.37231
2516.00,9.38216,25.216802,0.000422,25.072052,-2.3199,0.203,9.37683,9.37683
2517.00,9.38171,25.216884,0.000423,25.072088,-2.3199,0.203,9.38203,9.38203
2518.00,9.38265,25.216904,0.000421,25.072113,-2.3198,0.204,9.38509,9.38509
2519.00,9.38332,25.216885,0.000417,25.072131,-2.3197,0.204,9.38538,9.38538
2520.00,9.38248,25.216953,0.000420,25.072234,-2.3197,0.204,9.38533,9.38533
2521.00,9.38309,25.216912,0.000422,25.072301,-2.3198,0.204,9.38661,9.38661
2522.00,9.38360,25.216932,0.000423,25.072304,-2.3198,0.204,9.38528,9.38528
2523.00,9.38363,25.216996,0.000424,25.072306,-2.3199,0.204,9.38213,9.38213
2524.00,9.38370,25.217028,0.000428,25.072320,-2.3199,0.204,9.38058,9.38058
2525.00,9.38252,25.216969,0.000428,25.072265,-2.3199,0.204,9.38073,9.38073
2526.00,9.38202,25.217067,0.000425,25.072346,-2.3199,0.204,9.37806,9.37806
2527.00,9.38066,25.217061,0.000423,25.072362,-2.3198,0.204,9.37678,9.37678
2528.00,9.37958,25.217094,0.000421,25.072349,-2.3198,0.204,9.37980,9.37980
2529.00,9.37940,25.217181,0.000416,25.072367,-2.3197,0.205,9.38328,9.38328
2530.00,9.38048,25.217342,0.000416,25.072401,-2.3196,0.205,9.38340,9.38340
2531.00,9.38222,25.217423,0.000419,25.072361,-2.3196,0.205,9.38364,9.38364
2532.00,9.38301,25.217460,0.000421,25.072322,-2.3196,0.205,9.38367,9.38367
2533.00,9.38310,25.217470,0.000422,25.072306,-2.3195,0.205,9.38157,9.38157
2534.00,9.38267,25.217428,0.000424,25.072201,-2.3193,0.205,9.38021,9.38021
2535.00,9.38242,25.217408,0.000423,25.072189,-2.3191,0.205,9.38104,9.38104
2536.00,9.38282,25.217347,0.000421,25.072142,-2.3188,0.205,9.38333,9.38333
2537.00,9.38293,25.217382,0.000416,25.072162,-2.3186,0.205,9.38588,9.38588
2538.00,9.38303,25.217470,0.000415,25.072180,-2.3185,0.205,9.38882,9.38882
2539.00,9.38321,25.217600,0.000419,25.072287,-2.3184,0.205,9.38963,9.38963
2540.00,9.38354,25.217556,0.000421,25.072198,-2.3184,0.205,9.38859,9.38859
2541.00,9.38305,25.217611,0.000426,25.072233,-2.3185,0.205,9.38547,9.38547
2542.00,9.38245,25.217666,0.000433,25.072275,-2.3186,0.205,9.38334,9.38334
2543.00,9.38278,25.217654,0.000434,25.072277,-2.3186,0.205,9.38330,9.38330
2544.00,9.38382,25.217711,0.000437,25.072259,-2.3187,0.205,9.38492,9.38492
2545.00,9.38462,25.217709,0.000437,25.072276,-2.3187,0.205,9.38914,9.38914
2546.00,9.38615,25.217774,0.000436,25.072289,-2.3187,0.205,9.39408,9.39408
2547.00,9.38695,25.217816,0.000431,25.072313,-2.3186,0.205,9.39602,9.39602
2548.00,9.38712,25.217842,0.000431,25.072323,-2.3185,0.205,9.39380,9.39380
2549.00,9.38657,25.217799,0.000429,25.072315,-2.3183,0.205,9.38990,9.38990
2550.00,9.38612,25.217951,0.000432,25.072416,-2.3182,0.205,9.38434,9.38434
2551.00,9.38664,25.217963,0.000436,25.072424,-2.3180,0.205,9.37891,9.37891
2552.00,9.38745,25.217913,0.000439,25.072322,-2.3178,0.205,9.37344,9.37344
2553.00,9.38744,25.217949,0.000442,25.072320,-2.3177,0.205,9.37021,9.37021
2554.00,9.38595,25.217956,0.000441,25.072318,-2.3176,0.205,9.36912,9.36912
2555.00,9.38420,25.217918,0.000436,25.072243,-2.3174,0.205,9.36800,9.36800
2556.00,9.38348,25.217982,0.000433,25.072259,-2.3173,0.205,9.36809,9.36809
2557.00,9.38363,25.218074,0.000432,25.072254,-2.3172,0.205,9.36971,9.36971
2558.00,9.38172,25.218119,0.000426,25.072240,-2.3171,0.205,9.37227,9.37227
2559.00,9.38037,25.218140,0.000425,25.072242,-2.3170,0.206,9.37542,9.37542
2560.00,9.37965,25.218133,0.000428,25.072242,-2.3171,0.205,9.37855,9.37855
2561.00,9.38011,25.218068,0.000427,25.072194,-2.3172,0.205,9.37947,9.37947
2562.00,9.38017,25.218032,0.000428,25.072211,-2.3171,0.205,9.38185,9.38185
2563.00,9.38013,25.218013,0.000430,25.072186,-2.3171,0.205,9.38312,9.38312
2564.00,9.37940,25.218088,0.000428,25.072234,-2.3169,0.205,9.38089,9.38089
2565.00,9.37825,25.218245,0.000427,25.072327,-2.3167,0.206,9.37931,9.37931
2566.00,9.37710,25.218397,0.000429,25.072357,-2.3165,0.206,9.37988,9.37988
2567.00,9.37618,25.218472,0.000429,25.072401,-2.3162,0.206,9.37831,9.37831
2568.00,9.37567,25.218477,0.000430,25.072362,-2.3160,0.206,9.37774,9.37774
2569.00,9.37587,25.218524,0.000430,25.072305,-2.3160,0.206,9.37951,9.37951
2570.00,9.37655,25.218623,0.000430,25.072272,-2.3160,0.206,9.38195,9.38195
2571.00,9.37755,25.218604,0.000426,25.072179,-2.3160,0.206,9.38503,9.38503
2572.00,9.37881,25.218662,0.000425,25.072170,-2.3162,0.206,9.38827,9.38827
2573.00,9.37990,25.218685,0.000422,25.072150,-2.3164,0.206,9.38761,9.38761
2574.00,9.38005,25.218701,0.000421,25.072129,-2.3166,0.206,9.38441,9.38441
2575.00,9.38013,25.218642,0.000422,25.072126,-2.3166,0.206,9.38135,9.38135
2576.00,9.38038,25.218653,0.000423,25.072180,-2.3164,0.206,9.37770,9.37770
2577.00,9.38088,25.218737,0.000423,25.072159,-2.3162,0.207,9.37649,9.37649
2578.00,9.38148,25.218790,0.000422,25.072117,-2.3159,0.207,9.37793,9.37793
2579.00,9.38112,25.218876,0.000423,25.072154,-2.3158,0.207,9.37846,9.37846
2580.00,9.38109,25.218952,0.000422,25.072089,-2.3156,0.207,9.37829,9.37829
2581.00,9.38131,25.219062,0.000423,25.072098,-2.3153,0.207,9.37840,9.37840
2582.00,9.38180,25.219041,0.000422,25.072111,-2.3152,0.207,9.37676,9.37676
2583.00,9.38209,25.219123,0.000425,25.072208,-2.3151,0.207,9.37424,9.37424
2584.00,9.38086,25.219109,0.000422,25.072150,-2.3149,0.207,9.37695,9.37695
2585.00,9.38037,25.219143,0.000425,25.072181,-2.3148,0.207,9.37842,9.37842
2586.00,9.38005,25.219122,0.000423,25.072130,-2.3148,0.207,9.37835,9.37835
2587.00,9.38022,25.219268,0.000425,25.072193,-2.3147,0.207,9.37904,9.37904
2588.00,9.38023,25.219357,0.000424,25.072244,-2.3144,0.207,9.38162,9.38162
2589.00,9.38013,25.219419,0.000427,25.072277,-2.3142,0.207,9.37887,9.37887
2590.00,9.37893,25.219382,0.000423,25.072229,-2.3141,0.207,9.37462,9.37462
2591.00,9.37721,25.219442,0.000423,25.072315,-2.3140,0.208,9.37090,9.37090
2592.00,9.37579,25.219373,0.000420,25.072270,-2.3140,0.208,9.36904,9.36904
2593.00,9.37533,25.219396,0.000421,25.072314,-2.3140,0.208,9.36843,9.36843
2594.00,9.37616,25.219367,0.000420,25.072288,-2.3140,0.208,9.37262,9.37262
2595.00,9.37715,25.219386,0.000421,25.072364,-2.3139,0.208,9.37857,9.37857
2596.00,9.37731,25.219432,0.000421,25.072322,-2.3138,0.208,9.38437,9.38437
2597.00,9.37676,25.219496,0.000420,25.072300,-2.3137,0.208,9.38891,9.38891
2598.00,9.37714,25.219527,0.000417,25.072249,-2.3137,0.208,9.39113,9.39113
2599.00,9.37717,25.219632,0.000418,25.072331,-2.3137,0.208,9.38927,9.38927
2600.00,9.37884,25.219755,0.000419,25.072311,-2.3136,0.208,9.38738,9.38738
2601.00,9.37921,25.219754,0.000418,25.072271,-2.3134,0.208,9.38559,9.38559
2602.00,9.37897,25.219753,0.000419,25.072283,-2.3130,0.208,9.38200,9.38200
2603.00,9.37997,25.219804,0.000423,25.072275,-2.3127,0.208,9.37824,9.37824
2604.00,9.38025,25.219919,0.000422,25.072251,-2.3125,0.208,9.37621,9.37621
2605.00,9.37997,25.219958,0.000421,25.072207,-2.3124,0.208,9.37064,9.37064
2606.00,9.38028,25.220084,0.000418,25.072295,-2.3123,0.209,9.35950,9.35950
2607.00,9.38346,25.220136,0.000416,25.072270,-2.3121,0.209,9.34762,9.34762
2608.00,9.38549,25.220121,0.000410,25.072197,-2.3118,0.209,9.33707,9.33707
2609.00,9.38454,25.220096,0.000401,25.072177,-2.3114,0.210,9.33005,9.33005
2610.00,9.38190,25.220105,0.000397,25.072202,-2.3111,0.210,9.33174,9.33174
2611.00,9.37857,25.220131,0.000396,25.072154,-2.3109,0.211,9.34344,9.34344
2612.00,9.37521,25.220157,0.000392,25.072131,-2.3107,0.211,9.35870,9.35870
@18,2.0001,4.0, 2610.031 
2613.00,9.37178,25.220202,0.000393,25.072176,-2.3105,0.211,9.37407,9.37407
2614.00,9.36868,25.220184,0.000395,25.072162,-2.3105,0.211,9.38672,9.38672
2615.00,9.35237,25.220178,0.000394,25.072126,-2.3104,0.211,9.39488,9.39488
2616.00,9.32651,25.220169,0.000392,25.072159,-2.3104,0.212,9.39761,9.39761
2617.00,9.31922,25.220223,0.000393,25.072216,-2.3104,0.212,9.39810,9.39810
2618.00,9.32173,25.220236,0.000394,25.072231,-2.3107,0.212,9.39896,9.39896
2619.00,9.33678,25.220277,0.000396,25.072226,-2.3107,0.212,9.39996,9.39996
2620.00,9.36075,25.220384,0.000403,25.072329,-2.3105,0.212,9.40111,9.40111
2621.00,9.38288,25.220423,0.000408,25.072360,-2.3102,0.212,9.40240,9.40240
2622.00,9.39114,25.220420,0.000410,25.072333,-2.3099,0.212,9.40333,9.40333
2623.00,9.39490,25.220454,0.000412,25.072348,-2.3096,0.212,9.40221,9.40221
2624.00,9.39569,25.220539,0.000412,25.072395,-2.3093,0.212,9.39970,9.39970
2625.00,9.39709,25.220497,0.000408,25.072352,-2.3094,0.212,9.39636,9.39636
2626.00,9.39864,25.220447,0.000406,25.072237,-2.3093,0.213,9.39384,9.39384
2627.00,9.39855,25.220564,0.000408,25.072260,-2.3092,0.212,9.39278,9.39278
2628.00,9.39765,25.220626,0.000403,25.072248,-2.3090,0.213,9.39185,9.39185
2629.00,9.39702,25.220662,0.000406,25.072196,-2.3088,0.213,9.39179,9.39179
2630.00,9.39643,25.220766,0.000409,25.072210,-2.3085,0.213,9.39137,9.39137
2631.00,9.39609,25.220960,0.000409,25.072293,-2.3083,0.213,9.39056,9.39056
2632.00,9.39619,25.220997,0.000406,25.072292,-2.3082,0.213,9.38932,9.38932
2633.00,9.39572,25.220974,0.000410,25.072196,-2.3081,0.213,9.38879,9.38879
2634.00,9.39506,25.220863,0.000408,25.072134,-2.3081,0.213,9.38747,9.38747
2635.00,9.39434,25.220921,0.000405,25.072133,-2.3081,0.213,9.38691,9.38691
2636.00,9.39371,25.220879,0.000404,25.072090,-2.3079,0.214,9.38724,9.38724
2637.00,9.39332,25.220891,0.000407,25.072137,-2.3077,0.214,9.38697,9.38697
2638.00,9.39281,25.220973,0.000411,25.072253,-2.3074,0.214,9.38678,9.38678
2639.00,9.39192,25.221204,0.000415,25.072420,-2.3071,0.214,9.38652,9.38652
2640.00,9.39106,25.221180,0.000415,25.072397,-2.3067,0.214,9.38851,9.38851
2641.00,9.39082,25.221129,0.000417,25.072375,-2.3064,0.214,9.39144,9.39144
2642.00,9.39089,25.221187,0.000415,25.072352,-2.3061,0.214,9.39464,9.39464
2643.00,9.39100,25.221233,0.000411,25.072351,-2.3058,0.214,9.39661,9.39661
2644.00,9.39110,25.221197,0.000410,25.072323,-2.3056,0.214,9.39886,9.39886
2645.00,9.39126,25.221230,0.000412,25.072326,-2.3057,0.214,9.39863,9.39863
2646.00,9.39130,25.221325,0.000415,25.072333,-2.3057,0.214,9.39531,9.39531
2647.00,9.39094,25.221416,0.000418,25.072370,-2.3058,0.214,9.39238,9.39238
2648.00,9.39083,25.221333,0.000416,25.072264,-2.3057,0.214,9.39123,9.39123
2649.00,9.39097,25.221379,0.000415,25.072235,-2.3054,0.214,9.39047,9.39047
2650.00,9.39131,25.221433,0.000418,25.072273,-2.3050,0.214,9.38989,9.38989
2651.00,9.39134,25.221424,0.000412,25.072237,-2.3048,0.214,9.39006,9.39006
2652.00,9.39129,25.221384,0.000409,25.072167,-2.3045,0.215,9.38804,9.38804
2653.00,9.39040,25.221583,0.000415,25.072310,-2.3044,0.215,9.38653,9.38653
2654.00,9.39065,25.221566,0.000417,25.072230,-2.3045,0.215,9.38853,9.38853
2655.00,9.39166,25.221627,0.000417,25.072212,-2.3045,0.215,9.39138,9.39138
2656.00,9.39226,25.221717,0.000424,25.072246,-2.3044,0.215,9.39272,9.39272
2657.00,9.39244,25.221780,0.000422,25.072262,-2.3042,0.215,9.39513,9.39513
2658.00,9.39262,25.221844,0.000420,25.072261,-2.3039,0.215,9.39670,9.39670
2659.00,9.39289,25.221955,0.000416,25.072315,-2.3035,0.215,9.39267,9.39267
2660.00,9.39251,25.221967,0.000414,25.072303,-2.3032,0.215,9.38727,9.38727
2661.00,9.39141,25.221998,0.000413,25.072328,-2.3030,0.215,9.38439,9.38439
2662.00,9.39087,25.221988,0.000417,25.072318,-2.3028,0.215,9.38324,9.38324
2663.00,9.39116,25.221879,0.000414,25.072139,-2.3027,0.215,9.38270,9.38270
2664.00,9.39007,25.221901,0.000416,25.072109,-2.3025,0.215,9.38271,9.38271
2665.00,9.38888,25.221944,0.000417,25.072138,-2.3024,0.215,9.38265,9.38265
2666.00,9.38844,25.221954,0.000412,25.072112,-2.3021,0.216,9.38370,9.38370
2667.00,9.38767,25.221938,0.000414,25.072108,-2.3019,0.216,9.38424,9.38424
2668.00,9.38757,25.222043,0.000414,25.072212,-2.3015,0.216,9.38432,9.38432
2669.00,9.38744,25.222079,0.000412,25.072226,-2.3013,0.216,9.38619,9.38619
2670.00,9.38742,25.222054,0.000413,25.072118,-2.3012,0.216,9.38900,9.38900
2671.00,9.38772,25.222054,0.000412,25.072075,-2.3011,0.216,9.39115,9.39115
2672.00,9.38863,25.222102,0.000408,25.072039,-2.3010,0.216,9.39475,9.39475
2673.00,9.39001,25.222142,0.000409,25.072056,-2.3009,0.217,9.39832,9.39832
2674.00,9.39067,25.222162,0.000412,25.072065,-2.3008,0.217,9.40045,9.40045
2675.00,9.39027,25.222208,0.000413,25.072114,-2.3005,0.217,9.40083,9.40083
2676.00,9.38981,25.222332,0.000416,25.072186,-2.3003,0.217,9.39958,9.39958
2677.00,9.38962,25.222425,0.000419,25.072233,-2.3001,0.217,9.39578,9.39578
2678.00,9.38936,25.222466,0.000420,25.072245,-2.2998,0.217,9.39209,9.39209
2679.00,9.38966,25.222441,0.000422,25.072208,-2.2996,0.217,9.39090,9.39090
2680.00,9.39063,25.222549,0.000425,25.072241,-2.2995,0.217,9.39286,9.39286
2681.00,9.39184,25.222549,0.000429,25.072234,-2.2994,0.217,9.39686,9.39686
2682.00,9.39325,25.222607,0.000433,25.072258,-2.2992,0.216,9.40098,9.40098
2683.00,9.39424,25.222618,0.000434,25.072279,-2.2989,0.216,9.40460,9.40460
2684.00,9.39577,25.222669,0.000434,25.072278,-2.2986,0.216,9.40672,9.40672
2685.00,9.39713,25.222627,0.000433,25.072224,-2.2983,0.216,9.40604,9.40604
2686.00,9.39782,25.222683,0.000429,25.072182,-2.2981,0.216,9.40292,9.40292
2687.00,9.39845,25.222742,0.000425,25.072151,-2.2978,0.217,9.39964,9.39964
2688.00,9.39937,25.222843,0.000426,25.072088,-2.2976,0.216,9.39660,9.39660
2689.00,9.39976,25.223080,0.000428,25.072226,-2.2973,0.216,9.39323,9.39323
2690.00,9.39884,25.223223,0.000427,25.072308,-2.2969,0.217,9.39168,9.39168
2691.00,9.39792,25.223270,0.000429,25.072282,-2.2965,0.217,9.39074,9.39074
2692.00,9.39703,25.223242,0.000431,25.072248,-2.2963,0.216,9.38896,9.38896
2693.00,9.39561,25.223247,0.000433,25.072267,-2.2963,0.216,9.38633,9.38633
2694.00,9.39444,25.223210,0.000433,25.072224,-2.2963,0.216,9.38433,9.38433
2695.00,9.39432,25.223258,0.000433,25.072226,-2.2964,0.216,9.38235,9.38235
2696.00,9.39342,25.223302,0.000434,25.072340,-2.2963,0.217,9.38224,9.38224
2697.00,9.39339,25.223450,0.000437,25.072460,-2.2960,0.217,9.38521,9.38521
2698.00,9.39387,25.223617,0.000434,25.072486,-2.2957,0.217,9.38799,9.38799
2699.00,9.39348,25.223695,0.000436,25.072502,-2.2955,0.217,9.38797,9.38797
2700.00,9.39237,25.223705,0.000438,25.072513,-2.2953,0.217,9.38626,9.38626
2701.00,9.39063,25.223753,0.000437,25.072455,-2.2952,0.217,9.38315,9.38315
2702.00,9.38887,25.223716,0.000437,25.072349,-2.2952,0.217,9.37904,9.37904
2703.00,9.38740,25.223644,0.000436,25.072318,-2.2951,0.217,9.37521,9.37521
2704.00,9.38555,25.223556,0.000429,25.072224,-2.2949,0.217,9.37335,9.37335
2705.00,9.38390,25.223626,0.000425,25.072197,-2.2947,0.217,9.37302,9.37302
2706.00,9.38288,25.223587,0.000420,25.072148,-2.2943,0.218,9.37281,9.37281
2707.00,9.38181,25.223701,0.000417,25.072176,-2.2940,0.218,9.37423,9.37423
2708.00,9.38058,25.223809,0.000419,25.072249,-2.2938,0.218,9.37726,9.37726
2709.00,9.37953,25.223925,0.000418,25.072343,-2.2936,0.218,9.38138,9.38138
2710.00,9.37964,25.223990,0.000418,25.072419,-2.2934,0.218,9.38514,9.38514
2711.00,9.38080,25.224138,0.000421,25.072501,-2.2933,0.218,9.39001,9.39001
2712.00,9.38224,25.224035,0.000420,25.072422,-2.2931,0.218,9.39311,9.39311
2713.00,9.38333,25.223984,0.000421,25.072374,-2.2927,0.218,9.39450,9.39450
2714.00,9.38406,25.223924,0.000424,25.072312,-2.2924,0.218,9.39453,9.39453
2715.00,9.38441,25.223836,0.000427,25.072117,-2.2922,0.218,9.39347,9.39347
2716.00,9.38403,25.223815,0.000429,25.072076,-2.2920,0.218,9.39176,9.39176
2717.00,9.38313,25.223971,0.000430,25.072209,-2.2918,0.218,9.38869,9.38869
2718.00,9.38341,25.224045,0.000428,25.072304,-2.2916,0.218,9.38811,9.38811
2719.00,9.38406,25.224195,0.000431,25.072349,-2.2915,0.218,9.38844,9.38844
2720.00,9.38482,25.224274,0.000430,25.072422,-2.2912,0.219,9.38929,9.38929
2721.00,9.38549,25.224341,0.000433,25.072447,-2.2908,0.219,9.38868,9.38868
2722.00,9.38606,25.224394,0.000430,25.072382,-2.2905,0.219,9.38937,9.38937
2723.00,9.38651,25.224461,0.000431,25.072305,-2.2904,0.219,9.38691,9.38691
2724.00,9.38686,25.224345,0.000427,25.072132,-2.2901,0.219,9.38416,9.38416
2725.00,9.38727,25.224354,0.000428,25.072163,-2.2899,0.219,9.38237,9.38237
2726.00,9.38793,25.224349,0.000423,25.072143,-2.2899,0.219,9.38313,9.38313
2727.00,9.38858,25.224276,0.000423,25.072090,-2.2897,0.219,9.38358,9.38358
2728.00,9.38867,25.224212,0.000421,25.072034,-2.2895,0.219,9.38513,9.38513
2729.00,9.38855,25.224371,0.000424,25.072215,-2.2893,0.219,9.38618,9.38618
2730.00,9.38814,25.224439,0.000423,25.072201,-2.2890,0.219,9.38693,9.38693
2731.00,9.38794,25.224498,0.000425,25.072252,-2.2887,0.219,9.38745,9.38745
2732.00,9.38758,25.224540,0.000423,25.072325,-2.2884,0.219,9.38773,9.38773
2733.00,9.38730,25.224650,0.000424,25.072370,-2.2880,0.220,9.38869,9.38869
2734.00,9.38705,25.224690,0.000419,25.072359,-2.2876,0.220,9.38920,9.38920
2735.00,9.38702,25.224614,0.000416,25.072244,-2.2873,0.220,9.38986,9.38986
2736.00,9.38711,25.224690,0.000419,25.072221,-2.2870,0.220,9.38912,9.38912
2737.00,9.38710,25.224777,0.000425,25.072238,-2.2868,0.220,9.38812,9.38812
2738.00,9.38740,25.224775,0.000425,25.072261,-2.2866,0.220,9.38929,9.38929
2739.00,9.38771,25.224779,0.000427,25.072280,-2.2864,0.220,9.39196,9.39196
2740.00,9.38805,25.224936,0.000429,25.072404,-2.2862,0.220,9.39361,9.39361
2741.00,9.38836,25.224888,0.000421,25.072320,-2.2861,0.220,9.39414,9.39414
2742.00,9.38849,25.224866,0.000417,25.072242,-2.2859,0.221,9.39477,9.39477
2743.00,9.38866,25.224945,0.000416,25.072255,-2.2856,0.221,9.39220,9.39220
2744.00,9.38905,25.224956,0.000416,25.072178,-2.2854,0.221,9.39006,9.39006
2745.00,9.38960,25.225014,0.000416,25.072213,-2.2853,0.221,9.38866,9.38866
2746.00,9.38970,25.225089,0.000421,25.072249,-2.2849,0.221,9.38765,9.38765
2747.00,9.38936,25.225086,0.000421,25.072200,-2.2846,0.221,9.38543,9.38543
2748.00,9.38943,25.225067,0.000419,25.072109,-2.2844,0.221,9.38537,9.38537
2749.00,9.38964,25.225051,0.000417,25.072056,-2.2840,0.221,9.38577,9.38577
2750.00,9.38943,25.225016,0.000416,25.071961,-2.2835,0.221,9.38629,9.38629
2751.00,9.38973,25.225090,0.000417,25.072025,-2.2830,0.221,9.38838,9.38838
2752.00,9.39001,25.225172,0.000417,25.072092,-2.2824,0.222,9.39265,9.39265
2753.00,9.39038,25.225289,0.000417,25.072187,-2.2820,0.222,9.39713,9.39713
2754.00,9.39066,25.225418,0.000423,25.072271,-2.2817,0.222,9.39823,9.39823
2755.00,9.39106,25.225497,0.000425,25.072320,-2.2816,0.222,9.39329,9.39329
2756.00,9.39027,25.225411,0.000419,25.072240,-2.2815,0.222,9.38477,9.38477
2757.00,9.38944,25.225500,0.000419,25.072316,-2.2814,0.222,9.37244,9.37244
2758.00,9.38978,25.225519,0.000418,25.072343,-2.2814,0.222,9.35817,9.35817
2759.00,9.39009,25.225517,0.000412,25.072326,-2.2813,0.223,9.34902,9.34902
2760.00,9.39254,25.225517,0.000404,25.072307,-2.2811,0.223,9.34987,9.34987
2761.00,9.39620,25.225648,0.000401,25.072360,-2.2809,0.224,9.35647,9.35647
2762.00,9.39975,25.225692,0.000396,25.072284,-2.2806,0.224,9.36674,9.36674
@19,2.0001,4.0, 2760.308 
2763.00,9.40511,25.225629,0.000392,25.072155,-2.2803,0.224,9.37819,9.37819
2764.00,9.39546,25.225714,0.000393,25.072176,-2.2799,0.225,9.38762,9.38762
2765.00,9.36810,25.225720,0.000396,25.072120,-2.2796,0.224,9.39286,9.39286
2766.00,9.35240,25.225685,0.000397,25.072040,-2.2793,0.224,9.39449,9.39449
2767.00,9.34215,25.225629,0.000397,25.072028,-2.2792,0.225,9.39539,9.39539
2768.00,9.34028,25.225744,0.000395,25.072150,-2.2790,0.225,9.39556,9.39556
2769.00,9.35101,25.225758,0.000395,25.072147,-2.2789,0.225,9.39504,9.39504
2770.00,9.37165,25.225819,0.000395,25.072214,-2.2788,0.225,9.39486,9.39486
2771.00,9.38303,25.225910,0.000399,25.072298,-2.2785,0.225,9.39506,9.39506
2772.00,9.38801,25.225955,0.000399,25.072265,-2.2782,0.226,9.39589,9.39589
2773.00,9.39077,25.225906,0.000401,25.072099,-2.2780,0.226,9.39907,9.39907
2774.00,9.39142,25.225997,0.000403,25.072139,-2.2778,0.226,9.40332,9.40332
2775.00,9.39227,25.226051,0.000403,25.072091,-2.2777,0.226,9.40641,9.40641
2776.00,9.39302,25.226104,0.000401,25.072031,-2.2775,0.226,9.40852,9.40852
2777.00,9.39541,25.226148,0.000403,25.072038,-2.2773,0.226,9.40977,9.40977
2778.00,9.39725,25.226215,0.000404,25.072097,-2.2771,0.226,9.40892,9.40892
2779.00,9.39806,25.226163,0.000404,25.072049,-2.2768,0.226,9.40690,9.40690
2780.00,9.39942,25.226151,0.000404,25.072084,-2.2764,0.226,9.40477,9.40477
2781.00,9.40096,25.226179,0.000407,25.072160,-2.2761,0.227,9.40362,9.40362
2782.00,9.40176,25.226278,0.000411,25.072263,-2.2760,0.227,9.40267,9.40267
2783.00,9.40195,25.226292,0.000411,25.072278,-2.2758,0.227,9.40025,9.40025
2784.00,9.40172,25.226307,0.000410,25.072253,-2.2756,0.227,9.39710,9.39710
2785.00,9.40089,25.226378,0.000414,25.072276,-2.2754,0.227,9.39540,9.39540
2786.00,9.40050,25.226362,0.000413,25.072207,-2.2752,0.227,9.39542,9.39542
2787.00,9.40098,25.226356,0.000412,25.072121,-2.2748,0.227,9.39711,9.39711
2788.00,9.40184,25.226380,0.000411,25.072103,-2.2746,0.227,9.40107,9.40107
2789.00,9.40282,25.226451,0.000415,25.072121,-2.2744,0.227,9.40598,9.40598
2790.00,9.40385,25.226438,0.000413,25.072022,-2.2741,0.227,9.41034,9.41034
2791.00,9.40440,25.226480,0.000413,25.072029,-2.2739,0.227,9.41040,9.41040
2792.00,9.40427,25.226554,0.000414,25.072088,-2.2736,0.227,9.40662,9.40662
2793.00,9.40358,25.226638,0.000414,25.072047,-2.2733,0.227,9.40216,9.40216
2794.00,9.40251,25.226673,0.000410,25.072011,-2.2730,0.228,9.39797,9.39797
2795.00,9.40148,25.226819,0.000413,25.072152,-2.2727,0.228,9.39546,9.39546
2796.00,9.40105,25.226822,0.000413,25.072116,-2.2723,0.228,9.39669,9.39669
2797.00,9.40075,25.226837,0.000415,25.072106,-2.2721,0.228,9.40127,9.40127
2798.00,9.40047,25.226809,0.000416,25.072110,-2.2718,0.228,9.40433,9.40433
2799.00,9.40061,25.226730,0.000419,25.072046,-2.2714,0.228,9.40557,9.40557
2800.00,9.40189,25.226673,0.000422,25.071962,-2.2712,0.228,9.40496,9.40496
2801.00,9.40325,25.226694,0.000423,25.071980,-2.2710,0.228,9.40331,9.40331
2802.00,9.40422,25.226639,0.000424,25.071960,-2.2706,0.228,9.40104,9.40104
2803.00,9.40398,25.226703,0.000423,25.072018,-2.2703,0.228,9.39989,9.39989
2804.00,9.40335,25.226724,0.000420,25.072032,-2.2700,0.228,9.39959,9.39959
2805.00,9.40307,25.226735,0.000418,25.072023,-2.2698,0.228,9.39852,9.39852
2806.00,9.40245,25.226713,0.000417,25.071999,-2.2695,0.229,9.39837,9.39837
2807.00,9.40214,25.226700,0.000417,25.071890,-2.2692,0.229,9.39923,9.39923
2808.00,9.40165,25.226754,0.000417,25.071858,-2.2689,0.229,9.39819,9.39819
2809.00,9.40067,25.226906,0.000423,25.071944,-2.2686,0.229,9.39723,9.39723
2810.00,9.39954,25.226932,0.000422,25.071987,-2.2681,0.229,9.39734,9.39734
2811.00,9.39878,25.227019,0.000419,25.072007,-2.2678,0.229,9.39634,9.39634
2812.00,9.39897,25.227126,0.000418,25.072091,-2.2674,0.229,9.39615,9.39615
2813.00,9.39990,25.227162,0.000418,25.072127,-2.2673,0.229,9.39891,9.39891
2814.00,9.40053,25.227191,0.000414,25.072120,-2.2670,0.229,9.40033,9.40033
2815.00,9.40054,25.227249,0.000414,25.072080,-2.2668,0.229,9.40048,9.40048
2816.00,9.40008,25.227335,0.000417,25.072067,-2.2667,0.229,9.40096,9.40096
2817.00,9.39945,25.227384,0.000416,25.072035,-2.2666,0.230,9.40049,9.40049
2818.00,9.39934,25.227481,0.000416,25.072033,-2.2664,0.230,9.40059,9.40059
2819.00,9.39963,25.227529,0.000419,25.071966,-2.2662,0.230,9.40242,9.40242
2820.00,9.40040,25.227551,0.000421,25.071965,-2.2659,0.230,9.40749,9.40749
2821.00,9.40120,25.227610,0.000424,25.071991,-2.2655,0.230,9.41304,9.41304
2822.00,9.40210,25.227725,0.000428,25.072079,-2.2651,0.230,9.41590,9.41590
2823.00,9.40280,25.227741,0.000427,25.072112,-2.2648,0.230,9.41362,9.41362
2824.00,9.40313,25.227742,0.000429,25.072083,-2.2644,0.230,9.40795,9.40795
2825.00,9.40346,25.227850,0.000429,25.072137,-2.2641,0.230,9.39950,9.39950
2826.00,9.40359,25.227920,0.000425,25.072165,-2.2638,0.230,9.39306,9.39306
2827.00,9.40484,25.227872,0.000420,25.072040,-2.2635,0.230,9.38949,9.38949
2828.00,9.40627,25.227887,0.000423,25.072027,-2.2632,0.230,9.39068,9.39068
2829.00,9.40645,25.227928,0.000421,25.072071,-2.2630,0.230,9.39381,9.39381
2830.00,9.40879,25.227983,0.000423,25.072091,-2.2628,0.230,9.39772,9.39772
2831.00,9.41111,25.228010,0.000425,25.072082,-2.2625,0.230,9.40026,9.40026
2832.00,9.40991,25.228122,0.000427,25.072183,-2.2623,0.230,9.40340,9.40340
2833.00,9.39889,25.228194,0.000425,25.072158,-2.2621,0.231,9.40550,9.40550
2834.00,9.39140,25.228163,0.000423,25.072120,-2.2619,0.231,9.40903,9.40903
2835.00,9.39350,25.228153,0.000418,25.072075,-2.2617,0.231,9.41379,9.41379
2836.00,9.39495,25.228243,0.000420,25.072160,-2.2615,0.231,9.41619,9.41619
2837.00,9.39702,25.228232,0.000422,25.072082,-2.2613,0.231,9.41398,9.41398
2838.00,9.39994,25.228212,0.000424,25.072104,-2.2611,0.231,9.41023,9.41023
2839.00,9.40250,25.228252,0.000427,25.072092,-2.2608,0.231,9.40634,9.40634
2840.00,9.40247,25.228252,0.000428,25.072022,-2.2605,0.231,9.40208,9.40208
2841.00,9.40166,25.228319,0.000429,25.072034,-2.2602,0.231,9.40088,9.40088
2842.00,9.40173,25.228395,0.000432,25.072124,-2.2598,0.231,9.40182,9.40182
2843.00,9.40259,25.228397,0.000432,25.072059,-2.2595,0.231,9.40365,9.40365
2844.00,9.40497,25.228491,0.000436,25.072149,-2.2592,0.231,9.40397,9.40397
2845.00,9.40638,25.228538,0.000438,25.072192,-2.2590,0.231,9.40229,9.40229
2846.00,9.40732,25.228476,0.000439,25.072098,-2.2587,0.231,9.40015,9.40015
2847.00,9.40783,25.228393,0.000438,25.072032,-2.2585,0.231,9.39984,9.39984
2848.00,9.40641,25.228457,0.000436,25.072095,-2.2583,0.231,9.40068,9.40068
2849.00,9.40565,25.228497,0.000431,25.072103,-2.2580,0.231,9.40348,9.40348
2850.00,9.40605,25.228558,0.000431,25.072132,-2.2575,0.231,9.40561,9.40561
2851.00,9.40566,25.228670,0.000430,25.072241,-2.2572,0.232,9.40365,9.40365
2852.00,9.40474,25.228777,0.000428,25.072297,-2.2569,0.232,9.39920,9.39920
2853.00,9.40317,25.228760,0.000430,25.072250,-2.2567,0.232,9.39428,9.39428
2854.00,9.40154,25.228823,0.000433,25.072292,-2.2565,0.232,9.39094,9.39094
2855.00,9.39966,25.228860,0.000435,25.072359,-2.2564,0.232,9.39188,9.39188
2856.00,9.39930,25.228805,0.000434,25.072312,-2.2561,0.232,9.39660,9.39660
2857.00,9.39981,25.228939,0.000436,25.072399,-2.2557,0.232,9.40329,9.40329
2858.00,9.39993,25.229069,0.000435,25.072406,-2.2552,0.232,9.40868,9.40868
2859.00,9.39884,25.229147,0.000434,25.072384,-2.2549,0.232,9.41224,9.41224
2860.00,9.39839,25.229168,0.000433,25.072318,-2.2546,0.232,9.41364,9.41364
2861.00,9.40013,25.229178,0.000433,25.072250,-2.2542,0.232,9.41098,9.41098
2862.00,9.40216,25.229128,0.000432,25.072152,-2.2539,0.232,9.40616,9.40616
2863.00,9.40316,25.229086,0.000434,25.072181,-2.2537,0.232,9.40311,9.40311
2864.00,9.40269,25.229051,0.000436,25.072130,-2.2533,0.232,9.40000,9.40000
2865.00,9.40294,25.229052,0.000435,25.072091,-2.2530,0.232,9.39748,9.39748
2866.00,9.40188,25.229007,0.000431,25.072030,-2.2528,0.232,9.39690,9.39690
2867.00,9.40134,25.229033,0.000428,25.072055,-2.2524,0.233,9.39672,9.39672
2868.00,9.40089,25.229171,0.000424,25.072099,-2.2521,0.233,9.39542,9.39542
2869.00,9.40021,25.229337,0.000422,25.072226,-2.2519,0.233,9.39524,9.39524
2870.00,9.40186,25.229406,0.000423,25.072277,-2.2516,0.233,9.39528,9.39528
2871.00,9.40234,25.229522,0.000424,25.072331,-2.2513,0.233,9.39493,9.39493
2872.00,9.40210,25.229593,0.000427,25.072307,-2.2510,0.233,9.39470,9.39470
2873.00,9.40162,25.229602,0.000429,25.072299,-2.2508,0.233,9.39497,9.39497
2874.00,9.40072,25.229591,0.000432,25.072234,-2.2505,0.233,9.39515,9.39515
2875.00,9.40054,25.229578,0.000429,25.072179,-2.2504,0.233,9.39456,9.39456
2876.00,9.39983,25.229584,0.000427,25.072133,-2.2502,0.233,9.39471,9.39471
2877.00,9.39851,25.229527,0.000427,25.072109,-2.2499,0.233,9.39640,9.39640
2878.00,9.39815,25.229545,0.000425,25.072126,-2.2496,0.234,9.39941,9.39941
2879.00,9.39825,25.229504,0.000418,25.072083,-2.2493,0.234,9.40214,9.40214
2880.00,9.39789,25.229557,0.000416,25.072133,-2.2488,0.234,9.40433,9.40433
2881.00,9.39812,25.229669,0.000420,25.072234,-2.2484,0.234,9.40696,9.40696
2882.00,9.39880,25.229660,0.000420,25.072127,-2.2480,0.234,9.40921,9.40921
2883.00,9.39942,25.229687,0.000422,25.072090,-2.2474,0.234,9.40839,9.40839
2884.00,9.39947,25.229699,0.000421,25.072027,-2.2469,0.234,9.40464,9.40464
2885.00,9.39888,25.229780,0.000422,25.072037,-2.2465,0.234,9.39979,9.39979
2886.00,9.39833,25.229821,0.000421,25.072007,-2.2461,0.234,9.39668,9.39668
2887.00,9.39871,25.230015,0.000424,25.072165,-2.2455,0.234,9.39574,9.39574
2888.00,9.39952,25.230047,0.000424,25.072163,-2.2452,0.234,9.39815,9.39815
2889.00,9.40096,25.230053,0.000427,25.072213,-2.2450,0.234,9.40450,9.40450
2890.00,9.40201,25.230074,0.000426,25.072245,-2.2447,0.234,9.41073,9.41073
2891.00,9.40280,25.230063,0.000424,25.072242,-2.2445,0.235,9.41445,9.41445
2892.00,9.40408,25.230015,0.000420,25.072132,-2.2446,0.235,9.41339,9.41339
2893.00,9.40498,25.230120,0.000420,25.072213,-2.2445,0.235,9.41036,9.41036
2894.00,9.40619,25.230249,0.000424,25.072261,-2.2443,0.235,9.40550,9.40550
2895.00,9.40650,25.230283,0.000426,25.072240,-2.2442,0.235,9.40286,9.40286
2896.00,9.40583,25.230368,0.000431,25.072278,-2.2439,0.235,9.40145,9.40145
2897.00,9.40514,25.230438,0.000432,25.072383,-2.2435,0.235,9.40153,9.40153
2898.00,9.40427,25.230438,0.000434,25.072289,-2.2430,0.235,9.40216,9.40216
2899.00,9.40372,25.230463,0.000430,25.072274,-2.2426,0.235,9.40336,9.40336
2900.00,9.40364,25.230501,0.000433,25.072271,-2.2422,0.235,9.40274,9.40274
2901.00,9.40402,25.230492,0.000429,25.072235,-2.2420,0.236,9.40171,9.40171
2902.00,9.40408,25.230501,0.000428,25.072187,-2.2417,0.236,9.40045,9.40045
2903.00,9.40353,25.230516,0.000423,25.072212,-2.2413,0.236,9.39811,9.39811
2904.00,9.40237,25.230493,0.000422,25.072186,-2.2410,0.236,9.39497,9.39497
2905.00,9.40229,25.230579,0.000422,25.072220,-2.2407,0.236,9.39481,9.39481
2906.00,9.40329,25.230610,0.000423,25.072204,-2.2403,0.236,9.39752,9.39752
2907.00,9.40406,25.230734,0.000428,25.072307,-2.2401,0.236,9.40126,9.40126
2908.00,9.40408,25.230853,0.000430,25.072346,-2.2400,0.236,9.40457,9.40457
2909.00,9.40315,25.231058,0.000433,25.072419,-2.2398,0.236,9.40538,9.40538
2910.00,9.40157,25.231127,0.000431,25.072388,-2.2395,0.236,9.40325,9.40325
2911.00,9.40028,25.231226,0.000432,25.072450,-2.2391,0.236,9.39783,9.39783
2912.00,9.39971,25.231166,0.000427,25.072316,-2.2387,0.236,9.39313,9.39313
