# Supplementary material for: HSL1 and BAM1/2 impact epidermal cell development by sensing distinct signaling peptides
Source: Nat Commun. 2022 Feb 15;13:876. doi: 10.1038/s41467-022-28558-4 (PMC8847575; doi:10.1038/s41467-022-28558-4)
Supplement: Supplementary file 4 — Source Data [file 41467_2022_28558_MOESM4_ESM.zip › Source Data/Source Data/Figure S3/Exp2_HSL1_IDL3_SERK1.itc]

$ITC
$ 19 
$NOT
$ 25 
$ 60 
$ 500 
$ 10 
$ 2 
$ADCGainCode:  0 
$False,True,True
$ 0.4 , 0.8 , 150 , 5 
$ 2 , 4 , 150 , 5 
$ 2 , 4 , 150 , 5 
$ 2 , 4 , 150 , 5 
$ 2 , 4 , 150 , 5 
$ 2 , 4 , 150 , 5 
$ 2 , 4 , 150 , 5 
$ 2 , 4 , 150 , 5 
$ 2 , 4 , 150 , 5 
$ 2 , 4 , 150 , 5 
$ 2 , 4 , 150 , 5 
$ 2 , 4 , 150 , 5 
$ 2 , 4 , 150 , 5 
$ 2 , 4 , 150 , 5 
$ 2 , 4 , 150 , 5 
$ 2 , 4 , 150 , 5 
$ 2 , 4 , 150 , 5 
$ 2 , 4 , 150 , 5 
$ 2 , 4 , 150 , 5 
# 0 
# 0.1 
# 0 
# 0.2035 
# 25 
# 4 
# 8.15 
# 1 
?HSL1_15uM_IDL3_200uM_SERK1_100uM
% MICROCALITC_MAL1177627
% 0.2035 
% 4 
%-0.586102 , 29.61604 
%-0.348256 , 29.40329 
% 0.8333333 
% 167740 , 167730 
% 0.25 , 81 
%-0.015695 ,-0.033946 
%-20 , 8 
% 0 , 0 
% 0 
% 128000       127744 
% 43.1 
% 500 , 750 , 1000 , 750 
% 0.06978023945 ,-0.002252194966 ,-3.244915618586E-05 , 1.349203907274E-06 ,-9.058983361606E-09 
% MicroCalITC Ver: 1.29.32 Run time:8/5/2020 6:15:47 PM
@0
5.00,9.70852,25.138525,0.000439,25.098448,-1.3597,0.058,9.70934,9.70934
6.00,9.70889,25.138750,0.000446,25.098567,-1.3594,0.058,9.70860,9.70860
7.00,9.70881,25.138880,0.000448,25.098562,-1.3592,0.058,9.70751,9.70751
8.00,9.70874,25.138721,0.000446,25.098398,-1.3593,0.058,9.70585,9.70585
9.00,9.70870,25.138684,0.000444,25.098293,-1.3593,0.058,9.70422,9.70422
10.00,9.70808,25.138713,0.000442,25.098266,-1.3594,0.058,9.70332,9.70332
11.00,9.70784,25.138575,0.000430,25.098115,-1.3596,0.058,9.70253,9.70253
12.00,9.70759,25.138496,0.000426,25.098058,-1.3599,0.058,9.70235,9.70235
13.00,9.70754,25.138621,0.000427,25.098124,-1.3598,0.059,9.70306,9.70306
14.00,9.70729,25.138765,0.000427,25.098313,-1.3600,0.059,9.70310,9.70310
15.00,9.70691,25.138979,0.000432,25.098501,-1.3602,0.059,9.70370,9.70370
16.00,9.70647,25.139142,0.000439,25.098598,-1.3601,0.059,9.70429,9.70429
17.00,9.70598,25.139387,0.000443,25.098727,-1.3599,0.059,9.70355,9.70355
18.00,9.70561,25.139501,0.000444,25.098733,-1.3598,0.059,9.70181,9.70181
19.00,9.70482,25.139425,0.000445,25.098625,-1.3595,0.059,9.69970,9.69970
20.00,9.70351,25.139157,0.000439,25.098366,-1.3592,0.059,9.69561,9.69561
21.00,9.70235,25.138959,0.000434,25.098203,-1.3592,0.059,9.69152,9.69152
22.00,9.70119,25.138794,0.000435,25.098099,-1.3593,0.059,9.68884,9.68884
23.00,9.70029,25.138704,0.000434,25.098091,-1.3595,0.059,9.68769,9.68769
24.00,9.69931,25.138740,0.000433,25.098089,-1.3597,0.059,9.68806,9.68806
25.00,9.69863,25.138921,0.000436,25.098283,-1.3600,0.059,9.68870,9.68870
26.00,9.69819,25.138933,0.000434,25.098302,-1.3601,0.059,9.69042,9.69042
27.00,9.69708,25.139102,0.000433,25.098439,-1.3604,0.060,9.69257,9.69257
28.00,9.69544,25.139031,0.000429,25.098332,-1.3604,0.060,9.69465,9.69465
29.00,9.69456,25.139106,0.000429,25.098340,-1.3603,0.060,9.69638,9.69638
30.00,9.69442,25.138884,0.000422,25.098040,-1.3603,0.060,9.69824,9.69824
31.00,9.69498,25.139011,0.000423,25.098057,-1.3603,0.060,9.69968,9.69968
32.00,9.69556,25.138799,0.000417,25.097846,-1.3602,0.060,9.70061,9.70061
33.00,9.69620,25.138784,0.000416,25.097797,-1.3602,0.060,9.70143,9.70143
34.00,9.69651,25.138838,0.000418,25.097829,-1.3603,0.060,9.70225,9.70225
35.00,9.69649,25.139067,0.000425,25.098005,-1.3603,0.060,9.70333,9.70333
36.00,9.69566,25.139149,0.000428,25.098076,-1.3602,0.060,9.70309,9.70309
37.00,9.69586,25.139325,0.000432,25.098152,-1.3601,0.060,9.70287,9.70287
38.00,9.69638,25.139472,0.000432,25.098263,-1.3602,0.060,9.70270,9.70270
39.00,9.69694,25.139363,0.000428,25.098139,-1.3601,0.060,9.70284,9.70284
40.00,9.69789,25.139249,0.000426,25.098047,-1.3598,0.061,9.70345,9.70345
41.00,9.69900,25.139350,0.000428,25.098148,-1.3595,0.061,9.70517,9.70517
42.00,9.70012,25.139398,0.000433,25.098182,-1.3592,0.061,9.70660,9.70660
43.00,9.70111,25.139374,0.000435,25.098099,-1.3590,0.061,9.70744,9.70744
44.00,9.70194,25.139613,0.000439,25.098270,-1.3589,0.061,9.70771,9.70771
45.00,9.70265,25.139872,0.000441,25.098417,-1.3591,0.061,9.70722,9.70722
46.00,9.70340,25.139866,0.000435,25.098316,-1.3594,0.061,9.70606,9.70606
47.00,9.70396,25.139809,0.000427,25.098222,-1.3597,0.061,9.70541,9.70541
48.00,9.70408,25.139889,0.000429,25.098262,-1.3599,0.061,9.70540,9.70540
49.00,9.70445,25.139873,0.000430,25.098219,-1.3598,0.061,9.70576,9.70576
50.00,9.70489,25.139714,0.000430,25.098056,-1.3597,0.061,9.70626,9.70626
51.00,9.70521,25.139734,0.000432,25.098054,-1.3595,0.061,9.70728,9.70728
52.00,9.70551,25.139895,0.000435,25.098165,-1.3593,0.061,9.70725,9.70725
53.00,9.70566,25.139993,0.000434,25.098211,-1.3589,0.061,9.70537,9.70537
54.00,9.70627,25.140038,0.000432,25.098229,-1.3590,0.062,9.70396,9.70396
55.00,9.70677,25.140154,0.000432,25.098309,-1.3590,0.062,9.70049,9.70049
56.00,9.70659,25.140182,0.000431,25.098269,-1.3591,0.062,9.69370,9.69370
57.00,9.70626,25.140261,0.000436,25.098308,-1.3592,0.062,9.68571,9.68571
58.00,9.70631,25.140359,0.000441,25.098395,-1.3594,0.062,9.67732,9.67732
59.00,9.70735,25.140480,0.000441,25.098443,-1.3595,0.062,9.66797,9.66797
60.00,9.70761,25.140623,0.000441,25.098559,-1.3594,0.062,9.66076,9.66076
@1,0.4000,0.8, 60.0570000000007 
61.00,9.70797,25.140626,0.000439,25.098522,-1.3592,0.062,9.65708,9.65708
62.00,9.70399,25.140692,0.000440,25.098535,-1.3592,0.062,9.65694,9.65694
63.00,9.70119,25.140553,0.000433,25.098313,-1.3590,0.062,9.65916,9.65916
64.00,9.69915,25.140596,0.000437,25.098307,-1.3586,0.062,9.66229,9.66229
65.00,9.68990,25.140633,0.000439,25.098246,-1.3583,0.062,9.66682,9.66682
66.00,9.67516,25.140698,0.000442,25.098274,-1.3583,0.062,9.67166,9.67166
67.00,9.66399,25.140627,0.000441,25.098154,-1.3580,0.062,9.67498,9.67498
68.00,9.65744,25.140668,0.000440,25.098171,-1.3579,0.062,9.67779,9.67779
69.00,9.65615,25.140581,0.000435,25.098082,-1.3579,0.062,9.68122,9.68122
70.00,9.65836,25.140486,0.000435,25.097992,-1.3577,0.062,9.68382,9.68382
71.00,9.66157,25.140477,0.000434,25.097992,-1.3574,0.062,9.68556,9.68556
72.00,9.66511,25.140518,0.000432,25.098065,-1.3574,0.063,9.68683,9.68683
73.00,9.66796,25.140605,0.000434,25.098160,-1.3575,0.063,9.68881,9.68881
74.00,9.67059,25.140626,0.000436,25.098171,-1.3578,0.063,9.69050,9.69050
75.00,9.67315,25.140666,0.000437,25.098216,-1.3581,0.063,9.69243,9.69243
76.00,9.67531,25.140666,0.000434,25.098242,-1.3585,0.063,9.69434,9.69434
77.00,9.67786,25.140670,0.000434,25.098210,-1.3586,0.063,9.69703,9.69703
78.00,9.68058,25.140711,0.000435,25.098243,-1.3584,0.063,9.69820,9.69820
79.00,9.68349,25.140777,0.000435,25.098277,-1.3582,0.063,9.69912,9.69912
80.00,9.68589,25.140941,0.000434,25.098386,-1.3583,0.064,9.70010,9.70010
81.00,9.68771,25.140928,0.000432,25.098312,-1.3584,0.064,9.70137,9.70137
82.00,9.69002,25.141005,0.000434,25.098333,-1.3585,0.063,9.70158,9.70158
83.00,9.69210,25.141144,0.000437,25.098423,-1.3586,0.063,9.70258,9.70258
84.00,9.69386,25.141199,0.000432,25.098416,-1.3585,0.064,9.70336,9.70336
85.00,9.69498,25.141095,0.000429,25.098304,-1.3583,0.064,9.70345,9.70345
86.00,9.69595,25.141384,0.000440,25.098500,-1.3582,0.064,9.70239,9.70239
87.00,9.69654,25.141475,0.000440,25.098535,-1.3580,0.064,9.70188,9.70188
88.00,9.69739,25.141530,0.000439,25.098496,-1.3581,0.064,9.70225,9.70225
89.00,9.69851,25.141547,0.000442,25.098443,-1.3582,0.064,9.70245,9.70245
90.00,9.69944,25.141718,0.000442,25.098520,-1.3582,0.064,9.70281,9.70281
91.00,9.70014,25.141716,0.000436,25.098455,-1.3584,0.064,9.70363,9.70363
92.00,9.70087,25.141622,0.000432,25.098331,-1.3587,0.064,9.70510,9.70510
93.00,9.70168,25.141550,0.000427,25.098313,-1.3588,0.064,9.70485,9.70485
94.00,9.70226,25.141457,0.000424,25.098231,-1.3592,0.065,9.70464,9.70464
95.00,9.70256,25.141550,0.000425,25.098262,-1.3596,0.065,9.70464,9.70464
96.00,9.70296,25.141521,0.000427,25.098224,-1.3597,0.065,9.70564,9.70564
97.00,9.70350,25.141683,0.000432,25.098323,-1.3597,0.065,9.70590,9.70590
98.00,9.70397,25.141647,0.000432,25.098272,-1.3597,0.064,9.70635,9.70635
99.00,9.70416,25.141749,0.000435,25.098330,-1.3597,0.065,9.70716,9.70716
100.00,9.70435,25.141609,0.000435,25.098148,-1.3597,0.064,9.70739,9.70739
101.00,9.70465,25.141721,0.000438,25.098198,-1.3597,0.064,9.70741,9.70741
102.00,9.70493,25.141755,0.000434,25.098243,-1.3597,0.065,9.70724,9.70724
103.00,9.70509,25.141759,0.000434,25.098123,-1.3595,0.065,9.70685,9.70685
104.00,9.70516,25.141935,0.000435,25.098234,-1.3590,0.065,9.70575,9.70575
105.00,9.70503,25.142015,0.000432,25.098336,-1.3587,0.065,9.70546,9.70546
106.00,9.70519,25.141917,0.000425,25.098305,-1.3586,0.065,9.70468,9.70468
107.00,9.70546,25.141851,0.000422,25.098181,-1.3585,0.065,9.70441,9.70441
108.00,9.70568,25.142019,0.000423,25.098304,-1.3584,0.065,9.70440,9.70440
109.00,9.70553,25.141958,0.000421,25.098273,-1.3585,0.066,9.70464,9.70464
110.00,9.70555,25.141879,0.000421,25.098143,-1.3587,0.066,9.70489,9.70489
111.00,9.70566,25.141901,0.000422,25.098124,-1.3589,0.066,9.70542,9.70542
112.00,9.70582,25.142050,0.000429,25.098269,-1.3590,0.066,9.70640,9.70640
113.00,9.70599,25.142035,0.000427,25.098275,-1.3593,0.066,9.70719,9.70719
114.00,9.70622,25.142109,0.000427,25.098314,-1.3595,0.066,9.70738,9.70738
115.00,9.70626,25.142134,0.000427,25.098315,-1.3596,0.066,9.70713,9.70713
116.00,9.70611,25.142113,0.000425,25.098193,-1.3594,0.066,9.70660,9.70660
117.00,9.70602,25.142225,0.000427,25.098242,-1.3593,0.066,9.70558,9.70558
118.00,9.70587,25.142229,0.000426,25.098157,-1.3592,0.066,9.70484,9.70484
119.00,9.70575,25.142275,0.000426,25.098103,-1.3589,0.066,9.70482,9.70482
120.00,9.70557,25.142457,0.000429,25.098240,-1.3588,0.066,9.70427,9.70427
121.00,9.70523,25.142558,0.000430,25.098350,-1.3588,0.066,9.70346,9.70346
122.00,9.70500,25.142562,0.000429,25.098387,-1.3589,0.066,9.70366,9.70366
123.00,9.70508,25.142574,0.000435,25.098412,-1.3589,0.066,9.70430,9.70430
124.00,9.70526,25.142506,0.000436,25.098408,-1.3590,0.066,9.70450,9.70450
125.00,9.70535,25.142428,0.000434,25.098310,-1.3590,0.066,9.70484,9.70484
126.00,9.70525,25.142438,0.000434,25.098261,-1.3591,0.067,9.70553,9.70553
127.00,9.70527,25.142412,0.000431,25.098197,-1.3592,0.067,9.70547,9.70547
128.00,9.70535,25.142480,0.000429,25.098209,-1.3593,0.067,9.70566,9.70566
129.00,9.70568,25.142424,0.000424,25.098075,-1.3592,0.067,9.70646,9.70646
130.00,9.70589,25.142551,0.000426,25.098151,-1.3592,0.067,9.70751,9.70751
131.00,9.70593,25.142578,0.000428,25.098165,-1.3591,0.067,9.70834,9.70834
132.00,9.70605,25.142494,0.000424,25.098014,-1.3589,0.067,9.70959,9.70959
133.00,9.70604,25.142505,0.000423,25.098029,-1.3589,0.067,9.70916,9.70916
134.00,9.70607,25.142754,0.000430,25.098227,-1.3588,0.067,9.70889,9.70889
135.00,9.70621,25.142786,0.000432,25.098248,-1.3585,0.067,9.70841,9.70841
136.00,9.70633,25.142845,0.000433,25.098216,-1.3583,0.068,9.70809,9.70809
137.00,9.70642,25.142888,0.000436,25.098247,-1.3579,0.067,9.70762,9.70762
138.00,9.70674,25.143014,0.000439,25.098282,-1.3575,0.067,9.70816,9.70816
139.00,9.70684,25.142968,0.000435,25.098215,-1.3572,0.068,9.70786,9.70786
140.00,9.70713,25.143069,0.000436,25.098262,-1.3570,0.068,9.70861,9.70861
141.00,9.70760,25.143089,0.000435,25.098306,-1.3570,0.068,9.70863,9.70863
142.00,9.70767,25.143186,0.000433,25.098316,-1.3571,0.068,9.70817,9.70817
143.00,9.70776,25.143222,0.000432,25.098335,-1.3573,0.068,9.70832,9.70832
144.00,9.70792,25.143186,0.000434,25.098268,-1.3576,0.068,9.70882,9.70882
145.00,9.70806,25.143236,0.000432,25.098253,-1.3576,0.068,9.70815,9.70815
146.00,9.70821,25.143172,0.000430,25.098127,-1.3577,0.068,9.70801,9.70801
147.00,9.70828,25.143365,0.000434,25.098249,-1.3577,0.068,9.70771,9.70771
148.00,9.70829,25.143399,0.000437,25.098287,-1.3575,0.068,9.70767,9.70767
149.00,9.70840,25.143621,0.000442,25.098468,-1.3573,0.068,9.70812,9.70812
150.00,9.70839,25.143536,0.000443,25.098391,-1.3573,0.068,9.70831,9.70831
151.00,9.70833,25.143654,0.000441,25.098494,-1.3571,0.068,9.70824,9.70824
152.00,9.70803,25.143581,0.000440,25.098463,-1.3569,0.068,9.70791,9.70791
153.00,9.70779,25.143455,0.000433,25.098292,-1.3569,0.069,9.70701,9.70701
154.00,9.70775,25.143364,0.000426,25.098181,-1.3567,0.069,9.70618,9.70618
155.00,9.70777,25.143572,0.000429,25.098318,-1.3566,0.069,9.70598,9.70598
156.00,9.70777,25.143667,0.000434,25.098360,-1.3565,0.069,9.70622,9.70622
157.00,9.70774,25.143506,0.000428,25.098151,-1.3565,0.069,9.70686,9.70686
158.00,9.70766,25.143734,0.000435,25.098300,-1.3564,0.069,9.70792,9.70792
159.00,9.70750,25.143822,0.000438,25.098320,-1.3564,0.069,9.70789,9.70789
160.00,9.70754,25.143649,0.000432,25.098194,-1.3565,0.069,9.70835,9.70835
161.00,9.70768,25.143654,0.000431,25.098210,-1.3567,0.069,9.70899,9.70899
162.00,9.70781,25.143844,0.000435,25.098378,-1.3568,0.070,9.70967,9.70967
163.00,9.70794,25.143801,0.000433,25.098331,-1.3571,0.070,9.70939,9.70939
164.00,9.70793,25.143792,0.000433,25.098283,-1.3573,0.070,9.70930,9.70930
165.00,9.70777,25.143988,0.000434,25.098362,-1.3575,0.070,9.70816,9.70816
166.00,9.70776,25.144005,0.000433,25.098345,-1.3577,0.070,9.70774,9.70774
167.00,9.70780,25.143986,0.000431,25.098281,-1.3577,0.070,9.70710,9.70710
168.00,9.70791,25.143969,0.000429,25.098211,-1.3576,0.070,9.70729,9.70729
169.00,9.70781,25.143919,0.000428,25.098202,-1.3574,0.070,9.70735,9.70735
170.00,9.70758,25.143736,0.000426,25.098033,-1.3571,0.070,9.70778,9.70778
171.00,9.70769,25.143743,0.000428,25.098036,-1.3569,0.070,9.70824,9.70824
172.00,9.70799,25.143790,0.000434,25.098052,-1.3568,0.070,9.70917,9.70917
173.00,9.70839,25.143933,0.000440,25.098152,-1.3569,0.070,9.70970,9.70970
174.00,9.70866,25.144144,0.000445,25.098264,-1.3570,0.070,9.71020,9.71020
175.00,9.70859,25.144283,0.000446,25.098364,-1.3571,0.070,9.70972,9.70972
176.00,9.70835,25.144506,0.000446,25.098470,-1.3571,0.070,9.70804,9.70804
177.00,9.70815,25.144693,0.000444,25.098575,-1.3571,0.070,9.70645,9.70645
178.00,9.70797,25.144587,0.000439,25.098473,-1.3570,0.071,9.70491,9.70491
179.00,9.70775,25.144673,0.000435,25.098531,-1.3569,0.071,9.70408,9.70408
180.00,9.70764,25.144606,0.000434,25.098474,-1.3567,0.071,9.70445,9.70445
181.00,9.70733,25.144573,0.000436,25.098483,-1.3566,0.071,9.70573,9.70573
182.00,9.70722,25.144364,0.000431,25.098359,-1.3565,0.071,9.70658,9.70658
183.00,9.70731,25.144496,0.000432,25.098487,-1.3563,0.071,9.70768,9.70768
184.00,9.70743,25.144434,0.000432,25.098412,-1.3563,0.071,9.70897,9.70897
185.00,9.70764,25.144570,0.000441,25.098484,-1.3563,0.071,9.70985,9.70985
186.00,9.70797,25.144571,0.000442,25.098428,-1.3564,0.071,9.71077,9.71077
187.00,9.70833,25.144752,0.000446,25.098548,-1.3565,0.071,9.71133,9.71133
188.00,9.70841,25.144733,0.000446,25.098509,-1.3567,0.071,9.71118,9.71118
189.00,9.70835,25.144708,0.000446,25.098474,-1.3568,0.071,9.71027,9.71027
190.00,9.70838,25.144790,0.000442,25.098523,-1.3569,0.071,9.70912,9.70912
191.00,9.70810,25.144706,0.000439,25.098443,-1.3568,0.072,9.70723,9.70723
192.00,9.70777,25.144663,0.000435,25.098369,-1.3567,0.072,9.70593,9.70593
193.00,9.70739,25.144714,0.000432,25.098379,-1.3564,0.072,9.70515,9.70515
194.00,9.70713,25.144809,0.000433,25.098354,-1.3562,0.072,9.70477,9.70477
195.00,9.70698,25.144917,0.000434,25.098393,-1.3560,0.072,9.70470,9.70470
196.00,9.70708,25.145023,0.000435,25.098404,-1.3557,0.072,9.70476,9.70476
197.00,9.70715,25.145037,0.000435,25.098362,-1.3555,0.072,9.70507,9.70507
198.00,9.70729,25.145105,0.000436,25.098382,-1.3554,0.072,9.70543,9.70543
199.00,9.70742,25.145123,0.000432,25.098464,-1.3552,0.072,9.70592,9.70592
200.00,9.70753,25.145072,0.000427,25.098387,-1.3552,0.072,9.70657,9.70657
201.00,9.70747,25.145098,0.000428,25.098352,-1.3552,0.073,9.70675,9.70675
202.00,9.70733,25.145232,0.000432,25.098414,-1.3551,0.073,9.70660,9.70660
203.00,9.70685,25.145287,0.000434,25.098348,-1.3550,0.073,9.70502,9.70502
204.00,9.70607,25.145173,0.000434,25.098099,-1.3550,0.073,9.70063,9.70063
205.00,9.70565,25.145351,0.000439,25.098173,-1.3549,0.073,9.69019,9.69019
206.00,9.70571,25.145575,0.000445,25.098383,-1.3548,0.073,9.67039,9.67039
207.00,9.70605,25.145566,0.000446,25.098378,-1.3549,0.073,9.63680,9.63680
208.00,9.70638,25.145568,0.000449,25.098417,-1.3549,0.073,9.59090,9.59090
209.00,9.70715,25.145671,0.000450,25.098529,-1.3550,0.073,9.53654,9.53654
210.00,9.70736,25.145494,0.000449,25.098421,-1.3552,0.073,9.48252,9.48252
@2,2.0001,4.0, 210.007000000012 
211.00,9.70541,25.145181,0.000441,25.098115,-1.3552,0.073,9.43668,9.43668
212.00,9.70399,25.145146,0.000437,25.098042,-1.3553,0.073,9.40603,9.40603
213.00,9.69855,25.145125,0.000433,25.098006,-1.3553,0.073,9.39255,9.39255
214.00,9.68584,25.145088,0.000433,25.097993,-1.3552,0.073,9.39543,9.39543
215.00,9.65570,25.145078,0.000431,25.097979,-1.3552,0.073,9.40920,9.40920
216.00,9.60615,25.145181,0.000431,25.098027,-1.3553,0.073,9.42916,9.42916
217.00,9.53723,25.145385,0.000434,25.098225,-1.3555,0.073,9.45220,9.45220
218.00,9.46912,25.145432,0.000432,25.098203,-1.3556,0.073,9.47606,9.47606
219.00,9.41448,25.145702,0.000434,25.098332,-1.3556,0.074,9.49814,9.49814
220.00,9.38602,25.145792,0.000432,25.098337,-1.3555,0.074,9.51876,9.51876
221.00,9.37742,25.146098,0.000438,25.098592,-1.3554,0.074,9.53948,9.53948
222.00,9.38404,25.146042,0.000436,25.098467,-1.3550,0.074,9.55776,9.55776
223.00,9.40168,25.146061,0.000437,25.098460,-1.3548,0.074,9.57356,9.57356
224.00,9.42849,25.145975,0.000438,25.098453,-1.3549,0.074,9.58799,9.58799
225.00,9.45479,25.145913,0.000435,25.098451,-1.3549,0.074,9.59990,9.59990
226.00,9.47688,25.145778,0.000436,25.098342,-1.3548,0.074,9.60919,9.60919
227.00,9.49885,25.145797,0.000442,25.098399,-1.3548,0.074,9.61687,9.61687
228.00,9.52110,25.145829,0.000444,25.098440,-1.3548,0.074,9.62343,9.62343
229.00,9.53895,25.145962,0.000444,25.098449,-1.3546,0.074,9.62881,9.62881
230.00,9.55798,25.145994,0.000446,25.098332,-1.3546,0.074,9.63368,9.63368
231.00,9.58038,25.146012,0.000438,25.098214,-1.3549,0.074,9.63753,9.63753
232.00,9.59051,25.145970,0.000430,25.098062,-1.3551,0.075,9.64212,9.64212
233.00,9.59987,25.146042,0.000427,25.098079,-1.3553,0.075,9.64786,9.64786
234.00,9.61114,25.146017,0.000421,25.098054,-1.3554,0.075,9.65363,9.65363
235.00,9.61818,25.146088,0.000422,25.098155,-1.3555,0.075,9.65931,9.65931
236.00,9.62446,25.146141,0.000430,25.098243,-1.3553,0.075,9.66458,9.66458
237.00,9.62877,25.146216,0.000435,25.098304,-1.3551,0.075,9.66926,9.66926
238.00,9.63320,25.146207,0.000438,25.098246,-1.3550,0.075,9.67305,9.67305
239.00,9.63825,25.146122,0.000438,25.098151,-1.3552,0.075,9.67642,9.67642
240.00,9.64361,25.146077,0.000436,25.098125,-1.3553,0.075,9.67926,9.67926
241.00,9.64832,25.146116,0.000435,25.098120,-1.3555,0.075,9.68258,9.68258
242.00,9.65364,25.146036,0.000432,25.097998,-1.3557,0.075,9.68611,9.68611
243.00,9.65930,25.146181,0.000432,25.098078,-1.3558,0.075,9.68866,9.68866
244.00,9.66362,25.146064,0.000432,25.097892,-1.3558,0.075,9.69025,9.69025
245.00,9.66761,25.146126,0.000436,25.097878,-1.3557,0.075,9.69152,9.69152
246.00,9.67116,25.146290,0.000436,25.098028,-1.3556,0.076,9.69258,9.69258
247.00,9.67452,25.146430,0.000441,25.098184,-1.3555,0.076,9.69366,9.69366
248.00,9.67684,25.146222,0.000438,25.098064,-1.3552,0.076,9.69470,9.69470
249.00,9.67933,25.146582,0.000443,25.098501,-1.3548,0.076,9.69621,9.69621
250.00,9.68207,25.146635,0.000443,25.098507,-1.3543,0.076,9.69818,9.69818
251.00,9.68498,25.146598,0.000442,25.098425,-1.3539,0.076,9.69985,9.69985
252.00,9.68705,25.146637,0.000437,25.098399,-1.3535,0.076,9.70041,9.70041
253.00,9.68883,25.146846,0.000439,25.098452,-1.3534,0.076,9.70097,9.70097
254.00,9.69034,25.146823,0.000436,25.098260,-1.3533,0.076,9.70153,9.70153
255.00,9.69209,25.147024,0.000436,25.098325,-1.3533,0.076,9.70192,9.70192
256.00,9.69389,25.147141,0.000438,25.098368,-1.3532,0.076,9.70199,9.70199
257.00,9.69512,25.147163,0.000438,25.098308,-1.3533,0.077,9.70238,9.70238
258.00,9.69622,25.147280,0.000440,25.098424,-1.3534,0.077,9.70281,9.70281
259.00,9.69729,25.147286,0.000440,25.098449,-1.3534,0.077,9.70333,9.70333
260.00,9.69837,25.147358,0.000438,25.098557,-1.3535,0.077,9.70399,9.70399
261.00,9.69936,25.147181,0.000435,25.098378,-1.3535,0.077,9.70493,9.70493
262.00,9.70022,25.147323,0.000436,25.098500,-1.3535,0.077,9.70569,9.70569
263.00,9.70091,25.147176,0.000431,25.098334,-1.3535,0.077,9.70661,9.70661
264.00,9.70155,25.147134,0.000427,25.098273,-1.3537,0.077,9.70668,9.70668
265.00,9.70232,25.146919,0.000424,25.098079,-1.3540,0.077,9.70679,9.70679
266.00,9.70295,25.147138,0.000425,25.098263,-1.3544,0.077,9.70597,9.70597
267.00,9.70338,25.147157,0.000425,25.098277,-1.3548,0.077,9.70602,9.70602
268.00,9.70387,25.147424,0.000435,25.098472,-1.3552,0.077,9.70608,9.70608
269.00,9.70431,25.147538,0.000439,25.098494,-1.3554,0.077,9.70627,9.70627
270.00,9.70451,25.147757,0.000440,25.098607,-1.3553,0.077,9.70566,9.70566
271.00,9.70463,25.147634,0.000438,25.098421,-1.3552,0.077,9.70606,9.70606
272.00,9.70484,25.147562,0.000434,25.098271,-1.3550,0.077,9.70576,9.70576
273.00,9.70512,25.147717,0.000433,25.098341,-1.3546,0.078,9.70575,9.70575
274.00,9.70549,25.147788,0.000432,25.098343,-1.3544,0.078,9.70627,9.70627
275.00,9.70575,25.147737,0.000431,25.098301,-1.3544,0.078,9.70673,9.70673
276.00,9.70574,25.147769,0.000430,25.098351,-1.3545,0.078,9.70592,9.70592
277.00,9.70575,25.147933,0.000430,25.098507,-1.3545,0.078,9.70585,9.70585
278.00,9.70595,25.147754,0.000425,25.098381,-1.3546,0.078,9.70562,9.70562
279.00,9.70611,25.147841,0.000427,25.098480,-1.3545,0.078,9.70565,9.70565
280.00,9.70624,25.147912,0.000430,25.098408,-1.3545,0.078,9.70583,9.70583
281.00,9.70630,25.148034,0.000431,25.098419,-1.3542,0.078,9.70738,9.70738
282.00,9.70637,25.147857,0.000431,25.098216,-1.3541,0.078,9.70846,9.70846
283.00,9.70649,25.147899,0.000433,25.098202,-1.3539,0.078,9.70880,9.70880
284.00,9.70663,25.147781,0.000431,25.098037,-1.3539,0.078,9.70837,9.70837
285.00,9.70666,25.147757,0.000430,25.098033,-1.3538,0.078,9.70885,9.70885
286.00,9.70682,25.147932,0.000435,25.098178,-1.3537,0.078,9.71057,9.71057
287.00,9.70747,25.148217,0.000440,25.098372,-1.3535,0.078,9.71169,9.71169
288.00,9.70801,25.148262,0.000438,25.098359,-1.3533,0.079,9.71286,9.71286
289.00,9.70839,25.148391,0.000440,25.098455,-1.3532,0.079,9.71394,9.71394
290.00,9.70877,25.148621,0.000443,25.098596,-1.3531,0.079,9.71452,9.71452
291.00,9.70907,25.148493,0.000437,25.098470,-1.3532,0.079,9.71222,9.71222
292.00,9.70929,25.148497,0.000433,25.098460,-1.3533,0.079,9.71061,9.71061
293.00,9.70939,25.148501,0.000432,25.098419,-1.3535,0.079,9.71036,9.71036
294.00,9.70999,25.148446,0.000430,25.098356,-1.3537,0.079,9.71036,9.71036
295.00,9.71022,25.148505,0.000432,25.098478,-1.3537,0.079,9.71115,9.71115
296.00,9.71062,25.148648,0.000437,25.098574,-1.3537,0.079,9.71208,9.71208
297.00,9.71104,25.148550,0.000442,25.098409,-1.3538,0.079,9.71223,9.71223
298.00,9.71139,25.148549,0.000443,25.098381,-1.3537,0.079,9.71236,9.71236
299.00,9.71134,25.148616,0.000441,25.098409,-1.3536,0.079,9.71323,9.71323
300.00,9.71170,25.148436,0.000436,25.098204,-1.3535,0.080,9.71301,9.71301
301.00,9.71199,25.148375,0.000433,25.098122,-1.3533,0.080,9.71404,9.71404
302.00,9.71231,25.148575,0.000432,25.098303,-1.3532,0.080,9.71536,9.71536
303.00,9.71269,25.148657,0.000432,25.098338,-1.3532,0.080,9.71601,9.71601
304.00,9.71323,25.148716,0.000432,25.098389,-1.3531,0.080,9.71538,9.71538
305.00,9.71340,25.148833,0.000435,25.098379,-1.3531,0.080,9.71512,9.71512
306.00,9.71317,25.148972,0.000439,25.098435,-1.3532,0.080,9.71503,9.71503
307.00,9.71301,25.149047,0.000445,25.098546,-1.3531,0.080,9.71512,9.71512
308.00,9.71325,25.149082,0.000447,25.098570,-1.3530,0.080,9.71450,9.71450
309.00,9.71338,25.149055,0.000447,25.098533,-1.3530,0.080,9.71448,9.71448
310.00,9.71339,25.149048,0.000444,25.098551,-1.3528,0.080,9.71412,9.71412
311.00,9.71350,25.148865,0.000441,25.098406,-1.3525,0.080,9.71387,9.71387
312.00,9.71394,25.148762,0.000438,25.098244,-1.3524,0.080,9.71367,9.71367
313.00,9.71414,25.148775,0.000436,25.098208,-1.3523,0.081,9.71353,9.71353
314.00,9.71402,25.148932,0.000439,25.098282,-1.3522,0.081,9.71292,9.71292
315.00,9.71380,25.148963,0.000438,25.098235,-1.3523,0.081,9.71236,9.71236
316.00,9.71367,25.149176,0.000441,25.098377,-1.3523,0.081,9.71197,9.71197
317.00,9.71388,25.149158,0.000439,25.098347,-1.3525,0.081,9.71138,9.71138
318.00,9.71388,25.149184,0.000442,25.098360,-1.3527,0.081,9.71114,9.71114
319.00,9.71369,25.149101,0.000438,25.098212,-1.3526,0.081,9.71151,9.71151
320.00,9.71343,25.149275,0.000442,25.098331,-1.3526,0.081,9.71140,9.71140
321.00,9.71307,25.149248,0.000443,25.098242,-1.3525,0.081,9.71063,9.71063
322.00,9.71274,25.149283,0.000441,25.098205,-1.3525,0.081,9.71001,9.71001
323.00,9.71234,25.149198,0.000435,25.098096,-1.3525,0.082,9.70941,9.70941
324.00,9.71207,25.149222,0.000438,25.098129,-1.3526,0.082,9.70896,9.70896
325.00,9.71187,25.149101,0.000438,25.097996,-1.3527,0.082,9.70938,9.70938
326.00,9.71172,25.149140,0.000435,25.098011,-1.3527,0.082,9.71003,9.71003
327.00,9.71154,25.149117,0.000431,25.097996,-1.3524,0.082,9.71089,9.71089
328.00,9.71152,25.149281,0.000435,25.098103,-1.3522,0.082,9.71208,9.71208
329.00,9.71149,25.149436,0.000439,25.098184,-1.3522,0.082,9.71251,9.71251
330.00,9.71155,25.149617,0.000443,25.098347,-1.3524,0.082,9.71320,9.71320
331.00,9.71159,25.149686,0.000446,25.098399,-1.3525,0.082,9.71354,9.71354
332.00,9.71155,25.149914,0.000451,25.098536,-1.3527,0.082,9.71384,9.71384
333.00,9.71149,25.150034,0.000451,25.098641,-1.3528,0.082,9.71332,9.71332
334.00,9.71160,25.149998,0.000448,25.098585,-1.3526,0.082,9.71377,9.71377
335.00,9.71175,25.149786,0.000443,25.098394,-1.3524,0.082,9.71320,9.71320
336.00,9.71166,25.149806,0.000446,25.098343,-1.3524,0.082,9.71203,9.71203
337.00,9.71144,25.149657,0.000446,25.098155,-1.3523,0.082,9.71090,9.71090
338.00,9.71140,25.149504,0.000444,25.098019,-1.3523,0.082,9.71081,9.71081
339.00,9.71139,25.149472,0.000444,25.098039,-1.3524,0.082,9.71032,9.71032
340.00,9.71143,25.149483,0.000441,25.098043,-1.3522,0.082,9.71034,9.71034
341.00,9.71162,25.149333,0.000432,25.097955,-1.3519,0.083,9.71109,9.71109
342.00,9.71169,25.149337,0.000433,25.098017,-1.3517,0.083,9.71132,9.71132
343.00,9.71177,25.149322,0.000434,25.097971,-1.3514,0.083,9.71108,9.71108
344.00,9.71189,25.149362,0.000434,25.097991,-1.3513,0.083,9.71144,9.71144
345.00,9.71216,25.149488,0.000437,25.098092,-1.3512,0.083,9.71239,9.71239
346.00,9.71236,25.149592,0.000439,25.098167,-1.3511,0.083,9.71322,9.71322
347.00,9.71254,25.149754,0.000442,25.098222,-1.3511,0.083,9.71419,9.71419
348.00,9.71256,25.149900,0.000443,25.098252,-1.3512,0.083,9.71481,9.71481
349.00,9.71252,25.149843,0.000438,25.098127,-1.3514,0.083,9.71482,9.71482
350.00,9.71253,25.149721,0.000435,25.098002,-1.3516,0.083,9.71391,9.71391
351.00,9.71242,25.149689,0.000431,25.097957,-1.3518,0.083,9.71351,9.71351
352.00,9.71227,25.149620,0.000424,25.097864,-1.3520,0.083,9.71414,9.71414
353.00,9.71222,25.149605,0.000423,25.097870,-1.3521,0.084,9.71396,9.71396
354.00,9.71267,25.149789,0.000427,25.097969,-1.3521,0.084,9.71277,9.71277
355.00,9.71291,25.150005,0.000428,25.098107,-1.3520,0.084,9.70747,9.70747
356.00,9.71321,25.150138,0.000432,25.098164,-1.3519,0.084,9.69304,9.69304
357.00,9.71383,25.150225,0.000431,25.098273,-1.3519,0.084,9.66513,9.66513
358.00,9.71398,25.150340,0.000432,25.098290,-1.3516,0.084,9.62486,9.62486
359.00,9.71314,25.150534,0.000435,25.098417,-1.3513,0.084,9.57524,9.57524
360.00,9.71227,25.150580,0.000435,25.098335,-1.3510,0.084,9.52308,9.52308
@3,2.0001,4.0, 360.044000000009 
361.00,9.71405,25.150637,0.000434,25.098332,-1.3508,0.084,9.47647,9.47647
362.00,9.71555,25.150717,0.000442,25.098354,-1.3506,0.084,9.44209,9.44209
363.00,9.71320,25.150691,0.000440,25.098307,-1.3504,0.084,9.42320,9.42320
364.00,9.70727,25.150508,0.000435,25.098147,-1.3501,0.084,9.41845,9.41845
365.00,9.68456,25.150587,0.000436,25.098244,-1.3497,0.085,9.42589,9.42589
366.00,9.64154,25.150558,0.000438,25.098143,-1.3496,0.085,9.44155,9.44155
367.00,9.57863,25.150621,0.000437,25.098156,-1.3494,0.085,9.46136,9.46136
368.00,9.51183,25.150649,0.000439,25.098151,-1.3494,0.085,9.48271,9.48271
369.00,9.45948,25.150719,0.000438,25.098120,-1.3497,0.085,9.50343,9.50343
370.00,9.42425,25.150738,0.000439,25.098095,-1.3501,0.085,9.52206,9.52206
371.00,9.40879,25.150871,0.000440,25.098206,-1.3503,0.085,9.53812,9.53812
372.00,9.40673,25.150801,0.000438,25.098118,-1.3505,0.085,9.55221,9.55221
373.00,9.41740,25.150856,0.000438,25.098175,-1.3505,0.085,9.56587,9.56587
374.00,9.43572,25.150966,0.000443,25.098318,-1.3504,0.085,9.57873,9.57873
375.00,9.46115,25.150901,0.000441,25.098237,-1.3503,0.085,9.58994,9.58994
376.00,9.48684,25.150998,0.000440,25.098283,-1.3502,0.085,9.60021,9.60021
377.00,9.50587,25.151151,0.000438,25.098354,-1.3500,0.085,9.61019,9.61019
378.00,9.52394,25.151260,0.000438,25.098377,-1.3499,0.086,9.61804,9.61804
379.00,9.53921,25.151182,0.000432,25.098250,-1.3500,0.086,9.62487,9.62487
380.00,9.55436,25.151136,0.000431,25.098175,-1.3502,0.086,9.63157,9.63157
381.00,9.56714,25.150952,0.000426,25.098097,-1.3504,0.086,9.63797,9.63797
382.00,9.57640,25.151156,0.000437,25.098240,-1.3508,0.086,9.64404,9.64404
383.00,9.59218,25.151106,0.000438,25.098198,-1.3511,0.086,9.64981,9.64981
384.00,9.60345,25.151158,0.000437,25.098213,-1.3511,0.086,9.65536,9.65536
385.00,9.61046,25.151317,0.000438,25.098290,-1.3509,0.086,9.65961,9.65961
386.00,9.61846,25.151535,0.000445,25.098366,-1.3509,0.086,9.66338,9.66338
387.00,9.62534,25.151274,0.000431,25.098112,-1.3507,0.086,9.66752,9.66752
388.00,9.63161,25.151299,0.000427,25.098121,-1.3506,0.086,9.67190,9.67190
389.00,9.63790,25.151382,0.000431,25.098178,-1.3506,0.086,9.67613,9.67613
390.00,9.64385,25.151435,0.000432,25.098243,-1.3506,0.086,9.68075,9.68075
391.00,9.64919,25.151407,0.000431,25.098197,-1.3506,0.086,9.68474,9.68474
392.00,9.65347,25.151532,0.000438,25.098311,-1.3504,0.086,9.68776,9.68776
393.00,9.65823,25.151652,0.000442,25.098352,-1.3503,0.086,9.68992,9.68992
394.00,9.66291,25.151628,0.000439,25.098271,-1.3502,0.086,9.69134,9.69134
395.00,9.66786,25.151691,0.000439,25.098299,-1.3500,0.087,9.69276,9.69276
396.00,9.67239,25.151676,0.000433,25.098277,-1.3498,0.087,9.69523,9.69523
397.00,9.67624,25.151693,0.000426,25.098250,-1.3497,0.087,9.69755,9.69755
398.00,9.67946,25.151647,0.000424,25.098184,-1.3494,0.087,9.70011,9.70011
399.00,9.68193,25.151788,0.000428,25.098292,-1.3492,0.087,9.70277,9.70277
400.00,9.68456,25.151781,0.000426,25.098253,-1.3493,0.087,9.70545,9.70545
401.00,9.68725,25.151823,0.000429,25.098180,-1.3493,0.087,9.70670,9.70670
402.00,9.68962,25.151950,0.000435,25.098193,-1.3492,0.087,9.70717,9.70717
403.00,9.69157,25.151972,0.000435,25.098179,-1.3492,0.087,9.70772,9.70772
404.00,9.69430,25.151820,0.000426,25.098021,-1.3491,0.088,9.70856,9.70856
405.00,9.69725,25.152071,0.000429,25.098165,-1.3487,0.088,9.70918,9.70918
406.00,9.69924,25.152111,0.000430,25.098198,-1.3484,0.088,9.71030,9.71030
407.00,9.70069,25.152122,0.000428,25.098219,-1.3483,0.088,9.71157,9.71157
408.00,9.70199,25.152307,0.000434,25.098335,-1.3481,0.088,9.71243,9.71243
409.00,9.70317,25.152523,0.000441,25.098486,-1.3480,0.088,9.71249,9.71249
410.00,9.70432,25.152398,0.000439,25.098351,-1.3483,0.088,9.71211,9.71211
411.00,9.70529,25.152515,0.000440,25.098418,-1.3485,0.088,9.71081,9.71081
412.00,9.70610,25.152453,0.000437,25.098315,-1.3486,0.088,9.70984,9.70984
413.00,9.70687,25.152552,0.000438,25.098383,-1.3487,0.088,9.70862,9.70862
414.00,9.70758,25.152565,0.000437,25.098344,-1.3488,0.088,9.70798,9.70798
415.00,9.70829,25.152605,0.000435,25.098389,-1.3489,0.088,9.70802,9.70802
416.00,9.70884,25.152706,0.000436,25.098429,-1.3490,0.088,9.70834,9.70834
417.00,9.70918,25.152829,0.000438,25.098534,-1.3491,0.088,9.70864,9.70864
418.00,9.70940,25.152707,0.000434,25.098417,-1.3491,0.089,9.70948,9.70948
419.00,9.70975,25.152748,0.000437,25.098420,-1.3491,0.088,9.71073,9.71073
420.00,9.71016,25.152654,0.000437,25.098286,-1.3490,0.088,9.71202,9.71202
421.00,9.71040,25.152632,0.000437,25.098285,-1.3490,0.089,9.71247,9.71247
422.00,9.71059,25.152635,0.000440,25.098265,-1.3490,0.088,9.71284,9.71284
423.00,9.71071,25.152557,0.000437,25.098191,-1.3490,0.089,9.71214,9.71214
424.00,9.71056,25.152373,0.000432,25.098061,-1.3490,0.089,9.71037,9.71037
425.00,9.71027,25.152370,0.000432,25.098082,-1.3489,0.089,9.70855,9.70855
426.00,9.70993,25.152410,0.000434,25.098082,-1.3489,0.089,9.70716,9.70716
427.00,9.70954,25.152342,0.000431,25.097966,-1.3488,0.089,9.70662,9.70662
428.00,9.70928,25.152494,0.000433,25.098045,-1.3488,0.089,9.70671,9.70671
429.00,9.70910,25.152781,0.000436,25.098204,-1.3489,0.089,9.70815,9.70815
430.00,9.70925,25.153001,0.000442,25.098265,-1.3492,0.089,9.70915,9.70915
431.00,9.70957,25.153023,0.000442,25.098229,-1.3494,0.089,9.71163,9.71163
432.00,9.71005,25.153178,0.000444,25.098396,-1.3497,0.089,9.71304,9.71304
433.00,9.71037,25.153280,0.000443,25.098457,-1.3499,0.089,9.71358,9.71358
434.00,9.71050,25.153306,0.000445,25.098487,-1.3497,0.089,9.71327,9.71327
435.00,9.71080,25.153245,0.000440,25.098433,-1.3494,0.090,9.71396,9.71396
436.00,9.71107,25.153179,0.000437,25.098336,-1.3490,0.090,9.71374,9.71374
437.00,9.71130,25.153042,0.000433,25.098168,-1.3487,0.090,9.71441,9.71441
438.00,9.71177,25.153168,0.000440,25.098297,-1.3485,0.090,9.71557,9.71557
439.00,9.71193,25.153219,0.000439,25.098289,-1.3484,0.090,9.71592,9.71592
440.00,9.71184,25.153392,0.000443,25.098476,-1.3482,0.090,9.71597,9.71597
441.00,9.71207,25.153469,0.000441,25.098546,-1.3480,0.090,9.71655,9.71655
442.00,9.71233,25.153581,0.000443,25.098568,-1.3479,0.090,9.71541,9.71541
443.00,9.71290,25.153442,0.000439,25.098359,-1.3480,0.090,9.71424,9.71424
444.00,9.71304,25.153376,0.000435,25.098233,-1.3482,0.090,9.71387,9.71387
445.00,9.71309,25.153150,0.000427,25.097965,-1.3483,0.090,9.71323,9.71323
446.00,9.71350,25.153246,0.000430,25.097986,-1.3485,0.090,9.71291,9.71291
447.00,9.71396,25.153251,0.000431,25.098010,-1.3487,0.090,9.71361,9.71361
448.00,9.71438,25.153245,0.000426,25.097990,-1.3487,0.091,9.71511,9.71511
449.00,9.71474,25.153401,0.000428,25.098131,-1.3487,0.091,9.71634,9.71634
450.00,9.71493,25.153661,0.000435,25.098330,-1.3489,0.091,9.71693,9.71693
451.00,9.71493,25.153819,0.000437,25.098495,-1.3489,0.091,9.71689,9.71689
452.00,9.71502,25.153883,0.000438,25.098508,-1.3489,0.091,9.71696,9.71696
453.00,9.71546,25.154057,0.000445,25.098658,-1.3490,0.091,9.71649,9.71649
454.00,9.71557,25.154046,0.000451,25.098687,-1.3490,0.091,9.71648,9.71648
455.00,9.71565,25.154104,0.000456,25.098735,-1.3489,0.091,9.71628,9.71628
456.00,9.71566,25.153968,0.000456,25.098517,-1.3488,0.091,9.71638,9.71638
457.00,9.71557,25.153947,0.000452,25.098416,-1.3487,0.091,9.71600,9.71600
458.00,9.71543,25.153903,0.000451,25.098286,-1.3484,0.091,9.71562,9.71562
459.00,9.71535,25.153923,0.000449,25.098230,-1.3481,0.091,9.71469,9.71469
460.00,9.71526,25.153837,0.000443,25.098126,-1.3477,0.092,9.71405,9.71405
461.00,9.71496,25.153721,0.000440,25.098063,-1.3474,0.092,9.71311,9.71311
462.00,9.71477,25.153860,0.000447,25.098206,-1.3471,0.092,9.71213,9.71213
463.00,9.71489,25.154000,0.000447,25.098317,-1.3469,0.092,9.71158,9.71158
464.00,9.71470,25.153916,0.000442,25.098234,-1.3468,0.092,9.71148,9.71148
465.00,9.71475,25.154127,0.000445,25.098338,-1.3468,0.092,9.71176,9.71176
466.00,9.71475,25.154350,0.000449,25.098449,-1.3466,0.092,9.71260,9.71260
467.00,9.71467,25.154375,0.000448,25.098405,-1.3463,0.092,9.71328,9.71328
468.00,9.71445,25.154283,0.000448,25.098248,-1.3461,0.092,9.71346,9.71346
469.00,9.71410,25.154470,0.000450,25.098355,-1.3459,0.092,9.71323,9.71323
470.00,9.71391,25.154461,0.000450,25.098339,-1.3457,0.092,9.71306,9.71306
471.00,9.71371,25.154383,0.000444,25.098266,-1.3457,0.092,9.71227,9.71227
472.00,9.71352,25.154497,0.000441,25.098373,-1.3459,0.093,9.71245,9.71245
473.00,9.71334,25.154436,0.000436,25.098363,-1.3460,0.093,9.71198,9.71198
474.00,9.71298,25.154334,0.000431,25.098246,-1.3464,0.093,9.71199,9.71199
475.00,9.71283,25.154170,0.000427,25.098085,-1.3468,0.093,9.71223,9.71223
476.00,9.71268,25.154185,0.000426,25.098129,-1.3470,0.093,9.71234,9.71234
477.00,9.71249,25.154097,0.000423,25.097951,-1.3472,0.093,9.71155,9.71155
478.00,9.71231,25.154224,0.000428,25.098013,-1.3472,0.093,9.71230,9.71230
479.00,9.71236,25.154354,0.000430,25.098042,-1.3471,0.093,9.71286,9.71286
480.00,9.71248,25.154419,0.000429,25.098004,-1.3470,0.093,9.71320,9.71320
481.00,9.71266,25.154476,0.000431,25.097948,-1.3467,0.093,9.71387,9.71387
482.00,9.71290,25.154514,0.000433,25.098019,-1.3465,0.093,9.71487,9.71487
483.00,9.71311,25.154487,0.000431,25.097943,-1.3461,0.094,9.71479,9.71479
484.00,9.71318,25.154375,0.000429,25.097902,-1.3457,0.094,9.71485,9.71485
485.00,9.71328,25.154484,0.000432,25.098001,-1.3454,0.094,9.71496,9.71496
486.00,9.71337,25.154611,0.000435,25.098119,-1.3452,0.094,9.71488,9.71488
487.00,9.71342,25.154730,0.000438,25.098165,-1.3453,0.094,9.71498,9.71498
488.00,9.71359,25.154858,0.000442,25.098244,-1.3456,0.094,9.71578,9.71578
489.00,9.71387,25.155013,0.000445,25.098284,-1.3459,0.094,9.71656,9.71656
490.00,9.71419,25.155114,0.000448,25.098328,-1.3462,0.094,9.71680,9.71680
491.00,9.71435,25.155156,0.000448,25.098259,-1.3464,0.094,9.71646,9.71646
492.00,9.71438,25.155120,0.000446,25.098172,-1.3464,0.094,9.71599,9.71599
493.00,9.71440,25.155019,0.000438,25.098042,-1.3465,0.094,9.71505,9.71505
494.00,9.71457,25.154862,0.000429,25.097920,-1.3466,0.094,9.71416,9.71416
495.00,9.71457,25.154761,0.000423,25.097836,-1.3467,0.094,9.71347,9.71347
496.00,9.71474,25.154783,0.000423,25.097887,-1.3467,0.095,9.71435,9.71435
497.00,9.71499,25.154860,0.000424,25.097993,-1.3467,0.095,9.71467,9.71467
498.00,9.71509,25.154880,0.000427,25.098026,-1.3464,0.095,9.71466,9.71466
499.00,9.71504,25.155050,0.000436,25.098147,-1.3460,0.095,9.71437,9.71437
500.00,9.71491,25.155021,0.000441,25.098100,-1.3456,0.094,9.71420,9.71420
501.00,9.71478,25.155003,0.000439,25.098034,-1.3453,0.094,9.71341,9.71341
502.00,9.71474,25.155022,0.000440,25.097944,-1.3450,0.095,9.71318,9.71318
503.00,9.71481,25.155084,0.000441,25.097931,-1.3448,0.095,9.71294,9.71294
504.00,9.71464,25.155162,0.000439,25.097988,-1.3447,0.095,9.71311,9.71311
505.00,9.71427,25.155315,0.000436,25.098105,-1.3447,0.095,9.70956,9.70956
506.00,9.71379,25.155356,0.000435,25.098140,-1.3448,0.095,9.69902,9.69902
507.00,9.71386,25.155336,0.000432,25.098141,-1.3447,0.095,9.68008,9.68008
508.00,9.71405,25.155414,0.000432,25.098174,-1.3447,0.095,9.65026,9.65026
509.00,9.71297,25.155431,0.000432,25.098089,-1.3447,0.096,9.60851,9.60851
510.00,9.71271,25.155497,0.000432,25.098068,-1.3445,0.096,9.56361,9.56361
@4,2.0001,4.0, 510.087 
511.00,9.71449,25.155517,0.000436,25.098055,-1.3443,0.096,9.52115,9.52115
512.00,9.71363,25.155566,0.000436,25.098077,-1.3443,0.096,9.48605,9.48605
513.00,9.71268,25.155501,0.000430,25.098037,-1.3445,0.096,9.46333,9.46333
514.00,9.71268,25.155534,0.000432,25.098076,-1.3447,0.096,9.45415,9.45415
515.00,9.69468,25.155443,0.000432,25.097971,-1.3450,0.096,9.45512,9.45512
516.00,9.66196,25.155536,0.000434,25.097968,-1.3455,0.096,9.46350,9.46350
517.00,9.61923,25.155698,0.000438,25.098042,-1.3458,0.096,9.47664,9.47664
518.00,9.56196,25.155943,0.000447,25.098223,-1.3461,0.096,9.49160,9.49160
519.00,9.50461,25.155928,0.000445,25.098158,-1.3463,0.096,9.50705,9.50705
520.00,9.47041,25.156212,0.000451,25.098409,-1.3465,0.096,9.52129,9.52129
521.00,9.44987,25.156252,0.000446,25.098448,-1.3463,0.096,9.53412,9.53412
522.00,9.44403,25.156287,0.000442,25.098444,-1.3462,0.096,9.54648,9.54648
523.00,9.44845,25.156246,0.000438,25.098366,-1.3460,0.096,9.55889,9.55889
524.00,9.45844,25.156493,0.000442,25.098584,-1.3457,0.097,9.57074,9.57074
525.00,9.47523,25.156386,0.000438,25.098498,-1.3453,0.097,9.58238,9.58238
526.00,9.49156,25.156588,0.000444,25.098676,-1.3453,0.097,9.59407,9.59407
527.00,9.50946,25.156535,0.000442,25.098631,-1.3453,0.097,9.60392,9.60392
528.00,9.52327,25.156500,0.000439,25.098581,-1.3455,0.097,9.61198,9.61198
529.00,9.53560,25.156459,0.000441,25.098483,-1.3458,0.097,9.61940,9.61940
530.00,9.54645,25.156551,0.000443,25.098486,-1.3460,0.097,9.62542,9.62542
531.00,9.55585,25.156301,0.000437,25.098201,-1.3463,0.097,9.63104,9.63104
532.00,9.57137,25.156115,0.000436,25.098057,-1.3464,0.097,9.63612,9.63612
533.00,9.58524,25.156158,0.000437,25.098129,-1.3462,0.097,9.64158,9.64158
534.00,9.59476,25.156149,0.000432,25.098131,-1.3460,0.097,9.64686,9.64686
535.00,9.60463,25.156219,0.000429,25.098192,-1.3458,0.097,9.65295,9.65295
536.00,9.61391,25.156439,0.000431,25.098389,-1.3455,0.098,9.65787,9.65787
537.00,9.62039,25.156665,0.000434,25.098545,-1.3454,0.098,9.66264,9.66264
538.00,9.62590,25.156660,0.000435,25.098521,-1.3453,0.098,9.66714,9.66714
539.00,9.63095,25.156576,0.000435,25.098412,-1.3454,0.098,9.67172,9.67172
540.00,9.63628,25.156562,0.000436,25.098388,-1.3454,0.098,9.67565,9.67565
541.00,9.64172,25.156534,0.000437,25.098332,-1.3452,0.098,9.68003,9.68003
542.00,9.64726,25.156621,0.000438,25.098358,-1.3450,0.098,9.68257,9.68257
543.00,9.65227,25.156900,0.000445,25.098528,-1.3448,0.098,9.68384,9.68384
544.00,9.65708,25.156926,0.000441,25.098526,-1.3447,0.098,9.68436,9.68436
545.00,9.66179,25.156777,0.000442,25.098313,-1.3447,0.098,9.68448,9.68448
546.00,9.66597,25.156839,0.000444,25.098376,-1.3449,0.098,9.68388,9.68388
547.00,9.66950,25.156622,0.000433,25.098169,-1.3450,0.098,9.68588,9.68588
548.00,9.67369,25.156438,0.000426,25.097917,-1.3449,0.098,9.68836,9.68836
549.00,9.67676,25.156646,0.000425,25.098032,-1.3449,0.098,9.69113,9.69113
550.00,9.67823,25.156893,0.000421,25.098233,-1.3449,0.099,9.69490,9.69490
551.00,9.68014,25.157103,0.000423,25.098340,-1.3449,0.099,9.69867,9.69867
552.00,9.68240,25.157515,0.000434,25.098646,-1.3449,0.099,9.70081,9.70081
553.00,9.68501,25.157711,0.000438,25.098851,-1.3450,0.099,9.70306,9.70306
554.00,9.68724,25.157546,0.000439,25.098683,-1.3451,0.099,9.70561,9.70561
555.00,9.68950,25.157583,0.000443,25.098637,-1.3451,0.099,9.70611,9.70611
556.00,9.69187,25.157387,0.000439,25.098413,-1.3451,0.099,9.70708,9.70708
557.00,9.69373,25.157274,0.000438,25.098288,-1.3450,0.099,9.70825,9.70825
558.00,9.69493,25.157133,0.000436,25.098087,-1.3450,0.099,9.70946,9.70946
559.00,9.69647,25.157219,0.000442,25.098134,-1.3449,0.099,9.70935,9.70935
560.00,9.69813,25.157146,0.000444,25.098104,-1.3449,0.099,9.70932,9.70932
561.00,9.69938,25.157114,0.000441,25.098013,-1.3450,0.099,9.70925,9.70925
562.00,9.70044,25.157126,0.000439,25.097957,-1.3450,0.099,9.70992,9.70992
563.00,9.70195,25.157257,0.000440,25.098083,-1.3449,0.099,9.70979,9.70979
564.00,9.70330,25.157346,0.000440,25.098173,-1.3448,0.099,9.71013,9.71013
565.00,9.70467,25.157309,0.000437,25.098135,-1.3446,0.099,9.71092,9.71092
566.00,9.70594,25.157417,0.000441,25.098227,-1.3444,0.099,9.71150,9.71150
567.00,9.70712,25.157464,0.000442,25.098197,-1.3443,0.099,9.71157,9.71157
568.00,9.70824,25.157492,0.000444,25.098118,-1.3445,0.099,9.71266,9.71266
569.00,9.70922,25.157693,0.000445,25.098205,-1.3446,0.099,9.71362,9.71362
570.00,9.71014,25.157922,0.000449,25.098326,-1.3446,0.099,9.71668,9.71668
571.00,9.71130,25.157938,0.000445,25.098329,-1.3443,0.100,9.71941,9.71941
572.00,9.71243,25.157954,0.000441,25.098329,-1.3440,0.100,9.72235,9.72235
573.00,9.71350,25.157900,0.000433,25.098272,-1.3437,0.100,9.72362,9.72362
574.00,9.71412,25.157759,0.000427,25.098106,-1.3436,0.100,9.72417,9.72417
575.00,9.71450,25.157769,0.000427,25.098107,-1.3435,0.100,9.72193,9.72193
576.00,9.71500,25.157800,0.000429,25.098108,-1.3436,0.100,9.71998,9.71998
577.00,9.71556,25.157932,0.000434,25.098264,-1.3439,0.101,9.71725,9.71725
578.00,9.71649,25.158144,0.000440,25.098436,-1.3440,0.101,9.71567,9.71567
579.00,9.71716,25.158238,0.000444,25.098500,-1.3441,0.101,9.71469,9.71469
580.00,9.71779,25.158183,0.000444,25.098443,-1.3441,0.101,9.71546,9.71546
581.00,9.71887,25.158148,0.000443,25.098323,-1.3441,0.101,9.71643,9.71643
582.00,9.71851,25.158100,0.000445,25.098227,-1.3439,0.101,9.71797,9.71797
583.00,9.71820,25.158035,0.000447,25.098061,-1.3438,0.101,9.71957,9.71957
584.00,9.71864,25.157975,0.000443,25.097944,-1.3435,0.101,9.72126,9.72126
585.00,9.71904,25.157984,0.000442,25.097850,-1.3437,0.101,9.72174,9.72174
586.00,9.71936,25.158077,0.000439,25.097971,-1.3439,0.101,9.72217,9.72217
587.00,9.71978,25.158043,0.000432,25.097952,-1.3440,0.101,9.72243,9.72243
588.00,9.72011,25.158190,0.000433,25.098115,-1.3441,0.101,9.72178,9.72178
589.00,9.72027,25.158260,0.000434,25.098152,-1.3441,0.101,9.72126,9.72126
590.00,9.71994,25.158255,0.000430,25.098111,-1.3437,0.101,9.72189,9.72189
591.00,9.72023,25.158439,0.000438,25.098167,-1.3436,0.101,9.72278,9.72278
592.00,9.72023,25.158579,0.000441,25.098164,-1.3436,0.101,9.72302,9.72302
593.00,9.72004,25.158571,0.000439,25.098081,-1.3436,0.101,9.72344,9.72344
594.00,9.72009,25.158587,0.000441,25.098099,-1.3438,0.101,9.72311,9.72311
595.00,9.72024,25.158765,0.000443,25.098236,-1.3439,0.101,9.72262,9.72262
596.00,9.72051,25.158779,0.000440,25.098191,-1.3439,0.101,9.72116,9.72116
597.00,9.72073,25.158808,0.000444,25.098226,-1.3440,0.101,9.72017,9.72017
598.00,9.72121,25.158767,0.000440,25.098202,-1.3440,0.102,9.72002,9.72002
599.00,9.72163,25.158849,0.000440,25.098228,-1.3440,0.102,9.72059,9.72059
600.00,9.72178,25.158800,0.000440,25.098148,-1.3440,0.102,9.72051,9.72051
601.00,9.72173,25.158739,0.000439,25.098166,-1.3439,0.102,9.72038,9.72038
602.00,9.72167,25.158750,0.000436,25.098123,-1.3438,0.102,9.72047,9.72047
603.00,9.72142,25.158732,0.000432,25.098007,-1.3439,0.102,9.71907,9.71907
604.00,9.72092,25.158615,0.000430,25.097853,-1.3439,0.102,9.71827,9.71827
605.00,9.72068,25.158700,0.000431,25.097862,-1.3440,0.102,9.71713,9.71713
606.00,9.72042,25.158726,0.000430,25.097820,-1.3439,0.102,9.71673,9.71673
607.00,9.72008,25.158877,0.000436,25.097985,-1.3437,0.102,9.71606,9.71606
608.00,9.71995,25.158970,0.000440,25.098129,-1.3433,0.102,9.71735,9.71735
609.00,9.71997,25.159175,0.000446,25.098342,-1.3428,0.103,9.71803,9.71803
610.00,9.71991,25.159179,0.000447,25.098357,-1.3425,0.103,9.71877,9.71877
611.00,9.71953,25.159209,0.000448,25.098300,-1.3423,0.102,9.71905,9.71905
612.00,9.71920,25.159217,0.000445,25.098195,-1.3423,0.103,9.71998,9.71998
613.00,9.71919,25.159227,0.000443,25.098105,-1.3423,0.103,9.72030,9.72030
614.00,9.71917,25.159194,0.000438,25.097965,-1.3422,0.103,9.72046,9.72046
615.00,9.71926,25.159244,0.000441,25.097954,-1.3420,0.103,9.72059,9.72059
616.00,9.71925,25.159292,0.000444,25.097995,-1.3419,0.103,9.72071,9.72071
617.00,9.71913,25.159018,0.000438,25.097791,-1.3417,0.103,9.71951,9.71951
618.00,9.71886,25.159073,0.000439,25.097827,-1.3418,0.103,9.71804,9.71804
619.00,9.71847,25.159193,0.000442,25.097962,-1.3419,0.103,9.71616,9.71616
620.00,9.71788,25.159196,0.000436,25.097961,-1.3421,0.103,9.71392,9.71392
621.00,9.71741,25.159243,0.000433,25.097969,-1.3424,0.103,9.71292,9.71292
622.00,9.71732,25.159502,0.000437,25.098179,-1.3427,0.103,9.71361,9.71361
623.00,9.71736,25.159563,0.000439,25.098253,-1.3431,0.103,9.71420,9.71420
624.00,9.71760,25.159643,0.000438,25.098278,-1.3434,0.103,9.71618,9.71618
625.00,9.71795,25.159788,0.000441,25.098404,-1.3435,0.103,9.71958,9.71958
626.00,9.71844,25.159718,0.000439,25.098347,-1.3436,0.104,9.72185,9.72185
627.00,9.71878,25.159741,0.000441,25.098268,-1.3437,0.104,9.72359,9.72359
628.00,9.71907,25.159779,0.000439,25.098279,-1.3436,0.104,9.72553,9.72553
629.00,9.71938,25.159766,0.000439,25.098302,-1.3434,0.104,9.72673,9.72673
630.00,9.71973,25.159795,0.000441,25.098345,-1.3434,0.104,9.72719,9.72719
631.00,9.72006,25.159830,0.000442,25.098365,-1.3435,0.104,9.72628,9.72628
632.00,9.72034,25.159748,0.000438,25.098357,-1.3437,0.104,9.72515,9.72515
633.00,9.72039,25.159813,0.000439,25.098350,-1.3438,0.104,9.72358,9.72358
634.00,9.72039,25.159791,0.000436,25.098275,-1.3438,0.104,9.72125,9.72125
635.00,9.72010,25.159646,0.000431,25.098071,-1.3438,0.104,9.71874,9.71874
636.00,9.71962,25.159731,0.000433,25.098190,-1.3438,0.104,9.71663,9.71663
637.00,9.71932,25.159906,0.000434,25.098339,-1.3436,0.104,9.71496,9.71496
638.00,9.71935,25.159719,0.000430,25.098216,-1.3434,0.104,9.71379,9.71379
639.00,9.71957,25.159853,0.000435,25.098341,-1.3433,0.104,9.71392,9.71392
640.00,9.72010,25.159857,0.000436,25.098310,-1.3431,0.105,9.71404,9.71404
641.00,9.72029,25.159919,0.000436,25.098232,-1.3428,0.105,9.71381,9.71381
642.00,9.71998,25.159950,0.000439,25.098170,-1.3424,0.105,9.71330,9.71330
643.00,9.71924,25.160205,0.000444,25.098260,-1.3423,0.105,9.71368,9.71368
644.00,9.71896,25.160217,0.000441,25.098150,-1.3421,0.105,9.71328,9.71328
645.00,9.71845,25.160455,0.000438,25.098273,-1.3420,0.105,9.71276,9.71276
646.00,9.71773,25.160562,0.000437,25.098339,-1.3419,0.105,9.71383,9.71383
647.00,9.71701,25.160462,0.000434,25.098208,-1.3419,0.105,9.71540,9.71540
648.00,9.71656,25.160403,0.000432,25.098163,-1.3418,0.105,9.71599,9.71599
649.00,9.71596,25.160361,0.000433,25.098147,-1.3418,0.105,9.71601,9.71601
650.00,9.71544,25.160234,0.000437,25.098055,-1.3418,0.105,9.71643,9.71643
651.00,9.71509,25.160165,0.000439,25.097967,-1.3419,0.105,9.71682,9.71682
652.00,9.71461,25.160435,0.000447,25.098200,-1.3420,0.105,9.71689,9.71689
653.00,9.71459,25.160531,0.000447,25.098278,-1.3422,0.105,9.71604,9.71604
654.00,9.71479,25.160495,0.000444,25.098208,-1.3422,0.105,9.71408,9.71408
655.00,9.71499,25.160545,0.000440,25.098190,-1.3422,0.105,9.70864,9.70864
656.00,9.71493,25.160501,0.000434,25.098148,-1.3423,0.106,9.69764,9.69764
657.00,9.71578,25.160340,0.000428,25.097959,-1.3424,0.106,9.67802,9.67802
658.00,9.71617,25.160296,0.000425,25.097861,-1.3424,0.106,9.64735,9.64735
659.00,9.71664,25.160486,0.000427,25.098019,-1.3426,0.106,9.60799,9.60799
660.00,9.71592,25.160443,0.000422,25.097948,-1.3428,0.106,9.56610,9.56610
@5,2.0001,4.0, 660.020000000004 
661.00,9.71738,25.160512,0.000424,25.097936,-1.3429,0.106,9.52718,9.52718
662.00,9.71729,25.160523,0.000425,25.097876,-1.3430,0.106,9.49746,9.49746
663.00,9.71338,25.160614,0.000428,25.097917,-1.3431,0.106,9.48225,9.48225
664.00,9.70534,25.160556,0.000427,25.097801,-1.3431,0.106,9.47975,9.47975
665.00,9.68824,25.160693,0.000432,25.097913,-1.3428,0.106,9.48490,9.48490
666.00,9.66186,25.160584,0.000425,25.097825,-1.3425,0.106,9.49391,9.49391
667.00,9.62027,25.160713,0.000423,25.097932,-1.3422,0.107,9.50399,9.50399
668.00,9.56064,25.160725,0.000421,25.097899,-1.3419,0.107,9.51344,9.51344
669.00,9.50871,25.160696,0.000417,25.097746,-1.3418,0.107,9.52237,9.52237
670.00,9.47905,25.160853,0.000420,25.097794,-1.3417,0.107,9.53159,9.53159
671.00,9.46762,25.161090,0.000430,25.097869,-1.3416,0.107,9.54115,9.54115
672.00,9.47209,25.161085,0.000428,25.097775,-1.3417,0.107,9.55064,9.55064
673.00,9.48446,25.161173,0.000428,25.097815,-1.3417,0.107,9.56025,9.56025
674.00,9.49594,25.161219,0.000430,25.097870,-1.3418,0.107,9.57003,9.57003
675.00,9.50462,25.161169,0.000426,25.097846,-1.3419,0.107,9.57947,9.57947
676.00,9.51255,25.161231,0.000426,25.097975,-1.3421,0.107,9.58822,9.58822
677.00,9.52233,25.161179,0.000429,25.097964,-1.3421,0.107,9.59736,9.59736
678.00,9.53163,25.161226,0.000429,25.098002,-1.3420,0.107,9.60535,9.60535
679.00,9.54074,25.161310,0.000429,25.098071,-1.3418,0.107,9.61213,9.61213
680.00,9.55072,25.161253,0.000432,25.098002,-1.3417,0.107,9.61872,9.61872
681.00,9.56031,25.161262,0.000429,25.097893,-1.3419,0.107,9.62517,9.62517
682.00,9.56979,25.161491,0.000429,25.098029,-1.3420,0.108,9.63013,9.63013
683.00,9.57982,25.161601,0.000430,25.098027,-1.3422,0.108,9.63552,9.63552
684.00,9.58944,25.161655,0.000429,25.098028,-1.3424,0.108,9.64067,9.64067
685.00,9.59798,25.161827,0.000428,25.098130,-1.3425,0.108,9.64500,9.64500
686.00,9.60411,25.161902,0.000431,25.098180,-1.3423,0.108,9.64935,9.64935
687.00,9.61470,25.161936,0.000431,25.098197,-1.3422,0.108,9.65392,9.65392
688.00,9.62015,25.161812,0.000428,25.098100,-1.3420,0.108,9.65794,9.65794
689.00,9.62467,25.161926,0.000430,25.098149,-1.3419,0.108,9.66239,9.66239
690.00,9.63018,25.161909,0.000429,25.098023,-1.3416,0.108,9.66693,9.66693
691.00,9.63545,25.161806,0.000423,25.097943,-1.3414,0.108,9.67149,9.67149
692.00,9.63994,25.161810,0.000423,25.097884,-1.3413,0.109,9.67604,9.67604
693.00,9.64455,25.161692,0.000424,25.097778,-1.3413,0.108,9.67990,9.67990
694.00,9.64931,25.161627,0.000424,25.097742,-1.3414,0.109,9.68327,9.68327
695.00,9.65381,25.161610,0.000423,25.097794,-1.3417,0.109,9.68700,9.68700
696.00,9.65820,25.161667,0.000428,25.097821,-1.3418,0.109,9.69014,9.69014
697.00,9.66268,25.161753,0.000433,25.097988,-1.3418,0.109,9.69264,9.69264
698.00,9.66662,25.162046,0.000438,25.098269,-1.3417,0.109,9.69472,9.69472
699.00,9.67060,25.161992,0.000435,25.098205,-1.3415,0.109,9.69624,9.69624
700.00,9.67469,25.162342,0.000443,25.098474,-1.3411,0.109,9.69700,9.69700
701.00,9.67831,25.162445,0.000443,25.098552,-1.3410,0.109,9.69777,9.69777
702.00,9.68091,25.162387,0.000441,25.098459,-1.3411,0.109,9.69900,9.69900
703.00,9.68307,25.162274,0.000435,25.098302,-1.3412,0.109,9.70174,9.70174
704.00,9.68620,25.162259,0.000437,25.098316,-1.3412,0.109,9.70423,9.70423
705.00,9.68914,25.162125,0.000432,25.098218,-1.3416,0.109,9.70598,9.70598
706.00,9.69155,25.162216,0.000433,25.098302,-1.3417,0.110,9.70813,9.70813
707.00,9.69341,25.162282,0.000436,25.098320,-1.3416,0.109,9.70997,9.70997
708.00,9.69578,25.162326,0.000438,25.098371,-1.3414,0.109,9.71086,9.71086
709.00,9.69842,25.162539,0.000439,25.098474,-1.3412,0.110,9.71171,9.71171
710.00,9.70056,25.162517,0.000439,25.098425,-1.3407,0.110,9.71342,9.71342
711.00,9.70256,25.162694,0.000444,25.098562,-1.3405,0.110,9.71407,9.71407
712.00,9.70414,25.162735,0.000441,25.098537,-1.3403,0.110,9.71505,9.71505
713.00,9.70540,25.162808,0.000444,25.098541,-1.3400,0.110,9.71515,9.71515
714.00,9.70661,25.162726,0.000442,25.098443,-1.3400,0.110,9.71511,9.71511
715.00,9.70748,25.162783,0.000443,25.098387,-1.3401,0.110,9.71592,9.71592
716.00,9.70864,25.162514,0.000436,25.098026,-1.3399,0.110,9.71772,9.71772
717.00,9.70998,25.162336,0.000434,25.097814,-1.3398,0.110,9.71870,9.71870
718.00,9.71139,25.162383,0.000432,25.097859,-1.3399,0.110,9.72065,9.72065
719.00,9.71277,25.162547,0.000432,25.097989,-1.3398,0.110,9.72275,9.72275
720.00,9.71409,25.162474,0.000434,25.097953,-1.3399,0.110,9.72365,9.72365
721.00,9.71546,25.162622,0.000435,25.098126,-1.3401,0.111,9.72404,9.72404
722.00,9.71662,25.162796,0.000439,25.098315,-1.3403,0.111,9.72501,9.72501
723.00,9.71753,25.162684,0.000438,25.098160,-1.3405,0.111,9.72580,9.72580
724.00,9.71873,25.162513,0.000437,25.097965,-1.3405,0.111,9.72684,9.72684
725.00,9.71967,25.162419,0.000431,25.097843,-1.3405,0.111,9.72715,9.72715
726.00,9.72054,25.162451,0.000432,25.097844,-1.3404,0.111,9.72714,9.72714
727.00,9.72119,25.162414,0.000427,25.097770,-1.3402,0.111,9.72597,9.72597
728.00,9.72151,25.162543,0.000430,25.097826,-1.3399,0.111,9.72558,9.72558
729.00,9.72222,25.162766,0.000431,25.097983,-1.3397,0.111,9.72462,9.72462
730.00,9.72264,25.162873,0.000431,25.098043,-1.3395,0.111,9.72427,9.72427
731.00,9.72298,25.162828,0.000429,25.097971,-1.3392,0.111,9.72417,9.72417
732.00,9.72346,25.162953,0.000433,25.098006,-1.3391,0.111,9.72475,9.72475
733.00,9.72411,25.162959,0.000429,25.097966,-1.3393,0.111,9.72443,9.72443
734.00,9.72448,25.162955,0.000427,25.097913,-1.3393,0.112,9.72494,9.72494
735.00,9.72493,25.163134,0.000433,25.097984,-1.3393,0.112,9.72496,9.72496
736.00,9.72503,25.163241,0.000437,25.098018,-1.3393,0.112,9.72482,9.72482
737.00,9.72505,25.163300,0.000434,25.098057,-1.3392,0.112,9.72439,9.72439
738.00,9.72499,25.163388,0.000438,25.098146,-1.3389,0.112,9.72418,9.72418
739.00,9.72499,25.163416,0.000440,25.098147,-1.3389,0.112,9.72382,9.72382
740.00,9.72517,25.163444,0.000439,25.098182,-1.3389,0.112,9.72482,9.72482
741.00,9.72545,25.163320,0.000436,25.098041,-1.3388,0.112,9.72573,9.72573
742.00,9.72544,25.163207,0.000435,25.097911,-1.3388,0.112,9.72653,9.72653
743.00,9.72545,25.163189,0.000434,25.097834,-1.3388,0.112,9.72763,9.72763
744.00,9.72550,25.163190,0.000432,25.097786,-1.3387,0.112,9.72877,9.72877
745.00,9.72561,25.163239,0.000430,25.097806,-1.3386,0.112,9.72857,9.72857
746.00,9.72567,25.163381,0.000428,25.097888,-1.3386,0.113,9.72792,9.72792
747.00,9.72569,25.163507,0.000425,25.097946,-1.3384,0.113,9.72718,9.72718
748.00,9.72565,25.163648,0.000426,25.098050,-1.3384,0.113,9.72570,9.72570
749.00,9.72550,25.163729,0.000426,25.098120,-1.3385,0.113,9.72413,9.72413
750.00,9.72535,25.163787,0.000426,25.098182,-1.3385,0.113,9.72258,9.72258
751.00,9.72502,25.163829,0.000435,25.098218,-1.3384,0.113,9.72079,9.72079
752.00,9.72464,25.163863,0.000441,25.098284,-1.3383,0.113,9.71993,9.71993
753.00,9.72436,25.163891,0.000439,25.098301,-1.3383,0.113,9.71929,9.71929
754.00,9.72415,25.163619,0.000438,25.098024,-1.3382,0.113,9.71894,9.71894
755.00,9.72386,25.163520,0.000435,25.097876,-1.3383,0.113,9.71894,9.71894
756.00,9.72358,25.163489,0.000429,25.097825,-1.3384,0.113,9.71918,9.71918
757.00,9.72335,25.163535,0.000428,25.097778,-1.3384,0.113,9.71949,9.71949
758.00,9.72316,25.163630,0.000431,25.097792,-1.3383,0.113,9.71954,9.71954
759.00,9.72287,25.163933,0.000435,25.098046,-1.3381,0.113,9.71901,9.71901
760.00,9.72251,25.164070,0.000436,25.098161,-1.3378,0.114,9.71914,9.71914
761.00,9.72197,25.164229,0.000434,25.098227,-1.3376,0.114,9.72052,9.72052
762.00,9.72180,25.164342,0.000439,25.098298,-1.3375,0.114,9.72194,9.72194
763.00,9.72211,25.164264,0.000436,25.098213,-1.3375,0.114,9.72341,9.72341
764.00,9.72194,25.164199,0.000435,25.098144,-1.3375,0.114,9.72529,9.72529
765.00,9.72180,25.164118,0.000434,25.098052,-1.3374,0.114,9.72631,9.72631
766.00,9.72180,25.164102,0.000435,25.098016,-1.3374,0.114,9.72710,9.72710
767.00,9.72208,25.164028,0.000430,25.097910,-1.3375,0.114,9.72759,9.72759
768.00,9.72232,25.164116,0.000430,25.097930,-1.3374,0.114,9.72785,9.72785
769.00,9.72243,25.164228,0.000430,25.098002,-1.3374,0.115,9.72890,9.72890
770.00,9.72302,25.164235,0.000431,25.097898,-1.3373,0.115,9.73038,9.73038
771.00,9.72375,25.164404,0.000437,25.098018,-1.3373,0.115,9.73120,9.73120
772.00,9.72471,25.164504,0.000441,25.098077,-1.3373,0.114,9.73109,9.73109
773.00,9.72534,25.164499,0.000441,25.097982,-1.3374,0.114,9.73176,9.73176
774.00,9.72580,25.164568,0.000442,25.098043,-1.3373,0.114,9.73062,9.73062
775.00,9.72614,25.164657,0.000443,25.098183,-1.3373,0.114,9.72969,9.72969
776.00,9.72657,25.164461,0.000436,25.097964,-1.3372,0.114,9.72835,9.72835
777.00,9.72693,25.164546,0.000439,25.098042,-1.3368,0.115,9.72796,9.72796
778.00,9.72741,25.164752,0.000443,25.098295,-1.3365,0.115,9.72783,9.72783
779.00,9.72821,25.165019,0.000447,25.098484,-1.3364,0.115,9.73031,9.73031
780.00,9.72912,25.164984,0.000439,25.098382,-1.3364,0.115,9.73266,9.73266
781.00,9.73009,25.164979,0.000436,25.098381,-1.3365,0.115,9.73489,9.73489
782.00,9.73053,25.164998,0.000435,25.098382,-1.3365,0.115,9.73591,9.73591
783.00,9.73074,25.164876,0.000428,25.098301,-1.3365,0.116,9.73599,9.73599
784.00,9.73103,25.164607,0.000422,25.097971,-1.3365,0.116,9.73474,9.73474
785.00,9.73151,25.164649,0.000426,25.097969,-1.3363,0.116,9.73220,9.73220
786.00,9.73179,25.164813,0.000430,25.098078,-1.3362,0.116,9.72985,9.72985
787.00,9.73184,25.164739,0.000425,25.097900,-1.3362,0.116,9.72793,9.72793
788.00,9.73180,25.164739,0.000426,25.097836,-1.3362,0.116,9.72653,9.72653
789.00,9.73125,25.164818,0.000426,25.097905,-1.3362,0.116,9.72512,9.72512
790.00,9.73060,25.164972,0.000430,25.098046,-1.3361,0.116,9.72469,9.72469
791.00,9.72996,25.164851,0.000428,25.097902,-1.3360,0.116,9.72446,9.72446
792.00,9.72941,25.164874,0.000430,25.097942,-1.3359,0.116,9.72418,9.72418
793.00,9.72867,25.164907,0.000432,25.097945,-1.3359,0.116,9.72332,9.72332
794.00,9.72839,25.164876,0.000433,25.097946,-1.3359,0.116,9.72197,9.72197
795.00,9.72830,25.164790,0.000432,25.097807,-1.3361,0.116,9.72002,9.72002
796.00,9.72757,25.164968,0.000433,25.097952,-1.3363,0.116,9.71838,9.71838
797.00,9.72690,25.164927,0.000430,25.097885,-1.3364,0.117,9.71811,9.71811
798.00,9.72634,25.164998,0.000429,25.097875,-1.3364,0.117,9.71860,9.71860
799.00,9.72570,25.165150,0.000434,25.097920,-1.3363,0.117,9.71886,9.71886
800.00,9.72459,25.165231,0.000434,25.098001,-1.3360,0.117,9.72008,9.72008
801.00,9.72374,25.165269,0.000435,25.098028,-1.3357,0.117,9.72105,9.72105
802.00,9.72289,25.165336,0.000438,25.098081,-1.3355,0.117,9.71967,9.71967
803.00,9.72188,25.165317,0.000442,25.098066,-1.3355,0.117,9.71728,9.71728
804.00,9.72134,25.165293,0.000439,25.098050,-1.3356,0.117,9.71528,9.71528
805.00,9.72085,25.165330,0.000439,25.098084,-1.3358,0.117,9.71128,9.71128
806.00,9.72009,25.165352,0.000439,25.098101,-1.3358,0.117,9.70261,9.70261
807.00,9.71955,25.165360,0.000438,25.098129,-1.3358,0.117,9.68836,9.68836
808.00,9.71974,25.165377,0.000434,25.098133,-1.3358,0.117,9.66464,9.66464
809.00,9.72115,25.165358,0.000432,25.098101,-1.3358,0.117,9.63195,9.63195
810.00,9.72115,25.165356,0.000430,25.098033,-1.3356,0.117,9.59535,9.59535
@6,2.0001,4.0, 810.065000000002 
811.00,9.72034,25.165269,0.000426,25.097847,-1.3356,0.117,9.56145,9.56145
812.00,9.71480,25.165330,0.000424,25.097831,-1.3355,0.118,9.53327,9.53327
813.00,9.71157,25.165374,0.000422,25.097879,-1.3353,0.118,9.51634,9.51634
814.00,9.70977,25.165291,0.000422,25.097771,-1.3351,0.118,9.50960,9.50960
815.00,9.70127,25.165342,0.000425,25.097802,-1.3351,0.118,9.50980,9.50980
816.00,9.67727,25.165446,0.000429,25.097933,-1.3350,0.118,9.51368,9.51368
817.00,9.64231,25.165482,0.000430,25.097981,-1.3351,0.118,9.51995,9.51995
818.00,9.59198,25.165434,0.000429,25.097913,-1.3353,0.118,9.52637,9.52637
819.00,9.54686,25.165651,0.000433,25.098067,-1.3354,0.118,9.53396,9.53396
820.00,9.51861,25.165655,0.000433,25.098028,-1.3355,0.118,9.54156,9.54156
821.00,9.50776,25.165709,0.000433,25.098047,-1.3355,0.118,9.54850,9.54850
822.00,9.50186,25.165709,0.000433,25.098039,-1.3355,0.118,9.55644,9.55644
823.00,9.50713,25.165802,0.000436,25.098108,-1.3354,0.118,9.56335,9.56335
824.00,9.51299,25.165763,0.000435,25.098030,-1.3352,0.118,9.57025,9.57025
825.00,9.51937,25.165787,0.000431,25.097999,-1.3350,0.118,9.57739,9.57739
826.00,9.52710,25.165706,0.000431,25.097885,-1.3350,0.118,9.58484,9.58484
827.00,9.53301,25.165850,0.000433,25.097977,-1.3352,0.118,9.59178,9.59178
828.00,9.53936,25.165995,0.000436,25.098043,-1.3355,0.118,9.59960,9.59960
829.00,9.55081,25.165940,0.000429,25.098014,-1.3357,0.119,9.60572,9.60572
830.00,9.55738,25.165996,0.000432,25.098105,-1.3359,0.119,9.61083,9.61083
831.00,9.56215,25.166175,0.000434,25.098285,-1.3359,0.119,9.61569,9.61569
832.00,9.57252,25.166271,0.000433,25.098358,-1.3356,0.119,9.62054,9.62054
833.00,9.57396,25.166207,0.000428,25.098255,-1.3352,0.119,9.62571,9.62571
834.00,9.58525,25.166313,0.000431,25.098277,-1.3351,0.119,9.63125,9.63125
835.00,9.59304,25.166256,0.000429,25.098126,-1.3350,0.119,9.63739,9.63739
836.00,9.59930,25.166351,0.000428,25.098099,-1.3350,0.119,9.64337,9.64337
837.00,9.60745,25.166312,0.000425,25.097914,-1.3352,0.120,9.64801,9.64801
838.00,9.61283,25.166432,0.000428,25.097945,-1.3354,0.120,9.65187,9.65187
839.00,9.61595,25.166614,0.000434,25.098076,-1.3353,0.120,9.65643,9.65643
840.00,9.61873,25.166746,0.000435,25.098183,-1.3353,0.120,9.66095,9.66095
841.00,9.62353,25.166666,0.000435,25.098128,-1.3351,0.120,9.66550,9.66550
842.00,9.63130,25.166632,0.000438,25.098137,-1.3348,0.120,9.67042,9.67042
843.00,9.63749,25.166568,0.000438,25.098046,-1.3347,0.120,9.67457,9.67457
844.00,9.64280,25.166511,0.000437,25.097995,-1.3346,0.120,9.67754,9.67754
845.00,9.64707,25.166671,0.000441,25.098155,-1.3345,0.120,9.68026,9.68026
846.00,9.65210,25.166738,0.000442,25.098130,-1.3345,0.120,9.68309,9.68309
847.00,9.65694,25.166861,0.000443,25.098210,-1.3346,0.120,9.68552,9.68552
848.00,9.66149,25.166952,0.000443,25.098298,-1.3345,0.120,9.68842,9.68842
849.00,9.66572,25.166958,0.000439,25.098255,-1.3345,0.120,9.69118,9.69118
850.00,9.66907,25.166874,0.000435,25.098112,-1.3344,0.120,9.69309,9.69309
851.00,9.67242,25.166963,0.000435,25.098181,-1.3345,0.121,9.69501,9.69501
852.00,9.67558,25.166920,0.000432,25.098117,-1.3344,0.121,9.69676,9.69676
853.00,9.67837,25.166922,0.000430,25.098051,-1.3342,0.121,9.69849,9.69849
854.00,9.68126,25.166956,0.000435,25.098047,-1.3342,0.121,9.69923,9.69923
855.00,9.68426,25.167056,0.000436,25.098084,-1.3343,0.121,9.70035,9.70035
856.00,9.68645,25.167067,0.000438,25.098032,-1.3341,0.121,9.70062,9.70062
857.00,9.68860,25.167049,0.000435,25.097946,-1.3342,0.121,9.70097,9.70097
858.00,9.69052,25.167280,0.000441,25.098161,-1.3345,0.121,9.70264,9.70264
859.00,9.69236,25.167296,0.000438,25.098108,-1.3348,0.121,9.70651,9.70651
860.00,9.69460,25.167228,0.000438,25.097989,-1.3348,0.121,9.70997,9.70997
861.00,9.69695,25.167162,0.000437,25.097942,-1.3350,0.121,9.71340,9.71340
862.00,9.69903,25.167302,0.000443,25.098077,-1.3350,0.121,9.71660,9.71660
863.00,9.70121,25.166994,0.000438,25.097765,-1.3347,0.121,9.71822,9.71822
864.00,9.70299,25.166969,0.000436,25.097769,-1.3343,0.121,9.71834,9.71834
865.00,9.70460,25.167111,0.000439,25.097924,-1.3339,0.121,9.71756,9.71756
866.00,9.70629,25.167004,0.000437,25.097811,-1.3336,0.121,9.71707,9.71707
867.00,9.70771,25.166960,0.000434,25.097713,-1.3335,0.121,9.71672,9.71672
868.00,9.70979,25.167293,0.000438,25.097978,-1.3337,0.121,9.71633,9.71633
869.00,9.71174,25.167303,0.000440,25.097975,-1.3339,0.122,9.71569,9.71569
870.00,9.71269,25.167248,0.000439,25.097925,-1.3343,0.122,9.71658,9.71658
871.00,9.71321,25.167575,0.000447,25.098202,-1.3347,0.122,9.71723,9.71723
872.00,9.71361,25.167691,0.000452,25.098265,-1.3349,0.122,9.71784,9.71784
873.00,9.71418,25.167694,0.000453,25.098258,-1.3350,0.122,9.71880,9.71880
874.00,9.71485,25.167841,0.000453,25.098379,-1.3350,0.122,9.72054,9.72054
875.00,9.71587,25.167912,0.000452,25.098362,-1.3347,0.122,9.72189,9.72189
876.00,9.71725,25.167785,0.000443,25.098201,-1.3344,0.122,9.72320,9.72320
877.00,9.71829,25.167779,0.000440,25.098147,-1.3340,0.122,9.72449,9.72449
878.00,9.71937,25.167789,0.000438,25.098114,-1.3334,0.122,9.72554,9.72554
879.00,9.72000,25.167839,0.000440,25.098041,-1.3332,0.122,9.72614,9.72614
880.00,9.72031,25.167772,0.000436,25.097963,-1.3333,0.122,9.72580,9.72580
881.00,9.72057,25.167731,0.000433,25.097922,-1.3333,0.122,9.72523,9.72523
882.00,9.72083,25.167689,0.000430,25.097857,-1.3334,0.122,9.72489,9.72489
883.00,9.72124,25.167582,0.000429,25.097695,-1.3336,0.122,9.72509,9.72509
884.00,9.72168,25.167579,0.000430,25.097715,-1.3337,0.122,9.72568,9.72568
885.00,9.72233,25.167530,0.000430,25.097645,-1.3337,0.123,9.72630,9.72630
886.00,9.72294,25.167672,0.000432,25.097662,-1.3336,0.123,9.72718,9.72718
887.00,9.72353,25.167653,0.000429,25.097716,-1.3337,0.123,9.72853,9.72853
888.00,9.72423,25.167681,0.000426,25.097791,-1.3336,0.123,9.72848,9.72848
889.00,9.72477,25.167714,0.000423,25.097790,-1.3333,0.123,9.72807,9.72807
890.00,9.72541,25.167883,0.000425,25.097931,-1.3330,0.123,9.72894,9.72894
891.00,9.72609,25.167901,0.000427,25.097993,-1.3327,0.123,9.73007,9.73007
892.00,9.72678,25.167919,0.000431,25.097905,-1.3325,0.123,9.72998,9.72998
893.00,9.72725,25.168052,0.000431,25.097928,-1.3323,0.123,9.73032,9.73032
894.00,9.72750,25.168109,0.000430,25.097870,-1.3323,0.123,9.73075,9.73075
895.00,9.72779,25.168328,0.000435,25.098013,-1.3324,0.124,9.73046,9.73046
896.00,9.72790,25.168384,0.000436,25.097969,-1.3327,0.124,9.72938,9.72938
897.00,9.72807,25.168615,0.000441,25.098124,-1.3327,0.124,9.72922,9.72922
898.00,9.72814,25.168521,0.000440,25.098008,-1.3327,0.124,9.72879,9.72879
899.00,9.72828,25.168613,0.000445,25.098073,-1.3325,0.124,9.72825,9.72825
900.00,9.72886,25.168514,0.000443,25.097988,-1.3324,0.124,9.72798,9.72798
901.00,9.72904,25.168542,0.000444,25.098046,-1.3322,0.124,9.72820,9.72820
902.00,9.72897,25.168565,0.000442,25.098057,-1.3321,0.124,9.72818,9.72818
903.00,9.72902,25.168667,0.000443,25.098115,-1.3322,0.124,9.72882,9.72882
904.00,9.72922,25.168753,0.000445,25.098191,-1.3324,0.124,9.72989,9.72989
905.00,9.72935,25.168828,0.000443,25.098229,-1.3327,0.124,9.73068,9.73068
906.00,9.72959,25.168936,0.000445,25.098251,-1.3331,0.124,9.73095,9.73095
907.00,9.72961,25.168836,0.000443,25.098131,-1.3333,0.124,9.73053,9.73053
908.00,9.72941,25.168966,0.000447,25.098250,-1.3336,0.124,9.72985,9.72985
909.00,9.72941,25.168918,0.000444,25.098176,-1.3336,0.124,9.72866,9.72866
910.00,9.72925,25.168816,0.000444,25.098021,-1.3336,0.124,9.72729,9.72729
911.00,9.72896,25.168831,0.000443,25.098034,-1.3336,0.124,9.72685,9.72685
912.00,9.72884,25.169036,0.000446,25.098141,-1.3333,0.125,9.72768,9.72768
913.00,9.72902,25.169020,0.000440,25.098044,-1.3331,0.125,9.72896,9.72896
914.00,9.72915,25.168892,0.000433,25.097941,-1.3330,0.125,9.73061,9.73061
915.00,9.72928,25.169072,0.000435,25.098103,-1.3328,0.125,9.73278,9.73278
916.00,9.72978,25.168997,0.000435,25.097968,-1.3325,0.125,9.73343,9.73343
917.00,9.72982,25.168823,0.000431,25.097818,-1.3324,0.125,9.73267,9.73267
918.00,9.72974,25.168745,0.000432,25.097717,-1.3322,0.125,9.73111,9.73111
919.00,9.72965,25.168863,0.000439,25.097724,-1.3321,0.125,9.72971,9.72971
920.00,9.72979,25.168850,0.000440,25.097637,-1.3322,0.125,9.72868,9.72868
921.00,9.72990,25.168983,0.000437,25.097743,-1.3322,0.125,9.72846,9.72846
922.00,9.72996,25.169240,0.000441,25.097976,-1.3321,0.125,9.72919,9.72919
923.00,9.72989,25.169274,0.000439,25.098040,-1.3321,0.126,9.73024,9.73024
924.00,9.72970,25.169258,0.000435,25.098041,-1.3320,0.126,9.73070,9.73070
925.00,9.72975,25.169287,0.000433,25.098106,-1.3320,0.126,9.73062,9.73062
926.00,9.73003,25.169403,0.000436,25.098227,-1.3321,0.126,9.73061,9.73061
927.00,9.73029,25.169320,0.000435,25.098129,-1.3320,0.126,9.72991,9.72991
928.00,9.73032,25.169337,0.000436,25.098081,-1.3321,0.126,9.72964,9.72964
929.00,9.73015,25.169430,0.000437,25.098100,-1.3321,0.126,9.72964,9.72964
930.00,9.73037,25.169488,0.000439,25.098105,-1.3320,0.126,9.72868,9.72868
931.00,9.73034,25.169427,0.000436,25.097970,-1.3320,0.126,9.72798,9.72798
932.00,9.73002,25.169347,0.000434,25.097898,-1.3320,0.126,9.72769,9.72769
933.00,9.72973,25.169470,0.000434,25.098005,-1.3319,0.126,9.72730,9.72730
934.00,9.72935,25.169660,0.000438,25.098222,-1.3318,0.126,9.72612,9.72612
935.00,9.72872,25.169538,0.000435,25.098059,-1.3316,0.126,9.72573,9.72573
936.00,9.72826,25.169688,0.000441,25.098178,-1.3315,0.126,9.72552,9.72552
937.00,9.72809,25.169750,0.000441,25.098187,-1.3314,0.126,9.72543,9.72543
938.00,9.72798,25.169631,0.000438,25.098053,-1.3315,0.126,9.72470,9.72470
939.00,9.72779,25.169494,0.000436,25.097877,-1.3316,0.126,9.72375,9.72375
940.00,9.72720,25.169555,0.000435,25.097930,-1.3316,0.127,9.72255,9.72255
941.00,9.72660,25.169482,0.000432,25.097845,-1.3315,0.127,9.72117,9.72117
942.00,9.72604,25.169506,0.000431,25.097838,-1.3315,0.127,9.71987,9.71987
943.00,9.72556,25.169778,0.000437,25.098100,-1.3314,0.127,9.71999,9.71999
944.00,9.72531,25.169911,0.000437,25.098160,-1.3313,0.127,9.72113,9.72113
945.00,9.72503,25.169885,0.000435,25.098091,-1.3312,0.127,9.72256,9.72256
946.00,9.72479,25.169909,0.000432,25.098074,-1.3313,0.127,9.72396,9.72396
947.00,9.72446,25.169948,0.000434,25.098061,-1.3313,0.127,9.72429,9.72429
948.00,9.72402,25.169876,0.000432,25.097850,-1.3314,0.127,9.72362,9.72362
949.00,9.72354,25.169838,0.000432,25.097774,-1.3315,0.127,9.72343,9.72343
950.00,9.72339,25.169990,0.000437,25.097828,-1.3316,0.127,9.72265,9.72265
951.00,9.72316,25.169970,0.000438,25.097790,-1.3316,0.127,9.72211,9.72211
952.00,9.72300,25.170032,0.000438,25.097767,-1.3316,0.127,9.72286,9.72286
953.00,9.72268,25.169990,0.000434,25.097751,-1.3316,0.127,9.72360,9.72360
954.00,9.72240,25.170082,0.000433,25.097820,-1.3315,0.127,9.72403,9.72403
955.00,9.72210,25.170083,0.000434,25.097821,-1.3313,0.127,9.72379,9.72379
956.00,9.72263,25.170139,0.000434,25.097813,-1.3312,0.127,9.71985,9.71985
957.00,9.72335,25.170248,0.000435,25.097942,-1.3312,0.128,9.71017,9.71017
958.00,9.72303,25.170153,0.000428,25.097833,-1.3313,0.128,9.69294,9.69294
959.00,9.72230,25.170195,0.000429,25.097876,-1.3313,0.128,9.66940,9.66940
960.00,9.72266,25.170424,0.000431,25.098067,-1.3315,0.128,9.64210,9.64210
@7,2.0001,4.0, 960.101999999999 
961.00,9.72254,25.170477,0.000428,25.098079,-1.3316,0.128,9.61453,9.61453
962.00,9.72397,25.170430,0.000426,25.097968,-1.3315,0.129,9.59048,9.59048
963.00,9.72494,25.170696,0.000435,25.098145,-1.3314,0.129,9.57424,9.57424
964.00,9.72539,25.170717,0.000438,25.098127,-1.3312,0.129,9.56428,9.56428
965.00,9.72016,25.170624,0.000433,25.097989,-1.3309,0.129,9.56083,9.56083
966.00,9.70289,25.170590,0.000433,25.097952,-1.3305,0.129,9.56191,9.56191
967.00,9.67621,25.170767,0.000439,25.098151,-1.3303,0.129,9.56595,9.56595
968.00,9.63852,25.170734,0.000438,25.098175,-1.3302,0.129,9.57024,9.57024
969.00,9.60915,25.170822,0.000436,25.098205,-1.3301,0.129,9.57486,9.57486
970.00,9.58361,25.170810,0.000438,25.098139,-1.3302,0.129,9.57850,9.57850
971.00,9.56522,25.170919,0.000440,25.098188,-1.3302,0.129,9.58193,9.58193
972.00,9.55631,25.170876,0.000440,25.098088,-1.3302,0.129,9.58483,9.58483
973.00,9.55719,25.170927,0.000438,25.098022,-1.3301,0.129,9.58685,9.58685
974.00,9.55932,25.170681,0.000432,25.097768,-1.3300,0.129,9.58907,9.58907
975.00,9.56633,25.170799,0.000434,25.097890,-1.3297,0.129,9.59257,9.59257
976.00,9.57056,25.170798,0.000437,25.097898,-1.3294,0.129,9.59583,9.59583
977.00,9.57645,25.170768,0.000433,25.097837,-1.3293,0.129,9.59877,9.59877
978.00,9.57862,25.170837,0.000438,25.097936,-1.3291,0.129,9.60288,9.60288
979.00,9.58239,25.170968,0.000445,25.098075,-1.3290,0.129,9.60780,9.60780
980.00,9.58458,25.170806,0.000443,25.097951,-1.3292,0.129,9.61191,9.61191
981.00,9.58762,25.170688,0.000435,25.097821,-1.3292,0.129,9.61582,9.61582
982.00,9.59072,25.170852,0.000437,25.097952,-1.3291,0.130,9.62021,9.62021
983.00,9.58888,25.170764,0.000438,25.097859,-1.3290,0.129,9.62464,9.62464
984.00,9.59361,25.170846,0.000437,25.097864,-1.3290,0.130,9.62853,9.62853
985.00,9.60192,25.170914,0.000435,25.097881,-1.3291,0.130,9.63239,9.63239
986.00,9.60404,25.171105,0.000436,25.098063,-1.3293,0.130,9.63668,9.63668
987.00,9.60552,25.170909,0.000432,25.097848,-1.3296,0.130,9.64026,9.64026
988.00,9.60932,25.171015,0.000430,25.097959,-1.3299,0.130,9.64407,9.64407
989.00,9.61812,25.171089,0.000432,25.098006,-1.3300,0.130,9.64689,9.64689
990.00,9.62243,25.171028,0.000432,25.097922,-1.3300,0.130,9.64972,9.64972
991.00,9.62341,25.171118,0.000434,25.097964,-1.3299,0.130,9.65332,9.65332
992.00,9.62739,25.171234,0.000439,25.098052,-1.3299,0.130,9.65880,9.65880
993.00,9.63206,25.171335,0.000438,25.098024,-1.3299,0.130,9.66414,9.66414
994.00,9.63680,25.171247,0.000432,25.097911,-1.3297,0.130,9.67012,9.67012
995.00,9.64030,25.171377,0.000435,25.097936,-1.3296,0.130,9.67533,9.67533
996.00,9.64378,25.171407,0.000437,25.097855,-1.3296,0.130,9.67924,9.67924
997.00,9.64702,25.171473,0.000434,25.097881,-1.3296,0.131,9.68094,9.68094
998.00,9.65057,25.171442,0.000432,25.097869,-1.3297,0.131,9.68213,9.68213
999.00,9.65478,25.171527,0.000432,25.097974,-1.3296,0.131,9.68279,9.68279
1000.00,9.65889,25.171401,0.000427,25.097861,-1.3294,0.131,9.68426,9.68426
1001.00,9.66408,25.171372,0.000423,25.097872,-1.3291,0.131,9.68659,9.68659
1002.00,9.67014,25.171173,0.000421,25.097751,-1.3288,0.131,9.68894,9.68894
1003.00,9.67382,25.171128,0.000423,25.097710,-1.3284,0.131,9.69205,9.69205
1004.00,9.67581,25.171189,0.000427,25.097712,-1.3283,0.131,9.69454,9.69454
1005.00,9.67789,25.171562,0.000435,25.098067,-1.3283,0.132,9.69617,9.69617
1006.00,9.68031,25.171605,0.000437,25.098067,-1.3282,0.132,9.69769,9.69769
1007.00,9.68289,25.171731,0.000437,25.098077,-1.3281,0.132,9.70042,9.70042
1008.00,9.68544,25.171698,0.000434,25.097953,-1.3282,0.132,9.70241,9.70241
1009.00,9.68784,25.171693,0.000433,25.097964,-1.3281,0.132,9.70483,9.70483
1010.00,9.69015,25.171539,0.000426,25.097796,-1.3279,0.132,9.70689,9.70689
1011.00,9.69229,25.171498,0.000425,25.097727,-1.3280,0.132,9.70854,9.70854
1012.00,9.69412,25.171625,0.000429,25.097784,-1.3280,0.132,9.70931,9.70931
1013.00,9.69583,25.171770,0.000431,25.097854,-1.3280,0.132,9.71001,9.71001
1014.00,9.69747,25.171769,0.000429,25.097751,-1.3282,0.132,9.71118,9.71118
1015.00,9.69923,25.171864,0.000431,25.097777,-1.3285,0.132,9.71270,9.71270
1016.00,9.70140,25.171875,0.000429,25.097783,-1.3286,0.132,9.71289,9.71289
1017.00,9.70351,25.171835,0.000426,25.097791,-1.3289,0.132,9.71340,9.71340
1018.00,9.70488,25.171880,0.000425,25.097876,-1.3291,0.133,9.71419,9.71419
1019.00,9.70584,25.172020,0.000426,25.097980,-1.3291,0.133,9.71444,9.71444
1020.00,9.70704,25.172012,0.000425,25.097926,-1.3289,0.133,9.71546,9.71546
1021.00,9.70847,25.172126,0.000424,25.097994,-1.3288,0.133,9.71757,9.71757
1022.00,9.70999,25.172384,0.000429,25.098106,-1.3286,0.133,9.71996,9.71996
1023.00,9.71144,25.172394,0.000427,25.098046,-1.3284,0.133,9.72174,9.72174
1024.00,9.71277,25.172255,0.000426,25.097933,-1.3282,0.133,9.72267,9.72267
1025.00,9.71375,25.172400,0.000429,25.098033,-1.3279,0.133,9.72240,9.72240
1026.00,9.71497,25.172401,0.000432,25.097931,-1.3275,0.133,9.72219,9.72219
1027.00,9.71583,25.172164,0.000426,25.097710,-1.3273,0.134,9.72157,9.72157
1028.00,9.71643,25.172198,0.000429,25.097739,-1.3270,0.134,9.72078,9.72078
1029.00,9.71705,25.172396,0.000430,25.097807,-1.3269,0.134,9.72129,9.72129
1030.00,9.71794,25.172343,0.000425,25.097653,-1.3272,0.134,9.72134,9.72134
1031.00,9.71848,25.172407,0.000424,25.097583,-1.3276,0.134,9.72235,9.72235
1032.00,9.71919,25.172654,0.000427,25.097722,-1.3278,0.134,9.72298,9.72298
1033.00,9.71983,25.172711,0.000425,25.097641,-1.3279,0.134,9.72376,9.72376
1034.00,9.72034,25.172901,0.000429,25.097732,-1.3280,0.134,9.72370,9.72370
1035.00,9.72081,25.172989,0.000431,25.097860,-1.3278,0.134,9.72464,9.72464
1036.00,9.72123,25.173114,0.000434,25.097993,-1.3276,0.134,9.72391,9.72391
1037.00,9.72173,25.173136,0.000435,25.097962,-1.3275,0.134,9.72298,9.72298
1038.00,9.72226,25.173173,0.000437,25.097958,-1.3276,0.134,9.72209,9.72209
1039.00,9.72229,25.173079,0.000435,25.097885,-1.3276,0.134,9.72206,9.72206
1040.00,9.72259,25.173124,0.000439,25.097873,-1.3277,0.134,9.72254,9.72254
1041.00,9.72290,25.173034,0.000437,25.097818,-1.3277,0.134,9.72376,9.72376
1042.00,9.72312,25.173021,0.000438,25.097828,-1.3275,0.134,9.72559,9.72559
1043.00,9.72355,25.173199,0.000440,25.097958,-1.3273,0.134,9.72829,9.72829
1044.00,9.72398,25.173282,0.000444,25.097983,-1.3271,0.134,9.73008,9.73008
1045.00,9.72460,25.173297,0.000441,25.097931,-1.3269,0.134,9.73072,9.73072
1046.00,9.72509,25.173474,0.000443,25.098096,-1.3268,0.135,9.73153,9.73153
1047.00,9.72558,25.173567,0.000441,25.098077,-1.3268,0.135,9.73228,9.73228
1048.00,9.72624,25.173443,0.000438,25.097963,-1.3267,0.135,9.73214,9.73214
1049.00,9.72678,25.173287,0.000434,25.097797,-1.3266,0.135,9.73225,9.73225
1050.00,9.72736,25.173446,0.000437,25.097918,-1.3266,0.135,9.73251,9.73251
1051.00,9.72773,25.173433,0.000437,25.097851,-1.3267,0.135,9.73233,9.73233
1052.00,9.72794,25.173358,0.000437,25.097851,-1.3267,0.135,9.73086,9.73086
1053.00,9.72812,25.173520,0.000437,25.097993,-1.3268,0.135,9.72878,9.72878
1054.00,9.72779,25.173855,0.000440,25.098272,-1.3268,0.136,9.72621,9.72621
1055.00,9.72765,25.173875,0.000439,25.098259,-1.3266,0.136,9.72503,9.72503
1056.00,9.72773,25.173863,0.000440,25.098209,-1.3264,0.136,9.72372,9.72372
1057.00,9.72800,25.173997,0.000443,25.098284,-1.3263,0.136,9.72422,9.72422
1058.00,9.72848,25.173935,0.000446,25.098184,-1.3262,0.136,9.72585,9.72585
1059.00,9.72898,25.173745,0.000445,25.097989,-1.3260,0.135,9.72811,9.72811
1060.00,9.72927,25.173639,0.000444,25.097905,-1.3260,0.135,9.72894,9.72894
1061.00,9.72931,25.173633,0.000440,25.097882,-1.3262,0.136,9.72951,9.72951
1062.00,9.72893,25.173650,0.000441,25.097868,-1.3263,0.136,9.72964,9.72964
1063.00,9.72878,25.173685,0.000445,25.097889,-1.3263,0.136,9.72977,9.72977
1064.00,9.72882,25.173727,0.000442,25.097925,-1.3264,0.136,9.72866,9.72866
1065.00,9.72871,25.173749,0.000438,25.097896,-1.3263,0.136,9.72777,9.72777
1066.00,9.72839,25.173895,0.000442,25.097982,-1.3261,0.136,9.72849,9.72849
1067.00,9.72833,25.174032,0.000442,25.098064,-1.3261,0.136,9.72814,9.72814
1068.00,9.72805,25.174140,0.000436,25.098112,-1.3262,0.136,9.72753,9.72753
1069.00,9.72779,25.174086,0.000437,25.098001,-1.3265,0.136,9.72771,9.72771
1070.00,9.72762,25.174161,0.000440,25.098023,-1.3266,0.136,9.72832,9.72832
1071.00,9.72742,25.173998,0.000438,25.097864,-1.3267,0.136,9.72764,9.72764
1072.00,9.72733,25.173899,0.000434,25.097749,-1.3267,0.137,9.72768,9.72768
1073.00,9.72761,25.173801,0.000437,25.097709,-1.3265,0.136,9.72811,9.72811
1074.00,9.72805,25.173844,0.000437,25.097808,-1.3262,0.137,9.72875,9.72875
1075.00,9.72846,25.173783,0.000435,25.097801,-1.3260,0.137,9.72940,9.72940
1076.00,9.72879,25.174023,0.000435,25.098012,-1.3260,0.137,9.73005,9.73005
1077.00,9.72884,25.174114,0.000438,25.098080,-1.3260,0.137,9.73038,9.73038
1078.00,9.72893,25.173998,0.000432,25.097951,-1.3260,0.137,9.73032,9.73032
1079.00,9.72892,25.174110,0.000434,25.097975,-1.3262,0.137,9.73057,9.73057
1080.00,9.72901,25.174211,0.000436,25.098023,-1.3264,0.137,9.73087,9.73087
1081.00,9.72923,25.174145,0.000437,25.097933,-1.3263,0.137,9.73131,9.73131
1082.00,9.72939,25.174117,0.000435,25.097889,-1.3260,0.137,9.73130,9.73130
1083.00,9.72937,25.174271,0.000440,25.098013,-1.3258,0.137,9.73146,9.73146
1084.00,9.72945,25.174184,0.000438,25.097944,-1.3254,0.137,9.73150,9.73150
1085.00,9.72991,25.174147,0.000434,25.097831,-1.3249,0.137,9.73194,9.73194
1086.00,9.73017,25.174348,0.000437,25.097982,-1.3247,0.137,9.73187,9.73187
1087.00,9.73036,25.174299,0.000435,25.097878,-1.3247,0.137,9.73259,9.73259
1088.00,9.73054,25.174334,0.000435,25.097802,-1.3248,0.137,9.73250,9.73250
1089.00,9.73078,25.174612,0.000438,25.097932,-1.3250,0.138,9.73297,9.73297
1090.00,9.73107,25.174788,0.000444,25.098035,-1.3252,0.138,9.73270,9.73270
1091.00,9.73121,25.174589,0.000442,25.097783,-1.3252,0.138,9.73143,9.73143
1092.00,9.73109,25.174849,0.000445,25.097993,-1.3252,0.138,9.72953,9.72953
1093.00,9.73094,25.174930,0.000443,25.098031,-1.3251,0.138,9.72833,9.72833
1094.00,9.73054,25.174807,0.000439,25.097971,-1.3250,0.138,9.72678,9.72678
1095.00,9.73029,25.174781,0.000434,25.097982,-1.3249,0.138,9.72508,9.72508
1096.00,9.73006,25.174917,0.000434,25.098102,-1.3250,0.138,9.72539,9.72539
1097.00,9.72989,25.174906,0.000438,25.098063,-1.3249,0.138,9.72598,9.72598
1098.00,9.72983,25.175072,0.000442,25.098219,-1.3247,0.138,9.72737,9.72737
1099.00,9.72964,25.175111,0.000444,25.098226,-1.3245,0.138,9.72926,9.72926
1100.00,9.72939,25.175115,0.000446,25.098180,-1.3243,0.138,9.73064,9.73064
1101.00,9.72948,25.175073,0.000446,25.098123,-1.3241,0.138,9.73199,9.73199
1102.00,9.72994,25.175028,0.000441,25.098018,-1.3240,0.138,9.73365,9.73365
1103.00,9.73008,25.174849,0.000433,25.097793,-1.3242,0.139,9.73315,9.73315
1104.00,9.72963,25.174965,0.000433,25.097837,-1.3243,0.139,9.73251,9.73251
1105.00,9.72927,25.174935,0.000432,25.097825,-1.3242,0.139,9.73209,9.73209
1106.00,9.72865,25.175059,0.000435,25.097938,-1.3241,0.139,9.72917,9.72917
1107.00,9.72929,25.175221,0.000435,25.098130,-1.3242,0.139,9.72167,9.72167
1108.00,9.73046,25.175396,0.000441,25.098278,-1.3241,0.139,9.70889,9.70889
1109.00,9.73210,25.175449,0.000443,25.098315,-1.3241,0.139,9.68986,9.68986
1110.00,9.73375,25.175554,0.000442,25.098335,-1.3243,0.139,9.66759,9.66759
@8,2.0001,4.0, 1110.038 
1111.00,9.73422,25.175473,0.000435,25.098239,-1.3246,0.139,9.64471,9.64471
1112.00,9.73375,25.175428,0.000433,25.098102,-1.3247,0.139,9.62614,9.62614
1113.00,9.73206,25.175331,0.000431,25.097956,-1.3249,0.139,9.61415,9.61415
1114.00,9.73074,25.175418,0.000432,25.097926,-1.3251,0.139,9.60846,9.60846
1115.00,9.72989,25.175563,0.000436,25.097949,-1.3253,0.140,9.60735,9.60735
1116.00,9.71997,25.175670,0.000440,25.097982,-1.3254,0.140,9.60798,9.60798
1117.00,9.69694,25.175833,0.000446,25.098100,-1.3255,0.139,9.61025,9.61025
1118.00,9.66538,25.175944,0.000448,25.098152,-1.3255,0.140,9.61156,9.61156
1119.00,9.63719,25.175939,0.000448,25.098137,-1.3255,0.140,9.61258,9.61258
1120.00,9.61845,25.175836,0.000443,25.098013,-1.3254,0.140,9.61260,9.61260
1121.00,9.60574,25.175917,0.000444,25.097970,-1.3251,0.140,9.61382,9.61382
1122.00,9.60427,25.175716,0.000439,25.097787,-1.3247,0.140,9.61456,9.61456
1123.00,9.60537,25.175880,0.000443,25.097951,-1.3245,0.140,9.61610,9.61610
1124.00,9.60867,25.175847,0.000439,25.097873,-1.3244,0.140,9.61772,9.61772
1125.00,9.61271,25.176072,0.000442,25.098091,-1.3243,0.140,9.62024,9.62024
1126.00,9.60904,25.176088,0.000440,25.098118,-1.3246,0.140,9.62253,9.62253
1127.00,9.61532,25.176292,0.000445,25.098274,-1.3250,0.140,9.62452,9.62452
1128.00,9.61214,25.176347,0.000447,25.098318,-1.3252,0.141,9.62676,9.62676
1129.00,9.61366,25.176342,0.000448,25.098393,-1.3251,0.141,9.62859,9.62859
1130.00,9.61312,25.176201,0.000448,25.098266,-1.3250,0.141,9.62969,9.62969
1131.00,9.61483,25.176204,0.000452,25.098278,-1.3250,0.141,9.63088,9.63088
1132.00,9.61920,25.176143,0.000446,25.098215,-1.3248,0.141,9.63137,9.63137
1133.00,9.61966,25.176022,0.000439,25.098043,-1.3248,0.141,9.63209,9.63209
1134.00,9.62180,25.176113,0.000439,25.098070,-1.3248,0.141,9.63342,9.63342
1135.00,9.62531,25.176141,0.000439,25.098071,-1.3248,0.141,9.63565,9.63565
1136.00,9.62642,25.176280,0.000443,25.098181,-1.3247,0.141,9.63840,9.63840
1137.00,9.62900,25.176323,0.000446,25.098128,-1.3245,0.141,9.64173,9.64173
1138.00,9.63100,25.176293,0.000444,25.098059,-1.3244,0.141,9.64568,9.64568
1139.00,9.63074,25.176132,0.000443,25.097863,-1.3244,0.141,9.64975,9.64975
1140.00,9.63084,25.176085,0.000439,25.097733,-1.3244,0.141,9.65333,9.65333
1141.00,9.63194,25.176124,0.000434,25.097695,-1.3246,0.141,9.65652,9.65652
1142.00,9.63162,25.176120,0.000429,25.097671,-1.3248,0.141,9.65974,9.65974
1143.00,9.63458,25.176331,0.000432,25.097800,-1.3249,0.141,9.66204,9.66204
1144.00,9.63801,25.176700,0.000435,25.098050,-1.3249,0.142,9.66405,9.66405
1145.00,9.64183,25.176886,0.000439,25.098209,-1.3249,0.142,9.66645,9.66645
1146.00,9.64558,25.176689,0.000435,25.098039,-1.3248,0.142,9.66854,9.66854
1147.00,9.64970,25.176654,0.000436,25.098016,-1.3246,0.142,9.67048,9.67048
1148.00,9.65310,25.176531,0.000436,25.097956,-1.3245,0.142,9.67269,9.67269
1149.00,9.65607,25.176515,0.000439,25.097957,-1.3244,0.142,9.67498,9.67498
1150.00,9.65882,25.176502,0.000441,25.097955,-1.3243,0.142,9.67596,9.67596
1151.00,9.66156,25.176763,0.000449,25.098159,-1.3241,0.142,9.67716,9.67716
1152.00,9.66416,25.176967,0.000453,25.098311,-1.3242,0.142,9.67803,9.67803
1153.00,9.66629,25.177103,0.000451,25.098364,-1.3242,0.142,9.67896,9.67896
1154.00,9.66843,25.176890,0.000444,25.098111,-1.3241,0.142,9.68051,9.68051
1155.00,9.67030,25.176837,0.000439,25.098041,-1.3241,0.142,9.68336,9.68336
1156.00,9.67194,25.176815,0.000434,25.097952,-1.3241,0.142,9.68518,9.68518
1157.00,9.67338,25.176974,0.000434,25.098018,-1.3240,0.142,9.68774,9.68774
1158.00,9.67500,25.176895,0.000435,25.097911,-1.3241,0.142,9.69051,9.69051
1159.00,9.67697,25.177021,0.000437,25.098021,-1.3240,0.142,9.69317,9.69317
1160.00,9.67895,25.177155,0.000437,25.098128,-1.3238,0.143,9.69604,9.69604
1161.00,9.68042,25.177192,0.000437,25.098153,-1.3235,0.143,9.69951,9.69951
1162.00,9.68219,25.177060,0.000436,25.098039,-1.3234,0.142,9.70272,9.70272
1163.00,9.68446,25.177223,0.000436,25.098192,-1.3231,0.143,9.70553,9.70553
1164.00,9.68712,25.177466,0.000438,25.098375,-1.3229,0.143,9.70653,9.70653
1165.00,9.68944,25.177394,0.000439,25.098222,-1.3228,0.143,9.70611,9.70611
1166.00,9.69150,25.177429,0.000439,25.098219,-1.3229,0.143,9.70583,9.70583
1167.00,9.69369,25.177408,0.000435,25.098188,-1.3229,0.143,9.70523,9.70523
1168.00,9.69635,25.177532,0.000441,25.098272,-1.3229,0.143,9.70529,9.70529
1169.00,9.69806,25.177476,0.000442,25.098203,-1.3229,0.143,9.70637,9.70637
1170.00,9.69887,25.177646,0.000442,25.098388,-1.3229,0.143,9.70723,9.70723
1171.00,9.70009,25.177629,0.000443,25.098328,-1.3228,0.144,9.70848,9.70848
1172.00,9.70111,25.177729,0.000449,25.098389,-1.3227,0.143,9.70984,9.70984
1173.00,9.70245,25.177626,0.000448,25.098270,-1.3228,0.143,9.71123,9.71123
1174.00,9.70399,25.177604,0.000449,25.098220,-1.3229,0.143,9.71264,9.71264
1175.00,9.70554,25.177565,0.000449,25.098132,-1.3227,0.143,9.71492,9.71492
1176.00,9.70723,25.177594,0.000450,25.098177,-1.3228,0.143,9.71712,9.71712
1177.00,9.70865,25.177611,0.000449,25.098165,-1.3229,0.143,9.71910,9.71910
1178.00,9.70995,25.177568,0.000442,25.098059,-1.3230,0.144,9.71966,9.71966
1179.00,9.71091,25.177601,0.000440,25.098067,-1.3231,0.144,9.71950,9.71950
1180.00,9.71156,25.177549,0.000439,25.097980,-1.3234,0.144,9.71928,9.71928
1181.00,9.71226,25.177653,0.000438,25.097965,-1.3235,0.144,9.71912,9.71912
1182.00,9.71280,25.177520,0.000432,25.097771,-1.3236,0.144,9.71925,9.71925
1183.00,9.71359,25.177712,0.000436,25.097868,-1.3236,0.144,9.71968,9.71968
1184.00,9.71441,25.177655,0.000432,25.097787,-1.3234,0.144,9.72071,9.72071
1185.00,9.71529,25.177846,0.000432,25.097899,-1.3233,0.144,9.72176,9.72176
1186.00,9.71626,25.177933,0.000434,25.097981,-1.3232,0.145,9.72228,9.72228
1187.00,9.71719,25.178003,0.000432,25.098029,-1.3231,0.145,9.72238,9.72238
1188.00,9.71796,25.177962,0.000432,25.098017,-1.3229,0.145,9.72243,9.72243
1189.00,9.71851,25.178037,0.000437,25.098062,-1.3230,0.145,9.72243,9.72243
1190.00,9.71917,25.178017,0.000439,25.098053,-1.3230,0.145,9.72221,9.72221
1191.00,9.71994,25.177993,0.000439,25.097991,-1.3228,0.145,9.72286,9.72286
1192.00,9.72072,25.178164,0.000443,25.098066,-1.3227,0.145,9.72373,9.72373
1193.00,9.72146,25.178220,0.000444,25.098080,-1.3228,0.145,9.72537,9.72537
1194.00,9.72198,25.178350,0.000442,25.098114,-1.3228,0.145,9.72599,9.72599
1195.00,9.72249,25.178286,0.000441,25.098040,-1.3226,0.145,9.72802,9.72802
1196.00,9.72318,25.178472,0.000447,25.098172,-1.3228,0.145,9.72961,9.72961
1197.00,9.72367,25.178469,0.000450,25.098193,-1.3228,0.145,9.73031,9.73031
1198.00,9.72419,25.178620,0.000457,25.098301,-1.3227,0.145,9.73010,9.73010
1199.00,9.72454,25.178465,0.000451,25.098183,-1.3225,0.145,9.72975,9.72975
1200.00,9.72490,25.178590,0.000450,25.098203,-1.3225,0.145,9.72842,9.72842
1201.00,9.72527,25.178382,0.000443,25.098025,-1.3224,0.145,9.72695,9.72695
1202.00,9.72564,25.178438,0.000439,25.098026,-1.3225,0.145,9.72621,9.72621
1203.00,9.72584,25.178453,0.000435,25.097982,-1.3226,0.146,9.72619,9.72619
1204.00,9.72619,25.178563,0.000438,25.098034,-1.3229,0.146,9.72780,9.72780
1205.00,9.72662,25.178533,0.000434,25.098004,-1.3231,0.146,9.72857,9.72857
1206.00,9.72725,25.178552,0.000433,25.097972,-1.3232,0.146,9.72949,9.72949
1207.00,9.72778,25.178491,0.000430,25.097874,-1.3231,0.147,9.73053,9.73053
1208.00,9.72812,25.178285,0.000426,25.097765,-1.3229,0.147,9.73067,9.73067
1209.00,9.72839,25.178498,0.000437,25.097919,-1.3225,0.146,9.73034,9.73034
1210.00,9.72878,25.178590,0.000441,25.097980,-1.3222,0.146,9.73065,9.73065
1211.00,9.72911,25.178630,0.000444,25.097977,-1.3221,0.146,9.73106,9.73106
1212.00,9.72941,25.178532,0.000441,25.097878,-1.3220,0.146,9.73090,9.73090
1213.00,9.72955,25.178716,0.000444,25.097909,-1.3220,0.146,9.73146,9.73146
1214.00,9.72984,25.178638,0.000434,25.097816,-1.3220,0.147,9.73254,9.73254
1215.00,9.73024,25.178696,0.000436,25.097845,-1.3220,0.147,9.73341,9.73341
1216.00,9.73030,25.178719,0.000436,25.097838,-1.3220,0.147,9.73389,9.73389
1217.00,9.73037,25.178954,0.000444,25.098029,-1.3221,0.147,9.73371,9.73371
1218.00,9.73041,25.178887,0.000446,25.097977,-1.3222,0.147,9.73309,9.73309
1219.00,9.73075,25.178934,0.000452,25.098029,-1.3223,0.146,9.73224,9.73224
1220.00,9.73084,25.178898,0.000446,25.097986,-1.3222,0.147,9.73107,9.73107
1221.00,9.73088,25.179068,0.000448,25.098095,-1.3223,0.147,9.72921,9.72921
1222.00,9.73110,25.179226,0.000449,25.098196,-1.3225,0.147,9.73002,9.73002
1223.00,9.73135,25.179268,0.000445,25.098135,-1.3226,0.147,9.73033,9.73033
1224.00,9.73136,25.179171,0.000436,25.097952,-1.3227,0.147,9.73049,9.73049
1225.00,9.73147,25.179106,0.000433,25.097887,-1.3228,0.147,9.73100,9.73100
1226.00,9.73155,25.179013,0.000430,25.097811,-1.3228,0.148,9.73185,9.73185
1227.00,9.73141,25.178994,0.000430,25.097780,-1.3225,0.148,9.73074,9.73074
1228.00,9.73125,25.179127,0.000434,25.097961,-1.3222,0.148,9.72983,9.72983
1229.00,9.73110,25.179227,0.000442,25.098085,-1.3221,0.148,9.72903,9.72903
1230.00,9.73099,25.179342,0.000447,25.098161,-1.3219,0.148,9.72806,9.72806
1231.00,9.73078,25.179409,0.000446,25.098265,-1.3215,0.148,9.72805,9.72805
1232.00,9.73078,25.179287,0.000441,25.098192,-1.3212,0.148,9.72870,9.72870
1233.00,9.73067,25.179245,0.000441,25.098123,-1.3211,0.148,9.72946,9.72946
1234.00,9.73060,25.179319,0.000439,25.098098,-1.3209,0.148,9.73017,9.73017
1235.00,9.73041,25.179551,0.000445,25.098223,-1.3210,0.148,9.73104,9.73104
1236.00,9.73013,25.179464,0.000446,25.098065,-1.3212,0.148,9.73093,9.73093
1237.00,9.73001,25.179666,0.000453,25.098154,-1.3214,0.148,9.73048,9.73048
1238.00,9.72985,25.179843,0.000455,25.098247,-1.3214,0.148,9.72946,9.72946
1239.00,9.72974,25.179763,0.000453,25.098176,-1.3214,0.148,9.72899,9.72899
1240.00,9.72966,25.179748,0.000450,25.098099,-1.3213,0.148,9.72879,9.72879
1241.00,9.72987,25.179877,0.000454,25.098137,-1.3211,0.148,9.72928,9.72928
1242.00,9.73000,25.179932,0.000455,25.098166,-1.3211,0.148,9.72970,9.72970
1243.00,9.72994,25.179778,0.000449,25.098049,-1.3212,0.148,9.73119,9.73119
1244.00,9.73000,25.179907,0.000452,25.098137,-1.3212,0.148,9.73152,9.73152
1245.00,9.72989,25.179901,0.000453,25.098124,-1.3211,0.148,9.73153,9.73153
1246.00,9.72994,25.179965,0.000451,25.098189,-1.3210,0.149,9.73190,9.73190
1247.00,9.73015,25.179744,0.000442,25.097957,-1.3209,0.149,9.73222,9.73222
1248.00,9.73043,25.179986,0.000450,25.098129,-1.3210,0.149,9.73232,9.73232
1249.00,9.73079,25.180023,0.000447,25.098139,-1.3210,0.149,9.73304,9.73304
1250.00,9.73109,25.180045,0.000443,25.098145,-1.3213,0.149,9.73357,9.73357
1251.00,9.73130,25.180232,0.000449,25.098245,-1.3214,0.149,9.73301,9.73301
1252.00,9.73125,25.180271,0.000452,25.098301,-1.3215,0.149,9.73200,9.73200
1253.00,9.73128,25.180156,0.000447,25.098127,-1.3213,0.149,9.73130,9.73130
1254.00,9.73134,25.180171,0.000446,25.098086,-1.3210,0.149,9.73035,9.73035
1255.00,9.73186,25.180228,0.000450,25.098119,-1.3208,0.149,9.72994,9.72994
1256.00,9.73234,25.180199,0.000447,25.098106,-1.3205,0.149,9.72792,9.72792
1257.00,9.73246,25.180324,0.000445,25.098140,-1.3202,0.150,9.72450,9.72450
1258.00,9.73268,25.180447,0.000444,25.098220,-1.3202,0.150,9.71799,9.71799
1259.00,9.73290,25.180289,0.000443,25.098100,-1.3202,0.150,9.70673,9.70673
1260.00,9.73265,25.180103,0.000439,25.097897,-1.3202,0.150,9.69115,9.69115
1261.00,9.73086,25.179973,0.000435,25.097801,-1.3203,0.150,9.67473,9.67473
@9,2.0001,4.0, 1260.077 
1262.00,9.72850,25.179991,0.000439,25.097844,-1.3203,0.150,9.65966,9.65966
1263.00,9.72923,25.179866,0.000438,25.097767,-1.3202,0.150,9.64958,9.64958
1264.00,9.72891,25.179993,0.000438,25.097763,-1.3200,0.150,9.64631,9.64631
1265.00,9.72866,25.180099,0.000437,25.097824,-1.3198,0.150,9.64878,9.64878
1266.00,9.72105,25.180305,0.000439,25.097957,-1.3196,0.150,9.65440,9.65440
1267.00,9.71088,25.180318,0.000433,25.097880,-1.3196,0.150,9.66129,9.66129
1268.00,9.69679,25.180372,0.000434,25.097841,-1.3198,0.150,9.66556,9.66556
1269.00,9.67357,25.180610,0.000435,25.098098,-1.3201,0.151,9.66740,9.66740
1270.00,9.65357,25.180702,0.000439,25.098195,-1.3204,0.151,9.66746,9.66746
1271.00,9.63898,25.180591,0.000435,25.097999,-1.3208,0.151,9.66726,9.66726
1272.00,9.63560,25.180820,0.000439,25.098194,-1.3210,0.151,9.66679,9.66679
1273.00,9.64630,25.180941,0.000441,25.098265,-1.3209,0.151,9.66694,9.66694
1274.00,9.65739,25.180885,0.000441,25.098134,-1.3207,0.151,9.66738,9.66738
1275.00,9.66387,25.181024,0.000439,25.098186,-1.3207,0.151,9.66834,9.66834
1276.00,9.66615,25.181171,0.000444,25.098301,-1.3205,0.151,9.66952,9.66952
1277.00,9.66625,25.181035,0.000441,25.098082,-1.3204,0.151,9.67048,9.67048
1278.00,9.66643,25.181041,0.000437,25.098087,-1.3204,0.151,9.67030,9.67030
1279.00,9.66731,25.181012,0.000438,25.098058,-1.3204,0.151,9.67015,9.67015
1280.00,9.66757,25.180913,0.000438,25.097954,-1.3203,0.151,9.66955,9.66955
1281.00,9.66791,25.180732,0.000430,25.097780,-1.3201,0.151,9.66774,9.66774
1282.00,9.66818,25.180778,0.000430,25.097845,-1.3199,0.151,9.66602,9.66602
1283.00,9.66871,25.180770,0.000431,25.097795,-1.3197,0.151,9.66493,9.66493
1284.00,9.66890,25.180692,0.000427,25.097690,-1.3194,0.151,9.66428,9.66428
1285.00,9.66901,25.180789,0.000429,25.097768,-1.3192,0.152,9.66433,9.66433
1286.00,9.66888,25.180983,0.000435,25.097902,-1.3192,0.152,9.66621,9.66621
1287.00,9.66851,25.181008,0.000436,25.097924,-1.3192,0.152,9.66880,9.66880
1288.00,9.66823,25.180968,0.000435,25.097942,-1.3192,0.152,9.67092,9.67092
1289.00,9.66756,25.181181,0.000444,25.098188,-1.3193,0.152,9.67249,9.67249
1290.00,9.66665,25.181113,0.000444,25.098143,-1.3195,0.152,9.67325,9.67325
1291.00,9.66563,25.180929,0.000441,25.098053,-1.3196,0.152,9.67319,9.67319
1292.00,9.66570,25.180927,0.000442,25.098014,-1.3198,0.152,9.67281,9.67281
1293.00,9.66650,25.181012,0.000445,25.098003,-1.3200,0.152,9.67383,9.67383
1294.00,9.66749,25.181045,0.000443,25.097930,-1.3199,0.152,9.67520,9.67520
1295.00,9.66846,25.181105,0.000441,25.097918,-1.3199,0.152,9.67714,9.67714
1296.00,9.66936,25.181165,0.000441,25.097907,-1.3197,0.152,9.67993,9.67993
1297.00,9.67018,25.181178,0.000440,25.097911,-1.3195,0.152,9.68196,9.68196
1298.00,9.67160,25.181209,0.000439,25.097928,-1.3193,0.152,9.68386,9.68386
1299.00,9.67314,25.181170,0.000435,25.097903,-1.3192,0.152,9.68520,9.68520
1300.00,9.67446,25.181291,0.000438,25.097998,-1.3191,0.152,9.68672,9.68672
1301.00,9.67590,25.181360,0.000438,25.098012,-1.3189,0.153,9.68799,9.68799
1302.00,9.67701,25.181476,0.000436,25.098121,-1.3189,0.153,9.69006,9.69006
1303.00,9.67831,25.181596,0.000436,25.098198,-1.3187,0.153,9.69209,9.69209
1304.00,9.67954,25.181622,0.000438,25.098206,-1.3185,0.153,9.69401,9.69401
1305.00,9.68109,25.181630,0.000438,25.098231,-1.3183,0.153,9.69539,9.69539
1306.00,9.68300,25.181795,0.000441,25.098396,-1.3184,0.153,9.69602,9.69602
1307.00,9.68495,25.181740,0.000443,25.098336,-1.3186,0.153,9.69519,9.69519
1308.00,9.68669,25.181523,0.000443,25.098110,-1.3189,0.153,9.69371,9.69371
1309.00,9.68839,25.181652,0.000444,25.098183,-1.3192,0.153,9.69341,9.69341
1310.00,9.68945,25.181570,0.000444,25.098056,-1.3193,0.153,9.69346,9.69346
1311.00,9.69011,25.181485,0.000443,25.097905,-1.3193,0.153,9.69311,9.69311
1312.00,9.69085,25.181475,0.000445,25.097825,-1.3190,0.153,9.69362,9.69362
1313.00,9.69174,25.181518,0.000442,25.097845,-1.3187,0.153,9.69461,9.69461
1314.00,9.69239,25.181395,0.000439,25.097742,-1.3183,0.154,9.69544,9.69544
1315.00,9.69292,25.181552,0.000439,25.097799,-1.3181,0.154,9.69682,9.69682
1316.00,9.69350,25.181636,0.000438,25.097896,-1.3179,0.154,9.69912,9.69912
1317.00,9.69431,25.181770,0.000439,25.098010,-1.3181,0.154,9.70181,9.70181
1318.00,9.69501,25.181899,0.000442,25.098050,-1.3184,0.154,9.70412,9.70412
1319.00,9.69599,25.181921,0.000444,25.098024,-1.3187,0.154,9.70560,9.70560
1320.00,9.69701,25.181900,0.000445,25.098004,-1.3189,0.154,9.70612,9.70612
1321.00,9.69742,25.181885,0.000445,25.097918,-1.3191,0.154,9.70631,9.70631
1322.00,9.69810,25.181885,0.000442,25.097887,-1.3193,0.154,9.70621,9.70621
1323.00,9.69881,25.181883,0.000440,25.097860,-1.3194,0.154,9.70647,9.70647
1324.00,9.69956,25.182045,0.000438,25.097920,-1.3195,0.154,9.70770,9.70770
1325.00,9.70049,25.182044,0.000436,25.097902,-1.3196,0.154,9.70848,9.70848
1326.00,9.70159,25.182103,0.000434,25.097914,-1.3199,0.154,9.70949,9.70949
1327.00,9.70269,25.182241,0.000438,25.097962,-1.3200,0.154,9.71032,9.71032
1328.00,9.70378,25.182334,0.000440,25.098059,-1.3201,0.155,9.71089,9.71089
1329.00,9.70465,25.182284,0.000440,25.097989,-1.3199,0.154,9.71081,9.71081
1330.00,9.70553,25.182379,0.000442,25.097998,-1.3196,0.154,9.71140,9.71140
1331.00,9.70659,25.182503,0.000445,25.098058,-1.3194,0.155,9.71215,9.71215
1332.00,9.70765,25.182342,0.000438,25.097887,-1.3190,0.155,9.71285,9.71285
1333.00,9.70861,25.182333,0.000441,25.097863,-1.3187,0.155,9.71381,9.71381
1334.00,9.70938,25.182428,0.000442,25.097968,-1.3188,0.155,9.71433,9.71433
1335.00,9.70998,25.182522,0.000442,25.098072,-1.3190,0.155,9.71478,9.71478
1336.00,9.71046,25.182521,0.000443,25.098046,-1.3191,0.155,9.71481,9.71481
1337.00,9.71088,25.182798,0.000445,25.098291,-1.3192,0.155,9.71553,9.71553
1338.00,9.71144,25.182897,0.000444,25.098262,-1.3191,0.155,9.71596,9.71596
1339.00,9.71210,25.183004,0.000447,25.098279,-1.3189,0.155,9.71646,9.71646
1340.00,9.71267,25.182826,0.000444,25.098064,-1.3188,0.155,9.71725,9.71725
1341.00,9.71338,25.182900,0.000443,25.098110,-1.3189,0.155,9.71892,9.71892
1342.00,9.71419,25.182764,0.000436,25.097900,-1.3190,0.155,9.71972,9.71972
1343.00,9.71498,25.182723,0.000429,25.097912,-1.3190,0.156,9.72055,9.72055
1344.00,9.71554,25.182552,0.000421,25.097726,-1.3190,0.156,9.72179,9.72179
1345.00,9.71617,25.182802,0.000425,25.097922,-1.3188,0.156,9.72248,9.72248
1346.00,9.71677,25.182924,0.000429,25.097974,-1.3186,0.156,9.72239,9.72239
1347.00,9.71737,25.183049,0.000438,25.098032,-1.3184,0.156,9.72266,9.72266
1348.00,9.71802,25.183184,0.000443,25.098039,-1.3183,0.156,9.72322,9.72322
1349.00,9.71877,25.183377,0.000443,25.098197,-1.3184,0.156,9.72378,9.72378
1350.00,9.71943,25.183232,0.000437,25.097998,-1.3184,0.156,9.72428,9.72428
1351.00,9.71996,25.183244,0.000436,25.098001,-1.3183,0.156,9.72475,9.72475
1352.00,9.72037,25.183399,0.000439,25.098130,-1.3184,0.156,9.72421,9.72421
1353.00,9.72069,25.183498,0.000440,25.098177,-1.3184,0.156,9.72392,9.72392
1354.00,9.72117,25.183442,0.000442,25.098096,-1.3184,0.156,9.72361,9.72361
1355.00,9.72158,25.183480,0.000443,25.098130,-1.3186,0.156,9.72322,9.72322
1356.00,9.72195,25.183477,0.000439,25.098053,-1.3187,0.157,9.72248,9.72248
1357.00,9.72220,25.183434,0.000436,25.097995,-1.3186,0.157,9.72239,9.72239
1358.00,9.72227,25.183394,0.000435,25.097976,-1.3185,0.157,9.72180,9.72180
1359.00,9.72250,25.183555,0.000437,25.098082,-1.3184,0.157,9.72158,9.72158
1360.00,9.72281,25.183426,0.000433,25.097969,-1.3180,0.157,9.72151,9.72151
1361.00,9.72285,25.183379,0.000437,25.097980,-1.3179,0.157,9.72148,9.72148
1362.00,9.72278,25.183163,0.000433,25.097831,-1.3178,0.157,9.72194,9.72194
1363.00,9.72277,25.183271,0.000435,25.097907,-1.3178,0.157,9.72223,9.72223
1364.00,9.72280,25.183381,0.000439,25.097975,-1.3179,0.157,9.72216,9.72216
1365.00,9.72278,25.183663,0.000444,25.098161,-1.3180,0.157,9.72211,9.72211
1366.00,9.72279,25.183650,0.000440,25.098050,-1.3181,0.157,9.72274,9.72274
1367.00,9.72275,25.183754,0.000439,25.098040,-1.3180,0.157,9.72311,9.72311
1368.00,9.72286,25.183645,0.000436,25.097930,-1.3179,0.157,9.72391,9.72391
1369.00,9.72293,25.183528,0.000430,25.097800,-1.3178,0.157,9.72407,9.72407
1370.00,9.72284,25.183651,0.000430,25.097867,-1.3177,0.158,9.72475,9.72475
1371.00,9.72307,25.183748,0.000429,25.097895,-1.3177,0.158,9.72616,9.72616
1372.00,9.72344,25.183746,0.000431,25.097895,-1.3179,0.158,9.72701,9.72701
1373.00,9.72370,25.183914,0.000431,25.098074,-1.3181,0.158,9.72686,9.72686
1374.00,9.72373,25.184013,0.000438,25.098141,-1.3182,0.158,9.72727,9.72727
1375.00,9.72376,25.184019,0.000441,25.098119,-1.3181,0.158,9.72647,9.72647
1376.00,9.72381,25.183924,0.000439,25.098076,-1.3180,0.158,9.72558,9.72558
1377.00,9.72419,25.183988,0.000440,25.098083,-1.3179,0.158,9.72578,9.72578
1378.00,9.72455,25.183961,0.000443,25.097983,-1.3176,0.158,9.72675,9.72675
1379.00,9.72492,25.183891,0.000440,25.097915,-1.3174,0.158,9.72816,9.72816
1380.00,9.72555,25.183957,0.000439,25.097890,-1.3173,0.158,9.73043,9.73043
1381.00,9.72603,25.184079,0.000442,25.097861,-1.3174,0.158,9.73120,9.73120
1382.00,9.72667,25.184192,0.000441,25.097889,-1.3174,0.158,9.73162,9.73162
1383.00,9.72715,25.184310,0.000442,25.097942,-1.3175,0.158,9.73180,9.73180
1384.00,9.72768,25.184387,0.000442,25.098001,-1.3176,0.158,9.73103,9.73103
1385.00,9.72787,25.184354,0.000440,25.098002,-1.3176,0.159,9.72953,9.72953
1386.00,9.72791,25.184409,0.000442,25.098185,-1.3175,0.159,9.72832,9.72832
1387.00,9.72809,25.184529,0.000445,25.098372,-1.3175,0.159,9.72695,9.72695
1388.00,9.72788,25.184541,0.000444,25.098395,-1.3174,0.159,9.72612,9.72612
1389.00,9.72805,25.184540,0.000446,25.098351,-1.3173,0.159,9.72642,9.72642
1390.00,9.72831,25.184553,0.000447,25.098338,-1.3170,0.159,9.72675,9.72675
1391.00,9.72819,25.184560,0.000446,25.098273,-1.3169,0.159,9.72723,9.72723
1392.00,9.72808,25.184573,0.000446,25.098143,-1.3167,0.159,9.72844,9.72844
1393.00,9.72840,25.184537,0.000442,25.097977,-1.3165,0.159,9.72947,9.72947
1394.00,9.72857,25.184478,0.000438,25.097889,-1.3163,0.159,9.72904,9.72904
1395.00,9.72881,25.184438,0.000437,25.097858,-1.3164,0.160,9.72894,9.72894
1396.00,9.72904,25.184620,0.000441,25.097988,-1.3164,0.160,9.72950,9.72950
1397.00,9.72904,25.184657,0.000443,25.098084,-1.3163,0.160,9.72966,9.72966
1398.00,9.72922,25.184732,0.000447,25.098236,-1.3164,0.160,9.72953,9.72953
1399.00,9.72919,25.184819,0.000451,25.098274,-1.3164,0.160,9.73026,9.73026
1400.00,9.72897,25.185017,0.000454,25.098384,-1.3162,0.159,9.73147,9.73147
1401.00,9.72916,25.184895,0.000448,25.098175,-1.3159,0.159,9.73241,9.73241
1402.00,9.72932,25.184903,0.000444,25.098113,-1.3157,0.160,9.73246,9.73246
1403.00,9.72926,25.184961,0.000444,25.098066,-1.3154,0.160,9.73283,9.73283
1404.00,9.72967,25.184985,0.000442,25.097990,-1.3153,0.160,9.73306,9.73306
1405.00,9.73028,25.184860,0.000440,25.097865,-1.3155,0.160,9.73264,9.73264
1406.00,9.73060,25.184827,0.000440,25.097863,-1.3157,0.160,9.73241,9.73241
1407.00,9.73100,25.184727,0.000439,25.097777,-1.3160,0.160,9.73236,9.73236
1408.00,9.73126,25.184723,0.000439,25.097819,-1.3163,0.160,9.73027,9.73027
1409.00,9.73231,25.184816,0.000438,25.097984,-1.3165,0.160,9.72541,9.72541
1410.00,9.73293,25.184858,0.000437,25.098001,-1.3165,0.160,9.71820,9.71820
1411.00,9.73397,25.185013,0.000441,25.098106,-1.3165,0.160,9.70926,9.70926
@10,2.0001,4.0, 1410.01400000001 
1412.00,9.73282,25.185145,0.000448,25.098145,-1.3165,0.160,9.70088,9.70088
1413.00,9.73256,25.185201,0.000449,25.098180,-1.3164,0.160,9.69480,9.69480
1414.00,9.73245,25.185190,0.000450,25.098086,-1.3164,0.160,9.69352,9.69352
1415.00,9.73217,25.185147,0.000447,25.097984,-1.3165,0.160,9.69564,9.69564
1416.00,9.73198,25.185090,0.000443,25.097881,-1.3166,0.160,9.70005,9.70005
1417.00,9.73148,25.185119,0.000440,25.097885,-1.3166,0.161,9.70483,9.70483
1418.00,9.72251,25.185244,0.000441,25.097857,-1.3165,0.161,9.70959,9.70959
1419.00,9.70825,25.185379,0.000442,25.097995,-1.3165,0.161,9.71200,9.71200
1420.00,9.69502,25.185435,0.000446,25.098020,-1.3164,0.161,9.71443,9.71443
1421.00,9.69041,25.185488,0.000450,25.098055,-1.3165,0.161,9.71518,9.71518
1422.00,9.69248,25.185347,0.000447,25.097892,-1.3167,0.161,9.71548,9.71548
1423.00,9.69694,25.185028,0.000440,25.097636,-1.3169,0.161,9.71554,9.71554
1424.00,9.70085,25.184874,0.000434,25.097452,-1.3171,0.161,9.71578,9.71578
1425.00,9.70371,25.185057,0.000432,25.097610,-1.3171,0.161,9.71503,9.71503
1426.00,9.70596,25.185148,0.000431,25.097637,-1.3169,0.161,9.71548,9.71548
1427.00,9.70747,25.185411,0.000435,25.097917,-1.3164,0.161,9.71667,9.71667
1428.00,9.70846,25.185650,0.000437,25.098113,-1.3160,0.161,9.71770,9.71770
1429.00,9.70966,25.185761,0.000440,25.098166,-1.3157,0.161,9.71944,9.71944
1430.00,9.71096,25.185614,0.000437,25.097952,-1.3156,0.161,9.71957,9.71957
1431.00,9.71174,25.185804,0.000441,25.098077,-1.3155,0.162,9.71885,9.71885
1432.00,9.71280,25.185893,0.000441,25.098060,-1.3154,0.162,9.71621,9.71621
1433.00,9.71357,25.185881,0.000439,25.097997,-1.3154,0.162,9.71291,9.71291
1434.00,9.71418,25.185955,0.000438,25.098029,-1.3154,0.162,9.70900,9.70900
1435.00,9.71460,25.186054,0.000439,25.098145,-1.3152,0.162,9.70688,9.70688
1436.00,9.71466,25.185894,0.000435,25.098005,-1.3152,0.162,9.70473,9.70473
1437.00,9.71461,25.185782,0.000431,25.097896,-1.3153,0.162,9.70368,9.70368
1438.00,9.71428,25.185912,0.000431,25.097951,-1.3153,0.162,9.70333,9.70333
1439.00,9.71332,25.186091,0.000436,25.098076,-1.3151,0.162,9.70400,9.70400
1440.00,9.71287,25.186196,0.000440,25.098106,-1.3150,0.162,9.70516,9.70516
1441.00,9.71200,25.186362,0.000446,25.098215,-1.3150,0.162,9.70575,9.70575
1442.00,9.71088,25.186549,0.000449,25.098307,-1.3149,0.162,9.70615,9.70615
1443.00,9.71051,25.186617,0.000450,25.098342,-1.3149,0.162,9.70748,9.70748
1444.00,9.71001,25.186516,0.000449,25.098190,-1.3150,0.162,9.70860,9.70860
1445.00,9.70976,25.186555,0.000447,25.098243,-1.3151,0.163,9.70908,9.70908
1446.00,9.70924,25.186506,0.000443,25.098149,-1.3151,0.163,9.71096,9.71096
1447.00,9.70877,25.186384,0.000441,25.098065,-1.3152,0.163,9.71304,9.71304
1448.00,9.70833,25.186339,0.000445,25.098011,-1.3152,0.163,9.71350,9.71350
1449.00,9.70843,25.186344,0.000446,25.098009,-1.3152,0.163,9.71321,9.71321
1450.00,9.70835,25.186330,0.000447,25.097990,-1.3153,0.163,9.71362,9.71362
1451.00,9.70831,25.186228,0.000441,25.097954,-1.3154,0.163,9.71382,9.71382
1452.00,9.70875,25.186245,0.000442,25.097959,-1.3155,0.163,9.71381,9.71381
1453.00,9.70937,25.186255,0.000439,25.097981,-1.3157,0.163,9.71462,9.71462
1454.00,9.71009,25.186308,0.000438,25.098020,-1.3156,0.163,9.71640,9.71640
1455.00,9.71099,25.186507,0.000442,25.098104,-1.3157,0.163,9.71799,9.71799
1456.00,9.71189,25.186742,0.000449,25.098221,-1.3155,0.163,9.71866,9.71866
1457.00,9.71271,25.186821,0.000451,25.098182,-1.3155,0.163,9.71945,9.71945
1458.00,9.71355,25.186943,0.000451,25.098177,-1.3157,0.163,9.72030,9.72030
1459.00,9.71430,25.186981,0.000451,25.098138,-1.3161,0.163,9.72043,9.72043
1460.00,9.71489,25.186944,0.000449,25.098094,-1.3163,0.163,9.71979,9.71979
1461.00,9.71547,25.186908,0.000446,25.098065,-1.3167,0.163,9.72009,9.72009
1462.00,9.71616,25.187026,0.000445,25.098183,-1.3168,0.163,9.71960,9.71960
1463.00,9.71674,25.186984,0.000444,25.098184,-1.3166,0.164,9.71962,9.71962
1464.00,9.71723,25.187092,0.000447,25.098272,-1.3162,0.164,9.72032,9.72032
1465.00,9.71791,25.187260,0.000450,25.098449,-1.3158,0.164,9.72198,9.72198
1466.00,9.71861,25.187256,0.000446,25.098419,-1.3155,0.164,9.72288,9.72288
1467.00,9.71907,25.187224,0.000445,25.098407,-1.3152,0.164,9.72447,9.72447
1468.00,9.71970,25.187241,0.000445,25.098474,-1.3149,0.164,9.72564,9.72564
1469.00,9.72040,25.187138,0.000447,25.098440,-1.3148,0.164,9.72591,9.72591
1470.00,9.72108,25.187027,0.000444,25.098281,-1.3148,0.164,9.72576,9.72576
1471.00,9.72166,25.187030,0.000447,25.098229,-1.3148,0.164,9.72617,9.72617
1472.00,9.72230,25.186992,0.000446,25.098087,-1.3148,0.164,9.72699,9.72699
1473.00,9.72279,25.187174,0.000446,25.098046,-1.3149,0.164,9.72661,9.72661
1474.00,9.72307,25.187387,0.000445,25.098053,-1.3152,0.164,9.72588,9.72588
1475.00,9.72322,25.187480,0.000444,25.098023,-1.3154,0.164,9.72558,9.72558
1476.00,9.72346,25.187576,0.000443,25.098043,-1.3155,0.164,9.72574,9.72574
1477.00,9.72391,25.187608,0.000442,25.098118,-1.3157,0.165,9.72564,9.72564
1478.00,9.72437,25.187663,0.000443,25.098201,-1.3158,0.165,9.72635,9.72635
1479.00,9.72476,25.187476,0.000438,25.098110,-1.3157,0.165,9.72774,9.72774
1480.00,9.72515,25.187412,0.000439,25.098058,-1.3156,0.165,9.72822,9.72822
1481.00,9.72560,25.187357,0.000440,25.097979,-1.3156,0.165,9.72835,9.72835
1482.00,9.72617,25.187483,0.000442,25.097937,-1.3155,0.165,9.72831,9.72831
1483.00,9.72667,25.187499,0.000441,25.097914,-1.3154,0.165,9.72879,9.72879
1484.00,9.72673,25.187530,0.000442,25.097881,-1.3153,0.165,9.72891,9.72891
1485.00,9.72703,25.187602,0.000441,25.097905,-1.3154,0.165,9.72931,9.72931
1486.00,9.72730,25.187725,0.000443,25.097990,-1.3155,0.165,9.72952,9.72952
1487.00,9.72771,25.187777,0.000445,25.098082,-1.3158,0.166,9.73063,9.73063
1488.00,9.72806,25.187615,0.000442,25.097906,-1.3158,0.166,9.73109,9.73109
1489.00,9.72840,25.187709,0.000442,25.097952,-1.3158,0.166,9.73169,9.73169
1490.00,9.72867,25.187764,0.000442,25.098000,-1.3157,0.166,9.73224,9.73224
1491.00,9.72908,25.187713,0.000441,25.097944,-1.3155,0.166,9.73342,9.73342
1492.00,9.72943,25.187572,0.000439,25.097825,-1.3151,0.166,9.73369,9.73369
1493.00,9.72974,25.187695,0.000442,25.097939,-1.3147,0.166,9.73349,9.73349
1494.00,9.73017,25.187781,0.000444,25.098020,-1.3144,0.166,9.73355,9.73355
1495.00,9.73078,25.187676,0.000445,25.097984,-1.3142,0.166,9.73443,9.73443
1496.00,9.73123,25.187812,0.000445,25.098143,-1.3142,0.166,9.73429,9.73429
1497.00,9.73164,25.187899,0.000445,25.098216,-1.3143,0.166,9.73468,9.73468
1498.00,9.73200,25.187807,0.000442,25.098123,-1.3147,0.166,9.73510,9.73510
1499.00,9.73223,25.187795,0.000442,25.098054,-1.3152,0.166,9.73524,9.73524
1500.00,9.73242,25.187943,0.000439,25.098053,-1.3156,0.166,9.73392,9.73392
1501.00,9.73247,25.187887,0.000435,25.097870,-1.3159,0.167,9.73280,9.73280
1502.00,9.73251,25.188062,0.000434,25.097925,-1.3159,0.167,9.73076,9.73076
1503.00,9.73256,25.188098,0.000434,25.097878,-1.3160,0.167,9.72938,9.72938
1504.00,9.73220,25.188179,0.000437,25.097933,-1.3157,0.167,9.72805,9.72805
1505.00,9.73207,25.188149,0.000437,25.097906,-1.3154,0.167,9.72767,9.72767
1506.00,9.73208,25.188319,0.000445,25.098091,-1.3153,0.167,9.72786,9.72786
1507.00,9.73197,25.188235,0.000446,25.098027,-1.3152,0.167,9.72850,9.72850
1508.00,9.73187,25.188302,0.000445,25.098136,-1.3151,0.167,9.72934,9.72934
1509.00,9.73177,25.188288,0.000438,25.098102,-1.3151,0.167,9.73027,9.73027
1510.00,9.73181,25.188281,0.000437,25.098032,-1.3153,0.167,9.73136,9.73136
1511.00,9.73189,25.188386,0.000437,25.098044,-1.3154,0.167,9.73305,9.73305
1512.00,9.73224,25.188501,0.000438,25.098057,-1.3152,0.168,9.73579,9.73579
1513.00,9.73267,25.188467,0.000439,25.097909,-1.3150,0.167,9.73861,9.73861
1514.00,9.73336,25.188515,0.000444,25.097901,-1.3150,0.167,9.74096,9.74096
1515.00,9.73382,25.188560,0.000443,25.097914,-1.3148,0.167,9.74279,9.74279
1516.00,9.73410,25.188398,0.000438,25.097800,-1.3145,0.167,9.74311,9.74311
1517.00,9.73426,25.188435,0.000436,25.097895,-1.3144,0.167,9.74196,9.74196
1518.00,9.73424,25.188687,0.000438,25.098114,-1.3142,0.168,9.74053,9.74053
1519.00,9.73460,25.188750,0.000437,25.098172,-1.3139,0.168,9.73919,9.73919
1520.00,9.73552,25.188882,0.000444,25.098305,-1.3136,0.168,9.73754,9.73754
1521.00,9.73628,25.188720,0.000441,25.098155,-1.3135,0.168,9.73618,9.73618
1522.00,9.73663,25.188586,0.000446,25.097978,-1.3135,0.168,9.73448,9.73448
1523.00,9.73627,25.188340,0.000441,25.097796,-1.3135,0.168,9.73278,9.73278
1524.00,9.73567,25.188205,0.000440,25.097659,-1.3137,0.168,9.73240,9.73240
1525.00,9.73596,25.188125,0.000438,25.097544,-1.3139,0.168,9.73311,9.73311
1526.00,9.73642,25.188389,0.000440,25.097770,-1.3140,0.168,9.73430,9.73430
1527.00,9.73684,25.188556,0.000436,25.097943,-1.3141,0.168,9.73561,9.73561
1528.00,9.73693,25.188712,0.000437,25.097981,-1.3143,0.169,9.73602,9.73602
1529.00,9.73703,25.188932,0.000441,25.098095,-1.3143,0.169,9.73571,9.73571
1530.00,9.73705,25.188920,0.000441,25.098037,-1.3144,0.169,9.73391,9.73391
1531.00,9.73672,25.188824,0.000443,25.097886,-1.3146,0.169,9.73195,9.73195
1532.00,9.73586,25.188835,0.000446,25.097811,-1.3146,0.168,9.73229,9.73229
1533.00,9.73502,25.188777,0.000445,25.097794,-1.3147,0.168,9.73505,9.73505
1534.00,9.73434,25.188597,0.000443,25.097648,-1.3149,0.168,9.73808,9.73808
1535.00,9.73437,25.188746,0.000439,25.097815,-1.3148,0.169,9.74098,9.74098
1536.00,9.73484,25.188864,0.000437,25.097878,-1.3148,0.169,9.74277,9.74277
1537.00,9.73537,25.188870,0.000431,25.097839,-1.3145,0.169,9.74189,9.74189
1538.00,9.73563,25.188964,0.000431,25.097832,-1.3142,0.169,9.73985,9.73985
1539.00,9.73661,25.189288,0.000438,25.098102,-1.3140,0.170,9.73661,9.73661
1540.00,9.73659,25.189171,0.000440,25.097952,-1.3138,0.169,9.73384,9.73384
1541.00,9.73655,25.189236,0.000444,25.097993,-1.3137,0.169,9.73143,9.73143
1542.00,9.73819,25.189283,0.000448,25.098032,-1.3136,0.169,9.73091,9.73091
1543.00,9.73944,25.189324,0.000451,25.098061,-1.3138,0.169,9.73036,9.73036
1544.00,9.73837,25.189174,0.000445,25.097873,-1.3139,0.169,9.73018,9.73018
1545.00,9.73736,25.189307,0.000443,25.097957,-1.3140,0.169,9.73104,9.73104
1546.00,9.73635,25.189282,0.000438,25.097937,-1.3142,0.169,9.73243,9.73243
1547.00,9.73555,25.189401,0.000439,25.097999,-1.3143,0.170,9.73303,9.73303
1548.00,9.73521,25.189449,0.000436,25.098030,-1.3143,0.170,9.73359,9.73359
1549.00,9.73506,25.189609,0.000435,25.098132,-1.3142,0.170,9.73389,9.73389
1550.00,9.73530,25.189639,0.000433,25.098106,-1.3140,0.170,9.73429,9.73429
1551.00,9.73517,25.189638,0.000436,25.098046,-1.3139,0.170,9.73409,9.73409
1552.00,9.73505,25.189510,0.000433,25.097899,-1.3138,0.170,9.73469,9.73469
1553.00,9.73404,25.189488,0.000434,25.097825,-1.3139,0.170,9.73441,9.73441
1554.00,9.73291,25.189462,0.000435,25.097791,-1.3140,0.170,9.73537,9.73537
1555.00,9.73261,25.189608,0.000436,25.097881,-1.3141,0.170,9.73598,9.73598
1556.00,9.73271,25.189687,0.000433,25.097910,-1.3141,0.170,9.73757,9.73757
1557.00,9.73356,25.189748,0.000431,25.097915,-1.3141,0.171,9.73834,9.73834
1558.00,9.73400,25.189900,0.000435,25.098044,-1.3140,0.171,9.73863,9.73863
1559.00,9.73423,25.189857,0.000431,25.097990,-1.3139,0.171,9.73550,9.73550
1560.00,9.73431,25.189635,0.000429,25.097754,-1.3137,0.171,9.73102,9.73102
1561.00,9.73423,25.189695,0.000431,25.097791,-1.3138,0.171,9.72624,9.72624
@11,2.0001,4.0, 1560.05100000001 
1562.00,9.73583,25.189790,0.000434,25.097913,-1.3139,0.171,9.72194,9.72194
1563.00,9.73603,25.189757,0.000432,25.097858,-1.3142,0.171,9.71962,9.71962
1564.00,9.73754,25.189844,0.000436,25.097905,-1.3142,0.171,9.72060,9.72060
1565.00,9.73762,25.190080,0.000443,25.098145,-1.3143,0.171,9.72346,9.72346
1566.00,9.73799,25.190139,0.000444,25.098167,-1.3143,0.171,9.72781,9.72781
1567.00,9.73795,25.190112,0.000442,25.098057,-1.3142,0.171,9.73177,9.73177
1568.00,9.73415,25.190182,0.000439,25.098056,-1.3140,0.171,9.73525,9.73525
1569.00,9.72403,25.190282,0.000440,25.098084,-1.3139,0.171,9.73850,9.73850
1570.00,9.72011,25.190354,0.000440,25.098110,-1.3138,0.171,9.74148,9.74148
1571.00,9.72099,25.190247,0.000438,25.097971,-1.3138,0.171,9.74279,9.74279
1572.00,9.72364,25.190256,0.000436,25.097921,-1.3137,0.171,9.74400,9.74400
1573.00,9.72677,25.190300,0.000437,25.097985,-1.3136,0.171,9.74457,9.74457
1574.00,9.72929,25.190231,0.000435,25.097891,-1.3135,0.171,9.74462,9.74462
1575.00,9.73125,25.190023,0.000427,25.097700,-1.3134,0.172,9.74379,9.74379
1576.00,9.73305,25.190058,0.000427,25.097739,-1.3132,0.172,9.74282,9.74282
1577.00,9.73427,25.190138,0.000431,25.097819,-1.3131,0.172,9.74176,9.74176
1578.00,9.73491,25.190110,0.000432,25.097767,-1.3131,0.172,9.74173,9.74173
1579.00,9.73583,25.189999,0.000431,25.097672,-1.3131,0.172,9.74222,9.74222
1580.00,9.73717,25.190142,0.000437,25.097800,-1.3130,0.172,9.74266,9.74266
1581.00,9.73838,25.190296,0.000440,25.097931,-1.3126,0.172,9.74271,9.74271
1582.00,9.73948,25.190270,0.000440,25.097889,-1.3123,0.172,9.74249,9.74249
1583.00,9.74042,25.190286,0.000439,25.097863,-1.3121,0.172,9.74201,9.74201
1584.00,9.74113,25.190576,0.000444,25.098091,-1.3119,0.172,9.74034,9.74034
1585.00,9.74173,25.190732,0.000440,25.098113,-1.3119,0.173,9.73925,9.73925
1586.00,9.74213,25.190906,0.000442,25.098192,-1.3119,0.173,9.73917,9.73917
1587.00,9.74207,25.191005,0.000443,25.098205,-1.3119,0.173,9.73919,9.73919
1588.00,9.74190,25.191124,0.000446,25.098244,-1.3117,0.173,9.73805,9.73805
1589.00,9.74157,25.191025,0.000444,25.098149,-1.3115,0.173,9.73821,9.73821
1590.00,9.74109,25.191000,0.000447,25.098161,-1.3115,0.173,9.73700,9.73700
1591.00,9.74053,25.190767,0.000445,25.097881,-1.3116,0.173,9.73646,9.73646
1592.00,9.74006,25.190883,0.000446,25.097985,-1.3117,0.173,9.73593,9.73593
1593.00,9.73961,25.190894,0.000443,25.097953,-1.3119,0.173,9.73589,9.73589
1594.00,9.73932,25.190919,0.000446,25.097898,-1.3121,0.173,9.73603,9.73603
1595.00,9.73903,25.190925,0.000447,25.097889,-1.3122,0.173,9.73671,9.73671
1596.00,9.73876,25.191045,0.000451,25.098043,-1.3123,0.173,9.73621,9.73621
1597.00,9.73851,25.191026,0.000452,25.098041,-1.3124,0.173,9.73599,9.73599
1598.00,9.73821,25.191067,0.000453,25.098106,-1.3122,0.173,9.73582,9.73582
1599.00,9.73774,25.191196,0.000455,25.098213,-1.3122,0.173,9.73542,9.73542
1600.00,9.73724,25.191317,0.000457,25.098240,-1.3122,0.173,9.73514,9.73514
1601.00,9.73697,25.191344,0.000451,25.098180,-1.3119,0.173,9.73586,9.73586
1602.00,9.73691,25.191255,0.000445,25.098012,-1.3120,0.173,9.73630,9.73630
1603.00,9.73677,25.191261,0.000445,25.097985,-1.3121,0.173,9.73693,9.73693
1604.00,9.73661,25.191168,0.000440,25.097905,-1.3123,0.174,9.73673,9.73673
1605.00,9.73670,25.191048,0.000434,25.097776,-1.3123,0.174,9.73816,9.73816
1606.00,9.73678,25.191195,0.000437,25.097949,-1.3124,0.174,9.73862,9.73862
1607.00,9.73686,25.191146,0.000435,25.097901,-1.3122,0.174,9.73926,9.73926
1608.00,9.73695,25.191197,0.000435,25.097903,-1.3122,0.174,9.73942,9.73942
1609.00,9.73698,25.191415,0.000436,25.098060,-1.3122,0.174,9.73934,9.73934
1610.00,9.73697,25.191281,0.000432,25.097875,-1.3122,0.174,9.73872,9.73872
1611.00,9.73725,25.191336,0.000433,25.097818,-1.3123,0.174,9.73836,9.73836
1612.00,9.73734,25.191609,0.000441,25.098068,-1.3124,0.174,9.73796,9.73796
1613.00,9.73754,25.191669,0.000438,25.098081,-1.3123,0.174,9.73858,9.73858
1614.00,9.73773,25.191605,0.000439,25.097949,-1.3121,0.174,9.73950,9.73950
1615.00,9.73789,25.192038,0.000447,25.098350,-1.3120,0.174,9.74014,9.74014
1616.00,9.73825,25.191909,0.000442,25.098258,-1.3118,0.174,9.74086,9.74086
1617.00,9.73854,25.191716,0.000435,25.098066,-1.3116,0.175,9.74099,9.74099
1618.00,9.73874,25.191852,0.000441,25.098199,-1.3115,0.175,9.74063,9.74063
1619.00,9.73894,25.191873,0.000439,25.098259,-1.3114,0.175,9.74031,9.74031
1620.00,9.73904,25.191805,0.000440,25.098155,-1.3111,0.175,9.73962,9.73962
1621.00,9.73918,25.191754,0.000446,25.098063,-1.3107,0.175,9.73884,9.73884
1622.00,9.73925,25.191887,0.000446,25.098138,-1.3103,0.175,9.73928,9.73928
1623.00,9.73939,25.191817,0.000440,25.098032,-1.3102,0.175,9.73894,9.73894
1624.00,9.73940,25.191877,0.000440,25.097984,-1.3100,0.175,9.73863,9.73863
1625.00,9.73937,25.191902,0.000435,25.097942,-1.3100,0.175,9.73866,9.73866
1626.00,9.73930,25.192021,0.000431,25.098006,-1.3099,0.176,9.73913,9.73913
1627.00,9.73931,25.192198,0.000435,25.098087,-1.3097,0.176,9.73948,9.73948
1628.00,9.73957,25.192178,0.000438,25.098027,-1.3095,0.176,9.74058,9.74058
1629.00,9.73991,25.192077,0.000437,25.097987,-1.3095,0.176,9.74204,9.74204
1630.00,9.74015,25.192020,0.000440,25.097978,-1.3095,0.176,9.74224,9.74224
1631.00,9.74022,25.191952,0.000440,25.097904,-1.3095,0.175,9.74215,9.74215
1632.00,9.74020,25.191802,0.000435,25.097770,-1.3096,0.176,9.74109,9.74109
1633.00,9.74021,25.191803,0.000434,25.097774,-1.3098,0.176,9.74064,9.74064
1634.00,9.74026,25.191914,0.000435,25.097807,-1.3099,0.176,9.74020,9.74020
1635.00,9.74028,25.192018,0.000432,25.097867,-1.3099,0.176,9.74068,9.74068
1636.00,9.74029,25.192052,0.000430,25.097936,-1.3101,0.176,9.74096,9.74096
1637.00,9.74035,25.192165,0.000431,25.098023,-1.3105,0.176,9.74270,9.74270
1638.00,9.74060,25.192342,0.000433,25.098140,-1.3106,0.176,9.74375,9.74375
1639.00,9.74103,25.192397,0.000431,25.098144,-1.3108,0.176,9.74354,9.74354
1640.00,9.74121,25.192482,0.000434,25.098144,-1.3112,0.176,9.74333,9.74333
1641.00,9.74139,25.192725,0.000440,25.098306,-1.3113,0.176,9.74330,9.74330
1642.00,9.74147,25.192777,0.000441,25.098307,-1.3113,0.176,9.74290,9.74290
1643.00,9.74157,25.192730,0.000439,25.098218,-1.3112,0.176,9.74149,9.74149
1644.00,9.74170,25.192737,0.000440,25.098180,-1.3111,0.176,9.74104,9.74104
1645.00,9.74172,25.192618,0.000435,25.098026,-1.3110,0.177,9.73991,9.73991
1646.00,9.74146,25.192649,0.000434,25.097974,-1.3108,0.177,9.73862,9.73862
1647.00,9.74121,25.192630,0.000434,25.097954,-1.3106,0.177,9.73817,9.73817
1648.00,9.74101,25.192533,0.000432,25.097854,-1.3105,0.177,9.73829,9.73829
1649.00,9.74093,25.192516,0.000432,25.097818,-1.3104,0.177,9.73916,9.73916
1650.00,9.74102,25.192528,0.000433,25.097889,-1.3103,0.177,9.74035,9.74035
1651.00,9.74113,25.192495,0.000432,25.097833,-1.3104,0.177,9.74124,9.74124
1652.00,9.74116,25.192541,0.000432,25.097814,-1.3104,0.177,9.74120,9.74120
1653.00,9.74122,25.192539,0.000428,25.097738,-1.3103,0.177,9.74136,9.74136
1654.00,9.74113,25.192588,0.000430,25.097773,-1.3102,0.177,9.73992,9.73992
1655.00,9.74099,25.192798,0.000434,25.097901,-1.3103,0.177,9.73952,9.73952
1656.00,9.74072,25.192640,0.000429,25.097773,-1.3103,0.178,9.73951,9.73951
1657.00,9.74028,25.192768,0.000430,25.097882,-1.3103,0.178,9.73906,9.73906
1658.00,9.73993,25.192770,0.000433,25.097930,-1.3106,0.178,9.73900,9.73900
1659.00,9.73997,25.192865,0.000432,25.098025,-1.3109,0.178,9.73990,9.73990
1660.00,9.73992,25.192772,0.000430,25.097941,-1.3109,0.178,9.73948,9.73948
1661.00,9.73983,25.193001,0.000438,25.098068,-1.3108,0.178,9.73984,9.73984
1662.00,9.73982,25.192825,0.000432,25.097916,-1.3105,0.178,9.74097,9.74097
1663.00,9.73993,25.192938,0.000432,25.097940,-1.3100,0.178,9.74149,9.74149
1664.00,9.74013,25.192962,0.000431,25.097941,-1.3096,0.178,9.74195,9.74195
1665.00,9.74051,25.192953,0.000428,25.097884,-1.3093,0.178,9.74296,9.74296
1666.00,9.74085,25.193064,0.000426,25.097986,-1.3092,0.178,9.74343,9.74343
1667.00,9.74099,25.193102,0.000427,25.097992,-1.3092,0.178,9.74269,9.74269
1668.00,9.74098,25.193149,0.000429,25.098047,-1.3093,0.178,9.74206,9.74206
1669.00,9.74092,25.193189,0.000433,25.098060,-1.3095,0.178,9.74164,9.74164
1670.00,9.74089,25.193110,0.000430,25.097973,-1.3097,0.178,9.74201,9.74201
1671.00,9.74110,25.193085,0.000429,25.097912,-1.3098,0.178,9.74211,9.74211
1672.00,9.74127,25.193275,0.000432,25.098063,-1.3099,0.179,9.74269,9.74269
1673.00,9.74147,25.193436,0.000435,25.098137,-1.3099,0.179,9.74387,9.74387
1674.00,9.74178,25.193414,0.000433,25.098059,-1.3098,0.179,9.74429,9.74429
1675.00,9.74204,25.193655,0.000439,25.098223,-1.3098,0.179,9.74413,9.74413
1676.00,9.74219,25.193608,0.000439,25.098158,-1.3097,0.179,9.74378,9.74378
1677.00,9.74243,25.193553,0.000439,25.098030,-1.3097,0.179,9.74363,9.74363
1678.00,9.74257,25.193484,0.000437,25.097933,-1.3097,0.179,9.74337,9.74337
1679.00,9.74281,25.193688,0.000439,25.098084,-1.3094,0.179,9.74373,9.74373
1680.00,9.74305,25.193693,0.000436,25.098028,-1.3090,0.179,9.74378,9.74378
1681.00,9.74328,25.193712,0.000433,25.097981,-1.3087,0.179,9.74396,9.74396
1682.00,9.74333,25.193838,0.000436,25.097986,-1.3083,0.179,9.74418,9.74418
1683.00,9.74330,25.193867,0.000435,25.098004,-1.3079,0.179,9.74394,9.74394
1684.00,9.74338,25.193829,0.000436,25.097947,-1.3079,0.179,9.74401,9.74401
1685.00,9.74354,25.193899,0.000438,25.098000,-1.3081,0.179,9.74473,9.74473
1686.00,9.74367,25.193893,0.000436,25.098022,-1.3081,0.180,9.74463,9.74463
1687.00,9.74363,25.193857,0.000432,25.098063,-1.3084,0.180,9.74418,9.74418
1688.00,9.74367,25.193892,0.000433,25.098134,-1.3088,0.180,9.74351,9.74351
1689.00,9.74364,25.193958,0.000434,25.098199,-1.3089,0.180,9.74238,9.74238
1690.00,9.74352,25.194049,0.000438,25.098263,-1.3088,0.180,9.74110,9.74110
1691.00,9.74323,25.194147,0.000443,25.098335,-1.3089,0.180,9.73967,9.73967
1692.00,9.74287,25.194201,0.000445,25.098348,-1.3088,0.180,9.73898,9.73898
1693.00,9.74252,25.194375,0.000447,25.098398,-1.3085,0.180,9.73855,9.73855
1694.00,9.74213,25.194153,0.000440,25.098147,-1.3083,0.180,9.73783,9.73783
1695.00,9.74194,25.194099,0.000438,25.098050,-1.3083,0.180,9.73794,9.73794
1696.00,9.74185,25.194390,0.000442,25.098212,-1.3081,0.180,9.73888,9.73888
1697.00,9.74165,25.194410,0.000443,25.098151,-1.3079,0.180,9.73890,9.73890
1698.00,9.74148,25.194256,0.000438,25.097954,-1.3078,0.180,9.73936,9.73936
1699.00,9.74117,25.194460,0.000442,25.098053,-1.3078,0.181,9.73973,9.73973
1700.00,9.74084,25.194519,0.000441,25.098040,-1.3079,0.181,9.73913,9.73913
1701.00,9.74069,25.194151,0.000432,25.097717,-1.3080,0.181,9.73938,9.73938
1702.00,9.74056,25.194304,0.000436,25.097806,-1.3081,0.181,9.73975,9.73975
1703.00,9.74015,25.194366,0.000443,25.097816,-1.3082,0.180,9.73910,9.73910
1704.00,9.73951,25.194454,0.000447,25.097899,-1.3082,0.180,9.73841,9.73841
1705.00,9.73917,25.194438,0.000447,25.097943,-1.3080,0.180,9.73682,9.73682
1706.00,9.73904,25.194698,0.000455,25.098122,-1.3078,0.180,9.73370,9.73370
1707.00,9.73930,25.194662,0.000450,25.098132,-1.3076,0.181,9.73169,9.73169
1708.00,9.73968,25.194748,0.000446,25.098215,-1.3075,0.181,9.73119,9.73119
1709.00,9.73974,25.194800,0.000441,25.098186,-1.3075,0.181,9.73018,9.73018
1710.00,9.73969,25.194843,0.000439,25.098116,-1.3078,0.181,9.72881,9.72881
1711.00,9.74107,25.194651,0.000432,25.097939,-1.3082,0.181,9.72701,9.72701
@12,2.0001,4.0, 1710.09800000001 
1712.00,9.74082,25.194595,0.000431,25.097863,-1.3086,0.181,9.72577,9.72577
1713.00,9.73743,25.194526,0.000430,25.097794,-1.3089,0.181,9.72488,9.72488
1714.00,9.73392,25.194543,0.000434,25.097813,-1.3090,0.181,9.72538,9.72538
1715.00,9.73330,25.194652,0.000439,25.097975,-1.3089,0.181,9.72760,9.72760
1716.00,9.73173,25.194931,0.000446,25.098209,-1.3088,0.181,9.73123,9.73123
1717.00,9.72984,25.195015,0.000445,25.098232,-1.3087,0.181,9.73397,9.73397
1718.00,9.72830,25.195206,0.000447,25.098312,-1.3086,0.181,9.73618,9.73618
1719.00,9.72725,25.195239,0.000441,25.098258,-1.3085,0.182,9.73817,9.73817
1720.00,9.72767,25.195246,0.000440,25.098118,-1.3086,0.182,9.73928,9.73928
1721.00,9.72900,25.195238,0.000436,25.098063,-1.3083,0.182,9.74049,9.74049
1722.00,9.73017,25.195307,0.000436,25.098061,-1.3082,0.182,9.74171,9.74171
1723.00,9.73156,25.195385,0.000437,25.098088,-1.3081,0.182,9.74176,9.74176
1724.00,9.73285,25.195482,0.000440,25.098214,-1.3079,0.182,9.74249,9.74249
1725.00,9.73408,25.195350,0.000436,25.098093,-1.3075,0.182,9.74386,9.74386
1726.00,9.73527,25.195345,0.000439,25.098038,-1.3075,0.182,9.74471,9.74471
1727.00,9.73623,25.195206,0.000437,25.097934,-1.3073,0.182,9.74511,9.74511
1728.00,9.73690,25.195168,0.000439,25.097915,-1.3071,0.182,9.74618,9.74618
1729.00,9.73761,25.195155,0.000437,25.097819,-1.3069,0.182,9.74612,9.74612
1730.00,9.73855,25.195248,0.000439,25.097874,-1.3066,0.182,9.74594,9.74594
1731.00,9.73985,25.195220,0.000436,25.097778,-1.3066,0.182,9.74605,9.74605
1732.00,9.74122,25.195560,0.000441,25.097954,-1.3066,0.182,9.74631,9.74631
1733.00,9.74222,25.195634,0.000440,25.097960,-1.3066,0.183,9.74653,9.74653
1734.00,9.74293,25.195590,0.000439,25.097933,-1.3068,0.183,9.74615,9.74615
1735.00,9.74359,25.195648,0.000441,25.097960,-1.3070,0.183,9.74699,9.74699
1736.00,9.74442,25.195642,0.000442,25.097963,-1.3071,0.183,9.74789,9.74789
1737.00,9.74490,25.195461,0.000442,25.097848,-1.3070,0.183,9.74707,9.74707
1738.00,9.74511,25.195420,0.000440,25.097866,-1.3070,0.183,9.74610,9.74610
1739.00,9.74506,25.195368,0.000440,25.097816,-1.3070,0.183,9.74531,9.74531
1740.00,9.74506,25.195562,0.000443,25.098010,-1.3068,0.183,9.74403,9.74403
1741.00,9.74538,25.195803,0.000445,25.098209,-1.3067,0.183,9.74336,9.74336
1742.00,9.74556,25.195741,0.000439,25.098150,-1.3067,0.183,9.74335,9.74335
1743.00,9.74561,25.195771,0.000438,25.098117,-1.3067,0.183,9.74342,9.74342
1744.00,9.74558,25.195902,0.000436,25.098161,-1.3068,0.184,9.74465,9.74465
1745.00,9.74552,25.195755,0.000430,25.097992,-1.3068,0.184,9.74490,9.74490
1746.00,9.74543,25.195683,0.000427,25.097899,-1.3066,0.184,9.74367,9.74367
1747.00,9.74536,25.195909,0.000433,25.098038,-1.3065,0.184,9.74384,9.74384
1748.00,9.74526,25.195865,0.000435,25.098065,-1.3064,0.184,9.74390,9.74390
1749.00,9.74504,25.195866,0.000441,25.098062,-1.3063,0.183,9.74321,9.74321
1750.00,9.74485,25.195861,0.000440,25.098032,-1.3062,0.183,9.74312,9.74312
1751.00,9.74472,25.195873,0.000439,25.098012,-1.3063,0.184,9.74373,9.74373
1752.00,9.74457,25.195843,0.000436,25.097982,-1.3063,0.184,9.74363,9.74363
1753.00,9.74429,25.195995,0.000436,25.097991,-1.3061,0.184,9.74292,9.74292
1754.00,9.74402,25.195911,0.000429,25.097890,-1.3060,0.184,9.74288,9.74288
1755.00,9.74390,25.195968,0.000434,25.097964,-1.3061,0.184,9.74283,9.74283
1756.00,9.74358,25.195987,0.000436,25.098014,-1.3061,0.184,9.74290,9.74290
1757.00,9.74345,25.196049,0.000438,25.098041,-1.3060,0.184,9.74315,9.74315
1758.00,9.74352,25.196069,0.000437,25.098034,-1.3060,0.184,9.74392,9.74392
1759.00,9.74365,25.196039,0.000436,25.097950,-1.3060,0.184,9.74459,9.74459
1760.00,9.74390,25.195988,0.000432,25.097817,-1.3060,0.185,9.74471,9.74471
1761.00,9.74373,25.196083,0.000436,25.097893,-1.3061,0.184,9.74412,9.74412
1762.00,9.74356,25.196116,0.000435,25.097872,-1.3062,0.184,9.74360,9.74360
1763.00,9.74354,25.196022,0.000431,25.097792,-1.3063,0.185,9.74357,9.74357
1764.00,9.74348,25.196374,0.000437,25.098102,-1.3061,0.185,9.74296,9.74296
1765.00,9.74330,25.196394,0.000435,25.098101,-1.3059,0.185,9.74221,9.74221
1766.00,9.74332,25.196365,0.000432,25.098013,-1.3055,0.185,9.74304,9.74304
1767.00,9.74348,25.196312,0.000428,25.098009,-1.3052,0.185,9.74362,9.74362
1768.00,9.74353,25.196385,0.000430,25.098018,-1.3052,0.185,9.74372,9.74372
1769.00,9.74356,25.196240,0.000428,25.097856,-1.3053,0.185,9.74387,9.74387
1770.00,9.74360,25.196414,0.000434,25.097941,-1.3055,0.185,9.74481,9.74481
1771.00,9.74374,25.196518,0.000434,25.097963,-1.3060,0.185,9.74490,9.74490
1772.00,9.74376,25.196593,0.000437,25.097876,-1.3065,0.185,9.74489,9.74489
1773.00,9.74388,25.196719,0.000438,25.097880,-1.3067,0.185,9.74456,9.74456
1774.00,9.74398,25.196802,0.000437,25.097925,-1.3070,0.185,9.74456,9.74456
1775.00,9.74396,25.196811,0.000433,25.097915,-1.3070,0.185,9.74371,9.74371
1776.00,9.74378,25.196787,0.000428,25.097853,-1.3067,0.186,9.74288,9.74288
1777.00,9.74367,25.196796,0.000426,25.097859,-1.3063,0.186,9.74239,9.74239
1778.00,9.74364,25.196657,0.000429,25.097829,-1.3058,0.186,9.74295,9.74295
1779.00,9.74374,25.196591,0.000432,25.097734,-1.3055,0.185,9.74330,9.74330
1780.00,9.74366,25.196550,0.000432,25.097699,-1.3055,0.185,9.74393,9.74393
1781.00,9.74368,25.196476,0.000434,25.097662,-1.3055,0.185,9.74412,9.74412
1782.00,9.74377,25.196589,0.000438,25.097781,-1.3057,0.185,9.74425,9.74425
1783.00,9.74381,25.196693,0.000436,25.097811,-1.3059,0.185,9.74395,9.74395
1784.00,9.74379,25.196773,0.000434,25.097916,-1.3058,0.185,9.74363,9.74363
1785.00,9.74379,25.196938,0.000437,25.098048,-1.3057,0.186,9.74262,9.74262
1786.00,9.74377,25.196967,0.000435,25.098040,-1.3057,0.186,9.74305,9.74305
1787.00,9.74372,25.196795,0.000428,25.097866,-1.3056,0.186,9.74315,9.74315
1788.00,9.74363,25.196640,0.000422,25.097737,-1.3057,0.186,9.74308,9.74308
1789.00,9.74370,25.196616,0.000419,25.097623,-1.3057,0.187,9.74347,9.74347
1790.00,9.74373,25.196452,0.000413,25.097416,-1.3054,0.187,9.74459,9.74459
1791.00,9.74363,25.196351,0.000410,25.097287,-1.3052,0.187,9.74438,9.74438
1792.00,9.74372,25.196541,0.000415,25.097386,-1.3050,0.187,9.74532,9.74532
1793.00,9.74381,25.196897,0.000424,25.097600,-1.3047,0.187,9.74534,9.74534
1794.00,9.74377,25.197121,0.000430,25.097849,-1.3046,0.187,9.74456,9.74456
1795.00,9.74387,25.197353,0.000437,25.098057,-1.3048,0.187,9.74502,9.74502
1796.00,9.74414,25.197693,0.000447,25.098312,-1.3049,0.187,9.74534,9.74534
1797.00,9.74427,25.197863,0.000453,25.098375,-1.3050,0.187,9.74460,9.74460
1798.00,9.74434,25.197745,0.000448,25.098270,-1.3051,0.187,9.74483,9.74483
1799.00,9.74430,25.197634,0.000445,25.098072,-1.3052,0.187,9.74570,9.74570
1800.00,9.74441,25.197609,0.000445,25.097953,-1.3052,0.187,9.74565,9.74565
1801.00,9.74452,25.197643,0.000443,25.097977,-1.3053,0.187,9.74543,9.74543
1802.00,9.74459,25.197595,0.000437,25.097924,-1.3054,0.187,9.74548,9.74548
1803.00,9.74462,25.197872,0.000443,25.098151,-1.3054,0.188,9.74518,9.74518
1804.00,9.74468,25.197687,0.000436,25.097935,-1.3055,0.188,9.74532,9.74532
1805.00,9.74489,25.197621,0.000432,25.097913,-1.3055,0.188,9.74505,9.74505
1806.00,9.74513,25.197688,0.000433,25.097898,-1.3054,0.188,9.74545,9.74545
1807.00,9.74520,25.197718,0.000436,25.097888,-1.3052,0.188,9.74564,9.74564
1808.00,9.74530,25.197637,0.000431,25.097731,-1.3049,0.188,9.74596,9.74596
1809.00,9.74531,25.198035,0.000441,25.097994,-1.3046,0.188,9.74562,9.74562
1810.00,9.74531,25.198122,0.000442,25.097982,-1.3043,0.188,9.74544,9.74544
1811.00,9.74530,25.198086,0.000441,25.097946,-1.3040,0.188,9.74504,9.74504
1812.00,9.74527,25.198024,0.000439,25.097949,-1.3039,0.188,9.74496,9.74496
1813.00,9.74518,25.197886,0.000439,25.097845,-1.3039,0.188,9.74505,9.74505
1814.00,9.74543,25.197809,0.000439,25.097791,-1.3040,0.188,9.74556,9.74556
1815.00,9.74546,25.197806,0.000441,25.097812,-1.3041,0.188,9.74512,9.74512
1816.00,9.74509,25.197898,0.000444,25.097842,-1.3039,0.188,9.74373,9.74373
1817.00,9.74468,25.198035,0.000444,25.097910,-1.3040,0.188,9.74176,9.74176
1818.00,9.74426,25.198214,0.000446,25.098033,-1.3040,0.188,9.74027,9.74027
1819.00,9.74392,25.198014,0.000441,25.097875,-1.3044,0.188,9.73842,9.73842
1820.00,9.74360,25.198152,0.000441,25.097961,-1.3048,0.188,9.73834,9.73834
1821.00,9.74341,25.198033,0.000433,25.097851,-1.3053,0.189,9.73917,9.73917
1822.00,9.74328,25.198012,0.000431,25.097807,-1.3056,0.189,9.74041,9.74041
1823.00,9.74314,25.198176,0.000435,25.097907,-1.3055,0.189,9.74113,9.74113
1824.00,9.74286,25.198417,0.000438,25.098093,-1.3051,0.189,9.74254,9.74254
1825.00,9.74242,25.198453,0.000437,25.098042,-1.3047,0.189,9.74281,9.74281
1826.00,9.74231,25.198502,0.000437,25.098034,-1.3045,0.189,9.74338,9.74338
1827.00,9.74251,25.198664,0.000443,25.098122,-1.3044,0.189,9.74487,9.74487
1828.00,9.74310,25.198590,0.000442,25.098067,-1.3046,0.189,9.74698,9.74698
1829.00,9.74343,25.198614,0.000441,25.098048,-1.3048,0.189,9.74744,9.74744
1830.00,9.74357,25.198540,0.000436,25.098003,-1.3049,0.189,9.74822,9.74822
1831.00,9.74365,25.198755,0.000443,25.098187,-1.3050,0.189,9.74832,9.74832
1832.00,9.74364,25.198716,0.000440,25.098148,-1.3051,0.189,9.74747,9.74747
1833.00,9.74357,25.198658,0.000437,25.098079,-1.3051,0.190,9.74557,9.74557
1834.00,9.74335,25.198717,0.000439,25.098121,-1.3049,0.190,9.74474,9.74474
1835.00,9.74353,25.198831,0.000446,25.098203,-1.3047,0.190,9.74452,9.74452
1836.00,9.74407,25.198736,0.000442,25.098128,-1.3046,0.190,9.74429,9.74429
1837.00,9.74434,25.198687,0.000439,25.098079,-1.3046,0.190,9.74442,9.74442
1838.00,9.74464,25.198706,0.000439,25.097965,-1.3047,0.190,9.74526,9.74526
1839.00,9.74495,25.198804,0.000440,25.097986,-1.3049,0.190,9.74598,9.74598
1840.00,9.74536,25.198688,0.000437,25.097777,-1.3051,0.190,9.74649,9.74649
1841.00,9.74567,25.198617,0.000435,25.097673,-1.3052,0.190,9.74727,9.74727
1842.00,9.74587,25.198695,0.000435,25.097693,-1.3052,0.190,9.74714,9.74714
1843.00,9.74611,25.198771,0.000436,25.097857,-1.3051,0.190,9.74703,9.74703
1844.00,9.74619,25.198726,0.000431,25.097870,-1.3051,0.190,9.74652,9.74652
1845.00,9.74614,25.198874,0.000431,25.098030,-1.3051,0.190,9.74576,9.74576
1846.00,9.74634,25.198975,0.000434,25.098101,-1.3051,0.190,9.74550,9.74550
1847.00,9.74624,25.199042,0.000436,25.098142,-1.3052,0.190,9.74544,9.74544
1848.00,9.74599,25.199029,0.000434,25.098038,-1.3053,0.191,9.74567,9.74567
1849.00,9.74592,25.199031,0.000435,25.097937,-1.3053,0.191,9.74660,9.74660
1850.00,9.74593,25.199158,0.000440,25.098020,-1.3052,0.191,9.74681,9.74681
1851.00,9.74595,25.199227,0.000437,25.098039,-1.3049,0.191,9.74688,9.74688
1852.00,9.74601,25.199231,0.000438,25.098006,-1.3044,0.191,9.74730,9.74730
1853.00,9.74627,25.199203,0.000438,25.098024,-1.3041,0.191,9.74738,9.74738
1854.00,9.74646,25.199334,0.000439,25.098125,-1.3038,0.191,9.74631,9.74631
1855.00,9.74658,25.199249,0.000431,25.098012,-1.3036,0.191,9.74569,9.74569
1856.00,9.74647,25.199325,0.000433,25.098032,-1.3034,0.191,9.74553,9.74553
1857.00,9.74628,25.199271,0.000426,25.097935,-1.3035,0.191,9.74525,9.74525
1858.00,9.74639,25.199578,0.000430,25.098107,-1.3037,0.192,9.74456,9.74456
1859.00,9.74682,25.199421,0.000427,25.097897,-1.3040,0.192,9.74254,9.74254
1860.00,9.74717,25.199501,0.000436,25.097940,-1.3041,0.192,9.73887,9.73887
1861.00,9.74677,25.199525,0.000437,25.097924,-1.3043,0.192,9.73421,9.73421
@13,2.0001,4.0, 1860.02500000001 
1862.00,9.74735,25.199675,0.000442,25.098023,-1.3043,0.192,9.72941,9.72941
1863.00,9.74649,25.199555,0.000440,25.097858,-1.3043,0.192,9.72527,9.72527
1864.00,9.74543,25.199612,0.000444,25.097916,-1.3042,0.192,9.72430,9.72430
1865.00,9.74529,25.199727,0.000444,25.097980,-1.3043,0.192,9.72582,9.72582
1866.00,9.74335,25.199635,0.000441,25.097906,-1.3046,0.192,9.72850,9.72850
1867.00,9.74258,25.199497,0.000439,25.097734,-1.3047,0.192,9.73212,9.73212
1868.00,9.74108,25.199499,0.000439,25.097685,-1.3046,0.192,9.73567,9.73567
1869.00,9.73354,25.199758,0.000441,25.097876,-1.3044,0.192,9.73905,9.73905
1870.00,9.72722,25.199675,0.000440,25.097756,-1.3042,0.192,9.74227,9.74227
1871.00,9.72570,25.199825,0.000442,25.097825,-1.3041,0.192,9.74441,9.74441
1872.00,9.72700,25.199888,0.000444,25.097916,-1.3038,0.192,9.74619,9.74619
1873.00,9.72946,25.199871,0.000444,25.097940,-1.3039,0.192,9.74806,9.74806
1874.00,9.73204,25.199631,0.000439,25.097688,-1.3041,0.192,9.74935,9.74935
1875.00,9.73438,25.199680,0.000440,25.097733,-1.3041,0.193,9.75082,9.75082
1876.00,9.73634,25.199785,0.000443,25.097790,-1.3042,0.193,9.75144,9.75144
1877.00,9.73826,25.199814,0.000443,25.097755,-1.3044,0.193,9.75190,9.75190
1878.00,9.73944,25.199949,0.000445,25.097855,-1.3045,0.193,9.75264,9.75264
1879.00,9.74087,25.200118,0.000447,25.098058,-1.3046,0.193,9.75373,9.75373
1880.00,9.74232,25.200030,0.000447,25.097994,-1.3047,0.193,9.75360,9.75360
1881.00,9.74385,25.200030,0.000445,25.098043,-1.3047,0.193,9.75418,9.75418
1882.00,9.74535,25.200096,0.000447,25.098164,-1.3045,0.193,9.75439,9.75439
1883.00,9.74678,25.199974,0.000444,25.098012,-1.3043,0.193,9.75323,9.75323
1884.00,9.74828,25.200129,0.000450,25.098075,-1.3040,0.193,9.75128,9.75128
1885.00,9.74901,25.200220,0.000450,25.098147,-1.3034,0.193,9.75013,9.75013
1886.00,9.75032,25.200025,0.000446,25.098003,-1.3029,0.193,9.74957,9.74957
1887.00,9.75111,25.199901,0.000441,25.097835,-1.3026,0.193,9.74969,9.74969
1888.00,9.75113,25.200146,0.000445,25.098025,-1.3026,0.193,9.75060,9.75060
1889.00,9.75136,25.199953,0.000437,25.097758,-1.3026,0.194,9.75174,9.75174
1890.00,9.75165,25.200075,0.000436,25.097761,-1.3028,0.194,9.75274,9.75274
1891.00,9.75204,25.199996,0.000432,25.097525,-1.3030,0.194,9.75360,9.75360
1892.00,9.75231,25.200201,0.000440,25.097629,-1.3028,0.194,9.75279,9.75279
1893.00,9.75209,25.200223,0.000441,25.097633,-1.3024,0.194,9.75132,9.75132
1894.00,9.75185,25.200423,0.000450,25.097823,-1.3019,0.194,9.75007,9.75007
1895.00,9.75148,25.200378,0.000448,25.097810,-1.3015,0.194,9.74868,9.74868
1896.00,9.75116,25.200499,0.000447,25.097890,-1.3014,0.194,9.74690,9.74690
1897.00,9.75098,25.200492,0.000443,25.097889,-1.3016,0.194,9.74674,9.74674
1898.00,9.75069,25.200254,0.000435,25.097620,-1.3020,0.194,9.74647,9.74647
1899.00,9.75012,25.200239,0.000428,25.097636,-1.3024,0.195,9.74589,9.74589
1900.00,9.74973,25.200379,0.000430,25.097668,-1.3026,0.195,9.74536,9.74536
1901.00,9.74930,25.200611,0.000438,25.097872,-1.3027,0.194,9.74553,9.74553
1902.00,9.74883,25.200553,0.000432,25.097838,-1.3027,0.194,9.74455,9.74455
1903.00,9.74861,25.200775,0.000439,25.098094,-1.3027,0.194,9.74422,9.74422
1904.00,9.74824,25.200714,0.000440,25.097995,-1.3026,0.194,9.74462,9.74462
1905.00,9.74805,25.200647,0.000441,25.097987,-1.3026,0.194,9.74544,9.74544
1906.00,9.74801,25.200591,0.000438,25.097933,-1.3026,0.195,9.74572,9.74572
1907.00,9.74775,25.200805,0.000443,25.098071,-1.3025,0.195,9.74592,9.74592
1908.00,9.74721,25.200870,0.000439,25.098013,-1.3024,0.195,9.74572,9.74572
1909.00,9.74673,25.200926,0.000439,25.098024,-1.3023,0.195,9.74551,9.74551
1910.00,9.74632,25.200985,0.000437,25.098012,-1.3022,0.195,9.74508,9.74508
1911.00,9.74596,25.201070,0.000437,25.098034,-1.3020,0.195,9.74483,9.74483
1912.00,9.74563,25.200923,0.000433,25.097846,-1.3015,0.195,9.74503,9.74503
1913.00,9.74555,25.201004,0.000435,25.097879,-1.3012,0.195,9.74635,9.74635
1914.00,9.74547,25.201225,0.000438,25.097993,-1.3010,0.195,9.74747,9.74747
1915.00,9.74555,25.201368,0.000442,25.098055,-1.3009,0.195,9.74774,9.74774
1916.00,9.74588,25.201462,0.000445,25.098071,-1.3008,0.195,9.74740,9.74740
1917.00,9.74577,25.201729,0.000452,25.098235,-1.3012,0.195,9.74749,9.74749
1918.00,9.74574,25.201699,0.000450,25.098132,-1.3015,0.195,9.74633,9.74633
1919.00,9.74572,25.201620,0.000444,25.098014,-1.3018,0.195,9.74554,9.74554
1920.00,9.74581,25.201525,0.000437,25.097933,-1.3020,0.195,9.74514,9.74514
1921.00,9.74582,25.201439,0.000430,25.097884,-1.3022,0.196,9.74515,9.74515
1922.00,9.74580,25.201461,0.000430,25.097887,-1.3021,0.196,9.74512,9.74512
1923.00,9.74601,25.201629,0.000435,25.098079,-1.3020,0.196,9.74599,9.74599
1924.00,9.74610,25.201604,0.000437,25.098121,-1.3019,0.196,9.74655,9.74655
1925.00,9.74632,25.201666,0.000443,25.098185,-1.3018,0.196,9.74739,9.74739
1926.00,9.74629,25.201708,0.000442,25.098178,-1.3016,0.196,9.74759,9.74759
1927.00,9.74629,25.201617,0.000436,25.098093,-1.3014,0.196,9.74751,9.74751
1928.00,9.74641,25.201545,0.000433,25.098022,-1.3014,0.196,9.74769,9.74769
1929.00,9.74671,25.201637,0.000435,25.098070,-1.3014,0.196,9.74749,9.74749
1930.00,9.74682,25.201687,0.000434,25.098057,-1.3015,0.196,9.74710,9.74710
1931.00,9.74692,25.201670,0.000437,25.098042,-1.3018,0.196,9.74777,9.74777
1932.00,9.74703,25.201693,0.000444,25.098039,-1.3019,0.196,9.74841,9.74841
1933.00,9.74719,25.201697,0.000447,25.097976,-1.3018,0.196,9.74874,9.74874
1934.00,9.74716,25.201800,0.000449,25.098032,-1.3017,0.196,9.74925,9.74925
1935.00,9.74720,25.201886,0.000450,25.098110,-1.3015,0.196,9.74923,9.74923
1936.00,9.74731,25.202018,0.000448,25.098191,-1.3015,0.196,9.74895,9.74895
1937.00,9.74738,25.202210,0.000445,25.098340,-1.3015,0.197,9.74833,9.74833
1938.00,9.74735,25.202073,0.000435,25.098222,-1.3015,0.197,9.74740,9.74740
1939.00,9.74753,25.202101,0.000435,25.098226,-1.3013,0.197,9.74726,9.74726
1940.00,9.74772,25.202076,0.000436,25.098176,-1.3010,0.197,9.74743,9.74743
1941.00,9.74787,25.202130,0.000439,25.098229,-1.3005,0.197,9.74749,9.74749
1942.00,9.74794,25.202051,0.000440,25.098173,-1.3002,0.197,9.74763,9.74763
1943.00,9.74797,25.202084,0.000443,25.098209,-1.3002,0.197,9.74787,9.74787
1944.00,9.74782,25.202028,0.000440,25.098166,-1.3005,0.198,9.74690,9.74690
1945.00,9.74775,25.201988,0.000439,25.098115,-1.3006,0.198,9.74741,9.74741
1946.00,9.74795,25.201957,0.000437,25.098024,-1.3010,0.197,9.74837,9.74837
1947.00,9.74827,25.202052,0.000439,25.098041,-1.3013,0.198,9.74943,9.74943
1948.00,9.74859,25.202171,0.000443,25.098098,-1.3015,0.197,9.75067,9.75067
1949.00,9.74870,25.202158,0.000445,25.098095,-1.3017,0.197,9.75148,9.75148
1950.00,9.74874,25.202218,0.000444,25.098075,-1.3019,0.198,9.75053,9.75053
1951.00,9.74853,25.202257,0.000446,25.098048,-1.3021,0.198,9.74883,9.74883
1952.00,9.74830,25.202220,0.000443,25.097952,-1.3021,0.198,9.74703,9.74703
1953.00,9.74805,25.202355,0.000441,25.098024,-1.3020,0.198,9.74479,9.74479
1954.00,9.74755,25.202539,0.000441,25.098080,-1.3017,0.198,9.74380,9.74380
1955.00,9.74731,25.202686,0.000444,25.098214,-1.3014,0.198,9.74319,9.74319
1956.00,9.74710,25.202601,0.000442,25.098151,-1.3010,0.198,9.74328,9.74328
1957.00,9.74701,25.202549,0.000442,25.098138,-1.3005,0.198,9.74398,9.74398
1958.00,9.74710,25.202448,0.000442,25.098060,-1.3001,0.198,9.74544,9.74544
1959.00,9.74705,25.202334,0.000442,25.097957,-1.2998,0.198,9.74648,9.74648
1960.00,9.74699,25.202252,0.000442,25.097803,-1.2996,0.198,9.74770,9.74770
1961.00,9.74719,25.202457,0.000445,25.097928,-1.2994,0.198,9.74889,9.74889
1962.00,9.74748,25.202674,0.000445,25.098075,-1.2994,0.199,9.74986,9.74986
1963.00,9.74754,25.202785,0.000448,25.098137,-1.2994,0.199,9.74947,9.74947
1964.00,9.74771,25.202833,0.000445,25.098181,-1.2993,0.199,9.74917,9.74917
1965.00,9.74760,25.202950,0.000447,25.098352,-1.2992,0.199,9.74848,9.74848
1966.00,9.74734,25.202881,0.000445,25.098317,-1.2992,0.199,9.74762,9.74762
1967.00,9.74696,25.202796,0.000446,25.098197,-1.2991,0.199,9.74639,9.74639
1968.00,9.74673,25.202810,0.000446,25.098164,-1.2991,0.199,9.74689,9.74689
1969.00,9.74656,25.202839,0.000449,25.098148,-1.2993,0.199,9.74651,9.74651
1970.00,9.74655,25.202775,0.000444,25.098047,-1.2995,0.199,9.74717,9.74717
1971.00,9.74675,25.202724,0.000442,25.097953,-1.2996,0.199,9.74777,9.74777
1972.00,9.74707,25.202782,0.000444,25.097988,-1.2997,0.199,9.74881,9.74881
1973.00,9.74750,25.202883,0.000443,25.098002,-1.2999,0.199,9.74920,9.74920
1974.00,9.74789,25.202881,0.000440,25.097891,-1.3000,0.199,9.75016,9.75016
1975.00,9.74830,25.202907,0.000439,25.097832,-1.3003,0.199,9.75026,9.75026
1976.00,9.74863,25.203009,0.000443,25.097846,-1.3005,0.199,9.75034,9.75034
1977.00,9.74873,25.202919,0.000434,25.097664,-1.3004,0.200,9.74992,9.74992
1978.00,9.74871,25.202955,0.000433,25.097662,-1.3003,0.200,9.74915,9.74915
1979.00,9.74864,25.202968,0.000436,25.097704,-1.3003,0.200,9.74829,9.74829
1980.00,9.74841,25.203001,0.000436,25.097676,-1.3002,0.200,9.74739,9.74739
1981.00,9.74820,25.203087,0.000436,25.097742,-1.3001,0.200,9.74671,9.74671
1982.00,9.74810,25.203044,0.000441,25.097747,-1.3001,0.200,9.74737,9.74737
1983.00,9.74813,25.203001,0.000442,25.097785,-1.3001,0.200,9.74724,9.74724
1984.00,9.74810,25.203151,0.000445,25.097963,-1.2999,0.200,9.74754,9.74754
1985.00,9.74815,25.203133,0.000446,25.098027,-1.3000,0.200,9.74780,9.74780
1986.00,9.74824,25.203062,0.000445,25.098012,-1.3001,0.200,9.74870,9.74870
1987.00,9.74860,25.203170,0.000447,25.098204,-1.3002,0.200,9.74901,9.74901
1988.00,9.74881,25.203023,0.000443,25.098058,-1.3004,0.200,9.74969,9.74969
1989.00,9.74891,25.202905,0.000440,25.097906,-1.3003,0.200,9.75014,9.75014
1990.00,9.74912,25.202983,0.000441,25.097895,-1.3002,0.200,9.75128,9.75128
1991.00,9.74925,25.203137,0.000440,25.097927,-1.3001,0.200,9.75144,9.75144
1992.00,9.74933,25.203319,0.000444,25.097956,-1.3000,0.200,9.75093,9.75093
1993.00,9.74923,25.203512,0.000446,25.098029,-1.2999,0.200,9.75042,9.75042
1994.00,9.74901,25.203550,0.000444,25.097960,-1.2999,0.200,9.74956,9.74956
1995.00,9.74878,25.203647,0.000442,25.097984,-1.2996,0.200,9.74849,9.74849
1996.00,9.74868,25.203703,0.000443,25.098000,-1.2994,0.201,9.74733,9.74733
1997.00,9.74852,25.203760,0.000440,25.097990,-1.2994,0.201,9.74702,9.74702
1998.00,9.74861,25.203606,0.000434,25.097774,-1.2995,0.201,9.74697,9.74697
1999.00,9.74851,25.203822,0.000437,25.097950,-1.2996,0.201,9.74688,9.74688
2000.00,9.74862,25.203737,0.000435,25.097858,-1.2997,0.201,9.74722,9.74722
2001.00,9.74873,25.203763,0.000435,25.097867,-1.2998,0.201,9.74737,9.74737
2002.00,9.74856,25.203608,0.000431,25.097758,-1.2996,0.201,9.74666,9.74666
2003.00,9.74855,25.203827,0.000436,25.097940,-1.2994,0.201,9.74666,9.74666
2004.00,9.74860,25.203805,0.000437,25.097859,-1.2991,0.201,9.74662,9.74662
2005.00,9.74824,25.203926,0.000440,25.097921,-1.2991,0.201,9.74633,9.74633
2006.00,9.74782,25.203862,0.000439,25.097801,-1.2991,0.201,9.74655,9.74655
2007.00,9.74708,25.203933,0.000438,25.097758,-1.2993,0.201,9.74712,9.74712
2008.00,9.74687,25.203969,0.000442,25.097797,-1.2994,0.202,9.74646,9.74646
2009.00,9.74691,25.203966,0.000441,25.097839,-1.2995,0.202,9.74415,9.74415
2010.00,9.74675,25.204050,0.000443,25.097939,-1.2995,0.202,9.73954,9.73954
2011.00,9.74659,25.204142,0.000445,25.098110,-1.2994,0.202,9.73486,9.73486
@14,2.0001,4.0, 2010.06700000001 
2012.00,9.74499,25.204145,0.000446,25.098133,-1.2995,0.202,9.73067,9.73067
2013.00,9.74594,25.204398,0.000449,25.098274,-1.2995,0.202,9.72761,9.72761
2014.00,9.74651,25.204397,0.000448,25.098169,-1.2995,0.202,9.72739,9.72739
2015.00,9.74633,25.204314,0.000445,25.098058,-1.2997,0.202,9.72995,9.72995
2016.00,9.74517,25.204431,0.000444,25.098018,-1.2996,0.202,9.73323,9.73323
2017.00,9.74462,25.204664,0.000448,25.098129,-1.2994,0.202,9.73728,9.73728
2018.00,9.74188,25.204479,0.000444,25.097948,-1.2993,0.202,9.74114,9.74114
2019.00,9.73353,25.204605,0.000445,25.098013,-1.2990,0.202,9.74439,9.74439
2020.00,9.72807,25.204686,0.000443,25.098011,-1.2988,0.203,9.74747,9.74747
2021.00,9.72795,25.204630,0.000443,25.097999,-1.2988,0.202,9.74991,9.74991
2022.00,9.72997,25.204463,0.000437,25.097878,-1.2989,0.203,9.75103,9.75103
2023.00,9.73305,25.204443,0.000437,25.097879,-1.2989,0.203,9.75162,9.75162
2024.00,9.73589,25.204334,0.000434,25.097818,-1.2990,0.203,9.75153,9.75153
2025.00,9.73801,25.204495,0.000440,25.097952,-1.2990,0.203,9.75110,9.75110
2026.00,9.73978,25.204458,0.000442,25.097891,-1.2992,0.203,9.75079,9.75079
2027.00,9.74112,25.204612,0.000446,25.097965,-1.2992,0.203,9.75132,9.75132
2028.00,9.74232,25.204707,0.000448,25.098036,-1.2993,0.203,9.75223,9.75223
2029.00,9.74360,25.204797,0.000447,25.098055,-1.2995,0.203,9.75336,9.75336
2030.00,9.74502,25.204675,0.000441,25.097938,-1.2994,0.203,9.75421,9.75421
2031.00,9.74645,25.204708,0.000439,25.097960,-1.2992,0.203,9.75452,9.75452
2032.00,9.74777,25.204722,0.000440,25.098020,-1.2989,0.203,9.75419,9.75419
2033.00,9.74902,25.204824,0.000444,25.098040,-1.2984,0.203,9.75364,9.75364
2034.00,9.75006,25.204817,0.000446,25.098008,-1.2981,0.203,9.75281,9.75281
2035.00,9.75093,25.204922,0.000444,25.098028,-1.2979,0.203,9.75263,9.75263
2036.00,9.75162,25.204994,0.000444,25.098015,-1.2979,0.203,9.75238,9.75238
2037.00,9.75194,25.204942,0.000441,25.097895,-1.2981,0.203,9.75139,9.75139
2038.00,9.75201,25.204831,0.000438,25.097779,-1.2983,0.204,9.75070,9.75070
2039.00,9.75197,25.204895,0.000436,25.097858,-1.2983,0.204,9.74972,9.74972
2040.00,9.75162,25.204834,0.000434,25.097843,-1.2983,0.204,9.74783,9.74783
2041.00,9.75126,25.204882,0.000433,25.097872,-1.2981,0.204,9.74672,9.74672
2042.00,9.75094,25.204983,0.000435,25.097938,-1.2978,0.204,9.74657,9.74657
2043.00,9.75083,25.205103,0.000432,25.098006,-1.2978,0.204,9.74661,9.74661
2044.00,9.75079,25.205250,0.000434,25.098082,-1.2978,0.204,9.74720,9.74720
2045.00,9.75069,25.205370,0.000440,25.098100,-1.2980,0.204,9.74779,9.74779
2046.00,9.75055,25.205364,0.000441,25.098087,-1.2982,0.204,9.74837,9.74837
2047.00,9.75035,25.205412,0.000441,25.098117,-1.2984,0.204,9.74868,9.74868
2048.00,9.75003,25.205505,0.000446,25.098170,-1.2984,0.204,9.74853,9.74853
2049.00,9.74976,25.205497,0.000446,25.098167,-1.2985,0.204,9.74896,9.74896
2050.00,9.74932,25.205557,0.000446,25.098248,-1.2983,0.204,9.74980,9.74980
2051.00,9.74923,25.205562,0.000447,25.098191,-1.2981,0.204,9.74916,9.74916
2052.00,9.74904,25.205559,0.000448,25.098177,-1.2979,0.205,9.74925,9.74925
2053.00,9.74896,25.205565,0.000443,25.098181,-1.2978,0.205,9.74977,9.74977
2054.00,9.74886,25.205510,0.000443,25.098028,-1.2978,0.205,9.74941,9.74941
2055.00,9.74887,25.205557,0.000442,25.098037,-1.2979,0.205,9.74996,9.74996
2056.00,9.74885,25.205731,0.000440,25.098117,-1.2981,0.205,9.75084,9.75084
2057.00,9.74873,25.205735,0.000437,25.097971,-1.2984,0.205,9.75040,9.75040
2058.00,9.74876,25.205601,0.000435,25.097797,-1.2984,0.205,9.75014,9.75014
2059.00,9.74888,25.205689,0.000435,25.097890,-1.2983,0.205,9.75079,9.75079
2060.00,9.74922,25.205617,0.000436,25.097821,-1.2982,0.205,9.74998,9.74998
2061.00,9.74952,25.205496,0.000434,25.097751,-1.2982,0.205,9.75002,9.75002
2062.00,9.74972,25.205486,0.000433,25.097770,-1.2978,0.205,9.75097,9.75097
2063.00,9.74997,25.205577,0.000431,25.097796,-1.2976,0.206,9.75189,9.75189
2064.00,9.75015,25.205744,0.000435,25.097924,-1.2974,0.206,9.75175,9.75175
2065.00,9.75028,25.205760,0.000432,25.097863,-1.2972,0.206,9.75174,9.75174
2066.00,9.75043,25.205988,0.000437,25.098017,-1.2969,0.206,9.75192,9.75192
2067.00,9.75060,25.206108,0.000438,25.098107,-1.2970,0.206,9.75151,9.75151
2068.00,9.75065,25.206180,0.000442,25.098156,-1.2971,0.206,9.75082,9.75082
2069.00,9.75062,25.206069,0.000439,25.098003,-1.2973,0.206,9.75025,9.75025
2070.00,9.75041,25.206218,0.000441,25.098051,-1.2973,0.206,9.74968,9.74968
2071.00,9.75043,25.206174,0.000437,25.097973,-1.2975,0.206,9.74932,9.74932
2072.00,9.75054,25.206299,0.000439,25.098059,-1.2973,0.206,9.74918,9.74918
2073.00,9.75042,25.206366,0.000441,25.098067,-1.2971,0.206,9.74845,9.74845
2074.00,9.75030,25.206379,0.000438,25.098015,-1.2971,0.206,9.74848,9.74848
2075.00,9.75032,25.206360,0.000436,25.098030,-1.2970,0.207,9.74977,9.74977
2076.00,9.75035,25.206430,0.000441,25.098096,-1.2969,0.207,9.75034,9.75034
2077.00,9.75050,25.206374,0.000441,25.098062,-1.2969,0.207,9.75093,9.75093
2078.00,9.75075,25.206325,0.000438,25.098044,-1.2969,0.207,9.75209,9.75209
2079.00,9.75079,25.206336,0.000440,25.098032,-1.2968,0.207,9.75250,9.75250
2080.00,9.75080,25.206411,0.000442,25.098026,-1.2967,0.207,9.75209,9.75209
2081.00,9.75083,25.206408,0.000443,25.097955,-1.2966,0.207,9.75188,9.75188
2082.00,9.75084,25.206417,0.000441,25.097848,-1.2966,0.207,9.75163,9.75163
2083.00,9.75082,25.206523,0.000440,25.097850,-1.2967,0.207,9.75200,9.75200
2084.00,9.75087,25.206646,0.000440,25.097963,-1.2967,0.207,9.75251,9.75251
2085.00,9.75104,25.206635,0.000438,25.097890,-1.2968,0.207,9.75284,9.75284
2086.00,9.75116,25.206569,0.000433,25.097770,-1.2968,0.207,9.75347,9.75347
2087.00,9.75136,25.206633,0.000433,25.097792,-1.2970,0.208,9.75387,9.75387
2088.00,9.75142,25.206732,0.000438,25.097894,-1.2970,0.208,9.75317,9.75317
2089.00,9.75144,25.206752,0.000436,25.097928,-1.2972,0.208,9.75280,9.75280
2090.00,9.75170,25.206793,0.000439,25.098008,-1.2974,0.208,9.75274,9.75274
2091.00,9.75195,25.206864,0.000443,25.098112,-1.2976,0.208,9.75244,9.75244
2092.00,9.75209,25.206823,0.000445,25.098163,-1.2977,0.208,9.75223,9.75223
2093.00,9.75226,25.206702,0.000442,25.098147,-1.2978,0.208,9.75239,9.75239
2094.00,9.75243,25.206768,0.000446,25.098200,-1.2979,0.207,9.75181,9.75181
2095.00,9.75223,25.206682,0.000443,25.098142,-1.2978,0.208,9.75075,9.75075
2096.00,9.75208,25.206741,0.000444,25.098173,-1.2977,0.208,9.75071,9.75071
2097.00,9.75206,25.206814,0.000443,25.098144,-1.2975,0.208,9.75001,9.75001
2098.00,9.75182,25.207059,0.000448,25.098200,-1.2973,0.208,9.74946,9.74946
2099.00,9.75157,25.207043,0.000446,25.098111,-1.2971,0.208,9.74844,9.74844
2100.00,9.75121,25.207119,0.000449,25.098091,-1.2971,0.208,9.74814,9.74814
2101.00,9.75108,25.207120,0.000449,25.098051,-1.2972,0.208,9.74758,9.74758
2102.00,9.75093,25.207134,0.000448,25.098057,-1.2972,0.208,9.74698,9.74698
2103.00,9.75057,25.206953,0.000442,25.097911,-1.2970,0.208,9.74653,9.74653
2104.00,9.75030,25.206950,0.000441,25.097881,-1.2970,0.208,9.74779,9.74779
2105.00,9.74999,25.206789,0.000433,25.097778,-1.2968,0.208,9.74755,9.74755
2106.00,9.74958,25.206794,0.000428,25.097747,-1.2962,0.209,9.74747,9.74747
2107.00,9.74933,25.206907,0.000431,25.097885,-1.2958,0.209,9.74782,9.74782
2108.00,9.74917,25.206971,0.000436,25.097945,-1.2956,0.209,9.74828,9.74828
2109.00,9.74904,25.206971,0.000439,25.097929,-1.2955,0.209,9.74816,9.74816
2110.00,9.74894,25.207190,0.000442,25.098062,-1.2954,0.209,9.74874,9.74874
2111.00,9.74870,25.207242,0.000446,25.098139,-1.2957,0.209,9.74865,9.74865
2112.00,9.74856,25.207286,0.000443,25.098112,-1.2960,0.209,9.74920,9.74920
2113.00,9.74853,25.207479,0.000441,25.098253,-1.2962,0.209,9.74969,9.74969
2114.00,9.74858,25.207430,0.000438,25.098182,-1.2963,0.209,9.75058,9.75058
2115.00,9.74886,25.207461,0.000443,25.098146,-1.2964,0.209,9.75106,9.75106
2116.00,9.74869,25.207502,0.000442,25.098070,-1.2963,0.209,9.75075,9.75075
2117.00,9.74868,25.207387,0.000437,25.097935,-1.2961,0.209,9.75107,9.75107
2118.00,9.74880,25.207427,0.000436,25.097951,-1.2960,0.209,9.75080,9.75080
2119.00,9.74897,25.207608,0.000440,25.098152,-1.2959,0.209,9.75006,9.75006
2120.00,9.74918,25.207615,0.000440,25.098192,-1.2958,0.210,9.74948,9.74948
2121.00,9.74921,25.207709,0.000444,25.098297,-1.2959,0.210,9.74977,9.74977
2122.00,9.74918,25.207762,0.000451,25.098299,-1.2960,0.209,9.74911,9.74911
2123.00,9.74939,25.207632,0.000446,25.098133,-1.2961,0.209,9.74953,9.74953
2124.00,9.74959,25.207529,0.000443,25.097942,-1.2961,0.210,9.75022,9.75022
2125.00,9.74987,25.207675,0.000445,25.097999,-1.2965,0.210,9.75089,9.75089
2126.00,9.75007,25.207654,0.000444,25.097866,-1.2964,0.210,9.75105,9.75105
2127.00,9.75015,25.207711,0.000441,25.097896,-1.2963,0.210,9.75086,9.75086
2128.00,9.75004,25.207700,0.000446,25.097899,-1.2963,0.210,9.74998,9.74998
2129.00,9.74997,25.207816,0.000448,25.097989,-1.2960,0.210,9.74892,9.74892
2130.00,9.74995,25.207746,0.000446,25.097922,-1.2957,0.210,9.74816,9.74816
2131.00,9.74990,25.207769,0.000447,25.098011,-1.2956,0.210,9.74799,9.74799
2132.00,9.74993,25.207856,0.000448,25.098046,-1.2955,0.210,9.74879,9.74879
2133.00,9.75005,25.207955,0.000445,25.098052,-1.2954,0.210,9.75020,9.75020
2134.00,9.75008,25.207931,0.000444,25.097970,-1.2955,0.210,9.75110,9.75110
2135.00,9.75014,25.208037,0.000443,25.098046,-1.2957,0.210,9.75241,9.75241
2136.00,9.75038,25.208073,0.000442,25.098072,-1.2959,0.210,9.75304,9.75304
2137.00,9.75047,25.208159,0.000444,25.098172,-1.2961,0.210,9.75302,9.75302
2138.00,9.75042,25.208079,0.000443,25.098111,-1.2963,0.210,9.75189,9.75189
2139.00,9.75038,25.208001,0.000440,25.098059,-1.2964,0.210,9.75140,9.75140
2140.00,9.75055,25.207831,0.000436,25.097893,-1.2962,0.211,9.75132,9.75132
2141.00,9.75078,25.207779,0.000432,25.097803,-1.2961,0.211,9.75135,9.75135
2142.00,9.75093,25.207618,0.000431,25.097597,-1.2962,0.211,9.75102,9.75102
2143.00,9.75087,25.207760,0.000434,25.097709,-1.2963,0.211,9.75112,9.75112
2144.00,9.75067,25.207965,0.000438,25.097887,-1.2964,0.211,9.75092,9.75092
2145.00,9.75055,25.208207,0.000443,25.098012,-1.2965,0.211,9.75010,9.75010
2146.00,9.75043,25.208273,0.000443,25.098049,-1.2963,0.211,9.74907,9.74907
2147.00,9.75034,25.208224,0.000440,25.098013,-1.2960,0.211,9.74873,9.74873
2148.00,9.75049,25.208119,0.000439,25.097846,-1.2958,0.211,9.74917,9.74917
2149.00,9.75066,25.208106,0.000437,25.097735,-1.2958,0.211,9.74930,9.74930
2150.00,9.75064,25.208183,0.000438,25.097787,-1.2960,0.211,9.74870,9.74870
2151.00,9.75062,25.208269,0.000441,25.097794,-1.2963,0.211,9.74896,9.74896
2152.00,9.75044,25.208509,0.000445,25.097936,-1.2968,0.211,9.74833,9.74833
2153.00,9.75007,25.208653,0.000444,25.098070,-1.2971,0.212,9.74790,9.74790
2154.00,9.74968,25.208872,0.000447,25.098247,-1.2972,0.212,9.74780,9.74780
2155.00,9.74942,25.208860,0.000448,25.098246,-1.2969,0.212,9.74908,9.74908
2156.00,9.74927,25.208909,0.000448,25.098252,-1.2965,0.212,9.75065,9.75065
2157.00,9.74870,25.208875,0.000447,25.098219,-1.2961,0.212,9.75227,9.75227
2158.00,9.74842,25.208965,0.000449,25.098289,-1.2957,0.212,9.75240,9.75240
2159.00,9.74827,25.208759,0.000443,25.098089,-1.2955,0.212,9.75025,9.75025
2160.00,9.74817,25.208670,0.000439,25.097953,-1.2955,0.212,9.74564,9.74564
2161.00,9.74680,25.208742,0.000437,25.098024,-1.2955,0.212,9.73939,9.73939
@15,2.0001,4.0, 2160.11 
2162.00,9.74577,25.208818,0.000440,25.098050,-1.2956,0.212,9.73424,9.73424
2163.00,9.74817,25.208770,0.000439,25.097946,-1.2958,0.212,9.73062,9.73062
2164.00,9.75039,25.208884,0.000446,25.098100,-1.2959,0.212,9.73023,9.73023
2165.00,9.75143,25.208984,0.000448,25.098244,-1.2957,0.212,9.73271,9.73271
2166.00,9.75213,25.208883,0.000448,25.098184,-1.2954,0.212,9.73674,9.73674
2167.00,9.75278,25.208791,0.000445,25.098042,-1.2953,0.212,9.74086,9.74086
2168.00,9.74957,25.208825,0.000445,25.098051,-1.2950,0.213,9.74488,9.74488
2169.00,9.73838,25.208875,0.000442,25.098034,-1.2948,0.213,9.74802,9.74802
2170.00,9.72932,25.208960,0.000441,25.098032,-1.2949,0.213,9.75002,9.75002
2171.00,9.72807,25.209072,0.000442,25.098081,-1.2949,0.213,9.75182,9.75182
2172.00,9.73072,25.209171,0.000443,25.098202,-1.2947,0.213,9.75323,9.75323
2173.00,9.73434,25.209210,0.000443,25.098242,-1.2946,0.213,9.75384,9.75384
2174.00,9.73779,25.209143,0.000443,25.098142,-1.2946,0.214,9.75434,9.75434
2175.00,9.74038,25.209084,0.000441,25.098045,-1.2948,0.214,9.75395,9.75395
2176.00,9.74254,25.208997,0.000438,25.097897,-1.2950,0.214,9.75338,9.75338
2177.00,9.74406,25.209013,0.000436,25.097879,-1.2954,0.214,9.75364,9.75364
2178.00,9.74496,25.209006,0.000436,25.097819,-1.2956,0.213,9.75474,9.75474
2179.00,9.74634,25.209306,0.000441,25.097975,-1.2957,0.213,9.75520,9.75520
2180.00,9.74754,25.209488,0.000443,25.098113,-1.2957,0.213,9.75631,9.75631
2181.00,9.74902,25.209589,0.000443,25.098204,-1.2956,0.214,9.75756,9.75756
2182.00,9.75087,25.209721,0.000443,25.098308,-1.2954,0.214,9.75716,9.75716
2183.00,9.75227,25.209906,0.000445,25.098401,-1.2952,0.214,9.75562,9.75562
2184.00,9.75313,25.209737,0.000439,25.098270,-1.2950,0.214,9.75502,9.75502
2185.00,9.75422,25.209682,0.000435,25.098132,-1.2947,0.214,9.75459,9.75459
2186.00,9.75472,25.209619,0.000432,25.098043,-1.2944,0.214,9.75354,9.75354
2187.00,9.75485,25.209731,0.000437,25.098078,-1.2942,0.214,9.75298,9.75298
2188.00,9.75487,25.209741,0.000437,25.098138,-1.2945,0.214,9.75237,9.75237
2189.00,9.75453,25.209734,0.000435,25.098092,-1.2945,0.214,9.75190,9.75190
2190.00,9.75423,25.209694,0.000433,25.098072,-1.2944,0.214,9.75210,9.75210
2191.00,9.75431,25.209806,0.000434,25.098082,-1.2944,0.214,9.75278,9.75278
2192.00,9.75427,25.209694,0.000431,25.097956,-1.2942,0.215,9.75311,9.75311
2193.00,9.75415,25.209626,0.000432,25.097857,-1.2938,0.215,9.75362,9.75362
2194.00,9.75405,25.209516,0.000433,25.097791,-1.2934,0.215,9.75396,9.75396
2195.00,9.75402,25.209585,0.000440,25.097835,-1.2932,0.215,9.75313,9.75313
2196.00,9.75401,25.209636,0.000443,25.097888,-1.2931,0.215,9.75207,9.75207
2197.00,9.75388,25.209559,0.000441,25.097819,-1.2931,0.215,9.75168,9.75168
2198.00,9.75359,25.209650,0.000442,25.097820,-1.2931,0.215,9.75164,9.75164
2199.00,9.75317,25.209801,0.000440,25.097869,-1.2933,0.215,9.75155,9.75155
2200.00,9.75305,25.209884,0.000440,25.097915,-1.2936,0.215,9.75209,9.75209
2201.00,9.75280,25.209907,0.000439,25.097892,-1.2938,0.215,9.75217,9.75217
2202.00,9.75259,25.210052,0.000439,25.097981,-1.2940,0.215,9.75248,9.75248
2203.00,9.75256,25.209924,0.000432,25.097859,-1.2941,0.215,9.75263,9.75263
2204.00,9.75255,25.210052,0.000435,25.097991,-1.2940,0.215,9.75271,9.75271
2205.00,9.75246,25.210030,0.000435,25.097955,-1.2937,0.215,9.75206,9.75206
2206.00,9.75224,25.210098,0.000437,25.098004,-1.2932,0.215,9.75149,9.75149
2207.00,9.75209,25.210348,0.000446,25.098156,-1.2929,0.215,9.75111,9.75111
2208.00,9.75212,25.210675,0.000454,25.098420,-1.2929,0.215,9.75057,9.75057
2209.00,9.75213,25.210693,0.000455,25.098361,-1.2929,0.215,9.75028,9.75028
2210.00,9.75202,25.210804,0.000455,25.098397,-1.2932,0.215,9.75039,9.75039
2211.00,9.75181,25.210690,0.000452,25.098269,-1.2934,0.215,9.75105,9.75105
2212.00,9.75163,25.210440,0.000444,25.098069,-1.2935,0.215,9.75123,9.75123
2213.00,9.75158,25.210334,0.000436,25.097968,-1.2935,0.216,9.75116,9.75116
2214.00,9.75142,25.210252,0.000431,25.097910,-1.2934,0.216,9.75087,9.75087
2215.00,9.75135,25.210258,0.000430,25.097865,-1.2932,0.216,9.75105,9.75105
2216.00,9.75144,25.210429,0.000431,25.097978,-1.2931,0.216,9.75113,9.75113
2217.00,9.75146,25.210520,0.000433,25.098024,-1.2930,0.216,9.75110,9.75110
2218.00,9.75148,25.210478,0.000435,25.097961,-1.2929,0.216,9.75161,9.75161
2219.00,9.75148,25.210673,0.000440,25.098117,-1.2929,0.216,9.75181,9.75181
2220.00,9.75140,25.210711,0.000440,25.098255,-1.2929,0.217,9.75172,9.75172
2221.00,9.75125,25.210707,0.000443,25.098241,-1.2928,0.216,9.75121,9.75121
2222.00,9.75120,25.210663,0.000444,25.098169,-1.2926,0.216,9.75133,9.75133
2223.00,9.75116,25.210842,0.000450,25.098261,-1.2924,0.216,9.75107,9.75107
2224.00,9.75106,25.210766,0.000449,25.098163,-1.2922,0.216,9.75088,9.75088
2225.00,9.75087,25.210767,0.000451,25.098032,-1.2921,0.216,9.75038,9.75038
2226.00,9.75105,25.210770,0.000445,25.097997,-1.2919,0.216,9.75134,9.75134
2227.00,9.75123,25.210860,0.000446,25.098032,-1.2917,0.216,9.75126,9.75126
2228.00,9.75124,25.210984,0.000446,25.098172,-1.2917,0.217,9.75117,9.75117
2229.00,9.75120,25.210907,0.000445,25.098139,-1.2914,0.217,9.75086,9.75086
2230.00,9.75110,25.210955,0.000446,25.098190,-1.2912,0.217,9.75124,9.75124
2231.00,9.75101,25.211128,0.000452,25.098323,-1.2909,0.217,9.75001,9.75001
2232.00,9.75088,25.211158,0.000450,25.098278,-1.2906,0.217,9.74958,9.74958
2233.00,9.75075,25.210983,0.000445,25.098091,-1.2904,0.217,9.74878,9.74878
2234.00,9.75062,25.210991,0.000442,25.098045,-1.2905,0.217,9.74871,9.74871
2235.00,9.75040,25.210781,0.000433,25.097880,-1.2905,0.217,9.74766,9.74766
2236.00,9.75018,25.210708,0.000430,25.097853,-1.2906,0.218,9.74785,9.74785
2237.00,9.74995,25.210718,0.000432,25.097894,-1.2908,0.218,9.74822,9.74822
2238.00,9.74992,25.210639,0.000431,25.097742,-1.2908,0.218,9.74907,9.74907
2239.00,9.75004,25.210740,0.000438,25.097728,-1.2906,0.217,9.74973,9.74973
2240.00,9.75002,25.210965,0.000445,25.097819,-1.2906,0.217,9.75095,9.75095
2241.00,9.75022,25.210824,0.000443,25.097660,-1.2905,0.217,9.75213,9.75213
2242.00,9.75040,25.211003,0.000448,25.097880,-1.2907,0.217,9.75261,9.75261
2243.00,9.75050,25.211280,0.000454,25.098182,-1.2909,0.217,9.75321,9.75321
2244.00,9.75070,25.211419,0.000453,25.098367,-1.2912,0.217,9.75416,9.75416
2245.00,9.75113,25.211383,0.000452,25.098348,-1.2915,0.217,9.75535,9.75535
2246.00,9.75136,25.211519,0.000453,25.098405,-1.2915,0.217,9.75557,9.75557
2247.00,9.75140,25.211387,0.000446,25.098155,-1.2914,0.218,9.75521,9.75521
2248.00,9.75138,25.211396,0.000440,25.098085,-1.2913,0.218,9.75442,9.75442
2249.00,9.75146,25.211301,0.000433,25.097941,-1.2912,0.218,9.75397,9.75397
2250.00,9.75180,25.211239,0.000427,25.097816,-1.2913,0.218,9.75363,9.75363
2251.00,9.75196,25.211328,0.000427,25.097854,-1.2913,0.218,9.75269,9.75269
2252.00,9.75208,25.211505,0.000430,25.098009,-1.2913,0.219,9.75238,9.75238
2253.00,9.75219,25.211318,0.000431,25.097819,-1.2912,0.218,9.75249,9.75249
2254.00,9.75230,25.211627,0.000442,25.098030,-1.2912,0.218,9.75151,9.75151
2255.00,9.75257,25.211768,0.000446,25.098159,-1.2910,0.218,9.75096,9.75096
2256.00,9.75288,25.211915,0.000450,25.098212,-1.2909,0.218,9.75198,9.75198
2257.00,9.75328,25.211932,0.000449,25.098170,-1.2908,0.218,9.75344,9.75344
2258.00,9.75352,25.212145,0.000447,25.098286,-1.2909,0.219,9.75493,9.75493
2259.00,9.75388,25.211882,0.000438,25.098054,-1.2910,0.219,9.75645,9.75645
2260.00,9.75428,25.211941,0.000437,25.098100,-1.2912,0.219,9.75785,9.75785
2261.00,9.75447,25.211849,0.000435,25.098032,-1.2913,0.219,9.75769,9.75769
2262.00,9.75447,25.211804,0.000436,25.097928,-1.2912,0.219,9.75675,9.75675
2263.00,9.75436,25.211872,0.000441,25.097953,-1.2912,0.219,9.75532,9.75532
2264.00,9.75416,25.212314,0.000447,25.098282,-1.2910,0.219,9.75424,9.75424
2265.00,9.75390,25.212333,0.000447,25.098259,-1.2908,0.219,9.75333,9.75333
2266.00,9.75383,25.212403,0.000445,25.098269,-1.2907,0.219,9.75316,9.75316
2267.00,9.75395,25.212489,0.000444,25.098401,-1.2907,0.220,9.75337,9.75337
2268.00,9.75401,25.212278,0.000438,25.098284,-1.2906,0.220,9.75345,9.75345
2269.00,9.75399,25.211878,0.000431,25.097991,-1.2904,0.220,9.75341,9.75341
2270.00,9.75383,25.211873,0.000429,25.098032,-1.2904,0.220,9.75299,9.75299
2271.00,9.75387,25.211963,0.000431,25.098093,-1.2905,0.220,9.75269,9.75269
2272.00,9.75402,25.211916,0.000431,25.097972,-1.2904,0.220,9.75252,9.75252
2273.00,9.75408,25.211989,0.000433,25.097911,-1.2904,0.220,9.75276,9.75276
2274.00,9.75423,25.211989,0.000434,25.097814,-1.2902,0.220,9.75333,9.75333
2275.00,9.75435,25.212062,0.000435,25.097744,-1.2899,0.220,9.75314,9.75314
2276.00,9.75431,25.212041,0.000433,25.097742,-1.2895,0.220,9.75343,9.75343
2277.00,9.75417,25.212130,0.000433,25.097843,-1.2893,0.220,9.75382,9.75382
2278.00,9.75404,25.212162,0.000434,25.097885,-1.2890,0.220,9.75399,9.75399
2279.00,9.75377,25.212418,0.000439,25.098113,-1.2890,0.220,9.75359,9.75359
2280.00,9.75350,25.212503,0.000444,25.098252,-1.2891,0.220,9.75382,9.75382
2281.00,9.75330,25.212532,0.000444,25.098239,-1.2892,0.220,9.75384,9.75384
2282.00,9.75327,25.212568,0.000445,25.098207,-1.2891,0.220,9.75352,9.75352
2283.00,9.75333,25.212705,0.000447,25.098298,-1.2891,0.220,9.75320,9.75320
2284.00,9.75338,25.212738,0.000448,25.098250,-1.2890,0.220,9.75347,9.75347
2285.00,9.75341,25.212733,0.000447,25.098179,-1.2889,0.220,9.75357,9.75357
2286.00,9.75344,25.212727,0.000447,25.098146,-1.2887,0.220,9.75387,9.75387
2287.00,9.75343,25.212750,0.000447,25.098179,-1.2889,0.221,9.75369,9.75369
2288.00,9.75337,25.212656,0.000443,25.098118,-1.2889,0.221,9.75356,9.75356
2289.00,9.75325,25.212708,0.000443,25.098126,-1.2890,0.221,9.75229,9.75229
2290.00,9.75308,25.212707,0.000440,25.098030,-1.2892,0.221,9.75177,9.75177
2291.00,9.75312,25.212693,0.000438,25.097974,-1.2894,0.221,9.75123,9.75123
2292.00,9.75308,25.212490,0.000433,25.097761,-1.2893,0.221,9.75108,9.75108
2293.00,9.75301,25.212597,0.000433,25.097786,-1.2892,0.221,9.75130,9.75130
2294.00,9.75304,25.212615,0.000432,25.097812,-1.2893,0.221,9.75291,9.75291
2295.00,9.75311,25.212578,0.000433,25.097843,-1.2894,0.221,9.75334,9.75334
2296.00,9.75304,25.212599,0.000437,25.097872,-1.2894,0.221,9.75271,9.75271
2297.00,9.75284,25.212927,0.000440,25.098095,-1.2896,0.222,9.75164,9.75164
2298.00,9.75281,25.212972,0.000443,25.098117,-1.2898,0.221,9.75134,9.75134
2299.00,9.75249,25.212898,0.000440,25.097997,-1.2899,0.222,9.75043,9.75043
2300.00,9.75220,25.212959,0.000439,25.097976,-1.2898,0.222,9.75054,9.75054
2301.00,9.75222,25.213113,0.000439,25.098101,-1.2897,0.222,9.75095,9.75095
2302.00,9.75223,25.212980,0.000439,25.098012,-1.2896,0.222,9.75235,9.75235
2303.00,9.75217,25.212852,0.000435,25.097874,-1.2895,0.222,9.75309,9.75309
2304.00,9.75199,25.212781,0.000435,25.097776,-1.2893,0.222,9.75239,9.75239
2305.00,9.75170,25.212778,0.000434,25.097751,-1.2890,0.222,9.75224,9.75224
2306.00,9.75200,25.212754,0.000435,25.097661,-1.2888,0.222,9.75118,9.75118
2307.00,9.75200,25.212921,0.000437,25.097725,-1.2886,0.222,9.74884,9.74884
2308.00,9.75186,25.213122,0.000438,25.097864,-1.2885,0.222,9.74710,9.74710
2309.00,9.75133,25.213334,0.000440,25.097995,-1.2883,0.222,9.74632,9.74632
2310.00,9.75220,25.213556,0.000443,25.098145,-1.2883,0.222,9.74355,9.74355
2311.00,9.75318,25.213635,0.000441,25.098195,-1.2884,0.223,9.74132,9.74132
@16,2.0001,4.0, 2310.04300000001 
2312.00,9.75328,25.213405,0.000434,25.097970,-1.2885,0.223,9.73992,9.73992
2313.00,9.75257,25.213431,0.000434,25.097992,-1.2886,0.223,9.73821,9.73821
2314.00,9.75114,25.213408,0.000433,25.097963,-1.2887,0.223,9.73797,9.73797
2315.00,9.74896,25.213459,0.000432,25.097962,-1.2890,0.223,9.73954,9.73954
2316.00,9.74746,25.213409,0.000435,25.097858,-1.2891,0.223,9.74185,9.74185
2317.00,9.74528,25.213546,0.000439,25.097986,-1.2892,0.223,9.74422,9.74422
2318.00,9.74407,25.213562,0.000439,25.097929,-1.2892,0.223,9.74695,9.74695
2319.00,9.74429,25.213537,0.000442,25.097901,-1.2891,0.223,9.74959,9.74959
2320.00,9.74474,25.213467,0.000440,25.097782,-1.2889,0.223,9.75101,9.75101
2321.00,9.74562,25.213401,0.000434,25.097726,-1.2888,0.223,9.75218,9.75218
2322.00,9.74559,25.213567,0.000439,25.097806,-1.2889,0.223,9.75457,9.75457
2323.00,9.74497,25.213769,0.000443,25.097903,-1.2890,0.223,9.75586,9.75586
2324.00,9.74501,25.213891,0.000442,25.097944,-1.2891,0.224,9.75651,9.75651
2325.00,9.74647,25.213805,0.000439,25.097900,-1.2891,0.224,9.75733,9.75733
2326.00,9.74778,25.213905,0.000441,25.097956,-1.2893,0.224,9.75805,9.75805
2327.00,9.74865,25.214041,0.000441,25.098020,-1.2891,0.224,9.75781,9.75781
2328.00,9.74916,25.213953,0.000439,25.097927,-1.2889,0.224,9.75714,9.75714
2329.00,9.74990,25.213993,0.000444,25.097941,-1.2888,0.224,9.75687,9.75687
2330.00,9.75072,25.214055,0.000445,25.097898,-1.2889,0.224,9.75661,9.75661
2331.00,9.75151,25.214172,0.000448,25.097955,-1.2889,0.224,9.75575,9.75575
2332.00,9.75229,25.214140,0.000446,25.097900,-1.2890,0.224,9.75442,9.75442
2333.00,9.75343,25.214178,0.000444,25.097889,-1.2892,0.224,9.75488,9.75488
2334.00,9.75421,25.214347,0.000442,25.097992,-1.2892,0.224,9.75532,9.75532
2335.00,9.75487,25.214567,0.000448,25.098105,-1.2889,0.224,9.75525,9.75525
2336.00,9.75520,25.214774,0.000450,25.098210,-1.2887,0.224,9.75571,9.75571
2337.00,9.75564,25.214766,0.000447,25.098148,-1.2886,0.224,9.75694,9.75694
2338.00,9.75616,25.214731,0.000442,25.098110,-1.2885,0.224,9.75750,9.75750
2339.00,9.75640,25.214483,0.000437,25.097844,-1.2883,0.224,9.75702,9.75702
2340.00,9.75654,25.214464,0.000431,25.097869,-1.2881,0.225,9.75699,9.75699
2341.00,9.75667,25.214228,0.000425,25.097630,-1.2881,0.225,9.75605,9.75605
2342.00,9.75651,25.214282,0.000428,25.097669,-1.2879,0.225,9.75535,9.75535
2343.00,9.75605,25.214423,0.000432,25.097785,-1.2878,0.225,9.75425,9.75425
2344.00,9.75577,25.214596,0.000436,25.097984,-1.2878,0.225,9.75361,9.75361
2345.00,9.75561,25.214689,0.000442,25.098040,-1.2877,0.225,9.75340,9.75340
2346.00,9.75553,25.214868,0.000444,25.098171,-1.2874,0.225,9.75473,9.75473
2347.00,9.75544,25.214789,0.000439,25.098089,-1.2872,0.225,9.75456,9.75456
2348.00,9.75533,25.214748,0.000438,25.098025,-1.2870,0.225,9.75479,9.75479
2349.00,9.75518,25.214725,0.000438,25.097963,-1.2869,0.225,9.75535,9.75535
2350.00,9.75524,25.214748,0.000436,25.097983,-1.2870,0.226,9.75570,9.75570
2351.00,9.75547,25.214761,0.000437,25.098001,-1.2872,0.226,9.75618,9.75618
2352.00,9.75584,25.214801,0.000442,25.098083,-1.2874,0.226,9.75711,9.75711
2353.00,9.75608,25.214809,0.000443,25.098083,-1.2877,0.225,9.75775,9.75775
2354.00,9.75595,25.214830,0.000444,25.098066,-1.2878,0.225,9.75724,9.75724
2355.00,9.75567,25.214801,0.000443,25.098063,-1.2879,0.225,9.75642,9.75642
2356.00,9.75564,25.214717,0.000442,25.097971,-1.2879,0.225,9.75557,9.75557
2357.00,9.75557,25.214753,0.000442,25.097982,-1.2878,0.225,9.75491,9.75491
2358.00,9.75536,25.214753,0.000442,25.097996,-1.2877,0.225,9.75433,9.75433
2359.00,9.75520,25.214806,0.000443,25.098057,-1.2876,0.225,9.75454,9.75454
2360.00,9.75517,25.214891,0.000444,25.098057,-1.2876,0.225,9.75505,9.75505
2361.00,9.75523,25.214998,0.000443,25.098113,-1.2877,0.225,9.75528,9.75528
2362.00,9.75553,25.215121,0.000439,25.098110,-1.2877,0.226,9.75560,9.75560
2363.00,9.75549,25.215229,0.000439,25.098114,-1.2876,0.226,9.75495,9.75495
2364.00,9.75539,25.215243,0.000437,25.098045,-1.2874,0.226,9.75408,9.75408
2365.00,9.75515,25.215111,0.000435,25.097919,-1.2871,0.226,9.75309,9.75309
2366.00,9.75492,25.215067,0.000436,25.097925,-1.2868,0.226,9.75222,9.75222
2367.00,9.75492,25.214986,0.000437,25.097895,-1.2868,0.226,9.75281,9.75281
2368.00,9.75531,25.214942,0.000437,25.097833,-1.2869,0.226,9.75461,9.75461
2369.00,9.75545,25.215028,0.000434,25.097864,-1.2872,0.226,9.75593,9.75593
2370.00,9.75550,25.215174,0.000433,25.097896,-1.2876,0.227,9.75749,9.75749
2371.00,9.75547,25.215267,0.000433,25.097905,-1.2876,0.227,9.75862,9.75862
2372.00,9.75534,25.215395,0.000434,25.097981,-1.2875,0.227,9.75808,9.75808
2373.00,9.75525,25.215515,0.000435,25.098058,-1.2873,0.227,9.75759,9.75759
2374.00,9.75544,25.215588,0.000439,25.098121,-1.2871,0.227,9.75750,9.75750
2375.00,9.75560,25.215573,0.000438,25.098096,-1.2870,0.227,9.75737,9.75737
2376.00,9.75571,25.215624,0.000441,25.098078,-1.2871,0.227,9.75697,9.75697
2377.00,9.75590,25.215667,0.000443,25.098033,-1.2871,0.227,9.75716,9.75716
2378.00,9.75594,25.215681,0.000442,25.098060,-1.2871,0.227,9.75674,9.75674
2379.00,9.75601,25.215713,0.000443,25.098106,-1.2870,0.227,9.75691,9.75691
2380.00,9.75617,25.215841,0.000448,25.098225,-1.2869,0.227,9.75711,9.75711
2381.00,9.75633,25.215846,0.000448,25.098256,-1.2868,0.227,9.75750,9.75750
2382.00,9.75630,25.215932,0.000450,25.098377,-1.2867,0.227,9.75712,9.75712
2383.00,9.75630,25.216010,0.000450,25.098432,-1.2866,0.227,9.75656,9.75656
2384.00,9.75641,25.215840,0.000446,25.098202,-1.2868,0.227,9.75563,9.75563
2385.00,9.75658,25.215786,0.000448,25.098129,-1.2870,0.227,9.75478,9.75478
2386.00,9.75666,25.215778,0.000447,25.098060,-1.2870,0.227,9.75343,9.75343
2387.00,9.75654,25.215757,0.000443,25.098006,-1.2871,0.227,9.75328,9.75328
2388.00,9.75631,25.215695,0.000443,25.097885,-1.2874,0.227,9.75402,9.75402
2389.00,9.75618,25.215772,0.000442,25.097985,-1.2875,0.227,9.75445,9.75445
2390.00,9.75608,25.215759,0.000440,25.097960,-1.2875,0.228,9.75496,9.75496
2391.00,9.75607,25.215960,0.000443,25.098134,-1.2874,0.228,9.75661,9.75661
2392.00,9.75621,25.215841,0.000443,25.098021,-1.2874,0.228,9.75726,9.75726
2393.00,9.75610,25.215813,0.000439,25.097951,-1.2873,0.228,9.75653,9.75653
2394.00,9.75575,25.215921,0.000443,25.097994,-1.2873,0.228,9.75547,9.75547
2395.00,9.75556,25.215888,0.000445,25.097893,-1.2873,0.228,9.75533,9.75533
2396.00,9.75558,25.215707,0.000441,25.097737,-1.2874,0.228,9.75511,9.75511
2397.00,9.75571,25.215925,0.000444,25.097893,-1.2874,0.228,9.75514,9.75514
2398.00,9.75573,25.215999,0.000449,25.097996,-1.2873,0.228,9.75573,9.75573
2399.00,9.75555,25.216042,0.000449,25.098028,-1.2871,0.228,9.75582,9.75582
2400.00,9.75526,25.216148,0.000443,25.098135,-1.2871,0.228,9.75468,9.75468
2401.00,9.75526,25.216211,0.000443,25.098151,-1.2871,0.229,9.75332,9.75332
2402.00,9.75512,25.216069,0.000445,25.097969,-1.2871,0.229,9.75251,9.75251
2403.00,9.75467,25.216188,0.000446,25.098004,-1.2871,0.229,9.75184,9.75184
2404.00,9.75466,25.216088,0.000441,25.097855,-1.2870,0.229,9.75208,9.75208
2405.00,9.75459,25.216163,0.000447,25.097895,-1.2868,0.228,9.75242,9.75242
2406.00,9.75464,25.216254,0.000448,25.097925,-1.2866,0.228,9.75235,9.75235
2407.00,9.75435,25.216531,0.000443,25.098114,-1.2863,0.229,9.75224,9.75224
2408.00,9.75409,25.216524,0.000439,25.098069,-1.2861,0.229,9.75302,9.75302
2409.00,9.75412,25.216867,0.000446,25.098303,-1.2862,0.229,9.75335,9.75335
2410.00,9.75390,25.216918,0.000444,25.098271,-1.2864,0.229,9.75326,9.75326
2411.00,9.75369,25.217031,0.000445,25.098305,-1.2866,0.229,9.75460,9.75460
2412.00,9.75385,25.216890,0.000446,25.098161,-1.2868,0.229,9.75575,9.75575
2413.00,9.75395,25.216866,0.000450,25.098104,-1.2870,0.229,9.75575,9.75575
2414.00,9.75429,25.216843,0.000452,25.098136,-1.2872,0.229,9.75663,9.75663
2415.00,9.75454,25.216833,0.000450,25.098119,-1.2872,0.229,9.75785,9.75785
2416.00,9.75443,25.216853,0.000449,25.098164,-1.2870,0.229,9.75717,9.75717
2417.00,9.75416,25.216862,0.000448,25.098147,-1.2868,0.229,9.75628,9.75628
2418.00,9.75418,25.217034,0.000451,25.098291,-1.2865,0.229,9.75620,9.75620
2419.00,9.75439,25.216931,0.000445,25.098177,-1.2861,0.230,9.75651,9.75651
2420.00,9.75486,25.216833,0.000442,25.098080,-1.2858,0.230,9.75689,9.75689
2421.00,9.75532,25.216838,0.000442,25.098074,-1.2857,0.230,9.75772,9.75772
2422.00,9.75558,25.216964,0.000443,25.098175,-1.2858,0.230,9.75857,9.75857
2423.00,9.75584,25.216965,0.000440,25.098157,-1.2858,0.230,9.75910,9.75910
2424.00,9.75621,25.217073,0.000441,25.098222,-1.2860,0.230,9.75893,9.75893
2425.00,9.75652,25.217240,0.000445,25.098358,-1.2860,0.230,9.75887,9.75887
2426.00,9.75703,25.217134,0.000442,25.098157,-1.2862,0.230,9.75969,9.75969
2427.00,9.75747,25.217094,0.000440,25.098124,-1.2862,0.230,9.75894,9.75894
2428.00,9.75730,25.217000,0.000439,25.098037,-1.2864,0.230,9.75770,9.75770
2429.00,9.75716,25.217045,0.000438,25.098064,-1.2865,0.230,9.75681,9.75681
2430.00,9.75742,25.217067,0.000437,25.098049,-1.2868,0.230,9.75700,9.75700
2431.00,9.75778,25.217297,0.000441,25.098253,-1.2869,0.230,9.75692,9.75692
2432.00,9.75785,25.217396,0.000444,25.098277,-1.2870,0.230,9.75755,9.75755
2433.00,9.75784,25.217428,0.000442,25.098319,-1.2868,0.231,9.75847,9.75847
2434.00,9.75782,25.217367,0.000444,25.098255,-1.2869,0.231,9.75868,9.75868
2435.00,9.75768,25.217527,0.000451,25.098406,-1.2867,0.230,9.75712,9.75712
2436.00,9.75797,25.217485,0.000449,25.098335,-1.2864,0.230,9.75563,9.75563
2437.00,9.75805,25.217676,0.000454,25.098438,-1.2860,0.230,9.75555,9.75555
2438.00,9.75788,25.217713,0.000454,25.098359,-1.2857,0.230,9.75582,9.75582
2439.00,9.75748,25.217873,0.000455,25.098409,-1.2855,0.230,9.75697,9.75697
2440.00,9.75753,25.217762,0.000447,25.098234,-1.2855,0.231,9.75826,9.75826
2441.00,9.75776,25.217794,0.000450,25.098185,-1.2856,0.231,9.75848,9.75848
2442.00,9.75758,25.217582,0.000440,25.097959,-1.2859,0.231,9.75787,9.75787
2443.00,9.75741,25.217536,0.000436,25.097875,-1.2860,0.231,9.75708,9.75708
2444.00,9.75708,25.217440,0.000434,25.097699,-1.2860,0.231,9.75542,9.75542
2445.00,9.75683,25.217645,0.000436,25.097851,-1.2859,0.231,9.75431,9.75431
2446.00,9.75648,25.217851,0.000438,25.098034,-1.2858,0.231,9.75423,9.75423
2447.00,9.75633,25.217951,0.000439,25.098118,-1.2858,0.231,9.75393,9.75393
2448.00,9.75624,25.218127,0.000444,25.098253,-1.2859,0.231,9.75357,9.75357
2449.00,9.75636,25.218275,0.000447,25.098471,-1.2859,0.231,9.75463,9.75463
2450.00,9.75646,25.218100,0.000447,25.098303,-1.2857,0.231,9.75593,9.75593
2451.00,9.75618,25.217916,0.000443,25.098176,-1.2857,0.231,9.75551,9.75551
2452.00,9.75592,25.217930,0.000444,25.098189,-1.2854,0.231,9.75619,9.75619
2453.00,9.75583,25.217856,0.000444,25.098152,-1.2853,0.231,9.75738,9.75738
2454.00,9.75600,25.217767,0.000443,25.098051,-1.2853,0.231,9.75677,9.75677
2455.00,9.75602,25.217823,0.000441,25.098124,-1.2854,0.232,9.75555,9.75555
2456.00,9.75544,25.217722,0.000438,25.098014,-1.2855,0.232,9.75561,9.75561
2457.00,9.75509,25.217803,0.000438,25.098053,-1.2856,0.232,9.75538,9.75538
2458.00,9.75513,25.217906,0.000438,25.098058,-1.2856,0.232,9.75438,9.75438
2459.00,9.75559,25.217896,0.000437,25.097967,-1.2857,0.232,9.75302,9.75302
2460.00,9.75623,25.217940,0.000437,25.097969,-1.2858,0.232,9.75038,9.75038
2461.00,9.75638,25.218144,0.000438,25.098123,-1.2860,0.232,9.74775,9.74775
@17,2.0001,4.0, 2460.08500000001 
2462.00,9.75653,25.218207,0.000439,25.098130,-1.2862,0.232,9.74439,9.74439
2463.00,9.75795,25.218227,0.000434,25.098158,-1.2862,0.233,9.74155,9.74155
2464.00,9.75597,25.218253,0.000430,25.098134,-1.2861,0.233,9.74080,9.74080
2465.00,9.75545,25.218392,0.000432,25.098167,-1.2858,0.233,9.74305,9.74305
2466.00,9.75371,25.218488,0.000435,25.098162,-1.2856,0.233,9.74560,9.74560
2467.00,9.75092,25.218500,0.000435,25.098149,-1.2853,0.233,9.74954,9.74954
2468.00,9.74900,25.218635,0.000440,25.098176,-1.2851,0.233,9.75364,9.75364
2469.00,9.74749,25.218698,0.000445,25.098233,-1.2851,0.233,9.75664,9.75664
2470.00,9.74785,25.218716,0.000444,25.098185,-1.2851,0.233,9.75870,9.75870
2471.00,9.74920,25.218695,0.000442,25.098187,-1.2849,0.233,9.75993,9.75993
2472.00,9.75042,25.218641,0.000437,25.098093,-1.2847,0.233,9.76092,9.76092
2473.00,9.75025,25.218598,0.000433,25.098064,-1.2845,0.233,9.76194,9.76194
2474.00,9.74991,25.218617,0.000432,25.098069,-1.2843,0.233,9.76298,9.76298
2475.00,9.75024,25.218560,0.000429,25.098046,-1.2844,0.233,9.76323,9.76323
2476.00,9.75182,25.218600,0.000430,25.098025,-1.2844,0.234,9.76456,9.76456
2477.00,9.75349,25.218540,0.000430,25.097947,-1.2844,0.234,9.76550,9.76550
2478.00,9.75483,25.218512,0.000432,25.097944,-1.2845,0.233,9.76593,9.76593
2479.00,9.75603,25.218532,0.000430,25.097961,-1.2845,0.234,9.76514,9.76514
2480.00,9.75691,25.218513,0.000431,25.097955,-1.2844,0.234,9.76504,9.76504
2481.00,9.75803,25.218374,0.000428,25.097877,-1.2842,0.234,9.76449,9.76449
2482.00,9.75930,25.218500,0.000430,25.097986,-1.2841,0.234,9.76397,9.76397
2483.00,9.76099,25.218607,0.000425,25.097990,-1.2840,0.234,9.76264,9.76264
2484.00,9.76148,25.218754,0.000430,25.098088,-1.2837,0.234,9.76238,9.76238
2485.00,9.76210,25.218885,0.000432,25.098139,-1.2833,0.234,9.76200,9.76200
2486.00,9.76273,25.219065,0.000433,25.098208,-1.2832,0.234,9.76253,9.76253
2487.00,9.76314,25.219069,0.000430,25.098197,-1.2831,0.234,9.76181,9.76181
2488.00,9.76334,25.219012,0.000431,25.098212,-1.2830,0.235,9.76244,9.76244
2489.00,9.76341,25.218997,0.000430,25.098110,-1.2831,0.235,9.76325,9.76325
2490.00,9.76365,25.218988,0.000430,25.098070,-1.2832,0.235,9.76395,9.76395
2491.00,9.76374,25.218972,0.000430,25.098023,-1.2833,0.235,9.76314,9.76314
2492.00,9.76355,25.219019,0.000434,25.098021,-1.2833,0.234,9.76233,9.76233
2493.00,9.76330,25.219095,0.000435,25.097944,-1.2834,0.234,9.76094,9.76094
2494.00,9.76303,25.219185,0.000437,25.098034,-1.2835,0.235,9.76021,9.76021
2495.00,9.76266,25.219262,0.000437,25.098098,-1.2835,0.235,9.75881,9.75881
2496.00,9.76227,25.219335,0.000436,25.098141,-1.2835,0.235,9.75848,9.75848
2497.00,9.76202,25.219436,0.000435,25.098195,-1.2835,0.235,9.75913,9.75913
2498.00,9.76153,25.219462,0.000435,25.098238,-1.2835,0.235,9.75904,9.75904
2499.00,9.76129,25.219528,0.000433,25.098250,-1.2834,0.235,9.75858,9.75858
2500.00,9.76104,25.219517,0.000433,25.098224,-1.2834,0.236,9.75888,9.75888
2501.00,9.76077,25.219556,0.000433,25.098248,-1.2832,0.236,9.75924,9.75924
2502.00,9.76064,25.219672,0.000439,25.098330,-1.2831,0.236,9.75878,9.75878
2503.00,9.76042,25.219713,0.000443,25.098333,-1.2828,0.235,9.75888,9.75888
2504.00,9.76025,25.219616,0.000442,25.098197,-1.2826,0.235,9.75911,9.75911
2505.00,9.76039,25.219741,0.000441,25.098259,-1.2825,0.235,9.75995,9.75995
2506.00,9.76032,25.219767,0.000443,25.098232,-1.2824,0.235,9.75987,9.75987
2507.00,9.76015,25.219676,0.000439,25.098071,-1.2823,0.235,9.76028,9.76028
2508.00,9.75996,25.219749,0.000437,25.098081,-1.2824,0.236,9.76051,9.76051
2509.00,9.75957,25.219706,0.000434,25.098016,-1.2824,0.236,9.76080,9.76080
2510.00,9.75950,25.219603,0.000431,25.097857,-1.2826,0.236,9.75991,9.75991
2511.00,9.75934,25.219604,0.000429,25.097808,-1.2830,0.236,9.75978,9.75978
2512.00,9.75941,25.219667,0.000430,25.097821,-1.2835,0.236,9.75966,9.75966
2513.00,9.75952,25.219873,0.000433,25.097998,-1.2838,0.236,9.76007,9.76007
2514.00,9.75965,25.220180,0.000439,25.098201,-1.2840,0.236,9.76042,9.76042
2515.00,9.75985,25.220315,0.000443,25.098264,-1.2840,0.236,9.76144,9.76144
2516.00,9.75998,25.220475,0.000446,25.098412,-1.2838,0.236,9.76170,9.76170
2517.00,9.76010,25.220466,0.000443,25.098443,-1.2836,0.236,9.76164,9.76164
2518.00,9.76018,25.220449,0.000441,25.098409,-1.2832,0.237,9.76158,9.76158
2519.00,9.76034,25.220238,0.000438,25.098220,-1.2831,0.237,9.76163,9.76163
2520.00,9.76059,25.220233,0.000439,25.098255,-1.2832,0.237,9.76134,9.76134
2521.00,9.76072,25.220160,0.000438,25.098147,-1.2833,0.237,9.76170,9.76170
2522.00,9.76085,25.220223,0.000437,25.098119,-1.2836,0.237,9.76215,9.76215
2523.00,9.76100,25.220208,0.000432,25.098019,-1.2839,0.237,9.76232,9.76232
2524.00,9.76127,25.220292,0.000437,25.098088,-1.2841,0.237,9.76266,9.76266
2525.00,9.76136,25.220332,0.000434,25.098025,-1.2841,0.237,9.76263,9.76263
2526.00,9.76132,25.220332,0.000433,25.097959,-1.2838,0.237,9.76233,9.76233
2527.00,9.76143,25.220432,0.000439,25.098026,-1.2836,0.237,9.76267,9.76267
2528.00,9.76164,25.220414,0.000441,25.098014,-1.2832,0.237,9.76306,9.76306
2529.00,9.76186,25.220472,0.000439,25.098035,-1.2831,0.237,9.76308,9.76308
2530.00,9.76204,25.220513,0.000441,25.098050,-1.2829,0.237,9.76341,9.76341
2531.00,9.76225,25.220534,0.000442,25.098073,-1.2829,0.237,9.76356,9.76356
2532.00,9.76236,25.220417,0.000439,25.097997,-1.2829,0.237,9.76299,9.76299
2533.00,9.76235,25.220428,0.000441,25.098025,-1.2830,0.237,9.76259,9.76259
2534.00,9.76239,25.220527,0.000440,25.098125,-1.2832,0.238,9.76221,9.76221
2535.00,9.76239,25.220497,0.000438,25.098086,-1.2834,0.238,9.76211,9.76211
2536.00,9.76243,25.220605,0.000440,25.098190,-1.2835,0.238,9.76233,9.76233
2537.00,9.76247,25.220656,0.000442,25.098189,-1.2835,0.238,9.76209,9.76209
2538.00,9.76250,25.220565,0.000437,25.098008,-1.2834,0.238,9.76238,9.76238
2539.00,9.76263,25.220655,0.000442,25.098034,-1.2832,0.238,9.76259,9.76259
2540.00,9.76264,25.220766,0.000446,25.098102,-1.2830,0.238,9.76231,9.76231
2541.00,9.76257,25.220815,0.000446,25.098047,-1.2829,0.238,9.76188,9.76188
2542.00,9.76243,25.220970,0.000449,25.098139,-1.2830,0.238,9.76151,9.76151
2543.00,9.76220,25.221144,0.000456,25.098252,-1.2831,0.238,9.76043,9.76043
2544.00,9.76203,25.221027,0.000452,25.098093,-1.2835,0.238,9.75987,9.75987
2545.00,9.76189,25.221043,0.000451,25.098091,-1.2839,0.238,9.75933,9.75933
2546.00,9.76160,25.221103,0.000450,25.098144,-1.2842,0.238,9.75794,9.75794
2547.00,9.76130,25.221025,0.000446,25.098035,-1.2844,0.238,9.75814,9.75814
2548.00,9.76116,25.220989,0.000443,25.098011,-1.2845,0.238,9.75913,9.75913
2549.00,9.76109,25.221088,0.000444,25.098094,-1.2844,0.238,9.75919,9.75919
2550.00,9.76082,25.221174,0.000446,25.098153,-1.2846,0.238,9.75885,9.75885
2551.00,9.76054,25.221031,0.000447,25.098045,-1.2849,0.238,9.75948,9.75948
2552.00,9.76030,25.221078,0.000448,25.098107,-1.2852,0.238,9.75918,9.75918
2553.00,9.76017,25.221196,0.000448,25.098180,-1.2854,0.238,9.75849,9.75849
2554.00,9.76017,25.221259,0.000446,25.098196,-1.2856,0.238,9.75909,9.75909
2555.00,9.76017,25.221300,0.000441,25.098195,-1.2856,0.239,9.75994,9.75994
2556.00,9.76005,25.221431,0.000438,25.098258,-1.2854,0.239,9.76086,9.76086
2557.00,9.76004,25.221465,0.000437,25.098209,-1.2854,0.239,9.76185,9.76185
2558.00,9.75985,25.221472,0.000435,25.098222,-1.2852,0.239,9.76274,9.76274
2559.00,9.76008,25.221386,0.000437,25.098124,-1.2851,0.239,9.76222,9.76222
2560.00,9.76004,25.221397,0.000437,25.098103,-1.2851,0.239,9.76194,9.76194
2561.00,9.76001,25.221460,0.000441,25.098154,-1.2851,0.239,9.76184,9.76184
2562.00,9.76014,25.221445,0.000443,25.098157,-1.2852,0.239,9.76184,9.76184
2563.00,9.76037,25.221425,0.000443,25.098114,-1.2854,0.239,9.76141,9.76141
2564.00,9.76049,25.221422,0.000442,25.098145,-1.2856,0.239,9.76171,9.76171
2565.00,9.76071,25.221402,0.000443,25.098134,-1.2855,0.239,9.76282,9.76282
2566.00,9.76115,25.221451,0.000442,25.098072,-1.2855,0.239,9.76346,9.76346
2567.00,9.76159,25.221551,0.000441,25.098121,-1.2854,0.239,9.76398,9.76398
2568.00,9.76185,25.221638,0.000446,25.098172,-1.2850,0.239,9.76511,9.76511
2569.00,9.76196,25.221797,0.000448,25.098222,-1.2846,0.240,9.76521,9.76521
2570.00,9.76225,25.221879,0.000449,25.098262,-1.2845,0.240,9.76492,9.76492
2571.00,9.76242,25.221943,0.000451,25.098334,-1.2844,0.240,9.76362,9.76362
2572.00,9.76239,25.221992,0.000450,25.098333,-1.2842,0.240,9.76166,9.76166
2573.00,9.76220,25.221954,0.000446,25.098263,-1.2841,0.240,9.75926,9.75926
2574.00,9.76199,25.221918,0.000443,25.098254,-1.2842,0.240,9.75845,9.75845
2575.00,9.76192,25.221759,0.000441,25.098094,-1.2843,0.240,9.75799,9.75799
2576.00,9.76189,25.221611,0.000434,25.097955,-1.2846,0.240,9.75871,9.75871
2577.00,9.76195,25.221621,0.000435,25.097990,-1.2850,0.240,9.76041,9.76041
2578.00,9.76204,25.221661,0.000436,25.098014,-1.2853,0.240,9.76249,9.76249
2579.00,9.76211,25.221665,0.000433,25.098014,-1.2856,0.240,9.76325,9.76325
2580.00,9.76223,25.221785,0.000436,25.098124,-1.2857,0.240,9.76389,9.76389
2581.00,9.76225,25.221887,0.000438,25.098204,-1.2855,0.240,9.76413,9.76413
2582.00,9.76220,25.221899,0.000438,25.098200,-1.2855,0.240,9.76318,9.76318
2583.00,9.76223,25.221883,0.000435,25.098136,-1.2855,0.241,9.76235,9.76235
2584.00,9.76218,25.221974,0.000439,25.098120,-1.2856,0.241,9.76298,9.76298
2585.00,9.76225,25.222046,0.000437,25.098097,-1.2859,0.241,9.76251,9.76251
2586.00,9.76230,25.221997,0.000436,25.098014,-1.2862,0.241,9.76245,9.76245
2587.00,9.76222,25.221984,0.000434,25.097941,-1.2863,0.241,9.76364,9.76364
2588.00,9.76214,25.222018,0.000432,25.097937,-1.2862,0.241,9.76411,9.76411
2589.00,9.76209,25.221976,0.000431,25.097923,-1.2861,0.241,9.76373,9.76373
2590.00,9.76204,25.222075,0.000433,25.098007,-1.2859,0.241,9.76343,9.76343
2591.00,9.76215,25.222177,0.000435,25.098046,-1.2857,0.241,9.76309,9.76309
2592.00,9.76281,25.222231,0.000437,25.098098,-1.2856,0.241,9.76228,9.76228
2593.00,9.76277,25.222313,0.000438,25.098179,-1.2857,0.241,9.76257,9.76257
2594.00,9.76307,25.222412,0.000441,25.098202,-1.2858,0.241,9.76304,9.76304
2595.00,9.76332,25.222356,0.000440,25.098134,-1.2858,0.241,9.76384,9.76384
2596.00,9.76349,25.222331,0.000436,25.098069,-1.2859,0.242,9.76445,9.76445
2597.00,9.76353,25.222335,0.000432,25.098006,-1.2860,0.242,9.76475,9.76475
2598.00,9.76332,25.222432,0.000434,25.098027,-1.2860,0.242,9.76388,9.76388
2599.00,9.76326,25.222422,0.000428,25.097958,-1.2861,0.242,9.76349,9.76349
2600.00,9.76330,25.222457,0.000424,25.097900,-1.2862,0.242,9.76315,9.76315
2601.00,9.76316,25.222506,0.000427,25.097955,-1.2863,0.242,9.76249,9.76249
2602.00,9.76313,25.222576,0.000430,25.097961,-1.2864,0.242,9.76207,9.76207
2603.00,9.76322,25.222582,0.000429,25.097985,-1.2864,0.242,9.76242,9.76242
2604.00,9.76312,25.222557,0.000430,25.098042,-1.2865,0.242,9.76100,9.76100
2605.00,9.76304,25.222532,0.000435,25.098073,-1.2865,0.242,9.75998,9.75998
2606.00,9.76292,25.222565,0.000436,25.098076,-1.2865,0.242,9.75970,9.75970
2607.00,9.76311,25.222492,0.000432,25.097984,-1.2867,0.242,9.75982,9.75982
2608.00,9.76319,25.222472,0.000435,25.097906,-1.2866,0.242,9.76062,9.76062
2609.00,9.76250,25.222564,0.000437,25.097895,-1.2865,0.242,9.76109,9.76109
2610.00,9.76205,25.222740,0.000437,25.097980,-1.2863,0.243,9.75955,9.75955
2611.00,9.76179,25.222822,0.000439,25.098022,-1.2860,0.243,9.75640,9.75640
2612.00,9.76028,25.222963,0.000445,25.098175,-1.2857,0.243,9.75186,9.75186
@18,2.0001,4.0, 2610.01700000001 
2613.00,9.76044,25.223026,0.000445,25.098209,-1.2856,0.243,9.74692,9.74692
2614.00,9.75941,25.223144,0.000446,25.098255,-1.2854,0.243,9.74461,9.74461
2615.00,9.76018,25.223050,0.000443,25.098162,-1.2855,0.243,9.74481,9.74481
2616.00,9.76028,25.223012,0.000440,25.098074,-1.2856,0.243,9.74717,9.74717
2617.00,9.75910,25.223066,0.000435,25.098058,-1.2858,0.243,9.75147,9.75147
2618.00,9.75927,25.223029,0.000432,25.098015,-1.2858,0.243,9.75555,9.75555
2619.00,9.75814,25.222832,0.000430,25.097895,-1.2858,0.243,9.75873,9.75873
2620.00,9.75109,25.222698,0.000427,25.097786,-1.2857,0.243,9.76146,9.76146
2621.00,9.74521,25.222780,0.000429,25.097906,-1.2856,0.243,9.76341,9.76341
2622.00,9.74531,25.222806,0.000432,25.097942,-1.2854,0.243,9.76480,9.76480
2623.00,9.74785,25.222813,0.000432,25.097925,-1.2855,0.243,9.76654,9.76654
2624.00,9.75067,25.223025,0.000434,25.098039,-1.2855,0.244,9.76782,9.76782
2625.00,9.75321,25.223328,0.000438,25.098236,-1.2856,0.244,9.76872,9.76872
2626.00,9.75523,25.223323,0.000436,25.098151,-1.2856,0.244,9.77011,9.77011
2627.00,9.75718,25.223313,0.000436,25.098093,-1.2855,0.244,9.77127,9.77127
2628.00,9.75884,25.223380,0.000438,25.098097,-1.2855,0.244,9.77105,9.77105
2629.00,9.76010,25.223382,0.000440,25.098104,-1.2856,0.244,9.77100,9.77100
2630.00,9.76095,25.223355,0.000444,25.098084,-1.2856,0.244,9.77085,9.77085
2631.00,9.76212,25.223438,0.000445,25.098151,-1.2857,0.244,9.77035,9.77035
2632.00,9.76344,25.223559,0.000446,25.098226,-1.2858,0.244,9.76961,9.76961
2633.00,9.76500,25.223700,0.000446,25.098289,-1.2859,0.244,9.76974,9.76974
2634.00,9.76618,25.223708,0.000446,25.098223,-1.2857,0.244,9.76920,9.76920
2635.00,9.76700,25.223730,0.000440,25.098210,-1.2856,0.244,9.76829,9.76829
2636.00,9.76755,25.223795,0.000439,25.098260,-1.2856,0.244,9.76742,9.76742
2637.00,9.76797,25.223695,0.000435,25.098144,-1.2855,0.244,9.76683,9.76683
2638.00,9.76814,25.223731,0.000434,25.098198,-1.2855,0.244,9.76549,9.76549
2639.00,9.76827,25.223729,0.000432,25.098156,-1.2856,0.245,9.76552,9.76552
2640.00,9.76841,25.223689,0.000433,25.098062,-1.2857,0.245,9.76590,9.76590
2641.00,9.76838,25.223710,0.000434,25.098004,-1.2858,0.245,9.76550,9.76550
2642.00,9.76836,25.223807,0.000436,25.098093,-1.2861,0.245,9.76569,9.76569
2643.00,9.76816,25.223726,0.000433,25.097967,-1.2862,0.245,9.76565,9.76565
2644.00,9.76778,25.223802,0.000436,25.098072,-1.2864,0.245,9.76453,9.76453
2645.00,9.76744,25.224049,0.000441,25.098280,-1.2865,0.245,9.76422,9.76422
2646.00,9.76711,25.224081,0.000441,25.098273,-1.2865,0.245,9.76423,9.76423
2647.00,9.76665,25.224098,0.000439,25.098234,-1.2863,0.245,9.76355,9.76355
2648.00,9.76623,25.224079,0.000437,25.098210,-1.2864,0.245,9.76362,9.76362
2649.00,9.76613,25.224085,0.000436,25.098187,-1.2866,0.245,9.76524,9.76524
2650.00,9.76600,25.223945,0.000431,25.097973,-1.2868,0.245,9.76497,9.76497
2651.00,9.76560,25.223828,0.000427,25.097876,-1.2872,0.245,9.76454,9.76454
2652.00,9.76538,25.223891,0.000431,25.097944,-1.2873,0.246,9.76507,9.76507
2653.00,9.76508,25.223986,0.000434,25.098039,-1.2872,0.246,9.76482,9.76482
2654.00,9.76482,25.223984,0.000432,25.098050,-1.2869,0.246,9.76347,9.76347
2655.00,9.76463,25.223985,0.000431,25.098128,-1.2868,0.246,9.76339,9.76339
2656.00,9.76457,25.224126,0.000434,25.098184,-1.2868,0.246,9.76419,9.76419
2657.00,9.76456,25.224093,0.000433,25.098128,-1.2868,0.246,9.76504,9.76504
2658.00,9.76491,25.224129,0.000438,25.098110,-1.2870,0.246,9.76696,9.76696
2659.00,9.76491,25.224188,0.000443,25.098048,-1.2872,0.245,9.76746,9.76746
2660.00,9.76513,25.224254,0.000445,25.098062,-1.2873,0.245,9.76840,9.76840
2661.00,9.76519,25.224294,0.000445,25.098120,-1.2873,0.246,9.76845,9.76845
2662.00,9.76531,25.224341,0.000442,25.098112,-1.2873,0.246,9.76680,9.76680
2663.00,9.76502,25.224333,0.000439,25.098059,-1.2872,0.246,9.76399,9.76399
2664.00,9.76477,25.224300,0.000435,25.098009,-1.2874,0.246,9.76274,9.76274
2665.00,9.76469,25.224298,0.000433,25.097957,-1.2875,0.246,9.76117,9.76117
2666.00,9.76473,25.224303,0.000434,25.097906,-1.2874,0.246,9.76022,9.76022
2667.00,9.76454,25.224281,0.000437,25.097846,-1.2874,0.246,9.76048,9.76048
2668.00,9.76436,25.224398,0.000439,25.097964,-1.2875,0.246,9.76127,9.76127
2669.00,9.76401,25.224515,0.000441,25.098074,-1.2875,0.246,9.76132,9.76132
2670.00,9.76376,25.224538,0.000442,25.098079,-1.2875,0.246,9.76187,9.76187
2671.00,9.76379,25.224580,0.000442,25.098145,-1.2876,0.246,9.76252,9.76252
2672.00,9.76378,25.224592,0.000440,25.098183,-1.2876,0.246,9.76229,9.76229
2673.00,9.76371,25.224625,0.000439,25.098143,-1.2876,0.247,9.76194,9.76194
2674.00,9.76351,25.224629,0.000438,25.098133,-1.2877,0.247,9.76235,9.76235
2675.00,9.76333,25.224737,0.000438,25.098252,-1.2877,0.247,9.76134,9.76134
2676.00,9.76300,25.224757,0.000439,25.098253,-1.2878,0.247,9.75990,9.75990
2677.00,9.76234,25.224905,0.000441,25.098292,-1.2880,0.247,9.75807,9.75807
2678.00,9.76133,25.225032,0.000443,25.098418,-1.2881,0.247,9.75563,9.75563
2679.00,9.76017,25.225086,0.000445,25.098378,-1.2881,0.247,9.75248,9.75248
2680.00,9.75923,25.225070,0.000446,25.098280,-1.2880,0.247,9.75070,9.75070
2681.00,9.75841,25.225003,0.000441,25.098140,-1.2878,0.247,9.74953,9.74953
2682.00,9.75778,25.224988,0.000445,25.098150,-1.2876,0.247,9.74955,9.74955
2683.00,9.75758,25.224854,0.000441,25.097970,-1.2874,0.247,9.75144,9.75144
2684.00,9.75755,25.224920,0.000440,25.098030,-1.2874,0.247,9.75405,9.75405
2685.00,9.75724,25.225091,0.000442,25.098129,-1.2874,0.247,9.75706,9.75706
2686.00,9.75662,25.225284,0.000445,25.098240,-1.2875,0.247,9.76070,9.76070
2687.00,9.75619,25.225356,0.000443,25.098218,-1.2876,0.248,9.76452,9.76452
2688.00,9.75708,25.225268,0.000443,25.098117,-1.2875,0.248,9.76698,9.76698
2689.00,9.75859,25.225260,0.000443,25.098046,-1.2875,0.248,9.76961,9.76961
2690.00,9.75958,25.225040,0.000442,25.097837,-1.2876,0.248,9.76985,9.76985
2691.00,9.75949,25.225079,0.000442,25.097885,-1.2879,0.248,9.76845,9.76845
2692.00,9.75944,25.225101,0.000441,25.097957,-1.2884,0.248,9.76637,9.76637
2693.00,9.75935,25.225309,0.000442,25.098123,-1.2890,0.248,9.76549,9.76549
2694.00,9.75976,25.225229,0.000437,25.098009,-1.2892,0.248,9.76335,9.76335
2695.00,9.76105,25.225471,0.000438,25.098259,-1.2892,0.248,9.76301,9.76301
2696.00,9.76154,25.225582,0.000441,25.098345,-1.2890,0.248,9.76399,9.76399
2697.00,9.76175,25.225484,0.000438,25.098199,-1.2888,0.248,9.76573,9.76573
2698.00,9.76279,25.225392,0.000437,25.098086,-1.2886,0.248,9.76695,9.76695
2699.00,9.76385,25.225510,0.000444,25.098289,-1.2886,0.248,9.76881,9.76881
2700.00,9.76534,25.225330,0.000442,25.098082,-1.2887,0.248,9.77047,9.77047
2701.00,9.76640,25.225011,0.000436,25.097797,-1.2888,0.248,9.76906,9.76906
2702.00,9.76684,25.225275,0.000444,25.098006,-1.2887,0.248,9.76610,9.76610
2703.00,9.76596,25.225438,0.000445,25.098120,-1.2885,0.249,9.76244,9.76244
2704.00,9.76595,25.225604,0.000447,25.098180,-1.2885,0.249,9.75776,9.75776
2705.00,9.76552,25.225663,0.000449,25.098167,-1.2883,0.249,9.75362,9.75362
2706.00,9.76426,25.225878,0.000452,25.098284,-1.2885,0.249,9.75271,9.75271
2707.00,9.76341,25.225790,0.000449,25.098126,-1.2887,0.249,9.75273,9.75273
2708.00,9.76319,25.225815,0.000450,25.098144,-1.2888,0.249,9.75402,9.75402
2709.00,9.76321,25.225730,0.000447,25.098017,-1.2890,0.249,9.75826,9.75826
2710.00,9.76315,25.225907,0.000446,25.098121,-1.2891,0.249,9.76251,9.76251
2711.00,9.76153,25.226084,0.000450,25.098241,-1.2892,0.249,9.76629,9.76629
2712.00,9.75929,25.226255,0.000450,25.098398,-1.2895,0.249,9.77038,9.77038
2713.00,9.75873,25.226240,0.000449,25.098253,-1.2898,0.249,9.77344,9.77344
2714.00,9.76004,25.226207,0.000447,25.098247,-1.2901,0.249,9.77395,9.77395
2715.00,9.76207,25.226137,0.000449,25.098231,-1.2904,0.249,9.77390,9.77390
2716.00,9.76177,25.225974,0.000442,25.098110,-1.2905,0.249,9.77431,9.77431
2717.00,9.76107,25.225929,0.000443,25.098084,-1.2905,0.249,9.77468,9.77468
2718.00,9.76267,25.225993,0.000442,25.098188,-1.2904,0.249,9.77526,9.77526
2719.00,9.76569,25.226123,0.000442,25.098216,-1.2905,0.249,9.77635,9.77635
2720.00,9.76709,25.226296,0.000440,25.098291,-1.2904,0.250,9.77615,9.77615
2721.00,9.76858,25.226539,0.000446,25.098444,-1.2903,0.250,9.77479,9.77479
2722.00,9.76982,25.226611,0.000445,25.098462,-1.2901,0.250,9.77382,9.77382
2723.00,9.77013,25.226655,0.000450,25.098490,-1.2901,0.250,9.77262,9.77262
2724.00,9.77034,25.226740,0.000453,25.098551,-1.2899,0.250,9.77132,9.77132
2725.00,9.77070,25.226741,0.000456,25.098528,-1.2897,0.250,9.77065,9.77065
2726.00,9.77149,25.226676,0.000454,25.098461,-1.2894,0.250,9.76960,9.76960
2727.00,9.77164,25.226555,0.000450,25.098302,-1.2891,0.250,9.76833,9.76833
2728.00,9.77233,25.226515,0.000444,25.098184,-1.2891,0.250,9.76712,9.76712
2729.00,9.77249,25.226471,0.000441,25.098129,-1.2890,0.250,9.76703,9.76703
2730.00,9.77212,25.226324,0.000435,25.097965,-1.2888,0.250,9.76742,9.76742
2731.00,9.77187,25.226476,0.000439,25.098072,-1.2891,0.251,9.76849,9.76849
2732.00,9.77160,25.226553,0.000444,25.098138,-1.2894,0.251,9.76897,9.76897
2733.00,9.77131,25.226530,0.000446,25.098192,-1.2895,0.250,9.76969,9.76969
2734.00,9.77115,25.226369,0.000443,25.097993,-1.2897,0.250,9.76925,9.76925
2735.00,9.77085,25.226482,0.000446,25.098099,-1.2900,0.250,9.76826,9.76826
2736.00,9.77028,25.226337,0.000440,25.097898,-1.2900,0.250,9.76660,9.76660
2737.00,9.76945,25.226257,0.000437,25.097773,-1.2900,0.250,9.76470,9.76470
2738.00,9.76843,25.226440,0.000440,25.097894,-1.2902,0.250,9.76246,9.76246
2739.00,9.76759,25.226683,0.000442,25.098081,-1.2904,0.251,9.76104,9.76104
2740.00,9.76683,25.226663,0.000442,25.098031,-1.2905,0.250,9.75993,9.75993
2741.00,9.76634,25.226654,0.000442,25.098079,-1.2906,0.250,9.75970,9.75970
2742.00,9.76584,25.226593,0.000441,25.097968,-1.2906,0.250,9.76014,9.76014
2743.00,9.76530,25.226573,0.000436,25.097831,-1.2906,0.251,9.76105,9.76105
2744.00,9.76484,25.226544,0.000436,25.097759,-1.2907,0.251,9.76107,9.76107
2745.00,9.76456,25.226675,0.000436,25.097785,-1.2906,0.251,9.76125,9.76125
2746.00,9.76424,25.226794,0.000438,25.097774,-1.2908,0.251,9.76105,9.76105
2747.00,9.76379,25.227160,0.000444,25.098115,-1.2909,0.251,9.76047,9.76047
2748.00,9.76342,25.227238,0.000446,25.098251,-1.2910,0.251,9.76004,9.76004
2749.00,9.76328,25.227361,0.000450,25.098419,-1.2911,0.251,9.76147,9.76147
2750.00,9.76315,25.227166,0.000446,25.098240,-1.2913,0.251,9.76288,9.76288
2751.00,9.76304,25.227159,0.000442,25.098221,-1.2914,0.251,9.76464,9.76464
2752.00,9.76304,25.226969,0.000433,25.098030,-1.2916,0.252,9.76648,9.76648
2753.00,9.76271,25.226841,0.000428,25.097824,-1.2917,0.252,9.76738,9.76738
2754.00,9.76224,25.226774,0.000428,25.097691,-1.2918,0.252,9.76705,9.76705
2755.00,9.76232,25.226955,0.000431,25.097800,-1.2920,0.252,9.76637,9.76637
2756.00,9.76278,25.227064,0.000432,25.097908,-1.2920,0.252,9.76572,9.76572
2757.00,9.76323,25.227279,0.000436,25.098062,-1.2919,0.252,9.76365,9.76365
2758.00,9.76353,25.227433,0.000438,25.098131,-1.2916,0.252,9.76256,9.76256
2759.00,9.76422,25.227529,0.000437,25.098205,-1.2914,0.252,9.76063,9.76063
2760.00,9.76594,25.227430,0.000433,25.098187,-1.2910,0.252,9.75696,9.75696
2761.00,9.76759,25.227407,0.000433,25.098057,-1.2907,0.252,9.75240,9.75240
2762.00,9.76678,25.227416,0.000435,25.098020,-1.2906,0.252,9.74987,9.74987
@19,2.0001,4.0, 2760.058 
2763.00,9.76491,25.227622,0.000438,25.098238,-1.2908,0.252,9.74706,9.74706
2764.00,9.76507,25.227551,0.000434,25.098095,-1.2909,0.253,9.74520,9.74520
2765.00,9.76368,25.227724,0.000440,25.098179,-1.2910,0.253,9.74635,9.74635
2766.00,9.76162,25.227733,0.000443,25.098211,-1.2910,0.253,9.74960,9.74960
2767.00,9.75798,25.227711,0.000442,25.098180,-1.2910,0.253,9.75312,9.75312
2768.00,9.75577,25.227608,0.000440,25.098065,-1.2909,0.253,9.75640,9.75640
2769.00,9.75326,25.227731,0.000445,25.098141,-1.2910,0.252,9.75917,9.75917
2770.00,9.75029,25.227739,0.000441,25.098144,-1.2912,0.252,9.76170,9.76170
2771.00,9.74985,25.227869,0.000443,25.098220,-1.2916,0.253,9.76292,9.76292
2772.00,9.75161,25.227977,0.000441,25.098295,-1.2918,0.253,9.76335,9.76335
2773.00,9.75324,25.227861,0.000438,25.098176,-1.2918,0.253,9.76440,9.76440
2774.00,9.75335,25.227851,0.000438,25.098214,-1.2919,0.253,9.76607,9.76607
2775.00,9.75317,25.227988,0.000442,25.098300,-1.2920,0.253,9.76696,9.76696
2776.00,9.75495,25.227828,0.000437,25.098171,-1.2920,0.253,9.76712,9.76712
2777.00,9.75673,25.227725,0.000435,25.098049,-1.2921,0.253,9.76703,9.76703
2778.00,9.75828,25.227920,0.000441,25.098181,-1.2923,0.253,9.76660,9.76660
2779.00,9.75912,25.227945,0.000442,25.098126,-1.2923,0.253,9.76636,9.76636
2780.00,9.75993,25.227936,0.000437,25.098052,-1.2923,0.253,9.76666,9.76666
2781.00,9.76092,25.228019,0.000435,25.098055,-1.2923,0.253,9.76651,9.76651
2782.00,9.76200,25.228026,0.000434,25.098032,-1.2922,0.253,9.76635,9.76635
2783.00,9.76327,25.227938,0.000433,25.097974,-1.2921,0.253,9.76731,9.76731
2784.00,9.76465,25.227906,0.000429,25.097976,-1.2920,0.254,9.76787,9.76787
2785.00,9.76542,25.227934,0.000433,25.098027,-1.2921,0.254,9.76807,9.76807
2786.00,9.76616,25.227988,0.000437,25.098037,-1.2923,0.254,9.76879,9.76879
2787.00,9.76662,25.228048,0.000439,25.098077,-1.2926,0.254,9.76975,9.76975
2788.00,9.76686,25.228117,0.000439,25.098053,-1.2927,0.254,9.76987,9.76987
2789.00,9.76732,25.228319,0.000443,25.098177,-1.2929,0.254,9.77023,9.77023
2790.00,9.76782,25.228448,0.000443,25.098257,-1.2930,0.254,9.77067,9.77067
2791.00,9.76831,25.228533,0.000438,25.098324,-1.2928,0.254,9.77278,9.77278
2792.00,9.76876,25.228611,0.000434,25.098263,-1.2928,0.254,9.77528,9.77528
2793.00,9.76953,25.228658,0.000432,25.098247,-1.2928,0.254,9.77815,9.77815
2794.00,9.76987,25.228613,0.000426,25.098145,-1.2928,0.254,9.77967,9.77967
2795.00,9.77106,25.228476,0.000419,25.097988,-1.2929,0.254,9.78031,9.78031
2796.00,9.77157,25.228588,0.000423,25.098046,-1.2929,0.254,9.77862,9.77862
2797.00,9.77186,25.228570,0.000428,25.098096,-1.2927,0.254,9.77655,9.77655
2798.00,9.77213,25.228603,0.000428,25.098108,-1.2924,0.255,9.77343,9.77343
2799.00,9.77252,25.228601,0.000434,25.098145,-1.2923,0.255,9.77033,9.77033
2800.00,9.77329,25.228703,0.000440,25.098214,-1.2922,0.255,9.76826,9.76826
2801.00,9.77392,25.228623,0.000441,25.098145,-1.2922,0.255,9.76754,9.76754
2802.00,9.77321,25.228683,0.000444,25.098166,-1.2924,0.255,9.76731,9.76731
2803.00,9.77325,25.228758,0.000448,25.098232,-1.2928,0.255,9.76747,9.76747
2804.00,9.77396,25.228845,0.000445,25.098224,-1.2931,0.255,9.76808,9.76808
2805.00,9.77378,25.228864,0.000441,25.098133,-1.2932,0.255,9.76768,9.76768
2806.00,9.77311,25.228950,0.000437,25.098167,-1.2933,0.255,9.76690,9.76690
2807.00,9.77241,25.228950,0.000433,25.098147,-1.2935,0.255,9.76563,9.76563
2808.00,9.77139,25.228734,0.000428,25.098004,-1.2935,0.255,9.76455,9.76455
2809.00,9.77079,25.228618,0.000427,25.097942,-1.2934,0.255,9.76405,9.76405
2810.00,9.77032,25.228694,0.000429,25.098000,-1.2932,0.255,9.76491,9.76491
2811.00,9.76998,25.228775,0.000433,25.098042,-1.2933,0.255,9.76568,9.76568
2812.00,9.76919,25.228845,0.000434,25.098056,-1.2934,0.255,9.76619,9.76619
2813.00,9.76778,25.229041,0.000438,25.098170,-1.2936,0.255,9.76671,9.76671
2814.00,9.76735,25.229265,0.000446,25.098298,-1.2936,0.255,9.76705,9.76705
2815.00,9.76694,25.229295,0.000448,25.098377,-1.2934,0.255,9.76633,9.76633
2816.00,9.76662,25.229174,0.000444,25.098288,-1.2932,0.255,9.76576,9.76576
2817.00,9.76628,25.229364,0.000446,25.098386,-1.2930,0.255,9.76516,9.76516
2818.00,9.76592,25.229335,0.000440,25.098189,-1.2927,0.256,9.76445,9.76445
2819.00,9.76577,25.229337,0.000431,25.098108,-1.2927,0.256,9.76406,9.76406
2820.00,9.76574,25.229309,0.000428,25.097983,-1.2927,0.256,9.76372,9.76372
2821.00,9.76560,25.229403,0.000430,25.097974,-1.2929,0.256,9.76371,9.76371
2822.00,9.76531,25.229203,0.000426,25.097797,-1.2928,0.256,9.76359,9.76359
2823.00,9.76516,25.229293,0.000429,25.097986,-1.2927,0.256,9.76504,9.76504
2824.00,9.76525,25.229435,0.000438,25.098175,-1.2927,0.256,9.76600,9.76600
2825.00,9.76542,25.229495,0.000444,25.098224,-1.2931,0.256,9.76732,9.76732
2826.00,9.76567,25.229151,0.000439,25.097905,-1.2933,0.256,9.76788,9.76788
2827.00,9.76584,25.229120,0.000439,25.097858,-1.2937,0.256,9.76884,9.76884
2828.00,9.76600,25.229190,0.000441,25.097919,-1.2941,0.256,9.76808,9.76808
2829.00,9.76617,25.229040,0.000435,25.097782,-1.2942,0.256,9.76798,9.76798
2830.00,9.76606,25.229138,0.000431,25.097907,-1.2942,0.256,9.76759,9.76759
2831.00,9.76603,25.229394,0.000435,25.098185,-1.2942,0.257,9.76776,9.76776
2832.00,9.76614,25.229490,0.000434,25.098278,-1.2942,0.257,9.76800,9.76800
2833.00,9.76623,25.229543,0.000436,25.098254,-1.2942,0.257,9.76836,9.76836
2834.00,9.76640,25.229688,0.000440,25.098267,-1.2943,0.257,9.76837,9.76837
2835.00,9.76672,25.229557,0.000434,25.098084,-1.2944,0.257,9.76895,9.76895
2836.00,9.76704,25.229746,0.000439,25.098148,-1.2945,0.257,9.76930,9.76930
2837.00,9.76728,25.229834,0.000441,25.098171,-1.2946,0.257,9.76889,9.76889
2838.00,9.76721,25.229736,0.000440,25.098018,-1.2945,0.257,9.76704,9.76704
2839.00,9.76692,25.229758,0.000438,25.097995,-1.2946,0.257,9.76465,9.76465
2840.00,9.76672,25.229876,0.000441,25.098042,-1.2945,0.257,9.76301,9.76301
2841.00,9.76658,25.229866,0.000441,25.098034,-1.2945,0.257,9.76111,9.76111
2842.00,9.76648,25.229883,0.000440,25.097988,-1.2946,0.257,9.76014,9.76014
2843.00,9.76632,25.230084,0.000440,25.098136,-1.2949,0.257,9.76082,9.76082
2844.00,9.76586,25.230031,0.000439,25.098041,-1.2949,0.257,9.76218,9.76218
2845.00,9.76561,25.230076,0.000443,25.098051,-1.2948,0.257,9.76334,9.76334
2846.00,9.76538,25.230069,0.000441,25.098006,-1.2947,0.257,9.76486,9.76486
2847.00,9.76495,25.230208,0.000444,25.098148,-1.2946,0.257,9.76602,9.76602
2848.00,9.76501,25.230344,0.000449,25.098275,-1.2945,0.257,9.76706,9.76706
2849.00,9.76531,25.230307,0.000446,25.098263,-1.2945,0.257,9.76647,9.76647
2850.00,9.76535,25.230401,0.000448,25.098298,-1.2945,0.257,9.76525,9.76525
2851.00,9.76510,25.230483,0.000447,25.098347,-1.2943,0.258,9.76493,9.76493
2852.00,9.76499,25.230327,0.000441,25.098223,-1.2942,0.258,9.76454,9.76454
2853.00,9.76482,25.230134,0.000434,25.097984,-1.2942,0.258,9.76397,9.76397
2854.00,9.76458,25.230050,0.000434,25.097920,-1.2943,0.258,9.76478,9.76478
2855.00,9.76451,25.229994,0.000431,25.097896,-1.2945,0.258,9.76616,9.76616
2856.00,9.76450,25.230014,0.000431,25.097908,-1.2949,0.258,9.76754,9.76754
2857.00,9.76460,25.230173,0.000436,25.097961,-1.2950,0.258,9.76886,9.76886
2858.00,9.76517,25.230226,0.000439,25.097984,-1.2950,0.258,9.76986,9.76986
2859.00,9.76578,25.230500,0.000445,25.098205,-1.2950,0.258,9.77060,9.77060
2860.00,9.76622,25.230651,0.000448,25.098265,-1.2951,0.258,9.77091,9.77091
2861.00,9.76671,25.230702,0.000451,25.098197,-1.2951,0.258,9.77043,9.77043
2862.00,9.76712,25.230569,0.000444,25.098059,-1.2952,0.258,9.76917,9.76917
2863.00,9.76726,25.230572,0.000445,25.098080,-1.2953,0.258,9.76884,9.76884
2864.00,9.76761,25.230636,0.000446,25.098075,-1.2952,0.258,9.76931,9.76931
2865.00,9.76775,25.230651,0.000447,25.098084,-1.2951,0.258,9.76914,9.76914
2866.00,9.76791,25.230613,0.000444,25.098108,-1.2950,0.259,9.76812,9.76812
2867.00,9.76786,25.230766,0.000450,25.098245,-1.2947,0.258,9.76923,9.76923
2868.00,9.76797,25.230778,0.000448,25.098201,-1.2945,0.259,9.77086,9.77086
2869.00,9.76866,25.230763,0.000443,25.098218,-1.2944,0.259,9.77093,9.77093
2870.00,9.76907,25.230731,0.000440,25.098174,-1.2944,0.259,9.77072,9.77072
2871.00,9.76932,25.230870,0.000443,25.098204,-1.2944,0.259,9.77133,9.77133
2872.00,9.76941,25.230977,0.000443,25.098252,-1.2944,0.259,9.77015,9.77015
2873.00,9.76976,25.231182,0.000447,25.098453,-1.2944,0.259,9.76855,9.76855
2874.00,9.76988,25.231320,0.000455,25.098566,-1.2943,0.259,9.76728,9.76728
2875.00,9.76962,25.231510,0.000457,25.098728,-1.2942,0.259,9.76684,9.76684
2876.00,9.76929,25.231327,0.000452,25.098560,-1.2942,0.259,9.76623,9.76623
2877.00,9.76902,25.231132,0.000449,25.098358,-1.2943,0.259,9.76696,9.76696
2878.00,9.76888,25.231084,0.000449,25.098226,-1.2945,0.259,9.76731,9.76731
2879.00,9.76865,25.230980,0.000443,25.098058,-1.2948,0.259,9.76870,9.76870
2880.00,9.76881,25.230792,0.000438,25.097874,-1.2949,0.259,9.76976,9.76976
2881.00,9.76906,25.231121,0.000447,25.098173,-1.2950,0.259,9.77104,9.77104
2882.00,9.76934,25.231239,0.000446,25.098271,-1.2951,0.259,9.77186,9.77186
2883.00,9.76962,25.231210,0.000442,25.098217,-1.2951,0.260,9.77181,9.77181
2884.00,9.76951,25.231202,0.000437,25.098159,-1.2952,0.260,9.77030,9.77030
2885.00,9.76940,25.231391,0.000439,25.098205,-1.2952,0.260,9.76873,9.76873
2886.00,9.76902,25.231323,0.000432,25.098061,-1.2952,0.260,9.76690,9.76690
2887.00,9.76874,25.231366,0.000434,25.098059,-1.2953,0.260,9.76589,9.76589
2888.00,9.76838,25.231482,0.000436,25.098183,-1.2952,0.260,9.76484,9.76484
2889.00,9.76803,25.231507,0.000439,25.098152,-1.2951,0.260,9.76549,9.76549
2890.00,9.76799,25.231376,0.000440,25.098012,-1.2950,0.260,9.76676,9.76676
2891.00,9.76805,25.231364,0.000442,25.098022,-1.2948,0.260,9.76784,9.76784
2892.00,9.76814,25.231523,0.000445,25.098114,-1.2947,0.260,9.76772,9.76772
2893.00,9.76826,25.231491,0.000443,25.098000,-1.2948,0.260,9.76854,9.76854
2894.00,9.76851,25.231595,0.000446,25.098071,-1.2949,0.260,9.76889,9.76889
2895.00,9.76856,25.231794,0.000447,25.098315,-1.2952,0.260,9.76801,9.76801
2896.00,9.76846,25.231790,0.000444,25.098266,-1.2955,0.261,9.76723,9.76723
2897.00,9.76815,25.231800,0.000444,25.098277,-1.2957,0.261,9.76664,9.76664
2898.00,9.76793,25.231771,0.000440,25.098210,-1.2957,0.261,9.76613,9.76613
2899.00,9.76773,25.231728,0.000435,25.098143,-1.2956,0.261,9.76563,9.76563
2900.00,9.76745,25.231718,0.000434,25.098041,-1.2954,0.261,9.76539,9.76539
2901.00,9.76705,25.231626,0.000431,25.097958,-1.2954,0.261,9.76561,9.76561
2902.00,9.76663,25.231551,0.000430,25.097842,-1.2956,0.261,9.76479,9.76479
2903.00,9.76590,25.231606,0.000435,25.097899,-1.2957,0.261,9.76309,9.76309
2904.00,9.76557,25.231605,0.000435,25.097888,-1.2958,0.261,9.76172,9.76172
2905.00,9.76557,25.231598,0.000437,25.097892,-1.2958,0.261,9.76163,9.76163
2906.00,9.76558,25.231711,0.000444,25.097969,-1.2957,0.261,9.76210,9.76210
2907.00,9.76559,25.231778,0.000448,25.098033,-1.2956,0.261,9.76343,9.76343
2908.00,9.76559,25.231791,0.000446,25.098029,-1.2956,0.261,9.76464,9.76464
2909.00,9.76544,25.231683,0.000443,25.097876,-1.2957,0.261,9.76541,9.76541
2910.00,9.76521,25.231562,0.000437,25.097678,-1.2959,0.261,9.76522,9.76522
2911.00,9.76492,25.231704,0.000436,25.097715,-1.2961,0.261,9.76434,9.76434
2912.00,9.76464,25.231958,0.000433,25.097879,-1.2963,0.262,9.76344,9.76344
