# Supplementary material for: HSL1 and BAM1/2 impact epidermal cell development by sensing distinct signaling peptides
Source: Nat Commun. 2022 Feb 15;13:876. doi: 10.1038/s41467-022-28558-4 (PMC8847575; doi:10.1038/s41467-022-28558-4)
Supplement: Supplementary file 4 — Source Data [file 41467_2022_28558_MOESM4_ESM.zip › Source Data/Source Data/Figure S3/Exp1_HSL1_CLE13_SERK1.itc]

$ITC
$ 19 
$NOT
$ 25 
$ 60 
$ 500 
$ 10 
$ 2 
$ADCGainCode:  0 
$False,True,True
$ 0.4 , 0.8 , 150 , 5 
$ 2 , 4 , 150 , 5 
$ 2 , 4 , 150 , 5 
$ 2 , 4 , 150 , 5 
$ 2 , 4 , 150 , 5 
$ 2 , 4 , 150 , 5 
$ 2 , 4 , 150 , 5 
$ 2 , 4 , 150 , 5 
$ 2 , 4 , 150 , 5 
$ 2 , 4 , 150 , 5 
$ 2 , 4 , 150 , 5 
$ 2 , 4 , 150 , 5 
$ 2 , 4 , 150 , 5 
$ 2 , 4 , 150 , 5 
$ 2 , 4 , 150 , 5 
$ 2 , 4 , 150 , 5 
$ 2 , 4 , 150 , 5 
$ 2 , 4 , 150 , 5 
$ 2 , 4 , 150 , 5 
# 0 
# 0.1 
# 0.015 
# 0.2035 
# 25 
# 4 
# 8.15 
# 1 
?HSL1_15uM_CLE13_450uM_SERK1_100uM
% MICROCALITC_MAL1177627
% 0.2035 
% 4 
%-0.586102 , 29.61604 
%-0.348256 , 29.40329 
% 0.8333333 
% 167740 , 167730 
% 0.25 , 81 
%-0.015695 ,-0.033946 
%-20 , 8 
% 0 , 0 
% 0 
% 128000       127744 
% 43.1 
% 500 , 750 , 1000 , 750 
% 0.06978023945 ,-0.002252194966 ,-3.244915618586E-05 , 1.349203907274E-06 ,-9.058983361606E-09 
% MicroCalITC Ver: 1.29.32 Run time:10/7/2021 4:29:14 PM
@0
5.00,9.57195,25.164365,0.000400,25.118516,-2.0946,-0.003,9.57510,9.57510
6.00,9.57255,25.164359,0.000400,25.118469,-2.0944,-0.003,9.57559,9.57559
7.00,9.57281,25.164282,0.000395,25.118439,-2.0940,-0.003,9.57505,9.57505
8.00,9.57295,25.164359,0.000398,25.118535,-2.0939,-0.003,9.57446,9.57446
9.00,9.57304,25.164391,0.000394,25.118573,-2.0938,-0.002,9.57552,9.57552
10.00,9.57342,25.164377,0.000391,25.118508,-2.0938,-0.002,9.57528,9.57528
11.00,9.57376,25.164428,0.000392,25.118516,-2.0941,-0.002,9.57520,9.57520
12.00,9.57397,25.164564,0.000393,25.118542,-2.0943,-0.002,9.57563,9.57563
13.00,9.57409,25.164602,0.000390,25.118509,-2.0945,-0.002,9.57549,9.57549
14.00,9.57418,25.164674,0.000390,25.118472,-2.0947,-0.002,9.57433,9.57433
15.00,9.57425,25.164767,0.000389,25.118486,-2.0947,-0.002,9.57405,9.57405
16.00,9.57426,25.164806,0.000384,25.118424,-2.0946,-0.001,9.57428,9.57428
17.00,9.57435,25.164892,0.000383,25.118445,-2.0945,-0.001,9.57522,9.57522
18.00,9.57477,25.164924,0.000384,25.118456,-2.0942,-0.001,9.57677,9.57677
19.00,9.57535,25.164977,0.000387,25.118578,-2.0941,-0.001,9.57908,9.57908
20.00,9.57592,25.165040,0.000388,25.118635,-2.0941,-0.001,9.58008,9.58008
21.00,9.57615,25.165122,0.000389,25.118750,-2.0941,-0.001,9.57988,9.57988
22.00,9.57638,25.165146,0.000390,25.118718,-2.0942,-0.001,9.58012,9.58012
23.00,9.57659,25.165154,0.000387,25.118662,-2.0944,-0.001,9.58024,9.58024
24.00,9.57693,25.165108,0.000379,25.118586,-2.0943,-0.001,9.57937,9.57937
25.00,9.57699,25.165083,0.000381,25.118564,-2.0942,-0.001,9.57838,9.57838
26.00,9.57708,25.165092,0.000386,25.118503,-2.0941,-0.001,9.57814,9.57814
27.00,9.57724,25.165116,0.000389,25.118475,-2.0940,-0.001,9.57744,9.57744
28.00,9.57730,25.165184,0.000390,25.118529,-2.0939,-0.001,9.57637,9.57637
29.00,9.57717,25.165231,0.000394,25.118454,-2.0939,-0.001,9.57548,9.57548
30.00,9.57699,25.165351,0.000394,25.118501,-2.0940,-0.001,9.57496,9.57496
31.00,9.57689,25.165368,0.000386,25.118492,-2.0941,0.000,9.57535,9.57535
32.00,9.57705,25.165381,0.000381,25.118540,-2.0941,0.000,9.57576,9.57576
33.00,9.57746,25.165357,0.000382,25.118476,-2.0942,0.000,9.57586,9.57586
34.00,9.57774,25.165356,0.000383,25.118461,-2.0942,0.000,9.57600,9.57600
35.00,9.57764,25.165211,0.000381,25.118290,-2.0942,0.000,9.57558,9.57558
36.00,9.57717,25.165240,0.000388,25.118322,-2.0942,0.000,9.57466,9.57466
37.00,9.57679,25.165289,0.000392,25.118307,-2.0943,0.000,9.57306,9.57306
38.00,9.57631,25.165364,0.000389,25.118309,-2.0942,0.000,9.57158,9.57158
39.00,9.57579,25.165528,0.000391,25.118461,-2.0941,0.000,9.57157,9.57157
40.00,9.57555,25.165626,0.000392,25.118541,-2.0940,0.000,9.57283,9.57283
41.00,9.57546,25.165526,0.000386,25.118478,-2.0937,0.000,9.57357,9.57357
42.00,9.57518,25.165529,0.000383,25.118450,-2.0934,0.000,9.57382,9.57382
43.00,9.57462,25.165604,0.000385,25.118550,-2.0933,0.000,9.57438,9.57438
44.00,9.57434,25.165592,0.000382,25.118487,-2.0934,0.001,9.57368,9.57368
45.00,9.57402,25.165756,0.000382,25.118616,-2.0937,0.001,9.57189,9.57189
46.00,9.57369,25.165979,0.000388,25.118682,-2.0941,0.001,9.57114,9.57114
47.00,9.57344,25.166121,0.000394,25.118778,-2.0943,0.001,9.57082,9.57082
48.00,9.57332,25.166138,0.000393,25.118780,-2.0944,0.001,9.56992,9.56992
49.00,9.57319,25.166212,0.000394,25.118809,-2.0942,0.001,9.56973,9.56973
50.00,9.57265,25.166212,0.000394,25.118727,-2.0939,0.001,9.57098,9.57098
51.00,9.57229,25.166233,0.000389,25.118676,-2.0936,0.001,9.57226,9.57226
52.00,9.57214,25.166237,0.000383,25.118609,-2.0934,0.002,9.57302,9.57302
53.00,9.57197,25.166233,0.000386,25.118532,-2.0935,0.002,9.57537,9.57537
54.00,9.57210,25.166247,0.000388,25.118487,-2.0935,0.002,9.57714,9.57714
55.00,9.57216,25.166219,0.000387,25.118496,-2.0937,0.002,9.57785,9.57785
56.00,9.57134,25.166260,0.000390,25.118514,-2.0938,0.002,9.57777,9.57777
57.00,9.57100,25.166279,0.000394,25.118466,-2.0939,0.001,9.57751,9.57751
58.00,9.57120,25.166327,0.000392,25.118458,-2.0939,0.002,9.57582,9.57582
59.00,9.57153,25.166340,0.000391,25.118463,-2.0938,0.002,9.57379,9.57379
60.00,9.57473,25.166411,0.000390,25.118441,-2.0937,0.002,9.57182,9.57182
@1,0.4000,0.8, 60.0559999999969 
61.00,9.57739,25.166400,0.000388,25.118468,-2.0937,0.002,9.57042,9.57042
62.00,9.57714,25.166477,0.000386,25.118538,-2.0937,0.002,9.57070,9.57070
63.00,9.57779,25.166532,0.000386,25.118558,-2.0938,0.003,9.57081,9.57081
64.00,9.57697,25.166515,0.000387,25.118542,-2.0941,0.003,9.57123,9.57123
65.00,9.57545,25.166599,0.000393,25.118561,-2.0941,0.002,9.57247,9.57247
66.00,9.57457,25.166668,0.000393,25.118510,-2.0942,0.002,9.57365,9.57365
67.00,9.57421,25.166730,0.000396,25.118529,-2.0941,0.002,9.57397,9.57397
68.00,9.57414,25.166795,0.000400,25.118516,-2.0940,0.002,9.57519,9.57519
69.00,9.57437,25.166881,0.000402,25.118487,-2.0938,0.002,9.57570,9.57570
70.00,9.57448,25.166874,0.000399,25.118410,-2.0937,0.003,9.57567,9.57567
71.00,9.57432,25.166884,0.000398,25.118424,-2.0936,0.003,9.57477,9.57477
72.00,9.57410,25.166946,0.000396,25.118413,-2.0936,0.003,9.57424,9.57424
73.00,9.57394,25.166942,0.000393,25.118408,-2.0934,0.003,9.57310,9.57310
74.00,9.57346,25.167060,0.000392,25.118485,-2.0932,0.003,9.57257,9.57257
75.00,9.57311,25.167086,0.000392,25.118554,-2.0931,0.004,9.57143,9.57143
76.00,9.57255,25.167231,0.000396,25.118605,-2.0930,0.003,9.57038,9.57038
77.00,9.57219,25.167156,0.000397,25.118575,-2.0930,0.003,9.56973,9.56973
78.00,9.57221,25.167203,0.000398,25.118594,-2.0932,0.003,9.56979,9.56979
79.00,9.57215,25.167190,0.000397,25.118592,-2.0933,0.004,9.56927,9.56927
80.00,9.57236,25.167184,0.000396,25.118578,-2.0933,0.004,9.57059,9.57059
81.00,9.57265,25.167117,0.000396,25.118558,-2.0933,0.004,9.57208,9.57208
82.00,9.57265,25.167121,0.000392,25.118548,-2.0933,0.004,9.57251,9.57251
83.00,9.57270,25.167115,0.000390,25.118503,-2.0933,0.004,9.57305,9.57305
84.00,9.57279,25.167150,0.000393,25.118491,-2.0932,0.004,9.57352,9.57352
85.00,9.57269,25.167203,0.000394,25.118466,-2.0934,0.004,9.57268,9.57268
86.00,9.57243,25.167253,0.000391,25.118482,-2.0934,0.004,9.57213,9.57213
87.00,9.57228,25.167395,0.000393,25.118568,-2.0935,0.004,9.57203,9.57203
88.00,9.57200,25.167503,0.000398,25.118674,-2.0933,0.004,9.57168,9.57168
89.00,9.57189,25.167511,0.000397,25.118650,-2.0932,0.004,9.57208,9.57208
90.00,9.57192,25.167535,0.000399,25.118635,-2.0930,0.004,9.57302,9.57302
91.00,9.57193,25.167487,0.000399,25.118510,-2.0929,0.004,9.57327,9.57327
92.00,9.57206,25.167485,0.000402,25.118443,-2.0928,0.004,9.57419,9.57419
93.00,9.57215,25.167474,0.000399,25.118394,-2.0929,0.004,9.57423,9.57423
94.00,9.57235,25.167531,0.000395,25.118424,-2.0930,0.005,9.57535,9.57535
95.00,9.57285,25.167630,0.000391,25.118477,-2.0932,0.005,9.57611,9.57611
96.00,9.57324,25.167812,0.000393,25.118583,-2.0934,0.005,9.57603,9.57603
97.00,9.57337,25.167867,0.000391,25.118567,-2.0933,0.005,9.57477,9.57477
98.00,9.57331,25.167982,0.000390,25.118556,-2.0932,0.005,9.57436,9.57436
99.00,9.57342,25.168045,0.000394,25.118519,-2.0933,0.005,9.57310,9.57310
100.00,9.57354,25.168087,0.000395,25.118510,-2.0931,0.005,9.57238,9.57238
101.00,9.57358,25.168106,0.000395,25.118543,-2.0929,0.005,9.57308,9.57308
102.00,9.57367,25.168141,0.000395,25.118555,-2.0929,0.005,9.57455,9.57455
103.00,9.57381,25.168241,0.000397,25.118602,-2.0929,0.005,9.57609,9.57609
104.00,9.57412,25.168301,0.000394,25.118593,-2.0929,0.005,9.57653,9.57653
105.00,9.57445,25.168309,0.000392,25.118602,-2.0930,0.006,9.57650,9.57650
106.00,9.57457,25.168350,0.000389,25.118602,-2.0930,0.006,9.57634,9.57634
107.00,9.57492,25.168396,0.000388,25.118549,-2.0930,0.006,9.57578,9.57578
108.00,9.57500,25.168418,0.000386,25.118518,-2.0930,0.006,9.57531,9.57531
109.00,9.57500,25.168476,0.000388,25.118536,-2.0930,0.006,9.57580,9.57580
110.00,9.57516,25.168574,0.000391,25.118565,-2.0930,0.006,9.57590,9.57590
111.00,9.57530,25.168684,0.000395,25.118580,-2.0931,0.006,9.57619,9.57619
112.00,9.57544,25.168750,0.000397,25.118671,-2.0931,0.006,9.57656,9.57656
113.00,9.57544,25.168780,0.000398,25.118689,-2.0930,0.006,9.57618,9.57618
114.00,9.57547,25.168751,0.000396,25.118624,-2.0928,0.006,9.57612,9.57612
115.00,9.57538,25.168802,0.000393,25.118552,-2.0928,0.007,9.57662,9.57662
116.00,9.57543,25.168761,0.000388,25.118467,-2.0927,0.007,9.57675,9.57675
117.00,9.57582,25.168771,0.000387,25.118375,-2.0925,0.007,9.57739,9.57739
118.00,9.57627,25.168737,0.000384,25.118311,-2.0923,0.007,9.57841,9.57841
119.00,9.57670,25.168829,0.000388,25.118411,-2.0922,0.007,9.57904,9.57904
120.00,9.57693,25.168830,0.000388,25.118395,-2.0921,0.007,9.57876,9.57876
121.00,9.57695,25.168818,0.000386,25.118362,-2.0921,0.008,9.57859,9.57859
122.00,9.57698,25.168894,0.000385,25.118443,-2.0922,0.008,9.57813,9.57813
123.00,9.57689,25.169097,0.000390,25.118554,-2.0924,0.008,9.57736,9.57736
124.00,9.57685,25.169130,0.000388,25.118477,-2.0925,0.008,9.57663,9.57663
125.00,9.57697,25.169259,0.000396,25.118492,-2.0925,0.008,9.57702,9.57702
126.00,9.57716,25.169353,0.000401,25.118570,-2.0924,0.007,9.57755,9.57755
127.00,9.57747,25.169399,0.000403,25.118550,-2.0923,0.007,9.57848,9.57848
128.00,9.57774,25.169357,0.000400,25.118438,-2.0921,0.007,9.57947,9.57947
129.00,9.57807,25.169412,0.000402,25.118449,-2.0920,0.007,9.58137,9.58137
130.00,9.57855,25.169402,0.000397,25.118505,-2.0920,0.008,9.58250,9.58250
131.00,9.57887,25.169469,0.000391,25.118469,-2.0918,0.008,9.58285,9.58285
132.00,9.57898,25.169490,0.000390,25.118453,-2.0919,0.008,9.58216,9.58216
133.00,9.57905,25.169525,0.000390,25.118545,-2.0920,0.008,9.58110,9.58110
134.00,9.57903,25.169550,0.000384,25.118600,-2.0919,0.009,9.57902,9.57902
135.00,9.57903,25.169555,0.000380,25.118569,-2.0920,0.009,9.57805,9.57805
136.00,9.57918,25.169654,0.000385,25.118656,-2.0922,0.009,9.57831,9.57831
137.00,9.57930,25.169665,0.000384,25.118724,-2.0923,0.009,9.57938,9.57938
138.00,9.57934,25.169647,0.000385,25.118662,-2.0921,0.009,9.58148,9.58148
139.00,9.57963,25.169570,0.000387,25.118553,-2.0920,0.009,9.58287,9.58287
140.00,9.58006,25.169587,0.000393,25.118551,-2.0918,0.009,9.58279,9.58279
141.00,9.58058,25.169567,0.000392,25.118494,-2.0914,0.009,9.58198,9.58198
142.00,9.58106,25.169602,0.000394,25.118433,-2.0911,0.009,9.58089,9.58089
143.00,9.58109,25.169655,0.000394,25.118448,-2.0909,0.009,9.58002,9.58002
144.00,9.58083,25.169704,0.000393,25.118486,-2.0908,0.009,9.57987,9.57987
145.00,9.58083,25.169687,0.000390,25.118421,-2.0907,0.009,9.57990,9.57990
146.00,9.58090,25.169664,0.000391,25.118401,-2.0908,0.009,9.58003,9.58003
147.00,9.58080,25.169664,0.000388,25.118375,-2.0909,0.010,9.58043,9.58043
148.00,9.58066,25.169662,0.000386,25.118372,-2.0911,0.010,9.58027,9.58027
149.00,9.58020,25.169753,0.000384,25.118411,-2.0914,0.010,9.58026,9.58026
150.00,9.58011,25.169878,0.000387,25.118483,-2.0917,0.010,9.58010,9.58010
151.00,9.58020,25.169916,0.000390,25.118453,-2.0919,0.010,9.58037,9.58037
152.00,9.58018,25.169893,0.000388,25.118389,-2.0920,0.010,9.58023,9.58023
153.00,9.58034,25.169953,0.000388,25.118384,-2.0919,0.010,9.58020,9.58020
154.00,9.58062,25.170009,0.000391,25.118354,-2.0917,0.010,9.57951,9.57951
155.00,9.58048,25.170118,0.000389,25.118382,-2.0915,0.010,9.57870,9.57870
156.00,9.58019,25.170198,0.000385,25.118398,-2.0912,0.011,9.57776,9.57776
157.00,9.57991,25.170353,0.000388,25.118482,-2.0910,0.011,9.57738,9.57738
158.00,9.57956,25.170391,0.000389,25.118411,-2.0910,0.011,9.57711,9.57711
159.00,9.57941,25.170517,0.000389,25.118436,-2.0908,0.011,9.57809,9.57809
160.00,9.57961,25.170515,0.000389,25.118386,-2.0908,0.011,9.58048,9.58048
161.00,9.57999,25.170505,0.000385,25.118386,-2.0907,0.011,9.58266,9.58266
162.00,9.58039,25.170470,0.000383,25.118385,-2.0907,0.011,9.58396,9.58396
163.00,9.58055,25.170555,0.000386,25.118481,-2.0907,0.011,9.58488,9.58488
164.00,9.58055,25.170547,0.000387,25.118413,-2.0907,0.011,9.58469,9.58469
165.00,9.58069,25.170544,0.000386,25.118425,-2.0907,0.011,9.58400,9.58400
166.00,9.58086,25.170590,0.000389,25.118488,-2.0906,0.011,9.58355,9.58355
167.00,9.58091,25.170668,0.000390,25.118538,-2.0905,0.011,9.58409,9.58409
168.00,9.58100,25.170646,0.000386,25.118533,-2.0903,0.011,9.58467,9.58467
169.00,9.58123,25.170630,0.000385,25.118579,-2.0903,0.012,9.58503,9.58503
170.00,9.58176,25.170704,0.000387,25.118635,-2.0903,0.012,9.58563,9.58563
171.00,9.58227,25.170679,0.000389,25.118560,-2.0903,0.012,9.58508,9.58508
172.00,9.58246,25.170723,0.000394,25.118562,-2.0905,0.012,9.58393,9.58393
173.00,9.58242,25.170695,0.000396,25.118492,-2.0907,0.012,9.58310,9.58310
174.00,9.58245,25.170694,0.000396,25.118536,-2.0908,0.012,9.58226,9.58226
175.00,9.58259,25.170674,0.000395,25.118492,-2.0910,0.012,9.58077,9.58077
176.00,9.58281,25.170813,0.000395,25.118558,-2.0912,0.012,9.58035,9.58035
177.00,9.58308,25.170860,0.000389,25.118529,-2.0910,0.012,9.58094,9.58094
178.00,9.58347,25.170972,0.000387,25.118566,-2.0908,0.013,9.58206,9.58206
179.00,9.58380,25.171077,0.000385,25.118531,-2.0905,0.013,9.58325,9.58325
180.00,9.58373,25.171189,0.000387,25.118607,-2.0902,0.013,9.58396,9.58396
181.00,9.58335,25.171212,0.000387,25.118588,-2.0900,0.013,9.58360,9.58360
182.00,9.58296,25.171236,0.000387,25.118553,-2.0899,0.013,9.58242,9.58242
183.00,9.58279,25.171278,0.000389,25.118549,-2.0897,0.013,9.58137,9.58137
184.00,9.58278,25.171337,0.000392,25.118576,-2.0895,0.013,9.58089,9.58089
185.00,9.58256,25.171343,0.000392,25.118527,-2.0894,0.013,9.58151,9.58151
186.00,9.58206,25.171367,0.000390,25.118480,-2.0891,0.013,9.58363,9.58363
187.00,9.58172,25.171338,0.000395,25.118477,-2.0890,0.013,9.58470,9.58470
188.00,9.58207,25.171378,0.000397,25.118458,-2.0891,0.012,9.58426,9.58426
189.00,9.58239,25.171385,0.000396,25.118426,-2.0892,0.013,9.58393,9.58393
190.00,9.58258,25.171345,0.000389,25.118344,-2.0893,0.013,9.58316,9.58316
191.00,9.58276,25.171391,0.000388,25.118417,-2.0895,0.013,9.58223,9.58223
192.00,9.58259,25.171509,0.000388,25.118457,-2.0897,0.013,9.58222,9.58222
193.00,9.58270,25.171470,0.000384,25.118455,-2.0899,0.014,9.58303,9.58303
194.00,9.58308,25.171425,0.000383,25.118469,-2.0899,0.014,9.58461,9.58461
195.00,9.58336,25.171492,0.000388,25.118545,-2.0898,0.014,9.58570,9.58570
196.00,9.58376,25.171511,0.000387,25.118494,-2.0898,0.014,9.58545,9.58545
197.00,9.58362,25.171499,0.000383,25.118462,-2.0898,0.014,9.58420,9.58420
198.00,9.58318,25.171599,0.000384,25.118507,-2.0897,0.014,9.58304,9.58304
199.00,9.58279,25.171708,0.000387,25.118548,-2.0897,0.014,9.58134,9.58134
200.00,9.58273,25.171757,0.000386,25.118531,-2.0897,0.014,9.58041,9.58041
201.00,9.58318,25.171813,0.000385,25.118565,-2.0896,0.014,9.58107,9.58107
202.00,9.58325,25.171870,0.000386,25.118566,-2.0896,0.014,9.58229,9.58229
203.00,9.58280,25.171885,0.000386,25.118547,-2.0895,0.014,9.58304,9.58304
204.00,9.58280,25.171944,0.000385,25.118550,-2.0894,0.015,9.58376,9.58376
205.00,9.58302,25.172012,0.000387,25.118604,-2.0893,0.015,9.58538,9.58538
206.00,9.58296,25.172001,0.000392,25.118567,-2.0893,0.015,9.58705,9.58705
207.00,9.58294,25.172041,0.000395,25.118624,-2.0892,0.015,9.58853,9.58853
208.00,9.58126,25.172060,0.000394,25.118611,-2.0891,0.015,9.58734,9.58734
209.00,9.58105,25.172064,0.000395,25.118530,-2.0891,0.015,9.58290,9.58290
210.00,9.58326,25.172082,0.000393,25.118479,-2.0892,0.015,9.57632,9.57632
@2,2.0001,4.0, 210.002 
211.00,9.58530,25.172175,0.000392,25.118538,-2.0892,0.015,9.57001,9.57001
212.00,9.58390,25.172152,0.000390,25.118464,-2.0893,0.015,9.56309,9.56309
213.00,9.58557,25.172264,0.000393,25.118543,-2.0895,0.015,9.55945,9.55945
214.00,9.58745,25.172356,0.000395,25.118677,-2.0896,0.015,9.55897,9.55897
215.00,9.58952,25.172345,0.000398,25.118678,-2.0897,0.015,9.56022,9.56022
216.00,9.59297,25.172300,0.000399,25.118599,-2.0897,0.015,9.56154,9.56154
217.00,9.59046,25.172341,0.000399,25.118575,-2.0896,0.015,9.56442,9.56442
218.00,9.57630,25.172299,0.000395,25.118498,-2.0894,0.015,9.56655,9.56655
219.00,9.56291,25.172357,0.000393,25.118473,-2.0892,0.015,9.56895,9.56895
220.00,9.55972,25.172444,0.000390,25.118457,-2.0889,0.016,9.56983,9.56983
221.00,9.55905,25.172561,0.000389,25.118431,-2.0887,0.016,9.57055,9.57055
222.00,9.55960,25.172646,0.000391,25.118503,-2.0886,0.016,9.57099,9.57099
223.00,9.56167,25.172739,0.000392,25.118537,-2.0885,0.016,9.57306,9.57306
224.00,9.56337,25.172786,0.000392,25.118510,-2.0884,0.016,9.57393,9.57393
225.00,9.56449,25.172846,0.000393,25.118541,-2.0883,0.016,9.57554,9.57554
226.00,9.56577,25.172858,0.000394,25.118617,-2.0881,0.016,9.57619,9.57619
227.00,9.56728,25.172872,0.000392,25.118616,-2.0880,0.016,9.57701,9.57701
228.00,9.56832,25.172889,0.000392,25.118573,-2.0879,0.016,9.57587,9.57587
229.00,9.56906,25.172966,0.000393,25.118580,-2.0879,0.017,9.57448,9.57448
230.00,9.57000,25.173029,0.000393,25.118580,-2.0878,0.017,9.57308,9.57308
231.00,9.57154,25.173139,0.000392,25.118613,-2.0879,0.017,9.57144,9.57144
232.00,9.57236,25.173236,0.000390,25.118639,-2.0879,0.017,9.56909,9.56909
233.00,9.57189,25.173335,0.000391,25.118721,-2.0882,0.017,9.56786,9.56786
234.00,9.57129,25.173303,0.000388,25.118688,-2.0882,0.017,9.56700,9.56700
235.00,9.57107,25.173297,0.000388,25.118660,-2.0882,0.017,9.56618,9.56618
236.00,9.57117,25.173287,0.000390,25.118651,-2.0881,0.017,9.56585,9.56585
237.00,9.57130,25.173316,0.000393,25.118628,-2.0880,0.017,9.56572,9.56572
238.00,9.57138,25.173257,0.000391,25.118514,-2.0879,0.017,9.56577,9.56577
239.00,9.57090,25.173246,0.000391,25.118520,-2.0878,0.017,9.56635,9.56635
240.00,9.57053,25.173294,0.000392,25.118604,-2.0878,0.017,9.56630,9.56630
241.00,9.57015,25.173351,0.000391,25.118610,-2.0879,0.017,9.56601,9.56601
242.00,9.56962,25.173401,0.000388,25.118615,-2.0880,0.018,9.56604,9.56604
243.00,9.56897,25.173507,0.000389,25.118714,-2.0880,0.018,9.56590,9.56590
244.00,9.56833,25.173543,0.000388,25.118727,-2.0881,0.018,9.56501,9.56501
245.00,9.56773,25.173485,0.000388,25.118619,-2.0880,0.018,9.56455,9.56455
246.00,9.56703,25.173496,0.000389,25.118572,-2.0879,0.018,9.56447,9.56447
247.00,9.56628,25.173534,0.000389,25.118592,-2.0878,0.018,9.56512,9.56512
248.00,9.56609,25.173610,0.000390,25.118605,-2.0875,0.018,9.56548,9.56548
249.00,9.56607,25.173698,0.000393,25.118557,-2.0874,0.018,9.56579,9.56579
250.00,9.56582,25.173807,0.000393,25.118567,-2.0872,0.018,9.56627,9.56627
251.00,9.56575,25.173827,0.000394,25.118522,-2.0871,0.018,9.56717,9.56717
252.00,9.56578,25.173860,0.000397,25.118461,-2.0870,0.018,9.56753,9.56753
253.00,9.56602,25.173862,0.000395,25.118440,-2.0870,0.018,9.56746,9.56746
254.00,9.56614,25.173838,0.000393,25.118441,-2.0870,0.019,9.56769,9.56769
255.00,9.56625,25.173889,0.000391,25.118483,-2.0870,0.019,9.56800,9.56800
256.00,9.56633,25.173906,0.000386,25.118495,-2.0870,0.019,9.56789,9.56789
257.00,9.56647,25.173873,0.000385,25.118521,-2.0869,0.019,9.56669,9.56669
258.00,9.56630,25.173926,0.000387,25.118513,-2.0869,0.019,9.56615,9.56615
259.00,9.56621,25.173999,0.000385,25.118566,-2.0868,0.019,9.56620,9.56620
260.00,9.56625,25.174036,0.000385,25.118582,-2.0868,0.019,9.56678,9.56678
261.00,9.56648,25.174131,0.000388,25.118650,-2.0868,0.019,9.56698,9.56698
262.00,9.56673,25.174198,0.000384,25.118625,-2.0869,0.020,9.56855,9.56855
263.00,9.56697,25.174196,0.000383,25.118621,-2.0872,0.020,9.56916,9.56916
264.00,9.56730,25.174227,0.000385,25.118591,-2.0874,0.020,9.56906,9.56906
265.00,9.56748,25.174220,0.000382,25.118525,-2.0874,0.020,9.56855,9.56855
266.00,9.56755,25.174264,0.000382,25.118487,-2.0874,0.020,9.56819,9.56819
267.00,9.56754,25.174335,0.000383,25.118504,-2.0873,0.020,9.56761,9.56761
268.00,9.56754,25.174360,0.000384,25.118463,-2.0869,0.020,9.56767,9.56767
269.00,9.56776,25.174418,0.000385,25.118493,-2.0866,0.020,9.56795,9.56795
270.00,9.56785,25.174494,0.000388,25.118562,-2.0866,0.020,9.56840,9.56840
271.00,9.56787,25.174566,0.000391,25.118613,-2.0866,0.020,9.56989,9.56989
272.00,9.56826,25.174675,0.000394,25.118624,-2.0866,0.020,9.57195,9.57195
273.00,9.56864,25.174764,0.000393,25.118661,-2.0867,0.020,9.57426,9.57426
274.00,9.56921,25.174860,0.000393,25.118692,-2.0866,0.020,9.57725,9.57725
275.00,9.57007,25.174828,0.000390,25.118621,-2.0865,0.021,9.57901,9.57901
276.00,9.57087,25.174817,0.000386,25.118600,-2.0866,0.021,9.57938,9.57938
277.00,9.57153,25.174777,0.000384,25.118598,-2.0866,0.021,9.57866,9.57866
278.00,9.57206,25.174770,0.000384,25.118601,-2.0867,0.021,9.57722,9.57722
279.00,9.57237,25.174726,0.000384,25.118514,-2.0867,0.021,9.57543,9.57543
280.00,9.57304,25.174867,0.000386,25.118506,-2.0867,0.021,9.57466,9.57466
281.00,9.57407,25.174929,0.000388,25.118472,-2.0866,0.021,9.57513,9.57513
282.00,9.57445,25.174941,0.000388,25.118458,-2.0863,0.021,9.57609,9.57609
283.00,9.57436,25.175059,0.000389,25.118449,-2.0861,0.022,9.57718,9.57718
284.00,9.57472,25.175143,0.000390,25.118515,-2.0860,0.022,9.57784,9.57784
285.00,9.57544,25.175179,0.000391,25.118585,-2.0859,0.022,9.57838,9.57838
286.00,9.57588,25.175233,0.000394,25.118618,-2.0860,0.022,9.57763,9.57763
287.00,9.57592,25.175373,0.000395,25.118635,-2.0860,0.022,9.57634,9.57634
288.00,9.57596,25.175400,0.000395,25.118615,-2.0861,0.022,9.57565,9.57565
289.00,9.57634,25.175401,0.000393,25.118581,-2.0861,0.022,9.57531,9.57531
290.00,9.57689,25.175414,0.000391,25.118510,-2.0861,0.022,9.57557,9.57557
291.00,9.57695,25.175425,0.000390,25.118497,-2.0860,0.022,9.57602,9.57602
292.00,9.57707,25.175405,0.000389,25.118520,-2.0859,0.023,9.57728,9.57728
293.00,9.57708,25.175439,0.000387,25.118530,-2.0859,0.023,9.57793,9.57793
294.00,9.57690,25.175512,0.000390,25.118517,-2.0858,0.023,9.57858,9.57858
295.00,9.57669,25.175609,0.000394,25.118528,-2.0856,0.022,9.57787,9.57787
296.00,9.57657,25.175600,0.000394,25.118460,-2.0855,0.022,9.57742,9.57742
297.00,9.57658,25.175682,0.000397,25.118450,-2.0856,0.022,9.57640,9.57640
298.00,9.57661,25.175738,0.000400,25.118554,-2.0855,0.022,9.57548,9.57548
299.00,9.57660,25.175827,0.000400,25.118622,-2.0854,0.022,9.57420,9.57420
300.00,9.57654,25.175861,0.000398,25.118700,-2.0855,0.023,9.57472,9.57472
301.00,9.57658,25.175942,0.000398,25.118759,-2.0855,0.023,9.57500,9.57500
302.00,9.57661,25.175936,0.000398,25.118715,-2.0854,0.023,9.57651,9.57651
303.00,9.57658,25.175962,0.000397,25.118604,-2.0852,0.023,9.57696,9.57696
304.00,9.57650,25.176045,0.000396,25.118564,-2.0850,0.023,9.57792,9.57792
305.00,9.57656,25.176029,0.000393,25.118514,-2.0851,0.023,9.57906,9.57906
306.00,9.57696,25.176089,0.000391,25.118536,-2.0851,0.023,9.57997,9.57997
307.00,9.57727,25.176144,0.000389,25.118553,-2.0849,0.024,9.57985,9.57985
308.00,9.57761,25.176128,0.000386,25.118551,-2.0849,0.024,9.58038,9.58038
309.00,9.57773,25.176049,0.000387,25.118503,-2.0848,0.024,9.58023,9.58023
310.00,9.57761,25.176112,0.000391,25.118519,-2.0844,0.024,9.57937,9.57937
311.00,9.57758,25.176153,0.000393,25.118489,-2.0841,0.024,9.57915,9.57915
312.00,9.57766,25.176205,0.000395,25.118514,-2.0841,0.024,9.57939,9.57939
313.00,9.57805,25.176290,0.000396,25.118558,-2.0840,0.024,9.57990,9.57990
314.00,9.57825,25.176340,0.000396,25.118564,-2.0840,0.024,9.58133,9.58133
315.00,9.57863,25.176357,0.000393,25.118544,-2.0842,0.024,9.58261,9.58261
316.00,9.57911,25.176386,0.000389,25.118552,-2.0844,0.024,9.58328,9.58328
317.00,9.57969,25.176464,0.000387,25.118598,-2.0845,0.024,9.58245,9.58245
318.00,9.57992,25.176562,0.000385,25.118634,-2.0845,0.024,9.58177,9.58177
319.00,9.58029,25.176577,0.000382,25.118632,-2.0845,0.025,9.58099,9.58099
320.00,9.58036,25.176613,0.000383,25.118678,-2.0843,0.025,9.57980,9.57980
321.00,9.58044,25.176612,0.000387,25.118680,-2.0842,0.025,9.57965,9.57965
322.00,9.58057,25.176633,0.000383,25.118661,-2.0844,0.025,9.58071,9.58071
323.00,9.58072,25.176562,0.000385,25.118561,-2.0844,0.025,9.58146,9.58146
324.00,9.58105,25.176639,0.000383,25.118555,-2.0844,0.025,9.58241,9.58241
325.00,9.58103,25.176706,0.000384,25.118485,-2.0845,0.025,9.58404,9.58404
326.00,9.58106,25.176762,0.000380,25.118431,-2.0843,0.025,9.58445,9.58445
327.00,9.58162,25.176771,0.000383,25.118382,-2.0839,0.025,9.58355,9.58355
328.00,9.58195,25.176804,0.000384,25.118440,-2.0837,0.025,9.58376,9.58376
329.00,9.58185,25.176818,0.000389,25.118490,-2.0835,0.025,9.58245,9.58245
330.00,9.58186,25.176818,0.000392,25.118517,-2.0833,0.025,9.58135,9.58135
331.00,9.58207,25.176840,0.000396,25.118575,-2.0832,0.025,9.58117,9.58117
332.00,9.58208,25.176861,0.000397,25.118543,-2.0833,0.025,9.58140,9.58140
333.00,9.58205,25.176868,0.000398,25.118504,-2.0834,0.025,9.58133,9.58133
334.00,9.58207,25.176915,0.000397,25.118534,-2.0835,0.025,9.58218,9.58218
335.00,9.58181,25.176975,0.000392,25.118516,-2.0836,0.026,9.58147,9.58147
336.00,9.58161,25.177026,0.000389,25.118444,-2.0837,0.026,9.58038,9.58038
337.00,9.58176,25.177006,0.000386,25.118394,-2.0837,0.026,9.58044,9.58044
338.00,9.58176,25.177061,0.000383,25.118415,-2.0837,0.026,9.58090,9.58090
339.00,9.58200,25.177042,0.000380,25.118297,-2.0836,0.026,9.58136,9.58136
340.00,9.58217,25.177042,0.000378,25.118248,-2.0834,0.027,9.58213,9.58213
341.00,9.58223,25.177139,0.000380,25.118338,-2.0833,0.027,9.58273,9.58273
342.00,9.58210,25.177212,0.000385,25.118336,-2.0831,0.027,9.58259,9.58259
343.00,9.58200,25.177312,0.000387,25.118331,-2.0830,0.027,9.58223,9.58223
344.00,9.58213,25.177453,0.000389,25.118425,-2.0829,0.027,9.58262,9.58262
345.00,9.58202,25.177464,0.000393,25.118451,-2.0829,0.027,9.58272,9.58272
346.00,9.58181,25.177459,0.000393,25.118424,-2.0829,0.027,9.58346,9.58346
347.00,9.58189,25.177456,0.000391,25.118479,-2.0828,0.027,9.58435,9.58435
348.00,9.58217,25.177494,0.000393,25.118515,-2.0827,0.027,9.58461,9.58461
349.00,9.58235,25.177392,0.000393,25.118394,-2.0826,0.027,9.58379,9.58379
350.00,9.58256,25.177415,0.000391,25.118373,-2.0826,0.027,9.58401,9.58401
351.00,9.58258,25.177385,0.000388,25.118359,-2.0825,0.027,9.58385,9.58385
352.00,9.58267,25.177421,0.000386,25.118357,-2.0825,0.027,9.58262,9.58262
353.00,9.58286,25.177399,0.000380,25.118322,-2.0826,0.028,9.58166,9.58166
354.00,9.58338,25.177479,0.000382,25.118380,-2.0826,0.028,9.58275,9.58275
355.00,9.58338,25.177497,0.000386,25.118384,-2.0825,0.028,9.58459,9.58459
356.00,9.58351,25.177535,0.000391,25.118345,-2.0823,0.028,9.58664,9.58664
357.00,9.58406,25.177558,0.000391,25.118364,-2.0823,0.028,9.58900,9.58900
358.00,9.58397,25.177620,0.000396,25.118349,-2.0822,0.028,9.58844,9.58844
359.00,9.58374,25.177669,0.000394,25.118376,-2.0821,0.028,9.58440,9.58440
360.00,9.58375,25.177784,0.000391,25.118389,-2.0822,0.028,9.57757,9.57757
@3,2.0001,4.0, 360.044000000002 
361.00,9.58381,25.177842,0.000387,25.118388,-2.0822,0.028,9.57031,9.57031
362.00,9.58089,25.177927,0.000393,25.118384,-2.0820,0.028,9.56452,9.56452
363.00,9.58323,25.178009,0.000391,25.118346,-2.0819,0.028,9.56278,9.56278
364.00,9.58672,25.178092,0.000390,25.118345,-2.0817,0.028,9.56244,9.56244
365.00,9.59126,25.178137,0.000388,25.118361,-2.0816,0.028,9.56378,9.56378
366.00,9.59466,25.178251,0.000386,25.118416,-2.0816,0.029,9.56620,9.56620
367.00,9.59021,25.178293,0.000381,25.118417,-2.0816,0.029,9.56796,9.56796
368.00,9.57659,25.178260,0.000379,25.118433,-2.0815,0.029,9.56806,9.56806
369.00,9.56715,25.178267,0.000380,25.118410,-2.0815,0.029,9.56897,9.56897
370.00,9.56035,25.178312,0.000381,25.118477,-2.0814,0.029,9.57025,9.57025
371.00,9.56076,25.178276,0.000382,25.118413,-2.0813,0.029,9.57086,9.57086
372.00,9.56274,25.178347,0.000381,25.118396,-2.0812,0.029,9.57202,9.57202
373.00,9.56429,25.178438,0.000384,25.118411,-2.0812,0.029,9.57306,9.57306
374.00,9.56536,25.178472,0.000383,25.118429,-2.0811,0.030,9.57406,9.57406
375.00,9.56643,25.178517,0.000382,25.118374,-2.0809,0.030,9.57569,9.57569
376.00,9.56764,25.178582,0.000383,25.118408,-2.0808,0.030,9.57670,9.57670
377.00,9.56867,25.178597,0.000382,25.118422,-2.0807,0.030,9.57686,9.57686
378.00,9.56980,25.178637,0.000383,25.118407,-2.0807,0.030,9.57823,9.57823
379.00,9.57073,25.178692,0.000386,25.118381,-2.0808,0.030,9.57921,9.57921
380.00,9.57184,25.178720,0.000387,25.118358,-2.0809,0.030,9.57917,9.57917
381.00,9.57283,25.178743,0.000386,25.118325,-2.0811,0.030,9.57935,9.57935
382.00,9.57362,25.178763,0.000390,25.118263,-2.0813,0.030,9.57919,9.57919
383.00,9.57424,25.178810,0.000391,25.118309,-2.0812,0.030,9.57835,9.57835
384.00,9.57471,25.178850,0.000390,25.118311,-2.0809,0.030,9.57707,9.57707
385.00,9.57516,25.178929,0.000390,25.118312,-2.0807,0.030,9.57490,9.57490
386.00,9.57507,25.178921,0.000394,25.118303,-2.0804,0.030,9.57345,9.57345
387.00,9.57518,25.178980,0.000393,25.118354,-2.0801,0.030,9.57313,9.57313
388.00,9.57544,25.178992,0.000390,25.118325,-2.0800,0.031,9.57269,9.57269
389.00,9.57552,25.179065,0.000390,25.118436,-2.0800,0.031,9.57173,9.57173
390.00,9.57539,25.179116,0.000392,25.118514,-2.0799,0.031,9.57149,9.57149
391.00,9.57526,25.179251,0.000390,25.118582,-2.0799,0.031,9.57140,9.57140
392.00,9.57521,25.179299,0.000391,25.118598,-2.0800,0.031,9.57186,9.57186
393.00,9.57524,25.179389,0.000393,25.118646,-2.0800,0.031,9.57273,9.57273
394.00,9.57522,25.179398,0.000391,25.118553,-2.0801,0.031,9.57418,9.57418
395.00,9.57527,25.179474,0.000390,25.118555,-2.0803,0.031,9.57583,9.57583
396.00,9.57519,25.179475,0.000387,25.118525,-2.0802,0.031,9.57576,9.57576
397.00,9.57485,25.179480,0.000387,25.118496,-2.0801,0.032,9.57452,9.57452
398.00,9.57428,25.179487,0.000387,25.118468,-2.0801,0.032,9.57236,9.57236
399.00,9.57360,25.179522,0.000391,25.118468,-2.0800,0.031,9.57152,9.57152
400.00,9.57316,25.179469,0.000394,25.118378,-2.0799,0.031,9.57035,9.57035
401.00,9.57322,25.179524,0.000394,25.118397,-2.0800,0.031,9.57076,9.57076
402.00,9.57278,25.179598,0.000392,25.118378,-2.0799,0.032,9.57077,9.57077
403.00,9.57258,25.179577,0.000388,25.118296,-2.0798,0.032,9.57196,9.57196
404.00,9.57249,25.179644,0.000386,25.118294,-2.0797,0.032,9.57292,9.57292
405.00,9.57253,25.179679,0.000385,25.118289,-2.0795,0.032,9.57443,9.57443
406.00,9.57242,25.179725,0.000385,25.118306,-2.0793,0.032,9.57448,9.57448
407.00,9.57290,25.179725,0.000387,25.118300,-2.0792,0.033,9.57455,9.57455
408.00,9.57304,25.179818,0.000391,25.118395,-2.0792,0.033,9.57495,9.57495
409.00,9.57311,25.179847,0.000393,25.118416,-2.0792,0.033,9.57412,9.57412
410.00,9.57334,25.179903,0.000392,25.118465,-2.0793,0.033,9.57369,9.57369
411.00,9.57381,25.179980,0.000393,25.118445,-2.0794,0.033,9.57530,9.57530
412.00,9.57365,25.180090,0.000395,25.118511,-2.0795,0.033,9.57751,9.57751
413.00,9.57332,25.180057,0.000392,25.118433,-2.0795,0.033,9.57777,9.57777
414.00,9.57386,25.180037,0.000391,25.118371,-2.0793,0.033,9.57827,9.57827
415.00,9.57413,25.180052,0.000393,25.118357,-2.0790,0.033,9.57824,9.57824
416.00,9.57430,25.180054,0.000394,25.118415,-2.0787,0.033,9.57647,9.57647
417.00,9.57446,25.180056,0.000393,25.118378,-2.0785,0.033,9.57510,9.57510
418.00,9.57502,25.180065,0.000395,25.118352,-2.0782,0.033,9.57460,9.57460
419.00,9.57543,25.180085,0.000392,25.118419,-2.0782,0.033,9.57503,9.57503
420.00,9.57591,25.180127,0.000390,25.118381,-2.0782,0.034,9.57569,9.57569
421.00,9.57588,25.180115,0.000391,25.118313,-2.0782,0.034,9.57621,9.57621
422.00,9.57600,25.180143,0.000390,25.118372,-2.0781,0.034,9.57657,9.57657
423.00,9.57603,25.180230,0.000390,25.118393,-2.0782,0.034,9.57647,9.57647
424.00,9.57590,25.180331,0.000391,25.118348,-2.0781,0.034,9.57589,9.57589
425.00,9.57571,25.180339,0.000392,25.118350,-2.0780,0.034,9.57523,9.57523
426.00,9.57585,25.180379,0.000391,25.118346,-2.0778,0.034,9.57602,9.57602
427.00,9.57623,25.180415,0.000390,25.118304,-2.0778,0.034,9.57677,9.57677
428.00,9.57657,25.180511,0.000389,25.118359,-2.0776,0.034,9.57786,9.57786
429.00,9.57691,25.180506,0.000386,25.118343,-2.0774,0.034,9.57949,9.57949
430.00,9.57737,25.180582,0.000386,25.118336,-2.0774,0.034,9.58062,9.58062
431.00,9.57742,25.180624,0.000383,25.118313,-2.0774,0.035,9.58088,9.58088
432.00,9.57745,25.180621,0.000383,25.118287,-2.0773,0.035,9.58147,9.58147
433.00,9.57762,25.180627,0.000383,25.118242,-2.0773,0.035,9.58211,9.58211
434.00,9.57793,25.180692,0.000386,25.118270,-2.0773,0.035,9.58208,9.58208
435.00,9.57829,25.180681,0.000385,25.118275,-2.0776,0.035,9.58266,9.58266
436.00,9.57878,25.180843,0.000386,25.118393,-2.0776,0.035,9.58317,9.58317
437.00,9.57916,25.180927,0.000386,25.118414,-2.0776,0.035,9.58250,9.58250
438.00,9.57957,25.180928,0.000386,25.118388,-2.0776,0.035,9.58279,9.58279
439.00,9.57996,25.180971,0.000387,25.118366,-2.0776,0.035,9.58284,9.58284
440.00,9.58010,25.181084,0.000389,25.118429,-2.0774,0.035,9.58194,9.58194
441.00,9.58027,25.180985,0.000385,25.118310,-2.0774,0.036,9.58194,9.58194
442.00,9.58072,25.181001,0.000385,25.118271,-2.0772,0.036,9.58325,9.58325
443.00,9.58147,25.181075,0.000391,25.118278,-2.0772,0.035,9.58486,9.58486
444.00,9.58249,25.181071,0.000391,25.118299,-2.0770,0.035,9.58815,9.58815
445.00,9.58336,25.181056,0.000391,25.118267,-2.0770,0.035,9.59200,9.59200
446.00,9.58380,25.181159,0.000395,25.118322,-2.0770,0.035,9.59367,9.59367
447.00,9.58415,25.181190,0.000396,25.118333,-2.0770,0.035,9.59410,9.59410
448.00,9.58460,25.181202,0.000387,25.118377,-2.0769,0.036,9.59294,9.59294
449.00,9.58492,25.181273,0.000386,25.118357,-2.0768,0.036,9.59070,9.59070
450.00,9.58530,25.181308,0.000382,25.118323,-2.0766,0.036,9.58887,9.58887
451.00,9.58632,25.181244,0.000376,25.118208,-2.0765,0.037,9.58777,9.58777
452.00,9.58806,25.181302,0.000375,25.118249,-2.0764,0.037,9.58760,9.58760
453.00,9.59240,25.181367,0.000377,25.118292,-2.0764,0.037,9.58789,9.58789
454.00,9.59340,25.181445,0.000377,25.118390,-2.0763,0.037,9.58784,9.58784
455.00,9.59183,25.181420,0.000377,25.118412,-2.0763,0.037,9.58762,9.58762
456.00,9.59170,25.181477,0.000382,25.118524,-2.0763,0.037,9.58738,9.58738
457.00,9.59128,25.181480,0.000384,25.118464,-2.0763,0.037,9.58786,9.58786
458.00,9.59059,25.181541,0.000386,25.118463,-2.0762,0.037,9.58813,9.58813
459.00,9.59015,25.181558,0.000388,25.118402,-2.0762,0.037,9.58793,9.58793
460.00,9.58980,25.181724,0.000389,25.118430,-2.0763,0.037,9.58686,9.58686
461.00,9.58959,25.181753,0.000386,25.118385,-2.0763,0.037,9.58706,9.58706
462.00,9.58912,25.181820,0.000382,25.118444,-2.0763,0.037,9.58671,9.58671
463.00,9.58899,25.181853,0.000379,25.118438,-2.0763,0.038,9.58634,9.58634
464.00,9.58856,25.181867,0.000376,25.118421,-2.0762,0.038,9.58635,9.58635
465.00,9.58797,25.181886,0.000378,25.118415,-2.0759,0.038,9.58784,9.58784
466.00,9.58780,25.181995,0.000384,25.118404,-2.0756,0.038,9.58886,9.58886
467.00,9.58769,25.182147,0.000388,25.118432,-2.0755,0.038,9.58836,9.58836
468.00,9.58770,25.182250,0.000392,25.118439,-2.0753,0.038,9.58789,9.58789
469.00,9.58755,25.182352,0.000394,25.118426,-2.0752,0.038,9.58853,9.58853
470.00,9.58762,25.182399,0.000393,25.118424,-2.0753,0.038,9.58834,9.58834
471.00,9.58772,25.182536,0.000392,25.118538,-2.0753,0.038,9.58797,9.58797
472.00,9.58779,25.182570,0.000388,25.118529,-2.0752,0.038,9.58814,9.58814
473.00,9.58778,25.182602,0.000384,25.118481,-2.0752,0.038,9.58896,9.58896
474.00,9.58790,25.182626,0.000384,25.118488,-2.0753,0.038,9.58878,9.58878
475.00,9.58786,25.182713,0.000381,25.118507,-2.0752,0.038,9.58823,9.58823
476.00,9.58793,25.182649,0.000378,25.118389,-2.0750,0.039,9.58763,9.58763
477.00,9.58777,25.182677,0.000379,25.118430,-2.0749,0.039,9.58773,9.58773
478.00,9.58761,25.182654,0.000379,25.118449,-2.0748,0.039,9.58654,9.58654
479.00,9.58734,25.182690,0.000380,25.118461,-2.0745,0.039,9.58526,9.58526
480.00,9.58746,25.182655,0.000379,25.118405,-2.0746,0.039,9.58462,9.58462
481.00,9.58725,25.182733,0.000379,25.118449,-2.0746,0.039,9.58462,9.58462
482.00,9.58725,25.182623,0.000378,25.118313,-2.0746,0.039,9.58472,9.58472
483.00,9.58733,25.182644,0.000381,25.118261,-2.0748,0.039,9.58635,9.58635
484.00,9.58756,25.182673,0.000382,25.118264,-2.0749,0.039,9.58816,9.58816
485.00,9.58774,25.182725,0.000384,25.118338,-2.0748,0.039,9.58972,9.58972
486.00,9.58782,25.182761,0.000388,25.118362,-2.0746,0.039,9.59114,9.59114
487.00,9.58797,25.182874,0.000391,25.118441,-2.0745,0.039,9.59168,9.59168
488.00,9.58815,25.182988,0.000390,25.118541,-2.0742,0.039,9.59110,9.59110
489.00,9.58818,25.182981,0.000390,25.118510,-2.0741,0.039,9.59035,9.59035
490.00,9.58805,25.183057,0.000389,25.118510,-2.0741,0.039,9.58975,9.58975
491.00,9.58805,25.183099,0.000388,25.118518,-2.0741,0.039,9.58934,9.58934
492.00,9.58813,25.183127,0.000387,25.118482,-2.0741,0.039,9.58960,9.58960
493.00,9.58840,25.183109,0.000384,25.118421,-2.0739,0.040,9.58983,9.58983
494.00,9.58841,25.183201,0.000382,25.118448,-2.0737,0.040,9.59004,9.59004
495.00,9.58853,25.183186,0.000385,25.118399,-2.0735,0.040,9.59043,9.59043
496.00,9.58885,25.183178,0.000382,25.118382,-2.0735,0.040,9.59129,9.59129
497.00,9.58927,25.183162,0.000383,25.118360,-2.0735,0.040,9.59213,9.59213
498.00,9.58983,25.183233,0.000383,25.118384,-2.0735,0.040,9.59306,9.59306
499.00,9.59043,25.183141,0.000383,25.118315,-2.0736,0.040,9.59346,9.59346
500.00,9.59065,25.183202,0.000380,25.118324,-2.0736,0.041,9.59339,9.59339
501.00,9.59096,25.183255,0.000381,25.118259,-2.0734,0.041,9.59257,9.59257
502.00,9.59121,25.183377,0.000381,25.118333,-2.0733,0.041,9.59132,9.59132
503.00,9.59119,25.183447,0.000383,25.118346,-2.0733,0.041,9.59030,9.59030
504.00,9.59104,25.183597,0.000385,25.118380,-2.0733,0.041,9.59049,9.59049
505.00,9.59140,25.183559,0.000386,25.118344,-2.0731,0.041,9.59219,9.59219
506.00,9.59186,25.183604,0.000387,25.118430,-2.0731,0.041,9.59295,9.59295
507.00,9.59207,25.183589,0.000389,25.118372,-2.0731,0.041,9.59246,9.59246
508.00,9.59290,25.183574,0.000391,25.118357,-2.0729,0.041,9.58991,9.58991
509.00,9.59218,25.183569,0.000392,25.118333,-2.0728,0.041,9.58540,9.58540
510.00,9.59061,25.183642,0.000393,25.118355,-2.0729,0.041,9.57820,9.57820
@4,2.0001,4.0, 510.084999999999 
511.00,9.59126,25.183641,0.000392,25.118318,-2.0729,0.041,9.57154,9.57154
512.00,9.59027,25.183699,0.000392,25.118350,-2.0728,0.042,9.56666,9.56666
513.00,9.59190,25.183659,0.000389,25.118331,-2.0727,0.042,9.56526,9.56526
514.00,9.59300,25.183691,0.000390,25.118414,-2.0727,0.042,9.56559,9.56559
515.00,9.59535,25.183715,0.000386,25.118423,-2.0724,0.042,9.56790,9.56790
516.00,9.59462,25.183772,0.000388,25.118431,-2.0723,0.042,9.57034,9.57034
517.00,9.58738,25.183764,0.000389,25.118367,-2.0723,0.042,9.57331,9.57331
518.00,9.57648,25.183809,0.000389,25.118344,-2.0723,0.042,9.57511,9.57511
519.00,9.56919,25.183912,0.000387,25.118358,-2.0722,0.042,9.57779,9.57779
520.00,9.56405,25.184021,0.000391,25.118434,-2.0722,0.042,9.57980,9.57980
521.00,9.56415,25.184037,0.000388,25.118358,-2.0720,0.043,9.58178,9.58178
522.00,9.56653,25.184148,0.000388,25.118446,-2.0718,0.043,9.58294,9.58294
523.00,9.56868,25.184251,0.000390,25.118470,-2.0716,0.043,9.58411,9.58411
524.00,9.57092,25.184258,0.000393,25.118483,-2.0716,0.043,9.58444,9.58444
525.00,9.57309,25.184188,0.000391,25.118368,-2.0717,0.043,9.58456,9.58456
526.00,9.57465,25.184225,0.000393,25.118407,-2.0718,0.043,9.58435,9.58435
527.00,9.57600,25.184285,0.000395,25.118423,-2.0718,0.042,9.58331,9.58331
528.00,9.57772,25.184351,0.000398,25.118497,-2.0720,0.042,9.58255,9.58255
529.00,9.57844,25.184404,0.000397,25.118476,-2.0720,0.043,9.58129,9.58129
530.00,9.57859,25.184483,0.000399,25.118514,-2.0719,0.043,9.58028,9.58028
531.00,9.57877,25.184531,0.000399,25.118584,-2.0718,0.043,9.57996,9.57996
532.00,9.57943,25.184482,0.000397,25.118542,-2.0717,0.043,9.57945,9.57945
533.00,9.57987,25.184410,0.000393,25.118417,-2.0713,0.043,9.57821,9.57821
534.00,9.58025,25.184358,0.000394,25.118370,-2.0711,0.043,9.57735,9.57735
535.00,9.58086,25.184446,0.000393,25.118378,-2.0709,0.043,9.57575,9.57575
536.00,9.58088,25.184478,0.000394,25.118279,-2.0707,0.043,9.57435,9.57435
537.00,9.58019,25.184548,0.000393,25.118279,-2.0706,0.044,9.57418,9.57418
538.00,9.57978,25.184619,0.000396,25.118297,-2.0706,0.043,9.57359,9.57359
539.00,9.57939,25.184728,0.000396,25.118326,-2.0706,0.044,9.57365,9.57365
540.00,9.57902,25.184728,0.000392,25.118373,-2.0705,0.044,9.57505,9.57505
541.00,9.57852,25.184739,0.000391,25.118372,-2.0704,0.044,9.57623,9.57623
542.00,9.57802,25.184801,0.000391,25.118398,-2.0704,0.044,9.57732,9.57732
543.00,9.57809,25.184770,0.000386,25.118351,-2.0705,0.044,9.57894,9.57894
544.00,9.57790,25.184839,0.000389,25.118401,-2.0706,0.044,9.58022,9.58022
545.00,9.57746,25.184838,0.000393,25.118309,-2.0708,0.044,9.58074,9.58074
546.00,9.57764,25.184885,0.000393,25.118325,-2.0708,0.044,9.58058,9.58058
547.00,9.57771,25.184829,0.000392,25.118249,-2.0707,0.044,9.58024,9.58024
548.00,9.57749,25.184932,0.000393,25.118305,-2.0705,0.044,9.58077,9.58077
549.00,9.57713,25.184972,0.000393,25.118291,-2.0703,0.044,9.57938,9.57938
550.00,9.57727,25.184968,0.000391,25.118264,-2.0699,0.044,9.57871,9.57871
551.00,9.57749,25.184920,0.000388,25.118246,-2.0696,0.045,9.57817,9.57817
552.00,9.57745,25.184962,0.000388,25.118270,-2.0693,0.045,9.57799,9.57799
553.00,9.57750,25.184993,0.000388,25.118350,-2.0691,0.045,9.57662,9.57662
554.00,9.57749,25.184919,0.000383,25.118320,-2.0691,0.045,9.57685,9.57685
555.00,9.57769,25.185037,0.000384,25.118415,-2.0692,0.045,9.57694,9.57694
556.00,9.57803,25.185132,0.000386,25.118446,-2.0694,0.045,9.57749,9.57749
557.00,9.57817,25.185211,0.000387,25.118441,-2.0696,0.046,9.57718,9.57718
558.00,9.57844,25.185239,0.000387,25.118335,-2.0696,0.046,9.57874,9.57874
559.00,9.57885,25.185346,0.000388,25.118299,-2.0696,0.046,9.58001,9.58001
560.00,9.57910,25.185417,0.000387,25.118296,-2.0695,0.046,9.58091,9.58091
561.00,9.57925,25.185509,0.000387,25.118342,-2.0694,0.046,9.58196,9.58196
562.00,9.57953,25.185577,0.000384,25.118359,-2.0693,0.046,9.58366,9.58366
563.00,9.57966,25.185621,0.000381,25.118403,-2.0692,0.046,9.58466,9.58466
564.00,9.58006,25.185630,0.000378,25.118450,-2.0691,0.046,9.58528,9.58528
565.00,9.58032,25.185618,0.000377,25.118409,-2.0690,0.047,9.58456,9.58456
566.00,9.58034,25.185687,0.000375,25.118402,-2.0690,0.047,9.58416,9.58416
567.00,9.58049,25.185738,0.000379,25.118463,-2.0689,0.047,9.58385,9.58385
568.00,9.58069,25.185805,0.000383,25.118463,-2.0687,0.047,9.58360,9.58360
569.00,9.58123,25.185857,0.000386,25.118428,-2.0685,0.047,9.58405,9.58405
570.00,9.58184,25.185925,0.000387,25.118474,-2.0683,0.047,9.58608,9.58608
571.00,9.58250,25.185908,0.000393,25.118488,-2.0684,0.047,9.58808,9.58808
572.00,9.58325,25.185897,0.000393,25.118425,-2.0683,0.047,9.58926,9.58926
573.00,9.58382,25.185958,0.000395,25.118515,-2.0681,0.047,9.58864,9.58864
574.00,9.58456,25.185998,0.000396,25.118526,-2.0680,0.047,9.58735,9.58735
575.00,9.58465,25.185965,0.000395,25.118467,-2.0678,0.047,9.58562,9.58562
576.00,9.58479,25.186007,0.000387,25.118471,-2.0676,0.047,9.58428,9.58428
577.00,9.58512,25.186052,0.000388,25.118502,-2.0674,0.047,9.58353,9.58353
578.00,9.58523,25.186012,0.000383,25.118359,-2.0675,0.047,9.58424,9.58424
579.00,9.58548,25.186052,0.000381,25.118353,-2.0675,0.047,9.58546,9.58546
580.00,9.58550,25.186044,0.000380,25.118326,-2.0675,0.048,9.58692,9.58692
581.00,9.58552,25.186082,0.000384,25.118309,-2.0675,0.047,9.58836,9.58836
582.00,9.58619,25.186119,0.000382,25.118272,-2.0675,0.048,9.59071,9.59071
583.00,9.58642,25.186176,0.000383,25.118338,-2.0675,0.048,9.59264,9.59264
584.00,9.58659,25.186099,0.000382,25.118292,-2.0673,0.048,9.59376,9.59376
585.00,9.58736,25.186243,0.000385,25.118368,-2.0672,0.048,9.59449,9.59449
586.00,9.58851,25.186287,0.000386,25.118364,-2.0669,0.048,9.59441,9.59441
587.00,9.58902,25.186343,0.000386,25.118371,-2.0667,0.048,9.59316,9.59316
588.00,9.58926,25.186407,0.000389,25.118396,-2.0667,0.048,9.59228,9.59228
589.00,9.58912,25.186535,0.000392,25.118459,-2.0667,0.048,9.59193,9.59193
590.00,9.58929,25.186524,0.000390,25.118410,-2.0667,0.048,9.59197,9.59197
591.00,9.59028,25.186585,0.000389,25.118387,-2.0668,0.048,9.59193,9.59193
592.00,9.59068,25.186552,0.000387,25.118342,-2.0669,0.049,9.59177,9.59177
593.00,9.59087,25.186589,0.000385,25.118257,-2.0667,0.049,9.59222,9.59222
594.00,9.59099,25.186751,0.000384,25.118310,-2.0666,0.049,9.59249,9.59249
595.00,9.59115,25.186838,0.000385,25.118326,-2.0664,0.049,9.59173,9.59173
596.00,9.59137,25.186910,0.000386,25.118360,-2.0662,0.049,9.59128,9.59128
597.00,9.59153,25.187041,0.000387,25.118381,-2.0661,0.049,9.59077,9.59077
598.00,9.59164,25.187121,0.000389,25.118470,-2.0663,0.049,9.58977,9.58977
599.00,9.59179,25.187061,0.000390,25.118417,-2.0663,0.049,9.58942,9.58942
600.00,9.59200,25.187117,0.000394,25.118472,-2.0663,0.049,9.59033,9.59033
601.00,9.59222,25.187103,0.000394,25.118457,-2.0662,0.049,9.59134,9.59134
602.00,9.59219,25.187081,0.000394,25.118428,-2.0661,0.049,9.59261,9.59261
603.00,9.59196,25.187082,0.000392,25.118375,-2.0658,0.049,9.59288,9.59288
604.00,9.59175,25.187141,0.000393,25.118315,-2.0657,0.050,9.59312,9.59312
605.00,9.59181,25.187183,0.000391,25.118290,-2.0656,0.050,9.59343,9.59343
606.00,9.59197,25.187264,0.000391,25.118312,-2.0656,0.050,9.59389,9.59389
607.00,9.59214,25.187336,0.000392,25.118354,-2.0655,0.050,9.59322,9.59322
608.00,9.59203,25.187416,0.000392,25.118417,-2.0653,0.050,9.59270,9.59270
609.00,9.59199,25.187421,0.000389,25.118445,-2.0651,0.050,9.59231,9.59231
610.00,9.59181,25.187459,0.000391,25.118383,-2.0651,0.050,9.59157,9.59157
611.00,9.59175,25.187436,0.000393,25.118302,-2.0649,0.050,9.59027,9.59027
612.00,9.59176,25.187488,0.000393,25.118249,-2.0648,0.050,9.59049,9.59049
613.00,9.59171,25.187521,0.000398,25.118181,-2.0648,0.050,9.59090,9.59090
614.00,9.59156,25.187603,0.000399,25.118188,-2.0648,0.050,9.59123,9.59123
615.00,9.59169,25.187684,0.000397,25.118295,-2.0647,0.050,9.59103,9.59103
616.00,9.59198,25.187779,0.000397,25.118390,-2.0646,0.050,9.59180,9.59180
617.00,9.59216,25.187819,0.000397,25.118431,-2.0645,0.050,9.59246,9.59246
618.00,9.59229,25.187776,0.000394,25.118390,-2.0643,0.050,9.59286,9.59286
619.00,9.59246,25.187774,0.000394,25.118384,-2.0643,0.051,9.59377,9.59377
620.00,9.59272,25.187734,0.000393,25.118261,-2.0644,0.050,9.59501,9.59501
621.00,9.59268,25.187677,0.000391,25.118146,-2.0645,0.051,9.59405,9.59405
622.00,9.59236,25.187688,0.000392,25.118187,-2.0646,0.051,9.59298,9.59298
623.00,9.59228,25.187766,0.000392,25.118292,-2.0646,0.051,9.59272,9.59272
624.00,9.59237,25.187840,0.000392,25.118324,-2.0646,0.051,9.59259,9.59259
625.00,9.59244,25.187854,0.000392,25.118346,-2.0645,0.051,9.59332,9.59332
626.00,9.59262,25.187881,0.000393,25.118402,-2.0645,0.051,9.59472,9.59472
627.00,9.59279,25.187889,0.000390,25.118391,-2.0644,0.051,9.59573,9.59573
628.00,9.59302,25.187907,0.000389,25.118369,-2.0643,0.051,9.59603,9.59603
629.00,9.59332,25.187913,0.000393,25.118370,-2.0641,0.051,9.59514,9.59514
630.00,9.59357,25.187929,0.000393,25.118371,-2.0638,0.051,9.59424,9.59424
631.00,9.59358,25.188055,0.000394,25.118401,-2.0635,0.051,9.59386,9.59386
632.00,9.59391,25.188125,0.000395,25.118428,-2.0636,0.052,9.59388,9.59388
633.00,9.59406,25.188176,0.000394,25.118425,-2.0638,0.052,9.59447,9.59447
634.00,9.59407,25.188264,0.000390,25.118441,-2.0639,0.052,9.59558,9.59558
635.00,9.59421,25.188406,0.000391,25.118515,-2.0640,0.052,9.59641,9.59641
636.00,9.59446,25.188433,0.000390,25.118523,-2.0640,0.052,9.59727,9.59727
637.00,9.59475,25.188474,0.000390,25.118518,-2.0637,0.052,9.59788,9.59788
638.00,9.59518,25.188496,0.000390,25.118509,-2.0632,0.052,9.59782,9.59782
639.00,9.59518,25.188407,0.000391,25.118466,-2.0628,0.052,9.59710,9.59710
640.00,9.59508,25.188360,0.000391,25.118434,-2.0625,0.052,9.59634,9.59634
641.00,9.59512,25.188365,0.000391,25.118447,-2.0624,0.053,9.59550,9.59550
642.00,9.59554,25.188328,0.000388,25.118400,-2.0625,0.053,9.59551,9.59551
643.00,9.59598,25.188338,0.000387,25.118329,-2.0627,0.053,9.59649,9.59649
644.00,9.59633,25.188406,0.000386,25.118365,-2.0629,0.053,9.59755,9.59755
645.00,9.59625,25.188447,0.000385,25.118370,-2.0629,0.053,9.59771,9.59771
646.00,9.59616,25.188460,0.000386,25.118344,-2.0629,0.053,9.59881,9.59881
647.00,9.59641,25.188575,0.000387,25.118313,-2.0627,0.053,9.59911,9.59911
648.00,9.59683,25.188657,0.000389,25.118409,-2.0626,0.053,9.59919,9.59919
649.00,9.59715,25.188716,0.000388,25.118381,-2.0624,0.053,9.59875,9.59875
650.00,9.59726,25.188729,0.000387,25.118416,-2.0624,0.054,9.59885,9.59885
651.00,9.59742,25.188832,0.000385,25.118442,-2.0624,0.054,9.59796,9.59796
652.00,9.59756,25.188878,0.000386,25.118470,-2.0623,0.054,9.59755,9.59755
653.00,9.59766,25.188906,0.000386,25.118404,-2.0621,0.054,9.59607,9.59607
654.00,9.59744,25.188942,0.000387,25.118409,-2.0619,0.054,9.59558,9.59558
655.00,9.59767,25.188951,0.000388,25.118349,-2.0617,0.054,9.59482,9.59482
656.00,9.59825,25.188914,0.000393,25.118331,-2.0617,0.054,9.59484,9.59484
657.00,9.59840,25.188922,0.000393,25.118363,-2.0617,0.054,9.59438,9.59438
658.00,9.59834,25.188918,0.000389,25.118367,-2.0616,0.054,9.59317,9.59317
659.00,9.59801,25.188990,0.000389,25.118391,-2.0616,0.054,9.59031,9.59031
660.00,9.59664,25.189086,0.000390,25.118419,-2.0614,0.054,9.58644,9.58644
@5,2.0001,4.0, 660.017999999996 
661.00,9.59669,25.189174,0.000386,25.118397,-2.0614,0.054,9.58209,9.58209
662.00,9.59591,25.189238,0.000386,25.118440,-2.0614,0.054,9.57914,9.57914
663.00,9.59479,25.189290,0.000388,25.118494,-2.0614,0.055,9.57760,9.57760
664.00,9.59494,25.189198,0.000388,25.118383,-2.0614,0.055,9.57797,9.57797
665.00,9.59431,25.189239,0.000391,25.118353,-2.0613,0.055,9.57920,9.57920
666.00,9.59437,25.189299,0.000393,25.118354,-2.0612,0.055,9.58062,9.58062
667.00,9.59410,25.189279,0.000392,25.118256,-2.0611,0.055,9.58237,9.58237
668.00,9.58713,25.189323,0.000394,25.118258,-2.0611,0.054,9.58499,9.58499
669.00,9.57964,25.189483,0.000396,25.118358,-2.0611,0.055,9.58696,9.58696
670.00,9.57583,25.189485,0.000394,25.118414,-2.0609,0.055,9.58921,9.58921
671.00,9.57730,25.189520,0.000394,25.118479,-2.0608,0.055,9.59095,9.59095
672.00,9.57831,25.189605,0.000390,25.118521,-2.0607,0.055,9.59109,9.59109
673.00,9.57974,25.189651,0.000388,25.118501,-2.0605,0.055,9.59107,9.59107
674.00,9.58197,25.189668,0.000383,25.118515,-2.0605,0.056,9.59214,9.59214
675.00,9.58339,25.189750,0.000384,25.118511,-2.0606,0.056,9.59216,9.59216
676.00,9.58515,25.189805,0.000384,25.118507,-2.0607,0.056,9.59243,9.59243
677.00,9.58640,25.189866,0.000390,25.118504,-2.0607,0.056,9.59254,9.59254
678.00,9.58731,25.189893,0.000388,25.118454,-2.0607,0.056,9.59239,9.59239
679.00,9.58835,25.189973,0.000393,25.118478,-2.0605,0.056,9.59143,9.59143
680.00,9.58875,25.189975,0.000391,25.118444,-2.0604,0.056,9.59185,9.59185
681.00,9.58910,25.189986,0.000390,25.118448,-2.0603,0.057,9.59143,9.59143
682.00,9.58939,25.190019,0.000389,25.118519,-2.0601,0.057,9.59130,9.59130
683.00,9.58967,25.190020,0.000391,25.118556,-2.0598,0.057,9.59114,9.59114
684.00,9.59008,25.189968,0.000390,25.118487,-2.0597,0.057,9.59060,9.59060
685.00,9.59052,25.189989,0.000391,25.118458,-2.0596,0.057,9.58975,9.58975
686.00,9.59094,25.189988,0.000393,25.118391,-2.0595,0.057,9.58959,9.58959
687.00,9.59111,25.189975,0.000390,25.118344,-2.0596,0.057,9.58924,9.58924
688.00,9.59090,25.190018,0.000392,25.118332,-2.0597,0.057,9.58862,9.58862
689.00,9.59069,25.190098,0.000390,25.118329,-2.0598,0.057,9.58839,9.58839
690.00,9.59059,25.190176,0.000386,25.118300,-2.0598,0.057,9.58807,9.58807
691.00,9.59033,25.190227,0.000386,25.118296,-2.0597,0.057,9.58763,9.58763
692.00,9.59023,25.190292,0.000391,25.118330,-2.0594,0.057,9.58758,9.58758
693.00,9.59001,25.190342,0.000390,25.118387,-2.0591,0.057,9.58722,9.58722
694.00,9.58950,25.190380,0.000393,25.118438,-2.0588,0.057,9.58607,9.58607
695.00,9.58884,25.190388,0.000396,25.118490,-2.0584,0.057,9.58486,9.58486
696.00,9.58841,25.190504,0.000398,25.118568,-2.0582,0.057,9.58410,9.58410
697.00,9.58806,25.190530,0.000395,25.118533,-2.0580,0.057,9.58364,9.58364
698.00,9.58778,25.190547,0.000392,25.118452,-2.0579,0.057,9.58356,9.58356
699.00,9.58746,25.190498,0.000388,25.118389,-2.0579,0.058,9.58382,9.58382
700.00,9.58695,25.190563,0.000388,25.118437,-2.0581,0.058,9.58406,9.58406
701.00,9.58646,25.190510,0.000384,25.118330,-2.0582,0.058,9.58370,9.58370
702.00,9.58605,25.190553,0.000379,25.118334,-2.0582,0.058,9.58360,9.58360
703.00,9.58563,25.190620,0.000380,25.118376,-2.0583,0.058,9.58405,9.58405
704.00,9.58556,25.190794,0.000380,25.118480,-2.0582,0.058,9.58517,9.58517
705.00,9.58564,25.190800,0.000378,25.118431,-2.0580,0.058,9.58561,9.58561
706.00,9.58550,25.190855,0.000376,25.118484,-2.0578,0.059,9.58701,9.58701
707.00,9.58571,25.190855,0.000380,25.118506,-2.0577,0.059,9.58878,9.58878
708.00,9.58604,25.190909,0.000381,25.118564,-2.0576,0.059,9.58996,9.58996
709.00,9.58621,25.190933,0.000383,25.118519,-2.0576,0.059,9.59111,9.59111
710.00,9.58651,25.191081,0.000390,25.118641,-2.0577,0.059,9.59275,9.59275
711.00,9.58658,25.191128,0.000393,25.118699,-2.0577,0.059,9.59363,9.59363
712.00,9.58679,25.191236,0.000393,25.118715,-2.0577,0.059,9.59281,9.59281
713.00,9.58739,25.191291,0.000395,25.118690,-2.0577,0.059,9.59221,9.59221
714.00,9.58780,25.191366,0.000398,25.118726,-2.0577,0.059,9.59161,9.59161
715.00,9.58836,25.191315,0.000394,25.118595,-2.0575,0.059,9.59131,9.59131
716.00,9.58879,25.191385,0.000395,25.118578,-2.0573,0.059,9.59151,9.59151
717.00,9.58932,25.191374,0.000396,25.118536,-2.0571,0.059,9.59319,9.59319
718.00,9.58975,25.191425,0.000395,25.118509,-2.0570,0.059,9.59414,9.59414
719.00,9.59044,25.191376,0.000395,25.118516,-2.0568,0.060,9.59391,9.59391
720.00,9.59065,25.191423,0.000395,25.118583,-2.0567,0.060,9.59389,9.59389
721.00,9.59116,25.191480,0.000396,25.118681,-2.0566,0.060,9.59377,9.59377
722.00,9.59167,25.191491,0.000396,25.118674,-2.0565,0.060,9.59258,9.59258
723.00,9.59193,25.191414,0.000396,25.118664,-2.0564,0.060,9.59176,9.59176
724.00,9.59208,25.191415,0.000394,25.118604,-2.0563,0.060,9.59209,9.59209
725.00,9.59259,25.191394,0.000394,25.118562,-2.0562,0.060,9.59252,9.59252
726.00,9.59281,25.191313,0.000391,25.118367,-2.0562,0.060,9.59176,9.59176
727.00,9.59263,25.191449,0.000390,25.118392,-2.0561,0.060,9.59101,9.59101
728.00,9.59244,25.191608,0.000389,25.118434,-2.0559,0.060,9.59085,9.59085
729.00,9.59214,25.191709,0.000390,25.118471,-2.0559,0.060,9.59182,9.59182
730.00,9.59236,25.191820,0.000390,25.118521,-2.0559,0.060,9.59315,9.59315
731.00,9.59288,25.191894,0.000392,25.118580,-2.0559,0.060,9.59480,9.59480
732.00,9.59315,25.191878,0.000392,25.118561,-2.0558,0.061,9.59667,9.59667
733.00,9.59348,25.191876,0.000397,25.118563,-2.0556,0.060,9.59769,9.59769
734.00,9.59370,25.191926,0.000397,25.118577,-2.0555,0.060,9.59756,9.59756
735.00,9.59368,25.191909,0.000396,25.118500,-2.0555,0.060,9.59710,9.59710
736.00,9.59346,25.191960,0.000397,25.118500,-2.0556,0.061,9.59730,9.59730
737.00,9.59376,25.192009,0.000395,25.118482,-2.0557,0.061,9.59692,9.59692
738.00,9.59404,25.192109,0.000392,25.118474,-2.0558,0.061,9.59634,9.59634
739.00,9.59446,25.192189,0.000394,25.118448,-2.0556,0.061,9.59589,9.59589
740.00,9.59498,25.192278,0.000396,25.118521,-2.0554,0.061,9.59577,9.59577
741.00,9.59513,25.192313,0.000395,25.118523,-2.0551,0.061,9.59519,9.59519
742.00,9.59505,25.192384,0.000401,25.118596,-2.0550,0.061,9.59518,9.59518
743.00,9.59519,25.192355,0.000402,25.118566,-2.0549,0.061,9.59629,9.59629
744.00,9.59544,25.192317,0.000402,25.118541,-2.0548,0.061,9.59693,9.59693
745.00,9.59560,25.192406,0.000400,25.118575,-2.0546,0.061,9.59670,9.59670
746.00,9.59598,25.192478,0.000399,25.118604,-2.0546,0.061,9.59712,9.59712
747.00,9.59647,25.192479,0.000396,25.118489,-2.0545,0.062,9.59672,9.59672
748.00,9.59679,25.192567,0.000397,25.118538,-2.0545,0.062,9.59701,9.59701
749.00,9.59667,25.192587,0.000397,25.118574,-2.0545,0.062,9.59717,9.59717
750.00,9.59682,25.192575,0.000399,25.118532,-2.0544,0.062,9.59745,9.59745
751.00,9.59670,25.192571,0.000400,25.118521,-2.0543,0.062,9.59711,9.59711
752.00,9.59663,25.192591,0.000402,25.118609,-2.0542,0.062,9.59743,9.59743
753.00,9.59648,25.192601,0.000400,25.118587,-2.0540,0.062,9.59603,9.59603
754.00,9.59639,25.192655,0.000398,25.118599,-2.0540,0.062,9.59524,9.59524
755.00,9.59624,25.192748,0.000398,25.118663,-2.0541,0.062,9.59494,9.59494
756.00,9.59634,25.192808,0.000399,25.118680,-2.0542,0.062,9.59601,9.59601
757.00,9.59645,25.192843,0.000395,25.118651,-2.0541,0.062,9.59681,9.59681
758.00,9.59670,25.192902,0.000395,25.118716,-2.0540,0.063,9.59782,9.59782
759.00,9.59694,25.192964,0.000398,25.118766,-2.0538,0.063,9.59847,9.59847
760.00,9.59703,25.192865,0.000397,25.118623,-2.0536,0.063,9.59933,9.59933
761.00,9.59717,25.192867,0.000398,25.118600,-2.0532,0.063,9.59871,9.59871
762.00,9.59729,25.192894,0.000403,25.118605,-2.0530,0.063,9.59845,9.59845
763.00,9.59731,25.192911,0.000400,25.118527,-2.0530,0.063,9.59841,9.59841
764.00,9.59732,25.192896,0.000394,25.118428,-2.0530,0.063,9.59837,9.59837
765.00,9.59735,25.192956,0.000393,25.118458,-2.0531,0.063,9.59824,9.59824
766.00,9.59750,25.192992,0.000392,25.118374,-2.0530,0.063,9.59845,9.59845
767.00,9.59777,25.193031,0.000391,25.118366,-2.0531,0.063,9.59895,9.59895
768.00,9.59794,25.193146,0.000394,25.118429,-2.0532,0.063,9.59950,9.59950
769.00,9.59811,25.193215,0.000396,25.118412,-2.0531,0.063,9.60086,9.60086
770.00,9.59829,25.193295,0.000394,25.118362,-2.0531,0.063,9.60063,9.60063
771.00,9.59834,25.193375,0.000392,25.118444,-2.0532,0.064,9.60071,9.60071
772.00,9.59859,25.193356,0.000389,25.118415,-2.0532,0.064,9.60066,9.60066
773.00,9.59884,25.193318,0.000390,25.118357,-2.0531,0.064,9.60012,9.60012
774.00,9.59897,25.193352,0.000393,25.118365,-2.0532,0.064,9.59836,9.59836
775.00,9.59905,25.193413,0.000392,25.118457,-2.0530,0.064,9.59821,9.59821
776.00,9.59916,25.193455,0.000388,25.118442,-2.0529,0.064,9.59895,9.59895
777.00,9.59940,25.193541,0.000388,25.118496,-2.0526,0.064,9.60024,9.60024
778.00,9.59971,25.193536,0.000387,25.118510,-2.0524,0.064,9.60125,9.60125
779.00,9.59992,25.193599,0.000387,25.118550,-2.0522,0.065,9.60245,9.60245
780.00,9.60013,25.193644,0.000388,25.118538,-2.0522,0.065,9.60395,9.60395
781.00,9.60046,25.193646,0.000392,25.118495,-2.0523,0.064,9.60440,9.60440
782.00,9.60076,25.193781,0.000393,25.118478,-2.0524,0.064,9.60316,9.60316
783.00,9.60107,25.193856,0.000391,25.118400,-2.0525,0.065,9.60303,9.60303
784.00,9.60128,25.193902,0.000393,25.118434,-2.0524,0.065,9.60337,9.60337
785.00,9.60122,25.193915,0.000395,25.118473,-2.0523,0.065,9.60244,9.60244
786.00,9.60135,25.193914,0.000395,25.118514,-2.0521,0.065,9.60132,9.60132
787.00,9.60142,25.193806,0.000393,25.118482,-2.0519,0.065,9.60094,9.60094
788.00,9.60145,25.193784,0.000394,25.118503,-2.0516,0.065,9.60093,9.60093
789.00,9.60125,25.193728,0.000391,25.118414,-2.0514,0.065,9.60120,9.60120
790.00,9.60153,25.193749,0.000390,25.118348,-2.0512,0.065,9.60274,9.60274
791.00,9.60210,25.193867,0.000389,25.118355,-2.0511,0.066,9.60445,9.60445
792.00,9.60240,25.193941,0.000389,25.118395,-2.0511,0.066,9.60574,9.60574
793.00,9.60262,25.194011,0.000385,25.118425,-2.0512,0.066,9.60584,9.60584
794.00,9.60291,25.194057,0.000386,25.118446,-2.0514,0.066,9.60539,9.60539
795.00,9.60324,25.194013,0.000389,25.118438,-2.0514,0.066,9.60430,9.60430
796.00,9.60327,25.194017,0.000394,25.118463,-2.0514,0.066,9.60344,9.60344
797.00,9.60321,25.194079,0.000394,25.118488,-2.0513,0.066,9.60289,9.60289
798.00,9.60304,25.194149,0.000396,25.118481,-2.0511,0.066,9.60282,9.60282
799.00,9.60305,25.194190,0.000395,25.118430,-2.0511,0.066,9.60299,9.60299
800.00,9.60299,25.194261,0.000390,25.118399,-2.0510,0.066,9.60342,9.60342
801.00,9.60310,25.194285,0.000383,25.118366,-2.0510,0.067,9.60353,9.60353
802.00,9.60331,25.194305,0.000382,25.118308,-2.0509,0.067,9.60455,9.60455
803.00,9.60346,25.194303,0.000386,25.118337,-2.0508,0.067,9.60523,9.60523
804.00,9.60391,25.194415,0.000387,25.118408,-2.0506,0.067,9.60563,9.60563
805.00,9.60434,25.194549,0.000388,25.118455,-2.0503,0.067,9.60598,9.60598
806.00,9.60385,25.194634,0.000393,25.118483,-2.0501,0.066,9.60604,9.60604
807.00,9.60335,25.194774,0.000395,25.118566,-2.0499,0.067,9.60469,9.60469
808.00,9.60358,25.194805,0.000389,25.118516,-2.0498,0.067,9.60125,9.60125
809.00,9.60366,25.194818,0.000390,25.118518,-2.0497,0.067,9.59660,9.59660
810.00,9.60460,25.194801,0.000387,25.118520,-2.0498,0.067,9.59097,9.59097
@6,2.0001,4.0, 810.061000000002 
811.00,9.60466,25.194785,0.000384,25.118470,-2.0498,0.068,9.58506,9.58506
812.00,9.60577,25.194767,0.000385,25.118423,-2.0498,0.068,9.58024,9.58024
813.00,9.60576,25.194833,0.000391,25.118448,-2.0500,0.068,9.57928,9.57928
814.00,9.60579,25.194823,0.000390,25.118371,-2.0500,0.068,9.58069,9.58069
815.00,9.60556,25.194874,0.000392,25.118343,-2.0500,0.068,9.58367,9.58367
816.00,9.60509,25.194947,0.000394,25.118370,-2.0501,0.068,9.58677,9.58677
817.00,9.60071,25.194945,0.000395,25.118322,-2.0501,0.067,9.59003,9.59003
818.00,9.58844,25.194984,0.000396,25.118312,-2.0501,0.068,9.59274,9.59274
819.00,9.58180,25.194997,0.000393,25.118315,-2.0500,0.068,9.59544,9.59544
820.00,9.57886,25.194985,0.000391,25.118340,-2.0499,0.068,9.59537,9.59537
821.00,9.57900,25.194991,0.000391,25.118357,-2.0499,0.068,9.59684,9.59684
822.00,9.58097,25.195078,0.000390,25.118417,-2.0499,0.068,9.59795,9.59795
823.00,9.58342,25.195103,0.000387,25.118389,-2.0497,0.068,9.59884,9.59884
824.00,9.58758,25.195170,0.000387,25.118459,-2.0497,0.068,9.59819,9.59819
825.00,9.58959,25.195211,0.000389,25.118422,-2.0494,0.068,9.59926,9.59926
826.00,9.59182,25.195201,0.000388,25.118360,-2.0490,0.069,9.59977,9.59977
827.00,9.59290,25.195150,0.000385,25.118241,-2.0486,0.069,9.59937,9.59937
828.00,9.59409,25.195203,0.000385,25.118257,-2.0484,0.069,9.59805,9.59805
829.00,9.59484,25.195271,0.000387,25.118243,-2.0482,0.069,9.59684,9.59684
830.00,9.59511,25.195343,0.000389,25.118282,-2.0481,0.069,9.59699,9.59699
831.00,9.59533,25.195474,0.000389,25.118368,-2.0481,0.069,9.59809,9.59809
832.00,9.59649,25.195538,0.000389,25.118448,-2.0482,0.069,9.59959,9.59959
833.00,9.59725,25.195545,0.000388,25.118471,-2.0481,0.069,9.60040,9.60040
834.00,9.59778,25.195617,0.000387,25.118525,-2.0479,0.069,9.60175,9.60175
835.00,9.59840,25.195633,0.000383,25.118485,-2.0478,0.069,9.60123,9.60123
836.00,9.59900,25.195689,0.000385,25.118453,-2.0477,0.070,9.59901,9.59901
837.00,9.59905,25.195806,0.000386,25.118466,-2.0477,0.070,9.59729,9.59729
838.00,9.59935,25.195944,0.000387,25.118459,-2.0478,0.070,9.59677,9.59677
839.00,9.59919,25.195947,0.000386,25.118412,-2.0478,0.070,9.59633,9.59633
840.00,9.59927,25.195985,0.000388,25.118390,-2.0477,0.070,9.59566,9.59566
841.00,9.59882,25.196007,0.000390,25.118397,-2.0475,0.070,9.59425,9.59425
842.00,9.59832,25.196062,0.000391,25.118413,-2.0471,0.070,9.59322,9.59322
843.00,9.59797,25.196075,0.000391,25.118431,-2.0469,0.070,9.59208,9.59208
844.00,9.59701,25.196118,0.000389,25.118425,-2.0467,0.070,9.59128,9.59128
845.00,9.59642,25.196170,0.000388,25.118499,-2.0467,0.070,9.59145,9.59145
846.00,9.59617,25.196098,0.000385,25.118435,-2.0467,0.070,9.59306,9.59306
847.00,9.59609,25.195952,0.000382,25.118345,-2.0467,0.071,9.59451,9.59451
848.00,9.59623,25.195921,0.000379,25.118325,-2.0469,0.071,9.59553,9.59553
849.00,9.59599,25.195974,0.000380,25.118334,-2.0471,0.071,9.59619,9.59619
850.00,9.59509,25.196066,0.000384,25.118361,-2.0472,0.071,9.59711,9.59711
851.00,9.59500,25.196157,0.000385,25.118418,-2.0471,0.071,9.59726,9.59726
852.00,9.59531,25.196306,0.000389,25.118504,-2.0470,0.071,9.59735,9.59735
853.00,9.59550,25.196292,0.000390,25.118468,-2.0468,0.071,9.59784,9.59784
854.00,9.59523,25.196277,0.000393,25.118418,-2.0467,0.071,9.59719,9.59719
855.00,9.59508,25.196271,0.000391,25.118383,-2.0466,0.071,9.59591,9.59591
856.00,9.59517,25.196368,0.000391,25.118418,-2.0467,0.071,9.59649,9.59649
857.00,9.59540,25.196352,0.000392,25.118352,-2.0466,0.071,9.59711,9.59711
858.00,9.59567,25.196461,0.000395,25.118380,-2.0465,0.071,9.59751,9.59751
859.00,9.59585,25.196608,0.000397,25.118445,-2.0462,0.071,9.59888,9.59888
860.00,9.59594,25.196640,0.000397,25.118406,-2.0462,0.071,9.59990,9.59990
861.00,9.59631,25.196643,0.000398,25.118331,-2.0463,0.071,9.59931,9.59931
862.00,9.59664,25.196733,0.000395,25.118422,-2.0463,0.072,9.59847,9.59847
863.00,9.59715,25.196742,0.000394,25.118382,-2.0462,0.072,9.59819,9.59819
864.00,9.59750,25.196758,0.000391,25.118399,-2.0462,0.072,9.59734,9.59734
865.00,9.59768,25.196702,0.000389,25.118366,-2.0460,0.072,9.59755,9.59755
866.00,9.59783,25.196689,0.000386,25.118393,-2.0456,0.072,9.59825,9.59825
867.00,9.59780,25.196711,0.000387,25.118361,-2.0454,0.072,9.59929,9.59929
868.00,9.59813,25.196768,0.000388,25.118459,-2.0455,0.072,9.60070,9.60070
869.00,9.59883,25.196773,0.000390,25.118437,-2.0455,0.072,9.60308,9.60308
870.00,9.59938,25.196940,0.000393,25.118509,-2.0454,0.072,9.60537,9.60537
871.00,9.59989,25.196959,0.000394,25.118507,-2.0455,0.072,9.60705,9.60705
872.00,9.60055,25.197002,0.000392,25.118483,-2.0455,0.072,9.60811,9.60811
873.00,9.60091,25.197085,0.000393,25.118458,-2.0456,0.072,9.60790,9.60790
874.00,9.60129,25.197059,0.000390,25.118412,-2.0457,0.073,9.60710,9.60710
875.00,9.60200,25.196986,0.000388,25.118343,-2.0458,0.073,9.60626,9.60626
876.00,9.60226,25.197049,0.000393,25.118354,-2.0458,0.073,9.60454,9.60454
877.00,9.60255,25.197039,0.000396,25.118364,-2.0457,0.073,9.60269,9.60269
878.00,9.60294,25.196986,0.000390,25.118368,-2.0454,0.073,9.60074,9.60074
879.00,9.60277,25.197008,0.000390,25.118400,-2.0451,0.073,9.59905,9.59905
880.00,9.60204,25.197066,0.000391,25.118440,-2.0450,0.073,9.59759,9.59759
881.00,9.60191,25.197110,0.000389,25.118445,-2.0448,0.073,9.59757,9.59757
882.00,9.60229,25.197129,0.000385,25.118412,-2.0446,0.074,9.59738,9.59738
883.00,9.60224,25.197176,0.000387,25.118405,-2.0446,0.073,9.59905,9.59905
884.00,9.60270,25.197258,0.000387,25.118436,-2.0446,0.074,9.60156,9.60156
885.00,9.60276,25.197424,0.000389,25.118554,-2.0445,0.074,9.60331,9.60331
886.00,9.60197,25.197505,0.000388,25.118615,-2.0445,0.074,9.60409,9.60409
887.00,9.60149,25.197573,0.000390,25.118635,-2.0445,0.074,9.60454,9.60454
888.00,9.60227,25.197670,0.000390,25.118643,-2.0446,0.074,9.60421,9.60421
889.00,9.60230,25.197699,0.000394,25.118577,-2.0446,0.074,9.60330,9.60330
890.00,9.60190,25.197651,0.000390,25.118445,-2.0446,0.074,9.60209,9.60209
891.00,9.60135,25.197700,0.000389,25.118411,-2.0445,0.074,9.60150,9.60150
892.00,9.60083,25.197752,0.000391,25.118387,-2.0444,0.074,9.60197,9.60197
893.00,9.60105,25.197742,0.000391,25.118333,-2.0442,0.074,9.60202,9.60202
894.00,9.60132,25.197833,0.000389,25.118403,-2.0441,0.074,9.60228,9.60228
895.00,9.60137,25.197838,0.000389,25.118424,-2.0439,0.074,9.60319,9.60319
896.00,9.60177,25.197868,0.000387,25.118415,-2.0438,0.075,9.60457,9.60457
897.00,9.60222,25.197908,0.000383,25.118409,-2.0437,0.075,9.60552,9.60552
898.00,9.60276,25.197974,0.000383,25.118408,-2.0437,0.075,9.60681,9.60681
899.00,9.60337,25.198012,0.000382,25.118393,-2.0438,0.075,9.60761,9.60761
900.00,9.60393,25.198045,0.000382,25.118428,-2.0438,0.075,9.60794,9.60794
901.00,9.60434,25.197926,0.000384,25.118340,-2.0438,0.075,9.60819,9.60819
902.00,9.60487,25.197989,0.000386,25.118401,-2.0437,0.076,9.60854,9.60854
903.00,9.60528,25.197967,0.000382,25.118403,-2.0434,0.076,9.60843,9.60843
904.00,9.60528,25.197884,0.000384,25.118379,-2.0429,0.076,9.60803,9.60803
905.00,9.60528,25.197946,0.000389,25.118401,-2.0425,0.076,9.60851,9.60851
906.00,9.60553,25.198089,0.000391,25.118472,-2.0424,0.076,9.60803,9.60803
907.00,9.60573,25.198100,0.000390,25.118468,-2.0423,0.076,9.60762,9.60762
908.00,9.60602,25.198176,0.000395,25.118529,-2.0423,0.075,9.60720,9.60720
909.00,9.60610,25.198261,0.000395,25.118519,-2.0427,0.076,9.60646,9.60646
910.00,9.60617,25.198297,0.000396,25.118520,-2.0429,0.076,9.60582,9.60582
911.00,9.60659,25.198266,0.000395,25.118502,-2.0431,0.076,9.60641,9.60641
912.00,9.60702,25.198308,0.000395,25.118527,-2.0433,0.076,9.60744,9.60744
913.00,9.60743,25.198316,0.000393,25.118484,-2.0435,0.076,9.60775,9.60775
914.00,9.60757,25.198329,0.000394,25.118508,-2.0435,0.076,9.60822,9.60822
915.00,9.60758,25.198355,0.000390,25.118516,-2.0434,0.077,9.60799,9.60799
916.00,9.60748,25.198461,0.000390,25.118515,-2.0433,0.077,9.60686,9.60686
917.00,9.60738,25.198551,0.000394,25.118527,-2.0431,0.076,9.60585,9.60585
918.00,9.60726,25.198626,0.000396,25.118542,-2.0428,0.076,9.60527,9.60527
919.00,9.60710,25.198704,0.000398,25.118548,-2.0425,0.076,9.60480,9.60480
920.00,9.60692,25.198744,0.000399,25.118499,-2.0423,0.076,9.60445,9.60445
921.00,9.60664,25.198860,0.000397,25.118545,-2.0422,0.076,9.60506,9.60506
922.00,9.60649,25.198903,0.000397,25.118576,-2.0421,0.077,9.60563,9.60563
923.00,9.60655,25.198925,0.000395,25.118578,-2.0422,0.077,9.60692,9.60692
924.00,9.60678,25.198999,0.000395,25.118662,-2.0424,0.077,9.60836,9.60836
925.00,9.60698,25.199068,0.000393,25.118690,-2.0424,0.077,9.60951,9.60951
926.00,9.60695,25.199047,0.000393,25.118660,-2.0423,0.077,9.60971,9.60971
927.00,9.60702,25.199070,0.000392,25.118621,-2.0423,0.077,9.60915,9.60915
928.00,9.60705,25.199065,0.000390,25.118582,-2.0422,0.077,9.60840,9.60840
929.00,9.60718,25.199089,0.000386,25.118521,-2.0422,0.077,9.60782,9.60782
930.00,9.60721,25.199173,0.000388,25.118579,-2.0422,0.077,9.60767,9.60767
931.00,9.60690,25.199172,0.000388,25.118615,-2.0421,0.078,9.60743,9.60743
932.00,9.60700,25.199156,0.000385,25.118589,-2.0421,0.078,9.60743,9.60743
933.00,9.60705,25.199274,0.000390,25.118703,-2.0420,0.078,9.60808,9.60808
934.00,9.60729,25.199257,0.000394,25.118690,-2.0419,0.078,9.60855,9.60855
935.00,9.60751,25.199218,0.000395,25.118555,-2.0418,0.078,9.60894,9.60894
936.00,9.60782,25.199301,0.000392,25.118485,-2.0417,0.078,9.60994,9.60994
937.00,9.60822,25.199407,0.000393,25.118501,-2.0415,0.078,9.61139,9.61139
938.00,9.60855,25.199448,0.000390,25.118436,-2.0414,0.078,9.61147,9.61147
939.00,9.60889,25.199491,0.000389,25.118375,-2.0413,0.078,9.61169,9.61169
940.00,9.60931,25.199532,0.000387,25.118474,-2.0411,0.079,9.61191,9.61191
941.00,9.60969,25.199557,0.000390,25.118532,-2.0410,0.079,9.61216,9.61216
942.00,9.60986,25.199490,0.000391,25.118511,-2.0409,0.079,9.61181,9.61181
943.00,9.60998,25.199486,0.000391,25.118529,-2.0410,0.079,9.61202,9.61202
944.00,9.60999,25.199502,0.000390,25.118573,-2.0410,0.079,9.61202,9.61202
945.00,9.61001,25.199529,0.000390,25.118525,-2.0412,0.079,9.61155,9.61155
946.00,9.61003,25.199607,0.000390,25.118536,-2.0413,0.079,9.61073,9.61073
947.00,9.61011,25.199718,0.000391,25.118548,-2.0413,0.079,9.61022,9.61022
948.00,9.61028,25.199722,0.000391,25.118473,-2.0413,0.079,9.61002,9.61002
949.00,9.61067,25.199822,0.000390,25.118491,-2.0413,0.079,9.61125,9.61125
950.00,9.61103,25.199909,0.000390,25.118510,-2.0413,0.079,9.61227,9.61227
951.00,9.61134,25.199952,0.000394,25.118528,-2.0413,0.079,9.61330,9.61330
952.00,9.61176,25.199978,0.000393,25.118496,-2.0412,0.079,9.61489,9.61489
953.00,9.61197,25.200080,0.000394,25.118533,-2.0411,0.079,9.61492,9.61492
954.00,9.61206,25.200071,0.000394,25.118459,-2.0409,0.079,9.61330,9.61330
955.00,9.61205,25.200165,0.000394,25.118513,-2.0407,0.079,9.61246,9.61246
956.00,9.61209,25.200160,0.000390,25.118477,-2.0407,0.080,9.61260,9.61260
957.00,9.61203,25.200250,0.000389,25.118565,-2.0407,0.080,9.61255,9.61255
958.00,9.61226,25.200269,0.000387,25.118572,-2.0406,0.080,9.61160,9.61160
959.00,9.61338,25.200320,0.000386,25.118563,-2.0405,0.080,9.60826,9.60826
960.00,9.61496,25.200294,0.000382,25.118493,-2.0404,0.080,9.60341,9.60341
961.00,9.61464,25.200353,0.000384,25.118499,-2.0402,0.080,9.59707,9.59707
@7,2.0001,4.0, 960.324999999997 
962.00,9.61521,25.200288,0.000385,25.118406,-2.0400,0.080,9.59028,9.59028
963.00,9.61255,25.200381,0.000387,25.118445,-2.0398,0.081,9.58680,9.58680
964.00,9.61310,25.200497,0.000393,25.118579,-2.0396,0.080,9.58796,9.58796
965.00,9.61277,25.200526,0.000395,25.118594,-2.0395,0.080,9.59163,9.59163
966.00,9.61431,25.200461,0.000391,25.118554,-2.0394,0.081,9.59611,9.59611
967.00,9.61576,25.200551,0.000391,25.118635,-2.0394,0.081,9.60038,9.60038
968.00,9.60642,25.200517,0.000392,25.118590,-2.0394,0.081,9.60449,9.60449
969.00,9.59264,25.200517,0.000386,25.118549,-2.0394,0.081,9.60600,9.60600
970.00,9.58583,25.200560,0.000387,25.118551,-2.0393,0.081,9.60655,9.60655
971.00,9.58431,25.200655,0.000390,25.118548,-2.0394,0.081,9.60690,9.60690
972.00,9.58429,25.200690,0.000386,25.118528,-2.0393,0.081,9.60727,9.60727
973.00,9.58911,25.200608,0.000384,25.118411,-2.0393,0.081,9.60781,9.60781
974.00,9.59830,25.200601,0.000386,25.118399,-2.0393,0.081,9.60911,9.60911
975.00,9.60408,25.200623,0.000386,25.118415,-2.0395,0.082,9.60921,9.60921
976.00,9.60501,25.200720,0.000385,25.118466,-2.0394,0.082,9.60973,9.60973
977.00,9.60574,25.200697,0.000388,25.118373,-2.0393,0.082,9.61077,9.61077
978.00,9.60610,25.200857,0.000389,25.118501,-2.0391,0.082,9.60950,9.60950
979.00,9.60698,25.200952,0.000391,25.118472,-2.0389,0.082,9.60835,9.60835
980.00,9.60744,25.201035,0.000389,25.118465,-2.0388,0.082,9.60801,9.60801
981.00,9.60774,25.201056,0.000390,25.118427,-2.0388,0.082,9.60668,9.60668
982.00,9.60756,25.201121,0.000388,25.118446,-2.0388,0.082,9.60555,9.60555
983.00,9.60726,25.201216,0.000388,25.118465,-2.0386,0.082,9.60718,9.60718
984.00,9.60776,25.201247,0.000390,25.118512,-2.0386,0.082,9.60898,9.60898
985.00,9.60817,25.201246,0.000390,25.118486,-2.0386,0.082,9.60922,9.60922
986.00,9.60833,25.201232,0.000390,25.118534,-2.0384,0.082,9.61030,9.61030
987.00,9.60853,25.201280,0.000389,25.118577,-2.0384,0.083,9.60964,9.60964
988.00,9.60868,25.201255,0.000385,25.118542,-2.0383,0.083,9.60761,9.60761
989.00,9.60889,25.201281,0.000381,25.118517,-2.0383,0.083,9.60630,9.60630
990.00,9.60887,25.201317,0.000379,25.118491,-2.0381,0.083,9.60594,9.60594
991.00,9.60856,25.201372,0.000380,25.118440,-2.0379,0.083,9.60457,9.60457
992.00,9.60827,25.201390,0.000384,25.118436,-2.0380,0.083,9.60538,9.60538
993.00,9.60761,25.201390,0.000388,25.118452,-2.0380,0.083,9.60661,9.60661
994.00,9.60743,25.201450,0.000393,25.118439,-2.0379,0.083,9.60577,9.60577
995.00,9.60750,25.201511,0.000394,25.118440,-2.0381,0.083,9.60515,9.60515
996.00,9.60707,25.201595,0.000393,25.118425,-2.0380,0.083,9.60438,9.60438
997.00,9.60714,25.201730,0.000396,25.118493,-2.0380,0.083,9.60320,9.60320
998.00,9.60661,25.201862,0.000393,25.118496,-2.0380,0.084,9.60196,9.60196
999.00,9.60588,25.201908,0.000392,25.118536,-2.0380,0.084,9.60175,9.60175
1000.00,9.60571,25.201962,0.000392,25.118601,-2.0379,0.084,9.60282,9.60282
1001.00,9.60579,25.201948,0.000390,25.118647,-2.0380,0.084,9.60465,9.60465
1002.00,9.60484,25.201900,0.000387,25.118597,-2.0380,0.084,9.60576,9.60576
1003.00,9.60424,25.201859,0.000389,25.118584,-2.0379,0.084,9.60486,9.60486
1004.00,9.60425,25.201902,0.000390,25.118575,-2.0379,0.084,9.60328,9.60328
1005.00,9.60430,25.201887,0.000393,25.118498,-2.0379,0.084,9.60136,9.60136
1006.00,9.60453,25.201936,0.000396,25.118480,-2.0379,0.084,9.60001,9.60001
1007.00,9.60367,25.201999,0.000397,25.118475,-2.0378,0.084,9.59978,9.59978
1008.00,9.60311,25.202048,0.000396,25.118466,-2.0377,0.084,9.60141,9.60141
1009.00,9.60298,25.202011,0.000391,25.118430,-2.0376,0.084,9.60376,9.60376
1010.00,9.60246,25.202049,0.000391,25.118457,-2.0375,0.085,9.60608,9.60608
1011.00,9.60202,25.202150,0.000390,25.118454,-2.0373,0.085,9.60741,9.60741
1012.00,9.60248,25.202138,0.000390,25.118394,-2.0372,0.085,9.60778,9.60778
1013.00,9.60310,25.202221,0.000392,25.118433,-2.0372,0.085,9.60669,9.60669
1014.00,9.60394,25.202350,0.000394,25.118498,-2.0371,0.085,9.60546,9.60546
1015.00,9.60442,25.202377,0.000391,25.118471,-2.0370,0.085,9.60376,9.60376
1016.00,9.60450,25.202331,0.000390,25.118464,-2.0367,0.085,9.60243,9.60243
1017.00,9.60415,25.202384,0.000388,25.118456,-2.0365,0.085,9.60155,9.60155
1018.00,9.60380,25.202445,0.000388,25.118503,-2.0365,0.086,9.60130,9.60130
1019.00,9.60356,25.202450,0.000390,25.118504,-2.0363,0.086,9.60236,9.60236
1020.00,9.60345,25.202480,0.000393,25.118499,-2.0362,0.085,9.60371,9.60371
1021.00,9.60315,25.202570,0.000391,25.118486,-2.0364,0.086,9.60432,9.60432
1022.00,9.60376,25.202696,0.000391,25.118553,-2.0364,0.086,9.60478,9.60478
1023.00,9.60397,25.202742,0.000393,25.118505,-2.0364,0.086,9.60581,9.60581
1024.00,9.60420,25.202671,0.000391,25.118371,-2.0363,0.086,9.60625,9.60625
1025.00,9.60474,25.202737,0.000390,25.118443,-2.0363,0.086,9.60648,9.60648
1026.00,9.60520,25.202717,0.000392,25.118463,-2.0364,0.086,9.60702,9.60702
1027.00,9.60530,25.202691,0.000397,25.118455,-2.0363,0.086,9.60637,9.60637
1028.00,9.60502,25.202619,0.000397,25.118376,-2.0360,0.086,9.60528,9.60528
1029.00,9.60457,25.202664,0.000396,25.118366,-2.0356,0.086,9.60432,9.60432
1030.00,9.60441,25.202684,0.000393,25.118305,-2.0355,0.086,9.60339,9.60339
1031.00,9.60428,25.202796,0.000395,25.118323,-2.0352,0.086,9.60279,9.60279
1032.00,9.60408,25.202898,0.000391,25.118322,-2.0352,0.087,9.60326,9.60326
1033.00,9.60426,25.202981,0.000386,25.118328,-2.0353,0.087,9.60437,9.60437
1034.00,9.60445,25.203114,0.000387,25.118399,-2.0354,0.087,9.60491,9.60491
1035.00,9.60488,25.203213,0.000392,25.118476,-2.0354,0.087,9.60618,9.60618
1036.00,9.60498,25.203232,0.000393,25.118477,-2.0353,0.087,9.60684,9.60684
1037.00,9.60511,25.203202,0.000392,25.118427,-2.0351,0.087,9.60774,9.60774
1038.00,9.60554,25.203198,0.000394,25.118391,-2.0350,0.087,9.60870,9.60870
1039.00,9.60590,25.203236,0.000395,25.118418,-2.0349,0.087,9.60933,9.60933
1040.00,9.60623,25.203272,0.000392,25.118421,-2.0348,0.087,9.60892,9.60892
1041.00,9.60632,25.203301,0.000390,25.118461,-2.0347,0.087,9.60924,9.60924
1042.00,9.60656,25.203333,0.000389,25.118520,-2.0345,0.088,9.60944,9.60944
1043.00,9.60653,25.203407,0.000389,25.118649,-2.0345,0.088,9.60938,9.60938
1044.00,9.60669,25.203404,0.000392,25.118607,-2.0346,0.088,9.60944,9.60944
1045.00,9.60708,25.203267,0.000394,25.118454,-2.0346,0.088,9.61042,9.61042
1046.00,9.60730,25.203215,0.000394,25.118351,-2.0345,0.088,9.61076,9.61076
1047.00,9.60761,25.203185,0.000399,25.118305,-2.0345,0.087,9.61060,9.61060
1048.00,9.60795,25.203214,0.000396,25.118301,-2.0342,0.087,9.61036,9.61036
1049.00,9.60838,25.203234,0.000391,25.118329,-2.0340,0.088,9.61052,9.61052
1050.00,9.60867,25.203393,0.000389,25.118451,-2.0339,0.088,9.60971,9.60971
1051.00,9.60902,25.203539,0.000391,25.118536,-2.0340,0.088,9.61043,9.61043
1052.00,9.60962,25.203653,0.000392,25.118608,-2.0342,0.088,9.61181,9.61181
1053.00,9.61015,25.203650,0.000394,25.118549,-2.0343,0.088,9.61302,9.61302
1054.00,9.61050,25.203661,0.000396,25.118510,-2.0343,0.088,9.61315,9.61315
1055.00,9.61060,25.203741,0.000397,25.118521,-2.0341,0.088,9.61330,9.61330
1056.00,9.61078,25.203755,0.000398,25.118483,-2.0337,0.088,9.61334,9.61334
1057.00,9.61105,25.203702,0.000393,25.118380,-2.0334,0.088,9.61258,9.61258
1058.00,9.61117,25.203815,0.000392,25.118424,-2.0330,0.089,9.61220,9.61220
1059.00,9.61133,25.203867,0.000391,25.118427,-2.0329,0.089,9.61246,9.61246
1060.00,9.61149,25.203806,0.000392,25.118398,-2.0330,0.089,9.61317,9.61317
1061.00,9.61184,25.203810,0.000392,25.118448,-2.0330,0.089,9.61371,9.61371
1062.00,9.61224,25.203875,0.000394,25.118495,-2.0330,0.089,9.61474,9.61474
1063.00,9.61256,25.203870,0.000394,25.118500,-2.0330,0.089,9.61524,9.61524
1064.00,9.61286,25.203995,0.000393,25.118617,-2.0327,0.089,9.61568,9.61568
1065.00,9.61302,25.204034,0.000390,25.118574,-2.0326,0.089,9.61599,9.61599
1066.00,9.61310,25.204018,0.000385,25.118460,-2.0326,0.089,9.61532,9.61532
1067.00,9.61329,25.204048,0.000387,25.118428,-2.0326,0.090,9.61466,9.61466
1068.00,9.61348,25.204077,0.000388,25.118375,-2.0324,0.090,9.61353,9.61353
1069.00,9.61353,25.204029,0.000391,25.118263,-2.0325,0.090,9.61292,9.61292
1070.00,9.61358,25.204074,0.000394,25.118259,-2.0326,0.090,9.61207,9.61207
1071.00,9.61363,25.204164,0.000394,25.118297,-2.0327,0.090,9.61211,9.61211
1072.00,9.61356,25.204295,0.000395,25.118362,-2.0327,0.090,9.61191,9.61191
1073.00,9.61346,25.204345,0.000394,25.118389,-2.0330,0.090,9.61282,9.61282
1074.00,9.61351,25.204385,0.000394,25.118389,-2.0330,0.090,9.61330,9.61330
1075.00,9.61369,25.204384,0.000394,25.118427,-2.0328,0.090,9.61383,9.61383
1076.00,9.61381,25.204399,0.000398,25.118439,-2.0326,0.090,9.61410,9.61410
1077.00,9.61393,25.204334,0.000396,25.118391,-2.0324,0.090,9.61498,9.61498
1078.00,9.61411,25.204353,0.000395,25.118387,-2.0321,0.090,9.61491,9.61491
1079.00,9.61426,25.204458,0.000395,25.118489,-2.0318,0.090,9.61569,9.61569
1080.00,9.61446,25.204575,0.000395,25.118531,-2.0317,0.090,9.61590,9.61590
1081.00,9.61445,25.204691,0.000394,25.118581,-2.0316,0.090,9.61641,9.61641
1082.00,9.61457,25.204787,0.000394,25.118624,-2.0315,0.090,9.61672,9.61672
1083.00,9.61456,25.204817,0.000397,25.118588,-2.0314,0.090,9.61697,9.61697
1084.00,9.61456,25.204760,0.000396,25.118485,-2.0314,0.090,9.61636,9.61636
1085.00,9.61467,25.204806,0.000395,25.118450,-2.0314,0.090,9.61743,9.61743
1086.00,9.61497,25.204727,0.000393,25.118360,-2.0314,0.090,9.61776,9.61776
1087.00,9.61523,25.204719,0.000390,25.118302,-2.0313,0.091,9.61783,9.61783
1088.00,9.61547,25.204871,0.000388,25.118392,-2.0313,0.091,9.61772,9.61772
1089.00,9.61565,25.204916,0.000389,25.118413,-2.0312,0.091,9.61760,9.61760
1090.00,9.61593,25.204866,0.000390,25.118384,-2.0311,0.091,9.61745,9.61745
1091.00,9.61634,25.204954,0.000393,25.118422,-2.0312,0.091,9.61772,9.61772
1092.00,9.61670,25.205017,0.000392,25.118482,-2.0312,0.091,9.61801,9.61801
1093.00,9.61696,25.204882,0.000386,25.118392,-2.0312,0.091,9.61859,9.61859
1094.00,9.61709,25.204934,0.000382,25.118420,-2.0313,0.092,9.61859,9.61859
1095.00,9.61697,25.204942,0.000378,25.118398,-2.0312,0.092,9.61689,9.61689
1096.00,9.61702,25.204927,0.000374,25.118385,-2.0310,0.092,9.61600,9.61600
1097.00,9.61701,25.204974,0.000378,25.118414,-2.0310,0.092,9.61538,9.61538
1098.00,9.61710,25.205067,0.000385,25.118465,-2.0307,0.092,9.61551,9.61551
1099.00,9.61717,25.205139,0.000389,25.118502,-2.0306,0.092,9.61622,9.61622
1100.00,9.61731,25.205254,0.000391,25.118515,-2.0306,0.092,9.61751,9.61751
1101.00,9.61732,25.205330,0.000392,25.118550,-2.0306,0.092,9.61742,9.61742
1102.00,9.61744,25.205343,0.000389,25.118519,-2.0307,0.092,9.61759,9.61759
1103.00,9.61727,25.205389,0.000388,25.118475,-2.0311,0.092,9.61703,9.61703
1104.00,9.61703,25.205447,0.000387,25.118464,-2.0313,0.093,9.61614,9.61614
1105.00,9.61701,25.205495,0.000387,25.118523,-2.0314,0.093,9.61735,9.61735
1106.00,9.61704,25.205529,0.000387,25.118518,-2.0314,0.093,9.61920,9.61920
1107.00,9.61639,25.205590,0.000389,25.118513,-2.0313,0.093,9.62042,9.62042
1108.00,9.61627,25.205663,0.000388,25.118553,-2.0310,0.093,9.61950,9.61950
1109.00,9.61730,25.205623,0.000385,25.118441,-2.0306,0.093,9.61673,9.61673
1110.00,9.61699,25.205724,0.000387,25.118405,-2.0305,0.093,9.61035,9.61035
@8,2.0001,4.0, 1110.053 
1111.00,9.61541,25.205742,0.000390,25.118305,-2.0302,0.093,9.60385,9.60385
1112.00,9.61660,25.205731,0.000393,25.118215,-2.0301,0.093,9.59883,9.59883
1113.00,9.61654,25.205752,0.000392,25.118186,-2.0299,0.093,9.59639,9.59639
1114.00,9.61919,25.205831,0.000392,25.118252,-2.0299,0.093,9.59722,9.59722
1115.00,9.62073,25.205840,0.000389,25.118301,-2.0297,0.094,9.60063,9.60063
1116.00,9.62419,25.205889,0.000387,25.118380,-2.0297,0.094,9.60434,9.60434
1117.00,9.62361,25.205942,0.000384,25.118457,-2.0295,0.094,9.60659,9.60659
1118.00,9.61154,25.206010,0.000389,25.118485,-2.0292,0.094,9.60837,9.60837
1119.00,9.59984,25.206030,0.000392,25.118505,-2.0291,0.094,9.60976,9.60976
1120.00,9.59241,25.205975,0.000398,25.118448,-2.0289,0.094,9.61142,9.61142
1121.00,9.59449,25.206043,0.000399,25.118530,-2.0288,0.093,9.61320,9.61320
1122.00,9.59762,25.206029,0.000397,25.118532,-2.0286,0.094,9.61464,9.61464
1123.00,9.60083,25.205959,0.000390,25.118480,-2.0286,0.094,9.61635,9.61635
1124.00,9.60270,25.205993,0.000393,25.118446,-2.0285,0.094,9.61667,9.61667
1125.00,9.60483,25.206081,0.000391,25.118463,-2.0286,0.094,9.61477,9.61477
1126.00,9.60682,25.206111,0.000392,25.118410,-2.0286,0.094,9.61349,9.61349
1127.00,9.60789,25.206233,0.000394,25.118440,-2.0286,0.094,9.61191,9.61191
1128.00,9.60989,25.206301,0.000397,25.118474,-2.0286,0.094,9.61089,9.61089
1129.00,9.61196,25.206353,0.000393,25.118480,-2.0287,0.094,9.61030,9.61030
1130.00,9.61285,25.206390,0.000392,25.118456,-2.0285,0.095,9.61129,9.61129
1131.00,9.61260,25.206387,0.000391,25.118397,-2.0283,0.095,9.61096,9.61096
1132.00,9.61236,25.206444,0.000394,25.118401,-2.0281,0.095,9.61192,9.61192
1133.00,9.61259,25.206558,0.000395,25.118398,-2.0280,0.095,9.61192,9.61192
1134.00,9.61268,25.206610,0.000397,25.118475,-2.0277,0.095,9.61263,9.61263
1135.00,9.61271,25.206648,0.000395,25.118499,-2.0274,0.095,9.61297,9.61297
1136.00,9.61273,25.206702,0.000394,25.118511,-2.0273,0.095,9.61281,9.61281
1137.00,9.61273,25.206701,0.000392,25.118495,-2.0273,0.095,9.61216,9.61216
1138.00,9.61297,25.206622,0.000388,25.118469,-2.0272,0.095,9.61216,9.61216
1139.00,9.61294,25.206601,0.000387,25.118439,-2.0270,0.096,9.61210,9.61210
1140.00,9.61288,25.206649,0.000390,25.118509,-2.0270,0.096,9.61214,9.61214
1141.00,9.61276,25.206648,0.000393,25.118549,-2.0270,0.095,9.61357,9.61357
1142.00,9.61279,25.206697,0.000392,25.118566,-2.0269,0.096,9.61538,9.61538
1143.00,9.61285,25.206773,0.000395,25.118591,-2.0268,0.096,9.61649,9.61649
1144.00,9.61308,25.206799,0.000393,25.118538,-2.0269,0.096,9.61791,9.61791
1145.00,9.61344,25.206857,0.000393,25.118503,-2.0268,0.096,9.61822,9.61822
1146.00,9.61373,25.206968,0.000392,25.118471,-2.0267,0.096,9.61743,9.61743
1147.00,9.61410,25.206965,0.000389,25.118403,-2.0266,0.096,9.61563,9.61563
1148.00,9.61434,25.206996,0.000391,25.118399,-2.0266,0.096,9.61399,9.61399
1149.00,9.61411,25.207101,0.000392,25.118447,-2.0266,0.096,9.61266,9.61266
1150.00,9.61419,25.207083,0.000394,25.118443,-2.0266,0.096,9.61114,9.61114
1151.00,9.61393,25.207121,0.000391,25.118467,-2.0267,0.097,9.61000,9.61000
1152.00,9.61341,25.207216,0.000396,25.118538,-2.0266,0.096,9.61004,9.61004
1153.00,9.61336,25.207271,0.000394,25.118565,-2.0265,0.096,9.61205,9.61205
1154.00,9.61338,25.207259,0.000393,25.118571,-2.0264,0.097,9.61238,9.61238
1155.00,9.61369,25.207255,0.000392,25.118534,-2.0263,0.097,9.61353,9.61353
1156.00,9.61410,25.207178,0.000391,25.118513,-2.0262,0.097,9.61369,9.61369
1157.00,9.61433,25.207118,0.000387,25.118450,-2.0262,0.097,9.61325,9.61325
1158.00,9.61391,25.207167,0.000387,25.118458,-2.0263,0.097,9.61201,9.61201
1159.00,9.61363,25.207158,0.000390,25.118392,-2.0265,0.097,9.61161,9.61161
1160.00,9.61296,25.207237,0.000386,25.118394,-2.0265,0.097,9.61024,9.61024
1161.00,9.61217,25.207388,0.000390,25.118453,-2.0264,0.097,9.61080,9.61080
1162.00,9.61188,25.207528,0.000390,25.118507,-2.0260,0.097,9.61187,9.61187
1163.00,9.61166,25.207648,0.000387,25.118592,-2.0257,0.098,9.61203,9.61203
1164.00,9.61146,25.207764,0.000383,25.118627,-2.0254,0.098,9.61220,9.61220
1165.00,9.61173,25.207855,0.000387,25.118694,-2.0253,0.098,9.61488,9.61488
1166.00,9.61199,25.207916,0.000385,25.118663,-2.0251,0.098,9.61610,9.61610
1167.00,9.61251,25.207978,0.000386,25.118654,-2.0252,0.098,9.61644,9.61644
1168.00,9.61305,25.207866,0.000387,25.118517,-2.0252,0.098,9.61573,9.61573
1169.00,9.61295,25.207878,0.000391,25.118490,-2.0252,0.098,9.61581,9.61581
1170.00,9.61317,25.207885,0.000389,25.118471,-2.0251,0.098,9.61471,9.61471
1171.00,9.61357,25.207829,0.000389,25.118440,-2.0251,0.098,9.61383,9.61383
1172.00,9.61372,25.207788,0.000393,25.118395,-2.0251,0.098,9.61296,9.61296
1173.00,9.61340,25.207843,0.000396,25.118393,-2.0252,0.098,9.61279,9.61279
1174.00,9.61319,25.207878,0.000393,25.118433,-2.0251,0.098,9.61208,9.61208
1175.00,9.61361,25.207860,0.000391,25.118355,-2.0251,0.098,9.61107,9.61107
1176.00,9.61385,25.207983,0.000391,25.118423,-2.0250,0.099,9.61071,9.61071
1177.00,9.61427,25.208029,0.000386,25.118451,-2.0249,0.099,9.61086,9.61086
1178.00,9.61378,25.208035,0.000384,25.118469,-2.0247,0.099,9.61228,9.61228
1179.00,9.61350,25.208064,0.000386,25.118488,-2.0247,0.099,9.61317,9.61317
1180.00,9.61367,25.208119,0.000389,25.118540,-2.0247,0.099,9.61414,9.61414
1181.00,9.61374,25.208102,0.000392,25.118499,-2.0247,0.099,9.61565,9.61565
1182.00,9.61407,25.208087,0.000393,25.118450,-2.0246,0.099,9.61725,9.61725
1183.00,9.61456,25.208155,0.000394,25.118464,-2.0245,0.099,9.61791,9.61791
1184.00,9.61467,25.208220,0.000394,25.118480,-2.0242,0.099,9.61743,9.61743
1185.00,9.61450,25.208257,0.000395,25.118460,-2.0240,0.099,9.61724,9.61724
1186.00,9.61416,25.208217,0.000393,25.118371,-2.0237,0.099,9.61666,9.61666
1187.00,9.61412,25.208311,0.000392,25.118411,-2.0236,0.100,9.61596,9.61596
1188.00,9.61438,25.208426,0.000392,25.118474,-2.0236,0.100,9.61530,9.61530
1189.00,9.61468,25.208387,0.000391,25.118351,-2.0236,0.100,9.61615,9.61615
1190.00,9.61470,25.208460,0.000390,25.118353,-2.0239,0.100,9.61655,9.61655
1191.00,9.61491,25.208601,0.000392,25.118456,-2.0242,0.100,9.61647,9.61647
1192.00,9.61542,25.208615,0.000392,25.118430,-2.0243,0.100,9.61584,9.61584
1193.00,9.61585,25.208604,0.000392,25.118332,-2.0243,0.100,9.61564,9.61564
1194.00,9.61595,25.208762,0.000392,25.118440,-2.0242,0.100,9.61556,9.61556
1195.00,9.61593,25.208793,0.000393,25.118450,-2.0239,0.100,9.61510,9.61510
1196.00,9.61579,25.208813,0.000394,25.118500,-2.0236,0.100,9.61457,9.61457
1197.00,9.61609,25.208795,0.000396,25.118466,-2.0234,0.100,9.61603,9.61603
1198.00,9.61639,25.208845,0.000401,25.118495,-2.0234,0.100,9.61697,9.61697
1199.00,9.61651,25.208804,0.000399,25.118462,-2.0234,0.100,9.61716,9.61716
1200.00,9.61656,25.208852,0.000398,25.118468,-2.0236,0.100,9.61726,9.61726
1201.00,9.61641,25.208964,0.000398,25.118476,-2.0236,0.101,9.61700,9.61700
1202.00,9.61593,25.209115,0.000399,25.118574,-2.0234,0.101,9.61504,9.61504
1203.00,9.61558,25.209126,0.000394,25.118556,-2.0234,0.101,9.61395,9.61395
1204.00,9.61553,25.209162,0.000398,25.118506,-2.0233,0.101,9.61355,9.61355
1205.00,9.61568,25.209233,0.000399,25.118472,-2.0232,0.101,9.61349,9.61349
1206.00,9.61557,25.209209,0.000397,25.118417,-2.0232,0.101,9.61402,9.61402
1207.00,9.61543,25.209177,0.000395,25.118315,-2.0233,0.101,9.61546,9.61546
1208.00,9.61528,25.209222,0.000395,25.118280,-2.0232,0.101,9.61581,9.61581
1209.00,9.61529,25.209303,0.000394,25.118366,-2.0230,0.101,9.61631,9.61631
1210.00,9.61549,25.209301,0.000392,25.118394,-2.0228,0.102,9.61731,9.61731
1211.00,9.61571,25.209345,0.000390,25.118420,-2.0226,0.102,9.61853,9.61853
1212.00,9.61613,25.209406,0.000389,25.118483,-2.0222,0.102,9.61932,9.61932
1213.00,9.61668,25.209431,0.000389,25.118541,-2.0220,0.102,9.62060,9.62060
1214.00,9.61692,25.209493,0.000394,25.118580,-2.0219,0.102,9.62126,9.62126
1215.00,9.61735,25.209530,0.000395,25.118533,-2.0220,0.102,9.62243,9.62243
1216.00,9.61787,25.209519,0.000395,25.118438,-2.0220,0.102,9.62262,9.62262
1217.00,9.61810,25.209615,0.000396,25.118470,-2.0220,0.102,9.62280,9.62280
1218.00,9.61823,25.209724,0.000400,25.118475,-2.0221,0.102,9.62248,9.62248
1219.00,9.61821,25.209660,0.000395,25.118348,-2.0221,0.102,9.62163,9.62163
1220.00,9.61823,25.209679,0.000393,25.118354,-2.0220,0.102,9.62015,9.62015
1221.00,9.61847,25.209710,0.000393,25.118418,-2.0221,0.102,9.61933,9.61933
1222.00,9.61875,25.209662,0.000391,25.118389,-2.0222,0.102,9.61789,9.61789
1223.00,9.61882,25.209684,0.000391,25.118416,-2.0221,0.102,9.61670,9.61670
1224.00,9.61902,25.209817,0.000396,25.118501,-2.0221,0.102,9.61743,9.61743
1225.00,9.61940,25.209839,0.000394,25.118500,-2.0220,0.102,9.61873,9.61873
1226.00,9.61980,25.209942,0.000394,25.118482,-2.0218,0.103,9.61908,9.61908
1227.00,9.61996,25.210011,0.000392,25.118404,-2.0216,0.103,9.61985,9.61985
1228.00,9.62023,25.210030,0.000388,25.118323,-2.0216,0.103,9.62067,9.62067
1229.00,9.62025,25.210104,0.000384,25.118321,-2.0215,0.103,9.62071,9.62071
1230.00,9.62025,25.210255,0.000389,25.118446,-2.0215,0.103,9.61991,9.61991
1231.00,9.62037,25.210244,0.000384,25.118420,-2.0214,0.103,9.62104,9.62104
1232.00,9.62019,25.210311,0.000387,25.118571,-2.0213,0.104,9.62156,9.62156
1233.00,9.61986,25.210390,0.000387,25.118685,-2.0211,0.104,9.62147,9.62147
1234.00,9.61994,25.210342,0.000385,25.118636,-2.0210,0.104,9.62167,9.62167
1235.00,9.61999,25.210286,0.000388,25.118475,-2.0209,0.104,9.62198,9.62198
1236.00,9.62021,25.210365,0.000391,25.118483,-2.0208,0.104,9.62218,9.62218
1237.00,9.62050,25.210367,0.000392,25.118373,-2.0208,0.104,9.62353,9.62353
1238.00,9.62088,25.210381,0.000397,25.118311,-2.0206,0.103,9.62529,9.62529
1239.00,9.62120,25.210434,0.000396,25.118352,-2.0207,0.103,9.62582,9.62582
1240.00,9.62155,25.210536,0.000392,25.118419,-2.0207,0.104,9.62554,9.62554
1241.00,9.62160,25.210558,0.000394,25.118397,-2.0208,0.104,9.62477,9.62477
1242.00,9.62195,25.210694,0.000392,25.118456,-2.0209,0.104,9.62375,9.62375
1243.00,9.62247,25.210775,0.000386,25.118416,-2.0209,0.104,9.62353,9.62353
1244.00,9.62271,25.210889,0.000384,25.118447,-2.0207,0.105,9.62360,9.62360
1245.00,9.62296,25.210872,0.000385,25.118458,-2.0205,0.105,9.62477,9.62477
1246.00,9.62334,25.210879,0.000382,25.118477,-2.0204,0.105,9.62525,9.62525
1247.00,9.62366,25.210864,0.000386,25.118483,-2.0204,0.105,9.62513,9.62513
1248.00,9.62402,25.210882,0.000391,25.118539,-2.0203,0.105,9.62373,9.62373
1249.00,9.62408,25.210838,0.000394,25.118438,-2.0202,0.105,9.62249,9.62249
1250.00,9.62401,25.210895,0.000395,25.118422,-2.0200,0.105,9.62144,9.62144
1251.00,9.62350,25.210955,0.000398,25.118419,-2.0199,0.105,9.62066,9.62066
1252.00,9.62331,25.210976,0.000394,25.118364,-2.0198,0.105,9.62020,9.62020
1253.00,9.62355,25.210972,0.000391,25.118310,-2.0197,0.105,9.62119,9.62119
1254.00,9.62353,25.211005,0.000389,25.118309,-2.0197,0.105,9.62165,9.62165
1255.00,9.62286,25.210977,0.000388,25.118269,-2.0195,0.105,9.62162,9.62162
1256.00,9.62278,25.211006,0.000384,25.118247,-2.0194,0.105,9.62273,9.62273
1257.00,9.62276,25.211074,0.000387,25.118252,-2.0193,0.105,9.62458,9.62458
1258.00,9.62201,25.211142,0.000388,25.118263,-2.0192,0.106,9.62404,9.62404
1259.00,9.62077,25.211244,0.000392,25.118327,-2.0191,0.106,9.62144,9.62144
1260.00,9.62009,25.211298,0.000394,25.118342,-2.0190,0.106,9.61741,9.61741
1261.00,9.62062,25.211325,0.000397,25.118352,-2.0189,0.106,9.61184,9.61184
@9,2.0001,4.0, 1260.001 
1262.00,9.62161,25.211319,0.000397,25.118373,-2.0186,0.106,9.60559,9.60559
1263.00,9.62194,25.211261,0.000398,25.118283,-2.0185,0.106,9.60196,9.60196
1264.00,9.62302,25.211244,0.000393,25.118231,-2.0184,0.106,9.60152,9.60152
1265.00,9.62449,25.211318,0.000391,25.118235,-2.0183,0.106,9.60319,9.60319
1266.00,9.62569,25.211403,0.000393,25.118276,-2.0183,0.106,9.60510,9.60510
1267.00,9.62896,25.211430,0.000396,25.118281,-2.0184,0.106,9.60789,9.60789
1268.00,9.62169,25.211585,0.000396,25.118444,-2.0183,0.106,9.61101,9.61101
1269.00,9.60811,25.211616,0.000399,25.118477,-2.0184,0.106,9.61409,9.61409
1270.00,9.60043,25.211638,0.000399,25.118510,-2.0184,0.107,9.61691,9.61691
1271.00,9.59959,25.211691,0.000397,25.118485,-2.0183,0.107,9.61938,9.61938
1272.00,9.60155,25.211782,0.000396,25.118465,-2.0183,0.107,9.62050,9.62050
1273.00,9.60357,25.211727,0.000396,25.118356,-2.0182,0.107,9.62016,9.62016
1274.00,9.60627,25.211779,0.000398,25.118378,-2.0181,0.107,9.61965,9.61965
1275.00,9.60909,25.211831,0.000401,25.118392,-2.0179,0.107,9.61883,9.61883
1276.00,9.61110,25.211841,0.000403,25.118454,-2.0178,0.107,9.61865,9.61865
1277.00,9.61373,25.211851,0.000402,25.118511,-2.0176,0.107,9.61912,9.61912
1278.00,9.61549,25.211957,0.000400,25.118611,-2.0175,0.107,9.61970,9.61970
1279.00,9.61600,25.212004,0.000400,25.118592,-2.0174,0.107,9.61981,9.61981
1280.00,9.61649,25.212007,0.000400,25.118530,-2.0172,0.107,9.62003,9.62003
1281.00,9.61706,25.212095,0.000401,25.118537,-2.0172,0.107,9.62023,9.62023
1282.00,9.61738,25.212125,0.000402,25.118510,-2.0171,0.107,9.61980,9.61980
1283.00,9.61761,25.212190,0.000403,25.118535,-2.0169,0.107,9.61894,9.61894
1284.00,9.61771,25.212213,0.000401,25.118555,-2.0169,0.107,9.61835,9.61835
1285.00,9.61807,25.212290,0.000398,25.118609,-2.0169,0.107,9.61718,9.61718
1286.00,9.61836,25.212227,0.000393,25.118493,-2.0168,0.108,9.61593,9.61593
1287.00,9.61857,25.212201,0.000389,25.118378,-2.0167,0.108,9.61486,9.61486
1288.00,9.61839,25.212137,0.000388,25.118307,-2.0167,0.108,9.61390,9.61390
1289.00,9.61796,25.212055,0.000384,25.118175,-2.0165,0.108,9.61331,9.61331
1290.00,9.61763,25.211997,0.000382,25.118118,-2.0164,0.108,9.61383,9.61383
1291.00,9.61737,25.212004,0.000380,25.118159,-2.0166,0.108,9.61429,9.61429
1292.00,9.61717,25.212095,0.000384,25.118235,-2.0166,0.108,9.61442,9.61442
1293.00,9.61695,25.212137,0.000383,25.118182,-2.0166,0.109,9.61458,9.61458
1294.00,9.61664,25.212262,0.000383,25.118254,-2.0166,0.109,9.61486,9.61486
1295.00,9.61662,25.212323,0.000384,25.118234,-2.0166,0.109,9.61550,9.61550
1296.00,9.61663,25.212361,0.000386,25.118252,-2.0163,0.109,9.61561,9.61561
1297.00,9.61637,25.212267,0.000385,25.118184,-2.0160,0.109,9.61582,9.61582
1298.00,9.61609,25.212282,0.000385,25.118215,-2.0159,0.109,9.61641,9.61641
1299.00,9.61585,25.212336,0.000389,25.118225,-2.0158,0.109,9.61678,9.61678
1300.00,9.61576,25.212467,0.000393,25.118311,-2.0157,0.109,9.61612,9.61612
1301.00,9.61552,25.212543,0.000392,25.118293,-2.0158,0.109,9.61649,9.61649
1302.00,9.61541,25.212672,0.000391,25.118318,-2.0158,0.109,9.61752,9.61752
1303.00,9.61553,25.212744,0.000393,25.118330,-2.0158,0.109,9.61872,9.61872
1304.00,9.61580,25.212817,0.000394,25.118375,-2.0159,0.109,9.61901,9.61901
1305.00,9.61611,25.212783,0.000392,25.118287,-2.0158,0.109,9.61908,9.61908
1306.00,9.61621,25.212813,0.000391,25.118281,-2.0158,0.109,9.61843,9.61843
1307.00,9.61628,25.212897,0.000393,25.118352,-2.0157,0.109,9.61789,9.61789
1308.00,9.61662,25.212864,0.000394,25.118310,-2.0156,0.109,9.61778,9.61778
1309.00,9.61709,25.212811,0.000392,25.118244,-2.0154,0.110,9.61842,9.61842
1310.00,9.61740,25.212808,0.000392,25.118279,-2.0154,0.110,9.61913,9.61913
1311.00,9.61740,25.212857,0.000394,25.118330,-2.0152,0.110,9.61884,9.61884
1312.00,9.61756,25.212830,0.000394,25.118312,-2.0151,0.110,9.61902,9.61902
1313.00,9.61782,25.212933,0.000393,25.118401,-2.0151,0.110,9.61909,9.61909
1314.00,9.61818,25.212984,0.000391,25.118437,-2.0152,0.110,9.61925,9.61925
1315.00,9.61835,25.212998,0.000391,25.118411,-2.0153,0.110,9.61904,9.61904
1316.00,9.61842,25.213042,0.000389,25.118381,-2.0154,0.110,9.62036,9.62036
1317.00,9.61873,25.213117,0.000390,25.118416,-2.0153,0.111,9.62156,9.62156
1318.00,9.61919,25.213093,0.000391,25.118325,-2.0152,0.110,9.62097,9.62097
1319.00,9.61946,25.213158,0.000394,25.118348,-2.0149,0.110,9.61879,9.61879
1320.00,9.61930,25.213211,0.000396,25.118353,-2.0146,0.110,9.61809,9.61809
1321.00,9.61884,25.213200,0.000398,25.118304,-2.0142,0.110,9.61762,9.61762
1322.00,9.61866,25.213262,0.000401,25.118311,-2.0140,0.110,9.61619,9.61619
1323.00,9.61857,25.213360,0.000399,25.118297,-2.0137,0.111,9.61630,9.61630
1324.00,9.61856,25.213356,0.000400,25.118242,-2.0136,0.111,9.61808,9.61808
1325.00,9.61882,25.213415,0.000400,25.118248,-2.0136,0.111,9.61836,9.61836
1326.00,9.61879,25.213478,0.000397,25.118248,-2.0135,0.111,9.61848,9.61848
1327.00,9.61857,25.213557,0.000394,25.118230,-2.0134,0.111,9.61833,9.61833
1328.00,9.61898,25.213556,0.000393,25.118221,-2.0133,0.111,9.61920,9.61920
1329.00,9.61889,25.213648,0.000388,25.118241,-2.0132,0.112,9.61991,9.61991
1330.00,9.61890,25.213678,0.000386,25.118235,-2.0133,0.112,9.62067,9.62067
1331.00,9.61932,25.213677,0.000389,25.118245,-2.0135,0.112,9.62143,9.62143
1332.00,9.61963,25.213619,0.000391,25.118202,-2.0137,0.112,9.62296,9.62296
1333.00,9.61988,25.213688,0.000389,25.118250,-2.0138,0.112,9.62337,9.62337
1334.00,9.62001,25.213716,0.000393,25.118248,-2.0139,0.112,9.62334,9.62334
1335.00,9.62019,25.213820,0.000397,25.118273,-2.0137,0.111,9.62433,9.62433
1336.00,9.62032,25.213924,0.000393,25.118342,-2.0134,0.112,9.62482,9.62482
1337.00,9.62039,25.213989,0.000392,25.118374,-2.0130,0.112,9.62493,9.62493
1338.00,9.62061,25.213988,0.000394,25.118377,-2.0127,0.112,9.62387,9.62387
1339.00,9.62093,25.214030,0.000393,25.118401,-2.0125,0.112,9.62329,9.62329
1340.00,9.62126,25.214036,0.000393,25.118364,-2.0124,0.112,9.62222,9.62222
1341.00,9.62146,25.213981,0.000393,25.118299,-2.0123,0.112,9.62145,9.62145
1342.00,9.62154,25.214007,0.000394,25.118338,-2.0123,0.112,9.62019,9.62019
1343.00,9.62159,25.214080,0.000394,25.118344,-2.0122,0.112,9.61983,9.61983
1344.00,9.62146,25.214123,0.000395,25.118380,-2.0121,0.112,9.61915,9.61915
1345.00,9.62150,25.214200,0.000392,25.118441,-2.0120,0.113,9.61926,9.61926
1346.00,9.62183,25.214343,0.000391,25.118500,-2.0119,0.113,9.62024,9.62024
1347.00,9.62202,25.214394,0.000388,25.118462,-2.0119,0.113,9.62179,9.62179
1348.00,9.62242,25.214523,0.000389,25.118537,-2.0119,0.113,9.62365,9.62365
1349.00,9.62275,25.214488,0.000388,25.118432,-2.0120,0.113,9.62543,9.62543
1350.00,9.62275,25.214424,0.000390,25.118369,-2.0119,0.113,9.62481,9.62481
1351.00,9.62253,25.214440,0.000394,25.118355,-2.0118,0.113,9.62303,9.62303
1352.00,9.62232,25.214465,0.000396,25.118333,-2.0116,0.113,9.62125,9.62125
1353.00,9.62204,25.214395,0.000391,25.118228,-2.0113,0.113,9.62080,9.62080
1354.00,9.62157,25.214508,0.000390,25.118284,-2.0111,0.113,9.62057,9.62057
1355.00,9.62154,25.214659,0.000391,25.118345,-2.0107,0.113,9.62173,9.62173
1356.00,9.62135,25.214702,0.000392,25.118351,-2.0106,0.113,9.62279,9.62279
1357.00,9.62173,25.214734,0.000388,25.118382,-2.0106,0.113,9.62399,9.62399
1358.00,9.62190,25.214815,0.000392,25.118448,-2.0106,0.113,9.62407,9.62407
1359.00,9.62236,25.214772,0.000390,25.118416,-2.0106,0.114,9.62517,9.62517
1360.00,9.62301,25.214705,0.000388,25.118318,-2.0107,0.114,9.62624,9.62624
1361.00,9.62307,25.214682,0.000386,25.118266,-2.0107,0.114,9.62736,9.62736
1362.00,9.62364,25.214690,0.000389,25.118223,-2.0107,0.114,9.62853,9.62853
1363.00,9.62424,25.214715,0.000387,25.118205,-2.0107,0.114,9.62840,9.62840
1364.00,9.62475,25.214836,0.000392,25.118238,-2.0107,0.114,9.62687,9.62687
1365.00,9.62472,25.214968,0.000396,25.118357,-2.0107,0.114,9.62635,9.62635
1366.00,9.62474,25.215050,0.000397,25.118365,-2.0106,0.114,9.62572,9.62572
1367.00,9.62449,25.215133,0.000396,25.118344,-2.0105,0.114,9.62539,9.62539
1368.00,9.62450,25.215171,0.000398,25.118314,-2.0105,0.114,9.62698,9.62698
1369.00,9.62493,25.215186,0.000398,25.118302,-2.0105,0.114,9.62892,9.62892
1370.00,9.62569,25.215224,0.000395,25.118281,-2.0104,0.115,9.63005,9.63005
1371.00,9.62646,25.215262,0.000393,25.118248,-2.0103,0.115,9.63125,9.63125
1372.00,9.62720,25.215334,0.000394,25.118302,-2.0101,0.115,9.63141,9.63141
1373.00,9.62751,25.215377,0.000392,25.118299,-2.0098,0.115,9.63114,9.63114
1374.00,9.62774,25.215356,0.000387,25.118254,-2.0097,0.115,9.63007,9.63007
1375.00,9.62773,25.215343,0.000381,25.118221,-2.0096,0.116,9.62841,9.62841
1376.00,9.62805,25.215379,0.000378,25.118238,-2.0096,0.116,9.62733,9.62733
1377.00,9.62841,25.215327,0.000379,25.118191,-2.0096,0.116,9.62776,9.62776
1378.00,9.62826,25.215336,0.000384,25.118156,-2.0096,0.116,9.62791,9.62791
1379.00,9.62849,25.215371,0.000390,25.118157,-2.0095,0.116,9.62863,9.62863
1380.00,9.62866,25.215443,0.000398,25.118185,-2.0094,0.115,9.63002,9.63002
1381.00,9.62880,25.215502,0.000402,25.118198,-2.0093,0.115,9.63106,9.63106
1382.00,9.62874,25.215537,0.000399,25.118191,-2.0092,0.116,9.63041,9.63041
1383.00,9.62901,25.215549,0.000395,25.118246,-2.0092,0.116,9.62966,9.62966
1384.00,9.62937,25.215536,0.000391,25.118237,-2.0091,0.116,9.62831,9.62831
1385.00,9.62964,25.215549,0.000385,25.118228,-2.0092,0.116,9.62750,9.62750
1386.00,9.62950,25.215533,0.000383,25.118215,-2.0092,0.116,9.62685,9.62685
1387.00,9.62910,25.215599,0.000385,25.118270,-2.0092,0.116,9.62638,9.62638
1388.00,9.62885,25.215721,0.000385,25.118324,-2.0090,0.117,9.62591,9.62591
1389.00,9.62851,25.215958,0.000385,25.118395,-2.0088,0.117,9.62632,9.62632
1390.00,9.62826,25.215966,0.000387,25.118373,-2.0087,0.117,9.62690,9.62690
1391.00,9.62825,25.215945,0.000389,25.118383,-2.0087,0.117,9.62771,9.62771
1392.00,9.62815,25.215973,0.000388,25.118351,-2.0086,0.117,9.62917,9.62917
1393.00,9.62832,25.215980,0.000387,25.118304,-2.0085,0.117,9.63092,9.63092
1394.00,9.62870,25.215910,0.000386,25.118291,-2.0084,0.117,9.63213,9.63213
1395.00,9.62903,25.215928,0.000389,25.118320,-2.0083,0.117,9.63238,9.63238
1396.00,9.62930,25.215973,0.000389,25.118258,-2.0081,0.117,9.63208,9.63208
1397.00,9.62940,25.215987,0.000391,25.118243,-2.0079,0.117,9.63155,9.63155
1398.00,9.62927,25.215951,0.000389,25.118217,-2.0077,0.117,9.63009,9.63009
1399.00,9.62907,25.215948,0.000390,25.118178,-2.0076,0.117,9.62922,9.62922
1400.00,9.62894,25.215999,0.000386,25.118194,-2.0074,0.118,9.62876,9.62876
1401.00,9.62886,25.216117,0.000384,25.118241,-2.0073,0.118,9.62916,9.62916
1402.00,9.62906,25.216189,0.000385,25.118259,-2.0072,0.118,9.63020,9.63020
1403.00,9.62936,25.216304,0.000391,25.118405,-2.0073,0.118,9.63114,9.63114
1404.00,9.62971,25.216271,0.000391,25.118374,-2.0073,0.118,9.63213,9.63213
1405.00,9.63029,25.216277,0.000395,25.118367,-2.0074,0.118,9.63301,9.63301
1406.00,9.63078,25.216260,0.000399,25.118403,-2.0075,0.118,9.63307,9.63307
1407.00,9.63055,25.216352,0.000398,25.118456,-2.0075,0.118,9.63210,9.63210
1408.00,9.62987,25.216340,0.000393,25.118336,-2.0075,0.118,9.63014,9.63014
1409.00,9.62952,25.216500,0.000394,25.118425,-2.0073,0.118,9.62613,9.62613
1410.00,9.62978,25.216558,0.000392,25.118415,-2.0072,0.118,9.62145,9.62145
1411.00,9.63231,25.216573,0.000391,25.118381,-2.0070,0.118,9.61675,9.61675
@10,2.0001,4.0, 1410.055 
1412.00,9.63430,25.216546,0.000391,25.118373,-2.0068,0.118,9.61243,9.61243
1413.00,9.63327,25.216497,0.000389,25.118295,-2.0065,0.119,9.60991,9.60991
1414.00,9.63303,25.216507,0.000389,25.118283,-2.0063,0.119,9.61015,9.61015
1415.00,9.63213,25.216486,0.000387,25.118224,-2.0061,0.119,9.61156,9.61156
1416.00,9.63177,25.216562,0.000388,25.118290,-2.0061,0.119,9.61387,9.61387
1417.00,9.62949,25.216609,0.000387,25.118285,-2.0059,0.119,9.61626,9.61626
1418.00,9.62226,25.216682,0.000390,25.118295,-2.0058,0.119,9.61812,9.61812
1419.00,9.61311,25.216720,0.000389,25.118279,-2.0058,0.119,9.62058,9.62058
1420.00,9.60998,25.216834,0.000392,25.118287,-2.0058,0.119,9.62246,9.62246
1421.00,9.60959,25.216859,0.000392,25.118236,-2.0056,0.119,9.62291,9.62291
1422.00,9.61109,25.216886,0.000392,25.118184,-2.0055,0.119,9.62434,9.62434
1423.00,9.61312,25.216946,0.000391,25.118203,-2.0056,0.119,9.62600,9.62600
1424.00,9.61457,25.216946,0.000394,25.118103,-2.0057,0.119,9.62680,9.62680
1425.00,9.61628,25.217017,0.000393,25.118171,-2.0057,0.119,9.62769,9.62769
1426.00,9.61771,25.217150,0.000389,25.118208,-2.0057,0.120,9.62855,9.62855
1427.00,9.61919,25.217263,0.000391,25.118269,-2.0056,0.120,9.62917,9.62917
1428.00,9.62032,25.217294,0.000394,25.118330,-2.0056,0.120,9.63008,9.63008
1429.00,9.62146,25.217318,0.000392,25.118432,-2.0054,0.120,9.63001,9.63001
1430.00,9.62236,25.217311,0.000393,25.118410,-2.0052,0.120,9.62920,9.62920
1431.00,9.62328,25.217234,0.000393,25.118367,-2.0050,0.120,9.62938,9.62938
1432.00,9.62436,25.217279,0.000394,25.118400,-2.0049,0.120,9.62822,9.62822
1433.00,9.62526,25.217361,0.000391,25.118377,-2.0048,0.120,9.62637,9.62637
1434.00,9.62529,25.217425,0.000394,25.118363,-2.0047,0.120,9.62454,9.62454
1435.00,9.62552,25.217482,0.000396,25.118347,-2.0046,0.120,9.62314,9.62314
1436.00,9.62570,25.217572,0.000398,25.118389,-2.0045,0.120,9.62264,9.62264
1437.00,9.62612,25.217573,0.000396,25.118335,-2.0044,0.121,9.62290,9.62290
1438.00,9.62658,25.217583,0.000395,25.118327,-2.0043,0.121,9.62348,9.62348
1439.00,9.62654,25.217590,0.000391,25.118314,-2.0044,0.121,9.62482,9.62482
1440.00,9.62656,25.217656,0.000388,25.118313,-2.0044,0.121,9.62601,9.62601
1441.00,9.62669,25.217694,0.000387,25.118307,-2.0046,0.121,9.62548,9.62548
1442.00,9.62661,25.217708,0.000388,25.118293,-2.0045,0.121,9.62503,9.62503
1443.00,9.62616,25.217757,0.000393,25.118348,-2.0045,0.121,9.62405,9.62405
1444.00,9.62579,25.217809,0.000399,25.118382,-2.0045,0.121,9.62296,9.62296
1445.00,9.62535,25.217834,0.000399,25.118427,-2.0045,0.121,9.62264,9.62264
1446.00,9.62495,25.217767,0.000399,25.118407,-2.0045,0.121,9.62404,9.62404
1447.00,9.62510,25.217713,0.000398,25.118397,-2.0045,0.121,9.62533,9.62533
1448.00,9.62533,25.217720,0.000397,25.118350,-2.0046,0.121,9.62690,9.62690
1449.00,9.62500,25.217739,0.000397,25.118381,-2.0045,0.121,9.62692,9.62692
1450.00,9.62465,25.217707,0.000397,25.118398,-2.0044,0.121,9.62604,9.62604
1451.00,9.62425,25.217763,0.000398,25.118419,-2.0043,0.121,9.62397,9.62397
1452.00,9.62405,25.217897,0.000398,25.118488,-2.0041,0.122,9.62212,9.62212
1453.00,9.62439,25.217947,0.000397,25.118507,-2.0040,0.122,9.62063,9.62063
1454.00,9.62455,25.218003,0.000396,25.118540,-2.0037,0.122,9.62079,9.62079
1455.00,9.62429,25.217974,0.000396,25.118396,-2.0035,0.122,9.62214,9.62214
1456.00,9.62387,25.217994,0.000396,25.118345,-2.0033,0.122,9.62209,9.62209
1457.00,9.62349,25.217961,0.000392,25.118268,-2.0032,0.122,9.62279,9.62279
1458.00,9.62354,25.217955,0.000390,25.118204,-2.0033,0.122,9.62361,9.62361
1459.00,9.62376,25.217978,0.000387,25.118086,-2.0033,0.122,9.62373,9.62373
1460.00,9.62368,25.218111,0.000384,25.118192,-2.0034,0.122,9.62344,9.62344
1461.00,9.62371,25.218221,0.000382,25.118275,-2.0035,0.123,9.62390,9.62390
1462.00,9.62374,25.218229,0.000382,25.118289,-2.0034,0.123,9.62291,9.62291
1463.00,9.62351,25.218336,0.000383,25.118363,-2.0031,0.123,9.62270,9.62270
1464.00,9.62357,25.218417,0.000384,25.118429,-2.0028,0.123,9.62357,9.62357
1465.00,9.62382,25.218486,0.000388,25.118444,-2.0026,0.123,9.62371,9.62371
1466.00,9.62364,25.218498,0.000391,25.118332,-2.0023,0.123,9.62353,9.62353
1467.00,9.62313,25.218575,0.000395,25.118316,-2.0022,0.123,9.62389,9.62389
1468.00,9.62275,25.218575,0.000397,25.118279,-2.0022,0.123,9.62397,9.62397
1469.00,9.62275,25.218612,0.000397,25.118277,-2.0023,0.123,9.62293,9.62293
1470.00,9.62292,25.218633,0.000395,25.118318,-2.0023,0.123,9.62332,9.62332
1471.00,9.62333,25.218630,0.000396,25.118367,-2.0022,0.123,9.62446,9.62446
1472.00,9.62361,25.218608,0.000396,25.118370,-2.0021,0.123,9.62507,9.62507
1473.00,9.62378,25.218651,0.000398,25.118395,-2.0020,0.123,9.62507,9.62507
1474.00,9.62386,25.218657,0.000395,25.118371,-2.0019,0.123,9.62584,9.62584
1475.00,9.62403,25.218663,0.000394,25.118312,-2.0017,0.123,9.62527,9.62527
1476.00,9.62418,25.218779,0.000392,25.118356,-2.0016,0.124,9.62514,9.62514
1477.00,9.62429,25.218844,0.000391,25.118341,-2.0016,0.124,9.62514,9.62514
1478.00,9.62422,25.218912,0.000387,25.118286,-2.0016,0.124,9.62490,9.62490
1479.00,9.62414,25.218983,0.000391,25.118256,-2.0015,0.124,9.62399,9.62399
1480.00,9.62398,25.218979,0.000391,25.118167,-2.0014,0.124,9.62362,9.62362
1481.00,9.62412,25.219039,0.000394,25.118161,-2.0013,0.124,9.62409,9.62409
1482.00,9.62457,25.219100,0.000394,25.118171,-2.0013,0.124,9.62524,9.62524
1483.00,9.62495,25.219079,0.000394,25.118165,-2.0013,0.124,9.62612,9.62612
1484.00,9.62514,25.219117,0.000391,25.118216,-2.0013,0.125,9.62810,9.62810
1485.00,9.62538,25.219218,0.000393,25.118275,-2.0013,0.125,9.63002,9.63002
1486.00,9.62580,25.219212,0.000392,25.118229,-2.0013,0.125,9.63076,9.63076
1487.00,9.62635,25.219345,0.000393,25.118263,-2.0012,0.125,9.63066,9.63066
1488.00,9.62666,25.219485,0.000398,25.118321,-2.0009,0.125,9.63115,9.63115
1489.00,9.62685,25.219525,0.000400,25.118352,-2.0008,0.125,9.63096,9.63096
1490.00,9.62702,25.219573,0.000400,25.118421,-2.0006,0.125,9.63089,9.63089
1491.00,9.62741,25.219571,0.000400,25.118442,-2.0004,0.125,9.63103,9.63103
1492.00,9.62785,25.219537,0.000396,25.118433,-2.0004,0.125,9.63130,9.63130
1493.00,9.62821,25.219506,0.000393,25.118413,-2.0003,0.125,9.63028,9.63028
1494.00,9.62808,25.219557,0.000392,25.118411,-2.0003,0.125,9.62919,9.62919
1495.00,9.62812,25.219594,0.000393,25.118431,-2.0003,0.126,9.62767,9.62767
1496.00,9.62810,25.219673,0.000393,25.118471,-2.0001,0.126,9.62703,9.62703
1497.00,9.62846,25.219679,0.000398,25.118439,-1.9998,0.126,9.62780,9.62780
1498.00,9.62911,25.219708,0.000401,25.118464,-1.9997,0.126,9.63030,9.63030
1499.00,9.62971,25.219744,0.000404,25.118474,-1.9996,0.126,9.63154,9.63154
1500.00,9.63020,25.219711,0.000404,25.118366,-1.9996,0.126,9.63237,9.63237
1501.00,9.63043,25.219734,0.000405,25.118344,-1.9996,0.126,9.63254,9.63254
1502.00,9.63052,25.219796,0.000404,25.118436,-1.9997,0.126,9.63158,9.63158
1503.00,9.63030,25.219843,0.000401,25.118454,-1.9996,0.126,9.62974,9.62974
1504.00,9.63022,25.219810,0.000398,25.118395,-1.9995,0.126,9.62923,9.62923
1505.00,9.63014,25.219811,0.000395,25.118395,-1.9994,0.126,9.62921,9.62921
1506.00,9.62976,25.219778,0.000393,25.118380,-1.9993,0.126,9.62919,9.62919
1507.00,9.62969,25.219818,0.000395,25.118344,-1.9993,0.126,9.62876,9.62876
1508.00,9.62962,25.219829,0.000394,25.118272,-1.9992,0.126,9.62856,9.62856
1509.00,9.62949,25.219916,0.000393,25.118303,-1.9992,0.126,9.62916,9.62916
1510.00,9.62937,25.220025,0.000395,25.118325,-1.9993,0.126,9.62934,9.62934
1511.00,9.62941,25.220060,0.000393,25.118273,-1.9993,0.126,9.62923,9.62923
1512.00,9.62953,25.220041,0.000390,25.118247,-1.9993,0.127,9.63056,9.63056
1513.00,9.62994,25.220038,0.000387,25.118244,-1.9994,0.127,9.63233,9.63233
1514.00,9.63055,25.220070,0.000388,25.118309,-1.9994,0.127,9.63359,9.63359
1515.00,9.63121,25.220083,0.000387,25.118361,-1.9992,0.127,9.63491,9.63491
1516.00,9.63159,25.220199,0.000388,25.118480,-1.9989,0.127,9.63564,9.63564
1517.00,9.63165,25.220258,0.000389,25.118541,-1.9989,0.127,9.63546,9.63546
1518.00,9.63164,25.220324,0.000394,25.118555,-1.9986,0.127,9.63588,9.63588
1519.00,9.63170,25.220303,0.000393,25.118469,-1.9985,0.127,9.63529,9.63529
1520.00,9.63199,25.220312,0.000394,25.118423,-1.9985,0.127,9.63583,9.63583
1521.00,9.63224,25.220306,0.000393,25.118356,-1.9985,0.128,9.63776,9.63776
1522.00,9.63269,25.220364,0.000394,25.118328,-1.9984,0.128,9.63898,9.63898
1523.00,9.63356,25.220385,0.000393,25.118320,-1.9983,0.128,9.63967,9.63967
1524.00,9.63439,25.220426,0.000393,25.118318,-1.9984,0.128,9.64140,9.64140
1525.00,9.63513,25.220513,0.000394,25.118379,-1.9984,0.128,9.64126,9.64126
1526.00,9.63554,25.220551,0.000395,25.118381,-1.9985,0.128,9.64069,9.64069
1527.00,9.63609,25.220567,0.000396,25.118346,-1.9986,0.128,9.64044,9.64044
1528.00,9.63653,25.220643,0.000399,25.118407,-1.9986,0.128,9.63899,9.63899
1529.00,9.63689,25.220671,0.000400,25.118390,-1.9985,0.128,9.63710,9.63710
1530.00,9.63711,25.220676,0.000398,25.118304,-1.9984,0.128,9.63647,9.63647
1531.00,9.63735,25.220710,0.000400,25.118308,-1.9984,0.128,9.63611,9.63611
1532.00,9.63767,25.220837,0.000401,25.118401,-1.9983,0.128,9.63625,9.63625
1533.00,9.63788,25.220836,0.000398,25.118379,-1.9983,0.128,9.63731,9.63731
1534.00,9.63799,25.220893,0.000398,25.118388,-1.9984,0.128,9.63805,9.63805
1535.00,9.63785,25.220964,0.000397,25.118449,-1.9983,0.129,9.63784,9.63784
1536.00,9.63796,25.221042,0.000396,25.118458,-1.9981,0.129,9.63666,9.63666
1537.00,9.63826,25.221009,0.000395,25.118366,-1.9982,0.129,9.63493,9.63493
1538.00,9.63829,25.221074,0.000393,25.118353,-1.9982,0.129,9.63439,9.63439
1539.00,9.63776,25.221157,0.000394,25.118373,-1.9981,0.129,9.63406,9.63406
1540.00,9.63754,25.221230,0.000395,25.118436,-1.9981,0.129,9.63361,9.63361
1541.00,9.63708,25.221249,0.000391,25.118435,-1.9982,0.129,9.63360,9.63360
1542.00,9.63662,25.221230,0.000390,25.118413,-1.9980,0.129,9.63438,9.63438
1543.00,9.63608,25.221293,0.000393,25.118465,-1.9979,0.129,9.63288,9.63288
1544.00,9.63559,25.221298,0.000394,25.118471,-1.9980,0.130,9.63248,9.63248
1545.00,9.63516,25.221325,0.000395,25.118453,-1.9980,0.130,9.63253,9.63253
1546.00,9.63477,25.221406,0.000400,25.118464,-1.9981,0.130,9.63339,9.63339
1547.00,9.63476,25.221516,0.000400,25.118505,-1.9982,0.130,9.63419,9.63419
1548.00,9.63493,25.221543,0.000399,25.118481,-1.9983,0.130,9.63536,9.63536
1549.00,9.63503,25.221534,0.000398,25.118421,-1.9983,0.130,9.63604,9.63604
1550.00,9.63524,25.221537,0.000398,25.118348,-1.9983,0.130,9.63745,9.63745
1551.00,9.63548,25.221541,0.000397,25.118319,-1.9981,0.130,9.63846,9.63846
1552.00,9.63550,25.221483,0.000395,25.118241,-1.9980,0.130,9.63906,9.63906
1553.00,9.63515,25.221545,0.000395,25.118220,-1.9979,0.130,9.63915,9.63915
1554.00,9.63527,25.221621,0.000393,25.118245,-1.9978,0.130,9.63813,9.63813
1555.00,9.63558,25.221703,0.000389,25.118292,-1.9978,0.131,9.63780,9.63780
1556.00,9.63568,25.221730,0.000389,25.118305,-1.9977,0.131,9.63767,9.63767
1557.00,9.63631,25.221794,0.000391,25.118360,-1.9976,0.131,9.63738,9.63738
1558.00,9.63740,25.221778,0.000390,25.118357,-1.9975,0.131,9.63661,9.63661
1559.00,9.63856,25.221841,0.000394,25.118354,-1.9975,0.131,9.63283,9.63283
1560.00,9.63931,25.221870,0.000397,25.118324,-1.9975,0.131,9.62672,9.62672
1561.00,9.64124,25.221992,0.000397,25.118372,-1.9976,0.131,9.61941,9.61941
@11,2.0001,4.0, 1560.103 
1562.00,9.64117,25.222106,0.000398,25.118404,-1.9977,0.131,9.61399,9.61399
1563.00,9.63718,25.222163,0.000398,25.118416,-1.9978,0.131,9.61167,9.61167
1564.00,9.63773,25.222150,0.000394,25.118427,-1.9979,0.131,9.61360,9.61360
1565.00,9.63740,25.222199,0.000392,25.118490,-1.9979,0.131,9.61834,9.61834
1566.00,9.63955,25.222189,0.000391,25.118454,-1.9979,0.131,9.62313,9.62313
1567.00,9.64034,25.222184,0.000390,25.118425,-1.9980,0.132,9.62631,9.62631
1568.00,9.63184,25.222275,0.000390,25.118444,-1.9980,0.132,9.62846,9.62846
1569.00,9.61396,25.222388,0.000394,25.118502,-1.9979,0.132,9.62989,9.62989
1570.00,9.60704,25.222419,0.000400,25.118467,-1.9978,0.132,9.63049,9.63049
1571.00,9.60732,25.222366,0.000399,25.118432,-1.9979,0.132,9.63149,9.63149
1572.00,9.61322,25.222377,0.000399,25.118397,-1.9978,0.132,9.63308,9.63308
1573.00,9.62020,25.222320,0.000396,25.118366,-1.9978,0.132,9.63348,9.63348
1574.00,9.62443,25.222337,0.000395,25.118349,-1.9979,0.132,9.63375,9.63375
1575.00,9.62675,25.222368,0.000390,25.118350,-1.9980,0.132,9.63360,9.63360
1576.00,9.62798,25.222461,0.000391,25.118357,-1.9981,0.132,9.63431,9.63431
1577.00,9.62917,25.222553,0.000394,25.118448,-1.9983,0.133,9.63481,9.63481
1578.00,9.63031,25.222619,0.000398,25.118484,-1.9983,0.132,9.63564,9.63564
1579.00,9.63067,25.222631,0.000400,25.118442,-1.9982,0.132,9.63572,9.63572
1580.00,9.63151,25.222546,0.000398,25.118347,-1.9982,0.132,9.63485,9.63485
1581.00,9.63210,25.222524,0.000397,25.118321,-1.9983,0.132,9.63278,9.63278
1582.00,9.63173,25.222570,0.000394,25.118313,-1.9982,0.133,9.63025,9.63025
1583.00,9.63129,25.222576,0.000391,25.118294,-1.9983,0.133,9.62756,9.62756
1584.00,9.63174,25.222573,0.000392,25.118328,-1.9983,0.133,9.62737,9.62737
1585.00,9.63206,25.222702,0.000394,25.118399,-1.9982,0.133,9.62841,9.62841
1586.00,9.63217,25.222769,0.000396,25.118438,-1.9980,0.133,9.62985,9.62985
1587.00,9.63222,25.222742,0.000395,25.118378,-1.9980,0.133,9.63059,9.63059
1588.00,9.63180,25.222811,0.000398,25.118377,-1.9979,0.133,9.63163,9.63163
1589.00,9.63152,25.222907,0.000397,25.118387,-1.9981,0.133,9.63129,9.63129
1590.00,9.63178,25.222984,0.000398,25.118410,-1.9982,0.133,9.63009,9.63009
1591.00,9.63172,25.222971,0.000399,25.118330,-1.9983,0.133,9.62936,9.62936
1592.00,9.63138,25.223040,0.000400,25.118382,-1.9983,0.133,9.62859,9.62859
1593.00,9.63108,25.223029,0.000397,25.118370,-1.9983,0.133,9.62846,9.62846
1594.00,9.63026,25.223005,0.000393,25.118391,-1.9982,0.134,9.62836,9.62836
1595.00,9.62980,25.222961,0.000391,25.118385,-1.9981,0.134,9.62886,9.62886
1596.00,9.62965,25.222996,0.000390,25.118419,-1.9980,0.134,9.62951,9.62951
1597.00,9.62982,25.223023,0.000392,25.118407,-1.9980,0.134,9.63043,9.63043
1598.00,9.62982,25.223065,0.000396,25.118409,-1.9980,0.134,9.63122,9.63122
1599.00,9.62976,25.223156,0.000399,25.118393,-1.9982,0.134,9.63224,9.63224
1600.00,9.62985,25.223203,0.000398,25.118380,-1.9984,0.134,9.63208,9.63208
1601.00,9.62983,25.223342,0.000397,25.118437,-1.9986,0.134,9.63058,9.63058
1602.00,9.62983,25.223323,0.000395,25.118352,-1.9988,0.134,9.63000,9.63000
1603.00,9.62995,25.223415,0.000391,25.118356,-1.9989,0.134,9.62877,9.62877
1604.00,9.62986,25.223432,0.000389,25.118318,-1.9987,0.134,9.62678,9.62678
1605.00,9.62946,25.223469,0.000384,25.118295,-1.9986,0.134,9.62620,9.62620
1606.00,9.62916,25.223433,0.000383,25.118273,-1.9984,0.135,9.62651,9.62651
1607.00,9.62880,25.223524,0.000382,25.118354,-1.9983,0.135,9.62552,9.62552
1608.00,9.62861,25.223534,0.000382,25.118328,-1.9982,0.135,9.62568,9.62568
1609.00,9.62858,25.223537,0.000384,25.118312,-1.9983,0.135,9.62549,9.62549
1610.00,9.62857,25.223569,0.000386,25.118293,-1.9985,0.135,9.62577,9.62577
1611.00,9.62827,25.223666,0.000391,25.118315,-1.9986,0.135,9.62638,9.62638
1612.00,9.62835,25.223726,0.000393,25.118347,-1.9987,0.135,9.62798,9.62798
1613.00,9.62855,25.223776,0.000397,25.118362,-1.9986,0.135,9.62841,9.62841
1614.00,9.62845,25.223903,0.000397,25.118436,-1.9985,0.135,9.62913,9.62913
1615.00,9.62837,25.223910,0.000398,25.118444,-1.9983,0.135,9.62920,9.62920
1616.00,9.62818,25.223897,0.000394,25.118429,-1.9983,0.135,9.62852,9.62852
1617.00,9.62788,25.223895,0.000394,25.118365,-1.9984,0.135,9.62782,9.62782
1618.00,9.62785,25.223943,0.000392,25.118378,-1.9985,0.135,9.62804,9.62804
1619.00,9.62744,25.223887,0.000393,25.118282,-1.9986,0.135,9.62829,9.62829
1620.00,9.62732,25.223987,0.000400,25.118336,-1.9986,0.135,9.62881,9.62881
1621.00,9.62735,25.224039,0.000402,25.118352,-1.9987,0.135,9.62974,9.62974
1622.00,9.62767,25.224125,0.000404,25.118403,-1.9984,0.135,9.63088,9.63088
1623.00,9.62817,25.224198,0.000405,25.118417,-1.9984,0.135,9.63124,9.63124
1624.00,9.62846,25.224237,0.000404,25.118415,-1.9985,0.136,9.63154,9.63154
1625.00,9.62876,25.224230,0.000401,25.118397,-1.9987,0.136,9.63162,9.63162
1626.00,9.62888,25.224334,0.000400,25.118450,-1.9988,0.136,9.63114,9.63114
1627.00,9.62914,25.224365,0.000398,25.118430,-1.9991,0.136,9.63107,9.63107
1628.00,9.62966,25.224363,0.000398,25.118388,-1.9994,0.136,9.63164,9.63164
1629.00,9.63008,25.224410,0.000398,25.118388,-1.9995,0.136,9.63246,9.63246
1630.00,9.63053,25.224485,0.000395,25.118420,-1.9995,0.136,9.63313,9.63313
1631.00,9.63086,25.224467,0.000396,25.118358,-1.9994,0.136,9.63476,9.63476
1632.00,9.63116,25.224490,0.000392,25.118289,-1.9993,0.137,9.63513,9.63513
1633.00,9.63127,25.224518,0.000389,25.118266,-1.9993,0.137,9.63448,9.63448
1634.00,9.63140,25.224619,0.000388,25.118323,-1.9994,0.137,9.63363,9.63363
1635.00,9.63163,25.224680,0.000390,25.118296,-1.9995,0.137,9.63341,9.63341
1636.00,9.63179,25.224749,0.000393,25.118309,-1.9995,0.137,9.63207,9.63207
1637.00,9.63211,25.224797,0.000397,25.118378,-1.9995,0.137,9.63196,9.63196
1638.00,9.63222,25.224864,0.000397,25.118434,-1.9994,0.137,9.63166,9.63166
1639.00,9.63234,25.224891,0.000395,25.118458,-1.9992,0.137,9.63192,9.63192
1640.00,9.63239,25.224893,0.000395,25.118415,-1.9993,0.137,9.63148,9.63148
1641.00,9.63244,25.224877,0.000391,25.118389,-1.9995,0.137,9.63218,9.63218
1642.00,9.63243,25.224891,0.000388,25.118393,-1.9995,0.138,9.63214,9.63214
1643.00,9.63266,25.224915,0.000389,25.118413,-1.9995,0.138,9.63247,9.63247
1644.00,9.63266,25.224916,0.000393,25.118317,-1.9996,0.138,9.63223,9.63223
1645.00,9.63256,25.224870,0.000395,25.118267,-1.9996,0.138,9.63235,9.63235
1646.00,9.63271,25.224916,0.000400,25.118278,-1.9995,0.137,9.63204,9.63204
1647.00,9.63281,25.224873,0.000400,25.118218,-1.9997,0.137,9.63196,9.63196
1648.00,9.63274,25.224917,0.000401,25.118240,-1.9998,0.137,9.63212,9.63212
1649.00,9.63262,25.224959,0.000399,25.118306,-1.9998,0.138,9.63291,9.63291
1650.00,9.63268,25.225207,0.000398,25.118472,-1.9998,0.138,9.63368,9.63368
1651.00,9.63258,25.225286,0.000396,25.118495,-2.0000,0.138,9.63308,9.63308
1652.00,9.63222,25.225373,0.000398,25.118496,-2.0001,0.138,9.63247,9.63247
1653.00,9.63214,25.225404,0.000398,25.118475,-2.0001,0.138,9.63229,9.63229
1654.00,9.63220,25.225399,0.000397,25.118457,-2.0001,0.139,9.63192,9.63192
1655.00,9.63216,25.225274,0.000395,25.118408,-2.0000,0.139,9.63091,9.63091
1656.00,9.63215,25.225197,0.000393,25.118358,-2.0000,0.139,9.63145,9.63145
1657.00,9.63227,25.225282,0.000395,25.118456,-1.9999,0.139,9.63265,9.63265
1658.00,9.63248,25.225363,0.000397,25.118496,-1.9998,0.139,9.63372,9.63372
1659.00,9.63292,25.225494,0.000402,25.118564,-1.9998,0.138,9.63568,9.63568
1660.00,9.63348,25.225509,0.000401,25.118495,-1.9997,0.139,9.63767,9.63767
1661.00,9.63372,25.225570,0.000402,25.118522,-1.9997,0.139,9.63859,9.63859
1662.00,9.63390,25.225502,0.000397,25.118481,-1.9999,0.139,9.63900,9.63900
1663.00,9.63409,25.225422,0.000394,25.118438,-2.0002,0.139,9.63872,9.63872
1664.00,9.63443,25.225380,0.000392,25.118379,-2.0003,0.140,9.63713,9.63713
1665.00,9.63464,25.225453,0.000395,25.118389,-2.0004,0.140,9.63600,9.63600
1666.00,9.63472,25.225539,0.000397,25.118412,-2.0004,0.139,9.63568,9.63568
1667.00,9.63489,25.225646,0.000401,25.118422,-2.0005,0.139,9.63611,9.63611
1668.00,9.63491,25.225725,0.000405,25.118477,-2.0004,0.139,9.63643,9.63643
1669.00,9.63532,25.225701,0.000404,25.118477,-2.0005,0.139,9.63767,9.63767
1670.00,9.63565,25.225680,0.000402,25.118454,-2.0007,0.139,9.63840,9.63840
1671.00,9.63594,25.225680,0.000403,25.118466,-2.0008,0.140,9.63913,9.63913
1672.00,9.63634,25.225652,0.000402,25.118436,-2.0007,0.140,9.63791,9.63791
1673.00,9.63638,25.225746,0.000402,25.118435,-2.0008,0.140,9.63702,9.63702
1674.00,9.63654,25.225860,0.000403,25.118391,-2.0008,0.140,9.63600,9.63600
1675.00,9.63699,25.225879,0.000407,25.118424,-2.0008,0.140,9.63445,9.63445
1676.00,9.63700,25.225912,0.000408,25.118461,-2.0007,0.140,9.63289,9.63289
1677.00,9.63646,25.226020,0.000407,25.118469,-2.0009,0.140,9.63231,9.63231
1678.00,9.63621,25.226016,0.000405,25.118402,-2.0010,0.140,9.63226,9.63226
1679.00,9.63597,25.225974,0.000401,25.118377,-2.0012,0.140,9.63236,9.63236
1680.00,9.63559,25.226064,0.000397,25.118348,-2.0015,0.140,9.63289,9.63289
1681.00,9.63529,25.226100,0.000393,25.118257,-2.0017,0.141,9.63271,9.63271
1682.00,9.63497,25.226160,0.000393,25.118280,-2.0018,0.141,9.63333,9.63333
1683.00,9.63496,25.226218,0.000396,25.118324,-2.0019,0.141,9.63433,9.63433
1684.00,9.63520,25.226332,0.000399,25.118439,-2.0018,0.141,9.63561,9.63561
1685.00,9.63552,25.226418,0.000400,25.118510,-2.0016,0.141,9.63657,9.63657
1686.00,9.63564,25.226464,0.000399,25.118476,-2.0015,0.141,9.63807,9.63807
1687.00,9.63569,25.226471,0.000399,25.118417,-2.0015,0.141,9.63900,9.63900
1688.00,9.63560,25.226465,0.000395,25.118356,-2.0016,0.141,9.63890,9.63890
1689.00,9.63534,25.226544,0.000397,25.118368,-2.0017,0.141,9.63858,9.63858
1690.00,9.63500,25.226536,0.000396,25.118343,-2.0018,0.141,9.63927,9.63927
1691.00,9.63511,25.226608,0.000397,25.118429,-2.0017,0.141,9.64063,9.64063
1692.00,9.63557,25.226606,0.000400,25.118449,-2.0017,0.141,9.64112,9.64112
1693.00,9.63621,25.226546,0.000401,25.118420,-2.0015,0.141,9.64214,9.64214
1694.00,9.63706,25.226443,0.000398,25.118305,-2.0015,0.141,9.64122,9.64122
1695.00,9.63767,25.226481,0.000402,25.118327,-2.0017,0.141,9.64017,9.64017
1696.00,9.63758,25.226496,0.000399,25.118345,-2.0021,0.141,9.63754,9.63754
1697.00,9.63725,25.226471,0.000397,25.118294,-2.0024,0.141,9.63573,9.63573
1698.00,9.63737,25.226599,0.000396,25.118403,-2.0026,0.142,9.63408,9.63408
1699.00,9.63773,25.226689,0.000396,25.118491,-2.0027,0.142,9.63457,9.63457
1700.00,9.63793,25.226674,0.000395,25.118431,-2.0026,0.142,9.63537,9.63537
1701.00,9.63821,25.226724,0.000397,25.118434,-2.0025,0.142,9.63692,9.63692
1702.00,9.63842,25.226829,0.000396,25.118529,-2.0025,0.142,9.63788,9.63788
1703.00,9.63832,25.226822,0.000396,25.118487,-2.0025,0.142,9.63819,9.63819
1704.00,9.63834,25.226830,0.000393,25.118453,-2.0026,0.142,9.63731,9.63731
1705.00,9.63830,25.226907,0.000391,25.118390,-2.0028,0.142,9.63694,9.63694
1706.00,9.63806,25.226935,0.000391,25.118372,-2.0030,0.143,9.63826,9.63826
1707.00,9.63706,25.226995,0.000393,25.118354,-2.0031,0.142,9.63941,9.63941
1708.00,9.63620,25.227149,0.000396,25.118375,-2.0032,0.142,9.63901,9.63901
1709.00,9.63654,25.227281,0.000397,25.118439,-2.0031,0.142,9.63730,9.63730
1710.00,9.63830,25.227366,0.000399,25.118572,-2.0032,0.142,9.63272,9.63272
1711.00,9.63904,25.227387,0.000399,25.118600,-2.0032,0.142,9.62619,9.62619
@12,2.0001,4.0, 1710.033 
1712.00,9.63765,25.227362,0.000398,25.118578,-2.0033,0.142,9.61996,9.61996
1713.00,9.63585,25.227314,0.000397,25.118535,-2.0034,0.142,9.61600,9.61600
1714.00,9.63793,25.227289,0.000396,25.118462,-2.0037,0.143,9.61529,9.61529
1715.00,9.63944,25.227272,0.000391,25.118388,-2.0039,0.143,9.61780,9.61780
1716.00,9.64228,25.227360,0.000390,25.118372,-2.0040,0.143,9.62107,9.62107
1717.00,9.64270,25.227516,0.000390,25.118442,-2.0040,0.143,9.62465,9.62465
1718.00,9.63340,25.227565,0.000394,25.118435,-2.0041,0.143,9.62835,9.62835
1719.00,9.62507,25.227618,0.000394,25.118471,-2.0040,0.143,9.63057,9.63057
1720.00,9.61727,25.227652,0.000396,25.118462,-2.0039,0.143,9.63188,9.63188
1721.00,9.61420,25.227614,0.000396,25.118386,-2.0038,0.143,9.63389,9.63389
1722.00,9.61465,25.227557,0.000397,25.118301,-2.0037,0.143,9.63601,9.63601
1723.00,9.61571,25.227592,0.000394,25.118316,-2.0039,0.144,9.63777,9.63777
1724.00,9.62147,25.227575,0.000396,25.118277,-2.0040,0.144,9.63869,9.63869
1725.00,9.62657,25.227611,0.000399,25.118294,-2.0042,0.144,9.63868,9.63868
1726.00,9.62847,25.227649,0.000399,25.118291,-2.0045,0.144,9.63745,9.63745
1727.00,9.63003,25.227726,0.000398,25.118351,-2.0046,0.144,9.63756,9.63756
1728.00,9.63225,25.227739,0.000398,25.118314,-2.0046,0.144,9.63755,9.63755
1729.00,9.63351,25.227853,0.000398,25.118314,-2.0046,0.144,9.63690,9.63690
1730.00,9.63376,25.227933,0.000396,25.118322,-2.0047,0.144,9.63640,9.63640
1731.00,9.63471,25.228019,0.000397,25.118407,-2.0047,0.144,9.63673,9.63673
1732.00,9.63473,25.228050,0.000399,25.118387,-2.0048,0.144,9.63621,9.63621
1733.00,9.63508,25.228060,0.000400,25.118375,-2.0050,0.144,9.63593,9.63593
1734.00,9.63593,25.228020,0.000401,25.118328,-2.0052,0.144,9.63590,9.63590
1735.00,9.63655,25.227982,0.000401,25.118301,-2.0054,0.144,9.63545,9.63545
1736.00,9.63660,25.227982,0.000402,25.118290,-2.0056,0.144,9.63509,9.63509
1737.00,9.63691,25.228002,0.000400,25.118291,-2.0057,0.144,9.63416,9.63416
1738.00,9.63707,25.228013,0.000401,25.118287,-2.0058,0.144,9.63269,9.63269
1739.00,9.63639,25.228093,0.000400,25.118401,-2.0059,0.144,9.63182,9.63182
1740.00,9.63593,25.228164,0.000401,25.118450,-2.0061,0.144,9.63368,9.63368
1741.00,9.63532,25.228181,0.000401,25.118358,-2.0062,0.144,9.63436,9.63436
1742.00,9.63513,25.228242,0.000398,25.118368,-2.0062,0.145,9.63388,9.63388
1743.00,9.63513,25.228376,0.000395,25.118404,-2.0064,0.145,9.63342,9.63342
1744.00,9.63515,25.228478,0.000392,25.118388,-2.0065,0.145,9.63360,9.63360
1745.00,9.63486,25.228497,0.000390,25.118304,-2.0066,0.145,9.63261,9.63261
1746.00,9.63443,25.228607,0.000386,25.118409,-2.0067,0.146,9.63217,9.63217
1747.00,9.63428,25.228655,0.000388,25.118389,-2.0070,0.146,9.63246,9.63246
1748.00,9.63382,25.228628,0.000391,25.118366,-2.0070,0.146,9.63301,9.63301
1749.00,9.63384,25.228593,0.000396,25.118298,-2.0071,0.145,9.63316,9.63316
1750.00,9.63359,25.228666,0.000400,25.118370,-2.0072,0.145,9.63273,9.63273
1751.00,9.63305,25.228628,0.000403,25.118263,-2.0074,0.145,9.63201,9.63201
1752.00,9.63318,25.228618,0.000403,25.118213,-2.0075,0.145,9.63208,9.63208
1753.00,9.63298,25.228725,0.000402,25.118270,-2.0076,0.145,9.63193,9.63193
1754.00,9.63290,25.228801,0.000399,25.118290,-2.0076,0.146,9.63300,9.63300
1755.00,9.63307,25.228844,0.000396,25.118237,-2.0077,0.146,9.63431,9.63431
1756.00,9.63335,25.228938,0.000396,25.118264,-2.0076,0.146,9.63466,9.63466
1757.00,9.63319,25.229005,0.000395,25.118305,-2.0076,0.146,9.63382,9.63382
1758.00,9.63303,25.228935,0.000395,25.118217,-2.0076,0.146,9.63406,9.63406
1759.00,9.63327,25.228925,0.000396,25.118252,-2.0077,0.146,9.63361,9.63361
1760.00,9.63308,25.228931,0.000394,25.118348,-2.0076,0.146,9.63139,9.63139
1761.00,9.63244,25.228913,0.000391,25.118375,-2.0077,0.146,9.62996,9.62996
1762.00,9.63218,25.228955,0.000395,25.118411,-2.0079,0.146,9.63076,9.63076
1763.00,9.63241,25.229040,0.000394,25.118389,-2.0081,0.146,9.63049,9.63049
1764.00,9.63247,25.229116,0.000392,25.118354,-2.0083,0.146,9.62878,9.62878
1765.00,9.63227,25.229195,0.000391,25.118293,-2.0084,0.147,9.62788,9.62788
1766.00,9.63201,25.229333,0.000394,25.118349,-2.0085,0.147,9.62869,9.62869
1767.00,9.63126,25.229390,0.000392,25.118361,-2.0087,0.147,9.62905,9.62905
1768.00,9.63131,25.229408,0.000394,25.118425,-2.0089,0.147,9.62886,9.62886
1769.00,9.63136,25.229493,0.000397,25.118496,-2.0089,0.147,9.63112,9.63112
1770.00,9.63136,25.229565,0.000400,25.118529,-2.0090,0.147,9.63407,9.63407
1771.00,9.63149,25.229553,0.000399,25.118454,-2.0092,0.147,9.63424,9.63424
1772.00,9.63114,25.229602,0.000397,25.118436,-2.0093,0.147,9.63320,9.63320
1773.00,9.63051,25.229619,0.000397,25.118370,-2.0092,0.147,9.63421,9.63421
1774.00,9.63089,25.229501,0.000393,25.118256,-2.0093,0.147,9.63326,9.63326
1775.00,9.63082,25.229504,0.000392,25.118242,-2.0095,0.147,9.63249,9.63249
1776.00,9.63071,25.229591,0.000395,25.118313,-2.0095,0.148,9.63322,9.63322
1777.00,9.63111,25.229520,0.000397,25.118221,-2.0096,0.147,9.63427,9.63427
1778.00,9.63142,25.229565,0.000397,25.118275,-2.0096,0.147,9.63284,9.63284
1779.00,9.63163,25.229676,0.000401,25.118320,-2.0097,0.147,9.63226,9.63226
1780.00,9.63192,25.229710,0.000399,25.118318,-2.0098,0.148,9.63258,9.63258
1781.00,9.63184,25.229717,0.000397,25.118271,-2.0099,0.148,9.63214,9.63214
1782.00,9.63202,25.229854,0.000396,25.118388,-2.0100,0.148,9.63252,9.63252
1783.00,9.63249,25.229994,0.000397,25.118471,-2.0101,0.148,9.63523,9.63523
1784.00,9.63311,25.230071,0.000398,25.118537,-2.0103,0.148,9.63709,9.63709
1785.00,9.63397,25.230087,0.000399,25.118544,-2.0105,0.148,9.63674,9.63674
1786.00,9.63417,25.230073,0.000401,25.118566,-2.0106,0.148,9.63666,9.63666
1787.00,9.63427,25.230081,0.000403,25.118540,-2.0107,0.148,9.63568,9.63568
1788.00,9.63414,25.230072,0.000402,25.118479,-2.0110,0.148,9.63451,9.63451
1789.00,9.63408,25.230092,0.000401,25.118423,-2.0111,0.148,9.63461,9.63461
1790.00,9.63406,25.230110,0.000401,25.118393,-2.0112,0.148,9.63627,9.63627
1791.00,9.63450,25.230208,0.000402,25.118375,-2.0113,0.148,9.63774,9.63774
1792.00,9.63483,25.230243,0.000404,25.118353,-2.0114,0.148,9.63850,9.63850
1793.00,9.63517,25.230356,0.000407,25.118406,-2.0113,0.148,9.63877,9.63877
1794.00,9.63534,25.230434,0.000406,25.118409,-2.0113,0.148,9.63850,9.63850
1795.00,9.63616,25.230475,0.000408,25.118429,-2.0114,0.148,9.63707,9.63707
1796.00,9.63629,25.230399,0.000406,25.118394,-2.0114,0.148,9.63540,9.63540
1797.00,9.63666,25.230375,0.000401,25.118375,-2.0114,0.149,9.63457,9.63457
1798.00,9.63711,25.230379,0.000398,25.118409,-2.0117,0.149,9.63225,9.63225
1799.00,9.63675,25.230350,0.000398,25.118371,-2.0119,0.149,9.62996,9.62996
1800.00,9.63587,25.230441,0.000395,25.118373,-2.0121,0.149,9.62948,9.62948
1801.00,9.63509,25.230535,0.000397,25.118358,-2.0123,0.149,9.63002,9.63002
1802.00,9.63488,25.230651,0.000400,25.118420,-2.0126,0.149,9.63013,9.63013
1803.00,9.63447,25.230633,0.000400,25.118403,-2.0127,0.149,9.63174,9.63174
1804.00,9.63407,25.230636,0.000399,25.118455,-2.0129,0.149,9.63370,9.63370
1805.00,9.63424,25.230578,0.000400,25.118426,-2.0131,0.149,9.63450,9.63450
1806.00,9.63439,25.230562,0.000398,25.118464,-2.0132,0.150,9.63521,9.63521
1807.00,9.63436,25.230545,0.000400,25.118460,-2.0133,0.150,9.63668,9.63668
1808.00,9.63463,25.230618,0.000403,25.118452,-2.0134,0.150,9.63775,9.63775
1809.00,9.63411,25.230693,0.000408,25.118498,-2.0135,0.149,9.63825,9.63825
1810.00,9.63387,25.230653,0.000409,25.118458,-2.0136,0.149,9.63787,9.63787
1811.00,9.63437,25.230709,0.000408,25.118451,-2.0137,0.149,9.63776,9.63776
1812.00,9.63452,25.230799,0.000407,25.118438,-2.0137,0.150,9.63738,9.63738
1813.00,9.63466,25.230830,0.000404,25.118396,-2.0136,0.150,9.63625,9.63625
1814.00,9.63439,25.230815,0.000403,25.118300,-2.0136,0.150,9.63540,9.63540
1815.00,9.63435,25.230949,0.000404,25.118395,-2.0138,0.150,9.63579,9.63579
1816.00,9.63453,25.230984,0.000403,25.118379,-2.0140,0.150,9.63564,9.63564
1817.00,9.63477,25.230927,0.000404,25.118369,-2.0143,0.150,9.63559,9.63559
1818.00,9.63536,25.230904,0.000402,25.118385,-2.0147,0.150,9.63592,9.63592
1819.00,9.63600,25.230963,0.000404,25.118434,-2.0150,0.150,9.63641,9.63641
1820.00,9.63610,25.230969,0.000403,25.118366,-2.0151,0.150,9.63663,9.63663
1821.00,9.63618,25.231058,0.000405,25.118410,-2.0151,0.151,9.63605,9.63605
1822.00,9.63615,25.231119,0.000404,25.118402,-2.0152,0.151,9.63515,9.63515
1823.00,9.63614,25.231161,0.000403,25.118393,-2.0154,0.151,9.63435,9.63435
1824.00,9.63610,25.231175,0.000401,25.118354,-2.0155,0.151,9.63461,9.63461
1825.00,9.63623,25.231253,0.000403,25.118422,-2.0157,0.151,9.63482,9.63482
1826.00,9.63638,25.231208,0.000405,25.118389,-2.0160,0.151,9.63640,9.63640
1827.00,9.63662,25.231245,0.000406,25.118395,-2.0161,0.151,9.63867,9.63867
1828.00,9.63672,25.231309,0.000408,25.118414,-2.0164,0.151,9.64001,9.64001
1829.00,9.63663,25.231444,0.000407,25.118529,-2.0166,0.151,9.64029,9.64029
1830.00,9.63676,25.231555,0.000406,25.118562,-2.0168,0.151,9.63993,9.63993
1831.00,9.63681,25.231737,0.000402,25.118618,-2.0169,0.151,9.63880,9.63880
1832.00,9.63694,25.231815,0.000404,25.118606,-2.0169,0.151,9.63712,9.63712
1833.00,9.63690,25.231818,0.000401,25.118550,-2.0168,0.151,9.63691,9.63691
1834.00,9.63702,25.231769,0.000399,25.118418,-2.0168,0.151,9.63658,9.63658
1835.00,9.63696,25.231778,0.000397,25.118395,-2.0168,0.151,9.63651,9.63651
1836.00,9.63698,25.231721,0.000395,25.118334,-2.0168,0.152,9.63654,9.63654
1837.00,9.63691,25.231824,0.000394,25.118385,-2.0169,0.152,9.63661,9.63661
1838.00,9.63694,25.231890,0.000394,25.118372,-2.0170,0.152,9.63654,9.63654
1839.00,9.63692,25.231891,0.000393,25.118406,-2.0170,0.152,9.63634,9.63634
1840.00,9.63689,25.231890,0.000393,25.118373,-2.0171,0.152,9.63645,9.63645
1841.00,9.63708,25.231990,0.000395,25.118441,-2.0173,0.152,9.63749,9.63749
1842.00,9.63760,25.231973,0.000396,25.118388,-2.0175,0.152,9.63900,9.63900
1843.00,9.63811,25.232011,0.000398,25.118413,-2.0178,0.152,9.64001,9.64001
1844.00,9.63848,25.232122,0.000403,25.118443,-2.0181,0.152,9.64088,9.64088
1845.00,9.63851,25.232158,0.000408,25.118446,-2.0185,0.152,9.64113,9.64113
1846.00,9.63853,25.232192,0.000409,25.118451,-2.0188,0.152,9.64139,9.64139
1847.00,9.63853,25.232227,0.000406,25.118477,-2.0189,0.152,9.64088,9.64088
1848.00,9.63850,25.232296,0.000409,25.118501,-2.0191,0.152,9.64136,9.64136
1849.00,9.63861,25.232247,0.000407,25.118448,-2.0192,0.152,9.64150,9.64150
1850.00,9.63893,25.232245,0.000405,25.118478,-2.0192,0.153,9.64133,9.64133
1851.00,9.63930,25.232198,0.000403,25.118424,-2.0195,0.153,9.64080,9.64080
1852.00,9.63923,25.232181,0.000406,25.118409,-2.0197,0.153,9.64041,9.64041
1853.00,9.63936,25.232183,0.000405,25.118378,-2.0200,0.153,9.63872,9.63872
1854.00,9.63971,25.232326,0.000407,25.118410,-2.0203,0.153,9.63709,9.63709
1855.00,9.64020,25.232423,0.000408,25.118415,-2.0204,0.153,9.63658,9.63658
1856.00,9.64077,25.232480,0.000408,25.118410,-2.0204,0.153,9.63623,9.63623
1857.00,9.64085,25.232575,0.000406,25.118422,-2.0205,0.153,9.63570,9.63570
1858.00,9.64052,25.232631,0.000405,25.118486,-2.0207,0.153,9.63520,9.63520
1859.00,9.64073,25.232673,0.000404,25.118550,-2.0208,0.153,9.63316,9.63316
1860.00,9.63997,25.232722,0.000403,25.118538,-2.0209,0.153,9.62989,9.62989
1861.00,9.63875,25.232749,0.000400,25.118540,-2.0209,0.153,9.62588,9.62588
@13,2.0001,4.0, 1860.077 
1862.00,9.63927,25.232796,0.000401,25.118574,-2.0209,0.153,9.62299,9.62299
1863.00,9.63640,25.232769,0.000401,25.118524,-2.0209,0.153,9.62115,9.62115
1864.00,9.63613,25.232763,0.000400,25.118496,-2.0209,0.153,9.62119,9.62119
1865.00,9.63590,25.232838,0.000400,25.118582,-2.0209,0.153,9.62235,9.62235
1866.00,9.63512,25.232937,0.000402,25.118614,-2.0209,0.153,9.62602,9.62602
1867.00,9.63543,25.232976,0.000399,25.118580,-2.0209,0.154,9.62937,9.62937
1868.00,9.63249,25.233025,0.000399,25.118585,-2.0209,0.154,9.63240,9.63240
1869.00,9.62371,25.233023,0.000398,25.118518,-2.0210,0.154,9.63516,9.63516
1870.00,9.61929,25.233003,0.000399,25.118391,-2.0212,0.154,9.63815,9.63815
1871.00,9.62036,25.233037,0.000403,25.118420,-2.0214,0.154,9.63946,9.63946
1872.00,9.62162,25.233114,0.000404,25.118460,-2.0216,0.154,9.64049,9.64049
1873.00,9.62425,25.233157,0.000403,25.118455,-2.0219,0.154,9.64066,9.64066
1874.00,9.62646,25.233153,0.000402,25.118451,-2.0221,0.154,9.64024,9.64024
1875.00,9.62893,25.233182,0.000401,25.118430,-2.0223,0.154,9.63962,9.63962
1876.00,9.63264,25.233204,0.000396,25.118391,-2.0225,0.154,9.63849,9.63849
1877.00,9.63492,25.233146,0.000394,25.118325,-2.0227,0.155,9.63625,9.63625
1878.00,9.63653,25.233158,0.000394,25.118296,-2.0228,0.155,9.63511,9.63511
1879.00,9.63756,25.233250,0.000395,25.118338,-2.0229,0.155,9.63499,9.63499
1880.00,9.63728,25.233290,0.000398,25.118428,-2.0230,0.155,9.63462,9.63462
1881.00,9.63690,25.233286,0.000399,25.118415,-2.0230,0.155,9.63444,9.63444
1882.00,9.63709,25.233270,0.000401,25.118420,-2.0231,0.155,9.63478,9.63478
1883.00,9.63783,25.233293,0.000400,25.118422,-2.0232,0.155,9.63491,9.63491
1884.00,9.63745,25.233320,0.000402,25.118451,-2.0234,0.155,9.63515,9.63515
1885.00,9.63717,25.233326,0.000402,25.118427,-2.0235,0.154,9.63499,9.63499
1886.00,9.63693,25.233341,0.000400,25.118431,-2.0237,0.155,9.63480,9.63480
1887.00,9.63663,25.233452,0.000399,25.118497,-2.0238,0.155,9.63457,9.63457
1888.00,9.63642,25.233474,0.000401,25.118485,-2.0238,0.155,9.63445,9.63445
1889.00,9.63618,25.233547,0.000399,25.118467,-2.0240,0.155,9.63394,9.63394
1890.00,9.63589,25.233667,0.000396,25.118487,-2.0242,0.155,9.63354,9.63354
1891.00,9.63546,25.233744,0.000398,25.118513,-2.0244,0.155,9.63308,9.63308
1892.00,9.63498,25.233722,0.000397,25.118412,-2.0247,0.155,9.63323,9.63323
1893.00,9.63457,25.233853,0.000400,25.118483,-2.0251,0.155,9.63337,9.63337
1894.00,9.63444,25.233904,0.000400,25.118462,-2.0253,0.155,9.63369,9.63369
1895.00,9.63439,25.233932,0.000399,25.118466,-2.0255,0.155,9.63379,9.63379
1896.00,9.63414,25.233995,0.000399,25.118518,-2.0258,0.155,9.63405,9.63405
1897.00,9.63402,25.234080,0.000400,25.118590,-2.0259,0.155,9.63300,9.63300
1898.00,9.63369,25.234127,0.000396,25.118629,-2.0259,0.156,9.63143,9.63143
1899.00,9.63341,25.234194,0.000398,25.118692,-2.0260,0.156,9.63031,9.63031
1900.00,9.63318,25.234229,0.000400,25.118733,-2.0261,0.156,9.63028,9.63028
1901.00,9.63311,25.234196,0.000399,25.118639,-2.0262,0.156,9.63021,9.63021
1902.00,9.63292,25.234194,0.000397,25.118618,-2.0263,0.156,9.63035,9.63035
1903.00,9.63271,25.234172,0.000399,25.118563,-2.0263,0.156,9.63128,9.63128
1904.00,9.63259,25.234145,0.000397,25.118558,-2.0263,0.156,9.63233,9.63233
1905.00,9.63266,25.234077,0.000395,25.118432,-2.0263,0.156,9.63356,9.63356
1906.00,9.63266,25.234196,0.000398,25.118498,-2.0263,0.156,9.63519,9.63519
1907.00,9.63311,25.234306,0.000401,25.118542,-2.0264,0.156,9.63639,9.63639
1908.00,9.63310,25.234427,0.000402,25.118576,-2.0266,0.156,9.63688,9.63688
1909.00,9.63325,25.234415,0.000402,25.118502,-2.0269,0.156,9.63668,9.63668
1910.00,9.63336,25.234543,0.000401,25.118608,-2.0273,0.156,9.63649,9.63649
1911.00,9.63363,25.234570,0.000399,25.118638,-2.0275,0.156,9.63554,9.63554
1912.00,9.63356,25.234567,0.000400,25.118567,-2.0277,0.156,9.63501,9.63501
1913.00,9.63348,25.234528,0.000399,25.118506,-2.0278,0.156,9.63501,9.63501
1914.00,9.63368,25.234703,0.000400,25.118577,-2.0277,0.156,9.63548,9.63548
1915.00,9.63388,25.234735,0.000399,25.118572,-2.0276,0.156,9.63520,9.63520
1916.00,9.63403,25.234776,0.000400,25.118514,-2.0276,0.156,9.63519,9.63519
1917.00,9.63452,25.234811,0.000396,25.118577,-2.0278,0.157,9.63571,9.63571
1918.00,9.63488,25.234842,0.000395,25.118539,-2.0279,0.157,9.63611,9.63611
1919.00,9.63500,25.234881,0.000394,25.118509,-2.0282,0.157,9.63585,9.63585
1920.00,9.63506,25.234820,0.000394,25.118428,-2.0285,0.157,9.63479,9.63479
1921.00,9.63503,25.234806,0.000395,25.118431,-2.0287,0.157,9.63465,9.63465
1922.00,9.63531,25.234844,0.000396,25.118455,-2.0288,0.157,9.63463,9.63463
1923.00,9.63551,25.234900,0.000397,25.118552,-2.0290,0.157,9.63436,9.63436
1924.00,9.63560,25.234912,0.000398,25.118585,-2.0290,0.157,9.63436,9.63436
1925.00,9.63547,25.235012,0.000400,25.118655,-2.0289,0.157,9.63481,9.63481
1926.00,9.63502,25.235090,0.000402,25.118691,-2.0290,0.157,9.63366,9.63366
1927.00,9.63456,25.235034,0.000403,25.118594,-2.0290,0.157,9.63209,9.63209
1928.00,9.63421,25.235068,0.000402,25.118616,-2.0291,0.158,9.63097,9.63097
1929.00,9.63415,25.235066,0.000399,25.118529,-2.0295,0.158,9.63085,9.63085
1930.00,9.63414,25.235110,0.000401,25.118457,-2.0299,0.158,9.63141,9.63141
1931.00,9.63384,25.235156,0.000399,25.118430,-2.0303,0.158,9.63122,9.63122
1932.00,9.63367,25.235277,0.000402,25.118501,-2.0308,0.158,9.63269,9.63269
1933.00,9.63392,25.235284,0.000404,25.118492,-2.0311,0.158,9.63473,9.63473
1934.00,9.63406,25.235380,0.000406,25.118630,-2.0313,0.158,9.63496,9.63496
1935.00,9.63389,25.235318,0.000401,25.118586,-2.0314,0.158,9.63481,9.63481
1936.00,9.63372,25.235279,0.000402,25.118577,-2.0315,0.158,9.63653,9.63653
1937.00,9.63385,25.235302,0.000402,25.118544,-2.0315,0.158,9.63661,9.63661
1938.00,9.63375,25.235421,0.000403,25.118576,-2.0315,0.158,9.63514,9.63514
1939.00,9.63392,25.235326,0.000403,25.118445,-2.0316,0.158,9.63465,9.63465
1940.00,9.63383,25.235477,0.000406,25.118548,-2.0316,0.158,9.63453,9.63453
1941.00,9.63370,25.235564,0.000406,25.118605,-2.0319,0.158,9.63399,9.63399
1942.00,9.63355,25.235566,0.000404,25.118630,-2.0320,0.158,9.63302,9.63302
1943.00,9.63356,25.235480,0.000399,25.118550,-2.0323,0.159,9.63334,9.63334
1944.00,9.63356,25.235573,0.000400,25.118635,-2.0325,0.159,9.63428,9.63428
1945.00,9.63382,25.235551,0.000400,25.118627,-2.0328,0.159,9.63510,9.63510
1946.00,9.63410,25.235519,0.000398,25.118515,-2.0329,0.159,9.63515,9.63515
1947.00,9.63442,25.235618,0.000400,25.118451,-2.0331,0.159,9.63631,9.63631
1948.00,9.63492,25.235735,0.000402,25.118446,-2.0334,0.159,9.63704,9.63704
1949.00,9.63519,25.235819,0.000399,25.118414,-2.0337,0.159,9.63731,9.63731
1950.00,9.63528,25.235927,0.000400,25.118387,-2.0339,0.159,9.63648,9.63648
1951.00,9.63532,25.236058,0.000401,25.118448,-2.0341,0.159,9.63601,9.63601
1952.00,9.63539,25.236090,0.000396,25.118501,-2.0341,0.159,9.63557,9.63557
1953.00,9.63517,25.236093,0.000399,25.118529,-2.0341,0.159,9.63455,9.63455
1954.00,9.63514,25.236038,0.000399,25.118479,-2.0341,0.159,9.63348,9.63348
1955.00,9.63496,25.235996,0.000392,25.118436,-2.0340,0.160,9.63382,9.63382
1956.00,9.63496,25.235956,0.000390,25.118403,-2.0341,0.160,9.63456,9.63456
1957.00,9.63500,25.235907,0.000395,25.118341,-2.0343,0.160,9.63525,9.63525
1958.00,9.63517,25.236013,0.000393,25.118355,-2.0345,0.160,9.63673,9.63673
1959.00,9.63555,25.236088,0.000397,25.118377,-2.0347,0.160,9.63771,9.63771
1960.00,9.63581,25.236191,0.000403,25.118463,-2.0350,0.160,9.63800,9.63800
1961.00,9.63589,25.236198,0.000404,25.118405,-2.0352,0.160,9.63830,9.63830
1962.00,9.63618,25.236338,0.000402,25.118464,-2.0355,0.160,9.63820,9.63820
1963.00,9.63638,25.236354,0.000402,25.118482,-2.0357,0.160,9.63713,9.63713
1964.00,9.63638,25.236379,0.000403,25.118501,-2.0358,0.160,9.63688,9.63688
1965.00,9.63629,25.236457,0.000403,25.118489,-2.0359,0.160,9.63661,9.63661
1966.00,9.63616,25.236646,0.000405,25.118563,-2.0361,0.160,9.63582,9.63582
1967.00,9.63619,25.236698,0.000400,25.118591,-2.0361,0.160,9.63565,9.63565
1968.00,9.63611,25.236753,0.000402,25.118535,-2.0362,0.160,9.63606,9.63606
1969.00,9.63616,25.236829,0.000402,25.118562,-2.0365,0.160,9.63651,9.63651
1970.00,9.63631,25.236809,0.000401,25.118556,-2.0368,0.160,9.63790,9.63790
1971.00,9.63689,25.236743,0.000400,25.118521,-2.0371,0.160,9.63987,9.63987
1972.00,9.63728,25.236686,0.000404,25.118452,-2.0374,0.160,9.64072,9.64072
1973.00,9.63759,25.236676,0.000403,25.118457,-2.0375,0.160,9.64080,9.64080
1974.00,9.63766,25.236684,0.000402,25.118438,-2.0376,0.160,9.63957,9.63957
1975.00,9.63760,25.236696,0.000400,25.118353,-2.0378,0.161,9.63745,9.63745
1976.00,9.63738,25.236726,0.000397,25.118384,-2.0379,0.161,9.63526,9.63526
1977.00,9.63725,25.236804,0.000395,25.118369,-2.0381,0.161,9.63427,9.63427
1978.00,9.63706,25.236939,0.000395,25.118414,-2.0382,0.161,9.63456,9.63456
1979.00,9.63698,25.237022,0.000397,25.118419,-2.0383,0.161,9.63508,9.63508
1980.00,9.63692,25.237105,0.000398,25.118521,-2.0384,0.161,9.63580,9.63580
1981.00,9.63708,25.237148,0.000400,25.118539,-2.0384,0.161,9.63560,9.63560
1982.00,9.63734,25.237218,0.000402,25.118597,-2.0384,0.161,9.63558,9.63558
1983.00,9.63743,25.237104,0.000401,25.118581,-2.0384,0.161,9.63480,9.63480
1984.00,9.63700,25.237089,0.000398,25.118570,-2.0386,0.161,9.63507,9.63507
1985.00,9.63675,25.237079,0.000399,25.118601,-2.0388,0.161,9.63542,9.63542
1986.00,9.63677,25.237118,0.000400,25.118578,-2.0391,0.161,9.63586,9.63586
1987.00,9.63677,25.237140,0.000400,25.118604,-2.0394,0.161,9.63553,9.63553
1988.00,9.63661,25.237197,0.000401,25.118615,-2.0397,0.161,9.63639,9.63639
1989.00,9.63649,25.237211,0.000400,25.118614,-2.0398,0.162,9.63643,9.63643
1990.00,9.63633,25.237286,0.000397,25.118573,-2.0399,0.162,9.63723,9.63723
1991.00,9.63634,25.237326,0.000394,25.118590,-2.0401,0.162,9.63788,9.63788
1992.00,9.63597,25.237343,0.000392,25.118544,-2.0401,0.162,9.63773,9.63773
1993.00,9.63572,25.237401,0.000393,25.118506,-2.0402,0.162,9.63724,9.63724
1994.00,9.63585,25.237442,0.000397,25.118510,-2.0404,0.162,9.63725,9.63725
1995.00,9.63613,25.237436,0.000401,25.118529,-2.0405,0.162,9.63692,9.63692
1996.00,9.63643,25.237430,0.000403,25.118479,-2.0406,0.162,9.63672,9.63672
1997.00,9.63654,25.237482,0.000403,25.118501,-2.0407,0.162,9.63730,9.63730
1998.00,9.63645,25.237589,0.000402,25.118605,-2.0408,0.162,9.63650,9.63650
1999.00,9.63637,25.237718,0.000403,25.118696,-2.0409,0.162,9.63552,9.63552
2000.00,9.63630,25.237775,0.000402,25.118677,-2.0411,0.162,9.63503,9.63503
2001.00,9.63631,25.237903,0.000405,25.118789,-2.0412,0.162,9.63518,9.63518
2002.00,9.63646,25.237857,0.000404,25.118721,-2.0415,0.162,9.63465,9.63465
2003.00,9.63641,25.237878,0.000402,25.118630,-2.0419,0.162,9.63538,9.63538
2004.00,9.63637,25.237866,0.000400,25.118534,-2.0422,0.162,9.63649,9.63649
2005.00,9.63653,25.237916,0.000400,25.118505,-2.0425,0.163,9.63635,9.63635
2006.00,9.63622,25.237970,0.000400,25.118462,-2.0428,0.163,9.63608,9.63608
2007.00,9.63589,25.238086,0.000406,25.118511,-2.0430,0.163,9.63739,9.63739
2008.00,9.63594,25.238095,0.000411,25.118544,-2.0430,0.162,9.63735,9.63735
2009.00,9.63523,25.238123,0.000407,25.118554,-2.0430,0.163,9.63462,9.63462
2010.00,9.63491,25.238135,0.000405,25.118556,-2.0431,0.163,9.62998,9.62998
2011.00,9.63599,25.238086,0.000401,25.118504,-2.0431,0.163,9.62524,9.62524
@14,2.0001,4.0, 2010.054 
2012.00,9.63376,25.238143,0.000398,25.118524,-2.0433,0.163,9.62050,9.62050
2013.00,9.63543,25.238142,0.000392,25.118500,-2.0436,0.164,9.61857,9.61857
2014.00,9.63616,25.238147,0.000395,25.118462,-2.0438,0.164,9.61982,9.61982
2015.00,9.63697,25.238199,0.000399,25.118488,-2.0440,0.163,9.62343,9.62343
2016.00,9.63750,25.238279,0.000401,25.118504,-2.0442,0.163,9.62892,9.62892
2017.00,9.63805,25.238214,0.000399,25.118450,-2.0444,0.163,9.63422,9.63422
2018.00,9.63578,25.238169,0.000402,25.118398,-2.0446,0.163,9.63820,9.63820
2019.00,9.62455,25.238215,0.000398,25.118394,-2.0449,0.163,9.64134,9.64134
2020.00,9.61437,25.238200,0.000394,25.118373,-2.0452,0.164,9.64415,9.64415
2021.00,9.61294,25.238202,0.000392,25.118370,-2.0454,0.164,9.64514,9.64514
2022.00,9.61696,25.238298,0.000398,25.118406,-2.0456,0.164,9.64478,9.64478
2023.00,9.62622,25.238401,0.000398,25.118492,-2.0456,0.164,9.64339,9.64339
2024.00,9.62998,25.238395,0.000401,25.118520,-2.0457,0.164,9.64291,9.64291
2025.00,9.63418,25.238388,0.000404,25.118521,-2.0457,0.164,9.64315,9.64315
2026.00,9.63777,25.238366,0.000405,25.118475,-2.0458,0.164,9.64436,9.64436
2027.00,9.63973,25.238394,0.000403,25.118498,-2.0461,0.164,9.64525,9.64525
2028.00,9.64007,25.238470,0.000405,25.118479,-2.0463,0.164,9.64591,9.64591
2029.00,9.64067,25.238558,0.000403,25.118479,-2.0464,0.164,9.64394,9.64394
2030.00,9.64175,25.238704,0.000402,25.118472,-2.0467,0.164,9.64205,9.64205
2031.00,9.64165,25.238865,0.000404,25.118582,-2.0469,0.164,9.63875,9.63875
2032.00,9.64213,25.238950,0.000406,25.118647,-2.0469,0.164,9.63657,9.63657
2033.00,9.64338,25.238957,0.000406,25.118609,-2.0470,0.164,9.63512,9.63512
2034.00,9.64354,25.238957,0.000408,25.118585,-2.0472,0.164,9.63588,9.63588
2035.00,9.64299,25.238916,0.000408,25.118589,-2.0472,0.164,9.63565,9.63565
2036.00,9.64271,25.238861,0.000405,25.118463,-2.0472,0.164,9.63589,9.63589
2037.00,9.64327,25.238862,0.000400,25.118348,-2.0474,0.165,9.63585,9.63585
2038.00,9.64175,25.238930,0.000397,25.118337,-2.0476,0.165,9.63608,9.63608
2039.00,9.64017,25.238938,0.000396,25.118336,-2.0478,0.165,9.63603,9.63603
2040.00,9.63957,25.238985,0.000395,25.118324,-2.0481,0.165,9.63610,9.63610
2041.00,9.63888,25.239066,0.000395,25.118420,-2.0483,0.165,9.63759,9.63759
2042.00,9.63856,25.239056,0.000397,25.118427,-2.0483,0.165,9.63862,9.63862
2043.00,9.63863,25.239099,0.000400,25.118447,-2.0484,0.165,9.63918,9.63918
2044.00,9.63876,25.239185,0.000401,25.118487,-2.0485,0.165,9.63899,9.63899
2045.00,9.63849,25.239178,0.000403,25.118469,-2.0488,0.165,9.63914,9.63914
2046.00,9.63788,25.239242,0.000405,25.118500,-2.0489,0.165,9.63764,9.63764
2047.00,9.63724,25.239363,0.000405,25.118553,-2.0490,0.165,9.63698,9.63698
2048.00,9.63679,25.239375,0.000403,25.118530,-2.0491,0.165,9.63603,9.63603
2049.00,9.63663,25.239448,0.000403,25.118517,-2.0492,0.165,9.63566,9.63566
2050.00,9.63666,25.239576,0.000401,25.118546,-2.0494,0.166,9.63639,9.63639
2051.00,9.63697,25.239520,0.000398,25.118450,-2.0496,0.166,9.63729,9.63729
2052.00,9.63722,25.239485,0.000397,25.118369,-2.0500,0.166,9.63742,9.63742
2053.00,9.63732,25.239511,0.000400,25.118383,-2.0505,0.166,9.63773,9.63773
2054.00,9.63723,25.239468,0.000401,25.118304,-2.0509,0.166,9.63818,9.63818
2055.00,9.63723,25.239435,0.000404,25.118271,-2.0511,0.166,9.63761,9.63761
2056.00,9.63741,25.239549,0.000405,25.118361,-2.0513,0.166,9.63733,9.63733
2057.00,9.63754,25.239608,0.000404,25.118438,-2.0514,0.166,9.63725,9.63725
2058.00,9.63760,25.239568,0.000399,25.118396,-2.0515,0.166,9.63698,9.63698
2059.00,9.63751,25.239669,0.000398,25.118488,-2.0515,0.166,9.63566,9.63566
2060.00,9.63719,25.239633,0.000396,25.118468,-2.0517,0.166,9.63410,9.63410
2061.00,9.63655,25.239543,0.000393,25.118370,-2.0519,0.166,9.63327,9.63327
2062.00,9.63624,25.239610,0.000395,25.118368,-2.0519,0.166,9.63288,9.63288
2063.00,9.63614,25.239715,0.000397,25.118360,-2.0519,0.166,9.63393,9.63393
2064.00,9.63632,25.239776,0.000393,25.118373,-2.0520,0.167,9.63627,9.63627
2065.00,9.63652,25.239908,0.000395,25.118426,-2.0522,0.167,9.63817,9.63817
2066.00,9.63657,25.240071,0.000400,25.118509,-2.0524,0.167,9.63964,9.63964
2067.00,9.63675,25.240091,0.000402,25.118533,-2.0529,0.167,9.63982,9.63982
2068.00,9.63685,25.240131,0.000404,25.118551,-2.0534,0.167,9.63906,9.63906
2069.00,9.63692,25.240176,0.000407,25.118615,-2.0539,0.167,9.63681,9.63681
2070.00,9.63669,25.240173,0.000405,25.118595,-2.0543,0.167,9.63523,9.63523
2071.00,9.63670,25.240156,0.000403,25.118552,-2.0544,0.167,9.63263,9.63263
2072.00,9.63645,25.240150,0.000401,25.118463,-2.0544,0.167,9.63213,9.63213
2073.00,9.63578,25.240189,0.000400,25.118486,-2.0545,0.167,9.63222,9.63222
2074.00,9.63530,25.240175,0.000400,25.118384,-2.0545,0.167,9.63332,9.63332
2075.00,9.63525,25.240214,0.000404,25.118332,-2.0545,0.167,9.63424,9.63424
2076.00,9.63514,25.240234,0.000404,25.118244,-2.0547,0.167,9.63610,9.63610
2077.00,9.63565,25.240237,0.000404,25.118246,-2.0548,0.167,9.63590,9.63590
2078.00,9.63592,25.240151,0.000403,25.118182,-2.0548,0.167,9.63563,9.63563
2079.00,9.63588,25.240197,0.000403,25.118240,-2.0550,0.167,9.63463,9.63463
2080.00,9.63564,25.240316,0.000401,25.118288,-2.0552,0.167,9.63329,9.63329
2081.00,9.63548,25.240398,0.000403,25.118375,-2.0556,0.167,9.63238,9.63238
2082.00,9.63494,25.240461,0.000402,25.118406,-2.0559,0.168,9.63300,9.63300
2083.00,9.63452,25.240587,0.000403,25.118458,-2.0561,0.168,9.63296,9.63296
2084.00,9.63456,25.240594,0.000401,25.118415,-2.0565,0.168,9.63381,9.63381
2085.00,9.63453,25.240613,0.000403,25.118446,-2.0568,0.168,9.63467,9.63467
2086.00,9.63415,25.240602,0.000402,25.118457,-2.0570,0.168,9.63455,9.63455
2087.00,9.63390,25.240683,0.000402,25.118454,-2.0571,0.168,9.63460,9.63460
2088.00,9.63381,25.240799,0.000405,25.118529,-2.0573,0.168,9.63465,9.63465
2089.00,9.63406,25.240903,0.000409,25.118593,-2.0574,0.168,9.63525,9.63525
2090.00,9.63440,25.240918,0.000408,25.118585,-2.0575,0.168,9.63596,9.63596
2091.00,9.63484,25.240965,0.000409,25.118558,-2.0577,0.168,9.63673,9.63673
2092.00,9.63503,25.240999,0.000409,25.118597,-2.0579,0.168,9.63656,9.63656
2093.00,9.63495,25.240934,0.000405,25.118490,-2.0582,0.168,9.63622,9.63622
2094.00,9.63485,25.240927,0.000401,25.118410,-2.0582,0.168,9.63579,9.63579
2095.00,9.63489,25.240991,0.000399,25.118415,-2.0583,0.169,9.63548,9.63548
2096.00,9.63469,25.241032,0.000400,25.118407,-2.0584,0.169,9.63445,9.63445
2097.00,9.63456,25.241055,0.000402,25.118374,-2.0586,0.169,9.63476,9.63476
2098.00,9.63471,25.241134,0.000405,25.118453,-2.0588,0.168,9.63524,9.63524
2099.00,9.63488,25.241155,0.000406,25.118502,-2.0590,0.168,9.63565,9.63565
2100.00,9.63534,25.241149,0.000408,25.118531,-2.0593,0.168,9.63613,9.63613
2101.00,9.63571,25.241124,0.000405,25.118533,-2.0596,0.169,9.63743,9.63743
2102.00,9.63586,25.241114,0.000400,25.118483,-2.0599,0.169,9.63790,9.63790
2103.00,9.63610,25.241118,0.000399,25.118444,-2.0602,0.169,9.63887,9.63887
2104.00,9.63630,25.241119,0.000401,25.118399,-2.0604,0.169,9.63855,9.63855
2105.00,9.63638,25.241241,0.000402,25.118426,-2.0605,0.169,9.63839,9.63839
2106.00,9.63667,25.241283,0.000401,25.118436,-2.0607,0.169,9.63860,9.63860
2107.00,9.63692,25.241374,0.000404,25.118501,-2.0608,0.169,9.63808,9.63808
2108.00,9.63688,25.241490,0.000407,25.118509,-2.0609,0.169,9.63766,9.63766
2109.00,9.63684,25.241548,0.000406,25.118479,-2.0610,0.169,9.63658,9.63658
2110.00,9.63649,25.241469,0.000405,25.118367,-2.0614,0.169,9.63568,9.63568
2111.00,9.63632,25.241572,0.000403,25.118363,-2.0617,0.169,9.63433,9.63433
2112.00,9.63610,25.241594,0.000402,25.118383,-2.0619,0.169,9.63345,9.63345
2113.00,9.63600,25.241628,0.000399,25.118428,-2.0622,0.169,9.63231,9.63231
2114.00,9.63605,25.241672,0.000398,25.118464,-2.0625,0.169,9.63346,9.63346
2115.00,9.63600,25.241733,0.000393,25.118554,-2.0627,0.170,9.63382,9.63382
2116.00,9.63616,25.241759,0.000393,25.118600,-2.0628,0.170,9.63452,9.63452
2117.00,9.63626,25.241743,0.000390,25.118522,-2.0629,0.170,9.63569,9.63569
2118.00,9.63627,25.241727,0.000392,25.118487,-2.0631,0.170,9.63681,9.63681
2119.00,9.63633,25.241772,0.000393,25.118510,-2.0632,0.170,9.63719,9.63719
2120.00,9.63643,25.241906,0.000396,25.118539,-2.0633,0.170,9.63811,9.63811
2121.00,9.63660,25.241944,0.000399,25.118502,-2.0634,0.170,9.63913,9.63913
2122.00,9.63665,25.242033,0.000404,25.118515,-2.0636,0.170,9.63954,9.63954
2123.00,9.63649,25.242016,0.000403,25.118428,-2.0638,0.170,9.63942,9.63942
2124.00,9.63643,25.242110,0.000405,25.118464,-2.0643,0.170,9.63813,9.63813
2125.00,9.63620,25.242117,0.000406,25.118469,-2.0647,0.170,9.63675,9.63675
2126.00,9.63602,25.242148,0.000406,25.118506,-2.0650,0.170,9.63611,9.63611
2127.00,9.63607,25.242176,0.000403,25.118537,-2.0652,0.170,9.63553,9.63553
2128.00,9.63605,25.242302,0.000403,25.118664,-2.0654,0.170,9.63596,9.63596
2129.00,9.63632,25.242283,0.000400,25.118622,-2.0655,0.170,9.63764,9.63764
2130.00,9.63684,25.242260,0.000397,25.118558,-2.0657,0.171,9.63949,9.63949
2131.00,9.63730,25.242318,0.000393,25.118578,-2.0659,0.171,9.64046,9.64046
2132.00,9.63783,25.242335,0.000396,25.118601,-2.0661,0.171,9.64020,9.64020
2133.00,9.63816,25.242321,0.000395,25.118571,-2.0662,0.171,9.63843,9.63843
2134.00,9.63804,25.242345,0.000399,25.118566,-2.0664,0.171,9.63623,9.63623
2135.00,9.63748,25.242356,0.000401,25.118536,-2.0665,0.171,9.63492,9.63492
2136.00,9.63745,25.242355,0.000405,25.118503,-2.0667,0.171,9.63423,9.63423
2137.00,9.63736,25.242434,0.000404,25.118511,-2.0670,0.171,9.63575,9.63575
2138.00,9.63711,25.242478,0.000404,25.118463,-2.0672,0.171,9.63758,9.63758
2139.00,9.63668,25.242561,0.000401,25.118460,-2.0674,0.171,9.63948,9.63948
2140.00,9.63675,25.242646,0.000400,25.118435,-2.0678,0.171,9.64058,9.64058
2141.00,9.63722,25.242723,0.000396,25.118410,-2.0681,0.171,9.64063,9.64063
2142.00,9.63726,25.242741,0.000394,25.118367,-2.0684,0.171,9.63968,9.63968
2143.00,9.63794,25.242765,0.000394,25.118396,-2.0686,0.171,9.63909,9.63909
2144.00,9.63826,25.242795,0.000397,25.118458,-2.0687,0.171,9.63832,9.63832
2145.00,9.63775,25.242843,0.000398,25.118536,-2.0688,0.171,9.63728,9.63728
2146.00,9.63771,25.242914,0.000401,25.118585,-2.0689,0.171,9.63753,9.63753
2147.00,9.63778,25.242908,0.000402,25.118546,-2.0690,0.171,9.63830,9.63830
2148.00,9.63756,25.243013,0.000401,25.118565,-2.0693,0.172,9.63878,9.63878
2149.00,9.63785,25.243041,0.000399,25.118488,-2.0696,0.172,9.63958,9.63958
2150.00,9.63811,25.243083,0.000399,25.118451,-2.0698,0.172,9.63970,9.63970
2151.00,9.63797,25.243100,0.000397,25.118446,-2.0700,0.172,9.63881,9.63881
2152.00,9.63779,25.243167,0.000396,25.118485,-2.0702,0.172,9.63761,9.63761
2153.00,9.63836,25.243130,0.000395,25.118430,-2.0703,0.172,9.63681,9.63681
2154.00,9.63883,25.243156,0.000397,25.118454,-2.0704,0.172,9.63590,9.63590
2155.00,9.63855,25.243142,0.000396,25.118467,-2.0705,0.172,9.63670,9.63670
2156.00,9.63826,25.243061,0.000393,25.118407,-2.0705,0.172,9.63901,9.63901
2157.00,9.63802,25.243123,0.000393,25.118452,-2.0706,0.172,9.64044,9.64044
2158.00,9.63815,25.243159,0.000392,25.118488,-2.0708,0.173,9.64096,9.64096
2159.00,9.63860,25.243184,0.000388,25.118511,-2.0711,0.173,9.63927,9.63927
2160.00,9.63757,25.243304,0.000389,25.118572,-2.0714,0.173,9.63415,9.63415
2161.00,9.63605,25.243434,0.000394,25.118606,-2.0718,0.173,9.62728,9.62728
@15,2.0001,4.0, 2160.095 
2162.00,9.63580,25.243395,0.000393,25.118528,-2.0722,0.173,9.62305,9.62305
2163.00,9.63578,25.243497,0.000393,25.118565,-2.0724,0.173,9.62039,9.62039
2164.00,9.63855,25.243572,0.000396,25.118571,-2.0727,0.173,9.62062,9.62062
2165.00,9.64027,25.243586,0.000399,25.118517,-2.0729,0.173,9.62463,9.62463
2166.00,9.64297,25.243613,0.000400,25.118514,-2.0731,0.173,9.62970,9.62970
2167.00,9.64278,25.243763,0.000403,25.118609,-2.0731,0.173,9.63368,9.63368
2168.00,9.63827,25.243823,0.000403,25.118565,-2.0732,0.173,9.63769,9.63769
2169.00,9.62709,25.243843,0.000398,25.118545,-2.0733,0.173,9.64100,9.64100
2170.00,9.61578,25.243875,0.000396,25.118576,-2.0734,0.173,9.64223,9.64223
2171.00,9.61616,25.243888,0.000399,25.118606,-2.0737,0.173,9.64159,9.64159
2172.00,9.62051,25.243863,0.000399,25.118542,-2.0741,0.173,9.64163,9.64163
2173.00,9.62499,25.243869,0.000399,25.118545,-2.0744,0.173,9.64141,9.64141
2174.00,9.62935,25.243910,0.000404,25.118535,-2.0747,0.173,9.64056,9.64056
2175.00,9.63342,25.243907,0.000403,25.118497,-2.0750,0.173,9.64015,9.64015
2176.00,9.63576,25.243879,0.000398,25.118375,-2.0750,0.174,9.64106,9.64106
2177.00,9.63636,25.243872,0.000396,25.118360,-2.0752,0.174,9.64156,9.64156
2178.00,9.63731,25.243836,0.000397,25.118344,-2.0754,0.174,9.64085,9.64085
2179.00,9.63789,25.243817,0.000395,25.118345,-2.0755,0.174,9.64000,9.64000
2180.00,9.63928,25.243856,0.000393,25.118356,-2.0757,0.174,9.63950,9.63950
2181.00,9.63942,25.244017,0.000394,25.118492,-2.0760,0.174,9.63903,9.63903
2182.00,9.63912,25.244135,0.000396,25.118541,-2.0762,0.174,9.63838,9.63838
2183.00,9.63962,25.244275,0.000397,25.118589,-2.0763,0.174,9.63785,9.63785
2184.00,9.64012,25.244399,0.000399,25.118622,-2.0765,0.174,9.63792,9.63792
2185.00,9.64016,25.244521,0.000404,25.118669,-2.0767,0.174,9.63798,9.63798
2186.00,9.64002,25.244584,0.000405,25.118665,-2.0769,0.174,9.63794,9.63794
2187.00,9.63970,25.244575,0.000406,25.118653,-2.0772,0.174,9.63753,9.63753
2188.00,9.63924,25.244515,0.000405,25.118592,-2.0775,0.174,9.63867,9.63867
2189.00,9.63926,25.244493,0.000402,25.118573,-2.0777,0.174,9.64024,9.64024
2190.00,9.63955,25.244424,0.000398,25.118507,-2.0779,0.174,9.64088,9.64088
2191.00,9.63986,25.244446,0.000398,25.118500,-2.0782,0.175,9.64103,9.64103
2192.00,9.63965,25.244578,0.000399,25.118547,-2.0785,0.175,9.64045,9.64045
2193.00,9.63931,25.244630,0.000402,25.118523,-2.0787,0.174,9.63925,9.63925
2194.00,9.63902,25.244655,0.000403,25.118453,-2.0789,0.174,9.63762,9.63762
2195.00,9.63893,25.244743,0.000404,25.118488,-2.0790,0.175,9.63700,9.63700
2196.00,9.63869,25.244751,0.000404,25.118491,-2.0792,0.175,9.63561,9.63561
2197.00,9.63842,25.244698,0.000403,25.118441,-2.0794,0.175,9.63452,9.63452
2198.00,9.63785,25.244797,0.000402,25.118531,-2.0796,0.175,9.63381,9.63381
2199.00,9.63770,25.244848,0.000400,25.118560,-2.0798,0.175,9.63330,9.63330
2200.00,9.63750,25.244829,0.000399,25.118509,-2.0801,0.175,9.63302,9.63302
2201.00,9.63710,25.244888,0.000395,25.118497,-2.0804,0.175,9.63485,9.63485
2202.00,9.63708,25.244924,0.000393,25.118465,-2.0807,0.175,9.63641,9.63641
2203.00,9.63719,25.244927,0.000392,25.118431,-2.0811,0.175,9.63673,9.63673
2204.00,9.63723,25.244971,0.000393,25.118483,-2.0814,0.176,9.63728,9.63728
2205.00,9.63716,25.245050,0.000396,25.118536,-2.0816,0.176,9.63705,9.63705
2206.00,9.63699,25.245037,0.000399,25.118518,-2.0817,0.175,9.63648,9.63648
2207.00,9.63688,25.245085,0.000402,25.118597,-2.0817,0.175,9.63547,9.63547
2208.00,9.63639,25.245154,0.000400,25.118627,-2.0816,0.176,9.63494,9.63494
2209.00,9.63568,25.245188,0.000398,25.118639,-2.0815,0.176,9.63426,9.63426
2210.00,9.63537,25.245163,0.000399,25.118550,-2.0815,0.176,9.63477,9.63477
2211.00,9.63527,25.245230,0.000397,25.118552,-2.0816,0.176,9.63412,9.63412
2212.00,9.63521,25.245328,0.000397,25.118550,-2.0818,0.176,9.63415,9.63415
2213.00,9.63509,25.245347,0.000399,25.118576,-2.0821,0.176,9.63511,9.63511
2214.00,9.63506,25.245369,0.000400,25.118569,-2.0826,0.176,9.63554,9.63554
2215.00,9.63509,25.245480,0.000399,25.118663,-2.0829,0.176,9.63593,9.63593
2216.00,9.63530,25.245515,0.000399,25.118666,-2.0832,0.176,9.63674,9.63674
2217.00,9.63570,25.245511,0.000397,25.118648,-2.0835,0.176,9.63709,9.63709
2218.00,9.63583,25.245570,0.000398,25.118618,-2.0839,0.176,9.63615,9.63615
2219.00,9.63575,25.245630,0.000400,25.118559,-2.0841,0.176,9.63596,9.63596
2220.00,9.63581,25.245632,0.000399,25.118523,-2.0843,0.176,9.63545,9.63545
2221.00,9.63576,25.245654,0.000398,25.118510,-2.0845,0.176,9.63500,9.63500
2222.00,9.63540,25.245655,0.000400,25.118486,-2.0847,0.176,9.63456,9.63456
2223.00,9.63530,25.245601,0.000397,25.118443,-2.0848,0.176,9.63494,9.63494
2224.00,9.63522,25.245570,0.000395,25.118432,-2.0849,0.177,9.63490,9.63490
2225.00,9.63521,25.245582,0.000396,25.118430,-2.0849,0.177,9.63477,9.63477
2226.00,9.63513,25.245585,0.000398,25.118435,-2.0849,0.177,9.63520,9.63520
2227.00,9.63537,25.245626,0.000397,25.118450,-2.0848,0.177,9.63698,9.63698
2228.00,9.63575,25.245709,0.000401,25.118521,-2.0848,0.177,9.63781,9.63781
2229.00,9.63606,25.245867,0.000404,25.118665,-2.0848,0.177,9.63917,9.63917
2230.00,9.63645,25.245936,0.000406,25.118684,-2.0850,0.177,9.64017,9.64017
2231.00,9.63680,25.245993,0.000408,25.118718,-2.0852,0.177,9.64121,9.64121
2232.00,9.63726,25.246015,0.000412,25.118701,-2.0856,0.176,9.64123,9.64123
2233.00,9.63739,25.246014,0.000412,25.118626,-2.0860,0.176,9.64064,9.64064
2234.00,9.63748,25.245966,0.000410,25.118522,-2.0866,0.176,9.63970,9.63970
2235.00,9.63745,25.246009,0.000408,25.118506,-2.0872,0.177,9.63951,9.63951
2236.00,9.63757,25.246049,0.000405,25.118478,-2.0875,0.177,9.63951,9.63951
2237.00,9.63780,25.246065,0.000400,25.118448,-2.0878,0.177,9.63803,9.63803
2238.00,9.63785,25.246150,0.000397,25.118497,-2.0878,0.177,9.63787,9.63787
2239.00,9.63781,25.246219,0.000398,25.118548,-2.0877,0.177,9.63780,9.63780
2240.00,9.63797,25.246225,0.000396,25.118523,-2.0878,0.177,9.63772,9.63772
2241.00,9.63829,25.246165,0.000396,25.118458,-2.0880,0.177,9.63673,9.63673
2242.00,9.63874,25.246233,0.000400,25.118488,-2.0883,0.177,9.63670,9.63670
2243.00,9.63894,25.246294,0.000400,25.118458,-2.0886,0.177,9.63681,9.63681
2244.00,9.63887,25.246317,0.000400,25.118366,-2.0889,0.177,9.63704,9.63704
2245.00,9.63869,25.246373,0.000401,25.118430,-2.0891,0.178,9.63709,9.63709
2246.00,9.63843,25.246514,0.000402,25.118525,-2.0895,0.178,9.63680,9.63680
2247.00,9.63826,25.246625,0.000402,25.118598,-2.0897,0.178,9.63654,9.63654
2248.00,9.63821,25.246660,0.000404,25.118656,-2.0900,0.178,9.63569,9.63569
2249.00,9.63771,25.246666,0.000401,25.118690,-2.0904,0.178,9.63512,9.63512
2250.00,9.63731,25.246723,0.000401,25.118673,-2.0908,0.178,9.63509,9.63509
2251.00,9.63732,25.246751,0.000401,25.118668,-2.0908,0.178,9.63595,9.63595
2252.00,9.63723,25.246731,0.000400,25.118625,-2.0910,0.178,9.63761,9.63761
2253.00,9.63731,25.246724,0.000398,25.118596,-2.0912,0.178,9.63973,9.63973
2254.00,9.63753,25.246822,0.000400,25.118660,-2.0913,0.178,9.64051,9.64051
2255.00,9.63737,25.246807,0.000398,25.118627,-2.0914,0.179,9.63962,9.63962
2256.00,9.63737,25.246924,0.000398,25.118683,-2.0917,0.179,9.63733,9.63733
2257.00,9.63745,25.246958,0.000396,25.118670,-2.0920,0.179,9.63525,9.63525
2258.00,9.63722,25.247052,0.000400,25.118694,-2.0923,0.179,9.63354,9.63354
2259.00,9.63720,25.247054,0.000399,25.118663,-2.0925,0.179,9.63295,9.63295
2260.00,9.63699,25.247111,0.000399,25.118679,-2.0928,0.179,9.63294,9.63294
2261.00,9.63637,25.247099,0.000401,25.118603,-2.0929,0.179,9.63342,9.63342
2262.00,9.63610,25.247148,0.000406,25.118594,-2.0931,0.179,9.63344,9.63344
2263.00,9.63601,25.247134,0.000405,25.118498,-2.0933,0.179,9.63278,9.63278
2264.00,9.63666,25.247160,0.000406,25.118459,-2.0934,0.179,9.63225,9.63225
2265.00,9.63649,25.247204,0.000408,25.118415,-2.0935,0.179,9.63199,9.63199
2266.00,9.63593,25.247211,0.000405,25.118391,-2.0938,0.179,9.63256,9.63256
2267.00,9.63518,25.247222,0.000401,25.118433,-2.0939,0.179,9.63410,9.63410
2268.00,9.63494,25.247156,0.000400,25.118462,-2.0942,0.179,9.63513,9.63513
2269.00,9.63515,25.247159,0.000399,25.118469,-2.0945,0.179,9.63526,9.63526
2270.00,9.63508,25.247228,0.000404,25.118607,-2.0948,0.179,9.63530,9.63530
2271.00,9.63476,25.247166,0.000403,25.118557,-2.0951,0.179,9.63537,9.63537
2272.00,9.63443,25.247159,0.000402,25.118501,-2.0954,0.179,9.63501,9.63501
2273.00,9.63409,25.247353,0.000401,25.118611,-2.0957,0.180,9.63464,9.63464
2274.00,9.63387,25.247356,0.000401,25.118580,-2.0961,0.180,9.63448,9.63448
2275.00,9.63380,25.247261,0.000396,25.118413,-2.0964,0.180,9.63446,9.63446
2276.00,9.63387,25.247348,0.000401,25.118456,-2.0967,0.180,9.63399,9.63399
2277.00,9.63390,25.247444,0.000406,25.118500,-2.0968,0.180,9.63334,9.63334
2278.00,9.63406,25.247448,0.000407,25.118428,-2.0968,0.179,9.63440,9.63440
2279.00,9.63431,25.247538,0.000409,25.118450,-2.0968,0.179,9.63600,9.63600
2280.00,9.63458,25.247679,0.000410,25.118552,-2.0969,0.179,9.63666,9.63666
2281.00,9.63473,25.247759,0.000408,25.118614,-2.0970,0.179,9.63744,9.63744
2282.00,9.63486,25.247780,0.000403,25.118590,-2.0971,0.180,9.63735,9.63735
2283.00,9.63501,25.247809,0.000398,25.118570,-2.0974,0.180,9.63623,9.63623
2284.00,9.63529,25.247879,0.000395,25.118602,-2.0976,0.180,9.63620,9.63620
2285.00,9.63567,25.247988,0.000392,25.118630,-2.0978,0.181,9.63710,9.63710
2286.00,9.63576,25.248052,0.000392,25.118605,-2.0979,0.181,9.63720,9.63720
2287.00,9.63573,25.248144,0.000394,25.118585,-2.0981,0.181,9.63732,9.63732
2288.00,9.63603,25.248181,0.000395,25.118531,-2.0984,0.181,9.63764,9.63764
2289.00,9.63593,25.248262,0.000400,25.118561,-2.0987,0.181,9.63753,9.63753
2290.00,9.63614,25.248187,0.000400,25.118476,-2.0991,0.181,9.63617,9.63617
2291.00,9.63615,25.248182,0.000402,25.118461,-2.0994,0.181,9.63495,9.63495
2292.00,9.63613,25.248189,0.000401,25.118483,-2.0998,0.181,9.63472,9.63472
2293.00,9.63653,25.248217,0.000402,25.118607,-2.1001,0.181,9.63570,9.63570
2294.00,9.63661,25.248200,0.000400,25.118574,-2.1003,0.181,9.63548,9.63548
2295.00,9.63646,25.248268,0.000402,25.118594,-2.1004,0.181,9.63619,9.63619
2296.00,9.63665,25.248297,0.000399,25.118568,-2.1005,0.181,9.63780,9.63780
2297.00,9.63669,25.248302,0.000400,25.118525,-2.1005,0.181,9.64025,9.64025
2298.00,9.63706,25.248372,0.000402,25.118507,-2.1007,0.181,9.63974,9.63974
2299.00,9.63723,25.248445,0.000401,25.118503,-2.1009,0.181,9.63872,9.63872
2300.00,9.63741,25.248470,0.000403,25.118465,-2.1011,0.181,9.63819,9.63819
2301.00,9.63769,25.248519,0.000405,25.118490,-2.1014,0.181,9.63782,9.63782
2302.00,9.63724,25.248558,0.000402,25.118505,-2.1016,0.181,9.63647,9.63647
2303.00,9.63702,25.248606,0.000400,25.118491,-2.1017,0.181,9.63519,9.63519
2304.00,9.63701,25.248590,0.000401,25.118469,-2.1019,0.181,9.63439,9.63439
2305.00,9.63713,25.248637,0.000398,25.118498,-2.1021,0.181,9.63395,9.63395
2306.00,9.63719,25.248701,0.000396,25.118501,-2.1025,0.182,9.63447,9.63447
2307.00,9.63785,25.248768,0.000401,25.118504,-2.1030,0.181,9.63470,9.63470
2308.00,9.63824,25.248790,0.000404,25.118469,-2.1034,0.181,9.63509,9.63509
2309.00,9.63813,25.248827,0.000400,25.118481,-2.1037,0.182,9.63380,9.63380
2310.00,9.63666,25.248851,0.000400,25.118570,-2.1038,0.182,9.63018,9.63018
2311.00,9.63709,25.248892,0.000400,25.118615,-2.1038,0.182,9.62416,9.62416
@16,2.0001,4.0, 2310.044 
2312.00,9.63747,25.248961,0.000396,25.118652,-2.1039,0.182,9.61843,9.61843
2313.00,9.63234,25.248921,0.000393,25.118631,-2.1042,0.182,9.61509,9.61509
2314.00,9.63299,25.248936,0.000396,25.118597,-2.1044,0.182,9.61520,9.61520
2315.00,9.63482,25.248980,0.000396,25.118554,-2.1046,0.182,9.61741,9.61741
2316.00,9.63656,25.248982,0.000395,25.118486,-2.1050,0.182,9.62183,9.62183
2317.00,9.63836,25.249052,0.000397,25.118488,-2.1052,0.182,9.62668,9.62668
2318.00,9.63289,25.249210,0.000400,25.118541,-2.1053,0.182,9.63157,9.63157
2319.00,9.62311,25.249351,0.000403,25.118670,-2.1055,0.182,9.63483,9.63483
2320.00,9.61543,25.249386,0.000406,25.118666,-2.1058,0.182,9.63702,9.63702
2321.00,9.61151,25.249470,0.000408,25.118714,-2.1060,0.182,9.63816,9.63816
2322.00,9.61422,25.249389,0.000406,25.118677,-2.1064,0.182,9.63865,9.63865
2323.00,9.61705,25.249351,0.000406,25.118693,-2.1067,0.182,9.63828,9.63828
2324.00,9.62199,25.249363,0.000408,25.118642,-2.1071,0.182,9.63821,9.63821
2325.00,9.62664,25.249424,0.000408,25.118622,-2.1074,0.182,9.63909,9.63909
2326.00,9.63047,25.249485,0.000406,25.118628,-2.1076,0.182,9.63948,9.63948
2327.00,9.63301,25.249564,0.000407,25.118618,-2.1077,0.182,9.63953,9.63953
2328.00,9.63404,25.249579,0.000408,25.118518,-2.1078,0.182,9.63965,9.63965
2329.00,9.63502,25.249550,0.000406,25.118431,-2.1078,0.182,9.63951,9.63951
2330.00,9.63573,25.249582,0.000403,25.118412,-2.1080,0.183,9.63764,9.63764
2331.00,9.63612,25.249523,0.000403,25.118306,-2.1081,0.183,9.63707,9.63707
2332.00,9.63603,25.249529,0.000401,25.118363,-2.1085,0.183,9.63742,9.63742
2333.00,9.63631,25.249599,0.000399,25.118418,-2.1089,0.183,9.63711,9.63711
2334.00,9.63696,25.249642,0.000398,25.118455,-2.1093,0.183,9.63663,9.63663
2335.00,9.63751,25.249597,0.000397,25.118448,-2.1096,0.183,9.63706,9.63706
2336.00,9.63764,25.249696,0.000398,25.118535,-2.1099,0.184,9.63567,9.63567
2337.00,9.63748,25.249750,0.000399,25.118474,-2.1101,0.184,9.63379,9.63379
2338.00,9.63723,25.249772,0.000401,25.118492,-2.1103,0.183,9.63373,9.63373
2339.00,9.63715,25.249792,0.000401,25.118481,-2.1105,0.183,9.63421,9.63421
2340.00,9.63712,25.249797,0.000405,25.118474,-2.1108,0.183,9.63415,9.63415
2341.00,9.63700,25.249769,0.000407,25.118463,-2.1112,0.183,9.63465,9.63465
2342.00,9.63664,25.249738,0.000405,25.118412,-2.1117,0.183,9.63534,9.63534
2343.00,9.63636,25.249836,0.000406,25.118445,-2.1118,0.183,9.63497,9.63497
2344.00,9.63584,25.249882,0.000407,25.118417,-2.1120,0.183,9.63444,9.63444
2345.00,9.63555,25.250014,0.000405,25.118447,-2.1122,0.184,9.63433,9.63433
2346.00,9.63532,25.250008,0.000402,25.118430,-2.1124,0.184,9.63453,9.63453
2347.00,9.63520,25.250066,0.000402,25.118502,-2.1125,0.184,9.63433,9.63433
2348.00,9.63517,25.249990,0.000400,25.118429,-2.1128,0.184,9.63274,9.63274
2349.00,9.63494,25.250048,0.000397,25.118457,-2.1131,0.184,9.63196,9.63196
2350.00,9.63440,25.250065,0.000397,25.118449,-2.1134,0.184,9.63301,9.63301
2351.00,9.63432,25.250125,0.000400,25.118427,-2.1135,0.184,9.63387,9.63387
2352.00,9.63465,25.250231,0.000405,25.118471,-2.1137,0.184,9.63495,9.63495
2353.00,9.63447,25.250308,0.000404,25.118508,-2.1139,0.184,9.63597,9.63597
2354.00,9.63420,25.250322,0.000408,25.118532,-2.1140,0.184,9.63563,9.63563
2355.00,9.63405,25.250298,0.000407,25.118512,-2.1143,0.184,9.63470,9.63470
2356.00,9.63437,25.250406,0.000405,25.118513,-2.1146,0.184,9.63393,9.63393
2357.00,9.63415,25.250418,0.000401,25.118436,-2.1149,0.184,9.63292,9.63292
2358.00,9.63405,25.250422,0.000402,25.118387,-2.1152,0.185,9.63273,9.63273
2359.00,9.63408,25.250418,0.000401,25.118317,-2.1154,0.185,9.63294,9.63294
2360.00,9.63403,25.250544,0.000403,25.118313,-2.1157,0.185,9.63194,9.63194
2361.00,9.63381,25.250552,0.000402,25.118311,-2.1159,0.185,9.63205,9.63205
2362.00,9.63359,25.250580,0.000400,25.118343,-2.1161,0.185,9.63199,9.63199
2363.00,9.63331,25.250714,0.000400,25.118388,-2.1163,0.185,9.63291,9.63291
2364.00,9.63338,25.250788,0.000400,25.118459,-2.1165,0.185,9.63339,9.63339
2365.00,9.63341,25.250826,0.000397,25.118466,-2.1165,0.185,9.63301,9.63301
2366.00,9.63289,25.250917,0.000397,25.118529,-2.1166,0.185,9.63102,9.63102
2367.00,9.63271,25.250959,0.000399,25.118568,-2.1167,0.185,9.63125,9.63125
2368.00,9.63285,25.250925,0.000400,25.118592,-2.1171,0.185,9.62995,9.62995
2369.00,9.63286,25.250888,0.000398,25.118541,-2.1175,0.185,9.62933,9.62933
2370.00,9.63255,25.250911,0.000399,25.118616,-2.1180,0.185,9.63021,9.63021
2371.00,9.63194,25.250823,0.000404,25.118548,-2.1183,0.185,9.63229,9.63229
2372.00,9.63184,25.250882,0.000407,25.118559,-2.1186,0.185,9.63230,9.63230
2373.00,9.63156,25.250906,0.000408,25.118540,-2.1187,0.185,9.63302,9.63302
2374.00,9.63140,25.251037,0.000408,25.118567,-2.1189,0.185,9.63288,9.63288
2375.00,9.63142,25.251058,0.000407,25.118502,-2.1191,0.185,9.63254,9.63254
2376.00,9.63186,25.251176,0.000405,25.118611,-2.1193,0.185,9.63215,9.63215
2377.00,9.63183,25.251189,0.000402,25.118578,-2.1195,0.185,9.63196,9.63196
2378.00,9.63180,25.251230,0.000399,25.118570,-2.1198,0.185,9.63173,9.63173
2379.00,9.63195,25.251261,0.000399,25.118613,-2.1200,0.186,9.63267,9.63267
2380.00,9.63222,25.251303,0.000401,25.118663,-2.1202,0.186,9.63412,9.63412
2381.00,9.63248,25.251374,0.000399,25.118636,-2.1204,0.186,9.63399,9.63399
2382.00,9.63235,25.251392,0.000397,25.118611,-2.1207,0.186,9.63424,9.63424
2383.00,9.63222,25.251448,0.000395,25.118637,-2.1209,0.186,9.63470,9.63470
2384.00,9.63236,25.251553,0.000399,25.118660,-2.1211,0.186,9.63479,9.63479
2385.00,9.63249,25.251602,0.000401,25.118598,-2.1214,0.186,9.63377,9.63377
2386.00,9.63284,25.251592,0.000400,25.118575,-2.1218,0.186,9.63326,9.63326
2387.00,9.63276,25.251646,0.000402,25.118614,-2.1220,0.186,9.63227,9.63227
2388.00,9.63279,25.251719,0.000402,25.118595,-2.1224,0.186,9.63222,9.63222
2389.00,9.63299,25.251691,0.000400,25.118517,-2.1228,0.186,9.63160,9.63160
2390.00,9.63300,25.251770,0.000399,25.118604,-2.1231,0.186,9.63143,9.63143
2391.00,9.63296,25.251766,0.000398,25.118608,-2.1234,0.186,9.63227,9.63227
2392.00,9.63284,25.251796,0.000398,25.118603,-2.1238,0.186,9.63265,9.63265
2393.00,9.63283,25.251759,0.000401,25.118552,-2.1240,0.186,9.63231,9.63231
2394.00,9.63308,25.251859,0.000401,25.118657,-2.1243,0.186,9.63281,9.63281
2395.00,9.63307,25.251863,0.000402,25.118689,-2.1245,0.186,9.63422,9.63422
2396.00,9.63313,25.251949,0.000403,25.118683,-2.1246,0.186,9.63499,9.63499
2397.00,9.63362,25.252005,0.000402,25.118652,-2.1247,0.186,9.63633,9.63633
2398.00,9.63394,25.252079,0.000398,25.118661,-2.1248,0.187,9.63698,9.63698
2399.00,9.63411,25.252131,0.000396,25.118634,-2.1249,0.187,9.63732,9.63732
2400.00,9.63405,25.252197,0.000395,25.118564,-2.1251,0.187,9.63660,9.63660
2401.00,9.63400,25.252284,0.000394,25.118564,-2.1255,0.187,9.63560,9.63560
2402.00,9.63401,25.252320,0.000396,25.118562,-2.1259,0.187,9.63457,9.63457
2403.00,9.63389,25.252349,0.000395,25.118540,-2.1262,0.187,9.63384,9.63384
2404.00,9.63392,25.252357,0.000394,25.118481,-2.1265,0.187,9.63208,9.63208
2405.00,9.63355,25.252389,0.000394,25.118517,-2.1267,0.187,9.63113,9.63113
2406.00,9.63333,25.252446,0.000397,25.118550,-2.1268,0.187,9.63087,9.63087
2407.00,9.63359,25.252439,0.000399,25.118472,-2.1269,0.187,9.63124,9.63124
2408.00,9.63378,25.252431,0.000401,25.118509,-2.1270,0.187,9.63243,9.63243
2409.00,9.63414,25.252459,0.000404,25.118567,-2.1272,0.187,9.63518,9.63518
2410.00,9.63448,25.252529,0.000404,25.118564,-2.1276,0.187,9.63638,9.63638
2411.00,9.63460,25.252544,0.000402,25.118564,-2.1280,0.187,9.63700,9.63700
2412.00,9.63470,25.252647,0.000400,25.118719,-2.1283,0.188,9.63650,9.63650
2413.00,9.63467,25.252661,0.000400,25.118676,-2.1286,0.188,9.63535,9.63535
2414.00,9.63457,25.252730,0.000400,25.118689,-2.1290,0.188,9.63411,9.63411
2415.00,9.63416,25.252684,0.000400,25.118629,-2.1290,0.188,9.63435,9.63435
2416.00,9.63379,25.252678,0.000398,25.118561,-2.1291,0.188,9.63457,9.63457
2417.00,9.63360,25.252706,0.000399,25.118529,-2.1291,0.188,9.63506,9.63506
2418.00,9.63381,25.252831,0.000401,25.118592,-2.1292,0.188,9.63451,9.63451
2419.00,9.63407,25.252772,0.000398,25.118515,-2.1292,0.188,9.63291,9.63291
2420.00,9.63430,25.252786,0.000396,25.118529,-2.1294,0.188,9.63130,9.63130
2421.00,9.63419,25.252797,0.000395,25.118523,-2.1296,0.188,9.62970,9.62970
2422.00,9.63347,25.252810,0.000397,25.118484,-2.1298,0.188,9.62852,9.62852
2423.00,9.63293,25.252782,0.000399,25.118466,-2.1300,0.188,9.62864,9.62864
2424.00,9.63288,25.252819,0.000402,25.118510,-2.1302,0.188,9.62883,9.62883
2425.00,9.63307,25.252828,0.000403,25.118503,-2.1305,0.188,9.62859,9.62859
2426.00,9.63289,25.252885,0.000406,25.118559,-2.1308,0.188,9.62891,9.62891
2427.00,9.63197,25.252892,0.000405,25.118573,-2.1311,0.188,9.63114,9.63114
2428.00,9.63143,25.252990,0.000402,25.118644,-2.1314,0.189,9.63322,9.63322
2429.00,9.63191,25.253007,0.000402,25.118626,-2.1318,0.189,9.63611,9.63611
2430.00,9.63263,25.253155,0.000405,25.118691,-2.1323,0.189,9.63914,9.63914
2431.00,9.63264,25.253204,0.000405,25.118659,-2.1325,0.189,9.64148,9.64148
2432.00,9.63237,25.253255,0.000405,25.118640,-2.1328,0.189,9.64079,9.64079
2433.00,9.63181,25.253341,0.000403,25.118597,-2.1331,0.189,9.63866,9.63866
2434.00,9.63189,25.253438,0.000402,25.118633,-2.1333,0.189,9.63578,9.63578
2435.00,9.63274,25.253447,0.000403,25.118584,-2.1335,0.189,9.63310,9.63310
2436.00,9.63400,25.253519,0.000404,25.118647,-2.1338,0.189,9.63053,9.63053
2437.00,9.63591,25.253510,0.000404,25.118633,-2.1341,0.189,9.62922,9.62922
2438.00,9.63635,25.253515,0.000405,25.118730,-2.1343,0.189,9.62958,9.62958
2439.00,9.63521,25.253491,0.000403,25.118675,-2.1346,0.189,9.63011,9.63011
2440.00,9.63591,25.253451,0.000402,25.118597,-2.1347,0.189,9.63085,9.63085
2441.00,9.63701,25.253436,0.000398,25.118549,-2.1348,0.190,9.63108,9.63108
2442.00,9.63586,25.253558,0.000396,25.118607,-2.1348,0.190,9.63107,9.63107
2443.00,9.63436,25.253502,0.000395,25.118455,-2.1349,0.190,9.63080,9.63080
2444.00,9.63383,25.253531,0.000396,25.118452,-2.1350,0.190,9.63048,9.63048
2445.00,9.63341,25.253648,0.000393,25.118527,-2.1350,0.190,9.63019,9.63019
2446.00,9.63296,25.253656,0.000395,25.118498,-2.1351,0.190,9.63104,9.63104
2447.00,9.63269,25.253611,0.000398,25.118395,-2.1354,0.190,9.63258,9.63258
2448.00,9.63292,25.253697,0.000401,25.118411,-2.1357,0.190,9.63351,9.63351
2449.00,9.63305,25.253692,0.000401,25.118368,-2.1361,0.190,9.63500,9.63500
2450.00,9.63265,25.253609,0.000400,25.118316,-2.1364,0.190,9.63552,9.63552
2451.00,9.63221,25.253625,0.000402,25.118308,-2.1366,0.190,9.63525,9.63525
2452.00,9.63186,25.253717,0.000403,25.118443,-2.1368,0.190,9.63422,9.63422
2453.00,9.63186,25.253700,0.000404,25.118464,-2.1367,0.190,9.63408,9.63408
2454.00,9.63221,25.253794,0.000406,25.118545,-2.1368,0.190,9.63130,9.63130
2455.00,9.63259,25.253898,0.000404,25.118598,-2.1369,0.190,9.62948,9.62948
2456.00,9.63273,25.253983,0.000399,25.118653,-2.1371,0.190,9.62988,9.62988
2457.00,9.63309,25.254008,0.000398,25.118566,-2.1374,0.191,9.63039,9.63039
2458.00,9.63377,25.254132,0.000396,25.118576,-2.1376,0.191,9.62882,9.62882
2459.00,9.63456,25.254156,0.000394,25.118522,-2.1379,0.191,9.62825,9.62825
2460.00,9.63422,25.254205,0.000400,25.118486,-2.1382,0.191,9.62548,9.62548
2461.00,9.63281,25.254226,0.000404,25.118447,-2.1383,0.191,9.62003,9.62003
@17,2.0001,4.0, 2460.098 
2462.00,9.63231,25.254329,0.000405,25.118498,-2.1385,0.191,9.61547,9.61547
2463.00,9.63141,25.254381,0.000405,25.118517,-2.1389,0.191,9.61327,9.61327
2464.00,9.62924,25.254436,0.000405,25.118519,-2.1391,0.191,9.61407,9.61407
2465.00,9.63036,25.254467,0.000403,25.118557,-2.1394,0.191,9.61692,9.61692
2466.00,9.63000,25.254556,0.000402,25.118568,-2.1397,0.191,9.62207,9.62207
2467.00,9.63254,25.254569,0.000401,25.118533,-2.1399,0.191,9.62554,9.62554
2468.00,9.62705,25.254523,0.000402,25.118498,-2.1400,0.191,9.62901,9.62901
2469.00,9.61982,25.254626,0.000403,25.118576,-2.1401,0.191,9.63133,9.63133
2470.00,9.61230,25.254680,0.000402,25.118585,-2.1401,0.191,9.63266,9.63266
2471.00,9.61061,25.254680,0.000401,25.118587,-2.1402,0.191,9.63202,9.63202
2472.00,9.61339,25.254730,0.000402,25.118607,-2.1404,0.191,9.63191,9.63191
2473.00,9.61702,25.254801,0.000401,25.118598,-2.1407,0.192,9.63174,9.63174
2474.00,9.62201,25.254670,0.000401,25.118464,-2.1410,0.192,9.63114,9.63114
2475.00,9.62596,25.254629,0.000403,25.118409,-2.1413,0.192,9.63066,9.63066
2476.00,9.62821,25.254689,0.000406,25.118476,-2.1415,0.192,9.63081,9.63081
2477.00,9.62905,25.254633,0.000408,25.118509,-2.1416,0.191,9.63100,9.63100
2478.00,9.62930,25.254763,0.000409,25.118580,-2.1417,0.191,9.63091,9.63091
2479.00,9.62966,25.254896,0.000410,25.118650,-2.1418,0.191,9.63308,9.63308
2480.00,9.62970,25.254956,0.000406,25.118668,-2.1419,0.192,9.63729,9.63729
2481.00,9.63050,25.254916,0.000400,25.118564,-2.1421,0.192,9.64191,9.64191
2482.00,9.63128,25.255044,0.000399,25.118565,-2.1424,0.192,9.64559,9.64559
2483.00,9.63136,25.254975,0.000401,25.118492,-2.1426,0.192,9.64751,9.64751
2484.00,9.63080,25.255039,0.000401,25.118560,-2.1428,0.192,9.64633,9.64633
2485.00,9.63078,25.255027,0.000401,25.118530,-2.1430,0.192,9.64457,9.64457
2486.00,9.63069,25.255052,0.000402,25.118499,-2.1433,0.192,9.64101,9.64101
2487.00,9.63040,25.254996,0.000399,25.118446,-2.1435,0.192,9.63819,9.63819
2488.00,9.63294,25.254986,0.000398,25.118473,-2.1436,0.192,9.63703,9.63703
2489.00,9.64321,25.254973,0.000399,25.118417,-2.1437,0.192,9.63642,9.63642
2490.00,9.65052,25.255001,0.000402,25.118443,-2.1438,0.192,9.63418,9.63418
2491.00,9.65042,25.254993,0.000402,25.118449,-2.1440,0.192,9.63337,9.63337
2492.00,9.64661,25.255022,0.000401,25.118468,-2.1443,0.192,9.63137,9.63137
2493.00,9.64441,25.255084,0.000400,25.118440,-2.1445,0.192,9.63017,9.63017
2494.00,9.64197,25.255066,0.000397,25.118367,-2.1447,0.193,9.62971,9.62971
2495.00,9.64030,25.255160,0.000394,25.118363,-2.1449,0.193,9.63081,9.63081
2496.00,9.63860,25.255247,0.000395,25.118416,-2.1450,0.193,9.63047,9.63047
2497.00,9.63696,25.255298,0.000397,25.118408,-2.1452,0.193,9.63188,9.63188
2498.00,9.63652,25.255330,0.000397,25.118355,-2.1455,0.193,9.63234,9.63234
2499.00,9.63563,25.255497,0.000400,25.118462,-2.1459,0.193,9.63255,9.63255
2500.00,9.63388,25.255560,0.000404,25.118470,-2.1462,0.193,9.63207,9.63207
2501.00,9.63317,25.255639,0.000406,25.118453,-2.1464,0.193,9.63287,9.63287
2502.00,9.63229,25.255713,0.000404,25.118411,-2.1466,0.193,9.63373,9.63373
2503.00,9.63164,25.255750,0.000403,25.118466,-2.1467,0.194,9.63314,9.63314
2504.00,9.63155,25.255675,0.000398,25.118386,-2.1469,0.194,9.63313,9.63313
2505.00,9.63191,25.255648,0.000396,25.118350,-2.1471,0.194,9.63274,9.63274
2506.00,9.63197,25.255624,0.000395,25.118342,-2.1474,0.194,9.63270,9.63270
2507.00,9.63201,25.255638,0.000401,25.118396,-2.1476,0.194,9.63236,9.63236
2508.00,9.63216,25.255592,0.000401,25.118339,-2.1477,0.194,9.63347,9.63347
2509.00,9.63226,25.255673,0.000404,25.118392,-2.1479,0.194,9.63343,9.63343
2510.00,9.63224,25.255775,0.000404,25.118445,-2.1480,0.194,9.63397,9.63397
2511.00,9.63236,25.255834,0.000405,25.118434,-2.1481,0.193,9.63350,9.63350
2512.00,9.63255,25.255857,0.000400,25.118391,-2.1482,0.194,9.63304,9.63304
2513.00,9.63277,25.256026,0.000400,25.118500,-2.1485,0.194,9.63205,9.63205
2514.00,9.63274,25.256070,0.000400,25.118474,-2.1485,0.194,9.63114,9.63114
2515.00,9.63239,25.256175,0.000401,25.118522,-2.1486,0.194,9.63003,9.63003
2516.00,9.63209,25.256274,0.000400,25.118533,-2.1489,0.194,9.62931,9.62931
2517.00,9.63211,25.256384,0.000403,25.118592,-2.1492,0.194,9.62922,9.62922
2518.00,9.63203,25.256488,0.000404,25.118584,-2.1493,0.194,9.62951,9.62951
2519.00,9.63216,25.256587,0.000404,25.118618,-2.1495,0.194,9.63132,9.63132
2520.00,9.63226,25.256585,0.000400,25.118577,-2.1496,0.194,9.63244,9.63244
2521.00,9.63236,25.256560,0.000400,25.118588,-2.1497,0.194,9.63437,9.63437
2522.00,9.63233,25.256516,0.000396,25.118531,-2.1498,0.195,9.63649,9.63649
2523.00,9.63319,25.256485,0.000394,25.118538,-2.1500,0.195,9.63940,9.63940
2524.00,9.63393,25.256484,0.000395,25.118524,-2.1503,0.195,9.64091,9.64091
2525.00,9.63442,25.256511,0.000394,25.118510,-2.1506,0.195,9.64283,9.64283
2526.00,9.63452,25.256590,0.000393,25.118495,-2.1508,0.195,9.64262,9.64262
2527.00,9.63459,25.256602,0.000395,25.118445,-2.1510,0.195,9.64078,9.64078
2528.00,9.63504,25.256627,0.000397,25.118412,-2.1511,0.195,9.63760,9.63760
2529.00,9.63513,25.256651,0.000395,25.118408,-2.1513,0.195,9.63370,9.63370
2530.00,9.63563,25.256627,0.000397,25.118345,-2.1515,0.195,9.63064,9.63064
2531.00,9.63667,25.256687,0.000400,25.118375,-2.1517,0.195,9.62961,9.62961
2532.00,9.63708,25.256757,0.000399,25.118418,-2.1519,0.195,9.63024,9.63024
2533.00,9.63738,25.256764,0.000396,25.118398,-2.1520,0.195,9.63223,9.63223
2534.00,9.63825,25.256818,0.000400,25.118403,-2.1520,0.195,9.63583,9.63583
2535.00,9.63872,25.256988,0.000401,25.118508,-2.1523,0.195,9.63720,9.63720
2536.00,9.63737,25.257031,0.000398,25.118475,-2.1525,0.195,9.63777,9.63777
2537.00,9.63449,25.257082,0.000398,25.118523,-2.1527,0.195,9.63709,9.63709
2538.00,9.63402,25.257149,0.000400,25.118527,-2.1529,0.195,9.63532,9.63532
2539.00,9.63515,25.257183,0.000395,25.118492,-2.1531,0.195,9.63194,9.63194
2540.00,9.63535,25.257164,0.000392,25.118499,-2.1532,0.195,9.62992,9.62992
2541.00,9.63399,25.257141,0.000392,25.118490,-2.1532,0.195,9.62910,9.62910
2542.00,9.63384,25.257178,0.000392,25.118417,-2.1532,0.195,9.62912,9.62912
2543.00,9.63356,25.257243,0.000392,25.118437,-2.1532,0.196,9.62949,9.62949
2544.00,9.63255,25.257321,0.000397,25.118493,-2.1535,0.196,9.63099,9.63099
2545.00,9.63259,25.257307,0.000396,25.118429,-2.1537,0.196,9.63283,9.63283
2546.00,9.63303,25.257345,0.000396,25.118434,-2.1539,0.196,9.63370,9.63370
2547.00,9.63304,25.257355,0.000394,25.118402,-2.1540,0.196,9.63369,9.63369
2548.00,9.63324,25.257341,0.000393,25.118341,-2.1542,0.196,9.63302,9.63302
2549.00,9.63308,25.257320,0.000389,25.118325,-2.1544,0.196,9.63258,9.63258
2550.00,9.63307,25.257345,0.000390,25.118329,-2.1546,0.196,9.63177,9.63177
2551.00,9.63288,25.257453,0.000392,25.118413,-2.1548,0.196,9.63038,9.63038
2552.00,9.63256,25.257595,0.000395,25.118540,-2.1550,0.196,9.62957,9.62957
2553.00,9.63207,25.257688,0.000397,25.118561,-2.1551,0.196,9.62949,9.62949
2554.00,9.63149,25.257868,0.000401,25.118605,-2.1552,0.196,9.62905,9.62905
2555.00,9.63095,25.257930,0.000398,25.118591,-2.1553,0.196,9.62838,9.62838
2556.00,9.63055,25.257905,0.000398,25.118524,-2.1555,0.196,9.62838,9.62838
2557.00,9.63033,25.257939,0.000398,25.118535,-2.1557,0.196,9.62867,9.62867
2558.00,9.63028,25.257959,0.000399,25.118622,-2.1559,0.197,9.62953,9.62953
2559.00,9.63056,25.257894,0.000398,25.118630,-2.1561,0.197,9.63037,9.63037
2560.00,9.63099,25.257940,0.000399,25.118664,-2.1562,0.197,9.63184,9.63184
2561.00,9.63132,25.258007,0.000402,25.118637,-2.1563,0.197,9.63322,9.63322
2562.00,9.63150,25.257993,0.000402,25.118574,-2.1565,0.197,9.63503,9.63503
2563.00,9.63187,25.258054,0.000400,25.118521,-2.1565,0.197,9.63542,9.63542
2564.00,9.63183,25.258078,0.000401,25.118484,-2.1565,0.197,9.63522,9.63522
2565.00,9.63168,25.258118,0.000402,25.118494,-2.1565,0.197,9.63403,9.63403
2566.00,9.63141,25.258192,0.000401,25.118523,-2.1565,0.197,9.63358,9.63358
2567.00,9.63147,25.258283,0.000399,25.118598,-2.1564,0.197,9.63267,9.63267
2568.00,9.63146,25.258266,0.000401,25.118604,-2.1565,0.197,9.63244,9.63244
2569.00,9.63166,25.258294,0.000401,25.118607,-2.1566,0.197,9.63169,9.63169
2570.00,9.63147,25.258310,0.000400,25.118633,-2.1570,0.197,9.63162,9.63162
2571.00,9.63172,25.258265,0.000398,25.118675,-2.1572,0.198,9.63099,9.63099
2572.00,9.63198,25.258207,0.000399,25.118613,-2.1576,0.198,9.63047,9.63047
2573.00,9.63237,25.258245,0.000400,25.118633,-2.1579,0.198,9.62977,9.62977
2574.00,9.63253,25.258171,0.000400,25.118593,-2.1582,0.198,9.63021,9.63021
2575.00,9.63235,25.258208,0.000403,25.118590,-2.1583,0.198,9.63075,9.63075
2576.00,9.63227,25.258310,0.000403,25.118627,-2.1585,0.198,9.63104,9.63104
2577.00,9.63240,25.258357,0.000402,25.118637,-2.1586,0.198,9.63125,9.63125
2578.00,9.63230,25.258333,0.000403,25.118613,-2.1587,0.198,9.63108,9.63108
2579.00,9.63205,25.258397,0.000404,25.118614,-2.1587,0.198,9.63080,9.63080
2580.00,9.63180,25.258448,0.000401,25.118611,-2.1587,0.198,9.63015,9.63015
2581.00,9.63164,25.258477,0.000403,25.118589,-2.1586,0.198,9.63075,9.63075
2582.00,9.63146,25.258565,0.000404,25.118595,-2.1585,0.198,9.63049,9.63049
2583.00,9.63101,25.258587,0.000403,25.118534,-2.1585,0.198,9.63018,9.63018
2584.00,9.63076,25.258656,0.000405,25.118541,-2.1588,0.198,9.62982,9.62982
2585.00,9.63060,25.258692,0.000407,25.118604,-2.1589,0.198,9.62978,9.62978
2586.00,9.63044,25.258675,0.000404,25.118611,-2.1592,0.198,9.62849,9.62849
2587.00,9.63024,25.258589,0.000402,25.118559,-2.1595,0.198,9.62824,9.62824
2588.00,9.63008,25.258675,0.000403,25.118618,-2.1598,0.198,9.62939,9.62939
2589.00,9.63022,25.258714,0.000397,25.118647,-2.1600,0.198,9.63068,9.63068
2590.00,9.63058,25.258771,0.000397,25.118557,-2.1602,0.199,9.63218,9.63218
2591.00,9.63083,25.258869,0.000399,25.118497,-2.1604,0.199,9.63333,9.63333
2592.00,9.63087,25.259004,0.000399,25.118593,-2.1605,0.199,9.63342,9.63342
2593.00,9.63087,25.259045,0.000396,25.118566,-2.1605,0.199,9.63316,9.63316
2594.00,9.63096,25.259115,0.000401,25.118578,-2.1606,0.199,9.63242,9.63242
2595.00,9.63093,25.259132,0.000401,25.118534,-2.1607,0.199,9.63186,9.63186
2596.00,9.63090,25.259150,0.000405,25.118539,-2.1608,0.199,9.63168,9.63168
2597.00,9.63100,25.259171,0.000407,25.118465,-2.1609,0.199,9.63195,9.63195
2598.00,9.63119,25.259226,0.000412,25.118493,-2.1610,0.199,9.63220,9.63220
2599.00,9.63131,25.259294,0.000407,25.118512,-2.1612,0.199,9.63239,9.63239
2600.00,9.63150,25.259351,0.000405,25.118557,-2.1614,0.199,9.63302,9.63302
2601.00,9.63184,25.259394,0.000402,25.118593,-2.1615,0.199,9.63422,9.63422
2602.00,9.63209,25.259457,0.000400,25.118607,-2.1615,0.200,9.63541,9.63541
2603.00,9.63245,25.259481,0.000396,25.118595,-2.1615,0.200,9.63527,9.63527
2604.00,9.63297,25.259484,0.000398,25.118535,-2.1613,0.200,9.63496,9.63496
2605.00,9.63354,25.259519,0.000400,25.118546,-2.1611,0.199,9.63278,9.63278
2606.00,9.63347,25.259558,0.000401,25.118535,-2.1609,0.199,9.63157,9.63157
2607.00,9.63341,25.259592,0.000401,25.118566,-2.1609,0.199,9.63012,9.63012
2608.00,9.63384,25.259700,0.000406,25.118614,-2.1611,0.199,9.62894,9.62894
2609.00,9.63436,25.259752,0.000405,25.118601,-2.1613,0.199,9.62676,9.62676
2610.00,9.63525,25.259816,0.000403,25.118611,-2.1614,0.200,9.62467,9.62467
2611.00,9.63672,25.259872,0.000402,25.118621,-2.1616,0.200,9.62091,9.62091
@18,2.0001,4.0, 2610.034 
2612.00,9.63714,25.259912,0.000401,25.118657,-2.1619,0.200,9.61801,9.61801
2613.00,9.63388,25.259830,0.000398,25.118609,-2.1620,0.200,9.61660,9.61660
2614.00,9.63068,25.259779,0.000394,25.118619,-2.1620,0.200,9.61747,9.61747
2615.00,9.63048,25.259709,0.000392,25.118585,-2.1621,0.200,9.61963,9.61963
2616.00,9.62826,25.259652,0.000391,25.118591,-2.1622,0.200,9.62290,9.62290
2617.00,9.62672,25.259620,0.000391,25.118535,-2.1622,0.200,9.62628,9.62628
2618.00,9.62543,25.259723,0.000391,25.118555,-2.1624,0.200,9.62946,9.62946
2619.00,9.62076,25.259776,0.000396,25.118551,-2.1627,0.200,9.63311,9.63311
2620.00,9.61932,25.259843,0.000398,25.118533,-2.1629,0.200,9.63720,9.63720
2621.00,9.62033,25.259890,0.000394,25.118499,-2.1631,0.200,9.64066,9.64066
2622.00,9.62211,25.259948,0.000392,25.118531,-2.1634,0.201,9.64261,9.64261
2623.00,9.62415,25.259984,0.000392,25.118562,-2.1635,0.201,9.64284,9.64284
2624.00,9.62668,25.260098,0.000395,25.118593,-2.1635,0.201,9.64222,9.64222
2625.00,9.62806,25.260129,0.000398,25.118626,-2.1634,0.201,9.64078,9.64078
2626.00,9.63011,25.260178,0.000400,25.118632,-2.1634,0.201,9.63902,9.63902
2627.00,9.63346,25.260203,0.000401,25.118572,-2.1633,0.201,9.63824,9.63824
2628.00,9.63642,25.260251,0.000404,25.118576,-2.1631,0.201,9.63860,9.63860
2629.00,9.63756,25.260287,0.000403,25.118616,-2.1631,0.201,9.63860,9.63860
2630.00,9.63772,25.260343,0.000404,25.118593,-2.1634,0.201,9.63828,9.63828
2631.00,9.63783,25.260384,0.000404,25.118625,-2.1635,0.201,9.63806,9.63806
2632.00,9.63826,25.260481,0.000403,25.118696,-2.1636,0.201,9.63783,9.63783
2633.00,9.63828,25.260465,0.000399,25.118654,-2.1638,0.201,9.63685,9.63685
2634.00,9.63806,25.260456,0.000398,25.118591,-2.1639,0.201,9.63541,9.63541
2635.00,9.63759,25.260490,0.000399,25.118602,-2.1639,0.201,9.63440,9.63440
2636.00,9.63779,25.260526,0.000400,25.118607,-2.1639,0.202,9.63408,9.63408
2637.00,9.63799,25.260530,0.000403,25.118565,-2.1639,0.201,9.63313,9.63313
2638.00,9.63780,25.260606,0.000407,25.118665,-2.1641,0.201,9.63243,9.63243
2639.00,9.63745,25.260602,0.000407,25.118665,-2.1644,0.201,9.63280,9.63280
2640.00,9.63698,25.260650,0.000405,25.118775,-2.1647,0.202,9.63318,9.63318
2641.00,9.63635,25.260705,0.000407,25.118810,-2.1649,0.202,9.63279,9.63279
2642.00,9.63561,25.260745,0.000402,25.118864,-2.1653,0.202,9.63184,9.63184
2643.00,9.63512,25.260789,0.000402,25.118825,-2.1654,0.202,9.63197,9.63197
2644.00,9.63479,25.260939,0.000400,25.118882,-2.1653,0.202,9.63172,9.63172
2645.00,9.63440,25.260971,0.000400,25.118750,-2.1652,0.202,9.63068,9.63068
2646.00,9.63382,25.260986,0.000397,25.118694,-2.1652,0.202,9.62939,9.62939
2647.00,9.63334,25.260999,0.000401,25.118618,-2.1650,0.202,9.62972,9.62972
2648.00,9.63296,25.261040,0.000401,25.118616,-2.1650,0.202,9.62993,9.62993
2649.00,9.63260,25.261016,0.000400,25.118571,-2.1651,0.202,9.62967,9.62967
2650.00,9.63215,25.261048,0.000397,25.118659,-2.1654,0.202,9.62917,9.62917
2651.00,9.63160,25.261073,0.000397,25.118652,-2.1655,0.202,9.62902,9.62902
2652.00,9.63103,25.261161,0.000397,25.118750,-2.1655,0.202,9.62845,9.62845
2653.00,9.63058,25.261086,0.000398,25.118632,-2.1656,0.202,9.62712,9.62712
2654.00,9.63022,25.261053,0.000399,25.118615,-2.1656,0.202,9.62607,9.62607
2655.00,9.62988,25.261040,0.000398,25.118588,-2.1655,0.202,9.62525,9.62525
2656.00,9.62929,25.261024,0.000398,25.118575,-2.1656,0.203,9.62612,9.62612
2657.00,9.62910,25.260912,0.000397,25.118450,-2.1658,0.203,9.62708,9.62708
2658.00,9.62894,25.260971,0.000394,25.118538,-2.1659,0.203,9.62752,9.62752
2659.00,9.62883,25.261056,0.000396,25.118581,-2.1660,0.203,9.62811,9.62811
2660.00,9.62851,25.261156,0.000398,25.118614,-2.1662,0.203,9.63035,9.63035
2661.00,9.62884,25.261178,0.000397,25.118588,-2.1664,0.203,9.63117,9.63117
2662.00,9.62901,25.261273,0.000397,25.118661,-2.1666,0.203,9.63121,9.63121
2663.00,9.62916,25.261351,0.000400,25.118642,-2.1666,0.203,9.63188,9.63188
2664.00,9.62897,25.261394,0.000401,25.118657,-2.1666,0.203,9.63287,9.63287
2665.00,9.62907,25.261451,0.000401,25.118622,-2.1666,0.203,9.63295,9.63295
2666.00,9.62915,25.261520,0.000404,25.118622,-2.1665,0.203,9.63207,9.63207
2667.00,9.62952,25.261586,0.000404,25.118593,-2.1665,0.203,9.63153,9.63153
2668.00,9.62951,25.261618,0.000402,25.118629,-2.1666,0.203,9.63141,9.63141
2669.00,9.62948,25.261569,0.000395,25.118592,-2.1667,0.204,9.63025,9.63025
2670.00,9.62964,25.261540,0.000395,25.118598,-2.1669,0.204,9.62931,9.62931
2671.00,9.62962,25.261585,0.000393,25.118640,-2.1672,0.204,9.62923,9.62923
2672.00,9.62987,25.261625,0.000395,25.118615,-2.1673,0.204,9.63070,9.63070
2673.00,9.63032,25.261666,0.000395,25.118559,-2.1673,0.204,9.63090,9.63090
2674.00,9.63042,25.261792,0.000399,25.118586,-2.1673,0.204,9.63058,9.63058
2675.00,9.63049,25.261787,0.000399,25.118544,-2.1673,0.204,9.62962,9.62962
2676.00,9.63050,25.261893,0.000398,25.118584,-2.1672,0.204,9.62945,9.62945
2677.00,9.63051,25.261922,0.000396,25.118604,-2.1672,0.204,9.62864,9.62864
2678.00,9.63065,25.261954,0.000397,25.118602,-2.1673,0.204,9.62862,9.62862
2679.00,9.63061,25.261967,0.000399,25.118599,-2.1675,0.204,9.62971,9.62971
2680.00,9.63030,25.262070,0.000398,25.118668,-2.1676,0.204,9.63090,9.63090
2681.00,9.63015,25.262076,0.000395,25.118620,-2.1675,0.204,9.63002,9.63002
2682.00,9.62981,25.262088,0.000391,25.118574,-2.1677,0.205,9.62865,9.62865
2683.00,9.62982,25.262143,0.000390,25.118538,-2.1678,0.205,9.62779,9.62779
2684.00,9.62994,25.262245,0.000390,25.118508,-2.1679,0.205,9.62788,9.62788
2685.00,9.62980,25.262313,0.000392,25.118473,-2.1680,0.205,9.62842,9.62842
2686.00,9.62923,25.262396,0.000398,25.118507,-2.1682,0.205,9.62989,9.62989
2687.00,9.62945,25.262498,0.000402,25.118575,-2.1682,0.205,9.63087,9.63087
2688.00,9.62969,25.262491,0.000402,25.118581,-2.1682,0.205,9.63255,9.63255
2689.00,9.62983,25.262467,0.000402,25.118567,-2.1683,0.205,9.63412,9.63412
2690.00,9.62998,25.262402,0.000402,25.118563,-2.1684,0.205,9.63442,9.63442
2691.00,9.63064,25.262309,0.000400,25.118507,-2.1685,0.205,9.63399,9.63399
2692.00,9.63065,25.262300,0.000398,25.118510,-2.1687,0.205,9.63337,9.63337
2693.00,9.63133,25.262332,0.000402,25.118578,-2.1687,0.205,9.63249,9.63249
2694.00,9.63119,25.262319,0.000401,25.118573,-2.1687,0.205,9.63016,9.63016
2695.00,9.63101,25.262394,0.000402,25.118634,-2.1686,0.205,9.62930,9.62930
2696.00,9.63084,25.262498,0.000401,25.118719,-2.1685,0.205,9.62879,9.62879
2697.00,9.63074,25.262562,0.000402,25.118761,-2.1683,0.205,9.62949,9.62949
2698.00,9.63126,25.262583,0.000400,25.118689,-2.1682,0.205,9.62942,9.62942
2699.00,9.63206,25.262595,0.000397,25.118663,-2.1682,0.206,9.63036,9.63036
2700.00,9.63208,25.262699,0.000397,25.118618,-2.1682,0.206,9.63138,9.63138
2701.00,9.63169,25.262707,0.000399,25.118574,-2.1682,0.206,9.63358,9.63358
2702.00,9.63136,25.262604,0.000399,25.118460,-2.1682,0.206,9.63475,9.63475
2703.00,9.63157,25.262668,0.000398,25.118551,-2.1682,0.206,9.63551,9.63551
2704.00,9.63221,25.262686,0.000398,25.118541,-2.1682,0.206,9.63468,9.63468
2705.00,9.63245,25.262659,0.000394,25.118467,-2.1683,0.206,9.63288,9.63288
2706.00,9.63196,25.262699,0.000393,25.118417,-2.1684,0.206,9.63093,9.63093
2707.00,9.63181,25.262843,0.000395,25.118464,-2.1687,0.206,9.62962,9.62962
2708.00,9.63160,25.262857,0.000394,25.118419,-2.1688,0.206,9.62831,9.62831
2709.00,9.63096,25.262892,0.000398,25.118421,-2.1690,0.206,9.62926,9.62926
2710.00,9.63088,25.262890,0.000396,25.118414,-2.1691,0.206,9.63098,9.63098
2711.00,9.63113,25.262939,0.000397,25.118462,-2.1693,0.206,9.63225,9.63225
2712.00,9.63138,25.262968,0.000397,25.118455,-2.1693,0.206,9.63196,9.63196
2713.00,9.63181,25.263040,0.000398,25.118434,-2.1694,0.206,9.63230,9.63230
2714.00,9.63207,25.263176,0.000397,25.118545,-2.1694,0.207,9.63216,9.63216
2715.00,9.63236,25.263237,0.000396,25.118571,-2.1693,0.207,9.63207,9.63207
2716.00,9.63207,25.263319,0.000398,25.118552,-2.1692,0.207,9.63220,9.63220
2717.00,9.63224,25.263319,0.000396,25.118520,-2.1693,0.207,9.63274,9.63274
2718.00,9.63233,25.263301,0.000393,25.118489,-2.1694,0.207,9.63309,9.63309
2719.00,9.63221,25.263276,0.000390,25.118421,-2.1695,0.207,9.63276,9.63276
2720.00,9.63174,25.263319,0.000394,25.118371,-2.1697,0.207,9.63176,9.63176
2721.00,9.63154,25.263341,0.000392,25.118343,-2.1699,0.207,9.63020,9.63020
2722.00,9.63115,25.263411,0.000393,25.118401,-2.1698,0.207,9.62966,9.62966
2723.00,9.63083,25.263554,0.000399,25.118502,-2.1699,0.207,9.62876,9.62876
2724.00,9.63091,25.263678,0.000399,25.118545,-2.1699,0.207,9.62752,9.62752
2725.00,9.63058,25.263679,0.000400,25.118590,-2.1698,0.207,9.62786,9.62786
2726.00,9.63075,25.263699,0.000402,25.118608,-2.1698,0.207,9.62855,9.62855
2727.00,9.63085,25.263715,0.000401,25.118561,-2.1699,0.207,9.62914,9.62914
2728.00,9.63102,25.263608,0.000396,25.118433,-2.1697,0.208,9.63054,9.63054
2729.00,9.63116,25.263587,0.000399,25.118389,-2.1697,0.208,9.63184,9.63184
2730.00,9.63087,25.263606,0.000396,25.118381,-2.1697,0.208,9.63085,9.63085
2731.00,9.63042,25.263581,0.000393,25.118366,-2.1697,0.208,9.63024,9.63024
2732.00,9.63030,25.263631,0.000395,25.118411,-2.1697,0.208,9.62964,9.62964
2733.00,9.63018,25.263707,0.000395,25.118440,-2.1698,0.208,9.62788,9.62788
2734.00,9.63003,25.263752,0.000397,25.118463,-2.1699,0.208,9.62772,9.62772
2735.00,9.62969,25.263854,0.000398,25.118517,-2.1700,0.208,9.62787,9.62787
2736.00,9.62932,25.263942,0.000399,25.118567,-2.1701,0.208,9.62774,9.62774
2737.00,9.62903,25.263981,0.000395,25.118547,-2.1702,0.208,9.62712,9.62712
2738.00,9.62873,25.264089,0.000399,25.118653,-2.1700,0.208,9.62773,9.62773
2739.00,9.62863,25.264125,0.000394,25.118680,-2.1699,0.208,9.62711,9.62711
2740.00,9.62862,25.264105,0.000394,25.118636,-2.1700,0.209,9.62798,9.62798
2741.00,9.62879,25.264098,0.000394,25.118572,-2.1701,0.209,9.62901,9.62901
2742.00,9.62895,25.264094,0.000397,25.118591,-2.1701,0.209,9.63007,9.63007
2743.00,9.62904,25.264081,0.000395,25.118594,-2.1703,0.209,9.63002,9.63002
2744.00,9.62909,25.264162,0.000398,25.118568,-2.1703,0.209,9.63001,9.63001
2745.00,9.62913,25.264325,0.000402,25.118628,-2.1702,0.209,9.62942,9.62942
2746.00,9.62893,25.264419,0.000404,25.118651,-2.1701,0.209,9.62852,9.62852
2747.00,9.62875,25.264568,0.000405,25.118714,-2.1701,0.209,9.62754,9.62754
2748.00,9.62845,25.264709,0.000406,25.118739,-2.1699,0.209,9.62759,9.62759
2749.00,9.62825,25.264676,0.000406,25.118698,-2.1698,0.209,9.62820,9.62820
2750.00,9.62836,25.264672,0.000403,25.118639,-2.1698,0.209,9.62868,9.62868
2751.00,9.62855,25.264701,0.000397,25.118681,-2.1698,0.209,9.62964,9.62964
2752.00,9.62887,25.264693,0.000394,25.118581,-2.1697,0.210,9.63185,9.63185
2753.00,9.62932,25.264629,0.000392,25.118467,-2.1699,0.210,9.63337,9.63337
2754.00,9.62944,25.264727,0.000394,25.118503,-2.1701,0.210,9.63375,9.63375
2755.00,9.62984,25.264779,0.000395,25.118529,-2.1702,0.210,9.63338,9.63338
2756.00,9.63009,25.264801,0.000396,25.118440,-2.1702,0.210,9.63390,9.63390
2757.00,9.62992,25.264894,0.000397,25.118491,-2.1703,0.210,9.63339,9.63339
2758.00,9.62994,25.264950,0.000400,25.118495,-2.1702,0.210,9.63285,9.63285
2759.00,9.63054,25.264954,0.000398,25.118526,-2.1702,0.210,9.63098,9.63098
2760.00,9.63184,25.264909,0.000394,25.118472,-2.1703,0.210,9.62835,9.62835
2761.00,9.63352,25.264904,0.000397,25.118498,-2.1705,0.210,9.62301,9.62301
2762.00,9.63709,25.264873,0.000398,25.118453,-2.1704,0.210,9.61827,9.61827
@19,2.0001,4.0, 2760.077 
2763.00,9.63624,25.264904,0.000395,25.118510,-2.1704,0.210,9.61460,9.61460
2764.00,9.63356,25.264901,0.000391,25.118459,-2.1704,0.210,9.61312,9.61312
2765.00,9.63375,25.264996,0.000395,25.118511,-2.1703,0.210,9.61444,9.61444
2766.00,9.63289,25.265045,0.000396,25.118485,-2.1702,0.210,9.61875,9.61875
2767.00,9.63353,25.265051,0.000394,25.118489,-2.1703,0.211,9.62293,9.62293
2768.00,9.63298,25.265107,0.000398,25.118453,-2.1704,0.211,9.62696,9.62696
2769.00,9.62340,25.265110,0.000400,25.118405,-2.1703,0.210,9.63057,9.63057
2770.00,9.61548,25.265130,0.000399,25.118385,-2.1702,0.211,9.63346,9.63346
2771.00,9.61079,25.265218,0.000396,25.118460,-2.1702,0.211,9.63498,9.63498
2772.00,9.61252,25.265327,0.000398,25.118529,-2.1701,0.211,9.63561,9.63561
2773.00,9.61588,25.265356,0.000397,25.118538,-2.1701,0.211,9.63599,9.63599
2774.00,9.61918,25.265479,0.000395,25.118621,-2.1701,0.211,9.63615,9.63615
2775.00,9.62294,25.265479,0.000394,25.118587,-2.1701,0.211,9.63566,9.63566
2776.00,9.62699,25.265472,0.000394,25.118521,-2.1700,0.211,9.63496,9.63496
2777.00,9.62953,25.265452,0.000395,25.118477,-2.1700,0.211,9.63483,9.63483
2778.00,9.63124,25.265435,0.000393,25.118470,-2.1700,0.212,9.63443,9.63443
2779.00,9.63213,25.265444,0.000395,25.118490,-2.1702,0.212,9.63431,9.63431
2780.00,9.63247,25.265484,0.000397,25.118554,-2.1703,0.212,9.63415,9.63415
2781.00,9.63274,25.265526,0.000399,25.118578,-2.1703,0.212,9.63467,9.63467
2782.00,9.63291,25.265509,0.000397,25.118516,-2.1705,0.212,9.63461,9.63461
2783.00,9.63315,25.265545,0.000398,25.118464,-2.1705,0.212,9.63471,9.63471
2784.00,9.63358,25.265618,0.000399,25.118439,-2.1703,0.212,9.63561,9.63561
2785.00,9.63475,25.265661,0.000396,25.118435,-2.1701,0.212,9.63793,9.63793
2786.00,9.63564,25.265741,0.000396,25.118501,-2.1698,0.212,9.63918,9.63918
2787.00,9.63610,25.265823,0.000398,25.118532,-2.1695,0.212,9.63981,9.63981
2788.00,9.63615,25.265773,0.000395,25.118446,-2.1693,0.212,9.63910,9.63910
2789.00,9.63603,25.265708,0.000393,25.118401,-2.1694,0.212,9.63806,9.63806
2790.00,9.63599,25.265725,0.000396,25.118361,-2.1694,0.212,9.63539,9.63539
2791.00,9.63593,25.265769,0.000393,25.118375,-2.1694,0.212,9.63325,9.63325
2792.00,9.63596,25.265800,0.000395,25.118417,-2.1694,0.212,9.63222,9.63222
2793.00,9.63624,25.266009,0.000398,25.118582,-2.1695,0.213,9.63221,9.63221
2794.00,9.63625,25.266119,0.000399,25.118619,-2.1695,0.213,9.63168,9.63168
2795.00,9.63621,25.266160,0.000398,25.118696,-2.1696,0.213,9.63160,9.63160
2796.00,9.63657,25.266168,0.000400,25.118697,-2.1697,0.213,9.63153,9.63153
2797.00,9.63643,25.266234,0.000400,25.118717,-2.1699,0.213,9.63171,9.63171
2798.00,9.63560,25.266181,0.000400,25.118695,-2.1700,0.213,9.63122,9.63122
2799.00,9.63492,25.266150,0.000404,25.118658,-2.1699,0.213,9.63097,9.63097
2800.00,9.63453,25.266224,0.000405,25.118579,-2.1698,0.213,9.63104,9.63104
2801.00,9.63400,25.266268,0.000404,25.118561,-2.1697,0.213,9.63200,9.63200
2802.00,9.63399,25.266292,0.000402,25.118557,-2.1696,0.213,9.63227,9.63227
2803.00,9.63395,25.266352,0.000399,25.118547,-2.1695,0.213,9.63285,9.63285
2804.00,9.63364,25.266480,0.000395,25.118600,-2.1695,0.213,9.63291,9.63291
2805.00,9.63302,25.266508,0.000395,25.118618,-2.1695,0.213,9.63236,9.63236
2806.00,9.63223,25.266565,0.000394,25.118621,-2.1695,0.214,9.63086,9.63086
2807.00,9.63175,25.266614,0.000396,25.118618,-2.1694,0.214,9.63026,9.63026
2808.00,9.63159,25.266637,0.000399,25.118604,-2.1693,0.214,9.63047,9.63047
2809.00,9.63154,25.266665,0.000401,25.118613,-2.1693,0.214,9.63101,9.63101
2810.00,9.63156,25.266616,0.000400,25.118558,-2.1694,0.214,9.63200,9.63200
2811.00,9.63163,25.266546,0.000399,25.118467,-2.1694,0.214,9.63247,9.63247
2812.00,9.63171,25.266569,0.000401,25.118440,-2.1693,0.214,9.63249,9.63249
2813.00,9.63172,25.266599,0.000400,25.118415,-2.1695,0.214,9.63289,9.63289
2814.00,9.63185,25.266601,0.000397,25.118382,-2.1696,0.214,9.63245,9.63245
2815.00,9.63185,25.266689,0.000401,25.118408,-2.1696,0.214,9.63197,9.63197
2816.00,9.63186,25.266747,0.000402,25.118431,-2.1696,0.214,9.63204,9.63204
2817.00,9.63182,25.266799,0.000394,25.118446,-2.1697,0.214,9.63234,9.63234
2818.00,9.63200,25.266775,0.000390,25.118422,-2.1697,0.214,9.63234,9.63234
2819.00,9.63226,25.266818,0.000388,25.118462,-2.1696,0.214,9.63319,9.63319
2820.00,9.63255,25.266905,0.000380,25.118486,-2.1695,0.215,9.63425,9.63425
2821.00,9.63265,25.266962,0.000383,25.118496,-2.1693,0.215,9.63522,9.63522
2822.00,9.63264,25.266974,0.000385,25.118465,-2.1691,0.215,9.63550,9.63550
2823.00,9.63262,25.267118,0.000389,25.118594,-2.1686,0.215,9.63467,9.63467
2824.00,9.63269,25.267120,0.000391,25.118550,-2.1683,0.215,9.63447,9.63447
2825.00,9.63285,25.267104,0.000395,25.118562,-2.1681,0.215,9.63340,9.63340
2826.00,9.63294,25.267092,0.000395,25.118541,-2.1680,0.215,9.63210,9.63210
2827.00,9.63304,25.267118,0.000400,25.118565,-2.1680,0.215,9.63211,9.63211
2828.00,9.63314,25.267088,0.000395,25.118518,-2.1681,0.215,9.63276,9.63276
2829.00,9.63329,25.267181,0.000395,25.118576,-2.1683,0.215,9.63353,9.63353
2830.00,9.63362,25.267224,0.000394,25.118614,-2.1684,0.215,9.63552,9.63552
2831.00,9.63398,25.267270,0.000390,25.118639,-2.1685,0.215,9.63787,9.63787
2832.00,9.63459,25.267290,0.000384,25.118606,-2.1686,0.216,9.63999,9.63999
2833.00,9.63518,25.267348,0.000386,25.118596,-2.1686,0.216,9.64145,9.64145
2834.00,9.63549,25.267394,0.000390,25.118598,-2.1686,0.216,9.64161,9.64161
2835.00,9.63587,25.267455,0.000389,25.118552,-2.1684,0.216,9.64090,9.64090
2836.00,9.63622,25.267462,0.000391,25.118505,-2.1685,0.216,9.64009,9.64009
2837.00,9.63649,25.267483,0.000398,25.118544,-2.1685,0.216,9.63917,9.63917
2838.00,9.63661,25.267506,0.000403,25.118550,-2.1685,0.216,9.63830,9.63830
2839.00,9.63679,25.267532,0.000405,25.118564,-2.1683,0.216,9.63721,9.63721
2840.00,9.63704,25.267508,0.000409,25.118562,-2.1683,0.216,9.63607,9.63607
2841.00,9.63673,25.267629,0.000411,25.118664,-2.1683,0.215,9.63547,9.63547
2842.00,9.63652,25.267654,0.000407,25.118610,-2.1682,0.216,9.63569,9.63569
2843.00,9.63699,25.267654,0.000405,25.118520,-2.1682,0.216,9.63594,9.63594
2844.00,9.63755,25.267682,0.000402,25.118475,-2.1683,0.216,9.63619,9.63619
2845.00,9.63752,25.267743,0.000400,25.118463,-2.1684,0.216,9.63663,9.63663
2846.00,9.63761,25.267751,0.000399,25.118386,-2.1682,0.216,9.63636,9.63636
2847.00,9.63801,25.267866,0.000399,25.118446,-2.1682,0.216,9.63473,9.63473
2848.00,9.63787,25.267936,0.000396,25.118517,-2.1682,0.216,9.63325,9.63325
2849.00,9.63727,25.267926,0.000397,25.118482,-2.1682,0.217,9.63239,9.63239
2850.00,9.63644,25.267974,0.000395,25.118505,-2.1681,0.217,9.63233,9.63233
2851.00,9.63594,25.267977,0.000393,25.118512,-2.1679,0.217,9.63291,9.63291
2852.00,9.63533,25.268004,0.000396,25.118535,-2.1679,0.217,9.63323,9.63323
2853.00,9.63514,25.268101,0.000395,25.118551,-2.1679,0.217,9.63379,9.63379
2854.00,9.63501,25.268227,0.000394,25.118631,-2.1680,0.217,9.63523,9.63523
2855.00,9.63498,25.268187,0.000395,25.118568,-2.1681,0.217,9.63596,9.63596
2856.00,9.63526,25.268289,0.000398,25.118646,-2.1683,0.217,9.63687,9.63687
2857.00,9.63541,25.268359,0.000395,25.118672,-2.1683,0.217,9.63759,9.63759
2858.00,9.63531,25.268379,0.000398,25.118638,-2.1683,0.217,9.63833,9.63833
2859.00,9.63547,25.268366,0.000397,25.118595,-2.1681,0.218,9.63761,9.63761
2860.00,9.63567,25.268450,0.000397,25.118616,-2.1681,0.218,9.63722,9.63722
2861.00,9.63566,25.268385,0.000395,25.118486,-2.1679,0.218,9.63669,9.63669
2862.00,9.63582,25.268337,0.000395,25.118386,-2.1678,0.218,9.63786,9.63786
2863.00,9.63590,25.268429,0.000398,25.118497,-2.1675,0.218,9.63957,9.63957
2864.00,9.63605,25.268455,0.000401,25.118472,-2.1673,0.218,9.64133,9.64133
2865.00,9.63675,25.268546,0.000403,25.118514,-2.1672,0.218,9.64205,9.64205
2866.00,9.63708,25.268731,0.000405,25.118635,-2.1671,0.218,9.64240,9.64240
2867.00,9.63752,25.268814,0.000407,25.118680,-2.1670,0.218,9.64123,9.64123
2868.00,9.63820,25.268791,0.000408,25.118606,-2.1670,0.218,9.63945,9.63945
2869.00,9.63867,25.268833,0.000406,25.118621,-2.1671,0.218,9.63801,9.63801
2870.00,9.63926,25.268902,0.000407,25.118657,-2.1669,0.218,9.63774,9.63774
2871.00,9.63961,25.268895,0.000405,25.118656,-2.1668,0.218,9.63790,9.63790
2872.00,9.63943,25.268916,0.000408,25.118648,-2.1667,0.218,9.63795,9.63795
2873.00,9.63899,25.268957,0.000408,25.118691,-2.1666,0.218,9.63805,9.63805
2874.00,9.63900,25.269015,0.000407,25.118701,-2.1664,0.218,9.63820,9.63820
2875.00,9.63888,25.268969,0.000403,25.118629,-2.1664,0.218,9.63851,9.63851
2876.00,9.63878,25.268949,0.000401,25.118632,-2.1665,0.218,9.63811,9.63811
2877.00,9.63876,25.268988,0.000397,25.118681,-2.1666,0.219,9.63794,9.63794
2878.00,9.63866,25.268956,0.000390,25.118555,-2.1666,0.219,9.63749,9.63749
2879.00,9.63860,25.269007,0.000392,25.118577,-2.1666,0.219,9.63702,9.63702
2880.00,9.63866,25.269073,0.000394,25.118633,-2.1666,0.219,9.63656,9.63656
2881.00,9.63876,25.269147,0.000398,25.118610,-2.1663,0.219,9.63690,9.63690
2882.00,9.63864,25.269193,0.000400,25.118534,-2.1662,0.219,9.63656,9.63656
2883.00,9.63815,25.269269,0.000406,25.118658,-2.1661,0.219,9.63659,9.63659
2884.00,9.63777,25.269287,0.000406,25.118632,-2.1661,0.219,9.63754,9.63754
2885.00,9.63767,25.269360,0.000405,25.118655,-2.1661,0.219,9.63785,9.63785
2886.00,9.63755,25.269472,0.000402,25.118666,-2.1660,0.219,9.63773,9.63773
2887.00,9.63752,25.269555,0.000401,25.118727,-2.1661,0.219,9.63795,9.63795
2888.00,9.63769,25.269606,0.000398,25.118682,-2.1660,0.220,9.63874,9.63874
2889.00,9.63781,25.269611,0.000394,25.118616,-2.1659,0.220,9.63869,9.63869
2890.00,9.63783,25.269562,0.000392,25.118499,-2.1659,0.220,9.63777,9.63777
2891.00,9.63752,25.269583,0.000395,25.118541,-2.1658,0.220,9.63615,9.63615
2892.00,9.63710,25.269485,0.000391,25.118504,-2.1657,0.220,9.63552,9.63552
2893.00,9.63684,25.269533,0.000392,25.118538,-2.1659,0.220,9.63404,9.63404
2894.00,9.63679,25.269534,0.000397,25.118617,-2.1661,0.220,9.63424,9.63424
2895.00,9.63699,25.269619,0.000398,25.118741,-2.1661,0.220,9.63581,9.63581
2896.00,9.63696,25.269586,0.000396,25.118657,-2.1660,0.220,9.63688,9.63688
2897.00,9.63674,25.269689,0.000398,25.118620,-2.1659,0.220,9.63649,9.63649
2898.00,9.63678,25.269730,0.000399,25.118602,-2.1657,0.220,9.63745,9.63745
2899.00,9.63681,25.269822,0.000396,25.118669,-2.1654,0.221,9.63757,9.63757
2900.00,9.63661,25.269815,0.000396,25.118649,-2.1653,0.221,9.63732,9.63732
2901.00,9.63690,25.269856,0.000395,25.118659,-2.1651,0.221,9.63782,9.63782
2902.00,9.63709,25.269895,0.000396,25.118697,-2.1651,0.221,9.63932,9.63932
2903.00,9.63691,25.269915,0.000395,25.118686,-2.1651,0.221,9.64113,9.64113
2904.00,9.63703,25.269953,0.000396,25.118643,-2.1651,0.221,9.64226,9.64226
2905.00,9.63741,25.270037,0.000397,25.118642,-2.1649,0.221,9.64293,9.64293
2906.00,9.63811,25.270156,0.000399,25.118726,-2.1649,0.221,9.64265,9.64265
2907.00,9.63842,25.270190,0.000401,25.118705,-2.1649,0.221,9.64153,9.64153
2908.00,9.63854,25.270176,0.000401,25.118673,-2.1647,0.221,9.63903,9.63903
2909.00,9.63852,25.270073,0.000401,25.118530,-2.1647,0.221,9.63726,9.63726
2910.00,9.63810,25.270033,0.000400,25.118458,-2.1647,0.221,9.63552,9.63552
2911.00,9.63820,25.270033,0.000399,25.118460,-2.1647,0.221,9.63518,9.63518
2912.00,9.63873,25.270079,0.000396,25.118517,-2.1645,0.222,9.63520,9.63520
