# Supplementary material for: HSL1 and BAM1/2 impact epidermal cell development by sensing distinct signaling peptides
Source: Nat Commun. 2022 Feb 15;13:876. doi: 10.1038/s41467-022-28558-4 (PMC8847575; doi:10.1038/s41467-022-28558-4)
Supplement: Supplementary file 4 — Source Data [file 41467_2022_28558_MOESM4_ESM.zip › Source Data/Source Data/Figure S3/Exp1_HSL1_CLE9_SERK1.itc]

$ITC
$ 19 
$NOT
$ 25 
$ 60 
$ 500 
$ 10 
$ 2 
$ADCGainCode:  0 
$False,True,True
$ 0.4 , 0.8 , 150 , 5 
$ 2 , 4 , 150 , 5 
$ 2 , 4 , 150 , 5 
$ 2 , 4 , 150 , 5 
$ 2 , 4 , 150 , 5 
$ 2 , 4 , 150 , 5 
$ 2 , 4 , 150 , 5 
$ 2 , 4 , 150 , 5 
$ 2 , 4 , 150 , 5 
$ 2 , 4 , 150 , 5 
$ 2 , 4 , 150 , 5 
$ 2 , 4 , 150 , 5 
$ 2 , 4 , 150 , 5 
$ 2 , 4 , 150 , 5 
$ 2 , 4 , 150 , 5 
$ 2 , 4 , 150 , 5 
$ 2 , 4 , 150 , 5 
$ 2 , 4 , 150 , 5 
$ 2 , 4 , 150 , 5 
# 0 
# 0.15 
# 0.015 
# 0.2035 
# 25 
# 4 
# 8.15 
# 1 
?
% MICROCALITC_MAL1177627
% 0.2035 
% 4 
%-0.586102 , 29.61604 
%-0.348256 , 29.40329 
% 0.8333333 
% 167740 , 167730 
% 0.25 , 81 
%-0.015695 ,-0.033946 
%-20 , 8 
% 0 , 0 
% 0 
% 128000       127744 
% 43.1 
% 500 , 750 , 1000 , 750 
% 0.06978023945 ,-0.002252194966 ,-3.244915618586E-05 , 1.349203907274E-06 ,-9.058983361606E-09 
% MicroCalITC Ver: 1.29.32 Run time:7/23/2019 3:34:27 PM
@0
5.00,8.91698,25.128505,0.000442,25.061181,-1.6694,0.103,8.90431,8.90431
6.00,8.91545,25.128671,0.000442,25.061266,-1.6690,0.103,8.90384,8.90384
7.00,8.91520,25.128712,0.000438,25.061283,-1.6687,0.103,8.90642,8.90642
8.00,8.91529,25.128650,0.000435,25.061248,-1.6683,0.104,8.91348,8.91348
9.00,8.91674,25.128599,0.000433,25.061189,-1.6679,0.104,8.92136,8.92136
10.00,8.91810,25.128659,0.000435,25.061164,-1.6675,0.104,8.92691,8.92691
11.00,8.91889,25.128681,0.000435,25.061119,-1.6671,0.104,8.93019,8.93019
12.00,8.91969,25.128878,0.000440,25.061181,-1.6667,0.104,8.93082,8.93082
13.00,8.92009,25.128956,0.000438,25.061173,-1.6663,0.104,8.92746,8.92746
14.00,8.91999,25.129005,0.000436,25.061196,-1.6659,0.104,8.92339,8.92339
15.00,8.91917,25.129038,0.000434,25.061198,-1.6655,0.104,8.92128,8.92128
16.00,8.91745,25.129039,0.000434,25.061198,-1.6652,0.104,8.92202,8.92202
17.00,8.91681,25.128953,0.000432,25.061139,-1.6648,0.104,8.92242,8.92242
18.00,8.91748,25.129043,0.000435,25.061200,-1.6644,0.104,8.92528,8.92528
19.00,8.91864,25.129169,0.000437,25.061294,-1.6640,0.104,8.93028,8.93028
20.00,8.92011,25.129117,0.000433,25.061263,-1.6636,0.105,8.93298,8.93298
21.00,8.92193,25.129140,0.000432,25.061276,-1.6632,0.105,8.93353,8.93353
22.00,8.92297,25.129163,0.000432,25.061288,-1.6627,0.105,8.93493,8.93493
23.00,8.92445,25.129206,0.000432,25.061311,-1.6623,0.105,8.93502,8.93502
24.00,8.92602,25.129202,0.000432,25.061214,-1.6620,0.105,8.93258,8.93258
25.00,8.92765,25.129332,0.000436,25.061287,-1.6617,0.105,8.93255,8.93255
26.00,8.92903,25.129151,0.000432,25.061086,-1.6614,0.105,8.93304,8.93304
27.00,8.92994,25.129183,0.000433,25.061061,-1.6611,0.105,8.93177,8.93177
28.00,8.92949,25.129159,0.000432,25.060996,-1.6608,0.105,8.92786,8.92786
29.00,8.92834,25.129205,0.000432,25.060958,-1.6603,0.106,8.92352,8.92352
30.00,8.92705,25.129257,0.000433,25.060918,-1.6597,0.106,8.92008,8.92008
31.00,8.92654,25.129466,0.000436,25.061080,-1.6592,0.106,8.91747,8.91747
32.00,8.92662,25.129495,0.000435,25.061091,-1.6587,0.106,8.91786,8.91786
33.00,8.92694,25.129562,0.000438,25.061137,-1.6584,0.106,8.92047,8.92047
34.00,8.92715,25.129526,0.000437,25.061161,-1.6580,0.106,8.92236,8.92236
35.00,8.92711,25.129455,0.000429,25.061105,-1.6577,0.106,8.92246,8.92246
36.00,8.92691,25.129583,0.000431,25.061257,-1.6573,0.106,8.92187,8.92187
37.00,8.92629,25.129551,0.000431,25.061217,-1.6569,0.106,8.91928,8.91928
38.00,8.92545,25.129507,0.000429,25.061159,-1.6564,0.106,8.91708,8.91708
39.00,8.92400,25.129505,0.000429,25.061125,-1.6560,0.107,8.91816,8.91816
40.00,8.92364,25.129558,0.000433,25.061157,-1.6556,0.107,8.91937,8.91937
41.00,8.92346,25.129568,0.000431,25.061091,-1.6553,0.107,8.92128,8.92128
42.00,8.92318,25.129682,0.000430,25.061158,-1.6549,0.107,8.92371,8.92371
43.00,8.92302,25.129722,0.000426,25.061115,-1.6546,0.107,8.92652,8.92652
44.00,8.92324,25.129752,0.000425,25.061126,-1.6542,0.107,8.92921,8.92921
45.00,8.92330,25.129709,0.000424,25.061045,-1.6539,0.107,8.93055,8.93055
46.00,8.92295,25.129720,0.000425,25.061005,-1.6536,0.107,8.93051,8.93051
47.00,8.92289,25.129781,0.000424,25.060999,-1.6532,0.108,8.93122,8.93122
48.00,8.92342,25.129823,0.000425,25.061028,-1.6527,0.108,8.93136,8.93136
49.00,8.92436,25.129870,0.000423,25.060993,-1.6524,0.108,8.93041,8.93041
50.00,8.92587,25.130057,0.000425,25.061140,-1.6520,0.108,8.93406,8.93406
51.00,8.92720,25.130079,0.000424,25.061104,-1.6518,0.108,8.93730,8.93730
52.00,8.92739,25.129989,0.000424,25.060963,-1.6515,0.108,8.93988,8.93988
53.00,8.92823,25.129971,0.000423,25.060936,-1.6513,0.108,8.94059,8.94059
54.00,8.92988,25.130016,0.000426,25.060971,-1.6509,0.108,8.94156,8.94156
55.00,8.93176,25.129956,0.000425,25.060867,-1.6505,0.108,8.93802,8.93802
56.00,8.93330,25.129948,0.000425,25.060864,-1.6501,0.109,8.93291,8.93291
57.00,8.93455,25.129934,0.000425,25.060911,-1.6497,0.109,8.92526,8.92526
58.00,8.93480,25.129965,0.000428,25.060921,-1.6493,0.109,8.91711,8.91711
59.00,8.93788,25.129859,0.000425,25.060900,-1.6490,0.109,8.90557,8.90557
60.00,8.94430,25.129887,0.000424,25.060970,-1.6486,0.109,8.89620,8.89620
@1,0.4000,0.8, 60.0520000000033 
61.00,8.94445,25.129973,0.000427,25.061057,-1.6482,0.109,8.88764,8.88764
62.00,8.94120,25.130127,0.000426,25.061104,-1.6479,0.109,8.88003,8.88003
63.00,8.93782,25.130170,0.000426,25.061059,-1.6476,0.109,8.87480,8.87480
64.00,8.93037,25.130344,0.000427,25.061077,-1.6472,0.109,8.87342,8.87342
65.00,8.92115,25.130385,0.000429,25.061055,-1.6469,0.109,8.87163,8.87163
66.00,8.91330,25.130405,0.000430,25.061051,-1.6467,0.109,8.87162,8.87162
67.00,8.90641,25.130446,0.000436,25.061099,-1.6465,0.109,8.87332,8.87332
68.00,8.90200,25.130544,0.000437,25.061187,-1.6462,0.109,8.87623,8.87623
69.00,8.89893,25.130600,0.000438,25.061194,-1.6460,0.109,8.87812,8.87812
70.00,8.89718,25.130606,0.000438,25.061157,-1.6457,0.109,8.88227,8.88227
71.00,8.89434,25.130512,0.000435,25.060979,-1.6453,0.109,8.88919,8.88919
72.00,8.89145,25.130587,0.000433,25.060968,-1.6449,0.110,8.89663,8.89663
73.00,8.89035,25.130598,0.000434,25.060940,-1.6445,0.110,8.90202,8.90202
74.00,8.88977,25.130580,0.000433,25.060938,-1.6441,0.110,8.90630,8.90630
75.00,8.88861,25.130645,0.000433,25.060952,-1.6437,0.110,8.90856,8.90856
76.00,8.88812,25.130853,0.000432,25.061126,-1.6432,0.110,8.90802,8.90802
77.00,8.88824,25.130858,0.000431,25.061122,-1.6428,0.111,8.90529,8.90529
78.00,8.88867,25.130984,0.000431,25.061185,-1.6425,0.111,8.90253,8.90253
79.00,8.88929,25.131149,0.000430,25.061237,-1.6422,0.111,8.90207,8.90207
80.00,8.89060,25.131186,0.000430,25.061204,-1.6419,0.111,8.90064,8.90064
81.00,8.89208,25.131180,0.000437,25.061123,-1.6416,0.111,8.90087,8.90087
82.00,8.89425,25.131204,0.000437,25.061056,-1.6414,0.111,8.90442,8.90442
83.00,8.89637,25.131230,0.000439,25.061007,-1.6411,0.111,8.91096,8.91096
84.00,8.89941,25.131266,0.000440,25.061009,-1.6407,0.111,8.91700,8.91700
85.00,8.90209,25.131360,0.000442,25.061089,-1.6403,0.111,8.92183,8.92183
86.00,8.90453,25.131470,0.000437,25.061198,-1.6399,0.111,8.92491,8.92491
87.00,8.90681,25.131532,0.000433,25.061218,-1.6395,0.111,8.92534,8.92534
88.00,8.90901,25.131563,0.000430,25.061222,-1.6392,0.112,8.92520,8.92520
89.00,8.91139,25.131557,0.000433,25.061154,-1.6390,0.112,8.92506,8.92506
90.00,8.91358,25.131560,0.000431,25.061087,-1.6386,0.112,8.92674,8.92674
91.00,8.91454,25.131524,0.000434,25.060926,-1.6382,0.112,8.92695,8.92695
92.00,8.91516,25.131532,0.000437,25.060915,-1.6378,0.112,8.92771,8.92771
93.00,8.91601,25.131473,0.000436,25.060839,-1.6373,0.112,8.92713,8.92713
94.00,8.91700,25.131458,0.000433,25.060867,-1.6368,0.112,8.92579,8.92579
95.00,8.91815,25.131355,0.000430,25.060751,-1.6364,0.112,8.92585,8.92585
96.00,8.91938,25.131395,0.000428,25.060860,-1.6361,0.112,8.92713,8.92713
97.00,8.92067,25.131476,0.000429,25.060903,-1.6358,0.112,8.92843,8.92843
98.00,8.92249,25.131622,0.000430,25.061039,-1.6355,0.112,8.93013,8.93013
99.00,8.92494,25.131752,0.000432,25.061092,-1.6351,0.113,8.93299,8.93299
100.00,8.92671,25.131940,0.000434,25.061257,-1.6349,0.113,8.93486,8.93486
101.00,8.92822,25.131979,0.000432,25.061234,-1.6345,0.113,8.93727,8.93727
102.00,8.92986,25.132029,0.000434,25.061248,-1.6342,0.113,8.94047,8.94047
103.00,8.93101,25.131961,0.000431,25.061142,-1.6338,0.113,8.94357,8.94357
104.00,8.93206,25.131844,0.000430,25.060973,-1.6335,0.113,8.94639,8.94639
105.00,8.93315,25.131850,0.000432,25.061032,-1.6333,0.113,8.94712,8.94712
106.00,8.93393,25.131868,0.000434,25.061069,-1.6330,0.113,8.94576,8.94576
107.00,8.93466,25.131846,0.000430,25.061037,-1.6326,0.113,8.94365,8.94365
108.00,8.93523,25.131860,0.000430,25.061070,-1.6323,0.113,8.94095,8.94095
109.00,8.93563,25.131946,0.000429,25.061198,-1.6319,0.113,8.93809,8.93809
110.00,8.93611,25.131880,0.000427,25.061062,-1.6315,0.114,8.93783,8.93783
111.00,8.93664,25.131937,0.000427,25.061044,-1.6311,0.114,8.93755,8.93755
112.00,8.93700,25.131894,0.000428,25.061003,-1.6308,0.114,8.93590,8.93590
113.00,8.93736,25.131983,0.000431,25.061017,-1.6305,0.114,8.93611,8.93611
114.00,8.93824,25.131968,0.000429,25.060967,-1.6303,0.114,8.93682,8.93682
115.00,8.93881,25.132168,0.000426,25.061049,-1.6299,0.114,8.93635,8.93635
116.00,8.93932,25.132210,0.000422,25.061008,-1.6297,0.114,8.93811,8.93811
117.00,8.94028,25.132325,0.000425,25.061028,-1.6293,0.115,8.94343,8.94343
118.00,8.94121,25.132438,0.000430,25.061059,-1.6290,0.115,8.94512,8.94512
119.00,8.94153,25.132471,0.000431,25.061074,-1.6287,0.115,8.94508,8.94508
120.00,8.94160,25.132418,0.000434,25.061019,-1.6284,0.115,8.94526,8.94526
121.00,8.94157,25.132482,0.000442,25.061052,-1.6280,0.114,8.94447,8.94447
122.00,8.94110,25.132500,0.000440,25.061099,-1.6277,0.114,8.94092,8.94092
123.00,8.94060,25.132417,0.000433,25.061070,-1.6274,0.115,8.94002,8.94002
124.00,8.94042,25.132532,0.000440,25.061102,-1.6271,0.115,8.94074,8.94074
125.00,8.94008,25.132485,0.000442,25.061078,-1.6269,0.115,8.94049,8.94049
126.00,8.93989,25.132449,0.000435,25.061099,-1.6267,0.115,8.93931,8.93931
127.00,8.93966,25.132451,0.000436,25.061065,-1.6264,0.115,8.93802,8.93802
128.00,8.93939,25.132560,0.000441,25.061119,-1.6261,0.115,8.93589,8.93589
129.00,8.93908,25.132539,0.000437,25.061048,-1.6257,0.115,8.93296,8.93296
130.00,8.93864,25.132642,0.000439,25.061075,-1.6254,0.115,8.93157,8.93157
131.00,8.93846,25.132681,0.000442,25.060966,-1.6250,0.115,8.93285,8.93285
132.00,8.93913,25.132681,0.000441,25.060916,-1.6247,0.115,8.93637,8.93637
133.00,8.94021,25.132666,0.000437,25.060869,-1.6244,0.115,8.94137,8.94137
134.00,8.94079,25.132703,0.000433,25.060938,-1.6241,0.115,8.94544,8.94544
135.00,8.94123,25.132745,0.000431,25.060933,-1.6238,0.116,8.94805,8.94805
136.00,8.94131,25.132766,0.000427,25.060949,-1.6234,0.116,8.94802,8.94802
137.00,8.94085,25.132888,0.000427,25.060974,-1.6231,0.116,8.94665,8.94665
138.00,8.94032,25.132884,0.000427,25.060902,-1.6227,0.116,8.94351,8.94351
139.00,8.94009,25.132963,0.000430,25.060890,-1.6224,0.116,8.94053,8.94053
140.00,8.93980,25.133029,0.000431,25.060963,-1.6220,0.116,8.93873,8.93873
141.00,8.93955,25.132978,0.000429,25.060941,-1.6217,0.117,8.93757,8.93757
142.00,8.93943,25.132973,0.000430,25.061021,-1.6213,0.117,8.93720,8.93720
143.00,8.93964,25.133042,0.000430,25.061080,-1.6209,0.117,8.93886,8.93886
144.00,8.93944,25.133141,0.000431,25.061138,-1.6205,0.117,8.94110,8.94110
145.00,8.94006,25.133149,0.000431,25.061087,-1.6200,0.117,8.94298,8.94298
146.00,8.94055,25.133268,0.000435,25.061183,-1.6197,0.117,8.94486,8.94486
147.00,8.94114,25.133294,0.000435,25.061153,-1.6193,0.117,8.94606,8.94606
148.00,8.94212,25.133335,0.000435,25.061174,-1.6190,0.117,8.94671,8.94671
149.00,8.94301,25.133240,0.000433,25.061075,-1.6189,0.117,8.94660,8.94660
150.00,8.94377,25.133331,0.000434,25.061138,-1.6187,0.117,8.94694,8.94694
151.00,8.94455,25.133362,0.000432,25.061149,-1.6184,0.117,8.94910,8.94910
152.00,8.94517,25.133390,0.000428,25.061121,-1.6180,0.118,8.95125,8.95125
153.00,8.94516,25.133414,0.000428,25.061128,-1.6176,0.118,8.95058,8.95058
154.00,8.94466,25.133519,0.000427,25.061185,-1.6172,0.118,8.94968,8.94968
155.00,8.94428,25.133553,0.000431,25.061182,-1.6167,0.118,8.94805,8.94805
156.00,8.94417,25.133570,0.000431,25.061079,-1.6164,0.118,8.94550,8.94550
157.00,8.94418,25.133647,0.000434,25.061141,-1.6161,0.118,8.94238,8.94238
158.00,8.94454,25.133757,0.000436,25.061130,-1.6158,0.118,8.94351,8.94351
159.00,8.94528,25.133839,0.000439,25.061187,-1.6154,0.118,8.94526,8.94526
160.00,8.94599,25.133801,0.000435,25.061135,-1.6151,0.118,8.94701,8.94701
161.00,8.94650,25.133877,0.000435,25.061225,-1.6149,0.118,8.94766,8.94766
162.00,8.94713,25.133895,0.000437,25.061176,-1.6146,0.118,8.94895,8.94895
163.00,8.94715,25.133895,0.000436,25.061196,-1.6145,0.118,8.94768,8.94768
164.00,8.94729,25.133946,0.000436,25.061164,-1.6143,0.119,8.94843,8.94843
165.00,8.94790,25.134093,0.000438,25.061228,-1.6140,0.119,8.95119,8.95119
166.00,8.94886,25.134091,0.000439,25.061169,-1.6136,0.119,8.95507,8.95507
167.00,8.94969,25.134147,0.000435,25.061130,-1.6132,0.119,8.95683,8.95683
168.00,8.94974,25.134087,0.000436,25.061022,-1.6128,0.119,8.95637,8.95637
169.00,8.94981,25.134045,0.000435,25.060964,-1.6124,0.119,8.95456,8.95456
170.00,8.94938,25.134001,0.000434,25.060901,-1.6119,0.119,8.94995,8.94995
171.00,8.94853,25.134160,0.000433,25.060985,-1.6115,0.119,8.94367,8.94367
172.00,8.94743,25.134160,0.000437,25.061020,-1.6112,0.119,8.93966,8.93966
173.00,8.94685,25.134264,0.000436,25.061096,-1.6110,0.119,8.93903,8.93903
174.00,8.94730,25.134278,0.000432,25.061090,-1.6108,0.120,8.93848,8.93848
175.00,8.94809,25.134254,0.000431,25.061052,-1.6105,0.120,8.94007,8.94007
176.00,8.94781,25.134188,0.000433,25.061003,-1.6102,0.120,8.94225,8.94225
177.00,8.94760,25.134162,0.000430,25.060960,-1.6099,0.120,8.94457,8.94457
178.00,8.94749,25.134226,0.000430,25.061003,-1.6095,0.120,8.94675,8.94675
179.00,8.94751,25.134252,0.000436,25.060995,-1.6091,0.120,8.94864,8.94864
180.00,8.94750,25.134404,0.000436,25.061060,-1.6088,0.120,8.94870,8.94870
181.00,8.94760,25.134477,0.000435,25.061058,-1.6085,0.120,8.94964,8.94964
182.00,8.94770,25.134545,0.000436,25.061003,-1.6083,0.120,8.94970,8.94970
183.00,8.94758,25.134573,0.000433,25.060935,-1.6081,0.120,8.94751,8.94751
184.00,8.94709,25.134584,0.000428,25.060887,-1.6078,0.121,8.94519,8.94519
185.00,8.94630,25.134458,0.000426,25.060763,-1.6074,0.121,8.94432,8.94432
186.00,8.94555,25.134473,0.000428,25.060795,-1.6071,0.121,8.94559,8.94559
187.00,8.94528,25.134546,0.000433,25.060843,-1.6067,0.121,8.94730,8.94730
188.00,8.94562,25.134488,0.000433,25.060761,-1.6062,0.121,8.95020,8.95020
189.00,8.94618,25.134532,0.000437,25.060798,-1.6058,0.121,8.95347,8.95347
190.00,8.94672,25.134668,0.000441,25.060913,-1.6054,0.121,8.95484,8.95484
191.00,8.94725,25.134643,0.000438,25.060857,-1.6051,0.121,8.95317,8.95317
192.00,8.94791,25.134613,0.000433,25.060833,-1.6047,0.121,8.95104,8.95104
193.00,8.94828,25.134698,0.000435,25.060924,-1.6044,0.121,8.94900,8.94900
194.00,8.94852,25.134667,0.000432,25.060871,-1.6041,0.121,8.94639,8.94639
195.00,8.94857,25.134633,0.000428,25.060789,-1.6040,0.122,8.94712,8.94712
196.00,8.94902,25.134726,0.000429,25.060854,-1.6038,0.122,8.94878,8.94878
197.00,8.94948,25.134802,0.000431,25.060920,-1.6036,0.122,8.95018,8.95018
198.00,8.94937,25.134862,0.000430,25.060916,-1.6033,0.122,8.95009,8.95009
199.00,8.94900,25.134977,0.000432,25.060939,-1.6031,0.122,8.95006,8.95006
200.00,8.94843,25.135068,0.000433,25.061022,-1.6027,0.122,8.94603,8.94603
201.00,8.94767,25.135125,0.000434,25.061051,-1.6023,0.122,8.94136,8.94136
202.00,8.94781,25.135234,0.000434,25.061066,-1.6020,0.122,8.93920,8.93920
203.00,8.94849,25.135233,0.000435,25.061055,-1.6017,0.122,8.93692,8.93692
204.00,8.94798,25.135290,0.000436,25.061155,-1.6013,0.122,8.93107,8.93107
205.00,8.94665,25.135292,0.000436,25.061141,-1.6009,0.122,8.92366,8.92366
206.00,8.94570,25.135305,0.000434,25.061183,-1.6005,0.123,8.91351,8.91351
207.00,8.94583,25.135272,0.000433,25.061201,-1.6002,0.123,8.89739,8.89739
208.00,8.94518,25.135229,0.000431,25.061163,-1.6000,0.123,8.87629,8.87629
209.00,8.94089,25.135233,0.000430,25.061141,-1.5998,0.123,8.85115,8.85115
210.00,8.93489,25.135283,0.000428,25.061138,-1.5996,0.123,8.82191,8.82191
@2,2.0001,4.0, 210.097999999998 
211.00,8.93157,25.135289,0.000426,25.061067,-1.5994,0.124,8.79036,8.79036
212.00,8.93441,25.135363,0.000425,25.061084,-1.5991,0.124,8.75661,8.75661
213.00,8.92352,25.135501,0.000425,25.061174,-1.5987,0.124,8.72600,8.72600
214.00,8.90995,25.135525,0.000424,25.061134,-1.5983,0.124,8.70194,8.70194
215.00,8.89733,25.135478,0.000424,25.061083,-1.5978,0.124,8.68517,8.68517
216.00,8.87952,25.135574,0.000425,25.061144,-1.5975,0.124,8.67661,8.67661
217.00,8.85901,25.135582,0.000427,25.061118,-1.5972,0.124,8.67669,8.67669
218.00,8.82812,25.135571,0.000431,25.061053,-1.5970,0.124,8.68022,8.68022
219.00,8.78944,25.135564,0.000429,25.061016,-1.5967,0.124,8.68474,8.68474
220.00,8.75168,25.135724,0.000432,25.061066,-1.5965,0.124,8.69101,8.69101
221.00,8.72266,25.135744,0.000430,25.060969,-1.5962,0.124,8.69725,8.69725
222.00,8.69232,25.135797,0.000429,25.060927,-1.5959,0.125,8.70301,8.70301
223.00,8.67518,25.135914,0.000428,25.061019,-1.5955,0.125,8.71014,8.71014
224.00,8.66912,25.136014,0.000434,25.061087,-1.5951,0.125,8.72006,8.72006
225.00,8.66799,25.136079,0.000436,25.061161,-1.5947,0.125,8.73252,8.73252
226.00,8.67958,25.136112,0.000439,25.061222,-1.5944,0.125,8.74449,8.74449
227.00,8.69065,25.136090,0.000442,25.061207,-1.5940,0.125,8.75678,8.75678
228.00,8.69251,25.136112,0.000444,25.061219,-1.5937,0.125,8.76934,8.76934
229.00,8.69279,25.136148,0.000443,25.061233,-1.5934,0.125,8.78026,8.78026
230.00,8.69964,25.136049,0.000442,25.061155,-1.5932,0.125,8.78990,8.78990
231.00,8.71015,25.136033,0.000443,25.061138,-1.5929,0.125,8.79983,8.79983
232.00,8.71976,25.136090,0.000445,25.061201,-1.5927,0.125,8.81065,8.81065
233.00,8.73227,25.136020,0.000443,25.061124,-1.5924,0.125,8.81996,8.81996
234.00,8.74493,25.135996,0.000441,25.061047,-1.5921,0.125,8.82975,8.82975
235.00,8.75633,25.136151,0.000444,25.061105,-1.5919,0.125,8.83889,8.83889
236.00,8.76689,25.136161,0.000442,25.061108,-1.5916,0.125,8.84783,8.84783
237.00,8.77796,25.136136,0.000439,25.061042,-1.5913,0.125,8.85513,8.85513
238.00,8.78908,25.136160,0.000437,25.060987,-1.5911,0.126,8.86220,8.86220
239.00,8.79955,25.136239,0.000436,25.061078,-1.5909,0.126,8.86926,8.86926
240.00,8.80924,25.136115,0.000434,25.060954,-1.5905,0.126,8.87689,8.87689
241.00,8.81871,25.136115,0.000431,25.060892,-1.5901,0.126,8.88575,8.88575
242.00,8.82680,25.136136,0.000429,25.060849,-1.5899,0.126,8.89360,8.89360
243.00,8.83536,25.136256,0.000428,25.060926,-1.5895,0.126,8.90055,8.90055
244.00,8.84439,25.136204,0.000426,25.060810,-1.5893,0.127,8.90299,8.90299
245.00,8.85273,25.136361,0.000429,25.060954,-1.5892,0.127,8.90458,8.90458
246.00,8.85896,25.136368,0.000429,25.060943,-1.5890,0.127,8.90598,8.90598
247.00,8.86492,25.136522,0.000434,25.061038,-1.5888,0.127,8.90989,8.90989
248.00,8.87208,25.136617,0.000437,25.061086,-1.5886,0.127,8.91450,8.91450
249.00,8.87953,25.136756,0.000439,25.061229,-1.5882,0.127,8.92090,8.92090
250.00,8.88618,25.136693,0.000436,25.061129,-1.5879,0.127,8.92660,8.92660
251.00,8.89280,25.136826,0.000441,25.061170,-1.5876,0.127,8.93103,8.93103
252.00,8.89874,25.136794,0.000439,25.061106,-1.5872,0.127,8.93420,8.93420
253.00,8.90273,25.136683,0.000438,25.060992,-1.5869,0.127,8.93815,8.93815
254.00,8.90757,25.136587,0.000436,25.060812,-1.5866,0.127,8.94397,8.94397
255.00,8.91267,25.136637,0.000436,25.060804,-1.5863,0.127,8.95079,8.95079
256.00,8.91782,25.136614,0.000432,25.060748,-1.5861,0.127,8.95343,8.95343
257.00,8.92266,25.136669,0.000432,25.060801,-1.5859,0.127,8.95086,8.95086
258.00,8.92629,25.136780,0.000436,25.060897,-1.5857,0.127,8.94676,8.94676
259.00,8.92781,25.136945,0.000441,25.061073,-1.5854,0.127,8.94377,8.94377
260.00,8.93003,25.136985,0.000441,25.061080,-1.5850,0.128,8.94069,8.94069
261.00,8.93183,25.137054,0.000440,25.061140,-1.5847,0.128,8.94146,8.94146
262.00,8.93411,25.137096,0.000443,25.061117,-1.5843,0.128,8.94598,8.94598
263.00,8.93670,25.137077,0.000442,25.061017,-1.5839,0.128,8.94974,8.94974
264.00,8.94100,25.137103,0.000443,25.060980,-1.5835,0.128,8.95162,8.95162
265.00,8.94365,25.137113,0.000444,25.060994,-1.5831,0.128,8.95286,8.95286
266.00,8.94459,25.137069,0.000444,25.060942,-1.5828,0.128,8.95130,8.95130
267.00,8.94659,25.137125,0.000442,25.061006,-1.5825,0.128,8.95088,8.95088
268.00,8.94822,25.137188,0.000437,25.061064,-1.5821,0.128,8.95339,8.95339
269.00,8.94869,25.137158,0.000434,25.061024,-1.5819,0.128,8.95651,8.95651
270.00,8.94996,25.137256,0.000430,25.061026,-1.5817,0.128,8.95827,8.95827
271.00,8.95105,25.137358,0.000430,25.061026,-1.5813,0.129,8.96182,8.96182
272.00,8.95221,25.137342,0.000427,25.060961,-1.5810,0.129,8.96329,8.96329
273.00,8.95312,25.137273,0.000427,25.060896,-1.5808,0.129,8.96415,8.96415
274.00,8.95402,25.137252,0.000426,25.060848,-1.5805,0.129,8.96543,8.96543
275.00,8.95457,25.137308,0.000432,25.060929,-1.5802,0.129,8.96684,8.96684
276.00,8.95502,25.137200,0.000431,25.060877,-1.5801,0.129,8.96717,8.96717
277.00,8.95619,25.137210,0.000431,25.060887,-1.5798,0.129,8.96853,8.96853
278.00,8.95817,25.137262,0.000434,25.060946,-1.5796,0.129,8.96944,8.96944
279.00,8.95990,25.137320,0.000438,25.061034,-1.5794,0.129,8.96872,8.96872
280.00,8.96101,25.137201,0.000437,25.060928,-1.5791,0.129,8.96775,8.96775
281.00,8.96170,25.137317,0.000441,25.060999,-1.5788,0.129,8.96743,8.96743
282.00,8.96216,25.137356,0.000440,25.061028,-1.5786,0.129,8.96696,8.96696
283.00,8.96281,25.137409,0.000439,25.061028,-1.5784,0.129,8.96666,8.96666
284.00,8.96390,25.137390,0.000434,25.060906,-1.5782,0.130,8.96658,8.96658
285.00,8.96443,25.137517,0.000431,25.060884,-1.5779,0.130,8.96562,8.96562
286.00,8.96487,25.137573,0.000430,25.060874,-1.5776,0.130,8.96462,8.96462
287.00,8.96543,25.137643,0.000431,25.060854,-1.5773,0.130,8.96337,8.96337
288.00,8.96548,25.137727,0.000429,25.060840,-1.5769,0.130,8.96148,8.96148
289.00,8.96539,25.137798,0.000429,25.060865,-1.5765,0.130,8.96084,8.96084
290.00,8.96547,25.137853,0.000430,25.060944,-1.5763,0.130,8.96237,8.96237
291.00,8.96588,25.137859,0.000435,25.060956,-1.5760,0.130,8.96505,8.96505
292.00,8.96633,25.137844,0.000439,25.060944,-1.5759,0.130,8.96770,8.96770
293.00,8.96690,25.137866,0.000440,25.060969,-1.5757,0.130,8.97075,8.97075
294.00,8.96734,25.137958,0.000442,25.061049,-1.5754,0.130,8.97403,8.97403
295.00,8.96782,25.137949,0.000439,25.061032,-1.5752,0.130,8.97618,8.97618
296.00,8.96808,25.137999,0.000436,25.061034,-1.5751,0.130,8.97552,8.97552
297.00,8.96816,25.138099,0.000433,25.061032,-1.5750,0.131,8.97456,8.97456
298.00,8.96804,25.138125,0.000435,25.061025,-1.5749,0.131,8.97274,8.97274
299.00,8.96782,25.138160,0.000437,25.061029,-1.5747,0.131,8.96979,8.96979
300.00,8.96778,25.138253,0.000438,25.061052,-1.5745,0.131,8.96662,8.96662
301.00,8.96749,25.138375,0.000437,25.061104,-1.5742,0.131,8.96383,8.96383
302.00,8.96709,25.138403,0.000439,25.061139,-1.5739,0.131,8.96278,8.96278
303.00,8.96726,25.138350,0.000437,25.061065,-1.5736,0.131,8.96426,8.96426
304.00,8.96753,25.138382,0.000439,25.061052,-1.5734,0.131,8.96657,8.96657
305.00,8.96804,25.138367,0.000440,25.061005,-1.5733,0.131,8.96754,8.96754
306.00,8.96820,25.138344,0.000443,25.060988,-1.5731,0.131,8.96875,8.96875
307.00,8.96827,25.138377,0.000442,25.060987,-1.5728,0.131,8.96838,8.96838
308.00,8.96833,25.138610,0.000441,25.061189,-1.5727,0.131,8.96590,8.96590
309.00,8.96840,25.138603,0.000436,25.061127,-1.5725,0.132,8.96318,8.96318
310.00,8.96826,25.138658,0.000435,25.061121,-1.5723,0.132,8.96181,8.96181
311.00,8.96783,25.138688,0.000432,25.061102,-1.5721,0.132,8.96249,8.96249
312.00,8.96723,25.138725,0.000433,25.061118,-1.5719,0.132,8.96257,8.96257
313.00,8.96596,25.138701,0.000434,25.061032,-1.5717,0.132,8.96246,8.96246
314.00,8.96517,25.138738,0.000437,25.061051,-1.5715,0.132,8.96393,8.96393
315.00,8.96519,25.138762,0.000439,25.061066,-1.5714,0.132,8.96655,8.96655
316.00,8.96566,25.138856,0.000439,25.061129,-1.5713,0.132,8.96735,8.96735
317.00,8.96563,25.138887,0.000440,25.061152,-1.5712,0.132,8.96887,8.96887
318.00,8.96588,25.138905,0.000443,25.061122,-1.5711,0.132,8.97184,8.97184
319.00,8.96647,25.138908,0.000441,25.061115,-1.5708,0.132,8.97337,8.97337
320.00,8.96708,25.138974,0.000437,25.061144,-1.5707,0.132,8.97396,8.97396
321.00,8.96797,25.138987,0.000434,25.061093,-1.5704,0.133,8.97566,8.97566
322.00,8.96902,25.139028,0.000435,25.061075,-1.5701,0.133,8.97712,8.97712
323.00,8.96906,25.139079,0.000433,25.061078,-1.5699,0.133,8.97500,8.97500
324.00,8.96841,25.139117,0.000432,25.061066,-1.5697,0.133,8.97133,8.97133
325.00,8.96759,25.139105,0.000430,25.060987,-1.5696,0.133,8.96742,8.96742
326.00,8.96766,25.139107,0.000435,25.061024,-1.5694,0.133,8.96667,8.96667
327.00,8.96848,25.139116,0.000434,25.061048,-1.5692,0.133,8.96681,8.96681
328.00,8.96914,25.139101,0.000433,25.061025,-1.5689,0.133,8.96834,8.96834
329.00,8.96969,25.139167,0.000436,25.061044,-1.5687,0.133,8.97162,8.97162
330.00,8.97038,25.139154,0.000440,25.061038,-1.5685,0.133,8.97474,8.97474
331.00,8.97094,25.139140,0.000439,25.060961,-1.5684,0.133,8.97410,8.97410
332.00,8.97198,25.139164,0.000437,25.060897,-1.5684,0.133,8.97405,8.97405
333.00,8.97209,25.139178,0.000436,25.060931,-1.5684,0.133,8.97440,8.97440
334.00,8.97230,25.139192,0.000436,25.060980,-1.5685,0.134,8.97408,8.97408
335.00,8.97258,25.139261,0.000440,25.061066,-1.5685,0.133,8.97432,8.97432
336.00,8.97278,25.139377,0.000440,25.061127,-1.5683,0.133,8.97224,8.97224
337.00,8.97238,25.139428,0.000438,25.061115,-1.5681,0.134,8.96873,8.96873
338.00,8.97136,25.139470,0.000437,25.061052,-1.5679,0.134,8.96638,8.96638
339.00,8.97071,25.139532,0.000434,25.061045,-1.5677,0.134,8.96484,8.96484
340.00,8.97024,25.139522,0.000430,25.060958,-1.5675,0.134,8.96325,8.96325
341.00,8.96966,25.139554,0.000426,25.060893,-1.5674,0.134,8.96466,8.96466
342.00,8.96944,25.139564,0.000427,25.060905,-1.5673,0.135,8.96843,8.96843
343.00,8.96981,25.139640,0.000427,25.060950,-1.5672,0.135,8.97135,8.97135
344.00,8.97045,25.139678,0.000432,25.060968,-1.5672,0.135,8.97311,8.97311
345.00,8.97136,25.139661,0.000434,25.060984,-1.5670,0.135,8.97452,8.97452
346.00,8.97160,25.139610,0.000437,25.061044,-1.5669,0.135,8.97684,8.97684
347.00,8.97122,25.139601,0.000441,25.061055,-1.5667,0.135,8.97870,8.97870
348.00,8.97225,25.139550,0.000441,25.061000,-1.5667,0.135,8.98073,8.98073
349.00,8.97335,25.139651,0.000437,25.061016,-1.5666,0.135,8.98155,8.98155
350.00,8.97347,25.139885,0.000440,25.061105,-1.5665,0.135,8.98222,8.98222
351.00,8.97367,25.140052,0.000443,25.061145,-1.5664,0.135,8.98124,8.98124
352.00,8.97355,25.140140,0.000441,25.061098,-1.5663,0.135,8.97734,8.97734
353.00,8.97350,25.140271,0.000440,25.061179,-1.5662,0.135,8.97127,8.97127
354.00,8.97455,25.140261,0.000440,25.061132,-1.5660,0.135,8.96336,8.96336
355.00,8.97661,25.140233,0.000433,25.061081,-1.5658,0.136,8.95341,8.95341
356.00,8.97849,25.140220,0.000427,25.061006,-1.5656,0.136,8.94082,8.94082
357.00,8.97937,25.140233,0.000424,25.061029,-1.5655,0.136,8.92706,8.92706
358.00,8.98064,25.140267,0.000423,25.061003,-1.5654,0.136,8.90983,8.90983
359.00,8.98102,25.140347,0.000423,25.061020,-1.5653,0.137,8.89064,8.89064
360.00,8.97738,25.140424,0.000424,25.061057,-1.5653,0.137,8.86744,8.86744
@3,2.0001,4.0, 360.027000000002 
361.00,8.97497,25.140438,0.000428,25.061016,-1.5652,0.137,8.84108,8.84108
362.00,8.96684,25.140605,0.000431,25.061075,-1.5652,0.137,8.81225,8.81225
363.00,8.95367,25.140759,0.000433,25.061179,-1.5651,0.137,8.78731,8.78731
364.00,8.93992,25.140751,0.000433,25.061156,-1.5651,0.137,8.76591,8.76591
365.00,8.92496,25.140798,0.000432,25.061107,-1.5651,0.137,8.74860,8.74860
366.00,8.91023,25.140863,0.000427,25.061116,-1.5652,0.137,8.73748,8.73748
367.00,8.89439,25.140858,0.000423,25.061085,-1.5651,0.137,8.73230,8.73230
368.00,8.87077,25.140799,0.000422,25.060968,-1.5649,0.137,8.73004,8.73004
369.00,8.84343,25.140948,0.000421,25.061007,-1.5646,0.138,8.73053,8.73053
370.00,8.81155,25.140999,0.000425,25.061015,-1.5643,0.138,8.73431,8.73431
371.00,8.78077,25.141083,0.000428,25.061086,-1.5641,0.138,8.73939,8.73939
372.00,8.76015,25.141141,0.000432,25.061102,-1.5641,0.138,8.74729,8.74729
373.00,8.74611,25.141269,0.000436,25.061186,-1.5640,0.138,8.75425,8.75425
374.00,8.73541,25.141255,0.000438,25.061143,-1.5638,0.138,8.76146,8.76146
375.00,8.72607,25.141260,0.000437,25.061144,-1.5637,0.138,8.76971,8.76971
376.00,8.72518,25.141251,0.000438,25.061133,-1.5637,0.138,8.77919,8.77919
377.00,8.72941,25.141222,0.000437,25.061109,-1.5636,0.138,8.78599,8.78599
378.00,8.73434,25.141108,0.000434,25.060996,-1.5637,0.138,8.79502,8.79502
379.00,8.73885,25.141173,0.000433,25.061063,-1.5638,0.138,8.80271,8.80271
380.00,8.74471,25.141212,0.000432,25.061045,-1.5638,0.138,8.80949,8.80949
381.00,8.75427,25.141351,0.000432,25.061053,-1.5638,0.138,8.81804,8.81804
382.00,8.76151,25.141474,0.000431,25.061094,-1.5639,0.138,8.82688,8.82688
383.00,8.76980,25.141609,0.000432,25.061174,-1.5638,0.139,8.83402,8.83402
384.00,8.77898,25.141529,0.000433,25.061091,-1.5637,0.139,8.84261,8.84261
385.00,8.78734,25.141529,0.000434,25.061116,-1.5637,0.139,8.85089,8.85089
386.00,8.79395,25.141491,0.000436,25.061126,-1.5636,0.139,8.85715,8.85715
387.00,8.80132,25.141493,0.000439,25.061128,-1.5635,0.139,8.86331,8.86331
388.00,8.81056,25.141456,0.000436,25.061112,-1.5635,0.139,8.87000,8.87000
389.00,8.81891,25.141512,0.000436,25.061110,-1.5635,0.139,8.87693,8.87693
390.00,8.82672,25.141506,0.000435,25.061044,-1.5635,0.139,8.88486,8.88486
391.00,8.83393,25.141558,0.000438,25.061031,-1.5635,0.139,8.89217,8.89217
392.00,8.84125,25.141560,0.000440,25.060985,-1.5635,0.139,8.90100,8.90100
393.00,8.84845,25.141632,0.000441,25.060930,-1.5635,0.139,8.90823,8.90823
394.00,8.85575,25.141720,0.000442,25.060909,-1.5635,0.139,8.91303,8.91303
395.00,8.86311,25.141869,0.000443,25.061024,-1.5635,0.139,8.91367,8.91367
396.00,8.87096,25.141872,0.000440,25.061009,-1.5635,0.139,8.91466,8.91466
397.00,8.87799,25.141870,0.000436,25.060977,-1.5634,0.139,8.91369,8.91369
398.00,8.88325,25.141919,0.000440,25.061038,-1.5634,0.139,8.91411,8.91411
399.00,8.88773,25.141980,0.000444,25.061155,-1.5633,0.139,8.91686,8.91686
400.00,8.89192,25.141945,0.000443,25.061122,-1.5632,0.139,8.92398,8.92398
401.00,8.89649,25.141966,0.000442,25.061114,-1.5632,0.140,8.92931,8.92931
402.00,8.90184,25.142010,0.000444,25.061172,-1.5632,0.139,8.93416,8.93416
403.00,8.90728,25.141912,0.000443,25.061137,-1.5632,0.140,8.93699,8.93699
404.00,8.91133,25.141810,0.000438,25.060983,-1.5631,0.140,8.93782,8.93782
405.00,8.91542,25.141859,0.000439,25.060967,-1.5631,0.140,8.93823,8.93823
406.00,8.91818,25.141865,0.000440,25.060925,-1.5631,0.140,8.94141,8.94141
407.00,8.92168,25.141908,0.000436,25.060870,-1.5630,0.140,8.94547,8.94547
408.00,8.92565,25.142014,0.000435,25.060870,-1.5631,0.140,8.95173,8.95173
409.00,8.92966,25.142054,0.000434,25.060866,-1.5631,0.140,8.95799,8.95799
410.00,8.93292,25.142058,0.000432,25.060853,-1.5632,0.141,8.96012,8.96012
411.00,8.93521,25.142133,0.000430,25.060913,-1.5632,0.141,8.95934,8.95934
412.00,8.93701,25.142135,0.000435,25.060942,-1.5632,0.141,8.95812,8.95812
413.00,8.93900,25.142165,0.000434,25.060889,-1.5631,0.141,8.95705,8.95705
414.00,8.94244,25.142303,0.000436,25.060988,-1.5630,0.141,8.95849,8.95849
415.00,8.94510,25.142350,0.000440,25.060978,-1.5630,0.141,8.96148,8.96148
416.00,8.94799,25.142389,0.000441,25.060999,-1.5630,0.141,8.96352,8.96352
417.00,8.95049,25.142376,0.000436,25.061000,-1.5630,0.141,8.96478,8.96478
418.00,8.95281,25.142434,0.000434,25.061110,-1.5630,0.141,8.96349,8.96349
419.00,8.95353,25.142437,0.000434,25.061108,-1.5630,0.141,8.95972,8.95972
420.00,8.95409,25.142482,0.000432,25.061139,-1.5630,0.141,8.95808,8.95808
421.00,8.95557,25.142554,0.000434,25.061171,-1.5630,0.141,8.95952,8.95952
422.00,8.95676,25.142657,0.000438,25.061157,-1.5630,0.141,8.96149,8.96149
423.00,8.95843,25.142655,0.000442,25.061051,-1.5630,0.141,8.96557,8.96557
424.00,8.96066,25.142698,0.000443,25.061075,-1.5629,0.141,8.97167,8.97167
425.00,8.96334,25.142692,0.000448,25.061060,-1.5629,0.141,8.97858,8.97858
426.00,8.96546,25.142655,0.000449,25.060971,-1.5628,0.141,8.98242,8.98242
427.00,8.96697,25.142700,0.000448,25.060998,-1.5628,0.141,8.98623,8.98623
428.00,8.96790,25.142760,0.000448,25.061069,-1.5627,0.141,8.98689,8.98689
429.00,8.96865,25.142754,0.000447,25.061020,-1.5627,0.141,8.98255,8.98255
430.00,8.96848,25.142776,0.000441,25.060972,-1.5628,0.142,8.97483,8.97483
431.00,8.96813,25.142748,0.000437,25.060918,-1.5629,0.142,8.96724,8.96724
432.00,8.96826,25.142789,0.000436,25.060937,-1.5630,0.142,8.96128,8.96128
433.00,8.96847,25.142815,0.000433,25.060891,-1.5632,0.142,8.95773,8.95773
434.00,8.96803,25.142824,0.000429,25.060888,-1.5633,0.142,8.95654,8.95654
435.00,8.96773,25.142882,0.000434,25.060944,-1.5632,0.142,8.95641,8.95641
436.00,8.96815,25.142961,0.000436,25.061005,-1.5632,0.142,8.95788,8.95788
437.00,8.96792,25.142930,0.000437,25.060968,-1.5632,0.142,8.95919,8.95919
438.00,8.96939,25.142954,0.000442,25.061019,-1.5631,0.142,8.96225,8.96225
439.00,8.96931,25.142974,0.000442,25.061003,-1.5631,0.142,8.96699,8.96699
440.00,8.96863,25.143047,0.000439,25.061034,-1.5632,0.142,8.97307,8.97307
441.00,8.96928,25.143131,0.000439,25.061033,-1.5633,0.143,8.97850,8.97850
442.00,8.97075,25.143208,0.000437,25.060997,-1.5633,0.143,8.98007,8.98007
443.00,8.97145,25.143237,0.000437,25.060965,-1.5634,0.143,8.97817,8.97817
444.00,8.97082,25.143371,0.000439,25.061027,-1.5634,0.143,8.97681,8.97681
445.00,8.96881,25.143356,0.000438,25.061037,-1.5635,0.143,8.97817,8.97817
446.00,8.96951,25.143418,0.000438,25.061090,-1.5635,0.143,8.98099,8.98099
447.00,8.97077,25.143403,0.000437,25.061081,-1.5636,0.143,8.98332,8.98332
448.00,8.97097,25.143440,0.000434,25.061116,-1.5636,0.143,8.98597,8.98597
449.00,8.97139,25.143364,0.000432,25.061045,-1.5636,0.144,8.98706,8.98706
450.00,8.97289,25.143374,0.000433,25.061006,-1.5636,0.144,8.98392,8.98392
451.00,8.97470,25.143294,0.000434,25.060921,-1.5636,0.144,8.97902,8.97902
452.00,8.97677,25.143387,0.000436,25.061019,-1.5637,0.144,8.97884,8.97884
453.00,8.97986,25.143466,0.000440,25.060992,-1.5638,0.143,8.98064,8.98064
454.00,8.98039,25.143532,0.000440,25.061053,-1.5638,0.143,8.98138,8.98138
455.00,8.98076,25.143556,0.000441,25.061031,-1.5639,0.143,8.98253,8.98253
456.00,8.98154,25.143614,0.000442,25.061103,-1.5639,0.143,8.98252,8.98252
457.00,8.98171,25.143579,0.000442,25.061032,-1.5639,0.144,8.97828,8.97828
458.00,8.98097,25.143542,0.000438,25.061025,-1.5640,0.144,8.97349,8.97349
459.00,8.97954,25.143542,0.000442,25.060973,-1.5641,0.144,8.97173,8.97173
460.00,8.97898,25.143668,0.000447,25.061048,-1.5642,0.144,8.96949,8.96949
461.00,8.97818,25.143716,0.000446,25.061047,-1.5643,0.144,8.96912,8.96912
462.00,8.97775,25.143773,0.000448,25.061047,-1.5644,0.144,8.97038,8.97038
463.00,8.97816,25.143805,0.000449,25.061000,-1.5646,0.144,8.97173,8.97173
464.00,8.97804,25.143925,0.000446,25.061026,-1.5647,0.144,8.97187,8.97187
465.00,8.97766,25.143923,0.000440,25.060972,-1.5648,0.144,8.97262,8.97262
466.00,8.97677,25.143874,0.000437,25.060881,-1.5649,0.144,8.97516,8.97516
467.00,8.97620,25.143955,0.000435,25.060926,-1.5651,0.145,8.97944,8.97944
468.00,8.97702,25.144050,0.000436,25.060991,-1.5651,0.145,8.98554,8.98554
469.00,8.97848,25.144132,0.000442,25.061104,-1.5651,0.145,8.99068,8.99068
470.00,8.97935,25.144270,0.000442,25.061149,-1.5651,0.145,8.99411,8.99411
471.00,8.97971,25.144361,0.000444,25.061194,-1.5651,0.145,8.99160,8.99160
472.00,8.97906,25.144322,0.000446,25.061146,-1.5652,0.145,8.98574,8.98574
473.00,8.97781,25.144289,0.000445,25.061104,-1.5653,0.145,8.97811,8.97811
474.00,8.97686,25.144143,0.000441,25.060891,-1.5654,0.145,8.97252,8.97252
475.00,8.97663,25.143999,0.000439,25.060784,-1.5654,0.145,8.96999,8.96999
476.00,8.97673,25.144057,0.000441,25.060801,-1.5656,0.145,8.96934,8.96934
477.00,8.97721,25.144139,0.000442,25.060845,-1.5657,0.145,8.96990,8.96990
478.00,8.97787,25.144226,0.000443,25.060890,-1.5658,0.145,8.96966,8.96966
479.00,8.97867,25.144306,0.000443,25.060929,-1.5659,0.145,8.96774,8.96774
480.00,8.97843,25.144418,0.000445,25.060976,-1.5660,0.145,8.96469,8.96469
481.00,8.97729,25.144419,0.000441,25.060951,-1.5661,0.145,8.96608,8.96608
482.00,8.97719,25.144400,0.000438,25.060889,-1.5662,0.145,8.96933,8.96933
483.00,8.97634,25.144354,0.000437,25.060891,-1.5663,0.145,8.97385,8.97385
484.00,8.97682,25.144422,0.000436,25.060956,-1.5665,0.146,8.97853,8.97853
485.00,8.97754,25.144498,0.000436,25.060985,-1.5667,0.146,8.98193,8.98193
486.00,8.97742,25.144593,0.000438,25.061006,-1.5669,0.146,8.98208,8.98208
487.00,8.97696,25.144684,0.000438,25.061064,-1.5669,0.146,8.98128,8.98128
488.00,8.97613,25.144718,0.000434,25.060989,-1.5670,0.146,8.98178,8.98178
489.00,8.97426,25.144722,0.000433,25.060939,-1.5671,0.146,8.98426,8.98426
490.00,8.97540,25.144632,0.000435,25.060881,-1.5672,0.146,8.98662,8.98662
491.00,8.97589,25.144648,0.000438,25.060882,-1.5673,0.146,8.98658,8.98658
492.00,8.97660,25.144582,0.000438,25.060807,-1.5675,0.146,8.98504,8.98504
493.00,8.97678,25.144659,0.000442,25.060930,-1.5676,0.146,8.98358,8.98358
494.00,8.97760,25.144678,0.000448,25.060921,-1.5677,0.146,8.98083,8.98083
495.00,8.97799,25.144796,0.000443,25.061003,-1.5678,0.146,8.97956,8.97956
496.00,8.97874,25.144782,0.000440,25.060989,-1.5678,0.146,8.97980,8.97980
497.00,8.97957,25.144917,0.000443,25.061057,-1.5679,0.146,8.97889,8.97889
498.00,8.98114,25.144934,0.000443,25.060983,-1.5679,0.146,8.97661,8.97661
499.00,8.98261,25.144944,0.000439,25.061024,-1.5679,0.147,8.97440,8.97440
500.00,8.98168,25.144968,0.000443,25.061025,-1.5679,0.147,8.97201,8.97201
501.00,8.98046,25.144950,0.000443,25.060982,-1.5680,0.147,8.97024,8.97024
502.00,8.97969,25.144937,0.000438,25.060921,-1.5681,0.147,8.97024,8.97024
503.00,8.97906,25.144986,0.000435,25.060913,-1.5683,0.147,8.96949,8.96949
504.00,8.97913,25.145072,0.000435,25.060945,-1.5686,0.147,8.96584,8.96584
505.00,8.97791,25.145046,0.000431,25.060837,-1.5689,0.147,8.95820,8.95820
506.00,8.97550,25.145104,0.000429,25.060834,-1.5692,0.148,8.94635,8.94635
507.00,8.97549,25.145214,0.000431,25.060890,-1.5694,0.148,8.93314,8.93314
508.00,8.97322,25.145221,0.000432,25.060901,-1.5694,0.148,8.91952,8.91952
509.00,8.97097,25.145272,0.000431,25.060889,-1.5694,0.148,8.90443,8.90443
510.00,8.97225,25.145369,0.000433,25.060989,-1.5695,0.148,8.88768,8.88768
@4,2.0001,4.0, 510.07 
511.00,8.96979,25.145451,0.000435,25.061089,-1.5696,0.148,8.87042,8.87042
512.00,8.96695,25.145419,0.000434,25.061118,-1.5698,0.148,8.85001,8.85001
513.00,8.95866,25.145439,0.000435,25.061115,-1.5700,0.148,8.82820,8.82820
514.00,8.94383,25.145548,0.000436,25.061141,-1.5702,0.148,8.80949,8.80949
515.00,8.93181,25.145556,0.000434,25.061050,-1.5704,0.149,8.79617,8.79617
516.00,8.91770,25.145550,0.000434,25.060964,-1.5705,0.149,8.78722,8.78722
517.00,8.90368,25.145605,0.000436,25.060937,-1.5705,0.149,8.78518,8.78518
518.00,8.88771,25.145684,0.000435,25.060921,-1.5705,0.149,8.78540,8.78540
519.00,8.87470,25.145582,0.000431,25.060793,-1.5707,0.149,8.78699,8.78699
520.00,8.85175,25.145588,0.000432,25.060836,-1.5708,0.149,8.78920,8.78920
521.00,8.82479,25.145691,0.000433,25.060900,-1.5710,0.149,8.79425,8.79425
522.00,8.80810,25.145739,0.000434,25.060892,-1.5713,0.149,8.79857,8.79857
523.00,8.80022,25.145717,0.000431,25.060855,-1.5715,0.149,8.80019,8.80019
524.00,8.79357,25.145863,0.000435,25.060965,-1.5717,0.149,8.79663,8.79663
525.00,8.78844,25.145986,0.000438,25.061013,-1.5718,0.149,8.79426,8.79426
526.00,8.78686,25.145955,0.000439,25.061010,-1.5721,0.149,8.79270,8.79270
527.00,8.78842,25.146004,0.000443,25.061094,-1.5723,0.149,8.79271,8.79271
528.00,8.79149,25.146144,0.000449,25.061207,-1.5725,0.149,8.79861,8.79861
529.00,8.79404,25.146169,0.000449,25.061246,-1.5727,0.149,8.81133,8.81133
530.00,8.79409,25.146105,0.000449,25.061200,-1.5728,0.149,8.82455,8.82455
531.00,8.79345,25.146187,0.000447,25.061194,-1.5729,0.149,8.83630,8.83630
532.00,8.79422,25.146171,0.000443,25.061114,-1.5730,0.150,8.84590,8.84590
533.00,8.79527,25.146157,0.000446,25.061093,-1.5732,0.150,8.85078,8.85078
534.00,8.79597,25.146208,0.000446,25.061099,-1.5733,0.150,8.85431,8.85431
535.00,8.80064,25.146281,0.000446,25.061083,-1.5734,0.150,8.85565,8.85565
536.00,8.80811,25.146333,0.000447,25.061079,-1.5736,0.150,8.85633,8.85633
537.00,8.81581,25.146380,0.000444,25.061111,-1.5737,0.150,8.85753,8.85753
538.00,8.82223,25.146455,0.000440,25.061161,-1.5739,0.150,8.86111,8.86111
539.00,8.82740,25.146473,0.000438,25.061110,-1.5741,0.150,8.86703,8.86703
540.00,8.83228,25.146634,0.000442,25.061199,-1.5744,0.150,8.87371,8.87371
541.00,8.83832,25.146738,0.000441,25.061235,-1.5746,0.150,8.88202,8.88202
542.00,8.84507,25.146807,0.000447,25.061224,-1.5748,0.150,8.89319,8.89319
543.00,8.85237,25.146732,0.000444,25.061089,-1.5749,0.150,8.90324,8.90324
544.00,8.85852,25.146794,0.000444,25.061138,-1.5750,0.150,8.91100,8.91100
545.00,8.86478,25.146734,0.000442,25.061106,-1.5751,0.150,8.91811,8.91811
546.00,8.87111,25.146677,0.000442,25.061104,-1.5751,0.150,8.92453,8.92453
547.00,8.87699,25.146637,0.000440,25.061096,-1.5752,0.151,8.92731,8.92731
548.00,8.88241,25.146748,0.000443,25.061143,-1.5754,0.151,8.92769,8.92769
549.00,8.88820,25.146718,0.000444,25.061063,-1.5756,0.151,8.92482,8.92482
550.00,8.89246,25.146762,0.000444,25.061107,-1.5759,0.151,8.92224,8.92224
551.00,8.89604,25.146754,0.000445,25.061105,-1.5762,0.151,8.92068,8.92068
552.00,8.89878,25.146814,0.000447,25.061087,-1.5765,0.151,8.92051,8.92051
553.00,8.90255,25.146845,0.000447,25.061056,-1.5767,0.151,8.92188,8.92188
554.00,8.90559,25.146872,0.000446,25.061071,-1.5769,0.151,8.92623,8.92623
555.00,8.90953,25.146878,0.000447,25.061041,-1.5771,0.151,8.93241,8.93241
556.00,8.91478,25.146968,0.000444,25.061046,-1.5773,0.151,8.93746,8.93746
557.00,8.91995,25.146942,0.000442,25.060992,-1.5774,0.151,8.94065,8.94065
558.00,8.92389,25.146964,0.000444,25.061014,-1.5775,0.151,8.94618,8.94618
559.00,8.92727,25.147022,0.000444,25.061021,-1.5776,0.151,8.95133,8.95133
560.00,8.92957,25.147049,0.000442,25.060934,-1.5777,0.151,8.95523,8.95523
561.00,8.93279,25.147167,0.000446,25.060976,-1.5778,0.151,8.95656,8.95656
562.00,8.93552,25.147341,0.000445,25.061035,-1.5780,0.152,8.95640,8.95640
563.00,8.93679,25.147344,0.000443,25.061034,-1.5782,0.152,8.95395,8.95395
564.00,8.93814,25.147402,0.000446,25.061059,-1.5785,0.152,8.95321,8.95321
565.00,8.93982,25.147435,0.000446,25.061119,-1.5788,0.152,8.95306,8.95306
566.00,8.94151,25.147423,0.000442,25.061088,-1.5790,0.152,8.95410,8.95410
567.00,8.94281,25.147468,0.000441,25.061179,-1.5792,0.152,8.95618,8.95618
568.00,8.94428,25.147597,0.000443,25.061270,-1.5795,0.152,8.95909,8.95909
569.00,8.94683,25.147650,0.000440,25.061326,-1.5797,0.152,8.96012,8.96012
570.00,8.94916,25.147641,0.000438,25.061292,-1.5800,0.152,8.95951,8.95951
571.00,8.95100,25.147647,0.000441,25.061268,-1.5802,0.152,8.95768,8.95768
572.00,8.95300,25.147615,0.000443,25.061192,-1.5805,0.152,8.95745,8.95745
573.00,8.95454,25.147651,0.000442,25.061099,-1.5807,0.152,8.95898,8.95898
574.00,8.95547,25.147639,0.000444,25.061014,-1.5808,0.152,8.95994,8.95994
575.00,8.95692,25.147752,0.000445,25.061028,-1.5810,0.152,8.96296,8.96296
576.00,8.95833,25.147733,0.000444,25.061012,-1.5812,0.152,8.96731,8.96731
577.00,8.95945,25.147776,0.000444,25.060997,-1.5814,0.152,8.96949,8.96949
578.00,8.96005,25.147765,0.000444,25.061009,-1.5816,0.152,8.96890,8.96890
579.00,8.96047,25.147815,0.000445,25.061046,-1.5818,0.152,8.96957,8.96957
580.00,8.96079,25.147760,0.000443,25.060996,-1.5821,0.152,8.96794,8.96794
581.00,8.96123,25.147803,0.000442,25.061011,-1.5824,0.153,8.96764,8.96764
582.00,8.96227,25.147828,0.000442,25.061002,-1.5827,0.153,8.96891,8.96891
583.00,8.96388,25.147866,0.000441,25.061003,-1.5829,0.153,8.97189,8.97189
584.00,8.96531,25.147936,0.000441,25.061087,-1.5832,0.153,8.97361,8.97361
585.00,8.96607,25.148033,0.000442,25.061134,-1.5835,0.153,8.97468,8.97468
586.00,8.96658,25.148158,0.000443,25.061180,-1.5838,0.153,8.97569,8.97569
587.00,8.96752,25.148231,0.000446,25.061243,-1.5841,0.153,8.97613,8.97613
588.00,8.96843,25.148288,0.000445,25.061291,-1.5844,0.153,8.97538,8.97538
589.00,8.96903,25.148306,0.000443,25.061193,-1.5846,0.153,8.97443,8.97443
590.00,8.96978,25.148325,0.000444,25.061184,-1.5849,0.153,8.97525,8.97525
591.00,8.97063,25.148292,0.000445,25.061118,-1.5850,0.154,8.97404,8.97404
592.00,8.97174,25.148222,0.000445,25.061097,-1.5853,0.154,8.97511,8.97511
593.00,8.97303,25.148211,0.000447,25.061081,-1.5855,0.154,8.97788,8.97788
594.00,8.97397,25.148245,0.000451,25.061096,-1.5859,0.154,8.97962,8.97962
595.00,8.97426,25.148337,0.000449,25.061140,-1.5863,0.154,8.97858,8.97858
596.00,8.97383,25.148392,0.000449,25.061135,-1.5866,0.154,8.97697,8.97697
597.00,8.97334,25.148500,0.000447,25.061141,-1.5869,0.154,8.97268,8.97268
598.00,8.97305,25.148528,0.000447,25.061114,-1.5872,0.154,8.96688,8.96688
599.00,8.97273,25.148560,0.000448,25.061093,-1.5876,0.154,8.96245,8.96245
600.00,8.97244,25.148573,0.000452,25.061023,-1.5878,0.153,8.96137,8.96137
601.00,8.97242,25.148550,0.000451,25.061022,-1.5880,0.153,8.96282,8.96282
602.00,8.97215,25.148543,0.000452,25.060990,-1.5882,0.153,8.96539,8.96539
603.00,8.97170,25.148539,0.000455,25.060974,-1.5884,0.153,8.96877,8.96877
604.00,8.97189,25.148550,0.000454,25.060986,-1.5886,0.153,8.97298,8.97298
605.00,8.97236,25.148599,0.000452,25.061051,-1.5889,0.154,8.97398,8.97398
606.00,8.97209,25.148633,0.000451,25.061031,-1.5892,0.154,8.97359,8.97359
607.00,8.97167,25.148753,0.000449,25.061087,-1.5895,0.154,8.97218,8.97218
608.00,8.97104,25.148820,0.000444,25.061134,-1.5898,0.154,8.96988,8.96988
609.00,8.97071,25.148855,0.000444,25.061125,-1.5901,0.154,8.96713,8.96713
610.00,8.97031,25.148884,0.000442,25.061204,-1.5903,0.154,8.96662,8.96662
611.00,8.97019,25.148991,0.000442,25.061312,-1.5905,0.154,8.96730,8.96730
612.00,8.96984,25.148946,0.000439,25.061218,-1.5907,0.155,8.96694,8.96694
613.00,8.96883,25.148949,0.000443,25.061182,-1.5910,0.155,8.96812,8.96812
614.00,8.96835,25.148979,0.000442,25.061211,-1.5913,0.155,8.97095,8.97095
615.00,8.96880,25.148960,0.000443,25.061117,-1.5916,0.155,8.97493,8.97493
616.00,8.97002,25.148864,0.000444,25.060988,-1.5918,0.155,8.97928,8.97928
617.00,8.97149,25.148883,0.000445,25.061001,-1.5921,0.155,8.98429,8.98429
618.00,8.97285,25.149009,0.000440,25.061068,-1.5923,0.155,8.98701,8.98701
619.00,8.97410,25.149125,0.000441,25.061136,-1.5925,0.155,8.98840,8.98840
620.00,8.97562,25.149210,0.000439,25.061190,-1.5928,0.155,8.98957,8.98957
621.00,8.97693,25.149226,0.000437,25.061148,-1.5929,0.155,8.98981,8.98981
622.00,8.97828,25.149309,0.000438,25.061165,-1.5931,0.155,8.99277,8.99277
623.00,8.97926,25.149343,0.000443,25.061176,-1.5932,0.155,8.99314,8.99314
624.00,8.97962,25.149341,0.000443,25.061141,-1.5934,0.155,8.98899,8.98899
625.00,8.97890,25.149356,0.000444,25.061111,-1.5936,0.155,8.97967,8.97967
626.00,8.97803,25.149555,0.000448,25.061277,-1.5939,0.155,8.96932,8.96932
627.00,8.97605,25.149670,0.000451,25.061396,-1.5941,0.155,8.95999,8.95999
628.00,8.97627,25.149670,0.000451,25.061341,-1.5944,0.155,8.95712,8.95712
629.00,8.97735,25.149629,0.000453,25.061288,-1.5947,0.155,8.95725,8.95725
630.00,8.97841,25.149646,0.000453,25.061237,-1.5950,0.155,8.96141,8.96141
631.00,8.97930,25.149633,0.000446,25.061235,-1.5952,0.155,8.96837,8.96837
632.00,8.97782,25.149496,0.000444,25.061104,-1.5954,0.156,8.97460,8.97460
633.00,8.97560,25.149471,0.000443,25.061114,-1.5956,0.156,8.97838,8.97838
634.00,8.97379,25.149529,0.000438,25.061102,-1.5958,0.156,8.98363,8.98363
635.00,8.97277,25.149527,0.000440,25.061159,-1.5960,0.156,8.98806,8.98806
636.00,8.97334,25.149530,0.000445,25.061118,-1.5962,0.156,8.98835,8.98835
637.00,8.97566,25.149612,0.000449,25.061150,-1.5965,0.156,8.98401,8.98401
638.00,8.97712,25.149656,0.000447,25.061112,-1.5968,0.156,8.97924,8.97924
639.00,8.97631,25.149707,0.000446,25.061157,-1.5971,0.156,8.97394,8.97394
640.00,8.97493,25.149807,0.000441,25.061139,-1.5974,0.156,8.97071,8.97071
641.00,8.97377,25.149829,0.000439,25.061079,-1.5978,0.156,8.96937,8.96937
642.00,8.97301,25.149877,0.000434,25.061085,-1.5980,0.156,8.97068,8.97068
643.00,8.97160,25.149965,0.000438,25.061145,-1.5983,0.156,8.97040,8.97040
644.00,8.97163,25.149994,0.000440,25.061119,-1.5985,0.156,8.97066,8.97066
645.00,8.97321,25.150028,0.000445,25.061166,-1.5987,0.156,8.96986,8.96986
646.00,8.97455,25.150081,0.000446,25.061188,-1.5988,0.156,8.97030,8.97030
647.00,8.97546,25.150145,0.000446,25.061173,-1.5991,0.156,8.97026,8.97026
648.00,8.97594,25.150185,0.000444,25.061180,-1.5992,0.156,8.97076,8.97076
649.00,8.97556,25.150177,0.000445,25.061201,-1.5994,0.156,8.97204,8.97204
650.00,8.97530,25.150187,0.000443,25.061184,-1.5997,0.156,8.97258,8.97258
651.00,8.97514,25.150250,0.000443,25.061214,-1.6000,0.157,8.97270,8.97270
652.00,8.97434,25.150263,0.000439,25.061229,-1.6003,0.157,8.97302,8.97302
653.00,8.97233,25.150253,0.000437,25.061190,-1.6005,0.157,8.97142,8.97142
654.00,8.97086,25.150343,0.000436,25.061210,-1.6008,0.157,8.96487,8.96487
655.00,8.97143,25.150452,0.000435,25.061284,-1.6011,0.157,8.95568,8.95568
656.00,8.97159,25.150400,0.000434,25.061220,-1.6014,0.158,8.94343,8.94343
657.00,8.97142,25.150322,0.000432,25.061118,-1.6017,0.158,8.93114,8.93114
658.00,8.97262,25.150358,0.000429,25.061160,-1.6020,0.158,8.92252,8.92252
659.00,8.97250,25.150297,0.000422,25.061079,-1.6023,0.158,8.91711,8.91711
660.00,8.97374,25.150158,0.000420,25.060863,-1.6026,0.159,8.91011,8.91011
@5,2.0001,4.0, 660.014999999999 
661.00,8.97597,25.150315,0.000420,25.060980,-1.6028,0.159,8.90027,8.90027
662.00,8.97181,25.150525,0.000426,25.061115,-1.6031,0.159,8.88759,8.88759
663.00,8.95710,25.150598,0.000427,25.061081,-1.6032,0.158,8.87293,8.87293
664.00,8.94404,25.150633,0.000430,25.061103,-1.6035,0.158,8.85752,8.85752
665.00,8.93682,25.150747,0.000431,25.061229,-1.6037,0.159,8.84699,8.84699
666.00,8.92740,25.150726,0.000431,25.061205,-1.6040,0.159,8.84132,8.84132
667.00,8.91497,25.150648,0.000430,25.061108,-1.6042,0.159,8.83787,8.83787
668.00,8.90342,25.150618,0.000435,25.061075,-1.6045,0.159,8.83697,8.83697
669.00,8.89287,25.150749,0.000437,25.061159,-1.6048,0.159,8.83523,8.83523
670.00,8.88463,25.150789,0.000440,25.061156,-1.6050,0.159,8.83111,8.83111
671.00,8.87446,25.150821,0.000440,25.061162,-1.6053,0.159,8.82672,8.82672
672.00,8.86631,25.150877,0.000440,25.061227,-1.6057,0.159,8.82429,8.82429
673.00,8.86069,25.151015,0.000440,25.061345,-1.6060,0.159,8.82261,8.82261
674.00,8.85403,25.151036,0.000439,25.061329,-1.6063,0.159,8.82611,8.82611
675.00,8.84602,25.151043,0.000439,25.061281,-1.6066,0.159,8.83248,8.83248
676.00,8.83869,25.150955,0.000435,25.061108,-1.6069,0.160,8.83713,8.83713
677.00,8.83365,25.151052,0.000440,25.061151,-1.6071,0.159,8.83987,8.83987
678.00,8.83274,25.151000,0.000441,25.061052,-1.6073,0.159,8.84228,8.84228
679.00,8.83192,25.151028,0.000442,25.060992,-1.6075,0.159,8.84337,8.84337
680.00,8.83192,25.151074,0.000441,25.060952,-1.6077,0.159,8.84559,8.84559
681.00,8.83204,25.151207,0.000447,25.061077,-1.6079,0.159,8.85100,8.85100
682.00,8.83213,25.151184,0.000441,25.061033,-1.6083,0.159,8.85663,8.85663
683.00,8.83346,25.151206,0.000440,25.061038,-1.6086,0.159,8.85897,8.85897
684.00,8.83661,25.151164,0.000436,25.060971,-1.6090,0.160,8.85949,8.85949
685.00,8.83913,25.151249,0.000437,25.061062,-1.6092,0.160,8.85963,8.85963
686.00,8.84143,25.151282,0.000439,25.061074,-1.6095,0.160,8.85961,8.85961
687.00,8.84490,25.151363,0.000443,25.061083,-1.6097,0.160,8.86184,8.86184
688.00,8.84724,25.151431,0.000444,25.061105,-1.6100,0.160,8.86789,8.86789
689.00,8.84993,25.151615,0.000447,25.061256,-1.6104,0.160,8.87575,8.87575
690.00,8.85287,25.151641,0.000448,25.061198,-1.6107,0.160,8.88171,8.88171
691.00,8.85625,25.151737,0.000447,25.061170,-1.6110,0.160,8.88532,8.88532
692.00,8.85910,25.151822,0.000446,25.061163,-1.6114,0.160,8.88617,8.88617
693.00,8.86206,25.151884,0.000444,25.061144,-1.6116,0.160,8.88499,8.88499
694.00,8.86593,25.151883,0.000447,25.061080,-1.6119,0.160,8.88286,8.88286
695.00,8.86856,25.151899,0.000449,25.061160,-1.6123,0.160,8.88416,8.88416
696.00,8.87071,25.151871,0.000445,25.061149,-1.6126,0.160,8.88440,8.88440
697.00,8.87283,25.151912,0.000443,25.061158,-1.6130,0.160,8.88723,8.88723
698.00,8.87504,25.151964,0.000446,25.061164,-1.6134,0.160,8.89270,8.89270
699.00,8.87673,25.151978,0.000443,25.061141,-1.6137,0.161,8.89766,8.89766
700.00,8.87906,25.151992,0.000439,25.061137,-1.6139,0.161,8.89921,8.89921
701.00,8.88177,25.152081,0.000441,25.061172,-1.6142,0.161,8.90318,8.90318
702.00,8.88517,25.152039,0.000443,25.061096,-1.6143,0.161,8.90775,8.90775
703.00,8.88810,25.152033,0.000441,25.061041,-1.6146,0.161,8.91020,8.91020
704.00,8.89089,25.152032,0.000442,25.061015,-1.6148,0.161,8.91256,8.91256
705.00,8.89390,25.152176,0.000444,25.061031,-1.6150,0.161,8.91773,8.91773
706.00,8.89651,25.152116,0.000445,25.060956,-1.6153,0.161,8.92464,8.92464
707.00,8.89958,25.152120,0.000446,25.061030,-1.6156,0.161,8.93020,8.93020
708.00,8.90334,25.152142,0.000449,25.061148,-1.6160,0.161,8.93631,8.93631
709.00,8.90636,25.152143,0.000449,25.061176,-1.6164,0.161,8.93927,8.93927
710.00,8.90897,25.152068,0.000452,25.061130,-1.6168,0.161,8.93855,8.93855
711.00,8.91164,25.152192,0.000456,25.061263,-1.6172,0.161,8.93740,8.93740
712.00,8.91419,25.152246,0.000457,25.061276,-1.6175,0.161,8.93675,8.93675
713.00,8.91717,25.152243,0.000455,25.061194,-1.6178,0.161,8.93419,8.93419
714.00,8.91993,25.152243,0.000456,25.061146,-1.6180,0.161,8.93366,8.93366
715.00,8.92195,25.152294,0.000455,25.061139,-1.6182,0.161,8.93420,8.93420
716.00,8.92496,25.152281,0.000452,25.061095,-1.6184,0.161,8.93458,8.93458
717.00,8.92743,25.152285,0.000449,25.061063,-1.6187,0.162,8.93327,8.93327
718.00,8.92828,25.152392,0.000450,25.061086,-1.6190,0.162,8.93508,8.93508
719.00,8.93012,25.152482,0.000447,25.061110,-1.6193,0.162,8.93891,8.93891
720.00,8.93285,25.152540,0.000447,25.061113,-1.6196,0.162,8.94338,8.94338
721.00,8.93508,25.152611,0.000445,25.061095,-1.6200,0.162,8.94780,8.94780
722.00,8.93724,25.152695,0.000444,25.061083,-1.6204,0.162,8.95340,8.95340
723.00,8.93940,25.152759,0.000446,25.061110,-1.6208,0.162,8.95612,8.95612
724.00,8.94159,25.152828,0.000449,25.061148,-1.6211,0.162,8.95932,8.95932
725.00,8.94381,25.152865,0.000451,25.061180,-1.6214,0.162,8.96243,8.96243
726.00,8.94522,25.152910,0.000454,25.061163,-1.6217,0.162,8.96331,8.96331
727.00,8.94629,25.153005,0.000454,25.061178,-1.6220,0.162,8.96326,8.96326
728.00,8.94678,25.152957,0.000452,25.061142,-1.6224,0.162,8.96180,8.96180
729.00,8.94705,25.152988,0.000452,25.061142,-1.6229,0.162,8.95781,8.95781
730.00,8.94784,25.153009,0.000450,25.061120,-1.6234,0.162,8.95354,8.95354
731.00,8.94872,25.153073,0.000450,25.061115,-1.6238,0.162,8.95057,8.95057
732.00,8.94944,25.153031,0.000451,25.061083,-1.6241,0.162,8.94975,8.94975
733.00,8.95056,25.153142,0.000452,25.061093,-1.6243,0.162,8.95183,8.95183
734.00,8.95177,25.153104,0.000452,25.061042,-1.6245,0.162,8.95354,8.95354
735.00,8.95299,25.153105,0.000454,25.060992,-1.6247,0.162,8.95509,8.95509
736.00,8.95416,25.153119,0.000454,25.060990,-1.6250,0.162,8.95664,8.95664
737.00,8.95495,25.153206,0.000456,25.061062,-1.6254,0.162,8.95498,8.95498
738.00,8.95528,25.153241,0.000455,25.061018,-1.6257,0.162,8.95131,8.95131
739.00,8.95522,25.153348,0.000451,25.060984,-1.6260,0.163,8.95019,8.95019
740.00,8.95522,25.153448,0.000451,25.060990,-1.6264,0.163,8.94963,8.94963
741.00,8.95482,25.153406,0.000452,25.060953,-1.6268,0.163,8.94722,8.94722
742.00,8.95409,25.153430,0.000452,25.060912,-1.6271,0.163,8.94729,8.94729
743.00,8.95352,25.153423,0.000450,25.060941,-1.6275,0.163,8.94769,8.94769
744.00,8.95258,25.153417,0.000452,25.061008,-1.6279,0.163,8.94590,8.94590
745.00,8.95118,25.153389,0.000450,25.061028,-1.6282,0.163,8.94419,8.94419
746.00,8.95062,25.153448,0.000447,25.061092,-1.6285,0.163,8.94778,8.94778
747.00,8.95050,25.153469,0.000445,25.061145,-1.6288,0.163,8.95049,8.95049
748.00,8.95083,25.153470,0.000446,25.061147,-1.6291,0.163,8.95561,8.95561
749.00,8.95240,25.153519,0.000449,25.061227,-1.6294,0.163,8.96328,8.96328
750.00,8.95426,25.153573,0.000448,25.061246,-1.6297,0.163,8.97172,8.97172
751.00,8.95595,25.153585,0.000450,25.061204,-1.6299,0.163,8.97478,8.97478
752.00,8.95691,25.153556,0.000449,25.061117,-1.6301,0.163,8.97503,8.97503
753.00,8.95675,25.153613,0.000451,25.061099,-1.6304,0.163,8.97153,8.97153
754.00,8.95682,25.153741,0.000447,25.061076,-1.6307,0.163,8.96598,8.96598
755.00,8.95654,25.153823,0.000449,25.061051,-1.6312,0.163,8.95963,8.95963
756.00,8.95646,25.153989,0.000451,25.061083,-1.6316,0.163,8.95452,8.95452
757.00,8.95635,25.154134,0.000452,25.061109,-1.6321,0.163,8.95326,8.95326
758.00,8.95710,25.154208,0.000449,25.061139,-1.6325,0.164,8.95331,8.95331
759.00,8.95802,25.154251,0.000449,25.061131,-1.6328,0.164,8.95373,8.95373
760.00,8.95924,25.154246,0.000446,25.061139,-1.6330,0.164,8.95196,8.95196
761.00,8.95942,25.154214,0.000443,25.061106,-1.6332,0.164,8.95176,8.95176
762.00,8.95874,25.154153,0.000443,25.061106,-1.6335,0.164,8.95183,8.95183
763.00,8.95844,25.154194,0.000446,25.061145,-1.6338,0.164,8.95486,8.95486
764.00,8.95968,25.154106,0.000447,25.061152,-1.6342,0.164,8.95933,8.95933
765.00,8.96144,25.154108,0.000448,25.061134,-1.6347,0.164,8.96573,8.96573
766.00,8.96294,25.154069,0.000450,25.061125,-1.6351,0.164,8.97299,8.97299
767.00,8.96414,25.154074,0.000448,25.061100,-1.6355,0.164,8.97834,8.97834
768.00,8.96486,25.154049,0.000448,25.061006,-1.6358,0.164,8.98005,8.98005
769.00,8.96479,25.154180,0.000449,25.060949,-1.6361,0.164,8.97833,8.97833
770.00,8.96337,25.154297,0.000451,25.061014,-1.6365,0.164,8.97363,8.97363
771.00,8.96227,25.154401,0.000452,25.061069,-1.6368,0.164,8.96600,8.96600
772.00,8.96163,25.154540,0.000455,25.061080,-1.6371,0.164,8.96028,8.96028
773.00,8.96146,25.154600,0.000452,25.061083,-1.6376,0.164,8.95948,8.95948
774.00,8.96232,25.154608,0.000449,25.061097,-1.6379,0.165,8.95919,8.95919
775.00,8.96280,25.154536,0.000445,25.060989,-1.6383,0.165,8.96069,8.96069
776.00,8.96355,25.154523,0.000444,25.060953,-1.6387,0.165,8.96467,8.96467
777.00,8.96449,25.154532,0.000443,25.060961,-1.6392,0.165,8.96480,8.96480
778.00,8.96522,25.154600,0.000442,25.061036,-1.6395,0.165,8.96133,8.96133
779.00,8.96698,25.154578,0.000443,25.061032,-1.6398,0.165,8.95957,8.95957
780.00,8.96826,25.154722,0.000444,25.061153,-1.6401,0.165,8.95995,8.95995
781.00,8.96718,25.154776,0.000443,25.061159,-1.6404,0.165,8.96039,8.96039
782.00,8.96575,25.154758,0.000443,25.061178,-1.6406,0.165,8.96449,8.96449
783.00,8.96565,25.154793,0.000447,25.061177,-1.6409,0.165,8.96878,8.96878
784.00,8.96676,25.154844,0.000453,25.061158,-1.6413,0.165,8.97283,8.97283
785.00,8.96747,25.154870,0.000456,25.061166,-1.6417,0.165,8.97487,8.97487
786.00,8.96683,25.154925,0.000457,25.061174,-1.6420,0.165,8.97381,8.97381
787.00,8.96563,25.155013,0.000457,25.061160,-1.6425,0.165,8.97071,8.97071
788.00,8.96447,25.155008,0.000455,25.061053,-1.6429,0.165,8.96901,8.96901
789.00,8.96458,25.154996,0.000448,25.060986,-1.6433,0.165,8.96772,8.96772
790.00,8.96517,25.154908,0.000446,25.060865,-1.6437,0.165,8.96703,8.96703
791.00,8.96610,25.154859,0.000443,25.060851,-1.6440,0.165,8.96762,8.96762
792.00,8.96683,25.154815,0.000438,25.060832,-1.6444,0.166,8.96777,8.96777
793.00,8.96680,25.154803,0.000443,25.060869,-1.6448,0.165,8.96730,8.96730
794.00,8.96660,25.154915,0.000447,25.061014,-1.6451,0.165,8.96676,8.96676
795.00,8.96690,25.154995,0.000446,25.061057,-1.6456,0.165,8.96651,8.96651
796.00,8.96714,25.155080,0.000447,25.061075,-1.6460,0.165,8.96724,8.96724
797.00,8.96740,25.155124,0.000448,25.061039,-1.6463,0.165,8.96718,8.96718
798.00,8.96738,25.155263,0.000444,25.061103,-1.6467,0.166,8.96394,8.96394
799.00,8.96706,25.155260,0.000439,25.061012,-1.6470,0.166,8.96068,8.96068
800.00,8.96673,25.155322,0.000442,25.061011,-1.6473,0.166,8.95724,8.95724
801.00,8.96605,25.155383,0.000442,25.060973,-1.6476,0.166,8.95427,8.95427
802.00,8.96508,25.155468,0.000443,25.060993,-1.6479,0.166,8.95570,8.95570
803.00,8.96369,25.155472,0.000439,25.060927,-1.6483,0.166,8.95602,8.95602
804.00,8.96308,25.155563,0.000441,25.060972,-1.6488,0.166,8.94935,8.94935
805.00,8.96266,25.155662,0.000438,25.061009,-1.6492,0.166,8.93985,8.93985
806.00,8.96128,25.155662,0.000436,25.060962,-1.6496,0.167,8.92840,8.92840
807.00,8.96041,25.155760,0.000438,25.061044,-1.6499,0.167,8.91545,8.91545
808.00,8.95841,25.155784,0.000437,25.061051,-1.6503,0.167,8.90919,8.90919
809.00,8.95404,25.155803,0.000435,25.060993,-1.6505,0.167,8.91070,8.91070
810.00,8.95277,25.155842,0.000436,25.060971,-1.6508,0.167,8.91347,8.91347
@6,2.0001,4.0, 810.058000000005 
811.00,8.95684,25.155957,0.000437,25.061034,-1.6511,0.167,8.91361,8.91361
812.00,8.96162,25.155884,0.000435,25.060934,-1.6514,0.167,8.91091,8.91091
813.00,8.94274,25.155885,0.000439,25.060898,-1.6517,0.167,8.90242,8.90242
814.00,8.92922,25.155871,0.000441,25.060930,-1.6521,0.167,8.89107,8.89107
815.00,8.92617,25.155820,0.000439,25.060891,-1.6525,0.168,8.87995,8.87995
816.00,8.92404,25.155824,0.000439,25.060897,-1.6529,0.168,8.87129,8.87129
817.00,8.91835,25.155981,0.000443,25.061004,-1.6533,0.168,8.86477,8.86477
818.00,8.91119,25.156091,0.000444,25.061145,-1.6537,0.168,8.86264,8.86264
819.00,8.90263,25.156203,0.000446,25.061176,-1.6541,0.168,8.86217,8.86217
820.00,8.89596,25.156261,0.000449,25.061222,-1.6545,0.168,8.86313,8.86313
821.00,8.89116,25.156347,0.000454,25.061290,-1.6548,0.168,8.86574,8.86574
822.00,8.88805,25.156377,0.000450,25.061267,-1.6551,0.168,8.86783,8.86783
823.00,8.88562,25.156375,0.000446,25.061167,-1.6555,0.168,8.86728,8.86728
824.00,8.88360,25.156407,0.000445,25.061164,-1.6558,0.168,8.86601,8.86601
825.00,8.88125,25.156487,0.000445,25.061182,-1.6562,0.168,8.86554,8.86554
826.00,8.87732,25.156427,0.000441,25.061125,-1.6566,0.168,8.86312,8.86312
827.00,8.87328,25.156396,0.000443,25.061086,-1.6571,0.168,8.86004,8.86004
828.00,8.87048,25.156423,0.000446,25.061145,-1.6574,0.168,8.85865,8.85865
829.00,8.86721,25.156433,0.000445,25.061095,-1.6577,0.168,8.85876,8.85876
830.00,8.86467,25.156430,0.000445,25.061102,-1.6579,0.168,8.85942,8.85942
831.00,8.86326,25.156450,0.000449,25.061069,-1.6582,0.168,8.86224,8.86224
832.00,8.86266,25.156445,0.000448,25.061052,-1.6585,0.168,8.86858,8.86858
833.00,8.86278,25.156516,0.000448,25.061075,-1.6590,0.168,8.87379,8.87379
834.00,8.86387,25.156581,0.000450,25.061121,-1.6595,0.168,8.88054,8.88054
835.00,8.86571,25.156680,0.000452,25.061148,-1.6601,0.168,8.88700,8.88700
836.00,8.86664,25.156788,0.000453,25.061211,-1.6606,0.168,8.89102,8.89102
837.00,8.86819,25.156872,0.000457,25.061253,-1.6610,0.168,8.88951,8.88951
838.00,8.87072,25.156893,0.000457,25.061243,-1.6613,0.168,8.88891,8.88891
839.00,8.87216,25.156845,0.000457,25.061202,-1.6617,0.168,8.88536,8.88536
840.00,8.87280,25.156850,0.000458,25.061168,-1.6620,0.169,8.88015,8.88015
841.00,8.87358,25.156879,0.000456,25.061149,-1.6624,0.169,8.87785,8.87785
842.00,8.87394,25.156968,0.000455,25.061132,-1.6628,0.169,8.87978,8.87978
843.00,8.87506,25.156993,0.000454,25.061069,-1.6632,0.169,8.88409,8.88409
844.00,8.87689,25.157121,0.000455,25.061120,-1.6636,0.169,8.89044,8.89044
845.00,8.87953,25.157186,0.000455,25.061095,-1.6641,0.169,8.89664,8.89664
846.00,8.88234,25.157197,0.000454,25.061088,-1.6646,0.169,8.90178,8.90178
847.00,8.88517,25.157176,0.000452,25.061047,-1.6651,0.169,8.90626,8.90626
848.00,8.88774,25.157178,0.000452,25.061016,-1.6655,0.169,8.90747,8.90747
849.00,8.89024,25.157060,0.000449,25.060900,-1.6658,0.169,8.90646,8.90646
850.00,8.89234,25.157061,0.000451,25.060907,-1.6662,0.169,8.90555,8.90555
851.00,8.89349,25.157164,0.000452,25.060881,-1.6665,0.169,8.90710,8.90710
852.00,8.89448,25.157183,0.000454,25.060922,-1.6669,0.169,8.90709,8.90709
853.00,8.89609,25.157328,0.000455,25.061019,-1.6674,0.169,8.90674,8.90674
854.00,8.89650,25.157481,0.000456,25.061109,-1.6678,0.169,8.90593,8.90593
855.00,8.89704,25.157428,0.000455,25.061055,-1.6682,0.169,8.90874,8.90874
856.00,8.89834,25.157401,0.000452,25.061111,-1.6686,0.169,8.91106,8.91106
857.00,8.90054,25.157414,0.000449,25.061124,-1.6690,0.169,8.91329,8.91329
858.00,8.90264,25.157389,0.000449,25.061080,-1.6694,0.169,8.91534,8.91534
859.00,8.90460,25.157392,0.000444,25.061059,-1.6698,0.169,8.91715,8.91715
860.00,8.90661,25.157537,0.000443,25.061139,-1.6702,0.170,8.91566,8.91566
861.00,8.90854,25.157565,0.000445,25.061090,-1.6706,0.170,8.91532,8.91532
862.00,8.90974,25.157641,0.000445,25.061038,-1.6709,0.170,8.91797,8.91797
863.00,8.91048,25.157672,0.000443,25.061050,-1.6713,0.170,8.92124,8.92124
864.00,8.91224,25.157678,0.000444,25.061098,-1.6717,0.170,8.92641,8.92641
865.00,8.91369,25.157667,0.000442,25.061082,-1.6721,0.170,8.93458,8.93458
866.00,8.91442,25.157680,0.000441,25.061126,-1.6724,0.170,8.93823,8.93823
867.00,8.91673,25.157685,0.000447,25.061220,-1.6728,0.170,8.93693,8.93693
868.00,8.91983,25.157672,0.000449,25.061176,-1.6731,0.170,8.93481,8.93481
869.00,8.92161,25.157755,0.000450,25.061180,-1.6734,0.170,8.93261,8.93261
870.00,8.92257,25.157801,0.000447,25.061194,-1.6739,0.170,8.92566,8.92566
871.00,8.92255,25.157886,0.000442,25.061190,-1.6744,0.170,8.92102,8.92102
872.00,8.92201,25.157979,0.000438,25.061151,-1.6748,0.170,8.92001,8.92001
873.00,8.92254,25.158057,0.000438,25.061199,-1.6752,0.170,8.92107,8.92107
874.00,8.92422,25.158096,0.000439,25.061224,-1.6757,0.170,8.92272,8.92272
875.00,8.92496,25.158128,0.000442,25.061208,-1.6761,0.170,8.92615,8.92615
876.00,8.92549,25.158152,0.000446,25.061251,-1.6765,0.170,8.93112,8.93112
877.00,8.92655,25.158080,0.000447,25.061205,-1.6770,0.170,8.93596,8.93596
878.00,8.92815,25.158068,0.000446,25.061206,-1.6774,0.170,8.93751,8.93751
879.00,8.92923,25.158076,0.000448,25.061157,-1.6779,0.170,8.93772,8.93772
880.00,8.93057,25.158025,0.000448,25.061078,-1.6783,0.170,8.93891,8.93891
881.00,8.93186,25.158022,0.000448,25.061030,-1.6788,0.170,8.93908,8.93908
882.00,8.93271,25.158123,0.000447,25.061127,-1.6792,0.171,8.93906,8.93906
883.00,8.93335,25.158172,0.000446,25.061088,-1.6795,0.171,8.94116,8.94116
884.00,8.93395,25.158198,0.000447,25.061103,-1.6798,0.171,8.94294,8.94294
885.00,8.93363,25.158264,0.000447,25.061100,-1.6801,0.171,8.94175,8.94175
886.00,8.93287,25.158359,0.000448,25.061163,-1.6804,0.171,8.94002,8.94002
887.00,8.93318,25.158330,0.000446,25.061062,-1.6807,0.171,8.93757,8.93757
888.00,8.93363,25.158327,0.000446,25.061051,-1.6811,0.171,8.93393,8.93393
889.00,8.93464,25.158392,0.000445,25.060986,-1.6816,0.171,8.93198,8.93198
890.00,8.93454,25.158443,0.000446,25.061042,-1.6821,0.171,8.93205,8.93205
891.00,8.93533,25.158459,0.000446,25.060997,-1.6826,0.171,8.93351,8.93351
892.00,8.93654,25.158532,0.000444,25.060993,-1.6831,0.171,8.93391,8.93391
893.00,8.93720,25.158713,0.000448,25.061088,-1.6834,0.171,8.93742,8.93742
894.00,8.93811,25.158769,0.000448,25.061163,-1.6838,0.171,8.94215,8.94215
895.00,8.93929,25.158861,0.000451,25.061224,-1.6841,0.171,8.94645,8.94645
896.00,8.93976,25.158975,0.000453,25.061265,-1.6845,0.172,8.94522,8.94522
897.00,8.93892,25.159022,0.000457,25.061318,-1.6849,0.171,8.94341,8.94341
898.00,8.93823,25.158996,0.000456,25.061289,-1.6853,0.171,8.93892,8.93892
899.00,8.93833,25.158946,0.000454,25.061209,-1.6858,0.171,8.93120,8.93120
900.00,8.93676,25.158936,0.000451,25.061153,-1.6862,0.172,8.92482,8.92482
901.00,8.93585,25.158865,0.000451,25.061075,-1.6866,0.172,8.92401,8.92401
902.00,8.93465,25.158895,0.000447,25.061044,-1.6870,0.172,8.92583,8.92583
903.00,8.93436,25.158924,0.000448,25.061045,-1.6874,0.172,8.93019,8.93019
904.00,8.93437,25.159014,0.000448,25.061127,-1.6877,0.172,8.93767,8.93767
905.00,8.93448,25.159034,0.000447,25.061181,-1.6882,0.172,8.94297,8.94297
906.00,8.93606,25.158994,0.000444,25.061146,-1.6886,0.172,8.94481,8.94481
907.00,8.93712,25.159058,0.000447,25.061245,-1.6891,0.172,8.94581,8.94581
908.00,8.93750,25.159026,0.000448,25.061275,-1.6895,0.172,8.94322,8.94322
909.00,8.93764,25.159004,0.000449,25.061229,-1.6900,0.172,8.93798,8.93798
910.00,8.93744,25.159009,0.000447,25.061132,-1.6904,0.172,8.93651,8.93651
911.00,8.93763,25.159131,0.000450,25.061177,-1.6908,0.172,8.93700,8.93700
912.00,8.93789,25.159134,0.000448,25.061065,-1.6911,0.172,8.93746,8.93746
913.00,8.93729,25.159187,0.000445,25.060994,-1.6915,0.172,8.93988,8.93988
914.00,8.93638,25.159294,0.000444,25.060992,-1.6919,0.173,8.94376,8.94376
915.00,8.93725,25.159316,0.000447,25.061008,-1.6924,0.173,8.94469,8.94469
916.00,8.93742,25.159330,0.000444,25.060961,-1.6928,0.173,8.94526,8.94526
917.00,8.93838,25.159396,0.000447,25.061022,-1.6932,0.173,8.94685,8.94685
918.00,8.93972,25.159494,0.000447,25.061051,-1.6935,0.173,8.94731,8.94731
919.00,8.94169,25.159441,0.000444,25.061012,-1.6938,0.173,8.94668,8.94668
920.00,8.94242,25.159558,0.000444,25.061094,-1.6943,0.173,8.94807,8.94807
921.00,8.94372,25.159571,0.000444,25.061136,-1.6947,0.173,8.95057,8.95057
922.00,8.94517,25.159528,0.000438,25.061091,-1.6952,0.173,8.95254,8.95254
923.00,8.94566,25.159461,0.000437,25.061016,-1.6958,0.173,8.95134,8.95134
924.00,8.94499,25.159557,0.000441,25.061062,-1.6962,0.173,8.95002,8.95002
925.00,8.94462,25.159580,0.000443,25.061015,-1.6966,0.173,8.95000,8.95000
926.00,8.94515,25.159709,0.000440,25.061086,-1.6969,0.173,8.94868,8.94868
927.00,8.94547,25.159761,0.000444,25.061085,-1.6973,0.173,8.94565,8.94565
928.00,8.94596,25.159872,0.000444,25.061175,-1.6976,0.173,8.94644,8.94644
929.00,8.94738,25.159903,0.000442,25.061178,-1.6980,0.174,8.94845,8.94845
930.00,8.94801,25.159906,0.000440,25.061195,-1.6985,0.174,8.94896,8.94896
931.00,8.94845,25.159875,0.000445,25.061163,-1.6990,0.173,8.94984,8.94984
932.00,8.94847,25.159957,0.000446,25.061219,-1.6995,0.173,8.95515,8.95515
933.00,8.94896,25.159959,0.000451,25.061163,-1.7000,0.173,8.95905,8.95905
934.00,8.94950,25.159972,0.000451,25.061185,-1.7005,0.173,8.95839,8.95839
935.00,8.95153,25.159986,0.000448,25.061125,-1.7010,0.173,8.95536,8.95536
936.00,8.95106,25.159999,0.000448,25.061059,-1.7015,0.173,8.95072,8.95072
937.00,8.94974,25.160000,0.000445,25.061030,-1.7020,0.174,8.94459,8.94459
938.00,8.94959,25.159999,0.000442,25.061021,-1.7024,0.174,8.94227,8.94227
939.00,8.94996,25.160061,0.000441,25.061021,-1.7028,0.174,8.94241,8.94241
940.00,8.94971,25.160195,0.000445,25.061117,-1.7032,0.174,8.94235,8.94235
941.00,8.94906,25.160311,0.000443,25.061147,-1.7036,0.174,8.94327,8.94327
942.00,8.95003,25.160490,0.000446,25.061140,-1.7040,0.174,8.94134,8.94134
943.00,8.94914,25.160596,0.000445,25.061181,-1.7045,0.174,8.93767,8.93767
944.00,8.94773,25.160670,0.000448,25.061207,-1.7048,0.174,8.93750,8.93750
945.00,8.94700,25.160619,0.000448,25.061145,-1.7052,0.174,8.94083,8.94083
946.00,8.94620,25.160598,0.000443,25.061169,-1.7056,0.174,8.94607,8.94607
947.00,8.94750,25.160500,0.000445,25.061153,-1.7061,0.174,8.95448,8.95448
948.00,8.94900,25.160537,0.000444,25.061176,-1.7066,0.174,8.96035,8.96035
949.00,8.95003,25.160437,0.000440,25.061064,-1.7071,0.174,8.96244,8.96244
950.00,8.95024,25.160531,0.000437,25.061085,-1.7075,0.175,8.96276,8.96276
951.00,8.95041,25.160612,0.000443,25.061063,-1.7079,0.175,8.96082,8.96082
952.00,8.94922,25.160695,0.000442,25.061110,-1.7084,0.175,8.95559,8.95559
953.00,8.94847,25.160772,0.000446,25.061132,-1.7087,0.175,8.94877,8.94877
954.00,8.94990,25.160941,0.000445,25.061254,-1.7092,0.175,8.93824,8.93824
955.00,8.95061,25.160978,0.000445,25.061229,-1.7096,0.175,8.92304,8.92304
956.00,8.95200,25.161079,0.000443,25.061302,-1.7100,0.175,8.90766,8.90766
957.00,8.95555,25.161040,0.000439,25.061286,-1.7105,0.175,8.89507,8.89507
958.00,8.96010,25.161042,0.000436,25.061254,-1.7109,0.175,8.88969,8.88969
959.00,8.96029,25.161002,0.000433,25.061194,-1.7113,0.175,8.89306,8.89306
960.00,8.95583,25.161115,0.000433,25.061312,-1.7118,0.176,8.90030,8.90030
@7,2.0001,4.0, 960.101999999999 
961.00,8.95469,25.161070,0.000430,25.061240,-1.7123,0.176,8.90835,8.90835
962.00,8.94614,25.161257,0.000432,25.061285,-1.7127,0.176,8.91414,8.91414
963.00,8.92533,25.161284,0.000430,25.061239,-1.7131,0.176,8.91505,8.91505
964.00,8.90962,25.161326,0.000433,25.061191,-1.7137,0.176,8.91242,8.91242
965.00,8.90705,25.161341,0.000437,25.061155,-1.7142,0.176,8.90697,8.90697
966.00,8.90714,25.161381,0.000435,25.061188,-1.7147,0.176,8.89988,8.89988
967.00,8.90801,25.161364,0.000435,25.061165,-1.7152,0.176,8.89396,8.89396
968.00,8.90775,25.161412,0.000435,25.061199,-1.7156,0.176,8.89035,8.89035
969.00,8.90515,25.161467,0.000437,25.061318,-1.7159,0.176,8.88943,8.88943
970.00,8.90301,25.161473,0.000435,25.061273,-1.7163,0.176,8.89268,8.89268
971.00,8.90286,25.161497,0.000438,25.061214,-1.7167,0.176,8.89697,8.89697
972.00,8.90215,25.161525,0.000441,25.061183,-1.7171,0.176,8.90069,8.90069
973.00,8.89990,25.161575,0.000442,25.061220,-1.7176,0.176,8.90022,8.90022
974.00,8.89882,25.161736,0.000443,25.061261,-1.7182,0.176,8.89755,8.89755
975.00,8.89964,25.161817,0.000444,25.061331,-1.7188,0.176,8.89300,8.89300
976.00,8.90112,25.161831,0.000446,25.061360,-1.7192,0.176,8.88725,8.88725
977.00,8.89992,25.161847,0.000445,25.061396,-1.7197,0.176,8.88464,8.88464
978.00,8.89797,25.161905,0.000446,25.061413,-1.7201,0.176,8.88646,8.88646
979.00,8.89690,25.161851,0.000443,25.061323,-1.7205,0.176,8.88735,8.88735
980.00,8.89464,25.161787,0.000441,25.061228,-1.7210,0.176,8.88734,8.88734
981.00,8.89276,25.161856,0.000440,25.061257,-1.7215,0.177,8.88420,8.88420
982.00,8.89150,25.161945,0.000439,25.061320,-1.7221,0.177,8.88023,8.88023
983.00,8.88884,25.161936,0.000435,25.061294,-1.7226,0.177,8.87941,8.87941
984.00,8.88799,25.161995,0.000440,25.061309,-1.7230,0.177,8.88174,8.88174
985.00,8.88859,25.162071,0.000444,25.061333,-1.7234,0.177,8.88705,8.88705
986.00,8.88981,25.162062,0.000446,25.061219,-1.7237,0.177,8.89534,8.89534
987.00,8.89057,25.162081,0.000448,25.061149,-1.7241,0.177,8.90291,8.90291
988.00,8.88892,25.162160,0.000453,25.061141,-1.7246,0.176,8.90405,8.90405
989.00,8.88730,25.162219,0.000450,25.061161,-1.7250,0.177,8.90236,8.90236
990.00,8.88786,25.162258,0.000446,25.061142,-1.7254,0.177,8.90102,8.90102
991.00,8.88863,25.162387,0.000449,25.061263,-1.7258,0.177,8.90302,8.90302
992.00,8.89123,25.162458,0.000450,25.061287,-1.7262,0.177,8.90392,8.90392
993.00,8.89214,25.162444,0.000451,25.061261,-1.7265,0.177,8.90632,8.90632
994.00,8.89328,25.162463,0.000452,25.061241,-1.7268,0.177,8.90886,8.90886
995.00,8.89563,25.162521,0.000455,25.061271,-1.7272,0.177,8.90889,8.90889
996.00,8.89716,25.162494,0.000451,25.061243,-1.7277,0.177,8.90614,8.90614
997.00,8.89751,25.162438,0.000448,25.061190,-1.7280,0.177,8.90198,8.90198
998.00,8.89757,25.162536,0.000448,25.061278,-1.7285,0.177,8.89932,8.89932
999.00,8.89895,25.162551,0.000446,25.061257,-1.7290,0.177,8.89856,8.89856
1000.00,8.89946,25.162545,0.000444,25.061277,-1.7293,0.178,8.89893,8.89893
1001.00,8.90038,25.162599,0.000444,25.061257,-1.7297,0.178,8.90082,8.90082
1002.00,8.90220,25.162748,0.000447,25.061359,-1.7302,0.178,8.90298,8.90298
1003.00,8.90331,25.162726,0.000447,25.061235,-1.7305,0.177,8.90505,8.90505
1004.00,8.90392,25.162688,0.000450,25.061170,-1.7309,0.177,8.90631,8.90631
1005.00,8.90399,25.162767,0.000451,25.061142,-1.7314,0.177,8.90733,8.90733
1006.00,8.90415,25.162861,0.000451,25.061221,-1.7318,0.177,8.90756,8.90756
1007.00,8.90415,25.162744,0.000446,25.061122,-1.7322,0.178,8.91121,8.91121
1008.00,8.90547,25.162756,0.000447,25.061170,-1.7327,0.178,8.91536,8.91536
1009.00,8.90736,25.162816,0.000446,25.061217,-1.7331,0.178,8.91857,8.91857
1010.00,8.90852,25.162785,0.000443,25.061172,-1.7335,0.178,8.92041,8.92041
1011.00,8.90888,25.162701,0.000445,25.061074,-1.7339,0.178,8.92039,8.92039
1012.00,8.90853,25.162745,0.000444,25.061062,-1.7342,0.178,8.91675,8.91675
1013.00,8.90786,25.162797,0.000444,25.061071,-1.7346,0.178,8.91076,8.91076
1014.00,8.90735,25.162885,0.000445,25.061104,-1.7349,0.178,8.90513,8.90513
1015.00,8.90742,25.162953,0.000445,25.061120,-1.7354,0.178,8.90500,8.90500
1016.00,8.90884,25.163008,0.000441,25.061139,-1.7358,0.178,8.91059,8.91059
1017.00,8.91065,25.163038,0.000444,25.061129,-1.7362,0.178,8.91756,8.91756
1018.00,8.91182,25.163071,0.000444,25.061129,-1.7366,0.178,8.92327,8.92327
1019.00,8.91346,25.163090,0.000443,25.061109,-1.7369,0.179,8.92572,8.92572
1020.00,8.91474,25.163073,0.000443,25.061124,-1.7372,0.179,8.92277,8.92277
1021.00,8.91444,25.163122,0.000446,25.061098,-1.7376,0.179,8.91797,8.91797
1022.00,8.91535,25.163221,0.000447,25.061109,-1.7380,0.179,8.91394,8.91394
1023.00,8.91609,25.163229,0.000445,25.061023,-1.7384,0.179,8.91124,8.91124
1024.00,8.91639,25.163239,0.000445,25.060993,-1.7388,0.179,8.90981,8.90981
1025.00,8.91506,25.163278,0.000445,25.061011,-1.7392,0.179,8.90984,8.90984
1026.00,8.91390,25.163349,0.000447,25.061068,-1.7397,0.179,8.91163,8.91163
1027.00,8.91423,25.163428,0.000446,25.061120,-1.7401,0.179,8.91663,8.91663
1028.00,8.91318,25.163426,0.000446,25.061128,-1.7405,0.179,8.92372,8.92372
1029.00,8.91336,25.163517,0.000446,25.061180,-1.7410,0.179,8.92988,8.92988
1030.00,8.91601,25.163630,0.000448,25.061212,-1.7414,0.179,8.93552,8.93552
1031.00,8.91903,25.163651,0.000448,25.061172,-1.7418,0.179,8.93559,8.93559
1032.00,8.92090,25.163664,0.000452,25.061109,-1.7422,0.179,8.93012,8.93012
1033.00,8.92264,25.163833,0.000454,25.061183,-1.7425,0.179,8.92445,8.92445
1034.00,8.92112,25.163793,0.000454,25.061100,-1.7429,0.179,8.92289,8.92289
1035.00,8.92020,25.163819,0.000453,25.061045,-1.7432,0.179,8.92297,8.92297
1036.00,8.92156,25.163800,0.000450,25.061020,-1.7436,0.179,8.92286,8.92286
1037.00,8.92239,25.163780,0.000445,25.061043,-1.7440,0.179,8.92252,8.92252
1038.00,8.92286,25.163773,0.000442,25.061059,-1.7443,0.179,8.92103,8.92103
1039.00,8.92362,25.163827,0.000440,25.061109,-1.7446,0.180,8.91878,8.91878
1040.00,8.92260,25.163844,0.000440,25.061133,-1.7449,0.180,8.91693,8.91693
1041.00,8.92190,25.163926,0.000440,25.061206,-1.7452,0.180,8.91777,8.91777
1042.00,8.92302,25.163947,0.000441,25.061152,-1.7455,0.180,8.91824,8.91824
1043.00,8.92395,25.163949,0.000442,25.061087,-1.7458,0.180,8.91809,8.91809
1044.00,8.92358,25.164075,0.000444,25.061168,-1.7462,0.180,8.91824,8.91824
1045.00,8.92385,25.164135,0.000445,25.061156,-1.7466,0.180,8.91908,8.91908
1046.00,8.92408,25.164136,0.000446,25.061077,-1.7468,0.180,8.92124,8.92124
1047.00,8.92345,25.164160,0.000443,25.061076,-1.7472,0.180,8.92609,8.92609
1048.00,8.92249,25.164218,0.000444,25.061073,-1.7475,0.180,8.93151,8.93151
1049.00,8.92357,25.164230,0.000447,25.061004,-1.7478,0.180,8.93466,8.93466
1050.00,8.92341,25.164320,0.000451,25.061033,-1.7481,0.180,8.93397,8.93397
1051.00,8.92316,25.164499,0.000451,25.061165,-1.7484,0.180,8.93054,8.93054
1052.00,8.92360,25.164592,0.000454,25.061208,-1.7487,0.180,8.92956,8.92956
1053.00,8.92372,25.164663,0.000450,25.061214,-1.7490,0.180,8.92656,8.92656
1054.00,8.92399,25.164735,0.000447,25.061229,-1.7493,0.180,8.92405,8.92405
1055.00,8.92352,25.164663,0.000442,25.061146,-1.7496,0.181,8.92489,8.92489
1056.00,8.92389,25.164642,0.000442,25.061133,-1.7500,0.181,8.92769,8.92769
1057.00,8.92479,25.164659,0.000443,25.061102,-1.7504,0.181,8.92660,8.92660
1058.00,8.92564,25.164716,0.000445,25.061158,-1.7507,0.181,8.92771,8.92771
1059.00,8.92651,25.164758,0.000448,25.061179,-1.7510,0.181,8.93194,8.93194
1060.00,8.92692,25.164882,0.000453,25.061275,-1.7512,0.181,8.93281,8.93281
1061.00,8.92786,25.164859,0.000453,25.061176,-1.7514,0.181,8.92946,8.92946
1062.00,8.92730,25.164934,0.000452,25.061243,-1.7516,0.181,8.92765,8.92765
1063.00,8.92810,25.164900,0.000456,25.061212,-1.7519,0.180,8.92836,8.92836
1064.00,8.92908,25.164892,0.000451,25.061143,-1.7523,0.181,8.92870,8.92870
1065.00,8.92986,25.164823,0.000445,25.061076,-1.7527,0.181,8.93037,8.93037
1066.00,8.93059,25.164887,0.000446,25.061111,-1.7530,0.181,8.93451,8.93451
1067.00,8.93030,25.164887,0.000445,25.061073,-1.7533,0.181,8.93584,8.93584
1068.00,8.92951,25.164966,0.000441,25.061097,-1.7536,0.181,8.93351,8.93351
1069.00,8.92923,25.164990,0.000444,25.061140,-1.7538,0.181,8.92844,8.92844
1070.00,8.92977,25.165102,0.000446,25.061159,-1.7541,0.181,8.92275,8.92275
1071.00,8.93023,25.165200,0.000443,25.061197,-1.7543,0.181,8.91888,8.91888
1072.00,8.93009,25.165273,0.000444,25.061158,-1.7546,0.181,8.91995,8.91995
1073.00,8.92833,25.165330,0.000446,25.061119,-1.7548,0.181,8.92579,8.92579
1074.00,8.92889,25.165374,0.000444,25.061103,-1.7550,0.181,8.93652,8.93652
1075.00,8.93019,25.165353,0.000441,25.061052,-1.7553,0.181,8.94628,8.94628
1076.00,8.93317,25.165288,0.000441,25.060960,-1.7556,0.181,8.95286,8.95286
1077.00,8.93435,25.165289,0.000442,25.060944,-1.7560,0.181,8.95503,8.95503
1078.00,8.93475,25.165266,0.000442,25.060962,-1.7563,0.181,8.95192,8.95192
1079.00,8.93515,25.165290,0.000445,25.060922,-1.7566,0.181,8.94514,8.94514
1080.00,8.93701,25.165349,0.000447,25.060922,-1.7569,0.181,8.93983,8.93983
1081.00,8.93680,25.165462,0.000445,25.060946,-1.7572,0.181,8.93815,8.93815
1082.00,8.93687,25.165550,0.000444,25.060977,-1.7574,0.182,8.93669,8.93669
1083.00,8.93733,25.165631,0.000446,25.061016,-1.7576,0.182,8.93521,8.93521
1084.00,8.93774,25.165702,0.000444,25.061120,-1.7579,0.182,8.93249,8.93249
1085.00,8.93780,25.165771,0.000444,25.061187,-1.7581,0.182,8.92826,8.92826
1086.00,8.93663,25.165729,0.000447,25.061257,-1.7584,0.182,8.92515,8.92515
1087.00,8.93471,25.165693,0.000445,25.061280,-1.7587,0.182,8.92411,8.92411
1088.00,8.93465,25.165712,0.000441,25.061212,-1.7589,0.182,8.92500,8.92500
1089.00,8.93576,25.165725,0.000440,25.061139,-1.7591,0.182,8.92670,8.92670
1090.00,8.93572,25.165708,0.000441,25.061085,-1.7593,0.182,8.93088,8.93088
1091.00,8.93702,25.165776,0.000441,25.061039,-1.7596,0.182,8.93473,8.93473
1092.00,8.93811,25.165794,0.000443,25.060976,-1.7597,0.182,8.93752,8.93752
1093.00,8.93750,25.165812,0.000444,25.060987,-1.7599,0.182,8.93923,8.93923
1094.00,8.93498,25.165827,0.000444,25.060973,-1.7601,0.182,8.94071,8.94071
1095.00,8.93511,25.165880,0.000441,25.061000,-1.7603,0.183,8.94070,8.94070
1096.00,8.93436,25.165943,0.000443,25.061047,-1.7605,0.183,8.93698,8.93698
1097.00,8.93332,25.166070,0.000442,25.061144,-1.7606,0.183,8.93406,8.93406
1098.00,8.93317,25.166112,0.000442,25.061164,-1.7609,0.183,8.93344,8.93344
1099.00,8.93316,25.166138,0.000443,25.061166,-1.7612,0.183,8.93254,8.93254
1100.00,8.93294,25.166166,0.000444,25.061154,-1.7614,0.183,8.93069,8.93069
1101.00,8.93196,25.166166,0.000443,25.061111,-1.7617,0.183,8.92857,8.92857
1102.00,8.93112,25.166155,0.000443,25.061084,-1.7620,0.183,8.92807,8.92807
1103.00,8.93170,25.166186,0.000447,25.061070,-1.7623,0.183,8.92537,8.92537
1104.00,8.93319,25.166236,0.000447,25.061077,-1.7625,0.183,8.91831,8.91831
1105.00,8.93359,25.166318,0.000445,25.061098,-1.7628,0.183,8.90946,8.90946
1106.00,8.93364,25.166234,0.000440,25.060996,-1.7629,0.183,8.90138,8.90138
1107.00,8.93157,25.166276,0.000435,25.060973,-1.7631,0.183,8.89312,8.89312
1108.00,8.92924,25.166282,0.000430,25.060936,-1.7632,0.184,8.88851,8.88851
1109.00,8.92831,25.166264,0.000428,25.060972,-1.7633,0.184,8.89033,8.89033
1110.00,8.92565,25.166242,0.000429,25.061005,-1.7634,0.184,8.89559,8.89559
1111.00,8.91901,25.166416,0.000433,25.061124,-1.7635,0.184,8.89992,8.89992
@8,2.0001,4.0, 1110.031 
1112.00,8.92469,25.166393,0.000434,25.061119,-1.7637,0.184,8.90202,8.90202
1113.00,8.91442,25.166428,0.000436,25.061213,-1.7638,0.184,8.90156,8.90156
1114.00,8.90180,25.166518,0.000437,25.061217,-1.7641,0.184,8.89982,8.89982
1115.00,8.90022,25.166502,0.000436,25.061130,-1.7644,0.184,8.90085,8.90085
1116.00,8.90136,25.166506,0.000437,25.061099,-1.7646,0.184,8.90326,8.90326
1117.00,8.90072,25.166623,0.000440,25.061101,-1.7649,0.184,8.90531,8.90531
1118.00,8.90079,25.166671,0.000443,25.061067,-1.7651,0.184,8.90769,8.90769
1119.00,8.90194,25.166691,0.000442,25.061053,-1.7652,0.184,8.90845,8.90845
1120.00,8.90261,25.166868,0.000442,25.061154,-1.7653,0.184,8.90595,8.90595
1121.00,8.90241,25.166985,0.000441,25.061208,-1.7655,0.185,8.90353,8.90353
1122.00,8.90120,25.167034,0.000441,25.061222,-1.7656,0.185,8.90191,8.90191
1123.00,8.89993,25.167152,0.000441,25.061301,-1.7657,0.185,8.90190,8.90190
1124.00,8.90006,25.167154,0.000442,25.061264,-1.7659,0.185,8.90322,8.90322
1125.00,8.90127,25.167085,0.000441,25.061184,-1.7660,0.185,8.90681,8.90681
1126.00,8.90365,25.167037,0.000440,25.061180,-1.7662,0.185,8.91298,8.91298
1127.00,8.90564,25.166953,0.000437,25.061178,-1.7664,0.185,8.91527,8.91527
1128.00,8.90606,25.166909,0.000437,25.061093,-1.7667,0.185,8.91271,8.91271
1129.00,8.90595,25.167021,0.000437,25.061157,-1.7669,0.185,8.91245,8.91245
1130.00,8.90602,25.167048,0.000440,25.061165,-1.7670,0.185,8.91108,8.91108
1131.00,8.90671,25.167055,0.000440,25.061110,-1.7672,0.185,8.90577,8.90577
1132.00,8.90637,25.167141,0.000442,25.061116,-1.7674,0.185,8.90279,8.90279
1133.00,8.90660,25.167169,0.000440,25.061142,-1.7675,0.185,8.90464,8.90464
1134.00,8.90690,25.167128,0.000440,25.061060,-1.7677,0.185,8.90434,8.90434
1135.00,8.90659,25.167211,0.000442,25.061088,-1.7680,0.185,8.90203,8.90203
1136.00,8.90637,25.167336,0.000445,25.061095,-1.7682,0.185,8.90145,8.90145
1137.00,8.90619,25.167521,0.000447,25.061198,-1.7684,0.186,8.90442,8.90442
1138.00,8.90632,25.167626,0.000450,25.061192,-1.7686,0.185,8.90500,8.90500
1139.00,8.90638,25.167675,0.000449,25.061186,-1.7687,0.185,8.90373,8.90373
1140.00,8.90687,25.167686,0.000447,25.061128,-1.7688,0.186,8.90266,8.90266
1141.00,8.90603,25.167636,0.000441,25.061087,-1.7690,0.186,8.90209,8.90209
1142.00,8.90590,25.167533,0.000438,25.060980,-1.7690,0.186,8.90181,8.90181
1143.00,8.90662,25.167511,0.000436,25.060992,-1.7691,0.186,8.90566,8.90566
1144.00,8.90712,25.167614,0.000438,25.061099,-1.7692,0.186,8.90832,8.90832
1145.00,8.90739,25.167633,0.000440,25.061134,-1.7693,0.186,8.91366,8.91366
1146.00,8.90692,25.167689,0.000445,25.061158,-1.7694,0.186,8.91742,8.91742
1147.00,8.90657,25.167766,0.000445,25.061204,-1.7696,0.186,8.91732,8.91732
1148.00,8.90673,25.167845,0.000445,25.061164,-1.7699,0.186,8.91427,8.91427
1149.00,8.90711,25.167872,0.000443,25.061145,-1.7701,0.186,8.91463,8.91463
1150.00,8.90788,25.167912,0.000442,25.061100,-1.7703,0.186,8.91139,8.91139
1151.00,8.90813,25.168013,0.000441,25.061140,-1.7704,0.187,8.91053,8.91053
1152.00,8.90880,25.168052,0.000444,25.061123,-1.7705,0.187,8.91170,8.91170
1153.00,8.90880,25.168090,0.000446,25.061102,-1.7705,0.186,8.91120,8.91120
1154.00,8.90936,25.168177,0.000451,25.061141,-1.7706,0.186,8.90975,8.90975
1155.00,8.90953,25.168347,0.000452,25.061245,-1.7707,0.186,8.91146,8.91146
1156.00,8.91041,25.168316,0.000452,25.061210,-1.7708,0.186,8.91416,8.91416
1157.00,8.91166,25.168269,0.000450,25.061167,-1.7709,0.186,8.91796,8.91796
1158.00,8.91294,25.168301,0.000448,25.061217,-1.7711,0.186,8.92300,8.92300
1159.00,8.91411,25.168222,0.000444,25.061133,-1.7711,0.187,8.92629,8.92629
1160.00,8.91564,25.168235,0.000444,25.061148,-1.7712,0.187,8.93006,8.93006
1161.00,8.91751,25.168322,0.000441,25.061161,-1.7712,0.187,8.93087,8.93087
1162.00,8.91831,25.168460,0.000443,25.061181,-1.7712,0.187,8.92559,8.92559
1163.00,8.91742,25.168540,0.000445,25.061235,-1.7713,0.187,8.91845,8.91845
1164.00,8.91690,25.168557,0.000445,25.061220,-1.7713,0.187,8.91464,8.91464
1165.00,8.91617,25.168497,0.000443,25.061165,-1.7714,0.187,8.91212,8.91212
1166.00,8.91634,25.168501,0.000446,25.061181,-1.7715,0.187,8.91326,8.91326
1167.00,8.91699,25.168451,0.000443,25.061166,-1.7716,0.187,8.91821,8.91821
1168.00,8.91846,25.168393,0.000442,25.061070,-1.7716,0.187,8.92302,8.92302
1169.00,8.91936,25.168458,0.000440,25.061052,-1.7717,0.187,8.92385,8.92385
1170.00,8.92058,25.168533,0.000440,25.061065,-1.7718,0.187,8.92153,8.92153
1171.00,8.92183,25.168610,0.000443,25.061096,-1.7719,0.188,8.91638,8.91638
1172.00,8.92317,25.168672,0.000444,25.061087,-1.7721,0.188,8.91299,8.91299
1173.00,8.92182,25.168676,0.000442,25.061055,-1.7723,0.188,8.91077,8.91077
1174.00,8.91982,25.168751,0.000443,25.061147,-1.7724,0.188,8.90942,8.90942
1175.00,8.91824,25.168759,0.000443,25.061124,-1.7724,0.188,8.91073,8.91073
1176.00,8.91719,25.168779,0.000442,25.061109,-1.7725,0.188,8.91414,8.91414
1177.00,8.91561,25.168854,0.000445,25.061170,-1.7726,0.188,8.91704,8.91704
1178.00,8.91489,25.168901,0.000443,25.061175,-1.7727,0.188,8.92038,8.92038
1179.00,8.91623,25.168966,0.000445,25.061153,-1.7728,0.188,8.92533,8.92533
1180.00,8.91642,25.168980,0.000445,25.061117,-1.7730,0.188,8.92841,8.92841
1181.00,8.91750,25.169034,0.000444,25.061107,-1.7730,0.188,8.92863,8.92863
1182.00,8.91841,25.169107,0.000441,25.061102,-1.7730,0.188,8.92659,8.92659
1183.00,8.91988,25.169183,0.000443,25.061096,-1.7731,0.188,8.92339,8.92339
1184.00,8.92023,25.169135,0.000441,25.061028,-1.7732,0.188,8.91926,8.91926
1185.00,8.91929,25.169176,0.000439,25.061041,-1.7732,0.188,8.91389,8.91389
1186.00,8.91792,25.169218,0.000438,25.061009,-1.7733,0.189,8.91222,8.91222
1187.00,8.91736,25.169173,0.000440,25.060996,-1.7734,0.189,8.91514,8.91514
1188.00,8.91833,25.169171,0.000439,25.060987,-1.7735,0.189,8.92041,8.92041
1189.00,8.91945,25.169232,0.000442,25.061061,-1.7735,0.189,8.92653,8.92653
1190.00,8.92073,25.169293,0.000444,25.061070,-1.7736,0.189,8.93196,8.93196
1191.00,8.92167,25.169282,0.000445,25.061115,-1.7737,0.189,8.93358,8.93358
1192.00,8.92261,25.169320,0.000446,25.061121,-1.7737,0.189,8.93360,8.93360
1193.00,8.92427,25.169343,0.000447,25.061161,-1.7738,0.189,8.93465,8.93465
1194.00,8.92465,25.169388,0.000447,25.061099,-1.7739,0.189,8.93574,8.93574
1195.00,8.92491,25.169395,0.000447,25.061105,-1.7741,0.189,8.93743,8.93743
1196.00,8.92650,25.169424,0.000448,25.061072,-1.7742,0.189,8.93994,8.93994
1197.00,8.92706,25.169505,0.000448,25.061078,-1.7743,0.189,8.93863,8.93863
1198.00,8.92768,25.169565,0.000446,25.061090,-1.7745,0.189,8.93342,8.93342
1199.00,8.92829,25.169516,0.000444,25.061061,-1.7745,0.189,8.93096,8.93096
1200.00,8.92799,25.169545,0.000446,25.061081,-1.7745,0.189,8.93046,8.93046
1201.00,8.92898,25.169622,0.000444,25.061116,-1.7745,0.190,8.92663,8.92663
1202.00,8.92938,25.169626,0.000441,25.061095,-1.7745,0.190,8.92463,8.92463
1203.00,8.92991,25.169678,0.000444,25.061097,-1.7745,0.190,8.92370,8.92370
1204.00,8.92938,25.169788,0.000445,25.061149,-1.7745,0.190,8.92089,8.92089
1205.00,8.92901,25.169839,0.000443,25.061133,-1.7746,0.190,8.91738,8.91738
1206.00,8.92948,25.169911,0.000445,25.061177,-1.7747,0.190,8.91830,8.91830
1207.00,8.92933,25.169992,0.000447,25.061215,-1.7748,0.190,8.92112,8.92112
1208.00,8.92838,25.170031,0.000445,25.061227,-1.7749,0.190,8.92443,8.92443
1209.00,8.92853,25.170041,0.000445,25.061213,-1.7750,0.190,8.93004,8.93004
1210.00,8.92883,25.170078,0.000445,25.061221,-1.7750,0.190,8.93526,8.93526
1211.00,8.93018,25.170013,0.000443,25.061127,-1.7749,0.190,8.93677,8.93677
1212.00,8.93009,25.169992,0.000441,25.061071,-1.7748,0.190,8.93821,8.93821
1213.00,8.93023,25.169976,0.000439,25.061003,-1.7749,0.191,8.93867,8.93867
1214.00,8.92958,25.170026,0.000440,25.061059,-1.7750,0.191,8.93464,8.93464
1215.00,8.92908,25.170051,0.000443,25.061008,-1.7751,0.191,8.93323,8.93323
1216.00,8.92883,25.170067,0.000444,25.061094,-1.7752,0.190,8.93221,8.93221
1217.00,8.92848,25.170063,0.000445,25.061159,-1.7754,0.191,8.93035,8.93035
1218.00,8.92877,25.170108,0.000447,25.061220,-1.7754,0.191,8.92895,8.92895
1219.00,8.92874,25.170155,0.000445,25.061182,-1.7755,0.191,8.92820,8.92820
1220.00,8.92825,25.170105,0.000443,25.061153,-1.7755,0.191,8.92704,8.92704
1221.00,8.92839,25.170165,0.000443,25.061124,-1.7755,0.191,8.92719,8.92719
1222.00,8.92890,25.170217,0.000442,25.061082,-1.7756,0.191,8.92748,8.92748
1223.00,8.92959,25.170265,0.000441,25.061030,-1.7756,0.191,8.92789,8.92789
1224.00,8.93038,25.170302,0.000444,25.061055,-1.7757,0.191,8.93061,8.93061
1225.00,8.93125,25.170382,0.000446,25.061087,-1.7757,0.191,8.93089,8.93089
1226.00,8.93178,25.170452,0.000448,25.061076,-1.7759,0.191,8.93113,8.93113
1227.00,8.93197,25.170485,0.000450,25.061088,-1.7759,0.191,8.93425,8.93425
1228.00,8.93315,25.170495,0.000453,25.061125,-1.7760,0.191,8.94016,8.94016
1229.00,8.93404,25.170463,0.000450,25.061106,-1.7759,0.191,8.94166,8.94166
1230.00,8.93342,25.170457,0.000447,25.061135,-1.7759,0.191,8.94146,8.94146
1231.00,8.93299,25.170416,0.000445,25.061094,-1.7759,0.191,8.94059,8.94059
1232.00,8.93197,25.170510,0.000446,25.061139,-1.7759,0.191,8.93213,8.93213
1233.00,8.93016,25.170452,0.000442,25.061074,-1.7761,0.191,8.92157,8.92157
1234.00,8.92970,25.170535,0.000442,25.061087,-1.7763,0.192,8.91983,8.91983
1235.00,8.92951,25.170627,0.000444,25.061102,-1.7764,0.192,8.92219,8.92219
1236.00,8.92976,25.170709,0.000448,25.061160,-1.7765,0.191,8.92753,8.92753
1237.00,8.93033,25.170648,0.000444,25.061047,-1.7766,0.192,8.93489,8.93489
1238.00,8.93081,25.170833,0.000446,25.061134,-1.7765,0.192,8.94051,8.94051
1239.00,8.93237,25.170858,0.000444,25.061082,-1.7766,0.192,8.94093,8.94093
1240.00,8.93294,25.170943,0.000443,25.061106,-1.7766,0.192,8.93893,8.93893
1241.00,8.93304,25.170930,0.000440,25.061013,-1.7768,0.192,8.93511,8.93511
1242.00,8.93037,25.171020,0.000438,25.061055,-1.7768,0.193,8.93480,8.93480
1243.00,8.92928,25.170998,0.000438,25.060997,-1.7768,0.193,8.93441,8.93441
1244.00,8.93061,25.171015,0.000437,25.061023,-1.7768,0.193,8.93532,8.93532
1245.00,8.93065,25.171049,0.000437,25.060975,-1.7768,0.193,8.93626,8.93626
1246.00,8.93081,25.171189,0.000437,25.061062,-1.7768,0.193,8.93764,8.93764
1247.00,8.93161,25.171288,0.000440,25.061047,-1.7768,0.193,8.93763,8.93763
1248.00,8.93249,25.171375,0.000445,25.061076,-1.7768,0.193,8.93853,8.93853
1249.00,8.93322,25.171479,0.000449,25.061100,-1.7767,0.193,8.93641,8.93641
1250.00,8.93314,25.171506,0.000448,25.061123,-1.7765,0.193,8.93375,8.93375
1251.00,8.93273,25.171509,0.000446,25.061066,-1.7764,0.193,8.93197,8.93197
1252.00,8.93424,25.171486,0.000445,25.061072,-1.7762,0.193,8.93223,8.93223
1253.00,8.93630,25.171447,0.000441,25.061057,-1.7762,0.193,8.93044,8.93044
1254.00,8.93530,25.171467,0.000442,25.061065,-1.7763,0.193,8.92572,8.92572
1255.00,8.93461,25.171508,0.000441,25.061100,-1.7764,0.193,8.91774,8.91774
1256.00,8.93463,25.171470,0.000439,25.061063,-1.7765,0.193,8.90679,8.90679
1257.00,8.93464,25.171501,0.000439,25.061031,-1.7767,0.193,8.89366,8.89366
1258.00,8.93425,25.171584,0.000434,25.061036,-1.7768,0.194,8.88617,8.88617
1259.00,8.93251,25.171606,0.000426,25.061008,-1.7768,0.194,8.88688,8.88688
1260.00,8.92971,25.171703,0.000423,25.060973,-1.7768,0.194,8.89391,8.89391
1261.00,8.93117,25.171889,0.000422,25.061095,-1.7768,0.195,8.90275,8.90275
@9,2.0001,4.0, 1260.075 
1262.00,8.93768,25.172009,0.000423,25.061137,-1.7768,0.195,8.91121,8.91121
1263.00,8.92333,25.172139,0.000428,25.061158,-1.7768,0.195,8.91662,8.91662
1264.00,8.90705,25.172197,0.000431,25.061139,-1.7768,0.195,8.91775,8.91775
1265.00,8.90127,25.172205,0.000433,25.061196,-1.7768,0.195,8.91787,8.91787
1266.00,8.90291,25.172170,0.000438,25.061148,-1.7768,0.195,8.91745,8.91745
1267.00,8.90414,25.172148,0.000439,25.061131,-1.7767,0.195,8.91838,8.91838
1268.00,8.90553,25.172087,0.000438,25.061129,-1.7766,0.195,8.91973,8.91973
1269.00,8.90587,25.172185,0.000442,25.061213,-1.7765,0.194,8.91762,8.91762
1270.00,8.90732,25.172231,0.000444,25.061179,-1.7765,0.194,8.91789,8.91789
1271.00,8.90833,25.172277,0.000441,25.061122,-1.7766,0.195,8.92099,8.92099
1272.00,8.90995,25.172339,0.000442,25.061117,-1.7767,0.195,8.92358,8.92358
1273.00,8.91173,25.172384,0.000441,25.061114,-1.7769,0.195,8.92530,8.92530
1274.00,8.91259,25.172406,0.000442,25.061079,-1.7770,0.195,8.93063,8.93063
1275.00,8.91410,25.172441,0.000440,25.061103,-1.7770,0.195,8.93106,8.93106
1276.00,8.91735,25.172531,0.000441,25.061192,-1.7769,0.195,8.92769,8.92769
1277.00,8.92011,25.172588,0.000441,25.061184,-1.7768,0.195,8.92483,8.92483
1278.00,8.92068,25.172752,0.000444,25.061229,-1.7767,0.195,8.92221,8.92221
1279.00,8.92165,25.172719,0.000438,25.061135,-1.7766,0.195,8.92036,8.92036
1280.00,8.92174,25.172704,0.000436,25.061078,-1.7765,0.195,8.91938,8.91938
1281.00,8.92207,25.172664,0.000438,25.061048,-1.7764,0.195,8.91927,8.91927
1282.00,8.92179,25.172659,0.000439,25.061043,-1.7764,0.195,8.91795,8.91795
1283.00,8.92120,25.172592,0.000435,25.061002,-1.7765,0.196,8.91751,8.91751
1284.00,8.92123,25.172745,0.000441,25.061120,-1.7765,0.196,8.91692,8.91692
1285.00,8.92176,25.172711,0.000446,25.061074,-1.7765,0.195,8.92034,8.92034
1286.00,8.92274,25.172742,0.000445,25.061075,-1.7765,0.195,8.92497,8.92497
1287.00,8.92335,25.172763,0.000443,25.061170,-1.7766,0.195,8.92662,8.92662
1288.00,8.92295,25.172761,0.000445,25.061160,-1.7765,0.195,8.92614,8.92614
1289.00,8.92308,25.172773,0.000444,25.061203,-1.7766,0.195,8.92616,8.92616
1290.00,8.92365,25.172908,0.000439,25.061249,-1.7766,0.196,8.92430,8.92430
1291.00,8.92389,25.172962,0.000439,25.061224,-1.7767,0.196,8.92300,8.92300
1292.00,8.92318,25.173029,0.000440,25.061172,-1.7766,0.196,8.92126,8.92126
1293.00,8.92215,25.173095,0.000437,25.061156,-1.7764,0.196,8.92118,8.92118
1294.00,8.92199,25.173041,0.000435,25.061068,-1.7763,0.196,8.91888,8.91888
1295.00,8.92244,25.173122,0.000440,25.061133,-1.7762,0.196,8.91954,8.91954
1296.00,8.92185,25.173232,0.000445,25.061217,-1.7761,0.196,8.92318,8.92318
1297.00,8.92097,25.173203,0.000445,25.061176,-1.7760,0.196,8.92915,8.92915
1298.00,8.92148,25.173225,0.000449,25.061212,-1.7759,0.196,8.93299,8.93299
1299.00,8.92385,25.173324,0.000454,25.061327,-1.7759,0.196,8.93690,8.93690
1300.00,8.92562,25.173346,0.000451,25.061370,-1.7758,0.196,8.93493,8.93493
1301.00,8.92647,25.173309,0.000446,25.061357,-1.7757,0.197,8.92814,8.92814
1302.00,8.92497,25.173321,0.000441,25.061328,-1.7758,0.197,8.92312,8.92312
1303.00,8.92633,25.173342,0.000436,25.061304,-1.7758,0.197,8.92114,8.92114
1304.00,8.92745,25.173317,0.000435,25.061217,-1.7759,0.197,8.92002,8.92002
1305.00,8.92764,25.173312,0.000435,25.061102,-1.7759,0.197,8.91856,8.91856
1306.00,8.92806,25.173299,0.000436,25.061059,-1.7759,0.197,8.91835,8.91835
1307.00,8.92741,25.173353,0.000440,25.061119,-1.7758,0.197,8.91927,8.91927
1308.00,8.92603,25.173410,0.000445,25.061177,-1.7756,0.197,8.92237,8.92237
1309.00,8.92485,25.173421,0.000445,25.061165,-1.7755,0.197,8.92727,8.92727
1310.00,8.92407,25.173486,0.000445,25.061210,-1.7754,0.197,8.93142,8.93142
1311.00,8.92591,25.173581,0.000442,25.061218,-1.7754,0.197,8.93223,8.93223
1312.00,8.92622,25.173670,0.000443,25.061225,-1.7753,0.198,8.93069,8.93069
1313.00,8.92580,25.173754,0.000442,25.061263,-1.7753,0.198,8.92729,8.92729
1314.00,8.92670,25.173784,0.000442,25.061192,-1.7753,0.198,8.92249,8.92249
1315.00,8.92526,25.173812,0.000444,25.061230,-1.7754,0.198,8.91990,8.91990
1316.00,8.92369,25.173926,0.000448,25.061315,-1.7753,0.198,8.91964,8.91964
1317.00,8.92336,25.173993,0.000449,25.061327,-1.7754,0.198,8.92356,8.92356
1318.00,8.92383,25.173973,0.000446,25.061202,-1.7753,0.198,8.92750,8.92750
1319.00,8.92443,25.174102,0.000447,25.061287,-1.7752,0.198,8.93171,8.93171
1320.00,8.92430,25.174049,0.000444,25.061217,-1.7751,0.198,8.93559,8.93559
1321.00,8.92603,25.173955,0.000442,25.061114,-1.7751,0.198,8.94032,8.94032
1322.00,8.92733,25.173975,0.000440,25.061079,-1.7750,0.198,8.94188,8.94188
1323.00,8.92889,25.174039,0.000439,25.061124,-1.7749,0.198,8.94165,8.94165
1324.00,8.92978,25.173982,0.000438,25.061081,-1.7749,0.198,8.93780,8.93780
1325.00,8.93070,25.174102,0.000441,25.061127,-1.7748,0.198,8.93409,8.93409
1326.00,8.93125,25.174115,0.000439,25.061077,-1.7746,0.198,8.92984,8.92984
1327.00,8.93087,25.174123,0.000437,25.061142,-1.7745,0.199,8.92778,8.92778
1328.00,8.92957,25.174056,0.000438,25.061114,-1.7745,0.199,8.92656,8.92656
1329.00,8.92946,25.174120,0.000439,25.061189,-1.7746,0.199,8.92726,8.92726
1330.00,8.92955,25.174037,0.000436,25.061161,-1.7747,0.199,8.92806,8.92806
1331.00,8.92983,25.174107,0.000438,25.061227,-1.7748,0.199,8.92995,8.92995
1332.00,8.93112,25.174144,0.000443,25.061240,-1.7748,0.199,8.93010,8.93010
1333.00,8.93140,25.174279,0.000443,25.061315,-1.7748,0.199,8.93217,8.93217
1334.00,8.93246,25.174255,0.000442,25.061225,-1.7747,0.199,8.93534,8.93534
1335.00,8.93327,25.174348,0.000444,25.061233,-1.7747,0.199,8.93838,8.93838
1336.00,8.93382,25.174318,0.000444,25.061200,-1.7745,0.199,8.93971,8.93971
1337.00,8.93467,25.174243,0.000439,25.061105,-1.7744,0.199,8.94035,8.94035
1338.00,8.93455,25.174235,0.000439,25.061078,-1.7743,0.199,8.93745,8.93745
1339.00,8.93408,25.174301,0.000441,25.061106,-1.7742,0.199,8.93481,8.93481
1340.00,8.93362,25.174322,0.000441,25.061075,-1.7742,0.200,8.93355,8.93355
1341.00,8.93332,25.174447,0.000440,25.061149,-1.7742,0.200,8.93255,8.93255
1342.00,8.93297,25.174553,0.000440,25.061227,-1.7743,0.200,8.93375,8.93375
1343.00,8.93291,25.174644,0.000439,25.061269,-1.7742,0.200,8.93659,8.93659
1344.00,8.93369,25.174622,0.000436,25.061256,-1.7741,0.200,8.93942,8.93942
1345.00,8.93474,25.174708,0.000435,25.061321,-1.7740,0.200,8.94105,8.94105
1346.00,8.93576,25.174705,0.000436,25.061245,-1.7738,0.200,8.94285,8.94285
1347.00,8.93650,25.174756,0.000438,25.061262,-1.7737,0.200,8.94277,8.94277
1348.00,8.93700,25.174691,0.000441,25.061201,-1.7737,0.200,8.94297,8.94297
1349.00,8.93785,25.174766,0.000441,25.061223,-1.7736,0.200,8.94405,8.94405
1350.00,8.93874,25.174803,0.000443,25.061230,-1.7734,0.200,8.94319,8.94319
1351.00,8.93919,25.174798,0.000445,25.061280,-1.7734,0.200,8.94269,8.94269
1352.00,8.93972,25.174821,0.000447,25.061266,-1.7732,0.200,8.94289,8.94289
1353.00,8.93999,25.174901,0.000447,25.061316,-1.7730,0.200,8.94245,8.94245
1354.00,8.93957,25.174959,0.000448,25.061323,-1.7729,0.200,8.93914,8.93914
1355.00,8.93916,25.174990,0.000451,25.061268,-1.7728,0.200,8.93819,8.93819
1356.00,8.93886,25.175058,0.000450,25.061242,-1.7727,0.200,8.93709,8.93709
1357.00,8.93868,25.175066,0.000447,25.061152,-1.7727,0.201,8.93523,8.93523
1358.00,8.93872,25.175139,0.000447,25.061137,-1.7727,0.201,8.93360,8.93360
1359.00,8.93923,25.175130,0.000444,25.061085,-1.7726,0.201,8.93544,8.93544
1360.00,8.93945,25.175179,0.000443,25.061069,-1.7726,0.201,8.93528,8.93528
1361.00,8.93956,25.175284,0.000444,25.061086,-1.7725,0.201,8.93648,8.93648
1362.00,8.94007,25.175354,0.000444,25.061141,-1.7724,0.201,8.94005,8.94005
1363.00,8.94017,25.175378,0.000443,25.061120,-1.7721,0.201,8.94112,8.94112
1364.00,8.93971,25.175490,0.000445,25.061143,-1.7720,0.201,8.93887,8.93887
1365.00,8.93906,25.175486,0.000443,25.061188,-1.7719,0.202,8.93844,8.93844
1366.00,8.93858,25.175397,0.000441,25.061141,-1.7718,0.202,8.93729,8.93729
1367.00,8.93822,25.175414,0.000443,25.061120,-1.7717,0.202,8.93367,8.93367
1368.00,8.93781,25.175401,0.000442,25.061112,-1.7717,0.202,8.93355,8.93355
1369.00,8.93747,25.175367,0.000441,25.061140,-1.7717,0.202,8.93509,8.93509
1370.00,8.93688,25.175414,0.000442,25.061128,-1.7716,0.202,8.93461,8.93461
1371.00,8.93641,25.175518,0.000445,25.061176,-1.7716,0.202,8.93362,8.93362
1372.00,8.93580,25.175601,0.000446,25.061281,-1.7716,0.202,8.93267,8.93267
1373.00,8.93516,25.175676,0.000443,25.061284,-1.7715,0.202,8.92867,8.92867
1374.00,8.93396,25.175797,0.000442,25.061266,-1.7715,0.202,8.92320,8.92320
1375.00,8.93308,25.175819,0.000440,25.061242,-1.7714,0.202,8.92379,8.92379
1376.00,8.93316,25.175892,0.000441,25.061236,-1.7712,0.202,8.92630,8.92630
1377.00,8.93416,25.175930,0.000441,25.061192,-1.7711,0.202,8.93285,8.93285
1378.00,8.93544,25.175904,0.000443,25.061134,-1.7711,0.202,8.94118,8.94118
1379.00,8.93660,25.175884,0.000444,25.061139,-1.7711,0.202,8.95092,8.95092
1380.00,8.93777,25.175897,0.000442,25.061131,-1.7712,0.202,8.95714,8.95714
1381.00,8.93921,25.175921,0.000437,25.061159,-1.7712,0.202,8.96137,8.96137
1382.00,8.93905,25.175904,0.000434,25.061097,-1.7712,0.203,8.95706,8.95706
1383.00,8.93939,25.175991,0.000438,25.061169,-1.7711,0.203,8.95027,8.95027
1384.00,8.94040,25.176059,0.000440,25.061156,-1.7709,0.203,8.94306,8.94306
1385.00,8.94112,25.176115,0.000440,25.061157,-1.7706,0.203,8.93573,8.93573
1386.00,8.94106,25.176079,0.000443,25.061056,-1.7703,0.203,8.92945,8.92945
1387.00,8.93924,25.176094,0.000443,25.061062,-1.7702,0.203,8.92770,8.92770
1388.00,8.93782,25.176126,0.000443,25.061033,-1.7701,0.203,8.92966,8.92966
1389.00,8.93747,25.176087,0.000443,25.061012,-1.7701,0.203,8.93350,8.93350
1390.00,8.93850,25.176114,0.000443,25.061087,-1.7701,0.203,8.93566,8.93566
1391.00,8.93995,25.176136,0.000443,25.061117,-1.7701,0.203,8.93557,8.93557
1392.00,8.94264,25.176191,0.000443,25.061062,-1.7700,0.203,8.93414,8.93414
1393.00,8.94245,25.176300,0.000440,25.061117,-1.7699,0.203,8.93194,8.93194
1394.00,8.94084,25.176425,0.000438,25.061204,-1.7698,0.203,8.92944,8.92944
1395.00,8.93968,25.176459,0.000436,25.061135,-1.7697,0.204,8.93001,8.93001
1396.00,8.93997,25.176582,0.000432,25.061183,-1.7696,0.204,8.93430,8.93430
1397.00,8.94003,25.176624,0.000431,25.061275,-1.7694,0.204,8.93958,8.93958
1398.00,8.93938,25.176611,0.000431,25.061256,-1.7692,0.204,8.94520,8.94520
1399.00,8.93748,25.176668,0.000430,25.061255,-1.7690,0.204,8.94956,8.94956
1400.00,8.93774,25.176737,0.000433,25.061315,-1.7688,0.204,8.95038,8.95038
1401.00,8.93720,25.176767,0.000436,25.061295,-1.7687,0.204,8.94797,8.94797
1402.00,8.93665,25.176837,0.000435,25.061245,-1.7687,0.204,8.94495,8.94495
1403.00,8.93760,25.176909,0.000434,25.061293,-1.7687,0.205,8.93901,8.93901
1404.00,8.93898,25.176840,0.000435,25.061223,-1.7687,0.205,8.92814,8.92814
1405.00,8.93985,25.176868,0.000433,25.061243,-1.7687,0.205,8.91500,8.91500
1406.00,8.93985,25.176878,0.000431,25.061230,-1.7686,0.205,8.90193,8.90193
1407.00,8.94206,25.176943,0.000431,25.061373,-1.7685,0.205,8.89200,8.89200
1408.00,8.94582,25.176897,0.000430,25.061305,-1.7683,0.205,8.88920,8.88920
1409.00,8.94735,25.177004,0.000430,25.061390,-1.7681,0.206,8.89424,8.89424
1410.00,8.94488,25.177032,0.000428,25.061424,-1.7679,0.206,8.90482,8.90482
1411.00,8.93907,25.177008,0.000431,25.061433,-1.7679,0.206,8.91786,8.91786
@10,2.0001,4.0, 1410.006 
1412.00,8.93425,25.176923,0.000434,25.061311,-1.7678,0.206,8.92850,8.92850
1413.00,8.91889,25.176959,0.000437,25.061361,-1.7677,0.206,8.93340,8.93340
1414.00,8.90281,25.176976,0.000436,25.061315,-1.7676,0.206,8.93438,8.93438
1415.00,8.89873,25.176953,0.000433,25.061224,-1.7675,0.206,8.93443,8.93443
1416.00,8.89824,25.176972,0.000431,25.061229,-1.7673,0.206,8.93369,8.93369
1417.00,8.90635,25.177007,0.000430,25.061240,-1.7671,0.206,8.93411,8.93411
1418.00,8.91196,25.177034,0.000427,25.061186,-1.7670,0.207,8.93975,8.93975
1419.00,8.91492,25.177052,0.000432,25.061162,-1.7668,0.207,8.94873,8.94873
1420.00,8.91810,25.177131,0.000439,25.061190,-1.7666,0.206,8.95376,8.95376
1421.00,8.92359,25.177247,0.000440,25.061185,-1.7665,0.206,8.95487,8.95487
1422.00,8.92636,25.177399,0.000438,25.061209,-1.7665,0.206,8.95174,8.95174
1423.00,8.92639,25.177445,0.000437,25.061178,-1.7665,0.206,8.94318,8.94318
1424.00,8.92807,25.177446,0.000436,25.061161,-1.7665,0.206,8.93197,8.93197
1425.00,8.93393,25.177434,0.000432,25.061091,-1.7664,0.207,8.92379,8.92379
1426.00,8.93865,25.177473,0.000433,25.061140,-1.7662,0.207,8.92084,8.92084
1427.00,8.94042,25.177431,0.000434,25.061127,-1.7660,0.207,8.92279,8.92279
1428.00,8.94094,25.177462,0.000438,25.061206,-1.7658,0.207,8.92940,8.92940
1429.00,8.94207,25.177577,0.000437,25.061318,-1.7656,0.207,8.93729,8.93729
1430.00,8.93856,25.177668,0.000441,25.061394,-1.7654,0.207,8.94547,8.94547
1431.00,8.93722,25.177634,0.000438,25.061350,-1.7653,0.207,8.95077,8.95077
1432.00,8.93908,25.177642,0.000441,25.061340,-1.7652,0.207,8.95072,8.95072
1433.00,8.94103,25.177604,0.000437,25.061258,-1.7650,0.207,8.94546,8.94546
1434.00,8.94052,25.177563,0.000438,25.061173,-1.7648,0.207,8.93892,8.93892
1435.00,8.94031,25.177629,0.000439,25.061210,-1.7647,0.207,8.93505,8.93505
1436.00,8.93948,25.177624,0.000439,25.061155,-1.7646,0.207,8.93311,8.93311
1437.00,8.93587,25.177621,0.000438,25.061103,-1.7645,0.207,8.93698,8.93698
1438.00,8.93565,25.177707,0.000438,25.061129,-1.7644,0.207,8.94341,8.94341
1439.00,8.93531,25.177686,0.000434,25.061076,-1.7643,0.208,8.95061,8.95061
1440.00,8.93692,25.177660,0.000429,25.060983,-1.7643,0.208,8.95332,8.95332
1441.00,8.93952,25.177775,0.000432,25.061033,-1.7642,0.208,8.95484,8.95484
1442.00,8.94214,25.177910,0.000434,25.061123,-1.7643,0.208,8.95223,8.95223
1443.00,8.94534,25.177987,0.000436,25.061204,-1.7642,0.208,8.94822,8.94822
1444.00,8.94623,25.178084,0.000441,25.061284,-1.7641,0.208,8.94250,8.94250
1445.00,8.94555,25.178098,0.000443,25.061257,-1.7640,0.208,8.94010,8.94010
1446.00,8.94468,25.178119,0.000442,25.061289,-1.7638,0.208,8.93806,8.93806
1447.00,8.94457,25.178076,0.000436,25.061189,-1.7636,0.208,8.93811,8.93811
1448.00,8.94345,25.178084,0.000433,25.061104,-1.7634,0.208,8.93823,8.93823
1449.00,8.94298,25.178155,0.000435,25.061091,-1.7632,0.208,8.93838,8.93838
1450.00,8.94211,25.178157,0.000433,25.061074,-1.7630,0.208,8.93803,8.93803
1451.00,8.94130,25.178177,0.000433,25.061031,-1.7629,0.209,8.93799,8.93799
1452.00,8.94088,25.178248,0.000438,25.061134,-1.7629,0.209,8.93644,8.93644
1453.00,8.94153,25.178273,0.000443,25.061187,-1.7629,0.209,8.93562,8.93562
1454.00,8.94178,25.178246,0.000442,25.061171,-1.7628,0.209,8.93678,8.93678
1455.00,8.94219,25.178265,0.000443,25.061145,-1.7627,0.209,8.93748,8.93748
1456.00,8.94222,25.178287,0.000443,25.061140,-1.7625,0.209,8.93794,8.93794
1457.00,8.94221,25.178326,0.000445,25.061087,-1.7624,0.209,8.94183,8.94183
1458.00,8.94200,25.178435,0.000442,25.061071,-1.7622,0.209,8.94437,8.94437
1459.00,8.94119,25.178454,0.000439,25.061012,-1.7620,0.209,8.94503,8.94503
1460.00,8.94040,25.178554,0.000439,25.061085,-1.7618,0.209,8.94478,8.94478
1461.00,8.93957,25.178535,0.000436,25.061034,-1.7618,0.209,8.94219,8.94219
1462.00,8.93871,25.178581,0.000434,25.061091,-1.7618,0.210,8.93808,8.93808
1463.00,8.93874,25.178487,0.000437,25.061051,-1.7617,0.209,8.93697,8.93697
1464.00,8.93900,25.178565,0.000440,25.061139,-1.7616,0.209,8.93689,8.93689
1465.00,8.93958,25.178626,0.000440,25.061167,-1.7616,0.209,8.93920,8.93920
1466.00,8.94050,25.178735,0.000441,25.061228,-1.7614,0.210,8.94633,8.94633
1467.00,8.94160,25.178761,0.000441,25.061175,-1.7612,0.209,8.95373,8.95373
1468.00,8.94289,25.178840,0.000438,25.061195,-1.7610,0.210,8.95631,8.95631
1469.00,8.94360,25.178945,0.000441,25.061239,-1.7609,0.210,8.95692,8.95692
1470.00,8.94432,25.178975,0.000443,25.061261,-1.7608,0.210,8.95345,8.95345
1471.00,8.94460,25.178996,0.000445,25.061225,-1.7606,0.210,8.94655,8.94655
1472.00,8.94340,25.179069,0.000446,25.061264,-1.7605,0.210,8.93929,8.93929
1473.00,8.94334,25.179108,0.000448,25.061241,-1.7603,0.210,8.93666,8.93666
1474.00,8.94381,25.179091,0.000447,25.061211,-1.7601,0.210,8.93599,8.93599
1475.00,8.94408,25.179091,0.000444,25.061156,-1.7599,0.210,8.93581,8.93581
1476.00,8.94340,25.179166,0.000443,25.061276,-1.7598,0.210,8.93649,8.93649
1477.00,8.94355,25.179136,0.000443,25.061223,-1.7596,0.210,8.93849,8.93849
1478.00,8.94275,25.179273,0.000443,25.061268,-1.7595,0.210,8.93995,8.93995
1479.00,8.94260,25.179302,0.000440,25.061184,-1.7595,0.210,8.94136,8.94136
1480.00,8.94345,25.179336,0.000441,25.061193,-1.7594,0.210,8.94412,8.94412
1481.00,8.94439,25.179339,0.000442,25.061077,-1.7592,0.210,8.94707,8.94707
1482.00,8.94473,25.179377,0.000443,25.061113,-1.7590,0.210,8.94784,8.94784
1483.00,8.94476,25.179303,0.000442,25.061098,-1.7589,0.211,8.94507,8.94507
1484.00,8.94431,25.179371,0.000444,25.061137,-1.7587,0.211,8.94202,8.94202
1485.00,8.94367,25.179399,0.000446,25.061160,-1.7585,0.211,8.93886,8.93886
1486.00,8.94180,25.179374,0.000445,25.061176,-1.7583,0.211,8.93515,8.93515
1487.00,8.94046,25.179352,0.000439,25.061121,-1.7582,0.211,8.93378,8.93378
1488.00,8.93927,25.179389,0.000438,25.061155,-1.7581,0.211,8.93302,8.93302
1489.00,8.93833,25.179410,0.000438,25.061213,-1.7579,0.211,8.93320,8.93320
1490.00,8.93838,25.179384,0.000435,25.061150,-1.7578,0.211,8.93668,8.93668
1491.00,8.93970,25.179492,0.000436,25.061209,-1.7576,0.211,8.94376,8.94376
1492.00,8.94216,25.179538,0.000437,25.061222,-1.7574,0.211,8.95382,8.95382
1493.00,8.94469,25.179639,0.000437,25.061233,-1.7572,0.211,8.96419,8.96419
1494.00,8.94628,25.179671,0.000437,25.061180,-1.7572,0.211,8.97156,8.97156
1495.00,8.94781,25.179765,0.000438,25.061235,-1.7571,0.212,8.97478,8.97478
1496.00,8.94929,25.179804,0.000437,25.061173,-1.7570,0.212,8.97022,8.97022
1497.00,8.94957,25.179944,0.000440,25.061175,-1.7569,0.212,8.96054,8.96054
1498.00,8.94987,25.179906,0.000441,25.061123,-1.7567,0.212,8.95359,8.95359
1499.00,8.95073,25.179904,0.000438,25.061141,-1.7565,0.212,8.94813,8.94813
1500.00,8.95415,25.179954,0.000439,25.061147,-1.7562,0.212,8.94319,8.94319
1501.00,8.95608,25.179985,0.000440,25.061156,-1.7560,0.212,8.94388,8.94388
1502.00,8.95638,25.179982,0.000439,25.061195,-1.7559,0.212,8.94637,8.94637
1503.00,8.95549,25.180115,0.000440,25.061251,-1.7558,0.212,8.94675,8.94675
1504.00,8.95354,25.180124,0.000441,25.061169,-1.7556,0.212,8.94842,8.94842
1505.00,8.95387,25.180237,0.000442,25.061233,-1.7555,0.212,8.95071,8.95071
1506.00,8.95368,25.180285,0.000442,25.061290,-1.7553,0.212,8.95025,8.95025
1507.00,8.95311,25.180356,0.000443,25.061335,-1.7551,0.212,8.94866,8.94866
1508.00,8.95273,25.180307,0.000444,25.061263,-1.7549,0.212,8.94819,8.94819
1509.00,8.95389,25.180343,0.000443,25.061285,-1.7547,0.213,8.94821,8.94821
1510.00,8.95443,25.180275,0.000443,25.061159,-1.7546,0.213,8.94875,8.94875
1511.00,8.95410,25.180389,0.000444,25.061220,-1.7545,0.213,8.95010,8.95010
1512.00,8.95272,25.180429,0.000444,25.061168,-1.7544,0.213,8.95090,8.95090
1513.00,8.95099,25.180509,0.000441,25.061194,-1.7543,0.213,8.95256,8.95256
1514.00,8.94997,25.180596,0.000442,25.061240,-1.7540,0.213,8.95372,8.95372
1515.00,8.94958,25.180698,0.000437,25.061251,-1.7538,0.213,8.95549,8.95549
1516.00,8.94991,25.180735,0.000432,25.061179,-1.7536,0.213,8.95753,8.95753
1517.00,8.95087,25.180735,0.000430,25.061143,-1.7534,0.213,8.95880,8.95880
1518.00,8.95139,25.180754,0.000431,25.061108,-1.7533,0.213,8.95886,8.95886
1519.00,8.95167,25.180781,0.000429,25.061138,-1.7532,0.214,8.95691,8.95691
1520.00,8.95188,25.180786,0.000433,25.061205,-1.7530,0.214,8.95289,8.95289
1521.00,8.95196,25.180721,0.000437,25.061218,-1.7527,0.214,8.94977,8.94977
1522.00,8.95150,25.180758,0.000438,25.061264,-1.7525,0.214,8.94648,8.94648
1523.00,8.95080,25.180815,0.000438,25.061354,-1.7522,0.214,8.94178,8.94178
1524.00,8.94989,25.180789,0.000438,25.061254,-1.7520,0.214,8.93973,8.93973
1525.00,8.94960,25.180808,0.000435,25.061196,-1.7517,0.214,8.94134,8.94134
1526.00,8.94975,25.180901,0.000434,25.061197,-1.7515,0.214,8.94215,8.94215
1527.00,8.94998,25.180941,0.000429,25.061205,-1.7512,0.215,8.94424,8.94424
1528.00,8.95014,25.180879,0.000432,25.061074,-1.7510,0.214,8.94748,8.94748
1529.00,8.95012,25.180913,0.000433,25.061137,-1.7508,0.215,8.94938,8.94938
1530.00,8.94958,25.180911,0.000432,25.061152,-1.7506,0.215,8.94749,8.94749
1531.00,8.94923,25.180855,0.000431,25.061102,-1.7505,0.215,8.94756,8.94756
1532.00,8.94939,25.180879,0.000433,25.061062,-1.7504,0.215,8.94878,8.94878
1533.00,8.94887,25.181018,0.000428,25.061161,-1.7501,0.215,8.95076,8.95076
1534.00,8.94943,25.181064,0.000425,25.061182,-1.7499,0.215,8.95403,8.95403
1535.00,8.95017,25.181121,0.000426,25.061251,-1.7498,0.215,8.95880,8.95880
1536.00,8.95000,25.181205,0.000427,25.061298,-1.7497,0.215,8.95971,8.95971
1537.00,8.94947,25.181139,0.000427,25.061271,-1.7496,0.215,8.95684,8.95684
1538.00,8.94869,25.181125,0.000426,25.061270,-1.7495,0.215,8.95306,8.95306
1539.00,8.94810,25.181254,0.000427,25.061302,-1.7495,0.215,8.94941,8.94941
1540.00,8.94841,25.181300,0.000428,25.061266,-1.7493,0.215,8.94711,8.94711
1541.00,8.94897,25.181340,0.000428,25.061310,-1.7490,0.215,8.94792,8.94792
1542.00,8.95019,25.181523,0.000425,25.061371,-1.7487,0.216,8.95451,8.95451
1543.00,8.95214,25.181585,0.000427,25.061354,-1.7485,0.216,8.96138,8.96138
1544.00,8.95392,25.181643,0.000428,25.061334,-1.7483,0.216,8.96563,8.96563
1545.00,8.95480,25.181691,0.000428,25.061301,-1.7481,0.216,8.96797,8.96797
1546.00,8.95564,25.181760,0.000428,25.061254,-1.7481,0.216,8.96650,8.96650
1547.00,8.95624,25.181786,0.000431,25.061276,-1.7479,0.216,8.96127,8.96127
1548.00,8.95650,25.181812,0.000434,25.061273,-1.7478,0.216,8.95558,8.95558
1549.00,8.95561,25.181765,0.000438,25.061267,-1.7475,0.216,8.95089,8.95089
1550.00,8.95592,25.181825,0.000442,25.061324,-1.7473,0.216,8.94723,8.94723
1551.00,8.95583,25.181792,0.000445,25.061328,-1.7470,0.216,8.94725,8.94725
1552.00,8.95522,25.181832,0.000445,25.061348,-1.7468,0.216,8.94922,8.94922
1553.00,8.95460,25.181840,0.000445,25.061373,-1.7467,0.216,8.95058,8.95058
1554.00,8.95409,25.181861,0.000444,25.061362,-1.7467,0.216,8.94795,8.94795
1555.00,8.95538,25.181814,0.000440,25.061301,-1.7466,0.216,8.94000,8.94000
1556.00,8.95691,25.181812,0.000436,25.061315,-1.7465,0.217,8.92909,8.92909
1557.00,8.95599,25.181806,0.000434,25.061275,-1.7464,0.217,8.91613,8.91613
1558.00,8.95175,25.181787,0.000431,25.061246,-1.7463,0.217,8.90688,8.90688
1559.00,8.94862,25.181780,0.000426,25.061226,-1.7461,0.217,8.90731,8.90731
1560.00,8.94841,25.181893,0.000428,25.061309,-1.7459,0.218,8.91493,8.91493
1561.00,8.95244,25.181981,0.000431,25.061311,-1.7457,0.218,8.92550,8.92550
@11,2.0001,4.0, 1560.05 
1562.00,8.95838,25.181956,0.000431,25.061277,-1.7455,0.218,8.93673,8.93673
1563.00,8.94746,25.181882,0.000430,25.061152,-1.7453,0.218,8.94505,8.94505
1564.00,8.92946,25.181973,0.000433,25.061158,-1.7452,0.218,8.94787,8.94787
1565.00,8.92166,25.181904,0.000429,25.061036,-1.7451,0.218,8.94826,8.94826
1566.00,8.92485,25.181893,0.000430,25.060972,-1.7449,0.218,8.94805,8.94805
1567.00,8.92889,25.181918,0.000434,25.060947,-1.7448,0.218,8.94907,8.94907
1568.00,8.92850,25.182161,0.000436,25.061146,-1.7447,0.218,8.95129,8.95129
1569.00,8.92809,25.182256,0.000439,25.061222,-1.7444,0.218,8.95245,8.95245
1570.00,8.93113,25.182349,0.000443,25.061285,-1.7442,0.218,8.95366,8.95366
1571.00,8.93448,25.182428,0.000442,25.061296,-1.7439,0.218,8.95267,8.95267
1572.00,8.93651,25.182537,0.000443,25.061293,-1.7437,0.218,8.95058,8.95058
1573.00,8.93755,25.182569,0.000440,25.061269,-1.7435,0.218,8.95017,8.95017
1574.00,8.93879,25.182499,0.000438,25.061168,-1.7433,0.218,8.95000,8.95000
1575.00,8.94039,25.182519,0.000436,25.061103,-1.7432,0.218,8.94981,8.94981
1576.00,8.94296,25.182560,0.000435,25.061132,-1.7430,0.218,8.95169,8.95169
1577.00,8.94583,25.182545,0.000435,25.061148,-1.7427,0.218,8.95324,8.95324
1578.00,8.94888,25.182542,0.000435,25.061076,-1.7424,0.219,8.95489,8.95489
1579.00,8.95113,25.182587,0.000436,25.061060,-1.7422,0.219,8.95608,8.95608
1580.00,8.95180,25.182587,0.000436,25.061037,-1.7420,0.219,8.95636,8.95636
1581.00,8.95223,25.182586,0.000438,25.061002,-1.7419,0.219,8.95714,8.95714
1582.00,8.95248,25.182660,0.000437,25.061039,-1.7418,0.219,8.95721,8.95721
1583.00,8.95262,25.182636,0.000438,25.061060,-1.7418,0.219,8.95454,8.95454
1584.00,8.95264,25.182625,0.000439,25.061061,-1.7417,0.219,8.95204,8.95204
1585.00,8.95293,25.182744,0.000439,25.061156,-1.7415,0.219,8.95164,8.95164
1586.00,8.95318,25.182773,0.000435,25.061142,-1.7414,0.219,8.95221,8.95221
1587.00,8.95371,25.182863,0.000435,25.061168,-1.7412,0.219,8.95438,8.95438
1588.00,8.95380,25.183013,0.000435,25.061212,-1.7410,0.219,8.95543,8.95543
1589.00,8.95402,25.183077,0.000433,25.061244,-1.7408,0.219,8.95878,8.95878
1590.00,8.95411,25.182984,0.000432,25.061144,-1.7406,0.220,8.95793,8.95793
1591.00,8.95390,25.183064,0.000437,25.061190,-1.7404,0.219,8.95536,8.95536
1592.00,8.95440,25.183091,0.000443,25.061229,-1.7401,0.219,8.95376,8.95376
1593.00,8.95475,25.183073,0.000443,25.061182,-1.7399,0.219,8.95414,8.95414
1594.00,8.95491,25.183110,0.000445,25.061186,-1.7396,0.219,8.95357,8.95357
1595.00,8.95522,25.183281,0.000449,25.061327,-1.7393,0.219,8.95492,8.95492
1596.00,8.95541,25.183274,0.000450,25.061329,-1.7391,0.219,8.95804,8.95804
1597.00,8.95578,25.183120,0.000443,25.061131,-1.7389,0.219,8.95828,8.95828
1598.00,8.95525,25.183184,0.000444,25.061180,-1.7388,0.219,8.95723,8.95723
1599.00,8.95513,25.183263,0.000443,25.061218,-1.7387,0.220,8.95592,8.95592
1600.00,8.95519,25.183263,0.000441,25.061172,-1.7386,0.220,8.95536,8.95536
1601.00,8.95504,25.183319,0.000440,25.061165,-1.7385,0.220,8.95615,8.95615
1602.00,8.95556,25.183430,0.000442,25.061271,-1.7385,0.220,8.95745,8.95745
1603.00,8.95615,25.183397,0.000440,25.061223,-1.7384,0.220,8.95872,8.95872
1604.00,8.95656,25.183397,0.000442,25.061221,-1.7382,0.220,8.95839,8.95839
1605.00,8.95654,25.183481,0.000444,25.061247,-1.7380,0.220,8.95803,8.95803
1606.00,8.95630,25.183542,0.000443,25.061222,-1.7377,0.220,8.95432,8.95432
1607.00,8.95594,25.183594,0.000444,25.061218,-1.7373,0.220,8.95458,8.95458
1608.00,8.95635,25.183671,0.000442,25.061200,-1.7369,0.220,8.95652,8.95652
1609.00,8.95647,25.183768,0.000440,25.061190,-1.7368,0.221,8.95881,8.95881
1610.00,8.95726,25.183769,0.000441,25.061181,-1.7367,0.221,8.96024,8.96024
1611.00,8.95785,25.183763,0.000438,25.061219,-1.7366,0.221,8.96053,8.96053
1612.00,8.95775,25.183843,0.000437,25.061253,-1.7366,0.221,8.95491,8.95491
1613.00,8.95729,25.183875,0.000440,25.061302,-1.7365,0.221,8.94796,8.94796
1614.00,8.95660,25.183835,0.000437,25.061205,-1.7363,0.221,8.94567,8.94567
1615.00,8.95636,25.183965,0.000435,25.061252,-1.7361,0.222,8.94871,8.94871
1616.00,8.95467,25.183997,0.000435,25.061256,-1.7359,0.222,8.95475,8.95475
1617.00,8.95491,25.184044,0.000437,25.061273,-1.7358,0.222,8.96154,8.96154
1618.00,8.95584,25.184044,0.000434,25.061213,-1.7356,0.222,8.96659,8.96659
1619.00,8.95757,25.184099,0.000436,25.061236,-1.7354,0.222,8.96692,8.96692
1620.00,8.95773,25.184102,0.000436,25.061184,-1.7352,0.222,8.96278,8.96278
1621.00,8.95713,25.184231,0.000437,25.061188,-1.7350,0.222,8.95793,8.95793
1622.00,8.95804,25.184224,0.000434,25.061171,-1.7348,0.222,8.95404,8.95404
1623.00,8.95867,25.184317,0.000437,25.061256,-1.7345,0.222,8.95340,8.95340
1624.00,8.95733,25.184377,0.000440,25.061279,-1.7343,0.222,8.95715,8.95715
1625.00,8.95609,25.184392,0.000440,25.061308,-1.7341,0.222,8.96311,8.96311
1626.00,8.95548,25.184300,0.000439,25.061285,-1.7339,0.222,8.96877,8.96877
1627.00,8.95596,25.184283,0.000439,25.061213,-1.7338,0.222,8.97511,8.97511
1628.00,8.95872,25.184305,0.000441,25.061214,-1.7337,0.222,8.97822,8.97822
1629.00,8.96124,25.184355,0.000441,25.061291,-1.7336,0.222,8.97624,8.97624
1630.00,8.96130,25.184279,0.000439,25.061246,-1.7335,0.222,8.96877,8.96877
1631.00,8.96041,25.184292,0.000437,25.061219,-1.7333,0.222,8.95932,8.95932
1632.00,8.96008,25.184327,0.000439,25.061209,-1.7331,0.222,8.95034,8.95034
1633.00,8.96178,25.184335,0.000435,25.061198,-1.7329,0.223,8.94672,8.94672
1634.00,8.96171,25.184296,0.000431,25.061140,-1.7327,0.223,8.94977,8.94977
1635.00,8.96156,25.184349,0.000433,25.061138,-1.7324,0.223,8.95569,8.95569
1636.00,8.96070,25.184483,0.000434,25.061211,-1.7322,0.223,8.96023,8.96023
1637.00,8.96131,25.184562,0.000432,25.061299,-1.7319,0.223,8.96351,8.96351
1638.00,8.96247,25.184634,0.000432,25.061264,-1.7318,0.223,8.96275,8.96275
1639.00,8.96353,25.184725,0.000433,25.061271,-1.7315,0.224,8.95684,8.95684
1640.00,8.96391,25.184822,0.000433,25.061314,-1.7314,0.224,8.95272,8.95272
1641.00,8.96153,25.184803,0.000429,25.061242,-1.7312,0.224,8.95262,8.95262
1642.00,8.95944,25.184893,0.000433,25.061245,-1.7310,0.224,8.95425,8.95425
1643.00,8.95773,25.184891,0.000436,25.061274,-1.7308,0.224,8.95866,8.95866
1644.00,8.95474,25.185018,0.000439,25.061332,-1.7308,0.224,8.96455,8.96455
1645.00,8.95464,25.185106,0.000441,25.061324,-1.7307,0.223,8.96847,8.96847
1646.00,8.95661,25.185169,0.000445,25.061344,-1.7306,0.223,8.97089,8.97089
1647.00,8.95847,25.185217,0.000446,25.061371,-1.7305,0.224,8.97278,8.97278
1648.00,8.95988,25.185296,0.000441,25.061381,-1.7303,0.224,8.97375,8.97375
1649.00,8.96080,25.185220,0.000436,25.061340,-1.7301,0.224,8.97336,8.97336
1650.00,8.96171,25.185172,0.000435,25.061303,-1.7299,0.224,8.97246,8.97246
1651.00,8.96288,25.185204,0.000434,25.061331,-1.7296,0.224,8.97044,8.97044
1652.00,8.96378,25.185258,0.000431,25.061316,-1.7295,0.224,8.96549,8.96549
1653.00,8.96372,25.185270,0.000434,25.061229,-1.7293,0.224,8.95863,8.95863
1654.00,8.96286,25.185382,0.000438,25.061266,-1.7291,0.224,8.95422,8.95422
1655.00,8.96200,25.185425,0.000438,25.061325,-1.7289,0.224,8.95403,8.95403
1656.00,8.96219,25.185397,0.000438,25.061275,-1.7288,0.224,8.95590,8.95590
1657.00,8.96269,25.185291,0.000434,25.061176,-1.7287,0.225,8.95936,8.95936
1658.00,8.96329,25.185337,0.000432,25.061212,-1.7285,0.225,8.96306,8.96306
1659.00,8.96423,25.185315,0.000434,25.061085,-1.7285,0.225,8.96589,8.96589
1660.00,8.96510,25.185302,0.000432,25.061002,-1.7284,0.225,8.96464,8.96464
1661.00,8.96550,25.185397,0.000432,25.061037,-1.7282,0.225,8.96422,8.96422
1662.00,8.96478,25.185520,0.000434,25.061086,-1.7280,0.225,8.96673,8.96673
1663.00,8.96380,25.185502,0.000434,25.061050,-1.7278,0.225,8.96698,8.96698
1664.00,8.96450,25.185571,0.000430,25.061156,-1.7276,0.225,8.96628,8.96628
1665.00,8.96456,25.185713,0.000429,25.061213,-1.7274,0.226,8.96833,8.96833
1666.00,8.96431,25.185750,0.000429,25.061190,-1.7273,0.226,8.96787,8.96787
1667.00,8.96429,25.185754,0.000428,25.061216,-1.7271,0.226,8.96405,8.96405
1668.00,8.96357,25.185851,0.000428,25.061298,-1.7268,0.226,8.96410,8.96410
1669.00,8.96299,25.185862,0.000430,25.061306,-1.7265,0.226,8.96493,8.96493
1670.00,8.96310,25.185864,0.000434,25.061313,-1.7262,0.226,8.96688,8.96688
1671.00,8.96401,25.185915,0.000435,25.061347,-1.7260,0.226,8.97010,8.97010
1672.00,8.96519,25.185962,0.000437,25.061343,-1.7258,0.226,8.97376,8.97376
1673.00,8.96693,25.186009,0.000439,25.061343,-1.7257,0.226,8.97756,8.97756
1674.00,8.96882,25.186103,0.000439,25.061354,-1.7256,0.226,8.98112,8.98112
1675.00,8.96987,25.186133,0.000436,25.061312,-1.7253,0.226,8.98033,8.98033
1676.00,8.97001,25.186190,0.000438,25.061281,-1.7250,0.226,8.97759,8.97759
1677.00,8.97029,25.186267,0.000436,25.061310,-1.7248,0.227,8.97411,8.97411
1678.00,8.97048,25.186218,0.000431,25.061197,-1.7246,0.227,8.96897,8.96897
1679.00,8.96952,25.186148,0.000430,25.061129,-1.7243,0.227,8.96577,8.96577
1680.00,8.96972,25.186154,0.000432,25.061138,-1.7242,0.227,8.96409,8.96409
1681.00,8.96967,25.186210,0.000435,25.061199,-1.7241,0.227,8.96168,8.96168
1682.00,8.96852,25.186251,0.000439,25.061212,-1.7239,0.227,8.95937,8.95937
1683.00,8.96757,25.186343,0.000447,25.061323,-1.7237,0.227,8.95837,8.95837
1684.00,8.96760,25.186358,0.000447,25.061358,-1.7236,0.227,8.95593,8.95593
1685.00,8.96672,25.186329,0.000446,25.061343,-1.7234,0.227,8.95372,8.95372
1686.00,8.96652,25.186341,0.000442,25.061351,-1.7233,0.227,8.95498,8.95498
1687.00,8.96674,25.186330,0.000440,25.061286,-1.7233,0.227,8.95971,8.95971
1688.00,8.96667,25.186323,0.000439,25.061244,-1.7231,0.227,8.96393,8.96393
1689.00,8.96550,25.186394,0.000440,25.061251,-1.7230,0.227,8.96604,8.96604
1690.00,8.96505,25.186480,0.000439,25.061288,-1.7228,0.227,8.96683,8.96683
1691.00,8.96527,25.186441,0.000438,25.061215,-1.7226,0.227,8.96796,8.96796
1692.00,8.96463,25.186453,0.000439,25.061240,-1.7223,0.227,8.96676,8.96676
1693.00,8.96443,25.186494,0.000436,25.061295,-1.7220,0.228,8.96412,8.96412
1694.00,8.96347,25.186543,0.000434,25.061298,-1.7218,0.228,8.96468,8.96468
1695.00,8.96329,25.186543,0.000436,25.061261,-1.7216,0.228,8.96936,8.96936
1696.00,8.96412,25.186662,0.000436,25.061294,-1.7214,0.228,8.97382,8.97382
1697.00,8.96510,25.186738,0.000436,25.061331,-1.7212,0.228,8.97616,8.97616
1698.00,8.96580,25.186783,0.000439,25.061301,-1.7210,0.228,8.97631,8.97631
1699.00,8.96539,25.186798,0.000439,25.061315,-1.7208,0.228,8.97391,8.97391
1700.00,8.96505,25.186839,0.000437,25.061352,-1.7205,0.228,8.97050,8.97050
1701.00,8.96532,25.186785,0.000437,25.061259,-1.7203,0.229,8.96595,8.96595
1702.00,8.96667,25.186812,0.000439,25.061204,-1.7201,0.229,8.96493,8.96493
1703.00,8.96814,25.186835,0.000441,25.061206,-1.7199,0.229,8.96718,8.96718
1704.00,8.96900,25.186838,0.000440,25.061176,-1.7197,0.229,8.96599,8.96599
1705.00,8.96896,25.186884,0.000441,25.061213,-1.7195,0.229,8.95795,8.95795
1706.00,8.96921,25.186878,0.000439,25.061282,-1.7194,0.229,8.94746,8.94746
1707.00,8.97005,25.187040,0.000435,25.061413,-1.7192,0.229,8.93518,8.93518
1708.00,8.97148,25.187071,0.000429,25.061427,-1.7191,0.230,8.92532,8.92532
1709.00,8.96839,25.187021,0.000425,25.061371,-1.7190,0.230,8.92511,8.92511
1710.00,8.96439,25.186988,0.000423,25.061291,-1.7188,0.230,8.93066,8.93066
1711.00,8.96756,25.187106,0.000421,25.061364,-1.7186,0.230,8.93942,8.93942
@12,2.0001,4.0, 1710.089 
1712.00,8.97133,25.187044,0.000419,25.061273,-1.7183,0.230,8.94817,8.94817
1713.00,8.96566,25.187096,0.000423,25.061216,-1.7180,0.230,8.95434,8.95434
1714.00,8.94815,25.187290,0.000423,25.061263,-1.7177,0.230,8.95651,8.95651
1715.00,8.93910,25.187379,0.000423,25.061202,-1.7175,0.231,8.95881,8.95881
1716.00,8.94048,25.187462,0.000428,25.061197,-1.7173,0.231,8.96022,8.96022
1717.00,8.93923,25.187435,0.000429,25.061148,-1.7171,0.231,8.96279,8.96279
1718.00,8.94197,25.187454,0.000427,25.061185,-1.7170,0.231,8.96340,8.96340
1719.00,8.94518,25.187503,0.000431,25.061260,-1.7169,0.231,8.96350,8.96350
1720.00,8.94617,25.187516,0.000432,25.061311,-1.7167,0.231,8.96395,8.96395
1721.00,8.94792,25.187448,0.000430,25.061263,-1.7165,0.231,8.96473,8.96473
1722.00,8.94990,25.187495,0.000430,25.061333,-1.7162,0.231,8.96600,8.96600
1723.00,8.95229,25.187559,0.000432,25.061365,-1.7159,0.231,8.97171,8.97171
1724.00,8.95471,25.187498,0.000431,25.061315,-1.7158,0.231,8.97824,8.97824
1725.00,8.95763,25.187595,0.000434,25.061392,-1.7156,0.231,8.98448,8.98448
1726.00,8.96162,25.187753,0.000437,25.061433,-1.7154,0.231,8.98734,8.98734
1727.00,8.96455,25.187828,0.000440,25.061399,-1.7153,0.231,8.98847,8.98847
1728.00,8.96779,25.187807,0.000439,25.061332,-1.7152,0.231,8.98724,8.98724
1729.00,8.96977,25.187880,0.000441,25.061301,-1.7149,0.231,8.98226,8.98226
1730.00,8.97010,25.187961,0.000441,25.061280,-1.7146,0.231,8.97322,8.97322
1731.00,8.97023,25.187880,0.000437,25.061199,-1.7144,0.232,8.96914,8.96914
1732.00,8.97177,25.187903,0.000436,25.061239,-1.7141,0.232,8.96889,8.96889
1733.00,8.97313,25.188014,0.000439,25.061309,-1.7139,0.232,8.97095,8.97095
1734.00,8.97395,25.188121,0.000441,25.061412,-1.7137,0.232,8.97460,8.97460
1735.00,8.97463,25.188128,0.000439,25.061465,-1.7135,0.232,8.98020,8.98020
1736.00,8.97602,25.188241,0.000443,25.061603,-1.7133,0.232,8.98447,8.98447
1737.00,8.97748,25.188245,0.000445,25.061531,-1.7130,0.232,8.98326,8.98326
1738.00,8.97926,25.188200,0.000443,25.061454,-1.7127,0.232,8.97784,8.97784
1739.00,8.98043,25.188200,0.000440,25.061382,-1.7124,0.232,8.97169,8.97169
1740.00,8.97909,25.188248,0.000441,25.061324,-1.7122,0.232,8.96887,8.96887
1741.00,8.97768,25.188239,0.000441,25.061207,-1.7121,0.232,8.96893,8.96893
1742.00,8.97589,25.188263,0.000440,25.061237,-1.7120,0.232,8.97227,8.97227
1743.00,8.97417,25.188290,0.000445,25.061242,-1.7118,0.232,8.97653,8.97653
1744.00,8.97535,25.188334,0.000445,25.061276,-1.7116,0.232,8.98134,8.98134
1745.00,8.97609,25.188327,0.000443,25.061253,-1.7115,0.232,8.98053,8.98053
1746.00,8.97544,25.188371,0.000439,25.061276,-1.7113,0.233,8.97557,8.97557
1747.00,8.97512,25.188474,0.000437,25.061347,-1.7111,0.233,8.97166,8.97166
1748.00,8.97684,25.188556,0.000436,25.061391,-1.7109,0.233,8.96843,8.96843
1749.00,8.97679,25.188516,0.000436,25.061357,-1.7108,0.233,8.96629,8.96629
1750.00,8.97565,25.188534,0.000437,25.061395,-1.7106,0.233,8.96942,8.96942
1751.00,8.97503,25.188569,0.000438,25.061398,-1.7105,0.233,8.97352,8.97352
1752.00,8.97441,25.188531,0.000441,25.061297,-1.7103,0.233,8.97460,8.97460
1753.00,8.97410,25.188573,0.000441,25.061325,-1.7101,0.233,8.97577,8.97577
1754.00,8.97374,25.188631,0.000441,25.061288,-1.7098,0.233,8.97794,8.97794
1755.00,8.97372,25.188712,0.000446,25.061285,-1.7095,0.233,8.97828,8.97828
1756.00,8.97354,25.188680,0.000448,25.061204,-1.7092,0.233,8.97664,8.97664
1757.00,8.97358,25.188774,0.000448,25.061291,-1.7090,0.233,8.97522,8.97522
1758.00,8.97354,25.188722,0.000444,25.061166,-1.7089,0.233,8.97453,8.97453
1759.00,8.97406,25.188784,0.000443,25.061208,-1.7087,0.233,8.97210,8.97210
1760.00,8.97454,25.188745,0.000441,25.061183,-1.7086,0.234,8.97007,8.97007
1761.00,8.97447,25.188763,0.000437,25.061226,-1.7085,0.234,8.97147,8.97147
1762.00,8.97411,25.188704,0.000431,25.061163,-1.7083,0.234,8.97394,8.97394
1763.00,8.97377,25.188835,0.000431,25.061311,-1.7081,0.234,8.97583,8.97583
1764.00,8.97351,25.188803,0.000433,25.061373,-1.7079,0.234,8.97695,8.97695
1765.00,8.97358,25.188875,0.000434,25.061450,-1.7077,0.234,8.97655,8.97655
1766.00,8.97372,25.189017,0.000438,25.061549,-1.7075,0.234,8.97391,8.97391
1767.00,8.97381,25.189059,0.000443,25.061573,-1.7073,0.234,8.97131,8.97131
1768.00,8.97377,25.189046,0.000444,25.061527,-1.7071,0.234,8.96939,8.96939
1769.00,8.97402,25.189158,0.000446,25.061455,-1.7068,0.234,8.96951,8.96951
1770.00,8.97406,25.189240,0.000444,25.061397,-1.7065,0.234,8.97039,8.97039
1771.00,8.97363,25.189274,0.000445,25.061329,-1.7062,0.234,8.97189,8.97189
1772.00,8.97346,25.189364,0.000445,25.061342,-1.7060,0.234,8.97447,8.97447
1773.00,8.97397,25.189438,0.000444,25.061363,-1.7058,0.234,8.97718,8.97718
1774.00,8.97445,25.189429,0.000440,25.061349,-1.7055,0.235,8.97973,8.97973
1775.00,8.97473,25.189456,0.000439,25.061342,-1.7053,0.235,8.98209,8.98209
1776.00,8.97489,25.189435,0.000432,25.061370,-1.7051,0.235,8.98315,8.98315
1777.00,8.97550,25.189466,0.000430,25.061367,-1.7049,0.235,8.98389,8.98389
1778.00,8.97607,25.189411,0.000431,25.061249,-1.7046,0.235,8.98222,8.98222
1779.00,8.97605,25.189404,0.000432,25.061209,-1.7045,0.235,8.97796,8.97796
1780.00,8.97611,25.189344,0.000433,25.061217,-1.7043,0.235,8.97593,8.97593
1781.00,8.97631,25.189370,0.000436,25.061151,-1.7043,0.235,8.97645,8.97645
1782.00,8.97652,25.189352,0.000439,25.061152,-1.7042,0.235,8.97683,8.97683
1783.00,8.97652,25.189426,0.000438,25.061221,-1.7040,0.235,8.97625,8.97625
1784.00,8.97598,25.189440,0.000435,25.061231,-1.7038,0.235,8.97613,8.97613
1785.00,8.97567,25.189515,0.000436,25.061272,-1.7036,0.236,8.97403,8.97403
1786.00,8.97566,25.189531,0.000436,25.061316,-1.7032,0.236,8.97201,8.97201
1787.00,8.97607,25.189623,0.000433,25.061348,-1.7030,0.236,8.97016,8.97016
1788.00,8.97653,25.189571,0.000434,25.061302,-1.7027,0.236,8.97122,8.97122
1789.00,8.97680,25.189633,0.000436,25.061369,-1.7024,0.236,8.97335,8.97335
1790.00,8.97704,25.189622,0.000438,25.061345,-1.7022,0.236,8.97409,8.97409
1791.00,8.97692,25.189659,0.000439,25.061345,-1.7021,0.236,8.97393,8.97393
1792.00,8.97616,25.189666,0.000442,25.061321,-1.7019,0.236,8.97625,8.97625
1793.00,8.97610,25.189874,0.000443,25.061374,-1.7017,0.236,8.98091,8.98091
1794.00,8.97516,25.189931,0.000444,25.061316,-1.7016,0.236,8.98379,8.98379
1795.00,8.97676,25.189906,0.000444,25.061209,-1.7013,0.236,8.98471,8.98471
1796.00,8.97705,25.189975,0.000445,25.061220,-1.7009,0.236,8.98474,8.98474
1797.00,8.97648,25.190075,0.000442,25.061211,-1.7006,0.236,8.98136,8.98136
1798.00,8.97621,25.190083,0.000441,25.061225,-1.7003,0.237,8.97614,8.97614
1799.00,8.97668,25.190150,0.000440,25.061272,-1.7001,0.237,8.97106,8.97106
1800.00,8.97607,25.190271,0.000438,25.061344,-1.6999,0.237,8.96758,8.96758
1801.00,8.97672,25.190227,0.000435,25.061279,-1.6997,0.237,8.96605,8.96605
1802.00,8.97829,25.190204,0.000437,25.061246,-1.6996,0.237,8.96634,8.96634
1803.00,8.97843,25.190178,0.000436,25.061184,-1.6995,0.237,8.96731,8.96731
1804.00,8.97616,25.190090,0.000438,25.061099,-1.6993,0.237,8.97033,8.97033
1805.00,8.97472,25.190139,0.000440,25.061159,-1.6992,0.237,8.97566,8.97566
1806.00,8.97491,25.190276,0.000445,25.061265,-1.6991,0.237,8.97973,8.97973
1807.00,8.97564,25.190253,0.000443,25.061289,-1.6989,0.237,8.98304,8.98304
1808.00,8.97664,25.190285,0.000446,25.061302,-1.6986,0.237,8.98350,8.98350
1809.00,8.97710,25.190422,0.000445,25.061366,-1.6982,0.238,8.98270,8.98270
1810.00,8.97759,25.190507,0.000447,25.061395,-1.6979,0.238,8.98076,8.98076
1811.00,8.97719,25.190471,0.000443,25.061317,-1.6975,0.238,8.97626,8.97626
1812.00,8.97616,25.190541,0.000439,25.061313,-1.6972,0.238,8.97114,8.97114
1813.00,8.97488,25.190588,0.000437,25.061335,-1.6969,0.238,8.96988,8.96988
1814.00,8.97394,25.190631,0.000440,25.061368,-1.6967,0.238,8.97104,8.97104
1815.00,8.97409,25.190575,0.000437,25.061263,-1.6965,0.239,8.97400,8.97400
1816.00,8.97523,25.190647,0.000441,25.061275,-1.6963,0.238,8.98137,8.98137
1817.00,8.97645,25.190683,0.000443,25.061318,-1.6961,0.238,8.98736,8.98736
1818.00,8.97737,25.190648,0.000449,25.061272,-1.6959,0.238,8.98986,8.98986
1819.00,8.97818,25.190626,0.000446,25.061252,-1.6958,0.238,8.99121,8.99121
1820.00,8.98016,25.190649,0.000448,25.061249,-1.6958,0.238,8.99015,8.99015
1821.00,8.98129,25.190656,0.000446,25.061231,-1.6957,0.239,8.98405,8.98405
1822.00,8.98163,25.190693,0.000447,25.061197,-1.6956,0.239,8.97891,8.97891
1823.00,8.98037,25.190810,0.000440,25.061296,-1.6954,0.239,8.97526,8.97526
1824.00,8.97946,25.190892,0.000440,25.061300,-1.6952,0.239,8.97044,8.97044
1825.00,8.97837,25.190938,0.000440,25.061319,-1.6949,0.239,8.96718,8.96718
1826.00,8.97788,25.190996,0.000440,25.061356,-1.6946,0.239,8.96960,8.96960
1827.00,8.97799,25.191015,0.000441,25.061311,-1.6943,0.239,8.97446,8.97446
1828.00,8.97834,25.191038,0.000444,25.061262,-1.6941,0.239,8.98000,8.98000
1829.00,8.97928,25.191008,0.000446,25.061249,-1.6938,0.239,8.98586,8.98586
1830.00,8.98004,25.191060,0.000443,25.061273,-1.6936,0.239,8.98935,8.98935
1831.00,8.98134,25.191070,0.000442,25.061235,-1.6935,0.239,8.98742,8.98742
1832.00,8.98176,25.191113,0.000437,25.061261,-1.6933,0.239,8.98145,8.98145
1833.00,8.98037,25.191087,0.000433,25.061226,-1.6931,0.240,8.97342,8.97342
1834.00,8.97989,25.191113,0.000432,25.061180,-1.6929,0.240,8.96913,8.96913
1835.00,8.97817,25.191220,0.000436,25.061259,-1.6927,0.240,8.97192,8.97192
1836.00,8.97675,25.191240,0.000438,25.061276,-1.6925,0.240,8.97736,8.97736
1837.00,8.97704,25.191274,0.000443,25.061276,-1.6923,0.240,8.98543,8.98543
1838.00,8.97660,25.191274,0.000445,25.061230,-1.6921,0.240,8.99374,8.99374
1839.00,8.97878,25.191327,0.000444,25.061299,-1.6918,0.240,8.99652,8.99652
1840.00,8.98053,25.191309,0.000443,25.061222,-1.6917,0.240,8.99201,8.99201
1841.00,8.98248,25.191332,0.000442,25.061214,-1.6914,0.240,8.98683,8.98683
1842.00,8.98418,25.191382,0.000442,25.061301,-1.6911,0.240,8.98118,8.98118
1843.00,8.98472,25.191473,0.000444,25.061378,-1.6908,0.240,8.97614,8.97614
1844.00,8.98425,25.191516,0.000443,25.061389,-1.6906,0.240,8.97600,8.97600
1845.00,8.98269,25.191554,0.000443,25.061413,-1.6905,0.241,8.98005,8.98005
1846.00,8.98140,25.191577,0.000445,25.061397,-1.6903,0.241,8.98297,8.98297
1847.00,8.98197,25.191618,0.000446,25.061350,-1.6902,0.241,8.98505,8.98505
1848.00,8.98213,25.191681,0.000444,25.061403,-1.6901,0.241,8.98650,8.98650
1849.00,8.98180,25.191720,0.000446,25.061377,-1.6899,0.241,8.98525,8.98525
1850.00,8.98188,25.191745,0.000446,25.061328,-1.6896,0.241,8.98176,8.98176
1851.00,8.98178,25.191795,0.000445,25.061356,-1.6894,0.241,8.98128,8.98128
1852.00,8.98313,25.191692,0.000440,25.061234,-1.6891,0.241,8.97923,8.97923
1853.00,8.98440,25.191653,0.000442,25.061142,-1.6889,0.241,8.97706,8.97706
1854.00,8.98391,25.191706,0.000439,25.061152,-1.6887,0.241,8.97344,8.97344
1855.00,8.98172,25.191768,0.000437,25.061132,-1.6885,0.242,8.96574,8.96574
1856.00,8.98043,25.191837,0.000434,25.061149,-1.6883,0.242,8.95336,8.95336
1857.00,8.98175,25.191991,0.000434,25.061234,-1.6880,0.242,8.94386,8.94386
1858.00,8.98314,25.192085,0.000434,25.061265,-1.6878,0.242,8.93847,8.93847
1859.00,8.98114,25.192080,0.000434,25.061171,-1.6876,0.242,8.93738,8.93738
1860.00,8.97962,25.192065,0.000430,25.061164,-1.6874,0.242,8.94329,8.94329
1861.00,8.97917,25.192116,0.000430,25.061139,-1.6872,0.243,8.95352,8.95352
@13,2.0001,4.0, 1860.024 
1862.00,8.97410,25.192114,0.000429,25.061086,-1.6870,0.243,8.96315,8.96315
1863.00,8.96814,25.192227,0.000429,25.061150,-1.6869,0.243,8.96947,8.96947
1864.00,8.95437,25.192330,0.000429,25.061210,-1.6868,0.243,8.97424,8.97424
1865.00,8.94692,25.192436,0.000430,25.061250,-1.6866,0.243,8.97672,8.97672
1866.00,8.94756,25.192513,0.000434,25.061239,-1.6865,0.243,8.97978,8.97978
1867.00,8.95020,25.192607,0.000434,25.061307,-1.6864,0.243,8.98222,8.98222
1868.00,8.95486,25.192589,0.000435,25.061282,-1.6862,0.243,8.98290,8.98290
1869.00,8.95886,25.192612,0.000434,25.061300,-1.6860,0.243,8.98274,8.98274
1870.00,8.96258,25.192537,0.000437,25.061263,-1.6857,0.243,8.98507,8.98507
1871.00,8.96480,25.192460,0.000434,25.061239,-1.6855,0.243,8.98728,8.98728
1872.00,8.96779,25.192465,0.000435,25.061199,-1.6852,0.243,8.98883,8.98883
1873.00,8.97017,25.192528,0.000437,25.061242,-1.6850,0.243,8.99217,8.99217
1874.00,8.97154,25.192542,0.000440,25.061213,-1.6848,0.243,8.99524,8.99524
1875.00,8.97394,25.192644,0.000444,25.061222,-1.6846,0.243,8.99766,8.99766
1876.00,8.97765,25.192713,0.000447,25.061214,-1.6844,0.243,8.99869,8.99869
1877.00,8.98172,25.192738,0.000446,25.061188,-1.6842,0.243,8.99825,8.99825
1878.00,8.98583,25.192788,0.000445,25.061130,-1.6840,0.243,8.99454,8.99454
1879.00,8.98726,25.192812,0.000443,25.061110,-1.6839,0.243,8.99016,8.99016
1880.00,8.98609,25.192868,0.000440,25.061118,-1.6838,0.244,8.98340,8.98340
1881.00,8.98629,25.192973,0.000443,25.061226,-1.6836,0.244,8.97669,8.97669
1882.00,8.98587,25.193026,0.000450,25.061264,-1.6834,0.243,8.97556,8.97556
1883.00,8.98676,25.193020,0.000450,25.061268,-1.6833,0.243,8.98041,8.98041
1884.00,8.98762,25.193075,0.000453,25.061268,-1.6831,0.243,8.98878,8.98878
1885.00,8.98789,25.193061,0.000457,25.061236,-1.6829,0.243,8.99326,8.99326
1886.00,8.98915,25.193033,0.000454,25.061105,-1.6827,0.243,8.99546,8.99546
1887.00,8.99101,25.193040,0.000450,25.061095,-1.6825,0.244,8.99346,8.99346
1888.00,8.99052,25.193050,0.000452,25.061099,-1.6823,0.244,8.98818,8.98818
1889.00,8.98977,25.193091,0.000455,25.061158,-1.6820,0.243,8.98117,8.98117
1890.00,8.98892,25.193181,0.000457,25.061235,-1.6818,0.243,8.98108,8.98108
1891.00,8.98791,25.193225,0.000458,25.061298,-1.6817,0.243,8.98756,8.98756
1892.00,8.98538,25.193229,0.000457,25.061275,-1.6815,0.243,8.99268,8.99268
1893.00,8.98494,25.193217,0.000452,25.061276,-1.6814,0.244,8.99502,8.99502
1894.00,8.98463,25.193236,0.000447,25.061256,-1.6813,0.244,8.99234,8.99234
1895.00,8.98625,25.193190,0.000439,25.061193,-1.6810,0.244,8.98886,8.98886
1896.00,8.98837,25.193208,0.000436,25.061208,-1.6808,0.244,8.98048,8.98048
1897.00,8.98660,25.193304,0.000436,25.061232,-1.6805,0.245,8.97490,8.97490
1898.00,8.98701,25.193350,0.000439,25.061202,-1.6803,0.245,8.97518,8.97518
1899.00,8.98860,25.193352,0.000439,25.061171,-1.6802,0.245,8.97967,8.97967
1900.00,8.98635,25.193388,0.000441,25.061179,-1.6800,0.245,8.98159,8.98159
1901.00,8.98482,25.193425,0.000440,25.061179,-1.6799,0.245,8.98339,8.98339
1902.00,8.98463,25.193429,0.000441,25.061245,-1.6798,0.245,8.98399,8.98399
1903.00,8.98407,25.193475,0.000441,25.061281,-1.6797,0.245,8.98327,8.98327
1904.00,8.98444,25.193577,0.000441,25.061383,-1.6795,0.245,8.98570,8.98570
1905.00,8.98383,25.193561,0.000440,25.061309,-1.6793,0.245,8.99053,8.99053
1906.00,8.98498,25.193561,0.000441,25.061300,-1.6791,0.245,8.99766,8.99766
1907.00,8.98774,25.193573,0.000444,25.061249,-1.6789,0.245,9.00324,9.00324
1908.00,8.98932,25.193633,0.000442,25.061250,-1.6786,0.245,9.00586,9.00586
1909.00,8.99023,25.193646,0.000442,25.061197,-1.6784,0.245,9.00478,9.00478
1910.00,8.99046,25.193812,0.000447,25.061331,-1.6781,0.245,8.99909,8.99909
1911.00,8.98877,25.193798,0.000445,25.061266,-1.6779,0.245,8.99028,8.99028
1912.00,8.98844,25.193826,0.000439,25.061296,-1.6777,0.246,8.98521,8.98521
1913.00,8.98843,25.193826,0.000437,25.061246,-1.6776,0.246,8.98246,8.98246
1914.00,8.98970,25.193787,0.000434,25.061154,-1.6774,0.246,8.98033,8.98033
1915.00,8.99079,25.193727,0.000428,25.061070,-1.6773,0.246,8.98079,8.98079
1916.00,8.99036,25.193846,0.000427,25.061150,-1.6771,0.247,8.98494,8.98494
1917.00,8.98991,25.193988,0.000430,25.061148,-1.6768,0.247,8.98808,8.98808
1918.00,8.99024,25.194140,0.000435,25.061229,-1.6765,0.247,8.98893,8.98893
1919.00,8.99034,25.194251,0.000438,25.061344,-1.6762,0.247,8.98821,8.98821
1920.00,8.99128,25.194274,0.000443,25.061408,-1.6758,0.247,8.98732,8.98732
1921.00,8.99222,25.194237,0.000445,25.061365,-1.6755,0.247,8.98501,8.98501
1922.00,8.99095,25.194191,0.000444,25.061331,-1.6753,0.247,8.98216,8.98216
1923.00,8.98996,25.194076,0.000446,25.061186,-1.6753,0.247,8.98132,8.98132
1924.00,8.98953,25.194102,0.000445,25.061152,-1.6752,0.247,8.98385,8.98385
1925.00,8.98905,25.194215,0.000445,25.061162,-1.6752,0.247,8.98718,8.98718
1926.00,8.98765,25.194339,0.000442,25.061223,-1.6752,0.247,8.98936,8.98936
1927.00,8.98585,25.194399,0.000440,25.061301,-1.6751,0.248,8.98939,8.98939
1928.00,8.98548,25.194517,0.000438,25.061442,-1.6749,0.248,8.98730,8.98730
1929.00,8.98449,25.194571,0.000439,25.061460,-1.6745,0.248,8.98457,8.98457
1930.00,8.98452,25.194494,0.000437,25.061344,-1.6741,0.248,8.98440,8.98440
1931.00,8.98552,25.194553,0.000443,25.061376,-1.6739,0.248,8.98503,8.98503
1932.00,8.98663,25.194632,0.000446,25.061405,-1.6737,0.248,8.98901,8.98901
1933.00,8.98763,25.194591,0.000444,25.061312,-1.6736,0.248,8.99463,8.99463
1934.00,8.98820,25.194583,0.000442,25.061251,-1.6736,0.248,8.99762,8.99762
1935.00,8.98817,25.194678,0.000441,25.061366,-1.6735,0.248,8.99807,8.99807
1936.00,8.98850,25.194625,0.000441,25.061261,-1.6733,0.248,8.99773,8.99773
1937.00,8.98879,25.194503,0.000441,25.061088,-1.6730,0.248,8.99475,8.99475
1938.00,8.98980,25.194562,0.000442,25.061154,-1.6728,0.248,8.99227,8.99227
1939.00,8.98997,25.194562,0.000445,25.061214,-1.6725,0.248,8.99042,8.99042
1940.00,8.98958,25.194619,0.000448,25.061222,-1.6721,0.248,8.98618,8.98618
1941.00,8.98873,25.194638,0.000445,25.061223,-1.6719,0.248,8.98247,8.98247
1942.00,8.98851,25.194748,0.000443,25.061347,-1.6717,0.248,8.98093,8.98093
1943.00,8.98858,25.194852,0.000444,25.061394,-1.6716,0.248,8.98043,8.98043
1944.00,8.98868,25.194947,0.000443,25.061441,-1.6714,0.249,8.98216,8.98216
1945.00,8.98889,25.194981,0.000437,25.061367,-1.6712,0.249,8.98720,8.98720
1946.00,8.98901,25.195080,0.000436,25.061385,-1.6711,0.249,8.99068,8.99068
1947.00,8.98916,25.195178,0.000437,25.061314,-1.6709,0.249,8.99352,8.99352
1948.00,8.99002,25.195126,0.000435,25.061189,-1.6707,0.249,8.99475,8.99475
1949.00,8.99075,25.195228,0.000436,25.061161,-1.6706,0.249,8.99327,8.99327
1950.00,8.99064,25.195268,0.000441,25.061182,-1.6704,0.249,8.99053,8.99053
1951.00,8.99021,25.195339,0.000443,25.061216,-1.6702,0.249,8.99091,8.99091
1952.00,8.99027,25.195347,0.000442,25.061255,-1.6701,0.249,8.99113,8.99113
1953.00,8.98990,25.195387,0.000442,25.061304,-1.6699,0.249,8.99218,8.99218
1954.00,8.98960,25.195400,0.000440,25.061300,-1.6697,0.249,8.99160,8.99160
1955.00,8.98909,25.195418,0.000438,25.061334,-1.6696,0.250,8.99171,8.99171
1956.00,8.98894,25.195407,0.000440,25.061283,-1.6694,0.250,8.99211,8.99211
1957.00,8.98936,25.195462,0.000441,25.061275,-1.6691,0.249,8.99311,8.99311
1958.00,8.98996,25.195539,0.000442,25.061307,-1.6688,0.250,8.99394,8.99394
1959.00,8.99076,25.195486,0.000442,25.061277,-1.6686,0.250,8.99741,8.99741
1960.00,8.99144,25.195499,0.000441,25.061228,-1.6683,0.250,8.99825,8.99825
1961.00,8.99270,25.195554,0.000437,25.061276,-1.6681,0.250,8.99761,8.99761
1962.00,8.99378,25.195542,0.000438,25.061309,-1.6679,0.250,8.99599,8.99599
1963.00,8.99374,25.195533,0.000437,25.061256,-1.6677,0.250,8.99472,8.99472
1964.00,8.99391,25.195604,0.000439,25.061296,-1.6674,0.250,8.99522,8.99522
1965.00,8.99374,25.195665,0.000441,25.061327,-1.6671,0.250,8.99926,8.99926
1966.00,8.99532,25.195698,0.000444,25.061332,-1.6669,0.250,9.00361,9.00361
1967.00,8.99635,25.195646,0.000442,25.061315,-1.6668,0.250,9.00546,9.00546
1968.00,8.99639,25.195684,0.000442,25.061375,-1.6666,0.251,9.00459,9.00459
1969.00,8.99619,25.195619,0.000439,25.061307,-1.6664,0.251,9.00020,9.00020
1970.00,8.99588,25.195676,0.000438,25.061313,-1.6664,0.251,8.99348,8.99348
1971.00,8.99516,25.195670,0.000436,25.061279,-1.6662,0.251,8.98506,8.98506
1972.00,8.99411,25.195751,0.000435,25.061265,-1.6661,0.251,8.98054,8.98054
1973.00,8.99359,25.195769,0.000438,25.061219,-1.6660,0.251,8.98031,8.98031
1974.00,8.99420,25.195890,0.000441,25.061298,-1.6658,0.251,8.98264,8.98264
1975.00,8.99394,25.195882,0.000441,25.061278,-1.6655,0.251,8.98704,8.98704
1976.00,8.99369,25.195931,0.000443,25.061305,-1.6653,0.251,8.99632,8.99632
1977.00,8.99386,25.195972,0.000445,25.061294,-1.6651,0.251,9.00447,9.00447
1978.00,8.99483,25.196024,0.000442,25.061290,-1.6649,0.251,9.00898,9.00898
1979.00,8.99694,25.196014,0.000439,25.061244,-1.6647,0.251,9.01193,9.01193
1980.00,8.99772,25.196091,0.000434,25.061320,-1.6645,0.252,9.01142,9.01142
1981.00,8.99818,25.196132,0.000430,25.061277,-1.6642,0.252,9.00673,9.00673
1982.00,8.99817,25.196205,0.000430,25.061270,-1.6640,0.252,9.00095,9.00095
1983.00,8.99779,25.196241,0.000433,25.061302,-1.6639,0.252,8.99641,8.99641
1984.00,8.99704,25.196302,0.000437,25.061291,-1.6638,0.252,8.99539,8.99539
1985.00,8.99595,25.196280,0.000439,25.061212,-1.6637,0.252,8.99709,8.99709
1986.00,8.99596,25.196280,0.000442,25.061205,-1.6636,0.252,8.99707,8.99707
1987.00,8.99647,25.196253,0.000440,25.061201,-1.6633,0.252,8.99955,8.99955
1988.00,8.99707,25.196329,0.000437,25.061185,-1.6630,0.252,9.00275,9.00275
1989.00,8.99780,25.196340,0.000436,25.061139,-1.6626,0.253,9.00352,9.00352
1990.00,8.99912,25.196456,0.000440,25.061174,-1.6624,0.253,9.00431,9.00431
1991.00,9.00101,25.196524,0.000440,25.061205,-1.6622,0.253,9.00801,9.00801
1992.00,9.00329,25.196594,0.000441,25.061198,-1.6619,0.253,9.01073,9.01073
1993.00,9.00454,25.196578,0.000439,25.061183,-1.6616,0.253,9.00843,9.00843
1994.00,9.00400,25.196575,0.000442,25.061250,-1.6613,0.253,9.00438,9.00438
1995.00,9.00316,25.196471,0.000439,25.061174,-1.6610,0.253,8.99727,8.99727
1996.00,9.00133,25.196476,0.000438,25.061198,-1.6608,0.253,8.98831,8.98831
1997.00,8.99900,25.196512,0.000438,25.061227,-1.6607,0.253,8.98154,8.98154
1998.00,8.99756,25.196543,0.000438,25.061241,-1.6606,0.253,8.98013,8.98013
1999.00,8.99640,25.196591,0.000433,25.061186,-1.6605,0.254,8.98040,8.98040
2000.00,8.99617,25.196696,0.000435,25.061258,-1.6604,0.254,8.98355,8.98355
2001.00,8.99670,25.196731,0.000437,25.061243,-1.6603,0.254,8.98814,8.98814
2002.00,8.99614,25.196640,0.000435,25.061151,-1.6601,0.254,8.99200,8.99200
2003.00,8.99515,25.196673,0.000436,25.061096,-1.6599,0.254,8.99442,8.99442
2004.00,8.99498,25.196765,0.000438,25.061160,-1.6597,0.254,8.99459,8.99459
2005.00,8.99442,25.196771,0.000435,25.061143,-1.6594,0.254,8.98962,8.98962
2006.00,8.99243,25.196785,0.000431,25.061111,-1.6591,0.254,8.98098,8.98098
2007.00,8.98850,25.196937,0.000433,25.061173,-1.6588,0.254,8.97018,8.97018
2008.00,8.98549,25.196968,0.000433,25.061197,-1.6586,0.254,8.96306,8.96306
2009.00,8.98755,25.196999,0.000431,25.061193,-1.6584,0.254,8.96109,8.96109
2010.00,8.99175,25.197019,0.000430,25.061145,-1.6582,0.255,8.96514,8.96514
2011.00,8.99452,25.197113,0.000433,25.061192,-1.6579,0.255,8.97264,8.97264
@14,2.0001,4.0, 2010.064 
2012.00,9.00008,25.197160,0.000430,25.061216,-1.6578,0.255,8.98115,8.98115
2013.00,8.99733,25.197194,0.000429,25.061266,-1.6576,0.255,8.98643,8.98643
2014.00,8.98250,25.197172,0.000428,25.061230,-1.6573,0.255,8.98805,8.98805
2015.00,8.97320,25.197292,0.000434,25.061270,-1.6571,0.255,8.98917,8.98917
2016.00,8.97305,25.197216,0.000431,25.061174,-1.6569,0.255,8.99136,8.99136
2017.00,8.97366,25.197210,0.000431,25.061123,-1.6567,0.255,8.99586,8.99586
2018.00,8.97657,25.197267,0.000432,25.061103,-1.6566,0.256,8.99954,8.99954
2019.00,8.97867,25.197339,0.000431,25.061080,-1.6565,0.256,9.00244,9.00244
2020.00,8.98196,25.197314,0.000431,25.061035,-1.6564,0.256,9.00374,9.00374
2021.00,8.98486,25.197413,0.000433,25.061061,-1.6562,0.256,9.00436,9.00436
2022.00,8.98644,25.197513,0.000434,25.061142,-1.6560,0.256,9.00201,9.00201
2023.00,8.98735,25.197482,0.000432,25.061120,-1.6557,0.256,9.00045,9.00045
2024.00,8.98757,25.197509,0.000433,25.061187,-1.6555,0.256,9.00053,9.00053
2025.00,8.98931,25.197550,0.000432,25.061311,-1.6553,0.256,9.00252,9.00252
2026.00,8.99178,25.197542,0.000435,25.061380,-1.6552,0.256,9.00266,9.00266
2027.00,8.99527,25.197483,0.000436,25.061283,-1.6550,0.256,9.00435,9.00435
2028.00,8.99756,25.197495,0.000442,25.061271,-1.6549,0.256,9.00604,9.00604
2029.00,8.99891,25.197555,0.000446,25.061276,-1.6547,0.256,9.00721,9.00721
2030.00,9.00025,25.197517,0.000446,25.061179,-1.6545,0.256,9.00817,9.00817
2031.00,9.00163,25.197561,0.000447,25.061183,-1.6542,0.256,9.01101,9.01101
2032.00,9.00287,25.197631,0.000447,25.061187,-1.6539,0.256,9.01105,9.01105
2033.00,9.00364,25.197738,0.000444,25.061204,-1.6536,0.256,9.01020,9.01020
2034.00,9.00429,25.197760,0.000441,25.061181,-1.6534,0.256,9.00804,9.00804
2035.00,9.00464,25.197855,0.000437,25.061186,-1.6533,0.257,9.00445,9.00445
2036.00,9.00445,25.197983,0.000434,25.061205,-1.6531,0.257,8.99864,8.99864
2037.00,9.00335,25.198037,0.000435,25.061261,-1.6529,0.257,8.99252,8.99252
2038.00,9.00178,25.198079,0.000438,25.061252,-1.6528,0.257,8.98840,8.98840
2039.00,9.00104,25.198079,0.000440,25.061270,-1.6526,0.257,8.98791,8.98791
2040.00,9.00078,25.198048,0.000441,25.061225,-1.6525,0.257,8.98803,8.98803
2041.00,9.00091,25.198069,0.000445,25.061215,-1.6524,0.257,8.99190,8.99190
2042.00,9.00121,25.198110,0.000446,25.061198,-1.6524,0.257,8.99743,8.99743
2043.00,9.00143,25.198191,0.000448,25.061239,-1.6523,0.257,9.00131,9.00131
2044.00,9.00150,25.198269,0.000448,25.061241,-1.6522,0.257,9.00232,9.00232
2045.00,9.00105,25.198325,0.000451,25.061252,-1.6520,0.257,9.00241,9.00241
2046.00,9.00059,25.198364,0.000447,25.061273,-1.6518,0.257,9.00106,9.00106
2047.00,8.99970,25.198395,0.000446,25.061296,-1.6515,0.257,9.00125,9.00125
2048.00,8.99982,25.198336,0.000445,25.061189,-1.6513,0.257,9.00358,9.00358
2049.00,9.00084,25.198350,0.000448,25.061161,-1.6511,0.257,9.00502,9.00502
2050.00,9.00065,25.198442,0.000449,25.061225,-1.6509,0.257,9.00659,9.00659
2051.00,8.99994,25.198421,0.000449,25.061154,-1.6508,0.257,9.00622,9.00622
2052.00,8.99908,25.198445,0.000452,25.061138,-1.6506,0.257,9.00391,9.00391
2053.00,8.99844,25.198460,0.000448,25.061142,-1.6505,0.257,8.99938,8.99938
2054.00,8.99820,25.198440,0.000441,25.061073,-1.6502,0.257,8.99812,8.99812
2055.00,8.99849,25.198435,0.000439,25.061029,-1.6500,0.257,8.99743,8.99743
2056.00,8.99909,25.198510,0.000439,25.061087,-1.6498,0.257,8.99656,8.99656
2057.00,8.99928,25.198534,0.000435,25.061061,-1.6496,0.258,8.99642,8.99642
2058.00,9.00039,25.198644,0.000436,25.061113,-1.6494,0.258,8.99818,8.99818
2059.00,9.00092,25.198729,0.000437,25.061174,-1.6493,0.258,8.99964,8.99964
2060.00,9.00165,25.198819,0.000435,25.061221,-1.6491,0.258,9.00117,9.00117
2061.00,9.00199,25.198869,0.000436,25.061217,-1.6490,0.258,9.00394,9.00394
2062.00,9.00202,25.198921,0.000436,25.061255,-1.6488,0.258,9.00763,9.00763
2063.00,9.00219,25.198893,0.000432,25.061231,-1.6487,0.259,9.00644,9.00644
2064.00,9.00155,25.198884,0.000432,25.061206,-1.6486,0.259,9.00282,9.00282
2065.00,9.00141,25.198909,0.000436,25.061182,-1.6484,0.259,9.00025,9.00025
2066.00,9.00124,25.198921,0.000439,25.061186,-1.6483,0.259,8.99752,8.99752
2067.00,9.00084,25.198848,0.000437,25.061069,-1.6481,0.259,8.99433,8.99433
2068.00,9.00030,25.198913,0.000442,25.061116,-1.6479,0.259,8.99565,8.99565
2069.00,8.99963,25.198956,0.000443,25.061104,-1.6478,0.259,8.99715,8.99715
2070.00,8.99935,25.198983,0.000440,25.061110,-1.6476,0.259,8.99901,8.99901
2071.00,8.99946,25.198994,0.000433,25.061041,-1.6475,0.259,9.00329,9.00329
2072.00,9.00049,25.199196,0.000436,25.061152,-1.6474,0.259,9.00531,9.00531
2073.00,9.00145,25.199316,0.000439,25.061181,-1.6472,0.259,9.00750,9.00750
2074.00,9.00190,25.199425,0.000438,25.061197,-1.6470,0.259,9.00836,9.00836
2075.00,9.00213,25.199512,0.000438,25.061197,-1.6469,0.259,9.00801,9.00801
2076.00,9.00228,25.199552,0.000442,25.061174,-1.6469,0.259,9.00559,9.00559
2077.00,9.00293,25.199404,0.000440,25.061081,-1.6467,0.260,9.00531,9.00531
2078.00,9.00314,25.199296,0.000432,25.060976,-1.6466,0.260,9.00263,9.00263
2079.00,9.00287,25.199301,0.000432,25.061010,-1.6464,0.260,9.00235,9.00235
2080.00,9.00276,25.199221,0.000433,25.060918,-1.6462,0.260,9.00450,9.00450
2081.00,9.00302,25.199199,0.000431,25.060911,-1.6460,0.260,9.00732,9.00732
2082.00,9.00275,25.199305,0.000431,25.060978,-1.6458,0.260,9.00889,9.00889
2083.00,9.00347,25.199376,0.000431,25.061010,-1.6457,0.260,9.00924,9.00924
2084.00,9.00414,25.199455,0.000432,25.060995,-1.6456,0.260,9.01008,9.01008
2085.00,9.00464,25.199450,0.000430,25.060938,-1.6454,0.260,9.00786,9.00786
2086.00,9.00505,25.199444,0.000432,25.060893,-1.6453,0.260,9.00521,9.00521
2087.00,9.00556,25.199528,0.000433,25.060856,-1.6450,0.261,9.00375,9.00375
2088.00,9.00584,25.199609,0.000437,25.060935,-1.6447,0.261,9.00388,9.00388
2089.00,9.00618,25.199544,0.000435,25.060903,-1.6444,0.261,9.00172,9.00172
2090.00,9.00592,25.199692,0.000439,25.061074,-1.6442,0.261,9.00043,9.00043
2091.00,9.00517,25.199878,0.000439,25.061217,-1.6440,0.261,9.00173,9.00173
2092.00,9.00450,25.199921,0.000442,25.061272,-1.6439,0.261,9.00577,9.00577
2093.00,9.00618,25.199904,0.000438,25.061221,-1.6437,0.261,9.01098,9.01098
2094.00,9.00708,25.199981,0.000440,25.061267,-1.6436,0.261,9.01695,9.01695
2095.00,9.00847,25.200031,0.000441,25.061276,-1.6435,0.261,9.02287,9.02287
2096.00,9.00926,25.199957,0.000438,25.061187,-1.6435,0.261,9.02433,9.02433
2097.00,9.00996,25.200036,0.000435,25.061262,-1.6434,0.262,9.02274,9.02274
2098.00,9.01065,25.200074,0.000439,25.061256,-1.6434,0.261,9.02088,9.02088
2099.00,9.01003,25.200122,0.000441,25.061242,-1.6433,0.261,9.01819,9.01819
2100.00,9.01082,25.200092,0.000440,25.061182,-1.6431,0.261,9.01274,9.01274
2101.00,9.01183,25.200140,0.000444,25.061208,-1.6430,0.261,9.00769,9.00769
2102.00,9.01113,25.200099,0.000444,25.061152,-1.6428,0.261,9.00305,9.00305
2103.00,9.00967,25.200162,0.000443,25.061180,-1.6427,0.261,8.99885,8.99885
2104.00,9.00888,25.200107,0.000437,25.061098,-1.6424,0.262,8.99905,8.99905
2105.00,9.00935,25.200165,0.000439,25.061168,-1.6422,0.262,9.00285,9.00285
2106.00,9.00998,25.200146,0.000438,25.061109,-1.6419,0.262,9.00669,9.00669
2107.00,9.00997,25.200117,0.000439,25.060999,-1.6416,0.262,9.00786,9.00786
2108.00,9.00999,25.200128,0.000439,25.061029,-1.6414,0.262,9.00965,9.00965
2109.00,9.01108,25.200255,0.000442,25.061155,-1.6412,0.262,9.00872,9.00872
2110.00,9.01158,25.200345,0.000442,25.061172,-1.6410,0.262,9.00576,9.00576
2111.00,9.01106,25.200554,0.000445,25.061342,-1.6408,0.262,9.00331,9.00331
2112.00,9.00942,25.200720,0.000445,25.061522,-1.6407,0.262,9.00168,9.00168
2113.00,9.00784,25.200782,0.000446,25.061488,-1.6404,0.262,8.99925,8.99925
2114.00,9.00589,25.200766,0.000450,25.061416,-1.6402,0.262,8.99718,8.99718
2115.00,9.00431,25.200660,0.000446,25.061284,-1.6400,0.262,8.99731,8.99731
2116.00,9.00344,25.200529,0.000436,25.061127,-1.6398,0.263,8.99802,8.99802
2117.00,9.00337,25.200515,0.000437,25.061037,-1.6397,0.263,9.00045,9.00045
2118.00,9.00288,25.200582,0.000439,25.061101,-1.6396,0.263,9.00248,9.00248
2119.00,9.00242,25.200583,0.000434,25.061080,-1.6395,0.263,9.00398,9.00398
2120.00,9.00218,25.200741,0.000436,25.061189,-1.6395,0.263,9.00287,9.00287
2121.00,9.00230,25.200880,0.000440,25.061294,-1.6394,0.263,9.00243,9.00243
2122.00,9.00322,25.200877,0.000437,25.061258,-1.6392,0.263,9.00531,9.00531
2123.00,9.00439,25.200867,0.000435,25.061163,-1.6391,0.263,9.00761,9.00761
2124.00,9.00473,25.200963,0.000436,25.061199,-1.6389,0.263,9.00820,9.00820
2125.00,9.00435,25.201034,0.000438,25.061175,-1.6386,0.264,9.01077,9.01077
2126.00,9.00410,25.201074,0.000441,25.061151,-1.6383,0.264,9.01209,9.01209
2127.00,9.00384,25.201163,0.000443,25.061210,-1.6380,0.264,9.00739,9.00739
2128.00,9.00342,25.201156,0.000446,25.061238,-1.6378,0.263,9.00327,9.00327
2129.00,9.00297,25.201158,0.000447,25.061188,-1.6378,0.263,9.00413,9.00413
2130.00,9.00329,25.201120,0.000443,25.061107,-1.6377,0.264,9.00726,9.00726
2131.00,9.00443,25.201151,0.000439,25.061100,-1.6376,0.264,9.00927,9.00927
2132.00,9.00620,25.201191,0.000440,25.061116,-1.6374,0.264,9.01148,9.01148
2133.00,9.00719,25.201281,0.000435,25.061124,-1.6372,0.264,9.01310,9.01310
2134.00,9.00706,25.201347,0.000436,25.061197,-1.6369,0.264,9.01130,9.01130
2135.00,9.00733,25.201411,0.000438,25.061328,-1.6367,0.264,9.00688,9.00688
2136.00,9.00771,25.201432,0.000443,25.061352,-1.6364,0.264,9.00712,9.00712
2137.00,9.00838,25.201479,0.000441,25.061378,-1.6363,0.265,9.00854,9.00854
2138.00,9.00910,25.201501,0.000444,25.061334,-1.6362,0.264,9.00964,9.00964
2139.00,9.00945,25.201576,0.000446,25.061346,-1.6360,0.264,9.01081,9.01081
2140.00,9.00892,25.201592,0.000445,25.061229,-1.6358,0.264,9.01072,9.01072
2141.00,9.00867,25.201589,0.000441,25.061171,-1.6355,0.265,9.00675,9.00675
2142.00,9.00821,25.201606,0.000444,25.061103,-1.6353,0.264,9.00493,9.00493
2143.00,9.00764,25.201683,0.000444,25.061123,-1.6350,0.265,9.00394,9.00394
2144.00,9.00754,25.201688,0.000440,25.061057,-1.6348,0.265,9.00443,9.00443
2145.00,9.00786,25.201760,0.000443,25.061139,-1.6348,0.265,9.00774,9.00774
2146.00,9.00835,25.201782,0.000445,25.061160,-1.6347,0.265,9.01110,9.01110
2147.00,9.00935,25.201734,0.000442,25.061116,-1.6347,0.265,9.01353,9.01353
2148.00,9.00993,25.201738,0.000442,25.061174,-1.6347,0.265,9.01355,9.01355
2149.00,9.00975,25.201743,0.000441,25.061255,-1.6345,0.265,9.01101,9.01101
2150.00,9.00876,25.201743,0.000440,25.061211,-1.6343,0.265,9.00646,9.00646
2151.00,9.00720,25.201732,0.000438,25.061141,-1.6340,0.265,9.00144,9.00144
2152.00,9.00610,25.201819,0.000441,25.061191,-1.6338,0.265,8.99620,8.99620
2153.00,9.00592,25.201833,0.000440,25.061159,-1.6337,0.265,8.99561,8.99561
2154.00,9.00607,25.201893,0.000442,25.061135,-1.6335,0.265,8.99314,8.99314
2155.00,9.00492,25.201877,0.000440,25.061129,-1.6333,0.266,8.98632,8.98632
2156.00,9.00435,25.201964,0.000439,25.061187,-1.6332,0.266,8.97985,8.97985
2157.00,9.00480,25.201985,0.000433,25.061184,-1.6330,0.266,8.97414,8.97414
2158.00,9.00477,25.201992,0.000427,25.061154,-1.6327,0.267,8.96987,8.96987
2159.00,9.00197,25.202014,0.000422,25.061133,-1.6325,0.267,8.97214,8.97214
2160.00,8.99649,25.202062,0.000419,25.061126,-1.6323,0.267,8.98094,8.98094
2161.00,8.99260,25.202123,0.000418,25.061091,-1.6321,0.268,8.99277,8.99277
2162.00,8.99246,25.202170,0.000422,25.061122,-1.6318,0.268,9.00315,9.00315
@15,2.0001,4.0, 2160.323 
2163.00,8.99609,25.202203,0.000429,25.061159,-1.6317,0.268,9.00997,9.00997
2164.00,8.98208,25.202152,0.000433,25.061138,-1.6315,0.267,9.01148,9.01148
2165.00,8.97644,25.202219,0.000440,25.061203,-1.6315,0.267,9.01185,9.01185
2166.00,8.98099,25.202173,0.000442,25.061245,-1.6313,0.267,9.01146,9.01146
2167.00,8.98752,25.202116,0.000439,25.061206,-1.6311,0.267,9.01118,9.01118
2168.00,8.99160,25.202128,0.000442,25.061197,-1.6309,0.267,9.00967,9.00967
2169.00,8.99362,25.202152,0.000443,25.061170,-1.6306,0.267,9.01120,9.01120
2170.00,8.99618,25.202141,0.000438,25.061104,-1.6303,0.268,9.01270,9.01270
2171.00,8.99783,25.202210,0.000441,25.061131,-1.6301,0.268,9.01404,9.01404
2172.00,8.99917,25.202272,0.000440,25.061129,-1.6299,0.268,9.01558,9.01558
2173.00,9.00107,25.202304,0.000435,25.061085,-1.6299,0.268,9.01852,9.01852
2174.00,9.00298,25.202344,0.000435,25.061071,-1.6298,0.268,9.02168,9.02168
2175.00,9.00568,25.202335,0.000437,25.061062,-1.6296,0.268,9.02441,9.02441
2176.00,9.00946,25.202399,0.000437,25.061029,-1.6294,0.268,9.02715,9.02715
2177.00,9.01310,25.202492,0.000442,25.061039,-1.6291,0.268,9.02954,9.02954
2178.00,9.01627,25.202542,0.000446,25.061030,-1.6288,0.268,9.03147,9.03147
2179.00,9.01840,25.202687,0.000445,25.061053,-1.6286,0.268,9.03158,9.03158
2180.00,9.01929,25.202720,0.000446,25.061024,-1.6285,0.268,9.02900,9.02900
2181.00,9.01938,25.202713,0.000444,25.060978,-1.6283,0.268,9.02435,9.02435
2182.00,9.01916,25.202716,0.000445,25.060969,-1.6282,0.268,9.02041,9.02041
2183.00,9.01931,25.202807,0.000447,25.061056,-1.6281,0.268,9.01813,9.01813
2184.00,9.01962,25.202806,0.000449,25.061116,-1.6279,0.268,9.01547,9.01547
2185.00,9.02003,25.202962,0.000451,25.061196,-1.6277,0.268,9.01399,9.01399
2186.00,9.01977,25.203080,0.000454,25.061298,-1.6274,0.268,9.01285,9.01285
2187.00,9.01943,25.203105,0.000451,25.061284,-1.6271,0.268,9.01245,9.01245
2188.00,9.01971,25.203036,0.000449,25.061164,-1.6269,0.269,9.01202,9.01202
2189.00,9.01997,25.203119,0.000451,25.061223,-1.6268,0.269,9.01086,9.01086
2190.00,9.01969,25.203036,0.000447,25.061164,-1.6266,0.269,9.00969,9.00969
2191.00,9.01927,25.202975,0.000442,25.061069,-1.6265,0.269,9.00925,9.00925
2192.00,9.01826,25.202978,0.000442,25.061057,-1.6264,0.269,9.01039,9.01039
2193.00,9.01834,25.203132,0.000442,25.061185,-1.6262,0.269,9.01302,9.01302
2194.00,9.01856,25.203057,0.000440,25.061083,-1.6260,0.269,9.01704,9.01704
2195.00,9.01873,25.203082,0.000445,25.061080,-1.6258,0.269,9.02158,9.02158
2196.00,9.01829,25.203077,0.000447,25.061058,-1.6256,0.269,9.02514,9.02514
2197.00,9.01764,25.203207,0.000447,25.061131,-1.6254,0.269,9.02674,9.02674
2198.00,9.01638,25.203159,0.000447,25.061011,-1.6251,0.269,9.02370,9.02370
2199.00,9.01598,25.203195,0.000445,25.061043,-1.6248,0.270,9.01861,9.01861
2200.00,9.01621,25.203304,0.000448,25.061128,-1.6246,0.270,9.01670,9.01670
2201.00,9.01624,25.203415,0.000450,25.061214,-1.6243,0.270,9.01710,9.01710
2202.00,9.01559,25.203416,0.000454,25.061182,-1.6241,0.269,9.01691,9.01691
2203.00,9.01611,25.203466,0.000456,25.061247,-1.6240,0.269,9.01785,9.01785
2204.00,9.01695,25.203477,0.000458,25.061235,-1.6239,0.269,9.01915,9.01915
2205.00,9.01690,25.203512,0.000457,25.061198,-1.6238,0.269,9.01870,9.01870
2206.00,9.01676,25.203496,0.000457,25.061113,-1.6236,0.269,9.01542,9.01542
2207.00,9.01642,25.203531,0.000455,25.061173,-1.6235,0.269,9.01101,9.01101
2208.00,9.01624,25.203562,0.000452,25.061156,-1.6232,0.270,9.01033,9.01033
2209.00,9.01698,25.203665,0.000452,25.061142,-1.6230,0.270,9.01119,9.01119
2210.00,9.01748,25.203634,0.000449,25.061120,-1.6228,0.270,9.00907,9.00907
2211.00,9.01778,25.203700,0.000448,25.061167,-1.6225,0.270,9.00887,9.00887
2212.00,9.01645,25.203734,0.000446,25.061097,-1.6222,0.270,9.01152,9.01152
2213.00,9.01587,25.203832,0.000450,25.061148,-1.6219,0.270,9.01059,9.01059
2214.00,9.01495,25.203837,0.000451,25.061146,-1.6216,0.270,9.00846,9.00846
2215.00,9.01392,25.203894,0.000450,25.061153,-1.6213,0.270,9.00970,9.00970
2216.00,9.01364,25.203951,0.000452,25.061170,-1.6212,0.270,9.01350,9.01350
2217.00,9.01375,25.203966,0.000454,25.061167,-1.6209,0.270,9.01509,9.01509
2218.00,9.01359,25.203965,0.000447,25.061098,-1.6208,0.270,9.01547,9.01547
2219.00,9.01393,25.204032,0.000445,25.061094,-1.6206,0.271,9.01623,9.01623
2220.00,9.01355,25.204056,0.000444,25.061037,-1.6204,0.271,9.01732,9.01732
2221.00,9.01312,25.204059,0.000441,25.061020,-1.6202,0.271,9.01496,9.01496
2222.00,9.01285,25.204080,0.000440,25.061027,-1.6200,0.271,9.01300,9.01300
2223.00,9.01225,25.204114,0.000443,25.061057,-1.6197,0.271,9.01555,9.01555
2224.00,9.01223,25.204057,0.000440,25.060959,-1.6195,0.271,9.01864,9.01864
2225.00,9.01332,25.204131,0.000443,25.061017,-1.6193,0.271,9.01820,9.01820
2226.00,9.01444,25.204133,0.000443,25.061048,-1.6190,0.271,9.01685,9.01685
2227.00,9.01442,25.204191,0.000441,25.061106,-1.6188,0.271,9.01495,9.01495
2228.00,9.01355,25.204227,0.000441,25.061152,-1.6185,0.271,9.01155,9.01155
2229.00,9.01307,25.204353,0.000441,25.061267,-1.6184,0.272,9.00873,9.00873
2230.00,9.01350,25.204359,0.000438,25.061236,-1.6182,0.272,9.01093,9.01093
2231.00,9.01459,25.204420,0.000439,25.061223,-1.6180,0.272,9.01484,9.01484
2232.00,9.01525,25.204527,0.000441,25.061215,-1.6178,0.272,9.01837,9.01837
2233.00,9.01565,25.204565,0.000442,25.061143,-1.6176,0.272,9.02168,9.02168
2234.00,9.01648,25.204666,0.000448,25.061169,-1.6174,0.272,9.02377,9.02377
2235.00,9.01712,25.204769,0.000449,25.061230,-1.6172,0.272,9.02253,9.02253
2236.00,9.01684,25.204866,0.000450,25.061242,-1.6170,0.272,9.01977,9.01977
2237.00,9.01635,25.204831,0.000448,25.061167,-1.6167,0.272,9.01916,9.01916
2238.00,9.01659,25.204875,0.000447,25.061209,-1.6165,0.272,9.01780,9.01780
2239.00,9.01719,25.204851,0.000447,25.061200,-1.6162,0.272,9.01973,9.01973
2240.00,9.01788,25.204815,0.000445,25.061152,-1.6159,0.272,9.02035,9.02035
2241.00,9.01841,25.204762,0.000445,25.061124,-1.6157,0.272,9.02413,9.02413
2242.00,9.01927,25.204783,0.000446,25.061172,-1.6156,0.272,9.02504,9.02504
2243.00,9.01883,25.204842,0.000447,25.061229,-1.6155,0.272,9.02161,9.02161
2244.00,9.01733,25.204845,0.000444,25.061194,-1.6154,0.273,9.01425,9.01425
2245.00,9.01631,25.204913,0.000445,25.061233,-1.6153,0.273,9.01161,9.01161
2246.00,9.01679,25.205003,0.000441,25.061264,-1.6152,0.273,9.01043,9.01043
2247.00,9.01800,25.205054,0.000442,25.061246,-1.6151,0.273,9.01148,9.01148
2248.00,9.01901,25.205039,0.000440,25.061181,-1.6150,0.273,9.01587,9.01587
2249.00,9.01889,25.205049,0.000438,25.061165,-1.6149,0.273,9.02216,9.02216
2250.00,9.01816,25.205091,0.000440,25.061153,-1.6147,0.273,9.02374,9.02374
2251.00,9.01760,25.205110,0.000441,25.061216,-1.6145,0.273,9.02315,9.02315
2252.00,9.01793,25.205057,0.000438,25.061183,-1.6142,0.274,9.02161,9.02161
2253.00,9.01725,25.205006,0.000436,25.061171,-1.6138,0.274,9.02024,9.02024
2254.00,9.01643,25.205032,0.000438,25.061184,-1.6135,0.274,9.01996,9.01996
2255.00,9.01780,25.204980,0.000435,25.061191,-1.6133,0.274,9.02283,9.02283
2256.00,9.01823,25.204987,0.000437,25.061151,-1.6130,0.274,9.02410,9.02410
2257.00,9.01845,25.205082,0.000440,25.061208,-1.6128,0.274,9.02442,9.02442
2258.00,9.01954,25.205258,0.000441,25.061267,-1.6128,0.274,9.02472,9.02472
2259.00,9.02013,25.205311,0.000439,25.061251,-1.6127,0.274,9.02340,9.02340
2260.00,9.01983,25.205428,0.000439,25.061227,-1.6126,0.274,9.02017,9.02017
2261.00,9.01923,25.205438,0.000437,25.061218,-1.6125,0.274,9.01725,9.01725
2262.00,9.01846,25.205379,0.000439,25.061168,-1.6124,0.274,9.01639,9.01639
2263.00,9.01886,25.205299,0.000439,25.061130,-1.6121,0.274,9.01647,9.01647
2264.00,9.02000,25.205326,0.000443,25.061157,-1.6117,0.274,9.01766,9.01766
2265.00,9.02121,25.205267,0.000443,25.061159,-1.6115,0.274,9.02248,9.02248
2266.00,9.02202,25.205272,0.000442,25.061112,-1.6113,0.274,9.02564,9.02564
2267.00,9.02236,25.205331,0.000438,25.061090,-1.6112,0.275,9.02613,9.02613
2268.00,9.02207,25.205353,0.000436,25.061046,-1.6111,0.275,9.02664,9.02664
2269.00,9.02178,25.205391,0.000434,25.061037,-1.6110,0.275,9.02514,9.02514
2270.00,9.02126,25.205461,0.000434,25.060991,-1.6108,0.275,9.01842,9.01842
2271.00,9.02066,25.205628,0.000437,25.061029,-1.6106,0.275,9.01457,9.01457
2272.00,9.02030,25.205733,0.000437,25.061113,-1.6104,0.275,9.01442,9.01442
2273.00,9.02050,25.205812,0.000440,25.061206,-1.6102,0.275,9.01510,9.01510
2274.00,9.02063,25.205873,0.000443,25.061285,-1.6102,0.275,9.01909,9.01909
2275.00,9.01972,25.205865,0.000441,25.061345,-1.6100,0.275,9.02363,9.02363
2276.00,9.02029,25.205814,0.000441,25.061329,-1.6098,0.276,9.02746,9.02746
2277.00,9.02124,25.205849,0.000443,25.061337,-1.6096,0.276,9.02941,9.02941
2278.00,9.02168,25.205880,0.000441,25.061260,-1.6093,0.276,9.02875,9.02875
2279.00,9.02190,25.205833,0.000438,25.061114,-1.6090,0.276,9.02577,9.02577
2280.00,9.02267,25.205915,0.000443,25.061136,-1.6088,0.276,9.02337,9.02337
2281.00,9.02263,25.205943,0.000444,25.061127,-1.6084,0.276,9.02035,9.02035
2282.00,9.02216,25.205917,0.000443,25.061091,-1.6082,0.276,9.01502,9.01502
2283.00,9.02099,25.205935,0.000445,25.061133,-1.6081,0.276,9.01244,9.01244
2284.00,9.02053,25.205962,0.000445,25.061191,-1.6079,0.276,9.01101,9.01101
2285.00,9.01996,25.205968,0.000442,25.061122,-1.6079,0.276,9.01306,9.01306
2286.00,9.01980,25.206085,0.000443,25.061206,-1.6078,0.276,9.01750,9.01750
2287.00,9.02038,25.206136,0.000446,25.061207,-1.6077,0.276,9.02419,9.02419
2288.00,9.02125,25.206218,0.000447,25.061209,-1.6076,0.276,9.03054,9.03054
2289.00,9.02213,25.206335,0.000448,25.061180,-1.6074,0.276,9.03459,9.03459
2290.00,9.02298,25.206507,0.000450,25.061265,-1.6071,0.276,9.03385,9.03385
2291.00,9.02398,25.206557,0.000448,25.061229,-1.6069,0.276,9.03034,9.03034
2292.00,9.02427,25.206660,0.000444,25.061244,-1.6067,0.277,9.02753,9.02753
2293.00,9.02349,25.206676,0.000442,25.061221,-1.6064,0.277,9.02451,9.02451
2294.00,9.02320,25.206744,0.000443,25.061256,-1.6062,0.277,9.02349,9.02349
2295.00,9.02333,25.206720,0.000440,25.061220,-1.6060,0.277,9.02507,9.02507
2296.00,9.02360,25.206640,0.000436,25.061166,-1.6059,0.277,9.02589,9.02589
2297.00,9.02331,25.206640,0.000441,25.061170,-1.6058,0.277,9.02433,9.02433
2298.00,9.02266,25.206697,0.000444,25.061200,-1.6056,0.277,9.02153,9.02153
2299.00,9.02218,25.206684,0.000448,25.061263,-1.6055,0.277,9.01979,9.01979
2300.00,9.02251,25.206671,0.000451,25.061291,-1.6053,0.277,9.01904,9.01904
2301.00,9.02317,25.206695,0.000452,25.061287,-1.6051,0.277,9.02120,9.02120
2302.00,9.02444,25.206650,0.000450,25.061226,-1.6049,0.277,9.02470,9.02470
2303.00,9.02594,25.206655,0.000449,25.061204,-1.6047,0.277,9.02914,9.02914
2304.00,9.02682,25.206681,0.000445,25.061172,-1.6045,0.277,9.02847,9.02847
2305.00,9.02568,25.206675,0.000441,25.061135,-1.6044,0.278,9.02054,9.02054
2306.00,9.02412,25.206673,0.000444,25.061093,-1.6043,0.278,9.00751,9.00751
2307.00,9.02433,25.206732,0.000441,25.061148,-1.6041,0.278,8.99490,8.99490
2308.00,9.02457,25.206771,0.000438,25.061178,-1.6040,0.278,8.98422,8.98422
2309.00,9.02356,25.206819,0.000434,25.061217,-1.6038,0.278,8.98254,8.98254
2310.00,9.02476,25.206896,0.000432,25.061175,-1.6036,0.279,8.98979,8.98979
2311.00,9.03037,25.207052,0.000431,25.061234,-1.6034,0.279,9.00052,9.00052
@16,2.0001,4.0, 2310.055 
2312.00,9.03234,25.207086,0.000428,25.061153,-1.6032,0.279,9.01146,9.01146
2313.00,9.02989,25.207119,0.000432,25.061167,-1.6030,0.279,9.01719,9.01719
2314.00,9.01077,25.207164,0.000435,25.061109,-1.6027,0.279,9.01799,9.01799
2315.00,8.99637,25.207297,0.000437,25.061184,-1.6025,0.279,9.02002,9.02002
2316.00,8.99639,25.207320,0.000438,25.061212,-1.6022,0.279,9.02229,9.02229
2317.00,8.99549,25.207346,0.000439,25.061231,-1.6020,0.279,9.02399,9.02399
2318.00,9.00015,25.207294,0.000435,25.061140,-1.6019,0.279,9.02764,9.02764
2319.00,8.99990,25.207297,0.000432,25.061144,-1.6018,0.280,9.03241,9.03241
2320.00,9.00412,25.207145,0.000432,25.061078,-1.6017,0.280,9.03491,9.03491
2321.00,9.00753,25.207117,0.000431,25.061043,-1.6016,0.280,9.03711,9.03711
2322.00,9.01085,25.207203,0.000433,25.061090,-1.6015,0.280,9.04139,9.04139
2323.00,9.01477,25.207312,0.000437,25.061135,-1.6014,0.280,9.04703,9.04703
2324.00,9.01888,25.207323,0.000437,25.061132,-1.6013,0.280,9.04805,9.04805
2325.00,9.02427,25.207464,0.000441,25.061163,-1.6011,0.280,9.04495,9.04495
2326.00,9.02988,25.207511,0.000442,25.061087,-1.6010,0.280,9.04084,9.04084
2327.00,9.03063,25.207515,0.000444,25.061044,-1.6008,0.280,9.03592,9.03592
2328.00,9.03068,25.207610,0.000446,25.061068,-1.6006,0.280,9.03005,9.03005
2329.00,9.03078,25.207627,0.000447,25.060992,-1.6003,0.280,9.02548,9.02548
2330.00,9.03096,25.207676,0.000449,25.061041,-1.6002,0.280,9.02435,9.02435
2331.00,9.03140,25.207660,0.000447,25.061100,-1.5999,0.280,9.02680,9.02680
2332.00,9.03300,25.207690,0.000447,25.061117,-1.5997,0.280,9.02773,9.02773
2333.00,9.03482,25.207694,0.000447,25.061046,-1.5995,0.280,9.02869,9.02869
2334.00,9.03484,25.207804,0.000446,25.061127,-1.5993,0.280,9.02960,9.02960
2335.00,9.03454,25.207817,0.000447,25.061114,-1.5991,0.280,9.02931,9.02931
2336.00,9.03347,25.207910,0.000450,25.061170,-1.5990,0.280,9.02528,9.02528
2337.00,9.03223,25.207938,0.000449,25.061173,-1.5988,0.280,9.02323,9.02323
2338.00,9.03223,25.207956,0.000448,25.061199,-1.5987,0.281,9.02446,9.02446
2339.00,9.03182,25.208032,0.000448,25.061272,-1.5986,0.281,9.02830,9.02830
2340.00,9.03188,25.208110,0.000449,25.061341,-1.5984,0.281,9.03108,9.03108
2341.00,9.03010,25.208126,0.000451,25.061292,-1.5982,0.281,9.03609,9.03609
2342.00,9.02850,25.208116,0.000451,25.061245,-1.5980,0.281,9.03881,9.03881
2343.00,9.02960,25.208083,0.000449,25.061262,-1.5977,0.281,9.03743,9.03743
2344.00,9.02975,25.208100,0.000453,25.061257,-1.5975,0.281,9.03453,9.03453
2345.00,9.02912,25.208027,0.000451,25.061122,-1.5974,0.281,9.03016,9.03016
2346.00,9.02858,25.208062,0.000451,25.061112,-1.5972,0.281,9.02453,9.02453
2347.00,9.02812,25.208134,0.000450,25.061126,-1.5971,0.281,9.02262,9.02262
2348.00,9.02831,25.208236,0.000449,25.061090,-1.5969,0.281,9.02431,9.02431
2349.00,9.02922,25.208131,0.000443,25.060916,-1.5967,0.281,9.02588,9.02588
2350.00,9.02964,25.208215,0.000443,25.060987,-1.5964,0.281,9.02791,9.02791
2351.00,9.02932,25.208228,0.000442,25.060997,-1.5962,0.282,9.03021,9.03021
2352.00,9.02924,25.208307,0.000442,25.061076,-1.5960,0.282,9.03347,9.03347
2353.00,9.02996,25.208308,0.000444,25.061117,-1.5959,0.282,9.03526,9.03526
2354.00,9.03070,25.208453,0.000446,25.061246,-1.5958,0.282,9.03565,9.03565
2355.00,9.03199,25.208467,0.000442,25.061216,-1.5957,0.282,9.03830,9.03830
2356.00,9.03257,25.208570,0.000441,25.061286,-1.5956,0.282,9.04184,9.04184
2357.00,9.03294,25.208531,0.000440,25.061183,-1.5954,0.282,9.04028,9.04028
2358.00,9.03252,25.208590,0.000441,25.061190,-1.5952,0.282,9.03513,9.03513
2359.00,9.03287,25.208575,0.000440,25.061134,-1.5950,0.282,9.03222,9.03222
2360.00,9.03222,25.208659,0.000445,25.061174,-1.5947,0.282,9.02997,9.02997
2361.00,9.03168,25.208694,0.000446,25.061119,-1.5945,0.282,9.02698,9.02698
2362.00,9.03079,25.208804,0.000449,25.061231,-1.5943,0.282,9.02698,9.02698
2363.00,9.03078,25.208807,0.000447,25.061241,-1.5941,0.282,9.02827,9.02827
2364.00,9.03056,25.208857,0.000448,25.061284,-1.5939,0.283,9.02712,9.02712
2365.00,9.03051,25.208882,0.000449,25.061264,-1.5937,0.283,9.02694,9.02694
2366.00,9.03174,25.208870,0.000450,25.061351,-1.5934,0.283,9.02790,9.02790
2367.00,9.03188,25.208872,0.000447,25.061418,-1.5932,0.283,9.02539,9.02539
2368.00,9.03137,25.208872,0.000448,25.061388,-1.5929,0.283,9.02220,9.02220
2369.00,9.03026,25.208901,0.000450,25.061315,-1.5927,0.283,9.02315,9.02315
2370.00,9.02956,25.208817,0.000447,25.061237,-1.5925,0.283,9.02338,9.02338
2371.00,9.02967,25.208863,0.000446,25.061180,-1.5924,0.283,9.02111,9.02111
2372.00,9.02872,25.208936,0.000447,25.061112,-1.5924,0.283,9.02071,9.02071
2373.00,9.02756,25.208945,0.000445,25.061103,-1.5923,0.283,9.02274,9.02274
2374.00,9.02636,25.208944,0.000445,25.061166,-1.5922,0.283,9.02372,9.02372
2375.00,9.02540,25.209042,0.000449,25.061282,-1.5921,0.283,9.02295,9.02295
2376.00,9.02437,25.209012,0.000445,25.061241,-1.5920,0.283,9.02392,9.02392
2377.00,9.02443,25.208971,0.000444,25.061184,-1.5919,0.283,9.02624,9.02624
2378.00,9.02472,25.209074,0.000445,25.061250,-1.5916,0.284,9.02832,9.02832
2379.00,9.02527,25.209129,0.000439,25.061246,-1.5914,0.284,9.02955,9.02955
2380.00,9.02601,25.209170,0.000434,25.061131,-1.5912,0.284,9.03198,9.03198
2381.00,9.02654,25.209253,0.000434,25.061095,-1.5910,0.284,9.03378,9.03378
2382.00,9.02658,25.209286,0.000434,25.061105,-1.5908,0.284,9.03301,9.03301
2383.00,9.02633,25.209280,0.000433,25.061046,-1.5906,0.284,9.03251,9.03251
2384.00,9.02669,25.209283,0.000438,25.061102,-1.5904,0.284,9.03164,9.03164
2385.00,9.02717,25.209258,0.000437,25.061116,-1.5902,0.284,9.03048,9.03048
2386.00,9.02696,25.209326,0.000440,25.061176,-1.5901,0.284,9.02774,9.02774
2387.00,9.02659,25.209383,0.000441,25.061175,-1.5900,0.284,9.02754,9.02754
2388.00,9.02764,25.209450,0.000443,25.061191,-1.5899,0.284,9.03038,9.03038
2389.00,9.02914,25.209454,0.000439,25.061134,-1.5898,0.284,9.03333,9.03333
2390.00,9.02985,25.209580,0.000441,25.061242,-1.5897,0.284,9.03527,9.03527
2391.00,9.03074,25.209528,0.000442,25.061256,-1.5895,0.284,9.03982,9.03982
2392.00,9.03160,25.209561,0.000441,25.061342,-1.5893,0.285,9.04065,9.04065
2393.00,9.03230,25.209553,0.000440,25.061346,-1.5892,0.285,9.04036,9.04036
2394.00,9.03346,25.209608,0.000440,25.061339,-1.5890,0.285,9.04149,9.04149
2395.00,9.03463,25.209625,0.000441,25.061301,-1.5887,0.285,9.04270,9.04270
2396.00,9.03551,25.209697,0.000439,25.061281,-1.5885,0.285,9.04140,9.04140
2397.00,9.03597,25.209791,0.000442,25.061292,-1.5883,0.285,9.04393,9.04393
2398.00,9.03661,25.209859,0.000442,25.061351,-1.5880,0.285,9.04415,9.04415
2399.00,9.03685,25.209920,0.000447,25.061386,-1.5878,0.285,9.04050,9.04050
2400.00,9.03670,25.209963,0.000448,25.061371,-1.5876,0.285,9.03847,9.03847
2401.00,9.03689,25.209996,0.000450,25.061388,-1.5874,0.285,9.03906,9.03906
2402.00,9.03693,25.209953,0.000450,25.061275,-1.5873,0.285,9.03514,9.03514
2403.00,9.03660,25.209986,0.000452,25.061224,-1.5871,0.285,9.02963,9.02963
2404.00,9.03657,25.209994,0.000451,25.061243,-1.5869,0.285,9.02724,9.02724
2405.00,9.03577,25.209967,0.000449,25.061309,-1.5867,0.285,9.02493,9.02493
2406.00,9.03555,25.209975,0.000449,25.061302,-1.5864,0.286,9.02337,9.02337
2407.00,9.03613,25.209963,0.000447,25.061352,-1.5862,0.286,9.02518,9.02518
2408.00,9.03594,25.209896,0.000446,25.061308,-1.5859,0.286,9.02822,9.02822
2409.00,9.03536,25.209931,0.000447,25.061318,-1.5856,0.286,9.03159,9.03159
2410.00,9.03502,25.210011,0.000447,25.061268,-1.5855,0.286,9.03279,9.03279
2411.00,9.03428,25.210022,0.000443,25.061216,-1.5854,0.286,9.03170,9.03170
2412.00,9.03380,25.210144,0.000444,25.061191,-1.5852,0.286,9.03217,9.03217
2413.00,9.03219,25.210290,0.000445,25.061243,-1.5851,0.286,9.03432,9.03432
2414.00,9.03174,25.210340,0.000443,25.061193,-1.5851,0.286,9.03431,9.03431
2415.00,9.03254,25.210341,0.000442,25.061161,-1.5849,0.287,9.03406,9.03406
2416.00,9.03242,25.210497,0.000446,25.061279,-1.5847,0.287,9.03518,9.03518
2417.00,9.03222,25.210531,0.000447,25.061266,-1.5845,0.287,9.03552,9.03552
2418.00,9.03212,25.210546,0.000445,25.061252,-1.5843,0.287,9.03706,9.03706
2419.00,9.03307,25.210643,0.000449,25.061301,-1.5839,0.287,9.04208,9.04208
2420.00,9.03426,25.210688,0.000446,25.061337,-1.5837,0.287,9.04551,9.04551
2421.00,9.03403,25.210646,0.000445,25.061255,-1.5835,0.287,9.04481,9.04481
2422.00,9.03431,25.210653,0.000444,25.061260,-1.5834,0.287,9.04425,9.04425
2423.00,9.03549,25.210718,0.000445,25.061277,-1.5833,0.287,9.04249,9.04249
2424.00,9.03639,25.210682,0.000443,25.061266,-1.5831,0.287,9.04038,9.04038
2425.00,9.03767,25.210676,0.000443,25.061246,-1.5829,0.287,9.03912,9.03912
2426.00,9.03817,25.210714,0.000442,25.061272,-1.5827,0.287,9.04080,9.04080
2427.00,9.03875,25.210691,0.000442,25.061305,-1.5825,0.287,9.03889,9.03889
2428.00,9.03976,25.210638,0.000441,25.061316,-1.5822,0.287,9.03504,9.03504
2429.00,9.04069,25.210719,0.000441,25.061300,-1.5821,0.288,9.03022,9.03022
2430.00,9.03984,25.210803,0.000444,25.061311,-1.5819,0.288,9.02803,9.02803
2431.00,9.04000,25.210849,0.000447,25.061259,-1.5816,0.288,9.02650,9.02650
2432.00,9.03944,25.210867,0.000445,25.061185,-1.5813,0.288,9.02720,9.02720
2433.00,9.03770,25.210866,0.000443,25.061130,-1.5812,0.288,9.02947,9.02947
2434.00,9.03679,25.210931,0.000448,25.061160,-1.5810,0.288,9.03491,9.03491
2435.00,9.03709,25.210933,0.000449,25.061148,-1.5807,0.288,9.03773,9.03773
2436.00,9.03755,25.210898,0.000446,25.061167,-1.5806,0.288,9.03657,9.03657
2437.00,9.03699,25.210908,0.000447,25.061117,-1.5805,0.288,9.03776,9.03776
2438.00,9.03600,25.210956,0.000448,25.061121,-1.5803,0.288,9.03806,9.03806
2439.00,9.03536,25.210836,0.000441,25.061063,-1.5800,0.288,9.03258,9.03258
2440.00,9.03420,25.210899,0.000437,25.061093,-1.5798,0.289,9.03148,9.03148
2441.00,9.03425,25.210955,0.000439,25.061076,-1.5797,0.289,9.03319,9.03319
2442.00,9.03384,25.211140,0.000443,25.061252,-1.5795,0.289,9.03066,9.03066
2443.00,9.03255,25.211289,0.000446,25.061306,-1.5794,0.289,9.02739,9.02739
2444.00,9.03243,25.211356,0.000447,25.061262,-1.5793,0.289,9.03023,9.03023
2445.00,9.03228,25.211274,0.000447,25.061210,-1.5792,0.289,9.03210,9.03210
2446.00,9.03159,25.211330,0.000445,25.061253,-1.5790,0.289,9.03380,9.03380
2447.00,9.03286,25.211279,0.000439,25.061175,-1.5788,0.289,9.03590,9.03590
2448.00,9.03314,25.211306,0.000438,25.061187,-1.5787,0.289,9.03868,9.03868
2449.00,9.03377,25.211371,0.000437,25.061213,-1.5786,0.289,9.03951,9.03951
2450.00,9.03435,25.211534,0.000439,25.061274,-1.5785,0.289,9.03845,9.03845
2451.00,9.03473,25.211544,0.000441,25.061218,-1.5784,0.289,9.03694,9.03694
2452.00,9.03325,25.211628,0.000445,25.061235,-1.5782,0.289,9.03696,9.03696
2453.00,9.03392,25.211580,0.000442,25.061193,-1.5779,0.290,9.03723,9.03723
2454.00,9.03456,25.211645,0.000442,25.061236,-1.5777,0.290,9.03521,9.03521
2455.00,9.03451,25.211633,0.000443,25.061186,-1.5774,0.290,9.03004,9.03004
2456.00,9.03490,25.211702,0.000443,25.061268,-1.5773,0.290,9.02248,9.02248
2457.00,9.03515,25.211715,0.000441,25.061297,-1.5772,0.290,9.01388,9.01388
2458.00,9.03769,25.211715,0.000440,25.061309,-1.5770,0.290,9.00645,9.00645
2459.00,9.03723,25.211723,0.000438,25.061321,-1.5768,0.290,9.00154,9.00154
2460.00,9.03669,25.211749,0.000433,25.061341,-1.5765,0.291,9.00194,9.00194
2461.00,9.03639,25.211735,0.000432,25.061295,-1.5763,0.291,9.00614,9.00614
2462.00,9.03296,25.211684,0.000428,25.061226,-1.5761,0.291,9.01362,9.01362
@17,2.0001,4.0, 2460.005 
2463.00,9.03338,25.211749,0.000431,25.061229,-1.5759,0.291,9.02058,9.02058
2464.00,9.02571,25.211741,0.000431,25.061234,-1.5757,0.291,9.02565,9.02565
2465.00,9.01423,25.211759,0.000431,25.061253,-1.5756,0.291,9.02973,9.02973
2466.00,9.01186,25.211729,0.000428,25.061211,-1.5755,0.292,9.03455,9.03455
2467.00,9.01335,25.211778,0.000431,25.061252,-1.5753,0.291,9.03989,9.03989
2468.00,9.01628,25.211856,0.000432,25.061278,-1.5751,0.291,9.04447,9.04447
2469.00,9.01933,25.211872,0.000429,25.061218,-1.5749,0.292,9.04791,9.04791
2470.00,9.02321,25.211933,0.000432,25.061200,-1.5748,0.292,9.05106,9.05106
2471.00,9.02660,25.212086,0.000435,25.061272,-1.5747,0.292,9.05114,9.05114
2472.00,9.02870,25.212217,0.000436,25.061314,-1.5745,0.292,9.05010,9.05010
2473.00,9.02986,25.212268,0.000436,25.061325,-1.5744,0.292,9.04971,9.04971
2474.00,9.03115,25.212344,0.000441,25.061365,-1.5742,0.292,9.05264,9.05264
2475.00,9.03297,25.212360,0.000439,25.061362,-1.5739,0.292,9.05389,9.05389
2476.00,9.03551,25.212396,0.000441,25.061369,-1.5737,0.292,9.05611,9.05611
2477.00,9.03823,25.212359,0.000439,25.061255,-1.5736,0.292,9.05496,9.05496
2478.00,9.04088,25.212311,0.000439,25.061198,-1.5734,0.292,9.05250,9.05250
2479.00,9.04262,25.212322,0.000440,25.061157,-1.5734,0.292,9.04440,9.04440
2480.00,9.04305,25.212373,0.000441,25.061168,-1.5733,0.292,9.03858,9.03858
2481.00,9.04529,25.212434,0.000439,25.061181,-1.5733,0.292,9.03372,9.03372
2482.00,9.04637,25.212523,0.000442,25.061253,-1.5732,0.292,9.03190,9.03190
2483.00,9.04552,25.212627,0.000443,25.061309,-1.5731,0.292,9.03175,9.03175
2484.00,9.04629,25.212782,0.000444,25.061436,-1.5729,0.292,9.03560,9.03560
2485.00,9.04569,25.212850,0.000445,25.061450,-1.5726,0.292,9.03926,9.03926
2486.00,9.04528,25.212856,0.000447,25.061463,-1.5724,0.292,9.04324,9.04324
2487.00,9.04543,25.212852,0.000447,25.061489,-1.5722,0.293,9.04603,9.04603
2488.00,9.04531,25.212848,0.000443,25.061445,-1.5719,0.293,9.04762,9.04762
2489.00,9.04488,25.212785,0.000441,25.061425,-1.5716,0.293,9.04908,9.04908
2490.00,9.04470,25.212760,0.000440,25.061410,-1.5714,0.293,9.04960,9.04960
2491.00,9.04532,25.212702,0.000438,25.061345,-1.5712,0.293,9.04921,9.04921
2492.00,9.04524,25.212728,0.000439,25.061321,-1.5710,0.293,9.04645,9.04645
2493.00,9.04449,25.212756,0.000445,25.061315,-1.5709,0.293,9.04419,9.04419
2494.00,9.04336,25.212737,0.000444,25.061206,-1.5708,0.293,9.04138,9.04138
2495.00,9.04207,25.212814,0.000446,25.061248,-1.5708,0.293,9.03857,9.03857
2496.00,9.04099,25.212905,0.000446,25.061251,-1.5707,0.293,9.03555,9.03555
2497.00,9.04002,25.212926,0.000442,25.061231,-1.5706,0.293,9.03443,9.03443
2498.00,9.03956,25.212962,0.000439,25.061207,-1.5705,0.293,9.03511,9.03511
2499.00,9.04026,25.213004,0.000441,25.061182,-1.5703,0.293,9.03670,9.03670
2500.00,9.04126,25.212989,0.000442,25.061133,-1.5700,0.293,9.03980,9.03980
2501.00,9.04245,25.213001,0.000443,25.061129,-1.5697,0.293,9.04431,9.04431
2502.00,9.04330,25.213034,0.000443,25.061114,-1.5695,0.293,9.04663,9.04663
2503.00,9.04332,25.213119,0.000443,25.061216,-1.5693,0.293,9.04629,9.04629
2504.00,9.04327,25.213232,0.000443,25.061288,-1.5691,0.293,9.04566,9.04566
2505.00,9.04303,25.213261,0.000440,25.061221,-1.5689,0.294,9.04320,9.04320
2506.00,9.04253,25.213324,0.000441,25.061253,-1.5688,0.294,9.03967,9.03967
2507.00,9.04187,25.213414,0.000440,25.061279,-1.5687,0.294,9.03914,9.03914
2508.00,9.04142,25.213347,0.000437,25.061168,-1.5685,0.294,9.04034,9.04034
2509.00,9.04038,25.213409,0.000436,25.061222,-1.5683,0.294,9.04237,9.04237
2510.00,9.03999,25.213484,0.000435,25.061301,-1.5683,0.294,9.04236,9.04236
2511.00,9.04071,25.213492,0.000435,25.061298,-1.5681,0.294,9.04240,9.04240
2512.00,9.04041,25.213407,0.000437,25.061233,-1.5679,0.294,9.04131,9.04131
2513.00,9.04016,25.213574,0.000441,25.061302,-1.5678,0.294,9.03848,9.03848
2514.00,9.03995,25.213536,0.000441,25.061210,-1.5676,0.294,9.03464,9.03464
2515.00,9.03946,25.213493,0.000443,25.061130,-1.5673,0.294,9.03099,9.03099
2516.00,9.03910,25.213568,0.000443,25.061088,-1.5670,0.295,9.03063,9.03063
2517.00,9.03983,25.213658,0.000445,25.061136,-1.5668,0.295,9.03387,9.03387
2518.00,9.04040,25.213650,0.000441,25.061094,-1.5666,0.295,9.03753,9.03753
2519.00,9.04049,25.213695,0.000439,25.061123,-1.5664,0.295,9.03924,9.03924
2520.00,9.04014,25.213723,0.000437,25.061132,-1.5663,0.295,9.04256,9.04256
2521.00,9.03936,25.213697,0.000438,25.061151,-1.5661,0.295,9.04432,9.04432
2522.00,9.03933,25.213781,0.000439,25.061147,-1.5660,0.295,9.04403,9.04403
2523.00,9.03990,25.213846,0.000443,25.061161,-1.5660,0.295,9.04469,9.04469
2524.00,9.03997,25.213902,0.000446,25.061180,-1.5658,0.295,9.04827,9.04827
2525.00,9.04088,25.214004,0.000445,25.061225,-1.5656,0.295,9.05190,9.05190
2526.00,9.04146,25.214073,0.000444,25.061246,-1.5655,0.295,9.05486,9.05486
2527.00,9.04071,25.214105,0.000445,25.061320,-1.5653,0.295,9.05806,9.05806
2528.00,9.04179,25.214025,0.000442,25.061278,-1.5652,0.296,9.05637,9.05637
2529.00,9.04385,25.214056,0.000444,25.061268,-1.5651,0.296,9.04863,9.04863
2530.00,9.04284,25.214082,0.000444,25.061256,-1.5650,0.296,9.04138,9.04138
2531.00,9.04150,25.214116,0.000443,25.061274,-1.5648,0.296,9.03630,9.03630
2532.00,9.04146,25.214074,0.000443,25.061204,-1.5647,0.296,9.02982,9.02982
2533.00,9.04131,25.214106,0.000447,25.061223,-1.5645,0.296,9.02644,9.02644
2534.00,9.04130,25.214036,0.000447,25.061158,-1.5643,0.296,9.02876,9.02876
2535.00,9.04261,25.214015,0.000443,25.061160,-1.5641,0.296,9.03214,9.03214
2536.00,9.04227,25.214019,0.000444,25.061163,-1.5640,0.296,9.03425,9.03425
2537.00,9.04224,25.214070,0.000443,25.061189,-1.5638,0.296,9.03944,9.03944
2538.00,9.04195,25.214136,0.000440,25.061191,-1.5637,0.296,9.04504,9.04504
2539.00,9.04002,25.214294,0.000441,25.061241,-1.5637,0.297,9.04867,9.04867
2540.00,9.03934,25.214336,0.000446,25.061216,-1.5636,0.297,9.05011,9.05011
2541.00,9.04110,25.214333,0.000442,25.061157,-1.5634,0.297,9.05095,9.05095
2542.00,9.04240,25.214436,0.000443,25.061176,-1.5633,0.297,9.04879,9.04879
2543.00,9.04289,25.214478,0.000445,25.061148,-1.5631,0.297,9.04476,9.04476
2544.00,9.04237,25.214491,0.000444,25.061140,-1.5628,0.297,9.04084,9.04084
2545.00,9.04106,25.214510,0.000444,25.061118,-1.5625,0.297,9.03854,9.03854
2546.00,9.03981,25.214572,0.000447,25.061123,-1.5622,0.297,9.03665,9.03665
2547.00,9.03812,25.214586,0.000443,25.061088,-1.5620,0.297,9.03718,9.03718
2548.00,9.03900,25.214651,0.000444,25.061137,-1.5619,0.297,9.03923,9.03923
2549.00,9.03961,25.214685,0.000444,25.061168,-1.5618,0.297,9.04013,9.04013
2550.00,9.03996,25.214767,0.000446,25.061203,-1.5616,0.297,9.04080,9.04080
2551.00,9.04055,25.214844,0.000443,25.061191,-1.5615,0.297,9.04053,9.04053
2552.00,9.04061,25.214834,0.000447,25.061165,-1.5614,0.297,9.03750,9.03750
2553.00,9.04093,25.214728,0.000443,25.061087,-1.5611,0.297,9.03541,9.03541
2554.00,9.04170,25.214700,0.000442,25.061076,-1.5609,0.298,9.03702,9.03702
2555.00,9.04200,25.214673,0.000444,25.061036,-1.5606,0.298,9.04145,9.04145
2556.00,9.04329,25.214690,0.000448,25.061046,-1.5604,0.298,9.04623,9.04623
2557.00,9.04318,25.214795,0.000447,25.061075,-1.5602,0.298,9.04978,9.04978
2558.00,9.04294,25.214993,0.000449,25.061140,-1.5602,0.298,9.05137,9.05137
2559.00,9.04269,25.215065,0.000451,25.061131,-1.5600,0.298,9.05337,9.05337
2560.00,9.04332,25.215221,0.000447,25.061208,-1.5599,0.298,9.05376,9.05376
2561.00,9.04386,25.215272,0.000445,25.061230,-1.5599,0.298,9.05278,9.05278
2562.00,9.04402,25.215355,0.000446,25.061257,-1.5597,0.298,9.05208,9.05208
2563.00,9.04515,25.215367,0.000448,25.061235,-1.5595,0.298,9.05283,9.05283
2564.00,9.04602,25.215407,0.000449,25.061176,-1.5594,0.298,9.05099,9.05099
2565.00,9.04647,25.215441,0.000455,25.061176,-1.5593,0.298,9.04565,9.04565
2566.00,9.04687,25.215447,0.000456,25.061141,-1.5592,0.298,9.04030,9.04030
2567.00,9.04650,25.215389,0.000455,25.061096,-1.5590,0.298,9.03552,9.03552
2568.00,9.04532,25.215325,0.000450,25.061007,-1.5589,0.298,9.03211,9.03211
2569.00,9.04424,25.215428,0.000443,25.061091,-1.5587,0.298,9.02992,9.02992
2570.00,9.04515,25.215388,0.000439,25.061071,-1.5585,0.299,9.03119,9.03119
2571.00,9.04439,25.215413,0.000439,25.061104,-1.5582,0.299,9.03451,9.03451
2572.00,9.04413,25.215338,0.000438,25.061068,-1.5579,0.299,9.03952,9.03952
2573.00,9.04443,25.215397,0.000441,25.061210,-1.5577,0.299,9.04198,9.04198
2574.00,9.04470,25.215329,0.000444,25.061157,-1.5575,0.299,9.04514,9.04514
2575.00,9.04477,25.215320,0.000441,25.061125,-1.5573,0.299,9.04917,9.04917
2576.00,9.04353,25.215392,0.000439,25.061166,-1.5571,0.299,9.05034,9.05034
2577.00,9.04411,25.215548,0.000439,25.061237,-1.5569,0.300,9.05023,9.05023
2578.00,9.04439,25.215602,0.000438,25.061198,-1.5567,0.300,9.05016,9.05016
2579.00,9.04397,25.215666,0.000441,25.061233,-1.5565,0.300,9.04805,9.04805
2580.00,9.04303,25.215720,0.000444,25.061258,-1.5564,0.300,9.04374,9.04374
2581.00,9.04187,25.215710,0.000440,25.061222,-1.5563,0.300,9.04095,9.04095
2582.00,9.04160,25.215752,0.000439,25.061241,-1.5562,0.300,9.04200,9.04200
2583.00,9.04225,25.215827,0.000438,25.061282,-1.5561,0.300,9.04753,9.04753
2584.00,9.04350,25.215840,0.000438,25.061280,-1.5559,0.300,9.05289,9.05289
2585.00,9.04449,25.215979,0.000440,25.061320,-1.5557,0.300,9.05373,9.05373
2586.00,9.04636,25.215998,0.000441,25.061242,-1.5554,0.300,9.05334,9.05334
2587.00,9.04598,25.215980,0.000441,25.061224,-1.5553,0.300,9.05140,9.05140
2588.00,9.04657,25.216001,0.000443,25.061209,-1.5551,0.300,9.04595,9.04595
2589.00,9.04771,25.216082,0.000444,25.061237,-1.5550,0.300,9.04263,9.04263
2590.00,9.04793,25.216069,0.000445,25.061231,-1.5549,0.300,9.04483,9.04483
2591.00,9.04812,25.216130,0.000445,25.061254,-1.5548,0.300,9.05040,9.05040
2592.00,9.04684,25.216204,0.000446,25.061194,-1.5546,0.300,9.05168,9.05168
2593.00,9.04724,25.216241,0.000446,25.061150,-1.5544,0.300,9.05147,9.05147
2594.00,9.04735,25.216303,0.000441,25.061101,-1.5542,0.301,9.04888,9.04888
2595.00,9.04864,25.216327,0.000436,25.061033,-1.5539,0.301,9.04519,9.04519
2596.00,9.04900,25.216417,0.000438,25.061117,-1.5537,0.301,9.03848,9.03848
2597.00,9.04752,25.216369,0.000438,25.061108,-1.5536,0.301,9.03602,9.03602
2598.00,9.04600,25.216424,0.000438,25.061208,-1.5534,0.301,9.03683,9.03683
2599.00,9.04582,25.216318,0.000438,25.061215,-1.5532,0.301,9.03969,9.03969
2600.00,9.04645,25.216312,0.000440,25.061280,-1.5531,0.302,9.04311,9.04311
2601.00,9.04634,25.216312,0.000440,25.061290,-1.5530,0.302,9.04818,9.04818
2602.00,9.04683,25.216416,0.000443,25.061372,-1.5528,0.302,9.05171,9.05171
2603.00,9.04654,25.216459,0.000445,25.061330,-1.5526,0.302,9.05439,9.05439
2604.00,9.04584,25.216573,0.000449,25.061340,-1.5525,0.302,9.05505,9.05505
2605.00,9.04660,25.216582,0.000452,25.061274,-1.5523,0.301,9.05046,9.05046
2606.00,9.04691,25.216575,0.000450,25.061222,-1.5523,0.301,9.04058,9.04058
2607.00,9.04525,25.216591,0.000443,25.061196,-1.5522,0.302,9.02869,9.02869
2608.00,9.04455,25.216596,0.000438,25.061182,-1.5521,0.302,9.01885,9.01885
2609.00,9.04669,25.216650,0.000434,25.061228,-1.5520,0.302,9.01282,9.01282
2610.00,9.05117,25.216719,0.000433,25.061282,-1.5519,0.303,9.01396,9.01396
2611.00,9.05444,25.216780,0.000431,25.061307,-1.5518,0.303,9.01948,9.01948
2612.00,9.05485,25.216776,0.000434,25.061311,-1.5516,0.303,9.02819,9.02819
@18,2.0001,4.0, 2610.059 
2613.00,9.05571,25.216743,0.000435,25.061288,-1.5515,0.303,9.03404,9.03404
2614.00,9.04523,25.216755,0.000433,25.061266,-1.5514,0.303,9.03993,9.03993
2615.00,9.02930,25.216747,0.000431,25.061239,-1.5513,0.303,9.04317,9.04317
2616.00,9.02617,25.216776,0.000431,25.061216,-1.5511,0.303,9.04465,9.04465
2617.00,9.02645,25.216824,0.000432,25.061233,-1.5510,0.304,9.04266,9.04266
2618.00,9.02833,25.216904,0.000433,25.061261,-1.5509,0.304,9.04137,9.04137
2619.00,9.03175,25.216952,0.000438,25.061281,-1.5507,0.303,9.03994,9.03994
2620.00,9.03284,25.216988,0.000441,25.061288,-1.5505,0.303,9.04108,9.04108
2621.00,9.03322,25.216946,0.000445,25.061260,-1.5503,0.303,9.04583,9.04583
2622.00,9.03514,25.216961,0.000448,25.061260,-1.5502,0.303,9.05150,9.05150
2623.00,9.03450,25.216914,0.000447,25.061207,-1.5500,0.303,9.05725,9.05725
2624.00,9.03693,25.216800,0.000447,25.061128,-1.5500,0.303,9.05893,9.05893
2625.00,9.04188,25.216846,0.000450,25.061176,-1.5500,0.303,9.05968,9.05968
2626.00,9.04458,25.216929,0.000451,25.061261,-1.5500,0.303,9.05763,9.05763
2627.00,9.04628,25.216909,0.000445,25.061199,-1.5499,0.304,9.05733,9.05733
2628.00,9.04789,25.216909,0.000446,25.061178,-1.5497,0.304,9.05564,9.05564
2629.00,9.04928,25.217027,0.000446,25.061216,-1.5495,0.304,9.05509,9.05509
2630.00,9.05012,25.217028,0.000444,25.061166,-1.5493,0.304,9.05600,9.05600
2631.00,9.05072,25.217067,0.000442,25.061188,-1.5491,0.304,9.05721,9.05721
2632.00,9.05178,25.217133,0.000445,25.061177,-1.5491,0.304,9.05716,9.05716
2633.00,9.05257,25.217237,0.000451,25.061205,-1.5492,0.304,9.05754,9.05754
2634.00,9.05292,25.217282,0.000452,25.061219,-1.5492,0.304,9.05700,9.05700
2635.00,9.05279,25.217336,0.000452,25.061237,-1.5491,0.304,9.05495,9.05495
2636.00,9.05317,25.217358,0.000453,25.061159,-1.5489,0.304,9.05315,9.05315
2637.00,9.05383,25.217439,0.000453,25.061215,-1.5487,0.304,9.05238,9.05238
2638.00,9.05535,25.217439,0.000448,25.061229,-1.5484,0.304,9.05336,9.05336
2639.00,9.05598,25.217445,0.000448,25.061193,-1.5483,0.304,9.05271,9.05271
2640.00,9.05571,25.217459,0.000445,25.061147,-1.5483,0.305,9.05221,9.05221
2641.00,9.05529,25.217519,0.000444,25.061176,-1.5482,0.305,9.05380,9.05380
2642.00,9.05550,25.217549,0.000443,25.061178,-1.5481,0.305,9.05563,9.05563
2643.00,9.05570,25.217654,0.000447,25.061189,-1.5481,0.305,9.05592,9.05592
2644.00,9.05545,25.217711,0.000448,25.061214,-1.5481,0.305,9.05647,9.05647
2645.00,9.05489,25.217782,0.000450,25.061266,-1.5481,0.305,9.05412,9.05412
2646.00,9.05370,25.217711,0.000451,25.061229,-1.5481,0.305,9.04856,9.04856
2647.00,9.05269,25.217755,0.000454,25.061262,-1.5481,0.305,9.04421,9.04421
2648.00,9.05238,25.217729,0.000453,25.061322,-1.5480,0.305,9.04356,9.04356
2649.00,9.05302,25.217719,0.000449,25.061352,-1.5479,0.305,9.04726,9.04726
2650.00,9.05248,25.217756,0.000448,25.061393,-1.5478,0.306,9.05213,9.05213
2651.00,9.05183,25.217867,0.000447,25.061465,-1.5477,0.306,9.05889,9.05889
2652.00,9.05249,25.217874,0.000448,25.061446,-1.5475,0.306,9.06433,9.06433
2653.00,9.05399,25.217975,0.000452,25.061411,-1.5474,0.306,9.06670,9.06670
2654.00,9.05487,25.218034,0.000457,25.061385,-1.5474,0.305,9.06425,9.06425
2655.00,9.05525,25.218010,0.000457,25.061299,-1.5473,0.305,9.06016,9.06016
2656.00,9.05546,25.218000,0.000457,25.061261,-1.5473,0.305,9.05835,9.05835
2657.00,9.05630,25.218011,0.000455,25.061263,-1.5472,0.305,9.05474,9.05474
2658.00,9.05564,25.217979,0.000450,25.061242,-1.5470,0.306,9.05052,9.05052
2659.00,9.05515,25.218022,0.000451,25.061280,-1.5469,0.306,9.05021,9.05021
2660.00,9.05453,25.218129,0.000451,25.061361,-1.5468,0.306,9.05123,9.05123
2661.00,9.05393,25.218166,0.000453,25.061299,-1.5467,0.306,9.04737,9.04737
2662.00,9.05271,25.218264,0.000452,25.061329,-1.5467,0.306,9.04485,9.04485
2663.00,9.05144,25.218334,0.000452,25.061365,-1.5467,0.306,9.04357,9.04357
2664.00,9.05105,25.218391,0.000448,25.061318,-1.5466,0.306,9.04201,9.04201
2665.00,9.05101,25.218372,0.000447,25.061284,-1.5466,0.306,9.04219,9.04219
2666.00,9.05205,25.218432,0.000444,25.061357,-1.5465,0.306,9.04606,9.04606
2667.00,9.05304,25.218409,0.000446,25.061312,-1.5464,0.306,9.04939,9.04939
2668.00,9.05316,25.218342,0.000448,25.061232,-1.5464,0.306,9.05051,9.05051
2669.00,9.05191,25.218390,0.000450,25.061266,-1.5464,0.307,9.05100,9.05100
2670.00,9.05094,25.218381,0.000448,25.061186,-1.5463,0.307,9.05125,9.05125
2671.00,9.05030,25.218420,0.000449,25.061142,-1.5462,0.307,9.05125,9.05125
2672.00,9.04913,25.218433,0.000449,25.061114,-1.5462,0.307,9.05131,9.05131
2673.00,9.04945,25.218504,0.000448,25.061147,-1.5461,0.307,9.05210,9.05210
2674.00,9.04903,25.218520,0.000444,25.061182,-1.5460,0.307,9.05298,9.05298
2675.00,9.04928,25.218677,0.000446,25.061334,-1.5460,0.307,9.05351,9.05351
2676.00,9.04925,25.218627,0.000445,25.061344,-1.5460,0.307,9.05358,9.05358
2677.00,9.04955,25.218664,0.000443,25.061400,-1.5459,0.308,9.05360,9.05360
2678.00,9.05000,25.218711,0.000443,25.061447,-1.5460,0.308,9.05478,9.05478
2679.00,9.05052,25.218655,0.000447,25.061346,-1.5460,0.308,9.05761,9.05761
2680.00,9.05127,25.218591,0.000446,25.061227,-1.5460,0.308,9.05970,9.05970
2681.00,9.05204,25.218701,0.000446,25.061261,-1.5461,0.308,9.05877,9.05877
2682.00,9.05233,25.218780,0.000446,25.061322,-1.5462,0.308,9.05491,9.05491
2683.00,9.05216,25.218809,0.000446,25.061265,-1.5462,0.308,9.05158,9.05158
2684.00,9.05233,25.218943,0.000447,25.061311,-1.5461,0.308,9.04853,9.04853
2685.00,9.05270,25.219006,0.000449,25.061339,-1.5461,0.308,9.04646,9.04646
2686.00,9.05248,25.219119,0.000454,25.061418,-1.5460,0.308,9.04557,9.04557
2687.00,9.05259,25.219066,0.000455,25.061318,-1.5459,0.308,9.05074,9.05074
2688.00,9.05302,25.219108,0.000454,25.061357,-1.5458,0.308,9.05469,9.05469
2689.00,9.05278,25.219123,0.000450,25.061349,-1.5457,0.308,9.05762,9.05762
2690.00,9.05295,25.219198,0.000449,25.061392,-1.5457,0.308,9.05869,9.05869
2691.00,9.05362,25.219156,0.000447,25.061289,-1.5457,0.308,9.05792,9.05792
2692.00,9.05370,25.219267,0.000447,25.061311,-1.5456,0.308,9.05279,9.05279
2693.00,9.05439,25.219279,0.000448,25.061278,-1.5456,0.308,9.04999,9.04999
2694.00,9.05382,25.219337,0.000451,25.061287,-1.5456,0.308,9.04513,9.04513
2695.00,9.05229,25.219325,0.000450,25.061221,-1.5457,0.309,9.04240,9.04240
2696.00,9.05164,25.219340,0.000452,25.061222,-1.5457,0.309,9.04448,9.04448
2697.00,9.05183,25.219354,0.000454,25.061236,-1.5457,0.309,9.04915,9.04915
2698.00,9.05153,25.219431,0.000454,25.061301,-1.5458,0.309,9.04946,9.04946
2699.00,9.05013,25.219478,0.000453,25.061329,-1.5460,0.309,9.04961,9.04961
2700.00,9.04988,25.219507,0.000452,25.061351,-1.5460,0.309,9.04998,9.04998
2701.00,9.05006,25.219539,0.000448,25.061392,-1.5460,0.309,9.04993,9.04993
2702.00,9.05063,25.219611,0.000447,25.061443,-1.5461,0.309,9.05050,9.05050
2703.00,9.05155,25.219583,0.000447,25.061360,-1.5461,0.309,9.05459,9.05459
2704.00,9.05264,25.219536,0.000448,25.061282,-1.5460,0.309,9.05938,9.05938
2705.00,9.05301,25.219479,0.000451,25.061266,-1.5461,0.309,9.06065,9.06065
2706.00,9.05304,25.219420,0.000450,25.061202,-1.5460,0.309,9.05916,9.05916
2707.00,9.05249,25.219377,0.000450,25.061118,-1.5459,0.309,9.05811,9.05811
2708.00,9.05228,25.219374,0.000449,25.061098,-1.5459,0.309,9.05416,9.05416
2709.00,9.05116,25.219390,0.000449,25.061149,-1.5459,0.309,9.05088,9.05088
2710.00,9.05099,25.219507,0.000448,25.061247,-1.5459,0.310,9.05118,9.05118
2711.00,9.05122,25.219585,0.000450,25.061290,-1.5460,0.310,9.05249,9.05249
2712.00,9.05214,25.219608,0.000450,25.061280,-1.5462,0.310,9.05279,9.05279
2713.00,9.05324,25.219671,0.000452,25.061326,-1.5463,0.310,9.05431,9.05431
2714.00,9.05396,25.219744,0.000449,25.061358,-1.5463,0.310,9.05612,9.05612
2715.00,9.05438,25.219707,0.000447,25.061290,-1.5465,0.310,9.05669,9.05669
2716.00,9.05463,25.219788,0.000447,25.061311,-1.5466,0.310,9.05647,9.05647
2717.00,9.05428,25.219889,0.000451,25.061367,-1.5467,0.310,9.05519,9.05519
2718.00,9.05417,25.219995,0.000455,25.061383,-1.5468,0.310,9.05426,9.05426
2719.00,9.05474,25.220009,0.000457,25.061388,-1.5469,0.310,9.05438,9.05438
2720.00,9.05546,25.220152,0.000458,25.061454,-1.5471,0.310,9.05404,9.05404
2721.00,9.05572,25.220149,0.000459,25.061388,-1.5471,0.310,9.05486,9.05486
2722.00,9.05567,25.220124,0.000457,25.061345,-1.5471,0.310,9.05607,9.05607
2723.00,9.05522,25.220122,0.000455,25.061324,-1.5471,0.310,9.05637,9.05637
2724.00,9.05433,25.220179,0.000451,25.061352,-1.5471,0.310,9.05412,9.05412
2725.00,9.05371,25.220195,0.000451,25.061282,-1.5471,0.310,9.05294,9.05294
2726.00,9.05394,25.220271,0.000449,25.061345,-1.5472,0.311,9.05213,9.05213
2727.00,9.05401,25.220328,0.000448,25.061309,-1.5473,0.311,9.05044,9.05044
2728.00,9.05375,25.220326,0.000447,25.061288,-1.5474,0.311,9.05054,9.05054
2729.00,9.05394,25.220404,0.000451,25.061280,-1.5474,0.311,9.05158,9.05158
2730.00,9.05406,25.220451,0.000449,25.061279,-1.5475,0.311,9.05233,9.05233
2731.00,9.05394,25.220491,0.000452,25.061324,-1.5475,0.311,9.05236,9.05236
2732.00,9.05387,25.220529,0.000452,25.061366,-1.5475,0.311,9.05328,9.05328
2733.00,9.05378,25.220654,0.000452,25.061443,-1.5476,0.311,9.05393,9.05393
2734.00,9.05371,25.220674,0.000451,25.061450,-1.5478,0.312,9.05440,9.05440
2735.00,9.05354,25.220705,0.000456,25.061478,-1.5479,0.311,9.05413,9.05413
2736.00,9.05325,25.220743,0.000454,25.061406,-1.5481,0.312,9.05341,9.05341
2737.00,9.05304,25.220747,0.000453,25.061354,-1.5483,0.312,9.05173,9.05173
2738.00,9.05271,25.220722,0.000451,25.061290,-1.5484,0.312,9.04984,9.04984
2739.00,9.05249,25.220621,0.000446,25.061143,-1.5485,0.312,9.04875,9.04875
2740.00,9.05191,25.220631,0.000443,25.061144,-1.5486,0.312,9.04691,9.04691
2741.00,9.05140,25.220654,0.000447,25.061152,-1.5488,0.312,9.04750,9.04750
2742.00,9.05167,25.220734,0.000449,25.061252,-1.5489,0.312,9.05225,9.05225
2743.00,9.05238,25.220784,0.000447,25.061297,-1.5490,0.312,9.05680,9.05680
2744.00,9.05303,25.220869,0.000450,25.061310,-1.5490,0.312,9.05801,9.05801
2745.00,9.05306,25.220844,0.000451,25.061283,-1.5490,0.312,9.05835,9.05835
2746.00,9.05290,25.220859,0.000449,25.061284,-1.5491,0.312,9.05888,9.05888
2747.00,9.05325,25.220839,0.000447,25.061247,-1.5492,0.312,9.05630,9.05630
2748.00,9.05323,25.220850,0.000449,25.061261,-1.5492,0.312,9.05190,9.05190
2749.00,9.05305,25.220936,0.000451,25.061359,-1.5493,0.312,9.05057,9.05057
2750.00,9.05293,25.221007,0.000453,25.061389,-1.5494,0.312,9.05218,9.05218
2751.00,9.05283,25.220998,0.000450,25.061385,-1.5496,0.312,9.05210,9.05210
2752.00,9.05249,25.221044,0.000450,25.061414,-1.5496,0.312,9.05285,9.05285
2753.00,9.05272,25.221099,0.000453,25.061421,-1.5496,0.312,9.05630,9.05630
2754.00,9.05290,25.221131,0.000452,25.061421,-1.5498,0.312,9.05664,9.05664
2755.00,9.05378,25.221154,0.000450,25.061420,-1.5499,0.313,9.05245,9.05245
2756.00,9.05481,25.221196,0.000449,25.061372,-1.5500,0.313,9.04449,9.04449
2757.00,9.05584,25.221189,0.000444,25.061308,-1.5502,0.313,9.03354,9.03354
2758.00,9.05409,25.221181,0.000435,25.061257,-1.5504,0.313,9.02278,9.02278
2759.00,9.05356,25.221203,0.000435,25.061182,-1.5505,0.313,9.01792,9.01792
2760.00,9.05377,25.221207,0.000433,25.061192,-1.5507,0.314,9.01800,9.01800
2761.00,9.05603,25.221306,0.000436,25.061222,-1.5507,0.314,9.02445,9.02445
2762.00,9.05909,25.221379,0.000437,25.061281,-1.5508,0.314,9.03514,9.03514
@19,2.0001,4.0, 2760.106 
2763.00,9.06208,25.221363,0.000439,25.061242,-1.5509,0.314,9.04423,9.04423
2764.00,9.04928,25.221432,0.000440,25.061367,-1.5510,0.314,9.05030,9.05030
2765.00,9.03409,25.221523,0.000441,25.061365,-1.5510,0.314,9.05565,9.05565
2766.00,9.02994,25.221564,0.000442,25.061410,-1.5512,0.314,9.05688,9.05688
2767.00,9.03248,25.221647,0.000443,25.061391,-1.5514,0.314,9.05598,9.05598
2768.00,9.03667,25.221767,0.000446,25.061427,-1.5516,0.314,9.05549,9.05549
2769.00,9.03998,25.221786,0.000446,25.061361,-1.5518,0.314,9.05515,9.05515
2770.00,9.04175,25.221834,0.000447,25.061319,-1.5521,0.314,9.05467,9.05467
2771.00,9.04329,25.221781,0.000442,25.061213,-1.5523,0.314,9.05657,9.05657
2772.00,9.04462,25.221728,0.000442,25.061115,-1.5524,0.314,9.05870,9.05870
2773.00,9.04578,25.221778,0.000445,25.061181,-1.5525,0.314,9.06114,9.06114
2774.00,9.04618,25.221754,0.000446,25.061127,-1.5527,0.314,9.06260,9.06260
2775.00,9.04721,25.221730,0.000445,25.061134,-1.5528,0.314,9.06379,9.06379
2776.00,9.04907,25.221872,0.000449,25.061267,-1.5529,0.314,9.06371,9.06371
2777.00,9.05182,25.221987,0.000454,25.061370,-1.5531,0.314,9.06378,9.06378
2778.00,9.05483,25.222046,0.000452,25.061336,-1.5532,0.315,9.06443,9.06443
2779.00,9.05752,25.222110,0.000455,25.061398,-1.5535,0.314,9.06651,9.06651
2780.00,9.05943,25.222156,0.000458,25.061435,-1.5536,0.314,9.06690,9.06690
2781.00,9.06062,25.222087,0.000458,25.061374,-1.5538,0.314,9.06625,9.06625
2782.00,9.06088,25.222121,0.000455,25.061387,-1.5539,0.314,9.06558,9.06558
2783.00,9.06130,25.222092,0.000453,25.061353,-1.5540,0.315,9.06477,9.06477
2784.00,9.06135,25.222154,0.000451,25.061358,-1.5540,0.315,9.06099,9.06099
2785.00,9.06121,25.222132,0.000447,25.061288,-1.5542,0.315,9.05943,9.05943
2786.00,9.06140,25.222161,0.000449,25.061300,-1.5543,0.315,9.06012,9.06012
2787.00,9.06180,25.222110,0.000447,25.061247,-1.5545,0.315,9.05985,9.05985
2788.00,9.06207,25.222236,0.000452,25.061313,-1.5546,0.315,9.05810,9.05810
2789.00,9.06260,25.222224,0.000454,25.061266,-1.5548,0.315,9.05803,9.05803
2790.00,9.06222,25.222330,0.000456,25.061288,-1.5550,0.315,9.05688,9.05688
2791.00,9.06160,25.222321,0.000453,25.061214,-1.5551,0.315,9.05539,9.05539
2792.00,9.06109,25.222446,0.000452,25.061255,-1.5553,0.315,9.05367,9.05367
2793.00,9.06029,25.222418,0.000447,25.061237,-1.5555,0.315,9.05259,9.05259
2794.00,9.05979,25.222509,0.000445,25.061347,-1.5555,0.315,9.05307,9.05307
2795.00,9.05959,25.222523,0.000445,25.061354,-1.5556,0.316,9.05485,9.05485
2796.00,9.05951,25.222681,0.000446,25.061464,-1.5557,0.316,9.05624,9.05624
2797.00,9.05944,25.222625,0.000447,25.061396,-1.5558,0.316,9.05835,9.05835
2798.00,9.05919,25.222642,0.000451,25.061365,-1.5560,0.316,9.05992,9.05992
2799.00,9.05841,25.222644,0.000451,25.061277,-1.5563,0.316,9.05973,9.05973
2800.00,9.05753,25.222763,0.000452,25.061314,-1.5566,0.316,9.05710,9.05710
2801.00,9.05676,25.222786,0.000451,25.061315,-1.5569,0.316,9.05475,9.05475
2802.00,9.05650,25.222852,0.000454,25.061386,-1.5571,0.316,9.05319,9.05319
2803.00,9.05608,25.222866,0.000452,25.061472,-1.5573,0.316,9.05381,9.05381
2804.00,9.05632,25.222929,0.000453,25.061518,-1.5574,0.316,9.05473,9.05473
2805.00,9.05620,25.222881,0.000453,25.061441,-1.5575,0.316,9.05500,9.05500
2806.00,9.05567,25.222910,0.000453,25.061396,-1.5577,0.316,9.05519,9.05519
2807.00,9.05519,25.222950,0.000453,25.061358,-1.5580,0.316,9.05504,9.05504
2808.00,9.05498,25.223022,0.000452,25.061283,-1.5583,0.316,9.05338,9.05338
2809.00,9.05515,25.222983,0.000448,25.061194,-1.5586,0.316,9.05447,9.05447
2810.00,9.05599,25.223034,0.000447,25.061223,-1.5590,0.316,9.05833,9.05833
2811.00,9.05649,25.223055,0.000445,25.061187,-1.5592,0.317,9.06060,9.06060
2812.00,9.05684,25.223115,0.000440,25.061242,-1.5592,0.317,9.06148,9.06148
2813.00,9.05720,25.223187,0.000440,25.061291,-1.5593,0.317,9.06151,9.06151
2814.00,9.05703,25.223246,0.000441,25.061364,-1.5594,0.317,9.05876,9.05876
2815.00,9.05670,25.223270,0.000441,25.061361,-1.5595,0.317,9.05538,9.05538
2816.00,9.05627,25.223245,0.000443,25.061319,-1.5597,0.317,9.05367,9.05367
2817.00,9.05605,25.223275,0.000447,25.061289,-1.5599,0.317,9.05474,9.05474
2818.00,9.05626,25.223172,0.000446,25.061189,-1.5602,0.317,9.05654,9.05654
2819.00,9.05645,25.223220,0.000447,25.061130,-1.5604,0.317,9.05922,9.05922
2820.00,9.05718,25.223239,0.000446,25.061098,-1.5606,0.317,9.06224,9.06224
2821.00,9.05800,25.223293,0.000445,25.061144,-1.5608,0.317,9.06252,9.06252
2822.00,9.05781,25.223303,0.000444,25.061074,-1.5610,0.317,9.05871,9.05871
2823.00,9.05662,25.223458,0.000446,25.061136,-1.5611,0.317,9.05218,9.05218
2824.00,9.05538,25.223602,0.000446,25.061193,-1.5613,0.317,9.04771,9.04771
2825.00,9.05495,25.223681,0.000448,25.061188,-1.5616,0.318,9.04438,9.04438
2826.00,9.05535,25.223807,0.000450,25.061239,-1.5618,0.318,9.04566,9.04566
2827.00,9.05580,25.223851,0.000451,25.061256,-1.5620,0.318,9.04809,9.04809
2828.00,9.05547,25.223851,0.000452,25.061235,-1.5623,0.318,9.05428,9.05428
2829.00,9.05414,25.223776,0.000452,25.061213,-1.5625,0.318,9.05750,9.05750
2830.00,9.05386,25.223755,0.000452,25.061232,-1.5627,0.318,9.05775,9.05775
2831.00,9.05418,25.223694,0.000449,25.061168,-1.5629,0.318,9.05730,9.05730
2832.00,9.05473,25.223704,0.000451,25.061171,-1.5632,0.318,9.05822,9.05822
2833.00,9.05491,25.223703,0.000447,25.061136,-1.5634,0.318,9.05623,9.05623
2834.00,9.05497,25.223726,0.000445,25.061105,-1.5637,0.318,9.05287,9.05287
2835.00,9.05518,25.223835,0.000448,25.061178,-1.5639,0.318,9.05094,9.05094
2836.00,9.05402,25.223880,0.000450,25.061185,-1.5641,0.318,9.04985,9.04985
2837.00,9.05358,25.223894,0.000449,25.061181,-1.5644,0.318,9.04804,9.04804
2838.00,9.05298,25.223951,0.000452,25.061186,-1.5645,0.318,9.04863,9.04863
2839.00,9.05262,25.223968,0.000454,25.061190,-1.5646,0.318,9.05044,9.05044
2840.00,9.05164,25.223971,0.000451,25.061243,-1.5647,0.318,9.05143,9.05143
2841.00,9.05091,25.224004,0.000450,25.061298,-1.5648,0.319,9.05107,9.05107
2842.00,9.05187,25.224048,0.000452,25.061336,-1.5648,0.319,9.05327,9.05327
2843.00,9.05311,25.224028,0.000449,25.061326,-1.5649,0.319,9.05464,9.05464
2844.00,9.05372,25.224112,0.000449,25.061375,-1.5652,0.319,9.05662,9.05662
2845.00,9.05429,25.224116,0.000448,25.061283,-1.5655,0.319,9.05935,9.05935
2846.00,9.05470,25.224173,0.000449,25.061236,-1.5658,0.319,9.05971,9.05971
2847.00,9.05414,25.224217,0.000452,25.061206,-1.5661,0.319,9.05595,9.05595
2848.00,9.05360,25.224269,0.000456,25.061193,-1.5663,0.319,9.05386,9.05386
2849.00,9.05324,25.224221,0.000456,25.061110,-1.5665,0.319,9.05256,9.05256
2850.00,9.05317,25.224226,0.000457,25.061147,-1.5667,0.319,9.05138,9.05138
2851.00,9.05324,25.224224,0.000457,25.061154,-1.5670,0.319,9.05160,9.05160
2852.00,9.05290,25.224278,0.000454,25.061175,-1.5672,0.319,9.05408,9.05408
2853.00,9.05300,25.224313,0.000449,25.061187,-1.5675,0.319,9.05566,9.05566
2854.00,9.05344,25.224421,0.000448,25.061250,-1.5679,0.319,9.05569,9.05569
2855.00,9.05408,25.224479,0.000446,25.061190,-1.5681,0.320,9.05505,9.05505
2856.00,9.05436,25.224483,0.000446,25.061156,-1.5682,0.320,9.05544,9.05544
2857.00,9.05466,25.224483,0.000445,25.061132,-1.5684,0.320,9.05629,9.05629
2858.00,9.05506,25.224527,0.000446,25.061158,-1.5686,0.320,9.05611,9.05611
2859.00,9.05508,25.224547,0.000448,25.061142,-1.5688,0.320,9.05556,9.05556
2860.00,9.05518,25.224553,0.000449,25.061105,-1.5691,0.320,9.05620,9.05620
2861.00,9.05579,25.224604,0.000449,25.061121,-1.5693,0.320,9.05679,9.05679
2862.00,9.05562,25.224623,0.000450,25.061079,-1.5696,0.320,9.05491,9.05491
2863.00,9.05500,25.224684,0.000452,25.061146,-1.5699,0.320,9.05311,9.05311
2864.00,9.05403,25.224700,0.000453,25.061220,-1.5703,0.320,9.04931,9.04931
2865.00,9.05269,25.224730,0.000452,25.061296,-1.5705,0.320,9.04667,9.04667
2866.00,9.05234,25.224728,0.000451,25.061259,-1.5707,0.320,9.04603,9.04603
2867.00,9.05287,25.224827,0.000450,25.061333,-1.5709,0.320,9.04803,9.04803
2868.00,9.05374,25.224694,0.000448,25.061184,-1.5710,0.320,9.05133,9.05133
2869.00,9.05447,25.224709,0.000447,25.061107,-1.5711,0.320,9.05869,9.05869
2870.00,9.05495,25.224764,0.000450,25.061080,-1.5713,0.320,9.06402,9.06402
2871.00,9.05493,25.224866,0.000452,25.061128,-1.5715,0.320,9.06322,9.06322
2872.00,9.05513,25.224844,0.000450,25.061096,-1.5717,0.320,9.05866,9.05866
2873.00,9.05526,25.225048,0.000448,25.061234,-1.5720,0.320,9.05419,9.05419
2874.00,9.05454,25.225032,0.000447,25.061173,-1.5724,0.320,9.04958,9.04958
2875.00,9.05345,25.225002,0.000447,25.061152,-1.5727,0.320,9.04503,9.04503
2876.00,9.05282,25.225035,0.000447,25.061192,-1.5730,0.320,9.04454,9.04454
2877.00,9.05247,25.225003,0.000447,25.061137,-1.5733,0.321,9.04845,9.04845
2878.00,9.05215,25.224982,0.000445,25.061086,-1.5736,0.321,9.04982,9.04982
2879.00,9.05170,25.225048,0.000447,25.061175,-1.5739,0.321,9.04971,9.04971
2880.00,9.05156,25.225113,0.000445,25.061212,-1.5742,0.321,9.05049,9.05049
2881.00,9.05142,25.225127,0.000444,25.061189,-1.5745,0.321,9.05136,9.05136
2882.00,9.05241,25.225297,0.000448,25.061297,-1.5747,0.321,9.04998,9.04998
2883.00,9.05283,25.225286,0.000449,25.061278,-1.5749,0.321,9.05057,9.05057
2884.00,9.05267,25.225361,0.000449,25.061314,-1.5751,0.321,9.05071,9.05071
2885.00,9.05239,25.225475,0.000449,25.061341,-1.5753,0.321,9.05022,9.05022
2886.00,9.05227,25.225494,0.000450,25.061339,-1.5755,0.321,9.04891,9.04891
2887.00,9.05179,25.225413,0.000448,25.061266,-1.5758,0.321,9.04938,9.04938
2888.00,9.05158,25.225505,0.000452,25.061328,-1.5760,0.321,9.05112,9.05112
2889.00,9.05091,25.225443,0.000453,25.061241,-1.5763,0.321,9.05334,9.05334
2890.00,9.05046,25.225445,0.000450,25.061253,-1.5765,0.321,9.05458,9.05458
2891.00,9.04993,25.225447,0.000451,25.061227,-1.5767,0.321,9.05470,9.05470
2892.00,9.04997,25.225542,0.000452,25.061314,-1.5770,0.321,9.05321,9.05321
2893.00,9.05038,25.225526,0.000446,25.061242,-1.5773,0.322,9.05065,9.05065
2894.00,9.05064,25.225559,0.000444,25.061240,-1.5775,0.322,9.04887,9.04887
2895.00,9.05066,25.225615,0.000448,25.061247,-1.5778,0.322,9.04766,9.04766
2896.00,9.05090,25.225645,0.000445,25.061222,-1.5781,0.322,9.04923,9.04923
2897.00,9.05123,25.225698,0.000446,25.061183,-1.5784,0.322,9.05269,9.05269
2898.00,9.05159,25.225769,0.000452,25.061230,-1.5787,0.322,9.05538,9.05538
2899.00,9.05227,25.225922,0.000452,25.061343,-1.5791,0.322,9.05770,9.05770
2900.00,9.05298,25.225890,0.000452,25.061341,-1.5793,0.322,9.06042,9.06042
2901.00,9.05316,25.226009,0.000454,25.061432,-1.5796,0.322,9.05901,9.05901
2902.00,9.05288,25.226034,0.000452,25.061431,-1.5799,0.322,9.05612,9.05612
2903.00,9.05273,25.226154,0.000449,25.061438,-1.5801,0.323,9.05382,9.05382
2904.00,9.05292,25.226215,0.000450,25.061395,-1.5804,0.323,9.05251,9.05251
2905.00,9.05302,25.226308,0.000447,25.061375,-1.5808,0.323,9.04887,9.04887
2906.00,9.05239,25.226312,0.000449,25.061298,-1.5813,0.323,9.04541,9.04541
2907.00,9.05184,25.226334,0.000452,25.061288,-1.5816,0.322,9.04478,9.04478
2908.00,9.05188,25.226321,0.000451,25.061254,-1.5820,0.322,9.04798,9.04798
2909.00,9.05204,25.226319,0.000452,25.061225,-1.5823,0.322,9.04956,9.04956
2910.00,9.05262,25.226408,0.000454,25.061241,-1.5826,0.322,9.05531,9.05531
2911.00,9.05350,25.226427,0.000452,25.061234,-1.5829,0.323,9.06114,9.06114
2912.00,9.05429,25.226412,0.000449,25.061198,-1.5832,0.323,9.06212,9.06212
