# Supplementary material for: HSL1 and BAM1/2 impact epidermal cell development by sensing distinct signaling peptides
Source: Nat Commun. 2022 Feb 15;13:876. doi: 10.1038/s41467-022-28558-4 (PMC8847575; doi:10.1038/s41467-022-28558-4)
Supplement: Supplementary file 4 — Source Data [file 41467_2022_28558_MOESM4_ESM.zip › Source Data/Source Data/Figure S3/Exp2_HSL1_CLE9_SERK1.itc]

$ITC
$ 19 
$NOT
$ 25 
$ 60 
$ 500 
$ 10 
$ 2 
$ADCGainCode:  0 
$False,True,True
$ 0.4 , 0.8 , 150 , 5 
$ 2 , 4 , 150 , 5 
$ 2 , 4 , 150 , 5 
$ 2 , 4 , 150 , 5 
$ 2 , 4 , 150 , 5 
$ 2 , 4 , 150 , 5 
$ 2 , 4 , 150 , 5 
$ 2 , 4 , 150 , 5 
$ 2 , 4 , 150 , 5 
$ 2 , 4 , 150 , 5 
$ 2 , 4 , 150 , 5 
$ 2 , 4 , 150 , 5 
$ 2 , 4 , 150 , 5 
$ 2 , 4 , 150 , 5 
$ 2 , 4 , 150 , 5 
$ 2 , 4 , 150 , 5 
$ 2 , 4 , 150 , 5 
$ 2 , 4 , 150 , 5 
$ 2 , 4 , 150 , 5 
# 0 
# 0.15 
# 0.03 
# 0.2035 
# 25 
# 4 
# 8.15 
# 1 
?
% MICROCALITC_MAL1177627
% 0.2035 
% 4 
%-0.586102 , 29.61604 
%-0.348256 , 29.40329 
% 0.8333333 
% 167740 , 167730 
% 0.25 , 81 
%-0.015695 ,-0.033946 
%-20 , 8 
% 0 , 0 
% 0 
% 128000       127744 
% 43.1 
% 500 , 750 , 1000 , 750 
% 0.06978023945 ,-0.002252194966 ,-3.244915618586E-05 , 1.349203907274E-06 ,-9.058983361606E-09 
% MicroCalITC Ver: 1.29.32 Run time:8/8/2019 12:36:51 PM
@0
5.00,9.06493,25.039390,0.000453,24.997926,-1.3105,0.069,9.06647,9.06647
6.00,9.06528,25.039512,0.000454,24.997987,-1.3110,0.069,9.06745,9.06745
7.00,9.06521,25.039571,0.000454,24.997956,-1.3113,0.069,9.06750,9.06750
8.00,9.06500,25.039634,0.000456,24.998027,-1.3117,0.069,9.06565,9.06565
9.00,9.06471,25.039708,0.000455,24.998069,-1.3120,0.069,9.06468,9.06468
10.00,9.06452,25.039706,0.000454,24.998075,-1.3122,0.069,9.06354,9.06354
11.00,9.06429,25.039700,0.000454,24.998015,-1.3125,0.070,9.06349,9.06349
12.00,9.06431,25.039707,0.000455,24.997960,-1.3128,0.070,9.06331,9.06331
13.00,9.06430,25.039727,0.000458,24.997975,-1.3131,0.070,9.06487,9.06487
14.00,9.06450,25.039773,0.000459,24.998005,-1.3135,0.070,9.06631,9.06631
15.00,9.06481,25.039740,0.000458,24.997926,-1.3139,0.070,9.06669,9.06669
16.00,9.06505,25.039814,0.000458,24.997948,-1.3142,0.070,9.06708,9.06708
17.00,9.06541,25.039816,0.000460,24.997961,-1.3145,0.070,9.06729,9.06729
18.00,9.06571,25.039832,0.000460,24.997939,-1.3149,0.070,9.06710,9.06710
19.00,9.06570,25.039889,0.000460,24.998025,-1.3152,0.070,9.06665,9.06665
20.00,9.06575,25.039946,0.000464,24.998063,-1.3155,0.070,9.06595,9.06595
21.00,9.06562,25.039959,0.000465,24.998057,-1.3158,0.070,9.06471,9.06471
22.00,9.06570,25.039985,0.000460,24.998031,-1.3161,0.070,9.06423,9.06423
23.00,9.06547,25.039992,0.000457,24.997998,-1.3163,0.070,9.06247,9.06247
24.00,9.06508,25.039946,0.000454,24.997834,-1.3165,0.070,9.06117,9.06117
25.00,9.06480,25.039980,0.000451,24.997816,-1.3166,0.070,9.06028,9.06028
26.00,9.06417,25.039981,0.000452,24.997817,-1.3168,0.070,9.06001,9.06001
27.00,9.06371,25.040068,0.000454,24.997892,-1.3171,0.070,9.05901,9.05901
28.00,9.06340,25.040146,0.000453,24.997871,-1.3174,0.070,9.05901,9.05901
29.00,9.06330,25.040209,0.000455,24.997906,-1.3178,0.070,9.05895,9.05895
30.00,9.06323,25.040268,0.000459,24.997888,-1.3182,0.070,9.05951,9.05951
31.00,9.06299,25.040338,0.000457,24.997902,-1.3185,0.070,9.05980,9.05980
32.00,9.06292,25.040319,0.000456,24.997855,-1.3188,0.070,9.06122,9.06122
33.00,9.06280,25.040366,0.000457,24.997917,-1.3190,0.071,9.06148,9.06148
34.00,9.06226,25.040374,0.000457,24.997936,-1.3192,0.071,9.06141,9.06141
35.00,9.06188,25.040410,0.000454,24.997969,-1.3193,0.071,9.06091,9.06091
36.00,9.06148,25.040392,0.000452,24.997923,-1.3196,0.071,9.06077,9.06077
37.00,9.06122,25.040380,0.000449,24.997884,-1.3198,0.071,9.06052,9.06052
38.00,9.06082,25.040393,0.000449,24.997858,-1.3201,0.071,9.06067,9.06067
39.00,9.06070,25.040475,0.000449,24.997890,-1.3206,0.071,9.06039,9.06039
40.00,9.06028,25.040448,0.000447,24.997812,-1.3210,0.071,9.05967,9.05967
41.00,9.06002,25.040522,0.000451,24.997926,-1.3215,0.071,9.05947,9.05947
42.00,9.06010,25.040595,0.000454,24.997967,-1.3219,0.071,9.05998,9.05998
43.00,9.06032,25.040610,0.000457,24.997946,-1.3223,0.071,9.06067,9.06067
44.00,9.06052,25.040554,0.000457,24.997799,-1.3226,0.071,9.06217,9.06217
45.00,9.06097,25.040612,0.000461,24.997858,-1.3228,0.071,9.06461,9.06461
46.00,9.06127,25.040660,0.000461,24.997810,-1.3231,0.071,9.06542,9.06542
47.00,9.06163,25.040720,0.000457,24.997813,-1.3233,0.071,9.06626,9.06626
48.00,9.06215,25.040818,0.000455,24.997859,-1.3235,0.072,9.06571,9.06571
49.00,9.06236,25.040974,0.000452,24.997948,-1.3238,0.072,9.06480,9.06480
50.00,9.06224,25.041105,0.000448,24.997946,-1.3240,0.072,9.06340,9.06340
51.00,9.06212,25.041126,0.000448,24.997933,-1.3242,0.072,9.06399,9.06399
52.00,9.06217,25.041146,0.000451,24.997898,-1.3245,0.072,9.06249,9.06249
53.00,9.06251,25.041128,0.000453,24.997858,-1.3247,0.072,9.06081,9.06081
54.00,9.06267,25.041136,0.000459,24.997858,-1.3249,0.072,9.05992,9.05992
55.00,9.06317,25.041044,0.000462,24.997828,-1.3251,0.072,9.05860,9.05860
56.00,9.06421,25.041007,0.000458,24.997755,-1.3253,0.072,9.05344,9.05344
57.00,9.06430,25.041030,0.000456,24.997677,-1.3256,0.072,9.04764,9.04764
58.00,9.06360,25.041101,0.000454,24.997701,-1.3258,0.072,9.04126,9.04126
59.00,9.06170,25.041160,0.000452,24.997746,-1.3260,0.072,9.03252,9.03252
60.00,9.06133,25.041266,0.000455,24.997783,-1.3263,0.072,9.02299,9.02299
@1,0.4000,0.8, 60.0570000000007 
61.00,9.06506,25.041409,0.000456,24.997851,-1.3267,0.072,9.01484,9.01484
62.00,9.06068,25.041543,0.000456,24.998003,-1.3270,0.073,9.00889,9.00889
63.00,9.05836,25.041575,0.000455,24.997986,-1.3274,0.073,9.00588,9.00588
64.00,9.05475,25.041512,0.000457,24.997888,-1.3278,0.073,9.00494,9.00494
65.00,9.05325,25.041516,0.000453,24.997813,-1.3281,0.073,9.00491,9.00491
66.00,9.04233,25.041505,0.000453,24.997730,-1.3284,0.073,9.00610,9.00610
67.00,9.03233,25.041468,0.000456,24.997679,-1.3287,0.073,9.00690,9.00690
68.00,9.02105,25.041458,0.000460,24.997672,-1.3289,0.073,9.00737,9.00737
69.00,9.01291,25.041632,0.000457,24.997789,-1.3291,0.073,9.00722,9.00722
70.00,9.00726,25.041691,0.000458,24.997848,-1.3293,0.073,9.00826,9.00826
71.00,9.00593,25.041709,0.000461,24.997880,-1.3295,0.073,9.01064,9.01064
72.00,9.00625,25.041725,0.000456,24.997874,-1.3298,0.073,9.01387,9.01387
73.00,9.00586,25.041856,0.000454,24.997929,-1.3302,0.073,9.01784,9.01784
74.00,9.00584,25.041817,0.000454,24.997867,-1.3306,0.073,9.02279,9.02279
75.00,9.00613,25.041879,0.000456,24.997898,-1.3310,0.073,9.02707,9.02707
76.00,9.00701,25.041927,0.000452,24.997956,-1.3314,0.074,9.03118,9.03118
77.00,9.00881,25.041993,0.000452,24.998005,-1.3317,0.074,9.03418,9.03418
78.00,9.01063,25.041980,0.000451,24.997951,-1.3319,0.074,9.03699,9.03699
79.00,9.01270,25.042050,0.000450,24.997888,-1.3322,0.074,9.03965,9.03965
80.00,9.01553,25.042013,0.000447,24.997814,-1.3326,0.074,9.04174,9.04174
81.00,9.01861,25.042069,0.000451,24.997821,-1.3329,0.074,9.04361,9.04361
82.00,9.02234,25.042103,0.000454,24.997774,-1.3332,0.074,9.04699,9.04699
83.00,9.02567,25.042181,0.000458,24.997847,-1.3336,0.074,9.04813,9.04813
84.00,9.02861,25.042227,0.000461,24.997901,-1.3339,0.074,9.04945,9.04945
85.00,9.03155,25.042338,0.000463,24.997969,-1.3342,0.074,9.05258,9.05258
86.00,9.03387,25.042432,0.000461,24.997951,-1.3345,0.074,9.05500,9.05500
87.00,9.03682,25.042522,0.000462,24.997938,-1.3347,0.074,9.05509,9.05509
88.00,9.03954,25.042528,0.000459,24.997862,-1.3349,0.074,9.05472,9.05472
89.00,9.04150,25.042532,0.000456,24.997885,-1.3352,0.074,9.05374,9.05374
90.00,9.04424,25.042579,0.000456,24.997922,-1.3354,0.074,9.05304,9.05304
91.00,9.04574,25.042588,0.000456,24.997952,-1.3357,0.074,9.05147,9.05147
92.00,9.04721,25.042572,0.000454,24.997987,-1.3360,0.074,9.05154,9.05154
93.00,9.04908,25.042563,0.000452,24.997955,-1.3363,0.074,9.05438,9.05438
94.00,9.05071,25.042623,0.000453,24.997960,-1.3366,0.074,9.05766,9.05766
95.00,9.05198,25.042648,0.000453,24.997947,-1.3369,0.074,9.05900,9.05900
96.00,9.05309,25.042634,0.000451,24.997877,-1.3372,0.075,9.06045,9.06045
97.00,9.05352,25.042654,0.000449,24.997848,-1.3375,0.075,9.06198,9.06198
98.00,9.05403,25.042684,0.000450,24.997914,-1.3378,0.075,9.06328,9.06328
99.00,9.05531,25.042656,0.000449,24.997844,-1.3381,0.075,9.06405,9.06405
100.00,9.05635,25.042725,0.000451,24.997814,-1.3383,0.075,9.06460,9.06460
101.00,9.05746,25.042789,0.000454,24.997844,-1.3385,0.075,9.06529,9.06529
102.00,9.05851,25.042867,0.000457,24.997876,-1.3387,0.075,9.06630,9.06630
103.00,9.05922,25.043018,0.000460,24.997920,-1.3390,0.075,9.06705,9.06705
104.00,9.06017,25.043112,0.000460,24.998000,-1.3393,0.075,9.06670,9.06670
105.00,9.06070,25.043125,0.000459,24.998030,-1.3395,0.075,9.06678,9.06678
106.00,9.06085,25.043106,0.000458,24.998000,-1.3398,0.075,9.06715,9.06715
107.00,9.06140,25.043125,0.000456,24.997965,-1.3401,0.075,9.06730,9.06730
108.00,9.06255,25.043109,0.000457,24.997926,-1.3404,0.075,9.06660,9.06660
109.00,9.06360,25.043104,0.000459,24.997894,-1.3407,0.075,9.06718,9.06718
110.00,9.06415,25.043101,0.000456,24.997850,-1.3411,0.075,9.06708,9.06708
111.00,9.06487,25.043177,0.000459,24.997887,-1.3414,0.075,9.06705,9.06705
112.00,9.06534,25.043240,0.000462,24.997939,-1.3417,0.075,9.06625,9.06625
113.00,9.06547,25.043280,0.000458,24.997943,-1.3420,0.076,9.06423,9.06423
114.00,9.06562,25.043338,0.000460,24.997927,-1.3422,0.076,9.06108,9.06108
115.00,9.06593,25.043413,0.000464,24.997929,-1.3425,0.076,9.05864,9.05864
116.00,9.06481,25.043461,0.000463,24.997905,-1.3428,0.076,9.05649,9.05649
117.00,9.06385,25.043520,0.000459,24.997868,-1.3430,0.076,9.05479,9.05479
118.00,9.06350,25.043623,0.000462,24.997914,-1.3432,0.076,9.05564,9.05564
119.00,9.06319,25.043686,0.000461,24.997920,-1.3435,0.076,9.05746,9.05746
120.00,9.06290,25.043679,0.000458,24.997935,-1.3437,0.076,9.05914,9.05914
121.00,9.06210,25.043732,0.000457,24.997957,-1.3439,0.076,9.06037,9.06037
122.00,9.06152,25.043730,0.000458,24.997970,-1.3441,0.076,9.06122,9.06122
123.00,9.06055,25.043655,0.000458,24.997844,-1.3444,0.076,9.05972,9.05972
124.00,9.06055,25.043700,0.000461,24.997898,-1.3448,0.076,9.05846,9.05846
125.00,9.06058,25.043751,0.000461,24.997886,-1.3452,0.076,9.05742,9.05742
126.00,9.05998,25.043807,0.000463,24.997929,-1.3455,0.076,9.05628,9.05628
127.00,9.05945,25.043834,0.000464,24.997956,-1.3459,0.076,9.05537,9.05537
128.00,9.05900,25.043936,0.000466,24.998058,-1.3463,0.076,9.05658,9.05658
129.00,9.05858,25.043900,0.000459,24.997977,-1.3466,0.076,9.05787,9.05787
130.00,9.05868,25.043890,0.000458,24.997964,-1.3469,0.077,9.05937,9.05937
131.00,9.05855,25.043863,0.000453,24.997917,-1.3473,0.077,9.06113,9.06113
132.00,9.05829,25.043856,0.000453,24.997873,-1.3478,0.077,9.06218,9.06218
133.00,9.05846,25.043772,0.000452,24.997777,-1.3482,0.077,9.06240,9.06240
134.00,9.05894,25.043847,0.000454,24.997824,-1.3486,0.077,9.06199,9.06199
135.00,9.05913,25.043946,0.000453,24.997865,-1.3489,0.077,9.06106,9.06106
136.00,9.05938,25.043979,0.000453,24.997836,-1.3491,0.077,9.06030,9.06030
137.00,9.05960,25.044076,0.000446,24.997898,-1.3493,0.077,9.05990,9.05990
138.00,9.05959,25.044152,0.000445,24.997966,-1.3496,0.077,9.05955,9.05955
139.00,9.05942,25.044136,0.000447,24.997951,-1.3499,0.077,9.05858,9.05858
140.00,9.05920,25.044094,0.000449,24.997866,-1.3501,0.077,9.05733,9.05733
141.00,9.05868,25.044181,0.000454,24.997927,-1.3504,0.077,9.05486,9.05486
142.00,9.05789,25.044200,0.000455,24.997897,-1.3508,0.077,9.05303,9.05303
143.00,9.05767,25.044273,0.000455,24.997928,-1.3512,0.077,9.05262,9.05262
144.00,9.05787,25.044321,0.000453,24.997932,-1.3515,0.077,9.05343,9.05343
145.00,9.05792,25.044379,0.000455,24.997968,-1.3519,0.077,9.05370,9.05370
146.00,9.05803,25.044355,0.000456,24.997900,-1.3522,0.077,9.05670,9.05670
147.00,9.05841,25.044414,0.000462,24.997913,-1.3523,0.077,9.05940,9.05940
148.00,9.05827,25.044457,0.000465,24.997919,-1.3525,0.077,9.05934,9.05934
149.00,9.05763,25.044436,0.000465,24.997876,-1.3527,0.077,9.05824,9.05824
150.00,9.05739,25.044506,0.000462,24.997953,-1.3529,0.078,9.05807,9.05807
151.00,9.05714,25.044590,0.000458,24.998050,-1.3531,0.078,9.05672,9.05672
152.00,9.05674,25.044549,0.000456,24.997994,-1.3534,0.078,9.05468,9.05468
153.00,9.05643,25.044546,0.000454,24.997931,-1.3537,0.078,9.05372,9.05372
154.00,9.05619,25.044614,0.000455,24.997974,-1.3539,0.078,9.05365,9.05365
155.00,9.05574,25.044628,0.000453,24.997927,-1.3541,0.078,9.05460,9.05460
156.00,9.05535,25.044602,0.000456,24.997882,-1.3544,0.078,9.05450,9.05450
157.00,9.05570,25.044615,0.000453,24.997845,-1.3547,0.078,9.05392,9.05392
158.00,9.05578,25.044640,0.000450,24.997856,-1.3549,0.078,9.05272,9.05272
159.00,9.05585,25.044718,0.000451,24.997832,-1.3551,0.078,9.05290,9.05290
160.00,9.05508,25.044825,0.000455,24.997885,-1.3553,0.078,9.05216,9.05216
161.00,9.05492,25.044906,0.000455,24.997871,-1.3556,0.078,9.05192,9.05192
162.00,9.05516,25.044964,0.000454,24.997846,-1.3559,0.078,9.05278,9.05278
163.00,9.05504,25.045014,0.000458,24.997834,-1.3562,0.078,9.05374,9.05374
164.00,9.05480,25.045088,0.000457,24.997896,-1.3566,0.078,9.05349,9.05349
165.00,9.05385,25.045025,0.000450,24.997788,-1.3569,0.079,9.05415,9.05415
166.00,9.05347,25.045034,0.000447,24.997785,-1.3572,0.079,9.05525,9.05525
167.00,9.05334,25.045095,0.000446,24.997897,-1.3575,0.079,9.05587,9.05587
168.00,9.05361,25.045114,0.000445,24.997887,-1.3578,0.079,9.05648,9.05648
169.00,9.05423,25.045199,0.000446,24.997923,-1.3580,0.079,9.05734,9.05734
170.00,9.05419,25.045307,0.000451,24.998000,-1.3582,0.079,9.05779,9.05779
171.00,9.05452,25.045396,0.000454,24.998043,-1.3584,0.079,9.05810,9.05810
172.00,9.05526,25.045470,0.000456,24.998021,-1.3586,0.079,9.06035,9.06035
173.00,9.05569,25.045550,0.000458,24.998063,-1.3590,0.079,9.06362,9.06362
174.00,9.05567,25.045507,0.000458,24.998007,-1.3593,0.079,9.06418,9.06418
175.00,9.05628,25.045559,0.000460,24.998036,-1.3596,0.079,9.06258,9.06258
176.00,9.05778,25.045578,0.000461,24.998039,-1.3599,0.079,9.06100,9.06100
177.00,9.05795,25.045574,0.000462,24.998002,-1.3601,0.079,9.05775,9.05775
178.00,9.05783,25.045603,0.000460,24.997957,-1.3603,0.079,9.05583,9.05583
179.00,9.05827,25.045644,0.000457,24.997916,-1.3605,0.079,9.05759,9.05759
180.00,9.05918,25.045642,0.000453,24.997831,-1.3608,0.079,9.05938,9.05938
181.00,9.05974,25.045663,0.000453,24.997768,-1.3611,0.080,9.05969,9.05969
182.00,9.06016,25.045761,0.000455,24.997808,-1.3615,0.080,9.05982,9.05982
183.00,9.06127,25.045793,0.000455,24.997812,-1.3619,0.080,9.06005,9.06005
184.00,9.06088,25.045818,0.000457,24.997840,-1.3624,0.080,9.05956,9.05956
185.00,9.05983,25.045850,0.000456,24.997895,-1.3627,0.080,9.06126,9.06126
186.00,9.06080,25.045909,0.000453,24.997916,-1.3630,0.080,9.06244,9.06244
187.00,9.05956,25.045904,0.000450,24.997883,-1.3632,0.080,9.06383,9.06383
188.00,9.05850,25.045929,0.000452,24.997910,-1.3635,0.080,9.06254,9.06254
189.00,9.05820,25.045965,0.000451,24.997899,-1.3637,0.080,9.06022,9.06022
190.00,9.05944,25.045977,0.000453,24.997904,-1.3640,0.080,9.05913,9.05913
191.00,9.06057,25.045934,0.000453,24.997867,-1.3643,0.080,9.06027,9.06027
192.00,9.06117,25.045896,0.000451,24.997817,-1.3645,0.080,9.05960,9.05960
193.00,9.06185,25.045980,0.000451,24.997828,-1.3647,0.080,9.06031,9.06031
194.00,9.06070,25.046038,0.000452,24.997854,-1.3649,0.080,9.06261,9.06261
195.00,9.06097,25.046063,0.000451,24.997797,-1.3652,0.081,9.06422,9.06422
196.00,9.06067,25.046135,0.000453,24.997790,-1.3655,0.081,9.06443,9.06443
197.00,9.06049,25.046250,0.000453,24.997830,-1.3658,0.081,9.06540,9.06540
198.00,9.06140,25.046230,0.000450,24.997799,-1.3660,0.081,9.06515,9.06515
199.00,9.06251,25.046286,0.000449,24.997809,-1.3663,0.081,9.06275,9.06275
200.00,9.06309,25.046332,0.000448,24.997818,-1.3665,0.081,9.05935,9.05935
201.00,9.06276,25.046402,0.000448,24.997863,-1.3668,0.081,9.05604,9.05604
202.00,9.06213,25.046412,0.000446,24.997864,-1.3671,0.081,9.05227,9.05227
203.00,9.06212,25.046516,0.000447,24.997904,-1.3674,0.081,9.04474,9.04474
204.00,9.06207,25.046509,0.000447,24.997876,-1.3677,0.081,9.03407,9.03407
205.00,9.06147,25.046548,0.000446,24.997890,-1.3680,0.081,9.02085,9.02085
206.00,9.06114,25.046529,0.000442,24.997868,-1.3682,0.082,9.00451,9.00451
207.00,9.06142,25.046509,0.000443,24.997851,-1.3684,0.082,8.98556,8.98556
208.00,9.05970,25.046563,0.000444,24.997868,-1.3687,0.082,8.96310,8.96310
209.00,9.05587,25.046546,0.000442,24.997768,-1.3690,0.082,8.93268,8.93268
210.00,9.05413,25.046577,0.000443,24.997741,-1.3692,0.082,8.89475,8.89475
@2,2.0001,4.0, 210.102000000006 
211.00,9.05135,25.046687,0.000445,24.997789,-1.3695,0.082,8.85333,8.85333
212.00,9.04312,25.046811,0.000445,24.997810,-1.3696,0.082,8.81082,8.81082
213.00,9.02005,25.046820,0.000446,24.997820,-1.3698,0.082,8.77434,8.77434
214.00,9.00092,25.046922,0.000448,24.997931,-1.3700,0.082,8.74960,8.74960
215.00,8.98858,25.047005,0.000450,24.997987,-1.3702,0.082,8.73671,8.73671
216.00,8.96991,25.047040,0.000450,24.997959,-1.3705,0.082,8.73313,8.73313
217.00,8.94829,25.047048,0.000451,24.997943,-1.3708,0.082,8.73614,8.73614
218.00,8.90741,25.047078,0.000451,24.997941,-1.3712,0.082,8.74367,8.74367
219.00,8.84880,25.047145,0.000453,24.997928,-1.3716,0.082,8.75301,8.75301
220.00,8.79916,25.047191,0.000451,24.997901,-1.3719,0.083,8.76211,8.76211
221.00,8.76274,25.047226,0.000453,24.997932,-1.3721,0.083,8.77235,8.77235
222.00,8.73629,25.047207,0.000455,24.997960,-1.3723,0.083,8.78508,8.78508
223.00,8.72543,25.047251,0.000455,24.997930,-1.3725,0.083,8.79824,8.79824
224.00,8.72490,25.047261,0.000452,24.997893,-1.3727,0.083,8.81215,8.81215
225.00,8.73470,25.047289,0.000454,24.997897,-1.3730,0.082,8.82807,8.82807
226.00,8.74482,25.047267,0.000453,24.997824,-1.3734,0.083,8.84543,8.84543
227.00,8.75102,25.047287,0.000449,24.997757,-1.3738,0.083,8.85952,8.85952
228.00,8.76294,25.047280,0.000447,24.997732,-1.3742,0.083,8.87114,8.87114
229.00,8.77160,25.047348,0.000450,24.997775,-1.3746,0.083,8.88336,8.88336
230.00,8.78014,25.047426,0.000450,24.997793,-1.3750,0.083,8.89501,8.89501
231.00,8.79610,25.047531,0.000450,24.997839,-1.3753,0.083,8.90477,8.90477
232.00,8.81466,25.047650,0.000456,24.997928,-1.3756,0.083,8.91707,8.91707
233.00,8.82872,25.047743,0.000457,24.997940,-1.3758,0.083,8.93012,8.93012
234.00,8.84122,25.047738,0.000457,24.997924,-1.3761,0.083,8.94170,8.94170
235.00,8.85975,25.047676,0.000456,24.997838,-1.3764,0.083,8.95134,8.95134
236.00,8.88255,25.047710,0.000456,24.997895,-1.3767,0.083,8.95797,8.95797
237.00,8.88522,25.047781,0.000457,24.997917,-1.3770,0.083,8.96217,8.96217
238.00,8.88698,25.047758,0.000458,24.997918,-1.3774,0.083,8.96452,8.96452
239.00,8.90229,25.047798,0.000457,24.997950,-1.3777,0.083,8.96555,8.96555
240.00,8.91791,25.047771,0.000456,24.997963,-1.3780,0.083,8.96752,8.96752
241.00,8.93169,25.047750,0.000457,24.997878,-1.3783,0.083,8.97350,8.97350
242.00,8.94651,25.047747,0.000453,24.997811,-1.3786,0.083,8.98006,8.98006
243.00,8.95224,25.047780,0.000452,24.997772,-1.3788,0.083,8.98868,8.98868
244.00,8.96005,25.047776,0.000453,24.997722,-1.3790,0.083,8.99719,8.99719
245.00,8.96606,25.047888,0.000454,24.997729,-1.3792,0.083,9.00423,9.00423
246.00,8.96492,25.048018,0.000454,24.997762,-1.3795,0.084,9.01025,9.01025
247.00,8.96746,25.048148,0.000455,24.997819,-1.3798,0.084,9.01419,9.01419
248.00,8.96396,25.048290,0.000454,24.997899,-1.3802,0.084,9.01635,9.01635
249.00,8.96550,25.048380,0.000454,24.997954,-1.3805,0.084,9.01863,9.01863
250.00,8.97607,25.048431,0.000458,24.998006,-1.3808,0.084,9.01971,9.01971
251.00,8.99439,25.048353,0.000459,24.997953,-1.3809,0.084,9.01922,9.01922
252.00,9.00055,25.048286,0.000460,24.997924,-1.3811,0.084,9.01905,9.01905
253.00,9.00536,25.048246,0.000462,24.997874,-1.3813,0.084,9.02085,9.02085
254.00,9.00974,25.048269,0.000462,24.997852,-1.3816,0.084,9.02244,9.02244
255.00,9.01307,25.048331,0.000460,24.997874,-1.3820,0.084,9.02366,9.02366
256.00,9.01427,25.048444,0.000458,24.997961,-1.3823,0.084,9.02485,9.02485
257.00,9.01545,25.048464,0.000457,24.997957,-1.3826,0.084,9.02914,9.02914
258.00,9.01738,25.048424,0.000458,24.997911,-1.3829,0.084,9.03319,9.03319
259.00,9.01893,25.048428,0.000461,24.997910,-1.3831,0.084,9.03685,9.03685
260.00,9.02044,25.048486,0.000460,24.997907,-1.3833,0.084,9.04051,9.04051
261.00,9.02196,25.048459,0.000461,24.997820,-1.3835,0.084,9.04275,9.04275
262.00,9.02216,25.048491,0.000459,24.997789,-1.3838,0.084,9.04323,9.04323
263.00,9.02336,25.048637,0.000459,24.997840,-1.3841,0.084,9.04306,9.04306
264.00,9.02488,25.048744,0.000456,24.997857,-1.3844,0.084,9.04441,9.04441
265.00,9.02562,25.048741,0.000455,24.997791,-1.3848,0.085,9.04695,9.04695
266.00,9.02922,25.048834,0.000455,24.997793,-1.3851,0.085,9.04862,9.04862
267.00,9.04066,25.048921,0.000460,24.997808,-1.3853,0.085,9.04957,9.04957
268.00,9.04480,25.048949,0.000460,24.997870,-1.3855,0.085,9.05168,9.05168
269.00,9.04327,25.048946,0.000462,24.997863,-1.3856,0.085,9.05366,9.05366
270.00,9.04348,25.048916,0.000461,24.997897,-1.3858,0.085,9.05557,9.05557
271.00,9.04536,25.048923,0.000459,24.997910,-1.3861,0.085,9.05801,9.05801
272.00,9.04608,25.048918,0.000456,24.997954,-1.3863,0.085,9.06190,9.06190
273.00,9.04790,25.048901,0.000454,24.997908,-1.3865,0.085,9.06294,9.06294
274.00,9.04980,25.048920,0.000455,24.997852,-1.3867,0.085,9.06169,9.06169
275.00,9.05069,25.049033,0.000454,24.997846,-1.3868,0.085,9.05957,9.05957
276.00,9.05215,25.049119,0.000456,24.997922,-1.3869,0.085,9.05660,9.05660
277.00,9.05451,25.049228,0.000459,24.997892,-1.3871,0.085,9.05160,9.05160
278.00,9.05602,25.049333,0.000459,24.997961,-1.3874,0.085,9.04811,9.04811
279.00,9.05786,25.049338,0.000457,24.997990,-1.3877,0.085,9.04564,9.04564
280.00,9.05734,25.049354,0.000458,24.998002,-1.3881,0.085,9.04549,9.04549
281.00,9.05566,25.049360,0.000459,24.998055,-1.3883,0.085,9.04720,9.04720
282.00,9.05619,25.049283,0.000454,24.998045,-1.3885,0.086,9.05054,9.05054
283.00,9.05680,25.049252,0.000449,24.997977,-1.3887,0.086,9.05311,9.05311
284.00,9.05501,25.049324,0.000450,24.997982,-1.3890,0.086,9.05488,9.05488
285.00,9.05272,25.049435,0.000450,24.997975,-1.3893,0.086,9.05522,9.05522
286.00,9.05251,25.049454,0.000449,24.997864,-1.3895,0.086,9.05482,9.05482
287.00,9.05326,25.049500,0.000450,24.997845,-1.3898,0.086,9.05276,9.05276
288.00,9.05327,25.049583,0.000456,24.997855,-1.3899,0.086,9.05192,9.05192
289.00,9.05239,25.049617,0.000455,24.997860,-1.3900,0.086,9.05290,9.05290
290.00,9.05085,25.049590,0.000457,24.997892,-1.3902,0.086,9.05310,9.05310
291.00,9.05047,25.049612,0.000459,24.997902,-1.3905,0.086,9.05481,9.05481
292.00,9.05083,25.049686,0.000460,24.997932,-1.3908,0.086,9.05657,9.05657
293.00,9.05156,25.049617,0.000456,24.997885,-1.3911,0.086,9.05718,9.05718
294.00,9.05227,25.049654,0.000456,24.997901,-1.3913,0.086,9.05737,9.05737
295.00,9.05273,25.049622,0.000453,24.997840,-1.3915,0.087,9.05739,9.05739
296.00,9.05311,25.049686,0.000451,24.997828,-1.3917,0.087,9.05773,9.05773
297.00,9.05420,25.049705,0.000453,24.997813,-1.3919,0.087,9.06171,9.06171
298.00,9.05588,25.049800,0.000455,24.997821,-1.3922,0.087,9.06513,9.06513
299.00,9.05685,25.049871,0.000455,24.997898,-1.3925,0.087,9.06500,9.06500
300.00,9.05671,25.049941,0.000455,24.997914,-1.3928,0.087,9.06467,9.06467
301.00,9.05707,25.050022,0.000457,24.997900,-1.3931,0.087,9.06275,9.06275
302.00,9.05806,25.050044,0.000456,24.997906,-1.3933,0.087,9.05825,9.05825
303.00,9.05939,25.050105,0.000457,24.997952,-1.3933,0.087,9.05445,9.05445
304.00,9.06032,25.050132,0.000461,24.997956,-1.3934,0.087,9.05553,9.05553
305.00,9.06130,25.050236,0.000465,24.998039,-1.3935,0.087,9.05574,9.05574
306.00,9.06501,25.050122,0.000460,24.998030,-1.3936,0.087,9.05538,9.05538
307.00,9.07676,25.050211,0.000462,24.998071,-1.3938,0.087,9.05373,9.05373
308.00,9.07313,25.050204,0.000460,24.998026,-1.3941,0.087,9.05123,9.05123
309.00,9.05801,25.050221,0.000454,24.997958,-1.3944,0.087,9.04747,9.04747
310.00,9.05273,25.050220,0.000451,24.997915,-1.3946,0.087,9.04757,9.04757
311.00,9.05348,25.050390,0.000454,24.998007,-1.3948,0.087,9.04942,9.04942
312.00,9.05511,25.050415,0.000455,24.997985,-1.3950,0.087,9.05264,9.05264
313.00,9.05402,25.050508,0.000457,24.998058,-1.3951,0.087,9.05633,9.05633
314.00,9.05197,25.050546,0.000461,24.998035,-1.3951,0.087,9.05767,9.05767
315.00,9.05134,25.050565,0.000464,24.998024,-1.3952,0.087,9.05917,9.05917
316.00,9.05130,25.050566,0.000463,24.997964,-1.3953,0.087,9.06131,9.06131
317.00,9.05260,25.050683,0.000461,24.998016,-1.3953,0.087,9.05989,9.05989
318.00,9.05199,25.050710,0.000457,24.998014,-1.3955,0.087,9.05506,9.05506
319.00,9.05080,25.050708,0.000453,24.997950,-1.3957,0.088,9.05053,9.05053
320.00,9.05261,25.050743,0.000450,24.997918,-1.3959,0.088,9.04421,9.04421
321.00,9.05408,25.050749,0.000447,24.997887,-1.3961,0.088,9.03708,9.03708
322.00,9.05634,25.050695,0.000447,24.997821,-1.3962,0.088,9.03483,9.03483
323.00,9.05967,25.050698,0.000449,24.997807,-1.3963,0.088,9.03605,9.03605
324.00,9.05982,25.050717,0.000446,24.997846,-1.3964,0.088,9.03827,9.03827
325.00,9.06201,25.050730,0.000447,24.997859,-1.3965,0.088,9.04235,9.04235
326.00,9.07017,25.050795,0.000451,24.997941,-1.3966,0.088,9.04539,9.04539
327.00,9.05584,25.050830,0.000451,24.997957,-1.3966,0.088,9.04836,9.04836
328.00,9.03622,25.050845,0.000451,24.997932,-1.3966,0.088,9.05405,9.05405
329.00,9.02919,25.050920,0.000457,24.997970,-1.3967,0.088,9.05933,9.05933
330.00,9.03201,25.050960,0.000459,24.997959,-1.3968,0.088,9.06121,9.06121
331.00,9.03594,25.051009,0.000456,24.997963,-1.3970,0.088,9.06086,9.06086
332.00,9.03861,25.051053,0.000454,24.997971,-1.3971,0.088,9.05774,9.05774
333.00,9.04168,25.051208,0.000454,24.998059,-1.3973,0.089,9.05418,9.05418
334.00,9.04517,25.051298,0.000454,24.998128,-1.3974,0.089,9.05242,9.05242
335.00,9.04704,25.051400,0.000453,24.998191,-1.3976,0.089,9.04889,9.04889
336.00,9.05196,25.051307,0.000450,24.998077,-1.3978,0.089,9.04695,9.04695
337.00,9.05978,25.051292,0.000451,24.997980,-1.3979,0.089,9.04596,9.04596
338.00,9.06703,25.051254,0.000452,24.997894,-1.3981,0.089,9.04401,9.04401
339.00,9.06573,25.051206,0.000445,24.997810,-1.3984,0.089,9.04142,9.04142
340.00,9.05992,25.051176,0.000447,24.997764,-1.3985,0.089,9.04370,9.04370
341.00,9.04940,25.051298,0.000451,24.997850,-1.3986,0.089,9.04522,9.04522
342.00,9.04700,25.051329,0.000447,24.997918,-1.3987,0.089,9.04684,9.04684
343.00,9.04936,25.051378,0.000450,24.997995,-1.3989,0.089,9.04797,9.04797
344.00,9.04625,25.051457,0.000453,24.998015,-1.3991,0.089,9.04922,9.04922
345.00,9.04580,25.051528,0.000447,24.998022,-1.3993,0.089,9.04807,9.04807
346.00,9.04494,25.051565,0.000446,24.998002,-1.3995,0.090,9.04584,9.04584
347.00,9.04598,25.051671,0.000450,24.998061,-1.3996,0.090,9.04351,9.04351
348.00,9.04626,25.051652,0.000448,24.997979,-1.3996,0.090,9.04111,9.04111
349.00,9.04676,25.051648,0.000450,24.997984,-1.3995,0.090,9.04032,9.04032
350.00,9.04568,25.051701,0.000453,24.997995,-1.3996,0.089,9.04120,9.04120
351.00,9.04408,25.051786,0.000457,24.997987,-1.3997,0.089,9.04397,9.04397
352.00,9.04377,25.051721,0.000455,24.997879,-1.3998,0.089,9.04429,9.04429
353.00,9.04428,25.051746,0.000452,24.997918,-1.3999,0.090,9.03920,9.03920
354.00,9.04445,25.051755,0.000451,24.997898,-1.4000,0.090,9.02610,9.02610
355.00,9.04308,25.051766,0.000450,24.997910,-1.4001,0.090,9.00725,9.00725
356.00,9.04145,25.051782,0.000446,24.997943,-1.4001,0.090,8.98532,8.98532
357.00,9.03858,25.051883,0.000444,24.997977,-1.4002,0.091,8.96218,8.96218
358.00,9.04170,25.051927,0.000443,24.997944,-1.4005,0.091,8.93722,8.93722
359.00,9.04472,25.052013,0.000441,24.998011,-1.4006,0.091,8.90942,8.90942
360.00,9.05037,25.052003,0.000438,24.997914,-1.4008,0.091,8.87814,8.87814
@3,2.0001,4.0, 360.028000000006 
361.00,9.04875,25.052038,0.000437,24.997883,-1.4011,0.091,8.84500,8.84500
362.00,9.03682,25.052077,0.000438,24.997923,-1.4012,0.092,8.81123,8.81123
363.00,9.01116,25.052216,0.000436,24.998001,-1.4012,0.092,8.78278,8.78278
364.00,8.98094,25.052304,0.000432,24.997965,-1.4012,0.092,8.76163,8.76163
365.00,8.95840,25.052331,0.000432,24.998040,-1.4012,0.092,8.74825,8.74825
366.00,8.93925,25.052309,0.000433,24.998013,-1.4012,0.092,8.74216,8.74216
367.00,8.92105,25.052355,0.000433,24.997997,-1.4013,0.093,8.74275,8.74275
368.00,8.88634,25.052335,0.000438,24.997904,-1.4014,0.092,8.74915,8.74915
369.00,8.84200,25.052326,0.000443,24.997896,-1.4016,0.092,8.75948,8.75948
370.00,8.80194,25.052371,0.000444,24.997892,-1.4016,0.092,8.77260,8.77260
371.00,8.77359,25.052421,0.000444,24.997966,-1.4017,0.092,8.78505,8.78505
372.00,8.75254,25.052412,0.000446,24.997950,-1.4018,0.092,8.79664,8.79664
373.00,8.74418,25.052370,0.000445,24.997894,-1.4019,0.092,8.80598,8.80598
374.00,8.73631,25.052356,0.000443,24.997831,-1.4019,0.092,8.81683,8.81683
375.00,8.73505,25.052367,0.000443,24.997768,-1.4020,0.092,8.82660,8.82660
376.00,8.74309,25.052409,0.000445,24.997722,-1.4021,0.092,8.83514,8.83514
377.00,8.75544,25.052525,0.000446,24.997760,-1.4022,0.092,8.84376,8.84376
378.00,8.77605,25.052571,0.000449,24.997748,-1.4023,0.092,8.85335,8.85335
379.00,8.78787,25.052682,0.000449,24.997769,-1.4025,0.093,8.86101,8.86101
380.00,8.80039,25.052753,0.000451,24.997794,-1.4025,0.092,8.87027,8.87027
381.00,8.80549,25.052799,0.000451,24.997781,-1.4025,0.093,8.88348,8.88348
382.00,8.81317,25.052810,0.000451,24.997749,-1.4025,0.093,8.89856,8.89856
383.00,8.82314,25.052931,0.000450,24.997827,-1.4025,0.093,8.91204,8.91204
384.00,8.84183,25.053025,0.000453,24.997907,-1.4024,0.093,8.92420,8.92420
385.00,8.84939,25.053074,0.000454,24.997954,-1.4024,0.093,8.93433,8.93433
386.00,8.84821,25.053114,0.000452,24.997892,-1.4025,0.093,8.94062,8.94062
387.00,8.85631,25.053107,0.000450,24.997867,-1.4026,0.093,8.94365,8.94365
388.00,8.87072,25.053098,0.000449,24.997854,-1.4026,0.093,8.94868,8.94868
389.00,8.88052,25.053094,0.000449,24.997826,-1.4028,0.093,8.95684,8.95684
390.00,8.89576,25.053145,0.000451,24.997837,-1.4030,0.093,8.96426,8.96426
391.00,8.91415,25.053170,0.000453,24.997936,-1.4032,0.093,8.97224,8.97224
392.00,8.93151,25.053300,0.000455,24.998006,-1.4033,0.093,8.98173,8.98173
393.00,8.93825,25.053322,0.000453,24.997966,-1.4034,0.093,8.98723,8.98723
394.00,8.94120,25.053354,0.000453,24.997912,-1.4034,0.093,8.98826,8.98826
395.00,8.94633,25.053410,0.000450,24.997865,-1.4033,0.093,8.98950,8.98950
396.00,8.94564,25.053464,0.000451,24.997808,-1.4033,0.093,8.99012,8.99012
397.00,8.94702,25.053500,0.000450,24.997835,-1.4034,0.094,8.99005,8.99005
398.00,8.96339,25.053562,0.000453,24.997881,-1.4035,0.093,8.99292,8.99292
399.00,8.98177,25.053608,0.000453,24.997904,-1.4037,0.093,8.99873,8.99873
400.00,8.98419,25.053657,0.000454,24.997896,-1.4040,0.093,9.00423,9.00423
401.00,8.98757,25.053708,0.000451,24.997949,-1.4042,0.093,9.00890,9.00890
402.00,8.98815,25.053719,0.000451,24.997901,-1.4042,0.094,9.01289,9.01289
403.00,8.98855,25.053792,0.000451,24.997915,-1.4042,0.094,9.01626,9.01626
404.00,8.98992,25.053742,0.000450,24.997866,-1.4042,0.094,9.01666,9.01666
405.00,8.98975,25.053797,0.000449,24.997901,-1.4042,0.094,9.01695,9.01695
406.00,8.99014,25.053871,0.000451,24.997904,-1.4042,0.094,9.01799,9.01799
407.00,8.99410,25.053892,0.000454,24.997918,-1.4043,0.094,9.02000,9.02000
408.00,9.00532,25.053933,0.000455,24.997954,-1.4044,0.094,9.01978,9.01978
409.00,9.01556,25.054052,0.000456,24.998113,-1.4044,0.094,9.01884,9.01884
410.00,9.01500,25.053962,0.000456,24.998056,-1.4045,0.094,9.01788,9.01788
411.00,9.01598,25.054013,0.000455,24.998093,-1.4044,0.094,9.01853,9.01853
412.00,9.01672,25.053977,0.000450,24.998004,-1.4044,0.094,9.01813,9.01813
413.00,9.01758,25.054011,0.000446,24.997945,-1.4044,0.094,9.01965,9.01965
414.00,9.01747,25.054014,0.000444,24.997865,-1.4045,0.095,9.02354,9.02354
415.00,9.01751,25.054160,0.000445,24.997913,-1.4044,0.095,9.02719,9.02719
416.00,9.01864,25.054161,0.000442,24.997866,-1.4045,0.095,9.02997,9.02997
417.00,9.02008,25.054249,0.000442,24.997910,-1.4045,0.095,9.03410,9.03410
418.00,9.02073,25.054233,0.000442,24.997885,-1.4046,0.095,9.03752,9.03752
419.00,9.02167,25.054266,0.000441,24.997849,-1.4046,0.095,9.04072,9.04072
420.00,9.02270,25.054308,0.000442,24.997830,-1.4047,0.095,9.04225,9.04225
421.00,9.02421,25.054294,0.000445,24.997817,-1.4048,0.095,9.04099,9.04099
422.00,9.02582,25.054348,0.000448,24.997891,-1.4049,0.095,9.03736,9.03736
423.00,9.02868,25.054388,0.000451,24.997899,-1.4050,0.095,9.03415,9.03415
424.00,9.03057,25.054465,0.000451,24.997915,-1.4051,0.095,9.03288,9.03288
425.00,9.03333,25.054527,0.000451,24.997952,-1.4051,0.095,9.03386,9.03386
426.00,9.03691,25.054630,0.000449,24.997898,-1.4051,0.095,9.03589,9.03589
427.00,9.03996,25.054715,0.000447,24.997904,-1.4051,0.096,9.04056,9.04056
428.00,9.04338,25.054806,0.000447,24.997982,-1.4051,0.096,9.04389,9.04389
429.00,9.04578,25.054757,0.000445,24.997886,-1.4051,0.096,9.04548,9.04548
430.00,9.03967,25.054730,0.000446,24.997838,-1.4050,0.096,9.04653,9.04653
431.00,9.02887,25.054729,0.000448,24.997887,-1.4051,0.096,9.04812,9.04812
432.00,9.02758,25.054712,0.000449,24.997792,-1.4051,0.096,9.04896,9.04896
433.00,9.03127,25.054699,0.000449,24.997737,-1.4051,0.096,9.04959,9.04959
434.00,9.03839,25.054788,0.000449,24.997809,-1.4050,0.096,9.04728,9.04728
435.00,9.04040,25.054854,0.000449,24.997872,-1.4050,0.096,9.04518,9.04518
436.00,9.04272,25.054846,0.000446,24.997871,-1.4049,0.096,9.04434,9.04434
437.00,9.04405,25.054845,0.000448,24.997917,-1.4049,0.096,9.04256,9.04256
438.00,9.04503,25.054898,0.000448,24.997912,-1.4049,0.096,9.04130,9.04130
439.00,9.04431,25.054886,0.000448,24.997910,-1.4050,0.096,9.04150,9.04150
440.00,9.04403,25.054860,0.000447,24.997899,-1.4050,0.096,9.04139,9.04139
441.00,9.04409,25.054919,0.000444,24.997872,-1.4051,0.096,9.04106,9.04106
442.00,9.04476,25.054940,0.000439,24.997864,-1.4052,0.097,9.04245,9.04245
443.00,9.04520,25.055007,0.000442,24.997883,-1.4052,0.097,9.04470,9.04470
444.00,9.04460,25.055075,0.000445,24.997891,-1.4052,0.097,9.04685,9.04685
445.00,9.04420,25.055077,0.000445,24.997848,-1.4053,0.097,9.05000,9.05000
446.00,9.04501,25.055006,0.000449,24.997827,-1.4054,0.097,9.05123,9.05123
447.00,9.04585,25.055021,0.000451,24.997829,-1.4054,0.097,9.04978,9.04978
448.00,9.04564,25.055023,0.000452,24.997845,-1.4054,0.097,9.04855,9.04855
449.00,9.04509,25.055083,0.000451,24.997920,-1.4055,0.097,9.04656,9.04656
450.00,9.04514,25.055204,0.000450,24.997944,-1.4055,0.097,9.04404,9.04404
451.00,9.04615,25.055327,0.000450,24.997983,-1.4055,0.097,9.04383,9.04383
452.00,9.04630,25.055490,0.000454,24.998025,-1.4055,0.097,9.04821,9.04821
453.00,9.04611,25.055517,0.000448,24.997986,-1.4055,0.097,9.05293,9.05293
454.00,9.04566,25.055497,0.000449,24.997926,-1.4054,0.097,9.05657,9.05657
455.00,9.04643,25.055488,0.000449,24.997923,-1.4053,0.097,9.05898,9.05898
456.00,9.04769,25.055459,0.000447,24.997899,-1.4052,0.097,9.06072,9.06072
457.00,9.04655,25.055385,0.000445,24.997910,-1.4052,0.097,9.05707,9.05707
458.00,9.04419,25.055380,0.000447,24.998009,-1.4051,0.097,9.05050,9.05050
459.00,9.04317,25.055419,0.000446,24.998001,-1.4051,0.097,9.04495,9.04495
460.00,9.04171,25.055515,0.000448,24.998044,-1.4052,0.097,9.04100,9.04100
461.00,9.04551,25.055616,0.000449,24.998086,-1.4052,0.097,9.03727,9.03727
462.00,9.06427,25.055632,0.000443,24.997992,-1.4052,0.098,9.03541,9.03541
463.00,9.07156,25.055714,0.000442,24.997932,-1.4053,0.098,9.03496,9.03496
464.00,9.06127,25.055765,0.000440,24.997949,-1.4054,0.098,9.03767,9.03767
465.00,9.05662,25.055840,0.000439,24.998005,-1.4054,0.098,9.04118,9.04118
466.00,9.05082,25.055842,0.000441,24.997960,-1.4054,0.098,9.04266,9.04266
467.00,9.04624,25.055869,0.000442,24.997943,-1.4053,0.098,9.04267,9.04267
468.00,9.03953,25.055835,0.000440,24.997838,-1.4052,0.099,9.04637,9.04637
469.00,9.03759,25.055852,0.000441,24.997781,-1.4052,0.098,9.04792,9.04792
470.00,9.03765,25.055771,0.000442,24.997678,-1.4052,0.098,9.04681,9.04681
471.00,9.03962,25.055856,0.000442,24.997733,-1.4053,0.098,9.05001,9.05001
472.00,9.04020,25.056032,0.000447,24.997841,-1.4054,0.098,9.05292,9.05292
473.00,9.04080,25.056122,0.000448,24.997896,-1.4054,0.098,9.05179,9.05179
474.00,9.04161,25.056177,0.000449,24.997953,-1.4054,0.099,9.05007,9.05007
475.00,9.04325,25.056241,0.000447,24.997977,-1.4054,0.099,9.04969,9.04969
476.00,9.04502,25.056200,0.000446,24.997915,-1.4054,0.099,9.04753,9.04753
477.00,9.04589,25.056210,0.000442,24.997920,-1.4053,0.099,9.04666,9.04666
478.00,9.04674,25.056299,0.000440,24.997978,-1.4053,0.099,9.04572,9.04572
479.00,9.04681,25.056366,0.000437,24.997933,-1.4054,0.100,9.04468,9.04468
480.00,9.04805,25.056422,0.000440,24.997928,-1.4055,0.100,9.04572,9.04572
481.00,9.04838,25.056596,0.000440,24.997980,-1.4056,0.100,9.04732,9.04732
482.00,9.04959,25.056592,0.000440,24.997896,-1.4057,0.100,9.04759,9.04759
483.00,9.04923,25.056595,0.000446,24.997874,-1.4057,0.100,9.04734,9.04734
484.00,9.04862,25.056634,0.000448,24.997880,-1.4056,0.100,9.04838,9.04838
485.00,9.04899,25.056709,0.000446,24.997886,-1.4056,0.100,9.04489,9.04489
486.00,9.04830,25.056735,0.000448,24.997954,-1.4057,0.100,9.04056,9.04056
487.00,9.04799,25.056822,0.000449,24.998000,-1.4057,0.100,9.03882,9.03882
488.00,9.04705,25.056885,0.000447,24.997995,-1.4057,0.100,9.03966,9.03966
489.00,9.04665,25.056946,0.000445,24.997977,-1.4057,0.100,9.04062,9.04062
490.00,9.04700,25.056995,0.000447,24.997976,-1.4057,0.100,9.04344,9.04344
491.00,9.04630,25.057002,0.000448,24.997915,-1.4055,0.100,9.04592,9.04592
492.00,9.04370,25.056923,0.000449,24.997817,-1.4056,0.100,9.04679,9.04679
493.00,9.04325,25.056901,0.000448,24.997773,-1.4056,0.100,9.04640,9.04640
494.00,9.04396,25.056895,0.000448,24.997811,-1.4055,0.100,9.04575,9.04575
495.00,9.04297,25.056902,0.000445,24.997769,-1.4054,0.101,9.04775,9.04775
496.00,9.04146,25.056949,0.000444,24.997739,-1.4053,0.101,9.04988,9.04988
497.00,9.04240,25.057083,0.000445,24.997821,-1.4051,0.101,9.04983,9.04983
498.00,9.04295,25.057168,0.000448,24.997887,-1.4049,0.101,9.05042,9.05042
499.00,9.04390,25.057197,0.000451,24.997937,-1.4050,0.101,9.05253,9.05253
500.00,9.04525,25.057206,0.000451,24.997975,-1.4051,0.101,9.05159,9.05159
501.00,9.04553,25.057220,0.000450,24.998004,-1.4051,0.101,9.05048,9.05048
502.00,9.04656,25.057174,0.000449,24.997963,-1.4052,0.101,9.05033,9.05033
503.00,9.04827,25.057204,0.000448,24.997963,-1.4053,0.101,9.04421,9.04421
504.00,9.04887,25.057254,0.000445,24.997940,-1.4052,0.101,9.03193,9.03193
505.00,9.04945,25.057290,0.000442,24.997903,-1.4051,0.102,9.01623,9.01623
506.00,9.04994,25.057332,0.000443,24.997877,-1.4050,0.102,8.99600,8.99600
507.00,9.05105,25.057368,0.000440,24.997884,-1.4049,0.102,8.97538,8.97538
508.00,9.05201,25.057413,0.000437,24.997906,-1.4048,0.102,8.95385,8.95385
509.00,9.05118,25.057430,0.000438,24.997900,-1.4047,0.102,8.92875,8.92875
510.00,9.05265,25.057470,0.000439,24.997961,-1.4046,0.102,8.90273,8.90273
@4,2.0001,4.0, 510.072 
511.00,9.05161,25.057528,0.000439,24.998016,-1.4046,0.103,8.87712,8.87712
512.00,9.04327,25.057609,0.000443,24.998014,-1.4045,0.103,8.84851,8.84851
513.00,9.01833,25.057657,0.000444,24.997984,-1.4044,0.103,8.82230,8.82230
514.00,8.99436,25.057599,0.000442,24.997872,-1.4044,0.103,8.80321,8.80321
515.00,8.97301,25.057596,0.000443,24.997792,-1.4043,0.103,8.78929,8.78929
516.00,8.95093,25.057616,0.000441,24.997750,-1.4043,0.103,8.78089,8.78089
517.00,8.94024,25.057613,0.000439,24.997763,-1.4043,0.103,8.77953,8.77953
518.00,8.91042,25.057613,0.000438,24.997752,-1.4043,0.103,8.78327,8.78327
519.00,8.86915,25.057724,0.000441,24.997803,-1.4043,0.103,8.78820,8.78820
520.00,8.84309,25.057789,0.000441,24.997796,-1.4043,0.103,8.79414,8.79414
521.00,8.82252,25.057814,0.000443,24.997748,-1.4043,0.103,8.80144,8.80144
522.00,8.79745,25.057895,0.000442,24.997740,-1.4043,0.104,8.81064,8.81064
523.00,8.77983,25.057948,0.000443,24.997680,-1.4043,0.104,8.81999,8.81999
524.00,8.77345,25.058028,0.000446,24.997691,-1.4044,0.103,8.83072,8.83072
525.00,8.77352,25.058127,0.000452,24.997780,-1.4045,0.103,8.84042,8.84042
526.00,8.78052,25.058188,0.000452,24.997793,-1.4045,0.103,8.84750,8.84750
527.00,8.79057,25.058265,0.000455,24.997808,-1.4045,0.103,8.85407,8.85407
528.00,8.79830,25.058354,0.000458,24.997857,-1.4043,0.103,8.86110,8.86110
529.00,8.79816,25.058472,0.000458,24.997918,-1.4041,0.103,8.86753,8.86753
530.00,8.80320,25.058480,0.000453,24.997850,-1.4039,0.103,8.87578,8.87578
531.00,8.81717,25.058504,0.000453,24.997857,-1.4037,0.103,8.88578,8.88578
532.00,8.83635,25.058506,0.000452,24.997838,-1.4035,0.104,8.89377,8.89377
533.00,8.84505,25.058524,0.000453,24.997851,-1.4034,0.104,8.90042,8.90042
534.00,8.85165,25.058466,0.000452,24.997765,-1.4034,0.104,8.90809,8.90809
535.00,8.85170,25.058510,0.000451,24.997807,-1.4034,0.104,8.91490,8.91490
536.00,8.85266,25.058570,0.000453,24.997852,-1.4034,0.104,8.92275,8.92275
537.00,8.86932,25.058631,0.000453,24.997914,-1.4034,0.104,8.93143,8.93143
538.00,8.88019,25.058646,0.000448,24.997912,-1.4034,0.105,8.94115,8.94115
539.00,8.88399,25.058703,0.000448,24.997944,-1.4034,0.105,8.95049,8.95049
540.00,8.89292,25.058712,0.000449,24.997949,-1.4034,0.105,8.95975,8.95975
541.00,8.90241,25.058766,0.000449,24.997969,-1.4034,0.105,8.96657,8.96657
542.00,8.90927,25.058751,0.000451,24.997942,-1.4033,0.105,8.97136,8.97136
543.00,8.91358,25.058713,0.000454,24.997856,-1.4033,0.105,8.97500,8.97500
544.00,8.92214,25.058785,0.000457,24.997872,-1.4033,0.105,8.98019,8.98019
545.00,8.92721,25.058817,0.000452,24.997788,-1.4032,0.105,8.98551,8.98551
546.00,8.94156,25.058776,0.000448,24.997701,-1.4031,0.105,8.98998,8.98998
547.00,8.95279,25.058749,0.000445,24.997618,-1.4031,0.105,8.99481,8.99481
548.00,8.96198,25.058791,0.000444,24.997704,-1.4029,0.105,8.99980,8.99980
549.00,8.96898,25.058731,0.000441,24.997666,-1.4028,0.105,9.00234,9.00234
550.00,8.97274,25.058735,0.000446,24.997687,-1.4028,0.105,9.00517,9.00517
551.00,8.97519,25.058781,0.000447,24.997676,-1.4028,0.105,9.00816,9.00816
552.00,8.97773,25.058856,0.000451,24.997734,-1.4028,0.105,9.01289,9.01289
553.00,8.98183,25.058881,0.000451,24.997662,-1.4028,0.105,9.01695,9.01695
554.00,8.99451,25.058992,0.000453,24.997718,-1.4027,0.105,9.01868,9.01868
555.00,8.99799,25.059099,0.000454,24.997851,-1.4026,0.105,9.02054,9.02054
556.00,8.99980,25.059166,0.000454,24.997942,-1.4025,0.105,9.02333,9.02333
557.00,9.00284,25.059226,0.000451,24.997965,-1.4023,0.106,9.02549,9.02549
558.00,9.00636,25.059231,0.000450,24.997961,-1.4021,0.106,9.02740,9.02740
559.00,9.00928,25.059300,0.000448,24.997970,-1.4020,0.106,9.03050,9.03050
560.00,9.01163,25.059411,0.000451,24.997926,-1.4019,0.106,9.03283,9.03283
561.00,9.01434,25.059435,0.000451,24.997870,-1.4019,0.106,9.03502,9.03502
562.00,9.01747,25.059426,0.000447,24.997815,-1.4019,0.106,9.03599,9.03599
563.00,9.02054,25.059511,0.000448,24.997873,-1.4019,0.106,9.03482,9.03482
564.00,9.02361,25.059490,0.000449,24.997900,-1.4019,0.106,9.03458,9.03458
565.00,9.02640,25.059366,0.000447,24.997856,-1.4019,0.106,9.03453,9.03453
566.00,9.02747,25.059344,0.000446,24.997881,-1.4019,0.106,9.03422,9.03422
567.00,9.02931,25.059402,0.000446,24.997944,-1.4019,0.106,9.03326,9.03326
568.00,9.03083,25.059436,0.000446,24.997907,-1.4019,0.106,9.03486,9.03486
569.00,9.03091,25.059431,0.000442,24.997824,-1.4018,0.106,9.03505,9.03505
570.00,9.03168,25.059458,0.000436,24.997768,-1.4017,0.107,9.03587,9.03587
571.00,9.03336,25.059498,0.000435,24.997736,-1.4017,0.107,9.03913,9.03913
572.00,9.03377,25.059597,0.000440,24.997768,-1.4016,0.107,9.04548,9.04548
573.00,9.03452,25.059644,0.000443,24.997800,-1.4016,0.107,9.05087,9.05087
574.00,9.03458,25.059642,0.000445,24.997780,-1.4015,0.107,9.05486,9.05486
575.00,9.03490,25.059667,0.000449,24.997726,-1.4014,0.107,9.05694,9.05694
576.00,9.03424,25.059745,0.000453,24.997738,-1.4013,0.107,9.05817,9.05817
577.00,9.03476,25.059774,0.000453,24.997700,-1.4012,0.107,9.05492,9.05492
578.00,9.03521,25.059763,0.000453,24.997629,-1.4011,0.107,9.04921,9.04921
579.00,9.03424,25.059808,0.000454,24.997642,-1.4010,0.107,9.04539,9.04539
580.00,9.03896,25.059890,0.000453,24.997798,-1.4010,0.107,9.04352,9.04352
581.00,9.05272,25.059867,0.000451,24.997792,-1.4009,0.107,9.04125,9.04125
582.00,9.06673,25.059854,0.000447,24.997748,-1.4007,0.107,9.04122,9.04122
583.00,9.06308,25.059862,0.000444,24.997755,-1.4007,0.107,9.04381,9.04381
584.00,9.05725,25.059918,0.000442,24.997806,-1.4006,0.107,9.04554,9.04554
585.00,9.05491,25.059947,0.000444,24.997753,-1.4006,0.108,9.04697,9.04697
586.00,9.05378,25.059994,0.000443,24.997743,-1.4005,0.108,9.04509,9.04509
587.00,9.05073,25.060076,0.000447,24.997796,-1.4004,0.107,9.04111,9.04111
588.00,9.03561,25.060174,0.000444,24.997807,-1.4003,0.108,9.03922,9.03922
589.00,9.03387,25.060255,0.000443,24.997804,-1.4002,0.108,9.03966,9.03966
590.00,9.04003,25.060286,0.000437,24.997798,-1.4001,0.108,9.03845,9.03845
591.00,9.04323,25.060340,0.000437,24.997800,-1.3999,0.108,9.03787,9.03787
592.00,9.04333,25.060324,0.000436,24.997757,-1.3998,0.109,9.03932,9.03932
593.00,9.04168,25.060319,0.000440,24.997775,-1.3997,0.108,9.03947,9.03947
594.00,9.04153,25.060279,0.000441,24.997742,-1.3995,0.108,9.03977,9.03977
595.00,9.04102,25.060267,0.000446,24.997706,-1.3995,0.108,9.04090,9.04090
596.00,9.04135,25.060393,0.000447,24.997785,-1.3994,0.108,9.04374,9.04374
597.00,9.04124,25.060453,0.000445,24.997806,-1.3993,0.109,9.04445,9.04445
598.00,9.04112,25.060540,0.000444,24.997849,-1.3993,0.109,9.04466,9.04466
599.00,9.04119,25.060590,0.000444,24.997823,-1.3992,0.109,9.04386,9.04386
600.00,9.04146,25.060655,0.000443,24.997852,-1.3992,0.109,9.04357,9.04357
601.00,9.04122,25.060636,0.000443,24.997782,-1.3991,0.109,9.04307,9.04307
602.00,9.04111,25.060747,0.000444,24.997825,-1.3989,0.109,9.04461,9.04461
603.00,9.04136,25.060720,0.000443,24.997749,-1.3988,0.109,9.04666,9.04666
604.00,9.04165,25.060759,0.000441,24.997782,-1.3987,0.109,9.04986,9.04986
605.00,9.04249,25.060841,0.000439,24.997790,-1.3987,0.110,9.05219,9.05219
606.00,9.04332,25.060914,0.000439,24.997837,-1.3986,0.110,9.05299,9.05299
607.00,9.04467,25.060930,0.000439,24.997827,-1.3986,0.110,9.05359,9.05359
608.00,9.04558,25.061028,0.000441,24.997898,-1.3984,0.110,9.05341,9.05341
609.00,9.04662,25.061075,0.000440,24.997913,-1.3983,0.110,9.05035,9.05035
610.00,9.04707,25.061086,0.000437,24.997912,-1.3982,0.110,9.04683,9.04683
611.00,9.04678,25.061081,0.000435,24.997902,-1.3981,0.110,9.04545,9.04545
612.00,9.04718,25.061093,0.000437,24.997867,-1.3980,0.110,9.04563,9.04563
613.00,9.04734,25.061159,0.000440,24.997892,-1.3979,0.110,9.04789,9.04789
614.00,9.04726,25.061226,0.000444,24.997908,-1.3979,0.110,9.05190,9.05190
615.00,9.04794,25.061305,0.000449,24.997939,-1.3979,0.110,9.05498,9.05498
616.00,9.04898,25.061362,0.000451,24.997943,-1.3978,0.110,9.05535,9.05535
617.00,9.04956,25.061403,0.000450,24.997959,-1.3979,0.110,9.05314,9.05314
618.00,9.04931,25.061436,0.000446,24.997882,-1.3978,0.111,9.04970,9.04970
619.00,9.04745,25.061416,0.000446,24.997779,-1.3977,0.111,9.04716,9.04716
620.00,9.04562,25.061417,0.000445,24.997698,-1.3976,0.111,9.04660,9.04660
621.00,9.04580,25.061431,0.000445,24.997632,-1.3975,0.111,9.04944,9.04944
622.00,9.05308,25.061451,0.000447,24.997638,-1.3973,0.111,9.05445,9.05445
623.00,9.05727,25.061594,0.000446,24.997764,-1.3972,0.111,9.05683,9.05683
624.00,9.05428,25.061698,0.000448,24.997833,-1.3971,0.111,9.05649,9.05649
625.00,9.05280,25.061679,0.000446,24.997832,-1.3970,0.111,9.05546,9.05546
626.00,9.05055,25.061708,0.000446,24.997932,-1.3969,0.111,9.05324,9.05324
627.00,9.05100,25.061767,0.000448,24.997961,-1.3968,0.111,9.04906,9.04906
628.00,9.05305,25.061615,0.000448,24.997824,-1.3966,0.111,9.04822,9.04822
629.00,9.05204,25.061639,0.000444,24.997799,-1.3964,0.112,9.04771,9.04771
630.00,9.05367,25.061745,0.000446,24.997874,-1.3962,0.112,9.04745,9.04745
631.00,9.05455,25.061787,0.000447,24.997832,-1.3959,0.112,9.04691,9.04691
632.00,9.05744,25.061765,0.000445,24.997754,-1.3957,0.112,9.04756,9.04756
633.00,9.05622,25.061876,0.000446,24.997825,-1.3958,0.112,9.04812,9.04812
634.00,9.05128,25.061954,0.000450,24.997902,-1.3958,0.112,9.04986,9.04986
635.00,9.05014,25.062069,0.000454,24.997944,-1.3958,0.112,9.04985,9.04985
636.00,9.04937,25.062115,0.000453,24.997928,-1.3959,0.112,9.04980,9.04980
637.00,9.04877,25.062204,0.000454,24.997958,-1.3957,0.112,9.04949,9.04949
638.00,9.04939,25.062282,0.000455,24.997947,-1.3955,0.112,9.04803,9.04803
639.00,9.04925,25.062273,0.000454,24.997880,-1.3952,0.112,9.04596,9.04596
640.00,9.04900,25.062246,0.000449,24.997844,-1.3950,0.112,9.04615,9.04615
641.00,9.04826,25.062309,0.000450,24.997832,-1.3948,0.112,9.04607,9.04607
642.00,9.04805,25.062288,0.000449,24.997818,-1.3947,0.112,9.04636,9.04636
643.00,9.04797,25.062277,0.000449,24.997798,-1.3946,0.112,9.04822,9.04822
644.00,9.04769,25.062291,0.000450,24.997808,-1.3946,0.112,9.04969,9.04969
645.00,9.04785,25.062302,0.000450,24.997755,-1.3945,0.112,9.04917,9.04917
646.00,9.04802,25.062392,0.000451,24.997802,-1.3945,0.112,9.04791,9.04791
647.00,9.04801,25.062518,0.000452,24.997870,-1.3943,0.112,9.04477,9.04477
648.00,9.04731,25.062523,0.000451,24.997858,-1.3941,0.113,9.04015,9.04015
649.00,9.04748,25.062587,0.000449,24.997873,-1.3940,0.113,9.03675,9.03675
650.00,9.04706,25.062667,0.000449,24.997917,-1.3939,0.113,9.03534,9.03534
651.00,9.04637,25.062650,0.000448,24.997922,-1.3937,0.113,9.03766,9.03766
652.00,9.04632,25.062663,0.000445,24.997893,-1.3935,0.113,9.04122,9.04122
653.00,9.04638,25.062675,0.000445,24.997868,-1.3934,0.113,9.03893,9.03893
654.00,9.04670,25.062679,0.000441,24.997844,-1.3933,0.113,9.03107,9.03107
655.00,9.04474,25.062684,0.000439,24.997839,-1.3932,0.114,9.01859,9.01859
656.00,9.04116,25.062695,0.000435,24.997877,-1.3931,0.114,9.00052,9.00052
657.00,9.03982,25.062573,0.000430,24.997830,-1.3930,0.114,8.98079,8.98079
658.00,9.03725,25.062671,0.000429,24.997976,-1.3928,0.115,8.96147,8.96147
659.00,9.03639,25.062642,0.000432,24.998013,-1.3927,0.115,8.94162,8.94162
660.00,9.03903,25.062630,0.000432,24.998003,-1.3927,0.115,8.91952,8.91952
@5,2.0001,4.0, 660.007000000005 
661.00,9.05101,25.062550,0.000434,24.997900,-1.3926,0.115,8.89461,8.89461
662.00,9.05126,25.062670,0.000435,24.997943,-1.3926,0.115,8.86641,8.86641
663.00,9.02228,25.062655,0.000434,24.997891,-1.3927,0.115,8.84156,8.84156
664.00,8.99411,25.062727,0.000432,24.997890,-1.3927,0.115,8.82207,8.82207
665.00,8.97426,25.062738,0.000431,24.997820,-1.3926,0.116,8.81051,8.81051
666.00,8.96057,25.062813,0.000432,24.997827,-1.3924,0.116,8.80493,8.80493
667.00,8.95273,25.062826,0.000435,24.997772,-1.3922,0.116,8.80390,8.80390
668.00,8.92569,25.062916,0.000437,24.997740,-1.3921,0.116,8.80623,8.80623
669.00,8.89467,25.063029,0.000439,24.997752,-1.3918,0.116,8.81038,8.81038
670.00,8.86385,25.063053,0.000442,24.997747,-1.3916,0.116,8.81385,8.81385
671.00,8.83591,25.063186,0.000445,24.997812,-1.3915,0.116,8.81813,8.81813
672.00,8.81218,25.063168,0.000444,24.997762,-1.3913,0.116,8.82275,8.82275
673.00,8.80137,25.063123,0.000443,24.997701,-1.3910,0.116,8.82800,8.82800
674.00,8.79753,25.063100,0.000445,24.997649,-1.3908,0.116,8.83290,8.83290
675.00,8.80575,25.063199,0.000445,24.997724,-1.3906,0.116,8.83851,8.83851
676.00,8.80802,25.063218,0.000444,24.997703,-1.3904,0.116,8.84648,8.84648
677.00,8.80694,25.063243,0.000445,24.997725,-1.3902,0.116,8.85679,8.85679
678.00,8.81301,25.063279,0.000445,24.997754,-1.3901,0.116,8.86560,8.86560
679.00,8.81809,25.063326,0.000445,24.997813,-1.3901,0.116,8.87587,8.87587
680.00,8.82336,25.063283,0.000447,24.997799,-1.3900,0.116,8.88667,8.88667
681.00,8.82927,25.063253,0.000448,24.997779,-1.3899,0.116,8.89662,8.89662
682.00,8.83019,25.063322,0.000448,24.997803,-1.3899,0.116,8.90571,8.90571
683.00,8.83916,25.063410,0.000453,24.997852,-1.3899,0.116,8.91422,8.91422
684.00,8.84249,25.063409,0.000455,24.997849,-1.3898,0.116,8.92240,8.92240
685.00,8.85146,25.063443,0.000455,24.997805,-1.3897,0.116,8.93019,8.93019
686.00,8.86927,25.063498,0.000456,24.997821,-1.3896,0.116,8.93631,8.93631
687.00,8.88134,25.063555,0.000455,24.997850,-1.3894,0.116,8.93945,8.93945
688.00,8.88344,25.063514,0.000453,24.997802,-1.3891,0.116,8.94384,8.94384
689.00,8.89395,25.063556,0.000452,24.997770,-1.3889,0.116,8.94658,8.94658
690.00,8.90519,25.063590,0.000448,24.997760,-1.3887,0.116,8.94832,8.94832
691.00,8.91906,25.063618,0.000444,24.997761,-1.3885,0.116,8.95054,8.95054
692.00,8.92695,25.063715,0.000445,24.997777,-1.3885,0.116,8.95448,8.95448
693.00,8.92599,25.063810,0.000444,24.997823,-1.3884,0.117,8.95882,8.95882
694.00,8.93468,25.063907,0.000442,24.997844,-1.3882,0.117,8.96504,8.96504
695.00,8.94422,25.064000,0.000447,24.997902,-1.3881,0.117,8.97093,8.97093
696.00,8.94961,25.064065,0.000449,24.997895,-1.3879,0.117,8.97461,8.97461
697.00,8.94291,25.064116,0.000449,24.997909,-1.3877,0.117,8.97776,8.97776
698.00,8.94757,25.064225,0.000450,24.997959,-1.3875,0.117,8.98112,8.98112
699.00,8.94872,25.064212,0.000451,24.997931,-1.3874,0.117,8.98314,8.98314
700.00,8.95293,25.064226,0.000445,24.997912,-1.3871,0.117,8.98617,8.98617
701.00,8.95935,25.064223,0.000442,24.997842,-1.3869,0.117,8.98948,8.98948
702.00,8.96400,25.064281,0.000439,24.997867,-1.3866,0.117,8.99431,8.99431
703.00,8.97061,25.064255,0.000438,24.997759,-1.3865,0.118,8.99787,8.99787
704.00,8.97543,25.064383,0.000440,24.997806,-1.3863,0.118,9.00016,9.00016
705.00,8.97715,25.064450,0.000446,24.997835,-1.3862,0.117,9.00191,9.00191
706.00,8.98067,25.064516,0.000447,24.997902,-1.3860,0.118,9.00399,9.00399
707.00,8.98449,25.064516,0.000446,24.997857,-1.3858,0.118,9.00476,9.00476
708.00,8.98684,25.064578,0.000445,24.997909,-1.3856,0.118,9.00546,9.00546
709.00,8.98967,25.064553,0.000444,24.997870,-1.3853,0.118,9.00810,9.00810
710.00,8.99271,25.064601,0.000441,24.997838,-1.3850,0.118,9.01076,9.01076
711.00,8.99513,25.064604,0.000440,24.997798,-1.3847,0.118,9.01510,9.01510
712.00,8.99700,25.064632,0.000441,24.997769,-1.3845,0.118,9.02045,9.02045
713.00,8.99960,25.064637,0.000444,24.997772,-1.3842,0.118,9.02601,9.02601
714.00,9.00285,25.064639,0.000443,24.997778,-1.3841,0.118,9.03241,9.03241
715.00,9.00605,25.064691,0.000444,24.997834,-1.3841,0.118,9.03714,9.03714
716.00,9.00840,25.064749,0.000447,24.997841,-1.3840,0.118,9.03941,9.03941
717.00,9.01036,25.064772,0.000449,24.997841,-1.3837,0.118,9.04016,9.04016
718.00,9.01251,25.064815,0.000447,24.997794,-1.3835,0.118,9.04139,9.04139
719.00,9.01521,25.064924,0.000450,24.997831,-1.3832,0.118,9.04247,9.04247
720.00,9.02051,25.065008,0.000451,24.997831,-1.3829,0.118,9.04254,9.04254
721.00,9.02621,25.065052,0.000449,24.997843,-1.3827,0.118,9.04134,9.04134
722.00,9.03198,25.065072,0.000447,24.997858,-1.3826,0.119,9.03834,9.03834
723.00,9.03447,25.065104,0.000449,24.997866,-1.3825,0.119,9.03449,9.03449
724.00,9.03587,25.065044,0.000446,24.997787,-1.3823,0.119,9.02987,9.02987
725.00,9.03834,25.065016,0.000446,24.997792,-1.3821,0.119,9.02762,9.02762
726.00,9.04124,25.065098,0.000446,24.997848,-1.3819,0.119,9.02814,9.02814
727.00,9.04289,25.065125,0.000446,24.997858,-1.3817,0.119,9.03206,9.03206
728.00,9.04275,25.065204,0.000446,24.997919,-1.3816,0.119,9.03607,9.03607
729.00,9.04615,25.065312,0.000447,24.998017,-1.3814,0.120,9.03961,9.03961
730.00,9.04358,25.065325,0.000447,24.997981,-1.3812,0.120,9.04401,9.04401
731.00,9.03326,25.065324,0.000449,24.997942,-1.3811,0.120,9.04945,9.04945
732.00,9.02386,25.065340,0.000453,24.997890,-1.3809,0.119,9.05221,9.05221
733.00,9.02546,25.065296,0.000455,24.997820,-1.3807,0.119,9.05277,9.05277
734.00,9.02904,25.065302,0.000456,24.997773,-1.3805,0.119,9.05187,9.05187
735.00,9.03258,25.065352,0.000457,24.997809,-1.3802,0.119,9.04978,9.04978
736.00,9.03649,25.065349,0.000455,24.997818,-1.3800,0.120,9.04708,9.04708
737.00,9.04043,25.065410,0.000455,24.997896,-1.3798,0.120,9.04694,9.04694
738.00,9.04459,25.065469,0.000452,24.997962,-1.3796,0.120,9.04756,9.04756
739.00,9.04871,25.065526,0.000453,24.998000,-1.3794,0.120,9.04945,9.04945
740.00,9.05276,25.065505,0.000454,24.997953,-1.3792,0.120,9.05178,9.05178
741.00,9.05151,25.065446,0.000456,24.997924,-1.3790,0.120,9.05291,9.05291
742.00,9.05262,25.065426,0.000454,24.997910,-1.3788,0.120,9.05321,9.05321
743.00,9.04910,25.065431,0.000457,24.997884,-1.3786,0.120,9.05413,9.05413
744.00,9.04899,25.065397,0.000457,24.997825,-1.3784,0.120,9.05216,9.05216
745.00,9.04943,25.065451,0.000454,24.997871,-1.3782,0.120,9.04895,9.04895
746.00,9.05038,25.065565,0.000451,24.997899,-1.3780,0.120,9.04718,9.04718
747.00,9.05113,25.065579,0.000450,24.997879,-1.3778,0.120,9.04611,9.04611
748.00,9.05014,25.065618,0.000448,24.997843,-1.3776,0.121,9.04821,9.04821
749.00,9.04924,25.065686,0.000447,24.997877,-1.3774,0.121,9.05481,9.05481
750.00,9.04888,25.065722,0.000449,24.997819,-1.3772,0.121,9.06116,9.06116
751.00,9.04985,25.065730,0.000448,24.997811,-1.3770,0.121,9.06374,9.06374
752.00,9.04979,25.065780,0.000450,24.997771,-1.3769,0.121,9.06390,9.06390
753.00,9.04959,25.065786,0.000452,24.997767,-1.3767,0.121,9.06166,9.06166
754.00,9.04772,25.065806,0.000451,24.997784,-1.3765,0.121,9.05601,9.05601
755.00,9.04406,25.065833,0.000451,24.997815,-1.3764,0.121,9.04991,9.04991
756.00,9.04638,25.065883,0.000452,24.997837,-1.3763,0.121,9.04547,9.04547
757.00,9.05064,25.065937,0.000451,24.997916,-1.3761,0.121,9.04508,9.04508
758.00,9.06313,25.065968,0.000451,24.997969,-1.3760,0.121,9.04541,9.04541
759.00,9.07370,25.066043,0.000453,24.997996,-1.3758,0.121,9.04729,9.04729
760.00,9.07080,25.066086,0.000451,24.997990,-1.3754,0.122,9.05206,9.05206
761.00,9.05960,25.066178,0.000451,24.998031,-1.3752,0.122,9.05701,9.05701
762.00,9.05369,25.066256,0.000452,24.998046,-1.3749,0.122,9.06001,9.06001
763.00,9.04987,25.066290,0.000450,24.997995,-1.3747,0.122,9.06259,9.06259
764.00,9.04775,25.066322,0.000448,24.997947,-1.3745,0.122,9.06440,9.06440
765.00,9.04872,25.066337,0.000449,24.997953,-1.3742,0.122,9.06441,9.06441
766.00,9.04921,25.066276,0.000450,24.997861,-1.3740,0.122,9.06353,9.06353
767.00,9.04898,25.066296,0.000447,24.997837,-1.3737,0.122,9.06213,9.06213
768.00,9.05158,25.066361,0.000445,24.997865,-1.3733,0.122,9.05932,9.05932
769.00,9.05484,25.066407,0.000446,24.997881,-1.3730,0.123,9.05625,9.05625
770.00,9.05703,25.066519,0.000447,24.997957,-1.3728,0.123,9.05633,9.05633
771.00,9.05757,25.066588,0.000443,24.997934,-1.3726,0.123,9.05993,9.05993
772.00,9.05698,25.066635,0.000445,24.997918,-1.3724,0.123,9.06348,9.06348
773.00,9.05820,25.066716,0.000448,24.997928,-1.3723,0.123,9.06697,9.06697
774.00,9.05976,25.066686,0.000446,24.997856,-1.3721,0.123,9.06988,9.06988
775.00,9.05992,25.066721,0.000446,24.997763,-1.3720,0.123,9.06954,9.06954
776.00,9.05894,25.066842,0.000450,24.997824,-1.3719,0.123,9.06713,9.06713
777.00,9.05648,25.066900,0.000451,24.997875,-1.3718,0.123,9.06505,9.06505
778.00,9.05335,25.066932,0.000452,24.997869,-1.3716,0.123,9.06355,9.06355
779.00,9.05165,25.066966,0.000455,24.997936,-1.3715,0.123,9.06546,9.06546
780.00,9.06491,25.066957,0.000454,24.997952,-1.3713,0.123,9.06578,9.06578
781.00,9.07473,25.066897,0.000455,24.997947,-1.3711,0.123,9.06357,9.06357
782.00,9.07319,25.066864,0.000456,24.997820,-1.3709,0.123,9.06171,9.06171
783.00,9.06954,25.066841,0.000458,24.997773,-1.3706,0.123,9.05960,9.05960
784.00,9.06792,25.066916,0.000459,24.997741,-1.3704,0.123,9.05559,9.05559
785.00,9.06787,25.066947,0.000456,24.997733,-1.3702,0.123,9.05430,9.05430
786.00,9.06633,25.066965,0.000453,24.997677,-1.3698,0.123,9.05676,9.05676
787.00,9.06439,25.066987,0.000449,24.997734,-1.3695,0.124,9.05992,9.05992
788.00,9.06250,25.066983,0.000445,24.997791,-1.3692,0.124,9.06290,9.06290
789.00,9.06179,25.066997,0.000444,24.997852,-1.3688,0.124,9.06437,9.06437
790.00,9.06116,25.066971,0.000443,24.997838,-1.3685,0.124,9.06441,9.06441
791.00,9.05969,25.067037,0.000445,24.997867,-1.3683,0.124,9.06415,9.06415
792.00,9.05910,25.067154,0.000445,24.997930,-1.3680,0.124,9.06322,9.06322
793.00,9.06093,25.067204,0.000442,24.997875,-1.3678,0.124,9.06384,9.06384
794.00,9.06021,25.067264,0.000441,24.997797,-1.3677,0.125,9.06535,9.06535
795.00,9.05997,25.067356,0.000444,24.997811,-1.3675,0.125,9.06721,9.06721
796.00,9.06040,25.067378,0.000444,24.997808,-1.3673,0.125,9.06862,9.06862
797.00,9.06096,25.067395,0.000443,24.997803,-1.3671,0.125,9.07048,9.07048
798.00,9.06223,25.067469,0.000448,24.997827,-1.3669,0.125,9.07068,9.07068
799.00,9.06316,25.067491,0.000444,24.997845,-1.3667,0.125,9.07193,9.07193
800.00,9.06454,25.067491,0.000440,24.997818,-1.3665,0.125,9.07252,9.07252
801.00,9.06575,25.067561,0.000440,24.997837,-1.3662,0.125,9.07176,9.07176
802.00,9.06720,25.067531,0.000438,24.997773,-1.3660,0.126,9.07002,9.07002
803.00,9.06814,25.067532,0.000438,24.997783,-1.3656,0.126,9.06533,9.06533
804.00,9.06813,25.067584,0.000440,24.997801,-1.3653,0.126,9.05430,9.05430
805.00,9.06824,25.067632,0.000440,24.997783,-1.3652,0.126,9.04052,9.04052
806.00,9.06970,25.067707,0.000437,24.997777,-1.3649,0.126,9.02460,9.02460
807.00,9.07067,25.067730,0.000433,24.997747,-1.3647,0.126,9.00712,9.00712
808.00,9.07126,25.067799,0.000430,24.997786,-1.3645,0.126,8.99072,8.99072
809.00,9.07165,25.067734,0.000425,24.997673,-1.3641,0.127,8.97507,8.97507
810.00,9.07033,25.067793,0.000424,24.997716,-1.3638,0.127,8.95726,8.95726
@6,2.0001,4.0, 810.049000000006 
811.00,9.06695,25.067802,0.000424,24.997784,-1.3635,0.127,8.93728,8.93728
812.00,9.06677,25.067902,0.000427,24.997880,-1.3633,0.127,8.91437,8.91437
813.00,9.04756,25.067908,0.000428,24.997829,-1.3631,0.127,8.89176,8.89176
814.00,9.01960,25.068017,0.000428,24.997941,-1.3629,0.127,8.87217,8.87217
815.00,9.00185,25.068097,0.000432,24.997951,-1.3626,0.128,8.86021,8.86021
816.00,8.98710,25.068113,0.000430,24.997905,-1.3625,0.128,8.85366,8.85366
817.00,8.97960,25.068212,0.000433,24.997947,-1.3623,0.128,8.85306,8.85306
818.00,8.96552,25.068327,0.000435,24.998025,-1.3621,0.128,8.85496,8.85496
819.00,8.94125,25.068293,0.000438,24.997956,-1.3620,0.128,8.86153,8.86153
820.00,8.91286,25.068278,0.000437,24.997931,-1.3617,0.128,8.86827,8.86827
821.00,8.88698,25.068345,0.000442,24.997955,-1.3614,0.128,8.87463,8.87463
822.00,8.86528,25.068347,0.000443,24.997864,-1.3611,0.128,8.87791,8.87791
823.00,8.85253,25.068335,0.000444,24.997775,-1.3608,0.128,8.88251,8.88251
824.00,8.84359,25.068488,0.000443,24.997824,-1.3605,0.128,8.88497,8.88497
825.00,8.85288,25.068565,0.000442,24.997822,-1.3602,0.128,8.88947,8.88947
826.00,8.85439,25.068560,0.000443,24.997722,-1.3601,0.128,8.89377,8.89377
827.00,8.86189,25.068592,0.000443,24.997737,-1.3599,0.128,8.89901,8.89901
828.00,8.86232,25.068666,0.000444,24.997806,-1.3597,0.128,8.90263,8.90263
829.00,8.87607,25.068690,0.000447,24.997830,-1.3596,0.128,8.90780,8.90780
830.00,8.88659,25.068674,0.000449,24.997892,-1.3595,0.128,8.90968,8.90968
831.00,8.88609,25.068670,0.000447,24.997975,-1.3593,0.128,8.91223,8.91223
832.00,8.87876,25.068633,0.000445,24.997967,-1.3591,0.128,8.91582,8.91582
833.00,8.88478,25.068636,0.000442,24.997931,-1.3590,0.129,8.92245,8.92245
834.00,8.88895,25.068607,0.000441,24.997892,-1.3588,0.129,8.92924,8.92924
835.00,8.90868,25.068659,0.000442,24.997843,-1.3586,0.129,8.93627,8.93627
836.00,8.90778,25.068738,0.000441,24.997852,-1.3583,0.129,8.94460,8.94460
837.00,8.90461,25.068769,0.000444,24.997854,-1.3580,0.129,8.95283,8.95283
838.00,8.90341,25.068773,0.000448,24.997848,-1.3577,0.129,8.95907,8.95907
839.00,8.91421,25.068718,0.000448,24.997830,-1.3574,0.129,8.96414,8.96414
840.00,8.91837,25.068726,0.000446,24.997812,-1.3571,0.129,8.96769,8.96769
841.00,8.92053,25.068734,0.000449,24.997781,-1.3568,0.129,8.97090,8.97090
842.00,8.92282,25.068734,0.000450,24.997799,-1.3566,0.129,8.97516,8.97516
843.00,8.93626,25.068739,0.000450,24.997782,-1.3563,0.129,8.97833,8.97833
844.00,8.94822,25.068864,0.000452,24.997812,-1.3560,0.129,8.98072,8.98072
845.00,8.95380,25.068892,0.000456,24.997828,-1.3557,0.129,8.98400,8.98400
846.00,8.96189,25.068941,0.000453,24.997841,-1.3555,0.129,8.98705,8.98705
847.00,8.96385,25.068986,0.000451,24.997838,-1.3552,0.129,8.98877,8.98877
848.00,8.96760,25.068985,0.000450,24.997811,-1.3548,0.129,8.99307,8.99307
849.00,8.97350,25.069014,0.000449,24.997875,-1.3546,0.130,8.99828,8.99828
850.00,8.97152,25.068998,0.000447,24.997863,-1.3543,0.130,9.00326,9.00326
851.00,8.97819,25.069006,0.000449,24.997893,-1.3541,0.130,9.00891,9.00891
852.00,8.98496,25.069121,0.000451,24.997910,-1.3540,0.130,9.01685,9.01685
853.00,8.98341,25.069237,0.000451,24.997945,-1.3539,0.130,9.02253,9.02253
854.00,8.98553,25.069287,0.000453,24.997922,-1.3538,0.130,9.02525,9.02525
855.00,8.98788,25.069345,0.000455,24.997951,-1.3536,0.130,9.02563,9.02563
856.00,8.99302,25.069434,0.000457,24.997937,-1.3533,0.130,9.02649,9.02649
857.00,8.99395,25.069433,0.000456,24.997949,-1.3530,0.130,9.02815,9.02815
858.00,9.00300,25.069435,0.000459,24.997949,-1.3527,0.130,9.02984,9.02984
859.00,9.00900,25.069463,0.000460,24.997929,-1.3525,0.130,9.03132,9.03132
860.00,9.01519,25.069528,0.000462,24.997922,-1.3522,0.130,9.03413,9.03413
861.00,9.02233,25.069593,0.000460,24.997936,-1.3519,0.130,9.03626,9.03626
862.00,9.03082,25.069701,0.000458,24.997967,-1.3516,0.130,9.03563,9.03563
863.00,9.03185,25.069780,0.000452,24.997967,-1.3514,0.130,9.03459,9.03459
864.00,9.02399,25.069795,0.000447,24.998018,-1.3511,0.131,9.03551,9.03551
865.00,9.01576,25.069767,0.000445,24.997995,-1.3509,0.131,9.03830,9.03830
866.00,9.02593,25.069718,0.000443,24.997980,-1.3507,0.131,9.03902,9.03902
867.00,9.04135,25.069694,0.000444,24.997961,-1.3505,0.131,9.03992,9.03992
868.00,9.04080,25.069698,0.000443,24.997921,-1.3501,0.131,9.04220,9.04220
869.00,9.03507,25.069717,0.000442,24.997842,-1.3499,0.131,9.04341,9.04341
870.00,9.03575,25.069744,0.000441,24.997836,-1.3497,0.132,9.04402,9.04402
871.00,9.03625,25.069761,0.000440,24.997805,-1.3494,0.132,9.04729,9.04729
872.00,9.03735,25.069771,0.000442,24.997747,-1.3493,0.132,9.05112,9.05112
873.00,9.03864,25.069820,0.000449,24.997817,-1.3493,0.132,9.05543,9.05543
874.00,9.03912,25.069933,0.000449,24.997886,-1.3492,0.132,9.05808,9.05808
875.00,9.04037,25.070044,0.000449,24.997964,-1.3489,0.132,9.05942,9.05942
876.00,9.04213,25.070126,0.000452,24.997974,-1.3486,0.132,9.05916,9.05916
877.00,9.04327,25.070213,0.000453,24.998027,-1.3484,0.132,9.05603,9.05603
878.00,9.04492,25.070250,0.000449,24.998030,-1.3481,0.132,9.04921,9.04921
879.00,9.04659,25.070231,0.000450,24.997958,-1.3478,0.132,9.04675,9.04675
880.00,9.04778,25.070237,0.000452,24.997869,-1.3476,0.132,9.04766,9.04766
881.00,9.05626,25.070355,0.000454,24.997967,-1.3473,0.132,9.04992,9.04992
882.00,9.06258,25.070327,0.000452,24.997914,-1.3470,0.132,9.05244,9.05244
883.00,9.06140,25.070300,0.000450,24.997861,-1.3466,0.132,9.05528,9.05528
884.00,9.05832,25.070343,0.000448,24.997865,-1.3462,0.133,9.05622,9.05622
885.00,9.05402,25.070357,0.000447,24.997838,-1.3459,0.133,9.05527,9.05527
886.00,9.04954,25.070326,0.000445,24.997758,-1.3456,0.133,9.05327,9.05327
887.00,9.04518,25.070419,0.000446,24.997797,-1.3454,0.133,9.05147,9.05147
888.00,9.03689,25.070497,0.000450,24.997837,-1.3453,0.133,9.05203,9.05203
889.00,9.04432,25.070554,0.000450,24.997914,-1.3451,0.133,9.05347,9.05347
890.00,9.05691,25.070665,0.000450,24.998055,-1.3449,0.133,9.05507,9.05507
891.00,9.06513,25.070660,0.000450,24.998016,-1.3445,0.133,9.05669,9.05669
892.00,9.05862,25.070661,0.000448,24.997988,-1.3441,0.133,9.06268,9.06268
893.00,9.05556,25.070775,0.000448,24.998022,-1.3438,0.133,9.07080,9.07080
894.00,9.05493,25.070872,0.000450,24.997977,-1.3435,0.134,9.07757,9.07757
895.00,9.05479,25.070904,0.000451,24.997866,-1.3432,0.134,9.08345,9.08345
896.00,9.05458,25.070998,0.000451,24.997907,-1.3430,0.134,9.08618,9.08618
897.00,9.05400,25.070955,0.000451,24.997844,-1.3428,0.134,9.08623,9.08623
898.00,9.05532,25.070935,0.000452,24.997813,-1.3426,0.134,9.08293,9.08293
899.00,9.05635,25.070898,0.000453,24.997811,-1.3424,0.134,9.08128,9.08128
900.00,9.06034,25.070935,0.000453,24.997848,-1.3422,0.134,9.07778,9.07778
901.00,9.06471,25.070935,0.000457,24.997867,-1.3420,0.134,9.07486,9.07486
902.00,9.08012,25.071034,0.000460,24.997980,-1.3417,0.134,9.07093,9.07093
903.00,9.09168,25.071072,0.000460,24.998005,-1.3414,0.134,9.07010,9.07010
904.00,9.09006,25.071070,0.000458,24.997987,-1.3411,0.134,9.06806,9.06806
905.00,9.08600,25.071136,0.000456,24.998078,-1.3409,0.134,9.06751,9.06751
906.00,9.08393,25.071132,0.000450,24.998011,-1.3408,0.134,9.06949,9.06949
907.00,9.08063,25.071216,0.000451,24.997991,-1.3407,0.134,9.07178,9.07178
908.00,9.07726,25.071147,0.000450,24.997923,-1.3406,0.134,9.07149,9.07149
909.00,9.07445,25.071155,0.000447,24.997918,-1.3404,0.135,9.07191,9.07191
910.00,9.07168,25.071138,0.000447,24.997812,-1.3402,0.135,9.07358,9.07358
911.00,9.06813,25.071246,0.000449,24.997909,-1.3398,0.135,9.07429,9.07429
912.00,9.06869,25.071217,0.000442,24.997922,-1.3394,0.135,9.07574,9.07574
913.00,9.06953,25.071363,0.000443,24.997998,-1.3390,0.135,9.07831,9.07831
914.00,9.07005,25.071459,0.000448,24.998069,-1.3387,0.135,9.08029,9.08029
915.00,9.07106,25.071497,0.000449,24.998106,-1.3384,0.135,9.07971,9.07971
916.00,9.07230,25.071452,0.000446,24.997951,-1.3382,0.135,9.07613,9.07613
917.00,9.07345,25.071523,0.000450,24.997927,-1.3380,0.135,9.07190,9.07190
918.00,9.07424,25.071532,0.000450,24.997864,-1.3378,0.135,9.06981,9.06981
919.00,9.07570,25.071536,0.000448,24.997780,-1.3375,0.135,9.06971,9.06971
920.00,9.07672,25.071538,0.000447,24.997746,-1.3373,0.135,9.07144,9.07144
921.00,9.07791,25.071558,0.000446,24.997782,-1.3371,0.135,9.07461,9.07461
922.00,9.07999,25.071624,0.000445,24.997774,-1.3369,0.136,9.07787,9.07787
923.00,9.08175,25.071626,0.000438,24.997758,-1.3366,0.136,9.07812,9.07812
924.00,9.08237,25.071625,0.000434,24.997694,-1.3362,0.136,9.07881,9.07881
925.00,9.07465,25.071699,0.000432,24.997676,-1.3359,0.136,9.07803,9.07803
926.00,9.05955,25.071822,0.000435,24.997731,-1.3356,0.137,9.07780,9.07780
927.00,9.05853,25.071810,0.000436,24.997726,-1.3353,0.137,9.07705,9.07705
928.00,9.07312,25.071872,0.000438,24.997713,-1.3351,0.137,9.07782,9.07782
929.00,9.08170,25.071895,0.000441,24.997751,-1.3349,0.137,9.07788,9.07788
930.00,9.08025,25.071877,0.000443,24.997735,-1.3347,0.137,9.07964,9.07964
931.00,9.07863,25.071824,0.000443,24.997701,-1.3344,0.137,9.07989,9.07989
932.00,9.07931,25.071832,0.000440,24.997685,-1.3341,0.137,9.07980,9.07980
933.00,9.07803,25.071857,0.000442,24.997706,-1.3338,0.137,9.07920,9.07920
934.00,9.07869,25.071908,0.000444,24.997765,-1.3335,0.137,9.07851,9.07851
935.00,9.07877,25.071942,0.000444,24.997809,-1.3332,0.137,9.07791,9.07791
936.00,9.07919,25.072063,0.000441,24.997868,-1.3329,0.137,9.07852,9.07852
937.00,9.07984,25.072098,0.000439,24.997836,-1.3326,0.137,9.08021,9.08021
938.00,9.07923,25.072179,0.000441,24.997896,-1.3325,0.137,9.08111,9.08111
939.00,9.08027,25.072240,0.000440,24.997874,-1.3323,0.137,9.08116,9.08116
940.00,9.07913,25.072293,0.000439,24.997886,-1.3321,0.137,9.08014,9.08014
941.00,9.07925,25.072234,0.000440,24.997833,-1.3320,0.137,9.08250,9.08250
942.00,9.07728,25.072297,0.000444,24.997881,-1.3319,0.137,9.08583,9.08583
943.00,9.07825,25.072239,0.000444,24.997792,-1.3317,0.138,9.08789,9.08789
944.00,9.07845,25.072312,0.000443,24.997762,-1.3313,0.138,9.08718,9.08718
945.00,9.07912,25.072400,0.000443,24.997771,-1.3311,0.138,9.08834,9.08834
946.00,9.08056,25.072548,0.000448,24.997809,-1.3308,0.138,9.08851,9.08851
947.00,9.08198,25.072576,0.000445,24.997753,-1.3304,0.138,9.08507,9.08507
948.00,9.08220,25.072658,0.000445,24.997762,-1.3301,0.138,9.08166,9.08166
949.00,9.08349,25.072695,0.000446,24.997801,-1.3299,0.138,9.08098,9.08098
950.00,9.08438,25.072747,0.000446,24.997809,-1.3297,0.138,9.07895,9.07895
951.00,9.08494,25.072740,0.000444,24.997809,-1.3296,0.138,9.07454,9.07454
952.00,9.08650,25.072796,0.000446,24.997855,-1.3295,0.138,9.07385,9.07385
953.00,9.08604,25.072895,0.000445,24.997928,-1.3293,0.138,9.07034,9.07034
954.00,9.08406,25.073024,0.000447,24.997997,-1.3291,0.138,9.06041,9.06041
955.00,9.08377,25.073052,0.000445,24.997975,-1.3289,0.139,9.04762,9.04762
956.00,9.08278,25.073126,0.000443,24.997938,-1.3287,0.139,9.03345,9.03345
957.00,9.08016,25.073104,0.000443,24.997860,-1.3284,0.139,9.01962,9.01962
958.00,9.07840,25.073079,0.000439,24.997789,-1.3282,0.139,9.00750,9.00750
959.00,9.07477,25.072991,0.000434,24.997755,-1.3279,0.140,8.99524,8.99524
960.00,9.07356,25.072956,0.000433,24.997727,-1.3275,0.140,8.98051,8.98051
@7,2.0001,4.0, 960.091 
961.00,9.06969,25.072876,0.000431,24.997662,-1.3271,0.140,8.96524,8.96524
962.00,9.07431,25.072955,0.000429,24.997700,-1.3268,0.140,8.94613,8.94613
963.00,9.05547,25.073027,0.000431,24.997762,-1.3263,0.140,8.92723,8.92723
964.00,9.02700,25.073084,0.000435,24.997736,-1.3261,0.140,8.91506,8.91506
965.00,9.01188,25.073172,0.000435,24.997747,-1.3259,0.140,8.90978,8.90978
966.00,8.99867,25.073254,0.000438,24.997768,-1.3257,0.140,8.90851,8.90851
967.00,9.00481,25.073301,0.000437,24.997773,-1.3255,0.141,8.90873,8.90873
968.00,8.99457,25.073389,0.000439,24.997750,-1.3253,0.141,8.91129,8.91129
969.00,8.96566,25.073445,0.000436,24.997706,-1.3251,0.141,8.91262,8.91262
970.00,8.93836,25.073487,0.000439,24.997736,-1.3248,0.141,8.91130,8.91130
971.00,8.92168,25.073550,0.000443,24.997788,-1.3245,0.141,8.90937,8.90937
972.00,8.91023,25.073588,0.000449,24.997804,-1.3241,0.141,8.90847,8.90847
973.00,8.90060,25.073532,0.000448,24.997769,-1.3238,0.141,8.90793,8.90793
974.00,8.90472,25.073587,0.000449,24.997851,-1.3234,0.141,8.90953,8.90953
975.00,8.91186,25.073593,0.000451,24.997853,-1.3232,0.141,8.91479,8.91479
976.00,8.91520,25.073615,0.000450,24.997844,-1.3231,0.141,8.92288,8.92288
977.00,8.91151,25.073647,0.000449,24.997836,-1.3230,0.141,8.93370,8.93370
978.00,8.91304,25.073691,0.000452,24.997825,-1.3229,0.141,8.94523,8.94523
979.00,8.91146,25.073653,0.000452,24.997752,-1.3225,0.141,8.95449,8.95449
980.00,8.90535,25.073669,0.000451,24.997711,-1.3221,0.141,8.95919,8.95919
981.00,8.90577,25.073659,0.000454,24.997701,-1.3217,0.141,8.96186,8.96186
982.00,8.90681,25.073677,0.000454,24.997721,-1.3213,0.141,8.96324,8.96324
983.00,8.91043,25.073755,0.000452,24.997839,-1.3210,0.141,8.96231,8.96231
984.00,8.91950,25.073803,0.000452,24.997847,-1.3209,0.141,8.96052,8.96052
985.00,8.93160,25.073840,0.000451,24.997904,-1.3207,0.142,8.96217,8.96217
986.00,8.94609,25.073904,0.000450,24.997920,-1.3205,0.142,8.96528,8.96528
987.00,8.96087,25.073916,0.000447,24.997891,-1.3202,0.142,8.96770,8.96770
988.00,8.96796,25.073951,0.000447,24.997843,-1.3199,0.142,8.97182,8.97182
989.00,8.96557,25.074043,0.000449,24.997919,-1.3195,0.142,8.97807,8.97807
990.00,8.95532,25.074106,0.000449,24.997889,-1.3192,0.142,8.98532,8.98532
991.00,8.95969,25.074167,0.000448,24.997930,-1.3190,0.142,8.99283,8.99283
992.00,8.96776,25.074259,0.000451,24.997987,-1.3188,0.142,9.00019,9.00019
993.00,8.96322,25.074296,0.000451,24.997982,-1.3185,0.143,9.00599,9.00599
994.00,8.95691,25.074327,0.000450,24.997934,-1.3183,0.143,9.01074,9.01074
995.00,8.96336,25.074298,0.000452,24.997882,-1.3180,0.143,9.01560,9.01560
996.00,8.97491,25.074313,0.000452,24.997837,-1.3177,0.143,9.01891,9.01891
997.00,8.98002,25.074381,0.000450,24.997825,-1.3175,0.143,9.02160,9.02160
998.00,8.98403,25.074427,0.000453,24.997810,-1.3173,0.143,9.02532,9.02532
999.00,8.98807,25.074418,0.000454,24.997786,-1.3172,0.143,9.02979,9.02979
1000.00,8.99965,25.074493,0.000452,24.997838,-1.3170,0.143,9.03208,9.03208
1001.00,9.01225,25.074478,0.000452,24.997830,-1.3168,0.143,9.03199,9.03199
1002.00,9.01452,25.074457,0.000453,24.997853,-1.3165,0.143,9.03329,9.03329
1003.00,9.01428,25.074448,0.000451,24.997830,-1.3162,0.143,9.03616,9.03616
1004.00,9.01670,25.074507,0.000452,24.997865,-1.3159,0.143,9.03856,9.03856
1005.00,9.02162,25.074583,0.000454,24.997852,-1.3156,0.143,9.04080,9.04080
1006.00,9.02479,25.074727,0.000454,24.997887,-1.3153,0.143,9.04487,9.04487
1007.00,9.02672,25.074725,0.000455,24.997842,-1.3151,0.143,9.04689,9.04689
1008.00,9.02914,25.074756,0.000457,24.997832,-1.3149,0.143,9.04614,9.04614
1009.00,9.03274,25.074736,0.000453,24.997760,-1.3146,0.143,9.04499,9.04499
1010.00,9.03528,25.074732,0.000449,24.997748,-1.3144,0.144,9.04376,9.04376
1011.00,9.03706,25.074718,0.000449,24.997697,-1.3143,0.143,9.04132,9.04132
1012.00,9.03909,25.074813,0.000447,24.997748,-1.3140,0.144,9.04156,9.04156
1013.00,9.04124,25.074860,0.000448,24.997801,-1.3138,0.144,9.04613,9.04613
1014.00,9.04160,25.074877,0.000450,24.997818,-1.3136,0.144,9.05266,9.05266
1015.00,9.04128,25.074853,0.000452,24.997773,-1.3135,0.144,9.05945,9.05945
1016.00,9.04171,25.074861,0.000451,24.997802,-1.3133,0.144,9.06703,9.06703
1017.00,9.04350,25.074820,0.000453,24.997774,-1.3131,0.144,9.07231,9.07231
1018.00,9.04314,25.074835,0.000448,24.997728,-1.3128,0.144,9.07430,9.07430
1019.00,9.04151,25.074903,0.000445,24.997684,-1.3125,0.144,9.07494,9.07494
1020.00,9.03940,25.074980,0.000444,24.997726,-1.3121,0.145,9.07258,9.07258
1021.00,9.03772,25.075050,0.000446,24.997772,-1.3118,0.145,9.06895,9.06895
1022.00,9.04808,25.075118,0.000445,24.997738,-1.3116,0.145,9.06630,9.06630
1023.00,9.06490,25.075138,0.000446,24.997728,-1.3113,0.145,9.06272,9.06272
1024.00,9.07272,25.075199,0.000451,24.997830,-1.3110,0.145,9.06003,9.06003
1025.00,9.07382,25.075235,0.000450,24.997814,-1.3108,0.145,9.06164,9.06164
1026.00,9.07428,25.075278,0.000450,24.997770,-1.3106,0.145,9.06392,9.06392
1027.00,9.07253,25.075322,0.000453,24.997813,-1.3103,0.145,9.06450,9.06450
1028.00,9.07102,25.075387,0.000457,24.997877,-1.3100,0.145,9.06616,9.06616
1029.00,9.06935,25.075433,0.000457,24.997858,-1.3098,0.145,9.06443,9.06443
1030.00,9.06575,25.075422,0.000459,24.997849,-1.3096,0.145,9.05879,9.05879
1031.00,9.06327,25.075465,0.000456,24.997905,-1.3093,0.145,9.05369,9.05369
1032.00,9.06399,25.075517,0.000454,24.997904,-1.3091,0.145,9.05142,9.05142
1033.00,9.06458,25.075494,0.000452,24.997867,-1.3088,0.145,9.05076,9.05076
1034.00,9.06338,25.075462,0.000449,24.997833,-1.3084,0.145,9.05178,9.05178
1035.00,9.06339,25.075545,0.000453,24.997902,-1.3081,0.146,9.05410,9.05410
1036.00,9.06490,25.075619,0.000456,24.997951,-1.3078,0.146,9.05655,9.05655
1037.00,9.06526,25.075566,0.000454,24.997874,-1.3075,0.146,9.05832,9.05832
1038.00,9.06275,25.075650,0.000455,24.997876,-1.3074,0.146,9.06000,9.06000
1039.00,9.05418,25.075656,0.000455,24.997844,-1.3071,0.146,9.06287,9.06287
1040.00,9.04312,25.075715,0.000453,24.997814,-1.3069,0.146,9.06686,9.06686
1041.00,9.04327,25.075718,0.000454,24.997740,-1.3066,0.146,9.07067,9.07067
1042.00,9.05214,25.075767,0.000453,24.997775,-1.3063,0.146,9.07355,9.07355
1043.00,9.05442,25.075765,0.000451,24.997778,-1.3059,0.146,9.07385,9.07385
1044.00,9.05548,25.075867,0.000454,24.997868,-1.3056,0.146,9.07269,9.07269
1045.00,9.05926,25.075857,0.000456,24.997864,-1.3053,0.146,9.07106,9.07106
1046.00,9.06159,25.075833,0.000451,24.997841,-1.3051,0.147,9.06834,9.06834
1047.00,9.06297,25.075918,0.000452,24.997887,-1.3049,0.147,9.06487,9.06487
1048.00,9.06641,25.075925,0.000450,24.997872,-1.3047,0.147,9.06383,9.06383
1049.00,9.06855,25.076008,0.000449,24.997894,-1.3046,0.147,9.06531,9.06531
1050.00,9.06871,25.076077,0.000448,24.997912,-1.3044,0.147,9.06905,9.06905
1051.00,9.06755,25.076085,0.000449,24.997896,-1.3042,0.147,9.07289,9.07289
1052.00,9.06757,25.076162,0.000452,24.997904,-1.3039,0.147,9.07558,9.07558
1053.00,9.06889,25.076174,0.000451,24.997841,-1.3036,0.147,9.07600,9.07600
1054.00,9.06813,25.076150,0.000449,24.997801,-1.3034,0.147,9.07423,9.07423
1055.00,9.06626,25.076252,0.000450,24.997857,-1.3030,0.147,9.07015,9.07015
1056.00,9.06339,25.076269,0.000451,24.997834,-1.3027,0.148,9.06752,9.06752
1057.00,9.06153,25.076242,0.000447,24.997791,-1.3025,0.148,9.06872,9.06872
1058.00,9.06652,25.076405,0.000450,24.997883,-1.3021,0.148,9.07001,9.07001
1059.00,9.07505,25.076391,0.000447,24.997804,-1.3019,0.148,9.07147,9.07147
1060.00,9.07896,25.076362,0.000444,24.997792,-1.3017,0.148,9.07475,9.07475
1061.00,9.07572,25.076431,0.000445,24.997851,-1.3014,0.148,9.07827,9.07827
1062.00,9.07284,25.076451,0.000448,24.997855,-1.3011,0.148,9.07939,9.07939
1063.00,9.07264,25.076381,0.000448,24.997811,-1.3006,0.148,9.08066,9.08066
1064.00,9.07318,25.076476,0.000452,24.997866,-1.3002,0.148,9.08240,9.08240
1065.00,9.07431,25.076478,0.000451,24.997798,-1.2999,0.148,9.08274,9.08274
1066.00,9.07413,25.076556,0.000452,24.997751,-1.2996,0.148,9.08221,9.08221
1067.00,9.07489,25.076706,0.000452,24.997817,-1.2993,0.148,9.08078,9.08078
1068.00,9.07588,25.076743,0.000448,24.997756,-1.2992,0.148,9.07956,9.07956
1069.00,9.07618,25.076821,0.000446,24.997802,-1.2991,0.148,9.07984,9.07984
1070.00,9.07618,25.076900,0.000450,24.997837,-1.2988,0.148,9.08162,9.08162
1071.00,9.07670,25.076920,0.000447,24.997891,-1.2986,0.149,9.08234,9.08234
1072.00,9.07790,25.076945,0.000444,24.997900,-1.2984,0.149,9.08332,9.08332
1073.00,9.07862,25.076962,0.000447,24.997903,-1.2982,0.149,9.08654,9.08654
1074.00,9.07987,25.076920,0.000446,24.997842,-1.2979,0.149,9.08997,9.08997
1075.00,9.08142,25.076951,0.000444,24.997852,-1.2977,0.149,9.09065,9.09065
1076.00,9.08222,25.077017,0.000445,24.997875,-1.2975,0.149,9.09301,9.09301
1077.00,9.08288,25.076947,0.000444,24.997819,-1.2972,0.149,9.09637,9.09637
1078.00,9.08280,25.077058,0.000446,24.997928,-1.2969,0.150,9.09843,9.09843
1079.00,9.08395,25.077187,0.000448,24.997970,-1.2966,0.150,9.09870,9.09870
1080.00,9.08581,25.077197,0.000450,24.997966,-1.2962,0.150,9.09818,9.09818
1081.00,9.08697,25.077237,0.000452,24.997962,-1.2959,0.150,9.09783,9.09783
1082.00,9.08918,25.077356,0.000455,24.998029,-1.2956,0.150,9.09679,9.09679
1083.00,9.09157,25.077386,0.000456,24.998016,-1.2954,0.150,9.09502,9.09502
1084.00,9.09346,25.077327,0.000453,24.997979,-1.2953,0.150,9.09466,9.09466
1085.00,9.09418,25.077373,0.000450,24.998001,-1.2951,0.150,9.09583,9.09583
1086.00,9.09410,25.077393,0.000448,24.998019,-1.2949,0.150,9.09565,9.09565
1087.00,9.09442,25.077375,0.000449,24.998007,-1.2947,0.150,9.09506,9.09506
1088.00,9.09492,25.077362,0.000454,24.998002,-1.2944,0.150,9.09456,9.09456
1089.00,9.09473,25.077368,0.000455,24.998016,-1.2942,0.150,9.09410,9.09410
1090.00,9.09498,25.077435,0.000457,24.998016,-1.2940,0.150,9.09549,9.09549
1091.00,9.09587,25.077303,0.000455,24.997868,-1.2938,0.150,9.09759,9.09759
1092.00,9.09680,25.077249,0.000452,24.997793,-1.2935,0.150,9.09985,9.09985
1093.00,9.09725,25.077317,0.000447,24.997826,-1.2932,0.151,9.10123,9.10123
1094.00,9.09723,25.077393,0.000448,24.997795,-1.2929,0.151,9.09980,9.09980
1095.00,9.09724,25.077317,0.000448,24.997729,-1.2926,0.151,9.09676,9.09676
1096.00,9.09673,25.077464,0.000451,24.997801,-1.2923,0.151,9.09532,9.09532
1097.00,9.09703,25.077559,0.000450,24.997785,-1.2919,0.151,9.09368,9.09368
1098.00,9.09770,25.077493,0.000448,24.997688,-1.2915,0.151,9.09001,9.09001
1099.00,9.09755,25.077512,0.000448,24.997739,-1.2912,0.151,9.08821,9.08821
1100.00,9.09639,25.077560,0.000450,24.997794,-1.2910,0.151,9.08841,9.08841
1101.00,9.09603,25.077576,0.000450,24.997780,-1.2907,0.151,9.08631,9.08631
1102.00,9.09479,25.077635,0.000449,24.997787,-1.2905,0.151,9.08411,9.08411
1103.00,9.09438,25.077736,0.000451,24.997837,-1.2903,0.151,9.08093,9.08093
1104.00,9.09392,25.077865,0.000448,24.997915,-1.2901,0.152,9.07200,9.07200
1105.00,9.09361,25.077956,0.000444,24.997894,-1.2898,0.152,9.05850,9.05850
1106.00,9.09198,25.077942,0.000437,24.997850,-1.2896,0.152,9.04396,9.04396
1107.00,9.08963,25.077970,0.000436,24.997858,-1.2894,0.152,9.03022,9.03022
1108.00,9.08837,25.078049,0.000436,24.997883,-1.2892,0.153,9.02011,9.02011
1109.00,9.08623,25.078034,0.000434,24.997820,-1.2890,0.153,9.01081,9.01081
1110.00,9.08677,25.078134,0.000434,24.997878,-1.2888,0.153,9.00007,9.00007
@8,2.0001,4.0, 1110.019 
1111.00,9.08650,25.078283,0.000436,24.997965,-1.2887,0.153,8.98816,8.98816
1112.00,9.08200,25.078346,0.000435,24.997961,-1.2885,0.153,8.97384,8.97384
1113.00,9.06320,25.078414,0.000437,24.997951,-1.2882,0.153,8.95871,8.95871
1114.00,9.03743,25.078447,0.000439,24.997893,-1.2879,0.153,8.94926,8.94926
1115.00,9.02309,25.078456,0.000440,24.997852,-1.2876,0.153,8.94468,8.94468
1116.00,9.01548,25.078546,0.000444,24.997882,-1.2873,0.153,8.94430,8.94430
1117.00,9.01440,25.078578,0.000447,24.997896,-1.2870,0.153,8.94654,8.94654
1118.00,9.01241,25.078611,0.000448,24.997913,-1.2867,0.153,8.95071,8.95071
1119.00,8.99079,25.078674,0.000446,24.997926,-1.2864,0.154,8.95538,8.95538
1120.00,8.96943,25.078688,0.000447,24.997917,-1.2860,0.154,8.96100,8.96100
1121.00,8.95445,25.078651,0.000446,24.997851,-1.2856,0.154,8.96451,8.96451
1122.00,8.94206,25.078660,0.000447,24.997827,-1.2853,0.154,8.96690,8.96690
1123.00,8.93722,25.078671,0.000446,24.997790,-1.2849,0.154,8.96758,8.96758
1124.00,8.94334,25.078696,0.000447,24.997830,-1.2846,0.154,8.96644,8.96644
1125.00,8.94653,25.078670,0.000444,24.997766,-1.2844,0.154,8.96326,8.96326
1126.00,8.95249,25.078798,0.000450,24.997848,-1.2841,0.154,8.96322,8.96322
1127.00,8.95320,25.078875,0.000450,24.997901,-1.2840,0.154,8.96785,8.96785
1128.00,8.95802,25.078888,0.000453,24.997940,-1.2837,0.154,8.97404,8.97404
1129.00,8.96685,25.078859,0.000453,24.997880,-1.2834,0.154,8.98110,8.98110
1130.00,8.97434,25.078971,0.000456,24.997974,-1.2831,0.154,8.98852,8.98852
1131.00,8.96999,25.078911,0.000453,24.997907,-1.2829,0.154,8.99308,8.99308
1132.00,8.96524,25.078850,0.000451,24.997784,-1.2827,0.154,8.99475,8.99475
1133.00,8.96150,25.078904,0.000449,24.997695,-1.2824,0.154,8.99543,8.99543
1134.00,8.96089,25.078976,0.000449,24.997669,-1.2822,0.154,8.99430,8.99430
1135.00,8.95885,25.078894,0.000445,24.997514,-1.2821,0.155,8.99422,8.99422
1136.00,8.96990,25.078955,0.000444,24.997502,-1.2818,0.155,8.99651,8.99651
1137.00,8.98815,25.079111,0.000444,24.997640,-1.2815,0.155,8.99799,8.99799
1138.00,8.99235,25.079106,0.000446,24.997687,-1.2813,0.155,8.99982,8.99982
1139.00,8.99627,25.079195,0.000451,24.997765,-1.2810,0.155,9.00321,9.00321
1140.00,8.99586,25.079389,0.000457,24.997893,-1.2807,0.155,9.00822,9.00822
1141.00,8.99269,25.079456,0.000460,24.997941,-1.2803,0.155,9.01261,9.01261
1142.00,8.99664,25.079399,0.000461,24.997895,-1.2799,0.155,9.01829,9.01829
1143.00,8.99549,25.079470,0.000459,24.997924,-1.2796,0.155,9.02383,9.02383
1144.00,8.99092,25.079481,0.000453,24.997921,-1.2793,0.155,9.02779,9.02779
1145.00,8.99549,25.079429,0.000449,24.997858,-1.2791,0.155,9.03150,9.03150
1146.00,9.00376,25.079342,0.000450,24.997762,-1.2790,0.155,9.03798,9.03798
1147.00,9.00429,25.079460,0.000451,24.997833,-1.2788,0.155,9.04400,9.04400
1148.00,9.00473,25.079560,0.000449,24.997947,-1.2786,0.155,9.04814,9.04814
1149.00,9.00816,25.079544,0.000450,24.997945,-1.2783,0.155,9.05053,9.05053
1150.00,9.02033,25.079633,0.000448,24.998060,-1.2780,0.156,9.05006,9.05006
1151.00,9.02606,25.079748,0.000443,24.998166,-1.2777,0.156,9.04599,9.04599
1152.00,9.02937,25.079693,0.000443,24.998076,-1.2775,0.156,9.04269,9.04269
1153.00,9.03042,25.079555,0.000445,24.997881,-1.2772,0.156,9.04259,9.04259
1154.00,9.02833,25.079566,0.000445,24.997842,-1.2768,0.156,9.04727,9.04727
1155.00,9.03897,25.079583,0.000446,24.997787,-1.2765,0.156,9.05172,9.05172
1156.00,9.05817,25.079543,0.000445,24.997682,-1.2762,0.156,9.05582,9.05582
1157.00,9.06260,25.079672,0.000441,24.997784,-1.2759,0.156,9.06051,9.06051
1158.00,9.05301,25.079770,0.000439,24.997823,-1.2756,0.157,9.06452,9.06452
1159.00,9.03987,25.079852,0.000440,24.997870,-1.2754,0.157,9.06564,9.06564
1160.00,9.03775,25.079829,0.000441,24.997860,-1.2752,0.157,9.06968,9.06968
1161.00,9.04063,25.079952,0.000447,24.997972,-1.2750,0.157,9.07616,9.07616
1162.00,9.04596,25.079968,0.000452,24.998004,-1.2748,0.157,9.07906,9.07906
1163.00,9.05350,25.080044,0.000454,24.998071,-1.2745,0.157,9.08103,9.08103
1164.00,9.05785,25.080109,0.000453,24.998114,-1.2742,0.157,9.08155,9.08155
1165.00,9.06052,25.080288,0.000455,24.998159,-1.2738,0.157,9.07929,9.07929
1166.00,9.06355,25.080321,0.000452,24.998133,-1.2734,0.157,9.07633,9.07633
1167.00,9.06804,25.080333,0.000448,24.998110,-1.2730,0.157,9.07498,9.07498
1168.00,9.07161,25.080284,0.000447,24.998085,-1.2728,0.157,9.07299,9.07299
1169.00,9.07563,25.080257,0.000446,24.997978,-1.2725,0.157,9.07472,9.07472
1170.00,9.07905,25.080160,0.000442,24.997911,-1.2723,0.157,9.07977,9.07977
1171.00,9.08165,25.080128,0.000442,24.997887,-1.2721,0.158,9.08283,9.08283
1172.00,9.08301,25.080051,0.000441,24.997750,-1.2719,0.158,9.08491,9.08491
1173.00,9.07929,25.080167,0.000444,24.997797,-1.2716,0.158,9.08871,9.08871
1174.00,9.07812,25.080174,0.000444,24.997860,-1.2713,0.158,9.09186,9.09186
1175.00,9.07781,25.080180,0.000443,24.997869,-1.2709,0.158,9.09127,9.09127
1176.00,9.07995,25.080295,0.000445,24.997980,-1.2706,0.158,9.09105,9.09105
1177.00,9.07918,25.080355,0.000445,24.998020,-1.2702,0.158,9.09065,9.09065
1178.00,9.07980,25.080426,0.000444,24.998011,-1.2699,0.159,9.08908,9.08908
1179.00,9.08282,25.080540,0.000447,24.998020,-1.2696,0.159,9.08759,9.08759
1180.00,9.08486,25.080636,0.000451,24.998080,-1.2694,0.159,9.08797,9.08797
1181.00,9.08674,25.080558,0.000449,24.997974,-1.2692,0.159,9.08924,9.08924
1182.00,9.08702,25.080730,0.000453,24.998089,-1.2688,0.159,9.09249,9.09249
1183.00,9.08687,25.080651,0.000454,24.997992,-1.2684,0.159,9.09662,9.09662
1184.00,9.08776,25.080631,0.000454,24.997970,-1.2681,0.159,9.09940,9.09940
1185.00,9.08950,25.080617,0.000453,24.997932,-1.2678,0.159,9.10128,9.10128
1186.00,9.09113,25.080669,0.000455,24.997928,-1.2674,0.159,9.10222,9.10222
1187.00,9.09260,25.080608,0.000454,24.997828,-1.2671,0.159,9.10324,9.10324
1188.00,9.09355,25.080579,0.000453,24.997819,-1.2669,0.159,9.10459,9.10459
1189.00,9.09408,25.080547,0.000453,24.997784,-1.2665,0.159,9.10582,9.10582
1190.00,9.09443,25.080508,0.000454,24.997756,-1.2662,0.159,9.10657,9.10657
1191.00,9.09515,25.080511,0.000450,24.997789,-1.2659,0.159,9.10673,9.10673
1192.00,9.09702,25.080519,0.000448,24.997778,-1.2657,0.159,9.10623,9.10623
1193.00,9.09861,25.080680,0.000450,24.997833,-1.2655,0.159,9.10381,9.10381
1194.00,9.09923,25.080732,0.000447,24.997828,-1.2653,0.159,9.10168,9.10168
1195.00,9.09970,25.080857,0.000444,24.997891,-1.2652,0.160,9.09776,9.09776
1196.00,9.10133,25.080984,0.000446,24.997878,-1.2649,0.160,9.09378,9.09378
1197.00,9.10268,25.081036,0.000447,24.997905,-1.2647,0.160,9.09241,9.09241
1198.00,9.10239,25.081001,0.000441,24.997923,-1.2644,0.160,9.09444,9.09444
1199.00,9.10237,25.081031,0.000442,24.997916,-1.2641,0.160,9.09714,9.09714
1200.00,9.10229,25.081086,0.000447,24.997906,-1.2638,0.160,9.10409,9.10409
1201.00,9.10233,25.081100,0.000453,24.997944,-1.2636,0.160,9.11267,9.11267
1202.00,9.10041,25.081145,0.000455,24.997965,-1.2634,0.160,9.11662,9.11662
1203.00,9.09805,25.081201,0.000460,24.997974,-1.2631,0.160,9.11604,9.11604
1204.00,9.09393,25.081360,0.000462,24.998066,-1.2630,0.160,9.11267,9.11267
1205.00,9.08585,25.081349,0.000455,24.997984,-1.2628,0.160,9.10823,9.10823
1206.00,9.08246,25.081395,0.000450,24.997924,-1.2626,0.160,9.10292,9.10292
1207.00,9.09776,25.081448,0.000448,24.997854,-1.2624,0.160,9.09870,9.09870
1208.00,9.10913,25.081528,0.000444,24.997826,-1.2621,0.161,9.09693,9.09693
1209.00,9.11265,25.081471,0.000445,24.997713,-1.2618,0.161,9.09896,9.09896
1210.00,9.11846,25.081566,0.000447,24.997793,-1.2615,0.160,9.10074,9.10074
1211.00,9.12369,25.081576,0.000443,24.997800,-1.2612,0.161,9.10614,9.10614
1212.00,9.11762,25.081584,0.000441,24.997837,-1.2609,0.161,9.11279,9.11279
1213.00,9.10624,25.081661,0.000444,24.997913,-1.2606,0.161,9.11921,9.11921
1214.00,9.09698,25.081692,0.000447,24.997988,-1.2603,0.161,9.12361,9.12361
1215.00,9.09744,25.081666,0.000451,24.997998,-1.2601,0.161,9.12551,9.12551
1216.00,9.09780,25.081679,0.000453,24.997965,-1.2599,0.161,9.12379,9.12379
1217.00,9.09884,25.081714,0.000453,24.997968,-1.2597,0.161,9.12115,9.12115
1218.00,9.09962,25.081717,0.000454,24.997970,-1.2594,0.161,9.11733,9.11733
1219.00,9.10309,25.081803,0.000450,24.997988,-1.2591,0.161,9.11410,9.11410
1220.00,9.10735,25.081891,0.000444,24.997968,-1.2588,0.162,9.11377,9.11377
1221.00,9.12542,25.081817,0.000441,24.997899,-1.2585,0.162,9.11375,9.11375
1222.00,9.12883,25.081816,0.000441,24.997860,-1.2581,0.162,9.11539,9.11539
1223.00,9.12692,25.081797,0.000438,24.997802,-1.2578,0.162,9.11851,9.11851
1224.00,9.12343,25.081822,0.000439,24.997777,-1.2575,0.162,9.12131,9.12131
1225.00,9.12058,25.081864,0.000444,24.997806,-1.2573,0.162,9.12267,9.12267
1226.00,9.11926,25.082006,0.000445,24.997924,-1.2571,0.162,9.12274,9.12274
1227.00,9.11987,25.082069,0.000451,24.997958,-1.2570,0.162,9.12239,9.12239
1228.00,9.12045,25.082099,0.000452,24.997912,-1.2568,0.162,9.12299,9.12299
1229.00,9.11969,25.082034,0.000451,24.997891,-1.2567,0.162,9.12277,9.12277
1230.00,9.11828,25.081925,0.000448,24.997776,-1.2564,0.162,9.12405,9.12405
1231.00,9.11826,25.081961,0.000452,24.997773,-1.2560,0.162,9.12874,9.12874
1232.00,9.11909,25.081984,0.000447,24.997765,-1.2556,0.163,9.13111,9.13111
1233.00,9.12008,25.082039,0.000448,24.997837,-1.2553,0.163,9.13090,9.13090
1234.00,9.12178,25.082081,0.000447,24.997877,-1.2549,0.163,9.13273,9.13273
1235.00,9.12303,25.082161,0.000447,24.997938,-1.2546,0.163,9.13581,9.13581
1236.00,9.12460,25.082191,0.000447,24.997924,-1.2543,0.163,9.13341,9.13341
1237.00,9.12581,25.082253,0.000452,24.997986,-1.2541,0.163,9.13024,9.13024
1238.00,9.12683,25.082189,0.000449,24.997858,-1.2539,0.163,9.12886,9.12886
1239.00,9.12724,25.082245,0.000452,24.997781,-1.2536,0.163,9.12522,9.12522
1240.00,9.12907,25.082323,0.000453,24.997747,-1.2534,0.163,9.12037,9.12037
1241.00,9.13074,25.082362,0.000453,24.997740,-1.2532,0.163,9.12048,9.12048
1242.00,9.13240,25.082352,0.000449,24.997672,-1.2529,0.163,9.12355,9.12355
1243.00,9.13224,25.082433,0.000447,24.997711,-1.2527,0.163,9.12411,9.12411
1244.00,9.13254,25.082454,0.000447,24.997765,-1.2525,0.164,9.12485,9.12485
1245.00,9.13149,25.082382,0.000445,24.997721,-1.2522,0.164,9.12426,9.12426
1246.00,9.12882,25.082369,0.000442,24.997721,-1.2519,0.164,9.12092,9.12092
1247.00,9.12110,25.082456,0.000441,24.997754,-1.2515,0.164,9.11569,9.11569
1248.00,9.11919,25.082517,0.000444,24.997762,-1.2512,0.164,9.11368,9.11368
1249.00,9.12108,25.082647,0.000445,24.997781,-1.2509,0.164,9.11431,9.11431
1250.00,9.12185,25.082780,0.000447,24.997898,-1.2507,0.164,9.11647,9.11647
1251.00,9.12819,25.082804,0.000447,24.997882,-1.2505,0.164,9.11852,9.11852
1252.00,9.13207,25.082832,0.000448,24.997835,-1.2504,0.164,9.12202,9.12202
1253.00,9.12536,25.082928,0.000450,24.997875,-1.2503,0.164,9.12143,9.12143
1254.00,9.12086,25.082964,0.000448,24.997852,-1.2501,0.165,9.11318,9.11318
1255.00,9.11842,25.083051,0.000447,24.997874,-1.2498,0.165,9.09974,9.09974
1256.00,9.11946,25.083163,0.000448,24.997953,-1.2496,0.165,9.08594,9.08594
1257.00,9.11846,25.083132,0.000448,24.997993,-1.2494,0.165,9.07348,9.07348
1258.00,9.11745,25.083164,0.000445,24.998044,-1.2490,0.165,9.06469,9.06469
1259.00,9.11874,25.083125,0.000441,24.998048,-1.2488,0.165,9.05908,9.05908
1260.00,9.12319,25.083088,0.000439,24.997975,-1.2486,0.166,9.05451,9.05451
1261.00,9.12330,25.083061,0.000435,24.997912,-1.2483,0.166,9.04775,9.04775
@9,2.0001,4.0, 1260.061 
1262.00,9.12551,25.083127,0.000432,24.997926,-1.2480,0.166,9.03964,9.03964
1263.00,9.11089,25.083103,0.000431,24.997904,-1.2478,0.166,9.02903,9.02903
1264.00,9.07971,25.083168,0.000432,24.997960,-1.2476,0.166,9.02318,9.02318
1265.00,9.05996,25.083212,0.000433,24.997998,-1.2472,0.167,9.02019,9.02019
1266.00,9.05435,25.083312,0.000436,24.998070,-1.2470,0.167,9.02170,9.02170
1267.00,9.06211,25.083330,0.000438,24.998012,-1.2468,0.167,9.02302,9.02302
1268.00,9.06568,25.083396,0.000439,24.997978,-1.2465,0.167,9.02582,9.02582
1269.00,9.05158,25.083412,0.000439,24.997900,-1.2463,0.167,9.02633,9.02633
1270.00,9.03690,25.083451,0.000439,24.997862,-1.2460,0.167,9.02654,9.02654
1271.00,9.02032,25.083469,0.000438,24.997811,-1.2455,0.167,9.02637,9.02637
1272.00,9.02249,25.083521,0.000441,24.997807,-1.2452,0.167,9.02613,9.02613
1273.00,9.01418,25.083486,0.000444,24.997793,-1.2448,0.167,9.02517,9.02517
1274.00,9.02209,25.083480,0.000448,24.997782,-1.2445,0.167,9.02576,9.02576
1275.00,9.02223,25.083483,0.000449,24.997761,-1.2443,0.167,9.02674,9.02674
1276.00,9.02732,25.083378,0.000447,24.997666,-1.2442,0.167,9.02686,9.02686
1277.00,9.02940,25.083340,0.000445,24.997652,-1.2439,0.167,9.02770,9.02770
1278.00,9.02787,25.083371,0.000446,24.997656,-1.2436,0.167,9.03061,9.03061
1279.00,9.02490,25.083423,0.000444,24.997640,-1.2433,0.167,9.03541,9.03541
1280.00,9.02314,25.083501,0.000447,24.997735,-1.2429,0.167,9.04014,9.04014
1281.00,9.02650,25.083642,0.000452,24.997844,-1.2426,0.167,9.04459,9.04459
1282.00,9.02823,25.083755,0.000456,24.997960,-1.2423,0.167,9.04912,9.04912
1283.00,9.02327,25.083787,0.000457,24.997994,-1.2421,0.167,9.05157,9.05157
1284.00,9.02746,25.083836,0.000460,24.998089,-1.2420,0.167,9.05080,9.05080
1285.00,9.02811,25.083795,0.000457,24.998033,-1.2418,0.167,9.05049,9.05049
1286.00,9.02744,25.083825,0.000454,24.998058,-1.2416,0.168,9.05053,9.05053
1287.00,9.03222,25.083853,0.000454,24.997950,-1.2414,0.168,9.05035,9.05035
1288.00,9.03749,25.083934,0.000455,24.997900,-1.2412,0.168,9.05148,9.05148
1289.00,9.04812,25.083972,0.000456,24.997834,-1.2410,0.168,9.05263,9.05263
1290.00,9.05041,25.084024,0.000459,24.997839,-1.2408,0.168,9.05339,9.05339
1291.00,9.05195,25.084063,0.000459,24.997781,-1.2407,0.168,9.05468,9.05468
1292.00,9.05097,25.084125,0.000457,24.997865,-1.2405,0.168,9.05528,9.05528
1293.00,9.05065,25.084124,0.000454,24.997884,-1.2403,0.168,9.05781,9.05781
1294.00,9.04903,25.084178,0.000455,24.997966,-1.2401,0.168,9.06188,9.06188
1295.00,9.04933,25.084233,0.000456,24.997960,-1.2398,0.168,9.06452,9.06452
1296.00,9.05098,25.084250,0.000461,24.997986,-1.2394,0.168,9.06664,9.06664
1297.00,9.05250,25.084266,0.000459,24.997978,-1.2392,0.168,9.06840,9.06840
1298.00,9.05377,25.084305,0.000459,24.997982,-1.2390,0.168,9.06825,9.06825
1299.00,9.05469,25.084302,0.000455,24.997886,-1.2386,0.169,9.06814,9.06814
1300.00,9.05480,25.084298,0.000451,24.997827,-1.2383,0.169,9.06992,9.06992
1301.00,9.05715,25.084308,0.000449,24.997758,-1.2380,0.169,9.07118,9.07118
1302.00,9.06157,25.084290,0.000450,24.997728,-1.2377,0.169,9.07441,9.07441
1303.00,9.06369,25.084335,0.000450,24.997736,-1.2374,0.169,9.07910,9.07910
1304.00,9.06455,25.084371,0.000451,24.997777,-1.2372,0.169,9.08222,9.08222
1305.00,9.06679,25.084375,0.000453,24.997773,-1.2370,0.169,9.08241,9.08241
1306.00,9.06892,25.084416,0.000452,24.997798,-1.2368,0.169,9.08284,9.08284
1307.00,9.06987,25.084484,0.000451,24.997776,-1.2365,0.169,9.08193,9.08193
1308.00,9.07012,25.084425,0.000447,24.997693,-1.2363,0.169,9.07940,9.07940
1309.00,9.07288,25.084458,0.000449,24.997692,-1.2361,0.169,9.07800,9.07800
1310.00,9.07594,25.084490,0.000450,24.997714,-1.2358,0.169,9.07949,9.07949
1311.00,9.07910,25.084473,0.000449,24.997706,-1.2356,0.169,9.08290,9.08290
1312.00,9.08242,25.084480,0.000450,24.997736,-1.2354,0.169,9.08756,9.08756
1313.00,9.08809,25.084514,0.000453,24.997729,-1.2352,0.169,9.09367,9.09367
1314.00,9.08469,25.084571,0.000452,24.997796,-1.2350,0.169,9.09913,9.09913
1315.00,9.08191,25.084605,0.000452,24.997777,-1.2348,0.169,9.10284,9.10284
1316.00,9.08174,25.084673,0.000452,24.997794,-1.2347,0.170,9.10510,9.10510
1317.00,9.08264,25.084721,0.000453,24.997818,-1.2345,0.170,9.10483,9.10483
1318.00,9.08127,25.084906,0.000454,24.997965,-1.2341,0.170,9.10092,9.10092
1319.00,9.08288,25.084990,0.000453,24.998003,-1.2336,0.170,9.09772,9.09772
1320.00,9.08615,25.085130,0.000453,24.998116,-1.2331,0.170,9.09766,9.09766
1321.00,9.09297,25.085206,0.000454,24.998102,-1.2326,0.170,9.09850,9.09850
1322.00,9.10131,25.085235,0.000452,24.998088,-1.2322,0.170,9.10149,9.10149
1323.00,9.10592,25.085195,0.000452,24.998054,-1.2319,0.170,9.10744,9.10744
1324.00,9.10501,25.085078,0.000452,24.997860,-1.2316,0.170,9.11276,9.11276
1325.00,9.10220,25.085031,0.000452,24.997782,-1.2312,0.170,9.11649,9.11649
1326.00,9.10122,25.084997,0.000448,24.997786,-1.2310,0.170,9.11683,9.11683
1327.00,9.10184,25.084898,0.000445,24.997702,-1.2308,0.171,9.11641,9.11641
1328.00,9.10020,25.084925,0.000447,24.997675,-1.2305,0.171,9.11546,9.11546
1329.00,9.10087,25.085056,0.000448,24.997809,-1.2302,0.171,9.11423,9.11423
1330.00,9.10215,25.085107,0.000445,24.997881,-1.2299,0.171,9.11295,9.11295
1331.00,9.10734,25.085153,0.000442,24.997861,-1.2296,0.171,9.11443,9.11443
1332.00,9.11108,25.085214,0.000444,24.997861,-1.2293,0.171,9.11566,9.11566
1333.00,9.11140,25.085227,0.000442,24.997824,-1.2290,0.171,9.11710,9.11710
1334.00,9.11254,25.085268,0.000438,24.997797,-1.2288,0.171,9.11698,9.11698
1335.00,9.11298,25.085330,0.000440,24.997772,-1.2285,0.171,9.11628,9.11628
1336.00,9.11397,25.085385,0.000444,24.997810,-1.2282,0.171,9.11687,9.11687
1337.00,9.11554,25.085455,0.000445,24.997839,-1.2280,0.171,9.11685,9.11685
1338.00,9.11534,25.085518,0.000447,24.997950,-1.2278,0.171,9.11690,9.11690
1339.00,9.11573,25.085389,0.000449,24.997818,-1.2275,0.171,9.11866,9.11866
1340.00,9.11640,25.085429,0.000450,24.997793,-1.2273,0.171,9.12174,9.12174
1341.00,9.11704,25.085426,0.000450,24.997717,-1.2271,0.171,9.12285,9.12285
1342.00,9.11690,25.085537,0.000453,24.997743,-1.2268,0.171,9.12279,9.12279
1343.00,9.11748,25.085590,0.000448,24.997682,-1.2265,0.172,9.12105,9.12105
1344.00,9.11762,25.085762,0.000447,24.997822,-1.2263,0.172,9.11725,9.11725
1345.00,9.11799,25.085743,0.000446,24.997757,-1.2261,0.172,9.11339,9.11339
1346.00,9.11853,25.085810,0.000445,24.997783,-1.2258,0.172,9.11284,9.11284
1347.00,9.11913,25.085837,0.000442,24.997772,-1.2255,0.173,9.11617,9.11617
1348.00,9.11928,25.085880,0.000447,24.997815,-1.2252,0.172,9.12102,9.12102
1349.00,9.12007,25.085882,0.000448,24.997768,-1.2248,0.172,9.13013,9.13013
1350.00,9.12123,25.085958,0.000447,24.997815,-1.2245,0.173,9.13924,9.13924
1351.00,9.12148,25.086043,0.000447,24.997894,-1.2241,0.173,9.14705,9.14705
1352.00,9.11861,25.086111,0.000446,24.997932,-1.2238,0.173,9.15254,9.15254
1353.00,9.11183,25.086144,0.000445,24.997893,-1.2236,0.173,9.15748,9.15748
1354.00,9.10729,25.086167,0.000443,24.997902,-1.2234,0.173,9.16057,9.16057
1355.00,9.10820,25.086197,0.000444,24.997902,-1.2232,0.173,9.16580,9.16580
1356.00,9.12250,25.086176,0.000445,24.997804,-1.2229,0.173,9.16930,9.16930
1357.00,9.13476,25.086117,0.000446,24.997696,-1.2227,0.173,9.17350,9.17350
1358.00,9.13862,25.086084,0.000442,24.997652,-1.2224,0.173,9.17661,9.17661
1359.00,9.14661,25.086129,0.000441,24.997631,-1.2222,0.173,9.17722,9.17722
1360.00,9.15441,25.086094,0.000443,24.997641,-1.2220,0.173,9.17585,9.17585
1361.00,9.15784,25.086158,0.000443,24.997687,-1.2218,0.173,9.17540,9.17540
1362.00,9.16133,25.086255,0.000444,24.997757,-1.2215,0.174,9.17261,9.17261
1363.00,9.16601,25.086352,0.000447,24.997786,-1.2212,0.174,9.17061,9.17061
1364.00,9.16985,25.086452,0.000451,24.997787,-1.2209,0.173,9.17006,9.17006
1365.00,9.17326,25.086553,0.000446,24.997714,-1.2205,0.174,9.16978,9.16978
1366.00,9.17717,25.086561,0.000443,24.997689,-1.2202,0.174,9.17095,9.17095
1367.00,9.17693,25.086541,0.000443,24.997683,-1.2200,0.174,9.17348,9.17348
1368.00,9.17600,25.086528,0.000442,24.997671,-1.2197,0.174,9.17773,9.17773
1369.00,9.17432,25.086609,0.000444,24.997768,-1.2194,0.174,9.18441,9.18441
1370.00,9.17359,25.086546,0.000445,24.997762,-1.2191,0.174,9.18654,9.18654
1371.00,9.17488,25.086547,0.000446,24.997798,-1.2188,0.174,9.18717,9.18717
1372.00,9.17514,25.086566,0.000446,24.997737,-1.2185,0.174,9.18759,9.18759
1373.00,9.17400,25.086586,0.000444,24.997650,-1.2182,0.175,9.18367,9.18367
1374.00,9.17446,25.086569,0.000442,24.997568,-1.2180,0.175,9.17628,9.17628
1375.00,9.17507,25.086700,0.000444,24.997572,-1.2178,0.175,9.17171,9.17171
1376.00,9.17877,25.086840,0.000445,24.997612,-1.2177,0.175,9.16694,9.16694
1377.00,9.18167,25.087015,0.000445,24.997700,-1.2174,0.175,9.16554,9.16554
1378.00,9.18291,25.087182,0.000449,24.997832,-1.2172,0.175,9.16773,9.16773
1379.00,9.18556,25.087183,0.000448,24.997835,-1.2170,0.175,9.17021,9.17021
1380.00,9.18716,25.087141,0.000446,24.997880,-1.2168,0.175,9.17335,9.17335
1381.00,9.18456,25.087114,0.000446,24.997800,-1.2166,0.175,9.17526,9.17526
1382.00,9.18236,25.086993,0.000446,24.997734,-1.2166,0.175,9.17510,9.17510
1383.00,9.16908,25.086877,0.000444,24.997697,-1.2165,0.176,9.17609,9.17609
1384.00,9.16125,25.086840,0.000443,24.997679,-1.2162,0.176,9.18076,9.18076
1385.00,9.16117,25.086937,0.000445,24.997694,-1.2159,0.176,9.18399,9.18399
1386.00,9.16557,25.086944,0.000443,24.997716,-1.2156,0.176,9.18458,9.18458
1387.00,9.17160,25.087030,0.000444,24.997714,-1.2152,0.176,9.18277,9.18277
1388.00,9.17237,25.087218,0.000448,24.997778,-1.2149,0.176,9.17953,9.17953
1389.00,9.17354,25.087352,0.000449,24.997819,-1.2146,0.176,9.17488,9.17488
1390.00,9.17526,25.087333,0.000448,24.997809,-1.2143,0.176,9.17295,9.17295
1391.00,9.17434,25.087357,0.000450,24.997824,-1.2140,0.176,9.17590,9.17590
1392.00,9.17651,25.087374,0.000447,24.997822,-1.2138,0.176,9.18130,9.18130
1393.00,9.18521,25.087266,0.000441,24.997749,-1.2135,0.176,9.18564,9.18564
1394.00,9.19646,25.087240,0.000441,24.997731,-1.2134,0.176,9.18784,9.18784
1395.00,9.19014,25.087265,0.000443,24.997724,-1.2132,0.176,9.18763,9.18763
1396.00,9.17473,25.087301,0.000443,24.997688,-1.2129,0.176,9.18544,9.18544
1397.00,9.16815,25.087403,0.000448,24.997771,-1.2126,0.176,9.18212,9.18212
1398.00,9.17047,25.087419,0.000447,24.997718,-1.2123,0.177,9.18035,9.18035
1399.00,9.17474,25.087461,0.000443,24.997723,-1.2120,0.177,9.18075,9.18075
1400.00,9.18149,25.087566,0.000442,24.997713,-1.2118,0.177,9.18224,9.18224
1401.00,9.18763,25.087653,0.000443,24.997787,-1.2116,0.177,9.18462,9.18462
1402.00,9.18749,25.087699,0.000446,24.997846,-1.2113,0.177,9.18727,9.18727
1403.00,9.18519,25.087779,0.000448,24.997914,-1.2111,0.177,9.18671,9.18671
1404.00,9.18412,25.087831,0.000450,24.997937,-1.2108,0.177,9.17888,9.17888
1405.00,9.18463,25.087781,0.000447,24.997922,-1.2105,0.177,9.16768,9.16768
1406.00,9.18538,25.087814,0.000444,24.997945,-1.2103,0.177,9.15442,9.15442
1407.00,9.18451,25.087729,0.000438,24.997773,-1.2101,0.178,9.14119,9.14119
1408.00,9.18342,25.087761,0.000433,24.997762,-1.2100,0.178,9.13220,9.13220
1409.00,9.18465,25.087744,0.000430,24.997715,-1.2099,0.178,9.12857,9.12857
1410.00,9.18760,25.087791,0.000429,24.997709,-1.2096,0.179,9.12558,9.12558
1411.00,9.18957,25.087817,0.000428,24.997662,-1.2092,0.179,9.12300,9.12300
@10,2.0001,4.0, 1410.105 
1412.00,9.19071,25.087884,0.000428,24.997689,-1.2089,0.179,9.11797,9.11797
1413.00,9.17860,25.087937,0.000430,24.997665,-1.2085,0.179,9.11000,9.11000
1414.00,9.14729,25.088017,0.000431,24.997693,-1.2081,0.179,9.10337,9.10337
1415.00,9.13152,25.088104,0.000434,24.997735,-1.2079,0.179,9.10157,9.10157
1416.00,9.12503,25.088151,0.000436,24.997706,-1.2076,0.179,9.10284,9.10284
1417.00,9.12692,25.088192,0.000436,24.997669,-1.2073,0.179,9.10561,9.10561
1418.00,9.12850,25.088252,0.000440,24.997677,-1.2070,0.179,9.11039,9.11039
1419.00,9.12791,25.088226,0.000444,24.997629,-1.2068,0.179,9.11440,9.11440
1420.00,9.11665,25.088285,0.000445,24.997676,-1.2066,0.179,9.11706,9.11706
1421.00,9.11093,25.088268,0.000449,24.997674,-1.2064,0.179,9.11823,9.11823
1422.00,9.09945,25.088353,0.000450,24.997833,-1.2063,0.179,9.12015,9.12015
1423.00,9.09424,25.088318,0.000448,24.997834,-1.2061,0.179,9.12369,9.12369
1424.00,9.09592,25.088390,0.000447,24.997851,-1.2059,0.179,9.12777,9.12777
1425.00,9.10698,25.088416,0.000447,24.997804,-1.2057,0.180,9.13028,9.13028
1426.00,9.11341,25.088493,0.000446,24.997791,-1.2054,0.180,9.13421,9.13421
1427.00,9.11564,25.088522,0.000448,24.997743,-1.2051,0.180,9.13957,9.13957
1428.00,9.11623,25.088620,0.000452,24.997799,-1.2049,0.180,9.13879,9.13879
1429.00,9.11797,25.088622,0.000453,24.997752,-1.2046,0.180,9.13567,9.13567
1430.00,9.12015,25.088702,0.000453,24.997803,-1.2045,0.180,9.13286,9.13286
1431.00,9.12343,25.088712,0.000453,24.997808,-1.2043,0.180,9.12844,9.12844
1432.00,9.12754,25.088670,0.000453,24.997778,-1.2040,0.180,9.12361,9.12361
1433.00,9.13058,25.088757,0.000456,24.997821,-1.2038,0.180,9.12311,9.12311
1434.00,9.13470,25.088858,0.000459,24.997914,-1.2035,0.180,9.12567,9.12567
1435.00,9.13884,25.088781,0.000463,24.997896,-1.2032,0.180,9.12816,9.12816
1436.00,9.14167,25.088860,0.000465,24.998062,-1.2029,0.180,9.13055,9.13055
1437.00,9.14631,25.088970,0.000466,24.998098,-1.2027,0.180,9.13319,9.13319
1438.00,9.13186,25.088789,0.000459,24.997946,-1.2026,0.180,9.13420,9.13420
1439.00,9.12070,25.088706,0.000453,24.997837,-1.2024,0.180,9.13133,9.13133
1440.00,9.11982,25.088700,0.000447,24.997716,-1.2022,0.181,9.13048,9.13048
1441.00,9.12174,25.088749,0.000444,24.997634,-1.2020,0.181,9.13219,9.13219
1442.00,9.12539,25.088737,0.000443,24.997552,-1.2017,0.181,9.13361,9.13361
1443.00,9.12841,25.088831,0.000441,24.997576,-1.2013,0.181,9.13854,9.13854
1444.00,9.13051,25.088998,0.000444,24.997691,-1.2011,0.181,9.14543,9.14543
1445.00,9.13318,25.089074,0.000445,24.997712,-1.2008,0.181,9.14760,9.14760
1446.00,9.13356,25.089071,0.000445,24.997635,-1.2007,0.181,9.14493,9.14493
1447.00,9.13138,25.089235,0.000450,24.997718,-1.2005,0.181,9.14091,9.14091
1448.00,9.13005,25.089293,0.000453,24.997693,-1.2003,0.181,9.13553,9.13553
1449.00,9.11954,25.089325,0.000451,24.997681,-1.2001,0.181,9.13419,9.13419
1450.00,9.12746,25.089371,0.000450,24.997691,-1.2000,0.181,9.13820,9.13820
1451.00,9.14113,25.089393,0.000448,24.997745,-1.1998,0.181,9.14609,9.14609
1452.00,9.14622,25.089361,0.000444,24.997753,-1.1995,0.181,9.15518,9.15518
1453.00,9.15717,25.089430,0.000444,24.997802,-1.1992,0.182,9.16170,9.16170
1454.00,9.15337,25.089446,0.000447,24.997803,-1.1989,0.182,9.16333,9.16333
1455.00,9.13840,25.089480,0.000448,24.997841,-1.1986,0.182,9.16248,9.16248
1456.00,9.12826,25.089543,0.000453,24.997885,-1.1983,0.182,9.15978,9.15978
1457.00,9.12691,25.089499,0.000449,24.997836,-1.1980,0.182,9.15642,9.15642
1458.00,9.13235,25.089524,0.000449,24.997909,-1.1978,0.182,9.15494,9.15494
1459.00,9.14678,25.089436,0.000447,24.997817,-1.1975,0.182,9.15586,9.15586
1460.00,9.15818,25.089436,0.000448,24.997832,-1.1973,0.182,9.15573,9.15573
1461.00,9.16597,25.089352,0.000443,24.997717,-1.1971,0.182,9.15530,9.15530
1462.00,9.16613,25.089381,0.000443,24.997740,-1.1969,0.182,9.15568,9.15568
1463.00,9.16287,25.089426,0.000441,24.997743,-1.1966,0.182,9.15513,9.15513
1464.00,9.15988,25.089574,0.000442,24.997807,-1.1964,0.182,9.15551,9.15551
1465.00,9.15871,25.089672,0.000443,24.997808,-1.1961,0.182,9.15790,9.15790
1466.00,9.15793,25.089830,0.000447,24.997885,-1.1959,0.183,9.16034,9.16034
1467.00,9.15594,25.089969,0.000453,24.997946,-1.1957,0.182,9.16223,9.16223
1468.00,9.15509,25.089975,0.000455,24.997871,-1.1955,0.182,9.16410,9.16410
1469.00,9.15522,25.089957,0.000455,24.997832,-1.1951,0.183,9.16483,9.16483
1470.00,9.15549,25.089971,0.000456,24.997858,-1.1947,0.183,9.16477,9.16477
1471.00,9.15649,25.089916,0.000453,24.997810,-1.1944,0.183,9.16552,9.16552
1472.00,9.15817,25.089814,0.000448,24.997727,-1.1940,0.183,9.16482,9.16482
1473.00,9.15876,25.089845,0.000446,24.997748,-1.1938,0.183,9.16584,9.16584
1474.00,9.15968,25.089825,0.000446,24.997776,-1.1936,0.183,9.16856,9.16856
1475.00,9.16066,25.089850,0.000447,24.997769,-1.1935,0.183,9.17190,9.17190
1476.00,9.16213,25.089913,0.000448,24.997752,-1.1933,0.183,9.17191,9.17191
1477.00,9.16299,25.090027,0.000447,24.997814,-1.1931,0.183,9.17157,9.17157
1478.00,9.16413,25.090025,0.000446,24.997717,-1.1927,0.184,9.16912,9.16912
1479.00,9.16608,25.090160,0.000447,24.997778,-1.1925,0.184,9.16489,9.16489
1480.00,9.16730,25.090202,0.000444,24.997775,-1.1923,0.184,9.16101,9.16101
1481.00,9.16798,25.090236,0.000445,24.997820,-1.1921,0.184,9.16006,9.16006
1482.00,9.16920,25.090190,0.000448,24.997707,-1.1918,0.184,9.16269,9.16269
1483.00,9.17113,25.090300,0.000454,24.997784,-1.1916,0.184,9.16797,9.16797
1484.00,9.17816,25.090282,0.000452,24.997716,-1.1913,0.184,9.17376,9.17376
1485.00,9.17935,25.090276,0.000452,24.997674,-1.1910,0.184,9.17775,9.17775
1486.00,9.16806,25.090330,0.000451,24.997661,-1.1906,0.184,9.18135,9.18135
1487.00,9.16017,25.090374,0.000449,24.997672,-1.1903,0.184,9.18443,9.18443
1488.00,9.15859,25.090413,0.000447,24.997697,-1.1900,0.184,9.18636,9.18636
1489.00,9.16034,25.090396,0.000446,24.997617,-1.1897,0.184,9.18650,9.18650
1490.00,9.16261,25.090432,0.000443,24.997644,-1.1895,0.184,9.18829,9.18829
1491.00,9.16600,25.090427,0.000447,24.997654,-1.1893,0.184,9.19165,9.19165
1492.00,9.17361,25.090344,0.000446,24.997636,-1.1891,0.184,9.19224,9.19224
1493.00,9.18165,25.090262,0.000445,24.997613,-1.1889,0.184,9.19346,9.19346
1494.00,9.18247,25.090296,0.000446,24.997723,-1.1886,0.185,9.19460,9.19460
1495.00,9.18425,25.090368,0.000450,24.997785,-1.1883,0.185,9.19298,9.19298
1496.00,9.18567,25.090386,0.000445,24.997732,-1.1881,0.185,9.18905,9.18905
1497.00,9.18746,25.090570,0.000447,24.997849,-1.1880,0.185,9.18476,9.18476
1498.00,9.18876,25.090593,0.000447,24.997803,-1.1878,0.185,9.17933,9.17933
1499.00,9.18929,25.090695,0.000447,24.997749,-1.1876,0.185,9.17450,9.17450
1500.00,9.19025,25.090714,0.000444,24.997721,-1.1874,0.185,9.17254,9.17254
1501.00,9.19193,25.090816,0.000448,24.997791,-1.1871,0.185,9.17123,9.17123
1502.00,9.19256,25.090840,0.000449,24.997769,-1.1869,0.185,9.17108,9.17108
1503.00,9.19305,25.090952,0.000446,24.997799,-1.1866,0.185,9.17167,9.17167
1504.00,9.19123,25.090937,0.000444,24.997813,-1.1864,0.185,9.17424,9.17424
1505.00,9.18362,25.090970,0.000445,24.997858,-1.1861,0.186,9.17825,9.17825
1506.00,9.17782,25.090877,0.000446,24.997801,-1.1859,0.186,9.18515,9.18515
1507.00,9.17415,25.090883,0.000443,24.997714,-1.1857,0.186,9.19362,9.19362
1508.00,9.17329,25.090931,0.000447,24.997753,-1.1854,0.186,9.19992,9.19992
1509.00,9.17244,25.090968,0.000447,24.997749,-1.1850,0.186,9.20272,9.20272
1510.00,9.17230,25.091017,0.000450,24.997702,-1.1847,0.186,9.20216,9.20216
1511.00,9.17228,25.091028,0.000446,24.997640,-1.1844,0.186,9.19875,9.19875
1512.00,9.17303,25.091033,0.000446,24.997626,-1.1841,0.186,9.19459,9.19459
1513.00,9.17526,25.091015,0.000442,24.997616,-1.1838,0.186,9.19234,9.19234
1514.00,9.18162,25.091025,0.000443,24.997600,-1.1836,0.186,9.19049,9.19049
1515.00,9.19346,25.090959,0.000441,24.997554,-1.1834,0.186,9.18925,9.18925
1516.00,9.20574,25.091112,0.000443,24.997682,-1.1831,0.186,9.18853,9.18853
1517.00,9.20930,25.091162,0.000442,24.997727,-1.1829,0.187,9.18703,9.18703
1518.00,9.20494,25.091255,0.000445,24.997719,-1.1825,0.186,9.18736,9.18736
1519.00,9.19582,25.091352,0.000445,24.997750,-1.1823,0.187,9.19057,9.19057
1520.00,9.19235,25.091433,0.000444,24.997733,-1.1821,0.187,9.19480,9.19480
1521.00,9.19229,25.091402,0.000441,24.997702,-1.1819,0.187,9.19817,9.19817
1522.00,9.19055,25.091431,0.000443,24.997714,-1.1816,0.187,9.20295,9.20295
1523.00,9.18962,25.091404,0.000444,24.997754,-1.1814,0.187,9.20462,9.20462
1524.00,9.19028,25.091439,0.000446,24.997815,-1.1811,0.187,9.20368,9.20368
1525.00,9.19023,25.091492,0.000448,24.997852,-1.1809,0.187,9.20268,9.20268
1526.00,9.18991,25.091558,0.000451,24.997840,-1.1806,0.187,9.20386,9.20386
1527.00,9.19027,25.091662,0.000452,24.997876,-1.1804,0.187,9.20278,9.20278
1528.00,9.19470,25.091719,0.000451,24.997835,-1.1802,0.187,9.20227,9.20227
1529.00,9.19959,25.091726,0.000451,24.997758,-1.1800,0.187,9.20369,9.20369
1530.00,9.20165,25.091785,0.000451,24.997808,-1.1798,0.187,9.20384,9.20384
1531.00,9.20134,25.091759,0.000447,24.997778,-1.1796,0.188,9.20230,9.20230
1532.00,9.20201,25.091689,0.000444,24.997712,-1.1794,0.188,9.20244,9.20244
1533.00,9.20219,25.091766,0.000444,24.997731,-1.1793,0.188,9.20359,9.20359
1534.00,9.20285,25.091779,0.000444,24.997769,-1.1791,0.188,9.20416,9.20416
1535.00,9.20324,25.091718,0.000445,24.997693,-1.1789,0.188,9.20365,9.20365
1536.00,9.20345,25.091708,0.000448,24.997697,-1.1787,0.188,9.20357,9.20357
1537.00,9.20359,25.091769,0.000448,24.997673,-1.1785,0.188,9.20373,9.20373
1538.00,9.20376,25.091685,0.000451,24.997628,-1.1782,0.188,9.20244,9.20244
1539.00,9.20317,25.091695,0.000449,24.997626,-1.1780,0.188,9.19998,9.19998
1540.00,9.20284,25.091762,0.000449,24.997663,-1.1778,0.188,9.19824,9.19824
1541.00,9.20329,25.091877,0.000447,24.997716,-1.1775,0.189,9.19634,9.19634
1542.00,9.20324,25.091847,0.000448,24.997761,-1.1773,0.189,9.19376,9.19376
1543.00,9.20243,25.091921,0.000446,24.997820,-1.1771,0.189,9.19242,9.19242
1544.00,9.20130,25.091990,0.000450,24.997784,-1.1768,0.189,9.19141,9.19141
1545.00,9.20086,25.092048,0.000455,24.997745,-1.1766,0.188,9.19185,9.19185
1546.00,9.19965,25.092116,0.000459,24.997733,-1.1763,0.188,9.19183,9.19183
1547.00,9.19899,25.092200,0.000459,24.997716,-1.1759,0.188,9.19170,9.19170
1548.00,9.19830,25.092221,0.000456,24.997652,-1.1756,0.189,9.19140,9.19140
1549.00,9.19647,25.092303,0.000455,24.997702,-1.1752,0.189,9.19252,9.19252
1550.00,9.19540,25.092334,0.000449,24.997693,-1.1749,0.189,9.19321,9.19321
1551.00,9.19436,25.092290,0.000446,24.997616,-1.1745,0.189,9.19410,9.19410
1552.00,9.19288,25.092370,0.000445,24.997670,-1.1742,0.189,9.19485,9.19485
1553.00,9.19211,25.092488,0.000445,24.997718,-1.1740,0.189,9.19340,9.19340
1554.00,9.19159,25.092497,0.000442,24.997664,-1.1738,0.190,9.18660,9.18660
1555.00,9.19217,25.092605,0.000445,24.997756,-1.1736,0.190,9.17662,9.17662
1556.00,9.19276,25.092772,0.000444,24.997874,-1.1734,0.190,9.16464,9.16464
1557.00,9.19287,25.092789,0.000440,24.997845,-1.1732,0.190,9.15430,9.15430
1558.00,9.19333,25.092781,0.000435,24.997845,-1.1729,0.190,9.14781,9.14781
1559.00,9.19405,25.092690,0.000430,24.997807,-1.1726,0.191,9.14701,9.14701
1560.00,9.19535,25.092591,0.000423,24.997777,-1.1722,0.191,9.14696,9.14696
1561.00,9.19553,25.092493,0.000421,24.997740,-1.1718,0.192,9.14687,9.14687
@11,2.0001,4.0, 1560.036 
1562.00,9.19428,25.092506,0.000423,24.997735,-1.1714,0.192,9.14441,9.14441
1563.00,9.18586,25.092499,0.000430,24.997686,-1.1711,0.192,9.13876,9.13876
1564.00,9.16202,25.092643,0.000439,24.997776,-1.1708,0.191,9.13201,9.13201
1565.00,9.14588,25.092706,0.000442,24.997762,-1.1706,0.191,9.12949,9.12949
1566.00,9.13568,25.092698,0.000443,24.997700,-1.1704,0.191,9.13177,9.13177
1567.00,9.14295,25.092763,0.000444,24.997706,-1.1702,0.191,9.13522,9.13522
1568.00,9.15277,25.092866,0.000443,24.997785,-1.1700,0.191,9.13940,9.13940
1569.00,9.15668,25.092879,0.000441,24.997749,-1.1698,0.191,9.14495,9.14495
1570.00,9.14571,25.092961,0.000442,24.997715,-1.1696,0.192,9.15274,9.15274
1571.00,9.13476,25.093110,0.000445,24.997772,-1.1693,0.192,9.15944,9.15944
1572.00,9.13022,25.093091,0.000444,24.997764,-1.1689,0.192,9.16577,9.16577
1573.00,9.12772,25.093042,0.000442,24.997717,-1.1686,0.192,9.17069,9.17069
1574.00,9.12648,25.093039,0.000441,24.997698,-1.1683,0.192,9.17335,9.17335
1575.00,9.13297,25.093094,0.000442,24.997749,-1.1680,0.192,9.17272,9.17272
1576.00,9.14390,25.093136,0.000443,24.997735,-1.1677,0.192,9.17249,9.17249
1577.00,9.14653,25.093135,0.000447,24.997665,-1.1674,0.192,9.17199,9.17199
1578.00,9.14677,25.093216,0.000451,24.997656,-1.1671,0.192,9.17224,9.17224
1579.00,9.15212,25.093315,0.000453,24.997683,-1.1668,0.192,9.17356,9.17356
1580.00,9.17177,25.093326,0.000452,24.997638,-1.1665,0.192,9.17457,9.17457
1581.00,9.17946,25.093366,0.000453,24.997636,-1.1663,0.192,9.17236,9.17236
1582.00,9.17798,25.093484,0.000451,24.997697,-1.1662,0.192,9.17084,9.17084
1583.00,9.17275,25.093492,0.000450,24.997696,-1.1660,0.192,9.17120,9.17120
1584.00,9.17351,25.093559,0.000450,24.997753,-1.1658,0.192,9.17094,9.17094
1585.00,9.17348,25.093557,0.000449,24.997713,-1.1656,0.192,9.17028,9.17028
1586.00,9.17314,25.093554,0.000449,24.997704,-1.1654,0.192,9.17133,9.17133
1587.00,9.17257,25.093496,0.000452,24.997673,-1.1651,0.192,9.17355,9.17355
1588.00,9.17242,25.093372,0.000447,24.997574,-1.1648,0.193,9.17595,9.17595
1589.00,9.17261,25.093333,0.000444,24.997541,-1.1646,0.193,9.17809,9.17809
1590.00,9.17360,25.093386,0.000444,24.997592,-1.1642,0.193,9.17943,9.17943
1591.00,9.17342,25.093427,0.000444,24.997602,-1.1638,0.193,9.18075,9.18075
1592.00,9.17384,25.093497,0.000444,24.997660,-1.1635,0.193,9.18161,9.18161
1593.00,9.17463,25.093672,0.000449,24.997773,-1.1632,0.193,9.18093,9.18093
1594.00,9.17452,25.093651,0.000451,24.997691,-1.1631,0.193,9.17970,9.17970
1595.00,9.17473,25.093639,0.000450,24.997661,-1.1631,0.193,9.17869,9.17869
1596.00,9.17535,25.093624,0.000451,24.997677,-1.1629,0.193,9.17674,9.17674
1597.00,9.17686,25.093660,0.000450,24.997642,-1.1627,0.193,9.17186,9.17186
1598.00,9.17767,25.093766,0.000452,24.997647,-1.1625,0.193,9.16735,9.16735
1599.00,9.17696,25.093893,0.000454,24.997726,-1.1622,0.193,9.16567,9.16567
1600.00,9.17575,25.093969,0.000457,24.997767,-1.1619,0.193,9.16660,9.16660
1601.00,9.17457,25.094025,0.000453,24.997740,-1.1616,0.193,9.17124,9.17124
1602.00,9.17478,25.094035,0.000450,24.997758,-1.1613,0.193,9.17710,9.17710
1603.00,9.17495,25.093957,0.000449,24.997723,-1.1611,0.194,9.18166,9.18166
1604.00,9.17339,25.093945,0.000446,24.997692,-1.1609,0.194,9.18657,9.18657
1605.00,9.17203,25.094048,0.000445,24.997713,-1.1607,0.194,9.18795,9.18795
1606.00,9.16862,25.094053,0.000450,24.997697,-1.1605,0.194,9.18686,9.18686
1607.00,9.16471,25.094209,0.000453,24.997783,-1.1604,0.194,9.18790,9.18790
1608.00,9.16187,25.094221,0.000452,24.997752,-1.1601,0.194,9.19094,9.19094
1609.00,9.16652,25.094238,0.000451,24.997737,-1.1597,0.194,9.19312,9.19312
1610.00,9.17689,25.094256,0.000446,24.997765,-1.1594,0.194,9.19596,9.19596
1611.00,9.19025,25.094311,0.000445,24.997801,-1.1591,0.194,9.19665,9.19665
1612.00,9.18839,25.094320,0.000442,24.997781,-1.1588,0.194,9.19666,9.19666
1613.00,9.18779,25.094388,0.000440,24.997825,-1.1586,0.195,9.19492,9.19492
1614.00,9.18898,25.094443,0.000441,24.997884,-1.1583,0.195,9.19205,9.19205
1615.00,9.19125,25.094332,0.000442,24.997767,-1.1581,0.195,9.19021,9.19021
1616.00,9.19179,25.094433,0.000443,24.997799,-1.1580,0.195,9.18942,9.18942
1617.00,9.19235,25.094374,0.000446,24.997737,-1.1578,0.195,9.18755,9.18755
1618.00,9.19267,25.094421,0.000445,24.997712,-1.1577,0.195,9.18689,9.18689
1619.00,9.19196,25.094496,0.000447,24.997693,-1.1575,0.195,9.18590,9.18590
1620.00,9.19123,25.094633,0.000450,24.997792,-1.1572,0.195,9.18386,9.18386
1621.00,9.19047,25.094579,0.000447,24.997720,-1.1569,0.195,9.18161,9.18161
1622.00,9.18919,25.094665,0.000445,24.997739,-1.1567,0.195,9.18127,9.18127
1623.00,9.18873,25.094686,0.000447,24.997741,-1.1564,0.195,9.18385,9.18385
1624.00,9.18891,25.094670,0.000446,24.997744,-1.1561,0.195,9.18823,9.18823
1625.00,9.18814,25.094541,0.000443,24.997632,-1.1558,0.196,9.19245,9.19245
1626.00,9.18617,25.094495,0.000443,24.997632,-1.1556,0.196,9.19891,9.19891
1627.00,9.18470,25.094485,0.000445,24.997586,-1.1553,0.196,9.20271,9.20271
1628.00,9.18335,25.094542,0.000446,24.997605,-1.1550,0.196,9.19989,9.19989
1629.00,9.18179,25.094580,0.000447,24.997577,-1.1549,0.196,9.19599,9.19599
1630.00,9.17959,25.094790,0.000451,24.997686,-1.1546,0.196,9.19115,9.19115
1631.00,9.17686,25.094882,0.000455,24.997709,-1.1545,0.196,9.18422,9.18422
1632.00,9.18364,25.094915,0.000450,24.997711,-1.1544,0.196,9.17889,9.17889
1633.00,9.19849,25.094961,0.000449,24.997721,-1.1542,0.196,9.17740,9.17740
1634.00,9.20251,25.094951,0.000448,24.997671,-1.1539,0.196,9.17836,9.17836
1635.00,9.20337,25.094945,0.000447,24.997642,-1.1535,0.196,9.18050,9.18050
1636.00,9.20248,25.094953,0.000443,24.997596,-1.1532,0.196,9.18236,9.18236
1637.00,9.19926,25.094960,0.000444,24.997525,-1.1529,0.196,9.18249,9.18249
1638.00,9.18507,25.095058,0.000443,24.997602,-1.1525,0.197,9.18253,9.18253
1639.00,9.18473,25.095041,0.000441,24.997580,-1.1523,0.197,9.18327,9.18327
1640.00,9.17845,25.095028,0.000443,24.997518,-1.1522,0.197,9.18581,9.18581
1641.00,9.17815,25.095190,0.000446,24.997627,-1.1519,0.197,9.18942,9.18942
1642.00,9.18053,25.095271,0.000448,24.997714,-1.1515,0.197,9.19489,9.19489
1643.00,9.18034,25.095169,0.000446,24.997601,-1.1513,0.197,9.19900,9.19900
1644.00,9.17985,25.095251,0.000445,24.997681,-1.1510,0.197,9.20026,9.20026
1645.00,9.18080,25.095235,0.000439,24.997693,-1.1506,0.197,9.19922,9.19922
1646.00,9.18236,25.095173,0.000438,24.997611,-1.1504,0.198,9.19660,9.19660
1647.00,9.18006,25.095138,0.000435,24.997587,-1.1503,0.198,9.19341,9.19341
1648.00,9.17956,25.095198,0.000439,24.997625,-1.1502,0.198,9.19258,9.19258
1649.00,9.19354,25.095237,0.000439,24.997604,-1.1502,0.198,9.19281,9.19281
1650.00,9.19884,25.095329,0.000443,24.997646,-1.1501,0.198,9.19439,9.19439
1651.00,9.20026,25.095376,0.000444,24.997677,-1.1500,0.198,9.19698,9.19698
1652.00,9.19950,25.095449,0.000445,24.997748,-1.1499,0.198,9.19967,9.19967
1653.00,9.19692,25.095509,0.000442,24.997763,-1.1497,0.198,9.20015,9.20015
1654.00,9.19635,25.095556,0.000445,24.997748,-1.1494,0.198,9.19801,9.19801
1655.00,9.19670,25.095612,0.000443,24.997720,-1.1491,0.198,9.19541,9.19541
1656.00,9.19563,25.095629,0.000442,24.997695,-1.1488,0.198,9.19512,9.19512
1657.00,9.19562,25.095695,0.000441,24.997697,-1.1484,0.199,9.19615,9.19615
1658.00,9.19632,25.095727,0.000444,24.997713,-1.1480,0.199,9.19786,9.19786
1659.00,9.19591,25.095798,0.000444,24.997794,-1.1477,0.199,9.20103,9.20103
1660.00,9.19544,25.095768,0.000448,24.997775,-1.1475,0.199,9.20370,9.20370
1661.00,9.19569,25.095732,0.000449,24.997726,-1.1472,0.199,9.20246,9.20246
1662.00,9.19703,25.095797,0.000450,24.997759,-1.1470,0.199,9.20003,9.20003
1663.00,9.19766,25.095804,0.000450,24.997730,-1.1468,0.199,9.19988,9.19988
1664.00,9.19653,25.095801,0.000450,24.997695,-1.1466,0.199,9.19893,9.19893
1665.00,9.19789,25.095915,0.000452,24.997789,-1.1464,0.199,9.20083,9.20083
1666.00,9.19891,25.096061,0.000454,24.997875,-1.1463,0.199,9.20483,9.20483
1667.00,9.19857,25.096021,0.000452,24.997813,-1.1461,0.199,9.20730,9.20730
1668.00,9.19854,25.096099,0.000448,24.997868,-1.1458,0.200,9.20605,9.20605
1669.00,9.19925,25.096137,0.000445,24.997853,-1.1457,0.200,9.20585,9.20585
1670.00,9.20113,25.096130,0.000440,24.997819,-1.1455,0.200,9.20301,9.20301
1671.00,9.20318,25.096107,0.000438,24.997747,-1.1453,0.200,9.19991,9.19991
1672.00,9.20364,25.096102,0.000447,24.997685,-1.1451,0.200,9.19852,9.19852
1673.00,9.20325,25.096084,0.000451,24.997661,-1.1450,0.200,9.19855,9.19855
1674.00,9.20263,25.096139,0.000451,24.997721,-1.1449,0.200,9.19900,9.19900
1675.00,9.20307,25.096210,0.000454,24.997720,-1.1448,0.200,9.20046,9.20046
1676.00,9.20503,25.096235,0.000454,24.997787,-1.1446,0.200,9.20116,9.20116
1677.00,9.20365,25.096343,0.000450,24.997833,-1.1443,0.200,9.20212,9.20212
1678.00,9.20257,25.096363,0.000453,24.997753,-1.1441,0.200,9.20417,9.20417
1679.00,9.20236,25.096404,0.000453,24.997671,-1.1438,0.200,9.20533,9.20533
1680.00,9.20241,25.096442,0.000451,24.997687,-1.1435,0.200,9.20688,9.20688
1681.00,9.20298,25.096541,0.000453,24.997699,-1.1432,0.200,9.20891,9.20891
1682.00,9.20386,25.096596,0.000451,24.997741,-1.1429,0.200,9.21169,9.21169
1683.00,9.20521,25.096605,0.000451,24.997734,-1.1425,0.200,9.21560,9.21560
1684.00,9.20671,25.096634,0.000452,24.997766,-1.1423,0.200,9.21828,9.21828
1685.00,9.20725,25.096614,0.000450,24.997701,-1.1420,0.200,9.21909,9.21909
1686.00,9.20700,25.096619,0.000449,24.997727,-1.1419,0.201,9.21986,9.21986
1687.00,9.20757,25.096599,0.000450,24.997731,-1.1417,0.200,9.21857,9.21857
1688.00,9.20868,25.096661,0.000448,24.997776,-1.1416,0.201,9.21492,9.21492
1689.00,9.21023,25.096618,0.000445,24.997747,-1.1414,0.201,9.21329,9.21329
1690.00,9.21197,25.096638,0.000445,24.997756,-1.1411,0.201,9.21328,9.21328
1691.00,9.21377,25.096659,0.000443,24.997653,-1.1408,0.201,9.21407,9.21407
1692.00,9.21538,25.096751,0.000439,24.997655,-1.1405,0.201,9.21590,9.21590
1693.00,9.21527,25.096886,0.000442,24.997733,-1.1402,0.202,9.21808,9.21808
1694.00,9.21521,25.096928,0.000443,24.997712,-1.1398,0.202,9.21931,9.21931
1695.00,9.21563,25.096952,0.000445,24.997696,-1.1395,0.202,9.21963,9.21963
1696.00,9.21629,25.096953,0.000447,24.997707,-1.1393,0.202,9.21803,9.21803
1697.00,9.21671,25.096945,0.000450,24.997609,-1.1392,0.202,9.21441,9.21441
1698.00,9.21606,25.096922,0.000448,24.997480,-1.1390,0.202,9.21126,9.21126
1699.00,9.21585,25.096969,0.000449,24.997446,-1.1387,0.202,9.21000,9.21000
1700.00,9.21567,25.097131,0.000449,24.997549,-1.1385,0.202,9.20952,9.20952
1701.00,9.21489,25.097163,0.000451,24.997526,-1.1383,0.202,9.21061,9.21061
1702.00,9.21406,25.097227,0.000449,24.997621,-1.1379,0.202,9.21420,9.21420
1703.00,9.21416,25.097310,0.000449,24.997730,-1.1377,0.202,9.21707,9.21707
1704.00,9.21465,25.097385,0.000447,24.997811,-1.1375,0.202,9.21240,9.21240
1705.00,9.21396,25.097351,0.000448,24.997760,-1.1373,0.202,9.20210,9.20210
1706.00,9.21237,25.097486,0.000444,24.997886,-1.1372,0.203,9.19025,9.19025
1707.00,9.21277,25.097505,0.000441,24.997833,-1.1371,0.203,9.17822,9.17822
1708.00,9.21246,25.097495,0.000438,24.997779,-1.1369,0.203,9.16828,9.16828
1709.00,9.21122,25.097555,0.000438,24.997822,-1.1369,0.203,9.16475,9.16475
1710.00,9.21422,25.097577,0.000434,24.997841,-1.1368,0.204,9.16487,9.16487
1711.00,9.21618,25.097523,0.000431,24.997745,-1.1367,0.204,9.16515,9.16515
@12,2.0001,4.0, 1710.07900000001 
1712.00,9.22123,25.097525,0.000433,24.997808,-1.1364,0.204,9.16539,9.16539
1713.00,9.21869,25.097478,0.000433,24.997737,-1.1361,0.204,9.16390,9.16390
1714.00,9.19037,25.097486,0.000432,24.997746,-1.1357,0.204,9.16205,9.16205
1715.00,9.16436,25.097511,0.000434,24.997723,-1.1353,0.204,9.16296,9.16296
1716.00,9.15686,25.097576,0.000440,24.997743,-1.1350,0.204,9.16571,9.16571
1717.00,9.16108,25.097633,0.000443,24.997719,-1.1347,0.204,9.16732,9.16732
1718.00,9.16563,25.097748,0.000444,24.997809,-1.1345,0.204,9.16912,9.16912
1719.00,9.16412,25.097743,0.000450,24.997771,-1.1342,0.204,9.17217,9.17217
1720.00,9.16373,25.097688,0.000453,24.997747,-1.1340,0.204,9.17555,9.17555
1721.00,9.16477,25.097600,0.000452,24.997689,-1.1337,0.204,9.17933,9.17933
1722.00,9.16591,25.097584,0.000450,24.997691,-1.1334,0.204,9.18334,9.18334
1723.00,9.16607,25.097580,0.000450,24.997615,-1.1332,0.204,9.18880,9.18880
1724.00,9.16629,25.097556,0.000446,24.997566,-1.1330,0.204,9.19514,9.19514
1725.00,9.16829,25.097559,0.000442,24.997538,-1.1329,0.204,9.19978,9.19978
1726.00,9.17088,25.097617,0.000443,24.997601,-1.1327,0.204,9.20362,9.20362
1727.00,9.17334,25.097625,0.000444,24.997563,-1.1324,0.204,9.20805,9.20805
1728.00,9.17625,25.097657,0.000445,24.997602,-1.1322,0.205,9.20907,9.20907
1729.00,9.17916,25.097732,0.000446,24.997610,-1.1321,0.205,9.20588,9.20588
1730.00,9.18335,25.097860,0.000447,24.997671,-1.1319,0.205,9.20165,9.20165
1731.00,9.18918,25.097899,0.000444,24.997653,-1.1317,0.205,9.19807,9.19807
1732.00,9.19466,25.097937,0.000439,24.997632,-1.1315,0.205,9.19670,9.19670
1733.00,9.19974,25.097965,0.000438,24.997638,-1.1314,0.205,9.19815,9.19815
1734.00,9.20456,25.098000,0.000440,24.997640,-1.1311,0.205,9.20088,9.20088
1735.00,9.20629,25.098003,0.000441,24.997620,-1.1309,0.205,9.20442,9.20442
1736.00,9.20833,25.098069,0.000444,24.997593,-1.1307,0.205,9.20800,9.20800
1737.00,9.20810,25.098139,0.000448,24.997668,-1.1305,0.205,9.20855,9.20855
1738.00,9.20285,25.098118,0.000447,24.997683,-1.1303,0.205,9.20579,9.20579
1739.00,9.19435,25.098089,0.000447,24.997662,-1.1300,0.205,9.20491,9.20491
1740.00,9.19107,25.098177,0.000448,24.997656,-1.1298,0.205,9.20508,9.20508
1741.00,9.19538,25.098178,0.000443,24.997590,-1.1295,0.205,9.20644,9.20644
1742.00,9.20462,25.098195,0.000443,24.997530,-1.1292,0.205,9.20783,9.20783
1743.00,9.20710,25.098363,0.000445,24.997588,-1.1290,0.205,9.21150,9.21150
1744.00,9.20750,25.098509,0.000445,24.997659,-1.1288,0.206,9.21433,9.21433
1745.00,9.20614,25.098489,0.000446,24.997707,-1.1286,0.206,9.21682,9.21682
1746.00,9.20633,25.098530,0.000449,24.997755,-1.1284,0.206,9.21645,9.21645
1747.00,9.20775,25.098565,0.000451,24.997847,-1.1282,0.206,9.21564,9.21564
1748.00,9.20775,25.098476,0.000450,24.997833,-1.1280,0.206,9.21432,9.21432
1749.00,9.20824,25.098366,0.000450,24.997706,-1.1277,0.206,9.21204,9.21204
1750.00,9.20900,25.098427,0.000448,24.997715,-1.1274,0.206,9.20885,9.20885
1751.00,9.21094,25.098436,0.000448,24.997789,-1.1273,0.206,9.20594,9.20594
1752.00,9.21138,25.098422,0.000443,24.997717,-1.1272,0.206,9.20576,9.20576
1753.00,9.21080,25.098523,0.000447,24.997714,-1.1269,0.206,9.20610,9.20610
1754.00,9.20974,25.098687,0.000446,24.997873,-1.1267,0.207,9.20585,9.20585
1755.00,9.20968,25.098775,0.000446,24.997910,-1.1265,0.207,9.20806,9.20806
1756.00,9.21053,25.098830,0.000448,24.997875,-1.1262,0.207,9.21250,9.21250
1757.00,9.21080,25.098842,0.000450,24.997856,-1.1259,0.207,9.21537,9.21537
1758.00,9.21163,25.098829,0.000449,24.997832,-1.1256,0.207,9.21761,9.21761
1759.00,9.21218,25.098897,0.000452,24.997853,-1.1254,0.207,9.22035,9.22035
1760.00,9.21196,25.098834,0.000451,24.997750,-1.1252,0.207,9.22176,9.22176
1761.00,9.21251,25.098882,0.000450,24.997774,-1.1250,0.207,9.22071,9.22071
1762.00,9.21175,25.098982,0.000450,24.997795,-1.1248,0.207,9.22069,9.22069
1763.00,9.21156,25.099059,0.000450,24.997816,-1.1246,0.207,9.22098,9.22098
1764.00,9.21256,25.098958,0.000447,24.997753,-1.1245,0.207,9.22093,9.22093
1765.00,9.21540,25.099051,0.000447,24.997876,-1.1242,0.207,9.21983,9.21983
1766.00,9.21681,25.099085,0.000445,24.997832,-1.1240,0.207,9.21913,9.21913
1767.00,9.21750,25.099079,0.000443,24.997843,-1.1238,0.208,9.21636,9.21636
1768.00,9.21844,25.099121,0.000442,24.997860,-1.1235,0.208,9.21305,9.21305
1769.00,9.21835,25.099153,0.000443,24.997799,-1.1234,0.208,9.21064,9.21064
1770.00,9.21755,25.099160,0.000444,24.997663,-1.1231,0.208,9.20999,9.20999
1771.00,9.21631,25.099236,0.000445,24.997749,-1.1229,0.208,9.21081,9.21081
1772.00,9.21630,25.099254,0.000446,24.997751,-1.1228,0.208,9.21395,9.21395
1773.00,9.21717,25.099240,0.000445,24.997736,-1.1227,0.208,9.21794,9.21794
1774.00,9.21718,25.099260,0.000445,24.997753,-1.1226,0.208,9.22256,9.22256
1775.00,9.21756,25.099286,0.000444,24.997814,-1.1225,0.208,9.22882,9.22882
1776.00,9.21712,25.099223,0.000443,24.997742,-1.1224,0.208,9.23206,9.23206
1777.00,9.21668,25.099313,0.000449,24.997752,-1.1221,0.208,9.22961,9.22961
1778.00,9.21568,25.099351,0.000450,24.997779,-1.1218,0.208,9.22807,9.22807
1779.00,9.21473,25.099469,0.000451,24.997879,-1.1215,0.208,9.22719,9.22719
1780.00,9.21498,25.099465,0.000451,24.997864,-1.1211,0.208,9.22440,9.22440
1781.00,9.21810,25.099458,0.000452,24.997856,-1.1208,0.208,9.22098,9.22098
1782.00,9.22330,25.099388,0.000447,24.997765,-1.1205,0.208,9.22138,9.22138
1783.00,9.22861,25.099473,0.000447,24.997769,-1.1203,0.209,9.22311,9.22311
1784.00,9.23324,25.099436,0.000445,24.997662,-1.1201,0.209,9.22454,9.22454
1785.00,9.24287,25.099503,0.000445,24.997593,-1.1199,0.209,9.22558,9.22558
1786.00,9.23359,25.099639,0.000443,24.997672,-1.1196,0.209,9.23132,9.23132
1787.00,9.21484,25.099761,0.000443,24.997784,-1.1194,0.209,9.23658,9.23658
1788.00,9.21817,25.099668,0.000440,24.997726,-1.1192,0.209,9.23769,9.23769
1789.00,9.22377,25.099680,0.000443,24.997745,-1.1189,0.209,9.23727,9.23727
1790.00,9.22178,25.099720,0.000445,24.997883,-1.1186,0.209,9.23516,9.23516
1791.00,9.22356,25.099806,0.000449,24.997894,-1.1185,0.209,9.23002,9.23002
1792.00,9.22544,25.099788,0.000451,24.997839,-1.1182,0.209,9.22638,9.22638
1793.00,9.22686,25.099813,0.000455,24.997849,-1.1180,0.209,9.22552,9.22552
1794.00,9.23083,25.099884,0.000454,24.997918,-1.1179,0.209,9.22429,9.22429
1795.00,9.23176,25.099820,0.000451,24.997880,-1.1177,0.209,9.22394,9.22394
1796.00,9.23095,25.099703,0.000446,24.997796,-1.1174,0.210,9.22307,9.22307
1797.00,9.23310,25.099727,0.000446,24.997802,-1.1172,0.210,9.22260,9.22260
1798.00,9.23323,25.099735,0.000444,24.997787,-1.1169,0.210,9.22329,9.22329
1799.00,9.23154,25.099834,0.000443,24.997769,-1.1166,0.210,9.22590,9.22590
1800.00,9.23018,25.099909,0.000442,24.997741,-1.1165,0.210,9.22734,9.22734
1801.00,9.22839,25.099963,0.000447,24.997756,-1.1165,0.210,9.23017,9.23017
1802.00,9.22862,25.100028,0.000444,24.997763,-1.1163,0.210,9.23192,9.23192
1803.00,9.22705,25.100086,0.000444,24.997757,-1.1162,0.210,9.23121,9.23121
1804.00,9.22530,25.100045,0.000441,24.997732,-1.1160,0.211,9.22738,9.22738
1805.00,9.22510,25.100106,0.000440,24.997712,-1.1157,0.211,9.22551,9.22551
1806.00,9.22558,25.100272,0.000439,24.997760,-1.1154,0.211,9.22640,9.22640
1807.00,9.22565,25.100235,0.000440,24.997661,-1.1151,0.211,9.22819,9.22819
1808.00,9.22763,25.100341,0.000440,24.997745,-1.1148,0.211,9.22954,9.22954
1809.00,9.22833,25.100412,0.000442,24.997780,-1.1144,0.211,9.23245,9.23245
1810.00,9.22757,25.100445,0.000443,24.997833,-1.1142,0.211,9.23527,9.23527
1811.00,9.22721,25.100442,0.000439,24.997805,-1.1140,0.211,9.23533,9.23533
1812.00,9.22901,25.100658,0.000442,24.997990,-1.1137,0.211,9.23395,9.23395
1813.00,9.22808,25.100661,0.000443,24.997877,-1.1136,0.211,9.23242,9.23242
1814.00,9.22699,25.100746,0.000445,24.997891,-1.1134,0.211,9.22986,9.22986
1815.00,9.22586,25.100789,0.000445,24.997811,-1.1132,0.211,9.22702,9.22702
1816.00,9.23169,25.100744,0.000448,24.997721,-1.1130,0.211,9.22342,9.22342
1817.00,9.23349,25.100678,0.000446,24.997634,-1.1129,0.211,9.22054,9.22054
1818.00,9.23372,25.100731,0.000447,24.997680,-1.1128,0.211,9.22022,9.22022
1819.00,9.23308,25.100631,0.000443,24.997618,-1.1126,0.211,9.22246,9.22246
1820.00,9.23086,25.100584,0.000442,24.997624,-1.1124,0.212,9.22511,9.22511
1821.00,9.22891,25.100566,0.000442,24.997653,-1.1121,0.212,9.22741,9.22741
1822.00,9.22821,25.100621,0.000447,24.997693,-1.1118,0.212,9.22922,9.22922
1823.00,9.22707,25.100628,0.000446,24.997692,-1.1116,0.212,9.22888,9.22888
1824.00,9.22743,25.100711,0.000447,24.997676,-1.1113,0.212,9.22676,9.22676
1825.00,9.22751,25.100766,0.000449,24.997705,-1.1112,0.212,9.22405,9.22405
1826.00,9.22650,25.100874,0.000449,24.997801,-1.1110,0.212,9.22273,9.22273
1827.00,9.22499,25.100938,0.000447,24.997813,-1.1108,0.213,9.22195,9.22195
1828.00,9.22478,25.100991,0.000448,24.997803,-1.1106,0.213,9.22292,9.22292
1829.00,9.22493,25.100979,0.000448,24.997772,-1.1104,0.213,9.22614,9.22614
1830.00,9.22418,25.101066,0.000449,24.997771,-1.1103,0.213,9.23094,9.23094
1831.00,9.22403,25.101142,0.000450,24.997734,-1.1101,0.213,9.23562,9.23562
1832.00,9.22525,25.101182,0.000447,24.997759,-1.1099,0.213,9.24094,9.24094
1833.00,9.22670,25.101258,0.000450,24.997815,-1.1098,0.213,9.24510,9.24510
1834.00,9.22797,25.101310,0.000453,24.997824,-1.1096,0.213,9.24580,9.24580
1835.00,9.22785,25.101384,0.000454,24.997840,-1.1094,0.213,9.24450,9.24450
1836.00,9.22724,25.101423,0.000453,24.997862,-1.1091,0.213,9.24164,9.24164
1837.00,9.22795,25.101368,0.000453,24.997754,-1.1089,0.213,9.23820,9.23820
1838.00,9.23103,25.101299,0.000447,24.997666,-1.1087,0.213,9.23533,9.23533
1839.00,9.23559,25.101330,0.000442,24.997681,-1.1084,0.213,9.23409,9.23409
1840.00,9.23927,25.101274,0.000439,24.997634,-1.1083,0.214,9.23295,9.23295
1841.00,9.23914,25.101268,0.000438,24.997628,-1.1081,0.214,9.23327,9.23327
1842.00,9.23868,25.101367,0.000441,24.997649,-1.1078,0.214,9.23221,9.23221
1843.00,9.24094,25.101386,0.000440,24.997579,-1.1075,0.214,9.23204,9.23204
1844.00,9.24090,25.101470,0.000441,24.997575,-1.1072,0.214,9.23412,9.23412
1845.00,9.23951,25.101536,0.000446,24.997635,-1.1071,0.214,9.23575,9.23575
1846.00,9.23806,25.101583,0.000447,24.997638,-1.1069,0.214,9.23437,9.23437
1847.00,9.23669,25.101531,0.000449,24.997611,-1.1067,0.214,9.23326,9.23326
1848.00,9.23692,25.101638,0.000455,24.997747,-1.1066,0.214,9.23068,9.23068
1849.00,9.23629,25.101615,0.000454,24.997769,-1.1065,0.214,9.22809,9.22809
1850.00,9.23465,25.101568,0.000450,24.997697,-1.1062,0.214,9.22740,9.22740
1851.00,9.23454,25.101598,0.000447,24.997656,-1.1059,0.214,9.22939,9.22939
1852.00,9.23479,25.101653,0.000445,24.997647,-1.1056,0.214,9.23062,9.23062
1853.00,9.23540,25.101695,0.000444,24.997592,-1.1053,0.214,9.23014,9.23014
1854.00,9.23837,25.101786,0.000444,24.997571,-1.1050,0.214,9.22246,9.22246
1855.00,9.23828,25.101939,0.000445,24.997617,-1.1049,0.214,9.21129,9.21129
1856.00,9.22556,25.101959,0.000444,24.997679,-1.1048,0.215,9.19921,9.19921
1857.00,9.22260,25.101999,0.000441,24.997756,-1.1047,0.215,9.18993,9.18993
1858.00,9.22633,25.101977,0.000433,24.997716,-1.1045,0.215,9.18542,9.18542
1859.00,9.22908,25.101908,0.000429,24.997686,-1.1043,0.216,9.18728,9.18728
1860.00,9.23232,25.101825,0.000423,24.997597,-1.1041,0.216,9.18890,9.18890
1861.00,9.23378,25.101833,0.000423,24.997569,-1.1040,0.216,9.18897,9.18897
@13,2.0001,4.0, 1860.01 
1862.00,9.22827,25.101867,0.000422,24.997554,-1.1038,0.216,9.18735,9.18735
1863.00,9.21905,25.101869,0.000423,24.997563,-1.1037,0.217,9.18310,9.18310
1864.00,9.19301,25.101923,0.000427,24.997526,-1.1036,0.217,9.17790,9.17790
1865.00,9.18092,25.102002,0.000429,24.997602,-1.1036,0.217,9.17901,9.17901
1866.00,9.17553,25.101966,0.000432,24.997494,-1.1035,0.217,9.18479,9.18479
1867.00,9.18195,25.101961,0.000433,24.997428,-1.1033,0.216,9.19229,9.19229
1868.00,9.19648,25.102038,0.000437,24.997412,-1.1032,0.216,9.19998,9.19998
1869.00,9.20191,25.102148,0.000436,24.997492,-1.1030,0.217,9.20818,9.20818
1870.00,9.18909,25.102094,0.000435,24.997430,-1.1027,0.217,9.21249,9.21249
1871.00,9.17594,25.102241,0.000437,24.997552,-1.1023,0.217,9.21638,9.21638
1872.00,9.17447,25.102333,0.000441,24.997605,-1.1020,0.217,9.21968,9.21968
1873.00,9.17463,25.102330,0.000440,24.997636,-1.1017,0.217,9.22250,9.22250
1874.00,9.17673,25.102331,0.000444,24.997614,-1.1013,0.217,9.22383,9.22383
1875.00,9.19445,25.102551,0.000450,24.997725,-1.1012,0.217,9.22312,9.22312
1876.00,9.20411,25.102642,0.000448,24.997699,-1.1011,0.217,9.22134,9.22134
1877.00,9.21022,25.102685,0.000450,24.997680,-1.1011,0.217,9.21989,9.21989
1878.00,9.21325,25.102785,0.000450,24.997691,-1.1010,0.217,9.21659,9.21659
1879.00,9.21635,25.102868,0.000450,24.997688,-1.1009,0.217,9.21424,9.21424
1880.00,9.21899,25.102836,0.000448,24.997613,-1.1007,0.217,9.21565,9.21565
1881.00,9.21845,25.102885,0.000449,24.997601,-1.1004,0.217,9.21492,9.21492
1882.00,9.21912,25.102883,0.000443,24.997568,-1.1001,0.217,9.21469,9.21469
1883.00,9.22046,25.102858,0.000445,24.997528,-1.0998,0.217,9.21791,9.21791
1884.00,9.22124,25.102861,0.000447,24.997569,-1.0994,0.217,9.22032,9.22032
1885.00,9.21958,25.102899,0.000447,24.997614,-1.0992,0.217,9.22142,9.22142
1886.00,9.21881,25.102770,0.000449,24.997514,-1.0989,0.217,9.22431,9.22431
1887.00,9.21912,25.102822,0.000453,24.997586,-1.0987,0.217,9.22592,9.22592
1888.00,9.21995,25.102875,0.000451,24.997643,-1.0986,0.217,9.22638,9.22638
1889.00,9.22071,25.102931,0.000450,24.997679,-1.0985,0.217,9.22955,9.22955
1890.00,9.22140,25.102880,0.000449,24.997647,-1.0984,0.218,9.23440,9.23440
1891.00,9.22074,25.102942,0.000447,24.997738,-1.0984,0.218,9.23975,9.23975
1892.00,9.22079,25.102954,0.000448,24.997718,-1.0984,0.218,9.24254,9.24254
1893.00,9.22170,25.103047,0.000450,24.997779,-1.0983,0.218,9.24347,9.24347
1894.00,9.22333,25.103039,0.000449,24.997767,-1.0983,0.218,9.24118,9.24118
1895.00,9.22536,25.103130,0.000450,24.997826,-1.0982,0.218,9.23771,9.23771
1896.00,9.22719,25.103198,0.000453,24.997837,-1.0980,0.218,9.23484,9.23484
1897.00,9.22831,25.103252,0.000449,24.997805,-1.0977,0.218,9.23471,9.23471
1898.00,9.23109,25.103195,0.000449,24.997713,-1.0974,0.218,9.23695,9.23695
1899.00,9.23986,25.103235,0.000452,24.997690,-1.0970,0.218,9.23954,9.23954
1900.00,9.24805,25.103299,0.000451,24.997677,-1.0967,0.218,9.24030,9.24030
1901.00,9.24770,25.103363,0.000450,24.997694,-1.0964,0.218,9.23835,9.23835
1902.00,9.24194,25.103395,0.000453,24.997747,-1.0962,0.218,9.23486,9.23486
1903.00,9.23494,25.103472,0.000456,24.997821,-1.0960,0.218,9.23069,9.23069
1904.00,9.23289,25.103524,0.000455,24.997800,-1.0958,0.218,9.22737,9.22737
1905.00,9.23555,25.103477,0.000454,24.997742,-1.0956,0.218,9.22499,9.22499
1906.00,9.23728,25.103431,0.000453,24.997715,-1.0955,0.219,9.22610,9.22610
1907.00,9.23618,25.103423,0.000454,24.997707,-1.0953,0.219,9.23026,9.23026
1908.00,9.23709,25.103448,0.000450,24.997716,-1.0951,0.219,9.23410,9.23410
1909.00,9.23798,25.103465,0.000448,24.997769,-1.0949,0.219,9.23816,9.23816
1910.00,9.23503,25.103497,0.000444,24.997795,-1.0947,0.219,9.24079,9.24079
1911.00,9.23092,25.103571,0.000446,24.997834,-1.0944,0.219,9.24005,9.24005
1912.00,9.22937,25.103609,0.000442,24.997769,-1.0943,0.219,9.23778,9.23778
1913.00,9.23049,25.103648,0.000444,24.997732,-1.0940,0.219,9.23713,9.23713
1914.00,9.22910,25.103627,0.000444,24.997678,-1.0938,0.219,9.23869,9.23869
1915.00,9.23027,25.103704,0.000447,24.997682,-1.0937,0.219,9.24161,9.24161
1916.00,9.23390,25.103713,0.000446,24.997612,-1.0935,0.219,9.24434,9.24434
1917.00,9.23799,25.103809,0.000448,24.997738,-1.0932,0.220,9.24685,9.24685
1918.00,9.23720,25.103799,0.000446,24.997680,-1.0931,0.220,9.24653,9.24653
1919.00,9.23749,25.103860,0.000449,24.997680,-1.0928,0.220,9.24404,9.24404
1920.00,9.23828,25.103838,0.000449,24.997621,-1.0927,0.220,9.24142,9.24142
1921.00,9.23500,25.103889,0.000453,24.997624,-1.0927,0.220,9.23874,9.23874
1922.00,9.23392,25.103801,0.000449,24.997501,-1.0926,0.220,9.23695,9.23695
1923.00,9.24144,25.103896,0.000450,24.997555,-1.0925,0.220,9.23612,9.23612
1924.00,9.24861,25.103897,0.000449,24.997493,-1.0924,0.220,9.23509,9.23509
1925.00,9.24719,25.104008,0.000452,24.997584,-1.0923,0.220,9.23297,9.23297
1926.00,9.24523,25.103980,0.000447,24.997556,-1.0920,0.220,9.23243,9.23243
1927.00,9.24303,25.104067,0.000451,24.997606,-1.0917,0.220,9.23103,9.23103
1928.00,9.24149,25.104078,0.000451,24.997616,-1.0914,0.220,9.23029,9.23029
1929.00,9.24002,25.104167,0.000454,24.997680,-1.0911,0.220,9.23086,9.23086
1930.00,9.23843,25.104199,0.000451,24.997693,-1.0908,0.220,9.23291,9.23291
1931.00,9.23753,25.104310,0.000450,24.997785,-1.0905,0.220,9.23457,9.23457
1932.00,9.23597,25.104348,0.000447,24.997804,-1.0902,0.220,9.23532,9.23532
1933.00,9.23495,25.104394,0.000443,24.997857,-1.0899,0.221,9.23639,9.23639
1934.00,9.23508,25.104391,0.000442,24.997852,-1.0896,0.221,9.23738,9.23738
1935.00,9.23449,25.104427,0.000444,24.997827,-1.0895,0.221,9.23872,9.23872
1936.00,9.23370,25.104441,0.000445,24.997801,-1.0893,0.221,9.24106,9.24106
1937.00,9.23413,25.104467,0.000450,24.997784,-1.0893,0.221,9.24433,9.24433
1938.00,9.23482,25.104518,0.000456,24.997734,-1.0892,0.221,9.24497,9.24497
1939.00,9.23515,25.104654,0.000454,24.997810,-1.0891,0.221,9.24356,9.24356
1940.00,9.23577,25.104675,0.000454,24.997825,-1.0889,0.221,9.24018,9.24018
1941.00,9.23715,25.104688,0.000456,24.997800,-1.0888,0.221,9.23688,9.23688
1942.00,9.23714,25.104736,0.000453,24.997821,-1.0886,0.221,9.23581,9.23581
1943.00,9.23782,25.104683,0.000451,24.997743,-1.0885,0.221,9.23881,9.23881
1944.00,9.23881,25.104654,0.000454,24.997713,-1.0884,0.222,9.24347,9.24347
1945.00,9.23947,25.104724,0.000456,24.997721,-1.0882,0.222,9.24923,9.24923
1946.00,9.24019,25.104781,0.000456,24.997758,-1.0880,0.222,9.25104,9.25104
1947.00,9.24137,25.104818,0.000459,24.997771,-1.0878,0.222,9.25066,9.25066
1948.00,9.24017,25.104863,0.000458,24.997811,-1.0876,0.222,9.24759,9.24759
1949.00,9.23645,25.104861,0.000457,24.997812,-1.0874,0.222,9.24319,9.24319
1950.00,9.23210,25.104832,0.000458,24.997814,-1.0872,0.222,9.23780,9.23780
1951.00,9.23197,25.104786,0.000457,24.997820,-1.0869,0.222,9.23755,9.23755
1952.00,9.24376,25.104843,0.000455,24.997852,-1.0867,0.222,9.23638,9.23638
1953.00,9.25466,25.104872,0.000458,24.997847,-1.0865,0.222,9.23635,9.23635
1954.00,9.25913,25.104888,0.000458,24.997815,-1.0863,0.222,9.23616,9.23616
1955.00,9.25272,25.104867,0.000458,24.997773,-1.0862,0.222,9.23852,9.23852
1956.00,9.24763,25.104919,0.000459,24.997758,-1.0861,0.222,9.23981,9.23981
1957.00,9.24387,25.104828,0.000458,24.997662,-1.0861,0.222,9.24110,9.24110
1958.00,9.24223,25.104915,0.000453,24.997730,-1.0860,0.222,9.24015,9.24015
1959.00,9.24141,25.104987,0.000451,24.997771,-1.0860,0.222,9.24068,9.24068
1960.00,9.24160,25.105015,0.000446,24.997720,-1.0859,0.223,9.24110,9.24110
1961.00,9.24134,25.105084,0.000445,24.997758,-1.0857,0.223,9.24004,9.24004
1962.00,9.24116,25.105149,0.000445,24.997724,-1.0854,0.223,9.23768,9.23768
1963.00,9.23968,25.105153,0.000445,24.997676,-1.0852,0.223,9.23708,9.23708
1964.00,9.23887,25.105166,0.000445,24.997622,-1.0849,0.223,9.23753,9.23753
1965.00,9.23847,25.105203,0.000446,24.997623,-1.0846,0.223,9.23755,9.23755
1966.00,9.23833,25.105278,0.000446,24.997582,-1.0844,0.223,9.23589,9.23589
1967.00,9.23821,25.105223,0.000445,24.997573,-1.0843,0.223,9.23639,9.23639
1968.00,9.23903,25.105264,0.000447,24.997649,-1.0842,0.223,9.23723,9.23723
1969.00,9.23929,25.105290,0.000450,24.997625,-1.0841,0.223,9.23606,9.23606
1970.00,9.23954,25.105388,0.000452,24.997693,-1.0840,0.223,9.23523,9.23523
1971.00,9.23864,25.105398,0.000450,24.997777,-1.0837,0.223,9.23769,9.23769
1972.00,9.23744,25.105523,0.000454,24.997876,-1.0836,0.223,9.24081,9.24081
1973.00,9.23711,25.105556,0.000451,24.997765,-1.0834,0.223,9.24396,9.24396
1974.00,9.23691,25.105558,0.000448,24.997812,-1.0832,0.224,9.24691,9.24691
1975.00,9.23722,25.105555,0.000446,24.997739,-1.0831,0.224,9.24919,9.24919
1976.00,9.23850,25.105560,0.000448,24.997650,-1.0829,0.224,9.24880,9.24880
1977.00,9.23864,25.105635,0.000443,24.997598,-1.0828,0.224,9.24572,9.24572
1978.00,9.24006,25.105726,0.000444,24.997658,-1.0827,0.224,9.24086,9.24086
1979.00,9.24110,25.105833,0.000445,24.997646,-1.0825,0.224,9.23743,9.23743
1980.00,9.24232,25.105892,0.000449,24.997756,-1.0823,0.224,9.23583,9.23583
1981.00,9.24270,25.105936,0.000449,24.997781,-1.0822,0.224,9.23661,9.23661
1982.00,9.24487,25.105999,0.000455,24.997860,-1.0820,0.224,9.23802,9.23802
1983.00,9.24757,25.105949,0.000457,24.997849,-1.0819,0.224,9.24087,9.24087
1984.00,9.24943,25.105936,0.000457,24.997812,-1.0818,0.224,9.24448,9.24448
1985.00,9.24868,25.105932,0.000455,24.997738,-1.0817,0.224,9.24601,9.24601
1986.00,9.24204,25.105908,0.000456,24.997652,-1.0817,0.224,9.24761,9.24761
1987.00,9.23403,25.105882,0.000455,24.997576,-1.0817,0.224,9.24922,9.24922
1988.00,9.23248,25.105859,0.000455,24.997547,-1.0817,0.224,9.24699,9.24699
1989.00,9.23660,25.105939,0.000453,24.997660,-1.0817,0.224,9.24280,9.24280
1990.00,9.23798,25.105977,0.000453,24.997695,-1.0817,0.224,9.23790,9.23790
1991.00,9.24071,25.106038,0.000448,24.997785,-1.0815,0.225,9.23207,9.23207
1992.00,9.24298,25.106077,0.000447,24.997786,-1.0813,0.225,9.22753,9.22753
1993.00,9.24610,25.106162,0.000444,24.997803,-1.0810,0.225,9.22785,9.22785
1994.00,9.24781,25.106091,0.000444,24.997708,-1.0807,0.225,9.22867,9.22867
1995.00,9.25052,25.106082,0.000440,24.997673,-1.0804,0.225,9.23106,9.23106
1996.00,9.25248,25.106114,0.000442,24.997648,-1.0803,0.225,9.23443,9.23443
1997.00,9.24806,25.106119,0.000441,24.997633,-1.0801,0.226,9.23748,9.23748
1998.00,9.23109,25.106126,0.000440,24.997608,-1.0800,0.226,9.23844,9.23844
1999.00,9.22842,25.106203,0.000442,24.997637,-1.0800,0.226,9.23781,9.23781
2000.00,9.22705,25.106237,0.000445,24.997623,-1.0798,0.226,9.23892,9.23892
2001.00,9.22842,25.106287,0.000443,24.997656,-1.0797,0.226,9.24046,9.24046
2002.00,9.23082,25.106361,0.000443,24.997712,-1.0796,0.226,9.24243,9.24243
2003.00,9.23263,25.106418,0.000446,24.997778,-1.0795,0.226,9.24478,9.24478
2004.00,9.23322,25.106484,0.000448,24.997815,-1.0793,0.226,9.24144,9.24144
2005.00,9.23511,25.106544,0.000446,24.997845,-1.0791,0.226,9.23044,9.23044
2006.00,9.23637,25.106573,0.000446,24.997815,-1.0790,0.226,9.21589,9.21589
2007.00,9.23860,25.106596,0.000440,24.997766,-1.0788,0.227,9.20125,9.20125
2008.00,9.24036,25.106599,0.000435,24.997691,-1.0787,0.227,9.19067,9.19067
2009.00,9.24093,25.106584,0.000429,24.997615,-1.0788,0.227,9.19022,9.19022
2010.00,9.24187,25.106668,0.000430,24.997655,-1.0788,0.228,9.19431,9.19431
2011.00,9.24812,25.106704,0.000429,24.997682,-1.0787,0.228,9.19922,9.19922
@14,2.0001,4.0, 2010.055 
2012.00,9.25099,25.106702,0.000432,24.997680,-1.0787,0.228,9.20301,9.20301
2013.00,9.24836,25.106710,0.000437,24.997722,-1.0785,0.228,9.20426,9.20426
2014.00,9.21459,25.106684,0.000443,24.997750,-1.0783,0.228,9.20481,9.20481
2015.00,9.18886,25.106699,0.000444,24.997724,-1.0782,0.228,9.20775,9.20775
2016.00,9.17670,25.106722,0.000445,24.997719,-1.0781,0.228,9.21248,9.21248
2017.00,9.17790,25.106757,0.000447,24.997712,-1.0780,0.228,9.21930,9.21930
2018.00,9.19584,25.106799,0.000446,24.997681,-1.0779,0.228,9.22649,9.22649
2019.00,9.21191,25.106931,0.000445,24.997738,-1.0778,0.228,9.23151,9.23151
2020.00,9.20901,25.106964,0.000447,24.997754,-1.0776,0.228,9.23493,9.23493
2021.00,9.20304,25.106974,0.000448,24.997756,-1.0774,0.228,9.23730,9.23730
2022.00,9.19936,25.107063,0.000448,24.997822,-1.0770,0.228,9.23752,9.23752
2023.00,9.20266,25.107130,0.000448,24.997812,-1.0768,0.228,9.23668,9.23668
2024.00,9.21481,25.107188,0.000449,24.997800,-1.0767,0.228,9.23677,9.23677
2025.00,9.22267,25.107223,0.000449,24.997778,-1.0764,0.228,9.23596,9.23596
2026.00,9.22673,25.107333,0.000450,24.997809,-1.0762,0.228,9.23720,9.23720
2027.00,9.23124,25.107358,0.000454,24.997804,-1.0762,0.228,9.24041,9.24041
2028.00,9.23291,25.107468,0.000458,24.997924,-1.0761,0.228,9.24152,9.24152
2029.00,9.23323,25.107421,0.000456,24.997890,-1.0760,0.228,9.24078,9.24078
2030.00,9.23424,25.107456,0.000460,24.997967,-1.0759,0.228,9.24167,9.24167
2031.00,9.23572,25.107483,0.000459,24.997965,-1.0758,0.228,9.24215,9.24215
2032.00,9.23653,25.107448,0.000457,24.997867,-1.0757,0.228,9.24181,9.24181
2033.00,9.23728,25.107444,0.000457,24.997836,-1.0755,0.228,9.24243,9.24243
2034.00,9.23816,25.107525,0.000457,24.997838,-1.0755,0.228,9.24333,9.24333
2035.00,9.23918,25.107555,0.000456,24.997754,-1.0755,0.229,9.24139,9.24139
2036.00,9.23997,25.107583,0.000457,24.997735,-1.0755,0.229,9.23991,9.23991
2037.00,9.24016,25.107699,0.000459,24.997885,-1.0754,0.229,9.23792,9.23792
2038.00,9.23962,25.107722,0.000456,24.997859,-1.0754,0.229,9.23657,9.23657
2039.00,9.24022,25.107737,0.000457,24.997919,-1.0754,0.229,9.23579,9.23579
2040.00,9.24034,25.107744,0.000459,24.997951,-1.0753,0.229,9.23813,9.23813
2041.00,9.23996,25.107788,0.000461,24.997969,-1.0751,0.229,9.24152,9.24152
2042.00,9.24009,25.107754,0.000464,24.997871,-1.0751,0.229,9.24604,9.24604
2043.00,9.23980,25.107717,0.000465,24.997816,-1.0748,0.229,9.24846,9.24846
2044.00,9.23942,25.107768,0.000462,24.997747,-1.0746,0.229,9.25157,9.25157
2045.00,9.24031,25.107752,0.000457,24.997653,-1.0744,0.229,9.25320,9.25320
2046.00,9.24010,25.107708,0.000454,24.997595,-1.0742,0.229,9.25154,9.25154
2047.00,9.23888,25.107632,0.000449,24.997567,-1.0739,0.230,9.24843,9.24843
2048.00,9.23885,25.107689,0.000451,24.997620,-1.0737,0.230,9.24773,9.24773
2049.00,9.24034,25.107714,0.000455,24.997671,-1.0736,0.230,9.24681,9.24681
2050.00,9.24476,25.107750,0.000458,24.997779,-1.0735,0.229,9.24657,9.24657
2051.00,9.25184,25.107715,0.000458,24.997749,-1.0733,0.229,9.24836,9.24836
2052.00,9.25215,25.107913,0.000459,24.997809,-1.0732,0.230,9.24994,9.24994
2053.00,9.25154,25.107887,0.000454,24.997703,-1.0731,0.230,9.24996,9.24996
2054.00,9.24983,25.107880,0.000453,24.997652,-1.0731,0.230,9.24937,9.24937
2055.00,9.24957,25.108016,0.000455,24.997655,-1.0730,0.230,9.24920,9.24920
2056.00,9.25009,25.108175,0.000456,24.997779,-1.0729,0.230,9.24857,9.24857
2057.00,9.24954,25.108152,0.000454,24.997730,-1.0729,0.230,9.24954,9.24954
2058.00,9.24957,25.108201,0.000454,24.997764,-1.0728,0.230,9.25134,9.25134
2059.00,9.24975,25.108176,0.000452,24.997741,-1.0727,0.230,9.25144,9.25144
2060.00,9.24952,25.108102,0.000452,24.997680,-1.0725,0.230,9.25043,9.25043
2061.00,9.24954,25.107993,0.000452,24.997531,-1.0723,0.231,9.24985,9.24985
2062.00,9.24919,25.108058,0.000454,24.997567,-1.0721,0.231,9.25081,9.25081
2063.00,9.24877,25.108064,0.000456,24.997535,-1.0719,0.231,9.25339,9.25339
2064.00,9.24906,25.108154,0.000456,24.997565,-1.0717,0.231,9.25684,9.25684
2065.00,9.24991,25.108187,0.000454,24.997559,-1.0717,0.231,9.26090,9.26090
2066.00,9.25032,25.108291,0.000455,24.997595,-1.0715,0.231,9.26370,9.26370
2067.00,9.24985,25.108317,0.000456,24.997569,-1.0714,0.231,9.26294,9.26294
2068.00,9.25052,25.108475,0.000459,24.997659,-1.0712,0.231,9.26231,9.26231
2069.00,9.25108,25.108485,0.000459,24.997642,-1.0709,0.231,9.26243,9.26243
2070.00,9.24965,25.108548,0.000460,24.997677,-1.0707,0.231,9.26145,9.26145
2071.00,9.25121,25.108564,0.000459,24.997687,-1.0705,0.231,9.25933,9.25933
2072.00,9.25866,25.108531,0.000457,24.997695,-1.0704,0.231,9.25825,9.25825
2073.00,9.26120,25.108522,0.000455,24.997702,-1.0703,0.231,9.25574,9.25574
2074.00,9.26136,25.108558,0.000454,24.997711,-1.0702,0.231,9.25197,9.25197
2075.00,9.26152,25.108626,0.000455,24.997708,-1.0701,0.231,9.25036,9.25036
2076.00,9.26081,25.108716,0.000455,24.997771,-1.0700,0.231,9.24884,9.24884
2077.00,9.25926,25.108818,0.000456,24.997795,-1.0700,0.232,9.24665,9.24665
2078.00,9.25808,25.108860,0.000458,24.997779,-1.0700,0.231,9.24569,9.24569
2079.00,9.25790,25.108869,0.000460,24.997729,-1.0699,0.231,9.24598,9.24598
2080.00,9.25638,25.108816,0.000458,24.997665,-1.0698,0.231,9.24649,9.24649
2081.00,9.25455,25.108798,0.000459,24.997535,-1.0697,0.231,9.24987,9.24987
2082.00,9.25371,25.108789,0.000457,24.997519,-1.0696,0.232,9.25575,9.25575
2083.00,9.25312,25.108790,0.000456,24.997496,-1.0695,0.232,9.26216,9.26216
2084.00,9.25186,25.108820,0.000453,24.997498,-1.0695,0.232,9.26774,9.26774
2085.00,9.25009,25.108988,0.000454,24.997646,-1.0694,0.232,9.26989,9.26989
2086.00,9.24845,25.109003,0.000453,24.997705,-1.0693,0.232,9.26853,9.26853
2087.00,9.24773,25.109018,0.000455,24.997670,-1.0693,0.232,9.26495,9.26495
2088.00,9.24747,25.109100,0.000453,24.997696,-1.0692,0.232,9.25981,9.25981
2089.00,9.24920,25.109193,0.000455,24.997738,-1.0691,0.232,9.25529,9.25529
2090.00,9.25435,25.109157,0.000452,24.997652,-1.0690,0.232,9.25339,9.25339
2091.00,9.26218,25.109256,0.000453,24.997730,-1.0689,0.233,9.25543,9.25543
2092.00,9.27007,25.109265,0.000454,24.997740,-1.0687,0.233,9.25871,9.25871
2093.00,9.27349,25.109318,0.000457,24.997804,-1.0686,0.232,9.26024,9.26024
2094.00,9.27365,25.109327,0.000458,24.997829,-1.0684,0.233,9.26082,9.26082
2095.00,9.26516,25.109336,0.000460,24.997811,-1.0682,0.232,9.25979,9.25979
2096.00,9.25614,25.109364,0.000459,24.997745,-1.0681,0.233,9.25585,9.25585
2097.00,9.25387,25.109484,0.000459,24.997803,-1.0680,0.233,9.25225,9.25225
2098.00,9.25470,25.109437,0.000455,24.997735,-1.0679,0.233,9.25029,9.25029
2099.00,9.25750,25.109429,0.000456,24.997722,-1.0678,0.233,9.25027,9.25027
2100.00,9.25809,25.109403,0.000459,24.997741,-1.0678,0.233,9.25282,9.25282
2101.00,9.25759,25.109334,0.000459,24.997703,-1.0677,0.233,9.25651,9.25651
2102.00,9.25608,25.109332,0.000460,24.997748,-1.0675,0.233,9.26023,9.26023
2103.00,9.25700,25.109337,0.000461,24.997768,-1.0674,0.233,9.26358,9.26358
2104.00,9.25654,25.109428,0.000461,24.997809,-1.0673,0.233,9.26647,9.26647
2105.00,9.25542,25.109483,0.000461,24.997739,-1.0671,0.233,9.26611,9.26611
2106.00,9.25670,25.109530,0.000462,24.997776,-1.0670,0.233,9.26494,9.26494
2107.00,9.25844,25.109481,0.000459,24.997688,-1.0670,0.233,9.26276,9.26276
2108.00,9.25864,25.109543,0.000456,24.997655,-1.0669,0.233,9.26221,9.26221
2109.00,9.25801,25.109466,0.000455,24.997536,-1.0668,0.233,9.26128,9.26128
2110.00,9.25903,25.109557,0.000452,24.997595,-1.0667,0.234,9.26259,9.26259
2111.00,9.25938,25.109684,0.000448,24.997652,-1.0667,0.234,9.26433,9.26433
2112.00,9.25964,25.109787,0.000447,24.997666,-1.0665,0.234,9.26378,9.26378
2113.00,9.26056,25.109878,0.000450,24.997696,-1.0663,0.234,9.26231,9.26231
2114.00,9.26141,25.110026,0.000447,24.997802,-1.0662,0.234,9.26038,9.26038
2115.00,9.26295,25.110119,0.000448,24.997806,-1.0661,0.234,9.25746,9.25746
2116.00,9.26409,25.110202,0.000450,24.997768,-1.0659,0.234,9.25456,9.25456
2117.00,9.26319,25.110196,0.000449,24.997723,-1.0658,0.234,9.25528,9.25528
2118.00,9.26218,25.110183,0.000449,24.997665,-1.0658,0.234,9.25589,9.25589
2119.00,9.26141,25.110222,0.000454,24.997664,-1.0658,0.234,9.25708,9.25708
2120.00,9.26032,25.110167,0.000447,24.997668,-1.0656,0.234,9.25785,9.25785
2121.00,9.25966,25.110123,0.000444,24.997699,-1.0654,0.235,9.25908,9.25908
2122.00,9.25940,25.110190,0.000443,24.997701,-1.0653,0.235,9.26019,9.26019
2123.00,9.25942,25.110248,0.000439,24.997742,-1.0651,0.235,9.26182,9.26182
2124.00,9.25940,25.110168,0.000437,24.997645,-1.0649,0.235,9.26299,9.26299
2125.00,9.25996,25.110167,0.000442,24.997619,-1.0648,0.235,9.26430,9.26430
2126.00,9.26054,25.110149,0.000443,24.997518,-1.0646,0.235,9.26562,9.26562
2127.00,9.26066,25.110156,0.000446,24.997556,-1.0644,0.235,9.26501,9.26501
2128.00,9.26023,25.110177,0.000447,24.997524,-1.0642,0.235,9.26423,9.26423
2129.00,9.26041,25.110258,0.000448,24.997539,-1.0642,0.235,9.26468,9.26468
2130.00,9.26027,25.110272,0.000448,24.997512,-1.0640,0.235,9.26719,9.26719
2131.00,9.26069,25.110357,0.000451,24.997614,-1.0639,0.235,9.26903,9.26903
2132.00,9.26155,25.110473,0.000450,24.997694,-1.0639,0.235,9.26963,9.26963
2133.00,9.26313,25.110430,0.000449,24.997633,-1.0639,0.235,9.27023,9.27023
2134.00,9.26406,25.110419,0.000449,24.997616,-1.0638,0.235,9.27014,9.27014
2135.00,9.26473,25.110481,0.000450,24.997662,-1.0636,0.236,9.26545,9.26545
2136.00,9.26547,25.110529,0.000450,24.997660,-1.0634,0.236,9.26133,9.26133
2137.00,9.26662,25.110491,0.000449,24.997585,-1.0633,0.236,9.26011,9.26011
2138.00,9.26713,25.110592,0.000448,24.997683,-1.0631,0.236,9.26065,9.26065
2139.00,9.26737,25.110768,0.000448,24.997808,-1.0628,0.236,9.26103,9.26103
2140.00,9.26663,25.110796,0.000448,24.997789,-1.0627,0.236,9.26461,9.26461
2141.00,9.26496,25.110719,0.000447,24.997695,-1.0626,0.236,9.26664,9.26664
2142.00,9.26475,25.110757,0.000447,24.997718,-1.0624,0.236,9.26855,9.26855
2143.00,9.26494,25.110726,0.000448,24.997671,-1.0623,0.236,9.26675,9.26675
2144.00,9.26219,25.110636,0.000449,24.997552,-1.0623,0.236,9.26582,9.26582
2145.00,9.25940,25.110669,0.000450,24.997545,-1.0622,0.236,9.26452,9.26452
2146.00,9.25625,25.110723,0.000450,24.997543,-1.0621,0.237,9.26452,9.26452
2147.00,9.26096,25.110759,0.000453,24.997529,-1.0621,0.236,9.26367,9.26367
2148.00,9.26302,25.110835,0.000455,24.997558,-1.0619,0.236,9.26452,9.26452
2149.00,9.26355,25.110911,0.000455,24.997634,-1.0619,0.236,9.26417,9.26417
2150.00,9.26381,25.110937,0.000454,24.997631,-1.0618,0.237,9.26388,9.26388
2151.00,9.26389,25.111000,0.000453,24.997667,-1.0616,0.237,9.26425,9.26425
2152.00,9.26393,25.110925,0.000449,24.997577,-1.0614,0.237,9.26559,9.26559
2153.00,9.26393,25.110944,0.000448,24.997618,-1.0613,0.237,9.26556,9.26556
2154.00,9.26485,25.110962,0.000445,24.997628,-1.0612,0.237,9.25958,9.25958
2155.00,9.26552,25.110976,0.000442,24.997626,-1.0610,0.237,9.24919,9.24919
2156.00,9.26477,25.111045,0.000438,24.997649,-1.0609,0.238,9.23687,9.23687
2157.00,9.26438,25.111148,0.000437,24.997658,-1.0608,0.238,9.22401,9.22401
2158.00,9.26452,25.111195,0.000435,24.997590,-1.0607,0.238,9.21589,9.21589
2159.00,9.26454,25.111170,0.000435,24.997493,-1.0605,0.239,9.21478,9.21478
2160.00,9.26471,25.111216,0.000436,24.997481,-1.0602,0.239,9.21820,9.21820
2161.00,9.26592,25.111231,0.000439,24.997518,-1.0600,0.239,9.22177,9.22177
@15,2.0001,4.0, 2160.09600000001 
2162.00,9.27054,25.111302,0.000440,24.997558,-1.0598,0.239,9.22417,9.22417
2163.00,9.26458,25.111350,0.000441,24.997604,-1.0597,0.239,9.22413,9.22413
2164.00,9.23378,25.111457,0.000443,24.997703,-1.0596,0.239,9.22530,9.22530
2165.00,9.21104,25.111467,0.000444,24.997701,-1.0595,0.239,9.22741,9.22741
2166.00,9.20449,25.111485,0.000446,24.997704,-1.0594,0.239,9.23108,9.23108
2167.00,9.20683,25.111499,0.000449,24.997724,-1.0594,0.239,9.23845,9.23845
2168.00,9.22381,25.111500,0.000451,24.997675,-1.0593,0.239,9.24532,9.24532
2169.00,9.22794,25.111568,0.000452,24.997678,-1.0592,0.239,9.24945,9.24945
2170.00,9.22657,25.111649,0.000455,24.997689,-1.0591,0.239,9.25160,9.25160
2171.00,9.22374,25.111698,0.000454,24.997692,-1.0589,0.239,9.25342,9.25342
2172.00,9.22645,25.111683,0.000451,24.997672,-1.0587,0.239,9.25332,9.25332
2173.00,9.22733,25.111720,0.000448,24.997678,-1.0584,0.239,9.25273,9.25273
2174.00,9.23145,25.111741,0.000449,24.997670,-1.0583,0.239,9.25131,9.25131
2175.00,9.23859,25.111827,0.000450,24.997710,-1.0582,0.239,9.25242,9.25242
2176.00,9.24514,25.111849,0.000454,24.997663,-1.0581,0.239,9.25414,9.25414
2177.00,9.24980,25.111949,0.000457,24.997650,-1.0580,0.239,9.25610,9.25610
2178.00,9.25065,25.112098,0.000460,24.997762,-1.0579,0.239,9.25731,9.25731
2179.00,9.25146,25.112133,0.000459,24.997764,-1.0578,0.239,9.25916,9.25916
2180.00,9.25156,25.112046,0.000458,24.997736,-1.0578,0.239,9.25992,9.25992
2181.00,9.25258,25.112064,0.000458,24.997709,-1.0577,0.239,9.25967,9.25967
2182.00,9.25392,25.112098,0.000458,24.997743,-1.0576,0.239,9.25732,9.25732
2183.00,9.25479,25.112086,0.000458,24.997720,-1.0575,0.239,9.25546,9.25546
2184.00,9.25567,25.112163,0.000459,24.997696,-1.0575,0.240,9.25617,9.25617
2185.00,9.25564,25.112246,0.000459,24.997646,-1.0573,0.239,9.25771,9.25771
2186.00,9.25641,25.112272,0.000459,24.997687,-1.0572,0.239,9.26009,9.26009
2187.00,9.25595,25.112343,0.000457,24.997742,-1.0572,0.240,9.26379,9.26379
2188.00,9.25664,25.112342,0.000455,24.997694,-1.0571,0.240,9.26678,9.26678
2189.00,9.25817,25.112271,0.000456,24.997676,-1.0569,0.240,9.26668,9.26668
2190.00,9.25927,25.112323,0.000456,24.997752,-1.0569,0.240,9.26531,9.26531
2191.00,9.26009,25.112407,0.000458,24.997773,-1.0569,0.240,9.26344,9.26344
2192.00,9.26117,25.112392,0.000461,24.997729,-1.0568,0.240,9.26063,9.26063
2193.00,9.26107,25.112353,0.000459,24.997719,-1.0567,0.240,9.26006,9.26006
2194.00,9.26158,25.112402,0.000457,24.997715,-1.0566,0.240,9.26072,9.26072
2195.00,9.26161,25.112409,0.000457,24.997726,-1.0564,0.240,9.26232,9.26232
2196.00,9.26117,25.112435,0.000454,24.997701,-1.0564,0.240,9.26541,9.26541
2197.00,9.26120,25.112480,0.000454,24.997709,-1.0564,0.240,9.27037,9.27037
2198.00,9.26178,25.112571,0.000454,24.997717,-1.0563,0.240,9.27295,9.27295
2199.00,9.26286,25.112598,0.000456,24.997757,-1.0564,0.240,9.27583,9.27583
2200.00,9.26482,25.112653,0.000456,24.997787,-1.0563,0.240,9.27682,9.27682
2201.00,9.26651,25.112631,0.000457,24.997823,-1.0561,0.240,9.27459,9.27459
2202.00,9.26713,25.112594,0.000455,24.997771,-1.0558,0.241,9.27090,9.27090
2203.00,9.26671,25.112583,0.000458,24.997741,-1.0557,0.241,9.26743,9.26743
2204.00,9.26729,25.112685,0.000456,24.997770,-1.0555,0.241,9.26497,9.26497
2205.00,9.26952,25.112690,0.000455,24.997735,-1.0554,0.241,9.26328,9.26328
2206.00,9.27155,25.112766,0.000455,24.997677,-1.0552,0.241,9.26169,9.26169
2207.00,9.27059,25.112845,0.000456,24.997710,-1.0552,0.241,9.25975,9.25975
2208.00,9.26913,25.112938,0.000456,24.997763,-1.0552,0.241,9.25963,9.25963
2209.00,9.26925,25.112918,0.000455,24.997704,-1.0552,0.241,9.25834,9.25834
2210.00,9.27022,25.112999,0.000457,24.997690,-1.0553,0.241,9.25793,9.25793
2211.00,9.26937,25.113040,0.000457,24.997673,-1.0552,0.241,9.25923,9.25923
2212.00,9.26698,25.113129,0.000458,24.997720,-1.0550,0.241,9.26002,9.26002
2213.00,9.26573,25.113146,0.000458,24.997703,-1.0548,0.241,9.26101,9.26101
2214.00,9.26512,25.113201,0.000459,24.997734,-1.0546,0.241,9.26171,9.26171
2215.00,9.26328,25.113278,0.000462,24.997788,-1.0544,0.242,9.26199,9.26199
2216.00,9.26203,25.113323,0.000464,24.997915,-1.0544,0.242,9.26331,9.26331
2217.00,9.26214,25.113309,0.000463,24.997908,-1.0543,0.242,9.26469,9.26469
2218.00,9.26260,25.113332,0.000460,24.997909,-1.0542,0.242,9.26591,9.26591
2219.00,9.26226,25.113320,0.000460,24.997883,-1.0541,0.242,9.26764,9.26764
2220.00,9.26252,25.113255,0.000456,24.997805,-1.0539,0.242,9.26879,9.26879
2221.00,9.26299,25.113185,0.000454,24.997676,-1.0538,0.242,9.26775,9.26775
2222.00,9.26303,25.113186,0.000452,24.997646,-1.0538,0.242,9.26887,9.26887
2223.00,9.26362,25.113167,0.000456,24.997631,-1.0537,0.242,9.26877,9.26877
2224.00,9.26400,25.113205,0.000453,24.997627,-1.0535,0.242,9.26898,9.26898
2225.00,9.26446,25.113198,0.000452,24.997609,-1.0534,0.242,9.27020,9.27020
2226.00,9.26491,25.113266,0.000455,24.997628,-1.0532,0.242,9.26987,9.26987
2227.00,9.26544,25.113357,0.000460,24.997657,-1.0530,0.242,9.26605,9.26605
2228.00,9.26688,25.113435,0.000459,24.997719,-1.0529,0.242,9.26282,9.26282
2229.00,9.26774,25.113455,0.000462,24.997725,-1.0528,0.242,9.26077,9.26077
2230.00,9.26870,25.113494,0.000462,24.997795,-1.0528,0.243,9.25778,9.25778
2231.00,9.26948,25.113500,0.000459,24.997835,-1.0527,0.243,9.25699,9.25699
2232.00,9.27001,25.113418,0.000453,24.997841,-1.0527,0.243,9.25805,9.25805
2233.00,9.27003,25.113357,0.000453,24.997783,-1.0526,0.243,9.26047,9.26047
2234.00,9.27166,25.113381,0.000452,24.997813,-1.0525,0.243,9.26287,9.26287
2235.00,9.27265,25.113429,0.000453,24.997777,-1.0524,0.243,9.26435,9.26435
2236.00,9.26224,25.113441,0.000453,24.997739,-1.0521,0.243,9.26435,9.26435
2237.00,9.25304,25.113556,0.000459,24.997735,-1.0520,0.243,9.26568,9.26568
2238.00,9.25593,25.113621,0.000462,24.997704,-1.0518,0.243,9.26516,9.26516
2239.00,9.25690,25.113590,0.000461,24.997649,-1.0517,0.243,9.26277,9.26277
2240.00,9.25882,25.113654,0.000457,24.997709,-1.0516,0.243,9.26194,9.26194
2241.00,9.26063,25.113700,0.000457,24.997750,-1.0516,0.243,9.26431,9.26431
2242.00,9.26161,25.113703,0.000450,24.997758,-1.0515,0.244,9.26516,9.26516
2243.00,9.26294,25.113721,0.000447,24.997791,-1.0514,0.244,9.26631,9.26631
2244.00,9.26393,25.113806,0.000449,24.997838,-1.0514,0.244,9.26780,9.26780
2245.00,9.26392,25.113871,0.000452,24.997850,-1.0513,0.244,9.26943,9.26943
2246.00,9.26381,25.113915,0.000453,24.997833,-1.0511,0.244,9.27036,9.27036
2247.00,9.26464,25.113940,0.000455,24.997790,-1.0509,0.244,9.27018,9.27018
2248.00,9.26530,25.114021,0.000455,24.997758,-1.0508,0.244,9.26990,9.26990
2249.00,9.26621,25.114089,0.000455,24.997766,-1.0506,0.244,9.26977,9.26977
2250.00,9.26642,25.114036,0.000454,24.997710,-1.0505,0.244,9.26895,9.26895
2251.00,9.26662,25.114088,0.000453,24.997715,-1.0504,0.244,9.26835,9.26835
2252.00,9.26738,25.114146,0.000451,24.997744,-1.0502,0.244,9.27012,9.27012
2253.00,9.26794,25.114128,0.000451,24.997735,-1.0501,0.244,9.27116,9.27116
2254.00,9.26796,25.114171,0.000447,24.997703,-1.0501,0.244,9.27202,9.27202
2255.00,9.26820,25.114235,0.000448,24.997706,-1.0500,0.244,9.27412,9.27412
2256.00,9.26915,25.114328,0.000454,24.997796,-1.0500,0.244,9.27583,9.27583
2257.00,9.27005,25.114320,0.000455,24.997803,-1.0500,0.244,9.27582,9.27582
2258.00,9.27081,25.114417,0.000456,24.997905,-1.0500,0.245,9.27515,9.27515
2259.00,9.27106,25.114492,0.000461,24.998014,-1.0500,0.245,9.27608,9.27608
2260.00,9.27175,25.114553,0.000462,24.998059,-1.0498,0.245,9.27522,9.27522
2261.00,9.27193,25.114557,0.000461,24.997952,-1.0497,0.245,9.27260,9.27260
2262.00,9.27213,25.114592,0.000459,24.997882,-1.0496,0.245,9.26946,9.26946
2263.00,9.27246,25.114556,0.000459,24.997741,-1.0493,0.245,9.26777,9.26777
2264.00,9.27251,25.114547,0.000457,24.997670,-1.0492,0.245,9.26637,9.26637
2265.00,9.27328,25.114491,0.000454,24.997534,-1.0490,0.245,9.26555,9.26555
2266.00,9.27337,25.114515,0.000452,24.997534,-1.0489,0.245,9.26538,9.26538
2267.00,9.27200,25.114558,0.000452,24.997566,-1.0488,0.245,9.26691,9.26691
2268.00,9.27167,25.114664,0.000453,24.997674,-1.0486,0.245,9.26832,9.26832
2269.00,9.27123,25.114655,0.000451,24.997634,-1.0486,0.245,9.26844,9.26844
2270.00,9.26896,25.114644,0.000446,24.997642,-1.0487,0.246,9.26952,9.26952
2271.00,9.26807,25.114682,0.000445,24.997665,-1.0487,0.246,9.27073,9.27073
2272.00,9.26845,25.114686,0.000447,24.997625,-1.0486,0.246,9.27064,9.27064
2273.00,9.26814,25.114683,0.000447,24.997625,-1.0485,0.246,9.26915,9.26915
2274.00,9.26848,25.114849,0.000452,24.997708,-1.0483,0.245,9.26803,9.26803
2275.00,9.26913,25.114988,0.000458,24.997790,-1.0480,0.245,9.26676,9.26676
2276.00,9.26849,25.115036,0.000458,24.997842,-1.0478,0.246,9.26502,9.26502
2277.00,9.26822,25.115119,0.000456,24.997923,-1.0478,0.246,9.26641,9.26641
2278.00,9.26753,25.115141,0.000455,24.997879,-1.0478,0.246,9.27025,9.27025
2279.00,9.26713,25.115054,0.000455,24.997835,-1.0478,0.246,9.27477,9.27477
2280.00,9.26795,25.115050,0.000455,24.997810,-1.0478,0.246,9.27751,9.27751
2281.00,9.26779,25.115042,0.000457,24.997773,-1.0478,0.246,9.28019,9.28019
2282.00,9.26837,25.115001,0.000455,24.997743,-1.0478,0.246,9.28143,9.28143
2283.00,9.26952,25.115017,0.000454,24.997756,-1.0477,0.246,9.28236,9.28236
2284.00,9.26944,25.115049,0.000453,24.997743,-1.0475,0.246,9.28103,9.28103
2285.00,9.26846,25.115101,0.000452,24.997748,-1.0473,0.246,9.27992,9.27992
2286.00,9.27015,25.115101,0.000450,24.997713,-1.0472,0.246,9.27886,9.27886
2287.00,9.27294,25.115222,0.000455,24.997780,-1.0470,0.246,9.27690,9.27690
2288.00,9.28023,25.115324,0.000458,24.997868,-1.0470,0.246,9.27426,9.27426
2289.00,9.28102,25.115347,0.000453,24.997892,-1.0469,0.247,9.27301,9.27301
2290.00,9.28093,25.115388,0.000455,24.997938,-1.0469,0.247,9.27097,9.27097
2291.00,9.28070,25.115394,0.000454,24.997907,-1.0469,0.247,9.26955,9.26955
2292.00,9.27905,25.115368,0.000450,24.997834,-1.0469,0.247,9.26905,9.26905
2293.00,9.27795,25.115322,0.000446,24.997722,-1.0468,0.247,9.26792,9.26792
2294.00,9.27716,25.115348,0.000449,24.997647,-1.0466,0.247,9.26572,9.26572
2295.00,9.27611,25.115358,0.000448,24.997587,-1.0465,0.247,9.26583,9.26583
2296.00,9.27452,25.115475,0.000449,24.997626,-1.0463,0.247,9.26657,9.26657
2297.00,9.27331,25.115521,0.000448,24.997591,-1.0461,0.247,9.26750,9.26750
2298.00,9.27267,25.115621,0.000447,24.997631,-1.0460,0.248,9.26933,9.26933
2299.00,9.27219,25.115621,0.000446,24.997612,-1.0460,0.248,9.27314,9.27314
2300.00,9.27160,25.115652,0.000444,24.997693,-1.0459,0.248,9.27685,9.27685
2301.00,9.27215,25.115649,0.000445,24.997648,-1.0458,0.248,9.27895,9.27895
2302.00,9.27276,25.115615,0.000451,24.997664,-1.0456,0.248,9.28011,9.28011
2303.00,9.27226,25.115606,0.000455,24.997656,-1.0454,0.248,9.28057,9.28057
2304.00,9.27208,25.115670,0.000455,24.997720,-1.0453,0.248,9.27392,9.27392
2305.00,9.27222,25.115686,0.000456,24.997663,-1.0453,0.248,9.26174,9.26174
2306.00,9.27220,25.115643,0.000453,24.997628,-1.0454,0.248,9.24918,9.24918
2307.00,9.27318,25.115742,0.000449,24.997641,-1.0454,0.248,9.23712,9.23712
2308.00,9.27481,25.115757,0.000447,24.997632,-1.0454,0.249,9.22865,9.22865
2309.00,9.27733,25.115760,0.000446,24.997596,-1.0453,0.249,9.22754,9.22754
2310.00,9.28010,25.115768,0.000444,24.997590,-1.0451,0.249,9.23065,9.23065
2311.00,9.28056,25.115879,0.000442,24.997671,-1.0448,0.249,9.23454,9.23454
@16,2.0001,4.0, 2310.02800000001 
2312.00,9.27760,25.115917,0.000440,24.997665,-1.0446,0.249,9.23795,9.23795
2313.00,9.27645,25.115864,0.000438,24.997675,-1.0444,0.250,9.23906,9.23906
2314.00,9.25021,25.115897,0.000441,24.997694,-1.0442,0.250,9.23954,9.23954
2315.00,9.22520,25.115896,0.000442,24.997664,-1.0441,0.250,9.24062,9.24062
2316.00,9.21600,25.115850,0.000446,24.997647,-1.0442,0.250,9.24314,9.24314
2317.00,9.21778,25.115859,0.000448,24.997670,-1.0443,0.250,9.24611,9.24611
2318.00,9.23454,25.115878,0.000448,24.997611,-1.0443,0.250,9.24945,9.24945
2319.00,9.24343,25.115810,0.000445,24.997570,-1.0444,0.250,9.25327,9.25327
2320.00,9.23998,25.115852,0.000444,24.997567,-1.0444,0.250,9.25879,9.25879
2321.00,9.23966,25.115882,0.000448,24.997574,-1.0443,0.250,9.26432,9.26432
2322.00,9.24143,25.115887,0.000451,24.997563,-1.0441,0.250,9.26792,9.26792
2323.00,9.24322,25.115970,0.000454,24.997621,-1.0440,0.250,9.27130,9.27130
2324.00,9.24428,25.116076,0.000457,24.997696,-1.0438,0.250,9.27408,9.27408
2325.00,9.24610,25.116126,0.000459,24.997719,-1.0438,0.250,9.27510,9.27510
2326.00,9.24922,25.116181,0.000453,24.997714,-1.0439,0.250,9.27300,9.27300
2327.00,9.25151,25.116161,0.000450,24.997642,-1.0438,0.250,9.27268,9.27268
2328.00,9.25710,25.116231,0.000448,24.997688,-1.0438,0.251,9.27417,9.27417
2329.00,9.26582,25.116270,0.000450,24.997675,-1.0437,0.251,9.27556,9.27556
2330.00,9.27183,25.116280,0.000450,24.997705,-1.0434,0.251,9.27466,9.27466
2331.00,9.27168,25.116296,0.000455,24.997691,-1.0433,0.251,9.27617,9.27617
2332.00,9.27357,25.116328,0.000459,24.997690,-1.0431,0.250,9.27683,9.27683
2333.00,9.27245,25.116358,0.000461,24.997601,-1.0429,0.250,9.27491,9.27491
2334.00,9.27223,25.116422,0.000457,24.997597,-1.0428,0.250,9.27272,9.27272
2335.00,9.27252,25.116455,0.000455,24.997540,-1.0427,0.251,9.27316,9.27316
2336.00,9.26914,25.116513,0.000453,24.997549,-1.0426,0.251,9.27287,9.27287
2337.00,9.26932,25.116610,0.000450,24.997618,-1.0426,0.251,9.27327,9.27327
2338.00,9.27785,25.116654,0.000450,24.997598,-1.0426,0.251,9.27362,9.27362
2339.00,9.27768,25.116676,0.000453,24.997600,-1.0426,0.251,9.27378,9.27378
2340.00,9.27539,25.116853,0.000459,24.997679,-1.0426,0.251,9.27388,9.27388
2341.00,9.27530,25.116875,0.000461,24.997652,-1.0425,0.251,9.27375,9.27375
2342.00,9.27470,25.116943,0.000462,24.997642,-1.0424,0.251,9.27343,9.27343
2343.00,9.27458,25.116966,0.000464,24.997727,-1.0423,0.251,9.27423,9.27423
2344.00,9.27462,25.116977,0.000465,24.997717,-1.0422,0.251,9.27649,9.27649
2345.00,9.27434,25.116887,0.000464,24.997662,-1.0421,0.251,9.27764,9.27764
2346.00,9.27491,25.116896,0.000463,24.997693,-1.0421,0.251,9.28045,9.28045
2347.00,9.27391,25.116895,0.000465,24.997778,-1.0420,0.251,9.28349,9.28349
2348.00,9.27417,25.116919,0.000464,24.997757,-1.0419,0.251,9.28350,9.28350
2349.00,9.27456,25.116987,0.000464,24.997754,-1.0419,0.251,9.28033,9.28033
2350.00,9.27451,25.117025,0.000463,24.997761,-1.0419,0.251,9.27758,9.27758
2351.00,9.27545,25.117057,0.000464,24.997713,-1.0420,0.251,9.27293,9.27293
2352.00,9.27673,25.117153,0.000465,24.997692,-1.0420,0.251,9.26885,9.26885
2353.00,9.27842,25.117165,0.000461,24.997593,-1.0420,0.251,9.26772,9.26772
2354.00,9.27908,25.117161,0.000458,24.997582,-1.0419,0.252,9.26757,9.26757
2355.00,9.27752,25.117254,0.000459,24.997637,-1.0417,0.252,9.26810,9.26810
2356.00,9.27545,25.117258,0.000454,24.997638,-1.0415,0.252,9.27151,9.27151
2357.00,9.27573,25.117253,0.000452,24.997597,-1.0414,0.252,9.27567,9.27567
2358.00,9.27592,25.117323,0.000454,24.997701,-1.0413,0.252,9.27739,9.27739
2359.00,9.27382,25.117389,0.000455,24.997696,-1.0411,0.252,9.27870,9.27870
2360.00,9.27316,25.117328,0.000452,24.997618,-1.0411,0.252,9.27890,9.27890
2361.00,9.27384,25.117441,0.000454,24.997678,-1.0411,0.252,9.27629,9.27629
2362.00,9.27497,25.117451,0.000455,24.997740,-1.0410,0.252,9.27133,9.27133
2363.00,9.27479,25.117469,0.000457,24.997682,-1.0409,0.252,9.26788,9.26788
2364.00,9.27350,25.117467,0.000457,24.997715,-1.0409,0.252,9.26744,9.26744
2365.00,9.27269,25.117603,0.000463,24.997845,-1.0407,0.252,9.26892,9.26892
2366.00,9.27188,25.117589,0.000463,24.997797,-1.0406,0.252,9.27214,9.27214
2367.00,9.27147,25.117575,0.000462,24.997763,-1.0405,0.252,9.27698,9.27698
2368.00,9.27240,25.117561,0.000461,24.997777,-1.0405,0.252,9.28099,9.28099
2369.00,9.27268,25.117617,0.000457,24.997742,-1.0404,0.252,9.28212,9.28212
2370.00,9.27234,25.117630,0.000454,24.997650,-1.0402,0.253,9.28286,9.28286
2371.00,9.27076,25.117707,0.000456,24.997695,-1.0401,0.253,9.28307,9.28307
2372.00,9.26867,25.117740,0.000453,24.997694,-1.0400,0.253,9.28169,9.28169
2373.00,9.26830,25.117795,0.000450,24.997743,-1.0399,0.253,9.28094,9.28094
2374.00,9.27259,25.117861,0.000450,24.997781,-1.0398,0.253,9.27974,9.27974
2375.00,9.27662,25.117829,0.000448,24.997775,-1.0398,0.253,9.27997,9.27997
2376.00,9.27835,25.117857,0.000447,24.997797,-1.0397,0.254,9.28178,9.28178
2377.00,9.27922,25.117928,0.000450,24.997822,-1.0396,0.254,9.28338,9.28338
2378.00,9.27907,25.117989,0.000456,24.997802,-1.0395,0.253,9.28543,9.28543
2379.00,9.27944,25.117889,0.000458,24.997715,-1.0394,0.253,9.28927,9.28927
2380.00,9.28065,25.117931,0.000461,24.997735,-1.0393,0.253,9.29011,9.29011
2381.00,9.28232,25.117910,0.000462,24.997699,-1.0392,0.253,9.28739,9.28739
2382.00,9.28294,25.117900,0.000458,24.997634,-1.0392,0.253,9.28538,9.28538
2383.00,9.28298,25.117879,0.000455,24.997609,-1.0392,0.253,9.28241,9.28241
2384.00,9.28426,25.117983,0.000456,24.997657,-1.0392,0.253,9.27975,9.27975
2385.00,9.28411,25.118023,0.000453,24.997666,-1.0391,0.253,9.27784,9.27784
2386.00,9.28369,25.118096,0.000450,24.997715,-1.0390,0.254,9.27861,9.27861
2387.00,9.28397,25.118198,0.000451,24.997726,-1.0390,0.254,9.27889,9.27889
2388.00,9.28526,25.118355,0.000451,24.997809,-1.0389,0.254,9.27814,9.27814
2389.00,9.28624,25.118450,0.000448,24.997813,-1.0387,0.254,9.27590,9.27590
2390.00,9.28537,25.118489,0.000447,24.997750,-1.0386,0.254,9.27570,9.27570
2391.00,9.28263,25.118446,0.000447,24.997640,-1.0386,0.254,9.27466,9.27466
2392.00,9.28177,25.118462,0.000448,24.997650,-1.0386,0.254,9.27528,9.27528
2393.00,9.28113,25.118501,0.000449,24.997646,-1.0385,0.255,9.27874,9.27874
2394.00,9.27943,25.118497,0.000452,24.997657,-1.0385,0.254,9.28200,9.28200
2395.00,9.27900,25.118535,0.000454,24.997675,-1.0384,0.254,9.28445,9.28445
2396.00,9.27870,25.118682,0.000460,24.997772,-1.0383,0.254,9.28507,9.28507
2397.00,9.27755,25.118687,0.000459,24.997748,-1.0382,0.254,9.28562,9.28562
2398.00,9.27819,25.118639,0.000458,24.997772,-1.0380,0.254,9.28395,9.28395
2399.00,9.27956,25.118587,0.000454,24.997752,-1.0380,0.255,9.28118,9.28118
2400.00,9.27989,25.118624,0.000451,24.997794,-1.0381,0.255,9.27747,9.27747
2401.00,9.28028,25.118568,0.000445,24.997734,-1.0380,0.255,9.27643,9.27643
2402.00,9.28028,25.118554,0.000447,24.997741,-1.0380,0.255,9.27624,9.27624
2403.00,9.28078,25.118505,0.000447,24.997624,-1.0380,0.255,9.27756,9.27756
2404.00,9.28241,25.118623,0.000447,24.997658,-1.0379,0.255,9.28141,9.28141
2405.00,9.28102,25.118630,0.000450,24.997632,-1.0377,0.255,9.28383,9.28383
2406.00,9.28038,25.118695,0.000452,24.997689,-1.0375,0.255,9.28448,9.28448
2407.00,9.28136,25.118776,0.000451,24.997688,-1.0374,0.255,9.28504,9.28504
2408.00,9.28217,25.118867,0.000452,24.997719,-1.0374,0.255,9.28453,9.28453
2409.00,9.28213,25.118922,0.000453,24.997731,-1.0375,0.255,9.28176,9.28176
2410.00,9.28130,25.119053,0.000453,24.997809,-1.0376,0.256,9.28139,9.28139
2411.00,9.28063,25.119078,0.000451,24.997778,-1.0376,0.256,9.28105,9.28105
2412.00,9.28043,25.119147,0.000449,24.997842,-1.0375,0.256,9.27914,9.27914
2413.00,9.28088,25.119193,0.000447,24.997837,-1.0373,0.256,9.27770,9.27770
2414.00,9.28207,25.119207,0.000452,24.997835,-1.0372,0.256,9.27837,9.27837
2415.00,9.28175,25.119168,0.000451,24.997820,-1.0371,0.256,9.27950,9.27950
2416.00,9.28097,25.119202,0.000452,24.997871,-1.0370,0.256,9.28175,9.28175
2417.00,9.28065,25.119198,0.000455,24.997823,-1.0369,0.256,9.28167,9.28167
2418.00,9.28132,25.119159,0.000459,24.997826,-1.0370,0.256,9.28151,9.28151
2419.00,9.28139,25.119181,0.000456,24.997798,-1.0369,0.256,9.28245,9.28245
2420.00,9.28184,25.119193,0.000458,24.997750,-1.0367,0.256,9.28235,9.28235
2421.00,9.28091,25.119134,0.000460,24.997661,-1.0366,0.256,9.28098,9.28098
2422.00,9.28058,25.119125,0.000458,24.997616,-1.0365,0.256,9.28067,9.28067
2423.00,9.28003,25.119164,0.000456,24.997577,-1.0364,0.256,9.28073,9.28073
2424.00,9.27969,25.119172,0.000456,24.997581,-1.0365,0.256,9.27914,9.27914
2425.00,9.27993,25.119200,0.000456,24.997611,-1.0365,0.256,9.27739,9.27739
2426.00,9.28154,25.119427,0.000457,24.997751,-1.0366,0.257,9.27790,9.27790
2427.00,9.28160,25.119491,0.000461,24.997804,-1.0365,0.257,9.28055,9.28055
2428.00,9.28140,25.119500,0.000461,24.997820,-1.0365,0.257,9.28042,9.28042
2429.00,9.28092,25.119472,0.000459,24.997792,-1.0364,0.257,9.28019,9.28019
2430.00,9.27971,25.119433,0.000457,24.997772,-1.0363,0.257,9.27964,9.27964
2431.00,9.27980,25.119279,0.000456,24.997666,-1.0363,0.257,9.28017,9.28017
2432.00,9.28017,25.119215,0.000453,24.997639,-1.0363,0.257,9.28105,9.28105
2433.00,9.27969,25.119197,0.000455,24.997608,-1.0362,0.257,9.28325,9.28325
2434.00,9.28023,25.119262,0.000457,24.997666,-1.0361,0.257,9.28330,9.28330
2435.00,9.28068,25.119274,0.000459,24.997595,-1.0360,0.257,9.28338,9.28338
2436.00,9.28052,25.119348,0.000458,24.997579,-1.0359,0.257,9.28375,9.28375
2437.00,9.28016,25.119417,0.000459,24.997589,-1.0360,0.257,9.28444,9.28444
2438.00,9.28118,25.119521,0.000460,24.997635,-1.0361,0.257,9.28470,9.28470
2439.00,9.28207,25.119499,0.000460,24.997609,-1.0363,0.257,9.28568,9.28568
2440.00,9.28179,25.119559,0.000458,24.997666,-1.0364,0.257,9.28552,9.28552
2441.00,9.28123,25.119564,0.000459,24.997693,-1.0364,0.257,9.28338,9.28338
2442.00,9.28160,25.119634,0.000458,24.997747,-1.0364,0.257,9.27947,9.27947
2443.00,9.28316,25.119640,0.000456,24.997738,-1.0364,0.257,9.27774,9.27774
2444.00,9.28409,25.119711,0.000454,24.997701,-1.0364,0.258,9.27662,9.27662
2445.00,9.28440,25.119659,0.000453,24.997610,-1.0363,0.258,9.27724,9.27724
2446.00,9.28456,25.119745,0.000453,24.997607,-1.0361,0.258,9.27800,9.27800
2447.00,9.28386,25.119818,0.000454,24.997576,-1.0359,0.258,9.27691,9.27691
2448.00,9.28312,25.119845,0.000454,24.997571,-1.0357,0.258,9.27524,9.27524
2449.00,9.28296,25.119891,0.000456,24.997619,-1.0356,0.258,9.27571,9.27571
2450.00,9.28178,25.120050,0.000461,24.997723,-1.0355,0.258,9.27598,9.27598
2451.00,9.28117,25.120080,0.000460,24.997757,-1.0355,0.258,9.27625,9.27625
2452.00,9.27973,25.120082,0.000460,24.997722,-1.0356,0.258,9.27856,9.27856
2453.00,9.27957,25.120239,0.000462,24.997779,-1.0356,0.258,9.28075,9.28075
2454.00,9.27858,25.120254,0.000461,24.997773,-1.0355,0.258,9.27950,9.27950
2455.00,9.27769,25.120270,0.000456,24.997769,-1.0355,0.258,9.27296,9.27296
2456.00,9.27731,25.120295,0.000452,24.997762,-1.0354,0.259,9.26314,9.26314
2457.00,9.27752,25.120301,0.000450,24.997765,-1.0353,0.259,9.25270,9.25270
2458.00,9.27771,25.120249,0.000445,24.997725,-1.0352,0.259,9.24428,9.24428
2459.00,9.27762,25.120235,0.000440,24.997693,-1.0352,0.259,9.24031,9.24031
2460.00,9.27823,25.120215,0.000438,24.997602,-1.0354,0.260,9.24220,9.24220
2461.00,9.28085,25.120203,0.000443,24.997570,-1.0354,0.260,9.24597,9.24597
@17,2.0001,4.0, 2460.084 
2462.00,9.28090,25.120173,0.000440,24.997517,-1.0354,0.260,9.25073,9.25073
2463.00,9.28206,25.120128,0.000443,24.997513,-1.0355,0.260,9.25263,9.25263
2464.00,9.27264,25.120173,0.000446,24.997511,-1.0354,0.259,9.25242,9.25242
2465.00,9.24754,25.120228,0.000446,24.997552,-1.0352,0.260,9.25097,9.25097
2466.00,9.23299,25.120252,0.000441,24.997620,-1.0351,0.260,9.25130,9.25130
2467.00,9.22917,25.120252,0.000443,24.997625,-1.0349,0.260,9.25383,9.25383
2468.00,9.23991,25.120336,0.000443,24.997668,-1.0348,0.260,9.25866,9.25866
2469.00,9.25287,25.120362,0.000445,24.997711,-1.0348,0.260,9.26268,9.26268
2470.00,9.25449,25.120346,0.000448,24.997713,-1.0349,0.260,9.26686,9.26686
2471.00,9.25304,25.120366,0.000452,24.997655,-1.0349,0.260,9.27117,9.27117
2472.00,9.25233,25.120483,0.000451,24.997709,-1.0349,0.260,9.27271,9.27271
2473.00,9.25226,25.120442,0.000448,24.997595,-1.0348,0.260,9.27390,9.27390
2474.00,9.25154,25.120519,0.000446,24.997569,-1.0348,0.260,9.27618,9.27618
2475.00,9.25181,25.120568,0.000446,24.997556,-1.0347,0.261,9.27850,9.27850
2476.00,9.25369,25.120688,0.000446,24.997567,-1.0346,0.261,9.27956,9.27956
2477.00,9.26451,25.120730,0.000449,24.997569,-1.0346,0.261,9.28193,9.28193
2478.00,9.27082,25.120912,0.000457,24.997672,-1.0344,0.261,9.28340,9.28340
2479.00,9.27146,25.120903,0.000459,24.997644,-1.0343,0.261,9.28435,9.28435
2480.00,9.27278,25.120906,0.000462,24.997662,-1.0342,0.261,9.28535,9.28535
2481.00,9.27497,25.120858,0.000465,24.997681,-1.0341,0.260,9.28611,9.28611
2482.00,9.27636,25.120832,0.000466,24.997714,-1.0340,0.260,9.28491,9.28491
2483.00,9.27806,25.120733,0.000461,24.997641,-1.0340,0.261,9.28384,9.28384
2484.00,9.27912,25.120803,0.000461,24.997683,-1.0340,0.261,9.28374,9.28374
2485.00,9.27930,25.120934,0.000461,24.997702,-1.0339,0.261,9.28569,9.28569
2486.00,9.28050,25.120956,0.000457,24.997634,-1.0338,0.261,9.28626,9.28626
2487.00,9.28173,25.121019,0.000456,24.997571,-1.0337,0.261,9.28638,9.28638
2488.00,9.28286,25.121142,0.000459,24.997631,-1.0336,0.261,9.28627,9.28627
2489.00,9.28424,25.121153,0.000459,24.997590,-1.0336,0.261,9.28487,9.28487
2490.00,9.28530,25.121148,0.000458,24.997631,-1.0336,0.261,9.28069,9.28069
2491.00,9.28592,25.121296,0.000463,24.997740,-1.0338,0.261,9.27902,9.27902
2492.00,9.28653,25.121333,0.000463,24.997767,-1.0339,0.261,9.28166,9.28166
2493.00,9.28623,25.121326,0.000462,24.997771,-1.0338,0.261,9.28550,9.28550
2494.00,9.28714,25.121315,0.000463,24.997779,-1.0338,0.261,9.28835,9.28835
2495.00,9.28767,25.121235,0.000464,24.997725,-1.0336,0.261,9.29115,9.29115
2496.00,9.28533,25.121182,0.000464,24.997633,-1.0334,0.261,9.29333,9.29333
2497.00,9.28357,25.121194,0.000466,24.997620,-1.0333,0.261,9.29325,9.29325
2498.00,9.28260,25.121212,0.000469,24.997596,-1.0332,0.261,9.29106,9.29106
2499.00,9.27947,25.121297,0.000470,24.997622,-1.0332,0.261,9.28810,9.28810
2500.00,9.27865,25.121446,0.000471,24.997651,-1.0332,0.261,9.28520,9.28520
2501.00,9.27990,25.121411,0.000466,24.997651,-1.0331,0.261,9.28349,9.28349
2502.00,9.29200,25.121488,0.000463,24.997734,-1.0332,0.262,9.28095,9.28095
2503.00,9.29594,25.121515,0.000461,24.997795,-1.0333,0.262,9.27925,9.27925
2504.00,9.29368,25.121493,0.000458,24.997781,-1.0333,0.262,9.27896,9.27896
2505.00,9.29250,25.121500,0.000457,24.997778,-1.0333,0.262,9.28045,9.28045
2506.00,9.28957,25.121617,0.000460,24.997785,-1.0334,0.262,9.27988,9.27988
2507.00,9.28774,25.121547,0.000464,24.997635,-1.0334,0.262,9.27992,9.27992
2508.00,9.28589,25.121636,0.000461,24.997589,-1.0332,0.262,9.27900,9.27900
2509.00,9.28415,25.121735,0.000463,24.997602,-1.0331,0.262,9.27768,9.27768
2510.00,9.28351,25.121805,0.000461,24.997591,-1.0329,0.262,9.27469,9.27469
2511.00,9.28278,25.121807,0.000460,24.997620,-1.0326,0.262,9.27465,9.27465
2512.00,9.28153,25.121885,0.000457,24.997682,-1.0325,0.262,9.27630,9.27630
2513.00,9.28053,25.121875,0.000458,24.997686,-1.0325,0.263,9.27972,9.27972
2514.00,9.27929,25.121812,0.000456,24.997626,-1.0326,0.263,9.28414,9.28414
2515.00,9.27775,25.121810,0.000455,24.997687,-1.0327,0.263,9.28762,9.28762
2516.00,9.27749,25.121808,0.000457,24.997681,-1.0328,0.263,9.28772,9.28772
2517.00,9.27699,25.121825,0.000455,24.997690,-1.0329,0.263,9.28545,9.28545
2518.00,9.27612,25.121864,0.000453,24.997688,-1.0329,0.263,9.28388,9.28388
2519.00,9.27454,25.121942,0.000454,24.997714,-1.0328,0.263,9.28384,9.28384
2520.00,9.27279,25.121949,0.000457,24.997610,-1.0326,0.263,9.28478,9.28478
2521.00,9.27811,25.121964,0.000452,24.997538,-1.0324,0.263,9.28643,9.28643
2522.00,9.28739,25.122002,0.000457,24.997529,-1.0322,0.263,9.28854,9.28854
2523.00,9.29170,25.122020,0.000458,24.997540,-1.0321,0.263,9.28781,9.28781
2524.00,9.28838,25.122043,0.000460,24.997564,-1.0319,0.263,9.28471,9.28471
2525.00,9.28542,25.122045,0.000457,24.997616,-1.0319,0.263,9.28258,9.28258
2526.00,9.28541,25.122060,0.000459,24.997643,-1.0319,0.263,9.28189,9.28189
2527.00,9.28454,25.122144,0.000458,24.997674,-1.0318,0.263,9.28264,9.28264
2528.00,9.28545,25.122199,0.000458,24.997689,-1.0318,0.263,9.28452,9.28452
2529.00,9.28494,25.122188,0.000456,24.997655,-1.0318,0.263,9.28636,9.28636
2530.00,9.28404,25.122272,0.000456,24.997622,-1.0319,0.264,9.28838,9.28838
2531.00,9.28459,25.122332,0.000458,24.997657,-1.0319,0.264,9.28987,9.28987
2532.00,9.28521,25.122316,0.000454,24.997633,-1.0319,0.264,9.29040,9.29040
2533.00,9.28553,25.122286,0.000451,24.997542,-1.0319,0.264,9.29047,9.29047
2534.00,9.28608,25.122347,0.000451,24.997554,-1.0318,0.264,9.28975,9.28975
2535.00,9.28694,25.122317,0.000451,24.997551,-1.0318,0.264,9.28710,9.28710
2536.00,9.28645,25.122361,0.000452,24.997586,-1.0317,0.264,9.28495,9.28495
2537.00,9.28689,25.122379,0.000452,24.997551,-1.0316,0.264,9.28088,9.28088
2538.00,9.28603,25.122473,0.000455,24.997626,-1.0316,0.264,9.27839,9.27839
2539.00,9.28500,25.122541,0.000455,24.997655,-1.0316,0.264,9.27784,9.27784
2540.00,9.28470,25.122660,0.000457,24.997723,-1.0316,0.264,9.27892,9.27892
2541.00,9.28535,25.122725,0.000454,24.997722,-1.0316,0.264,9.27935,9.27935
2542.00,9.28596,25.122813,0.000454,24.997759,-1.0316,0.265,9.28132,9.28132
2543.00,9.28509,25.122820,0.000454,24.997802,-1.0315,0.265,9.28167,9.28167
2544.00,9.28413,25.122877,0.000459,24.997850,-1.0314,0.265,9.28251,9.28251
2545.00,9.28355,25.122859,0.000458,24.997785,-1.0313,0.265,9.28392,9.28392
2546.00,9.28335,25.122894,0.000460,24.997762,-1.0313,0.265,9.28656,9.28656
2547.00,9.28334,25.122903,0.000463,24.997744,-1.0313,0.265,9.29011,9.29011
2548.00,9.28431,25.123010,0.000463,24.997721,-1.0313,0.265,9.29321,9.29321
2549.00,9.28569,25.122988,0.000462,24.997590,-1.0313,0.265,9.29333,9.29333
2550.00,9.28577,25.123022,0.000463,24.997602,-1.0311,0.265,9.29346,9.29346
2551.00,9.28518,25.123030,0.000465,24.997584,-1.0310,0.265,9.29232,9.29232
2552.00,9.28468,25.123089,0.000464,24.997609,-1.0310,0.265,9.29029,9.29029
2553.00,9.28552,25.123085,0.000464,24.997641,-1.0310,0.265,9.28876,9.28876
2554.00,9.28706,25.123123,0.000462,24.997742,-1.0309,0.265,9.28901,9.28901
2555.00,9.28819,25.123182,0.000462,24.997758,-1.0309,0.265,9.28754,9.28754
2556.00,9.28905,25.123227,0.000460,24.997807,-1.0308,0.265,9.28497,9.28497
2557.00,9.29002,25.123271,0.000458,24.997856,-1.0308,0.266,9.28242,9.28242
2558.00,9.29004,25.123267,0.000457,24.997817,-1.0308,0.266,9.28013,9.28013
2559.00,9.28957,25.123307,0.000459,24.997780,-1.0309,0.266,9.27871,9.27871
2560.00,9.28885,25.123297,0.000459,24.997743,-1.0309,0.266,9.27905,9.27905
2561.00,9.28733,25.123327,0.000460,24.997680,-1.0309,0.266,9.28048,9.28048
2562.00,9.28673,25.123293,0.000461,24.997559,-1.0308,0.265,9.28300,9.28300
2563.00,9.28660,25.123235,0.000459,24.997527,-1.0307,0.265,9.28628,9.28628
2564.00,9.28541,25.123279,0.000457,24.997563,-1.0307,0.266,9.28911,9.28911
2565.00,9.28398,25.123315,0.000455,24.997587,-1.0307,0.266,9.29026,9.29026
2566.00,9.28481,25.123274,0.000452,24.997557,-1.0308,0.266,9.29116,9.29116
2567.00,9.28550,25.123296,0.000453,24.997637,-1.0307,0.266,9.29183,9.29183
2568.00,9.28570,25.123422,0.000455,24.997650,-1.0308,0.266,9.29113,9.29113
2569.00,9.28627,25.123436,0.000455,24.997617,-1.0307,0.266,9.29169,9.29169
2570.00,9.28612,25.123446,0.000454,24.997560,-1.0305,0.266,9.29422,9.29422
2571.00,9.28575,25.123492,0.000453,24.997533,-1.0305,0.266,9.29643,9.29643
2572.00,9.28613,25.123520,0.000454,24.997492,-1.0305,0.266,9.29335,9.29335
2573.00,9.28764,25.123514,0.000456,24.997494,-1.0305,0.266,9.29096,9.29096
2574.00,9.28947,25.123568,0.000453,24.997529,-1.0306,0.266,9.28791,9.28791
2575.00,9.29134,25.123641,0.000454,24.997622,-1.0306,0.266,9.28420,9.28420
2576.00,9.29294,25.123757,0.000457,24.997724,-1.0305,0.266,9.28257,9.28257
2577.00,9.29310,25.123802,0.000455,24.997704,-1.0304,0.267,9.28631,9.28631
2578.00,9.29407,25.123823,0.000453,24.997671,-1.0301,0.267,9.28786,9.28786
2579.00,9.29663,25.123852,0.000455,24.997710,-1.0299,0.267,9.28777,9.28777
2580.00,9.30237,25.123973,0.000457,24.997803,-1.0299,0.267,9.28813,9.28813
2581.00,9.29915,25.123912,0.000457,24.997712,-1.0298,0.267,9.28824,9.28824
2582.00,9.27894,25.123888,0.000460,24.997739,-1.0297,0.267,9.28503,9.28503
2583.00,9.27813,25.123956,0.000460,24.997820,-1.0297,0.267,9.28366,9.28366
2584.00,9.28179,25.123935,0.000459,24.997748,-1.0297,0.267,9.28422,9.28422
2585.00,9.28506,25.123818,0.000455,24.997596,-1.0296,0.267,9.28369,9.28369
2586.00,9.28472,25.123906,0.000451,24.997664,-1.0296,0.267,9.28073,9.28073
2587.00,9.28514,25.124021,0.000447,24.997735,-1.0296,0.268,9.28070,9.28070
2588.00,9.28575,25.123988,0.000446,24.997659,-1.0297,0.268,9.28228,9.28228
2589.00,9.28651,25.124031,0.000447,24.997672,-1.0298,0.268,9.28417,9.28417
2590.00,9.28595,25.124051,0.000449,24.997707,-1.0299,0.268,9.28511,9.28511
2591.00,9.28487,25.124038,0.000452,24.997701,-1.0300,0.268,9.28730,9.28730
2592.00,9.28523,25.124074,0.000452,24.997676,-1.0300,0.268,9.28839,9.28839
2593.00,9.28569,25.124196,0.000453,24.997733,-1.0300,0.268,9.28842,9.28842
2594.00,9.28548,25.124169,0.000455,24.997704,-1.0299,0.268,9.28625,9.28625
2595.00,9.28456,25.124285,0.000457,24.997713,-1.0298,0.268,9.28762,9.28762
2596.00,9.28470,25.124340,0.000459,24.997694,-1.0297,0.268,9.28948,9.28948
2597.00,9.28429,25.124362,0.000460,24.997740,-1.0296,0.268,9.29027,9.29027
2598.00,9.28493,25.124328,0.000458,24.997718,-1.0294,0.268,9.29047,9.29047
2599.00,9.28524,25.124385,0.000459,24.997760,-1.0293,0.268,9.29201,9.29201
2600.00,9.28656,25.124324,0.000457,24.997748,-1.0291,0.268,9.29150,9.29150
2601.00,9.28697,25.124308,0.000455,24.997730,-1.0289,0.269,9.29004,9.29004
2602.00,9.28756,25.124205,0.000452,24.997554,-1.0288,0.269,9.29099,9.29099
2603.00,9.28895,25.124257,0.000454,24.997545,-1.0287,0.269,9.29298,9.29298
2604.00,9.28952,25.124282,0.000453,24.997490,-1.0286,0.269,9.29263,9.29263
2605.00,9.28977,25.124303,0.000452,24.997470,-1.0286,0.269,9.28598,9.28598
2606.00,9.28975,25.124340,0.000452,24.997494,-1.0286,0.269,9.27699,9.27699
2607.00,9.29032,25.124449,0.000454,24.997573,-1.0286,0.269,9.26544,9.26544
2608.00,9.29115,25.124417,0.000451,24.997549,-1.0286,0.269,9.25419,9.25419
2609.00,9.29191,25.124516,0.000448,24.997636,-1.0286,0.269,9.24775,9.24775
2610.00,9.29126,25.124556,0.000444,24.997658,-1.0285,0.270,9.24757,9.24757
2611.00,9.29228,25.124631,0.000444,24.997689,-1.0284,0.270,9.24869,9.24869
2612.00,9.29463,25.124649,0.000446,24.997634,-1.0284,0.270,9.25130,9.25130
@18,2.0001,4.0, 2610.238 
2613.00,9.29801,25.124782,0.000450,24.997677,-1.0285,0.270,9.25252,9.25252
2614.00,9.28836,25.124781,0.000450,24.997611,-1.0285,0.270,9.25171,9.25171
2615.00,9.25877,25.124891,0.000453,24.997606,-1.0286,0.270,9.25168,9.25168
2616.00,9.24500,25.124912,0.000453,24.997539,-1.0285,0.270,9.25438,9.25438
2617.00,9.23754,25.125031,0.000453,24.997643,-1.0285,0.270,9.25915,9.25915
2618.00,9.24394,25.125044,0.000452,24.997573,-1.0284,0.270,9.26627,9.26627
2619.00,9.24916,25.125018,0.000453,24.997499,-1.0283,0.270,9.27206,9.27206
2620.00,9.24929,25.124964,0.000451,24.997448,-1.0282,0.270,9.27652,9.27652
2621.00,9.25028,25.125039,0.000455,24.997569,-1.0282,0.270,9.28018,9.28018
2622.00,9.25309,25.124999,0.000456,24.997558,-1.0281,0.270,9.28136,9.28136
2623.00,9.25328,25.125029,0.000454,24.997633,-1.0280,0.271,9.28023,9.28023
2624.00,9.25377,25.125188,0.000458,24.997778,-1.0280,0.271,9.28135,9.28135
2625.00,9.25780,25.125238,0.000461,24.997845,-1.0279,0.270,9.28345,9.28345
2626.00,9.26405,25.125248,0.000459,24.997795,-1.0280,0.270,9.28582,9.28582
2627.00,9.27397,25.125321,0.000459,24.997791,-1.0280,0.270,9.28864,9.28864
2628.00,9.28053,25.125343,0.000463,24.997752,-1.0281,0.270,9.29304,9.29304
2629.00,9.28065,25.125370,0.000464,24.997766,-1.0281,0.270,9.29544,9.29544
2630.00,9.28042,25.125465,0.000463,24.997757,-1.0282,0.270,9.29617,9.29617
2631.00,9.28188,25.125515,0.000466,24.997716,-1.0281,0.270,9.29515,9.29515
2632.00,9.28410,25.125533,0.000466,24.997727,-1.0280,0.270,9.29452,9.29452
2633.00,9.28611,25.125515,0.000464,24.997682,-1.0279,0.270,9.29147,9.29147
2634.00,9.28723,25.125510,0.000462,24.997652,-1.0278,0.271,9.28917,9.28917
2635.00,9.28915,25.125566,0.000463,24.997678,-1.0277,0.271,9.28912,9.28912
2636.00,9.28948,25.125569,0.000461,24.997701,-1.0276,0.271,9.29044,9.29044
2637.00,9.28914,25.125578,0.000460,24.997707,-1.0275,0.271,9.29067,9.29067
2638.00,9.28964,25.125721,0.000460,24.997804,-1.0275,0.271,9.29302,9.29302
2639.00,9.29072,25.125746,0.000458,24.997760,-1.0274,0.271,9.29286,9.29286
2640.00,9.29151,25.125704,0.000458,24.997719,-1.0273,0.271,9.29171,9.29171
2641.00,9.29159,25.125694,0.000461,24.997692,-1.0272,0.271,9.29200,9.29200
2642.00,9.29167,25.125750,0.000460,24.997685,-1.0271,0.271,9.29298,9.29298
2643.00,9.29246,25.125758,0.000461,24.997754,-1.0271,0.271,9.29155,9.29155
2644.00,9.29260,25.125750,0.000464,24.997822,-1.0270,0.271,9.28996,9.28996
2645.00,9.29267,25.125750,0.000461,24.997814,-1.0270,0.271,9.28892,9.28892
2646.00,9.29166,25.125777,0.000458,24.997838,-1.0270,0.271,9.28646,9.28646
2647.00,9.29060,25.125751,0.000457,24.997847,-1.0269,0.271,9.28420,9.28420
2648.00,9.29023,25.125714,0.000455,24.997704,-1.0269,0.271,9.28404,9.28404
2649.00,9.29057,25.125723,0.000454,24.997587,-1.0270,0.272,9.28656,9.28656
2650.00,9.29081,25.125800,0.000456,24.997605,-1.0269,0.272,9.29002,9.29002
2651.00,9.28990,25.125899,0.000456,24.997609,-1.0269,0.272,9.29222,9.29222
2652.00,9.28921,25.125956,0.000457,24.997573,-1.0269,0.272,9.29506,9.29506
2653.00,9.28883,25.125942,0.000458,24.997588,-1.0269,0.272,9.29698,9.29698
2654.00,9.28760,25.126036,0.000460,24.997701,-1.0267,0.272,9.29883,9.29883
2655.00,9.28786,25.126065,0.000462,24.997752,-1.0267,0.272,9.30053,9.30053
2656.00,9.28962,25.126028,0.000463,24.997766,-1.0267,0.272,9.30144,9.30144
2657.00,9.29104,25.126088,0.000462,24.997834,-1.0267,0.272,9.29993,9.29993
2658.00,9.29135,25.126193,0.000459,24.997913,-1.0267,0.272,9.29889,9.29889
2659.00,9.29218,25.126163,0.000456,24.997873,-1.0267,0.272,9.29636,9.29636
2660.00,9.29311,25.126093,0.000452,24.997788,-1.0267,0.272,9.29266,9.29266
2661.00,9.29287,25.126172,0.000452,24.997837,-1.0266,0.273,9.29103,9.29103
2662.00,9.29339,25.126165,0.000455,24.997795,-1.0266,0.273,9.29033,9.29033
2663.00,9.29446,25.126106,0.000457,24.997734,-1.0266,0.273,9.28882,9.28882
2664.00,9.29579,25.126162,0.000454,24.997742,-1.0267,0.273,9.29023,9.29023
2665.00,9.29673,25.126282,0.000455,24.997788,-1.0267,0.273,9.29181,9.29181
2666.00,9.29655,25.126256,0.000453,24.997744,-1.0268,0.273,9.29244,9.29244
2667.00,9.29582,25.126314,0.000454,24.997817,-1.0269,0.273,9.29386,9.29386
2668.00,9.29444,25.126335,0.000452,24.997780,-1.0269,0.273,9.29714,9.29714
2669.00,9.29462,25.126378,0.000456,24.997797,-1.0268,0.273,9.29821,9.29821
2670.00,9.29485,25.126399,0.000458,24.997835,-1.0267,0.273,9.29868,9.29868
2671.00,9.29532,25.126444,0.000459,24.997855,-1.0266,0.273,9.30001,9.30001
2672.00,9.29452,25.126378,0.000459,24.997779,-1.0266,0.273,9.29867,9.29867
2673.00,9.29411,25.126389,0.000463,24.997799,-1.0265,0.273,9.29395,9.29395
2674.00,9.29438,25.126382,0.000463,24.997730,-1.0265,0.273,9.28991,9.28991
2675.00,9.29480,25.126428,0.000463,24.997716,-1.0265,0.273,9.28760,9.28760
2676.00,9.29571,25.126518,0.000461,24.997728,-1.0264,0.273,9.28609,9.28609
2677.00,9.29683,25.126619,0.000456,24.997635,-1.0263,0.273,9.28671,9.28671
2678.00,9.29874,25.126716,0.000455,24.997585,-1.0261,0.273,9.28895,9.28895
2679.00,9.29956,25.126871,0.000456,24.997656,-1.0260,0.273,9.29063,9.29063
2680.00,9.30049,25.126952,0.000453,24.997651,-1.0259,0.274,9.28940,9.28940
2681.00,9.30015,25.126975,0.000456,24.997635,-1.0259,0.273,9.28871,9.28871
2682.00,9.28898,25.127033,0.000456,24.997750,-1.0259,0.274,9.28904,9.28904
2683.00,9.27991,25.127056,0.000456,24.997876,-1.0258,0.274,9.28900,9.28900
2684.00,9.28361,25.126913,0.000452,24.997819,-1.0257,0.274,9.28938,9.28938
2685.00,9.28662,25.126935,0.000453,24.997838,-1.0256,0.274,9.28951,9.28951
2686.00,9.28686,25.126973,0.000451,24.997842,-1.0256,0.274,9.28753,9.28753
2687.00,9.28733,25.126974,0.000455,24.997808,-1.0255,0.274,9.28546,9.28546
2688.00,9.28793,25.126995,0.000450,24.997696,-1.0255,0.274,9.28540,9.28540
2689.00,9.28749,25.127096,0.000451,24.997710,-1.0254,0.274,9.28506,9.28506
2690.00,9.28704,25.127176,0.000452,24.997699,-1.0253,0.274,9.28538,9.28538
2691.00,9.28745,25.127274,0.000452,24.997724,-1.0252,0.274,9.28629,9.28629
2692.00,9.28830,25.127380,0.000449,24.997771,-1.0250,0.275,9.28740,9.28740
2693.00,9.28805,25.127432,0.000450,24.997729,-1.0250,0.275,9.28910,9.28910
2694.00,9.28753,25.127513,0.000452,24.997748,-1.0250,0.275,9.29173,9.29173
2695.00,9.28703,25.127485,0.000449,24.997751,-1.0251,0.275,9.29543,9.29543
2696.00,9.28712,25.127436,0.000449,24.997692,-1.0250,0.275,9.29905,9.29905
2697.00,9.28833,25.127372,0.000449,24.997644,-1.0249,0.275,9.30085,9.30085
2698.00,9.29018,25.127464,0.000452,24.997753,-1.0248,0.275,9.30130,9.30130
2699.00,9.29098,25.127548,0.000454,24.997810,-1.0247,0.275,9.30026,9.30026
2700.00,9.29090,25.127571,0.000455,24.997783,-1.0246,0.275,9.29796,9.29796
2701.00,9.29168,25.127555,0.000458,24.997836,-1.0246,0.275,9.29532,9.29532
2702.00,9.29362,25.127648,0.000457,24.997921,-1.0245,0.275,9.29473,9.29473
2703.00,9.29478,25.127567,0.000457,24.997881,-1.0244,0.275,9.29351,9.29351
2704.00,9.29524,25.127437,0.000453,24.997804,-1.0242,0.275,9.29235,9.29235
2705.00,9.29475,25.127401,0.000455,24.997779,-1.0242,0.275,9.29264,9.29264
2706.00,9.29457,25.127466,0.000455,24.997805,-1.0242,0.275,9.29302,9.29302
2707.00,9.29430,25.127438,0.000454,24.997759,-1.0242,0.275,9.29299,9.29299
2708.00,9.29429,25.127548,0.000454,24.997798,-1.0242,0.275,9.29459,9.29459
2709.00,9.29509,25.127609,0.000455,24.997791,-1.0241,0.275,9.29601,9.29601
2710.00,9.29596,25.127616,0.000454,24.997822,-1.0239,0.275,9.29577,9.29577
2711.00,9.29632,25.127647,0.000451,24.997778,-1.0239,0.276,9.29722,9.29722
2712.00,9.29661,25.127725,0.000452,24.997770,-1.0239,0.276,9.29922,9.29922
2713.00,9.29710,25.127742,0.000451,24.997763,-1.0239,0.276,9.29941,9.29941
2714.00,9.29727,25.127800,0.000448,24.997767,-1.0239,0.276,9.30029,9.30029
2715.00,9.29700,25.127965,0.000447,24.997769,-1.0240,0.276,9.30086,9.30086
2716.00,9.29645,25.127986,0.000448,24.997732,-1.0238,0.276,9.29863,9.29863
2717.00,9.29620,25.127988,0.000449,24.997721,-1.0237,0.276,9.29549,9.29549
2718.00,9.29637,25.127971,0.000451,24.997712,-1.0236,0.276,9.29278,9.29278
2719.00,9.29581,25.127988,0.000452,24.997732,-1.0235,0.276,9.29022,9.29022
2720.00,9.29600,25.127870,0.000450,24.997677,-1.0234,0.277,9.29277,9.29277
2721.00,9.29618,25.127802,0.000449,24.997648,-1.0234,0.277,9.29752,9.29752
2722.00,9.29677,25.127776,0.000451,24.997637,-1.0233,0.276,9.30053,9.30053
2723.00,9.29624,25.127641,0.000448,24.997564,-1.0232,0.277,9.30312,9.30312
2724.00,9.29554,25.127669,0.000450,24.997614,-1.0232,0.277,9.30431,9.30431
2725.00,9.29552,25.127711,0.000451,24.997697,-1.0232,0.277,9.30141,9.30141
2726.00,9.29335,25.127748,0.000449,24.997726,-1.0233,0.277,9.29877,9.29877
2727.00,9.28977,25.127810,0.000448,24.997757,-1.0233,0.277,9.29721,9.29721
2728.00,9.28859,25.127973,0.000452,24.997816,-1.0232,0.277,9.29507,9.29507
2729.00,9.29029,25.127967,0.000453,24.997738,-1.0231,0.277,9.29655,9.29655
2730.00,9.30639,25.128081,0.000457,24.997708,-1.0229,0.277,9.29811,9.29811
2731.00,9.30819,25.128167,0.000459,24.997714,-1.0227,0.277,9.29636,9.29636
2732.00,9.30436,25.128210,0.000457,24.997638,-1.0226,0.277,9.29245,9.29245
2733.00,9.30192,25.128326,0.000456,24.997680,-1.0225,0.277,9.29110,9.29110
2734.00,9.30041,25.128381,0.000456,24.997678,-1.0225,0.277,9.28971,9.28971
2735.00,9.30012,25.128377,0.000454,24.997696,-1.0225,0.277,9.28946,9.28946
2736.00,9.29790,25.128398,0.000454,24.997731,-1.0225,0.277,9.29147,9.29147
2737.00,9.29699,25.128434,0.000455,24.997798,-1.0223,0.277,9.29469,9.29469
2738.00,9.29775,25.128394,0.000456,24.997766,-1.0222,0.277,9.29573,9.29573
2739.00,9.30043,25.128385,0.000456,24.997754,-1.0221,0.278,9.29454,9.29454
2740.00,9.30087,25.128445,0.000457,24.997768,-1.0221,0.278,9.29376,9.29376
2741.00,9.29050,25.128509,0.000459,24.997761,-1.0220,0.278,9.29288,9.29288
2742.00,9.28149,25.128581,0.000459,24.997706,-1.0220,0.278,9.29367,9.29367
2743.00,9.28557,25.128711,0.000458,24.997730,-1.0220,0.278,9.29544,9.29544
2744.00,9.29519,25.128774,0.000460,24.997776,-1.0218,0.278,9.29828,9.29828
2745.00,9.29771,25.128812,0.000460,24.997751,-1.0217,0.278,9.29955,9.29955
2746.00,9.29535,25.128849,0.000459,24.997751,-1.0216,0.278,9.29899,9.29899
2747.00,9.29481,25.128878,0.000459,24.997805,-1.0216,0.278,9.29833,9.29833
2748.00,9.29525,25.128866,0.000457,24.997789,-1.0217,0.278,9.29721,9.29721
2749.00,9.29634,25.128953,0.000453,24.997720,-1.0218,0.278,9.29493,9.29493
2750.00,9.29645,25.128993,0.000452,24.997704,-1.0218,0.278,9.29317,9.29317
2751.00,9.29602,25.129008,0.000452,24.997667,-1.0218,0.278,9.29412,9.29412
2752.00,9.29587,25.129007,0.000450,24.997689,-1.0217,0.279,9.29370,9.29370
2753.00,9.29539,25.129002,0.000453,24.997648,-1.0215,0.279,9.29240,9.29240
2754.00,9.29567,25.129040,0.000453,24.997700,-1.0214,0.279,9.28904,9.28904
2755.00,9.29589,25.129017,0.000453,24.997658,-1.0214,0.279,9.28198,9.28198
2756.00,9.29622,25.129005,0.000450,24.997617,-1.0215,0.279,9.27224,9.27224
2757.00,9.29587,25.128968,0.000451,24.997556,-1.0215,0.279,9.26373,9.26373
2758.00,9.29549,25.128944,0.000447,24.997556,-1.0215,0.279,9.25851,9.25851
2759.00,9.29375,25.128862,0.000446,24.997566,-1.0214,0.279,9.25754,9.25754
2760.00,9.29334,25.128887,0.000445,24.997582,-1.0212,0.279,9.25947,9.25947
2761.00,9.29364,25.129000,0.000445,24.997624,-1.0210,0.280,9.26163,9.26163
2762.00,9.29141,25.129076,0.000444,24.997579,-1.0209,0.280,9.26218,9.26218
@19,2.0001,4.0, 2760.073 
2763.00,9.28616,25.129166,0.000444,24.997573,-1.0209,0.280,9.26209,9.26209
2764.00,9.27592,25.129307,0.000446,24.997569,-1.0210,0.280,9.26109,9.26109
2765.00,9.25819,25.129294,0.000447,24.997569,-1.0211,0.280,9.26097,9.26097
2766.00,9.24943,25.129175,0.000447,24.997521,-1.0212,0.280,9.26399,9.26399
2767.00,9.24927,25.129154,0.000449,24.997572,-1.0213,0.280,9.26923,9.26923
2768.00,9.25978,25.129109,0.000451,24.997545,-1.0212,0.280,9.27376,9.27376
2769.00,9.26773,25.129060,0.000450,24.997526,-1.0211,0.280,9.27922,9.27922
2770.00,9.26453,25.129181,0.000451,24.997565,-1.0209,0.280,9.28516,9.28516
2771.00,9.26236,25.129316,0.000454,24.997643,-1.0206,0.280,9.29047,9.29047
2772.00,9.26375,25.129364,0.000453,24.997630,-1.0205,0.280,9.29514,9.29514
2773.00,9.26631,25.129450,0.000453,24.997674,-1.0205,0.280,9.29970,9.29970
2774.00,9.26664,25.129581,0.000456,24.997727,-1.0206,0.280,9.30226,9.30226
2775.00,9.27068,25.129571,0.000458,24.997755,-1.0207,0.280,9.30315,9.30315
2776.00,9.27457,25.129627,0.000460,24.997791,-1.0207,0.280,9.30173,9.30173
2777.00,9.27975,25.129734,0.000461,24.997825,-1.0207,0.280,9.29745,9.29745
2778.00,9.28506,25.129785,0.000465,24.997873,-1.0206,0.280,9.29245,9.29245
2779.00,9.29046,25.129673,0.000464,24.997790,-1.0204,0.280,9.28755,9.28755
2780.00,9.29441,25.129656,0.000463,24.997793,-1.0202,0.280,9.28512,9.28512
2781.00,9.29709,25.129671,0.000463,24.997754,-1.0201,0.280,9.28632,9.28632
2782.00,9.30059,25.129662,0.000463,24.997735,-1.0200,0.280,9.29146,9.29146
2783.00,9.30304,25.129712,0.000462,24.997746,-1.0200,0.280,9.29612,9.29612
2784.00,9.30406,25.129874,0.000464,24.997816,-1.0200,0.281,9.30018,9.30018
2785.00,9.30173,25.130010,0.000461,24.997771,-1.0200,0.281,9.30194,9.30194
2786.00,9.29453,25.130067,0.000460,24.997720,-1.0200,0.281,9.30033,9.30033
2787.00,9.28239,25.130175,0.000463,24.997755,-1.0199,0.281,9.29926,9.29926
2788.00,9.28170,25.130198,0.000462,24.997690,-1.0198,0.281,9.30003,9.30003
2789.00,9.28284,25.130202,0.000461,24.997664,-1.0197,0.281,9.30033,9.30033
2790.00,9.28947,25.130180,0.000463,24.997719,-1.0197,0.281,9.30306,9.30306
2791.00,9.29978,25.130129,0.000463,24.997682,-1.0197,0.281,9.30551,9.30551
2792.00,9.30254,25.130098,0.000459,24.997667,-1.0197,0.281,9.30589,9.30589
2793.00,9.30127,25.130164,0.000458,24.997700,-1.0197,0.281,9.30549,9.30549
2794.00,9.30043,25.130187,0.000455,24.997665,-1.0197,0.281,9.30484,9.30484
2795.00,9.30163,25.130174,0.000453,24.997598,-1.0197,0.281,9.30243,9.30243
2796.00,9.30256,25.130162,0.000449,24.997597,-1.0198,0.282,9.30078,9.30078
2797.00,9.30274,25.130193,0.000447,24.997648,-1.0198,0.282,9.29898,9.29898
2798.00,9.30261,25.130141,0.000446,24.997678,-1.0197,0.282,9.29669,9.29669
2799.00,9.30234,25.130156,0.000446,24.997769,-1.0196,0.282,9.29463,9.29463
2800.00,9.30167,25.130177,0.000446,24.997801,-1.0194,0.282,9.29348,9.29348
2801.00,9.30056,25.130269,0.000448,24.997863,-1.0192,0.282,9.29356,9.29356
2802.00,9.29971,25.130251,0.000449,24.997785,-1.0191,0.282,9.29520,9.29520
2803.00,9.29969,25.130283,0.000447,24.997746,-1.0192,0.283,9.29649,9.29649
2804.00,9.29964,25.130254,0.000448,24.997686,-1.0192,0.283,9.29756,9.29756
2805.00,9.30004,25.130312,0.000451,24.997636,-1.0192,0.283,9.29885,9.29885
2806.00,9.29987,25.130295,0.000450,24.997644,-1.0192,0.283,9.30033,9.30033
2807.00,9.29983,25.130333,0.000452,24.997683,-1.0192,0.283,9.30121,9.30121
2808.00,9.29993,25.130318,0.000453,24.997660,-1.0191,0.283,9.30140,9.30140
2809.00,9.29930,25.130393,0.000453,24.997707,-1.0190,0.283,9.30282,9.30282
2810.00,9.29853,25.130434,0.000451,24.997772,-1.0189,0.283,9.30232,9.30232
2811.00,9.29805,25.130501,0.000454,24.997730,-1.0188,0.283,9.30194,9.30194
2812.00,9.29832,25.130507,0.000452,24.997653,-1.0187,0.283,9.30224,9.30224
2813.00,9.29858,25.130633,0.000453,24.997729,-1.0186,0.283,9.30273,9.30273
2814.00,9.29871,25.130699,0.000452,24.997750,-1.0185,0.283,9.30392,9.30392
2815.00,9.29953,25.130743,0.000452,24.997734,-1.0184,0.283,9.30632,9.30632
2816.00,9.30027,25.130794,0.000452,24.997752,-1.0182,0.283,9.30603,9.30603
2817.00,9.30121,25.130912,0.000452,24.997803,-1.0181,0.283,9.30538,9.30538
2818.00,9.30196,25.130907,0.000450,24.997747,-1.0181,0.283,9.30644,9.30644
2819.00,9.30254,25.130957,0.000450,24.997734,-1.0181,0.283,9.30534,9.30534
2820.00,9.30298,25.131034,0.000448,24.997778,-1.0182,0.284,9.30215,9.30215
2821.00,9.30250,25.131013,0.000447,24.997766,-1.0183,0.284,9.29992,9.29992
2822.00,9.30182,25.131068,0.000448,24.997764,-1.0184,0.284,9.29690,9.29690
2823.00,9.30197,25.131171,0.000452,24.997771,-1.0183,0.284,9.29415,9.29415
2824.00,9.30221,25.131136,0.000451,24.997685,-1.0183,0.284,9.29339,9.29339
2825.00,9.30192,25.131154,0.000454,24.997697,-1.0182,0.284,9.29551,9.29551
2826.00,9.30210,25.131215,0.000454,24.997714,-1.0182,0.284,9.29918,9.29918
2827.00,9.30197,25.131200,0.000455,24.997738,-1.0181,0.284,9.30305,9.30305
2828.00,9.30100,25.131146,0.000451,24.997714,-1.0181,0.284,9.30542,9.30542
2829.00,9.29894,25.131137,0.000448,24.997733,-1.0181,0.284,9.30767,9.30767
2830.00,9.29715,25.131090,0.000447,24.997647,-1.0180,0.284,9.30874,9.30874
2831.00,9.29705,25.131158,0.000449,24.997682,-1.0179,0.284,9.30678,9.30678
2832.00,9.29904,25.131131,0.000449,24.997655,-1.0178,0.284,9.30355,9.30355
2833.00,9.30018,25.131176,0.000450,24.997670,-1.0177,0.284,9.30033,9.30033
2834.00,9.30012,25.131225,0.000452,24.997701,-1.0175,0.284,9.29613,9.29613
2835.00,9.30114,25.131299,0.000455,24.997773,-1.0174,0.285,9.29363,9.29363
2836.00,9.30026,25.131292,0.000454,24.997735,-1.0173,0.285,9.29471,9.29471
2837.00,9.30113,25.131324,0.000454,24.997754,-1.0173,0.285,9.29591,9.29591
2838.00,9.30315,25.131380,0.000455,24.997790,-1.0172,0.285,9.29719,9.29719
2839.00,9.30406,25.131413,0.000457,24.997783,-1.0171,0.285,9.29917,9.29917
2840.00,9.30293,25.131421,0.000455,24.997736,-1.0169,0.285,9.30203,9.30203
2841.00,9.30038,25.131400,0.000453,24.997648,-1.0167,0.285,9.30457,9.30457
2842.00,9.29829,25.131460,0.000450,24.997636,-1.0164,0.285,9.30739,9.30739
2843.00,9.29883,25.131501,0.000452,24.997638,-1.0163,0.285,9.30904,9.30904
2844.00,9.29884,25.131579,0.000452,24.997636,-1.0163,0.285,9.30876,9.30876
2845.00,9.29982,25.131689,0.000453,24.997669,-1.0163,0.285,9.30497,9.30497
2846.00,9.29914,25.131811,0.000454,24.997771,-1.0164,0.285,9.30045,9.30045
2847.00,9.30027,25.131794,0.000457,24.997724,-1.0165,0.285,9.29828,9.29828
2848.00,9.30307,25.131763,0.000456,24.997689,-1.0165,0.285,9.29982,9.29982
2849.00,9.30434,25.131796,0.000456,24.997731,-1.0166,0.285,9.30189,9.30189
2850.00,9.30741,25.131721,0.000457,24.997645,-1.0166,0.285,9.30296,9.30296
2851.00,9.30796,25.131676,0.000458,24.997618,-1.0166,0.285,9.30341,9.30341
2852.00,9.30775,25.131714,0.000458,24.997709,-1.0165,0.285,9.30085,9.30085
2853.00,9.30514,25.131699,0.000458,24.997701,-1.0164,0.285,9.29800,9.29800
2854.00,9.30070,25.131716,0.000459,24.997698,-1.0163,0.286,9.29576,9.29576
2855.00,9.30051,25.131683,0.000458,24.997697,-1.0163,0.286,9.29563,9.29563
2856.00,9.29858,25.131713,0.000455,24.997702,-1.0161,0.286,9.29568,9.29568
2857.00,9.30242,25.131777,0.000454,24.997655,-1.0161,0.286,9.29660,9.29660
2858.00,9.30346,25.131850,0.000454,24.997648,-1.0161,0.286,9.29563,9.29563
2859.00,9.30398,25.131846,0.000453,24.997668,-1.0160,0.286,9.29546,9.29546
2860.00,9.30073,25.131934,0.000453,24.997720,-1.0159,0.286,9.29464,9.29464
2861.00,9.29679,25.131991,0.000454,24.997757,-1.0158,0.286,9.29430,9.29430
2862.00,9.29707,25.132021,0.000457,24.997747,-1.0157,0.286,9.29455,9.29455
2863.00,9.29672,25.132045,0.000459,24.997761,-1.0156,0.286,9.29539,9.29539
2864.00,9.29630,25.132077,0.000457,24.997707,-1.0155,0.286,9.29800,9.29800
2865.00,9.29599,25.132198,0.000457,24.997691,-1.0154,0.286,9.30129,9.30129
2866.00,9.29601,25.132268,0.000455,24.997682,-1.0153,0.287,9.30465,9.30465
2867.00,9.29738,25.132323,0.000452,24.997723,-1.0153,0.287,9.30753,9.30753
2868.00,9.29870,25.132434,0.000451,24.997741,-1.0154,0.287,9.30981,9.30981
2869.00,9.29875,25.132547,0.000454,24.997746,-1.0153,0.287,9.30973,9.30973
2870.00,9.29946,25.132502,0.000455,24.997708,-1.0153,0.287,9.30834,9.30834
2871.00,9.29983,25.132505,0.000458,24.997664,-1.0153,0.287,9.30541,9.30541
2872.00,9.30041,25.132463,0.000458,24.997599,-1.0151,0.287,9.30231,9.30231
2873.00,9.30174,25.132475,0.000458,24.997616,-1.0150,0.287,9.29962,9.29962
2874.00,9.30323,25.132458,0.000454,24.997615,-1.0147,0.287,9.29829,9.29829
2875.00,9.30355,25.132537,0.000454,24.997671,-1.0146,0.287,9.29750,9.29750
2876.00,9.30238,25.132580,0.000452,24.997676,-1.0145,0.287,9.29905,9.29905
2877.00,9.30210,25.132709,0.000455,24.997757,-1.0145,0.287,9.30280,9.30280
2878.00,9.30317,25.132708,0.000456,24.997705,-1.0144,0.287,9.30489,9.30489
2879.00,9.30424,25.132715,0.000453,24.997694,-1.0144,0.288,9.30497,9.30497
2880.00,9.30341,25.132735,0.000453,24.997703,-1.0143,0.288,9.30480,9.30480
2881.00,9.30261,25.132784,0.000454,24.997770,-1.0143,0.288,9.30305,9.30305
2882.00,9.30363,25.132809,0.000459,24.997757,-1.0143,0.288,9.30053,9.30053
2883.00,9.30347,25.132906,0.000458,24.997858,-1.0142,0.288,9.29904,9.29904
2884.00,9.30272,25.132913,0.000459,24.997867,-1.0143,0.288,9.29654,9.29654
2885.00,9.30194,25.132924,0.000461,24.997868,-1.0143,0.288,9.29598,9.29598
2886.00,9.30094,25.132874,0.000460,24.997803,-1.0142,0.288,9.29637,9.29637
2887.00,9.30081,25.132837,0.000454,24.997755,-1.0142,0.288,9.29559,9.29559
2888.00,9.30146,25.132820,0.000452,24.997684,-1.0141,0.288,9.29546,9.29546
2889.00,9.30118,25.132849,0.000456,24.997685,-1.0139,0.288,9.29764,9.29764
2890.00,9.30024,25.132875,0.000456,24.997661,-1.0138,0.288,9.29876,9.29876
2891.00,9.29977,25.132971,0.000457,24.997694,-1.0136,0.288,9.29765,9.29765
2892.00,9.29983,25.133035,0.000455,24.997733,-1.0135,0.289,9.29720,9.29720
2893.00,9.29928,25.133054,0.000452,24.997711,-1.0135,0.289,9.29544,9.29544
2894.00,9.29872,25.133144,0.000451,24.997728,-1.0135,0.289,9.29326,9.29326
2895.00,9.29807,25.133200,0.000449,24.997688,-1.0135,0.289,9.29259,9.29259
2896.00,9.29768,25.133318,0.000449,24.997727,-1.0134,0.289,9.29433,9.29433
2897.00,9.29639,25.133368,0.000453,24.997742,-1.0133,0.289,9.29758,9.29758
2898.00,9.29583,25.133426,0.000458,24.997759,-1.0131,0.289,9.30134,9.30134
2899.00,9.29575,25.133432,0.000454,24.997673,-1.0129,0.289,9.30587,9.30587
2900.00,9.29700,25.133485,0.000457,24.997719,-1.0127,0.289,9.30772,9.30772
2901.00,9.29749,25.133510,0.000457,24.997716,-1.0126,0.289,9.30761,9.30761
2902.00,9.29812,25.133430,0.000456,24.997673,-1.0125,0.289,9.30519,9.30519
2903.00,9.29838,25.133394,0.000454,24.997689,-1.0124,0.289,9.30259,9.30259
2904.00,9.29808,25.133419,0.000456,24.997792,-1.0124,0.289,9.29998,9.29998
2905.00,9.29854,25.133367,0.000453,24.997799,-1.0124,0.289,9.29754,9.29754
2906.00,9.30109,25.133365,0.000453,24.997838,-1.0123,0.290,9.29652,9.29652
2907.00,9.30191,25.133448,0.000453,24.997824,-1.0122,0.290,9.29577,9.29577
2908.00,9.30108,25.133566,0.000460,24.997833,-1.0122,0.289,9.29737,9.29737
2909.00,9.30072,25.133640,0.000465,24.997832,-1.0121,0.289,9.29791,9.29791
2910.00,9.30218,25.133789,0.000468,24.997882,-1.0120,0.289,9.30196,9.30196
2911.00,9.30234,25.133777,0.000465,24.997818,-1.0120,0.289,9.30465,9.30465
2912.00,9.30149,25.133878,0.000466,24.997883,-1.0121,0.290,9.30558,9.30558
