# Supplementary material for: HSL1 and BAM1/2 impact epidermal cell development by sensing distinct signaling peptides
Source: Nat Commun. 2022 Feb 15;13:876. doi: 10.1038/s41467-022-28558-4 (PMC8847575; doi:10.1038/s41467-022-28558-4)
Supplement: Supplementary file 4 — Source Data [file 41467_2022_28558_MOESM4_ESM.zip › Source Data/Source Data/Figure S3/Exp1_HSL1_CLV3_SERK1.itc]

$ITC
$ 19 
$NOT
$ 25 
$ 60 
$ 500 
$ 10 
$ 2 
$ADCGainCode:  0 
$False,True,True
$ 0.4 , 0.8 , 150 , 5 
$ 2 , 4 , 150 , 5 
$ 2 , 4 , 150 , 5 
$ 2 , 4 , 150 , 5 
$ 2 , 4 , 150 , 5 
$ 2 , 4 , 150 , 5 
$ 2 , 4 , 150 , 5 
$ 2 , 4 , 150 , 5 
$ 2 , 4 , 150 , 5 
$ 2 , 4 , 150 , 5 
$ 2 , 4 , 150 , 5 
$ 2 , 4 , 150 , 5 
$ 2 , 4 , 150 , 5 
$ 2 , 4 , 150 , 5 
$ 2 , 4 , 150 , 5 
$ 2 , 4 , 150 , 5 
$ 2 , 4 , 150 , 5 
$ 2 , 4 , 150 , 5 
$ 2 , 4 , 150 , 5 
# 0 
# 0.1 
# 0.015 
# 0.2035 
# 25 
# 4 
# 8.15 
# 1 
?HSL1_15uM_CLV3_450uM_SERK1_100uM
% MICROCALITC_MAL1177627
% 0.2035 
% 4 
%-0.586102 , 29.61604 
%-0.348256 , 29.40329 
% 0.8333333 
% 167740 , 167730 
% 0.25 , 81 
%-0.015695 ,-0.033946 
%-20 , 8 
% 0 , 0 
% 0 
% 128000       127744 
% 43.1 
% 500 , 750 , 1000 , 750 
% 0.06978023945 ,-0.002252194966 ,-3.244915618586E-05 , 1.349203907274E-06 ,-9.058983361606E-09 
% MicroCalITC Ver: 1.29.32 Run time:10/5/2021 3:35:20 PM
@0
5.00,9.23176,25.161078,0.000407,25.109086,-1.5488,0.054,9.23049,9.23049
6.00,9.23121,25.161117,0.000406,25.109021,-1.5488,0.054,9.23163,9.23163
7.00,9.23125,25.161171,0.000405,25.109064,-1.5487,0.054,9.23283,9.23283
8.00,9.23125,25.161176,0.000401,25.109034,-1.5485,0.054,9.23280,9.23280
9.00,9.23111,25.161221,0.000400,25.109014,-1.5482,0.054,9.23314,9.23314
10.00,9.23104,25.161441,0.000405,25.109159,-1.5478,0.054,9.23235,9.23235
11.00,9.23087,25.161414,0.000404,25.109066,-1.5473,0.054,9.23142,9.23142
12.00,9.23085,25.161472,0.000404,25.109047,-1.5470,0.055,9.23010,9.23010
13.00,9.23092,25.161674,0.000408,25.109219,-1.5469,0.055,9.22942,9.22942
14.00,9.23072,25.161695,0.000410,25.109225,-1.5469,0.055,9.22820,9.22820
15.00,9.23045,25.161597,0.000408,25.109129,-1.5469,0.055,9.22748,9.22748
16.00,9.23026,25.161702,0.000406,25.109227,-1.5469,0.055,9.22700,9.22700
17.00,9.23006,25.161819,0.000407,25.109286,-1.5469,0.055,9.22706,9.22706
18.00,9.22995,25.161953,0.000407,25.109278,-1.5469,0.055,9.22776,9.22776
19.00,9.22997,25.161978,0.000406,25.109229,-1.5467,0.055,9.22889,9.22889
20.00,9.22996,25.162021,0.000406,25.109283,-1.5467,0.055,9.22966,9.22966
21.00,9.23013,25.161936,0.000406,25.109138,-1.5466,0.055,9.22978,9.22978
22.00,9.23005,25.161716,0.000401,25.108932,-1.5465,0.055,9.22948,9.22948
23.00,9.22988,25.161570,0.000397,25.108808,-1.5462,0.056,9.22951,9.22951
24.00,9.22989,25.161682,0.000401,25.108899,-1.5461,0.056,9.22936,9.22936
25.00,9.22982,25.161773,0.000403,25.108906,-1.5459,0.056,9.22929,9.22929
26.00,9.22937,25.161827,0.000404,25.108940,-1.5457,0.055,9.22959,9.22959
27.00,9.22904,25.162059,0.000409,25.109091,-1.5456,0.056,9.22977,9.22977
28.00,9.22884,25.162233,0.000410,25.109196,-1.5456,0.056,9.22953,9.22953
29.00,9.22877,25.162290,0.000409,25.109209,-1.5455,0.056,9.22914,9.22914
30.00,9.22879,25.162279,0.000406,25.109181,-1.5455,0.056,9.22957,9.22957
31.00,9.22890,25.162238,0.000406,25.109196,-1.5453,0.056,9.23011,9.23011
32.00,9.22917,25.162081,0.000401,25.109086,-1.5452,0.056,9.23126,9.23126
33.00,9.22950,25.162001,0.000399,25.109023,-1.5450,0.056,9.23202,9.23202
34.00,9.22986,25.162085,0.000396,25.109043,-1.5448,0.056,9.23273,9.23273
35.00,9.23017,25.162123,0.000395,25.109013,-1.5446,0.057,9.23264,9.23264
36.00,9.23053,25.162291,0.000398,25.109075,-1.5444,0.057,9.23321,9.23321
37.00,9.23082,25.162532,0.000401,25.109225,-1.5443,0.057,9.23325,9.23325
38.00,9.23102,25.162581,0.000403,25.109241,-1.5442,0.057,9.23325,9.23325
39.00,9.23112,25.162567,0.000406,25.109242,-1.5441,0.057,9.23313,9.23313
40.00,9.23104,25.162593,0.000404,25.109258,-1.5441,0.057,9.23263,9.23263
41.00,9.23107,25.162619,0.000401,25.109225,-1.5440,0.057,9.23184,9.23184
42.00,9.23129,25.162607,0.000399,25.109149,-1.5440,0.057,9.23113,9.23113
43.00,9.23139,25.162637,0.000394,25.109111,-1.5439,0.058,9.23108,9.23108
44.00,9.23145,25.162757,0.000396,25.109144,-1.5439,0.058,9.23057,9.23057
45.00,9.23139,25.162852,0.000400,25.109223,-1.5439,0.058,9.23081,9.23081
46.00,9.23145,25.162915,0.000402,25.109322,-1.5437,0.058,9.23078,9.23078
47.00,9.23147,25.162906,0.000405,25.109363,-1.5436,0.058,9.23047,9.23047
48.00,9.23157,25.162935,0.000410,25.109425,-1.5437,0.058,9.23011,9.23011
49.00,9.23171,25.162764,0.000403,25.109276,-1.5437,0.058,9.23070,9.23070
50.00,9.23180,25.162779,0.000399,25.109255,-1.5436,0.058,9.23137,9.23137
51.00,9.23189,25.162717,0.000397,25.109123,-1.5435,0.058,9.23212,9.23212
52.00,9.23175,25.162786,0.000399,25.109074,-1.5435,0.058,9.23326,9.23326
53.00,9.23161,25.162909,0.000399,25.109132,-1.5433,0.058,9.23415,9.23415
54.00,9.23132,25.163014,0.000403,25.109181,-1.5430,0.058,9.23504,9.23504
55.00,9.23104,25.163062,0.000402,25.109185,-1.5429,0.058,9.23559,9.23559
56.00,9.23120,25.163177,0.000400,25.109246,-1.5429,0.058,9.23593,9.23593
57.00,9.23124,25.163226,0.000397,25.109296,-1.5429,0.059,9.23604,9.23604
58.00,9.23141,25.163197,0.000397,25.109240,-1.5430,0.059,9.23547,9.23547
59.00,9.23236,25.163223,0.000394,25.109204,-1.5430,0.059,9.23364,9.23364
60.00,9.23351,25.163291,0.000398,25.109173,-1.5429,0.059,9.23212,9.23212
@1,0.4000,0.8, 60.2710000000006 
61.00,9.23397,25.163280,0.000400,25.109144,-1.5428,0.059,9.23177,9.23177
62.00,9.23466,25.163280,0.000399,25.109112,-1.5426,0.059,9.23117,9.23117
63.00,9.23555,25.163286,0.000398,25.109080,-1.5424,0.059,9.23133,9.23133
64.00,9.23538,25.163420,0.000399,25.109210,-1.5423,0.059,9.23232,9.23232
65.00,9.23428,25.163388,0.000396,25.109211,-1.5421,0.059,9.23347,9.23347
66.00,9.23381,25.163459,0.000397,25.109245,-1.5418,0.060,9.23439,9.23439
67.00,9.23367,25.163404,0.000401,25.109215,-1.5417,0.060,9.23601,9.23601
68.00,9.23361,25.163452,0.000399,25.109201,-1.5416,0.060,9.23768,9.23768
69.00,9.23400,25.163447,0.000399,25.109157,-1.5416,0.060,9.23841,9.23841
70.00,9.23472,25.163470,0.000403,25.109160,-1.5417,0.060,9.23874,9.23874
71.00,9.23499,25.163488,0.000401,25.109145,-1.5416,0.060,9.23879,9.23879
72.00,9.23525,25.163619,0.000400,25.109182,-1.5415,0.060,9.23920,9.23920
73.00,9.23518,25.163574,0.000402,25.109143,-1.5413,0.060,9.23904,9.23904
74.00,9.23502,25.163593,0.000405,25.109181,-1.5410,0.060,9.23929,9.23929
75.00,9.23526,25.163687,0.000406,25.109243,-1.5408,0.060,9.24022,9.24022
76.00,9.23621,25.163719,0.000407,25.109252,-1.5406,0.060,9.24050,9.24050
77.00,9.23676,25.163814,0.000408,25.109260,-1.5403,0.060,9.24031,9.24031
78.00,9.23720,25.163910,0.000407,25.109273,-1.5402,0.060,9.23946,9.23946
79.00,9.23753,25.163872,0.000404,25.109143,-1.5401,0.061,9.23872,9.23872
80.00,9.23803,25.163901,0.000404,25.109077,-1.5400,0.061,9.23818,9.23818
81.00,9.23842,25.163885,0.000401,25.108991,-1.5399,0.061,9.23727,9.23727
82.00,9.23827,25.163897,0.000397,25.108992,-1.5399,0.061,9.23592,9.23592
83.00,9.23797,25.163979,0.000397,25.109004,-1.5396,0.061,9.23550,9.23550
84.00,9.23793,25.164169,0.000399,25.109110,-1.5396,0.061,9.23527,9.23527
85.00,9.23812,25.164177,0.000395,25.109123,-1.5394,0.061,9.23444,9.23444
86.00,9.23793,25.164325,0.000398,25.109277,-1.5392,0.061,9.23407,9.23407
87.00,9.23778,25.164391,0.000401,25.109285,-1.5391,0.061,9.23408,9.23408
88.00,9.23743,25.164370,0.000403,25.109235,-1.5391,0.061,9.23355,9.23355
89.00,9.23700,25.164291,0.000400,25.109129,-1.5389,0.061,9.23399,9.23399
90.00,9.23678,25.164310,0.000404,25.109103,-1.5389,0.061,9.23421,9.23421
91.00,9.23672,25.164290,0.000402,25.109029,-1.5388,0.062,9.23508,9.23508
92.00,9.23649,25.164311,0.000406,25.109067,-1.5387,0.062,9.23556,9.23556
93.00,9.23629,25.164520,0.000406,25.109288,-1.5386,0.062,9.23600,9.23600
94.00,9.23603,25.164561,0.000406,25.109365,-1.5385,0.062,9.23589,9.23589
95.00,9.23580,25.164577,0.000402,25.109299,-1.5384,0.062,9.23558,9.23558
96.00,9.23542,25.164782,0.000406,25.109422,-1.5384,0.062,9.23449,9.23449
97.00,9.23501,25.164660,0.000402,25.109267,-1.5381,0.062,9.23370,9.23370
98.00,9.23476,25.164699,0.000406,25.109226,-1.5380,0.062,9.23298,9.23298
99.00,9.23456,25.164721,0.000407,25.109163,-1.5380,0.062,9.23212,9.23212
100.00,9.23418,25.164746,0.000403,25.109160,-1.5378,0.062,9.23196,9.23196
101.00,9.23395,25.164609,0.000399,25.108970,-1.5376,0.062,9.23192,9.23192
102.00,9.23389,25.164865,0.000401,25.109024,-1.5375,0.063,9.23222,9.23222
103.00,9.23382,25.164885,0.000394,25.108969,-1.5373,0.063,9.23263,9.23263
104.00,9.23384,25.165043,0.000397,25.109031,-1.5371,0.063,9.23378,9.23378
105.00,9.23401,25.165137,0.000400,25.109006,-1.5370,0.063,9.23418,9.23418
106.00,9.23402,25.165060,0.000394,25.108938,-1.5368,0.063,9.23491,9.23491
107.00,9.23417,25.165103,0.000396,25.109072,-1.5367,0.063,9.23566,9.23566
108.00,9.23436,25.164947,0.000397,25.108972,-1.5365,0.063,9.23619,9.23619
109.00,9.23446,25.165044,0.000397,25.109031,-1.5363,0.063,9.23575,9.23575
110.00,9.23430,25.165119,0.000400,25.109093,-1.5361,0.063,9.23503,9.23503
111.00,9.23408,25.165340,0.000404,25.109203,-1.5361,0.063,9.23461,9.23461
112.00,9.23396,25.165324,0.000403,25.109127,-1.5361,0.063,9.23421,9.23421
113.00,9.23399,25.165401,0.000400,25.109111,-1.5361,0.064,9.23438,9.23438
114.00,9.23409,25.165250,0.000394,25.108985,-1.5359,0.064,9.23478,9.23478
115.00,9.23417,25.165183,0.000392,25.108952,-1.5359,0.064,9.23580,9.23580
116.00,9.23430,25.165103,0.000392,25.108878,-1.5358,0.064,9.23650,9.23650
117.00,9.23458,25.165192,0.000392,25.108910,-1.5356,0.064,9.23716,9.23716
118.00,9.23497,25.165274,0.000392,25.108943,-1.5355,0.064,9.23831,9.23831
119.00,9.23539,25.165415,0.000397,25.109055,-1.5355,0.064,9.23937,9.23937
120.00,9.23604,25.165483,0.000397,25.109095,-1.5352,0.064,9.24131,9.24131
121.00,9.23664,25.165636,0.000402,25.109238,-1.5350,0.064,9.24248,9.24248
122.00,9.23725,25.165512,0.000400,25.109097,-1.5348,0.064,9.24341,9.24341
123.00,9.23793,25.165601,0.000405,25.109179,-1.5346,0.064,9.24421,9.24421
124.00,9.23866,25.165599,0.000405,25.109113,-1.5344,0.064,9.24592,9.24592
125.00,9.23927,25.165750,0.000410,25.109212,-1.5345,0.064,9.24642,9.24642
126.00,9.23964,25.165768,0.000408,25.109224,-1.5345,0.065,9.24709,9.24709
127.00,9.24021,25.165840,0.000405,25.109351,-1.5344,0.065,9.24764,9.24764
128.00,9.24098,25.165755,0.000403,25.109281,-1.5343,0.065,9.24816,9.24816
129.00,9.24187,25.165767,0.000407,25.109283,-1.5343,0.065,9.24741,9.24741
130.00,9.24250,25.165562,0.000403,25.109121,-1.5342,0.065,9.24735,9.24735
131.00,9.24326,25.165516,0.000405,25.109022,-1.5343,0.065,9.24772,9.24772
132.00,9.24418,25.165528,0.000405,25.108912,-1.5343,0.065,9.24770,9.24770
133.00,9.24518,25.165703,0.000410,25.108997,-1.5342,0.065,9.24782,9.24782
134.00,9.24560,25.165681,0.000409,25.108943,-1.5339,0.065,9.24782,9.24782
135.00,9.24587,25.165893,0.000414,25.109019,-1.5336,0.065,9.24780,9.24780
136.00,9.24625,25.165887,0.000410,25.108950,-1.5332,0.066,9.24757,9.24757
137.00,9.24665,25.165951,0.000412,25.109051,-1.5329,0.066,9.24758,9.24758
138.00,9.24703,25.165903,0.000407,25.108978,-1.5326,0.066,9.24749,9.24749
139.00,9.24718,25.166044,0.000407,25.109087,-1.5324,0.066,9.24795,9.24795
140.00,9.24742,25.166024,0.000402,25.109066,-1.5324,0.066,9.24724,9.24724
141.00,9.24763,25.165987,0.000398,25.109005,-1.5323,0.066,9.24688,9.24688
142.00,9.24752,25.166091,0.000401,25.108975,-1.5323,0.066,9.24676,9.24676
143.00,9.24746,25.166123,0.000404,25.108971,-1.5325,0.066,9.24657,9.24657
144.00,9.24729,25.166163,0.000405,25.108963,-1.5324,0.066,9.24685,9.24685
145.00,9.24741,25.166279,0.000405,25.108993,-1.5324,0.066,9.24692,9.24692
146.00,9.24741,25.166584,0.000411,25.109212,-1.5323,0.066,9.24676,9.24676
147.00,9.24729,25.166546,0.000410,25.109174,-1.5321,0.067,9.24597,9.24597
148.00,9.24718,25.166580,0.000409,25.109168,-1.5319,0.067,9.24482,9.24482
149.00,9.24681,25.166626,0.000410,25.109110,-1.5316,0.067,9.24307,9.24307
150.00,9.24630,25.166590,0.000412,25.109043,-1.5313,0.067,9.24206,9.24206
151.00,9.24593,25.166642,0.000414,25.109061,-1.5311,0.067,9.24072,9.24072
152.00,9.24569,25.166748,0.000412,25.109122,-1.5310,0.067,9.23966,9.23966
153.00,9.24511,25.166730,0.000406,25.109089,-1.5308,0.067,9.23782,9.23782
154.00,9.24472,25.166692,0.000404,25.109050,-1.5308,0.067,9.23691,9.23691
155.00,9.24430,25.166695,0.000400,25.109051,-1.5307,0.067,9.23671,9.23671
156.00,9.24324,25.166570,0.000396,25.108931,-1.5308,0.068,9.23801,9.23801
157.00,9.24238,25.166499,0.000395,25.108899,-1.5308,0.068,9.23919,9.23919
158.00,9.24238,25.166611,0.000402,25.108999,-1.5310,0.068,9.24115,9.24115
159.00,9.24211,25.166617,0.000401,25.109013,-1.5309,0.068,9.24245,9.24245
160.00,9.24159,25.166641,0.000400,25.109033,-1.5308,0.068,9.24278,9.24278
161.00,9.24057,25.166650,0.000401,25.109061,-1.5306,0.068,9.24233,9.24233
162.00,9.23971,25.166708,0.000402,25.109027,-1.5304,0.068,9.24240,9.24240
163.00,9.23917,25.166724,0.000400,25.108923,-1.5301,0.068,9.24301,9.24301
164.00,9.23878,25.166839,0.000398,25.108937,-1.5299,0.068,9.24378,9.24378
165.00,9.23934,25.166880,0.000404,25.108920,-1.5296,0.068,9.24491,9.24491
166.00,9.23994,25.166967,0.000406,25.108912,-1.5294,0.068,9.24527,9.24527
167.00,9.24049,25.167005,0.000406,25.108919,-1.5292,0.068,9.24526,9.24526
168.00,9.24132,25.166970,0.000403,25.108927,-1.5291,0.068,9.24551,9.24551
169.00,9.24187,25.166946,0.000403,25.108958,-1.5291,0.068,9.24577,9.24577
170.00,9.24223,25.167037,0.000401,25.108992,-1.5291,0.069,9.24660,9.24660
171.00,9.24298,25.167037,0.000399,25.108970,-1.5291,0.069,9.24797,9.24797
172.00,9.24382,25.167165,0.000399,25.109050,-1.5288,0.069,9.24957,9.24957
173.00,9.24477,25.167237,0.000399,25.109047,-1.5286,0.069,9.25046,9.25046
174.00,9.24552,25.167255,0.000399,25.109029,-1.5284,0.069,9.25108,9.25108
175.00,9.24602,25.167367,0.000400,25.109105,-1.5282,0.069,9.25075,9.25075
176.00,9.24641,25.167406,0.000398,25.109065,-1.5281,0.070,9.25001,9.25001
177.00,9.24693,25.167493,0.000403,25.109080,-1.5280,0.070,9.24950,9.24950
178.00,9.24764,25.167578,0.000406,25.109076,-1.5279,0.069,9.24778,9.24778
179.00,9.24783,25.167744,0.000409,25.109081,-1.5278,0.070,9.24492,9.24492
180.00,9.24767,25.167734,0.000408,25.108995,-1.5277,0.069,9.24203,9.24203
181.00,9.24782,25.167706,0.000410,25.109014,-1.5275,0.069,9.23973,9.23973
182.00,9.24801,25.167686,0.000408,25.108960,-1.5272,0.069,9.23833,9.23833
183.00,9.24870,25.167670,0.000407,25.108967,-1.5271,0.070,9.23808,9.23808
184.00,9.24904,25.167798,0.000409,25.109079,-1.5271,0.070,9.23884,9.23884
185.00,9.24862,25.167808,0.000409,25.109074,-1.5270,0.070,9.23952,9.23952
186.00,9.24759,25.167912,0.000407,25.109116,-1.5270,0.070,9.23948,9.23948
187.00,9.24600,25.167828,0.000403,25.109045,-1.5269,0.070,9.23808,9.23808
188.00,9.24253,25.167943,0.000404,25.109102,-1.5267,0.070,9.23717,9.23717
189.00,9.23773,25.167919,0.000405,25.109082,-1.5266,0.070,9.23697,9.23697
190.00,9.23663,25.167936,0.000405,25.109074,-1.5265,0.070,9.23750,9.23750
191.00,9.23830,25.168039,0.000407,25.109055,-1.5263,0.070,9.23813,9.23813
192.00,9.23843,25.168115,0.000408,25.109104,-1.5262,0.070,9.23899,9.23899
193.00,9.23781,25.168202,0.000410,25.109138,-1.5261,0.070,9.23905,9.23905
194.00,9.23791,25.168201,0.000407,25.109051,-1.5258,0.070,9.23870,9.23870
195.00,9.23820,25.168148,0.000401,25.108999,-1.5256,0.070,9.23807,9.23807
196.00,9.23815,25.168087,0.000400,25.108999,-1.5255,0.071,9.23770,9.23770
197.00,9.23811,25.167984,0.000397,25.108882,-1.5253,0.071,9.23781,9.23781
198.00,9.23839,25.167887,0.000392,25.108779,-1.5251,0.071,9.23829,9.23829
199.00,9.23839,25.167762,0.000387,25.108728,-1.5252,0.071,9.23838,9.23838
200.00,9.23842,25.167986,0.000395,25.108897,-1.5251,0.071,9.23881,9.23881
201.00,9.23851,25.168083,0.000398,25.108919,-1.5251,0.071,9.23937,9.23937
202.00,9.23845,25.168301,0.000402,25.109057,-1.5250,0.071,9.23950,9.23950
203.00,9.23822,25.168390,0.000405,25.109127,-1.5247,0.071,9.23887,9.23887
204.00,9.23846,25.168456,0.000407,25.109141,-1.5245,0.072,9.23899,9.23899
205.00,9.23878,25.168409,0.000404,25.109055,-1.5244,0.072,9.24138,9.24138
206.00,9.23852,25.168474,0.000403,25.109087,-1.5244,0.072,9.24599,9.24599
207.00,9.23857,25.168469,0.000401,25.109066,-1.5244,0.072,9.25195,9.25195
208.00,9.23877,25.168478,0.000401,25.109057,-1.5244,0.072,9.25783,9.25783
209.00,9.23931,25.168493,0.000398,25.109031,-1.5244,0.072,9.26213,9.26213
210.00,9.23951,25.168461,0.000394,25.108999,-1.5243,0.072,9.26237,9.26237
@2,2.0001,4.0, 210.098000000005 
211.00,9.24001,25.168379,0.000394,25.108889,-1.5242,0.072,9.25783,9.25783
212.00,9.23897,25.168504,0.000400,25.109029,-1.5241,0.072,9.25081,9.25081
213.00,9.23707,25.168488,0.000397,25.108971,-1.5239,0.073,9.24467,9.24467
214.00,9.23965,25.168571,0.000403,25.109023,-1.5236,0.072,9.23889,9.23889
215.00,9.25138,25.168685,0.000405,25.109091,-1.5232,0.073,9.23559,9.23559
216.00,9.26278,25.168797,0.000405,25.109113,-1.5229,0.073,9.23581,9.23581
217.00,9.26908,25.168961,0.000409,25.109162,-1.5227,0.073,9.23786,9.23786
218.00,9.26585,25.169013,0.000412,25.109175,-1.5226,0.073,9.24072,9.24072
219.00,9.26088,25.169143,0.000411,25.109237,-1.5228,0.073,9.24439,9.24439
220.00,9.25249,25.169193,0.000415,25.109271,-1.5231,0.073,9.24746,9.24746
221.00,9.24025,25.169253,0.000416,25.109294,-1.5234,0.073,9.25000,9.25000
222.00,9.23466,25.169127,0.000411,25.109136,-1.5234,0.073,9.25263,9.25263
223.00,9.23423,25.169237,0.000414,25.109174,-1.5233,0.073,9.25523,9.25523
224.00,9.23516,25.169267,0.000416,25.109177,-1.5229,0.073,9.25695,9.25695
225.00,9.23651,25.169265,0.000417,25.109132,-1.5225,0.073,9.25784,9.25784
226.00,9.24116,25.169343,0.000419,25.109205,-1.5221,0.073,9.25792,9.25792
227.00,9.24521,25.169349,0.000414,25.109235,-1.5219,0.073,9.25671,9.25671
228.00,9.24774,25.169338,0.000413,25.109248,-1.5216,0.073,9.25480,9.25480
229.00,9.25003,25.169326,0.000410,25.109215,-1.5214,0.073,9.25344,9.25344
230.00,9.25255,25.169312,0.000406,25.109143,-1.5211,0.074,9.25273,9.25273
231.00,9.25479,25.169275,0.000405,25.109116,-1.5209,0.074,9.25220,9.25220
232.00,9.25557,25.169318,0.000404,25.109080,-1.5207,0.074,9.25265,9.25265
233.00,9.25508,25.169473,0.000402,25.109145,-1.5207,0.074,9.25307,9.25307
234.00,9.25458,25.169549,0.000402,25.109159,-1.5205,0.074,9.25313,9.25313
235.00,9.25453,25.169623,0.000400,25.109174,-1.5204,0.074,9.25332,9.25332
236.00,9.25453,25.169726,0.000401,25.109198,-1.5203,0.074,9.25320,9.25320
237.00,9.25439,25.169677,0.000404,25.109094,-1.5201,0.074,9.25224,9.25224
238.00,9.25408,25.169697,0.000408,25.109083,-1.5198,0.074,9.25163,9.25163
239.00,9.25378,25.169563,0.000407,25.108950,-1.5196,0.074,9.25104,9.25104
240.00,9.25369,25.169835,0.000416,25.109180,-1.5196,0.074,9.25034,9.25034
241.00,9.25346,25.169743,0.000413,25.109046,-1.5196,0.074,9.24974,9.24974
242.00,9.25297,25.169917,0.000416,25.109184,-1.5198,0.074,9.24873,9.24873
243.00,9.25212,25.169964,0.000413,25.109178,-1.5198,0.075,9.24632,9.24632
244.00,9.25106,25.170037,0.000414,25.109165,-1.5200,0.075,9.24493,9.24493
245.00,9.25034,25.169775,0.000406,25.108872,-1.5200,0.075,9.24340,9.24340
246.00,9.24983,25.169841,0.000409,25.108914,-1.5199,0.075,9.24182,9.24182
247.00,9.24952,25.169867,0.000409,25.108889,-1.5197,0.075,9.24071,9.24071
248.00,9.24915,25.169833,0.000408,25.108811,-1.5197,0.075,9.24094,9.24094
249.00,9.24840,25.170008,0.000414,25.108995,-1.5195,0.075,9.24065,9.24065
250.00,9.24742,25.170195,0.000419,25.109199,-1.5192,0.075,9.24039,9.24039
251.00,9.24642,25.170267,0.000418,25.109262,-1.5191,0.075,9.24176,9.24176
252.00,9.24529,25.170328,0.000415,25.109310,-1.5190,0.075,9.24314,9.24314
253.00,9.24422,25.170291,0.000410,25.109215,-1.5187,0.075,9.24400,9.24400
254.00,9.24370,25.170286,0.000408,25.109176,-1.5185,0.076,9.24454,9.24454
255.00,9.24393,25.170388,0.000410,25.109153,-1.5184,0.076,9.24554,9.24554
256.00,9.24405,25.170370,0.000409,25.109030,-1.5182,0.076,9.24425,9.24425
257.00,9.24403,25.170450,0.000412,25.109032,-1.5180,0.076,9.24371,9.24371
258.00,9.24343,25.170423,0.000414,25.109026,-1.5180,0.076,9.24336,9.24336
259.00,9.24271,25.170575,0.000417,25.109077,-1.5178,0.076,9.24274,9.24274
260.00,9.24254,25.170504,0.000414,25.109004,-1.5177,0.076,9.24206,9.24206
261.00,9.24256,25.170700,0.000418,25.109221,-1.5176,0.076,9.24279,9.24279
262.00,9.24258,25.170619,0.000414,25.109108,-1.5177,0.076,9.24296,9.24296
263.00,9.24279,25.170888,0.000416,25.109317,-1.5176,0.076,9.24362,9.24362
264.00,9.24311,25.170840,0.000414,25.109233,-1.5175,0.076,9.24497,9.24497
265.00,9.24341,25.170849,0.000411,25.109194,-1.5172,0.076,9.24653,9.24653
266.00,9.24385,25.170854,0.000409,25.109083,-1.5170,0.076,9.24717,9.24717
267.00,9.24408,25.170894,0.000409,25.109110,-1.5166,0.077,9.24704,9.24704
268.00,9.24436,25.170748,0.000410,25.108958,-1.5165,0.076,9.24703,9.24703
269.00,9.24454,25.170993,0.000414,25.109159,-1.5164,0.076,9.24593,9.24593
270.00,9.24450,25.170908,0.000415,25.109058,-1.5163,0.076,9.24368,9.24368
271.00,9.24429,25.170922,0.000415,25.109042,-1.5163,0.076,9.24235,9.24235
272.00,9.24408,25.171046,0.000417,25.109099,-1.5165,0.076,9.24216,9.24216
273.00,9.24400,25.171169,0.000416,25.109101,-1.5164,0.077,9.24101,9.24101
274.00,9.24381,25.170968,0.000407,25.108797,-1.5164,0.077,9.24083,9.24083
275.00,9.24355,25.171099,0.000402,25.108858,-1.5165,0.077,9.24233,9.24233
276.00,9.24374,25.171255,0.000402,25.109018,-1.5166,0.077,9.24416,9.24416
277.00,9.24404,25.171251,0.000403,25.109021,-1.5163,0.078,9.24572,9.24572
278.00,9.24440,25.171406,0.000404,25.109202,-1.5162,0.078,9.24785,9.24785
279.00,9.24458,25.171294,0.000403,25.109154,-1.5162,0.078,9.24953,9.24953
280.00,9.24516,25.171387,0.000406,25.109199,-1.5161,0.078,9.24890,9.24890
281.00,9.24540,25.171254,0.000403,25.109038,-1.5157,0.078,9.24833,9.24833
282.00,9.24495,25.171150,0.000399,25.108845,-1.5155,0.078,9.24810,9.24810
283.00,9.24470,25.171177,0.000402,25.108800,-1.5154,0.078,9.24790,9.24790
284.00,9.24483,25.171417,0.000405,25.108958,-1.5152,0.078,9.24690,9.24690
285.00,9.24610,25.171467,0.000403,25.108983,-1.5150,0.078,9.24815,9.24815
286.00,9.24631,25.171605,0.000404,25.109091,-1.5150,0.078,9.24915,9.24915
287.00,9.24655,25.171817,0.000405,25.109286,-1.5150,0.078,9.24996,9.24996
288.00,9.24676,25.171727,0.000397,25.109172,-1.5150,0.079,9.25046,9.25046
289.00,9.24719,25.171741,0.000394,25.109178,-1.5149,0.079,9.25175,9.25175
290.00,9.24789,25.171714,0.000398,25.109157,-1.5148,0.079,9.25138,9.25138
291.00,9.24875,25.171738,0.000400,25.109148,-1.5147,0.079,9.25095,9.25095
292.00,9.24915,25.171680,0.000400,25.109108,-1.5146,0.079,9.25078,9.25078
293.00,9.24932,25.171769,0.000407,25.109172,-1.5143,0.079,9.24982,9.24982
294.00,9.24939,25.171873,0.000415,25.109235,-1.5141,0.079,9.24864,9.24864
295.00,9.24920,25.172113,0.000417,25.109388,-1.5137,0.079,9.24827,9.24827
296.00,9.24950,25.172044,0.000412,25.109212,-1.5135,0.079,9.24757,9.24757
297.00,9.24928,25.172175,0.000412,25.109295,-1.5133,0.079,9.24646,9.24646
298.00,9.24892,25.172075,0.000406,25.109148,-1.5132,0.079,9.24540,9.24540
299.00,9.24911,25.172075,0.000401,25.109124,-1.5132,0.080,9.24591,9.24591
300.00,9.24871,25.171984,0.000398,25.108993,-1.5132,0.080,9.24703,9.24703
301.00,9.24862,25.172141,0.000403,25.109130,-1.5133,0.080,9.24751,9.24751
302.00,9.24870,25.172210,0.000406,25.109091,-1.5133,0.080,9.24814,9.24814
303.00,9.24858,25.172304,0.000409,25.109176,-1.5132,0.080,9.24899,9.24899
304.00,9.24863,25.172488,0.000414,25.109255,-1.5132,0.080,9.24903,9.24903
305.00,9.24864,25.172481,0.000412,25.109186,-1.5132,0.080,9.24805,9.24805
306.00,9.24848,25.172618,0.000413,25.109276,-1.5129,0.080,9.24791,9.24791
307.00,9.24826,25.172694,0.000416,25.109339,-1.5125,0.080,9.24749,9.24749
308.00,9.24785,25.172722,0.000414,25.109325,-1.5124,0.080,9.24705,9.24705
309.00,9.24774,25.172620,0.000409,25.109226,-1.5121,0.080,9.24667,9.24667
310.00,9.24745,25.172563,0.000407,25.109162,-1.5121,0.081,9.24725,9.24725
311.00,9.24737,25.172534,0.000406,25.109113,-1.5121,0.081,9.24693,9.24693
312.00,9.24731,25.172491,0.000403,25.109022,-1.5122,0.081,9.24662,9.24662
313.00,9.24719,25.172611,0.000408,25.109057,-1.5122,0.081,9.24749,9.24749
314.00,9.24739,25.172564,0.000410,25.108982,-1.5121,0.081,9.24838,9.24838
315.00,9.24763,25.172719,0.000414,25.109179,-1.5119,0.081,9.24870,9.24870
316.00,9.24780,25.172791,0.000415,25.109237,-1.5117,0.081,9.24926,9.24926
317.00,9.24799,25.172753,0.000414,25.109198,-1.5115,0.081,9.25006,9.25006
318.00,9.24821,25.172726,0.000414,25.109136,-1.5112,0.081,9.24990,9.24990
319.00,9.24843,25.172840,0.000415,25.109216,-1.5111,0.081,9.24965,9.24965
320.00,9.24836,25.172765,0.000413,25.109094,-1.5112,0.081,9.24915,9.24915
321.00,9.24829,25.172671,0.000412,25.108971,-1.5111,0.081,9.24920,9.24920
322.00,9.24832,25.172767,0.000413,25.109026,-1.5110,0.081,9.24902,9.24902
323.00,9.24836,25.172856,0.000410,25.109114,-1.5110,0.081,9.24887,9.24887
324.00,9.24833,25.172939,0.000412,25.109166,-1.5111,0.082,9.24861,9.24861
325.00,9.24835,25.173210,0.000418,25.109352,-1.5110,0.082,9.24831,9.24831
326.00,9.24837,25.173209,0.000419,25.109292,-1.5108,0.082,9.24803,9.24803
327.00,9.24838,25.173169,0.000418,25.109250,-1.5106,0.082,9.24811,9.24811
328.00,9.24870,25.173326,0.000422,25.109335,-1.5105,0.082,9.24969,9.24969
329.00,9.24923,25.173269,0.000418,25.109247,-1.5104,0.082,9.25108,9.25108
330.00,9.24959,25.173137,0.000412,25.109124,-1.5103,0.082,9.25282,9.25282
331.00,9.24995,25.173212,0.000411,25.109254,-1.5103,0.082,9.25392,9.25392
332.00,9.25031,25.173456,0.000417,25.109388,-1.5103,0.082,9.25545,9.25545
333.00,9.25044,25.173431,0.000414,25.109300,-1.5103,0.082,9.25524,9.25524
334.00,9.25047,25.173471,0.000414,25.109265,-1.5101,0.082,9.25532,9.25532
335.00,9.25059,25.173482,0.000411,25.109263,-1.5098,0.083,9.25497,9.25497
336.00,9.25092,25.173483,0.000412,25.109151,-1.5095,0.083,9.25515,9.25515
337.00,9.25142,25.173388,0.000407,25.109097,-1.5093,0.083,9.25486,9.25486
338.00,9.25204,25.173361,0.000412,25.109089,-1.5091,0.083,9.25559,9.25559
339.00,9.25238,25.173426,0.000415,25.109142,-1.5089,0.083,9.25570,9.25570
340.00,9.25286,25.173492,0.000417,25.109099,-1.5087,0.083,9.25614,9.25614
341.00,9.25326,25.173616,0.000417,25.109185,-1.5087,0.083,9.25671,9.25671
342.00,9.25367,25.173571,0.000411,25.109070,-1.5086,0.083,9.25664,9.25664
343.00,9.25394,25.173552,0.000404,25.108998,-1.5084,0.083,9.25574,9.25574
344.00,9.25421,25.173535,0.000399,25.108951,-1.5083,0.083,9.25550,9.25550
345.00,9.25471,25.173732,0.000402,25.109102,-1.5083,0.083,9.25641,9.25641
346.00,9.25546,25.173774,0.000401,25.109074,-1.5083,0.084,9.25747,9.25747
347.00,9.25612,25.173836,0.000404,25.109110,-1.5082,0.084,9.25848,9.25848
348.00,9.25642,25.173838,0.000406,25.109095,-1.5082,0.084,9.25988,9.25988
349.00,9.25670,25.173875,0.000408,25.109122,-1.5082,0.084,9.26106,9.26106
350.00,9.25690,25.173736,0.000405,25.108936,-1.5080,0.084,9.26128,9.26128
351.00,9.25705,25.173795,0.000404,25.108983,-1.5078,0.084,9.26042,9.26042
352.00,9.25745,25.173894,0.000403,25.108952,-1.5077,0.084,9.26030,9.26030
353.00,9.25783,25.174025,0.000402,25.108984,-1.5075,0.084,9.25932,9.25932
354.00,9.25803,25.174118,0.000402,25.108952,-1.5073,0.084,9.25998,9.25998
355.00,9.25857,25.174328,0.000404,25.109080,-1.5071,0.084,9.26235,9.26235
356.00,9.25880,25.174404,0.000407,25.109085,-1.5070,0.084,9.26777,9.26777
357.00,9.25955,25.174358,0.000406,25.109127,-1.5068,0.084,9.27442,9.27442
358.00,9.26076,25.174360,0.000410,25.109166,-1.5067,0.084,9.28069,9.28069
359.00,9.26037,25.174360,0.000411,25.109194,-1.5068,0.084,9.28383,9.28383
360.00,9.26007,25.174290,0.000409,25.109135,-1.5068,0.085,9.28346,9.28346
@3,2.0001,4.0, 360.251000000004 
361.00,9.25862,25.174110,0.000406,25.108970,-1.5068,0.085,9.27901,9.27901
362.00,9.25864,25.174217,0.000409,25.108977,-1.5068,0.085,9.27182,9.27182
363.00,9.25760,25.174339,0.000411,25.109033,-1.5068,0.085,9.26548,9.26548
364.00,9.26373,25.174395,0.000409,25.109048,-1.5066,0.085,9.26038,9.26038
365.00,9.27352,25.174397,0.000407,25.109011,-1.5065,0.085,9.25746,9.25746
366.00,9.28564,25.174707,0.000414,25.109218,-1.5063,0.085,9.25697,9.25697
367.00,9.29211,25.174617,0.000413,25.109064,-1.5062,0.085,9.25812,9.25812
368.00,9.28700,25.174467,0.000408,25.108874,-1.5060,0.085,9.26030,9.26030
369.00,9.27945,25.174417,0.000407,25.108807,-1.5057,0.086,9.26354,9.26354
370.00,9.27185,25.174418,0.000403,25.108784,-1.5055,0.086,9.26713,9.26713
371.00,9.26331,25.174311,0.000398,25.108668,-1.5054,0.086,9.27059,9.27059
372.00,9.25763,25.174426,0.000396,25.108739,-1.5051,0.086,9.27445,9.27445
373.00,9.25576,25.174569,0.000398,25.108789,-1.5047,0.086,9.27727,9.27727
374.00,9.25682,25.174634,0.000398,25.108790,-1.5045,0.086,9.27835,9.27835
375.00,9.25907,25.174752,0.000403,25.108858,-1.5044,0.086,9.27959,9.27959
376.00,9.26180,25.174710,0.000401,25.108756,-1.5043,0.086,9.28021,9.28021
377.00,9.26390,25.174838,0.000405,25.108883,-1.5046,0.086,9.27925,9.27925
378.00,9.26712,25.174879,0.000404,25.108936,-1.5048,0.086,9.27939,9.27939
379.00,9.27066,25.174899,0.000404,25.108901,-1.5050,0.087,9.28037,9.28037
380.00,9.27488,25.175025,0.000411,25.108978,-1.5049,0.087,9.28035,9.28035
381.00,9.27820,25.175125,0.000413,25.109075,-1.5048,0.087,9.27994,9.27994
382.00,9.27828,25.175145,0.000408,25.109078,-1.5044,0.087,9.27982,9.27982
383.00,9.27886,25.175142,0.000409,25.109030,-1.5040,0.087,9.27837,9.27837
384.00,9.27907,25.175289,0.000413,25.109115,-1.5037,0.087,9.27759,9.27759
385.00,9.27934,25.175262,0.000411,25.109025,-1.5035,0.087,9.27595,9.27595
386.00,9.27906,25.175324,0.000410,25.108976,-1.5034,0.087,9.27412,9.27412
387.00,9.27854,25.175280,0.000409,25.108844,-1.5034,0.087,9.27327,9.27327
388.00,9.27791,25.175377,0.000407,25.108907,-1.5032,0.087,9.27318,9.27318
389.00,9.27774,25.175327,0.000403,25.108859,-1.5031,0.087,9.27235,9.27235
390.00,9.27750,25.175435,0.000407,25.108963,-1.5030,0.087,9.27219,9.27219
391.00,9.27726,25.175399,0.000407,25.109009,-1.5029,0.087,9.27232,9.27232
392.00,9.27685,25.175404,0.000408,25.109066,-1.5027,0.087,9.27193,9.27193
393.00,9.27623,25.175306,0.000409,25.108966,-1.5026,0.087,9.27089,9.27089
394.00,9.27555,25.175335,0.000410,25.108949,-1.5024,0.087,9.26955,9.26955
395.00,9.27475,25.175288,0.000402,25.108847,-1.5022,0.088,9.26837,9.26837
396.00,9.27385,25.175374,0.000402,25.108834,-1.5020,0.088,9.26706,9.26706
397.00,9.27306,25.175430,0.000401,25.108826,-1.5017,0.088,9.26612,9.26612
398.00,9.27246,25.175728,0.000405,25.109010,-1.5014,0.088,9.26593,9.26593
399.00,9.27179,25.175864,0.000406,25.109123,-1.5012,0.088,9.26651,9.26651
400.00,9.27106,25.175804,0.000406,25.109049,-1.5010,0.088,9.26589,9.26589
401.00,9.27015,25.175788,0.000407,25.109046,-1.5009,0.088,9.26548,9.26548
402.00,9.26946,25.175943,0.000411,25.109147,-1.5008,0.088,9.26460,9.26460
403.00,9.26869,25.175968,0.000411,25.109218,-1.5008,0.088,9.26375,9.26375
404.00,9.26824,25.175922,0.000407,25.109168,-1.5008,0.088,9.26211,9.26211
405.00,9.26757,25.176007,0.000408,25.109235,-1.5008,0.089,9.26221,9.26221
406.00,9.26704,25.176157,0.000412,25.109309,-1.5006,0.089,9.26301,9.26301
407.00,9.26668,25.176024,0.000408,25.109123,-1.5005,0.089,9.26422,9.26422
408.00,9.26593,25.175957,0.000408,25.108985,-1.5005,0.089,9.26559,9.26559
409.00,9.26522,25.176036,0.000411,25.108970,-1.5005,0.089,9.26704,9.26704
410.00,9.26474,25.176113,0.000411,25.108958,-1.5006,0.089,9.26789,9.26789
411.00,9.26517,25.175985,0.000405,25.108800,-1.5007,0.089,9.26837,9.26837
412.00,9.26549,25.176048,0.000406,25.108848,-1.5007,0.089,9.26796,9.26796
413.00,9.26563,25.176029,0.000402,25.108830,-1.5004,0.089,9.26622,9.26622
414.00,9.26564,25.175982,0.000401,25.108769,-1.5003,0.089,9.26485,9.26485
415.00,9.26558,25.176014,0.000398,25.108838,-1.5001,0.089,9.26398,9.26398
416.00,9.26521,25.176217,0.000405,25.109003,-1.4998,0.089,9.26346,9.26346
417.00,9.26473,25.176264,0.000405,25.108944,-1.4995,0.090,9.26364,9.26364
418.00,9.26466,25.176248,0.000406,25.108859,-1.4996,0.090,9.26420,9.26420
419.00,9.26494,25.176376,0.000407,25.108971,-1.4996,0.090,9.26439,9.26439
420.00,9.26532,25.176402,0.000410,25.108940,-1.4995,0.090,9.26445,9.26445
421.00,9.26588,25.176362,0.000406,25.108838,-1.4995,0.090,9.26388,9.26388
422.00,9.26590,25.176419,0.000406,25.108902,-1.4995,0.090,9.26355,9.26355
423.00,9.26561,25.176564,0.000411,25.108946,-1.4991,0.090,9.26349,9.26349
424.00,9.26516,25.176665,0.000412,25.108966,-1.4987,0.090,9.26339,9.26339
425.00,9.26505,25.176767,0.000412,25.109023,-1.4984,0.090,9.26368,9.26368
426.00,9.26480,25.176740,0.000413,25.109011,-1.4982,0.090,9.26422,9.26422
427.00,9.26455,25.176771,0.000413,25.109040,-1.4982,0.090,9.26446,9.26446
428.00,9.26428,25.176828,0.000412,25.109128,-1.4982,0.091,9.26460,9.26460
429.00,9.26440,25.176746,0.000409,25.109067,-1.4981,0.091,9.26508,9.26508
430.00,9.26442,25.176684,0.000409,25.108981,-1.4979,0.091,9.26557,9.26557
431.00,9.26444,25.176704,0.000409,25.108988,-1.4976,0.091,9.26602,9.26602
432.00,9.26434,25.176685,0.000403,25.108971,-1.4973,0.091,9.26557,9.26557
433.00,9.26441,25.176596,0.000403,25.108907,-1.4972,0.091,9.26599,9.26599
434.00,9.26470,25.176605,0.000406,25.108898,-1.4970,0.091,9.26628,9.26628
435.00,9.26482,25.176649,0.000407,25.108957,-1.4968,0.091,9.26566,9.26566
436.00,9.26485,25.176827,0.000411,25.109078,-1.4966,0.091,9.26533,9.26533
437.00,9.26490,25.176967,0.000418,25.109142,-1.4965,0.091,9.26616,9.26616
438.00,9.26505,25.177236,0.000419,25.109295,-1.4964,0.091,9.26637,9.26637
439.00,9.26519,25.177354,0.000420,25.109333,-1.4963,0.091,9.26662,9.26662
440.00,9.26537,25.177304,0.000420,25.109220,-1.4963,0.091,9.26664,9.26664
441.00,9.26543,25.177225,0.000415,25.109135,-1.4962,0.091,9.26619,9.26619
442.00,9.26548,25.177231,0.000414,25.109094,-1.4960,0.091,9.26592,9.26592
443.00,9.26559,25.177273,0.000413,25.109134,-1.4957,0.092,9.26585,9.26585
444.00,9.26575,25.177284,0.000409,25.109080,-1.4956,0.092,9.26526,9.26526
445.00,9.26578,25.177401,0.000409,25.109129,-1.4954,0.092,9.26467,9.26467
446.00,9.26566,25.177425,0.000410,25.109082,-1.4953,0.092,9.26415,9.26415
447.00,9.26540,25.177501,0.000409,25.109126,-1.4953,0.092,9.26386,9.26386
448.00,9.26532,25.177417,0.000409,25.108982,-1.4953,0.092,9.26268,9.26268
449.00,9.26529,25.177455,0.000411,25.109067,-1.4952,0.092,9.26193,9.26193
450.00,9.26489,25.177453,0.000409,25.109022,-1.4950,0.092,9.26184,9.26184
451.00,9.26447,25.177519,0.000410,25.109089,-1.4949,0.092,9.26136,9.26136
452.00,9.26434,25.177417,0.000408,25.108992,-1.4948,0.092,9.26064,9.26064
453.00,9.26422,25.177230,0.000402,25.108797,-1.4946,0.092,9.26124,9.26124
454.00,9.26391,25.177214,0.000398,25.108732,-1.4946,0.093,9.26163,9.26163
455.00,9.26374,25.177217,0.000397,25.108741,-1.4947,0.093,9.26147,9.26147
456.00,9.26352,25.177212,0.000394,25.108696,-1.4946,0.093,9.26254,9.26254
457.00,9.26343,25.177332,0.000396,25.108791,-1.4945,0.093,9.26267,9.26267
458.00,9.26303,25.177556,0.000398,25.109014,-1.4946,0.093,9.26224,9.26224
459.00,9.26278,25.177482,0.000398,25.108922,-1.4945,0.093,9.26230,9.26230
460.00,9.26267,25.177570,0.000397,25.108977,-1.4943,0.093,9.26260,9.26260
461.00,9.26256,25.177733,0.000402,25.109049,-1.4942,0.093,9.26177,9.26177
462.00,9.26221,25.177728,0.000402,25.109015,-1.4941,0.093,9.26088,9.26088
463.00,9.26191,25.177812,0.000409,25.109040,-1.4941,0.093,9.26091,9.26091
464.00,9.26171,25.177738,0.000403,25.108920,-1.4940,0.093,9.26108,9.26108
465.00,9.26172,25.177645,0.000402,25.108846,-1.4939,0.093,9.26119,9.26119
466.00,9.26179,25.177688,0.000402,25.108907,-1.4938,0.093,9.26143,9.26143
467.00,9.26166,25.177925,0.000408,25.109068,-1.4938,0.093,9.26187,9.26187
468.00,9.26144,25.177884,0.000403,25.108990,-1.4938,0.094,9.26128,9.26128
469.00,9.26145,25.178191,0.000408,25.109207,-1.4938,0.094,9.26072,9.26072
470.00,9.26148,25.178486,0.000415,25.109343,-1.4937,0.094,9.26065,9.26065
471.00,9.26161,25.178394,0.000414,25.109179,-1.4937,0.094,9.26026,9.26026
472.00,9.26145,25.178171,0.000406,25.108921,-1.4936,0.094,9.25986,9.25986
473.00,9.26127,25.178121,0.000406,25.108825,-1.4935,0.094,9.25921,9.25921
474.00,9.26096,25.178157,0.000408,25.108879,-1.4932,0.094,9.25859,9.25859
475.00,9.26055,25.178056,0.000407,25.108825,-1.4929,0.094,9.25672,9.25672
476.00,9.26007,25.178199,0.000409,25.108957,-1.4926,0.094,9.25575,9.25575
477.00,9.25969,25.178326,0.000410,25.109048,-1.4922,0.094,9.25518,9.25518
478.00,9.25930,25.178467,0.000410,25.109154,-1.4919,0.095,9.25515,9.25515
479.00,9.25903,25.178361,0.000408,25.108978,-1.4918,0.095,9.25460,9.25460
480.00,9.25864,25.178392,0.000402,25.108985,-1.4919,0.095,9.25491,9.25491
481.00,9.25851,25.178398,0.000397,25.108977,-1.4919,0.095,9.25482,9.25482
482.00,9.25802,25.178413,0.000399,25.108971,-1.4918,0.095,9.25481,9.25481
483.00,9.25757,25.178507,0.000404,25.108996,-1.4917,0.095,9.25500,9.25500
484.00,9.25712,25.178568,0.000404,25.109049,-1.4915,0.095,9.25555,9.25555
485.00,9.25670,25.178554,0.000406,25.108983,-1.4913,0.095,9.25573,9.25573
486.00,9.25656,25.178678,0.000413,25.108979,-1.4911,0.095,9.25669,9.25669
487.00,9.25635,25.178798,0.000414,25.109021,-1.4910,0.095,9.25746,9.25746
488.00,9.25627,25.178850,0.000412,25.109054,-1.4910,0.096,9.25793,9.25793
489.00,9.25596,25.178873,0.000409,25.108991,-1.4910,0.096,9.25808,9.25808
490.00,9.25600,25.178817,0.000408,25.108892,-1.4909,0.096,9.25869,9.25869
491.00,9.25605,25.178804,0.000405,25.108893,-1.4909,0.096,9.25810,9.25810
492.00,9.25622,25.178811,0.000404,25.108865,-1.4909,0.096,9.25802,9.25802
493.00,9.25625,25.178677,0.000400,25.108719,-1.4908,0.096,9.25817,9.25817
494.00,9.25655,25.178839,0.000405,25.108803,-1.4906,0.096,9.25940,9.25940
495.00,9.25686,25.179018,0.000405,25.108920,-1.4905,0.096,9.25979,9.25979
496.00,9.25731,25.178929,0.000399,25.108810,-1.4904,0.096,9.26005,9.26005
497.00,9.25761,25.178823,0.000394,25.108726,-1.4902,0.097,9.25970,9.25970
498.00,9.25780,25.178844,0.000396,25.108696,-1.4900,0.097,9.25972,9.25972
499.00,9.25804,25.178766,0.000392,25.108670,-1.4899,0.097,9.25984,9.25984
500.00,9.25831,25.178752,0.000393,25.108578,-1.4897,0.097,9.26047,9.26047
501.00,9.25872,25.178739,0.000394,25.108560,-1.4893,0.097,9.26205,9.26205
502.00,9.25912,25.178841,0.000396,25.108637,-1.4892,0.097,9.26457,9.26457
503.00,9.25967,25.178849,0.000394,25.108663,-1.4891,0.097,9.26503,9.26503
504.00,9.26004,25.179038,0.000400,25.108816,-1.4889,0.097,9.26578,9.26578
505.00,9.26021,25.179155,0.000402,25.108959,-1.4888,0.097,9.26848,9.26848
506.00,9.26062,25.179325,0.000408,25.109065,-1.4887,0.097,9.27287,9.27287
507.00,9.26124,25.179355,0.000412,25.109030,-1.4884,0.097,9.27786,9.27786
508.00,9.26117,25.179511,0.000414,25.109138,-1.4883,0.097,9.28339,9.28339
509.00,9.26217,25.179478,0.000411,25.109060,-1.4882,0.097,9.28679,9.28679
510.00,9.26412,25.179635,0.000415,25.109112,-1.4882,0.097,9.28737,9.28737
@4,2.0001,4.0, 510.069000000003 
511.00,9.26555,25.179725,0.000414,25.109131,-1.4882,0.098,9.28428,9.28428
512.00,9.26709,25.179759,0.000412,25.109122,-1.4883,0.098,9.27866,9.27866
513.00,9.26567,25.179839,0.000413,25.109108,-1.4882,0.098,9.27255,9.27255
514.00,9.26765,25.179836,0.000415,25.109034,-1.4880,0.098,9.26757,9.26757
515.00,9.27713,25.179748,0.000412,25.108977,-1.4879,0.098,9.26410,9.26410
516.00,9.28715,25.179651,0.000407,25.108908,-1.4876,0.098,9.26316,9.26316
517.00,9.29289,25.179587,0.000405,25.108831,-1.4874,0.098,9.26437,9.26437
518.00,9.28967,25.179527,0.000403,25.108840,-1.4873,0.098,9.26818,9.26818
519.00,9.28489,25.179640,0.000400,25.108993,-1.4872,0.098,9.27241,9.27241
520.00,9.27994,25.179676,0.000398,25.109002,-1.4870,0.099,9.27684,9.27684
521.00,9.27187,25.179690,0.000397,25.108975,-1.4868,0.099,9.28083,9.28083
522.00,9.26637,25.179953,0.000400,25.109213,-1.4866,0.099,9.28456,9.28456
523.00,9.26078,25.180065,0.000404,25.109204,-1.4865,0.099,9.28671,9.28671
524.00,9.26127,25.180133,0.000405,25.109209,-1.4865,0.099,9.28861,9.28861
525.00,9.26292,25.180256,0.000409,25.109247,-1.4865,0.099,9.28957,9.28957
526.00,9.26736,25.180356,0.000414,25.109309,-1.4865,0.099,9.28967,9.28967
527.00,9.27255,25.180276,0.000412,25.109157,-1.4863,0.099,9.28984,9.28984
528.00,9.27834,25.180416,0.000413,25.109218,-1.4861,0.099,9.29037,9.29037
529.00,9.28154,25.180405,0.000414,25.109098,-1.4856,0.099,9.29109,9.29109
530.00,9.28448,25.180349,0.000411,25.109004,-1.4854,0.099,9.29179,9.29179
531.00,9.28629,25.180360,0.000408,25.108956,-1.4851,0.099,9.29219,9.29219
532.00,9.28701,25.180437,0.000409,25.108971,-1.4852,0.099,9.29178,9.29178
533.00,9.28780,25.180371,0.000405,25.108892,-1.4852,0.099,9.29103,9.29103
534.00,9.28870,25.180538,0.000404,25.109031,-1.4852,0.099,9.28942,9.28942
535.00,9.28928,25.180618,0.000405,25.109050,-1.4852,0.100,9.28771,9.28771
536.00,9.28972,25.180728,0.000406,25.109063,-1.4851,0.100,9.28638,9.28638
537.00,9.29041,25.180801,0.000406,25.109097,-1.4849,0.100,9.28497,9.28497
538.00,9.29034,25.180896,0.000409,25.109189,-1.4847,0.100,9.28470,9.28470
539.00,9.29000,25.180780,0.000408,25.109089,-1.4846,0.100,9.28433,9.28433
540.00,9.28945,25.180877,0.000409,25.109188,-1.4843,0.100,9.28374,9.28374
541.00,9.28869,25.180824,0.000412,25.109169,-1.4841,0.100,9.28340,9.28340
542.00,9.28844,25.180709,0.000409,25.109052,-1.4839,0.100,9.28356,9.28356
543.00,9.28797,25.180646,0.000408,25.108977,-1.4838,0.100,9.28345,9.28345
544.00,9.28734,25.180582,0.000407,25.108906,-1.4837,0.100,9.28468,9.28468
545.00,9.28685,25.180515,0.000407,25.108831,-1.4836,0.100,9.28659,9.28659
546.00,9.28670,25.180541,0.000405,25.108806,-1.4834,0.101,9.28764,9.28764
547.00,9.28649,25.180632,0.000405,25.108831,-1.4832,0.101,9.28783,9.28783
548.00,9.28586,25.180729,0.000406,25.108806,-1.4832,0.101,9.28738,9.28738
549.00,9.28579,25.180912,0.000408,25.108855,-1.4832,0.101,9.28657,9.28657
550.00,9.28537,25.180944,0.000405,25.108857,-1.4832,0.101,9.28474,9.28474
551.00,9.28526,25.181204,0.000414,25.109080,-1.4832,0.101,9.28375,9.28375
552.00,9.28565,25.181299,0.000418,25.109145,-1.4831,0.101,9.28386,9.28386
553.00,9.28563,25.181210,0.000416,25.109063,-1.4828,0.101,9.28414,9.28414
554.00,9.28546,25.181189,0.000415,25.109110,-1.4825,0.101,9.28463,9.28463
555.00,9.28496,25.181081,0.000415,25.109013,-1.4823,0.101,9.28579,9.28579
556.00,9.28497,25.180980,0.000409,25.108903,-1.4821,0.101,9.28694,9.28694
557.00,9.28525,25.181071,0.000412,25.108970,-1.4820,0.101,9.28732,9.28732
558.00,9.28565,25.181269,0.000412,25.109183,-1.4820,0.101,9.28701,9.28701
559.00,9.28613,25.181230,0.000411,25.109144,-1.4819,0.101,9.28648,9.28648
560.00,9.28621,25.181449,0.000414,25.109307,-1.4817,0.102,9.28574,9.28574
561.00,9.28618,25.181320,0.000411,25.109152,-1.4814,0.102,9.28556,9.28556
562.00,9.28580,25.181172,0.000405,25.109014,-1.4813,0.102,9.28573,9.28573
563.00,9.28545,25.181055,0.000402,25.108853,-1.4812,0.102,9.28618,9.28618
564.00,9.28541,25.181255,0.000405,25.108911,-1.4812,0.102,9.28600,9.28600
565.00,9.28564,25.181162,0.000400,25.108745,-1.4812,0.102,9.28646,9.28646
566.00,9.28578,25.181326,0.000400,25.108856,-1.4812,0.102,9.28680,9.28680
567.00,9.28577,25.181474,0.000403,25.108952,-1.4811,0.102,9.28645,9.28645
568.00,9.28597,25.181489,0.000403,25.108934,-1.4809,0.103,9.28578,9.28578
569.00,9.28640,25.181451,0.000399,25.108870,-1.4807,0.103,9.28564,9.28564
570.00,9.28645,25.181604,0.000402,25.108956,-1.4805,0.103,9.28538,9.28538
571.00,9.28631,25.181623,0.000401,25.108954,-1.4805,0.103,9.28418,9.28418
572.00,9.28601,25.181620,0.000398,25.108862,-1.4805,0.103,9.28294,9.28294
573.00,9.28584,25.181713,0.000399,25.108837,-1.4805,0.103,9.28141,9.28141
574.00,9.28549,25.181828,0.000400,25.108897,-1.4804,0.103,9.27987,9.27987
575.00,9.28503,25.181910,0.000400,25.108928,-1.4801,0.103,9.27797,9.27797
576.00,9.28460,25.181968,0.000403,25.108917,-1.4800,0.103,9.27682,9.27682
577.00,9.28386,25.182049,0.000405,25.108971,-1.4797,0.103,9.27651,9.27651
578.00,9.28315,25.182050,0.000407,25.108946,-1.4795,0.103,9.27734,9.27734
579.00,9.28263,25.181906,0.000407,25.108911,-1.4795,0.103,9.27805,9.27805
580.00,9.28200,25.181854,0.000405,25.108876,-1.4794,0.103,9.27872,9.27872
581.00,9.28102,25.181772,0.000403,25.108751,-1.4792,0.103,9.27939,9.27939
582.00,9.28005,25.181830,0.000407,25.108768,-1.4793,0.103,9.27966,9.27966
583.00,9.27991,25.181862,0.000407,25.108805,-1.4794,0.103,9.27993,9.27993
584.00,9.27986,25.181944,0.000405,25.108784,-1.4792,0.104,9.27964,9.27964
585.00,9.27986,25.182046,0.000407,25.108866,-1.4792,0.104,9.27942,9.27942
586.00,9.27979,25.182194,0.000409,25.109028,-1.4790,0.104,9.27895,9.27895
587.00,9.27945,25.182188,0.000406,25.108999,-1.4787,0.104,9.27815,9.27815
588.00,9.27907,25.182271,0.000408,25.109088,-1.4785,0.104,9.27774,9.27774
589.00,9.27852,25.182413,0.000410,25.109177,-1.4784,0.104,9.27751,9.27751
590.00,9.27834,25.182362,0.000407,25.109034,-1.4783,0.104,9.27768,9.27768
591.00,9.27813,25.182403,0.000408,25.109014,-1.4782,0.104,9.27806,9.27806
592.00,9.27828,25.182546,0.000409,25.109159,-1.4781,0.105,9.27879,9.27879
593.00,9.27847,25.182664,0.000410,25.109179,-1.4779,0.105,9.27854,9.27854
594.00,9.27859,25.182609,0.000411,25.109084,-1.4778,0.105,9.27835,9.27835
595.00,9.27864,25.182747,0.000419,25.109204,-1.4775,0.105,9.27811,9.27811
596.00,9.27861,25.182693,0.000415,25.109130,-1.4774,0.105,9.27771,9.27771
597.00,9.27853,25.182593,0.000413,25.108979,-1.4771,0.105,9.27721,9.27721
598.00,9.27841,25.182567,0.000414,25.108955,-1.4769,0.105,9.27707,9.27707
599.00,9.27821,25.182631,0.000416,25.108997,-1.4768,0.105,9.27734,9.27734
600.00,9.27810,25.182476,0.000412,25.108832,-1.4768,0.105,9.27777,9.27777
601.00,9.27808,25.182450,0.000416,25.108801,-1.4767,0.105,9.27816,9.27816
602.00,9.27798,25.182439,0.000416,25.108789,-1.4766,0.105,9.27817,9.27817
603.00,9.27792,25.182510,0.000412,25.108767,-1.4765,0.105,9.27806,9.27806
604.00,9.27780,25.182554,0.000407,25.108767,-1.4762,0.105,9.27762,9.27762
605.00,9.27773,25.182682,0.000402,25.108766,-1.4760,0.105,9.27704,9.27704
606.00,9.27770,25.182650,0.000392,25.108677,-1.4758,0.106,9.27618,9.27618
607.00,9.27768,25.182667,0.000390,25.108596,-1.4758,0.106,9.27657,9.27657
608.00,9.27758,25.182663,0.000392,25.108561,-1.4758,0.106,9.27707,9.27707
609.00,9.27767,25.182718,0.000395,25.108473,-1.4757,0.106,9.27729,9.27729
610.00,9.27756,25.182811,0.000401,25.108558,-1.4756,0.106,9.27726,9.27726
611.00,9.27742,25.183091,0.000410,25.108729,-1.4755,0.106,9.27829,9.27829
612.00,9.27742,25.183224,0.000408,25.108807,-1.4754,0.106,9.27808,9.27808
613.00,9.27750,25.183218,0.000407,25.108778,-1.4753,0.106,9.27783,9.27783
614.00,9.27753,25.183283,0.000409,25.108861,-1.4754,0.106,9.27793,9.27793
615.00,9.27755,25.183314,0.000405,25.108836,-1.4753,0.106,9.27849,9.27849
616.00,9.27767,25.183343,0.000404,25.108816,-1.4752,0.107,9.27800,9.27800
617.00,9.27774,25.183467,0.000405,25.108874,-1.4750,0.107,9.27742,9.27742
618.00,9.27769,25.183593,0.000407,25.108939,-1.4750,0.107,9.27752,9.27752
619.00,9.27756,25.183616,0.000405,25.108926,-1.4748,0.107,9.27738,9.27738
620.00,9.27740,25.183625,0.000408,25.108879,-1.4747,0.107,9.27715,9.27715
621.00,9.27735,25.183694,0.000408,25.108905,-1.4747,0.107,9.27763,9.27763
622.00,9.27756,25.183742,0.000410,25.108947,-1.4746,0.107,9.27812,9.27812
623.00,9.27765,25.183829,0.000409,25.108980,-1.4743,0.107,9.27835,9.27835
624.00,9.27776,25.183888,0.000407,25.108981,-1.4740,0.107,9.27905,9.27905
625.00,9.27798,25.184058,0.000406,25.109172,-1.4738,0.108,9.27941,9.27941
626.00,9.27824,25.184018,0.000408,25.109141,-1.4735,0.108,9.27892,9.27892
627.00,9.27820,25.183858,0.000404,25.108961,-1.4733,0.108,9.27891,9.27891
628.00,9.27816,25.183832,0.000404,25.108926,-1.4731,0.108,9.27871,9.27871
629.00,9.27817,25.183832,0.000405,25.108872,-1.4732,0.108,9.27879,9.27879
630.00,9.27825,25.183553,0.000403,25.108578,-1.4733,0.108,9.27914,9.27914
631.00,9.27835,25.183642,0.000403,25.108657,-1.4733,0.108,9.28073,9.28073
632.00,9.27881,25.183788,0.000405,25.108775,-1.4734,0.108,9.28221,9.28221
633.00,9.27916,25.183883,0.000408,25.108920,-1.4734,0.108,9.28279,9.28279
634.00,9.27936,25.183896,0.000409,25.108961,-1.4733,0.108,9.28250,9.28250
635.00,9.27948,25.184079,0.000413,25.109108,-1.4732,0.108,9.28153,9.28153
636.00,9.27950,25.184066,0.000413,25.109030,-1.4730,0.108,9.28023,9.28023
637.00,9.27974,25.184188,0.000418,25.109093,-1.4728,0.108,9.27907,9.27907
638.00,9.27997,25.184115,0.000414,25.108891,-1.4727,0.108,9.27860,9.27860
639.00,9.28017,25.184190,0.000412,25.108908,-1.4726,0.108,9.27923,9.27923
640.00,9.28019,25.184253,0.000409,25.108891,-1.4725,0.108,9.28012,9.28012
641.00,9.28006,25.184274,0.000407,25.108857,-1.4724,0.109,9.28058,9.28058
642.00,9.28007,25.184116,0.000401,25.108684,-1.4722,0.109,9.28125,9.28125
643.00,9.28038,25.184259,0.000406,25.108842,-1.4720,0.109,9.28119,9.28119
644.00,9.28064,25.184214,0.000410,25.108791,-1.4718,0.109,9.28057,9.28057
645.00,9.28075,25.184184,0.000413,25.108856,-1.4715,0.109,9.27997,9.27997
646.00,9.28057,25.184178,0.000413,25.108903,-1.4713,0.109,9.27970,9.27970
647.00,9.28056,25.184323,0.000417,25.109045,-1.4713,0.109,9.27885,9.27885
648.00,9.28055,25.184200,0.000413,25.108915,-1.4713,0.109,9.27911,9.27911
649.00,9.28035,25.184290,0.000412,25.108979,-1.4713,0.109,9.27888,9.27888
650.00,9.28005,25.184495,0.000413,25.109040,-1.4714,0.109,9.27888,9.27888
651.00,9.27966,25.184688,0.000416,25.109138,-1.4713,0.109,9.27838,9.27838
652.00,9.27948,25.184787,0.000415,25.109178,-1.4712,0.109,9.27843,9.27843
653.00,9.27947,25.184894,0.000415,25.109214,-1.4710,0.109,9.27806,9.27806
654.00,9.27961,25.184834,0.000408,25.109147,-1.4709,0.110,9.27884,9.27884
655.00,9.27963,25.184595,0.000398,25.108949,-1.4706,0.110,9.27594,9.27594
656.00,9.27927,25.184406,0.000393,25.108757,-1.4706,0.110,9.27485,9.27485
657.00,9.27878,25.184299,0.000391,25.108639,-1.4706,0.110,9.27722,9.27722
658.00,9.27873,25.184365,0.000392,25.108672,-1.4705,0.111,9.28152,9.28152
659.00,9.27851,25.184386,0.000393,25.108668,-1.4703,0.111,9.28378,9.28378
660.00,9.27829,25.184406,0.000396,25.108649,-1.4701,0.111,9.28783,9.28783
@5,2.0001,4.0, 660.223000000005 
661.00,9.27772,25.184353,0.000396,25.108555,-1.4699,0.111,9.28932,9.28932
662.00,9.27810,25.184480,0.000401,25.108650,-1.4696,0.110,9.28530,9.28530
663.00,9.28031,25.184438,0.000401,25.108600,-1.4694,0.110,9.27822,9.27822
664.00,9.28092,25.184394,0.000405,25.108538,-1.4694,0.110,9.27278,9.27278
665.00,9.26765,25.184631,0.000411,25.108755,-1.4693,0.110,9.27045,9.27045
666.00,9.27216,25.184783,0.000412,25.108961,-1.4690,0.110,9.26965,9.26965
667.00,9.29000,25.184883,0.000413,25.109022,-1.4688,0.111,9.27181,9.27181
668.00,9.29826,25.184977,0.000417,25.109099,-1.4687,0.111,9.27598,9.27598
669.00,9.29330,25.185163,0.000419,25.109235,-1.4685,0.111,9.27995,9.27995
670.00,9.28434,25.185225,0.000421,25.109262,-1.4684,0.111,9.28306,9.28306
671.00,9.27945,25.185374,0.000423,25.109309,-1.4682,0.111,9.28643,9.28643
672.00,9.27002,25.185377,0.000423,25.109287,-1.4681,0.111,9.28975,9.28975
673.00,9.26489,25.185366,0.000421,25.109204,-1.4680,0.111,9.29188,9.29188
674.00,9.26785,25.185310,0.000417,25.109121,-1.4679,0.111,9.29321,9.29321
675.00,9.27153,25.185184,0.000411,25.108994,-1.4679,0.111,9.29528,9.29528
676.00,9.27542,25.185194,0.000409,25.108986,-1.4678,0.111,9.29655,9.29655
677.00,9.28032,25.185181,0.000408,25.108902,-1.4678,0.112,9.29710,9.29710
678.00,9.28320,25.185280,0.000407,25.108977,-1.4677,0.112,9.29745,9.29745
679.00,9.28639,25.185338,0.000412,25.108992,-1.4675,0.112,9.29871,9.29871
680.00,9.28926,25.185583,0.000419,25.109152,-1.4673,0.112,9.29860,9.29860
681.00,9.29122,25.185652,0.000419,25.109146,-1.4672,0.112,9.29723,9.29723
682.00,9.29274,25.185667,0.000415,25.109165,-1.4671,0.112,9.29542,9.29542
683.00,9.29395,25.185673,0.000416,25.109129,-1.4671,0.112,9.29409,9.29409
684.00,9.29461,25.185574,0.000408,25.109060,-1.4670,0.112,9.29280,9.29280
685.00,9.29445,25.185517,0.000401,25.108973,-1.4669,0.112,9.29153,9.29153
686.00,9.29434,25.185435,0.000401,25.108843,-1.4669,0.112,9.29142,9.29142
687.00,9.29421,25.185581,0.000403,25.108946,-1.4667,0.112,9.29194,9.29194
688.00,9.29489,25.185477,0.000394,25.108809,-1.4665,0.112,9.29276,9.29276
689.00,9.29510,25.185605,0.000396,25.108859,-1.4664,0.112,9.29367,9.29367
690.00,9.29512,25.185546,0.000392,25.108772,-1.4663,0.113,9.29389,9.29389
691.00,9.29469,25.185716,0.000393,25.108913,-1.4661,0.113,9.29296,9.29296
692.00,9.29451,25.185750,0.000396,25.108921,-1.4660,0.113,9.29140,9.29140
693.00,9.29458,25.185872,0.000402,25.108960,-1.4659,0.113,9.28878,9.28878
694.00,9.29382,25.186007,0.000406,25.109023,-1.4657,0.113,9.28577,9.28577
695.00,9.29305,25.186152,0.000409,25.109083,-1.4656,0.113,9.28448,9.28448
696.00,9.29220,25.186099,0.000408,25.109017,-1.4656,0.113,9.28489,9.28489
697.00,9.29188,25.186015,0.000406,25.108844,-1.4656,0.113,9.28450,9.28450
698.00,9.29205,25.186024,0.000405,25.108827,-1.4655,0.113,9.28464,9.28464
699.00,9.29215,25.185994,0.000403,25.108765,-1.4655,0.113,9.28459,9.28459
700.00,9.29164,25.186084,0.000407,25.108834,-1.4654,0.113,9.28341,9.28341
701.00,9.28862,25.186231,0.000407,25.108972,-1.4652,0.114,9.27986,9.27986
702.00,9.28626,25.186307,0.000408,25.109019,-1.4651,0.114,9.27751,9.27751
703.00,9.28645,25.186519,0.000413,25.109207,-1.4648,0.114,9.27521,9.27521
704.00,9.28572,25.186542,0.000412,25.109185,-1.4646,0.114,9.27329,9.27329
705.00,9.28464,25.186465,0.000412,25.109072,-1.4644,0.114,9.27169,9.27169
706.00,9.28290,25.186350,0.000412,25.108886,-1.4642,0.114,9.27132,9.27132
707.00,9.28218,25.186399,0.000409,25.108903,-1.4642,0.114,9.27056,9.27056
708.00,9.28207,25.186382,0.000405,25.108877,-1.4642,0.114,9.26993,9.26993
709.00,9.27998,25.186595,0.000412,25.109082,-1.4642,0.114,9.26912,9.26912
710.00,9.27763,25.186701,0.000415,25.109123,-1.4643,0.114,9.26847,9.26847
711.00,9.27542,25.186741,0.000413,25.109095,-1.4641,0.114,9.26812,9.26812
712.00,9.27441,25.186657,0.000415,25.109044,-1.4639,0.114,9.26766,9.26766
713.00,9.27319,25.186461,0.000410,25.108825,-1.4636,0.114,9.26716,9.26716
714.00,9.27229,25.186432,0.000409,25.108710,-1.4635,0.114,9.26673,9.26673
715.00,9.27163,25.186593,0.000409,25.108866,-1.4632,0.115,9.26620,9.26620
716.00,9.27088,25.186615,0.000409,25.108896,-1.4631,0.115,9.26660,9.26660
717.00,9.27033,25.186777,0.000409,25.108939,-1.4632,0.115,9.26765,9.26765
718.00,9.26951,25.186992,0.000415,25.109082,-1.4631,0.115,9.26955,9.26955
719.00,9.26916,25.186936,0.000412,25.108968,-1.4629,0.115,9.27164,9.27164
720.00,9.26932,25.186785,0.000406,25.108761,-1.4626,0.115,9.27337,9.27337
721.00,9.26945,25.187006,0.000411,25.108878,-1.4623,0.115,9.27487,9.27487
722.00,9.26957,25.186855,0.000406,25.108745,-1.4619,0.115,9.27668,9.27668
723.00,9.26971,25.186835,0.000401,25.108678,-1.4617,0.115,9.27854,9.27854
724.00,9.27015,25.186928,0.000400,25.108717,-1.4616,0.115,9.27996,9.27996
725.00,9.27041,25.186944,0.000400,25.108693,-1.4616,0.115,9.28143,9.28143
726.00,9.27078,25.186868,0.000393,25.108590,-1.4615,0.116,9.28209,9.28209
727.00,9.27156,25.187072,0.000402,25.108797,-1.4614,0.116,9.28303,9.28303
728.00,9.27336,25.187188,0.000408,25.108887,-1.4615,0.116,9.28305,9.28305
729.00,9.27463,25.187218,0.000411,25.108893,-1.4613,0.116,9.28366,9.28366
730.00,9.27605,25.187240,0.000411,25.108889,-1.4612,0.116,9.28346,9.28346
731.00,9.27786,25.187381,0.000414,25.108979,-1.4609,0.116,9.28363,9.28363
732.00,9.27917,25.187499,0.000411,25.108971,-1.4606,0.116,9.28304,9.28304
733.00,9.28013,25.187502,0.000406,25.108927,-1.4603,0.116,9.28335,9.28335
734.00,9.28041,25.187573,0.000402,25.108994,-1.4603,0.117,9.28348,9.28348
735.00,9.28077,25.187646,0.000404,25.109032,-1.4602,0.117,9.28460,9.28460
736.00,9.28143,25.187588,0.000401,25.109014,-1.4602,0.117,9.28628,9.28628
737.00,9.28225,25.187479,0.000398,25.108903,-1.4603,0.117,9.28714,9.28714
738.00,9.28302,25.187566,0.000401,25.109011,-1.4602,0.117,9.28706,9.28706
739.00,9.28386,25.187506,0.000402,25.108959,-1.4600,0.117,9.28700,9.28700
740.00,9.28422,25.187564,0.000405,25.109083,-1.4600,0.117,9.28763,9.28763
741.00,9.28453,25.187635,0.000412,25.109136,-1.4601,0.117,9.28824,9.28824
742.00,9.28472,25.187676,0.000412,25.109204,-1.4600,0.117,9.28929,9.28929
743.00,9.28531,25.187585,0.000410,25.109083,-1.4600,0.117,9.29018,9.29018
744.00,9.28603,25.187627,0.000410,25.109112,-1.4600,0.117,9.29074,9.29074
745.00,9.28643,25.187665,0.000409,25.109053,-1.4599,0.117,9.29085,9.29085
746.00,9.28683,25.187502,0.000402,25.108901,-1.4595,0.117,9.28972,9.28972
747.00,9.28708,25.187571,0.000405,25.108949,-1.4594,0.117,9.28839,9.28839
748.00,9.28732,25.187680,0.000404,25.109030,-1.4592,0.117,9.28695,9.28695
749.00,9.28809,25.187868,0.000411,25.109126,-1.4590,0.117,9.28534,9.28534
750.00,9.28847,25.187880,0.000411,25.109069,-1.4589,0.117,9.28333,9.28333
751.00,9.28783,25.188062,0.000414,25.109147,-1.4588,0.117,9.28285,9.28285
752.00,9.28715,25.188170,0.000415,25.109142,-1.4587,0.117,9.28280,9.28280
753.00,9.28702,25.188205,0.000415,25.109079,-1.4586,0.117,9.28349,9.28349
754.00,9.28697,25.188223,0.000411,25.109037,-1.4584,0.118,9.28407,9.28407
755.00,9.28695,25.188254,0.000409,25.108985,-1.4582,0.118,9.28494,9.28494
756.00,9.28692,25.188379,0.000411,25.109006,-1.4580,0.118,9.28456,9.28456
757.00,9.28637,25.188288,0.000405,25.108872,-1.4578,0.118,9.28428,9.28428
758.00,9.28612,25.188299,0.000407,25.108909,-1.4576,0.118,9.28311,9.28311
759.00,9.28579,25.188306,0.000406,25.108903,-1.4575,0.118,9.28216,9.28216
760.00,9.28528,25.188365,0.000409,25.108986,-1.4573,0.118,9.28201,9.28201
761.00,9.28478,25.188319,0.000404,25.108938,-1.4573,0.118,9.28198,9.28198
762.00,9.28442,25.188326,0.000406,25.108923,-1.4573,0.118,9.28103,9.28103
763.00,9.28375,25.188484,0.000407,25.108980,-1.4574,0.118,9.27993,9.27993
764.00,9.28300,25.188501,0.000408,25.108947,-1.4575,0.118,9.27914,9.27914
765.00,9.28232,25.188533,0.000405,25.108874,-1.4576,0.118,9.27765,9.27765
766.00,9.28171,25.188606,0.000408,25.108887,-1.4574,0.118,9.27755,9.27755
767.00,9.28149,25.188809,0.000410,25.109004,-1.4575,0.119,9.27785,9.27785
768.00,9.28149,25.188771,0.000410,25.108931,-1.4573,0.119,9.27901,9.27901
769.00,9.28097,25.188790,0.000411,25.108962,-1.4571,0.119,9.28000,9.28000
770.00,9.28019,25.188737,0.000414,25.108922,-1.4569,0.119,9.28041,9.28041
771.00,9.27941,25.188660,0.000414,25.108906,-1.4568,0.119,9.27998,9.27998
772.00,9.27900,25.188517,0.000412,25.108784,-1.4566,0.119,9.27977,9.27977
773.00,9.27936,25.188651,0.000412,25.108873,-1.4566,0.119,9.27975,9.27975
774.00,9.27955,25.188661,0.000410,25.108792,-1.4567,0.119,9.27939,9.27939
775.00,9.27954,25.188888,0.000410,25.108947,-1.4568,0.119,9.27964,9.27964
776.00,9.27954,25.188932,0.000407,25.108945,-1.4567,0.120,9.28015,9.28015
777.00,9.27957,25.189038,0.000409,25.108993,-1.4566,0.120,9.28037,9.28037
778.00,9.27976,25.188914,0.000409,25.108832,-1.4563,0.120,9.28061,9.28061
779.00,9.27979,25.188938,0.000408,25.108811,-1.4559,0.120,9.28028,9.28028
780.00,9.27944,25.188835,0.000405,25.108734,-1.4555,0.120,9.27962,9.27962
781.00,9.27918,25.188914,0.000408,25.108746,-1.4552,0.120,9.27911,9.27911
782.00,9.27926,25.188973,0.000409,25.108816,-1.4551,0.120,9.27858,9.27858
783.00,9.27941,25.189026,0.000409,25.108899,-1.4550,0.120,9.27808,9.27808
784.00,9.27961,25.188956,0.000412,25.108864,-1.4550,0.120,9.27870,9.27870
785.00,9.27971,25.189082,0.000415,25.108958,-1.4549,0.120,9.27941,9.27941
786.00,9.27974,25.189129,0.000413,25.108983,-1.4549,0.120,9.28000,9.28000
787.00,9.27973,25.189121,0.000409,25.108901,-1.4548,0.120,9.28027,9.28027
788.00,9.27968,25.189137,0.000407,25.108798,-1.4547,0.121,9.27997,9.27997
789.00,9.27966,25.189259,0.000406,25.108863,-1.4547,0.121,9.27956,9.27956
790.00,9.27956,25.189221,0.000406,25.108819,-1.4546,0.121,9.27984,9.27984
791.00,9.27959,25.189323,0.000406,25.108857,-1.4546,0.121,9.27934,9.27934
792.00,9.27965,25.189452,0.000405,25.108891,-1.4545,0.121,9.27956,9.27956
793.00,9.27968,25.189558,0.000406,25.108968,-1.4543,0.121,9.28041,9.28041
794.00,9.27979,25.189621,0.000406,25.108958,-1.4542,0.121,9.28175,9.28175
795.00,9.27996,25.189705,0.000407,25.108936,-1.4542,0.121,9.28166,9.28166
796.00,9.28002,25.189747,0.000408,25.108964,-1.4541,0.121,9.28093,9.28093
797.00,9.27991,25.189827,0.000411,25.109098,-1.4541,0.122,9.28022,9.28022
798.00,9.27985,25.189946,0.000414,25.109212,-1.4539,0.121,9.27884,9.27884
799.00,9.27973,25.190010,0.000413,25.109292,-1.4538,0.122,9.27726,9.27726
800.00,9.27948,25.190023,0.000412,25.109285,-1.4536,0.122,9.27613,9.27613
801.00,9.27935,25.189965,0.000412,25.109170,-1.4533,0.121,9.27681,9.27681
802.00,9.27935,25.189879,0.000410,25.109078,-1.4533,0.121,9.27817,9.27817
803.00,9.27916,25.189808,0.000407,25.109015,-1.4532,0.122,9.27846,9.27846
804.00,9.27903,25.189759,0.000405,25.108903,-1.4531,0.122,9.27851,9.27851
805.00,9.27907,25.189851,0.000403,25.108947,-1.4529,0.122,9.28017,9.28017
806.00,9.27886,25.189895,0.000398,25.108933,-1.4528,0.122,9.28213,9.28213
807.00,9.27874,25.190008,0.000397,25.108906,-1.4527,0.122,9.28409,9.28409
808.00,9.27763,25.189928,0.000391,25.108746,-1.4527,0.123,9.28703,9.28703
809.00,9.27686,25.190034,0.000394,25.108839,-1.4528,0.123,9.28812,9.28812
810.00,9.27750,25.190103,0.000394,25.108920,-1.4529,0.123,9.28638,9.28638
@6,2.0001,4.0, 810.044000000002 
811.00,9.27993,25.190166,0.000397,25.108917,-1.4530,0.123,9.28180,9.28180
812.00,9.28165,25.190153,0.000398,25.108910,-1.4529,0.123,9.27515,9.27515
813.00,9.27929,25.190260,0.000403,25.109041,-1.4527,0.123,9.26869,9.26869
814.00,9.27808,25.190043,0.000398,25.108791,-1.4527,0.123,9.26321,9.26321
815.00,9.28378,25.189977,0.000398,25.108639,-1.4524,0.123,9.26044,9.26044
816.00,9.28965,25.189921,0.000396,25.108587,-1.4522,0.123,9.26066,9.26066
817.00,9.29184,25.189937,0.000396,25.108579,-1.4522,0.123,9.26355,9.26355
818.00,9.29080,25.190080,0.000398,25.108623,-1.4521,0.123,9.26766,9.26766
819.00,9.28291,25.190489,0.000405,25.108905,-1.4517,0.124,9.27337,9.27337
820.00,9.27519,25.190538,0.000404,25.108906,-1.4516,0.124,9.27883,9.27883
821.00,9.26681,25.190560,0.000406,25.108916,-1.4514,0.124,9.28342,9.28342
822.00,9.26004,25.190599,0.000405,25.108886,-1.4511,0.124,9.28673,9.28673
823.00,9.25825,25.190505,0.000403,25.108764,-1.4508,0.124,9.28959,9.28959
824.00,9.25771,25.190478,0.000401,25.108769,-1.4507,0.124,9.29176,9.29176
825.00,9.26197,25.190442,0.000403,25.108743,-1.4505,0.124,9.29336,9.29336
826.00,9.26790,25.190460,0.000406,25.108783,-1.4504,0.124,9.29483,9.29483
827.00,9.27438,25.190319,0.000405,25.108680,-1.4503,0.124,9.29648,9.29648
828.00,9.27923,25.190369,0.000408,25.108769,-1.4504,0.124,9.29791,9.29791
829.00,9.28414,25.190219,0.000404,25.108639,-1.4502,0.124,9.29816,9.29816
830.00,9.28749,25.190266,0.000401,25.108725,-1.4502,0.124,9.29778,9.29778
831.00,9.28944,25.190301,0.000399,25.108682,-1.4502,0.124,9.29688,9.29688
832.00,9.29122,25.190416,0.000400,25.108707,-1.4502,0.125,9.29511,9.29511
833.00,9.29291,25.190558,0.000400,25.108762,-1.4501,0.125,9.29299,9.29299
834.00,9.29374,25.190856,0.000409,25.108985,-1.4500,0.125,9.29246,9.29246
835.00,9.29375,25.190984,0.000410,25.109004,-1.4498,0.125,9.29235,9.29235
836.00,9.29335,25.191114,0.000411,25.109087,-1.4495,0.125,9.29135,9.29135
837.00,9.29376,25.191389,0.000415,25.109309,-1.4492,0.125,9.29157,9.29157
838.00,9.29424,25.191416,0.000414,25.109314,-1.4490,0.125,9.29123,9.29123
839.00,9.29456,25.191235,0.000409,25.109078,-1.4488,0.125,9.28908,9.28908
840.00,9.29461,25.191117,0.000409,25.108936,-1.4486,0.125,9.28720,9.28720
841.00,9.29385,25.191141,0.000410,25.108949,-1.4485,0.125,9.28570,9.28570
842.00,9.29275,25.190801,0.000401,25.108647,-1.4483,0.125,9.28404,9.28404
843.00,9.29185,25.190863,0.000402,25.108691,-1.4482,0.125,9.28340,9.28340
844.00,9.29118,25.190955,0.000402,25.108744,-1.4480,0.125,9.28356,9.28356
845.00,9.29046,25.191092,0.000403,25.108817,-1.4481,0.126,9.28282,9.28282
846.00,9.28948,25.191152,0.000402,25.108835,-1.4482,0.126,9.28243,9.28243
847.00,9.28838,25.191367,0.000405,25.108977,-1.4482,0.126,9.28130,9.28130
848.00,9.28753,25.191292,0.000405,25.108830,-1.4481,0.126,9.28053,9.28053
849.00,9.28694,25.191407,0.000410,25.108918,-1.4482,0.126,9.27964,9.27964
850.00,9.28590,25.191471,0.000410,25.108934,-1.4481,0.126,9.27969,9.27969
851.00,9.28503,25.191564,0.000408,25.108987,-1.4479,0.126,9.28064,9.28064
852.00,9.28441,25.191617,0.000410,25.108987,-1.4478,0.126,9.28116,9.28116
853.00,9.28328,25.191730,0.000409,25.109061,-1.4478,0.126,9.28066,9.28066
854.00,9.28221,25.191711,0.000404,25.109006,-1.4477,0.127,9.28108,9.28108
855.00,9.28162,25.191662,0.000403,25.108952,-1.4475,0.127,9.28058,9.28058
856.00,9.28162,25.191592,0.000404,25.108861,-1.4475,0.127,9.27956,9.27956
857.00,9.28139,25.191634,0.000401,25.108882,-1.4475,0.127,9.28001,9.28001
858.00,9.28115,25.191578,0.000398,25.108738,-1.4473,0.127,9.28061,9.28061
859.00,9.28122,25.191612,0.000399,25.108724,-1.4473,0.127,9.28095,9.28095
860.00,9.28125,25.191696,0.000399,25.108775,-1.4471,0.127,9.28175,9.28175
861.00,9.28128,25.191798,0.000401,25.108818,-1.4467,0.127,9.28283,9.28283
862.00,9.28137,25.191885,0.000405,25.108881,-1.4464,0.127,9.28279,9.28279
863.00,9.28131,25.191938,0.000408,25.109024,-1.4462,0.127,9.28323,9.28323
864.00,9.28128,25.191926,0.000406,25.109004,-1.4460,0.127,9.28368,9.28368
865.00,9.28138,25.191875,0.000407,25.108919,-1.4459,0.127,9.28349,9.28349
866.00,9.28139,25.191934,0.000408,25.108900,-1.4459,0.128,9.28283,9.28283
867.00,9.28166,25.191932,0.000406,25.108813,-1.4459,0.128,9.28260,9.28260
868.00,9.28152,25.192006,0.000407,25.108708,-1.4459,0.128,9.28119,9.28119
869.00,9.28130,25.192125,0.000409,25.108760,-1.4458,0.128,9.27925,9.27925
870.00,9.28116,25.192282,0.000409,25.108847,-1.4458,0.128,9.27851,9.27851
871.00,9.28101,25.192361,0.000408,25.108916,-1.4456,0.128,9.27838,9.27838
872.00,9.28084,25.192478,0.000413,25.109031,-1.4456,0.128,9.27774,9.27774
873.00,9.28077,25.192628,0.000417,25.109198,-1.4455,0.128,9.27810,9.27810
874.00,9.28069,25.192653,0.000418,25.109173,-1.4454,0.128,9.27876,9.27876
875.00,9.28081,25.192620,0.000419,25.109115,-1.4453,0.128,9.27851,9.27851
876.00,9.28078,25.192547,0.000417,25.109013,-1.4452,0.128,9.27770,9.27770
877.00,9.28049,25.192438,0.000413,25.108887,-1.4451,0.128,9.27704,9.27704
878.00,9.28016,25.192297,0.000408,25.108714,-1.4450,0.128,9.27612,9.27612
879.00,9.27959,25.192445,0.000407,25.108839,-1.4451,0.128,9.27542,9.27542
880.00,9.27904,25.192567,0.000409,25.108939,-1.4451,0.129,9.27441,9.27441
881.00,9.27838,25.192564,0.000407,25.108953,-1.4452,0.129,9.27333,9.27333
882.00,9.27785,25.192590,0.000406,25.108997,-1.4453,0.129,9.27319,9.27319
883.00,9.27737,25.192530,0.000401,25.108919,-1.4454,0.129,9.27266,9.27266
884.00,9.27671,25.192358,0.000398,25.108784,-1.4453,0.129,9.27211,9.27211
885.00,9.27611,25.192279,0.000395,25.108725,-1.4450,0.129,9.27216,9.27216
886.00,9.27554,25.192465,0.000401,25.108785,-1.4446,0.129,9.27332,9.27332
887.00,9.27544,25.192636,0.000404,25.108817,-1.4442,0.129,9.27356,9.27356
888.00,9.27538,25.192796,0.000409,25.108903,-1.4438,0.129,9.27460,9.27460
889.00,9.27534,25.192857,0.000409,25.108871,-1.4435,0.129,9.27500,9.27500
890.00,9.27530,25.192871,0.000411,25.108817,-1.4434,0.129,9.27592,9.27592
891.00,9.27516,25.192742,0.000409,25.108697,-1.4435,0.129,9.27591,9.27591
892.00,9.27496,25.192743,0.000409,25.108703,-1.4436,0.130,9.27578,9.27578
893.00,9.27484,25.192801,0.000411,25.108793,-1.4438,0.130,9.27561,9.27561
894.00,9.27469,25.192833,0.000416,25.108848,-1.4440,0.130,9.27626,9.27626
895.00,9.27450,25.192958,0.000417,25.108903,-1.4439,0.130,9.27714,9.27714
896.00,9.27497,25.193107,0.000416,25.109012,-1.4437,0.130,9.27835,9.27835
897.00,9.27544,25.193159,0.000417,25.109035,-1.4434,0.130,9.27983,9.27983
898.00,9.27570,25.193166,0.000414,25.108956,-1.4432,0.130,9.28042,9.28042
899.00,9.27592,25.193342,0.000416,25.109026,-1.4430,0.130,9.28078,9.28078
900.00,9.27626,25.193465,0.000416,25.109034,-1.4429,0.130,9.28062,9.28062
901.00,9.27673,25.193440,0.000416,25.108943,-1.4428,0.130,9.28034,9.28034
902.00,9.27730,25.193416,0.000416,25.108889,-1.4427,0.130,9.28036,9.28036
903.00,9.27783,25.193486,0.000419,25.108917,-1.4427,0.130,9.28088,9.28088
904.00,9.27823,25.193387,0.000414,25.108779,-1.4425,0.130,9.28078,9.28078
905.00,9.27861,25.193320,0.000412,25.108793,-1.4424,0.131,9.28103,9.28103
906.00,9.27893,25.193414,0.000413,25.108924,-1.4422,0.131,9.28267,9.28267
907.00,9.27929,25.193519,0.000409,25.108983,-1.4422,0.131,9.28365,9.28365
908.00,9.28010,25.193644,0.000411,25.109093,-1.4419,0.131,9.28442,9.28442
909.00,9.28058,25.193801,0.000416,25.109287,-1.4417,0.131,9.28527,9.28527
910.00,9.28089,25.193871,0.000416,25.109248,-1.4415,0.131,9.28453,9.28453
911.00,9.28145,25.193777,0.000413,25.109122,-1.4414,0.131,9.28264,9.28264
912.00,9.28210,25.193693,0.000412,25.109051,-1.4412,0.131,9.28164,9.28164
913.00,9.28223,25.193563,0.000410,25.108896,-1.4413,0.131,9.28074,9.28074
914.00,9.28249,25.193507,0.000406,25.108781,-1.4413,0.132,9.28031,9.28031
915.00,9.28290,25.193497,0.000406,25.108837,-1.4412,0.132,9.28036,9.28036
916.00,9.28251,25.193530,0.000407,25.108809,-1.4411,0.132,9.28000,9.28000
917.00,9.28239,25.193627,0.000410,25.108786,-1.4409,0.132,9.27935,9.27935
918.00,9.28252,25.193723,0.000406,25.108824,-1.4407,0.132,9.27877,9.27877
919.00,9.28230,25.193773,0.000408,25.108807,-1.4406,0.132,9.27781,9.27781
920.00,9.28173,25.193897,0.000408,25.108857,-1.4406,0.132,9.27708,9.27708
921.00,9.28122,25.194014,0.000411,25.108890,-1.4406,0.132,9.27593,9.27593
922.00,9.28047,25.194165,0.000413,25.109019,-1.4406,0.132,9.27521,9.27521
923.00,9.27989,25.194200,0.000414,25.109029,-1.4405,0.132,9.27519,9.27519
924.00,9.27967,25.194014,0.000406,25.108931,-1.4403,0.132,9.27474,9.27474
925.00,9.27939,25.193834,0.000398,25.108832,-1.4400,0.132,9.27472,9.27472
926.00,9.27883,25.193793,0.000396,25.108889,-1.4396,0.132,9.27545,9.27545
927.00,9.27813,25.193659,0.000395,25.108817,-1.4394,0.133,9.27538,9.27538
928.00,9.27742,25.193669,0.000400,25.108899,-1.4392,0.132,9.27549,9.27549
929.00,9.27714,25.193876,0.000405,25.109030,-1.4390,0.132,9.27570,9.27570
930.00,9.27700,25.193988,0.000409,25.109017,-1.4389,0.132,9.27563,9.27563
931.00,9.27679,25.193984,0.000406,25.108922,-1.4389,0.132,9.27546,9.27546
932.00,9.27651,25.194097,0.000405,25.108950,-1.4388,0.133,9.27554,9.27554
933.00,9.27615,25.194161,0.000399,25.108893,-1.4388,0.133,9.27431,9.27431
934.00,9.27570,25.194261,0.000400,25.108889,-1.4390,0.133,9.27355,9.27355
935.00,9.27527,25.194337,0.000399,25.108941,-1.4391,0.133,9.27299,9.27299
936.00,9.27493,25.194415,0.000401,25.108984,-1.4389,0.133,9.27233,9.27233
937.00,9.27461,25.194351,0.000400,25.108965,-1.4387,0.133,9.27149,9.27149
938.00,9.27412,25.194404,0.000403,25.109032,-1.4384,0.133,9.27047,9.27047
939.00,9.27365,25.194411,0.000403,25.109062,-1.4382,0.133,9.26999,9.26999
940.00,9.27336,25.194446,0.000405,25.109051,-1.4380,0.134,9.26948,9.26948
941.00,9.27318,25.194512,0.000409,25.109066,-1.4379,0.134,9.26939,9.26939
942.00,9.27314,25.194545,0.000409,25.109030,-1.4381,0.134,9.26995,9.26995
943.00,9.27285,25.194533,0.000405,25.109012,-1.4379,0.134,9.27127,9.27127
944.00,9.27282,25.194589,0.000406,25.109047,-1.4378,0.134,9.27222,9.27222
945.00,9.27287,25.194621,0.000402,25.109067,-1.4377,0.134,9.27351,9.27351
946.00,9.27289,25.194712,0.000400,25.109141,-1.4376,0.134,9.27430,9.27430
947.00,9.27278,25.194861,0.000405,25.109237,-1.4373,0.134,9.27531,9.27531
948.00,9.27303,25.194955,0.000409,25.109264,-1.4373,0.134,9.27650,9.27650
949.00,9.27291,25.194967,0.000405,25.109166,-1.4371,0.135,9.27749,9.27749
950.00,9.27280,25.195020,0.000408,25.109152,-1.4369,0.135,9.27793,9.27793
951.00,9.27319,25.194980,0.000405,25.109100,-1.4368,0.135,9.27833,9.27833
952.00,9.27347,25.194940,0.000402,25.109065,-1.4367,0.135,9.27853,9.27853
953.00,9.27373,25.194903,0.000398,25.108959,-1.4368,0.135,9.27701,9.27701
954.00,9.27403,25.194887,0.000398,25.108960,-1.4368,0.135,9.27612,9.27612
955.00,9.27477,25.194944,0.000403,25.108995,-1.4367,0.135,9.27689,9.27689
956.00,9.27583,25.194949,0.000407,25.108937,-1.4366,0.135,9.27898,9.27898
957.00,9.27661,25.195111,0.000410,25.108984,-1.4364,0.135,9.28232,9.28232
958.00,9.27747,25.195179,0.000412,25.109048,-1.4360,0.135,9.28579,9.28579
959.00,9.27824,25.195293,0.000415,25.109051,-1.4358,0.135,9.28726,9.28726
960.00,9.27781,25.195296,0.000411,25.109000,-1.4359,0.135,9.28577,9.28577
961.00,9.27806,25.195428,0.000411,25.109082,-1.4360,0.135,9.28128,9.28128
@7,2.0001,4.0, 960.195 
962.00,9.27788,25.195376,0.000412,25.109039,-1.4360,0.135,9.27470,9.27470
963.00,9.27533,25.195435,0.000414,25.109077,-1.4361,0.135,9.26847,9.26847
964.00,9.27498,25.195375,0.000414,25.109055,-1.4360,0.135,9.26407,9.26407
965.00,9.28118,25.195338,0.000413,25.109040,-1.4357,0.136,9.26191,9.26191
966.00,9.28790,25.195475,0.000416,25.109189,-1.4353,0.136,9.26284,9.26284
967.00,9.29365,25.195449,0.000410,25.109069,-1.4351,0.136,9.26552,9.26552
968.00,9.28957,25.195456,0.000408,25.108985,-1.4349,0.136,9.27052,9.27052
969.00,9.28148,25.195568,0.000408,25.109067,-1.4347,0.136,9.27600,9.27600
970.00,9.27367,25.195704,0.000410,25.109192,-1.4345,0.136,9.28081,9.28081
971.00,9.26563,25.195631,0.000408,25.109069,-1.4343,0.136,9.28525,9.28525
972.00,9.26276,25.195652,0.000407,25.109091,-1.4341,0.136,9.28872,9.28872
973.00,9.26061,25.195773,0.000411,25.109245,-1.4339,0.137,9.29159,9.29159
974.00,9.26000,25.195760,0.000411,25.109211,-1.4338,0.137,9.29380,9.29380
975.00,9.26299,25.195688,0.000412,25.109089,-1.4335,0.137,9.29614,9.29614
976.00,9.27015,25.195663,0.000408,25.109016,-1.4335,0.137,9.29721,9.29721
977.00,9.27673,25.195835,0.000415,25.109194,-1.4335,0.137,9.29776,9.29776
978.00,9.28359,25.195804,0.000413,25.109087,-1.4335,0.137,9.29751,9.29751
979.00,9.28596,25.195772,0.000409,25.109020,-1.4335,0.137,9.29780,9.29780
980.00,9.28877,25.195970,0.000408,25.109160,-1.4336,0.137,9.29857,9.29857
981.00,9.29134,25.195971,0.000409,25.109191,-1.4335,0.137,9.29856,9.29856
982.00,9.29305,25.195928,0.000408,25.109123,-1.4334,0.137,9.29832,9.29832
983.00,9.29385,25.196030,0.000409,25.109230,-1.4335,0.137,9.29745,9.29745
984.00,9.29477,25.196217,0.000413,25.109367,-1.4335,0.137,9.29542,9.29542
985.00,9.29524,25.196152,0.000410,25.109245,-1.4335,0.137,9.29277,9.29277
986.00,9.29496,25.196258,0.000409,25.109312,-1.4336,0.137,9.29123,9.29123
987.00,9.29570,25.196265,0.000411,25.109271,-1.4335,0.137,9.29004,9.29004
988.00,9.29657,25.196161,0.000411,25.109140,-1.4333,0.137,9.28957,9.28957
989.00,9.29672,25.196177,0.000411,25.109124,-1.4330,0.137,9.29039,9.29039
990.00,9.29639,25.196164,0.000412,25.109118,-1.4328,0.137,9.29046,9.29046
991.00,9.29614,25.196164,0.000413,25.109015,-1.4325,0.137,9.28980,9.28980
992.00,9.29530,25.196161,0.000409,25.108987,-1.4323,0.137,9.28924,9.28924
993.00,9.29381,25.196239,0.000407,25.108959,-1.4322,0.138,9.28940,9.28940
994.00,9.29298,25.196270,0.000404,25.108917,-1.4323,0.138,9.28817,9.28817
995.00,9.29257,25.196183,0.000400,25.108802,-1.4323,0.138,9.28700,9.28700
996.00,9.29177,25.196358,0.000403,25.108939,-1.4322,0.138,9.28811,9.28811
997.00,9.29129,25.196386,0.000401,25.108912,-1.4320,0.139,9.28949,9.28949
998.00,9.29093,25.196404,0.000401,25.108986,-1.4319,0.139,9.28944,9.28944
999.00,9.29032,25.196423,0.000403,25.109031,-1.4317,0.139,9.29021,9.29021
1000.00,9.28959,25.196535,0.000405,25.109070,-1.4316,0.139,9.29153,9.29153
1001.00,9.28950,25.196395,0.000399,25.108929,-1.4315,0.139,9.29170,9.29170
1002.00,9.28968,25.196393,0.000404,25.108894,-1.4316,0.139,9.29070,9.29070
1003.00,9.28979,25.196461,0.000406,25.108889,-1.4316,0.139,9.29042,9.29042
1004.00,9.28979,25.196448,0.000407,25.108819,-1.4314,0.139,9.29035,9.29035
1005.00,9.28968,25.196693,0.000411,25.109008,-1.4313,0.139,9.29029,9.29029
1006.00,9.28958,25.196871,0.000415,25.109127,-1.4312,0.139,9.28999,9.28999
1007.00,9.28958,25.197056,0.000413,25.109213,-1.4309,0.139,9.29033,9.29033
1008.00,9.28966,25.197075,0.000413,25.109153,-1.4307,0.139,9.29025,9.29025
1009.00,9.28979,25.197155,0.000413,25.109149,-1.4306,0.139,9.29025,9.29025
1010.00,9.28981,25.197089,0.000416,25.109084,-1.4307,0.139,9.28992,9.28992
1011.00,9.29003,25.197098,0.000416,25.109016,-1.4305,0.139,9.28901,9.28901
1012.00,9.28990,25.197155,0.000421,25.109093,-1.4305,0.139,9.28855,9.28855
1013.00,9.28975,25.197172,0.000418,25.109068,-1.4304,0.140,9.28961,9.28961
1014.00,9.29013,25.197190,0.000417,25.109047,-1.4302,0.140,9.29021,9.29021
1015.00,9.29053,25.197204,0.000416,25.108982,-1.4299,0.140,9.29178,9.29178
1016.00,9.29058,25.197132,0.000412,25.108948,-1.4297,0.140,9.29345,9.29345
1017.00,9.29087,25.197123,0.000410,25.108936,-1.4295,0.140,9.29428,9.29428
1018.00,9.29100,25.197105,0.000409,25.108948,-1.4294,0.140,9.29429,9.29429
1019.00,9.29109,25.197013,0.000408,25.108863,-1.4293,0.140,9.29413,9.29413
1020.00,9.29112,25.197102,0.000411,25.108919,-1.4293,0.140,9.29293,9.29293
1021.00,9.29134,25.197145,0.000413,25.108890,-1.4292,0.140,9.29166,9.29166
1022.00,9.29150,25.197153,0.000412,25.108782,-1.4292,0.140,9.29125,9.29125
1023.00,9.29165,25.197314,0.000416,25.108840,-1.4291,0.140,9.29055,9.29055
1024.00,9.29171,25.197405,0.000417,25.108817,-1.4289,0.140,9.28917,9.28917
1025.00,9.29143,25.197494,0.000413,25.108838,-1.4288,0.140,9.28803,9.28803
1026.00,9.29129,25.197625,0.000415,25.108956,-1.4287,0.140,9.28765,9.28765
1027.00,9.29073,25.197746,0.000419,25.109055,-1.4287,0.140,9.28729,9.28729
1028.00,9.29054,25.197840,0.000421,25.109142,-1.4286,0.141,9.28663,9.28663
1029.00,9.29046,25.197954,0.000423,25.109301,-1.4284,0.141,9.28737,9.28737
1030.00,9.29056,25.197903,0.000424,25.109286,-1.4283,0.141,9.28891,9.28891
1031.00,9.29061,25.197921,0.000425,25.109257,-1.4282,0.141,9.28985,9.28985
1032.00,9.29072,25.197888,0.000422,25.109257,-1.4280,0.141,9.29005,9.29005
1033.00,9.29040,25.197822,0.000416,25.109147,-1.4280,0.141,9.29054,9.29054
1034.00,9.28989,25.197881,0.000414,25.109178,-1.4280,0.141,9.29092,9.29092
1035.00,9.28990,25.197755,0.000411,25.109035,-1.4281,0.141,9.29023,9.29023
1036.00,9.28977,25.197837,0.000408,25.109142,-1.4281,0.141,9.29000,9.29000
1037.00,9.28964,25.197788,0.000404,25.109045,-1.4280,0.141,9.29007,9.29007
1038.00,9.28935,25.197891,0.000406,25.109102,-1.4278,0.141,9.29051,9.29051
1039.00,9.28916,25.198030,0.000406,25.109145,-1.4277,0.142,9.29065,9.29065
1040.00,9.28935,25.198143,0.000404,25.109154,-1.4275,0.142,9.29129,9.29129
1041.00,9.28957,25.198155,0.000401,25.109039,-1.4273,0.142,9.29148,9.29148
1042.00,9.28968,25.198180,0.000400,25.109002,-1.4271,0.142,9.29171,9.29171
1043.00,9.28978,25.198176,0.000402,25.108965,-1.4269,0.142,9.29280,9.29280
1044.00,9.29030,25.198093,0.000401,25.108881,-1.4267,0.142,9.29315,9.29315
1045.00,9.29083,25.198293,0.000407,25.109067,-1.4268,0.142,9.29350,9.29350
1046.00,9.29118,25.198210,0.000407,25.108989,-1.4268,0.142,9.29403,9.29403
1047.00,9.29155,25.198357,0.000410,25.109105,-1.4268,0.142,9.29449,9.29449
1048.00,9.29181,25.198350,0.000407,25.109067,-1.4268,0.142,9.29350,9.29350
1049.00,9.29198,25.198373,0.000411,25.109059,-1.4267,0.142,9.29242,9.29242
1050.00,9.29183,25.198285,0.000407,25.108919,-1.4265,0.143,9.29280,9.29280
1051.00,9.29188,25.198386,0.000409,25.109013,-1.4262,0.143,9.29297,9.29297
1052.00,9.29221,25.198444,0.000412,25.109033,-1.4259,0.143,9.29382,9.29382
1053.00,9.29252,25.198407,0.000413,25.109016,-1.4258,0.143,9.29454,9.29454
1054.00,9.29294,25.198486,0.000413,25.109075,-1.4257,0.143,9.29636,9.29636
1055.00,9.29330,25.198538,0.000413,25.109115,-1.4255,0.143,9.29661,9.29661
1056.00,9.29371,25.198611,0.000413,25.109108,-1.4255,0.143,9.29808,9.29808
1057.00,9.29397,25.198581,0.000411,25.109001,-1.4255,0.143,9.29882,9.29882
1058.00,9.29449,25.198632,0.000409,25.108973,-1.4255,0.143,9.30004,9.30004
1059.00,9.29494,25.198666,0.000409,25.108914,-1.4254,0.143,9.30048,9.30048
1060.00,9.29501,25.198698,0.000408,25.108850,-1.4254,0.143,9.30002,9.30002
1061.00,9.29569,25.198746,0.000409,25.108815,-1.4254,0.143,9.29880,9.29880
1062.00,9.29639,25.198908,0.000411,25.108943,-1.4254,0.143,9.29806,9.29806
1063.00,9.29639,25.198991,0.000414,25.108978,-1.4252,0.144,9.29688,9.29688
1064.00,9.29664,25.199032,0.000415,25.108959,-1.4252,0.144,9.29697,9.29697
1065.00,9.29697,25.199224,0.000418,25.109120,-1.4251,0.144,9.29849,9.29849
1066.00,9.29756,25.199213,0.000416,25.109082,-1.4250,0.144,9.29900,9.29900
1067.00,9.29795,25.199216,0.000416,25.109004,-1.4249,0.144,9.29916,9.29916
1068.00,9.29833,25.199428,0.000418,25.109142,-1.4248,0.144,9.29910,9.29910
1069.00,9.29870,25.199629,0.000421,25.109317,-1.4248,0.144,9.29807,9.29807
1070.00,9.29865,25.199556,0.000422,25.109222,-1.4245,0.144,9.29783,9.29783
1071.00,9.29848,25.199556,0.000419,25.109199,-1.4242,0.144,9.29836,9.29836
1072.00,9.29855,25.199639,0.000418,25.109265,-1.4238,0.144,9.29949,9.29949
1073.00,9.29876,25.199553,0.000417,25.109153,-1.4235,0.145,9.30077,9.30077
1074.00,9.29862,25.199377,0.000414,25.108960,-1.4232,0.145,9.30142,9.30142
1075.00,9.29859,25.199398,0.000412,25.108928,-1.4229,0.145,9.30068,9.30068
1076.00,9.29886,25.199505,0.000412,25.109007,-1.4228,0.145,9.29997,9.29997
1077.00,9.29884,25.199364,0.000409,25.108905,-1.4228,0.145,9.29944,9.29944
1078.00,9.29920,25.199247,0.000404,25.108806,-1.4227,0.145,9.29949,9.29949
1079.00,9.29961,25.199177,0.000401,25.108803,-1.4227,0.145,9.30039,9.30039
1080.00,9.29952,25.199178,0.000404,25.108841,-1.4226,0.145,9.30105,9.30105
1081.00,9.29930,25.199205,0.000408,25.108920,-1.4225,0.145,9.30195,9.30195
1082.00,9.29955,25.199279,0.000409,25.108973,-1.4222,0.145,9.30197,9.30197
1083.00,9.29985,25.199408,0.000413,25.109069,-1.4219,0.145,9.30099,9.30099
1084.00,9.30004,25.199558,0.000410,25.109093,-1.4217,0.145,9.29922,9.29922
1085.00,9.30021,25.199661,0.000407,25.109141,-1.4216,0.146,9.29885,9.29885
1086.00,9.30034,25.199709,0.000408,25.109053,-1.4215,0.146,9.29757,9.29757
1087.00,9.30054,25.199806,0.000411,25.109083,-1.4215,0.146,9.29611,9.29611
1088.00,9.30023,25.199910,0.000408,25.109125,-1.4216,0.146,9.29516,9.29516
1089.00,9.29982,25.199870,0.000412,25.109042,-1.4217,0.146,9.29453,9.29453
1090.00,9.29923,25.199924,0.000413,25.109033,-1.4216,0.146,9.29342,9.29342
1091.00,9.29889,25.199975,0.000409,25.109061,-1.4216,0.146,9.29242,9.29242
1092.00,9.29882,25.199956,0.000404,25.108995,-1.4214,0.146,9.29181,9.29181
1093.00,9.29825,25.200004,0.000406,25.108981,-1.4214,0.146,9.29256,9.29256
1094.00,9.29738,25.200064,0.000403,25.109070,-1.4212,0.146,9.29416,9.29416
1095.00,9.29665,25.200005,0.000396,25.108959,-1.4211,0.147,9.29380,9.29380
1096.00,9.29650,25.199981,0.000395,25.108913,-1.4212,0.147,9.29392,9.29392
1097.00,9.29609,25.200100,0.000397,25.108941,-1.4212,0.147,9.29444,9.29444
1098.00,9.29546,25.200107,0.000395,25.108906,-1.4211,0.147,9.29404,9.29404
1099.00,9.29514,25.200214,0.000399,25.108934,-1.4211,0.147,9.29305,9.29305
1100.00,9.29440,25.200294,0.000403,25.108986,-1.4210,0.147,9.29370,9.29370
1101.00,9.29390,25.200346,0.000405,25.108978,-1.4207,0.147,9.29554,9.29554
1102.00,9.29345,25.200481,0.000408,25.109044,-1.4206,0.147,9.29713,9.29713
1103.00,9.29336,25.200554,0.000408,25.109075,-1.4206,0.147,9.29677,9.29677
1104.00,9.29375,25.200585,0.000407,25.109038,-1.4205,0.147,9.29465,9.29465
1105.00,9.29415,25.200586,0.000408,25.109022,-1.4204,0.147,9.29340,9.29340
1106.00,9.29454,25.200597,0.000406,25.108944,-1.4204,0.148,9.29316,9.29316
1107.00,9.29516,25.200333,0.000402,25.108723,-1.4203,0.148,9.29441,9.29441
1108.00,9.29478,25.200386,0.000403,25.108774,-1.4201,0.148,9.29764,9.29764
1109.00,9.29564,25.200298,0.000401,25.108689,-1.4200,0.148,9.30054,9.30054
1110.00,9.29685,25.200395,0.000402,25.108761,-1.4197,0.148,9.30094,9.30094
@8,2.0001,4.0, 1110.037 
1111.00,9.30034,25.200398,0.000401,25.108779,-1.4195,0.148,9.29726,9.29726
1112.00,9.30164,25.200710,0.000407,25.109006,-1.4194,0.148,9.29030,9.29030
1113.00,9.29263,25.200784,0.000410,25.109036,-1.4193,0.148,9.28374,9.28374
1114.00,9.28458,25.200740,0.000408,25.108939,-1.4192,0.148,9.27959,9.27959
1115.00,9.28879,25.200703,0.000405,25.108861,-1.4190,0.148,9.27630,9.27630
1116.00,9.29960,25.200704,0.000405,25.108850,-1.4188,0.148,9.27562,9.27562
1117.00,9.30753,25.200692,0.000404,25.108859,-1.4187,0.149,9.27796,9.27796
1118.00,9.30786,25.200580,0.000402,25.108712,-1.4186,0.149,9.28059,9.28059
1119.00,9.29795,25.200767,0.000405,25.108812,-1.4186,0.149,9.28459,9.28459
1120.00,9.29033,25.200942,0.000414,25.108947,-1.4187,0.149,9.29046,9.29046
1121.00,9.28134,25.201088,0.000417,25.109045,-1.4187,0.149,9.29576,9.29576
1122.00,9.27486,25.200948,0.000413,25.108849,-1.4186,0.149,9.29972,9.29972
1123.00,9.27544,25.200984,0.000411,25.108882,-1.4184,0.149,9.30302,9.30302
1124.00,9.27554,25.201103,0.000415,25.109038,-1.4181,0.149,9.30510,9.30510
1125.00,9.27592,25.201006,0.000411,25.108942,-1.4179,0.149,9.30718,9.30718
1126.00,9.27834,25.200871,0.000411,25.108793,-1.4177,0.149,9.30824,9.30824
1127.00,9.28501,25.200934,0.000414,25.108890,-1.4177,0.149,9.30922,9.30922
1128.00,9.28904,25.200974,0.000418,25.108845,-1.4177,0.149,9.31057,9.31057
1129.00,9.29704,25.200861,0.000413,25.108728,-1.4176,0.149,9.31130,9.31130
1130.00,9.30296,25.200924,0.000411,25.108770,-1.4175,0.149,9.31121,9.31121
1131.00,9.30402,25.201038,0.000412,25.108892,-1.4175,0.149,9.31200,9.31200
1132.00,9.30529,25.200997,0.000407,25.108811,-1.4175,0.149,9.31217,9.31217
1133.00,9.30693,25.201066,0.000403,25.108893,-1.4174,0.150,9.31129,9.31129
1134.00,9.30779,25.201283,0.000410,25.109035,-1.4173,0.150,9.31041,9.31041
1135.00,9.30862,25.201300,0.000410,25.109001,-1.4172,0.150,9.30860,9.30860
1136.00,9.30910,25.201292,0.000408,25.108907,-1.4171,0.150,9.30688,9.30688
1137.00,9.30883,25.201439,0.000410,25.109001,-1.4169,0.150,9.30677,9.30677
1138.00,9.30843,25.201487,0.000413,25.109009,-1.4168,0.150,9.30748,9.30748
1139.00,9.30878,25.201354,0.000407,25.108916,-1.4168,0.150,9.30714,9.30714
1140.00,9.30934,25.201474,0.000409,25.108975,-1.4167,0.150,9.30760,9.30760
1141.00,9.30987,25.201567,0.000412,25.109057,-1.4165,0.150,9.30794,9.30794
1142.00,9.30966,25.201554,0.000413,25.109035,-1.4163,0.150,9.30739,9.30739
1143.00,9.30936,25.201335,0.000410,25.108907,-1.4161,0.150,9.30613,9.30613
1144.00,9.30897,25.201415,0.000412,25.108900,-1.4159,0.150,9.30606,9.30606
1145.00,9.30877,25.201429,0.000413,25.108898,-1.4157,0.150,9.30453,9.30453
1146.00,9.30834,25.201566,0.000412,25.108980,-1.4156,0.151,9.30392,9.30392
1147.00,9.30785,25.201683,0.000411,25.109052,-1.4155,0.151,9.30293,9.30293
1148.00,9.30706,25.201961,0.000411,25.109183,-1.4153,0.151,9.30217,9.30217
1149.00,9.30633,25.202138,0.000414,25.109291,-1.4151,0.151,9.30059,9.30059
1150.00,9.30568,25.202080,0.000410,25.109143,-1.4151,0.151,9.30087,9.30087
1151.00,9.30498,25.202061,0.000410,25.109102,-1.4150,0.151,9.30058,9.30058
1152.00,9.30472,25.202071,0.000415,25.109069,-1.4150,0.151,9.30152,9.30152
1153.00,9.30458,25.202014,0.000419,25.108970,-1.4149,0.151,9.30286,9.30286
1154.00,9.30372,25.201864,0.000411,25.108820,-1.4148,0.151,9.30424,9.30424
1155.00,9.30366,25.201967,0.000410,25.108904,-1.4147,0.151,9.30372,9.30372
1156.00,9.30397,25.202004,0.000410,25.108837,-1.4145,0.151,9.30286,9.30286
1157.00,9.30358,25.202013,0.000406,25.108816,-1.4144,0.151,9.30083,9.30083
1158.00,9.30318,25.202157,0.000405,25.108964,-1.4143,0.152,9.29786,9.29786
1159.00,9.30260,25.202240,0.000408,25.109039,-1.4142,0.152,9.29633,9.29633
1160.00,9.30257,25.202220,0.000412,25.109079,-1.4140,0.152,9.29540,9.29540
1161.00,9.30243,25.202138,0.000410,25.109033,-1.4139,0.152,9.29377,9.29377
1162.00,9.30274,25.202303,0.000412,25.109101,-1.4137,0.152,9.29155,9.29155
1163.00,9.30415,25.202364,0.000412,25.109066,-1.4137,0.152,9.29174,9.29174
1164.00,9.30320,25.202457,0.000414,25.109101,-1.4135,0.152,9.29252,9.29252
1165.00,9.30063,25.202466,0.000412,25.109063,-1.4136,0.152,9.29416,9.29416
1166.00,9.29884,25.202663,0.000414,25.109256,-1.4136,0.152,9.29653,9.29653
1167.00,9.29724,25.202686,0.000417,25.109308,-1.4135,0.152,9.29952,9.29952
1168.00,9.29546,25.202755,0.000420,25.109411,-1.4135,0.152,9.30062,9.30062
1169.00,9.29365,25.202780,0.000423,25.109448,-1.4136,0.152,9.30016,9.30016
1170.00,9.29239,25.202890,0.000426,25.109476,-1.4135,0.152,9.29979,9.29979
1171.00,9.29108,25.202966,0.000427,25.109531,-1.4133,0.152,9.29963,9.29963
1172.00,9.28929,25.202792,0.000423,25.109370,-1.4131,0.153,9.29939,9.29939
1173.00,9.29412,25.202765,0.000420,25.109323,-1.4130,0.153,9.29953,9.29953
1174.00,9.30005,25.202669,0.000413,25.109158,-1.4128,0.153,9.29948,9.29948
1175.00,9.30087,25.202716,0.000414,25.109153,-1.4126,0.153,9.29910,9.29910
1176.00,9.30059,25.202661,0.000414,25.109040,-1.4124,0.153,9.29838,9.29838
1177.00,9.30007,25.202864,0.000417,25.109118,-1.4123,0.153,9.29840,9.29840
1178.00,9.30008,25.202884,0.000417,25.109041,-1.4122,0.153,9.29911,9.29911
1179.00,9.29983,25.202826,0.000415,25.108956,-1.4120,0.153,9.29975,9.29975
1180.00,9.29947,25.202769,0.000414,25.108918,-1.4121,0.153,9.30018,9.30018
1181.00,9.29970,25.202634,0.000408,25.108772,-1.4123,0.153,9.30092,9.30092
1182.00,9.29981,25.202578,0.000407,25.108759,-1.4123,0.153,9.30055,9.30055
1183.00,9.29977,25.202636,0.000406,25.108814,-1.4124,0.154,9.29966,9.29966
1184.00,9.29972,25.202801,0.000412,25.108913,-1.4125,0.154,9.29972,9.29972
1185.00,9.29956,25.202944,0.000412,25.108971,-1.4123,0.154,9.30014,9.30014
1186.00,9.29945,25.203057,0.000410,25.109009,-1.4121,0.154,9.30050,9.30050
1187.00,9.29966,25.203021,0.000408,25.108902,-1.4121,0.154,9.30152,9.30152
1188.00,9.29995,25.202917,0.000405,25.108747,-1.4120,0.154,9.30234,9.30234
1189.00,9.30025,25.202950,0.000403,25.108773,-1.4121,0.154,9.30215,9.30215
1190.00,9.30037,25.202952,0.000403,25.108773,-1.4120,0.154,9.30239,9.30239
1191.00,9.30050,25.203063,0.000409,25.108877,-1.4117,0.154,9.30240,9.30240
1192.00,9.30062,25.203157,0.000408,25.108971,-1.4114,0.154,9.30225,9.30225
1193.00,9.30076,25.203219,0.000410,25.109008,-1.4111,0.154,9.30230,9.30230
1194.00,9.30104,25.203247,0.000409,25.109035,-1.4107,0.155,9.30304,9.30304
1195.00,9.30134,25.203351,0.000411,25.109094,-1.4104,0.155,9.30309,9.30309
1196.00,9.30156,25.203312,0.000409,25.108987,-1.4102,0.155,9.30278,9.30278
1197.00,9.30171,25.203231,0.000406,25.108824,-1.4100,0.155,9.30257,9.30257
1198.00,9.30173,25.203339,0.000406,25.108852,-1.4100,0.155,9.30270,9.30270
1199.00,9.30195,25.203324,0.000408,25.108744,-1.4100,0.155,9.30370,9.30370
1200.00,9.30234,25.203255,0.000408,25.108617,-1.4100,0.155,9.30443,9.30443
1201.00,9.30267,25.203446,0.000411,25.108788,-1.4100,0.155,9.30557,9.30557
1202.00,9.30302,25.203750,0.000420,25.109038,-1.4100,0.155,9.30678,9.30678
1203.00,9.30348,25.203824,0.000424,25.109072,-1.4100,0.155,9.30715,9.30715
1204.00,9.30378,25.203970,0.000430,25.109199,-1.4099,0.155,9.30687,9.30687
1205.00,9.30404,25.203998,0.000425,25.109187,-1.4099,0.155,9.30676,9.30676
1206.00,9.30419,25.203912,0.000420,25.109055,-1.4098,0.155,9.30721,9.30721
1207.00,9.30447,25.203913,0.000415,25.109022,-1.4097,0.155,9.30766,9.30766
1208.00,9.30477,25.203704,0.000406,25.108865,-1.4096,0.156,9.30810,9.30810
1209.00,9.30522,25.203774,0.000398,25.108941,-1.4094,0.156,9.30756,9.30756
1210.00,9.30555,25.203978,0.000403,25.109133,-1.4091,0.156,9.30752,9.30752
1211.00,9.30556,25.204061,0.000406,25.109150,-1.4089,0.156,9.30691,9.30691
1212.00,9.30571,25.203960,0.000405,25.109046,-1.4088,0.156,9.30631,9.30631
1213.00,9.30592,25.204173,0.000410,25.109183,-1.4087,0.156,9.30597,9.30597
1214.00,9.30604,25.204152,0.000416,25.109088,-1.4086,0.156,9.30645,9.30645
1215.00,9.30627,25.203948,0.000414,25.108868,-1.4087,0.156,9.30684,9.30684
1216.00,9.30643,25.204008,0.000415,25.108944,-1.4088,0.156,9.30638,9.30638
1217.00,9.30684,25.204094,0.000416,25.108982,-1.4088,0.156,9.30644,9.30644
1218.00,9.30685,25.204064,0.000415,25.108952,-1.4087,0.156,9.30622,9.30622
1219.00,9.30678,25.204021,0.000410,25.108932,-1.4087,0.156,9.30633,9.30633
1220.00,9.30693,25.204018,0.000405,25.108909,-1.4086,0.156,9.30700,9.30700
1221.00,9.30711,25.203941,0.000400,25.108811,-1.4084,0.156,9.30819,9.30819
1222.00,9.30725,25.203811,0.000396,25.108672,-1.4085,0.157,9.30879,9.30879
1223.00,9.30735,25.203808,0.000395,25.108641,-1.4085,0.157,9.30943,9.30943
1224.00,9.30753,25.204048,0.000397,25.108815,-1.4085,0.157,9.30988,9.30988
1225.00,9.30758,25.204215,0.000399,25.108911,-1.4083,0.157,9.30892,9.30892
1226.00,9.30749,25.204203,0.000400,25.108867,-1.4083,0.157,9.30820,9.30820
1227.00,9.30728,25.204387,0.000403,25.109017,-1.4081,0.157,9.30726,9.30726
1228.00,9.30717,25.204483,0.000404,25.109014,-1.4079,0.157,9.30698,9.30698
1229.00,9.30732,25.204478,0.000406,25.108941,-1.4076,0.157,9.30587,9.30587
1230.00,9.30711,25.204372,0.000405,25.108810,-1.4075,0.157,9.30527,9.30527
1231.00,9.30695,25.204391,0.000403,25.108747,-1.4072,0.158,9.30468,9.30468
1232.00,9.30672,25.204466,0.000405,25.108741,-1.4070,0.158,9.30416,9.30416
1233.00,9.30666,25.204636,0.000406,25.108888,-1.4068,0.158,9.30419,9.30419
1234.00,9.30668,25.204715,0.000409,25.108981,-1.4068,0.158,9.30428,9.30428
1235.00,9.30674,25.204915,0.000413,25.109162,-1.4066,0.158,9.30399,9.30399
1236.00,9.30651,25.205094,0.000419,25.109338,-1.4066,0.158,9.30356,9.30356
1237.00,9.30611,25.205021,0.000416,25.109270,-1.4067,0.158,9.30403,9.30403
1238.00,9.30607,25.205029,0.000415,25.109247,-1.4067,0.158,9.30339,9.30339
1239.00,9.30587,25.205075,0.000416,25.109225,-1.4067,0.158,9.30293,9.30293
1240.00,9.30541,25.205102,0.000414,25.109263,-1.4067,0.158,9.30297,9.30297
1241.00,9.30507,25.205131,0.000414,25.109251,-1.4067,0.159,9.30303,9.30303
1242.00,9.30462,25.205135,0.000417,25.109269,-1.4067,0.159,9.30285,9.30285
1243.00,9.30410,25.205014,0.000418,25.109170,-1.4065,0.159,9.30341,9.30341
1244.00,9.30384,25.204924,0.000416,25.109101,-1.4063,0.159,9.30431,9.30431
1245.00,9.30363,25.204930,0.000418,25.109088,-1.4058,0.158,9.30533,9.30533
1246.00,9.30398,25.204957,0.000417,25.109157,-1.4054,0.159,9.30648,9.30648
1247.00,9.30431,25.205097,0.000416,25.109262,-1.4052,0.159,9.30699,9.30699
1248.00,9.30450,25.205071,0.000411,25.109156,-1.4051,0.159,9.30725,9.30725
1249.00,9.30469,25.205061,0.000406,25.109066,-1.4050,0.159,9.30773,9.30773
1250.00,9.30497,25.205012,0.000403,25.108940,-1.4051,0.159,9.30840,9.30840
1251.00,9.30525,25.205069,0.000402,25.108920,-1.4052,0.159,9.30870,9.30870
1252.00,9.30540,25.205375,0.000409,25.109099,-1.4051,0.159,9.30867,9.30867
1253.00,9.30553,25.205673,0.000417,25.109334,-1.4050,0.159,9.30691,9.30691
1254.00,9.30599,25.205725,0.000418,25.109365,-1.4048,0.160,9.30433,9.30433
1255.00,9.30627,25.205832,0.000421,25.109462,-1.4047,0.160,9.30300,9.30300
1256.00,9.30696,25.205776,0.000419,25.109358,-1.4046,0.160,9.30376,9.30376
1257.00,9.30788,25.205567,0.000415,25.109203,-1.4046,0.160,9.30680,9.30680
1258.00,9.30821,25.205479,0.000411,25.109117,-1.4047,0.160,9.31155,9.31155
1259.00,9.30867,25.205444,0.000407,25.109098,-1.4050,0.160,9.31466,9.31466
1260.00,9.30929,25.205349,0.000402,25.108960,-1.4049,0.160,9.31428,9.31428
1261.00,9.30867,25.205546,0.000405,25.109124,-1.4048,0.160,9.31097,9.31097
@9,2.0001,4.0, 1260.091 
1262.00,9.30606,25.205555,0.000401,25.109064,-1.4045,0.160,9.30512,9.30512
1263.00,9.30088,25.205641,0.000401,25.109125,-1.4042,0.161,9.29880,9.29880
1264.00,9.29758,25.205819,0.000406,25.109254,-1.4039,0.161,9.29559,9.29559
1265.00,9.30410,25.206150,0.000414,25.109513,-1.4038,0.161,9.29516,9.29516
1266.00,9.31252,25.206071,0.000417,25.109385,-1.4038,0.161,9.29576,9.29576
1267.00,9.32112,25.205984,0.000416,25.109287,-1.4037,0.161,9.29819,9.29819
1268.00,9.32237,25.206009,0.000418,25.109297,-1.4036,0.161,9.30129,9.30129
1269.00,9.31176,25.206046,0.000419,25.109225,-1.4035,0.161,9.30404,9.30404
1270.00,9.30231,25.205817,0.000411,25.108977,-1.4033,0.161,9.30617,9.30617
1271.00,9.29592,25.205926,0.000410,25.109040,-1.4032,0.161,9.30907,9.30907
1272.00,9.29295,25.206074,0.000409,25.109115,-1.4031,0.161,9.31086,9.31086
1273.00,9.29430,25.205964,0.000403,25.108959,-1.4029,0.161,9.31189,9.31189
1274.00,9.29647,25.205929,0.000400,25.108960,-1.4027,0.161,9.31263,9.31263
1275.00,9.29911,25.206005,0.000402,25.109026,-1.4026,0.162,9.31239,9.31239
1276.00,9.30148,25.205968,0.000398,25.109052,-1.4026,0.162,9.31111,9.31111
1277.00,9.30359,25.206059,0.000400,25.109103,-1.4025,0.162,9.31060,9.31060
1278.00,9.30599,25.206213,0.000406,25.109189,-1.4026,0.162,9.31022,9.31022
1279.00,9.30728,25.206173,0.000407,25.109059,-1.4027,0.162,9.31022,9.31022
1280.00,9.30762,25.206254,0.000409,25.109052,-1.4027,0.162,9.31038,9.31038
1281.00,9.30798,25.206230,0.000409,25.108957,-1.4027,0.162,9.31173,9.31173
1282.00,9.30845,25.206186,0.000410,25.108987,-1.4027,0.162,9.31235,9.31235
1283.00,9.30934,25.206229,0.000408,25.109060,-1.4026,0.162,9.31234,9.31234
1284.00,9.31059,25.206382,0.000409,25.109182,-1.4025,0.162,9.31222,9.31222
1285.00,9.31103,25.206428,0.000407,25.109182,-1.4022,0.162,9.31284,9.31284
1286.00,9.31118,25.206580,0.000409,25.109216,-1.4021,0.162,9.31248,9.31248
1287.00,9.31161,25.206621,0.000409,25.109159,-1.4020,0.162,9.31212,9.31212
1288.00,9.31179,25.206541,0.000408,25.108998,-1.4018,0.162,9.31179,9.31179
1289.00,9.31157,25.206559,0.000412,25.109005,-1.4017,0.162,9.31077,9.31077
1290.00,9.31145,25.206617,0.000415,25.109031,-1.4017,0.162,9.31007,9.31007
1291.00,9.31132,25.206661,0.000416,25.109047,-1.4016,0.162,9.30963,9.30963
1292.00,9.31115,25.206609,0.000411,25.108875,-1.4015,0.163,9.30908,9.30908
1293.00,9.31090,25.206754,0.000411,25.108923,-1.4015,0.163,9.30869,9.30869
1294.00,9.31060,25.206821,0.000410,25.108933,-1.4013,0.163,9.30837,9.30837
1295.00,9.31038,25.206851,0.000414,25.108989,-1.4011,0.163,9.30746,9.30746
1296.00,9.31055,25.206889,0.000415,25.109024,-1.4008,0.163,9.30699,9.30699
1297.00,9.31038,25.206992,0.000417,25.109135,-1.4006,0.163,9.30641,9.30641
1298.00,9.30999,25.206923,0.000416,25.109106,-1.4005,0.163,9.30681,9.30681
1299.00,9.30983,25.206849,0.000415,25.109041,-1.4005,0.163,9.30756,9.30756
1300.00,9.30974,25.206872,0.000413,25.108988,-1.4005,0.163,9.30880,9.30880
1301.00,9.30981,25.206823,0.000408,25.108880,-1.4005,0.163,9.30971,9.30971
1302.00,9.30955,25.206901,0.000410,25.108935,-1.4006,0.163,9.31002,9.31002
1303.00,9.30932,25.206996,0.000414,25.108973,-1.4007,0.163,9.31006,9.31006
1304.00,9.30928,25.207060,0.000416,25.109015,-1.4005,0.163,9.31049,9.31049
1305.00,9.30919,25.207151,0.000416,25.109047,-1.4003,0.164,9.30969,9.30969
1306.00,9.30883,25.207264,0.000418,25.109138,-1.4001,0.164,9.30836,9.30836
1307.00,9.30854,25.207354,0.000420,25.109123,-1.3998,0.164,9.30806,9.30806
1308.00,9.30838,25.207381,0.000416,25.109102,-1.3995,0.164,9.30740,9.30740
1309.00,9.30830,25.207305,0.000412,25.108923,-1.3994,0.164,9.30651,9.30651
1310.00,9.30809,25.207378,0.000411,25.108987,-1.3994,0.164,9.30585,9.30585
1311.00,9.30794,25.207439,0.000413,25.108991,-1.3993,0.164,9.30654,9.30654
1312.00,9.30779,25.207382,0.000413,25.108953,-1.3992,0.164,9.30624,9.30624
1313.00,9.30774,25.207395,0.000414,25.108921,-1.3991,0.164,9.30581,9.30581
1314.00,9.30797,25.207481,0.000416,25.108963,-1.3990,0.164,9.30525,9.30525
1315.00,9.30807,25.207459,0.000416,25.108853,-1.3988,0.164,9.30583,9.30583
1316.00,9.30770,25.207522,0.000417,25.108942,-1.3986,0.164,9.30572,9.30572
1317.00,9.30756,25.207574,0.000417,25.108990,-1.3986,0.164,9.30612,9.30612
1318.00,9.30754,25.207482,0.000415,25.108927,-1.3986,0.164,9.30680,9.30680
1319.00,9.30747,25.207536,0.000414,25.108965,-1.3985,0.165,9.30748,9.30748
1320.00,9.30742,25.207523,0.000411,25.108984,-1.3985,0.165,9.30801,9.30801
1321.00,9.30723,25.207353,0.000406,25.108755,-1.3984,0.165,9.30776,9.30776
1322.00,9.30708,25.207420,0.000404,25.108778,-1.3983,0.165,9.30838,9.30838
1323.00,9.30723,25.207594,0.000406,25.108884,-1.3981,0.165,9.30899,9.30899
1324.00,9.30710,25.207661,0.000405,25.108910,-1.3981,0.165,9.30971,9.30971
1325.00,9.30719,25.207760,0.000409,25.108948,-1.3980,0.165,9.30963,9.30963
1326.00,9.30753,25.207935,0.000410,25.109037,-1.3980,0.165,9.31095,9.31095
1327.00,9.30796,25.208022,0.000412,25.109072,-1.3979,0.165,9.31188,9.31188
1328.00,9.30836,25.208108,0.000411,25.109066,-1.3977,0.165,9.31248,9.31248
1329.00,9.30866,25.208198,0.000413,25.109117,-1.3976,0.165,9.31274,9.31274
1330.00,9.30904,25.208177,0.000413,25.109044,-1.3975,0.165,9.31377,9.31377
1331.00,9.30952,25.208247,0.000417,25.109090,-1.3975,0.165,9.31430,9.31430
1332.00,9.30998,25.208205,0.000411,25.108998,-1.3975,0.166,9.31473,9.31473
1333.00,9.31056,25.208257,0.000413,25.109016,-1.3975,0.166,9.31523,9.31523
1334.00,9.31123,25.208269,0.000411,25.109005,-1.3973,0.166,9.31620,9.31620
1335.00,9.31181,25.208351,0.000409,25.109075,-1.3973,0.166,9.31675,9.31675
1336.00,9.31227,25.208326,0.000409,25.108985,-1.3971,0.166,9.31684,9.31684
1337.00,9.31264,25.208388,0.000413,25.109028,-1.3969,0.166,9.31652,9.31652
1338.00,9.31310,25.208455,0.000416,25.109096,-1.3968,0.166,9.31677,9.31677
1339.00,9.31358,25.208475,0.000414,25.109022,-1.3968,0.166,9.31638,9.31638
1340.00,9.31387,25.208429,0.000412,25.108930,-1.3967,0.166,9.31580,9.31580
1341.00,9.31412,25.208551,0.000411,25.109047,-1.3966,0.166,9.31515,9.31515
1342.00,9.31445,25.208559,0.000407,25.109026,-1.3965,0.167,9.31507,9.31507
1343.00,9.31466,25.208565,0.000404,25.109039,-1.3964,0.167,9.31461,9.31461
1344.00,9.31479,25.208531,0.000407,25.109083,-1.3961,0.167,9.31405,9.31405
1345.00,9.31498,25.208594,0.000410,25.109123,-1.3959,0.167,9.31412,9.31412
1346.00,9.31512,25.208474,0.000406,25.108982,-1.3958,0.167,9.31442,9.31442
1347.00,9.31520,25.208529,0.000410,25.108955,-1.3957,0.167,9.31453,9.31453
1348.00,9.31526,25.208533,0.000412,25.108928,-1.3955,0.167,9.31479,9.31479
1349.00,9.31541,25.208665,0.000413,25.109025,-1.3954,0.167,9.31522,9.31522
1350.00,9.31553,25.208625,0.000407,25.108991,-1.3953,0.167,9.31553,9.31553
1351.00,9.31555,25.208692,0.000410,25.109114,-1.3953,0.167,9.31569,9.31569
1352.00,9.31547,25.208686,0.000409,25.109134,-1.3954,0.167,9.31544,9.31544
1353.00,9.31529,25.208722,0.000403,25.109111,-1.3954,0.168,9.31467,9.31467
1354.00,9.31514,25.208684,0.000398,25.108993,-1.3954,0.168,9.31454,9.31454
1355.00,9.31504,25.208728,0.000401,25.109011,-1.3954,0.168,9.31475,9.31475
1356.00,9.31511,25.208783,0.000402,25.108963,-1.3952,0.168,9.31559,9.31559
1357.00,9.31540,25.208930,0.000404,25.109072,-1.3949,0.168,9.31715,9.31715
1358.00,9.31575,25.208936,0.000407,25.109020,-1.3948,0.168,9.31936,9.31936
1359.00,9.31600,25.209111,0.000412,25.109084,-1.3947,0.168,9.32069,9.32069
1360.00,9.31633,25.209211,0.000416,25.109052,-1.3946,0.168,9.32184,9.32184
1361.00,9.31677,25.209173,0.000416,25.108968,-1.3944,0.168,9.32238,9.32238
1362.00,9.31705,25.209159,0.000417,25.108898,-1.3944,0.168,9.32141,9.32141
1363.00,9.31745,25.209300,0.000420,25.108967,-1.3942,0.168,9.32020,9.32020
1364.00,9.31780,25.209244,0.000419,25.108911,-1.3939,0.168,9.31930,9.31930
1365.00,9.31818,25.209301,0.000418,25.108980,-1.3936,0.168,9.31815,9.31815
1366.00,9.31833,25.209328,0.000413,25.108999,-1.3935,0.168,9.31618,9.31618
1367.00,9.31820,25.209315,0.000410,25.108957,-1.3935,0.168,9.31561,9.31561
1368.00,9.31783,25.209316,0.000412,25.108997,-1.3934,0.169,9.31544,9.31544
1369.00,9.31766,25.209350,0.000413,25.109054,-1.3936,0.169,9.31363,9.31363
1370.00,9.31790,25.209276,0.000411,25.108945,-1.3937,0.169,9.31162,9.31162
1371.00,9.31853,25.209399,0.000414,25.108988,-1.3937,0.169,9.31019,9.31019
1372.00,9.31862,25.209567,0.000415,25.109078,-1.3936,0.169,9.30835,9.30835
1373.00,9.31727,25.209528,0.000411,25.108983,-1.3936,0.169,9.30702,9.30702
1374.00,9.31593,25.209480,0.000407,25.108904,-1.3935,0.169,9.30740,9.30740
1375.00,9.31509,25.209524,0.000408,25.108940,-1.3935,0.169,9.30744,9.30744
1376.00,9.31399,25.209583,0.000410,25.109022,-1.3933,0.170,9.30741,9.30741
1377.00,9.31252,25.209464,0.000409,25.108957,-1.3932,0.170,9.30771,9.30771
1378.00,9.31140,25.209525,0.000411,25.109011,-1.3930,0.170,9.30756,9.30756
1379.00,9.30990,25.209639,0.000417,25.109077,-1.3929,0.170,9.30729,9.30729
1380.00,9.30954,25.209639,0.000416,25.109030,-1.3926,0.170,9.30765,9.30765
1381.00,9.30911,25.209636,0.000412,25.108947,-1.3925,0.170,9.30889,9.30889
1382.00,9.30872,25.209790,0.000412,25.108999,-1.3925,0.170,9.31020,9.31020
1383.00,9.30872,25.209848,0.000407,25.109029,-1.3925,0.170,9.31101,9.31101
1384.00,9.30904,25.209932,0.000400,25.109055,-1.3925,0.170,9.31178,9.31178
1385.00,9.30915,25.210043,0.000401,25.109137,-1.3924,0.170,9.31261,9.31261
1386.00,9.30947,25.210056,0.000399,25.109095,-1.3921,0.170,9.31270,9.31270
1387.00,9.30966,25.210034,0.000399,25.109029,-1.3916,0.171,9.31226,9.31226
1388.00,9.30948,25.209937,0.000400,25.108910,-1.3913,0.170,9.31191,9.31191
1389.00,9.30951,25.209927,0.000405,25.108848,-1.3910,0.170,9.31236,9.31236
1390.00,9.30985,25.209974,0.000404,25.108855,-1.3910,0.170,9.31228,9.31228
1391.00,9.31031,25.210026,0.000405,25.108883,-1.3912,0.170,9.31268,9.31268
1392.00,9.31067,25.210045,0.000402,25.108890,-1.3914,0.171,9.31319,9.31319
1393.00,9.31100,25.210136,0.000407,25.108937,-1.3914,0.171,9.31400,9.31400
1394.00,9.31125,25.210158,0.000409,25.108954,-1.3913,0.171,9.31415,9.31415
1395.00,9.31151,25.210139,0.000408,25.108931,-1.3912,0.171,9.31422,9.31422
1396.00,9.31195,25.210067,0.000408,25.108888,-1.3910,0.171,9.31471,9.31471
1397.00,9.31254,25.210089,0.000412,25.108926,-1.3909,0.171,9.31540,9.31540
1398.00,9.31292,25.210221,0.000413,25.109007,-1.3907,0.171,9.31537,9.31537
1399.00,9.31323,25.210279,0.000410,25.109086,-1.3906,0.171,9.31548,9.31548
1400.00,9.31364,25.210442,0.000414,25.109178,-1.3905,0.171,9.31605,9.31605
1401.00,9.31383,25.210517,0.000413,25.109196,-1.3905,0.171,9.31548,9.31548
1402.00,9.31394,25.210432,0.000412,25.109048,-1.3904,0.171,9.31511,9.31511
1403.00,9.31406,25.210372,0.000407,25.108916,-1.3904,0.171,9.31497,9.31497
1404.00,9.31425,25.210278,0.000405,25.108796,-1.3904,0.171,9.31402,9.31402
1405.00,9.31468,25.210259,0.000403,25.108741,-1.3902,0.172,9.31432,9.31432
1406.00,9.31491,25.210369,0.000406,25.108860,-1.3900,0.172,9.31756,9.31756
1407.00,9.31516,25.210394,0.000406,25.108931,-1.3898,0.172,9.32119,9.32119
1408.00,9.31529,25.210455,0.000408,25.109045,-1.3896,0.172,9.32503,9.32503
1409.00,9.31547,25.210574,0.000413,25.109101,-1.3895,0.172,9.32746,9.32746
1410.00,9.31510,25.210544,0.000414,25.109124,-1.3895,0.172,9.32633,9.32633
1411.00,9.31440,25.210562,0.000414,25.109127,-1.3893,0.172,9.32147,9.32147
@10,2.0001,4.0, 1410.258 
1412.00,9.31460,25.210580,0.000415,25.109087,-1.3891,0.172,9.31515,9.31515
1413.00,9.31349,25.210537,0.000415,25.109013,-1.3890,0.172,9.30808,9.30808
1414.00,9.31115,25.210476,0.000410,25.109029,-1.3889,0.173,9.30343,9.30343
1415.00,9.31784,25.210530,0.000412,25.109072,-1.3887,0.173,9.30101,9.30101
1416.00,9.32983,25.210459,0.000413,25.108969,-1.3888,0.173,9.30076,9.30076
1417.00,9.33287,25.210649,0.000415,25.109123,-1.3887,0.173,9.30192,9.30192
1418.00,9.33302,25.210670,0.000414,25.109126,-1.3885,0.173,9.30514,9.30514
1419.00,9.32286,25.210838,0.000418,25.109170,-1.3884,0.173,9.30928,9.30928
1420.00,9.31200,25.210866,0.000417,25.109125,-1.3884,0.173,9.31410,9.31410
1421.00,9.30578,25.210921,0.000419,25.109150,-1.3882,0.173,9.31843,9.31843
1422.00,9.30182,25.210904,0.000418,25.109116,-1.3880,0.173,9.32336,9.32336
1423.00,9.30022,25.210951,0.000418,25.109122,-1.3881,0.173,9.32700,9.32700
1424.00,9.30085,25.210970,0.000418,25.109108,-1.3880,0.173,9.33012,9.33012
1425.00,9.30140,25.210931,0.000416,25.109034,-1.3879,0.173,9.33245,9.33245
1426.00,9.30386,25.210991,0.000416,25.109027,-1.3880,0.173,9.33463,9.33463
1427.00,9.30726,25.211087,0.000415,25.109081,-1.3880,0.173,9.33522,9.33522
1428.00,9.31454,25.211137,0.000416,25.109088,-1.3879,0.174,9.33554,9.33554
1429.00,9.32056,25.211083,0.000415,25.108987,-1.3878,0.174,9.33551,9.33551
1430.00,9.32361,25.211107,0.000414,25.108944,-1.3878,0.174,9.33588,9.33588
1431.00,9.32706,25.211149,0.000414,25.108954,-1.3876,0.174,9.33477,9.33477
1432.00,9.32964,25.211136,0.000414,25.108855,-1.3874,0.174,9.33468,9.33468
1433.00,9.33121,25.211212,0.000418,25.108887,-1.3872,0.174,9.33414,9.33414
1434.00,9.33193,25.211389,0.000420,25.108989,-1.3870,0.174,9.33306,9.33306
1435.00,9.33245,25.211454,0.000422,25.109034,-1.3868,0.174,9.33144,9.33144
1436.00,9.33251,25.211525,0.000423,25.109085,-1.3869,0.174,9.33149,9.33149
1437.00,9.33225,25.211615,0.000423,25.109169,-1.3868,0.174,9.32983,9.32983
1438.00,9.33246,25.211766,0.000423,25.109257,-1.3868,0.174,9.32852,9.32852
1439.00,9.33271,25.211678,0.000421,25.109158,-1.3867,0.174,9.32801,9.32801
1440.00,9.33293,25.211812,0.000420,25.109240,-1.3865,0.174,9.32682,9.32682
1441.00,9.33228,25.211749,0.000414,25.109099,-1.3862,0.175,9.32453,9.32453
1442.00,9.33170,25.211668,0.000412,25.108967,-1.3861,0.175,9.32410,9.32410
1443.00,9.33091,25.211537,0.000407,25.108840,-1.3859,0.175,9.32402,9.32402
1444.00,9.33025,25.211535,0.000404,25.108859,-1.3859,0.175,9.32302,9.32302
1445.00,9.32957,25.211497,0.000406,25.108828,-1.3858,0.175,9.32265,9.32265
1446.00,9.32884,25.211704,0.000414,25.109004,-1.3858,0.175,9.32352,9.32352
1447.00,9.32816,25.211832,0.000419,25.109092,-1.3857,0.175,9.32300,9.32300
1448.00,9.32754,25.211908,0.000422,25.109062,-1.3855,0.175,9.32190,9.32190
1449.00,9.32657,25.211929,0.000424,25.109061,-1.3853,0.175,9.32138,9.32138
1450.00,9.32575,25.211912,0.000416,25.108991,-1.3853,0.175,9.32113,9.32113
1451.00,9.32510,25.211742,0.000409,25.108843,-1.3851,0.175,9.32099,9.32099
1452.00,9.32477,25.211664,0.000405,25.108743,-1.3850,0.175,9.32089,9.32089
1453.00,9.32426,25.211815,0.000406,25.108888,-1.3849,0.176,9.32185,9.32185
1454.00,9.32384,25.211870,0.000408,25.108886,-1.3847,0.176,9.32196,9.32196
1455.00,9.32346,25.211873,0.000409,25.108868,-1.3845,0.176,9.32250,9.32250
1456.00,9.32311,25.212063,0.000414,25.108976,-1.3843,0.176,9.32312,9.32312
1457.00,9.32272,25.212103,0.000413,25.109012,-1.3841,0.176,9.32412,9.32412
1458.00,9.32283,25.212007,0.000413,25.108876,-1.3839,0.176,9.32427,9.32427
1459.00,9.32295,25.212148,0.000415,25.108974,-1.3837,0.176,9.32518,9.32518
1460.00,9.32283,25.212179,0.000415,25.108895,-1.3838,0.176,9.32500,9.32500
1461.00,9.32289,25.212197,0.000411,25.108883,-1.3838,0.176,9.32410,9.32410
1462.00,9.32299,25.212150,0.000408,25.108822,-1.3839,0.176,9.32400,9.32400
1463.00,9.32302,25.212095,0.000404,25.108774,-1.3840,0.176,9.32408,9.32408
1464.00,9.32307,25.212023,0.000400,25.108637,-1.3839,0.177,9.32371,9.32371
1465.00,9.32311,25.212211,0.000405,25.108812,-1.3837,0.177,9.32415,9.32415
1466.00,9.32315,25.212300,0.000409,25.108831,-1.3836,0.177,9.32522,9.32522
1467.00,9.32352,25.212466,0.000409,25.108898,-1.3833,0.177,9.32587,9.32587
1468.00,9.32395,25.212616,0.000409,25.108906,-1.3831,0.177,9.32647,9.32647
1469.00,9.32430,25.212732,0.000411,25.109015,-1.3830,0.177,9.32699,9.32699
1470.00,9.32467,25.212658,0.000410,25.108903,-1.3829,0.177,9.32772,9.32772
1471.00,9.32502,25.212604,0.000408,25.108850,-1.3827,0.177,9.32832,9.32832
1472.00,9.32545,25.212611,0.000409,25.108877,-1.3827,0.177,9.32885,9.32885
1473.00,9.32592,25.212607,0.000408,25.108887,-1.3826,0.177,9.32949,9.32949
1474.00,9.32631,25.212654,0.000410,25.108834,-1.3824,0.177,9.32982,9.32982
1475.00,9.32655,25.212780,0.000409,25.108966,-1.3822,0.177,9.32958,9.32958
1476.00,9.32664,25.212943,0.000410,25.109073,-1.3820,0.178,9.32827,9.32827
1477.00,9.32659,25.212989,0.000412,25.109049,-1.3818,0.178,9.32704,9.32704
1478.00,9.32657,25.213139,0.000417,25.109151,-1.3817,0.178,9.32679,9.32679
1479.00,9.32685,25.213112,0.000414,25.109091,-1.3816,0.178,9.32745,9.32745
1480.00,9.32728,25.213179,0.000418,25.109070,-1.3815,0.178,9.32725,9.32725
1481.00,9.32752,25.213148,0.000420,25.108935,-1.3815,0.178,9.32761,9.32761
1482.00,9.32748,25.213235,0.000418,25.108962,-1.3815,0.178,9.32765,9.32765
1483.00,9.32783,25.213133,0.000413,25.108867,-1.3814,0.178,9.32670,9.32670
1484.00,9.32807,25.213223,0.000414,25.108943,-1.3814,0.178,9.32519,9.32519
1485.00,9.32785,25.213198,0.000413,25.108912,-1.3814,0.179,9.32484,9.32484
1486.00,9.32747,25.213191,0.000411,25.108939,-1.3814,0.179,9.32413,9.32413
1487.00,9.32743,25.213203,0.000412,25.108913,-1.3815,0.178,9.32299,9.32299
1488.00,9.32715,25.213254,0.000414,25.108930,-1.3813,0.178,9.32170,9.32170
1489.00,9.32643,25.213218,0.000417,25.108861,-1.3810,0.178,9.32115,9.32115
1490.00,9.32578,25.213284,0.000420,25.108871,-1.3808,0.178,9.32034,9.32034
1491.00,9.32520,25.213318,0.000420,25.108926,-1.3807,0.178,9.32007,9.32007
1492.00,9.32479,25.213399,0.000420,25.108941,-1.3806,0.179,9.32057,9.32057
1493.00,9.32428,25.213496,0.000421,25.108948,-1.3807,0.179,9.32084,9.32084
1494.00,9.32383,25.213563,0.000421,25.109005,-1.3808,0.179,9.32111,9.32111
1495.00,9.32358,25.213565,0.000419,25.109027,-1.3808,0.179,9.32128,9.32128
1496.00,9.32323,25.213637,0.000418,25.108999,-1.3806,0.179,9.32075,9.32075
1497.00,9.32289,25.213818,0.000426,25.109188,-1.3805,0.179,9.32020,9.32020
1498.00,9.32252,25.214006,0.000431,25.109358,-1.3803,0.179,9.32078,9.32078
1499.00,9.32219,25.214033,0.000427,25.109310,-1.3801,0.179,9.31986,9.31986
1500.00,9.32157,25.214037,0.000424,25.109273,-1.3800,0.179,9.31877,9.31877
1501.00,9.32107,25.214030,0.000425,25.109222,-1.3800,0.179,9.31842,9.31842
1502.00,9.32065,25.213738,0.000411,25.108860,-1.3799,0.179,9.31829,9.31829
1503.00,9.32039,25.213578,0.000404,25.108663,-1.3797,0.179,9.31767,9.31767
1504.00,9.32015,25.213704,0.000402,25.108713,-1.3795,0.180,9.31801,9.31801
1505.00,9.31998,25.213829,0.000402,25.108723,-1.3795,0.180,9.31935,9.31935
1506.00,9.31993,25.213975,0.000404,25.108800,-1.3795,0.180,9.32037,9.32037
1507.00,9.31993,25.214244,0.000412,25.109009,-1.3795,0.180,9.32121,9.32121
1508.00,9.31993,25.214264,0.000411,25.109022,-1.3795,0.180,9.32230,9.32230
1509.00,9.31980,25.214190,0.000410,25.108975,-1.3796,0.180,9.32299,9.32299
1510.00,9.32005,25.214241,0.000410,25.109011,-1.3795,0.180,9.32323,9.32323
1511.00,9.32046,25.214187,0.000405,25.108963,-1.3793,0.180,9.32355,9.32355
1512.00,9.32067,25.214086,0.000403,25.108882,-1.3791,0.180,9.32328,9.32328
1513.00,9.32075,25.214131,0.000408,25.108911,-1.3788,0.180,9.32214,9.32214
1514.00,9.32068,25.214267,0.000411,25.108984,-1.3787,0.180,9.32171,9.32171
1515.00,9.32058,25.214210,0.000409,25.108855,-1.3785,0.180,9.32045,9.32045
1516.00,9.32060,25.214167,0.000410,25.108831,-1.3784,0.180,9.31947,9.31947
1517.00,9.32043,25.214123,0.000406,25.108724,-1.3782,0.181,9.31866,9.31866
1518.00,9.32019,25.214220,0.000405,25.108800,-1.3782,0.181,9.31797,9.31797
1519.00,9.31999,25.214122,0.000401,25.108727,-1.3781,0.181,9.31750,9.31750
1520.00,9.32009,25.214256,0.000403,25.108885,-1.3781,0.181,9.31782,9.31782
1521.00,9.32032,25.214321,0.000402,25.108831,-1.3781,0.181,9.31821,9.31821
1522.00,9.32046,25.214525,0.000404,25.109043,-1.3781,0.181,9.31855,9.31855
1523.00,9.32043,25.214521,0.000403,25.108947,-1.3780,0.181,9.31890,9.31890
1524.00,9.32045,25.214756,0.000407,25.109094,-1.3778,0.181,9.31932,9.31932
1525.00,9.32032,25.214630,0.000407,25.108965,-1.3775,0.181,9.31924,9.31924
1526.00,9.32007,25.214775,0.000411,25.109088,-1.3773,0.181,9.31863,9.31863
1527.00,9.31978,25.214822,0.000411,25.109049,-1.3771,0.181,9.31743,9.31743
1528.00,9.31920,25.214845,0.000411,25.109050,-1.3771,0.182,9.31698,9.31698
1529.00,9.31885,25.214703,0.000408,25.108882,-1.3772,0.182,9.31635,9.31635
1530.00,9.31855,25.214852,0.000409,25.108962,-1.3774,0.182,9.31637,9.31637
1531.00,9.31834,25.214803,0.000407,25.108988,-1.3775,0.182,9.31646,9.31646
1532.00,9.31806,25.214818,0.000409,25.109037,-1.3777,0.182,9.31709,9.31709
1533.00,9.31781,25.214861,0.000409,25.109119,-1.3777,0.182,9.31720,9.31720
1534.00,9.31774,25.214938,0.000409,25.109181,-1.3776,0.182,9.31753,9.31753
1535.00,9.31779,25.214957,0.000411,25.109115,-1.3774,0.182,9.31780,9.31780
1536.00,9.31777,25.214917,0.000411,25.108921,-1.3771,0.182,9.31885,9.31885
1537.00,9.31774,25.214901,0.000409,25.108801,-1.3770,0.182,9.31976,9.31976
1538.00,9.31814,25.215042,0.000410,25.108834,-1.3770,0.182,9.32082,9.32082
1539.00,9.31832,25.215170,0.000413,25.108867,-1.3770,0.182,9.32175,9.32175
1540.00,9.31868,25.215199,0.000409,25.108894,-1.3770,0.182,9.32319,9.32319
1541.00,9.31932,25.215181,0.000405,25.108835,-1.3770,0.183,9.32380,9.32380
1542.00,9.31951,25.215329,0.000407,25.108898,-1.3769,0.183,9.32466,9.32466
1543.00,9.31959,25.215217,0.000403,25.108773,-1.3768,0.183,9.32497,9.32497
1544.00,9.31977,25.215102,0.000400,25.108688,-1.3768,0.183,9.32443,9.32443
1545.00,9.32031,25.215157,0.000402,25.108723,-1.3768,0.183,9.32365,9.32365
1546.00,9.32049,25.215317,0.000407,25.108947,-1.3766,0.183,9.32282,9.32282
1547.00,9.32107,25.215173,0.000402,25.108911,-1.3763,0.183,9.32236,9.32236
1548.00,9.32152,25.215178,0.000407,25.108915,-1.3760,0.183,9.32194,9.32194
1549.00,9.32202,25.215105,0.000409,25.108812,-1.3757,0.183,9.32262,9.32262
1550.00,9.32212,25.214996,0.000408,25.108685,-1.3756,0.183,9.32276,9.32276
1551.00,9.32230,25.215035,0.000411,25.108661,-1.3757,0.183,9.32285,9.32285
1552.00,9.32291,25.215139,0.000415,25.108648,-1.3759,0.183,9.32239,9.32239
1553.00,9.32311,25.215151,0.000410,25.108625,-1.3759,0.183,9.32273,9.32273
1554.00,9.32302,25.215328,0.000409,25.108771,-1.3759,0.184,9.32182,9.32182
1555.00,9.32319,25.215557,0.000412,25.108917,-1.3758,0.184,9.32119,9.32119
1556.00,9.32317,25.215622,0.000408,25.108890,-1.3755,0.184,9.32278,9.32278
1557.00,9.32257,25.215606,0.000404,25.108854,-1.3752,0.184,9.32568,9.32568
1558.00,9.32239,25.215657,0.000406,25.108804,-1.3750,0.184,9.32904,9.32904
1559.00,9.32250,25.215728,0.000405,25.108825,-1.3750,0.184,9.33218,9.33218
1560.00,9.32257,25.215709,0.000404,25.108807,-1.3751,0.184,9.33375,9.33375
1561.00,9.32207,25.215651,0.000405,25.108755,-1.3752,0.185,9.33104,9.33104
@11,2.0001,4.0, 1560.08100000001 
1562.00,9.32083,25.215676,0.000402,25.108745,-1.3753,0.185,9.32656,9.32656
1563.00,9.32113,25.215708,0.000400,25.108785,-1.3754,0.185,9.32063,9.32063
1564.00,9.32064,25.215643,0.000399,25.108708,-1.3754,0.185,9.31551,9.31551
1565.00,9.32138,25.215728,0.000401,25.108765,-1.3752,0.185,9.31160,9.31160
1566.00,9.33046,25.215860,0.000404,25.108898,-1.3752,0.185,9.31022,9.31022
1567.00,9.33491,25.215947,0.000411,25.108995,-1.3753,0.185,9.31061,9.31061
1568.00,9.33777,25.215992,0.000415,25.109022,-1.3752,0.185,9.31308,9.31308
1569.00,9.33503,25.216149,0.000417,25.109072,-1.3752,0.185,9.31756,9.31756
1570.00,9.32832,25.216223,0.000417,25.109076,-1.3753,0.185,9.32261,9.32261
1571.00,9.31720,25.216236,0.000414,25.109000,-1.3752,0.185,9.32703,9.32703
1572.00,9.31240,25.216271,0.000413,25.108959,-1.3749,0.185,9.33090,9.33090
1573.00,9.31062,25.216339,0.000415,25.108980,-1.3749,0.185,9.33360,9.33360
1574.00,9.31010,25.216364,0.000414,25.108947,-1.3748,0.185,9.33452,9.33452
1575.00,9.30976,25.216222,0.000408,25.108777,-1.3747,0.185,9.33494,9.33494
1576.00,9.31021,25.216337,0.000411,25.108763,-1.3748,0.186,9.33631,9.33631
1577.00,9.31470,25.216367,0.000411,25.108756,-1.3749,0.186,9.33776,9.33776
1578.00,9.32233,25.216396,0.000414,25.108755,-1.3749,0.186,9.33817,9.33817
1579.00,9.33150,25.216425,0.000416,25.108833,-1.3749,0.186,9.33835,9.33835
1580.00,9.33336,25.216608,0.000421,25.108940,-1.3747,0.186,9.33924,9.33924
1581.00,9.33379,25.216447,0.000414,25.108822,-1.3745,0.186,9.33874,9.33874
1582.00,9.33460,25.216598,0.000415,25.108901,-1.3745,0.186,9.33699,9.33699
1583.00,9.33566,25.216540,0.000407,25.108779,-1.3743,0.186,9.33600,9.33600
1584.00,9.33621,25.216679,0.000408,25.108848,-1.3742,0.186,9.33535,9.33535
1585.00,9.33656,25.216670,0.000409,25.108842,-1.3741,0.186,9.33406,9.33406
1586.00,9.33611,25.216816,0.000414,25.108978,-1.3740,0.186,9.33367,9.33367
1587.00,9.33589,25.216781,0.000413,25.109001,-1.3739,0.186,9.33322,9.33322
1588.00,9.33576,25.216881,0.000417,25.109155,-1.3740,0.186,9.33255,9.33255
1589.00,9.33600,25.216767,0.000413,25.109070,-1.3741,0.186,9.33157,9.33157
1590.00,9.33626,25.216695,0.000412,25.109000,-1.3743,0.186,9.33022,9.33022
1591.00,9.33625,25.216821,0.000412,25.109082,-1.3746,0.186,9.32844,9.32844
1592.00,9.33554,25.216703,0.000411,25.108855,-1.3746,0.187,9.32716,9.32716
1593.00,9.33458,25.216864,0.000414,25.108909,-1.3745,0.187,9.32616,9.32616
1594.00,9.33345,25.216992,0.000419,25.108944,-1.3742,0.187,9.32539,9.32539
1595.00,9.33251,25.217107,0.000420,25.109006,-1.3740,0.187,9.32476,9.32476
1596.00,9.33158,25.217102,0.000423,25.108945,-1.3737,0.187,9.32453,9.32453
1597.00,9.33079,25.217268,0.000424,25.109138,-1.3735,0.187,9.32417,9.32417
1598.00,9.33004,25.217270,0.000422,25.109081,-1.3735,0.187,9.32298,9.32298
1599.00,9.32896,25.217291,0.000422,25.109068,-1.3736,0.187,9.32135,9.32135
1600.00,9.32802,25.217384,0.000420,25.109113,-1.3735,0.187,9.32047,9.32047
1601.00,9.32705,25.217219,0.000415,25.108992,-1.3735,0.187,9.31969,9.31969
1602.00,9.32627,25.217135,0.000411,25.108809,-1.3735,0.187,9.31936,9.31936
1603.00,9.32568,25.217168,0.000407,25.108834,-1.3734,0.187,9.31996,9.31996
1604.00,9.32478,25.217172,0.000407,25.108798,-1.3734,0.188,9.32014,9.32014
1605.00,9.32372,25.217160,0.000410,25.108739,-1.3734,0.187,9.31970,9.31970
1606.00,9.32286,25.217346,0.000413,25.108831,-1.3734,0.187,9.31935,9.31935
1607.00,9.32213,25.217485,0.000418,25.109023,-1.3734,0.188,9.31884,9.31884
1608.00,9.32164,25.217369,0.000419,25.108864,-1.3732,0.188,9.31796,9.31796
1609.00,9.32118,25.217386,0.000416,25.108879,-1.3731,0.188,9.31778,9.31778
1610.00,9.32075,25.217429,0.000413,25.108962,-1.3730,0.188,9.31744,9.31744
1611.00,9.32039,25.217409,0.000415,25.108975,-1.3731,0.188,9.31771,9.31771
1612.00,9.32028,25.217401,0.000414,25.108923,-1.3732,0.188,9.31851,9.31851
1613.00,9.32020,25.217364,0.000411,25.108854,-1.3734,0.188,9.31968,9.31968
1614.00,9.32016,25.217513,0.000418,25.108960,-1.3733,0.188,9.32153,9.32153
1615.00,9.32042,25.217504,0.000414,25.108895,-1.3734,0.188,9.32457,9.32457
1616.00,9.32069,25.217615,0.000415,25.108952,-1.3732,0.188,9.32624,9.32624
1617.00,9.32083,25.217593,0.000414,25.108909,-1.3730,0.188,9.32700,9.32700
1618.00,9.32115,25.217638,0.000415,25.108957,-1.3730,0.188,9.32807,9.32807
1619.00,9.32157,25.217549,0.000410,25.108820,-1.3733,0.189,9.32819,9.32819
1620.00,9.32177,25.217545,0.000412,25.108788,-1.3734,0.189,9.32763,9.32763
1621.00,9.32192,25.217567,0.000411,25.108724,-1.3734,0.189,9.32707,9.32707
1622.00,9.32248,25.217692,0.000413,25.108749,-1.3734,0.189,9.32654,9.32654
1623.00,9.32328,25.217991,0.000416,25.108927,-1.3733,0.189,9.32559,9.32559
1624.00,9.32434,25.218189,0.000418,25.109071,-1.3730,0.189,9.32590,9.32590
1625.00,9.32482,25.218261,0.000420,25.109027,-1.3729,0.189,9.32549,9.32549
1626.00,9.32468,25.218036,0.000416,25.108812,-1.3728,0.189,9.32545,9.32545
1627.00,9.32495,25.218029,0.000416,25.108797,-1.3728,0.189,9.32582,9.32582
1628.00,9.32500,25.217952,0.000416,25.108779,-1.3729,0.189,9.32572,9.32572
1629.00,9.32506,25.217797,0.000413,25.108610,-1.3730,0.189,9.32498,9.32498
1630.00,9.32579,25.217817,0.000412,25.108678,-1.3730,0.189,9.32449,9.32449
1631.00,9.32613,25.218033,0.000414,25.108847,-1.3730,0.189,9.32411,9.32411
1632.00,9.32602,25.218104,0.000415,25.108873,-1.3731,0.190,9.32411,9.32411
1633.00,9.32598,25.218205,0.000414,25.108944,-1.3729,0.190,9.32369,9.32369
1634.00,9.32561,25.218243,0.000409,25.108999,-1.3728,0.190,9.32244,9.32244
1635.00,9.32510,25.218337,0.000409,25.108991,-1.3727,0.190,9.32210,9.32210
1636.00,9.32477,25.218399,0.000410,25.108983,-1.3727,0.190,9.32244,9.32244
1637.00,9.32470,25.218392,0.000408,25.108954,-1.3727,0.190,9.32213,9.32213
1638.00,9.32446,25.218443,0.000407,25.108900,-1.3728,0.190,9.32187,9.32187
1639.00,9.32412,25.218461,0.000411,25.108864,-1.3729,0.190,9.32284,9.32284
1640.00,9.32395,25.218450,0.000411,25.108915,-1.3730,0.190,9.32318,9.32318
1641.00,9.32372,25.218459,0.000412,25.108933,-1.3729,0.190,9.32240,9.32240
1642.00,9.32371,25.218544,0.000412,25.108985,-1.3728,0.190,9.32213,9.32213
1643.00,9.32337,25.218600,0.000414,25.109050,-1.3728,0.190,9.32348,9.32348
1644.00,9.32336,25.218593,0.000411,25.108988,-1.3727,0.191,9.32392,9.32392
1645.00,9.32318,25.218635,0.000410,25.109011,-1.3727,0.191,9.32431,9.32431
1646.00,9.32329,25.218691,0.000413,25.109022,-1.3728,0.191,9.32523,9.32523
1647.00,9.32352,25.218751,0.000411,25.109045,-1.3729,0.191,9.32579,9.32579
1648.00,9.32360,25.218720,0.000411,25.108956,-1.3729,0.191,9.32552,9.32552
1649.00,9.32368,25.218861,0.000413,25.109085,-1.3729,0.191,9.32578,9.32578
1650.00,9.32384,25.218948,0.000415,25.109063,-1.3729,0.191,9.32613,9.32613
1651.00,9.32401,25.219090,0.000415,25.109180,-1.3729,0.191,9.32620,9.32620
1652.00,9.32405,25.219115,0.000417,25.109162,-1.3729,0.191,9.32701,9.32701
1653.00,9.32447,25.218860,0.000413,25.108889,-1.3729,0.191,9.32742,9.32742
1654.00,9.32479,25.218830,0.000415,25.108844,-1.3730,0.191,9.32732,9.32732
1655.00,9.32513,25.218805,0.000410,25.108900,-1.3730,0.191,9.32757,9.32757
1656.00,9.32541,25.218605,0.000405,25.108752,-1.3731,0.191,9.32797,9.32797
1657.00,9.32554,25.218620,0.000406,25.108781,-1.3731,0.192,9.32766,9.32766
1658.00,9.32579,25.218965,0.000415,25.109132,-1.3730,0.192,9.32740,9.32740
1659.00,9.32588,25.218938,0.000415,25.109113,-1.3730,0.192,9.32631,9.32631
1660.00,9.32570,25.218968,0.000423,25.109098,-1.3731,0.191,9.32440,9.32440
1661.00,9.32555,25.219078,0.000425,25.109153,-1.3730,0.192,9.32278,9.32278
1662.00,9.32559,25.219154,0.000423,25.109172,-1.3730,0.192,9.32214,9.32214
1663.00,9.32561,25.219102,0.000418,25.109066,-1.3732,0.192,9.32186,9.32186
1664.00,9.32560,25.219336,0.000420,25.109191,-1.3731,0.192,9.32328,9.32328
1665.00,9.32557,25.219324,0.000415,25.109091,-1.3730,0.192,9.32491,9.32491
1666.00,9.32562,25.219405,0.000418,25.109076,-1.3729,0.192,9.32646,9.32646
1667.00,9.32546,25.219217,0.000415,25.108868,-1.3729,0.192,9.32748,9.32748
1668.00,9.32526,25.219238,0.000417,25.108841,-1.3728,0.192,9.32888,9.32888
1669.00,9.32512,25.219287,0.000416,25.108873,-1.3728,0.193,9.32951,9.32951
1670.00,9.32556,25.219302,0.000414,25.108828,-1.3730,0.193,9.33130,9.33130
1671.00,9.32611,25.219260,0.000409,25.108730,-1.3730,0.193,9.33304,9.33304
1672.00,9.32605,25.219558,0.000414,25.108948,-1.3730,0.193,9.33446,9.33446
1673.00,9.32675,25.219729,0.000414,25.109070,-1.3729,0.193,9.33516,9.33516
1674.00,9.32792,25.219550,0.000411,25.108897,-1.3728,0.193,9.33571,9.33571
1675.00,9.32865,25.219710,0.000419,25.109010,-1.3725,0.193,9.33533,9.33533
1676.00,9.32907,25.219863,0.000424,25.109180,-1.3726,0.193,9.33508,9.33508
1677.00,9.32938,25.219767,0.000421,25.109062,-1.3727,0.193,9.33498,9.33498
1678.00,9.33044,25.219662,0.000421,25.108934,-1.3729,0.192,9.33500,9.33500
1679.00,9.33156,25.219891,0.000424,25.109073,-1.3732,0.193,9.33456,9.33456
1680.00,9.33210,25.219853,0.000419,25.108999,-1.3734,0.193,9.33470,9.33470
1681.00,9.33229,25.219867,0.000416,25.108916,-1.3735,0.193,9.33489,9.33489
1682.00,9.33272,25.219923,0.000415,25.108926,-1.3735,0.193,9.33529,9.33529
1683.00,9.33341,25.219994,0.000415,25.108978,-1.3733,0.193,9.33595,9.33595
1684.00,9.33396,25.219868,0.000410,25.108825,-1.3732,0.194,9.33705,9.33705
1685.00,9.33449,25.219891,0.000412,25.108835,-1.3731,0.194,9.33775,9.33775
1686.00,9.33499,25.219990,0.000413,25.108900,-1.3730,0.194,9.33782,9.33782
1687.00,9.33531,25.220033,0.000414,25.108902,-1.3730,0.194,9.33701,9.33701
1688.00,9.33560,25.220111,0.000414,25.108904,-1.3730,0.194,9.33701,9.33701
1689.00,9.33594,25.220094,0.000415,25.108833,-1.3730,0.194,9.33692,9.33692
1690.00,9.33604,25.220022,0.000410,25.108787,-1.3730,0.194,9.33658,9.33658
1691.00,9.33599,25.219962,0.000410,25.108768,-1.3730,0.194,9.33580,9.33580
1692.00,9.33590,25.219933,0.000408,25.108806,-1.3730,0.194,9.33601,9.33601
1693.00,9.33570,25.219911,0.000409,25.108798,-1.3731,0.194,9.33426,9.33426
1694.00,9.33539,25.220007,0.000412,25.108891,-1.3732,0.194,9.33252,9.33252
1695.00,9.33500,25.220113,0.000416,25.108972,-1.3734,0.195,9.32995,9.32995
1696.00,9.33448,25.220116,0.000413,25.108927,-1.3736,0.195,9.32824,9.32824
1697.00,9.33379,25.220226,0.000414,25.108958,-1.3739,0.195,9.32551,9.32551
1698.00,9.33336,25.220148,0.000412,25.108892,-1.3740,0.195,9.32448,9.32448
1699.00,9.33327,25.220067,0.000412,25.108829,-1.3741,0.195,9.32362,9.32362
1700.00,9.33276,25.220120,0.000413,25.108858,-1.3741,0.195,9.32382,9.32382
1701.00,9.33197,25.220059,0.000415,25.108762,-1.3740,0.195,9.32498,9.32498
1702.00,9.33098,25.219954,0.000416,25.108641,-1.3737,0.194,9.32739,9.32739
1703.00,9.32994,25.220093,0.000419,25.108712,-1.3737,0.194,9.32894,9.32894
1704.00,9.32840,25.220213,0.000415,25.108752,-1.3735,0.195,9.32861,9.32861
1705.00,9.32767,25.220307,0.000418,25.108761,-1.3734,0.195,9.32863,9.32863
1706.00,9.32771,25.220442,0.000418,25.108839,-1.3734,0.195,9.32889,9.32889
1707.00,9.32663,25.220500,0.000414,25.108850,-1.3734,0.195,9.32960,9.32960
1708.00,9.32561,25.220601,0.000410,25.108871,-1.3735,0.195,9.33161,9.33161
1709.00,9.32566,25.220611,0.000408,25.108839,-1.3736,0.195,9.33472,9.33472
1710.00,9.32709,25.220665,0.000404,25.108848,-1.3737,0.196,9.33545,9.33545
1711.00,9.32973,25.220752,0.000403,25.108940,-1.3737,0.196,9.33375,9.33375
@12,2.0001,4.0, 1710.237 
1712.00,9.33299,25.220778,0.000400,25.108916,-1.3738,0.196,9.32998,9.32998
1713.00,9.32984,25.220660,0.000401,25.108748,-1.3737,0.196,9.32426,9.32426
1714.00,9.32705,25.220688,0.000401,25.108759,-1.3737,0.196,9.31868,9.31868
1715.00,9.32554,25.220565,0.000397,25.108567,-1.3737,0.196,9.31555,9.31555
1716.00,9.33142,25.220477,0.000395,25.108436,-1.3737,0.196,9.31430,9.31430
1717.00,9.33682,25.220737,0.000403,25.108664,-1.3737,0.196,9.31520,9.31520
1718.00,9.34049,25.220808,0.000406,25.108772,-1.3737,0.196,9.31772,9.31772
1719.00,9.33753,25.220855,0.000409,25.108855,-1.3738,0.196,9.32222,9.32222
1720.00,9.32900,25.220928,0.000413,25.108964,-1.3738,0.196,9.32673,9.32673
1721.00,9.32297,25.221042,0.000413,25.109060,-1.3739,0.196,9.33111,9.33111
1722.00,9.31781,25.220953,0.000412,25.108927,-1.3739,0.196,9.33451,9.33451
1723.00,9.31405,25.220995,0.000409,25.108940,-1.3740,0.197,9.33823,9.33823
1724.00,9.31327,25.221047,0.000409,25.108877,-1.3742,0.197,9.34062,9.34062
1725.00,9.31405,25.221112,0.000406,25.108888,-1.3743,0.197,9.34334,9.34334
1726.00,9.31742,25.221335,0.000414,25.108998,-1.3744,0.197,9.34508,9.34508
1727.00,9.32223,25.221374,0.000417,25.108995,-1.3745,0.197,9.34597,9.34597
1728.00,9.32636,25.221501,0.000421,25.109049,-1.3744,0.197,9.34628,9.34628
1729.00,9.33236,25.221532,0.000418,25.109053,-1.3742,0.197,9.34656,9.34656
1730.00,9.33564,25.221579,0.000425,25.109123,-1.3741,0.197,9.34575,9.34575
1731.00,9.33818,25.221425,0.000426,25.109016,-1.3742,0.197,9.34534,9.34534
1732.00,9.34069,25.221333,0.000421,25.108938,-1.3742,0.197,9.34541,9.34541
1733.00,9.34195,25.221285,0.000419,25.108873,-1.3744,0.197,9.34456,9.34456
1734.00,9.34267,25.221396,0.000423,25.108964,-1.3745,0.197,9.34389,9.34389
1735.00,9.34310,25.221513,0.000423,25.108946,-1.3746,0.197,9.34359,9.34359
1736.00,9.34313,25.221531,0.000418,25.108822,-1.3747,0.197,9.34318,9.34318
1737.00,9.34311,25.221563,0.000414,25.108761,-1.3748,0.197,9.34205,9.34205
1738.00,9.34361,25.221605,0.000415,25.108736,-1.3749,0.198,9.34039,9.34039
1739.00,9.34376,25.221707,0.000415,25.108795,-1.3750,0.198,9.33853,9.33853
1740.00,9.34346,25.221809,0.000411,25.108908,-1.3750,0.198,9.33599,9.33599
1741.00,9.34305,25.221933,0.000412,25.109067,-1.3750,0.198,9.33353,9.33353
1742.00,9.34282,25.222022,0.000413,25.109131,-1.3751,0.198,9.33168,9.33168
1743.00,9.34211,25.222126,0.000415,25.109187,-1.3751,0.198,9.33080,9.33080
1744.00,9.34155,25.222073,0.000416,25.109103,-1.3751,0.199,9.32974,9.32974
1745.00,9.34066,25.222055,0.000421,25.109031,-1.3753,0.198,9.32936,9.32936
1746.00,9.33955,25.222041,0.000421,25.108953,-1.3752,0.198,9.32835,9.32835
1747.00,9.33830,25.222065,0.000426,25.108970,-1.3750,0.198,9.32743,9.32743
1748.00,9.33637,25.222014,0.000425,25.108906,-1.3750,0.198,9.32612,9.32612
1749.00,9.33485,25.222134,0.000424,25.109023,-1.3750,0.198,9.32480,9.32480
1750.00,9.33372,25.222066,0.000418,25.108961,-1.3751,0.199,9.32456,9.32456
1751.00,9.33241,25.222152,0.000421,25.109068,-1.3752,0.199,9.32505,9.32505
1752.00,9.33123,25.222346,0.000422,25.109219,-1.3754,0.199,9.32501,9.32501
1753.00,9.33079,25.222527,0.000427,25.109442,-1.3755,0.199,9.32467,9.32467
1754.00,9.32989,25.222508,0.000428,25.109418,-1.3755,0.199,9.32516,9.32516
1755.00,9.32848,25.222533,0.000430,25.109424,-1.3754,0.199,9.32375,9.32375
1756.00,9.32727,25.222410,0.000425,25.109293,-1.3755,0.199,9.32184,9.32184
1757.00,9.32652,25.222331,0.000424,25.109237,-1.3757,0.199,9.32063,9.32063
1758.00,9.32581,25.222242,0.000424,25.109069,-1.3756,0.199,9.32066,9.32066
1759.00,9.32505,25.222267,0.000426,25.109087,-1.3758,0.199,9.31983,9.31983
1760.00,9.32442,25.222242,0.000426,25.109050,-1.3759,0.199,9.31945,9.31945
1761.00,9.32382,25.222288,0.000425,25.109032,-1.3759,0.199,9.32000,9.32000
1762.00,9.32309,25.222396,0.000424,25.109066,-1.3759,0.199,9.32080,9.32080
1763.00,9.32261,25.222411,0.000419,25.109075,-1.3760,0.199,9.32029,9.32029
1764.00,9.32243,25.222423,0.000413,25.108971,-1.3759,0.199,9.31981,9.31981
1765.00,9.32216,25.222575,0.000414,25.109023,-1.3757,0.200,9.31964,9.31964
1766.00,9.32172,25.222744,0.000418,25.109169,-1.3757,0.200,9.31901,9.31901
1767.00,9.32135,25.222853,0.000425,25.109194,-1.3759,0.199,9.31858,9.31858
1768.00,9.32113,25.222957,0.000428,25.109233,-1.3761,0.199,9.31825,9.31825
1769.00,9.32086,25.223000,0.000430,25.109276,-1.3764,0.199,9.31831,9.31831
1770.00,9.32060,25.222796,0.000421,25.109133,-1.3767,0.200,9.31855,9.31855
1771.00,9.32018,25.222817,0.000422,25.109130,-1.3770,0.200,9.31935,9.31935
1772.00,9.31983,25.222636,0.000414,25.109004,-1.3770,0.200,9.31961,9.31961
1773.00,9.31961,25.222633,0.000413,25.108941,-1.3771,0.200,9.32112,9.32112
1774.00,9.31996,25.222597,0.000410,25.108895,-1.3772,0.200,9.32291,9.32291
1775.00,9.32035,25.222790,0.000415,25.109019,-1.3772,0.200,9.32427,9.32427
1776.00,9.32065,25.222829,0.000415,25.109025,-1.3772,0.200,9.32489,9.32489
1777.00,9.32103,25.222960,0.000417,25.109111,-1.3771,0.200,9.32577,9.32577
1778.00,9.32125,25.222964,0.000415,25.109105,-1.3771,0.201,9.32638,9.32638
1779.00,9.32140,25.223109,0.000419,25.109193,-1.3773,0.201,9.32630,9.32630
1780.00,9.32163,25.223190,0.000420,25.109202,-1.3773,0.201,9.32666,9.32666
1781.00,9.32215,25.223159,0.000421,25.109084,-1.3773,0.200,9.32677,9.32677
1782.00,9.32254,25.223134,0.000422,25.108983,-1.3775,0.200,9.32590,9.32590
1783.00,9.32284,25.223221,0.000427,25.109067,-1.3776,0.200,9.32452,9.32452
1784.00,9.32277,25.223075,0.000422,25.108849,-1.3776,0.200,9.32338,9.32338
1785.00,9.32281,25.223033,0.000419,25.108785,-1.3778,0.200,9.32214,9.32214
1786.00,9.32294,25.223027,0.000415,25.108790,-1.3779,0.201,9.32095,9.32095
1787.00,9.32303,25.223078,0.000410,25.108828,-1.3780,0.201,9.32110,9.32110
1788.00,9.32341,25.223089,0.000406,25.108793,-1.3783,0.201,9.32131,9.32131
1789.00,9.32396,25.223267,0.000411,25.108919,-1.3783,0.201,9.32170,9.32170
1790.00,9.32420,25.223375,0.000412,25.108973,-1.3783,0.201,9.32188,9.32188
1791.00,9.32405,25.223492,0.000416,25.109041,-1.3784,0.201,9.32197,9.32197
1792.00,9.32368,25.223421,0.000413,25.108944,-1.3783,0.201,9.32142,9.32142
1793.00,9.32351,25.223338,0.000411,25.108867,-1.3781,0.202,9.32154,9.32154
1794.00,9.32318,25.223165,0.000411,25.108743,-1.3780,0.201,9.32206,9.32206
1795.00,9.32305,25.223230,0.000416,25.108863,-1.3779,0.201,9.32165,9.32165
1796.00,9.32303,25.223145,0.000416,25.108833,-1.3779,0.202,9.32259,9.32259
1797.00,9.32313,25.223158,0.000417,25.108859,-1.3780,0.202,9.32420,9.32420
1798.00,9.32312,25.223289,0.000419,25.108985,-1.3782,0.202,9.32473,9.32473
1799.00,9.32302,25.223610,0.000426,25.109295,-1.3783,0.202,9.32481,9.32481
1800.00,9.32292,25.223544,0.000424,25.109167,-1.3786,0.202,9.32578,9.32578
1801.00,9.32286,25.223656,0.000423,25.109192,-1.3789,0.202,9.32581,9.32581
1802.00,9.32291,25.223914,0.000428,25.109420,-1.3793,0.202,9.32554,9.32554
1803.00,9.32317,25.223762,0.000426,25.109230,-1.3794,0.202,9.32558,9.32558
1804.00,9.32343,25.223563,0.000417,25.108936,-1.3794,0.202,9.32563,9.32563
1805.00,9.32366,25.223708,0.000417,25.109024,-1.3792,0.202,9.32575,9.32575
1806.00,9.32394,25.223763,0.000415,25.109033,-1.3790,0.203,9.32555,9.32555
1807.00,9.32402,25.223754,0.000414,25.108972,-1.3789,0.202,9.32493,9.32493
1808.00,9.32415,25.224089,0.000419,25.109235,-1.3790,0.202,9.32492,9.32492
1809.00,9.32421,25.224305,0.000423,25.109432,-1.3793,0.202,9.32464,9.32464
1810.00,9.32424,25.224128,0.000419,25.109247,-1.3795,0.202,9.32371,9.32371
1811.00,9.32420,25.224014,0.000416,25.109085,-1.3795,0.203,9.32274,9.32274
1812.00,9.32407,25.224054,0.000417,25.109030,-1.3795,0.203,9.32158,9.32158
1813.00,9.32398,25.224002,0.000419,25.108905,-1.3794,0.203,9.32031,9.32031
1814.00,9.32371,25.223935,0.000417,25.108800,-1.3793,0.203,9.31906,9.31906
1815.00,9.32339,25.223983,0.000417,25.108823,-1.3796,0.203,9.31807,9.31807
1816.00,9.32322,25.224094,0.000420,25.108876,-1.3799,0.203,9.31822,9.31822
1817.00,9.32287,25.224051,0.000416,25.108781,-1.3800,0.203,9.31890,9.31890
1818.00,9.32256,25.224199,0.000411,25.108788,-1.3802,0.203,9.31956,9.31956
1819.00,9.32217,25.224179,0.000407,25.108696,-1.3803,0.203,9.32023,9.32023
1820.00,9.32171,25.224299,0.000409,25.108741,-1.3801,0.203,9.32101,9.32101
1821.00,9.32159,25.224439,0.000409,25.108872,-1.3801,0.204,9.32040,9.32040
1822.00,9.32149,25.224460,0.000410,25.108909,-1.3802,0.204,9.31989,9.31989
1823.00,9.32107,25.224578,0.000412,25.109069,-1.3803,0.204,9.31827,9.31827
1824.00,9.32044,25.224557,0.000410,25.109040,-1.3803,0.204,9.31646,9.31646
1825.00,9.31979,25.224725,0.000413,25.109121,-1.3804,0.204,9.31588,9.31588
1826.00,9.31927,25.224733,0.000417,25.109075,-1.3806,0.204,9.31623,9.31623
1827.00,9.31900,25.224743,0.000414,25.109009,-1.3807,0.204,9.31682,9.31682
1828.00,9.31904,25.224469,0.000409,25.108733,-1.3809,0.204,9.31791,9.31791
1829.00,9.31861,25.224628,0.000418,25.108837,-1.3811,0.204,9.31977,9.31977
1830.00,9.31854,25.224617,0.000421,25.108793,-1.3812,0.204,9.32053,9.32053
1831.00,9.31863,25.224595,0.000417,25.108774,-1.3812,0.204,9.32114,9.32114
1832.00,9.31882,25.224706,0.000422,25.108903,-1.3811,0.204,9.32136,9.32136
1833.00,9.31894,25.224728,0.000421,25.108912,-1.3811,0.204,9.32156,9.32156
1834.00,9.31855,25.224810,0.000415,25.108981,-1.3810,0.204,9.32137,9.32137
1835.00,9.31811,25.224789,0.000412,25.108964,-1.3809,0.205,9.32089,9.32089
1836.00,9.31858,25.224788,0.000410,25.108909,-1.3810,0.205,9.32039,9.32039
1837.00,9.31899,25.224700,0.000409,25.108825,-1.3811,0.205,9.31958,9.31958
1838.00,9.31912,25.224776,0.000414,25.108885,-1.3811,0.205,9.31974,9.31974
1839.00,9.31910,25.224740,0.000417,25.108808,-1.3812,0.205,9.31947,9.31947
1840.00,9.31917,25.224856,0.000417,25.108871,-1.3813,0.205,9.31906,9.31906
1841.00,9.31897,25.224950,0.000419,25.108923,-1.3815,0.205,9.31806,9.31806
1842.00,9.31888,25.225161,0.000421,25.109053,-1.3816,0.205,9.31734,9.31734
1843.00,9.31875,25.225277,0.000420,25.109069,-1.3819,0.205,9.31629,9.31629
1844.00,9.31904,25.225331,0.000421,25.109114,-1.3823,0.205,9.31621,9.31621
1845.00,9.31925,25.225318,0.000419,25.109085,-1.3826,0.205,9.31665,9.31665
1846.00,9.31939,25.225354,0.000418,25.109046,-1.3827,0.205,9.31820,9.31820
1847.00,9.31937,25.225313,0.000419,25.108910,-1.3828,0.205,9.31939,9.31939
1848.00,9.31924,25.225294,0.000416,25.108878,-1.3828,0.205,9.32042,9.32042
1849.00,9.31891,25.225379,0.000416,25.108866,-1.3828,0.205,9.32080,9.32080
1850.00,9.31865,25.225333,0.000415,25.108758,-1.3829,0.205,9.32127,9.32127
1851.00,9.31889,25.225314,0.000415,25.108771,-1.3830,0.205,9.32085,9.32085
1852.00,9.31914,25.225281,0.000410,25.108750,-1.3831,0.206,9.31979,9.31979
1853.00,9.31907,25.225334,0.000412,25.108761,-1.3831,0.206,9.31818,9.31818
1854.00,9.31902,25.225338,0.000411,25.108774,-1.3830,0.205,9.31671,9.31671
1855.00,9.31888,25.225379,0.000412,25.108811,-1.3829,0.206,9.31596,9.31596
1856.00,9.31879,25.225480,0.000413,25.108823,-1.3829,0.206,9.31612,9.31612
1857.00,9.31945,25.225598,0.000418,25.108858,-1.3830,0.205,9.31825,9.31825
1858.00,9.32024,25.225665,0.000418,25.108882,-1.3832,0.206,9.32164,9.32164
1859.00,9.32038,25.225683,0.000419,25.108891,-1.3834,0.206,9.32363,9.32363
1860.00,9.32011,25.225740,0.000419,25.108936,-1.3838,0.206,9.32336,9.32336
1861.00,9.31915,25.225789,0.000419,25.109016,-1.3841,0.206,9.32122,9.32122
@13,2.0001,4.0, 1860.071 
1862.00,9.31535,25.225818,0.000415,25.109082,-1.3842,0.206,9.31726,9.31726
1863.00,9.31381,25.225811,0.000415,25.109086,-1.3843,0.206,9.31159,9.31159
1864.00,9.31553,25.225810,0.000411,25.109015,-1.3845,0.207,9.30689,9.30689
1865.00,9.31771,25.225922,0.000413,25.109088,-1.3845,0.207,9.30387,9.30387
1866.00,9.32126,25.225944,0.000414,25.109040,-1.3846,0.207,9.30304,9.30304
1867.00,9.32546,25.225872,0.000414,25.108911,-1.3847,0.207,9.30508,9.30508
1868.00,9.32752,25.225915,0.000414,25.108911,-1.3847,0.207,9.30803,9.30803
1869.00,9.32304,25.225992,0.000417,25.108940,-1.3847,0.207,9.31286,9.31286
1870.00,9.31674,25.225994,0.000421,25.108906,-1.3847,0.207,9.31821,9.31821
1871.00,9.31006,25.226049,0.000420,25.108946,-1.3847,0.207,9.32404,9.32404
1872.00,9.30535,25.226232,0.000421,25.109083,-1.3849,0.207,9.32806,9.32806
1873.00,9.30278,25.226226,0.000421,25.109047,-1.3850,0.207,9.33278,9.33278
1874.00,9.30128,25.226244,0.000422,25.109075,-1.3850,0.207,9.33532,9.33532
1875.00,9.30113,25.226152,0.000418,25.109018,-1.3851,0.207,9.33723,9.33723
1876.00,9.30613,25.226121,0.000420,25.108971,-1.3853,0.207,9.33862,9.33862
1877.00,9.31612,25.226106,0.000420,25.108957,-1.3853,0.207,9.33904,9.33904
1878.00,9.31683,25.226156,0.000422,25.109006,-1.3856,0.207,9.33817,9.33817
1879.00,9.32386,25.226100,0.000419,25.108941,-1.3859,0.207,9.33814,9.33814
1880.00,9.32843,25.226222,0.000421,25.108955,-1.3860,0.207,9.33683,9.33683
1881.00,9.33373,25.226284,0.000416,25.108955,-1.3860,0.207,9.33481,9.33481
1882.00,9.33630,25.226353,0.000416,25.108992,-1.3862,0.207,9.33284,9.33284
1883.00,9.33710,25.226496,0.000420,25.109092,-1.3862,0.207,9.33112,9.33112
1884.00,9.33763,25.226664,0.000424,25.109247,-1.3861,0.207,9.32868,9.32868
1885.00,9.33716,25.226679,0.000423,25.109273,-1.3862,0.208,9.32717,9.32717
1886.00,9.33617,25.226707,0.000425,25.109298,-1.3863,0.208,9.32535,9.32535
1887.00,9.33485,25.226693,0.000426,25.109267,-1.3864,0.207,9.32505,9.32505
1888.00,9.33388,25.226685,0.000423,25.109185,-1.3865,0.208,9.32456,9.32456
1889.00,9.33289,25.226780,0.000421,25.109157,-1.3867,0.208,9.32457,9.32457
1890.00,9.33226,25.226811,0.000424,25.109125,-1.3867,0.208,9.32401,9.32401
1891.00,9.33130,25.226740,0.000421,25.109072,-1.3869,0.208,9.32414,9.32414
1892.00,9.33034,25.226765,0.000420,25.109071,-1.3870,0.208,9.32284,9.32284
1893.00,9.32930,25.226720,0.000420,25.108994,-1.3872,0.208,9.32206,9.32206
1894.00,9.32840,25.226586,0.000418,25.108846,-1.3873,0.208,9.32214,9.32214
1895.00,9.32774,25.226672,0.000417,25.108916,-1.3875,0.208,9.32345,9.32345
1896.00,9.32748,25.226823,0.000420,25.108975,-1.3878,0.208,9.32411,9.32411
1897.00,9.32666,25.226875,0.000422,25.108959,-1.3879,0.208,9.32491,9.32491
1898.00,9.32559,25.226931,0.000423,25.109035,-1.3880,0.208,9.32575,9.32575
1899.00,9.32498,25.227049,0.000423,25.109154,-1.3881,0.208,9.32639,9.32639
1900.00,9.32511,25.227050,0.000421,25.109110,-1.3881,0.208,9.32699,9.32699
1901.00,9.32485,25.227076,0.000419,25.109145,-1.3881,0.208,9.32671,9.32671
1902.00,9.32459,25.227102,0.000416,25.109204,-1.3881,0.209,9.32625,9.32625
1903.00,9.32468,25.227091,0.000415,25.109198,-1.3883,0.209,9.32586,9.32586
1904.00,9.32474,25.226997,0.000415,25.109115,-1.3886,0.209,9.32498,9.32498
1905.00,9.32471,25.226989,0.000417,25.109114,-1.3890,0.209,9.32366,9.32366
1906.00,9.32451,25.226992,0.000417,25.109056,-1.3892,0.209,9.32368,9.32368
1907.00,9.32448,25.227029,0.000417,25.109058,-1.3895,0.209,9.32465,9.32465
1908.00,9.32466,25.227165,0.000417,25.109063,-1.3896,0.209,9.32508,9.32508
1909.00,9.32490,25.227318,0.000417,25.109132,-1.3897,0.209,9.32564,9.32564
1910.00,9.32542,25.227421,0.000417,25.109150,-1.3897,0.209,9.32618,9.32618
1911.00,9.32531,25.227442,0.000418,25.109111,-1.3897,0.210,9.32648,9.32648
1912.00,9.32543,25.227464,0.000422,25.109021,-1.3898,0.209,9.32644,9.32644
1913.00,9.32554,25.227434,0.000425,25.109012,-1.3899,0.209,9.32645,9.32645
1914.00,9.32570,25.227464,0.000427,25.109038,-1.3901,0.209,9.32563,9.32563
1915.00,9.32563,25.227457,0.000428,25.109089,-1.3904,0.209,9.32497,9.32497
1916.00,9.32536,25.227470,0.000428,25.109118,-1.3905,0.209,9.32403,9.32403
1917.00,9.32517,25.227502,0.000425,25.109206,-1.3906,0.209,9.32304,9.32304
1918.00,9.32508,25.227559,0.000420,25.109204,-1.3907,0.210,9.32293,9.32293
1919.00,9.32513,25.227537,0.000419,25.109139,-1.3908,0.210,9.32398,9.32398
1920.00,9.32507,25.227580,0.000420,25.109096,-1.3908,0.210,9.32520,9.32520
1921.00,9.32505,25.227705,0.000418,25.109131,-1.3910,0.210,9.32659,9.32659
1922.00,9.32533,25.227770,0.000416,25.109124,-1.3912,0.210,9.32787,9.32787
1923.00,9.32563,25.227841,0.000414,25.109121,-1.3914,0.210,9.32857,9.32857
1924.00,9.32583,25.227960,0.000417,25.109194,-1.3915,0.210,9.32838,9.32838
1925.00,9.32600,25.227950,0.000415,25.109075,-1.3917,0.210,9.32806,9.32806
1926.00,9.32598,25.227997,0.000422,25.109099,-1.3920,0.210,9.32737,9.32737
1927.00,9.32597,25.227967,0.000425,25.109000,-1.3921,0.210,9.32693,9.32693
1928.00,9.32589,25.228024,0.000428,25.109035,-1.3922,0.210,9.32717,9.32717
1929.00,9.32597,25.228123,0.000428,25.109068,-1.3923,0.210,9.32736,9.32736
1930.00,9.32608,25.228053,0.000424,25.109072,-1.3923,0.210,9.32699,9.32699
1931.00,9.32625,25.227972,0.000419,25.108980,-1.3922,0.210,9.32675,9.32675
1932.00,9.32614,25.228020,0.000416,25.108983,-1.3923,0.211,9.32657,9.32657
1933.00,9.32608,25.227963,0.000417,25.108928,-1.3923,0.211,9.32537,9.32537
1934.00,9.32604,25.227852,0.000415,25.108881,-1.3924,0.211,9.32479,9.32479
1935.00,9.32623,25.227978,0.000419,25.108983,-1.3925,0.211,9.32493,9.32493
1936.00,9.32636,25.227884,0.000419,25.108881,-1.3926,0.211,9.32526,9.32526
1937.00,9.32661,25.227878,0.000420,25.108921,-1.3927,0.211,9.32519,9.32519
1938.00,9.32668,25.227698,0.000412,25.108799,-1.3927,0.211,9.32472,9.32472
1939.00,9.32641,25.227739,0.000410,25.108779,-1.3929,0.211,9.32445,9.32445
1940.00,9.32608,25.227729,0.000409,25.108720,-1.3931,0.211,9.32318,9.32318
1941.00,9.32559,25.227880,0.000407,25.108850,-1.3933,0.212,9.32188,9.32188
1942.00,9.32516,25.227879,0.000407,25.108845,-1.3935,0.212,9.32143,9.32143
1943.00,9.32497,25.228007,0.000416,25.108943,-1.3938,0.211,9.32249,9.32249
1944.00,9.32495,25.227936,0.000417,25.108869,-1.3938,0.211,9.32311,9.32311
1945.00,9.32483,25.228124,0.000423,25.109005,-1.3938,0.211,9.32380,9.32380
1946.00,9.32471,25.228204,0.000426,25.109058,-1.3938,0.211,9.32391,9.32391
1947.00,9.32433,25.228332,0.000427,25.109066,-1.3939,0.211,9.32371,9.32371
1948.00,9.32390,25.228593,0.000427,25.109213,-1.3941,0.211,9.32278,9.32278
1949.00,9.32362,25.228784,0.000429,25.109328,-1.3944,0.211,9.32188,9.32188
1950.00,9.32349,25.228704,0.000422,25.109241,-1.3946,0.212,9.32137,9.32137
1951.00,9.32325,25.228627,0.000416,25.109141,-1.3948,0.212,9.32161,9.32161
1952.00,9.32274,25.228792,0.000420,25.109298,-1.3950,0.212,9.32108,9.32108
1953.00,9.32251,25.228634,0.000419,25.109153,-1.3951,0.212,9.32091,9.32091
1954.00,9.32237,25.228572,0.000415,25.109092,-1.3951,0.212,9.32070,9.32070
1955.00,9.32216,25.228582,0.000420,25.109101,-1.3951,0.212,9.32062,9.32062
1956.00,9.32197,25.228612,0.000422,25.109086,-1.3952,0.212,9.31999,9.31999
1957.00,9.32176,25.228526,0.000419,25.108993,-1.3952,0.212,9.31977,9.31977
1958.00,9.32139,25.228466,0.000412,25.108955,-1.3954,0.212,9.31898,9.31898
1959.00,9.32115,25.228498,0.000418,25.108950,-1.3956,0.212,9.31817,9.31817
1960.00,9.32087,25.228548,0.000418,25.108912,-1.3956,0.213,9.31763,9.31763
1961.00,9.32079,25.228591,0.000419,25.108977,-1.3958,0.213,9.31724,9.31724
1962.00,9.32047,25.228383,0.000414,25.108785,-1.3960,0.213,9.31610,9.31610
1963.00,9.31974,25.228547,0.000420,25.108909,-1.3961,0.213,9.31467,9.31467
1964.00,9.31894,25.228517,0.000414,25.108932,-1.3964,0.213,9.31366,9.31366
1965.00,9.31835,25.228556,0.000414,25.109032,-1.3967,0.213,9.31316,9.31316
1966.00,9.31804,25.228775,0.000420,25.109181,-1.3969,0.213,9.31292,9.31292
1967.00,9.31776,25.229074,0.000428,25.109451,-1.3969,0.213,9.31427,9.31427
1968.00,9.31732,25.228994,0.000424,25.109374,-1.3972,0.213,9.31580,9.31580
1969.00,9.31681,25.228969,0.000422,25.109250,-1.3975,0.213,9.31707,9.31707
1970.00,9.31630,25.229025,0.000422,25.109142,-1.3976,0.213,9.31775,9.31775
1971.00,9.31552,25.228733,0.000413,25.108836,-1.3977,0.213,9.31917,9.31917
1972.00,9.31555,25.228639,0.000410,25.108597,-1.3979,0.213,9.32000,9.32000
1973.00,9.31592,25.228885,0.000415,25.108676,-1.3979,0.213,9.32103,9.32103
1974.00,9.31622,25.229181,0.000423,25.108870,-1.3980,0.213,9.32185,9.32185
1975.00,9.31667,25.229183,0.000423,25.108916,-1.3982,0.213,9.32221,9.32221
1976.00,9.31711,25.229418,0.000428,25.109110,-1.3984,0.213,9.32187,9.32187
1977.00,9.31767,25.229467,0.000427,25.109202,-1.3986,0.213,9.32186,9.32186
1978.00,9.31797,25.229537,0.000426,25.109270,-1.3987,0.213,9.32317,9.32317
1979.00,9.31807,25.229424,0.000423,25.109135,-1.3988,0.213,9.32476,9.32476
1980.00,9.31884,25.229500,0.000420,25.109103,-1.3989,0.213,9.32616,9.32616
1981.00,9.32003,25.229615,0.000424,25.109134,-1.3990,0.213,9.32745,9.32745
1982.00,9.32112,25.229792,0.000425,25.109236,-1.3991,0.214,9.32782,9.32782
1983.00,9.32187,25.229729,0.000421,25.109131,-1.3992,0.214,9.32754,9.32754
1984.00,9.32272,25.229892,0.000422,25.109238,-1.3992,0.214,9.32701,9.32701
1985.00,9.32335,25.229907,0.000422,25.109258,-1.3992,0.214,9.32744,9.32744
1986.00,9.32359,25.229926,0.000419,25.109230,-1.3994,0.214,9.32782,9.32782
1987.00,9.32468,25.229827,0.000419,25.109068,-1.3995,0.214,9.32833,9.32833
1988.00,9.32602,25.229956,0.000423,25.109138,-1.3997,0.214,9.32827,9.32827
1989.00,9.32607,25.229946,0.000422,25.109144,-1.3998,0.214,9.32840,9.32840
1990.00,9.32644,25.230037,0.000422,25.109225,-1.4001,0.214,9.32832,9.32832
1991.00,9.32691,25.230022,0.000422,25.109197,-1.4003,0.214,9.32826,9.32826
1992.00,9.32703,25.230075,0.000421,25.109279,-1.4004,0.214,9.32847,9.32847
1993.00,9.32724,25.230015,0.000421,25.109223,-1.4008,0.214,9.32897,9.32897
1994.00,9.32745,25.230019,0.000421,25.109228,-1.4011,0.214,9.33031,9.33031
1995.00,9.32798,25.229939,0.000420,25.109088,-1.4011,0.214,9.33127,9.33127
1996.00,9.32873,25.230102,0.000419,25.109211,-1.4011,0.214,9.33212,9.33212
1997.00,9.32921,25.230311,0.000421,25.109330,-1.4011,0.215,9.33282,9.33282
1998.00,9.32935,25.230346,0.000419,25.109264,-1.4009,0.215,9.33334,9.33334
1999.00,9.32945,25.230230,0.000418,25.109076,-1.4008,0.215,9.33219,9.33219
2000.00,9.32971,25.230279,0.000418,25.109063,-1.4009,0.214,9.33170,9.33170
2001.00,9.33015,25.230299,0.000418,25.109015,-1.4012,0.214,9.33202,9.33202
2002.00,9.33040,25.230226,0.000414,25.108929,-1.4015,0.215,9.33177,9.33177
2003.00,9.33057,25.230326,0.000413,25.109076,-1.4017,0.215,9.33160,9.33160
2004.00,9.33077,25.230530,0.000412,25.109212,-1.4018,0.215,9.33051,9.33051
2005.00,9.33107,25.230644,0.000412,25.109332,-1.4020,0.215,9.32937,9.32937
2006.00,9.33153,25.230470,0.000406,25.109181,-1.4021,0.215,9.32944,9.32944
2007.00,9.33202,25.230596,0.000411,25.109263,-1.4023,0.215,9.33146,9.33146
2008.00,9.33246,25.230645,0.000410,25.109207,-1.4025,0.216,9.33405,9.33405
2009.00,9.33195,25.230590,0.000412,25.109110,-1.4028,0.216,9.33707,9.33707
2010.00,9.33171,25.230629,0.000415,25.109141,-1.4030,0.216,9.33839,9.33839
2011.00,9.33234,25.230691,0.000419,25.109140,-1.4033,0.216,9.33603,9.33603
@14,2.0001,4.0, 2010.00700000001 
2012.00,9.33133,25.230515,0.000413,25.108957,-1.4035,0.216,9.33138,9.33138
2013.00,9.32942,25.230526,0.000414,25.108987,-1.4037,0.216,9.32511,9.32511
2014.00,9.32684,25.230587,0.000413,25.109064,-1.4039,0.216,9.32002,9.32002
2015.00,9.32689,25.230683,0.000414,25.109074,-1.4040,0.216,9.31692,9.31692
2016.00,9.33473,25.230749,0.000416,25.109162,-1.4042,0.216,9.31611,9.31611
2017.00,9.34066,25.230778,0.000417,25.109231,-1.4043,0.216,9.31722,9.31722
2018.00,9.34251,25.230626,0.000416,25.109084,-1.4046,0.216,9.31975,9.31975
2019.00,9.33906,25.230715,0.000422,25.109157,-1.4048,0.216,9.32309,9.32309
2020.00,9.33278,25.230558,0.000418,25.109026,-1.4050,0.216,9.32562,9.32562
2021.00,9.32300,25.230498,0.000412,25.108897,-1.4052,0.216,9.32851,9.32851
2022.00,9.31764,25.230721,0.000413,25.108997,-1.4053,0.216,9.33009,9.33009
2023.00,9.31436,25.230882,0.000412,25.109114,-1.4054,0.216,9.33233,9.33233
2024.00,9.31555,25.231047,0.000413,25.109232,-1.4055,0.216,9.33435,9.33435
2025.00,9.31797,25.231174,0.000414,25.109318,-1.4057,0.216,9.33607,9.33607
2026.00,9.32061,25.231452,0.000421,25.109548,-1.4059,0.216,9.33730,9.33730
2027.00,9.32280,25.231242,0.000417,25.109331,-1.4062,0.216,9.33870,9.33870
2028.00,9.32531,25.231396,0.000419,25.109422,-1.4063,0.216,9.33863,9.33863
2029.00,9.32743,25.231340,0.000415,25.109279,-1.4064,0.217,9.33879,9.33879
2030.00,9.32950,25.231420,0.000413,25.109249,-1.4064,0.217,9.33881,9.33881
2031.00,9.33082,25.231479,0.000413,25.109217,-1.4064,0.217,9.33788,9.33788
2032.00,9.33261,25.231484,0.000411,25.109204,-1.4064,0.217,9.33796,9.33796
2033.00,9.33446,25.231385,0.000411,25.109068,-1.4066,0.217,9.33870,9.33870
2034.00,9.33514,25.231445,0.000413,25.109132,-1.4068,0.217,9.33853,9.33853
2035.00,9.33547,25.231403,0.000417,25.109083,-1.4071,0.217,9.33946,9.33946
2036.00,9.33607,25.231500,0.000419,25.109167,-1.4073,0.217,9.34062,9.34062
2037.00,9.33661,25.231768,0.000425,25.109317,-1.4076,0.217,9.34071,9.34071
2038.00,9.33718,25.231967,0.000431,25.109419,-1.4079,0.217,9.34039,9.34039
2039.00,9.33770,25.231953,0.000428,25.109361,-1.4082,0.217,9.33960,9.33960
2040.00,9.33784,25.231963,0.000425,25.109329,-1.4084,0.217,9.33700,9.33700
2041.00,9.33804,25.231869,0.000422,25.109204,-1.4087,0.218,9.33491,9.33491
2042.00,9.33848,25.231779,0.000418,25.109135,-1.4091,0.218,9.33256,9.33256
2043.00,9.33812,25.231526,0.000415,25.108917,-1.4092,0.218,9.33016,9.33016
2044.00,9.33705,25.231581,0.000415,25.108910,-1.4093,0.218,9.32923,9.32923
2045.00,9.33660,25.231875,0.000419,25.109151,-1.4093,0.218,9.32930,9.32930
2046.00,9.33639,25.231887,0.000421,25.109198,-1.4091,0.218,9.32900,9.32900
2047.00,9.33600,25.231983,0.000426,25.109254,-1.4091,0.218,9.32921,9.32921
2048.00,9.33574,25.232292,0.000428,25.109520,-1.4091,0.218,9.32964,9.32964
2049.00,9.33463,25.232264,0.000426,25.109475,-1.4092,0.218,9.32964,9.32964
2050.00,9.33301,25.232090,0.000423,25.109324,-1.4092,0.218,9.32964,9.32964
2051.00,9.33241,25.232064,0.000419,25.109235,-1.4095,0.218,9.32979,9.32979
2052.00,9.33179,25.232008,0.000414,25.109173,-1.4095,0.218,9.33099,9.33099
2053.00,9.33161,25.231914,0.000412,25.109022,-1.4097,0.218,9.33201,9.33201
2054.00,9.33150,25.231933,0.000413,25.108995,-1.4099,0.218,9.33264,9.33264
2055.00,9.33181,25.232034,0.000417,25.109017,-1.4102,0.218,9.33272,9.33272
2056.00,9.33185,25.232049,0.000419,25.108987,-1.4103,0.218,9.33333,9.33333
2057.00,9.33163,25.232052,0.000417,25.108948,-1.4104,0.218,9.33304,9.33304
2058.00,9.33132,25.232051,0.000415,25.108959,-1.4106,0.218,9.33250,9.33250
2059.00,9.33088,25.232131,0.000417,25.109003,-1.4109,0.218,9.33145,9.33145
2060.00,9.33074,25.232112,0.000412,25.108986,-1.4110,0.219,9.33142,9.33142
2061.00,9.33081,25.232119,0.000408,25.108946,-1.4113,0.219,9.33114,9.33114
2062.00,9.33114,25.232151,0.000411,25.108932,-1.4116,0.219,9.33021,9.33021
2063.00,9.33111,25.232260,0.000415,25.108980,-1.4118,0.219,9.32966,9.32966
2064.00,9.33094,25.232303,0.000415,25.108989,-1.4119,0.219,9.32996,9.32996
2065.00,9.33095,25.232396,0.000421,25.109018,-1.4121,0.219,9.33014,9.33014
2066.00,9.33101,25.232576,0.000426,25.109134,-1.4123,0.219,9.32993,9.32993
2067.00,9.33106,25.232699,0.000423,25.109207,-1.4124,0.219,9.33026,9.33026
2068.00,9.33122,25.232683,0.000416,25.109172,-1.4125,0.219,9.33093,9.33093
2069.00,9.33114,25.232760,0.000415,25.109215,-1.4126,0.219,9.32990,9.32990
2070.00,9.33085,25.232663,0.000410,25.109079,-1.4128,0.219,9.32909,9.32909
2071.00,9.33083,25.232649,0.000411,25.109114,-1.4130,0.219,9.32871,9.32871
2072.00,9.33063,25.232693,0.000415,25.109188,-1.4131,0.219,9.32834,9.32834
2073.00,9.33035,25.232940,0.000424,25.109351,-1.4133,0.219,9.32771,9.32771
2074.00,9.33001,25.232899,0.000421,25.109286,-1.4135,0.219,9.32800,9.32800
2075.00,9.32981,25.233074,0.000424,25.109433,-1.4136,0.219,9.32867,9.32867
2076.00,9.32979,25.232978,0.000420,25.109258,-1.4139,0.220,9.32904,9.32904
2077.00,9.32952,25.233069,0.000422,25.109276,-1.4141,0.220,9.32910,9.32910
2078.00,9.32944,25.233009,0.000421,25.109230,-1.4142,0.220,9.32925,9.32925
2079.00,9.32939,25.232982,0.000424,25.109172,-1.4143,0.219,9.32949,9.32949
2080.00,9.32927,25.232900,0.000426,25.109107,-1.4145,0.219,9.32883,9.32883
2081.00,9.32910,25.233026,0.000428,25.109208,-1.4145,0.219,9.32832,9.32832
2082.00,9.32906,25.233044,0.000423,25.109232,-1.4145,0.219,9.32887,9.32887
2083.00,9.32926,25.232910,0.000415,25.109127,-1.4147,0.220,9.32980,9.32980
2084.00,9.32944,25.232965,0.000417,25.109206,-1.4149,0.220,9.33037,9.33037
2085.00,9.32944,25.233024,0.000415,25.109219,-1.4148,0.220,9.33094,9.33094
2086.00,9.32939,25.233069,0.000413,25.109302,-1.4148,0.220,9.33162,9.33162
2087.00,9.32949,25.233016,0.000415,25.109172,-1.4151,0.220,9.33181,9.33181
2088.00,9.32956,25.233159,0.000418,25.109200,-1.4154,0.220,9.33153,9.33153
2089.00,9.32978,25.233333,0.000417,25.109314,-1.4158,0.220,9.33181,9.33181
2090.00,9.33003,25.233338,0.000416,25.109290,-1.4161,0.220,9.33165,9.33165
2091.00,9.33025,25.233359,0.000418,25.109239,-1.4165,0.220,9.33160,9.33160
2092.00,9.33050,25.233436,0.000419,25.109274,-1.4168,0.220,9.33203,9.33203
2093.00,9.33056,25.233354,0.000420,25.109185,-1.4169,0.220,9.33208,9.33208
2094.00,9.33076,25.233328,0.000422,25.109154,-1.4169,0.220,9.33062,9.33062
2095.00,9.33056,25.233338,0.000419,25.109177,-1.4171,0.220,9.33100,9.33100
2096.00,9.33062,25.233423,0.000418,25.109220,-1.4173,0.220,9.33105,9.33105
2097.00,9.33069,25.233535,0.000421,25.109294,-1.4175,0.221,9.33023,9.33023
2098.00,9.33073,25.233649,0.000421,25.109356,-1.4177,0.221,9.32966,9.32966
2099.00,9.33084,25.233588,0.000415,25.109231,-1.4180,0.221,9.33104,9.33104
2100.00,9.33099,25.233712,0.000418,25.109220,-1.4182,0.221,9.32999,9.32999
2101.00,9.33119,25.233610,0.000416,25.109131,-1.4184,0.221,9.32935,9.32935
2102.00,9.33095,25.233547,0.000414,25.109059,-1.4187,0.221,9.32961,9.32961
2103.00,9.33074,25.233592,0.000415,25.109060,-1.4190,0.221,9.33036,9.33036
2104.00,9.33073,25.233733,0.000422,25.109167,-1.4192,0.221,9.33159,9.33159
2105.00,9.33135,25.233822,0.000424,25.109259,-1.4193,0.221,9.33438,9.33438
2106.00,9.33185,25.233986,0.000424,25.109311,-1.4193,0.221,9.33577,9.33577
2107.00,9.33179,25.234160,0.000427,25.109426,-1.4194,0.221,9.33582,9.33582
2108.00,9.33185,25.234128,0.000423,25.109435,-1.4194,0.221,9.33485,9.33485
2109.00,9.33181,25.234211,0.000422,25.109429,-1.4196,0.222,9.33299,9.33299
2110.00,9.33206,25.234202,0.000423,25.109363,-1.4199,0.221,9.33080,9.33080
2111.00,9.33242,25.234095,0.000425,25.109238,-1.4202,0.221,9.32974,9.32974
2112.00,9.33297,25.234039,0.000425,25.109164,-1.4203,0.221,9.32871,9.32871
2113.00,9.33340,25.234155,0.000427,25.109149,-1.4204,0.222,9.32812,9.32812
2114.00,9.33332,25.234174,0.000428,25.109184,-1.4204,0.222,9.32815,9.32815
2115.00,9.33475,25.234199,0.000426,25.109247,-1.4203,0.222,9.32822,9.32822
2116.00,9.33506,25.234319,0.000425,25.109298,-1.4204,0.222,9.32825,9.32825
2117.00,9.33316,25.234464,0.000427,25.109419,-1.4206,0.222,9.32812,9.32812
2118.00,9.33204,25.234454,0.000429,25.109336,-1.4209,0.222,9.32875,9.32875
2119.00,9.33091,25.234446,0.000429,25.109199,-1.4212,0.222,9.32872,9.32872
2120.00,9.33061,25.234595,0.000429,25.109240,-1.4216,0.222,9.32880,9.32880
2121.00,9.33022,25.234582,0.000428,25.109222,-1.4217,0.222,9.32931,9.32931
2122.00,9.33006,25.234480,0.000426,25.109058,-1.4216,0.222,9.33104,9.33104
2123.00,9.33022,25.234475,0.000422,25.109121,-1.4217,0.222,9.33222,9.33222
2124.00,9.33062,25.234483,0.000416,25.109187,-1.4217,0.223,9.33343,9.33343
2125.00,9.33046,25.234418,0.000417,25.109068,-1.4218,0.222,9.33358,9.33358
2126.00,9.33020,25.234607,0.000419,25.109180,-1.4221,0.223,9.33334,9.33334
2127.00,9.33012,25.234662,0.000418,25.109135,-1.4223,0.223,9.33280,9.33280
2128.00,9.33023,25.234759,0.000420,25.109118,-1.4224,0.223,9.33233,9.33233
2129.00,9.33042,25.234794,0.000423,25.109087,-1.4227,0.223,9.33096,9.33096
2130.00,9.33038,25.234802,0.000424,25.109072,-1.4229,0.223,9.33008,9.33008
2131.00,9.33059,25.234785,0.000422,25.109092,-1.4230,0.223,9.32994,9.32994
2132.00,9.33057,25.234862,0.000424,25.109173,-1.4231,0.223,9.32934,9.32934
2133.00,9.33057,25.234812,0.000423,25.109186,-1.4233,0.223,9.32878,9.32878
2134.00,9.33070,25.234794,0.000426,25.109164,-1.4233,0.223,9.32897,9.32897
2135.00,9.33102,25.234825,0.000426,25.109216,-1.4235,0.223,9.32934,9.32934
2136.00,9.33092,25.234897,0.000428,25.109219,-1.4238,0.223,9.32933,9.32933
2137.00,9.33078,25.234841,0.000424,25.109178,-1.4241,0.223,9.33087,9.33087
2138.00,9.33092,25.234897,0.000426,25.109172,-1.4245,0.223,9.33209,9.33209
2139.00,9.33099,25.234956,0.000424,25.109230,-1.4250,0.223,9.33342,9.33342
2140.00,9.33153,25.234798,0.000422,25.109052,-1.4253,0.223,9.33472,9.33472
2141.00,9.33189,25.234885,0.000425,25.109088,-1.4254,0.223,9.33537,9.33537
2142.00,9.33187,25.234897,0.000426,25.109074,-1.4256,0.223,9.33415,9.33415
2143.00,9.33154,25.235170,0.000428,25.109261,-1.4256,0.223,9.33308,9.33308
2144.00,9.33149,25.235208,0.000426,25.109197,-1.4256,0.223,9.33213,9.33213
2145.00,9.33146,25.235459,0.000428,25.109311,-1.4256,0.223,9.33103,9.33103
2146.00,9.33190,25.235336,0.000424,25.109145,-1.4258,0.223,9.32988,9.32988
2147.00,9.33206,25.235456,0.000427,25.109214,-1.4259,0.223,9.32928,9.32928
2148.00,9.33188,25.235357,0.000426,25.109148,-1.4261,0.223,9.32767,9.32767
2149.00,9.33137,25.235281,0.000423,25.109072,-1.4264,0.224,9.32621,9.32621
2150.00,9.33112,25.235363,0.000421,25.109218,-1.4268,0.224,9.32524,9.32524
2151.00,9.33103,25.235520,0.000421,25.109340,-1.4271,0.224,9.32461,9.32461
2152.00,9.33025,25.235579,0.000422,25.109350,-1.4273,0.224,9.32410,9.32410
2153.00,9.32968,25.235495,0.000419,25.109223,-1.4275,0.224,9.32514,9.32514
2154.00,9.32964,25.235613,0.000425,25.109288,-1.4277,0.224,9.32515,9.32515
2155.00,9.32918,25.235543,0.000423,25.109160,-1.4277,0.224,9.32419,9.32419
2156.00,9.32812,25.235414,0.000419,25.109042,-1.4279,0.224,9.32486,9.32486
2157.00,9.32704,25.235536,0.000420,25.109098,-1.4282,0.224,9.32665,9.32665
2158.00,9.32622,25.235480,0.000417,25.109019,-1.4286,0.224,9.32791,9.32791
2159.00,9.32503,25.235443,0.000413,25.108917,-1.4289,0.224,9.33048,9.33048
2160.00,9.32427,25.235441,0.000409,25.108873,-1.4292,0.225,9.33182,9.33182
2161.00,9.32457,25.235493,0.000409,25.108878,-1.4295,0.225,9.33006,9.33006
@15,2.0001,4.0, 2160.05 
2162.00,9.32461,25.235439,0.000406,25.108853,-1.4296,0.225,9.32547,9.32547
2163.00,9.32611,25.235665,0.000412,25.109008,-1.4296,0.225,9.31984,9.31984
2164.00,9.32433,25.235859,0.000416,25.109202,-1.4297,0.225,9.31301,9.31301
2165.00,9.32340,25.236004,0.000423,25.109300,-1.4299,0.225,9.30808,9.30808
2166.00,9.32787,25.236167,0.000428,25.109427,-1.4300,0.225,9.30495,9.30495
2167.00,9.33332,25.236223,0.000428,25.109499,-1.4302,0.225,9.30460,9.30460
2168.00,9.33501,25.236176,0.000426,25.109445,-1.4305,0.225,9.30617,9.30617
2169.00,9.33526,25.236202,0.000429,25.109448,-1.4307,0.225,9.30956,9.30956
2170.00,9.32666,25.236235,0.000427,25.109481,-1.4309,0.225,9.31384,9.31384
2171.00,9.31903,25.236149,0.000422,25.109365,-1.4311,0.225,9.31852,9.31852
2172.00,9.31076,25.236236,0.000426,25.109283,-1.4313,0.225,9.32237,9.32237
2173.00,9.30563,25.236320,0.000427,25.109284,-1.4313,0.225,9.32505,9.32505
2174.00,9.30372,25.236361,0.000424,25.109224,-1.4314,0.225,9.32592,9.32592
2175.00,9.30367,25.236272,0.000421,25.109080,-1.4314,0.225,9.32575,9.32575
2176.00,9.30440,25.236434,0.000423,25.109187,-1.4316,0.225,9.32499,9.32499
2177.00,9.30897,25.236418,0.000420,25.109185,-1.4317,0.226,9.32383,9.32383
2178.00,9.31409,25.236470,0.000417,25.109203,-1.4319,0.226,9.32275,9.32275
2179.00,9.31942,25.236606,0.000420,25.109317,-1.4322,0.226,9.32353,9.32353
2180.00,9.32301,25.236615,0.000423,25.109310,-1.4324,0.226,9.32430,9.32430
2181.00,9.32533,25.236571,0.000423,25.109184,-1.4325,0.226,9.32506,9.32506
2182.00,9.32501,25.236634,0.000425,25.109171,-1.4326,0.226,9.32576,9.32576
2183.00,9.32445,25.236785,0.000432,25.109258,-1.4329,0.226,9.32651,9.32651
2184.00,9.32431,25.236656,0.000428,25.109168,-1.4330,0.226,9.32622,9.32622
2185.00,9.32470,25.236785,0.000430,25.109216,-1.4332,0.226,9.32593,9.32593
2186.00,9.32490,25.236841,0.000429,25.109297,-1.4334,0.226,9.32527,9.32527
2187.00,9.32500,25.236794,0.000433,25.109205,-1.4337,0.226,9.32511,9.32511
2188.00,9.32494,25.236610,0.000429,25.109027,-1.4340,0.226,9.32549,9.32549
2189.00,9.32523,25.236613,0.000428,25.108969,-1.4342,0.226,9.32480,9.32480
2190.00,9.32519,25.236706,0.000428,25.109025,-1.4343,0.226,9.32390,9.32390
2191.00,9.32478,25.236717,0.000429,25.108976,-1.4343,0.226,9.32279,9.32279
2192.00,9.32421,25.236720,0.000424,25.108985,-1.4343,0.226,9.32101,9.32101
2193.00,9.32365,25.236842,0.000424,25.109096,-1.4344,0.226,9.31885,9.31885
2194.00,9.32335,25.236943,0.000427,25.109148,-1.4345,0.226,9.31771,9.31771
2195.00,9.32341,25.236953,0.000428,25.109149,-1.4348,0.226,9.31690,9.31690
2196.00,9.32349,25.236969,0.000427,25.109201,-1.4350,0.226,9.31713,9.31713
2197.00,9.32305,25.236889,0.000427,25.109214,-1.4352,0.226,9.31733,9.31733
2198.00,9.32246,25.237033,0.000432,25.109324,-1.4354,0.226,9.31762,9.31762
2199.00,9.32172,25.236931,0.000426,25.109258,-1.4355,0.226,9.31853,9.31853
2200.00,9.32080,25.236873,0.000424,25.109189,-1.4357,0.226,9.31998,9.31998
2201.00,9.32026,25.236949,0.000427,25.109152,-1.4359,0.226,9.32061,9.32061
2202.00,9.32001,25.237075,0.000427,25.109195,-1.4361,0.226,9.32161,9.32161
2203.00,9.32030,25.236930,0.000420,25.109006,-1.4363,0.227,9.32149,9.32149
2204.00,9.32048,25.236982,0.000420,25.108943,-1.4366,0.227,9.32082,9.32082
2205.00,9.32023,25.237151,0.000422,25.108998,-1.4370,0.227,9.31962,9.31962
2206.00,9.31994,25.237125,0.000418,25.108913,-1.4373,0.227,9.31897,9.31897
2207.00,9.31931,25.237100,0.000415,25.108812,-1.4376,0.227,9.31772,9.31772
2208.00,9.31883,25.237173,0.000416,25.108843,-1.4378,0.227,9.31756,9.31756
2209.00,9.31879,25.237282,0.000419,25.108993,-1.4378,0.227,9.31749,9.31749
2210.00,9.31857,25.237348,0.000420,25.109038,-1.4377,0.227,9.31684,9.31684
2211.00,9.31872,25.237479,0.000419,25.109186,-1.4377,0.227,9.31554,9.31554
2212.00,9.31884,25.237556,0.000418,25.109209,-1.4379,0.227,9.31503,9.31503
2213.00,9.31829,25.237704,0.000416,25.109262,-1.4380,0.227,9.31457,9.31457
2214.00,9.31786,25.237674,0.000413,25.109162,-1.4383,0.227,9.31403,9.31403
2215.00,9.31776,25.237490,0.000407,25.109014,-1.4386,0.228,9.31498,9.31498
2216.00,9.31793,25.237490,0.000409,25.108969,-1.4387,0.228,9.31690,9.31690
2217.00,9.31815,25.237420,0.000409,25.108918,-1.4389,0.228,9.31882,9.31882
2218.00,9.31842,25.237463,0.000411,25.108990,-1.4392,0.228,9.32068,9.32068
2219.00,9.31833,25.237595,0.000413,25.109075,-1.4392,0.228,9.32269,9.32269
2220.00,9.31809,25.237852,0.000417,25.109226,-1.4394,0.228,9.32479,9.32479
2221.00,9.31849,25.237914,0.000418,25.109222,-1.4395,0.228,9.32640,9.32640
2222.00,9.31846,25.238121,0.000425,25.109311,-1.4396,0.228,9.32867,9.32867
2223.00,9.31853,25.238059,0.000419,25.109256,-1.4397,0.228,9.33024,9.33024
2224.00,9.31875,25.238051,0.000421,25.109234,-1.4399,0.228,9.33096,9.33096
2225.00,9.31929,25.237947,0.000420,25.109196,-1.4400,0.228,9.33004,9.33004
2226.00,9.32104,25.237927,0.000418,25.109225,-1.4403,0.228,9.32932,9.32932
2227.00,9.32256,25.237900,0.000414,25.109243,-1.4406,0.228,9.32788,9.32788
2228.00,9.32338,25.237942,0.000417,25.109240,-1.4408,0.228,9.32617,9.32617
2229.00,9.32483,25.238049,0.000417,25.109309,-1.4410,0.229,9.32477,9.32477
2230.00,9.32646,25.237980,0.000413,25.109162,-1.4411,0.229,9.32449,9.32449
2231.00,9.32740,25.238018,0.000414,25.109108,-1.4412,0.229,9.32372,9.32372
2232.00,9.32730,25.238175,0.000416,25.109203,-1.4414,0.229,9.32273,9.32273
2233.00,9.32793,25.238134,0.000415,25.109128,-1.4416,0.229,9.32257,9.32257
2234.00,9.32813,25.238308,0.000415,25.109286,-1.4418,0.229,9.32352,9.32352
2235.00,9.32727,25.238367,0.000415,25.109307,-1.4420,0.229,9.32500,9.32500
2236.00,9.32659,25.238461,0.000415,25.109384,-1.4423,0.229,9.32674,9.32674
2237.00,9.32653,25.238287,0.000411,25.109185,-1.4426,0.229,9.32888,9.32888
2238.00,9.32695,25.238195,0.000413,25.109079,-1.4429,0.229,9.33056,9.33056
2239.00,9.32736,25.238098,0.000416,25.108904,-1.4433,0.229,9.33049,9.33049
2240.00,9.32690,25.238411,0.000424,25.109175,-1.4435,0.229,9.32960,9.32960
2241.00,9.32624,25.238336,0.000421,25.109111,-1.4437,0.229,9.32872,9.32872
2242.00,9.32620,25.238439,0.000423,25.109179,-1.4438,0.229,9.32781,9.32781
2243.00,9.32626,25.238528,0.000421,25.109214,-1.4439,0.229,9.32704,9.32704
2244.00,9.32715,25.238595,0.000420,25.109306,-1.4440,0.229,9.32732,9.32732
2245.00,9.32731,25.238429,0.000414,25.109157,-1.4443,0.230,9.32706,9.32706
2246.00,9.32725,25.238474,0.000415,25.109173,-1.4446,0.230,9.32648,9.32648
2247.00,9.32729,25.238491,0.000417,25.109159,-1.4449,0.230,9.32523,9.32523
2248.00,9.32734,25.238679,0.000418,25.109317,-1.4451,0.230,9.32466,9.32466
2249.00,9.32736,25.238556,0.000414,25.109138,-1.4451,0.230,9.32426,9.32426
2250.00,9.32687,25.238619,0.000415,25.109149,-1.4452,0.230,9.32397,9.32397
2251.00,9.32664,25.238741,0.000420,25.109253,-1.4454,0.230,9.32424,9.32424
2252.00,9.32671,25.238971,0.000422,25.109433,-1.4456,0.230,9.32562,9.32562
2253.00,9.32710,25.238937,0.000420,25.109358,-1.4459,0.230,9.32704,9.32704
2254.00,9.32741,25.238915,0.000418,25.109331,-1.4460,0.230,9.32770,9.32770
2255.00,9.32715,25.239055,0.000418,25.109406,-1.4461,0.230,9.32937,9.32937
2256.00,9.32716,25.238934,0.000413,25.109208,-1.4461,0.230,9.33064,9.33064
2257.00,9.32751,25.238803,0.000411,25.109019,-1.4462,0.230,9.33118,9.33118
2258.00,9.32734,25.238929,0.000417,25.109127,-1.4463,0.230,9.33060,9.33060
2259.00,9.32738,25.238934,0.000417,25.109092,-1.4465,0.230,9.33088,9.33088
2260.00,9.32738,25.239018,0.000424,25.109147,-1.4468,0.230,9.32989,9.32989
2261.00,9.32741,25.239082,0.000425,25.109155,-1.4470,0.230,9.32903,9.32903
2262.00,9.32761,25.239247,0.000428,25.109312,-1.4471,0.230,9.32813,9.32813
2263.00,9.32778,25.239246,0.000423,25.109264,-1.4474,0.230,9.32799,9.32799
2264.00,9.32774,25.239491,0.000428,25.109436,-1.4477,0.231,9.32738,9.32738
2265.00,9.32769,25.239444,0.000423,25.109403,-1.4478,0.231,9.32783,9.32783
2266.00,9.32782,25.239462,0.000424,25.109385,-1.4481,0.231,9.32751,9.32751
2267.00,9.32789,25.239375,0.000422,25.109280,-1.4485,0.231,9.32639,9.32639
2268.00,9.32778,25.239464,0.000424,25.109292,-1.4489,0.231,9.32528,9.32528
2269.00,9.32763,25.239507,0.000425,25.109324,-1.4490,0.231,9.32445,9.32445
2270.00,9.32756,25.239557,0.000426,25.109279,-1.4493,0.231,9.32335,9.32335
2271.00,9.32771,25.239612,0.000426,25.109291,-1.4496,0.231,9.32362,9.32362
2272.00,9.32760,25.239710,0.000427,25.109323,-1.4496,0.231,9.32450,9.32450
2273.00,9.32734,25.239746,0.000427,25.109339,-1.4497,0.231,9.32595,9.32595
2274.00,9.32689,25.239658,0.000419,25.109204,-1.4498,0.232,9.32705,9.32705
2275.00,9.32629,25.239748,0.000418,25.109204,-1.4499,0.232,9.32772,9.32772
2276.00,9.32583,25.239823,0.000417,25.109229,-1.4501,0.232,9.32793,9.32793
2277.00,9.32589,25.239921,0.000419,25.109290,-1.4503,0.232,9.32782,9.32782
2278.00,9.32624,25.239901,0.000417,25.109241,-1.4506,0.232,9.32677,9.32677
2279.00,9.32635,25.239923,0.000421,25.109247,-1.4507,0.232,9.32667,9.32667
2280.00,9.32623,25.239927,0.000423,25.109272,-1.4510,0.232,9.32726,9.32726
2281.00,9.32647,25.240117,0.000430,25.109501,-1.4513,0.232,9.32722,9.32722
2282.00,9.32656,25.240132,0.000431,25.109528,-1.4514,0.232,9.32776,9.32776
2283.00,9.32663,25.240154,0.000432,25.109533,-1.4515,0.232,9.32867,9.32867
2284.00,9.32672,25.240281,0.000436,25.109581,-1.4518,0.232,9.32882,9.32882
2285.00,9.32675,25.240170,0.000433,25.109479,-1.4521,0.232,9.32851,9.32851
2286.00,9.32676,25.239963,0.000429,25.109229,-1.4524,0.232,9.32857,9.32857
2287.00,9.32706,25.239772,0.000424,25.109036,-1.4525,0.232,9.32824,9.32824
2288.00,9.32763,25.239766,0.000423,25.109017,-1.4526,0.232,9.32747,9.32747
2289.00,9.32777,25.239720,0.000423,25.108958,-1.4528,0.232,9.32702,9.32702
2290.00,9.32757,25.239768,0.000422,25.108980,-1.4529,0.232,9.32687,9.32687
2291.00,9.32756,25.239876,0.000423,25.109070,-1.4530,0.232,9.32647,9.32647
2292.00,9.32749,25.239987,0.000423,25.109091,-1.4534,0.232,9.32589,9.32589
2293.00,9.32726,25.239965,0.000423,25.109036,-1.4538,0.232,9.32529,9.32529
2294.00,9.32688,25.240101,0.000420,25.109129,-1.4541,0.232,9.32458,9.32458
2295.00,9.32671,25.240243,0.000420,25.109188,-1.4543,0.232,9.32409,9.32409
2296.00,9.32662,25.240317,0.000419,25.109233,-1.4545,0.233,9.32395,9.32395
2297.00,9.32655,25.240360,0.000421,25.109289,-1.4546,0.233,9.32359,9.32359
2298.00,9.32623,25.240436,0.000420,25.109333,-1.4549,0.233,9.32313,9.32313
2299.00,9.32603,25.240378,0.000420,25.109271,-1.4550,0.233,9.32236,9.32236
2300.00,9.32567,25.240237,0.000423,25.109183,-1.4551,0.233,9.32101,9.32101
2301.00,9.32531,25.240231,0.000426,25.109100,-1.4553,0.233,9.32044,9.32044
2302.00,9.32465,25.240312,0.000424,25.109071,-1.4553,0.233,9.32088,9.32088
2303.00,9.32420,25.240350,0.000424,25.109029,-1.4553,0.233,9.32228,9.32228
2304.00,9.32393,25.240508,0.000429,25.109126,-1.4555,0.233,9.32261,9.32261
2305.00,9.32347,25.240624,0.000424,25.109162,-1.4557,0.233,9.32304,9.32304
2306.00,9.32309,25.240731,0.000419,25.109235,-1.4560,0.233,9.32351,9.32351
2307.00,9.32241,25.240816,0.000421,25.109331,-1.4564,0.233,9.32416,9.32416
2308.00,9.32226,25.240888,0.000419,25.109381,-1.4568,0.233,9.32548,9.32548
2309.00,9.32168,25.240870,0.000412,25.109270,-1.4570,0.234,9.32735,9.32735
2310.00,9.32099,25.240841,0.000410,25.109189,-1.4572,0.234,9.32736,9.32736
2311.00,9.32212,25.240859,0.000410,25.109208,-1.4574,0.234,9.32520,9.32520
@16,2.0001,4.0, 2310.093 
2312.00,9.32370,25.240759,0.000407,25.109097,-1.4576,0.234,9.32116,9.32116
2313.00,9.32419,25.240908,0.000413,25.109217,-1.4578,0.234,9.31515,9.31515
2314.00,9.32309,25.240850,0.000414,25.109192,-1.4581,0.234,9.30944,9.30944
2315.00,9.32473,25.240994,0.000419,25.109323,-1.4583,0.234,9.30633,9.30633
2316.00,9.32621,25.241138,0.000423,25.109410,-1.4585,0.234,9.30464,9.30464
2317.00,9.32739,25.241277,0.000425,25.109526,-1.4586,0.234,9.30589,9.30589
2318.00,9.33009,25.241214,0.000423,25.109498,-1.4587,0.234,9.30852,9.30852
2319.00,9.32919,25.241242,0.000425,25.109572,-1.4588,0.234,9.31263,9.31263
2320.00,9.32146,25.241165,0.000424,25.109464,-1.4590,0.234,9.31610,9.31610
2321.00,9.31433,25.241153,0.000426,25.109388,-1.4592,0.234,9.31986,9.31986
2322.00,9.30711,25.241112,0.000430,25.109347,-1.4593,0.234,9.32177,9.32177
2323.00,9.30322,25.241113,0.000432,25.109291,-1.4595,0.234,9.32241,9.32241
2324.00,9.30383,25.241069,0.000428,25.109199,-1.4598,0.234,9.32162,9.32162
2325.00,9.30565,25.241012,0.000422,25.109165,-1.4600,0.234,9.32112,9.32112
2326.00,9.30802,25.240806,0.000414,25.108989,-1.4601,0.234,9.32104,9.32104
2327.00,9.31310,25.240900,0.000412,25.108986,-1.4601,0.234,9.32198,9.32198
2328.00,9.31590,25.240919,0.000408,25.108998,-1.4602,0.235,9.32386,9.32386
2329.00,9.32075,25.241099,0.000413,25.109093,-1.4601,0.235,9.32575,9.32575
2330.00,9.32217,25.241352,0.000422,25.109200,-1.4602,0.235,9.32786,9.32786
2331.00,9.32140,25.241520,0.000426,25.109307,-1.4604,0.235,9.32820,9.32820
2332.00,9.32141,25.241646,0.000425,25.109358,-1.4608,0.235,9.32688,9.32688
2333.00,9.32251,25.241618,0.000425,25.109240,-1.4611,0.234,9.32549,9.32549
2334.00,9.32349,25.241641,0.000422,25.109188,-1.4615,0.234,9.32490,9.32490
2335.00,9.32390,25.241687,0.000422,25.109216,-1.4617,0.235,9.32355,9.32355
2336.00,9.32461,25.241768,0.000423,25.109267,-1.4619,0.235,9.32209,9.32209
2337.00,9.32428,25.241750,0.000421,25.109262,-1.4620,0.235,9.32148,9.32148
2338.00,9.32420,25.242064,0.000429,25.109536,-1.4621,0.235,9.32085,9.32085
2339.00,9.32393,25.242112,0.000433,25.109608,-1.4623,0.235,9.31979,9.31979
2340.00,9.32450,25.241960,0.000430,25.109486,-1.4624,0.235,9.31922,9.31922
2341.00,9.32525,25.241904,0.000423,25.109416,-1.4625,0.235,9.31987,9.31987
2342.00,9.32464,25.241842,0.000422,25.109375,-1.4627,0.235,9.32038,9.32038
2343.00,9.32364,25.241579,0.000413,25.109121,-1.4629,0.235,9.32018,9.32018
2344.00,9.32326,25.241586,0.000412,25.109077,-1.4631,0.235,9.31986,9.31986
2345.00,9.32275,25.241753,0.000411,25.109166,-1.4634,0.236,9.31846,9.31846
2346.00,9.32192,25.241754,0.000412,25.109164,-1.4637,0.236,9.31622,9.31622
2347.00,9.32134,25.241895,0.000414,25.109185,-1.4640,0.236,9.31449,9.31449
2348.00,9.32049,25.242012,0.000417,25.109267,-1.4642,0.236,9.31312,9.31312
2349.00,9.31945,25.242067,0.000412,25.109234,-1.4645,0.236,9.31205,9.31205
2350.00,9.31864,25.242093,0.000415,25.109219,-1.4648,0.236,9.31133,9.31133
2351.00,9.31775,25.242254,0.000419,25.109294,-1.4651,0.236,9.31135,9.31135
2352.00,9.31725,25.242218,0.000417,25.109270,-1.4654,0.236,9.31072,9.31072
2353.00,9.31639,25.242273,0.000415,25.109281,-1.4656,0.236,9.31095,9.31095
2354.00,9.31594,25.242224,0.000413,25.109304,-1.4659,0.236,9.31052,9.31052
2355.00,9.31534,25.242352,0.000413,25.109409,-1.4661,0.236,9.31014,9.31014
2356.00,9.31475,25.242306,0.000414,25.109317,-1.4662,0.236,9.31062,9.31062
2357.00,9.31425,25.242339,0.000416,25.109352,-1.4664,0.236,9.31109,9.31109
2358.00,9.31395,25.242326,0.000416,25.109294,-1.4667,0.236,9.31064,9.31064
2359.00,9.31354,25.242490,0.000421,25.109354,-1.4670,0.236,9.31073,9.31073
2360.00,9.31306,25.242424,0.000420,25.109185,-1.4672,0.236,9.31131,9.31131
2361.00,9.31260,25.242511,0.000418,25.109255,-1.4675,0.236,9.31132,9.31132
2362.00,9.31204,25.242426,0.000416,25.109087,-1.4677,0.236,9.31167,9.31167
2363.00,9.31200,25.242481,0.000420,25.109116,-1.4678,0.236,9.31304,9.31304
2364.00,9.31183,25.242560,0.000420,25.109195,-1.4679,0.236,9.31355,9.31355
2365.00,9.31162,25.242674,0.000421,25.109325,-1.4679,0.236,9.31365,9.31365
2366.00,9.31173,25.242573,0.000418,25.109199,-1.4680,0.236,9.31402,9.31402
2367.00,9.31202,25.242854,0.000422,25.109422,-1.4681,0.236,9.31521,9.31521
2368.00,9.31235,25.242863,0.000417,25.109366,-1.4682,0.237,9.31546,9.31546
2369.00,9.31263,25.242822,0.000417,25.109285,-1.4684,0.237,9.31607,9.31607
2370.00,9.31279,25.242776,0.000416,25.109189,-1.4686,0.237,9.31683,9.31683
2371.00,9.31315,25.243028,0.000420,25.109319,-1.4689,0.237,9.31732,9.31732
2372.00,9.31355,25.242844,0.000417,25.109102,-1.4692,0.237,9.31731,9.31731
2373.00,9.31390,25.242930,0.000424,25.109187,-1.4695,0.237,9.31691,9.31691
2374.00,9.31422,25.242891,0.000425,25.109144,-1.4697,0.237,9.31730,9.31730
2375.00,9.31460,25.242920,0.000428,25.109172,-1.4699,0.237,9.31826,9.31826
2376.00,9.31506,25.242853,0.000432,25.109207,-1.4701,0.237,9.31848,9.31848
2377.00,9.31558,25.242992,0.000434,25.109359,-1.4705,0.237,9.31766,9.31766
2378.00,9.31572,25.242900,0.000431,25.109259,-1.4707,0.237,9.31809,9.31809
2379.00,9.31605,25.243131,0.000432,25.109424,-1.4709,0.237,9.31808,9.31808
2380.00,9.31633,25.243237,0.000429,25.109476,-1.4712,0.237,9.31697,9.31697
2381.00,9.31645,25.243183,0.000422,25.109310,-1.4715,0.237,9.31623,9.31623
2382.00,9.31656,25.243191,0.000419,25.109231,-1.4717,0.237,9.31635,9.31635
2383.00,9.31657,25.243260,0.000416,25.109234,-1.4720,0.237,9.31570,9.31570
2384.00,9.31667,25.243156,0.000413,25.109118,-1.4725,0.237,9.31499,9.31499
2385.00,9.31690,25.243122,0.000413,25.109046,-1.4730,0.237,9.31561,9.31561
2386.00,9.31695,25.243254,0.000415,25.109103,-1.4732,0.238,9.31595,9.31595
2387.00,9.31698,25.243388,0.000418,25.109179,-1.4735,0.238,9.31655,9.31655
2388.00,9.31703,25.243555,0.000422,25.109269,-1.4737,0.238,9.31778,9.31778
2389.00,9.31720,25.243827,0.000429,25.109417,-1.4737,0.238,9.31867,9.31867
2390.00,9.31730,25.243888,0.000428,25.109481,-1.4736,0.238,9.31854,9.31854
2391.00,9.31734,25.244007,0.000432,25.109619,-1.4736,0.238,9.31887,9.31887
2392.00,9.31743,25.244009,0.000431,25.109637,-1.4737,0.238,9.31910,9.31910
2393.00,9.31747,25.243861,0.000427,25.109449,-1.4737,0.238,9.31837,9.31837
2394.00,9.31743,25.243672,0.000417,25.109254,-1.4737,0.238,9.31776,9.31776
2395.00,9.31727,25.243669,0.000416,25.109211,-1.4738,0.238,9.31750,9.31750
2396.00,9.31705,25.243737,0.000418,25.109229,-1.4741,0.238,9.31676,9.31676
2397.00,9.31692,25.243649,0.000417,25.109104,-1.4743,0.238,9.31588,9.31588
2398.00,9.31694,25.243846,0.000418,25.109269,-1.4746,0.238,9.31576,9.31576
2399.00,9.31686,25.243840,0.000420,25.109264,-1.4751,0.238,9.31582,9.31582
2400.00,9.31673,25.243872,0.000419,25.109278,-1.4754,0.238,9.31484,9.31484
2401.00,9.31651,25.243863,0.000416,25.109266,-1.4756,0.238,9.31423,9.31423
2402.00,9.31645,25.243941,0.000415,25.109385,-1.4757,0.239,9.31428,9.31428
2403.00,9.31650,25.243839,0.000413,25.109304,-1.4757,0.239,9.31393,9.31393
2404.00,9.31639,25.244011,0.000413,25.109431,-1.4757,0.239,9.31300,9.31300
2405.00,9.31613,25.244053,0.000414,25.109452,-1.4758,0.239,9.31322,9.31322
2406.00,9.31601,25.244086,0.000416,25.109436,-1.4761,0.239,9.31398,9.31398
2407.00,9.31587,25.244236,0.000420,25.109436,-1.4763,0.238,9.31432,9.31432
2408.00,9.31545,25.244247,0.000417,25.109424,-1.4765,0.239,9.31529,9.31529
2409.00,9.31513,25.244132,0.000414,25.109321,-1.4769,0.239,9.31574,9.31574
2410.00,9.31533,25.244085,0.000411,25.109246,-1.4771,0.239,9.31558,9.31558
2411.00,9.31514,25.243947,0.000405,25.109053,-1.4773,0.239,9.31526,9.31526
2412.00,9.31486,25.243932,0.000404,25.109017,-1.4777,0.239,9.31494,9.31494
2413.00,9.31462,25.244216,0.000413,25.109231,-1.4780,0.239,9.31470,9.31470
2414.00,9.31448,25.244325,0.000416,25.109311,-1.4783,0.239,9.31580,9.31580
2415.00,9.31430,25.244512,0.000424,25.109462,-1.4785,0.239,9.31690,9.31690
2416.00,9.31421,25.244662,0.000425,25.109627,-1.4788,0.239,9.31724,9.31724
2417.00,9.31471,25.244630,0.000423,25.109552,-1.4787,0.239,9.31805,9.31805
2418.00,9.31518,25.244584,0.000420,25.109466,-1.4787,0.240,9.31794,9.31794
2419.00,9.31549,25.244626,0.000423,25.109425,-1.4787,0.239,9.31699,9.31699
2420.00,9.31581,25.244573,0.000421,25.109282,-1.4787,0.240,9.31681,9.31681
2421.00,9.31600,25.244676,0.000425,25.109308,-1.4788,0.240,9.31680,9.31680
2422.00,9.31613,25.244774,0.000431,25.109363,-1.4790,0.239,9.31642,9.31642
2423.00,9.31634,25.244774,0.000429,25.109333,-1.4793,0.240,9.31585,9.31585
2424.00,9.31632,25.244670,0.000422,25.109199,-1.4796,0.240,9.31554,9.31554
2425.00,9.31610,25.244431,0.000413,25.108988,-1.4799,0.240,9.31486,9.31486
2426.00,9.31593,25.244377,0.000411,25.108948,-1.4801,0.240,9.31426,9.31426
2427.00,9.31586,25.244389,0.000404,25.108986,-1.4805,0.240,9.31368,9.31368
2428.00,9.31555,25.244323,0.000403,25.108909,-1.4807,0.240,9.31299,9.31299
2429.00,9.31536,25.244306,0.000407,25.108875,-1.4808,0.240,9.31345,9.31345
2430.00,9.31554,25.244790,0.000418,25.109255,-1.4810,0.240,9.31389,9.31389
2431.00,9.31572,25.244746,0.000417,25.109123,-1.4812,0.240,9.31500,9.31500
2432.00,9.31593,25.244750,0.000416,25.108985,-1.4813,0.240,9.31588,9.31588
2433.00,9.31591,25.245063,0.000421,25.109188,-1.4815,0.240,9.31761,9.31761
2434.00,9.31586,25.245254,0.000419,25.109244,-1.4815,0.241,9.31898,9.31898
2435.00,9.31621,25.245201,0.000421,25.109139,-1.4816,0.241,9.31952,9.31952
2436.00,9.31643,25.245264,0.000421,25.109185,-1.4818,0.241,9.32007,9.32007
2437.00,9.31647,25.245345,0.000425,25.109280,-1.4820,0.241,9.31948,9.31948
2438.00,9.31633,25.245174,0.000422,25.109139,-1.4823,0.241,9.31957,9.31957
2439.00,9.31639,25.245218,0.000427,25.109188,-1.4825,0.240,9.31903,9.31903
2440.00,9.31666,25.245110,0.000421,25.109102,-1.4827,0.240,9.31938,9.31938
2441.00,9.31681,25.245097,0.000421,25.109038,-1.4829,0.241,9.31916,9.31916
2442.00,9.31717,25.245159,0.000419,25.109027,-1.4830,0.241,9.31944,9.31944
2443.00,9.31747,25.245251,0.000416,25.109027,-1.4832,0.241,9.31789,9.31789
2444.00,9.31740,25.245322,0.000417,25.109073,-1.4835,0.241,9.31675,9.31675
2445.00,9.31755,25.245502,0.000423,25.109099,-1.4838,0.241,9.31675,9.31675
2446.00,9.31765,25.245605,0.000424,25.109164,-1.4840,0.241,9.31664,9.31664
2447.00,9.31779,25.245545,0.000426,25.109111,-1.4842,0.241,9.31667,9.31667
2448.00,9.31799,25.245643,0.000430,25.109156,-1.4844,0.241,9.31761,9.31761
2449.00,9.31833,25.245645,0.000426,25.109109,-1.4847,0.241,9.31895,9.31895
2450.00,9.31847,25.245470,0.000415,25.109003,-1.4850,0.241,9.31911,9.31911
2451.00,9.31822,25.245469,0.000415,25.108973,-1.4852,0.241,9.31950,9.31950
2452.00,9.31799,25.245454,0.000413,25.108974,-1.4856,0.242,9.31978,9.31978
2453.00,9.31820,25.245406,0.000409,25.108909,-1.4859,0.242,9.32003,9.32003
2454.00,9.31847,25.245364,0.000408,25.108836,-1.4861,0.242,9.31900,9.31900
2455.00,9.31861,25.245437,0.000411,25.108877,-1.4863,0.242,9.31779,9.31779
2456.00,9.31840,25.245453,0.000409,25.108876,-1.4864,0.242,9.31644,9.31644
2457.00,9.31819,25.245492,0.000405,25.108831,-1.4865,0.242,9.31647,9.31647
2458.00,9.31867,25.245561,0.000402,25.108910,-1.4865,0.242,9.31883,9.31883
2459.00,9.31933,25.245588,0.000400,25.108933,-1.4866,0.243,9.32217,9.32217
2460.00,9.31969,25.245773,0.000405,25.109059,-1.4866,0.243,9.32417,9.32417
2461.00,9.32013,25.245901,0.000409,25.109118,-1.4866,0.243,9.32468,9.32468
@17,2.0001,4.0, 2460.022 
2462.00,9.31886,25.245895,0.000414,25.109106,-1.4867,0.242,9.32263,9.32263
2463.00,9.31786,25.245741,0.000414,25.108927,-1.4870,0.242,9.31744,9.31744
2464.00,9.31625,25.245917,0.000420,25.109074,-1.4874,0.242,9.31190,9.31190
2465.00,9.31510,25.245790,0.000415,25.108978,-1.4877,0.242,9.30780,9.30780
2466.00,9.31493,25.245758,0.000413,25.108932,-1.4881,0.242,9.30506,9.30506
2467.00,9.31929,25.245841,0.000412,25.108971,-1.4884,0.242,9.30469,9.30469
2468.00,9.32995,25.246014,0.000412,25.109073,-1.4886,0.243,9.30651,9.30651
2469.00,9.33118,25.245922,0.000408,25.108923,-1.4887,0.243,9.30974,9.30974
2470.00,9.32468,25.245957,0.000410,25.108758,-1.4888,0.243,9.31386,9.31386
2471.00,9.31686,25.246058,0.000412,25.108838,-1.4889,0.243,9.31821,9.31821
2472.00,9.30893,25.246109,0.000412,25.108886,-1.4889,0.243,9.32148,9.32148
2473.00,9.30516,25.246194,0.000416,25.108954,-1.4890,0.243,9.32347,9.32347
2474.00,9.30466,25.246347,0.000418,25.109089,-1.4892,0.243,9.32452,9.32452
2475.00,9.30436,25.246450,0.000419,25.109323,-1.4894,0.243,9.32496,9.32496
2476.00,9.30419,25.246304,0.000415,25.109182,-1.4896,0.243,9.32522,9.32522
2477.00,9.30740,25.246383,0.000417,25.109241,-1.4898,0.243,9.32615,9.32615
2478.00,9.31379,25.246385,0.000422,25.109239,-1.4900,0.243,9.32706,9.32706
2479.00,9.32074,25.246128,0.000418,25.109004,-1.4900,0.243,9.32802,9.32802
2480.00,9.32372,25.246219,0.000419,25.109087,-1.4902,0.243,9.32900,9.32900
2481.00,9.32376,25.246358,0.000423,25.109209,-1.4905,0.243,9.32966,9.32966
2482.00,9.32442,25.246436,0.000425,25.109205,-1.4908,0.243,9.32986,9.32986
2483.00,9.32503,25.246456,0.000421,25.109193,-1.4911,0.243,9.32970,9.32970
2484.00,9.32583,25.246841,0.000429,25.109459,-1.4914,0.243,9.32947,9.32947
2485.00,9.32659,25.246925,0.000430,25.109415,-1.4916,0.243,9.32784,9.32784
2486.00,9.32688,25.247086,0.000429,25.109521,-1.4917,0.243,9.32635,9.32635
2487.00,9.32689,25.247024,0.000428,25.109439,-1.4918,0.243,9.32439,9.32439
2488.00,9.32633,25.247047,0.000426,25.109403,-1.4920,0.244,9.32171,9.32171
2489.00,9.32575,25.246803,0.000417,25.109214,-1.4921,0.244,9.31942,9.31942
2490.00,9.32561,25.246748,0.000417,25.109181,-1.4923,0.244,9.31780,9.31780
2491.00,9.32584,25.246687,0.000418,25.109054,-1.4926,0.244,9.31672,9.31672
2492.00,9.32585,25.246725,0.000415,25.109098,-1.4928,0.244,9.31544,9.31544
2493.00,9.32567,25.246700,0.000413,25.109077,-1.4931,0.244,9.31613,9.31613
2494.00,9.32497,25.246829,0.000416,25.109154,-1.4933,0.244,9.31623,9.31623
2495.00,9.32349,25.246830,0.000411,25.109051,-1.4935,0.244,9.31685,9.31685
2496.00,9.32173,25.246982,0.000413,25.109096,-1.4937,0.244,9.31691,9.31691
2497.00,9.32042,25.247143,0.000415,25.109134,-1.4939,0.244,9.31819,9.31819
2498.00,9.31919,25.247127,0.000413,25.109057,-1.4939,0.245,9.31795,9.31795
2499.00,9.31896,25.247169,0.000417,25.109047,-1.4941,0.244,9.31813,9.31813
2500.00,9.31881,25.247249,0.000421,25.109133,-1.4943,0.244,9.31786,9.31786
2501.00,9.31867,25.247249,0.000420,25.109134,-1.4944,0.244,9.31756,9.31756
2502.00,9.31845,25.247251,0.000421,25.109136,-1.4946,0.244,9.31735,9.31735
2503.00,9.31749,25.247329,0.000422,25.109176,-1.4948,0.244,9.31705,9.31705
2504.00,9.31720,25.247414,0.000417,25.109191,-1.4950,0.245,9.31637,9.31637
2505.00,9.31709,25.247487,0.000416,25.109211,-1.4952,0.245,9.31651,9.31651
2506.00,9.31711,25.247543,0.000416,25.109219,-1.4954,0.245,9.31714,9.31714
2507.00,9.31709,25.247627,0.000419,25.109256,-1.4955,0.245,9.31730,9.31730
2508.00,9.31709,25.247744,0.000422,25.109303,-1.4955,0.245,9.31751,9.31751
2509.00,9.31716,25.247789,0.000423,25.109304,-1.4957,0.245,9.31784,9.31784
2510.00,9.31720,25.247762,0.000420,25.109203,-1.4960,0.245,9.31787,9.31787
2511.00,9.31733,25.247807,0.000418,25.109222,-1.4962,0.245,9.31785,9.31785
2512.00,9.31743,25.247807,0.000416,25.109156,-1.4965,0.245,9.31734,9.31734
2513.00,9.31755,25.247818,0.000415,25.109115,-1.4968,0.245,9.31767,9.31767
2514.00,9.31750,25.247934,0.000419,25.109197,-1.4969,0.245,9.31754,9.31754
2515.00,9.31745,25.247906,0.000418,25.109192,-1.4970,0.245,9.31648,9.31648
2516.00,9.31723,25.247787,0.000416,25.109103,-1.4971,0.245,9.31570,9.31570
2517.00,9.31693,25.247611,0.000409,25.108991,-1.4973,0.246,9.31527,9.31527
2518.00,9.31675,25.247588,0.000408,25.109006,-1.4975,0.246,9.31464,9.31464
2519.00,9.31661,25.247403,0.000407,25.108885,-1.4977,0.246,9.31412,9.31412
2520.00,9.31636,25.247384,0.000408,25.108836,-1.4980,0.246,9.31438,9.31438
2521.00,9.31630,25.247534,0.000411,25.108893,-1.4984,0.246,9.31442,9.31442
2522.00,9.31624,25.247719,0.000417,25.108991,-1.4986,0.245,9.31485,9.31485
2523.00,9.31624,25.247767,0.000417,25.108970,-1.4988,0.246,9.31562,9.31562
2524.00,9.31632,25.247756,0.000413,25.108882,-1.4990,0.246,9.31659,9.31659
2525.00,9.31647,25.247933,0.000418,25.109054,-1.4991,0.246,9.31691,9.31691
2526.00,9.31637,25.247882,0.000417,25.109066,-1.4992,0.246,9.31720,9.31720
2527.00,9.31623,25.247986,0.000419,25.109182,-1.4995,0.246,9.31732,9.31732
2528.00,9.31615,25.248029,0.000419,25.109200,-1.4997,0.246,9.31632,9.31632
2529.00,9.31592,25.248151,0.000422,25.109297,-1.5001,0.246,9.31459,9.31459
2530.00,9.31549,25.248191,0.000421,25.109289,-1.5003,0.246,9.31324,9.31324
2531.00,9.31508,25.248328,0.000421,25.109358,-1.5007,0.246,9.31198,9.31198
2532.00,9.31482,25.248225,0.000417,25.109243,-1.5010,0.246,9.31065,9.31065
2533.00,9.31439,25.248203,0.000419,25.109229,-1.5014,0.246,9.31063,9.31063
2534.00,9.31434,25.248221,0.000421,25.109185,-1.5016,0.246,9.31234,9.31234
2535.00,9.31446,25.248287,0.000422,25.109239,-1.5017,0.246,9.31383,9.31383
2536.00,9.31451,25.248278,0.000423,25.109154,-1.5020,0.246,9.31506,9.31506
2537.00,9.31451,25.248470,0.000425,25.109251,-1.5020,0.246,9.31585,9.31585
2538.00,9.31449,25.248569,0.000421,25.109305,-1.5020,0.246,9.31587,9.31587
2539.00,9.31449,25.248608,0.000420,25.109341,-1.5023,0.247,9.31527,9.31527
2540.00,9.31452,25.248590,0.000417,25.109286,-1.5026,0.247,9.31475,9.31475
2541.00,9.31393,25.248504,0.000412,25.109173,-1.5027,0.247,9.31436,9.31436
2542.00,9.31347,25.248490,0.000412,25.109142,-1.5027,0.247,9.31448,9.31448
2543.00,9.31321,25.248546,0.000414,25.109180,-1.5027,0.247,9.31448,9.31448
2544.00,9.31349,25.248639,0.000416,25.109249,-1.5029,0.247,9.31297,9.31297
2545.00,9.31359,25.248610,0.000415,25.109193,-1.5031,0.247,9.31171,9.31171
2546.00,9.31358,25.248724,0.000415,25.109294,-1.5033,0.247,9.31123,9.31123
2547.00,9.31305,25.248711,0.000418,25.109232,-1.5037,0.247,9.31139,9.31139
2548.00,9.31311,25.248768,0.000419,25.109238,-1.5040,0.247,9.31228,9.31228
2549.00,9.31351,25.248860,0.000418,25.109262,-1.5042,0.247,9.31475,9.31475
2550.00,9.31396,25.248814,0.000419,25.109174,-1.5045,0.248,9.31702,9.31702
2551.00,9.31427,25.248869,0.000420,25.109186,-1.5047,0.248,9.31749,9.31749
2552.00,9.31384,25.248891,0.000418,25.109196,-1.5049,0.248,9.31756,9.31756
2553.00,9.31360,25.248814,0.000417,25.109086,-1.5052,0.248,9.31680,9.31680
2554.00,9.31428,25.248684,0.000414,25.108994,-1.5053,0.248,9.31526,9.31526
2555.00,9.31431,25.248850,0.000415,25.109131,-1.5054,0.248,9.31426,9.31426
2556.00,9.31434,25.248819,0.000415,25.109079,-1.5056,0.248,9.31476,9.31476
2557.00,9.31436,25.248856,0.000412,25.109095,-1.5059,0.248,9.31414,9.31414
2558.00,9.31455,25.249099,0.000415,25.109281,-1.5061,0.248,9.31308,9.31308
2559.00,9.31439,25.249139,0.000416,25.109235,-1.5064,0.248,9.31225,9.31225
2560.00,9.31448,25.249220,0.000416,25.109260,-1.5065,0.248,9.31163,9.31163
2561.00,9.31401,25.249334,0.000415,25.109399,-1.5067,0.248,9.31131,9.31131
2562.00,9.31362,25.249319,0.000411,25.109388,-1.5068,0.249,9.31164,9.31164
2563.00,9.31371,25.249234,0.000412,25.109287,-1.5070,0.249,9.31306,9.31306
2564.00,9.31416,25.249329,0.000414,25.109363,-1.5074,0.249,9.31445,9.31445
2565.00,9.31454,25.249287,0.000413,25.109308,-1.5078,0.249,9.31559,9.31559
2566.00,9.31412,25.249152,0.000413,25.109144,-1.5082,0.249,9.31573,9.31573
2567.00,9.31344,25.249328,0.000423,25.109242,-1.5085,0.249,9.31648,9.31648
2568.00,9.31369,25.249427,0.000426,25.109326,-1.5086,0.249,9.31717,9.31717
2569.00,9.31400,25.249432,0.000423,25.109278,-1.5086,0.249,9.31766,9.31766
2570.00,9.31411,25.249590,0.000425,25.109364,-1.5088,0.249,9.31789,9.31789
2571.00,9.31450,25.249695,0.000428,25.109367,-1.5091,0.249,9.31778,9.31778
2572.00,9.31482,25.249777,0.000428,25.109442,-1.5094,0.249,9.31610,9.31610
2573.00,9.31444,25.249702,0.000422,25.109303,-1.5099,0.249,9.31370,9.31370
2574.00,9.31408,25.249759,0.000424,25.109379,-1.5102,0.249,9.31125,9.31125
2575.00,9.31387,25.249705,0.000426,25.109313,-1.5104,0.249,9.30880,9.30880
2576.00,9.31386,25.249765,0.000426,25.109353,-1.5105,0.249,9.30664,9.30664
2577.00,9.31444,25.249635,0.000421,25.109170,-1.5106,0.249,9.30579,9.30579
2578.00,9.31471,25.249733,0.000421,25.109266,-1.5107,0.249,9.30537,9.30537
2579.00,9.31461,25.249861,0.000422,25.109347,-1.5109,0.249,9.30477,9.30477
2580.00,9.31423,25.249836,0.000422,25.109327,-1.5112,0.249,9.30420,9.30420
2581.00,9.31339,25.249951,0.000423,25.109427,-1.5115,0.249,9.30323,9.30323
2582.00,9.31152,25.250026,0.000424,25.109516,-1.5118,0.249,9.30201,9.30201
2583.00,9.31025,25.250005,0.000426,25.109480,-1.5122,0.249,9.30132,9.30132
2584.00,9.30915,25.250110,0.000430,25.109525,-1.5124,0.249,9.30119,9.30119
2585.00,9.30790,25.250048,0.000424,25.109391,-1.5125,0.249,9.30168,9.30168
2586.00,9.30710,25.249923,0.000418,25.109221,-1.5125,0.250,9.30300,9.30300
2587.00,9.30685,25.249883,0.000418,25.109150,-1.5126,0.250,9.30460,9.30460
2588.00,9.30620,25.250079,0.000419,25.109270,-1.5127,0.250,9.30570,9.30570
2589.00,9.30486,25.249842,0.000413,25.109033,-1.5128,0.250,9.30638,9.30638
2590.00,9.30465,25.249937,0.000414,25.109104,-1.5130,0.250,9.30619,9.30619
2591.00,9.30459,25.250114,0.000416,25.109180,-1.5130,0.250,9.30678,9.30678
2592.00,9.30454,25.250239,0.000416,25.109167,-1.5131,0.250,9.30677,9.30677
2593.00,9.30439,25.250171,0.000412,25.109081,-1.5133,0.250,9.30579,9.30579
2594.00,9.30451,25.250378,0.000412,25.109160,-1.5134,0.250,9.30536,9.30536
2595.00,9.30446,25.250584,0.000415,25.109347,-1.5136,0.250,9.30538,9.30538
2596.00,9.30438,25.250620,0.000418,25.109469,-1.5138,0.250,9.30445,9.30445
2597.00,9.30439,25.250632,0.000418,25.109494,-1.5141,0.250,9.30431,9.30431
2598.00,9.30458,25.250617,0.000416,25.109395,-1.5143,0.250,9.30593,9.30593
2599.00,9.30487,25.250640,0.000417,25.109422,-1.5146,0.250,9.30728,9.30728
2600.00,9.30525,25.250515,0.000411,25.109246,-1.5149,0.250,9.30869,9.30869
2601.00,9.30581,25.250615,0.000408,25.109266,-1.5153,0.251,9.31042,9.31042
2602.00,9.30645,25.250691,0.000407,25.109333,-1.5155,0.251,9.31177,9.31177
2603.00,9.30710,25.250775,0.000410,25.109384,-1.5157,0.251,9.31264,9.31264
2604.00,9.30756,25.250752,0.000407,25.109282,-1.5160,0.251,9.31297,9.31297
2605.00,9.30770,25.250948,0.000410,25.109354,-1.5162,0.251,9.31261,9.31261
2606.00,9.30786,25.250876,0.000410,25.109222,-1.5163,0.251,9.31265,9.31265
2607.00,9.30814,25.250903,0.000410,25.109203,-1.5165,0.251,9.31235,9.31235
2608.00,9.30865,25.250926,0.000411,25.109220,-1.5166,0.251,9.31319,9.31319
2609.00,9.30996,25.250814,0.000408,25.109117,-1.5168,0.251,9.31553,9.31553
2610.00,9.31163,25.250799,0.000411,25.109141,-1.5169,0.251,9.31661,9.31661
2611.00,9.31265,25.250842,0.000410,25.109143,-1.5171,0.251,9.31565,9.31565
2612.00,9.31393,25.250842,0.000411,25.109108,-1.5172,0.251,9.31409,9.31409
@18,2.0001,4.0, 2610.077 
2613.00,9.31448,25.250834,0.000409,25.109043,-1.5175,0.252,9.31070,9.31070
2614.00,9.31256,25.251193,0.000418,25.109340,-1.5178,0.252,9.30618,9.30618
2615.00,9.31289,25.251140,0.000418,25.109288,-1.5180,0.252,9.30395,9.30395
2616.00,9.31488,25.251121,0.000421,25.109277,-1.5182,0.252,9.30336,9.30336
2617.00,9.31538,25.251046,0.000422,25.109190,-1.5184,0.251,9.30419,9.30419
2618.00,9.31754,25.251099,0.000421,25.109254,-1.5186,0.252,9.30571,9.30571
2619.00,9.32080,25.251066,0.000420,25.109212,-1.5186,0.252,9.30877,9.30877
2620.00,9.31510,25.251112,0.000415,25.109166,-1.5188,0.252,9.31231,9.31231
2621.00,9.30837,25.251037,0.000411,25.109022,-1.5190,0.252,9.31560,9.31560
2622.00,9.30450,25.251181,0.000411,25.109081,-1.5193,0.252,9.31892,9.31892
2623.00,9.30328,25.251158,0.000410,25.108985,-1.5197,0.252,9.32216,9.32216
2624.00,9.30405,25.251092,0.000409,25.108904,-1.5199,0.252,9.32371,9.32371
2625.00,9.30508,25.251185,0.000413,25.108971,-1.5202,0.252,9.32416,9.32416
2626.00,9.30585,25.251473,0.000418,25.109167,-1.5203,0.252,9.32500,9.32500
2627.00,9.30787,25.251535,0.000418,25.109192,-1.5204,0.252,9.32463,9.32463
2628.00,9.31013,25.251602,0.000422,25.109254,-1.5206,0.252,9.32481,9.32481
2629.00,9.31604,25.251692,0.000422,25.109290,-1.5207,0.252,9.32619,9.32619
2630.00,9.31974,25.251697,0.000421,25.109246,-1.5208,0.252,9.32778,9.32778
2631.00,9.32181,25.251705,0.000420,25.109225,-1.5210,0.252,9.32828,9.32828
2632.00,9.32252,25.251721,0.000419,25.109213,-1.5213,0.252,9.32906,9.32906
2633.00,9.32299,25.251810,0.000418,25.109161,-1.5216,0.253,9.32920,9.32920
2634.00,9.32409,25.251809,0.000418,25.109098,-1.5219,0.253,9.32823,9.32823
2635.00,9.32490,25.251821,0.000420,25.109147,-1.5223,0.253,9.32675,9.32675
2636.00,9.32566,25.251797,0.000422,25.109165,-1.5226,0.253,9.32517,9.32517
2637.00,9.32653,25.251807,0.000425,25.109173,-1.5227,0.253,9.32444,9.32444
2638.00,9.32691,25.251768,0.000426,25.109214,-1.5229,0.252,9.32363,9.32363
2639.00,9.32694,25.251785,0.000427,25.109207,-1.5233,0.253,9.32212,9.32212
2640.00,9.32630,25.251871,0.000427,25.109230,-1.5235,0.253,9.32107,9.32107
2641.00,9.32583,25.251827,0.000422,25.109136,-1.5237,0.253,9.32001,9.32001
2642.00,9.32520,25.251846,0.000423,25.109096,-1.5240,0.253,9.31837,9.31837
2643.00,9.32479,25.251969,0.000425,25.109226,-1.5242,0.253,9.31697,9.31697
2644.00,9.32466,25.252051,0.000425,25.109291,-1.5243,0.253,9.31655,9.31655
2645.00,9.32427,25.252075,0.000424,25.109311,-1.5244,0.253,9.31627,9.31627
2646.00,9.32324,25.252176,0.000426,25.109407,-1.5245,0.253,9.31605,9.31605
2647.00,9.32241,25.252218,0.000422,25.109443,-1.5247,0.253,9.31621,9.31621
2648.00,9.32123,25.252164,0.000417,25.109331,-1.5249,0.253,9.31573,9.31573
2649.00,9.32023,25.252216,0.000416,25.109318,-1.5251,0.253,9.31629,9.31629
2650.00,9.31946,25.252207,0.000418,25.109244,-1.5253,0.253,9.31613,9.31613
2651.00,9.31894,25.252298,0.000419,25.109279,-1.5253,0.253,9.31638,9.31638
2652.00,9.31878,25.252252,0.000417,25.109196,-1.5255,0.253,9.31627,9.31627
2653.00,9.31840,25.252175,0.000417,25.109122,-1.5257,0.253,9.31616,9.31616
2654.00,9.31768,25.252127,0.000419,25.109118,-1.5259,0.253,9.31393,9.31393
2655.00,9.31683,25.252175,0.000416,25.109132,-1.5261,0.253,9.31227,9.31227
2656.00,9.31616,25.252099,0.000412,25.109053,-1.5263,0.254,9.31129,9.31129
2657.00,9.31548,25.252163,0.000414,25.109082,-1.5265,0.253,9.31072,9.31072
2658.00,9.31490,25.252383,0.000416,25.109193,-1.5267,0.254,9.31052,9.31052
2659.00,9.31455,25.252497,0.000412,25.109269,-1.5271,0.254,9.31143,9.31143
2660.00,9.31433,25.252522,0.000408,25.109222,-1.5275,0.254,9.31226,9.31226
2661.00,9.31419,25.252733,0.000411,25.109403,-1.5279,0.254,9.31287,9.31287
2662.00,9.31385,25.252964,0.000414,25.109587,-1.5281,0.254,9.31367,9.31367
2663.00,9.31355,25.252918,0.000414,25.109549,-1.5283,0.254,9.31424,9.31424
2664.00,9.31347,25.252818,0.000413,25.109429,-1.5283,0.254,9.31494,9.31494
2665.00,9.31373,25.252853,0.000417,25.109481,-1.5283,0.254,9.31535,9.31535
2666.00,9.31393,25.252749,0.000413,25.109290,-1.5283,0.254,9.31540,9.31540
2667.00,9.31384,25.252617,0.000408,25.109149,-1.5286,0.254,9.31385,9.31385
2668.00,9.31355,25.252533,0.000407,25.109051,-1.5288,0.254,9.31281,9.31281
2669.00,9.31325,25.252550,0.000406,25.109039,-1.5290,0.254,9.31171,9.31171
2670.00,9.31285,25.252651,0.000404,25.109135,-1.5292,0.255,9.31095,9.31095
2671.00,9.31256,25.252608,0.000407,25.109139,-1.5293,0.255,9.31023,9.31023
2672.00,9.31230,25.252616,0.000410,25.109112,-1.5295,0.254,9.31070,9.31070
2673.00,9.31222,25.252751,0.000410,25.109237,-1.5296,0.254,9.31148,9.31148
2674.00,9.31259,25.252794,0.000410,25.109241,-1.5298,0.254,9.31156,9.31156
2675.00,9.31276,25.252700,0.000410,25.109110,-1.5301,0.254,9.31210,9.31210
2676.00,9.31281,25.252757,0.000406,25.109111,-1.5303,0.255,9.31231,9.31231
2677.00,9.31278,25.252788,0.000406,25.109105,-1.5305,0.255,9.31242,9.31242
2678.00,9.31267,25.252810,0.000408,25.109004,-1.5306,0.255,9.31188,9.31188
2679.00,9.31272,25.252869,0.000409,25.109007,-1.5308,0.255,9.31306,9.31306
2680.00,9.31290,25.252823,0.000409,25.108905,-1.5310,0.255,9.31337,9.31337
2681.00,9.31297,25.252858,0.000414,25.108924,-1.5312,0.255,9.31398,9.31398
2682.00,9.31299,25.252876,0.000417,25.108942,-1.5315,0.255,9.31496,9.31496
2683.00,9.31302,25.252955,0.000419,25.109035,-1.5319,0.255,9.31593,9.31593
2684.00,9.31301,25.252998,0.000418,25.109023,-1.5321,0.255,9.31552,9.31552
2685.00,9.31298,25.253119,0.000421,25.109173,-1.5323,0.255,9.31563,9.31563
2686.00,9.31317,25.253133,0.000416,25.109143,-1.5325,0.255,9.31696,9.31696
2687.00,9.31352,25.253301,0.000412,25.109204,-1.5328,0.255,9.31754,9.31754
2688.00,9.31394,25.253255,0.000412,25.109152,-1.5329,0.255,9.31797,9.31797
2689.00,9.31449,25.253295,0.000413,25.109183,-1.5332,0.255,9.31814,9.31814
2690.00,9.31470,25.253358,0.000411,25.109237,-1.5335,0.256,9.31795,9.31795
2691.00,9.31496,25.253402,0.000413,25.109233,-1.5337,0.256,9.31679,9.31679
2692.00,9.31519,25.253364,0.000414,25.109220,-1.5339,0.256,9.31525,9.31525
2693.00,9.31511,25.253356,0.000411,25.109210,-1.5341,0.256,9.31406,9.31406
2694.00,9.31522,25.253422,0.000412,25.109244,-1.5343,0.256,9.31337,9.31337
2695.00,9.31551,25.253533,0.000412,25.109240,-1.5345,0.256,9.31291,9.31291
2696.00,9.31559,25.253675,0.000414,25.109352,-1.5347,0.256,9.31223,9.31223
2697.00,9.31551,25.253478,0.000407,25.109106,-1.5348,0.256,9.31316,9.31316
2698.00,9.31541,25.253669,0.000411,25.109188,-1.5351,0.256,9.31430,9.31430
2699.00,9.31536,25.253639,0.000410,25.109145,-1.5353,0.256,9.31488,9.31488
2700.00,9.31551,25.253606,0.000412,25.109078,-1.5355,0.256,9.31526,9.31526
2701.00,9.31547,25.253472,0.000410,25.108969,-1.5356,0.256,9.31523,9.31523
2702.00,9.31521,25.253727,0.000413,25.109186,-1.5359,0.256,9.31422,9.31422
2703.00,9.31490,25.253573,0.000404,25.109040,-1.5362,0.256,9.31271,9.31271
2704.00,9.31464,25.253642,0.000404,25.109112,-1.5364,0.256,9.31122,9.31122
2705.00,9.31432,25.253694,0.000406,25.109157,-1.5365,0.256,9.31045,9.31045
2706.00,9.31367,25.253796,0.000407,25.109153,-1.5368,0.256,9.31028,9.31028
2707.00,9.31316,25.253786,0.000407,25.109135,-1.5370,0.256,9.31015,9.31015
2708.00,9.31288,25.253963,0.000414,25.109187,-1.5372,0.256,9.30975,9.30975
2709.00,9.31261,25.254093,0.000413,25.109161,-1.5374,0.257,9.31064,9.31064
2710.00,9.31228,25.254120,0.000411,25.109117,-1.5377,0.257,9.31176,9.31176
2711.00,9.31244,25.254193,0.000413,25.109175,-1.5381,0.257,9.31252,9.31252
2712.00,9.31260,25.254291,0.000412,25.109187,-1.5383,0.257,9.31333,9.31333
2713.00,9.31275,25.254341,0.000409,25.109268,-1.5385,0.257,9.31433,9.31433
2714.00,9.31288,25.254389,0.000411,25.109331,-1.5385,0.257,9.31533,9.31533
2715.00,9.31311,25.254364,0.000407,25.109289,-1.5386,0.258,9.31528,9.31528
2716.00,9.31323,25.254412,0.000408,25.109297,-1.5387,0.258,9.31566,9.31566
2717.00,9.31289,25.254408,0.000408,25.109275,-1.5389,0.258,9.31673,9.31673
2718.00,9.31257,25.254524,0.000415,25.109321,-1.5391,0.258,9.31808,9.31808
2719.00,9.31268,25.254493,0.000414,25.109251,-1.5395,0.258,9.31808,9.31808
2720.00,9.31344,25.254520,0.000418,25.109241,-1.5397,0.258,9.31833,9.31833
2721.00,9.31403,25.254717,0.000420,25.109397,-1.5400,0.258,9.31837,9.31837
2722.00,9.31431,25.254860,0.000427,25.109503,-1.5403,0.257,9.31780,9.31780
2723.00,9.31481,25.254711,0.000422,25.109314,-1.5405,0.257,9.31687,9.31687
2724.00,9.31529,25.254815,0.000421,25.109312,-1.5406,0.257,9.31683,9.31683
2725.00,9.31552,25.255058,0.000423,25.109436,-1.5408,0.258,9.31674,9.31674
2726.00,9.31595,25.254932,0.000418,25.109230,-1.5408,0.258,9.31623,9.31623
2727.00,9.31655,25.254970,0.000410,25.109207,-1.5408,0.258,9.31603,9.31603
2728.00,9.31661,25.255095,0.000409,25.109294,-1.5408,0.258,9.31454,9.31454
2729.00,9.31649,25.255099,0.000410,25.109393,-1.5410,0.258,9.31226,9.31226
2730.00,9.31601,25.255048,0.000408,25.109436,-1.5411,0.259,9.30959,9.30959
2731.00,9.31570,25.255143,0.000410,25.109488,-1.5412,0.259,9.30709,9.30709
2732.00,9.31523,25.255174,0.000416,25.109450,-1.5415,0.258,9.30449,9.30449
2733.00,9.31497,25.255283,0.000418,25.109491,-1.5418,0.258,9.30391,9.30391
2734.00,9.31439,25.255253,0.000419,25.109321,-1.5421,0.258,9.30461,9.30461
2735.00,9.31359,25.255228,0.000420,25.109252,-1.5424,0.258,9.30638,9.30638
2736.00,9.31283,25.255230,0.000419,25.109259,-1.5426,0.258,9.30836,9.30836
2737.00,9.31171,25.255199,0.000416,25.109279,-1.5428,0.258,9.31041,9.31041
2738.00,9.30970,25.255142,0.000415,25.109304,-1.5431,0.258,9.31181,9.31181
2739.00,9.30715,25.255312,0.000416,25.109489,-1.5433,0.258,9.31139,9.31139
2740.00,9.30627,25.255389,0.000414,25.109495,-1.5437,0.259,9.30996,9.30996
2741.00,9.30711,25.255361,0.000415,25.109447,-1.5439,0.259,9.30905,9.30905
2742.00,9.30801,25.255403,0.000416,25.109432,-1.5440,0.259,9.30748,9.30748
2743.00,9.30772,25.255471,0.000417,25.109393,-1.5441,0.259,9.30613,9.30613
2744.00,9.30787,25.255448,0.000416,25.109297,-1.5442,0.259,9.30600,9.30600
2745.00,9.30755,25.255320,0.000416,25.109146,-1.5441,0.259,9.30648,9.30648
2746.00,9.30740,25.255397,0.000416,25.109150,-1.5441,0.259,9.30601,9.30601
2747.00,9.30786,25.255554,0.000419,25.109278,-1.5442,0.259,9.30580,9.30580
2748.00,9.30876,25.255673,0.000421,25.109397,-1.5442,0.259,9.30587,9.30587
2749.00,9.30886,25.255646,0.000420,25.109403,-1.5443,0.259,9.30501,9.30501
2750.00,9.30850,25.255772,0.000420,25.109535,-1.5446,0.259,9.30482,9.30482
2751.00,9.30799,25.255844,0.000422,25.109588,-1.5450,0.259,9.30499,9.30499
2752.00,9.30752,25.255759,0.000419,25.109482,-1.5454,0.259,9.30471,9.30471
2753.00,9.30727,25.255659,0.000418,25.109366,-1.5459,0.259,9.30396,9.30396
2754.00,9.30677,25.255656,0.000417,25.109320,-1.5463,0.259,9.30371,9.30371
2755.00,9.30607,25.255618,0.000414,25.109213,-1.5464,0.259,9.30088,9.30088
2756.00,9.30535,25.255683,0.000414,25.109206,-1.5466,0.260,9.29886,9.29886
2757.00,9.30525,25.255848,0.000415,25.109305,-1.5467,0.260,9.29788,9.29788
2758.00,9.30507,25.256012,0.000415,25.109365,-1.5468,0.260,9.29816,9.29816
2759.00,9.30470,25.256096,0.000413,25.109388,-1.5468,0.260,9.29972,9.29972
2760.00,9.30445,25.256322,0.000422,25.109527,-1.5469,0.260,9.30249,9.30249
2761.00,9.30445,25.256296,0.000420,25.109520,-1.5469,0.260,9.30325,9.30325
2762.00,9.30326,25.256186,0.000415,25.109451,-1.5469,0.260,9.30249,9.30249
@19,2.0001,4.0, 2760.247 
2763.00,9.30204,25.256229,0.000416,25.109448,-1.5470,0.260,9.29928,9.29928
2764.00,9.29883,25.256153,0.000415,25.109349,-1.5472,0.260,9.29500,9.29500
2765.00,9.29776,25.256045,0.000407,25.109236,-1.5474,0.261,9.29055,9.29055
2766.00,9.29618,25.256028,0.000407,25.109160,-1.5476,0.261,9.28795,9.28795
2767.00,9.29886,25.256217,0.000413,25.109187,-1.5479,0.261,9.28762,9.28762
2768.00,9.30341,25.256166,0.000412,25.109132,-1.5481,0.261,9.28951,9.28951
2769.00,9.30538,25.256340,0.000413,25.109247,-1.5484,0.261,9.29242,9.29242
2770.00,9.30576,25.256446,0.000417,25.109296,-1.5487,0.261,9.29640,9.29640
2771.00,9.29932,25.256575,0.000419,25.109356,-1.5489,0.261,9.30056,9.30056
2772.00,9.29458,25.256482,0.000416,25.109236,-1.5491,0.261,9.30405,9.30405
2773.00,9.28908,25.256488,0.000417,25.109204,-1.5494,0.261,9.30678,9.30678
2774.00,9.28715,25.256533,0.000421,25.109246,-1.5495,0.261,9.30754,9.30754
2775.00,9.28663,25.256517,0.000418,25.109237,-1.5496,0.261,9.30792,9.30792
2776.00,9.28720,25.256509,0.000417,25.109248,-1.5497,0.261,9.30862,9.30862
2777.00,9.29308,25.256479,0.000416,25.109248,-1.5499,0.261,9.30877,9.30877
2778.00,9.29696,25.256579,0.000413,25.109288,-1.5501,0.261,9.30907,9.30907
2779.00,9.30086,25.256625,0.000410,25.109273,-1.5503,0.261,9.31043,9.31043
2780.00,9.30395,25.256590,0.000409,25.109183,-1.5505,0.261,9.31219,9.31219
2781.00,9.30521,25.256510,0.000406,25.109106,-1.5506,0.261,9.31320,9.31320
2782.00,9.30584,25.256542,0.000406,25.109092,-1.5505,0.261,9.31413,9.31413
2783.00,9.30689,25.256388,0.000403,25.108990,-1.5505,0.261,9.31456,9.31456
2784.00,9.30795,25.256287,0.000400,25.108920,-1.5507,0.262,9.31419,9.31419
2785.00,9.30903,25.256281,0.000401,25.108877,-1.5509,0.262,9.31292,9.31292
2786.00,9.31035,25.256397,0.000404,25.108900,-1.5513,0.262,9.31187,9.31187
2787.00,9.31057,25.256459,0.000407,25.108946,-1.5518,0.262,9.31047,9.31047
2788.00,9.31045,25.256575,0.000412,25.109026,-1.5521,0.262,9.30939,9.30939
2789.00,9.31033,25.256623,0.000414,25.109023,-1.5522,0.262,9.30825,9.30825
2790.00,9.31036,25.256869,0.000419,25.109249,-1.5522,0.262,9.30713,9.30713
2791.00,9.31058,25.256850,0.000416,25.109213,-1.5522,0.262,9.30512,9.30512
2792.00,9.31088,25.256827,0.000410,25.109193,-1.5522,0.262,9.30438,9.30438
2793.00,9.31130,25.256835,0.000408,25.109108,-1.5523,0.262,9.30379,9.30379
2794.00,9.31051,25.256982,0.000407,25.109177,-1.5527,0.263,9.30404,9.30404
2795.00,9.30963,25.256924,0.000403,25.109065,-1.5529,0.263,9.30516,9.30516
2796.00,9.30924,25.257026,0.000407,25.109172,-1.5531,0.263,9.30608,9.30608
2797.00,9.30888,25.257051,0.000410,25.109181,-1.5534,0.263,9.30649,9.30649
2798.00,9.30806,25.257127,0.000411,25.109232,-1.5535,0.263,9.30672,9.30672
2799.00,9.30690,25.257164,0.000414,25.109257,-1.5535,0.263,9.30666,9.30666
2800.00,9.30661,25.257386,0.000420,25.109475,-1.5537,0.263,9.30645,9.30645
2801.00,9.30662,25.257320,0.000416,25.109405,-1.5540,0.263,9.30795,9.30795
2802.00,9.30656,25.257335,0.000410,25.109326,-1.5542,0.263,9.30887,9.30887
2803.00,9.30679,25.257404,0.000409,25.109373,-1.5543,0.263,9.31004,9.31004
2804.00,9.30733,25.257268,0.000406,25.109236,-1.5545,0.263,9.31109,9.31109
2805.00,9.30758,25.257155,0.000402,25.109062,-1.5547,0.263,9.31173,9.31173
2806.00,9.30758,25.257192,0.000403,25.109021,-1.5548,0.263,9.31110,9.31110
2807.00,9.30762,25.257171,0.000405,25.108950,-1.5550,0.263,9.31119,9.31119
2808.00,9.30765,25.257373,0.000407,25.109088,-1.5551,0.263,9.31129,9.31129
2809.00,9.30820,25.257501,0.000405,25.109156,-1.5553,0.263,9.31125,9.31125
2810.00,9.30882,25.257453,0.000404,25.109069,-1.5554,0.263,9.31085,9.31085
2811.00,9.30932,25.257632,0.000404,25.109161,-1.5554,0.263,9.31107,9.31107
2812.00,9.30943,25.257672,0.000404,25.109172,-1.5554,0.264,9.31072,9.31072
2813.00,9.30949,25.257560,0.000403,25.109061,-1.5555,0.264,9.30939,9.30939
2814.00,9.30941,25.257536,0.000406,25.108973,-1.5554,0.264,9.30877,9.30877
2815.00,9.30943,25.257606,0.000403,25.108987,-1.5554,0.264,9.30866,9.30866
2816.00,9.30955,25.257598,0.000403,25.108959,-1.5555,0.264,9.30871,9.30871
2817.00,9.30977,25.257694,0.000404,25.109030,-1.5556,0.264,9.30841,9.30841
2818.00,9.30996,25.257601,0.000400,25.108902,-1.5557,0.264,9.30860,9.30860
2819.00,9.31027,25.257668,0.000399,25.108957,-1.5561,0.264,9.30905,9.30905
2820.00,9.31019,25.257762,0.000403,25.109016,-1.5564,0.264,9.30932,9.30932
2821.00,9.31011,25.257771,0.000400,25.108967,-1.5566,0.265,9.30938,9.30938
2822.00,9.30993,25.257915,0.000402,25.109101,-1.5568,0.265,9.30897,9.30897
2823.00,9.30976,25.258284,0.000412,25.109415,-1.5571,0.265,9.30949,9.30949
2824.00,9.30963,25.258339,0.000411,25.109377,-1.5572,0.265,9.30947,9.30947
2825.00,9.30959,25.258246,0.000403,25.109277,-1.5573,0.265,9.30941,9.30941
2826.00,9.30957,25.258321,0.000406,25.109286,-1.5574,0.265,9.30905,9.30905
2827.00,9.30942,25.258431,0.000412,25.109258,-1.5575,0.265,9.30880,9.30880
2828.00,9.30901,25.258242,0.000406,25.109001,-1.5576,0.265,9.30810,9.30810
2829.00,9.30887,25.258401,0.000409,25.109101,-1.5577,0.265,9.30770,9.30770
2830.00,9.30867,25.258493,0.000414,25.109098,-1.5578,0.265,9.30718,9.30718
2831.00,9.30852,25.258405,0.000413,25.109035,-1.5580,0.265,9.30637,9.30637
2832.00,9.30824,25.258379,0.000409,25.109034,-1.5583,0.266,9.30636,9.30636
2833.00,9.30812,25.258433,0.000411,25.109105,-1.5585,0.266,9.30621,9.30621
2834.00,9.30809,25.258471,0.000410,25.109172,-1.5587,0.266,9.30624,9.30624
2835.00,9.30810,25.258551,0.000411,25.109250,-1.5587,0.266,9.30613,9.30613
2836.00,9.30791,25.258698,0.000412,25.109325,-1.5588,0.266,9.30556,9.30556
2837.00,9.30752,25.258841,0.000415,25.109395,-1.5589,0.266,9.30510,9.30510
2838.00,9.30724,25.258906,0.000412,25.109416,-1.5589,0.266,9.30485,9.30485
2839.00,9.30704,25.258847,0.000415,25.109333,-1.5590,0.266,9.30426,9.30426
2840.00,9.30674,25.258899,0.000419,25.109347,-1.5590,0.266,9.30347,9.30347
2841.00,9.30626,25.258842,0.000417,25.109321,-1.5591,0.266,9.30300,9.30300
2842.00,9.30575,25.258766,0.000418,25.109281,-1.5592,0.266,9.30183,9.30183
2843.00,9.30533,25.258752,0.000422,25.109248,-1.5593,0.266,9.30152,9.30152
2844.00,9.30501,25.258861,0.000423,25.109336,-1.5594,0.266,9.30120,9.30120
2845.00,9.30457,25.258800,0.000422,25.109281,-1.5596,0.266,9.30191,9.30191
2846.00,9.30439,25.258912,0.000425,25.109363,-1.5598,0.266,9.30345,9.30345
2847.00,9.30454,25.258879,0.000422,25.109222,-1.5599,0.266,9.30475,9.30475
2848.00,9.30426,25.258842,0.000418,25.109157,-1.5599,0.266,9.30471,9.30471
2849.00,9.30402,25.258746,0.000416,25.109020,-1.5600,0.266,9.30499,9.30499
2850.00,9.30378,25.258843,0.000418,25.109087,-1.5601,0.266,9.30440,9.30440
2851.00,9.30371,25.258885,0.000419,25.109101,-1.5602,0.266,9.30369,9.30369
2852.00,9.30360,25.258846,0.000416,25.109125,-1.5603,0.267,9.30397,9.30397
2853.00,9.30332,25.259067,0.000419,25.109303,-1.5604,0.267,9.30409,9.30409
2854.00,9.30335,25.259287,0.000423,25.109445,-1.5606,0.267,9.30468,9.30468
2855.00,9.30349,25.259298,0.000422,25.109409,-1.5609,0.267,9.30553,9.30553
2856.00,9.30378,25.259254,0.000418,25.109289,-1.5611,0.267,9.30658,9.30658
2857.00,9.30424,25.259326,0.000421,25.109292,-1.5612,0.267,9.30705,9.30705
2858.00,9.30449,25.259267,0.000421,25.109145,-1.5613,0.267,9.30782,9.30782
2859.00,9.30460,25.259148,0.000417,25.108978,-1.5614,0.267,9.30793,9.30793
2860.00,9.30484,25.259123,0.000415,25.108888,-1.5615,0.267,9.30796,9.30796
2861.00,9.30507,25.259204,0.000415,25.108914,-1.5617,0.267,9.30710,9.30710
2862.00,9.30540,25.259331,0.000412,25.108952,-1.5619,0.267,9.30695,9.30695
2863.00,9.30595,25.259351,0.000409,25.108958,-1.5619,0.267,9.30823,9.30823
2864.00,9.30623,25.259404,0.000409,25.109059,-1.5619,0.268,9.30851,9.30851
2865.00,9.30655,25.259530,0.000410,25.109228,-1.5620,0.268,9.30847,9.30847
2866.00,9.30671,25.259640,0.000412,25.109293,-1.5621,0.268,9.30996,9.30996
2867.00,9.30699,25.259732,0.000416,25.109347,-1.5622,0.268,9.31048,9.31048
2868.00,9.30724,25.259723,0.000417,25.109323,-1.5626,0.268,9.30933,9.30933
2869.00,9.30762,25.259754,0.000419,25.109312,-1.5628,0.268,9.30915,9.30915
2870.00,9.30807,25.259871,0.000420,25.109381,-1.5629,0.268,9.30959,9.30959
2871.00,9.30849,25.259715,0.000422,25.109295,-1.5630,0.268,9.30842,9.30842
2872.00,9.30863,25.259588,0.000421,25.109243,-1.5629,0.268,9.30846,9.30846
2873.00,9.30864,25.259672,0.000423,25.109306,-1.5628,0.268,9.30854,9.30854
2874.00,9.30858,25.259714,0.000420,25.109280,-1.5629,0.268,9.30867,9.30867
2875.00,9.30861,25.259544,0.000416,25.109070,-1.5629,0.268,9.30852,9.30852
2876.00,9.30867,25.259775,0.000414,25.109187,-1.5630,0.268,9.30944,9.30944
2877.00,9.30868,25.259766,0.000415,25.109110,-1.5631,0.268,9.30871,9.30871
2878.00,9.30857,25.259691,0.000417,25.109042,-1.5631,0.268,9.30804,9.30804
2879.00,9.30848,25.259706,0.000420,25.109067,-1.5631,0.268,9.30737,9.30737
2880.00,9.30845,25.259788,0.000420,25.109088,-1.5633,0.268,9.30738,9.30738
2881.00,9.30858,25.259673,0.000419,25.108980,-1.5634,0.268,9.30701,9.30701
2882.00,9.30883,25.259873,0.000423,25.109136,-1.5637,0.268,9.30784,9.30784
2883.00,9.30868,25.260025,0.000421,25.109195,-1.5639,0.268,9.30784,9.30784
2884.00,9.30830,25.259979,0.000418,25.109051,-1.5640,0.268,9.30780,9.30780
2885.00,9.30832,25.260031,0.000418,25.109100,-1.5641,0.268,9.30799,9.30799
2886.00,9.30817,25.260160,0.000419,25.109202,-1.5642,0.268,9.30773,9.30773
2887.00,9.30808,25.260167,0.000415,25.109164,-1.5642,0.269,9.30753,9.30753
2888.00,9.30811,25.260138,0.000411,25.109126,-1.5643,0.269,9.30759,9.30759
2889.00,9.30791,25.260214,0.000413,25.109258,-1.5643,0.269,9.30746,9.30746
2890.00,9.30789,25.260267,0.000414,25.109306,-1.5643,0.269,9.30586,9.30586
2891.00,9.30752,25.260242,0.000412,25.109199,-1.5643,0.269,9.30466,9.30466
2892.00,9.30700,25.260257,0.000412,25.109161,-1.5644,0.269,9.30332,9.30332
2893.00,9.30673,25.260438,0.000418,25.109228,-1.5646,0.269,9.30303,9.30303
2894.00,9.30647,25.260618,0.000418,25.109248,-1.5647,0.269,9.30250,9.30250
2895.00,9.30614,25.260689,0.000416,25.109150,-1.5649,0.269,9.30255,9.30255
2896.00,9.30582,25.260740,0.000418,25.109148,-1.5650,0.269,9.30228,9.30228
2897.00,9.30582,25.260850,0.000421,25.109293,-1.5651,0.269,9.30181,9.30181
2898.00,9.30551,25.260706,0.000417,25.109224,-1.5653,0.269,9.30183,9.30183
2899.00,9.30481,25.260680,0.000419,25.109274,-1.5655,0.269,9.30234,9.30234
2900.00,9.30425,25.260666,0.000422,25.109319,-1.5656,0.269,9.30256,9.30256
2901.00,9.30424,25.260825,0.000425,25.109438,-1.5660,0.269,9.30293,9.30293
2902.00,9.30409,25.260737,0.000416,25.109246,-1.5662,0.270,9.30323,9.30323
2903.00,9.30382,25.260888,0.000420,25.109345,-1.5663,0.270,9.30229,9.30229
2904.00,9.30351,25.260839,0.000416,25.109205,-1.5662,0.270,9.30100,9.30100
2905.00,9.30303,25.260851,0.000414,25.109184,-1.5663,0.270,9.30011,9.30011
2906.00,9.30249,25.260736,0.000412,25.109051,-1.5660,0.270,9.29952,9.29952
2907.00,9.30191,25.260753,0.000417,25.109024,-1.5659,0.270,9.29938,9.29938
2908.00,9.30163,25.260754,0.000415,25.108929,-1.5658,0.270,9.29930,9.29930
2909.00,9.30150,25.260870,0.000417,25.109023,-1.5658,0.270,9.30016,9.30016
2910.00,9.30162,25.260980,0.000420,25.109110,-1.5657,0.270,9.30168,9.30168
2911.00,9.30180,25.260984,0.000421,25.109124,-1.5658,0.270,9.30288,9.30288
2912.00,9.30190,25.261067,0.000423,25.109252,-1.5659,0.270,9.30319,9.30319
