# Supplementary material for: HSL1 and BAM1/2 impact epidermal cell development by sensing distinct signaling peptides
Source: Nat Commun. 2022 Feb 15;13:876. doi: 10.1038/s41467-022-28558-4 (PMC8847575; doi:10.1038/s41467-022-28558-4)
Supplement: Supplementary file 4 — Source Data [file 41467_2022_28558_MOESM4_ESM.zip › Source Data/Source Data/Figure S3/Exp1_HSL1_IDL2_SERK1.itc]

$ITC
$ 19 
$NOT
$ 25 
$ 60 
$ 500 
$ 10 
$ 2 
$ADCGainCode:  0 
$False,True,True
$ 0.4 , 0.8 , 150 , 5 
$ 2 , 4 , 150 , 5 
$ 2 , 4 , 150 , 5 
$ 2 , 4 , 150 , 5 
$ 2 , 4 , 150 , 5 
$ 2 , 4 , 150 , 5 
$ 2 , 4 , 150 , 5 
$ 2 , 4 , 150 , 5 
$ 2 , 4 , 150 , 5 
$ 2 , 4 , 150 , 5 
$ 2 , 4 , 150 , 5 
$ 2 , 4 , 150 , 5 
$ 2 , 4 , 150 , 5 
$ 2 , 4 , 150 , 5 
$ 2 , 4 , 150 , 5 
$ 2 , 4 , 150 , 5 
$ 2 , 4 , 150 , 5 
$ 2 , 4 , 150 , 5 
$ 2 , 4 , 150 , 5 
# 0 
# 0.1 
# 0.01 
# 0.2035 
# 25 
# 4 
# 8.15 
# 1 
?HSL1_15uM_IDL2_150uM_SERK1_100uM
% MICROCALITC_MAL1177627
% 0.2035 
% 4 
%-0.586102 , 29.61604 
%-0.348256 , 29.40329 
% 0.8333333 
% 167740 , 167730 
% 0.25 , 81 
%-0.015695 ,-0.033946 
%-20 , 8 
% 0 , 0 
% 0 
% 128000       127744 
% 43.1 
% 500 , 750 , 1000 , 750 
% 0.06978023945 ,-0.002252194966 ,-3.244915618586E-05 , 1.349203907274E-06 ,-9.058983361606E-09 
% MicroCalITC Ver: 1.29.32 Run time:11/17/2020 4:22:47 PM
@0
5.00,9.84850,25.158438,0.000414,25.116754,-2.0448,0.016,9.84910,9.84910
6.00,9.84851,25.158565,0.000418,25.116823,-2.0448,0.016,9.84859,9.84859
7.00,9.84854,25.158637,0.000425,25.116918,-2.0449,0.016,9.84845,9.84845
8.00,9.84856,25.158575,0.000424,25.116843,-2.0448,0.016,9.84765,9.84765
9.00,9.84856,25.158626,0.000426,25.116844,-2.0447,0.016,9.84777,9.84777
10.00,9.84864,25.158576,0.000425,25.116738,-2.0447,0.016,9.84874,9.84874
11.00,9.84873,25.158563,0.000418,25.116659,-2.0447,0.016,9.84972,9.84972
12.00,9.84891,25.158477,0.000409,25.116544,-2.0447,0.016,9.84983,9.84983
13.00,9.84900,25.158592,0.000408,25.116569,-2.0448,0.017,9.85008,9.85008
14.00,9.84898,25.158536,0.000408,25.116464,-2.0447,0.017,9.84962,9.84962
15.00,9.84896,25.158610,0.000406,25.116417,-2.0446,0.017,9.84936,9.84936
16.00,9.84887,25.158680,0.000408,25.116441,-2.0447,0.017,9.84825,9.84825
17.00,9.84859,25.158800,0.000413,25.116413,-2.0449,0.017,9.84697,9.84697
18.00,9.84848,25.158895,0.000417,25.116432,-2.0452,0.017,9.84699,9.84699
19.00,9.84841,25.158947,0.000411,25.116460,-2.0456,0.017,9.84674,9.84674
20.00,9.84832,25.159023,0.000411,25.116506,-2.0459,0.017,9.84611,9.84611
21.00,9.84833,25.159042,0.000411,25.116463,-2.0457,0.017,9.84665,9.84665
22.00,9.84818,25.159164,0.000410,25.116578,-2.0453,0.017,9.84691,9.84691
23.00,9.84789,25.159188,0.000410,25.116560,-2.0449,0.018,9.84639,9.84639
24.00,9.84774,25.159270,0.000414,25.116557,-2.0446,0.018,9.84678,9.84678
25.00,9.84787,25.159279,0.000412,25.116540,-2.0443,0.018,9.84794,9.84794
26.00,9.84814,25.159380,0.000411,25.116577,-2.0442,0.018,9.84812,9.84812
27.00,9.84833,25.159318,0.000409,25.116478,-2.0442,0.018,9.85023,9.85023
28.00,9.84863,25.159353,0.000409,25.116486,-2.0440,0.018,9.85146,9.85146
29.00,9.84872,25.159409,0.000407,25.116500,-2.0438,0.018,9.85145,9.85145
30.00,9.84854,25.159427,0.000409,25.116503,-2.0438,0.018,9.85030,9.85030
31.00,9.84832,25.159348,0.000410,25.116409,-2.0438,0.018,9.84977,9.84977
32.00,9.84811,25.159354,0.000411,25.116386,-2.0436,0.018,9.84790,9.84790
33.00,9.84809,25.159417,0.000410,25.116480,-2.0434,0.019,9.84714,9.84714
34.00,9.84798,25.159374,0.000413,25.116482,-2.0432,0.019,9.84748,9.84748
35.00,9.84814,25.159511,0.000412,25.116591,-2.0430,0.019,9.84828,9.84828
36.00,9.84840,25.159685,0.000411,25.116733,-2.0429,0.019,9.85011,9.85011
37.00,9.84860,25.159814,0.000413,25.116807,-2.0430,0.019,9.85164,9.85164
38.00,9.84887,25.159847,0.000416,25.116752,-2.0433,0.019,9.85231,9.85231
39.00,9.84927,25.159877,0.000413,25.116685,-2.0434,0.019,9.85197,9.85197
40.00,9.84985,25.159849,0.000413,25.116568,-2.0433,0.019,9.85101,9.85101
41.00,9.85019,25.159879,0.000416,25.116566,-2.0431,0.019,9.84939,9.84939
42.00,9.84981,25.159979,0.000414,25.116640,-2.0429,0.019,9.84869,9.84869
43.00,9.84977,25.160068,0.000411,25.116690,-2.0428,0.019,9.84808,9.84808
44.00,9.84983,25.160087,0.000411,25.116741,-2.0427,0.019,9.84828,9.84828
45.00,9.84960,25.160103,0.000409,25.116731,-2.0425,0.019,9.84969,9.84969
46.00,9.84929,25.160115,0.000407,25.116676,-2.0426,0.020,9.85037,9.85037
47.00,9.84947,25.160007,0.000407,25.116525,-2.0426,0.020,9.84964,9.84964
48.00,9.84993,25.159925,0.000402,25.116377,-2.0424,0.020,9.84976,9.84976
49.00,9.85012,25.160095,0.000402,25.116406,-2.0423,0.020,9.84970,9.84970
50.00,9.85004,25.160173,0.000404,25.116488,-2.0420,0.020,9.84858,9.84858
51.00,9.84988,25.160245,0.000407,25.116544,-2.0418,0.020,9.84825,9.84825
52.00,9.84973,25.160326,0.000405,25.116649,-2.0416,0.020,9.84881,9.84881
53.00,9.84969,25.160497,0.000414,25.116816,-2.0414,0.020,9.84934,9.84934
54.00,9.84904,25.160465,0.000412,25.116759,-2.0413,0.020,9.85021,9.85021
55.00,9.84879,25.160520,0.000413,25.116742,-2.0413,0.020,9.84977,9.84977
56.00,9.84923,25.160494,0.000408,25.116679,-2.0411,0.021,9.84481,9.84481
57.00,9.84912,25.160478,0.000408,25.116644,-2.0409,0.021,9.83760,9.83760
58.00,9.84871,25.160389,0.000402,25.116529,-2.0407,0.021,9.82842,9.82842
59.00,9.84818,25.160404,0.000408,25.116530,-2.0406,0.021,9.81815,9.81815
60.00,9.84725,25.160461,0.000406,25.116520,-2.0405,0.021,9.81092,9.81092
@1,0.4000,0.8, 60.0559999999969 
61.00,9.84879,25.160431,0.000405,25.116488,-2.0403,0.021,9.80845,9.80845
62.00,9.85040,25.160473,0.000406,25.116433,-2.0402,0.021,9.80958,9.80958
63.00,9.85196,25.160543,0.000408,25.116478,-2.0403,0.021,9.81361,9.81361
64.00,9.85257,25.160692,0.000406,25.116595,-2.0404,0.021,9.81927,9.81927
65.00,9.84440,25.160682,0.000407,25.116581,-2.0404,0.021,9.82492,9.82492
66.00,9.82473,25.160853,0.000410,25.116648,-2.0406,0.021,9.83020,9.83020
67.00,9.81354,25.160917,0.000413,25.116675,-2.0406,0.021,9.83348,9.83348
68.00,9.80668,25.160945,0.000416,25.116658,-2.0406,0.021,9.83596,9.83596
69.00,9.80455,25.160892,0.000416,25.116616,-2.0405,0.021,9.83794,9.83794
70.00,9.80861,25.160919,0.000414,25.116616,-2.0403,0.021,9.83907,9.83907
71.00,9.81238,25.160794,0.000411,25.116526,-2.0402,0.022,9.84038,9.84038
72.00,9.81915,25.160871,0.000409,25.116568,-2.0402,0.022,9.84242,9.84242
73.00,9.82661,25.160890,0.000406,25.116570,-2.0401,0.022,9.84361,9.84361
74.00,9.82987,25.160979,0.000407,25.116564,-2.0401,0.022,9.84475,9.84475
75.00,9.83520,25.161059,0.000411,25.116570,-2.0400,0.022,9.84467,9.84467
76.00,9.83632,25.161145,0.000414,25.116554,-2.0399,0.022,9.84454,9.84454
77.00,9.83761,25.161197,0.000414,25.116534,-2.0398,0.022,9.84537,9.84537
78.00,9.83933,25.161261,0.000413,25.116503,-2.0397,0.022,9.84670,9.84670
79.00,9.84050,25.161209,0.000412,25.116441,-2.0395,0.022,9.84748,9.84748
80.00,9.84103,25.161241,0.000412,25.116456,-2.0395,0.022,9.84887,9.84887
81.00,9.84216,25.161242,0.000412,25.116480,-2.0397,0.022,9.84906,9.84906
82.00,9.84308,25.161241,0.000413,25.116492,-2.0397,0.022,9.84905,9.84905
83.00,9.84378,25.161325,0.000418,25.116592,-2.0397,0.022,9.84831,9.84831
84.00,9.84469,25.161395,0.000417,25.116617,-2.0396,0.023,9.84867,9.84867
85.00,9.84575,25.161465,0.000418,25.116606,-2.0396,0.023,9.84934,9.84934
86.00,9.84663,25.161640,0.000420,25.116660,-2.0396,0.023,9.85044,9.85044
87.00,9.84705,25.161708,0.000420,25.116681,-2.0397,0.023,9.85108,9.85108
88.00,9.84749,25.161608,0.000418,25.116576,-2.0398,0.023,9.85139,9.85139
89.00,9.84806,25.161660,0.000420,25.116579,-2.0399,0.023,9.85088,9.85088
90.00,9.84840,25.161680,0.000417,25.116596,-2.0400,0.023,9.85053,9.85053
91.00,9.84854,25.161574,0.000411,25.116536,-2.0401,0.023,9.85089,9.85089
92.00,9.84892,25.161493,0.000410,25.116434,-2.0401,0.023,9.85047,9.85047
93.00,9.84922,25.161723,0.000411,25.116542,-2.0403,0.023,9.85072,9.85072
94.00,9.84946,25.161758,0.000409,25.116525,-2.0404,0.023,9.85145,9.85145
95.00,9.84984,25.161856,0.000409,25.116555,-2.0403,0.024,9.85147,9.85147
96.00,9.85023,25.161981,0.000409,25.116585,-2.0400,0.024,9.85138,9.85138
97.00,9.85050,25.162088,0.000406,25.116597,-2.0397,0.024,9.85136,9.85136
98.00,9.85045,25.162050,0.000405,25.116566,-2.0395,0.024,9.85119,9.85119
99.00,9.85038,25.162017,0.000405,25.116579,-2.0392,0.024,9.85034,9.85034
100.00,9.85043,25.161879,0.000405,25.116492,-2.0390,0.024,9.85050,9.85050
101.00,9.85056,25.161817,0.000406,25.116421,-2.0390,0.024,9.85006,9.85006
102.00,9.85077,25.161917,0.000412,25.116522,-2.0387,0.024,9.85058,9.85058
103.00,9.85102,25.161921,0.000411,25.116519,-2.0385,0.024,9.85127,9.85127
104.00,9.85129,25.161991,0.000413,25.116482,-2.0382,0.024,9.85268,9.85268
105.00,9.85132,25.162109,0.000414,25.116520,-2.0379,0.024,9.85272,9.85272
106.00,9.85127,25.162223,0.000417,25.116584,-2.0380,0.024,9.85257,9.85257
107.00,9.85120,25.162227,0.000413,25.116510,-2.0381,0.025,9.85225,9.85225
108.00,9.85124,25.162303,0.000411,25.116469,-2.0381,0.025,9.85238,9.85238
109.00,9.85151,25.162396,0.000410,25.116507,-2.0381,0.025,9.85208,9.85208
110.00,9.85178,25.162506,0.000414,25.116582,-2.0378,0.025,9.85273,9.85273
111.00,9.85179,25.162614,0.000414,25.116637,-2.0375,0.025,9.85310,9.85310
112.00,9.85181,25.162727,0.000417,25.116722,-2.0372,0.025,9.85320,9.85320
113.00,9.85188,25.162784,0.000420,25.116742,-2.0370,0.025,9.85294,9.85294
114.00,9.85195,25.162867,0.000421,25.116812,-2.0369,0.025,9.85283,9.85283
115.00,9.85204,25.162895,0.000416,25.116802,-2.0370,0.025,9.85244,9.85244
116.00,9.85210,25.162896,0.000417,25.116796,-2.0371,0.025,9.85274,9.85274
117.00,9.85216,25.162926,0.000417,25.116838,-2.0371,0.026,9.85262,9.85262
118.00,9.85230,25.162876,0.000415,25.116759,-2.0371,0.026,9.85277,9.85277
119.00,9.85248,25.162813,0.000413,25.116675,-2.0370,0.026,9.85165,9.85165
120.00,9.85224,25.162825,0.000414,25.116720,-2.0368,0.026,9.85123,9.85123
121.00,9.85240,25.162814,0.000410,25.116745,-2.0368,0.026,9.85156,9.85156
122.00,9.85252,25.162787,0.000409,25.116692,-2.0368,0.026,9.85175,9.85175
123.00,9.85233,25.162879,0.000411,25.116749,-2.0369,0.026,9.85100,9.85100
124.00,9.85220,25.162915,0.000410,25.116723,-2.0369,0.026,9.85195,9.85195
125.00,9.85214,25.162907,0.000411,25.116686,-2.0369,0.026,9.85238,9.85238
126.00,9.85228,25.162955,0.000412,25.116695,-2.0367,0.026,9.85204,9.85204
127.00,9.85240,25.162943,0.000410,25.116608,-2.0366,0.026,9.85199,9.85199
128.00,9.85233,25.163026,0.000412,25.116623,-2.0364,0.027,9.85307,9.85307
129.00,9.85241,25.163111,0.000415,25.116708,-2.0363,0.027,9.85355,9.85355
130.00,9.85237,25.163184,0.000414,25.116653,-2.0365,0.027,9.85440,9.85440
131.00,9.85264,25.163242,0.000415,25.116550,-2.0364,0.027,9.85455,9.85455
132.00,9.85271,25.163305,0.000416,25.116591,-2.0364,0.027,9.85450,9.85450
133.00,9.85266,25.163282,0.000415,25.116586,-2.0364,0.027,9.85373,9.85373
134.00,9.85262,25.163297,0.000415,25.116498,-2.0362,0.027,9.85326,9.85326
135.00,9.85258,25.163345,0.000415,25.116467,-2.0358,0.027,9.85243,9.85243
136.00,9.85262,25.163441,0.000416,25.116557,-2.0355,0.027,9.85235,9.85235
137.00,9.85272,25.163573,0.000419,25.116591,-2.0353,0.027,9.85255,9.85255
138.00,9.85264,25.163572,0.000418,25.116543,-2.0351,0.027,9.85242,9.85242
139.00,9.85279,25.163574,0.000413,25.116542,-2.0349,0.027,9.85231,9.85231
140.00,9.85294,25.163589,0.000412,25.116569,-2.0347,0.028,9.85305,9.85305
141.00,9.85298,25.163580,0.000409,25.116527,-2.0347,0.028,9.85358,9.85358
142.00,9.85317,25.163550,0.000403,25.116486,-2.0346,0.028,9.85447,9.85447
143.00,9.85358,25.163705,0.000398,25.116550,-2.0346,0.028,9.85576,9.85576
144.00,9.85375,25.163805,0.000400,25.116578,-2.0348,0.028,9.85599,9.85599
145.00,9.85381,25.163892,0.000404,25.116602,-2.0350,0.028,9.85542,9.85542
146.00,9.85379,25.164011,0.000405,25.116666,-2.0351,0.029,9.85475,9.85475
147.00,9.85379,25.164067,0.000408,25.116642,-2.0350,0.029,9.85318,9.85318
148.00,9.85363,25.163990,0.000411,25.116561,-2.0349,0.028,9.85242,9.85242
149.00,9.85337,25.163986,0.000411,25.116558,-2.0346,0.029,9.85286,9.85286
150.00,9.85335,25.163943,0.000408,25.116525,-2.0343,0.029,9.85330,9.85330
151.00,9.85354,25.163870,0.000407,25.116467,-2.0342,0.029,9.85390,9.85390
152.00,9.85377,25.163873,0.000406,25.116449,-2.0342,0.029,9.85416,9.85416
153.00,9.85367,25.163982,0.000408,25.116495,-2.0340,0.029,9.85411,9.85411
154.00,9.85376,25.164108,0.000409,25.116583,-2.0340,0.029,9.85436,9.85436
155.00,9.85394,25.164174,0.000410,25.116583,-2.0341,0.029,9.85408,9.85408
156.00,9.85404,25.164202,0.000408,25.116577,-2.0341,0.029,9.85444,9.85444
157.00,9.85430,25.164271,0.000409,25.116613,-2.0340,0.029,9.85581,9.85581
158.00,9.85463,25.164326,0.000411,25.116642,-2.0339,0.029,9.85643,9.85643
159.00,9.85478,25.164316,0.000408,25.116565,-2.0339,0.029,9.85549,9.85549
160.00,9.85460,25.164358,0.000406,25.116544,-2.0337,0.029,9.85478,9.85478
161.00,9.85426,25.164379,0.000408,25.116541,-2.0335,0.029,9.85323,9.85323
162.00,9.85391,25.164370,0.000409,25.116519,-2.0333,0.029,9.85188,9.85188
163.00,9.85358,25.164239,0.000405,25.116371,-2.0333,0.030,9.85081,9.85081
164.00,9.85351,25.164256,0.000407,25.116344,-2.0333,0.030,9.85168,9.85168
165.00,9.85364,25.164353,0.000407,25.116433,-2.0332,0.030,9.85259,9.85259
166.00,9.85386,25.164575,0.000410,25.116507,-2.0331,0.030,9.85340,9.85340
167.00,9.85395,25.164702,0.000411,25.116585,-2.0330,0.030,9.85369,9.85369
168.00,9.85380,25.164941,0.000414,25.116814,-2.0329,0.030,9.85392,9.85392
169.00,9.85370,25.165063,0.000411,25.116902,-2.0328,0.030,9.85305,9.85305
170.00,9.85353,25.165114,0.000413,25.116900,-2.0326,0.030,9.85291,9.85291
171.00,9.85347,25.164982,0.000413,25.116814,-2.0325,0.030,9.85235,9.85235
172.00,9.85362,25.165028,0.000411,25.116745,-2.0324,0.031,9.85192,9.85192
173.00,9.85338,25.165006,0.000408,25.116591,-2.0323,0.031,9.85102,9.85102
174.00,9.85299,25.164924,0.000408,25.116503,-2.0322,0.031,9.85086,9.85086
175.00,9.85274,25.164877,0.000406,25.116465,-2.0320,0.031,9.85126,9.85126
176.00,9.85281,25.164942,0.000406,25.116507,-2.0318,0.031,9.85232,9.85232
177.00,9.85269,25.164884,0.000405,25.116513,-2.0317,0.031,9.85282,9.85282
178.00,9.85240,25.164847,0.000405,25.116461,-2.0316,0.031,9.85342,9.85342
179.00,9.85237,25.164933,0.000406,25.116501,-2.0313,0.032,9.85346,9.85346
180.00,9.85263,25.165035,0.000410,25.116526,-2.0311,0.032,9.85275,9.85275
181.00,9.85275,25.165085,0.000410,25.116459,-2.0309,0.032,9.85250,9.85250
182.00,9.85235,25.165162,0.000413,25.116517,-2.0307,0.032,9.85289,9.85289
183.00,9.85217,25.165275,0.000417,25.116615,-2.0306,0.032,9.85334,9.85334
184.00,9.85225,25.165345,0.000418,25.116607,-2.0306,0.032,9.85391,9.85391
185.00,9.85241,25.165344,0.000417,25.116592,-2.0307,0.032,9.85361,9.85361
186.00,9.85263,25.165405,0.000417,25.116648,-2.0308,0.032,9.85337,9.85337
187.00,9.85270,25.165440,0.000416,25.116662,-2.0310,0.032,9.85337,9.85337
188.00,9.85274,25.165447,0.000417,25.116649,-2.0311,0.032,9.85359,9.85359
189.00,9.85285,25.165432,0.000415,25.116697,-2.0312,0.032,9.85385,9.85385
190.00,9.85302,25.165422,0.000411,25.116653,-2.0311,0.032,9.85469,9.85469
191.00,9.85320,25.165434,0.000411,25.116691,-2.0310,0.032,9.85541,9.85541
192.00,9.85356,25.165579,0.000412,25.116779,-2.0308,0.032,9.85550,9.85550
193.00,9.85379,25.165651,0.000412,25.116804,-2.0306,0.033,9.85574,9.85574
194.00,9.85420,25.165674,0.000413,25.116698,-2.0302,0.033,9.85577,9.85577
195.00,9.85423,25.165673,0.000416,25.116666,-2.0300,0.033,9.85588,9.85588
196.00,9.85422,25.165655,0.000419,25.116559,-2.0300,0.033,9.85543,9.85543
197.00,9.85429,25.165581,0.000415,25.116420,-2.0299,0.033,9.85593,9.85593
198.00,9.85454,25.165631,0.000413,25.116368,-2.0297,0.033,9.85586,9.85586
199.00,9.85459,25.165766,0.000414,25.116430,-2.0297,0.033,9.85487,9.85487
200.00,9.85450,25.165930,0.000416,25.116500,-2.0296,0.033,9.85343,9.85343
201.00,9.85435,25.165986,0.000414,25.116523,-2.0296,0.033,9.85295,9.85295
202.00,9.85436,25.166073,0.000415,25.116545,-2.0296,0.033,9.85010,9.85010
203.00,9.85453,25.166086,0.000414,25.116572,-2.0296,0.033,9.84523,9.84523
204.00,9.85467,25.166084,0.000412,25.116635,-2.0295,0.033,9.83691,9.83691
205.00,9.85469,25.166051,0.000409,25.116666,-2.0294,0.034,9.82142,9.82142
206.00,9.85440,25.166195,0.000408,25.116771,-2.0292,0.034,9.79431,9.79431
207.00,9.85407,25.166207,0.000411,25.116778,-2.0292,0.034,9.75625,9.75625
208.00,9.85356,25.166124,0.000411,25.116685,-2.0291,0.034,9.70881,9.70881
209.00,9.85212,25.166170,0.000413,25.116631,-2.0291,0.034,9.65670,9.65670
210.00,9.85039,25.166295,0.000414,25.116599,-2.0290,0.034,9.60825,9.60825
@2,2.0001,4.0, 210.097999999998 
211.00,9.85203,25.166225,0.000415,25.116530,-2.0287,0.034,9.57233,9.57233
212.00,9.84361,25.166202,0.000410,25.116475,-2.0285,0.034,9.55159,9.55159
213.00,9.83033,25.166317,0.000414,25.116544,-2.0285,0.034,9.54727,9.54727
214.00,9.80854,25.166328,0.000413,25.116530,-2.0284,0.034,9.55649,9.55649
215.00,9.77173,25.166315,0.000415,25.116526,-2.0285,0.034,9.57405,9.57405
216.00,9.71672,25.166293,0.000412,25.116460,-2.0286,0.034,9.59486,9.59486
217.00,9.65343,25.166321,0.000412,25.116462,-2.0283,0.034,9.61700,9.61700
218.00,9.59342,25.166439,0.000411,25.116585,-2.0279,0.035,9.63842,9.63842
219.00,9.54832,25.166484,0.000411,25.116581,-2.0275,0.035,9.65867,9.65867
220.00,9.53006,25.166570,0.000409,25.116608,-2.0272,0.035,9.67674,9.67674
221.00,9.53733,25.166716,0.000411,25.116612,-2.0271,0.035,9.69284,9.69284
222.00,9.54971,25.166928,0.000413,25.116754,-2.0272,0.035,9.70872,9.70872
223.00,9.57164,25.166922,0.000414,25.116710,-2.0273,0.035,9.72438,9.72438
224.00,9.59419,25.166985,0.000415,25.116747,-2.0271,0.035,9.73906,9.73906
225.00,9.61757,25.166897,0.000413,25.116580,-2.0268,0.035,9.75397,9.75397
226.00,9.64123,25.166997,0.000415,25.116653,-2.0265,0.035,9.76815,9.76815
227.00,9.66020,25.167031,0.000415,25.116648,-2.0265,0.035,9.77994,9.77994
228.00,9.67877,25.167127,0.000416,25.116699,-2.0263,0.036,9.78964,9.78964
229.00,9.69548,25.166940,0.000414,25.116488,-2.0265,0.035,9.79725,9.79725
230.00,9.70777,25.166975,0.000417,25.116532,-2.0267,0.035,9.80368,9.80368
231.00,9.72192,25.167053,0.000417,25.116605,-2.0267,0.036,9.80907,9.80907
232.00,9.73976,25.166985,0.000417,25.116508,-2.0264,0.036,9.81262,9.81262
233.00,9.75694,25.166946,0.000411,25.116419,-2.0264,0.036,9.81564,9.81564
234.00,9.76899,25.167199,0.000413,25.116614,-2.0264,0.036,9.81923,9.81923
235.00,9.78225,25.167423,0.000416,25.116786,-2.0264,0.036,9.82232,9.82232
236.00,9.79274,25.167477,0.000418,25.116765,-2.0266,0.036,9.82418,9.82418
237.00,9.79871,25.167472,0.000419,25.116731,-2.0267,0.036,9.82704,9.82704
238.00,9.80433,25.167520,0.000425,25.116748,-2.0266,0.036,9.82917,9.82917
239.00,9.80793,25.167487,0.000422,25.116700,-2.0264,0.036,9.83116,9.83116
240.00,9.81325,25.167427,0.000418,25.116685,-2.0262,0.036,9.83262,9.83262
241.00,9.81563,25.167334,0.000417,25.116594,-2.0259,0.036,9.83449,9.83449
242.00,9.81891,25.167376,0.000416,25.116561,-2.0258,0.036,9.83612,9.83612
243.00,9.82204,25.167474,0.000416,25.116568,-2.0255,0.037,9.83820,9.83820
244.00,9.82445,25.167624,0.000417,25.116633,-2.0252,0.037,9.83953,9.83953
245.00,9.82636,25.167732,0.000417,25.116593,-2.0251,0.037,9.84051,9.84051
246.00,9.82844,25.167911,0.000417,25.116710,-2.0249,0.037,9.84163,9.84163
247.00,9.83024,25.168031,0.000417,25.116768,-2.0248,0.037,9.84221,9.84221
248.00,9.83192,25.168111,0.000418,25.116776,-2.0251,0.037,9.84277,9.84277
249.00,9.83365,25.168082,0.000418,25.116727,-2.0253,0.037,9.84387,9.84387
250.00,9.83487,25.167974,0.000414,25.116593,-2.0253,0.037,9.84530,9.84530
251.00,9.83644,25.167899,0.000412,25.116470,-2.0253,0.037,9.84634,9.84634
252.00,9.83809,25.167928,0.000411,25.116501,-2.0252,0.038,9.84777,9.84777
253.00,9.83948,25.167842,0.000409,25.116432,-2.0250,0.038,9.84883,9.84883
254.00,9.84055,25.167941,0.000409,25.116474,-2.0249,0.038,9.84939,9.84939
255.00,9.84169,25.168101,0.000412,25.116570,-2.0248,0.038,9.84946,9.84946
256.00,9.84270,25.168125,0.000412,25.116539,-2.0249,0.038,9.84898,9.84898
257.00,9.84386,25.168111,0.000411,25.116462,-2.0249,0.038,9.84899,9.84899
258.00,9.84493,25.168162,0.000411,25.116468,-2.0249,0.038,9.84881,9.84881
259.00,9.84561,25.168176,0.000413,25.116450,-2.0247,0.038,9.84868,9.84868
260.00,9.84599,25.168187,0.000415,25.116480,-2.0247,0.038,9.84830,9.84830
261.00,9.84625,25.168232,0.000413,25.116550,-2.0246,0.038,9.84872,9.84872
262.00,9.84675,25.168304,0.000414,25.116626,-2.0246,0.038,9.84946,9.84946
263.00,9.84741,25.168400,0.000412,25.116682,-2.0246,0.038,9.85022,9.85022
264.00,9.84795,25.168428,0.000411,25.116675,-2.0246,0.039,9.85125,9.85125
265.00,9.84862,25.168495,0.000412,25.116708,-2.0245,0.039,9.85284,9.85284
266.00,9.84931,25.168521,0.000412,25.116679,-2.0245,0.039,9.85466,9.85466
267.00,9.85004,25.168492,0.000414,25.116548,-2.0245,0.039,9.85546,9.85546
268.00,9.85072,25.168563,0.000417,25.116601,-2.0246,0.039,9.85610,9.85610
269.00,9.85114,25.168490,0.000416,25.116519,-2.0247,0.039,9.85580,9.85580
270.00,9.85135,25.168419,0.000412,25.116428,-2.0248,0.039,9.85511,9.85511
271.00,9.85151,25.168400,0.000410,25.116409,-2.0249,0.039,9.85366,9.85366
272.00,9.85173,25.168445,0.000409,25.116470,-2.0249,0.039,9.85236,9.85236
273.00,9.85169,25.168418,0.000406,25.116417,-2.0247,0.039,9.85193,9.85193
274.00,9.85187,25.168553,0.000408,25.116513,-2.0245,0.039,9.85204,9.85204
275.00,9.85203,25.168652,0.000409,25.116528,-2.0241,0.040,9.85211,9.85211
276.00,9.85236,25.168813,0.000412,25.116558,-2.0236,0.040,9.85334,9.85334
277.00,9.85280,25.168850,0.000410,25.116581,-2.0230,0.040,9.85455,9.85455
278.00,9.85319,25.168861,0.000411,25.116539,-2.0227,0.040,9.85522,9.85522
279.00,9.85362,25.168886,0.000411,25.116509,-2.0224,0.040,9.85544,9.85544
280.00,9.85396,25.168957,0.000413,25.116523,-2.0223,0.040,9.85649,9.85649
281.00,9.85438,25.168813,0.000409,25.116414,-2.0222,0.040,9.85666,9.85666
282.00,9.85467,25.168885,0.000411,25.116426,-2.0221,0.040,9.85670,9.85670
283.00,9.85480,25.169004,0.000412,25.116480,-2.0221,0.040,9.85611,9.85611
284.00,9.85496,25.169047,0.000409,25.116467,-2.0219,0.040,9.85678,9.85678
285.00,9.85513,25.169054,0.000407,25.116451,-2.0217,0.040,9.85711,9.85711
286.00,9.85522,25.169199,0.000409,25.116512,-2.0216,0.040,9.85772,9.85772
287.00,9.85521,25.169254,0.000411,25.116513,-2.0215,0.040,9.85804,9.85804
288.00,9.85541,25.169240,0.000410,25.116516,-2.0214,0.040,9.85877,9.85877
289.00,9.85567,25.169217,0.000409,25.116473,-2.0215,0.041,9.85902,9.85902
290.00,9.85597,25.169272,0.000410,25.116521,-2.0216,0.041,9.85864,9.85864
291.00,9.85636,25.169334,0.000412,25.116602,-2.0217,0.041,9.85803,9.85803
292.00,9.85665,25.169303,0.000408,25.116569,-2.0217,0.041,9.85804,9.85804
293.00,9.85697,25.169294,0.000405,25.116452,-2.0217,0.041,9.85813,9.85813
294.00,9.85737,25.169365,0.000406,25.116472,-2.0218,0.041,9.85746,9.85746
295.00,9.85748,25.169416,0.000408,25.116496,-2.0216,0.041,9.85727,9.85727
296.00,9.85735,25.169356,0.000406,25.116341,-2.0215,0.042,9.85656,9.85656
297.00,9.85715,25.169477,0.000411,25.116374,-2.0215,0.042,9.85569,9.85569
298.00,9.85709,25.169524,0.000411,25.116414,-2.0213,0.042,9.85535,9.85535
299.00,9.85716,25.169495,0.000413,25.116364,-2.0212,0.041,9.85593,9.85593
300.00,9.85748,25.169416,0.000410,25.116209,-2.0211,0.041,9.85718,9.85718
301.00,9.85756,25.169595,0.000410,25.116310,-2.0209,0.042,9.85807,9.85807
302.00,9.85767,25.169627,0.000408,25.116302,-2.0207,0.042,9.85900,9.85900
303.00,9.85771,25.169731,0.000407,25.116300,-2.0206,0.042,9.85880,9.85880
304.00,9.85776,25.169844,0.000405,25.116346,-2.0204,0.042,9.85861,9.85861
305.00,9.85764,25.169964,0.000409,25.116435,-2.0204,0.042,9.85772,9.85772
306.00,9.85746,25.169789,0.000409,25.116248,-2.0203,0.042,9.85720,9.85720
307.00,9.85734,25.169752,0.000408,25.116135,-2.0203,0.042,9.85690,9.85690
308.00,9.85729,25.169875,0.000414,25.116192,-2.0202,0.042,9.85698,9.85698
309.00,9.85732,25.169971,0.000411,25.116219,-2.0202,0.043,9.85706,9.85706
310.00,9.85722,25.170161,0.000412,25.116315,-2.0200,0.043,9.85704,9.85704
311.00,9.85712,25.170508,0.000418,25.116603,-2.0197,0.043,9.85701,9.85701
312.00,9.85715,25.170622,0.000419,25.116717,-2.0195,0.043,9.85724,9.85724
313.00,9.85713,25.170518,0.000417,25.116639,-2.0194,0.043,9.85731,9.85731
314.00,9.85714,25.170629,0.000420,25.116724,-2.0192,0.043,9.85714,9.85714
315.00,9.85719,25.170535,0.000416,25.116654,-2.0191,0.043,9.85676,9.85676
316.00,9.85721,25.170468,0.000415,25.116573,-2.0191,0.043,9.85692,9.85692
317.00,9.85736,25.170509,0.000412,25.116574,-2.0191,0.043,9.85629,9.85629
318.00,9.85746,25.170582,0.000413,25.116611,-2.0189,0.043,9.85725,9.85725
319.00,9.85765,25.170558,0.000414,25.116538,-2.0188,0.043,9.85774,9.85774
320.00,9.85749,25.170548,0.000414,25.116417,-2.0186,0.043,9.85790,9.85790
321.00,9.85727,25.170603,0.000409,25.116409,-2.0183,0.044,9.85771,9.85771
322.00,9.85712,25.170665,0.000410,25.116412,-2.0182,0.044,9.85803,9.85803
323.00,9.85714,25.170633,0.000408,25.116403,-2.0182,0.044,9.85712,9.85712
324.00,9.85715,25.170555,0.000404,25.116328,-2.0181,0.044,9.85683,9.85683
325.00,9.85726,25.170617,0.000405,25.116438,-2.0182,0.044,9.85739,9.85739
326.00,9.85733,25.170523,0.000403,25.116361,-2.0183,0.044,9.85813,9.85813
327.00,9.85741,25.170490,0.000406,25.116331,-2.0181,0.044,9.85780,9.85780
328.00,9.85736,25.170622,0.000408,25.116385,-2.0178,0.044,9.85770,9.85770
329.00,9.85734,25.170742,0.000413,25.116456,-2.0175,0.044,9.85640,9.85640
330.00,9.85723,25.170787,0.000411,25.116418,-2.0173,0.045,9.85508,9.85508
331.00,9.85687,25.170927,0.000413,25.116522,-2.0172,0.045,9.85492,9.85492
332.00,9.85699,25.171046,0.000410,25.116551,-2.0170,0.045,9.85604,9.85604
333.00,9.85713,25.171025,0.000410,25.116453,-2.0169,0.045,9.85665,9.85665
334.00,9.85722,25.171133,0.000411,25.116465,-2.0168,0.045,9.85808,9.85808
335.00,9.85729,25.171214,0.000416,25.116516,-2.0168,0.045,9.85881,9.85881
336.00,9.85738,25.171238,0.000418,25.116468,-2.0168,0.045,9.85876,9.85876
337.00,9.85726,25.171209,0.000419,25.116460,-2.0170,0.045,9.85742,9.85742
338.00,9.85715,25.171351,0.000417,25.116567,-2.0173,0.045,9.85676,9.85676
339.00,9.85725,25.171350,0.000413,25.116563,-2.0173,0.045,9.85706,9.85706
340.00,9.85735,25.171367,0.000413,25.116556,-2.0172,0.045,9.85694,9.85694
341.00,9.85709,25.171398,0.000415,25.116597,-2.0171,0.045,9.85633,9.85633
342.00,9.85713,25.171464,0.000418,25.116579,-2.0169,0.045,9.85685,9.85685
343.00,9.85706,25.171408,0.000419,25.116504,-2.0167,0.045,9.85675,9.85675
344.00,9.85696,25.171422,0.000419,25.116511,-2.0164,0.045,9.85689,9.85689
345.00,9.85707,25.171501,0.000418,25.116523,-2.0161,0.046,9.85728,9.85728
346.00,9.85690,25.171506,0.000415,25.116488,-2.0159,0.046,9.85737,9.85737
347.00,9.85694,25.171570,0.000412,25.116518,-2.0156,0.046,9.85740,9.85740
348.00,9.85694,25.171693,0.000414,25.116648,-2.0155,0.046,9.85787,9.85787
349.00,9.85727,25.171769,0.000416,25.116699,-2.0155,0.046,9.85715,9.85715
350.00,9.85745,25.171740,0.000413,25.116646,-2.0155,0.046,9.85720,9.85720
351.00,9.85725,25.171822,0.000411,25.116672,-2.0155,0.047,9.85769,9.85769
352.00,9.85716,25.171901,0.000414,25.116742,-2.0154,0.047,9.85789,9.85789
353.00,9.85715,25.171924,0.000413,25.116694,-2.0152,0.047,9.85564,9.85564
354.00,9.85720,25.171870,0.000411,25.116569,-2.0150,0.047,9.85030,9.85030
355.00,9.85731,25.171968,0.000414,25.116604,-2.0146,0.047,9.83992,9.83992
356.00,9.85734,25.171974,0.000419,25.116639,-2.0144,0.047,9.82090,9.82090
357.00,9.85772,25.171950,0.000419,25.116611,-2.0143,0.047,9.79166,9.79166
358.00,9.85736,25.171854,0.000419,25.116526,-2.0143,0.047,9.75252,9.75252
359.00,9.85770,25.171894,0.000420,25.116551,-2.0142,0.047,9.70653,9.70653
360.00,9.85806,25.171890,0.000418,25.116524,-2.0144,0.047,9.65923,9.65923
@3,2.0001,4.0, 360.028999999995 
361.00,9.85812,25.171923,0.000415,25.116422,-2.0144,0.047,9.61912,9.61912
362.00,9.85702,25.171974,0.000413,25.116397,-2.0145,0.047,9.59074,9.59074
363.00,9.84630,25.172146,0.000414,25.116454,-2.0145,0.047,9.57617,9.57617
364.00,9.83067,25.172178,0.000413,25.116416,-2.0145,0.048,9.57613,9.57613
365.00,9.80660,25.172234,0.000415,25.116483,-2.0145,0.048,9.58611,9.58611
366.00,9.76297,25.172297,0.000416,25.116522,-2.0144,0.048,9.60079,9.60079
367.00,9.71128,25.172277,0.000416,25.116482,-2.0143,0.048,9.61833,9.61833
368.00,9.65078,25.172231,0.000414,25.116452,-2.0142,0.048,9.63836,9.63836
369.00,9.60089,25.172340,0.000416,25.116533,-2.0143,0.048,9.65667,9.65667
370.00,9.57066,25.172361,0.000416,25.116457,-2.0143,0.048,9.67448,9.67448
371.00,9.56263,25.172403,0.000416,25.116419,-2.0141,0.048,9.69195,9.69195
372.00,9.56945,25.172522,0.000418,25.116443,-2.0139,0.048,9.70708,9.70708
373.00,9.57796,25.172580,0.000417,25.116398,-2.0138,0.048,9.72036,9.72036
374.00,9.60048,25.172611,0.000421,25.116417,-2.0136,0.048,9.73317,9.73317
375.00,9.62033,25.172679,0.000421,25.116464,-2.0131,0.048,9.74454,9.74454
376.00,9.63599,25.172753,0.000423,25.116586,-2.0128,0.048,9.75538,9.75538
377.00,9.65712,25.172785,0.000423,25.116609,-2.0127,0.048,9.76580,9.76580
378.00,9.67781,25.172808,0.000420,25.116574,-2.0126,0.048,9.77533,9.77533
379.00,9.69208,25.172906,0.000414,25.116599,-2.0126,0.049,9.78364,9.78364
380.00,9.70929,25.172924,0.000410,25.116536,-2.0127,0.049,9.79141,9.79141
381.00,9.72324,25.172959,0.000408,25.116469,-2.0128,0.049,9.79773,9.79773
382.00,9.73277,25.173005,0.000407,25.116391,-2.0128,0.049,9.80340,9.80340
383.00,9.74438,25.173148,0.000412,25.116468,-2.0127,0.049,9.80812,9.80812
384.00,9.75611,25.173155,0.000410,25.116420,-2.0125,0.049,9.81279,9.81279
385.00,9.76627,25.173171,0.000411,25.116432,-2.0124,0.049,9.81673,9.81673
386.00,9.77736,25.173172,0.000411,25.116363,-2.0122,0.049,9.82032,9.82032
387.00,9.78494,25.173198,0.000410,25.116365,-2.0118,0.049,9.82330,9.82330
388.00,9.79188,25.173165,0.000407,25.116320,-2.0115,0.049,9.82640,9.82640
389.00,9.79771,25.173250,0.000412,25.116356,-2.0114,0.049,9.82970,9.82970
390.00,9.80496,25.173395,0.000411,25.116434,-2.0111,0.050,9.83256,9.83256
391.00,9.80941,25.173408,0.000405,25.116482,-2.0111,0.050,9.83461,9.83461
392.00,9.81288,25.173493,0.000407,25.116574,-2.0112,0.050,9.83733,9.83733
393.00,9.81670,25.173610,0.000408,25.116636,-2.0112,0.050,9.83968,9.83968
394.00,9.81985,25.173624,0.000404,25.116620,-2.0111,0.050,9.84063,9.84063
395.00,9.82300,25.173554,0.000408,25.116546,-2.0111,0.050,9.84182,9.84182
396.00,9.82602,25.173731,0.000413,25.116614,-2.0110,0.050,9.84280,9.84280
397.00,9.82887,25.173659,0.000414,25.116473,-2.0108,0.050,9.84377,9.84377
398.00,9.83196,25.173566,0.000417,25.116383,-2.0107,0.050,9.84446,9.84446
399.00,9.83434,25.173595,0.000420,25.116388,-2.0108,0.050,9.84600,9.84600
400.00,9.83596,25.173667,0.000417,25.116364,-2.0107,0.050,9.84680,9.84680
401.00,9.83732,25.173656,0.000416,25.116316,-2.0105,0.050,9.84857,9.84857
402.00,9.83875,25.173765,0.000418,25.116405,-2.0104,0.050,9.84909,9.84909
403.00,9.84010,25.173864,0.000417,25.116490,-2.0104,0.051,9.84988,9.84988
404.00,9.84146,25.173885,0.000414,25.116484,-2.0102,0.051,9.85056,9.85056
405.00,9.84279,25.173971,0.000415,25.116566,-2.0100,0.051,9.85130,9.85130
406.00,9.84439,25.174052,0.000418,25.116632,-2.0098,0.051,9.85137,9.85137
407.00,9.84568,25.174108,0.000421,25.116650,-2.0096,0.051,9.85244,9.85244
408.00,9.84655,25.174159,0.000421,25.116640,-2.0094,0.051,9.85299,9.85299
409.00,9.84730,25.174085,0.000422,25.116556,-2.0094,0.051,9.85288,9.85288
410.00,9.84795,25.174006,0.000419,25.116461,-2.0093,0.051,9.85359,9.85359
411.00,9.84889,25.173917,0.000417,25.116384,-2.0093,0.051,9.85496,9.85496
412.00,9.84983,25.173844,0.000412,25.116372,-2.0092,0.052,9.85556,9.85556
413.00,9.85052,25.173878,0.000410,25.116376,-2.0090,0.052,9.85591,9.85591
414.00,9.85096,25.173927,0.000414,25.116383,-2.0087,0.052,9.85522,9.85522
415.00,9.85129,25.174025,0.000417,25.116414,-2.0084,0.052,9.85434,9.85434
416.00,9.85187,25.174110,0.000418,25.116407,-2.0082,0.052,9.85384,9.85384
417.00,9.85227,25.174280,0.000420,25.116450,-2.0080,0.052,9.85242,9.85242
418.00,9.85243,25.174291,0.000418,25.116363,-2.0079,0.052,9.85152,9.85152
419.00,9.85272,25.174260,0.000415,25.116255,-2.0080,0.052,9.85184,9.85184
420.00,9.85302,25.174299,0.000417,25.116296,-2.0082,0.052,9.85126,9.85126
421.00,9.85335,25.174294,0.000416,25.116320,-2.0083,0.052,9.85073,9.85073
422.00,9.85350,25.174297,0.000411,25.116302,-2.0084,0.053,9.85133,9.85133
423.00,9.85352,25.174336,0.000410,25.116402,-2.0085,0.053,9.85132,9.85132
424.00,9.85315,25.174623,0.000414,25.116659,-2.0082,0.053,9.85151,9.85151
425.00,9.85304,25.174678,0.000412,25.116647,-2.0079,0.053,9.85198,9.85198
426.00,9.85288,25.174778,0.000413,25.116663,-2.0078,0.053,9.85209,9.85209
427.00,9.85290,25.174790,0.000417,25.116558,-2.0078,0.053,9.85268,9.85268
428.00,9.85307,25.174788,0.000414,25.116435,-2.0080,0.053,9.85438,9.85438
429.00,9.85348,25.174763,0.000412,25.116319,-2.0082,0.053,9.85617,9.85617
430.00,9.85376,25.174755,0.000410,25.116248,-2.0083,0.053,9.85789,9.85789
431.00,9.85389,25.174825,0.000409,25.116253,-2.0082,0.053,9.85874,9.85874
432.00,9.85397,25.174975,0.000408,25.116386,-2.0080,0.053,9.85984,9.85984
433.00,9.85421,25.175037,0.000413,25.116477,-2.0078,0.053,9.86031,9.86031
434.00,9.85466,25.174934,0.000408,25.116443,-2.0078,0.053,9.86037,9.86037
435.00,9.85490,25.174967,0.000409,25.116497,-2.0079,0.053,9.86142,9.86142
436.00,9.85538,25.174908,0.000411,25.116448,-2.0080,0.053,9.86259,9.86259
437.00,9.85605,25.174728,0.000407,25.116319,-2.0082,0.054,9.86278,9.86278
438.00,9.85705,25.174793,0.000405,25.116370,-2.0083,0.054,9.86325,9.86325
439.00,9.85777,25.174872,0.000407,25.116350,-2.0083,0.054,9.86370,9.86370
440.00,9.85835,25.174917,0.000408,25.116344,-2.0082,0.054,9.86316,9.86316
441.00,9.85879,25.174871,0.000403,25.116295,-2.0079,0.054,9.86247,9.86247
442.00,9.85909,25.174977,0.000405,25.116339,-2.0075,0.054,9.86168,9.86168
443.00,9.85941,25.175041,0.000407,25.116366,-2.0073,0.054,9.86054,9.86054
444.00,9.85979,25.175158,0.000409,25.116497,-2.0069,0.054,9.85994,9.85994
445.00,9.86031,25.175193,0.000406,25.116520,-2.0065,0.055,9.85999,9.85999
446.00,9.86079,25.175420,0.000412,25.116694,-2.0062,0.054,9.85980,9.85980
447.00,9.86095,25.175516,0.000413,25.116755,-2.0060,0.054,9.85980,9.85980
448.00,9.86106,25.175552,0.000414,25.116666,-2.0059,0.054,9.86038,9.86038
449.00,9.86109,25.175493,0.000412,25.116567,-2.0059,0.054,9.86012,9.86012
450.00,9.86109,25.175454,0.000413,25.116518,-2.0060,0.054,9.86003,9.86003
451.00,9.86130,25.175505,0.000411,25.116555,-2.0061,0.055,9.86031,9.86031
452.00,9.86127,25.175458,0.000411,25.116523,-2.0060,0.055,9.86119,9.86119
453.00,9.86139,25.175516,0.000410,25.116613,-2.0060,0.055,9.86153,9.86153
454.00,9.86143,25.175585,0.000413,25.116638,-2.0060,0.055,9.86159,9.86159
455.00,9.86125,25.175770,0.000417,25.116735,-2.0060,0.055,9.86156,9.86156
456.00,9.86118,25.175693,0.000415,25.116571,-2.0060,0.055,9.86198,9.86198
457.00,9.86115,25.175789,0.000414,25.116572,-2.0061,0.055,9.86208,9.86208
458.00,9.86114,25.175774,0.000411,25.116524,-2.0060,0.056,9.86218,9.86218
459.00,9.86114,25.175838,0.000411,25.116611,-2.0059,0.056,9.86280,9.86280
460.00,9.86110,25.175805,0.000408,25.116592,-2.0058,0.056,9.86274,9.86274
461.00,9.86118,25.175863,0.000409,25.116653,-2.0057,0.056,9.86171,9.86171
462.00,9.86117,25.175887,0.000410,25.116638,-2.0054,0.056,9.86083,9.86083
463.00,9.86110,25.175962,0.000411,25.116650,-2.0050,0.056,9.86033,9.86033
464.00,9.86111,25.176039,0.000410,25.116568,-2.0048,0.056,9.85989,9.85989
465.00,9.86104,25.176058,0.000408,25.116558,-2.0046,0.056,9.85988,9.85988
466.00,9.86115,25.176092,0.000409,25.116555,-2.0045,0.056,9.86144,9.86144
467.00,9.86147,25.176068,0.000409,25.116569,-2.0045,0.056,9.86204,9.86204
468.00,9.86143,25.176063,0.000411,25.116576,-2.0044,0.056,9.86121,9.86121
469.00,9.86140,25.176032,0.000410,25.116565,-2.0041,0.057,9.86057,9.86057
470.00,9.86116,25.176106,0.000411,25.116582,-2.0038,0.057,9.85983,9.85983
471.00,9.86092,25.176192,0.000412,25.116550,-2.0037,0.057,9.85816,9.85816
472.00,9.86067,25.176279,0.000412,25.116513,-2.0036,0.057,9.85696,9.85696
473.00,9.86036,25.176345,0.000413,25.116497,-2.0036,0.057,9.85721,9.85721
474.00,9.86033,25.176431,0.000416,25.116566,-2.0039,0.057,9.85730,9.85730
475.00,9.86003,25.176437,0.000416,25.116541,-2.0042,0.057,9.85708,9.85708
476.00,9.85960,25.176500,0.000416,25.116614,-2.0041,0.057,9.85775,9.85775
477.00,9.85935,25.176565,0.000415,25.116639,-2.0039,0.057,9.85851,9.85851
478.00,9.85917,25.176639,0.000414,25.116691,-2.0037,0.057,9.85864,9.85864
479.00,9.85911,25.176639,0.000411,25.116641,-2.0035,0.057,9.85843,9.85843
480.00,9.85909,25.176649,0.000412,25.116611,-2.0032,0.057,9.85868,9.85868
481.00,9.85895,25.176747,0.000413,25.116672,-2.0032,0.058,9.85868,9.85868
482.00,9.85902,25.176755,0.000413,25.116666,-2.0032,0.058,9.85851,9.85851
483.00,9.85901,25.176797,0.000416,25.116641,-2.0033,0.058,9.85896,9.85896
484.00,9.85905,25.176867,0.000417,25.116675,-2.0034,0.058,9.86017,9.86017
485.00,9.85911,25.176987,0.000416,25.116727,-2.0033,0.058,9.86040,9.86040
486.00,9.85883,25.176941,0.000413,25.116643,-2.0032,0.058,9.85995,9.85995
487.00,9.85849,25.177057,0.000412,25.116698,-2.0032,0.058,9.85988,9.85988
488.00,9.85857,25.177058,0.000408,25.116638,-2.0031,0.058,9.85977,9.85977
489.00,9.85874,25.177181,0.000407,25.116619,-2.0030,0.058,9.85982,9.85982
490.00,9.85898,25.177217,0.000406,25.116537,-2.0029,0.058,9.85993,9.85993
491.00,9.85901,25.177272,0.000408,25.116494,-2.0028,0.058,9.85995,9.85995
492.00,9.85922,25.177298,0.000410,25.116472,-2.0026,0.058,9.86032,9.86032
493.00,9.85933,25.177351,0.000411,25.116497,-2.0027,0.058,9.86018,9.86018
494.00,9.85947,25.177297,0.000409,25.116488,-2.0027,0.059,9.86000,9.86000
495.00,9.85966,25.177359,0.000411,25.116632,-2.0027,0.059,9.86003,9.86003
496.00,9.85979,25.177313,0.000406,25.116629,-2.0026,0.059,9.86057,9.86057
497.00,9.85977,25.177267,0.000404,25.116624,-2.0027,0.059,9.86060,9.86060
498.00,9.85994,25.177232,0.000405,25.116648,-2.0025,0.059,9.86125,9.86125
499.00,9.86024,25.177366,0.000410,25.116738,-2.0022,0.059,9.86164,9.86164
500.00,9.86058,25.177309,0.000410,25.116612,-2.0018,0.059,9.86244,9.86244
501.00,9.86072,25.177332,0.000413,25.116632,-2.0015,0.059,9.86252,9.86252
502.00,9.86081,25.177429,0.000415,25.116609,-2.0013,0.059,9.86147,9.86147
503.00,9.86078,25.177509,0.000416,25.116577,-2.0010,0.059,9.85906,9.85906
504.00,9.86106,25.177441,0.000412,25.116482,-2.0009,0.059,9.85505,9.85505
505.00,9.86118,25.177523,0.000413,25.116518,-2.0010,0.060,9.84624,9.84624
506.00,9.86136,25.177589,0.000415,25.116499,-2.0010,0.060,9.83017,9.83017
507.00,9.86177,25.177643,0.000415,25.116543,-2.0009,0.060,9.80558,9.80558
508.00,9.86218,25.177608,0.000414,25.116509,-2.0008,0.060,9.77037,9.77037
509.00,9.86279,25.177608,0.000416,25.116464,-2.0008,0.060,9.72772,9.72772
510.00,9.86320,25.177570,0.000415,25.116472,-2.0006,0.060,9.68528,9.68528
@4,2.0001,4.0, 510.07 
511.00,9.86100,25.177545,0.000412,25.116449,-2.0005,0.060,9.65022,9.65022
512.00,9.85579,25.177550,0.000410,25.116439,-2.0004,0.060,9.62523,9.62523
513.00,9.85038,25.177660,0.000411,25.116484,-2.0003,0.060,9.61443,9.61443
514.00,9.84353,25.177732,0.000407,25.116530,-2.0001,0.060,9.61418,9.61418
515.00,9.81977,25.177836,0.000406,25.116482,-2.0001,0.061,9.62152,9.62152
516.00,9.78111,25.177923,0.000405,25.116473,-1.9999,0.061,9.63239,9.63239
517.00,9.73254,25.177991,0.000406,25.116467,-1.9996,0.061,9.64528,9.64528
518.00,9.67445,25.178009,0.000406,25.116413,-1.9995,0.061,9.65774,9.65774
519.00,9.63078,25.178031,0.000410,25.116361,-1.9994,0.061,9.67074,9.67074
520.00,9.60795,25.178049,0.000410,25.116411,-1.9991,0.061,9.68321,9.68321
521.00,9.60583,25.178003,0.000410,25.116319,-1.9991,0.061,9.69587,9.69587
522.00,9.60795,25.178048,0.000413,25.116351,-1.9992,0.061,9.70796,9.70796
523.00,9.62025,25.178118,0.000409,25.116368,-1.9993,0.061,9.71923,9.71923
524.00,9.62929,25.178165,0.000407,25.116402,-1.9995,0.062,9.73076,9.73076
525.00,9.64450,25.178241,0.000409,25.116382,-1.9996,0.062,9.74222,9.74222
526.00,9.66014,25.178344,0.000410,25.116465,-1.9995,0.062,9.75182,9.75182
527.00,9.67204,25.178328,0.000408,25.116411,-1.9995,0.062,9.76176,9.76176
528.00,9.68263,25.178275,0.000412,25.116368,-1.9994,0.062,9.77182,9.77182
529.00,9.69426,25.178273,0.000416,25.116350,-1.9991,0.062,9.78055,9.78055
530.00,9.70696,25.178187,0.000417,25.116277,-1.9990,0.062,9.78729,9.78729
531.00,9.72330,25.178157,0.000420,25.116249,-1.9989,0.062,9.79414,9.79414
532.00,9.73265,25.178121,0.000417,25.116186,-1.9986,0.062,9.79969,9.79969
533.00,9.73911,25.178201,0.000419,25.116247,-1.9982,0.062,9.80535,9.80535
534.00,9.75188,25.178250,0.000416,25.116253,-1.9978,0.062,9.81015,9.81015
535.00,9.76403,25.178445,0.000417,25.116366,-1.9974,0.062,9.81585,9.81585
536.00,9.77172,25.178518,0.000413,25.116350,-1.9972,0.062,9.82096,9.82096
537.00,9.78212,25.178623,0.000418,25.116438,-1.9970,0.062,9.82533,9.82533
538.00,9.78919,25.178655,0.000414,25.116427,-1.9969,0.062,9.82824,9.82824
539.00,9.79560,25.178719,0.000415,25.116466,-1.9970,0.063,9.83117,9.83117
540.00,9.79798,25.178690,0.000415,25.116455,-1.9972,0.063,9.83323,9.83323
541.00,9.80558,25.178770,0.000416,25.116531,-1.9973,0.063,9.83461,9.83461
542.00,9.81018,25.178856,0.000414,25.116497,-1.9973,0.063,9.83625,9.83625
543.00,9.81631,25.178991,0.000417,25.116539,-1.9973,0.063,9.83817,9.83817
544.00,9.82016,25.179040,0.000415,25.116483,-1.9972,0.063,9.83998,9.83998
545.00,9.82558,25.179057,0.000412,25.116439,-1.9971,0.063,9.84176,9.84176
546.00,9.82825,25.179145,0.000411,25.116437,-1.9971,0.063,9.84303,9.84303
547.00,9.83031,25.179158,0.000411,25.116460,-1.9971,0.063,9.84462,9.84462
548.00,9.83225,25.179092,0.000409,25.116411,-1.9969,0.064,9.84636,9.84636
549.00,9.83416,25.179132,0.000412,25.116482,-1.9968,0.064,9.84756,9.84756
550.00,9.83588,25.179148,0.000412,25.116464,-1.9965,0.064,9.84834,9.84834
551.00,9.83780,25.179165,0.000413,25.116467,-1.9962,0.064,9.84970,9.84970
552.00,9.83966,25.179154,0.000413,25.116434,-1.9959,0.064,9.85062,9.85062
553.00,9.84111,25.179251,0.000415,25.116461,-1.9958,0.064,9.85181,9.85181
554.00,9.84242,25.179271,0.000413,25.116463,-1.9955,0.064,9.85313,9.85313
555.00,9.84383,25.179389,0.000416,25.116549,-1.9952,0.064,9.85460,9.85460
556.00,9.84530,25.179420,0.000417,25.116579,-1.9950,0.064,9.85592,9.85592
557.00,9.84664,25.179502,0.000417,25.116609,-1.9950,0.064,9.85706,9.85706
558.00,9.84794,25.179490,0.000416,25.116598,-1.9949,0.064,9.85685,9.85685
559.00,9.84916,25.179513,0.000418,25.116582,-1.9950,0.064,9.85660,9.85660
560.00,9.85009,25.179541,0.000414,25.116624,-1.9953,0.064,9.85691,9.85691
561.00,9.85118,25.179512,0.000411,25.116571,-1.9954,0.064,9.85713,9.85713
562.00,9.85225,25.179559,0.000411,25.116592,-1.9953,0.064,9.85798,9.85798
563.00,9.85311,25.179545,0.000408,25.116511,-1.9952,0.065,9.85894,9.85894
564.00,9.85392,25.179533,0.000404,25.116409,-1.9950,0.065,9.86011,9.86011
565.00,9.85469,25.179563,0.000404,25.116292,-1.9947,0.065,9.86024,9.86024
566.00,9.85535,25.179673,0.000406,25.116368,-1.9945,0.065,9.86005,9.86005
567.00,9.85599,25.179674,0.000407,25.116336,-1.9945,0.065,9.85951,9.85951
568.00,9.85658,25.179804,0.000407,25.116402,-1.9945,0.065,9.85958,9.85958
569.00,9.85736,25.179867,0.000410,25.116409,-1.9944,0.065,9.86038,9.86038
570.00,9.85810,25.179890,0.000411,25.116450,-1.9942,0.065,9.86131,9.86131
571.00,9.85864,25.179922,0.000413,25.116372,-1.9939,0.065,9.86243,9.86243
572.00,9.85920,25.179987,0.000413,25.116361,-1.9937,0.065,9.86308,9.86308
573.00,9.85957,25.179943,0.000412,25.116315,-1.9935,0.065,9.86334,9.86334
574.00,9.85983,25.180112,0.000410,25.116410,-1.9933,0.066,9.86284,9.86284
575.00,9.86011,25.180198,0.000412,25.116399,-1.9932,0.066,9.86216,9.86216
576.00,9.86017,25.180210,0.000409,25.116369,-1.9932,0.066,9.86073,9.86073
577.00,9.86034,25.180203,0.000408,25.116345,-1.9932,0.066,9.85971,9.85971
578.00,9.86070,25.180249,0.000411,25.116375,-1.9930,0.066,9.86004,9.86004
579.00,9.86078,25.180271,0.000413,25.116414,-1.9930,0.066,9.86066,9.86066
580.00,9.86112,25.180307,0.000412,25.116450,-1.9930,0.066,9.86074,9.86074
581.00,9.86110,25.180305,0.000414,25.116462,-1.9930,0.066,9.86115,9.86115
582.00,9.86106,25.180388,0.000413,25.116482,-1.9930,0.066,9.86186,9.86186
583.00,9.86114,25.180467,0.000414,25.116478,-1.9931,0.066,9.86198,9.86198
584.00,9.86126,25.180451,0.000414,25.116381,-1.9931,0.066,9.86199,9.86199
585.00,9.86157,25.180417,0.000411,25.116301,-1.9930,0.066,9.86266,9.86266
586.00,9.86169,25.180560,0.000409,25.116373,-1.9928,0.067,9.86379,9.86379
587.00,9.86138,25.180570,0.000409,25.116346,-1.9925,0.067,9.86383,9.86383
588.00,9.86154,25.180637,0.000409,25.116363,-1.9923,0.067,9.86351,9.86351
589.00,9.86184,25.180705,0.000408,25.116393,-1.9921,0.067,9.86351,9.86351
590.00,9.86195,25.180736,0.000410,25.116413,-1.9921,0.067,9.86374,9.86374
591.00,9.86211,25.180730,0.000413,25.116385,-1.9920,0.067,9.86398,9.86398
592.00,9.86217,25.180844,0.000415,25.116395,-1.9917,0.067,9.86415,9.86415
593.00,9.86236,25.180920,0.000411,25.116401,-1.9915,0.067,9.86400,9.86400
594.00,9.86241,25.180943,0.000408,25.116398,-1.9914,0.067,9.86351,9.86351
595.00,9.86252,25.181004,0.000409,25.116431,-1.9912,0.067,9.86369,9.86369
596.00,9.86290,25.181076,0.000410,25.116438,-1.9913,0.067,9.86347,9.86347
597.00,9.86318,25.181067,0.000404,25.116443,-1.9914,0.068,9.86312,9.86312
598.00,9.86311,25.181126,0.000405,25.116457,-1.9912,0.068,9.86244,9.86244
599.00,9.86294,25.181169,0.000406,25.116464,-1.9909,0.068,9.86255,9.86255
600.00,9.86288,25.181209,0.000402,25.116425,-1.9907,0.068,9.86163,9.86163
601.00,9.86302,25.181164,0.000400,25.116360,-1.9906,0.068,9.86141,9.86141
602.00,9.86330,25.181207,0.000409,25.116418,-1.9906,0.068,9.86253,9.86253
603.00,9.86336,25.181139,0.000410,25.116402,-1.9908,0.068,9.86370,9.86370
604.00,9.86330,25.181136,0.000410,25.116396,-1.9909,0.068,9.86299,9.86299
605.00,9.86320,25.181125,0.000409,25.116370,-1.9907,0.068,9.86355,9.86355
606.00,9.86327,25.181271,0.000411,25.116473,-1.9905,0.068,9.86439,9.86439
607.00,9.86318,25.181355,0.000405,25.116452,-1.9904,0.069,9.86487,9.86487
608.00,9.86360,25.181407,0.000405,25.116435,-1.9902,0.069,9.86549,9.86549
609.00,9.86390,25.181478,0.000406,25.116416,-1.9903,0.069,9.86643,9.86643
610.00,9.86389,25.181585,0.000408,25.116438,-1.9903,0.069,9.86665,9.86665
611.00,9.86389,25.181602,0.000409,25.116374,-1.9902,0.069,9.86644,9.86644
612.00,9.86401,25.181583,0.000411,25.116322,-1.9901,0.069,9.86647,9.86647
613.00,9.86420,25.181698,0.000414,25.116417,-1.9900,0.069,9.86663,9.86663
614.00,9.86415,25.181762,0.000416,25.116432,-1.9899,0.069,9.86724,9.86724
615.00,9.86470,25.181820,0.000421,25.116482,-1.9897,0.069,9.86780,9.86780
616.00,9.86523,25.181805,0.000419,25.116496,-1.9895,0.069,9.86830,9.86830
617.00,9.86556,25.181881,0.000421,25.116551,-1.9896,0.069,9.86788,9.86788
618.00,9.86585,25.181799,0.000419,25.116471,-1.9898,0.069,9.86792,9.86792
619.00,9.86607,25.181819,0.000419,25.116532,-1.9900,0.069,9.86804,9.86804
620.00,9.86622,25.181843,0.000415,25.116484,-1.9902,0.070,9.86722,9.86722
621.00,9.86635,25.181864,0.000412,25.116450,-1.9902,0.070,9.86607,9.86607
622.00,9.86624,25.181782,0.000408,25.116370,-1.9900,0.070,9.86580,9.86580
623.00,9.86631,25.181840,0.000410,25.116425,-1.9898,0.070,9.86540,9.86540
624.00,9.86639,25.181816,0.000408,25.116351,-1.9893,0.070,9.86406,9.86406
625.00,9.86639,25.181779,0.000410,25.116362,-1.9890,0.070,9.86375,9.86375
626.00,9.86629,25.181787,0.000412,25.116335,-1.9889,0.070,9.86374,9.86374
627.00,9.86592,25.181815,0.000413,25.116352,-1.9890,0.070,9.86289,9.86289
628.00,9.86568,25.181934,0.000414,25.116354,-1.9888,0.070,9.86251,9.86251
629.00,9.86570,25.182000,0.000418,25.116441,-1.9886,0.070,9.86322,9.86322
630.00,9.86565,25.182087,0.000416,25.116469,-1.9887,0.070,9.86471,9.86471
631.00,9.86571,25.182158,0.000417,25.116512,-1.9888,0.070,9.86616,9.86616
632.00,9.86593,25.182296,0.000416,25.116566,-1.9888,0.071,9.86648,9.86648
633.00,9.86560,25.182213,0.000413,25.116461,-1.9889,0.071,9.86618,9.86618
634.00,9.86547,25.182217,0.000412,25.116380,-1.9890,0.071,9.86641,9.86641
635.00,9.86541,25.182291,0.000417,25.116417,-1.9889,0.071,9.86576,9.86576
636.00,9.86517,25.182321,0.000417,25.116452,-1.9889,0.071,9.86440,9.86440
637.00,9.86484,25.182333,0.000419,25.116421,-1.9887,0.071,9.86452,9.86452
638.00,9.86475,25.182458,0.000419,25.116538,-1.9885,0.071,9.86405,9.86405
639.00,9.86482,25.182478,0.000413,25.116489,-1.9884,0.071,9.86364,9.86364
640.00,9.86458,25.182513,0.000407,25.116412,-1.9884,0.071,9.86278,9.86278
641.00,9.86432,25.182629,0.000406,25.116407,-1.9882,0.072,9.86241,9.86241
642.00,9.86445,25.182715,0.000405,25.116452,-1.9878,0.072,9.86354,9.86354
643.00,9.86437,25.182766,0.000408,25.116399,-1.9877,0.072,9.86463,9.86463
644.00,9.86450,25.182923,0.000413,25.116517,-1.9875,0.072,9.86436,9.86436
645.00,9.86453,25.183006,0.000414,25.116561,-1.9871,0.072,9.86448,9.86448
646.00,9.86463,25.183073,0.000416,25.116572,-1.9869,0.072,9.86473,9.86473
647.00,9.86465,25.183141,0.000418,25.116539,-1.9870,0.072,9.86404,9.86404
648.00,9.86463,25.183232,0.000419,25.116574,-1.9869,0.072,9.86350,9.86350
649.00,9.86455,25.183212,0.000419,25.116507,-1.9867,0.072,9.86407,9.86407
650.00,9.86436,25.183245,0.000422,25.116527,-1.9866,0.072,9.86420,9.86420
651.00,9.86404,25.183135,0.000420,25.116383,-1.9866,0.072,9.86435,9.86435
652.00,9.86404,25.183135,0.000417,25.116371,-1.9864,0.072,9.86383,9.86383
653.00,9.86397,25.183156,0.000415,25.116336,-1.9866,0.072,9.86275,9.86275
654.00,9.86383,25.183231,0.000417,25.116384,-1.9868,0.073,9.85910,9.85910
655.00,9.86407,25.183191,0.000415,25.116316,-1.9869,0.073,9.85289,9.85289
656.00,9.86431,25.183275,0.000418,25.116399,-1.9870,0.073,9.84015,9.84015
657.00,9.86406,25.183298,0.000420,25.116423,-1.9870,0.073,9.81941,9.81941
658.00,9.86398,25.183318,0.000421,25.116499,-1.9869,0.073,9.78989,9.78989
659.00,9.86418,25.183311,0.000419,25.116499,-1.9869,0.073,9.75248,9.75248
660.00,9.86412,25.183378,0.000420,25.116554,-1.9867,0.073,9.71041,9.71041
@5,2.0001,4.0, 660.017999999996 
661.00,9.86337,25.183470,0.000419,25.116608,-1.9866,0.073,9.67210,9.67210
662.00,9.86239,25.183451,0.000416,25.116580,-1.9865,0.073,9.64258,9.64258
663.00,9.85775,25.183406,0.000409,25.116447,-1.9865,0.073,9.62585,9.62585
664.00,9.84737,25.183481,0.000409,25.116443,-1.9864,0.073,9.62265,9.62265
665.00,9.83241,25.183504,0.000410,25.116411,-1.9863,0.074,9.62943,9.62943
666.00,9.79995,25.183501,0.000408,25.116371,-1.9863,0.074,9.64157,9.64157
667.00,9.75916,25.183572,0.000409,25.116427,-1.9860,0.074,9.65467,9.65467
668.00,9.71037,25.183715,0.000415,25.116516,-1.9857,0.074,9.66648,9.66648
669.00,9.66030,25.183699,0.000416,25.116453,-1.9853,0.074,9.67661,9.67661
670.00,9.62245,25.183759,0.000415,25.116519,-1.9850,0.074,9.68676,9.68676
671.00,9.60857,25.183769,0.000415,25.116534,-1.9847,0.074,9.69593,9.69593
672.00,9.61185,25.183768,0.000414,25.116413,-1.9846,0.074,9.70493,9.70493
673.00,9.62667,25.183782,0.000412,25.116459,-1.9847,0.074,9.71382,9.71382
674.00,9.64414,25.183778,0.000409,25.116452,-1.9849,0.074,9.72252,9.72252
675.00,9.65624,25.183765,0.000411,25.116390,-1.9851,0.074,9.73114,9.73114
676.00,9.66894,25.183736,0.000410,25.116318,-1.9851,0.075,9.74056,9.74056
677.00,9.67734,25.183752,0.000409,25.116403,-1.9852,0.075,9.74984,9.74984
678.00,9.68561,25.183754,0.000411,25.116396,-1.9851,0.075,9.75946,9.75946
679.00,9.69504,25.183871,0.000412,25.116507,-1.9850,0.075,9.76898,9.76898
680.00,9.70678,25.183918,0.000410,25.116530,-1.9850,0.075,9.77775,9.77775
681.00,9.71490,25.184044,0.000411,25.116601,-1.9849,0.075,9.78494,9.78494
682.00,9.72220,25.184125,0.000411,25.116607,-1.9847,0.075,9.79174,9.79174
683.00,9.73018,25.184072,0.000412,25.116457,-1.9845,0.075,9.79799,9.79799
684.00,9.73845,25.184010,0.000412,25.116341,-1.9843,0.075,9.80356,9.80356
685.00,9.74999,25.184080,0.000414,25.116362,-1.9843,0.075,9.80781,9.80781
686.00,9.76205,25.184092,0.000415,25.116334,-1.9841,0.075,9.81286,9.81286
687.00,9.76867,25.184098,0.000416,25.116303,-1.9840,0.075,9.81800,9.81800
688.00,9.77811,25.184242,0.000417,25.116437,-1.9841,0.075,9.82183,9.82183
689.00,9.78610,25.184309,0.000415,25.116441,-1.9840,0.076,9.82513,9.82513
690.00,9.79369,25.184360,0.000414,25.116442,-1.9839,0.076,9.82886,9.82886
691.00,9.79799,25.184431,0.000413,25.116486,-1.9841,0.076,9.83195,9.83195
692.00,9.80281,25.184502,0.000415,25.116522,-1.9843,0.076,9.83422,9.83422
693.00,9.80949,25.184373,0.000412,25.116392,-1.9846,0.076,9.83670,9.83670
694.00,9.81298,25.184465,0.000415,25.116442,-1.9848,0.076,9.83953,9.83953
695.00,9.81643,25.184532,0.000419,25.116440,-1.9847,0.076,9.84159,9.84159
696.00,9.82322,25.184641,0.000418,25.116470,-1.9845,0.076,9.84365,9.84365
697.00,9.82733,25.184665,0.000416,25.116447,-1.9843,0.076,9.84564,9.84564
698.00,9.82909,25.184831,0.000419,25.116545,-1.9841,0.076,9.84686,9.84686
699.00,9.83195,25.184845,0.000418,25.116494,-1.9840,0.076,9.84776,9.84776
700.00,9.83437,25.184808,0.000413,25.116435,-1.9840,0.077,9.84982,9.84982
701.00,9.83664,25.184796,0.000414,25.116396,-1.9841,0.077,9.85066,9.85066
702.00,9.83876,25.184870,0.000415,25.116413,-1.9840,0.077,9.85106,9.85106
703.00,9.84032,25.185016,0.000416,25.116489,-1.9840,0.077,9.85233,9.85233
704.00,9.84209,25.185126,0.000415,25.116533,-1.9839,0.077,9.85327,9.85327
705.00,9.84363,25.185246,0.000415,25.116559,-1.9837,0.077,9.85413,9.85413
706.00,9.84491,25.185304,0.000411,25.116631,-1.9836,0.077,9.85512,9.85512
707.00,9.84650,25.185357,0.000409,25.116601,-1.9836,0.077,9.85651,9.85651
708.00,9.84831,25.185345,0.000405,25.116517,-1.9834,0.078,9.85801,9.85801
709.00,9.84972,25.185382,0.000407,25.116535,-1.9832,0.078,9.85968,9.85968
710.00,9.85096,25.185397,0.000407,25.116604,-1.9830,0.078,9.86012,9.86012
711.00,9.85213,25.185383,0.000410,25.116502,-1.9829,0.077,9.86032,9.86032
712.00,9.85323,25.185424,0.000410,25.116527,-1.9826,0.077,9.85983,9.85983
713.00,9.85417,25.185464,0.000412,25.116531,-1.9824,0.078,9.85886,9.85886
714.00,9.85508,25.185559,0.000415,25.116628,-1.9824,0.078,9.85775,9.85775
715.00,9.85526,25.185531,0.000415,25.116555,-1.9822,0.078,9.85740,9.85740
716.00,9.85565,25.185641,0.000414,25.116653,-1.9822,0.078,9.85767,9.85767
717.00,9.85625,25.185630,0.000411,25.116602,-1.9820,0.078,9.85886,9.85886
718.00,9.85692,25.185624,0.000408,25.116587,-1.9817,0.078,9.86012,9.86012
719.00,9.85769,25.185602,0.000403,25.116498,-1.9813,0.079,9.86150,9.86150
720.00,9.85822,25.185676,0.000403,25.116498,-1.9811,0.079,9.86227,9.86227
721.00,9.85883,25.185636,0.000405,25.116423,-1.9807,0.079,9.86248,9.86248
722.00,9.85931,25.185737,0.000407,25.116531,-1.9805,0.079,9.86272,9.86272
723.00,9.85973,25.185805,0.000409,25.116578,-1.9807,0.079,9.86269,9.86269
724.00,9.86020,25.185823,0.000407,25.116579,-1.9808,0.079,9.86247,9.86247
725.00,9.86044,25.185856,0.000409,25.116586,-1.9808,0.079,9.86305,9.86305
726.00,9.86079,25.185886,0.000412,25.116548,-1.9809,0.079,9.86418,9.86418
727.00,9.86128,25.185765,0.000411,25.116418,-1.9809,0.079,9.86436,9.86436
728.00,9.86166,25.185802,0.000414,25.116423,-1.9808,0.079,9.86564,9.86564
729.00,9.86192,25.185774,0.000415,25.116394,-1.9808,0.079,9.86646,9.86646
730.00,9.86218,25.185856,0.000415,25.116458,-1.9808,0.079,9.86647,9.86647
731.00,9.86246,25.185960,0.000415,25.116571,-1.9807,0.079,9.86632,9.86632
732.00,9.86289,25.186162,0.000418,25.116642,-1.9807,0.079,9.86652,9.86652
733.00,9.86341,25.186193,0.000415,25.116600,-1.9807,0.079,9.86604,9.86604
734.00,9.86403,25.186333,0.000416,25.116650,-1.9805,0.079,9.86590,9.86590
735.00,9.86428,25.186320,0.000417,25.116603,-1.9802,0.080,9.86564,9.86564
736.00,9.86441,25.186343,0.000415,25.116644,-1.9800,0.080,9.86476,9.86476
737.00,9.86448,25.186295,0.000415,25.116654,-1.9797,0.080,9.86479,9.86479
738.00,9.86467,25.186364,0.000420,25.116735,-1.9796,0.080,9.86467,9.86467
739.00,9.86477,25.186317,0.000417,25.116644,-1.9795,0.080,9.86408,9.86408
740.00,9.86472,25.186314,0.000417,25.116568,-1.9795,0.080,9.86371,9.86371
741.00,9.86483,25.186313,0.000416,25.116417,-1.9795,0.080,9.86478,9.86478
742.00,9.86509,25.186400,0.000415,25.116407,-1.9795,0.080,9.86502,9.86502
743.00,9.86527,25.186242,0.000410,25.116216,-1.9794,0.080,9.86513,9.86513
744.00,9.86547,25.186169,0.000412,25.116215,-1.9794,0.080,9.86566,9.86566
745.00,9.86551,25.186177,0.000411,25.116250,-1.9794,0.081,9.86584,9.86584
746.00,9.86531,25.186262,0.000412,25.116307,-1.9791,0.081,9.86520,9.86520
747.00,9.86532,25.186296,0.000415,25.116333,-1.9790,0.081,9.86489,9.86489
748.00,9.86516,25.186492,0.000419,25.116456,-1.9789,0.081,9.86444,9.86444
749.00,9.86501,25.186709,0.000423,25.116541,-1.9787,0.080,9.86402,9.86402
750.00,9.86487,25.186817,0.000425,25.116552,-1.9788,0.080,9.86395,9.86395
751.00,9.86470,25.186757,0.000425,25.116462,-1.9788,0.080,9.86415,9.86415
752.00,9.86474,25.186697,0.000420,25.116357,-1.9785,0.081,9.86452,9.86452
753.00,9.86490,25.186758,0.000418,25.116354,-1.9781,0.081,9.86569,9.86569
754.00,9.86500,25.186773,0.000417,25.116345,-1.9777,0.081,9.86613,9.86613
755.00,9.86501,25.186804,0.000417,25.116351,-1.9774,0.081,9.86674,9.86674
756.00,9.86519,25.186837,0.000415,25.116375,-1.9772,0.081,9.86726,9.86726
757.00,9.86533,25.186959,0.000419,25.116489,-1.9772,0.081,9.86669,9.86669
758.00,9.86526,25.186893,0.000417,25.116426,-1.9772,0.081,9.86570,9.86570
759.00,9.86520,25.186911,0.000413,25.116413,-1.9772,0.082,9.86513,9.86513
760.00,9.86532,25.186805,0.000408,25.116321,-1.9772,0.082,9.86483,9.86483
761.00,9.86517,25.186905,0.000407,25.116348,-1.9772,0.082,9.86458,9.86458
762.00,9.86515,25.186897,0.000404,25.116317,-1.9772,0.082,9.86554,9.86554
763.00,9.86543,25.186942,0.000407,25.116354,-1.9775,0.082,9.86635,9.86635
764.00,9.86569,25.186996,0.000412,25.116399,-1.9777,0.082,9.86783,9.86783
765.00,9.86582,25.187209,0.000417,25.116514,-1.9778,0.082,9.86806,9.86806
766.00,9.86601,25.187245,0.000421,25.116515,-1.9779,0.082,9.86823,9.86823
767.00,9.86608,25.187293,0.000421,25.116468,-1.9779,0.082,9.86777,9.86777
768.00,9.86624,25.187321,0.000417,25.116418,-1.9775,0.083,9.86696,9.86696
769.00,9.86627,25.187292,0.000415,25.116333,-1.9773,0.083,9.86625,9.86625
770.00,9.86652,25.187331,0.000414,25.116358,-1.9773,0.083,9.86665,9.86665
771.00,9.86660,25.187455,0.000415,25.116447,-1.9772,0.083,9.86639,9.86639
772.00,9.86657,25.187511,0.000417,25.116491,-1.9770,0.083,9.86577,9.86577
773.00,9.86629,25.187548,0.000420,25.116558,-1.9770,0.083,9.86580,9.86580
774.00,9.86615,25.187586,0.000422,25.116615,-1.9770,0.083,9.86533,9.86533
775.00,9.86609,25.187544,0.000422,25.116552,-1.9769,0.083,9.86465,9.86465
776.00,9.86602,25.187483,0.000421,25.116521,-1.9769,0.083,9.86461,9.86461
777.00,9.86601,25.187568,0.000420,25.116561,-1.9772,0.083,9.86516,9.86516
778.00,9.86604,25.187596,0.000417,25.116507,-1.9773,0.083,9.86472,9.86472
779.00,9.86601,25.187617,0.000418,25.116484,-1.9773,0.083,9.86490,9.86490
780.00,9.86610,25.187687,0.000418,25.116518,-1.9771,0.083,9.86493,9.86493
781.00,9.86602,25.187674,0.000419,25.116453,-1.9769,0.083,9.86455,9.86455
782.00,9.86592,25.187642,0.000419,25.116425,-1.9768,0.083,9.86497,9.86497
783.00,9.86599,25.187674,0.000420,25.116529,-1.9768,0.084,9.86672,9.86672
784.00,9.86606,25.187730,0.000422,25.116551,-1.9768,0.084,9.86753,9.86753
785.00,9.86594,25.187725,0.000420,25.116521,-1.9770,0.084,9.86747,9.86747
786.00,9.86585,25.187714,0.000417,25.116474,-1.9771,0.084,9.86738,9.86738
787.00,9.86556,25.187708,0.000415,25.116424,-1.9772,0.084,9.86615,9.86615
788.00,9.86554,25.187722,0.000415,25.116351,-1.9770,0.084,9.86480,9.86480
789.00,9.86544,25.187873,0.000413,25.116383,-1.9768,0.084,9.86429,9.86429
790.00,9.86527,25.187988,0.000416,25.116413,-1.9767,0.084,9.86504,9.86504
791.00,9.86539,25.188086,0.000417,25.116476,-1.9768,0.084,9.86597,9.86597
792.00,9.86555,25.188255,0.000421,25.116593,-1.9768,0.084,9.86720,9.86720
793.00,9.86571,25.188359,0.000418,25.116560,-1.9770,0.085,9.86808,9.86808
794.00,9.86583,25.188287,0.000415,25.116454,-1.9770,0.085,9.86935,9.86935
795.00,9.86611,25.188293,0.000415,25.116421,-1.9769,0.085,9.87000,9.87000
796.00,9.86644,25.188345,0.000416,25.116386,-1.9766,0.085,9.87035,9.87035
797.00,9.86695,25.188271,0.000416,25.116228,-1.9763,0.085,9.87006,9.87006
798.00,9.86751,25.188347,0.000420,25.116290,-1.9761,0.085,9.86958,9.86958
799.00,9.86758,25.188376,0.000423,25.116332,-1.9761,0.085,9.86859,9.86859
800.00,9.86757,25.188415,0.000423,25.116409,-1.9761,0.085,9.86792,9.86792
801.00,9.86772,25.188493,0.000424,25.116433,-1.9764,0.085,9.86703,9.86703
802.00,9.86765,25.188607,0.000423,25.116503,-1.9765,0.085,9.86685,9.86685
803.00,9.86744,25.188630,0.000421,25.116528,-1.9763,0.085,9.86542,9.86542
804.00,9.86794,25.188696,0.000418,25.116559,-1.9761,0.086,9.86260,9.86260
805.00,9.86854,25.188806,0.000419,25.116552,-1.9761,0.086,9.85779,9.85779
806.00,9.86873,25.188844,0.000421,25.116584,-1.9760,0.086,9.84775,9.84775
807.00,9.86883,25.188772,0.000421,25.116511,-1.9760,0.086,9.83070,9.83070
808.00,9.86806,25.188786,0.000425,25.116451,-1.9763,0.086,9.80670,9.80670
809.00,9.86720,25.188718,0.000426,25.116375,-1.9763,0.085,9.77619,9.77619
810.00,9.86732,25.188633,0.000421,25.116272,-1.9760,0.086,9.74273,9.74273
@6,2.0001,4.0, 810.282999999996 
811.00,9.86565,25.188694,0.000416,25.116313,-1.9757,0.086,9.71241,9.71241
812.00,9.86409,25.188831,0.000415,25.116378,-1.9753,0.086,9.68861,9.68861
813.00,9.85984,25.188927,0.000413,25.116397,-1.9748,0.086,9.67365,9.67365
814.00,9.85395,25.189163,0.000413,25.116516,-1.9746,0.086,9.66822,9.66822
815.00,9.84377,25.189294,0.000412,25.116606,-1.9746,0.087,9.66891,9.66891
816.00,9.81520,25.189300,0.000414,25.116532,-1.9745,0.087,9.67434,9.67434
817.00,9.78066,25.189346,0.000414,25.116566,-1.9744,0.087,9.68175,9.68175
818.00,9.73952,25.189358,0.000418,25.116605,-1.9747,0.087,9.68981,9.68981
819.00,9.70166,25.189344,0.000419,25.116541,-1.9746,0.087,9.69696,9.69696
820.00,9.67692,25.189352,0.000420,25.116522,-1.9745,0.087,9.70486,9.70486
821.00,9.66377,25.189323,0.000418,25.116495,-1.9743,0.087,9.71155,9.71155
822.00,9.66168,25.189286,0.000416,25.116406,-1.9741,0.087,9.71758,9.71758
823.00,9.66474,25.189368,0.000414,25.116393,-1.9739,0.087,9.72328,9.72328
824.00,9.67420,25.189457,0.000414,25.116426,-1.9738,0.087,9.72997,9.72997
825.00,9.68034,25.189543,0.000415,25.116410,-1.9737,0.087,9.73605,9.73605
826.00,9.69075,25.189649,0.000418,25.116404,-1.9736,0.087,9.74291,9.74291
827.00,9.69868,25.189739,0.000420,25.116458,-1.9736,0.087,9.75014,9.75014
828.00,9.70503,25.189694,0.000416,25.116418,-1.9733,0.087,9.75787,9.75787
829.00,9.71022,25.189628,0.000416,25.116356,-1.9731,0.087,9.76488,9.76488
830.00,9.71954,25.189609,0.000414,25.116323,-1.9731,0.088,9.77179,9.77179
831.00,9.72435,25.189704,0.000416,25.116405,-1.9731,0.088,9.77816,9.77816
832.00,9.72882,25.189711,0.000416,25.116420,-1.9732,0.088,9.78460,9.78460
833.00,9.73356,25.189759,0.000418,25.116467,-1.9731,0.088,9.79107,9.79107
834.00,9.74347,25.189760,0.000416,25.116442,-1.9731,0.088,9.79656,9.79656
835.00,9.75011,25.189877,0.000423,25.116556,-1.9729,0.088,9.80222,9.80222
836.00,9.75852,25.189671,0.000418,25.116392,-1.9727,0.088,9.80706,9.80706
837.00,9.76495,25.189560,0.000414,25.116208,-1.9725,0.088,9.81162,9.81162
838.00,9.77220,25.189621,0.000416,25.116199,-1.9723,0.088,9.81499,9.81499
839.00,9.77856,25.189722,0.000419,25.116199,-1.9723,0.088,9.81912,9.81912
840.00,9.78480,25.189676,0.000414,25.116111,-1.9722,0.088,9.82237,9.82237
841.00,9.79043,25.189810,0.000414,25.116235,-1.9721,0.088,9.82669,9.82669
842.00,9.79706,25.190042,0.000420,25.116488,-1.9719,0.088,9.83026,9.83026
843.00,9.80439,25.189999,0.000418,25.116403,-1.9717,0.089,9.83313,9.83313
844.00,9.80620,25.189890,0.000413,25.116323,-1.9715,0.089,9.83611,9.83611
845.00,9.81264,25.189866,0.000415,25.116306,-1.9716,0.089,9.83905,9.83905
846.00,9.81520,25.190157,0.000422,25.116453,-1.9716,0.089,9.84057,9.84057
847.00,9.81888,25.190133,0.000419,25.116380,-1.9717,0.089,9.84206,9.84206
848.00,9.82257,25.190251,0.000422,25.116484,-1.9717,0.089,9.84534,9.84534
849.00,9.82591,25.190269,0.000422,25.116558,-1.9716,0.089,9.84729,9.84729
850.00,9.83024,25.190371,0.000422,25.116648,-1.9713,0.089,9.84831,9.84831
851.00,9.83402,25.190117,0.000415,25.116428,-1.9710,0.089,9.84938,9.84938
852.00,9.83608,25.190229,0.000419,25.116471,-1.9708,0.089,9.85080,9.85080
853.00,9.83820,25.190209,0.000416,25.116412,-1.9707,0.089,9.85103,9.85103
854.00,9.84054,25.190338,0.000421,25.116426,-1.9706,0.089,9.85183,9.85183
855.00,9.84216,25.190328,0.000419,25.116292,-1.9705,0.089,9.85263,9.85263
856.00,9.84368,25.190518,0.000420,25.116396,-1.9703,0.090,9.85373,9.85373
857.00,9.84562,25.190457,0.000417,25.116285,-1.9702,0.090,9.85404,9.85404
858.00,9.84691,25.190536,0.000418,25.116322,-1.9701,0.090,9.85459,9.85459
859.00,9.84787,25.190634,0.000415,25.116315,-1.9701,0.090,9.85559,9.85559
860.00,9.84897,25.190710,0.000415,25.116350,-1.9701,0.090,9.85662,9.85662
861.00,9.85042,25.190762,0.000417,25.116350,-1.9703,0.090,9.85756,9.85756
862.00,9.85149,25.190908,0.000421,25.116448,-1.9702,0.090,9.85940,9.85940
863.00,9.85248,25.191002,0.000421,25.116488,-1.9703,0.090,9.86045,9.86045
864.00,9.85354,25.190959,0.000421,25.116437,-1.9703,0.090,9.86066,9.86066
865.00,9.85467,25.190978,0.000419,25.116480,-1.9704,0.090,9.86158,9.86158
866.00,9.85548,25.190938,0.000418,25.116491,-1.9704,0.090,9.86254,9.86254
867.00,9.85610,25.190929,0.000414,25.116494,-1.9704,0.090,9.86216,9.86216
868.00,9.85681,25.191023,0.000416,25.116570,-1.9702,0.090,9.86185,9.86185
869.00,9.85727,25.191036,0.000412,25.116582,-1.9701,0.090,9.86170,9.86170
870.00,9.85798,25.191106,0.000413,25.116575,-1.9698,0.091,9.86136,9.86136
871.00,9.85852,25.191180,0.000416,25.116582,-1.9697,0.091,9.86163,9.86163
872.00,9.85923,25.191140,0.000418,25.116503,-1.9695,0.091,9.86265,9.86265
873.00,9.85983,25.191039,0.000416,25.116335,-1.9695,0.091,9.86340,9.86340
874.00,9.86024,25.191190,0.000418,25.116454,-1.9693,0.091,9.86352,9.86352
875.00,9.86071,25.191263,0.000420,25.116516,-1.9692,0.091,9.86358,9.86358
876.00,9.86123,25.191242,0.000413,25.116416,-1.9690,0.091,9.86252,9.86252
877.00,9.86136,25.191322,0.000411,25.116438,-1.9688,0.091,9.86174,9.86174
878.00,9.86178,25.191447,0.000412,25.116535,-1.9687,0.091,9.86174,9.86174
879.00,9.86199,25.191466,0.000414,25.116483,-1.9687,0.091,9.86224,9.86224
880.00,9.86228,25.191390,0.000411,25.116384,-1.9685,0.091,9.86357,9.86357
881.00,9.86254,25.191461,0.000414,25.116400,-1.9684,0.091,9.86474,9.86474
882.00,9.86277,25.191418,0.000412,25.116291,-1.9683,0.092,9.86513,9.86513
883.00,9.86301,25.191449,0.000413,25.116255,-1.9682,0.092,9.86619,9.86619
884.00,9.86346,25.191515,0.000414,25.116175,-1.9682,0.092,9.86740,9.86740
885.00,9.86384,25.191554,0.000416,25.116132,-1.9682,0.092,9.86704,9.86704
886.00,9.86389,25.191574,0.000417,25.116155,-1.9683,0.092,9.86689,9.86689
887.00,9.86402,25.191647,0.000421,25.116205,-1.9684,0.092,9.86685,9.86685
888.00,9.86432,25.191573,0.000421,25.116168,-1.9683,0.092,9.86562,9.86562
889.00,9.86451,25.191536,0.000421,25.116190,-1.9680,0.092,9.86483,9.86483
890.00,9.86458,25.191638,0.000420,25.116279,-1.9679,0.092,9.86410,9.86410
891.00,9.86457,25.191670,0.000420,25.116305,-1.9678,0.092,9.86416,9.86416
892.00,9.86463,25.191809,0.000420,25.116393,-1.9677,0.092,9.86506,9.86506
893.00,9.86480,25.191808,0.000419,25.116326,-1.9675,0.092,9.86639,9.86639
894.00,9.86515,25.191822,0.000417,25.116345,-1.9675,0.092,9.86673,9.86673
895.00,9.86562,25.191801,0.000419,25.116294,-1.9674,0.092,9.86701,9.86701
896.00,9.86587,25.191844,0.000421,25.116320,-1.9672,0.092,9.86695,9.86695
897.00,9.86583,25.191762,0.000420,25.116290,-1.9670,0.092,9.86660,9.86660
898.00,9.86599,25.191793,0.000417,25.116280,-1.9670,0.092,9.86606,9.86606
899.00,9.86617,25.191793,0.000417,25.116288,-1.9670,0.093,9.86608,9.86608
900.00,9.86620,25.191926,0.000417,25.116368,-1.9671,0.093,9.86673,9.86673
901.00,9.86624,25.191987,0.000411,25.116318,-1.9672,0.093,9.86716,9.86716
902.00,9.86604,25.192104,0.000411,25.116301,-1.9672,0.093,9.86682,9.86682
903.00,9.86596,25.192225,0.000417,25.116361,-1.9671,0.093,9.86662,9.86662
904.00,9.86596,25.192380,0.000418,25.116468,-1.9670,0.093,9.86684,9.86684
905.00,9.86611,25.192390,0.000418,25.116424,-1.9669,0.093,9.86653,9.86653
906.00,9.86614,25.192400,0.000421,25.116415,-1.9668,0.093,9.86652,9.86652
907.00,9.86639,25.192478,0.000423,25.116442,-1.9667,0.093,9.86770,9.86770
908.00,9.86675,25.192515,0.000421,25.116465,-1.9667,0.093,9.86856,9.86856
909.00,9.86692,25.192565,0.000425,25.116431,-1.9666,0.093,9.86814,9.86814
910.00,9.86712,25.192593,0.000424,25.116428,-1.9664,0.093,9.86924,9.86924
911.00,9.86751,25.192720,0.000424,25.116555,-1.9662,0.093,9.86966,9.86966
912.00,9.86762,25.192746,0.000424,25.116601,-1.9662,0.093,9.86950,9.86950
913.00,9.86768,25.192840,0.000425,25.116612,-1.9660,0.093,9.86956,9.86956
914.00,9.86774,25.192890,0.000421,25.116578,-1.9657,0.094,9.87007,9.87007
915.00,9.86787,25.192800,0.000418,25.116411,-1.9656,0.094,9.86899,9.86899
916.00,9.86812,25.192721,0.000418,25.116233,-1.9655,0.094,9.86808,9.86808
917.00,9.86817,25.192686,0.000416,25.116106,-1.9651,0.094,9.86720,9.86720
918.00,9.86791,25.192703,0.000417,25.116067,-1.9649,0.094,9.86691,9.86691
919.00,9.86793,25.192671,0.000416,25.116070,-1.9649,0.094,9.86658,9.86658
920.00,9.86788,25.192857,0.000420,25.116248,-1.9647,0.094,9.86673,9.86673
921.00,9.86787,25.192949,0.000421,25.116324,-1.9648,0.094,9.86697,9.86697
922.00,9.86773,25.193058,0.000419,25.116451,-1.9650,0.094,9.86630,9.86630
923.00,9.86765,25.193061,0.000417,25.116485,-1.9653,0.095,9.86532,9.86532
924.00,9.86766,25.193077,0.000416,25.116464,-1.9655,0.095,9.86507,9.86507
925.00,9.86756,25.193136,0.000417,25.116463,-1.9656,0.095,9.86473,9.86473
926.00,9.86741,25.193234,0.000417,25.116478,-1.9654,0.095,9.86450,9.86450
927.00,9.86728,25.193236,0.000418,25.116420,-1.9652,0.095,9.86620,9.86620
928.00,9.86732,25.193362,0.000424,25.116476,-1.9651,0.095,9.86743,9.86743
929.00,9.86745,25.193464,0.000428,25.116522,-1.9650,0.095,9.86849,9.86849
930.00,9.86742,25.193427,0.000425,25.116456,-1.9650,0.095,9.86934,9.86934
931.00,9.86742,25.193421,0.000426,25.116406,-1.9651,0.095,9.87055,9.87055
932.00,9.86749,25.193556,0.000425,25.116465,-1.9651,0.095,9.87007,9.87007
933.00,9.86739,25.193566,0.000420,25.116426,-1.9652,0.095,9.86943,9.86943
934.00,9.86719,25.193552,0.000419,25.116407,-1.9652,0.095,9.86851,9.86851
935.00,9.86724,25.193577,0.000419,25.116435,-1.9651,0.095,9.86834,9.86834
936.00,9.86742,25.193562,0.000420,25.116457,-1.9651,0.096,9.86763,9.86763
937.00,9.86736,25.193554,0.000423,25.116487,-1.9650,0.095,9.86765,9.86765
938.00,9.86742,25.193588,0.000422,25.116495,-1.9650,0.095,9.86814,9.86814
939.00,9.86756,25.193709,0.000421,25.116536,-1.9649,0.096,9.86841,9.86841
940.00,9.86765,25.193670,0.000419,25.116456,-1.9647,0.096,9.86779,9.86779
941.00,9.86749,25.193723,0.000417,25.116476,-1.9647,0.096,9.86751,9.86751
942.00,9.86766,25.193700,0.000417,25.116351,-1.9646,0.096,9.86733,9.86733
943.00,9.86794,25.193729,0.000419,25.116317,-1.9644,0.096,9.86741,9.86741
944.00,9.86821,25.193669,0.000418,25.116270,-1.9641,0.096,9.86757,9.86757
945.00,9.86834,25.193812,0.000419,25.116372,-1.9638,0.096,9.86836,9.86836
946.00,9.86860,25.193867,0.000419,25.116426,-1.9634,0.096,9.86938,9.86938
947.00,9.86882,25.193910,0.000415,25.116505,-1.9633,0.096,9.87024,9.87024
948.00,9.86882,25.193833,0.000412,25.116506,-1.9633,0.096,9.87060,9.87060
949.00,9.86875,25.193898,0.000413,25.116503,-1.9634,0.096,9.87001,9.87001
950.00,9.86861,25.193899,0.000411,25.116444,-1.9635,0.096,9.86991,9.86991
951.00,9.86852,25.193941,0.000410,25.116445,-1.9636,0.097,9.86951,9.86951
952.00,9.86851,25.194001,0.000410,25.116497,-1.9635,0.097,9.86926,9.86926
953.00,9.86870,25.194084,0.000409,25.116541,-1.9633,0.097,9.86794,9.86794
954.00,9.86881,25.194120,0.000407,25.116555,-1.9630,0.097,9.86676,9.86676
955.00,9.86884,25.194208,0.000410,25.116643,-1.9629,0.097,9.86334,9.86334
956.00,9.86910,25.194206,0.000414,25.116580,-1.9630,0.097,9.85586,9.85586
957.00,9.86961,25.194147,0.000412,25.116483,-1.9630,0.097,9.84322,9.84322
958.00,9.86971,25.194190,0.000413,25.116483,-1.9630,0.097,9.82545,9.82545
959.00,9.86960,25.194212,0.000417,25.116435,-1.9629,0.097,9.80217,9.80217
960.00,9.86855,25.194174,0.000415,25.116311,-1.9630,0.097,9.77599,9.77599
@7,2.0001,4.0, 960.100999999995 
961.00,9.86923,25.194178,0.000411,25.116279,-1.9629,0.098,9.75105,9.75105
962.00,9.86929,25.194245,0.000412,25.116265,-1.9628,0.098,9.72958,9.72958
963.00,9.86524,25.194179,0.000410,25.116152,-1.9628,0.098,9.71554,9.71554
964.00,9.86030,25.194254,0.000410,25.116232,-1.9628,0.098,9.70853,9.70853
965.00,9.85132,25.194322,0.000410,25.116259,-1.9626,0.098,9.70730,9.70730
966.00,9.83188,25.194452,0.000411,25.116319,-1.9625,0.098,9.71019,9.71019
967.00,9.80746,25.194534,0.000412,25.116334,-1.9625,0.098,9.71436,9.71436
968.00,9.77595,25.194636,0.000412,25.116366,-1.9625,0.098,9.71787,9.71787
969.00,9.74417,25.194575,0.000411,25.116304,-1.9623,0.098,9.72104,9.72104
970.00,9.72058,25.194596,0.000410,25.116370,-1.9622,0.098,9.72449,9.72449
971.00,9.70728,25.194608,0.000411,25.116365,-1.9620,0.098,9.72753,9.72753
972.00,9.70040,25.194576,0.000412,25.116319,-1.9618,0.098,9.73087,9.73087
973.00,9.70556,25.194550,0.000414,25.116301,-1.9617,0.098,9.73421,9.73421
974.00,9.70909,25.194652,0.000412,25.116346,-1.9616,0.098,9.73881,9.73881
975.00,9.71443,25.194723,0.000412,25.116341,-1.9615,0.099,9.74289,9.74289
976.00,9.72150,25.194753,0.000411,25.116344,-1.9613,0.099,9.74764,9.74764
977.00,9.72106,25.194862,0.000409,25.116395,-1.9612,0.099,9.75275,9.75275
978.00,9.72336,25.194909,0.000410,25.116413,-1.9612,0.099,9.75831,9.75831
979.00,9.72492,25.194946,0.000409,25.116406,-1.9613,0.099,9.76330,9.76330
980.00,9.73156,25.194931,0.000411,25.116382,-1.9614,0.099,9.76888,9.76888
981.00,9.73677,25.194938,0.000410,25.116363,-1.9616,0.099,9.77442,9.77442
982.00,9.73769,25.194901,0.000410,25.116373,-1.9616,0.099,9.77980,9.77980
983.00,9.74013,25.195020,0.000412,25.116423,-1.9616,0.099,9.78454,9.78454
984.00,9.74778,25.195030,0.000413,25.116360,-1.9616,0.099,9.78923,9.78923
985.00,9.75204,25.195094,0.000410,25.116371,-1.9615,0.100,9.79338,9.79338
986.00,9.76055,25.195104,0.000409,25.116372,-1.9613,0.100,9.79727,9.79727
987.00,9.76332,25.195236,0.000409,25.116380,-1.9610,0.100,9.80138,9.80138
988.00,9.76789,25.195261,0.000407,25.116310,-1.9609,0.100,9.80694,9.80694
989.00,9.77284,25.195343,0.000406,25.116366,-1.9606,0.100,9.81154,9.81154
990.00,9.77984,25.195392,0.000409,25.116381,-1.9604,0.100,9.81612,9.81612
991.00,9.78824,25.195434,0.000412,25.116375,-1.9604,0.100,9.82008,9.82008
992.00,9.79027,25.195445,0.000414,25.116350,-1.9605,0.100,9.82331,9.82331
993.00,9.79144,25.195486,0.000415,25.116360,-1.9606,0.100,9.82556,9.82556
994.00,9.79626,25.195519,0.000418,25.116342,-1.9607,0.100,9.82808,9.82808
995.00,9.80064,25.195591,0.000421,25.116341,-1.9607,0.100,9.83036,9.83036
996.00,9.80769,25.195659,0.000423,25.116365,-1.9606,0.100,9.83200,9.83200
997.00,9.81098,25.195741,0.000420,25.116425,-1.9603,0.101,9.83486,9.83486
998.00,9.81733,25.195743,0.000418,25.116422,-1.9600,0.101,9.83709,9.83709
999.00,9.82064,25.195674,0.000417,25.116271,-1.9598,0.101,9.83949,9.83949
1000.00,9.82353,25.195771,0.000416,25.116287,-1.9595,0.101,9.84159,9.84159
1001.00,9.82566,25.195856,0.000413,25.116313,-1.9593,0.101,9.84446,9.84446
1002.00,9.82796,25.195928,0.000414,25.116330,-1.9591,0.101,9.84614,9.84614
1003.00,9.83024,25.196029,0.000416,25.116363,-1.9590,0.101,9.84780,9.84780
1004.00,9.83269,25.196146,0.000418,25.116493,-1.9588,0.101,9.84928,9.84928
1005.00,9.83491,25.196054,0.000415,25.116399,-1.9588,0.101,9.85098,9.85098
1006.00,9.83706,25.196050,0.000414,25.116316,-1.9588,0.101,9.85158,9.85158
1007.00,9.83921,25.196036,0.000416,25.116246,-1.9590,0.101,9.85266,9.85266
1008.00,9.84116,25.196030,0.000418,25.116242,-1.9590,0.101,9.85407,9.85407
1009.00,9.84304,25.196022,0.000417,25.116191,-1.9590,0.102,9.85604,9.85604
1010.00,9.84473,25.196125,0.000418,25.116286,-1.9589,0.102,9.85796,9.85796
1011.00,9.84630,25.196160,0.000416,25.116347,-1.9588,0.102,9.85930,9.85930
1012.00,9.84828,25.196271,0.000413,25.116420,-1.9585,0.102,9.86061,9.86061
1013.00,9.85005,25.196306,0.000409,25.116391,-1.9582,0.102,9.86158,9.86158
1014.00,9.85156,25.196507,0.000409,25.116554,-1.9581,0.102,9.86129,9.86129
1015.00,9.85297,25.196522,0.000409,25.116571,-1.9581,0.102,9.86045,9.86045
1016.00,9.85443,25.196566,0.000412,25.116556,-1.9581,0.102,9.86056,9.86056
1017.00,9.85591,25.196534,0.000409,25.116479,-1.9582,0.102,9.86034,9.86034
1018.00,9.85698,25.196608,0.000412,25.116526,-1.9585,0.102,9.86054,9.86054
1019.00,9.85746,25.196533,0.000416,25.116420,-1.9585,0.102,9.86163,9.86163
1020.00,9.85788,25.196492,0.000414,25.116361,-1.9583,0.102,9.86308,9.86308
1021.00,9.85861,25.196507,0.000412,25.116329,-1.9580,0.103,9.86357,9.86357
1022.00,9.85921,25.196466,0.000416,25.116264,-1.9577,0.103,9.86405,9.86405
1023.00,9.85976,25.196464,0.000417,25.116242,-1.9574,0.103,9.86404,9.86404
1024.00,9.86033,25.196526,0.000411,25.116239,-1.9571,0.103,9.86352,9.86352
1025.00,9.86093,25.196657,0.000411,25.116265,-1.9570,0.103,9.86313,9.86313
1026.00,9.86150,25.196692,0.000411,25.116279,-1.9572,0.103,9.86383,9.86383
1027.00,9.86216,25.196698,0.000408,25.116242,-1.9572,0.103,9.86486,9.86486
1028.00,9.86260,25.196742,0.000408,25.116210,-1.9572,0.103,9.86588,9.86588
1029.00,9.86291,25.196801,0.000413,25.116224,-1.9572,0.103,9.86634,9.86634
1030.00,9.86321,25.196778,0.000415,25.116164,-1.9572,0.103,9.86662,9.86662
1031.00,9.86339,25.196798,0.000413,25.116130,-1.9570,0.103,9.86586,9.86586
1032.00,9.86356,25.196977,0.000417,25.116323,-1.9567,0.103,9.86496,9.86496
1033.00,9.86367,25.197053,0.000417,25.116418,-1.9566,0.103,9.86500,9.86500
1034.00,9.86410,25.197101,0.000413,25.116443,-1.9566,0.104,9.86583,9.86583
1035.00,9.86458,25.197191,0.000414,25.116520,-1.9566,0.104,9.86561,9.86561
1036.00,9.86491,25.197228,0.000420,25.116520,-1.9567,0.104,9.86638,9.86638
1037.00,9.86508,25.197188,0.000420,25.116360,-1.9569,0.104,9.86729,9.86729
1038.00,9.86550,25.197152,0.000418,25.116281,-1.9569,0.104,9.86760,9.86760
1039.00,9.86567,25.197104,0.000422,25.116225,-1.9568,0.103,9.86741,9.86741
1040.00,9.86583,25.197125,0.000422,25.116170,-1.9566,0.103,9.86850,9.86850
1041.00,9.86613,25.197226,0.000419,25.116184,-1.9563,0.104,9.86904,9.86904
1042.00,9.86656,25.197280,0.000417,25.116275,-1.9558,0.104,9.86930,9.86930
1043.00,9.86690,25.197462,0.000418,25.116375,-1.9555,0.104,9.86952,9.86952
1044.00,9.86722,25.197573,0.000415,25.116405,-1.9553,0.104,9.86975,9.86975
1045.00,9.86747,25.197688,0.000417,25.116483,-1.9551,0.105,9.86909,9.86909
1046.00,9.86752,25.197602,0.000414,25.116417,-1.9551,0.105,9.86830,9.86830
1047.00,9.86741,25.197593,0.000415,25.116288,-1.9553,0.105,9.86837,9.86837
1048.00,9.86759,25.197531,0.000416,25.116199,-1.9554,0.105,9.86860,9.86860
1049.00,9.86787,25.197503,0.000416,25.116185,-1.9553,0.105,9.86915,9.86915
1050.00,9.86808,25.197412,0.000415,25.116113,-1.9553,0.105,9.86938,9.86938
1051.00,9.86822,25.197495,0.000418,25.116122,-1.9552,0.105,9.86954,9.86954
1052.00,9.86841,25.197484,0.000419,25.116188,-1.9553,0.105,9.86901,9.86901
1053.00,9.86848,25.197562,0.000420,25.116239,-1.9553,0.105,9.86823,9.86823
1054.00,9.86852,25.197598,0.000422,25.116281,-1.9552,0.105,9.86753,9.86753
1055.00,9.86877,25.197565,0.000419,25.116244,-1.9553,0.105,9.86767,9.86767
1056.00,9.86880,25.197597,0.000420,25.116310,-1.9551,0.105,9.86845,9.86845
1057.00,9.86880,25.197688,0.000418,25.116346,-1.9549,0.105,9.86880,9.86880
1058.00,9.86878,25.197676,0.000413,25.116291,-1.9546,0.105,9.86889,9.86889
1059.00,9.86878,25.197665,0.000408,25.116180,-1.9545,0.106,9.86929,9.86929
1060.00,9.86875,25.197768,0.000411,25.116194,-1.9542,0.106,9.86944,9.86944
1061.00,9.86891,25.197850,0.000410,25.116209,-1.9540,0.106,9.86984,9.86984
1062.00,9.86911,25.197912,0.000409,25.116208,-1.9538,0.106,9.87058,9.87058
1063.00,9.86925,25.197908,0.000409,25.116192,-1.9536,0.106,9.87126,9.87126
1064.00,9.86924,25.197990,0.000410,25.116253,-1.9533,0.106,9.87110,9.87110
1065.00,9.86937,25.198017,0.000411,25.116257,-1.9532,0.106,9.87165,9.87165
1066.00,9.86970,25.198101,0.000414,25.116302,-1.9531,0.106,9.87157,9.87157
1067.00,9.86995,25.198103,0.000419,25.116272,-1.9530,0.106,9.87136,9.87136
1068.00,9.86992,25.198176,0.000423,25.116286,-1.9530,0.106,9.87128,9.87128
1069.00,9.86988,25.198133,0.000421,25.116197,-1.9531,0.106,9.87139,9.87139
1070.00,9.86979,25.198253,0.000421,25.116212,-1.9531,0.106,9.87049,9.87049
1071.00,9.86997,25.198290,0.000418,25.116134,-1.9532,0.106,9.87031,9.87031
1072.00,9.87029,25.198420,0.000412,25.116149,-1.9532,0.107,9.86997,9.86997
1073.00,9.87033,25.198465,0.000410,25.116113,-1.9531,0.107,9.86917,9.86917
1074.00,9.87019,25.198586,0.000414,25.116201,-1.9528,0.107,9.86923,9.86923
1075.00,9.87036,25.198677,0.000414,25.116228,-1.9524,0.107,9.87033,9.87033
1076.00,9.87054,25.198727,0.000415,25.116251,-1.9519,0.107,9.87063,9.87063
1077.00,9.87070,25.198821,0.000420,25.116302,-1.9515,0.107,9.87150,9.87150
1078.00,9.87099,25.198919,0.000422,25.116446,-1.9514,0.107,9.87280,9.87280
1079.00,9.87127,25.198980,0.000422,25.116431,-1.9516,0.107,9.87355,9.87355
1080.00,9.87139,25.198953,0.000419,25.116404,-1.9520,0.107,9.87369,9.87369
1081.00,9.87160,25.198965,0.000418,25.116412,-1.9523,0.108,9.87391,9.87391
1082.00,9.87158,25.198931,0.000418,25.116382,-1.9527,0.108,9.87351,9.87351
1083.00,9.87156,25.198936,0.000419,25.116318,-1.9529,0.108,9.87307,9.87307
1084.00,9.87165,25.198903,0.000418,25.116313,-1.9530,0.108,9.87193,9.87193
1085.00,9.87146,25.198850,0.000419,25.116261,-1.9530,0.108,9.87006,9.87006
1086.00,9.87107,25.198767,0.000418,25.116164,-1.9531,0.108,9.86938,9.86938
1087.00,9.87108,25.198781,0.000420,25.116133,-1.9531,0.108,9.86962,9.86962
1088.00,9.87121,25.198785,0.000417,25.116088,-1.9530,0.108,9.86991,9.86991
1089.00,9.87132,25.198887,0.000420,25.116122,-1.9529,0.108,9.87079,9.87079
1090.00,9.87147,25.199067,0.000419,25.116246,-1.9526,0.108,9.87230,9.87230
1091.00,9.87162,25.199207,0.000422,25.116348,-1.9524,0.108,9.87250,9.87250
1092.00,9.87188,25.199313,0.000420,25.116456,-1.9522,0.108,9.87238,9.87238
1093.00,9.87201,25.199348,0.000423,25.116454,-1.9521,0.108,9.87225,9.87225
1094.00,9.87199,25.199379,0.000423,25.116445,-1.9520,0.108,9.87170,9.87170
1095.00,9.87191,25.199357,0.000424,25.116374,-1.9520,0.108,9.87187,9.87187
1096.00,9.87162,25.199375,0.000425,25.116357,-1.9519,0.108,9.87217,9.87217
1097.00,9.87145,25.199246,0.000421,25.116169,-1.9518,0.108,9.87101,9.87101
1098.00,9.87153,25.199229,0.000422,25.116117,-1.9516,0.108,9.87083,9.87083
1099.00,9.87132,25.199253,0.000421,25.116108,-1.9515,0.108,9.87058,9.87058
1100.00,9.87113,25.199285,0.000422,25.116156,-1.9513,0.108,9.86972,9.86972
1101.00,9.87090,25.199295,0.000419,25.116096,-1.9511,0.109,9.86911,9.86911
1102.00,9.87073,25.199462,0.000423,25.116228,-1.9508,0.109,9.87004,9.87004
1103.00,9.87081,25.199553,0.000424,25.116265,-1.9505,0.109,9.86925,9.86925
1104.00,9.87121,25.199643,0.000426,25.116262,-1.9503,0.109,9.86681,9.86681
1105.00,9.87094,25.199674,0.000423,25.116185,-1.9501,0.109,9.86212,9.86212
1106.00,9.87070,25.199707,0.000422,25.116195,-1.9498,0.109,9.85402,9.85402
1107.00,9.87041,25.199682,0.000419,25.116154,-1.9498,0.109,9.84203,9.84203
1108.00,9.87004,25.199767,0.000417,25.116217,-1.9498,0.109,9.82609,9.82609
1109.00,9.86930,25.199729,0.000414,25.116181,-1.9498,0.110,9.80681,9.80681
1110.00,9.86925,25.199800,0.000418,25.116285,-1.9496,0.110,9.78666,9.78666
1111.00,9.86905,25.199839,0.000420,25.116250,-1.9496,0.110,9.76784,9.76784
@8,2.0001,4.0, 1110.255 
1112.00,9.87042,25.199883,0.000421,25.116205,-1.9498,0.110,9.75209,9.75209
1113.00,9.86738,25.199901,0.000421,25.116177,-1.9499,0.110,9.74196,9.74196
1114.00,9.85694,25.199937,0.000420,25.116193,-1.9499,0.110,9.73786,9.73786
1115.00,9.84526,25.199896,0.000416,25.116088,-1.9500,0.110,9.73817,9.73817
1116.00,9.82886,25.199934,0.000415,25.116130,-1.9498,0.110,9.74148,9.74148
1117.00,9.81155,25.199918,0.000415,25.116163,-1.9494,0.110,9.74544,9.74544
1118.00,9.78770,25.199899,0.000414,25.116120,-1.9492,0.111,9.74826,9.74826
1119.00,9.76066,25.199976,0.000417,25.116202,-1.9491,0.111,9.75089,9.75089
1120.00,9.74457,25.200082,0.000423,25.116294,-1.9489,0.110,9.75249,9.75249
1121.00,9.73474,25.200142,0.000423,25.116335,-1.9488,0.110,9.75295,9.75295
1122.00,9.73304,25.200250,0.000427,25.116383,-1.9488,0.110,9.75301,9.75301
1123.00,9.73711,25.200265,0.000429,25.116443,-1.9487,0.110,9.75371,9.75371
1124.00,9.74003,25.200309,0.000427,25.116386,-1.9486,0.110,9.75413,9.75413
1125.00,9.74612,25.200277,0.000424,25.116290,-1.9486,0.111,9.75497,9.75497
1126.00,9.75113,25.200316,0.000426,25.116326,-1.9487,0.111,9.75709,9.75709
1127.00,9.75276,25.200345,0.000421,25.116293,-1.9487,0.111,9.76077,9.76077
1128.00,9.75128,25.200389,0.000419,25.116247,-1.9487,0.111,9.76418,9.76418
1129.00,9.75317,25.200415,0.000421,25.116231,-1.9487,0.111,9.76859,9.76859
1130.00,9.75406,25.200522,0.000419,25.116275,-1.9485,0.111,9.77307,9.77307
1131.00,9.75343,25.200550,0.000413,25.116197,-1.9484,0.111,9.77632,9.77632
1132.00,9.75315,25.200674,0.000417,25.116272,-1.9482,0.111,9.77903,9.77903
1133.00,9.75465,25.200803,0.000418,25.116320,-1.9480,0.111,9.78200,9.78200
1134.00,9.75537,25.200850,0.000418,25.116335,-1.9480,0.111,9.78449,9.78449
1135.00,9.75836,25.200937,0.000424,25.116396,-1.9483,0.111,9.78729,9.78729
1136.00,9.76411,25.200986,0.000428,25.116439,-1.9485,0.111,9.79082,9.79082
1137.00,9.77122,25.200950,0.000427,25.116362,-1.9488,0.111,9.79500,9.79500
1138.00,9.77191,25.200947,0.000426,25.116310,-1.9489,0.111,9.79889,9.79889
1139.00,9.77728,25.201045,0.000425,25.116352,-1.9488,0.112,9.80300,9.80300
1140.00,9.78077,25.201021,0.000418,25.116286,-1.9485,0.112,9.80684,9.80684
1141.00,9.78030,25.201020,0.000416,25.116258,-1.9482,0.112,9.81003,9.81003
1142.00,9.78500,25.201008,0.000415,25.116272,-1.9475,0.112,9.81255,9.81255
1143.00,9.78661,25.201021,0.000414,25.116273,-1.9468,0.112,9.81486,9.81486
1144.00,9.78969,25.201014,0.000414,25.116274,-1.9463,0.112,9.81755,9.81755
1145.00,9.79492,25.201005,0.000418,25.116254,-1.9461,0.112,9.82009,9.82009
1146.00,9.79806,25.201143,0.000421,25.116361,-1.9459,0.112,9.82344,9.82344
1147.00,9.80572,25.201183,0.000420,25.116353,-1.9461,0.112,9.82610,9.82610
1148.00,9.80617,25.201261,0.000421,25.116428,-1.9463,0.113,9.82871,9.82871
1149.00,9.81021,25.201287,0.000420,25.116417,-1.9466,0.113,9.83064,9.83064
1150.00,9.81388,25.201354,0.000416,25.116423,-1.9467,0.113,9.83291,9.83291
1151.00,9.81406,25.201345,0.000416,25.116362,-1.9469,0.113,9.83483,9.83483
1152.00,9.81709,25.201507,0.000421,25.116489,-1.9470,0.113,9.83777,9.83777
1153.00,9.81893,25.201485,0.000421,25.116445,-1.9472,0.113,9.84142,9.84142
1154.00,9.82293,25.201478,0.000423,25.116382,-1.9473,0.113,9.84431,9.84431
1155.00,9.82604,25.201511,0.000423,25.116367,-1.9472,0.113,9.84650,9.84650
1156.00,9.82790,25.201464,0.000420,25.116290,-1.9471,0.113,9.84843,9.84843
1157.00,9.83052,25.201378,0.000416,25.116141,-1.9468,0.114,9.84927,9.84927
1158.00,9.83312,25.201467,0.000415,25.116104,-1.9465,0.114,9.84954,9.84954
1159.00,9.83602,25.201627,0.000415,25.116218,-1.9461,0.114,9.85047,9.85047
1160.00,9.83850,25.201680,0.000416,25.116283,-1.9458,0.114,9.85155,9.85155
1161.00,9.84084,25.201820,0.000421,25.116416,-1.9456,0.114,9.85286,9.85286
1162.00,9.84280,25.201869,0.000423,25.116417,-1.9455,0.114,9.85377,9.85377
1163.00,9.84429,25.201866,0.000423,25.116491,-1.9456,0.114,9.85453,9.85453
1164.00,9.84565,25.201831,0.000421,25.116434,-1.9457,0.114,9.85549,9.85549
1165.00,9.84710,25.201891,0.000422,25.116480,-1.9457,0.114,9.85660,9.85660
1166.00,9.84852,25.201929,0.000419,25.116452,-1.9457,0.114,9.85714,9.85714
1167.00,9.84998,25.201972,0.000419,25.116511,-1.9455,0.114,9.85768,9.85768
1168.00,9.85152,25.201956,0.000414,25.116419,-1.9453,0.114,9.85920,9.85920
1169.00,9.85259,25.201953,0.000412,25.116371,-1.9451,0.114,9.85974,9.85974
1170.00,9.85361,25.201890,0.000411,25.116228,-1.9449,0.115,9.86029,9.86029
1171.00,9.85446,25.201800,0.000410,25.116130,-1.9448,0.115,9.86091,9.86091
1172.00,9.85524,25.201837,0.000406,25.116127,-1.9448,0.115,9.86233,9.86233
1173.00,9.85608,25.201963,0.000412,25.116240,-1.9448,0.115,9.86319,9.86319
1174.00,9.85702,25.201987,0.000413,25.116305,-1.9447,0.115,9.86415,9.86415
1175.00,9.85792,25.202064,0.000415,25.116377,-1.9445,0.115,9.86441,9.86441
1176.00,9.85867,25.202227,0.000417,25.116510,-1.9442,0.115,9.86484,9.86484
1177.00,9.85942,25.202303,0.000424,25.116554,-1.9439,0.115,9.86479,9.86479
1178.00,9.86008,25.202271,0.000425,25.116500,-1.9439,0.115,9.86495,9.86495
1179.00,9.86083,25.202316,0.000427,25.116497,-1.9438,0.115,9.86509,9.86509
1180.00,9.86146,25.202365,0.000430,25.116498,-1.9438,0.115,9.86560,9.86560
1181.00,9.86204,25.202377,0.000431,25.116444,-1.9438,0.115,9.86638,9.86638
1182.00,9.86265,25.202327,0.000427,25.116379,-1.9437,0.115,9.86725,9.86725
1183.00,9.86343,25.202430,0.000423,25.116383,-1.9433,0.115,9.86804,9.86804
1184.00,9.86416,25.202425,0.000421,25.116320,-1.9430,0.116,9.86874,9.86874
1185.00,9.86473,25.202428,0.000418,25.116362,-1.9428,0.116,9.86995,9.86995
1186.00,9.86528,25.202377,0.000415,25.116333,-1.9426,0.116,9.86989,9.86989
1187.00,9.86573,25.202465,0.000415,25.116360,-1.9425,0.116,9.86958,9.86958
1188.00,9.86620,25.202415,0.000415,25.116320,-1.9426,0.116,9.86942,9.86942
1189.00,9.86661,25.202469,0.000412,25.116343,-1.9425,0.116,9.86939,9.86939
1190.00,9.86705,25.202477,0.000414,25.116259,-1.9426,0.116,9.86912,9.86912
1191.00,9.86747,25.202554,0.000416,25.116299,-1.9427,0.116,9.86950,9.86950
1192.00,9.86788,25.202514,0.000417,25.116261,-1.9427,0.116,9.87062,9.87062
1193.00,9.86822,25.202494,0.000416,25.116252,-1.9427,0.116,9.87098,9.87098
1194.00,9.86862,25.202461,0.000418,25.116164,-1.9429,0.116,9.87250,9.87250
1195.00,9.86926,25.202584,0.000417,25.116225,-1.9430,0.116,9.87338,9.87338
1196.00,9.86965,25.202619,0.000415,25.116204,-1.9430,0.117,9.87343,9.87343
1197.00,9.86994,25.202701,0.000414,25.116187,-1.9430,0.117,9.87296,9.87296
1198.00,9.87007,25.202794,0.000414,25.116196,-1.9428,0.117,9.87195,9.87195
1199.00,9.87018,25.202976,0.000416,25.116351,-1.9425,0.117,9.87032,9.87032
1200.00,9.87030,25.203012,0.000414,25.116329,-1.9424,0.117,9.86914,9.86914
1201.00,9.87045,25.203027,0.000413,25.116297,-1.9425,0.117,9.86917,9.86917
1202.00,9.87056,25.203069,0.000414,25.116314,-1.9425,0.117,9.86885,9.86885
1203.00,9.87062,25.203181,0.000416,25.116388,-1.9427,0.117,9.86908,9.86908
1204.00,9.87048,25.203253,0.000418,25.116446,-1.9429,0.117,9.86940,9.86940
1205.00,9.87072,25.203215,0.000418,25.116416,-1.9428,0.117,9.86966,9.86966
1206.00,9.87090,25.203301,0.000417,25.116450,-1.9425,0.118,9.86976,9.86976
1207.00,9.87078,25.203372,0.000418,25.116487,-1.9423,0.118,9.87097,9.87097
1208.00,9.87079,25.203430,0.000420,25.116474,-1.9421,0.118,9.87223,9.87223
1209.00,9.87117,25.203382,0.000420,25.116342,-1.9420,0.118,9.87314,9.87314
1210.00,9.87142,25.203438,0.000421,25.116340,-1.9418,0.118,9.87359,9.87359
1211.00,9.87141,25.203449,0.000425,25.116312,-1.9419,0.118,9.87337,9.87337
1212.00,9.87138,25.203531,0.000422,25.116341,-1.9419,0.118,9.87266,9.87266
1213.00,9.87142,25.203560,0.000422,25.116342,-1.9419,0.118,9.87262,9.87262
1214.00,9.87145,25.203660,0.000420,25.116388,-1.9418,0.118,9.87278,9.87278
1215.00,9.87131,25.203729,0.000420,25.116370,-1.9417,0.118,9.87358,9.87358
1216.00,9.87157,25.203856,0.000419,25.116422,-1.9415,0.119,9.87535,9.87535
1217.00,9.87195,25.203868,0.000420,25.116365,-1.9411,0.119,9.87549,9.87549
1218.00,9.87229,25.203852,0.000420,25.116275,-1.9408,0.119,9.87479,9.87479
1219.00,9.87246,25.203927,0.000424,25.116293,-1.9406,0.119,9.87372,9.87372
1220.00,9.87228,25.203966,0.000425,25.116304,-1.9405,0.119,9.87238,9.87238
1221.00,9.87234,25.203958,0.000426,25.116245,-1.9405,0.119,9.87125,9.87125
1222.00,9.87266,25.204062,0.000427,25.116270,-1.9407,0.119,9.87088,9.87088
1223.00,9.87293,25.204108,0.000424,25.116267,-1.9406,0.119,9.87093,9.87093
1224.00,9.87295,25.204041,0.000421,25.116239,-1.9405,0.119,9.87146,9.87146
1225.00,9.87301,25.204064,0.000423,25.116352,-1.9403,0.119,9.87214,9.87214
1226.00,9.87278,25.204035,0.000421,25.116383,-1.9402,0.119,9.87222,9.87222
1227.00,9.87284,25.203991,0.000423,25.116383,-1.9402,0.119,9.87279,9.87279
1228.00,9.87283,25.204119,0.000425,25.116455,-1.9403,0.119,9.87421,9.87421
1229.00,9.87290,25.204175,0.000424,25.116436,-1.9404,0.120,9.87472,9.87472
1230.00,9.87323,25.204243,0.000424,25.116411,-1.9406,0.120,9.87452,9.87452
1231.00,9.87330,25.204412,0.000431,25.116479,-1.9406,0.120,9.87417,9.87417
1232.00,9.87325,25.204429,0.000431,25.116426,-1.9407,0.120,9.87385,9.87385
1233.00,9.87323,25.204281,0.000429,25.116280,-1.9407,0.120,9.87278,9.87278
1234.00,9.87315,25.204267,0.000431,25.116256,-1.9408,0.120,9.87243,9.87243
1235.00,9.87301,25.204245,0.000432,25.116191,-1.9409,0.120,9.87221,9.87221
1236.00,9.87266,25.204266,0.000427,25.116117,-1.9409,0.120,9.87241,9.87241
1237.00,9.87240,25.204383,0.000427,25.116191,-1.9407,0.120,9.87189,9.87189
1238.00,9.87251,25.204484,0.000430,25.116264,-1.9404,0.120,9.87190,9.87190
1239.00,9.87270,25.204588,0.000431,25.116293,-1.9402,0.120,9.87249,9.87249
1240.00,9.87277,25.204693,0.000429,25.116282,-1.9399,0.120,9.87308,9.87308
1241.00,9.87302,25.204648,0.000427,25.116262,-1.9395,0.120,9.87360,9.87360
1242.00,9.87319,25.204576,0.000428,25.116138,-1.9393,0.120,9.87478,9.87478
1243.00,9.87341,25.204700,0.000427,25.116197,-1.9393,0.120,9.87487,9.87487
1244.00,9.87334,25.204701,0.000422,25.116198,-1.9393,0.121,9.87332,9.87332
1245.00,9.87312,25.204714,0.000418,25.116197,-1.9391,0.121,9.87236,9.87236
1246.00,9.87302,25.204752,0.000419,25.116190,-1.9387,0.121,9.87093,9.87093
1247.00,9.87272,25.204767,0.000419,25.116276,-1.9386,0.121,9.86952,9.86952
1248.00,9.87224,25.204761,0.000416,25.116279,-1.9383,0.121,9.86871,9.86871
1249.00,9.87192,25.204770,0.000423,25.116275,-1.9379,0.121,9.86883,9.86883
1250.00,9.87170,25.204749,0.000426,25.116284,-1.9380,0.121,9.86919,9.86919
1251.00,9.87173,25.204790,0.000427,25.116341,-1.9382,0.121,9.86998,9.86998
1252.00,9.87168,25.204903,0.000428,25.116370,-1.9381,0.121,9.87059,9.87059
1253.00,9.87155,25.204968,0.000430,25.116360,-1.9380,0.121,9.86977,9.86977
1254.00,9.87155,25.205100,0.000427,25.116413,-1.9380,0.121,9.86814,9.86814
1255.00,9.87155,25.205162,0.000426,25.116398,-1.9379,0.121,9.86521,9.86521
1256.00,9.87094,25.205151,0.000426,25.116335,-1.9379,0.121,9.85959,9.85959
1257.00,9.87005,25.205086,0.000423,25.116299,-1.9379,0.121,9.85230,9.85230
1258.00,9.86969,25.205086,0.000421,25.116249,-1.9380,0.121,9.84335,9.84335
1259.00,9.86998,25.205071,0.000420,25.116234,-1.9379,0.122,9.83056,9.83056
1260.00,9.87085,25.205097,0.000420,25.116249,-1.9378,0.122,9.81482,9.81482
1261.00,9.87174,25.205184,0.000422,25.116351,-1.9376,0.122,9.80009,9.80009
@9,2.0001,4.0, 1260.091 
1262.00,9.87024,25.205265,0.000420,25.116313,-1.9374,0.122,9.78731,9.78731
1263.00,9.86535,25.205229,0.000423,25.116340,-1.9373,0.122,9.77779,9.77779
1264.00,9.86082,25.205167,0.000420,25.116176,-1.9372,0.122,9.77364,9.77364
1265.00,9.85690,25.205308,0.000420,25.116263,-1.9371,0.122,9.77488,9.77488
1266.00,9.84396,25.205372,0.000417,25.116241,-1.9369,0.122,9.77780,9.77780
1267.00,9.83458,25.205485,0.000421,25.116303,-1.9367,0.122,9.78155,9.78155
1268.00,9.82010,25.205656,0.000421,25.116361,-1.9362,0.122,9.78492,9.78492
1269.00,9.79695,25.205759,0.000427,25.116433,-1.9359,0.122,9.78745,9.78745
1270.00,9.77864,25.205671,0.000425,25.116326,-1.9357,0.123,9.78740,9.78740
1271.00,9.77023,25.205643,0.000425,25.116269,-1.9355,0.123,9.78630,9.78630
1272.00,9.77074,25.205631,0.000423,25.116244,-1.9356,0.123,9.78409,9.78409
1273.00,9.77264,25.205627,0.000420,25.116303,-1.9356,0.123,9.78259,9.78259
1274.00,9.77629,25.205726,0.000416,25.116391,-1.9356,0.123,9.78130,9.78130
1275.00,9.78452,25.205817,0.000418,25.116451,-1.9355,0.123,9.78122,9.78122
1276.00,9.78485,25.205843,0.000420,25.116467,-1.9356,0.123,9.78293,9.78293
1277.00,9.78943,25.205873,0.000420,25.116485,-1.9355,0.123,9.78442,9.78442
1278.00,9.78955,25.205859,0.000420,25.116390,-1.9355,0.123,9.78586,9.78586
1279.00,9.78882,25.205817,0.000422,25.116357,-1.9354,0.123,9.78766,9.78766
1280.00,9.78431,25.205801,0.000423,25.116355,-1.9354,0.123,9.78852,9.78852
1281.00,9.77935,25.205839,0.000419,25.116302,-1.9352,0.124,9.78892,9.78892
1282.00,9.77861,25.205885,0.000421,25.116217,-1.9351,0.124,9.79094,9.79094
1283.00,9.78182,25.205966,0.000424,25.116215,-1.9350,0.124,9.79200,9.79200
1284.00,9.78239,25.205951,0.000423,25.116116,-1.9349,0.124,9.79327,9.79327
1285.00,9.78403,25.206081,0.000428,25.116145,-1.9348,0.124,9.79522,9.79522
1286.00,9.78777,25.206144,0.000431,25.116155,-1.9347,0.124,9.79759,9.79759
1287.00,9.78601,25.206131,0.000427,25.116155,-1.9347,0.124,9.79874,9.79874
1288.00,9.78909,25.206147,0.000426,25.116176,-1.9347,0.124,9.80075,9.80075
1289.00,9.79130,25.206242,0.000424,25.116240,-1.9346,0.124,9.80276,9.80276
1290.00,9.78841,25.206218,0.000418,25.116154,-1.9345,0.124,9.80522,9.80522
1291.00,9.78998,25.206242,0.000417,25.116149,-1.9344,0.124,9.80747,9.80747
1292.00,9.79570,25.206342,0.000420,25.116249,-1.9341,0.124,9.81050,9.81050
1293.00,9.79472,25.206414,0.000421,25.116242,-1.9339,0.124,9.81345,9.81345
1294.00,9.79762,25.206552,0.000425,25.116341,-1.9337,0.125,9.81508,9.81508
1295.00,9.79812,25.206625,0.000427,25.116371,-1.9337,0.124,9.81703,9.81703
1296.00,9.80172,25.206687,0.000423,25.116396,-1.9336,0.125,9.81838,9.81838
1297.00,9.80176,25.206661,0.000422,25.116338,-1.9336,0.125,9.81935,9.81935
1298.00,9.80442,25.206654,0.000423,25.116330,-1.9335,0.125,9.82030,9.82030
1299.00,9.80786,25.206698,0.000424,25.116311,-1.9335,0.125,9.82230,9.82230
1300.00,9.81030,25.206728,0.000426,25.116331,-1.9333,0.125,9.82424,9.82424
1301.00,9.81298,25.206813,0.000429,25.116332,-1.9331,0.125,9.82657,9.82657
1302.00,9.81701,25.206930,0.000429,25.116395,-1.9327,0.125,9.82939,9.82939
1303.00,9.81766,25.207030,0.000425,25.116410,-1.9325,0.125,9.83135,9.83135
1304.00,9.81661,25.207042,0.000425,25.116385,-1.9322,0.126,9.83319,9.83319
1305.00,9.81867,25.207145,0.000424,25.116407,-1.9322,0.126,9.83455,9.83455
1306.00,9.82054,25.207087,0.000425,25.116368,-1.9321,0.126,9.83613,9.83613
1307.00,9.82197,25.207159,0.000428,25.116361,-1.9322,0.126,9.83663,9.83663
1308.00,9.82419,25.207146,0.000430,25.116368,-1.9322,0.126,9.83844,9.83844
1309.00,9.82684,25.207059,0.000427,25.116330,-1.9321,0.126,9.83989,9.83989
1310.00,9.82895,25.206912,0.000424,25.116263,-1.9317,0.126,9.84148,9.84148
1311.00,9.83061,25.206961,0.000426,25.116282,-1.9316,0.126,9.84307,9.84307
1312.00,9.83241,25.206913,0.000425,25.116296,-1.9314,0.126,9.84507,9.84507
1313.00,9.83408,25.206877,0.000422,25.116270,-1.9314,0.126,9.84579,9.84579
1314.00,9.83587,25.206897,0.000420,25.116204,-1.9316,0.126,9.84787,9.84787
1315.00,9.83735,25.207007,0.000422,25.116245,-1.9317,0.126,9.84969,9.84969
1316.00,9.83884,25.207051,0.000420,25.116247,-1.9318,0.126,9.85054,9.85054
1317.00,9.84028,25.207115,0.000420,25.116253,-1.9319,0.126,9.85048,9.85048
1318.00,9.84160,25.207273,0.000423,25.116352,-1.9319,0.126,9.85153,9.85153
1319.00,9.84314,25.207417,0.000426,25.116455,-1.9319,0.126,9.85186,9.85186
1320.00,9.84450,25.207503,0.000426,25.116466,-1.9318,0.126,9.85188,9.85188
1321.00,9.84534,25.207515,0.000427,25.116487,-1.9316,0.126,9.85214,9.85214
1322.00,9.84658,25.207551,0.000422,25.116457,-1.9315,0.127,9.85401,9.85401
1323.00,9.84781,25.207549,0.000417,25.116355,-1.9313,0.127,9.85578,9.85578
1324.00,9.84862,25.207554,0.000415,25.116334,-1.9314,0.127,9.85649,9.85649
1325.00,9.84985,25.207609,0.000414,25.116316,-1.9316,0.127,9.85768,9.85768
1326.00,9.85105,25.207738,0.000411,25.116340,-1.9318,0.127,9.85957,9.85957
1327.00,9.85213,25.207746,0.000410,25.116316,-1.9318,0.127,9.86000,9.86000
1328.00,9.85309,25.207772,0.000411,25.116331,-1.9318,0.127,9.85937,9.85937
1329.00,9.85392,25.207865,0.000413,25.116345,-1.9315,0.127,9.85919,9.85919
1330.00,9.85459,25.207862,0.000412,25.116406,-1.9312,0.128,9.85920,9.85920
1331.00,9.85532,25.207791,0.000409,25.116337,-1.9310,0.128,9.85925,9.85925
1332.00,9.85586,25.207734,0.000412,25.116288,-1.9309,0.128,9.85949,9.85949
1333.00,9.85645,25.207771,0.000413,25.116333,-1.9308,0.128,9.86051,9.86051
1334.00,9.85698,25.207773,0.000413,25.116322,-1.9307,0.127,9.86233,9.86233
1335.00,9.85776,25.207843,0.000417,25.116248,-1.9306,0.127,9.86450,9.86450
1336.00,9.85869,25.207969,0.000418,25.116346,-1.9304,0.128,9.86601,9.86601
1337.00,9.85982,25.208160,0.000420,25.116437,-1.9302,0.128,9.86696,9.86696
1338.00,9.86061,25.208225,0.000422,25.116385,-1.9300,0.128,9.86698,9.86698
1339.00,9.86106,25.208308,0.000421,25.116435,-1.9298,0.128,9.86588,9.86588
1340.00,9.86182,25.208266,0.000420,25.116443,-1.9298,0.128,9.86487,9.86487
1341.00,9.86228,25.208252,0.000421,25.116412,-1.9297,0.128,9.86411,9.86411
1342.00,9.86275,25.208178,0.000422,25.116370,-1.9295,0.128,9.86430,9.86430
1343.00,9.86316,25.208166,0.000421,25.116431,-1.9296,0.128,9.86506,9.86506
1344.00,9.86376,25.208128,0.000423,25.116390,-1.9295,0.128,9.86692,9.86692
1345.00,9.86397,25.208183,0.000424,25.116346,-1.9294,0.128,9.86700,9.86700
1346.00,9.86461,25.208198,0.000421,25.116319,-1.9294,0.129,9.86743,9.86743
1347.00,9.86525,25.208222,0.000418,25.116280,-1.9294,0.129,9.86790,9.86790
1348.00,9.86570,25.208305,0.000417,25.116239,-1.9292,0.129,9.86776,9.86776
1349.00,9.86601,25.208348,0.000413,25.116182,-1.9290,0.129,9.86709,9.86709
1350.00,9.86626,25.208470,0.000414,25.116235,-1.9289,0.129,9.86730,9.86730
1351.00,9.86629,25.208584,0.000419,25.116257,-1.9288,0.129,9.86722,9.86722
1352.00,9.86644,25.208649,0.000420,25.116277,-1.9286,0.129,9.86743,9.86743
1353.00,9.86691,25.208549,0.000422,25.116243,-1.9287,0.129,9.86881,9.86881
1354.00,9.86733,25.208599,0.000427,25.116362,-1.9286,0.129,9.86993,9.86993
1355.00,9.86756,25.208604,0.000426,25.116427,-1.9285,0.130,9.87114,9.87114
1356.00,9.86762,25.208598,0.000426,25.116460,-1.9285,0.130,9.87195,9.87195
1357.00,9.86778,25.208629,0.000428,25.116448,-1.9284,0.130,9.87208,9.87208
1358.00,9.86811,25.208790,0.000430,25.116484,-1.9283,0.130,9.87161,9.87161
1359.00,9.86852,25.208784,0.000430,25.116429,-1.9282,0.130,9.87125,9.87125
1360.00,9.86893,25.208710,0.000431,25.116340,-1.9281,0.129,9.87035,9.87035
1361.00,9.86917,25.208732,0.000430,25.116323,-1.9280,0.129,9.86988,9.86988
1362.00,9.86939,25.208873,0.000433,25.116494,-1.9278,0.130,9.86971,9.86971
1363.00,9.86945,25.208809,0.000432,25.116472,-1.9276,0.130,9.86999,9.86999
1364.00,9.86955,25.208858,0.000432,25.116510,-1.9275,0.130,9.87028,9.87028
1365.00,9.86978,25.208916,0.000432,25.116511,-1.9274,0.130,9.87108,9.87108
1366.00,9.87001,25.208926,0.000431,25.116478,-1.9273,0.130,9.87107,9.87107
1367.00,9.87009,25.208794,0.000425,25.116296,-1.9272,0.130,9.87144,9.87144
1368.00,9.87025,25.208928,0.000423,25.116333,-1.9271,0.130,9.87112,9.87112
1369.00,9.87044,25.208947,0.000420,25.116245,-1.9270,0.130,9.87070,9.87070
1370.00,9.87071,25.208958,0.000420,25.116211,-1.9268,0.130,9.87110,9.87110
1371.00,9.87106,25.208989,0.000421,25.116221,-1.9265,0.130,9.87178,9.87178
1372.00,9.87126,25.209147,0.000425,25.116306,-1.9262,0.130,9.87188,9.87188
1373.00,9.87131,25.209200,0.000428,25.116328,-1.9259,0.130,9.87267,9.87267
1374.00,9.87127,25.209229,0.000427,25.116383,-1.9257,0.130,9.87288,9.87288
1375.00,9.87125,25.209393,0.000424,25.116486,-1.9257,0.131,9.87246,9.87246
1376.00,9.87127,25.209507,0.000421,25.116513,-1.9257,0.131,9.87224,9.87224
1377.00,9.87126,25.209476,0.000417,25.116422,-1.9259,0.131,9.87234,9.87234
1378.00,9.87144,25.209460,0.000414,25.116375,-1.9262,0.131,9.87220,9.87220
1379.00,9.87156,25.209561,0.000418,25.116386,-1.9262,0.131,9.87262,9.87262
1380.00,9.87171,25.209550,0.000419,25.116328,-1.9263,0.131,9.87298,9.87298
1381.00,9.87212,25.209597,0.000422,25.116323,-1.9263,0.131,9.87419,9.87419
1382.00,9.87248,25.209625,0.000426,25.116340,-1.9262,0.131,9.87457,9.87457
1383.00,9.87266,25.209651,0.000425,25.116349,-1.9259,0.131,9.87498,9.87498
1384.00,9.87284,25.209688,0.000420,25.116376,-1.9259,0.132,9.87554,9.87554
1385.00,9.87302,25.209700,0.000421,25.116444,-1.9258,0.132,9.87606,9.87606
1386.00,9.87329,25.209660,0.000420,25.116444,-1.9258,0.132,9.87549,9.87549
1387.00,9.87358,25.209742,0.000417,25.116467,-1.9258,0.132,9.87600,9.87600
1388.00,9.87383,25.209846,0.000418,25.116499,-1.9259,0.132,9.87600,9.87600
1389.00,9.87409,25.209828,0.000419,25.116379,-1.9257,0.132,9.87593,9.87593
1390.00,9.87422,25.209794,0.000418,25.116253,-1.9254,0.132,9.87525,9.87525
1391.00,9.87424,25.209864,0.000418,25.116249,-1.9252,0.132,9.87536,9.87536
1392.00,9.87440,25.209851,0.000419,25.116245,-1.9249,0.133,9.87481,9.87481
1393.00,9.87436,25.209825,0.000420,25.116225,-1.9246,0.133,9.87391,9.87391
1394.00,9.87428,25.209826,0.000420,25.116283,-1.9243,0.133,9.87308,9.87308
1395.00,9.87425,25.209886,0.000421,25.116333,-1.9239,0.133,9.87249,9.87249
1396.00,9.87418,25.209904,0.000420,25.116326,-1.9234,0.133,9.87203,9.87203
1397.00,9.87428,25.209854,0.000420,25.116283,-1.9232,0.133,9.87158,9.87158
1398.00,9.87426,25.209854,0.000417,25.116254,-1.9231,0.133,9.87240,9.87240
1399.00,9.87438,25.209957,0.000420,25.116292,-1.9232,0.133,9.87323,9.87323
1400.00,9.87457,25.209963,0.000418,25.116257,-1.9235,0.133,9.87474,9.87474
1401.00,9.87462,25.209955,0.000415,25.116227,-1.9237,0.133,9.87556,9.87556
1402.00,9.87463,25.210018,0.000415,25.116183,-1.9237,0.133,9.87628,9.87628
1403.00,9.87456,25.210096,0.000415,25.116173,-1.9237,0.133,9.87584,9.87584
1404.00,9.87436,25.210136,0.000412,25.116174,-1.9234,0.134,9.87495,9.87495
1405.00,9.87413,25.210209,0.000415,25.116153,-1.9232,0.134,9.87354,9.87354
1406.00,9.87400,25.210316,0.000420,25.116211,-1.9231,0.133,9.87095,9.87095
1407.00,9.87387,25.210482,0.000422,25.116378,-1.9230,0.133,9.86738,9.86738
1408.00,9.87451,25.210500,0.000424,25.116391,-1.9229,0.134,9.86338,9.86338
1409.00,9.87559,25.210508,0.000425,25.116399,-1.9230,0.134,9.85625,9.85625
1410.00,9.87685,25.210487,0.000424,25.116401,-1.9231,0.134,9.84711,9.84711
1411.00,9.87756,25.210491,0.000419,25.116378,-1.9232,0.134,9.83865,9.83865
@10,2.0001,4.0, 1410.025 
1412.00,9.87571,25.210398,0.000415,25.116218,-1.9233,0.134,9.83095,9.83095
1413.00,9.87334,25.210379,0.000410,25.116166,-1.9234,0.134,9.82435,9.82435
1414.00,9.87120,25.210334,0.000407,25.116062,-1.9233,0.134,9.82252,9.82252
1415.00,9.86904,25.210480,0.000408,25.116154,-1.9230,0.135,9.82312,9.82312
1416.00,9.86388,25.210542,0.000414,25.116169,-1.9226,0.135,9.82466,9.82466
1417.00,9.85784,25.210637,0.000419,25.116239,-1.9223,0.135,9.82713,9.82713
1418.00,9.85241,25.210736,0.000425,25.116256,-1.9221,0.134,9.83011,9.83011
1419.00,9.83542,25.210860,0.000430,25.116347,-1.9219,0.134,9.83170,9.83170
1420.00,9.82548,25.210845,0.000431,25.116337,-1.9218,0.134,9.83172,9.83172
1421.00,9.82150,25.210781,0.000424,25.116268,-1.9219,0.135,9.83125,9.83125
1422.00,9.81924,25.210828,0.000424,25.116259,-1.9219,0.135,9.83055,9.83055
1423.00,9.82039,25.210896,0.000422,25.116361,-1.9218,0.135,9.82900,9.82900
1424.00,9.82466,25.210875,0.000419,25.116339,-1.9220,0.135,9.82750,9.82750
1425.00,9.82716,25.210919,0.000420,25.116353,-1.9220,0.135,9.82762,9.82762
1426.00,9.82988,25.211081,0.000423,25.116447,-1.9220,0.135,9.82752,9.82752
1427.00,9.83100,25.211216,0.000424,25.116567,-1.9220,0.135,9.82697,9.82697
1428.00,9.83075,25.211214,0.000426,25.116493,-1.9221,0.135,9.82587,9.82587
1429.00,9.83060,25.211286,0.000426,25.116481,-1.9220,0.135,9.82512,9.82512
1430.00,9.83044,25.211371,0.000422,25.116474,-1.9219,0.136,9.82402,9.82402
1431.00,9.82882,25.211284,0.000420,25.116334,-1.9219,0.136,9.82296,9.82296
1432.00,9.82746,25.211255,0.000417,25.116273,-1.9218,0.136,9.82249,9.82249
1433.00,9.82739,25.211270,0.000413,25.116287,-1.9217,0.136,9.82281,9.82281
1434.00,9.82758,25.211267,0.000410,25.116275,-1.9214,0.136,9.82332,9.82332
1435.00,9.82693,25.211148,0.000411,25.116174,-1.9213,0.136,9.82424,9.82424
1436.00,9.82643,25.211238,0.000416,25.116261,-1.9209,0.136,9.82554,9.82554
1437.00,9.82464,25.211240,0.000417,25.116229,-1.9206,0.136,9.82683,9.82683
1438.00,9.82202,25.211360,0.000421,25.116305,-1.9203,0.136,9.82751,9.82751
1439.00,9.82259,25.211442,0.000427,25.116313,-1.9202,0.136,9.82755,9.82755
1440.00,9.82291,25.211614,0.000431,25.116437,-1.9200,0.136,9.82678,9.82678
1441.00,9.82246,25.211684,0.000426,25.116459,-1.9199,0.136,9.82627,9.82627
1442.00,9.82266,25.211678,0.000426,25.116429,-1.9197,0.136,9.82630,9.82630
1443.00,9.82358,25.211580,0.000423,25.116297,-1.9196,0.136,9.82699,9.82699
1444.00,9.82543,25.211541,0.000420,25.116237,-1.9195,0.136,9.82813,9.82813
1445.00,9.82690,25.211543,0.000415,25.116170,-1.9194,0.137,9.82957,9.82957
1446.00,9.82761,25.211645,0.000419,25.116229,-1.9193,0.137,9.83157,9.83157
1447.00,9.82741,25.211778,0.000416,25.116306,-1.9190,0.137,9.83335,9.83335
1448.00,9.82668,25.211785,0.000414,25.116292,-1.9187,0.137,9.83521,9.83521
1449.00,9.82546,25.211853,0.000414,25.116344,-1.9186,0.137,9.83679,9.83679
1450.00,9.82510,25.211857,0.000418,25.116311,-1.9184,0.137,9.83772,9.83772
1451.00,9.82656,25.211808,0.000414,25.116224,-1.9183,0.137,9.83875,9.83875
1452.00,9.82822,25.211795,0.000418,25.116232,-1.9183,0.137,9.83948,9.83948
1453.00,9.82963,25.211864,0.000419,25.116258,-1.9183,0.137,9.83991,9.83991
1454.00,9.83177,25.212001,0.000421,25.116352,-1.9181,0.137,9.83995,9.83995
1455.00,9.83361,25.212066,0.000419,25.116400,-1.9181,0.137,9.84117,9.84117
1456.00,9.83490,25.212170,0.000419,25.116472,-1.9178,0.137,9.84166,9.84166
1457.00,9.83582,25.212261,0.000421,25.116425,-1.9177,0.137,9.84224,9.84224
1458.00,9.83713,25.212344,0.000421,25.116430,-1.9177,0.138,9.84365,9.84365
1459.00,9.83822,25.212338,0.000416,25.116332,-1.9176,0.138,9.84503,9.84503
1460.00,9.83939,25.212426,0.000420,25.116391,-1.9173,0.138,9.84581,9.84581
1461.00,9.83986,25.212407,0.000421,25.116337,-1.9173,0.138,9.84674,9.84674
1462.00,9.84053,25.212360,0.000421,25.116315,-1.9170,0.138,9.84740,9.84740
1463.00,9.84118,25.212442,0.000423,25.116372,-1.9168,0.138,9.84810,9.84810
1464.00,9.84204,25.212494,0.000426,25.116415,-1.9167,0.138,9.84875,9.84875
1465.00,9.84295,25.212535,0.000425,25.116414,-1.9168,0.138,9.84941,9.84941
1466.00,9.84390,25.212587,0.000424,25.116436,-1.9169,0.138,9.84923,9.84923
1467.00,9.84464,25.212652,0.000424,25.116441,-1.9168,0.138,9.84953,9.84953
1468.00,9.84550,25.212667,0.000423,25.116436,-1.9166,0.138,9.84975,9.84975
1469.00,9.84614,25.212679,0.000423,25.116402,-1.9166,0.139,9.85023,9.85023
1470.00,9.84687,25.212748,0.000420,25.116375,-1.9166,0.139,9.85106,9.85106
1471.00,9.84734,25.212798,0.000421,25.116359,-1.9166,0.139,9.85242,9.85242
1472.00,9.84814,25.212847,0.000421,25.116362,-1.9167,0.139,9.85346,9.85346
1473.00,9.84882,25.212909,0.000421,25.116371,-1.9169,0.139,9.85459,9.85459
1474.00,9.84946,25.212904,0.000421,25.116383,-1.9169,0.139,9.85515,9.85515
1475.00,9.84991,25.212868,0.000424,25.116386,-1.9166,0.139,9.85578,9.85578
1476.00,9.85050,25.212800,0.000422,25.116312,-1.9164,0.139,9.85580,9.85580
1477.00,9.85141,25.212873,0.000425,25.116364,-1.9162,0.139,9.85651,9.85651
1478.00,9.85203,25.212830,0.000425,25.116280,-1.9159,0.139,9.85622,9.85622
1479.00,9.85253,25.212923,0.000426,25.116310,-1.9158,0.139,9.85629,9.85629
1480.00,9.85312,25.212998,0.000426,25.116296,-1.9157,0.139,9.85572,9.85572
1481.00,9.85356,25.213073,0.000424,25.116356,-1.9155,0.139,9.85650,9.85650
1482.00,9.85386,25.213041,0.000419,25.116298,-1.9154,0.140,9.85626,9.85626
1483.00,9.85412,25.213145,0.000418,25.116310,-1.9151,0.140,9.85707,9.85707
1484.00,9.85488,25.213066,0.000414,25.116156,-1.9147,0.140,9.85834,9.85834
1485.00,9.85545,25.213042,0.000411,25.116107,-1.9142,0.140,9.85945,9.85945
1486.00,9.85596,25.213123,0.000413,25.116147,-1.9139,0.140,9.86060,9.86060
1487.00,9.85650,25.213157,0.000414,25.116121,-1.9138,0.140,9.86145,9.86145
1488.00,9.85707,25.213232,0.000417,25.116258,-1.9137,0.140,9.86119,9.86119
1489.00,9.85768,25.213404,0.000422,25.116443,-1.9135,0.140,9.86093,9.86093
1490.00,9.85806,25.213404,0.000424,25.116445,-1.9135,0.140,9.86148,9.86148
1491.00,9.85822,25.213412,0.000425,25.116428,-1.9134,0.140,9.86151,9.86151
1492.00,9.85847,25.213361,0.000423,25.116418,-1.9133,0.140,9.86180,9.86180
1493.00,9.85901,25.213287,0.000418,25.116317,-1.9131,0.140,9.86287,9.86287
1494.00,9.85945,25.213374,0.000417,25.116302,-1.9133,0.141,9.86390,9.86390
1495.00,9.86007,25.213526,0.000414,25.116347,-1.9132,0.141,9.86389,9.86389
1496.00,9.86046,25.213555,0.000413,25.116311,-1.9130,0.141,9.86406,9.86406
1497.00,9.86071,25.213804,0.000416,25.116446,-1.9127,0.141,9.86474,9.86474
1498.00,9.86130,25.213986,0.000419,25.116502,-1.9126,0.141,9.86468,9.86468
1499.00,9.86201,25.213928,0.000420,25.116404,-1.9125,0.141,9.86453,9.86453
1500.00,9.86242,25.213905,0.000420,25.116326,-1.9125,0.141,9.86512,9.86512
1501.00,9.86272,25.214027,0.000421,25.116368,-1.9127,0.141,9.86522,9.86522
1502.00,9.86308,25.213939,0.000421,25.116275,-1.9127,0.141,9.86543,9.86543
1503.00,9.86343,25.213907,0.000420,25.116212,-1.9127,0.141,9.86602,9.86602
1504.00,9.86383,25.213923,0.000419,25.116189,-1.9126,0.141,9.86718,9.86718
1505.00,9.86429,25.214019,0.000422,25.116311,-1.9125,0.141,9.86756,9.86756
1506.00,9.86452,25.213979,0.000421,25.116281,-1.9122,0.142,9.86737,9.86737
1507.00,9.86465,25.214037,0.000421,25.116262,-1.9119,0.142,9.86748,9.86748
1508.00,9.86511,25.214097,0.000418,25.116308,-1.9119,0.142,9.86765,9.86765
1509.00,9.86558,25.214117,0.000419,25.116320,-1.9117,0.142,9.86764,9.86764
1510.00,9.86600,25.214106,0.000419,25.116277,-1.9116,0.142,9.86811,9.86811
1511.00,9.86628,25.214105,0.000417,25.116209,-1.9118,0.142,9.86945,9.86945
1512.00,9.86665,25.214198,0.000417,25.116259,-1.9121,0.142,9.87031,9.87031
1513.00,9.86709,25.214159,0.000416,25.116218,-1.9123,0.142,9.87085,9.87085
1514.00,9.86739,25.214156,0.000414,25.116266,-1.9124,0.142,9.87088,9.87088
1515.00,9.86788,25.214183,0.000414,25.116246,-1.9122,0.143,9.87228,9.87228
1516.00,9.86845,25.214240,0.000419,25.116258,-1.9119,0.142,9.87269,9.87269
1517.00,9.86880,25.214243,0.000422,25.116252,-1.9116,0.142,9.87223,9.87223
1518.00,9.86905,25.214336,0.000422,25.116269,-1.9114,0.143,9.87198,9.87198
1519.00,9.86925,25.214445,0.000422,25.116218,-1.9112,0.143,9.87207,9.87207
1520.00,9.86962,25.214492,0.000421,25.116254,-1.9110,0.143,9.87125,9.87125
1521.00,9.86999,25.214554,0.000421,25.116304,-1.9108,0.143,9.87108,9.87108
1522.00,9.87027,25.214546,0.000417,25.116260,-1.9106,0.143,9.87143,9.87143
1523.00,9.87044,25.214566,0.000420,25.116235,-1.9104,0.143,9.87148,9.87148
1524.00,9.87045,25.214604,0.000420,25.116295,-1.9101,0.143,9.87122,9.87122
1525.00,9.87055,25.214601,0.000417,25.116204,-1.9101,0.143,9.87056,9.87056
1526.00,9.87106,25.214578,0.000415,25.116134,-1.9100,0.144,9.87012,9.87012
1527.00,9.87122,25.214668,0.000420,25.116171,-1.9098,0.144,9.87035,9.87035
1528.00,9.87116,25.214694,0.000420,25.116202,-1.9097,0.144,9.87065,9.87065
1529.00,9.87126,25.214698,0.000422,25.116138,-1.9098,0.143,9.87097,9.87097
1530.00,9.87128,25.214833,0.000427,25.116249,-1.9096,0.143,9.87079,9.87079
1531.00,9.87122,25.214902,0.000429,25.116330,-1.9096,0.143,9.87120,9.87120
1532.00,9.87134,25.214905,0.000429,25.116345,-1.9095,0.144,9.87157,9.87157
1533.00,9.87147,25.214951,0.000429,25.116384,-1.9092,0.144,9.87170,9.87170
1534.00,9.87148,25.215038,0.000425,25.116462,-1.9088,0.144,9.87184,9.87184
1535.00,9.87144,25.214952,0.000421,25.116346,-1.9086,0.144,9.87273,9.87273
1536.00,9.87129,25.214919,0.000422,25.116264,-1.9084,0.144,9.87250,9.87250
1537.00,9.87128,25.214990,0.000422,25.116283,-1.9080,0.144,9.87184,9.87184
1538.00,9.87140,25.214975,0.000421,25.116246,-1.9079,0.144,9.87133,9.87133
1539.00,9.87130,25.214964,0.000425,25.116278,-1.9077,0.144,9.87082,9.87082
1540.00,9.87116,25.214996,0.000426,25.116282,-1.9077,0.144,9.87027,9.87027
1541.00,9.87102,25.215137,0.000425,25.116331,-1.9078,0.144,9.87111,9.87111
1542.00,9.87119,25.215097,0.000423,25.116248,-1.9078,0.145,9.87142,9.87142
1543.00,9.87129,25.215197,0.000422,25.116280,-1.9078,0.145,9.87183,9.87183
1544.00,9.87149,25.215322,0.000425,25.116295,-1.9078,0.145,9.87267,9.87267
1545.00,9.87175,25.215463,0.000428,25.116374,-1.9079,0.145,9.87386,9.87386
1546.00,9.87201,25.215439,0.000424,25.116389,-1.9079,0.145,9.87342,9.87342
1547.00,9.87209,25.215477,0.000425,25.116394,-1.9081,0.145,9.87351,9.87351
1548.00,9.87212,25.215392,0.000423,25.116255,-1.9081,0.145,9.87414,9.87414
1549.00,9.87230,25.215457,0.000423,25.116218,-1.9080,0.145,9.87458,9.87458
1550.00,9.87268,25.215512,0.000421,25.116201,-1.9076,0.145,9.87478,9.87478
1551.00,9.87307,25.215623,0.000421,25.116230,-1.9073,0.145,9.87548,9.87548
1552.00,9.87309,25.215736,0.000419,25.116302,-1.9069,0.146,9.87606,9.87606
1553.00,9.87315,25.215869,0.000422,25.116420,-1.9068,0.146,9.87535,9.87535
1554.00,9.87330,25.215890,0.000421,25.116432,-1.9068,0.146,9.87300,9.87300
1555.00,9.87366,25.215886,0.000418,25.116425,-1.9069,0.146,9.86958,9.86958
1556.00,9.87433,25.215906,0.000418,25.116396,-1.9070,0.146,9.86548,9.86548
1557.00,9.87458,25.215878,0.000418,25.116310,-1.9069,0.146,9.86139,9.86139
1558.00,9.87499,25.215896,0.000415,25.116258,-1.9069,0.146,9.85802,9.85802
1559.00,9.87526,25.215955,0.000415,25.116279,-1.9068,0.146,9.85528,9.85528
1560.00,9.87600,25.215916,0.000416,25.116228,-1.9066,0.146,9.85236,9.85236
1561.00,9.87594,25.215895,0.000413,25.116223,-1.9063,0.147,9.85011,9.85011
@11,2.0001,4.0, 1560.068 
1562.00,9.87537,25.215989,0.000414,25.116300,-1.9062,0.147,9.84862,9.84862
1563.00,9.87109,25.216025,0.000415,25.116276,-1.9060,0.147,9.84850,9.84850
1564.00,9.86403,25.215918,0.000411,25.116179,-1.9059,0.147,9.85026,9.85026
1565.00,9.85969,25.215929,0.000410,25.116192,-1.9058,0.147,9.85346,9.85346
1566.00,9.85738,25.216078,0.000417,25.116288,-1.9057,0.147,9.85810,9.85810
1567.00,9.85515,25.216105,0.000420,25.116352,-1.9056,0.147,9.86159,9.86159
1568.00,9.85253,25.216011,0.000419,25.116262,-1.9055,0.147,9.86394,9.86394
1569.00,9.85092,25.216025,0.000421,25.116249,-1.9054,0.146,9.86589,9.86589
1570.00,9.85127,25.216172,0.000426,25.116307,-1.9053,0.146,9.86795,9.86795
1571.00,9.85030,25.216099,0.000424,25.116156,-1.9053,0.146,9.86935,9.86935
1572.00,9.85013,25.216117,0.000422,25.116073,-1.9053,0.146,9.87054,9.87054
1573.00,9.85358,25.216380,0.000426,25.116300,-1.9051,0.147,9.87115,9.87115
1574.00,9.85797,25.216494,0.000424,25.116327,-1.9049,0.147,9.87137,9.87137
1575.00,9.86056,25.216467,0.000419,25.116322,-1.9048,0.147,9.87085,9.87085
1576.00,9.86262,25.216655,0.000421,25.116480,-1.9047,0.147,9.86989,9.86989
1577.00,9.86462,25.216710,0.000422,25.116472,-1.9044,0.147,9.86972,9.86972
1578.00,9.86543,25.216709,0.000420,25.116398,-1.9044,0.148,9.86937,9.86937
1579.00,9.86665,25.216825,0.000421,25.116486,-1.9045,0.148,9.86876,9.86876
1580.00,9.86795,25.216896,0.000424,25.116496,-1.9044,0.148,9.86853,9.86853
1581.00,9.86807,25.216834,0.000423,25.116438,-1.9044,0.148,9.86827,9.86827
1582.00,9.86799,25.216743,0.000419,25.116366,-1.9045,0.148,9.86752,9.86752
1583.00,9.86824,25.216759,0.000417,25.116391,-1.9045,0.148,9.86707,9.86707
1584.00,9.86816,25.216754,0.000419,25.116420,-1.9045,0.148,9.86710,9.86710
1585.00,9.86841,25.216769,0.000420,25.116388,-1.9046,0.148,9.86670,9.86670
1586.00,9.86850,25.216751,0.000420,25.116323,-1.9046,0.148,9.86622,9.86622
1587.00,9.86836,25.216898,0.000423,25.116441,-1.9046,0.148,9.86549,9.86549
1588.00,9.86836,25.216864,0.000425,25.116391,-1.9044,0.148,9.86561,9.86561
1589.00,9.86828,25.216839,0.000424,25.116235,-1.9043,0.148,9.86576,9.86576
1590.00,9.86809,25.216904,0.000424,25.116256,-1.9040,0.148,9.86562,9.86562
1591.00,9.86777,25.216921,0.000421,25.116197,-1.9037,0.148,9.86566,9.86566
1592.00,9.86737,25.216946,0.000418,25.116104,-1.9035,0.149,9.86637,9.86637
1593.00,9.86724,25.217049,0.000414,25.116135,-1.9033,0.149,9.86665,9.86665
1594.00,9.86708,25.217010,0.000413,25.116095,-1.9032,0.149,9.86630,9.86630
1595.00,9.86696,25.217035,0.000413,25.116113,-1.9032,0.149,9.86685,9.86685
1596.00,9.86677,25.217171,0.000416,25.116252,-1.9032,0.149,9.86634,9.86634
1597.00,9.86640,25.217250,0.000420,25.116327,-1.9033,0.149,9.86597,9.86597
1598.00,9.86629,25.217282,0.000424,25.116323,-1.9032,0.149,9.86577,9.86577
1599.00,9.86628,25.217324,0.000424,25.116368,-1.9031,0.149,9.86579,9.86579
1600.00,9.86619,25.217325,0.000425,25.116332,-1.9030,0.149,9.86578,9.86578
1601.00,9.86628,25.217306,0.000425,25.116256,-1.9028,0.149,9.86707,9.86707
1602.00,9.86639,25.217377,0.000429,25.116292,-1.9025,0.149,9.86819,9.86819
1603.00,9.86671,25.217307,0.000427,25.116200,-1.9022,0.149,9.86950,9.86950
1604.00,9.86695,25.217393,0.000428,25.116276,-1.9019,0.149,9.87007,9.87007
1605.00,9.86707,25.217520,0.000426,25.116333,-1.9017,0.150,9.87051,9.87051
1606.00,9.86724,25.217583,0.000425,25.116368,-1.9017,0.150,9.87056,9.87056
1607.00,9.86756,25.217509,0.000420,25.116239,-1.9017,0.150,9.87019,9.87019
1608.00,9.86780,25.217656,0.000421,25.116303,-1.9015,0.150,9.86950,9.86950
1609.00,9.86789,25.217811,0.000423,25.116306,-1.9013,0.150,9.86942,9.86942
1610.00,9.86808,25.217865,0.000428,25.116287,-1.9011,0.150,9.86879,9.86879
1611.00,9.86817,25.217836,0.000429,25.116207,-1.9008,0.150,9.86835,9.86835
1612.00,9.86817,25.217926,0.000429,25.116307,-1.9006,0.150,9.86819,9.86819
1613.00,9.86821,25.217880,0.000427,25.116289,-1.9006,0.150,9.86806,9.86806
1614.00,9.86825,25.217914,0.000425,25.116361,-1.9007,0.150,9.86812,9.86812
1615.00,9.86848,25.217847,0.000421,25.116323,-1.9008,0.151,9.86949,9.86949
1616.00,9.86887,25.217976,0.000422,25.116434,-1.9009,0.151,9.87027,9.87027
1617.00,9.86917,25.218024,0.000422,25.116420,-1.9010,0.151,9.87065,9.87065
1618.00,9.86947,25.218162,0.000426,25.116504,-1.9010,0.151,9.87161,9.87161
1619.00,9.86986,25.218154,0.000425,25.116462,-1.9009,0.151,9.87256,9.87256
1620.00,9.87011,25.218183,0.000425,25.116452,-1.9008,0.151,9.87160,9.87160
1621.00,9.87012,25.218080,0.000420,25.116315,-1.9008,0.151,9.87145,9.87145
1622.00,9.87024,25.218086,0.000422,25.116328,-1.9007,0.151,9.87221,9.87221
1623.00,9.87020,25.218056,0.000421,25.116292,-1.9005,0.151,9.87283,9.87283
1624.00,9.87038,25.218030,0.000420,25.116262,-1.9004,0.151,9.87290,9.87290
1625.00,9.87082,25.218088,0.000420,25.116309,-1.9003,0.151,9.87419,9.87419
1626.00,9.87118,25.218229,0.000421,25.116411,-1.9002,0.151,9.87530,9.87530
1627.00,9.87147,25.218264,0.000420,25.116350,-1.9002,0.152,9.87532,9.87532
1628.00,9.87168,25.218317,0.000421,25.116371,-1.9001,0.152,9.87462,9.87462
1629.00,9.87196,25.218365,0.000423,25.116417,-1.8999,0.152,9.87449,9.87449
1630.00,9.87244,25.218331,0.000424,25.116332,-1.8998,0.152,9.87449,9.87449
1631.00,9.87287,25.218338,0.000427,25.116331,-1.8997,0.152,9.87424,9.87424
1632.00,9.87322,25.218340,0.000428,25.116371,-1.8996,0.152,9.87341,9.87341
1633.00,9.87326,25.218268,0.000424,25.116261,-1.8997,0.152,9.87293,9.87293
1634.00,9.87299,25.218252,0.000425,25.116214,-1.8997,0.152,9.87181,9.87181
1635.00,9.87296,25.218323,0.000426,25.116238,-1.8996,0.152,9.87169,9.87169
1636.00,9.87301,25.218426,0.000428,25.116297,-1.8997,0.152,9.87120,9.87120
1637.00,9.87312,25.218471,0.000427,25.116276,-1.8997,0.152,9.87186,9.87186
1638.00,9.87325,25.218616,0.000425,25.116366,-1.8996,0.152,9.87317,9.87317
1639.00,9.87341,25.218703,0.000423,25.116410,-1.8994,0.153,9.87498,9.87498
1640.00,9.87374,25.218709,0.000422,25.116427,-1.8993,0.153,9.87544,9.87544
1641.00,9.87393,25.218671,0.000419,25.116414,-1.8990,0.153,9.87593,9.87593
1642.00,9.87383,25.218689,0.000420,25.116401,-1.8986,0.153,9.87604,9.87604
1643.00,9.87363,25.218677,0.000423,25.116364,-1.8984,0.153,9.87550,9.87550
1644.00,9.87376,25.218667,0.000424,25.116308,-1.8984,0.153,9.87597,9.87597
1645.00,9.87389,25.218693,0.000427,25.116306,-1.8982,0.153,9.87627,9.87627
1646.00,9.87432,25.218730,0.000429,25.116302,-1.8982,0.153,9.87652,9.87652
1647.00,9.87448,25.218765,0.000430,25.116343,-1.8982,0.153,9.87635,9.87635
1648.00,9.87449,25.218796,0.000429,25.116379,-1.8981,0.153,9.87636,9.87636
1649.00,9.87458,25.218830,0.000428,25.116334,-1.8979,0.153,9.87572,9.87572
1650.00,9.87470,25.218869,0.000424,25.116330,-1.8981,0.153,9.87563,9.87563
1651.00,9.87478,25.218825,0.000420,25.116231,-1.8983,0.154,9.87563,9.87563
1652.00,9.87507,25.218863,0.000417,25.116231,-1.8984,0.154,9.87621,9.87621
1653.00,9.87546,25.218873,0.000416,25.116202,-1.8985,0.154,9.87694,9.87694
1654.00,9.87585,25.218883,0.000416,25.116233,-1.8984,0.154,9.87739,9.87739
1655.00,9.87611,25.218909,0.000421,25.116233,-1.8983,0.154,9.87713,9.87713
1656.00,9.87641,25.218940,0.000422,25.116257,-1.8981,0.154,9.87789,9.87789
1657.00,9.87659,25.218948,0.000424,25.116220,-1.8980,0.154,9.87834,9.87834
1658.00,9.87682,25.218971,0.000424,25.116208,-1.8978,0.154,9.87885,9.87885
1659.00,9.87701,25.219032,0.000423,25.116224,-1.8979,0.154,9.87901,9.87901
1660.00,9.87706,25.219057,0.000420,25.116229,-1.8978,0.154,9.87943,9.87943
1661.00,9.87709,25.219062,0.000421,25.116203,-1.8977,0.155,9.87852,9.87852
1662.00,9.87727,25.219079,0.000422,25.116190,-1.8976,0.155,9.87863,9.87863
1663.00,9.87749,25.219077,0.000423,25.116139,-1.8976,0.155,9.87822,9.87822
1664.00,9.87754,25.219173,0.000425,25.116205,-1.8975,0.155,9.87774,9.87774
1665.00,9.87749,25.219281,0.000427,25.116245,-1.8976,0.155,9.87766,9.87766
1666.00,9.87745,25.219400,0.000428,25.116321,-1.8976,0.155,9.87776,9.87776
1667.00,9.87748,25.219499,0.000431,25.116379,-1.8977,0.154,9.87695,9.87695
1668.00,9.87747,25.219661,0.000430,25.116500,-1.8977,0.155,9.87578,9.87578
1669.00,9.87748,25.219711,0.000428,25.116476,-1.8975,0.155,9.87599,9.87599
1670.00,9.87752,25.219780,0.000425,25.116499,-1.8974,0.155,9.87590,9.87590
1671.00,9.87763,25.219817,0.000423,25.116481,-1.8973,0.155,9.87666,9.87666
1672.00,9.87785,25.219889,0.000418,25.116463,-1.8972,0.155,9.87777,9.87777
1673.00,9.87797,25.219953,0.000419,25.116490,-1.8972,0.156,9.87895,9.87895
1674.00,9.87793,25.219931,0.000420,25.116442,-1.8971,0.156,9.87884,9.87884
1675.00,9.87793,25.219862,0.000421,25.116323,-1.8970,0.155,9.87801,9.87801
1676.00,9.87772,25.219866,0.000418,25.116282,-1.8969,0.156,9.87740,9.87740
1677.00,9.87751,25.219925,0.000421,25.116342,-1.8966,0.156,9.87684,9.87684
1678.00,9.87736,25.219842,0.000420,25.116200,-1.8964,0.156,9.87705,9.87705
1679.00,9.87728,25.219878,0.000419,25.116187,-1.8962,0.156,9.87728,9.87728
1680.00,9.87726,25.219991,0.000415,25.116239,-1.8961,0.156,9.87855,9.87855
1681.00,9.87742,25.220114,0.000419,25.116321,-1.8959,0.156,9.87896,9.87896
1682.00,9.87756,25.220160,0.000418,25.116302,-1.8959,0.156,9.87912,9.87912
1683.00,9.87758,25.220338,0.000419,25.116341,-1.8958,0.156,9.87875,9.87875
1684.00,9.87767,25.220414,0.000422,25.116352,-1.8958,0.156,9.87905,9.87905
1685.00,9.87770,25.220489,0.000428,25.116408,-1.8958,0.156,9.87902,9.87902
1686.00,9.87800,25.220483,0.000429,25.116402,-1.8958,0.156,9.87927,9.87927
1687.00,9.87828,25.220451,0.000427,25.116326,-1.8956,0.156,9.87955,9.87955
1688.00,9.87851,25.220416,0.000428,25.116438,-1.8956,0.156,9.87990,9.87990
1689.00,9.87873,25.220431,0.000423,25.116491,-1.8956,0.156,9.87986,9.87986
1690.00,9.87880,25.220415,0.000418,25.116449,-1.8955,0.157,9.87979,9.87979
1691.00,9.87883,25.220474,0.000414,25.116350,-1.8954,0.157,9.87962,9.87962
1692.00,9.87877,25.220586,0.000415,25.116345,-1.8954,0.157,9.87980,9.87980
1693.00,9.87886,25.220682,0.000414,25.116293,-1.8952,0.157,9.87985,9.87985
1694.00,9.87888,25.220694,0.000416,25.116161,-1.8951,0.157,9.87956,9.87956
1695.00,9.87894,25.220786,0.000422,25.116237,-1.8949,0.157,9.87856,9.87856
1696.00,9.87900,25.220769,0.000425,25.116257,-1.8948,0.157,9.87826,9.87826
1697.00,9.87908,25.220669,0.000424,25.116252,-1.8947,0.157,9.87804,9.87804
1698.00,9.87905,25.220534,0.000421,25.116122,-1.8947,0.157,9.87731,9.87731
1699.00,9.87891,25.220540,0.000421,25.116154,-1.8944,0.157,9.87712,9.87712
1700.00,9.87887,25.220473,0.000416,25.116011,-1.8941,0.157,9.87793,9.87793
1701.00,9.87881,25.220546,0.000417,25.116027,-1.8938,0.157,9.87809,9.87809
1702.00,9.87887,25.220698,0.000417,25.116082,-1.8936,0.157,9.87840,9.87840
1703.00,9.87895,25.220864,0.000419,25.116226,-1.8936,0.158,9.87913,9.87913
1704.00,9.87880,25.220887,0.000420,25.116237,-1.8936,0.158,9.87845,9.87845
1705.00,9.87864,25.220963,0.000419,25.116274,-1.8938,0.158,9.87622,9.87622
1706.00,9.87851,25.220976,0.000418,25.116226,-1.8938,0.158,9.87418,9.87418
1707.00,9.87821,25.220969,0.000416,25.116212,-1.8939,0.158,9.87181,9.87181
1708.00,9.87789,25.220965,0.000419,25.116168,-1.8939,0.158,9.86892,9.86892
1709.00,9.87834,25.220963,0.000418,25.116112,-1.8938,0.158,9.86634,9.86634
1710.00,9.87842,25.221006,0.000417,25.116078,-1.8937,0.158,9.86484,9.86484
1711.00,9.87965,25.221071,0.000415,25.116169,-1.8937,0.158,9.86293,9.86293
@12,2.0001,4.0, 1710.003 
1712.00,9.88115,25.221102,0.000415,25.116221,-1.8936,0.158,9.86151,9.86151
1713.00,9.87807,25.221132,0.000416,25.116213,-1.8935,0.158,9.86175,9.86175
1714.00,9.87420,25.221223,0.000417,25.116316,-1.8935,0.158,9.86418,9.86418
1715.00,9.87216,25.221265,0.000421,25.116429,-1.8935,0.158,9.86794,9.86794
1716.00,9.86955,25.221253,0.000425,25.116391,-1.8933,0.158,9.87273,9.87273
1717.00,9.86797,25.221370,0.000429,25.116386,-1.8932,0.158,9.87709,9.87709
1718.00,9.86649,25.221421,0.000429,25.116374,-1.8932,0.158,9.88076,9.88076
1719.00,9.86479,25.221555,0.000429,25.116432,-1.8931,0.158,9.88273,9.88273
1720.00,9.86366,25.221588,0.000430,25.116401,-1.8932,0.159,9.88428,9.88428
1721.00,9.86226,25.221643,0.000430,25.116418,-1.8934,0.159,9.88468,9.88468
1722.00,9.86318,25.221663,0.000428,25.116408,-1.8932,0.159,9.88549,9.88549
1723.00,9.86685,25.221723,0.000426,25.116434,-1.8931,0.159,9.88609,9.88609
1724.00,9.87307,25.221702,0.000428,25.116382,-1.8930,0.159,9.88610,9.88610
1725.00,9.87862,25.221675,0.000425,25.116324,-1.8928,0.159,9.88634,9.88634
1726.00,9.88170,25.221764,0.000427,25.116347,-1.8927,0.159,9.88684,9.88684
1727.00,9.88262,25.221759,0.000426,25.116338,-1.8926,0.159,9.88611,9.88611
1728.00,9.88356,25.221772,0.000426,25.116337,-1.8926,0.159,9.88568,9.88568
1729.00,9.88429,25.221891,0.000427,25.116401,-1.8927,0.159,9.88645,9.88645
1730.00,9.88456,25.222077,0.000429,25.116520,-1.8927,0.159,9.88604,9.88604
1731.00,9.88481,25.222130,0.000429,25.116552,-1.8927,0.160,9.88488,9.88488
1732.00,9.88497,25.222053,0.000426,25.116470,-1.8926,0.160,9.88351,9.88351
1733.00,9.88473,25.222077,0.000426,25.116497,-1.8923,0.160,9.88193,9.88193
1734.00,9.88405,25.222000,0.000421,25.116367,-1.8921,0.160,9.88048,9.88048
1735.00,9.88407,25.221961,0.000421,25.116293,-1.8921,0.160,9.87928,9.87928
1736.00,9.88390,25.221990,0.000418,25.116275,-1.8920,0.160,9.87887,9.87887
1737.00,9.88381,25.222105,0.000419,25.116300,-1.8920,0.160,9.88013,9.88013
1738.00,9.88377,25.222122,0.000418,25.116219,-1.8920,0.160,9.88077,9.88077
1739.00,9.88343,25.222093,0.000414,25.116154,-1.8917,0.160,9.88091,9.88091
1740.00,9.88289,25.222021,0.000411,25.116063,-1.8912,0.161,9.88113,9.88113
1741.00,9.88258,25.221999,0.000408,25.116020,-1.8909,0.161,9.88126,9.88126
1742.00,9.88245,25.221976,0.000408,25.115993,-1.8909,0.161,9.88048,9.88048
1743.00,9.88220,25.222074,0.000409,25.116037,-1.8909,0.161,9.88008,9.88008
1744.00,9.88195,25.222199,0.000412,25.116107,-1.8912,0.161,9.88002,9.88002
1745.00,9.88173,25.222277,0.000413,25.116158,-1.8914,0.161,9.88008,9.88008
1746.00,9.88136,25.222322,0.000418,25.116150,-1.8916,0.161,9.87951,9.87951
1747.00,9.88095,25.222444,0.000419,25.116192,-1.8916,0.161,9.87907,9.87907
1748.00,9.88057,25.222466,0.000421,25.116240,-1.8915,0.161,9.87834,9.87834
1749.00,9.88001,25.222461,0.000425,25.116291,-1.8911,0.161,9.87771,9.87771
1750.00,9.87961,25.222505,0.000424,25.116300,-1.8911,0.161,9.87730,9.87730
1751.00,9.87936,25.222536,0.000422,25.116286,-1.8910,0.161,9.87754,9.87754
1752.00,9.87938,25.222538,0.000420,25.116259,-1.8909,0.161,9.87836,9.87836
1753.00,9.87961,25.222617,0.000419,25.116236,-1.8910,0.161,9.87960,9.87960
1754.00,9.87978,25.222707,0.000415,25.116210,-1.8911,0.162,9.88070,9.88070
1755.00,9.87987,25.222804,0.000420,25.116221,-1.8910,0.162,9.88112,9.88112
1756.00,9.87987,25.222884,0.000418,25.116320,-1.8909,0.162,9.88100,9.88100
1757.00,9.87963,25.222924,0.000420,25.116346,-1.8907,0.162,9.88056,9.88056
1758.00,9.87953,25.222964,0.000423,25.116361,-1.8906,0.162,9.87977,9.87977
1759.00,9.87947,25.223015,0.000426,25.116357,-1.8907,0.162,9.87938,9.87938
1760.00,9.87937,25.223025,0.000423,25.116343,-1.8907,0.162,9.87928,9.87928
1761.00,9.87941,25.223129,0.000425,25.116362,-1.8908,0.162,9.87934,9.87934
1762.00,9.87931,25.223182,0.000425,25.116458,-1.8908,0.162,9.87909,9.87909
1763.00,9.87926,25.223183,0.000424,25.116493,-1.8907,0.162,9.87919,9.87919
1764.00,9.87925,25.223193,0.000425,25.116566,-1.8905,0.162,9.87940,9.87940
1765.00,9.87927,25.223200,0.000426,25.116616,-1.8903,0.162,9.87932,9.87932
1766.00,9.87936,25.223108,0.000424,25.116530,-1.8900,0.162,9.87972,9.87972
1767.00,9.87938,25.223112,0.000422,25.116458,-1.8898,0.163,9.87961,9.87961
1768.00,9.87946,25.223105,0.000420,25.116362,-1.8897,0.163,9.87974,9.87974
1769.00,9.87969,25.223176,0.000419,25.116353,-1.8896,0.163,9.87963,9.87963
1770.00,9.87991,25.223170,0.000422,25.116297,-1.8896,0.163,9.88019,9.88019
1771.00,9.87999,25.223196,0.000427,25.116287,-1.8896,0.163,9.88002,9.88002
1772.00,9.87980,25.223212,0.000428,25.116318,-1.8896,0.162,9.88078,9.88078
1773.00,9.87976,25.223266,0.000429,25.116385,-1.8896,0.162,9.88172,9.88172
1774.00,9.88002,25.223161,0.000426,25.116300,-1.8895,0.163,9.88196,9.88196
1775.00,9.88005,25.223215,0.000421,25.116340,-1.8895,0.163,9.88153,9.88153
1776.00,9.88008,25.223283,0.000417,25.116349,-1.8895,0.163,9.88121,9.88121
1777.00,9.88002,25.223284,0.000418,25.116270,-1.8896,0.163,9.88016,9.88016
1778.00,9.88009,25.223293,0.000416,25.116226,-1.8897,0.163,9.87938,9.87938
1779.00,9.88001,25.223389,0.000415,25.116267,-1.8896,0.164,9.87905,9.87905
1780.00,9.87991,25.223450,0.000419,25.116342,-1.8896,0.164,9.87819,9.87819
1781.00,9.87983,25.223478,0.000420,25.116366,-1.8894,0.164,9.87876,9.87876
1782.00,9.88003,25.223512,0.000418,25.116434,-1.8891,0.164,9.87990,9.87990
1783.00,9.88005,25.223530,0.000418,25.116465,-1.8889,0.164,9.87924,9.87924
1784.00,9.87998,25.223579,0.000423,25.116490,-1.8888,0.164,9.87851,9.87851
1785.00,9.87991,25.223600,0.000421,25.116424,-1.8887,0.164,9.87927,9.87927
1786.00,9.87978,25.223586,0.000419,25.116341,-1.8887,0.164,9.87898,9.87898
1787.00,9.87985,25.223688,0.000417,25.116332,-1.8885,0.164,9.87884,9.87884
1788.00,9.88002,25.223719,0.000417,25.116269,-1.8886,0.164,9.88023,9.88023
1789.00,9.88021,25.223750,0.000414,25.116220,-1.8885,0.164,9.88141,9.88141
1790.00,9.88015,25.223817,0.000414,25.116266,-1.8884,0.164,9.88134,9.88134
1791.00,9.88002,25.223840,0.000418,25.116290,-1.8884,0.164,9.88082,9.88082
1792.00,9.87986,25.223848,0.000423,25.116268,-1.8886,0.164,9.88053,9.88053
1793.00,9.87966,25.223803,0.000420,25.116283,-1.8885,0.164,9.88039,9.88039
1794.00,9.87976,25.223762,0.000421,25.116284,-1.8884,0.164,9.88050,9.88050
1795.00,9.87990,25.223732,0.000423,25.116222,-1.8883,0.164,9.88136,9.88136
1796.00,9.88024,25.223784,0.000424,25.116270,-1.8882,0.165,9.88322,9.88322
1797.00,9.88072,25.223750,0.000421,25.116269,-1.8879,0.165,9.88449,9.88449
1798.00,9.88101,25.223960,0.000426,25.116401,-1.8878,0.165,9.88443,9.88443
1799.00,9.88120,25.224033,0.000426,25.116435,-1.8877,0.165,9.88435,9.88435
1800.00,9.88146,25.224102,0.000424,25.116422,-1.8874,0.165,9.88364,9.88364
1801.00,9.88138,25.224171,0.000420,25.116405,-1.8874,0.165,9.88324,9.88324
1802.00,9.88161,25.224212,0.000420,25.116380,-1.8874,0.165,9.88328,9.88328
1803.00,9.88214,25.224047,0.000419,25.116229,-1.8874,0.165,9.88340,9.88340
1804.00,9.88234,25.224128,0.000422,25.116251,-1.8875,0.165,9.88333,9.88333
1805.00,9.88247,25.224159,0.000421,25.116275,-1.8876,0.165,9.88354,9.88354
1806.00,9.88255,25.224187,0.000424,25.116300,-1.8875,0.165,9.88327,9.88327
1807.00,9.88268,25.224250,0.000424,25.116368,-1.8873,0.165,9.88260,9.88260
1808.00,9.88271,25.224370,0.000420,25.116411,-1.8873,0.165,9.88252,9.88252
1809.00,9.88287,25.224373,0.000416,25.116389,-1.8873,0.166,9.88228,9.88228
1810.00,9.88283,25.224460,0.000415,25.116382,-1.8875,0.166,9.88221,9.88221
1811.00,9.88289,25.224474,0.000410,25.116374,-1.8876,0.166,9.88153,9.88153
1812.00,9.88300,25.224547,0.000413,25.116302,-1.8877,0.166,9.88166,9.88166
1813.00,9.88302,25.224651,0.000415,25.116300,-1.8875,0.166,9.88189,9.88189
1814.00,9.88313,25.224688,0.000417,25.116225,-1.8873,0.166,9.88264,9.88264
1815.00,9.88304,25.224682,0.000419,25.116226,-1.8872,0.166,9.88252,9.88252
1816.00,9.88299,25.224766,0.000421,25.116229,-1.8871,0.166,9.88367,9.88367
1817.00,9.88287,25.224823,0.000419,25.116307,-1.8869,0.167,9.88382,9.88382
1818.00,9.88291,25.224790,0.000418,25.116296,-1.8870,0.167,9.88399,9.88399
1819.00,9.88292,25.224845,0.000418,25.116358,-1.8869,0.167,9.88350,9.88350
1820.00,9.88299,25.224763,0.000418,25.116299,-1.8867,0.167,9.88379,9.88379
1821.00,9.88298,25.224709,0.000418,25.116264,-1.8866,0.167,9.88311,9.88311
1822.00,9.88275,25.224641,0.000416,25.116183,-1.8864,0.167,9.88228,9.88228
1823.00,9.88267,25.224661,0.000416,25.116173,-1.8862,0.167,9.88223,9.88223
1824.00,9.88262,25.224696,0.000418,25.116193,-1.8861,0.167,9.88166,9.88166
1825.00,9.88248,25.224845,0.000419,25.116224,-1.8861,0.167,9.88155,9.88155
1826.00,9.88249,25.224928,0.000418,25.116184,-1.8860,0.167,9.88180,9.88180
1827.00,9.88247,25.225067,0.000421,25.116234,-1.8860,0.167,9.88207,9.88207
1828.00,9.88245,25.225232,0.000426,25.116328,-1.8859,0.167,9.88175,9.88175
1829.00,9.88251,25.225351,0.000426,25.116388,-1.8857,0.167,9.88236,9.88236
1830.00,9.88245,25.225431,0.000421,25.116461,-1.8855,0.168,9.88177,9.88177
1831.00,9.88241,25.225427,0.000424,25.116521,-1.8853,0.168,9.88132,9.88132
1832.00,9.88248,25.225370,0.000421,25.116473,-1.8852,0.168,9.88169,9.88169
1833.00,9.88243,25.225354,0.000420,25.116493,-1.8853,0.168,9.88126,9.88126
1834.00,9.88209,25.225331,0.000423,25.116496,-1.8853,0.168,9.88033,9.88033
1835.00,9.88200,25.225266,0.000424,25.116386,-1.8853,0.168,9.88104,9.88104
1836.00,9.88193,25.225315,0.000424,25.116367,-1.8852,0.168,9.88107,9.88107
1837.00,9.88180,25.225394,0.000428,25.116376,-1.8852,0.168,9.88103,9.88103
1838.00,9.88178,25.225357,0.000429,25.116232,-1.8851,0.168,9.88185,9.88185
1839.00,9.88179,25.225459,0.000428,25.116264,-1.8851,0.168,9.88284,9.88284
1840.00,9.88176,25.225603,0.000430,25.116399,-1.8850,0.168,9.88280,9.88280
1841.00,9.88177,25.225694,0.000430,25.116420,-1.8851,0.168,9.88297,9.88297
1842.00,9.88187,25.225741,0.000428,25.116422,-1.8852,0.168,9.88275,9.88275
1843.00,9.88187,25.225874,0.000429,25.116545,-1.8851,0.168,9.88236,9.88236
1844.00,9.88181,25.225789,0.000424,25.116408,-1.8850,0.168,9.88161,9.88161
1845.00,9.88178,25.225815,0.000422,25.116329,-1.8851,0.168,9.88124,9.88124
1846.00,9.88166,25.225867,0.000421,25.116337,-1.8850,0.168,9.88107,9.88107
1847.00,9.88160,25.225917,0.000417,25.116368,-1.8849,0.169,9.88093,9.88093
1848.00,9.88156,25.225878,0.000411,25.116256,-1.8848,0.169,9.88045,9.88045
1849.00,9.88143,25.226032,0.000413,25.116338,-1.8847,0.169,9.88095,9.88095
1850.00,9.88152,25.226070,0.000415,25.116370,-1.8846,0.169,9.88126,9.88126
1851.00,9.88164,25.226104,0.000417,25.116406,-1.8846,0.169,9.88169,9.88169
1852.00,9.88171,25.226195,0.000422,25.116438,-1.8845,0.169,9.88210,9.88210
1853.00,9.88180,25.226266,0.000425,25.116496,-1.8845,0.169,9.88238,9.88238
1854.00,9.88195,25.226229,0.000425,25.116377,-1.8844,0.169,9.88084,9.88084
1855.00,9.88181,25.226213,0.000424,25.116341,-1.8843,0.169,9.87885,9.87885
1856.00,9.88159,25.226194,0.000423,25.116336,-1.8841,0.169,9.87622,9.87622
1857.00,9.88147,25.226167,0.000424,25.116396,-1.8841,0.169,9.87358,9.87358
1858.00,9.88140,25.226171,0.000426,25.116443,-1.8841,0.169,9.87210,9.87210
1859.00,9.88183,25.226176,0.000429,25.116529,-1.8842,0.169,9.87092,9.87092
1860.00,9.88214,25.226264,0.000432,25.116572,-1.8842,0.169,9.86859,9.86859
1861.00,9.88293,25.226337,0.000433,25.116535,-1.8840,0.169,9.86592,9.86592
@13,2.0001,4.0, 1860.045 
1862.00,9.88338,25.226344,0.000430,25.116436,-1.8838,0.170,9.86384,9.86384
1863.00,9.88000,25.226298,0.000429,25.116327,-1.8835,0.169,9.86235,9.86235
1864.00,9.87619,25.226331,0.000428,25.116311,-1.8831,0.170,9.86342,9.86342
1865.00,9.87475,25.226319,0.000425,25.116295,-1.8828,0.170,9.86769,9.86769
1866.00,9.87274,25.226280,0.000420,25.116282,-1.8828,0.170,9.87302,9.87302
1867.00,9.87114,25.226314,0.000421,25.116293,-1.8829,0.170,9.87857,9.87857
1868.00,9.87134,25.226382,0.000421,25.116318,-1.8831,0.170,9.88302,9.88302
1869.00,9.86769,25.226361,0.000421,25.116276,-1.8834,0.170,9.88559,9.88559
1870.00,9.86076,25.226401,0.000421,25.116278,-1.8837,0.170,9.88702,9.88702
1871.00,9.85861,25.226428,0.000421,25.116199,-1.8839,0.170,9.88776,9.88776
1872.00,9.86105,25.226546,0.000422,25.116225,-1.8839,0.170,9.88675,9.88675
1873.00,9.86665,25.226625,0.000422,25.116255,-1.8839,0.170,9.88590,9.88590
1874.00,9.87320,25.226698,0.000423,25.116282,-1.8838,0.170,9.88561,9.88561
1875.00,9.88123,25.226686,0.000424,25.116279,-1.8838,0.170,9.88520,9.88520
1876.00,9.88429,25.226789,0.000424,25.116362,-1.8836,0.171,9.88566,9.88566
1877.00,9.88593,25.226748,0.000418,25.116328,-1.8833,0.171,9.88763,9.88763
1878.00,9.88638,25.226809,0.000418,25.116360,-1.8830,0.171,9.88823,9.88823
1879.00,9.88591,25.226870,0.000419,25.116399,-1.8828,0.171,9.88844,9.88844
1880.00,9.88583,25.226944,0.000418,25.116503,-1.8825,0.171,9.88828,9.88828
1881.00,9.88650,25.226881,0.000419,25.116432,-1.8824,0.171,9.88756,9.88756
1882.00,9.88666,25.226848,0.000421,25.116405,-1.8824,0.171,9.88664,9.88664
1883.00,9.88664,25.226836,0.000419,25.116349,-1.8824,0.171,9.88641,9.88641
1884.00,9.88692,25.226861,0.000419,25.116314,-1.8822,0.172,9.88648,9.88648
1885.00,9.88699,25.226868,0.000423,25.116183,-1.8821,0.171,9.88672,9.88672
1886.00,9.88688,25.227000,0.000423,25.116253,-1.8819,0.171,9.88657,9.88657
1887.00,9.88684,25.227180,0.000425,25.116361,-1.8819,0.171,9.88616,9.88616
1888.00,9.88679,25.227206,0.000424,25.116386,-1.8821,0.172,9.88575,9.88575
1889.00,9.88661,25.227302,0.000425,25.116457,-1.8821,0.172,9.88528,9.88528
1890.00,9.88638,25.227359,0.000424,25.116488,-1.8821,0.172,9.88429,9.88429
1891.00,9.88600,25.227312,0.000423,25.116433,-1.8822,0.172,9.88309,9.88309
1892.00,9.88577,25.227324,0.000423,25.116381,-1.8821,0.172,9.88287,9.88287
1893.00,9.88590,25.227335,0.000423,25.116328,-1.8820,0.172,9.88351,9.88351
1894.00,9.88598,25.227341,0.000422,25.116292,-1.8820,0.172,9.88367,9.88367
1895.00,9.88584,25.227367,0.000418,25.116253,-1.8820,0.172,9.88340,9.88340
1896.00,9.88555,25.227462,0.000419,25.116313,-1.8819,0.172,9.88457,9.88457
1897.00,9.88524,25.227464,0.000420,25.116312,-1.8816,0.172,9.88430,9.88430
1898.00,9.88487,25.227596,0.000422,25.116369,-1.8815,0.172,9.88301,9.88301
1899.00,9.88464,25.227593,0.000417,25.116301,-1.8813,0.173,9.88199,9.88199
1900.00,9.88434,25.227621,0.000416,25.116280,-1.8812,0.173,9.88217,9.88217
1901.00,9.88400,25.227682,0.000417,25.116307,-1.8812,0.173,9.88221,9.88221
1902.00,9.88366,25.227734,0.000418,25.116302,-1.8810,0.173,9.88248,9.88248
1903.00,9.88332,25.227713,0.000421,25.116304,-1.8808,0.173,9.88301,9.88301
1904.00,9.88347,25.227833,0.000427,25.116431,-1.8807,0.173,9.88341,9.88341
1905.00,9.88342,25.227858,0.000428,25.116492,-1.8805,0.173,9.88361,9.88361
1906.00,9.88329,25.227902,0.000428,25.116439,-1.8802,0.173,9.88308,9.88308
1907.00,9.88315,25.227921,0.000425,25.116408,-1.8802,0.173,9.88291,9.88291
1908.00,9.88307,25.227995,0.000425,25.116418,-1.8802,0.173,9.88301,9.88301
1909.00,9.88303,25.227981,0.000423,25.116370,-1.8801,0.173,9.88378,9.88378
1910.00,9.88337,25.228124,0.000425,25.116372,-1.8801,0.173,9.88412,9.88412
1911.00,9.88352,25.228173,0.000426,25.116386,-1.8800,0.174,9.88438,9.88438
1912.00,9.88344,25.228252,0.000425,25.116430,-1.8799,0.174,9.88452,9.88452
1913.00,9.88341,25.228268,0.000422,25.116403,-1.8799,0.174,9.88443,9.88443
1914.00,9.88335,25.228284,0.000424,25.116354,-1.8798,0.174,9.88420,9.88420
1915.00,9.88340,25.228220,0.000425,25.116300,-1.8796,0.174,9.88393,9.88393
1916.00,9.88342,25.228247,0.000425,25.116308,-1.8796,0.174,9.88359,9.88359
1917.00,9.88319,25.228251,0.000426,25.116301,-1.8797,0.174,9.88253,9.88253
1918.00,9.88308,25.228293,0.000426,25.116289,-1.8797,0.174,9.88181,9.88181
1919.00,9.88305,25.228385,0.000423,25.116349,-1.8796,0.174,9.88074,9.88074
1920.00,9.88298,25.228412,0.000421,25.116352,-1.8797,0.174,9.88025,9.88025
1921.00,9.88303,25.228428,0.000423,25.116377,-1.8796,0.174,9.88108,9.88108
1922.00,9.88300,25.228454,0.000422,25.116367,-1.8794,0.174,9.88190,9.88190
1923.00,9.88297,25.228590,0.000425,25.116462,-1.8793,0.175,9.88262,9.88262
1924.00,9.88303,25.228605,0.000426,25.116496,-1.8794,0.175,9.88379,9.88379
1925.00,9.88314,25.228678,0.000432,25.116495,-1.8793,0.175,9.88480,9.88480
1926.00,9.88333,25.228736,0.000429,25.116467,-1.8793,0.175,9.88435,9.88435
1927.00,9.88329,25.228799,0.000430,25.116414,-1.8791,0.175,9.88376,9.88376
1928.00,9.88311,25.228800,0.000428,25.116375,-1.8788,0.175,9.88332,9.88332
1929.00,9.88289,25.228867,0.000430,25.116359,-1.8784,0.175,9.88336,9.88336
1930.00,9.88281,25.228942,0.000429,25.116416,-1.8782,0.175,9.88248,9.88248
1931.00,9.88281,25.228973,0.000428,25.116421,-1.8780,0.175,9.88165,9.88165
1932.00,9.88253,25.228943,0.000424,25.116426,-1.8780,0.175,9.88135,9.88135
1933.00,9.88235,25.228954,0.000425,25.116422,-1.8779,0.175,9.88157,9.88157
1934.00,9.88230,25.228926,0.000419,25.116392,-1.8778,0.175,9.88090,9.88090
1935.00,9.88216,25.228916,0.000417,25.116354,-1.8776,0.176,9.88080,9.88080
1936.00,9.88225,25.229006,0.000419,25.116422,-1.8775,0.176,9.88151,9.88151
1937.00,9.88228,25.229095,0.000424,25.116475,-1.8775,0.176,9.88220,9.88220
1938.00,9.88243,25.229062,0.000423,25.116434,-1.8776,0.176,9.88232,9.88232
1939.00,9.88264,25.228964,0.000422,25.116309,-1.8779,0.176,9.88268,9.88268
1940.00,9.88248,25.228990,0.000421,25.116283,-1.8782,0.176,9.88272,9.88272
1941.00,9.88233,25.228892,0.000420,25.116192,-1.8784,0.176,9.88203,9.88203
1942.00,9.88231,25.228927,0.000420,25.116211,-1.8785,0.176,9.88242,9.88242
1943.00,9.88219,25.228994,0.000420,25.116244,-1.8786,0.176,9.88225,9.88225
1944.00,9.88225,25.229128,0.000420,25.116336,-1.8786,0.176,9.88166,9.88166
1945.00,9.88200,25.229170,0.000421,25.116430,-1.8784,0.176,9.88119,9.88119
1946.00,9.88175,25.229274,0.000425,25.116441,-1.8781,0.176,9.88187,9.88187
1947.00,9.88177,25.229347,0.000423,25.116417,-1.8780,0.176,9.88128,9.88128
1948.00,9.88188,25.229347,0.000421,25.116392,-1.8779,0.176,9.88138,9.88138
1949.00,9.88191,25.229364,0.000423,25.116329,-1.8778,0.176,9.88238,9.88238
1950.00,9.88198,25.229335,0.000422,25.116230,-1.8778,0.176,9.88362,9.88362
1951.00,9.88218,25.229350,0.000415,25.116250,-1.8779,0.177,9.88364,9.88364
1952.00,9.88225,25.229334,0.000417,25.116279,-1.8778,0.177,9.88324,9.88324
1953.00,9.88231,25.229438,0.000419,25.116278,-1.8776,0.177,9.88260,9.88260
1954.00,9.88235,25.229547,0.000421,25.116341,-1.8773,0.177,9.88257,9.88257
1955.00,9.88235,25.229629,0.000422,25.116343,-1.8770,0.177,9.88322,9.88322
1956.00,9.88275,25.229692,0.000427,25.116355,-1.8767,0.177,9.88372,9.88372
1957.00,9.88286,25.229739,0.000426,25.116356,-1.8766,0.177,9.88475,9.88475
1958.00,9.88298,25.229729,0.000427,25.116407,-1.8767,0.177,9.88572,9.88572
1959.00,9.88303,25.229734,0.000429,25.116448,-1.8768,0.177,9.88556,9.88556
1960.00,9.88321,25.229852,0.000429,25.116560,-1.8771,0.177,9.88463,9.88463
1961.00,9.88323,25.229929,0.000428,25.116578,-1.8772,0.177,9.88395,9.88395
1962.00,9.88355,25.229966,0.000428,25.116505,-1.8772,0.177,9.88388,9.88388
1963.00,9.88393,25.230018,0.000430,25.116433,-1.8771,0.177,9.88388,9.88388
1964.00,9.88409,25.230059,0.000429,25.116363,-1.8770,0.177,9.88388,9.88388
1965.00,9.88398,25.230087,0.000430,25.116321,-1.8769,0.177,9.88289,9.88289
1966.00,9.88402,25.230051,0.000433,25.116283,-1.8769,0.177,9.88232,9.88232
1967.00,9.88362,25.230123,0.000435,25.116383,-1.8768,0.177,9.88244,9.88244
1968.00,9.88366,25.230143,0.000430,25.116397,-1.8766,0.177,9.88278,9.88278
1969.00,9.88376,25.230216,0.000428,25.116408,-1.8762,0.178,9.88294,9.88294
1970.00,9.88372,25.230226,0.000426,25.116379,-1.8757,0.178,9.88408,9.88408
1971.00,9.88365,25.230160,0.000422,25.116309,-1.8752,0.178,9.88453,9.88453
1972.00,9.88386,25.230107,0.000420,25.116213,-1.8749,0.179,9.88435,9.88435
1973.00,9.88397,25.230188,0.000426,25.116321,-1.8746,0.179,9.88460,9.88460
1974.00,9.88360,25.230189,0.000427,25.116333,-1.8744,0.178,9.88444,9.88444
1975.00,9.88372,25.230235,0.000431,25.116384,-1.8744,0.178,9.88432,9.88432
1976.00,9.88367,25.230347,0.000433,25.116450,-1.8743,0.178,9.88445,9.88445
1977.00,9.88372,25.230438,0.000431,25.116505,-1.8742,0.178,9.88408,9.88408
1978.00,9.88373,25.230410,0.000426,25.116451,-1.8744,0.178,9.88273,9.88273
1979.00,9.88353,25.230463,0.000426,25.116495,-1.8747,0.179,9.88314,9.88314
1980.00,9.88352,25.230507,0.000423,25.116472,-1.8750,0.179,9.88417,9.88417
1981.00,9.88387,25.230562,0.000421,25.116457,-1.8754,0.179,9.88473,9.88473
1982.00,9.88407,25.230625,0.000426,25.116426,-1.8757,0.179,9.88532,9.88532
1983.00,9.88400,25.230790,0.000429,25.116467,-1.8757,0.179,9.88622,9.88622
1984.00,9.88415,25.230865,0.000432,25.116468,-1.8755,0.179,9.88662,9.88662
1985.00,9.88461,25.230887,0.000436,25.116437,-1.8753,0.179,9.88602,9.88602
1986.00,9.88486,25.230914,0.000437,25.116462,-1.8751,0.179,9.88598,9.88598
1987.00,9.88482,25.230967,0.000434,25.116511,-1.8749,0.179,9.88534,9.88534
1988.00,9.88487,25.230911,0.000432,25.116432,-1.8749,0.179,9.88554,9.88554
1989.00,9.88492,25.230877,0.000427,25.116381,-1.8751,0.179,9.88506,9.88506
1990.00,9.88487,25.230831,0.000421,25.116332,-1.8752,0.180,9.88403,9.88403
1991.00,9.88499,25.230940,0.000422,25.116396,-1.8751,0.180,9.88345,9.88345
1992.00,9.88471,25.230990,0.000422,25.116411,-1.8749,0.180,9.88435,9.88435
1993.00,9.88474,25.231010,0.000422,25.116396,-1.8745,0.180,9.88432,9.88432
1994.00,9.88470,25.231089,0.000424,25.116448,-1.8743,0.180,9.88437,9.88437
1995.00,9.88485,25.231168,0.000427,25.116529,-1.8741,0.180,9.88566,9.88566
1996.00,9.88518,25.231208,0.000426,25.116524,-1.8740,0.180,9.88696,9.88696
1997.00,9.88547,25.231188,0.000427,25.116465,-1.8738,0.180,9.88704,9.88704
1998.00,9.88569,25.231277,0.000428,25.116515,-1.8738,0.180,9.88688,9.88688
1999.00,9.88571,25.231338,0.000426,25.116508,-1.8737,0.180,9.88703,9.88703
2000.00,9.88561,25.231385,0.000424,25.116438,-1.8735,0.180,9.88698,9.88698
2001.00,9.88567,25.231317,0.000419,25.116356,-1.8734,0.181,9.88673,9.88673
2002.00,9.88583,25.231316,0.000417,25.116402,-1.8735,0.181,9.88685,9.88685
2003.00,9.88586,25.231265,0.000415,25.116349,-1.8735,0.181,9.88745,9.88745
2004.00,9.88577,25.231194,0.000416,25.116306,-1.8736,0.181,9.88608,9.88608
2005.00,9.88604,25.231206,0.000420,25.116360,-1.8735,0.181,9.88402,9.88402
2006.00,9.88621,25.231272,0.000422,25.116395,-1.8733,0.181,9.88112,9.88112
2007.00,9.88688,25.231300,0.000423,25.116399,-1.8729,0.181,9.87784,9.87784
2008.00,9.88708,25.231316,0.000424,25.116382,-1.8725,0.181,9.87462,9.87462
2009.00,9.88703,25.231383,0.000424,25.116362,-1.8721,0.181,9.87195,9.87195
2010.00,9.88698,25.231435,0.000422,25.116321,-1.8719,0.181,9.86887,9.86887
2011.00,9.88739,25.231469,0.000424,25.116285,-1.8718,0.181,9.86682,9.86682
@14,2.0001,4.0, 2010.084 
2012.00,9.88762,25.231489,0.000424,25.116198,-1.8718,0.181,9.86617,9.86617
2013.00,9.88580,25.231564,0.000428,25.116245,-1.8718,0.181,9.86581,9.86581
2014.00,9.88144,25.231633,0.000429,25.116316,-1.8718,0.181,9.86711,9.86711
2015.00,9.87684,25.231673,0.000428,25.116337,-1.8717,0.182,9.87030,9.87030
2016.00,9.87457,25.231729,0.000428,25.116348,-1.8716,0.182,9.87427,9.87427
2017.00,9.87175,25.231796,0.000429,25.116413,-1.8716,0.182,9.87854,9.87854
2018.00,9.87017,25.231847,0.000428,25.116405,-1.8715,0.182,9.88167,9.88167
2019.00,9.86879,25.231856,0.000428,25.116327,-1.8716,0.182,9.88470,9.88470
2020.00,9.86967,25.231963,0.000430,25.116410,-1.8716,0.182,9.88714,9.88714
2021.00,9.87028,25.231902,0.000434,25.116378,-1.8715,0.182,9.88752,9.88752
2022.00,9.87000,25.231872,0.000432,25.116297,-1.8714,0.182,9.88707,9.88707
2023.00,9.87072,25.231966,0.000430,25.116374,-1.8712,0.182,9.88855,9.88855
2024.00,9.87408,25.231913,0.000428,25.116343,-1.8710,0.182,9.88967,9.88967
2025.00,9.87756,25.231869,0.000427,25.116312,-1.8709,0.182,9.89009,9.89009
2026.00,9.88269,25.231893,0.000422,25.116262,-1.8709,0.182,9.89144,9.89144
2027.00,9.88494,25.231938,0.000422,25.116237,-1.8707,0.182,9.89282,9.89282
2028.00,9.88573,25.231922,0.000418,25.116169,-1.8706,0.182,9.89252,9.89252
2029.00,9.88648,25.232107,0.000420,25.116284,-1.8707,0.183,9.89236,9.89236
2030.00,9.88771,25.232216,0.000421,25.116315,-1.8707,0.183,9.89263,9.89263
2031.00,9.88846,25.232335,0.000420,25.116426,-1.8706,0.183,9.89307,9.89307
2032.00,9.88963,25.232325,0.000420,25.116397,-1.8707,0.183,9.89250,9.89250
2033.00,9.89025,25.232293,0.000419,25.116332,-1.8706,0.183,9.89263,9.89263
2034.00,9.89065,25.232266,0.000422,25.116252,-1.8704,0.183,9.89239,9.89239
2035.00,9.89082,25.232289,0.000424,25.116232,-1.8701,0.183,9.89215,9.89215
2036.00,9.89095,25.232292,0.000425,25.116178,-1.8698,0.183,9.89031,9.89031
2037.00,9.89058,25.232403,0.000426,25.116227,-1.8696,0.183,9.88947,9.88947
2038.00,9.89034,25.232459,0.000426,25.116226,-1.8695,0.183,9.88770,9.88770
2039.00,9.89036,25.232511,0.000425,25.116271,-1.8694,0.183,9.88700,9.88700
2040.00,9.89026,25.232491,0.000419,25.116234,-1.8693,0.184,9.88606,9.88606
2041.00,9.89033,25.232494,0.000419,25.116241,-1.8692,0.184,9.88691,9.88691
2042.00,9.89054,25.232550,0.000419,25.116304,-1.8691,0.184,9.88705,9.88705
2043.00,9.89027,25.232533,0.000417,25.116317,-1.8691,0.184,9.88765,9.88765
2044.00,9.89006,25.232554,0.000419,25.116295,-1.8690,0.184,9.88705,9.88705
2045.00,9.88970,25.232560,0.000423,25.116261,-1.8689,0.184,9.88693,9.88693
2046.00,9.88928,25.232635,0.000423,25.116212,-1.8690,0.184,9.88630,9.88630
2047.00,9.88886,25.232704,0.000424,25.116213,-1.8689,0.184,9.88632,9.88632
2048.00,9.88852,25.232782,0.000423,25.116183,-1.8688,0.184,9.88587,9.88587
2049.00,9.88818,25.232820,0.000419,25.116183,-1.8688,0.184,9.88488,9.88488
2050.00,9.88758,25.232847,0.000415,25.116177,-1.8688,0.185,9.88444,9.88444
2051.00,9.88717,25.232908,0.000416,25.116243,-1.8687,0.185,9.88429,9.88429
2052.00,9.88677,25.232911,0.000417,25.116233,-1.8686,0.185,9.88341,9.88341
2053.00,9.88640,25.232989,0.000420,25.116312,-1.8686,0.185,9.88344,9.88344
2054.00,9.88607,25.233052,0.000422,25.116320,-1.8684,0.185,9.88493,9.88493
2055.00,9.88585,25.233025,0.000424,25.116263,-1.8684,0.185,9.88540,9.88540
2056.00,9.88568,25.233048,0.000426,25.116230,-1.8684,0.185,9.88517,9.88517
2057.00,9.88566,25.233086,0.000423,25.116262,-1.8684,0.185,9.88514,9.88514
2058.00,9.88559,25.233057,0.000422,25.116180,-1.8684,0.185,9.88475,9.88475
2059.00,9.88526,25.233065,0.000421,25.116177,-1.8684,0.185,9.88341,9.88341
2060.00,9.88504,25.233193,0.000422,25.116242,-1.8683,0.185,9.88321,9.88321
2061.00,9.88491,25.233263,0.000423,25.116250,-1.8682,0.185,9.88366,9.88366
2062.00,9.88479,25.233295,0.000425,25.116197,-1.8680,0.185,9.88399,9.88399
2063.00,9.88464,25.233425,0.000425,25.116328,-1.8677,0.186,9.88410,9.88410
2064.00,9.88447,25.233453,0.000426,25.116351,-1.8674,0.186,9.88448,9.88448
2065.00,9.88432,25.233499,0.000428,25.116423,-1.8672,0.186,9.88482,9.88482
2066.00,9.88426,25.233468,0.000429,25.116451,-1.8672,0.186,9.88465,9.88465
2067.00,9.88428,25.233560,0.000428,25.116514,-1.8673,0.186,9.88414,9.88414
2068.00,9.88410,25.233489,0.000427,25.116377,-1.8674,0.186,9.88403,9.88403
2069.00,9.88415,25.233505,0.000426,25.116347,-1.8676,0.186,9.88428,9.88428
2070.00,9.88430,25.233549,0.000424,25.116299,-1.8676,0.186,9.88365,9.88365
2071.00,9.88429,25.233636,0.000422,25.116317,-1.8676,0.186,9.88386,9.88386
2072.00,9.88434,25.233639,0.000425,25.116365,-1.8675,0.186,9.88420,9.88420
2073.00,9.88430,25.233747,0.000425,25.116448,-1.8675,0.186,9.88425,9.88425
2074.00,9.88434,25.233810,0.000426,25.116442,-1.8673,0.186,9.88508,9.88508
2075.00,9.88429,25.233793,0.000422,25.116390,-1.8671,0.186,9.88582,9.88582
2076.00,9.88451,25.233823,0.000424,25.116401,-1.8669,0.186,9.88640,9.88640
2077.00,9.88476,25.233788,0.000420,25.116268,-1.8667,0.186,9.88673,9.88673
2078.00,9.88474,25.233802,0.000422,25.116262,-1.8662,0.186,9.88678,9.88678
2079.00,9.88492,25.233837,0.000421,25.116286,-1.8658,0.186,9.88626,9.88626
2080.00,9.88500,25.233884,0.000423,25.116327,-1.8656,0.187,9.88531,9.88531
2081.00,9.88479,25.233899,0.000422,25.116307,-1.8654,0.187,9.88380,9.88380
2082.00,9.88460,25.233964,0.000422,25.116302,-1.8653,0.187,9.88279,9.88279
2083.00,9.88455,25.234026,0.000419,25.116274,-1.8654,0.187,9.88289,9.88289
2084.00,9.88449,25.234092,0.000417,25.116296,-1.8655,0.187,9.88334,9.88334
2085.00,9.88459,25.234184,0.000418,25.116290,-1.8657,0.187,9.88390,9.88390
2086.00,9.88472,25.234310,0.000420,25.116324,-1.8656,0.187,9.88570,9.88570
2087.00,9.88503,25.234348,0.000421,25.116359,-1.8656,0.187,9.88697,9.88697
2088.00,9.88531,25.234301,0.000422,25.116344,-1.8656,0.188,9.88770,9.88770
2089.00,9.88543,25.234278,0.000426,25.116291,-1.8658,0.187,9.88711,9.88711
2090.00,9.88551,25.234308,0.000427,25.116380,-1.8658,0.187,9.88698,9.88698
2091.00,9.88551,25.234287,0.000425,25.116381,-1.8657,0.188,9.88649,9.88649
2092.00,9.88560,25.234316,0.000425,25.116379,-1.8656,0.188,9.88633,9.88633
2093.00,9.88552,25.234477,0.000427,25.116478,-1.8655,0.188,9.88535,9.88535
2094.00,9.88540,25.234472,0.000425,25.116489,-1.8652,0.188,9.88498,9.88498
2095.00,9.88522,25.234439,0.000422,25.116389,-1.8652,0.188,9.88553,9.88553
2096.00,9.88526,25.234501,0.000425,25.116403,-1.8655,0.188,9.88584,9.88584
2097.00,9.88549,25.234544,0.000425,25.116472,-1.8656,0.188,9.88629,9.88629
2098.00,9.88563,25.234518,0.000425,25.116441,-1.8657,0.188,9.88626,9.88626
2099.00,9.88550,25.234629,0.000428,25.116485,-1.8658,0.188,9.88638,9.88638
2100.00,9.88541,25.234724,0.000429,25.116487,-1.8658,0.188,9.88546,9.88546
2101.00,9.88552,25.234754,0.000426,25.116446,-1.8657,0.188,9.88435,9.88435
2102.00,9.88586,25.234747,0.000424,25.116380,-1.8657,0.189,9.88393,9.88393
2103.00,9.88592,25.234747,0.000423,25.116348,-1.8656,0.189,9.88421,9.88421
2104.00,9.88570,25.234766,0.000425,25.116282,-1.8654,0.189,9.88446,9.88446
2105.00,9.88546,25.234758,0.000428,25.116307,-1.8650,0.189,9.88543,9.88543
2106.00,9.88530,25.234710,0.000429,25.116232,-1.8647,0.189,9.88639,9.88639
2107.00,9.88535,25.234749,0.000432,25.116224,-1.8644,0.189,9.88656,9.88656
2108.00,9.88560,25.234825,0.000434,25.116204,-1.8644,0.189,9.88687,9.88687
2109.00,9.88574,25.234841,0.000430,25.116219,-1.8644,0.189,9.88737,9.88737
2110.00,9.88588,25.234833,0.000425,25.116197,-1.8646,0.189,9.88724,9.88724
2111.00,9.88588,25.234863,0.000426,25.116275,-1.8646,0.189,9.88662,9.88662
2112.00,9.88575,25.234938,0.000424,25.116235,-1.8647,0.189,9.88623,9.88623
2113.00,9.88581,25.234875,0.000421,25.116234,-1.8648,0.190,9.88622,9.88622
2114.00,9.88597,25.234881,0.000423,25.116252,-1.8649,0.189,9.88583,9.88583
2115.00,9.88595,25.234964,0.000426,25.116320,-1.8650,0.189,9.88544,9.88544
2116.00,9.88578,25.235020,0.000424,25.116312,-1.8651,0.190,9.88536,9.88536
2117.00,9.88559,25.234995,0.000426,25.116334,-1.8651,0.190,9.88554,9.88554
2118.00,9.88564,25.235114,0.000429,25.116374,-1.8651,0.190,9.88562,9.88562
2119.00,9.88576,25.235222,0.000431,25.116400,-1.8649,0.190,9.88555,9.88555
2120.00,9.88582,25.235260,0.000430,25.116391,-1.8648,0.190,9.88524,9.88524
2121.00,9.88588,25.235277,0.000431,25.116383,-1.8647,0.190,9.88549,9.88549
2122.00,9.88600,25.235319,0.000431,25.116445,-1.8646,0.190,9.88571,9.88571
2123.00,9.88609,25.235303,0.000430,25.116401,-1.8644,0.190,9.88598,9.88598
2124.00,9.88623,25.235329,0.000425,25.116401,-1.8642,0.190,9.88627,9.88627
2125.00,9.88621,25.235456,0.000426,25.116415,-1.8638,0.190,9.88645,9.88645
2126.00,9.88603,25.235468,0.000426,25.116332,-1.8633,0.190,9.88646,9.88646
2127.00,9.88600,25.235544,0.000425,25.116306,-1.8630,0.190,9.88662,9.88662
2128.00,9.88611,25.235583,0.000423,25.116270,-1.8628,0.191,9.88664,9.88664
2129.00,9.88600,25.235576,0.000424,25.116236,-1.8627,0.191,9.88616,9.88616
2130.00,9.88595,25.235514,0.000422,25.116183,-1.8628,0.191,9.88663,9.88663
2131.00,9.88605,25.235595,0.000422,25.116288,-1.8629,0.191,9.88723,9.88723
2132.00,9.88627,25.235603,0.000423,25.116259,-1.8629,0.191,9.88769,9.88769
2133.00,9.88648,25.235652,0.000426,25.116278,-1.8629,0.191,9.88795,9.88795
2134.00,9.88657,25.235668,0.000425,25.116309,-1.8629,0.191,9.88862,9.88862
2135.00,9.88680,25.235761,0.000431,25.116391,-1.8630,0.191,9.88910,9.88910
2136.00,9.88685,25.235769,0.000434,25.116421,-1.8630,0.191,9.88829,9.88829
2137.00,9.88696,25.235799,0.000432,25.116465,-1.8630,0.191,9.88819,9.88819
2138.00,9.88702,25.235794,0.000432,25.116515,-1.8630,0.191,9.88742,9.88742
2139.00,9.88702,25.235903,0.000435,25.116573,-1.8631,0.191,9.88727,9.88727
2140.00,9.88724,25.235938,0.000431,25.116545,-1.8631,0.191,9.88781,9.88781
2141.00,9.88751,25.235999,0.000428,25.116512,-1.8632,0.192,9.88859,9.88859
2142.00,9.88774,25.236078,0.000429,25.116512,-1.8633,0.192,9.88902,9.88902
2143.00,9.88796,25.236153,0.000428,25.116512,-1.8632,0.192,9.89003,9.89003
2144.00,9.88801,25.236179,0.000428,25.116436,-1.8630,0.192,9.88999,9.88999
2145.00,9.88821,25.236101,0.000433,25.116348,-1.8629,0.192,9.88905,9.88905
2146.00,9.88821,25.236119,0.000435,25.116341,-1.8628,0.192,9.88838,9.88838
2147.00,9.88808,25.236172,0.000435,25.116377,-1.8627,0.192,9.88740,9.88740
2148.00,9.88810,25.236244,0.000434,25.116365,-1.8628,0.192,9.88716,9.88716
2149.00,9.88828,25.236195,0.000429,25.116318,-1.8628,0.192,9.88729,9.88729
2150.00,9.88837,25.236276,0.000424,25.116326,-1.8627,0.192,9.88760,9.88760
2151.00,9.88839,25.236302,0.000422,25.116325,-1.8626,0.192,9.88854,9.88854
2152.00,9.88855,25.236349,0.000421,25.116293,-1.8625,0.192,9.88996,9.88996
2153.00,9.88863,25.236319,0.000421,25.116287,-1.8624,0.192,9.89008,9.89008
2154.00,9.88864,25.236425,0.000423,25.116312,-1.8623,0.192,9.88810,9.88810
2155.00,9.88884,25.236505,0.000423,25.116341,-1.8622,0.193,9.88522,9.88522
2156.00,9.88909,25.236557,0.000423,25.116300,-1.8620,0.193,9.88185,9.88185
2157.00,9.88881,25.236487,0.000424,25.116236,-1.8618,0.193,9.87814,9.87814
2158.00,9.88854,25.236547,0.000425,25.116286,-1.8617,0.193,9.87535,9.87535
2159.00,9.88893,25.236592,0.000425,25.116374,-1.8617,0.193,9.87408,9.87408
2160.00,9.88982,25.236561,0.000423,25.116361,-1.8617,0.193,9.87271,9.87271
2161.00,9.89111,25.236615,0.000423,25.116407,-1.8617,0.193,9.87166,9.87166
@15,2.0001,4.0, 2160.014 
2162.00,9.89356,25.236770,0.000422,25.116509,-1.8616,0.193,9.87049,9.87049
2163.00,9.88899,25.236761,0.000422,25.116397,-1.8615,0.193,9.87058,9.87058
2164.00,9.87797,25.236737,0.000422,25.116319,-1.8612,0.193,9.87310,9.87310
2165.00,9.87467,25.236745,0.000423,25.116345,-1.8609,0.193,9.87732,9.87732
2166.00,9.87469,25.236720,0.000425,25.116315,-1.8607,0.193,9.88151,9.88151
2167.00,9.87382,25.236719,0.000427,25.116269,-1.8607,0.193,9.88589,9.88589
2168.00,9.87243,25.236802,0.000429,25.116362,-1.8607,0.193,9.88948,9.88948
2169.00,9.87185,25.236867,0.000432,25.116406,-1.8607,0.193,9.89169,9.89169
2170.00,9.87094,25.236885,0.000432,25.116360,-1.8607,0.193,9.89321,9.89321
2171.00,9.86928,25.236950,0.000429,25.116386,-1.8605,0.193,9.89492,9.89492
2172.00,9.87002,25.236907,0.000425,25.116316,-1.8604,0.193,9.89530,9.89530
2173.00,9.87585,25.236920,0.000421,25.116252,-1.8604,0.194,9.89447,9.89447
2174.00,9.88413,25.236867,0.000413,25.116169,-1.8605,0.194,9.89371,9.89371
2175.00,9.88774,25.236961,0.000416,25.116207,-1.8607,0.194,9.89284,9.89284
2176.00,9.88965,25.236953,0.000416,25.116179,-1.8609,0.194,9.89183,9.89183
2177.00,9.89142,25.237028,0.000418,25.116234,-1.8608,0.194,9.89189,9.89189
2178.00,9.89262,25.237061,0.000420,25.116285,-1.8605,0.194,9.89203,9.89203
2179.00,9.89230,25.237169,0.000424,25.116334,-1.8600,0.194,9.89163,9.89163
2180.00,9.89227,25.237235,0.000424,25.116384,-1.8597,0.194,9.89054,9.89054
2181.00,9.89232,25.237319,0.000426,25.116396,-1.8596,0.194,9.88938,9.88938
2182.00,9.89261,25.237376,0.000426,25.116456,-1.8596,0.194,9.88862,9.88862
2183.00,9.89216,25.237407,0.000425,25.116380,-1.8596,0.195,9.88872,9.88872
2184.00,9.89174,25.237415,0.000422,25.116340,-1.8599,0.195,9.88882,9.88882
2185.00,9.89161,25.237480,0.000418,25.116326,-1.8600,0.195,9.89009,9.89009
2186.00,9.89177,25.237566,0.000417,25.116331,-1.8599,0.195,9.89118,9.89118
2187.00,9.89172,25.237627,0.000417,25.116293,-1.8599,0.195,9.89214,9.89214
2188.00,9.89129,25.237684,0.000416,25.116299,-1.8600,0.195,9.89223,9.89223
2189.00,9.89130,25.237714,0.000418,25.116294,-1.8600,0.195,9.89337,9.89337
2190.00,9.89151,25.237735,0.000423,25.116280,-1.8599,0.195,9.89351,9.89351
2191.00,9.89154,25.237785,0.000425,25.116297,-1.8597,0.195,9.89316,9.89316
2192.00,9.89122,25.237752,0.000423,25.116266,-1.8596,0.195,9.89169,9.89169
2193.00,9.89101,25.237791,0.000426,25.116301,-1.8596,0.195,9.89096,9.89096
2194.00,9.89096,25.237837,0.000425,25.116301,-1.8595,0.195,9.88990,9.88990
2195.00,9.89086,25.237768,0.000422,25.116161,-1.8592,0.195,9.88957,9.88957
2196.00,9.89067,25.237798,0.000420,25.116163,-1.8592,0.196,9.88937,9.88937
2197.00,9.89065,25.237872,0.000417,25.116175,-1.8591,0.196,9.89011,9.89011
2198.00,9.89067,25.237953,0.000417,25.116214,-1.8590,0.196,9.89033,9.89033
2199.00,9.89105,25.237983,0.000421,25.116211,-1.8590,0.196,9.88975,9.88975
2200.00,9.89134,25.238080,0.000420,25.116310,-1.8590,0.196,9.88878,9.88878
2201.00,9.89138,25.238034,0.000415,25.116229,-1.8588,0.196,9.88725,9.88725
2202.00,9.89094,25.238064,0.000419,25.116218,-1.8587,0.196,9.88544,9.88544
2203.00,9.89012,25.238055,0.000421,25.116206,-1.8586,0.196,9.88455,9.88455
2204.00,9.88947,25.238106,0.000419,25.116210,-1.8585,0.196,9.88429,9.88429
2205.00,9.88923,25.238192,0.000421,25.116278,-1.8585,0.196,9.88453,9.88453
2206.00,9.88899,25.238251,0.000424,25.116320,-1.8586,0.196,9.88564,9.88564
2207.00,9.88872,25.238284,0.000424,25.116307,-1.8587,0.196,9.88679,9.88679
2208.00,9.88833,25.238337,0.000423,25.116294,-1.8587,0.197,9.88687,9.88687
2209.00,9.88769,25.238422,0.000425,25.116359,-1.8586,0.197,9.88664,9.88664
2210.00,9.88735,25.238432,0.000423,25.116364,-1.8585,0.197,9.88561,9.88561
2211.00,9.88712,25.238490,0.000424,25.116391,-1.8584,0.197,9.88565,9.88565
2212.00,9.88692,25.238521,0.000423,25.116415,-1.8582,0.197,9.88613,9.88613
2213.00,9.88670,25.238549,0.000425,25.116434,-1.8581,0.197,9.88670,9.88670
2214.00,9.88650,25.238635,0.000422,25.116417,-1.8582,0.197,9.88745,9.88745
2215.00,9.88668,25.238638,0.000423,25.116387,-1.8583,0.197,9.88890,9.88890
2216.00,9.88688,25.238626,0.000423,25.116374,-1.8581,0.197,9.88888,9.88888
2217.00,9.88682,25.238638,0.000423,25.116321,-1.8576,0.197,9.88866,9.88866
2218.00,9.88668,25.238659,0.000424,25.116283,-1.8572,0.197,9.88871,9.88871
2219.00,9.88669,25.238666,0.000426,25.116279,-1.8566,0.197,9.88874,9.88874
2220.00,9.88685,25.238729,0.000425,25.116254,-1.8561,0.197,9.88803,9.88803
2221.00,9.88714,25.238818,0.000426,25.116289,-1.8560,0.197,9.88803,9.88803
2222.00,9.88741,25.238897,0.000429,25.116387,-1.8563,0.197,9.88779,9.88779
2223.00,9.88750,25.238963,0.000424,25.116415,-1.8565,0.198,9.88803,9.88803
2224.00,9.88765,25.238946,0.000423,25.116371,-1.8567,0.198,9.88782,9.88782
2225.00,9.88757,25.238997,0.000422,25.116365,-1.8570,0.198,9.88748,9.88748
2226.00,9.88747,25.239047,0.000422,25.116351,-1.8574,0.198,9.88734,9.88734
2227.00,9.88754,25.239039,0.000423,25.116297,-1.8577,0.198,9.88783,9.88783
2228.00,9.88763,25.238995,0.000428,25.116274,-1.8580,0.198,9.88730,9.88730
2229.00,9.88765,25.238985,0.000427,25.116224,-1.8580,0.198,9.88659,9.88659
2230.00,9.88773,25.239017,0.000430,25.116239,-1.8577,0.198,9.88683,9.88683
2231.00,9.88784,25.239015,0.000428,25.116226,-1.8574,0.198,9.88706,9.88706
2232.00,9.88778,25.239029,0.000427,25.116181,-1.8569,0.198,9.88665,9.88665
2233.00,9.88778,25.239073,0.000424,25.116184,-1.8567,0.198,9.88720,9.88720
2234.00,9.88779,25.239192,0.000422,25.116298,-1.8567,0.199,9.88775,9.88775
2235.00,9.88765,25.239201,0.000418,25.116290,-1.8568,0.199,9.88805,9.88805
2236.00,9.88761,25.239250,0.000417,25.116298,-1.8570,0.199,9.88795,9.88795
2237.00,9.88751,25.239358,0.000419,25.116423,-1.8572,0.199,9.88715,9.88715
2238.00,9.88735,25.239429,0.000421,25.116428,-1.8571,0.199,9.88672,9.88672
2239.00,9.88728,25.239438,0.000424,25.116461,-1.8572,0.199,9.88757,9.88757
2240.00,9.88746,25.239482,0.000428,25.116452,-1.8572,0.199,9.88805,9.88805
2241.00,9.88765,25.239424,0.000428,25.116377,-1.8572,0.199,9.88835,9.88835
2242.00,9.88774,25.239404,0.000423,25.116332,-1.8571,0.199,9.88985,9.88985
2243.00,9.88802,25.239415,0.000423,25.116368,-1.8574,0.199,9.89109,9.89109
2244.00,9.88810,25.239335,0.000424,25.116282,-1.8574,0.199,9.89064,9.89064
2245.00,9.88825,25.239241,0.000422,25.116292,-1.8573,0.200,9.89048,9.89048
2246.00,9.88839,25.239343,0.000421,25.116413,-1.8573,0.200,9.89053,9.89053
2247.00,9.88844,25.239373,0.000421,25.116379,-1.8574,0.200,9.88998,9.88998
2248.00,9.88875,25.239425,0.000424,25.116376,-1.8573,0.200,9.88893,9.88893
2249.00,9.88891,25.239522,0.000425,25.116456,-1.8572,0.200,9.88757,9.88757
2250.00,9.88861,25.239640,0.000424,25.116497,-1.8572,0.200,9.88524,9.88524
2251.00,9.88781,25.239619,0.000428,25.116412,-1.8573,0.200,9.88384,9.88384
2252.00,9.88760,25.239656,0.000430,25.116417,-1.8571,0.200,9.88318,9.88318
2253.00,9.88748,25.239700,0.000426,25.116395,-1.8571,0.200,9.88303,9.88303
2254.00,9.88747,25.239706,0.000425,25.116306,-1.8570,0.200,9.88480,9.88480
2255.00,9.88759,25.239736,0.000423,25.116270,-1.8569,0.200,9.88716,9.88716
2256.00,9.88753,25.239803,0.000420,25.116226,-1.8568,0.200,9.88836,9.88836
2257.00,9.88703,25.239875,0.000418,25.116257,-1.8568,0.201,9.88959,9.88959
2258.00,9.88605,25.239850,0.000419,25.116215,-1.8568,0.201,9.89064,9.89064
2259.00,9.88587,25.239935,0.000420,25.116292,-1.8568,0.201,9.89044,9.89044
2260.00,9.88655,25.240009,0.000423,25.116337,-1.8567,0.201,9.88977,9.88977
2261.00,9.88693,25.240078,0.000428,25.116446,-1.8566,0.201,9.88927,9.88927
2262.00,9.88669,25.240057,0.000425,25.116360,-1.8565,0.201,9.88846,9.88846
2263.00,9.88721,25.240203,0.000425,25.116452,-1.8565,0.201,9.88771,9.88771
2264.00,9.88716,25.240239,0.000428,25.116414,-1.8565,0.201,9.88808,9.88808
2265.00,9.88727,25.240162,0.000424,25.116290,-1.8563,0.201,9.88900,9.88900
2266.00,9.88765,25.240159,0.000423,25.116238,-1.8562,0.201,9.88967,9.88967
2267.00,9.88780,25.240231,0.000425,25.116298,-1.8562,0.201,9.89053,9.89053
2268.00,9.88793,25.240275,0.000426,25.116312,-1.8560,0.201,9.89162,9.89162
2269.00,9.88880,25.240269,0.000425,25.116314,-1.8557,0.202,9.89177,9.89177
2270.00,9.88951,25.240373,0.000429,25.116391,-1.8556,0.202,9.89163,9.89163
2271.00,9.88973,25.240395,0.000429,25.116441,-1.8554,0.202,9.89147,9.89147
2272.00,9.88985,25.240373,0.000431,25.116456,-1.8554,0.201,9.89116,9.89116
2273.00,9.89008,25.240332,0.000432,25.116401,-1.8554,0.201,9.89074,9.89074
2274.00,9.89013,25.240267,0.000432,25.116339,-1.8554,0.201,9.88993,9.88993
2275.00,9.89003,25.240325,0.000431,25.116388,-1.8556,0.202,9.88972,9.88972
2276.00,9.89002,25.240337,0.000431,25.116325,-1.8557,0.202,9.88949,9.88949
2277.00,9.88978,25.240376,0.000430,25.116286,-1.8558,0.202,9.88831,9.88831
2278.00,9.88947,25.240396,0.000432,25.116268,-1.8557,0.202,9.88708,9.88708
2279.00,9.88930,25.240580,0.000430,25.116370,-1.8558,0.202,9.88689,9.88689
2280.00,9.88940,25.240622,0.000427,25.116350,-1.8556,0.202,9.88676,9.88676
2281.00,9.88942,25.240655,0.000426,25.116323,-1.8554,0.202,9.88696,9.88696
2282.00,9.88953,25.240725,0.000427,25.116419,-1.8552,0.202,9.88860,9.88860
2283.00,9.88973,25.240714,0.000426,25.116422,-1.8551,0.202,9.88984,9.88984
2284.00,9.88983,25.240705,0.000429,25.116363,-1.8551,0.202,9.89067,9.89067
2285.00,9.88979,25.240686,0.000431,25.116295,-1.8551,0.202,9.89125,9.89125
2286.00,9.88985,25.240751,0.000431,25.116382,-1.8550,0.202,9.89136,9.89136
2287.00,9.88955,25.240765,0.000429,25.116280,-1.8549,0.202,9.89057,9.89057
2288.00,9.88932,25.240793,0.000428,25.116252,-1.8548,0.203,9.88987,9.88987
2289.00,9.88922,25.240842,0.000428,25.116281,-1.8547,0.203,9.88913,9.88913
2290.00,9.88912,25.240955,0.000426,25.116343,-1.8548,0.203,9.88868,9.88868
2291.00,9.88916,25.240940,0.000425,25.116251,-1.8549,0.203,9.88934,9.88934
2292.00,9.88944,25.241028,0.000427,25.116275,-1.8551,0.203,9.89084,9.89084
2293.00,9.88949,25.241059,0.000425,25.116312,-1.8552,0.203,9.89093,9.89093
2294.00,9.88937,25.241015,0.000423,25.116278,-1.8551,0.203,9.89075,9.89075
2295.00,9.88932,25.240988,0.000424,25.116234,-1.8549,0.203,9.89033,9.89033
2296.00,9.88923,25.241170,0.000426,25.116352,-1.8548,0.203,9.88949,9.88949
2297.00,9.88939,25.241213,0.000421,25.116378,-1.8546,0.203,9.88798,9.88798
2298.00,9.88969,25.241347,0.000422,25.116399,-1.8544,0.204,9.88773,9.88773
2299.00,9.88989,25.241528,0.000422,25.116450,-1.8543,0.204,9.88789,9.88789
2300.00,9.88982,25.241634,0.000422,25.116479,-1.8544,0.204,9.88848,9.88848
2301.00,9.88955,25.241619,0.000421,25.116373,-1.8544,0.204,9.88948,9.88948
2302.00,9.88924,25.241600,0.000427,25.116283,-1.8543,0.204,9.89001,9.89001
2303.00,9.88909,25.241576,0.000426,25.116243,-1.8544,0.204,9.89048,9.89048
2304.00,9.88934,25.241509,0.000426,25.116204,-1.8546,0.204,9.88974,9.88974
2305.00,9.88962,25.241559,0.000426,25.116237,-1.8546,0.204,9.88723,9.88723
2306.00,9.88981,25.241545,0.000425,25.116240,-1.8545,0.204,9.88324,9.88324
2307.00,9.88950,25.241610,0.000423,25.116345,-1.8545,0.204,9.87934,9.87934
2308.00,9.88906,25.241655,0.000424,25.116396,-1.8544,0.204,9.87587,9.87587
2309.00,9.88954,25.241674,0.000424,25.116398,-1.8543,0.204,9.87424,9.87424
2310.00,9.89009,25.241546,0.000424,25.116351,-1.8543,0.204,9.87302,9.87302
2311.00,9.89163,25.241530,0.000426,25.116398,-1.8543,0.204,9.87264,9.87264
@16,2.0001,4.0, 2310.057 
2312.00,9.89101,25.241476,0.000424,25.116264,-1.8543,0.204,9.87252,9.87252
2313.00,9.88886,25.241545,0.000424,25.116266,-1.8543,0.205,9.87304,9.87304
2314.00,9.88411,25.241667,0.000425,25.116338,-1.8542,0.205,9.87411,9.87411
2315.00,9.87766,25.241823,0.000426,25.116376,-1.8541,0.205,9.87728,9.87728
2316.00,9.87467,25.241921,0.000426,25.116380,-1.8538,0.205,9.88090,9.88090
2317.00,9.87433,25.242043,0.000428,25.116501,-1.8539,0.205,9.88528,9.88528
2318.00,9.87359,25.242148,0.000429,25.116550,-1.8541,0.205,9.88956,9.88956
2319.00,9.87321,25.242124,0.000425,25.116469,-1.8539,0.205,9.89238,9.89238
2320.00,9.87273,25.242169,0.000423,25.116454,-1.8540,0.205,9.89328,9.89328
2321.00,9.87274,25.242201,0.000421,25.116444,-1.8542,0.205,9.89427,9.89427
2322.00,9.87235,25.242214,0.000420,25.116464,-1.8543,0.205,9.89516,9.89516
2323.00,9.87544,25.242159,0.000415,25.116382,-1.8542,0.205,9.89557,9.89557
2324.00,9.88132,25.242192,0.000415,25.116416,-1.8543,0.205,9.89617,9.89617
2325.00,9.88604,25.242207,0.000412,25.116423,-1.8545,0.206,9.89703,9.89703
2326.00,9.88930,25.242234,0.000415,25.116411,-1.8545,0.206,9.89827,9.89827
2327.00,9.89065,25.242308,0.000416,25.116398,-1.8544,0.206,9.89837,9.89837
2328.00,9.89181,25.242304,0.000417,25.116414,-1.8544,0.206,9.89808,9.89808
2329.00,9.89295,25.242352,0.000420,25.116426,-1.8546,0.206,9.89729,9.89729
2330.00,9.89377,25.242363,0.000425,25.116419,-1.8546,0.205,9.89702,9.89702
2331.00,9.89429,25.242331,0.000421,25.116378,-1.8548,0.206,9.89585,9.89585
2332.00,9.89513,25.242265,0.000420,25.116293,-1.8550,0.206,9.89406,9.89406
2333.00,9.89548,25.242308,0.000420,25.116293,-1.8551,0.206,9.89291,9.89291
2334.00,9.89500,25.242345,0.000417,25.116292,-1.8551,0.206,9.89291,9.89291
2335.00,9.89494,25.242376,0.000417,25.116291,-1.8550,0.206,9.89308,9.89308
2336.00,9.89536,25.242462,0.000419,25.116337,-1.8548,0.206,9.89274,9.89274
2337.00,9.89549,25.242550,0.000422,25.116395,-1.8547,0.206,9.89313,9.89313
2338.00,9.89546,25.242603,0.000426,25.116369,-1.8547,0.206,9.89311,9.89311
2339.00,9.89507,25.242653,0.000426,25.116318,-1.8547,0.206,9.89231,9.89231
2340.00,9.89485,25.242714,0.000422,25.116304,-1.8548,0.206,9.89077,9.89077
2341.00,9.89454,25.242759,0.000421,25.116273,-1.8549,0.207,9.88995,9.88995
2342.00,9.89406,25.242777,0.000422,25.116285,-1.8549,0.207,9.89012,9.89012
2343.00,9.89356,25.242741,0.000421,25.116252,-1.8546,0.207,9.88973,9.88973
2344.00,9.89322,25.242747,0.000422,25.116295,-1.8545,0.207,9.89018,9.89018
2345.00,9.89276,25.242721,0.000424,25.116313,-1.8542,0.207,9.89153,9.89153
2346.00,9.89266,25.242678,0.000421,25.116314,-1.8540,0.207,9.89234,9.89234
2347.00,9.89250,25.242713,0.000421,25.116309,-1.8540,0.207,9.89206,9.89206
2348.00,9.89208,25.242787,0.000423,25.116336,-1.8540,0.207,9.89137,9.89137
2349.00,9.89164,25.242769,0.000425,25.116290,-1.8542,0.207,9.89099,9.89099
2350.00,9.89152,25.242784,0.000425,25.116285,-1.8542,0.207,9.89018,9.89018
2351.00,9.89125,25.242888,0.000429,25.116352,-1.8542,0.207,9.88962,9.88962
2352.00,9.89120,25.242919,0.000427,25.116360,-1.8541,0.207,9.88977,9.88977
2353.00,9.89130,25.242990,0.000425,25.116397,-1.8541,0.208,9.89082,9.89082
2354.00,9.89104,25.243088,0.000418,25.116399,-1.8541,0.208,9.89082,9.89082
2355.00,9.89074,25.243128,0.000417,25.116358,-1.8542,0.208,9.89070,9.89070
2356.00,9.89068,25.243146,0.000419,25.116369,-1.8544,0.208,9.89050,9.89050
2357.00,9.89071,25.243234,0.000423,25.116453,-1.8546,0.208,9.89055,9.89055
2358.00,9.89063,25.243222,0.000425,25.116435,-1.8548,0.208,9.89080,9.89080
2359.00,9.89071,25.243194,0.000429,25.116465,-1.8548,0.208,9.89122,9.89122
2360.00,9.89096,25.243314,0.000429,25.116537,-1.8547,0.208,9.89176,9.89176
2361.00,9.89119,25.243409,0.000432,25.116529,-1.8546,0.208,9.89263,9.89263
2362.00,9.89122,25.243402,0.000430,25.116416,-1.8545,0.208,9.89221,9.89221
2363.00,9.89112,25.243576,0.000430,25.116457,-1.8542,0.208,9.89153,9.89153
2364.00,9.89102,25.243717,0.000432,25.116469,-1.8540,0.208,9.89063,9.89063
2365.00,9.89076,25.243755,0.000435,25.116469,-1.8539,0.208,9.88964,9.88964
2366.00,9.89044,25.243738,0.000428,25.116443,-1.8537,0.208,9.88852,9.88852
2367.00,9.89030,25.243787,0.000424,25.116498,-1.8537,0.208,9.88867,9.88867
2368.00,9.89033,25.243722,0.000424,25.116445,-1.8538,0.208,9.88841,9.88841
2369.00,9.89035,25.243765,0.000422,25.116432,-1.8538,0.209,9.88867,9.88867
2370.00,9.89033,25.243800,0.000416,25.116385,-1.8538,0.209,9.88939,9.88939
2371.00,9.89042,25.243868,0.000418,25.116398,-1.8539,0.209,9.89083,9.89083
2372.00,9.89051,25.243953,0.000419,25.116389,-1.8540,0.209,9.89118,9.89118
2373.00,9.89061,25.243949,0.000417,25.116364,-1.8540,0.209,9.89192,9.89192
2374.00,9.89070,25.243941,0.000420,25.116363,-1.8541,0.209,9.89233,9.89233
2375.00,9.89074,25.243891,0.000423,25.116315,-1.8542,0.209,9.89214,9.89214
2376.00,9.89069,25.243904,0.000424,25.116276,-1.8540,0.209,9.89084,9.89084
2377.00,9.89075,25.243849,0.000423,25.116208,-1.8539,0.209,9.89087,9.89087
2378.00,9.89060,25.243976,0.000425,25.116267,-1.8539,0.209,9.89031,9.89031
2379.00,9.89032,25.244082,0.000425,25.116327,-1.8538,0.209,9.88956,9.88956
2380.00,9.89011,25.244194,0.000425,25.116371,-1.8536,0.209,9.88924,9.88924
2381.00,9.88992,25.244261,0.000422,25.116357,-1.8536,0.210,9.88920,9.88920
2382.00,9.88981,25.244295,0.000424,25.116334,-1.8535,0.210,9.88872,9.88872
2383.00,9.88993,25.244306,0.000426,25.116359,-1.8533,0.210,9.88925,9.88925
2384.00,9.89010,25.244251,0.000428,25.116292,-1.8533,0.210,9.89026,9.89026
2385.00,9.89033,25.244220,0.000427,25.116266,-1.8534,0.210,9.89118,9.89118
2386.00,9.89061,25.244287,0.000427,25.116372,-1.8535,0.210,9.89190,9.89190
2387.00,9.89071,25.244321,0.000425,25.116456,-1.8534,0.210,9.89195,9.89195
2388.00,9.89067,25.244250,0.000423,25.116413,-1.8533,0.210,9.89150,9.89150
2389.00,9.89085,25.244303,0.000421,25.116403,-1.8533,0.210,9.89144,9.89144
2390.00,9.89098,25.244294,0.000421,25.116372,-1.8534,0.210,9.89139,9.89139
2391.00,9.89099,25.244222,0.000426,25.116262,-1.8534,0.210,9.89188,9.89188
2392.00,9.89098,25.244275,0.000428,25.116223,-1.8538,0.210,9.89230,9.89230
2393.00,9.89089,25.244357,0.000425,25.116245,-1.8541,0.210,9.89184,9.89184
2394.00,9.89056,25.244362,0.000423,25.116218,-1.8541,0.211,9.89031,9.89031
2395.00,9.89033,25.244478,0.000423,25.116281,-1.8541,0.211,9.88940,9.88940
2396.00,9.89033,25.244569,0.000424,25.116327,-1.8542,0.211,9.88809,9.88809
2397.00,9.89019,25.244605,0.000426,25.116336,-1.8542,0.211,9.88761,9.88761
2398.00,9.89018,25.244628,0.000429,25.116339,-1.8543,0.211,9.88798,9.88798
2399.00,9.89039,25.244644,0.000430,25.116407,-1.8545,0.211,9.88916,9.88916
2400.00,9.89056,25.244637,0.000429,25.116457,-1.8546,0.211,9.88959,9.88959
2401.00,9.89038,25.244604,0.000428,25.116451,-1.8546,0.211,9.89017,9.89017
2402.00,9.88995,25.244542,0.000428,25.116401,-1.8545,0.211,9.89033,9.89033
2403.00,9.88983,25.244538,0.000428,25.116341,-1.8545,0.211,9.89076,9.89076
2404.00,9.88999,25.244521,0.000431,25.116306,-1.8546,0.211,9.88953,9.88953
2405.00,9.89005,25.244542,0.000431,25.116259,-1.8544,0.211,9.88807,9.88807
2406.00,9.88972,25.244647,0.000432,25.116338,-1.8542,0.211,9.88702,9.88702
2407.00,9.88924,25.244738,0.000432,25.116392,-1.8541,0.211,9.88632,9.88632
2408.00,9.88917,25.244747,0.000430,25.116368,-1.8540,0.211,9.88612,9.88612
2409.00,9.88909,25.244752,0.000430,25.116388,-1.8539,0.211,9.88676,9.88676
2410.00,9.88886,25.244774,0.000431,25.116378,-1.8540,0.211,9.88834,9.88834
2411.00,9.88845,25.244837,0.000430,25.116311,-1.8542,0.211,9.88957,9.88957
2412.00,9.88842,25.244852,0.000430,25.116266,-1.8543,0.211,9.89063,9.89063
2413.00,9.88867,25.244907,0.000430,25.116292,-1.8545,0.212,9.89057,9.89057
2414.00,9.88900,25.244969,0.000425,25.116258,-1.8547,0.212,9.89079,9.89079
2415.00,9.88911,25.244954,0.000423,25.116224,-1.8548,0.212,9.89130,9.89130
2416.00,9.88915,25.244893,0.000423,25.116233,-1.8550,0.212,9.89144,9.89144
2417.00,9.88946,25.244923,0.000421,25.116286,-1.8552,0.212,9.89137,9.89137
2418.00,9.88972,25.245014,0.000423,25.116380,-1.8551,0.212,9.89177,9.89177
2419.00,9.88982,25.245032,0.000423,25.116377,-1.8549,0.212,9.89211,9.89211
2420.00,9.88978,25.245134,0.000426,25.116467,-1.8546,0.212,9.89147,9.89147
2421.00,9.88977,25.245102,0.000426,25.116407,-1.8542,0.212,9.89132,9.89132
2422.00,9.88989,25.245177,0.000430,25.116376,-1.8538,0.212,9.89162,9.89162
2423.00,9.89010,25.245210,0.000430,25.116324,-1.8537,0.212,9.89234,9.89234
2424.00,9.89037,25.245308,0.000434,25.116348,-1.8536,0.212,9.89258,9.89258
2425.00,9.89076,25.245392,0.000430,25.116340,-1.8537,0.212,9.89278,9.89278
2426.00,9.89114,25.245544,0.000429,25.116382,-1.8539,0.213,9.89288,9.89288
2427.00,9.89145,25.245566,0.000426,25.116386,-1.8539,0.213,9.89249,9.89249
2428.00,9.89152,25.245598,0.000427,25.116377,-1.8540,0.213,9.89157,9.89157
2429.00,9.89158,25.245674,0.000428,25.116410,-1.8541,0.213,9.89099,9.89099
2430.00,9.89157,25.245652,0.000429,25.116352,-1.8542,0.213,9.89029,9.89029
2431.00,9.89129,25.245699,0.000433,25.116411,-1.8542,0.213,9.88904,9.88904
2432.00,9.89115,25.245784,0.000432,25.116446,-1.8541,0.213,9.88913,9.88913
2433.00,9.89116,25.245858,0.000427,25.116495,-1.8541,0.213,9.88896,9.88896
2434.00,9.89117,25.245878,0.000425,25.116480,-1.8541,0.213,9.88922,9.88922
2435.00,9.89120,25.245940,0.000423,25.116475,-1.8540,0.213,9.88998,9.88998
2436.00,9.89110,25.245980,0.000421,25.116459,-1.8540,0.214,9.89110,9.89110
2437.00,9.89106,25.245998,0.000420,25.116460,-1.8544,0.214,9.89106,9.89106
2438.00,9.89116,25.246016,0.000420,25.116407,-1.8546,0.214,9.89186,9.89186
2439.00,9.89115,25.246129,0.000423,25.116442,-1.8546,0.214,9.89188,9.89188
2440.00,9.89117,25.246187,0.000425,25.116481,-1.8546,0.214,9.89226,9.89226
2441.00,9.89129,25.246197,0.000421,25.116486,-1.8546,0.214,9.89208,9.89208
2442.00,9.89117,25.246282,0.000424,25.116536,-1.8545,0.214,9.89137,9.89137
2443.00,9.89084,25.246369,0.000428,25.116527,-1.8544,0.214,9.89051,9.89051
2444.00,9.89069,25.246342,0.000427,25.116444,-1.8542,0.214,9.89057,9.89057
2445.00,9.89061,25.246403,0.000424,25.116437,-1.8541,0.214,9.88961,9.88961
2446.00,9.89048,25.246465,0.000428,25.116424,-1.8541,0.214,9.88940,9.88940
2447.00,9.89025,25.246425,0.000425,25.116304,-1.8540,0.214,9.88917,9.88917
2448.00,9.89016,25.246431,0.000424,25.116294,-1.8541,0.214,9.88900,9.88900
2449.00,9.89004,25.246382,0.000422,25.116286,-1.8544,0.214,9.88844,9.88844
2450.00,9.89011,25.246411,0.000426,25.116318,-1.8546,0.214,9.88857,9.88857
2451.00,9.89031,25.246457,0.000422,25.116298,-1.8547,0.214,9.88883,9.88883
2452.00,9.89028,25.246499,0.000422,25.116371,-1.8548,0.215,9.88970,9.88970
2453.00,9.89035,25.246504,0.000424,25.116400,-1.8548,0.214,9.89034,9.89034
2454.00,9.89026,25.246583,0.000428,25.116436,-1.8548,0.214,9.88987,9.88987
2455.00,9.89007,25.246549,0.000427,25.116353,-1.8548,0.214,9.88773,9.88773
2456.00,9.88972,25.246511,0.000432,25.116343,-1.8548,0.214,9.88410,9.88410
2457.00,9.88936,25.246532,0.000435,25.116334,-1.8547,0.214,9.87956,9.87956
2458.00,9.88942,25.246496,0.000428,25.116350,-1.8546,0.214,9.87559,9.87559
2459.00,9.88926,25.246525,0.000422,25.116374,-1.8544,0.215,9.87201,9.87201
2460.00,9.88960,25.246546,0.000417,25.116390,-1.8541,0.215,9.86836,9.86836
2461.00,9.89054,25.246553,0.000412,25.116338,-1.8539,0.215,9.86542,9.86542
@17,2.0001,4.0, 2460.098 
2462.00,9.89101,25.246661,0.000412,25.116368,-1.8538,0.215,9.86519,9.86519
2463.00,9.89059,25.246769,0.000412,25.116370,-1.8539,0.216,9.86525,9.86525
2464.00,9.88552,25.246786,0.000413,25.116360,-1.8540,0.216,9.86644,9.86644
2465.00,9.87901,25.246875,0.000414,25.116425,-1.8542,0.216,9.87084,9.87084
2466.00,9.87255,25.246887,0.000416,25.116425,-1.8542,0.216,9.87682,9.87682
2467.00,9.87096,25.246815,0.000415,25.116402,-1.8538,0.216,9.88160,9.88160
2468.00,9.86827,25.246898,0.000418,25.116447,-1.8534,0.216,9.88639,9.88639
2469.00,9.86571,25.246905,0.000419,25.116379,-1.8532,0.216,9.89078,9.89078
2470.00,9.86501,25.246873,0.000418,25.116329,-1.8532,0.216,9.89420,9.89420
2471.00,9.86299,25.247008,0.000422,25.116393,-1.8533,0.216,9.89578,9.89578
2472.00,9.86657,25.247131,0.000424,25.116382,-1.8536,0.216,9.89678,9.89678
2473.00,9.87172,25.247112,0.000422,25.116336,-1.8539,0.216,9.89723,9.89723
2474.00,9.87458,25.247268,0.000420,25.116469,-1.8540,0.216,9.89791,9.89791
2475.00,9.88281,25.247333,0.000420,25.116496,-1.8539,0.216,9.89787,9.89787
2476.00,9.88788,25.247336,0.000414,25.116493,-1.8539,0.216,9.89781,9.89781
2477.00,9.89150,25.247282,0.000412,25.116428,-1.8539,0.217,9.89740,9.89740
2478.00,9.89396,25.247283,0.000415,25.116385,-1.8536,0.217,9.89672,9.89672
2479.00,9.89477,25.247269,0.000414,25.116323,-1.8534,0.217,9.89619,9.89619
2480.00,9.89563,25.247381,0.000415,25.116361,-1.8532,0.217,9.89547,9.89547
2481.00,9.89598,25.247495,0.000418,25.116403,-1.8530,0.217,9.89543,9.89543
2482.00,9.89578,25.247609,0.000420,25.116505,-1.8528,0.217,9.89552,9.89552
2483.00,9.89584,25.247711,0.000420,25.116547,-1.8527,0.217,9.89548,9.89548
2484.00,9.89574,25.247755,0.000423,25.116543,-1.8526,0.217,9.89500,9.89500
2485.00,9.89589,25.247683,0.000426,25.116465,-1.8525,0.217,9.89463,9.89463
2486.00,9.89629,25.247648,0.000422,25.116446,-1.8525,0.217,9.89442,9.89442
2487.00,9.89620,25.247646,0.000419,25.116413,-1.8524,0.217,9.89411,9.89411
2488.00,9.89592,25.247690,0.000419,25.116407,-1.8525,0.218,9.89317,9.89317
2489.00,9.89552,25.247797,0.000425,25.116488,-1.8527,0.217,9.89268,9.89268
2490.00,9.89524,25.247887,0.000425,25.116486,-1.8528,0.218,9.89219,9.89219
2491.00,9.89493,25.247929,0.000428,25.116446,-1.8528,0.218,9.89175,9.89175
2492.00,9.89471,25.248031,0.000433,25.116479,-1.8529,0.217,9.89131,9.89131
2493.00,9.89440,25.248021,0.000433,25.116471,-1.8527,0.218,9.89161,9.89161
2494.00,9.89411,25.248011,0.000429,25.116433,-1.8526,0.218,9.89186,9.89186
2495.00,9.89371,25.248042,0.000429,25.116455,-1.8527,0.218,9.89166,9.89166
2496.00,9.89334,25.248053,0.000429,25.116473,-1.8528,0.218,9.89135,9.89135
2497.00,9.89313,25.248066,0.000425,25.116454,-1.8528,0.218,9.89127,9.89127
2498.00,9.89293,25.248033,0.000425,25.116440,-1.8530,0.218,9.89090,9.89090
2499.00,9.89261,25.248085,0.000424,25.116435,-1.8534,0.218,9.89004,9.89004
2500.00,9.89228,25.248006,0.000420,25.116354,-1.8534,0.218,9.89006,9.89006
2501.00,9.89198,25.247982,0.000420,25.116287,-1.8534,0.218,9.88966,9.88966
2502.00,9.89166,25.247982,0.000421,25.116279,-1.8536,0.218,9.88949,9.88949
2503.00,9.89146,25.248049,0.000422,25.116237,-1.8535,0.218,9.88972,9.88972
2504.00,9.89130,25.248081,0.000423,25.116212,-1.8532,0.218,9.89030,9.89030
2505.00,9.89117,25.248291,0.000424,25.116297,-1.8533,0.219,9.89040,9.89040
2506.00,9.89103,25.248386,0.000429,25.116339,-1.8532,0.219,9.89115,9.89115
2507.00,9.89093,25.248447,0.000432,25.116314,-1.8531,0.218,9.89133,9.89133
2508.00,9.89075,25.248571,0.000433,25.116376,-1.8531,0.218,9.89036,9.89036
2509.00,9.89054,25.248567,0.000433,25.116404,-1.8531,0.218,9.88978,9.88978
2510.00,9.89042,25.248484,0.000434,25.116383,-1.8531,0.218,9.88925,9.88925
2511.00,9.89025,25.248553,0.000432,25.116418,-1.8532,0.219,9.88854,9.88854
2512.00,9.89011,25.248581,0.000431,25.116384,-1.8534,0.219,9.88797,9.88797
2513.00,9.88994,25.248563,0.000431,25.116354,-1.8537,0.219,9.88852,9.88852
2514.00,9.88986,25.248620,0.000428,25.116307,-1.8538,0.219,9.88913,9.88913
2515.00,9.88979,25.248681,0.000424,25.116283,-1.8538,0.219,9.88940,9.88940
2516.00,9.88973,25.248686,0.000424,25.116253,-1.8536,0.219,9.88920,9.88920
2517.00,9.88966,25.248724,0.000422,25.116330,-1.8536,0.219,9.88921,9.88921
2518.00,9.88945,25.248685,0.000421,25.116290,-1.8533,0.220,9.88902,9.88902
2519.00,9.88943,25.248689,0.000427,25.116334,-1.8533,0.219,9.88853,9.88853
2520.00,9.88937,25.248747,0.000433,25.116364,-1.8535,0.219,9.88800,9.88800
2521.00,9.88923,25.248764,0.000431,25.116347,-1.8539,0.219,9.88761,9.88761
2522.00,9.88911,25.248776,0.000433,25.116342,-1.8539,0.219,9.88770,9.88770
2523.00,9.88896,25.248899,0.000433,25.116404,-1.8541,0.219,9.88758,9.88758
2524.00,9.88870,25.248894,0.000431,25.116342,-1.8541,0.219,9.88721,9.88721
2525.00,9.88844,25.248982,0.000428,25.116379,-1.8538,0.220,9.88778,9.88778
2526.00,9.88856,25.249114,0.000423,25.116410,-1.8535,0.220,9.88892,9.88892
2527.00,9.88852,25.249201,0.000420,25.116325,-1.8533,0.220,9.88906,9.88906
2528.00,9.88852,25.249315,0.000417,25.116381,-1.8532,0.220,9.88941,9.88941
2529.00,9.88870,25.249402,0.000416,25.116427,-1.8532,0.221,9.89028,9.89028
2530.00,9.88887,25.249405,0.000417,25.116411,-1.8535,0.221,9.89057,9.89057
2531.00,9.88891,25.249378,0.000426,25.116424,-1.8538,0.220,9.88990,9.88990
2532.00,9.88899,25.249345,0.000428,25.116418,-1.8538,0.220,9.89052,9.89052
2533.00,9.88922,25.249291,0.000428,25.116311,-1.8538,0.220,9.89102,9.89102
2534.00,9.88922,25.249256,0.000426,25.116240,-1.8536,0.221,9.89066,9.89066
2535.00,9.88911,25.249253,0.000426,25.116197,-1.8535,0.221,9.88996,9.88996
2536.00,9.88902,25.249312,0.000424,25.116154,-1.8533,0.221,9.88983,9.88983
2537.00,9.88912,25.249408,0.000423,25.116194,-1.8534,0.221,9.88926,9.88926
2538.00,9.88927,25.249465,0.000426,25.116270,-1.8534,0.221,9.88976,9.88976
2539.00,9.88946,25.249587,0.000429,25.116291,-1.8534,0.221,9.89030,9.89030
2540.00,9.88977,25.249661,0.000429,25.116332,-1.8531,0.221,9.89133,9.89133
2541.00,9.89011,25.249710,0.000426,25.116378,-1.8528,0.221,9.89250,9.89250
2542.00,9.89041,25.249664,0.000426,25.116361,-1.8528,0.221,9.89330,9.89330
2543.00,9.89068,25.249695,0.000426,25.116380,-1.8527,0.221,9.89313,9.89313
2544.00,9.89100,25.249735,0.000426,25.116424,-1.8527,0.221,9.89335,9.89335
2545.00,9.89113,25.249759,0.000429,25.116432,-1.8529,0.221,9.89297,9.89297
2546.00,9.89130,25.249702,0.000432,25.116363,-1.8532,0.221,9.89229,9.89229
2547.00,9.89144,25.249754,0.000432,25.116433,-1.8535,0.221,9.89168,9.89168
2548.00,9.89133,25.249858,0.000432,25.116412,-1.8538,0.221,9.89166,9.89166
2549.00,9.89133,25.249882,0.000430,25.116372,-1.8539,0.221,9.89097,9.89097
2550.00,9.89132,25.249909,0.000427,25.116329,-1.8539,0.222,9.89101,9.89101
2551.00,9.89136,25.249988,0.000427,25.116446,-1.8538,0.222,9.89103,9.89103
2552.00,9.89144,25.249978,0.000428,25.116376,-1.8536,0.222,9.89155,9.89155
2553.00,9.89144,25.249986,0.000427,25.116351,-1.8537,0.222,9.89116,9.89116
2554.00,9.89144,25.249956,0.000425,25.116365,-1.8538,0.222,9.89144,9.89144
2555.00,9.89169,25.249951,0.000424,25.116334,-1.8537,0.222,9.89208,9.89208
2556.00,9.89198,25.249948,0.000425,25.116271,-1.8536,0.222,9.89253,9.89253
2557.00,9.89216,25.250016,0.000425,25.116325,-1.8535,0.222,9.89247,9.89247
2558.00,9.89221,25.249968,0.000426,25.116291,-1.8533,0.222,9.89253,9.89253
2559.00,9.89207,25.249961,0.000425,25.116248,-1.8531,0.222,9.89244,9.89244
2560.00,9.89204,25.250097,0.000427,25.116345,-1.8530,0.222,9.89205,9.89205
2561.00,9.89205,25.250189,0.000425,25.116356,-1.8529,0.223,9.89255,9.89255
2562.00,9.89206,25.250246,0.000423,25.116353,-1.8528,0.223,9.89208,9.89208
2563.00,9.89182,25.250270,0.000424,25.116364,-1.8527,0.223,9.89177,9.89177
2564.00,9.89181,25.250336,0.000425,25.116378,-1.8526,0.223,9.89216,9.89216
2565.00,9.89173,25.250351,0.000424,25.116413,-1.8527,0.223,9.89185,9.89185
2566.00,9.89180,25.250422,0.000428,25.116427,-1.8528,0.223,9.89131,9.89131
2567.00,9.89190,25.250421,0.000429,25.116362,-1.8528,0.223,9.89157,9.89157
2568.00,9.89182,25.250485,0.000428,25.116367,-1.8529,0.223,9.89155,9.89155
2569.00,9.89176,25.250551,0.000429,25.116363,-1.8531,0.223,9.89093,9.89093
2570.00,9.89177,25.250592,0.000430,25.116321,-1.8530,0.223,9.89041,9.89041
2571.00,9.89171,25.250652,0.000427,25.116277,-1.8528,0.223,9.89031,9.89031
2572.00,9.89172,25.250770,0.000426,25.116363,-1.8526,0.223,9.89069,9.89069
2573.00,9.89178,25.250782,0.000424,25.116335,-1.8524,0.223,9.89164,9.89164
2574.00,9.89197,25.250837,0.000426,25.116406,-1.8525,0.223,9.89247,9.89247
2575.00,9.89183,25.250819,0.000427,25.116403,-1.8526,0.223,9.89250,9.89250
2576.00,9.89162,25.250789,0.000427,25.116402,-1.8529,0.223,9.89199,9.89199
2577.00,9.89144,25.250775,0.000430,25.116350,-1.8531,0.223,9.89097,9.89097
2578.00,9.89121,25.250801,0.000431,25.116361,-1.8531,0.223,9.88967,9.88967
2579.00,9.89110,25.250784,0.000430,25.116324,-1.8530,0.223,9.88847,9.88847
2580.00,9.89093,25.250827,0.000430,25.116336,-1.8528,0.224,9.88886,9.88886
2581.00,9.89070,25.250876,0.000432,25.116365,-1.8526,0.224,9.88955,9.88955
2582.00,9.89078,25.250953,0.000428,25.116436,-1.8525,0.224,9.89028,9.89028
2583.00,9.89078,25.250980,0.000426,25.116449,-1.8525,0.224,9.89069,9.89069
2584.00,9.89075,25.251067,0.000426,25.116467,-1.8524,0.224,9.89087,9.89087
2585.00,9.89062,25.251127,0.000422,25.116502,-1.8522,0.224,9.89053,9.89053
2586.00,9.89052,25.251138,0.000423,25.116500,-1.8520,0.224,9.89002,9.89002
2587.00,9.89046,25.251101,0.000426,25.116393,-1.8519,0.224,9.88986,9.88986
2588.00,9.89048,25.251147,0.000424,25.116407,-1.8519,0.224,9.89020,9.89020
2589.00,9.89059,25.251210,0.000422,25.116391,-1.8519,0.224,9.89097,9.89097
2590.00,9.89078,25.251132,0.000424,25.116243,-1.8520,0.224,9.89157,9.89157
2591.00,9.89096,25.251149,0.000420,25.116237,-1.8521,0.225,9.89239,9.89239
2592.00,9.89098,25.251307,0.000421,25.116351,-1.8522,0.225,9.89299,9.89299
2593.00,9.89083,25.251372,0.000426,25.116316,-1.8521,0.225,9.89346,9.89346
2594.00,9.89078,25.251406,0.000428,25.116329,-1.8521,0.225,9.89307,9.89307
2595.00,9.89082,25.251567,0.000430,25.116423,-1.8521,0.225,9.89219,9.89219
2596.00,9.89077,25.251707,0.000429,25.116500,-1.8521,0.225,9.89115,9.89115
2597.00,9.89078,25.251634,0.000427,25.116404,-1.8519,0.225,9.89009,9.89009
2598.00,9.89080,25.251642,0.000425,25.116469,-1.8520,0.225,9.88901,9.88901
2599.00,9.89090,25.251593,0.000424,25.116443,-1.8519,0.225,9.88897,9.88897
2600.00,9.89093,25.251590,0.000422,25.116389,-1.8518,0.225,9.88894,9.88894
2601.00,9.89066,25.251505,0.000422,25.116283,-1.8518,0.225,9.88849,9.88849
2602.00,9.89043,25.251525,0.000422,25.116284,-1.8518,0.225,9.88846,9.88846
2603.00,9.89043,25.251614,0.000422,25.116277,-1.8519,0.225,9.88869,9.88869
2604.00,9.89050,25.251722,0.000419,25.116327,-1.8520,0.226,9.88794,9.88794
2605.00,9.89052,25.251706,0.000419,25.116313,-1.8519,0.226,9.88656,9.88656
2606.00,9.89028,25.251756,0.000418,25.116337,-1.8519,0.226,9.88525,9.88525
2607.00,9.88978,25.251767,0.000419,25.116380,-1.8517,0.226,9.88271,9.88271
2608.00,9.88892,25.251701,0.000419,25.116369,-1.8516,0.226,9.88049,9.88049
2609.00,9.88853,25.251682,0.000424,25.116404,-1.8514,0.226,9.87865,9.87865
2610.00,9.88855,25.251749,0.000426,25.116466,-1.8513,0.226,9.87705,9.87705
2611.00,9.88792,25.251697,0.000425,25.116441,-1.8510,0.226,9.87539,9.87539
2612.00,9.88855,25.251746,0.000422,25.116410,-1.8509,0.226,9.87523,9.87523
@18,2.0001,4.0, 2610.033 
2613.00,9.88949,25.251838,0.000423,25.116419,-1.8507,0.226,9.87479,9.87479
2614.00,9.88587,25.251927,0.000422,25.116431,-1.8506,0.226,9.87568,9.87568
2615.00,9.88300,25.251995,0.000420,25.116418,-1.8506,0.227,9.87882,9.87882
2616.00,9.88144,25.252152,0.000422,25.116515,-1.8507,0.227,9.88274,9.88274
2617.00,9.87963,25.252243,0.000424,25.116562,-1.8508,0.227,9.88710,9.88710
2618.00,9.87916,25.252260,0.000423,25.116534,-1.8509,0.227,9.89167,9.89167
2619.00,9.87957,25.252175,0.000420,25.116403,-1.8509,0.227,9.89484,9.89484
2620.00,9.87828,25.252169,0.000421,25.116410,-1.8508,0.227,9.89670,9.89670
2621.00,9.87778,25.252145,0.000419,25.116348,-1.8509,0.227,9.89855,9.89855
2622.00,9.87784,25.252189,0.000418,25.116386,-1.8510,0.227,9.89957,9.89957
2623.00,9.87894,25.252178,0.000417,25.116380,-1.8509,0.227,9.89987,9.89987
2624.00,9.88268,25.252250,0.000416,25.116433,-1.8509,0.227,9.89960,9.89960
2625.00,9.88771,25.252279,0.000414,25.116384,-1.8508,0.228,9.89945,9.89945
2626.00,9.89197,25.252375,0.000417,25.116446,-1.8504,0.228,9.89957,9.89957
2627.00,9.89428,25.252342,0.000419,25.116404,-1.8501,0.227,9.89914,9.89914
2628.00,9.89575,25.252457,0.000419,25.116461,-1.8501,0.228,9.89820,9.89820
2629.00,9.89671,25.252564,0.000421,25.116502,-1.8498,0.228,9.89804,9.89804
2630.00,9.89690,25.252594,0.000424,25.116537,-1.8496,0.228,9.89804,9.89804
2631.00,9.89726,25.252585,0.000424,25.116459,-1.8496,0.228,9.89693,9.89693
2632.00,9.89715,25.252614,0.000423,25.116426,-1.8494,0.228,9.89656,9.89656
2633.00,9.89722,25.252664,0.000426,25.116451,-1.8494,0.228,9.89663,9.89663
2634.00,9.89748,25.252619,0.000426,25.116399,-1.8496,0.228,9.89684,9.89684
2635.00,9.89763,25.252666,0.000427,25.116427,-1.8497,0.228,9.89650,9.89650
2636.00,9.89808,25.252690,0.000428,25.116456,-1.8497,0.228,9.89656,9.89656
2637.00,9.89800,25.252772,0.000431,25.116471,-1.8497,0.228,9.89573,9.89573
2638.00,9.89769,25.252709,0.000429,25.116368,-1.8494,0.228,9.89450,9.89450
2639.00,9.89710,25.252765,0.000430,25.116370,-1.8492,0.228,9.89339,9.89339
2640.00,9.89688,25.252786,0.000428,25.116343,-1.8492,0.228,9.89318,9.89318
2641.00,9.89671,25.252847,0.000426,25.116306,-1.8493,0.228,9.89341,9.89341
2642.00,9.89646,25.252960,0.000426,25.116379,-1.8496,0.228,9.89355,9.89355
2643.00,9.89595,25.253118,0.000426,25.116477,-1.8497,0.228,9.89347,9.89347
2644.00,9.89558,25.253200,0.000426,25.116481,-1.8498,0.229,9.89381,9.89381
2645.00,9.89549,25.253295,0.000428,25.116572,-1.8497,0.229,9.89378,9.89378
2646.00,9.89509,25.253371,0.000428,25.116594,-1.8496,0.229,9.89257,9.89257
2647.00,9.89466,25.253366,0.000429,25.116546,-1.8493,0.229,9.89123,9.89123
2648.00,9.89434,25.253383,0.000431,25.116535,-1.8492,0.229,9.89062,9.89062
2649.00,9.89395,25.253362,0.000430,25.116492,-1.8490,0.229,9.89056,9.89056
2650.00,9.89342,25.253304,0.000425,25.116319,-1.8490,0.229,9.89053,9.89053
2651.00,9.89297,25.253314,0.000428,25.116307,-1.8488,0.229,9.89104,9.89104
2652.00,9.89303,25.253285,0.000427,25.116271,-1.8488,0.229,9.89154,9.89154
2653.00,9.89280,25.253290,0.000424,25.116248,-1.8484,0.229,9.89168,9.89168
2654.00,9.89237,25.253326,0.000424,25.116298,-1.8480,0.229,9.89134,9.89134
2655.00,9.89200,25.253456,0.000431,25.116419,-1.8478,0.229,9.89063,9.89063
2656.00,9.89201,25.253464,0.000431,25.116379,-1.8475,0.229,9.88997,9.88997
2657.00,9.89190,25.253529,0.000429,25.116391,-1.8474,0.229,9.89025,9.89025
2658.00,9.89161,25.253529,0.000428,25.116376,-1.8475,0.229,9.89176,9.89176
2659.00,9.89104,25.253617,0.000427,25.116405,-1.8478,0.230,9.89199,9.89199
2660.00,9.89111,25.253558,0.000425,25.116338,-1.8478,0.230,9.89264,9.89264
2661.00,9.89137,25.253674,0.000426,25.116422,-1.8478,0.230,9.89302,9.89302
2662.00,9.89154,25.253675,0.000423,25.116385,-1.8476,0.230,9.89404,9.89404
2663.00,9.89184,25.253704,0.000424,25.116371,-1.8473,0.230,9.89348,9.89348
2664.00,9.89178,25.253711,0.000425,25.116372,-1.8469,0.230,9.89270,9.89270
2665.00,9.89140,25.253747,0.000426,25.116385,-1.8466,0.230,9.89091,9.89091
2666.00,9.89126,25.253687,0.000425,25.116336,-1.8466,0.230,9.89056,9.89056
2667.00,9.89139,25.253731,0.000426,25.116408,-1.8468,0.230,9.88968,9.88968
2668.00,9.89155,25.253760,0.000426,25.116443,-1.8470,0.230,9.89019,9.89019
2669.00,9.89139,25.253739,0.000426,25.116392,-1.8472,0.230,9.89120,9.89120
2670.00,9.89137,25.253856,0.000426,25.116469,-1.8473,0.230,9.89307,9.89307
2671.00,9.89161,25.253914,0.000425,25.116496,-1.8473,0.231,9.89386,9.89386
2672.00,9.89183,25.253911,0.000427,25.116405,-1.8469,0.231,9.89420,9.89420
2673.00,9.89154,25.253908,0.000429,25.116336,-1.8466,0.230,9.89396,9.89396
2674.00,9.89177,25.254081,0.000430,25.116428,-1.8464,0.231,9.89452,9.89452
2675.00,9.89218,25.254098,0.000428,25.116403,-1.8461,0.231,9.89504,9.89504
2676.00,9.89231,25.254122,0.000428,25.116395,-1.8457,0.231,9.89512,9.89512
2677.00,9.89249,25.254195,0.000426,25.116458,-1.8453,0.231,9.89486,9.89486
2678.00,9.89294,25.254301,0.000426,25.116534,-1.8452,0.231,9.89427,9.89427
2679.00,9.89315,25.254254,0.000425,25.116442,-1.8452,0.231,9.89324,9.89324
2680.00,9.89295,25.254255,0.000427,25.116431,-1.8453,0.231,9.89187,9.89187
2681.00,9.89278,25.254268,0.000426,25.116442,-1.8455,0.231,9.89142,9.89142
2682.00,9.89264,25.254257,0.000429,25.116436,-1.8458,0.231,9.89146,9.89146
2683.00,9.89252,25.254308,0.000432,25.116447,-1.8459,0.231,9.89167,9.89167
2684.00,9.89256,25.254284,0.000433,25.116477,-1.8457,0.231,9.89165,9.89165
2685.00,9.89280,25.254341,0.000433,25.116539,-1.8456,0.231,9.89181,9.89181
2686.00,9.89308,25.254307,0.000435,25.116495,-1.8457,0.231,9.89173,9.89173
2687.00,9.89307,25.254369,0.000433,25.116515,-1.8456,0.231,9.89165,9.89165
2688.00,9.89299,25.254409,0.000430,25.116540,-1.8453,0.231,9.89194,9.89194
2689.00,9.89299,25.254397,0.000430,25.116502,-1.8451,0.232,9.89253,9.89253
2690.00,9.89291,25.254360,0.000427,25.116386,-1.8450,0.232,9.89287,9.89287
2691.00,9.89289,25.254428,0.000424,25.116389,-1.8448,0.232,9.89334,9.89334
2692.00,9.89286,25.254487,0.000423,25.116375,-1.8446,0.232,9.89323,9.89323
2693.00,9.89274,25.254421,0.000421,25.116264,-1.8447,0.232,9.89282,9.89282
2694.00,9.89258,25.254545,0.000421,25.116282,-1.8447,0.232,9.89256,9.89256
2695.00,9.89239,25.254655,0.000426,25.116336,-1.8447,0.232,9.89232,9.89232
2696.00,9.89204,25.254708,0.000429,25.116399,-1.8447,0.232,9.89103,9.89103
2697.00,9.89183,25.254741,0.000431,25.116445,-1.8447,0.232,9.89076,9.89076
2698.00,9.89167,25.254834,0.000436,25.116524,-1.8447,0.232,9.88986,9.88986
2699.00,9.89148,25.254823,0.000434,25.116563,-1.8445,0.232,9.88908,9.88908
2700.00,9.89149,25.254831,0.000430,25.116562,-1.8443,0.232,9.88899,9.88899
2701.00,9.89155,25.254915,0.000431,25.116564,-1.8441,0.232,9.89053,9.89053
2702.00,9.89184,25.254903,0.000428,25.116498,-1.8439,0.232,9.89226,9.89226
2703.00,9.89217,25.254906,0.000422,25.116450,-1.8438,0.233,9.89471,9.89471
2704.00,9.89248,25.255039,0.000425,25.116438,-1.8438,0.232,9.89609,9.89609
2705.00,9.89266,25.255042,0.000425,25.116408,-1.8437,0.232,9.89659,9.89659
2706.00,9.89269,25.255120,0.000426,25.116454,-1.8437,0.233,9.89635,9.89635
2707.00,9.89261,25.255205,0.000427,25.116518,-1.8436,0.233,9.89496,9.89496
2708.00,9.89248,25.255284,0.000428,25.116529,-1.8435,0.233,9.89448,9.89448
2709.00,9.89257,25.255313,0.000424,25.116584,-1.8434,0.233,9.89422,9.89422
2710.00,9.89276,25.255390,0.000427,25.116673,-1.8432,0.233,9.89443,9.89443
2711.00,9.89304,25.255363,0.000429,25.116598,-1.8432,0.233,9.89401,9.89401
2712.00,9.89321,25.255406,0.000430,25.116577,-1.8432,0.233,9.89386,9.89386
2713.00,9.89344,25.255444,0.000432,25.116607,-1.8431,0.233,9.89323,9.89323
2714.00,9.89334,25.255411,0.000431,25.116513,-1.8430,0.233,9.89308,9.89308
2715.00,9.89332,25.255457,0.000425,25.116456,-1.8428,0.233,9.89263,9.89263
2716.00,9.89345,25.255456,0.000418,25.116426,-1.8425,0.234,9.89274,9.89274
2717.00,9.89348,25.255457,0.000418,25.116407,-1.8421,0.234,9.89304,9.89304
2718.00,9.89364,25.255470,0.000419,25.116397,-1.8418,0.234,9.89290,9.89290
2719.00,9.89407,25.255477,0.000421,25.116420,-1.8416,0.234,9.89288,9.89288
2720.00,9.89413,25.255451,0.000422,25.116424,-1.8416,0.234,9.89289,9.89289
2721.00,9.89412,25.255507,0.000426,25.116494,-1.8414,0.234,9.89330,9.89330
2722.00,9.89403,25.255494,0.000423,25.116439,-1.8414,0.234,9.89380,9.89380
2723.00,9.89380,25.255573,0.000423,25.116486,-1.8413,0.234,9.89396,9.89396
2724.00,9.89348,25.255611,0.000423,25.116506,-1.8411,0.234,9.89334,9.89334
2725.00,9.89334,25.255649,0.000421,25.116454,-1.8409,0.234,9.89321,9.89321
2726.00,9.89322,25.255712,0.000420,25.116456,-1.8409,0.234,9.89246,9.89246
2727.00,9.89316,25.255807,0.000421,25.116540,-1.8408,0.235,9.89206,9.89206
2728.00,9.89308,25.255790,0.000418,25.116447,-1.8405,0.235,9.89211,9.89211
2729.00,9.89304,25.255856,0.000422,25.116465,-1.8401,0.235,9.89281,9.89281
2730.00,9.89299,25.255935,0.000425,25.116482,-1.8397,0.234,9.89300,9.89300
2731.00,9.89296,25.255971,0.000425,25.116489,-1.8394,0.235,9.89292,9.89292
2732.00,9.89303,25.255924,0.000423,25.116411,-1.8392,0.235,9.89277,9.89277
2733.00,9.89289,25.255976,0.000423,25.116498,-1.8394,0.235,9.89251,9.89251
2734.00,9.89296,25.255993,0.000419,25.116462,-1.8396,0.235,9.89315,9.89315
2735.00,9.89307,25.255991,0.000420,25.116470,-1.8397,0.235,9.89333,9.89333
2736.00,9.89313,25.256043,0.000420,25.116465,-1.8399,0.235,9.89378,9.89378
2737.00,9.89316,25.256187,0.000423,25.116512,-1.8398,0.235,9.89444,9.89444
2738.00,9.89333,25.256150,0.000420,25.116426,-1.8393,0.235,9.89520,9.89520
2739.00,9.89349,25.256193,0.000421,25.116460,-1.8392,0.235,9.89498,9.89498
2740.00,9.89368,25.256191,0.000419,25.116469,-1.8392,0.235,9.89545,9.89545
2741.00,9.89372,25.256084,0.000415,25.116374,-1.8392,0.236,9.89551,9.89551
2742.00,9.89358,25.256050,0.000416,25.116395,-1.8393,0.236,9.89539,9.89539
2743.00,9.89374,25.256103,0.000421,25.116470,-1.8394,0.236,9.89446,9.89446
2744.00,9.89392,25.256072,0.000422,25.116403,-1.8390,0.236,9.89456,9.89456
2745.00,9.89399,25.256096,0.000425,25.116395,-1.8385,0.236,9.89463,9.89463
2746.00,9.89416,25.256101,0.000424,25.116371,-1.8383,0.236,9.89476,9.89476
2747.00,9.89435,25.256216,0.000422,25.116425,-1.8380,0.236,9.89495,9.89495
2748.00,9.89441,25.256229,0.000421,25.116347,-1.8379,0.236,9.89558,9.89558
2749.00,9.89438,25.256313,0.000421,25.116373,-1.8379,0.236,9.89453,9.89453
2750.00,9.89429,25.256436,0.000423,25.116426,-1.8378,0.236,9.89384,9.89384
2751.00,9.89432,25.256563,0.000427,25.116518,-1.8375,0.236,9.89325,9.89325
2752.00,9.89446,25.256539,0.000426,25.116466,-1.8373,0.236,9.89198,9.89198
2753.00,9.89423,25.256664,0.000426,25.116554,-1.8371,0.236,9.89206,9.89206
2754.00,9.89412,25.256687,0.000423,25.116507,-1.8368,0.236,9.89255,9.89255
2755.00,9.89410,25.256719,0.000420,25.116475,-1.8367,0.236,9.89201,9.89201
2756.00,9.89380,25.256770,0.000419,25.116468,-1.8366,0.237,9.89026,9.89026
2757.00,9.89359,25.256778,0.000417,25.116462,-1.8364,0.237,9.88789,9.88789
2758.00,9.89353,25.256742,0.000419,25.116402,-1.8364,0.237,9.88379,9.88379
2759.00,9.89304,25.256766,0.000419,25.116466,-1.8364,0.237,9.88049,9.88049
2760.00,9.89221,25.256769,0.000419,25.116435,-1.8364,0.237,9.87825,9.87825
2761.00,9.89126,25.256811,0.000420,25.116416,-1.8362,0.237,9.87688,9.87688
2762.00,9.89091,25.256836,0.000421,25.116333,-1.8361,0.237,9.87554,9.87554
@19,2.0001,4.0, 2760.213 
2763.00,9.89395,25.256888,0.000419,25.116348,-1.8357,0.237,9.87554,9.87554
2764.00,9.89356,25.256917,0.000418,25.116328,-1.8353,0.237,9.87601,9.87601
2765.00,9.88901,25.256918,0.000419,25.116312,-1.8350,0.238,9.87708,9.87708
2766.00,9.88244,25.256949,0.000419,25.116325,-1.8348,0.238,9.87960,9.87960
2767.00,9.87836,25.257138,0.000423,25.116478,-1.8347,0.238,9.88408,9.88408
2768.00,9.87761,25.257131,0.000423,25.116419,-1.8348,0.238,9.88795,9.88795
2769.00,9.87681,25.257229,0.000427,25.116393,-1.8349,0.238,9.89127,9.89127
2770.00,9.87646,25.257337,0.000427,25.116484,-1.8348,0.238,9.89382,9.89382
2771.00,9.87713,25.257284,0.000425,25.116426,-1.8346,0.238,9.89627,9.89627
2772.00,9.87725,25.257244,0.000421,25.116377,-1.8342,0.238,9.89738,9.89738
2773.00,9.87715,25.257267,0.000421,25.116356,-1.8339,0.238,9.89904,9.89904
2774.00,9.87948,25.257246,0.000421,25.116355,-1.8335,0.238,9.90059,9.90059
2775.00,9.88402,25.257293,0.000420,25.116309,-1.8333,0.238,9.90112,9.90112
2776.00,9.88849,25.257338,0.000422,25.116318,-1.8331,0.238,9.90061,9.90061
2777.00,9.89123,25.257331,0.000423,25.116285,-1.8328,0.238,9.90044,9.90044
2778.00,9.89332,25.257383,0.000422,25.116331,-1.8326,0.238,9.89995,9.89995
2779.00,9.89507,25.257373,0.000419,25.116320,-1.8324,0.238,9.89907,9.89907
2780.00,9.89632,25.257297,0.000417,25.116295,-1.8322,0.238,9.89929,9.89929
2781.00,9.89667,25.257425,0.000417,25.116322,-1.8322,0.238,9.89950,9.89950
2782.00,9.89705,25.257409,0.000416,25.116293,-1.8323,0.238,9.89945,9.89945
2783.00,9.89737,25.257523,0.000419,25.116281,-1.8323,0.238,9.89898,9.89898
2784.00,9.89772,25.257649,0.000420,25.116304,-1.8324,0.238,9.89888,9.89888
2785.00,9.89837,25.257658,0.000420,25.116229,-1.8322,0.238,9.89881,9.89881
2786.00,9.89876,25.257618,0.000416,25.116188,-1.8319,0.239,9.89886,9.89886
2787.00,9.89894,25.257683,0.000416,25.116182,-1.8317,0.239,9.89921,9.89921
2788.00,9.89931,25.257667,0.000414,25.116189,-1.8316,0.239,9.89977,9.89977
2789.00,9.89942,25.257691,0.000415,25.116239,-1.8314,0.239,9.89913,9.89913
2790.00,9.89939,25.257862,0.000418,25.116388,-1.8312,0.239,9.89823,9.89823
2791.00,9.89923,25.257906,0.000422,25.116446,-1.8310,0.239,9.89751,9.89751
2792.00,9.89900,25.257967,0.000423,25.116471,-1.8306,0.239,9.89633,9.89633
2793.00,9.89877,25.258062,0.000421,25.116517,-1.8303,0.239,9.89594,9.89594
2794.00,9.89850,25.258158,0.000422,25.116554,-1.8298,0.240,9.89617,9.89617
2795.00,9.89818,25.258122,0.000422,25.116483,-1.8296,0.240,9.89604,9.89604
2796.00,9.89797,25.258205,0.000421,25.116476,-1.8294,0.240,9.89541,9.89541
2797.00,9.89763,25.258200,0.000423,25.116419,-1.8292,0.240,9.89492,9.89492
2798.00,9.89735,25.258200,0.000425,25.116473,-1.8291,0.240,9.89417,9.89417
2799.00,9.89709,25.258119,0.000425,25.116395,-1.8289,0.240,9.89373,9.89373
2800.00,9.89684,25.258104,0.000426,25.116347,-1.8287,0.240,9.89370,9.89370
2801.00,9.89649,25.258022,0.000426,25.116284,-1.8284,0.240,9.89352,9.89352
2802.00,9.89628,25.258081,0.000426,25.116335,-1.8281,0.240,9.89443,9.89443
2803.00,9.89616,25.258101,0.000427,25.116254,-1.8275,0.240,9.89464,9.89464
2804.00,9.89584,25.258115,0.000425,25.116227,-1.8273,0.240,9.89453,9.89453
2805.00,9.89554,25.258228,0.000424,25.116270,-1.8270,0.240,9.89462,9.89462
2806.00,9.89544,25.258339,0.000425,25.116279,-1.8268,0.240,9.89602,9.89602
2807.00,9.89557,25.258308,0.000423,25.116217,-1.8268,0.240,9.89632,9.89632
2808.00,9.89540,25.258343,0.000421,25.116229,-1.8269,0.240,9.89647,9.89647
2809.00,9.89524,25.258403,0.000422,25.116185,-1.8269,0.240,9.89623,9.89623
2810.00,9.89509,25.258435,0.000422,25.116186,-1.8268,0.240,9.89577,9.89577
2811.00,9.89505,25.258504,0.000420,25.116256,-1.8267,0.241,9.89517,9.89517
2812.00,9.89506,25.258637,0.000422,25.116348,-1.8264,0.241,9.89485,9.89485
2813.00,9.89519,25.258687,0.000424,25.116373,-1.8260,0.241,9.89552,9.89552
2814.00,9.89522,25.258675,0.000425,25.116409,-1.8256,0.241,9.89627,9.89627
2815.00,9.89521,25.258746,0.000426,25.116435,-1.8252,0.241,9.89693,9.89693
2816.00,9.89543,25.258765,0.000427,25.116430,-1.8247,0.241,9.89731,9.89731
2817.00,9.89567,25.258807,0.000427,25.116460,-1.8245,0.241,9.89700,9.89700
2818.00,9.89580,25.258833,0.000427,25.116431,-1.8245,0.241,9.89589,9.89589
2819.00,9.89569,25.258996,0.000426,25.116462,-1.8244,0.241,9.89530,9.89530
2820.00,9.89569,25.258937,0.000426,25.116450,-1.8244,0.241,9.89465,9.89465
2821.00,9.89583,25.258948,0.000428,25.116399,-1.8243,0.241,9.89385,9.89385
2822.00,9.89562,25.258964,0.000430,25.116353,-1.8240,0.241,9.89336,9.89336
2823.00,9.89532,25.258981,0.000428,25.116306,-1.8235,0.242,9.89301,9.89301
2824.00,9.89521,25.258968,0.000429,25.116334,-1.8230,0.242,9.89282,9.89282
2825.00,9.89506,25.259021,0.000427,25.116351,-1.8225,0.242,9.89263,9.89263
2826.00,9.89489,25.258974,0.000424,25.116324,-1.8222,0.242,9.89265,9.89265
2827.00,9.89462,25.258939,0.000424,25.116300,-1.8220,0.242,9.89287,9.89287
2828.00,9.89450,25.258940,0.000425,25.116344,-1.8221,0.242,9.89337,9.89337
2829.00,9.89443,25.258940,0.000428,25.116342,-1.8224,0.242,9.89346,9.89346
2830.00,9.89449,25.259059,0.000430,25.116380,-1.8226,0.242,9.89387,9.89387
2831.00,9.89455,25.259315,0.000432,25.116523,-1.8227,0.242,9.89449,9.89449
2832.00,9.89456,25.259376,0.000429,25.116538,-1.8227,0.242,9.89476,9.89476
2833.00,9.89431,25.259460,0.000429,25.116525,-1.8223,0.243,9.89426,9.89426
2834.00,9.89415,25.259534,0.000425,25.116500,-1.8219,0.243,9.89522,9.89522
2835.00,9.89426,25.259525,0.000421,25.116446,-1.8215,0.243,9.89583,9.89583
2836.00,9.89427,25.259355,0.000422,25.116279,-1.8211,0.243,9.89613,9.89613
2837.00,9.89432,25.259352,0.000424,25.116253,-1.8210,0.243,9.89649,9.89649
2838.00,9.89445,25.259368,0.000427,25.116298,-1.8210,0.243,9.89739,9.89739
2839.00,9.89460,25.259326,0.000428,25.116231,-1.8208,0.243,9.89717,9.89717
2840.00,9.89479,25.259279,0.000430,25.116177,-1.8206,0.243,9.89761,9.89761
2841.00,9.89508,25.259331,0.000431,25.116232,-1.8203,0.243,9.89755,9.89755
2842.00,9.89535,25.259434,0.000428,25.116290,-1.8200,0.243,9.89783,9.89783
2843.00,9.89559,25.259541,0.000423,25.116329,-1.8198,0.243,9.89789,9.89789
2844.00,9.89587,25.259561,0.000421,25.116340,-1.8197,0.243,9.89777,9.89777
2845.00,9.89614,25.259643,0.000418,25.116417,-1.8197,0.244,9.89672,9.89672
2846.00,9.89610,25.259763,0.000414,25.116493,-1.8195,0.244,9.89675,9.89675
2847.00,9.89640,25.259816,0.000415,25.116435,-1.8193,0.244,9.89726,9.89726
2848.00,9.89669,25.259775,0.000417,25.116338,-1.8190,0.244,9.89771,9.89771
2849.00,9.89693,25.259831,0.000416,25.116362,-1.8183,0.244,9.89771,9.89771
2850.00,9.89697,25.259881,0.000420,25.116335,-1.8177,0.244,9.89770,9.89770
2851.00,9.89693,25.259901,0.000421,25.116322,-1.8172,0.244,9.89727,9.89727
2852.00,9.89705,25.259868,0.000421,25.116308,-1.8170,0.244,9.89740,9.89740
2853.00,9.89741,25.259988,0.000421,25.116379,-1.8167,0.244,9.89698,9.89698
2854.00,9.89746,25.260078,0.000425,25.116426,-1.8167,0.244,9.89660,9.89660
2855.00,9.89738,25.260151,0.000425,25.116477,-1.8168,0.244,9.89728,9.89728
2856.00,9.89731,25.260273,0.000433,25.116563,-1.8166,0.244,9.89732,9.89732
2857.00,9.89732,25.260305,0.000434,25.116567,-1.8161,0.244,9.89709,9.89709
2858.00,9.89727,25.260295,0.000435,25.116541,-1.8157,0.244,9.89779,9.89779
2859.00,9.89717,25.260354,0.000432,25.116565,-1.8155,0.244,9.89861,9.89861
2860.00,9.89735,25.260354,0.000426,25.116515,-1.8154,0.244,9.89857,9.89857
2861.00,9.89759,25.260285,0.000419,25.116436,-1.8154,0.245,9.89808,9.89808
2862.00,9.89749,25.260305,0.000417,25.116493,-1.8153,0.245,9.89621,9.89621
2863.00,9.89700,25.260236,0.000415,25.116436,-1.8152,0.245,9.89417,9.89417
2864.00,9.89708,25.260183,0.000418,25.116365,-1.8148,0.246,9.89352,9.89352
2865.00,9.89682,25.260114,0.000420,25.116307,-1.8145,0.245,9.89295,9.89295
2866.00,9.89653,25.260092,0.000420,25.116237,-1.8142,0.245,9.89366,9.89366
2867.00,9.89632,25.260100,0.000419,25.116174,-1.8142,0.245,9.89568,9.89568
2868.00,9.89618,25.260157,0.000421,25.116164,-1.8140,0.245,9.89674,9.89674
2869.00,9.89624,25.260239,0.000422,25.116216,-1.8140,0.245,9.89679,9.89679
2870.00,9.89596,25.260317,0.000421,25.116221,-1.8136,0.245,9.89650,9.89650
2871.00,9.89630,25.260321,0.000420,25.116141,-1.8132,0.246,9.89622,9.89622
2872.00,9.89616,25.260459,0.000421,25.116214,-1.8129,0.246,9.89568,9.89568
2873.00,9.89608,25.260491,0.000421,25.116212,-1.8126,0.246,9.89558,9.89558
2874.00,9.89616,25.260537,0.000419,25.116168,-1.8120,0.246,9.89493,9.89493
2875.00,9.89606,25.260625,0.000420,25.116232,-1.8116,0.246,9.89494,9.89494
2876.00,9.89573,25.260735,0.000422,25.116354,-1.8111,0.246,9.89491,9.89491
2877.00,9.89520,25.260691,0.000422,25.116283,-1.8106,0.246,9.89426,9.89426
2878.00,9.89490,25.260743,0.000423,25.116330,-1.8103,0.246,9.89439,9.89439
2879.00,9.89482,25.260748,0.000423,25.116326,-1.8103,0.246,9.89503,9.89503
2880.00,9.89497,25.260743,0.000419,25.116325,-1.8102,0.247,9.89483,9.89483
2881.00,9.89485,25.260782,0.000422,25.116306,-1.8103,0.247,9.89424,9.89424
2882.00,9.89507,25.260853,0.000423,25.116353,-1.8101,0.247,9.89418,9.89418
2883.00,9.89521,25.260859,0.000423,25.116362,-1.8098,0.247,9.89377,9.89377
2884.00,9.89513,25.260876,0.000424,25.116383,-1.8095,0.247,9.89394,9.89394
2885.00,9.89525,25.260879,0.000427,25.116344,-1.8091,0.246,9.89529,9.89529
2886.00,9.89550,25.260864,0.000426,25.116335,-1.8085,0.246,9.89682,9.89682
2887.00,9.89560,25.260906,0.000423,25.116369,-1.8081,0.247,9.89825,9.89825
2888.00,9.89571,25.260966,0.000421,25.116345,-1.8078,0.247,9.89962,9.89962
2889.00,9.89600,25.261073,0.000420,25.116360,-1.8076,0.247,9.90065,9.90065
2890.00,9.89634,25.261184,0.000421,25.116412,-1.8074,0.247,9.90127,9.90127
2891.00,9.89678,25.261133,0.000417,25.116316,-1.8072,0.247,9.90142,9.90142
2892.00,9.89687,25.261061,0.000417,25.116242,-1.8071,0.248,9.90079,9.90079
2893.00,9.89696,25.261037,0.000417,25.116188,-1.8071,0.248,9.90054,9.90054
2894.00,9.89738,25.261072,0.000419,25.116198,-1.8070,0.248,9.89957,9.89957
2895.00,9.89767,25.261071,0.000421,25.116179,-1.8069,0.248,9.89791,9.89791
2896.00,9.89750,25.261123,0.000419,25.116213,-1.8068,0.248,9.89746,9.89746
2897.00,9.89758,25.261151,0.000419,25.116192,-1.8068,0.248,9.89762,9.89762
2898.00,9.89786,25.261220,0.000422,25.116282,-1.8067,0.248,9.89797,9.89797
2899.00,9.89810,25.261267,0.000423,25.116308,-1.8065,0.248,9.89880,9.89880
2900.00,9.89844,25.261294,0.000421,25.116294,-1.8064,0.248,9.89983,9.89983
2901.00,9.89871,25.261478,0.000425,25.116408,-1.8061,0.248,9.89981,9.89981
2902.00,9.89902,25.261595,0.000428,25.116459,-1.8059,0.248,9.89993,9.89993
2903.00,9.89943,25.261654,0.000423,25.116434,-1.8057,0.248,9.89974,9.89974
2904.00,9.89962,25.261589,0.000421,25.116324,-1.8055,0.248,9.89909,9.89909
2905.00,9.89964,25.261648,0.000421,25.116329,-1.8054,0.248,9.89856,9.89856
2906.00,9.89943,25.261546,0.000417,25.116148,-1.8052,0.248,9.89888,9.89888
2907.00,9.89914,25.261566,0.000414,25.116106,-1.8047,0.249,9.89828,9.89828
2908.00,9.89905,25.261563,0.000413,25.116031,-1.8042,0.249,9.89764,9.89764
2909.00,9.89893,25.261630,0.000410,25.116112,-1.8039,0.249,9.89813,9.89813
2910.00,9.89885,25.261627,0.000409,25.116118,-1.8036,0.249,9.89873,9.89873
2911.00,9.89871,25.261759,0.000410,25.116261,-1.8035,0.249,9.89852,9.89852
2912.00,9.89864,25.261797,0.000409,25.116258,-1.8035,0.249,9.89896,9.89896
