# Supplementary material for: HSL1 and BAM1/2 impact epidermal cell development by sensing distinct signaling peptides
Source: Nat Commun. 2022 Feb 15;13:876. doi: 10.1038/s41467-022-28558-4 (PMC8847575; doi:10.1038/s41467-022-28558-4)
Supplement: Supplementary file 4 — Source Data [file 41467_2022_28558_MOESM4_ESM.zip › Source Data/Source Data/Figure S3/Exp2_HSL1_IDL2_SERK1.itc]

$ITC
$ 19 
$NOT
$ 25 
$ 60 
$ 500 
$ 10 
$ 2 
$ADCGainCode:  0 
$False,True,True
$ 0.4 , 0.8 , 150 , 5 
$ 2 , 4 , 150 , 5 
$ 2 , 4 , 150 , 5 
$ 2 , 4 , 150 , 5 
$ 2 , 4 , 150 , 5 
$ 2 , 4 , 150 , 5 
$ 2 , 4 , 150 , 5 
$ 2 , 4 , 150 , 5 
$ 2 , 4 , 150 , 5 
$ 2 , 4 , 150 , 5 
$ 2 , 4 , 150 , 5 
$ 2 , 4 , 150 , 5 
$ 2 , 4 , 150 , 5 
$ 2 , 4 , 150 , 5 
$ 2 , 4 , 150 , 5 
$ 2 , 4 , 150 , 5 
$ 2 , 4 , 150 , 5 
$ 2 , 4 , 150 , 5 
$ 2 , 4 , 150 , 5 
# 0 
# 0.1 
# 0.015 
# 0.2035 
# 25 
# 4 
# 8.15 
# 1 
?HSL1_15uM_IDL2_100uM_SERK1_100uM
% MICROCALITC_MAL1177627
% 0.2035 
% 4 
%-0.586102 , 29.61604 
%-0.348256 , 29.40329 
% 0.8333333 
% 167740 , 167730 
% 0.25 , 81 
%-0.015695 ,-0.033946 
%-20 , 8 
% 0 , 0 
% 0 
% 128000       127744 
% 43.1 
% 500 , 750 , 1000 , 750 
% 0.06978023945 ,-0.002252194966 ,-3.244915618586E-05 , 1.349203907274E-06 ,-9.058983361606E-09 
% MicroCalITC Ver: 1.29.32 Run time:11/17/2020 6:45:31 PM
@0
5.00,9.62314,25.153606,0.000409,25.107021,-1.5174,0.060,9.62684,9.62684
6.00,9.62460,25.153606,0.000407,25.107047,-1.5173,0.060,9.62615,9.62615
7.00,9.62512,25.153675,0.000412,25.107123,-1.5171,0.060,9.62584,9.62584
8.00,9.62510,25.153775,0.000415,25.107201,-1.5170,0.060,9.62510,9.62510
9.00,9.62505,25.153891,0.000417,25.107263,-1.5170,0.060,9.62469,9.62469
10.00,9.62519,25.154080,0.000421,25.107282,-1.5170,0.060,9.62379,9.62379
11.00,9.62534,25.154178,0.000424,25.107277,-1.5170,0.060,9.62320,9.62320
12.00,9.62544,25.154213,0.000424,25.107288,-1.5170,0.060,9.62219,9.62219
13.00,9.62539,25.154268,0.000424,25.107304,-1.5169,0.061,9.62153,9.62153
14.00,9.62511,25.154299,0.000426,25.107307,-1.5168,0.061,9.61990,9.61990
15.00,9.62471,25.154281,0.000429,25.107281,-1.5165,0.061,9.61891,9.61891
16.00,9.62418,25.154288,0.000431,25.107333,-1.5162,0.061,9.61876,9.61876
17.00,9.62364,25.154337,0.000432,25.107350,-1.5161,0.061,9.61840,9.61840
18.00,9.62313,25.154246,0.000431,25.107269,-1.5158,0.061,9.61831,9.61831
19.00,9.62266,25.154263,0.000431,25.107310,-1.5154,0.061,9.61849,9.61849
20.00,9.62224,25.154330,0.000428,25.107338,-1.5152,0.061,9.61869,9.61869
21.00,9.62187,25.154340,0.000429,25.107254,-1.5149,0.061,9.61852,9.61852
22.00,9.62153,25.154425,0.000432,25.107263,-1.5147,0.061,9.61914,9.61914
23.00,9.62124,25.154536,0.000431,25.107321,-1.5146,0.061,9.61975,9.61975
24.00,9.62108,25.154611,0.000432,25.107343,-1.5145,0.061,9.62073,9.62073
25.00,9.62084,25.154656,0.000434,25.107392,-1.5144,0.061,9.62150,9.62150
26.00,9.62073,25.154725,0.000432,25.107407,-1.5143,0.061,9.62245,9.62245
27.00,9.62066,25.154748,0.000427,25.107347,-1.5142,0.061,9.62251,9.62251
28.00,9.62055,25.154810,0.000427,25.107285,-1.5140,0.062,9.62248,9.62248
29.00,9.62047,25.154786,0.000423,25.107149,-1.5139,0.062,9.62230,9.62230
30.00,9.62029,25.154790,0.000421,25.107094,-1.5136,0.062,9.62166,9.62166
31.00,9.62015,25.154869,0.000418,25.107108,-1.5135,0.062,9.62086,9.62086
32.00,9.62022,25.154885,0.000418,25.107048,-1.5133,0.062,9.62112,9.62112
33.00,9.62035,25.154914,0.000417,25.107071,-1.5133,0.062,9.62106,9.62106
34.00,9.62043,25.155024,0.000420,25.107115,-1.5133,0.062,9.62022,9.62022
35.00,9.62050,25.155121,0.000420,25.107163,-1.5134,0.062,9.62075,9.62075
36.00,9.62076,25.155070,0.000419,25.107110,-1.5134,0.063,9.62157,9.62157
37.00,9.62102,25.155118,0.000419,25.107187,-1.5133,0.063,9.62182,9.62182
38.00,9.62138,25.155096,0.000421,25.107181,-1.5131,0.063,9.62339,9.62339
39.00,9.62197,25.154979,0.000422,25.107115,-1.5130,0.063,9.62561,9.62561
40.00,9.62246,25.154928,0.000421,25.107062,-1.5131,0.063,9.62619,9.62619
41.00,9.62268,25.155059,0.000426,25.107116,-1.5134,0.063,9.62616,9.62616
42.00,9.62273,25.155080,0.000425,25.107084,-1.5136,0.063,9.62647,9.62647
43.00,9.62286,25.155143,0.000426,25.107124,-1.5137,0.063,9.62474,9.62474
44.00,9.62309,25.155236,0.000428,25.107179,-1.5137,0.063,9.62352,9.62352
45.00,9.62308,25.155300,0.000428,25.107188,-1.5134,0.063,9.62350,9.62350
46.00,9.62318,25.155315,0.000426,25.107252,-1.5131,0.063,9.62405,9.62405
47.00,9.62312,25.155380,0.000425,25.107286,-1.5127,0.063,9.62413,9.62413
48.00,9.62335,25.155439,0.000423,25.107286,-1.5126,0.064,9.62478,9.62478
49.00,9.62363,25.155507,0.000423,25.107343,-1.5126,0.064,9.62508,9.62508
50.00,9.62387,25.155528,0.000428,25.107365,-1.5127,0.064,9.62462,9.62462
51.00,9.62389,25.155484,0.000427,25.107284,-1.5128,0.064,9.62340,9.62340
52.00,9.62406,25.155455,0.000427,25.107214,-1.5128,0.064,9.62255,9.62255
53.00,9.62466,25.155472,0.000425,25.107169,-1.5126,0.064,9.62314,9.62314
54.00,9.62471,25.155415,0.000419,25.107055,-1.5124,0.064,9.62314,9.62314
55.00,9.62406,25.155404,0.000416,25.106953,-1.5120,0.064,9.62060,9.62060
56.00,9.62395,25.155392,0.000415,25.106888,-1.5115,0.065,9.61446,9.61446
57.00,9.62399,25.155482,0.000418,25.106913,-1.5113,0.065,9.60535,9.60535
58.00,9.62439,25.155519,0.000422,25.106972,-1.5111,0.065,9.59394,9.59394
59.00,9.62329,25.155556,0.000426,25.107010,-1.5111,0.065,9.58339,9.58339
60.00,9.62163,25.155526,0.000426,25.107018,-1.5111,0.065,9.57698,9.57698
@1,0.4000,0.8, 60.0509999999922 
61.00,9.62115,25.155677,0.000429,25.107114,-1.5109,0.065,9.57622,9.57622
62.00,9.62343,25.155666,0.000429,25.107072,-1.5107,0.065,9.57906,9.57906
63.00,9.62579,25.155704,0.000430,25.107053,-1.5106,0.065,9.58540,9.58540
64.00,9.62389,25.155812,0.000427,25.107095,-1.5104,0.065,9.59230,9.59230
65.00,9.60852,25.155933,0.000427,25.107174,-1.5103,0.065,9.59944,9.59944
66.00,9.58981,25.155918,0.000426,25.107149,-1.5103,0.065,9.60427,9.60427
67.00,9.57728,25.155936,0.000427,25.107161,-1.5106,0.065,9.60870,9.60870
68.00,9.57180,25.155967,0.000429,25.107128,-1.5107,0.065,9.61144,9.61144
69.00,9.57170,25.156038,0.000432,25.107100,-1.5107,0.065,9.61359,9.61359
70.00,9.57673,25.156106,0.000433,25.107024,-1.5107,0.065,9.61440,9.61440
71.00,9.58598,25.156164,0.000435,25.106997,-1.5107,0.065,9.61610,9.61610
72.00,9.59160,25.156205,0.000434,25.107025,-1.5107,0.065,9.61680,9.61680
73.00,9.60165,25.156228,0.000429,25.107011,-1.5105,0.065,9.61711,9.61711
74.00,9.60646,25.156260,0.000428,25.107033,-1.5104,0.065,9.61710,9.61710
75.00,9.60944,25.156288,0.000429,25.107114,-1.5103,0.065,9.61795,9.61795
76.00,9.61137,25.156304,0.000429,25.107174,-1.5102,0.066,9.61856,9.61856
77.00,9.61281,25.156305,0.000427,25.107147,-1.5101,0.066,9.62017,9.62017
78.00,9.61384,25.156328,0.000427,25.107149,-1.5099,0.066,9.62184,9.62184
79.00,9.61446,25.156359,0.000426,25.107138,-1.5098,0.066,9.62363,9.62363
80.00,9.61547,25.156474,0.000424,25.107139,-1.5097,0.066,9.62493,9.62493
81.00,9.61675,25.156532,0.000422,25.107062,-1.5094,0.066,9.62553,9.62553
82.00,9.61781,25.156678,0.000422,25.107127,-1.5093,0.066,9.62605,9.62605
83.00,9.61872,25.156715,0.000421,25.107134,-1.5090,0.066,9.62619,9.62619
84.00,9.61986,25.156759,0.000423,25.107152,-1.5087,0.066,9.62666,9.62666
85.00,9.62090,25.156735,0.000423,25.107101,-1.5084,0.066,9.62750,9.62750
86.00,9.62172,25.156788,0.000423,25.107146,-1.5082,0.067,9.62829,9.62829
87.00,9.62259,25.156810,0.000425,25.107122,-1.5077,0.067,9.62867,9.62867
88.00,9.62329,25.156867,0.000427,25.107152,-1.5074,0.067,9.62920,9.62920
89.00,9.62391,25.156770,0.000425,25.107069,-1.5072,0.067,9.62970,9.62970
90.00,9.62467,25.156773,0.000425,25.107060,-1.5071,0.067,9.62969,9.62969
91.00,9.62532,25.156833,0.000429,25.107065,-1.5072,0.067,9.63013,9.63013
92.00,9.62599,25.156856,0.000428,25.107145,-1.5075,0.067,9.63083,9.63083
93.00,9.62681,25.156886,0.000429,25.107183,-1.5077,0.067,9.63139,9.63139
94.00,9.62748,25.157027,0.000430,25.107246,-1.5081,0.067,9.63146,9.63146
95.00,9.62816,25.157120,0.000433,25.107331,-1.5083,0.067,9.63183,9.63183
96.00,9.62871,25.157030,0.000428,25.107271,-1.5082,0.068,9.63163,9.63163
97.00,9.62909,25.156948,0.000427,25.107124,-1.5081,0.068,9.63150,9.63150
98.00,9.62944,25.157019,0.000430,25.107099,-1.5078,0.068,9.63188,9.63188
99.00,9.62996,25.157067,0.000430,25.107117,-1.5073,0.068,9.63304,9.63304
100.00,9.63038,25.157039,0.000425,25.107059,-1.5071,0.068,9.63320,9.63320
101.00,9.63076,25.157110,0.000426,25.107054,-1.5070,0.068,9.63391,9.63391
102.00,9.63111,25.157208,0.000427,25.107074,-1.5070,0.068,9.63380,9.63380
103.00,9.63130,25.157253,0.000425,25.107116,-1.5071,0.068,9.63318,9.63318
104.00,9.63145,25.157257,0.000423,25.107108,-1.5072,0.068,9.63189,9.63189
105.00,9.63158,25.157297,0.000425,25.107129,-1.5068,0.068,9.63177,9.63177
106.00,9.63169,25.157381,0.000427,25.107258,-1.5065,0.068,9.63151,9.63151
107.00,9.63191,25.157470,0.000429,25.107324,-1.5063,0.068,9.63162,9.63162
108.00,9.63210,25.157442,0.000427,25.107202,-1.5062,0.068,9.63102,9.63102
109.00,9.63189,25.157532,0.000427,25.107197,-1.5059,0.069,9.63108,9.63108
110.00,9.63183,25.157678,0.000428,25.107246,-1.5059,0.069,9.63021,9.63021
111.00,9.63174,25.157710,0.000427,25.107174,-1.5057,0.069,9.63004,9.63004
112.00,9.63177,25.157685,0.000424,25.107160,-1.5052,0.069,9.62963,9.62963
113.00,9.63153,25.157758,0.000424,25.107213,-1.5049,0.069,9.62995,9.62995
114.00,9.63158,25.157763,0.000426,25.107251,-1.5047,0.069,9.63056,9.63056
115.00,9.63162,25.157818,0.000427,25.107305,-1.5047,0.069,9.63098,9.63098
116.00,9.63163,25.157844,0.000429,25.107309,-1.5047,0.069,9.63173,9.63173
117.00,9.63167,25.157916,0.000430,25.107313,-1.5050,0.069,9.63222,9.63222
118.00,9.63180,25.157900,0.000432,25.107279,-1.5051,0.069,9.63291,9.63291
119.00,9.63148,25.157984,0.000432,25.107333,-1.5052,0.070,9.63299,9.63299
120.00,9.63128,25.157927,0.000431,25.107212,-1.5053,0.070,9.63396,9.63396
121.00,9.63139,25.157993,0.000429,25.107191,-1.5050,0.070,9.63420,9.63420
122.00,9.63184,25.158022,0.000430,25.107129,-1.5047,0.070,9.63434,9.63434
123.00,9.63199,25.158099,0.000427,25.107146,-1.5045,0.070,9.63420,9.63420
124.00,9.63204,25.158091,0.000427,25.107029,-1.5044,0.070,9.63301,9.63301
125.00,9.63188,25.158030,0.000425,25.107001,-1.5042,0.070,9.63249,9.63249
126.00,9.63188,25.158040,0.000426,25.107000,-1.5043,0.070,9.63141,9.63141
127.00,9.63181,25.158053,0.000425,25.107040,-1.5043,0.070,9.63108,9.63108
128.00,9.63198,25.158055,0.000427,25.107002,-1.5041,0.070,9.63161,9.63161
129.00,9.63231,25.158050,0.000427,25.106995,-1.5038,0.070,9.63316,9.63316
130.00,9.63260,25.158152,0.000427,25.107016,-1.5037,0.071,9.63340,9.63340
131.00,9.63281,25.158220,0.000427,25.107052,-1.5036,0.071,9.63395,9.63395
132.00,9.63310,25.158329,0.000429,25.107063,-1.5033,0.071,9.63493,9.63493
133.00,9.63320,25.158419,0.000432,25.107104,-1.5030,0.071,9.63491,9.63491
134.00,9.63343,25.158533,0.000434,25.107109,-1.5029,0.071,9.63508,9.63508
135.00,9.63372,25.158543,0.000434,25.107086,-1.5026,0.071,9.63572,9.63572
136.00,9.63393,25.158584,0.000434,25.107116,-1.5022,0.071,9.63612,9.63612
137.00,9.63400,25.158553,0.000433,25.107076,-1.5021,0.071,9.63582,9.63582
138.00,9.63401,25.158604,0.000434,25.107120,-1.5020,0.071,9.63547,9.63547
139.00,9.63412,25.158628,0.000434,25.107142,-1.5020,0.071,9.63530,9.63530
140.00,9.63405,25.158666,0.000433,25.107169,-1.5021,0.071,9.63399,9.63399
141.00,9.63380,25.158662,0.000432,25.107101,-1.5022,0.071,9.63358,9.63358
142.00,9.63379,25.158718,0.000429,25.107115,-1.5022,0.071,9.63373,9.63373
143.00,9.63408,25.158764,0.000426,25.107131,-1.5021,0.072,9.63516,9.63516
144.00,9.63462,25.158831,0.000425,25.107175,-1.5018,0.072,9.63617,9.63617
145.00,9.63507,25.158935,0.000428,25.107197,-1.5015,0.072,9.63764,9.63764
146.00,9.63535,25.159009,0.000431,25.107214,-1.5012,0.072,9.63861,9.63861
147.00,9.63573,25.159025,0.000434,25.107212,-1.5010,0.072,9.63897,9.63897
148.00,9.63606,25.159031,0.000436,25.107189,-1.5010,0.072,9.63923,9.63923
149.00,9.63627,25.159019,0.000436,25.107176,-1.5011,0.072,9.63917,9.63917
150.00,9.63649,25.159091,0.000435,25.107186,-1.5012,0.072,9.63933,9.63933
151.00,9.63663,25.159138,0.000434,25.107244,-1.5012,0.072,9.63985,9.63985
152.00,9.63672,25.159201,0.000433,25.107280,-1.5011,0.072,9.64048,9.64048
153.00,9.63703,25.159172,0.000430,25.107246,-1.5010,0.072,9.64108,9.64108
154.00,9.63752,25.159139,0.000431,25.107183,-1.5007,0.072,9.64170,9.64170
155.00,9.63812,25.159087,0.000431,25.107140,-1.5003,0.072,9.64215,9.64215
156.00,9.63840,25.159051,0.000431,25.107085,-1.4999,0.072,9.64203,9.64203
157.00,9.63861,25.159066,0.000431,25.107110,-1.4995,0.072,9.64178,9.64178
158.00,9.63895,25.159146,0.000433,25.107161,-1.4993,0.073,9.64122,9.64122
159.00,9.63921,25.159182,0.000432,25.107122,-1.4993,0.073,9.64015,9.64015
160.00,9.63953,25.159252,0.000433,25.107159,-1.4993,0.073,9.64034,9.64034
161.00,9.64008,25.159359,0.000434,25.107151,-1.4994,0.073,9.64046,9.64046
162.00,9.64038,25.159410,0.000432,25.107120,-1.4992,0.073,9.64076,9.64076
163.00,9.64059,25.159534,0.000429,25.107128,-1.4989,0.073,9.64139,9.64139
164.00,9.64076,25.159604,0.000428,25.107208,-1.4986,0.073,9.64223,9.64223
165.00,9.64096,25.159591,0.000424,25.107160,-1.4985,0.073,9.64266,9.64266
166.00,9.64130,25.159592,0.000419,25.107195,-1.4983,0.073,9.64362,9.64362
167.00,9.64168,25.159588,0.000420,25.107159,-1.4983,0.073,9.64435,9.64435
168.00,9.64194,25.159557,0.000421,25.107138,-1.4984,0.073,9.64455,9.64455
169.00,9.64230,25.159490,0.000421,25.107031,-1.4984,0.073,9.64578,9.64578
170.00,9.64261,25.159552,0.000423,25.107043,-1.4983,0.074,9.64556,9.64556
171.00,9.64267,25.159624,0.000425,25.107081,-1.4980,0.074,9.64481,9.64481
172.00,9.64273,25.159675,0.000424,25.107114,-1.4977,0.074,9.64390,9.64390
173.00,9.64266,25.159726,0.000425,25.107168,-1.4977,0.074,9.64360,9.64360
174.00,9.64273,25.159873,0.000426,25.107304,-1.4977,0.074,9.64302,9.64302
175.00,9.64283,25.159905,0.000431,25.107351,-1.4979,0.074,9.64243,9.64243
176.00,9.64278,25.159871,0.000432,25.107264,-1.4982,0.074,9.64156,9.64156
177.00,9.64269,25.159867,0.000432,25.107255,-1.4984,0.074,9.64179,9.64179
178.00,9.64277,25.159902,0.000433,25.107228,-1.4985,0.074,9.64150,9.64150
179.00,9.64304,25.159977,0.000433,25.107231,-1.4985,0.074,9.64171,9.64171
180.00,9.64318,25.160033,0.000428,25.107236,-1.4984,0.075,9.64215,9.64215
181.00,9.64338,25.160135,0.000429,25.107289,-1.4982,0.075,9.64272,9.64272
182.00,9.64335,25.160223,0.000430,25.107307,-1.4981,0.075,9.64198,9.64198
183.00,9.64286,25.160229,0.000431,25.107256,-1.4978,0.075,9.64055,9.64055
184.00,9.64258,25.160130,0.000432,25.107187,-1.4974,0.075,9.63836,9.63836
185.00,9.64225,25.160111,0.000430,25.107111,-1.4968,0.075,9.63734,9.63734
186.00,9.64167,25.160118,0.000426,25.107111,-1.4962,0.075,9.63714,9.63714
187.00,9.64103,25.160091,0.000426,25.107075,-1.4958,0.075,9.63690,9.63690
188.00,9.64066,25.160017,0.000424,25.106963,-1.4957,0.075,9.63697,9.63697
189.00,9.64040,25.160147,0.000426,25.107022,-1.4954,0.075,9.63669,9.63669
190.00,9.64022,25.160186,0.000430,25.107060,-1.4953,0.075,9.63581,9.63581
191.00,9.63956,25.160207,0.000433,25.107042,-1.4953,0.075,9.63560,9.63560
192.00,9.63891,25.160291,0.000431,25.107056,-1.4952,0.075,9.63559,9.63559
193.00,9.63845,25.160448,0.000431,25.107204,-1.4948,0.076,9.63592,9.63592
194.00,9.63829,25.160535,0.000431,25.107257,-1.4947,0.076,9.63600,9.63600
195.00,9.63808,25.160597,0.000429,25.107247,-1.4947,0.076,9.63656,9.63656
196.00,9.63791,25.160574,0.000426,25.107169,-1.4946,0.076,9.63615,9.63615
197.00,9.63755,25.160599,0.000429,25.107186,-1.4945,0.076,9.63551,9.63551
198.00,9.63716,25.160591,0.000428,25.107135,-1.4945,0.076,9.63515,9.63515
199.00,9.63652,25.160543,0.000425,25.107057,-1.4945,0.076,9.63558,9.63558
200.00,9.63648,25.160614,0.000426,25.107084,-1.4942,0.076,9.63572,9.63572
201.00,9.63620,25.160691,0.000427,25.107151,-1.4941,0.076,9.63575,9.63575
202.00,9.63608,25.160692,0.000429,25.107077,-1.4941,0.076,9.63493,9.63493
203.00,9.63607,25.160726,0.000429,25.107139,-1.4939,0.076,9.63054,9.63054
204.00,9.63576,25.160744,0.000431,25.107139,-1.4936,0.076,9.62110,9.62110
205.00,9.63585,25.160692,0.000427,25.107077,-1.4935,0.077,9.60199,9.60199
206.00,9.63599,25.160713,0.000426,25.107099,-1.4933,0.077,9.57097,9.57097
207.00,9.63571,25.160732,0.000420,25.107101,-1.4931,0.077,9.52773,9.52773
208.00,9.63576,25.160740,0.000418,25.107038,-1.4930,0.077,9.47557,9.47557
209.00,9.63598,25.160727,0.000418,25.106986,-1.4929,0.078,9.42035,9.42035
210.00,9.63646,25.160735,0.000421,25.106968,-1.4928,0.077,9.37164,9.37164
@2,2.0001,4.0, 210.09199999999 
211.00,9.63625,25.160793,0.000422,25.106944,-1.4926,0.077,9.33666,9.33666
212.00,9.62944,25.160813,0.000427,25.106972,-1.4923,0.077,9.31889,9.31889
213.00,9.61342,25.160839,0.000429,25.107002,-1.4920,0.077,9.31808,9.31808
214.00,9.58934,25.160900,0.000427,25.107014,-1.4918,0.077,9.32969,9.32969
215.00,9.54099,25.160933,0.000424,25.107056,-1.4915,0.078,9.35014,9.35014
216.00,9.48115,25.160909,0.000423,25.107001,-1.4912,0.078,9.37359,9.37359
217.00,9.41325,25.161034,0.000423,25.107037,-1.4910,0.078,9.39730,9.39730
218.00,9.35295,25.161040,0.000421,25.106962,-1.4908,0.078,9.41968,9.41968
219.00,9.31372,25.161048,0.000421,25.106953,-1.4906,0.078,9.44139,9.44139
220.00,9.29772,25.161055,0.000423,25.106892,-1.4904,0.078,9.46073,9.46073
221.00,9.30662,25.161097,0.000423,25.106914,-1.4901,0.078,9.47766,9.47766
222.00,9.32432,25.161048,0.000420,25.106865,-1.4898,0.078,9.49341,9.49341
223.00,9.34855,25.161152,0.000420,25.106915,-1.4897,0.079,9.50826,9.50826
224.00,9.37182,25.161191,0.000419,25.106870,-1.4895,0.079,9.52146,9.52146
225.00,9.39956,25.161341,0.000421,25.106954,-1.4893,0.079,9.53290,9.53290
226.00,9.42365,25.161456,0.000423,25.107040,-1.4892,0.079,9.54298,9.54298
227.00,9.44291,25.161555,0.000427,25.107132,-1.4891,0.079,9.55172,9.55172
228.00,9.46055,25.161527,0.000431,25.107057,-1.4889,0.079,9.55945,9.55945
229.00,9.48008,25.161594,0.000435,25.107096,-1.4887,0.079,9.56548,9.56548
230.00,9.49639,25.161495,0.000433,25.107013,-1.4886,0.079,9.57176,9.57176
231.00,9.50828,25.161501,0.000432,25.106961,-1.4884,0.079,9.57864,9.57864
232.00,9.52162,25.161453,0.000430,25.106846,-1.4883,0.079,9.58490,9.58490
233.00,9.53478,25.161519,0.000429,25.106928,-1.4881,0.079,9.59050,9.59050
234.00,9.54617,25.161652,0.000428,25.107055,-1.4880,0.079,9.59608,9.59608
235.00,9.55367,25.161751,0.000427,25.107136,-1.4877,0.080,9.60040,9.60040
236.00,9.55862,25.161737,0.000427,25.107136,-1.4873,0.080,9.60326,9.60326
237.00,9.56534,25.161825,0.000428,25.107171,-1.4871,0.080,9.60708,9.60708
238.00,9.57308,25.161895,0.000430,25.107157,-1.4869,0.080,9.60949,9.60949
239.00,9.57642,25.161840,0.000429,25.106985,-1.4868,0.080,9.61119,9.61119
240.00,9.58510,25.161979,0.000433,25.106997,-1.4867,0.080,9.61205,9.61205
241.00,9.59316,25.162076,0.000435,25.106998,-1.4868,0.080,9.61325,9.61325
242.00,9.59697,25.162176,0.000436,25.107033,-1.4867,0.080,9.61366,9.61366
243.00,9.60032,25.162264,0.000433,25.107063,-1.4865,0.080,9.61488,9.61488
244.00,9.60341,25.162323,0.000434,25.107206,-1.4863,0.080,9.61578,9.61578
245.00,9.60562,25.162271,0.000431,25.107103,-1.4864,0.080,9.61764,9.61764
246.00,9.60694,25.162364,0.000428,25.107120,-1.4862,0.080,9.61968,9.61968
247.00,9.60864,25.162430,0.000428,25.107122,-1.4859,0.080,9.62088,9.62088
248.00,9.61006,25.162516,0.000430,25.107109,-1.4858,0.080,9.62153,9.62153
249.00,9.61160,25.162656,0.000428,25.107023,-1.4855,0.080,9.62288,9.62288
250.00,9.61315,25.162779,0.000429,25.107082,-1.4850,0.080,9.62388,9.62388
251.00,9.61508,25.162789,0.000430,25.107011,-1.4847,0.080,9.62410,9.62410
252.00,9.61655,25.162873,0.000428,25.107035,-1.4846,0.081,9.62472,9.62472
253.00,9.61754,25.162911,0.000428,25.107097,-1.4842,0.081,9.62591,9.62591
254.00,9.61867,25.162868,0.000428,25.107142,-1.4840,0.081,9.62670,9.62670
255.00,9.61981,25.162841,0.000429,25.107188,-1.4836,0.081,9.62760,9.62760
256.00,9.62085,25.162822,0.000427,25.107225,-1.4831,0.081,9.62833,9.62833
257.00,9.62162,25.162756,0.000430,25.107168,-1.4825,0.081,9.62881,9.62881
258.00,9.62245,25.162703,0.000428,25.107064,-1.4822,0.081,9.62947,9.62947
259.00,9.62344,25.162790,0.000431,25.107042,-1.4820,0.081,9.63016,9.63016
260.00,9.62448,25.162922,0.000431,25.107038,-1.4821,0.082,9.63147,9.63147
261.00,9.62566,25.162898,0.000430,25.106929,-1.4822,0.082,9.63263,9.63263
262.00,9.62658,25.163022,0.000431,25.107002,-1.4823,0.082,9.63367,9.63367
263.00,9.62752,25.163102,0.000436,25.107060,-1.4823,0.082,9.63497,9.63497
264.00,9.62840,25.163095,0.000435,25.107059,-1.4819,0.082,9.63590,9.63590
265.00,9.62938,25.163090,0.000437,25.107050,-1.4817,0.082,9.63644,9.63644
266.00,9.63023,25.163184,0.000438,25.107121,-1.4815,0.082,9.63736,9.63736
267.00,9.63094,25.163207,0.000433,25.107085,-1.4813,0.082,9.63769,9.63769
268.00,9.63165,25.163214,0.000429,25.107018,-1.4811,0.082,9.63621,9.63621
269.00,9.63213,25.163258,0.000429,25.107011,-1.4811,0.082,9.63532,9.63532
270.00,9.63221,25.163331,0.000431,25.107053,-1.4810,0.083,9.63401,9.63401
271.00,9.63260,25.163397,0.000433,25.107058,-1.4807,0.082,9.63274,9.63274
272.00,9.63284,25.163401,0.000438,25.107049,-1.4802,0.082,9.63150,9.63150
273.00,9.63292,25.163473,0.000440,25.107101,-1.4797,0.082,9.63124,9.63124
274.00,9.63306,25.163507,0.000437,25.107103,-1.4793,0.082,9.63054,9.63054
275.00,9.63341,25.163524,0.000431,25.107066,-1.4789,0.083,9.62973,9.62973
276.00,9.63387,25.163577,0.000428,25.107112,-1.4786,0.083,9.62833,9.62833
277.00,9.63399,25.163633,0.000426,25.107130,-1.4784,0.083,9.62791,9.62791
278.00,9.63328,25.163683,0.000424,25.107173,-1.4781,0.083,9.62766,9.62766
279.00,9.63264,25.163656,0.000424,25.107160,-1.4777,0.083,9.62779,9.62779
280.00,9.63228,25.163679,0.000427,25.107149,-1.4774,0.083,9.62808,9.62808
281.00,9.63186,25.163723,0.000429,25.107134,-1.4772,0.083,9.62844,9.62844
282.00,9.63161,25.163686,0.000429,25.107059,-1.4772,0.083,9.62859,9.62859
283.00,9.63119,25.163686,0.000430,25.107018,-1.4772,0.083,9.62859,9.62859
284.00,9.63066,25.163698,0.000430,25.106942,-1.4773,0.083,9.62798,9.62798
285.00,9.63011,25.163746,0.000430,25.106951,-1.4773,0.083,9.62715,9.62715
286.00,9.62940,25.163831,0.000431,25.107037,-1.4772,0.083,9.62659,9.62659
287.00,9.62869,25.163877,0.000429,25.107096,-1.4770,0.083,9.62591,9.62591
288.00,9.62831,25.163936,0.000427,25.107170,-1.4766,0.084,9.62523,9.62523
289.00,9.62806,25.164051,0.000427,25.107313,-1.4765,0.084,9.62530,9.62530
290.00,9.62771,25.164031,0.000426,25.107282,-1.4763,0.084,9.62511,9.62511
291.00,9.62732,25.163972,0.000424,25.107184,-1.4760,0.084,9.62524,9.62524
292.00,9.62697,25.163982,0.000423,25.107110,-1.4758,0.084,9.62482,9.62482
293.00,9.62661,25.163972,0.000427,25.107014,-1.4758,0.084,9.62411,9.62411
294.00,9.62627,25.163974,0.000426,25.106953,-1.4754,0.084,9.62368,9.62368
295.00,9.62615,25.163963,0.000424,25.106924,-1.4749,0.084,9.62474,9.62474
296.00,9.62644,25.164031,0.000424,25.106941,-1.4746,0.084,9.62587,9.62587
297.00,9.62668,25.164126,0.000426,25.107005,-1.4742,0.085,9.62798,9.62798
298.00,9.62690,25.164120,0.000426,25.106942,-1.4738,0.085,9.62985,9.62985
299.00,9.62695,25.164184,0.000426,25.106972,-1.4735,0.085,9.63060,9.63060
300.00,9.62674,25.164300,0.000429,25.107040,-1.4734,0.085,9.63044,9.63044
301.00,9.62656,25.164387,0.000429,25.107089,-1.4731,0.085,9.63007,9.63007
302.00,9.62653,25.164372,0.000434,25.107085,-1.4730,0.085,9.62953,9.62953
303.00,9.62677,25.164518,0.000435,25.107215,-1.4728,0.085,9.62949,9.62949
304.00,9.62708,25.164581,0.000436,25.107206,-1.4727,0.085,9.63006,9.63006
305.00,9.62736,25.164583,0.000436,25.107120,-1.4724,0.085,9.63039,9.63039
306.00,9.62780,25.164592,0.000436,25.107049,-1.4723,0.085,9.63146,9.63146
307.00,9.62818,25.164619,0.000431,25.107052,-1.4720,0.085,9.63238,9.63238
308.00,9.62884,25.164648,0.000430,25.107123,-1.4717,0.086,9.63292,9.63292
309.00,9.62921,25.164691,0.000431,25.107122,-1.4714,0.086,9.63319,9.63319
310.00,9.62959,25.164760,0.000432,25.107200,-1.4712,0.086,9.63359,9.63359
311.00,9.62998,25.164812,0.000435,25.107274,-1.4710,0.086,9.63328,9.63328
312.00,9.63041,25.164808,0.000434,25.107199,-1.4707,0.086,9.63269,9.63269
313.00,9.63080,25.164791,0.000431,25.107044,-1.4705,0.086,9.63163,9.63163
314.00,9.63103,25.164663,0.000426,25.106907,-1.4704,0.086,9.63080,9.63080
315.00,9.63117,25.164711,0.000423,25.106911,-1.4703,0.086,9.62965,9.62965
316.00,9.63102,25.164600,0.000415,25.106742,-1.4702,0.087,9.62895,9.62895
317.00,9.63089,25.164723,0.000419,25.106798,-1.4702,0.087,9.62895,9.62895
318.00,9.63096,25.164774,0.000421,25.106832,-1.4702,0.087,9.62996,9.62996
319.00,9.63110,25.164943,0.000427,25.106973,-1.4699,0.087,9.63075,9.63075
320.00,9.63124,25.164981,0.000430,25.106987,-1.4695,0.087,9.63078,9.63078
321.00,9.63122,25.165119,0.000435,25.107103,-1.4691,0.087,9.63101,9.63101
322.00,9.63118,25.165215,0.000436,25.107176,-1.4686,0.087,9.63086,9.63086
323.00,9.63125,25.165236,0.000434,25.107154,-1.4682,0.087,9.62986,9.62986
324.00,9.63123,25.165291,0.000434,25.107165,-1.4680,0.087,9.62924,9.62924
325.00,9.63095,25.165363,0.000435,25.107175,-1.4676,0.087,9.62932,9.62932
326.00,9.63064,25.165377,0.000436,25.107177,-1.4672,0.087,9.62929,9.62929
327.00,9.63026,25.165406,0.000438,25.107193,-1.4670,0.087,9.62901,9.62901
328.00,9.63003,25.165445,0.000439,25.107244,-1.4666,0.087,9.62928,9.62928
329.00,9.63001,25.165389,0.000439,25.107226,-1.4662,0.087,9.62976,9.62976
330.00,9.62999,25.165401,0.000439,25.107273,-1.4662,0.087,9.63026,9.63026
331.00,9.62998,25.165453,0.000437,25.107330,-1.4661,0.087,9.63035,9.63035
332.00,9.62977,25.165391,0.000434,25.107255,-1.4659,0.087,9.62976,9.62976
333.00,9.62960,25.165422,0.000431,25.107274,-1.4658,0.088,9.62916,9.62916
334.00,9.62948,25.165505,0.000429,25.107306,-1.4659,0.088,9.62768,9.62768
335.00,9.62916,25.165373,0.000426,25.107196,-1.4658,0.088,9.62557,9.62557
336.00,9.62872,25.165360,0.000427,25.107184,-1.4657,0.088,9.62322,9.62322
337.00,9.62816,25.165254,0.000425,25.107068,-1.4653,0.088,9.62181,9.62181
338.00,9.62758,25.165341,0.000428,25.107121,-1.4650,0.088,9.62102,9.62102
339.00,9.62712,25.165395,0.000426,25.107110,-1.4646,0.088,9.62105,9.62105
340.00,9.62691,25.165556,0.000423,25.107163,-1.4641,0.089,9.62253,9.62253
341.00,9.62685,25.165656,0.000425,25.107147,-1.4637,0.089,9.62402,9.62402
342.00,9.62645,25.165891,0.000428,25.107281,-1.4634,0.089,9.62427,9.62427
343.00,9.62622,25.165864,0.000427,25.107167,-1.4631,0.089,9.62499,9.62499
344.00,9.62582,25.165871,0.000426,25.107114,-1.4629,0.089,9.62578,9.62578
345.00,9.62542,25.165957,0.000430,25.107124,-1.4626,0.089,9.62582,9.62582
346.00,9.62559,25.165881,0.000427,25.107081,-1.4623,0.089,9.62552,9.62552
347.00,9.62545,25.165882,0.000424,25.107114,-1.4622,0.089,9.62699,9.62699
348.00,9.62543,25.165812,0.000424,25.107067,-1.4622,0.089,9.62690,9.62690
349.00,9.62523,25.165793,0.000424,25.107075,-1.4620,0.089,9.62644,9.62644
350.00,9.62496,25.165797,0.000425,25.107087,-1.4619,0.089,9.62526,9.62526
351.00,9.62450,25.165843,0.000425,25.107068,-1.4618,0.089,9.62412,9.62412
352.00,9.62412,25.165814,0.000427,25.107007,-1.4614,0.089,9.62217,9.62217
353.00,9.62422,25.165946,0.000428,25.107074,-1.4610,0.089,9.61960,9.61960
354.00,9.62489,25.166010,0.000426,25.107121,-1.4606,0.089,9.61335,9.61335
355.00,9.62530,25.166027,0.000427,25.107086,-1.4604,0.089,9.60119,9.60119
356.00,9.62519,25.166107,0.000428,25.107181,-1.4600,0.090,9.57811,9.57811
357.00,9.62545,25.166180,0.000428,25.107242,-1.4598,0.090,9.54202,9.54202
358.00,9.62490,25.166171,0.000428,25.107252,-1.4598,0.090,9.49510,9.49510
359.00,9.62405,25.166120,0.000430,25.107160,-1.4596,0.090,9.44257,9.44257
360.00,9.62140,25.166069,0.000430,25.107111,-1.4591,0.090,9.39384,9.39384
@3,2.0001,4.0, 360.028999999995 
361.00,9.61889,25.166069,0.000428,25.107096,-1.4587,0.090,9.35693,9.35693
362.00,9.61913,25.166050,0.000427,25.106974,-1.4585,0.090,9.33458,9.33458
363.00,9.61286,25.166134,0.000428,25.107015,-1.4582,0.090,9.32771,9.32771
364.00,9.59392,25.166270,0.000432,25.107092,-1.4582,0.090,9.33469,9.33469
365.00,9.56033,25.166305,0.000431,25.107045,-1.4583,0.090,9.34874,9.34874
366.00,9.50351,25.166325,0.000430,25.106988,-1.4584,0.091,9.36712,9.36712
367.00,9.43896,25.166428,0.000429,25.107060,-1.4581,0.091,9.38879,9.38879
368.00,9.37859,25.166501,0.000428,25.107038,-1.4578,0.091,9.40987,9.40987
369.00,9.33175,25.166593,0.000427,25.107070,-1.4574,0.091,9.43023,9.43023
370.00,9.31696,25.166664,0.000427,25.107134,-1.4570,0.091,9.44893,9.44893
371.00,9.31917,25.166754,0.000428,25.107199,-1.4568,0.091,9.46585,9.46585
372.00,9.32722,25.166750,0.000432,25.107197,-1.4565,0.091,9.48123,9.48123
373.00,9.34420,25.166725,0.000434,25.107213,-1.4563,0.091,9.49615,9.49615
374.00,9.36614,25.166757,0.000436,25.107232,-1.4559,0.091,9.50996,9.50996
375.00,9.38723,25.166831,0.000438,25.107285,-1.4554,0.091,9.52351,9.52351
376.00,9.41096,25.166865,0.000441,25.107285,-1.4551,0.091,9.53621,9.53621
377.00,9.43528,25.166993,0.000442,25.107359,-1.4550,0.091,9.54705,9.54705
378.00,9.44972,25.166980,0.000440,25.107260,-1.4547,0.091,9.55752,9.55752
379.00,9.46791,25.166942,0.000438,25.107253,-1.4545,0.091,9.56640,9.56640
380.00,9.48072,25.166929,0.000437,25.107257,-1.4543,0.091,9.57432,9.57432
381.00,9.49553,25.166871,0.000433,25.107179,-1.4539,0.091,9.58015,9.58015
382.00,9.51227,25.166787,0.000429,25.107106,-1.4537,0.092,9.58503,9.58503
383.00,9.52417,25.166857,0.000427,25.107166,-1.4535,0.092,9.58924,9.58924
384.00,9.53710,25.166877,0.000422,25.107125,-1.4533,0.092,9.59386,9.59386
385.00,9.54846,25.166937,0.000419,25.107109,-1.4533,0.092,9.59791,9.59791
386.00,9.55890,25.166988,0.000420,25.107089,-1.4529,0.093,9.60224,9.60224
387.00,9.56671,25.167043,0.000422,25.107096,-1.4527,0.093,9.60626,9.60626
388.00,9.57633,25.167108,0.000426,25.107106,-1.4526,0.093,9.61020,9.61020
389.00,9.58182,25.167178,0.000427,25.107096,-1.4523,0.093,9.61201,9.61201
390.00,9.58608,25.167205,0.000428,25.107086,-1.4522,0.093,9.61347,9.61347
391.00,9.58908,25.167336,0.000429,25.107180,-1.4523,0.093,9.61513,9.61513
392.00,9.59189,25.167434,0.000428,25.107245,-1.4523,0.093,9.61754,9.61754
393.00,9.59776,25.167459,0.000421,25.107248,-1.4521,0.093,9.61934,9.61934
394.00,9.60378,25.167439,0.000421,25.107204,-1.4521,0.093,9.62108,9.62108
395.00,9.60686,25.167382,0.000420,25.107148,-1.4520,0.093,9.62255,9.62255
396.00,9.60941,25.167413,0.000417,25.107138,-1.4517,0.093,9.62350,9.62350
397.00,9.61101,25.167454,0.000418,25.107096,-1.4515,0.094,9.62385,9.62385
398.00,9.61335,25.167475,0.000422,25.107050,-1.4512,0.094,9.62309,9.62309
399.00,9.61500,25.167579,0.000426,25.107100,-1.4510,0.094,9.62298,9.62298
400.00,9.61667,25.167666,0.000428,25.107096,-1.4509,0.094,9.62332,9.62332
401.00,9.61849,25.167682,0.000430,25.107082,-1.4510,0.094,9.62391,9.62391
402.00,9.61955,25.167696,0.000428,25.107080,-1.4510,0.094,9.62424,9.62424
403.00,9.62001,25.167749,0.000428,25.107149,-1.4508,0.094,9.62581,9.62581
404.00,9.62072,25.167715,0.000424,25.107115,-1.4506,0.094,9.62686,9.62686
405.00,9.62158,25.167797,0.000423,25.107222,-1.4501,0.094,9.62744,9.62744
406.00,9.62219,25.167825,0.000422,25.107240,-1.4497,0.094,9.62771,9.62771
407.00,9.62302,25.167779,0.000423,25.107190,-1.4492,0.094,9.62834,9.62834
408.00,9.62379,25.167768,0.000423,25.107152,-1.4487,0.094,9.62830,9.62830
409.00,9.62466,25.167848,0.000425,25.107217,-1.4486,0.094,9.62954,9.62954
410.00,9.62560,25.167791,0.000424,25.107094,-1.4485,0.094,9.63003,9.63003
411.00,9.62624,25.167823,0.000422,25.107096,-1.4483,0.095,9.63159,9.63159
412.00,9.62688,25.167890,0.000419,25.107126,-1.4478,0.095,9.63224,9.63224
413.00,9.62735,25.167915,0.000418,25.107091,-1.4477,0.095,9.63290,9.63290
414.00,9.62777,25.167854,0.000420,25.106992,-1.4473,0.095,9.63267,9.63267
415.00,9.62828,25.167936,0.000424,25.107022,-1.4468,0.095,9.63351,9.63351
416.00,9.62897,25.167949,0.000427,25.107011,-1.4463,0.095,9.63387,9.63387
417.00,9.62953,25.167976,0.000426,25.107001,-1.4460,0.095,9.63406,9.63406
418.00,9.63009,25.168078,0.000427,25.107067,-1.4454,0.095,9.63448,9.63448
419.00,9.63069,25.168184,0.000426,25.107086,-1.4451,0.095,9.63494,9.63494
420.00,9.63120,25.168174,0.000422,25.107045,-1.4450,0.096,9.63448,9.63448
421.00,9.63160,25.168154,0.000421,25.106979,-1.4450,0.096,9.63399,9.63399
422.00,9.63203,25.168239,0.000427,25.107025,-1.4451,0.096,9.63391,9.63391
423.00,9.63240,25.168237,0.000426,25.106972,-1.4454,0.096,9.63268,9.63268
424.00,9.63258,25.168280,0.000426,25.106939,-1.4454,0.096,9.63248,9.63248
425.00,9.63258,25.168460,0.000429,25.107058,-1.4451,0.096,9.63302,9.63302
426.00,9.63303,25.168500,0.000424,25.107042,-1.4446,0.096,9.63377,9.63377
427.00,9.63345,25.168411,0.000422,25.106975,-1.4442,0.096,9.63403,9.63403
428.00,9.63367,25.168452,0.000422,25.106969,-1.4438,0.096,9.63490,9.63490
429.00,9.63372,25.168591,0.000426,25.107195,-1.4435,0.096,9.63468,9.63468
430.00,9.63368,25.168520,0.000425,25.107120,-1.4433,0.096,9.63400,9.63400
431.00,9.63375,25.168607,0.000429,25.107131,-1.4434,0.096,9.63311,9.63311
432.00,9.63368,25.168754,0.000431,25.107168,-1.4434,0.096,9.63288,9.63288
433.00,9.63376,25.168869,0.000432,25.107234,-1.4436,0.096,9.63259,9.63259
434.00,9.63377,25.168899,0.000430,25.107121,-1.4436,0.096,9.63212,9.63212
435.00,9.63358,25.168999,0.000436,25.107145,-1.4432,0.096,9.63219,9.63219
436.00,9.63330,25.169118,0.000435,25.107264,-1.4428,0.097,9.63223,9.63223
437.00,9.63327,25.169099,0.000429,25.107244,-1.4424,0.097,9.63245,9.63245
438.00,9.63317,25.169072,0.000428,25.107203,-1.4417,0.097,9.63281,9.63281
439.00,9.63321,25.168992,0.000425,25.107165,-1.4411,0.097,9.63364,9.63364
440.00,9.63328,25.168986,0.000417,25.107193,-1.4409,0.097,9.63430,9.63430
441.00,9.63336,25.168891,0.000417,25.107116,-1.4406,0.097,9.63440,9.63440
442.00,9.63335,25.168995,0.000419,25.107204,-1.4405,0.097,9.63391,9.63391
443.00,9.63335,25.169042,0.000423,25.107261,-1.4406,0.097,9.63341,9.63341
444.00,9.63341,25.169079,0.000421,25.107230,-1.4406,0.098,9.63273,9.63273
445.00,9.63318,25.169160,0.000422,25.107176,-1.4405,0.098,9.63216,9.63216
446.00,9.63310,25.169315,0.000426,25.107190,-1.4406,0.098,9.63222,9.63222
447.00,9.63296,25.169348,0.000423,25.107106,-1.4406,0.098,9.63261,9.63261
448.00,9.63304,25.169467,0.000416,25.107080,-1.4405,0.098,9.63373,9.63373
449.00,9.63324,25.169516,0.000417,25.107064,-1.4403,0.098,9.63492,9.63492
450.00,9.63356,25.169576,0.000420,25.107107,-1.4399,0.098,9.63615,9.63615
451.00,9.63363,25.169628,0.000419,25.107115,-1.4394,0.098,9.63547,9.63547
452.00,9.63359,25.169729,0.000422,25.107167,-1.4389,0.098,9.63558,9.63558
453.00,9.63376,25.169686,0.000428,25.107128,-1.4384,0.098,9.63553,9.63553
454.00,9.63410,25.169785,0.000430,25.107166,-1.4382,0.098,9.63529,9.63529
455.00,9.63428,25.169786,0.000426,25.107130,-1.4381,0.099,9.63471,9.63471
456.00,9.63437,25.169739,0.000424,25.107135,-1.4380,0.099,9.63569,9.63569
457.00,9.63456,25.169651,0.000424,25.107026,-1.4377,0.099,9.63657,9.63657
458.00,9.63467,25.169688,0.000422,25.107078,-1.4375,0.099,9.63633,9.63633
459.00,9.63471,25.169683,0.000422,25.107062,-1.4372,0.099,9.63647,9.63647
460.00,9.63490,25.169753,0.000426,25.107097,-1.4369,0.099,9.63722,9.63722
461.00,9.63523,25.169911,0.000426,25.107099,-1.4366,0.099,9.63802,9.63802
462.00,9.63547,25.170086,0.000426,25.107172,-1.4365,0.099,9.63757,9.63757
463.00,9.63573,25.170128,0.000427,25.107088,-1.4364,0.099,9.63781,9.63781
464.00,9.63590,25.170219,0.000426,25.107039,-1.4362,0.100,9.63743,9.63743
465.00,9.63610,25.170280,0.000423,25.107023,-1.4360,0.100,9.63650,9.63650
466.00,9.63618,25.170194,0.000423,25.106949,-1.4359,0.100,9.63571,9.63571
467.00,9.63627,25.170185,0.000419,25.106943,-1.4357,0.100,9.63491,9.63491
468.00,9.63606,25.170220,0.000416,25.106962,-1.4354,0.100,9.63410,9.63410
469.00,9.63589,25.170242,0.000419,25.107037,-1.4350,0.100,9.63362,9.63362
470.00,9.63557,25.170253,0.000423,25.107076,-1.4346,0.100,9.63318,9.63318
471.00,9.63559,25.170314,0.000424,25.107141,-1.4341,0.100,9.63301,9.63301
472.00,9.63571,25.170324,0.000427,25.107195,-1.4336,0.100,9.63384,9.63384
473.00,9.63567,25.170414,0.000430,25.107304,-1.4333,0.100,9.63417,9.63417
474.00,9.63558,25.170468,0.000429,25.107342,-1.4330,0.101,9.63462,9.63462
475.00,9.63550,25.170498,0.000430,25.107300,-1.4330,0.101,9.63502,9.63502
476.00,9.63549,25.170581,0.000433,25.107243,-1.4331,0.101,9.63520,9.63520
477.00,9.63543,25.170720,0.000437,25.107324,-1.4331,0.101,9.63543,9.63543
478.00,9.63551,25.170640,0.000436,25.107196,-1.4332,0.101,9.63625,9.63625
479.00,9.63558,25.170684,0.000439,25.107165,-1.4331,0.101,9.63691,9.63691
480.00,9.63553,25.170715,0.000437,25.107145,-1.4326,0.101,9.63770,9.63770
481.00,9.63549,25.170771,0.000438,25.107207,-1.4321,0.101,9.63783,9.63783
482.00,9.63535,25.170711,0.000435,25.107094,-1.4318,0.101,9.63772,9.63772
483.00,9.63544,25.170735,0.000439,25.107099,-1.4312,0.101,9.63710,9.63710
484.00,9.63547,25.170750,0.000437,25.107074,-1.4308,0.101,9.63676,9.63676
485.00,9.63562,25.170766,0.000439,25.107083,-1.4307,0.101,9.63715,9.63715
486.00,9.63581,25.170752,0.000436,25.107062,-1.4306,0.101,9.63753,9.63753
487.00,9.63602,25.170817,0.000437,25.107071,-1.4304,0.101,9.63749,9.63749
488.00,9.63627,25.170944,0.000434,25.107129,-1.4302,0.101,9.63752,9.63752
489.00,9.63649,25.170956,0.000430,25.107141,-1.4300,0.102,9.63814,9.63814
490.00,9.63678,25.171058,0.000432,25.107213,-1.4300,0.102,9.63745,9.63745
491.00,9.63688,25.171040,0.000431,25.107223,-1.4300,0.102,9.63700,9.63700
492.00,9.63690,25.170929,0.000430,25.107189,-1.4299,0.102,9.63743,9.63743
493.00,9.63712,25.170856,0.000429,25.107168,-1.4300,0.102,9.63776,9.63776
494.00,9.63717,25.170906,0.000432,25.107194,-1.4297,0.102,9.63704,9.63704
495.00,9.63737,25.170839,0.000429,25.107173,-1.4292,0.102,9.63731,9.63731
496.00,9.63746,25.170915,0.000431,25.107207,-1.4287,0.102,9.63778,9.63778
497.00,9.63751,25.171063,0.000432,25.107250,-1.4283,0.102,9.63722,9.63722
498.00,9.63743,25.171132,0.000432,25.107275,-1.4280,0.102,9.63747,9.63747
499.00,9.63746,25.171119,0.000432,25.107252,-1.4278,0.103,9.63854,9.63854
500.00,9.63768,25.171151,0.000430,25.107202,-1.4276,0.103,9.63966,9.63966
501.00,9.63796,25.171184,0.000427,25.107194,-1.4274,0.103,9.64087,9.64087
502.00,9.63818,25.171178,0.000422,25.107163,-1.4271,0.103,9.64229,9.64229
503.00,9.63843,25.171180,0.000420,25.107109,-1.4269,0.103,9.64180,9.64180
504.00,9.63837,25.171197,0.000420,25.107109,-1.4270,0.103,9.63856,9.63856
505.00,9.63862,25.171225,0.000421,25.107108,-1.4271,0.103,9.62796,9.62796
506.00,9.63891,25.171123,0.000419,25.106969,-1.4272,0.103,9.60753,9.60753
507.00,9.63909,25.171204,0.000421,25.107005,-1.4273,0.103,9.57615,9.57615
508.00,9.63996,25.171305,0.000423,25.106991,-1.4273,0.103,9.53505,9.53505
509.00,9.64087,25.171407,0.000424,25.107038,-1.4270,0.103,9.48813,9.48813
510.00,9.64303,25.171583,0.000425,25.107168,-1.4268,0.104,9.44361,9.44361
@4,2.0001,4.0, 510.070999999996 
511.00,9.64482,25.171683,0.000426,25.107184,-1.4264,0.104,9.40724,9.40724
512.00,9.64238,25.171641,0.000423,25.107062,-1.4261,0.104,9.38282,9.38282
513.00,9.63610,25.171777,0.000425,25.107163,-1.4259,0.104,9.37223,9.37223
514.00,9.62403,25.171754,0.000423,25.107051,-1.4255,0.104,9.37272,9.37272
515.00,9.59043,25.171738,0.000425,25.106997,-1.4251,0.104,9.38056,9.38056
516.00,9.54285,25.171748,0.000426,25.107007,-1.4248,0.104,9.39353,9.39353
517.00,9.48690,25.171897,0.000429,25.107105,-1.4244,0.104,9.40831,9.40831
518.00,9.43073,25.171796,0.000428,25.106977,-1.4241,0.104,9.42350,9.42350
519.00,9.38984,25.171846,0.000429,25.107005,-1.4238,0.104,9.43882,9.43882
520.00,9.36807,25.171785,0.000427,25.106910,-1.4237,0.104,9.45349,9.45349
521.00,9.36126,25.171804,0.000427,25.106889,-1.4236,0.105,9.46722,9.46722
522.00,9.36484,25.171795,0.000430,25.106899,-1.4235,0.105,9.48147,9.48147
523.00,9.37766,25.171834,0.000426,25.106952,-1.4232,0.105,9.49563,9.49563
524.00,9.39213,25.171865,0.000427,25.107016,-1.4229,0.105,9.50905,9.50905
525.00,9.40728,25.171902,0.000427,25.107080,-1.4226,0.105,9.52199,9.52199
526.00,9.42579,25.171881,0.000426,25.107047,-1.4221,0.105,9.53339,9.53339
527.00,9.43861,25.171844,0.000425,25.106984,-1.4218,0.105,9.54386,9.54386
528.00,9.45381,25.171902,0.000432,25.106963,-1.4218,0.105,9.55445,9.55445
529.00,9.46850,25.171936,0.000430,25.106947,-1.4218,0.105,9.56318,9.56318
530.00,9.48066,25.171945,0.000429,25.106859,-1.4219,0.105,9.57112,9.57112
531.00,9.49451,25.172068,0.000430,25.106951,-1.4221,0.105,9.57875,9.57875
532.00,9.50985,25.172099,0.000428,25.106954,-1.4222,0.105,9.58574,9.58574
533.00,9.52452,25.172170,0.000426,25.107017,-1.4220,0.106,9.59027,9.59027
534.00,9.53581,25.172103,0.000424,25.106946,-1.4218,0.106,9.59490,9.59490
535.00,9.54521,25.172184,0.000425,25.107044,-1.4216,0.106,9.59912,9.59912
536.00,9.55162,25.172226,0.000425,25.107051,-1.4212,0.106,9.60339,9.60339
537.00,9.56235,25.172256,0.000428,25.107066,-1.4208,0.106,9.60683,9.60683
538.00,9.57713,25.172241,0.000426,25.107038,-1.4206,0.106,9.61093,9.61093
539.00,9.58036,25.172450,0.000425,25.107170,-1.4205,0.106,9.61538,9.61538
540.00,9.58477,25.172501,0.000423,25.107150,-1.4203,0.107,9.61976,9.61976
541.00,9.59030,25.172552,0.000422,25.107146,-1.4201,0.107,9.62403,9.62403
542.00,9.59485,25.172563,0.000419,25.107135,-1.4198,0.107,9.62813,9.62813
543.00,9.59874,25.172608,0.000423,25.107117,-1.4194,0.107,9.63130,9.63130
544.00,9.60294,25.172622,0.000426,25.107145,-1.4189,0.107,9.63384,9.63384
545.00,9.60726,25.172653,0.000430,25.107115,-1.4184,0.107,9.63539,9.63539
546.00,9.61141,25.172697,0.000429,25.107135,-1.4181,0.107,9.63637,9.63637
547.00,9.61520,25.172653,0.000425,25.106988,-1.4179,0.107,9.63740,9.63740
548.00,9.61941,25.172647,0.000421,25.106917,-1.4178,0.107,9.63747,9.63747
549.00,9.62342,25.172574,0.000418,25.106761,-1.4177,0.107,9.63731,9.63731
550.00,9.62605,25.172624,0.000416,25.106746,-1.4175,0.107,9.63723,9.63723
551.00,9.62800,25.172629,0.000415,25.106671,-1.4173,0.107,9.63701,9.63701
552.00,9.62942,25.172831,0.000419,25.106815,-1.4169,0.107,9.63583,9.63583
553.00,9.63022,25.172937,0.000421,25.106909,-1.4163,0.108,9.63538,9.63538
554.00,9.63073,25.173070,0.000424,25.106954,-1.4159,0.108,9.63495,9.63495
555.00,9.63125,25.173073,0.000424,25.106961,-1.4156,0.108,9.63508,9.63508
556.00,9.63252,25.173196,0.000425,25.107032,-1.4152,0.108,9.63565,9.63565
557.00,9.63386,25.173222,0.000427,25.107061,-1.4148,0.108,9.63643,9.63643
558.00,9.63477,25.173213,0.000428,25.107059,-1.4146,0.108,9.63627,9.63627
559.00,9.63544,25.173263,0.000430,25.107092,-1.4145,0.108,9.63613,9.63613
560.00,9.63579,25.173312,0.000432,25.107097,-1.4143,0.108,9.63628,9.63628
561.00,9.63610,25.173292,0.000434,25.107126,-1.4144,0.108,9.63573,9.63573
562.00,9.63625,25.173339,0.000433,25.107176,-1.4146,0.108,9.63556,9.63556
563.00,9.63637,25.173407,0.000432,25.107179,-1.4147,0.108,9.63667,9.63667
564.00,9.63639,25.173402,0.000431,25.107174,-1.4147,0.108,9.63676,9.63676
565.00,9.63635,25.173360,0.000429,25.107111,-1.4146,0.108,9.63566,9.63566
566.00,9.63604,25.173382,0.000428,25.107059,-1.4142,0.108,9.63439,9.63439
567.00,9.63548,25.173401,0.000428,25.106997,-1.4137,0.108,9.63286,9.63286
568.00,9.63505,25.173415,0.000423,25.107014,-1.4132,0.108,9.63034,9.63034
569.00,9.63446,25.173444,0.000421,25.107011,-1.4128,0.109,9.62912,9.62912
570.00,9.63414,25.173503,0.000421,25.107004,-1.4129,0.109,9.62902,9.62902
571.00,9.63384,25.173597,0.000420,25.107035,-1.4130,0.109,9.62889,9.62889
572.00,9.63368,25.173611,0.000419,25.107050,-1.4131,0.109,9.62926,9.62926
573.00,9.63355,25.173613,0.000422,25.107019,-1.4133,0.109,9.62972,9.62972
574.00,9.63298,25.173602,0.000425,25.106951,-1.4132,0.109,9.62998,9.62998
575.00,9.63252,25.173658,0.000424,25.107047,-1.4128,0.109,9.63010,9.63010
576.00,9.63219,25.173582,0.000421,25.106962,-1.4124,0.109,9.63046,9.63046
577.00,9.63208,25.173601,0.000420,25.106972,-1.4122,0.110,9.63067,9.63067
578.00,9.63215,25.173674,0.000422,25.107038,-1.4121,0.110,9.63206,9.63206
579.00,9.63225,25.173648,0.000420,25.107048,-1.4121,0.110,9.63319,9.63319
580.00,9.63220,25.173610,0.000420,25.106971,-1.4122,0.110,9.63399,9.63399
581.00,9.63187,25.173736,0.000425,25.107115,-1.4121,0.110,9.63493,9.63493
582.00,9.63205,25.173706,0.000427,25.107089,-1.4120,0.110,9.63543,9.63543
583.00,9.63195,25.173650,0.000423,25.106968,-1.4119,0.110,9.63498,9.63498
584.00,9.63170,25.173726,0.000426,25.107023,-1.4116,0.110,9.63422,9.63422
585.00,9.63155,25.173802,0.000429,25.107084,-1.4114,0.110,9.63296,9.63296
586.00,9.63155,25.173761,0.000425,25.107014,-1.4113,0.110,9.63215,9.63215
587.00,9.63166,25.173792,0.000425,25.106967,-1.4112,0.110,9.63150,9.63150
588.00,9.63192,25.173901,0.000427,25.106996,-1.4110,0.111,9.63200,9.63200
589.00,9.63238,25.174062,0.000427,25.107041,-1.4109,0.111,9.63261,9.63261
590.00,9.63257,25.174197,0.000427,25.107106,-1.4108,0.111,9.63370,9.63370
591.00,9.63288,25.174344,0.000429,25.107170,-1.4108,0.111,9.63469,9.63469
592.00,9.63320,25.174519,0.000431,25.107254,-1.4107,0.111,9.63596,9.63596
593.00,9.63359,25.174594,0.000431,25.107255,-1.4106,0.111,9.63670,9.63670
594.00,9.63416,25.174565,0.000432,25.107196,-1.4104,0.111,9.63807,9.63807
595.00,9.63465,25.174525,0.000431,25.107118,-1.4100,0.111,9.63908,9.63908
596.00,9.63501,25.174442,0.000431,25.107032,-1.4096,0.111,9.63969,9.63969
597.00,9.63548,25.174369,0.000432,25.106970,-1.4093,0.111,9.64021,9.64021
598.00,9.63597,25.174360,0.000434,25.107027,-1.4089,0.111,9.64085,9.64085
599.00,9.63631,25.174406,0.000431,25.107067,-1.4085,0.111,9.64091,9.64091
600.00,9.63661,25.174452,0.000428,25.107076,-1.4080,0.112,9.64162,9.64162
601.00,9.63695,25.174606,0.000427,25.107153,-1.4077,0.112,9.64161,9.64161
602.00,9.63712,25.174701,0.000425,25.107160,-1.4074,0.112,9.64093,9.64093
603.00,9.63722,25.174760,0.000424,25.107076,-1.4073,0.112,9.63978,9.63978
604.00,9.63746,25.174730,0.000428,25.107016,-1.4073,0.112,9.63894,9.63894
605.00,9.63785,25.174844,0.000434,25.107073,-1.4074,0.112,9.63806,9.63806
606.00,9.63835,25.174836,0.000434,25.106997,-1.4073,0.112,9.63844,9.63844
607.00,9.63873,25.174893,0.000436,25.107009,-1.4073,0.112,9.63855,9.63855
608.00,9.63903,25.174928,0.000437,25.107049,-1.4071,0.112,9.63915,9.63915
609.00,9.63923,25.175037,0.000436,25.107056,-1.4070,0.112,9.63949,9.63949
610.00,9.63949,25.174988,0.000433,25.106984,-1.4068,0.113,9.63964,9.63964
611.00,9.63972,25.175053,0.000432,25.106997,-1.4066,0.113,9.63864,9.63864
612.00,9.63956,25.175055,0.000431,25.107001,-1.4064,0.113,9.63826,9.63826
613.00,9.63948,25.175035,0.000432,25.106967,-1.4064,0.113,9.63784,9.63784
614.00,9.63932,25.175061,0.000433,25.107053,-1.4064,0.113,9.63764,9.63764
615.00,9.63920,25.175122,0.000435,25.107112,-1.4062,0.113,9.63687,9.63687
616.00,9.63900,25.175096,0.000434,25.107128,-1.4060,0.113,9.63728,9.63728
617.00,9.63899,25.175104,0.000436,25.107118,-1.4059,0.113,9.63800,9.63800
618.00,9.63882,25.175064,0.000435,25.107080,-1.4056,0.113,9.63819,9.63819
619.00,9.63858,25.175040,0.000433,25.107019,-1.4054,0.113,9.63872,9.63872
620.00,9.63867,25.174977,0.000431,25.106961,-1.4054,0.113,9.63992,9.63992
621.00,9.63877,25.175036,0.000434,25.106968,-1.4053,0.113,9.64139,9.64139
622.00,9.63915,25.175152,0.000432,25.107018,-1.4051,0.113,9.64269,9.64269
623.00,9.63963,25.175308,0.000432,25.107061,-1.4048,0.113,9.64412,9.64412
624.00,9.64005,25.175449,0.000431,25.107058,-1.4045,0.113,9.64551,9.64551
625.00,9.64052,25.175610,0.000430,25.107059,-1.4041,0.114,9.64618,9.64618
626.00,9.64081,25.175702,0.000431,25.107069,-1.4036,0.114,9.64635,9.64635
627.00,9.64117,25.175767,0.000431,25.107081,-1.4034,0.114,9.64677,9.64677
628.00,9.64161,25.175747,0.000431,25.107084,-1.4032,0.114,9.64686,9.64686
629.00,9.64190,25.175770,0.000430,25.107109,-1.4030,0.114,9.64637,9.64637
630.00,9.64220,25.175733,0.000428,25.107103,-1.4027,0.114,9.64591,9.64591
631.00,9.64269,25.175682,0.000427,25.107056,-1.4023,0.114,9.64570,9.64570
632.00,9.64297,25.175736,0.000426,25.107072,-1.4018,0.114,9.64513,9.64513
633.00,9.64327,25.175912,0.000424,25.107132,-1.4013,0.114,9.64459,9.64459
634.00,9.64357,25.175946,0.000425,25.107092,-1.4009,0.115,9.64431,9.64431
635.00,9.64381,25.175961,0.000426,25.107015,-1.4006,0.115,9.64377,9.64377
636.00,9.64388,25.176066,0.000428,25.107092,-1.4007,0.115,9.64178,9.64178
637.00,9.64367,25.176090,0.000433,25.107082,-1.4008,0.115,9.63970,9.63970
638.00,9.64338,25.176035,0.000438,25.107018,-1.4009,0.115,9.63730,9.63730
639.00,9.64321,25.176089,0.000441,25.107039,-1.4008,0.114,9.63618,9.63618
640.00,9.64310,25.176156,0.000443,25.107096,-1.4008,0.114,9.63638,9.63638
641.00,9.64297,25.176196,0.000439,25.107051,-1.4007,0.115,9.63767,9.63767
642.00,9.64275,25.176193,0.000437,25.106997,-1.4007,0.115,9.63899,9.63899
643.00,9.64232,25.176282,0.000436,25.107043,-1.4005,0.115,9.64022,9.64022
644.00,9.64183,25.176245,0.000433,25.107047,-1.4003,0.115,9.64004,9.64004
645.00,9.64103,25.176383,0.000433,25.107131,-1.4003,0.115,9.64019,9.64019
646.00,9.64049,25.176464,0.000437,25.107187,-1.4001,0.115,9.64111,9.64111
647.00,9.64020,25.176467,0.000433,25.107167,-1.3999,0.115,9.64246,9.64246
648.00,9.64032,25.176441,0.000428,25.107143,-1.3998,0.116,9.64466,9.64466
649.00,9.63975,25.176521,0.000431,25.107163,-1.3997,0.116,9.64701,9.64701
650.00,9.64007,25.176448,0.000430,25.107095,-1.3995,0.116,9.64790,9.64790
651.00,9.64115,25.176372,0.000429,25.107040,-1.3994,0.116,9.64697,9.64697
652.00,9.64159,25.176412,0.000434,25.107093,-1.3993,0.116,9.64528,9.64528
653.00,9.64150,25.176444,0.000436,25.107097,-1.3991,0.116,9.64221,9.64221
654.00,9.64226,25.176465,0.000434,25.107047,-1.3991,0.116,9.63620,9.63620
655.00,9.64350,25.176564,0.000435,25.107028,-1.3988,0.116,9.62611,9.62611
656.00,9.64401,25.176643,0.000432,25.106959,-1.3986,0.116,9.60848,9.60848
657.00,9.64472,25.176697,0.000430,25.106907,-1.3985,0.116,9.58141,9.58141
658.00,9.64663,25.176763,0.000429,25.106920,-1.3984,0.116,9.54531,9.54531
659.00,9.64721,25.176774,0.000431,25.106920,-1.3984,0.116,9.50345,9.50345
660.00,9.64584,25.176844,0.000430,25.107009,-1.3983,0.116,9.46218,9.46218
@5,2.0001,4.0, 660.000999999989 
661.00,9.64241,25.176922,0.000430,25.107074,-1.3982,0.117,9.42821,9.42821
662.00,9.63994,25.177014,0.000427,25.107095,-1.3981,0.117,9.40533,9.40533
663.00,9.63371,25.177063,0.000430,25.107087,-1.3979,0.117,9.39385,9.39385
664.00,9.61896,25.177143,0.000428,25.107111,-1.3976,0.117,9.39398,9.39398
665.00,9.59557,25.177143,0.000427,25.107058,-1.3974,0.117,9.40071,9.40071
666.00,9.55396,25.177066,0.000428,25.107026,-1.3972,0.117,9.41045,9.41045
667.00,9.50446,25.176930,0.000430,25.106973,-1.3969,0.117,9.42133,9.42133
668.00,9.45338,25.176850,0.000425,25.106909,-1.3966,0.117,9.43273,9.43273
669.00,9.40991,25.176862,0.000425,25.106920,-1.3964,0.117,9.44380,9.44380
670.00,9.38955,25.176825,0.000425,25.106872,-1.3962,0.117,9.45499,9.45499
671.00,9.38437,25.176932,0.000425,25.106876,-1.3961,0.118,9.46664,9.46664
672.00,9.39001,25.177042,0.000426,25.106900,-1.3958,0.118,9.47824,9.47824
673.00,9.39604,25.177118,0.000428,25.106858,-1.3954,0.118,9.49037,9.49037
674.00,9.41034,25.177095,0.000425,25.106783,-1.3950,0.118,9.50217,9.50217
675.00,9.42291,25.177161,0.000423,25.106752,-1.3945,0.118,9.51275,9.51275
676.00,9.43301,25.177199,0.000424,25.106778,-1.3944,0.118,9.52319,9.52319
677.00,9.44431,25.177216,0.000423,25.106768,-1.3943,0.118,9.53312,9.53312
678.00,9.45304,25.177219,0.000421,25.106761,-1.3943,0.119,9.54221,9.54221
679.00,9.46571,25.177285,0.000423,25.106812,-1.3942,0.119,9.55015,9.55015
680.00,9.47892,25.177290,0.000428,25.106908,-1.3942,0.119,9.55892,9.55892
681.00,9.49110,25.177309,0.000428,25.106936,-1.3939,0.119,9.56733,9.56733
682.00,9.50247,25.177392,0.000431,25.106993,-1.3936,0.119,9.57513,9.57513
683.00,9.51361,25.177490,0.000434,25.107026,-1.3934,0.118,9.58234,9.58234
684.00,9.52454,25.177490,0.000435,25.106960,-1.3933,0.118,9.59001,9.59001
685.00,9.53201,25.177561,0.000433,25.106954,-1.3932,0.118,9.59621,9.59621
686.00,9.54327,25.177630,0.000434,25.106973,-1.3930,0.119,9.60118,9.60118
687.00,9.55215,25.177573,0.000430,25.106938,-1.3928,0.119,9.60518,9.60518
688.00,9.55909,25.177652,0.000431,25.107088,-1.3928,0.119,9.60884,9.60884
689.00,9.56442,25.177684,0.000430,25.107123,-1.3927,0.119,9.61218,9.61218
690.00,9.57556,25.177715,0.000429,25.107117,-1.3927,0.120,9.61495,9.61495
691.00,9.58551,25.177714,0.000430,25.107030,-1.3927,0.120,9.61723,9.61723
692.00,9.59114,25.177816,0.000428,25.107064,-1.3926,0.120,9.61999,9.61999
693.00,9.59627,25.177818,0.000427,25.107037,-1.3922,0.120,9.62291,9.62291
694.00,9.60104,25.177929,0.000428,25.107134,-1.3917,0.120,9.62415,9.62415
695.00,9.60450,25.177954,0.000427,25.107146,-1.3911,0.120,9.62634,9.62634
696.00,9.60786,25.177973,0.000425,25.107134,-1.3909,0.120,9.62859,9.62859
697.00,9.61067,25.177951,0.000427,25.107077,-1.3907,0.120,9.63018,9.63018
698.00,9.61328,25.177971,0.000431,25.107004,-1.3906,0.120,9.63141,9.63141
699.00,9.61624,25.177969,0.000436,25.106938,-1.3904,0.120,9.63277,9.63277
700.00,9.61851,25.177948,0.000438,25.106950,-1.3904,0.120,9.63387,9.63387
701.00,9.62039,25.178009,0.000441,25.107057,-1.3901,0.120,9.63461,9.63461
702.00,9.62249,25.178069,0.000441,25.107082,-1.3901,0.120,9.63614,9.63614
703.00,9.62442,25.178079,0.000438,25.107107,-1.3902,0.120,9.63733,9.63733
704.00,9.62622,25.178094,0.000435,25.107096,-1.3904,0.120,9.63821,9.63821
705.00,9.62804,25.178139,0.000433,25.107055,-1.3907,0.121,9.63885,9.63885
706.00,9.62971,25.178028,0.000427,25.106960,-1.3908,0.121,9.64039,9.64039
707.00,9.63129,25.178049,0.000427,25.106972,-1.3906,0.121,9.64192,9.64192
708.00,9.63292,25.178125,0.000427,25.106995,-1.3904,0.121,9.64357,9.64357
709.00,9.63454,25.178148,0.000426,25.106983,-1.3903,0.121,9.64556,9.64556
710.00,9.63607,25.178231,0.000425,25.107025,-1.3899,0.121,9.64677,9.64677
711.00,9.63737,25.178372,0.000426,25.107101,-1.3896,0.121,9.64680,9.64680
712.00,9.63836,25.178399,0.000425,25.107109,-1.3893,0.121,9.64572,9.64572
713.00,9.63967,25.178366,0.000428,25.107090,-1.3890,0.121,9.64455,9.64455
714.00,9.64072,25.178382,0.000429,25.107100,-1.3886,0.121,9.64383,9.64383
715.00,9.64191,25.178400,0.000434,25.107123,-1.3883,0.121,9.64313,9.64313
716.00,9.64263,25.178402,0.000435,25.107079,-1.3883,0.121,9.64283,9.64283
717.00,9.64265,25.178443,0.000438,25.107070,-1.3882,0.121,9.64354,9.64354
718.00,9.64269,25.178522,0.000437,25.107074,-1.3881,0.121,9.64403,9.64403
719.00,9.64296,25.178601,0.000436,25.107110,-1.3881,0.121,9.64390,9.64390
720.00,9.64298,25.178658,0.000432,25.107114,-1.3881,0.122,9.64336,9.64336
721.00,9.64302,25.178763,0.000432,25.107167,-1.3878,0.122,9.64206,9.64206
722.00,9.64291,25.178827,0.000430,25.107180,-1.3875,0.122,9.64038,9.64038
723.00,9.64298,25.178845,0.000429,25.107194,-1.3873,0.122,9.64016,9.64016
724.00,9.64323,25.178840,0.000429,25.107145,-1.3870,0.122,9.64013,9.64013
725.00,9.64333,25.178837,0.000433,25.107055,-1.3867,0.122,9.64000,9.64000
726.00,9.64325,25.178840,0.000434,25.106992,-1.3866,0.122,9.64099,9.64099
727.00,9.64281,25.178851,0.000434,25.106997,-1.3865,0.122,9.64265,9.64265
728.00,9.64227,25.178911,0.000434,25.107013,-1.3865,0.122,9.64310,9.64310
729.00,9.64193,25.178915,0.000432,25.107048,-1.3865,0.122,9.64385,9.64385
730.00,9.64220,25.178988,0.000430,25.107146,-1.3864,0.123,9.64589,9.64589
731.00,9.64240,25.179005,0.000428,25.107101,-1.3861,0.123,9.64786,9.64786
732.00,9.64303,25.179111,0.000428,25.107102,-1.3859,0.123,9.64848,9.64848
733.00,9.64375,25.179179,0.000429,25.107110,-1.3856,0.123,9.64840,9.64840
734.00,9.64394,25.179315,0.000430,25.107150,-1.3853,0.123,9.64822,9.64822
735.00,9.64402,25.179272,0.000429,25.107040,-1.3852,0.123,9.64794,9.64794
736.00,9.64415,25.179267,0.000429,25.107115,-1.3852,0.123,9.64697,9.64697
737.00,9.64426,25.179251,0.000430,25.107137,-1.3852,0.123,9.64598,9.64598
738.00,9.64438,25.179223,0.000430,25.107099,-1.3851,0.123,9.64628,9.64628
739.00,9.64470,25.179218,0.000432,25.107089,-1.3849,0.123,9.64760,9.64760
740.00,9.64520,25.179289,0.000431,25.107082,-1.3846,0.124,9.64810,9.64810
741.00,9.64605,25.179306,0.000432,25.106999,-1.3844,0.124,9.64915,9.64915
742.00,9.64658,25.179327,0.000432,25.106963,-1.3839,0.124,9.65061,9.65061
743.00,9.64705,25.179418,0.000434,25.107004,-1.3836,0.124,9.65109,9.65109
744.00,9.64729,25.179444,0.000435,25.106968,-1.3834,0.124,9.64990,9.64990
745.00,9.64772,25.179542,0.000438,25.107097,-1.3833,0.124,9.64940,9.64940
746.00,9.64826,25.179646,0.000440,25.107162,-1.3830,0.124,9.64799,9.64799
747.00,9.64844,25.179693,0.000439,25.107177,-1.3829,0.124,9.64660,9.64660
748.00,9.64815,25.179618,0.000434,25.107127,-1.3828,0.124,9.64577,9.64577
749.00,9.64797,25.179615,0.000434,25.107109,-1.3828,0.124,9.64498,9.64498
750.00,9.64768,25.179623,0.000431,25.107081,-1.3829,0.124,9.64373,9.64373
751.00,9.64712,25.179615,0.000433,25.107047,-1.3830,0.124,9.64336,9.64336
752.00,9.64668,25.179600,0.000435,25.107022,-1.3831,0.124,9.64281,9.64281
753.00,9.64649,25.179635,0.000433,25.106963,-1.3831,0.124,9.64245,9.64245
754.00,9.64636,25.179617,0.000431,25.106881,-1.3830,0.124,9.64286,9.64286
755.00,9.64626,25.179639,0.000429,25.106865,-1.3828,0.125,9.64366,9.64366
756.00,9.64623,25.179676,0.000427,25.106891,-1.3828,0.125,9.64430,9.64430
757.00,9.64622,25.179754,0.000423,25.106925,-1.3826,0.125,9.64542,9.64542
758.00,9.64649,25.179866,0.000424,25.107004,-1.3824,0.125,9.64674,9.64674
759.00,9.64637,25.179983,0.000424,25.107066,-1.3822,0.126,9.64711,9.64711
760.00,9.64612,25.180002,0.000426,25.107024,-1.3819,0.126,9.64727,9.64727
761.00,9.64594,25.180095,0.000427,25.107039,-1.3816,0.126,9.64777,9.64777
762.00,9.64578,25.180089,0.000430,25.106956,-1.3813,0.126,9.64785,9.64785
763.00,9.64573,25.180057,0.000434,25.106893,-1.3812,0.125,9.64834,9.64834
764.00,9.64607,25.180078,0.000439,25.106907,-1.3808,0.125,9.64996,9.64996
765.00,9.64630,25.180047,0.000437,25.106857,-1.3804,0.125,9.65083,9.65083
766.00,9.64665,25.180089,0.000436,25.106846,-1.3798,0.126,9.65233,9.65233
767.00,9.64730,25.180098,0.000434,25.106820,-1.3795,0.126,9.65425,9.65425
768.00,9.64778,25.180190,0.000432,25.106892,-1.3793,0.126,9.65445,9.65445
769.00,9.64825,25.180203,0.000428,25.106919,-1.3791,0.126,9.65424,9.65424
770.00,9.64889,25.180294,0.000430,25.107017,-1.3791,0.126,9.65500,9.65500
771.00,9.64955,25.180286,0.000433,25.107006,-1.3793,0.126,9.65459,9.65459
772.00,9.65028,25.180342,0.000435,25.107072,-1.3792,0.126,9.65464,9.65464
773.00,9.65083,25.180384,0.000438,25.107095,-1.3791,0.126,9.65407,9.65407
774.00,9.65102,25.180457,0.000443,25.107159,-1.3792,0.126,9.65328,9.65328
775.00,9.65150,25.180491,0.000442,25.107109,-1.3792,0.126,9.65243,9.65243
776.00,9.65201,25.180560,0.000441,25.107123,-1.3792,0.126,9.65206,9.65206
777.00,9.65237,25.180702,0.000442,25.107158,-1.3793,0.126,9.65116,9.65116
778.00,9.65232,25.180709,0.000440,25.107088,-1.3793,0.126,9.65160,9.65160
779.00,9.65244,25.180711,0.000437,25.107034,-1.3791,0.127,9.65218,9.65218
780.00,9.65276,25.180809,0.000436,25.107101,-1.3789,0.127,9.65245,9.65245
781.00,9.65315,25.180718,0.000427,25.107011,-1.3788,0.127,9.65319,9.65319
782.00,9.65321,25.180670,0.000430,25.106991,-1.3785,0.127,9.65419,9.65419
783.00,9.65326,25.180712,0.000429,25.107032,-1.3782,0.127,9.65487,9.65487
784.00,9.65293,25.180775,0.000429,25.107029,-1.3781,0.127,9.65509,9.65509
785.00,9.65311,25.180783,0.000432,25.107027,-1.3781,0.127,9.65597,9.65597
786.00,9.65347,25.180846,0.000439,25.107080,-1.3778,0.127,9.65548,9.65548
787.00,9.65358,25.180990,0.000438,25.107204,-1.3775,0.127,9.65360,9.65360
788.00,9.65328,25.180956,0.000438,25.107161,-1.3773,0.127,9.65215,9.65215
789.00,9.65313,25.180986,0.000442,25.107162,-1.3770,0.127,9.65173,9.65173
790.00,9.65300,25.181024,0.000442,25.107150,-1.3767,0.127,9.65112,9.65112
791.00,9.65275,25.181100,0.000438,25.107169,-1.3765,0.128,9.65122,9.65122
792.00,9.65279,25.180969,0.000434,25.106979,-1.3762,0.128,9.65202,9.65202
793.00,9.65292,25.180972,0.000431,25.106938,-1.3760,0.128,9.65286,9.65286
794.00,9.65303,25.181041,0.000427,25.106944,-1.3758,0.128,9.65363,9.65363
795.00,9.65326,25.180991,0.000425,25.106863,-1.3755,0.128,9.65370,9.65370
796.00,9.65337,25.180970,0.000426,25.106830,-1.3754,0.128,9.65375,9.65375
797.00,9.65341,25.181052,0.000426,25.106928,-1.3756,0.128,9.65394,9.65394
798.00,9.65355,25.181166,0.000426,25.106977,-1.3757,0.129,9.65329,9.65329
799.00,9.65333,25.181172,0.000424,25.106976,-1.3759,0.129,9.65190,9.65190
800.00,9.65292,25.181313,0.000425,25.107071,-1.3763,0.129,9.65031,9.65031
801.00,9.65263,25.181466,0.000429,25.107148,-1.3764,0.129,9.64962,9.64962
802.00,9.65219,25.181496,0.000430,25.107102,-1.3762,0.129,9.64981,9.64981
803.00,9.65184,25.181456,0.000430,25.107003,-1.3760,0.129,9.64906,9.64906
804.00,9.65158,25.181467,0.000430,25.106992,-1.3758,0.129,9.64785,9.64785
805.00,9.65191,25.181411,0.000430,25.106964,-1.3755,0.129,9.64250,9.64250
806.00,9.65182,25.181372,0.000428,25.106939,-1.3753,0.129,9.62943,9.62943
807.00,9.65149,25.181373,0.000430,25.106934,-1.3751,0.129,9.60720,9.60720
808.00,9.65073,25.181449,0.000431,25.107013,-1.3749,0.129,9.57732,9.57732
809.00,9.64930,25.181478,0.000432,25.106995,-1.3747,0.129,9.54098,9.54098
810.00,9.64804,25.181507,0.000434,25.106906,-1.3747,0.129,9.50431,9.50431
@6,2.0001,4.0, 810.042999999991 
811.00,9.65062,25.181535,0.000433,25.106878,-1.3746,0.129,9.47361,9.47361
812.00,9.65242,25.181623,0.000431,25.106898,-1.3747,0.130,9.45081,9.45081
813.00,9.64677,25.181733,0.000434,25.107000,-1.3745,0.129,9.43937,9.43937
814.00,9.64123,25.181712,0.000435,25.106972,-1.3742,0.129,9.43666,9.43666
815.00,9.61906,25.181710,0.000434,25.107024,-1.3739,0.130,9.44068,9.44068
816.00,9.58521,25.181712,0.000435,25.107042,-1.3735,0.130,9.44694,9.44694
817.00,9.54336,25.181705,0.000432,25.107069,-1.3733,0.130,9.45548,9.45548
818.00,9.49742,25.181710,0.000432,25.107061,-1.3732,0.130,9.46256,9.46256
819.00,9.46006,25.181734,0.000430,25.107078,-1.3733,0.130,9.46893,9.46893
820.00,9.43588,25.181792,0.000431,25.107114,-1.3733,0.130,9.47488,9.47488
821.00,9.43166,25.181821,0.000429,25.107061,-1.3732,0.131,9.48176,9.48176
822.00,9.42982,25.181856,0.000432,25.107004,-1.3731,0.131,9.48851,9.48851
823.00,9.43974,25.181940,0.000430,25.107030,-1.3726,0.131,9.49707,9.49707
824.00,9.44652,25.182018,0.000433,25.107049,-1.3724,0.131,9.50605,9.50605
825.00,9.45575,25.182016,0.000431,25.106981,-1.3723,0.131,9.51516,9.51516
826.00,9.46296,25.182087,0.000432,25.107062,-1.3721,0.131,9.52348,9.52348
827.00,9.47225,25.182099,0.000433,25.107062,-1.3719,0.131,9.53129,9.53129
828.00,9.47537,25.182054,0.000434,25.106980,-1.3718,0.131,9.53846,9.53846
829.00,9.47821,25.182048,0.000432,25.106888,-1.3717,0.131,9.54599,9.54599
830.00,9.48575,25.182120,0.000431,25.106881,-1.3717,0.131,9.55333,9.55333
831.00,9.49729,25.182235,0.000428,25.106972,-1.3718,0.131,9.56097,9.56097
832.00,9.50603,25.182260,0.000426,25.106927,-1.3717,0.131,9.56868,9.56868
833.00,9.51807,25.182275,0.000424,25.106867,-1.3715,0.132,9.57641,9.57641
834.00,9.52317,25.182337,0.000426,25.106951,-1.3711,0.132,9.58297,9.58297
835.00,9.53118,25.182404,0.000431,25.106974,-1.3707,0.132,9.59048,9.59048
836.00,9.53895,25.182382,0.000432,25.106858,-1.3703,0.131,9.59617,9.59617
837.00,9.54505,25.182451,0.000433,25.106901,-1.3700,0.131,9.60150,9.60150
838.00,9.55400,25.182424,0.000433,25.106881,-1.3700,0.132,9.60643,9.60643
839.00,9.56074,25.182439,0.000431,25.106888,-1.3702,0.132,9.61189,9.61189
840.00,9.56783,25.182443,0.000427,25.106901,-1.3704,0.132,9.61569,9.61569
841.00,9.57721,25.182443,0.000427,25.106928,-1.3704,0.132,9.61906,9.61906
842.00,9.58358,25.182427,0.000427,25.106932,-1.3703,0.132,9.62198,9.62198
843.00,9.59197,25.182605,0.000429,25.107066,-1.3702,0.132,9.62432,9.62432
844.00,9.59454,25.182679,0.000427,25.107045,-1.3701,0.132,9.62649,9.62649
845.00,9.60189,25.182770,0.000430,25.106992,-1.3700,0.132,9.62813,9.62813
846.00,9.60643,25.182904,0.000432,25.107001,-1.3701,0.133,9.63082,9.63082
847.00,9.61158,25.183051,0.000435,25.107039,-1.3703,0.133,9.63292,9.63292
848.00,9.61568,25.183037,0.000433,25.106939,-1.3703,0.133,9.63457,9.63457
849.00,9.61864,25.183106,0.000436,25.106966,-1.3701,0.133,9.63610,9.63610
850.00,9.62105,25.183144,0.000436,25.107032,-1.3699,0.133,9.63792,9.63792
851.00,9.62352,25.183132,0.000436,25.107010,-1.3696,0.133,9.63839,9.63839
852.00,9.62567,25.183205,0.000436,25.107055,-1.3694,0.133,9.63982,9.63982
853.00,9.62762,25.183211,0.000433,25.107041,-1.3692,0.133,9.64153,9.64153
854.00,9.62927,25.183228,0.000431,25.106991,-1.3692,0.133,9.64251,9.64251
855.00,9.63094,25.183207,0.000429,25.106973,-1.3690,0.133,9.64261,9.64261
856.00,9.63225,25.183286,0.000426,25.106983,-1.3687,0.133,9.64380,9.64380
857.00,9.63397,25.183323,0.000423,25.106899,-1.3685,0.133,9.64472,9.64472
858.00,9.63562,25.183516,0.000426,25.107013,-1.3683,0.133,9.64443,9.64443
859.00,9.63697,25.183634,0.000427,25.107033,-1.3679,0.133,9.64437,9.64437
860.00,9.63790,25.183728,0.000427,25.107009,-1.3674,0.134,9.64503,9.64503
861.00,9.63891,25.183718,0.000429,25.106986,-1.3672,0.133,9.64480,9.64480
862.00,9.64029,25.183706,0.000432,25.107053,-1.3670,0.133,9.64383,9.64383
863.00,9.64128,25.183585,0.000432,25.106951,-1.3669,0.134,9.64381,9.64381
864.00,9.64154,25.183503,0.000431,25.106924,-1.3669,0.134,9.64311,9.64311
865.00,9.64173,25.183437,0.000431,25.106880,-1.3672,0.134,9.64190,9.64190
866.00,9.64200,25.183396,0.000430,25.106860,-1.3673,0.134,9.64185,9.64185
867.00,9.64253,25.183462,0.000428,25.106872,-1.3672,0.134,9.64276,9.64276
868.00,9.64292,25.183585,0.000432,25.106959,-1.3669,0.134,9.64256,9.64256
869.00,9.64315,25.183639,0.000434,25.106961,-1.3666,0.134,9.64308,9.64308
870.00,9.64339,25.183699,0.000434,25.106998,-1.3663,0.134,9.64453,9.64453
871.00,9.64367,25.183761,0.000435,25.106997,-1.3660,0.134,9.64495,9.64495
872.00,9.64395,25.183789,0.000434,25.106979,-1.3659,0.134,9.64479,9.64479
873.00,9.64394,25.183712,0.000432,25.106914,-1.3658,0.134,9.64451,9.64451
874.00,9.64399,25.183777,0.000432,25.107003,-1.3659,0.135,9.64416,9.64416
875.00,9.64381,25.183887,0.000431,25.107047,-1.3658,0.135,9.64285,9.64285
876.00,9.64351,25.183960,0.000431,25.107079,-1.3657,0.135,9.64295,9.64295
877.00,9.64350,25.183965,0.000433,25.106994,-1.3655,0.135,9.64320,9.64320
878.00,9.64385,25.184143,0.000434,25.107060,-1.3654,0.135,9.64527,9.64527
879.00,9.64426,25.184201,0.000434,25.107026,-1.3651,0.135,9.64737,9.64737
880.00,9.64451,25.184323,0.000441,25.107094,-1.3649,0.135,9.64961,9.64961
881.00,9.64475,25.184384,0.000440,25.107041,-1.3648,0.135,9.65052,9.65052
882.00,9.64511,25.184430,0.000439,25.107068,-1.3647,0.135,9.65087,9.65087
883.00,9.64560,25.184390,0.000438,25.106993,-1.3645,0.135,9.64939,9.64939
884.00,9.64601,25.184431,0.000437,25.106965,-1.3644,0.135,9.64813,9.64813
885.00,9.64636,25.184387,0.000432,25.106931,-1.3642,0.136,9.64687,9.64687
886.00,9.64673,25.184324,0.000428,25.106921,-1.3638,0.136,9.64582,9.64582
887.00,9.64688,25.184302,0.000424,25.106892,-1.3634,0.136,9.64502,9.64502
888.00,9.64669,25.184349,0.000422,25.106905,-1.3630,0.136,9.64478,9.64478
889.00,9.64646,25.184450,0.000422,25.106963,-1.3628,0.136,9.64475,9.64475
890.00,9.64622,25.184549,0.000421,25.106928,-1.3628,0.136,9.64515,9.64515
891.00,9.64616,25.184700,0.000424,25.107010,-1.3628,0.136,9.64497,9.64497
892.00,9.64611,25.184860,0.000428,25.107075,-1.3630,0.136,9.64550,9.64550
893.00,9.64631,25.184872,0.000426,25.107066,-1.3633,0.137,9.64665,9.64665
894.00,9.64677,25.184786,0.000426,25.106982,-1.3631,0.137,9.64775,9.64775
895.00,9.64728,25.184741,0.000427,25.106973,-1.3629,0.137,9.64891,9.64891
896.00,9.64793,25.184768,0.000431,25.106942,-1.3626,0.137,9.65095,9.65095
897.00,9.64819,25.184715,0.000433,25.106911,-1.3624,0.137,9.65171,9.65171
898.00,9.64826,25.184730,0.000435,25.106874,-1.3622,0.137,9.65184,9.65184
899.00,9.64812,25.184810,0.000436,25.106921,-1.3622,0.137,9.65167,9.65167
900.00,9.64797,25.184795,0.000432,25.106879,-1.3623,0.137,9.65039,9.65039
901.00,9.64773,25.184755,0.000429,25.106851,-1.3623,0.137,9.64893,9.64893
902.00,9.64765,25.184768,0.000425,25.106854,-1.3620,0.137,9.64971,9.64971
903.00,9.64797,25.184902,0.000426,25.106927,-1.3619,0.137,9.65027,9.65027
904.00,9.64854,25.184935,0.000429,25.106927,-1.3618,0.137,9.65051,9.65051
905.00,9.64884,25.185040,0.000432,25.106989,-1.3615,0.137,9.65158,9.65158
906.00,9.64916,25.185151,0.000433,25.107040,-1.3615,0.137,9.65223,9.65223
907.00,9.64932,25.185150,0.000437,25.107036,-1.3617,0.137,9.65085,9.65085
908.00,9.64961,25.185086,0.000439,25.107019,-1.3617,0.137,9.64995,9.64995
909.00,9.65007,25.185007,0.000435,25.106941,-1.3615,0.137,9.64929,9.64929
910.00,9.65051,25.185010,0.000436,25.106940,-1.3613,0.137,9.64875,9.64875
911.00,9.65046,25.185004,0.000433,25.106930,-1.3612,0.137,9.64846,9.64846
912.00,9.65038,25.185089,0.000430,25.106937,-1.3610,0.138,9.64938,9.64938
913.00,9.65036,25.185138,0.000427,25.106914,-1.3610,0.138,9.65029,9.65029
914.00,9.65056,25.185290,0.000429,25.107034,-1.3612,0.138,9.65067,9.65067
915.00,9.65048,25.185297,0.000431,25.107059,-1.3613,0.138,9.65101,9.65101
916.00,9.65042,25.185287,0.000434,25.107071,-1.3613,0.138,9.65208,9.65208
917.00,9.65045,25.185290,0.000435,25.107098,-1.3612,0.138,9.65196,9.65196
918.00,9.65056,25.185304,0.000435,25.107105,-1.3608,0.138,9.65212,9.65212
919.00,9.65074,25.185353,0.000433,25.107068,-1.3604,0.138,9.65274,9.65274
920.00,9.65097,25.185458,0.000426,25.107000,-1.3601,0.138,9.65330,9.65330
921.00,9.65138,25.185571,0.000424,25.107008,-1.3598,0.139,9.65356,9.65356
922.00,9.65160,25.185653,0.000424,25.106929,-1.3599,0.139,9.65453,9.65453
923.00,9.65173,25.185750,0.000426,25.106957,-1.3601,0.139,9.65490,9.65490
924.00,9.65196,25.185768,0.000424,25.106936,-1.3603,0.139,9.65558,9.65558
925.00,9.65225,25.185762,0.000432,25.106971,-1.3602,0.139,9.65650,9.65650
926.00,9.65255,25.185758,0.000433,25.106940,-1.3603,0.139,9.65669,9.65669
927.00,9.65291,25.185750,0.000434,25.107012,-1.3600,0.139,9.65662,9.65662
928.00,9.65335,25.185750,0.000432,25.106977,-1.3598,0.139,9.65688,9.65688
929.00,9.65376,25.185753,0.000434,25.106946,-1.3597,0.139,9.65695,9.65695
930.00,9.65415,25.185783,0.000428,25.106923,-1.3594,0.139,9.65645,9.65645
931.00,9.65456,25.185873,0.000428,25.106940,-1.3591,0.139,9.65649,9.65649
932.00,9.65481,25.185930,0.000427,25.106954,-1.3589,0.140,9.65647,9.65647
933.00,9.65494,25.186051,0.000429,25.107056,-1.3587,0.140,9.65630,9.65630
934.00,9.65517,25.186037,0.000429,25.107101,-1.3586,0.140,9.65604,9.65604
935.00,9.65544,25.186007,0.000428,25.107087,-1.3585,0.140,9.65584,9.65584
936.00,9.65558,25.185992,0.000427,25.107072,-1.3586,0.140,9.65593,9.65593
937.00,9.65574,25.186052,0.000427,25.107043,-1.3587,0.140,9.65545,9.65545
938.00,9.65578,25.186047,0.000424,25.107012,-1.3588,0.140,9.65512,9.65512
939.00,9.65587,25.186131,0.000426,25.107037,-1.3588,0.140,9.65552,9.65552
940.00,9.65613,25.186161,0.000427,25.106961,-1.3588,0.140,9.65604,9.65604
941.00,9.65633,25.186133,0.000429,25.106847,-1.3585,0.140,9.65651,9.65651
942.00,9.65635,25.186155,0.000429,25.106836,-1.3582,0.140,9.65641,9.65641
943.00,9.65622,25.186063,0.000432,25.106727,-1.3579,0.140,9.65662,9.65662
944.00,9.65621,25.186121,0.000432,25.106694,-1.3577,0.140,9.65616,9.65616
945.00,9.65613,25.186233,0.000435,25.106801,-1.3577,0.140,9.65629,9.65629
946.00,9.65621,25.186355,0.000433,25.106886,-1.3575,0.140,9.65615,9.65615
947.00,9.65630,25.186413,0.000433,25.106943,-1.3573,0.141,9.65692,9.65692
948.00,9.65635,25.186498,0.000432,25.107014,-1.3572,0.141,9.65742,9.65742
949.00,9.65632,25.186591,0.000430,25.107096,-1.3571,0.141,9.65700,9.65700
950.00,9.65631,25.186586,0.000427,25.107062,-1.3570,0.141,9.65621,9.65621
951.00,9.65610,25.186590,0.000427,25.107109,-1.3570,0.141,9.65557,9.65557
952.00,9.65608,25.186509,0.000423,25.106999,-1.3570,0.141,9.65474,9.65474
953.00,9.65617,25.186591,0.000423,25.107001,-1.3568,0.141,9.65300,9.65300
954.00,9.65610,25.186594,0.000426,25.106942,-1.3568,0.141,9.65202,9.65202
955.00,9.65631,25.186579,0.000428,25.106879,-1.3569,0.141,9.64759,9.64759
956.00,9.65607,25.186586,0.000428,25.106856,-1.3568,0.141,9.63696,9.63696
957.00,9.65600,25.186606,0.000431,25.106865,-1.3566,0.141,9.62027,9.62027
958.00,9.65627,25.186594,0.000428,25.106859,-1.3564,0.142,9.59705,9.59705
959.00,9.65549,25.186548,0.000426,25.106833,-1.3561,0.142,9.56689,9.56689
960.00,9.65432,25.186650,0.000426,25.106926,-1.3557,0.142,9.53610,9.53610
@7,2.0001,4.0, 960.081999999995 
961.00,9.65509,25.186699,0.000427,25.106888,-1.3554,0.142,9.50978,9.50978
962.00,9.65323,25.186829,0.000429,25.106950,-1.3554,0.142,9.48938,9.48938
963.00,9.64954,25.186916,0.000435,25.106969,-1.3552,0.142,9.47691,9.47691
964.00,9.64787,25.186936,0.000434,25.106915,-1.3550,0.142,9.47264,9.47264
965.00,9.63167,25.186945,0.000437,25.106903,-1.3550,0.142,9.47420,9.47420
966.00,9.60219,25.186916,0.000437,25.106926,-1.3549,0.142,9.47902,9.47902
967.00,9.57010,25.186962,0.000436,25.106928,-1.3547,0.142,9.48497,9.48497
968.00,9.53292,25.186935,0.000436,25.106902,-1.3547,0.142,9.49052,9.49052
969.00,9.49763,25.186985,0.000437,25.106933,-1.3545,0.142,9.49507,9.49507
970.00,9.47791,25.186998,0.000433,25.106938,-1.3543,0.142,9.49762,9.49762
971.00,9.47061,25.187082,0.000433,25.106957,-1.3541,0.142,9.49895,9.49895
972.00,9.46830,25.187131,0.000433,25.107003,-1.3539,0.143,9.50069,9.50069
973.00,9.47050,25.187143,0.000433,25.106986,-1.3535,0.143,9.50387,9.50387
974.00,9.47613,25.187179,0.000435,25.106971,-1.3533,0.143,9.50827,9.50827
975.00,9.48570,25.187221,0.000436,25.106956,-1.3529,0.143,9.51397,9.51397
976.00,9.49463,25.187230,0.000435,25.106915,-1.3526,0.143,9.52046,9.52046
977.00,9.49784,25.187208,0.000434,25.106797,-1.3525,0.143,9.52770,9.52770
978.00,9.49832,25.187270,0.000430,25.106808,-1.3524,0.143,9.53444,9.53444
979.00,9.49883,25.187322,0.000429,25.106831,-1.3523,0.143,9.54091,9.54091
980.00,9.49842,25.187340,0.000427,25.106821,-1.3523,0.143,9.54678,9.54678
981.00,9.50128,25.187406,0.000429,25.106882,-1.3523,0.143,9.55233,9.55233
982.00,9.50677,25.187443,0.000432,25.106930,-1.3523,0.143,9.55699,9.55699
983.00,9.51419,25.187487,0.000433,25.106916,-1.3524,0.144,9.56300,9.56300
984.00,9.52077,25.187567,0.000433,25.106987,-1.3525,0.144,9.56909,9.56909
985.00,9.52687,25.187667,0.000435,25.107019,-1.3525,0.144,9.57595,9.57595
986.00,9.53367,25.187745,0.000433,25.107039,-1.3524,0.144,9.58348,9.58348
987.00,9.54293,25.187782,0.000435,25.107003,-1.3523,0.144,9.59029,9.59029
988.00,9.54794,25.187827,0.000435,25.106994,-1.3520,0.144,9.59589,9.59589
989.00,9.55219,25.187807,0.000432,25.106895,-1.3517,0.144,9.60075,9.60075
990.00,9.55691,25.187828,0.000430,25.106893,-1.3513,0.144,9.60534,9.60534
991.00,9.56086,25.187830,0.000430,25.106857,-1.3511,0.144,9.60851,9.60851
992.00,9.56636,25.187858,0.000425,25.106861,-1.3511,0.144,9.61160,9.61160
993.00,9.57789,25.187881,0.000428,25.106906,-1.3512,0.144,9.61380,9.61380
994.00,9.58353,25.187896,0.000431,25.106919,-1.3514,0.144,9.61637,9.61637
995.00,9.59084,25.187874,0.000428,25.106860,-1.3514,0.144,9.61801,9.61801
996.00,9.59719,25.187865,0.000425,25.106842,-1.3513,0.145,9.61991,9.61991
997.00,9.60107,25.187922,0.000428,25.106868,-1.3510,0.145,9.62348,9.62348
998.00,9.60480,25.187970,0.000427,25.106879,-1.3508,0.145,9.62748,9.62748
999.00,9.60751,25.188025,0.000427,25.106855,-1.3507,0.145,9.63141,9.63141
1000.00,9.61000,25.188117,0.000433,25.106931,-1.3509,0.145,9.63537,9.63537
1001.00,9.61276,25.188246,0.000438,25.107028,-1.3510,0.145,9.63855,9.63855
1002.00,9.61623,25.188237,0.000434,25.107051,-1.3510,0.145,9.64071,9.64071
1003.00,9.61926,25.188293,0.000431,25.107095,-1.3510,0.145,9.64211,9.64211
1004.00,9.62203,25.188269,0.000431,25.107116,-1.3509,0.145,9.64316,9.64316
1005.00,9.62441,25.188282,0.000433,25.107099,-1.3506,0.145,9.64417,9.64417
1006.00,9.62748,25.188236,0.000432,25.107010,-1.3504,0.145,9.64533,9.64533
1007.00,9.63148,25.188160,0.000430,25.106887,-1.3503,0.145,9.64558,9.64558
1008.00,9.63499,25.188168,0.000430,25.106811,-1.3502,0.145,9.64590,9.64590
1009.00,9.63709,25.188275,0.000430,25.106818,-1.3502,0.145,9.64627,9.64627
1010.00,9.63879,25.188270,0.000424,25.106749,-1.3502,0.146,9.64687,9.64687
1011.00,9.64009,25.188292,0.000423,25.106736,-1.3502,0.146,9.64770,9.64770
1012.00,9.64098,25.188572,0.000428,25.106910,-1.3502,0.146,9.64852,9.64852
1013.00,9.64199,25.188517,0.000429,25.106847,-1.3500,0.146,9.64915,9.64915
1014.00,9.64287,25.188608,0.000430,25.106891,-1.3500,0.146,9.64956,9.64956
1015.00,9.64355,25.188778,0.000433,25.107021,-1.3499,0.146,9.64963,9.64963
1016.00,9.64465,25.188911,0.000436,25.107097,-1.3497,0.146,9.64969,9.64969
1017.00,9.64578,25.188906,0.000435,25.107090,-1.3494,0.146,9.65002,9.65002
1018.00,9.64655,25.189146,0.000440,25.107272,-1.3490,0.146,9.65063,9.65063
1019.00,9.64719,25.189149,0.000440,25.107302,-1.3487,0.146,9.65066,9.65066
1020.00,9.64772,25.189027,0.000435,25.107152,-1.3484,0.146,9.65147,9.65147
1021.00,9.64840,25.189035,0.000434,25.107122,-1.3483,0.146,9.65211,9.65211
1022.00,9.64896,25.189000,0.000431,25.107052,-1.3480,0.146,9.65265,9.65265
1023.00,9.64946,25.188909,0.000426,25.106882,-1.3477,0.147,9.65327,9.65327
1024.00,9.64999,25.188922,0.000422,25.106764,-1.3474,0.147,9.65421,9.65421
1025.00,9.65033,25.188990,0.000425,25.106788,-1.3472,0.147,9.65408,9.65408
1026.00,9.65080,25.189070,0.000427,25.106870,-1.3467,0.147,9.65483,9.65483
1027.00,9.65141,25.189088,0.000430,25.106872,-1.3463,0.147,9.65571,9.65571
1028.00,9.65200,25.189032,0.000433,25.106897,-1.3460,0.147,9.65632,9.65632
1029.00,9.65268,25.188979,0.000434,25.106934,-1.3456,0.147,9.65719,9.65719
1030.00,9.65306,25.188937,0.000432,25.106909,-1.3453,0.147,9.65776,9.65776
1031.00,9.65342,25.188885,0.000430,25.106795,-1.3454,0.147,9.65789,9.65789
1032.00,9.65389,25.188914,0.000429,25.106786,-1.3456,0.147,9.65825,9.65825
1033.00,9.65442,25.188956,0.000427,25.106783,-1.3458,0.147,9.65843,9.65843
1034.00,9.65486,25.189085,0.000425,25.106787,-1.3459,0.148,9.65813,9.65813
1035.00,9.65518,25.189217,0.000426,25.106836,-1.3458,0.148,9.65792,9.65792
1036.00,9.65546,25.189260,0.000428,25.106845,-1.3456,0.148,9.65770,9.65770
1037.00,9.65591,25.189323,0.000428,25.106844,-1.3453,0.148,9.65628,9.65628
1038.00,9.65592,25.189490,0.000432,25.106888,-1.3450,0.148,9.65546,9.65546
1039.00,9.65595,25.189525,0.000435,25.106910,-1.3447,0.148,9.65472,9.65472
1040.00,9.65606,25.189512,0.000432,25.106901,-1.3446,0.148,9.65467,9.65467
1041.00,9.65630,25.189497,0.000430,25.106825,-1.3445,0.148,9.65539,9.65539
1042.00,9.65655,25.189483,0.000427,25.106812,-1.3443,0.148,9.65634,9.65634
1043.00,9.65663,25.189358,0.000425,25.106768,-1.3442,0.148,9.65616,9.65616
1044.00,9.65662,25.189287,0.000428,25.106778,-1.3442,0.148,9.65664,9.65664
1045.00,9.65676,25.189348,0.000433,25.106827,-1.3442,0.148,9.65699,9.65699
1046.00,9.65673,25.189357,0.000435,25.106893,-1.3442,0.148,9.65550,9.65550
1047.00,9.65652,25.189421,0.000436,25.106935,-1.3442,0.148,9.65507,9.65507
1048.00,9.65633,25.189578,0.000440,25.106995,-1.3443,0.148,9.65620,9.65620
1049.00,9.65640,25.189691,0.000439,25.106982,-1.3442,0.148,9.65596,9.65596
1050.00,9.65639,25.189763,0.000437,25.106962,-1.3442,0.148,9.65660,9.65660
1051.00,9.65623,25.189827,0.000436,25.106911,-1.3440,0.149,9.65770,9.65770
1052.00,9.65626,25.189898,0.000439,25.106945,-1.3436,0.148,9.65713,9.65713
1053.00,9.65607,25.189865,0.000436,25.106923,-1.3433,0.149,9.65496,9.65496
1054.00,9.65558,25.189829,0.000435,25.106898,-1.3431,0.149,9.65447,9.65447
1055.00,9.65541,25.189835,0.000432,25.106920,-1.3431,0.149,9.65357,9.65357
1056.00,9.65543,25.189898,0.000432,25.106977,-1.3432,0.149,9.65306,9.65306
1057.00,9.65547,25.189898,0.000427,25.106956,-1.3435,0.149,9.65354,9.65354
1058.00,9.65562,25.190030,0.000430,25.107016,-1.3438,0.150,9.65523,9.65523
1059.00,9.65556,25.190142,0.000434,25.106995,-1.3439,0.149,9.65644,9.65644
1060.00,9.65528,25.190259,0.000440,25.106988,-1.3438,0.149,9.65642,9.65642
1061.00,9.65524,25.190299,0.000438,25.106975,-1.3433,0.149,9.65687,9.65687
1062.00,9.65535,25.190342,0.000440,25.106952,-1.3429,0.149,9.65781,9.65781
1063.00,9.65563,25.190302,0.000437,25.106881,-1.3426,0.149,9.65842,9.65842
1064.00,9.65591,25.190275,0.000432,25.106904,-1.3423,0.150,9.65874,9.65874
1065.00,9.65637,25.190246,0.000430,25.106938,-1.3422,0.150,9.65876,9.65876
1066.00,9.65639,25.190266,0.000431,25.106970,-1.3423,0.150,9.65767,9.65767
1067.00,9.65634,25.190303,0.000435,25.107031,-1.3424,0.150,9.65681,9.65681
1068.00,9.65625,25.190380,0.000436,25.107076,-1.3424,0.150,9.65608,9.65608
1069.00,9.65622,25.190489,0.000440,25.107143,-1.3422,0.150,9.65543,9.65543
1070.00,9.65627,25.190507,0.000440,25.107095,-1.3418,0.150,9.65614,9.65614
1071.00,9.65610,25.190491,0.000438,25.107009,-1.3415,0.150,9.65635,9.65635
1072.00,9.65604,25.190561,0.000440,25.106971,-1.3412,0.150,9.65616,9.65616
1073.00,9.65647,25.190529,0.000437,25.106916,-1.3410,0.150,9.65586,9.65586
1074.00,9.65677,25.190499,0.000434,25.106897,-1.3410,0.150,9.65575,9.65575
1075.00,9.65672,25.190477,0.000431,25.106878,-1.3411,0.150,9.65491,9.65491
1076.00,9.65667,25.190547,0.000429,25.106918,-1.3408,0.151,9.65480,9.65480
1077.00,9.65649,25.190489,0.000424,25.106865,-1.3407,0.151,9.65523,9.65523
1078.00,9.65651,25.190598,0.000425,25.106872,-1.3407,0.151,9.65566,9.65566
1079.00,9.65655,25.190695,0.000430,25.106880,-1.3405,0.151,9.65648,9.65648
1080.00,9.65665,25.190793,0.000435,25.106955,-1.3405,0.151,9.65664,9.65664
1081.00,9.65655,25.190780,0.000436,25.106921,-1.3406,0.151,9.65725,9.65725
1082.00,9.65647,25.190883,0.000437,25.106993,-1.3403,0.151,9.65750,9.65750
1083.00,9.65632,25.190812,0.000436,25.107010,-1.3401,0.151,9.65721,9.65721
1084.00,9.65605,25.190865,0.000431,25.107010,-1.3398,0.151,9.65604,9.65604
1085.00,9.65584,25.190785,0.000428,25.106884,-1.3395,0.151,9.65518,9.65518
1086.00,9.65563,25.190963,0.000432,25.107049,-1.3396,0.151,9.65413,9.65413
1087.00,9.65562,25.190917,0.000433,25.107018,-1.3397,0.151,9.65333,9.65333
1088.00,9.65552,25.191004,0.000433,25.107047,-1.3399,0.151,9.65225,9.65225
1089.00,9.65516,25.190956,0.000436,25.106984,-1.3400,0.151,9.65123,9.65123
1090.00,9.65477,25.191109,0.000436,25.107069,-1.3400,0.152,9.65200,9.65200
1091.00,9.65465,25.191060,0.000430,25.106985,-1.3398,0.152,9.65225,9.65225
1092.00,9.65457,25.191143,0.000425,25.107025,-1.3397,0.152,9.65206,9.65206
1093.00,9.65448,25.191204,0.000426,25.107009,-1.3396,0.152,9.65252,9.65252
1094.00,9.65436,25.191232,0.000425,25.107060,-1.3396,0.152,9.65319,9.65319
1095.00,9.65422,25.191249,0.000426,25.107079,-1.3395,0.152,9.65311,9.65311
1096.00,9.65440,25.191234,0.000429,25.107102,-1.3394,0.152,9.65448,9.65448
1097.00,9.65459,25.191238,0.000432,25.107064,-1.3393,0.152,9.65576,9.65576
1098.00,9.65471,25.191174,0.000429,25.107042,-1.3391,0.152,9.65686,9.65686
1099.00,9.65472,25.191248,0.000431,25.107047,-1.3391,0.152,9.65822,9.65822
1100.00,9.65469,25.191292,0.000430,25.107043,-1.3391,0.153,9.65867,9.65867
1101.00,9.65475,25.191326,0.000430,25.106978,-1.3392,0.152,9.65819,9.65819
1102.00,9.65464,25.191357,0.000431,25.106984,-1.3394,0.153,9.65810,9.65810
1103.00,9.65458,25.191459,0.000433,25.107013,-1.3394,0.153,9.65734,9.65734
1104.00,9.65495,25.191485,0.000429,25.106990,-1.3393,0.153,9.65451,9.65451
1105.00,9.65542,25.191458,0.000430,25.106914,-1.3391,0.153,9.64962,9.64962
1106.00,9.65606,25.191530,0.000430,25.106936,-1.3389,0.153,9.64078,9.64078
1107.00,9.65670,25.191584,0.000428,25.106918,-1.3387,0.153,9.62596,9.62596
1108.00,9.65779,25.191596,0.000430,25.106870,-1.3386,0.153,9.60550,9.60550
1109.00,9.65826,25.191642,0.000433,25.106907,-1.3383,0.153,9.58141,9.58141
1110.00,9.65767,25.191746,0.000435,25.106947,-1.3379,0.153,9.55656,9.55656
@8,2.0001,4.0, 1110.015 
1111.00,9.65730,25.191834,0.000436,25.106966,-1.3377,0.153,9.53402,9.53402
1112.00,9.65816,25.191901,0.000440,25.106973,-1.3374,0.153,9.51752,9.51752
1113.00,9.65420,25.192035,0.000442,25.107061,-1.3371,0.153,9.50912,9.50912
1114.00,9.64516,25.192042,0.000439,25.106988,-1.3370,0.153,9.50824,9.50824
1115.00,9.63226,25.192062,0.000437,25.107008,-1.3370,0.154,9.51036,9.51036
1116.00,9.61276,25.192081,0.000438,25.106974,-1.3369,0.154,9.51465,9.51465
1117.00,9.58494,25.192148,0.000435,25.106986,-1.3368,0.154,9.51860,9.51860
1118.00,9.55213,25.192101,0.000431,25.106919,-1.3367,0.154,9.52116,9.52116
1119.00,9.52499,25.192234,0.000433,25.107019,-1.3367,0.154,9.52288,9.52288
1120.00,9.50811,25.192308,0.000432,25.107045,-1.3368,0.154,9.52472,9.52472
1121.00,9.50028,25.192349,0.000430,25.107091,-1.3370,0.154,9.52647,9.52647
1122.00,9.50258,25.192397,0.000432,25.107106,-1.3370,0.154,9.52808,9.52808
1123.00,9.51016,25.192417,0.000434,25.107078,-1.3370,0.154,9.53007,9.53007
1124.00,9.52021,25.192370,0.000433,25.106980,-1.3368,0.154,9.53141,9.53141
1125.00,9.51867,25.192308,0.000437,25.106907,-1.3366,0.154,9.53353,9.53353
1126.00,9.52158,25.192281,0.000440,25.106808,-1.3362,0.154,9.53599,9.53599
1127.00,9.52226,25.192175,0.000435,25.106703,-1.3362,0.154,9.53991,9.53991
1128.00,9.52304,25.192218,0.000435,25.106727,-1.3359,0.154,9.54426,9.54426
1129.00,9.52883,25.192252,0.000435,25.106780,-1.3359,0.154,9.54873,9.54873
1130.00,9.52790,25.192277,0.000434,25.106790,-1.3360,0.155,9.55381,9.55381
1131.00,9.53029,25.192233,0.000431,25.106794,-1.3362,0.155,9.55918,9.55918
1132.00,9.53034,25.192344,0.000435,25.106903,-1.3361,0.155,9.56407,9.56407
1133.00,9.53289,25.192353,0.000431,25.106878,-1.3362,0.155,9.56867,9.56867
1134.00,9.53567,25.192362,0.000431,25.106854,-1.3361,0.155,9.57269,9.57269
1135.00,9.53840,25.192455,0.000428,25.106855,-1.3358,0.155,9.57640,9.57640
1136.00,9.54283,25.192602,0.000427,25.106911,-1.3355,0.155,9.57922,9.57922
1137.00,9.54904,25.192560,0.000424,25.106838,-1.3352,0.156,9.58184,9.58184
1138.00,9.55457,25.192548,0.000429,25.106855,-1.3349,0.155,9.58492,9.58492
1139.00,9.55894,25.192525,0.000429,25.106800,-1.3348,0.156,9.58830,9.58830
1140.00,9.56404,25.192524,0.000432,25.106822,-1.3349,0.155,9.59183,9.59183
1141.00,9.56883,25.192482,0.000430,25.106817,-1.3349,0.156,9.59637,9.59637
1142.00,9.57234,25.192558,0.000432,25.106866,-1.3350,0.156,9.60113,9.60113
1143.00,9.57548,25.192557,0.000430,25.106797,-1.3348,0.156,9.60562,9.60562
1144.00,9.57896,25.192667,0.000430,25.106887,-1.3347,0.156,9.60944,9.60944
1145.00,9.58241,25.192689,0.000431,25.106851,-1.3344,0.156,9.61218,9.61218
1146.00,9.58563,25.192705,0.000432,25.106776,-1.3343,0.156,9.61552,9.61552
1147.00,9.58939,25.192805,0.000430,25.106845,-1.3341,0.156,9.61825,9.61825
1148.00,9.59298,25.192877,0.000424,25.106887,-1.3339,0.156,9.62031,9.62031
1149.00,9.59667,25.192843,0.000420,25.106853,-1.3337,0.156,9.62259,9.62259
1150.00,9.60105,25.192837,0.000418,25.106849,-1.3339,0.156,9.62555,9.62555
1151.00,9.60588,25.192929,0.000419,25.107000,-1.3339,0.157,9.62632,9.62632
1152.00,9.60956,25.193004,0.000421,25.106970,-1.3339,0.157,9.62717,9.62717
1153.00,9.61200,25.193108,0.000428,25.107008,-1.3340,0.156,9.62931,9.62931
1154.00,9.61499,25.193216,0.000433,25.107048,-1.3341,0.156,9.63219,9.63219
1155.00,9.61735,25.193416,0.000435,25.107165,-1.3340,0.157,9.63495,9.63495
1156.00,9.62004,25.193430,0.000433,25.107082,-1.3338,0.157,9.63755,9.63755
1157.00,9.62175,25.193342,0.000431,25.106992,-1.3338,0.157,9.63989,9.63989
1158.00,9.62420,25.193346,0.000425,25.106983,-1.3337,0.157,9.64159,9.64159
1159.00,9.62656,25.193406,0.000425,25.107020,-1.3338,0.157,9.64313,9.64313
1160.00,9.62866,25.193231,0.000424,25.106865,-1.3334,0.157,9.64453,9.64453
1161.00,9.63112,25.193316,0.000427,25.106850,-1.3332,0.157,9.64733,9.64733
1162.00,9.63278,25.193438,0.000430,25.106916,-1.3330,0.157,9.64984,9.64984
1163.00,9.63474,25.193573,0.000435,25.107013,-1.3329,0.157,9.65080,9.65080
1164.00,9.63656,25.193515,0.000434,25.106934,-1.3327,0.158,9.65231,9.65231
1165.00,9.63877,25.193666,0.000438,25.107026,-1.3327,0.158,9.65328,9.65328
1166.00,9.64096,25.193670,0.000437,25.107076,-1.3329,0.158,9.65330,9.65330
1167.00,9.64254,25.193603,0.000434,25.107029,-1.3329,0.158,9.65328,9.65328
1168.00,9.64443,25.193579,0.000435,25.106956,-1.3329,0.158,9.65399,9.65399
1169.00,9.64629,25.193620,0.000433,25.106951,-1.3330,0.158,9.65361,9.65361
1170.00,9.64746,25.193610,0.000430,25.106922,-1.3331,0.158,9.65351,9.65351
1171.00,9.64814,25.193667,0.000430,25.106947,-1.3330,0.158,9.65375,9.65375
1172.00,9.64885,25.193769,0.000431,25.107014,-1.3329,0.158,9.65446,9.65446
1173.00,9.64989,25.193755,0.000428,25.106956,-1.3329,0.158,9.65523,9.65523
1174.00,9.65098,25.193889,0.000432,25.106974,-1.3328,0.158,9.65692,9.65692
1175.00,9.65206,25.193974,0.000432,25.107009,-1.3326,0.158,9.65848,9.65848
1176.00,9.65314,25.193994,0.000432,25.106951,-1.3324,0.159,9.65950,9.65950
1177.00,9.65392,25.194040,0.000435,25.106908,-1.3322,0.159,9.66004,9.66004
1178.00,9.65483,25.194051,0.000437,25.106945,-1.3319,0.159,9.66077,9.66077
1179.00,9.65553,25.194004,0.000435,25.106982,-1.3316,0.159,9.66063,9.66063
1180.00,9.65620,25.194027,0.000435,25.107002,-1.3314,0.159,9.66102,9.66102
1181.00,9.65690,25.193919,0.000436,25.106959,-1.3314,0.159,9.66225,9.66225
1182.00,9.65742,25.193824,0.000436,25.106972,-1.3312,0.159,9.66292,9.66292
1183.00,9.65808,25.193878,0.000436,25.107004,-1.3310,0.159,9.66416,9.66416
1184.00,9.65883,25.193903,0.000436,25.107001,-1.3310,0.159,9.66541,9.66541
1185.00,9.65940,25.193850,0.000435,25.106968,-1.3310,0.159,9.66575,9.66575
1186.00,9.65987,25.194005,0.000435,25.107016,-1.3309,0.159,9.66465,9.66465
1187.00,9.66020,25.194154,0.000437,25.107022,-1.3308,0.159,9.66415,9.66415
1188.00,9.66061,25.194131,0.000436,25.106949,-1.3307,0.159,9.66320,9.66320
1189.00,9.66111,25.194168,0.000433,25.106888,-1.3306,0.160,9.66265,9.66265
1190.00,9.66176,25.194297,0.000435,25.106901,-1.3304,0.160,9.66320,9.66320
1191.00,9.66246,25.194373,0.000439,25.106898,-1.3304,0.159,9.66486,9.66486
1192.00,9.66312,25.194359,0.000437,25.106869,-1.3304,0.160,9.66621,9.66621
1193.00,9.66345,25.194465,0.000435,25.106888,-1.3304,0.160,9.66664,9.66664
1194.00,9.66390,25.194526,0.000441,25.106923,-1.3305,0.160,9.66657,9.66657
1195.00,9.66419,25.194645,0.000442,25.106968,-1.3304,0.160,9.66577,9.66577
1196.00,9.66437,25.194596,0.000436,25.106929,-1.3303,0.160,9.66503,9.66503
1197.00,9.66447,25.194621,0.000438,25.106926,-1.3302,0.160,9.66482,9.66482
1198.00,9.66482,25.194593,0.000438,25.106962,-1.3301,0.160,9.66555,9.66555
1199.00,9.66489,25.194626,0.000437,25.107010,-1.3297,0.160,9.66640,9.66640
1200.00,9.66511,25.194505,0.000431,25.106985,-1.3295,0.160,9.66678,9.66678
1201.00,9.66542,25.194499,0.000431,25.106984,-1.3292,0.160,9.66677,9.66677
1202.00,9.66539,25.194543,0.000426,25.106992,-1.3288,0.161,9.66678,9.66678
1203.00,9.66539,25.194619,0.000429,25.107016,-1.3287,0.161,9.66594,9.66594
1204.00,9.66524,25.194605,0.000427,25.106974,-1.3287,0.161,9.66487,9.66487
1205.00,9.66509,25.194702,0.000429,25.107001,-1.3285,0.161,9.66444,9.66444
1206.00,9.66518,25.194747,0.000429,25.107015,-1.3284,0.161,9.66458,9.66458
1207.00,9.66533,25.194640,0.000428,25.106944,-1.3284,0.161,9.66385,9.66385
1208.00,9.66551,25.194617,0.000428,25.106909,-1.3283,0.161,9.66431,9.66431
1209.00,9.66563,25.194568,0.000426,25.106845,-1.3282,0.161,9.66463,9.66463
1210.00,9.66548,25.194486,0.000424,25.106764,-1.3283,0.161,9.66421,9.66421
1211.00,9.66512,25.194467,0.000424,25.106751,-1.3285,0.161,9.66330,9.66330
1212.00,9.66476,25.194670,0.000425,25.106880,-1.3284,0.161,9.66288,9.66288
1213.00,9.66452,25.194672,0.000425,25.106784,-1.3283,0.161,9.66156,9.66156
1214.00,9.66436,25.194849,0.000427,25.106878,-1.3280,0.162,9.66046,9.66046
1215.00,9.66392,25.194982,0.000434,25.106970,-1.3278,0.161,9.66010,9.66010
1216.00,9.66384,25.195017,0.000432,25.106940,-1.3276,0.161,9.66059,9.66059
1217.00,9.66381,25.195064,0.000434,25.106928,-1.3275,0.161,9.66171,9.66171
1218.00,9.66379,25.195266,0.000434,25.107064,-1.3273,0.162,9.66314,9.66314
1219.00,9.66364,25.195319,0.000431,25.107088,-1.3272,0.162,9.66410,9.66410
1220.00,9.66351,25.195346,0.000427,25.107044,-1.3271,0.162,9.66547,9.66547
1221.00,9.66359,25.195449,0.000432,25.107058,-1.3269,0.162,9.66577,9.66577
1222.00,9.66347,25.195440,0.000431,25.107038,-1.3270,0.162,9.66523,9.66523
1223.00,9.66343,25.195376,0.000430,25.106994,-1.3270,0.162,9.66520,9.66520
1224.00,9.66352,25.195360,0.000432,25.106946,-1.3269,0.162,9.66521,9.66521
1225.00,9.66348,25.195404,0.000432,25.106952,-1.3268,0.162,9.66466,9.66466
1226.00,9.66341,25.195511,0.000433,25.107049,-1.3268,0.163,9.66501,9.66501
1227.00,9.66346,25.195580,0.000433,25.107014,-1.3267,0.163,9.66482,9.66482
1228.00,9.66356,25.195627,0.000434,25.106999,-1.3263,0.163,9.66418,9.66418
1229.00,9.66349,25.195674,0.000436,25.106962,-1.3263,0.163,9.66434,9.66434
1230.00,9.66363,25.195695,0.000435,25.106889,-1.3262,0.163,9.66452,9.66452
1231.00,9.66370,25.195664,0.000434,25.106839,-1.3263,0.163,9.66377,9.66377
1232.00,9.66388,25.195871,0.000440,25.107069,-1.3262,0.163,9.66424,9.66424
1233.00,9.66411,25.195892,0.000439,25.107009,-1.3263,0.163,9.66465,9.66465
1234.00,9.66449,25.195912,0.000437,25.107035,-1.3263,0.163,9.66528,9.66528
1235.00,9.66490,25.195945,0.000439,25.107076,-1.3262,0.163,9.66530,9.66530
1236.00,9.66501,25.196046,0.000442,25.107093,-1.3260,0.163,9.66585,9.66585
1237.00,9.66514,25.195800,0.000435,25.106821,-1.3258,0.163,9.66600,9.66600
1238.00,9.66503,25.195795,0.000436,25.106851,-1.3257,0.163,9.66608,9.66608
1239.00,9.66516,25.195841,0.000439,25.106886,-1.3255,0.163,9.66616,9.66616
1240.00,9.66518,25.195817,0.000440,25.106861,-1.3255,0.163,9.66581,9.66581
1241.00,9.66499,25.195808,0.000439,25.106849,-1.3254,0.163,9.66533,9.66533
1242.00,9.66504,25.195915,0.000439,25.106914,-1.3252,0.163,9.66521,9.66521
1243.00,9.66513,25.196014,0.000439,25.106975,-1.3248,0.164,9.66560,9.66560
1244.00,9.66507,25.195901,0.000434,25.106849,-1.3248,0.164,9.66430,9.66430
1245.00,9.66496,25.195915,0.000430,25.106862,-1.3248,0.164,9.66409,9.66409
1246.00,9.66490,25.195951,0.000428,25.106895,-1.3248,0.164,9.66442,9.66442
1247.00,9.66496,25.196030,0.000430,25.106932,-1.3249,0.164,9.66523,9.66523
1248.00,9.66543,25.195999,0.000428,25.106806,-1.3249,0.164,9.66609,9.66609
1249.00,9.66581,25.196213,0.000433,25.106950,-1.3247,0.164,9.66809,9.66809
1250.00,9.66603,25.196324,0.000434,25.106993,-1.3243,0.164,9.66924,9.66924
1251.00,9.66622,25.196340,0.000436,25.106988,-1.3239,0.165,9.67001,9.67001
1252.00,9.66644,25.196240,0.000435,25.106890,-1.3236,0.165,9.67019,9.67019
1253.00,9.66650,25.196243,0.000433,25.106958,-1.3233,0.165,9.66906,9.66906
1254.00,9.66661,25.196198,0.000429,25.106919,-1.3231,0.165,9.66750,9.66750
1255.00,9.66669,25.196278,0.000432,25.106934,-1.3229,0.165,9.66609,9.66609
1256.00,9.66688,25.196344,0.000434,25.106985,-1.3230,0.165,9.66239,9.66239
1257.00,9.66740,25.196530,0.000437,25.107096,-1.3232,0.165,9.65563,9.65563
1258.00,9.66818,25.196644,0.000443,25.107169,-1.3233,0.165,9.64399,9.64399
1259.00,9.66983,25.196693,0.000444,25.107063,-1.3233,0.165,9.62801,9.62801
1260.00,9.66959,25.196606,0.000442,25.106966,-1.3234,0.165,9.60973,9.60973
1261.00,9.66900,25.196640,0.000443,25.106912,-1.3234,0.165,9.59255,9.59255
@9,2.0001,4.0, 1260.056 
1262.00,9.66900,25.196528,0.000442,25.106836,-1.3234,0.165,9.57812,9.57812
1263.00,9.66657,25.196486,0.000437,25.106753,-1.3234,0.165,9.56999,9.56999
1264.00,9.66401,25.196606,0.000440,25.106911,-1.3233,0.165,9.56778,9.56778
1265.00,9.66075,25.196688,0.000441,25.106983,-1.3232,0.165,9.56897,9.56897
1266.00,9.65090,25.196661,0.000440,25.106959,-1.3229,0.165,9.57077,9.57077
1267.00,9.63588,25.196782,0.000438,25.107005,-1.3226,0.165,9.57296,9.57296
1268.00,9.60815,25.196846,0.000439,25.107032,-1.3223,0.165,9.57474,9.57474
1269.00,9.58431,25.196788,0.000438,25.106947,-1.3223,0.165,9.57492,9.57492
1270.00,9.56953,25.196821,0.000434,25.106884,-1.3223,0.166,9.57448,9.57448
1271.00,9.56565,25.196829,0.000434,25.106846,-1.3221,0.166,9.57384,9.57384
1272.00,9.56449,25.196929,0.000437,25.106874,-1.3218,0.166,9.57250,9.57250
1273.00,9.56797,25.196991,0.000439,25.106864,-1.3214,0.166,9.57093,9.57093
1274.00,9.57139,25.197053,0.000438,25.106864,-1.3210,0.166,9.57035,9.57035
1275.00,9.57335,25.197175,0.000442,25.106946,-1.3209,0.166,9.57016,9.57016
1276.00,9.57473,25.197280,0.000443,25.106995,-1.3210,0.166,9.57132,9.57132
1277.00,9.57489,25.197226,0.000440,25.106944,-1.3213,0.166,9.57394,9.57394
1278.00,9.57446,25.197255,0.000439,25.106965,-1.3215,0.166,9.57676,9.57676
1279.00,9.57412,25.197198,0.000439,25.106898,-1.3216,0.166,9.57894,9.57894
1280.00,9.57272,25.197197,0.000436,25.106867,-1.3215,0.166,9.58118,9.58118
1281.00,9.57070,25.197166,0.000432,25.106818,-1.3214,0.166,9.58283,9.58283
1282.00,9.56910,25.197227,0.000427,25.106832,-1.3215,0.166,9.58405,9.58405
1283.00,9.56919,25.197245,0.000426,25.106818,-1.3217,0.166,9.58544,9.58544
1284.00,9.57065,25.197308,0.000427,25.106876,-1.3217,0.167,9.58752,9.58752
1285.00,9.57357,25.197258,0.000424,25.106829,-1.3218,0.167,9.59055,9.59055
1286.00,9.57674,25.197300,0.000425,25.106846,-1.3218,0.167,9.59398,9.59398
1287.00,9.57879,25.197315,0.000430,25.106860,-1.3214,0.167,9.59708,9.59708
1288.00,9.58078,25.197335,0.000429,25.106882,-1.3211,0.167,9.60044,9.60044
1289.00,9.58280,25.197378,0.000427,25.106957,-1.3210,0.167,9.60380,9.60380
1290.00,9.58429,25.197481,0.000428,25.107027,-1.3207,0.167,9.60568,9.60568
1291.00,9.58580,25.197507,0.000429,25.107038,-1.3206,0.167,9.60737,9.60737
1292.00,9.58817,25.197400,0.000426,25.106910,-1.3203,0.168,9.60906,9.60906
1293.00,9.59117,25.197451,0.000430,25.106961,-1.3201,0.167,9.61052,9.61052
1294.00,9.59404,25.197551,0.000435,25.106942,-1.3200,0.167,9.61235,9.61235
1295.00,9.59698,25.197576,0.000440,25.106934,-1.3201,0.167,9.61489,9.61489
1296.00,9.59951,25.197594,0.000438,25.106935,-1.3201,0.167,9.61675,9.61675
1297.00,9.60189,25.197773,0.000439,25.107056,-1.3201,0.167,9.61945,9.61945
1298.00,9.60409,25.197926,0.000441,25.107142,-1.3202,0.167,9.62263,9.62263
1299.00,9.60662,25.197846,0.000438,25.107072,-1.3200,0.168,9.62480,9.62480
1300.00,9.60917,25.197833,0.000437,25.107001,-1.3197,0.168,9.62722,9.62722
1301.00,9.61116,25.197961,0.000444,25.107107,-1.3194,0.168,9.63108,9.63108
1302.00,9.61334,25.197907,0.000447,25.107027,-1.3191,0.168,9.63387,9.63387
1303.00,9.61571,25.197811,0.000442,25.106921,-1.3189,0.168,9.63528,9.63528
1304.00,9.61806,25.197871,0.000440,25.106937,-1.3187,0.168,9.63727,9.63727
1305.00,9.62063,25.197893,0.000438,25.106986,-1.3183,0.168,9.63866,9.63866
1306.00,9.62275,25.197902,0.000435,25.106937,-1.3182,0.168,9.63865,9.63865
1307.00,9.62496,25.197972,0.000435,25.106979,-1.3181,0.168,9.63906,9.63906
1308.00,9.62695,25.197909,0.000435,25.106915,-1.3180,0.169,9.64009,9.64009
1309.00,9.62893,25.197920,0.000436,25.106944,-1.3180,0.168,9.64082,9.64082
1310.00,9.63121,25.197862,0.000435,25.106861,-1.3181,0.168,9.64255,9.64255
1311.00,9.63274,25.197823,0.000433,25.106790,-1.3182,0.168,9.64462,9.64462
1312.00,9.63422,25.197801,0.000432,25.106752,-1.3180,0.169,9.64613,9.64613
1313.00,9.63602,25.197887,0.000432,25.106757,-1.3179,0.169,9.64836,9.64836
1314.00,9.63762,25.197901,0.000430,25.106708,-1.3178,0.169,9.65042,9.65042
1315.00,9.63951,25.197995,0.000433,25.106809,-1.3177,0.169,9.65210,9.65210
1316.00,9.64126,25.198052,0.000432,25.106821,-1.3177,0.169,9.65294,9.65294
1317.00,9.64282,25.198063,0.000429,25.106806,-1.3178,0.169,9.65491,9.65491
1318.00,9.64428,25.198114,0.000429,25.106809,-1.3177,0.169,9.65622,9.65622
1319.00,9.64546,25.198196,0.000432,25.106804,-1.3174,0.169,9.65740,9.65740
1320.00,9.64684,25.198197,0.000431,25.106707,-1.3173,0.169,9.65774,9.65774
1321.00,9.64818,25.198233,0.000433,25.106701,-1.3171,0.169,9.65763,9.65763
1322.00,9.64905,25.198287,0.000435,25.106735,-1.3171,0.170,9.65673,9.65673
1323.00,9.65027,25.198365,0.000434,25.106782,-1.3171,0.170,9.65670,9.65670
1324.00,9.65104,25.198351,0.000429,25.106743,-1.3169,0.170,9.65728,9.65728
1325.00,9.65207,25.198440,0.000429,25.106780,-1.3166,0.170,9.65826,9.65826
1326.00,9.65331,25.198487,0.000428,25.106765,-1.3165,0.170,9.66070,9.66070
1327.00,9.65469,25.198642,0.000427,25.106811,-1.3162,0.170,9.66298,9.66298
1328.00,9.65609,25.198626,0.000423,25.106768,-1.3161,0.170,9.66391,9.66391
1329.00,9.65709,25.198690,0.000423,25.106815,-1.3161,0.171,9.66445,9.66445
1330.00,9.65808,25.198768,0.000426,25.106870,-1.3163,0.171,9.66584,9.66584
1331.00,9.65898,25.198845,0.000430,25.106941,-1.3165,0.171,9.66682,9.66682
1332.00,9.65966,25.198868,0.000433,25.106954,-1.3164,0.171,9.66758,9.66758
1333.00,9.66034,25.198946,0.000441,25.106948,-1.3164,0.170,9.66867,9.66867
1334.00,9.66144,25.198956,0.000444,25.106903,-1.3163,0.170,9.66939,9.66939
1335.00,9.66246,25.198987,0.000442,25.106879,-1.3161,0.170,9.66840,9.66840
1336.00,9.66311,25.198980,0.000438,25.106823,-1.3159,0.171,9.66686,9.66686
1337.00,9.66327,25.199063,0.000435,25.106848,-1.3159,0.171,9.66567,9.66567
1338.00,9.66369,25.199045,0.000430,25.106867,-1.3157,0.171,9.66406,9.66406
1339.00,9.66426,25.199128,0.000431,25.107007,-1.3156,0.171,9.66341,9.66341
1340.00,9.66436,25.199070,0.000430,25.107049,-1.3155,0.171,9.66365,9.66365
1341.00,9.66446,25.199076,0.000433,25.107042,-1.3154,0.171,9.66388,9.66388
1342.00,9.66481,25.198981,0.000438,25.106948,-1.3153,0.171,9.66407,9.66407
1343.00,9.66529,25.199019,0.000440,25.106935,-1.3152,0.171,9.66496,9.66496
1344.00,9.66563,25.199045,0.000439,25.106864,-1.3151,0.171,9.66528,9.66528
1345.00,9.66573,25.199076,0.000439,25.106815,-1.3151,0.171,9.66498,9.66498
1346.00,9.66574,25.199064,0.000436,25.106810,-1.3150,0.171,9.66523,9.66523
1347.00,9.66575,25.199162,0.000433,25.106903,-1.3148,0.171,9.66600,9.66600
1348.00,9.66602,25.199200,0.000433,25.106919,-1.3147,0.171,9.66693,9.66693
1349.00,9.66638,25.199204,0.000433,25.106940,-1.3146,0.172,9.66830,9.66830
1350.00,9.66660,25.199212,0.000431,25.106929,-1.3142,0.172,9.67006,9.67006
1351.00,9.66679,25.199278,0.000432,25.106987,-1.3141,0.172,9.67137,9.67137
1352.00,9.66701,25.199267,0.000433,25.106953,-1.3142,0.172,9.67270,9.67270
1353.00,9.66718,25.199265,0.000432,25.106936,-1.3142,0.172,9.67289,9.67289
1354.00,9.66733,25.199373,0.000434,25.106975,-1.3140,0.172,9.67287,9.67287
1355.00,9.66774,25.199535,0.000438,25.107083,-1.3141,0.172,9.67361,9.67361
1356.00,9.66828,25.199593,0.000437,25.107055,-1.3139,0.172,9.67424,9.67424
1357.00,9.66896,25.199628,0.000437,25.107011,-1.3139,0.172,9.67467,9.67467
1358.00,9.66963,25.199716,0.000439,25.107061,-1.3140,0.172,9.67500,9.67500
1359.00,9.67022,25.199734,0.000438,25.107024,-1.3139,0.172,9.67494,9.67494
1360.00,9.67054,25.199639,0.000439,25.106920,-1.3136,0.172,9.67419,9.67419
1361.00,9.67093,25.199700,0.000442,25.106977,-1.3134,0.172,9.67406,9.67406
1362.00,9.67150,25.199675,0.000440,25.107005,-1.3132,0.173,9.67370,9.67370
1363.00,9.67203,25.199657,0.000438,25.106973,-1.3129,0.173,9.67436,9.67436
1364.00,9.67257,25.199621,0.000439,25.106963,-1.3127,0.173,9.67528,9.67528
1365.00,9.67312,25.199699,0.000441,25.106993,-1.3129,0.173,9.67575,9.67575
1366.00,9.67386,25.199610,0.000439,25.106941,-1.3130,0.173,9.67639,9.67639
1367.00,9.67423,25.199698,0.000441,25.106975,-1.3128,0.173,9.67670,9.67670
1368.00,9.67461,25.199816,0.000444,25.107071,-1.3126,0.173,9.67701,9.67701
1369.00,9.67492,25.199868,0.000444,25.107093,-1.3126,0.173,9.67737,9.67737
1370.00,9.67518,25.199946,0.000442,25.107124,-1.3126,0.173,9.67754,9.67754
1371.00,9.67537,25.200097,0.000445,25.107148,-1.3127,0.173,9.67743,9.67743
1372.00,9.67564,25.200116,0.000444,25.107111,-1.3128,0.173,9.67777,9.67777
1373.00,9.67582,25.200135,0.000442,25.107077,-1.3129,0.173,9.67745,9.67745
1374.00,9.67610,25.200144,0.000440,25.107042,-1.3129,0.173,9.67725,9.67725
1375.00,9.67630,25.200062,0.000439,25.106949,-1.3128,0.173,9.67797,9.67797
1376.00,9.67642,25.200076,0.000440,25.106940,-1.3126,0.173,9.67823,9.67823
1377.00,9.67664,25.200125,0.000443,25.106940,-1.3122,0.173,9.67870,9.67870
1378.00,9.67679,25.200118,0.000442,25.106897,-1.3118,0.173,9.67888,9.67888
1379.00,9.67702,25.200120,0.000444,25.106861,-1.3116,0.173,9.67840,9.67840
1380.00,9.67712,25.200191,0.000445,25.106891,-1.3114,0.173,9.67746,9.67746
1381.00,9.67720,25.200129,0.000440,25.106858,-1.3113,0.174,9.67683,9.67683
1382.00,9.67714,25.200067,0.000437,25.106808,-1.3114,0.174,9.67530,9.67530
1383.00,9.67707,25.200091,0.000437,25.106806,-1.3114,0.174,9.67463,9.67463
1384.00,9.67692,25.200154,0.000435,25.106813,-1.3113,0.174,9.67465,9.67465
1385.00,9.67699,25.200331,0.000432,25.106918,-1.3110,0.174,9.67534,9.67534
1386.00,9.67717,25.200486,0.000433,25.106962,-1.3107,0.174,9.67667,9.67667
1387.00,9.67750,25.200562,0.000434,25.106947,-1.3105,0.175,9.67892,9.67892
1388.00,9.67781,25.200600,0.000432,25.106937,-1.3106,0.175,9.68054,9.68054
1389.00,9.67788,25.200647,0.000432,25.106942,-1.3108,0.175,9.68127,9.68127
1390.00,9.67797,25.200588,0.000429,25.106816,-1.3108,0.175,9.68150,9.68150
1391.00,9.67823,25.200624,0.000427,25.106765,-1.3106,0.175,9.68171,9.68171
1392.00,9.67845,25.200724,0.000428,25.106795,-1.3105,0.175,9.68193,9.68193
1393.00,9.67859,25.200774,0.000428,25.106819,-1.3102,0.175,9.68317,9.68317
1394.00,9.67850,25.200885,0.000430,25.106956,-1.3099,0.175,9.68399,9.68399
1395.00,9.67857,25.200850,0.000430,25.106946,-1.3100,0.175,9.68476,9.68476
1396.00,9.67949,25.200884,0.000434,25.107082,-1.3102,0.175,9.68492,9.68492
1397.00,9.68000,25.200869,0.000430,25.107112,-1.3102,0.175,9.68484,9.68484
1398.00,9.68045,25.200787,0.000429,25.107052,-1.3104,0.175,9.68452,9.68452
1399.00,9.68095,25.200671,0.000428,25.106951,-1.3103,0.175,9.68479,9.68479
1400.00,9.68151,25.200674,0.000431,25.107003,-1.3101,0.175,9.68438,9.68438
1401.00,9.68241,25.200579,0.000430,25.106892,-1.3102,0.175,9.68377,9.68377
1402.00,9.68270,25.200600,0.000432,25.106934,-1.3101,0.175,9.68263,9.68263
1403.00,9.68293,25.200791,0.000436,25.107054,-1.3099,0.176,9.68068,9.68068
1404.00,9.68335,25.200808,0.000435,25.106983,-1.3098,0.176,9.67911,9.67911
1405.00,9.68345,25.200920,0.000434,25.106990,-1.3097,0.176,9.67827,9.67827
1406.00,9.68398,25.201028,0.000432,25.106993,-1.3097,0.176,9.67632,9.67632
1407.00,9.68414,25.201111,0.000429,25.106926,-1.3097,0.176,9.67301,9.67301
1408.00,9.68361,25.201102,0.000425,25.106811,-1.3095,0.176,9.66807,9.66807
1409.00,9.68353,25.201229,0.000425,25.106871,-1.3095,0.176,9.65981,9.65981
1410.00,9.68265,25.201287,0.000425,25.106885,-1.3096,0.177,9.64906,9.64906
1411.00,9.68054,25.201290,0.000426,25.106840,-1.3095,0.176,9.63965,9.63965
@10,2.0001,4.0, 1410.00499999999 
1412.00,9.67893,25.201248,0.000427,25.106768,-1.3094,0.176,9.63264,9.63264
1413.00,9.67793,25.201291,0.000428,25.106818,-1.3094,0.176,9.62939,9.62939
1414.00,9.67705,25.201383,0.000431,25.106899,-1.3094,0.176,9.63033,9.63033
1415.00,9.67644,25.201433,0.000429,25.106884,-1.3093,0.176,9.63459,9.63459
1416.00,9.67058,25.201591,0.000433,25.107009,-1.3092,0.177,9.63849,9.63849
1417.00,9.66219,25.201746,0.000435,25.107127,-1.3091,0.177,9.64184,9.64184
1418.00,9.65200,25.201819,0.000438,25.107136,-1.3089,0.177,9.64318,9.64318
1419.00,9.63628,25.201877,0.000435,25.107139,-1.3088,0.177,9.64251,9.64251
1420.00,9.62475,25.201882,0.000440,25.107160,-1.3085,0.177,9.64086,9.64086
1421.00,9.62427,25.201835,0.000438,25.107121,-1.3083,0.177,9.63964,9.63964
1422.00,9.62887,25.201818,0.000439,25.107096,-1.3081,0.177,9.63813,9.63813
1423.00,9.63541,25.201827,0.000438,25.107084,-1.3079,0.177,9.63737,9.63737
1424.00,9.64041,25.201763,0.000439,25.106997,-1.3078,0.177,9.63731,9.63731
1425.00,9.64174,25.201868,0.000436,25.107024,-1.3076,0.177,9.63754,9.63754
1426.00,9.64139,25.201897,0.000434,25.106994,-1.3071,0.177,9.63681,9.63681
1427.00,9.64037,25.201930,0.000432,25.106994,-1.3069,0.178,9.63600,9.63600
1428.00,9.63985,25.202023,0.000432,25.107043,-1.3065,0.178,9.63536,9.63536
1429.00,9.63946,25.202260,0.000438,25.107185,-1.3063,0.178,9.63510,9.63510
1430.00,9.63910,25.202253,0.000439,25.107148,-1.3061,0.178,9.63469,9.63469
1431.00,9.63867,25.202341,0.000439,25.107161,-1.3061,0.178,9.63546,9.63546
1432.00,9.63804,25.202472,0.000443,25.107212,-1.3059,0.177,9.63664,9.63664
1433.00,9.63751,25.202455,0.000442,25.107143,-1.3058,0.178,9.63740,9.63740
1434.00,9.63699,25.202318,0.000437,25.106967,-1.3057,0.178,9.63783,9.63783
1435.00,9.63658,25.202383,0.000436,25.106999,-1.3056,0.178,9.63740,9.63740
1436.00,9.63639,25.202321,0.000436,25.106930,-1.3053,0.178,9.63718,9.63718
1437.00,9.63654,25.202311,0.000434,25.106910,-1.3052,0.178,9.63713,9.63713
1438.00,9.63667,25.202414,0.000437,25.107004,-1.3050,0.178,9.63743,9.63743
1439.00,9.63652,25.202423,0.000436,25.107006,-1.3048,0.179,9.63775,9.63775
1440.00,9.63636,25.202448,0.000437,25.106989,-1.3048,0.179,9.63861,9.63861
1441.00,9.63645,25.202506,0.000436,25.106990,-1.3050,0.179,9.63911,9.63911
1442.00,9.63671,25.202534,0.000437,25.107000,-1.3051,0.179,9.63981,9.63981
1443.00,9.63700,25.202533,0.000437,25.106948,-1.3051,0.179,9.64014,9.64014
1444.00,9.63742,25.202595,0.000436,25.106953,-1.3052,0.179,9.64094,9.64094
1445.00,9.63776,25.202599,0.000436,25.106945,-1.3051,0.179,9.64185,9.64185
1446.00,9.63821,25.202667,0.000435,25.106991,-1.3048,0.179,9.64326,9.64326
1447.00,9.63871,25.202567,0.000433,25.106930,-1.3044,0.179,9.64378,9.64378
1448.00,9.63925,25.202489,0.000432,25.106861,-1.3043,0.179,9.64397,9.64397
1449.00,9.63963,25.202541,0.000433,25.106927,-1.3043,0.179,9.64402,9.64402
1450.00,9.64008,25.202508,0.000432,25.106913,-1.3046,0.179,9.64453,9.64453
1451.00,9.64047,25.202468,0.000435,25.106871,-1.3049,0.179,9.64553,9.64553
1452.00,9.64101,25.202567,0.000435,25.106878,-1.3052,0.180,9.64709,9.64709
1453.00,9.64174,25.202617,0.000440,25.106866,-1.3052,0.179,9.64921,9.64921
1454.00,9.64258,25.202639,0.000445,25.106832,-1.3050,0.179,9.65109,9.65109
1455.00,9.64341,25.202696,0.000446,25.106798,-1.3047,0.179,9.65203,9.65203
1456.00,9.64439,25.202738,0.000443,25.106805,-1.3043,0.179,9.65198,9.65198
1457.00,9.64532,25.202663,0.000441,25.106718,-1.3041,0.179,9.65189,9.65189
1458.00,9.64627,25.202690,0.000437,25.106738,-1.3039,0.180,9.65082,9.65082
1459.00,9.64695,25.202739,0.000436,25.106777,-1.3039,0.180,9.65055,9.65055
1460.00,9.64760,25.202700,0.000434,25.106698,-1.3040,0.180,9.65071,9.65071
1461.00,9.64797,25.202798,0.000436,25.106638,-1.3041,0.180,9.65089,9.65089
1462.00,9.64852,25.202982,0.000439,25.106693,-1.3042,0.180,9.65140,9.65140
1463.00,9.64890,25.203178,0.000441,25.106769,-1.3042,0.180,9.65302,9.65302
1464.00,9.64949,25.203174,0.000435,25.106668,-1.3041,0.180,9.65519,9.65519
1465.00,9.65009,25.203317,0.000434,25.106749,-1.3039,0.180,9.65698,9.65698
1466.00,9.65109,25.203312,0.000430,25.106874,-1.3037,0.181,9.65882,9.65882
1467.00,9.65229,25.203295,0.000429,25.106924,-1.3035,0.181,9.66014,9.66014
1468.00,9.65323,25.203263,0.000428,25.106943,-1.3033,0.181,9.66053,9.66053
1469.00,9.65399,25.203178,0.000430,25.106945,-1.3030,0.181,9.65957,9.65957
1470.00,9.65453,25.203203,0.000433,25.107017,-1.3029,0.181,9.65940,9.65940
1471.00,9.65477,25.203055,0.000434,25.106817,-1.3027,0.181,9.65898,9.65898
1472.00,9.65532,25.203166,0.000437,25.106869,-1.3026,0.181,9.65773,9.65773
1473.00,9.65588,25.203216,0.000438,25.106865,-1.3025,0.181,9.65806,9.65806
1474.00,9.65624,25.203339,0.000437,25.106930,-1.3026,0.181,9.65851,9.65851
1475.00,9.65635,25.203503,0.000439,25.107007,-1.3026,0.181,9.65833,9.65833
1476.00,9.65684,25.203813,0.000445,25.107245,-1.3027,0.181,9.65842,9.65842
1477.00,9.65734,25.203847,0.000443,25.107193,-1.3028,0.181,9.66010,9.66010
1478.00,9.65784,25.203763,0.000438,25.107070,-1.3029,0.181,9.66088,9.66088
1479.00,9.65855,25.203701,0.000436,25.106960,-1.3029,0.181,9.66162,9.66162
1480.00,9.65931,25.203560,0.000433,25.106803,-1.3028,0.181,9.66248,9.66248
1481.00,9.65990,25.203562,0.000430,25.106795,-1.3028,0.181,9.66431,9.66431
1482.00,9.66006,25.203496,0.000429,25.106777,-1.3029,0.181,9.66595,9.66595
1483.00,9.66060,25.203619,0.000435,25.106881,-1.3029,0.181,9.66746,9.66746
1484.00,9.66126,25.203761,0.000439,25.106969,-1.3026,0.181,9.66868,9.66868
1485.00,9.66178,25.203783,0.000437,25.106913,-1.3024,0.182,9.67061,9.67061
1486.00,9.66238,25.203667,0.000432,25.106738,-1.3022,0.182,9.67156,9.67156
1487.00,9.66313,25.203671,0.000427,25.106711,-1.3019,0.182,9.67197,9.67197
1488.00,9.66395,25.203506,0.000421,25.106528,-1.3017,0.182,9.67176,9.67176
1489.00,9.66485,25.203604,0.000424,25.106562,-1.3015,0.182,9.67184,9.67184
1490.00,9.66594,25.203697,0.000425,25.106656,-1.3011,0.182,9.67176,9.67176
1491.00,9.66687,25.203842,0.000431,25.106803,-1.3009,0.182,9.67172,9.67172
1492.00,9.66745,25.203856,0.000432,25.106720,-1.3008,0.182,9.67126,9.67126
1493.00,9.66798,25.203909,0.000434,25.106750,-1.3007,0.182,9.67133,9.67133
1494.00,9.66832,25.203804,0.000429,25.106657,-1.3010,0.183,9.67156,9.67156
1495.00,9.66888,25.203769,0.000427,25.106707,-1.3013,0.183,9.67212,9.67212
1496.00,9.66969,25.203774,0.000428,25.106736,-1.3015,0.183,9.67182,9.67182
1497.00,9.67015,25.203922,0.000433,25.106870,-1.3014,0.183,9.67255,9.67255
1498.00,9.67073,25.204007,0.000433,25.106877,-1.3015,0.183,9.67308,9.67308
1499.00,9.67126,25.204131,0.000436,25.106971,-1.3012,0.183,9.67364,9.67364
1500.00,9.67182,25.204071,0.000436,25.106799,-1.3008,0.183,9.67335,9.67335
1501.00,9.67217,25.204024,0.000434,25.106682,-1.3006,0.183,9.67439,9.67439
1502.00,9.67248,25.204270,0.000438,25.106946,-1.3004,0.183,9.67583,9.67583
1503.00,9.67296,25.204285,0.000442,25.107041,-1.3002,0.183,9.67714,9.67714
1504.00,9.67352,25.204225,0.000440,25.106992,-1.3003,0.183,9.67816,9.67816
1505.00,9.67394,25.204371,0.000442,25.107073,-1.3004,0.183,9.67899,9.67899
1506.00,9.67413,25.204438,0.000443,25.107129,-1.3002,0.183,9.67982,9.67982
1507.00,9.67463,25.204085,0.000432,25.106771,-1.3002,0.183,9.67971,9.67971
1508.00,9.67499,25.204188,0.000429,25.106733,-1.2999,0.183,9.67920,9.67920
1509.00,9.67543,25.204185,0.000428,25.106647,-1.2998,0.184,9.67945,9.67945
1510.00,9.67587,25.204404,0.000428,25.106830,-1.2997,0.184,9.68088,9.68088
1511.00,9.67646,25.204435,0.000425,25.106784,-1.2997,0.184,9.68151,9.68151
1512.00,9.67719,25.204714,0.000436,25.106996,-1.2999,0.184,9.68187,9.68187
1513.00,9.67781,25.204646,0.000436,25.106912,-1.3000,0.184,9.68217,9.68217
1514.00,9.67834,25.204765,0.000435,25.107042,-1.2999,0.184,9.68184,9.68184
1515.00,9.67845,25.204657,0.000436,25.106915,-1.2997,0.184,9.68052,9.68052
1516.00,9.67852,25.204772,0.000442,25.106978,-1.2995,0.184,9.67904,9.67904
1517.00,9.67881,25.204820,0.000441,25.106937,-1.2992,0.184,9.67828,9.67828
1518.00,9.67909,25.204966,0.000443,25.107070,-1.2989,0.184,9.67856,9.67856
1519.00,9.67958,25.205105,0.000448,25.107121,-1.2987,0.184,9.67980,9.67980
1520.00,9.68016,25.205125,0.000447,25.107092,-1.2987,0.184,9.68090,9.68090
1521.00,9.68050,25.205221,0.000443,25.107112,-1.2987,0.184,9.68209,9.68209
1522.00,9.68057,25.205188,0.000438,25.107057,-1.2990,0.184,9.68257,9.68257
1523.00,9.68062,25.205296,0.000435,25.107079,-1.2993,0.185,9.68255,9.68255
1524.00,9.68068,25.205225,0.000429,25.106987,-1.2995,0.185,9.68214,9.68214
1525.00,9.68095,25.205252,0.000429,25.107027,-1.2998,0.185,9.68209,9.68209
1526.00,9.68108,25.205088,0.000429,25.106917,-1.2997,0.185,9.68221,9.68221
1527.00,9.68132,25.205020,0.000429,25.106850,-1.2994,0.185,9.68237,9.68237
1528.00,9.68139,25.204953,0.000427,25.106760,-1.2993,0.185,9.68310,9.68310
1529.00,9.68150,25.205026,0.000429,25.106756,-1.2992,0.185,9.68328,9.68328
1530.00,9.68144,25.205064,0.000427,25.106722,-1.2990,0.185,9.68348,9.68348
1531.00,9.68169,25.205201,0.000428,25.106772,-1.2986,0.185,9.68360,9.68360
1532.00,9.68172,25.205208,0.000427,25.106751,-1.2984,0.185,9.68371,9.68371
1533.00,9.68180,25.205274,0.000430,25.106807,-1.2980,0.185,9.68317,9.68317
1534.00,9.68193,25.205276,0.000433,25.106828,-1.2976,0.185,9.68322,9.68322
1535.00,9.68227,25.205097,0.000429,25.106642,-1.2975,0.185,9.68330,9.68330
1536.00,9.68267,25.205171,0.000427,25.106667,-1.2975,0.185,9.68373,9.68373
1537.00,9.68301,25.205254,0.000426,25.106705,-1.2975,0.186,9.68397,9.68397
1538.00,9.68330,25.205184,0.000423,25.106604,-1.2974,0.186,9.68468,9.68468
1539.00,9.68332,25.205222,0.000417,25.106583,-1.2974,0.186,9.68470,9.68470
1540.00,9.68340,25.205335,0.000418,25.106660,-1.2969,0.186,9.68519,9.68519
1541.00,9.68367,25.205340,0.000421,25.106673,-1.2967,0.186,9.68570,9.68570
1542.00,9.68395,25.205320,0.000419,25.106592,-1.2966,0.186,9.68659,9.68659
1543.00,9.68435,25.205507,0.000423,25.106714,-1.2964,0.186,9.68732,9.68732
1544.00,9.68469,25.205582,0.000427,25.106713,-1.2962,0.186,9.68785,9.68785
1545.00,9.68493,25.205707,0.000431,25.106735,-1.2964,0.187,9.68843,9.68843
1546.00,9.68522,25.205681,0.000427,25.106652,-1.2965,0.187,9.68816,9.68816
1547.00,9.68532,25.205882,0.000433,25.106743,-1.2966,0.187,9.68729,9.68729
1548.00,9.68546,25.205932,0.000434,25.106765,-1.2966,0.186,9.68694,9.68694
1549.00,9.68558,25.205965,0.000434,25.106803,-1.2965,0.187,9.68685,9.68685
1550.00,9.68577,25.205953,0.000434,25.106800,-1.2966,0.187,9.68680,9.68680
1551.00,9.68614,25.205979,0.000435,25.106820,-1.2964,0.187,9.68789,9.68789
1552.00,9.68654,25.205778,0.000428,25.106697,-1.2962,0.187,9.68879,9.68879
1553.00,9.68699,25.205801,0.000430,25.106705,-1.2960,0.187,9.68910,9.68910
1554.00,9.68726,25.205803,0.000430,25.106644,-1.2960,0.187,9.68778,9.68778
1555.00,9.68765,25.205929,0.000434,25.106701,-1.2956,0.187,9.68507,9.68507
1556.00,9.68800,25.206070,0.000437,25.106776,-1.2956,0.187,9.68181,9.68181
1557.00,9.68803,25.206187,0.000441,25.106900,-1.2956,0.187,9.67867,9.67867
1558.00,9.68794,25.206131,0.000436,25.106817,-1.2957,0.187,9.67419,9.67419
1559.00,9.68793,25.206219,0.000438,25.106899,-1.2958,0.187,9.67033,9.67033
1560.00,9.68934,25.206361,0.000437,25.107017,-1.2956,0.187,9.66704,9.66704
1561.00,9.69102,25.206344,0.000437,25.106960,-1.2954,0.187,9.66364,9.66364
@11,2.0001,4.0, 1560.046 
1562.00,9.68913,25.206324,0.000432,25.106833,-1.2953,0.187,9.66194,9.66194
1563.00,9.68565,25.206293,0.000436,25.106794,-1.2952,0.187,9.66357,9.66357
1564.00,9.68188,25.206250,0.000435,25.106790,-1.2950,0.187,9.66783,9.66783
1565.00,9.67819,25.206148,0.000433,25.106690,-1.2951,0.187,9.67341,9.67341
1566.00,9.67431,25.206118,0.000432,25.106604,-1.2953,0.187,9.68012,9.68012
1567.00,9.67030,25.206246,0.000439,25.106727,-1.2955,0.187,9.68519,9.68519
1568.00,9.66719,25.206445,0.000438,25.106823,-1.2956,0.188,9.68883,9.68883
1569.00,9.66472,25.206544,0.000438,25.106827,-1.2955,0.188,9.69103,9.69103
1570.00,9.66120,25.206583,0.000435,25.106799,-1.2956,0.188,9.69152,9.69152
1571.00,9.66035,25.206796,0.000439,25.107023,-1.2954,0.188,9.69084,9.69084
1572.00,9.66423,25.206867,0.000440,25.107082,-1.2949,0.188,9.69049,9.69049
1573.00,9.67424,25.206937,0.000444,25.107171,-1.2945,0.188,9.68976,9.68976
1574.00,9.68220,25.206985,0.000443,25.107181,-1.2943,0.188,9.68943,9.68943
1575.00,9.68723,25.206948,0.000444,25.107124,-1.2941,0.188,9.68944,9.68944
1576.00,9.68939,25.206714,0.000438,25.106873,-1.2939,0.188,9.68952,9.68952
1577.00,9.69040,25.206731,0.000440,25.106855,-1.2938,0.188,9.69008,9.69008
1578.00,9.69006,25.206499,0.000434,25.106622,-1.2938,0.188,9.69038,9.69038
1579.00,9.68988,25.206517,0.000435,25.106616,-1.2940,0.188,9.68980,9.68980
1580.00,9.68995,25.206708,0.000437,25.106799,-1.2941,0.188,9.68978,9.68978
1581.00,9.68998,25.206784,0.000438,25.106872,-1.2939,0.188,9.68960,9.68960
1582.00,9.68991,25.206843,0.000436,25.106858,-1.2937,0.189,9.68877,9.68877
1583.00,9.68975,25.206961,0.000437,25.106946,-1.2936,0.189,9.68797,9.68797
1584.00,9.68950,25.206981,0.000437,25.106989,-1.2935,0.189,9.68821,9.68821
1585.00,9.68976,25.206879,0.000436,25.106866,-1.2933,0.189,9.68853,9.68853
1586.00,9.68975,25.206956,0.000437,25.106833,-1.2934,0.189,9.68875,9.68875
1587.00,9.68961,25.206917,0.000432,25.106733,-1.2934,0.189,9.68887,9.68887
1588.00,9.68949,25.206937,0.000431,25.106674,-1.2933,0.189,9.68925,9.68925
1589.00,9.68920,25.206906,0.000429,25.106574,-1.2930,0.189,9.68877,9.68877
1590.00,9.68895,25.206948,0.000429,25.106608,-1.2928,0.190,9.68787,9.68787
1591.00,9.68893,25.207039,0.000431,25.106699,-1.2926,0.190,9.68812,9.68812
1592.00,9.68892,25.207104,0.000434,25.106760,-1.2925,0.190,9.68866,9.68866
1593.00,9.68895,25.207103,0.000434,25.106758,-1.2925,0.190,9.68807,9.68807
1594.00,9.68878,25.207169,0.000442,25.106802,-1.2925,0.189,9.68780,9.68780
1595.00,9.68858,25.207135,0.000442,25.106692,-1.2926,0.189,9.68783,9.68783
1596.00,9.68839,25.207152,0.000443,25.106680,-1.2926,0.189,9.68628,9.68628
1597.00,9.68799,25.207259,0.000445,25.106756,-1.2926,0.189,9.68486,9.68486
1598.00,9.68767,25.207469,0.000446,25.106882,-1.2925,0.189,9.68513,9.68513
1599.00,9.68759,25.207507,0.000441,25.106847,-1.2925,0.190,9.68551,9.68551
1600.00,9.68752,25.207694,0.000440,25.107005,-1.2925,0.190,9.68526,9.68526
1601.00,9.68732,25.207729,0.000437,25.106986,-1.2923,0.190,9.68609,9.68609
1602.00,9.68734,25.207662,0.000434,25.106914,-1.2921,0.190,9.68724,9.68724
1603.00,9.68742,25.207641,0.000434,25.106888,-1.2920,0.190,9.68733,9.68733
1604.00,9.68740,25.207668,0.000433,25.106880,-1.2921,0.190,9.68718,9.68718
1605.00,9.68730,25.207635,0.000434,25.106868,-1.2922,0.190,9.68828,9.68828
1606.00,9.68737,25.207694,0.000434,25.106969,-1.2924,0.190,9.68906,9.68906
1607.00,9.68737,25.207743,0.000435,25.106919,-1.2922,0.190,9.68913,9.68913
1608.00,9.68745,25.207705,0.000433,25.106840,-1.2922,0.191,9.69026,9.69026
1609.00,9.68789,25.207666,0.000432,25.106782,-1.2919,0.191,9.69184,9.69184
1610.00,9.68828,25.207697,0.000428,25.106720,-1.2913,0.191,9.69228,9.69228
1611.00,9.68841,25.207727,0.000432,25.106670,-1.2912,0.191,9.69227,9.69227
1612.00,9.68857,25.207829,0.000435,25.106814,-1.2913,0.191,9.69350,9.69350
1613.00,9.68878,25.207894,0.000434,25.106879,-1.2914,0.191,9.69293,9.69293
1614.00,9.68911,25.208088,0.000440,25.107014,-1.2915,0.191,9.69268,9.69268
1615.00,9.68952,25.208122,0.000443,25.107025,-1.2916,0.191,9.69322,9.69322
1616.00,9.69011,25.208093,0.000442,25.106994,-1.2915,0.191,9.69453,9.69453
1617.00,9.69088,25.208031,0.000441,25.106942,-1.2912,0.191,9.69524,9.69524
1618.00,9.69139,25.208092,0.000443,25.106994,-1.2909,0.191,9.69706,9.69706
1619.00,9.69205,25.207977,0.000438,25.106918,-1.2906,0.191,9.69778,9.69778
1620.00,9.69275,25.207895,0.000436,25.106839,-1.2904,0.191,9.69849,9.69849
1621.00,9.69336,25.208042,0.000435,25.106935,-1.2905,0.192,9.69856,9.69856
1622.00,9.69375,25.208085,0.000432,25.106859,-1.2906,0.192,9.69781,9.69781
1623.00,9.69427,25.208089,0.000430,25.106831,-1.2908,0.192,9.69754,9.69754
1624.00,9.69491,25.208066,0.000428,25.106808,-1.2911,0.192,9.69732,9.69732
1625.00,9.69527,25.208161,0.000429,25.106890,-1.2913,0.192,9.69733,9.69733
1626.00,9.69557,25.208207,0.000432,25.106908,-1.2913,0.192,9.69711,9.69711
1627.00,9.69595,25.208178,0.000436,25.106879,-1.2914,0.192,9.69768,9.69768
1628.00,9.69631,25.208040,0.000432,25.106732,-1.2913,0.192,9.69840,9.69840
1629.00,9.69666,25.208155,0.000433,25.106754,-1.2911,0.192,9.69947,9.69947
1630.00,9.69699,25.208276,0.000433,25.106853,-1.2909,0.192,9.69991,9.69991
1631.00,9.69761,25.208113,0.000428,25.106661,-1.2906,0.192,9.70148,9.70148
1632.00,9.69817,25.208130,0.000423,25.106622,-1.2901,0.192,9.70280,9.70280
1633.00,9.69870,25.208310,0.000426,25.106726,-1.2897,0.193,9.70295,9.70295
1634.00,9.69925,25.208261,0.000426,25.106658,-1.2895,0.193,9.70241,9.70241
1635.00,9.69931,25.208203,0.000426,25.106517,-1.2893,0.193,9.70172,9.70172
1636.00,9.69944,25.208084,0.000419,25.106352,-1.2892,0.193,9.70094,9.70094
1637.00,9.69952,25.208123,0.000422,25.106400,-1.2892,0.193,9.69985,9.69985
1638.00,9.69952,25.208185,0.000426,25.106450,-1.2894,0.193,9.69921,9.69921
1639.00,9.69957,25.208376,0.000431,25.106625,-1.2893,0.193,9.69916,9.69916
1640.00,9.69962,25.208569,0.000432,25.106740,-1.2892,0.193,9.69960,9.69960
1641.00,9.69975,25.208745,0.000436,25.106835,-1.2891,0.193,9.69951,9.69951
1642.00,9.70003,25.208767,0.000436,25.106827,-1.2892,0.193,9.70048,9.70048
1643.00,9.70039,25.208739,0.000433,25.106766,-1.2890,0.193,9.70098,9.70098
1644.00,9.70060,25.208601,0.000425,25.106515,-1.2891,0.193,9.70184,9.70184
1645.00,9.70078,25.208675,0.000426,25.106610,-1.2892,0.194,9.70233,9.70233
1646.00,9.70100,25.208891,0.000430,25.106852,-1.2892,0.194,9.70242,9.70242
1647.00,9.70114,25.208949,0.000429,25.106821,-1.2890,0.194,9.70180,9.70180
1648.00,9.70130,25.208952,0.000428,25.106760,-1.2891,0.194,9.70240,9.70240
1649.00,9.70138,25.209110,0.000432,25.106912,-1.2891,0.194,9.70199,9.70199
1650.00,9.70128,25.208965,0.000433,25.106731,-1.2889,0.194,9.70110,9.70110
1651.00,9.70100,25.208926,0.000432,25.106651,-1.2888,0.194,9.70039,9.70039
1652.00,9.70067,25.208997,0.000434,25.106744,-1.2886,0.194,9.70017,9.70017
1653.00,9.70053,25.209124,0.000440,25.106839,-1.2883,0.194,9.69934,9.69934
1654.00,9.70046,25.209134,0.000442,25.106807,-1.2882,0.194,9.69875,9.69875
1655.00,9.70040,25.209286,0.000440,25.106930,-1.2883,0.194,9.69865,9.69865
1656.00,9.70042,25.209310,0.000440,25.106926,-1.2883,0.194,9.69947,9.69947
1657.00,9.70052,25.209356,0.000440,25.106948,-1.2885,0.194,9.69991,9.69991
1658.00,9.70068,25.209326,0.000437,25.106930,-1.2888,0.195,9.69999,9.69999
1659.00,9.70079,25.209233,0.000434,25.106866,-1.2888,0.195,9.69992,9.69992
1660.00,9.70068,25.209142,0.000434,25.106761,-1.2887,0.195,9.69920,9.69920
1661.00,9.70030,25.209115,0.000433,25.106667,-1.2886,0.195,9.69818,9.69818
1662.00,9.69992,25.209038,0.000431,25.106574,-1.2884,0.195,9.69731,9.69731
1663.00,9.69973,25.209053,0.000431,25.106498,-1.2881,0.195,9.69680,9.69680
1664.00,9.69944,25.209189,0.000432,25.106539,-1.2877,0.195,9.69634,9.69634
1665.00,9.69906,25.209335,0.000435,25.106627,-1.2874,0.195,9.69653,9.69653
1666.00,9.69874,25.209515,0.000440,25.106832,-1.2870,0.195,9.69662,9.69662
1667.00,9.69849,25.209612,0.000442,25.106812,-1.2867,0.195,9.69599,9.69599
1668.00,9.69809,25.209782,0.000444,25.106911,-1.2866,0.195,9.69448,9.69448
1669.00,9.69764,25.209968,0.000448,25.107012,-1.2867,0.195,9.69334,9.69334
1670.00,9.69704,25.209936,0.000445,25.106955,-1.2870,0.195,9.69263,9.69263
1671.00,9.69675,25.209829,0.000438,25.106775,-1.2873,0.195,9.69165,9.69165
1672.00,9.69626,25.209934,0.000436,25.106846,-1.2873,0.195,9.69088,9.69088
1673.00,9.69587,25.209961,0.000438,25.106902,-1.2873,0.195,9.69173,9.69173
1674.00,9.69579,25.209804,0.000432,25.106798,-1.2872,0.196,9.69390,9.69390
1675.00,9.69593,25.209753,0.000432,25.106750,-1.2869,0.196,9.69505,9.69505
1676.00,9.69553,25.209899,0.000438,25.106896,-1.2865,0.196,9.69613,9.69613
1677.00,9.69491,25.209943,0.000441,25.106881,-1.2864,0.195,9.69794,9.69794
1678.00,9.69498,25.209916,0.000440,25.106819,-1.2863,0.195,9.69850,9.69850
1679.00,9.69523,25.210111,0.000443,25.106976,-1.2862,0.195,9.69736,9.69736
1680.00,9.69522,25.210231,0.000439,25.107012,-1.2861,0.196,9.69689,9.69689
1681.00,9.69500,25.210184,0.000436,25.106913,-1.2861,0.196,9.69611,9.69611
1682.00,9.69482,25.210092,0.000433,25.106937,-1.2860,0.196,9.69469,9.69469
1683.00,9.69468,25.210087,0.000429,25.106913,-1.2860,0.196,9.69387,9.69387
1684.00,9.69462,25.210022,0.000426,25.106820,-1.2857,0.196,9.69374,9.69374
1685.00,9.69443,25.210067,0.000430,25.106870,-1.2856,0.196,9.69303,9.69303
1686.00,9.69429,25.210072,0.000432,25.106897,-1.2855,0.196,9.69286,9.69286
1687.00,9.69420,25.210068,0.000430,25.106779,-1.2852,0.197,9.69363,9.69363
1688.00,9.69449,25.210121,0.000433,25.106772,-1.2848,0.197,9.69470,9.69470
1689.00,9.69495,25.210169,0.000435,25.106778,-1.2846,0.197,9.69569,9.69569
1690.00,9.69527,25.210212,0.000432,25.106777,-1.2844,0.197,9.69634,9.69634
1691.00,9.69538,25.210223,0.000430,25.106686,-1.2842,0.197,9.69687,9.69687
1692.00,9.69562,25.210462,0.000436,25.106890,-1.2844,0.197,9.69667,9.69667
1693.00,9.69575,25.210497,0.000436,25.106957,-1.2848,0.197,9.69588,9.69588
1694.00,9.69558,25.210456,0.000436,25.106943,-1.2849,0.197,9.69483,9.69483
1695.00,9.69527,25.210446,0.000436,25.106896,-1.2850,0.197,9.69440,9.69440
1696.00,9.69497,25.210615,0.000441,25.107026,-1.2851,0.197,9.69410,9.69410
1697.00,9.69472,25.210680,0.000440,25.106992,-1.2850,0.197,9.69385,9.69385
1698.00,9.69462,25.210696,0.000439,25.106919,-1.2847,0.197,9.69336,9.69336
1699.00,9.69444,25.210834,0.000437,25.106988,-1.2845,0.197,9.69171,9.69171
1700.00,9.69377,25.210848,0.000437,25.106931,-1.2846,0.198,9.69029,9.69029
1701.00,9.69328,25.210810,0.000434,25.106926,-1.2845,0.198,9.68856,9.68856
1702.00,9.69299,25.210738,0.000433,25.106859,-1.2846,0.198,9.68732,9.68732
1703.00,9.69291,25.210961,0.000440,25.107035,-1.2846,0.198,9.68566,9.68566
1704.00,9.69295,25.210998,0.000441,25.107010,-1.2846,0.198,9.68497,9.68497
1705.00,9.69251,25.211019,0.000442,25.107036,-1.2844,0.198,9.68380,9.68380
1706.00,9.69162,25.211088,0.000445,25.107064,-1.2842,0.198,9.68190,9.68190
1707.00,9.69090,25.211052,0.000445,25.107050,-1.2841,0.198,9.67879,9.67879
1708.00,9.68998,25.211000,0.000438,25.106987,-1.2839,0.198,9.67552,9.67552
1709.00,9.68880,25.210944,0.000438,25.106891,-1.2836,0.198,9.67121,9.67121
1710.00,9.68645,25.211112,0.000441,25.106989,-1.2834,0.198,9.66634,9.66634
1711.00,9.68568,25.211104,0.000438,25.106924,-1.2833,0.198,9.66263,9.66263
@12,2.0001,4.0, 1710.30799999999 
1712.00,9.68689,25.211206,0.000436,25.106971,-1.2832,0.198,9.66079,9.66079
1713.00,9.68459,25.211168,0.000437,25.106931,-1.2832,0.198,9.66075,9.66075
1714.00,9.68189,25.211277,0.000440,25.107008,-1.2832,0.199,9.66372,9.66372
1715.00,9.67843,25.211179,0.000437,25.106930,-1.2834,0.199,9.66871,9.66871
1716.00,9.67441,25.211231,0.000443,25.106952,-1.2833,0.199,9.67487,9.67487
1717.00,9.67093,25.211209,0.000445,25.106942,-1.2834,0.199,9.67932,9.67932
1718.00,9.66642,25.211224,0.000445,25.106951,-1.2833,0.199,9.68269,9.68269
1719.00,9.66212,25.211182,0.000443,25.106943,-1.2831,0.199,9.68412,9.68412
1720.00,9.66154,25.211226,0.000440,25.106910,-1.2830,0.199,9.68363,9.68363
1721.00,9.65997,25.211247,0.000435,25.106884,-1.2831,0.199,9.68179,9.68179
1722.00,9.66264,25.211401,0.000438,25.106940,-1.2830,0.199,9.68092,9.68092
1723.00,9.66800,25.211460,0.000439,25.106883,-1.2829,0.199,9.67973,9.67973
1724.00,9.67538,25.211458,0.000438,25.106797,-1.2830,0.199,9.67908,9.67908
1725.00,9.68120,25.211573,0.000443,25.106880,-1.2830,0.199,9.67950,9.67950
1726.00,9.68411,25.211624,0.000445,25.106882,-1.2827,0.199,9.68022,9.68022
1727.00,9.68364,25.211616,0.000444,25.106849,-1.2825,0.199,9.68073,9.68073
1728.00,9.68235,25.211538,0.000445,25.106790,-1.2824,0.199,9.68160,9.68160
1729.00,9.68177,25.211594,0.000445,25.106848,-1.2823,0.199,9.68215,9.68215
1730.00,9.68144,25.211575,0.000442,25.106855,-1.2823,0.199,9.68242,9.68242
1731.00,9.68164,25.211544,0.000441,25.106922,-1.2824,0.199,9.68123,9.68123
1732.00,9.68174,25.211482,0.000438,25.106935,-1.2824,0.200,9.67912,9.67912
1733.00,9.68130,25.211534,0.000436,25.106961,-1.2821,0.200,9.67779,9.67779
1734.00,9.68071,25.211579,0.000438,25.106937,-1.2817,0.200,9.67723,9.67723
1735.00,9.68058,25.211578,0.000439,25.106854,-1.2815,0.200,9.67639,9.67639
1736.00,9.68031,25.211653,0.000440,25.106774,-1.2813,0.200,9.67701,9.67701
1737.00,9.67985,25.211792,0.000443,25.106774,-1.2813,0.200,9.67755,9.67755
1738.00,9.67938,25.211863,0.000445,25.106807,-1.2814,0.200,9.67681,9.67681
1739.00,9.67936,25.211880,0.000445,25.106849,-1.2816,0.200,9.67542,9.67542
1740.00,9.67931,25.211928,0.000445,25.106898,-1.2816,0.200,9.67407,9.67407
1741.00,9.67879,25.211920,0.000442,25.106881,-1.2816,0.200,9.67261,9.67261
1742.00,9.67797,25.211827,0.000439,25.106842,-1.2814,0.200,9.67205,9.67205
1743.00,9.67734,25.211892,0.000440,25.106906,-1.2812,0.200,9.67235,9.67235
1744.00,9.67699,25.211976,0.000440,25.106900,-1.2810,0.201,9.67273,9.67273
1745.00,9.67669,25.211970,0.000437,25.106832,-1.2808,0.201,9.67411,9.67411
1746.00,9.67650,25.212105,0.000439,25.106908,-1.2806,0.201,9.67492,9.67492
1747.00,9.67589,25.212183,0.000438,25.106843,-1.2806,0.201,9.67606,9.67606
1748.00,9.67538,25.212240,0.000441,25.106837,-1.2805,0.201,9.67684,9.67684
1749.00,9.67562,25.212232,0.000441,25.106782,-1.2804,0.201,9.67736,9.67736
1750.00,9.67551,25.212251,0.000443,25.106772,-1.2805,0.201,9.67730,9.67730
1751.00,9.67541,25.212187,0.000443,25.106742,-1.2806,0.201,9.67709,9.67709
1752.00,9.67542,25.212244,0.000446,25.106806,-1.2805,0.201,9.67566,9.67566
1753.00,9.67507,25.212201,0.000441,25.106714,-1.2807,0.201,9.67336,9.67336
1754.00,9.67462,25.212177,0.000437,25.106720,-1.2808,0.201,9.67207,9.67207
1755.00,9.67421,25.212177,0.000436,25.106698,-1.2806,0.201,9.67067,9.67067
1756.00,9.67393,25.212207,0.000437,25.106689,-1.2804,0.201,9.67065,9.67065
1757.00,9.67390,25.212225,0.000437,25.106703,-1.2801,0.202,9.67256,9.67256
1758.00,9.67417,25.212304,0.000435,25.106762,-1.2799,0.202,9.67607,9.67607
1759.00,9.67447,25.212354,0.000439,25.106799,-1.2800,0.202,9.67714,9.67714
1760.00,9.67475,25.212390,0.000439,25.106838,-1.2800,0.202,9.67608,9.67608
1761.00,9.67480,25.212505,0.000439,25.106935,-1.2802,0.202,9.67346,9.67346
1762.00,9.67532,25.212539,0.000436,25.106949,-1.2803,0.202,9.67060,9.67060
1763.00,9.67526,25.212574,0.000440,25.106978,-1.2801,0.202,9.66742,9.66742
1764.00,9.67474,25.212623,0.000441,25.106981,-1.2797,0.202,9.66683,9.66683
1765.00,9.67432,25.212732,0.000444,25.107091,-1.2794,0.202,9.66926,9.66926
1766.00,9.67549,25.212635,0.000445,25.107007,-1.2793,0.202,9.67264,9.67264
1767.00,9.67856,25.212615,0.000447,25.106919,-1.2792,0.202,9.67552,9.67552
1768.00,9.68163,25.212569,0.000442,25.106806,-1.2792,0.202,9.67784,9.67784
1769.00,9.67566,25.212639,0.000440,25.106845,-1.2793,0.202,9.68011,9.68011
1770.00,9.66579,25.212639,0.000437,25.106804,-1.2792,0.202,9.68069,9.68069
1771.00,9.66403,25.212687,0.000436,25.106822,-1.2792,0.202,9.68081,9.68081
1772.00,9.66661,25.212691,0.000433,25.106896,-1.2791,0.203,9.68062,9.68062
1773.00,9.66983,25.212739,0.000436,25.106920,-1.2792,0.203,9.68072,9.68072
1774.00,9.67227,25.212748,0.000435,25.106865,-1.2792,0.203,9.68025,9.68025
1775.00,9.67403,25.212818,0.000434,25.106843,-1.2790,0.203,9.68072,9.68072
1776.00,9.67492,25.212863,0.000433,25.106807,-1.2787,0.203,9.68133,9.68133
1777.00,9.67570,25.212903,0.000432,25.106745,-1.2784,0.203,9.68152,9.68152
1778.00,9.67649,25.212972,0.000430,25.106755,-1.2780,0.203,9.68312,9.68312
1779.00,9.67730,25.213102,0.000430,25.106833,-1.2779,0.203,9.68375,9.68375
1780.00,9.67822,25.213087,0.000428,25.106797,-1.2781,0.203,9.68463,9.68463
1781.00,9.67967,25.213118,0.000429,25.106773,-1.2782,0.204,9.68541,9.68541
1782.00,9.68062,25.213224,0.000432,25.106848,-1.2783,0.203,9.68586,9.68586
1783.00,9.68121,25.213225,0.000433,25.106887,-1.2787,0.203,9.68463,9.68463
1784.00,9.68177,25.213077,0.000434,25.106804,-1.2787,0.203,9.68380,9.68380
1785.00,9.68206,25.212930,0.000433,25.106684,-1.2785,0.203,9.68249,9.68249
1786.00,9.68223,25.212899,0.000432,25.106615,-1.2784,0.203,9.68179,9.68179
1787.00,9.68247,25.212940,0.000431,25.106613,-1.2781,0.204,9.68212,9.68212
1788.00,9.68259,25.212976,0.000426,25.106625,-1.2777,0.204,9.68207,9.68207
1789.00,9.68266,25.213110,0.000426,25.106664,-1.2774,0.204,9.68185,9.68185
1790.00,9.68247,25.213281,0.000429,25.106774,-1.2773,0.204,9.68112,9.68112
1791.00,9.68219,25.213396,0.000432,25.106881,-1.2771,0.204,9.67984,9.67984
1792.00,9.68227,25.213470,0.000432,25.106872,-1.2771,0.204,9.67823,9.67823
1793.00,9.68193,25.213556,0.000436,25.106861,-1.2771,0.204,9.67737,9.67737
1794.00,9.68184,25.213615,0.000436,25.106835,-1.2771,0.204,9.67802,9.67802
1795.00,9.68184,25.213813,0.000439,25.106909,-1.2769,0.204,9.67876,9.67876
1796.00,9.68159,25.213790,0.000437,25.106842,-1.2769,0.204,9.67899,9.67899
1797.00,9.68142,25.213664,0.000436,25.106786,-1.2768,0.204,9.67983,9.67983
1798.00,9.68088,25.213596,0.000432,25.106682,-1.2766,0.204,9.68072,9.68072
1799.00,9.68056,25.213751,0.000434,25.106797,-1.2767,0.204,9.68068,9.68068
1800.00,9.68072,25.213701,0.000432,25.106777,-1.2768,0.204,9.68138,9.68138
1801.00,9.68085,25.213816,0.000430,25.106825,-1.2769,0.205,9.68243,9.68243
1802.00,9.68066,25.213999,0.000433,25.106893,-1.2771,0.205,9.68217,9.68217
1803.00,9.68054,25.214065,0.000437,25.106964,-1.2772,0.205,9.68095,9.68095
1804.00,9.68020,25.214000,0.000436,25.106903,-1.2771,0.205,9.67967,9.67967
1805.00,9.67995,25.213821,0.000429,25.106713,-1.2769,0.205,9.67814,9.67814
1806.00,9.67965,25.213802,0.000430,25.106735,-1.2767,0.205,9.67797,9.67797
1807.00,9.67960,25.213739,0.000430,25.106703,-1.2765,0.205,9.67799,9.67799
1808.00,9.67957,25.213761,0.000429,25.106720,-1.2762,0.205,9.67910,9.67910
1809.00,9.67948,25.213612,0.000424,25.106593,-1.2760,0.205,9.67944,9.67944
1810.00,9.67967,25.213733,0.000428,25.106700,-1.2756,0.205,9.67984,9.67984
1811.00,9.68002,25.213765,0.000427,25.106681,-1.2754,0.206,9.67872,9.67872
1812.00,9.67998,25.213736,0.000422,25.106642,-1.2753,0.206,9.67773,9.67773
1813.00,9.67970,25.213792,0.000423,25.106651,-1.2750,0.206,9.67715,9.67715
1814.00,9.67963,25.213938,0.000430,25.106701,-1.2749,0.206,9.67698,9.67698
1815.00,9.67933,25.214087,0.000434,25.106844,-1.2751,0.206,9.67684,9.67684
1816.00,9.67910,25.214080,0.000437,25.106789,-1.2753,0.206,9.67728,9.67728
1817.00,9.67885,25.214129,0.000439,25.106791,-1.2753,0.206,9.67793,9.67793
1818.00,9.67873,25.214291,0.000446,25.106908,-1.2753,0.206,9.67796,9.67796
1819.00,9.67869,25.214447,0.000451,25.107056,-1.2754,0.206,9.67838,9.67838
1820.00,9.67844,25.214386,0.000448,25.106927,-1.2754,0.206,9.67803,9.67803
1821.00,9.67796,25.214428,0.000449,25.106968,-1.2753,0.206,9.67699,9.67699
1822.00,9.67763,25.214460,0.000452,25.106999,-1.2751,0.206,9.67666,9.67666
1823.00,9.67752,25.214438,0.000447,25.106936,-1.2752,0.206,9.67581,9.67581
1824.00,9.67742,25.214362,0.000440,25.106825,-1.2751,0.206,9.67480,9.67480
1825.00,9.67742,25.214484,0.000440,25.106945,-1.2750,0.206,9.67507,9.67507
1826.00,9.67737,25.214634,0.000443,25.107050,-1.2749,0.206,9.67592,9.67592
1827.00,9.67704,25.214677,0.000439,25.107045,-1.2747,0.207,9.67508,9.67508
1828.00,9.67670,25.214732,0.000440,25.107073,-1.2744,0.207,9.67541,9.67541
1829.00,9.67654,25.214787,0.000444,25.107135,-1.2743,0.207,9.67617,9.67617
1830.00,9.67660,25.214744,0.000448,25.107055,-1.2742,0.207,9.67670,9.67670
1831.00,9.67668,25.214734,0.000446,25.107001,-1.2742,0.207,9.67643,9.67643
1832.00,9.67670,25.214802,0.000446,25.107013,-1.2742,0.207,9.67712,9.67712
1833.00,9.67664,25.214740,0.000442,25.106934,-1.2744,0.207,9.67759,9.67759
1834.00,9.67657,25.214698,0.000439,25.106853,-1.2744,0.207,9.67816,9.67816
1835.00,9.67645,25.214666,0.000433,25.106780,-1.2742,0.207,9.67815,9.67815
1836.00,9.67679,25.214664,0.000431,25.106765,-1.2739,0.207,9.67896,9.67896
1837.00,9.67702,25.214739,0.000434,25.106812,-1.2737,0.208,9.67960,9.67960
1838.00,9.67692,25.214814,0.000435,25.106834,-1.2735,0.208,9.67931,9.67931
1839.00,9.67701,25.214872,0.000436,25.106853,-1.2733,0.208,9.67822,9.67822
1840.00,9.67706,25.215052,0.000442,25.106964,-1.2733,0.208,9.67783,9.67783
1841.00,9.67709,25.215148,0.000445,25.106985,-1.2734,0.207,9.67773,9.67773
1842.00,9.67730,25.215128,0.000445,25.106894,-1.2734,0.208,9.67784,9.67784
1843.00,9.67759,25.215062,0.000444,25.106809,-1.2736,0.208,9.67867,9.67867
1844.00,9.67795,25.215164,0.000443,25.106905,-1.2736,0.208,9.67993,9.67993
1845.00,9.67816,25.215121,0.000441,25.106876,-1.2733,0.208,9.68008,9.68008
1846.00,9.67819,25.215008,0.000437,25.106803,-1.2731,0.208,9.67963,9.67963
1847.00,9.67828,25.215116,0.000441,25.106874,-1.2729,0.208,9.67870,9.67870
1848.00,9.67837,25.215167,0.000442,25.106932,-1.2728,0.208,9.67809,9.67809
1849.00,9.67839,25.215146,0.000440,25.106838,-1.2726,0.208,9.67681,9.67681
1850.00,9.67818,25.215233,0.000440,25.106845,-1.2724,0.208,9.67637,9.67637
1851.00,9.67816,25.215361,0.000443,25.106887,-1.2724,0.208,9.67664,9.67664
1852.00,9.67833,25.215361,0.000444,25.106852,-1.2722,0.208,9.67756,9.67756
1853.00,9.67838,25.215445,0.000447,25.106886,-1.2721,0.208,9.67744,9.67744
1854.00,9.67818,25.215440,0.000450,25.106866,-1.2722,0.208,9.67662,9.67662
1855.00,9.67804,25.215446,0.000451,25.106929,-1.2726,0.208,9.67545,9.67545
1856.00,9.67830,25.215425,0.000449,25.106903,-1.2726,0.208,9.67399,9.67399
1857.00,9.67823,25.215443,0.000442,25.106894,-1.2725,0.208,9.67127,9.67127
1858.00,9.67771,25.215523,0.000435,25.106877,-1.2722,0.209,9.66870,9.66870
1859.00,9.67712,25.215579,0.000432,25.106885,-1.2720,0.209,9.66709,9.66709
1860.00,9.67740,25.215647,0.000431,25.106860,-1.2718,0.209,9.66428,9.66428
1861.00,9.67821,25.215746,0.000431,25.106868,-1.2718,0.209,9.66110,9.66110
@13,2.0001,4.0, 1860.02099999999 
1862.00,9.67920,25.215779,0.000433,25.106861,-1.2717,0.209,9.65990,9.65990
1863.00,9.67649,25.215828,0.000436,25.106898,-1.2716,0.209,9.65953,9.65953
1864.00,9.67360,25.215820,0.000436,25.106859,-1.2713,0.209,9.66035,9.66035
1865.00,9.67141,25.215839,0.000436,25.106803,-1.2708,0.209,9.66379,9.66379
1866.00,9.66897,25.215868,0.000433,25.106818,-1.2708,0.209,9.66789,9.66789
1867.00,9.66663,25.215939,0.000436,25.106928,-1.2710,0.210,9.67118,9.67118
1868.00,9.66609,25.215830,0.000436,25.106783,-1.2711,0.210,9.67402,9.67402
1869.00,9.66665,25.215863,0.000437,25.106772,-1.2711,0.210,9.67498,9.67498
1870.00,9.66592,25.215817,0.000437,25.106725,-1.2714,0.210,9.67515,9.67515
1871.00,9.66494,25.215866,0.000441,25.106754,-1.2713,0.210,9.67547,9.67547
1872.00,9.66422,25.215950,0.000441,25.106719,-1.2712,0.210,9.67528,9.67528
1873.00,9.66463,25.216053,0.000441,25.106792,-1.2711,0.210,9.67516,9.67516
1874.00,9.66738,25.216122,0.000443,25.106871,-1.2711,0.210,9.67657,9.67657
1875.00,9.66953,25.216243,0.000442,25.106909,-1.2710,0.210,9.67803,9.67803
1876.00,9.67052,25.216278,0.000443,25.106906,-1.2709,0.210,9.67815,9.67815
1877.00,9.67149,25.216212,0.000440,25.106844,-1.2709,0.210,9.67967,9.67967
1878.00,9.67256,25.216261,0.000439,25.106841,-1.2708,0.210,9.68122,9.68122
1879.00,9.67354,25.216389,0.000436,25.106850,-1.2708,0.210,9.68217,9.68217
1880.00,9.67465,25.216443,0.000438,25.106862,-1.2710,0.210,9.68125,9.68125
1881.00,9.67513,25.216444,0.000434,25.106789,-1.2711,0.210,9.68050,9.68050
1882.00,9.67597,25.216505,0.000434,25.106817,-1.2710,0.211,9.67981,9.67981
1883.00,9.67723,25.216392,0.000430,25.106692,-1.2710,0.211,9.67972,9.67972
1884.00,9.67805,25.216330,0.000429,25.106653,-1.2710,0.211,9.67983,9.67983
1885.00,9.67862,25.216337,0.000425,25.106656,-1.2710,0.211,9.68126,9.68126
1886.00,9.67889,25.216358,0.000426,25.106666,-1.2708,0.211,9.68305,9.68305
1887.00,9.67952,25.216407,0.000427,25.106690,-1.2708,0.211,9.68399,9.68399
1888.00,9.68011,25.216590,0.000434,25.106862,-1.2707,0.211,9.68430,9.68430
1889.00,9.68074,25.216668,0.000437,25.106909,-1.2706,0.211,9.68497,9.68497
1890.00,9.68124,25.216680,0.000441,25.106882,-1.2705,0.211,9.68457,9.68457
1891.00,9.68175,25.216747,0.000439,25.106925,-1.2704,0.211,9.68453,9.68453
1892.00,9.68201,25.216777,0.000437,25.106906,-1.2704,0.211,9.68439,9.68439
1893.00,9.68243,25.216794,0.000434,25.106908,-1.2702,0.211,9.68327,9.68327
1894.00,9.68251,25.216740,0.000434,25.106859,-1.2700,0.211,9.68170,9.68170
1895.00,9.68232,25.216697,0.000430,25.106849,-1.2696,0.212,9.68038,9.68038
1896.00,9.68170,25.216686,0.000434,25.106823,-1.2694,0.212,9.67782,9.67782
1897.00,9.68120,25.216740,0.000438,25.106822,-1.2691,0.212,9.67539,9.67539
1898.00,9.68072,25.216755,0.000438,25.106751,-1.2690,0.212,9.67254,9.67254
1899.00,9.67950,25.216843,0.000437,25.106733,-1.2691,0.212,9.66884,9.66884
1900.00,9.67823,25.216938,0.000437,25.106750,-1.2692,0.212,9.66482,9.66482
1901.00,9.67763,25.216957,0.000436,25.106777,-1.2692,0.212,9.66139,9.66139
1902.00,9.67728,25.216913,0.000432,25.106750,-1.2692,0.212,9.65775,9.65775
1903.00,9.67639,25.216987,0.000436,25.106788,-1.2691,0.212,9.65603,9.65603
1904.00,9.67518,25.216985,0.000436,25.106772,-1.2689,0.212,9.65576,9.65576
1905.00,9.67292,25.216964,0.000439,25.106713,-1.2688,0.212,9.65685,9.65685
1906.00,9.67075,25.216995,0.000434,25.106688,-1.2687,0.212,9.65917,9.65917
1907.00,9.66808,25.217053,0.000433,25.106703,-1.2690,0.212,9.66091,9.66091
1908.00,9.66478,25.217094,0.000429,25.106732,-1.2691,0.213,9.66169,9.66169
1909.00,9.66154,25.217185,0.000430,25.106848,-1.2692,0.213,9.66183,9.66183
1910.00,9.66028,25.217285,0.000432,25.106908,-1.2694,0.213,9.66178,9.66178
1911.00,9.66055,25.217337,0.000434,25.106898,-1.2693,0.213,9.66110,9.66110
1912.00,9.66085,25.217407,0.000438,25.106894,-1.2691,0.213,9.66031,9.66031
1913.00,9.66080,25.217450,0.000442,25.106979,-1.2690,0.213,9.65890,9.65890
1914.00,9.65996,25.217439,0.000443,25.106917,-1.2688,0.213,9.65696,9.65696
1915.00,9.65962,25.217432,0.000441,25.106899,-1.2685,0.213,9.65453,9.65453
1916.00,9.65877,25.217397,0.000442,25.106879,-1.2682,0.213,9.65168,9.65168
1917.00,9.65766,25.217426,0.000439,25.106875,-1.2680,0.213,9.64934,9.64934
1918.00,9.65651,25.217442,0.000436,25.106760,-1.2679,0.213,9.64744,9.64744
1919.00,9.65584,25.217488,0.000436,25.106764,-1.2679,0.213,9.64651,9.64651
1920.00,9.65597,25.217552,0.000434,25.106772,-1.2679,0.213,9.64569,9.64569
1921.00,9.65603,25.217667,0.000432,25.106779,-1.2680,0.213,9.64556,9.64556
1922.00,9.65526,25.217668,0.000432,25.106768,-1.2679,0.213,9.64719,9.64719
1923.00,9.65385,25.217635,0.000431,25.106779,-1.2676,0.214,9.64996,9.64996
1924.00,9.65271,25.217701,0.000432,25.106780,-1.2673,0.214,9.65327,9.65327
1925.00,9.65278,25.217672,0.000434,25.106777,-1.2671,0.214,9.65587,9.65587
1926.00,9.65288,25.217690,0.000433,25.106799,-1.2672,0.214,9.65555,9.65555
1927.00,9.65182,25.217740,0.000434,25.106847,-1.2672,0.214,9.65240,9.65240
1928.00,9.65039,25.217821,0.000434,25.106810,-1.2673,0.214,9.64800,9.64800
1929.00,9.64956,25.217729,0.000434,25.106747,-1.2672,0.214,9.64277,9.64277
1930.00,9.64963,25.217836,0.000434,25.106788,-1.2670,0.214,9.63894,9.63894
1931.00,9.65074,25.217745,0.000436,25.106719,-1.2668,0.214,9.63884,9.63884
1932.00,9.65330,25.217714,0.000434,25.106680,-1.2667,0.214,9.64097,9.64097
1933.00,9.65677,25.217733,0.000432,25.106731,-1.2666,0.214,9.64413,9.64413
1934.00,9.66021,25.218062,0.000433,25.106964,-1.2667,0.214,9.64759,9.64759
1935.00,9.65759,25.217961,0.000428,25.106800,-1.2667,0.215,9.65020,9.65020
1936.00,9.64521,25.218135,0.000427,25.106942,-1.2667,0.215,9.65154,9.65154
1937.00,9.63825,25.218294,0.000430,25.107035,-1.2666,0.215,9.65209,9.65209
1938.00,9.63718,25.218242,0.000433,25.106949,-1.2663,0.215,9.65236,9.65236
1939.00,9.63909,25.218106,0.000429,25.106763,-1.2660,0.215,9.65211,9.65211
1940.00,9.64226,25.218291,0.000433,25.106938,-1.2660,0.215,9.65336,9.65336
1941.00,9.64447,25.218322,0.000435,25.106932,-1.2658,0.215,9.65523,9.65523
1942.00,9.64593,25.218287,0.000435,25.106892,-1.2659,0.215,9.65492,9.65492
1943.00,9.64712,25.218389,0.000435,25.106987,-1.2663,0.215,9.65232,9.65232
1944.00,9.64839,25.218401,0.000438,25.107066,-1.2666,0.215,9.64812,9.64812
1945.00,9.65008,25.218299,0.000439,25.107031,-1.2667,0.215,9.64087,9.64087
1946.00,9.65228,25.218270,0.000441,25.106993,-1.2668,0.215,9.63222,9.63222
1947.00,9.65374,25.218348,0.000444,25.107027,-1.2667,0.215,9.62479,9.62479
1948.00,9.65419,25.218395,0.000442,25.106984,-1.2664,0.215,9.61958,9.61958
1949.00,9.65503,25.218380,0.000441,25.106878,-1.2661,0.215,9.61729,9.61729
1950.00,9.65667,25.218425,0.000439,25.106797,-1.2658,0.215,9.61699,9.61699
1951.00,9.65884,25.218641,0.000437,25.106943,-1.2655,0.216,9.61666,9.61666
1952.00,9.65038,25.218663,0.000435,25.106959,-1.2654,0.216,9.61590,9.61590
1953.00,9.64034,25.218688,0.000436,25.106953,-1.2655,0.216,9.61344,9.61344
1954.00,9.63144,25.218791,0.000436,25.106987,-1.2654,0.216,9.60961,9.60961
1955.00,9.62170,25.218983,0.000436,25.107146,-1.2655,0.216,9.60509,9.60509
1956.00,9.61732,25.218839,0.000437,25.106932,-1.2655,0.216,9.60108,9.60108
1957.00,9.61597,25.218813,0.000436,25.106832,-1.2655,0.216,9.59822,9.59822
1958.00,9.61709,25.218837,0.000436,25.106846,-1.2655,0.216,9.59715,9.59715
1959.00,9.61601,25.218887,0.000436,25.106840,-1.2657,0.216,9.59658,9.59658
1960.00,9.61646,25.218761,0.000438,25.106708,-1.2657,0.216,9.59690,9.59690
1961.00,9.61512,25.218802,0.000436,25.106688,-1.2655,0.216,9.59781,9.59781
1962.00,9.60917,25.218826,0.000439,25.106671,-1.2654,0.217,9.59908,9.59908
1963.00,9.60477,25.218845,0.000438,25.106654,-1.2653,0.217,9.60121,9.60121
1964.00,9.60187,25.218807,0.000438,25.106670,-1.2652,0.217,9.60339,9.60339
1965.00,9.60045,25.218863,0.000437,25.106732,-1.2651,0.217,9.60523,9.60523
1966.00,9.59901,25.218863,0.000438,25.106826,-1.2652,0.217,9.60740,9.60740
1967.00,9.59809,25.218891,0.000437,25.106865,-1.2652,0.217,9.60922,9.60922
1968.00,9.59823,25.218955,0.000441,25.106895,-1.2650,0.217,9.61016,9.61016
1969.00,9.59909,25.219067,0.000444,25.106913,-1.2649,0.217,9.61041,9.61041
1970.00,9.60031,25.219077,0.000442,25.106842,-1.2647,0.217,9.61128,9.61128
1971.00,9.60172,25.219172,0.000442,25.106876,-1.2645,0.217,9.61242,9.61242
1972.00,9.60337,25.219235,0.000443,25.106919,-1.2643,0.217,9.61412,9.61412
1973.00,9.60481,25.219295,0.000442,25.106960,-1.2644,0.218,9.61537,9.61537
1974.00,9.60603,25.219224,0.000438,25.106918,-1.2643,0.218,9.61694,9.61694
1975.00,9.60743,25.219304,0.000440,25.106950,-1.2643,0.218,9.61806,9.61806
1976.00,9.60902,25.219224,0.000441,25.106791,-1.2643,0.218,9.61768,9.61768
1977.00,9.61067,25.219274,0.000441,25.106738,-1.2644,0.218,9.61633,9.61633
1978.00,9.61201,25.219286,0.000439,25.106702,-1.2643,0.218,9.61547,9.61547
1979.00,9.61327,25.219336,0.000439,25.106672,-1.2644,0.218,9.61433,9.61433
1980.00,9.61383,25.219486,0.000443,25.106785,-1.2645,0.218,9.61377,9.61377
1981.00,9.61397,25.219607,0.000445,25.106851,-1.2643,0.218,9.61352,9.61352
1982.00,9.61422,25.219626,0.000441,25.106841,-1.2641,0.218,9.61417,9.61417
1983.00,9.61448,25.219561,0.000439,25.106709,-1.2638,0.218,9.61449,9.61449
1984.00,9.61479,25.219656,0.000441,25.106752,-1.2636,0.218,9.61512,9.61512
1985.00,9.61499,25.219458,0.000434,25.106547,-1.2634,0.218,9.61505,9.61505
1986.00,9.61545,25.219488,0.000429,25.106575,-1.2633,0.219,9.61461,9.61461
1987.00,9.61566,25.219384,0.000429,25.106475,-1.2633,0.219,9.61484,9.61484
1988.00,9.61555,25.219419,0.000428,25.106527,-1.2634,0.219,9.61502,9.61502
1989.00,9.61524,25.219585,0.000429,25.106667,-1.2634,0.219,9.61534,9.61534
1990.00,9.61482,25.219792,0.000436,25.106845,-1.2636,0.219,9.61598,9.61598
1991.00,9.61459,25.219935,0.000440,25.106905,-1.2636,0.219,9.61793,9.61793
1992.00,9.61454,25.220117,0.000445,25.107033,-1.2637,0.219,9.62033,9.62033
1993.00,9.61467,25.220255,0.000448,25.107112,-1.2637,0.219,9.62307,9.62307
1994.00,9.61515,25.220231,0.000452,25.107033,-1.2638,0.219,9.62567,9.62567
1995.00,9.61576,25.220255,0.000449,25.107019,-1.2639,0.219,9.62846,9.62846
1996.00,9.61669,25.220252,0.000447,25.106979,-1.2638,0.219,9.63106,9.63106
1997.00,9.61825,25.220229,0.000442,25.106881,-1.2638,0.219,9.63230,9.63230
1998.00,9.61948,25.220253,0.000441,25.106856,-1.2637,0.219,9.63229,9.63229
1999.00,9.62064,25.220321,0.000440,25.106963,-1.2634,0.219,9.63244,9.63244
2000.00,9.62159,25.220526,0.000446,25.107151,-1.2630,0.219,9.63250,9.63250
2001.00,9.62336,25.220500,0.000446,25.107177,-1.2626,0.220,9.63267,9.63267
2002.00,9.62537,25.220534,0.000446,25.107233,-1.2623,0.220,9.63414,9.63414
2003.00,9.62635,25.220482,0.000445,25.107170,-1.2624,0.220,9.63760,9.63760
2004.00,9.62730,25.220430,0.000443,25.107038,-1.2626,0.220,9.64073,9.64073
2005.00,9.62891,25.220398,0.000438,25.106931,-1.2627,0.220,9.64315,9.64315
2006.00,9.63084,25.220553,0.000441,25.107015,-1.2627,0.220,9.64511,9.64511
2007.00,9.63258,25.220504,0.000440,25.106978,-1.2627,0.220,9.64429,9.64429
2008.00,9.63339,25.220516,0.000441,25.107045,-1.2624,0.220,9.64134,9.64134
2009.00,9.63380,25.220494,0.000439,25.107044,-1.2621,0.220,9.63665,9.63665
2010.00,9.63391,25.220508,0.000443,25.107063,-1.2617,0.220,9.63192,9.63192
2011.00,9.63652,25.220438,0.000440,25.106937,-1.2614,0.220,9.62794,9.62794
@14,2.0001,4.0, 2010.28599999999 
2012.00,9.64219,25.220596,0.000444,25.107014,-1.2611,0.220,9.62661,9.62661
2013.00,9.64542,25.220740,0.000444,25.107058,-1.2611,0.220,9.62804,9.62804
2014.00,9.64516,25.220741,0.000439,25.106972,-1.2612,0.220,9.63243,9.63243
2015.00,9.64431,25.220625,0.000433,25.106807,-1.2613,0.220,9.63844,9.63844
2016.00,9.64275,25.220748,0.000435,25.106912,-1.2615,0.221,9.64467,9.64467
2017.00,9.63849,25.220723,0.000433,25.106867,-1.2617,0.221,9.65002,9.65002
2018.00,9.63240,25.220756,0.000431,25.106893,-1.2616,0.221,9.65301,9.65301
2019.00,9.62437,25.220732,0.000433,25.106933,-1.2615,0.221,9.65514,9.65514
2020.00,9.62375,25.220653,0.000431,25.106909,-1.2613,0.221,9.65492,9.65492
2021.00,9.62494,25.220552,0.000428,25.106801,-1.2612,0.221,9.65276,9.65276
2022.00,9.63145,25.220621,0.000426,25.106794,-1.2612,0.221,9.65102,9.65102
2023.00,9.63958,25.220528,0.000424,25.106555,-1.2612,0.221,9.64975,9.64975
2024.00,9.64501,25.220655,0.000430,25.106544,-1.2611,0.221,9.64858,9.64858
2025.00,9.65078,25.220761,0.000431,25.106512,-1.2611,0.221,9.64852,9.64852
2026.00,9.65347,25.220804,0.000434,25.106520,-1.2612,0.221,9.64898,9.64898
2027.00,9.65338,25.220857,0.000437,25.106606,-1.2611,0.221,9.64905,9.64905
2028.00,9.65199,25.221115,0.000445,25.106876,-1.2610,0.221,9.64961,9.64961
2029.00,9.65144,25.221169,0.000441,25.106911,-1.2609,0.221,9.64974,9.64974
2030.00,9.65107,25.221394,0.000448,25.107134,-1.2607,0.221,9.64995,9.64995
2031.00,9.65090,25.221475,0.000447,25.107179,-1.2605,0.221,9.65147,9.65147
2032.00,9.65090,25.221453,0.000447,25.107077,-1.2603,0.222,9.65107,9.65107
2033.00,9.65100,25.221440,0.000447,25.107015,-1.2601,0.222,9.65024,9.65024
2034.00,9.65090,25.221427,0.000447,25.106954,-1.2601,0.222,9.64858,9.64858
2035.00,9.65046,25.221480,0.000443,25.106928,-1.2604,0.222,9.64819,9.64819
2036.00,9.65016,25.221421,0.000440,25.106788,-1.2604,0.222,9.64712,9.64712
2037.00,9.64966,25.221383,0.000441,25.106739,-1.2605,0.222,9.64761,9.64761
2038.00,9.64935,25.221141,0.000435,25.106558,-1.2606,0.222,9.64808,9.64808
2039.00,9.64907,25.221231,0.000441,25.106679,-1.2605,0.222,9.64969,9.64969
2040.00,9.64922,25.221066,0.000436,25.106467,-1.2604,0.222,9.64972,9.64972
2041.00,9.64928,25.221039,0.000437,25.106436,-1.2602,0.222,9.64965,9.64965
2042.00,9.64930,25.221064,0.000431,25.106452,-1.2600,0.222,9.64952,9.64952
2043.00,9.64931,25.221178,0.000430,25.106484,-1.2597,0.222,9.65005,9.65005
2044.00,9.64932,25.221151,0.000423,25.106432,-1.2596,0.223,9.65090,9.65090
2045.00,9.64932,25.221205,0.000427,25.106493,-1.2595,0.223,9.65278,9.65278
2046.00,9.64964,25.221479,0.000434,25.106694,-1.2595,0.223,9.65481,9.65481
2047.00,9.65049,25.221615,0.000437,25.106778,-1.2596,0.223,9.65743,9.65743
2048.00,9.65122,25.221568,0.000434,25.106707,-1.2596,0.223,9.65890,9.65890
2049.00,9.65178,25.221463,0.000434,25.106467,-1.2596,0.223,9.65919,9.65919
2050.00,9.65202,25.221522,0.000434,25.106457,-1.2594,0.222,9.65844,9.65844
2051.00,9.65217,25.221384,0.000429,25.106303,-1.2593,0.223,9.65789,9.65789
2052.00,9.65286,25.221312,0.000425,25.106169,-1.2593,0.223,9.65614,9.65614
2053.00,9.65368,25.221434,0.000427,25.106232,-1.2592,0.223,9.65449,9.65449
2054.00,9.65415,25.221585,0.000426,25.106378,-1.2592,0.223,9.65341,9.65341
2055.00,9.65465,25.221678,0.000428,25.106403,-1.2593,0.223,9.65327,9.65327
2056.00,9.65451,25.221762,0.000428,25.106451,-1.2593,0.223,9.65307,9.65307
2057.00,9.65455,25.221925,0.000432,25.106562,-1.2591,0.223,9.65335,9.65335
2058.00,9.65476,25.221982,0.000436,25.106620,-1.2589,0.223,9.65382,9.65382
2059.00,9.65510,25.221961,0.000434,25.106621,-1.2588,0.223,9.65457,9.65457
2060.00,9.65533,25.221914,0.000429,25.106578,-1.2587,0.223,9.65529,9.65529
2061.00,9.65557,25.222315,0.000437,25.106894,-1.2584,0.224,9.65570,9.65570
2062.00,9.65575,25.222446,0.000438,25.107015,-1.2583,0.224,9.65588,9.65588
2063.00,9.65594,25.222652,0.000437,25.107179,-1.2584,0.224,9.65674,9.65674
2064.00,9.65584,25.222721,0.000437,25.107217,-1.2581,0.224,9.65676,9.65676
2065.00,9.65543,25.222926,0.000439,25.107378,-1.2579,0.224,9.65583,9.65583
2066.00,9.65508,25.222516,0.000429,25.106964,-1.2580,0.224,9.65491,9.65491
2067.00,9.65487,25.222600,0.000432,25.106964,-1.2580,0.224,9.65171,9.65171
2068.00,9.65480,25.222622,0.000434,25.106865,-1.2578,0.224,9.64624,9.64624
2069.00,9.65463,25.222590,0.000432,25.106788,-1.2578,0.224,9.64051,9.64051
2070.00,9.65496,25.222401,0.000428,25.106660,-1.2578,0.224,9.63545,9.63545
2071.00,9.65538,25.222501,0.000427,25.106788,-1.2576,0.224,9.63139,9.63139
2072.00,9.65541,25.222404,0.000428,25.106748,-1.2574,0.225,9.63093,9.63093
2073.00,9.65571,25.222346,0.000427,25.106708,-1.2570,0.225,9.63263,9.63263
2074.00,9.65499,25.222460,0.000430,25.106779,-1.2567,0.225,9.63525,9.63525
2075.00,9.65372,25.222494,0.000433,25.106723,-1.2566,0.225,9.63804,9.63804
2076.00,9.65248,25.222588,0.000434,25.106741,-1.2564,0.225,9.64070,9.64070
2077.00,9.64048,25.222518,0.000429,25.106585,-1.2564,0.225,9.64235,9.64235
2078.00,9.63028,25.222508,0.000426,25.106610,-1.2564,0.225,9.64381,9.64381
2079.00,9.62726,25.222573,0.000427,25.106634,-1.2564,0.225,9.64637,9.64637
2080.00,9.63015,25.222772,0.000428,25.106766,-1.2563,0.225,9.64913,9.64913
2081.00,9.63283,25.222716,0.000428,25.106740,-1.2562,0.225,9.65068,9.65068
2082.00,9.63521,25.222704,0.000425,25.106693,-1.2560,0.225,9.65224,9.65224
2083.00,9.63736,25.222829,0.000426,25.106680,-1.2561,0.225,9.65262,9.65262
2084.00,9.63969,25.222737,0.000426,25.106551,-1.2561,0.225,9.65278,9.65278
2085.00,9.64180,25.222663,0.000428,25.106482,-1.2561,0.225,9.65212,9.65212
2086.00,9.64319,25.222699,0.000426,25.106459,-1.2560,0.225,9.65181,9.65181
2087.00,9.64463,25.222697,0.000427,25.106484,-1.2560,0.225,9.65226,9.65226
2088.00,9.64685,25.222719,0.000432,25.106556,-1.2559,0.225,9.65384,9.65384
2089.00,9.64818,25.222648,0.000430,25.106546,-1.2559,0.225,9.65473,9.65473
2090.00,9.64906,25.222650,0.000429,25.106528,-1.2559,0.225,9.65593,9.65593
2091.00,9.65036,25.222677,0.000431,25.106481,-1.2559,0.225,9.65723,9.65723
2092.00,9.65142,25.222966,0.000434,25.106681,-1.2556,0.225,9.65841,9.65841
2093.00,9.65236,25.223055,0.000434,25.106742,-1.2554,0.226,9.65971,9.65971
2094.00,9.65323,25.223173,0.000431,25.106765,-1.2552,0.226,9.66158,9.66158
2095.00,9.65432,25.223055,0.000426,25.106597,-1.2549,0.226,9.66295,9.66295
2096.00,9.65531,25.223167,0.000423,25.106716,-1.2547,0.226,9.66406,9.66406
2097.00,9.65590,25.223052,0.000418,25.106573,-1.2547,0.226,9.66448,9.66448
2098.00,9.65674,25.223038,0.000415,25.106503,-1.2546,0.226,9.66526,9.66526
2099.00,9.65751,25.223295,0.000423,25.106726,-1.2545,0.226,9.66550,9.66550
2100.00,9.65868,25.223656,0.000431,25.107037,-1.2544,0.226,9.66616,9.66616
2101.00,9.65967,25.223619,0.000432,25.106924,-1.2544,0.226,9.66655,9.66655
2102.00,9.66089,25.223708,0.000438,25.106975,-1.2543,0.226,9.66715,9.66715
2103.00,9.66186,25.223713,0.000439,25.106938,-1.2542,0.226,9.66739,9.66739
2104.00,9.66291,25.223815,0.000439,25.106954,-1.2542,0.226,9.66777,9.66777
2105.00,9.66388,25.223647,0.000434,25.106738,-1.2542,0.226,9.66819,9.66819
2106.00,9.66469,25.223747,0.000437,25.106790,-1.2541,0.227,9.66889,9.66889
2107.00,9.66541,25.223777,0.000435,25.106815,-1.2541,0.227,9.66890,9.66890
2108.00,9.66597,25.223897,0.000435,25.106882,-1.2542,0.227,9.66813,9.66813
2109.00,9.66648,25.223740,0.000432,25.106745,-1.2543,0.227,9.66580,9.66580
2110.00,9.66689,25.223936,0.000437,25.106969,-1.2540,0.227,9.66260,9.66260
2111.00,9.66742,25.223860,0.000434,25.106948,-1.2538,0.227,9.65948,9.65948
2112.00,9.66788,25.223844,0.000435,25.106900,-1.2535,0.227,9.65726,9.65726
2113.00,9.66784,25.223703,0.000435,25.106794,-1.2532,0.227,9.65635,9.65635
2114.00,9.66745,25.223822,0.000438,25.106874,-1.2529,0.227,9.65636,9.65636
2115.00,9.66630,25.223784,0.000437,25.106766,-1.2530,0.227,9.65612,9.65612
2116.00,9.66502,25.223924,0.000441,25.106860,-1.2534,0.227,9.65605,9.65605
2117.00,9.66374,25.223896,0.000442,25.106809,-1.2537,0.227,9.65609,9.65609
2118.00,9.66255,25.223914,0.000439,25.106826,-1.2539,0.228,9.65513,9.65513
2119.00,9.66155,25.223876,0.000438,25.106752,-1.2539,0.228,9.65479,9.65479
2120.00,9.66044,25.223833,0.000438,25.106757,-1.2538,0.228,9.65581,9.65581
2121.00,9.65944,25.223804,0.000435,25.106679,-1.2536,0.228,9.65741,9.65741
2122.00,9.65804,25.223923,0.000436,25.106766,-1.2534,0.228,9.65844,9.65844
2123.00,9.65661,25.224039,0.000441,25.106801,-1.2531,0.228,9.65966,9.65966
2124.00,9.65598,25.224029,0.000437,25.106801,-1.2531,0.228,9.66095,9.66095
2125.00,9.65627,25.224071,0.000441,25.106824,-1.2531,0.228,9.66142,9.66142
2126.00,9.65672,25.224085,0.000446,25.106825,-1.2531,0.228,9.66041,9.66041
2127.00,9.65720,25.224069,0.000444,25.106809,-1.2531,0.228,9.65987,9.65987
2128.00,9.65775,25.224060,0.000443,25.106810,-1.2531,0.228,9.66029,9.66029
2129.00,9.65797,25.224119,0.000446,25.106904,-1.2531,0.228,9.66038,9.66038
2130.00,9.65815,25.224076,0.000440,25.106824,-1.2531,0.228,9.65959,9.65959
2131.00,9.65875,25.224156,0.000436,25.106894,-1.2529,0.229,9.65734,9.65734
2132.00,9.65895,25.224208,0.000436,25.106900,-1.2526,0.229,9.65291,9.65291
2133.00,9.65947,25.224308,0.000435,25.106936,-1.2525,0.229,9.64611,9.64611
2134.00,9.66036,25.224317,0.000429,25.106837,-1.2523,0.229,9.63843,9.63843
2135.00,9.66074,25.224532,0.000430,25.106958,-1.2522,0.229,9.63243,9.63243
2136.00,9.66061,25.224495,0.000429,25.106858,-1.2524,0.229,9.62865,9.62865
2137.00,9.66041,25.224613,0.000432,25.106870,-1.2525,0.229,9.62839,9.62839
2138.00,9.66054,25.224587,0.000432,25.106819,-1.2526,0.229,9.63195,9.63195
2139.00,9.66164,25.224606,0.000435,25.106791,-1.2526,0.229,9.63815,9.63815
2140.00,9.65665,25.224562,0.000439,25.106749,-1.2525,0.229,9.64503,9.64503
2141.00,9.64585,25.224513,0.000436,25.106713,-1.2525,0.229,9.65240,9.65240
2142.00,9.63678,25.224475,0.000433,25.106700,-1.2526,0.229,9.65856,9.65856
2143.00,9.62858,25.224631,0.000434,25.106818,-1.2525,0.229,9.66307,9.66307
2144.00,9.62667,25.224743,0.000437,25.106916,-1.2523,0.229,9.66611,9.66611
2145.00,9.62648,25.224747,0.000432,25.106871,-1.2520,0.230,9.66879,9.66879
2146.00,9.62793,25.224789,0.000433,25.106802,-1.2518,0.230,9.67086,9.67086
2147.00,9.63547,25.224879,0.000435,25.106839,-1.2516,0.230,9.67254,9.67254
2148.00,9.64613,25.224782,0.000436,25.106718,-1.2515,0.230,9.67333,9.67333
2149.00,9.65556,25.224773,0.000436,25.106710,-1.2516,0.230,9.67351,9.67351
2150.00,9.66032,25.224875,0.000440,25.106792,-1.2517,0.230,9.67299,9.67299
2151.00,9.66339,25.225071,0.000440,25.106988,-1.2515,0.230,9.67431,9.67431
2152.00,9.66598,25.225001,0.000438,25.106943,-1.2514,0.230,9.67903,9.67903
2153.00,9.66835,25.225109,0.000434,25.106988,-1.2514,0.230,9.68748,9.68748
2154.00,9.67042,25.225243,0.000433,25.107046,-1.2513,0.230,9.69352,9.69352
2155.00,9.67206,25.225338,0.000435,25.107076,-1.2512,0.231,9.69484,9.69484
2156.00,9.67285,25.225329,0.000437,25.107003,-1.2512,0.231,9.69090,9.69090
2157.00,9.67319,25.225507,0.000441,25.107140,-1.2511,0.230,9.68128,9.68128
2158.00,9.67294,25.225394,0.000438,25.107010,-1.2507,0.231,9.66825,9.66825
2159.00,9.67203,25.225271,0.000436,25.106874,-1.2506,0.231,9.65679,9.65679
2160.00,9.67219,25.225206,0.000433,25.106800,-1.2505,0.231,9.65022,9.65022
2161.00,9.68081,25.225177,0.000432,25.106742,-1.2505,0.231,9.64768,9.64768
@15,2.0001,4.0, 2160.00099999999 
2162.00,9.69835,25.225129,0.000430,25.106628,-1.2505,0.231,9.64848,9.64848
2163.00,9.71455,25.225293,0.000435,25.106747,-1.2506,0.231,9.65100,9.65100
2164.00,9.70175,25.225395,0.000438,25.106776,-1.2505,0.231,9.65658,9.65658
2165.00,9.67847,25.225513,0.000441,25.106834,-1.2506,0.231,9.66387,9.66387
2166.00,9.66119,25.225567,0.000440,25.106871,-1.2508,0.231,9.67184,9.67184
2167.00,9.65060,25.225617,0.000441,25.106887,-1.2508,0.231,9.67821,9.67821
2168.00,9.64803,25.225706,0.000445,25.106993,-1.2509,0.231,9.68230,9.68230
2169.00,9.64705,25.225655,0.000444,25.106935,-1.2508,0.231,9.68435,9.68435
2170.00,9.64743,25.225566,0.000441,25.106911,-1.2504,0.231,9.68517,9.68517
2171.00,9.64874,25.225572,0.000445,25.107000,-1.2499,0.231,9.68582,9.68582
2172.00,9.65445,25.225720,0.000450,25.107186,-1.2496,0.231,9.68693,9.68693
2173.00,9.66234,25.225594,0.000447,25.107060,-1.2496,0.231,9.68942,9.68942
2174.00,9.67248,25.225605,0.000446,25.107074,-1.2495,0.231,9.69154,9.69154
2175.00,9.68187,25.225615,0.000447,25.107044,-1.2495,0.231,9.69231,9.69231
2176.00,9.68578,25.225696,0.000445,25.107051,-1.2496,0.231,9.69169,9.69169
2177.00,9.68478,25.225533,0.000440,25.106826,-1.2495,0.231,9.69078,9.69078
2178.00,9.68548,25.225582,0.000441,25.106820,-1.2494,0.231,9.69121,9.69121
2179.00,9.68726,25.225713,0.000443,25.106901,-1.2495,0.232,9.69163,9.69163
2180.00,9.68828,25.225894,0.000446,25.106981,-1.2496,0.232,9.69255,9.69255
2181.00,9.68831,25.225928,0.000446,25.106940,-1.2495,0.231,9.69558,9.69558
2182.00,9.68920,25.225991,0.000446,25.106989,-1.2496,0.231,9.69826,9.69826
2183.00,9.69024,25.226121,0.000444,25.107038,-1.2495,0.232,9.69670,9.69670
2184.00,9.69126,25.226034,0.000438,25.106902,-1.2494,0.232,9.69215,9.69215
2185.00,9.69211,25.225980,0.000433,25.106789,-1.2494,0.232,9.68637,9.68637
2186.00,9.69350,25.226193,0.000437,25.106942,-1.2493,0.232,9.67888,9.67888
2187.00,9.69409,25.226375,0.000434,25.106986,-1.2490,0.232,9.67163,9.67163
2188.00,9.69419,25.226457,0.000433,25.107009,-1.2489,0.233,9.66668,9.66668
2189.00,9.69565,25.226775,0.000440,25.107266,-1.2489,0.233,9.66504,9.66504
2190.00,9.69825,25.226819,0.000442,25.107338,-1.2486,0.233,9.66627,9.66627
2191.00,9.70165,25.226700,0.000439,25.107184,-1.2485,0.233,9.66846,9.66846
2192.00,9.70062,25.226602,0.000439,25.107077,-1.2485,0.233,9.67236,9.67236
2193.00,9.68939,25.226554,0.000440,25.106995,-1.2483,0.233,9.67711,9.67711
2194.00,9.67275,25.226432,0.000440,25.106907,-1.2478,0.233,9.68162,9.68162
2195.00,9.66616,25.226451,0.000440,25.106930,-1.2477,0.233,9.68571,9.68571
2196.00,9.66538,25.226393,0.000437,25.106891,-1.2476,0.233,9.68882,9.68882
2197.00,9.66530,25.226385,0.000438,25.106911,-1.2476,0.233,9.69105,9.69105
2198.00,9.66720,25.226271,0.000436,25.106812,-1.2477,0.233,9.69157,9.69157
2199.00,9.66823,25.226421,0.000437,25.106890,-1.2479,0.233,9.69231,9.69231
2200.00,9.67126,25.226264,0.000432,25.106612,-1.2480,0.233,9.69291,9.69291
2201.00,9.67722,25.226437,0.000435,25.106709,-1.2482,0.233,9.69328,9.69328
2202.00,9.68264,25.226472,0.000434,25.106705,-1.2483,0.233,9.69272,9.69272
2203.00,9.68550,25.226637,0.000434,25.106851,-1.2482,0.234,9.69233,9.69233
2204.00,9.68773,25.226619,0.000433,25.106787,-1.2480,0.234,9.69098,9.69098
2205.00,9.68859,25.226758,0.000437,25.106933,-1.2478,0.234,9.68644,9.68644
2206.00,9.68962,25.226675,0.000436,25.106871,-1.2474,0.234,9.67989,9.67989
2207.00,9.69002,25.226862,0.000437,25.106964,-1.2471,0.234,9.67389,9.67389
2208.00,9.69139,25.226932,0.000441,25.106973,-1.2469,0.234,9.66802,9.66802
2209.00,9.69220,25.226772,0.000437,25.106851,-1.2468,0.234,9.66333,9.66333
2210.00,9.69232,25.226855,0.000439,25.106949,-1.2466,0.234,9.66132,9.66132
2211.00,9.69207,25.227034,0.000437,25.107069,-1.2467,0.234,9.66225,9.66225
2212.00,9.69167,25.226942,0.000438,25.107025,-1.2467,0.234,9.66391,9.66391
2213.00,9.68893,25.227101,0.000439,25.107210,-1.2468,0.234,9.66661,9.66661
2214.00,9.68385,25.227133,0.000440,25.107250,-1.2469,0.234,9.67010,9.67010
2215.00,9.67257,25.227260,0.000441,25.107284,-1.2470,0.234,9.67441,9.67441
2216.00,9.66251,25.227253,0.000446,25.107279,-1.2469,0.234,9.67772,9.67772
2217.00,9.66127,25.227182,0.000441,25.107190,-1.2468,0.234,9.68038,9.68038
2218.00,9.66125,25.227056,0.000432,25.107036,-1.2467,0.235,9.68268,9.68268
2219.00,9.66320,25.227311,0.000436,25.107190,-1.2467,0.235,9.68408,9.68408
2220.00,9.66593,25.227318,0.000433,25.107183,-1.2467,0.235,9.68361,9.68361
2221.00,9.66909,25.227314,0.000431,25.107143,-1.2470,0.235,9.68413,9.68413
2222.00,9.67123,25.227218,0.000430,25.107039,-1.2470,0.236,9.68520,9.68520
2223.00,9.67347,25.227116,0.000437,25.106909,-1.2470,0.235,9.68557,9.68557
2224.00,9.67578,25.227090,0.000437,25.106932,-1.2471,0.235,9.68637,9.68637
2225.00,9.67708,25.226985,0.000436,25.106873,-1.2469,0.235,9.68821,9.68821
2226.00,9.67856,25.227013,0.000437,25.106884,-1.2466,0.235,9.68918,9.68918
2227.00,9.67984,25.227339,0.000445,25.107188,-1.2464,0.235,9.69034,9.69034
2228.00,9.68117,25.227496,0.000445,25.107288,-1.2461,0.235,9.69254,9.69254
2229.00,9.68282,25.227492,0.000441,25.107191,-1.2457,0.235,9.69437,9.69437
2230.00,9.68454,25.227651,0.000443,25.107263,-1.2455,0.235,9.69513,9.69513
2231.00,9.68598,25.227667,0.000443,25.107203,-1.2455,0.235,9.69563,9.69563
2232.00,9.68726,25.227748,0.000443,25.107191,-1.2455,0.235,9.69563,9.69563
2233.00,9.68837,25.227846,0.000441,25.107252,-1.2457,0.235,9.69491,9.69491
2234.00,9.68934,25.227997,0.000444,25.107305,-1.2460,0.235,9.69376,9.69376
2235.00,9.68989,25.228031,0.000447,25.107266,-1.2462,0.235,9.69377,9.69377
2236.00,9.69059,25.228195,0.000448,25.107427,-1.2462,0.236,9.69441,9.69441
2237.00,9.69131,25.227996,0.000443,25.107209,-1.2463,0.236,9.69413,9.69413
2238.00,9.69192,25.227944,0.000444,25.107186,-1.2461,0.236,9.69365,9.69365
2239.00,9.69251,25.227760,0.000440,25.106983,-1.2457,0.236,9.69281,9.69281
2240.00,9.69244,25.227722,0.000436,25.106930,-1.2454,0.236,9.69138,9.69138
2241.00,9.69210,25.227613,0.000435,25.106740,-1.2452,0.236,9.68902,9.68902
2242.00,9.69200,25.227549,0.000431,25.106690,-1.2449,0.236,9.68800,9.68800
2243.00,9.69218,25.227575,0.000429,25.106631,-1.2447,0.236,9.68807,9.68807
2244.00,9.69235,25.227629,0.000431,25.106707,-1.2447,0.236,9.68904,9.68904
2245.00,9.69261,25.227737,0.000434,25.106829,-1.2446,0.236,9.69032,9.69032
2246.00,9.69269,25.227865,0.000434,25.106931,-1.2445,0.236,9.69251,9.69251
2247.00,9.69215,25.228180,0.000440,25.107184,-1.2444,0.236,9.69378,9.69378
2248.00,9.69197,25.228197,0.000441,25.107164,-1.2442,0.236,9.69396,9.69396
2249.00,9.69205,25.228343,0.000442,25.107251,-1.2440,0.237,9.69426,9.69426
2250.00,9.69218,25.228517,0.000443,25.107344,-1.2439,0.237,9.69501,9.69501
2251.00,9.69220,25.228457,0.000440,25.107248,-1.2440,0.237,9.69510,9.69510
2252.00,9.69233,25.228406,0.000440,25.107165,-1.2440,0.237,9.69456,9.69456
2253.00,9.69248,25.228457,0.000440,25.107152,-1.2441,0.237,9.69444,9.69444
2254.00,9.69254,25.228544,0.000442,25.107181,-1.2441,0.237,9.69429,9.69429
2255.00,9.69256,25.228396,0.000439,25.107012,-1.2439,0.237,9.69359,9.69359
2256.00,9.69245,25.228335,0.000440,25.106998,-1.2436,0.237,9.69385,9.69385
2257.00,9.69278,25.228289,0.000438,25.106919,-1.2434,0.237,9.69518,9.69518
2258.00,9.69307,25.228436,0.000443,25.107041,-1.2433,0.237,9.69682,9.69682
2259.00,9.69367,25.228144,0.000436,25.106790,-1.2432,0.237,9.69850,9.69850
2260.00,9.69441,25.227988,0.000430,25.106607,-1.2431,0.238,9.70034,9.70034
2261.00,9.69535,25.227985,0.000428,25.106582,-1.2429,0.238,9.70168,9.70168
2262.00,9.69615,25.228164,0.000430,25.106766,-1.2426,0.238,9.70335,9.70335
2263.00,9.69700,25.228110,0.000421,25.106722,-1.2423,0.238,9.70395,9.70395
2264.00,9.69764,25.228221,0.000420,25.106838,-1.2422,0.238,9.70450,9.70450
2265.00,9.69808,25.228409,0.000422,25.107021,-1.2419,0.238,9.70400,9.70400
2266.00,9.69837,25.228680,0.000430,25.107236,-1.2417,0.239,9.70323,9.70323
2267.00,9.69848,25.228512,0.000429,25.107028,-1.2417,0.238,9.70054,9.70054
2268.00,9.69826,25.228452,0.000431,25.106909,-1.2414,0.238,9.69777,9.69777
2269.00,9.69806,25.228612,0.000435,25.107006,-1.2412,0.238,9.69404,9.69404
2270.00,9.69779,25.228615,0.000440,25.106967,-1.2412,0.238,9.69134,9.69134
2271.00,9.69820,25.228473,0.000438,25.106827,-1.2414,0.238,9.68939,9.68939
2272.00,9.69890,25.228617,0.000442,25.106974,-1.2414,0.238,9.68869,9.68869
2273.00,9.69939,25.228769,0.000446,25.107150,-1.2415,0.238,9.68858,9.68858
2274.00,9.69938,25.228848,0.000447,25.107148,-1.2415,0.238,9.68870,9.68870
2275.00,9.69868,25.228960,0.000447,25.107246,-1.2413,0.238,9.68727,9.68727
2276.00,9.69698,25.228878,0.000442,25.107141,-1.2412,0.239,9.68596,9.68596
2277.00,9.69506,25.228916,0.000441,25.107151,-1.2411,0.239,9.68707,9.68707
2278.00,9.69350,25.229013,0.000439,25.107230,-1.2412,0.239,9.69058,9.69058
2279.00,9.69245,25.228795,0.000432,25.107072,-1.2412,0.239,9.69396,9.69396
2280.00,9.69064,25.228825,0.000434,25.107116,-1.2413,0.239,9.69781,9.69781
2281.00,9.68853,25.228816,0.000433,25.107106,-1.2413,0.239,9.69958,9.69958
2282.00,9.68697,25.229005,0.000433,25.107175,-1.2414,0.239,9.69871,9.69871
2283.00,9.68665,25.229060,0.000441,25.107160,-1.2414,0.239,9.69552,9.69552
2284.00,9.68554,25.229144,0.000444,25.107144,-1.2415,0.239,9.69342,9.69342
2285.00,9.68274,25.229204,0.000444,25.107054,-1.2417,0.239,9.69170,9.69170
2286.00,9.68384,25.229552,0.000449,25.107279,-1.2417,0.239,9.69160,9.69160
2287.00,9.69592,25.229472,0.000446,25.107200,-1.2416,0.239,9.69144,9.69144
2288.00,9.70550,25.229414,0.000443,25.107127,-1.2413,0.240,9.69237,9.69237
2289.00,9.70256,25.229507,0.000448,25.107298,-1.2411,0.240,9.69208,9.69208
2290.00,9.69865,25.229546,0.000452,25.107395,-1.2410,0.240,9.69313,9.69313
2291.00,9.69675,25.229579,0.000453,25.107414,-1.2409,0.240,9.69439,9.69439
2292.00,9.69564,25.229637,0.000453,25.107443,-1.2409,0.240,9.69658,9.69658
2293.00,9.69513,25.229647,0.000448,25.107380,-1.2410,0.240,9.69758,9.69758
2294.00,9.69508,25.229798,0.000447,25.107379,-1.2410,0.240,9.69941,9.69941
2295.00,9.69570,25.229712,0.000441,25.107141,-1.2409,0.240,9.70014,9.70014
2296.00,9.69628,25.229682,0.000439,25.107009,-1.2408,0.240,9.69960,9.69960
2297.00,9.69632,25.229774,0.000444,25.107049,-1.2405,0.240,9.69927,9.69927
2298.00,9.69627,25.229833,0.000444,25.107076,-1.2403,0.240,9.69936,9.69936
2299.00,9.69568,25.229795,0.000444,25.107035,-1.2400,0.240,9.69913,9.69913
2300.00,9.69585,25.229786,0.000443,25.107088,-1.2398,0.240,9.69894,9.69894
2301.00,9.69636,25.229701,0.000440,25.107033,-1.2396,0.241,9.69967,9.69967
2302.00,9.69668,25.229562,0.000434,25.106883,-1.2396,0.241,9.69948,9.69948
2303.00,9.69700,25.229658,0.000437,25.106954,-1.2395,0.241,9.69940,9.69940
2304.00,9.69758,25.229823,0.000440,25.107099,-1.2397,0.241,9.69786,9.69786
2305.00,9.69839,25.229733,0.000440,25.107059,-1.2397,0.241,9.69685,9.69685
2306.00,9.69915,25.229791,0.000440,25.107152,-1.2398,0.241,9.69550,9.69550
2307.00,9.69949,25.229837,0.000442,25.107191,-1.2398,0.241,9.69415,9.69415
2308.00,9.69922,25.229861,0.000444,25.107266,-1.2401,0.241,9.69195,9.69195
2309.00,9.69907,25.229590,0.000436,25.106996,-1.2401,0.241,9.69035,9.69035
2310.00,9.69934,25.229859,0.000435,25.107178,-1.2400,0.241,9.68793,9.68793
2311.00,9.69883,25.229824,0.000434,25.107124,-1.2399,0.241,9.68540,9.68540
@16,2.0001,4.0, 2310.057 
2312.00,9.69960,25.229758,0.000429,25.107068,-1.2398,0.242,9.68389,9.68389
2313.00,9.69847,25.229776,0.000430,25.106980,-1.2396,0.242,9.68419,9.68419
2314.00,9.69576,25.230050,0.000433,25.107116,-1.2393,0.242,9.68660,9.68660
2315.00,9.69428,25.229948,0.000431,25.106983,-1.2391,0.242,9.69093,9.69093
2316.00,9.69191,25.230069,0.000431,25.106991,-1.2391,0.242,9.69635,9.69635
2317.00,9.68989,25.230236,0.000438,25.107038,-1.2389,0.242,9.70180,9.70180
2318.00,9.68906,25.230108,0.000438,25.106840,-1.2388,0.242,9.70591,9.70591
2319.00,9.68754,25.230154,0.000439,25.106846,-1.2388,0.242,9.70763,9.70763
2320.00,9.68598,25.230227,0.000441,25.106849,-1.2387,0.242,9.70504,9.70504
2321.00,9.68433,25.230256,0.000440,25.106857,-1.2385,0.242,9.69975,9.69975
2322.00,9.68533,25.230394,0.000439,25.106996,-1.2385,0.242,9.69360,9.69360
2323.00,9.69073,25.230521,0.000440,25.107138,-1.2384,0.242,9.68676,9.68676
2324.00,9.69673,25.230382,0.000442,25.107094,-1.2382,0.242,9.68160,9.68160
2325.00,9.70183,25.230330,0.000442,25.107051,-1.2380,0.242,9.68112,9.68112
2326.00,9.70571,25.230247,0.000443,25.106979,-1.2378,0.242,9.68236,9.68236
2327.00,9.70964,25.230032,0.000440,25.106801,-1.2377,0.242,9.68224,9.68224
2328.00,9.71141,25.229964,0.000436,25.106709,-1.2376,0.242,9.68302,9.68302
2329.00,9.70487,25.230089,0.000438,25.106758,-1.2377,0.242,9.68257,9.68257
2330.00,9.69063,25.230182,0.000442,25.106850,-1.2378,0.242,9.67928,9.67928
2331.00,9.68110,25.230207,0.000442,25.106822,-1.2380,0.242,9.67607,9.67607
2332.00,9.67954,25.230338,0.000445,25.106807,-1.2379,0.242,9.67353,9.67353
2333.00,9.68078,25.230460,0.000446,25.106862,-1.2378,0.243,9.67070,9.67070
2334.00,9.68176,25.230383,0.000439,25.106724,-1.2378,0.243,9.66677,9.66677
2335.00,9.68113,25.230415,0.000438,25.106703,-1.2379,0.243,9.66345,9.66345
2336.00,9.67932,25.230551,0.000440,25.106814,-1.2378,0.243,9.65853,9.65853
2337.00,9.67741,25.230483,0.000439,25.106790,-1.2378,0.243,9.65300,9.65300
2338.00,9.67577,25.230425,0.000439,25.106756,-1.2379,0.243,9.64805,9.64805
2339.00,9.67519,25.230571,0.000443,25.106884,-1.2378,0.243,9.64621,9.64621
2340.00,9.67316,25.230667,0.000442,25.106880,-1.2378,0.243,9.64576,9.64576
2341.00,9.67022,25.230528,0.000439,25.106689,-1.2376,0.243,9.64846,9.64846
2342.00,9.66690,25.230638,0.000441,25.106766,-1.2375,0.243,9.65177,9.65177
2343.00,9.66406,25.230780,0.000438,25.106880,-1.2371,0.244,9.65514,9.65514
2344.00,9.65810,25.230674,0.000435,25.106762,-1.2369,0.244,9.65753,9.65753
2345.00,9.65484,25.230564,0.000435,25.106669,-1.2366,0.244,9.66070,9.66070
2346.00,9.64667,25.230762,0.000437,25.106819,-1.2365,0.244,9.66350,9.66350
2347.00,9.64398,25.230822,0.000436,25.106804,-1.2367,0.244,9.66714,9.66714
2348.00,9.64581,25.230675,0.000433,25.106603,-1.2369,0.244,9.66963,9.66963
2349.00,9.64792,25.230927,0.000430,25.106808,-1.2370,0.244,9.67072,9.67072
2350.00,9.65204,25.231122,0.000428,25.106933,-1.2371,0.244,9.67013,9.67013
2351.00,9.65424,25.231255,0.000430,25.106984,-1.2369,0.244,9.66934,9.66934
2352.00,9.65776,25.231274,0.000433,25.107012,-1.2366,0.244,9.66731,9.66731
2353.00,9.66144,25.231345,0.000437,25.107077,-1.2362,0.244,9.66513,9.66513
2354.00,9.66404,25.231270,0.000440,25.107012,-1.2360,0.244,9.66370,9.66370
2355.00,9.66707,25.231379,0.000446,25.107150,-1.2359,0.244,9.66253,9.66253
2356.00,9.66833,25.231356,0.000445,25.107182,-1.2360,0.244,9.66064,9.66064
2357.00,9.66787,25.231426,0.000447,25.107186,-1.2362,0.244,9.65940,9.65940
2358.00,9.66728,25.231399,0.000443,25.107147,-1.2365,0.245,9.65889,9.65889
2359.00,9.66594,25.231280,0.000440,25.107007,-1.2366,0.245,9.65879,9.65879
2360.00,9.66502,25.231089,0.000435,25.106809,-1.2365,0.245,9.65876,9.65876
2361.00,9.66502,25.231120,0.000432,25.106837,-1.2363,0.245,9.65959,9.65959
2362.00,9.66444,25.231097,0.000430,25.106832,-1.2362,0.245,9.66328,9.66328
2363.00,9.66304,25.231155,0.000432,25.106834,-1.2360,0.245,9.66763,9.66763
2364.00,9.66230,25.231347,0.000435,25.106966,-1.2358,0.245,9.67186,9.67186
2365.00,9.66124,25.231294,0.000432,25.106821,-1.2357,0.245,9.67408,9.67408
2366.00,9.66016,25.231176,0.000431,25.106651,-1.2358,0.245,9.67499,9.67499
2367.00,9.65902,25.231248,0.000433,25.106672,-1.2357,0.245,9.67358,9.67358
2368.00,9.65896,25.231250,0.000433,25.106680,-1.2358,0.245,9.67184,9.67184
2369.00,9.65869,25.231179,0.000432,25.106624,-1.2356,0.245,9.66894,9.66894
2370.00,9.65934,25.231424,0.000437,25.106855,-1.2355,0.245,9.66803,9.66803
2371.00,9.66444,25.231377,0.000433,25.106827,-1.2355,0.245,9.66721,9.66721
2372.00,9.67718,25.231303,0.000427,25.106733,-1.2354,0.245,9.66623,9.66623
2373.00,9.67881,25.231449,0.000428,25.106823,-1.2351,0.245,9.66591,9.66591
2374.00,9.67552,25.231518,0.000429,25.106793,-1.2351,0.245,9.66559,9.66559
2375.00,9.67370,25.231527,0.000431,25.106735,-1.2350,0.246,9.66428,9.66428
2376.00,9.67194,25.231713,0.000433,25.106811,-1.2349,0.246,9.66476,9.66476
2377.00,9.67061,25.232011,0.000441,25.107019,-1.2349,0.246,9.66682,9.66682
2378.00,9.66990,25.232114,0.000445,25.107099,-1.2349,0.246,9.66887,9.66887
2379.00,9.66876,25.232096,0.000443,25.107108,-1.2349,0.246,9.67086,9.67086
2380.00,9.66751,25.232038,0.000438,25.107090,-1.2349,0.246,9.67195,9.67195
2381.00,9.66625,25.232079,0.000441,25.107079,-1.2348,0.246,9.66994,9.66994
2382.00,9.66547,25.231901,0.000436,25.106843,-1.2346,0.246,9.66636,9.66636
2383.00,9.66482,25.231897,0.000436,25.106747,-1.2345,0.246,9.66267,9.66267
2384.00,9.66477,25.231838,0.000433,25.106647,-1.2344,0.246,9.66036,9.66036
2385.00,9.66342,25.231969,0.000434,25.106681,-1.2343,0.246,9.66018,9.66018
2386.00,9.66706,25.232011,0.000437,25.106723,-1.2342,0.246,9.66068,9.66068
2387.00,9.67502,25.232166,0.000442,25.106899,-1.2342,0.246,9.66100,9.66100
2388.00,9.67670,25.232193,0.000438,25.106874,-1.2342,0.247,9.66059,9.66059
2389.00,9.67310,25.232101,0.000437,25.106757,-1.2339,0.247,9.66082,9.66082
2390.00,9.66515,25.232133,0.000440,25.106802,-1.2338,0.247,9.66166,9.66166
2391.00,9.65866,25.232159,0.000437,25.106833,-1.2337,0.247,9.66408,9.66408
2392.00,9.65933,25.232020,0.000431,25.106667,-1.2338,0.247,9.66629,9.66629
2393.00,9.66028,25.232011,0.000432,25.106742,-1.2338,0.247,9.66951,9.66951
2394.00,9.66005,25.232395,0.000444,25.107051,-1.2339,0.247,9.67283,9.67283
2395.00,9.66064,25.232415,0.000444,25.107009,-1.2339,0.247,9.67505,9.67505
2396.00,9.66223,25.232351,0.000444,25.106892,-1.2338,0.247,9.67735,9.67735
2397.00,9.66348,25.232362,0.000445,25.106907,-1.2337,0.247,9.68073,9.68073
2398.00,9.66501,25.232444,0.000445,25.106962,-1.2336,0.247,9.68316,9.68316
2399.00,9.66606,25.232436,0.000442,25.106976,-1.2334,0.247,9.68419,9.68419
2400.00,9.66803,25.232493,0.000442,25.107026,-1.2334,0.247,9.68566,9.68566
2401.00,9.67063,25.232652,0.000446,25.107143,-1.2334,0.247,9.68685,9.68685
2402.00,9.67258,25.232730,0.000448,25.107206,-1.2331,0.247,9.68776,9.68776
2403.00,9.67421,25.232785,0.000454,25.107218,-1.2327,0.247,9.68844,9.68844
2404.00,9.67610,25.232973,0.000461,25.107292,-1.2326,0.247,9.69050,9.69050
2405.00,9.67808,25.232890,0.000457,25.107173,-1.2323,0.247,9.69237,9.69237
2406.00,9.68059,25.232829,0.000452,25.107082,-1.2322,0.247,9.69439,9.69439
2407.00,9.68244,25.232743,0.000449,25.106905,-1.2321,0.247,9.69607,9.69607
2408.00,9.68424,25.232764,0.000443,25.106831,-1.2323,0.247,9.69812,9.69812
2409.00,9.68611,25.232573,0.000433,25.106692,-1.2324,0.248,9.69931,9.69931
2410.00,9.68774,25.232639,0.000433,25.106755,-1.2323,0.248,9.69979,9.69979
2411.00,9.68931,25.232729,0.000433,25.106854,-1.2322,0.248,9.69888,9.69888
2412.00,9.69035,25.232866,0.000432,25.107020,-1.2323,0.248,9.69834,9.69834
2413.00,9.69156,25.232775,0.000427,25.106892,-1.2321,0.249,9.69702,9.69702
2414.00,9.69285,25.232841,0.000428,25.106918,-1.2322,0.249,9.69446,9.69446
2415.00,9.69373,25.232788,0.000431,25.106849,-1.2323,0.249,9.69094,9.69094
2416.00,9.69408,25.232824,0.000431,25.106867,-1.2321,0.249,9.68720,9.68720
2417.00,9.69533,25.232756,0.000431,25.106742,-1.2318,0.249,9.68257,9.68257
2418.00,9.69639,25.232725,0.000433,25.106721,-1.2315,0.249,9.67887,9.67887
2419.00,9.69725,25.232790,0.000435,25.106674,-1.2311,0.248,9.67728,9.67728
2420.00,9.69746,25.232883,0.000433,25.106682,-1.2308,0.249,9.67735,9.67735
2421.00,9.69658,25.232891,0.000433,25.106561,-1.2308,0.249,9.67811,9.67811
2422.00,9.69480,25.233033,0.000433,25.106657,-1.2309,0.249,9.67857,9.67857
2423.00,9.69324,25.233144,0.000434,25.106662,-1.2312,0.249,9.67761,9.67761
2424.00,9.68780,25.233168,0.000430,25.106711,-1.2316,0.249,9.67496,9.67496
2425.00,9.68139,25.233237,0.000431,25.106770,-1.2320,0.249,9.67175,9.67175
2426.00,9.67749,25.233345,0.000430,25.106884,-1.2322,0.249,9.66904,9.66904
2427.00,9.67778,25.233443,0.000432,25.106931,-1.2321,0.249,9.66729,9.66729
2428.00,9.67834,25.233546,0.000430,25.107021,-1.2320,0.249,9.66694,9.66694
2429.00,9.67713,25.233592,0.000430,25.106986,-1.2318,0.249,9.66699,9.66699
2430.00,9.67518,25.233754,0.000432,25.107082,-1.2314,0.250,9.66590,9.66590
2431.00,9.67389,25.233758,0.000436,25.107040,-1.2312,0.250,9.66467,9.66467
2432.00,9.67358,25.233749,0.000438,25.107009,-1.2310,0.250,9.66327,9.66327
2433.00,9.67263,25.233615,0.000437,25.106914,-1.2310,0.250,9.66179,9.66179
2434.00,9.67168,25.233641,0.000440,25.106991,-1.2309,0.249,9.66198,9.66198
2435.00,9.66997,25.233635,0.000442,25.106992,-1.2307,0.249,9.66480,9.66480
2436.00,9.66840,25.233716,0.000444,25.107050,-1.2304,0.249,9.66878,9.66878
2437.00,9.66705,25.233818,0.000442,25.107126,-1.2301,0.250,9.67307,9.67307
2438.00,9.66637,25.233927,0.000445,25.107157,-1.2297,0.250,9.67791,9.67791
2439.00,9.66561,25.233870,0.000443,25.106995,-1.2292,0.250,9.68179,9.68179
2440.00,9.66552,25.233818,0.000441,25.106911,-1.2289,0.250,9.68258,9.68258
2441.00,9.66589,25.233748,0.000439,25.106862,-1.2287,0.250,9.68088,9.68088
2442.00,9.66539,25.233630,0.000438,25.106743,-1.2288,0.250,9.67774,9.67774
2443.00,9.66557,25.233628,0.000433,25.106753,-1.2289,0.250,9.67320,9.67320
2444.00,9.66853,25.233576,0.000430,25.106754,-1.2291,0.251,9.66868,9.66868
2445.00,9.67368,25.233672,0.000430,25.106774,-1.2293,0.251,9.66534,9.66534
2446.00,9.67784,25.233644,0.000429,25.106723,-1.2298,0.251,9.66335,9.66335
2447.00,9.68057,25.233626,0.000429,25.106698,-1.2299,0.251,9.66313,9.66313
2448.00,9.68361,25.233725,0.000435,25.106755,-1.2300,0.251,9.66385,9.66385
2449.00,9.68468,25.233953,0.000443,25.106908,-1.2301,0.250,9.66458,9.66458
2450.00,9.67796,25.233919,0.000444,25.106909,-1.2301,0.250,9.66471,9.66471
2451.00,9.67109,25.234274,0.000449,25.107226,-1.2298,0.250,9.66488,9.66488
2452.00,9.66708,25.234515,0.000457,25.107390,-1.2295,0.250,9.66453,9.66453
2453.00,9.66523,25.234682,0.000459,25.107522,-1.2294,0.250,9.66392,9.66392
2454.00,9.66436,25.234551,0.000455,25.107337,-1.2291,0.250,9.66190,9.66190
2455.00,9.66496,25.234542,0.000454,25.107267,-1.2287,0.250,9.66018,9.66018
2456.00,9.66464,25.234317,0.000449,25.107004,-1.2285,0.250,9.65852,9.65852
2457.00,9.66415,25.234130,0.000438,25.106796,-1.2281,0.251,9.65643,9.65643
2458.00,9.66381,25.233922,0.000435,25.106572,-1.2280,0.251,9.65382,9.65382
2459.00,9.66414,25.234162,0.000437,25.106804,-1.2282,0.251,9.65100,9.65100
2460.00,9.66449,25.234101,0.000434,25.106783,-1.2284,0.251,9.64818,9.64818
2461.00,9.66296,25.234108,0.000433,25.106770,-1.2286,0.251,9.64448,9.64448
@17,2.0001,4.0, 2460.003 
2462.00,9.66343,25.234246,0.000440,25.106905,-1.2290,0.251,9.64202,9.64202
2463.00,9.66270,25.234320,0.000440,25.107005,-1.2291,0.251,9.64165,9.64165
2464.00,9.65866,25.234097,0.000433,25.106777,-1.2290,0.252,9.64352,9.64352
2465.00,9.65662,25.234123,0.000437,25.106751,-1.2289,0.252,9.64739,9.64739
2466.00,9.65371,25.234038,0.000438,25.106615,-1.2286,0.252,9.65204,9.65204
2467.00,9.65038,25.234130,0.000440,25.106670,-1.2283,0.252,9.65518,9.65518
2468.00,9.64792,25.234105,0.000438,25.106562,-1.2283,0.252,9.65714,9.65714
2469.00,9.64447,25.234329,0.000446,25.106726,-1.2283,0.251,9.65850,9.65850
2470.00,9.64183,25.234447,0.000444,25.106847,-1.2282,0.252,9.65845,9.65845
2471.00,9.63875,25.234524,0.000443,25.106884,-1.2283,0.252,9.65817,9.65817
2472.00,9.64082,25.234394,0.000436,25.106697,-1.2281,0.252,9.65882,9.65882
2473.00,9.64879,25.234483,0.000438,25.106820,-1.2275,0.252,9.65862,9.65862
2474.00,9.65378,25.234324,0.000434,25.106718,-1.2270,0.252,9.65811,9.65811
2475.00,9.65600,25.234346,0.000434,25.106669,-1.2269,0.253,9.65872,9.65872
2476.00,9.65686,25.234419,0.000435,25.106780,-1.2269,0.252,9.65982,9.65982
2477.00,9.65729,25.234537,0.000434,25.106897,-1.2268,0.253,9.66030,9.66030
2478.00,9.65755,25.234606,0.000430,25.106847,-1.2268,0.253,9.66087,9.66087
2479.00,9.65772,25.234806,0.000433,25.106964,-1.2269,0.253,9.66183,9.66183
2480.00,9.65834,25.234870,0.000434,25.107004,-1.2269,0.253,9.66301,9.66301
2481.00,9.65876,25.234907,0.000434,25.106956,-1.2267,0.253,9.66478,9.66478
2482.00,9.65966,25.234953,0.000437,25.106945,-1.2267,0.253,9.66625,9.66625
2483.00,9.66066,25.234958,0.000439,25.106926,-1.2267,0.253,9.66751,9.66751
2484.00,9.66140,25.234947,0.000435,25.106864,-1.2267,0.253,9.66863,9.66863
2485.00,9.66191,25.234898,0.000429,25.106805,-1.2266,0.253,9.66820,9.66820
2486.00,9.66241,25.234935,0.000427,25.106834,-1.2265,0.253,9.66752,9.66752
2487.00,9.66285,25.235059,0.000429,25.106927,-1.2264,0.253,9.66706,9.66706
2488.00,9.66354,25.235007,0.000429,25.106827,-1.2263,0.253,9.66747,9.66747
2489.00,9.66442,25.235001,0.000432,25.106787,-1.2263,0.253,9.66752,9.66752
2490.00,9.66537,25.235051,0.000439,25.106808,-1.2263,0.253,9.66745,9.66745
2491.00,9.66571,25.235097,0.000441,25.106850,-1.2262,0.253,9.66616,9.66616
2492.00,9.66607,25.234910,0.000435,25.106667,-1.2259,0.253,9.66497,9.66497
2493.00,9.66585,25.235011,0.000435,25.106834,-1.2258,0.253,9.66606,9.66606
2494.00,9.66576,25.235131,0.000432,25.106992,-1.2256,0.254,9.67087,9.67087
2495.00,9.66631,25.235234,0.000431,25.107052,-1.2255,0.254,9.67684,9.67684
2496.00,9.66686,25.235233,0.000429,25.106954,-1.2255,0.254,9.68080,9.68080
2497.00,9.66636,25.235343,0.000432,25.106996,-1.2257,0.254,9.68172,9.68172
2498.00,9.66594,25.235311,0.000430,25.106851,-1.2257,0.254,9.67786,9.67786
2499.00,9.66572,25.235370,0.000432,25.106857,-1.2257,0.254,9.66823,9.66823
2500.00,9.66481,25.235318,0.000428,25.106770,-1.2256,0.254,9.65714,9.65714
2501.00,9.66220,25.235427,0.000430,25.106876,-1.2254,0.254,9.64878,9.64878
2502.00,9.66160,25.235476,0.000432,25.106968,-1.2253,0.254,9.64193,9.64193
2503.00,9.67444,25.235457,0.000434,25.107001,-1.2253,0.254,9.63670,9.63670
2504.00,9.69224,25.235255,0.000428,25.106826,-1.2252,0.254,9.63355,9.63355
2505.00,9.69444,25.235167,0.000427,25.106783,-1.2251,0.255,9.63436,9.63436
2506.00,9.68131,25.234842,0.000418,25.106529,-1.2251,0.255,9.63670,9.63670
2507.00,9.66602,25.234880,0.000416,25.106513,-1.2249,0.255,9.63984,9.63984
2508.00,9.65501,25.235035,0.000418,25.106624,-1.2247,0.255,9.64243,9.64243
2509.00,9.64446,25.235067,0.000420,25.106548,-1.2245,0.255,9.64415,9.64415
2510.00,9.64041,25.235424,0.000430,25.106821,-1.2243,0.255,9.64273,9.64273
2511.00,9.63667,25.235854,0.000437,25.107114,-1.2242,0.255,9.63975,9.63975
2512.00,9.63337,25.235929,0.000439,25.107181,-1.2241,0.255,9.63770,9.63770
2513.00,9.62937,25.235909,0.000436,25.107137,-1.2242,0.255,9.63646,9.63646
2514.00,9.62863,25.235995,0.000435,25.107188,-1.2243,0.255,9.63677,9.63677
2515.00,9.64311,25.235930,0.000432,25.107052,-1.2244,0.256,9.63687,9.63687
2516.00,9.65025,25.235877,0.000433,25.106949,-1.2243,0.256,9.63603,9.63603
2517.00,9.64635,25.235952,0.000435,25.106903,-1.2243,0.256,9.63464,9.63464
2518.00,9.64276,25.236052,0.000437,25.106945,-1.2243,0.255,9.63359,9.63359
2519.00,9.64113,25.236240,0.000443,25.107057,-1.2243,0.255,9.63186,9.63186
2520.00,9.64030,25.236316,0.000447,25.107107,-1.2245,0.255,9.63145,9.63145
2521.00,9.63914,25.236268,0.000445,25.107035,-1.2246,0.255,9.63285,9.63285
2522.00,9.63785,25.236465,0.000448,25.107267,-1.2246,0.256,9.63579,9.63579
2523.00,9.63731,25.236631,0.000450,25.107405,-1.2243,0.256,9.63980,9.63980
2524.00,9.63765,25.236703,0.000451,25.107495,-1.2240,0.256,9.64427,9.64427
2525.00,9.63652,25.236746,0.000447,25.107454,-1.2236,0.256,9.64800,9.64800
2526.00,9.63585,25.236867,0.000451,25.107512,-1.2235,0.256,9.65081,9.65081
2527.00,9.63577,25.236682,0.000445,25.107233,-1.2234,0.256,9.65173,9.65173
2528.00,9.63560,25.236640,0.000442,25.107066,-1.2235,0.256,9.65126,9.65126
2529.00,9.63519,25.236555,0.000440,25.106880,-1.2235,0.257,9.65080,9.65080
2530.00,9.63625,25.236397,0.000438,25.106728,-1.2233,0.257,9.65036,9.65036
2531.00,9.63968,25.236397,0.000431,25.106679,-1.2229,0.257,9.64919,9.64919
2532.00,9.64444,25.236456,0.000433,25.106737,-1.2227,0.257,9.64828,9.64828
2533.00,9.64731,25.236514,0.000434,25.106787,-1.2224,0.257,9.64815,9.64815
2534.00,9.64807,25.236629,0.000435,25.106922,-1.2222,0.257,9.64757,9.64757
2535.00,9.64840,25.236773,0.000436,25.107010,-1.2224,0.257,9.64727,9.64727
2536.00,9.64828,25.236819,0.000440,25.107059,-1.2227,0.257,9.64722,9.64722
2537.00,9.64805,25.236832,0.000441,25.107051,-1.2229,0.257,9.64718,9.64718
2538.00,9.64807,25.236778,0.000442,25.107047,-1.2230,0.257,9.64599,9.64599
2539.00,9.64770,25.236604,0.000438,25.106878,-1.2231,0.257,9.64498,9.64498
2540.00,9.64723,25.236525,0.000437,25.106793,-1.2229,0.257,9.64340,9.64340
2541.00,9.64725,25.236392,0.000433,25.106677,-1.2225,0.257,9.64191,9.64191
2542.00,9.64711,25.236326,0.000430,25.106571,-1.2223,0.257,9.64053,9.64053
2543.00,9.64671,25.236356,0.000425,25.106473,-1.2221,0.257,9.64064,9.64064
2544.00,9.64620,25.236643,0.000431,25.106667,-1.2219,0.257,9.64014,9.64014
2545.00,9.64554,25.236545,0.000429,25.106580,-1.2220,0.258,9.63979,9.63979
2546.00,9.64480,25.236708,0.000432,25.106706,-1.2222,0.258,9.63931,9.63931
2547.00,9.64429,25.236840,0.000435,25.106781,-1.2221,0.258,9.63934,9.63934
2548.00,9.64361,25.236890,0.000436,25.106900,-1.2221,0.258,9.63831,9.63831
2549.00,9.64282,25.236797,0.000435,25.106786,-1.2221,0.258,9.63701,9.63701
2550.00,9.64194,25.237078,0.000440,25.106942,-1.2220,0.258,9.63529,9.63529
2551.00,9.64106,25.237120,0.000437,25.106952,-1.2219,0.258,9.63422,9.63422
2552.00,9.64051,25.237199,0.000440,25.107062,-1.2218,0.258,9.63456,9.63456
2553.00,9.63994,25.237341,0.000440,25.107112,-1.2218,0.259,9.63601,9.63601
2554.00,9.63912,25.237516,0.000442,25.107237,-1.2217,0.259,9.63788,9.63788
2555.00,9.63919,25.237524,0.000439,25.107215,-1.2216,0.259,9.63970,9.63970
2556.00,9.63876,25.237591,0.000440,25.107179,-1.2217,0.259,9.64029,9.64029
2557.00,9.63834,25.237585,0.000439,25.107074,-1.2218,0.259,9.63861,9.63861
2558.00,9.63804,25.237558,0.000441,25.107006,-1.2217,0.259,9.63627,9.63627
2559.00,9.63769,25.237474,0.000439,25.106924,-1.2216,0.259,9.63390,9.63390
2560.00,9.63722,25.237317,0.000434,25.106859,-1.2215,0.259,9.63219,9.63219
2561.00,9.63704,25.237281,0.000432,25.106824,-1.2213,0.259,9.63345,9.63345
2562.00,9.63774,25.237319,0.000436,25.106889,-1.2211,0.259,9.63667,9.63667
2563.00,9.63727,25.237482,0.000441,25.107043,-1.2210,0.259,9.64061,9.64061
2564.00,9.63616,25.237527,0.000444,25.107042,-1.2209,0.259,9.64451,9.64451
2565.00,9.63560,25.237639,0.000450,25.107043,-1.2208,0.259,9.64826,9.64826
2566.00,9.63632,25.237738,0.000453,25.107135,-1.2209,0.259,9.64993,9.64993
2567.00,9.63551,25.237665,0.000449,25.106989,-1.2209,0.259,9.64833,9.64833
2568.00,9.63323,25.237439,0.000444,25.106716,-1.2208,0.259,9.64577,9.64577
2569.00,9.63244,25.237367,0.000440,25.106680,-1.2207,0.259,9.64367,9.64367
2570.00,9.63372,25.237538,0.000441,25.106812,-1.2207,0.259,9.64133,9.64133
2571.00,9.64110,25.237491,0.000440,25.106732,-1.2206,0.259,9.63900,9.63900
2572.00,9.64749,25.237432,0.000436,25.106699,-1.2206,0.260,9.63931,9.63931
2573.00,9.64984,25.237384,0.000433,25.106654,-1.2204,0.260,9.64115,9.64115
2574.00,9.64940,25.237452,0.000432,25.106651,-1.2202,0.260,9.64352,9.64352
2575.00,9.64683,25.237395,0.000431,25.106583,-1.2200,0.260,9.64550,9.64550
2576.00,9.64512,25.237609,0.000433,25.106718,-1.2198,0.260,9.64778,9.64778
2577.00,9.64427,25.237931,0.000440,25.106911,-1.2193,0.260,9.64953,9.64953
2578.00,9.64503,25.238120,0.000442,25.107001,-1.2190,0.260,9.65018,9.65018
2579.00,9.64507,25.237850,0.000433,25.106678,-1.2191,0.260,9.65076,9.65076
2580.00,9.64401,25.237927,0.000431,25.106678,-1.2192,0.260,9.65270,9.65270
2581.00,9.64295,25.237832,0.000428,25.106566,-1.2192,0.260,9.65519,9.65519
2582.00,9.64373,25.237939,0.000425,25.106638,-1.2193,0.261,9.65817,9.65817
2583.00,9.64499,25.238104,0.000428,25.106730,-1.2192,0.261,9.66117,9.66117
2584.00,9.64637,25.238522,0.000440,25.107117,-1.2190,0.261,9.66400,9.66400
2585.00,9.64830,25.238551,0.000442,25.107134,-1.2190,0.261,9.66468,9.66468
2586.00,9.65059,25.238607,0.000444,25.107154,-1.2191,0.261,9.66313,9.66313
2587.00,9.65266,25.238472,0.000448,25.107030,-1.2192,0.261,9.66028,9.66028
2588.00,9.65457,25.238309,0.000443,25.106919,-1.2195,0.261,9.65572,9.65572
2589.00,9.65670,25.238292,0.000441,25.106866,-1.2197,0.261,9.65056,9.65056
2590.00,9.65776,25.238403,0.000442,25.106982,-1.2194,0.261,9.64710,9.64710
2591.00,9.65889,25.238386,0.000440,25.106967,-1.2190,0.261,9.64612,9.64612
2592.00,9.66104,25.238334,0.000437,25.106865,-1.2188,0.261,9.64708,9.64708
2593.00,9.66317,25.238375,0.000438,25.106867,-1.2186,0.261,9.64979,9.64979
2594.00,9.66398,25.238446,0.000438,25.106890,-1.2183,0.261,9.65304,9.65304
2595.00,9.66147,25.238395,0.000437,25.106756,-1.2183,0.261,9.65701,9.65701
2596.00,9.65423,25.238446,0.000440,25.106784,-1.2185,0.261,9.66161,9.66161
2597.00,9.64955,25.238502,0.000443,25.106844,-1.2186,0.261,9.66611,9.66611
2598.00,9.64655,25.238582,0.000446,25.106866,-1.2186,0.261,9.66978,9.66978
2599.00,9.64759,25.238548,0.000447,25.106820,-1.2187,0.261,9.67336,9.67336
2600.00,9.64966,25.238593,0.000447,25.106856,-1.2186,0.261,9.67613,9.67613
2601.00,9.65027,25.238656,0.000447,25.106848,-1.2184,0.261,9.67809,9.67809
2602.00,9.65319,25.238705,0.000447,25.106851,-1.2182,0.261,9.67965,9.67965
2603.00,9.65703,25.238746,0.000447,25.106883,-1.2179,0.261,9.68236,9.68236
2604.00,9.66026,25.238745,0.000449,25.106839,-1.2177,0.261,9.68500,9.68500
2605.00,9.66454,25.238755,0.000452,25.106875,-1.2176,0.261,9.68799,9.68799
2606.00,9.67234,25.238753,0.000451,25.106862,-1.2176,0.261,9.69175,9.69175
2607.00,9.67557,25.238759,0.000448,25.106858,-1.2177,0.261,9.69462,9.69462
2608.00,9.67628,25.238816,0.000450,25.106919,-1.2179,0.261,9.69597,9.69597
2609.00,9.67829,25.238780,0.000444,25.106878,-1.2179,0.262,9.69620,9.69620
2610.00,9.67993,25.238755,0.000437,25.106791,-1.2181,0.262,9.69405,9.69405
2611.00,9.68201,25.238828,0.000438,25.106850,-1.2182,0.262,9.68954,9.68954
2612.00,9.68565,25.238972,0.000436,25.106864,-1.2182,0.262,9.68543,9.68543
@18,2.0001,4.0, 2610.046 
2613.00,9.68882,25.238978,0.000430,25.106776,-1.2181,0.263,9.68331,9.68331
2614.00,9.69124,25.239297,0.000438,25.107049,-1.2181,0.263,9.68308,9.68308
2615.00,9.69423,25.239544,0.000444,25.107191,-1.2181,0.263,9.68553,9.68553
2616.00,9.69401,25.239569,0.000442,25.107164,-1.2179,0.263,9.68999,9.68999
2617.00,9.69501,25.239493,0.000442,25.107103,-1.2178,0.263,9.69449,9.69449
2618.00,9.69495,25.239445,0.000441,25.107041,-1.2178,0.263,9.69818,9.69818
2619.00,9.69019,25.239278,0.000437,25.106829,-1.2179,0.263,9.70125,9.70125
2620.00,9.68411,25.239226,0.000439,25.106762,-1.2179,0.263,9.70372,9.70372
2621.00,9.68342,25.239312,0.000445,25.106809,-1.2179,0.263,9.70584,9.70584
2622.00,9.68595,25.239221,0.000447,25.106764,-1.2179,0.262,9.70717,9.70717
2623.00,9.68724,25.239177,0.000448,25.106740,-1.2179,0.263,9.70824,9.70824
2624.00,9.68993,25.239182,0.000449,25.106745,-1.2178,0.263,9.70898,9.70898
2625.00,9.69363,25.239229,0.000445,25.106771,-1.2175,0.263,9.70929,9.70929
2626.00,9.69658,25.239045,0.000437,25.106557,-1.2172,0.263,9.70855,9.70855
2627.00,9.69898,25.239211,0.000438,25.106664,-1.2170,0.263,9.70797,9.70797
2628.00,9.70057,25.239451,0.000443,25.106826,-1.2168,0.263,9.70658,9.70658
2629.00,9.70156,25.239627,0.000442,25.106940,-1.2167,0.263,9.70416,9.70416
2630.00,9.70212,25.239509,0.000439,25.106836,-1.2166,0.263,9.70096,9.70096
2631.00,9.70339,25.239719,0.000443,25.107010,-1.2166,0.263,9.69752,9.69752
2632.00,9.70329,25.239710,0.000439,25.106953,-1.2165,0.263,9.69617,9.69617
2633.00,9.70347,25.239667,0.000435,25.106889,-1.2164,0.263,9.69824,9.69824
2634.00,9.70378,25.239791,0.000438,25.106981,-1.2162,0.263,9.70202,9.70202
2635.00,9.70397,25.239918,0.000440,25.107033,-1.2163,0.264,9.70532,9.70532
2636.00,9.70358,25.239866,0.000437,25.106934,-1.2163,0.264,9.70820,9.70820
2637.00,9.70233,25.239953,0.000437,25.106994,-1.2165,0.264,9.70843,9.70843
2638.00,9.70048,25.240018,0.000438,25.107022,-1.2166,0.264,9.70475,9.70475
2639.00,9.69767,25.239814,0.000435,25.106790,-1.2167,0.264,9.70025,9.70025
2640.00,9.69368,25.239788,0.000430,25.106728,-1.2167,0.264,9.69654,9.69654
2641.00,9.69117,25.239875,0.000430,25.106839,-1.2166,0.264,9.69268,9.69268
2642.00,9.69879,25.239802,0.000430,25.106755,-1.2164,0.264,9.69010,9.69010
2643.00,9.71254,25.239894,0.000430,25.106795,-1.2161,0.264,9.68842,9.68842
2644.00,9.71360,25.240073,0.000432,25.106940,-1.2160,0.265,9.68785,9.68785
2645.00,9.70908,25.240198,0.000439,25.107083,-1.2157,0.264,9.68866,9.68866
2646.00,9.70483,25.240060,0.000440,25.106874,-1.2155,0.264,9.69001,9.69001
2647.00,9.70095,25.240268,0.000444,25.107024,-1.2154,0.264,9.69101,9.69101
2648.00,9.69759,25.240145,0.000442,25.106933,-1.2154,0.264,9.69272,9.69272
2649.00,9.69579,25.240052,0.000437,25.106846,-1.2154,0.265,9.69385,9.69385
2650.00,9.69533,25.239956,0.000429,25.106727,-1.2155,0.265,9.69295,9.69295
2651.00,9.69503,25.240163,0.000431,25.106879,-1.2155,0.265,9.69401,9.69401
2652.00,9.69435,25.240130,0.000429,25.106752,-1.2155,0.265,9.69630,9.69630
2653.00,9.69322,25.240182,0.000430,25.106685,-1.2155,0.265,9.69739,9.69739
2654.00,9.69331,25.240360,0.000438,25.106779,-1.2155,0.265,9.69645,9.69645
2655.00,9.69281,25.240463,0.000439,25.106802,-1.2155,0.265,9.69284,9.69284
2656.00,9.69248,25.240521,0.000438,25.106840,-1.2156,0.265,9.68423,9.68423
2657.00,9.69305,25.240381,0.000436,25.106743,-1.2156,0.265,9.67194,9.67194
2658.00,9.69445,25.240422,0.000438,25.106778,-1.2156,0.265,9.65894,9.65894
2659.00,9.69532,25.240486,0.000435,25.106836,-1.2154,0.265,9.64701,9.64701
2660.00,9.69633,25.240647,0.000442,25.106958,-1.2152,0.265,9.64026,9.64026
2661.00,9.69742,25.240610,0.000441,25.106896,-1.2151,0.265,9.63836,9.63836
2662.00,9.70185,25.240800,0.000444,25.106986,-1.2149,0.265,9.63900,9.63900
2663.00,9.70005,25.241028,0.000448,25.107124,-1.2147,0.265,9.63903,9.63903
2664.00,9.69130,25.240863,0.000441,25.106901,-1.2145,0.266,9.63762,9.63762
2665.00,9.67213,25.240731,0.000436,25.106716,-1.2143,0.266,9.63410,9.63410
2666.00,9.65420,25.240981,0.000442,25.106911,-1.2141,0.266,9.63033,9.63033
2667.00,9.64209,25.240961,0.000441,25.106877,-1.2141,0.266,9.62784,9.62784
2668.00,9.63586,25.240935,0.000439,25.106836,-1.2141,0.266,9.62939,9.62939
2669.00,9.63561,25.240973,0.000442,25.106874,-1.2142,0.266,9.63409,9.63409
2670.00,9.63888,25.241139,0.000445,25.107042,-1.2144,0.266,9.64147,9.64147
2671.00,9.64232,25.241045,0.000439,25.106931,-1.2144,0.266,9.64777,9.64777
2672.00,9.64441,25.241097,0.000440,25.106956,-1.2144,0.266,9.65344,9.65344
2673.00,9.63522,25.241065,0.000438,25.106914,-1.2143,0.266,9.65827,9.65827
2674.00,9.62504,25.241156,0.000440,25.106978,-1.2142,0.266,9.66339,9.66339
2675.00,9.62270,25.240981,0.000437,25.106823,-1.2141,0.266,9.66628,9.66628
2676.00,9.62607,25.241029,0.000438,25.106803,-1.2139,0.266,9.66883,9.66883
2677.00,9.63277,25.241121,0.000441,25.106901,-1.2137,0.267,9.66850,9.66850
2678.00,9.64275,25.241130,0.000440,25.106914,-1.2136,0.267,9.66547,9.66547
2679.00,9.64843,25.241077,0.000436,25.106778,-1.2135,0.267,9.65996,9.65996
2680.00,9.65551,25.241081,0.000436,25.106664,-1.2134,0.267,9.65359,9.65359
2681.00,9.65863,25.241265,0.000440,25.106819,-1.2133,0.267,9.64861,9.64861
2682.00,9.66322,25.241416,0.000442,25.106830,-1.2133,0.267,9.64679,9.64679
2683.00,9.66608,25.241547,0.000445,25.106856,-1.2132,0.267,9.64749,9.64749
2684.00,9.66906,25.241661,0.000449,25.106951,-1.2132,0.267,9.65056,9.65056
2685.00,9.67178,25.241968,0.000451,25.107208,-1.2132,0.267,9.65744,9.65744
2686.00,9.66999,25.241848,0.000447,25.107088,-1.2133,0.267,9.66488,9.66488
2687.00,9.65956,25.241664,0.000445,25.106984,-1.2135,0.267,9.67039,9.67039
2688.00,9.65198,25.241448,0.000442,25.106779,-1.2137,0.267,9.67298,9.67298
2689.00,9.64651,25.241471,0.000443,25.106755,-1.2137,0.267,9.67160,9.67160
2690.00,9.64462,25.241359,0.000442,25.106645,-1.2136,0.267,9.66514,9.66514
2691.00,9.64697,25.241217,0.000438,25.106474,-1.2137,0.267,9.65630,9.65630
2692.00,9.65039,25.241225,0.000435,25.106450,-1.2133,0.267,9.64820,9.64820
2693.00,9.65531,25.241280,0.000437,25.106549,-1.2131,0.268,9.64215,9.64215
2694.00,9.66174,25.241324,0.000438,25.106617,-1.2130,0.268,9.63881,9.63881
2695.00,9.67445,25.241244,0.000435,25.106577,-1.2127,0.268,9.63866,9.63866
2696.00,9.68179,25.241335,0.000438,25.106707,-1.2125,0.268,9.63944,9.63944
2697.00,9.67776,25.241421,0.000436,25.106774,-1.2127,0.268,9.64194,9.64194
2698.00,9.66821,25.241385,0.000429,25.106725,-1.2127,0.268,9.64527,9.64527
2699.00,9.65488,25.241142,0.000423,25.106485,-1.2126,0.268,9.64912,9.64912
2700.00,9.64245,25.241206,0.000426,25.106537,-1.2128,0.268,9.65331,9.65331
2701.00,9.63810,25.241171,0.000427,25.106496,-1.2129,0.268,9.65857,9.65857
2702.00,9.63799,25.241103,0.000427,25.106455,-1.2128,0.268,9.66310,9.66310
2703.00,9.63885,25.241120,0.000432,25.106443,-1.2126,0.268,9.66774,9.66774
2704.00,9.64131,25.241271,0.000440,25.106631,-1.2124,0.268,9.67184,9.67184
2705.00,9.64446,25.241551,0.000449,25.106859,-1.2123,0.268,9.67505,9.67505
2706.00,9.64657,25.241683,0.000449,25.106900,-1.2122,0.268,9.67768,9.67768
2707.00,9.64939,25.241847,0.000450,25.106979,-1.2122,0.268,9.68002,9.68002
2708.00,9.65362,25.242027,0.000452,25.107051,-1.2124,0.268,9.68196,9.68196
2709.00,9.65837,25.242155,0.000449,25.107098,-1.2127,0.269,9.68287,9.68287
2710.00,9.66329,25.242103,0.000444,25.107013,-1.2127,0.269,9.68169,9.68169
2711.00,9.66754,25.242132,0.000440,25.107057,-1.2124,0.269,9.68012,9.68012
2712.00,9.67058,25.242111,0.000444,25.107039,-1.2120,0.269,9.67760,9.67760
2713.00,9.67337,25.242151,0.000443,25.107062,-1.2117,0.269,9.67456,9.67456
2714.00,9.67506,25.242194,0.000444,25.107029,-1.2112,0.269,9.67345,9.67345
2715.00,9.67545,25.242236,0.000444,25.106947,-1.2111,0.269,9.67548,9.67548
2716.00,9.67786,25.242150,0.000444,25.106742,-1.2111,0.269,9.67767,9.67767
2717.00,9.67949,25.242229,0.000442,25.106742,-1.2113,0.269,9.68017,9.68017
2718.00,9.67967,25.242296,0.000441,25.106773,-1.2116,0.269,9.68254,9.68254
2719.00,9.67960,25.242013,0.000430,25.106513,-1.2118,0.269,9.68425,9.68425
2720.00,9.67791,25.242147,0.000430,25.106709,-1.2118,0.270,9.68556,9.68556
2721.00,9.67796,25.242341,0.000436,25.106927,-1.2119,0.270,9.68693,9.68693
2722.00,9.67911,25.242534,0.000440,25.107052,-1.2118,0.270,9.68839,9.68839
2723.00,9.67863,25.242332,0.000436,25.106841,-1.2116,0.270,9.68877,9.68877
2724.00,9.67811,25.242565,0.000443,25.107008,-1.2114,0.270,9.68858,9.68858
2725.00,9.67966,25.242364,0.000444,25.106814,-1.2112,0.270,9.68685,9.68685
2726.00,9.68152,25.242327,0.000442,25.106791,-1.2109,0.270,9.68426,9.68426
2727.00,9.68247,25.242137,0.000441,25.106652,-1.2106,0.270,9.68099,9.68099
2728.00,9.68238,25.242339,0.000448,25.106774,-1.2103,0.270,9.67956,9.67956
2729.00,9.68197,25.242521,0.000449,25.106854,-1.2101,0.270,9.67847,9.67847
2730.00,9.68239,25.242563,0.000444,25.106844,-1.2099,0.270,9.67894,9.67894
2731.00,9.68314,25.242471,0.000442,25.106670,-1.2100,0.270,9.67938,9.67938
2732.00,9.68379,25.242682,0.000445,25.106783,-1.2101,0.270,9.68008,9.68008
2733.00,9.68383,25.242841,0.000443,25.106925,-1.2101,0.271,9.68084,9.68084
2734.00,9.68366,25.242830,0.000441,25.106964,-1.2103,0.271,9.68162,9.68162
2735.00,9.68329,25.242895,0.000442,25.106910,-1.2101,0.271,9.68152,9.68152
2736.00,9.68306,25.243094,0.000442,25.107050,-1.2099,0.271,9.68285,9.68285
2737.00,9.68304,25.243007,0.000438,25.106982,-1.2099,0.271,9.68507,9.68507
2738.00,9.68312,25.242943,0.000440,25.106896,-1.2098,0.271,9.68649,9.68649
2739.00,9.68322,25.242944,0.000441,25.106812,-1.2098,0.271,9.68683,9.68683
2740.00,9.68331,25.242976,0.000442,25.106917,-1.2099,0.271,9.68663,9.68663
2741.00,9.68325,25.242955,0.000442,25.106872,-1.2100,0.271,9.68574,9.68574
2742.00,9.68289,25.243044,0.000443,25.106872,-1.2100,0.271,9.68478,9.68478
2743.00,9.68284,25.243128,0.000445,25.106956,-1.2103,0.271,9.68474,9.68474
2744.00,9.68290,25.243194,0.000445,25.107065,-1.2103,0.272,9.68645,9.68645
2745.00,9.68325,25.243197,0.000447,25.107029,-1.2102,0.272,9.68881,9.68881
2746.00,9.68406,25.243216,0.000448,25.107085,-1.2101,0.272,9.69094,9.69094
2747.00,9.68498,25.243180,0.000450,25.107060,-1.2099,0.272,9.69273,9.69273
2748.00,9.68581,25.243044,0.000449,25.106886,-1.2096,0.271,9.69467,9.69467
2749.00,9.68648,25.243005,0.000450,25.106782,-1.2093,0.271,9.69546,9.69546
2750.00,9.68759,25.243081,0.000449,25.106812,-1.2093,0.271,9.69554,9.69554
2751.00,9.68842,25.243144,0.000452,25.106799,-1.2094,0.271,9.69497,9.69497
2752.00,9.68916,25.243123,0.000448,25.106724,-1.2093,0.271,9.69463,9.69463
2753.00,9.68966,25.243200,0.000443,25.106761,-1.2094,0.272,9.69289,9.69289
2754.00,9.69053,25.243285,0.000443,25.106805,-1.2095,0.272,9.69025,9.69025
2755.00,9.69069,25.243294,0.000439,25.106766,-1.2095,0.272,9.68655,9.68655
2756.00,9.69113,25.243235,0.000435,25.106692,-1.2094,0.272,9.68277,9.68277
2757.00,9.69259,25.243268,0.000434,25.106716,-1.2093,0.272,9.67856,9.67856
2758.00,9.69388,25.243361,0.000436,25.106757,-1.2093,0.272,9.67491,9.67491
2759.00,9.69418,25.243284,0.000434,25.106677,-1.2090,0.272,9.67271,9.67271
2760.00,9.69434,25.243394,0.000436,25.106721,-1.2086,0.273,9.67232,9.67232
2761.00,9.69247,25.243520,0.000438,25.106734,-1.2084,0.273,9.67191,9.67191
2762.00,9.69180,25.243569,0.000437,25.106735,-1.2083,0.273,9.67217,9.67217
@19,2.0001,4.0, 2760.02399999999 
2763.00,9.69045,25.243631,0.000439,25.106799,-1.2082,0.273,9.67401,9.67401
2764.00,9.68402,25.243813,0.000445,25.106940,-1.2085,0.273,9.67779,9.67779
2765.00,9.67518,25.243721,0.000447,25.106839,-1.2087,0.273,9.68139,9.68139
2766.00,9.67295,25.243762,0.000446,25.106923,-1.2089,0.273,9.68522,9.68522
2767.00,9.67286,25.243766,0.000450,25.106898,-1.2088,0.273,9.68889,9.68889
2768.00,9.67245,25.243770,0.000449,25.106870,-1.2089,0.273,9.68979,9.68979
2769.00,9.67206,25.243747,0.000444,25.106788,-1.2088,0.273,9.68828,9.68828
2770.00,9.67212,25.243805,0.000441,25.106829,-1.2087,0.273,9.68586,9.68586
2771.00,9.67163,25.243850,0.000439,25.106828,-1.2085,0.273,9.68235,9.68235
2772.00,9.67291,25.243892,0.000437,25.106857,-1.2085,0.273,9.67694,9.67694
2773.00,9.68157,25.243894,0.000434,25.106794,-1.2085,0.273,9.67356,9.67356
2774.00,9.69065,25.244014,0.000439,25.106866,-1.2085,0.273,9.67307,9.67307
2775.00,9.69046,25.244081,0.000438,25.106844,-1.2083,0.273,9.67371,9.67371
2776.00,9.68943,25.244148,0.000441,25.106859,-1.2081,0.273,9.67701,9.67701
2777.00,9.68756,25.244273,0.000441,25.106918,-1.2080,0.273,9.68136,9.68136
2778.00,9.68588,25.244452,0.000444,25.107077,-1.2078,0.274,9.68377,9.68377
2779.00,9.68328,25.244509,0.000444,25.107080,-1.2077,0.274,9.68177,9.68177
2780.00,9.67897,25.244473,0.000442,25.107072,-1.2076,0.274,9.67893,9.67893
2781.00,9.67135,25.244366,0.000441,25.106985,-1.2075,0.274,9.67501,9.67501
2782.00,9.66687,25.244197,0.000439,25.106799,-1.2072,0.274,9.67090,9.67090
2783.00,9.67112,25.244178,0.000439,25.106702,-1.2071,0.274,9.66697,9.66697
2784.00,9.68164,25.244126,0.000435,25.106632,-1.2068,0.274,9.66496,9.66496
2785.00,9.68346,25.244151,0.000437,25.106588,-1.2068,0.274,9.66455,9.66455
2786.00,9.68453,25.244230,0.000436,25.106616,-1.2068,0.274,9.66376,9.66376
2787.00,9.68447,25.244404,0.000438,25.106781,-1.2070,0.274,9.66302,9.66302
2788.00,9.68054,25.244446,0.000439,25.106837,-1.2071,0.274,9.66247,9.66247
2789.00,9.67260,25.244364,0.000437,25.106802,-1.2072,0.274,9.66206,9.66206
2790.00,9.66976,25.244339,0.000433,25.106798,-1.2070,0.274,9.66090,9.66090
2791.00,9.66731,25.244386,0.000433,25.106785,-1.2068,0.274,9.66033,9.66033
2792.00,9.66646,25.244386,0.000429,25.106723,-1.2067,0.275,9.66024,9.66024
2793.00,9.66557,25.244409,0.000429,25.106705,-1.2067,0.275,9.65974,9.65974
2794.00,9.66453,25.244614,0.000431,25.106763,-1.2067,0.275,9.65792,9.65792
2795.00,9.66399,25.244766,0.000437,25.106794,-1.2066,0.275,9.65607,9.65607
2796.00,9.66308,25.244852,0.000440,25.106787,-1.2066,0.275,9.65419,9.65419
2797.00,9.66161,25.244904,0.000445,25.106816,-1.2065,0.275,9.65230,9.65230
2798.00,9.66047,25.244826,0.000443,25.106736,-1.2064,0.275,9.65242,9.65242
2799.00,9.65943,25.244777,0.000444,25.106767,-1.2063,0.274,9.65476,9.65476
2800.00,9.65857,25.244736,0.000436,25.106754,-1.2065,0.275,9.65795,9.65795
2801.00,9.65809,25.244683,0.000432,25.106746,-1.2066,0.275,9.66081,9.66081
2802.00,9.65706,25.244735,0.000429,25.106757,-1.2068,0.275,9.66420,9.66420
2803.00,9.65648,25.244893,0.000432,25.106841,-1.2070,0.275,9.66752,9.66752
2804.00,9.65765,25.245016,0.000430,25.106825,-1.2071,0.275,9.67123,9.67123
2805.00,9.65808,25.245017,0.000432,25.106793,-1.2071,0.275,9.67497,9.67497
2806.00,9.65770,25.245079,0.000434,25.106801,-1.2070,0.276,9.68180,9.68180
2807.00,9.65709,25.245147,0.000436,25.106803,-1.2068,0.275,9.68870,9.68870
2808.00,9.65817,25.245139,0.000431,25.106771,-1.2066,0.276,9.69296,9.69296
2809.00,9.66068,25.245053,0.000429,25.106695,-1.2064,0.276,9.69285,9.69285
2810.00,9.66405,25.245392,0.000439,25.106963,-1.2065,0.276,9.69029,9.69029
2811.00,9.66777,25.245549,0.000441,25.107067,-1.2067,0.276,9.68366,9.68366
2812.00,9.67057,25.245592,0.000444,25.107094,-1.2069,0.276,9.67705,9.67705
2813.00,9.67438,25.245713,0.000450,25.107146,-1.2071,0.276,9.67244,9.67244
2814.00,9.68068,25.245829,0.000451,25.107218,-1.2071,0.276,9.67129,9.67129
2815.00,9.68584,25.245584,0.000446,25.107005,-1.2069,0.276,9.67230,9.67230
2816.00,9.70001,25.245516,0.000445,25.106952,-1.2067,0.276,9.67504,9.67504
2817.00,9.70273,25.245543,0.000443,25.107028,-1.2063,0.276,9.67801,9.67801
2818.00,9.69468,25.245481,0.000441,25.107036,-1.2062,0.276,9.68113,9.68113
2819.00,9.68049,25.245438,0.000442,25.106983,-1.2063,0.276,9.68485,9.68485
2820.00,9.67313,25.245549,0.000442,25.107088,-1.2062,0.277,9.68826,9.68826
2821.00,9.66938,25.245472,0.000436,25.106986,-1.2062,0.277,9.69101,9.69101
2822.00,9.67073,25.245287,0.000435,25.106740,-1.2063,0.277,9.69070,9.69070
2823.00,9.67317,25.245243,0.000435,25.106648,-1.2061,0.277,9.68748,9.68748
2824.00,9.67602,25.245296,0.000438,25.106700,-1.2057,0.277,9.67984,9.67984
2825.00,9.67923,25.245292,0.000439,25.106653,-1.2054,0.277,9.67009,9.67009
2826.00,9.68174,25.245382,0.000444,25.106669,-1.2052,0.277,9.66338,9.66338
2827.00,9.68459,25.245481,0.000442,25.106787,-1.2051,0.277,9.66150,9.66150
2828.00,9.68783,25.245540,0.000442,25.106854,-1.2052,0.277,9.66227,9.66227
2829.00,9.69114,25.245668,0.000443,25.106957,-1.2055,0.277,9.66468,9.66468
2830.00,9.69431,25.245768,0.000445,25.106989,-1.2056,0.277,9.66780,9.66780
2831.00,9.69448,25.245747,0.000444,25.106996,-1.2056,0.277,9.66775,9.66775
2832.00,9.68335,25.245917,0.000451,25.107072,-1.2053,0.277,9.66444,9.66444
2833.00,9.67104,25.245844,0.000449,25.107015,-1.2050,0.277,9.66092,9.66092
2834.00,9.65511,25.245751,0.000444,25.106880,-1.2048,0.277,9.66196,9.66196
2835.00,9.64663,25.245669,0.000439,25.106766,-1.2044,0.277,9.66587,9.66587
2836.00,9.66118,25.245736,0.000438,25.106778,-1.2041,0.277,9.67076,9.67076
2837.00,9.67334,25.245755,0.000435,25.106750,-1.2041,0.277,9.67621,9.67621
2838.00,9.67311,25.245963,0.000440,25.106806,-1.2041,0.277,9.68035,9.68035
2839.00,9.66810,25.246136,0.000443,25.106927,-1.2040,0.278,9.67961,9.67961
2840.00,9.66473,25.246204,0.000442,25.106987,-1.2040,0.278,9.67521,9.67521
2841.00,9.66086,25.246277,0.000444,25.107021,-1.2041,0.278,9.66930,9.66930
2842.00,9.65817,25.246256,0.000446,25.107005,-1.2041,0.278,9.66360,9.66360
2843.00,9.65819,25.246300,0.000444,25.107024,-1.2042,0.278,9.65992,9.65992
2844.00,9.67230,25.246228,0.000440,25.106969,-1.2042,0.278,9.65879,9.65879
2845.00,9.68124,25.246218,0.000437,25.106934,-1.2039,0.278,9.65977,9.65977
2846.00,9.68417,25.246403,0.000440,25.107121,-1.2039,0.278,9.66030,9.66030
2847.00,9.68374,25.246442,0.000441,25.107175,-1.2040,0.278,9.66022,9.66022
2848.00,9.67804,25.246445,0.000442,25.107180,-1.2040,0.278,9.65855,9.65855
2849.00,9.66844,25.246391,0.000446,25.107105,-1.2041,0.278,9.65658,9.65658
2850.00,9.65924,25.246316,0.000447,25.107019,-1.2043,0.278,9.65578,9.65578
2851.00,9.65730,25.246322,0.000445,25.106967,-1.2044,0.278,9.65786,9.65786
2852.00,9.65867,25.246493,0.000446,25.107036,-1.2041,0.278,9.66154,9.66154
2853.00,9.65950,25.246244,0.000437,25.106806,-1.2041,0.278,9.66648,9.66648
2854.00,9.65829,25.246387,0.000435,25.106839,-1.2040,0.279,9.67043,9.67043
2855.00,9.65765,25.246513,0.000439,25.106950,-1.2040,0.279,9.67207,9.67207
2856.00,9.65787,25.246330,0.000435,25.106767,-1.2039,0.279,9.67120,9.67120
2857.00,9.65712,25.246196,0.000433,25.106647,-1.2040,0.279,9.66864,9.66864
2858.00,9.65452,25.246556,0.000440,25.106955,-1.2040,0.279,9.66590,9.66590
2859.00,9.65458,25.246503,0.000440,25.106967,-1.2039,0.279,9.66474,9.66474
2860.00,9.66037,25.246496,0.000438,25.106958,-1.2037,0.279,9.66529,9.66529
2861.00,9.66832,25.246588,0.000438,25.107089,-1.2036,0.279,9.66715,9.66715
2862.00,9.67297,25.246638,0.000442,25.107157,-1.2036,0.279,9.67028,9.67028
2863.00,9.67231,25.246552,0.000442,25.107002,-1.2035,0.279,9.67380,9.67380
2864.00,9.66975,25.246465,0.000440,25.106864,-1.2036,0.279,9.67720,9.67720
2865.00,9.66852,25.246305,0.000435,25.106642,-1.2037,0.279,9.67940,9.67940
2866.00,9.66917,25.246286,0.000436,25.106600,-1.2037,0.279,9.68061,9.68061
2867.00,9.67053,25.246158,0.000427,25.106447,-1.2035,0.279,9.68167,9.68167
2868.00,9.67121,25.246086,0.000423,25.106446,-1.2034,0.280,9.68087,9.68087
2869.00,9.67082,25.246183,0.000424,25.106494,-1.2031,0.280,9.67771,9.67771
2870.00,9.67228,25.246406,0.000431,25.106688,-1.2028,0.280,9.67484,9.67484
2871.00,9.67338,25.246529,0.000433,25.106699,-1.2026,0.280,9.67177,9.67177
2872.00,9.67339,25.246718,0.000438,25.106788,-1.2025,0.280,9.67020,9.67020
2873.00,9.67374,25.246885,0.000442,25.106872,-1.2024,0.280,9.67093,9.67093
2874.00,9.67345,25.246978,0.000443,25.106916,-1.2025,0.280,9.67170,9.67170
2875.00,9.67503,25.246978,0.000440,25.106867,-1.2027,0.280,9.67007,9.67007
2876.00,9.67608,25.246868,0.000437,25.106777,-1.2030,0.280,9.66555,9.66555
2877.00,9.67613,25.246924,0.000437,25.106835,-1.2030,0.280,9.65535,9.65535
2878.00,9.67441,25.246929,0.000438,25.106828,-1.2028,0.280,9.64202,9.64202
2879.00,9.67282,25.247070,0.000443,25.106930,-1.2028,0.280,9.63002,9.63002
2880.00,9.67295,25.247138,0.000444,25.106973,-1.2027,0.280,9.62163,9.62163
2881.00,9.67111,25.247029,0.000440,25.106789,-1.2026,0.280,9.61832,9.61832
2882.00,9.67355,25.247088,0.000440,25.106748,-1.2027,0.281,9.62148,9.62148
2883.00,9.67863,25.247010,0.000433,25.106614,-1.2029,0.281,9.62939,9.62939
2884.00,9.67197,25.246890,0.000429,25.106471,-1.2029,0.281,9.63970,9.63970
2885.00,9.65973,25.246859,0.000426,25.106478,-1.2029,0.281,9.65035,9.65035
2886.00,9.64199,25.246951,0.000428,25.106588,-1.2029,0.281,9.65912,9.65912
2887.00,9.62344,25.247039,0.000431,25.106658,-1.2028,0.281,9.66462,9.66462
2888.00,9.61289,25.247137,0.000435,25.106655,-1.2026,0.281,9.66663,9.66663
2889.00,9.61335,25.247377,0.000437,25.106778,-1.2024,0.281,9.66611,9.66611
2890.00,9.61771,25.247420,0.000436,25.106664,-1.2020,0.281,9.66443,9.66443
2891.00,9.62556,25.247672,0.000438,25.106809,-1.2018,0.281,9.66369,9.66369
2892.00,9.63914,25.247696,0.000434,25.106795,-1.2016,0.281,9.66394,9.66394
2893.00,9.65240,25.247703,0.000432,25.106825,-1.2016,0.281,9.66528,9.66528
2894.00,9.66357,25.247578,0.000428,25.106773,-1.2018,0.282,9.66680,9.66680
2895.00,9.66976,25.247824,0.000433,25.107024,-1.2021,0.282,9.66905,9.66905
2896.00,9.66823,25.247836,0.000435,25.107027,-1.2021,0.282,9.67099,9.67099
2897.00,9.66604,25.247672,0.000438,25.106862,-1.2020,0.282,9.67327,9.67327
2898.00,9.66577,25.247774,0.000441,25.106895,-1.2018,0.282,9.67439,9.67439
2899.00,9.66637,25.247907,0.000448,25.106965,-1.2016,0.282,9.67536,9.67536
2900.00,9.66742,25.247748,0.000446,25.106728,-1.2014,0.282,9.67490,9.67490
2901.00,9.66881,25.247767,0.000447,25.106690,-1.2012,0.282,9.67369,9.67369
2902.00,9.66932,25.247698,0.000441,25.106606,-1.2009,0.282,9.67153,9.67153
2903.00,9.66948,25.247754,0.000439,25.106627,-1.2009,0.282,9.67050,9.67050
2904.00,9.66952,25.247792,0.000439,25.106626,-1.2009,0.282,9.67055,9.67055
2905.00,9.67018,25.247756,0.000437,25.106590,-1.2010,0.282,9.67011,9.67011
2906.00,9.67040,25.247801,0.000438,25.106562,-1.2009,0.282,9.67033,9.67033
2907.00,9.67055,25.247944,0.000441,25.106671,-1.2012,0.282,9.67037,9.67037
2908.00,9.67109,25.247863,0.000439,25.106580,-1.2013,0.282,9.66993,9.66993
2909.00,9.67150,25.247692,0.000431,25.106408,-1.2012,0.282,9.66911,9.66911
2910.00,9.67168,25.248025,0.000438,25.106741,-1.2011,0.282,9.67046,9.67046
2911.00,9.67174,25.247952,0.000436,25.106739,-1.2011,0.282,9.67111,9.67111
2912.00,9.67159,25.248020,0.000440,25.106823,-1.2010,0.282,9.67176,9.67176
