# Supplementary material for: HSL1 and BAM1/2 impact epidermal cell development by sensing distinct signaling peptides
Source: Nat Commun. 2022 Feb 15;13:876. doi: 10.1038/s41467-022-28558-4 (PMC8847575; doi:10.1038/s41467-022-28558-4)
Supplement: Supplementary file 4 — Source Data [file 41467_2022_28558_MOESM4_ESM.zip › Source Data/Source Data/Figure S3/Exp2_HSL1_CLV3_SERK1.itc]

$ITC
$ 19 
$NOT
$ 25 
$ 60 
$ 500 
$ 10 
$ 2 
$ADCGainCode:  0 
$False,True,True
$ 0.4 , 0.8 , 150 , 5 
$ 2 , 4 , 150 , 5 
$ 2 , 4 , 150 , 5 
$ 2 , 4 , 150 , 5 
$ 2 , 4 , 150 , 5 
$ 2 , 4 , 150 , 5 
$ 2 , 4 , 150 , 5 
$ 2 , 4 , 150 , 5 
$ 2 , 4 , 150 , 5 
$ 2 , 4 , 150 , 5 
$ 2 , 4 , 150 , 5 
$ 2 , 4 , 150 , 5 
$ 2 , 4 , 150 , 5 
$ 2 , 4 , 150 , 5 
$ 2 , 4 , 150 , 5 
$ 2 , 4 , 150 , 5 
$ 2 , 4 , 150 , 5 
$ 2 , 4 , 150 , 5 
$ 2 , 4 , 150 , 5 
# 0 
# 0.1 
# 0.015 
# 0.2035 
# 25 
# 4 
# 8.15 
# 1 
?HSL1_15uM_CLV3_450uM_SERK1_100uM
% MICROCALITC_MAL1177627
% 0.2035 
% 4 
%-0.586102 , 29.61604 
%-0.348256 , 29.40329 
% 0.8333333 
% 167740 , 167730 
% 0.25 , 81 
%-0.015695 ,-0.033946 
%-20 , 8 
% 0 , 0 
% 0 
% 128000       127744 
% 43.1 
% 500 , 750 , 1000 , 750 
% 0.06978023945 ,-0.002252194966 ,-3.244915618586E-05 , 1.349203907274E-06 ,-9.058983361606E-09 
% MicroCalITC Ver: 1.29.32 Run time:10/7/2021 1:50:19 PM
@0
5.00,9.12731,25.164458,0.000404,25.127222,-1.7225,0.007,9.12584,9.12584
6.00,9.12661,25.164686,0.000408,25.127427,-1.7227,0.007,9.12543,9.12543
7.00,9.12641,25.164647,0.000405,25.127414,-1.7229,0.007,9.12597,9.12597
8.00,9.12621,25.164654,0.000407,25.127376,-1.7230,0.007,9.12615,9.12615
9.00,9.12617,25.164596,0.000402,25.127294,-1.7231,0.008,9.12615,9.12615
10.00,9.12615,25.164535,0.000399,25.127232,-1.7232,0.008,9.12648,9.12648
11.00,9.12608,25.164470,0.000396,25.127123,-1.7233,0.008,9.12692,9.12692
12.00,9.12601,25.164360,0.000395,25.127012,-1.7233,0.008,9.12718,9.12718
13.00,9.12636,25.164432,0.000398,25.127076,-1.7233,0.008,9.12811,9.12811
14.00,9.12661,25.164355,0.000396,25.127025,-1.7233,0.008,9.12871,9.12871
15.00,9.12677,25.164480,0.000398,25.127094,-1.7233,0.008,9.12858,9.12858
16.00,9.12688,25.164538,0.000399,25.127061,-1.7234,0.008,9.12882,9.12882
17.00,9.12714,25.164682,0.000401,25.127117,-1.7235,0.008,9.12905,9.12905
18.00,9.12750,25.164714,0.000398,25.127125,-1.7238,0.008,9.12921,9.12921
19.00,9.12774,25.164798,0.000397,25.127104,-1.7242,0.009,9.12987,9.12987
20.00,9.12774,25.164713,0.000392,25.127010,-1.7245,0.009,9.13153,9.13153
21.00,9.12798,25.164798,0.000396,25.127090,-1.7247,0.009,9.13329,9.13329
22.00,9.12868,25.164715,0.000396,25.126988,-1.7249,0.009,9.13397,9.13397
23.00,9.12908,25.164783,0.000397,25.127020,-1.7249,0.009,9.13382,9.13382
24.00,9.12964,25.164768,0.000399,25.127063,-1.7248,0.009,9.13362,9.13362
25.00,9.13003,25.164862,0.000401,25.127142,-1.7249,0.009,9.13321,9.13321
26.00,9.13019,25.164725,0.000394,25.127033,-1.7250,0.009,9.13220,9.13220
27.00,9.13048,25.164766,0.000390,25.127046,-1.7252,0.009,9.13147,9.13147
28.00,9.13057,25.164726,0.000387,25.126966,-1.7255,0.010,9.13153,9.13153
29.00,9.13081,25.164749,0.000384,25.126924,-1.7257,0.010,9.13170,9.13170
30.00,9.13119,25.164749,0.000386,25.126858,-1.7257,0.010,9.13134,9.13134
31.00,9.13149,25.164804,0.000388,25.126856,-1.7257,0.010,9.13278,9.13278
32.00,9.13157,25.164922,0.000390,25.126924,-1.7257,0.010,9.13319,9.13319
33.00,9.13200,25.164952,0.000389,25.126910,-1.7257,0.010,9.13361,9.13361
34.00,9.13226,25.165024,0.000392,25.126898,-1.7258,0.010,9.13482,9.13482
35.00,9.13273,25.165120,0.000394,25.127026,-1.7261,0.010,9.13602,9.13602
36.00,9.13342,25.165141,0.000394,25.127003,-1.7264,0.010,9.13658,9.13658
37.00,9.13390,25.165080,0.000392,25.126895,-1.7267,0.010,9.13737,9.13737
38.00,9.13407,25.165160,0.000389,25.126922,-1.7270,0.010,9.13764,9.13764
39.00,9.13422,25.165229,0.000388,25.126922,-1.7271,0.010,9.13711,9.13711
40.00,9.13413,25.165201,0.000382,25.126793,-1.7271,0.010,9.13678,9.13678
41.00,9.13430,25.165330,0.000383,25.126875,-1.7273,0.011,9.13630,9.13630
42.00,9.13444,25.165444,0.000384,25.126946,-1.7274,0.011,9.13682,9.13682
43.00,9.13482,25.165495,0.000389,25.127011,-1.7275,0.011,9.13700,9.13700
44.00,9.13524,25.165490,0.000388,25.127031,-1.7277,0.011,9.13737,9.13737
45.00,9.13568,25.165577,0.000390,25.127073,-1.7280,0.011,9.13724,9.13724
46.00,9.13584,25.165675,0.000392,25.127148,-1.7281,0.011,9.13668,9.13668
47.00,9.13612,25.165777,0.000395,25.127244,-1.7283,0.011,9.13617,9.13617
48.00,9.13626,25.165772,0.000393,25.127154,-1.7284,0.010,9.13603,9.13603
49.00,9.13648,25.165769,0.000393,25.127109,-1.7285,0.010,9.13586,9.13586
50.00,9.13650,25.165760,0.000394,25.127101,-1.7287,0.011,9.13570,9.13570
51.00,9.13638,25.165781,0.000393,25.127040,-1.7290,0.011,9.13560,9.13560
52.00,9.13659,25.165781,0.000394,25.126942,-1.7291,0.011,9.13459,9.13459
53.00,9.13656,25.165838,0.000395,25.127001,-1.7293,0.011,9.13456,9.13456
54.00,9.13621,25.165891,0.000394,25.127005,-1.7295,0.011,9.13682,9.13682
55.00,9.13634,25.165955,0.000394,25.127035,-1.7297,0.011,9.14086,9.14086
56.00,9.13630,25.165856,0.000393,25.126916,-1.7298,0.011,9.14365,9.14365
57.00,9.13578,25.165878,0.000393,25.126898,-1.7299,0.011,9.14677,9.14677
58.00,9.13566,25.165881,0.000392,25.126827,-1.7300,0.012,9.14932,9.14932
59.00,9.13548,25.165945,0.000394,25.126897,-1.7300,0.012,9.14889,9.14889
60.00,9.13496,25.165981,0.000393,25.126912,-1.7301,0.012,9.14647,9.14647
@1,0.4000,0.8, 60.0570000000007 
61.00,9.13458,25.166068,0.000395,25.127008,-1.7303,0.012,9.14529,9.14529
62.00,9.13298,25.166177,0.000396,25.127125,-1.7305,0.012,9.14394,9.14394
63.00,9.13552,25.166284,0.000397,25.127200,-1.7306,0.012,9.14305,9.14305
64.00,9.14701,25.166366,0.000396,25.127256,-1.7307,0.012,9.14312,9.14312
65.00,9.15281,25.166422,0.000402,25.127312,-1.7308,0.012,9.14341,9.14341
66.00,9.15041,25.166514,0.000404,25.127330,-1.7308,0.012,9.14460,9.14460
67.00,9.14867,25.166587,0.000406,25.127342,-1.7309,0.012,9.14612,9.14612
68.00,9.14710,25.166586,0.000405,25.127315,-1.7311,0.012,9.14582,9.14582
69.00,9.14627,25.166636,0.000409,25.127297,-1.7313,0.012,9.14579,9.14579
70.00,9.14614,25.166698,0.000410,25.127280,-1.7316,0.012,9.14602,9.14602
71.00,9.14629,25.166862,0.000410,25.127366,-1.7318,0.012,9.14496,9.14496
72.00,9.14606,25.166858,0.000407,25.127335,-1.7321,0.013,9.14449,9.14449
73.00,9.14591,25.166934,0.000410,25.127367,-1.7322,0.013,9.14475,9.14475
74.00,9.14561,25.166862,0.000407,25.127226,-1.7324,0.013,9.14326,9.14326
75.00,9.14479,25.166802,0.000405,25.127091,-1.7326,0.013,9.14222,9.14222
76.00,9.14431,25.166718,0.000404,25.127003,-1.7326,0.013,9.14097,9.14097
77.00,9.14375,25.166621,0.000401,25.126900,-1.7327,0.013,9.13896,9.13896
78.00,9.14305,25.166636,0.000393,25.126893,-1.7328,0.013,9.13738,9.13738
79.00,9.14263,25.166659,0.000391,25.126897,-1.7330,0.013,9.13762,9.13762
80.00,9.14230,25.166737,0.000388,25.127003,-1.7332,0.013,9.13681,9.13681
81.00,9.14221,25.166737,0.000386,25.126976,-1.7334,0.014,9.13702,9.13702
82.00,9.14210,25.166875,0.000391,25.127040,-1.7336,0.014,9.13759,9.13759
83.00,9.14165,25.166901,0.000396,25.127024,-1.7339,0.014,9.13822,9.13822
84.00,9.14108,25.167029,0.000395,25.127093,-1.7341,0.014,9.13732,9.13732
85.00,9.14075,25.167049,0.000395,25.127027,-1.7343,0.014,9.13785,9.13785
86.00,9.14033,25.167097,0.000394,25.127038,-1.7345,0.014,9.13759,9.13759
87.00,9.13973,25.167103,0.000391,25.127055,-1.7347,0.014,9.13702,9.13702
88.00,9.13930,25.167159,0.000393,25.127112,-1.7348,0.014,9.13581,9.13581
89.00,9.13874,25.167153,0.000399,25.127088,-1.7349,0.014,9.13531,9.13531
90.00,9.13792,25.167142,0.000398,25.127032,-1.7350,0.014,9.13326,9.13326
91.00,9.13718,25.167169,0.000397,25.126985,-1.7352,0.014,9.13301,9.13301
92.00,9.13636,25.167213,0.000401,25.126926,-1.7354,0.014,9.13362,9.13362
93.00,9.13632,25.167212,0.000398,25.126851,-1.7356,0.014,9.13349,9.13349
94.00,9.13616,25.167281,0.000393,25.126926,-1.7359,0.014,9.13439,9.13439
95.00,9.13590,25.167329,0.000390,25.126927,-1.7361,0.014,9.13619,9.13619
96.00,9.13584,25.167421,0.000392,25.127020,-1.7361,0.014,9.13640,9.13640
97.00,9.13572,25.167460,0.000388,25.127032,-1.7363,0.015,9.13611,9.13611
98.00,9.13547,25.167525,0.000387,25.127024,-1.7364,0.015,9.13723,9.13723
99.00,9.13493,25.167488,0.000385,25.126875,-1.7364,0.015,9.13672,9.13672
100.00,9.13511,25.167605,0.000388,25.126986,-1.7365,0.015,9.13655,9.13655
101.00,9.13545,25.167564,0.000388,25.126903,-1.7368,0.015,9.13650,9.13650
102.00,9.13551,25.167622,0.000389,25.126943,-1.7370,0.015,9.13625,9.13625
103.00,9.13561,25.167621,0.000388,25.126908,-1.7372,0.015,9.13587,9.13587
104.00,9.13567,25.167711,0.000390,25.126985,-1.7376,0.015,9.13653,9.13653
105.00,9.13558,25.167723,0.000389,25.126938,-1.7379,0.015,9.13603,9.13603
106.00,9.13539,25.167831,0.000389,25.127008,-1.7382,0.015,9.13534,9.13534
107.00,9.13531,25.167847,0.000391,25.127004,-1.7384,0.016,9.13533,9.13533
108.00,9.13541,25.167925,0.000393,25.127054,-1.7386,0.016,9.13562,9.13562
109.00,9.13567,25.168027,0.000395,25.127101,-1.7388,0.016,9.13584,9.13584
110.00,9.13614,25.168058,0.000396,25.127054,-1.7388,0.016,9.13675,9.13675
111.00,9.13644,25.168026,0.000395,25.126996,-1.7388,0.016,9.13740,9.13740
112.00,9.13634,25.168092,0.000393,25.127023,-1.7390,0.016,9.13748,9.13748
113.00,9.13648,25.168079,0.000394,25.126990,-1.7392,0.016,9.13793,9.13793
114.00,9.13668,25.168018,0.000393,25.126935,-1.7395,0.016,9.13776,9.13776
115.00,9.13678,25.168014,0.000396,25.126915,-1.7399,0.016,9.13770,9.13770
116.00,9.13674,25.168110,0.000398,25.126961,-1.7403,0.016,9.13726,9.13726
117.00,9.13655,25.168169,0.000399,25.126964,-1.7406,0.016,9.13657,9.13657
118.00,9.13634,25.168307,0.000403,25.127076,-1.7408,0.016,9.13452,9.13452
119.00,9.13587,25.168356,0.000403,25.127088,-1.7410,0.016,9.13336,9.13336
120.00,9.13588,25.168392,0.000398,25.127186,-1.7412,0.016,9.13304,9.13304
121.00,9.13588,25.168433,0.000396,25.127281,-1.7413,0.017,9.13355,9.13355
122.00,9.13597,25.168526,0.000396,25.127361,-1.7415,0.017,9.13455,9.13455
123.00,9.13596,25.168526,0.000393,25.127336,-1.7419,0.017,9.13628,9.13628
124.00,9.13607,25.168587,0.000396,25.127332,-1.7422,0.017,9.13771,9.13771
125.00,9.13621,25.168716,0.000402,25.127341,-1.7425,0.017,9.13870,9.13870
126.00,9.13601,25.168767,0.000405,25.127243,-1.7427,0.016,9.13969,9.13969
127.00,9.13593,25.168737,0.000404,25.127151,-1.7428,0.017,9.14039,9.14039
128.00,9.13634,25.168763,0.000401,25.127057,-1.7428,0.017,9.14105,9.14105
129.00,9.13626,25.168794,0.000400,25.127045,-1.7430,0.017,9.14146,9.14146
130.00,9.13622,25.168888,0.000399,25.127076,-1.7432,0.017,9.14184,9.14184
131.00,9.13701,25.168889,0.000396,25.127025,-1.7435,0.017,9.14201,9.14201
132.00,9.13757,25.168887,0.000395,25.126992,-1.7438,0.017,9.14122,9.14122
133.00,9.13813,25.168985,0.000398,25.127073,-1.7439,0.017,9.14099,9.14099
134.00,9.13823,25.169140,0.000394,25.127175,-1.7439,0.017,9.14031,9.14031
135.00,9.13810,25.169139,0.000392,25.127179,-1.7440,0.018,9.13883,9.13883
136.00,9.13818,25.169191,0.000391,25.127226,-1.7441,0.018,9.13786,9.13786
137.00,9.13835,25.169210,0.000392,25.127211,-1.7444,0.018,9.13755,9.13755
138.00,9.13859,25.169195,0.000390,25.127162,-1.7448,0.018,9.13709,9.13709
139.00,9.13912,25.169150,0.000392,25.127090,-1.7452,0.018,9.13790,9.13790
140.00,9.13949,25.169203,0.000393,25.127060,-1.7456,0.018,9.13902,9.13902
141.00,9.13971,25.169295,0.000393,25.127092,-1.7457,0.018,9.13948,9.13948
142.00,9.13982,25.169421,0.000392,25.127164,-1.7458,0.019,9.13948,9.13948
143.00,9.13974,25.169421,0.000394,25.127132,-1.7459,0.019,9.13982,9.13982
144.00,9.13982,25.169508,0.000397,25.127190,-1.7460,0.018,9.13981,9.13981
145.00,9.13995,25.169501,0.000399,25.127167,-1.7461,0.018,9.14033,9.14033
146.00,9.14004,25.169461,0.000403,25.127132,-1.7464,0.018,9.14084,9.14084
147.00,9.14004,25.169432,0.000401,25.127066,-1.7467,0.018,9.14181,9.14181
148.00,9.13995,25.169430,0.000401,25.127036,-1.7468,0.019,9.14162,9.14162
149.00,9.13967,25.169265,0.000395,25.126874,-1.7471,0.019,9.14098,9.14098
150.00,9.13944,25.169285,0.000395,25.126920,-1.7474,0.019,9.14076,9.14076
151.00,9.13955,25.169293,0.000391,25.126952,-1.7477,0.019,9.14138,9.14138
152.00,9.13975,25.169319,0.000399,25.127067,-1.7480,0.019,9.14270,9.14270
153.00,9.14002,25.169355,0.000396,25.127125,-1.7483,0.019,9.14312,9.14312
154.00,9.14071,25.169631,0.000402,25.127377,-1.7486,0.019,9.14377,9.14377
155.00,9.14099,25.169648,0.000402,25.127338,-1.7489,0.019,9.14353,9.14353
156.00,9.14144,25.169611,0.000403,25.127204,-1.7492,0.019,9.14325,9.14325
157.00,9.14153,25.169645,0.000397,25.127148,-1.7495,0.020,9.14263,9.14263
158.00,9.14196,25.169693,0.000397,25.127114,-1.7497,0.020,9.14310,9.14310
159.00,9.14238,25.169649,0.000393,25.126983,-1.7500,0.020,9.14292,9.14292
160.00,9.14219,25.169715,0.000392,25.126996,-1.7501,0.020,9.14173,9.14173
161.00,9.14213,25.169874,0.000391,25.127111,-1.7502,0.020,9.13961,9.13961
162.00,9.14251,25.169933,0.000390,25.127025,-1.7503,0.020,9.13708,9.13708
163.00,9.14236,25.170014,0.000390,25.127077,-1.7505,0.020,9.13531,9.13531
164.00,9.14155,25.170011,0.000389,25.127040,-1.7506,0.020,9.13320,9.13320
165.00,9.14057,25.170072,0.000392,25.127031,-1.7508,0.020,9.13252,9.13252
166.00,9.14026,25.170147,0.000396,25.127094,-1.7511,0.020,9.13262,9.13262
167.00,9.14031,25.170325,0.000399,25.127266,-1.7513,0.020,9.13301,9.13301
168.00,9.13933,25.170387,0.000399,25.127259,-1.7515,0.020,9.13241,9.13241
169.00,9.13858,25.170453,0.000399,25.127256,-1.7518,0.020,9.13205,9.13205
170.00,9.13759,25.170572,0.000398,25.127322,-1.7521,0.020,9.13180,9.13180
171.00,9.13703,25.170583,0.000396,25.127254,-1.7523,0.020,9.13092,9.13092
172.00,9.13607,25.170414,0.000393,25.127032,-1.7526,0.020,9.12960,9.12960
173.00,9.13539,25.170517,0.000393,25.127126,-1.7529,0.021,9.12893,9.12893
174.00,9.13462,25.170657,0.000394,25.127232,-1.7531,0.021,9.12932,9.12932
175.00,9.13371,25.170620,0.000393,25.127185,-1.7533,0.021,9.12930,9.12930
176.00,9.13241,25.170689,0.000395,25.127231,-1.7535,0.021,9.12955,9.12955
177.00,9.13193,25.170732,0.000398,25.127249,-1.7538,0.021,9.12987,9.12987
178.00,9.13142,25.170675,0.000402,25.127208,-1.7540,0.021,9.13008,9.13008
179.00,9.13114,25.170597,0.000401,25.127181,-1.7543,0.021,9.12938,9.12938
180.00,9.13072,25.170577,0.000402,25.127131,-1.7545,0.021,9.12801,9.12801
181.00,9.13027,25.170597,0.000399,25.127097,-1.7546,0.021,9.12683,9.12683
182.00,9.12985,25.170609,0.000395,25.127070,-1.7549,0.021,9.12594,9.12594
183.00,9.12945,25.170515,0.000390,25.126925,-1.7552,0.021,9.12612,9.12612
184.00,9.12925,25.170609,0.000389,25.126929,-1.7556,0.022,9.12691,9.12691
185.00,9.12921,25.170632,0.000388,25.126896,-1.7560,0.022,9.12768,9.12768
186.00,9.12902,25.170694,0.000390,25.126932,-1.7563,0.022,9.12906,9.12906
187.00,9.12895,25.170863,0.000395,25.127032,-1.7565,0.022,9.13014,9.13014
188.00,9.12879,25.171167,0.000400,25.127171,-1.7565,0.022,9.13002,9.13002
189.00,9.12886,25.171208,0.000401,25.127128,-1.7566,0.022,9.13069,9.13069
190.00,9.12888,25.171322,0.000403,25.127201,-1.7566,0.022,9.13215,9.13215
191.00,9.12895,25.171265,0.000399,25.127122,-1.7567,0.022,9.13284,9.13284
192.00,9.12909,25.171276,0.000396,25.127147,-1.7570,0.022,9.13367,9.13367
193.00,9.12975,25.171123,0.000390,25.126998,-1.7572,0.022,9.13476,9.13476
194.00,9.13023,25.171085,0.000389,25.127017,-1.7575,0.022,9.13463,9.13463
195.00,9.13049,25.171035,0.000386,25.126987,-1.7578,0.022,9.13441,9.13441
196.00,9.13057,25.171139,0.000392,25.127120,-1.7581,0.022,9.13354,9.13354
197.00,9.13070,25.171159,0.000395,25.127086,-1.7582,0.022,9.13239,9.13239
198.00,9.13126,25.171282,0.000401,25.127233,-1.7583,0.022,9.13208,9.13208
199.00,9.13206,25.171227,0.000405,25.127117,-1.7585,0.022,9.13199,9.13199
200.00,9.13197,25.171200,0.000407,25.127098,-1.7586,0.022,9.13157,9.13157
201.00,9.13205,25.171237,0.000404,25.127056,-1.7587,0.022,9.13107,9.13107
202.00,9.13218,25.171078,0.000400,25.126903,-1.7590,0.022,9.13103,9.13103
203.00,9.13249,25.171152,0.000400,25.126964,-1.7593,0.023,9.12890,9.12890
204.00,9.13276,25.171285,0.000399,25.127064,-1.7595,0.023,9.12628,9.12628
205.00,9.13311,25.171396,0.000403,25.127096,-1.7598,0.023,9.12392,9.12392
206.00,9.13266,25.171426,0.000406,25.127078,-1.7601,0.023,9.12359,9.12359
207.00,9.13218,25.171602,0.000407,25.127188,-1.7604,0.023,9.12457,9.12457
208.00,9.13159,25.171588,0.000406,25.127106,-1.7607,0.023,9.12579,9.12579
209.00,9.13190,25.171558,0.000405,25.127014,-1.7611,0.023,9.12658,9.12658
210.00,9.13158,25.171680,0.000406,25.127048,-1.7615,0.023,9.12601,9.12601
@2,2.0001,4.0, 210.004000000001 
211.00,9.12929,25.171647,0.000403,25.127006,-1.7619,0.023,9.12391,9.12391
212.00,9.12645,25.171726,0.000405,25.127046,-1.7621,0.023,9.12179,9.12179
213.00,9.12431,25.171772,0.000405,25.127067,-1.7625,0.023,9.12138,9.12138
214.00,9.12530,25.171896,0.000405,25.127125,-1.7627,0.023,9.12232,9.12232
215.00,9.12465,25.171838,0.000402,25.127056,-1.7628,0.023,9.12525,9.12525
216.00,9.12611,25.171889,0.000402,25.127008,-1.7631,0.023,9.12920,9.12920
217.00,9.12852,25.171892,0.000399,25.127007,-1.7633,0.023,9.13212,9.13212
218.00,9.12835,25.171915,0.000397,25.127025,-1.7636,0.024,9.13556,9.13556
219.00,9.12367,25.171858,0.000394,25.126984,-1.7638,0.024,9.13969,9.13969
220.00,9.11932,25.171917,0.000394,25.127016,-1.7641,0.024,9.14216,9.14216
221.00,9.12093,25.171897,0.000395,25.127016,-1.7643,0.024,9.14439,9.14439
222.00,9.12337,25.172006,0.000397,25.127054,-1.7648,0.024,9.14644,9.14644
223.00,9.12623,25.172061,0.000402,25.127053,-1.7653,0.024,9.14653,9.14653
224.00,9.12893,25.172142,0.000402,25.127104,-1.7658,0.024,9.14491,9.14491
225.00,9.13239,25.172142,0.000399,25.127063,-1.7662,0.024,9.14341,9.14341
226.00,9.13588,25.172203,0.000399,25.127065,-1.7666,0.024,9.14125,9.14125
227.00,9.13924,25.172208,0.000398,25.127095,-1.7667,0.024,9.13878,9.13878
228.00,9.14185,25.172259,0.000395,25.127112,-1.7667,0.024,9.13687,9.13687
229.00,9.14298,25.172321,0.000396,25.127115,-1.7667,0.024,9.13513,9.13513
230.00,9.14249,25.172329,0.000399,25.127096,-1.7668,0.024,9.13402,9.13402
231.00,9.14149,25.172377,0.000401,25.127113,-1.7668,0.024,9.13272,9.13272
232.00,9.14140,25.172381,0.000400,25.127049,-1.7670,0.024,9.13248,9.13248
233.00,9.14201,25.172280,0.000398,25.126908,-1.7672,0.024,9.13221,9.13221
234.00,9.14087,25.172375,0.000402,25.126983,-1.7675,0.024,9.13156,9.13156
235.00,9.13932,25.172485,0.000401,25.127013,-1.7677,0.024,9.13097,9.13097
236.00,9.13839,25.172596,0.000400,25.127096,-1.7680,0.025,9.13093,9.13093
237.00,9.13733,25.172714,0.000401,25.127167,-1.7684,0.025,9.13036,9.13036
238.00,9.13655,25.172857,0.000405,25.127252,-1.7689,0.025,9.13056,9.13056
239.00,9.13582,25.172894,0.000403,25.127274,-1.7692,0.025,9.13112,9.13112
240.00,9.13516,25.172925,0.000405,25.127354,-1.7697,0.025,9.13121,9.13121
241.00,9.13453,25.172947,0.000407,25.127323,-1.7699,0.025,9.13149,9.13149
242.00,9.13346,25.172963,0.000409,25.127271,-1.7700,0.025,9.13079,9.13079
243.00,9.13243,25.173010,0.000410,25.127257,-1.7702,0.025,9.13003,9.13003
244.00,9.13190,25.173017,0.000410,25.127166,-1.7703,0.025,9.12870,9.12870
245.00,9.13139,25.173045,0.000408,25.127079,-1.7705,0.025,9.12875,9.12875
246.00,9.13103,25.173071,0.000403,25.127073,-1.7707,0.025,9.12865,9.12865
247.00,9.13077,25.173109,0.000400,25.127086,-1.7711,0.025,9.12912,9.12912
248.00,9.13055,25.173114,0.000398,25.127085,-1.7714,0.025,9.12907,9.12907
249.00,9.13040,25.173161,0.000399,25.127059,-1.7717,0.025,9.12999,9.12999
250.00,9.13031,25.173292,0.000401,25.127130,-1.7720,0.025,9.13026,9.13026
251.00,9.13024,25.173381,0.000408,25.127133,-1.7723,0.025,9.13013,9.13013
252.00,9.12995,25.173389,0.000410,25.127118,-1.7724,0.025,9.13014,9.13014
253.00,9.13003,25.173363,0.000409,25.127070,-1.7727,0.025,9.12968,9.12968
254.00,9.12994,25.173338,0.000404,25.127041,-1.7729,0.025,9.12916,9.12916
255.00,9.12969,25.173308,0.000401,25.127003,-1.7731,0.025,9.12836,9.12836
256.00,9.12961,25.173342,0.000399,25.126975,-1.7733,0.026,9.12793,9.12793
257.00,9.12936,25.173385,0.000396,25.126924,-1.7736,0.026,9.12676,9.12676
258.00,9.12910,25.173545,0.000397,25.127001,-1.7738,0.026,9.12717,9.12717
259.00,9.12896,25.173539,0.000398,25.126980,-1.7741,0.026,9.12798,9.12798
260.00,9.12903,25.173702,0.000403,25.127074,-1.7743,0.026,9.12896,9.12896
261.00,9.12911,25.173526,0.000396,25.126936,-1.7746,0.026,9.12981,9.12981
262.00,9.12926,25.173501,0.000398,25.126946,-1.7748,0.026,9.13175,9.13175
263.00,9.12956,25.173495,0.000396,25.126927,-1.7749,0.026,9.13302,9.13302
264.00,9.12997,25.173613,0.000395,25.126988,-1.7752,0.026,9.13362,9.13362
265.00,9.13029,25.173470,0.000392,25.126876,-1.7755,0.026,9.13389,9.13389
266.00,9.13033,25.173665,0.000396,25.127055,-1.7758,0.027,9.13401,9.13401
267.00,9.13040,25.173758,0.000396,25.127101,-1.7763,0.027,9.13453,9.13453
268.00,9.13042,25.173783,0.000401,25.127118,-1.7767,0.027,9.13497,9.13497
269.00,9.13062,25.173794,0.000401,25.127143,-1.7772,0.027,9.13546,9.13546
270.00,9.13140,25.173918,0.000400,25.127224,-1.7776,0.027,9.13547,9.13547
271.00,9.13175,25.173971,0.000398,25.127163,-1.7779,0.027,9.13588,9.13588
272.00,9.13201,25.173921,0.000397,25.127047,-1.7779,0.027,9.13532,9.13532
273.00,9.13232,25.173980,0.000396,25.127007,-1.7781,0.027,9.13422,9.13422
274.00,9.13282,25.174056,0.000399,25.126962,-1.7781,0.027,9.13224,9.13224
275.00,9.13357,25.174024,0.000401,25.126849,-1.7782,0.027,9.13102,9.13102
276.00,9.13356,25.174004,0.000406,25.126898,-1.7785,0.027,9.12950,9.12950
277.00,9.13331,25.174024,0.000404,25.126984,-1.7789,0.027,9.12829,9.12829
278.00,9.13323,25.174059,0.000404,25.127021,-1.7793,0.027,9.12652,9.12652
279.00,9.13267,25.174052,0.000405,25.127065,-1.7798,0.027,9.12606,9.12606
280.00,9.13218,25.174030,0.000403,25.127088,-1.7802,0.027,9.12590,9.12590
281.00,9.13187,25.174020,0.000400,25.126982,-1.7805,0.027,9.12481,9.12481
282.00,9.13156,25.174138,0.000402,25.126998,-1.7808,0.027,9.12417,9.12417
283.00,9.13111,25.174038,0.000399,25.126889,-1.7813,0.027,9.12356,9.12356
284.00,9.13022,25.174018,0.000398,25.126811,-1.7817,0.027,9.12248,9.12248
285.00,9.12931,25.174112,0.000402,25.126812,-1.7821,0.027,9.12160,9.12160
286.00,9.12828,25.174174,0.000400,25.126825,-1.7824,0.028,9.12187,9.12187
287.00,9.12764,25.174148,0.000397,25.126718,-1.7826,0.028,9.12145,9.12145
288.00,9.12698,25.174286,0.000400,25.126775,-1.7828,0.028,9.12222,9.12222
289.00,9.12640,25.174370,0.000399,25.126820,-1.7830,0.028,9.12406,9.12406
290.00,9.12611,25.174434,0.000398,25.126829,-1.7833,0.028,9.12523,9.12523
291.00,9.12571,25.174505,0.000402,25.126833,-1.7836,0.028,9.12578,9.12578
292.00,9.12513,25.174695,0.000411,25.126985,-1.7839,0.028,9.12600,9.12600
293.00,9.12463,25.174709,0.000411,25.126947,-1.7841,0.028,9.12655,9.12655
294.00,9.12448,25.174791,0.000414,25.127001,-1.7843,0.028,9.12608,9.12608
295.00,9.12463,25.174833,0.000414,25.126996,-1.7846,0.028,9.12560,9.12560
296.00,9.12447,25.174786,0.000413,25.126968,-1.7849,0.028,9.12571,9.12571
297.00,9.12431,25.174736,0.000408,25.126939,-1.7851,0.028,9.12731,9.12731
298.00,9.12427,25.174790,0.000407,25.126948,-1.7855,0.028,9.12824,9.12824
299.00,9.12463,25.174784,0.000402,25.126837,-1.7859,0.028,9.12960,9.12960
300.00,9.12541,25.174798,0.000400,25.126826,-1.7861,0.028,9.13153,9.13153
301.00,9.12586,25.174870,0.000399,25.126839,-1.7864,0.029,9.13282,9.13282
302.00,9.12659,25.174864,0.000399,25.126739,-1.7867,0.028,9.13275,9.13275
303.00,9.12720,25.175023,0.000401,25.126841,-1.7869,0.029,9.13324,9.13324
304.00,9.12797,25.175037,0.000402,25.126822,-1.7872,0.029,9.13324,9.13324
305.00,9.12864,25.175065,0.000402,25.126848,-1.7874,0.029,9.13266,9.13266
306.00,9.12911,25.175178,0.000403,25.126935,-1.7876,0.029,9.13249,9.13249
307.00,9.12959,25.175283,0.000401,25.127040,-1.7880,0.029,9.13215,9.13215
308.00,9.12988,25.175093,0.000395,25.126846,-1.7883,0.029,9.13060,9.13060
309.00,9.12981,25.175206,0.000394,25.126922,-1.7885,0.029,9.12977,9.12977
310.00,9.12969,25.175224,0.000390,25.126868,-1.7887,0.029,9.12886,9.12886
311.00,9.12966,25.175251,0.000389,25.126839,-1.7890,0.029,9.12782,9.12782
312.00,9.12974,25.175297,0.000390,25.126859,-1.7891,0.029,9.12693,9.12693
313.00,9.12979,25.175390,0.000392,25.126944,-1.7893,0.029,9.12706,9.12706
314.00,9.12976,25.175319,0.000394,25.126894,-1.7896,0.029,9.12672,9.12672
315.00,9.12983,25.175413,0.000402,25.126969,-1.7900,0.029,9.12615,9.12615
316.00,9.12991,25.175436,0.000403,25.126964,-1.7904,0.029,9.12514,9.12514
317.00,9.12956,25.175518,0.000401,25.126930,-1.7908,0.029,9.12427,9.12427
318.00,9.12882,25.175714,0.000407,25.127008,-1.7911,0.029,9.12353,9.12353
319.00,9.12839,25.175852,0.000407,25.127130,-1.7914,0.029,9.12276,9.12276
320.00,9.12770,25.175916,0.000403,25.127132,-1.7915,0.030,9.12109,9.12109
321.00,9.12676,25.175990,0.000401,25.127111,-1.7916,0.030,9.12025,9.12025
322.00,9.12610,25.176004,0.000405,25.127080,-1.7919,0.030,9.11969,9.11969
323.00,9.12531,25.175972,0.000402,25.127005,-1.7922,0.030,9.11761,9.11761
324.00,9.12447,25.176009,0.000397,25.126919,-1.7924,0.030,9.11473,9.11473
325.00,9.12361,25.176015,0.000397,25.126909,-1.7927,0.030,9.11345,9.11345
326.00,9.12233,25.176093,0.000402,25.126990,-1.7931,0.030,9.11116,9.11116
327.00,9.12101,25.176118,0.000399,25.127034,-1.7934,0.030,9.10919,9.10919
328.00,9.11984,25.176171,0.000397,25.127081,-1.7937,0.030,9.10917,9.10917
329.00,9.11875,25.176149,0.000399,25.127009,-1.7940,0.030,9.11079,9.11079
330.00,9.11768,25.176135,0.000402,25.126909,-1.7944,0.030,9.11284,9.11284
331.00,9.11627,25.176103,0.000402,25.126827,-1.7946,0.030,9.11557,9.11557
332.00,9.11503,25.176160,0.000400,25.126825,-1.7949,0.030,9.11773,9.11773
333.00,9.11382,25.176126,0.000402,25.126792,-1.7952,0.030,9.11852,9.11852
334.00,9.11411,25.176213,0.000403,25.126919,-1.7954,0.030,9.11805,9.11805
335.00,9.11439,25.176361,0.000397,25.127032,-1.7956,0.030,9.11683,9.11683
336.00,9.11357,25.176474,0.000394,25.127108,-1.7960,0.031,9.11557,9.11557
337.00,9.11277,25.176597,0.000396,25.127168,-1.7962,0.031,9.11469,9.11469
338.00,9.11339,25.176703,0.000394,25.127187,-1.7965,0.031,9.11465,9.11465
339.00,9.11465,25.176739,0.000394,25.127152,-1.7969,0.031,9.11540,9.11540
340.00,9.11494,25.176667,0.000396,25.127021,-1.7973,0.031,9.11545,9.11545
341.00,9.11472,25.176652,0.000396,25.126925,-1.7978,0.031,9.11566,9.11566
342.00,9.11489,25.176560,0.000393,25.126791,-1.7983,0.031,9.11625,9.11625
343.00,9.11505,25.176679,0.000393,25.126847,-1.7985,0.031,9.11640,9.11640
344.00,9.11515,25.176737,0.000393,25.126823,-1.7989,0.031,9.11656,9.11656
345.00,9.11576,25.176806,0.000392,25.126913,-1.7992,0.031,9.11741,9.11741
346.00,9.11642,25.176906,0.000394,25.127034,-1.7994,0.031,9.11868,9.11868
347.00,9.11679,25.176980,0.000400,25.127111,-1.7997,0.031,9.12028,9.12028
348.00,9.11743,25.176819,0.000400,25.126958,-1.8001,0.031,9.12197,9.12197
349.00,9.11792,25.176861,0.000402,25.126987,-1.8004,0.031,9.12335,9.12335
350.00,9.11791,25.176839,0.000401,25.126893,-1.8007,0.031,9.12432,9.12432
351.00,9.11820,25.176804,0.000399,25.126820,-1.8009,0.031,9.12554,9.12554
352.00,9.11864,25.176830,0.000394,25.126800,-1.8011,0.032,9.12476,9.12476
353.00,9.11916,25.176983,0.000394,25.126926,-1.8014,0.032,9.12275,9.12275
354.00,9.11992,25.176951,0.000393,25.126877,-1.8017,0.032,9.12071,9.12071
355.00,9.12048,25.177120,0.000398,25.127051,-1.8019,0.032,9.11895,9.11895
356.00,9.12149,25.177123,0.000401,25.127020,-1.8024,0.032,9.11707,9.11707
357.00,9.12269,25.177128,0.000399,25.126971,-1.8028,0.032,9.11629,9.11629
358.00,9.12411,25.177136,0.000398,25.126888,-1.8031,0.032,9.11583,9.11583
359.00,9.12537,25.177199,0.000400,25.126927,-1.8032,0.032,9.11417,9.11417
360.00,9.12503,25.177112,0.000396,25.126804,-1.8036,0.032,9.11340,9.11340
@3,2.0001,4.0, 360.046000000002 
361.00,9.12655,25.177153,0.000394,25.126808,-1.8038,0.032,9.11297,9.11297
362.00,9.12184,25.177140,0.000395,25.126799,-1.8040,0.032,9.11343,9.11343
363.00,9.11911,25.177197,0.000397,25.126873,-1.8043,0.032,9.11477,9.11477
364.00,9.11855,25.177298,0.000398,25.126930,-1.8045,0.032,9.11747,9.11747
365.00,9.11689,25.177495,0.000403,25.127047,-1.8046,0.032,9.11932,9.11932
366.00,9.11578,25.177584,0.000407,25.127081,-1.8048,0.032,9.12071,9.12071
367.00,9.11429,25.177671,0.000410,25.127155,-1.8050,0.032,9.12260,9.12260
368.00,9.11416,25.177828,0.000413,25.127233,-1.8053,0.032,9.12409,9.12409
369.00,9.11440,25.177844,0.000413,25.127180,-1.8056,0.032,9.12524,9.12524
370.00,9.11324,25.177819,0.000411,25.127177,-1.8059,0.032,9.12770,9.12770
371.00,9.11487,25.177820,0.000409,25.127175,-1.8062,0.032,9.12957,9.12957
372.00,9.11681,25.177855,0.000409,25.127162,-1.8064,0.032,9.12997,9.12997
373.00,9.11845,25.177782,0.000403,25.127100,-1.8066,0.033,9.13000,9.13000
374.00,9.12038,25.177796,0.000404,25.127103,-1.8068,0.033,9.13091,9.13091
375.00,9.12222,25.177869,0.000406,25.127087,-1.8070,0.033,9.13066,9.13066
376.00,9.12435,25.177973,0.000405,25.127149,-1.8073,0.033,9.13046,9.13046
377.00,9.12550,25.178073,0.000404,25.127141,-1.8076,0.033,9.13019,9.13019
378.00,9.12616,25.178077,0.000404,25.127030,-1.8079,0.033,9.13072,9.13072
379.00,9.12674,25.178185,0.000398,25.126994,-1.8083,0.033,9.13052,9.13052
380.00,9.12729,25.178204,0.000392,25.126866,-1.8087,0.034,9.13188,9.13188
381.00,9.12803,25.178280,0.000394,25.126824,-1.8090,0.034,9.13281,9.13281
382.00,9.12887,25.178315,0.000395,25.126830,-1.8094,0.034,9.13344,9.13344
383.00,9.12938,25.178439,0.000399,25.126924,-1.8097,0.034,9.13362,9.13362
384.00,9.13002,25.178416,0.000400,25.126934,-1.8100,0.034,9.13397,9.13397
385.00,9.13060,25.178416,0.000404,25.126989,-1.8105,0.034,9.13284,9.13284
386.00,9.13116,25.178440,0.000405,25.127020,-1.8108,0.034,9.13235,9.13235
387.00,9.13152,25.178499,0.000406,25.127028,-1.8111,0.034,9.13199,9.13199
388.00,9.13183,25.178510,0.000405,25.127030,-1.8115,0.034,9.13192,9.13192
389.00,9.13185,25.178558,0.000408,25.127063,-1.8118,0.034,9.13170,9.13170
390.00,9.13187,25.178607,0.000409,25.127099,-1.8118,0.034,9.13118,9.13118
391.00,9.13197,25.178670,0.000408,25.127099,-1.8122,0.034,9.12931,9.12931
392.00,9.13182,25.178716,0.000411,25.127147,-1.8125,0.034,9.12835,9.12835
393.00,9.13120,25.178739,0.000411,25.127126,-1.8127,0.034,9.12686,9.12686
394.00,9.13081,25.178741,0.000410,25.127122,-1.8130,0.034,9.12525,9.12525
395.00,9.13048,25.178771,0.000408,25.127098,-1.8133,0.034,9.12357,9.12357
396.00,9.13002,25.178728,0.000402,25.127022,-1.8134,0.034,9.12266,9.12266
397.00,9.12933,25.178725,0.000397,25.126964,-1.8136,0.034,9.12052,9.12052
398.00,9.12862,25.178726,0.000395,25.126944,-1.8137,0.034,9.11896,9.11896
399.00,9.12784,25.178844,0.000394,25.127003,-1.8139,0.034,9.11833,9.11833
400.00,9.12683,25.178865,0.000394,25.126981,-1.8142,0.035,9.11847,9.11847
401.00,9.12596,25.178963,0.000398,25.127059,-1.8147,0.035,9.11878,9.11878
402.00,9.12543,25.178847,0.000394,25.126945,-1.8151,0.035,9.11952,9.11952
403.00,9.12470,25.178910,0.000394,25.127034,-1.8155,0.035,9.11936,9.11936
404.00,9.12387,25.178980,0.000397,25.127055,-1.8158,0.035,9.11847,9.11847
405.00,9.12279,25.178972,0.000398,25.126999,-1.8162,0.035,9.11794,9.11794
406.00,9.12179,25.178979,0.000398,25.127014,-1.8165,0.035,9.11731,9.11731
407.00,9.12054,25.179252,0.000405,25.127195,-1.8169,0.035,9.11719,9.11719
408.00,9.11989,25.179296,0.000403,25.127122,-1.8174,0.035,9.11826,9.11826
409.00,9.11965,25.179162,0.000398,25.126970,-1.8178,0.035,9.11912,9.11912
410.00,9.11957,25.179325,0.000397,25.127092,-1.8182,0.035,9.11825,9.11825
411.00,9.11922,25.179367,0.000397,25.127081,-1.8185,0.035,9.11790,9.11790
412.00,9.11862,25.179300,0.000393,25.127028,-1.8188,0.035,9.11742,9.11742
413.00,9.11825,25.179365,0.000397,25.127083,-1.8190,0.035,9.11595,9.11595
414.00,9.11797,25.179556,0.000399,25.127227,-1.8193,0.036,9.11491,9.11491
415.00,9.11759,25.179514,0.000402,25.127082,-1.8197,0.035,9.11565,9.11565
416.00,9.11756,25.179566,0.000401,25.126998,-1.8200,0.035,9.11648,9.11648
417.00,9.11771,25.179739,0.000408,25.127029,-1.8203,0.035,9.11703,9.11703
418.00,9.11783,25.179807,0.000406,25.127000,-1.8207,0.035,9.11766,9.11766
419.00,9.11765,25.179792,0.000406,25.126919,-1.8212,0.035,9.11747,9.11747
420.00,9.11728,25.179919,0.000406,25.127097,-1.8217,0.035,9.11651,9.11651
421.00,9.11689,25.179967,0.000406,25.127134,-1.8220,0.036,9.11494,9.11494
422.00,9.11655,25.179869,0.000399,25.127026,-1.8225,0.036,9.11279,9.11279
423.00,9.11660,25.179894,0.000397,25.127028,-1.8228,0.036,9.11141,9.11141
424.00,9.11643,25.179975,0.000398,25.127023,-1.8231,0.036,9.11136,9.11136
425.00,9.11582,25.180021,0.000402,25.127019,-1.8232,0.036,9.11122,9.11122
426.00,9.11502,25.179970,0.000399,25.127000,-1.8234,0.036,9.11183,9.11183
427.00,9.11462,25.179987,0.000399,25.127060,-1.8235,0.037,9.11310,9.11310
428.00,9.11448,25.180062,0.000405,25.127095,-1.8237,0.036,9.11510,9.11510
429.00,9.11448,25.180020,0.000405,25.127076,-1.8239,0.036,9.11615,9.11615
430.00,9.11488,25.179988,0.000398,25.126975,-1.8242,0.037,9.11798,9.11798
431.00,9.11538,25.180138,0.000399,25.127034,-1.8245,0.037,9.11884,9.11884
432.00,9.11547,25.180282,0.000402,25.127084,-1.8249,0.037,9.11853,9.11853
433.00,9.11548,25.180205,0.000402,25.127029,-1.8253,0.036,9.11729,9.11729
434.00,9.11541,25.180334,0.000407,25.127079,-1.8256,0.036,9.11566,9.11566
435.00,9.11500,25.180373,0.000410,25.127052,-1.8260,0.036,9.11455,9.11455
436.00,9.11446,25.180298,0.000411,25.126951,-1.8262,0.036,9.11268,9.11268
437.00,9.11437,25.180255,0.000409,25.126851,-1.8264,0.036,9.11192,9.11192
438.00,9.11439,25.180319,0.000410,25.126836,-1.8267,0.037,9.11142,9.11142
439.00,9.11473,25.180322,0.000411,25.126859,-1.8271,0.037,9.11170,9.11170
440.00,9.11548,25.180326,0.000414,25.126919,-1.8275,0.037,9.11010,9.11010
441.00,9.11593,25.180468,0.000417,25.127081,-1.8279,0.037,9.11066,9.11066
442.00,9.11583,25.180559,0.000418,25.127231,-1.8281,0.037,9.11211,9.11211
443.00,9.11486,25.180678,0.000416,25.127343,-1.8284,0.037,9.11245,9.11245
444.00,9.11415,25.180724,0.000413,25.127360,-1.8285,0.037,9.11197,9.11197
445.00,9.11411,25.180934,0.000412,25.127468,-1.8285,0.037,9.11232,9.11232
446.00,9.11380,25.180933,0.000411,25.127386,-1.8287,0.037,9.11181,9.11181
447.00,9.11337,25.180955,0.000413,25.127285,-1.8289,0.037,9.11072,9.11072
448.00,9.11307,25.180875,0.000410,25.127170,-1.8291,0.037,9.11113,9.11113
449.00,9.11259,25.180830,0.000407,25.127033,-1.8293,0.037,9.11302,9.11302
450.00,9.11181,25.180778,0.000405,25.126963,-1.8296,0.037,9.11380,9.11380
451.00,9.11167,25.180811,0.000405,25.126948,-1.8301,0.037,9.11383,9.11383
452.00,9.11183,25.180732,0.000400,25.126870,-1.8304,0.037,9.11313,9.11313
453.00,9.11215,25.180752,0.000403,25.126853,-1.8307,0.037,9.11217,9.11217
454.00,9.11177,25.180819,0.000404,25.126932,-1.8310,0.037,9.11087,9.11087
455.00,9.11166,25.180762,0.000402,25.126833,-1.8314,0.038,9.11031,9.11031
456.00,9.11187,25.180855,0.000404,25.126908,-1.8319,0.038,9.11054,9.11054
457.00,9.11204,25.180916,0.000406,25.126941,-1.8325,0.038,9.11086,9.11086
458.00,9.11216,25.180998,0.000403,25.126964,-1.8331,0.038,9.11048,9.11048
459.00,9.11175,25.181104,0.000402,25.127015,-1.8335,0.038,9.10896,9.10896
460.00,9.11191,25.181129,0.000404,25.127051,-1.8338,0.038,9.10815,9.10815
461.00,9.11195,25.181116,0.000403,25.127009,-1.8338,0.038,9.10806,9.10806
462.00,9.11144,25.181254,0.000407,25.127079,-1.8339,0.038,9.10840,9.10840
463.00,9.11080,25.181329,0.000411,25.127102,-1.8340,0.038,9.10926,9.10926
464.00,9.11083,25.181381,0.000414,25.127082,-1.8344,0.038,9.11094,9.11094
465.00,9.11101,25.181499,0.000412,25.127181,-1.8347,0.038,9.11269,9.11269
466.00,9.11115,25.181558,0.000411,25.127163,-1.8352,0.038,9.11298,9.11298
467.00,9.11068,25.181539,0.000406,25.127142,-1.8356,0.038,9.11273,9.11273
468.00,9.11039,25.181591,0.000405,25.127181,-1.8360,0.038,9.11173,9.11173
469.00,9.11048,25.181588,0.000407,25.127164,-1.8362,0.038,9.11100,9.11100
470.00,9.11065,25.181603,0.000405,25.127092,-1.8365,0.038,9.11111,9.11111
471.00,9.11060,25.181594,0.000404,25.127089,-1.8367,0.038,9.11135,9.11135
472.00,9.11042,25.181616,0.000404,25.127116,-1.8368,0.038,9.11169,9.11169
473.00,9.11087,25.181565,0.000400,25.127027,-1.8371,0.038,9.11272,9.11272
474.00,9.11095,25.181452,0.000392,25.126982,-1.8374,0.039,9.11431,9.11431
475.00,9.11097,25.181477,0.000391,25.127029,-1.8378,0.039,9.11422,9.11422
476.00,9.11154,25.181482,0.000393,25.127015,-1.8382,0.039,9.11389,9.11389
477.00,9.11207,25.181540,0.000395,25.127002,-1.8387,0.039,9.11405,9.11405
478.00,9.11228,25.181627,0.000396,25.127083,-1.8392,0.039,9.11424,9.11424
479.00,9.11284,25.181746,0.000399,25.127124,-1.8395,0.039,9.11305,9.11305
480.00,9.11283,25.181763,0.000397,25.127080,-1.8396,0.039,9.11152,9.11152
481.00,9.11290,25.181810,0.000395,25.127063,-1.8397,0.039,9.11218,9.11218
482.00,9.11274,25.181870,0.000399,25.127075,-1.8398,0.039,9.11421,9.11421
483.00,9.11236,25.181956,0.000402,25.127088,-1.8401,0.039,9.11541,9.11541
484.00,9.11274,25.182002,0.000404,25.127068,-1.8403,0.039,9.11668,9.11668
485.00,9.11319,25.182113,0.000411,25.127164,-1.8407,0.039,9.11825,9.11825
486.00,9.11367,25.182085,0.000411,25.127160,-1.8411,0.039,9.11744,9.11744
487.00,9.11361,25.182034,0.000406,25.127127,-1.8415,0.039,9.11472,9.11472
488.00,9.11366,25.182049,0.000407,25.127108,-1.8417,0.039,9.11245,9.11245
489.00,9.11312,25.182089,0.000407,25.127143,-1.8419,0.039,9.11073,9.11073
490.00,9.11335,25.182031,0.000406,25.127047,-1.8420,0.039,9.10929,9.10929
491.00,9.11529,25.182118,0.000405,25.127038,-1.8422,0.039,9.10860,9.10860
492.00,9.11677,25.182295,0.000409,25.127117,-1.8424,0.039,9.10876,9.10876
493.00,9.11605,25.182217,0.000403,25.127002,-1.8428,0.039,9.10966,9.10966
494.00,9.11441,25.182221,0.000400,25.126968,-1.8431,0.040,9.11035,9.11035
495.00,9.11349,25.182334,0.000399,25.127032,-1.8435,0.040,9.11246,9.11246
496.00,9.11352,25.182267,0.000396,25.127003,-1.8439,0.040,9.11422,9.11422
497.00,9.11286,25.182222,0.000390,25.126950,-1.8442,0.040,9.11577,9.11577
498.00,9.11291,25.182230,0.000389,25.126979,-1.8445,0.040,9.11698,9.11698
499.00,9.11354,25.182364,0.000390,25.127038,-1.8450,0.040,9.11798,9.11798
500.00,9.11399,25.182378,0.000388,25.126980,-1.8455,0.040,9.11728,9.11728
501.00,9.11340,25.182589,0.000392,25.127067,-1.8460,0.040,9.11756,9.11756
502.00,9.11278,25.182624,0.000393,25.127045,-1.8464,0.040,9.11672,9.11672
503.00,9.11286,25.182699,0.000396,25.127072,-1.8467,0.040,9.11397,9.11397
504.00,9.11359,25.182747,0.000399,25.127086,-1.8470,0.040,9.11218,9.11218
505.00,9.11419,25.182858,0.000405,25.127137,-1.8472,0.040,9.10998,9.10998
506.00,9.11526,25.182811,0.000406,25.127113,-1.8472,0.040,9.10645,9.10645
507.00,9.11656,25.182874,0.000411,25.127163,-1.8475,0.040,9.10496,9.10496
508.00,9.11740,25.182993,0.000412,25.127224,-1.8478,0.040,9.10493,9.10493
509.00,9.11725,25.182967,0.000410,25.127200,-1.8479,0.040,9.10371,9.10371
510.00,9.11660,25.182930,0.000406,25.127174,-1.8481,0.040,9.10299,9.10299
@4,2.0001,4.0, 510.086000000003 
511.00,9.11742,25.182964,0.000404,25.127150,-1.8484,0.040,9.10497,9.10497
512.00,9.11293,25.182998,0.000400,25.127145,-1.8487,0.041,9.10642,9.10642
513.00,9.10995,25.183010,0.000395,25.127060,-1.8489,0.041,9.10924,9.10924
514.00,9.10797,25.183021,0.000396,25.126987,-1.8492,0.041,9.11385,9.11385
515.00,9.10701,25.182944,0.000396,25.126878,-1.8496,0.041,9.11877,9.11877
516.00,9.10634,25.183011,0.000398,25.126901,-1.8499,0.041,9.12234,9.12234
517.00,9.10490,25.183082,0.000402,25.126906,-1.8502,0.041,9.12523,9.12523
518.00,9.10428,25.182994,0.000404,25.126890,-1.8507,0.041,9.12791,9.12791
519.00,9.10461,25.183024,0.000398,25.126914,-1.8511,0.041,9.12993,9.12993
520.00,9.10470,25.183136,0.000398,25.127005,-1.8514,0.041,9.13152,9.13152
521.00,9.11044,25.183088,0.000394,25.126927,-1.8517,0.041,9.13261,9.13261
522.00,9.11319,25.183122,0.000390,25.126946,-1.8518,0.042,9.13464,9.13464
523.00,9.11853,25.183266,0.000393,25.127024,-1.8520,0.042,9.13529,9.13529
524.00,9.12276,25.183232,0.000397,25.126997,-1.8523,0.041,9.13520,9.13520
525.00,9.12487,25.183263,0.000400,25.127006,-1.8527,0.041,9.13431,9.13431
526.00,9.12720,25.183280,0.000402,25.126982,-1.8531,0.041,9.13282,9.13282
527.00,9.12878,25.183302,0.000403,25.126942,-1.8535,0.041,9.13011,9.13011
528.00,9.12997,25.183280,0.000401,25.126880,-1.8539,0.042,9.12774,9.12774
529.00,9.13008,25.183349,0.000400,25.126892,-1.8542,0.042,9.12517,9.12517
530.00,9.12959,25.183412,0.000394,25.126895,-1.8546,0.042,9.12307,9.12307
531.00,9.13007,25.183479,0.000398,25.126970,-1.8549,0.042,9.12231,9.12231
532.00,9.13030,25.183481,0.000398,25.126961,-1.8554,0.042,9.12206,9.12206
533.00,9.13025,25.183581,0.000400,25.127025,-1.8558,0.042,9.12117,9.12117
534.00,9.13036,25.183737,0.000402,25.127073,-1.8562,0.042,9.12056,9.12056
535.00,9.12950,25.183873,0.000407,25.127099,-1.8566,0.042,9.12076,9.12076
536.00,9.12810,25.183969,0.000405,25.127090,-1.8568,0.042,9.11972,9.11972
537.00,9.12706,25.183970,0.000403,25.127028,-1.8571,0.042,9.11950,9.11950
538.00,9.12598,25.184066,0.000405,25.127067,-1.8574,0.042,9.11993,9.11993
539.00,9.12517,25.184040,0.000404,25.127052,-1.8577,0.042,9.12123,9.12123
540.00,9.12491,25.183935,0.000403,25.127049,-1.8579,0.042,9.12263,9.12263
541.00,9.12459,25.183983,0.000406,25.127128,-1.8582,0.042,9.12440,9.12440
542.00,9.12402,25.183992,0.000406,25.127187,-1.8585,0.043,9.12519,9.12519
543.00,9.12396,25.183903,0.000404,25.127109,-1.8587,0.043,9.12586,9.12586
544.00,9.12314,25.183905,0.000401,25.127093,-1.8589,0.043,9.12438,9.12438
545.00,9.12251,25.183970,0.000401,25.127025,-1.8593,0.043,9.12166,9.12166
546.00,9.12221,25.183959,0.000397,25.126941,-1.8597,0.043,9.11965,9.11965
547.00,9.12223,25.184073,0.000397,25.126946,-1.8601,0.043,9.11886,9.11886
548.00,9.12199,25.184169,0.000395,25.126975,-1.8605,0.043,9.11763,9.11763
549.00,9.12133,25.184272,0.000398,25.127056,-1.8609,0.043,9.11804,9.11804
550.00,9.12151,25.184263,0.000398,25.127033,-1.8613,0.043,9.11971,9.11971
551.00,9.12197,25.184407,0.000398,25.127149,-1.8616,0.043,9.12124,9.12124
552.00,9.12234,25.184418,0.000395,25.127141,-1.8619,0.044,9.12179,9.12179
553.00,9.12160,25.184537,0.000397,25.127202,-1.8621,0.044,9.12288,9.12288
554.00,9.12086,25.184590,0.000398,25.127155,-1.8623,0.044,9.12403,9.12403
555.00,9.12064,25.184596,0.000395,25.127150,-1.8625,0.044,9.12519,9.12519
556.00,9.12106,25.184646,0.000393,25.127119,-1.8630,0.044,9.12600,9.12600
557.00,9.12156,25.184722,0.000397,25.127097,-1.8633,0.044,9.12625,9.12625
558.00,9.12227,25.184661,0.000399,25.127024,-1.8636,0.044,9.12649,9.12649
559.00,9.12271,25.184725,0.000399,25.127048,-1.8639,0.044,9.12588,9.12588
560.00,9.12260,25.184923,0.000404,25.127140,-1.8642,0.044,9.12406,9.12406
561.00,9.12246,25.184835,0.000407,25.127062,-1.8642,0.044,9.12145,9.12145
562.00,9.12189,25.184848,0.000407,25.127075,-1.8643,0.044,9.11953,9.11953
563.00,9.12143,25.184936,0.000403,25.127086,-1.8645,0.044,9.11812,9.11812
564.00,9.12169,25.184942,0.000400,25.127067,-1.8648,0.044,9.11777,9.11777
565.00,9.12204,25.184932,0.000397,25.127058,-1.8651,0.044,9.11899,9.11899
566.00,9.12228,25.185054,0.000397,25.127122,-1.8654,0.044,9.12038,9.12038
567.00,9.12257,25.185074,0.000394,25.127101,-1.8658,0.045,9.12081,9.12081
568.00,9.12239,25.185159,0.000395,25.127109,-1.8662,0.045,9.12100,9.12100
569.00,9.12195,25.185201,0.000397,25.127069,-1.8666,0.045,9.12022,9.12022
570.00,9.12182,25.185258,0.000399,25.127043,-1.8670,0.045,9.11854,9.11854
571.00,9.12172,25.185234,0.000398,25.126968,-1.8673,0.044,9.11717,9.11717
572.00,9.12116,25.185325,0.000399,25.126979,-1.8677,0.044,9.11653,9.11653
573.00,9.12022,25.185319,0.000401,25.126979,-1.8679,0.044,9.11574,9.11574
574.00,9.11952,25.185308,0.000401,25.126989,-1.8680,0.045,9.11520,9.11520
575.00,9.11891,25.185337,0.000403,25.127014,-1.8682,0.045,9.11554,9.11554
576.00,9.11837,25.185411,0.000403,25.127089,-1.8684,0.045,9.11630,9.11630
577.00,9.11805,25.185397,0.000405,25.127146,-1.8686,0.045,9.11709,9.11709
578.00,9.11808,25.185435,0.000405,25.127114,-1.8690,0.045,9.11668,9.11668
579.00,9.11770,25.185449,0.000404,25.127049,-1.8695,0.045,9.11708,9.11708
580.00,9.11764,25.185455,0.000403,25.127051,-1.8699,0.045,9.11780,9.11780
581.00,9.11785,25.185441,0.000406,25.126945,-1.8705,0.045,9.11802,9.11802
582.00,9.11804,25.185508,0.000409,25.126911,-1.8711,0.044,9.11823,9.11823
583.00,9.11821,25.185499,0.000406,25.126910,-1.8715,0.045,9.11947,9.11947
584.00,9.11803,25.185566,0.000408,25.126966,-1.8720,0.045,9.11969,9.11969
585.00,9.11749,25.185596,0.000405,25.126931,-1.8724,0.045,9.11845,9.11845
586.00,9.11733,25.185715,0.000405,25.126989,-1.8727,0.045,9.11739,9.11739
587.00,9.11727,25.185812,0.000403,25.127041,-1.8729,0.045,9.11609,9.11609
588.00,9.11719,25.185902,0.000405,25.127130,-1.8732,0.045,9.11549,9.11549
589.00,9.11724,25.186035,0.000406,25.127211,-1.8736,0.045,9.11428,9.11428
590.00,9.11710,25.186150,0.000407,25.127242,-1.8741,0.045,9.11334,9.11334
591.00,9.11663,25.186219,0.000407,25.127257,-1.8744,0.045,9.11213,9.11213
592.00,9.11593,25.186235,0.000404,25.127207,-1.8748,0.045,9.11139,9.11139
593.00,9.11577,25.186262,0.000405,25.127090,-1.8753,0.045,9.10986,9.10986
594.00,9.11562,25.186256,0.000402,25.126991,-1.8757,0.046,9.10952,9.10952
595.00,9.11501,25.186262,0.000402,25.126947,-1.8760,0.046,9.10988,9.10988
596.00,9.11462,25.186215,0.000400,25.126925,-1.8763,0.046,9.10982,9.10982
597.00,9.11407,25.186268,0.000400,25.126992,-1.8767,0.046,9.10970,9.10970
598.00,9.11391,25.186318,0.000400,25.127039,-1.8769,0.046,9.10902,9.10902
599.00,9.11319,25.186366,0.000404,25.127110,-1.8770,0.046,9.10792,9.10792
600.00,9.11244,25.186424,0.000406,25.127184,-1.8772,0.046,9.10623,9.10623
601.00,9.11159,25.186483,0.000410,25.127248,-1.8775,0.046,9.10614,9.10614
602.00,9.11109,25.186574,0.000414,25.127273,-1.8778,0.046,9.10603,9.10603
603.00,9.11057,25.186690,0.000416,25.127359,-1.8781,0.046,9.10676,9.10676
604.00,9.11017,25.186730,0.000415,25.127314,-1.8784,0.046,9.10878,9.10878
605.00,9.10999,25.186718,0.000414,25.127240,-1.8788,0.046,9.11116,9.11116
606.00,9.10948,25.186851,0.000412,25.127249,-1.8790,0.046,9.11142,9.11142
607.00,9.10919,25.186818,0.000410,25.127164,-1.8793,0.046,9.11186,9.11186
608.00,9.10926,25.186704,0.000407,25.127074,-1.8795,0.046,9.11225,9.11225
609.00,9.10918,25.186675,0.000407,25.127083,-1.8797,0.046,9.11108,9.11108
610.00,9.10931,25.186789,0.000404,25.127163,-1.8800,0.047,9.10947,9.10947
611.00,9.10931,25.186739,0.000405,25.127157,-1.8803,0.047,9.10966,9.10966
612.00,9.10917,25.186722,0.000403,25.127167,-1.8806,0.047,9.11055,9.11055
613.00,9.10910,25.186829,0.000406,25.127242,-1.8809,0.047,9.11103,9.11103
614.00,9.10902,25.186845,0.000404,25.127187,-1.8811,0.047,9.11151,9.11151
615.00,9.10949,25.186816,0.000408,25.127175,-1.8813,0.047,9.11225,9.11225
616.00,9.10982,25.186900,0.000410,25.127211,-1.8816,0.047,9.11237,9.11237
617.00,9.10997,25.186885,0.000411,25.127137,-1.8819,0.047,9.11162,9.11162
618.00,9.11029,25.186909,0.000409,25.127079,-1.8822,0.047,9.11173,9.11173
619.00,9.11095,25.187011,0.000413,25.127203,-1.8825,0.047,9.11104,9.11104
620.00,9.11133,25.187057,0.000411,25.127163,-1.8828,0.047,9.10995,9.10995
621.00,9.11157,25.187076,0.000407,25.127133,-1.8832,0.047,9.10983,9.10983
622.00,9.11126,25.187130,0.000407,25.127180,-1.8836,0.047,9.10962,9.10962
623.00,9.11098,25.187114,0.000408,25.127153,-1.8840,0.047,9.10831,9.10831
624.00,9.11073,25.187119,0.000406,25.127114,-1.8843,0.047,9.10847,9.10847
625.00,9.11028,25.187178,0.000408,25.127155,-1.8846,0.047,9.10874,9.10874
626.00,9.11004,25.187201,0.000409,25.127146,-1.8848,0.047,9.10789,9.10789
627.00,9.10993,25.187376,0.000410,25.127191,-1.8850,0.047,9.10637,9.10637
628.00,9.10996,25.187449,0.000410,25.127216,-1.8853,0.047,9.10568,9.10568
629.00,9.10985,25.187508,0.000408,25.127162,-1.8855,0.047,9.10520,9.10520
630.00,9.10930,25.187542,0.000405,25.127126,-1.8858,0.048,9.10564,9.10564
631.00,9.10906,25.187552,0.000402,25.127069,-1.8861,0.048,9.10753,9.10753
632.00,9.10921,25.187536,0.000401,25.127044,-1.8864,0.048,9.10936,9.10936
633.00,9.10909,25.187573,0.000403,25.127021,-1.8867,0.048,9.11123,9.11123
634.00,9.10890,25.187643,0.000403,25.127130,-1.8870,0.048,9.11321,9.11321
635.00,9.10862,25.187682,0.000404,25.127119,-1.8874,0.048,9.11492,9.11492
636.00,9.10821,25.187815,0.000404,25.127215,-1.8878,0.048,9.11557,9.11557
637.00,9.10830,25.187818,0.000400,25.127204,-1.8881,0.048,9.11710,9.11710
638.00,9.10807,25.187915,0.000398,25.127221,-1.8886,0.048,9.11810,9.11810
639.00,9.10812,25.187933,0.000395,25.127138,-1.8890,0.048,9.11824,9.11824
640.00,9.10918,25.187952,0.000397,25.127144,-1.8892,0.048,9.11701,9.11701
641.00,9.11086,25.187972,0.000399,25.127088,-1.8895,0.048,9.11530,9.11530
642.00,9.11216,25.188082,0.000403,25.127130,-1.8897,0.048,9.11371,9.11371
643.00,9.11261,25.188120,0.000402,25.127094,-1.8898,0.048,9.11276,9.11276
644.00,9.11261,25.188167,0.000404,25.127082,-1.8900,0.048,9.11167,9.11167
645.00,9.11269,25.188224,0.000404,25.127076,-1.8904,0.048,9.11061,9.11061
646.00,9.11271,25.188194,0.000404,25.127005,-1.8907,0.048,9.10906,9.10906
647.00,9.11371,25.188139,0.000401,25.126950,-1.8911,0.049,9.10717,9.10717
648.00,9.11430,25.188136,0.000401,25.126967,-1.8914,0.049,9.10602,9.10602
649.00,9.11445,25.188147,0.000400,25.126969,-1.8918,0.049,9.10498,9.10498
650.00,9.11331,25.188210,0.000404,25.127035,-1.8921,0.049,9.10572,9.10572
651.00,9.11232,25.188298,0.000406,25.127103,-1.8924,0.049,9.10807,9.10807
652.00,9.11143,25.188426,0.000410,25.127174,-1.8928,0.049,9.10968,9.10968
653.00,9.10996,25.188501,0.000415,25.127263,-1.8931,0.049,9.10876,9.10876
654.00,9.10845,25.188494,0.000411,25.127181,-1.8934,0.049,9.10774,9.10774
655.00,9.10788,25.188546,0.000404,25.127131,-1.8937,0.049,9.10585,9.10585
656.00,9.10811,25.188586,0.000402,25.127137,-1.8939,0.049,9.10307,9.10307
657.00,9.10790,25.188595,0.000400,25.127080,-1.8943,0.049,9.10343,9.10343
658.00,9.10691,25.188610,0.000397,25.127011,-1.8947,0.049,9.10518,9.10518
659.00,9.10816,25.188735,0.000398,25.127096,-1.8950,0.050,9.10646,9.10646
660.00,9.11048,25.188744,0.000401,25.127104,-1.8954,0.050,9.10794,9.10794
@5,2.0001,4.0, 660.018000000004 
661.00,9.11342,25.188835,0.000403,25.127164,-1.8957,0.050,9.11004,9.11004
662.00,9.10957,25.188850,0.000404,25.127141,-1.8958,0.050,9.10847,9.10847
663.00,9.10562,25.188920,0.000407,25.127189,-1.8960,0.050,9.10702,9.10702
664.00,9.10518,25.188926,0.000410,25.127196,-1.8963,0.049,9.10706,9.10706
665.00,9.10595,25.188954,0.000409,25.127167,-1.8964,0.049,9.10726,9.10726
666.00,9.10514,25.188926,0.000406,25.127084,-1.8968,0.050,9.10720,9.10720
667.00,9.10607,25.189012,0.000403,25.127173,-1.8970,0.050,9.10912,9.10912
668.00,9.10637,25.188983,0.000402,25.127103,-1.8973,0.050,9.11060,9.11060
669.00,9.10630,25.189069,0.000401,25.127140,-1.8976,0.050,9.11154,9.11154
670.00,9.10683,25.189117,0.000403,25.127190,-1.8982,0.050,9.11227,9.11227
671.00,9.10764,25.189075,0.000399,25.127163,-1.8984,0.050,9.11315,9.11315
672.00,9.10824,25.189095,0.000402,25.127078,-1.8988,0.050,9.11273,9.11273
673.00,9.10904,25.189150,0.000399,25.127064,-1.8992,0.050,9.11382,9.11382
674.00,9.10975,25.189128,0.000395,25.127017,-1.8993,0.050,9.11540,9.11540
675.00,9.11055,25.189235,0.000393,25.127026,-1.8996,0.051,9.11697,9.11697
676.00,9.11106,25.189360,0.000397,25.127034,-1.8999,0.051,9.11804,9.11804
677.00,9.11206,25.189463,0.000397,25.127065,-1.9001,0.051,9.11991,9.11991
678.00,9.11268,25.189560,0.000398,25.127110,-1.9005,0.051,9.12005,9.12005
679.00,9.11299,25.189632,0.000405,25.127124,-1.9009,0.051,9.11812,9.11812
680.00,9.11340,25.189600,0.000408,25.127113,-1.9012,0.050,9.11612,9.11612
681.00,9.11432,25.189741,0.000413,25.127219,-1.9016,0.050,9.11415,9.11415
682.00,9.11533,25.189742,0.000415,25.127205,-1.9019,0.050,9.11209,9.11209
683.00,9.11607,25.189658,0.000415,25.127136,-1.9021,0.050,9.11032,9.11032
684.00,9.11562,25.189764,0.000414,25.127240,-1.9021,0.050,9.10996,9.10996
685.00,9.11513,25.189800,0.000412,25.127234,-1.9022,0.051,9.10925,9.10925
686.00,9.11550,25.189749,0.000409,25.127192,-1.9023,0.051,9.10871,9.10871
687.00,9.11587,25.189736,0.000406,25.127145,-1.9025,0.051,9.10816,9.10816
688.00,9.11583,25.189862,0.000407,25.127199,-1.9027,0.051,9.10825,9.10825
689.00,9.11461,25.189800,0.000406,25.127100,-1.9030,0.051,9.10855,9.10855
690.00,9.11341,25.189838,0.000404,25.127107,-1.9034,0.051,9.10949,9.10949
691.00,9.11248,25.189852,0.000403,25.127088,-1.9039,0.051,9.11038,9.11038
692.00,9.11208,25.189870,0.000402,25.127141,-1.9041,0.051,9.11099,9.11099
693.00,9.11202,25.189890,0.000403,25.127174,-1.9045,0.051,9.11141,9.11141
694.00,9.11199,25.189953,0.000404,25.127182,-1.9047,0.051,9.11250,9.11250
695.00,9.11224,25.189937,0.000407,25.127134,-1.9050,0.051,9.11414,9.11414
696.00,9.11232,25.189940,0.000403,25.127093,-1.9051,0.051,9.11592,9.11592
697.00,9.11236,25.189976,0.000403,25.127089,-1.9054,0.051,9.11807,9.11807
698.00,9.11236,25.189946,0.000402,25.127021,-1.9056,0.051,9.11955,9.11955
699.00,9.11251,25.189981,0.000400,25.127018,-1.9058,0.052,9.11916,9.11916
700.00,9.11274,25.190008,0.000399,25.127030,-1.9060,0.052,9.11659,9.11659
701.00,9.11309,25.189985,0.000401,25.127055,-1.9063,0.052,9.11409,9.11409
702.00,9.11382,25.189999,0.000402,25.127036,-1.9065,0.052,9.11088,9.11088
703.00,9.11489,25.190027,0.000402,25.127046,-1.9069,0.052,9.10817,9.10817
704.00,9.11569,25.190049,0.000402,25.127073,-1.9071,0.052,9.10554,9.10554
705.00,9.11626,25.190044,0.000400,25.127023,-1.9072,0.052,9.10389,9.10389
706.00,9.11765,25.190183,0.000404,25.127053,-1.9074,0.052,9.10238,9.10238
707.00,9.11898,25.190164,0.000401,25.127047,-1.9076,0.052,9.10199,9.10199
708.00,9.11797,25.190264,0.000401,25.127087,-1.9077,0.052,9.10232,9.10232
709.00,9.11380,25.190284,0.000399,25.127044,-1.9081,0.052,9.10368,9.10368
710.00,9.11054,25.190418,0.000401,25.127139,-1.9085,0.052,9.10615,9.10615
711.00,9.10848,25.190413,0.000398,25.127095,-1.9089,0.052,9.10841,9.10841
712.00,9.10634,25.190564,0.000403,25.127185,-1.9094,0.052,9.10995,9.10995
713.00,9.10584,25.190619,0.000405,25.127237,-1.9099,0.053,9.11058,9.11058
714.00,9.10625,25.190683,0.000408,25.127243,-1.9102,0.053,9.11114,9.11114
715.00,9.10669,25.190736,0.000408,25.127209,-1.9103,0.053,9.11155,9.11155
716.00,9.10635,25.190791,0.000411,25.127188,-1.9105,0.053,9.11131,9.11131
717.00,9.10653,25.190759,0.000411,25.127065,-1.9105,0.052,9.11134,9.11134
718.00,9.10712,25.190800,0.000411,25.126972,-1.9105,0.053,9.11157,9.11157
719.00,9.10742,25.190807,0.000411,25.126940,-1.9106,0.053,9.11207,9.11207
720.00,9.10791,25.190710,0.000411,25.126832,-1.9108,0.052,9.11116,9.11116
721.00,9.10818,25.190815,0.000410,25.126923,-1.9110,0.053,9.11085,9.11085
722.00,9.10835,25.190845,0.000409,25.126917,-1.9114,0.053,9.11067,9.11067
723.00,9.10861,25.190933,0.000407,25.126992,-1.9117,0.053,9.11065,9.11065
724.00,9.10910,25.190956,0.000405,25.126969,-1.9120,0.053,9.11103,9.11103
725.00,9.10984,25.191097,0.000404,25.127070,-1.9124,0.053,9.11193,9.11193
726.00,9.11049,25.191105,0.000400,25.127057,-1.9128,0.053,9.11264,9.11264
727.00,9.11103,25.191149,0.000399,25.127132,-1.9132,0.053,9.11289,9.11289
728.00,9.11116,25.191138,0.000400,25.127127,-1.9135,0.053,9.11168,9.11168
729.00,9.11102,25.191196,0.000400,25.127171,-1.9138,0.053,9.10942,9.10942
730.00,9.11068,25.191235,0.000403,25.127183,-1.9141,0.053,9.10728,9.10728
731.00,9.11034,25.191220,0.000402,25.127097,-1.9142,0.053,9.10532,9.10532
732.00,9.11000,25.191254,0.000400,25.127056,-1.9142,0.053,9.10393,9.10393
733.00,9.10979,25.191379,0.000398,25.127150,-1.9142,0.054,9.10375,9.10375
734.00,9.10950,25.191435,0.000399,25.127203,-1.9143,0.054,9.10441,9.10441
735.00,9.10920,25.191434,0.000400,25.127215,-1.9144,0.054,9.10461,9.10461
736.00,9.10888,25.191454,0.000405,25.127270,-1.9145,0.054,9.10458,9.10458
737.00,9.10868,25.191455,0.000408,25.127240,-1.9148,0.054,9.10449,9.10449
738.00,9.10798,25.191388,0.000411,25.127158,-1.9152,0.053,9.10533,9.10533
739.00,9.10746,25.191377,0.000412,25.127117,-1.9155,0.053,9.10602,9.10602
740.00,9.10689,25.191413,0.000408,25.127062,-1.9157,0.054,9.10693,9.10693
741.00,9.10678,25.191429,0.000403,25.126998,-1.9159,0.054,9.10748,9.10748
742.00,9.10706,25.191588,0.000403,25.127101,-1.9163,0.054,9.10746,9.10746
743.00,9.10677,25.191602,0.000403,25.127045,-1.9166,0.054,9.10638,9.10638
744.00,9.10625,25.191622,0.000400,25.127020,-1.9168,0.054,9.10458,9.10458
745.00,9.10565,25.191617,0.000402,25.127022,-1.9171,0.054,9.10345,9.10345
746.00,9.10499,25.191690,0.000407,25.127056,-1.9174,0.054,9.10280,9.10280
747.00,9.10511,25.191637,0.000406,25.126979,-1.9176,0.054,9.10310,9.10310
748.00,9.10500,25.191764,0.000404,25.127040,-1.9179,0.054,9.10359,9.10359
749.00,9.10491,25.191900,0.000403,25.127062,-1.9182,0.054,9.10492,9.10492
750.00,9.10506,25.192036,0.000402,25.127109,-1.9184,0.054,9.10627,9.10627
751.00,9.10532,25.192092,0.000398,25.127115,-1.9187,0.055,9.10731,9.10731
752.00,9.10556,25.192196,0.000399,25.127136,-1.9190,0.055,9.10745,9.10745
753.00,9.10563,25.192148,0.000400,25.127095,-1.9191,0.055,9.10699,9.10699
754.00,9.10553,25.192062,0.000402,25.127075,-1.9193,0.055,9.10633,9.10633
755.00,9.10563,25.192080,0.000402,25.127081,-1.9196,0.055,9.10668,9.10668
756.00,9.10595,25.192177,0.000402,25.127118,-1.9197,0.055,9.10644,9.10644
757.00,9.10600,25.192289,0.000405,25.127191,-1.9198,0.055,9.10537,9.10537
758.00,9.10574,25.192352,0.000406,25.127240,-1.9199,0.055,9.10562,9.10562
759.00,9.10572,25.192499,0.000406,25.127214,-1.9200,0.055,9.10693,9.10693
760.00,9.10561,25.192598,0.000408,25.127224,-1.9201,0.055,9.10601,9.10601
761.00,9.10560,25.192623,0.000407,25.127262,-1.9204,0.055,9.10544,9.10544
762.00,9.10597,25.192564,0.000403,25.127212,-1.9205,0.055,9.10660,9.10660
763.00,9.10626,25.192663,0.000399,25.127224,-1.9207,0.055,9.10709,9.10709
764.00,9.10644,25.192678,0.000399,25.127290,-1.9210,0.055,9.10683,9.10683
765.00,9.10652,25.192629,0.000398,25.127247,-1.9213,0.055,9.10631,9.10631
766.00,9.10617,25.192654,0.000400,25.127201,-1.9216,0.055,9.10636,9.10636
767.00,9.10593,25.192694,0.000405,25.127166,-1.9220,0.055,9.10571,9.10571
768.00,9.10619,25.192753,0.000407,25.127158,-1.9223,0.055,9.10587,9.10587
769.00,9.10623,25.192815,0.000407,25.127126,-1.9225,0.055,9.10604,9.10604
770.00,9.10603,25.192912,0.000405,25.127194,-1.9227,0.055,9.10675,9.10675
771.00,9.10620,25.192956,0.000404,25.127153,-1.9229,0.055,9.10765,9.10765
772.00,9.10652,25.192993,0.000402,25.127173,-1.9229,0.056,9.10871,9.10871
773.00,9.10633,25.192979,0.000403,25.127157,-1.9231,0.056,9.10909,9.10909
774.00,9.10650,25.192972,0.000405,25.127199,-1.9234,0.056,9.10766,9.10766
775.00,9.10701,25.192988,0.000405,25.127191,-1.9235,0.056,9.10687,9.10687
776.00,9.10693,25.192950,0.000404,25.127231,-1.9237,0.056,9.10615,9.10615
777.00,9.10699,25.192997,0.000400,25.127216,-1.9240,0.056,9.10544,9.10544
778.00,9.10660,25.193034,0.000402,25.127218,-1.9242,0.056,9.10489,9.10489
779.00,9.10650,25.193141,0.000404,25.127242,-1.9244,0.056,9.10588,9.10588
780.00,9.10653,25.193183,0.000405,25.127243,-1.9246,0.056,9.10546,9.10546
781.00,9.10658,25.193310,0.000410,25.127290,-1.9248,0.056,9.10487,9.10487
782.00,9.10643,25.193422,0.000412,25.127362,-1.9251,0.056,9.10378,9.10378
783.00,9.10639,25.193431,0.000408,25.127341,-1.9253,0.056,9.10216,9.10216
784.00,9.10595,25.193339,0.000405,25.127261,-1.9255,0.057,9.10095,9.10095
785.00,9.10564,25.193318,0.000403,25.127162,-1.9257,0.056,9.10031,9.10031
786.00,9.10522,25.193321,0.000401,25.127127,-1.9259,0.057,9.10046,9.10046
787.00,9.10479,25.193255,0.000401,25.127083,-1.9261,0.057,9.10063,9.10063
788.00,9.10435,25.193368,0.000402,25.127129,-1.9263,0.057,9.10099,9.10099
789.00,9.10393,25.193477,0.000400,25.127143,-1.9266,0.057,9.10181,9.10181
790.00,9.10326,25.193629,0.000398,25.127246,-1.9268,0.057,9.10351,9.10351
791.00,9.10298,25.193715,0.000395,25.127215,-1.9270,0.057,9.10475,9.10475
792.00,9.10331,25.193792,0.000393,25.127213,-1.9272,0.057,9.10646,9.10646
793.00,9.10395,25.193831,0.000395,25.127193,-1.9273,0.058,9.10858,9.10858
794.00,9.10435,25.193912,0.000400,25.127207,-1.9275,0.058,9.10979,9.10979
795.00,9.10478,25.193826,0.000399,25.127118,-1.9277,0.058,9.11029,9.11029
796.00,9.10500,25.193825,0.000404,25.127110,-1.9278,0.058,9.11043,9.11043
797.00,9.10497,25.193806,0.000409,25.127113,-1.9279,0.057,9.11008,9.11008
798.00,9.10480,25.193740,0.000408,25.127053,-1.9279,0.057,9.10890,9.10890
799.00,9.10527,25.193756,0.000409,25.127124,-1.9280,0.057,9.10732,9.10732
800.00,9.10592,25.193846,0.000413,25.127161,-1.9281,0.057,9.10671,9.10671
801.00,9.10593,25.193779,0.000411,25.127127,-1.9283,0.057,9.10549,9.10549
802.00,9.10610,25.193884,0.000409,25.127169,-1.9287,0.058,9.10464,9.10464
803.00,9.10658,25.193978,0.000408,25.127186,-1.9290,0.058,9.10308,9.10308
804.00,9.10702,25.194018,0.000405,25.127139,-1.9294,0.058,9.10044,9.10044
805.00,9.10784,25.194077,0.000407,25.127198,-1.9297,0.058,9.09869,9.09869
806.00,9.10809,25.194260,0.000410,25.127314,-1.9301,0.058,9.09838,9.09838
807.00,9.10772,25.194363,0.000412,25.127360,-1.9303,0.058,9.09813,9.09813
808.00,9.10664,25.194375,0.000412,25.127352,-1.9306,0.058,9.09815,9.09815
809.00,9.10544,25.194422,0.000413,25.127361,-1.9309,0.058,9.09779,9.09779
810.00,9.10471,25.194482,0.000412,25.127358,-1.9310,0.058,9.09512,9.09512
@6,2.0001,4.0, 810.060000000005 
811.00,9.10330,25.194476,0.000410,25.127340,-1.9312,0.058,9.09107,9.09107
812.00,9.10171,25.194363,0.000407,25.127234,-1.9313,0.058,9.08772,9.08772
813.00,9.09835,25.194312,0.000406,25.127204,-1.9314,0.058,9.08706,9.08706
814.00,9.09923,25.194327,0.000406,25.127186,-1.9313,0.058,9.08945,9.08945
815.00,9.09883,25.194322,0.000402,25.127115,-1.9314,0.058,9.09382,9.09382
816.00,9.09937,25.194348,0.000401,25.127054,-1.9314,0.058,9.09900,9.09900
817.00,9.10169,25.194519,0.000403,25.127128,-1.9314,0.058,9.10384,9.10384
818.00,9.09766,25.194700,0.000405,25.127215,-1.9315,0.059,9.10687,9.10687
819.00,9.08933,25.194772,0.000407,25.127229,-1.9317,0.058,9.10906,9.10906
820.00,9.08434,25.194782,0.000406,25.127224,-1.9320,0.059,9.11150,9.11150
821.00,9.08289,25.194864,0.000408,25.127233,-1.9324,0.059,9.11441,9.11441
822.00,9.08618,25.194876,0.000408,25.127177,-1.9326,0.059,9.11676,9.11676
823.00,9.09453,25.194884,0.000404,25.127114,-1.9331,0.059,9.11851,9.11851
824.00,9.10132,25.194850,0.000399,25.127093,-1.9335,0.059,9.11929,9.11929
825.00,9.10498,25.194940,0.000400,25.127083,-1.9337,0.059,9.11869,9.11869
826.00,9.10699,25.195019,0.000399,25.127167,-1.9340,0.059,9.11670,9.11670
827.00,9.10929,25.195032,0.000399,25.127171,-1.9342,0.059,9.11437,9.11437
828.00,9.11216,25.195048,0.000403,25.127183,-1.9341,0.059,9.11159,9.11159
829.00,9.11447,25.195127,0.000406,25.127181,-1.9342,0.059,9.10970,9.10970
830.00,9.11602,25.195156,0.000408,25.127269,-1.9342,0.059,9.10867,9.10867
831.00,9.11608,25.195122,0.000405,25.127171,-1.9343,0.059,9.10769,9.10769
832.00,9.11525,25.195169,0.000404,25.127169,-1.9344,0.059,9.10752,9.10752
833.00,9.11381,25.195213,0.000405,25.127159,-1.9347,0.059,9.10768,9.10768
834.00,9.11328,25.195350,0.000406,25.127225,-1.9348,0.059,9.10802,9.10802
835.00,9.11365,25.195347,0.000402,25.127145,-1.9349,0.060,9.10699,9.10699
836.00,9.11293,25.195366,0.000404,25.127151,-1.9349,0.060,9.10678,9.10678
837.00,9.11160,25.195320,0.000403,25.127158,-1.9350,0.060,9.10714,9.10714
838.00,9.11084,25.195337,0.000401,25.127179,-1.9351,0.060,9.10871,9.10871
839.00,9.11016,25.195275,0.000397,25.127150,-1.9354,0.060,9.10913,9.10913
840.00,9.11009,25.195320,0.000402,25.127228,-1.9357,0.060,9.10958,9.10958
841.00,9.10959,25.195287,0.000402,25.127255,-1.9360,0.060,9.10940,9.10940
842.00,9.10935,25.195338,0.000404,25.127253,-1.9362,0.060,9.10789,9.10789
843.00,9.10875,25.195363,0.000405,25.127296,-1.9363,0.060,9.10582,9.10582
844.00,9.10795,25.195420,0.000410,25.127306,-1.9363,0.060,9.10462,9.10462
845.00,9.10759,25.195493,0.000411,25.127317,-1.9364,0.060,9.10459,9.10459
846.00,9.10777,25.195505,0.000409,25.127324,-1.9365,0.060,9.10433,9.10433
847.00,9.10732,25.195603,0.000407,25.127351,-1.9367,0.060,9.10414,9.10414
848.00,9.10705,25.195577,0.000406,25.127253,-1.9368,0.060,9.10442,9.10442
849.00,9.10683,25.195553,0.000402,25.127127,-1.9369,0.061,9.10421,9.10421
850.00,9.10656,25.195615,0.000399,25.127064,-1.9371,0.061,9.10432,9.10432
851.00,9.10628,25.195770,0.000401,25.127039,-1.9375,0.061,9.10533,9.10533
852.00,9.10623,25.195778,0.000401,25.126984,-1.9378,0.061,9.10625,9.10625
853.00,9.10642,25.195947,0.000401,25.127093,-1.9381,0.061,9.10700,9.10700
854.00,9.10642,25.196027,0.000403,25.127143,-1.9384,0.061,9.10775,9.10775
855.00,9.10654,25.196021,0.000405,25.127173,-1.9386,0.061,9.10753,9.10753
856.00,9.10650,25.196021,0.000405,25.127145,-1.9386,0.061,9.10647,9.10647
857.00,9.10612,25.196050,0.000404,25.127099,-1.9387,0.061,9.10520,9.10520
858.00,9.10545,25.196018,0.000404,25.127069,-1.9388,0.061,9.10440,9.10440
859.00,9.10514,25.195997,0.000402,25.127071,-1.9391,0.061,9.10375,9.10375
860.00,9.10498,25.195992,0.000398,25.127032,-1.9394,0.061,9.10269,9.10269
861.00,9.10476,25.196034,0.000394,25.127078,-1.9397,0.062,9.10281,9.10281
862.00,9.10480,25.196077,0.000394,25.127115,-1.9400,0.062,9.10389,9.10389
863.00,9.10500,25.196173,0.000394,25.127060,-1.9401,0.062,9.10348,9.10348
864.00,9.10494,25.196309,0.000397,25.127084,-1.9400,0.062,9.10303,9.10303
865.00,9.10512,25.196392,0.000399,25.127079,-1.9398,0.062,9.10334,9.10334
866.00,9.10488,25.196458,0.000400,25.127078,-1.9397,0.062,9.10380,9.10380
867.00,9.10471,25.196435,0.000403,25.127066,-1.9397,0.062,9.10518,9.10518
868.00,9.10527,25.196359,0.000402,25.127016,-1.9397,0.062,9.10685,9.10685
869.00,9.10561,25.196283,0.000400,25.127021,-1.9399,0.062,9.10851,9.10851
870.00,9.10570,25.196341,0.000402,25.127034,-1.9401,0.062,9.10988,9.10988
871.00,9.10543,25.196385,0.000402,25.127025,-1.9403,0.062,9.10992,9.10992
872.00,9.10516,25.196493,0.000403,25.127069,-1.9406,0.062,9.10860,9.10860
873.00,9.10518,25.196635,0.000403,25.127157,-1.9408,0.062,9.10867,9.10867
874.00,9.10564,25.196700,0.000402,25.127129,-1.9410,0.062,9.10795,9.10795
875.00,9.10625,25.196630,0.000397,25.127083,-1.9411,0.063,9.10786,9.10786
876.00,9.10676,25.196642,0.000397,25.127115,-1.9412,0.063,9.10736,9.10736
877.00,9.10686,25.196653,0.000395,25.127113,-1.9412,0.063,9.10666,9.10666
878.00,9.10713,25.196726,0.000399,25.127154,-1.9414,0.063,9.10612,9.10612
879.00,9.10705,25.196840,0.000402,25.127225,-1.9417,0.063,9.10644,9.10644
880.00,9.10681,25.196943,0.000408,25.127288,-1.9419,0.063,9.10653,9.10653
881.00,9.10702,25.196953,0.000410,25.127268,-1.9420,0.063,9.10801,9.10801
882.00,9.10744,25.196936,0.000408,25.127233,-1.9421,0.063,9.11028,9.11028
883.00,9.10798,25.196761,0.000404,25.127137,-1.9420,0.063,9.11061,9.11061
884.00,9.10863,25.196657,0.000404,25.127013,-1.9419,0.063,9.11031,9.11031
885.00,9.10882,25.196735,0.000401,25.127060,-1.9419,0.063,9.10982,9.10982
886.00,9.10860,25.196706,0.000399,25.127020,-1.9420,0.063,9.10972,9.10972
887.00,9.10841,25.196773,0.000400,25.126984,-1.9421,0.063,9.10873,9.10873
888.00,9.10835,25.196861,0.000402,25.126978,-1.9423,0.063,9.10865,9.10865
889.00,9.10833,25.196965,0.000401,25.127079,-1.9425,0.063,9.10863,9.10863
890.00,9.10846,25.196930,0.000403,25.126994,-1.9427,0.063,9.10851,9.10851
891.00,9.10850,25.197007,0.000404,25.126997,-1.9429,0.063,9.10778,9.10778
892.00,9.10835,25.197129,0.000404,25.127073,-1.9431,0.063,9.10780,9.10780
893.00,9.10836,25.197258,0.000399,25.127107,-1.9432,0.063,9.10800,9.10800
894.00,9.10861,25.197275,0.000397,25.127009,-1.9433,0.063,9.10877,9.10877
895.00,9.10882,25.197413,0.000398,25.127079,-1.9434,0.064,9.10864,9.10864
896.00,9.10884,25.197531,0.000398,25.127122,-1.9435,0.064,9.10761,9.10761
897.00,9.10872,25.197524,0.000399,25.127104,-1.9437,0.064,9.10679,9.10679
898.00,9.10847,25.197523,0.000399,25.127146,-1.9439,0.064,9.10608,9.10608
899.00,9.10827,25.197644,0.000401,25.127195,-1.9439,0.064,9.10514,9.10514
900.00,9.10819,25.197569,0.000398,25.127044,-1.9441,0.064,9.10594,9.10594
901.00,9.10813,25.197594,0.000397,25.127028,-1.9443,0.064,9.10704,9.10704
902.00,9.10773,25.197661,0.000399,25.127027,-1.9443,0.064,9.10653,9.10653
903.00,9.10773,25.197775,0.000406,25.126986,-1.9444,0.064,9.10570,9.10570
904.00,9.10750,25.197754,0.000405,25.127018,-1.9445,0.064,9.10515,9.10515
905.00,9.10718,25.197771,0.000404,25.127051,-1.9445,0.064,9.10291,9.10291
906.00,9.10662,25.197761,0.000403,25.126991,-1.9445,0.064,9.10037,9.10037
907.00,9.10594,25.197775,0.000399,25.126954,-1.9446,0.064,9.09898,9.09898
908.00,9.10489,25.197838,0.000396,25.127035,-1.9447,0.065,9.09796,9.09796
909.00,9.10443,25.197918,0.000398,25.127085,-1.9448,0.065,9.09703,9.09703
910.00,9.10405,25.197986,0.000401,25.127138,-1.9450,0.065,9.09807,9.09807
911.00,9.10323,25.198017,0.000402,25.127189,-1.9452,0.065,9.09938,9.09938
912.00,9.10254,25.198053,0.000407,25.127256,-1.9454,0.065,9.10077,9.10077
913.00,9.10241,25.197982,0.000407,25.127169,-1.9457,0.065,9.10043,9.10043
914.00,9.10218,25.197913,0.000404,25.127025,-1.9460,0.065,9.09992,9.09992
915.00,9.10173,25.197924,0.000404,25.126964,-1.9464,0.065,9.09803,9.09803
916.00,9.10146,25.197968,0.000405,25.126985,-1.9467,0.065,9.09617,9.09617
917.00,9.10068,25.198010,0.000403,25.127023,-1.9469,0.065,9.09566,9.09566
918.00,9.09976,25.198076,0.000405,25.127058,-1.9470,0.065,9.09659,9.09659
919.00,9.09886,25.198142,0.000408,25.127119,-1.9470,0.065,9.09736,9.09736
920.00,9.09830,25.198169,0.000405,25.127148,-1.9469,0.065,9.09818,9.09818
921.00,9.09787,25.198251,0.000404,25.127127,-1.9469,0.065,9.09992,9.09992
922.00,9.09802,25.198295,0.000403,25.127047,-1.9468,0.066,9.10066,9.10066
923.00,9.09828,25.198317,0.000400,25.127001,-1.9467,0.066,9.10240,9.10240
924.00,9.09850,25.198415,0.000401,25.127035,-1.9466,0.066,9.10416,9.10416
925.00,9.09922,25.198511,0.000401,25.127035,-1.9467,0.066,9.10589,9.10589
926.00,9.09993,25.198493,0.000403,25.126984,-1.9467,0.066,9.10567,9.10567
927.00,9.10029,25.198585,0.000405,25.127044,-1.9467,0.066,9.10521,9.10521
928.00,9.10071,25.198668,0.000405,25.127086,-1.9469,0.066,9.10374,9.10374
929.00,9.10056,25.198755,0.000407,25.127096,-1.9471,0.066,9.10351,9.10351
930.00,9.10097,25.198797,0.000410,25.127149,-1.9473,0.066,9.10308,9.10308
931.00,9.10224,25.198882,0.000407,25.127221,-1.9474,0.066,9.10352,9.10352
932.00,9.10291,25.198835,0.000401,25.127141,-1.9474,0.066,9.10259,9.10259
933.00,9.10289,25.198931,0.000402,25.127176,-1.9474,0.066,9.10164,9.10164
934.00,9.10336,25.198842,0.000398,25.127113,-1.9473,0.066,9.09971,9.09971
935.00,9.10367,25.198908,0.000396,25.127130,-1.9474,0.066,9.09795,9.09795
936.00,9.10384,25.198904,0.000398,25.127083,-1.9476,0.066,9.09686,9.09686
937.00,9.10370,25.198955,0.000402,25.127122,-1.9478,0.066,9.09662,9.09662
938.00,9.10270,25.198900,0.000398,25.127069,-1.9480,0.066,9.09642,9.09642
939.00,9.10216,25.199106,0.000401,25.127161,-1.9482,0.066,9.09564,9.09564
940.00,9.10122,25.199144,0.000404,25.127136,-1.9485,0.066,9.09492,9.09492
941.00,9.10020,25.199207,0.000403,25.127142,-1.9485,0.067,9.09442,9.09442
942.00,9.09950,25.199224,0.000400,25.127046,-1.9485,0.067,9.09445,9.09445
943.00,9.09869,25.199283,0.000402,25.127038,-1.9485,0.067,9.09513,9.09513
944.00,9.09827,25.199275,0.000402,25.127011,-1.9485,0.067,9.09751,9.09751
945.00,9.09860,25.199304,0.000399,25.127009,-1.9484,0.067,9.10005,9.10005
946.00,9.09897,25.199437,0.000401,25.127059,-1.9484,0.067,9.10252,9.10252
947.00,9.09919,25.199464,0.000400,25.127137,-1.9484,0.067,9.10461,9.10461
948.00,9.09870,25.199574,0.000400,25.127177,-1.9486,0.067,9.10558,9.10558
949.00,9.09807,25.199634,0.000398,25.127180,-1.9488,0.067,9.10426,9.10426
950.00,9.09812,25.199608,0.000401,25.127136,-1.9490,0.067,9.10428,9.10428
951.00,9.09834,25.199542,0.000397,25.127077,-1.9492,0.067,9.10488,9.10488
952.00,9.09881,25.199668,0.000399,25.127102,-1.9495,0.067,9.10518,9.10518
953.00,9.09995,25.199728,0.000401,25.127131,-1.9496,0.067,9.10470,9.10470
954.00,9.10069,25.199645,0.000399,25.127059,-1.9497,0.068,9.10357,9.10357
955.00,9.10130,25.199734,0.000394,25.127038,-1.9497,0.068,9.10207,9.10207
956.00,9.10284,25.199794,0.000390,25.127010,-1.9497,0.068,9.10011,9.10011
957.00,9.10456,25.199916,0.000393,25.127031,-1.9497,0.068,9.10010,9.10010
958.00,9.10520,25.199892,0.000390,25.126962,-1.9497,0.068,9.10153,9.10153
959.00,9.10489,25.199995,0.000392,25.126965,-1.9499,0.068,9.10314,9.10314
960.00,9.10518,25.200135,0.000396,25.127029,-1.9501,0.068,9.10308,9.10308
@7,2.0001,4.0, 960.106000000007 
961.00,9.10948,25.200229,0.000399,25.127060,-1.9502,0.068,9.10347,9.10347
962.00,9.10768,25.200198,0.000398,25.127009,-1.9504,0.068,9.10255,9.10255
963.00,9.10163,25.200275,0.000401,25.127009,-1.9505,0.068,9.10152,9.10152
964.00,9.09658,25.200389,0.000401,25.127036,-1.9505,0.068,9.10216,9.10216
965.00,9.09723,25.200406,0.000401,25.127028,-1.9507,0.069,9.10381,9.10381
966.00,9.10051,25.200444,0.000403,25.127076,-1.9508,0.069,9.10542,9.10542
967.00,9.10543,25.200442,0.000402,25.127099,-1.9509,0.069,9.10629,9.10629
968.00,9.10365,25.200448,0.000400,25.127111,-1.9510,0.069,9.10705,9.10705
969.00,9.10305,25.200366,0.000398,25.127041,-1.9510,0.069,9.10745,9.10745
970.00,9.10325,25.200439,0.000402,25.127047,-1.9509,0.069,9.10828,9.10828
971.00,9.10397,25.200418,0.000403,25.126957,-1.9509,0.069,9.10838,9.10838
972.00,9.10459,25.200513,0.000401,25.126986,-1.9509,0.069,9.10948,9.10948
973.00,9.10506,25.200564,0.000402,25.127002,-1.9511,0.069,9.10972,9.10972
974.00,9.10583,25.200653,0.000403,25.127088,-1.9512,0.069,9.10998,9.10998
975.00,9.10637,25.200582,0.000397,25.127063,-1.9514,0.069,9.10995,9.10995
976.00,9.10661,25.200633,0.000399,25.127082,-1.9515,0.069,9.10954,9.10954
977.00,9.10663,25.200635,0.000401,25.127064,-1.9516,0.069,9.10881,9.10881
978.00,9.10692,25.200674,0.000402,25.127089,-1.9516,0.069,9.10901,9.10901
979.00,9.10735,25.200703,0.000403,25.127076,-1.9516,0.069,9.10994,9.10994
980.00,9.10796,25.200723,0.000405,25.127089,-1.9517,0.069,9.11085,9.11085
981.00,9.10856,25.200740,0.000404,25.127099,-1.9518,0.069,9.11077,9.11077
982.00,9.10914,25.200781,0.000403,25.127080,-1.9519,0.070,9.11036,9.11036
983.00,9.10920,25.200766,0.000403,25.127045,-1.9520,0.070,9.10895,9.10895
984.00,9.10866,25.200800,0.000401,25.126974,-1.9521,0.070,9.10656,9.10656
985.00,9.10831,25.200868,0.000401,25.126949,-1.9522,0.070,9.10337,9.10337
986.00,9.10791,25.200889,0.000398,25.126930,-1.9522,0.070,9.10098,9.10098
987.00,9.10792,25.200887,0.000399,25.126907,-1.9524,0.070,9.09872,9.09872
988.00,9.10790,25.200824,0.000396,25.126781,-1.9523,0.070,9.09739,9.09739
989.00,9.10740,25.200841,0.000398,25.126870,-1.9525,0.070,9.09635,9.09635
990.00,9.10711,25.200867,0.000400,25.126953,-1.9527,0.070,9.09658,9.09658
991.00,9.10667,25.200872,0.000403,25.126972,-1.9529,0.070,9.09807,9.09807
992.00,9.10584,25.200812,0.000402,25.126887,-1.9529,0.070,9.10038,9.10038
993.00,9.10400,25.200955,0.000406,25.126990,-1.9531,0.070,9.10293,9.10293
994.00,9.10260,25.201005,0.000404,25.126938,-1.9530,0.070,9.10519,9.10519
995.00,9.10246,25.200955,0.000397,25.126822,-1.9530,0.071,9.10639,9.10639
996.00,9.10290,25.200986,0.000395,25.126788,-1.9530,0.071,9.10563,9.10563
997.00,9.10160,25.201124,0.000395,25.126887,-1.9531,0.071,9.10370,9.10370
998.00,9.10044,25.201116,0.000392,25.126823,-1.9533,0.071,9.10120,9.10120
999.00,9.10015,25.201145,0.000395,25.126865,-1.9536,0.071,9.09937,9.09937
1000.00,9.10099,25.201258,0.000399,25.126957,-1.9538,0.071,9.09867,9.09867
1001.00,9.10264,25.201321,0.000401,25.126980,-1.9539,0.071,9.09962,9.09962
1002.00,9.10327,25.201277,0.000402,25.126923,-1.9540,0.071,9.10076,9.10076
1003.00,9.10228,25.201347,0.000405,25.126965,-1.9541,0.071,9.10258,9.10258
1004.00,9.10153,25.201369,0.000406,25.126953,-1.9541,0.071,9.10370,9.10370
1005.00,9.10214,25.201352,0.000407,25.126901,-1.9541,0.071,9.10438,9.10438
1006.00,9.10268,25.201409,0.000408,25.126925,-1.9543,0.071,9.10525,9.10525
1007.00,9.10296,25.201459,0.000409,25.126960,-1.9543,0.071,9.10676,9.10676
1008.00,9.10313,25.201475,0.000407,25.126947,-1.9543,0.072,9.10663,9.10663
1009.00,9.10297,25.201515,0.000402,25.126946,-1.9542,0.072,9.10650,9.10650
1010.00,9.10299,25.201599,0.000403,25.126947,-1.9544,0.072,9.10620,9.10620
1011.00,9.10350,25.201655,0.000405,25.126976,-1.9546,0.072,9.10617,9.10617
1012.00,9.10355,25.201648,0.000406,25.126891,-1.9548,0.072,9.10563,9.10563
1013.00,9.10351,25.201706,0.000409,25.126934,-1.9550,0.072,9.10666,9.10666
1014.00,9.10369,25.201721,0.000411,25.126860,-1.9552,0.072,9.10819,9.10819
1015.00,9.10471,25.201790,0.000411,25.126890,-1.9554,0.072,9.10924,9.10924
1016.00,9.10552,25.201817,0.000406,25.126870,-1.9554,0.072,9.10992,9.10992
1017.00,9.10614,25.201984,0.000404,25.127009,-1.9552,0.072,9.11149,9.11149
1018.00,9.10659,25.202050,0.000402,25.127016,-1.9552,0.072,9.11192,9.11192
1019.00,9.10696,25.202048,0.000400,25.127023,-1.9552,0.072,9.11167,9.11167
1020.00,9.10768,25.202023,0.000401,25.126991,-1.9553,0.072,9.11233,9.11233
1021.00,9.10829,25.202015,0.000401,25.127012,-1.9553,0.073,9.11235,9.11235
1022.00,9.10863,25.201979,0.000401,25.127013,-1.9554,0.073,9.11149,9.11149
1023.00,9.10897,25.201970,0.000400,25.126987,-1.9556,0.073,9.11149,9.11149
1024.00,9.10948,25.202141,0.000404,25.127095,-1.9558,0.073,9.11206,9.11206
1025.00,9.10974,25.202181,0.000403,25.127139,-1.9559,0.073,9.11147,9.11147
1026.00,9.10981,25.202201,0.000402,25.127111,-1.9560,0.073,9.11153,9.11153
1027.00,9.11017,25.202233,0.000401,25.127047,-1.9560,0.073,9.11200,9.11200
1028.00,9.11062,25.202224,0.000400,25.127053,-1.9559,0.073,9.11323,9.11323
1029.00,9.11127,25.202126,0.000399,25.126974,-1.9559,0.073,9.11485,9.11485
1030.00,9.11215,25.202206,0.000398,25.126967,-1.9560,0.073,9.11765,9.11765
1031.00,9.11292,25.202298,0.000398,25.126976,-1.9561,0.073,9.11894,9.11894
1032.00,9.11337,25.202372,0.000399,25.126996,-1.9563,0.073,9.11898,9.11898
1033.00,9.11367,25.202427,0.000402,25.127015,-1.9566,0.073,9.11789,9.11789
1034.00,9.11412,25.202513,0.000402,25.127024,-1.9570,0.073,9.11575,9.11575
1035.00,9.11422,25.202467,0.000400,25.126915,-1.9571,0.073,9.11369,9.11369
1036.00,9.11463,25.202532,0.000401,25.126948,-1.9572,0.073,9.11331,9.11331
1037.00,9.11478,25.202550,0.000405,25.126963,-1.9570,0.073,9.11334,9.11334
1038.00,9.11482,25.202616,0.000403,25.126970,-1.9567,0.073,9.11228,9.11228
1039.00,9.11465,25.202686,0.000402,25.127051,-1.9563,0.073,9.11204,9.11204
1040.00,9.11509,25.202737,0.000403,25.127118,-1.9562,0.073,9.11066,9.11066
1041.00,9.11596,25.202646,0.000400,25.127016,-1.9563,0.074,9.10956,9.10956
1042.00,9.11621,25.202610,0.000396,25.126942,-1.9566,0.074,9.10845,9.10845
1043.00,9.11569,25.202554,0.000392,25.126851,-1.9569,0.074,9.10893,9.10893
1044.00,9.11430,25.202445,0.000390,25.126726,-1.9571,0.074,9.11053,9.11053
1045.00,9.11320,25.202489,0.000388,25.126716,-1.9570,0.074,9.11302,9.11302
1046.00,9.11165,25.202571,0.000391,25.126761,-1.9570,0.074,9.11427,9.11427
1047.00,9.11121,25.202736,0.000395,25.126905,-1.9568,0.074,9.11545,9.11545
1048.00,9.11067,25.202803,0.000397,25.126880,-1.9569,0.074,9.11643,9.11643
1049.00,9.11122,25.202974,0.000401,25.126972,-1.9569,0.074,9.11607,9.11607
1050.00,9.11217,25.203095,0.000404,25.127022,-1.9569,0.074,9.11530,9.11530
1051.00,9.11260,25.203250,0.000404,25.127079,-1.9570,0.074,9.11549,9.11549
1052.00,9.11257,25.203161,0.000400,25.126934,-1.9572,0.074,9.11569,9.11569
1053.00,9.11234,25.203310,0.000400,25.127086,-1.9573,0.075,9.11660,9.11660
1054.00,9.11326,25.203302,0.000397,25.126997,-1.9575,0.075,9.11718,9.11718
1055.00,9.11359,25.203327,0.000396,25.126974,-1.9575,0.075,9.11704,9.11704
1056.00,9.11418,25.203245,0.000391,25.126910,-1.9577,0.075,9.11596,9.11596
1057.00,9.11465,25.203400,0.000394,25.127022,-1.9578,0.075,9.11382,9.11382
1058.00,9.11456,25.203476,0.000394,25.127025,-1.9579,0.075,9.11146,9.11146
1059.00,9.11392,25.203576,0.000398,25.127136,-1.9580,0.075,9.10987,9.10987
1060.00,9.11406,25.203614,0.000400,25.127176,-1.9582,0.075,9.10836,9.10836
1061.00,9.11440,25.203680,0.000405,25.127226,-1.9582,0.075,9.10627,9.10627
1062.00,9.11424,25.203665,0.000407,25.127126,-1.9581,0.075,9.10604,9.10604
1063.00,9.11375,25.203644,0.000410,25.127025,-1.9580,0.075,9.10551,9.10551
1064.00,9.11344,25.203678,0.000408,25.126995,-1.9580,0.075,9.10478,9.10478
1065.00,9.11321,25.203644,0.000404,25.126924,-1.9580,0.076,9.10460,9.10460
1066.00,9.11194,25.203764,0.000406,25.126968,-1.9580,0.076,9.10460,9.10460
1067.00,9.11056,25.203871,0.000407,25.127060,-1.9582,0.076,9.10394,9.10394
1068.00,9.10977,25.203904,0.000409,25.127165,-1.9584,0.076,9.10397,9.10397
1069.00,9.10897,25.203953,0.000408,25.127222,-1.9585,0.076,9.10289,9.10289
1070.00,9.10822,25.203987,0.000408,25.127229,-1.9587,0.076,9.10053,9.10053
1071.00,9.10706,25.203973,0.000406,25.127173,-1.9589,0.076,9.09871,9.09871
1072.00,9.10599,25.203990,0.000405,25.127150,-1.9589,0.076,9.09900,9.09900
1073.00,9.10514,25.204089,0.000401,25.127134,-1.9590,0.076,9.09926,9.09926
1074.00,9.10386,25.204127,0.000399,25.127034,-1.9590,0.076,9.10008,9.10008
1075.00,9.10303,25.204310,0.000400,25.127098,-1.9589,0.076,9.10277,9.10277
1076.00,9.10234,25.204285,0.000398,25.127044,-1.9588,0.077,9.10509,9.10509
1077.00,9.10180,25.204316,0.000398,25.127044,-1.9587,0.077,9.10551,9.10551
1078.00,9.10125,25.204261,0.000398,25.126990,-1.9588,0.077,9.10504,9.10504
1079.00,9.10015,25.204258,0.000400,25.127016,-1.9589,0.077,9.10661,9.10661
1080.00,9.09948,25.204230,0.000401,25.127000,-1.9589,0.077,9.10732,9.10732
1081.00,9.09943,25.204242,0.000402,25.126998,-1.9589,0.077,9.10765,9.10765
1082.00,9.10014,25.204193,0.000399,25.126961,-1.9589,0.077,9.10840,9.10840
1083.00,9.10209,25.204161,0.000399,25.126932,-1.9589,0.077,9.10962,9.10962
1084.00,9.10275,25.204218,0.000401,25.126983,-1.9589,0.077,9.10990,9.10990
1085.00,9.10408,25.204226,0.000401,25.126955,-1.9591,0.077,9.11037,9.11037
1086.00,9.10481,25.204323,0.000403,25.126945,-1.9593,0.077,9.11162,9.11162
1087.00,9.10562,25.204453,0.000407,25.127017,-1.9595,0.077,9.11219,9.11219
1088.00,9.10705,25.204634,0.000408,25.127136,-1.9596,0.077,9.11311,9.11311
1089.00,9.10812,25.204652,0.000406,25.127036,-1.9595,0.077,9.11313,9.11313
1090.00,9.10867,25.204643,0.000405,25.127020,-1.9592,0.077,9.11287,9.11287
1091.00,9.10930,25.204580,0.000404,25.127013,-1.9590,0.078,9.11227,9.11227
1092.00,9.10971,25.204547,0.000398,25.126905,-1.9590,0.078,9.11260,9.11260
1093.00,9.11013,25.204547,0.000398,25.126811,-1.9592,0.078,9.11060,9.11060
1094.00,9.11029,25.204657,0.000401,25.126894,-1.9595,0.078,9.10856,9.10856
1095.00,9.10990,25.204767,0.000401,25.126923,-1.9599,0.078,9.10688,9.10688
1096.00,9.10982,25.204900,0.000400,25.127002,-1.9601,0.078,9.10591,9.10591
1097.00,9.10962,25.204969,0.000404,25.127017,-1.9602,0.078,9.10495,9.10495
1098.00,9.10984,25.205014,0.000405,25.127077,-1.9602,0.078,9.10492,9.10492
1099.00,9.10953,25.205060,0.000404,25.127110,-1.9603,0.078,9.10521,9.10521
1100.00,9.10944,25.205147,0.000405,25.127144,-1.9604,0.078,9.10633,9.10633
1101.00,9.10948,25.205176,0.000405,25.127139,-1.9607,0.078,9.10703,9.10703
1102.00,9.10897,25.205229,0.000400,25.127152,-1.9607,0.078,9.10748,9.10748
1103.00,9.10833,25.205270,0.000399,25.127078,-1.9608,0.079,9.10698,9.10698
1104.00,9.10809,25.205252,0.000393,25.126980,-1.9608,0.079,9.10509,9.10509
1105.00,9.10776,25.205215,0.000391,25.126959,-1.9606,0.079,9.10278,9.10278
1106.00,9.10690,25.205287,0.000392,25.126924,-1.9603,0.079,9.10102,9.10102
1107.00,9.10601,25.205344,0.000395,25.126997,-1.9603,0.079,9.10047,9.10047
1108.00,9.10631,25.205389,0.000399,25.127002,-1.9601,0.079,9.10150,9.10150
1109.00,9.10694,25.205407,0.000401,25.127047,-1.9599,0.079,9.10213,9.10213
1110.00,9.10764,25.205432,0.000400,25.127012,-1.9598,0.079,9.10222,9.10222
@8,2.0001,4.0, 1110.036 
1111.00,9.10893,25.205492,0.000396,25.127033,-1.9598,0.079,9.10175,9.10175
1112.00,9.10802,25.205471,0.000395,25.126955,-1.9598,0.079,9.10061,9.10061
1113.00,9.10286,25.205483,0.000394,25.126961,-1.9600,0.079,9.09989,9.09989
1114.00,9.10103,25.205587,0.000393,25.126963,-1.9601,0.080,9.10142,9.10142
1115.00,9.10191,25.205636,0.000393,25.126931,-1.9604,0.080,9.10350,9.10350
1116.00,9.10152,25.205623,0.000396,25.126854,-1.9604,0.080,9.10658,9.10658
1117.00,9.10098,25.205715,0.000395,25.126893,-1.9604,0.080,9.11032,9.11032
1118.00,9.10048,25.205743,0.000394,25.126937,-1.9603,0.080,9.11407,9.11407
1119.00,9.10127,25.205760,0.000394,25.126935,-1.9602,0.080,9.11768,9.11768
1120.00,9.10234,25.205789,0.000396,25.126931,-1.9600,0.080,9.12072,9.12072
1121.00,9.10336,25.205821,0.000396,25.126938,-1.9600,0.080,9.12235,9.12235
1122.00,9.10291,25.205894,0.000397,25.126967,-1.9601,0.080,9.12317,9.12317
1123.00,9.10360,25.205961,0.000397,25.126928,-1.9602,0.080,9.12324,9.12324
1124.00,9.10594,25.205975,0.000398,25.126862,-1.9602,0.080,9.12205,9.12205
1125.00,9.10812,25.206048,0.000398,25.126901,-1.9605,0.080,9.12045,9.12045
1126.00,9.11273,25.206113,0.000399,25.126973,-1.9607,0.080,9.11932,9.11932
1127.00,9.11927,25.206202,0.000400,25.127003,-1.9609,0.080,9.11683,9.11683
1128.00,9.12128,25.206234,0.000400,25.126962,-1.9610,0.080,9.11508,9.11508
1129.00,9.12176,25.206255,0.000397,25.126992,-1.9610,0.081,9.11439,9.11439
1130.00,9.12167,25.206263,0.000396,25.127010,-1.9609,0.081,9.11437,9.11437
1131.00,9.12060,25.206260,0.000394,25.126986,-1.9609,0.081,9.11497,9.11497
1132.00,9.11942,25.206164,0.000393,25.126915,-1.9607,0.081,9.11593,9.11593
1133.00,9.11910,25.206156,0.000394,25.126934,-1.9607,0.081,9.11600,9.11600
1134.00,9.11878,25.206177,0.000394,25.126921,-1.9607,0.081,9.11589,9.11589
1135.00,9.11859,25.206256,0.000398,25.126922,-1.9608,0.081,9.11500,9.11500
1136.00,9.11811,25.206278,0.000400,25.126917,-1.9609,0.081,9.11278,9.11278
1137.00,9.11730,25.206314,0.000397,25.126962,-1.9611,0.081,9.11076,9.11076
1138.00,9.11638,25.206397,0.000398,25.127047,-1.9613,0.082,9.10900,9.10900
1139.00,9.11550,25.206430,0.000399,25.127047,-1.9614,0.082,9.10693,9.10693
1140.00,9.11440,25.206489,0.000395,25.127042,-1.9615,0.082,9.10676,9.10676
1141.00,9.11356,25.206566,0.000395,25.127057,-1.9615,0.082,9.10683,9.10683
1142.00,9.11263,25.206612,0.000400,25.127010,-1.9614,0.082,9.10798,9.10798
1143.00,9.11203,25.206557,0.000399,25.126908,-1.9612,0.082,9.10928,9.10928
1144.00,9.11156,25.206625,0.000401,25.126910,-1.9611,0.082,9.11022,9.11022
1145.00,9.11135,25.206564,0.000404,25.126913,-1.9609,0.082,9.10963,9.10963
1146.00,9.11137,25.206632,0.000406,25.126952,-1.9610,0.082,9.10996,9.10996
1147.00,9.11103,25.206708,0.000402,25.126973,-1.9612,0.082,9.10991,9.10991
1148.00,9.11062,25.206832,0.000402,25.127033,-1.9613,0.082,9.10977,9.10977
1149.00,9.11042,25.206870,0.000404,25.127130,-1.9615,0.082,9.10995,9.10995
1150.00,9.10956,25.206981,0.000404,25.127124,-1.9618,0.082,9.11019,9.11019
1151.00,9.10940,25.206995,0.000401,25.127065,-1.9618,0.083,9.11079,9.11079
1152.00,9.10942,25.206897,0.000400,25.126978,-1.9619,0.083,9.11017,9.11017
1153.00,9.10933,25.206890,0.000399,25.126938,-1.9620,0.083,9.10942,9.10942
1154.00,9.10911,25.206795,0.000394,25.126804,-1.9620,0.083,9.10923,9.10923
1155.00,9.10901,25.206792,0.000394,25.126814,-1.9620,0.083,9.10905,9.10905
1156.00,9.10905,25.206863,0.000397,25.126876,-1.9619,0.083,9.10742,9.10742
1157.00,9.10946,25.207019,0.000399,25.126981,-1.9618,0.083,9.10695,9.10695
1158.00,9.10951,25.207104,0.000397,25.127015,-1.9617,0.083,9.10720,9.10720
1159.00,9.10921,25.207276,0.000398,25.127113,-1.9616,0.083,9.10718,9.10718
1160.00,9.10910,25.207358,0.000397,25.127106,-1.9615,0.083,9.10729,9.10729
1161.00,9.10913,25.207325,0.000392,25.127039,-1.9615,0.084,9.10869,9.10869
1162.00,9.10916,25.207352,0.000393,25.127024,-1.9616,0.084,9.10920,9.10920
1163.00,9.10893,25.207374,0.000395,25.127015,-1.9617,0.084,9.10874,9.10874
1164.00,9.10877,25.207399,0.000397,25.127002,-1.9618,0.084,9.10890,9.10890
1165.00,9.10877,25.207367,0.000396,25.126980,-1.9619,0.084,9.10850,9.10850
1166.00,9.10880,25.207460,0.000400,25.127027,-1.9619,0.084,9.10816,9.10816
1167.00,9.10870,25.207529,0.000401,25.127000,-1.9619,0.084,9.10811,9.10811
1168.00,9.10854,25.207569,0.000402,25.126984,-1.9619,0.084,9.10847,9.10847
1169.00,9.10844,25.207575,0.000404,25.126949,-1.9619,0.084,9.10836,9.10836
1170.00,9.10839,25.207629,0.000404,25.126978,-1.9620,0.084,9.10840,9.10840
1171.00,9.10812,25.207649,0.000405,25.126991,-1.9620,0.084,9.10768,9.10768
1172.00,9.10794,25.207602,0.000407,25.126965,-1.9620,0.084,9.10769,9.10769
1173.00,9.10801,25.207642,0.000406,25.126970,-1.9618,0.084,9.10819,9.10819
1174.00,9.10807,25.207766,0.000406,25.127043,-1.9617,0.084,9.10807,9.10807
1175.00,9.10811,25.207802,0.000408,25.127024,-1.9616,0.084,9.10815,9.10815
1176.00,9.10814,25.207846,0.000402,25.126986,-1.9617,0.085,9.10850,9.10850
1177.00,9.10832,25.207955,0.000397,25.126978,-1.9618,0.085,9.10840,9.10840
1178.00,9.10831,25.207991,0.000394,25.126945,-1.9618,0.085,9.10774,9.10774
1179.00,9.10834,25.208019,0.000394,25.126891,-1.9617,0.085,9.10830,9.10830
1180.00,9.10846,25.208156,0.000396,25.126893,-1.9617,0.085,9.10877,9.10877
1181.00,9.10835,25.208236,0.000401,25.126875,-1.9616,0.085,9.10935,9.10935
1182.00,9.10832,25.208300,0.000403,25.126896,-1.9615,0.085,9.10872,9.10872
1183.00,9.10842,25.208388,0.000407,25.126977,-1.9615,0.085,9.10890,9.10890
1184.00,9.10835,25.208434,0.000407,25.126981,-1.9616,0.085,9.10788,9.10788
1185.00,9.10823,25.208428,0.000404,25.126968,-1.9616,0.085,9.10773,9.10773
1186.00,9.10822,25.208417,0.000402,25.126936,-1.9617,0.085,9.10715,9.10715
1187.00,9.10810,25.208377,0.000405,25.126883,-1.9617,0.085,9.10735,9.10735
1188.00,9.10800,25.208310,0.000405,25.126812,-1.9618,0.085,9.10721,9.10721
1189.00,9.10801,25.208322,0.000403,25.126869,-1.9619,0.086,9.10764,9.10764
1190.00,9.10818,25.208301,0.000405,25.126811,-1.9621,0.086,9.10699,9.10699
1191.00,9.10806,25.208351,0.000406,25.126889,-1.9622,0.086,9.10626,9.10626
1192.00,9.10775,25.208448,0.000405,25.127020,-1.9623,0.086,9.10608,9.10608
1193.00,9.10749,25.208550,0.000407,25.127111,-1.9623,0.086,9.10575,9.10575
1194.00,9.10737,25.208562,0.000407,25.127088,-1.9622,0.086,9.10578,9.10578
1195.00,9.10758,25.208619,0.000405,25.127154,-1.9621,0.086,9.10752,9.10752
1196.00,9.10793,25.208640,0.000406,25.127119,-1.9619,0.086,9.10929,9.10929
1197.00,9.10805,25.208671,0.000407,25.127094,-1.9617,0.086,9.11018,9.11018
1198.00,9.10825,25.208668,0.000403,25.127009,-1.9616,0.086,9.11180,9.11180
1199.00,9.10856,25.208648,0.000403,25.126951,-1.9616,0.086,9.11346,9.11346
1200.00,9.10872,25.208606,0.000400,25.126940,-1.9616,0.086,9.11492,9.11492
1201.00,9.10897,25.208527,0.000395,25.126892,-1.9617,0.087,9.11533,9.11533
1202.00,9.10935,25.208476,0.000392,25.126856,-1.9618,0.087,9.11693,9.11693
1203.00,9.10962,25.208447,0.000388,25.126853,-1.9618,0.087,9.11721,9.11721
1204.00,9.11013,25.208507,0.000386,25.126893,-1.9619,0.087,9.11724,9.11724
1205.00,9.11100,25.208567,0.000391,25.126879,-1.9619,0.087,9.11697,9.11697
1206.00,9.11158,25.208652,0.000391,25.126947,-1.9618,0.087,9.11787,9.11787
1207.00,9.11245,25.208672,0.000389,25.126947,-1.9619,0.087,9.11757,9.11757
1208.00,9.11379,25.208691,0.000391,25.126972,-1.9620,0.087,9.11749,9.11749
1209.00,9.11472,25.208729,0.000392,25.126961,-1.9620,0.087,9.11680,9.11680
1210.00,9.11541,25.208812,0.000389,25.127041,-1.9621,0.088,9.11604,9.11604
1211.00,9.11548,25.208864,0.000391,25.127055,-1.9621,0.088,9.11531,9.11531
1212.00,9.11539,25.208919,0.000396,25.127039,-1.9621,0.087,9.11473,9.11473
1213.00,9.11540,25.209031,0.000400,25.126996,-1.9620,0.087,9.11461,9.11461
1214.00,9.11552,25.209043,0.000398,25.126952,-1.9620,0.087,9.11530,9.11530
1215.00,9.11581,25.209012,0.000397,25.126858,-1.9619,0.087,9.11606,9.11606
1216.00,9.11626,25.209072,0.000400,25.126839,-1.9619,0.087,9.11578,9.11578
1217.00,9.11648,25.209207,0.000397,25.126894,-1.9618,0.088,9.11550,9.11550
1218.00,9.11649,25.209236,0.000391,25.126933,-1.9618,0.088,9.11530,9.11530
1219.00,9.11612,25.209296,0.000392,25.126946,-1.9619,0.088,9.11471,9.11471
1220.00,9.11579,25.209334,0.000392,25.126978,-1.9618,0.088,9.11306,9.11306
1221.00,9.11535,25.209415,0.000393,25.126968,-1.9619,0.088,9.11197,9.11197
1222.00,9.11500,25.209407,0.000394,25.126890,-1.9618,0.088,9.11136,9.11136
1223.00,9.11478,25.209561,0.000400,25.126969,-1.9617,0.088,9.11146,9.11146
1224.00,9.11442,25.209718,0.000401,25.127057,-1.9617,0.088,9.11226,9.11226
1225.00,9.11419,25.209869,0.000404,25.127100,-1.9617,0.088,9.11253,9.11253
1226.00,9.11398,25.209816,0.000400,25.126991,-1.9615,0.088,9.11260,9.11260
1227.00,9.11386,25.209872,0.000399,25.127043,-1.9615,0.089,9.11306,9.11306
1228.00,9.11351,25.209825,0.000401,25.126923,-1.9614,0.088,9.11186,9.11186
1229.00,9.11321,25.209755,0.000403,25.126913,-1.9614,0.088,9.10988,9.10988
1230.00,9.11297,25.209728,0.000401,25.126905,-1.9614,0.089,9.10965,9.10965
1231.00,9.11277,25.209831,0.000403,25.127017,-1.9615,0.089,9.11041,9.11041
1232.00,9.11216,25.209827,0.000402,25.127011,-1.9616,0.089,9.10999,9.10999
1233.00,9.11158,25.209879,0.000401,25.127058,-1.9616,0.089,9.11043,9.11043
1234.00,9.11158,25.209900,0.000397,25.126940,-1.9617,0.089,9.11153,9.11153
1235.00,9.11144,25.210032,0.000395,25.126973,-1.9617,0.090,9.11155,9.11155
1236.00,9.11147,25.210053,0.000395,25.126944,-1.9617,0.090,9.11143,9.11143
1237.00,9.11153,25.210214,0.000398,25.126995,-1.9617,0.090,9.11153,9.11153
1238.00,9.11141,25.210203,0.000398,25.126977,-1.9616,0.090,9.11211,9.11211
1239.00,9.11128,25.210306,0.000400,25.127056,-1.9615,0.090,9.11202,9.11202
1240.00,9.11149,25.210242,0.000400,25.126982,-1.9615,0.090,9.11140,9.11140
1241.00,9.11152,25.210281,0.000403,25.127060,-1.9615,0.090,9.11117,9.11117
1242.00,9.11153,25.210182,0.000401,25.127001,-1.9615,0.090,9.11184,9.11184
1243.00,9.11154,25.210288,0.000403,25.127077,-1.9616,0.090,9.11176,9.11176
1244.00,9.11116,25.210223,0.000404,25.126980,-1.9618,0.090,9.11189,9.11189
1245.00,9.11127,25.210306,0.000403,25.127040,-1.9618,0.090,9.11206,9.11206
1246.00,9.11130,25.210376,0.000400,25.126982,-1.9618,0.090,9.11251,9.11251
1247.00,9.11144,25.210404,0.000400,25.126929,-1.9619,0.090,9.11271,9.11271
1248.00,9.11164,25.210388,0.000398,25.126877,-1.9620,0.091,9.11263,9.11263
1249.00,9.11180,25.210404,0.000397,25.126907,-1.9619,0.091,9.11210,9.11210
1250.00,9.11181,25.210413,0.000401,25.126912,-1.9618,0.091,9.11184,9.11184
1251.00,9.11159,25.210414,0.000404,25.126942,-1.9618,0.091,9.11069,9.11069
1252.00,9.11158,25.210436,0.000404,25.126962,-1.9617,0.091,9.11019,9.11019
1253.00,9.11155,25.210480,0.000405,25.126993,-1.9616,0.091,9.10899,9.10899
1254.00,9.11148,25.210557,0.000406,25.127021,-1.9615,0.091,9.10764,9.10764
1255.00,9.11144,25.210571,0.000404,25.126981,-1.9615,0.091,9.10694,9.10694
1256.00,9.11149,25.210552,0.000405,25.126964,-1.9614,0.091,9.10628,9.10628
1257.00,9.11139,25.210588,0.000406,25.126988,-1.9615,0.091,9.10583,9.10583
1258.00,9.11106,25.210599,0.000407,25.126933,-1.9615,0.091,9.10578,9.10578
1259.00,9.11077,25.210659,0.000408,25.126979,-1.9616,0.091,9.10519,9.10519
1260.00,9.10913,25.210697,0.000408,25.126975,-1.9616,0.091,9.10367,9.10367
1261.00,9.10883,25.210761,0.000406,25.126961,-1.9617,0.091,9.10171,9.10171
@9,2.0001,4.0, 1260.078 
1262.00,9.11045,25.210846,0.000404,25.126990,-1.9618,0.091,9.09952,9.09952
1263.00,9.10748,25.210881,0.000404,25.127002,-1.9618,0.091,9.09958,9.09958
1264.00,9.10673,25.210876,0.000402,25.126934,-1.9618,0.091,9.10119,9.10119
1265.00,9.10663,25.210835,0.000400,25.126875,-1.9617,0.092,9.10376,9.10376
1266.00,9.10496,25.210852,0.000397,25.126880,-1.9618,0.092,9.10699,9.10699
1267.00,9.10360,25.210866,0.000394,25.126859,-1.9616,0.092,9.11006,9.11006
1268.00,9.10326,25.210908,0.000395,25.126829,-1.9615,0.092,9.11259,9.11259
1269.00,9.10176,25.210967,0.000396,25.126840,-1.9613,0.092,9.11482,9.11482
1270.00,9.10096,25.211078,0.000399,25.126887,-1.9612,0.092,9.11704,9.11704
1271.00,9.09968,25.211149,0.000402,25.126921,-1.9609,0.092,9.11936,9.11936
1272.00,9.10023,25.211137,0.000405,25.126910,-1.9608,0.092,9.12153,9.12153
1273.00,9.10439,25.211083,0.000403,25.126911,-1.9608,0.092,9.12273,9.12273
1274.00,9.10691,25.211105,0.000405,25.126944,-1.9609,0.092,9.12292,9.12292
1275.00,9.10960,25.211048,0.000402,25.126918,-1.9610,0.092,9.12232,9.12232
1276.00,9.11202,25.210957,0.000398,25.126796,-1.9611,0.092,9.12154,9.12154
1277.00,9.11422,25.211014,0.000400,25.126809,-1.9612,0.092,9.12002,9.12002
1278.00,9.11623,25.211098,0.000402,25.126893,-1.9612,0.092,9.11743,9.11743
1279.00,9.11668,25.211185,0.000400,25.126972,-1.9611,0.092,9.11630,9.11630
1280.00,9.11667,25.211307,0.000400,25.127070,-1.9610,0.092,9.11622,9.11622
1281.00,9.11650,25.211482,0.000403,25.127193,-1.9609,0.092,9.11568,9.11568
1282.00,9.11736,25.211495,0.000401,25.127161,-1.9610,0.093,9.11510,9.11510
1283.00,9.11844,25.211515,0.000396,25.127151,-1.9610,0.093,9.11578,9.11578
1284.00,9.11889,25.211432,0.000396,25.127003,-1.9613,0.093,9.11482,9.11482
1285.00,9.11840,25.211437,0.000394,25.126959,-1.9614,0.093,9.11320,9.11320
1286.00,9.11804,25.211408,0.000397,25.126900,-1.9615,0.093,9.11211,9.11211
1287.00,9.11754,25.211464,0.000400,25.126914,-1.9615,0.093,9.11174,9.11174
1288.00,9.11704,25.211547,0.000405,25.126897,-1.9615,0.093,9.11075,9.11075
1289.00,9.11652,25.211632,0.000403,25.126948,-1.9613,0.093,9.11111,9.11111
1290.00,9.11581,25.211701,0.000406,25.126956,-1.9613,0.093,9.11193,9.11193
1291.00,9.11528,25.211775,0.000401,25.126943,-1.9613,0.093,9.11253,9.11253
1292.00,9.11455,25.211857,0.000393,25.126932,-1.9613,0.094,9.11351,9.11351
1293.00,9.11387,25.211974,0.000392,25.126975,-1.9612,0.094,9.11530,9.11530
1294.00,9.11406,25.212027,0.000390,25.126930,-1.9612,0.094,9.11573,9.11573
1295.00,9.11420,25.212099,0.000388,25.126933,-1.9611,0.094,9.11660,9.11660
1296.00,9.11434,25.212137,0.000389,25.126957,-1.9610,0.094,9.11762,9.11762
1297.00,9.11462,25.212137,0.000394,25.126940,-1.9611,0.094,9.11851,9.11851
1298.00,9.11482,25.212087,0.000395,25.126844,-1.9611,0.094,9.11771,9.11771
1299.00,9.11488,25.212099,0.000397,25.126867,-1.9611,0.094,9.11819,9.11819
1300.00,9.11478,25.212171,0.000398,25.126895,-1.9612,0.094,9.11954,9.11954
1301.00,9.11481,25.212216,0.000398,25.126866,-1.9613,0.094,9.12030,9.12030
1302.00,9.11541,25.212287,0.000399,25.126897,-1.9613,0.094,9.12025,9.12025
1303.00,9.11602,25.212332,0.000399,25.126899,-1.9613,0.094,9.12147,9.12147
1304.00,9.11673,25.212438,0.000399,25.126934,-1.9614,0.095,9.12159,9.12159
1305.00,9.11745,25.212453,0.000396,25.126925,-1.9614,0.095,9.12048,9.12048
1306.00,9.11827,25.212520,0.000395,25.126945,-1.9613,0.095,9.11962,9.11962
1307.00,9.11845,25.212625,0.000392,25.127003,-1.9612,0.095,9.11923,9.11923
1308.00,9.11891,25.212643,0.000393,25.127021,-1.9611,0.095,9.11857,9.11857
1309.00,9.11922,25.212659,0.000393,25.127027,-1.9608,0.095,9.11821,9.11821
1310.00,9.11930,25.212676,0.000397,25.126985,-1.9606,0.095,9.11806,9.11806
1311.00,9.11917,25.212721,0.000398,25.127009,-1.9604,0.095,9.11814,9.11814
1312.00,9.11898,25.212663,0.000400,25.126924,-1.9602,0.095,9.11839,9.11839
1313.00,9.11907,25.212728,0.000402,25.126928,-1.9601,0.095,9.11879,9.11879
1314.00,9.11930,25.212759,0.000401,25.126869,-1.9602,0.095,9.11995,9.11995
1315.00,9.11959,25.212803,0.000399,25.126854,-1.9603,0.095,9.12081,9.12081
1316.00,9.11984,25.212785,0.000399,25.126803,-1.9604,0.095,9.12149,9.12149
1317.00,9.11983,25.212754,0.000395,25.126739,-1.9605,0.096,9.12120,9.12120
1318.00,9.11985,25.212842,0.000395,25.126797,-1.9606,0.096,9.12100,9.12100
1319.00,9.12004,25.212902,0.000396,25.126861,-1.9606,0.096,9.12068,9.12068
1320.00,9.11993,25.212993,0.000398,25.126905,-1.9605,0.096,9.12064,9.12064
1321.00,9.11993,25.213098,0.000401,25.127003,-1.9607,0.096,9.12076,9.12076
1322.00,9.11988,25.213227,0.000402,25.127084,-1.9609,0.096,9.12003,9.12003
1323.00,9.11952,25.213193,0.000398,25.127042,-1.9610,0.096,9.11924,9.11924
1324.00,9.11936,25.213202,0.000396,25.126982,-1.9611,0.096,9.11858,9.11858
1325.00,9.11937,25.213091,0.000393,25.126940,-1.9612,0.096,9.11773,9.11773
1326.00,9.11937,25.213050,0.000391,25.126869,-1.9612,0.096,9.11707,9.11707
1327.00,9.11933,25.213007,0.000391,25.126893,-1.9612,0.097,9.11768,9.11768
1328.00,9.11951,25.213035,0.000397,25.126882,-1.9612,0.096,9.11922,9.11922
1329.00,9.11970,25.213065,0.000401,25.126902,-1.9613,0.096,9.12053,9.12053
1330.00,9.11979,25.213111,0.000404,25.126866,-1.9613,0.096,9.12085,9.12085
1331.00,9.11965,25.213164,0.000404,25.126909,-1.9610,0.096,9.12076,9.12076
1332.00,9.11956,25.213236,0.000404,25.126903,-1.9608,0.097,9.12097,9.12097
1333.00,9.11975,25.213237,0.000398,25.126896,-1.9606,0.097,9.12032,9.12032
1334.00,9.11972,25.213355,0.000392,25.126978,-1.9605,0.097,9.11925,9.11925
1335.00,9.11958,25.213481,0.000388,25.127037,-1.9605,0.097,9.11853,9.11853
1336.00,9.11932,25.213555,0.000389,25.127072,-1.9607,0.097,9.11820,9.11820
1337.00,9.11921,25.213525,0.000388,25.127046,-1.9609,0.097,9.11795,9.11795
1338.00,9.11914,25.213554,0.000393,25.127079,-1.9609,0.097,9.11794,9.11794
1339.00,9.11898,25.213541,0.000395,25.127072,-1.9608,0.097,9.11779,9.11779
1340.00,9.11888,25.213476,0.000395,25.127035,-1.9608,0.097,9.11836,9.11836
1341.00,9.11876,25.213489,0.000389,25.126993,-1.9608,0.098,9.11872,9.11872
1342.00,9.11878,25.213542,0.000387,25.126926,-1.9607,0.098,9.11858,9.11858
1343.00,9.11899,25.213664,0.000384,25.126890,-1.9606,0.098,9.11883,9.11883
1344.00,9.11928,25.213688,0.000384,25.126838,-1.9606,0.098,9.12014,9.12014
1345.00,9.11949,25.213804,0.000385,25.126847,-1.9606,0.098,9.12057,9.12057
1346.00,9.11964,25.213850,0.000389,25.126810,-1.9604,0.098,9.12110,9.12110
1347.00,9.11974,25.213992,0.000390,25.126916,-1.9603,0.099,9.12141,9.12141
1348.00,9.11961,25.214059,0.000389,25.126969,-1.9604,0.099,9.12065,9.12065
1349.00,9.11932,25.214172,0.000393,25.127015,-1.9605,0.099,9.11960,9.11960
1350.00,9.11901,25.214165,0.000394,25.127023,-1.9607,0.099,9.11804,9.11804
1351.00,9.11872,25.214177,0.000394,25.127039,-1.9609,0.098,9.11618,9.11618
1352.00,9.11834,25.214179,0.000395,25.126987,-1.9609,0.098,9.11457,9.11457
1353.00,9.11799,25.214207,0.000397,25.126949,-1.9608,0.099,9.11363,9.11363
1354.00,9.11767,25.214167,0.000394,25.126927,-1.9605,0.099,9.11302,9.11302
1355.00,9.11775,25.214190,0.000394,25.126905,-1.9603,0.099,9.11434,9.11434
1356.00,9.11797,25.214258,0.000391,25.126877,-1.9600,0.099,9.11673,9.11673
1357.00,9.11819,25.214399,0.000392,25.126951,-1.9599,0.099,9.11916,9.11916
1358.00,9.11823,25.214402,0.000393,25.126890,-1.9597,0.099,9.12120,9.12120
1359.00,9.11840,25.214470,0.000398,25.126877,-1.9597,0.099,9.12233,9.12233
1360.00,9.11849,25.214595,0.000399,25.126923,-1.9598,0.099,9.12171,9.12171
1361.00,9.11829,25.214609,0.000400,25.126902,-1.9598,0.099,9.11957,9.11957
1362.00,9.11768,25.214564,0.000401,25.126852,-1.9598,0.099,9.11724,9.11724
1363.00,9.11727,25.214550,0.000398,25.126859,-1.9599,0.099,9.11590,9.11590
1364.00,9.11733,25.214541,0.000393,25.126851,-1.9599,0.100,9.11518,9.11518
1365.00,9.11812,25.214483,0.000392,25.126817,-1.9600,0.100,9.11564,9.11564
1366.00,9.11771,25.214531,0.000395,25.126869,-1.9601,0.100,9.11702,9.11702
1367.00,9.11711,25.214584,0.000395,25.126934,-1.9602,0.100,9.11872,9.11872
1368.00,9.11751,25.214643,0.000399,25.126955,-1.9601,0.100,9.11969,9.11969
1369.00,9.11844,25.214744,0.000402,25.127002,-1.9600,0.100,9.11972,9.11972
1370.00,9.11880,25.214812,0.000405,25.127007,-1.9599,0.100,9.11953,9.11953
1371.00,9.11893,25.214864,0.000403,25.127077,-1.9599,0.100,9.11882,9.11882
1372.00,9.11910,25.214891,0.000401,25.127109,-1.9599,0.100,9.11880,9.11880
1373.00,9.11888,25.214973,0.000399,25.127168,-1.9598,0.100,9.11979,9.11979
1374.00,9.11875,25.214927,0.000398,25.127095,-1.9597,0.100,9.12105,9.12105
1375.00,9.11931,25.214943,0.000394,25.127064,-1.9597,0.100,9.12133,9.12133
1376.00,9.11935,25.214939,0.000394,25.126976,-1.9595,0.100,9.12148,9.12148
1377.00,9.11911,25.214996,0.000392,25.126853,-1.9594,0.100,9.12115,9.12115
1378.00,9.11885,25.215050,0.000389,25.126821,-1.9594,0.101,9.11954,9.11954
1379.00,9.11866,25.215195,0.000388,25.126897,-1.9594,0.101,9.11794,9.11794
1380.00,9.11917,25.215354,0.000391,25.127016,-1.9593,0.101,9.11707,9.11707
1381.00,9.11976,25.215403,0.000392,25.127027,-1.9592,0.101,9.11641,9.11641
1382.00,9.11986,25.215367,0.000390,25.127055,-1.9592,0.101,9.11558,9.11558
1383.00,9.11949,25.215326,0.000392,25.127047,-1.9592,0.101,9.11577,9.11577
1384.00,9.11904,25.215382,0.000394,25.127034,-1.9592,0.101,9.11674,9.11674
1385.00,9.11861,25.215283,0.000392,25.126880,-1.9593,0.101,9.11820,9.11820
1386.00,9.11843,25.215338,0.000394,25.126898,-1.9595,0.101,9.11935,9.11935
1387.00,9.11877,25.215454,0.000399,25.126887,-1.9596,0.101,9.12044,9.12044
1388.00,9.11891,25.215603,0.000400,25.126896,-1.9596,0.101,9.12052,9.12052
1389.00,9.11900,25.215600,0.000397,25.126825,-1.9595,0.101,9.12049,9.12049
1390.00,9.11913,25.215657,0.000397,25.126840,-1.9593,0.101,9.11951,9.11951
1391.00,9.11903,25.215687,0.000399,25.126820,-1.9592,0.101,9.11931,9.11931
1392.00,9.11838,25.215770,0.000401,25.126914,-1.9591,0.102,9.12073,9.12073
1393.00,9.11832,25.215685,0.000400,25.126832,-1.9591,0.102,9.12198,9.12198
1394.00,9.11832,25.215583,0.000401,25.126805,-1.9590,0.102,9.12219,9.12219
1395.00,9.11908,25.215636,0.000402,25.126935,-1.9589,0.102,9.12248,9.12248
1396.00,9.11942,25.215638,0.000401,25.126952,-1.9587,0.102,9.12273,9.12273
1397.00,9.11947,25.215592,0.000401,25.126896,-1.9586,0.102,9.12119,9.12119
1398.00,9.11967,25.215644,0.000400,25.126962,-1.9586,0.102,9.12056,9.12056
1399.00,9.12019,25.215746,0.000400,25.127007,-1.9584,0.102,9.12086,9.12086
1400.00,9.12087,25.215802,0.000401,25.126972,-1.9585,0.102,9.12105,9.12105
1401.00,9.12092,25.215830,0.000397,25.126903,-1.9587,0.103,9.12109,9.12109
1402.00,9.12093,25.215850,0.000394,25.126853,-1.9587,0.103,9.12085,9.12085
1403.00,9.12106,25.215939,0.000396,25.126876,-1.9586,0.103,9.12014,9.12014
1404.00,9.12106,25.216005,0.000394,25.126886,-1.9587,0.103,9.11838,9.11838
1405.00,9.12105,25.215956,0.000393,25.126795,-1.9588,0.103,9.11731,9.11731
1406.00,9.12131,25.216026,0.000390,25.126865,-1.9588,0.103,9.11699,9.11699
1407.00,9.12142,25.216023,0.000390,25.126885,-1.9590,0.103,9.11726,9.11726
1408.00,9.12062,25.215971,0.000390,25.126814,-1.9590,0.103,9.11805,9.11805
1409.00,9.12070,25.215999,0.000391,25.126815,-1.9589,0.103,9.11736,9.11736
1410.00,9.12086,25.216067,0.000388,25.126819,-1.9588,0.103,9.11550,9.11550
1411.00,9.11980,25.216095,0.000390,25.126757,-1.9588,0.104,9.11328,9.11328
@10,2.0001,4.0, 1410.02800000001 
1412.00,9.11843,25.216116,0.000389,25.126708,-1.9586,0.104,9.11155,9.11155
1413.00,9.11715,25.216223,0.000385,25.126808,-1.9586,0.104,9.11124,9.11124
1414.00,9.11689,25.216242,0.000383,25.126789,-1.9586,0.104,9.11273,9.11273
1415.00,9.11787,25.216338,0.000385,25.126851,-1.9585,0.104,9.11615,9.11615
1416.00,9.11776,25.216349,0.000388,25.126869,-1.9584,0.104,9.12005,9.12005
1417.00,9.11893,25.216358,0.000392,25.126860,-1.9582,0.104,9.12401,9.12401
1418.00,9.11958,25.216357,0.000396,25.126820,-1.9581,0.104,9.12626,9.12626
1419.00,9.11115,25.216335,0.000398,25.126787,-1.9580,0.104,9.12926,9.12926
1420.00,9.10645,25.216390,0.000401,25.126824,-1.9579,0.104,9.13147,9.13147
1421.00,9.10918,25.216443,0.000402,25.126863,-1.9579,0.104,9.13189,9.13189
1422.00,9.11277,25.216559,0.000404,25.126934,-1.9579,0.104,9.13198,9.13198
1423.00,9.11617,25.216639,0.000407,25.126942,-1.9580,0.104,9.13182,9.13182
1424.00,9.11985,25.216806,0.000408,25.127042,-1.9581,0.104,9.13157,9.13157
1425.00,9.12378,25.216768,0.000409,25.126938,-1.9581,0.104,9.13035,9.13035
1426.00,9.12626,25.216855,0.000409,25.126951,-1.9581,0.104,9.12909,9.12909
1427.00,9.12806,25.216898,0.000405,25.126946,-1.9582,0.104,9.12670,9.12670
1428.00,9.12860,25.216920,0.000399,25.126950,-1.9583,0.105,9.12438,9.12438
1429.00,9.12908,25.216880,0.000400,25.126932,-1.9583,0.105,9.12275,9.12275
1430.00,9.12842,25.216901,0.000398,25.126972,-1.9582,0.105,9.12254,9.12254
1431.00,9.12833,25.216850,0.000396,25.126926,-1.9581,0.105,9.12290,9.12290
1432.00,9.12911,25.216870,0.000397,25.126934,-1.9580,0.105,9.12342,9.12342
1433.00,9.12875,25.216911,0.000403,25.126936,-1.9577,0.105,9.12405,9.12405
1434.00,9.12760,25.216934,0.000404,25.126924,-1.9576,0.105,9.12358,9.12358
1435.00,9.12646,25.216954,0.000406,25.126949,-1.9576,0.105,9.12273,9.12273
1436.00,9.12478,25.217012,0.000408,25.126960,-1.9576,0.105,9.12230,9.12230
1437.00,9.12486,25.217047,0.000403,25.126960,-1.9576,0.105,9.12171,9.12171
1438.00,9.12455,25.217065,0.000397,25.126897,-1.9576,0.105,9.12111,9.12111
1439.00,9.12415,25.217098,0.000391,25.126859,-1.9576,0.106,9.12065,9.12065
1440.00,9.12382,25.217136,0.000384,25.126812,-1.9576,0.106,9.11935,9.11935
1441.00,9.12326,25.217216,0.000383,25.126829,-1.9576,0.106,9.11804,9.11804
1442.00,9.12258,25.217316,0.000385,25.126817,-1.9576,0.106,9.11762,9.11762
1443.00,9.12193,25.217423,0.000384,25.126893,-1.9576,0.106,9.11691,9.11691
1444.00,9.12122,25.217556,0.000388,25.126987,-1.9575,0.106,9.11642,9.11642
1445.00,9.12049,25.217663,0.000392,25.127057,-1.9576,0.106,9.11598,9.11598
1446.00,9.11985,25.217709,0.000393,25.127097,-1.9575,0.106,9.11518,9.11518
1447.00,9.11942,25.217688,0.000394,25.127133,-1.9574,0.106,9.11441,9.11441
1448.00,9.11923,25.217699,0.000393,25.127090,-1.9575,0.107,9.11469,9.11469
1449.00,9.11904,25.217694,0.000389,25.126998,-1.9575,0.107,9.11470,9.11470
1450.00,9.11862,25.217701,0.000388,25.126890,-1.9574,0.107,9.11544,9.11544
1451.00,9.11811,25.217734,0.000389,25.126824,-1.9573,0.107,9.11579,9.11579
1452.00,9.11763,25.217760,0.000390,25.126728,-1.9571,0.107,9.11611,9.11611
1453.00,9.11731,25.217774,0.000395,25.126725,-1.9568,0.107,9.11624,9.11624
1454.00,9.11717,25.217812,0.000399,25.126729,-1.9565,0.107,9.11704,9.11704
1455.00,9.11669,25.217814,0.000398,25.126687,-1.9562,0.107,9.11734,9.11734
1456.00,9.11638,25.217898,0.000395,25.126719,-1.9562,0.107,9.11788,9.11788
1457.00,9.11652,25.218071,0.000393,25.126789,-1.9562,0.107,9.11840,9.11840
1458.00,9.11635,25.218140,0.000393,25.126818,-1.9563,0.107,9.11920,9.11920
1459.00,9.11646,25.218212,0.000390,25.126838,-1.9565,0.107,9.12020,9.12020
1460.00,9.11707,25.218444,0.000394,25.127023,-1.9567,0.107,9.12144,9.12144
1461.00,9.11743,25.218551,0.000397,25.127036,-1.9568,0.108,9.12249,9.12249
1462.00,9.11756,25.218582,0.000398,25.127072,-1.9569,0.108,9.12280,9.12280
1463.00,9.11804,25.218631,0.000396,25.127061,-1.9569,0.108,9.12287,9.12287
1464.00,9.11850,25.218647,0.000397,25.127052,-1.9570,0.108,9.12253,9.12253
1465.00,9.11912,25.218636,0.000396,25.126953,-1.9568,0.108,9.12214,9.12214
1466.00,9.11944,25.218653,0.000394,25.126909,-1.9567,0.108,9.12156,9.12156
1467.00,9.12027,25.218623,0.000392,25.126844,-1.9565,0.108,9.12164,9.12164
1468.00,9.12089,25.218620,0.000393,25.126813,-1.9563,0.108,9.12085,9.12085
1469.00,9.12129,25.218639,0.000392,25.126831,-1.9560,0.108,9.11911,9.11911
1470.00,9.12129,25.218694,0.000395,25.126913,-1.9560,0.108,9.11744,9.11744
1471.00,9.12100,25.218645,0.000396,25.126949,-1.9558,0.108,9.11621,9.11621
1472.00,9.12037,25.218673,0.000393,25.126978,-1.9556,0.108,9.11568,9.11568
1473.00,9.11983,25.218751,0.000394,25.127027,-1.9555,0.108,9.11480,9.11480
1474.00,9.11999,25.218809,0.000396,25.127019,-1.9553,0.108,9.11400,9.11400
1475.00,9.11970,25.218828,0.000392,25.126986,-1.9551,0.109,9.11376,9.11376
1476.00,9.11901,25.218954,0.000393,25.126984,-1.9550,0.109,9.11482,9.11482
1477.00,9.11872,25.219027,0.000396,25.126924,-1.9550,0.109,9.11504,9.11504
1478.00,9.11795,25.219035,0.000395,25.126834,-1.9552,0.109,9.11586,9.11586
1479.00,9.11746,25.219086,0.000394,25.126801,-1.9553,0.109,9.11816,9.11816
1480.00,9.11748,25.219059,0.000394,25.126753,-1.9555,0.109,9.11883,9.11883
1481.00,9.11781,25.218959,0.000391,25.126647,-1.9555,0.109,9.11857,9.11857
1482.00,9.11766,25.218941,0.000392,25.126687,-1.9556,0.109,9.11879,9.11879
1483.00,9.11738,25.219016,0.000391,25.126761,-1.9555,0.109,9.11895,9.11895
1484.00,9.11693,25.219048,0.000389,25.126780,-1.9555,0.109,9.11838,9.11838
1485.00,9.11676,25.219054,0.000389,25.126755,-1.9555,0.110,9.11860,9.11860
1486.00,9.11677,25.219120,0.000390,25.126800,-1.9554,0.110,9.11873,9.11873
1487.00,9.11687,25.219183,0.000392,25.126816,-1.9555,0.110,9.11819,9.11819
1488.00,9.11687,25.219155,0.000395,25.126781,-1.9553,0.110,9.11820,9.11820
1489.00,9.11703,25.219162,0.000396,25.126749,-1.9551,0.110,9.11804,9.11804
1490.00,9.11732,25.219240,0.000394,25.126822,-1.9551,0.110,9.11781,9.11781
1491.00,9.11756,25.219356,0.000395,25.126906,-1.9552,0.110,9.11859,9.11859
1492.00,9.11770,25.219367,0.000395,25.126890,-1.9551,0.110,9.11992,9.11992
1493.00,9.11815,25.219460,0.000396,25.126897,-1.9551,0.110,9.12065,9.12065
1494.00,9.11863,25.219513,0.000399,25.126914,-1.9552,0.110,9.12101,9.12101
1495.00,9.11909,25.219624,0.000404,25.126892,-1.9551,0.110,9.12126,9.12126
1496.00,9.11912,25.219588,0.000402,25.126755,-1.9549,0.110,9.12038,9.12038
1497.00,9.11916,25.219694,0.000402,25.126754,-1.9548,0.110,9.12012,9.12012
1498.00,9.11938,25.219715,0.000402,25.126737,-1.9548,0.110,9.11991,9.11991
1499.00,9.11937,25.219736,0.000399,25.126705,-1.9547,0.110,9.11997,9.11997
1500.00,9.11944,25.219707,0.000397,25.126699,-1.9547,0.110,9.12019,9.12019
1501.00,9.11962,25.219804,0.000400,25.126836,-1.9548,0.111,9.12028,9.12028
1502.00,9.11962,25.219782,0.000399,25.126833,-1.9547,0.111,9.11932,9.11932
1503.00,9.11945,25.219799,0.000397,25.126870,-1.9547,0.111,9.11703,9.11703
1504.00,9.11961,25.219851,0.000399,25.126911,-1.9546,0.111,9.11465,9.11465
1505.00,9.11989,25.219910,0.000399,25.126928,-1.9546,0.111,9.11250,9.11250
1506.00,9.11914,25.219883,0.000399,25.126879,-1.9545,0.111,9.11131,9.11131
1507.00,9.11799,25.219874,0.000396,25.126867,-1.9545,0.111,9.11104,9.11104
1508.00,9.11757,25.219975,0.000397,25.126913,-1.9545,0.111,9.11224,9.11224
1509.00,9.11740,25.220008,0.000396,25.126876,-1.9543,0.111,9.11344,9.11344
1510.00,9.11686,25.219983,0.000394,25.126858,-1.9541,0.111,9.11509,9.11509
1511.00,9.11609,25.220056,0.000394,25.126904,-1.9540,0.112,9.11511,9.11511
1512.00,9.11585,25.220186,0.000396,25.126975,-1.9539,0.112,9.11507,9.11507
1513.00,9.11569,25.220186,0.000396,25.126935,-1.9538,0.112,9.11554,9.11554
1514.00,9.11554,25.220173,0.000394,25.126913,-1.9537,0.112,9.11590,9.11590
1515.00,9.11518,25.220192,0.000398,25.126938,-1.9537,0.112,9.11617,9.11617
1516.00,9.11440,25.220174,0.000396,25.126865,-1.9536,0.112,9.11804,9.11804
1517.00,9.11440,25.220183,0.000395,25.126848,-1.9535,0.112,9.11849,9.11849
1518.00,9.11483,25.220234,0.000394,25.126863,-1.9536,0.112,9.11881,9.11881
1519.00,9.11489,25.220340,0.000399,25.126961,-1.9538,0.112,9.11871,9.11871
1520.00,9.11530,25.220443,0.000398,25.126964,-1.9541,0.112,9.11917,9.11917
1521.00,9.11534,25.220438,0.000399,25.126927,-1.9542,0.112,9.11938,9.11938
1522.00,9.11587,25.220449,0.000400,25.126873,-1.9542,0.112,9.12063,9.12063
1523.00,9.11660,25.220478,0.000403,25.126843,-1.9540,0.112,9.12176,9.12176
1524.00,9.11745,25.220461,0.000404,25.126816,-1.9536,0.112,9.12281,9.12281
1525.00,9.11816,25.220487,0.000404,25.126812,-1.9534,0.112,9.12306,9.12306
1526.00,9.11865,25.220645,0.000407,25.126863,-1.9532,0.112,9.12299,9.12299
1527.00,9.11907,25.220670,0.000407,25.126826,-1.9533,0.112,9.12289,9.12289
1528.00,9.11944,25.220713,0.000405,25.126846,-1.9533,0.113,9.12111,9.12111
1529.00,9.11971,25.220786,0.000402,25.126827,-1.9534,0.113,9.12047,9.12047
1530.00,9.12036,25.220848,0.000402,25.126796,-1.9534,0.113,9.12038,9.12038
1531.00,9.12064,25.220890,0.000401,25.126832,-1.9533,0.113,9.12076,9.12076
1532.00,9.12055,25.220927,0.000400,25.126871,-1.9532,0.113,9.12046,9.12046
1533.00,9.12075,25.220986,0.000400,25.126878,-1.9534,0.113,9.12148,9.12148
1534.00,9.12095,25.221127,0.000402,25.126972,-1.9532,0.113,9.12208,9.12208
1535.00,9.12116,25.221201,0.000399,25.126999,-1.9531,0.113,9.12179,9.12179
1536.00,9.12119,25.221228,0.000398,25.126977,-1.9532,0.113,9.12118,9.12118
1537.00,9.12126,25.221388,0.000401,25.127025,-1.9530,0.113,9.12080,9.12080
1538.00,9.12153,25.221392,0.000400,25.126965,-1.9528,0.113,9.12019,9.12019
1539.00,9.12163,25.221280,0.000396,25.126822,-1.9528,0.113,9.11968,9.11968
1540.00,9.12138,25.221277,0.000396,25.126775,-1.9527,0.113,9.11972,9.11972
1541.00,9.12119,25.221318,0.000397,25.126823,-1.9526,0.113,9.11952,9.11952
1542.00,9.12114,25.221235,0.000395,25.126770,-1.9528,0.113,9.12021,9.12021
1543.00,9.12093,25.221253,0.000393,25.126796,-1.9527,0.114,9.12012,9.12012
1544.00,9.12063,25.221352,0.000397,25.126867,-1.9527,0.114,9.11984,9.11984
1545.00,9.12041,25.221430,0.000394,25.126942,-1.9526,0.114,9.11912,9.11912
1546.00,9.12010,25.221423,0.000388,25.126862,-1.9526,0.114,9.11836,9.11836
1547.00,9.11981,25.221546,0.000386,25.126892,-1.9525,0.114,9.11727,9.11727
1548.00,9.11978,25.221645,0.000390,25.126918,-1.9524,0.114,9.11770,9.11770
1549.00,9.11994,25.221728,0.000392,25.126963,-1.9523,0.115,9.11851,9.11851
1550.00,9.12003,25.221746,0.000398,25.126954,-1.9523,0.114,9.11958,9.11958
1551.00,9.11997,25.221818,0.000403,25.127029,-1.9521,0.114,9.12121,9.12121
1552.00,9.11993,25.221794,0.000403,25.127034,-1.9520,0.115,9.12221,9.12221
1553.00,9.11971,25.221841,0.000403,25.127104,-1.9519,0.115,9.12209,9.12209
1554.00,9.11974,25.221885,0.000400,25.127143,-1.9518,0.115,9.12032,9.12032
1555.00,9.11982,25.221818,0.000399,25.127076,-1.9516,0.115,9.11822,9.11822
1556.00,9.11989,25.221869,0.000398,25.127094,-1.9515,0.115,9.11507,9.11507
1557.00,9.11974,25.221945,0.000399,25.127077,-1.9512,0.115,9.11379,9.11379
1558.00,9.11983,25.221932,0.000393,25.127023,-1.9510,0.115,9.11405,9.11405
1559.00,9.12105,25.221914,0.000392,25.126989,-1.9508,0.116,9.11477,9.11477
1560.00,9.12242,25.222018,0.000392,25.127065,-1.9509,0.116,9.11505,9.11505
1561.00,9.12311,25.221971,0.000394,25.126960,-1.9512,0.116,9.11578,9.11578
@11,2.0001,4.0, 1560.285 
1562.00,9.12256,25.221974,0.000398,25.127004,-1.9516,0.116,9.11520,9.11520
1563.00,9.11887,25.222034,0.000405,25.127016,-1.9518,0.116,9.11378,9.11378
1564.00,9.11515,25.222106,0.000410,25.127021,-1.9519,0.115,9.11460,9.11460
1565.00,9.11537,25.222124,0.000410,25.126942,-1.9517,0.115,9.11675,9.11675
1566.00,9.11535,25.222149,0.000408,25.126964,-1.9515,0.115,9.11991,9.11991
1567.00,9.11441,25.222175,0.000401,25.126907,-1.9513,0.116,9.12297,9.12297
1568.00,9.11413,25.222212,0.000397,25.126869,-1.9512,0.116,9.12738,9.12738
1569.00,9.11417,25.222162,0.000392,25.126733,-1.9511,0.116,9.13093,9.13093
1570.00,9.11538,25.222138,0.000390,25.126680,-1.9510,0.116,9.13344,9.13344
1571.00,9.11705,25.222260,0.000390,25.126719,-1.9508,0.116,9.13506,9.13506
1572.00,9.11824,25.222320,0.000392,25.126715,-1.9507,0.116,9.13657,9.13657
1573.00,9.11814,25.222344,0.000392,25.126755,-1.9506,0.117,9.13660,9.13660
1574.00,9.11984,25.222447,0.000394,25.126902,-1.9506,0.116,9.13607,9.13607
1575.00,9.12316,25.222588,0.000395,25.127017,-1.9507,0.116,9.13639,9.13639
1576.00,9.12691,25.222610,0.000395,25.126996,-1.9506,0.117,9.13609,9.13609
1577.00,9.13059,25.222619,0.000394,25.127027,-1.9504,0.117,9.13571,9.13571
1578.00,9.13380,25.222612,0.000398,25.126954,-1.9504,0.116,9.13529,9.13529
1579.00,9.13450,25.222640,0.000396,25.126856,-1.9502,0.117,9.13503,9.13503
1580.00,9.13496,25.222698,0.000393,25.126801,-1.9500,0.117,9.13461,9.13461
1581.00,9.13520,25.222720,0.000390,25.126775,-1.9499,0.117,9.13432,9.13432
1582.00,9.13505,25.222819,0.000390,25.126783,-1.9498,0.117,9.13393,9.13393
1583.00,9.13502,25.222851,0.000386,25.126749,-1.9498,0.118,9.13329,9.13329
1584.00,9.13479,25.222859,0.000386,25.126777,-1.9499,0.118,9.13206,9.13206
1585.00,9.13482,25.222791,0.000390,25.126775,-1.9500,0.118,9.13116,9.13116
1586.00,9.13458,25.222823,0.000393,25.126791,-1.9503,0.118,9.13103,9.13103
1587.00,9.13446,25.222790,0.000393,25.126665,-1.9504,0.118,9.13160,9.13160
1588.00,9.13418,25.222821,0.000394,25.126658,-1.9503,0.118,9.13184,9.13184
1589.00,9.13402,25.222896,0.000394,25.126680,-1.9501,0.118,9.13289,9.13289
1590.00,9.13387,25.223056,0.000394,25.126789,-1.9500,0.118,9.13300,9.13300
1591.00,9.13370,25.223121,0.000393,25.126776,-1.9497,0.118,9.13272,9.13272
1592.00,9.13340,25.223185,0.000398,25.126895,-1.9495,0.118,9.13242,9.13242
1593.00,9.13328,25.223271,0.000399,25.126946,-1.9494,0.118,9.13312,9.13312
1594.00,9.13324,25.223263,0.000396,25.126888,-1.9494,0.118,9.13314,9.13314
1595.00,9.13303,25.223277,0.000394,25.126879,-1.9493,0.118,9.13306,9.13306
1596.00,9.13291,25.223326,0.000396,25.126911,-1.9492,0.118,9.13286,9.13286
1597.00,9.13270,25.223328,0.000396,25.126889,-1.9492,0.119,9.13065,9.13065
1598.00,9.13209,25.223336,0.000397,25.126938,-1.9492,0.119,9.12847,9.12847
1599.00,9.13153,25.223401,0.000403,25.126985,-1.9493,0.119,9.12789,9.12789
1600.00,9.13130,25.223368,0.000407,25.126919,-1.9492,0.118,9.12792,9.12792
1601.00,9.13119,25.223359,0.000406,25.126923,-1.9493,0.118,9.12838,9.12838
1602.00,9.13127,25.223389,0.000405,25.126955,-1.9492,0.119,9.12952,9.12952
1603.00,9.13127,25.223420,0.000402,25.126976,-1.9490,0.119,9.12966,9.12966
1604.00,9.13086,25.223415,0.000400,25.126957,-1.9487,0.119,9.12894,9.12894
1605.00,9.13046,25.223502,0.000398,25.126942,-1.9486,0.119,9.12825,9.12825
1606.00,9.13048,25.223557,0.000397,25.126897,-1.9485,0.119,9.12774,9.12774
1607.00,9.13027,25.223651,0.000397,25.126899,-1.9484,0.119,9.12791,9.12791
1608.00,9.12981,25.223721,0.000399,25.126868,-1.9483,0.119,9.12861,9.12861
1609.00,9.12919,25.223844,0.000401,25.126910,-1.9483,0.120,9.12914,9.12914
1610.00,9.12910,25.223842,0.000399,25.126938,-1.9483,0.120,9.12996,9.12996
1611.00,9.12912,25.223918,0.000399,25.127024,-1.9482,0.120,9.13001,9.13001
1612.00,9.12930,25.224030,0.000400,25.127096,-1.9482,0.120,9.12986,9.12986
1613.00,9.12912,25.224118,0.000400,25.127129,-1.9483,0.120,9.12970,9.12970
1614.00,9.12884,25.224129,0.000401,25.127121,-1.9484,0.120,9.12981,9.12981
1615.00,9.12894,25.224236,0.000405,25.127182,-1.9483,0.120,9.12957,9.12957
1616.00,9.12886,25.224192,0.000406,25.127088,-1.9482,0.120,9.12914,9.12914
1617.00,9.12899,25.224126,0.000409,25.127037,-1.9479,0.120,9.12891,9.12891
1618.00,9.12921,25.224122,0.000410,25.127043,-1.9475,0.120,9.12920,9.12920
1619.00,9.12920,25.224121,0.000409,25.127063,-1.9473,0.120,9.12843,9.12843
1620.00,9.12897,25.224040,0.000408,25.127015,-1.9472,0.120,9.12781,9.12781
1621.00,9.12878,25.224031,0.000409,25.127068,-1.9473,0.120,9.12797,9.12797
1622.00,9.12874,25.223998,0.000406,25.127071,-1.9474,0.120,9.12872,9.12872
1623.00,9.12897,25.223922,0.000404,25.127008,-1.9476,0.120,9.12853,9.12853
1624.00,9.12914,25.223976,0.000404,25.127062,-1.9479,0.120,9.12855,9.12855
1625.00,9.12914,25.224047,0.000403,25.127074,-1.9480,0.120,9.12843,9.12843
1626.00,9.12891,25.224228,0.000403,25.127154,-1.9480,0.121,9.12793,9.12793
1627.00,9.12865,25.224391,0.000403,25.127144,-1.9480,0.121,9.12674,9.12674
1628.00,9.12853,25.224485,0.000402,25.127113,-1.9479,0.121,9.12666,9.12666
1629.00,9.12850,25.224440,0.000401,25.127017,-1.9475,0.121,9.12718,9.12718
1630.00,9.12852,25.224477,0.000400,25.127013,-1.9473,0.121,9.12840,9.12840
1631.00,9.12859,25.224346,0.000400,25.126949,-1.9471,0.121,9.12987,9.12987
1632.00,9.12877,25.224271,0.000398,25.126966,-1.9469,0.121,9.13170,9.13170
1633.00,9.12914,25.224318,0.000398,25.127039,-1.9468,0.121,9.13323,9.13323
1634.00,9.12944,25.224412,0.000397,25.127027,-1.9468,0.121,9.13443,9.13443
1635.00,9.12964,25.224484,0.000399,25.126986,-1.9469,0.121,9.13486,9.13486
1636.00,9.12993,25.224588,0.000397,25.126952,-1.9469,0.121,9.13345,9.13345
1637.00,9.13019,25.224695,0.000397,25.126915,-1.9470,0.122,9.13259,9.13259
1638.00,9.13055,25.224732,0.000395,25.126849,-1.9470,0.122,9.13193,9.13193
1639.00,9.13050,25.224747,0.000394,25.126850,-1.9470,0.122,9.13174,9.13174
1640.00,9.13046,25.224719,0.000395,25.126833,-1.9469,0.122,9.13122,9.13122
1641.00,9.13079,25.224802,0.000394,25.126862,-1.9469,0.122,9.13240,9.13240
1642.00,9.13105,25.224858,0.000396,25.126891,-1.9467,0.122,9.13289,9.13289
1643.00,9.13170,25.224880,0.000398,25.126978,-1.9466,0.122,9.13284,9.13284
1644.00,9.13260,25.224868,0.000396,25.126970,-1.9465,0.122,9.13317,9.13317
1645.00,9.13304,25.225003,0.000396,25.127066,-1.9464,0.122,9.13332,9.13332
1646.00,9.13294,25.224999,0.000394,25.127031,-1.9463,0.123,9.13281,9.13281
1647.00,9.13299,25.224974,0.000394,25.127028,-1.9461,0.123,9.13228,9.13228
1648.00,9.13311,25.225013,0.000393,25.126991,-1.9460,0.123,9.13200,9.13200
1649.00,9.13287,25.225106,0.000400,25.126983,-1.9460,0.123,9.13014,9.13014
1650.00,9.13253,25.225092,0.000400,25.126930,-1.9460,0.123,9.12947,9.12947
1651.00,9.13215,25.225187,0.000401,25.126972,-1.9460,0.123,9.12924,9.12924
1652.00,9.13185,25.225329,0.000401,25.127030,-1.9459,0.123,9.12910,9.12910
1653.00,9.13140,25.225386,0.000401,25.126968,-1.9458,0.123,9.12842,9.12842
1654.00,9.13109,25.225474,0.000400,25.127032,-1.9456,0.123,9.12831,9.12831
1655.00,9.13125,25.225545,0.000399,25.127071,-1.9454,0.123,9.12779,9.12779
1656.00,9.13099,25.225562,0.000399,25.127081,-1.9453,0.123,9.12780,9.12780
1657.00,9.13063,25.225639,0.000400,25.127066,-1.9454,0.124,9.12698,9.12698
1658.00,9.13017,25.225645,0.000403,25.127092,-1.9455,0.124,9.12615,9.12615
1659.00,9.12962,25.225628,0.000402,25.127001,-1.9456,0.124,9.12609,9.12609
1660.00,9.12927,25.225654,0.000401,25.126979,-1.9457,0.124,9.12611,9.12611
1661.00,9.12919,25.225696,0.000404,25.126963,-1.9456,0.124,9.12711,9.12711
1662.00,9.12924,25.225614,0.000399,25.126881,-1.9455,0.124,9.12915,9.12915
1663.00,9.12942,25.225686,0.000397,25.126920,-1.9453,0.124,9.13091,9.13091
1664.00,9.12920,25.225770,0.000396,25.126997,-1.9452,0.124,9.13138,9.13138
1665.00,9.12890,25.225766,0.000398,25.126945,-1.9450,0.124,9.13183,9.13183
1666.00,9.12877,25.225771,0.000397,25.126923,-1.9449,0.124,9.13121,9.13121
1667.00,9.12864,25.225801,0.000398,25.126899,-1.9447,0.124,9.13035,9.13035
1668.00,9.12863,25.225789,0.000396,25.126880,-1.9446,0.125,9.12918,9.12918
1669.00,9.12863,25.225763,0.000400,25.126864,-1.9445,0.125,9.12833,9.12833
1670.00,9.12890,25.225806,0.000400,25.126896,-1.9444,0.125,9.12756,9.12756
1671.00,9.12908,25.225877,0.000402,25.126946,-1.9445,0.125,9.12760,9.12760
1672.00,9.12902,25.225941,0.000402,25.127024,-1.9447,0.125,9.12865,9.12865
1673.00,9.12855,25.226027,0.000405,25.127056,-1.9448,0.125,9.12963,9.12963
1674.00,9.12889,25.226112,0.000400,25.127071,-1.9449,0.125,9.13035,9.13035
1675.00,9.12921,25.226199,0.000400,25.127118,-1.9449,0.125,9.13081,9.13081
1676.00,9.12955,25.226246,0.000402,25.127145,-1.9447,0.125,9.13103,9.13103
1677.00,9.13011,25.226242,0.000405,25.127113,-1.9443,0.125,9.13044,9.13044
1678.00,9.12994,25.226352,0.000409,25.127182,-1.9441,0.125,9.13026,9.13026
1679.00,9.12937,25.226314,0.000414,25.127157,-1.9440,0.125,9.13144,9.13144
1680.00,9.12936,25.226302,0.000411,25.127115,-1.9439,0.125,9.13241,9.13241
1681.00,9.12895,25.226387,0.000409,25.127097,-1.9439,0.125,9.13194,9.13194
1682.00,9.12928,25.226425,0.000408,25.127029,-1.9439,0.125,9.13084,9.13084
1683.00,9.12977,25.226383,0.000402,25.126928,-1.9438,0.125,9.13038,9.13038
1684.00,9.13016,25.226527,0.000397,25.126976,-1.9436,0.126,9.12973,9.12973
1685.00,9.12994,25.226500,0.000394,25.126932,-1.9436,0.126,9.12877,9.12877
1686.00,9.12988,25.226397,0.000392,25.126910,-1.9434,0.126,9.12812,9.12812
1687.00,9.12980,25.226432,0.000391,25.126961,-1.9434,0.126,9.12710,9.12710
1688.00,9.12955,25.226409,0.000391,25.126961,-1.9434,0.126,9.12700,9.12700
1689.00,9.12982,25.226345,0.000389,25.126966,-1.9435,0.126,9.12769,9.12769
1690.00,9.12949,25.226453,0.000394,25.127070,-1.9435,0.126,9.12850,9.12850
1691.00,9.12927,25.226506,0.000398,25.127011,-1.9435,0.126,9.12977,9.12977
1692.00,9.12960,25.226558,0.000401,25.127049,-1.9435,0.126,9.13109,9.13109
1693.00,9.12988,25.226647,0.000401,25.127059,-1.9435,0.126,9.13178,9.13178
1694.00,9.12997,25.226806,0.000408,25.127078,-1.9435,0.126,9.13137,9.13137
1695.00,9.12967,25.226791,0.000404,25.126969,-1.9436,0.126,9.13096,9.13096
1696.00,9.12936,25.226884,0.000404,25.127003,-1.9435,0.126,9.13026,9.13026
1697.00,9.12897,25.226890,0.000403,25.126984,-1.9434,0.126,9.13042,9.13042
1698.00,9.12923,25.226924,0.000404,25.126965,-1.9432,0.126,9.13024,9.13024
1699.00,9.12963,25.226914,0.000403,25.126894,-1.9431,0.127,9.12987,9.12987
1700.00,9.12962,25.226976,0.000407,25.126900,-1.9429,0.127,9.13036,9.13036
1701.00,9.12969,25.227065,0.000404,25.126931,-1.9428,0.127,9.13111,9.13111
1702.00,9.12991,25.227212,0.000403,25.126960,-1.9428,0.127,9.13117,9.13117
1703.00,9.13000,25.227306,0.000400,25.126999,-1.9429,0.127,9.13120,9.13120
1704.00,9.13018,25.227319,0.000398,25.126995,-1.9427,0.127,9.12993,9.12993
1705.00,9.13091,25.227320,0.000397,25.126945,-1.9426,0.127,9.12750,9.12750
1706.00,9.13088,25.227268,0.000400,25.126889,-1.9425,0.127,9.12592,9.12592
1707.00,9.13071,25.227231,0.000399,25.126842,-1.9424,0.127,9.12423,9.12423
1708.00,9.13075,25.227199,0.000397,25.126778,-1.9421,0.128,9.12352,9.12352
1709.00,9.13078,25.227245,0.000396,25.126748,-1.9420,0.128,9.12339,9.12339
1710.00,9.13123,25.227288,0.000394,25.126755,-1.9419,0.128,9.12268,9.12268
1711.00,9.13168,25.227284,0.000390,25.126696,-1.9418,0.128,9.12046,9.12046
@12,2.0001,4.0, 1710.107 
1712.00,9.13027,25.227300,0.000390,25.126666,-1.9418,0.128,9.11960,9.11960
1713.00,9.12854,25.227326,0.000393,25.126678,-1.9417,0.128,9.11911,9.11911
1714.00,9.12559,25.227307,0.000395,25.126691,-1.9418,0.128,9.12083,9.12083
1715.00,9.12509,25.227344,0.000395,25.126726,-1.9419,0.128,9.12431,9.12431
1716.00,9.12427,25.227405,0.000398,25.126788,-1.9421,0.128,9.12832,9.12832
1717.00,9.12237,25.227444,0.000399,25.126848,-1.9422,0.128,9.13261,9.13261
1718.00,9.12100,25.227448,0.000396,25.126879,-1.9423,0.128,9.13523,9.13523
1719.00,9.12048,25.227541,0.000400,25.126946,-1.9422,0.128,9.13670,9.13670
1720.00,9.11916,25.227616,0.000403,25.127006,-1.9420,0.128,9.13762,9.13762
1721.00,9.11591,25.227610,0.000398,25.127010,-1.9418,0.129,9.13972,9.13972
1722.00,9.11776,25.227687,0.000397,25.127039,-1.9415,0.129,9.14055,9.14055
1723.00,9.12457,25.227743,0.000399,25.127019,-1.9413,0.129,9.14107,9.14107
1724.00,9.13151,25.227719,0.000394,25.126969,-1.9413,0.129,9.14145,9.14145
1725.00,9.13332,25.227779,0.000396,25.127000,-1.9413,0.129,9.14234,9.14234
1726.00,9.13512,25.227820,0.000398,25.126939,-1.9413,0.129,9.14104,9.14104
1727.00,9.13636,25.227858,0.000402,25.126925,-1.9413,0.129,9.13963,9.13963
1728.00,9.13775,25.227949,0.000406,25.126929,-1.9414,0.129,9.13977,9.13977
1729.00,9.13833,25.228060,0.000407,25.126940,-1.9413,0.129,9.13893,9.13893
1730.00,9.13851,25.228138,0.000407,25.126898,-1.9412,0.129,9.13711,9.13711
1731.00,9.13850,25.228246,0.000409,25.126943,-1.9410,0.129,9.13561,9.13561
1732.00,9.13808,25.228317,0.000405,25.126918,-1.9409,0.129,9.13539,9.13539
1733.00,9.13790,25.228385,0.000402,25.126956,-1.9407,0.129,9.13481,9.13481
1734.00,9.13846,25.228478,0.000402,25.127011,-1.9407,0.130,9.13478,9.13478
1735.00,9.13847,25.228467,0.000399,25.126994,-1.9405,0.130,9.13487,9.13487
1736.00,9.13843,25.228491,0.000397,25.127019,-1.9405,0.130,9.13548,9.13548
1737.00,9.13840,25.228431,0.000396,25.126976,-1.9404,0.130,9.13424,9.13424
1738.00,9.13775,25.228477,0.000398,25.127002,-1.9405,0.130,9.13216,9.13216
1739.00,9.13709,25.228433,0.000401,25.126959,-1.9404,0.130,9.13059,9.13059
1740.00,9.13663,25.228468,0.000402,25.126954,-1.9402,0.130,9.12923,9.12923
1741.00,9.13580,25.228553,0.000401,25.126959,-1.9401,0.130,9.12789,9.12789
1742.00,9.13476,25.228631,0.000403,25.127031,-1.9399,0.130,9.12709,9.12709
1743.00,9.13378,25.228638,0.000400,25.127012,-1.9397,0.131,9.12682,9.12682
1744.00,9.13297,25.228646,0.000398,25.126964,-1.9394,0.131,9.12637,9.12637
1745.00,9.13220,25.228628,0.000399,25.126953,-1.9394,0.131,9.12709,9.12709
1746.00,9.13139,25.228582,0.000398,25.126967,-1.9393,0.131,9.12908,9.12908
1747.00,9.13060,25.228597,0.000398,25.126957,-1.9393,0.131,9.13086,9.13086
1748.00,9.13056,25.228524,0.000398,25.126893,-1.9394,0.131,9.13234,9.13234
1749.00,9.13100,25.228537,0.000396,25.126954,-1.9396,0.131,9.13272,9.13272
1750.00,9.13107,25.228554,0.000391,25.126959,-1.9398,0.131,9.13187,9.13187
1751.00,9.13060,25.228573,0.000397,25.126894,-1.9399,0.131,9.13013,9.13013
1752.00,9.12976,25.228590,0.000397,25.126854,-1.9399,0.131,9.12919,9.12919
1753.00,9.12937,25.228624,0.000398,25.126879,-1.9397,0.131,9.12900,9.12900
1754.00,9.12958,25.228614,0.000397,25.126818,-1.9395,0.131,9.13052,9.13052
1755.00,9.12941,25.228631,0.000397,25.126813,-1.9392,0.131,9.13225,9.13225
1756.00,9.12923,25.228717,0.000395,25.126863,-1.9389,0.131,9.13395,9.13395
1757.00,9.12979,25.228793,0.000392,25.126917,-1.9389,0.132,9.13495,9.13495
1758.00,9.13035,25.228955,0.000394,25.126962,-1.9388,0.132,9.13472,9.13472
1759.00,9.13101,25.229097,0.000394,25.127042,-1.9388,0.132,9.13357,9.13357
1760.00,9.13141,25.229213,0.000397,25.127115,-1.9386,0.132,9.13253,9.13253
1761.00,9.13217,25.229312,0.000398,25.127235,-1.9385,0.132,9.13210,9.13210
1762.00,9.13238,25.229321,0.000396,25.127205,-1.9382,0.132,9.13167,9.13167
1763.00,9.13203,25.229340,0.000394,25.127103,-1.9380,0.132,9.13136,9.13136
1764.00,9.13179,25.229433,0.000394,25.127090,-1.9376,0.132,9.13216,9.13216
1765.00,9.13189,25.229472,0.000392,25.127060,-1.9375,0.133,9.13375,9.13375
1766.00,9.13193,25.229451,0.000393,25.126955,-1.9375,0.133,9.13405,9.13405
1767.00,9.13233,25.229517,0.000394,25.126973,-1.9376,0.133,9.13453,9.13453
1768.00,9.13268,25.229489,0.000394,25.127008,-1.9377,0.133,9.13448,9.13448
1769.00,9.13273,25.229471,0.000397,25.126965,-1.9377,0.133,9.13351,9.13351
1770.00,9.13260,25.229531,0.000402,25.126983,-1.9378,0.132,9.13235,9.13235
1771.00,9.13293,25.229591,0.000403,25.126995,-1.9377,0.132,9.13144,9.13144
1772.00,9.13321,25.229561,0.000402,25.126915,-1.9377,0.133,9.13041,9.13041
1773.00,9.13294,25.229613,0.000402,25.126916,-1.9376,0.133,9.12971,9.12971
1774.00,9.13253,25.229644,0.000398,25.126916,-1.9375,0.133,9.12999,9.12999
1775.00,9.13223,25.229693,0.000395,25.126936,-1.9374,0.133,9.12981,9.12981
1776.00,9.13240,25.229718,0.000393,25.126917,-1.9373,0.133,9.12927,9.12927
1777.00,9.13222,25.229770,0.000392,25.126922,-1.9373,0.133,9.13012,9.13012
1778.00,9.13192,25.229876,0.000394,25.126983,-1.9373,0.134,9.13129,9.13129
1779.00,9.13176,25.229893,0.000393,25.126966,-1.9374,0.134,9.13043,9.13043
1780.00,9.13168,25.229897,0.000393,25.126938,-1.9375,0.134,9.13004,9.13004
1781.00,9.13160,25.229914,0.000392,25.126956,-1.9375,0.134,9.13082,9.13082
1782.00,9.13120,25.230006,0.000395,25.127043,-1.9374,0.134,9.13139,9.13139
1783.00,9.13070,25.229987,0.000397,25.127050,-1.9372,0.134,9.13144,9.13144
1784.00,9.13103,25.229991,0.000400,25.127064,-1.9371,0.134,9.13223,9.13223
1785.00,9.13113,25.230012,0.000400,25.127061,-1.9370,0.134,9.13206,9.13206
1786.00,9.13091,25.230108,0.000405,25.127115,-1.9369,0.134,9.13185,9.13185
1787.00,9.13070,25.230139,0.000408,25.127145,-1.9369,0.134,9.13107,9.13107
1788.00,9.13072,25.230213,0.000409,25.127220,-1.9368,0.134,9.13093,9.13093
1789.00,9.13074,25.230273,0.000411,25.127263,-1.9367,0.134,9.13104,9.13104
1790.00,9.13112,25.230339,0.000412,25.127309,-1.9365,0.134,9.13137,9.13137
1791.00,9.13116,25.230321,0.000407,25.127185,-1.9363,0.134,9.13076,9.13076
1792.00,9.13121,25.230378,0.000404,25.127118,-1.9360,0.134,9.13015,9.13015
1793.00,9.13113,25.230416,0.000400,25.127002,-1.9358,0.134,9.12965,9.12965
1794.00,9.13093,25.230516,0.000398,25.126998,-1.9357,0.135,9.12941,9.12941
1795.00,9.13075,25.230539,0.000396,25.126981,-1.9357,0.135,9.12886,9.12886
1796.00,9.13065,25.230632,0.000398,25.127105,-1.9358,0.135,9.12948,9.12948
1797.00,9.13071,25.230641,0.000397,25.127110,-1.9360,0.135,9.12975,9.12975
1798.00,9.13037,25.230650,0.000397,25.127102,-1.9363,0.135,9.12888,9.12888
1799.00,9.13017,25.230664,0.000396,25.127064,-1.9362,0.135,9.12811,9.12811
1800.00,9.13015,25.230741,0.000397,25.127036,-1.9361,0.135,9.12794,9.12794
1801.00,9.12995,25.230787,0.000397,25.127041,-1.9358,0.135,9.12716,9.12716
1802.00,9.12971,25.230833,0.000397,25.127061,-1.9355,0.135,9.12767,9.12767
1803.00,9.12969,25.230825,0.000398,25.127046,-1.9352,0.135,9.12923,9.12923
1804.00,9.12963,25.230841,0.000398,25.127081,-1.9350,0.135,9.12997,9.12997
1805.00,9.12980,25.230850,0.000399,25.127075,-1.9350,0.135,9.13181,9.13181
1806.00,9.12982,25.230876,0.000398,25.127062,-1.9348,0.136,9.13353,9.13353
1807.00,9.12963,25.230889,0.000400,25.127046,-1.9347,0.135,9.13390,9.13390
1808.00,9.13009,25.230948,0.000398,25.127056,-1.9345,0.136,9.13389,9.13389
1809.00,9.13031,25.230994,0.000401,25.127080,-1.9346,0.136,9.13424,9.13424
1810.00,9.13049,25.231002,0.000402,25.127132,-1.9346,0.136,9.13346,9.13346
1811.00,9.13065,25.231012,0.000401,25.127175,-1.9347,0.136,9.13261,9.13261
1812.00,9.13080,25.231070,0.000399,25.127225,-1.9348,0.136,9.13227,9.13227
1813.00,9.13102,25.231132,0.000400,25.127297,-1.9350,0.136,9.13313,9.13313
1814.00,9.13137,25.231148,0.000399,25.127278,-1.9348,0.136,9.13419,9.13419
1815.00,9.13161,25.231189,0.000396,25.127249,-1.9346,0.136,9.13523,9.13523
1816.00,9.13203,25.231204,0.000400,25.127241,-1.9344,0.136,9.13638,9.13638
1817.00,9.13271,25.231256,0.000401,25.127297,-1.9342,0.136,9.13650,9.13650
1818.00,9.13307,25.231229,0.000402,25.127276,-1.9339,0.136,9.13571,9.13571
1819.00,9.13312,25.231201,0.000404,25.127303,-1.9338,0.136,9.13438,9.13438
1820.00,9.13319,25.231283,0.000405,25.127343,-1.9338,0.136,9.13260,9.13260
1821.00,9.13336,25.231274,0.000402,25.127283,-1.9337,0.136,9.13109,9.13109
1822.00,9.13344,25.231289,0.000402,25.127213,-1.9337,0.137,9.13018,9.13018
1823.00,9.13324,25.231307,0.000397,25.127155,-1.9337,0.137,9.12899,9.12899
1824.00,9.13295,25.231336,0.000394,25.127133,-1.9336,0.137,9.12896,9.12896
1825.00,9.13273,25.231282,0.000393,25.127066,-1.9336,0.137,9.12794,9.12794
1826.00,9.13252,25.231315,0.000391,25.127057,-1.9335,0.137,9.12557,9.12557
1827.00,9.13259,25.231309,0.000386,25.127089,-1.9334,0.137,9.12298,9.12298
1828.00,9.13182,25.231350,0.000389,25.127128,-1.9331,0.137,9.12129,9.12129
1829.00,9.13047,25.231415,0.000387,25.127115,-1.9331,0.138,9.11931,9.11931
1830.00,9.12998,25.231504,0.000390,25.127166,-1.9330,0.138,9.11991,9.11991
1831.00,9.12889,25.231539,0.000393,25.127157,-1.9329,0.138,9.12171,9.12171
1832.00,9.12736,25.231584,0.000397,25.127128,-1.9328,0.138,9.12364,9.12364
1833.00,9.12605,25.231685,0.000397,25.127171,-1.9328,0.138,9.12498,9.12498
1834.00,9.12493,25.231743,0.000398,25.127176,-1.9327,0.138,9.12591,9.12591
1835.00,9.12312,25.231736,0.000396,25.127078,-1.9327,0.138,9.12617,9.12617
1836.00,9.12135,25.231797,0.000394,25.127076,-1.9325,0.138,9.12684,9.12684
1837.00,9.12186,25.231921,0.000396,25.127115,-1.9325,0.138,9.12739,9.12739
1838.00,9.12289,25.232006,0.000400,25.127134,-1.9324,0.138,9.12827,9.12827
1839.00,9.12274,25.232093,0.000401,25.127175,-1.9325,0.138,9.12836,9.12836
1840.00,9.12333,25.232196,0.000404,25.127278,-1.9325,0.138,9.12788,9.12788
1841.00,9.12426,25.232248,0.000404,25.127290,-1.9327,0.138,9.12674,9.12674
1842.00,9.12458,25.232270,0.000402,25.127293,-1.9327,0.138,9.12665,9.12665
1843.00,9.12466,25.232290,0.000399,25.127253,-1.9326,0.139,9.12622,9.12622
1844.00,9.12491,25.232356,0.000398,25.127235,-1.9324,0.139,9.12567,9.12567
1845.00,9.12582,25.232372,0.000397,25.127181,-1.9322,0.139,9.12515,9.12515
1846.00,9.12682,25.232373,0.000396,25.127127,-1.9319,0.139,9.12602,9.12602
1847.00,9.12687,25.232332,0.000397,25.127028,-1.9316,0.139,9.12644,9.12644
1848.00,9.12649,25.232354,0.000399,25.126995,-1.9315,0.139,9.12718,9.12718
1849.00,9.12668,25.232383,0.000402,25.126984,-1.9315,0.139,9.12916,9.12916
1850.00,9.12684,25.232417,0.000403,25.127013,-1.9315,0.139,9.13044,9.13044
1851.00,9.12735,25.232480,0.000406,25.127053,-1.9316,0.139,9.13082,9.13082
1852.00,9.12766,25.232559,0.000405,25.127148,-1.9317,0.139,9.13161,9.13161
1853.00,9.12797,25.232579,0.000404,25.127210,-1.9316,0.139,9.13238,9.13238
1854.00,9.12791,25.232574,0.000401,25.127225,-1.9316,0.139,9.13098,9.13098
1855.00,9.12780,25.232634,0.000399,25.127230,-1.9317,0.139,9.13051,9.13051
1856.00,9.12822,25.232605,0.000396,25.127211,-1.9317,0.140,9.13091,9.13091
1857.00,9.12873,25.232661,0.000398,25.127208,-1.9317,0.140,9.13137,9.13137
1858.00,9.12922,25.232659,0.000397,25.127190,-1.9318,0.140,9.13159,9.13159
1859.00,9.13085,25.232663,0.000397,25.127165,-1.9318,0.140,9.13308,9.13308
1860.00,9.13131,25.232668,0.000398,25.127153,-1.9317,0.140,9.13378,9.13378
1861.00,9.13133,25.232715,0.000401,25.127130,-1.9317,0.140,9.13372,9.13372
@13,2.0001,4.0, 1860.25900000001 
1862.00,9.13403,25.232637,0.000400,25.126985,-1.9317,0.140,9.13330,9.13330
1863.00,9.13228,25.232706,0.000403,25.126948,-1.9317,0.140,9.13377,9.13377
1864.00,9.13077,25.232706,0.000403,25.126915,-1.9316,0.140,9.13595,9.13595
1865.00,9.13228,25.232697,0.000402,25.126873,-1.9315,0.140,9.13853,9.13853
1866.00,9.13203,25.232793,0.000399,25.126948,-1.9313,0.140,9.14152,9.14152
1867.00,9.13184,25.232899,0.000395,25.127036,-1.9313,0.141,9.14424,9.14424
1868.00,9.13260,25.232959,0.000392,25.127095,-1.9313,0.141,9.14677,9.14677
1869.00,9.13423,25.233111,0.000392,25.127238,-1.9312,0.141,9.14855,9.14855
1870.00,9.13562,25.233132,0.000392,25.127254,-1.9312,0.141,9.15094,9.15094
1871.00,9.13714,25.233148,0.000392,25.127236,-1.9312,0.141,9.15203,9.15203
1872.00,9.13771,25.233178,0.000392,25.127199,-1.9310,0.141,9.15406,9.15406
1873.00,9.13923,25.233195,0.000393,25.127122,-1.9309,0.141,9.15524,9.15524
1874.00,9.14130,25.233173,0.000392,25.127006,-1.9307,0.141,9.15589,9.15589
1875.00,9.14336,25.233275,0.000392,25.127014,-1.9305,0.141,9.15474,9.15474
1876.00,9.14523,25.233349,0.000393,25.127065,-1.9304,0.142,9.15423,9.15423
1877.00,9.14663,25.233329,0.000393,25.127090,-1.9302,0.142,9.15288,9.15288
1878.00,9.14835,25.233325,0.000393,25.127160,-1.9300,0.142,9.15175,9.15175
1879.00,9.14970,25.233280,0.000391,25.127134,-1.9301,0.142,9.15007,9.15007
1880.00,9.15128,25.233283,0.000390,25.127146,-1.9300,0.142,9.14976,9.14976
1881.00,9.15188,25.233291,0.000391,25.127084,-1.9299,0.142,9.14911,9.14911
1882.00,9.15274,25.233379,0.000392,25.127075,-1.9300,0.142,9.14874,9.14874
1883.00,9.15272,25.233456,0.000393,25.127083,-1.9300,0.142,9.14830,9.14830
1884.00,9.15259,25.233610,0.000395,25.127133,-1.9299,0.142,9.14852,9.14852
1885.00,9.15199,25.233667,0.000396,25.127063,-1.9301,0.142,9.14865,9.14865
1886.00,9.15176,25.233790,0.000399,25.127157,-1.9301,0.142,9.14814,9.14814
1887.00,9.15146,25.233811,0.000399,25.127192,-1.9300,0.142,9.14726,9.14726
1888.00,9.15104,25.233848,0.000401,25.127174,-1.9299,0.142,9.14640,9.14640
1889.00,9.15044,25.233807,0.000403,25.127129,-1.9298,0.142,9.14391,9.14391
1890.00,9.14974,25.233828,0.000403,25.127174,-1.9296,0.142,9.14120,9.14120
1891.00,9.14867,25.233763,0.000395,25.127033,-1.9294,0.143,9.14013,9.14013
1892.00,9.14744,25.233862,0.000393,25.127074,-1.9293,0.143,9.13845,9.13845
1893.00,9.14658,25.233873,0.000390,25.127054,-1.9293,0.143,9.13743,9.13743
1894.00,9.14568,25.233903,0.000388,25.127045,-1.9293,0.144,9.13838,9.13838
1895.00,9.14488,25.233919,0.000388,25.127001,-1.9293,0.144,9.13964,9.13964
1896.00,9.14426,25.233976,0.000393,25.127019,-1.9293,0.144,9.13943,9.13943
1897.00,9.14348,25.233956,0.000397,25.126926,-1.9292,0.143,9.14044,9.14044
1898.00,9.14213,25.234016,0.000401,25.126932,-1.9290,0.143,9.14078,9.14078
1899.00,9.14132,25.234037,0.000399,25.126926,-1.9289,0.143,9.14063,9.14063
1900.00,9.14118,25.234130,0.000399,25.127003,-1.9288,0.143,9.13981,9.13981
1901.00,9.14107,25.234210,0.000400,25.127098,-1.9287,0.144,9.14004,9.14004
1902.00,9.14098,25.234189,0.000400,25.127076,-1.9286,0.144,9.13965,9.13965
1903.00,9.14074,25.234242,0.000398,25.127076,-1.9287,0.144,9.13921,9.13921
1904.00,9.14045,25.234319,0.000399,25.127111,-1.9285,0.144,9.13968,9.13968
1905.00,9.14009,25.234307,0.000398,25.127079,-1.9284,0.144,9.14014,9.14014
1906.00,9.13999,25.234297,0.000396,25.127052,-1.9283,0.144,9.14102,9.14102
1907.00,9.13972,25.234408,0.000395,25.127100,-1.9283,0.144,9.14049,9.14049
1908.00,9.13954,25.234432,0.000393,25.127131,-1.9282,0.145,9.14057,9.14057
1909.00,9.13967,25.234460,0.000394,25.127161,-1.9281,0.145,9.14018,9.14018
1910.00,9.13991,25.234517,0.000395,25.127163,-1.9281,0.145,9.14025,9.14025
1911.00,9.13996,25.234509,0.000391,25.127074,-1.9281,0.145,9.13880,9.13880
1912.00,9.13993,25.234576,0.000391,25.127082,-1.9281,0.145,9.13887,9.13887
1913.00,9.13983,25.234594,0.000393,25.127022,-1.9281,0.145,9.13947,9.13947
1914.00,9.13981,25.234604,0.000396,25.127021,-1.9281,0.145,9.13969,9.13969
1915.00,9.13991,25.234657,0.000397,25.127056,-1.9278,0.145,9.13955,9.13955
1916.00,9.13995,25.234728,0.000404,25.127149,-1.9277,0.145,9.14025,9.14025
1917.00,9.13989,25.234608,0.000404,25.127115,-1.9276,0.145,9.14121,9.14121
1918.00,9.13988,25.234524,0.000405,25.127076,-1.9274,0.145,9.14082,9.14082
1919.00,9.14010,25.234558,0.000401,25.127059,-1.9274,0.145,9.14020,9.14020
1920.00,9.14011,25.234547,0.000399,25.126988,-1.9273,0.145,9.13964,9.13964
1921.00,9.13997,25.234721,0.000401,25.127076,-1.9272,0.145,9.13949,9.13949
1922.00,9.13992,25.234937,0.000405,25.127129,-1.9271,0.145,9.13838,9.13838
1923.00,9.13975,25.235133,0.000406,25.127200,-1.9270,0.145,9.13774,9.13774
1924.00,9.13955,25.235217,0.000403,25.127189,-1.9268,0.145,9.13766,9.13766
1925.00,9.13935,25.235346,0.000404,25.127310,-1.9268,0.145,9.13752,9.13752
1926.00,9.13904,25.235223,0.000397,25.127156,-1.9268,0.146,9.13701,9.13701
1927.00,9.13897,25.235228,0.000392,25.127128,-1.9267,0.146,9.13732,9.13732
1928.00,9.13888,25.235246,0.000389,25.127106,-1.9267,0.146,9.13757,9.13757
1929.00,9.13883,25.235274,0.000392,25.127099,-1.9267,0.146,9.13792,9.13792
1930.00,9.13883,25.235253,0.000392,25.127023,-1.9266,0.146,9.13861,9.13861
1931.00,9.13892,25.235342,0.000390,25.127062,-1.9265,0.146,9.13875,9.13875
1932.00,9.13890,25.235302,0.000388,25.127052,-1.9265,0.147,9.13854,9.13854
1933.00,9.13873,25.235358,0.000388,25.127090,-1.9266,0.147,9.13850,9.13850
1934.00,9.13864,25.235382,0.000388,25.127103,-1.9266,0.147,9.13919,9.13919
1935.00,9.13882,25.235437,0.000391,25.127140,-1.9264,0.147,9.13968,9.13968
1936.00,9.13897,25.235442,0.000395,25.127129,-1.9262,0.147,9.14116,9.14116
1937.00,9.13911,25.235564,0.000401,25.127184,-1.9259,0.147,9.14325,9.14325
1938.00,9.13943,25.235512,0.000405,25.127147,-1.9256,0.147,9.14488,9.14488
1939.00,9.13976,25.235479,0.000403,25.127147,-1.9254,0.147,9.14534,9.14534
1940.00,9.14018,25.235456,0.000399,25.127104,-1.9254,0.147,9.14476,9.14476
1941.00,9.14031,25.235504,0.000396,25.127138,-1.9254,0.147,9.14435,9.14435
1942.00,9.14056,25.235435,0.000392,25.127048,-1.9253,0.147,9.14406,9.14406
1943.00,9.14084,25.235458,0.000390,25.127006,-1.9253,0.147,9.14358,9.14358
1944.00,9.14145,25.235562,0.000396,25.126991,-1.9253,0.147,9.14314,9.14314
1945.00,9.14185,25.235568,0.000396,25.126914,-1.9252,0.147,9.14439,9.14439
1946.00,9.14219,25.235472,0.000395,25.126800,-1.9251,0.147,9.14482,9.14482
1947.00,9.14256,25.235504,0.000397,25.126832,-1.9252,0.147,9.14405,9.14405
1948.00,9.14326,25.235500,0.000396,25.126843,-1.9252,0.147,9.14406,9.14406
1949.00,9.14407,25.235497,0.000392,25.126893,-1.9250,0.148,9.14441,9.14441
1950.00,9.14417,25.235579,0.000392,25.126976,-1.9251,0.148,9.14455,9.14455
1951.00,9.14414,25.235668,0.000393,25.127037,-1.9250,0.148,9.14432,9.14432
1952.00,9.14432,25.235770,0.000396,25.127079,-1.9248,0.148,9.14517,9.14517
1953.00,9.14439,25.235921,0.000398,25.127117,-1.9246,0.148,9.14575,9.14575
1954.00,9.14464,25.235956,0.000396,25.126993,-1.9245,0.148,9.14588,9.14588
1955.00,9.14473,25.236046,0.000398,25.127009,-1.9243,0.148,9.14558,9.14558
1956.00,9.14465,25.236085,0.000398,25.126944,-1.9242,0.148,9.14506,9.14506
1957.00,9.14450,25.236100,0.000396,25.126921,-1.9241,0.148,9.14434,9.14434
1958.00,9.14433,25.236041,0.000396,25.126849,-1.9241,0.148,9.14314,9.14314
1959.00,9.14457,25.236117,0.000399,25.126926,-1.9240,0.148,9.14224,9.14224
1960.00,9.14447,25.236042,0.000399,25.126856,-1.9240,0.148,9.14175,9.14175
1961.00,9.14414,25.236116,0.000401,25.126923,-1.9239,0.149,9.14215,9.14215
1962.00,9.14406,25.236107,0.000399,25.126880,-1.9238,0.149,9.14238,9.14238
1963.00,9.14395,25.236208,0.000397,25.126996,-1.9237,0.149,9.14326,9.14326
1964.00,9.14390,25.236223,0.000396,25.127008,-1.9236,0.149,9.14417,9.14417
1965.00,9.14397,25.236300,0.000395,25.127052,-1.9235,0.149,9.14513,9.14513
1966.00,9.14420,25.236452,0.000397,25.127144,-1.9234,0.149,9.14577,9.14577
1967.00,9.14436,25.236625,0.000402,25.127236,-1.9233,0.149,9.14512,9.14512
1968.00,9.14429,25.236690,0.000400,25.127179,-1.9232,0.149,9.14335,9.14335
1969.00,9.14393,25.236781,0.000401,25.127164,-1.9231,0.149,9.14259,9.14259
1970.00,9.14363,25.236790,0.000401,25.127088,-1.9232,0.149,9.14136,9.14136
1971.00,9.14341,25.236782,0.000399,25.127017,-1.9233,0.149,9.13963,9.13963
1972.00,9.14302,25.236736,0.000397,25.126979,-1.9232,0.150,9.13952,9.13952
1973.00,9.14263,25.236745,0.000402,25.126987,-1.9232,0.149,9.13995,9.13995
1974.00,9.14260,25.236734,0.000406,25.127011,-1.9232,0.149,9.13993,9.13993
1975.00,9.14274,25.236810,0.000406,25.127040,-1.9230,0.149,9.14003,9.14003
1976.00,9.14291,25.236881,0.000409,25.127093,-1.9229,0.149,9.14085,9.14085
1977.00,9.14256,25.236906,0.000410,25.127090,-1.9227,0.149,9.14080,9.14080
1978.00,9.14210,25.236849,0.000405,25.127050,-1.9225,0.150,9.14092,9.14092
1979.00,9.14201,25.236878,0.000402,25.127016,-1.9224,0.150,9.14142,9.14142
1980.00,9.14182,25.236921,0.000406,25.127115,-1.9224,0.150,9.14143,9.14143
1981.00,9.14183,25.236843,0.000402,25.127037,-1.9223,0.150,9.14031,9.14031
1982.00,9.14157,25.236876,0.000401,25.127009,-1.9224,0.150,9.13901,9.13901
1983.00,9.14089,25.237017,0.000399,25.127016,-1.9225,0.150,9.13792,9.13792
1984.00,9.14028,25.237050,0.000399,25.126978,-1.9226,0.150,9.13675,9.13675
1985.00,9.13962,25.237062,0.000396,25.126956,-1.9225,0.150,9.13625,9.13625
1986.00,9.13939,25.237139,0.000398,25.127003,-1.9224,0.151,9.13708,9.13708
1987.00,9.13944,25.237281,0.000397,25.127075,-1.9223,0.151,9.13779,9.13779
1988.00,9.13931,25.237271,0.000398,25.127045,-1.9222,0.151,9.13814,9.13814
1989.00,9.13931,25.237330,0.000397,25.127063,-1.9219,0.151,9.13778,9.13778
1990.00,9.13899,25.237410,0.000394,25.127027,-1.9218,0.151,9.13766,9.13766
1991.00,9.13860,25.237463,0.000394,25.126954,-1.9216,0.151,9.13772,9.13772
1992.00,9.13851,25.237444,0.000393,25.126894,-1.9215,0.151,9.13930,9.13930
1993.00,9.13825,25.237495,0.000395,25.126917,-1.9215,0.151,9.14136,9.14136
1994.00,9.13849,25.237565,0.000399,25.126965,-1.9215,0.151,9.14335,9.14335
1995.00,9.13898,25.237588,0.000403,25.126977,-1.9215,0.151,9.14445,9.14445
1996.00,9.13952,25.237625,0.000401,25.127058,-1.9216,0.151,9.14543,9.14543
1997.00,9.14003,25.237684,0.000403,25.127136,-1.9215,0.151,9.14533,9.14533
1998.00,9.13989,25.237824,0.000401,25.127196,-1.9214,0.152,9.14477,9.14477
1999.00,9.14010,25.237896,0.000401,25.127173,-1.9213,0.152,9.14430,9.14430
2000.00,9.14095,25.237912,0.000396,25.127128,-1.9212,0.152,9.14497,9.14497
2001.00,9.14147,25.237888,0.000397,25.127014,-1.9211,0.152,9.14539,9.14539
2002.00,9.14186,25.237843,0.000396,25.126948,-1.9212,0.152,9.14591,9.14591
2003.00,9.14235,25.237750,0.000395,25.126895,-1.9212,0.152,9.14573,9.14573
2004.00,9.14289,25.237636,0.000392,25.126808,-1.9212,0.152,9.14479,9.14479
2005.00,9.14355,25.237693,0.000393,25.126873,-1.9211,0.152,9.14257,9.14257
2006.00,9.14461,25.237674,0.000389,25.126917,-1.9210,0.152,9.14042,9.14042
2007.00,9.14551,25.237695,0.000390,25.126882,-1.9208,0.152,9.13853,9.13853
2008.00,9.14551,25.237721,0.000392,25.126908,-1.9205,0.152,9.13928,9.13928
2009.00,9.14564,25.237881,0.000394,25.127095,-1.9204,0.152,9.14129,9.14129
2010.00,9.14595,25.237878,0.000392,25.127067,-1.9202,0.153,9.14403,9.14403
2011.00,9.14715,25.238054,0.000397,25.127139,-1.9200,0.153,9.14650,9.14650
@14,2.0001,4.0, 2010.071 
2012.00,9.14637,25.238202,0.000397,25.127175,-1.9198,0.153,9.14924,9.14924
2013.00,9.14258,25.238236,0.000395,25.127157,-1.9197,0.153,9.15054,9.15054
2014.00,9.13990,25.238203,0.000391,25.127060,-1.9196,0.153,9.15161,9.15161
2015.00,9.13976,25.238271,0.000394,25.127086,-1.9196,0.153,9.15283,9.15283
2016.00,9.14120,25.238208,0.000390,25.127027,-1.9195,0.154,9.15459,9.15459
2017.00,9.14148,25.238144,0.000390,25.127081,-1.9196,0.154,9.15669,9.15669
2018.00,9.14404,25.238182,0.000394,25.127128,-1.9195,0.154,9.15949,9.15949
2019.00,9.14617,25.238198,0.000397,25.127103,-1.9194,0.154,9.16232,9.16232
2020.00,9.14784,25.238267,0.000399,25.127110,-1.9194,0.154,9.16547,9.16547
2021.00,9.14948,25.238351,0.000402,25.127166,-1.9194,0.154,9.16791,9.16791
2022.00,9.15155,25.238429,0.000403,25.127090,-1.9192,0.154,9.16908,9.16908
2023.00,9.15405,25.238563,0.000403,25.127069,-1.9192,0.154,9.16929,9.16929
2024.00,9.15659,25.238660,0.000403,25.127064,-1.9192,0.154,9.16878,9.16878
2025.00,9.15838,25.238688,0.000402,25.127076,-1.9191,0.154,9.16718,9.16718
2026.00,9.16024,25.238715,0.000404,25.127024,-1.9190,0.154,9.16529,9.16529
2027.00,9.16239,25.238770,0.000405,25.127051,-1.9190,0.154,9.16385,9.16385
2028.00,9.16409,25.238863,0.000405,25.127058,-1.9192,0.154,9.16221,9.16221
2029.00,9.16468,25.238940,0.000406,25.127137,-1.9191,0.154,9.16072,9.16072
2030.00,9.16440,25.238979,0.000403,25.127142,-1.9190,0.154,9.15876,9.15876
2031.00,9.16384,25.239021,0.000401,25.127150,-1.9190,0.155,9.15800,9.15800
2032.00,9.16339,25.239096,0.000401,25.127195,-1.9188,0.155,9.15644,9.15644
2033.00,9.16342,25.239021,0.000394,25.127160,-1.9186,0.155,9.15512,9.15512
2034.00,9.16378,25.238972,0.000393,25.127106,-1.9184,0.155,9.15417,9.15417
2035.00,9.16335,25.239157,0.000400,25.127255,-1.9183,0.155,9.15290,9.15290
2036.00,9.16210,25.239194,0.000401,25.127192,-1.9182,0.155,9.15108,9.15108
2037.00,9.16069,25.239205,0.000400,25.127180,-1.9182,0.155,9.14997,9.14997
2038.00,9.15958,25.239236,0.000406,25.127200,-1.9180,0.155,9.14810,9.14810
2039.00,9.15817,25.239302,0.000406,25.127261,-1.9179,0.155,9.14635,9.14635
2040.00,9.15666,25.239164,0.000402,25.127098,-1.9178,0.155,9.14642,9.14642
2041.00,9.15567,25.239190,0.000401,25.127191,-1.9177,0.155,9.14688,9.14688
2042.00,9.15475,25.239208,0.000404,25.127222,-1.9177,0.155,9.14770,9.14770
2043.00,9.15334,25.239231,0.000404,25.127225,-1.9177,0.155,9.14894,9.14894
2044.00,9.15211,25.239294,0.000407,25.127193,-1.9178,0.155,9.14925,9.14925
2045.00,9.15153,25.239373,0.000407,25.127224,-1.9180,0.155,9.14871,9.14871
2046.00,9.15076,25.239415,0.000409,25.127214,-1.9180,0.155,9.14778,9.14778
2047.00,9.15020,25.239419,0.000405,25.127191,-1.9178,0.155,9.14682,9.14682
2048.00,9.14963,25.239503,0.000405,25.127175,-1.9176,0.155,9.14606,9.14606
2049.00,9.14886,25.239540,0.000401,25.127201,-1.9174,0.156,9.14657,9.14657
2050.00,9.14816,25.239464,0.000393,25.127150,-1.9171,0.156,9.14766,9.14766
2051.00,9.14804,25.239467,0.000393,25.127167,-1.9169,0.156,9.14794,9.14794
2052.00,9.14807,25.239498,0.000392,25.127111,-1.9169,0.156,9.14811,9.14811
2053.00,9.14761,25.239477,0.000390,25.127138,-1.9167,0.156,9.14862,9.14862
2054.00,9.14756,25.239512,0.000392,25.127166,-1.9166,0.156,9.14828,9.14828
2055.00,9.14761,25.239641,0.000399,25.127173,-1.9165,0.156,9.14783,9.14783
2056.00,9.14770,25.239737,0.000398,25.127166,-1.9165,0.156,9.14844,9.14844
2057.00,9.14785,25.239769,0.000396,25.127140,-1.9164,0.156,9.14927,9.14927
2058.00,9.14820,25.239877,0.000397,25.127154,-1.9162,0.157,9.14962,9.14962
2059.00,9.14842,25.239905,0.000394,25.127065,-1.9162,0.157,9.14978,9.14978
2060.00,9.14847,25.239933,0.000394,25.127022,-1.9160,0.157,9.14933,9.14933
2061.00,9.14833,25.239932,0.000394,25.126976,-1.9159,0.157,9.14882,9.14882
2062.00,9.14821,25.239979,0.000394,25.127040,-1.9159,0.157,9.14849,9.14849
2063.00,9.14818,25.239977,0.000392,25.126989,-1.9159,0.157,9.14831,9.14831
2064.00,9.14827,25.240053,0.000392,25.127071,-1.9161,0.157,9.14920,9.14920
2065.00,9.14872,25.240053,0.000389,25.127077,-1.9162,0.158,9.15127,9.15127
2066.00,9.14933,25.240127,0.000390,25.127117,-1.9163,0.158,9.15291,9.15291
2067.00,9.14970,25.240281,0.000396,25.127188,-1.9161,0.157,9.15344,9.15344
2068.00,9.14987,25.240298,0.000400,25.127226,-1.9160,0.157,9.15428,9.15428
2069.00,9.15000,25.240276,0.000400,25.127169,-1.9158,0.157,9.15458,9.15458
2070.00,9.15039,25.240313,0.000399,25.127182,-1.9156,0.157,9.15404,9.15404
2071.00,9.15080,25.240340,0.000394,25.127184,-1.9155,0.158,9.15404,9.15404
2072.00,9.15117,25.240280,0.000392,25.127104,-1.9155,0.158,9.15401,9.15401
2073.00,9.15154,25.240376,0.000392,25.127134,-1.9156,0.158,9.15380,9.15380
2074.00,9.15179,25.240424,0.000396,25.127164,-1.9157,0.158,9.15300,9.15300
2075.00,9.15201,25.240474,0.000400,25.127233,-1.9157,0.158,9.15169,9.15169
2076.00,9.15187,25.240510,0.000404,25.127281,-1.9157,0.158,9.15003,9.15003
2077.00,9.15139,25.240488,0.000405,25.127289,-1.9156,0.158,9.14877,9.14877
2078.00,9.15104,25.240508,0.000405,25.127281,-1.9153,0.158,9.14747,9.14747
2079.00,9.15096,25.240616,0.000405,25.127359,-1.9151,0.158,9.14708,9.14708
2080.00,9.15122,25.240639,0.000404,25.127340,-1.9151,0.159,9.14708,9.14708
2081.00,9.15110,25.240658,0.000403,25.127302,-1.9148,0.159,9.14743,9.14743
2082.00,9.15116,25.240682,0.000399,25.127229,-1.9147,0.159,9.14758,9.14758
2083.00,9.15113,25.240755,0.000402,25.127287,-1.9147,0.159,9.14801,9.14801
2084.00,9.15057,25.240814,0.000402,25.127300,-1.9145,0.159,9.14787,9.14787
2085.00,9.15015,25.240931,0.000405,25.127368,-1.9142,0.159,9.14726,9.14726
2086.00,9.14976,25.240963,0.000406,25.127388,-1.9142,0.159,9.14681,9.14681
2087.00,9.14942,25.240951,0.000406,25.127372,-1.9142,0.159,9.14685,9.14685
2088.00,9.14924,25.240972,0.000402,25.127346,-1.9141,0.159,9.14739,9.14739
2089.00,9.14914,25.240905,0.000402,25.127241,-1.9140,0.159,9.14823,9.14823
2090.00,9.14902,25.240843,0.000404,25.127161,-1.9139,0.159,9.14958,9.14958
2091.00,9.14879,25.240851,0.000404,25.127132,-1.9138,0.159,9.15031,9.15031
2092.00,9.14854,25.240925,0.000406,25.127208,-1.9138,0.159,9.15059,9.15059
2093.00,9.14835,25.240901,0.000408,25.127212,-1.9137,0.159,9.15008,9.15008
2094.00,9.14806,25.240866,0.000408,25.127176,-1.9138,0.159,9.14831,9.14831
2095.00,9.14803,25.240954,0.000406,25.127190,-1.9139,0.160,9.14653,9.14653
2096.00,9.14823,25.240990,0.000405,25.127168,-1.9139,0.160,9.14582,9.14582
2097.00,9.14813,25.241043,0.000407,25.127152,-1.9138,0.160,9.14508,9.14508
2098.00,9.14768,25.241076,0.000407,25.127120,-1.9136,0.160,9.14541,9.14541
2099.00,9.14764,25.241121,0.000406,25.127117,-1.9135,0.160,9.14642,9.14642
2100.00,9.14774,25.241058,0.000403,25.127032,-1.9135,0.160,9.14826,9.14826
2101.00,9.14777,25.241145,0.000402,25.127060,-1.9136,0.160,9.14969,9.14969
2102.00,9.14777,25.241162,0.000399,25.127017,-1.9135,0.160,9.15152,9.15152
2103.00,9.14808,25.241169,0.000395,25.127017,-1.9135,0.160,9.15270,9.15270
2104.00,9.14863,25.241271,0.000395,25.127091,-1.9134,0.161,9.15418,9.15418
2105.00,9.14934,25.241243,0.000395,25.127056,-1.9132,0.161,9.15532,9.15532
2106.00,9.14987,25.241146,0.000396,25.126978,-1.9129,0.161,9.15469,9.15469
2107.00,9.15027,25.241267,0.000397,25.127082,-1.9127,0.161,9.15480,9.15480
2108.00,9.15045,25.241341,0.000401,25.127063,-1.9125,0.161,9.15399,9.15399
2109.00,9.15045,25.241426,0.000407,25.127085,-1.9125,0.160,9.15344,9.15344
2110.00,9.15048,25.241660,0.000406,25.127279,-1.9126,0.161,9.15340,9.15340
2111.00,9.15081,25.241787,0.000405,25.127317,-1.9125,0.161,9.15436,9.15436
2112.00,9.15121,25.241762,0.000404,25.127280,-1.9126,0.161,9.15378,9.15378
2113.00,9.15144,25.241770,0.000401,25.127232,-1.9127,0.161,9.15257,9.15257
2114.00,9.15233,25.241713,0.000395,25.127098,-1.9126,0.161,9.15007,9.15007
2115.00,9.15330,25.241697,0.000396,25.127014,-1.9125,0.161,9.14667,9.14667
2116.00,9.15398,25.241818,0.000401,25.127076,-1.9125,0.161,9.14403,9.14403
2117.00,9.15426,25.241934,0.000401,25.127103,-1.9124,0.161,9.14273,9.14273
2118.00,9.15411,25.241990,0.000401,25.127169,-1.9123,0.161,9.14286,9.14286
2119.00,9.15366,25.242066,0.000400,25.127267,-1.9123,0.162,9.14507,9.14507
2120.00,9.15397,25.242059,0.000399,25.127214,-1.9122,0.162,9.14677,9.14677
2121.00,9.15441,25.242021,0.000398,25.127175,-1.9122,0.162,9.14861,9.14861
2122.00,9.15166,25.241960,0.000398,25.127124,-1.9121,0.162,9.14929,9.14929
2123.00,9.14600,25.241925,0.000398,25.127101,-1.9120,0.162,9.14988,9.14988
2124.00,9.14205,25.241931,0.000400,25.127065,-1.9118,0.162,9.14946,9.14946
2125.00,9.14251,25.241961,0.000398,25.127071,-1.9114,0.162,9.14942,9.14942
2126.00,9.14419,25.241973,0.000398,25.127049,-1.9112,0.162,9.14847,9.14847
2127.00,9.14553,25.242118,0.000399,25.127083,-1.9111,0.162,9.14763,9.14763
2128.00,9.14624,25.242266,0.000401,25.127116,-1.9110,0.162,9.14601,9.14601
2129.00,9.14663,25.242316,0.000400,25.127106,-1.9110,0.162,9.14466,9.14466
2130.00,9.14653,25.242392,0.000402,25.127132,-1.9111,0.162,9.14324,9.14324
2131.00,9.14601,25.242440,0.000402,25.127130,-1.9111,0.163,9.14211,9.14211
2132.00,9.14551,25.242413,0.000403,25.127097,-1.9110,0.163,9.14192,9.14192
2133.00,9.14532,25.242391,0.000402,25.127044,-1.9108,0.163,9.14265,9.14265
2134.00,9.14572,25.242366,0.000399,25.127032,-1.9105,0.163,9.14405,9.14405
2135.00,9.14614,25.242403,0.000397,25.127063,-1.9103,0.163,9.14640,9.14640
2136.00,9.14602,25.242512,0.000401,25.127152,-1.9103,0.163,9.14868,9.14868
2137.00,9.14621,25.242496,0.000398,25.127198,-1.9104,0.163,9.15112,9.15112
2138.00,9.14675,25.242550,0.000398,25.127246,-1.9106,0.163,9.15219,9.15219
2139.00,9.14717,25.242657,0.000401,25.127295,-1.9108,0.163,9.15209,9.15209
2140.00,9.14708,25.242721,0.000402,25.127286,-1.9108,0.163,9.15186,9.15186
2141.00,9.14697,25.242718,0.000397,25.127279,-1.9108,0.164,9.15171,9.15171
2142.00,9.14672,25.242713,0.000397,25.127214,-1.9106,0.164,9.15094,9.15094
2143.00,9.14684,25.242695,0.000399,25.127172,-1.9104,0.164,9.15121,9.15121
2144.00,9.14748,25.242687,0.000398,25.127159,-1.9103,0.164,9.15237,9.15237
2145.00,9.14814,25.242663,0.000399,25.127124,-1.9105,0.164,9.15399,9.15399
2146.00,9.14874,25.242637,0.000401,25.127030,-1.9105,0.164,9.15536,9.15536
2147.00,9.14957,25.242725,0.000403,25.127078,-1.9105,0.164,9.15640,9.15640
2148.00,9.15059,25.242743,0.000400,25.127106,-1.9103,0.164,9.15738,9.15738
2149.00,9.15159,25.242826,0.000397,25.127128,-1.9101,0.164,9.15740,9.15740
2150.00,9.15237,25.242815,0.000394,25.127133,-1.9097,0.164,9.15614,9.15614
2151.00,9.15287,25.242848,0.000392,25.127184,-1.9095,0.164,9.15403,9.15403
2152.00,9.15377,25.242925,0.000392,25.127201,-1.9093,0.165,9.15244,9.15244
2153.00,9.15407,25.243023,0.000396,25.127179,-1.9094,0.165,9.15055,9.15055
2154.00,9.15402,25.243075,0.000402,25.127164,-1.9094,0.164,9.14853,9.14853
2155.00,9.15357,25.243186,0.000409,25.127199,-1.9095,0.164,9.14652,9.14652
2156.00,9.15401,25.243216,0.000412,25.127183,-1.9096,0.164,9.14567,9.14567
2157.00,9.15445,25.243182,0.000411,25.127158,-1.9097,0.164,9.14585,9.14585
2158.00,9.15496,25.243225,0.000410,25.127174,-1.9096,0.164,9.14809,9.14809
2159.00,9.15408,25.243258,0.000410,25.127255,-1.9097,0.164,9.14942,9.14942
2160.00,9.15238,25.243257,0.000406,25.127239,-1.9096,0.165,9.15081,9.15081
2161.00,9.15004,25.243326,0.000402,25.127220,-1.9095,0.165,9.15297,9.15297
@15,2.0001,4.0, 2160.001 
2162.00,9.14902,25.243388,0.000399,25.127183,-1.9094,0.165,9.15442,9.15442
2163.00,9.14697,25.243411,0.000395,25.127176,-1.9093,0.165,9.15389,9.15389
2164.00,9.14559,25.243471,0.000395,25.127158,-1.9091,0.165,9.15605,9.15605
2165.00,9.14502,25.243488,0.000394,25.127139,-1.9090,0.165,9.15964,9.15964
2166.00,9.14515,25.243457,0.000394,25.127127,-1.9089,0.166,9.16308,9.16308
2167.00,9.15013,25.243541,0.000397,25.127189,-1.9087,0.166,9.16602,9.16602
2168.00,9.15125,25.243512,0.000399,25.127117,-1.9086,0.166,9.16986,9.16986
2169.00,9.15237,25.243519,0.000399,25.127040,-1.9085,0.166,9.17157,9.17157
2170.00,9.15380,25.243614,0.000396,25.127085,-1.9085,0.166,9.17227,9.17227
2171.00,9.15522,25.243704,0.000398,25.127175,-1.9086,0.166,9.17251,9.17251
2172.00,9.15600,25.243742,0.000397,25.127122,-1.9086,0.166,9.17370,9.17370
2173.00,9.15793,25.243808,0.000394,25.127130,-1.9088,0.166,9.17371,9.17371
2174.00,9.16246,25.243800,0.000392,25.127133,-1.9088,0.166,9.17450,9.17450
2175.00,9.16819,25.243683,0.000395,25.127063,-1.9087,0.166,9.17447,9.17447
2176.00,9.17047,25.243745,0.000394,25.127022,-1.9086,0.166,9.17317,9.17317
2177.00,9.17113,25.243754,0.000398,25.127108,-1.9085,0.166,9.17114,9.17114
2178.00,9.17177,25.243835,0.000401,25.127212,-1.9083,0.166,9.16905,9.16905
2179.00,9.17261,25.243793,0.000401,25.127181,-1.9082,0.166,9.16641,9.16641
2180.00,9.17241,25.243988,0.000400,25.127286,-1.9080,0.167,9.16421,9.16421
2181.00,9.17160,25.243989,0.000399,25.127229,-1.9079,0.167,9.16245,9.16245
2182.00,9.17081,25.243973,0.000392,25.127174,-1.9076,0.167,9.16022,9.16022
2183.00,9.17054,25.243971,0.000392,25.127183,-1.9075,0.167,9.15964,9.15964
2184.00,9.17020,25.244047,0.000395,25.127234,-1.9075,0.167,9.15970,9.15970
2185.00,9.16891,25.244074,0.000395,25.127204,-1.9075,0.167,9.16057,9.16057
2186.00,9.16754,25.244086,0.000400,25.127257,-1.9075,0.167,9.16149,9.16149
2187.00,9.16691,25.244147,0.000404,25.127226,-1.9074,0.167,9.16296,9.16296
2188.00,9.16639,25.244233,0.000405,25.127205,-1.9073,0.167,9.16331,9.16331
2189.00,9.16551,25.244308,0.000404,25.127212,-1.9071,0.167,9.16356,9.16356
2190.00,9.16498,25.244332,0.000408,25.127188,-1.9071,0.167,9.16269,9.16269
2191.00,9.16411,25.244372,0.000404,25.127150,-1.9070,0.167,9.16201,9.16201
2192.00,9.16332,25.244371,0.000403,25.127115,-1.9071,0.167,9.16124,9.16124
2193.00,9.16255,25.244332,0.000401,25.127068,-1.9069,0.167,9.16075,9.16075
2194.00,9.16208,25.244390,0.000398,25.127050,-1.9069,0.168,9.16081,9.16081
2195.00,9.16200,25.244424,0.000394,25.126995,-1.9069,0.168,9.16139,9.16139
2196.00,9.16208,25.244521,0.000397,25.127082,-1.9068,0.168,9.16204,9.16204
2197.00,9.16193,25.244664,0.000396,25.127203,-1.9067,0.168,9.16302,9.16302
2198.00,9.16182,25.244767,0.000400,25.127265,-1.9067,0.168,9.16360,9.16360
2199.00,9.16183,25.244801,0.000403,25.127262,-1.9067,0.168,9.16318,9.16318
2200.00,9.16184,25.244845,0.000404,25.127344,-1.9065,0.168,9.16179,9.16179
2201.00,9.16175,25.244785,0.000398,25.127239,-1.9065,0.168,9.16027,9.16027
2202.00,9.16149,25.244756,0.000401,25.127230,-1.9065,0.168,9.15873,9.15873
2203.00,9.16145,25.244813,0.000403,25.127261,-1.9065,0.168,9.15735,9.15735
2204.00,9.16118,25.244846,0.000401,25.127339,-1.9065,0.168,9.15730,9.15730
2205.00,9.16093,25.244925,0.000404,25.127397,-1.9064,0.168,9.15827,9.15827
2206.00,9.16061,25.245038,0.000405,25.127455,-1.9063,0.168,9.15925,9.15925
2207.00,9.16037,25.245097,0.000403,25.127444,-1.9063,0.169,9.16003,9.16003
2208.00,9.16047,25.245151,0.000401,25.127410,-1.9062,0.169,9.16010,9.16010
2209.00,9.16027,25.245237,0.000403,25.127400,-1.9061,0.169,9.15922,9.15922
2210.00,9.16026,25.245209,0.000400,25.127320,-1.9060,0.169,9.15854,9.15854
2211.00,9.16027,25.245215,0.000404,25.127310,-1.9061,0.169,9.15880,9.15880
2212.00,9.15990,25.245234,0.000403,25.127235,-1.9059,0.169,9.15953,9.15953
2213.00,9.15966,25.245231,0.000403,25.127189,-1.9057,0.169,9.16085,9.16085
2214.00,9.16006,25.245166,0.000398,25.127103,-1.9054,0.169,9.16269,9.16269
2215.00,9.16053,25.245148,0.000399,25.127107,-1.9054,0.169,9.16376,9.16376
2216.00,9.16048,25.245203,0.000399,25.127165,-1.9053,0.169,9.16298,9.16298
2217.00,9.16009,25.245219,0.000398,25.127227,-1.9052,0.169,9.16157,9.16157
2218.00,9.15993,25.245208,0.000398,25.127255,-1.9051,0.169,9.16074,9.16074
2219.00,9.16042,25.245259,0.000401,25.127263,-1.9051,0.169,9.15910,9.15910
2220.00,9.16077,25.245391,0.000400,25.127309,-1.9053,0.170,9.15724,9.15724
2221.00,9.16060,25.245466,0.000397,25.127343,-1.9054,0.170,9.15709,9.15709
2222.00,9.16027,25.245563,0.000398,25.127318,-1.9054,0.170,9.15793,9.15793
2223.00,9.15975,25.245637,0.000397,25.127317,-1.9055,0.170,9.15869,9.15869
2224.00,9.15965,25.245691,0.000398,25.127303,-1.9056,0.170,9.16004,9.16004
2225.00,9.15983,25.245705,0.000400,25.127227,-1.9055,0.170,9.16230,9.16230
2226.00,9.16015,25.245685,0.000402,25.127150,-1.9053,0.170,9.16498,9.16498
2227.00,9.16063,25.245661,0.000403,25.127112,-1.9052,0.170,9.16643,9.16643
2228.00,9.16132,25.245713,0.000405,25.127128,-1.9051,0.170,9.16705,9.16705
2229.00,9.16165,25.245769,0.000407,25.127175,-1.9049,0.170,9.16728,9.16728
2230.00,9.16123,25.245733,0.000405,25.127135,-1.9046,0.170,9.16736,9.16736
2231.00,9.16081,25.245734,0.000401,25.127089,-1.9045,0.171,9.16604,9.16604
2232.00,9.16172,25.245880,0.000405,25.127211,-1.9042,0.171,9.16479,9.16479
2233.00,9.16245,25.245839,0.000402,25.127110,-1.9040,0.171,9.16389,9.16389
2234.00,9.16272,25.245853,0.000397,25.127100,-1.9038,0.171,9.16289,9.16289
2235.00,9.16274,25.245903,0.000398,25.127158,-1.9037,0.171,9.16181,9.16181
2236.00,9.16259,25.245965,0.000402,25.127162,-1.9038,0.171,9.16092,9.16092
2237.00,9.16273,25.245893,0.000400,25.127072,-1.9039,0.171,9.16082,9.16082
2238.00,9.16264,25.245936,0.000401,25.127146,-1.9041,0.171,9.16119,9.16119
2239.00,9.16277,25.245962,0.000402,25.127154,-1.9041,0.171,9.16107,9.16107
2240.00,9.16289,25.245976,0.000399,25.127084,-1.9040,0.171,9.16081,9.16081
2241.00,9.16312,25.246093,0.000397,25.127165,-1.9038,0.171,9.16078,9.16078
2242.00,9.16308,25.246160,0.000398,25.127196,-1.9036,0.171,9.15968,9.15968
2243.00,9.16260,25.246257,0.000399,25.127243,-1.9034,0.171,9.15706,9.15706
2244.00,9.16205,25.246298,0.000395,25.127242,-1.9035,0.172,9.15618,9.15618
2245.00,9.16166,25.246330,0.000393,25.127267,-1.9036,0.172,9.15631,9.15631
2246.00,9.16123,25.246296,0.000396,25.127188,-1.9037,0.172,9.15631,9.15631
2247.00,9.16060,25.246318,0.000395,25.127128,-1.9037,0.172,9.15624,9.15624
2248.00,9.15999,25.246324,0.000392,25.127078,-1.9038,0.172,9.15859,9.15859
2249.00,9.15971,25.246306,0.000395,25.127088,-1.9038,0.172,9.15944,9.15944
2250.00,9.15933,25.246318,0.000400,25.127120,-1.9038,0.172,9.15963,9.15963
2251.00,9.15892,25.246273,0.000396,25.127141,-1.9036,0.172,9.15960,9.15960
2252.00,9.15882,25.246256,0.000397,25.127147,-1.9036,0.172,9.16037,9.16037
2253.00,9.15893,25.246268,0.000400,25.127156,-1.9035,0.172,9.15986,9.15986
2254.00,9.15884,25.246336,0.000398,25.127095,-1.9034,0.172,9.15974,9.15974
2255.00,9.15882,25.246395,0.000396,25.127092,-1.9035,0.173,9.16052,9.16052
2256.00,9.15902,25.246462,0.000397,25.127066,-1.9036,0.173,9.16046,9.16046
2257.00,9.15914,25.246547,0.000396,25.127097,-1.9035,0.173,9.15964,9.15964
2258.00,9.15876,25.246573,0.000398,25.127095,-1.9034,0.173,9.15882,9.15882
2259.00,9.15860,25.246582,0.000399,25.127122,-1.9033,0.173,9.15920,9.15920
2260.00,9.15848,25.246696,0.000403,25.127176,-1.9032,0.173,9.15926,9.15926
2261.00,9.15898,25.246771,0.000405,25.127160,-1.9030,0.173,9.16138,9.16138
2262.00,9.15968,25.246837,0.000405,25.127180,-1.9028,0.173,9.16339,9.16339
2263.00,9.16037,25.246926,0.000405,25.127195,-1.9028,0.173,9.16527,9.16527
2264.00,9.16066,25.247030,0.000405,25.127253,-1.9026,0.173,9.16480,9.16480
2265.00,9.16093,25.247004,0.000402,25.127210,-1.9026,0.173,9.16320,9.16320
2266.00,9.16096,25.247074,0.000397,25.127291,-1.9026,0.173,9.16062,9.16062
2267.00,9.16128,25.247091,0.000394,25.127252,-1.9026,0.174,9.15820,9.15820
2268.00,9.16171,25.247040,0.000392,25.127183,-1.9025,0.174,9.15580,9.15580
2269.00,9.16174,25.247056,0.000390,25.127148,-1.9026,0.174,9.15514,9.15514
2270.00,9.16236,25.247101,0.000393,25.127139,-1.9024,0.174,9.15389,9.15389
2271.00,9.16143,25.247161,0.000399,25.127132,-1.9025,0.174,9.15302,9.15302
2272.00,9.16066,25.247117,0.000402,25.127127,-1.9026,0.174,9.15378,9.15378
2273.00,9.16134,25.247177,0.000404,25.127176,-1.9026,0.174,9.15483,9.15483
2274.00,9.16065,25.247189,0.000406,25.127228,-1.9025,0.174,9.15512,9.15512
2275.00,9.15929,25.247156,0.000402,25.127208,-1.9023,0.174,9.15748,9.15748
2276.00,9.15834,25.247139,0.000400,25.127220,-1.9020,0.174,9.16036,9.16036
2277.00,9.15832,25.247190,0.000398,25.127265,-1.9018,0.174,9.16214,9.16214
2278.00,9.15882,25.247255,0.000396,25.127273,-1.9016,0.174,9.16427,9.16427
2279.00,9.15956,25.247321,0.000395,25.127218,-1.9014,0.175,9.16609,9.16609
2280.00,9.15886,25.247449,0.000399,25.127282,-1.9011,0.175,9.16608,9.16608
2281.00,9.15807,25.247476,0.000399,25.127267,-1.9009,0.175,9.16500,9.16500
2282.00,9.15846,25.247480,0.000404,25.127244,-1.9008,0.175,9.16406,9.16406
2283.00,9.15917,25.247486,0.000409,25.127261,-1.9009,0.175,9.16278,9.16278
2284.00,9.15987,25.247471,0.000409,25.127226,-1.9011,0.175,9.16240,9.16240
2285.00,9.16094,25.247406,0.000408,25.127117,-1.9014,0.175,9.16392,9.16392
2286.00,9.16143,25.247449,0.000407,25.127112,-1.9016,0.175,9.16488,9.16488
2287.00,9.16163,25.247556,0.000400,25.127100,-1.9017,0.175,9.16588,9.16588
2288.00,9.16254,25.247669,0.000398,25.127111,-1.9016,0.175,9.16724,9.16724
2289.00,9.16368,25.247706,0.000400,25.127110,-1.9016,0.175,9.16810,9.16810
2290.00,9.16440,25.247804,0.000399,25.127210,-1.9014,0.175,9.16723,9.16723
2291.00,9.16486,25.247760,0.000400,25.127148,-1.9013,0.175,9.16757,9.16757
2292.00,9.16529,25.247737,0.000404,25.127110,-1.9012,0.175,9.16711,9.16711
2293.00,9.16568,25.247715,0.000402,25.127065,-1.9009,0.175,9.16649,9.16649
2294.00,9.16578,25.247746,0.000402,25.127093,-1.9007,0.175,9.16522,9.16522
2295.00,9.16573,25.247803,0.000404,25.127112,-1.9005,0.175,9.16395,9.16395
2296.00,9.16524,25.247923,0.000406,25.127176,-1.9006,0.176,9.16279,9.16279
2297.00,9.16495,25.248081,0.000402,25.127284,-1.9006,0.176,9.16140,9.16140
2298.00,9.16447,25.248114,0.000401,25.127291,-1.9007,0.176,9.16050,9.16050
2299.00,9.16407,25.248185,0.000401,25.127289,-1.9008,0.176,9.16016,9.16016
2300.00,9.16398,25.248151,0.000399,25.127201,-1.9009,0.176,9.16085,9.16085
2301.00,9.16416,25.248199,0.000398,25.127176,-1.9008,0.176,9.16192,9.16192
2302.00,9.16435,25.248224,0.000396,25.127137,-1.9007,0.176,9.16415,9.16415
2303.00,9.16424,25.248245,0.000396,25.127126,-1.9006,0.176,9.16639,9.16639
2304.00,9.16411,25.248299,0.000397,25.127126,-1.9005,0.176,9.16735,9.16735
2305.00,9.16403,25.248405,0.000397,25.127151,-1.9005,0.176,9.16684,9.16684
2306.00,9.16337,25.248371,0.000397,25.127170,-1.9005,0.176,9.16649,9.16649
2307.00,9.16281,25.248339,0.000399,25.127206,-1.9005,0.176,9.16533,9.16533
2308.00,9.16221,25.248365,0.000402,25.127206,-1.9004,0.176,9.16431,9.16431
2309.00,9.16262,25.248264,0.000398,25.127097,-1.9004,0.177,9.16509,9.16509
2310.00,9.16387,25.248226,0.000395,25.127057,-1.9001,0.177,9.16665,9.16665
2311.00,9.16612,25.248248,0.000392,25.127019,-1.8998,0.177,9.16581,9.16581
@16,2.0001,4.0, 2310.04 
2312.00,9.16906,25.248330,0.000393,25.127030,-1.8996,0.177,9.16551,9.16551
2313.00,9.16987,25.248394,0.000394,25.127084,-1.8994,0.177,9.16457,9.16457
2314.00,9.16639,25.248555,0.000398,25.127236,-1.8993,0.177,9.16423,9.16423
2315.00,9.16603,25.248563,0.000400,25.127283,-1.8994,0.177,9.16450,9.16450
2316.00,9.16659,25.248605,0.000399,25.127317,-1.8993,0.177,9.16737,9.16737
2317.00,9.16577,25.248569,0.000402,25.127251,-1.8993,0.177,9.17144,9.17144
2318.00,9.16550,25.248668,0.000400,25.127259,-1.8993,0.178,9.17532,9.17532
2319.00,9.16504,25.248647,0.000397,25.127170,-1.8993,0.178,9.17963,9.17963
2320.00,9.16544,25.248691,0.000394,25.127105,-1.8994,0.178,9.18423,9.18423
2321.00,9.16644,25.248769,0.000395,25.127050,-1.8995,0.178,9.18779,9.18779
2322.00,9.16698,25.248877,0.000393,25.127084,-1.8996,0.178,9.18955,9.18955
2323.00,9.16673,25.248819,0.000394,25.127016,-1.8997,0.178,9.19089,9.19089
2324.00,9.16755,25.248884,0.000396,25.127033,-1.8997,0.178,9.19078,9.19078
2325.00,9.17067,25.249029,0.000399,25.127087,-1.8995,0.178,9.19079,9.19079
2326.00,9.17524,25.249113,0.000397,25.127172,-1.8994,0.178,9.19028,9.19028
2327.00,9.17984,25.249135,0.000397,25.127198,-1.8993,0.179,9.18890,9.18890
2328.00,9.18405,25.249231,0.000397,25.127218,-1.8991,0.179,9.18626,9.18626
2329.00,9.18622,25.249222,0.000396,25.127257,-1.8992,0.179,9.18250,9.18250
2330.00,9.18698,25.249186,0.000399,25.127230,-1.8993,0.179,9.17827,9.17827
2331.00,9.18797,25.249159,0.000404,25.127183,-1.8993,0.179,9.17376,9.17376
2332.00,9.18949,25.249142,0.000405,25.127135,-1.8993,0.179,9.16941,9.16941
2333.00,9.19066,25.249127,0.000403,25.127100,-1.8992,0.179,9.16670,9.16670
2334.00,9.19020,25.249105,0.000403,25.127007,-1.8990,0.179,9.16509,9.16509
2335.00,9.19004,25.249229,0.000402,25.127082,-1.8989,0.179,9.16383,9.16383
2336.00,9.18961,25.249241,0.000401,25.127076,-1.8987,0.179,9.16314,9.16314
2337.00,9.18395,25.249314,0.000396,25.127123,-1.8986,0.180,9.16337,9.16337
2338.00,9.17633,25.249408,0.000400,25.127205,-1.8987,0.180,9.16473,9.16473
2339.00,9.17134,25.249576,0.000404,25.127302,-1.8988,0.179,9.16726,9.16726
2340.00,9.16937,25.249530,0.000407,25.127267,-1.8988,0.179,9.16858,9.16858
2341.00,9.16700,25.249633,0.000408,25.127339,-1.8988,0.179,9.16955,9.16955
2342.00,9.16617,25.249627,0.000411,25.127299,-1.8987,0.179,9.17051,9.17051
2343.00,9.16598,25.249650,0.000412,25.127306,-1.8985,0.179,9.16933,9.16933
2344.00,9.16703,25.249641,0.000409,25.127281,-1.8983,0.179,9.16756,9.16756
2345.00,9.16726,25.249677,0.000406,25.127301,-1.8981,0.180,9.16711,9.16711
2346.00,9.16675,25.249706,0.000407,25.127305,-1.8979,0.180,9.16697,9.16697
2347.00,9.16669,25.249696,0.000404,25.127280,-1.8978,0.180,9.16799,9.16799
2348.00,9.16740,25.249699,0.000399,25.127195,-1.8978,0.180,9.16962,9.16962
2349.00,9.16706,25.249772,0.000399,25.127229,-1.8979,0.180,9.17019,9.17019
2350.00,9.16728,25.249771,0.000399,25.127174,-1.8980,0.181,9.16938,9.16938
2351.00,9.16803,25.249825,0.000401,25.127177,-1.8981,0.181,9.16939,9.16939
2352.00,9.16838,25.249953,0.000405,25.127233,-1.8982,0.180,9.16814,9.16814
2353.00,9.16825,25.249962,0.000406,25.127220,-1.8981,0.180,9.16751,9.16751
2354.00,9.16826,25.250045,0.000407,25.127292,-1.8979,0.180,9.16778,9.16778
2355.00,9.16870,25.250147,0.000408,25.127380,-1.8979,0.180,9.16798,9.16798
2356.00,9.16892,25.250189,0.000406,25.127349,-1.8978,0.180,9.16777,9.16777
2357.00,9.16863,25.250208,0.000406,25.127300,-1.8976,0.181,9.16789,9.16789
2358.00,9.16817,25.250267,0.000407,25.127354,-1.8976,0.181,9.16765,9.16765
2359.00,9.16805,25.250207,0.000406,25.127248,-1.8975,0.181,9.16794,9.16794
2360.00,9.16797,25.250224,0.000403,25.127206,-1.8973,0.181,9.16926,9.16926
2361.00,9.16819,25.250213,0.000400,25.127203,-1.8971,0.181,9.17010,9.17010
2362.00,9.16864,25.250223,0.000395,25.127212,-1.8971,0.181,9.17169,9.17169
2363.00,9.16919,25.250318,0.000394,25.127208,-1.8970,0.181,9.17306,9.17306
2364.00,9.16960,25.250398,0.000395,25.127228,-1.8970,0.181,9.17287,9.17287
2365.00,9.16970,25.250406,0.000395,25.127238,-1.8970,0.182,9.17196,9.17196
2366.00,9.16959,25.250403,0.000399,25.127238,-1.8970,0.181,9.17097,9.17097
2367.00,9.16936,25.250385,0.000400,25.127239,-1.8969,0.182,9.16887,9.16887
2368.00,9.16903,25.250336,0.000402,25.127158,-1.8968,0.182,9.16778,9.16778
2369.00,9.16903,25.250352,0.000402,25.127128,-1.8968,0.182,9.16729,9.16729
2370.00,9.16920,25.250473,0.000403,25.127144,-1.8967,0.182,9.16681,9.16681
2371.00,9.16925,25.250529,0.000400,25.127099,-1.8966,0.182,9.16660,9.16660
2372.00,9.16932,25.250633,0.000402,25.127087,-1.8966,0.182,9.16648,9.16648
2373.00,9.16966,25.250671,0.000401,25.127138,-1.8966,0.182,9.16691,9.16691
2374.00,9.16975,25.250678,0.000400,25.127138,-1.8965,0.182,9.16761,9.16761
2375.00,9.16929,25.250623,0.000399,25.127074,-1.8966,0.182,9.16878,9.16878
2376.00,9.16927,25.250711,0.000400,25.127128,-1.8966,0.182,9.16876,9.16876
2377.00,9.16936,25.250673,0.000399,25.127083,-1.8966,0.183,9.16993,9.16993
2378.00,9.16934,25.250683,0.000399,25.127043,-1.8968,0.183,9.16969,9.16969
2379.00,9.16921,25.250676,0.000401,25.127038,-1.8969,0.183,9.16866,9.16866
2380.00,9.16888,25.250664,0.000404,25.127017,-1.8969,0.183,9.16697,9.16697
2381.00,9.16821,25.250630,0.000403,25.127006,-1.8970,0.183,9.16693,9.16693
2382.00,9.16788,25.250729,0.000402,25.127088,-1.8971,0.183,9.16718,9.16718
2383.00,9.16803,25.250777,0.000404,25.127118,-1.8971,0.183,9.16686,9.16686
2384.00,9.16799,25.250934,0.000406,25.127196,-1.8971,0.183,9.16739,9.16739
2385.00,9.16762,25.251055,0.000406,25.127263,-1.8970,0.183,9.16883,9.16883
2386.00,9.16785,25.251047,0.000405,25.127203,-1.8968,0.183,9.16966,9.16966
2387.00,9.16794,25.251128,0.000410,25.127190,-1.8965,0.183,9.16953,9.16953
2388.00,9.16819,25.251230,0.000412,25.127225,-1.8962,0.183,9.16939,9.16939
2389.00,9.16864,25.251197,0.000409,25.127181,-1.8961,0.183,9.16934,9.16934
2390.00,9.16853,25.251232,0.000407,25.127189,-1.8960,0.183,9.16889,9.16889
2391.00,9.16863,25.251437,0.000412,25.127246,-1.8959,0.183,9.16906,9.16906
2392.00,9.16856,25.251431,0.000410,25.127124,-1.8958,0.183,9.16862,9.16862
2393.00,9.16853,25.251460,0.000407,25.127088,-1.8959,0.183,9.16847,9.16847
2394.00,9.16847,25.251591,0.000407,25.127073,-1.8959,0.183,9.16789,9.16789
2395.00,9.16819,25.251665,0.000410,25.127075,-1.8959,0.183,9.16775,9.16775
2396.00,9.16821,25.251585,0.000408,25.127017,-1.8960,0.183,9.16729,9.16729
2397.00,9.16820,25.251716,0.000409,25.127173,-1.8959,0.184,9.16734,9.16734
2398.00,9.16815,25.251858,0.000411,25.127295,-1.8959,0.184,9.16792,9.16792
2399.00,9.16827,25.251823,0.000410,25.127218,-1.8958,0.184,9.16894,9.16894
2400.00,9.16866,25.251812,0.000406,25.127143,-1.8956,0.184,9.17028,9.17028
2401.00,9.16917,25.251881,0.000403,25.127135,-1.8955,0.184,9.17153,9.17153
2402.00,9.16923,25.251854,0.000402,25.127102,-1.8954,0.184,9.17222,9.17222
2403.00,9.16946,25.251835,0.000397,25.127057,-1.8953,0.185,9.17255,9.17255
2404.00,9.16957,25.251940,0.000398,25.127176,-1.8953,0.185,9.17213,9.17213
2405.00,9.16956,25.251952,0.000397,25.127189,-1.8953,0.185,9.17119,9.17119
2406.00,9.16960,25.251977,0.000397,25.127231,-1.8953,0.185,9.17074,9.17074
2407.00,9.16962,25.251980,0.000393,25.127154,-1.8952,0.185,9.16997,9.16997
2408.00,9.16957,25.252016,0.000397,25.127166,-1.8950,0.185,9.16960,9.16960
2409.00,9.16968,25.251988,0.000396,25.127042,-1.8950,0.185,9.17007,9.17007
2410.00,9.16981,25.252138,0.000401,25.127083,-1.8949,0.185,9.17002,9.17002
2411.00,9.16980,25.252173,0.000404,25.127041,-1.8950,0.185,9.16964,9.16964
2412.00,9.16986,25.252252,0.000407,25.127066,-1.8951,0.185,9.17049,9.17049
2413.00,9.17024,25.252246,0.000406,25.126994,-1.8952,0.185,9.17068,9.17068
2414.00,9.17044,25.252293,0.000403,25.127056,-1.8952,0.185,9.17039,9.17039
2415.00,9.17047,25.252333,0.000398,25.127022,-1.8952,0.185,9.17080,9.17080
2416.00,9.17058,25.252395,0.000396,25.127053,-1.8951,0.186,9.17059,9.17059
2417.00,9.17061,25.252453,0.000395,25.127047,-1.8949,0.186,9.16959,9.16959
2418.00,9.17037,25.252522,0.000397,25.127051,-1.8950,0.186,9.16791,9.16791
2419.00,9.17002,25.252579,0.000400,25.127020,-1.8951,0.186,9.16713,9.16713
2420.00,9.16980,25.252591,0.000402,25.127107,-1.8953,0.186,9.16644,9.16644
2421.00,9.16933,25.252601,0.000404,25.127096,-1.8954,0.185,9.16526,9.16526
2422.00,9.16890,25.252562,0.000400,25.127060,-1.8956,0.186,9.16473,9.16473
2423.00,9.16849,25.252467,0.000399,25.127022,-1.8956,0.186,9.16434,9.16434
2424.00,9.16836,25.252445,0.000400,25.127085,-1.8956,0.186,9.16365,9.16365
2425.00,9.16812,25.252425,0.000399,25.127033,-1.8955,0.186,9.16163,9.16163
2426.00,9.16788,25.252422,0.000397,25.126989,-1.8955,0.186,9.16053,9.16053
2427.00,9.16740,25.252543,0.000402,25.127067,-1.8952,0.186,9.15879,9.15879
2428.00,9.16643,25.252644,0.000400,25.127061,-1.8948,0.186,9.15794,9.15794
2429.00,9.16529,25.252753,0.000395,25.127024,-1.8945,0.186,9.15742,9.15742
2430.00,9.16432,25.252762,0.000394,25.126997,-1.8943,0.186,9.15802,9.15802
2431.00,9.16348,25.252864,0.000396,25.127107,-1.8942,0.186,9.15862,9.15862
2432.00,9.16297,25.252772,0.000393,25.127073,-1.8943,0.187,9.16028,9.16028
2433.00,9.16224,25.252747,0.000395,25.127084,-1.8945,0.187,9.16128,9.16128
2434.00,9.16192,25.252710,0.000399,25.127097,-1.8946,0.187,9.16171,9.16171
2435.00,9.16181,25.252819,0.000400,25.127091,-1.8946,0.187,9.16282,9.16282
2436.00,9.16159,25.252808,0.000397,25.126958,-1.8945,0.187,9.16445,9.16445
2437.00,9.16185,25.252917,0.000395,25.126933,-1.8943,0.187,9.16504,9.16504
2438.00,9.16208,25.253004,0.000394,25.126963,-1.8941,0.187,9.16587,9.16587
2439.00,9.16209,25.253082,0.000391,25.126991,-1.8939,0.188,9.16698,9.16698
2440.00,9.16186,25.253094,0.000393,25.127009,-1.8938,0.188,9.16770,9.16770
2441.00,9.16246,25.253159,0.000396,25.127092,-1.8939,0.188,9.16799,9.16799
2442.00,9.16281,25.253183,0.000396,25.127103,-1.8938,0.188,9.16805,9.16805
2443.00,9.16300,25.253297,0.000397,25.127119,-1.8936,0.188,9.16923,9.16923
2444.00,9.16372,25.253332,0.000398,25.127059,-1.8937,0.188,9.17046,9.17046
2445.00,9.16468,25.253322,0.000395,25.126995,-1.8936,0.188,9.17093,9.17093
2446.00,9.16545,25.253382,0.000395,25.126994,-1.8936,0.188,9.17080,9.17080
2447.00,9.16632,25.253395,0.000398,25.127031,-1.8936,0.188,9.17111,9.17111
2448.00,9.16673,25.253339,0.000399,25.127022,-1.8937,0.188,9.17034,9.17034
2449.00,9.16709,25.253405,0.000400,25.127100,-1.8937,0.188,9.16916,9.16916
2450.00,9.16744,25.253504,0.000402,25.127157,-1.8937,0.188,9.16839,9.16839
2451.00,9.16760,25.253483,0.000399,25.127108,-1.8937,0.188,9.16752,9.16752
2452.00,9.16770,25.253542,0.000399,25.127057,-1.8936,0.188,9.16669,9.16669
2453.00,9.16812,25.253609,0.000401,25.127032,-1.8934,0.188,9.16639,9.16639
2454.00,9.16858,25.253540,0.000401,25.126945,-1.8932,0.188,9.16452,9.16452
2455.00,9.16871,25.253500,0.000404,25.126953,-1.8929,0.188,9.16195,9.16195
2456.00,9.16901,25.253527,0.000407,25.127024,-1.8926,0.188,9.16123,9.16123
2457.00,9.16891,25.253481,0.000406,25.127016,-1.8928,0.188,9.16093,9.16093
2458.00,9.16861,25.253507,0.000405,25.127075,-1.8928,0.188,9.16147,9.16147
2459.00,9.16760,25.253528,0.000403,25.127076,-1.8929,0.189,9.16341,9.16341
2460.00,9.16675,25.253617,0.000399,25.127100,-1.8930,0.189,9.16537,9.16537
2461.00,9.16615,25.253685,0.000397,25.127092,-1.8929,0.189,9.16633,9.16633
@17,2.0001,4.0, 2460.207 
2462.00,9.16534,25.253717,0.000392,25.127066,-1.8926,0.190,9.16742,9.16742
2463.00,9.16366,25.253720,0.000390,25.127018,-1.8923,0.190,9.16834,9.16834
2464.00,9.16075,25.253802,0.000388,25.127040,-1.8921,0.190,9.16989,9.16989
2465.00,9.16200,25.253816,0.000385,25.126987,-1.8920,0.190,9.17271,9.17271
2466.00,9.16297,25.253814,0.000385,25.126946,-1.8920,0.190,9.17577,9.17577
2467.00,9.16316,25.253948,0.000388,25.127010,-1.8921,0.190,9.17868,9.17868
2468.00,9.16440,25.254040,0.000389,25.127034,-1.8922,0.190,9.18164,9.18164
2469.00,9.16628,25.254155,0.000393,25.127062,-1.8921,0.190,9.18413,9.18413
2470.00,9.16841,25.254155,0.000398,25.126994,-1.8921,0.190,9.18609,9.18609
2471.00,9.17017,25.254230,0.000399,25.127033,-1.8920,0.190,9.18769,9.18769
2472.00,9.17218,25.254219,0.000399,25.127016,-1.8918,0.190,9.18922,9.18922
2473.00,9.17367,25.254195,0.000398,25.126966,-1.8917,0.190,9.18953,9.18953
2474.00,9.17601,25.254066,0.000393,25.126917,-1.8916,0.191,9.19017,9.19017
2475.00,9.17806,25.254147,0.000393,25.126985,-1.8914,0.191,9.19054,9.19054
2476.00,9.18027,25.254175,0.000392,25.126937,-1.8913,0.191,9.19021,9.19021
2477.00,9.18186,25.254228,0.000398,25.126981,-1.8911,0.191,9.18875,9.18875
2478.00,9.18303,25.254267,0.000402,25.127009,-1.8909,0.191,9.18778,9.18778
2479.00,9.18405,25.254374,0.000405,25.126989,-1.8909,0.191,9.18642,9.18642
2480.00,9.18515,25.254409,0.000405,25.127061,-1.8910,0.191,9.18426,9.18426
2481.00,9.18609,25.254385,0.000403,25.127050,-1.8909,0.191,9.18142,9.18142
2482.00,9.18682,25.254451,0.000400,25.127037,-1.8910,0.191,9.17909,9.17909
2483.00,9.18659,25.254516,0.000401,25.127042,-1.8911,0.191,9.17705,9.17705
2484.00,9.18713,25.254561,0.000401,25.127118,-1.8911,0.191,9.17432,9.17432
2485.00,9.18716,25.254539,0.000402,25.127052,-1.8911,0.191,9.17205,9.17205
2486.00,9.18650,25.254557,0.000404,25.127056,-1.8911,0.191,9.17012,9.17012
2487.00,9.18484,25.254553,0.000405,25.127068,-1.8910,0.191,9.16824,9.16824
2488.00,9.18345,25.254634,0.000405,25.127129,-1.8908,0.191,9.16600,9.16600
2489.00,9.18117,25.254738,0.000407,25.127150,-1.8907,0.191,9.16456,9.16456
2490.00,9.17928,25.254842,0.000405,25.127153,-1.8906,0.191,9.16396,9.16396
2491.00,9.17729,25.254983,0.000406,25.127194,-1.8906,0.191,9.16472,9.16472
2492.00,9.17505,25.255051,0.000407,25.127160,-1.8906,0.191,9.16647,9.16647
2493.00,9.17269,25.255002,0.000406,25.127074,-1.8906,0.191,9.16797,9.16797
2494.00,9.17106,25.254967,0.000403,25.127057,-1.8905,0.192,9.16990,9.16990
2495.00,9.16917,25.254929,0.000403,25.127074,-1.8905,0.192,9.17116,9.17116
2496.00,9.16909,25.254909,0.000404,25.127072,-1.8904,0.192,9.17192,9.17192
2497.00,9.16944,25.254923,0.000401,25.127104,-1.8904,0.192,9.17187,9.17187
2498.00,9.16977,25.254998,0.000400,25.127149,-1.8903,0.192,9.17368,9.17368
2499.00,9.16929,25.255003,0.000400,25.127084,-1.8903,0.192,9.17512,9.17512
2500.00,9.16870,25.255131,0.000400,25.127090,-1.8901,0.192,9.17672,9.17672
2501.00,9.16884,25.255204,0.000397,25.127080,-1.8900,0.192,9.17776,9.17776
2502.00,9.17022,25.255273,0.000397,25.127110,-1.8899,0.192,9.17859,9.17859
2503.00,9.17102,25.255309,0.000397,25.127062,-1.8897,0.192,9.17928,9.17928
2504.00,9.17154,25.255395,0.000397,25.127144,-1.8896,0.193,9.17885,9.17885
2505.00,9.17237,25.255390,0.000396,25.127160,-1.8896,0.193,9.17862,9.17862
2506.00,9.17369,25.255393,0.000398,25.127176,-1.8897,0.193,9.17858,9.17858
2507.00,9.17499,25.255401,0.000396,25.127162,-1.8898,0.193,9.17817,9.17817
2508.00,9.17584,25.255385,0.000391,25.127123,-1.8899,0.193,9.17686,9.17686
2509.00,9.17634,25.255394,0.000394,25.127092,-1.8898,0.193,9.17615,9.17615
2510.00,9.17632,25.255499,0.000396,25.127134,-1.8899,0.193,9.17476,9.17476
2511.00,9.17623,25.255518,0.000396,25.127126,-1.8900,0.193,9.17457,9.17457
2512.00,9.17599,25.255616,0.000400,25.127154,-1.8899,0.193,9.17556,9.17556
2513.00,9.17637,25.255771,0.000403,25.127242,-1.8899,0.193,9.17538,9.17538
2514.00,9.17683,25.255889,0.000404,25.127282,-1.8899,0.193,9.17534,9.17534
2515.00,9.17688,25.255904,0.000403,25.127265,-1.8898,0.193,9.17612,9.17612
2516.00,9.17679,25.255905,0.000406,25.127233,-1.8896,0.193,9.17662,9.17662
2517.00,9.17700,25.255862,0.000406,25.127161,-1.8895,0.193,9.17574,9.17574
2518.00,9.17682,25.255877,0.000408,25.127148,-1.8894,0.193,9.17493,9.17493
2519.00,9.17639,25.255875,0.000409,25.127171,-1.8893,0.194,9.17442,9.17442
2520.00,9.17608,25.255847,0.000406,25.127171,-1.8891,0.194,9.17466,9.17466
2521.00,9.17591,25.255944,0.000408,25.127193,-1.8890,0.194,9.17451,9.17451
2522.00,9.17574,25.256015,0.000409,25.127180,-1.8889,0.194,9.17539,9.17539
2523.00,9.17583,25.256029,0.000404,25.127212,-1.8888,0.194,9.17627,9.17627
2524.00,9.17556,25.256072,0.000399,25.127142,-1.8889,0.194,9.17646,9.17646
2525.00,9.17553,25.256164,0.000399,25.127128,-1.8889,0.194,9.17540,9.17540
2526.00,9.17551,25.256178,0.000396,25.127139,-1.8888,0.194,9.17302,9.17302
2527.00,9.17541,25.256186,0.000395,25.127220,-1.8887,0.195,9.17178,9.17178
2528.00,9.17549,25.256153,0.000398,25.127174,-1.8885,0.195,9.17108,9.17108
2529.00,9.17490,25.256163,0.000403,25.127227,-1.8883,0.194,9.17038,9.17038
2530.00,9.17433,25.256076,0.000402,25.127131,-1.8882,0.194,9.17053,9.17053
2531.00,9.17393,25.256117,0.000402,25.127133,-1.8880,0.194,9.17213,9.17213
2532.00,9.17374,25.256022,0.000400,25.127002,-1.8879,0.194,9.17240,9.17240
2533.00,9.17329,25.256124,0.000401,25.127075,-1.8880,0.195,9.17164,9.17164
2534.00,9.17324,25.256223,0.000399,25.127089,-1.8880,0.195,9.17100,9.17100
2535.00,9.17329,25.256382,0.000402,25.127232,-1.8879,0.195,9.17008,9.17008
2536.00,9.17310,25.256431,0.000402,25.127257,-1.8879,0.195,9.16898,9.16898
2537.00,9.17240,25.256572,0.000402,25.127346,-1.8879,0.195,9.16803,9.16803
2538.00,9.17198,25.256556,0.000397,25.127301,-1.8878,0.195,9.16868,9.16868
2539.00,9.17187,25.256585,0.000399,25.127332,-1.8878,0.195,9.16957,9.16957
2540.00,9.17150,25.256548,0.000400,25.127279,-1.8878,0.195,9.16995,9.16995
2541.00,9.17075,25.256582,0.000399,25.127277,-1.8877,0.195,9.16974,9.16974
2542.00,9.17027,25.256600,0.000401,25.127225,-1.8876,0.195,9.16983,9.16983
2543.00,9.17038,25.256625,0.000401,25.127185,-1.8876,0.195,9.16993,9.16993
2544.00,9.17017,25.256511,0.000396,25.127041,-1.8876,0.196,9.17010,9.17010
2545.00,9.17030,25.256530,0.000391,25.126985,-1.8878,0.196,9.17003,9.17003
2546.00,9.17020,25.256590,0.000392,25.126992,-1.8879,0.196,9.16968,9.16968
2547.00,9.17010,25.256658,0.000393,25.127039,-1.8880,0.196,9.16981,9.16981
2548.00,9.16995,25.256746,0.000396,25.127114,-1.8880,0.196,9.16958,9.16958
2549.00,9.17004,25.256854,0.000396,25.127230,-1.8879,0.196,9.17048,9.17048
2550.00,9.17013,25.256910,0.000399,25.127299,-1.8876,0.196,9.17255,9.17255
2551.00,9.16992,25.256958,0.000401,25.127322,-1.8874,0.196,9.17595,9.17595
2552.00,9.17010,25.256988,0.000398,25.127313,-1.8872,0.196,9.17844,9.17844
2553.00,9.17044,25.256962,0.000397,25.127237,-1.8871,0.196,9.18136,9.18136
2554.00,9.17124,25.256955,0.000401,25.127143,-1.8871,0.196,9.18280,9.18280
2555.00,9.17257,25.256972,0.000400,25.127103,-1.8870,0.196,9.18251,9.18251
2556.00,9.17292,25.256951,0.000399,25.127071,-1.8870,0.196,9.18034,9.18034
2557.00,9.17370,25.256948,0.000399,25.127060,-1.8868,0.196,9.17692,9.17692
2558.00,9.17483,25.256982,0.000401,25.127053,-1.8867,0.197,9.17210,9.17210
2559.00,9.17584,25.256992,0.000399,25.127010,-1.8866,0.197,9.16749,9.16749
2560.00,9.17779,25.257098,0.000400,25.127083,-1.8866,0.197,9.16451,9.16451
2561.00,9.17928,25.257094,0.000401,25.127104,-1.8866,0.197,9.16253,9.16253
2562.00,9.18168,25.257150,0.000401,25.127153,-1.8867,0.197,9.16146,9.16146
2563.00,9.18296,25.257197,0.000402,25.127209,-1.8868,0.197,9.16123,9.16123
2564.00,9.18252,25.257319,0.000404,25.127354,-1.8868,0.197,9.16163,9.16163
2565.00,9.17815,25.257312,0.000408,25.127353,-1.8867,0.197,9.16170,9.16170
2566.00,9.17162,25.257312,0.000406,25.127250,-1.8866,0.197,9.16310,9.16310
2567.00,9.16627,25.257406,0.000405,25.127271,-1.8863,0.197,9.16426,9.16426
2568.00,9.16230,25.257461,0.000406,25.127242,-1.8862,0.197,9.16529,9.16529
2569.00,9.16219,25.257484,0.000405,25.127179,-1.8861,0.197,9.16598,9.16598
2570.00,9.16174,25.257567,0.000403,25.127160,-1.8860,0.197,9.16765,9.16765
2571.00,9.16201,25.257735,0.000406,25.127277,-1.8859,0.198,9.16845,9.16845
2572.00,9.16293,25.257709,0.000405,25.127208,-1.8858,0.198,9.16960,9.16960
2573.00,9.16344,25.257649,0.000401,25.127171,-1.8857,0.198,9.17103,9.17103
2574.00,9.16434,25.257666,0.000405,25.127214,-1.8856,0.198,9.17150,9.17150
2575.00,9.16505,25.257673,0.000405,25.127191,-1.8855,0.198,9.17085,9.17085
2576.00,9.16575,25.257665,0.000405,25.127161,-1.8856,0.198,9.16942,9.16942
2577.00,9.16603,25.257764,0.000408,25.127226,-1.8856,0.198,9.16799,9.16799
2578.00,9.16657,25.257834,0.000409,25.127281,-1.8856,0.198,9.16616,9.16616
2579.00,9.16721,25.257795,0.000403,25.127217,-1.8857,0.198,9.16547,9.16547
2580.00,9.16728,25.257793,0.000400,25.127173,-1.8858,0.198,9.16572,9.16572
2581.00,9.16700,25.257836,0.000401,25.127133,-1.8858,0.198,9.16615,9.16615
2582.00,9.16726,25.257747,0.000396,25.127023,-1.8857,0.199,9.16635,9.16635
2583.00,9.16749,25.257809,0.000398,25.126996,-1.8857,0.199,9.16698,9.16698
2584.00,9.16791,25.257947,0.000401,25.127012,-1.8855,0.199,9.16734,9.16734
2585.00,9.16779,25.258014,0.000401,25.127005,-1.8854,0.199,9.16698,9.16698
2586.00,9.16775,25.258051,0.000400,25.127018,-1.8853,0.199,9.16765,9.16765
2587.00,9.16798,25.258125,0.000404,25.127039,-1.8852,0.199,9.16830,9.16830
2588.00,9.16828,25.258228,0.000406,25.127139,-1.8851,0.199,9.16888,9.16888
2589.00,9.16823,25.258272,0.000410,25.127190,-1.8852,0.199,9.17041,9.17041
2590.00,9.16781,25.258324,0.000412,25.127242,-1.8851,0.199,9.17095,9.17095
2591.00,9.16802,25.258278,0.000409,25.127205,-1.8851,0.199,9.17105,9.17105
2592.00,9.16838,25.258393,0.000407,25.127299,-1.8851,0.199,9.17140,9.17140
2593.00,9.16838,25.258375,0.000405,25.127253,-1.8851,0.199,9.17139,9.17139
2594.00,9.16834,25.258365,0.000397,25.127200,-1.8852,0.199,9.16978,9.16978
2595.00,9.16820,25.258284,0.000393,25.127126,-1.8853,0.200,9.16909,9.16909
2596.00,9.16834,25.258338,0.000395,25.127168,-1.8852,0.200,9.16930,9.16930
2597.00,9.16886,25.258363,0.000399,25.127194,-1.8851,0.200,9.17071,9.17071
2598.00,9.16937,25.258419,0.000401,25.127200,-1.8852,0.200,9.17340,9.17340
2599.00,9.16938,25.258451,0.000404,25.127252,-1.8851,0.200,9.17679,9.17679
2600.00,9.16986,25.258550,0.000409,25.127325,-1.8850,0.200,9.18002,9.18002
2601.00,9.17025,25.258593,0.000410,25.127349,-1.8850,0.200,9.18212,9.18212
2602.00,9.17038,25.258558,0.000407,25.127277,-1.8849,0.200,9.18223,9.18223
2603.00,9.17005,25.258542,0.000404,25.127251,-1.8847,0.200,9.18264,9.18264
2604.00,9.16948,25.258584,0.000405,25.127225,-1.8846,0.200,9.18208,9.18208
2605.00,9.16924,25.258654,0.000402,25.127257,-1.8846,0.200,9.18018,9.18018
2606.00,9.17278,25.258659,0.000400,25.127193,-1.8845,0.200,9.17895,9.17895
2607.00,9.17793,25.258733,0.000399,25.127239,-1.8844,0.200,9.17937,9.17937
2608.00,9.18105,25.258761,0.000399,25.127245,-1.8842,0.200,9.18045,9.18045
2609.00,9.18166,25.258792,0.000399,25.127228,-1.8841,0.200,9.18260,9.18260
2610.00,9.18202,25.258787,0.000400,25.127211,-1.8840,0.200,9.18542,9.18542
2611.00,9.18176,25.258875,0.000398,25.127237,-1.8839,0.201,9.18636,9.18636
@18,2.0001,4.0, 2610.03000000001 
2612.00,9.17995,25.258926,0.000397,25.127175,-1.8840,0.201,9.18585,9.18585
2613.00,9.18305,25.258993,0.000394,25.127214,-1.8842,0.201,9.18377,9.18377
2614.00,9.17974,25.258982,0.000392,25.127209,-1.8842,0.201,9.18282,9.18282
2615.00,9.17797,25.258956,0.000391,25.127171,-1.8840,0.201,9.18313,9.18313
2616.00,9.17735,25.258906,0.000391,25.127164,-1.8838,0.202,9.18557,9.18557
2617.00,9.18029,25.258813,0.000387,25.127131,-1.8836,0.202,9.18881,9.18881
2618.00,9.18810,25.258790,0.000389,25.127068,-1.8833,0.202,9.19192,9.19192
2619.00,9.18804,25.258884,0.000391,25.127117,-1.8832,0.202,9.19459,9.19459
2620.00,9.18666,25.258909,0.000392,25.127058,-1.8832,0.202,9.19684,9.19684
2621.00,9.18321,25.259020,0.000395,25.127126,-1.8832,0.202,9.19904,9.19904
2622.00,9.18392,25.259199,0.000400,25.127206,-1.8832,0.202,9.20140,9.20140
2623.00,9.18492,25.259310,0.000400,25.127209,-1.8832,0.202,9.20326,9.20326
2624.00,9.18568,25.259314,0.000402,25.127109,-1.8832,0.202,9.20425,9.20425
2625.00,9.18870,25.259449,0.000402,25.127178,-1.8832,0.202,9.20382,9.20382
2626.00,9.19122,25.259435,0.000400,25.127116,-1.8833,0.202,9.20179,9.20179
2627.00,9.19385,25.259405,0.000400,25.127109,-1.8833,0.202,9.20050,9.20050
2628.00,9.19587,25.259346,0.000397,25.127073,-1.8834,0.202,9.19905,9.19905
2629.00,9.19778,25.259384,0.000393,25.127195,-1.8833,0.202,9.19718,9.19718
2630.00,9.19831,25.259422,0.000390,25.127244,-1.8832,0.203,9.19681,9.19681
2631.00,9.19906,25.259511,0.000390,25.127297,-1.8829,0.203,9.19669,9.19669
2632.00,9.19991,25.259565,0.000389,25.127245,-1.8826,0.203,9.19563,9.19563
2633.00,9.20025,25.259630,0.000393,25.127235,-1.8824,0.203,9.19532,9.19532
2634.00,9.20093,25.259623,0.000393,25.127147,-1.8824,0.203,9.19504,9.19504
2635.00,9.20040,25.259614,0.000391,25.127066,-1.8824,0.203,9.19379,9.19379
2636.00,9.19951,25.259649,0.000392,25.127057,-1.8825,0.203,9.19189,9.19189
2637.00,9.19887,25.259634,0.000393,25.127097,-1.8826,0.203,9.19076,9.19076
2638.00,9.19788,25.259578,0.000392,25.127028,-1.8827,0.203,9.18928,9.18928
2639.00,9.19678,25.259634,0.000394,25.127047,-1.8826,0.203,9.18802,9.18802
2640.00,9.19573,25.259580,0.000395,25.127025,-1.8825,0.203,9.18703,9.18703
2641.00,9.19444,25.259570,0.000393,25.126996,-1.8823,0.203,9.18685,9.18685
2642.00,9.19363,25.259698,0.000390,25.126966,-1.8821,0.204,9.18694,9.18694
2643.00,9.19281,25.259862,0.000389,25.127070,-1.8819,0.204,9.18628,9.18628
2644.00,9.19193,25.259844,0.000389,25.127029,-1.8817,0.204,9.18656,9.18656
2645.00,9.19091,25.259879,0.000387,25.127034,-1.8817,0.204,9.18749,9.18749
2646.00,9.18992,25.259866,0.000390,25.127025,-1.8817,0.204,9.18788,9.18788
2647.00,9.18941,25.259822,0.000397,25.127030,-1.8817,0.204,9.18786,9.18786
2648.00,9.18932,25.259802,0.000398,25.126998,-1.8818,0.204,9.18944,9.18944
2649.00,9.18913,25.259942,0.000397,25.127059,-1.8818,0.204,9.18988,9.18988
2650.00,9.18912,25.260118,0.000402,25.127136,-1.8817,0.204,9.18975,9.18975
2651.00,9.18923,25.260246,0.000404,25.127127,-1.8815,0.204,9.18957,9.18957
2652.00,9.18882,25.260327,0.000403,25.127147,-1.8814,0.204,9.18846,9.18846
2653.00,9.18804,25.260390,0.000405,25.127158,-1.8814,0.204,9.18545,9.18545
2654.00,9.18729,25.260369,0.000403,25.127122,-1.8812,0.204,9.18310,9.18310
2655.00,9.18670,25.260320,0.000401,25.127102,-1.8812,0.204,9.18086,9.18086
2656.00,9.18657,25.260299,0.000399,25.127090,-1.8811,0.205,9.17979,9.17979
2657.00,9.18637,25.260258,0.000396,25.127058,-1.8812,0.205,9.17913,9.17913
2658.00,9.18646,25.260284,0.000398,25.127088,-1.8813,0.205,9.17907,9.17907
2659.00,9.18618,25.260272,0.000397,25.127062,-1.8813,0.205,9.17888,9.17888
2660.00,9.18582,25.260338,0.000398,25.127075,-1.8812,0.205,9.18015,9.18015
2661.00,9.18529,25.260419,0.000400,25.127096,-1.8811,0.205,9.18109,9.18109
2662.00,9.18431,25.260457,0.000401,25.127071,-1.8810,0.205,9.18107,9.18107
2663.00,9.18334,25.260572,0.000402,25.127121,-1.8809,0.205,9.18221,9.18221
2664.00,9.18317,25.260688,0.000404,25.127173,-1.8809,0.205,9.18335,9.18335
2665.00,9.18304,25.260737,0.000403,25.127185,-1.8809,0.205,9.18168,9.18168
2666.00,9.18299,25.260741,0.000401,25.127176,-1.8811,0.205,9.18015,9.18015
2667.00,9.18227,25.260851,0.000404,25.127231,-1.8812,0.205,9.17988,9.17988
2668.00,9.18116,25.260785,0.000401,25.127146,-1.8811,0.205,9.17906,9.17906
2669.00,9.18037,25.260780,0.000402,25.127118,-1.8811,0.205,9.17861,9.17861
2670.00,9.18018,25.260733,0.000403,25.127043,-1.8812,0.205,9.17925,9.17925
2671.00,9.18022,25.260722,0.000402,25.127054,-1.8812,0.205,9.17942,9.17942
2672.00,9.18008,25.260664,0.000400,25.127054,-1.8810,0.206,9.18013,9.18013
2673.00,9.18022,25.260712,0.000400,25.127102,-1.8810,0.206,9.18033,9.18033
2674.00,9.18034,25.260651,0.000397,25.127020,-1.8808,0.206,9.18067,9.18067
2675.00,9.18037,25.260708,0.000400,25.127065,-1.8807,0.206,9.18220,9.18220
2676.00,9.18051,25.260771,0.000401,25.127058,-1.8804,0.206,9.18330,9.18330
2677.00,9.18108,25.260807,0.000398,25.127016,-1.8805,0.206,9.18416,9.18416
2678.00,9.18147,25.260837,0.000400,25.126995,-1.8806,0.206,9.18529,9.18529
2679.00,9.18189,25.260930,0.000402,25.127078,-1.8807,0.206,9.18537,9.18537
2680.00,9.18195,25.261001,0.000401,25.127088,-1.8807,0.206,9.18436,9.18436
2681.00,9.18180,25.261075,0.000400,25.127082,-1.8807,0.207,9.18418,9.18418
2682.00,9.18177,25.261127,0.000399,25.127061,-1.8805,0.207,9.18344,9.18344
2683.00,9.18169,25.261115,0.000400,25.127002,-1.8802,0.207,9.18212,9.18212
2684.00,9.18182,25.261162,0.000400,25.126975,-1.8801,0.207,9.18191,9.18191
2685.00,9.18208,25.261175,0.000399,25.126906,-1.8802,0.207,9.18125,9.18125
2686.00,9.18235,25.261157,0.000399,25.126885,-1.8803,0.207,9.18050,9.18050
2687.00,9.18199,25.261235,0.000403,25.126948,-1.8803,0.207,9.17960,9.17960
2688.00,9.18189,25.261354,0.000399,25.126991,-1.8803,0.207,9.17908,9.17908
2689.00,9.18192,25.261412,0.000397,25.126974,-1.8803,0.207,9.17961,9.17961
2690.00,9.18202,25.261407,0.000395,25.126964,-1.8801,0.207,9.18164,9.18164
2691.00,9.18267,25.261505,0.000398,25.127048,-1.8799,0.207,9.18412,9.18412
2692.00,9.18289,25.261542,0.000397,25.127052,-1.8797,0.208,9.18622,9.18622
2693.00,9.18272,25.261549,0.000401,25.127016,-1.8796,0.207,9.18861,9.18861
2694.00,9.18240,25.261608,0.000406,25.127043,-1.8795,0.207,9.18840,9.18840
2695.00,9.18189,25.261695,0.000407,25.127053,-1.8794,0.207,9.18643,9.18643
2696.00,9.18173,25.261702,0.000405,25.126980,-1.8794,0.207,9.18386,9.18386
2697.00,9.18180,25.261734,0.000403,25.126911,-1.8793,0.207,9.18243,9.18243
2698.00,9.18206,25.261740,0.000401,25.126871,-1.8792,0.208,9.18034,9.18034
2699.00,9.18414,25.261795,0.000400,25.126877,-1.8790,0.208,9.17925,9.17925
2700.00,9.18607,25.261836,0.000403,25.126912,-1.8789,0.208,9.17860,9.17860
2701.00,9.18607,25.261842,0.000402,25.126896,-1.8790,0.208,9.17882,9.17882
2702.00,9.18458,25.261912,0.000404,25.127012,-1.8790,0.208,9.17827,9.17827
2703.00,9.18476,25.261982,0.000405,25.127099,-1.8789,0.208,9.17824,9.17824
2704.00,9.18447,25.262011,0.000405,25.127169,-1.8789,0.208,9.17804,9.17804
2705.00,9.18309,25.262019,0.000403,25.127206,-1.8789,0.208,9.17820,9.17820
2706.00,9.18209,25.262108,0.000408,25.127314,-1.8788,0.208,9.17867,9.17867
2707.00,9.18151,25.262039,0.000408,25.127235,-1.8789,0.208,9.17981,9.17981
2708.00,9.18104,25.262027,0.000407,25.127227,-1.8789,0.208,9.18031,9.18031
2709.00,9.18108,25.261938,0.000403,25.127119,-1.8790,0.209,9.18120,9.18120
2710.00,9.18120,25.262001,0.000404,25.127132,-1.8792,0.209,9.18259,9.18259
2711.00,9.18131,25.261913,0.000399,25.127080,-1.8792,0.209,9.18332,9.18332
2712.00,9.18099,25.261903,0.000397,25.127055,-1.8791,0.209,9.18363,9.18363
2713.00,9.18032,25.261937,0.000401,25.127059,-1.8790,0.209,9.18536,9.18536
2714.00,9.18049,25.262043,0.000406,25.127137,-1.8787,0.209,9.18558,9.18558
2715.00,9.18108,25.262083,0.000408,25.127165,-1.8784,0.209,9.18530,9.18530
2716.00,9.18128,25.262200,0.000411,25.127170,-1.8780,0.209,9.18577,9.18577
2717.00,9.18157,25.262287,0.000412,25.127210,-1.8778,0.209,9.18568,9.18568
2718.00,9.18196,25.262330,0.000410,25.127281,-1.8777,0.209,9.18429,9.18429
2719.00,9.18212,25.262335,0.000405,25.127246,-1.8777,0.209,9.18429,9.18429
2720.00,9.18240,25.262315,0.000405,25.127205,-1.8777,0.209,9.18399,9.18399
2721.00,9.18268,25.262363,0.000404,25.127253,-1.8777,0.209,9.18354,9.18354
2722.00,9.18316,25.262411,0.000404,25.127260,-1.8779,0.209,9.18390,9.18390
2723.00,9.18357,25.262469,0.000408,25.127214,-1.8779,0.209,9.18455,9.18455
2724.00,9.18407,25.262580,0.000410,25.127264,-1.8779,0.209,9.18497,9.18497
2725.00,9.18440,25.262631,0.000407,25.127200,-1.8779,0.209,9.18513,9.18513
2726.00,9.18439,25.262602,0.000402,25.127110,-1.8777,0.210,9.18524,9.18524
2727.00,9.18447,25.262680,0.000403,25.127130,-1.8775,0.210,9.18479,9.18479
2728.00,9.18477,25.262745,0.000396,25.127172,-1.8773,0.210,9.18428,9.18428
2729.00,9.18482,25.262740,0.000392,25.127133,-1.8771,0.210,9.18352,9.18352
2730.00,9.18462,25.262752,0.000392,25.127170,-1.8770,0.210,9.18387,9.18387
2731.00,9.18451,25.262810,0.000397,25.127229,-1.8769,0.210,9.18431,9.18431
2732.00,9.18419,25.262745,0.000396,25.127168,-1.8768,0.210,9.18554,9.18554
2733.00,9.18445,25.262730,0.000398,25.127109,-1.8769,0.210,9.18725,9.18725
2734.00,9.18515,25.262749,0.000401,25.127118,-1.8769,0.210,9.18904,9.18904
2735.00,9.18566,25.262847,0.000401,25.127137,-1.8770,0.210,9.19043,9.19043
2736.00,9.18576,25.262852,0.000401,25.127080,-1.8771,0.210,9.19086,9.19086
2737.00,9.18596,25.262951,0.000399,25.127157,-1.8774,0.210,9.18990,9.18990
2738.00,9.18640,25.263023,0.000401,25.127254,-1.8774,0.211,9.18869,9.18869
2739.00,9.18649,25.263053,0.000406,25.127283,-1.8773,0.210,9.18776,9.18776
2740.00,9.18671,25.262977,0.000407,25.127285,-1.8771,0.210,9.18651,9.18651
2741.00,9.18736,25.263035,0.000405,25.127331,-1.8770,0.210,9.18500,9.18500
2742.00,9.18747,25.263045,0.000406,25.127286,-1.8768,0.211,9.18424,9.18424
2743.00,9.18721,25.263010,0.000403,25.127167,-1.8766,0.211,9.18389,9.18389
2744.00,9.18673,25.263063,0.000399,25.127116,-1.8765,0.211,9.18322,9.18322
2745.00,9.18632,25.263166,0.000397,25.127083,-1.8765,0.211,9.18315,9.18315
2746.00,9.18607,25.263269,0.000398,25.127148,-1.8765,0.211,9.18333,9.18333
2747.00,9.18606,25.263329,0.000397,25.127185,-1.8764,0.212,9.18431,9.18431
2748.00,9.18616,25.263378,0.000398,25.127198,-1.8763,0.212,9.18542,9.18542
2749.00,9.18646,25.263387,0.000399,25.127249,-1.8762,0.212,9.18692,9.18692
2750.00,9.18696,25.263381,0.000399,25.127268,-1.8761,0.212,9.18871,9.18871
2751.00,9.18739,25.263301,0.000398,25.127137,-1.8760,0.212,9.19073,9.19073
2752.00,9.18754,25.263343,0.000401,25.127084,-1.8760,0.212,9.19178,9.19178
2753.00,9.18738,25.263379,0.000399,25.127085,-1.8760,0.212,9.19266,9.19266
2754.00,9.18699,25.263385,0.000400,25.127048,-1.8760,0.212,9.19175,9.19175
2755.00,9.18682,25.263445,0.000402,25.127029,-1.8760,0.212,9.18896,9.18896
2756.00,9.18698,25.263565,0.000402,25.127060,-1.8758,0.212,9.18731,9.18731
2757.00,9.18757,25.263615,0.000401,25.127141,-1.8756,0.212,9.18664,9.18664
2758.00,9.18852,25.263667,0.000402,25.127170,-1.8755,0.212,9.18677,9.18677
2759.00,9.18997,25.263773,0.000401,25.127190,-1.8755,0.212,9.18917,9.18917
2760.00,9.19169,25.263800,0.000399,25.127200,-1.8755,0.212,9.19246,9.19246
2761.00,9.19286,25.263798,0.000397,25.127221,-1.8755,0.213,9.19398,9.19398
2762.00,9.19280,25.263706,0.000396,25.127122,-1.8757,0.213,9.19450,9.19450
@19,2.0001,4.0, 2760.18700000001 
2763.00,9.19214,25.263767,0.000395,25.127162,-1.8756,0.213,9.19515,9.19515
2764.00,9.18680,25.263721,0.000396,25.127152,-1.8757,0.213,9.19545,9.19545
2765.00,9.18581,25.263729,0.000395,25.127167,-1.8758,0.213,9.19631,9.19631
2766.00,9.18502,25.263703,0.000394,25.127163,-1.8758,0.213,9.19745,9.19745
2767.00,9.18987,25.263787,0.000392,25.127180,-1.8756,0.213,9.19845,9.19845
2768.00,9.19363,25.263754,0.000393,25.127125,-1.8758,0.213,9.19894,9.19894
2769.00,9.19388,25.263792,0.000393,25.127062,-1.8756,0.214,9.19978,9.19978
2770.00,9.19421,25.263830,0.000396,25.127044,-1.8753,0.214,9.20078,9.20078
2771.00,9.19536,25.263927,0.000397,25.127026,-1.8750,0.214,9.20218,9.20218
2772.00,9.19586,25.264052,0.000399,25.127103,-1.8749,0.214,9.20446,9.20446
2773.00,9.19678,25.264160,0.000402,25.127187,-1.8749,0.214,9.20506,9.20506
2774.00,9.19789,25.264204,0.000401,25.127240,-1.8748,0.214,9.20477,9.20477
2775.00,9.19886,25.264312,0.000402,25.127321,-1.8749,0.214,9.20463,9.20463
2776.00,9.19947,25.264345,0.000404,25.127340,-1.8751,0.214,9.20437,9.20437
2777.00,9.20002,25.264382,0.000405,25.127362,-1.8751,0.214,9.20275,9.20275
2778.00,9.20074,25.264432,0.000403,25.127336,-1.8749,0.214,9.20213,9.20213
2779.00,9.20124,25.264457,0.000401,25.127282,-1.8746,0.214,9.20189,9.20189
2780.00,9.20124,25.264434,0.000396,25.127171,-1.8745,0.215,9.20115,9.20115
2781.00,9.20164,25.264543,0.000398,25.127214,-1.8743,0.215,9.19994,9.19994
2782.00,9.20204,25.264555,0.000400,25.127168,-1.8741,0.215,9.19876,9.19876
2783.00,9.20194,25.264574,0.000399,25.127112,-1.8740,0.215,9.19745,9.19745
2784.00,9.20130,25.264661,0.000401,25.127179,-1.8740,0.215,9.19614,9.19614
2785.00,9.20107,25.264721,0.000401,25.127197,-1.8739,0.215,9.19433,9.19433
2786.00,9.20084,25.264655,0.000400,25.127155,-1.8737,0.215,9.19252,9.19252
2787.00,9.20043,25.264643,0.000398,25.127130,-1.8736,0.215,9.19187,9.19187
2788.00,9.19965,25.264679,0.000399,25.127181,-1.8736,0.215,9.19118,9.19118
2789.00,9.19887,25.264663,0.000397,25.127165,-1.8736,0.215,9.18961,9.18961
2790.00,9.19784,25.264706,0.000396,25.127196,-1.8736,0.215,9.18877,9.18877
2791.00,9.19703,25.264730,0.000396,25.127165,-1.8736,0.215,9.18800,9.18800
2792.00,9.19603,25.264808,0.000396,25.127222,-1.8736,0.215,9.18660,9.18660
2793.00,9.19481,25.264775,0.000398,25.127155,-1.8736,0.215,9.18575,9.18575
2794.00,9.19370,25.264785,0.000399,25.127137,-1.8737,0.215,9.18546,9.18546
2795.00,9.19266,25.264741,0.000400,25.127118,-1.8738,0.215,9.18396,9.18396
2796.00,9.19145,25.264792,0.000403,25.127169,-1.8739,0.215,9.18328,9.18328
2797.00,9.19057,25.264807,0.000402,25.127116,-1.8740,0.215,9.18357,9.18357
2798.00,9.18963,25.264883,0.000405,25.127176,-1.8740,0.215,9.18271,9.18271
2799.00,9.18856,25.264994,0.000404,25.127239,-1.8740,0.215,9.18263,9.18263
2800.00,9.18798,25.265071,0.000407,25.127237,-1.8738,0.215,9.18441,9.18441
2801.00,9.18751,25.265118,0.000406,25.127281,-1.8736,0.216,9.18559,9.18559
2802.00,9.18709,25.265094,0.000407,25.127256,-1.8735,0.216,9.18557,9.18557
2803.00,9.18638,25.265057,0.000398,25.127193,-1.8733,0.216,9.18638,9.18638
2804.00,9.18584,25.265073,0.000399,25.127137,-1.8730,0.216,9.18653,9.18653
2805.00,9.18565,25.265132,0.000397,25.127167,-1.8729,0.216,9.18546,9.18546
2806.00,9.18551,25.265164,0.000400,25.127109,-1.8727,0.216,9.18558,9.18558
2807.00,9.18553,25.265233,0.000400,25.127126,-1.8727,0.216,9.18618,9.18618
2808.00,9.18524,25.265341,0.000406,25.127171,-1.8728,0.216,9.18682,9.18682
2809.00,9.18507,25.265381,0.000406,25.127217,-1.8727,0.216,9.18728,9.18728
2810.00,9.18528,25.265412,0.000407,25.127158,-1.8725,0.216,9.18853,9.18853
2811.00,9.18561,25.265469,0.000404,25.127141,-1.8725,0.216,9.18881,9.18881
2812.00,9.18586,25.265503,0.000404,25.127095,-1.8724,0.216,9.18820,9.18820
2813.00,9.18586,25.265480,0.000398,25.127025,-1.8722,0.217,9.18745,9.18745
2814.00,9.18574,25.265509,0.000399,25.127033,-1.8721,0.217,9.18620,9.18620
2815.00,9.18581,25.265527,0.000401,25.127060,-1.8721,0.217,9.18491,9.18491
2816.00,9.18609,25.265593,0.000405,25.127090,-1.8720,0.217,9.18335,9.18335
2817.00,9.18602,25.265630,0.000403,25.127132,-1.8717,0.217,9.18210,9.18210
2818.00,9.18561,25.265770,0.000408,25.127191,-1.8716,0.217,9.18161,9.18161
2819.00,9.18557,25.265872,0.000407,25.127206,-1.8715,0.217,9.18193,9.18193
2820.00,9.18536,25.265939,0.000404,25.127197,-1.8713,0.217,9.18267,9.18267
2821.00,9.18529,25.265889,0.000399,25.127148,-1.8712,0.217,9.18298,9.18298
2822.00,9.18536,25.265905,0.000397,25.127195,-1.8711,0.218,9.18366,9.18366
2823.00,9.18531,25.265876,0.000397,25.127201,-1.8711,0.218,9.18571,9.18571
2824.00,9.18515,25.265791,0.000400,25.127110,-1.8712,0.218,9.18860,9.18860
2825.00,9.18552,25.265742,0.000397,25.127122,-1.8712,0.218,9.18999,9.18999
2826.00,9.18516,25.265750,0.000398,25.127140,-1.8712,0.218,9.19197,9.19197
2827.00,9.18466,25.265775,0.000401,25.127091,-1.8711,0.218,9.19395,9.19395
2828.00,9.18407,25.265781,0.000403,25.127108,-1.8711,0.218,9.19384,9.19384
2829.00,9.18418,25.265847,0.000405,25.127130,-1.8710,0.218,9.19380,9.19380
2830.00,9.18475,25.265919,0.000408,25.127084,-1.8709,0.217,9.19419,9.19419
2831.00,9.18615,25.266045,0.000410,25.127112,-1.8708,0.217,9.19389,9.19389
2832.00,9.18717,25.266171,0.000412,25.127131,-1.8708,0.217,9.19292,9.19292
2833.00,9.19096,25.266194,0.000408,25.127034,-1.8709,0.218,9.19172,9.19172
2834.00,9.19241,25.266200,0.000404,25.126977,-1.8710,0.218,9.18979,9.18979
2835.00,9.19253,25.266243,0.000406,25.126982,-1.8711,0.218,9.18753,9.18753
2836.00,9.19324,25.266256,0.000404,25.126977,-1.8711,0.218,9.18637,9.18637
2837.00,9.19279,25.266237,0.000400,25.126976,-1.8710,0.218,9.18632,9.18632
2838.00,9.19182,25.266327,0.000400,25.127046,-1.8708,0.218,9.18641,9.18641
2839.00,9.19178,25.266416,0.000401,25.127148,-1.8705,0.218,9.18627,9.18627
2840.00,9.19120,25.266497,0.000401,25.127250,-1.8701,0.218,9.18684,9.18684
2841.00,9.19058,25.266504,0.000401,25.127273,-1.8700,0.219,9.18638,9.18638
2842.00,9.18987,25.266468,0.000400,25.127224,-1.8698,0.219,9.18617,9.18617
2843.00,9.18944,25.266512,0.000403,25.127300,-1.8696,0.219,9.18654,9.18654
2844.00,9.18893,25.266508,0.000401,25.127275,-1.8697,0.219,9.18814,9.18814
2845.00,9.18875,25.266510,0.000398,25.127227,-1.8698,0.219,9.18878,9.18878
2846.00,9.18908,25.266568,0.000397,25.127183,-1.8698,0.219,9.19049,9.19049
2847.00,9.18919,25.266700,0.000399,25.127277,-1.8699,0.219,9.19155,9.19155
2848.00,9.18898,25.266723,0.000401,25.127195,-1.8699,0.219,9.19134,9.19134
2849.00,9.18822,25.266757,0.000404,25.127217,-1.8698,0.219,9.18942,9.18942
2850.00,9.18801,25.266732,0.000404,25.127187,-1.8698,0.219,9.18866,9.18866
2851.00,9.18826,25.266691,0.000405,25.127180,-1.8699,0.219,9.18739,9.18739
2852.00,9.18871,25.266659,0.000404,25.127058,-1.8699,0.219,9.18668,9.18668
2853.00,9.18880,25.266693,0.000399,25.127067,-1.8700,0.219,9.18709,9.18709
2854.00,9.18835,25.266822,0.000400,25.127127,-1.8703,0.219,9.18848,9.18848
2855.00,9.18817,25.266952,0.000400,25.127182,-1.8704,0.220,9.18900,9.18900
2856.00,9.18842,25.267035,0.000398,25.127145,-1.8703,0.220,9.18984,9.18984
2857.00,9.18865,25.267066,0.000395,25.127164,-1.8701,0.220,9.19143,9.19143
2858.00,9.18896,25.267107,0.000394,25.127110,-1.8699,0.220,9.19226,9.19226
2859.00,9.18928,25.267049,0.000392,25.127015,-1.8696,0.220,9.19186,9.19186
2860.00,9.18974,25.267048,0.000391,25.126993,-1.8694,0.220,9.19094,9.19094
2861.00,9.18954,25.267027,0.000391,25.127017,-1.8693,0.220,9.19020,9.19020
2862.00,9.18972,25.267040,0.000393,25.126953,-1.8695,0.220,9.18819,9.18819
2863.00,9.18942,25.267052,0.000395,25.127002,-1.8696,0.220,9.18625,9.18625
2864.00,9.18908,25.267106,0.000393,25.127000,-1.8696,0.221,9.18510,9.18510
2865.00,9.18885,25.267126,0.000396,25.126981,-1.8695,0.221,9.18557,9.18557
2866.00,9.18925,25.267252,0.000397,25.127057,-1.8694,0.221,9.18595,9.18595
2867.00,9.18977,25.267344,0.000399,25.127201,-1.8691,0.221,9.18508,9.18508
2868.00,9.18980,25.267422,0.000400,25.127187,-1.8688,0.221,9.18355,9.18355
2869.00,9.18926,25.267465,0.000402,25.127187,-1.8686,0.221,9.18204,9.18204
2870.00,9.18837,25.267545,0.000401,25.127186,-1.8687,0.221,9.18056,9.18056
2871.00,9.18802,25.267531,0.000400,25.127083,-1.8688,0.221,9.17922,9.17922
2872.00,9.18662,25.267574,0.000402,25.127036,-1.8689,0.221,9.18036,9.18036
2873.00,9.18567,25.267610,0.000398,25.127060,-1.8689,0.221,9.18303,9.18303
2874.00,9.18433,25.267634,0.000397,25.127063,-1.8688,0.221,9.18610,9.18610
2875.00,9.18322,25.267648,0.000399,25.127043,-1.8685,0.221,9.18856,9.18856
2876.00,9.18259,25.267772,0.000400,25.127134,-1.8681,0.221,9.18992,9.18992
2877.00,9.18195,25.267856,0.000398,25.127156,-1.8678,0.221,9.18914,9.18914
2878.00,9.18213,25.267990,0.000400,25.127182,-1.8676,0.222,9.18805,9.18805
2879.00,9.18367,25.268107,0.000399,25.127239,-1.8678,0.222,9.18745,9.18745
2880.00,9.18431,25.268175,0.000399,25.127282,-1.8680,0.222,9.18748,9.18748
2881.00,9.18390,25.268236,0.000402,25.127284,-1.8681,0.222,9.18748,9.18748
2882.00,9.18534,25.268234,0.000404,25.127276,-1.8682,0.222,9.18820,9.18820
2883.00,9.18542,25.268167,0.000407,25.127256,-1.8683,0.222,9.18897,9.18897
2884.00,9.18584,25.268173,0.000409,25.127192,-1.8682,0.222,9.18853,9.18853
2885.00,9.18702,25.268253,0.000406,25.127210,-1.8681,0.222,9.18677,9.18677
2886.00,9.18801,25.268232,0.000400,25.127127,-1.8679,0.222,9.18601,9.18601
2887.00,9.18802,25.268266,0.000397,25.127082,-1.8678,0.223,9.18584,9.18584
2888.00,9.18815,25.268290,0.000394,25.127008,-1.8677,0.223,9.18574,9.18574
2889.00,9.18815,25.268298,0.000394,25.127037,-1.8676,0.223,9.18499,9.18499
2890.00,9.18778,25.268210,0.000394,25.126986,-1.8675,0.223,9.18524,9.18524
2891.00,9.18760,25.268166,0.000400,25.126976,-1.8675,0.222,9.18496,9.18496
2892.00,9.18718,25.268172,0.000403,25.126994,-1.8676,0.222,9.18544,9.18544
2893.00,9.18708,25.268163,0.000402,25.126990,-1.8675,0.222,9.18584,9.18584
2894.00,9.18673,25.268190,0.000400,25.126960,-1.8676,0.223,9.18733,9.18733
2895.00,9.18663,25.268266,0.000401,25.126948,-1.8678,0.223,9.18897,9.18897
2896.00,9.18700,25.268358,0.000399,25.126956,-1.8678,0.223,9.19051,9.19051
2897.00,9.18745,25.268517,0.000400,25.127039,-1.8677,0.223,9.19057,9.19057
2898.00,9.18749,25.268584,0.000404,25.127107,-1.8675,0.223,9.19052,9.19052
2899.00,9.18719,25.268598,0.000407,25.127122,-1.8673,0.223,9.19018,9.19018
2900.00,9.18710,25.268627,0.000404,25.127120,-1.8671,0.223,9.18959,9.18959
2901.00,9.18725,25.268673,0.000403,25.127190,-1.8670,0.223,9.18909,9.18909
2902.00,9.18751,25.268565,0.000405,25.127138,-1.8669,0.223,9.18856,9.18856
2903.00,9.18775,25.268590,0.000402,25.127186,-1.8668,0.223,9.18801,9.18801
2904.00,9.18766,25.268607,0.000399,25.127150,-1.8668,0.223,9.18689,9.18689
2905.00,9.18730,25.268602,0.000400,25.127119,-1.8668,0.223,9.18503,9.18503
2906.00,9.18717,25.268610,0.000399,25.127097,-1.8668,0.223,9.18426,9.18426
2907.00,9.18723,25.268710,0.000397,25.127153,-1.8667,0.224,9.18424,9.18424
2908.00,9.18714,25.268806,0.000396,25.127188,-1.8665,0.224,9.18397,9.18397
2909.00,9.18712,25.268870,0.000397,25.127210,-1.8664,0.224,9.18417,9.18417
2910.00,9.18715,25.269014,0.000398,25.127292,-1.8664,0.224,9.18510,9.18510
2911.00,9.18732,25.269040,0.000399,25.127245,-1.8664,0.224,9.18611,9.18611
2912.00,9.18726,25.269080,0.000400,25.127209,-1.8665,0.224,9.18668,9.18668
