# Supplementary material for: HSL1 and BAM1/2 impact epidermal cell development by sensing distinct signaling peptides
Source: Nat Commun. 2022 Feb 15;13:876. doi: 10.1038/s41467-022-28558-4 (PMC8847575; doi:10.1038/s41467-022-28558-4)
Supplement: Supplementary file 4 — Source Data [file 41467_2022_28558_MOESM4_ESM.zip › Source Data/Source Data/Figure S3/Exp1_HSL1_IDL4_SERK1.itc]

$ITC
$ 19 
$NOT
$ 25 
$ 60 
$ 500 
$ 10 
$ 2 
$ADCGainCode:  0 
$False,True,True
$ 0.4 , 0.8 , 150 , 5 
$ 2 , 4 , 150 , 5 
$ 2 , 4 , 150 , 5 
$ 2 , 4 , 150 , 5 
$ 2 , 4 , 150 , 5 
$ 2 , 4 , 150 , 5 
$ 2 , 4 , 150 , 5 
$ 2 , 4 , 150 , 5 
$ 2 , 4 , 150 , 5 
$ 2 , 4 , 150 , 5 
$ 2 , 4 , 150 , 5 
$ 2 , 4 , 150 , 5 
$ 2 , 4 , 150 , 5 
$ 2 , 4 , 150 , 5 
$ 2 , 4 , 150 , 5 
$ 2 , 4 , 150 , 5 
$ 2 , 4 , 150 , 5 
$ 2 , 4 , 150 , 5 
$ 2 , 4 , 150 , 5 
# 0 
# 0.1 
# 0.02 
# 0.2035 
# 25 
# 4 
# 8.15 
# 1 
?HSL1-15uM_IDL4_200uM
% MICROCALITC_MAL1177627
% 0.2035 
% 4 
%-0.586102 , 29.61604 
%-0.348256 , 29.40329 
% 0.8333333 
% 167740 , 167730 
% 0.25 , 81 
%-0.015695 ,-0.033946 
%-20 , 8 
% 0 , 0 
% 0 
% 128000       127744 
% 43.1 
% 500 , 750 , 1000 , 750 
% 0.06978023945 ,-0.002252194966 ,-3.244915618586E-05 , 1.349203907274E-06 ,-9.058983361606E-09 
% MicroCalITC Ver: 1.29.32 Run time:7/1/2020 6:29:43 PM
@0
5.00,9.11976,25.126146,0.000414,25.063526,-2.3030,0.024,9.13158,9.13158
6.00,9.12360,25.126300,0.000411,25.063599,-2.3028,0.024,9.12819,9.12819
7.00,9.12396,25.126274,0.000404,25.063554,-2.3026,0.024,9.12488,9.12488
8.00,9.12428,25.126337,0.000401,25.063613,-2.3023,0.024,9.12132,9.12132
9.00,9.12449,25.126337,0.000401,25.063586,-2.3022,0.025,9.11755,9.11755
10.00,9.12464,25.126239,0.000398,25.063621,-2.3021,0.025,9.11425,9.11425
11.00,9.12470,25.126066,0.000396,25.063494,-2.3022,0.025,9.11341,9.11341
12.00,9.12442,25.126141,0.000400,25.063525,-2.3022,0.025,9.11277,9.11277
13.00,9.12336,25.126200,0.000403,25.063509,-2.3021,0.025,9.11247,9.11247
14.00,9.12228,25.126305,0.000402,25.063499,-2.3020,0.025,9.11221,9.11221
15.00,9.12171,25.126406,0.000403,25.063471,-2.3018,0.025,9.11307,9.11307
16.00,9.12129,25.126555,0.000404,25.063499,-2.3017,0.025,9.11397,9.11397
17.00,9.12110,25.126572,0.000399,25.063519,-2.3016,0.025,9.11545,9.11545
18.00,9.12094,25.126535,0.000396,25.063446,-2.3015,0.025,9.11625,9.11625
19.00,9.12027,25.126479,0.000393,25.063457,-2.3013,0.025,9.11687,9.11687
20.00,9.11933,25.126452,0.000393,25.063434,-2.3011,0.026,9.11677,9.11677
21.00,9.11859,25.126483,0.000394,25.063457,-2.3008,0.026,9.11716,9.11716
22.00,9.11797,25.126516,0.000397,25.063448,-2.3006,0.026,9.11773,9.11773
23.00,9.11776,25.126637,0.000398,25.063554,-2.3004,0.026,9.12102,9.12102
24.00,9.11809,25.126749,0.000399,25.063607,-2.3003,0.026,9.12631,9.12631
25.00,9.11865,25.126822,0.000396,25.063633,-2.3003,0.026,9.13198,9.13198
26.00,9.11973,25.126824,0.000400,25.063616,-2.3002,0.026,9.13676,9.13676
27.00,9.12096,25.126796,0.000397,25.063550,-2.2999,0.027,9.14018,9.14018
28.00,9.12201,25.126790,0.000399,25.063532,-2.2997,0.027,9.13998,9.13998
29.00,9.12287,25.126745,0.000400,25.063476,-2.2994,0.027,9.13773,9.13773
30.00,9.12356,25.126781,0.000404,25.063466,-2.2992,0.026,9.13371,9.13371
31.00,9.12417,25.126806,0.000399,25.063467,-2.2991,0.027,9.12828,9.12828
32.00,9.12523,25.126886,0.000398,25.063490,-2.2991,0.027,9.12376,9.12376
33.00,9.12551,25.127037,0.000401,25.063570,-2.2992,0.027,9.12352,9.12352
34.00,9.12589,25.127157,0.000403,25.063604,-2.2994,0.027,9.12329,9.12329
35.00,9.12623,25.127185,0.000402,25.063586,-2.2995,0.027,9.12298,9.12298
36.00,9.12634,25.127222,0.000401,25.063570,-2.2995,0.027,9.12342,9.12342
37.00,9.12649,25.127239,0.000401,25.063574,-2.2994,0.027,9.12499,9.12499
38.00,9.12704,25.127118,0.000399,25.063436,-2.2994,0.027,9.12577,9.12577
39.00,9.12828,25.127077,0.000396,25.063417,-2.2992,0.027,9.12880,9.12880
40.00,9.12975,25.127126,0.000395,25.063466,-2.2991,0.028,9.13315,9.13315
41.00,9.13092,25.127176,0.000396,25.063483,-2.2990,0.028,9.13652,9.13652
42.00,9.13153,25.127187,0.000397,25.063446,-2.2988,0.028,9.13718,9.13718
43.00,9.13135,25.127259,0.000395,25.063518,-2.2985,0.028,9.13479,9.13479
44.00,9.13045,25.127359,0.000397,25.063562,-2.2984,0.028,9.13047,9.13047
45.00,9.12951,25.127397,0.000397,25.063552,-2.2984,0.028,9.12575,9.12575
46.00,9.12812,25.127425,0.000399,25.063491,-2.2984,0.028,9.12300,9.12300
47.00,9.12717,25.127533,0.000398,25.063552,-2.2984,0.028,9.12225,9.12225
48.00,9.12677,25.127565,0.000400,25.063547,-2.2984,0.028,9.12392,9.12392
49.00,9.12679,25.127594,0.000396,25.063564,-2.2984,0.029,9.12599,9.12599
50.00,9.12732,25.127631,0.000397,25.063582,-2.2983,0.029,9.12772,9.12772
51.00,9.12809,25.127665,0.000402,25.063678,-2.2981,0.029,9.12995,9.12995
52.00,9.12849,25.127653,0.000404,25.063640,-2.2980,0.029,9.13207,9.13207
53.00,9.12872,25.127666,0.000404,25.063623,-2.2978,0.029,9.13177,9.13177
54.00,9.12977,25.127702,0.000406,25.063612,-2.2974,0.029,9.13122,9.13122
55.00,9.12874,25.127702,0.000405,25.063583,-2.2971,0.029,9.12825,9.12825
56.00,9.12633,25.127731,0.000402,25.063522,-2.2969,0.029,9.12074,9.12074
57.00,9.12583,25.127758,0.000401,25.063541,-2.2968,0.029,9.10859,9.10859
58.00,9.12737,25.127776,0.000399,25.063460,-2.2968,0.029,9.09440,9.09440
59.00,9.12997,25.127836,0.000399,25.063474,-2.2970,0.029,9.07873,9.07873
60.00,9.12930,25.127901,0.000399,25.063436,-2.2970,0.029,9.06573,9.06573
@1,0.4000,0.8, 60.054999999993 
61.00,9.13210,25.127935,0.000397,25.063420,-2.2970,0.029,9.05881,9.05881
62.00,9.13269,25.128022,0.000400,25.063404,-2.2970,0.029,9.06009,9.06009
63.00,9.12746,25.128225,0.000407,25.063557,-2.2970,0.030,9.06710,9.06710
64.00,9.11806,25.128236,0.000408,25.063525,-2.2970,0.030,9.07714,9.07714
65.00,9.11007,25.128260,0.000407,25.063565,-2.2970,0.030,9.08797,9.08797
66.00,9.09454,25.128363,0.000410,25.063633,-2.2969,0.030,9.09661,9.09661
67.00,9.07826,25.128385,0.000407,25.063651,-2.2969,0.030,9.10176,9.10176
68.00,9.07028,25.128352,0.000403,25.063596,-2.2968,0.030,9.10405,9.10405
69.00,9.07300,25.128370,0.000400,25.063545,-2.2966,0.030,9.10513,9.10513
70.00,9.07593,25.128412,0.000401,25.063563,-2.2963,0.030,9.10801,9.10801
71.00,9.07278,25.128441,0.000398,25.063498,-2.2962,0.030,9.11126,9.11126
72.00,9.07704,25.128525,0.000400,25.063488,-2.2961,0.030,9.11333,9.11333
73.00,9.08319,25.128620,0.000400,25.063516,-2.2959,0.030,9.11589,9.11589
74.00,9.08757,25.128652,0.000398,25.063464,-2.2959,0.030,9.11751,9.11751
75.00,9.09210,25.128747,0.000399,25.063469,-2.2959,0.031,9.11720,9.11720
76.00,9.09549,25.128741,0.000399,25.063512,-2.2959,0.031,9.11646,9.11646
77.00,9.09783,25.128770,0.000397,25.063484,-2.2957,0.031,9.11559,9.11559
78.00,9.09961,25.128738,0.000395,25.063442,-2.2955,0.031,9.11536,9.11536
79.00,9.10225,25.128839,0.000397,25.063536,-2.2954,0.031,9.11712,9.11712
80.00,9.10642,25.128879,0.000402,25.063519,-2.2951,0.031,9.12193,9.12193
81.00,9.11074,25.128965,0.000402,25.063561,-2.2949,0.031,9.12618,9.12618
82.00,9.11410,25.128987,0.000400,25.063573,-2.2947,0.031,9.13112,9.13112
83.00,9.11647,25.129011,0.000403,25.063602,-2.2945,0.032,9.13436,9.13436
84.00,9.11814,25.129004,0.000406,25.063651,-2.2945,0.031,9.13531,9.13531
85.00,9.11927,25.128988,0.000404,25.063685,-2.2944,0.032,9.13224,9.13224
86.00,9.12036,25.129007,0.000406,25.063704,-2.2944,0.032,9.12960,9.12960
87.00,9.12156,25.129042,0.000410,25.063745,-2.2944,0.032,9.12631,9.12631
88.00,9.12324,25.129060,0.000407,25.063713,-2.2943,0.032,9.12418,9.12418
89.00,9.12389,25.129095,0.000405,25.063625,-2.2941,0.032,9.12433,9.12433
90.00,9.12388,25.129151,0.000407,25.063582,-2.2939,0.032,9.12520,9.12520
91.00,9.12447,25.129175,0.000408,25.063562,-2.2937,0.032,9.12547,9.12547
92.00,9.12458,25.129211,0.000405,25.063560,-2.2936,0.032,9.12516,9.12516
93.00,9.12433,25.129323,0.000409,25.063576,-2.2936,0.032,9.12249,9.12249
94.00,9.12357,25.129353,0.000409,25.063592,-2.2936,0.032,9.11616,9.11616
95.00,9.12280,25.129476,0.000409,25.063663,-2.2937,0.032,9.11059,9.11059
96.00,9.12211,25.129538,0.000409,25.063646,-2.2937,0.032,9.10665,9.10665
97.00,9.12189,25.129511,0.000407,25.063598,-2.2936,0.033,9.10519,9.10519
98.00,9.12199,25.129454,0.000406,25.063534,-2.2934,0.033,9.10708,9.10708
99.00,9.12201,25.129521,0.000406,25.063578,-2.2933,0.033,9.11213,9.11213
100.00,9.12165,25.129439,0.000403,25.063509,-2.2931,0.033,9.11853,9.11853
101.00,9.11996,25.129442,0.000400,25.063532,-2.2929,0.033,9.12508,9.12508
102.00,9.11830,25.129555,0.000404,25.063615,-2.2927,0.033,9.13135,9.13135
103.00,9.11879,25.129570,0.000404,25.063598,-2.2924,0.033,9.13523,9.13523
104.00,9.12113,25.129605,0.000403,25.063593,-2.2921,0.034,9.13785,9.13785
105.00,9.12224,25.129631,0.000404,25.063536,-2.2920,0.034,9.13815,9.13815
106.00,9.12314,25.129604,0.000403,25.063420,-2.2919,0.034,9.13759,9.13759
107.00,9.12383,25.129699,0.000401,25.063429,-2.2919,0.034,9.13692,9.13692
108.00,9.12483,25.129741,0.000401,25.063409,-2.2919,0.034,9.13865,9.13865
109.00,9.12516,25.129724,0.000401,25.063325,-2.2919,0.034,9.14038,9.14038
110.00,9.12579,25.129891,0.000407,25.063429,-2.2920,0.034,9.14209,9.14209
111.00,9.12733,25.130105,0.000409,25.063557,-2.2920,0.034,9.14282,9.14282
112.00,9.12833,25.130144,0.000407,25.063543,-2.2920,0.034,9.14131,9.14131
113.00,9.12912,25.130219,0.000412,25.063685,-2.2920,0.034,9.13815,9.13815
114.00,9.13049,25.130240,0.000414,25.063730,-2.2920,0.034,9.13497,9.13497
115.00,9.13190,25.130176,0.000411,25.063661,-2.2919,0.034,9.13189,9.13189
116.00,9.13308,25.130039,0.000408,25.063545,-2.2917,0.034,9.12889,9.12889
117.00,9.13395,25.130025,0.000408,25.063518,-2.2914,0.034,9.12805,9.12805
118.00,9.13473,25.130152,0.000405,25.063489,-2.2913,0.035,9.12850,9.12850
119.00,9.13533,25.130241,0.000402,25.063450,-2.2912,0.035,9.12866,9.12866
120.00,9.13532,25.130376,0.000398,25.063530,-2.2912,0.035,9.12838,9.12838
121.00,9.13477,25.130637,0.000401,25.063704,-2.2914,0.035,9.12852,9.12852
122.00,9.13409,25.130703,0.000402,25.063691,-2.2914,0.035,9.12844,9.12844
123.00,9.13326,25.130636,0.000399,25.063584,-2.2913,0.036,9.12616,9.12616
124.00,9.13246,25.130755,0.000402,25.063687,-2.2910,0.036,9.12435,9.12435
125.00,9.13161,25.130763,0.000403,25.063660,-2.2908,0.036,9.12263,9.12263
126.00,9.13088,25.130697,0.000404,25.063537,-2.2906,0.036,9.12200,9.12200
127.00,9.13045,25.130763,0.000404,25.063501,-2.2905,0.036,9.12340,9.12340
128.00,9.13022,25.130902,0.000407,25.063555,-2.2905,0.036,9.12733,9.12733
129.00,9.13003,25.130910,0.000406,25.063505,-2.2904,0.036,9.13140,9.13140
130.00,9.12960,25.130918,0.000411,25.063448,-2.2901,0.036,9.13407,9.13407
131.00,9.12892,25.130889,0.000412,25.063439,-2.2899,0.036,9.13479,9.13479
132.00,9.12815,25.130874,0.000412,25.063493,-2.2897,0.036,9.13140,9.13140
133.00,9.12761,25.130880,0.000414,25.063604,-2.2896,0.036,9.12799,9.12799
134.00,9.12746,25.130951,0.000414,25.063679,-2.2895,0.036,9.12652,9.12652
135.00,9.12770,25.131007,0.000408,25.063682,-2.2896,0.036,9.12755,9.12755
136.00,9.12777,25.130986,0.000404,25.063627,-2.2895,0.037,9.13064,9.13064
137.00,9.12767,25.130976,0.000405,25.063620,-2.2893,0.037,9.13470,9.13470
138.00,9.12850,25.130916,0.000400,25.063458,-2.2891,0.037,9.13641,9.13641
139.00,9.12941,25.130954,0.000404,25.063414,-2.2890,0.037,9.13604,9.13604
140.00,9.12988,25.130992,0.000409,25.063440,-2.2889,0.037,9.13545,9.13545
141.00,9.13014,25.131097,0.000411,25.063476,-2.2889,0.037,9.13420,9.13420
142.00,9.13058,25.131096,0.000412,25.063414,-2.2890,0.037,9.13515,9.13515
143.00,9.13170,25.131118,0.000415,25.063394,-2.2892,0.037,9.13739,9.13739
144.00,9.13286,25.131054,0.000413,25.063320,-2.2892,0.037,9.13957,9.13957
145.00,9.13392,25.131050,0.000409,25.063344,-2.2892,0.037,9.14085,9.14085
146.00,9.13481,25.131153,0.000407,25.063369,-2.2890,0.037,9.14070,9.14070
147.00,9.13516,25.131273,0.000405,25.063408,-2.2889,0.037,9.13949,9.13949
148.00,9.13512,25.131357,0.000405,25.063483,-2.2888,0.038,9.13772,9.13772
149.00,9.13453,25.131391,0.000406,25.063519,-2.2887,0.038,9.13479,9.13479
150.00,9.13404,25.131318,0.000407,25.063384,-2.2887,0.038,9.13197,9.13197
151.00,9.13385,25.131290,0.000407,25.063399,-2.2887,0.038,9.12997,9.12997
152.00,9.13402,25.131324,0.000406,25.063446,-2.2886,0.038,9.12784,9.12784
153.00,9.13439,25.131464,0.000409,25.063540,-2.2885,0.038,9.12641,9.12641
154.00,9.13430,25.131564,0.000408,25.063547,-2.2882,0.038,9.12579,9.12579
155.00,9.13382,25.131718,0.000407,25.063629,-2.2880,0.038,9.12650,9.12650
156.00,9.13356,25.131716,0.000405,25.063568,-2.2879,0.038,9.12873,9.12873
157.00,9.13343,25.131733,0.000406,25.063524,-2.2879,0.038,9.13180,9.13180
158.00,9.13398,25.131690,0.000404,25.063459,-2.2877,0.038,9.13575,9.13575
159.00,9.13459,25.131637,0.000403,25.063394,-2.2876,0.038,9.13870,9.13870
160.00,9.13473,25.131704,0.000408,25.063446,-2.2874,0.038,9.13956,9.13956
161.00,9.13458,25.131770,0.000414,25.063459,-2.2872,0.038,9.13823,9.13823
162.00,9.13403,25.131832,0.000412,25.063466,-2.2870,0.039,9.13548,9.13548
163.00,9.13348,25.131900,0.000411,25.063491,-2.2869,0.039,9.13356,9.13356
164.00,9.13364,25.131985,0.000405,25.063573,-2.2869,0.039,9.13618,9.13618
165.00,9.13400,25.131987,0.000401,25.063568,-2.2870,0.039,9.14077,9.14077
166.00,9.13404,25.132072,0.000400,25.063608,-2.2870,0.039,9.14525,9.14525
167.00,9.13531,25.132100,0.000403,25.063639,-2.2869,0.039,9.14946,9.14946
168.00,9.13610,25.132093,0.000401,25.063593,-2.2868,0.039,9.15066,9.15066
169.00,9.13698,25.132109,0.000403,25.063541,-2.2866,0.039,9.14731,9.14731
170.00,9.13760,25.132197,0.000406,25.063560,-2.2863,0.039,9.14315,9.14315
171.00,9.13848,25.132151,0.000405,25.063579,-2.2862,0.040,9.13912,9.13912
172.00,9.13988,25.132165,0.000406,25.063584,-2.2860,0.040,9.13582,9.13582
173.00,9.14134,25.132267,0.000410,25.063635,-2.2858,0.040,9.13303,9.13303
174.00,9.14061,25.132249,0.000411,25.063603,-2.2857,0.040,9.13210,9.13210
175.00,9.13958,25.132129,0.000406,25.063488,-2.2856,0.040,9.13054,9.13054
176.00,9.13841,25.132225,0.000405,25.063466,-2.2854,0.040,9.12910,9.12910
177.00,9.13747,25.132273,0.000403,25.063393,-2.2853,0.040,9.12704,9.12704
178.00,9.13633,25.132246,0.000400,25.063312,-2.2851,0.040,9.12620,9.12620
179.00,9.13578,25.132421,0.000401,25.063398,-2.2850,0.040,9.12786,9.12786
180.00,9.13618,25.132586,0.000404,25.063491,-2.2847,0.041,9.13167,9.13167
181.00,9.13699,25.132666,0.000406,25.063535,-2.2846,0.041,9.13643,9.13643
182.00,9.13794,25.132790,0.000406,25.063658,-2.2848,0.041,9.14104,9.14104
183.00,9.13848,25.132796,0.000408,25.063658,-2.2850,0.041,9.14361,9.14361
184.00,9.13791,25.132777,0.000413,25.063630,-2.2851,0.041,9.14177,9.14177
185.00,9.13658,25.132879,0.000416,25.063646,-2.2853,0.041,9.13811,9.13811
186.00,9.13527,25.132902,0.000416,25.063638,-2.2854,0.041,9.13452,9.13452
187.00,9.13401,25.132857,0.000418,25.063550,-2.2852,0.040,9.13080,9.13080
188.00,9.13327,25.132966,0.000417,25.063573,-2.2851,0.041,9.12885,9.12885
189.00,9.13299,25.132990,0.000412,25.063583,-2.2849,0.041,9.12901,9.12901
190.00,9.13264,25.132963,0.000410,25.063591,-2.2848,0.041,9.12956,9.12956
191.00,9.13249,25.132959,0.000409,25.063545,-2.2848,0.041,9.13007,9.13007
192.00,9.13266,25.133017,0.000406,25.063593,-2.2847,0.041,9.13284,9.13284
193.00,9.13297,25.133088,0.000407,25.063635,-2.2846,0.042,9.13716,9.13716
194.00,9.13429,25.133210,0.000408,25.063643,-2.2846,0.042,9.14157,9.14157
195.00,9.13563,25.133286,0.000407,25.063626,-2.2846,0.042,9.14546,9.14546
196.00,9.13670,25.133382,0.000405,25.063647,-2.2844,0.042,9.14781,9.14781
197.00,9.13746,25.133474,0.000409,25.063637,-2.2843,0.042,9.14623,9.14623
198.00,9.13788,25.133568,0.000410,25.063631,-2.2841,0.042,9.14248,9.14248
199.00,9.13793,25.133667,0.000413,25.063705,-2.2841,0.042,9.13873,9.13873
200.00,9.13745,25.133643,0.000414,25.063682,-2.2840,0.042,9.13522,9.13522
201.00,9.13649,25.133618,0.000416,25.063660,-2.2840,0.042,9.13252,9.13252
202.00,9.13586,25.133567,0.000416,25.063648,-2.2840,0.042,9.13211,9.13211
203.00,9.13639,25.133509,0.000414,25.063567,-2.2839,0.042,9.13037,9.13037
204.00,9.13752,25.133387,0.000410,25.063437,-2.2838,0.042,9.12693,9.12693
205.00,9.13891,25.133497,0.000411,25.063495,-2.2837,0.042,9.11755,9.11755
206.00,9.14047,25.133646,0.000412,25.063592,-2.2836,0.043,9.09810,9.09810
207.00,9.13993,25.133673,0.000409,25.063507,-2.2835,0.043,9.06906,9.06906
208.00,9.13585,25.133622,0.000404,25.063487,-2.2835,0.043,9.03123,9.03123
209.00,9.13287,25.133701,0.000403,25.063538,-2.2835,0.043,8.98763,8.98763
210.00,9.13250,25.133736,0.000403,25.063529,-2.2835,0.043,8.94333,8.94333
@2,2.0001,4.0, 210.005999999994 
211.00,9.13092,25.133626,0.000402,25.063414,-2.2834,0.043,8.90628,8.90628
212.00,9.12835,25.133789,0.000399,25.063507,-2.2834,0.044,8.87791,8.87791
213.00,9.12435,25.133945,0.000402,25.063621,-2.2834,0.044,8.86118,8.86118
214.00,9.11670,25.133991,0.000403,25.063610,-2.2834,0.044,8.85301,8.85301
215.00,9.08497,25.133964,0.000398,25.063576,-2.2833,0.044,8.85493,8.85493
216.00,9.03329,25.134101,0.000399,25.063626,-2.2831,0.044,8.86490,8.86490
217.00,8.98585,25.134012,0.000399,25.063544,-2.2829,0.044,8.88061,8.88061
218.00,8.93455,25.134058,0.000399,25.063538,-2.2827,0.044,8.89965,8.89965
219.00,8.89947,25.134081,0.000396,25.063508,-2.2826,0.044,8.92224,8.92224
220.00,8.86399,25.134098,0.000397,25.063479,-2.2825,0.045,8.94798,8.94798
221.00,8.84801,25.134106,0.000395,25.063442,-2.2824,0.045,8.97253,8.97253
222.00,8.84418,25.134204,0.000398,25.063483,-2.2823,0.045,8.99302,8.99302
223.00,8.85061,25.134240,0.000394,25.063388,-2.2820,0.045,9.00914,9.00914
224.00,8.85879,25.134348,0.000398,25.063466,-2.2819,0.045,9.02112,9.02112
225.00,8.87349,25.134446,0.000397,25.063465,-2.2819,0.045,9.02904,9.02904
226.00,8.89774,25.134513,0.000401,25.063564,-2.2817,0.045,9.03560,9.03560
227.00,8.92257,25.134595,0.000401,25.063616,-2.2818,0.045,9.04276,9.04276
228.00,8.94594,25.134650,0.000403,25.063683,-2.2819,0.045,9.05101,9.05101
229.00,8.97172,25.134678,0.000402,25.063696,-2.2819,0.046,9.05927,9.05927
230.00,9.00170,25.134695,0.000401,25.063709,-2.2819,0.046,9.06711,9.06711
231.00,9.01767,25.134721,0.000398,25.063600,-2.2819,0.046,9.07490,9.07490
232.00,9.02262,25.134712,0.000401,25.063536,-2.2819,0.046,9.08317,9.08317
233.00,9.02913,25.134725,0.000405,25.063525,-2.2817,0.046,9.09063,9.09063
234.00,9.03702,25.134690,0.000409,25.063437,-2.2814,0.046,9.09771,9.09771
235.00,9.04432,25.134745,0.000414,25.063455,-2.2811,0.045,9.10436,9.10436
236.00,9.05227,25.134730,0.000414,25.063431,-2.2808,0.045,9.11039,9.11039
237.00,9.05992,25.134796,0.000413,25.063467,-2.2806,0.046,9.11506,9.11506
238.00,9.06680,25.134749,0.000410,25.063399,-2.2804,0.046,9.11975,9.11975
239.00,9.07361,25.134825,0.000407,25.063418,-2.2803,0.046,9.12310,9.12310
240.00,9.08059,25.134861,0.000405,25.063359,-2.2804,0.046,9.12423,9.12423
241.00,9.08701,25.135047,0.000407,25.063483,-2.2804,0.046,9.12310,9.12310
242.00,9.09122,25.135181,0.000405,25.063556,-2.2803,0.046,9.12101,9.12101
243.00,9.09398,25.135309,0.000406,25.063640,-2.2803,0.047,9.11807,9.11807
244.00,9.09749,25.135397,0.000408,25.063648,-2.2801,0.047,9.11596,9.11596
245.00,9.10220,25.135406,0.000408,25.063677,-2.2798,0.047,9.11521,9.11521
246.00,9.10445,25.135454,0.000412,25.063690,-2.2796,0.047,9.11455,9.11455
247.00,9.10710,25.135298,0.000412,25.063560,-2.2793,0.046,9.11489,9.11489
248.00,9.10970,25.135353,0.000412,25.063580,-2.2791,0.046,9.11537,9.11537
249.00,9.11198,25.135408,0.000408,25.063629,-2.2789,0.047,9.11572,9.11572
250.00,9.11408,25.135422,0.000408,25.063599,-2.2787,0.047,9.11675,9.11675
251.00,9.11597,25.135377,0.000405,25.063496,-2.2787,0.047,9.11894,9.11894
252.00,9.11733,25.135500,0.000406,25.063527,-2.2787,0.047,9.12102,9.12102
253.00,9.11859,25.135539,0.000404,25.063500,-2.2788,0.047,9.12337,9.12337
254.00,9.11958,25.135492,0.000403,25.063426,-2.2790,0.047,9.12549,9.12549
255.00,9.12062,25.135640,0.000404,25.063506,-2.2790,0.048,9.12819,9.12819
256.00,9.12138,25.135710,0.000406,25.063587,-2.2788,0.048,9.12921,9.12921
257.00,9.12155,25.135691,0.000406,25.063536,-2.2785,0.048,9.12983,9.12983
258.00,9.12205,25.135695,0.000410,25.063509,-2.2782,0.048,9.13247,9.13247
259.00,9.12280,25.135677,0.000411,25.063491,-2.2780,0.048,9.13582,9.13582
260.00,9.12405,25.135644,0.000409,25.063468,-2.2778,0.048,9.13914,9.13914
261.00,9.12573,25.135758,0.000403,25.063484,-2.2778,0.048,9.14389,9.14389
262.00,9.12763,25.135783,0.000403,25.063541,-2.2779,0.048,9.14816,9.14816
263.00,9.12940,25.135758,0.000402,25.063576,-2.2780,0.048,9.15000,9.15000
264.00,9.13119,25.135811,0.000405,25.063594,-2.2780,0.048,9.15120,9.15120
265.00,9.13292,25.135965,0.000412,25.063747,-2.2781,0.048,9.15117,9.15117
266.00,9.13469,25.135765,0.000415,25.063656,-2.2781,0.048,9.15017,9.15017
267.00,9.13625,25.135843,0.000418,25.063635,-2.2780,0.048,9.14894,9.14894
268.00,9.13817,25.135983,0.000415,25.063671,-2.2778,0.048,9.14883,9.14883
269.00,9.13970,25.135983,0.000411,25.063580,-2.2776,0.048,9.14911,9.14911
270.00,9.14099,25.135911,0.000406,25.063428,-2.2775,0.048,9.14775,9.14775
271.00,9.14178,25.136067,0.000400,25.063448,-2.2772,0.049,9.14477,9.14477
272.00,9.14207,25.136143,0.000396,25.063503,-2.2773,0.049,9.14198,9.14198
273.00,9.14244,25.136087,0.000397,25.063445,-2.2775,0.049,9.14031,9.14031
274.00,9.14351,25.136203,0.000402,25.063506,-2.2776,0.049,9.14029,9.14029
275.00,9.14450,25.136279,0.000402,25.063523,-2.2776,0.049,9.14111,9.14111
276.00,9.14513,25.136334,0.000407,25.063550,-2.2777,0.049,9.14366,9.14366
277.00,9.14606,25.136194,0.000404,25.063359,-2.2776,0.049,9.14702,9.14702
278.00,9.14672,25.136230,0.000405,25.063300,-2.2774,0.049,9.14790,9.14790
279.00,9.14689,25.136302,0.000406,25.063382,-2.2772,0.049,9.14619,9.14619
280.00,9.14642,25.136354,0.000408,25.063412,-2.2770,0.049,9.14429,9.14429
281.00,9.14575,25.136380,0.000405,25.063406,-2.2767,0.049,9.14270,9.14270
282.00,9.14512,25.136603,0.000409,25.063577,-2.2766,0.049,9.14106,9.14106
283.00,9.14444,25.136687,0.000410,25.063622,-2.2767,0.049,9.14062,9.14062
284.00,9.14429,25.136760,0.000407,25.063539,-2.2766,0.049,9.14137,9.14137
285.00,9.14407,25.136855,0.000409,25.063583,-2.2766,0.050,9.14245,9.14245
286.00,9.14392,25.136891,0.000410,25.063582,-2.2766,0.050,9.14512,9.14512
287.00,9.14449,25.136851,0.000412,25.063525,-2.2765,0.050,9.14960,9.14960
288.00,9.14540,25.137024,0.000415,25.063659,-2.2762,0.050,9.15389,9.15389
289.00,9.14584,25.137022,0.000413,25.063705,-2.2761,0.050,9.15590,9.15590
290.00,9.14612,25.136966,0.000405,25.063590,-2.2760,0.050,9.15743,9.15743
291.00,9.14660,25.136975,0.000401,25.063591,-2.2760,0.050,9.15653,9.15653
292.00,9.14732,25.137057,0.000400,25.063636,-2.2758,0.051,9.15330,9.15330
293.00,9.14798,25.136923,0.000397,25.063432,-2.2756,0.050,9.15005,9.15005
294.00,9.14810,25.137009,0.000400,25.063479,-2.2754,0.051,9.14878,9.14878
295.00,9.14806,25.137120,0.000406,25.063551,-2.2753,0.051,9.14813,9.14813
296.00,9.14817,25.137239,0.000412,25.063632,-2.2751,0.050,9.14876,9.14876
297.00,9.14823,25.137311,0.000415,25.063713,-2.2751,0.050,9.15159,9.15159
298.00,9.14889,25.137424,0.000413,25.063810,-2.2751,0.051,9.15420,9.15420
299.00,9.15012,25.137401,0.000413,25.063758,-2.2751,0.051,9.15626,9.15626
300.00,9.15095,25.137437,0.000411,25.063784,-2.2749,0.051,9.15687,9.15687
301.00,9.15148,25.137401,0.000414,25.063684,-2.2748,0.051,9.15696,9.15696
302.00,9.15211,25.137402,0.000411,25.063664,-2.2748,0.051,9.15514,9.15514
303.00,9.15252,25.137379,0.000410,25.063660,-2.2750,0.051,9.15255,9.15255
304.00,9.15264,25.137369,0.000411,25.063652,-2.2751,0.051,9.14965,9.14965
305.00,9.15269,25.137311,0.000409,25.063530,-2.2754,0.051,9.14879,9.14879
306.00,9.15273,25.137279,0.000404,25.063498,-2.2756,0.051,9.14775,9.14775
307.00,9.15196,25.137323,0.000404,25.063383,-2.2757,0.051,9.14552,9.14552
308.00,9.15075,25.137413,0.000404,25.063421,-2.2757,0.052,9.14283,9.14283
309.00,9.14951,25.137513,0.000401,25.063467,-2.2757,0.052,9.14123,9.14123
310.00,9.14875,25.137503,0.000399,25.063430,-2.2756,0.052,9.14082,9.14082
311.00,9.14880,25.137568,0.000397,25.063412,-2.2754,0.052,9.14262,9.14262
312.00,9.14940,25.137548,0.000397,25.063412,-2.2751,0.052,9.14667,9.14667
313.00,9.15019,25.137529,0.000394,25.063360,-2.2749,0.052,9.15282,9.15282
314.00,9.15106,25.137554,0.000396,25.063379,-2.2747,0.052,9.15831,9.15831
315.00,9.15139,25.137703,0.000399,25.063543,-2.2745,0.052,9.15865,9.15865
316.00,9.15080,25.137767,0.000399,25.063590,-2.2745,0.052,9.15384,9.15384
317.00,9.14951,25.137896,0.000401,25.063664,-2.2744,0.052,9.14779,9.14779
318.00,9.14813,25.137901,0.000403,25.063631,-2.2743,0.053,9.14290,9.14290
319.00,9.14724,25.137953,0.000405,25.063616,-2.2742,0.053,9.14092,9.14092
320.00,9.14675,25.137907,0.000403,25.063507,-2.2741,0.053,9.14322,9.14322
321.00,9.14675,25.137942,0.000404,25.063526,-2.2740,0.053,9.14781,9.14781
322.00,9.14687,25.137894,0.000404,25.063472,-2.2738,0.053,9.14955,9.14955
323.00,9.14704,25.138029,0.000406,25.063527,-2.2735,0.053,9.14732,9.14732
324.00,9.14850,25.137989,0.000402,25.063442,-2.2733,0.053,9.14345,9.14345
325.00,9.15041,25.138071,0.000402,25.063445,-2.2730,0.053,9.13946,9.13946
326.00,9.15077,25.138125,0.000406,25.063409,-2.2728,0.053,9.13732,9.13732
327.00,9.14863,25.138167,0.000405,25.063418,-2.2728,0.053,9.13870,9.13870
328.00,9.14720,25.138192,0.000403,25.063417,-2.2727,0.053,9.14203,9.14203
329.00,9.14633,25.138307,0.000407,25.063520,-2.2726,0.053,9.14390,9.14390
330.00,9.14543,25.138231,0.000404,25.063424,-2.2724,0.053,9.14600,9.14600
331.00,9.14418,25.138282,0.000402,25.063446,-2.2721,0.054,9.14758,9.14758
332.00,9.14293,25.138240,0.000398,25.063383,-2.2719,0.054,9.14881,9.14881
333.00,9.14370,25.138233,0.000397,25.063384,-2.2718,0.054,9.15075,9.15075
334.00,9.14484,25.138227,0.000399,25.063325,-2.2719,0.054,9.15301,9.15301
335.00,9.14544,25.138368,0.000402,25.063504,-2.2720,0.054,9.15370,9.15370
336.00,9.14593,25.138414,0.000399,25.063513,-2.2721,0.054,9.15290,9.15290
337.00,9.14686,25.138540,0.000404,25.063609,-2.2721,0.054,9.15236,9.15236
338.00,9.14774,25.138507,0.000406,25.063592,-2.2721,0.054,9.15184,9.15184
339.00,9.14800,25.138418,0.000401,25.063501,-2.2721,0.054,9.15094,9.15094
340.00,9.14775,25.138501,0.000401,25.063496,-2.2720,0.054,9.15147,9.15147
341.00,9.14770,25.138329,0.000396,25.063318,-2.2720,0.054,9.15317,9.15317
342.00,9.14809,25.138368,0.000391,25.063305,-2.2721,0.055,9.15429,9.15429
343.00,9.14909,25.138446,0.000388,25.063247,-2.2722,0.055,9.15438,9.15438
344.00,9.15028,25.138624,0.000388,25.063363,-2.2721,0.055,9.15541,9.15541
345.00,9.15148,25.138544,0.000389,25.063276,-2.2720,0.055,9.15753,9.15753
346.00,9.15277,25.138719,0.000396,25.063397,-2.2720,0.055,9.15929,9.15929
347.00,9.15351,25.138682,0.000397,25.063353,-2.2721,0.055,9.15948,9.15948
348.00,9.15360,25.138706,0.000399,25.063371,-2.2722,0.055,9.15702,9.15702
349.00,9.15320,25.138686,0.000399,25.063306,-2.2724,0.055,9.15243,9.15243
350.00,9.15252,25.138687,0.000398,25.063232,-2.2724,0.055,9.14645,9.14645
351.00,9.15214,25.138673,0.000398,25.063159,-2.2724,0.055,9.14258,9.14258
352.00,9.15198,25.138796,0.000399,25.063192,-2.2723,0.055,9.14171,9.14171
353.00,9.15152,25.138976,0.000401,25.063334,-2.2722,0.055,9.14080,9.14080
354.00,9.15188,25.139159,0.000402,25.063461,-2.2719,0.056,9.13968,9.13968
355.00,9.15182,25.139451,0.000406,25.063677,-2.2716,0.056,9.13625,9.13625
356.00,9.15135,25.139655,0.000407,25.063847,-2.2713,0.056,9.12567,9.12567
357.00,9.15043,25.139586,0.000410,25.063758,-2.2709,0.056,9.10512,9.10512
358.00,9.14775,25.139600,0.000409,25.063730,-2.2706,0.056,9.07484,9.07484
359.00,9.14074,25.139622,0.000407,25.063712,-2.2704,0.057,9.03533,9.03533
360.00,9.13774,25.139517,0.000405,25.063584,-2.2703,0.057,8.99103,8.99103
@3,2.0001,4.0, 360.046000000002 
361.00,9.14460,25.139371,0.000402,25.063443,-2.2701,0.057,8.95099,8.95099
362.00,9.14504,25.139414,0.000398,25.063522,-2.2700,0.057,8.92005,8.92005
363.00,9.13756,25.139352,0.000398,25.063456,-2.2701,0.057,8.90171,8.90171
364.00,9.12899,25.139215,0.000401,25.063354,-2.2701,0.057,8.89364,8.89364
365.00,9.11838,25.139254,0.000401,25.063412,-2.2703,0.057,8.89117,8.89117
366.00,9.09134,25.139388,0.000407,25.063514,-2.2705,0.057,8.89139,8.89139
367.00,9.04868,25.139524,0.000409,25.063564,-2.2706,0.057,8.89747,8.89747
368.00,8.98648,25.139638,0.000406,25.063566,-2.2707,0.057,8.91020,8.91020
369.00,8.93131,25.139680,0.000400,25.063550,-2.2708,0.058,8.92868,8.92868
370.00,8.89755,25.139632,0.000398,25.063521,-2.2707,0.058,8.95155,8.95155
371.00,8.89122,25.139609,0.000394,25.063494,-2.2707,0.058,8.97466,8.97466
372.00,8.89436,25.139508,0.000392,25.063399,-2.2706,0.058,8.99268,8.99268
373.00,8.89468,25.139405,0.000392,25.063354,-2.2704,0.058,9.00577,9.00577
374.00,8.89063,25.139540,0.000398,25.063458,-2.2703,0.058,9.01693,9.01693
375.00,8.88506,25.139598,0.000397,25.063445,-2.2701,0.058,9.02574,9.02574
376.00,8.89265,25.139705,0.000396,25.063451,-2.2699,0.058,9.03373,9.03373
377.00,8.92472,25.139953,0.000397,25.063585,-2.2698,0.059,9.04143,9.04143
378.00,8.95820,25.140050,0.000400,25.063616,-2.2696,0.059,9.04782,9.04782
379.00,8.98266,25.140137,0.000402,25.063596,-2.2696,0.059,9.05310,9.05310
380.00,8.99720,25.140268,0.000405,25.063610,-2.2695,0.059,9.05949,9.05949
381.00,9.00635,25.140317,0.000406,25.063622,-2.2692,0.059,9.06723,9.06723
382.00,9.01624,25.140309,0.000409,25.063584,-2.2689,0.058,9.07595,9.07595
383.00,9.02470,25.140387,0.000411,25.063620,-2.2689,0.058,9.08560,9.08560
384.00,9.03139,25.140417,0.000410,25.063602,-2.2688,0.059,9.09302,9.09302
385.00,9.03883,25.140530,0.000412,25.063620,-2.2688,0.059,9.09891,9.09891
386.00,9.04661,25.140605,0.000413,25.063632,-2.2690,0.059,9.10371,9.10371
387.00,9.05478,25.140584,0.000411,25.063585,-2.2691,0.059,9.10741,9.10741
388.00,9.06261,25.140604,0.000409,25.063589,-2.2689,0.059,9.10982,9.10982
389.00,9.06909,25.140586,0.000406,25.063522,-2.2688,0.059,9.11418,9.11418
390.00,9.07561,25.140495,0.000405,25.063497,-2.2685,0.059,9.11904,9.11904
391.00,9.08145,25.140488,0.000405,25.063487,-2.2681,0.059,9.12328,9.12328
392.00,9.08669,25.140502,0.000402,25.063453,-2.2680,0.059,9.12733,9.12733
393.00,9.09180,25.140605,0.000405,25.063509,-2.2679,0.060,9.13367,9.13367
394.00,9.09724,25.140715,0.000405,25.063634,-2.2678,0.060,9.13913,9.13913
395.00,9.10308,25.140747,0.000405,25.063621,-2.2678,0.060,9.14355,9.14355
396.00,9.10840,25.140784,0.000405,25.063615,-2.2677,0.060,9.14805,9.14805
397.00,9.11349,25.140845,0.000407,25.063704,-2.2676,0.060,9.15203,9.15203
398.00,9.11866,25.140742,0.000404,25.063577,-2.2674,0.060,9.15336,9.15336
399.00,9.12284,25.140759,0.000406,25.063559,-2.2673,0.060,9.15303,9.15303
400.00,9.12644,25.140842,0.000408,25.063560,-2.2673,0.060,9.15089,9.15089
401.00,9.12952,25.140965,0.000409,25.063572,-2.2676,0.060,9.14680,9.14680
402.00,9.13271,25.141068,0.000412,25.063580,-2.2678,0.060,9.14142,9.14142
403.00,9.13393,25.141143,0.000414,25.063604,-2.2679,0.060,9.13603,9.13603
404.00,9.13387,25.141172,0.000417,25.063586,-2.2678,0.060,9.13203,9.13203
405.00,9.13537,25.141223,0.000413,25.063575,-2.2675,0.060,9.13166,9.13166
406.00,9.13723,25.141186,0.000411,25.063501,-2.2670,0.061,9.13475,9.13475
407.00,9.13917,25.141147,0.000406,25.063414,-2.2666,0.061,9.13996,9.13996
408.00,9.14102,25.141231,0.000408,25.063415,-2.2663,0.061,9.14393,9.14393
409.00,9.14283,25.141222,0.000403,25.063389,-2.2662,0.061,9.14546,9.14546
410.00,9.14391,25.141205,0.000405,25.063389,-2.2663,0.061,9.14411,9.14411
411.00,9.14317,25.141184,0.000406,25.063407,-2.2666,0.061,9.14113,9.14113
412.00,9.14265,25.141330,0.000412,25.063528,-2.2668,0.061,9.13702,9.13702
413.00,9.14232,25.141410,0.000410,25.063596,-2.2671,0.061,9.13505,9.13505
414.00,9.14138,25.141476,0.000415,25.063595,-2.2672,0.061,9.13599,9.13599
415.00,9.13995,25.141574,0.000417,25.063621,-2.2672,0.061,9.13878,9.13878
416.00,9.13941,25.141774,0.000422,25.063778,-2.2671,0.061,9.14081,9.14081
417.00,9.13909,25.141686,0.000419,25.063667,-2.2669,0.061,9.14288,9.14288
418.00,9.13901,25.141561,0.000419,25.063475,-2.2667,0.061,9.14368,9.14368
419.00,9.13894,25.141627,0.000418,25.063468,-2.2664,0.061,9.14300,9.14300
420.00,9.13901,25.141610,0.000416,25.063433,-2.2662,0.061,9.14140,9.14140
421.00,9.13911,25.141560,0.000417,25.063351,-2.2660,0.061,9.14065,9.14065
422.00,9.13967,25.141678,0.000416,25.063384,-2.2659,0.062,9.14051,9.14051
423.00,9.14056,25.141890,0.000415,25.063576,-2.2658,0.062,9.14177,9.14177
424.00,9.14161,25.141844,0.000415,25.063556,-2.2658,0.062,9.14405,9.14405
425.00,9.14255,25.141864,0.000414,25.063555,-2.2657,0.062,9.14735,9.14735
426.00,9.14333,25.141861,0.000405,25.063514,-2.2658,0.062,9.15162,9.15162
427.00,9.14379,25.141896,0.000407,25.063495,-2.2659,0.062,9.15498,9.15498
428.00,9.14408,25.141713,0.000400,25.063248,-2.2659,0.062,9.15676,9.15676
429.00,9.14474,25.141752,0.000395,25.063187,-2.2660,0.062,9.15767,9.15767
430.00,9.14565,25.141731,0.000393,25.063119,-2.2661,0.063,9.15709,9.15709
431.00,9.14654,25.141814,0.000398,25.063129,-2.2661,0.063,9.15451,9.15451
432.00,9.14711,25.141979,0.000401,25.063258,-2.2661,0.063,9.15113,9.15113
433.00,9.14745,25.142148,0.000406,25.063372,-2.2660,0.063,9.14789,9.14789
434.00,9.14750,25.142164,0.000409,25.063333,-2.2658,0.063,9.14547,9.14547
435.00,9.14762,25.142192,0.000409,25.063334,-2.2657,0.063,9.14512,9.14512
436.00,9.14798,25.142185,0.000409,25.063343,-2.2655,0.063,9.14593,9.14593
437.00,9.14841,25.142073,0.000405,25.063225,-2.2656,0.063,9.14769,9.14769
438.00,9.14878,25.142165,0.000407,25.063263,-2.2656,0.063,9.14975,9.14975
439.00,9.14939,25.142293,0.000406,25.063345,-2.2658,0.063,9.15203,9.15203
440.00,9.15009,25.142337,0.000412,25.063349,-2.2660,0.063,9.15212,9.15212
441.00,9.15080,25.142391,0.000411,25.063279,-2.2660,0.063,9.15283,9.15283
442.00,9.15153,25.142434,0.000410,25.063269,-2.2660,0.063,9.15312,9.15312
443.00,9.15182,25.142464,0.000410,25.063269,-2.2659,0.063,9.15309,9.15309
444.00,9.15177,25.142458,0.000410,25.063247,-2.2657,0.063,9.15143,9.15143
445.00,9.15153,25.142534,0.000406,25.063293,-2.2657,0.064,9.15120,9.15120
446.00,9.15102,25.142520,0.000406,25.063277,-2.2655,0.064,9.14911,9.14911
447.00,9.15025,25.142580,0.000406,25.063296,-2.2654,0.064,9.14794,9.14794
448.00,9.14976,25.142514,0.000404,25.063237,-2.2652,0.064,9.14766,9.14766
449.00,9.14963,25.142696,0.000407,25.063387,-2.2651,0.064,9.14986,9.14986
450.00,9.15000,25.142672,0.000406,25.063299,-2.2650,0.064,9.15260,9.15260
451.00,9.15048,25.142518,0.000396,25.063166,-2.2649,0.064,9.15465,9.15465
452.00,9.15075,25.142553,0.000399,25.063207,-2.2646,0.064,9.15471,9.15471
453.00,9.15088,25.142634,0.000397,25.063244,-2.2645,0.065,9.15335,9.15335
454.00,9.15092,25.142447,0.000393,25.063055,-2.2644,0.065,9.15028,9.15028
455.00,9.15069,25.142490,0.000395,25.063057,-2.2642,0.065,9.14610,9.14610
456.00,9.15025,25.142746,0.000406,25.063195,-2.2640,0.065,9.14369,9.14369
457.00,9.15001,25.142743,0.000401,25.063105,-2.2640,0.065,9.14446,9.14446
458.00,9.15017,25.142895,0.000407,25.063178,-2.2638,0.065,9.14674,9.14674
459.00,9.15026,25.143003,0.000413,25.063206,-2.2636,0.065,9.14953,9.14953
460.00,9.15014,25.143206,0.000414,25.063349,-2.2635,0.065,9.15125,9.15125
461.00,9.14992,25.143314,0.000413,25.063423,-2.2633,0.065,9.15230,9.15230
462.00,9.14971,25.143389,0.000418,25.063475,-2.2631,0.065,9.15187,9.15187
463.00,9.14971,25.143282,0.000415,25.063382,-2.2631,0.065,9.15100,9.15100
464.00,9.14971,25.143281,0.000411,25.063353,-2.2632,0.065,9.14944,9.14944
465.00,9.14978,25.143210,0.000409,25.063282,-2.2635,0.065,9.14936,9.14936
466.00,9.15011,25.143266,0.000407,25.063302,-2.2637,0.065,9.15087,9.15087
467.00,9.15054,25.143156,0.000402,25.063165,-2.2638,0.065,9.15143,9.15143
468.00,9.15073,25.143145,0.000400,25.063099,-2.2637,0.065,9.15216,9.15216
469.00,9.15076,25.143237,0.000401,25.063168,-2.2636,0.066,9.15304,9.15304
470.00,9.15025,25.143224,0.000395,25.063085,-2.2634,0.066,9.15287,9.15287
471.00,9.14962,25.143173,0.000396,25.062978,-2.2632,0.066,9.15065,9.15065
472.00,9.14933,25.143390,0.000400,25.063094,-2.2631,0.066,9.14977,9.14977
473.00,9.14950,25.143472,0.000400,25.063106,-2.2631,0.066,9.14918,9.14918
474.00,9.15012,25.143573,0.000403,25.063186,-2.2632,0.066,9.14986,9.14986
475.00,9.15073,25.143689,0.000408,25.063287,-2.2632,0.066,9.15056,9.15056
476.00,9.15126,25.143799,0.000408,25.063365,-2.2633,0.066,9.15198,9.15198
477.00,9.15160,25.143844,0.000406,25.063395,-2.2634,0.066,9.15344,9.15344
478.00,9.15162,25.143918,0.000408,25.063461,-2.2635,0.067,9.15420,9.15420
479.00,9.15150,25.143904,0.000407,25.063405,-2.2636,0.067,9.15290,9.15290
480.00,9.15112,25.144011,0.000411,25.063483,-2.2636,0.067,9.15112,9.15112
481.00,9.15079,25.144018,0.000415,25.063484,-2.2635,0.067,9.14892,9.14892
482.00,9.15045,25.144013,0.000412,25.063470,-2.2634,0.067,9.14682,9.14682
483.00,9.15041,25.144056,0.000411,25.063462,-2.2632,0.067,9.14655,9.14655
484.00,9.15073,25.144067,0.000409,25.063449,-2.2631,0.067,9.14783,9.14783
485.00,9.15120,25.144093,0.000409,25.063460,-2.2631,0.067,9.15108,9.15108
486.00,9.15150,25.144131,0.000410,25.063419,-2.2630,0.067,9.15431,9.15431
487.00,9.15145,25.144178,0.000416,25.063413,-2.2629,0.067,9.15545,9.15545
488.00,9.15119,25.144211,0.000419,25.063408,-2.2628,0.067,9.15394,9.15394
489.00,9.15077,25.144198,0.000418,25.063384,-2.2626,0.067,9.15198,9.15198
490.00,9.15043,25.144172,0.000419,25.063296,-2.2624,0.067,9.14812,9.14812
491.00,9.15016,25.144273,0.000420,25.063375,-2.2621,0.067,9.14525,9.14525
492.00,9.15020,25.144264,0.000418,25.063324,-2.2618,0.068,9.14576,9.14576
493.00,9.15073,25.144386,0.000418,25.063409,-2.2617,0.068,9.14916,9.14916
494.00,9.15116,25.144542,0.000422,25.063445,-2.2616,0.068,9.15239,9.15239
495.00,9.15128,25.144601,0.000418,25.063440,-2.2614,0.068,9.15446,9.15446
496.00,9.15095,25.144542,0.000414,25.063387,-2.2612,0.068,9.15448,9.15448
497.00,9.15043,25.144625,0.000412,25.063432,-2.2611,0.068,9.15236,9.15236
498.00,9.14981,25.144609,0.000411,25.063363,-2.2609,0.068,9.14847,9.14847
499.00,9.14937,25.144514,0.000408,25.063224,-2.2609,0.068,9.14515,9.14515
500.00,9.14949,25.144431,0.000404,25.063163,-2.2610,0.068,9.14526,9.14526
501.00,9.15011,25.144449,0.000405,25.063144,-2.2611,0.068,9.14624,9.14624
502.00,9.15032,25.144399,0.000402,25.063069,-2.2612,0.068,9.14560,9.14560
503.00,9.14969,25.144485,0.000398,25.063105,-2.2611,0.069,9.14440,9.14440
504.00,9.14865,25.144635,0.000398,25.063255,-2.2610,0.069,9.14461,9.14461
505.00,9.14895,25.144829,0.000401,25.063335,-2.2610,0.069,9.14294,9.14294
506.00,9.15012,25.144911,0.000398,25.063327,-2.2610,0.069,9.13685,9.13685
507.00,9.14947,25.145010,0.000401,25.063419,-2.2613,0.069,9.12404,9.12404
508.00,9.14640,25.144919,0.000399,25.063355,-2.2615,0.069,9.10113,9.10113
509.00,9.14657,25.144853,0.000399,25.063237,-2.2616,0.070,9.06724,9.06724
510.00,9.14983,25.144787,0.000399,25.063209,-2.2615,0.069,9.02633,9.02633
@4,2.0001,4.0, 510.091 
511.00,9.14888,25.144773,0.000401,25.063205,-2.2614,0.070,8.98535,8.98535
512.00,9.14217,25.144755,0.000397,25.063146,-2.2610,0.070,8.95062,8.95062
513.00,9.14247,25.144936,0.000404,25.063263,-2.2607,0.070,8.92623,8.92623
514.00,9.14183,25.145087,0.000405,25.063413,-2.2606,0.070,8.91018,8.91018
515.00,9.14145,25.145127,0.000401,25.063397,-2.2605,0.070,8.90231,8.90231
516.00,9.11837,25.145266,0.000401,25.063492,-2.2604,0.071,8.90241,8.90241
517.00,9.07551,25.145297,0.000404,25.063482,-2.2604,0.071,8.90977,8.90977
518.00,9.02231,25.145271,0.000404,25.063390,-2.2606,0.071,8.92185,8.92185
519.00,8.97646,25.145154,0.000403,25.063274,-2.2606,0.071,8.93808,8.93808
520.00,8.93893,25.145263,0.000407,25.063366,-2.2606,0.071,8.95634,8.95634
521.00,8.91384,25.145242,0.000406,25.063296,-2.2606,0.071,8.97572,8.97572
522.00,8.90217,25.145358,0.000406,25.063366,-2.2607,0.071,8.99311,8.99311
523.00,8.90009,25.145333,0.000405,25.063376,-2.2606,0.071,9.00714,9.00714
524.00,8.89625,25.145588,0.000406,25.063564,-2.2606,0.071,9.01936,9.01936
525.00,8.89968,25.145486,0.000404,25.063422,-2.2606,0.071,9.03054,9.03054
526.00,8.91434,25.145551,0.000407,25.063495,-2.2605,0.071,9.04059,9.04059
527.00,8.93860,25.145510,0.000406,25.063435,-2.2603,0.071,9.05057,9.05057
528.00,8.96061,25.145582,0.000406,25.063483,-2.2602,0.071,9.06073,9.06073
529.00,8.97696,25.145338,0.000403,25.063223,-2.2601,0.071,9.07088,9.07088
530.00,8.99317,25.145579,0.000410,25.063456,-2.2600,0.071,9.07860,9.07860
531.00,9.00629,25.145590,0.000408,25.063357,-2.2599,0.071,9.08480,9.08480
532.00,9.01679,25.145717,0.000410,25.063397,-2.2597,0.071,9.09021,9.09021
533.00,9.02855,25.145813,0.000410,25.063388,-2.2596,0.072,9.09634,9.09634
534.00,9.03962,25.145967,0.000409,25.063507,-2.2596,0.072,9.10226,9.10226
535.00,9.04914,25.145946,0.000407,25.063377,-2.2595,0.072,9.11031,9.11031
536.00,9.05821,25.146015,0.000410,25.063463,-2.2596,0.072,9.11744,9.11744
537.00,9.06590,25.146002,0.000409,25.063416,-2.2596,0.072,9.12277,9.12277
538.00,9.07343,25.146004,0.000408,25.063394,-2.2596,0.072,9.12581,9.12581
539.00,9.08031,25.146076,0.000410,25.063397,-2.2595,0.072,9.12665,9.12665
540.00,9.08727,25.146151,0.000408,25.063382,-2.2593,0.072,9.12568,9.12568
541.00,9.09333,25.146171,0.000409,25.063323,-2.2592,0.072,9.12534,9.12534
542.00,9.10011,25.146138,0.000402,25.063262,-2.2592,0.072,9.12625,9.12625
543.00,9.10379,25.146190,0.000406,25.063309,-2.2592,0.072,9.12915,9.12915
544.00,9.10731,25.146204,0.000408,25.063299,-2.2592,0.073,9.13331,9.13331
545.00,9.11106,25.146118,0.000405,25.063230,-2.2593,0.073,9.13831,9.13831
546.00,9.11516,25.146123,0.000406,25.063245,-2.2593,0.073,9.14074,9.14074
547.00,9.11864,25.146358,0.000413,25.063451,-2.2593,0.073,9.14164,9.14164
548.00,9.12158,25.146422,0.000410,25.063467,-2.2591,0.073,9.14072,9.14072
549.00,9.12426,25.146457,0.000409,25.063472,-2.2590,0.073,9.14060,9.14060
550.00,9.12741,25.146479,0.000407,25.063476,-2.2588,0.073,9.14276,9.14276
551.00,9.13117,25.146470,0.000408,25.063412,-2.2587,0.073,9.14781,9.14781
552.00,9.13433,25.146443,0.000407,25.063322,-2.2586,0.073,9.15329,9.15329
553.00,9.13741,25.146479,0.000409,25.063278,-2.2586,0.073,9.15954,9.15954
554.00,9.14020,25.146675,0.000411,25.063395,-2.2587,0.073,9.16546,9.16546
555.00,9.14252,25.146763,0.000413,25.063430,-2.2587,0.073,9.16660,9.16660
556.00,9.14392,25.146828,0.000410,25.063440,-2.2586,0.073,9.16391,9.16391
557.00,9.14494,25.146896,0.000411,25.063479,-2.2586,0.073,9.15941,9.15941
558.00,9.14670,25.146866,0.000410,25.063444,-2.2586,0.074,9.15440,9.15440
559.00,9.14966,25.146829,0.000409,25.063381,-2.2585,0.074,9.14731,9.14731
560.00,9.15091,25.146859,0.000409,25.063383,-2.2585,0.074,9.14240,9.14240
561.00,9.14971,25.146978,0.000408,25.063465,-2.2586,0.074,9.14225,9.14225
562.00,9.14939,25.146919,0.000406,25.063344,-2.2586,0.074,9.14517,9.14517
563.00,9.15032,25.147026,0.000406,25.063338,-2.2584,0.074,9.14932,9.14932
564.00,9.15106,25.147105,0.000408,25.063314,-2.2584,0.074,9.15502,9.15502
565.00,9.15263,25.147290,0.000410,25.063413,-2.2584,0.074,9.16093,9.16093
566.00,9.15439,25.147339,0.000412,25.063389,-2.2584,0.074,9.16472,9.16472
567.00,9.15581,25.147422,0.000412,25.063416,-2.2585,0.074,9.16565,9.16565
568.00,9.15680,25.147483,0.000415,25.063500,-2.2587,0.074,9.16546,9.16546
569.00,9.15773,25.147489,0.000417,25.063515,-2.2588,0.074,9.16399,9.16399
570.00,9.15787,25.147427,0.000417,25.063411,-2.2589,0.074,9.16021,9.16021
571.00,9.15688,25.147409,0.000417,25.063383,-2.2589,0.074,9.15573,9.15573
572.00,9.15586,25.147517,0.000420,25.063523,-2.2588,0.074,9.15297,9.15297
573.00,9.15496,25.147576,0.000415,25.063580,-2.2587,0.074,9.15180,9.15180
574.00,9.15490,25.147566,0.000411,25.063550,-2.2585,0.075,9.15220,9.15220
575.00,9.15465,25.147605,0.000412,25.063538,-2.2582,0.075,9.15546,9.15546
576.00,9.15518,25.147578,0.000409,25.063502,-2.2579,0.075,9.15966,9.15966
577.00,9.15597,25.147503,0.000407,25.063415,-2.2576,0.075,9.16187,9.16187
578.00,9.15677,25.147523,0.000409,25.063348,-2.2574,0.075,9.16218,9.16218
579.00,9.15784,25.147541,0.000410,25.063345,-2.2572,0.075,9.16159,9.16159
580.00,9.15925,25.147607,0.000412,25.063420,-2.2572,0.075,9.16069,9.16069
581.00,9.15994,25.147728,0.000412,25.063440,-2.2572,0.075,9.15936,9.15936
582.00,9.15989,25.147832,0.000410,25.063448,-2.2573,0.075,9.15844,9.15844
583.00,9.15952,25.147927,0.000410,25.063509,-2.2574,0.075,9.15765,9.15765
584.00,9.15893,25.148085,0.000412,25.063634,-2.2575,0.075,9.15647,9.15647
585.00,9.15807,25.148047,0.000406,25.063570,-2.2576,0.075,9.15404,9.15404
586.00,9.15711,25.148058,0.000406,25.063645,-2.2577,0.076,9.15162,9.15162
587.00,9.15612,25.148006,0.000406,25.063588,-2.2577,0.076,9.14962,9.14962
588.00,9.15527,25.147981,0.000407,25.063529,-2.2576,0.076,9.14742,9.14742
589.00,9.15429,25.147915,0.000405,25.063409,-2.2575,0.076,9.14539,9.14539
590.00,9.15378,25.147931,0.000406,25.063398,-2.2573,0.076,9.14550,9.14550
591.00,9.15445,25.147937,0.000406,25.063357,-2.2571,0.076,9.14935,9.14935
592.00,9.15555,25.147996,0.000406,25.063320,-2.2569,0.076,9.15404,9.15404
593.00,9.15640,25.148060,0.000410,25.063309,-2.2570,0.076,9.15943,9.15943
594.00,9.15689,25.148113,0.000407,25.063289,-2.2571,0.076,9.16459,9.16459
595.00,9.15718,25.148259,0.000407,25.063380,-2.2572,0.076,9.16874,9.16874
596.00,9.15715,25.148367,0.000408,25.063462,-2.2574,0.077,9.16756,9.16756
597.00,9.15695,25.148502,0.000413,25.063665,-2.2576,0.076,9.16556,9.16556
598.00,9.15682,25.148356,0.000409,25.063568,-2.2576,0.077,9.16297,9.16297
599.00,9.15652,25.148309,0.000410,25.063522,-2.2576,0.077,9.16092,9.16092
600.00,9.15640,25.148356,0.000416,25.063500,-2.2575,0.076,9.15893,9.15893
601.00,9.15661,25.148411,0.000416,25.063450,-2.2574,0.076,9.15990,9.15990
602.00,9.15684,25.148404,0.000413,25.063358,-2.2571,0.076,9.16167,9.16167
603.00,9.15782,25.148549,0.000415,25.063410,-2.2569,0.077,9.16350,9.16350
604.00,9.15873,25.148722,0.000417,25.063464,-2.2568,0.077,9.16578,9.16578
605.00,9.15967,25.148752,0.000415,25.063425,-2.2567,0.077,9.16758,9.16758
606.00,9.16057,25.148738,0.000416,25.063405,-2.2567,0.077,9.16693,9.16693
607.00,9.16124,25.148731,0.000412,25.063335,-2.2569,0.077,9.16513,9.16513
608.00,9.16187,25.148758,0.000409,25.063352,-2.2570,0.077,9.16334,9.16334
609.00,9.16261,25.148716,0.000404,25.063345,-2.2569,0.077,9.16101,9.16101
610.00,9.16341,25.148635,0.000402,25.063253,-2.2568,0.077,9.15948,9.15948
611.00,9.16353,25.148713,0.000401,25.063268,-2.2565,0.078,9.15890,9.15890
612.00,9.16320,25.148746,0.000401,25.063272,-2.2563,0.078,9.15985,9.15985
613.00,9.16284,25.148750,0.000402,25.063235,-2.2561,0.078,9.16034,9.16034
614.00,9.16232,25.148785,0.000405,25.063234,-2.2560,0.078,9.16050,9.16050
615.00,9.16162,25.148909,0.000407,25.063362,-2.2559,0.078,9.15875,9.15875
616.00,9.16081,25.148874,0.000409,25.063313,-2.2559,0.078,9.15655,9.15655
617.00,9.16046,25.148860,0.000408,25.063309,-2.2557,0.078,9.15541,9.15541
618.00,9.16077,25.149085,0.000412,25.063444,-2.2554,0.078,9.15698,9.15698
619.00,9.16139,25.149182,0.000416,25.063466,-2.2553,0.078,9.15969,9.15969
620.00,9.16209,25.149248,0.000414,25.063496,-2.2552,0.078,9.16329,9.16329
621.00,9.16235,25.149312,0.000413,25.063454,-2.2554,0.078,9.16693,9.16693
622.00,9.16226,25.149563,0.000414,25.063571,-2.2555,0.078,9.16820,9.16820
623.00,9.16218,25.149415,0.000409,25.063503,-2.2556,0.078,9.16800,9.16800
624.00,9.16215,25.149377,0.000403,25.063454,-2.2556,0.079,9.16715,9.16715
625.00,9.16194,25.149418,0.000400,25.063390,-2.2556,0.079,9.16591,9.16591
626.00,9.16182,25.149564,0.000403,25.063482,-2.2554,0.079,9.16410,9.16410
627.00,9.16203,25.149478,0.000402,25.063388,-2.2554,0.079,9.16324,9.16324
628.00,9.16205,25.149661,0.000405,25.063454,-2.2554,0.079,9.16228,9.16228
629.00,9.16203,25.149963,0.000411,25.063615,-2.2552,0.079,9.16123,9.16123
630.00,9.16229,25.150059,0.000416,25.063696,-2.2550,0.079,9.16175,9.16175
631.00,9.16259,25.150067,0.000415,25.063668,-2.2550,0.079,9.16349,9.16349
632.00,9.16293,25.150095,0.000420,25.063700,-2.2551,0.079,9.16547,9.16547
633.00,9.16334,25.149940,0.000417,25.063519,-2.2553,0.079,9.16704,9.16704
634.00,9.16373,25.149785,0.000415,25.063448,-2.2556,0.079,9.16775,9.16775
635.00,9.16432,25.149714,0.000414,25.063394,-2.2559,0.079,9.16792,9.16792
636.00,9.16507,25.149629,0.000411,25.063345,-2.2561,0.079,9.16742,9.16742
637.00,9.16565,25.149732,0.000411,25.063360,-2.2561,0.079,9.16601,9.16601
638.00,9.16550,25.149858,0.000410,25.063462,-2.2560,0.080,9.16354,9.16354
639.00,9.16494,25.149798,0.000406,25.063332,-2.2559,0.080,9.16268,9.16268
640.00,9.16463,25.149921,0.000409,25.063398,-2.2557,0.080,9.16275,9.16275
641.00,9.16462,25.149983,0.000409,25.063442,-2.2554,0.080,9.16365,9.16365
642.00,9.16477,25.149874,0.000408,25.063352,-2.2552,0.080,9.16456,9.16456
643.00,9.16474,25.149885,0.000412,25.063321,-2.2551,0.080,9.16573,9.16573
644.00,9.16458,25.150033,0.000414,25.063446,-2.2550,0.080,9.16607,9.16607
645.00,9.16445,25.150128,0.000413,25.063476,-2.2549,0.080,9.16584,9.16584
646.00,9.16491,25.150218,0.000414,25.063512,-2.2549,0.080,9.16673,9.16673
647.00,9.16573,25.150283,0.000410,25.063521,-2.2549,0.080,9.16843,9.16843
648.00,9.16639,25.150317,0.000408,25.063537,-2.2548,0.081,9.16997,9.16997
649.00,9.16664,25.150249,0.000410,25.063489,-2.2546,0.080,9.17027,9.17027
650.00,9.16658,25.150137,0.000408,25.063360,-2.2546,0.081,9.16952,9.16952
651.00,9.16660,25.150070,0.000408,25.063297,-2.2545,0.081,9.16909,9.16909
652.00,9.16643,25.150126,0.000409,25.063316,-2.2543,0.081,9.16876,9.16876
653.00,9.16630,25.150181,0.000408,25.063341,-2.2542,0.081,9.16760,9.16760
654.00,9.16647,25.150314,0.000408,25.063387,-2.2543,0.081,9.16725,9.16725
655.00,9.16742,25.150277,0.000404,25.063341,-2.2542,0.081,9.16595,9.16595
656.00,9.16789,25.150391,0.000401,25.063391,-2.2542,0.081,9.15853,9.15853
657.00,9.16801,25.150514,0.000403,25.063460,-2.2543,0.081,9.14499,9.14499
658.00,9.16925,25.150709,0.000408,25.063578,-2.2544,0.082,9.12476,9.12476
659.00,9.16848,25.150810,0.000410,25.063659,-2.2543,0.082,9.09725,9.09725
660.00,9.16589,25.150936,0.000409,25.063752,-2.2545,0.082,9.06494,9.06494
@5,2.0001,4.0, 660.01999999999 
661.00,9.17128,25.150941,0.000408,25.063682,-2.2546,0.082,9.03232,9.03232
662.00,9.17160,25.150945,0.000409,25.063638,-2.2547,0.082,9.00340,9.00340
663.00,9.16648,25.150907,0.000407,25.063549,-2.2547,0.082,8.98173,8.98173
664.00,9.16049,25.150868,0.000399,25.063443,-2.2548,0.082,8.96798,8.96798
665.00,9.15333,25.150940,0.000404,25.063427,-2.2547,0.083,8.95999,8.95999
666.00,9.13418,25.150993,0.000405,25.063460,-2.2547,0.083,8.95827,8.95827
667.00,9.10614,25.151064,0.000404,25.063507,-2.2548,0.083,8.95964,8.95964
668.00,9.06497,25.151059,0.000399,25.063447,-2.2548,0.083,8.96363,8.96363
669.00,9.02492,25.151058,0.000402,25.063445,-2.2549,0.083,8.96974,8.96974
670.00,8.99453,25.150941,0.000399,25.063360,-2.2549,0.083,8.97912,8.97912
671.00,8.97129,25.150969,0.000402,25.063417,-2.2548,0.083,8.98905,8.98905
672.00,8.96154,25.150987,0.000403,25.063404,-2.2547,0.083,9.00020,9.00020
673.00,8.95673,25.150980,0.000406,25.063467,-2.2546,0.083,9.01232,9.01232
674.00,8.95600,25.150991,0.000405,25.063440,-2.2545,0.083,9.02439,9.02439
675.00,8.95470,25.151096,0.000405,25.063438,-2.2544,0.083,9.03396,9.03396
676.00,8.96246,25.151165,0.000402,25.063404,-2.2543,0.083,9.04319,9.04319
677.00,8.96852,25.151224,0.000402,25.063382,-2.2543,0.084,9.05103,9.05103
678.00,8.97661,25.151340,0.000403,25.063368,-2.2544,0.084,9.05680,9.05680
679.00,8.98698,25.151453,0.000403,25.063415,-2.2544,0.084,9.06141,9.06141
680.00,9.00010,25.151581,0.000405,25.063543,-2.2544,0.084,9.06701,9.06701
681.00,9.01235,25.151611,0.000409,25.063561,-2.2543,0.084,9.07328,9.07328
682.00,9.02375,25.151563,0.000409,25.063559,-2.2540,0.084,9.07942,9.07942
683.00,9.03258,25.151605,0.000410,25.063582,-2.2537,0.084,9.08567,9.08567
684.00,9.04045,25.151513,0.000410,25.063486,-2.2535,0.084,9.09288,9.09288
685.00,9.04770,25.151498,0.000411,25.063474,-2.2536,0.084,9.09994,9.09994
686.00,9.05448,25.151485,0.000410,25.063452,-2.2536,0.084,9.10731,9.10731
687.00,9.06167,25.151557,0.000414,25.063468,-2.2537,0.084,9.11480,9.11480
688.00,9.06816,25.151574,0.000416,25.063483,-2.2539,0.084,9.12232,9.12232
689.00,9.07442,25.151723,0.000417,25.063563,-2.2540,0.084,9.12837,9.12837
690.00,9.08092,25.151810,0.000415,25.063596,-2.2540,0.084,9.13249,9.13249
691.00,9.08797,25.151837,0.000413,25.063501,-2.2540,0.084,9.13323,9.13323
692.00,9.09430,25.151923,0.000409,25.063483,-2.2540,0.085,9.13294,9.13294
693.00,9.09991,25.151898,0.000403,25.063375,-2.2537,0.085,9.13244,9.13244
694.00,9.10440,25.151918,0.000399,25.063335,-2.2536,0.085,9.13221,9.13221
695.00,9.10925,25.151927,0.000400,25.063282,-2.2534,0.085,9.13279,9.13279
696.00,9.11236,25.151947,0.000400,25.063344,-2.2532,0.085,9.13555,9.13555
697.00,9.11525,25.152068,0.000404,25.063486,-2.2533,0.085,9.13945,9.13945
698.00,9.11912,25.152107,0.000404,25.063526,-2.2533,0.085,9.14366,9.14366
699.00,9.12349,25.152082,0.000407,25.063469,-2.2533,0.086,9.14825,9.14825
700.00,9.12785,25.152141,0.000407,25.063452,-2.2534,0.086,9.15306,9.15306
701.00,9.13173,25.152245,0.000409,25.063475,-2.2535,0.086,9.15735,9.15735
702.00,9.13548,25.152159,0.000402,25.063366,-2.2535,0.086,9.16082,9.16082
703.00,9.13909,25.152271,0.000407,25.063437,-2.2538,0.086,9.16330,9.16330
704.00,9.14218,25.152421,0.000415,25.063591,-2.2539,0.086,9.16480,9.16480
705.00,9.14489,25.152404,0.000414,25.063636,-2.2539,0.086,9.16499,9.16499
706.00,9.14665,25.152437,0.000416,25.063695,-2.2539,0.086,9.16301,9.16301
707.00,9.14796,25.152485,0.000417,25.063685,-2.2539,0.086,9.16105,9.16105
708.00,9.14922,25.152439,0.000414,25.063571,-2.2539,0.086,9.16004,9.16004
709.00,9.15037,25.152401,0.000407,25.063472,-2.2539,0.086,9.15833,9.15833
710.00,9.15154,25.152523,0.000410,25.063413,-2.2539,0.086,9.15848,9.15848
711.00,9.15320,25.152545,0.000407,25.063261,-2.2539,0.086,9.16062,9.16062
712.00,9.15507,25.152528,0.000407,25.063198,-2.2537,0.086,9.16295,9.16295
713.00,9.15704,25.152728,0.000410,25.063279,-2.2536,0.087,9.16528,9.16528
714.00,9.15896,25.152895,0.000412,25.063333,-2.2535,0.087,9.16815,9.16815
715.00,9.16064,25.152961,0.000412,25.063422,-2.2535,0.087,9.16881,9.16881
716.00,9.16176,25.153075,0.000417,25.063519,-2.2535,0.087,9.16786,9.16786
717.00,9.16251,25.153196,0.000417,25.063526,-2.2536,0.087,9.16652,9.16652
718.00,9.16303,25.153188,0.000417,25.063536,-2.2537,0.087,9.16434,9.16434
719.00,9.16339,25.153158,0.000418,25.063542,-2.2537,0.087,9.16298,9.16298
720.00,9.16370,25.153103,0.000417,25.063472,-2.2539,0.087,9.16305,9.16305
721.00,9.16404,25.153181,0.000418,25.063511,-2.2540,0.087,9.16498,9.16498
722.00,9.16420,25.153176,0.000419,25.063519,-2.2541,0.087,9.16664,9.16664
723.00,9.16443,25.153140,0.000420,25.063508,-2.2542,0.087,9.16838,9.16838
724.00,9.16455,25.153104,0.000419,25.063464,-2.2541,0.087,9.16888,9.16888
725.00,9.16469,25.153260,0.000420,25.063570,-2.2540,0.087,9.16927,9.16927
726.00,9.16526,25.153257,0.000416,25.063551,-2.2536,0.087,9.16924,9.16924
727.00,9.16606,25.153220,0.000413,25.063489,-2.2533,0.087,9.16963,9.16963
728.00,9.16673,25.153170,0.000408,25.063359,-2.2530,0.088,9.17009,9.17009
729.00,9.16737,25.153206,0.000406,25.063337,-2.2527,0.088,9.17117,9.17117
730.00,9.16807,25.153122,0.000404,25.063232,-2.2526,0.088,9.17202,9.17202
731.00,9.16844,25.153093,0.000402,25.063189,-2.2527,0.088,9.17231,9.17231
732.00,9.16883,25.153170,0.000402,25.063213,-2.2528,0.088,9.17328,9.17328
733.00,9.16935,25.153385,0.000406,25.063335,-2.2529,0.088,9.17572,9.17572
734.00,9.16995,25.153556,0.000406,25.063385,-2.2531,0.088,9.17773,9.17773
735.00,9.17054,25.153528,0.000406,25.063228,-2.2532,0.088,9.17945,9.17945
736.00,9.17141,25.153611,0.000409,25.063249,-2.2533,0.088,9.18086,9.18086
737.00,9.17215,25.153654,0.000411,25.063214,-2.2533,0.088,9.18019,9.18019
738.00,9.17266,25.153548,0.000405,25.063149,-2.2533,0.088,9.17758,9.17758
739.00,9.17307,25.153606,0.000407,25.063179,-2.2534,0.088,9.17509,9.17509
740.00,9.17331,25.153782,0.000410,25.063330,-2.2534,0.089,9.17289,9.17289
741.00,9.17322,25.153809,0.000410,25.063368,-2.2534,0.089,9.16986,9.16986
742.00,9.17288,25.153898,0.000412,25.063441,-2.2535,0.089,9.16784,9.16784
743.00,9.17257,25.154051,0.000417,25.063447,-2.2536,0.089,9.16653,9.16653
744.00,9.17248,25.153993,0.000414,25.063330,-2.2536,0.089,9.16613,9.16613
745.00,9.17249,25.154014,0.000412,25.063263,-2.2537,0.089,9.16562,9.16562
746.00,9.17247,25.154080,0.000412,25.063233,-2.2538,0.089,9.16696,9.16696
747.00,9.17260,25.154060,0.000409,25.063227,-2.2539,0.089,9.16940,9.16940
748.00,9.17282,25.153997,0.000409,25.063247,-2.2541,0.089,9.17211,9.17211
749.00,9.17330,25.154017,0.000408,25.063288,-2.2542,0.089,9.17533,9.17533
750.00,9.17393,25.154083,0.000408,25.063370,-2.2544,0.089,9.17883,9.17883
751.00,9.17453,25.154125,0.000407,25.063375,-2.2543,0.089,9.18141,9.18141
752.00,9.17487,25.154240,0.000411,25.063404,-2.2542,0.089,9.18211,9.18211
753.00,9.17469,25.154379,0.000411,25.063394,-2.2540,0.090,9.18130,9.18130
754.00,9.17425,25.154428,0.000413,25.063446,-2.2537,0.090,9.17978,9.17978
755.00,9.17395,25.154426,0.000413,25.063481,-2.2535,0.090,9.17785,9.17785
756.00,9.17368,25.154450,0.000415,25.063510,-2.2533,0.090,9.17589,9.17589
757.00,9.17336,25.154310,0.000410,25.063444,-2.2531,0.090,9.17352,9.17352
758.00,9.17320,25.154332,0.000410,25.063530,-2.2528,0.090,9.17322,9.17322
759.00,9.17346,25.154281,0.000408,25.063428,-2.2527,0.090,9.17348,9.17348
760.00,9.17402,25.154348,0.000410,25.063412,-2.2525,0.090,9.17514,9.17514
761.00,9.17470,25.154326,0.000407,25.063329,-2.2522,0.090,9.17601,9.17601
762.00,9.17544,25.154491,0.000408,25.063380,-2.2521,0.091,9.17843,9.17843
763.00,9.17628,25.154427,0.000407,25.063298,-2.2520,0.091,9.18038,9.18038
764.00,9.17713,25.154683,0.000408,25.063498,-2.2520,0.091,9.18161,9.18161
765.00,9.17803,25.154713,0.000407,25.063514,-2.2518,0.091,9.18215,9.18215
766.00,9.17878,25.154815,0.000411,25.063546,-2.2519,0.091,9.18252,9.18252
767.00,9.17895,25.154920,0.000414,25.063580,-2.2520,0.091,9.18211,9.18211
768.00,9.17904,25.154999,0.000414,25.063606,-2.2521,0.091,9.18125,9.18125
769.00,9.17897,25.154879,0.000415,25.063485,-2.2522,0.091,9.18070,9.18070
770.00,9.17892,25.154861,0.000413,25.063422,-2.2524,0.091,9.18054,9.18054
771.00,9.17890,25.154875,0.000411,25.063441,-2.2525,0.091,9.18097,9.18097
772.00,9.17887,25.154864,0.000412,25.063410,-2.2526,0.091,9.18172,9.18172
773.00,9.17913,25.154948,0.000412,25.063402,-2.2526,0.091,9.18253,9.18253
774.00,9.17936,25.155016,0.000409,25.063401,-2.2526,0.091,9.18167,9.18167
775.00,9.17942,25.155023,0.000407,25.063408,-2.2527,0.091,9.18011,9.18011
776.00,9.17954,25.155050,0.000406,25.063434,-2.2527,0.091,9.17940,9.17940
777.00,9.18000,25.154986,0.000405,25.063413,-2.2528,0.091,9.17902,9.17902
778.00,9.18043,25.154948,0.000406,25.063432,-2.2528,0.092,9.17792,9.17792
779.00,9.18046,25.154915,0.000407,25.063352,-2.2527,0.091,9.17745,9.17745
780.00,9.18008,25.155013,0.000415,25.063406,-2.2525,0.091,9.17654,9.17654
781.00,9.17972,25.155053,0.000416,25.063400,-2.2523,0.091,9.17595,9.17595
782.00,9.17971,25.155170,0.000414,25.063424,-2.2521,0.092,9.17573,9.17573
783.00,9.17955,25.155256,0.000413,25.063420,-2.2521,0.092,9.17611,9.17611
784.00,9.17921,25.155397,0.000415,25.063591,-2.2522,0.092,9.17588,9.17588
785.00,9.17854,25.155431,0.000412,25.063582,-2.2522,0.092,9.17549,9.17549
786.00,9.17783,25.155488,0.000411,25.063571,-2.2522,0.092,9.17389,9.17389
787.00,9.17743,25.155512,0.000412,25.063584,-2.2523,0.092,9.17255,9.17255
788.00,9.17703,25.155601,0.000417,25.063704,-2.2523,0.092,9.17065,9.17065
789.00,9.17651,25.155637,0.000416,25.063662,-2.2524,0.092,9.16972,9.16972
790.00,9.17587,25.155716,0.000415,25.063632,-2.2525,0.092,9.17015,9.17015
791.00,9.17542,25.155750,0.000416,25.063569,-2.2524,0.092,9.17187,9.17187
792.00,9.17524,25.155801,0.000420,25.063529,-2.2522,0.092,9.17329,9.17329
793.00,9.17503,25.155754,0.000415,25.063329,-2.2520,0.092,9.17466,9.17466
794.00,9.17472,25.155790,0.000413,25.063257,-2.2518,0.092,9.17554,9.17554
795.00,9.17449,25.155858,0.000414,25.063347,-2.2517,0.093,9.17517,9.17517
796.00,9.17415,25.155798,0.000411,25.063295,-2.2517,0.093,9.17395,9.17395
797.00,9.17374,25.155860,0.000408,25.063320,-2.2517,0.093,9.17267,9.17267
798.00,9.17341,25.155769,0.000406,25.063262,-2.2518,0.093,9.17161,9.17161
799.00,9.17332,25.155692,0.000404,25.063248,-2.2519,0.093,9.17245,9.17245
800.00,9.17341,25.155724,0.000405,25.063217,-2.2522,0.093,9.17282,9.17282
801.00,9.17336,25.155855,0.000407,25.063338,-2.2523,0.093,9.17354,9.17354
802.00,9.17293,25.155938,0.000406,25.063368,-2.2525,0.093,9.17499,9.17499
803.00,9.17266,25.156225,0.000407,25.063553,-2.2528,0.094,9.17609,9.17609
804.00,9.17303,25.156506,0.000411,25.063772,-2.2528,0.094,9.17465,9.17465
805.00,9.17354,25.156517,0.000410,25.063712,-2.2529,0.094,9.17438,9.17438
806.00,9.17386,25.156578,0.000408,25.063751,-2.2530,0.094,9.17076,9.17076
807.00,9.17304,25.156596,0.000408,25.063763,-2.2531,0.094,9.16148,9.16148
808.00,9.17269,25.156542,0.000409,25.063677,-2.2531,0.094,9.14597,9.14597
809.00,9.17339,25.156359,0.000405,25.063427,-2.2531,0.094,9.12419,9.12419
810.00,9.17393,25.156341,0.000401,25.063404,-2.2529,0.094,9.09615,9.09615
@6,2.0001,4.0, 810.063999999998 
811.00,9.17425,25.156332,0.000400,25.063389,-2.2526,0.095,9.06847,9.06847
812.00,9.17719,25.156354,0.000397,25.063381,-2.2524,0.095,9.04264,9.04264
813.00,9.17455,25.156401,0.000397,25.063397,-2.2523,0.095,9.02355,9.02355
814.00,9.17051,25.156495,0.000397,25.063464,-2.2522,0.095,9.01182,9.01182
815.00,9.16596,25.156608,0.000398,25.063608,-2.2522,0.095,9.00621,9.00621
816.00,9.15514,25.156678,0.000400,25.063642,-2.2524,0.096,9.00410,9.00410
817.00,9.13311,25.156699,0.000402,25.063644,-2.2525,0.096,9.00569,9.00569
818.00,9.09899,25.156753,0.000402,25.063737,-2.2525,0.096,9.00862,9.00862
819.00,9.06137,25.156892,0.000407,25.063852,-2.2525,0.096,9.01226,9.01226
820.00,9.03152,25.156832,0.000407,25.063701,-2.2523,0.096,9.01673,9.01673
821.00,9.01718,25.156955,0.000408,25.063688,-2.2521,0.096,9.02231,9.02231
822.00,9.00753,25.156883,0.000406,25.063581,-2.2520,0.096,9.02836,9.02836
823.00,9.00335,25.156827,0.000406,25.063410,-2.2520,0.096,9.03448,9.03448
824.00,9.00292,25.156730,0.000404,25.063272,-2.2519,0.096,9.04026,9.04026
825.00,9.00399,25.156750,0.000404,25.063301,-2.2519,0.096,9.04736,9.04736
826.00,9.00744,25.156666,0.000400,25.063173,-2.2519,0.096,9.05463,9.05463
827.00,9.01236,25.156804,0.000401,25.063264,-2.2517,0.096,9.06212,9.06212
828.00,9.01678,25.156877,0.000400,25.063343,-2.2516,0.097,9.06868,9.06868
829.00,9.02217,25.156977,0.000406,25.063388,-2.2516,0.097,9.07518,9.07518
830.00,9.02850,25.157096,0.000408,25.063444,-2.2516,0.097,9.07902,9.07902
831.00,9.03434,25.157070,0.000407,25.063438,-2.2518,0.097,9.08052,9.08052
832.00,9.04059,25.157203,0.000411,25.063489,-2.2518,0.097,9.08083,9.08083
833.00,9.04797,25.157275,0.000413,25.063474,-2.2517,0.097,9.08290,9.08290
834.00,9.05520,25.157348,0.000409,25.063535,-2.2516,0.097,9.08687,9.08687
835.00,9.06077,25.157324,0.000409,25.063455,-2.2517,0.097,9.09283,9.09283
836.00,9.06459,25.157488,0.000415,25.063568,-2.2517,0.097,9.10068,9.10068
837.00,9.06844,25.157495,0.000416,25.063566,-2.2516,0.097,9.10875,9.10875
838.00,9.07321,25.157549,0.000416,25.063692,-2.2515,0.097,9.11545,9.11545
839.00,9.07830,25.157642,0.000420,25.063761,-2.2513,0.097,9.12097,9.12097
840.00,9.08366,25.157651,0.000420,25.063834,-2.2510,0.097,9.12517,9.12517
841.00,9.08907,25.157571,0.000415,25.063763,-2.2508,0.097,9.12918,9.12918
842.00,9.09393,25.157398,0.000411,25.063606,-2.2510,0.097,9.13268,9.13268
843.00,9.09877,25.157433,0.000412,25.063558,-2.2511,0.097,9.13582,9.13582
844.00,9.10333,25.157272,0.000405,25.063319,-2.2511,0.097,9.13935,9.13935
845.00,9.10762,25.157291,0.000403,25.063215,-2.2512,0.097,9.14373,9.14373
846.00,9.11174,25.157424,0.000408,25.063267,-2.2513,0.097,9.14594,9.14594
847.00,9.11592,25.157573,0.000409,25.063272,-2.2513,0.098,9.14793,9.14793
848.00,9.11969,25.157676,0.000410,25.063240,-2.2515,0.098,9.15001,9.15001
849.00,9.12330,25.157878,0.000415,25.063377,-2.2518,0.098,9.15020,9.15020
850.00,9.12707,25.157967,0.000415,25.063404,-2.2520,0.098,9.14867,9.14867
851.00,9.12991,25.158050,0.000417,25.063468,-2.2523,0.098,9.14978,9.14978
852.00,9.13379,25.158201,0.000417,25.063640,-2.2525,0.098,9.15266,9.15266
853.00,9.13747,25.158195,0.000416,25.063676,-2.2526,0.098,9.15481,9.15481
854.00,9.14054,25.158285,0.000415,25.063735,-2.2527,0.098,9.15780,9.15780
855.00,9.14343,25.158228,0.000414,25.063625,-2.2528,0.098,9.16160,9.16160
856.00,9.14594,25.158126,0.000410,25.063510,-2.2528,0.098,9.16342,9.16342
857.00,9.14814,25.158046,0.000412,25.063389,-2.2527,0.098,9.16380,9.16380
858.00,9.15043,25.158111,0.000415,25.063417,-2.2528,0.098,9.16559,9.16559
859.00,9.15262,25.158074,0.000420,25.063426,-2.2528,0.098,9.16675,9.16675
860.00,9.15472,25.158189,0.000425,25.063558,-2.2528,0.098,9.16875,9.16875
861.00,9.15663,25.158335,0.000425,25.063624,-2.2528,0.098,9.17129,9.17129
862.00,9.15852,25.158333,0.000421,25.063640,-2.2528,0.098,9.17286,9.17286
863.00,9.16003,25.158238,0.000416,25.063491,-2.2527,0.098,9.17232,9.17232
864.00,9.16125,25.158228,0.000410,25.063404,-2.2526,0.099,9.17270,9.17270
865.00,9.16233,25.158373,0.000408,25.063437,-2.2524,0.099,9.17208,9.17208
866.00,9.16336,25.158354,0.000404,25.063375,-2.2523,0.099,9.17161,9.17161
867.00,9.16480,25.158488,0.000406,25.063384,-2.2521,0.099,9.17284,9.17284
868.00,9.16623,25.158467,0.000403,25.063353,-2.2520,0.099,9.17508,9.17508
869.00,9.16778,25.158405,0.000402,25.063256,-2.2518,0.099,9.17723,9.17723
870.00,9.16944,25.158259,0.000400,25.063187,-2.2517,0.099,9.17890,9.17890
871.00,9.17091,25.158195,0.000402,25.063092,-2.2517,0.099,9.17935,9.17935
872.00,9.17182,25.158233,0.000405,25.063068,-2.2518,0.099,9.17973,9.17973
873.00,9.17281,25.158297,0.000405,25.063078,-2.2518,0.099,9.18015,9.18015
874.00,9.17373,25.158462,0.000407,25.063173,-2.2518,0.099,9.17993,9.17993
875.00,9.17452,25.158547,0.000407,25.063173,-2.2518,0.099,9.17996,9.17996
876.00,9.17539,25.158644,0.000409,25.063275,-2.2517,0.099,9.18151,9.18151
877.00,9.17653,25.158673,0.000410,25.063351,-2.2516,0.100,9.18287,9.18287
878.00,9.17747,25.158779,0.000411,25.063393,-2.2517,0.100,9.18376,9.18376
879.00,9.17820,25.158655,0.000408,25.063238,-2.2517,0.100,9.18474,9.18474
880.00,9.17896,25.158752,0.000409,25.063237,-2.2517,0.100,9.18574,9.18574
881.00,9.17922,25.158858,0.000409,25.063189,-2.2517,0.100,9.18440,9.18440
882.00,9.17928,25.158902,0.000405,25.063122,-2.2516,0.100,9.18230,9.18230
883.00,9.17968,25.159019,0.000407,25.063187,-2.2515,0.100,9.18105,9.18105
884.00,9.18031,25.159162,0.000409,25.063305,-2.2514,0.100,9.18066,9.18066
885.00,9.18101,25.159190,0.000410,25.063283,-2.2513,0.100,9.18124,9.18124
886.00,9.18184,25.159198,0.000409,25.063284,-2.2513,0.100,9.18350,9.18350
887.00,9.18244,25.159218,0.000407,25.063303,-2.2513,0.100,9.18591,9.18591
888.00,9.18303,25.159192,0.000404,25.063260,-2.2513,0.100,9.18835,9.18835
889.00,9.18343,25.159157,0.000403,25.063214,-2.2513,0.100,9.18861,9.18861
890.00,9.18355,25.159207,0.000400,25.063256,-2.2512,0.101,9.18776,9.18776
891.00,9.18387,25.159342,0.000399,25.063369,-2.2511,0.101,9.18694,9.18694
892.00,9.18432,25.159333,0.000402,25.063337,-2.2511,0.101,9.18696,9.18696
893.00,9.18466,25.159353,0.000406,25.063299,-2.2512,0.101,9.18604,9.18604
894.00,9.18498,25.159498,0.000405,25.063336,-2.2514,0.101,9.18699,9.18699
895.00,9.18545,25.159531,0.000404,25.063318,-2.2515,0.101,9.18784,9.18784
896.00,9.18574,25.159504,0.000403,25.063216,-2.2516,0.102,9.18828,9.18828
897.00,9.18576,25.159607,0.000407,25.063210,-2.2518,0.101,9.18759,9.18759
898.00,9.18558,25.159762,0.000408,25.063323,-2.2520,0.102,9.18658,9.18658
899.00,9.18548,25.159781,0.000413,25.063351,-2.2521,0.101,9.18540,9.18540
900.00,9.18534,25.159941,0.000421,25.063446,-2.2522,0.101,9.18452,9.18452
901.00,9.18555,25.159946,0.000423,25.063422,-2.2523,0.101,9.18469,9.18469
902.00,9.18605,25.160085,0.000423,25.063520,-2.2522,0.101,9.18453,9.18453
903.00,9.18629,25.160028,0.000422,25.063358,-2.2520,0.101,9.18452,9.18452
904.00,9.18641,25.160114,0.000419,25.063328,-2.2518,0.101,9.18492,9.18492
905.00,9.18653,25.160041,0.000416,25.063231,-2.2515,0.101,9.18593,9.18593
906.00,9.18659,25.160149,0.000419,25.063354,-2.2512,0.102,9.18659,9.18659
907.00,9.18654,25.159993,0.000413,25.063245,-2.2509,0.102,9.18620,9.18620
908.00,9.18600,25.159978,0.000411,25.063271,-2.2508,0.102,9.18548,9.18548
909.00,9.18549,25.160060,0.000413,25.063311,-2.2507,0.102,9.18444,9.18444
910.00,9.18536,25.160179,0.000413,25.063410,-2.2508,0.102,9.18282,9.18282
911.00,9.18517,25.160157,0.000412,25.063313,-2.2510,0.102,9.18076,9.18076
912.00,9.18484,25.160295,0.000416,25.063380,-2.2511,0.102,9.17991,9.17991
913.00,9.18430,25.160361,0.000416,25.063410,-2.2511,0.102,9.17975,9.17975
914.00,9.18394,25.160394,0.000418,25.063452,-2.2511,0.102,9.18015,9.18015
915.00,9.18363,25.160436,0.000417,25.063426,-2.2510,0.102,9.18091,9.18091
916.00,9.18354,25.160521,0.000415,25.063418,-2.2509,0.103,9.18206,9.18206
917.00,9.18355,25.160448,0.000409,25.063259,-2.2507,0.103,9.18388,9.18388
918.00,9.18377,25.160552,0.000413,25.063343,-2.2506,0.103,9.18569,9.18569
919.00,9.18398,25.160562,0.000410,25.063393,-2.2506,0.103,9.18668,9.18668
920.00,9.18407,25.160541,0.000408,25.063340,-2.2506,0.103,9.18688,9.18688
921.00,9.18410,25.160560,0.000412,25.063409,-2.2506,0.103,9.18671,9.18671
922.00,9.18412,25.160627,0.000417,25.063489,-2.2506,0.103,9.18703,9.18703
923.00,9.18450,25.160576,0.000415,25.063410,-2.2506,0.103,9.18802,9.18802
924.00,9.18505,25.160600,0.000414,25.063326,-2.2506,0.103,9.18961,9.18961
925.00,9.18530,25.160591,0.000414,25.063320,-2.2506,0.103,9.19043,9.19043
926.00,9.18515,25.160646,0.000415,25.063336,-2.2506,0.103,9.19055,9.19055
927.00,9.18505,25.160841,0.000416,25.063526,-2.2508,0.103,9.18999,9.18999
928.00,9.18531,25.160871,0.000416,25.063483,-2.2510,0.103,9.18855,9.18855
929.00,9.18568,25.160792,0.000414,25.063344,-2.2510,0.103,9.18697,9.18697
930.00,9.18593,25.160849,0.000415,25.063337,-2.2510,0.103,9.18597,9.18597
931.00,9.18601,25.160799,0.000411,25.063246,-2.2509,0.103,9.18473,9.18473
932.00,9.18600,25.160858,0.000412,25.063267,-2.2507,0.103,9.18352,9.18352
933.00,9.18602,25.160917,0.000413,25.063334,-2.2505,0.103,9.18153,9.18153
934.00,9.18577,25.160992,0.000416,25.063458,-2.2502,0.103,9.17951,9.17951
935.00,9.18564,25.160986,0.000414,25.063475,-2.2500,0.104,9.17908,9.17908
936.00,9.18537,25.161076,0.000414,25.063516,-2.2499,0.104,9.17863,9.17863
937.00,9.18505,25.160895,0.000410,25.063300,-2.2497,0.104,9.17935,9.17935
938.00,9.18499,25.160977,0.000412,25.063342,-2.2496,0.104,9.18207,9.18207
939.00,9.18498,25.161096,0.000410,25.063368,-2.2496,0.104,9.18361,9.18361
940.00,9.18494,25.161221,0.000412,25.063373,-2.2497,0.104,9.18422,9.18422
941.00,9.18488,25.161389,0.000416,25.063487,-2.2498,0.104,9.18522,9.18522
942.00,9.18458,25.161510,0.000415,25.063521,-2.2499,0.104,9.18431,9.18431
943.00,9.18407,25.161586,0.000412,25.063496,-2.2499,0.105,9.18311,9.18311
944.00,9.18355,25.161546,0.000412,25.063386,-2.2499,0.105,9.18298,9.18298
945.00,9.18322,25.161490,0.000411,25.063358,-2.2498,0.105,9.18367,9.18367
946.00,9.18327,25.161382,0.000408,25.063267,-2.2499,0.105,9.18449,9.18449
947.00,9.18331,25.161356,0.000410,25.063258,-2.2500,0.105,9.18602,9.18602
948.00,9.18343,25.161356,0.000414,25.063221,-2.2502,0.105,9.18720,9.18720
949.00,9.18352,25.161329,0.000413,25.063161,-2.2504,0.105,9.18816,9.18816
950.00,9.18371,25.161424,0.000414,25.063211,-2.2506,0.105,9.18826,9.18826
951.00,9.18392,25.161345,0.000412,25.063034,-2.2506,0.105,9.18775,9.18775
952.00,9.18426,25.161429,0.000410,25.063037,-2.2506,0.105,9.18709,9.18709
953.00,9.18507,25.161469,0.000405,25.063071,-2.2505,0.105,9.18606,9.18606
954.00,9.18574,25.161573,0.000407,25.063138,-2.2504,0.105,9.18421,9.18421
955.00,9.18576,25.161577,0.000406,25.063047,-2.2503,0.105,9.18249,9.18249
956.00,9.18585,25.161813,0.000408,25.063240,-2.2501,0.106,9.18103,9.18103
957.00,9.18674,25.161877,0.000406,25.063298,-2.2498,0.106,9.17751,9.17751
958.00,9.18759,25.161842,0.000401,25.063248,-2.2496,0.106,9.16916,9.16916
959.00,9.18776,25.161922,0.000395,25.063260,-2.2493,0.107,9.15549,9.15549
960.00,9.18739,25.162102,0.000393,25.063390,-2.2491,0.107,9.13818,9.13818
@7,2.0001,4.0, 960.103999999992 
961.00,9.18449,25.162074,0.000391,25.063317,-2.2490,0.107,9.11921,9.11921
962.00,9.18398,25.162043,0.000394,25.063252,-2.2490,0.107,9.09842,9.09842
963.00,9.18250,25.162131,0.000398,25.063312,-2.2488,0.107,9.08211,9.08211
964.00,9.18017,25.162201,0.000398,25.063378,-2.2488,0.107,9.07127,9.07127
965.00,9.17718,25.162185,0.000398,25.063352,-2.2487,0.107,9.06487,9.06487
966.00,9.17405,25.162233,0.000399,25.063362,-2.2486,0.107,9.06247,9.06247
967.00,9.16626,25.162384,0.000402,25.063436,-2.2486,0.108,9.06404,9.06404
968.00,9.14156,25.162554,0.000405,25.063538,-2.2485,0.108,9.06667,9.06667
969.00,9.11181,25.162545,0.000405,25.063523,-2.2485,0.108,9.07038,9.07038
970.00,9.09445,25.162457,0.000403,25.063474,-2.2486,0.108,9.07367,9.07367
971.00,9.08063,25.162474,0.000403,25.063532,-2.2489,0.108,9.07545,9.07545
972.00,9.07309,25.162378,0.000401,25.063439,-2.2491,0.108,9.07757,9.07757
973.00,9.07123,25.162243,0.000396,25.063313,-2.2493,0.108,9.07961,9.07961
974.00,9.06785,25.162251,0.000400,25.063334,-2.2493,0.108,9.08204,9.08204
975.00,9.06683,25.162287,0.000403,25.063291,-2.2492,0.108,9.08464,9.08464
976.00,9.06798,25.162327,0.000403,25.063277,-2.2491,0.108,9.08716,9.08716
977.00,9.06965,25.162446,0.000405,25.063342,-2.2489,0.108,9.09012,9.09012
978.00,9.07194,25.162474,0.000406,25.063321,-2.2488,0.108,9.09314,9.09314
979.00,9.07468,25.162594,0.000408,25.063371,-2.2486,0.109,9.09543,9.09543
980.00,9.07771,25.162734,0.000412,25.063520,-2.2485,0.108,9.09808,9.09808
981.00,9.08026,25.162772,0.000413,25.063551,-2.2483,0.108,9.10070,9.10070
982.00,9.08264,25.162830,0.000416,25.063572,-2.2482,0.108,9.10197,9.10197
983.00,9.08516,25.162943,0.000419,25.063635,-2.2481,0.108,9.10352,9.10352
984.00,9.08763,25.162994,0.000421,25.063642,-2.2480,0.109,9.10553,9.10553
985.00,9.09020,25.162956,0.000417,25.063605,-2.2481,0.109,9.10715,9.10715
986.00,9.09238,25.162988,0.000417,25.063585,-2.2481,0.109,9.10985,9.10985
987.00,9.09450,25.162908,0.000411,25.063483,-2.2482,0.109,9.11336,9.11336
988.00,9.09678,25.162857,0.000409,25.063395,-2.2484,0.109,9.11637,9.11637
989.00,9.09920,25.162800,0.000408,25.063319,-2.2486,0.109,9.11901,9.11901
990.00,9.10182,25.162812,0.000408,25.063221,-2.2486,0.109,9.12251,9.12251
991.00,9.10433,25.162792,0.000406,25.063098,-2.2486,0.109,9.12642,9.12642
992.00,9.10659,25.163027,0.000411,25.063257,-2.2487,0.109,9.13001,9.13001
993.00,9.10904,25.163320,0.000415,25.063449,-2.2489,0.109,9.13475,9.13475
994.00,9.11201,25.163423,0.000411,25.063416,-2.2490,0.109,9.14012,9.14012
995.00,9.11496,25.163655,0.000412,25.063557,-2.2492,0.109,9.14434,9.14434
996.00,9.11826,25.163844,0.000415,25.063759,-2.2494,0.110,9.14712,9.14712
997.00,9.12167,25.163893,0.000414,25.063774,-2.2495,0.110,9.14924,9.14924
998.00,9.12476,25.163764,0.000412,25.063684,-2.2492,0.110,9.14959,9.14959
999.00,9.12773,25.163709,0.000413,25.063686,-2.2490,0.110,9.14977,9.14977
1000.00,9.13028,25.163632,0.000411,25.063618,-2.2490,0.110,9.15033,9.15033
1001.00,9.13282,25.163602,0.000406,25.063590,-2.2487,0.110,9.15097,9.15097
1002.00,9.13560,25.163465,0.000401,25.063439,-2.2484,0.110,9.15263,9.15263
1003.00,9.13804,25.163495,0.000402,25.063410,-2.2484,0.110,9.15528,9.15528
1004.00,9.14053,25.163571,0.000404,25.063455,-2.2484,0.110,9.15771,9.15771
1005.00,9.14308,25.163570,0.000406,25.063413,-2.2483,0.110,9.15887,9.15887
1006.00,9.14534,25.163597,0.000410,25.063383,-2.2482,0.110,9.16123,9.16123
1007.00,9.14783,25.163669,0.000412,25.063440,-2.2483,0.110,9.16459,9.16459
1008.00,9.15065,25.163637,0.000409,25.063388,-2.2483,0.111,9.16730,9.16730
1009.00,9.15326,25.163658,0.000407,25.063389,-2.2483,0.111,9.17021,9.17021
1010.00,9.15568,25.163688,0.000404,25.063401,-2.2483,0.111,9.17313,9.17313
1011.00,9.15759,25.163689,0.000404,25.063332,-2.2484,0.111,9.17425,9.17425
1012.00,9.15913,25.163792,0.000407,25.063336,-2.2485,0.111,9.17251,9.17251
1013.00,9.16025,25.163866,0.000407,25.063372,-2.2485,0.111,9.17067,9.17067
1014.00,9.16112,25.164065,0.000413,25.063465,-2.2487,0.111,9.16860,9.16860
1015.00,9.16202,25.164224,0.000418,25.063544,-2.2490,0.111,9.16792,9.16792
1016.00,9.16312,25.164340,0.000419,25.063616,-2.2492,0.111,9.16810,9.16810
1017.00,9.16422,25.164401,0.000423,25.063657,-2.2493,0.111,9.16984,9.16984
1018.00,9.16556,25.164576,0.000424,25.063729,-2.2492,0.111,9.17211,9.17211
1019.00,9.16714,25.164505,0.000420,25.063609,-2.2492,0.111,9.17508,9.17508
1020.00,9.16853,25.164431,0.000415,25.063508,-2.2491,0.111,9.17682,9.17682
1021.00,9.16984,25.164532,0.000414,25.063553,-2.2491,0.111,9.17841,9.17841
1022.00,9.17104,25.164520,0.000413,25.063459,-2.2491,0.112,9.17926,9.17926
1023.00,9.17205,25.164495,0.000416,25.063474,-2.2490,0.111,9.18024,9.18024
1024.00,9.17300,25.164482,0.000416,25.063424,-2.2488,0.111,9.17979,9.17979
1025.00,9.17389,25.164559,0.000419,25.063493,-2.2485,0.111,9.17973,9.17973
1026.00,9.17477,25.164563,0.000422,25.063488,-2.2483,0.111,9.17945,9.17945
1027.00,9.17511,25.164663,0.000419,25.063636,-2.2482,0.112,9.17906,9.17906
1028.00,9.17526,25.164762,0.000415,25.063676,-2.2482,0.112,9.17846,9.17846
1029.00,9.17543,25.164835,0.000415,25.063778,-2.2483,0.112,9.17843,9.17843
1030.00,9.17566,25.164814,0.000412,25.063672,-2.2484,0.112,9.17891,9.17891
1031.00,9.17614,25.164874,0.000409,25.063623,-2.2485,0.112,9.18013,9.18013
1032.00,9.17710,25.164782,0.000406,25.063452,-2.2484,0.113,9.18270,9.18270
1033.00,9.17841,25.164699,0.000405,25.063282,-2.2483,0.113,9.18577,9.18577
1034.00,9.17988,25.164788,0.000403,25.063263,-2.2484,0.113,9.18881,9.18881
1035.00,9.18093,25.164791,0.000403,25.063271,-2.2485,0.113,9.18950,9.18950
1036.00,9.18147,25.164655,0.000402,25.063185,-2.2487,0.113,9.18903,9.18903
1037.00,9.18208,25.164743,0.000405,25.063220,-2.2489,0.113,9.18884,9.18884
1038.00,9.18292,25.164825,0.000406,25.063260,-2.2490,0.113,9.18868,9.18868
1039.00,9.18355,25.164890,0.000410,25.063291,-2.2491,0.113,9.18821,9.18821
1040.00,9.18418,25.165069,0.000410,25.063432,-2.2491,0.113,9.19012,9.19012
1041.00,9.18492,25.165142,0.000410,25.063424,-2.2491,0.113,9.19232,9.19232
1042.00,9.18565,25.165146,0.000406,25.063392,-2.2490,0.113,9.19383,9.19383
1043.00,9.18653,25.165117,0.000403,25.063350,-2.2489,0.113,9.19489,9.19489
1044.00,9.18743,25.165103,0.000402,25.063318,-2.2489,0.113,9.19617,9.19617
1045.00,9.18844,25.165080,0.000403,25.063268,-2.2487,0.114,9.19726,9.19726
1046.00,9.18919,25.165217,0.000407,25.063355,-2.2484,0.114,9.19617,9.19617
1047.00,9.18954,25.165293,0.000410,25.063404,-2.2482,0.114,9.19377,9.19377
1048.00,9.18999,25.165422,0.000418,25.063505,-2.2482,0.114,9.19159,9.19159
1049.00,9.19035,25.165236,0.000415,25.063330,-2.2482,0.113,9.18888,9.18888
1050.00,9.19063,25.165247,0.000419,25.063314,-2.2484,0.113,9.18627,9.18627
1051.00,9.19078,25.165171,0.000417,25.063223,-2.2488,0.113,9.18534,9.18534
1052.00,9.19064,25.165263,0.000417,25.063265,-2.2490,0.113,9.18591,9.18591
1053.00,9.19052,25.165243,0.000409,25.063164,-2.2491,0.114,9.18666,9.18666
1054.00,9.19044,25.165522,0.000412,25.063336,-2.2490,0.114,9.18858,9.18858
1055.00,9.19075,25.165566,0.000409,25.063265,-2.2488,0.114,9.19082,9.19082
1056.00,9.19152,25.165663,0.000405,25.063290,-2.2485,0.115,9.19377,9.19377
1057.00,9.19214,25.165710,0.000407,25.063309,-2.2482,0.115,9.19563,9.19563
1058.00,9.19230,25.165714,0.000411,25.063315,-2.2479,0.114,9.19603,9.19603
1059.00,9.19231,25.165709,0.000413,25.063264,-2.2478,0.114,9.19568,9.19568
1060.00,9.19234,25.165865,0.000416,25.063383,-2.2478,0.114,9.19473,9.19473
1061.00,9.19209,25.165908,0.000417,25.063384,-2.2480,0.114,9.19232,9.19232
1062.00,9.19170,25.166018,0.000417,25.063450,-2.2482,0.114,9.19064,9.19064
1063.00,9.19118,25.166147,0.000414,25.063536,-2.2485,0.115,9.18891,9.18891
1064.00,9.19039,25.166142,0.000415,25.063532,-2.2486,0.115,9.18674,9.18674
1065.00,9.18956,25.166129,0.000414,25.063510,-2.2487,0.115,9.18479,9.18479
1066.00,9.18885,25.166173,0.000418,25.063584,-2.2487,0.115,9.18319,9.18319
1067.00,9.18867,25.166196,0.000418,25.063571,-2.2485,0.115,9.18283,9.18283
1068.00,9.18889,25.166133,0.000418,25.063436,-2.2482,0.115,9.18470,9.18470
1069.00,9.18925,25.166162,0.000416,25.063440,-2.2479,0.115,9.18650,9.18650
1070.00,9.18945,25.166096,0.000415,25.063415,-2.2476,0.115,9.18784,9.18784
1071.00,9.18966,25.166038,0.000415,25.063338,-2.2474,0.115,9.18990,9.18990
1072.00,9.18978,25.165834,0.000409,25.063182,-2.2473,0.115,9.19020,9.19020
1073.00,9.18981,25.165951,0.000411,25.063356,-2.2472,0.115,9.18928,9.18928
1074.00,9.18972,25.166043,0.000413,25.063429,-2.2473,0.115,9.18968,9.18968
1075.00,9.18953,25.166069,0.000412,25.063396,-2.2472,0.116,9.18980,9.18980
1076.00,9.18913,25.166167,0.000410,25.063370,-2.2472,0.116,9.19035,9.19035
1077.00,9.18886,25.166196,0.000409,25.063309,-2.2470,0.116,9.19156,9.19156
1078.00,9.18895,25.166240,0.000410,25.063262,-2.2470,0.116,9.19343,9.19343
1079.00,9.18930,25.166178,0.000408,25.063165,-2.2470,0.116,9.19508,9.19508
1080.00,9.18985,25.166263,0.000408,25.063149,-2.2470,0.116,9.19788,9.19788
1081.00,9.19045,25.166430,0.000411,25.063281,-2.2470,0.116,9.19965,9.19965
1082.00,9.19100,25.166572,0.000411,25.063349,-2.2471,0.117,9.20000,9.20000
1083.00,9.19119,25.166588,0.000412,25.063301,-2.2471,0.117,9.19780,9.19780
1084.00,9.19139,25.166762,0.000412,25.063370,-2.2470,0.117,9.19517,9.19517
1085.00,9.19176,25.166734,0.000410,25.063299,-2.2470,0.117,9.19245,9.19245
1086.00,9.19219,25.166626,0.000405,25.063150,-2.2470,0.117,9.19001,9.19001
1087.00,9.19267,25.166653,0.000407,25.063190,-2.2471,0.117,9.18971,9.18971
1088.00,9.19290,25.166625,0.000404,25.063173,-2.2472,0.117,9.19090,9.19090
1089.00,9.19284,25.166624,0.000401,25.063182,-2.2474,0.117,9.19139,9.19139
1090.00,9.19275,25.166791,0.000405,25.063299,-2.2476,0.117,9.19069,9.19069
1091.00,9.19265,25.166866,0.000405,25.063328,-2.2477,0.117,9.18966,9.18966
1092.00,9.19265,25.166906,0.000405,25.063300,-2.2477,0.117,9.18875,9.18875
1093.00,9.19266,25.167017,0.000407,25.063340,-2.2476,0.118,9.18942,9.18942
1094.00,9.19301,25.167090,0.000412,25.063336,-2.2474,0.117,9.19051,9.19051
1095.00,9.19320,25.166921,0.000410,25.063216,-2.2473,0.117,9.19265,9.19265
1096.00,9.19361,25.166925,0.000412,25.063281,-2.2470,0.117,9.19574,9.19574
1097.00,9.19389,25.166999,0.000411,25.063320,-2.2467,0.117,9.19721,9.19721
1098.00,9.19374,25.167038,0.000412,25.063314,-2.2466,0.117,9.19602,9.19602
1099.00,9.19332,25.167058,0.000414,25.063272,-2.2465,0.117,9.19492,9.19492
1100.00,9.19256,25.167253,0.000413,25.063396,-2.2465,0.118,9.19246,9.19246
1101.00,9.19164,25.167237,0.000412,25.063339,-2.2467,0.118,9.18942,9.18942
1102.00,9.19103,25.167293,0.000416,25.063354,-2.2468,0.118,9.18691,9.18691
1103.00,9.19134,25.167356,0.000416,25.063373,-2.2469,0.118,9.18591,9.18591
1104.00,9.19146,25.167302,0.000410,25.063352,-2.2469,0.118,9.18586,9.18586
1105.00,9.19130,25.167272,0.000409,25.063319,-2.2469,0.118,9.18761,9.18761
1106.00,9.19172,25.167360,0.000409,25.063311,-2.2469,0.118,9.19031,9.19031
1107.00,9.19272,25.167465,0.000406,25.063317,-2.2470,0.118,9.19180,9.19180
1108.00,9.19188,25.167464,0.000401,25.063328,-2.2469,0.119,9.19009,9.19009
1109.00,9.18940,25.167498,0.000400,25.063312,-2.2467,0.119,9.18269,9.18269
1110.00,9.18664,25.167593,0.000399,25.063333,-2.2468,0.119,9.17087,9.17087
@8,2.0001,4.0, 1110.03999999999 
1111.00,9.18340,25.167693,0.000399,25.063458,-2.2469,0.120,9.15711,9.15711
1112.00,9.18341,25.167564,0.000397,25.063354,-2.2470,0.120,9.14433,9.14433
1113.00,9.18672,25.167717,0.000402,25.063445,-2.2472,0.120,9.13409,9.13409
1114.00,9.18970,25.167949,0.000407,25.063636,-2.2474,0.120,9.12929,9.12929
1115.00,9.18638,25.168155,0.000414,25.063735,-2.2475,0.120,9.12602,9.12602
1116.00,9.18231,25.168161,0.000410,25.063624,-2.2473,0.120,9.12344,9.12344
1117.00,9.18055,25.168271,0.000411,25.063698,-2.2473,0.120,9.12069,9.12069
1118.00,9.17220,25.168305,0.000411,25.063680,-2.2470,0.120,9.11802,9.11802
1119.00,9.15642,25.168173,0.000408,25.063540,-2.2468,0.120,9.11505,9.11505
1120.00,9.14585,25.168022,0.000403,25.063469,-2.2467,0.120,9.11443,9.11443
1121.00,9.14066,25.168000,0.000405,25.063491,-2.2467,0.120,9.11494,9.11494
1122.00,9.13574,25.168087,0.000406,25.063573,-2.2467,0.120,9.11633,9.11633
1123.00,9.13180,25.167823,0.000400,25.063317,-2.2468,0.121,9.11852,9.11852
1124.00,9.12945,25.167880,0.000400,25.063339,-2.2471,0.121,9.12036,9.12036
1125.00,9.12667,25.167951,0.000403,25.063351,-2.2474,0.121,9.12105,9.12105
1126.00,9.12275,25.168098,0.000406,25.063455,-2.2475,0.121,9.12208,9.12208
1127.00,9.12095,25.168143,0.000410,25.063491,-2.2474,0.121,9.12385,9.12385
1128.00,9.12014,25.168350,0.000417,25.063713,-2.2474,0.121,9.12635,9.12635
1129.00,9.11983,25.168293,0.000416,25.063639,-2.2472,0.121,9.12903,9.12903
1130.00,9.11997,25.168190,0.000411,25.063542,-2.2470,0.121,9.13326,9.13326
1131.00,9.12062,25.168236,0.000416,25.063546,-2.2467,0.121,9.13682,9.13682
1132.00,9.12142,25.168273,0.000414,25.063520,-2.2466,0.121,9.13867,9.13867
1133.00,9.12297,25.168333,0.000411,25.063500,-2.2464,0.121,9.13829,9.13829
1134.00,9.12464,25.168496,0.000412,25.063621,-2.2462,0.121,9.13727,9.13727
1135.00,9.12631,25.168675,0.000416,25.063769,-2.2460,0.121,9.13507,9.13507
1136.00,9.12764,25.168694,0.000411,25.063819,-2.2458,0.122,9.13366,9.13366
1137.00,9.12850,25.168582,0.000409,25.063706,-2.2456,0.122,9.13313,9.13313
1138.00,9.12934,25.168568,0.000408,25.063684,-2.2455,0.122,9.13382,9.13382
1139.00,9.13043,25.168567,0.000410,25.063641,-2.2455,0.122,9.13527,9.13527
1140.00,9.13143,25.168574,0.000410,25.063530,-2.2455,0.122,9.13853,9.13853
1141.00,9.13265,25.168562,0.000411,25.063407,-2.2456,0.122,9.14153,9.14153
1142.00,9.13399,25.168779,0.000414,25.063532,-2.2456,0.122,9.14613,9.14613
1143.00,9.13550,25.168740,0.000413,25.063467,-2.2456,0.122,9.14962,9.14962
1144.00,9.13760,25.168741,0.000409,25.063466,-2.2458,0.122,9.15183,9.15183
1145.00,9.13953,25.168819,0.000410,25.063591,-2.2459,0.122,9.15273,9.15273
1146.00,9.14082,25.168928,0.000410,25.063688,-2.2459,0.122,9.15214,9.15214
1147.00,9.14168,25.168840,0.000405,25.063600,-2.2460,0.123,9.15055,9.15055
1148.00,9.14227,25.169060,0.000411,25.063745,-2.2461,0.123,9.15114,9.15114
1149.00,9.14294,25.169255,0.000415,25.063851,-2.2461,0.122,9.15254,9.15254
1150.00,9.14414,25.169223,0.000416,25.063694,-2.2461,0.122,9.15437,9.15437
1151.00,9.14522,25.169119,0.000416,25.063497,-2.2461,0.122,9.15689,9.15689
1152.00,9.14650,25.169128,0.000418,25.063405,-2.2459,0.122,9.15834,9.15834
1153.00,9.14774,25.169111,0.000417,25.063340,-2.2457,0.122,9.15858,9.15858
1154.00,9.14928,25.169054,0.000415,25.063267,-2.2455,0.122,9.15928,9.15928
1155.00,9.15085,25.169132,0.000412,25.063310,-2.2455,0.123,9.15900,9.15900
1156.00,9.15234,25.169334,0.000411,25.063467,-2.2456,0.123,9.15949,9.15949
1157.00,9.15348,25.169427,0.000412,25.063573,-2.2457,0.123,9.16073,9.16073
1158.00,9.15474,25.169313,0.000407,25.063419,-2.2457,0.123,9.16233,9.16233
1159.00,9.15622,25.169373,0.000411,25.063408,-2.2457,0.123,9.16371,9.16371
1160.00,9.15747,25.169420,0.000414,25.063457,-2.2456,0.123,9.16622,9.16622
1161.00,9.15855,25.169349,0.000414,25.063378,-2.2455,0.123,9.16775,9.16775
1162.00,9.15924,25.169291,0.000412,25.063284,-2.2454,0.123,9.16930,9.16930
1163.00,9.16002,25.169516,0.000417,25.063486,-2.2454,0.123,9.16990,9.16990
1164.00,9.16097,25.169576,0.000414,25.063522,-2.2452,0.124,9.17020,9.17020
1165.00,9.16194,25.169588,0.000414,25.063468,-2.2450,0.124,9.16962,9.16962
1166.00,9.16290,25.169658,0.000418,25.063540,-2.2448,0.124,9.16983,9.16983
1167.00,9.16423,25.169768,0.000419,25.063608,-2.2447,0.124,9.17143,9.17143
1168.00,9.16568,25.169630,0.000417,25.063435,-2.2448,0.124,9.17442,9.17442
1169.00,9.16700,25.169538,0.000418,25.063299,-2.2448,0.124,9.17761,9.17761
1170.00,9.16824,25.169466,0.000417,25.063182,-2.2449,0.123,9.17979,9.17979
1171.00,9.16909,25.169414,0.000413,25.063039,-2.2450,0.123,9.18140,9.18140
1172.00,9.17009,25.169473,0.000412,25.063002,-2.2450,0.124,9.18080,9.18080
1173.00,9.17084,25.169543,0.000413,25.062966,-2.2450,0.123,9.17799,9.17799
1174.00,9.17136,25.169752,0.000411,25.063082,-2.2450,0.124,9.17494,9.17494
1175.00,9.17180,25.169951,0.000412,25.063254,-2.2450,0.124,9.17277,9.17277
1176.00,9.17230,25.170033,0.000413,25.063349,-2.2449,0.124,9.17085,9.17085
1177.00,9.17269,25.170106,0.000412,25.063420,-2.2446,0.124,9.17007,9.17007
1178.00,9.17330,25.170242,0.000412,25.063571,-2.2446,0.125,9.17153,9.17153
1179.00,9.17386,25.170135,0.000413,25.063487,-2.2447,0.124,9.17482,9.17482
1180.00,9.17486,25.170160,0.000413,25.063453,-2.2447,0.124,9.17880,9.17880
1181.00,9.17557,25.170220,0.000411,25.063413,-2.2448,0.125,9.18100,9.18100
1182.00,9.17576,25.170261,0.000414,25.063372,-2.2447,0.125,9.18070,9.18070
1183.00,9.17570,25.170327,0.000418,25.063292,-2.2446,0.124,9.17919,9.17919
1184.00,9.17575,25.170490,0.000418,25.063379,-2.2445,0.125,9.17590,9.17590
1185.00,9.17586,25.170404,0.000415,25.063275,-2.2444,0.125,9.17258,9.17258
1186.00,9.17605,25.170462,0.000420,25.063269,-2.2444,0.125,9.17114,9.17114
1187.00,9.17603,25.170579,0.000423,25.063362,-2.2445,0.125,9.17295,9.17295
1188.00,9.17567,25.170593,0.000416,25.063377,-2.2447,0.125,9.17609,9.17609
1189.00,9.17571,25.170477,0.000409,25.063230,-2.2448,0.125,9.17944,9.17944
1190.00,9.17592,25.170575,0.000410,25.063256,-2.2449,0.125,9.18302,9.18302
1191.00,9.17658,25.170615,0.000407,25.063317,-2.2451,0.125,9.18509,9.18509
1192.00,9.17713,25.170604,0.000405,25.063258,-2.2453,0.125,9.18609,9.18609
1193.00,9.17784,25.170659,0.000408,25.063295,-2.2454,0.125,9.18602,9.18602
1194.00,9.17871,25.170762,0.000412,25.063321,-2.2455,0.125,9.18674,9.18674
1195.00,9.17981,25.170879,0.000412,25.063375,-2.2454,0.125,9.18719,9.18719
1196.00,9.18091,25.170866,0.000408,25.063229,-2.2452,0.126,9.18838,9.18838
1197.00,9.18178,25.170884,0.000406,25.063148,-2.2450,0.126,9.18849,9.18849
1198.00,9.18217,25.170916,0.000409,25.063063,-2.2448,0.126,9.18782,9.18782
1199.00,9.18232,25.171049,0.000410,25.063141,-2.2448,0.126,9.18702,9.18702
1200.00,9.18225,25.171024,0.000411,25.063017,-2.2448,0.126,9.18599,9.18599
1201.00,9.18228,25.171169,0.000417,25.063114,-2.2447,0.126,9.18528,9.18528
1202.00,9.18275,25.171245,0.000418,25.063188,-2.2446,0.126,9.18501,9.18501
1203.00,9.18353,25.171339,0.000413,25.063304,-2.2445,0.126,9.18568,9.18568
1204.00,9.18413,25.171273,0.000408,25.063259,-2.2442,0.126,9.18433,9.18433
1205.00,9.18453,25.171315,0.000409,25.063327,-2.2441,0.126,9.18309,9.18309
1206.00,9.18513,25.171333,0.000407,25.063357,-2.2440,0.126,9.18315,9.18315
1207.00,9.18555,25.171270,0.000403,25.063268,-2.2439,0.127,9.18260,9.18260
1208.00,9.18564,25.171219,0.000405,25.063153,-2.2438,0.127,9.18352,9.18352
1209.00,9.18589,25.171256,0.000406,25.063113,-2.2439,0.127,9.18580,9.18580
1210.00,9.18599,25.171450,0.000406,25.063262,-2.2441,0.127,9.18781,9.18781
1211.00,9.18624,25.171446,0.000407,25.063232,-2.2444,0.127,9.18914,9.18914
1212.00,9.18676,25.171523,0.000409,25.063243,-2.2446,0.127,9.19173,9.19173
1213.00,9.18724,25.171516,0.000404,25.063201,-2.2449,0.127,9.19291,9.19291
1214.00,9.18760,25.171696,0.000407,25.063301,-2.2450,0.127,9.19336,9.19336
1215.00,9.18761,25.171554,0.000403,25.063112,-2.2451,0.127,9.19332,9.19332
1216.00,9.18756,25.171622,0.000400,25.063110,-2.2453,0.127,9.19272,9.19272
1217.00,9.18758,25.171694,0.000399,25.063169,-2.2453,0.128,9.19144,9.19144
1218.00,9.18795,25.171781,0.000403,25.063257,-2.2451,0.128,9.19044,9.19044
1219.00,9.18821,25.171530,0.000399,25.063090,-2.2448,0.128,9.18940,9.18940
1220.00,9.18825,25.171587,0.000403,25.063187,-2.2445,0.128,9.18913,9.18913
1221.00,9.18849,25.171656,0.000406,25.063292,-2.2442,0.128,9.18937,9.18937
1222.00,9.18866,25.171579,0.000406,25.063225,-2.2440,0.128,9.18897,9.18897
1223.00,9.18860,25.171570,0.000409,25.063228,-2.2440,0.128,9.18751,9.18751
1224.00,9.18874,25.171693,0.000413,25.063279,-2.2440,0.128,9.18754,9.18754
1225.00,9.18936,25.171719,0.000412,25.063251,-2.2441,0.128,9.18854,9.18854
1226.00,9.19008,25.171588,0.000412,25.063048,-2.2441,0.128,9.19063,9.19063
1227.00,9.19094,25.171631,0.000411,25.063008,-2.2441,0.128,9.19354,9.19354
1228.00,9.19169,25.171836,0.000413,25.063111,-2.2441,0.128,9.19654,9.19654
1229.00,9.19190,25.172126,0.000412,25.063271,-2.2442,0.128,9.19733,9.19733
1230.00,9.19185,25.172322,0.000416,25.063386,-2.2441,0.128,9.19615,9.19615
1231.00,9.19176,25.172434,0.000413,25.063459,-2.2441,0.129,9.19438,9.19438
1232.00,9.19187,25.172557,0.000413,25.063544,-2.2441,0.129,9.19370,9.19370
1233.00,9.19203,25.172550,0.000412,25.063514,-2.2440,0.129,9.19382,9.19382
1234.00,9.19215,25.172459,0.000412,25.063397,-2.2439,0.129,9.19468,9.19468
1235.00,9.19233,25.172445,0.000412,25.063341,-2.2437,0.129,9.19568,9.19568
1236.00,9.19240,25.172606,0.000415,25.063453,-2.2433,0.129,9.19553,9.19553
1237.00,9.19266,25.172656,0.000419,25.063442,-2.2430,0.129,9.19485,9.19485
1238.00,9.19266,25.172637,0.000418,25.063430,-2.2427,0.129,9.19240,9.19240
1239.00,9.19258,25.172696,0.000419,25.063536,-2.2425,0.129,9.19115,9.19115
1240.00,9.19270,25.172688,0.000415,25.063488,-2.2426,0.129,9.19057,9.19057
1241.00,9.19282,25.172684,0.000413,25.063429,-2.2427,0.129,9.19123,9.19123
1242.00,9.19307,25.172625,0.000408,25.063402,-2.2430,0.130,9.19097,9.19097
1243.00,9.19350,25.172708,0.000408,25.063453,-2.2433,0.130,9.19246,9.19246
1244.00,9.19406,25.172732,0.000407,25.063455,-2.2435,0.130,9.19399,9.19399
1245.00,9.19434,25.172701,0.000410,25.063492,-2.2435,0.130,9.19469,9.19469
1246.00,9.19411,25.172649,0.000412,25.063453,-2.2437,0.130,9.19451,9.19451
1247.00,9.19370,25.172726,0.000419,25.063518,-2.2437,0.130,9.19443,9.19443
1248.00,9.19349,25.172687,0.000417,25.063445,-2.2438,0.130,9.19556,9.19556
1249.00,9.19398,25.172648,0.000418,25.063318,-2.2437,0.130,9.19754,9.19754
1250.00,9.19460,25.172854,0.000420,25.063425,-2.2436,0.130,9.19845,9.19845
1251.00,9.19495,25.172978,0.000421,25.063522,-2.2434,0.130,9.19873,9.19873
1252.00,9.19487,25.173003,0.000417,25.063536,-2.2432,0.130,9.19947,9.19947
1253.00,9.19454,25.172983,0.000417,25.063524,-2.2429,0.130,9.19797,9.19797
1254.00,9.19474,25.173173,0.000418,25.063671,-2.2427,0.130,9.19420,9.19420
1255.00,9.19528,25.173050,0.000414,25.063549,-2.2426,0.130,9.19179,9.19179
1256.00,9.19623,25.173033,0.000411,25.063506,-2.2425,0.131,9.19081,9.19081
1257.00,9.19689,25.173049,0.000409,25.063506,-2.2425,0.131,9.18939,9.18939
1258.00,9.19726,25.173166,0.000408,25.063542,-2.2426,0.131,9.18767,9.18767
1259.00,9.19851,25.173228,0.000407,25.063598,-2.2428,0.131,9.18578,9.18578
1260.00,9.19951,25.173253,0.000402,25.063524,-2.2428,0.132,9.18358,9.18358
1261.00,9.19542,25.173290,0.000404,25.063503,-2.2430,0.132,9.17949,9.17949
@9,2.0001,4.0, 1260.07699999999 
1262.00,9.19546,25.173403,0.000406,25.063493,-2.2432,0.132,9.17552,9.17552
1263.00,9.19241,25.173358,0.000405,25.063371,-2.2433,0.132,9.17216,9.17216
1264.00,9.19098,25.173363,0.000404,25.063345,-2.2434,0.132,9.16951,9.16951
1265.00,9.18949,25.173342,0.000406,25.063357,-2.2435,0.132,9.16807,9.16807
1266.00,9.18663,25.173334,0.000403,25.063348,-2.2434,0.132,9.16809,9.16809
1267.00,9.18363,25.173325,0.000405,25.063384,-2.2432,0.132,9.16911,9.16911
1268.00,9.18116,25.173345,0.000409,25.063434,-2.2431,0.132,9.17042,9.17042
1269.00,9.17970,25.173286,0.000408,25.063362,-2.2430,0.132,9.17196,9.17196
1270.00,9.17905,25.173433,0.000410,25.063444,-2.2429,0.132,9.17348,9.17348
1271.00,9.17861,25.173664,0.000413,25.063594,-2.2430,0.132,9.17463,9.17463
1272.00,9.17764,25.173741,0.000409,25.063616,-2.2431,0.132,9.17374,9.17374
1273.00,9.17649,25.173883,0.000409,25.063728,-2.2431,0.133,9.17380,9.17380
1274.00,9.17564,25.173943,0.000410,25.063733,-2.2431,0.133,9.17361,9.17361
1275.00,9.17483,25.173909,0.000410,25.063738,-2.2431,0.133,9.17230,9.17230
1276.00,9.17391,25.173743,0.000408,25.063630,-2.2430,0.133,9.17142,9.17142
1277.00,9.17292,25.173740,0.000412,25.063577,-2.2430,0.133,9.17127,9.17127
1278.00,9.17211,25.173775,0.000412,25.063583,-2.2429,0.133,9.17100,9.17100
1279.00,9.17176,25.173792,0.000414,25.063562,-2.2429,0.133,9.17143,9.17143
1280.00,9.17153,25.173882,0.000418,25.063561,-2.2430,0.133,9.17195,9.17195
1281.00,9.17147,25.174019,0.000419,25.063589,-2.2430,0.133,9.17192,9.17192
1282.00,9.17153,25.174057,0.000416,25.063557,-2.2431,0.133,9.17233,9.17233
1283.00,9.17174,25.174126,0.000413,25.063505,-2.2432,0.133,9.17233,9.17233
1284.00,9.17207,25.174175,0.000412,25.063454,-2.2431,0.133,9.17203,9.17203
1285.00,9.17255,25.174067,0.000406,25.063293,-2.2429,0.134,9.17368,9.17368
1286.00,9.17317,25.173992,0.000406,25.063157,-2.2429,0.134,9.17575,9.17575
1287.00,9.17366,25.174033,0.000404,25.063176,-2.2427,0.134,9.17780,9.17780
1288.00,9.17395,25.174000,0.000403,25.063088,-2.2427,0.134,9.17938,9.17938
1289.00,9.17435,25.174042,0.000404,25.063107,-2.2426,0.134,9.18096,9.18096
1290.00,9.17464,25.174178,0.000410,25.063188,-2.2426,0.134,9.18109,9.18109
1291.00,9.17491,25.174285,0.000408,25.063330,-2.2426,0.134,9.18125,9.18125
1292.00,9.17535,25.174275,0.000411,25.063353,-2.2425,0.134,9.18111,9.18111
1293.00,9.17582,25.174302,0.000412,25.063374,-2.2424,0.134,9.18098,9.18098
1294.00,9.17602,25.174304,0.000410,25.063427,-2.2424,0.134,9.18022,9.18022
1295.00,9.17651,25.174394,0.000406,25.063475,-2.2423,0.135,9.18102,9.18102
1296.00,9.17738,25.174445,0.000408,25.063420,-2.2422,0.135,9.18222,9.18222
1297.00,9.17819,25.174568,0.000408,25.063400,-2.2421,0.135,9.18301,9.18301
1298.00,9.17884,25.174616,0.000411,25.063429,-2.2420,0.135,9.18363,9.18363
1299.00,9.17932,25.174688,0.000416,25.063407,-2.2420,0.134,9.18501,9.18501
1300.00,9.17979,25.174707,0.000419,25.063339,-2.2421,0.134,9.18424,9.18424
1301.00,9.18020,25.174723,0.000417,25.063337,-2.2422,0.134,9.18247,9.18247
1302.00,9.18063,25.174790,0.000415,25.063384,-2.2424,0.135,9.18152,9.18152
1303.00,9.18122,25.174811,0.000410,25.063338,-2.2425,0.135,9.18239,9.18239
1304.00,9.18190,25.174760,0.000408,25.063253,-2.2425,0.135,9.18267,9.18267
1305.00,9.18246,25.174760,0.000406,25.063280,-2.2424,0.135,9.18430,9.18430
1306.00,9.18275,25.174835,0.000407,25.063332,-2.2423,0.135,9.18512,9.18512
1307.00,9.18271,25.174799,0.000407,25.063270,-2.2422,0.135,9.18527,9.18527
1308.00,9.18276,25.174907,0.000414,25.063357,-2.2422,0.135,9.18419,9.18419
1309.00,9.18277,25.175012,0.000412,25.063374,-2.2421,0.135,9.18315,9.18315
1310.00,9.18284,25.175117,0.000415,25.063456,-2.2420,0.135,9.18244,9.18244
1311.00,9.18319,25.175101,0.000421,25.063439,-2.2419,0.135,9.18355,9.18355
1312.00,9.18359,25.175284,0.000426,25.063583,-2.2418,0.135,9.18547,9.18547
1313.00,9.18403,25.175289,0.000423,25.063545,-2.2417,0.135,9.18693,9.18693
1314.00,9.18458,25.175310,0.000424,25.063596,-2.2419,0.135,9.18874,9.18874
1315.00,9.18517,25.175389,0.000423,25.063634,-2.2419,0.136,9.19049,9.19049
1316.00,9.18544,25.175383,0.000416,25.063479,-2.2419,0.136,9.19093,9.19093
1317.00,9.18566,25.175318,0.000414,25.063361,-2.2418,0.136,9.19079,9.19079
1318.00,9.18593,25.175420,0.000413,25.063368,-2.2417,0.136,9.19090,9.19090
1319.00,9.18614,25.175514,0.000415,25.063395,-2.2414,0.136,9.19013,9.19013
1320.00,9.18640,25.175514,0.000415,25.063332,-2.2412,0.136,9.18963,9.18963
1321.00,9.18710,25.175673,0.000415,25.063453,-2.2412,0.136,9.19043,9.19043
1322.00,9.18780,25.175635,0.000411,25.063389,-2.2413,0.136,9.19078,9.19078
1323.00,9.18804,25.175583,0.000409,25.063332,-2.2413,0.136,9.18980,9.18980
1324.00,9.18785,25.175514,0.000413,25.063260,-2.2413,0.136,9.18919,9.18919
1325.00,9.18777,25.175538,0.000411,25.063291,-2.2412,0.136,9.18828,9.18828
1326.00,9.18770,25.175546,0.000412,25.063320,-2.2412,0.136,9.18619,9.18619
1327.00,9.18788,25.175782,0.000417,25.063566,-2.2412,0.136,9.18504,9.18504
1328.00,9.18811,25.175868,0.000420,25.063640,-2.2414,0.136,9.18514,9.18514
1329.00,9.18819,25.175816,0.000412,25.063541,-2.2417,0.137,9.18510,9.18510
1330.00,9.18832,25.175913,0.000414,25.063547,-2.2419,0.137,9.18500,9.18500
1331.00,9.18844,25.175934,0.000414,25.063563,-2.2421,0.137,9.18661,9.18661
1332.00,9.18860,25.175853,0.000411,25.063385,-2.2421,0.137,9.18783,9.18783
1333.00,9.18876,25.175887,0.000410,25.063372,-2.2420,0.137,9.18980,9.18980
1334.00,9.18906,25.176080,0.000411,25.063447,-2.2417,0.137,9.19232,9.19232
1335.00,9.18935,25.176128,0.000409,25.063463,-2.2416,0.137,9.19508,9.19508
1336.00,9.18978,25.176102,0.000408,25.063409,-2.2413,0.137,9.19646,9.19646
1337.00,9.19011,25.176152,0.000411,25.063405,-2.2413,0.137,9.19769,9.19769
1338.00,9.19065,25.176166,0.000413,25.063408,-2.2414,0.137,9.19887,9.19887
1339.00,9.19124,25.176277,0.000414,25.063539,-2.2417,0.137,9.19950,9.19950
1340.00,9.19167,25.176290,0.000412,25.063499,-2.2419,0.137,9.19863,9.19863
1341.00,9.19179,25.176470,0.000413,25.063558,-2.2421,0.138,9.19788,9.19788
1342.00,9.19191,25.176485,0.000408,25.063571,-2.2423,0.138,9.19749,9.19749
1343.00,9.19220,25.176543,0.000407,25.063656,-2.2423,0.138,9.19585,9.19585
1344.00,9.19253,25.176452,0.000409,25.063624,-2.2422,0.138,9.19368,9.19368
1345.00,9.19257,25.176357,0.000409,25.063571,-2.2421,0.138,9.19164,9.19164
1346.00,9.19257,25.176200,0.000408,25.063443,-2.2421,0.138,9.18964,9.18964
1347.00,9.19269,25.176294,0.000410,25.063462,-2.2421,0.138,9.18796,9.18796
1348.00,9.19281,25.176264,0.000407,25.063365,-2.2421,0.138,9.18755,9.18755
1349.00,9.19346,25.176280,0.000404,25.063301,-2.2419,0.138,9.19029,9.19029
1350.00,9.19429,25.176356,0.000402,25.063348,-2.2418,0.139,9.19296,9.19296
1351.00,9.19479,25.176457,0.000406,25.063470,-2.2417,0.139,9.19582,9.19582
1352.00,9.19509,25.176455,0.000406,25.063495,-2.2418,0.139,9.19774,9.19774
1353.00,9.19512,25.176604,0.000412,25.063554,-2.2420,0.139,9.19760,9.19760
1354.00,9.19496,25.176751,0.000416,25.063616,-2.2422,0.139,9.19643,9.19643
1355.00,9.19505,25.176888,0.000422,25.063690,-2.2425,0.138,9.19704,9.19704
1356.00,9.19524,25.176973,0.000425,25.063695,-2.2428,0.138,9.19839,9.19839
1357.00,9.19564,25.177078,0.000429,25.063721,-2.2430,0.138,9.19949,9.19949
1358.00,9.19564,25.177028,0.000423,25.063640,-2.2431,0.138,9.20138,9.20138
1359.00,9.19579,25.177057,0.000420,25.063630,-2.2432,0.139,9.20355,9.20355
1360.00,9.19621,25.177016,0.000416,25.063539,-2.2431,0.139,9.20382,9.20382
1361.00,9.19649,25.177007,0.000412,25.063475,-2.2428,0.139,9.20232,9.20232
1362.00,9.19653,25.176901,0.000404,25.063333,-2.2424,0.139,9.20090,9.20090
1363.00,9.19674,25.177015,0.000405,25.063399,-2.2421,0.140,9.20161,9.20161
1364.00,9.19737,25.176940,0.000406,25.063300,-2.2418,0.139,9.20073,9.20073
1365.00,9.19808,25.176989,0.000405,25.063297,-2.2415,0.140,9.19958,9.19958
1366.00,9.19871,25.177135,0.000409,25.063406,-2.2412,0.140,9.20001,9.20001
1367.00,9.19941,25.177280,0.000414,25.063518,-2.2410,0.140,9.20096,9.20096
1368.00,9.20007,25.177266,0.000415,25.063504,-2.2408,0.139,9.20054,9.20054
1369.00,9.20019,25.177267,0.000411,25.063471,-2.2408,0.140,9.19949,9.19949
1370.00,9.19997,25.177350,0.000413,25.063550,-2.2409,0.140,9.19918,9.19918
1371.00,9.19984,25.177284,0.000409,25.063367,-2.2410,0.140,9.19848,9.19848
1372.00,9.19986,25.177234,0.000409,25.063297,-2.2412,0.140,9.19863,9.19863
1373.00,9.20015,25.177223,0.000409,25.063253,-2.2413,0.140,9.19796,9.19796
1374.00,9.20043,25.177494,0.000414,25.063460,-2.2414,0.140,9.19799,9.19799
1375.00,9.20026,25.177553,0.000414,25.063426,-2.2414,0.140,9.19760,9.19760
1376.00,9.19985,25.177728,0.000417,25.063589,-2.2414,0.140,9.19770,9.19770
1377.00,9.19957,25.177781,0.000414,25.063598,-2.2413,0.140,9.19771,9.19771
1378.00,9.19963,25.177740,0.000412,25.063533,-2.2414,0.141,9.19861,9.19861
1379.00,9.19955,25.177623,0.000410,25.063470,-2.2415,0.141,9.19928,9.19928
1380.00,9.19938,25.177662,0.000410,25.063492,-2.2417,0.141,9.20118,9.20118
1381.00,9.19947,25.177551,0.000405,25.063358,-2.2418,0.141,9.20214,9.20214
1382.00,9.19966,25.177601,0.000406,25.063386,-2.2419,0.141,9.20151,9.20151
1383.00,9.19955,25.177678,0.000405,25.063435,-2.2420,0.141,9.20025,9.20025
1384.00,9.19924,25.177798,0.000406,25.063451,-2.2421,0.141,9.19999,9.19999
1385.00,9.19919,25.177782,0.000406,25.063393,-2.2422,0.141,9.19893,9.19893
1386.00,9.19925,25.178012,0.000413,25.063603,-2.2424,0.141,9.19876,9.19876
1387.00,9.19941,25.178016,0.000412,25.063545,-2.2427,0.141,9.20036,9.20036
1388.00,9.19971,25.178134,0.000412,25.063607,-2.2430,0.141,9.20242,9.20242
1389.00,9.20000,25.178232,0.000412,25.063683,-2.2431,0.141,9.20348,9.20348
1390.00,9.20031,25.178218,0.000411,25.063628,-2.2432,0.141,9.20409,9.20409
1391.00,9.20049,25.178124,0.000408,25.063437,-2.2433,0.141,9.20358,9.20358
1392.00,9.20067,25.178243,0.000411,25.063489,-2.2434,0.142,9.20357,9.20357
1393.00,9.20093,25.178324,0.000417,25.063446,-2.2433,0.141,9.20307,9.20307
1394.00,9.20129,25.178189,0.000415,25.063247,-2.2433,0.141,9.20337,9.20337
1395.00,9.20179,25.178308,0.000416,25.063321,-2.2432,0.141,9.20387,9.20387
1396.00,9.20205,25.178112,0.000409,25.063161,-2.2431,0.142,9.20367,9.20367
1397.00,9.20189,25.178157,0.000402,25.063186,-2.2429,0.142,9.20157,9.20157
1398.00,9.20167,25.178137,0.000398,25.063168,-2.2426,0.142,9.20069,9.20069
1399.00,9.20168,25.178249,0.000399,25.063249,-2.2424,0.142,9.20004,9.20004
1400.00,9.20171,25.178316,0.000398,25.063293,-2.2424,0.142,9.19975,9.19975
1401.00,9.20160,25.178677,0.000407,25.063565,-2.2423,0.143,9.20033,9.20033
1402.00,9.20173,25.178725,0.000413,25.063573,-2.2421,0.142,9.20230,9.20230
1403.00,9.20223,25.178766,0.000415,25.063644,-2.2423,0.142,9.20351,9.20351
1404.00,9.20258,25.178711,0.000413,25.063565,-2.2424,0.143,9.20263,9.20263
1405.00,9.20225,25.178721,0.000414,25.063492,-2.2423,0.143,9.20238,9.20238
1406.00,9.20192,25.178521,0.000408,25.063311,-2.2422,0.143,9.20312,9.20312
1407.00,9.20197,25.178570,0.000409,25.063354,-2.2423,0.143,9.20373,9.20373
1408.00,9.20123,25.178637,0.000405,25.063359,-2.2424,0.143,9.20409,9.20409
1409.00,9.20063,25.178753,0.000402,25.063465,-2.2426,0.143,9.20433,9.20433
1410.00,9.20210,25.178714,0.000396,25.063480,-2.2428,0.144,9.20294,9.20294
1411.00,9.20268,25.178864,0.000397,25.063629,-2.2429,0.144,9.20050,9.20050
@10,2.0001,4.0, 1410.02399999999 
1412.00,9.20512,25.178860,0.000396,25.063580,-2.2429,0.144,9.19754,9.19754
1413.00,9.20360,25.178819,0.000396,25.063514,-2.2428,0.144,9.19457,9.19457
1414.00,9.20311,25.178914,0.000404,25.063548,-2.2428,0.144,9.19345,9.19345
1415.00,9.20431,25.179125,0.000409,25.063658,-2.2429,0.144,9.19366,9.19366
1416.00,9.20287,25.179122,0.000406,25.063501,-2.2430,0.144,9.19358,9.19358
1417.00,9.20111,25.179167,0.000405,25.063452,-2.2431,0.144,9.19291,9.19291
1418.00,9.19989,25.179326,0.000408,25.063560,-2.2432,0.145,9.19248,9.19248
1419.00,9.19906,25.179283,0.000406,25.063481,-2.2432,0.145,9.19258,9.19258
1420.00,9.19810,25.179206,0.000405,25.063388,-2.2432,0.145,9.19305,9.19305
1421.00,9.19785,25.179318,0.000407,25.063490,-2.2432,0.145,9.19580,9.19580
1422.00,9.19834,25.179354,0.000407,25.063542,-2.2431,0.145,9.19900,9.19900
1423.00,9.19834,25.179281,0.000407,25.063426,-2.2429,0.145,9.20224,9.20224
1424.00,9.19847,25.179369,0.000404,25.063436,-2.2426,0.145,9.20388,9.20388
1425.00,9.19857,25.179468,0.000405,25.063414,-2.2423,0.145,9.20449,9.20449
1426.00,9.19852,25.179448,0.000408,25.063382,-2.2422,0.145,9.20411,9.20411
1427.00,9.19847,25.179457,0.000408,25.063309,-2.2422,0.145,9.20375,9.20375
1428.00,9.19821,25.179588,0.000406,25.063348,-2.2423,0.145,9.20328,9.20328
1429.00,9.19828,25.179661,0.000410,25.063417,-2.2425,0.145,9.20396,9.20396
1430.00,9.19885,25.179642,0.000409,25.063402,-2.2426,0.146,9.20597,9.20597
1431.00,9.19977,25.179705,0.000406,25.063435,-2.2426,0.146,9.20724,9.20724
1432.00,9.20057,25.179823,0.000409,25.063568,-2.2425,0.146,9.20802,9.20802
1433.00,9.20129,25.179842,0.000412,25.063600,-2.2423,0.146,9.20888,9.20888
1434.00,9.20199,25.179912,0.000412,25.063577,-2.2422,0.146,9.20858,9.20858
1435.00,9.20238,25.179939,0.000411,25.063571,-2.2421,0.146,9.20662,9.20662
1436.00,9.20273,25.180165,0.000421,25.063710,-2.2420,0.146,9.20494,9.20494
1437.00,9.20336,25.180107,0.000419,25.063578,-2.2419,0.146,9.20419,9.20419
1438.00,9.20407,25.180260,0.000421,25.063640,-2.2419,0.146,9.20367,9.20367
1439.00,9.20482,25.180303,0.000421,25.063654,-2.2420,0.146,9.20414,9.20414
1440.00,9.20530,25.180366,0.000421,25.063685,-2.2422,0.146,9.20462,9.20462
1441.00,9.20532,25.180248,0.000412,25.063530,-2.2425,0.147,9.20438,9.20438
1442.00,9.20500,25.180144,0.000413,25.063411,-2.2427,0.146,9.20378,9.20378
1443.00,9.20482,25.180064,0.000412,25.063320,-2.2428,0.146,9.20281,9.20281
1444.00,9.20451,25.180018,0.000411,25.063272,-2.2429,0.146,9.20126,9.20126
1445.00,9.20452,25.180020,0.000417,25.063236,-2.2429,0.146,9.20112,9.20112
1446.00,9.20455,25.179976,0.000419,25.063240,-2.2429,0.146,9.20132,9.20132
1447.00,9.20431,25.180046,0.000416,25.063288,-2.2430,0.146,9.20077,9.20077
1448.00,9.20411,25.180076,0.000414,25.063268,-2.2430,0.146,9.20091,9.20091
1449.00,9.20406,25.180209,0.000417,25.063300,-2.2429,0.146,9.20199,9.20199
1450.00,9.20388,25.180268,0.000412,25.063334,-2.2428,0.147,9.20269,9.20269
1451.00,9.20362,25.180458,0.000418,25.063430,-2.2427,0.147,9.20278,9.20278
1452.00,9.20316,25.180772,0.000422,25.063680,-2.2426,0.147,9.20322,9.20322
1453.00,9.20292,25.180858,0.000421,25.063706,-2.2426,0.147,9.20378,9.20378
1454.00,9.20292,25.180826,0.000418,25.063668,-2.2427,0.147,9.20492,9.20492
1455.00,9.20333,25.180777,0.000416,25.063584,-2.2429,0.147,9.20578,9.20578
1456.00,9.20367,25.180738,0.000412,25.063544,-2.2430,0.147,9.20634,9.20634
1457.00,9.20354,25.180496,0.000406,25.063288,-2.2430,0.147,9.20575,9.20575
1458.00,9.20318,25.180486,0.000403,25.063245,-2.2429,0.147,9.20442,9.20442
1459.00,9.20282,25.180433,0.000400,25.063140,-2.2427,0.148,9.20243,9.20243
1460.00,9.20253,25.180548,0.000407,25.063211,-2.2425,0.148,9.20025,9.20025
1461.00,9.20247,25.180617,0.000407,25.063212,-2.2423,0.148,9.19980,9.19980
1462.00,9.20271,25.180793,0.000411,25.063303,-2.2423,0.148,9.20148,9.20148
1463.00,9.20296,25.180812,0.000413,25.063324,-2.2424,0.148,9.20375,9.20375
1464.00,9.20348,25.180981,0.000420,25.063461,-2.2427,0.148,9.20537,9.20537
1465.00,9.20377,25.181068,0.000422,25.063546,-2.2429,0.148,9.20644,9.20644
1466.00,9.20379,25.180974,0.000419,25.063441,-2.2429,0.148,9.20653,9.20653
1467.00,9.20400,25.180975,0.000418,25.063440,-2.2429,0.148,9.20631,9.20631
1468.00,9.20425,25.180985,0.000418,25.063458,-2.2430,0.148,9.20488,9.20488
1469.00,9.20415,25.180955,0.000415,25.063483,-2.2430,0.148,9.20403,9.20403
1470.00,9.20434,25.180937,0.000412,25.063437,-2.2431,0.148,9.20525,9.20525
1471.00,9.20446,25.180984,0.000415,25.063446,-2.2431,0.148,9.20543,9.20543
1472.00,9.20454,25.181119,0.000417,25.063509,-2.2430,0.148,9.20479,9.20479
1473.00,9.20454,25.181211,0.000417,25.063513,-2.2428,0.148,9.20493,9.20493
1474.00,9.20436,25.181303,0.000417,25.063487,-2.2427,0.148,9.20473,9.20473
1475.00,9.20390,25.181325,0.000415,25.063465,-2.2426,0.149,9.20281,9.20281
1476.00,9.20360,25.181514,0.000417,25.063645,-2.2426,0.149,9.20262,9.20262
1477.00,9.20381,25.181429,0.000417,25.063555,-2.2427,0.149,9.20364,9.20364
1478.00,9.20424,25.181419,0.000420,25.063501,-2.2425,0.149,9.20414,9.20414
1479.00,9.20455,25.181491,0.000424,25.063563,-2.2424,0.148,9.20449,9.20449
1480.00,9.20481,25.181544,0.000423,25.063519,-2.2423,0.148,9.20546,9.20546
1481.00,9.20505,25.181539,0.000420,25.063435,-2.2422,0.149,9.20573,9.20573
1482.00,9.20512,25.181521,0.000415,25.063453,-2.2421,0.149,9.20589,9.20589
1483.00,9.20518,25.181672,0.000415,25.063615,-2.2420,0.149,9.20646,9.20646
1484.00,9.20511,25.181686,0.000414,25.063649,-2.2420,0.149,9.20739,9.20739
1485.00,9.20531,25.181704,0.000417,25.063726,-2.2418,0.149,9.20842,9.20842
1486.00,9.20573,25.181631,0.000417,25.063733,-2.2417,0.150,9.20984,9.20984
1487.00,9.20612,25.181684,0.000419,25.063746,-2.2418,0.150,9.21092,9.21092
1488.00,9.20648,25.181491,0.000417,25.063562,-2.2421,0.149,9.21131,9.21131
1489.00,9.20681,25.181465,0.000415,25.063458,-2.2423,0.149,9.21070,9.21070
1490.00,9.20675,25.181531,0.000414,25.063494,-2.2425,0.149,9.21001,9.21001
1491.00,9.20682,25.181615,0.000412,25.063477,-2.2427,0.150,9.21001,9.21001
1492.00,9.20738,25.181706,0.000410,25.063518,-2.2427,0.150,9.21027,9.21027
1493.00,9.20785,25.181871,0.000408,25.063575,-2.2425,0.150,9.21007,9.21007
1494.00,9.20799,25.181950,0.000408,25.063651,-2.2424,0.150,9.20959,9.20959
1495.00,9.20817,25.182028,0.000410,25.063661,-2.2424,0.150,9.20942,9.20942
1496.00,9.20842,25.182261,0.000415,25.063844,-2.2423,0.150,9.20844,9.20844
1497.00,9.20853,25.182371,0.000422,25.063881,-2.2422,0.150,9.20723,9.20723
1498.00,9.20867,25.182463,0.000430,25.063973,-2.2423,0.150,9.20708,9.20708
1499.00,9.20871,25.182409,0.000431,25.063900,-2.2423,0.150,9.20726,9.20726
1500.00,9.20869,25.182307,0.000426,25.063799,-2.2422,0.150,9.20683,9.20683
1501.00,9.20866,25.182102,0.000423,25.063616,-2.2422,0.150,9.20649,9.20649
1502.00,9.20869,25.182147,0.000422,25.063662,-2.2423,0.150,9.20636,9.20636
1503.00,9.20863,25.182160,0.000417,25.063663,-2.2423,0.151,9.20575,9.20575
1504.00,9.20844,25.182177,0.000414,25.063610,-2.2424,0.151,9.20577,9.20577
1505.00,9.20818,25.182267,0.000416,25.063625,-2.2426,0.151,9.20585,9.20585
1506.00,9.20795,25.182432,0.000414,25.063666,-2.2427,0.151,9.20662,9.20662
1507.00,9.20794,25.182450,0.000413,25.063642,-2.2428,0.151,9.20798,9.20798
1508.00,9.20810,25.182406,0.000414,25.063515,-2.2428,0.151,9.20979,9.20979
1509.00,9.20824,25.182438,0.000416,25.063490,-2.2428,0.151,9.21066,9.21066
1510.00,9.20833,25.182513,0.000419,25.063483,-2.2427,0.151,9.21117,9.21117
1511.00,9.20832,25.182420,0.000418,25.063339,-2.2427,0.151,9.21157,9.21157
1512.00,9.20828,25.182487,0.000417,25.063310,-2.2427,0.151,9.21145,9.21145
1513.00,9.20842,25.182632,0.000416,25.063388,-2.2427,0.151,9.21140,9.21140
1514.00,9.20855,25.182668,0.000414,25.063396,-2.2427,0.151,9.21089,9.21089
1515.00,9.20863,25.182644,0.000414,25.063433,-2.2426,0.151,9.21043,9.21043
1516.00,9.20836,25.182743,0.000416,25.063614,-2.2425,0.152,9.20780,9.20780
1517.00,9.20770,25.182683,0.000414,25.063611,-2.2424,0.152,9.20378,9.20378
1518.00,9.20717,25.182645,0.000415,25.063616,-2.2424,0.152,9.20131,9.20131
1519.00,9.20711,25.182610,0.000417,25.063558,-2.2425,0.151,9.20155,9.20155
1520.00,9.20729,25.182735,0.000416,25.063583,-2.2426,0.151,9.20230,9.20230
1521.00,9.20762,25.182836,0.000416,25.063542,-2.2427,0.152,9.20498,9.20498
1522.00,9.20787,25.182866,0.000417,25.063510,-2.2427,0.152,9.20859,9.20859
1523.00,9.20802,25.182824,0.000414,25.063444,-2.2428,0.152,9.21014,9.21014
1524.00,9.20833,25.182918,0.000416,25.063613,-2.2429,0.152,9.21074,9.21074
1525.00,9.20849,25.182904,0.000417,25.063605,-2.2430,0.152,9.21013,9.21013
1526.00,9.20840,25.182891,0.000418,25.063578,-2.2431,0.152,9.20870,9.20870
1527.00,9.20802,25.182940,0.000421,25.063613,-2.2432,0.152,9.20715,9.20715
1528.00,9.20746,25.183039,0.000422,25.063630,-2.2434,0.152,9.20584,9.20584
1529.00,9.20695,25.183123,0.000419,25.063571,-2.2434,0.152,9.20380,9.20380
1530.00,9.20655,25.183112,0.000417,25.063544,-2.2435,0.153,9.20276,9.20276
1531.00,9.20620,25.182993,0.000412,25.063403,-2.2435,0.153,9.20244,9.20244
1532.00,9.20586,25.182996,0.000410,25.063346,-2.2434,0.153,9.20330,9.20330
1533.00,9.20565,25.183009,0.000411,25.063338,-2.2432,0.153,9.20510,9.20510
1534.00,9.20563,25.183107,0.000413,25.063424,-2.2430,0.153,9.20676,9.20676
1535.00,9.20576,25.183279,0.000418,25.063550,-2.2428,0.153,9.20809,9.20809
1536.00,9.20603,25.183478,0.000419,25.063681,-2.2426,0.153,9.20923,9.20923
1537.00,9.20676,25.183614,0.000421,25.063781,-2.2426,0.153,9.20985,9.20985
1538.00,9.20754,25.183666,0.000423,25.063793,-2.2425,0.153,9.21013,9.21013
1539.00,9.20789,25.183633,0.000422,25.063671,-2.2426,0.153,9.21046,9.21046
1540.00,9.20798,25.183611,0.000419,25.063587,-2.2426,0.153,9.21080,9.21080
1541.00,9.20779,25.183556,0.000419,25.063505,-2.2426,0.153,9.21006,9.21006
1542.00,9.20743,25.183642,0.000419,25.063466,-2.2428,0.153,9.20880,9.20880
1543.00,9.20734,25.183768,0.000420,25.063535,-2.2430,0.153,9.20840,9.20840
1544.00,9.20746,25.183767,0.000415,25.063515,-2.2429,0.153,9.20926,9.20926
1545.00,9.20779,25.183735,0.000409,25.063440,-2.2430,0.153,9.21029,9.21029
1546.00,9.20816,25.183766,0.000407,25.063421,-2.2430,0.154,9.21145,9.21145
1547.00,9.20837,25.183753,0.000406,25.063426,-2.2429,0.154,9.21217,9.21217
1548.00,9.20868,25.183586,0.000403,25.063247,-2.2429,0.154,9.21168,9.21168
1549.00,9.20889,25.183701,0.000407,25.063346,-2.2431,0.154,9.20971,9.20971
1550.00,9.20916,25.183732,0.000412,25.063327,-2.2431,0.154,9.20765,9.20765
1551.00,9.20910,25.183831,0.000417,25.063399,-2.2433,0.154,9.20531,9.20531
1552.00,9.20885,25.183816,0.000415,25.063344,-2.2434,0.154,9.20376,9.20376
1553.00,9.20865,25.184046,0.000418,25.063518,-2.2434,0.154,9.20323,9.20323
1554.00,9.20867,25.183990,0.000416,25.063422,-2.2433,0.154,9.20315,9.20315
1555.00,9.20826,25.184036,0.000416,25.063484,-2.2432,0.154,9.20441,9.20441
1556.00,9.20782,25.183974,0.000412,25.063395,-2.2430,0.154,9.20773,9.20773
1557.00,9.20814,25.183994,0.000407,25.063400,-2.2428,0.155,9.21114,9.21114
1558.00,9.20733,25.183914,0.000405,25.063296,-2.2426,0.155,9.21371,9.21371
1559.00,9.20525,25.184043,0.000405,25.063338,-2.2425,0.155,9.21494,9.21494
1560.00,9.20299,25.184093,0.000401,25.063267,-2.2425,0.155,9.21375,9.21375
1561.00,9.19989,25.184253,0.000403,25.063371,-2.2424,0.156,9.21070,9.21070
@11,2.0001,4.0, 1560.28499999999 
1562.00,9.20145,25.184334,0.000404,25.063420,-2.2421,0.156,9.20667,9.20667
1563.00,9.20437,25.184475,0.000403,25.063523,-2.2420,0.156,9.20231,9.20231
1564.00,9.20773,25.184508,0.000402,25.063567,-2.2419,0.156,9.20029,9.20029
1565.00,9.21055,25.184628,0.000403,25.063678,-2.2417,0.156,9.20104,9.20104
1566.00,9.20996,25.184734,0.000402,25.063756,-2.2417,0.156,9.20384,9.20384
1567.00,9.20807,25.184832,0.000403,25.063779,-2.2418,0.156,9.20701,9.20701
1568.00,9.20685,25.184976,0.000404,25.063866,-2.2419,0.156,9.21080,9.21080
1569.00,9.20740,25.184945,0.000407,25.063800,-2.2420,0.156,9.21326,9.21326
1570.00,9.20827,25.184959,0.000410,25.063807,-2.2423,0.156,9.21462,9.21462
1571.00,9.20894,25.184825,0.000411,25.063647,-2.2424,0.156,9.21517,9.21517
1572.00,9.20968,25.184763,0.000414,25.063584,-2.2425,0.156,9.21480,9.21480
1573.00,9.21005,25.184683,0.000410,25.063516,-2.2427,0.156,9.21395,9.21395
1574.00,9.21040,25.184715,0.000406,25.063536,-2.2429,0.157,9.21395,9.21395
1575.00,9.21069,25.184765,0.000403,25.063560,-2.2431,0.157,9.21348,9.21348
1576.00,9.21071,25.184791,0.000404,25.063583,-2.2433,0.157,9.21297,9.21297
1577.00,9.21061,25.184800,0.000402,25.063608,-2.2436,0.157,9.21331,9.21331
1578.00,9.21033,25.184728,0.000402,25.063507,-2.2437,0.157,9.21355,9.21355
1579.00,9.21008,25.184873,0.000408,25.063599,-2.2436,0.157,9.21283,9.21283
1580.00,9.21027,25.184863,0.000407,25.063545,-2.2436,0.157,9.21333,9.21333
1581.00,9.21109,25.185063,0.000412,25.063660,-2.2437,0.157,9.21411,9.21411
1582.00,9.21191,25.185127,0.000415,25.063614,-2.2438,0.157,9.21447,9.21447
1583.00,9.21281,25.185175,0.000415,25.063608,-2.2438,0.157,9.21476,9.21476
1584.00,9.21366,25.185149,0.000412,25.063495,-2.2439,0.157,9.21631,9.21631
1585.00,9.21439,25.185221,0.000414,25.063512,-2.2439,0.157,9.21712,9.21712
1586.00,9.21473,25.185176,0.000409,25.063428,-2.2438,0.157,9.21686,9.21686
1587.00,9.21475,25.185265,0.000407,25.063525,-2.2437,0.157,9.21622,9.21622
1588.00,9.21461,25.185281,0.000407,25.063475,-2.2437,0.158,9.21574,9.21574
1589.00,9.21450,25.185264,0.000407,25.063508,-2.2435,0.158,9.21492,9.21492
1590.00,9.21451,25.185311,0.000404,25.063476,-2.2434,0.158,9.21414,9.21414
1591.00,9.21450,25.185324,0.000407,25.063475,-2.2432,0.158,9.21362,9.21362
1592.00,9.21440,25.185376,0.000409,25.063496,-2.2431,0.158,9.21402,9.21402
1593.00,9.21455,25.185572,0.000413,25.063652,-2.2429,0.158,9.21448,9.21448
1594.00,9.21451,25.185724,0.000415,25.063650,-2.2429,0.158,9.21346,9.21346
1595.00,9.21414,25.185680,0.000413,25.063565,-2.2429,0.158,9.21125,9.21125
1596.00,9.21372,25.185663,0.000408,25.063494,-2.2429,0.158,9.20935,9.20935
1597.00,9.21331,25.185640,0.000406,25.063386,-2.2428,0.158,9.20810,9.20810
1598.00,9.21319,25.185567,0.000402,25.063250,-2.2428,0.158,9.20795,9.20795
1599.00,9.21324,25.185522,0.000404,25.063260,-2.2428,0.158,9.20823,9.20823
1600.00,9.21312,25.185563,0.000410,25.063314,-2.2428,0.158,9.20927,9.20927
1601.00,9.21269,25.185631,0.000416,25.063388,-2.2429,0.158,9.21019,9.21019
1602.00,9.21232,25.185646,0.000419,25.063374,-2.2430,0.158,9.21007,9.21007
1603.00,9.21195,25.185694,0.000425,25.063449,-2.2432,0.158,9.20943,9.20943
1604.00,9.21198,25.185704,0.000423,25.063405,-2.2433,0.158,9.21106,9.21106
1605.00,9.21189,25.185855,0.000421,25.063548,-2.2435,0.158,9.21289,9.21289
1606.00,9.21200,25.185928,0.000423,25.063544,-2.2437,0.158,9.21518,9.21518
1607.00,9.21229,25.186097,0.000426,25.063627,-2.2440,0.159,9.21773,9.21773
1608.00,9.21249,25.186182,0.000424,25.063669,-2.2443,0.159,9.21800,9.21800
1609.00,9.21243,25.186343,0.000427,25.063764,-2.2445,0.159,9.21690,9.21690
1610.00,9.21222,25.186246,0.000423,25.063584,-2.2445,0.159,9.21458,9.21458
1611.00,9.21185,25.186366,0.000420,25.063665,-2.2443,0.159,9.21212,9.21212
1612.00,9.21149,25.186395,0.000416,25.063642,-2.2440,0.159,9.20917,9.20917
1613.00,9.21119,25.186401,0.000419,25.063558,-2.2437,0.159,9.20912,9.20912
1614.00,9.21121,25.186357,0.000416,25.063458,-2.2436,0.159,9.20908,9.20908
1615.00,9.21141,25.186364,0.000418,25.063411,-2.2435,0.159,9.20940,9.20940
1616.00,9.21163,25.186355,0.000416,25.063443,-2.2435,0.159,9.20937,9.20937
1617.00,9.21165,25.186270,0.000412,25.063399,-2.2434,0.159,9.20961,9.20961
1618.00,9.21157,25.186335,0.000412,25.063441,-2.2433,0.160,9.20939,9.20939
1619.00,9.21153,25.186336,0.000410,25.063403,-2.2431,0.160,9.20948,9.20948
1620.00,9.21169,25.186429,0.000414,25.063494,-2.2431,0.160,9.21013,9.21013
1621.00,9.21180,25.186515,0.000418,25.063505,-2.2432,0.160,9.21079,9.21079
1622.00,9.21200,25.186551,0.000421,25.063495,-2.2435,0.160,9.21187,9.21187
1623.00,9.21212,25.186605,0.000423,25.063510,-2.2440,0.160,9.21182,9.21182
1624.00,9.21195,25.186721,0.000426,25.063642,-2.2444,0.160,9.21184,9.21184
1625.00,9.21168,25.186626,0.000419,25.063513,-2.2447,0.160,9.21135,9.21135
1626.00,9.21101,25.186637,0.000414,25.063480,-2.2449,0.160,9.21036,9.21036
1627.00,9.21051,25.186723,0.000418,25.063529,-2.2450,0.160,9.21061,9.21061
1628.00,9.21031,25.186806,0.000419,25.063622,-2.2450,0.160,9.21101,9.21101
1629.00,9.21047,25.186801,0.000418,25.063561,-2.2449,0.160,9.21209,9.21209
1630.00,9.21106,25.187053,0.000425,25.063681,-2.2448,0.160,9.21505,9.21505
1631.00,9.21171,25.187077,0.000426,25.063593,-2.2447,0.160,9.21717,9.21717
1632.00,9.21216,25.187072,0.000421,25.063571,-2.2446,0.160,9.21753,9.21753
1633.00,9.21249,25.187000,0.000415,25.063384,-2.2443,0.160,9.21789,9.21789
1634.00,9.21259,25.187116,0.000416,25.063447,-2.2443,0.161,9.21740,9.21740
1635.00,9.21282,25.187079,0.000414,25.063476,-2.2442,0.161,9.21529,9.21529
1636.00,9.21310,25.187073,0.000413,25.063507,-2.2442,0.161,9.21491,9.21491
1637.00,9.21354,25.187099,0.000413,25.063500,-2.2441,0.161,9.21489,9.21489
1638.00,9.21373,25.187166,0.000415,25.063557,-2.2440,0.161,9.21418,9.21418
1639.00,9.21370,25.187212,0.000415,25.063574,-2.2438,0.161,9.21353,9.21353
1640.00,9.21378,25.187220,0.000413,25.063550,-2.2435,0.161,9.21393,9.21393
1641.00,9.21394,25.187328,0.000414,25.063547,-2.2433,0.161,9.21325,9.21325
1642.00,9.21381,25.187374,0.000414,25.063494,-2.2434,0.161,9.21216,9.21216
1643.00,9.21383,25.187350,0.000414,25.063462,-2.2438,0.161,9.21285,9.21285
1644.00,9.21425,25.187211,0.000411,25.063354,-2.2441,0.161,9.21489,9.21489
1645.00,9.21468,25.187256,0.000412,25.063352,-2.2444,0.161,9.21550,9.21550
1646.00,9.21518,25.187268,0.000413,25.063393,-2.2446,0.161,9.21618,9.21618
1647.00,9.21532,25.187435,0.000418,25.063560,-2.2448,0.161,9.21649,9.21649
1648.00,9.21514,25.187518,0.000417,25.063614,-2.2448,0.161,9.21498,9.21498
1649.00,9.21464,25.187690,0.000420,25.063700,-2.2450,0.162,9.21130,9.21130
1650.00,9.21389,25.187775,0.000422,25.063709,-2.2452,0.162,9.20921,9.20921
1651.00,9.21334,25.187799,0.000424,25.063706,-2.2454,0.162,9.20874,9.20874
1652.00,9.21332,25.187708,0.000419,25.063596,-2.2455,0.162,9.20979,9.20979
1653.00,9.21335,25.187771,0.000420,25.063614,-2.2453,0.162,9.21137,9.21137
1654.00,9.21333,25.187768,0.000417,25.063570,-2.2450,0.162,9.21342,9.21342
1655.00,9.21326,25.187693,0.000415,25.063519,-2.2447,0.162,9.21424,9.21424
1656.00,9.21316,25.187736,0.000414,25.063515,-2.2445,0.162,9.21418,9.21418
1657.00,9.21300,25.187794,0.000417,25.063546,-2.2443,0.162,9.21336,9.21336
1658.00,9.21295,25.187703,0.000415,25.063430,-2.2443,0.162,9.21277,9.21277
1659.00,9.21299,25.187623,0.000414,25.063328,-2.2444,0.162,9.21228,9.21228
1660.00,9.21296,25.187703,0.000413,25.063349,-2.2445,0.163,9.21249,9.21249
1661.00,9.21280,25.187676,0.000412,25.063240,-2.2444,0.163,9.21200,9.21200
1662.00,9.21274,25.187597,0.000408,25.063133,-2.2443,0.163,9.21117,9.21117
1663.00,9.21252,25.187656,0.000412,25.063193,-2.2443,0.163,9.20998,9.20998
1664.00,9.21201,25.187804,0.000415,25.063357,-2.2443,0.163,9.20982,9.20982
1665.00,9.21147,25.187969,0.000419,25.063475,-2.2442,0.163,9.20918,9.20918
1666.00,9.21131,25.187990,0.000420,25.063514,-2.2443,0.163,9.21031,9.21031
1667.00,9.21138,25.188192,0.000424,25.063613,-2.2445,0.163,9.21154,9.21154
1668.00,9.21169,25.188334,0.000424,25.063663,-2.2445,0.163,9.21369,9.21369
1669.00,9.21218,25.188372,0.000424,25.063620,-2.2445,0.163,9.21424,9.21424
1670.00,9.21255,25.188273,0.000420,25.063469,-2.2445,0.163,9.21450,9.21450
1671.00,9.21245,25.188352,0.000421,25.063486,-2.2447,0.163,9.21256,9.21256
1672.00,9.21209,25.188261,0.000418,25.063433,-2.2447,0.163,9.21159,9.21159
1673.00,9.21170,25.188247,0.000417,25.063405,-2.2449,0.163,9.20951,9.20951
1674.00,9.21124,25.188223,0.000417,25.063346,-2.2450,0.163,9.20783,9.20783
1675.00,9.21097,25.188309,0.000420,25.063460,-2.2452,0.163,9.20760,9.20760
1676.00,9.21080,25.188326,0.000420,25.063482,-2.2453,0.163,9.20780,9.20780
1677.00,9.21048,25.188451,0.000423,25.063513,-2.2454,0.163,9.20676,9.20676
1678.00,9.21007,25.188584,0.000423,25.063564,-2.2454,0.163,9.20630,9.20630
1679.00,9.20967,25.188611,0.000419,25.063566,-2.2455,0.164,9.20616,9.20616
1680.00,9.20937,25.188667,0.000420,25.063561,-2.2454,0.164,9.20597,9.20597
1681.00,9.20931,25.188657,0.000419,25.063528,-2.2453,0.164,9.20662,9.20662
1682.00,9.20946,25.188679,0.000416,25.063563,-2.2451,0.164,9.20843,9.20843
1683.00,9.20967,25.188745,0.000416,25.063609,-2.2449,0.164,9.20941,9.20941
1684.00,9.20962,25.188734,0.000418,25.063583,-2.2447,0.164,9.20982,9.20982
1685.00,9.20958,25.188726,0.000415,25.063531,-2.2448,0.164,9.21035,9.21035
1686.00,9.20965,25.188834,0.000415,25.063598,-2.2449,0.164,9.21183,9.21183
1687.00,9.20984,25.188772,0.000411,25.063461,-2.2451,0.165,9.21264,9.21264
1688.00,9.20988,25.188759,0.000407,25.063434,-2.2452,0.165,9.21412,9.21412
1689.00,9.20979,25.188765,0.000409,25.063394,-2.2452,0.165,9.21504,9.21504
1690.00,9.20987,25.188835,0.000412,25.063383,-2.2450,0.165,9.21637,9.21637
1691.00,9.21041,25.188928,0.000416,25.063353,-2.2448,0.165,9.21661,9.21661
1692.00,9.21095,25.189063,0.000421,25.063427,-2.2448,0.165,9.21680,9.21680
1693.00,9.21146,25.189058,0.000422,25.063336,-2.2447,0.164,9.21691,9.21691
1694.00,9.21184,25.189220,0.000419,25.063413,-2.2446,0.165,9.21689,9.21689
1695.00,9.21202,25.189238,0.000417,25.063440,-2.2447,0.165,9.21558,9.21558
1696.00,9.21221,25.189146,0.000412,25.063444,-2.2446,0.165,9.21434,9.21434
1697.00,9.21245,25.189103,0.000412,25.063450,-2.2445,0.165,9.21270,9.21270
1698.00,9.21274,25.189124,0.000415,25.063509,-2.2446,0.165,9.21104,9.21104
1699.00,9.21290,25.189093,0.000415,25.063474,-2.2446,0.165,9.21014,9.21014
1700.00,9.21281,25.189114,0.000418,25.063440,-2.2446,0.165,9.20811,9.20811
1701.00,9.21242,25.189133,0.000415,25.063384,-2.2448,0.165,9.20631,9.20631
1702.00,9.21207,25.189184,0.000412,25.063368,-2.2450,0.165,9.20563,9.20563
1703.00,9.21222,25.189206,0.000410,25.063325,-2.2450,0.166,9.20687,9.20687
1704.00,9.21237,25.189241,0.000409,25.063286,-2.2453,0.166,9.20795,9.20795
1705.00,9.21168,25.189297,0.000407,25.063312,-2.2455,0.166,9.21071,9.21071
1706.00,9.21125,25.189375,0.000410,25.063364,-2.2455,0.166,9.21267,9.21267
1707.00,9.20986,25.189435,0.000410,25.063433,-2.2454,0.166,9.21418,9.21418
1708.00,9.20827,25.189482,0.000410,25.063448,-2.2454,0.166,9.21505,9.21505
1709.00,9.20709,25.189531,0.000407,25.063480,-2.2453,0.166,9.21555,9.21555
1710.00,9.20534,25.189641,0.000403,25.063492,-2.2452,0.167,9.21514,9.21514
1711.00,9.20447,25.189713,0.000402,25.063458,-2.2451,0.167,9.21435,9.21435
@12,2.0001,4.0, 1710.003 
1712.00,9.20743,25.189825,0.000404,25.063464,-2.2451,0.167,9.21352,9.21352
1713.00,9.21180,25.189786,0.000400,25.063355,-2.2452,0.167,9.21056,9.21056
1714.00,9.21298,25.189868,0.000401,25.063421,-2.2452,0.167,9.20969,9.20969
1715.00,9.21388,25.189900,0.000403,25.063492,-2.2452,0.167,9.20963,9.20963
1716.00,9.21414,25.190046,0.000404,25.063622,-2.2454,0.167,9.20972,9.20972
1717.00,9.21346,25.190090,0.000403,25.063644,-2.2453,0.168,9.20997,9.20997
1718.00,9.21252,25.190187,0.000407,25.063787,-2.2453,0.168,9.21185,9.21185
1719.00,9.21243,25.190250,0.000410,25.063810,-2.2454,0.168,9.21332,9.21332
1720.00,9.21240,25.190164,0.000407,25.063680,-2.2455,0.168,9.21424,9.21424
1721.00,9.21289,25.190084,0.000405,25.063608,-2.2454,0.168,9.21563,9.21563
1722.00,9.21336,25.190010,0.000400,25.063515,-2.2455,0.168,9.21656,9.21656
1723.00,9.21354,25.190059,0.000399,25.063500,-2.2455,0.168,9.21632,9.21632
1724.00,9.21342,25.190115,0.000398,25.063507,-2.2453,0.168,9.21515,9.21515
1725.00,9.21339,25.190206,0.000401,25.063597,-2.2450,0.169,9.21427,9.21427
1726.00,9.21331,25.190254,0.000405,25.063595,-2.2450,0.168,9.21348,9.21348
1727.00,9.21336,25.190404,0.000409,25.063654,-2.2448,0.168,9.21334,9.21334
1728.00,9.21328,25.190549,0.000412,25.063711,-2.2447,0.169,9.21391,9.21391
1729.00,9.21320,25.190627,0.000412,25.063753,-2.2447,0.169,9.21494,9.21494
1730.00,9.21340,25.190762,0.000411,25.063808,-2.2448,0.169,9.21584,9.21584
1731.00,9.21378,25.190816,0.000410,25.063820,-2.2450,0.169,9.21738,9.21738
1732.00,9.21428,25.190864,0.000412,25.063857,-2.2452,0.169,9.21830,9.21830
1733.00,9.21497,25.190828,0.000412,25.063801,-2.2454,0.169,9.21921,9.21921
1734.00,9.21549,25.190823,0.000415,25.063786,-2.2454,0.169,9.21925,9.21925
1735.00,9.21586,25.190800,0.000418,25.063704,-2.2452,0.169,9.21969,9.21969
1736.00,9.21621,25.190771,0.000415,25.063596,-2.2450,0.169,9.21929,9.21929
1737.00,9.21660,25.190700,0.000414,25.063540,-2.2448,0.169,9.21890,9.21890
1738.00,9.21700,25.190681,0.000416,25.063473,-2.2447,0.169,9.21926,9.21926
1739.00,9.21732,25.190605,0.000414,25.063343,-2.2446,0.169,9.22049,9.22049
1740.00,9.21761,25.190571,0.000410,25.063306,-2.2447,0.169,9.22103,9.22103
1741.00,9.21779,25.190632,0.000409,25.063362,-2.2449,0.169,9.22116,9.22116
1742.00,9.21778,25.190790,0.000411,25.063434,-2.2450,0.169,9.22060,9.22060
1743.00,9.21779,25.190856,0.000406,25.063495,-2.2452,0.170,9.21907,9.21907
1744.00,9.21798,25.191006,0.000407,25.063579,-2.2453,0.170,9.21814,9.21814
1745.00,9.21856,25.190995,0.000409,25.063561,-2.2455,0.170,9.21904,9.21904
1746.00,9.21917,25.190994,0.000409,25.063566,-2.2454,0.170,9.21988,9.21988
1747.00,9.21943,25.191045,0.000409,25.063577,-2.2453,0.170,9.21985,9.21985
1748.00,9.21931,25.191136,0.000411,25.063579,-2.2452,0.170,9.21964,9.21964
1749.00,9.21906,25.191158,0.000408,25.063547,-2.2451,0.170,9.21759,9.21759
1750.00,9.21867,25.191284,0.000408,25.063584,-2.2448,0.170,9.21422,9.21422
1751.00,9.21822,25.191372,0.000412,25.063581,-2.2448,0.170,9.21184,9.21184
1752.00,9.21790,25.191304,0.000410,25.063436,-2.2447,0.170,9.21141,9.21141
1753.00,9.21768,25.191251,0.000411,25.063380,-2.2450,0.170,9.21271,9.21271
1754.00,9.21782,25.191344,0.000413,25.063511,-2.2453,0.171,9.21551,9.21551
1755.00,9.21781,25.191273,0.000412,25.063444,-2.2456,0.171,9.21725,9.21725
1756.00,9.21783,25.191296,0.000410,25.063489,-2.2458,0.171,9.21909,9.21909
1757.00,9.21801,25.191366,0.000415,25.063599,-2.2460,0.171,9.22024,9.22024
1758.00,9.21803,25.191392,0.000417,25.063613,-2.2461,0.171,9.22045,9.22045
1759.00,9.21775,25.191190,0.000411,25.063368,-2.2462,0.171,9.21872,9.21872
1760.00,9.21720,25.191358,0.000417,25.063492,-2.2461,0.171,9.21715,9.21715
1761.00,9.21667,25.191465,0.000419,25.063508,-2.2460,0.171,9.21534,9.21534
1762.00,9.21649,25.191517,0.000417,25.063453,-2.2459,0.171,9.21447,9.21447
1763.00,9.21648,25.191721,0.000420,25.063520,-2.2458,0.171,9.21309,9.21309
1764.00,9.21632,25.191863,0.000427,25.063611,-2.2456,0.171,9.21252,9.21252
1765.00,9.21567,25.191940,0.000428,25.063633,-2.2455,0.171,9.21230,9.21230
1766.00,9.21495,25.191979,0.000429,25.063609,-2.2456,0.171,9.21231,9.21231
1767.00,9.21457,25.191931,0.000425,25.063543,-2.2457,0.171,9.21217,9.21217
1768.00,9.21450,25.191885,0.000422,25.063530,-2.2456,0.171,9.21143,9.21143
1769.00,9.21447,25.192013,0.000422,25.063617,-2.2457,0.171,9.21172,9.21172
1770.00,9.21461,25.191992,0.000416,25.063607,-2.2457,0.171,9.21197,9.21197
1771.00,9.21475,25.191939,0.000413,25.063573,-2.2457,0.171,9.21229,9.21229
1772.00,9.21477,25.191900,0.000413,25.063552,-2.2455,0.172,9.21218,9.21218
1773.00,9.21472,25.191821,0.000409,25.063432,-2.2455,0.172,9.21344,9.21344
1774.00,9.21434,25.191793,0.000409,25.063377,-2.2455,0.172,9.21313,9.21313
1775.00,9.21381,25.191726,0.000410,25.063262,-2.2455,0.172,9.21303,9.21303
1776.00,9.21344,25.191778,0.000411,25.063266,-2.2455,0.172,9.21292,9.21292
1777.00,9.21314,25.191888,0.000411,25.063318,-2.2456,0.172,9.21319,9.21319
1778.00,9.21277,25.192012,0.000416,25.063428,-2.2457,0.172,9.21210,9.21210
1779.00,9.21239,25.192020,0.000414,25.063384,-2.2459,0.172,9.21188,9.21188
1780.00,9.21231,25.192220,0.000417,25.063492,-2.2460,0.172,9.21188,9.21188
1781.00,9.21231,25.192314,0.000417,25.063494,-2.2462,0.172,9.21184,9.21184
1782.00,9.21241,25.192502,0.000418,25.063620,-2.2464,0.172,9.21198,9.21198
1783.00,9.21243,25.192561,0.000413,25.063574,-2.2466,0.172,9.21300,9.21300
1784.00,9.21250,25.192620,0.000414,25.063604,-2.2468,0.172,9.21334,9.21334
1785.00,9.21250,25.192491,0.000411,25.063469,-2.2470,0.172,9.21301,9.21301
1786.00,9.21238,25.192430,0.000411,25.063385,-2.2470,0.173,9.21228,9.21228
1787.00,9.21241,25.192307,0.000411,25.063247,-2.2469,0.173,9.21271,9.21271
1788.00,9.21276,25.192319,0.000415,25.063294,-2.2469,0.172,9.21331,9.21331
1789.00,9.21303,25.192320,0.000413,25.063290,-2.2469,0.173,9.21378,9.21378
1790.00,9.21314,25.192537,0.000416,25.063468,-2.2468,0.173,9.21512,9.21512
1791.00,9.21338,25.192570,0.000416,25.063506,-2.2467,0.173,9.21701,9.21701
1792.00,9.21364,25.192588,0.000414,25.063528,-2.2466,0.173,9.21705,9.21705
1793.00,9.21375,25.192624,0.000413,25.063531,-2.2465,0.173,9.21650,9.21650
1794.00,9.21389,25.192712,0.000417,25.063543,-2.2463,0.173,9.21751,9.21751
1795.00,9.21439,25.192604,0.000414,25.063425,-2.2463,0.173,9.21863,9.21863
1796.00,9.21490,25.192675,0.000416,25.063504,-2.2465,0.173,9.21940,9.21940
1797.00,9.21534,25.192739,0.000421,25.063533,-2.2468,0.173,9.22013,9.22013
1798.00,9.21563,25.192754,0.000422,25.063533,-2.2471,0.173,9.22064,9.22064
1799.00,9.21602,25.192719,0.000417,25.063469,-2.2472,0.173,9.21996,9.21996
1800.00,9.21625,25.192840,0.000419,25.063483,-2.2470,0.173,9.21904,9.21904
1801.00,9.21658,25.192991,0.000422,25.063536,-2.2467,0.173,9.21804,9.21804
1802.00,9.21677,25.193093,0.000421,25.063598,-2.2463,0.173,9.21794,9.21794
1803.00,9.21711,25.193079,0.000420,25.063517,-2.2460,0.173,9.21844,9.21844
1804.00,9.21739,25.193272,0.000426,25.063599,-2.2459,0.173,9.21916,9.21916
1805.00,9.21784,25.193237,0.000422,25.063536,-2.2459,0.173,9.21952,9.21952
1806.00,9.21824,25.193252,0.000415,25.063493,-2.2459,0.174,9.21918,9.21918
1807.00,9.21841,25.193181,0.000409,25.063362,-2.2458,0.174,9.21839,9.21839
1808.00,9.21828,25.193206,0.000410,25.063414,-2.2459,0.174,9.21732,9.21732
1809.00,9.21829,25.193154,0.000407,25.063423,-2.2460,0.174,9.21704,9.21704
1810.00,9.21853,25.193178,0.000410,25.063420,-2.2461,0.174,9.21726,9.21726
1811.00,9.21861,25.193219,0.000412,25.063438,-2.2464,0.174,9.21753,9.21753
1812.00,9.21835,25.193370,0.000414,25.063479,-2.2466,0.174,9.21630,9.21630
1813.00,9.21803,25.193497,0.000416,25.063477,-2.2469,0.175,9.21538,9.21538
1814.00,9.21786,25.193596,0.000419,25.063472,-2.2471,0.174,9.21491,9.21491
1815.00,9.21758,25.193617,0.000417,25.063467,-2.2472,0.174,9.21369,9.21369
1816.00,9.21725,25.193430,0.000413,25.063215,-2.2473,0.175,9.21368,9.21368
1817.00,9.21708,25.193390,0.000411,25.063171,-2.2474,0.175,9.21555,9.21555
1818.00,9.21704,25.193436,0.000411,25.063223,-2.2475,0.175,9.21699,9.21699
1819.00,9.21703,25.193373,0.000405,25.063188,-2.2475,0.175,9.21715,9.21715
1820.00,9.21706,25.193487,0.000409,25.063288,-2.2474,0.175,9.21758,9.21758
1821.00,9.21694,25.193682,0.000414,25.063507,-2.2473,0.175,9.21714,9.21714
1822.00,9.21671,25.193728,0.000419,25.063530,-2.2471,0.175,9.21552,9.21552
1823.00,9.21618,25.193693,0.000415,25.063480,-2.2469,0.175,9.21433,9.21433
1824.00,9.21594,25.193764,0.000413,25.063510,-2.2467,0.175,9.21436,9.21436
1825.00,9.21587,25.193755,0.000409,25.063472,-2.2466,0.175,9.21485,9.21485
1826.00,9.21583,25.193801,0.000407,25.063433,-2.2467,0.175,9.21508,9.21508
1827.00,9.21591,25.193887,0.000403,25.063517,-2.2468,0.176,9.21639,9.21639
1828.00,9.21598,25.193969,0.000405,25.063538,-2.2471,0.176,9.21737,9.21737
1829.00,9.21599,25.194049,0.000413,25.063559,-2.2475,0.176,9.21713,9.21713
1830.00,9.21579,25.194144,0.000416,25.063624,-2.2479,0.176,9.21677,9.21677
1831.00,9.21571,25.194294,0.000417,25.063776,-2.2478,0.176,9.21665,9.21665
1832.00,9.21562,25.194279,0.000415,25.063674,-2.2478,0.176,9.21546,9.21546
1833.00,9.21588,25.194380,0.000418,25.063752,-2.2477,0.176,9.21531,9.21531
1834.00,9.21606,25.194422,0.000417,25.063740,-2.2476,0.176,9.21595,9.21595
1835.00,9.21623,25.194466,0.000417,25.063769,-2.2478,0.176,9.21608,9.21608
1836.00,9.21640,25.194512,0.000418,25.063786,-2.2482,0.176,9.21667,9.21667
1837.00,9.21635,25.194615,0.000422,25.063881,-2.2484,0.176,9.21783,9.21783
1838.00,9.21629,25.194528,0.000418,25.063755,-2.2484,0.176,9.21790,9.21790
1839.00,9.21620,25.194578,0.000418,25.063794,-2.2482,0.176,9.21747,9.21747
1840.00,9.21630,25.194561,0.000418,25.063712,-2.2479,0.176,9.21757,9.21757
1841.00,9.21633,25.194430,0.000414,25.063586,-2.2478,0.176,9.21696,9.21696
1842.00,9.21639,25.194459,0.000414,25.063625,-2.2478,0.176,9.21623,9.21623
1843.00,9.21650,25.194630,0.000418,25.063682,-2.2479,0.176,9.21534,9.21534
1844.00,9.21647,25.194657,0.000418,25.063694,-2.2480,0.176,9.21556,9.21556
1845.00,9.21652,25.194715,0.000418,25.063719,-2.2481,0.176,9.21575,9.21575
1846.00,9.21653,25.194818,0.000419,25.063728,-2.2481,0.177,9.21561,9.21561
1847.00,9.21635,25.194794,0.000417,25.063714,-2.2481,0.177,9.21528,9.21528
1848.00,9.21608,25.194671,0.000414,25.063703,-2.2483,0.177,9.21538,9.21538
1849.00,9.21593,25.194625,0.000411,25.063671,-2.2485,0.177,9.21491,9.21491
1850.00,9.21600,25.194668,0.000412,25.063674,-2.2487,0.177,9.21443,9.21443
1851.00,9.21590,25.194695,0.000412,25.063622,-2.2488,0.177,9.21436,9.21436
1852.00,9.21594,25.194782,0.000412,25.063624,-2.2489,0.177,9.21470,9.21470
1853.00,9.21592,25.194936,0.000412,25.063648,-2.2486,0.177,9.21560,9.21560
1854.00,9.21567,25.195031,0.000409,25.063580,-2.2485,0.177,9.21551,9.21551
1855.00,9.21534,25.195085,0.000407,25.063544,-2.2484,0.178,9.21484,9.21484
1856.00,9.21512,25.195162,0.000407,25.063552,-2.2483,0.178,9.21608,9.21608
1857.00,9.21491,25.195220,0.000407,25.063485,-2.2483,0.178,9.21826,9.21826
1858.00,9.21511,25.195179,0.000405,25.063372,-2.2484,0.178,9.21978,9.21978
1859.00,9.21441,25.195124,0.000399,25.063260,-2.2483,0.179,9.22065,9.22065
1860.00,9.21466,25.195179,0.000397,25.063300,-2.2482,0.179,9.22012,9.22012
1861.00,9.21484,25.195219,0.000400,25.063339,-2.2481,0.179,9.21772,9.21772
@13,2.0001,4.0, 1860.261 
1862.00,9.21484,25.195258,0.000400,25.063334,-2.2478,0.179,9.21397,9.21397
1863.00,9.21569,25.195359,0.000401,25.063428,-2.2476,0.179,9.21133,9.21133
1864.00,9.21599,25.195446,0.000407,25.063504,-2.2473,0.179,9.21119,9.21119
1865.00,9.21856,25.195429,0.000411,25.063460,-2.2472,0.179,9.21289,9.21289
1866.00,9.21812,25.195352,0.000405,25.063389,-2.2472,0.179,9.21497,9.21497
1867.00,9.21630,25.195332,0.000405,25.063359,-2.2472,0.179,9.21757,9.21757
1868.00,9.21580,25.195364,0.000409,25.063341,-2.2474,0.179,9.21964,9.21964
1869.00,9.21627,25.195383,0.000411,25.063400,-2.2476,0.179,9.22053,9.22053
1870.00,9.21679,25.195388,0.000410,25.063417,-2.2478,0.179,9.22067,9.22067
1871.00,9.21725,25.195463,0.000412,25.063455,-2.2479,0.179,9.21994,9.21994
1872.00,9.21730,25.195433,0.000408,25.063387,-2.2480,0.179,9.21988,9.21988
1873.00,9.21763,25.195522,0.000405,25.063409,-2.2481,0.180,9.22066,9.22066
1874.00,9.21818,25.195527,0.000401,25.063295,-2.2481,0.180,9.22151,9.22151
1875.00,9.21883,25.195598,0.000399,25.063256,-2.2482,0.180,9.22286,9.22286
1876.00,9.21935,25.195598,0.000396,25.063174,-2.2484,0.180,9.22523,9.22523
1877.00,9.21948,25.195679,0.000401,25.063190,-2.2486,0.180,9.22598,9.22598
1878.00,9.21934,25.195709,0.000403,25.063219,-2.2488,0.180,9.22559,9.22559
1879.00,9.21943,25.195758,0.000407,25.063262,-2.2491,0.180,9.22516,9.22516
1880.00,9.21992,25.195745,0.000406,25.063263,-2.2491,0.180,9.22476,9.22476
1881.00,9.22048,25.195810,0.000409,25.063271,-2.2492,0.180,9.22306,9.22306
1882.00,9.22110,25.195880,0.000408,25.063327,-2.2492,0.181,9.22262,9.22262
1883.00,9.22179,25.195822,0.000406,25.063242,-2.2491,0.181,9.22224,9.22224
1884.00,9.22206,25.195936,0.000404,25.063258,-2.2491,0.181,9.22121,9.22121
1885.00,9.22214,25.196077,0.000408,25.063325,-2.2492,0.181,9.22014,9.22014
1886.00,9.22207,25.196097,0.000411,25.063378,-2.2494,0.181,9.22024,9.22024
1887.00,9.22221,25.196121,0.000411,25.063437,-2.2496,0.181,9.22070,9.22070
1888.00,9.22237,25.196199,0.000411,25.063432,-2.2498,0.181,9.22141,9.22141
1889.00,9.22266,25.196259,0.000415,25.063512,-2.2498,0.181,9.22328,9.22328
1890.00,9.22294,25.196287,0.000413,25.063527,-2.2498,0.181,9.22473,9.22473
1891.00,9.22344,25.196389,0.000411,25.063627,-2.2496,0.181,9.22646,9.22646
1892.00,9.22397,25.196347,0.000409,25.063536,-2.2493,0.181,9.22724,9.22724
1893.00,9.22411,25.196312,0.000411,25.063534,-2.2490,0.181,9.22711,9.22711
1894.00,9.22409,25.196325,0.000410,25.063538,-2.2490,0.181,9.22670,9.22670
1895.00,9.22419,25.196271,0.000413,25.063451,-2.2491,0.181,9.22719,9.22719
1896.00,9.22423,25.196199,0.000411,25.063282,-2.2492,0.181,9.22719,9.22719
1897.00,9.22428,25.196325,0.000412,25.063314,-2.2493,0.182,9.22656,9.22656
1898.00,9.22418,25.196450,0.000410,25.063434,-2.2492,0.182,9.22558,9.22558
1899.00,9.22392,25.196466,0.000413,25.063451,-2.2490,0.182,9.22392,9.22392
1900.00,9.22366,25.196508,0.000412,25.063468,-2.2485,0.182,9.22241,9.22241
1901.00,9.22375,25.196627,0.000416,25.063555,-2.2484,0.182,9.22178,9.22178
1902.00,9.22395,25.196656,0.000416,25.063574,-2.2484,0.182,9.22144,9.22144
1903.00,9.22393,25.196608,0.000416,25.063445,-2.2484,0.182,9.22134,9.22134
1904.00,9.22374,25.196721,0.000415,25.063489,-2.2485,0.182,9.22096,9.22096
1905.00,9.22365,25.196784,0.000417,25.063533,-2.2488,0.182,9.22041,9.22041
1906.00,9.22373,25.196754,0.000416,25.063480,-2.2490,0.182,9.21987,9.21987
1907.00,9.22385,25.196867,0.000419,25.063478,-2.2492,0.182,9.22035,9.22035
1908.00,9.22398,25.197045,0.000421,25.063582,-2.2493,0.182,9.22201,9.22201
1909.00,9.22400,25.197004,0.000419,25.063495,-2.2495,0.182,9.22407,9.22407
1910.00,9.22383,25.197139,0.000421,25.063545,-2.2498,0.182,9.22496,9.22496
1911.00,9.22353,25.197246,0.000422,25.063649,-2.2499,0.182,9.22427,9.22427
1912.00,9.22299,25.197190,0.000419,25.063594,-2.2498,0.182,9.22226,9.22226
1913.00,9.22231,25.197099,0.000417,25.063503,-2.2499,0.182,9.21912,9.21912
1914.00,9.22171,25.197164,0.000418,25.063569,-2.2501,0.182,9.21648,9.21648
1915.00,9.22093,25.197156,0.000411,25.063490,-2.2502,0.183,9.21463,9.21463
1916.00,9.22037,25.197149,0.000410,25.063350,-2.2503,0.183,9.21453,9.21453
1917.00,9.21998,25.197245,0.000410,25.063394,-2.2505,0.183,9.21575,9.21575
1918.00,9.22005,25.197349,0.000411,25.063438,-2.2504,0.183,9.21810,9.21810
1919.00,9.22023,25.197383,0.000414,25.063367,-2.2504,0.183,9.21979,9.21979
1920.00,9.22044,25.197399,0.000416,25.063340,-2.2503,0.183,9.22212,9.22212
1921.00,9.22059,25.197423,0.000414,25.063374,-2.2503,0.183,9.22356,9.22356
1922.00,9.22062,25.197438,0.000416,25.063451,-2.2503,0.183,9.22414,9.22414
1923.00,9.22065,25.197417,0.000414,25.063439,-2.2503,0.183,9.22368,9.22368
1924.00,9.22081,25.197422,0.000414,25.063409,-2.2503,0.183,9.22321,9.22321
1925.00,9.22082,25.197441,0.000416,25.063401,-2.2503,0.183,9.22143,9.22143
1926.00,9.22069,25.197597,0.000418,25.063530,-2.2504,0.183,9.21987,9.21987
1927.00,9.22041,25.197711,0.000418,25.063548,-2.2506,0.184,9.21875,9.21875
1928.00,9.22002,25.197770,0.000420,25.063564,-2.2507,0.184,9.21823,9.21823
1929.00,9.21962,25.197798,0.000421,25.063574,-2.2508,0.183,9.21863,9.21863
1930.00,9.21962,25.197847,0.000419,25.063613,-2.2508,0.184,9.22055,9.22055
1931.00,9.21982,25.197818,0.000422,25.063489,-2.2508,0.183,9.22195,9.22195
1932.00,9.22015,25.197694,0.000419,25.063327,-2.2507,0.183,9.22294,9.22294
1933.00,9.22066,25.197869,0.000419,25.063449,-2.2507,0.184,9.22383,9.22383
1934.00,9.22114,25.197863,0.000414,25.063416,-2.2507,0.184,9.22397,9.22397
1935.00,9.22165,25.197867,0.000411,25.063370,-2.2507,0.184,9.22344,9.22344
1936.00,9.22203,25.197806,0.000406,25.063311,-2.2507,0.184,9.22327,9.22327
1937.00,9.22232,25.197961,0.000410,25.063456,-2.2507,0.184,9.22397,9.22397
1938.00,9.22256,25.197862,0.000410,25.063362,-2.2505,0.184,9.22475,9.22475
1939.00,9.22272,25.197928,0.000412,25.063386,-2.2502,0.184,9.22538,9.22538
1940.00,9.22281,25.198049,0.000419,25.063486,-2.2499,0.184,9.22538,9.22538
1941.00,9.22265,25.198154,0.000423,25.063557,-2.2498,0.184,9.22539,9.22539
1942.00,9.22265,25.198069,0.000420,25.063459,-2.2499,0.184,9.22523,9.22523
1943.00,9.22292,25.198062,0.000420,25.063329,-2.2501,0.184,9.22554,9.22554
1944.00,9.22325,25.198020,0.000417,25.063285,-2.2505,0.184,9.22565,9.22565
1945.00,9.22374,25.198031,0.000414,25.063308,-2.2509,0.184,9.22687,9.22687
1946.00,9.22412,25.197979,0.000409,25.063206,-2.2511,0.185,9.22615,9.22615
1947.00,9.22423,25.198081,0.000414,25.063241,-2.2513,0.185,9.22501,9.22501
1948.00,9.22417,25.198102,0.000413,25.063288,-2.2513,0.185,9.22216,9.22216
1949.00,9.22384,25.198301,0.000416,25.063374,-2.2514,0.185,9.21943,9.21943
1950.00,9.22317,25.198232,0.000408,25.063240,-2.2514,0.185,9.21572,9.21572
1951.00,9.22271,25.198395,0.000409,25.063386,-2.2515,0.185,9.21546,9.21546
1952.00,9.22243,25.198393,0.000405,25.063370,-2.2515,0.185,9.21509,9.21509
1953.00,9.22216,25.198453,0.000410,25.063464,-2.2515,0.185,9.21547,9.21547
1954.00,9.22197,25.198406,0.000412,25.063443,-2.2514,0.185,9.21749,9.21749
1955.00,9.22189,25.198465,0.000421,25.063491,-2.2513,0.185,9.21910,9.21910
1956.00,9.22159,25.198451,0.000422,25.063490,-2.2511,0.185,9.21876,9.21876
1957.00,9.22127,25.198505,0.000422,25.063503,-2.2510,0.185,9.21899,9.21899
1958.00,9.22097,25.198503,0.000418,25.063408,-2.2510,0.186,9.22028,9.22028
1959.00,9.22085,25.198530,0.000415,25.063389,-2.2510,0.186,9.22072,9.22072
1960.00,9.22077,25.198579,0.000411,25.063363,-2.2510,0.186,9.22111,9.22111
1961.00,9.22052,25.198526,0.000410,25.063292,-2.2509,0.186,9.22078,9.22078
1962.00,9.22004,25.198597,0.000414,25.063331,-2.2508,0.186,9.21975,9.21975
1963.00,9.21921,25.198654,0.000416,25.063359,-2.2506,0.186,9.21697,9.21697
1964.00,9.21840,25.198607,0.000417,25.063306,-2.2506,0.186,9.21478,9.21478
1965.00,9.21777,25.198604,0.000415,25.063270,-2.2507,0.186,9.21382,9.21382
1966.00,9.21748,25.198772,0.000417,25.063389,-2.2509,0.186,9.21520,9.21520
1967.00,9.21770,25.198734,0.000413,25.063330,-2.2512,0.186,9.21739,9.21739
1968.00,9.21805,25.198890,0.000413,25.063417,-2.2514,0.186,9.22027,9.22027
1969.00,9.21831,25.198984,0.000411,25.063439,-2.2515,0.186,9.22096,9.22096
1970.00,9.21880,25.199159,0.000415,25.063548,-2.2515,0.187,9.22224,9.22224
1971.00,9.21922,25.199186,0.000417,25.063485,-2.2516,0.186,9.22279,9.22279
1972.00,9.21958,25.199289,0.000417,25.063490,-2.2516,0.186,9.22278,9.22278
1973.00,9.21984,25.199239,0.000415,25.063399,-2.2516,0.187,9.22246,9.22246
1974.00,9.22002,25.199355,0.000419,25.063484,-2.2516,0.187,9.22347,9.22347
1975.00,9.22002,25.199339,0.000417,25.063458,-2.2516,0.187,9.22304,9.22304
1976.00,9.22002,25.199444,0.000415,25.063503,-2.2515,0.187,9.22120,9.22120
1977.00,9.21997,25.199530,0.000417,25.063525,-2.2513,0.187,9.21970,9.21970
1978.00,9.21979,25.199568,0.000416,25.063525,-2.2512,0.187,9.21888,9.21888
1979.00,9.21937,25.199674,0.000417,25.063536,-2.2511,0.187,9.21712,9.21712
1980.00,9.21887,25.199721,0.000417,25.063529,-2.2510,0.187,9.21591,9.21591
1981.00,9.21883,25.199638,0.000418,25.063426,-2.2511,0.187,9.21689,9.21689
1982.00,9.21914,25.199603,0.000416,25.063387,-2.2511,0.187,9.21729,9.21729
1983.00,9.21947,25.199671,0.000415,25.063421,-2.2513,0.187,9.21707,9.21707
1984.00,9.21962,25.199728,0.000414,25.063444,-2.2515,0.187,9.21698,9.21698
1985.00,9.21966,25.199739,0.000414,25.063478,-2.2516,0.187,9.21764,9.21764
1986.00,9.21970,25.199946,0.000419,25.063655,-2.2516,0.187,9.21789,9.21789
1987.00,9.21966,25.200091,0.000423,25.063732,-2.2517,0.188,9.21875,9.21875
1988.00,9.21979,25.200147,0.000427,25.063719,-2.2517,0.187,9.22148,9.22148
1989.00,9.22027,25.200051,0.000430,25.063598,-2.2517,0.187,9.22433,9.22433
1990.00,9.22058,25.200120,0.000432,25.063566,-2.2517,0.187,9.22571,9.22571
1991.00,9.22051,25.199977,0.000427,25.063419,-2.2517,0.187,9.22579,9.22579
1992.00,9.22035,25.199911,0.000424,25.063319,-2.2517,0.187,9.22521,9.22521
1993.00,9.22026,25.199999,0.000425,25.063350,-2.2518,0.187,9.22349,9.22349
1994.00,9.22005,25.200068,0.000422,25.063438,-2.2519,0.188,9.22106,9.22106
1995.00,9.21967,25.200090,0.000421,25.063475,-2.2520,0.188,9.21865,9.21865
1996.00,9.21929,25.200278,0.000425,25.063612,-2.2522,0.188,9.21636,9.21636
1997.00,9.21916,25.200310,0.000422,25.063682,-2.2522,0.188,9.21515,9.21515
1998.00,9.21906,25.200235,0.000420,25.063607,-2.2523,0.188,9.21417,9.21417
1999.00,9.21918,25.200287,0.000422,25.063542,-2.2523,0.188,9.21500,9.21500
2000.00,9.21948,25.200363,0.000422,25.063540,-2.2524,0.188,9.21655,9.21655
2001.00,9.21973,25.200232,0.000417,25.063365,-2.2524,0.188,9.21871,9.21871
2002.00,9.21960,25.200298,0.000422,25.063368,-2.2526,0.188,9.21924,9.21924
2003.00,9.21979,25.200270,0.000417,25.063328,-2.2528,0.188,9.22009,9.22009
2004.00,9.22022,25.200298,0.000413,25.063385,-2.2530,0.189,9.21861,9.21861
2005.00,9.21977,25.200112,0.000409,25.063219,-2.2531,0.188,9.21793,9.21793
2006.00,9.21852,25.200182,0.000410,25.063267,-2.2531,0.189,9.21761,9.21761
2007.00,9.21759,25.200160,0.000406,25.063236,-2.2531,0.189,9.21891,9.21891
2008.00,9.21686,25.200166,0.000403,25.063234,-2.2530,0.189,9.22007,9.22007
2009.00,9.21762,25.200236,0.000400,25.063275,-2.2527,0.189,9.22299,9.22299
2010.00,9.21923,25.200265,0.000397,25.063262,-2.2525,0.189,9.22371,9.22371
2011.00,9.22009,25.200335,0.000396,25.063256,-2.2523,0.190,9.22134,9.22134
@14,2.0001,4.0, 2010.086 
2012.00,9.21905,25.200408,0.000397,25.063240,-2.2522,0.190,9.21791,9.21791
2013.00,9.21867,25.200517,0.000399,25.063338,-2.2524,0.190,9.21506,9.21506
2014.00,9.21732,25.200471,0.000400,25.063229,-2.2525,0.190,9.21285,9.21285
2015.00,9.21953,25.200697,0.000404,25.063393,-2.2527,0.190,9.21227,9.21227
2016.00,9.22088,25.200794,0.000405,25.063476,-2.2529,0.190,9.21509,9.21509
2017.00,9.21906,25.200785,0.000403,25.063496,-2.2531,0.190,9.21812,9.21812
2018.00,9.21784,25.200867,0.000406,25.063518,-2.2533,0.190,9.22012,9.22012
2019.00,9.21790,25.200871,0.000405,25.063499,-2.2534,0.190,9.22178,9.22178
2020.00,9.21847,25.200890,0.000403,25.063453,-2.2536,0.190,9.22379,9.22379
2021.00,9.21912,25.200809,0.000397,25.063328,-2.2536,0.191,9.22564,9.22564
2022.00,9.22024,25.200905,0.000399,25.063326,-2.2536,0.191,9.22777,9.22777
2023.00,9.22091,25.200990,0.000398,25.063335,-2.2537,0.191,9.22908,9.22908
2024.00,9.22148,25.201068,0.000398,25.063355,-2.2537,0.191,9.23020,9.23020
2025.00,9.22232,25.201059,0.000399,25.063317,-2.2537,0.191,9.23059,9.23059
2026.00,9.22285,25.201100,0.000403,25.063330,-2.2539,0.191,9.23012,9.23012
2027.00,9.22323,25.201094,0.000403,25.063330,-2.2540,0.191,9.22950,9.22950
2028.00,9.22336,25.201142,0.000407,25.063330,-2.2540,0.191,9.22937,9.22937
2029.00,9.22354,25.201199,0.000407,25.063384,-2.2540,0.191,9.22968,9.22968
2030.00,9.22383,25.201115,0.000407,25.063339,-2.2539,0.191,9.22954,9.22954
2031.00,9.22438,25.201096,0.000407,25.063357,-2.2538,0.191,9.22855,9.22855
2032.00,9.22523,25.201088,0.000409,25.063380,-2.2538,0.191,9.22732,9.22732
2033.00,9.22596,25.201039,0.000406,25.063311,-2.2537,0.191,9.22654,9.22654
2034.00,9.22656,25.200973,0.000407,25.063252,-2.2537,0.191,9.22604,9.22604
2035.00,9.22718,25.201091,0.000407,25.063340,-2.2535,0.192,9.22590,9.22590
2036.00,9.22769,25.201220,0.000409,25.063401,-2.2534,0.192,9.22730,9.22730
2037.00,9.22808,25.201323,0.000406,25.063360,-2.2532,0.192,9.22842,9.22842
2038.00,9.22824,25.201354,0.000407,25.063317,-2.2532,0.192,9.22780,9.22780
2039.00,9.22806,25.201558,0.000409,25.063426,-2.2532,0.192,9.22600,9.22600
2040.00,9.22789,25.201595,0.000409,25.063372,-2.2532,0.192,9.22516,9.22516
2041.00,9.22768,25.201761,0.000414,25.063445,-2.2533,0.192,9.22395,9.22395
2042.00,9.22727,25.201928,0.000420,25.063575,-2.2534,0.192,9.22286,9.22286
2043.00,9.22691,25.202076,0.000420,25.063723,-2.2535,0.192,9.22369,9.22369
2044.00,9.22674,25.202091,0.000419,25.063690,-2.2537,0.193,9.22470,9.22470
2045.00,9.22651,25.202110,0.000422,25.063701,-2.2538,0.193,9.22503,9.22503
2046.00,9.22631,25.202108,0.000422,25.063682,-2.2538,0.193,9.22512,9.22512
2047.00,9.22617,25.202183,0.000425,25.063724,-2.2538,0.193,9.22590,9.22590
2048.00,9.22619,25.202078,0.000422,25.063583,-2.2537,0.193,9.22658,9.22658
2049.00,9.22606,25.202098,0.000424,25.063623,-2.2535,0.193,9.22716,9.22716
2050.00,9.22588,25.202161,0.000422,25.063689,-2.2536,0.193,9.22719,9.22719
2051.00,9.22596,25.202027,0.000419,25.063574,-2.2537,0.193,9.22806,9.22806
2052.00,9.22626,25.201853,0.000413,25.063412,-2.2537,0.193,9.22849,9.22849
2053.00,9.22648,25.201903,0.000417,25.063452,-2.2538,0.193,9.22794,9.22794
2054.00,9.22639,25.201930,0.000419,25.063412,-2.2538,0.193,9.22706,9.22706
2055.00,9.22596,25.202041,0.000421,25.063404,-2.2536,0.193,9.22539,9.22539
2056.00,9.22542,25.202205,0.000419,25.063455,-2.2537,0.193,9.22345,9.22345
2057.00,9.22491,25.202413,0.000423,25.063602,-2.2538,0.193,9.22165,9.22165
2058.00,9.22465,25.202475,0.000426,25.063640,-2.2540,0.193,9.22036,9.22036
2059.00,9.22460,25.202326,0.000418,25.063503,-2.2540,0.194,9.21965,9.21965
2060.00,9.22461,25.202312,0.000421,25.063530,-2.2540,0.194,9.22080,9.22080
2061.00,9.22465,25.202292,0.000424,25.063563,-2.2540,0.193,9.22221,9.22221
2062.00,9.22479,25.202084,0.000424,25.063408,-2.2539,0.193,9.22318,9.22318
2063.00,9.22466,25.202090,0.000424,25.063400,-2.2540,0.193,9.22322,9.22322
2064.00,9.22440,25.202209,0.000434,25.063472,-2.2541,0.193,9.22352,9.22352
2065.00,9.22423,25.202101,0.000425,25.063337,-2.2542,0.193,9.22310,9.22310
2066.00,9.22400,25.202046,0.000420,25.063220,-2.2543,0.193,9.22178,9.22178
2067.00,9.22387,25.202183,0.000416,25.063277,-2.2544,0.194,9.22190,9.22190
2068.00,9.22375,25.202234,0.000413,25.063290,-2.2544,0.194,9.22317,9.22317
2069.00,9.22361,25.202314,0.000409,25.063240,-2.2543,0.194,9.22354,9.22354
2070.00,9.22339,25.202602,0.000415,25.063425,-2.2544,0.194,9.22412,9.22412
2071.00,9.22323,25.202781,0.000416,25.063537,-2.2545,0.194,9.22452,9.22452
2072.00,9.22282,25.202891,0.000418,25.063576,-2.2546,0.194,9.22379,9.22379
2073.00,9.22252,25.203047,0.000421,25.063669,-2.2547,0.194,9.22293,9.22293
2074.00,9.22231,25.203154,0.000425,25.063807,-2.2547,0.194,9.22214,9.22214
2075.00,9.22218,25.203158,0.000426,25.063771,-2.2547,0.194,9.22093,9.22093
2076.00,9.22227,25.203151,0.000429,25.063727,-2.2546,0.194,9.22070,9.22070
2077.00,9.22240,25.203062,0.000426,25.063595,-2.2545,0.194,9.22134,9.22134
2078.00,9.22269,25.202990,0.000421,25.063485,-2.2546,0.194,9.22196,9.22196
2079.00,9.22295,25.203038,0.000418,25.063487,-2.2548,0.194,9.22314,9.22314
2080.00,9.22316,25.202967,0.000415,25.063436,-2.2550,0.195,9.22454,9.22454
2081.00,9.22307,25.202978,0.000411,25.063416,-2.2551,0.195,9.22479,9.22479
2082.00,9.22298,25.203076,0.000413,25.063515,-2.2551,0.195,9.22510,9.22510
2083.00,9.22319,25.203053,0.000413,25.063446,-2.2550,0.195,9.22527,9.22527
2084.00,9.22339,25.203012,0.000414,25.063383,-2.2547,0.195,9.22482,9.22482
2085.00,9.22338,25.203114,0.000416,25.063427,-2.2543,0.195,9.22399,9.22399
2086.00,9.22346,25.203128,0.000421,25.063474,-2.2541,0.195,9.22419,9.22419
2087.00,9.22355,25.203253,0.000424,25.063542,-2.2540,0.195,9.22382,9.22382
2088.00,9.22350,25.203316,0.000424,25.063514,-2.2540,0.195,9.22357,9.22357
2089.00,9.22337,25.203479,0.000427,25.063618,-2.2542,0.195,9.22363,9.22363
2090.00,9.22349,25.203551,0.000427,25.063654,-2.2544,0.195,9.22443,9.22443
2091.00,9.22338,25.203527,0.000421,25.063623,-2.2547,0.196,9.22377,9.22377
2092.00,9.22339,25.203393,0.000416,25.063485,-2.2548,0.196,9.22356,9.22356
2093.00,9.22360,25.203412,0.000418,25.063507,-2.2549,0.196,9.22407,9.22407
2094.00,9.22376,25.203159,0.000412,25.063274,-2.2550,0.196,9.22393,9.22393
2095.00,9.22397,25.203077,0.000409,25.063167,-2.2547,0.196,9.22316,9.22316
2096.00,9.22397,25.203241,0.000415,25.063213,-2.2545,0.196,9.22301,9.22301
2097.00,9.22396,25.203371,0.000415,25.063261,-2.2544,0.196,9.22312,9.22312
2098.00,9.22374,25.203339,0.000414,25.063227,-2.2543,0.196,9.22147,9.22147
2099.00,9.22350,25.203550,0.000418,25.063383,-2.2543,0.196,9.22145,9.22145
2100.00,9.22348,25.203626,0.000422,25.063436,-2.2544,0.196,9.22204,9.22204
2101.00,9.22331,25.203618,0.000419,25.063441,-2.2545,0.196,9.22216,9.22216
2102.00,9.22328,25.203731,0.000425,25.063549,-2.2546,0.196,9.22243,9.22243
2103.00,9.22319,25.203959,0.000429,25.063660,-2.2546,0.196,9.22352,9.22352
2104.00,9.22316,25.204019,0.000429,25.063616,-2.2546,0.196,9.22358,9.22358
2105.00,9.22318,25.203986,0.000428,25.063495,-2.2547,0.196,9.22338,9.22338
2106.00,9.22332,25.204073,0.000427,25.063434,-2.2548,0.196,9.22427,9.22427
2107.00,9.22329,25.203962,0.000420,25.063252,-2.2549,0.196,9.22396,9.22396
2108.00,9.22330,25.203815,0.000415,25.063159,-2.2551,0.197,9.22450,9.22450
2109.00,9.22350,25.203750,0.000412,25.063105,-2.2553,0.197,9.22504,9.22504
2110.00,9.22344,25.203786,0.000412,25.063141,-2.2554,0.197,9.22498,9.22498
2111.00,9.22334,25.203833,0.000414,25.063224,-2.2555,0.197,9.22393,9.22393
2112.00,9.22330,25.203821,0.000414,25.063211,-2.2555,0.197,9.22329,9.22329
2113.00,9.22293,25.203964,0.000418,25.063313,-2.2556,0.197,9.22113,9.22113
2114.00,9.22239,25.204055,0.000418,25.063350,-2.2557,0.197,9.21886,9.21886
2115.00,9.22216,25.204159,0.000415,25.063375,-2.2557,0.197,9.21831,9.21831
2116.00,9.22223,25.204132,0.000414,25.063262,-2.2557,0.197,9.21878,9.21878
2117.00,9.22235,25.204335,0.000418,25.063392,-2.2558,0.197,9.22027,9.22027
2118.00,9.22287,25.204440,0.000416,25.063403,-2.2559,0.197,9.22386,9.22386
2119.00,9.22355,25.204525,0.000420,25.063445,-2.2558,0.197,9.22730,9.22730
2120.00,9.22367,25.204492,0.000420,25.063354,-2.2557,0.197,9.22811,9.22811
2121.00,9.22380,25.204547,0.000419,25.063366,-2.2557,0.197,9.22829,9.22829
2122.00,9.22369,25.204552,0.000420,25.063356,-2.2557,0.198,9.22670,9.22670
2123.00,9.22336,25.204580,0.000424,25.063367,-2.2556,0.198,9.22324,9.22324
2124.00,9.22304,25.204595,0.000424,25.063370,-2.2555,0.198,9.22065,9.22065
2125.00,9.22287,25.204666,0.000422,25.063443,-2.2553,0.198,9.21963,9.21963
2126.00,9.22256,25.204733,0.000421,25.063478,-2.2553,0.198,9.21861,9.21861
2127.00,9.22233,25.204793,0.000420,25.063491,-2.2553,0.198,9.21881,9.21881
2128.00,9.22221,25.204808,0.000418,25.063447,-2.2552,0.198,9.22034,9.22034
2129.00,9.22218,25.204855,0.000418,25.063477,-2.2553,0.198,9.22226,9.22226
2130.00,9.22243,25.204923,0.000421,25.063510,-2.2553,0.198,9.22425,9.22425
2131.00,9.22277,25.205012,0.000422,25.063563,-2.2551,0.198,9.22627,9.22627
2132.00,9.22315,25.204918,0.000423,25.063480,-2.2550,0.198,9.22729,9.22729
2133.00,9.22335,25.204981,0.000426,25.063559,-2.2551,0.198,9.22656,9.22656
2134.00,9.22365,25.204985,0.000426,25.063559,-2.2551,0.198,9.22499,9.22499
2135.00,9.22377,25.204969,0.000426,25.063494,-2.2552,0.198,9.22308,9.22308
2136.00,9.22380,25.204914,0.000426,25.063432,-2.2556,0.198,9.22234,9.22234
2137.00,9.22392,25.205043,0.000422,25.063441,-2.2558,0.198,9.22242,9.22242
2138.00,9.22353,25.205017,0.000415,25.063335,-2.2558,0.199,9.22255,9.22255
2139.00,9.22286,25.205086,0.000415,25.063352,-2.2558,0.199,9.22238,9.22238
2140.00,9.22232,25.205153,0.000413,25.063425,-2.2559,0.199,9.22154,9.22154
2141.00,9.22194,25.205144,0.000412,25.063415,-2.2557,0.199,9.22016,9.22016
2142.00,9.22193,25.205055,0.000410,25.063348,-2.2556,0.199,9.21985,9.21985
2143.00,9.22241,25.205053,0.000409,25.063370,-2.2555,0.199,9.22132,9.22132
2144.00,9.22284,25.205046,0.000408,25.063315,-2.2555,0.199,9.22229,9.22229
2145.00,9.22313,25.205104,0.000407,25.063347,-2.2556,0.199,9.22423,9.22423
2146.00,9.22335,25.205130,0.000408,25.063374,-2.2560,0.199,9.22510,9.22510
2147.00,9.22366,25.205266,0.000412,25.063460,-2.2563,0.199,9.22581,9.22581
2148.00,9.22397,25.205426,0.000419,25.063520,-2.2565,0.199,9.22590,9.22590
2149.00,9.22423,25.205433,0.000417,25.063483,-2.2566,0.199,9.22759,9.22759
2150.00,9.22421,25.205511,0.000422,25.063517,-2.2565,0.199,9.22721,9.22721
2151.00,9.22379,25.205446,0.000419,25.063358,-2.2562,0.199,9.22658,9.22658
2152.00,9.22335,25.205339,0.000413,25.063239,-2.2561,0.200,9.22490,9.22490
2153.00,9.22339,25.205349,0.000413,25.063250,-2.2561,0.200,9.22284,9.22284
2154.00,9.22378,25.205485,0.000413,25.063329,-2.2562,0.200,9.21990,9.21990
2155.00,9.22360,25.205583,0.000406,25.063345,-2.2562,0.200,9.21967,9.21967
2156.00,9.22417,25.205774,0.000403,25.063457,-2.2564,0.200,9.22049,9.22049
2157.00,9.22533,25.206131,0.000409,25.063708,-2.2566,0.200,9.22119,9.22119
2158.00,9.22505,25.206021,0.000402,25.063559,-2.2565,0.201,9.22290,9.22290
2159.00,9.22534,25.206108,0.000403,25.063573,-2.2566,0.201,9.22509,9.22509
2160.00,9.22483,25.206170,0.000403,25.063552,-2.2568,0.201,9.22526,9.22526
2161.00,9.22114,25.206237,0.000406,25.063614,-2.2569,0.201,9.22336,9.22336
@15,2.0001,4.0, 2160.234 
2162.00,9.22119,25.206099,0.000399,25.063451,-2.2571,0.201,9.22048,9.22048
2163.00,9.21967,25.206394,0.000401,25.063643,-2.2573,0.202,9.21699,9.21699
2164.00,9.22031,25.206315,0.000396,25.063559,-2.2574,0.202,9.21409,9.21409
2165.00,9.22189,25.206158,0.000400,25.063463,-2.2574,0.202,9.21302,9.21302
2166.00,9.22299,25.206113,0.000400,25.063363,-2.2573,0.202,9.21470,9.21470
2167.00,9.22138,25.206201,0.000401,25.063437,-2.2573,0.202,9.21750,9.21750
2168.00,9.21972,25.206085,0.000399,25.063339,-2.2573,0.202,9.22160,9.22160
2169.00,9.21945,25.206158,0.000401,25.063359,-2.2573,0.202,9.22515,9.22515
2170.00,9.22021,25.206288,0.000398,25.063399,-2.2574,0.202,9.22814,9.22814
2171.00,9.22147,25.206378,0.000398,25.063451,-2.2575,0.202,9.23014,9.23014
2172.00,9.22235,25.206303,0.000397,25.063326,-2.2577,0.202,9.23078,9.23078
2173.00,9.22258,25.206219,0.000396,25.063206,-2.2579,0.202,9.22948,9.22948
2174.00,9.22304,25.206258,0.000397,25.063240,-2.2579,0.203,9.22888,9.22888
2175.00,9.22348,25.206237,0.000397,25.063193,-2.2580,0.203,9.22783,9.22783
2176.00,9.22357,25.206306,0.000400,25.063271,-2.2581,0.203,9.22634,9.22634
2177.00,9.22383,25.206328,0.000402,25.063271,-2.2582,0.203,9.22739,9.22739
2178.00,9.22426,25.206453,0.000403,25.063339,-2.2582,0.203,9.22924,9.22924
2179.00,9.22435,25.206540,0.000403,25.063373,-2.2583,0.203,9.22923,9.22923
2180.00,9.22438,25.206574,0.000406,25.063402,-2.2584,0.203,9.22892,9.22892
2181.00,9.22482,25.206592,0.000403,25.063347,-2.2586,0.203,9.23005,9.23005
2182.00,9.22588,25.206724,0.000405,25.063464,-2.2588,0.203,9.23024,9.23024
2183.00,9.22686,25.206753,0.000407,25.063498,-2.2589,0.203,9.22890,9.22890
2184.00,9.22765,25.206786,0.000408,25.063520,-2.2591,0.203,9.22887,9.22887
2185.00,9.22830,25.206839,0.000410,25.063499,-2.2594,0.203,9.22943,9.22943
2186.00,9.22857,25.206886,0.000412,25.063495,-2.2596,0.203,9.22793,9.22793
2187.00,9.22865,25.206920,0.000414,25.063504,-2.2597,0.203,9.22649,9.22649
2188.00,9.22877,25.207067,0.000417,25.063583,-2.2598,0.203,9.22752,9.22752
2189.00,9.22876,25.207001,0.000415,25.063476,-2.2600,0.203,9.22781,9.22781
2190.00,9.22868,25.207185,0.000416,25.063655,-2.2600,0.203,9.22833,9.22833
2191.00,9.22847,25.207143,0.000415,25.063606,-2.2599,0.203,9.22918,9.22918
2192.00,9.22843,25.207082,0.000414,25.063527,-2.2598,0.203,9.22992,9.22992
2193.00,9.22866,25.207084,0.000414,25.063540,-2.2597,0.204,9.22952,9.22952
2194.00,9.22896,25.207129,0.000412,25.063571,-2.2596,0.204,9.23045,9.23045
2195.00,9.22917,25.207082,0.000413,25.063482,-2.2595,0.204,9.23044,9.23044
2196.00,9.22946,25.207120,0.000415,25.063485,-2.2593,0.204,9.23122,9.23122
2197.00,9.22945,25.207234,0.000413,25.063463,-2.2592,0.204,9.23031,9.23031
2198.00,9.22901,25.207193,0.000412,25.063325,-2.2591,0.204,9.22943,9.22943
2199.00,9.22872,25.207230,0.000415,25.063239,-2.2589,0.204,9.22733,9.22733
2200.00,9.22845,25.207195,0.000409,25.063147,-2.2587,0.204,9.22551,9.22551
2201.00,9.22832,25.207325,0.000409,25.063206,-2.2586,0.204,9.22427,9.22427
2202.00,9.22803,25.207427,0.000414,25.063330,-2.2586,0.204,9.22510,9.22510
2203.00,9.22811,25.207594,0.000414,25.063496,-2.2587,0.204,9.22656,9.22656
2204.00,9.22829,25.207654,0.000415,25.063544,-2.2590,0.205,9.22737,9.22737
2205.00,9.22818,25.207642,0.000420,25.063500,-2.2594,0.204,9.22839,9.22839
2206.00,9.22826,25.207638,0.000419,25.063510,-2.2597,0.205,9.22859,9.22859
2207.00,9.22827,25.207678,0.000418,25.063522,-2.2599,0.205,9.22762,9.22762
2208.00,9.22814,25.207687,0.000420,25.063514,-2.2598,0.205,9.22661,9.22661
2209.00,9.22795,25.207599,0.000418,25.063475,-2.2598,0.205,9.22637,9.22637
2210.00,9.22774,25.207571,0.000414,25.063454,-2.2596,0.205,9.22610,9.22610
2211.00,9.22747,25.207577,0.000414,25.063437,-2.2595,0.205,9.22536,9.22536
2212.00,9.22711,25.207492,0.000410,25.063376,-2.2593,0.205,9.22436,9.22436
2213.00,9.22659,25.207430,0.000413,25.063258,-2.2593,0.205,9.22286,9.22286
2214.00,9.22606,25.207566,0.000414,25.063351,-2.2594,0.205,9.22192,9.22192
2215.00,9.22554,25.207707,0.000419,25.063444,-2.2595,0.205,9.22140,9.22140
2216.00,9.22531,25.207650,0.000418,25.063318,-2.2595,0.205,9.22271,9.22271
2217.00,9.22527,25.207629,0.000421,25.063217,-2.2596,0.205,9.22429,9.22429
2218.00,9.22545,25.207592,0.000415,25.063122,-2.2596,0.205,9.22606,9.22606
2219.00,9.22571,25.207691,0.000414,25.063111,-2.2594,0.205,9.22810,9.22810
2220.00,9.22616,25.207654,0.000407,25.062995,-2.2593,0.205,9.22922,9.22922
2221.00,9.22632,25.207799,0.000404,25.063162,-2.2595,0.206,9.22891,9.22891
2222.00,9.22645,25.207946,0.000402,25.063262,-2.2598,0.206,9.22936,9.22936
2223.00,9.22633,25.208154,0.000406,25.063421,-2.2599,0.206,9.22945,9.22945
2224.00,9.22624,25.208207,0.000407,25.063433,-2.2601,0.206,9.22865,9.22865
2225.00,9.22631,25.208371,0.000413,25.063533,-2.2603,0.206,9.22872,9.22872
2226.00,9.22642,25.208412,0.000416,25.063489,-2.2603,0.206,9.22892,9.22892
2227.00,9.22648,25.208425,0.000415,25.063443,-2.2603,0.206,9.22807,9.22807
2228.00,9.22651,25.208368,0.000413,25.063362,-2.2603,0.206,9.22737,9.22737
2229.00,9.22644,25.208482,0.000417,25.063442,-2.2603,0.206,9.22722,9.22722
2230.00,9.22656,25.208679,0.000419,25.063624,-2.2602,0.206,9.22727,9.22727
2231.00,9.22688,25.208702,0.000421,25.063616,-2.2601,0.206,9.22796,9.22796
2232.00,9.22739,25.208747,0.000422,25.063657,-2.2601,0.206,9.22924,9.22924
2233.00,9.22805,25.208677,0.000418,25.063613,-2.2601,0.206,9.23053,9.23053
2234.00,9.22855,25.208491,0.000416,25.063396,-2.2600,0.206,9.23102,9.23102
2235.00,9.22898,25.208289,0.000413,25.063135,-2.2599,0.206,9.23168,9.23168
2236.00,9.22930,25.208082,0.000406,25.062943,-2.2598,0.206,9.23186,9.23186
2237.00,9.22956,25.208230,0.000409,25.063059,-2.2598,0.206,9.23171,9.23171
2238.00,9.22945,25.208266,0.000405,25.063018,-2.2599,0.206,9.22985,9.22985
2239.00,9.22898,25.208431,0.000408,25.063207,-2.2600,0.207,9.22775,9.22775
2240.00,9.22846,25.208531,0.000410,25.063339,-2.2600,0.207,9.22596,9.22596
2241.00,9.22850,25.208814,0.000414,25.063523,-2.2601,0.207,9.22558,9.22558
2242.00,9.22859,25.208752,0.000412,25.063335,-2.2602,0.207,9.22554,9.22554
2243.00,9.22872,25.208939,0.000419,25.063456,-2.2602,0.207,9.22728,9.22728
2244.00,9.22889,25.208849,0.000416,25.063321,-2.2602,0.207,9.23004,9.23004
2245.00,9.22909,25.208834,0.000415,25.063333,-2.2604,0.207,9.23140,9.23140
2246.00,9.22891,25.208963,0.000417,25.063468,-2.2605,0.207,9.23006,9.23006
2247.00,9.22884,25.208875,0.000416,25.063447,-2.2604,0.207,9.22860,9.22860
2248.00,9.22862,25.208807,0.000418,25.063413,-2.2603,0.207,9.22614,9.22614
2249.00,9.22857,25.208948,0.000422,25.063533,-2.2601,0.207,9.22388,9.22388
2250.00,9.22803,25.209023,0.000422,25.063507,-2.2601,0.207,9.22247,9.22247
2251.00,9.22771,25.208984,0.000421,25.063389,-2.2600,0.207,9.22268,9.22268
2252.00,9.22745,25.209129,0.000423,25.063453,-2.2601,0.208,9.22310,9.22310
2253.00,9.22703,25.209210,0.000421,25.063474,-2.2603,0.208,9.22423,9.22423
2254.00,9.22689,25.209369,0.000421,25.063526,-2.2605,0.208,9.22587,9.22587
2255.00,9.22689,25.209386,0.000425,25.063522,-2.2607,0.208,9.22732,9.22732
2256.00,9.22668,25.209296,0.000419,25.063451,-2.2611,0.208,9.22783,9.22783
2257.00,9.22648,25.209226,0.000415,25.063355,-2.2613,0.208,9.22843,9.22843
2258.00,9.22637,25.209317,0.000418,25.063403,-2.2613,0.208,9.22771,9.22771
2259.00,9.22630,25.209146,0.000415,25.063282,-2.2612,0.208,9.22525,9.22525
2260.00,9.22620,25.209087,0.000406,25.063219,-2.2610,0.208,9.22349,9.22349
2261.00,9.22597,25.209125,0.000406,25.063221,-2.2607,0.208,9.22251,9.22251
2262.00,9.22553,25.209278,0.000410,25.063397,-2.2606,0.208,9.22096,9.22096
2263.00,9.22508,25.209336,0.000407,25.063439,-2.2606,0.209,9.22131,9.22131
2264.00,9.22460,25.209445,0.000410,25.063474,-2.2607,0.209,9.22237,9.22237
2265.00,9.22424,25.209492,0.000411,25.063410,-2.2610,0.209,9.22315,9.22315
2266.00,9.22411,25.209668,0.000419,25.063487,-2.2613,0.209,9.22333,9.22333
2267.00,9.22414,25.209808,0.000421,25.063553,-2.2615,0.209,9.22430,9.22430
2268.00,9.22438,25.209785,0.000424,25.063483,-2.2616,0.209,9.22507,9.22507
2269.00,9.22463,25.209800,0.000426,25.063462,-2.2617,0.209,9.22526,9.22526
2270.00,9.22470,25.209990,0.000436,25.063653,-2.2618,0.208,9.22484,9.22484
2271.00,9.22467,25.209938,0.000435,25.063616,-2.2616,0.208,9.22495,9.22495
2272.00,9.22465,25.209798,0.000429,25.063428,-2.2614,0.209,9.22516,9.22516
2273.00,9.22485,25.209770,0.000424,25.063331,-2.2613,0.209,9.22534,9.22534
2274.00,9.22467,25.209770,0.000423,25.063295,-2.2613,0.209,9.22490,9.22490
2275.00,9.22425,25.209679,0.000419,25.063206,-2.2613,0.209,9.22500,9.22500
2276.00,9.22412,25.209754,0.000417,25.063209,-2.2616,0.209,9.22545,9.22545
2277.00,9.22395,25.209854,0.000419,25.063257,-2.2618,0.209,9.22483,9.22483
2278.00,9.22370,25.209969,0.000420,25.063363,-2.2621,0.209,9.22299,9.22299
2279.00,9.22375,25.209942,0.000418,25.063356,-2.2622,0.209,9.22324,9.22324
2280.00,9.22408,25.210031,0.000417,25.063382,-2.2623,0.209,9.22378,9.22378
2281.00,9.22434,25.210038,0.000414,25.063362,-2.2623,0.209,9.22392,9.22392
2282.00,9.22443,25.209998,0.000412,25.063354,-2.2622,0.210,9.22345,9.22345
2283.00,9.22427,25.210085,0.000416,25.063388,-2.2621,0.210,9.22305,9.22305
2284.00,9.22395,25.210170,0.000415,25.063388,-2.2621,0.210,9.22187,9.22187
2285.00,9.22364,25.210290,0.000417,25.063456,-2.2622,0.210,9.22044,9.22044
2286.00,9.22341,25.210323,0.000420,25.063471,-2.2623,0.210,9.21905,9.21905
2287.00,9.22327,25.210469,0.000422,25.063591,-2.2625,0.210,9.21950,9.21950
2288.00,9.22318,25.210314,0.000414,25.063462,-2.2627,0.210,9.22100,9.22100
2289.00,9.22317,25.210369,0.000415,25.063525,-2.2630,0.210,9.22297,9.22297
2290.00,9.22335,25.210261,0.000410,25.063402,-2.2632,0.210,9.22440,9.22440
2291.00,9.22335,25.210403,0.000412,25.063523,-2.2634,0.211,9.22466,9.22466
2292.00,9.22318,25.210364,0.000410,25.063442,-2.2635,0.211,9.22459,9.22459
2293.00,9.22306,25.210400,0.000414,25.063475,-2.2634,0.211,9.22505,9.22505
2294.00,9.22322,25.210370,0.000415,25.063451,-2.2633,0.211,9.22543,9.22543
2295.00,9.22362,25.210477,0.000417,25.063523,-2.2632,0.211,9.22639,9.22639
2296.00,9.22376,25.210373,0.000413,25.063377,-2.2630,0.211,9.22720,9.22720
2297.00,9.22369,25.210287,0.000410,25.063264,-2.2629,0.211,9.22727,9.22727
2298.00,9.22373,25.210303,0.000408,25.063204,-2.2629,0.211,9.22590,9.22590
2299.00,9.22354,25.210400,0.000405,25.063245,-2.2628,0.211,9.22325,9.22325
2300.00,9.22331,25.210382,0.000406,25.063242,-2.2628,0.211,9.22171,9.22171
2301.00,9.22318,25.210472,0.000407,25.063273,-2.2628,0.211,9.22187,9.22187
2302.00,9.22345,25.210539,0.000408,25.063264,-2.2629,0.211,9.22343,9.22343
2303.00,9.22401,25.210735,0.000415,25.063382,-2.2628,0.211,9.22513,9.22513
2304.00,9.22471,25.210740,0.000418,25.063347,-2.2628,0.211,9.22748,9.22748
2305.00,9.22512,25.210774,0.000417,25.063276,-2.2629,0.211,9.22701,9.22701
2306.00,9.22506,25.210725,0.000414,25.063241,-2.2628,0.211,9.22555,9.22555
2307.00,9.22516,25.210828,0.000414,25.063332,-2.2626,0.211,9.22426,9.22426
2308.00,9.22524,25.210832,0.000407,25.063319,-2.2626,0.212,9.22427,9.22427
2309.00,9.22416,25.210966,0.000404,25.063401,-2.2625,0.212,9.22486,9.22486
2310.00,9.22370,25.211072,0.000400,25.063483,-2.2624,0.212,9.22535,9.22535
2311.00,9.22650,25.211181,0.000403,25.063503,-2.2624,0.213,9.22596,9.22596
@16,2.0001,4.0, 2310.05899999999 
2312.00,9.23019,25.211168,0.000402,25.063419,-2.2626,0.213,9.22557,9.22557
2313.00,9.22904,25.211226,0.000402,25.063452,-2.2627,0.213,9.22387,9.22387
2314.00,9.22573,25.211179,0.000399,25.063336,-2.2629,0.213,9.22158,9.22158
2315.00,9.22488,25.211169,0.000402,25.063268,-2.2630,0.213,9.22047,9.22047
2316.00,9.22585,25.211229,0.000401,25.063282,-2.2629,0.213,9.22039,9.22039
2317.00,9.22527,25.211245,0.000401,25.063258,-2.2627,0.213,9.22065,9.22065
2318.00,9.22451,25.211277,0.000403,25.063253,-2.2626,0.213,9.22264,9.22264
2319.00,9.22374,25.211274,0.000407,25.063266,-2.2623,0.213,9.22447,9.22447
2320.00,9.22379,25.211337,0.000407,25.063352,-2.2621,0.213,9.22665,9.22665
2321.00,9.22435,25.211373,0.000406,25.063380,-2.2623,0.213,9.22893,9.22893
2322.00,9.22509,25.211441,0.000410,25.063481,-2.2625,0.213,9.23077,9.23077
2323.00,9.22531,25.211341,0.000406,25.063364,-2.2627,0.213,9.23025,9.23025
2324.00,9.22533,25.211353,0.000402,25.063350,-2.2630,0.214,9.23101,9.23101
2325.00,9.22585,25.211299,0.000402,25.063259,-2.2633,0.214,9.23228,9.23228
2326.00,9.22656,25.211245,0.000404,25.063222,-2.2634,0.214,9.23222,9.23222
2327.00,9.22705,25.211345,0.000404,25.063298,-2.2633,0.214,9.23167,9.23167
2328.00,9.22733,25.211560,0.000407,25.063510,-2.2632,0.214,9.23305,9.23305
2329.00,9.22759,25.211710,0.000407,25.063572,-2.2630,0.214,9.23356,9.23356
2330.00,9.22786,25.211736,0.000404,25.063516,-2.2629,0.214,9.23314,9.23314
2331.00,9.22849,25.211753,0.000400,25.063467,-2.2629,0.214,9.23361,9.23361
2332.00,9.22902,25.211725,0.000395,25.063340,-2.2631,0.214,9.23414,9.23414
2333.00,9.22968,25.211761,0.000393,25.063270,-2.2634,0.215,9.23437,9.23437
2334.00,9.23047,25.211772,0.000391,25.063227,-2.2637,0.215,9.23432,9.23432
2335.00,9.23121,25.211912,0.000392,25.063295,-2.2638,0.215,9.23463,9.23463
2336.00,9.23200,25.212144,0.000397,25.063437,-2.2640,0.215,9.23470,9.23470
2337.00,9.23263,25.212217,0.000399,25.063468,-2.2639,0.215,9.23471,9.23471
2338.00,9.23288,25.212199,0.000401,25.063417,-2.2637,0.215,9.23395,9.23395
2339.00,9.23288,25.212259,0.000403,25.063457,-2.2636,0.215,9.23257,9.23257
2340.00,9.23273,25.212369,0.000408,25.063548,-2.2635,0.215,9.23054,9.23054
2341.00,9.23259,25.212361,0.000406,25.063492,-2.2634,0.215,9.22950,9.22950
2342.00,9.23241,25.212429,0.000413,25.063521,-2.2635,0.215,9.22891,9.22891
2343.00,9.23250,25.212405,0.000413,25.063510,-2.2637,0.215,9.22956,9.22956
2344.00,9.23298,25.212414,0.000416,25.063500,-2.2639,0.215,9.23194,9.23194
2345.00,9.23320,25.212470,0.000415,25.063487,-2.2641,0.215,9.23497,9.23497
2346.00,9.23358,25.212450,0.000413,25.063481,-2.2641,0.215,9.23727,9.23727
2347.00,9.23389,25.212406,0.000409,25.063452,-2.2642,0.215,9.23816,9.23816
2348.00,9.23400,25.212513,0.000409,25.063471,-2.2642,0.216,9.23799,9.23799
2349.00,9.23383,25.212550,0.000408,25.063448,-2.2641,0.216,9.23594,9.23594
2350.00,9.23349,25.212324,0.000405,25.063264,-2.2640,0.216,9.23306,9.23306
2351.00,9.23308,25.212388,0.000410,25.063312,-2.2639,0.216,9.23005,9.23005
2352.00,9.23277,25.212436,0.000412,25.063301,-2.2639,0.216,9.22900,9.22900
2353.00,9.23257,25.212373,0.000413,25.063221,-2.2638,0.216,9.22830,9.22830
2354.00,9.23238,25.212352,0.000411,25.063231,-2.2640,0.216,9.22873,9.22873
2355.00,9.23213,25.212524,0.000414,25.063386,-2.2641,0.216,9.22930,9.22930
2356.00,9.23193,25.212498,0.000410,25.063323,-2.2642,0.216,9.23074,9.23074
2357.00,9.23181,25.212594,0.000411,25.063356,-2.2642,0.216,9.23080,9.23080
2358.00,9.23161,25.212729,0.000410,25.063468,-2.2642,0.216,9.23029,9.23029
2359.00,9.23132,25.212786,0.000414,25.063405,-2.2640,0.216,9.22843,9.22843
2360.00,9.23138,25.212714,0.000413,25.063252,-2.2639,0.216,9.22870,9.22870
2361.00,9.23138,25.212783,0.000414,25.063228,-2.2637,0.216,9.22716,9.22716
2362.00,9.23125,25.212906,0.000415,25.063366,-2.2635,0.216,9.22704,9.22704
2363.00,9.23115,25.212913,0.000415,25.063334,-2.2636,0.216,9.22716,9.22716
2364.00,9.23066,25.213011,0.000417,25.063483,-2.2636,0.216,9.22849,9.22849
2365.00,9.23019,25.213145,0.000418,25.063696,-2.2636,0.217,9.22869,9.22869
2366.00,9.22958,25.213161,0.000419,25.063742,-2.2637,0.217,9.22884,9.22884
2367.00,9.22893,25.213131,0.000419,25.063660,-2.2638,0.217,9.22807,9.22807
2368.00,9.22863,25.213200,0.000422,25.063664,-2.2638,0.217,9.22840,9.22840
2369.00,9.22859,25.213254,0.000419,25.063593,-2.2640,0.217,9.22933,9.22933
2370.00,9.22904,25.213270,0.000422,25.063493,-2.2641,0.217,9.23042,9.23042
2371.00,9.22930,25.213341,0.000427,25.063493,-2.2641,0.217,9.23058,9.23058
2372.00,9.22929,25.213260,0.000424,25.063350,-2.2640,0.216,9.23110,9.23110
2373.00,9.22927,25.213266,0.000422,25.063326,-2.2640,0.217,9.23131,9.23131
2374.00,9.22933,25.213258,0.000420,25.063306,-2.2640,0.217,9.23124,9.23124
2375.00,9.22957,25.213321,0.000415,25.063326,-2.2641,0.217,9.23101,9.23101
2376.00,9.22962,25.213293,0.000408,25.063268,-2.2642,0.217,9.23117,9.23117
2377.00,9.22932,25.213425,0.000409,25.063376,-2.2643,0.218,9.23083,9.23083
2378.00,9.22920,25.213443,0.000413,25.063414,-2.2643,0.218,9.22977,9.22977
2379.00,9.22918,25.213495,0.000417,25.063494,-2.2642,0.217,9.22774,9.22774
2380.00,9.22900,25.213495,0.000422,25.063441,-2.2641,0.217,9.22513,9.22513
2381.00,9.22864,25.213621,0.000425,25.063515,-2.2640,0.217,9.22361,9.22361
2382.00,9.22861,25.213688,0.000426,25.063547,-2.2639,0.217,9.22473,9.22473
2383.00,9.22888,25.213757,0.000423,25.063534,-2.2639,0.217,9.22684,9.22684
2384.00,9.22933,25.213746,0.000421,25.063479,-2.2640,0.218,9.22965,9.22965
2385.00,9.22958,25.213757,0.000419,25.063474,-2.2641,0.218,9.23191,9.23191
2386.00,9.22965,25.213779,0.000420,25.063444,-2.2643,0.218,9.23337,9.23337
2387.00,9.22969,25.213787,0.000418,25.063392,-2.2646,0.218,9.23227,9.23227
2388.00,9.22965,25.213771,0.000419,25.063327,-2.2648,0.218,9.23008,9.23008
2389.00,9.22943,25.213938,0.000420,25.063406,-2.2649,0.218,9.22836,9.22836
2390.00,9.22892,25.214031,0.000422,25.063458,-2.2650,0.218,9.22668,9.22668
2391.00,9.22866,25.214101,0.000422,25.063552,-2.2650,0.218,9.22648,9.22648
2392.00,9.22873,25.214193,0.000421,25.063593,-2.2650,0.218,9.22753,9.22753
2393.00,9.22901,25.214291,0.000421,25.063583,-2.2649,0.218,9.22991,9.22991
2394.00,9.22915,25.214335,0.000419,25.063583,-2.2648,0.218,9.23057,9.23057
2395.00,9.22898,25.214388,0.000418,25.063591,-2.2647,0.219,9.23190,9.23190
2396.00,9.22901,25.214370,0.000418,25.063477,-2.2646,0.219,9.23301,9.23301
2397.00,9.22932,25.214266,0.000419,25.063398,-2.2645,0.218,9.23363,9.23363
2398.00,9.22975,25.214234,0.000417,25.063458,-2.2644,0.218,9.23310,9.23310
2399.00,9.23029,25.214101,0.000413,25.063310,-2.2644,0.218,9.23396,9.23396
2400.00,9.23093,25.214096,0.000410,25.063303,-2.2643,0.219,9.23441,9.23441
2401.00,9.23146,25.214108,0.000408,25.063302,-2.2644,0.219,9.23383,9.23383
2402.00,9.23168,25.214189,0.000406,25.063297,-2.2643,0.219,9.23301,9.23301
2403.00,9.23148,25.214188,0.000402,25.063188,-2.2643,0.219,9.23218,9.23218
2404.00,9.23113,25.214304,0.000402,25.063236,-2.2643,0.219,9.23093,9.23093
2405.00,9.23083,25.214446,0.000405,25.063277,-2.2644,0.219,9.22986,9.22986
2406.00,9.23075,25.214433,0.000403,25.063204,-2.2644,0.220,9.23019,9.23019
2407.00,9.23108,25.214495,0.000405,25.063260,-2.2646,0.220,9.23089,9.23089
2408.00,9.23142,25.214542,0.000408,25.063251,-2.2649,0.220,9.23121,9.23121
2409.00,9.23176,25.214539,0.000410,25.063243,-2.2651,0.220,9.23254,9.23254
2410.00,9.23229,25.214537,0.000405,25.063213,-2.2652,0.220,9.23423,9.23423
2411.00,9.23274,25.214628,0.000408,25.063254,-2.2653,0.220,9.23452,9.23452
2412.00,9.23291,25.214608,0.000411,25.063232,-2.2653,0.220,9.23410,9.23410
2413.00,9.23286,25.214650,0.000411,25.063275,-2.2652,0.220,9.23479,9.23479
2414.00,9.23283,25.214691,0.000412,25.063304,-2.2651,0.220,9.23394,9.23394
2415.00,9.23283,25.214582,0.000411,25.063190,-2.2651,0.220,9.23262,9.23262
2416.00,9.23270,25.214665,0.000414,25.063255,-2.2652,0.220,9.23209,9.23209
2417.00,9.23252,25.214711,0.000414,25.063260,-2.2650,0.220,9.23129,9.23129
2418.00,9.23211,25.214798,0.000420,25.063309,-2.2649,0.220,9.22922,9.22922
2419.00,9.23151,25.214893,0.000424,25.063299,-2.2647,0.220,9.22742,9.22742
2420.00,9.23095,25.215048,0.000427,25.063360,-2.2645,0.219,9.22633,9.22633
2421.00,9.23057,25.215048,0.000422,25.063349,-2.2645,0.220,9.22522,9.22522
2422.00,9.23060,25.215183,0.000422,25.063419,-2.2647,0.220,9.22647,9.22647
2423.00,9.23074,25.215343,0.000421,25.063559,-2.2649,0.220,9.22775,9.22775
2424.00,9.23070,25.215321,0.000420,25.063538,-2.2651,0.220,9.22889,9.22889
2425.00,9.23060,25.215349,0.000419,25.063555,-2.2653,0.220,9.22886,9.22886
2426.00,9.23041,25.215284,0.000420,25.063444,-2.2653,0.220,9.22939,9.22939
2427.00,9.23014,25.215409,0.000423,25.063517,-2.2652,0.220,9.22811,9.22811
2428.00,9.22992,25.215221,0.000420,25.063299,-2.2650,0.220,9.22755,9.22755
2429.00,9.22945,25.215323,0.000419,25.063330,-2.2647,0.220,9.22574,9.22574
2430.00,9.22852,25.215463,0.000421,25.063444,-2.2646,0.220,9.22445,9.22445
2431.00,9.22782,25.215657,0.000422,25.063603,-2.2645,0.221,9.22404,9.22404
2432.00,9.22772,25.215607,0.000419,25.063483,-2.2646,0.221,9.22508,9.22508
2433.00,9.22742,25.215681,0.000420,25.063489,-2.2648,0.221,9.22528,9.22528
2434.00,9.22742,25.215661,0.000418,25.063421,-2.2650,0.221,9.22743,9.22743
2435.00,9.22722,25.215644,0.000419,25.063352,-2.2651,0.221,9.22843,9.22843
2436.00,9.22684,25.215583,0.000421,25.063222,-2.2651,0.221,9.22834,9.22834
2437.00,9.22677,25.215608,0.000421,25.063268,-2.2651,0.221,9.22763,9.22763
2438.00,9.22683,25.215675,0.000420,25.063339,-2.2651,0.221,9.22705,9.22705
2439.00,9.22705,25.215757,0.000421,25.063396,-2.2652,0.221,9.22640,9.22640
2440.00,9.22734,25.215736,0.000414,25.063353,-2.2654,0.221,9.22831,9.22831
2441.00,9.22771,25.215803,0.000409,25.063397,-2.2654,0.221,9.22936,9.22936
2442.00,9.22766,25.215854,0.000407,25.063371,-2.2654,0.222,9.22949,9.22949
2443.00,9.22758,25.216004,0.000409,25.063366,-2.2655,0.222,9.23145,9.23145
2444.00,9.22798,25.216005,0.000408,25.063304,-2.2656,0.222,9.23265,9.23265
2445.00,9.22821,25.216031,0.000411,25.063249,-2.2659,0.222,9.23231,9.23231
2446.00,9.22835,25.216108,0.000414,25.063258,-2.2662,0.222,9.23146,9.23146
2447.00,9.22831,25.216071,0.000416,25.063181,-2.2663,0.222,9.23097,9.23097
2448.00,9.22830,25.216045,0.000417,25.063240,-2.2663,0.222,9.22970,9.22970
2449.00,9.22861,25.216100,0.000419,25.063349,-2.2662,0.222,9.22930,9.22930
2450.00,9.22927,25.216046,0.000420,25.063336,-2.2660,0.222,9.22944,9.22944
2451.00,9.22984,25.216071,0.000419,25.063355,-2.2659,0.222,9.23077,9.23077
2452.00,9.22999,25.216012,0.000412,25.063257,-2.2659,0.222,9.23154,9.23154
2453.00,9.22988,25.216039,0.000407,25.063175,-2.2659,0.222,9.23088,9.23088
2454.00,9.23022,25.216049,0.000404,25.063088,-2.2660,0.223,9.22911,9.22911
2455.00,9.23068,25.216261,0.000401,25.063208,-2.2662,0.223,9.22735,9.22735
2456.00,9.23109,25.216243,0.000399,25.063156,-2.2664,0.223,9.22682,9.22682
2457.00,9.23117,25.216489,0.000404,25.063339,-2.2664,0.223,9.22775,9.22775
2458.00,9.23071,25.216637,0.000404,25.063476,-2.2665,0.223,9.23099,9.23099
2459.00,9.23034,25.216701,0.000404,25.063543,-2.2665,0.224,9.23364,9.23364
2460.00,9.23136,25.216708,0.000403,25.063513,-2.2666,0.224,9.23432,9.23432
2461.00,9.23188,25.216734,0.000403,25.063501,-2.2667,0.224,9.23210,9.23210
2462.00,9.23115,25.216563,0.000398,25.063290,-2.2669,0.224,9.22825,9.22825
@17,2.0001,4.0, 2460.208 
2463.00,9.22705,25.216436,0.000397,25.063131,-2.2671,0.224,9.22426,9.22426
2464.00,9.22528,25.216424,0.000395,25.063053,-2.2672,0.224,9.22299,9.22299
2465.00,9.22892,25.216481,0.000400,25.063078,-2.2670,0.224,9.22385,9.22385
2466.00,9.23075,25.216642,0.000401,25.063204,-2.2670,0.224,9.22594,9.22594
2467.00,9.22876,25.216817,0.000405,25.063374,-2.2669,0.224,9.22865,9.22865
2468.00,9.22776,25.216880,0.000406,25.063433,-2.2669,0.225,9.22835,9.22835
2469.00,9.22802,25.216939,0.000407,25.063514,-2.2669,0.225,9.22682,9.22682
2470.00,9.22810,25.216977,0.000407,25.063560,-2.2670,0.225,9.22593,9.22593
2471.00,9.22748,25.216928,0.000407,25.063484,-2.2670,0.225,9.22696,9.22696
2472.00,9.22797,25.216867,0.000409,25.063443,-2.2671,0.224,9.22848,9.22848
2473.00,9.22874,25.217075,0.000411,25.063583,-2.2670,0.225,9.23301,9.23301
2474.00,9.22968,25.217072,0.000408,25.063441,-2.2670,0.225,9.23743,9.23743
2475.00,9.23079,25.216979,0.000403,25.063266,-2.2671,0.225,9.24088,9.24088
2476.00,9.23158,25.217144,0.000404,25.063386,-2.2670,0.225,9.24209,9.24209
2477.00,9.23193,25.217256,0.000403,25.063420,-2.2669,0.225,9.24275,9.24275
2478.00,9.23197,25.217100,0.000399,25.063206,-2.2669,0.226,9.24264,9.24264
2479.00,9.23193,25.217147,0.000400,25.063248,-2.2668,0.226,9.24185,9.24185
2480.00,9.23254,25.217252,0.000403,25.063276,-2.2667,0.226,9.24047,9.24047
2481.00,9.23363,25.217165,0.000401,25.063129,-2.2667,0.226,9.23938,9.23938
2482.00,9.23412,25.217231,0.000403,25.063114,-2.2668,0.226,9.23768,9.23768
2483.00,9.23468,25.217239,0.000405,25.063141,-2.2667,0.226,9.23588,9.23588
2484.00,9.23517,25.217269,0.000408,25.063178,-2.2667,0.226,9.23541,9.23541
2485.00,9.23548,25.217315,0.000408,25.063246,-2.2669,0.226,9.23531,9.23531
2486.00,9.23576,25.217378,0.000411,25.063312,-2.2670,0.226,9.23503,9.23503
2487.00,9.23602,25.217436,0.000413,25.063373,-2.2670,0.226,9.23608,9.23608
2488.00,9.23657,25.217607,0.000415,25.063518,-2.2671,0.226,9.23665,9.23665
2489.00,9.23744,25.217720,0.000419,25.063614,-2.2672,0.226,9.23699,9.23699
2490.00,9.23822,25.217825,0.000419,25.063697,-2.2672,0.226,9.23704,9.23704
2491.00,9.23839,25.217994,0.000420,25.063799,-2.2673,0.226,9.23693,9.23693
2492.00,9.23819,25.218086,0.000417,25.063866,-2.2673,0.226,9.23565,9.23565
2493.00,9.23780,25.218091,0.000418,25.063789,-2.2673,0.226,9.23491,9.23491
2494.00,9.23723,25.218164,0.000412,25.063764,-2.2673,0.227,9.23344,9.23344
2495.00,9.23667,25.218158,0.000411,25.063690,-2.2672,0.227,9.23285,9.23285
2496.00,9.23609,25.218016,0.000411,25.063534,-2.2670,0.227,9.23192,9.23192
2497.00,9.23564,25.217907,0.000409,25.063344,-2.2670,0.227,9.23250,9.23250
2498.00,9.23535,25.217871,0.000409,25.063289,-2.2671,0.227,9.23335,9.23335
2499.00,9.23520,25.217738,0.000412,25.063181,-2.2673,0.227,9.23482,9.23482
2500.00,9.23518,25.217743,0.000414,25.063237,-2.2674,0.227,9.23534,9.23534
2501.00,9.23512,25.217865,0.000416,25.063404,-2.2674,0.227,9.23672,9.23672
2502.00,9.23517,25.217892,0.000417,25.063484,-2.2674,0.227,9.23656,9.23656
2503.00,9.23513,25.217949,0.000418,25.063530,-2.2675,0.227,9.23549,9.23549
2504.00,9.23510,25.218017,0.000416,25.063585,-2.2673,0.227,9.23491,9.23491
2505.00,9.23490,25.218024,0.000418,25.063509,-2.2672,0.227,9.23351,9.23351
2506.00,9.23459,25.218017,0.000416,25.063406,-2.2672,0.227,9.23279,9.23279
2507.00,9.23446,25.218054,0.000417,25.063403,-2.2673,0.227,9.23279,9.23279
2508.00,9.23443,25.218116,0.000419,25.063412,-2.2673,0.227,9.23374,9.23374
2509.00,9.23426,25.218229,0.000417,25.063424,-2.2674,0.227,9.23322,9.23322
2510.00,9.23417,25.218248,0.000413,25.063419,-2.2676,0.228,9.23546,9.23546
2511.00,9.23446,25.218146,0.000410,25.063301,-2.2678,0.228,9.23689,9.23689
2512.00,9.23475,25.218204,0.000413,25.063330,-2.2680,0.228,9.23778,9.23778
2513.00,9.23494,25.218260,0.000412,25.063360,-2.2682,0.228,9.23717,9.23717
2514.00,9.23490,25.218191,0.000416,25.063320,-2.2682,0.228,9.23652,9.23652
2515.00,9.23476,25.218152,0.000415,25.063256,-2.2682,0.228,9.23434,9.23434
2516.00,9.23466,25.218288,0.000416,25.063380,-2.2681,0.228,9.23264,9.23264
2517.00,9.23480,25.218450,0.000415,25.063448,-2.2682,0.228,9.23173,9.23173
2518.00,9.23454,25.218390,0.000412,25.063330,-2.2683,0.228,9.23105,9.23105
2519.00,9.23423,25.218515,0.000410,25.063356,-2.2685,0.228,9.23173,9.23173
2520.00,9.23383,25.218710,0.000416,25.063501,-2.2688,0.228,9.23092,9.23092
2521.00,9.23320,25.218859,0.000421,25.063567,-2.2690,0.228,9.22935,9.22935
2522.00,9.23271,25.218799,0.000418,25.063439,-2.2691,0.228,9.22807,9.22807
2523.00,9.23261,25.218762,0.000417,25.063359,-2.2691,0.228,9.22845,9.22845
2524.00,9.23257,25.218815,0.000418,25.063364,-2.2690,0.228,9.22869,9.22869
2525.00,9.23262,25.218905,0.000418,25.063378,-2.2687,0.229,9.23045,9.23045
2526.00,9.23293,25.218747,0.000411,25.063205,-2.2684,0.229,9.23326,9.23326
2527.00,9.23317,25.218822,0.000414,25.063346,-2.2682,0.229,9.23525,9.23525
2528.00,9.23324,25.219012,0.000419,25.063569,-2.2680,0.229,9.23625,9.23625
2529.00,9.23318,25.218983,0.000420,25.063571,-2.2679,0.229,9.23563,9.23563
2530.00,9.23291,25.218948,0.000421,25.063515,-2.2678,0.229,9.23457,9.23457
2531.00,9.23216,25.219217,0.000426,25.063698,-2.2678,0.229,9.23180,9.23180
2532.00,9.23153,25.219205,0.000428,25.063593,-2.2678,0.229,9.23022,9.23022
2533.00,9.23130,25.219243,0.000429,25.063501,-2.2679,0.228,9.22945,9.22945
2534.00,9.23141,25.219373,0.000426,25.063516,-2.2680,0.229,9.23004,9.23004
2535.00,9.23169,25.219423,0.000420,25.063553,-2.2683,0.229,9.23154,9.23154
2536.00,9.23208,25.219372,0.000418,25.063479,-2.2687,0.229,9.23445,9.23445
2537.00,9.23218,25.219429,0.000412,25.063547,-2.2690,0.229,9.23491,9.23491
2538.00,9.23207,25.219403,0.000410,25.063540,-2.2691,0.230,9.23399,9.23399
2539.00,9.23199,25.219414,0.000411,25.063599,-2.2692,0.230,9.23339,9.23339
2540.00,9.23217,25.219500,0.000415,25.063645,-2.2693,0.230,9.23357,9.23357
2541.00,9.23290,25.219481,0.000418,25.063585,-2.2692,0.230,9.23348,9.23348
2542.00,9.23343,25.219505,0.000417,25.063516,-2.2693,0.230,9.23384,9.23384
2543.00,9.23355,25.219598,0.000418,25.063559,-2.2692,0.230,9.23453,9.23453
2544.00,9.23353,25.219510,0.000416,25.063426,-2.2691,0.230,9.23489,9.23489
2545.00,9.23353,25.219492,0.000416,25.063372,-2.2690,0.230,9.23475,9.23475
2546.00,9.23369,25.219512,0.000415,25.063435,-2.2690,0.230,9.23504,9.23504
2547.00,9.23375,25.219529,0.000417,25.063431,-2.2690,0.230,9.23601,9.23601
2548.00,9.23367,25.219618,0.000418,25.063454,-2.2690,0.230,9.23625,9.23625
2549.00,9.23360,25.219762,0.000420,25.063514,-2.2691,0.230,9.23620,9.23620
2550.00,9.23364,25.219772,0.000420,25.063437,-2.2691,0.230,9.23496,9.23496
2551.00,9.23377,25.219863,0.000421,25.063404,-2.2689,0.230,9.23272,9.23272
2552.00,9.23391,25.219882,0.000421,25.063380,-2.2687,0.230,9.23066,9.23066
2553.00,9.23381,25.219792,0.000418,25.063292,-2.2687,0.230,9.23039,9.23039
2554.00,9.23381,25.219782,0.000413,25.063268,-2.2686,0.230,9.23078,9.23078
2555.00,9.23380,25.219869,0.000408,25.063344,-2.2688,0.230,9.23193,9.23193
2556.00,9.23372,25.219852,0.000405,25.063296,-2.2690,0.231,9.23312,9.23312
2557.00,9.23370,25.219906,0.000403,25.063289,-2.2692,0.231,9.23500,9.23500
2558.00,9.23414,25.220027,0.000406,25.063342,-2.2692,0.231,9.23613,9.23613
2559.00,9.23462,25.220078,0.000410,25.063362,-2.2692,0.231,9.23790,9.23790
2560.00,9.23501,25.220116,0.000414,25.063392,-2.2690,0.231,9.23834,9.23834
2561.00,9.23503,25.220192,0.000418,25.063454,-2.2689,0.231,9.23920,9.23920
2562.00,9.23508,25.220189,0.000417,25.063412,-2.2688,0.231,9.23890,9.23890
2563.00,9.23524,25.220144,0.000414,25.063373,-2.2688,0.231,9.23831,9.23831
2564.00,9.23525,25.220128,0.000414,25.063307,-2.2689,0.231,9.23621,9.23621
2565.00,9.23530,25.220056,0.000411,25.063201,-2.2691,0.231,9.23585,9.23585
2566.00,9.23514,25.219991,0.000405,25.063140,-2.2692,0.231,9.23493,9.23493
2567.00,9.23471,25.219984,0.000406,25.063186,-2.2695,0.231,9.23303,9.23303
2568.00,9.23420,25.220019,0.000409,25.063222,-2.2696,0.231,9.23165,9.23165
2569.00,9.23401,25.220176,0.000413,25.063361,-2.2697,0.232,9.23095,9.23095
2570.00,9.23382,25.220240,0.000414,25.063385,-2.2699,0.232,9.22904,9.22904
2571.00,9.23379,25.220332,0.000420,25.063382,-2.2701,0.232,9.22829,9.22829
2572.00,9.23399,25.220445,0.000421,25.063410,-2.2701,0.232,9.22962,9.22962
2573.00,9.23422,25.220500,0.000419,25.063383,-2.2701,0.232,9.23102,9.23102
2574.00,9.23435,25.220490,0.000417,25.063332,-2.2701,0.232,9.23275,9.23275
2575.00,9.23454,25.220515,0.000416,25.063324,-2.2701,0.232,9.23508,9.23508
2576.00,9.23470,25.220525,0.000413,25.063361,-2.2700,0.232,9.23678,9.23678
2577.00,9.23481,25.220589,0.000415,25.063388,-2.2702,0.232,9.23741,9.23741
2578.00,9.23458,25.220659,0.000417,25.063417,-2.2704,0.232,9.23685,9.23685
2579.00,9.23433,25.220766,0.000416,25.063440,-2.2704,0.232,9.23673,9.23673
2580.00,9.23428,25.220940,0.000422,25.063540,-2.2704,0.232,9.23751,9.23751
2581.00,9.23457,25.220987,0.000422,25.063492,-2.2704,0.232,9.23900,9.23900
2582.00,9.23498,25.220993,0.000424,25.063453,-2.2704,0.232,9.24073,9.24073
2583.00,9.23542,25.221088,0.000424,25.063466,-2.2704,0.232,9.24250,9.24250
2584.00,9.23552,25.221063,0.000424,25.063434,-2.2705,0.232,9.24167,9.24167
2585.00,9.23543,25.221115,0.000420,25.063414,-2.2707,0.232,9.23972,9.23972
2586.00,9.23527,25.221270,0.000422,25.063472,-2.2708,0.232,9.23683,9.23683
2587.00,9.23523,25.221226,0.000417,25.063365,-2.2709,0.233,9.23349,9.23349
2588.00,9.23522,25.221116,0.000413,25.063291,-2.2709,0.233,9.23021,9.23021
2589.00,9.23500,25.221179,0.000414,25.063305,-2.2708,0.233,9.22860,9.22860
2590.00,9.23484,25.221058,0.000415,25.063198,-2.2707,0.233,9.22703,9.22703
2591.00,9.23493,25.220923,0.000411,25.063104,-2.2706,0.233,9.22778,9.22778
2592.00,9.23518,25.221052,0.000414,25.063244,-2.2705,0.233,9.22940,9.22940
2593.00,9.23529,25.221163,0.000413,25.063339,-2.2706,0.233,9.23142,9.23142
2594.00,9.23525,25.221108,0.000408,25.063270,-2.2708,0.233,9.23385,9.23385
2595.00,9.23523,25.221168,0.000407,25.063290,-2.2709,0.233,9.23676,9.23676
2596.00,9.23521,25.221274,0.000407,25.063345,-2.2711,0.234,9.23692,9.23692
2597.00,9.23500,25.221335,0.000408,25.063331,-2.2713,0.234,9.23608,9.23608
2598.00,9.23508,25.221304,0.000410,25.063227,-2.2714,0.234,9.23664,9.23664
2599.00,9.23514,25.221442,0.000412,25.063344,-2.2714,0.234,9.23592,9.23592
2600.00,9.23489,25.221548,0.000415,25.063422,-2.2714,0.234,9.23548,9.23548
2601.00,9.23462,25.221566,0.000418,25.063391,-2.2714,0.234,9.23598,9.23598
2602.00,9.23415,25.221520,0.000416,25.063366,-2.2712,0.234,9.23636,9.23636
2603.00,9.23347,25.221578,0.000417,25.063428,-2.2710,0.234,9.23500,9.23500
2604.00,9.23338,25.221477,0.000413,25.063324,-2.2710,0.234,9.23543,9.23543
2605.00,9.23384,25.221417,0.000416,25.063257,-2.2710,0.234,9.23399,9.23399
2606.00,9.23500,25.221472,0.000416,25.063332,-2.2710,0.234,9.23143,9.23143
2607.00,9.23612,25.221500,0.000415,25.063324,-2.2710,0.234,9.23003,9.23003
2608.00,9.23606,25.221525,0.000412,25.063251,-2.2711,0.234,9.23026,9.23026
2609.00,9.23561,25.221564,0.000411,25.063290,-2.2711,0.234,9.22924,9.22924
2610.00,9.23583,25.221584,0.000403,25.063303,-2.2711,0.235,9.22931,9.22931
2611.00,9.23572,25.221619,0.000399,25.063320,-2.2712,0.235,9.23048,9.23048
2612.00,9.23388,25.221768,0.000400,25.063401,-2.2713,0.235,9.23117,9.23117
@18,2.0001,4.0, 2610.04699999999 
2613.00,9.23267,25.221946,0.000404,25.063559,-2.2714,0.235,9.23048,9.23048
2614.00,9.23200,25.222026,0.000407,25.063580,-2.2714,0.236,9.22966,9.22966
2615.00,9.23040,25.222103,0.000413,25.063547,-2.2715,0.235,9.22915,9.22915
2616.00,9.23068,25.222130,0.000412,25.063534,-2.2716,0.235,9.22938,9.22938
2617.00,9.23063,25.222158,0.000410,25.063517,-2.2716,0.235,9.23094,9.23094
2618.00,9.23047,25.222106,0.000407,25.063440,-2.2716,0.236,9.23239,9.23239
2619.00,9.23013,25.222181,0.000407,25.063459,-2.2717,0.236,9.23390,9.23390
2620.00,9.23084,25.222344,0.000407,25.063665,-2.2719,0.236,9.23536,9.23536
2621.00,9.23136,25.222365,0.000408,25.063683,-2.2720,0.236,9.23636,9.23636
2622.00,9.23185,25.222367,0.000411,25.063687,-2.2720,0.236,9.23586,9.23586
2623.00,9.23221,25.222392,0.000413,25.063654,-2.2719,0.236,9.23627,9.23627
2624.00,9.23252,25.222490,0.000416,25.063697,-2.2716,0.236,9.23784,9.23784
2625.00,9.23310,25.222406,0.000414,25.063508,-2.2712,0.236,9.24032,9.24032
2626.00,9.23400,25.222507,0.000416,25.063464,-2.2708,0.236,9.24160,9.24160
2627.00,9.23484,25.222503,0.000413,25.063454,-2.2707,0.236,9.24250,9.24250
2628.00,9.23522,25.222508,0.000409,25.063479,-2.2706,0.236,9.24234,9.24234
2629.00,9.23560,25.222438,0.000407,25.063401,-2.2707,0.237,9.24214,9.24214
2630.00,9.23632,25.222446,0.000409,25.063465,-2.2709,0.237,9.24195,9.24195
2631.00,9.23691,25.222383,0.000410,25.063491,-2.2712,0.237,9.24124,9.24124
2632.00,9.23748,25.222478,0.000416,25.063544,-2.2716,0.236,9.24214,9.24214
2633.00,9.23824,25.222584,0.000419,25.063584,-2.2718,0.236,9.24335,9.24335
2634.00,9.23893,25.222497,0.000417,25.063480,-2.2719,0.237,9.24351,9.24351
2635.00,9.23969,25.222628,0.000417,25.063500,-2.2720,0.237,9.24259,9.24259
2636.00,9.24028,25.222641,0.000413,25.063411,-2.2720,0.237,9.24293,9.24293
2637.00,9.24061,25.222576,0.000406,25.063347,-2.2719,0.237,9.24195,9.24195
2638.00,9.24073,25.222538,0.000408,25.063325,-2.2719,0.238,9.24182,9.24182
2639.00,9.24113,25.222710,0.000414,25.063419,-2.2719,0.238,9.24173,9.24173
2640.00,9.24137,25.222525,0.000412,25.063239,-2.2720,0.237,9.24059,9.24059
2641.00,9.24117,25.222624,0.000415,25.063346,-2.2720,0.237,9.23859,9.23859
2642.00,9.24099,25.222638,0.000416,25.063338,-2.2720,0.237,9.23710,9.23710
2643.00,9.24072,25.222630,0.000412,25.063309,-2.2720,0.237,9.23488,9.23488
2644.00,9.24054,25.222659,0.000412,25.063322,-2.2718,0.238,9.23474,9.23474
2645.00,9.24047,25.222888,0.000413,25.063497,-2.2715,0.238,9.23602,9.23602
2646.00,9.24007,25.222981,0.000413,25.063501,-2.2712,0.238,9.23686,9.23686
2647.00,9.23974,25.223168,0.000417,25.063511,-2.2708,0.238,9.23755,9.23755
2648.00,9.23969,25.223349,0.000425,25.063606,-2.2705,0.238,9.23879,9.23879
2649.00,9.23985,25.223431,0.000425,25.063626,-2.2704,0.238,9.23960,9.23960
2650.00,9.23975,25.223357,0.000427,25.063549,-2.2704,0.238,9.23927,9.23927
2651.00,9.23970,25.223309,0.000426,25.063502,-2.2705,0.238,9.24052,9.24052
2652.00,9.23957,25.223207,0.000424,25.063461,-2.2707,0.238,9.24063,9.24063
2653.00,9.23909,25.223285,0.000423,25.063481,-2.2709,0.238,9.24020,9.24020
2654.00,9.23878,25.223395,0.000424,25.063534,-2.2710,0.238,9.23836,9.23836
2655.00,9.23844,25.223424,0.000420,25.063460,-2.2713,0.238,9.23734,9.23734
2656.00,9.23815,25.223487,0.000419,25.063393,-2.2715,0.238,9.23586,9.23586
2657.00,9.23782,25.223688,0.000417,25.063512,-2.2717,0.238,9.23550,9.23550
2658.00,9.23761,25.223552,0.000411,25.063388,-2.2718,0.238,9.23607,9.23607
2659.00,9.23738,25.223452,0.000408,25.063343,-2.2720,0.238,9.23633,9.23633
2660.00,9.23722,25.223438,0.000405,25.063388,-2.2718,0.239,9.23646,9.23646
2661.00,9.23733,25.223532,0.000410,25.063526,-2.2716,0.239,9.23640,9.23640
2662.00,9.23745,25.223403,0.000412,25.063353,-2.2715,0.239,9.23682,9.23682
2663.00,9.23800,25.223417,0.000411,25.063314,-2.2715,0.239,9.23825,9.23825
2664.00,9.23838,25.223430,0.000409,25.063280,-2.2716,0.239,9.23876,9.23876
2665.00,9.23804,25.223599,0.000414,25.063331,-2.2720,0.239,9.23842,9.23842
2666.00,9.23787,25.223593,0.000410,25.063260,-2.2723,0.239,9.23867,9.23867
2667.00,9.23785,25.223757,0.000409,25.063376,-2.2725,0.239,9.23828,9.23828
2668.00,9.23776,25.223931,0.000411,25.063459,-2.2727,0.239,9.23648,9.23648
2669.00,9.23767,25.224010,0.000411,25.063425,-2.2726,0.239,9.23669,9.23669
2670.00,9.23742,25.224121,0.000411,25.063470,-2.2724,0.239,9.23692,9.23692
2671.00,9.23712,25.224197,0.000418,25.063472,-2.2724,0.239,9.23714,9.23714
2672.00,9.23709,25.224190,0.000422,25.063442,-2.2723,0.239,9.23828,9.23828
2673.00,9.23740,25.224146,0.000422,25.063360,-2.2724,0.239,9.23944,9.23944
2674.00,9.23772,25.224165,0.000424,25.063368,-2.2724,0.239,9.23968,9.23968
2675.00,9.23804,25.224060,0.000426,25.063253,-2.2726,0.239,9.24091,9.24091
2676.00,9.23833,25.224136,0.000424,25.063325,-2.2728,0.239,9.24162,9.24162
2677.00,9.23861,25.224114,0.000420,25.063311,-2.2730,0.240,9.24171,9.24171
2678.00,9.23869,25.224231,0.000422,25.063412,-2.2731,0.240,9.23996,9.23996
2679.00,9.23851,25.224378,0.000427,25.063515,-2.2732,0.239,9.23907,9.23907
2680.00,9.23863,25.224540,0.000428,25.063656,-2.2732,0.240,9.23849,9.23849
2681.00,9.23875,25.224499,0.000425,25.063617,-2.2732,0.240,9.23784,9.23784
2682.00,9.23878,25.224545,0.000425,25.063599,-2.2730,0.239,9.23653,9.23653
2683.00,9.23849,25.224646,0.000426,25.063673,-2.2729,0.240,9.23711,9.23711
2684.00,9.23824,25.224616,0.000424,25.063602,-2.2729,0.240,9.23789,9.23789
2685.00,9.23858,25.224587,0.000421,25.063550,-2.2729,0.240,9.23915,9.23915
2686.00,9.23911,25.224553,0.000419,25.063440,-2.2728,0.240,9.24062,9.24062
2687.00,9.23943,25.224635,0.000421,25.063472,-2.2728,0.240,9.24223,9.24223
2688.00,9.23986,25.224522,0.000421,25.063299,-2.2729,0.240,9.24301,9.24301
2689.00,9.23968,25.224561,0.000420,25.063333,-2.2729,0.240,9.24139,9.24139
2690.00,9.23949,25.224538,0.000418,25.063252,-2.2727,0.240,9.23966,9.23966
2691.00,9.23956,25.224665,0.000418,25.063380,-2.2727,0.240,9.23796,9.23796
2692.00,9.23935,25.224600,0.000414,25.063293,-2.2726,0.240,9.23628,9.23628
2693.00,9.23901,25.224598,0.000408,25.063294,-2.2726,0.241,9.23521,9.23521
2694.00,9.23873,25.224651,0.000409,25.063340,-2.2726,0.241,9.23610,9.23610
2695.00,9.23850,25.224693,0.000410,25.063354,-2.2727,0.241,9.23622,9.23622
2696.00,9.23835,25.224796,0.000411,25.063432,-2.2731,0.241,9.23715,9.23715
2697.00,9.23856,25.224881,0.000413,25.063448,-2.2734,0.241,9.23960,9.23960
2698.00,9.23886,25.225016,0.000416,25.063463,-2.2736,0.241,9.24092,9.24092
2699.00,9.23907,25.225027,0.000413,25.063342,-2.2738,0.241,9.24090,9.24090
2700.00,9.23900,25.225099,0.000411,25.063292,-2.2739,0.241,9.24066,9.24066
2701.00,9.23886,25.225039,0.000410,25.063143,-2.2739,0.241,9.24000,9.24000
2702.00,9.23916,25.225037,0.000411,25.063124,-2.2738,0.241,9.23946,9.23946
2703.00,9.23958,25.225008,0.000411,25.063126,-2.2738,0.241,9.24002,9.24002
2704.00,9.24006,25.225120,0.000411,25.063204,-2.2737,0.242,9.24257,9.24257
2705.00,9.24029,25.225231,0.000417,25.063352,-2.2736,0.242,9.24401,9.24401
2706.00,9.23995,25.225295,0.000416,25.063398,-2.2735,0.242,9.24436,9.24436
2707.00,9.24009,25.225436,0.000419,25.063529,-2.2735,0.242,9.24533,9.24533
2708.00,9.24023,25.225512,0.000419,25.063603,-2.2733,0.242,9.24511,9.24511
2709.00,9.24051,25.225347,0.000413,25.063486,-2.2732,0.242,9.24335,9.24335
2710.00,9.24084,25.225260,0.000414,25.063432,-2.2731,0.242,9.24269,9.24269
2711.00,9.24097,25.225163,0.000415,25.063352,-2.2730,0.242,9.24298,9.24298
2712.00,9.24135,25.225087,0.000409,25.063257,-2.2728,0.242,9.24195,9.24195
2713.00,9.24166,25.225024,0.000408,25.063168,-2.2729,0.242,9.24035,9.24035
2714.00,9.24146,25.225153,0.000414,25.063213,-2.2729,0.242,9.23843,9.23843
2715.00,9.24118,25.225244,0.000413,25.063219,-2.2731,0.242,9.23740,9.23740
2716.00,9.24112,25.225411,0.000415,25.063300,-2.2733,0.242,9.23671,9.23671
2717.00,9.24072,25.225515,0.000418,25.063300,-2.2734,0.242,9.23493,9.23493
2718.00,9.24015,25.225649,0.000419,25.063307,-2.2734,0.242,9.23462,9.23462
2719.00,9.24012,25.225727,0.000421,25.063361,-2.2735,0.242,9.23661,9.23661
2720.00,9.24041,25.225621,0.000418,25.063228,-2.2735,0.242,9.23822,9.23822
2721.00,9.24069,25.225629,0.000418,25.063186,-2.2736,0.242,9.23895,9.23895
2722.00,9.24067,25.225610,0.000416,25.063181,-2.2737,0.242,9.23995,9.23995
2723.00,9.24030,25.225564,0.000411,25.063187,-2.2739,0.243,9.23981,9.23981
2724.00,9.23946,25.225633,0.000409,25.063182,-2.2739,0.243,9.23731,9.23731
2725.00,9.23859,25.225834,0.000406,25.063272,-2.2739,0.243,9.23532,9.23532
2726.00,9.23835,25.225946,0.000402,25.063300,-2.2738,0.243,9.23427,9.23427
2727.00,9.23792,25.226021,0.000402,25.063312,-2.2736,0.243,9.23349,9.23349
2728.00,9.23728,25.226196,0.000405,25.063391,-2.2735,0.243,9.23309,9.23309
2729.00,9.23667,25.226123,0.000405,25.063311,-2.2732,0.243,9.23336,9.23336
2730.00,9.23627,25.226068,0.000406,25.063229,-2.2731,0.243,9.23382,9.23382
2731.00,9.23610,25.225976,0.000405,25.063121,-2.2732,0.243,9.23411,9.23411
2732.00,9.23616,25.226018,0.000405,25.063113,-2.2732,0.243,9.23681,9.23681
2733.00,9.23665,25.226025,0.000408,25.063068,-2.2731,0.243,9.24016,9.24016
2734.00,9.23702,25.226121,0.000408,25.063078,-2.2732,0.243,9.24118,9.24118
2735.00,9.23702,25.226378,0.000412,25.063245,-2.2732,0.244,9.24030,9.24030
2736.00,9.23677,25.226636,0.000420,25.063468,-2.2732,0.244,9.23942,9.23942
2737.00,9.23676,25.226737,0.000419,25.063476,-2.2733,0.244,9.23726,9.23726
2738.00,9.23706,25.226643,0.000414,25.063381,-2.2734,0.244,9.23555,9.23555
2739.00,9.23706,25.226722,0.000414,25.063433,-2.2736,0.244,9.23591,9.23591
2740.00,9.23686,25.226582,0.000408,25.063312,-2.2738,0.244,9.23769,9.23769
2741.00,9.23659,25.226469,0.000401,25.063157,-2.2740,0.244,9.23836,9.23836
2742.00,9.23642,25.226468,0.000402,25.063162,-2.2740,0.245,9.23933,9.23933
2743.00,9.23686,25.226652,0.000410,25.063256,-2.2738,0.244,9.24103,9.24103
2744.00,9.23771,25.226615,0.000412,25.063170,-2.2736,0.244,9.24252,9.24252
2745.00,9.23846,25.226690,0.000418,25.063244,-2.2735,0.244,9.24236,9.24236
2746.00,9.23855,25.226726,0.000420,25.063279,-2.2734,0.244,9.24214,9.24214
2747.00,9.23849,25.226687,0.000418,25.063221,-2.2734,0.244,9.24051,9.24051
2748.00,9.23854,25.226778,0.000413,25.063238,-2.2738,0.244,9.23797,9.23797
2749.00,9.23879,25.226860,0.000411,25.063324,-2.2741,0.244,9.23629,9.23629
2750.00,9.23897,25.226979,0.000406,25.063426,-2.2742,0.245,9.23553,9.23553
2751.00,9.23895,25.227053,0.000407,25.063488,-2.2744,0.245,9.23579,9.23579
2752.00,9.23868,25.227126,0.000408,25.063545,-2.2743,0.245,9.23607,9.23607
2753.00,9.23784,25.227035,0.000411,25.063497,-2.2742,0.245,9.23550,9.23550
2754.00,9.23781,25.227097,0.000412,25.063491,-2.2740,0.245,9.23622,9.23622
2755.00,9.23836,25.226984,0.000412,25.063325,-2.2739,0.245,9.23613,9.23613
2756.00,9.23827,25.227026,0.000411,25.063294,-2.2739,0.245,9.23479,9.23479
2757.00,9.23827,25.227142,0.000412,25.063393,-2.2740,0.245,9.23217,9.23217
2758.00,9.23745,25.227194,0.000408,25.063449,-2.2742,0.245,9.23089,9.23089
2759.00,9.23570,25.227199,0.000404,25.063451,-2.2745,0.246,9.22951,9.22951
2760.00,9.23556,25.227295,0.000405,25.063484,-2.2746,0.246,9.23005,9.23005
2761.00,9.23541,25.227260,0.000402,25.063423,-2.2748,0.246,9.23101,9.23101
2762.00,9.23505,25.227268,0.000398,25.063353,-2.2749,0.246,9.23274,9.23274
@19,2.0001,4.0, 2760.01299999999 
2763.00,9.23394,25.227319,0.000398,25.063331,-2.2749,0.246,9.23366,9.23366
2764.00,9.23618,25.227375,0.000401,25.063335,-2.2749,0.246,9.23309,9.23309
2765.00,9.23256,25.227443,0.000398,25.063417,-2.2750,0.247,9.23226,9.23226
2766.00,9.23159,25.227462,0.000397,25.063450,-2.2749,0.247,9.23198,9.23198
2767.00,9.23245,25.227633,0.000404,25.063588,-2.2749,0.247,9.23287,9.23287
2768.00,9.23236,25.227562,0.000403,25.063558,-2.2751,0.247,9.23508,9.23508
2769.00,9.23226,25.227573,0.000405,25.063580,-2.2753,0.247,9.23713,9.23713
2770.00,9.23260,25.227505,0.000409,25.063447,-2.2754,0.247,9.23830,9.23830
2771.00,9.23361,25.227477,0.000409,25.063376,-2.2754,0.247,9.24053,9.24053
2772.00,9.23443,25.227317,0.000402,25.063227,-2.2754,0.247,9.24241,9.24241
2773.00,9.23540,25.227483,0.000407,25.063403,-2.2754,0.247,9.24316,9.24316
2774.00,9.23581,25.227319,0.000406,25.063282,-2.2755,0.247,9.24383,9.24383
2775.00,9.23610,25.227450,0.000406,25.063458,-2.2755,0.247,9.24455,9.24455
2776.00,9.23661,25.227591,0.000409,25.063539,-2.2757,0.247,9.24448,9.24448
2777.00,9.23748,25.227541,0.000411,25.063430,-2.2756,0.247,9.24389,9.24389
2778.00,9.23835,25.227565,0.000407,25.063291,-2.2755,0.248,9.24320,9.24320
2779.00,9.23913,25.227769,0.000408,25.063395,-2.2755,0.248,9.24355,9.24355
2780.00,9.23965,25.227678,0.000404,25.063263,-2.2754,0.248,9.24457,9.24457
2781.00,9.24040,25.227587,0.000397,25.063211,-2.2753,0.248,9.24637,9.24637
2782.00,9.24109,25.227626,0.000396,25.063240,-2.2754,0.248,9.24624,9.24624
2783.00,9.24167,25.227659,0.000399,25.063265,-2.2754,0.248,9.24673,9.24673
2784.00,9.24246,25.227683,0.000398,25.063265,-2.2755,0.248,9.24730,9.24730
2785.00,9.24338,25.227875,0.000402,25.063327,-2.2757,0.248,9.24788,9.24788
2786.00,9.24417,25.227987,0.000406,25.063396,-2.2758,0.248,9.24671,9.24671
2787.00,9.24490,25.228137,0.000411,25.063517,-2.2759,0.248,9.24838,9.24838
2788.00,9.24543,25.228192,0.000415,25.063567,-2.2759,0.248,9.24912,9.24912
2789.00,9.24563,25.228266,0.000417,25.063618,-2.2758,0.248,9.24834,9.24834
2790.00,9.24602,25.228241,0.000416,25.063574,-2.2758,0.248,9.24844,9.24844
2791.00,9.24655,25.228411,0.000422,25.063625,-2.2757,0.248,9.24913,9.24913
2792.00,9.24670,25.228340,0.000418,25.063510,-2.2755,0.248,9.24826,9.24826
2793.00,9.24656,25.228413,0.000414,25.063540,-2.2754,0.249,9.24654,9.24654
2794.00,9.24615,25.228348,0.000414,25.063441,-2.2754,0.249,9.24461,9.24461
2795.00,9.24573,25.228323,0.000416,25.063430,-2.2755,0.249,9.24171,9.24171
2796.00,9.24550,25.228238,0.000411,25.063331,-2.2756,0.249,9.23936,9.23936
2797.00,9.24530,25.228326,0.000410,25.063431,-2.2759,0.249,9.23818,9.23818
2798.00,9.24516,25.228229,0.000408,25.063312,-2.2762,0.249,9.23814,9.23814
2799.00,9.24509,25.228275,0.000407,25.063278,-2.2765,0.249,9.23988,9.23988
2800.00,9.24490,25.228417,0.000406,25.063405,-2.2766,0.249,9.24088,9.24088
2801.00,9.24441,25.228392,0.000407,25.063395,-2.2766,0.249,9.24142,9.24142
2802.00,9.24425,25.228465,0.000410,25.063429,-2.2766,0.249,9.24266,9.24266
2803.00,9.24434,25.228482,0.000412,25.063414,-2.2766,0.249,9.24344,9.24344
2804.00,9.24422,25.228446,0.000407,25.063398,-2.2766,0.250,9.24329,9.24329
2805.00,9.24384,25.228368,0.000409,25.063303,-2.2767,0.250,9.24346,9.24346
2806.00,9.24354,25.228617,0.000414,25.063473,-2.2768,0.250,9.24405,9.24405
2807.00,9.24337,25.228612,0.000410,25.063425,-2.2767,0.250,9.24376,9.24376
2808.00,9.24311,25.228736,0.000410,25.063528,-2.2766,0.250,9.24367,9.24367
2809.00,9.24285,25.228925,0.000418,25.063684,-2.2766,0.250,9.24334,9.24334
2810.00,9.24267,25.228958,0.000417,25.063653,-2.2763,0.250,9.24361,9.24361
2811.00,9.24226,25.228921,0.000418,25.063583,-2.2763,0.250,9.24374,9.24374
2812.00,9.24215,25.229064,0.000425,25.063687,-2.2764,0.250,9.24395,9.24395
2813.00,9.24219,25.229116,0.000427,25.063688,-2.2764,0.250,9.24392,9.24392
2814.00,9.24246,25.229093,0.000423,25.063663,-2.2764,0.250,9.24394,9.24394
2815.00,9.24269,25.229142,0.000425,25.063701,-2.2763,0.250,9.24307,9.24307
2816.00,9.24263,25.229185,0.000423,25.063732,-2.2763,0.250,9.24091,9.24091
2817.00,9.24240,25.229181,0.000421,25.063638,-2.2762,0.250,9.23902,9.23902
2818.00,9.24238,25.229195,0.000419,25.063597,-2.2762,0.250,9.23848,9.23848
2819.00,9.24234,25.229300,0.000420,25.063615,-2.2763,0.250,9.23869,9.23869
2820.00,9.24237,25.229319,0.000416,25.063588,-2.2764,0.251,9.23936,9.23936
2821.00,9.24236,25.229318,0.000415,25.063547,-2.2765,0.251,9.24062,9.24062
2822.00,9.24212,25.229287,0.000412,25.063531,-2.2765,0.251,9.24078,9.24078
2823.00,9.24162,25.229285,0.000409,25.063475,-2.2767,0.251,9.23931,9.23931
2824.00,9.24114,25.229264,0.000410,25.063373,-2.2769,0.251,9.23825,9.23825
2825.00,9.24100,25.229432,0.000413,25.063435,-2.2771,0.251,9.23778,9.23778
2826.00,9.24097,25.229558,0.000415,25.063519,-2.2773,0.251,9.23839,9.23839
2827.00,9.24085,25.229695,0.000417,25.063632,-2.2773,0.251,9.23917,9.23917
2828.00,9.24067,25.229730,0.000417,25.063618,-2.2774,0.251,9.24087,9.24087
2829.00,9.24070,25.229738,0.000415,25.063626,-2.2774,0.251,9.24189,9.24189
2830.00,9.24073,25.229733,0.000416,25.063667,-2.2772,0.251,9.24276,9.24276
2831.00,9.24069,25.229662,0.000414,25.063593,-2.2772,0.251,9.24210,9.24210
2832.00,9.24047,25.229644,0.000416,25.063510,-2.2773,0.251,9.24281,9.24281
2833.00,9.24036,25.229677,0.000417,25.063546,-2.2773,0.251,9.24205,9.24205
2834.00,9.24002,25.229750,0.000420,25.063536,-2.2773,0.251,9.24095,9.24095
2835.00,9.23995,25.229725,0.000420,25.063435,-2.2771,0.251,9.24003,9.24003
2836.00,9.24006,25.229686,0.000422,25.063367,-2.2769,0.251,9.23967,9.23967
2837.00,9.24035,25.229668,0.000421,25.063338,-2.2767,0.251,9.23916,9.23916
2838.00,9.24050,25.229717,0.000425,25.063391,-2.2766,0.251,9.23970,9.23970
2839.00,9.24029,25.229789,0.000425,25.063516,-2.2767,0.251,9.23908,9.23908
2840.00,9.23982,25.229849,0.000421,25.063591,-2.2769,0.252,9.23811,9.23811
2841.00,9.23946,25.229903,0.000416,25.063579,-2.2771,0.252,9.23685,9.23685
2842.00,9.23913,25.229865,0.000413,25.063572,-2.2773,0.252,9.23528,9.23528
2843.00,9.23917,25.229832,0.000411,25.063554,-2.2775,0.252,9.23456,9.23456
2844.00,9.23932,25.229835,0.000414,25.063505,-2.2776,0.252,9.23544,9.23544
2845.00,9.23945,25.229817,0.000417,25.063463,-2.2776,0.252,9.23711,9.23711
2846.00,9.23954,25.229780,0.000415,25.063415,-2.2777,0.252,9.23979,9.23979
2847.00,9.23985,25.229902,0.000414,25.063415,-2.2778,0.252,9.24296,9.24296
2848.00,9.24030,25.229990,0.000412,25.063333,-2.2778,0.252,9.24548,9.24548
2849.00,9.24042,25.230048,0.000408,25.063352,-2.2776,0.252,9.24592,9.24592
2850.00,9.24017,25.230075,0.000403,25.063277,-2.2774,0.253,9.24463,9.24463
2851.00,9.23986,25.230272,0.000404,25.063445,-2.2771,0.253,9.24315,9.24315
2852.00,9.23976,25.230342,0.000406,25.063531,-2.2769,0.253,9.24077,9.24077
2853.00,9.23943,25.230406,0.000408,25.063624,-2.2768,0.253,9.23815,9.23815
2854.00,9.23950,25.230370,0.000409,25.063560,-2.2769,0.253,9.23763,9.23763
2855.00,9.23953,25.230457,0.000413,25.063669,-2.2772,0.253,9.23845,9.23845
2856.00,9.23983,25.230411,0.000418,25.063591,-2.2773,0.253,9.24052,9.24052
2857.00,9.24024,25.230461,0.000421,25.063578,-2.2775,0.253,9.24205,9.24205
2858.00,9.24018,25.230464,0.000419,25.063552,-2.2776,0.253,9.24217,9.24217
2859.00,9.24010,25.230590,0.000419,25.063654,-2.2775,0.253,9.24184,9.24184
2860.00,9.24035,25.230656,0.000419,25.063655,-2.2774,0.253,9.24180,9.24180
2861.00,9.24060,25.230695,0.000417,25.063701,-2.2774,0.253,9.23985,9.23985
2862.00,9.24096,25.230609,0.000414,25.063602,-2.2775,0.253,9.23859,9.23859
2863.00,9.24129,25.230564,0.000413,25.063532,-2.2774,0.254,9.24021,9.24021
2864.00,9.24177,25.230491,0.000412,25.063417,-2.2775,0.254,9.24231,9.24231
2865.00,9.24193,25.230443,0.000411,25.063364,-2.2775,0.254,9.24280,9.24280
2866.00,9.24178,25.230526,0.000413,25.063377,-2.2774,0.254,9.24288,9.24288
2867.00,9.24144,25.230584,0.000411,25.063385,-2.2773,0.254,9.24383,9.24383
2868.00,9.24139,25.230617,0.000413,25.063392,-2.2772,0.254,9.24499,9.24499
2869.00,9.24155,25.230646,0.000411,25.063407,-2.2772,0.254,9.24514,9.24514
2870.00,9.24194,25.230722,0.000413,25.063472,-2.2772,0.254,9.24549,9.24549
2871.00,9.24220,25.230740,0.000410,25.063426,-2.2774,0.254,9.24568,9.24568
2872.00,9.24212,25.230875,0.000415,25.063495,-2.2775,0.254,9.24379,9.24379
2873.00,9.24200,25.231033,0.000414,25.063529,-2.2779,0.254,9.24065,9.24065
2874.00,9.24205,25.231254,0.000421,25.063655,-2.2784,0.254,9.23899,9.23899
2875.00,9.24200,25.231322,0.000418,25.063624,-2.2787,0.254,9.23751,9.23751
2876.00,9.24168,25.231422,0.000421,25.063658,-2.2789,0.254,9.23753,9.23753
2877.00,9.24140,25.231319,0.000418,25.063525,-2.2791,0.254,9.23933,9.23933
2878.00,9.24150,25.231249,0.000418,25.063502,-2.2792,0.254,9.24072,9.24072
2879.00,9.24173,25.231204,0.000415,25.063449,-2.2791,0.254,9.24073,9.24073
2880.00,9.24176,25.231185,0.000419,25.063413,-2.2792,0.254,9.24128,9.24128
2881.00,9.24198,25.231117,0.000415,25.063366,-2.2793,0.254,9.24273,9.24273
2882.00,9.24258,25.231219,0.000417,25.063542,-2.2793,0.255,9.24472,9.24472
2883.00,9.24313,25.231301,0.000419,25.063598,-2.2793,0.255,9.24626,9.24626
2884.00,9.24301,25.231279,0.000417,25.063555,-2.2793,0.255,9.24664,9.24664
2885.00,9.24273,25.231353,0.000415,25.063582,-2.2794,0.255,9.24607,9.24607
2886.00,9.24244,25.231437,0.000415,25.063588,-2.2795,0.255,9.24319,9.24319
2887.00,9.24200,25.231512,0.000411,25.063543,-2.2796,0.255,9.23909,9.23909
2888.00,9.24140,25.231553,0.000408,25.063533,-2.2796,0.255,9.23651,9.23651
2889.00,9.24073,25.231591,0.000407,25.063520,-2.2795,0.255,9.23526,9.23526
2890.00,9.24017,25.231611,0.000406,25.063518,-2.2795,0.255,9.23519,9.23519
2891.00,9.24004,25.231651,0.000405,25.063507,-2.2794,0.255,9.23682,9.23682
2892.00,9.24024,25.231616,0.000404,25.063406,-2.2793,0.256,9.23818,9.23818
2893.00,9.24057,25.231616,0.000406,25.063321,-2.2793,0.256,9.23975,9.23975
2894.00,9.24086,25.231701,0.000406,25.063330,-2.2793,0.256,9.24123,9.24123
2895.00,9.24103,25.231833,0.000409,25.063386,-2.2793,0.256,9.24207,9.24207
2896.00,9.24137,25.231842,0.000410,25.063401,-2.2794,0.256,9.24311,9.24311
2897.00,9.24134,25.232087,0.000417,25.063567,-2.2796,0.256,9.24277,9.24277
2898.00,9.24110,25.232281,0.000420,25.063717,-2.2797,0.256,9.24160,9.24160
2899.00,9.24100,25.232398,0.000424,25.063820,-2.2798,0.256,9.24090,9.24090
2900.00,9.24100,25.232310,0.000428,25.063684,-2.2798,0.256,9.24064,9.24064
2901.00,9.24086,25.232294,0.000427,25.063658,-2.2797,0.256,9.23941,9.23941
2902.00,9.24035,25.232095,0.000423,25.063520,-2.2796,0.256,9.23989,9.23989
2903.00,9.23983,25.231944,0.000423,25.063390,-2.2795,0.256,9.24129,9.24129
2904.00,9.24001,25.231851,0.000419,25.063278,-2.2795,0.256,9.24321,9.24321
2905.00,9.24026,25.231916,0.000417,25.063354,-2.2794,0.256,9.24374,9.24374
2906.00,9.24057,25.231869,0.000416,25.063249,-2.2793,0.256,9.24378,9.24378
2907.00,9.24097,25.232046,0.000417,25.063309,-2.2793,0.256,9.24391,9.24391
2908.00,9.24137,25.232177,0.000413,25.063349,-2.2793,0.257,9.24375,9.24375
2909.00,9.24175,25.232268,0.000417,25.063428,-2.2793,0.257,9.24242,9.24242
2910.00,9.24201,25.232393,0.000419,25.063466,-2.2791,0.257,9.24174,9.24174
2911.00,9.24192,25.232670,0.000420,25.063647,-2.2790,0.257,9.24103,9.24103
2912.00,9.24182,25.232635,0.000418,25.063557,-2.2789,0.257,9.24079,9.24079
