# Supplementary material for: HSL1 and BAM1/2 impact epidermal cell development by sensing distinct signaling peptides
Source: Nat Commun. 2022 Feb 15;13:876. doi: 10.1038/s41467-022-28558-4 (PMC8847575; doi:10.1038/s41467-022-28558-4)
Supplement: Supplementary file 4 — Source Data [file 41467_2022_28558_MOESM4_ESM.zip › Source Data/Source Data/Figure S3/Exp2_HSL1_IDL4_SERK1.itc]

$ITC
$ 19 
$NOT
$ 25 
$ 60 
$ 500 
$ 10 
$ 2 
$ADCGainCode:  0 
$False,True,True
$ 0.4 , 0.8 , 150 , 5 
$ 2 , 4 , 150 , 5 
$ 2 , 4 , 150 , 5 
$ 2 , 4 , 150 , 5 
$ 2 , 4 , 150 , 5 
$ 2 , 4 , 150 , 5 
$ 2 , 4 , 150 , 5 
$ 2 , 4 , 150 , 5 
$ 2 , 4 , 150 , 5 
$ 2 , 4 , 150 , 5 
$ 2 , 4 , 150 , 5 
$ 2 , 4 , 150 , 5 
$ 2 , 4 , 150 , 5 
$ 2 , 4 , 150 , 5 
$ 2 , 4 , 150 , 5 
$ 2 , 4 , 150 , 5 
$ 2 , 4 , 150 , 5 
$ 2 , 4 , 150 , 5 
$ 2 , 4 , 150 , 5 
# 0 
# 0.1 
# 0.02 
# 0.2035 
# 25 
# 4 
# 8.15 
# 1 
?HSL1_15uM_IDL4_400uM_SERK1_100uM
% MICROCALITC_MAL1177627
% 0.2035 
% 4 
%-0.586102 , 29.61604 
%-0.348256 , 29.40329 
% 0.8333333 
% 167740 , 167730 
% 0.25 , 81 
%-0.015695 ,-0.033946 
%-20 , 8 
% 0 , 0 
% 0 
% 128000       127744 
% 43.1 
% 500 , 750 , 1000 , 750 
% 0.06978023945 ,-0.002252194966 ,-3.244915618586E-05 , 1.349203907274E-06 ,-9.058983361606E-09 
% MicroCalITC Ver: 1.29.32 Run time:8/4/2020 7:30:20 PM
@0
5.00,9.68177,25.123503,0.000432,25.071439,-1.5264,0.070,9.68214,9.68214
6.00,9.68104,25.123486,0.000429,25.071372,-1.5267,0.070,9.68016,9.68016
7.00,9.68039,25.123343,0.000424,25.071286,-1.5265,0.070,9.67915,9.67915
8.00,9.67988,25.123335,0.000427,25.071278,-1.5262,0.070,9.67744,9.67744
9.00,9.67911,25.123347,0.000428,25.071308,-1.5259,0.070,9.67497,9.67497
10.00,9.67831,25.123376,0.000429,25.071332,-1.5255,0.071,9.67394,9.67394
11.00,9.67761,25.123410,0.000431,25.071368,-1.5252,0.071,9.67398,9.67398
12.00,9.67734,25.123488,0.000435,25.071460,-1.5254,0.070,9.67366,9.67366
13.00,9.67724,25.123571,0.000437,25.071521,-1.5257,0.070,9.67359,9.67359
14.00,9.67738,25.123618,0.000438,25.071585,-1.5258,0.070,9.67600,9.67600
15.00,9.67766,25.123585,0.000439,25.071596,-1.5259,0.070,9.67783,9.67783
16.00,9.67808,25.123663,0.000438,25.071647,-1.5259,0.070,9.67904,9.67904
17.00,9.67806,25.123763,0.000434,25.071609,-1.5257,0.071,9.67870,9.67870
18.00,9.67797,25.123751,0.000431,25.071482,-1.5254,0.071,9.67912,9.67912
19.00,9.67826,25.123748,0.000429,25.071378,-1.5254,0.071,9.67909,9.67909
20.00,9.67830,25.123814,0.000427,25.071407,-1.5252,0.071,9.67911,9.67911
21.00,9.67813,25.123875,0.000427,25.071408,-1.5249,0.072,9.67896,9.67896
22.00,9.67806,25.123888,0.000430,25.071422,-1.5248,0.071,9.68072,9.68072
23.00,9.67774,25.124004,0.000431,25.071559,-1.5247,0.072,9.68215,9.68215
24.00,9.67746,25.124094,0.000434,25.071593,-1.5244,0.072,9.68146,9.68146
25.00,9.67775,25.124095,0.000435,25.071550,-1.5242,0.072,9.68123,9.68123
26.00,9.67817,25.124115,0.000436,25.071558,-1.5240,0.072,9.68175,9.68175
27.00,9.67850,25.124160,0.000438,25.071618,-1.5235,0.072,9.68113,9.68113
28.00,9.67874,25.124125,0.000436,25.071610,-1.5230,0.072,9.68064,9.68064
29.00,9.67925,25.124106,0.000431,25.071619,-1.5226,0.072,9.68196,9.68196
30.00,9.68000,25.124173,0.000434,25.071621,-1.5225,0.072,9.68297,9.68297
31.00,9.68056,25.124216,0.000434,25.071610,-1.5227,0.072,9.68259,9.68259
32.00,9.68064,25.124301,0.000433,25.071580,-1.5230,0.072,9.68207,9.68207
33.00,9.68057,25.124368,0.000437,25.071529,-1.5233,0.072,9.68004,9.68004
34.00,9.68030,25.124474,0.000443,25.071572,-1.5234,0.072,9.67802,9.67802
35.00,9.68009,25.124554,0.000443,25.071592,-1.5231,0.072,9.67692,9.67692
36.00,9.68012,25.124679,0.000439,25.071631,-1.5227,0.072,9.67753,9.67753
37.00,9.68039,25.124687,0.000437,25.071627,-1.5223,0.073,9.67859,9.67859
38.00,9.68087,25.124728,0.000431,25.071644,-1.5221,0.073,9.68121,9.68121
39.00,9.68095,25.124738,0.000426,25.071590,-1.5218,0.073,9.68262,9.68262
40.00,9.68099,25.124808,0.000423,25.071629,-1.5218,0.073,9.68293,9.68293
41.00,9.68082,25.124739,0.000425,25.071586,-1.5218,0.073,9.68235,9.68235
42.00,9.68082,25.124739,0.000429,25.071573,-1.5217,0.073,9.68170,9.68170
43.00,9.68083,25.124735,0.000432,25.071519,-1.5216,0.073,9.68105,9.68105
44.00,9.68078,25.124805,0.000435,25.071567,-1.5216,0.073,9.68083,9.68083
45.00,9.68081,25.124770,0.000436,25.071515,-1.5215,0.073,9.68053,9.68053
46.00,9.68075,25.124819,0.000438,25.071492,-1.5214,0.073,9.68040,9.68040
47.00,9.68073,25.124812,0.000435,25.071445,-1.5214,0.073,9.68045,9.68045
48.00,9.68060,25.124867,0.000435,25.071494,-1.5213,0.073,9.67954,9.67954
49.00,9.68026,25.124837,0.000436,25.071446,-1.5211,0.073,9.67856,9.67856
50.00,9.67978,25.124927,0.000436,25.071469,-1.5209,0.074,9.67789,9.67789
51.00,9.67943,25.124945,0.000432,25.071516,-1.5207,0.074,9.67692,9.67692
52.00,9.67981,25.125014,0.000431,25.071573,-1.5206,0.074,9.67748,9.67748
53.00,9.68024,25.125037,0.000430,25.071544,-1.5207,0.074,9.67649,9.67649
54.00,9.67994,25.124958,0.000424,25.071468,-1.5208,0.074,9.67397,9.67397
55.00,9.67931,25.125011,0.000423,25.071554,-1.5207,0.074,9.66835,9.66835
56.00,9.67889,25.125027,0.000421,25.071510,-1.5206,0.075,9.65879,9.65879
57.00,9.67858,25.124984,0.000423,25.071424,-1.5203,0.075,9.64308,9.64308
58.00,9.67770,25.125034,0.000424,25.071485,-1.5199,0.075,9.62770,9.62770
59.00,9.67664,25.125166,0.000424,25.071531,-1.5195,0.075,9.61406,9.61406
60.00,9.67587,25.125046,0.000424,25.071375,-1.5192,0.075,9.60484,9.60484
@1,0.4000,0.8, 60.0489999999991 
61.00,9.67592,25.125088,0.000425,25.071391,-1.5190,0.075,9.60080,9.60080
62.00,9.67666,25.125171,0.000425,25.071425,-1.5190,0.075,9.60314,9.60314
63.00,9.67312,25.125274,0.000426,25.071449,-1.5190,0.075,9.60829,9.60829
64.00,9.66418,25.125249,0.000428,25.071440,-1.5192,0.075,9.61481,9.61481
65.00,9.64844,25.125390,0.000429,25.071533,-1.5192,0.075,9.62157,9.62157
66.00,9.62711,25.125416,0.000430,25.071540,-1.5192,0.075,9.62912,9.62912
67.00,9.60353,25.125582,0.000433,25.071634,-1.5191,0.075,9.63590,9.63590
68.00,9.59605,25.125561,0.000431,25.071558,-1.5189,0.075,9.64235,9.64235
69.00,9.59847,25.125699,0.000432,25.071598,-1.5187,0.075,9.64770,9.64770
70.00,9.60373,25.125736,0.000430,25.071523,-1.5186,0.075,9.65220,9.65220
71.00,9.60984,25.125733,0.000430,25.071487,-1.5186,0.075,9.65509,9.65509
72.00,9.61647,25.125723,0.000427,25.071462,-1.5186,0.076,9.65808,9.65808
73.00,9.62226,25.125734,0.000427,25.071447,-1.5185,0.076,9.66198,9.66198
74.00,9.62870,25.125827,0.000428,25.071521,-1.5183,0.076,9.66525,9.66525
75.00,9.63513,25.125851,0.000432,25.071543,-1.5183,0.076,9.66831,9.66831
76.00,9.63990,25.125959,0.000432,25.071559,-1.5182,0.076,9.67226,9.67226
77.00,9.64401,25.125959,0.000434,25.071550,-1.5182,0.076,9.67541,9.67541
78.00,9.64820,25.126015,0.000434,25.071585,-1.5182,0.076,9.67617,9.67617
79.00,9.65193,25.125999,0.000433,25.071537,-1.5183,0.076,9.67691,9.67691
80.00,9.65502,25.126120,0.000430,25.071650,-1.5183,0.077,9.67746,9.67746
81.00,9.65928,25.126113,0.000433,25.071629,-1.5182,0.077,9.67709,9.67709
82.00,9.66314,25.126110,0.000431,25.071600,-1.5180,0.077,9.67748,9.67748
83.00,9.66517,25.126160,0.000431,25.071613,-1.5177,0.077,9.67838,9.67838
84.00,9.66682,25.126271,0.000431,25.071643,-1.5174,0.077,9.67927,9.67927
85.00,9.66833,25.126254,0.000433,25.071549,-1.5171,0.077,9.67929,9.67929
86.00,9.67055,25.126339,0.000430,25.071546,-1.5166,0.077,9.67944,9.67944
87.00,9.67192,25.126439,0.000433,25.071571,-1.5164,0.077,9.67845,9.67845
88.00,9.67292,25.126427,0.000434,25.071526,-1.5161,0.077,9.67761,9.67761
89.00,9.67406,25.126408,0.000437,25.071543,-1.5158,0.077,9.67719,9.67719
90.00,9.67526,25.126364,0.000437,25.071531,-1.5158,0.077,9.67736,9.67736
91.00,9.67605,25.126403,0.000437,25.071569,-1.5158,0.077,9.67746,9.67746
92.00,9.67697,25.126397,0.000433,25.071523,-1.5157,0.077,9.67814,9.67814
93.00,9.67764,25.126452,0.000434,25.071562,-1.5157,0.077,9.67905,9.67905
94.00,9.67805,25.126416,0.000431,25.071545,-1.5157,0.078,9.67979,9.67979
95.00,9.67857,25.126461,0.000431,25.071598,-1.5156,0.078,9.68102,9.68102
96.00,9.67885,25.126464,0.000432,25.071597,-1.5154,0.078,9.68144,9.68144
97.00,9.67884,25.126550,0.000434,25.071652,-1.5152,0.078,9.68094,9.68094
98.00,9.67877,25.126587,0.000435,25.071677,-1.5149,0.078,9.68053,9.68053
99.00,9.67905,25.126669,0.000435,25.071613,-1.5145,0.078,9.68063,9.68063
100.00,9.67936,25.126806,0.000436,25.071621,-1.5141,0.078,9.68035,9.68035
101.00,9.67965,25.126902,0.000437,25.071662,-1.5137,0.078,9.68087,9.68087
102.00,9.67979,25.126963,0.000437,25.071688,-1.5134,0.078,9.68120,9.68120
103.00,9.67964,25.126938,0.000434,25.071600,-1.5133,0.078,9.68128,9.68128
104.00,9.67954,25.126969,0.000437,25.071646,-1.5132,0.078,9.68049,9.68049
105.00,9.67954,25.126933,0.000438,25.071624,-1.5131,0.078,9.67959,9.67959
106.00,9.67965,25.126886,0.000436,25.071563,-1.5131,0.078,9.67916,9.67916
107.00,9.67987,25.126829,0.000435,25.071539,-1.5132,0.079,9.67880,9.67880
108.00,9.67980,25.126885,0.000435,25.071540,-1.5132,0.079,9.67825,9.67825
109.00,9.67990,25.126976,0.000433,25.071565,-1.5133,0.079,9.67934,9.67934
110.00,9.68024,25.127037,0.000428,25.071539,-1.5134,0.079,9.68096,9.68096
111.00,9.68067,25.127085,0.000427,25.071536,-1.5133,0.079,9.68184,9.68184
112.00,9.68089,25.127110,0.000427,25.071485,-1.5132,0.079,9.68277,9.68277
113.00,9.68101,25.127178,0.000428,25.071531,-1.5132,0.079,9.68441,9.68441
114.00,9.68117,25.127135,0.000423,25.071436,-1.5132,0.079,9.68403,9.68403
115.00,9.68094,25.127148,0.000424,25.071425,-1.5131,0.079,9.68221,9.68221
116.00,9.68063,25.127258,0.000426,25.071448,-1.5130,0.079,9.68028,9.68028
117.00,9.68055,25.127377,0.000428,25.071455,-1.5129,0.079,9.67984,9.67984
118.00,9.68071,25.127395,0.000427,25.071448,-1.5126,0.080,9.67924,9.67924
119.00,9.68065,25.127476,0.000430,25.071486,-1.5123,0.080,9.68061,9.68061
120.00,9.68053,25.127518,0.000431,25.071462,-1.5122,0.080,9.68268,9.68268
121.00,9.68117,25.127505,0.000427,25.071421,-1.5121,0.080,9.68576,9.68576
122.00,9.68205,25.127564,0.000425,25.071453,-1.5121,0.080,9.68823,9.68823
123.00,9.68260,25.127676,0.000426,25.071492,-1.5121,0.081,9.68902,9.68902
124.00,9.68291,25.127703,0.000426,25.071473,-1.5121,0.081,9.68862,9.68862
125.00,9.68339,25.127781,0.000426,25.071495,-1.5119,0.081,9.68879,9.68879
126.00,9.68380,25.127838,0.000428,25.071530,-1.5116,0.081,9.68777,9.68777
127.00,9.68444,25.127880,0.000431,25.071481,-1.5112,0.081,9.68558,9.68558
128.00,9.68471,25.127937,0.000434,25.071474,-1.5109,0.081,9.68466,9.68466
129.00,9.68428,25.127968,0.000435,25.071440,-1.5105,0.081,9.68252,9.68252
130.00,9.68371,25.128004,0.000436,25.071492,-1.5103,0.081,9.68033,9.68033
131.00,9.68335,25.128099,0.000441,25.071537,-1.5101,0.081,9.67889,9.67889
132.00,9.68308,25.128104,0.000441,25.071590,-1.5099,0.081,9.67839,9.67839
133.00,9.68278,25.128039,0.000439,25.071525,-1.5098,0.081,9.67752,9.67752
134.00,9.68268,25.128148,0.000440,25.071597,-1.5098,0.081,9.67940,9.67940
135.00,9.68300,25.128199,0.000442,25.071584,-1.5097,0.081,9.68099,9.68099
136.00,9.68339,25.128194,0.000441,25.071579,-1.5097,0.081,9.68228,9.68228
137.00,9.68388,25.128199,0.000442,25.071568,-1.5096,0.081,9.68334,9.68334
138.00,9.68391,25.128260,0.000441,25.071563,-1.5095,0.081,9.68398,9.68398
139.00,9.68360,25.128310,0.000440,25.071596,-1.5094,0.081,9.68318,9.68318
140.00,9.68338,25.128445,0.000438,25.071627,-1.5092,0.081,9.68321,9.68321
141.00,9.68326,25.128533,0.000435,25.071584,-1.5092,0.081,9.68366,9.68366
142.00,9.68300,25.128630,0.000432,25.071594,-1.5092,0.082,9.68423,9.68423
143.00,9.68283,25.128765,0.000432,25.071668,-1.5089,0.082,9.68490,9.68490
144.00,9.68263,25.128789,0.000431,25.071663,-1.5087,0.082,9.68522,9.68522
145.00,9.68214,25.128775,0.000431,25.071667,-1.5085,0.082,9.68465,9.68465
146.00,9.68211,25.128737,0.000429,25.071651,-1.5084,0.082,9.68398,9.68398
147.00,9.68228,25.128760,0.000425,25.071599,-1.5083,0.082,9.68385,9.68385
148.00,9.68261,25.128824,0.000429,25.071619,-1.5081,0.082,9.68532,9.68532
149.00,9.68330,25.128877,0.000435,25.071662,-1.5081,0.082,9.68687,9.68687
150.00,9.68397,25.128831,0.000436,25.071630,-1.5079,0.082,9.68827,9.68827
151.00,9.68456,25.128974,0.000439,25.071747,-1.5076,0.082,9.68942,9.68942
152.00,9.68489,25.128994,0.000443,25.071771,-1.5074,0.082,9.68850,9.68850
153.00,9.68502,25.128990,0.000441,25.071768,-1.5074,0.082,9.68608,9.68608
154.00,9.68501,25.128970,0.000433,25.071710,-1.5071,0.083,9.68476,9.68476
155.00,9.68500,25.128976,0.000432,25.071684,-1.5069,0.083,9.68410,9.68410
156.00,9.68526,25.128857,0.000431,25.071553,-1.5068,0.083,9.68455,9.68455
157.00,9.68547,25.128843,0.000434,25.071529,-1.5065,0.083,9.68581,9.68581
158.00,9.68565,25.128827,0.000432,25.071473,-1.5061,0.083,9.68698,9.68698
159.00,9.68601,25.128806,0.000437,25.071448,-1.5062,0.083,9.68768,9.68768
160.00,9.68617,25.128810,0.000437,25.071441,-1.5062,0.083,9.68776,9.68776
161.00,9.68612,25.128876,0.000435,25.071469,-1.5060,0.083,9.68607,9.68607
162.00,9.68618,25.128912,0.000430,25.071479,-1.5059,0.083,9.68454,9.68454
163.00,9.68652,25.128835,0.000430,25.071448,-1.5058,0.084,9.68346,9.68346
164.00,9.68615,25.128815,0.000427,25.071430,-1.5055,0.084,9.68091,9.68091
165.00,9.68600,25.128788,0.000425,25.071328,-1.5053,0.084,9.67918,9.67918
166.00,9.68528,25.128839,0.000427,25.071410,-1.5054,0.084,9.67843,9.67843
167.00,9.68451,25.128898,0.000430,25.071488,-1.5056,0.084,9.67794,9.67794
168.00,9.68395,25.129001,0.000432,25.071515,-1.5057,0.084,9.67830,9.67830
169.00,9.68338,25.129077,0.000430,25.071520,-1.5058,0.084,9.68047,9.68047
170.00,9.68315,25.129161,0.000431,25.071574,-1.5060,0.084,9.68228,9.68228
171.00,9.68327,25.129196,0.000431,25.071515,-1.5059,0.084,9.68364,9.68364
172.00,9.68324,25.129260,0.000432,25.071539,-1.5056,0.084,9.68497,9.68497
173.00,9.68343,25.129362,0.000431,25.071600,-1.5055,0.084,9.68554,9.68554
174.00,9.68357,25.129478,0.000431,25.071633,-1.5053,0.085,9.68566,9.68566
175.00,9.68376,25.129562,0.000436,25.071653,-1.5048,0.084,9.68609,9.68609
176.00,9.68369,25.129582,0.000435,25.071644,-1.5044,0.084,9.68576,9.68576
177.00,9.68336,25.129588,0.000432,25.071554,-1.5041,0.085,9.68576,9.68576
178.00,9.68327,25.129549,0.000428,25.071459,-1.5038,0.085,9.68594,9.68594
179.00,9.68291,25.129583,0.000430,25.071441,-1.5037,0.085,9.68573,9.68573
180.00,9.68294,25.129630,0.000428,25.071449,-1.5036,0.085,9.68529,9.68529
181.00,9.68313,25.129657,0.000430,25.071397,-1.5035,0.085,9.68463,9.68463
182.00,9.68319,25.129686,0.000429,25.071393,-1.5035,0.085,9.68437,9.68437
183.00,9.68335,25.129682,0.000430,25.071326,-1.5034,0.085,9.68365,9.68365
184.00,9.68353,25.129598,0.000427,25.071273,-1.5032,0.085,9.68337,9.68337
185.00,9.68401,25.129601,0.000423,25.071296,-1.5030,0.086,9.68310,9.68310
186.00,9.68426,25.129572,0.000419,25.071260,-1.5027,0.086,9.68299,9.68299
187.00,9.68425,25.129605,0.000421,25.071259,-1.5023,0.086,9.68225,9.68225
188.00,9.68429,25.129736,0.000425,25.071345,-1.5019,0.086,9.68177,9.68177
189.00,9.68408,25.129820,0.000428,25.071335,-1.5014,0.086,9.68110,9.68110
190.00,9.68385,25.129845,0.000432,25.071354,-1.5012,0.086,9.68039,9.68039
191.00,9.68355,25.129949,0.000437,25.071452,-1.5011,0.086,9.68056,9.68056
192.00,9.68343,25.130006,0.000440,25.071459,-1.5011,0.086,9.68297,9.68297
193.00,9.68384,25.130111,0.000442,25.071555,-1.5011,0.086,9.68459,9.68459
194.00,9.68417,25.130176,0.000445,25.071634,-1.5010,0.086,9.68687,9.68687
195.00,9.68430,25.130288,0.000444,25.071638,-1.5009,0.086,9.68815,9.68815
196.00,9.68431,25.130324,0.000442,25.071634,-1.5008,0.086,9.68949,9.68949
197.00,9.68459,25.130287,0.000439,25.071614,-1.5005,0.086,9.68927,9.68927
198.00,9.68484,25.130259,0.000436,25.071561,-1.5003,0.086,9.68975,9.68975
199.00,9.68504,25.130255,0.000429,25.071495,-1.5001,0.087,9.68978,9.68978
200.00,9.68515,25.130206,0.000427,25.071443,-1.4999,0.087,9.68939,9.68939
201.00,9.68543,25.130255,0.000424,25.071434,-1.4998,0.087,9.68968,9.68968
202.00,9.68578,25.130400,0.000422,25.071442,-1.4999,0.087,9.68983,9.68983
203.00,9.68602,25.130408,0.000416,25.071399,-1.5000,0.087,9.68645,9.68645
204.00,9.68668,25.130570,0.000417,25.071492,-1.5001,0.087,9.67922,9.67922
205.00,9.68790,25.130564,0.000413,25.071432,-1.5001,0.088,9.66443,9.66443
206.00,9.68909,25.130514,0.000412,25.071362,-1.5000,0.088,9.63537,9.63537
207.00,9.68935,25.130544,0.000413,25.071397,-1.4999,0.088,9.59064,9.59064
208.00,9.68922,25.130511,0.000412,25.071385,-1.4996,0.088,9.53463,9.53463
209.00,9.68922,25.130508,0.000414,25.071423,-1.4995,0.088,9.46913,9.46913
210.00,9.68797,25.130598,0.000420,25.071526,-1.4994,0.088,9.40505,9.40505
@2,2.0001,4.0, 210.093999999997 
211.00,9.68966,25.130732,0.000423,25.071653,-1.4992,0.088,9.35428,9.35428
212.00,9.68847,25.130659,0.000422,25.071576,-1.4991,0.088,9.32209,9.32209
213.00,9.67259,25.130695,0.000423,25.071540,-1.4991,0.088,9.31009,9.31009
214.00,9.65540,25.130646,0.000418,25.071437,-1.4990,0.089,9.31674,9.31674
215.00,9.61247,25.130706,0.000412,25.071396,-1.4989,0.089,9.33544,9.33544
216.00,9.54479,25.130777,0.000415,25.071398,-1.4986,0.089,9.35868,9.35868
217.00,9.46739,25.130738,0.000414,25.071293,-1.4984,0.089,9.38347,9.38347
218.00,9.39256,25.130821,0.000420,25.071308,-1.4982,0.089,9.40655,9.40655
219.00,9.32854,25.130836,0.000423,25.071268,-1.4981,0.089,9.42812,9.42812
220.00,9.29264,25.130944,0.000427,25.071329,-1.4980,0.089,9.44849,9.44849
221.00,9.29126,25.130871,0.000424,25.071213,-1.4981,0.089,9.46906,9.46906
222.00,9.30646,25.131046,0.000430,25.071358,-1.4979,0.089,9.48829,9.48829
223.00,9.33255,25.131095,0.000427,25.071403,-1.4977,0.089,9.50848,9.50848
224.00,9.36149,25.131119,0.000427,25.071417,-1.4976,0.089,9.52782,9.52782
225.00,9.38559,25.131077,0.000426,25.071383,-1.4974,0.089,9.54544,9.54544
226.00,9.40734,25.131164,0.000429,25.071466,-1.4973,0.089,9.55977,9.55977
227.00,9.43020,25.131154,0.000428,25.071419,-1.4972,0.090,9.57243,9.57243
228.00,9.44816,25.131180,0.000429,25.071405,-1.4972,0.090,9.58273,9.58273
229.00,9.46918,25.131268,0.000430,25.071402,-1.4970,0.090,9.59120,9.59120
230.00,9.48770,25.131268,0.000428,25.071400,-1.4968,0.090,9.59918,9.59918
231.00,9.50998,25.131233,0.000423,25.071287,-1.4963,0.090,9.60642,9.60642
232.00,9.52657,25.131250,0.000419,25.071279,-1.4959,0.090,9.61358,9.61358
233.00,9.54883,25.131224,0.000421,25.071223,-1.4955,0.090,9.61941,9.61941
234.00,9.56596,25.131275,0.000421,25.071309,-1.4952,0.090,9.62405,9.62405
235.00,9.57544,25.131245,0.000423,25.071251,-1.4950,0.090,9.62767,9.62767
236.00,9.58267,25.131285,0.000427,25.071354,-1.4950,0.090,9.63246,9.63246
237.00,9.59117,25.131295,0.000433,25.071379,-1.4950,0.090,9.63557,9.63557
238.00,9.59901,25.131345,0.000435,25.071421,-1.4950,0.090,9.63930,9.63930
239.00,9.60580,25.131327,0.000433,25.071383,-1.4951,0.090,9.64279,9.64279
240.00,9.61141,25.131295,0.000431,25.071276,-1.4951,0.090,9.64566,9.64566
241.00,9.61615,25.131319,0.000431,25.071207,-1.4951,0.091,9.64780,9.64780
242.00,9.62088,25.131410,0.000428,25.071226,-1.4949,0.091,9.65047,9.65047
243.00,9.62570,25.131468,0.000427,25.071223,-1.4947,0.091,9.65155,9.65155
244.00,9.62996,25.131558,0.000430,25.071226,-1.4946,0.091,9.65258,9.65258
245.00,9.63387,25.131739,0.000436,25.071414,-1.4946,0.091,9.65483,9.65483
246.00,9.63678,25.131806,0.000438,25.071418,-1.4945,0.091,9.65721,9.65721
247.00,9.63985,25.131914,0.000440,25.071538,-1.4945,0.091,9.66011,9.66011
248.00,9.64256,25.131890,0.000436,25.071493,-1.4943,0.091,9.66371,9.66371
249.00,9.64566,25.131900,0.000439,25.071477,-1.4939,0.091,9.66684,9.66684
250.00,9.64870,25.131923,0.000438,25.071393,-1.4934,0.091,9.66902,9.66902
251.00,9.65128,25.131979,0.000438,25.071409,-1.4931,0.091,9.67121,9.67121
252.00,9.65368,25.131966,0.000434,25.071364,-1.4929,0.091,9.67324,9.67324
253.00,9.65628,25.132110,0.000437,25.071465,-1.4930,0.091,9.67514,9.67514
254.00,9.65890,25.132128,0.000433,25.071431,-1.4932,0.091,9.67773,9.67773
255.00,9.66122,25.132199,0.000430,25.071453,-1.4933,0.092,9.67984,9.67984
256.00,9.66355,25.132220,0.000427,25.071524,-1.4933,0.092,9.68122,9.68122
257.00,9.66561,25.132166,0.000428,25.071448,-1.4933,0.092,9.68243,9.68243
258.00,9.66749,25.132139,0.000425,25.071420,-1.4930,0.092,9.68285,9.68285
259.00,9.66907,25.132153,0.000426,25.071440,-1.4926,0.092,9.68239,9.68239
260.00,9.67083,25.132135,0.000427,25.071444,-1.4924,0.092,9.68278,9.68278
261.00,9.67279,25.132167,0.000429,25.071342,-1.4922,0.092,9.68234,9.68234
262.00,9.67406,25.132248,0.000429,25.071380,-1.4921,0.092,9.68209,9.68209
263.00,9.67541,25.132293,0.000429,25.071369,-1.4919,0.092,9.68255,9.68255
264.00,9.67692,25.132397,0.000430,25.071414,-1.4918,0.092,9.68425,9.68425
265.00,9.67862,25.132433,0.000432,25.071393,-1.4917,0.092,9.68624,9.68624
266.00,9.68016,25.132498,0.000433,25.071433,-1.4914,0.093,9.68848,9.68848
267.00,9.68136,25.132556,0.000433,25.071452,-1.4911,0.093,9.68907,9.68907
268.00,9.68214,25.132681,0.000438,25.071545,-1.4910,0.093,9.68981,9.68981
269.00,9.68310,25.132669,0.000438,25.071480,-1.4908,0.093,9.69035,9.69035
270.00,9.68426,25.132781,0.000441,25.071508,-1.4908,0.093,9.69066,9.69066
271.00,9.68543,25.132774,0.000439,25.071505,-1.4906,0.093,9.69169,9.69169
272.00,9.68636,25.132849,0.000441,25.071472,-1.4907,0.093,9.69357,9.69357
273.00,9.68710,25.132804,0.000437,25.071338,-1.4906,0.093,9.69400,9.69400
274.00,9.68746,25.132801,0.000434,25.071304,-1.4906,0.093,9.69359,9.69359
275.00,9.68802,25.132810,0.000432,25.071289,-1.4905,0.093,9.69225,9.69225
276.00,9.68813,25.132783,0.000430,25.071216,-1.4905,0.093,9.68999,9.68999
277.00,9.68823,25.132831,0.000426,25.071217,-1.4904,0.093,9.68751,9.68751
278.00,9.68814,25.132910,0.000429,25.071297,-1.4903,0.093,9.68658,9.68658
279.00,9.68837,25.133002,0.000431,25.071356,-1.4903,0.093,9.68587,9.68587
280.00,9.68881,25.133034,0.000429,25.071397,-1.4903,0.093,9.68557,9.68557
281.00,9.68943,25.133149,0.000431,25.071473,-1.4903,0.094,9.68540,9.68540
282.00,9.68906,25.133066,0.000430,25.071422,-1.4905,0.094,9.68556,9.68556
283.00,9.68891,25.132977,0.000427,25.071339,-1.4905,0.094,9.68456,9.68456
284.00,9.68853,25.133025,0.000427,25.071340,-1.4905,0.094,9.68335,9.68335
285.00,9.68812,25.133022,0.000427,25.071336,-1.4904,0.094,9.68320,9.68320
286.00,9.68772,25.133100,0.000427,25.071376,-1.4903,0.094,9.68307,9.68307
287.00,9.68757,25.133193,0.000429,25.071478,-1.4900,0.094,9.68401,9.68401
288.00,9.68772,25.133124,0.000425,25.071426,-1.4898,0.095,9.68577,9.68577
289.00,9.68785,25.133132,0.000426,25.071414,-1.4895,0.095,9.68891,9.68891
290.00,9.68805,25.133236,0.000430,25.071407,-1.4892,0.095,9.69109,9.69109
291.00,9.68801,25.133254,0.000432,25.071386,-1.4890,0.095,9.69314,9.69314
292.00,9.68775,25.133198,0.000431,25.071271,-1.4890,0.095,9.69303,9.69303
293.00,9.68747,25.133397,0.000438,25.071333,-1.4892,0.094,9.69308,9.69308
294.00,9.68766,25.133348,0.000436,25.071293,-1.4895,0.094,9.69308,9.69308
295.00,9.68805,25.133366,0.000435,25.071337,-1.4897,0.095,9.69349,9.69349
296.00,9.68857,25.133412,0.000435,25.071327,-1.4898,0.095,9.69336,9.69336
297.00,9.68898,25.133537,0.000436,25.071379,-1.4897,0.095,9.69269,9.69269
298.00,9.68907,25.133520,0.000431,25.071341,-1.4893,0.095,9.69119,9.69119
299.00,9.68869,25.133601,0.000432,25.071342,-1.4889,0.095,9.68909,9.68909
300.00,9.68892,25.133675,0.000435,25.071338,-1.4887,0.095,9.68753,9.68753
301.00,9.68911,25.133693,0.000437,25.071324,-1.4883,0.095,9.68724,9.68724
302.00,9.68953,25.133706,0.000440,25.071296,-1.4881,0.095,9.68817,9.68817
303.00,9.69010,25.133872,0.000446,25.071413,-1.4879,0.095,9.68980,9.68980
304.00,9.69094,25.133891,0.000451,25.071426,-1.4879,0.095,9.69080,9.69080
305.00,9.69131,25.133856,0.000447,25.071392,-1.4877,0.095,9.69129,9.69129
306.00,9.69125,25.133854,0.000440,25.071362,-1.4878,0.096,9.69034,9.69034
307.00,9.69098,25.133889,0.000434,25.071364,-1.4880,0.096,9.68950,9.68950
308.00,9.69080,25.133852,0.000432,25.071293,-1.4880,0.096,9.68813,9.68813
309.00,9.69030,25.133967,0.000428,25.071369,-1.4878,0.096,9.68663,9.68663
310.00,9.68962,25.134026,0.000426,25.071361,-1.4879,0.096,9.68513,9.68513
311.00,9.68928,25.134077,0.000432,25.071392,-1.4876,0.096,9.68603,9.68603
312.00,9.68939,25.134201,0.000437,25.071466,-1.4874,0.096,9.68788,9.68788
313.00,9.68970,25.134290,0.000435,25.071470,-1.4875,0.096,9.68985,9.68985
314.00,9.68957,25.134344,0.000434,25.071427,-1.4876,0.096,9.69076,9.69076
315.00,9.68900,25.134421,0.000434,25.071443,-1.4875,0.097,9.69078,9.69078
316.00,9.68845,25.134505,0.000428,25.071422,-1.4876,0.097,9.68952,9.68952
317.00,9.68833,25.134526,0.000429,25.071397,-1.4876,0.097,9.68844,9.68844
318.00,9.68878,25.134516,0.000433,25.071387,-1.4874,0.097,9.68857,9.68857
319.00,9.68907,25.134485,0.000435,25.071343,-1.4872,0.097,9.68969,9.68969
320.00,9.68909,25.134494,0.000439,25.071282,-1.4874,0.097,9.69090,9.69090
321.00,9.68917,25.134569,0.000444,25.071379,-1.4876,0.097,9.69158,9.69158
322.00,9.68907,25.134622,0.000443,25.071448,-1.4878,0.097,9.69175,9.69175
323.00,9.68913,25.134633,0.000438,25.071496,-1.4880,0.097,9.69130,9.69130
324.00,9.68913,25.134705,0.000436,25.071533,-1.4879,0.097,9.69156,9.69156
325.00,9.68930,25.134751,0.000436,25.071591,-1.4875,0.097,9.69232,9.69232
326.00,9.68981,25.134788,0.000433,25.071553,-1.4872,0.098,9.69356,9.69356
327.00,9.69036,25.134776,0.000431,25.071463,-1.4870,0.098,9.69404,9.69404
328.00,9.69108,25.134830,0.000433,25.071417,-1.4867,0.098,9.69397,9.69397
329.00,9.69162,25.134870,0.000432,25.071376,-1.4864,0.098,9.69434,9.69434
330.00,9.69187,25.134888,0.000431,25.071366,-1.4863,0.098,9.69411,9.69411
331.00,9.69202,25.134897,0.000435,25.071366,-1.4859,0.098,9.69299,9.69299
332.00,9.69180,25.134904,0.000432,25.071314,-1.4854,0.098,9.69245,9.69245
333.00,9.69163,25.135004,0.000431,25.071335,-1.4850,0.098,9.69251,9.69251
334.00,9.69167,25.135079,0.000435,25.071408,-1.4847,0.098,9.69161,9.69161
335.00,9.69191,25.135167,0.000435,25.071453,-1.4846,0.098,9.69088,9.69088
336.00,9.69207,25.135162,0.000432,25.071311,-1.4847,0.098,9.69013,9.69013
337.00,9.69199,25.135246,0.000432,25.071312,-1.4851,0.098,9.68951,9.68951
338.00,9.69186,25.135244,0.000435,25.071293,-1.4852,0.098,9.68913,9.68913
339.00,9.69165,25.135256,0.000433,25.071311,-1.4856,0.098,9.68881,9.68881
340.00,9.69163,25.135285,0.000435,25.071307,-1.4855,0.098,9.68965,9.68965
341.00,9.69187,25.135366,0.000440,25.071485,-1.4852,0.098,9.69122,9.69122
342.00,9.69204,25.135368,0.000442,25.071518,-1.4847,0.098,9.69221,9.69221
343.00,9.69200,25.135369,0.000442,25.071501,-1.4843,0.098,9.69186,9.69186
344.00,9.69173,25.135402,0.000441,25.071524,-1.4838,0.098,9.69199,9.69199
345.00,9.69152,25.135434,0.000439,25.071507,-1.4836,0.098,9.69066,9.69066
346.00,9.69103,25.135384,0.000435,25.071423,-1.4835,0.099,9.68830,9.68830
347.00,9.69049,25.135347,0.000433,25.071392,-1.4837,0.099,9.68744,9.68744
348.00,9.69042,25.135398,0.000431,25.071470,-1.4840,0.099,9.68793,9.68793
349.00,9.69026,25.135397,0.000431,25.071435,-1.4842,0.099,9.68838,9.68838
350.00,9.69027,25.135376,0.000431,25.071423,-1.4844,0.099,9.69000,9.69000
351.00,9.69043,25.135428,0.000431,25.071427,-1.4845,0.099,9.69350,9.69350
352.00,9.69053,25.135539,0.000432,25.071506,-1.4844,0.099,9.69588,9.69588
353.00,9.69041,25.135583,0.000431,25.071455,-1.4844,0.099,9.69511,9.69511
354.00,9.69081,25.135634,0.000429,25.071463,-1.4842,0.100,9.69073,9.69073
355.00,9.69103,25.135699,0.000429,25.071473,-1.4842,0.100,9.67843,9.67843
356.00,9.69065,25.135704,0.000428,25.071449,-1.4842,0.100,9.65321,9.65321
357.00,9.69032,25.135715,0.000426,25.071383,-1.4843,0.100,9.61410,9.61410
358.00,9.69060,25.135809,0.000425,25.071432,-1.4843,0.100,9.56257,9.56257
359.00,9.69330,25.135873,0.000422,25.071460,-1.4842,0.101,9.50318,9.50318
360.00,9.69593,25.135898,0.000420,25.071440,-1.4840,0.101,9.44420,9.44420
@3,2.0001,4.0, 360.025999999998 
361.00,9.69868,25.135923,0.000422,25.071433,-1.4838,0.101,9.39459,9.39459
362.00,9.69788,25.135985,0.000423,25.071477,-1.4836,0.101,9.35999,9.35999
363.00,9.68764,25.135932,0.000425,25.071399,-1.4835,0.101,9.34397,9.34397
364.00,9.67076,25.135955,0.000429,25.071333,-1.4833,0.101,9.34290,9.34290
365.00,9.63440,25.135921,0.000429,25.071290,-1.4829,0.101,9.35273,9.35273
366.00,9.57300,25.135972,0.000430,25.071324,-1.4825,0.101,9.37054,9.37054
367.00,9.50416,25.135927,0.000431,25.071323,-1.4820,0.101,9.39141,9.39141
368.00,9.43013,25.135936,0.000426,25.071337,-1.4816,0.101,9.41144,9.41144
369.00,9.37432,25.135927,0.000423,25.071376,-1.4812,0.101,9.43064,9.43064
370.00,9.33994,25.136011,0.000427,25.071445,-1.4812,0.101,9.44922,9.44922
371.00,9.32521,25.136021,0.000425,25.071369,-1.4812,0.101,9.46641,9.46641
372.00,9.33137,25.136078,0.000425,25.071302,-1.4813,0.101,9.48377,9.48377
373.00,9.34987,25.136098,0.000430,25.071318,-1.4814,0.101,9.50184,9.50184
374.00,9.36859,25.136157,0.000435,25.071289,-1.4814,0.101,9.51986,9.51986
375.00,9.38904,25.136152,0.000435,25.071221,-1.4813,0.101,9.53794,9.53794
376.00,9.41387,25.136194,0.000438,25.071230,-1.4814,0.101,9.55456,9.55456
377.00,9.43559,25.136199,0.000441,25.071251,-1.4812,0.101,9.56873,9.56873
378.00,9.45012,25.136195,0.000440,25.071212,-1.4809,0.101,9.58049,9.58049
379.00,9.46444,25.136207,0.000433,25.071193,-1.4808,0.102,9.59064,9.59064
380.00,9.48195,25.136271,0.000428,25.071201,-1.4806,0.102,9.59928,9.59928
381.00,9.49996,25.136387,0.000425,25.071268,-1.4802,0.102,9.60650,9.60650
382.00,9.52235,25.136492,0.000421,25.071293,-1.4802,0.102,9.61237,9.61237
383.00,9.54038,25.136643,0.000420,25.071360,-1.4801,0.103,9.61892,9.61892
384.00,9.55479,25.136698,0.000426,25.071392,-1.4800,0.103,9.62521,9.62521
385.00,9.57217,25.136665,0.000430,25.071355,-1.4799,0.102,9.62989,9.62989
386.00,9.58301,25.136668,0.000430,25.071341,-1.4798,0.102,9.63489,9.63489
387.00,9.59210,25.136652,0.000429,25.071283,-1.4794,0.102,9.64035,9.64035
388.00,9.59931,25.136685,0.000429,25.071265,-1.4790,0.102,9.64389,9.64389
389.00,9.60583,25.136615,0.000422,25.071173,-1.4788,0.103,9.64537,9.64537
390.00,9.61205,25.136709,0.000420,25.071223,-1.4789,0.103,9.64808,9.64808
391.00,9.61756,25.136712,0.000418,25.071212,-1.4793,0.103,9.65062,9.65062
392.00,9.62319,25.136821,0.000419,25.071332,-1.4797,0.103,9.65315,9.65315
393.00,9.62753,25.136867,0.000418,25.071348,-1.4800,0.103,9.65592,9.65592
394.00,9.63114,25.136995,0.000423,25.071396,-1.4800,0.103,9.66085,9.66085
395.00,9.63547,25.137127,0.000428,25.071483,-1.4799,0.103,9.66456,9.66456
396.00,9.63949,25.137145,0.000431,25.071457,-1.4797,0.103,9.66750,9.66750
397.00,9.64368,25.137093,0.000431,25.071301,-1.4795,0.103,9.66967,9.66967
398.00,9.64717,25.137122,0.000432,25.071253,-1.4794,0.103,9.67097,9.67097
399.00,9.65094,25.137177,0.000432,25.071254,-1.4791,0.103,9.67201,9.67201
400.00,9.65458,25.137138,0.000430,25.071181,-1.4788,0.104,9.67399,9.67399
401.00,9.65722,25.137206,0.000430,25.071236,-1.4785,0.104,9.67591,9.67591
402.00,9.65940,25.137325,0.000432,25.071339,-1.4783,0.104,9.67741,9.67741
403.00,9.66182,25.137451,0.000432,25.071493,-1.4782,0.104,9.68059,9.68059
404.00,9.66416,25.137503,0.000433,25.071566,-1.4782,0.104,9.68327,9.68327
405.00,9.66657,25.137493,0.000431,25.071587,-1.4781,0.104,9.68426,9.68426
406.00,9.66874,25.137447,0.000430,25.071537,-1.4779,0.104,9.68483,9.68483
407.00,9.67068,25.137356,0.000430,25.071490,-1.4777,0.104,9.68653,9.68653
408.00,9.67280,25.137208,0.000433,25.071358,-1.4776,0.104,9.68698,9.68698
409.00,9.67555,25.137141,0.000432,25.071276,-1.4774,0.104,9.68683,9.68683
410.00,9.67716,25.137123,0.000433,25.071233,-1.4774,0.104,9.68739,9.68739
411.00,9.67844,25.137129,0.000434,25.071231,-1.4773,0.104,9.68877,9.68877
412.00,9.67999,25.137270,0.000437,25.071304,-1.4774,0.104,9.68960,9.68960
413.00,9.68162,25.137293,0.000435,25.071283,-1.4775,0.104,9.69085,9.69085
414.00,9.68297,25.137310,0.000435,25.071269,-1.4776,0.104,9.69205,9.69205
415.00,9.68402,25.137336,0.000436,25.071245,-1.4776,0.105,9.69235,9.69235
416.00,9.68484,25.137422,0.000435,25.071285,-1.4777,0.105,9.69144,9.69144
417.00,9.68562,25.137393,0.000432,25.071258,-1.4777,0.105,9.69101,9.69101
418.00,9.68677,25.137551,0.000431,25.071331,-1.4777,0.105,9.69116,9.69116
419.00,9.68778,25.137670,0.000431,25.071355,-1.4776,0.105,9.69056,9.69056
420.00,9.68846,25.137787,0.000429,25.071388,-1.4775,0.106,9.69070,9.69070
421.00,9.68885,25.137911,0.000433,25.071372,-1.4774,0.106,9.69149,9.69149
422.00,9.68941,25.138065,0.000436,25.071399,-1.4774,0.105,9.69161,9.69161
423.00,9.68988,25.138069,0.000431,25.071364,-1.4773,0.106,9.69189,9.69189
424.00,9.69045,25.138151,0.000432,25.071400,-1.4769,0.106,9.69365,9.69365
425.00,9.69102,25.138296,0.000435,25.071517,-1.4766,0.106,9.69389,9.69389
426.00,9.69152,25.138355,0.000436,25.071557,-1.4764,0.106,9.69475,9.69475
427.00,9.69175,25.138279,0.000437,25.071439,-1.4761,0.106,9.69515,9.69515
428.00,9.69203,25.138291,0.000443,25.071386,-1.4758,0.105,9.69450,9.69450
429.00,9.69233,25.138324,0.000441,25.071350,-1.4758,0.105,9.69356,9.69356
430.00,9.69262,25.138289,0.000440,25.071201,-1.4756,0.105,9.69409,9.69409
431.00,9.69290,25.138356,0.000436,25.071203,-1.4755,0.106,9.69443,9.69443
432.00,9.69302,25.138648,0.000439,25.071428,-1.4755,0.106,9.69447,9.69447
433.00,9.69300,25.138704,0.000435,25.071464,-1.4756,0.106,9.69474,9.69474
434.00,9.69313,25.138673,0.000437,25.071456,-1.4758,0.106,9.69505,9.69505
435.00,9.69333,25.138692,0.000440,25.071523,-1.4759,0.106,9.69528,9.69528
436.00,9.69363,25.138591,0.000441,25.071419,-1.4760,0.106,9.69431,9.69431
437.00,9.69372,25.138372,0.000434,25.071233,-1.4759,0.106,9.69330,9.69330
438.00,9.69348,25.138394,0.000436,25.071230,-1.4758,0.106,9.69239,9.69239
439.00,9.69343,25.138467,0.000436,25.071280,-1.4757,0.106,9.69186,9.69186
440.00,9.69357,25.138480,0.000434,25.071294,-1.4756,0.107,9.69144,9.69144
441.00,9.69380,25.138550,0.000434,25.071342,-1.4755,0.107,9.69213,9.69213
442.00,9.69397,25.138655,0.000437,25.071404,-1.4752,0.107,9.69322,9.69322
443.00,9.69399,25.138704,0.000438,25.071413,-1.4748,0.107,9.69372,9.69372
444.00,9.69367,25.138699,0.000439,25.071418,-1.4746,0.107,9.69398,9.69398
445.00,9.69376,25.138758,0.000436,25.071449,-1.4745,0.107,9.69493,9.69493
446.00,9.69404,25.138790,0.000437,25.071475,-1.4745,0.107,9.69578,9.69578
447.00,9.69415,25.138789,0.000437,25.071449,-1.4743,0.107,9.69608,9.69608
448.00,9.69444,25.138787,0.000436,25.071427,-1.4741,0.107,9.69755,9.69755
449.00,9.69477,25.138749,0.000433,25.071324,-1.4738,0.107,9.69897,9.69897
450.00,9.69521,25.138714,0.000431,25.071222,-1.4735,0.107,9.69972,9.69972
451.00,9.69544,25.138784,0.000426,25.071265,-1.4733,0.107,9.69976,9.69976
452.00,9.69544,25.138794,0.000426,25.071233,-1.4732,0.107,9.69904,9.69904
453.00,9.69530,25.138846,0.000428,25.071272,-1.4732,0.107,9.69714,9.69714
454.00,9.69512,25.138949,0.000429,25.071342,-1.4732,0.108,9.69542,9.69542
455.00,9.69490,25.139017,0.000434,25.071395,-1.4731,0.108,9.69301,9.69301
456.00,9.69472,25.139072,0.000437,25.071420,-1.4730,0.108,9.69126,9.69126
457.00,9.69498,25.139132,0.000435,25.071479,-1.4732,0.108,9.69286,9.69286
458.00,9.69562,25.139141,0.000428,25.071460,-1.4733,0.108,9.69523,9.69523
459.00,9.69605,25.139126,0.000426,25.071448,-1.4733,0.108,9.69709,9.69709
460.00,9.69642,25.139121,0.000423,25.071412,-1.4734,0.108,9.69935,9.69935
461.00,9.69674,25.139124,0.000419,25.071356,-1.4734,0.108,9.70188,9.70188
462.00,9.69725,25.139129,0.000418,25.071353,-1.4733,0.108,9.70214,9.70214
463.00,9.69777,25.139146,0.000419,25.071349,-1.4732,0.109,9.70212,9.70212
464.00,9.69815,25.139254,0.000425,25.071382,-1.4732,0.108,9.70167,9.70167
465.00,9.69826,25.139338,0.000425,25.071394,-1.4732,0.108,9.70169,9.70169
466.00,9.69833,25.139337,0.000427,25.071355,-1.4731,0.108,9.70017,9.70017
467.00,9.69833,25.139374,0.000428,25.071305,-1.4730,0.108,9.69830,9.69830
468.00,9.69809,25.139429,0.000429,25.071303,-1.4727,0.108,9.69654,9.69654
469.00,9.69765,25.139539,0.000429,25.071329,-1.4722,0.109,9.69586,9.69586
470.00,9.69734,25.139586,0.000430,25.071294,-1.4718,0.109,9.69467,9.69467
471.00,9.69709,25.139648,0.000432,25.071294,-1.4714,0.109,9.69484,9.69484
472.00,9.69713,25.139772,0.000433,25.071358,-1.4712,0.109,9.69564,9.69564
473.00,9.69742,25.139794,0.000432,25.071333,-1.4712,0.109,9.69648,9.69648
474.00,9.69766,25.139762,0.000429,25.071307,-1.4713,0.109,9.69631,9.69631
475.00,9.69783,25.139783,0.000425,25.071349,-1.4713,0.110,9.69603,9.69603
476.00,9.69826,25.139806,0.000425,25.071358,-1.4715,0.110,9.69525,9.69525
477.00,9.69791,25.139761,0.000428,25.071339,-1.4716,0.110,9.69455,9.69455
478.00,9.69750,25.139817,0.000433,25.071362,-1.4716,0.110,9.69420,9.69420
479.00,9.69721,25.139798,0.000435,25.071301,-1.4716,0.109,9.69468,9.69468
480.00,9.69711,25.139763,0.000438,25.071278,-1.4716,0.109,9.69567,9.69567
481.00,9.69704,25.139751,0.000438,25.071260,-1.4714,0.109,9.69777,9.69777
482.00,9.69698,25.139829,0.000435,25.071292,-1.4713,0.110,9.69928,9.69928
483.00,9.69693,25.139896,0.000434,25.071357,-1.4712,0.110,9.70007,9.70007
484.00,9.69685,25.139982,0.000433,25.071407,-1.4710,0.110,9.70047,9.70047
485.00,9.69668,25.140061,0.000433,25.071419,-1.4711,0.110,9.69976,9.69976
486.00,9.69649,25.140181,0.000434,25.071488,-1.4712,0.110,9.69804,9.69804
487.00,9.69641,25.140215,0.000436,25.071484,-1.4711,0.110,9.69632,9.69632
488.00,9.69659,25.140274,0.000436,25.071406,-1.4710,0.110,9.69607,9.69607
489.00,9.69676,25.140312,0.000436,25.071398,-1.4710,0.111,9.69580,9.69580
490.00,9.69693,25.140388,0.000438,25.071335,-1.4708,0.111,9.69672,9.69672
491.00,9.69715,25.140436,0.000441,25.071326,-1.4705,0.110,9.69794,9.69794
492.00,9.69738,25.140480,0.000438,25.071349,-1.4703,0.110,9.69973,9.69973
493.00,9.69747,25.140465,0.000439,25.071380,-1.4701,0.110,9.69977,9.69977
494.00,9.69759,25.140506,0.000443,25.071406,-1.4701,0.110,9.69986,9.69986
495.00,9.69787,25.140504,0.000440,25.071459,-1.4701,0.111,9.69996,9.69996
496.00,9.69839,25.140514,0.000437,25.071464,-1.4700,0.111,9.70007,9.70007
497.00,9.69866,25.140478,0.000434,25.071406,-1.4697,0.111,9.69957,9.69957
498.00,9.69873,25.140532,0.000429,25.071423,-1.4695,0.111,9.69937,9.69937
499.00,9.69888,25.140591,0.000430,25.071451,-1.4693,0.111,9.69947,9.69947
500.00,9.69895,25.140658,0.000433,25.071483,-1.4691,0.111,9.69940,9.69940
501.00,9.69882,25.140667,0.000431,25.071480,-1.4691,0.112,9.69858,9.69858
502.00,9.69858,25.140806,0.000435,25.071556,-1.4691,0.112,9.69870,9.69870
503.00,9.69855,25.140784,0.000440,25.071537,-1.4691,0.111,9.69770,9.69770
504.00,9.69914,25.140791,0.000438,25.071547,-1.4690,0.112,9.69309,9.69309
505.00,9.69955,25.140769,0.000433,25.071516,-1.4688,0.112,9.68303,9.68303
506.00,9.69951,25.140827,0.000436,25.071526,-1.4687,0.112,9.66620,9.66620
507.00,9.69934,25.140799,0.000432,25.071419,-1.4687,0.112,9.63768,9.63768
508.00,9.69930,25.140848,0.000427,25.071423,-1.4686,0.112,9.59635,9.59635
509.00,9.69885,25.140779,0.000421,25.071308,-1.4685,0.113,9.54671,9.54671
510.00,9.69928,25.140812,0.000423,25.071329,-1.4683,0.113,9.49475,9.49475
@4,2.0001,4.0, 510.065000000002 
511.00,9.69738,25.140765,0.000419,25.071278,-1.4680,0.113,9.44593,9.44593
512.00,9.69727,25.140771,0.000419,25.071292,-1.4677,0.113,9.40803,9.40803
513.00,9.69291,25.140884,0.000422,25.071348,-1.4675,0.113,9.38612,9.38612
514.00,9.67628,25.140927,0.000422,25.071397,-1.4673,0.113,9.37826,9.37826
515.00,9.65001,25.140919,0.000423,25.071407,-1.4673,0.113,9.38076,9.38076
516.00,9.61262,25.140941,0.000427,25.071437,-1.4674,0.113,9.39175,9.39175
517.00,9.55610,25.140927,0.000427,25.071463,-1.4674,0.113,9.40688,9.40688
518.00,9.48635,25.140742,0.000422,25.071298,-1.4674,0.113,9.42298,9.42298
519.00,9.42840,25.140782,0.000423,25.071319,-1.4674,0.114,9.43915,9.43915
520.00,9.39041,25.140855,0.000424,25.071271,-1.4673,0.114,9.45530,9.45530
521.00,9.36895,25.140922,0.000421,25.071250,-1.4671,0.114,9.47045,9.47045
522.00,9.36691,25.140950,0.000420,25.071235,-1.4670,0.114,9.48426,9.48426
523.00,9.37659,25.141177,0.000423,25.071367,-1.4670,0.114,9.49770,9.49770
524.00,9.38900,25.141253,0.000422,25.071354,-1.4671,0.114,9.51146,9.51146
525.00,9.40274,25.141320,0.000421,25.071355,-1.4673,0.115,9.52528,9.52528
526.00,9.42371,25.141431,0.000423,25.071401,-1.4674,0.115,9.53783,9.53783
527.00,9.44239,25.141494,0.000426,25.071409,-1.4673,0.115,9.55040,9.55040
528.00,9.45708,25.141507,0.000430,25.071417,-1.4670,0.115,9.56344,9.56344
529.00,9.46972,25.141542,0.000434,25.071438,-1.4667,0.114,9.57518,9.57518
530.00,9.48358,25.141568,0.000436,25.071497,-1.4666,0.114,9.58542,9.58542
531.00,9.49934,25.141542,0.000436,25.071466,-1.4665,0.114,9.59544,9.59544
532.00,9.51155,25.141607,0.000433,25.071471,-1.4665,0.114,9.60417,9.60417
533.00,9.52426,25.141636,0.000432,25.071425,-1.4666,0.115,9.61184,9.61184
534.00,9.53867,25.141688,0.000433,25.071426,-1.4666,0.115,9.61951,9.61951
535.00,9.55250,25.141713,0.000433,25.071414,-1.4664,0.115,9.62654,9.62654
536.00,9.56224,25.141716,0.000434,25.071384,-1.4661,0.115,9.63238,9.63238
537.00,9.57442,25.141714,0.000436,25.071359,-1.4658,0.115,9.63702,9.63702
538.00,9.58897,25.141690,0.000438,25.071356,-1.4654,0.115,9.63944,9.63944
539.00,9.59739,25.141637,0.000435,25.071274,-1.4648,0.115,9.64151,9.64151
540.00,9.60459,25.141605,0.000437,25.071237,-1.4645,0.115,9.64396,9.64396
541.00,9.61210,25.141638,0.000438,25.071277,-1.4641,0.115,9.64591,9.64591
542.00,9.61901,25.141707,0.000439,25.071353,-1.4637,0.115,9.64937,9.64937
543.00,9.62429,25.141805,0.000439,25.071377,-1.4636,0.115,9.65392,9.65392
544.00,9.62779,25.141878,0.000442,25.071407,-1.4637,0.115,9.65882,9.65882
545.00,9.63149,25.141972,0.000439,25.071365,-1.4636,0.115,9.66307,9.66307
546.00,9.63579,25.142080,0.000441,25.071358,-1.4635,0.115,9.66701,9.66701
547.00,9.64041,25.142117,0.000441,25.071293,-1.4635,0.115,9.66928,9.66928
548.00,9.64486,25.142131,0.000443,25.071256,-1.4633,0.115,9.67089,9.67089
549.00,9.64883,25.142181,0.000444,25.071256,-1.4631,0.115,9.67217,9.67217
550.00,9.65194,25.142229,0.000447,25.071278,-1.4630,0.115,9.67348,9.67348
551.00,9.65474,25.142291,0.000445,25.071276,-1.4629,0.115,9.67667,9.67667
552.00,9.65743,25.142357,0.000444,25.071278,-1.4628,0.115,9.68044,9.68044
553.00,9.66026,25.142428,0.000437,25.071343,-1.4627,0.116,9.68360,9.68360
554.00,9.66314,25.142481,0.000435,25.071380,-1.4627,0.116,9.68586,9.68586
555.00,9.66623,25.142522,0.000432,25.071487,-1.4626,0.116,9.68840,9.68840
556.00,9.66873,25.142512,0.000432,25.071514,-1.4626,0.116,9.68937,9.68937
557.00,9.67153,25.142543,0.000434,25.071565,-1.4626,0.116,9.68936,9.68936
558.00,9.67445,25.142537,0.000438,25.071541,-1.4627,0.116,9.69014,9.69014
559.00,9.67746,25.142594,0.000441,25.071525,-1.4627,0.116,9.69181,9.69181
560.00,9.67981,25.142599,0.000442,25.071400,-1.4626,0.116,9.69223,9.69223
561.00,9.68135,25.142679,0.000438,25.071420,-1.4626,0.116,9.69331,9.69331
562.00,9.68287,25.142844,0.000436,25.071421,-1.4624,0.117,9.69532,9.69532
563.00,9.68454,25.142976,0.000436,25.071417,-1.4620,0.117,9.69707,9.69707
564.00,9.68614,25.143100,0.000434,25.071440,-1.4617,0.117,9.69747,9.69747
565.00,9.68733,25.143234,0.000434,25.071550,-1.4616,0.117,9.69716,9.69716
566.00,9.68828,25.143262,0.000436,25.071477,-1.4613,0.117,9.69601,9.69601
567.00,9.68938,25.143200,0.000437,25.071434,-1.4612,0.117,9.69431,9.69431
568.00,9.69030,25.143184,0.000435,25.071420,-1.4613,0.117,9.69227,9.69227
569.00,9.69116,25.143151,0.000430,25.071394,-1.4613,0.117,9.69153,9.69153
570.00,9.69227,25.143152,0.000429,25.071319,-1.4613,0.117,9.69397,9.69397
571.00,9.69343,25.143175,0.000428,25.071373,-1.4613,0.117,9.69641,9.69641
572.00,9.69406,25.143213,0.000427,25.071392,-1.4614,0.117,9.69918,9.69918
573.00,9.69492,25.143268,0.000428,25.071436,-1.4613,0.117,9.70176,9.70176
574.00,9.69567,25.143348,0.000432,25.071520,-1.4611,0.117,9.70296,9.70296
575.00,9.69615,25.143354,0.000436,25.071595,-1.4609,0.117,9.70206,9.70206
576.00,9.69664,25.143371,0.000438,25.071597,-1.4605,0.117,9.70160,9.70160
577.00,9.69735,25.143406,0.000440,25.071621,-1.4602,0.117,9.70086,9.70086
578.00,9.69769,25.143469,0.000441,25.071620,-1.4600,0.117,9.69994,9.69994
579.00,9.69784,25.143416,0.000438,25.071561,-1.4600,0.118,9.69953,9.69953
580.00,9.69808,25.143413,0.000434,25.071468,-1.4600,0.118,9.69906,9.69906
581.00,9.69810,25.143459,0.000434,25.071463,-1.4602,0.118,9.69874,9.69874
582.00,9.69814,25.143427,0.000433,25.071419,-1.4605,0.118,9.69926,9.69926
583.00,9.69848,25.143322,0.000433,25.071370,-1.4610,0.118,9.70030,9.70030
584.00,9.69864,25.143349,0.000432,25.071349,-1.4613,0.118,9.70095,9.70095
585.00,9.69912,25.143416,0.000429,25.071369,-1.4613,0.118,9.70311,9.70311
586.00,9.69993,25.143441,0.000426,25.071343,-1.4613,0.118,9.70448,9.70448
587.00,9.70064,25.143449,0.000426,25.071402,-1.4611,0.118,9.70449,9.70449
588.00,9.70123,25.143446,0.000423,25.071385,-1.4606,0.119,9.70445,9.70445
589.00,9.70178,25.143537,0.000426,25.071443,-1.4603,0.119,9.70399,9.70399
590.00,9.70179,25.143632,0.000433,25.071548,-1.4602,0.118,9.70244,9.70244
591.00,9.70157,25.143628,0.000435,25.071568,-1.4600,0.118,9.70138,9.70138
592.00,9.70148,25.143711,0.000437,25.071542,-1.4598,0.118,9.70083,9.70083
593.00,9.70130,25.143870,0.000440,25.071619,-1.4596,0.118,9.70040,9.70040
594.00,9.70124,25.143855,0.000437,25.071557,-1.4594,0.119,9.70044,9.70044
595.00,9.70129,25.143840,0.000431,25.071497,-1.4592,0.119,9.70119,9.70119
596.00,9.70148,25.143851,0.000428,25.071419,-1.4589,0.119,9.70244,9.70244
597.00,9.70185,25.143845,0.000424,25.071395,-1.4586,0.119,9.70294,9.70294
598.00,9.70189,25.143832,0.000422,25.071367,-1.4585,0.120,9.70238,9.70238
599.00,9.70182,25.143945,0.000425,25.071396,-1.4584,0.120,9.70203,9.70203
600.00,9.70197,25.144043,0.000429,25.071444,-1.4583,0.119,9.70158,9.70158
601.00,9.70208,25.144177,0.000432,25.071538,-1.4583,0.119,9.70015,9.70015
602.00,9.70197,25.144300,0.000433,25.071554,-1.4582,0.119,9.69879,9.69879
603.00,9.70154,25.144356,0.000435,25.071520,-1.4580,0.119,9.69844,9.69844
604.00,9.70143,25.144339,0.000433,25.071471,-1.4577,0.120,9.69940,9.69940
605.00,9.70102,25.144235,0.000430,25.071390,-1.4573,0.120,9.69981,9.69981
606.00,9.70066,25.144226,0.000432,25.071394,-1.4569,0.120,9.69990,9.69990
607.00,9.70085,25.144221,0.000432,25.071411,-1.4567,0.120,9.70069,9.70069
608.00,9.70072,25.144260,0.000434,25.071475,-1.4568,0.120,9.70109,9.70109
609.00,9.70060,25.144235,0.000435,25.071508,-1.4568,0.120,9.70081,9.70081
610.00,9.70062,25.144314,0.000435,25.071556,-1.4567,0.120,9.70035,9.70035
611.00,9.70069,25.144326,0.000434,25.071509,-1.4568,0.120,9.70084,9.70084
612.00,9.70078,25.144348,0.000437,25.071460,-1.4568,0.120,9.70128,9.70128
613.00,9.70097,25.144396,0.000435,25.071471,-1.4565,0.120,9.70237,9.70237
614.00,9.70107,25.144496,0.000436,25.071552,-1.4563,0.120,9.70226,9.70226
615.00,9.70081,25.144512,0.000435,25.071500,-1.4562,0.120,9.70192,9.70192
616.00,9.70079,25.144613,0.000435,25.071517,-1.4560,0.120,9.70206,9.70206
617.00,9.70080,25.144616,0.000435,25.071488,-1.4558,0.120,9.70341,9.70341
618.00,9.70126,25.144685,0.000437,25.071528,-1.4557,0.120,9.70452,9.70452
619.00,9.70185,25.144710,0.000437,25.071458,-1.4557,0.120,9.70516,9.70516
620.00,9.70184,25.144887,0.000439,25.071588,-1.4556,0.121,9.70515,9.70515
621.00,9.70177,25.144890,0.000437,25.071632,-1.4556,0.121,9.70431,9.70431
622.00,9.70188,25.144907,0.000436,25.071668,-1.4556,0.121,9.70289,9.70289
623.00,9.70232,25.144851,0.000433,25.071532,-1.4555,0.121,9.70218,9.70218
624.00,9.70261,25.144877,0.000432,25.071540,-1.4555,0.121,9.70240,9.70240
625.00,9.70272,25.144769,0.000434,25.071400,-1.4556,0.121,9.70315,9.70315
626.00,9.70281,25.144762,0.000436,25.071325,-1.4555,0.121,9.70275,9.70275
627.00,9.70317,25.144800,0.000434,25.071344,-1.4556,0.121,9.70237,9.70237
628.00,9.70286,25.144899,0.000431,25.071418,-1.4556,0.121,9.70108,9.70108
629.00,9.70263,25.144905,0.000428,25.071366,-1.4557,0.122,9.70003,9.70003
630.00,9.70254,25.144953,0.000426,25.071353,-1.4553,0.122,9.69925,9.69925
631.00,9.70244,25.144942,0.000419,25.071338,-1.4551,0.122,9.70012,9.70012
632.00,9.70237,25.144972,0.000420,25.071297,-1.4551,0.122,9.70121,9.70121
633.00,9.70244,25.144922,0.000422,25.071251,-1.4550,0.122,9.70286,9.70286
634.00,9.70274,25.144951,0.000422,25.071270,-1.4549,0.122,9.70380,9.70380
635.00,9.70300,25.145040,0.000422,25.071333,-1.4551,0.122,9.70473,9.70473
636.00,9.70306,25.145105,0.000426,25.071374,-1.4551,0.122,9.70522,9.70522
637.00,9.70286,25.145133,0.000432,25.071382,-1.4551,0.122,9.70484,9.70484
638.00,9.70264,25.145215,0.000433,25.071399,-1.4549,0.122,9.70336,9.70336
639.00,9.70220,25.145280,0.000436,25.071426,-1.4548,0.122,9.70233,9.70233
640.00,9.70223,25.145307,0.000438,25.071412,-1.4547,0.122,9.70253,9.70253
641.00,9.70268,25.145324,0.000439,25.071354,-1.4547,0.122,9.70361,9.70361
642.00,9.70303,25.145407,0.000433,25.071373,-1.4547,0.122,9.70385,9.70385
643.00,9.70301,25.145388,0.000431,25.071352,-1.4548,0.123,9.70454,9.70454
644.00,9.70303,25.145403,0.000431,25.071325,-1.4547,0.123,9.70613,9.70613
645.00,9.70306,25.145476,0.000431,25.071321,-1.4545,0.123,9.70601,9.70601
646.00,9.70329,25.145629,0.000431,25.071442,-1.4541,0.123,9.70477,9.70477
647.00,9.70360,25.145699,0.000436,25.071499,-1.4536,0.123,9.70396,9.70396
648.00,9.70403,25.145648,0.000430,25.071384,-1.4532,0.123,9.70370,9.70370
649.00,9.70427,25.145667,0.000428,25.071314,-1.4529,0.123,9.70233,9.70233
650.00,9.70406,25.145712,0.000427,25.071361,-1.4528,0.123,9.70146,9.70146
651.00,9.70383,25.145571,0.000424,25.071209,-1.4525,0.123,9.70144,9.70144
652.00,9.70361,25.145575,0.000419,25.071199,-1.4522,0.123,9.70248,9.70248
653.00,9.70339,25.145781,0.000428,25.071404,-1.4519,0.123,9.70192,9.70192
654.00,9.70324,25.145785,0.000429,25.071448,-1.4514,0.123,9.69921,9.69921
655.00,9.70359,25.145687,0.000424,25.071342,-1.4512,0.123,9.69198,9.69198
656.00,9.70354,25.145835,0.000422,25.071390,-1.4511,0.124,9.67639,9.67639
657.00,9.70291,25.145822,0.000422,25.071321,-1.4510,0.124,9.65119,9.65119
658.00,9.70216,25.145829,0.000415,25.071183,-1.4509,0.124,9.61641,9.61641
659.00,9.70138,25.145874,0.000414,25.071163,-1.4509,0.125,9.57420,9.57420
660.00,9.70148,25.145975,0.000414,25.071242,-1.4507,0.125,9.52855,9.52855
@5,2.0001,4.0, 660.001000000004 
661.00,9.70391,25.146054,0.000418,25.071318,-1.4505,0.125,9.48721,9.48721
662.00,9.70404,25.146103,0.000421,25.071306,-1.4505,0.125,9.45474,9.45474
663.00,9.69852,25.146083,0.000426,25.071317,-1.4506,0.125,9.43378,9.43378
664.00,9.68710,25.146097,0.000429,25.071352,-1.4506,0.125,9.42385,9.42385
665.00,9.66432,25.145993,0.000432,25.071250,-1.4506,0.125,9.42436,9.42436
666.00,9.62572,25.145886,0.000431,25.071201,-1.4507,0.125,9.43125,9.43125
667.00,9.57948,25.145801,0.000429,25.071181,-1.4506,0.125,9.43990,9.43990
668.00,9.52502,25.145863,0.000426,25.071255,-1.4506,0.125,9.44867,9.44867
669.00,9.47622,25.145951,0.000425,25.071312,-1.4507,0.125,9.45855,9.45855
670.00,9.43656,25.146108,0.000429,25.071369,-1.4508,0.125,9.46834,9.46834
671.00,9.41911,25.146240,0.000427,25.071434,-1.4508,0.125,9.47726,9.47726
672.00,9.41736,25.146240,0.000425,25.071389,-1.4508,0.126,9.48722,9.48722
673.00,9.42021,25.146230,0.000427,25.071345,-1.4508,0.126,9.49888,9.49888
674.00,9.42651,25.146199,0.000427,25.071265,-1.4506,0.126,9.51189,9.51189
675.00,9.43887,25.146208,0.000428,25.071302,-1.4501,0.126,9.52523,9.52523
676.00,9.45331,25.146155,0.000427,25.071174,-1.4498,0.126,9.53873,9.53873
677.00,9.46062,25.146246,0.000428,25.071194,-1.4496,0.126,9.55139,9.55139
678.00,9.46415,25.146292,0.000426,25.071165,-1.4494,0.126,9.56412,9.56412
679.00,9.47585,25.146348,0.000424,25.071158,-1.4493,0.126,9.57532,9.57532
680.00,9.48775,25.146404,0.000420,25.071133,-1.4493,0.126,9.58473,9.58473
681.00,9.49807,25.146476,0.000426,25.071159,-1.4493,0.126,9.59337,9.59337
682.00,9.51033,25.146587,0.000431,25.071199,-1.4490,0.126,9.60108,9.60108
683.00,9.52247,25.146683,0.000430,25.071283,-1.4487,0.126,9.60841,9.60841
684.00,9.54083,25.146726,0.000431,25.071336,-1.4484,0.126,9.61465,9.61465
685.00,9.55452,25.146701,0.000432,25.071308,-1.4483,0.126,9.62073,9.62073
686.00,9.56541,25.146634,0.000426,25.071260,-1.4481,0.127,9.62567,9.62567
687.00,9.57375,25.146633,0.000423,25.071264,-1.4480,0.127,9.63086,9.63086
688.00,9.58569,25.146583,0.000422,25.071225,-1.4479,0.127,9.63468,9.63468
689.00,9.59430,25.146570,0.000421,25.071203,-1.4479,0.127,9.63803,9.63803
690.00,9.60121,25.146649,0.000422,25.071251,-1.4475,0.127,9.64068,9.64068
691.00,9.60815,25.146778,0.000427,25.071324,-1.4474,0.127,9.64415,9.64415
692.00,9.61443,25.146827,0.000431,25.071348,-1.4475,0.127,9.64856,9.64856
693.00,9.61928,25.146949,0.000434,25.071375,-1.4474,0.127,9.65288,9.65288
694.00,9.62399,25.146978,0.000433,25.071346,-1.4474,0.127,9.65572,9.65572
695.00,9.62817,25.147050,0.000436,25.071335,-1.4476,0.127,9.65913,9.65913
696.00,9.63258,25.147137,0.000435,25.071361,-1.4479,0.127,9.66158,9.66158
697.00,9.63712,25.147151,0.000433,25.071347,-1.4480,0.127,9.66336,9.66336
698.00,9.64107,25.147096,0.000432,25.071297,-1.4479,0.127,9.66568,9.66568
699.00,9.64463,25.147164,0.000435,25.071324,-1.4477,0.127,9.66972,9.66972
700.00,9.64786,25.147169,0.000433,25.071348,-1.4475,0.127,9.67318,9.67318
701.00,9.65099,25.147112,0.000432,25.071310,-1.4472,0.127,9.67674,9.67674
702.00,9.65433,25.147096,0.000429,25.071270,-1.4469,0.128,9.67990,9.67990
703.00,9.65768,25.147140,0.000425,25.071262,-1.4470,0.128,9.68188,9.68188
704.00,9.66078,25.147209,0.000425,25.071311,-1.4471,0.128,9.68353,9.68353
705.00,9.66375,25.147265,0.000427,25.071384,-1.4471,0.128,9.68532,9.68532
706.00,9.66668,25.147395,0.000428,25.071473,-1.4471,0.128,9.68721,9.68721
707.00,9.66983,25.147529,0.000433,25.071522,-1.4470,0.128,9.68922,9.68922
708.00,9.67267,25.147545,0.000436,25.071470,-1.4470,0.128,9.69119,9.69119
709.00,9.67498,25.147587,0.000433,25.071412,-1.4467,0.128,9.69224,9.69224
710.00,9.67706,25.147578,0.000430,25.071249,-1.4465,0.128,9.69309,9.69309
711.00,9.67887,25.147614,0.000430,25.071207,-1.4464,0.128,9.69400,9.69400
712.00,9.68082,25.147690,0.000429,25.071250,-1.4461,0.128,9.69452,9.69452
713.00,9.68262,25.147779,0.000429,25.071317,-1.4459,0.129,9.69530,9.69530
714.00,9.68454,25.147671,0.000428,25.071232,-1.4458,0.129,9.69689,9.69689
715.00,9.68644,25.147650,0.000428,25.071267,-1.4455,0.129,9.69753,9.69753
716.00,9.68803,25.147574,0.000428,25.071229,-1.4451,0.129,9.69769,9.69769
717.00,9.68975,25.147667,0.000430,25.071302,-1.4448,0.129,9.69866,9.69866
718.00,9.69126,25.147743,0.000433,25.071387,-1.4445,0.129,9.69958,9.69958
719.00,9.69270,25.147955,0.000437,25.071530,-1.4442,0.129,9.70086,9.70086
720.00,9.69402,25.148090,0.000436,25.071606,-1.4440,0.129,9.70281,9.70281
721.00,9.69532,25.148203,0.000435,25.071659,-1.4440,0.129,9.70474,9.70474
722.00,9.69635,25.148108,0.000431,25.071585,-1.4441,0.129,9.70487,9.70487
723.00,9.69735,25.148037,0.000430,25.071454,-1.4442,0.129,9.70395,9.70395
724.00,9.69784,25.148032,0.000430,25.071412,-1.4444,0.129,9.70249,9.70249
725.00,9.69841,25.148012,0.000430,25.071337,-1.4444,0.129,9.70126,9.70126
726.00,9.69914,25.148061,0.000429,25.071293,-1.4444,0.130,9.70014,9.70014
727.00,9.69951,25.148118,0.000430,25.071207,-1.4442,0.130,9.70019,9.70019
728.00,9.69985,25.148239,0.000427,25.071239,-1.4439,0.130,9.70174,9.70174
729.00,9.70055,25.148297,0.000427,25.071232,-1.4438,0.130,9.70368,9.70368
730.00,9.70135,25.148337,0.000430,25.071247,-1.4437,0.130,9.70513,9.70513
731.00,9.70201,25.148350,0.000431,25.071292,-1.4436,0.130,9.70673,9.70673
732.00,9.70253,25.148411,0.000432,25.071371,-1.4436,0.130,9.70714,9.70714
733.00,9.70292,25.148402,0.000434,25.071365,-1.4436,0.130,9.70712,9.70712
734.00,9.70319,25.148406,0.000429,25.071380,-1.4435,0.130,9.70619,9.70619
735.00,9.70349,25.148479,0.000426,25.071356,-1.4433,0.130,9.70593,9.70593
736.00,9.70409,25.148509,0.000428,25.071283,-1.4431,0.130,9.70580,9.70580
737.00,9.70446,25.148597,0.000430,25.071287,-1.4430,0.130,9.70602,9.70602
738.00,9.70464,25.148644,0.000429,25.071342,-1.4429,0.130,9.70596,9.70596
739.00,9.70473,25.148702,0.000433,25.071368,-1.4426,0.130,9.70685,9.70685
740.00,9.70500,25.148747,0.000438,25.071424,-1.4425,0.130,9.70844,9.70844
741.00,9.70534,25.148774,0.000436,25.071430,-1.4426,0.130,9.70910,9.70910
742.00,9.70556,25.148776,0.000440,25.071421,-1.4426,0.130,9.70948,9.70948
743.00,9.70591,25.148859,0.000446,25.071441,-1.4429,0.130,9.70979,9.70979
744.00,9.70631,25.148894,0.000445,25.071440,-1.4432,0.130,9.70905,9.70905
745.00,9.70638,25.148962,0.000441,25.071464,-1.4433,0.131,9.70623,9.70623
746.00,9.70641,25.149012,0.000438,25.071429,-1.4433,0.131,9.70447,9.70447
747.00,9.70674,25.149079,0.000434,25.071433,-1.4433,0.131,9.70510,9.70510
748.00,9.70698,25.149120,0.000430,25.071410,-1.4431,0.131,9.70508,9.70508
749.00,9.70688,25.149217,0.000432,25.071446,-1.4426,0.131,9.70469,9.70469
750.00,9.70661,25.149219,0.000435,25.071399,-1.4423,0.131,9.70501,9.70501
751.00,9.70622,25.149282,0.000440,25.071464,-1.4420,0.131,9.70447,9.70447
752.00,9.70593,25.149280,0.000436,25.071476,-1.4417,0.131,9.70308,9.70308
753.00,9.70590,25.149259,0.000434,25.071439,-1.4413,0.131,9.70301,9.70301
754.00,9.70596,25.149251,0.000435,25.071414,-1.4411,0.131,9.70433,9.70433
755.00,9.70596,25.149316,0.000435,25.071496,-1.4410,0.131,9.70599,9.70599
756.00,9.70631,25.149247,0.000431,25.071458,-1.4409,0.131,9.70767,9.70767
757.00,9.70633,25.149255,0.000433,25.071435,-1.4408,0.132,9.70803,9.70803
758.00,9.70600,25.149282,0.000435,25.071408,-1.4409,0.131,9.70769,9.70769
759.00,9.70589,25.149286,0.000431,25.071376,-1.4409,0.132,9.70766,9.70766
760.00,9.70592,25.149303,0.000429,25.071324,-1.4408,0.132,9.70696,9.70696
761.00,9.70580,25.149413,0.000429,25.071376,-1.4406,0.132,9.70643,9.70643
762.00,9.70560,25.149420,0.000431,25.071368,-1.4404,0.132,9.70595,9.70595
763.00,9.70542,25.149514,0.000430,25.071437,-1.4401,0.132,9.70570,9.70570
764.00,9.70538,25.149580,0.000432,25.071469,-1.4399,0.132,9.70520,9.70520
765.00,9.70577,25.149644,0.000432,25.071465,-1.4401,0.132,9.70643,9.70643
766.00,9.70632,25.149683,0.000434,25.071487,-1.4399,0.132,9.70690,9.70690
767.00,9.70622,25.149754,0.000429,25.071480,-1.4400,0.132,9.70726,9.70726
768.00,9.70615,25.149833,0.000433,25.071494,-1.4401,0.132,9.70848,9.70848
769.00,9.70634,25.149848,0.000431,25.071465,-1.4402,0.132,9.70890,9.70890
770.00,9.70667,25.149816,0.000431,25.071467,-1.4399,0.132,9.70813,9.70813
771.00,9.70717,25.149855,0.000435,25.071459,-1.4399,0.132,9.70887,9.70887
772.00,9.70776,25.149868,0.000437,25.071445,-1.4397,0.132,9.71089,9.71089
773.00,9.70829,25.149842,0.000433,25.071418,-1.4394,0.133,9.71198,9.71198
774.00,9.70860,25.149860,0.000433,25.071419,-1.4392,0.133,9.71319,9.71319
775.00,9.70873,25.149892,0.000432,25.071408,-1.4391,0.133,9.71332,9.71332
776.00,9.70872,25.149948,0.000429,25.071450,-1.4390,0.133,9.71265,9.71265
777.00,9.70872,25.149952,0.000428,25.071464,-1.4388,0.133,9.71030,9.71030
778.00,9.70857,25.149929,0.000426,25.071411,-1.4386,0.133,9.70794,9.70794
779.00,9.70843,25.149971,0.000425,25.071399,-1.4381,0.133,9.70617,9.70617
780.00,9.70841,25.149926,0.000427,25.071306,-1.4377,0.133,9.70622,9.70622
781.00,9.70875,25.149945,0.000426,25.071262,-1.4374,0.133,9.70712,9.70712
782.00,9.70924,25.150004,0.000430,25.071309,-1.4371,0.133,9.70788,9.70788
783.00,9.70944,25.150061,0.000435,25.071382,-1.4370,0.133,9.70905,9.70905
784.00,9.70942,25.150063,0.000439,25.071410,-1.4370,0.133,9.71055,9.71055
785.00,9.70950,25.150055,0.000439,25.071445,-1.4370,0.134,9.71090,9.71090
786.00,9.70980,25.150093,0.000439,25.071441,-1.4368,0.134,9.71069,9.71069
787.00,9.70994,25.150098,0.000438,25.071399,-1.4367,0.134,9.71113,9.71113
788.00,9.70998,25.150158,0.000436,25.071392,-1.4366,0.134,9.71062,9.71062
789.00,9.70981,25.150186,0.000435,25.071362,-1.4366,0.134,9.70882,9.70882
790.00,9.70966,25.150355,0.000435,25.071436,-1.4366,0.134,9.70841,9.70841
791.00,9.70977,25.150358,0.000437,25.071410,-1.4367,0.134,9.70866,9.70866
792.00,9.70975,25.150411,0.000441,25.071433,-1.4367,0.134,9.70932,9.70932
793.00,9.70942,25.150444,0.000442,25.071457,-1.4366,0.134,9.70893,9.70893
794.00,9.70881,25.150493,0.000440,25.071475,-1.4365,0.134,9.70842,9.70842
795.00,9.70829,25.150461,0.000437,25.071450,-1.4362,0.134,9.70712,9.70712
796.00,9.70804,25.150473,0.000430,25.071450,-1.4359,0.134,9.70558,9.70558
797.00,9.70796,25.150629,0.000423,25.071519,-1.4356,0.135,9.70347,9.70347
798.00,9.70804,25.150723,0.000422,25.071578,-1.4356,0.135,9.70416,9.70416
799.00,9.70823,25.150784,0.000425,25.071587,-1.4354,0.135,9.70479,9.70479
800.00,9.70811,25.150837,0.000426,25.071605,-1.4355,0.135,9.70529,9.70529
801.00,9.70795,25.150933,0.000431,25.071646,-1.4357,0.135,9.70604,9.70604
802.00,9.70764,25.150881,0.000434,25.071544,-1.4359,0.135,9.70706,9.70706
803.00,9.70724,25.150881,0.000438,25.071537,-1.4359,0.135,9.70566,9.70566
804.00,9.70673,25.150843,0.000438,25.071508,-1.4359,0.135,9.70370,9.70370
805.00,9.70648,25.150850,0.000438,25.071427,-1.4358,0.135,9.69905,9.69905
806.00,9.70627,25.150869,0.000438,25.071388,-1.4355,0.135,9.68820,9.68820
807.00,9.70506,25.150948,0.000437,25.071420,-1.4354,0.135,9.67039,9.67039
808.00,9.70526,25.151030,0.000432,25.071367,-1.4351,0.135,9.64460,9.64460
809.00,9.70619,25.151162,0.000430,25.071366,-1.4349,0.136,9.61053,9.61053
810.00,9.70631,25.151250,0.000422,25.071388,-1.4347,0.136,9.57236,9.57236
@6,2.0001,4.0, 810.039000000004 
811.00,9.70742,25.151321,0.000418,25.071358,-1.4344,0.136,9.53670,9.53670
812.00,9.70630,25.151254,0.000415,25.071314,-1.4342,0.137,9.50663,9.50663
813.00,9.70232,25.151191,0.000412,25.071256,-1.4339,0.137,9.48662,9.48662
814.00,9.69583,25.151189,0.000410,25.071254,-1.4338,0.137,9.47730,9.47730
815.00,9.68126,25.151191,0.000414,25.071253,-1.4339,0.137,9.47590,9.47590
816.00,9.65380,25.151174,0.000415,25.071288,-1.4341,0.137,9.47903,9.47903
817.00,9.61872,25.151234,0.000414,25.071319,-1.4342,0.137,9.48399,9.48399
818.00,9.57288,25.151278,0.000417,25.071286,-1.4344,0.138,9.48842,9.48842
819.00,9.52574,25.151368,0.000422,25.071326,-1.4345,0.137,9.49282,9.49282
820.00,9.49101,25.151390,0.000421,25.071302,-1.4345,0.137,9.49745,9.49745
821.00,9.47527,25.151465,0.000422,25.071328,-1.4343,0.138,9.50275,9.50275
822.00,9.46888,25.151571,0.000426,25.071398,-1.4341,0.138,9.50940,9.50940
823.00,9.47278,25.151586,0.000427,25.071423,-1.4339,0.137,9.51760,9.51760
824.00,9.47903,25.151557,0.000423,25.071398,-1.4339,0.138,9.52591,9.52591
825.00,9.48371,25.151648,0.000422,25.071439,-1.4337,0.138,9.53437,9.53437
826.00,9.49080,25.151683,0.000424,25.071372,-1.4334,0.138,9.54268,9.54268
827.00,9.49355,25.151597,0.000421,25.071224,-1.4332,0.138,9.55091,9.55091
828.00,9.49481,25.151653,0.000422,25.071224,-1.4330,0.138,9.55882,9.55882
829.00,9.50126,25.151666,0.000425,25.071221,-1.4327,0.138,9.56737,9.56737
830.00,9.50694,25.151702,0.000429,25.071235,-1.4326,0.138,9.57679,9.57679
831.00,9.51737,25.151652,0.000428,25.071253,-1.4326,0.138,9.58486,9.58486
832.00,9.52664,25.151745,0.000431,25.071357,-1.4323,0.138,9.59343,9.59343
833.00,9.53591,25.151751,0.000430,25.071381,-1.4319,0.138,9.60074,9.60074
834.00,9.54273,25.151727,0.000428,25.071323,-1.4317,0.138,9.60667,9.60667
835.00,9.54915,25.151717,0.000430,25.071309,-1.4313,0.138,9.61123,9.61123
836.00,9.55888,25.151765,0.000435,25.071329,-1.4309,0.138,9.61534,9.61534
837.00,9.56788,25.151759,0.000433,25.071308,-1.4308,0.138,9.61894,9.61894
838.00,9.57549,25.151887,0.000436,25.071381,-1.4306,0.138,9.62375,9.62375
839.00,9.58573,25.152018,0.000438,25.071458,-1.4305,0.138,9.62842,9.62842
840.00,9.59372,25.152050,0.000436,25.071429,-1.4303,0.138,9.63364,9.63364
841.00,9.60110,25.152088,0.000433,25.071365,-1.4303,0.139,9.63892,9.63892
842.00,9.60604,25.152113,0.000432,25.071272,-1.4304,0.139,9.64262,9.64262
843.00,9.61034,25.152064,0.000431,25.071168,-1.4305,0.139,9.64531,9.64531
844.00,9.61501,25.152102,0.000433,25.071111,-1.4305,0.139,9.64877,9.64877
845.00,9.62004,25.152149,0.000433,25.071133,-1.4305,0.139,9.65228,9.65228
846.00,9.62482,25.152226,0.000433,25.071216,-1.4304,0.139,9.65659,9.65659
847.00,9.62902,25.152281,0.000433,25.071285,-1.4303,0.139,9.66027,9.66027
848.00,9.63254,25.152348,0.000432,25.071348,-1.4302,0.139,9.66423,9.66423
849.00,9.63646,25.152381,0.000432,25.071402,-1.4301,0.139,9.66745,9.66745
850.00,9.64088,25.152469,0.000434,25.071465,-1.4301,0.140,9.66942,9.66942
851.00,9.64477,25.152495,0.000436,25.071422,-1.4302,0.140,9.67118,9.67118
852.00,9.64856,25.152584,0.000437,25.071483,-1.4303,0.140,9.67384,9.67384
853.00,9.65243,25.152581,0.000433,25.071379,-1.4304,0.140,9.67655,9.67655
854.00,9.65615,25.152609,0.000433,25.071375,-1.4307,0.140,9.67902,9.67902
855.00,9.65914,25.152605,0.000433,25.071383,-1.4308,0.140,9.68234,9.68234
856.00,9.66201,25.152583,0.000433,25.071410,-1.4307,0.140,9.68465,9.68465
857.00,9.66502,25.152569,0.000436,25.071336,-1.4304,0.140,9.68740,9.68740
858.00,9.66785,25.152571,0.000439,25.071345,-1.4301,0.140,9.68909,9.68909
859.00,9.67057,25.152630,0.000440,25.071388,-1.4296,0.140,9.69000,9.69000
860.00,9.67303,25.152567,0.000439,25.071311,-1.4293,0.140,9.69080,9.69080
861.00,9.67528,25.152550,0.000437,25.071226,-1.4290,0.140,9.69161,9.69161
862.00,9.67759,25.152765,0.000438,25.071387,-1.4288,0.141,9.69297,9.69297
863.00,9.68018,25.152829,0.000439,25.071466,-1.4287,0.141,9.69480,9.69480
864.00,9.68248,25.152860,0.000439,25.071422,-1.4285,0.141,9.69828,9.69828
865.00,9.68481,25.152965,0.000439,25.071427,-1.4282,0.140,9.70085,9.70085
866.00,9.68673,25.153107,0.000441,25.071563,-1.4279,0.140,9.70289,9.70289
867.00,9.68850,25.153049,0.000435,25.071549,-1.4274,0.141,9.70375,9.70375
868.00,9.69033,25.153075,0.000432,25.071476,-1.4270,0.141,9.70439,9.70439
869.00,9.69213,25.153115,0.000432,25.071510,-1.4269,0.141,9.70456,9.70456
870.00,9.69400,25.153160,0.000431,25.071504,-1.4268,0.141,9.70431,9.70431
871.00,9.69563,25.153148,0.000428,25.071366,-1.4269,0.141,9.70484,9.70484
872.00,9.69727,25.153149,0.000433,25.071233,-1.4270,0.141,9.70521,9.70521
873.00,9.69846,25.153224,0.000441,25.071268,-1.4271,0.141,9.70621,9.70621
874.00,9.69933,25.153209,0.000438,25.071205,-1.4269,0.141,9.70586,9.70586
875.00,9.70003,25.153296,0.000438,25.071246,-1.4266,0.141,9.70596,9.70596
876.00,9.70094,25.153310,0.000439,25.071280,-1.4262,0.141,9.70644,9.70644
877.00,9.70182,25.153243,0.000435,25.071261,-1.4259,0.141,9.70671,9.70671
878.00,9.70253,25.153241,0.000433,25.071298,-1.4257,0.142,9.70649,9.70649
879.00,9.70342,25.153333,0.000435,25.071346,-1.4257,0.142,9.70708,9.70708
880.00,9.70439,25.153317,0.000438,25.071306,-1.4257,0.142,9.70826,9.70826
881.00,9.70531,25.153366,0.000444,25.071348,-1.4257,0.141,9.70888,9.70888
882.00,9.70607,25.153476,0.000446,25.071382,-1.4255,0.141,9.70898,9.70898
883.00,9.70634,25.153533,0.000444,25.071340,-1.4253,0.141,9.70856,9.70856
884.00,9.70644,25.153619,0.000441,25.071377,-1.4252,0.142,9.70843,9.70843
885.00,9.70662,25.153679,0.000435,25.071419,-1.4253,0.142,9.70823,9.70823
886.00,9.70677,25.153754,0.000431,25.071418,-1.4255,0.142,9.70723,9.70723
887.00,9.70689,25.153837,0.000430,25.071458,-1.4255,0.142,9.70694,9.70694
888.00,9.70709,25.153837,0.000434,25.071483,-1.4254,0.142,9.70774,9.70774
889.00,9.70742,25.153713,0.000434,25.071373,-1.4254,0.142,9.70883,9.70883
890.00,9.70777,25.153749,0.000440,25.071384,-1.4251,0.142,9.70979,9.70979
891.00,9.70833,25.153769,0.000439,25.071317,-1.4247,0.142,9.71162,9.71162
892.00,9.70878,25.153723,0.000439,25.071277,-1.4245,0.142,9.71351,9.71351
893.00,9.70919,25.153735,0.000435,25.071242,-1.4242,0.143,9.71499,9.71499
894.00,9.70975,25.153883,0.000439,25.071384,-1.4241,0.143,9.71588,9.71588
895.00,9.71041,25.153995,0.000441,25.071436,-1.4238,0.143,9.71661,9.71661
896.00,9.71096,25.154022,0.000440,25.071504,-1.4235,0.143,9.71755,9.71755
897.00,9.71145,25.154235,0.000443,25.071648,-1.4233,0.143,9.71736,9.71736
898.00,9.71192,25.154365,0.000446,25.071706,-1.4232,0.143,9.71660,9.71660
899.00,9.71216,25.154385,0.000443,25.071658,-1.4229,0.143,9.71619,9.71619
900.00,9.71238,25.154310,0.000441,25.071560,-1.4228,0.143,9.71499,9.71499
901.00,9.71239,25.154329,0.000444,25.071536,-1.4228,0.143,9.71298,9.71298
902.00,9.71236,25.154052,0.000438,25.071270,-1.4228,0.143,9.71202,9.71202
903.00,9.71264,25.154015,0.000435,25.071225,-1.4228,0.143,9.71202,9.71202
904.00,9.71299,25.153994,0.000431,25.071158,-1.4226,0.143,9.71160,9.71160
905.00,9.71328,25.154033,0.000431,25.071177,-1.4226,0.143,9.71144,9.71144
906.00,9.71338,25.154119,0.000434,25.071236,-1.4226,0.143,9.71184,9.71184
907.00,9.71353,25.154264,0.000435,25.071326,-1.4227,0.143,9.71141,9.71141
908.00,9.71350,25.154213,0.000434,25.071250,-1.4227,0.143,9.71044,9.71044
909.00,9.71359,25.154161,0.000437,25.071146,-1.4228,0.143,9.71128,9.71128
910.00,9.71386,25.154130,0.000434,25.071086,-1.4228,0.143,9.71274,9.71274
911.00,9.71392,25.154185,0.000430,25.071087,-1.4227,0.144,9.71294,9.71294
912.00,9.71373,25.154334,0.000431,25.071219,-1.4224,0.144,9.71357,9.71357
913.00,9.71351,25.154456,0.000429,25.071318,-1.4222,0.144,9.71468,9.71468
914.00,9.71340,25.154598,0.000429,25.071542,-1.4219,0.144,9.71440,9.71440
915.00,9.71323,25.154754,0.000431,25.071675,-1.4216,0.145,9.71287,9.71287
916.00,9.71273,25.154736,0.000431,25.071642,-1.4213,0.145,9.71253,9.71253
917.00,9.71248,25.154768,0.000434,25.071584,-1.4213,0.145,9.71327,9.71327
918.00,9.71230,25.154813,0.000434,25.071515,-1.4212,0.145,9.71294,9.71294
919.00,9.71235,25.154731,0.000432,25.071256,-1.4214,0.145,9.71189,9.71189
920.00,9.71264,25.154706,0.000431,25.071158,-1.4215,0.145,9.71158,9.71158
921.00,9.71247,25.154803,0.000430,25.071195,-1.4215,0.145,9.71166,9.71166
922.00,9.71238,25.154747,0.000427,25.071133,-1.4214,0.145,9.71119,9.71119
923.00,9.71232,25.154737,0.000428,25.071231,-1.4212,0.145,9.71121,9.71121
924.00,9.71223,25.154950,0.000431,25.071430,-1.4209,0.145,9.71110,9.71110
925.00,9.71224,25.155043,0.000435,25.071503,-1.4205,0.145,9.71201,9.71201
926.00,9.71229,25.155038,0.000435,25.071456,-1.4203,0.145,9.71227,9.71227
927.00,9.71256,25.155130,0.000435,25.071543,-1.4203,0.145,9.71317,9.71317
928.00,9.71293,25.155182,0.000435,25.071457,-1.4204,0.145,9.71322,9.71322
929.00,9.71299,25.155042,0.000435,25.071333,-1.4205,0.146,9.71426,9.71426
930.00,9.71288,25.154975,0.000433,25.071264,-1.4204,0.146,9.71467,9.71467
931.00,9.71278,25.154984,0.000432,25.071291,-1.4204,0.146,9.71493,9.71493
932.00,9.71297,25.155051,0.000433,25.071271,-1.4202,0.146,9.71479,9.71479
933.00,9.71309,25.155078,0.000433,25.071334,-1.4199,0.146,9.71462,9.71462
934.00,9.71287,25.155203,0.000436,25.071426,-1.4196,0.146,9.71376,9.71376
935.00,9.71272,25.155267,0.000436,25.071479,-1.4194,0.146,9.71284,9.71284
936.00,9.71291,25.155212,0.000438,25.071407,-1.4192,0.146,9.71357,9.71357
937.00,9.71323,25.155165,0.000437,25.071371,-1.4189,0.146,9.71395,9.71395
938.00,9.71344,25.155166,0.000435,25.071339,-1.4186,0.146,9.71542,9.71542
939.00,9.71374,25.155320,0.000434,25.071438,-1.4182,0.146,9.71628,9.71628
940.00,9.71393,25.155452,0.000432,25.071470,-1.4180,0.146,9.71632,9.71632
941.00,9.71393,25.155548,0.000434,25.071554,-1.4178,0.146,9.71516,9.71516
942.00,9.71409,25.155388,0.000430,25.071397,-1.4178,0.147,9.71489,9.71489
943.00,9.71434,25.155651,0.000434,25.071547,-1.4179,0.147,9.71487,9.71487
944.00,9.71457,25.155635,0.000435,25.071492,-1.4182,0.147,9.71484,9.71484
945.00,9.71484,25.155610,0.000437,25.071451,-1.4184,0.147,9.71563,9.71563
946.00,9.71492,25.155629,0.000434,25.071399,-1.4184,0.147,9.71590,9.71590
947.00,9.71480,25.155768,0.000437,25.071471,-1.4183,0.147,9.71454,9.71454
948.00,9.71449,25.155544,0.000431,25.071237,-1.4182,0.147,9.71263,9.71263
949.00,9.71434,25.155468,0.000427,25.071119,-1.4179,0.147,9.71207,9.71207
950.00,9.71420,25.155499,0.000428,25.071120,-1.4177,0.147,9.71189,9.71189
951.00,9.71418,25.155617,0.000432,25.071201,-1.4176,0.147,9.71202,9.71202
952.00,9.71412,25.155690,0.000433,25.071231,-1.4174,0.147,9.71281,9.71281
953.00,9.71440,25.155788,0.000435,25.071355,-1.4174,0.147,9.71256,9.71256
954.00,9.71437,25.155710,0.000430,25.071345,-1.4174,0.147,9.71067,9.71067
955.00,9.71381,25.155824,0.000425,25.071458,-1.4172,0.147,9.70599,9.70599
956.00,9.71377,25.155767,0.000420,25.071356,-1.4169,0.148,9.69783,9.69783
957.00,9.71364,25.155832,0.000416,25.071379,-1.4168,0.148,9.68475,9.68475
958.00,9.71268,25.155791,0.000416,25.071374,-1.4166,0.148,9.66701,9.66701
959.00,9.71213,25.155923,0.000416,25.071437,-1.4163,0.148,9.64440,9.64440
960.00,9.71366,25.155840,0.000418,25.071283,-1.4161,0.148,9.61763,9.61763
@7,2.0001,4.0, 960.084999999992 
961.00,9.71357,25.155946,0.000419,25.071385,-1.4160,0.148,9.59219,9.59219
962.00,9.71201,25.155928,0.000421,25.071360,-1.4159,0.148,9.57038,9.57038
963.00,9.70790,25.156042,0.000418,25.071277,-1.4157,0.149,9.55384,9.55384
964.00,9.70232,25.156043,0.000419,25.071215,-1.4155,0.149,9.54334,9.54334
965.00,9.69175,25.156078,0.000417,25.071223,-1.4153,0.149,9.53970,9.53970
966.00,9.67279,25.156016,0.000419,25.071177,-1.4150,0.149,9.53920,9.53920
967.00,9.64792,25.156023,0.000422,25.071239,-1.4148,0.149,9.54023,9.54023
968.00,9.61942,25.155948,0.000424,25.071197,-1.4147,0.149,9.54184,9.54184
969.00,9.58988,25.155974,0.000427,25.071251,-1.4148,0.149,9.54363,9.54363
970.00,9.55828,25.155910,0.000425,25.071249,-1.4149,0.149,9.54480,9.54480
971.00,9.54557,25.155965,0.000422,25.071252,-1.4150,0.149,9.54558,9.54558
972.00,9.53905,25.156003,0.000421,25.071146,-1.4151,0.149,9.54730,9.54730
973.00,9.53671,25.156131,0.000422,25.071229,-1.4150,0.150,9.55011,9.55011
974.00,9.53743,25.156236,0.000423,25.071245,-1.4148,0.150,9.55317,9.55317
975.00,9.53977,25.156378,0.000427,25.071332,-1.4146,0.150,9.55695,9.55695
976.00,9.54308,25.156420,0.000431,25.071309,-1.4145,0.150,9.56146,9.56146
977.00,9.54425,25.156450,0.000427,25.071332,-1.4144,0.150,9.56559,9.56559
978.00,9.54478,25.156398,0.000425,25.071280,-1.4143,0.150,9.56961,9.56961
979.00,9.54632,25.156394,0.000422,25.071270,-1.4142,0.150,9.57481,9.57481
980.00,9.54554,25.156393,0.000423,25.071200,-1.4141,0.150,9.58125,9.58125
981.00,9.54717,25.156387,0.000418,25.071209,-1.4139,0.151,9.58817,9.58817
982.00,9.55278,25.156512,0.000419,25.071317,-1.4137,0.151,9.59513,9.59513
983.00,9.55873,25.156597,0.000427,25.071380,-1.4138,0.151,9.60154,9.60154
984.00,9.56168,25.156560,0.000428,25.071296,-1.4137,0.151,9.60682,9.60682
985.00,9.56451,25.156605,0.000427,25.071318,-1.4136,0.151,9.61139,9.61139
986.00,9.56957,25.156661,0.000428,25.071332,-1.4136,0.151,9.61459,9.61459
987.00,9.57347,25.156638,0.000428,25.071267,-1.4136,0.151,9.61856,9.61856
988.00,9.57880,25.156744,0.000427,25.071295,-1.4135,0.151,9.62295,9.62295
989.00,9.58770,25.156854,0.000429,25.071375,-1.4135,0.151,9.62628,9.62628
990.00,9.59628,25.156833,0.000430,25.071355,-1.4134,0.151,9.62842,9.62842
991.00,9.60245,25.156799,0.000432,25.071276,-1.4132,0.151,9.63119,9.63119
992.00,9.60709,25.156854,0.000435,25.071336,-1.4129,0.151,9.63326,9.63326
993.00,9.61134,25.156872,0.000435,25.071322,-1.4126,0.151,9.63506,9.63506
994.00,9.61478,25.157050,0.000438,25.071447,-1.4125,0.151,9.63821,9.63821
995.00,9.61900,25.157143,0.000436,25.071438,-1.4125,0.151,9.64215,9.64215
996.00,9.62245,25.157281,0.000436,25.071517,-1.4126,0.151,9.64628,9.64628
997.00,9.62481,25.157352,0.000436,25.071487,-1.4126,0.151,9.64971,9.64971
998.00,9.62761,25.157404,0.000435,25.071550,-1.4127,0.151,9.65381,9.65381
999.00,9.63065,25.157172,0.000428,25.071342,-1.4127,0.152,9.65680,9.65680
1000.00,9.63367,25.157193,0.000427,25.071345,-1.4127,0.152,9.65963,9.65963
1001.00,9.63695,25.157201,0.000428,25.071351,-1.4126,0.152,9.66138,9.66138
1002.00,9.64010,25.157178,0.000428,25.071347,-1.4127,0.152,9.66348,9.66348
1003.00,9.64316,25.157161,0.000428,25.071291,-1.4126,0.152,9.66470,9.66470
1004.00,9.64605,25.157390,0.000432,25.071451,-1.4123,0.152,9.66665,9.66665
1005.00,9.64885,25.157450,0.000434,25.071468,-1.4121,0.152,9.66876,9.66876
1006.00,9.65147,25.157483,0.000436,25.071426,-1.4122,0.152,9.67173,9.67173
1007.00,9.65439,25.157577,0.000434,25.071431,-1.4123,0.152,9.67530,9.67530
1008.00,9.65696,25.157692,0.000432,25.071452,-1.4124,0.152,9.67865,9.67865
1009.00,9.65985,25.157700,0.000431,25.071457,-1.4126,0.152,9.68149,9.68149
1010.00,9.66282,25.157705,0.000430,25.071476,-1.4127,0.152,9.68334,9.68334
1011.00,9.66577,25.157773,0.000432,25.071501,-1.4126,0.152,9.68559,9.68559
1012.00,9.66830,25.157871,0.000436,25.071583,-1.4124,0.152,9.68735,9.68735
1013.00,9.67059,25.157873,0.000436,25.071585,-1.4123,0.152,9.68954,9.68954
1014.00,9.67292,25.157871,0.000432,25.071482,-1.4120,0.153,9.69137,9.69137
1015.00,9.67545,25.157975,0.000433,25.071467,-1.4117,0.153,9.69398,9.69398
1016.00,9.67771,25.157998,0.000431,25.071420,-1.4113,0.153,9.69596,9.69596
1017.00,9.67982,25.157944,0.000430,25.071309,-1.4111,0.153,9.69738,9.69738
1018.00,9.68192,25.157919,0.000433,25.071283,-1.4107,0.153,9.69820,9.69820
1019.00,9.68395,25.157906,0.000434,25.071257,-1.4106,0.153,9.69982,9.69982
1020.00,9.68611,25.157902,0.000433,25.071267,-1.4106,0.153,9.69994,9.69994
1021.00,9.68807,25.157931,0.000435,25.071338,-1.4108,0.153,9.69952,9.69952
1022.00,9.68974,25.157910,0.000432,25.071351,-1.4108,0.153,9.69956,9.69956
1023.00,9.69091,25.157988,0.000432,25.071379,-1.4108,0.153,9.69958,9.69958
1024.00,9.69223,25.158055,0.000436,25.071402,-1.4107,0.153,9.69910,9.69910
1025.00,9.69365,25.158057,0.000437,25.071351,-1.4105,0.153,9.70010,9.70010
1026.00,9.69491,25.158060,0.000433,25.071340,-1.4103,0.153,9.70083,9.70083
1027.00,9.69598,25.158159,0.000430,25.071345,-1.4103,0.153,9.70168,9.70168
1028.00,9.69698,25.158156,0.000428,25.071326,-1.4100,0.153,9.70269,9.70269
1029.00,9.69798,25.158240,0.000424,25.071418,-1.4098,0.153,9.70370,9.70370
1030.00,9.69910,25.158367,0.000425,25.071551,-1.4097,0.154,9.70528,9.70528
1031.00,9.70042,25.158428,0.000428,25.071536,-1.4095,0.154,9.70775,9.70775
1032.00,9.70157,25.158422,0.000430,25.071508,-1.4092,0.154,9.70961,9.70961
1033.00,9.70252,25.158475,0.000432,25.071501,-1.4092,0.154,9.71151,9.71151
1034.00,9.70357,25.158473,0.000436,25.071476,-1.4093,0.154,9.71375,9.71375
1035.00,9.70446,25.158364,0.000435,25.071411,-1.4094,0.154,9.71370,9.71370
1036.00,9.70496,25.158293,0.000431,25.071373,-1.4095,0.154,9.71241,9.71241
1037.00,9.70530,25.158332,0.000430,25.071440,-1.4095,0.154,9.71146,9.71146
1038.00,9.70599,25.158275,0.000428,25.071358,-1.4094,0.155,9.71183,9.71183
1039.00,9.70678,25.158351,0.000429,25.071363,-1.4092,0.155,9.71222,9.71222
1040.00,9.70780,25.158544,0.000436,25.071424,-1.4087,0.155,9.71489,9.71489
1041.00,9.70890,25.158696,0.000440,25.071475,-1.4085,0.154,9.71602,9.71602
1042.00,9.70950,25.158766,0.000443,25.071424,-1.4084,0.154,9.71650,9.71650
1043.00,9.71016,25.158947,0.000444,25.071525,-1.4083,0.154,9.71548,9.71548
1044.00,9.71111,25.159029,0.000444,25.071527,-1.4082,0.154,9.71420,9.71420
1045.00,9.71222,25.158947,0.000436,25.071374,-1.4082,0.154,9.71156,9.71156
1046.00,9.71310,25.159010,0.000435,25.071331,-1.4080,0.155,9.71098,9.71098
1047.00,9.71327,25.159026,0.000432,25.071374,-1.4079,0.155,9.71182,9.71182
1048.00,9.71353,25.159023,0.000431,25.071368,-1.4078,0.155,9.71315,9.71315
1049.00,9.71345,25.158985,0.000427,25.071346,-1.4079,0.155,9.71492,9.71492
1050.00,9.71314,25.159016,0.000429,25.071434,-1.4081,0.155,9.71588,9.71588
1051.00,9.71370,25.158972,0.000428,25.071474,-1.4083,0.155,9.71772,9.71772
1052.00,9.71389,25.158974,0.000429,25.071407,-1.4084,0.155,9.71842,9.71842
1053.00,9.71414,25.159026,0.000428,25.071421,-1.4084,0.155,9.71802,9.71802
1054.00,9.71453,25.159101,0.000430,25.071419,-1.4081,0.156,9.71715,9.71715
1055.00,9.71469,25.159136,0.000428,25.071386,-1.4077,0.156,9.71698,9.71698
1056.00,9.71524,25.159183,0.000430,25.071382,-1.4070,0.156,9.71719,9.71719
1057.00,9.71560,25.159260,0.000429,25.071428,-1.4066,0.156,9.71736,9.71736
1058.00,9.71576,25.159256,0.000431,25.071371,-1.4064,0.156,9.71780,9.71780
1059.00,9.71608,25.159158,0.000429,25.071295,-1.4064,0.156,9.71843,9.71843
1060.00,9.71616,25.159195,0.000430,25.071348,-1.4064,0.156,9.72004,9.72004
1061.00,9.71646,25.159244,0.000427,25.071366,-1.4064,0.156,9.72153,9.72153
1062.00,9.71725,25.159295,0.000426,25.071367,-1.4063,0.156,9.72300,9.72300
1063.00,9.71808,25.159302,0.000430,25.071347,-1.4062,0.156,9.72512,9.72512
1064.00,9.71884,25.159418,0.000431,25.071389,-1.4061,0.156,9.72578,9.72578
1065.00,9.71929,25.159512,0.000431,25.071318,-1.4060,0.156,9.72552,9.72552
1066.00,9.71999,25.159558,0.000434,25.071291,-1.4061,0.156,9.72492,9.72492
1067.00,9.72050,25.159494,0.000433,25.071273,-1.4060,0.156,9.72375,9.72375
1068.00,9.72068,25.159513,0.000427,25.071331,-1.4059,0.156,9.72144,9.72144
1069.00,9.72065,25.159437,0.000429,25.071277,-1.4055,0.156,9.71889,9.71889
1070.00,9.72003,25.159395,0.000428,25.071333,-1.4050,0.156,9.71750,9.71750
1071.00,9.72009,25.159389,0.000430,25.071362,-1.4046,0.157,9.71733,9.71733
1072.00,9.72036,25.159441,0.000427,25.071346,-1.4043,0.157,9.71802,9.71802
1073.00,9.72076,25.159513,0.000429,25.071350,-1.4041,0.157,9.71853,9.71853
1074.00,9.72066,25.159652,0.000431,25.071424,-1.4040,0.157,9.71907,9.71907
1075.00,9.72036,25.159753,0.000430,25.071430,-1.4039,0.157,9.71771,9.71771
1076.00,9.72029,25.159762,0.000431,25.071412,-1.4038,0.157,9.71475,9.71475
1077.00,9.72043,25.159831,0.000438,25.071464,-1.4037,0.157,9.71290,9.71290
1078.00,9.72014,25.159823,0.000438,25.071444,-1.4035,0.157,9.71271,9.71271
1079.00,9.71913,25.159905,0.000439,25.071501,-1.4034,0.157,9.71353,9.71353
1080.00,9.71842,25.159949,0.000441,25.071478,-1.4031,0.157,9.71584,9.71584
1081.00,9.71739,25.160067,0.000438,25.071470,-1.4029,0.157,9.71891,9.71891
1082.00,9.71692,25.160096,0.000434,25.071494,-1.4028,0.157,9.72030,9.72030
1083.00,9.71645,25.160120,0.000437,25.071461,-1.4027,0.157,9.72014,9.72014
1084.00,9.71623,25.160127,0.000435,25.071410,-1.4025,0.157,9.71949,9.71949
1085.00,9.71687,25.160091,0.000436,25.071408,-1.4025,0.157,9.71814,9.71814
1086.00,9.71703,25.160105,0.000439,25.071467,-1.4024,0.157,9.71685,9.71685
1087.00,9.71673,25.160150,0.000440,25.071400,-1.4022,0.157,9.71687,9.71687
1088.00,9.71696,25.160171,0.000434,25.071408,-1.4022,0.158,9.71730,9.71730
1089.00,9.71739,25.160138,0.000435,25.071388,-1.4023,0.158,9.71869,9.71869
1090.00,9.71800,25.160069,0.000432,25.071284,-1.4024,0.158,9.72116,9.72116
1091.00,9.71781,25.160072,0.000430,25.071179,-1.4027,0.158,9.72191,9.72191
1092.00,9.71759,25.160118,0.000430,25.071179,-1.4029,0.158,9.72114,9.72114
1093.00,9.71782,25.160188,0.000431,25.071186,-1.4029,0.158,9.71978,9.71978
1094.00,9.71847,25.160300,0.000432,25.071205,-1.4027,0.158,9.71853,9.71853
1095.00,9.71876,25.160504,0.000435,25.071331,-1.4023,0.158,9.71662,9.71662
1096.00,9.71853,25.160622,0.000435,25.071450,-1.4020,0.158,9.71662,9.71662
1097.00,9.71877,25.160597,0.000436,25.071442,-1.4017,0.158,9.71717,9.71717
1098.00,9.71896,25.160651,0.000437,25.071447,-1.4014,0.158,9.71873,9.71873
1099.00,9.71900,25.160676,0.000439,25.071482,-1.4014,0.158,9.71942,9.71942
1100.00,9.71898,25.160629,0.000435,25.071396,-1.4015,0.158,9.72002,9.72002
1101.00,9.71865,25.160590,0.000435,25.071332,-1.4014,0.159,9.71986,9.71986
1102.00,9.71861,25.160651,0.000435,25.071297,-1.4014,0.159,9.72008,9.72008
1103.00,9.71892,25.160713,0.000435,25.071340,-1.4014,0.159,9.71949,9.71949
1104.00,9.71942,25.160642,0.000430,25.071222,-1.4012,0.159,9.71843,9.71843
1105.00,9.71917,25.160713,0.000433,25.071329,-1.4011,0.159,9.71716,9.71716
1106.00,9.71861,25.160718,0.000429,25.071346,-1.4009,0.159,9.71309,9.71309
1107.00,9.71833,25.160721,0.000430,25.071420,-1.4008,0.159,9.70510,9.70510
1108.00,9.71933,25.160664,0.000427,25.071358,-1.4005,0.160,9.69406,9.69406
1109.00,9.71986,25.160675,0.000423,25.071376,-1.4004,0.160,9.67905,9.67905
1110.00,9.71909,25.160649,0.000420,25.071325,-1.4001,0.160,9.66006,9.66006
@8,2.0001,4.0, 1110.018 
1111.00,9.72027,25.160663,0.000420,25.071341,-1.3999,0.160,9.64144,9.64144
1112.00,9.72127,25.160799,0.000421,25.071380,-1.3999,0.160,9.62679,9.62679
1113.00,9.71772,25.160998,0.000423,25.071499,-1.3999,0.160,9.61540,9.61540
1114.00,9.71424,25.161121,0.000425,25.071579,-1.3999,0.161,9.60870,9.60870
1115.00,9.71059,25.161259,0.000429,25.071660,-1.4001,0.160,9.60731,9.60731
1116.00,9.70000,25.161398,0.000430,25.071669,-1.4001,0.161,9.60832,9.60832
1117.00,9.68242,25.161395,0.000428,25.071655,-1.3999,0.161,9.60884,9.60884
1118.00,9.66324,25.161283,0.000426,25.071574,-1.3998,0.161,9.60933,9.60933
1119.00,9.63780,25.161301,0.000426,25.071596,-1.3998,0.161,9.60956,9.60956
1120.00,9.61676,25.161298,0.000426,25.071568,-1.3998,0.161,9.60887,9.60887
1121.00,9.60886,25.161266,0.000427,25.071541,-1.3998,0.161,9.60824,9.60824
1122.00,9.60764,25.161211,0.000426,25.071438,-1.3999,0.161,9.60837,9.60837
1123.00,9.60661,25.161330,0.000430,25.071491,-1.4000,0.161,9.60921,9.60921
1124.00,9.60689,25.161467,0.000432,25.071533,-1.3999,0.161,9.61083,9.61083
1125.00,9.60869,25.161463,0.000433,25.071490,-1.3996,0.161,9.61256,9.61256
1126.00,9.60962,25.161552,0.000434,25.071509,-1.3994,0.161,9.61374,9.61374
1127.00,9.60973,25.161596,0.000437,25.071513,-1.3993,0.161,9.61370,9.61370
1128.00,9.60880,25.161539,0.000434,25.071387,-1.3991,0.161,9.61368,9.61368
1129.00,9.60702,25.161484,0.000432,25.071348,-1.3988,0.161,9.61522,9.61522
1130.00,9.60743,25.161460,0.000432,25.071259,-1.3988,0.161,9.61644,9.61644
1131.00,9.60919,25.161454,0.000431,25.071285,-1.3988,0.161,9.61855,9.61855
1132.00,9.61094,25.161578,0.000428,25.071415,-1.3986,0.162,9.62115,9.62115
1133.00,9.61261,25.161602,0.000427,25.071469,-1.3984,0.162,9.62400,9.62400
1134.00,9.61372,25.161572,0.000427,25.071442,-1.3984,0.162,9.62481,9.62481
1135.00,9.61363,25.161686,0.000425,25.071587,-1.3982,0.162,9.62606,9.62606
1136.00,9.61371,25.161700,0.000426,25.071556,-1.3980,0.162,9.62779,9.62779
1137.00,9.61496,25.161646,0.000428,25.071466,-1.3980,0.162,9.62981,9.62981
1138.00,9.61623,25.161709,0.000430,25.071505,-1.3980,0.162,9.63163,9.63163
1139.00,9.61867,25.161703,0.000431,25.071446,-1.3978,0.162,9.63482,9.63482
1140.00,9.62080,25.161696,0.000433,25.071347,-1.3977,0.162,9.63846,9.63846
1141.00,9.62269,25.161768,0.000435,25.071381,-1.3976,0.162,9.64164,9.64164
1142.00,9.62469,25.161848,0.000436,25.071358,-1.3972,0.162,9.64427,9.64427
1143.00,9.62653,25.161893,0.000438,25.071311,-1.3969,0.162,9.64686,9.64686
1144.00,9.62845,25.161929,0.000437,25.071274,-1.3965,0.162,9.64960,9.64960
1145.00,9.63025,25.161943,0.000435,25.071315,-1.3962,0.162,9.65233,9.65233
1146.00,9.63293,25.161904,0.000432,25.071222,-1.3961,0.163,9.65488,9.65488
1147.00,9.63569,25.162026,0.000432,25.071297,-1.3962,0.163,9.65725,9.65725
1148.00,9.63817,25.162067,0.000433,25.071345,-1.3961,0.163,9.65975,9.65975
1149.00,9.64070,25.162155,0.000437,25.071399,-1.3962,0.163,9.66098,9.66098
1150.00,9.64377,25.162233,0.000440,25.071356,-1.3962,0.163,9.66098,9.66098
1151.00,9.64688,25.162373,0.000443,25.071459,-1.3961,0.163,9.66027,9.66027
1152.00,9.64936,25.162290,0.000444,25.071386,-1.3958,0.163,9.66027,9.66027
1153.00,9.65169,25.162342,0.000446,25.071436,-1.3956,0.163,9.66152,9.66152
1154.00,9.65339,25.162402,0.000443,25.071486,-1.3953,0.163,9.66369,9.66369
1155.00,9.65476,25.162356,0.000443,25.071502,-1.3952,0.163,9.66641,9.66641
1156.00,9.65618,25.162236,0.000442,25.071398,-1.3950,0.163,9.66910,9.66910
1157.00,9.65799,25.162404,0.000443,25.071562,-1.3950,0.163,9.67090,9.67090
1158.00,9.65975,25.162363,0.000441,25.071462,-1.3949,0.163,9.67254,9.67254
1159.00,9.66153,25.162426,0.000441,25.071452,-1.3950,0.164,9.67350,9.67350
1160.00,9.66327,25.162625,0.000440,25.071562,-1.3950,0.164,9.67459,9.67459
1161.00,9.66447,25.162709,0.000440,25.071539,-1.3951,0.164,9.67598,9.67598
1162.00,9.66579,25.162661,0.000438,25.071442,-1.3951,0.164,9.67852,9.67852
1163.00,9.66721,25.162783,0.000439,25.071507,-1.3950,0.164,9.67992,9.67992
1164.00,9.66853,25.162796,0.000437,25.071439,-1.3951,0.164,9.68141,9.68141
1165.00,9.66996,25.162833,0.000437,25.071396,-1.3948,0.164,9.68220,9.68220
1166.00,9.67138,25.162850,0.000439,25.071371,-1.3946,0.164,9.68258,9.68258
1167.00,9.67285,25.162793,0.000437,25.071285,-1.3945,0.164,9.68353,9.68353
1168.00,9.67411,25.162764,0.000433,25.071281,-1.3945,0.164,9.68435,9.68435
1169.00,9.67565,25.162719,0.000432,25.071243,-1.3944,0.164,9.68572,9.68572
1170.00,9.67733,25.162645,0.000433,25.071171,-1.3944,0.164,9.68785,9.68785
1171.00,9.67896,25.162854,0.000437,25.071378,-1.3943,0.164,9.68978,9.68978
1172.00,9.68045,25.162987,0.000437,25.071471,-1.3940,0.164,9.69061,9.69061
1173.00,9.68158,25.163063,0.000436,25.071475,-1.3938,0.165,9.69225,9.69225
1174.00,9.68269,25.163087,0.000432,25.071465,-1.3936,0.165,9.69328,9.69328
1175.00,9.68404,25.163133,0.000429,25.071518,-1.3934,0.165,9.69389,9.69389
1176.00,9.68556,25.163020,0.000425,25.071362,-1.3932,0.165,9.69518,9.69518
1177.00,9.68677,25.163026,0.000426,25.071341,-1.3932,0.165,9.69689,9.69689
1178.00,9.68797,25.163061,0.000430,25.071349,-1.3932,0.165,9.69808,9.69808
1179.00,9.68925,25.163077,0.000434,25.071382,-1.3931,0.165,9.69874,9.69874
1180.00,9.69039,25.162994,0.000434,25.071238,-1.3930,0.165,9.69966,9.69966
1181.00,9.69147,25.163010,0.000430,25.071252,-1.3929,0.165,9.70146,9.70146
1182.00,9.69274,25.163041,0.000428,25.071210,-1.3927,0.165,9.70211,9.70211
1183.00,9.69381,25.163023,0.000425,25.071085,-1.3924,0.165,9.70268,9.70268
1184.00,9.69483,25.163140,0.000425,25.071105,-1.3923,0.165,9.70334,9.70334
1185.00,9.69583,25.163339,0.000423,25.071273,-1.3922,0.165,9.70409,9.70409
1186.00,9.69702,25.163469,0.000423,25.071356,-1.3923,0.165,9.70391,9.70391
1187.00,9.69803,25.163614,0.000428,25.071451,-1.3923,0.165,9.70415,9.70415
1188.00,9.69882,25.163678,0.000427,25.071494,-1.3923,0.166,9.70381,9.70381
1189.00,9.69959,25.163789,0.000430,25.071604,-1.3923,0.166,9.70430,9.70430
1190.00,9.70033,25.163844,0.000435,25.071580,-1.3924,0.165,9.70537,9.70537
1191.00,9.70125,25.163815,0.000438,25.071494,-1.3923,0.165,9.70570,9.70570
1192.00,9.70217,25.163715,0.000433,25.071374,-1.3924,0.166,9.70711,9.70711
1193.00,9.70297,25.163750,0.000436,25.071352,-1.3925,0.166,9.70874,9.70874
1194.00,9.70360,25.163671,0.000433,25.071237,-1.3927,0.166,9.70926,9.70926
1195.00,9.70409,25.163623,0.000427,25.071207,-1.3928,0.166,9.70793,9.70793
1196.00,9.70442,25.163701,0.000427,25.071243,-1.3928,0.166,9.70742,9.70742
1197.00,9.70485,25.163785,0.000427,25.071280,-1.3925,0.166,9.70669,9.70669
1198.00,9.70516,25.163875,0.000429,25.071367,-1.3923,0.166,9.70590,9.70590
1199.00,9.70559,25.163999,0.000431,25.071412,-1.3920,0.166,9.70681,9.70681
1200.00,9.70630,25.164108,0.000435,25.071416,-1.3916,0.166,9.70910,9.70910
1201.00,9.70691,25.164098,0.000434,25.071342,-1.3911,0.166,9.71158,9.71158
1202.00,9.70732,25.164042,0.000433,25.071300,-1.3908,0.167,9.71299,9.71299
1203.00,9.70785,25.163924,0.000428,25.071187,-1.3906,0.167,9.71348,9.71348
1204.00,9.70815,25.163947,0.000426,25.071227,-1.3902,0.167,9.71187,9.71187
1205.00,9.70816,25.163886,0.000425,25.071222,-1.3899,0.167,9.71045,9.71045
1206.00,9.70842,25.163885,0.000426,25.071231,-1.3899,0.167,9.70936,9.70936
1207.00,9.70875,25.163945,0.000429,25.071300,-1.3901,0.167,9.70885,9.70885
1208.00,9.70913,25.164117,0.000431,25.071425,-1.3902,0.167,9.70960,9.70960
1209.00,9.70957,25.164140,0.000434,25.071378,-1.3903,0.167,9.71205,9.71205
1210.00,9.71008,25.164164,0.000435,25.071372,-1.3904,0.167,9.71419,9.71419
1211.00,9.71034,25.164340,0.000434,25.071470,-1.3903,0.167,9.71442,9.71442
1212.00,9.71053,25.164442,0.000433,25.071431,-1.3902,0.167,9.71446,9.71446
1213.00,9.71083,25.164477,0.000433,25.071379,-1.3900,0.168,9.71400,9.71400
1214.00,9.71132,25.164558,0.000436,25.071431,-1.3899,0.168,9.71276,9.71276
1215.00,9.71173,25.164610,0.000437,25.071374,-1.3898,0.168,9.71178,9.71178
1216.00,9.71174,25.164612,0.000440,25.071339,-1.3897,0.167,9.71206,9.71206
1217.00,9.71205,25.164625,0.000441,25.071352,-1.3894,0.167,9.71267,9.71267
1218.00,9.71239,25.164588,0.000443,25.071326,-1.3891,0.167,9.71308,9.71308
1219.00,9.71259,25.164615,0.000442,25.071300,-1.3890,0.167,9.71400,9.71400
1220.00,9.71276,25.164601,0.000437,25.071280,-1.3889,0.167,9.71443,9.71443
1221.00,9.71271,25.164586,0.000434,25.071249,-1.3891,0.168,9.71516,9.71516
1222.00,9.71280,25.164641,0.000435,25.071293,-1.3893,0.168,9.71537,9.71537
1223.00,9.71308,25.164723,0.000434,25.071326,-1.3895,0.168,9.71697,9.71697
1224.00,9.71383,25.164812,0.000435,25.071372,-1.3893,0.168,9.71833,9.71833
1225.00,9.71468,25.164904,0.000440,25.071439,-1.3891,0.168,9.71961,9.71961
1226.00,9.71517,25.164909,0.000442,25.071448,-1.3885,0.168,9.71931,9.71931
1227.00,9.71519,25.164916,0.000442,25.071439,-1.3881,0.168,9.71829,9.71829
1228.00,9.71519,25.164899,0.000443,25.071392,-1.3878,0.168,9.71667,9.71667
1229.00,9.71524,25.164794,0.000445,25.071278,-1.3876,0.168,9.71606,9.71606
1230.00,9.71526,25.164786,0.000444,25.071239,-1.3874,0.168,9.71522,9.71522
1231.00,9.71535,25.164839,0.000444,25.071248,-1.3874,0.168,9.71537,9.71537
1232.00,9.71564,25.164850,0.000442,25.071229,-1.3874,0.169,9.71692,9.71692
1233.00,9.71615,25.164881,0.000438,25.071249,-1.3874,0.169,9.71799,9.71799
1234.00,9.71662,25.164965,0.000437,25.071278,-1.3875,0.169,9.71792,9.71792
1235.00,9.71685,25.165051,0.000439,25.071329,-1.3878,0.169,9.71854,9.71854
1236.00,9.71712,25.164940,0.000437,25.071216,-1.3880,0.169,9.71928,9.71928
1237.00,9.71743,25.164884,0.000437,25.071122,-1.3881,0.169,9.71888,9.71888
1238.00,9.71773,25.164971,0.000439,25.071207,-1.3880,0.169,9.71851,9.71851
1239.00,9.71769,25.164938,0.000437,25.071244,-1.3878,0.169,9.71802,9.71802
1240.00,9.71754,25.164983,0.000438,25.071290,-1.3874,0.169,9.71690,9.71690
1241.00,9.71758,25.165147,0.000441,25.071411,-1.3872,0.169,9.71629,9.71629
1242.00,9.71761,25.165224,0.000439,25.071408,-1.3870,0.169,9.71653,9.71653
1243.00,9.71764,25.165177,0.000432,25.071259,-1.3866,0.169,9.71718,9.71718
1244.00,9.71759,25.165311,0.000431,25.071250,-1.3866,0.170,9.71830,9.71830
1245.00,9.71769,25.165341,0.000426,25.071138,-1.3864,0.170,9.72045,9.72045
1246.00,9.71788,25.165354,0.000423,25.071052,-1.3864,0.170,9.72108,9.72108
1247.00,9.71809,25.165483,0.000426,25.071158,-1.3864,0.170,9.72034,9.72034
1248.00,9.71819,25.165476,0.000430,25.071170,-1.3864,0.170,9.71942,9.71942
1249.00,9.71834,25.165403,0.000430,25.071150,-1.3863,0.170,9.71953,9.71953
1250.00,9.71864,25.165440,0.000434,25.071196,-1.3861,0.170,9.71941,9.71941
1251.00,9.71909,25.165397,0.000433,25.071173,-1.3857,0.170,9.72059,9.72059
1252.00,9.71940,25.165321,0.000431,25.071188,-1.3853,0.170,9.72289,9.72289
1253.00,9.71953,25.165399,0.000434,25.071284,-1.3849,0.170,9.72335,9.72335
1254.00,9.71945,25.165504,0.000435,25.071361,-1.3848,0.170,9.72092,9.72092
1255.00,9.71981,25.165556,0.000435,25.071400,-1.3848,0.170,9.71752,9.71752
1256.00,9.72054,25.165594,0.000432,25.071464,-1.3849,0.171,9.71306,9.71306
1257.00,9.72119,25.165801,0.000432,25.071536,-1.3850,0.171,9.70810,9.70810
1258.00,9.72139,25.165869,0.000426,25.071546,-1.3853,0.171,9.70429,9.70429
1259.00,9.72092,25.165868,0.000420,25.071503,-1.3855,0.171,9.69951,9.69951
1260.00,9.72411,25.165808,0.000413,25.071448,-1.3855,0.172,9.69468,9.69468
1261.00,9.72647,25.165879,0.000413,25.071494,-1.3853,0.172,9.68959,9.68959
@9,2.0001,4.0, 1260.058 
1262.00,9.72464,25.165706,0.000411,25.071356,-1.3850,0.172,9.68480,9.68480
1263.00,9.71783,25.165661,0.000413,25.071275,-1.3847,0.172,9.68048,9.68048
1264.00,9.71323,25.165722,0.000416,25.071295,-1.3844,0.172,9.67919,9.67919
1265.00,9.70902,25.165840,0.000423,25.071347,-1.3841,0.172,9.67787,9.67787
1266.00,9.70380,25.165904,0.000426,25.071378,-1.3839,0.172,9.67823,9.67823
1267.00,9.69927,25.165964,0.000424,25.071355,-1.3837,0.172,9.67973,9.67973
1268.00,9.69488,25.166056,0.000421,25.071350,-1.3836,0.173,9.68207,9.68207
1269.00,9.69125,25.166081,0.000422,25.071351,-1.3835,0.173,9.68433,9.68433
1270.00,9.68891,25.166168,0.000421,25.071378,-1.3834,0.173,9.68699,9.68699
1271.00,9.68834,25.166227,0.000419,25.071285,-1.3832,0.173,9.68837,9.68837
1272.00,9.68831,25.166403,0.000424,25.071398,-1.3831,0.173,9.68901,9.68901
1273.00,9.68718,25.166442,0.000427,25.071436,-1.3830,0.173,9.68970,9.68970
1274.00,9.68628,25.166542,0.000429,25.071454,-1.3830,0.173,9.68871,9.68871
1275.00,9.68529,25.166462,0.000426,25.071374,-1.3829,0.173,9.68693,9.68693
1276.00,9.68480,25.166512,0.000429,25.071430,-1.3827,0.173,9.68644,9.68644
1277.00,9.68417,25.166543,0.000429,25.071377,-1.3825,0.173,9.68614,9.68614
1278.00,9.68407,25.166618,0.000429,25.071420,-1.3822,0.173,9.68536,9.68536
1279.00,9.68428,25.166648,0.000432,25.071415,-1.3820,0.173,9.68595,9.68595
1280.00,9.68459,25.166737,0.000436,25.071474,-1.3818,0.173,9.68735,9.68735
1281.00,9.68525,25.166785,0.000435,25.071558,-1.3817,0.173,9.68772,9.68772
1282.00,9.68585,25.166735,0.000436,25.071531,-1.3816,0.173,9.68812,9.68812
1283.00,9.68630,25.166722,0.000438,25.071484,-1.3815,0.173,9.68906,9.68906
1284.00,9.68709,25.166729,0.000436,25.071465,-1.3812,0.173,9.68878,9.68878
1285.00,9.68785,25.166706,0.000432,25.071367,-1.3809,0.174,9.68875,9.68875
1286.00,9.68801,25.166743,0.000432,25.071228,-1.3808,0.174,9.68944,9.68944
1287.00,9.68808,25.166787,0.000430,25.071236,-1.3808,0.174,9.69026,9.69026
1288.00,9.68819,25.166887,0.000430,25.071309,-1.3808,0.174,9.69067,9.69067
1289.00,9.68839,25.166889,0.000429,25.071285,-1.3808,0.174,9.69171,9.69171
1290.00,9.68860,25.166942,0.000432,25.071368,-1.3809,0.174,9.69245,9.69245
1291.00,9.68888,25.166857,0.000432,25.071349,-1.3809,0.174,9.69315,9.69315
1292.00,9.68907,25.166999,0.000435,25.071510,-1.3808,0.174,9.69465,9.69465
1293.00,9.68965,25.166975,0.000433,25.071483,-1.3807,0.174,9.69628,9.69628
1294.00,9.69049,25.166993,0.000435,25.071476,-1.3807,0.174,9.69701,9.69701
1295.00,9.69140,25.167000,0.000436,25.071455,-1.3806,0.174,9.69783,9.69783
1296.00,9.69198,25.167076,0.000438,25.071472,-1.3804,0.174,9.69805,9.69805
1297.00,9.69244,25.166946,0.000435,25.071290,-1.3803,0.174,9.69798,9.69798
1298.00,9.69303,25.167030,0.000439,25.071367,-1.3802,0.174,9.69711,9.69711
1299.00,9.69354,25.167044,0.000439,25.071389,-1.3802,0.174,9.69737,9.69737
1300.00,9.69404,25.167070,0.000437,25.071371,-1.3802,0.174,9.69761,9.69761
1301.00,9.69460,25.167092,0.000434,25.071394,-1.3802,0.175,9.69811,9.69811
1302.00,9.69498,25.167143,0.000436,25.071457,-1.3801,0.175,9.69946,9.69946
1303.00,9.69579,25.167119,0.000434,25.071347,-1.3799,0.175,9.70089,9.70089
1304.00,9.69669,25.167148,0.000435,25.071329,-1.3798,0.175,9.70250,9.70250
1305.00,9.69755,25.167180,0.000434,25.071368,-1.3797,0.175,9.70421,9.70421
1306.00,9.69842,25.167196,0.000439,25.071381,-1.3796,0.174,9.70465,9.70465
1307.00,9.69863,25.167239,0.000438,25.071384,-1.3796,0.175,9.70264,9.70264
1308.00,9.69888,25.167315,0.000436,25.071398,-1.3796,0.175,9.70171,9.70171
1309.00,9.69955,25.167390,0.000434,25.071434,-1.3797,0.175,9.70086,9.70086
1310.00,9.70007,25.167496,0.000435,25.071491,-1.3797,0.175,9.70047,9.70047
1311.00,9.70034,25.167581,0.000436,25.071499,-1.3797,0.175,9.70133,9.70133
1312.00,9.70053,25.167683,0.000437,25.071579,-1.3795,0.175,9.70178,9.70178
1313.00,9.70042,25.167658,0.000433,25.071621,-1.3792,0.175,9.70198,9.70198
1314.00,9.70062,25.167632,0.000430,25.071563,-1.3789,0.175,9.70328,9.70328
1315.00,9.70124,25.167636,0.000429,25.071486,-1.3786,0.175,9.70407,9.70407
1316.00,9.70191,25.167656,0.000426,25.071472,-1.3783,0.176,9.70506,9.70506
1317.00,9.70231,25.167574,0.000423,25.071336,-1.3783,0.176,9.70714,9.70714
1318.00,9.70303,25.167578,0.000426,25.071266,-1.3785,0.176,9.70960,9.70960
1319.00,9.70397,25.167655,0.000429,25.071298,-1.3787,0.176,9.71066,9.71066
1320.00,9.70469,25.167655,0.000430,25.071293,-1.3788,0.176,9.71157,9.71157
1321.00,9.70547,25.167635,0.000432,25.071222,-1.3788,0.176,9.71208,9.71208
1322.00,9.70567,25.167630,0.000436,25.071149,-1.3786,0.176,9.71223,9.71223
1323.00,9.70596,25.167707,0.000437,25.071162,-1.3786,0.176,9.71138,9.71138
1324.00,9.70628,25.167689,0.000435,25.071137,-1.3785,0.176,9.71102,9.71102
1325.00,9.70666,25.167749,0.000431,25.071126,-1.3782,0.176,9.71118,9.71118
1326.00,9.70718,25.167832,0.000429,25.071201,-1.3782,0.176,9.71196,9.71196
1327.00,9.70812,25.167966,0.000427,25.071288,-1.3781,0.176,9.71331,9.71331
1328.00,9.70894,25.168017,0.000427,25.071313,-1.3780,0.176,9.71424,9.71424
1329.00,9.70968,25.168057,0.000429,25.071325,-1.3778,0.176,9.71496,9.71496
1330.00,9.71023,25.168033,0.000432,25.071314,-1.3777,0.176,9.71519,9.71519
1331.00,9.71072,25.168094,0.000431,25.071338,-1.3776,0.177,9.71475,9.71475
1332.00,9.71127,25.168129,0.000432,25.071347,-1.3775,0.177,9.71385,9.71385
1333.00,9.71180,25.168121,0.000434,25.071326,-1.3773,0.177,9.71290,9.71290
1334.00,9.71224,25.168176,0.000435,25.071308,-1.3772,0.177,9.71295,9.71295
1335.00,9.71253,25.168294,0.000438,25.071349,-1.3771,0.177,9.71298,9.71298
1336.00,9.71297,25.168292,0.000439,25.071323,-1.3768,0.177,9.71367,9.71367
1337.00,9.71325,25.168305,0.000436,25.071331,-1.3766,0.177,9.71428,9.71428
1338.00,9.71352,25.168402,0.000437,25.071305,-1.3763,0.177,9.71593,9.71593
1339.00,9.71375,25.168477,0.000438,25.071362,-1.3760,0.177,9.71647,9.71647
1340.00,9.71397,25.168477,0.000438,25.071408,-1.3758,0.177,9.71693,9.71693
1341.00,9.71427,25.168538,0.000440,25.071421,-1.3758,0.177,9.71763,9.71763
1342.00,9.71476,25.168598,0.000441,25.071413,-1.3758,0.177,9.71875,9.71875
1343.00,9.71525,25.168614,0.000440,25.071419,-1.3757,0.177,9.71865,9.71865
1344.00,9.71567,25.168620,0.000435,25.071342,-1.3757,0.177,9.71940,9.71940
1345.00,9.71621,25.168661,0.000433,25.071263,-1.3757,0.178,9.72064,9.72064
1346.00,9.71650,25.168692,0.000431,25.071235,-1.3755,0.178,9.72011,9.72011
1347.00,9.71656,25.168708,0.000431,25.071271,-1.3753,0.178,9.71926,9.71926
1348.00,9.71652,25.168744,0.000430,25.071317,-1.3753,0.178,9.71864,9.71864
1349.00,9.71641,25.168817,0.000435,25.071397,-1.3752,0.178,9.71669,9.71669
1350.00,9.71634,25.168882,0.000434,25.071443,-1.3750,0.178,9.71480,9.71480
1351.00,9.71642,25.168898,0.000432,25.071450,-1.3748,0.179,9.71481,9.71481
1352.00,9.71666,25.168953,0.000432,25.071366,-1.3745,0.179,9.71487,9.71487
1353.00,9.71706,25.169014,0.000435,25.071315,-1.3743,0.179,9.71623,9.71623
1354.00,9.71747,25.169025,0.000435,25.071239,-1.3741,0.179,9.71785,9.71785
1355.00,9.71780,25.169024,0.000437,25.071179,-1.3740,0.179,9.71909,9.71909
1356.00,9.71787,25.169053,0.000438,25.071135,-1.3740,0.178,9.71962,9.71962
1357.00,9.71838,25.169088,0.000436,25.071168,-1.3741,0.179,9.72159,9.72159
1358.00,9.71873,25.169104,0.000435,25.071168,-1.3741,0.179,9.72166,9.72166
1359.00,9.71887,25.169114,0.000434,25.071170,-1.3737,0.179,9.72212,9.72212
1360.00,9.71911,25.169097,0.000435,25.071137,-1.3734,0.179,9.72238,9.72238
1361.00,9.71926,25.169104,0.000437,25.071144,-1.3732,0.179,9.72235,9.72235
1362.00,9.71934,25.169117,0.000440,25.071141,-1.3729,0.179,9.72232,9.72232
1363.00,9.71970,25.169040,0.000434,25.071085,-1.3726,0.179,9.72277,9.72277
1364.00,9.71977,25.169034,0.000431,25.071118,-1.3726,0.179,9.72197,9.72197
1365.00,9.71960,25.169118,0.000430,25.071142,-1.3726,0.179,9.72234,9.72234
1366.00,9.71991,25.169173,0.000430,25.071182,-1.3726,0.179,9.72400,9.72400
1367.00,9.72048,25.169211,0.000430,25.071230,-1.3726,0.179,9.72436,9.72436
1368.00,9.72111,25.169304,0.000436,25.071342,-1.3726,0.179,9.72428,9.72428
1369.00,9.72146,25.169364,0.000437,25.071348,-1.3725,0.179,9.72471,9.72471
1370.00,9.72177,25.169417,0.000437,25.071405,-1.3724,0.179,9.72389,9.72389
1371.00,9.72219,25.169433,0.000433,25.071345,-1.3725,0.180,9.72384,9.72384
1372.00,9.72267,25.169453,0.000429,25.071310,-1.3727,0.180,9.72324,9.72324
1373.00,9.72301,25.169462,0.000428,25.071249,-1.3730,0.180,9.72332,9.72332
1374.00,9.72334,25.169492,0.000428,25.071172,-1.3732,0.180,9.72310,9.72310
1375.00,9.72347,25.169530,0.000428,25.071140,-1.3735,0.180,9.72435,9.72435
1376.00,9.72317,25.169632,0.000429,25.071217,-1.3735,0.180,9.72415,9.72415
1377.00,9.72332,25.169642,0.000436,25.071252,-1.3734,0.180,9.72484,9.72484
1378.00,9.72364,25.169755,0.000440,25.071259,-1.3730,0.180,9.72636,9.72636
1379.00,9.72400,25.169869,0.000443,25.071343,-1.3727,0.180,9.72908,9.72908
1380.00,9.72465,25.169876,0.000440,25.071321,-1.3724,0.180,9.72961,9.72961
1381.00,9.72475,25.169877,0.000437,25.071291,-1.3719,0.180,9.73016,9.73016
1382.00,9.72555,25.169940,0.000435,25.071237,-1.3717,0.181,9.73013,9.73013
1383.00,9.72597,25.169955,0.000431,25.071244,-1.3716,0.181,9.72907,9.72907
1384.00,9.72608,25.169897,0.000430,25.071158,-1.3717,0.181,9.72630,9.72630
1385.00,9.72588,25.169901,0.000435,25.071141,-1.3717,0.181,9.72538,9.72538
1386.00,9.72568,25.169956,0.000439,25.071198,-1.3718,0.181,9.72386,9.72386
1387.00,9.72529,25.170091,0.000437,25.071229,-1.3718,0.181,9.72226,9.72226
1388.00,9.72508,25.170101,0.000436,25.071188,-1.3718,0.181,9.72132,9.72132
1389.00,9.72500,25.170154,0.000436,25.071180,-1.3715,0.181,9.72174,9.72174
1390.00,9.72525,25.170141,0.000432,25.071115,-1.3713,0.181,9.72243,9.72243
1391.00,9.72543,25.170135,0.000430,25.070985,-1.3710,0.181,9.72328,9.72328
1392.00,9.72536,25.170118,0.000432,25.070993,-1.3705,0.181,9.72512,9.72512
1393.00,9.72577,25.170198,0.000432,25.071076,-1.3702,0.181,9.72685,9.72685
1394.00,9.72612,25.170364,0.000434,25.071208,-1.3702,0.182,9.72760,9.72760
1395.00,9.72626,25.170420,0.000439,25.071225,-1.3703,0.181,9.72778,9.72778
1396.00,9.72625,25.170526,0.000440,25.071353,-1.3703,0.181,9.72754,9.72754
1397.00,9.72622,25.170554,0.000442,25.071320,-1.3701,0.181,9.72726,9.72726
1398.00,9.72614,25.170556,0.000442,25.071270,-1.3698,0.182,9.72685,9.72685
1399.00,9.72585,25.170438,0.000439,25.071199,-1.3694,0.182,9.72687,9.72687
1400.00,9.72534,25.170565,0.000437,25.071357,-1.3693,0.182,9.72488,9.72488
1401.00,9.72490,25.170370,0.000437,25.071152,-1.3694,0.182,9.72482,9.72482
1402.00,9.72465,25.170475,0.000437,25.071286,-1.3696,0.182,9.72437,9.72437
1403.00,9.72482,25.170467,0.000436,25.071268,-1.3699,0.182,9.72429,9.72429
1404.00,9.72518,25.170664,0.000440,25.071384,-1.3700,0.182,9.72391,9.72391
1405.00,9.72578,25.170640,0.000440,25.071289,-1.3699,0.182,9.72411,9.72411
1406.00,9.72621,25.170765,0.000441,25.071351,-1.3696,0.182,9.72211,9.72211
1407.00,9.72588,25.170607,0.000440,25.071145,-1.3694,0.182,9.71916,9.71916
1408.00,9.72526,25.170688,0.000439,25.071157,-1.3692,0.182,9.71673,9.71673
1409.00,9.72481,25.170531,0.000432,25.071020,-1.3690,0.182,9.71434,9.71434
1410.00,9.72325,25.170515,0.000424,25.070981,-1.3689,0.182,9.71268,9.71268
1411.00,9.72404,25.170603,0.000421,25.071014,-1.3688,0.183,9.70992,9.70992
@10,2.0001,4.0, 1410.00599999999 
1412.00,9.72644,25.170701,0.000416,25.071076,-1.3685,0.183,9.70800,9.70800
1413.00,9.72524,25.170736,0.000416,25.071101,-1.3683,0.183,9.70548,9.70548
1414.00,9.72188,25.170792,0.000413,25.071126,-1.3682,0.184,9.70489,9.70489
1415.00,9.71954,25.170844,0.000416,25.071133,-1.3681,0.184,9.70592,9.70592
1416.00,9.71748,25.170747,0.000416,25.071081,-1.3682,0.184,9.70979,9.70979
1417.00,9.71475,25.170706,0.000417,25.071088,-1.3683,0.184,9.71412,9.71412
1418.00,9.71359,25.170720,0.000418,25.071077,-1.3682,0.184,9.71895,9.71895
1419.00,9.71420,25.170759,0.000424,25.071026,-1.3680,0.183,9.72413,9.72413
1420.00,9.71439,25.170846,0.000423,25.071099,-1.3678,0.184,9.72746,9.72746
1421.00,9.71454,25.171015,0.000418,25.071121,-1.3675,0.184,9.72961,9.72961
1422.00,9.71423,25.171162,0.000416,25.071088,-1.3673,0.184,9.73167,9.73167
1423.00,9.71499,25.171275,0.000418,25.071121,-1.3673,0.185,9.73287,9.73287
1424.00,9.71531,25.171390,0.000417,25.071200,-1.3671,0.185,9.73305,9.73305
1425.00,9.71701,25.171509,0.000423,25.071240,-1.3672,0.185,9.73344,9.73344
1426.00,9.71917,25.171428,0.000425,25.071265,-1.3673,0.185,9.73193,9.73193
1427.00,9.72091,25.171404,0.000432,25.071302,-1.3674,0.185,9.73076,9.73076
1428.00,9.72185,25.171340,0.000435,25.071260,-1.3675,0.185,9.72991,9.72991
1429.00,9.72245,25.171318,0.000437,25.071260,-1.3676,0.185,9.72886,9.72886
1430.00,9.72327,25.171241,0.000435,25.071189,-1.3675,0.185,9.72884,9.72884
1431.00,9.72471,25.171373,0.000442,25.071263,-1.3673,0.185,9.73108,9.73108
1432.00,9.72634,25.171404,0.000438,25.071283,-1.3672,0.185,9.73183,9.73183
1433.00,9.72857,25.171506,0.000438,25.071372,-1.3672,0.185,9.73147,9.73147
1434.00,9.73027,25.171437,0.000438,25.071276,-1.3672,0.185,9.73116,9.73116
1435.00,9.73024,25.171416,0.000436,25.071209,-1.3673,0.185,9.73068,9.73068
1436.00,9.73064,25.171463,0.000434,25.071176,-1.3672,0.185,9.73076,9.73076
1437.00,9.73126,25.171542,0.000432,25.071155,-1.3671,0.185,9.73119,9.73119
1438.00,9.73159,25.171470,0.000427,25.071043,-1.3669,0.186,9.73260,9.73260
1439.00,9.73165,25.171610,0.000427,25.071113,-1.3667,0.186,9.73291,9.73291
1440.00,9.73129,25.171760,0.000428,25.071183,-1.3665,0.186,9.73189,9.73189
1441.00,9.73117,25.171905,0.000433,25.071283,-1.3664,0.186,9.73138,9.73138
1442.00,9.73116,25.171969,0.000438,25.071306,-1.3663,0.186,9.73098,9.73098
1443.00,9.73110,25.172051,0.000440,25.071334,-1.3664,0.186,9.73094,9.73094
1444.00,9.73097,25.171998,0.000439,25.071250,-1.3662,0.186,9.73081,9.73081
1445.00,9.73079,25.172033,0.000442,25.071287,-1.3660,0.186,9.73156,9.73156
1446.00,9.73098,25.172005,0.000438,25.071228,-1.3657,0.186,9.73162,9.73162
1447.00,9.73140,25.172026,0.000433,25.071212,-1.3655,0.186,9.73145,9.73145
1448.00,9.73153,25.172068,0.000435,25.071215,-1.3653,0.186,9.73095,9.73095
1449.00,9.73157,25.172144,0.000438,25.071270,-1.3652,0.186,9.73172,9.73172
1450.00,9.73155,25.172183,0.000435,25.071288,-1.3650,0.186,9.73159,9.73159
1451.00,9.73139,25.172155,0.000437,25.071191,-1.3648,0.186,9.73065,9.73065
1452.00,9.73173,25.172126,0.000440,25.071176,-1.3645,0.186,9.73070,9.73070
1453.00,9.73147,25.172129,0.000441,25.071192,-1.3643,0.186,9.73008,9.73008
1454.00,9.73128,25.172210,0.000441,25.071236,-1.3641,0.186,9.72963,9.72963
1455.00,9.73134,25.172064,0.000436,25.071061,-1.3639,0.186,9.73061,9.73061
1456.00,9.73136,25.172133,0.000433,25.071111,-1.3638,0.186,9.73158,9.73158
1457.00,9.73130,25.172141,0.000431,25.071071,-1.3638,0.186,9.73188,9.73188
1458.00,9.73124,25.172211,0.000429,25.071097,-1.3637,0.187,9.73284,9.73284
1459.00,9.73120,25.172168,0.000426,25.070996,-1.3637,0.187,9.73272,9.73272
1460.00,9.73122,25.172254,0.000429,25.071082,-1.3638,0.187,9.73087,9.73087
1461.00,9.73089,25.172192,0.000428,25.070974,-1.3638,0.187,9.72871,9.72871
1462.00,9.73039,25.172397,0.000430,25.071075,-1.3639,0.187,9.72675,9.72675
1463.00,9.73001,25.172420,0.000428,25.071008,-1.3640,0.187,9.72583,9.72583
1464.00,9.73001,25.172536,0.000428,25.071092,-1.3639,0.187,9.72616,9.72616
1465.00,9.73004,25.172575,0.000430,25.071064,-1.3637,0.187,9.72687,9.72687
1466.00,9.72984,25.172675,0.000436,25.071196,-1.3635,0.187,9.72793,9.72793
1467.00,9.72973,25.172655,0.000436,25.071154,-1.3632,0.187,9.72977,9.72977
1468.00,9.72977,25.172736,0.000438,25.071215,-1.3630,0.187,9.73041,9.73041
1469.00,9.72963,25.172737,0.000438,25.071161,-1.3630,0.187,9.72972,9.72972
1470.00,9.72963,25.172840,0.000436,25.071260,-1.3631,0.188,9.72905,9.72905
1471.00,9.72962,25.172794,0.000432,25.071224,-1.3631,0.188,9.72908,9.72908
1472.00,9.72948,25.172671,0.000428,25.071159,-1.3630,0.188,9.72889,9.72889
1473.00,9.72937,25.172688,0.000428,25.071161,-1.3630,0.188,9.72892,9.72892
1474.00,9.72932,25.172759,0.000434,25.071217,-1.3629,0.188,9.72990,9.72990
1475.00,9.72964,25.172836,0.000437,25.071194,-1.3626,0.188,9.73198,9.73198
1476.00,9.72970,25.172966,0.000439,25.071255,-1.3625,0.188,9.73346,9.73346
1477.00,9.72942,25.173124,0.000444,25.071339,-1.3624,0.188,9.73436,9.73436
1478.00,9.72941,25.173102,0.000446,25.071313,-1.3622,0.188,9.73484,9.73484
1479.00,9.72999,25.173123,0.000445,25.071313,-1.3620,0.188,9.73446,9.73446
1480.00,9.73042,25.173132,0.000445,25.071340,-1.3620,0.188,9.73312,9.73312
1481.00,9.73033,25.173128,0.000443,25.071331,-1.3616,0.188,9.73108,9.73108
1482.00,9.73055,25.173107,0.000444,25.071309,-1.3612,0.188,9.73014,9.73014
1483.00,9.73097,25.173108,0.000441,25.071275,-1.3610,0.188,9.72997,9.72997
1484.00,9.73105,25.173126,0.000439,25.071315,-1.3608,0.188,9.73039,9.73039
1485.00,9.73127,25.173146,0.000437,25.071293,-1.3605,0.188,9.73137,9.73137
1486.00,9.73148,25.173153,0.000438,25.071222,-1.3606,0.188,9.73264,9.73264
1487.00,9.73160,25.173219,0.000435,25.071222,-1.3607,0.188,9.73332,9.73332
1488.00,9.73177,25.173275,0.000436,25.071215,-1.3607,0.189,9.73318,9.73318
1489.00,9.73190,25.173273,0.000436,25.071133,-1.3609,0.189,9.73254,9.73254
1490.00,9.73213,25.173290,0.000436,25.071147,-1.3609,0.189,9.73125,9.73125
1491.00,9.73218,25.173397,0.000439,25.071232,-1.3608,0.189,9.72970,9.72970
1492.00,9.73153,25.173432,0.000440,25.071243,-1.3606,0.189,9.72796,9.72796
1493.00,9.73139,25.173525,0.000443,25.071311,-1.3604,0.189,9.72736,9.72736
1494.00,9.73124,25.173572,0.000446,25.071355,-1.3601,0.189,9.72708,9.72708
1495.00,9.73097,25.173567,0.000447,25.071322,-1.3600,0.189,9.72737,9.72737
1496.00,9.73058,25.173607,0.000446,25.071295,-1.3600,0.189,9.72827,9.72827
1497.00,9.73042,25.173593,0.000443,25.071214,-1.3601,0.189,9.73005,9.73005
1498.00,9.73041,25.173601,0.000441,25.071151,-1.3605,0.189,9.73109,9.73109
1499.00,9.73037,25.173617,0.000437,25.071130,-1.3608,0.189,9.73196,9.73196
1500.00,9.73058,25.173690,0.000436,25.071163,-1.3611,0.189,9.73271,9.73271
1501.00,9.73093,25.173727,0.000432,25.071185,-1.3612,0.190,9.73316,9.73316
1502.00,9.73106,25.173786,0.000433,25.071295,-1.3611,0.190,9.73310,9.73310
1503.00,9.73107,25.173722,0.000431,25.071303,-1.3609,0.190,9.73234,9.73234
1504.00,9.73086,25.173814,0.000434,25.071352,-1.3608,0.190,9.73120,9.73120
1505.00,9.73056,25.173810,0.000433,25.071344,-1.3607,0.190,9.73054,9.73054
1506.00,9.73047,25.173794,0.000434,25.071270,-1.3605,0.190,9.73069,9.73069
1507.00,9.73048,25.173813,0.000435,25.071197,-1.3606,0.190,9.73046,9.73046
1508.00,9.73034,25.173857,0.000436,25.071166,-1.3605,0.190,9.73098,9.73098
1509.00,9.73053,25.173903,0.000438,25.071169,-1.3604,0.190,9.73260,9.73260
1510.00,9.73086,25.173945,0.000439,25.071167,-1.3605,0.190,9.73346,9.73346
1511.00,9.73125,25.173968,0.000438,25.071222,-1.3605,0.190,9.73404,9.73404
1512.00,9.73167,25.173989,0.000441,25.071269,-1.3604,0.190,9.73351,9.73351
1513.00,9.73185,25.174096,0.000443,25.071339,-1.3605,0.190,9.73323,9.73323
1514.00,9.73200,25.174110,0.000438,25.071330,-1.3604,0.190,9.73285,9.73285
1515.00,9.73225,25.174170,0.000434,25.071329,-1.3603,0.191,9.73271,9.73271
1516.00,9.73249,25.174250,0.000436,25.071354,-1.3601,0.191,9.73250,9.73250
1517.00,9.73257,25.174315,0.000435,25.071338,-1.3599,0.191,9.73319,9.73319
1518.00,9.73260,25.174386,0.000435,25.071347,-1.3597,0.191,9.73371,9.73371
1519.00,9.73257,25.174405,0.000438,25.071317,-1.3596,0.191,9.73369,9.73369
1520.00,9.73257,25.174408,0.000438,25.071287,-1.3596,0.191,9.73377,9.73377
1521.00,9.73273,25.174457,0.000437,25.071271,-1.3597,0.191,9.73397,9.73397
1522.00,9.73290,25.174490,0.000437,25.071288,-1.3596,0.191,9.73473,9.73473
1523.00,9.73311,25.174523,0.000439,25.071329,-1.3595,0.191,9.73518,9.73518
1524.00,9.73346,25.174560,0.000438,25.071357,-1.3593,0.191,9.73559,9.73559
1525.00,9.73391,25.174660,0.000443,25.071413,-1.3590,0.191,9.73641,9.73641
1526.00,9.73417,25.174604,0.000444,25.071387,-1.3588,0.191,9.73654,9.73654
1527.00,9.73440,25.174660,0.000442,25.071418,-1.3587,0.191,9.73697,9.73697
1528.00,9.73485,25.174601,0.000436,25.071348,-1.3590,0.192,9.73788,9.73788
1529.00,9.73495,25.174609,0.000435,25.071332,-1.3594,0.192,9.73676,9.73676
1530.00,9.73466,25.174511,0.000436,25.071246,-1.3596,0.192,9.73497,9.73497
1531.00,9.73445,25.174619,0.000435,25.071268,-1.3599,0.192,9.73485,9.73485
1532.00,9.73454,25.174619,0.000437,25.071252,-1.3602,0.192,9.73352,9.73352
1533.00,9.73459,25.174686,0.000440,25.071263,-1.3603,0.192,9.73159,9.73159
1534.00,9.73459,25.174762,0.000441,25.071300,-1.3605,0.192,9.73232,9.73232
1535.00,9.73468,25.174840,0.000433,25.071237,-1.3605,0.192,9.73310,9.73310
1536.00,9.73482,25.174942,0.000434,25.071326,-1.3604,0.192,9.73252,9.73252
1537.00,9.73494,25.174963,0.000433,25.071311,-1.3604,0.192,9.73256,9.73256
1538.00,9.73490,25.175172,0.000438,25.071433,-1.3604,0.192,9.73351,9.73351
1539.00,9.73457,25.175162,0.000436,25.071390,-1.3602,0.193,9.73365,9.73365
1540.00,9.73464,25.175131,0.000441,25.071430,-1.3602,0.192,9.73467,9.73467
1541.00,9.73478,25.175019,0.000440,25.071309,-1.3601,0.192,9.73564,9.73564
1542.00,9.73473,25.175000,0.000439,25.071262,-1.3598,0.192,9.73549,9.73549
1543.00,9.73437,25.174861,0.000433,25.071131,-1.3595,0.192,9.73349,9.73349
1544.00,9.73393,25.174849,0.000434,25.071099,-1.3593,0.192,9.73220,9.73220
1545.00,9.73347,25.174971,0.000432,25.071164,-1.3591,0.193,9.73046,9.73046
1546.00,9.73331,25.174998,0.000432,25.071161,-1.3588,0.193,9.73005,9.73005
1547.00,9.73304,25.174889,0.000427,25.071076,-1.3587,0.193,9.72930,9.72930
1548.00,9.73238,25.174923,0.000430,25.071100,-1.3586,0.193,9.72955,9.72955
1549.00,9.73190,25.175041,0.000433,25.071133,-1.3584,0.193,9.72954,9.72954
1550.00,9.73206,25.175068,0.000437,25.071149,-1.3583,0.193,9.73086,9.73086
1551.00,9.73207,25.175245,0.000440,25.071255,-1.3586,0.193,9.73195,9.73195
1552.00,9.73241,25.175502,0.000443,25.071353,-1.3588,0.193,9.73394,9.73394
1553.00,9.73268,25.175654,0.000441,25.071423,-1.3592,0.193,9.73534,9.73534
1554.00,9.73270,25.175690,0.000439,25.071441,-1.3597,0.193,9.73549,9.73549
1555.00,9.73254,25.175805,0.000435,25.071474,-1.3600,0.194,9.73317,9.73317
1556.00,9.73196,25.175678,0.000428,25.071312,-1.3601,0.194,9.73012,9.73012
1557.00,9.73132,25.175703,0.000428,25.071320,-1.3600,0.194,9.72686,9.72686
1558.00,9.73207,25.175629,0.000426,25.071188,-1.3599,0.194,9.72497,9.72497
1559.00,9.73268,25.175643,0.000423,25.071175,-1.3597,0.194,9.72407,9.72407
1560.00,9.73442,25.175644,0.000421,25.071159,-1.3595,0.195,9.72256,9.72256
1561.00,9.73892,25.175819,0.000425,25.071294,-1.3594,0.195,9.72050,9.72050
@11,2.0001,4.0, 1560.046 
1562.00,9.73841,25.175811,0.000421,25.071307,-1.3592,0.195,9.72055,9.72055
1563.00,9.73411,25.175844,0.000421,25.071321,-1.3590,0.195,9.72013,9.72013
1564.00,9.73013,25.175959,0.000425,25.071349,-1.3591,0.195,9.72003,9.72003
1565.00,9.72846,25.175978,0.000428,25.071386,-1.3592,0.195,9.72197,9.72197
1566.00,9.72657,25.175931,0.000428,25.071346,-1.3594,0.195,9.72438,9.72438
1567.00,9.72521,25.175931,0.000432,25.071322,-1.3596,0.195,9.72589,9.72589
1568.00,9.72499,25.175993,0.000434,25.071411,-1.3600,0.195,9.72788,9.72788
1569.00,9.72515,25.175901,0.000430,25.071389,-1.3600,0.195,9.73146,9.73146
1570.00,9.72560,25.175876,0.000425,25.071350,-1.3598,0.195,9.73486,9.73486
1571.00,9.72542,25.175920,0.000422,25.071351,-1.3597,0.196,9.73837,9.73837
1572.00,9.72719,25.175931,0.000420,25.071340,-1.3596,0.196,9.74090,9.74090
1573.00,9.72839,25.175900,0.000417,25.071284,-1.3595,0.196,9.74320,9.74320
1574.00,9.72940,25.176010,0.000418,25.071299,-1.3594,0.196,9.74357,9.74357
1575.00,9.73012,25.176071,0.000420,25.071263,-1.3593,0.196,9.74325,9.74325
1576.00,9.73088,25.175996,0.000422,25.071166,-1.3592,0.196,9.74162,9.74162
1577.00,9.73177,25.176126,0.000426,25.071226,-1.3590,0.196,9.74066,9.74066
1578.00,9.73345,25.176156,0.000426,25.071246,-1.3586,0.196,9.74034,9.74034
1579.00,9.73412,25.176023,0.000423,25.071170,-1.3585,0.196,9.73977,9.73977
1580.00,9.73531,25.176009,0.000423,25.071132,-1.3585,0.196,9.73934,9.73934
1581.00,9.73602,25.176117,0.000422,25.071203,-1.3587,0.196,9.74024,9.74024
1582.00,9.73655,25.176134,0.000417,25.071181,-1.3590,0.196,9.74061,9.74061
1583.00,9.73741,25.176273,0.000419,25.071215,-1.3594,0.196,9.74033,9.74033
1584.00,9.73865,25.176317,0.000421,25.071206,-1.3597,0.197,9.74185,9.74185
1585.00,9.73993,25.176354,0.000423,25.071306,-1.3597,0.197,9.74310,9.74310
1586.00,9.74083,25.176378,0.000423,25.071284,-1.3596,0.197,9.74346,9.74346
1587.00,9.74121,25.176505,0.000431,25.071324,-1.3595,0.197,9.74339,9.74339
1588.00,9.74153,25.176574,0.000435,25.071304,-1.3592,0.197,9.74282,9.74282
1589.00,9.74148,25.176743,0.000436,25.071389,-1.3590,0.197,9.73978,9.73978
1590.00,9.74110,25.176665,0.000433,25.071224,-1.3590,0.197,9.73820,9.73820
1591.00,9.74092,25.176737,0.000434,25.071300,-1.3592,0.197,9.73828,9.73828
1592.00,9.74086,25.176548,0.000427,25.071195,-1.3595,0.197,9.73865,9.73865
1593.00,9.74075,25.176415,0.000421,25.071155,-1.3599,0.197,9.73890,9.73890
1594.00,9.74046,25.176469,0.000423,25.071195,-1.3601,0.197,9.74062,9.74062
1595.00,9.74050,25.176649,0.000424,25.071294,-1.3602,0.197,9.74157,9.74157
1596.00,9.74065,25.176550,0.000420,25.071143,-1.3603,0.197,9.74043,9.74043
1597.00,9.74060,25.176665,0.000422,25.071126,-1.3605,0.197,9.73894,9.73894
1598.00,9.74028,25.176729,0.000425,25.071129,-1.3605,0.197,9.73869,9.73869
1599.00,9.74015,25.176653,0.000426,25.071043,-1.3608,0.197,9.73817,9.73817
1600.00,9.74008,25.176643,0.000430,25.071042,-1.3609,0.197,9.73662,9.73662
1601.00,9.74007,25.176796,0.000434,25.071126,-1.3608,0.197,9.73597,9.73597
1602.00,9.73955,25.176832,0.000437,25.071181,-1.3605,0.197,9.73491,9.73491
1603.00,9.73877,25.176893,0.000438,25.071194,-1.3603,0.197,9.73375,9.73375
1604.00,9.73825,25.176951,0.000438,25.071235,-1.3600,0.197,9.73319,9.73319
1605.00,9.73762,25.177032,0.000438,25.071277,-1.3598,0.198,9.73372,9.73372
1606.00,9.73718,25.177053,0.000439,25.071371,-1.3600,0.198,9.73537,9.73537
1607.00,9.73719,25.177030,0.000433,25.071364,-1.3603,0.198,9.73834,9.73834
1608.00,9.73778,25.176966,0.000430,25.071291,-1.3605,0.198,9.74123,9.74123
1609.00,9.73835,25.177036,0.000429,25.071261,-1.3606,0.198,9.74164,9.74164
1610.00,9.73843,25.177088,0.000430,25.071253,-1.3608,0.198,9.74169,9.74169
1611.00,9.73825,25.177163,0.000431,25.071257,-1.3608,0.198,9.74118,9.74118
1612.00,9.73822,25.177215,0.000432,25.071217,-1.3607,0.198,9.74068,9.74068
1613.00,9.73804,25.177246,0.000436,25.071213,-1.3608,0.198,9.73781,9.73781
1614.00,9.73769,25.177207,0.000434,25.071197,-1.3608,0.198,9.73692,9.73692
1615.00,9.73734,25.177120,0.000430,25.071118,-1.3608,0.198,9.73700,9.73700
1616.00,9.73738,25.177084,0.000427,25.071067,-1.3609,0.198,9.73674,9.73674
1617.00,9.73739,25.177121,0.000429,25.071132,-1.3610,0.199,9.73635,9.73635
1618.00,9.73736,25.177131,0.000428,25.071174,-1.3611,0.199,9.73746,9.73746
1619.00,9.73761,25.177264,0.000429,25.071269,-1.3613,0.199,9.73969,9.73969
1620.00,9.73839,25.177353,0.000430,25.071313,-1.3614,0.199,9.74065,9.74065
1621.00,9.73886,25.177360,0.000435,25.071284,-1.3614,0.199,9.74105,9.74105
1622.00,9.73911,25.177500,0.000439,25.071334,-1.3613,0.199,9.74027,9.74027
1623.00,9.73911,25.177635,0.000440,25.071365,-1.3614,0.199,9.74063,9.74063
1624.00,9.73942,25.177565,0.000440,25.071197,-1.3616,0.199,9.73889,9.73889
1625.00,9.73928,25.177613,0.000444,25.071212,-1.3617,0.199,9.73760,9.73760
1626.00,9.73906,25.177749,0.000442,25.071248,-1.3619,0.199,9.73665,9.73665
1627.00,9.73867,25.177749,0.000440,25.071176,-1.3623,0.199,9.73612,9.73612
1628.00,9.73795,25.177824,0.000442,25.071137,-1.3624,0.199,9.73434,9.73434
1629.00,9.73752,25.178020,0.000440,25.071298,-1.3626,0.199,9.73372,9.73372
1630.00,9.73740,25.178185,0.000442,25.071362,-1.3627,0.199,9.73326,9.73326
1631.00,9.73704,25.178195,0.000441,25.071327,-1.3629,0.199,9.73308,9.73308
1632.00,9.73676,25.178252,0.000441,25.071432,-1.3628,0.199,9.73401,9.73401
1633.00,9.73677,25.178258,0.000440,25.071494,-1.3627,0.199,9.73515,9.73515
1634.00,9.73692,25.178211,0.000442,25.071428,-1.3626,0.199,9.73535,9.73535
1635.00,9.73687,25.178156,0.000440,25.071335,-1.3627,0.199,9.73579,9.73579
1636.00,9.73675,25.178192,0.000444,25.071384,-1.3627,0.199,9.73597,9.73597
1637.00,9.73665,25.178136,0.000442,25.071260,-1.3628,0.199,9.73592,9.73592
1638.00,9.73654,25.178212,0.000440,25.071200,-1.3628,0.200,9.73568,9.73568
1639.00,9.73632,25.178228,0.000439,25.071238,-1.3630,0.200,9.73663,9.73663
1640.00,9.73613,25.178267,0.000436,25.071302,-1.3629,0.200,9.73783,9.73783
1641.00,9.73622,25.178312,0.000431,25.071279,-1.3629,0.200,9.73928,9.73928
1642.00,9.73630,25.178411,0.000431,25.071319,-1.3628,0.200,9.73921,9.73921
1643.00,9.73626,25.178439,0.000430,25.071332,-1.3630,0.200,9.73938,9.73938
1644.00,9.73618,25.178493,0.000432,25.071343,-1.3630,0.200,9.73939,9.73939
1645.00,9.73636,25.178526,0.000433,25.071257,-1.3630,0.200,9.73864,9.73864
1646.00,9.73639,25.178577,0.000436,25.071302,-1.3634,0.200,9.73748,9.73748
1647.00,9.73660,25.178641,0.000439,25.071342,-1.3636,0.200,9.73799,9.73799
1648.00,9.73694,25.178654,0.000439,25.071366,-1.3638,0.200,9.73837,9.73837
1649.00,9.73740,25.178739,0.000439,25.071362,-1.3640,0.200,9.73915,9.73915
1650.00,9.73782,25.178815,0.000438,25.071395,-1.3642,0.200,9.73982,9.73982
1651.00,9.73821,25.178814,0.000435,25.071342,-1.3643,0.201,9.74034,9.74034
1652.00,9.73825,25.178868,0.000436,25.071334,-1.3644,0.201,9.73988,9.73988
1653.00,9.73827,25.178953,0.000436,25.071360,-1.3646,0.201,9.73973,9.73973
1654.00,9.73832,25.178885,0.000432,25.071333,-1.3649,0.201,9.73827,9.73827
1655.00,9.73826,25.178847,0.000432,25.071339,-1.3650,0.201,9.73646,9.73646
1656.00,9.73831,25.178931,0.000432,25.071342,-1.3650,0.201,9.73634,9.73634
1657.00,9.73843,25.178880,0.000430,25.071262,-1.3649,0.201,9.73641,9.73641
1658.00,9.73839,25.178855,0.000429,25.071199,-1.3647,0.201,9.73632,9.73632
1659.00,9.73845,25.178934,0.000432,25.071183,-1.3645,0.201,9.73701,9.73701
1660.00,9.73851,25.179020,0.000433,25.071278,-1.3642,0.201,9.73928,9.73928
1661.00,9.73867,25.178974,0.000433,25.071254,-1.3640,0.201,9.74105,9.74105
1662.00,9.73901,25.179070,0.000430,25.071347,-1.3642,0.202,9.74233,9.74233
1663.00,9.73920,25.179102,0.000430,25.071411,-1.3645,0.202,9.74260,9.74260
1664.00,9.73927,25.179105,0.000432,25.071455,-1.3647,0.202,9.74243,9.74243
1665.00,9.73903,25.179077,0.000434,25.071363,-1.3650,0.202,9.74007,9.74007
1666.00,9.73883,25.179066,0.000434,25.071331,-1.3651,0.202,9.73762,9.73762
1667.00,9.73893,25.179043,0.000438,25.071324,-1.3653,0.202,9.73742,9.73742
1668.00,9.73903,25.179053,0.000436,25.071342,-1.3654,0.202,9.73741,9.73741
1669.00,9.73881,25.179137,0.000437,25.071355,-1.3656,0.202,9.73727,9.73727
1670.00,9.73861,25.179198,0.000438,25.071416,-1.3659,0.202,9.73799,9.73799
1671.00,9.73867,25.179177,0.000439,25.071444,-1.3662,0.202,9.73762,9.73762
1672.00,9.73831,25.179100,0.000439,25.071361,-1.3662,0.202,9.73545,9.73545
1673.00,9.73828,25.179153,0.000439,25.071351,-1.3662,0.202,9.73522,9.73522
1674.00,9.73819,25.179121,0.000437,25.071258,-1.3662,0.202,9.73611,9.73611
1675.00,9.73832,25.179069,0.000432,25.071146,-1.3661,0.202,9.73747,9.73747
1676.00,9.73865,25.179215,0.000432,25.071146,-1.3660,0.202,9.73891,9.73891
1677.00,9.73886,25.179445,0.000435,25.071274,-1.3658,0.202,9.73989,9.73989
1678.00,9.73883,25.179470,0.000436,25.071220,-1.3656,0.202,9.73930,9.73930
1679.00,9.73858,25.179478,0.000437,25.071251,-1.3655,0.202,9.73824,9.73824
1680.00,9.73845,25.179545,0.000442,25.071322,-1.3656,0.202,9.73774,9.73774
1681.00,9.73787,25.179566,0.000438,25.071275,-1.3659,0.202,9.73821,9.73821
1682.00,9.73762,25.179571,0.000440,25.071214,-1.3664,0.202,9.73833,9.73833
1683.00,9.73772,25.179585,0.000439,25.071137,-1.3667,0.202,9.73846,9.73846
1684.00,9.73771,25.179697,0.000440,25.071140,-1.3670,0.202,9.73892,9.73892
1685.00,9.73787,25.179807,0.000439,25.071170,-1.3672,0.203,9.73759,9.73759
1686.00,9.73771,25.179808,0.000441,25.071225,-1.3672,0.203,9.73568,9.73568
1687.00,9.73743,25.179798,0.000437,25.071230,-1.3673,0.203,9.73458,9.73458
1688.00,9.73697,25.179834,0.000442,25.071313,-1.3676,0.203,9.73380,9.73380
1689.00,9.73659,25.179852,0.000442,25.071342,-1.3677,0.203,9.73294,9.73294
1690.00,9.73668,25.179855,0.000443,25.071339,-1.3677,0.203,9.73346,9.73346
1691.00,9.73704,25.180030,0.000446,25.071444,-1.3676,0.203,9.73374,9.73374
1692.00,9.73684,25.180041,0.000448,25.071418,-1.3676,0.203,9.73430,9.73430
1693.00,9.73687,25.180169,0.000445,25.071489,-1.3675,0.203,9.73636,9.73636
1694.00,9.73710,25.180163,0.000444,25.071428,-1.3675,0.203,9.73852,9.73852
1695.00,9.73716,25.180300,0.000446,25.071432,-1.3677,0.203,9.73958,9.73958
1696.00,9.73700,25.180244,0.000443,25.071325,-1.3679,0.203,9.73987,9.73987
1697.00,9.73687,25.180260,0.000442,25.071297,-1.3681,0.203,9.74041,9.74041
1698.00,9.73698,25.180218,0.000440,25.071208,-1.3683,0.203,9.73966,9.73966
1699.00,9.73713,25.180289,0.000441,25.071215,-1.3687,0.204,9.73817,9.73817
1700.00,9.73710,25.180166,0.000437,25.071106,-1.3690,0.204,9.73745,9.73745
1701.00,9.73684,25.180174,0.000436,25.071106,-1.3693,0.204,9.73832,9.73832
1702.00,9.73675,25.180227,0.000435,25.071188,-1.3696,0.204,9.73841,9.73841
1703.00,9.73682,25.180275,0.000440,25.071188,-1.3698,0.204,9.73834,9.73834
1704.00,9.73743,25.180231,0.000438,25.071123,-1.3699,0.204,9.73649,9.73649
1705.00,9.73796,25.180365,0.000436,25.071193,-1.3700,0.204,9.73406,9.73406
1706.00,9.73855,25.180411,0.000433,25.071172,-1.3701,0.204,9.73101,9.73101
1707.00,9.73927,25.180482,0.000433,25.071114,-1.3702,0.204,9.72792,9.72792
1708.00,9.73883,25.180481,0.000427,25.071104,-1.3702,0.204,9.72558,9.72558
1709.00,9.73812,25.180634,0.000427,25.071245,-1.3702,0.204,9.72471,9.72471
1710.00,9.73859,25.180558,0.000427,25.071209,-1.3703,0.204,9.72239,9.72239
1711.00,9.73910,25.180567,0.000428,25.071274,-1.3707,0.205,9.72020,9.72020
@12,2.0001,4.0, 1710.088 
1712.00,9.73819,25.180483,0.000424,25.071238,-1.3710,0.205,9.71906,9.71906
1713.00,9.73503,25.180479,0.000422,25.071269,-1.3714,0.205,9.71829,9.71829
1714.00,9.73103,25.180451,0.000418,25.071261,-1.3716,0.205,9.71946,9.71946
1715.00,9.72904,25.180473,0.000416,25.071291,-1.3717,0.206,9.72368,9.72368
1716.00,9.72695,25.180529,0.000417,25.071266,-1.3717,0.206,9.72840,9.72840
1717.00,9.72490,25.180583,0.000420,25.071314,-1.3716,0.206,9.73304,9.73304
1718.00,9.72507,25.180597,0.000421,25.071261,-1.3715,0.206,9.73655,9.73655
1719.00,9.72656,25.180585,0.000424,25.071175,-1.3716,0.206,9.73953,9.73953
1720.00,9.72664,25.180603,0.000426,25.071166,-1.3718,0.206,9.74251,9.74251
1721.00,9.72574,25.180555,0.000427,25.071128,-1.3721,0.206,9.74479,9.74479
1722.00,9.72698,25.180583,0.000427,25.071097,-1.3724,0.206,9.74579,9.74579
1723.00,9.72784,25.180699,0.000425,25.071175,-1.3728,0.206,9.74639,9.74639
1724.00,9.72936,25.180802,0.000424,25.071220,-1.3732,0.206,9.74594,9.74594
1725.00,9.73219,25.180933,0.000423,25.071263,-1.3737,0.206,9.74425,9.74425
1726.00,9.73376,25.181094,0.000424,25.071336,-1.3740,0.206,9.74211,9.74211
1727.00,9.73470,25.181178,0.000421,25.071382,-1.3741,0.206,9.74146,9.74146
1728.00,9.73532,25.181164,0.000424,25.071325,-1.3741,0.206,9.74229,9.74229
1729.00,9.73679,25.181159,0.000426,25.071310,-1.3740,0.206,9.74259,9.74259
1730.00,9.73927,25.181125,0.000426,25.071251,-1.3738,0.207,9.74213,9.74213
1731.00,9.74044,25.180997,0.000422,25.071138,-1.3736,0.207,9.74339,9.74339
1732.00,9.74061,25.180962,0.000423,25.071070,-1.3736,0.207,9.74310,9.74310
1733.00,9.74133,25.180989,0.000425,25.071135,-1.3736,0.207,9.74208,9.74208
1734.00,9.74213,25.180999,0.000425,25.071191,-1.3735,0.207,9.74172,9.74172
1735.00,9.74265,25.180962,0.000426,25.071194,-1.3735,0.207,9.74197,9.74197
1736.00,9.74282,25.181122,0.000431,25.071340,-1.3736,0.207,9.74079,9.74079
1737.00,9.74281,25.181210,0.000436,25.071438,-1.3738,0.207,9.74079,9.74079
1738.00,9.74297,25.181312,0.000436,25.071443,-1.3741,0.207,9.74101,9.74101
1739.00,9.74287,25.181332,0.000434,25.071375,-1.3744,0.207,9.74076,9.74076
1740.00,9.74253,25.181441,0.000435,25.071419,-1.3747,0.207,9.74085,9.74085
1741.00,9.74205,25.181408,0.000435,25.071314,-1.3750,0.207,9.74070,9.74070
1742.00,9.74138,25.181426,0.000435,25.071268,-1.3752,0.207,9.73902,9.73902
1743.00,9.74096,25.181416,0.000437,25.071278,-1.3755,0.207,9.73833,9.73833
1744.00,9.74099,25.181453,0.000436,25.071314,-1.3759,0.207,9.73898,9.73898
1745.00,9.74104,25.181439,0.000434,25.071275,-1.3763,0.207,9.73947,9.73947
1746.00,9.74122,25.181518,0.000431,25.071355,-1.3765,0.207,9.74047,9.74047
1747.00,9.74132,25.181544,0.000431,25.071340,-1.3768,0.207,9.74191,9.74191
1748.00,9.74090,25.181534,0.000428,25.071247,-1.3770,0.208,9.74082,9.74082
1749.00,9.74022,25.181540,0.000432,25.071245,-1.3771,0.208,9.73804,9.73804
1750.00,9.73978,25.181601,0.000434,25.071198,-1.3769,0.208,9.73643,9.73643
1751.00,9.73951,25.181666,0.000441,25.071166,-1.3769,0.207,9.73550,9.73550
1752.00,9.73925,25.181749,0.000442,25.071182,-1.3769,0.207,9.73535,9.73535
1753.00,9.73906,25.181833,0.000446,25.071236,-1.3770,0.207,9.73584,9.73584
1754.00,9.73883,25.181982,0.000444,25.071234,-1.3771,0.207,9.73853,9.73853
1755.00,9.73884,25.182085,0.000445,25.071282,-1.3773,0.207,9.74035,9.74035
1756.00,9.73928,25.182077,0.000441,25.071237,-1.3775,0.208,9.74134,9.74134
1757.00,9.73908,25.182216,0.000438,25.071326,-1.3775,0.208,9.74199,9.74199
1758.00,9.73924,25.182275,0.000439,25.071362,-1.3775,0.208,9.74150,9.74150
1759.00,9.73905,25.182229,0.000437,25.071299,-1.3777,0.208,9.73928,9.73928
1760.00,9.73851,25.182204,0.000440,25.071286,-1.3780,0.208,9.73628,9.73628
1761.00,9.73793,25.182315,0.000443,25.071369,-1.3783,0.208,9.73387,9.73387
1762.00,9.73768,25.182331,0.000447,25.071378,-1.3786,0.208,9.73116,9.73116
1763.00,9.73736,25.182314,0.000447,25.071343,-1.3788,0.208,9.73022,9.73022
1764.00,9.73674,25.182326,0.000449,25.071381,-1.3789,0.208,9.73018,9.73018
1765.00,9.73601,25.182377,0.000450,25.071436,-1.3791,0.208,9.73131,9.73131
1766.00,9.73569,25.182320,0.000447,25.071379,-1.3793,0.208,9.73323,9.73323
1767.00,9.73573,25.182218,0.000444,25.071259,-1.3796,0.208,9.73566,9.73566
1768.00,9.73620,25.182284,0.000445,25.071231,-1.3797,0.208,9.73731,9.73731
1769.00,9.73653,25.182420,0.000447,25.071322,-1.3800,0.208,9.73806,9.73806
1770.00,9.73654,25.182428,0.000446,25.071246,-1.3802,0.208,9.73826,9.73826
1771.00,9.73644,25.182461,0.000450,25.071235,-1.3804,0.208,9.73671,9.73671
1772.00,9.73611,25.182480,0.000448,25.071181,-1.3804,0.208,9.73499,9.73499
1773.00,9.73583,25.182453,0.000444,25.071185,-1.3805,0.208,9.73397,9.73397
1774.00,9.73515,25.182389,0.000442,25.071127,-1.3806,0.209,9.73316,9.73316
1775.00,9.73467,25.182470,0.000441,25.071260,-1.3806,0.209,9.73359,9.73359
1776.00,9.73466,25.182502,0.000440,25.071338,-1.3806,0.209,9.73482,9.73482
1777.00,9.73431,25.182608,0.000441,25.071481,-1.3808,0.209,9.73675,9.73675
1778.00,9.73483,25.182675,0.000444,25.071467,-1.3809,0.209,9.73842,9.73842
1779.00,9.73501,25.182751,0.000444,25.071427,-1.3811,0.209,9.73880,9.73880
1780.00,9.73513,25.182720,0.000443,25.071351,-1.3813,0.209,9.73799,9.73799
1781.00,9.73541,25.182836,0.000441,25.071360,-1.3814,0.209,9.73731,9.73731
1782.00,9.73566,25.182958,0.000443,25.071407,-1.3816,0.209,9.73592,9.73592
1783.00,9.73605,25.182986,0.000445,25.071457,-1.3818,0.209,9.73515,9.73515
1784.00,9.73636,25.182947,0.000445,25.071424,-1.3820,0.209,9.73608,9.73608
1785.00,9.73662,25.182958,0.000443,25.071387,-1.3822,0.209,9.73677,9.73677
1786.00,9.73658,25.182815,0.000439,25.071291,-1.3825,0.209,9.73683,9.73683
1787.00,9.73621,25.182734,0.000441,25.071209,-1.3829,0.209,9.73585,9.73585
1788.00,9.73570,25.182850,0.000443,25.071282,-1.3832,0.209,9.73488,9.73488
1789.00,9.73556,25.182934,0.000445,25.071353,-1.3834,0.209,9.73404,9.73404
1790.00,9.73568,25.183093,0.000449,25.071434,-1.3836,0.209,9.73505,9.73505
1791.00,9.73607,25.183175,0.000450,25.071396,-1.3838,0.209,9.73622,9.73622
1792.00,9.73653,25.183251,0.000444,25.071416,-1.3838,0.209,9.73862,9.73862
1793.00,9.73689,25.183270,0.000439,25.071343,-1.3839,0.209,9.73953,9.73953
1794.00,9.73720,25.183323,0.000435,25.071328,-1.3841,0.209,9.74086,9.74086
1795.00,9.73721,25.183294,0.000434,25.071244,-1.3843,0.210,9.73907,9.73907
1796.00,9.73713,25.183364,0.000438,25.071345,-1.3846,0.210,9.73745,9.73745
1797.00,9.73683,25.183293,0.000441,25.071316,-1.3850,0.210,9.73638,9.73638
1798.00,9.73703,25.183294,0.000444,25.071380,-1.3855,0.209,9.73615,9.73615
1799.00,9.73675,25.183324,0.000448,25.071448,-1.3859,0.209,9.73531,9.73531
1800.00,9.73673,25.183394,0.000447,25.071490,-1.3863,0.209,9.73594,9.73594
1801.00,9.73688,25.183342,0.000444,25.071333,-1.3867,0.210,9.73708,9.73708
1802.00,9.73698,25.183432,0.000445,25.071296,-1.3869,0.210,9.73769,9.73769
1803.00,9.73710,25.183504,0.000445,25.071261,-1.3871,0.210,9.73756,9.73756
1804.00,9.73690,25.183559,0.000443,25.071225,-1.3873,0.210,9.73703,9.73703
1805.00,9.73675,25.183608,0.000444,25.071267,-1.3875,0.210,9.73685,9.73685
1806.00,9.73674,25.183772,0.000446,25.071412,-1.3876,0.210,9.73643,9.73643
1807.00,9.73701,25.183848,0.000443,25.071516,-1.3875,0.210,9.73639,9.73639
1808.00,9.73733,25.183743,0.000436,25.071438,-1.3875,0.210,9.73619,9.73619
1809.00,9.73731,25.183730,0.000434,25.071394,-1.3873,0.211,9.73577,9.73577
1810.00,9.73696,25.183757,0.000435,25.071394,-1.3871,0.211,9.73509,9.73509
1811.00,9.73659,25.183806,0.000434,25.071467,-1.3872,0.211,9.73505,9.73505
1812.00,9.73644,25.183773,0.000436,25.071384,-1.3875,0.211,9.73481,9.73481
1813.00,9.73632,25.183770,0.000441,25.071315,-1.3880,0.211,9.73554,9.73554
1814.00,9.73625,25.183906,0.000441,25.071417,-1.3884,0.211,9.73641,9.73641
1815.00,9.73609,25.183937,0.000442,25.071403,-1.3887,0.211,9.73670,9.73670
1816.00,9.73619,25.183934,0.000441,25.071368,-1.3890,0.211,9.73636,9.73636
1817.00,9.73617,25.184008,0.000441,25.071372,-1.3893,0.211,9.73561,9.73561
1818.00,9.73613,25.184064,0.000441,25.071468,-1.3895,0.211,9.73554,9.73554
1819.00,9.73611,25.184007,0.000440,25.071442,-1.3895,0.211,9.73560,9.73560
1820.00,9.73622,25.183982,0.000437,25.071442,-1.3897,0.211,9.73667,9.73667
1821.00,9.73638,25.183958,0.000435,25.071346,-1.3902,0.211,9.73747,9.73747
1822.00,9.73620,25.184144,0.000436,25.071499,-1.3905,0.211,9.73757,9.73757
1823.00,9.73603,25.184240,0.000434,25.071506,-1.3907,0.212,9.73672,9.73672
1824.00,9.73602,25.184279,0.000436,25.071496,-1.3912,0.212,9.73647,9.73647
1825.00,9.73618,25.184309,0.000440,25.071426,-1.3915,0.211,9.73636,9.73636
1826.00,9.73618,25.184380,0.000445,25.071451,-1.3913,0.211,9.73565,9.73565
1827.00,9.73607,25.184375,0.000442,25.071365,-1.3915,0.211,9.73628,9.73628
1828.00,9.73604,25.184444,0.000446,25.071374,-1.3916,0.211,9.73615,9.73615
1829.00,9.73576,25.184595,0.000450,25.071437,-1.3919,0.211,9.73417,9.73417
1830.00,9.73563,25.184682,0.000450,25.071561,-1.3922,0.211,9.73251,9.73251
1831.00,9.73546,25.184851,0.000452,25.071696,-1.3925,0.211,9.73175,9.73175
1832.00,9.73523,25.184867,0.000459,25.071742,-1.3927,0.211,9.73061,9.73061
1833.00,9.73490,25.184849,0.000459,25.071703,-1.3930,0.211,9.73151,9.73151
1834.00,9.73483,25.184781,0.000457,25.071655,-1.3932,0.211,9.73265,9.73265
1835.00,9.73463,25.184699,0.000455,25.071541,-1.3936,0.212,9.73264,9.73264
1836.00,9.73441,25.184615,0.000453,25.071463,-1.3940,0.211,9.73224,9.73224
1837.00,9.73425,25.184540,0.000449,25.071381,-1.3945,0.212,9.73179,9.73179
1838.00,9.73382,25.184531,0.000448,25.071407,-1.3948,0.212,9.72959,9.72959
1839.00,9.73331,25.184542,0.000444,25.071386,-1.3951,0.212,9.72898,9.72898
1840.00,9.73287,25.184605,0.000443,25.071396,-1.3953,0.212,9.72932,9.72932
1841.00,9.73265,25.184616,0.000440,25.071322,-1.3953,0.212,9.73057,9.73057
1842.00,9.73248,25.184692,0.000440,25.071301,-1.3953,0.212,9.73184,9.73184
1843.00,9.73267,25.184822,0.000443,25.071313,-1.3953,0.212,9.73395,9.73395
1844.00,9.73283,25.184819,0.000444,25.071210,-1.3953,0.212,9.73522,9.73522
1845.00,9.73257,25.184892,0.000442,25.071236,-1.3954,0.212,9.73509,9.73509
1846.00,9.73230,25.184921,0.000441,25.071256,-1.3955,0.212,9.73460,9.73460
1847.00,9.73236,25.184949,0.000438,25.071272,-1.3958,0.212,9.73525,9.73525
1848.00,9.73241,25.184956,0.000435,25.071254,-1.3958,0.213,9.73545,9.73545
1849.00,9.73293,25.184910,0.000431,25.071238,-1.3959,0.213,9.73548,9.73548
1850.00,9.73318,25.184923,0.000433,25.071241,-1.3960,0.213,9.73596,9.73596
1851.00,9.73324,25.185023,0.000435,25.071287,-1.3962,0.213,9.73544,9.73544
1852.00,9.73316,25.184925,0.000435,25.071147,-1.3964,0.213,9.73355,9.73355
1853.00,9.73300,25.185085,0.000436,25.071277,-1.3969,0.213,9.73247,9.73247
1854.00,9.73323,25.185219,0.000439,25.071376,-1.3973,0.213,9.73129,9.73129
1855.00,9.73381,25.185432,0.000440,25.071506,-1.3978,0.213,9.72971,9.72971
1856.00,9.73466,25.185351,0.000433,25.071431,-1.3981,0.213,9.72857,9.72857
1857.00,9.73464,25.185511,0.000436,25.071595,-1.3984,0.213,9.72642,9.72642
1858.00,9.73429,25.185327,0.000432,25.071399,-1.3985,0.213,9.72367,9.72367
1859.00,9.73464,25.185300,0.000425,25.071322,-1.3986,0.214,9.72094,9.72094
1860.00,9.73349,25.185310,0.000424,25.071273,-1.3986,0.214,9.71817,9.71817
1861.00,9.73140,25.185652,0.000431,25.071501,-1.3986,0.214,9.71648,9.71648
@13,2.0001,4.0, 1860.254 
1862.00,9.73007,25.185739,0.000430,25.071570,-1.3988,0.214,9.71693,9.71693
1863.00,9.73066,25.186054,0.000436,25.071886,-1.3990,0.214,9.71769,9.71769
1864.00,9.72867,25.186218,0.000440,25.071997,-1.3995,0.214,9.71885,9.71885
1865.00,9.72588,25.186128,0.000437,25.071901,-1.4002,0.214,9.72126,9.72126
1866.00,9.72336,25.185954,0.000433,25.071730,-1.4008,0.214,9.72359,9.72359
1867.00,9.72233,25.185979,0.000434,25.071683,-1.4011,0.214,9.72611,9.72611
1868.00,9.72225,25.185800,0.000430,25.071437,-1.4013,0.214,9.72919,9.72919
1869.00,9.72274,25.185710,0.000428,25.071318,-1.4017,0.214,9.73399,9.73399
1870.00,9.72421,25.185730,0.000427,25.071324,-1.4020,0.215,9.73738,9.73738
1871.00,9.72610,25.185685,0.000428,25.071317,-1.4021,0.214,9.73938,9.73938
1872.00,9.72710,25.185635,0.000426,25.071266,-1.4023,0.214,9.74028,9.74028
1873.00,9.72766,25.185723,0.000427,25.071316,-1.4027,0.215,9.74047,9.74047
1874.00,9.72777,25.185858,0.000429,25.071438,-1.4028,0.215,9.73886,9.73886
1875.00,9.72797,25.185882,0.000430,25.071401,-1.4028,0.215,9.73867,9.73867
1876.00,9.72903,25.185953,0.000429,25.071366,-1.4031,0.215,9.73836,9.73836
1877.00,9.73088,25.186020,0.000429,25.071377,-1.4034,0.215,9.73723,9.73723
1878.00,9.73263,25.186053,0.000427,25.071346,-1.4035,0.215,9.73635,9.73635
1879.00,9.73312,25.186044,0.000426,25.071271,-1.4036,0.215,9.73637,9.73637
1880.00,9.73332,25.186139,0.000427,25.071312,-1.4039,0.215,9.73653,9.73653
1881.00,9.73413,25.186269,0.000428,25.071378,-1.4044,0.215,9.73752,9.73752
1882.00,9.73514,25.186349,0.000431,25.071410,-1.4049,0.215,9.73873,9.73873
1883.00,9.73606,25.186400,0.000431,25.071416,-1.4055,0.215,9.74055,9.74055
1884.00,9.73726,25.186423,0.000434,25.071410,-1.4060,0.215,9.74239,9.74239
1885.00,9.73831,25.186452,0.000436,25.071429,-1.4063,0.215,9.74218,9.74218
1886.00,9.73880,25.186387,0.000438,25.071393,-1.4064,0.215,9.74025,9.74025
1887.00,9.73917,25.186443,0.000439,25.071441,-1.4065,0.215,9.73924,9.73924
1888.00,9.73899,25.186458,0.000443,25.071490,-1.4067,0.215,9.73841,9.73841
1889.00,9.73865,25.186507,0.000437,25.071560,-1.4071,0.215,9.73758,9.73758
1890.00,9.73867,25.186501,0.000432,25.071550,-1.4074,0.215,9.73766,9.73766
1891.00,9.73884,25.186570,0.000429,25.071567,-1.4078,0.216,9.73981,9.73981
1892.00,9.73890,25.186524,0.000423,25.071433,-1.4081,0.216,9.74090,9.74090
1893.00,9.73894,25.186484,0.000423,25.071287,-1.4081,0.216,9.74030,9.74030
1894.00,9.73925,25.186587,0.000429,25.071307,-1.4081,0.216,9.73849,9.73849
1895.00,9.73953,25.186600,0.000429,25.071243,-1.4080,0.216,9.73787,9.73787
1896.00,9.73982,25.186716,0.000434,25.071320,-1.4081,0.216,9.73678,9.73678
1897.00,9.73958,25.186756,0.000437,25.071371,-1.4082,0.216,9.73660,9.73660
1898.00,9.73926,25.186872,0.000440,25.071487,-1.4084,0.216,9.73705,9.73705
1899.00,9.73911,25.186838,0.000438,25.071435,-1.4087,0.216,9.73702,9.73702
1900.00,9.73857,25.186940,0.000443,25.071550,-1.4090,0.216,9.73536,9.73536
1901.00,9.73793,25.186889,0.000440,25.071449,-1.4092,0.216,9.73365,9.73365
1902.00,9.73741,25.186889,0.000439,25.071440,-1.4095,0.216,9.73229,9.73229
1903.00,9.73693,25.186912,0.000438,25.071491,-1.4099,0.216,9.73129,9.73129
1904.00,9.73636,25.186918,0.000441,25.071436,-1.4104,0.216,9.73100,9.73100
1905.00,9.73586,25.186917,0.000442,25.071379,-1.4109,0.216,9.73220,9.73220
1906.00,9.73582,25.186914,0.000442,25.071361,-1.4114,0.216,9.73352,9.73352
1907.00,9.73602,25.186956,0.000442,25.071355,-1.4119,0.216,9.73449,9.73449
1908.00,9.73594,25.186958,0.000440,25.071227,-1.4121,0.216,9.73511,9.73511
1909.00,9.73557,25.187004,0.000436,25.071262,-1.4122,0.216,9.73580,9.73580
1910.00,9.73508,25.187042,0.000436,25.071341,-1.4123,0.217,9.73503,9.73503
1911.00,9.73464,25.187050,0.000436,25.071376,-1.4123,0.217,9.73405,9.73405
1912.00,9.73426,25.187074,0.000435,25.071377,-1.4123,0.217,9.73292,9.73292
1913.00,9.73390,25.187091,0.000436,25.071464,-1.4125,0.217,9.73155,9.73155
1914.00,9.73383,25.187153,0.000437,25.071529,-1.4128,0.217,9.73218,9.73218
1915.00,9.73426,25.187210,0.000437,25.071467,-1.4131,0.217,9.73509,9.73509
1916.00,9.73469,25.187295,0.000436,25.071468,-1.4134,0.217,9.73814,9.73814
1917.00,9.73503,25.187350,0.000435,25.071492,-1.4135,0.217,9.74081,9.74081
1918.00,9.73508,25.187340,0.000436,25.071423,-1.4135,0.217,9.74178,9.74178
1919.00,9.73482,25.187419,0.000439,25.071448,-1.4136,0.217,9.74017,9.74017
1920.00,9.73481,25.187419,0.000436,25.071437,-1.4136,0.217,9.73575,9.73575
1921.00,9.73533,25.187484,0.000437,25.071486,-1.4138,0.217,9.73157,9.73157
1922.00,9.73567,25.187502,0.000438,25.071394,-1.4140,0.217,9.72912,9.72912
1923.00,9.73582,25.187578,0.000438,25.071408,-1.4142,0.217,9.72982,9.72982
1924.00,9.73552,25.187544,0.000437,25.071317,-1.4145,0.217,9.73103,9.73103
1925.00,9.73435,25.187608,0.000440,25.071334,-1.4146,0.217,9.73244,9.73244
1926.00,9.73412,25.187630,0.000441,25.071298,-1.4147,0.217,9.73301,9.73301
1927.00,9.73451,25.187678,0.000442,25.071348,-1.4149,0.217,9.73323,9.73323
1928.00,9.73514,25.187782,0.000443,25.071419,-1.4152,0.217,9.73250,9.73250
1929.00,9.73541,25.187881,0.000440,25.071447,-1.4155,0.217,9.73193,9.73193
1930.00,9.73465,25.187972,0.000436,25.071485,-1.4160,0.218,9.73252,9.73252
1931.00,9.73458,25.187895,0.000433,25.071363,-1.4166,0.218,9.73330,9.73330
1932.00,9.73429,25.187918,0.000433,25.071405,-1.4170,0.218,9.73372,9.73372
1933.00,9.73335,25.187917,0.000434,25.071355,-1.4173,0.218,9.73441,9.73441
1934.00,9.73320,25.187808,0.000437,25.071299,-1.4177,0.218,9.73427,9.73427
1935.00,9.73344,25.187748,0.000441,25.071253,-1.4179,0.218,9.73441,9.73441
1936.00,9.73278,25.187860,0.000443,25.071383,-1.4181,0.218,9.73554,9.73554
1937.00,9.73291,25.187899,0.000442,25.071379,-1.4183,0.218,9.73608,9.73608
1938.00,9.73308,25.187900,0.000442,25.071358,-1.4187,0.218,9.73597,9.73597
1939.00,9.73335,25.187954,0.000445,25.071408,-1.4192,0.218,9.73704,9.73704
1940.00,9.73393,25.188012,0.000443,25.071423,-1.4195,0.218,9.73785,9.73785
1941.00,9.73448,25.188112,0.000445,25.071451,-1.4199,0.218,9.73647,9.73647
1942.00,9.73433,25.188232,0.000445,25.071471,-1.4201,0.218,9.73350,9.73350
1943.00,9.73391,25.188278,0.000443,25.071510,-1.4203,0.218,9.73203,9.73203
1944.00,9.73358,25.188280,0.000441,25.071446,-1.4206,0.218,9.73050,9.73050
1945.00,9.73353,25.188333,0.000442,25.071474,-1.4207,0.219,9.73014,9.73014
1946.00,9.73394,25.188247,0.000442,25.071362,-1.4208,0.218,9.73124,9.73124
1947.00,9.73410,25.188090,0.000441,25.071279,-1.4211,0.218,9.73278,9.73278
1948.00,9.73408,25.188134,0.000439,25.071248,-1.4213,0.219,9.73289,9.73289
1949.00,9.73415,25.188267,0.000440,25.071350,-1.4215,0.219,9.73361,9.73361
1950.00,9.73406,25.188286,0.000438,25.071298,-1.4217,0.218,9.73304,9.73304
1951.00,9.73368,25.188432,0.000439,25.071402,-1.4219,0.218,9.73191,9.73191
1952.00,9.73370,25.188573,0.000442,25.071430,-1.4220,0.218,9.73156,9.73156
1953.00,9.73360,25.188553,0.000442,25.071392,-1.4221,0.218,9.73183,9.73183
1954.00,9.73320,25.188554,0.000441,25.071312,-1.4223,0.218,9.73134,9.73134
1955.00,9.73299,25.188526,0.000443,25.071289,-1.4227,0.218,9.72980,9.72980
1956.00,9.73242,25.188491,0.000442,25.071274,-1.4229,0.219,9.72900,9.72900
1957.00,9.73189,25.188612,0.000443,25.071393,-1.4233,0.219,9.73000,9.73000
1958.00,9.73197,25.188620,0.000442,25.071376,-1.4237,0.219,9.73135,9.73135
1959.00,9.73201,25.188743,0.000447,25.071496,-1.4240,0.219,9.73192,9.73192
1960.00,9.73160,25.188867,0.000446,25.071580,-1.4242,0.219,9.73264,9.73264
1961.00,9.73122,25.188892,0.000449,25.071560,-1.4246,0.219,9.73212,9.73212
1962.00,9.73099,25.188947,0.000447,25.071572,-1.4250,0.219,9.72978,9.72978
1963.00,9.73104,25.189061,0.000447,25.071660,-1.4252,0.219,9.72771,9.72771
1964.00,9.73082,25.189030,0.000442,25.071552,-1.4253,0.219,9.72716,9.72716
1965.00,9.73032,25.188963,0.000437,25.071491,-1.4255,0.219,9.72779,9.72779
1966.00,9.73038,25.189023,0.000434,25.071471,-1.4257,0.219,9.72911,9.72911
1967.00,9.73024,25.188938,0.000436,25.071354,-1.4260,0.219,9.73086,9.73086
1968.00,9.73012,25.188971,0.000436,25.071319,-1.4264,0.219,9.73112,9.73112
1969.00,9.73009,25.189052,0.000439,25.071348,-1.4269,0.219,9.73202,9.73202
1970.00,9.73019,25.189138,0.000441,25.071314,-1.4273,0.219,9.73311,9.73311
1971.00,9.73032,25.189166,0.000441,25.071310,-1.4278,0.219,9.73372,9.73372
1972.00,9.73099,25.189242,0.000436,25.071335,-1.4282,0.220,9.73455,9.73455
1973.00,9.73111,25.189243,0.000437,25.071272,-1.4285,0.220,9.73578,9.73578
1974.00,9.73145,25.189235,0.000432,25.071222,-1.4288,0.220,9.73566,9.73566
1975.00,9.73178,25.189271,0.000433,25.071290,-1.4293,0.220,9.73410,9.73410
1976.00,9.73210,25.189326,0.000435,25.071283,-1.4297,0.220,9.73400,9.73400
1977.00,9.73188,25.189293,0.000435,25.071236,-1.4300,0.220,9.73335,9.73335
1978.00,9.73174,25.189372,0.000436,25.071305,-1.4303,0.220,9.73280,9.73280
1979.00,9.73184,25.189416,0.000443,25.071369,-1.4307,0.220,9.73298,9.73298
1980.00,9.73214,25.189431,0.000443,25.071302,-1.4309,0.220,9.73399,9.73399
1981.00,9.73240,25.189455,0.000442,25.071348,-1.4312,0.220,9.73367,9.73367
1982.00,9.73268,25.189564,0.000443,25.071385,-1.4315,0.220,9.73209,9.73209
1983.00,9.73259,25.189594,0.000442,25.071404,-1.4319,0.220,9.73028,9.73028
1984.00,9.73228,25.189663,0.000443,25.071453,-1.4321,0.220,9.72801,9.72801
1985.00,9.73217,25.189663,0.000440,25.071430,-1.4322,0.220,9.72759,9.72759
1986.00,9.73224,25.189715,0.000439,25.071381,-1.4322,0.220,9.72753,9.72753
1987.00,9.73209,25.189708,0.000435,25.071327,-1.4320,0.220,9.72816,9.72816
1988.00,9.73201,25.189768,0.000436,25.071331,-1.4318,0.221,9.72892,9.72892
1989.00,9.73168,25.189778,0.000435,25.071315,-1.4316,0.221,9.72983,9.72983
1990.00,9.73121,25.189892,0.000437,25.071379,-1.4317,0.221,9.72926,9.72926
1991.00,9.73067,25.189862,0.000440,25.071412,-1.4319,0.221,9.73002,9.73002
1992.00,9.73035,25.189847,0.000444,25.071409,-1.4320,0.221,9.73199,9.73199
1993.00,9.73012,25.189844,0.000447,25.071400,-1.4324,0.220,9.73428,9.73428
1994.00,9.73056,25.189771,0.000444,25.071326,-1.4329,0.220,9.73595,9.73595
1995.00,9.73141,25.189806,0.000445,25.071369,-1.4333,0.220,9.73685,9.73685
1996.00,9.73185,25.189846,0.000446,25.071333,-1.4337,0.220,9.73583,9.73583
1997.00,9.73172,25.189893,0.000445,25.071337,-1.4340,0.220,9.73358,9.73358
1998.00,9.73130,25.189754,0.000442,25.071172,-1.4343,0.221,9.73088,9.73088
1999.00,9.73101,25.189753,0.000439,25.071101,-1.4345,0.221,9.72989,9.72989
2000.00,9.73071,25.189701,0.000436,25.071027,-1.4346,0.221,9.72872,9.72872
2001.00,9.73044,25.189649,0.000433,25.070948,-1.4348,0.221,9.72787,9.72787
2002.00,9.73033,25.189705,0.000433,25.070990,-1.4352,0.221,9.72821,9.72821
2003.00,9.73084,25.189847,0.000434,25.071140,-1.4357,0.221,9.72942,9.72942
2004.00,9.73103,25.189917,0.000436,25.071222,-1.4362,0.221,9.72766,9.72766
2005.00,9.73126,25.189993,0.000434,25.071263,-1.4368,0.221,9.72592,9.72592
2006.00,9.73166,25.190185,0.000435,25.071408,-1.4373,0.221,9.72527,9.72527
2007.00,9.73139,25.190321,0.000434,25.071499,-1.4377,0.221,9.72308,9.72308
2008.00,9.72998,25.190357,0.000431,25.071484,-1.4379,0.222,9.72025,9.72025
2009.00,9.72821,25.190488,0.000431,25.071554,-1.4380,0.222,9.71877,9.71877
2010.00,9.72826,25.190542,0.000431,25.071529,-1.4379,0.222,9.71676,9.71676
2011.00,9.72767,25.190552,0.000429,25.071518,-1.4379,0.222,9.71311,9.71311
@14,2.0001,4.0, 2010.083 
2012.00,9.72807,25.190450,0.000424,25.071395,-1.4381,0.222,9.71086,9.71086
2013.00,9.72958,25.190608,0.000427,25.071447,-1.4382,0.222,9.70955,9.70955
2014.00,9.72573,25.190683,0.000426,25.071457,-1.4385,0.222,9.71071,9.71071
2015.00,9.72325,25.190686,0.000427,25.071449,-1.4389,0.223,9.71409,9.71409
2016.00,9.72127,25.190770,0.000429,25.071482,-1.4392,0.223,9.71834,9.71834
2017.00,9.71824,25.190824,0.000431,25.071464,-1.4396,0.223,9.72192,9.72192
2018.00,9.71726,25.190794,0.000430,25.071425,-1.4400,0.223,9.72440,9.72440
2019.00,9.71844,25.190751,0.000433,25.071288,-1.4403,0.223,9.72577,9.72577
2020.00,9.71795,25.190776,0.000435,25.071273,-1.4406,0.223,9.72648,9.72648
2021.00,9.71674,25.190715,0.000438,25.071226,-1.4409,0.223,9.72777,9.72777
2022.00,9.71601,25.190730,0.000441,25.071242,-1.4410,0.222,9.72975,9.72975
2023.00,9.71578,25.190736,0.000442,25.071209,-1.4413,0.223,9.73256,9.73256
2024.00,9.71693,25.190754,0.000439,25.071241,-1.4416,0.223,9.73401,9.73401
2025.00,9.71926,25.190815,0.000436,25.071215,-1.4420,0.223,9.73456,9.73456
2026.00,9.72134,25.190893,0.000436,25.071224,-1.4423,0.223,9.73467,9.73467
2027.00,9.72339,25.191093,0.000433,25.071336,-1.4426,0.223,9.73436,9.73436
2028.00,9.72464,25.191234,0.000433,25.071386,-1.4428,0.223,9.73401,9.73401
2029.00,9.72558,25.191404,0.000438,25.071515,-1.4428,0.223,9.73425,9.73425
2030.00,9.72670,25.191481,0.000442,25.071603,-1.4429,0.223,9.73419,9.73419
2031.00,9.72803,25.191478,0.000443,25.071551,-1.4432,0.223,9.73436,9.73436
2032.00,9.72941,25.191469,0.000445,25.071572,-1.4435,0.223,9.73449,9.73449
2033.00,9.73070,25.191363,0.000443,25.071531,-1.4441,0.223,9.73392,9.73392
2034.00,9.73150,25.191282,0.000440,25.071497,-1.4447,0.223,9.73268,9.73268
2035.00,9.73181,25.191290,0.000441,25.071436,-1.4452,0.224,9.73283,9.73283
2036.00,9.73245,25.191212,0.000441,25.071345,-1.4455,0.224,9.73247,9.73247
2037.00,9.73283,25.191031,0.000439,25.071143,-1.4456,0.223,9.73176,9.73176
2038.00,9.73269,25.191168,0.000445,25.071207,-1.4458,0.223,9.73092,9.73092
2039.00,9.73295,25.191325,0.000447,25.071235,-1.4461,0.223,9.73118,9.73118
2040.00,9.73319,25.191434,0.000446,25.071297,-1.4464,0.223,9.73161,9.73161
2041.00,9.73328,25.191677,0.000447,25.071497,-1.4465,0.223,9.73162,9.73162
2042.00,9.73320,25.191915,0.000448,25.071673,-1.4467,0.224,9.73161,9.73161
2043.00,9.73282,25.191990,0.000446,25.071707,-1.4469,0.224,9.73181,9.73181
2044.00,9.73269,25.191814,0.000441,25.071522,-1.4469,0.224,9.73253,9.73253
2045.00,9.73268,25.191872,0.000444,25.071598,-1.4471,0.224,9.73238,9.73238
2046.00,9.73273,25.191695,0.000438,25.071410,-1.4475,0.224,9.73252,9.73252
2047.00,9.73249,25.191611,0.000433,25.071267,-1.4480,0.224,9.73327,9.73327
2048.00,9.73229,25.191571,0.000433,25.071199,-1.4482,0.224,9.73412,9.73412
2049.00,9.73233,25.191815,0.000437,25.071404,-1.4486,0.224,9.73336,9.73336
2050.00,9.73237,25.191830,0.000439,25.071381,-1.4488,0.224,9.73206,9.73206
2051.00,9.73235,25.192041,0.000445,25.071558,-1.4489,0.224,9.73060,9.73060
2052.00,9.73234,25.192127,0.000451,25.071630,-1.4489,0.224,9.73052,9.73052
2053.00,9.73184,25.192126,0.000447,25.071665,-1.4492,0.224,9.73021,9.73021
2054.00,9.73176,25.192093,0.000449,25.071687,-1.4493,0.224,9.72991,9.72991
2055.00,9.73160,25.191950,0.000443,25.071540,-1.4496,0.224,9.72998,9.72998
2056.00,9.73140,25.191895,0.000444,25.071489,-1.4500,0.224,9.73069,9.73069
2057.00,9.73140,25.191946,0.000449,25.071520,-1.4506,0.224,9.73042,9.73042
2058.00,9.73151,25.191789,0.000449,25.071379,-1.4509,0.224,9.73032,9.73032
2059.00,9.73150,25.191792,0.000447,25.071324,-1.4510,0.224,9.72922,9.72922
2060.00,9.73108,25.191857,0.000448,25.071334,-1.4511,0.224,9.72824,9.72824
2061.00,9.73074,25.191878,0.000443,25.071301,-1.4512,0.224,9.72727,9.72727
2062.00,9.73015,25.191938,0.000435,25.071298,-1.4512,0.224,9.72587,9.72587
2063.00,9.72999,25.192185,0.000438,25.071421,-1.4515,0.225,9.72440,9.72440
2064.00,9.72940,25.192182,0.000434,25.071347,-1.4520,0.225,9.72428,9.72428
2065.00,9.72901,25.192258,0.000433,25.071407,-1.4525,0.225,9.72486,9.72486
2066.00,9.72855,25.192239,0.000432,25.071364,-1.4529,0.225,9.72486,9.72486
2067.00,9.72830,25.192284,0.000434,25.071381,-1.4536,0.225,9.72640,9.72640
2068.00,9.72833,25.192341,0.000434,25.071390,-1.4538,0.225,9.72782,9.72782
2069.00,9.72804,25.192380,0.000435,25.071366,-1.4541,0.225,9.72836,9.72836
2070.00,9.72790,25.192484,0.000437,25.071468,-1.4545,0.225,9.72842,9.72842
2071.00,9.72805,25.192600,0.000439,25.071531,-1.4548,0.225,9.73012,9.73012
2072.00,9.72826,25.192548,0.000439,25.071455,-1.4548,0.225,9.72973,9.72973
2073.00,9.72787,25.192661,0.000441,25.071518,-1.4551,0.225,9.72788,9.72788
2074.00,9.72732,25.192609,0.000437,25.071444,-1.4553,0.225,9.72644,9.72644
2075.00,9.72685,25.192625,0.000436,25.071436,-1.4556,0.225,9.72507,9.72507
2076.00,9.72648,25.192576,0.000437,25.071374,-1.4559,0.225,9.72297,9.72297
2077.00,9.72617,25.192629,0.000439,25.071401,-1.4563,0.225,9.72220,9.72220
2078.00,9.72581,25.192426,0.000435,25.071220,-1.4564,0.225,9.72378,9.72378
2079.00,9.72601,25.192540,0.000442,25.071351,-1.4566,0.225,9.72537,9.72537
2080.00,9.72618,25.192529,0.000441,25.071299,-1.4567,0.225,9.72569,9.72569
2081.00,9.72635,25.192616,0.000439,25.071344,-1.4567,0.225,9.72624,9.72624
2082.00,9.72621,25.192592,0.000436,25.071343,-1.4569,0.225,9.72717,9.72717
2083.00,9.72640,25.192604,0.000436,25.071285,-1.4572,0.225,9.72873,9.72873
2084.00,9.72692,25.192521,0.000430,25.071126,-1.4573,0.225,9.73015,9.73015
2085.00,9.72760,25.192537,0.000431,25.071039,-1.4574,0.225,9.73196,9.73196
2086.00,9.72809,25.192550,0.000432,25.070973,-1.4579,0.225,9.73448,9.73448
2087.00,9.72809,25.192629,0.000432,25.070949,-1.4582,0.225,9.73589,9.73589
2088.00,9.72804,25.192765,0.000432,25.071076,-1.4587,0.225,9.73432,9.73432
2089.00,9.72855,25.192776,0.000432,25.071115,-1.4592,0.226,9.73252,9.73252
2090.00,9.72849,25.192670,0.000425,25.071060,-1.4595,0.226,9.73091,9.73091
2091.00,9.72920,25.192800,0.000422,25.071185,-1.4598,0.226,9.72780,9.72780
2092.00,9.72995,25.192763,0.000422,25.071121,-1.4601,0.226,9.72404,9.72404
2093.00,9.72976,25.192822,0.000426,25.071124,-1.4603,0.226,9.72230,9.72230
2094.00,9.72867,25.192883,0.000429,25.071143,-1.4603,0.226,9.72268,9.72268
2095.00,9.72812,25.193085,0.000436,25.071284,-1.4606,0.226,9.72419,9.72419
2096.00,9.72852,25.193000,0.000438,25.071200,-1.4607,0.226,9.72646,9.72646
2097.00,9.72856,25.193109,0.000441,25.071298,-1.4611,0.226,9.72980,9.72980
2098.00,9.72894,25.193080,0.000438,25.071260,-1.4615,0.226,9.73248,9.73248
2099.00,9.72956,25.193286,0.000437,25.071397,-1.4620,0.226,9.73339,9.73339
2100.00,9.73014,25.193294,0.000438,25.071366,-1.4625,0.226,9.73290,9.73290
2101.00,9.73022,25.193444,0.000443,25.071401,-1.4631,0.226,9.73213,9.73213
2102.00,9.72965,25.193488,0.000439,25.071402,-1.4634,0.227,9.73015,9.73015
2103.00,9.72947,25.193555,0.000442,25.071468,-1.4636,0.227,9.72900,9.72900
2104.00,9.72897,25.193454,0.000443,25.071340,-1.4640,0.227,9.72810,9.72810
2105.00,9.72883,25.193512,0.000447,25.071352,-1.4641,0.227,9.72829,9.72829
2106.00,9.72880,25.193510,0.000448,25.071391,-1.4640,0.226,9.72781,9.72781
2107.00,9.72823,25.193473,0.000449,25.071349,-1.4642,0.226,9.72783,9.72783
2108.00,9.72782,25.193726,0.000452,25.071524,-1.4643,0.226,9.72690,9.72690
2109.00,9.72754,25.193801,0.000453,25.071587,-1.4643,0.226,9.72587,9.72587
2110.00,9.72746,25.193781,0.000448,25.071536,-1.4645,0.226,9.72470,9.72470
2111.00,9.72785,25.193791,0.000447,25.071524,-1.4650,0.226,9.72602,9.72602
2112.00,9.72842,25.194015,0.000452,25.071587,-1.4654,0.226,9.72689,9.72689
2113.00,9.72887,25.193873,0.000453,25.071363,-1.4659,0.226,9.72784,9.72784
2114.00,9.72903,25.193980,0.000455,25.071379,-1.4663,0.226,9.72775,9.72775
2115.00,9.72852,25.193906,0.000452,25.071259,-1.4669,0.226,9.72541,9.72541
2116.00,9.72744,25.193911,0.000448,25.071183,-1.4672,0.226,9.72289,9.72289
2117.00,9.72694,25.193886,0.000443,25.071261,-1.4675,0.227,9.72152,9.72152
2118.00,9.72621,25.193915,0.000440,25.071304,-1.4678,0.227,9.71957,9.71957
2119.00,9.72546,25.193984,0.000439,25.071351,-1.4682,0.227,9.71955,9.71955
2120.00,9.72501,25.194106,0.000442,25.071472,-1.4684,0.227,9.72308,9.72308
2121.00,9.72475,25.194164,0.000444,25.071499,-1.4686,0.227,9.72467,9.72467
2122.00,9.72412,25.194137,0.000445,25.071421,-1.4688,0.227,9.72569,9.72569
2123.00,9.72404,25.194225,0.000445,25.071503,-1.4691,0.227,9.72754,9.72754
2124.00,9.72425,25.194178,0.000447,25.071466,-1.4694,0.227,9.72943,9.72943
2125.00,9.72473,25.194259,0.000448,25.071478,-1.4698,0.227,9.73112,9.73112
2126.00,9.72539,25.194242,0.000447,25.071447,-1.4703,0.227,9.73133,9.73133
2127.00,9.72626,25.194277,0.000448,25.071483,-1.4709,0.227,9.73121,9.73121
2128.00,9.72644,25.194188,0.000446,25.071407,-1.4712,0.227,9.73136,9.73136
2129.00,9.72675,25.194173,0.000441,25.071357,-1.4715,0.227,9.73071,9.73071
2130.00,9.72697,25.194273,0.000445,25.071359,-1.4718,0.227,9.72859,9.72859
2131.00,9.72679,25.194351,0.000446,25.071336,-1.4717,0.227,9.72853,9.72853
2132.00,9.72649,25.194381,0.000442,25.071298,-1.4716,0.228,9.72879,9.72879
2133.00,9.72688,25.194430,0.000443,25.071291,-1.4719,0.228,9.72808,9.72808
2134.00,9.72719,25.194527,0.000447,25.071365,-1.4721,0.228,9.72734,9.72734
2135.00,9.72791,25.194499,0.000447,25.071439,-1.4723,0.228,9.72593,9.72593
2136.00,9.72764,25.194516,0.000444,25.071506,-1.4727,0.228,9.72452,9.72452
2137.00,9.72796,25.194584,0.000445,25.071527,-1.4731,0.228,9.72326,9.72326
2138.00,9.72754,25.194733,0.000449,25.071568,-1.4734,0.228,9.72178,9.72178
2139.00,9.72703,25.194774,0.000446,25.071584,-1.4737,0.228,9.71996,9.71996
2140.00,9.72660,25.194812,0.000446,25.071527,-1.4741,0.228,9.71999,9.71999
2141.00,9.72636,25.194871,0.000447,25.071526,-1.4746,0.228,9.72099,9.72099
2142.00,9.72635,25.194904,0.000449,25.071510,-1.4749,0.228,9.72187,9.72187
2143.00,9.72619,25.194800,0.000444,25.071392,-1.4751,0.228,9.72297,9.72297
2144.00,9.72588,25.194852,0.000444,25.071416,-1.4754,0.228,9.72467,9.72467
2145.00,9.72556,25.194799,0.000439,25.071305,-1.4755,0.228,9.72696,9.72696
2146.00,9.72532,25.194889,0.000442,25.071354,-1.4754,0.228,9.72711,9.72711
2147.00,9.72518,25.194959,0.000442,25.071395,-1.4755,0.228,9.72614,9.72614
2148.00,9.72476,25.194958,0.000440,25.071389,-1.4755,0.229,9.72608,9.72608
2149.00,9.72437,25.194869,0.000441,25.071214,-1.4756,0.228,9.72614,9.72614
2150.00,9.72415,25.195132,0.000447,25.071478,-1.4758,0.228,9.72486,9.72486
2151.00,9.72405,25.195057,0.000439,25.071432,-1.4761,0.229,9.72406,9.72406
2152.00,9.72392,25.195011,0.000436,25.071370,-1.4763,0.229,9.72444,9.72444
2153.00,9.72379,25.195117,0.000438,25.071403,-1.4769,0.229,9.72405,9.72405
2154.00,9.72390,25.195280,0.000440,25.071500,-1.4775,0.229,9.72297,9.72297
2155.00,9.72422,25.195074,0.000432,25.071299,-1.4781,0.229,9.72020,9.72020
2156.00,9.72519,25.195240,0.000436,25.071350,-1.4786,0.229,9.71626,9.71626
2157.00,9.72537,25.195368,0.000442,25.071392,-1.4791,0.229,9.71300,9.71300
2158.00,9.72548,25.195421,0.000438,25.071393,-1.4794,0.229,9.71083,9.71083
2159.00,9.72453,25.195307,0.000430,25.071307,-1.4795,0.229,9.70863,9.70863
2160.00,9.72443,25.195373,0.000431,25.071359,-1.4796,0.230,9.70687,9.70687
2161.00,9.72412,25.195230,0.000426,25.071274,-1.4799,0.230,9.70608,9.70608
@15,2.0001,4.0, 2160.03 
2162.00,9.72314,25.195140,0.000422,25.071196,-1.4801,0.230,9.70507,9.70507
2163.00,9.72172,25.195141,0.000423,25.071214,-1.4803,0.230,9.70393,9.70393
2164.00,9.71699,25.195224,0.000425,25.071251,-1.4805,0.230,9.70358,9.70358
2165.00,9.71383,25.195278,0.000424,25.071267,-1.4806,0.230,9.70697,9.70697
2166.00,9.71231,25.195303,0.000425,25.071261,-1.4805,0.230,9.71160,9.71160
2167.00,9.71020,25.195300,0.000422,25.071249,-1.4805,0.230,9.71640,9.71640
2168.00,9.70939,25.195318,0.000422,25.071246,-1.4804,0.230,9.72069,9.72069
2169.00,9.71062,25.195389,0.000423,25.071285,-1.4806,0.231,9.72534,9.72534
2170.00,9.71249,25.195529,0.000429,25.071329,-1.4808,0.230,9.72753,9.72753
2171.00,9.71268,25.195684,0.000432,25.071414,-1.4812,0.231,9.72846,9.72846
2172.00,9.71189,25.195771,0.000436,25.071412,-1.4814,0.231,9.72895,9.72895
2173.00,9.71267,25.195748,0.000437,25.071355,-1.4817,0.231,9.72903,9.72903
2174.00,9.71346,25.195785,0.000440,25.071376,-1.4819,0.230,9.72860,9.72860
2175.00,9.71589,25.195695,0.000436,25.071288,-1.4822,0.231,9.72838,9.72838
2176.00,9.71783,25.195690,0.000438,25.071290,-1.4824,0.231,9.72963,9.72963
2177.00,9.71921,25.195819,0.000442,25.071449,-1.4828,0.231,9.73004,9.73004
2178.00,9.72066,25.195923,0.000444,25.071542,-1.4833,0.231,9.73000,9.73000
2179.00,9.72160,25.195909,0.000441,25.071495,-1.4835,0.231,9.73013,9.73013
2180.00,9.72265,25.195974,0.000443,25.071494,-1.4839,0.231,9.73065,9.73065
2181.00,9.72403,25.196048,0.000444,25.071512,-1.4843,0.231,9.72937,9.72937
2182.00,9.72547,25.195924,0.000437,25.071349,-1.4846,0.231,9.72998,9.72998
2183.00,9.72717,25.195971,0.000436,25.071367,-1.4849,0.231,9.73204,9.73204
2184.00,9.72852,25.196091,0.000442,25.071418,-1.4854,0.231,9.73225,9.73225
2185.00,9.72937,25.196169,0.000444,25.071461,-1.4859,0.231,9.73124,9.73124
2186.00,9.72993,25.196170,0.000443,25.071389,-1.4861,0.231,9.73168,9.73168
2187.00,9.73001,25.196330,0.000450,25.071540,-1.4863,0.231,9.73109,9.73109
2188.00,9.73020,25.196430,0.000454,25.071590,-1.4866,0.231,9.72806,9.72806
2189.00,9.72951,25.196328,0.000451,25.071528,-1.4869,0.231,9.72563,9.72563
2190.00,9.72878,25.196289,0.000450,25.071491,-1.4872,0.231,9.72359,9.72359
2191.00,9.72826,25.196287,0.000447,25.071534,-1.4878,0.231,9.72196,9.72196
2192.00,9.72819,25.196272,0.000447,25.071474,-1.4884,0.231,9.72132,9.72132
2193.00,9.72820,25.196209,0.000443,25.071357,-1.4890,0.231,9.72265,9.72265
2194.00,9.72810,25.196338,0.000442,25.071419,-1.4895,0.232,9.72435,9.72435
2195.00,9.72774,25.196420,0.000441,25.071452,-1.4897,0.232,9.72573,9.72573
2196.00,9.72743,25.196433,0.000441,25.071414,-1.4896,0.232,9.72570,9.72570
2197.00,9.72732,25.196442,0.000438,25.071370,-1.4896,0.232,9.72524,9.72524
2198.00,9.72684,25.196530,0.000441,25.071404,-1.4896,0.232,9.72539,9.72539
2199.00,9.72641,25.196539,0.000442,25.071383,-1.4895,0.232,9.72612,9.72612
2200.00,9.72633,25.196493,0.000444,25.071362,-1.4897,0.232,9.72655,9.72655
2201.00,9.72627,25.196590,0.000447,25.071414,-1.4901,0.232,9.72732,9.72732
2202.00,9.72575,25.196544,0.000445,25.071374,-1.4908,0.232,9.72680,9.72680
2203.00,9.72542,25.196547,0.000443,25.071401,-1.4913,0.232,9.72485,9.72485
2204.00,9.72497,25.196592,0.000442,25.071444,-1.4917,0.232,9.72187,9.72187
2205.00,9.72416,25.196516,0.000440,25.071321,-1.4922,0.232,9.71946,9.71946
2206.00,9.72349,25.196512,0.000439,25.071282,-1.4922,0.232,9.71845,9.71845
2207.00,9.72316,25.196578,0.000440,25.071317,-1.4921,0.232,9.71958,9.71958
2208.00,9.72333,25.196662,0.000441,25.071315,-1.4922,0.232,9.72155,9.72155
2209.00,9.72383,25.196722,0.000440,25.071361,-1.4923,0.232,9.72384,9.72384
2210.00,9.72422,25.196916,0.000442,25.071480,-1.4925,0.232,9.72606,9.72606
2211.00,9.72452,25.196951,0.000438,25.071422,-1.4929,0.232,9.72675,9.72675
2212.00,9.72438,25.197013,0.000439,25.071427,-1.4932,0.232,9.72630,9.72630
2213.00,9.72417,25.197078,0.000438,25.071449,-1.4935,0.232,9.72495,9.72495
2214.00,9.72422,25.197055,0.000437,25.071330,-1.4938,0.232,9.72410,9.72410
2215.00,9.72408,25.197153,0.000439,25.071426,-1.4943,0.233,9.72427,9.72427
2216.00,9.72333,25.197194,0.000442,25.071482,-1.4948,0.233,9.72521,9.72521
2217.00,9.72319,25.197289,0.000444,25.071529,-1.4953,0.233,9.72531,9.72531
2218.00,9.72351,25.197242,0.000443,25.071497,-1.4960,0.233,9.72692,9.72692
2219.00,9.72402,25.197315,0.000444,25.071571,-1.4966,0.233,9.72781,9.72781
2220.00,9.72428,25.197265,0.000443,25.071463,-1.4971,0.233,9.72680,9.72680
2221.00,9.72389,25.197428,0.000441,25.071566,-1.4974,0.233,9.72432,9.72432
2222.00,9.72363,25.197441,0.000436,25.071507,-1.4978,0.233,9.72342,9.72342
2223.00,9.72379,25.197548,0.000439,25.071504,-1.4979,0.233,9.72268,9.72268
2224.00,9.72452,25.197626,0.000440,25.071474,-1.4980,0.233,9.72421,9.72421
2225.00,9.72528,25.197703,0.000441,25.071433,-1.4980,0.233,9.72501,9.72501
2226.00,9.72550,25.197626,0.000442,25.071313,-1.4980,0.233,9.72554,9.72554
2227.00,9.72528,25.197669,0.000448,25.071347,-1.4979,0.233,9.72591,9.72591
2228.00,9.72495,25.197716,0.000447,25.071433,-1.4979,0.233,9.72536,9.72536
2229.00,9.72488,25.197738,0.000444,25.071463,-1.4980,0.233,9.72309,9.72309
2230.00,9.72486,25.197754,0.000445,25.071560,-1.4983,0.233,9.72134,9.72134
2231.00,9.72507,25.197788,0.000447,25.071571,-1.4988,0.233,9.72130,9.72130
2232.00,9.72509,25.197800,0.000444,25.071528,-1.4995,0.233,9.72047,9.72047
2233.00,9.72467,25.197753,0.000441,25.071439,-1.5001,0.233,9.71984,9.71984
2234.00,9.72388,25.197744,0.000442,25.071403,-1.5007,0.233,9.71950,9.71950
2235.00,9.72332,25.197769,0.000443,25.071360,-1.5010,0.233,9.71971,9.71971
2236.00,9.72292,25.197835,0.000444,25.071453,-1.5013,0.233,9.71856,9.71856
2237.00,9.72221,25.197828,0.000446,25.071470,-1.5014,0.233,9.71907,9.71907
2238.00,9.72149,25.197902,0.000448,25.071517,-1.5016,0.233,9.71952,9.71952
2239.00,9.72162,25.197980,0.000448,25.071546,-1.5019,0.233,9.72042,9.72042
2240.00,9.72186,25.198044,0.000443,25.071571,-1.5022,0.233,9.72145,9.72145
2241.00,9.72210,25.198024,0.000438,25.071515,-1.5026,0.234,9.72327,9.72327
2242.00,9.72234,25.198076,0.000438,25.071567,-1.5027,0.234,9.72446,9.72446
2243.00,9.72238,25.198108,0.000440,25.071566,-1.5031,0.234,9.72546,9.72546
2244.00,9.72158,25.198119,0.000441,25.071547,-1.5033,0.234,9.72386,9.72386
2245.00,9.72155,25.198130,0.000442,25.071487,-1.5034,0.234,9.72365,9.72365
2246.00,9.72150,25.198143,0.000442,25.071370,-1.5037,0.234,9.72485,9.72485
2247.00,9.72143,25.198237,0.000439,25.071335,-1.5043,0.234,9.72583,9.72583
2248.00,9.72158,25.198226,0.000438,25.071284,-1.5046,0.234,9.72519,9.72519
2249.00,9.72257,25.198150,0.000436,25.071232,-1.5052,0.234,9.72627,9.72627
2250.00,9.72271,25.198183,0.000440,25.071365,-1.5055,0.234,9.72563,9.72563
2251.00,9.72280,25.198247,0.000443,25.071512,-1.5058,0.234,9.72440,9.72440
2252.00,9.72301,25.198183,0.000445,25.071522,-1.5060,0.234,9.72264,9.72264
2253.00,9.72331,25.198270,0.000447,25.071624,-1.5061,0.234,9.72240,9.72240
2254.00,9.72424,25.198422,0.000448,25.071708,-1.5062,0.234,9.72229,9.72229
2255.00,9.72434,25.198422,0.000448,25.071581,-1.5066,0.234,9.72241,9.72241
2256.00,9.72431,25.198438,0.000447,25.071533,-1.5067,0.234,9.72137,9.72137
2257.00,9.72398,25.198455,0.000448,25.071488,-1.5069,0.234,9.71929,9.71929
2258.00,9.72366,25.198442,0.000445,25.071390,-1.5072,0.234,9.71743,9.71743
2259.00,9.72318,25.198468,0.000444,25.071366,-1.5075,0.234,9.71568,9.71568
2260.00,9.72239,25.198563,0.000441,25.071468,-1.5078,0.234,9.71597,9.71597
2261.00,9.72190,25.198647,0.000440,25.071477,-1.5081,0.234,9.71700,9.71700
2262.00,9.72139,25.198764,0.000439,25.071490,-1.5086,0.234,9.71917,9.71917
2263.00,9.72137,25.198881,0.000441,25.071577,-1.5091,0.234,9.72048,9.72048
2264.00,9.72137,25.198885,0.000443,25.071594,-1.5094,0.234,9.72090,9.72090
2265.00,9.72127,25.198909,0.000444,25.071571,-1.5098,0.234,9.71987,9.71987
2266.00,9.72081,25.198954,0.000444,25.071610,-1.5102,0.235,9.71955,9.71955
2267.00,9.71993,25.198975,0.000445,25.071621,-1.5103,0.235,9.71828,9.71828
2268.00,9.71946,25.198961,0.000445,25.071609,-1.5105,0.235,9.71762,9.71762
2269.00,9.71932,25.199032,0.000444,25.071659,-1.5106,0.235,9.71855,9.71855
2270.00,9.71933,25.198998,0.000440,25.071618,-1.5108,0.235,9.71980,9.71980
2271.00,9.71912,25.198982,0.000440,25.071571,-1.5111,0.235,9.71927,9.71927
2272.00,9.71891,25.198993,0.000441,25.071591,-1.5115,0.235,9.71946,9.71946
2273.00,9.71875,25.198972,0.000439,25.071542,-1.5119,0.235,9.72083,9.72083
2274.00,9.71854,25.198960,0.000437,25.071466,-1.5124,0.235,9.72127,9.72127
2275.00,9.71897,25.199013,0.000440,25.071455,-1.5129,0.235,9.72152,9.72152
2276.00,9.71942,25.199058,0.000440,25.071452,-1.5135,0.235,9.72281,9.72281
2277.00,9.71978,25.199118,0.000441,25.071440,-1.5139,0.235,9.72262,9.72262
2278.00,9.71986,25.199119,0.000441,25.071413,-1.5142,0.235,9.72063,9.72063
2279.00,9.72002,25.199222,0.000449,25.071484,-1.5144,0.235,9.71875,9.71875
2280.00,9.71965,25.199256,0.000446,25.071490,-1.5147,0.235,9.71635,9.71635
2281.00,9.71927,25.199209,0.000447,25.071436,-1.5150,0.235,9.71511,9.71511
2282.00,9.71940,25.199155,0.000443,25.071412,-1.5154,0.235,9.71777,9.71777
2283.00,9.71971,25.199215,0.000445,25.071458,-1.5158,0.235,9.72057,9.72057
2284.00,9.72017,25.199110,0.000438,25.071354,-1.5162,0.235,9.72381,9.72381
2285.00,9.72081,25.199012,0.000438,25.071295,-1.5166,0.236,9.72654,9.72654
2286.00,9.72111,25.199048,0.000435,25.071339,-1.5168,0.236,9.72678,9.72678
2287.00,9.72140,25.199138,0.000433,25.071407,-1.5169,0.236,9.72293,9.72293
2288.00,9.72154,25.199170,0.000431,25.071392,-1.5174,0.236,9.71961,9.71961
2289.00,9.72174,25.199244,0.000434,25.071436,-1.5178,0.236,9.71698,9.71698
2290.00,9.72153,25.199402,0.000438,25.071482,-1.5179,0.236,9.71643,9.71643
2291.00,9.72126,25.199494,0.000438,25.071527,-1.5182,0.236,9.71678,9.71678
2292.00,9.72007,25.199549,0.000445,25.071489,-1.5184,0.236,9.71815,9.71815
2293.00,9.71939,25.199564,0.000443,25.071445,-1.5183,0.236,9.71999,9.71999
2294.00,9.71956,25.199588,0.000441,25.071425,-1.5184,0.236,9.72131,9.72131
2295.00,9.71985,25.199559,0.000444,25.071396,-1.5185,0.236,9.72036,9.72036
2296.00,9.72039,25.199520,0.000444,25.071304,-1.5187,0.236,9.72025,9.72025
2297.00,9.72060,25.199482,0.000442,25.071278,-1.5191,0.236,9.71996,9.71996
2298.00,9.72119,25.199426,0.000443,25.071183,-1.5196,0.236,9.71925,9.71925
2299.00,9.72106,25.199522,0.000445,25.071248,-1.5198,0.236,9.71979,9.71979
2300.00,9.72102,25.199769,0.000444,25.071433,-1.5202,0.236,9.72165,9.72165
2301.00,9.72125,25.199805,0.000444,25.071424,-1.5208,0.236,9.72074,9.72074
2302.00,9.72083,25.199749,0.000440,25.071335,-1.5213,0.236,9.72101,9.72101
2303.00,9.72005,25.199942,0.000443,25.071485,-1.5216,0.236,9.72167,9.72167
2304.00,9.71928,25.199997,0.000441,25.071483,-1.5220,0.236,9.71841,9.71841
2305.00,9.71971,25.199953,0.000440,25.071418,-1.5223,0.236,9.71349,9.71349
2306.00,9.72043,25.200066,0.000438,25.071492,-1.5225,0.237,9.71064,9.71064
2307.00,9.72039,25.200201,0.000434,25.071521,-1.5226,0.237,9.70716,9.70716
2308.00,9.72030,25.200076,0.000426,25.071422,-1.5230,0.237,9.70378,9.70378
2309.00,9.72035,25.200056,0.000423,25.071405,-1.5234,0.237,9.70197,9.70197
2310.00,9.72103,25.200050,0.000422,25.071414,-1.5237,0.238,9.70033,9.70033
2311.00,9.72008,25.199974,0.000424,25.071398,-1.5240,0.238,9.69827,9.69827
@16,2.0001,4.0, 2310.069 
2312.00,9.71894,25.199992,0.000428,25.071489,-1.5243,0.238,9.69652,9.69652
2313.00,9.71847,25.200116,0.000432,25.071538,-1.5245,0.238,9.69668,9.69668
2314.00,9.71104,25.200111,0.000431,25.071461,-1.5247,0.238,9.69879,9.69879
2315.00,9.70803,25.200240,0.000434,25.071469,-1.5251,0.238,9.70279,9.70279
2316.00,9.70597,25.200495,0.000435,25.071594,-1.5255,0.238,9.70903,9.70903
2317.00,9.70324,25.200576,0.000436,25.071648,-1.5258,0.238,9.71542,9.71542
2318.00,9.70325,25.200586,0.000437,25.071698,-1.5261,0.238,9.71787,9.71787
2319.00,9.70493,25.200701,0.000441,25.071836,-1.5263,0.238,9.71952,9.71952
2320.00,9.70471,25.200593,0.000440,25.071752,-1.5263,0.238,9.72071,9.72071
2321.00,9.70432,25.200504,0.000439,25.071685,-1.5264,0.238,9.72035,9.72035
2322.00,9.70522,25.200580,0.000442,25.071713,-1.5265,0.238,9.71980,9.71980
2323.00,9.70652,25.200673,0.000445,25.071671,-1.5267,0.238,9.72180,9.72180
2324.00,9.70819,25.200660,0.000444,25.071592,-1.5270,0.238,9.72355,9.72355
2325.00,9.71007,25.200747,0.000444,25.071625,-1.5274,0.238,9.72422,9.72422
2326.00,9.71196,25.200825,0.000450,25.071578,-1.5278,0.238,9.72399,9.72399
2327.00,9.71369,25.200837,0.000453,25.071502,-1.5285,0.238,9.72338,9.72338
2328.00,9.71438,25.200873,0.000449,25.071511,-1.5291,0.238,9.72216,9.72216
2329.00,9.71550,25.200892,0.000447,25.071507,-1.5296,0.238,9.72182,9.72182
2330.00,9.71675,25.200973,0.000448,25.071550,-1.5300,0.238,9.72208,9.72208
2331.00,9.71824,25.200933,0.000444,25.071553,-1.5303,0.239,9.72198,9.72198
2332.00,9.72008,25.200975,0.000443,25.071597,-1.5304,0.239,9.72204,9.72204
2333.00,9.72095,25.200932,0.000444,25.071537,-1.5304,0.239,9.72251,9.72251
2334.00,9.72175,25.200948,0.000446,25.071475,-1.5306,0.239,9.72070,9.72070
2335.00,9.72192,25.200894,0.000441,25.071380,-1.5308,0.239,9.72032,9.72032
2336.00,9.72169,25.201054,0.000442,25.071420,-1.5311,0.239,9.72067,9.72067
2337.00,9.72165,25.201019,0.000442,25.071309,-1.5314,0.239,9.72206,9.72206
2338.00,9.72211,25.201180,0.000447,25.071397,-1.5317,0.239,9.72332,9.72332
2339.00,9.72254,25.201218,0.000444,25.071383,-1.5320,0.239,9.72523,9.72523
2340.00,9.72296,25.201328,0.000444,25.071406,-1.5323,0.239,9.72583,9.72583
2341.00,9.72319,25.201288,0.000444,25.071342,-1.5327,0.239,9.72588,9.72588
2342.00,9.72316,25.201281,0.000441,25.071252,-1.5330,0.239,9.72555,9.72555
2343.00,9.72320,25.201332,0.000437,25.071285,-1.5332,0.239,9.72387,9.72387
2344.00,9.72267,25.201439,0.000438,25.071360,-1.5333,0.239,9.72146,9.72146
2345.00,9.72242,25.201457,0.000441,25.071377,-1.5335,0.239,9.72040,9.72040
2346.00,9.72231,25.201435,0.000435,25.071337,-1.5338,0.240,9.72070,9.72070
2347.00,9.72231,25.201621,0.000435,25.071549,-1.5341,0.240,9.71943,9.71943
2348.00,9.72224,25.201678,0.000440,25.071563,-1.5345,0.240,9.71807,9.71807
2349.00,9.72173,25.201647,0.000440,25.071534,-1.5351,0.240,9.71927,9.71927
2350.00,9.72157,25.201721,0.000442,25.071583,-1.5357,0.240,9.71957,9.71957
2351.00,9.72158,25.201788,0.000450,25.071618,-1.5360,0.239,9.71899,9.71899
2352.00,9.72169,25.201864,0.000453,25.071649,-1.5362,0.239,9.71979,9.71979
2353.00,9.72166,25.201827,0.000447,25.071612,-1.5366,0.239,9.72129,9.72129
2354.00,9.72185,25.201936,0.000449,25.071688,-1.5368,0.239,9.72064,9.72064
2355.00,9.72172,25.201876,0.000449,25.071624,-1.5370,0.239,9.71980,9.71980
2356.00,9.72145,25.201963,0.000448,25.071707,-1.5373,0.239,9.71939,9.71939
2357.00,9.72101,25.201966,0.000448,25.071691,-1.5378,0.240,9.71843,9.71843
2358.00,9.72054,25.202067,0.000450,25.071754,-1.5381,0.240,9.71940,9.71940
2359.00,9.72078,25.202022,0.000449,25.071665,-1.5384,0.240,9.72188,9.72188
2360.00,9.72083,25.202004,0.000446,25.071614,-1.5386,0.240,9.72342,9.72342
2361.00,9.72085,25.201951,0.000443,25.071549,-1.5391,0.240,9.72466,9.72466
2362.00,9.72096,25.201938,0.000440,25.071480,-1.5394,0.240,9.72589,9.72589
2363.00,9.72091,25.201851,0.000438,25.071382,-1.5399,0.240,9.72526,9.72526
2364.00,9.72099,25.201830,0.000439,25.071394,-1.5402,0.240,9.72200,9.72200
2365.00,9.72083,25.201853,0.000443,25.071440,-1.5406,0.240,9.71877,9.71877
2366.00,9.72072,25.202037,0.000448,25.071561,-1.5407,0.240,9.71504,9.71504
2367.00,9.72089,25.202020,0.000448,25.071546,-1.5409,0.240,9.71052,9.71052
2368.00,9.71997,25.202090,0.000453,25.071588,-1.5409,0.240,9.70723,9.70723
2369.00,9.71873,25.202159,0.000451,25.071552,-1.5412,0.240,9.70859,9.70859
2370.00,9.71813,25.202218,0.000449,25.071520,-1.5416,0.240,9.71156,9.71156
2371.00,9.71817,25.202100,0.000447,25.071407,-1.5420,0.240,9.71401,9.71401
2372.00,9.71780,25.202190,0.000451,25.071422,-1.5424,0.240,9.71632,9.71632
2373.00,9.71783,25.202233,0.000447,25.071338,-1.5428,0.240,9.71868,9.71868
2374.00,9.71759,25.202110,0.000442,25.071237,-1.5432,0.240,9.71917,9.71917
2375.00,9.71662,25.202130,0.000441,25.071216,-1.5435,0.240,9.71751,9.71751
2376.00,9.71561,25.202322,0.000445,25.071310,-1.5439,0.240,9.71606,9.71606
2377.00,9.71388,25.202397,0.000445,25.071384,-1.5443,0.240,9.71600,9.71600
2378.00,9.71216,25.202405,0.000445,25.071433,-1.5445,0.240,9.71654,9.71654
2379.00,9.71279,25.202718,0.000450,25.071647,-1.5449,0.240,9.71700,9.71700
2380.00,9.71410,25.202834,0.000453,25.071706,-1.5452,0.240,9.71759,9.71759
2381.00,9.71379,25.202770,0.000448,25.071606,-1.5454,0.241,9.71916,9.71916
2382.00,9.71478,25.202792,0.000447,25.071541,-1.5456,0.241,9.71903,9.71903
2383.00,9.71539,25.202934,0.000446,25.071594,-1.5459,0.241,9.71546,9.71546
2384.00,9.71638,25.202839,0.000444,25.071474,-1.5461,0.241,9.71191,9.71191
2385.00,9.71773,25.202890,0.000445,25.071521,-1.5466,0.241,9.71154,9.71154
2386.00,9.71759,25.203005,0.000446,25.071639,-1.5471,0.241,9.71222,9.71222
2387.00,9.71607,25.203043,0.000447,25.071627,-1.5474,0.241,9.71418,9.71418
2388.00,9.71561,25.203017,0.000449,25.071597,-1.5477,0.241,9.71653,9.71653
2389.00,9.71609,25.203126,0.000451,25.071699,-1.5479,0.241,9.71868,9.71868
2390.00,9.71634,25.203113,0.000449,25.071624,-1.5481,0.241,9.71931,9.71931
2391.00,9.71590,25.203060,0.000449,25.071490,-1.5481,0.241,9.71765,9.71765
2392.00,9.71611,25.203036,0.000449,25.071454,-1.5483,0.241,9.71616,9.71616
2393.00,9.71621,25.202993,0.000446,25.071459,-1.5489,0.241,9.71584,9.71584
2394.00,9.71561,25.203016,0.000446,25.071475,-1.5494,0.241,9.71513,9.71513
2395.00,9.71593,25.203089,0.000447,25.071540,-1.5499,0.241,9.71466,9.71466
2396.00,9.71561,25.203095,0.000445,25.071509,-1.5504,0.241,9.71505,9.71505
2397.00,9.71544,25.203141,0.000444,25.071548,-1.5509,0.241,9.71463,9.71463
2398.00,9.71541,25.203202,0.000445,25.071484,-1.5511,0.241,9.71578,9.71578
2399.00,9.71560,25.203293,0.000446,25.071434,-1.5511,0.241,9.71712,9.71712
2400.00,9.71577,25.203234,0.000443,25.071341,-1.5511,0.241,9.71790,9.71790
2401.00,9.71588,25.203261,0.000446,25.071467,-1.5514,0.241,9.71822,9.71822
2402.00,9.71576,25.203161,0.000444,25.071359,-1.5516,0.241,9.71838,9.71838
2403.00,9.71605,25.203254,0.000445,25.071449,-1.5518,0.241,9.71693,9.71693
2404.00,9.71673,25.203214,0.000447,25.071455,-1.5522,0.241,9.71475,9.71475
2405.00,9.71641,25.203253,0.000447,25.071459,-1.5525,0.241,9.71200,9.71200
2406.00,9.71564,25.203269,0.000444,25.071378,-1.5527,0.242,9.71046,9.71046
2407.00,9.71507,25.203380,0.000447,25.071458,-1.5528,0.242,9.71000,9.71000
2408.00,9.71477,25.203369,0.000444,25.071396,-1.5529,0.242,9.71182,9.71182
2409.00,9.71449,25.203444,0.000441,25.071415,-1.5533,0.242,9.71438,9.71438
2410.00,9.71462,25.203507,0.000442,25.071413,-1.5537,0.242,9.71652,9.71652
2411.00,9.71533,25.203513,0.000443,25.071386,-1.5542,0.242,9.71833,9.71833
2412.00,9.71554,25.203588,0.000445,25.071401,-1.5548,0.242,9.71949,9.71949
2413.00,9.71583,25.203629,0.000447,25.071424,-1.5553,0.242,9.71983,9.71983
2414.00,9.71596,25.203629,0.000446,25.071336,-1.5556,0.242,9.71917,9.71917
2415.00,9.71609,25.203649,0.000442,25.071291,-1.5557,0.242,9.71818,9.71818
2416.00,9.71623,25.203804,0.000440,25.071331,-1.5558,0.242,9.71639,9.71639
2417.00,9.71581,25.203870,0.000435,25.071289,-1.5560,0.242,9.71491,9.71491
2418.00,9.71552,25.204030,0.000439,25.071360,-1.5563,0.243,9.71225,9.71225
2419.00,9.71480,25.204046,0.000443,25.071393,-1.5568,0.243,9.71157,9.71157
2420.00,9.71445,25.204173,0.000448,25.071518,-1.5573,0.242,9.71148,9.71148
2421.00,9.71462,25.204159,0.000449,25.071467,-1.5578,0.242,9.71177,9.71177
2422.00,9.71438,25.204209,0.000452,25.071509,-1.5581,0.242,9.71272,9.71272
2423.00,9.71449,25.204129,0.000446,25.071411,-1.5583,0.242,9.71378,9.71378
2424.00,9.71523,25.204217,0.000444,25.071457,-1.5585,0.242,9.71290,9.71290
2425.00,9.71569,25.204161,0.000440,25.071419,-1.5587,0.243,9.71431,9.71431
2426.00,9.71541,25.204189,0.000437,25.071443,-1.5590,0.243,9.71544,9.71544
2427.00,9.71517,25.204154,0.000436,25.071422,-1.5593,0.243,9.71509,9.71509
2428.00,9.71517,25.204116,0.000436,25.071408,-1.5595,0.243,9.71501,9.71501
2429.00,9.71504,25.204131,0.000437,25.071420,-1.5596,0.243,9.71640,9.71640
2430.00,9.71494,25.204291,0.000441,25.071483,-1.5596,0.243,9.71587,9.71587
2431.00,9.71502,25.204223,0.000439,25.071396,-1.5598,0.243,9.71672,9.71672
2432.00,9.71491,25.204198,0.000429,25.071331,-1.5600,0.243,9.71607,9.71607
2433.00,9.71423,25.204214,0.000422,25.071277,-1.5602,0.243,9.71361,9.71361
2434.00,9.71324,25.204225,0.000417,25.071238,-1.5603,0.243,9.71099,9.71099
2435.00,9.71306,25.204154,0.000414,25.071152,-1.5606,0.244,9.71108,9.71108
2436.00,9.71334,25.204383,0.000419,25.071284,-1.5608,0.244,9.70989,9.70989
2437.00,9.71376,25.204515,0.000432,25.071347,-1.5612,0.243,9.71079,9.71079
2438.00,9.71377,25.204576,0.000439,25.071362,-1.5615,0.243,9.71299,9.71299
2439.00,9.71404,25.204670,0.000446,25.071419,-1.5621,0.243,9.71544,9.71544
2440.00,9.71400,25.204524,0.000443,25.071301,-1.5627,0.243,9.71487,9.71487
2441.00,9.71356,25.204424,0.000439,25.071249,-1.5632,0.243,9.71479,9.71479
2442.00,9.71340,25.204497,0.000433,25.071370,-1.5635,0.244,9.71406,9.71406
2443.00,9.71256,25.204554,0.000434,25.071435,-1.5638,0.244,9.71314,9.71314
2444.00,9.71275,25.204605,0.000434,25.071500,-1.5638,0.244,9.71132,9.71132
2445.00,9.71334,25.204887,0.000440,25.071718,-1.5637,0.244,9.70946,9.70946
2446.00,9.71312,25.204962,0.000445,25.071806,-1.5637,0.244,9.70804,9.70804
2447.00,9.71254,25.204851,0.000449,25.071680,-1.5637,0.244,9.70903,9.70903
2448.00,9.71190,25.204883,0.000449,25.071625,-1.5638,0.244,9.71090,9.71090
2449.00,9.71219,25.204791,0.000446,25.071439,-1.5641,0.244,9.71228,9.71228
2450.00,9.71179,25.204795,0.000443,25.071374,-1.5645,0.244,9.71405,9.71405
2451.00,9.71192,25.204907,0.000442,25.071365,-1.5649,0.244,9.71507,9.71507
2452.00,9.71204,25.205025,0.000439,25.071389,-1.5654,0.244,9.71488,9.71488
2453.00,9.71260,25.205150,0.000440,25.071506,-1.5658,0.244,9.71329,9.71329
2454.00,9.71284,25.205289,0.000437,25.071591,-1.5663,0.244,9.71046,9.71046
2455.00,9.71267,25.205306,0.000438,25.071626,-1.5668,0.244,9.70686,9.70686
2456.00,9.71220,25.205227,0.000439,25.071590,-1.5672,0.244,9.70435,9.70435
2457.00,9.71181,25.205299,0.000440,25.071665,-1.5675,0.244,9.70029,9.70029
2458.00,9.71222,25.205182,0.000434,25.071544,-1.5679,0.244,9.69642,9.69642
2459.00,9.71355,25.205274,0.000435,25.071620,-1.5678,0.245,9.69463,9.69463
2460.00,9.71471,25.205407,0.000434,25.071612,-1.5679,0.245,9.69430,9.69430
2461.00,9.71328,25.205572,0.000431,25.071640,-1.5681,0.245,9.69301,9.69301
@17,2.0001,4.0, 2460 
2462.00,9.71316,25.205536,0.000427,25.071492,-1.5683,0.245,9.69379,9.69379
2463.00,9.71000,25.205647,0.000425,25.071533,-1.5687,0.245,9.69608,9.69608
2464.00,9.70394,25.205642,0.000425,25.071473,-1.5693,0.245,9.69940,9.69940
2465.00,9.70076,25.205556,0.000423,25.071433,-1.5698,0.246,9.70225,9.70225
2466.00,9.69867,25.205492,0.000423,25.071383,-1.5701,0.246,9.70584,9.70584
2467.00,9.69777,25.205503,0.000422,25.071401,-1.5704,0.246,9.70885,9.70885
2468.00,9.69854,25.205460,0.000425,25.071379,-1.5706,0.246,9.71147,9.71147
2469.00,9.70010,25.205477,0.000423,25.071419,-1.5708,0.246,9.71261,9.71261
2470.00,9.70170,25.205501,0.000423,25.071437,-1.5712,0.246,9.71376,9.71376
2471.00,9.70242,25.205589,0.000427,25.071516,-1.5717,0.246,9.71391,9.71391
2472.00,9.70219,25.205605,0.000431,25.071514,-1.5721,0.246,9.71466,9.71466
2473.00,9.70318,25.205729,0.000433,25.071578,-1.5725,0.246,9.71641,9.71641
2474.00,9.70447,25.205650,0.000433,25.071431,-1.5730,0.246,9.71848,9.71848
2475.00,9.70647,25.205709,0.000435,25.071452,-1.5732,0.246,9.71955,9.71955
2476.00,9.70790,25.205611,0.000432,25.071266,-1.5734,0.246,9.72067,9.72067
2477.00,9.70873,25.205741,0.000435,25.071351,-1.5735,0.246,9.71946,9.71946
2478.00,9.70967,25.205761,0.000436,25.071260,-1.5734,0.246,9.71720,9.71720
2479.00,9.71118,25.205885,0.000439,25.071356,-1.5736,0.246,9.71642,9.71642
2480.00,9.71303,25.205878,0.000439,25.071304,-1.5738,0.246,9.71595,9.71595
2481.00,9.71476,25.205981,0.000440,25.071440,-1.5740,0.246,9.71532,9.71532
2482.00,9.71582,25.205995,0.000438,25.071411,-1.5743,0.246,9.71658,9.71658
2483.00,9.71629,25.206121,0.000439,25.071525,-1.5746,0.246,9.71755,9.71755
2484.00,9.71666,25.206002,0.000437,25.071357,-1.5747,0.247,9.71529,9.71529
2485.00,9.71683,25.206052,0.000437,25.071407,-1.5748,0.247,9.71370,9.71370
2486.00,9.71701,25.206101,0.000437,25.071424,-1.5750,0.247,9.71295,9.71295
2487.00,9.71673,25.206126,0.000435,25.071454,-1.5752,0.247,9.71397,9.71397
2488.00,9.71606,25.206109,0.000435,25.071424,-1.5754,0.247,9.71546,9.71546
2489.00,9.71632,25.206246,0.000440,25.071552,-1.5758,0.247,9.71794,9.71794
2490.00,9.71685,25.206339,0.000440,25.071584,-1.5761,0.247,9.71886,9.71886
2491.00,9.71753,25.206208,0.000439,25.071376,-1.5764,0.247,9.71866,9.71866
2492.00,9.71688,25.206241,0.000441,25.071323,-1.5768,0.247,9.71646,9.71646
2493.00,9.71622,25.206234,0.000438,25.071272,-1.5773,0.247,9.71450,9.71450
2494.00,9.71666,25.206298,0.000438,25.071289,-1.5779,0.247,9.71407,9.71407
2495.00,9.71640,25.206308,0.000441,25.071236,-1.5783,0.247,9.71536,9.71536
2496.00,9.71539,25.206482,0.000449,25.071379,-1.5788,0.247,9.71639,9.71639
2497.00,9.71522,25.206410,0.000446,25.071315,-1.5792,0.247,9.71579,9.71579
2498.00,9.71499,25.206476,0.000447,25.071406,-1.5793,0.247,9.71439,9.71439
2499.00,9.71550,25.206529,0.000448,25.071420,-1.5796,0.247,9.71295,9.71295
2500.00,9.71578,25.206659,0.000448,25.071527,-1.5799,0.247,9.71081,9.71081
2501.00,9.71493,25.206776,0.000444,25.071622,-1.5803,0.247,9.70978,9.70978
2502.00,9.71475,25.206856,0.000447,25.071660,-1.5804,0.247,9.71106,9.71106
2503.00,9.71450,25.206955,0.000448,25.071680,-1.5807,0.247,9.71365,9.71365
2504.00,9.71488,25.206951,0.000445,25.071665,-1.5808,0.247,9.71498,9.71498
2505.00,9.71485,25.206818,0.000446,25.071523,-1.5808,0.247,9.71455,9.71455
2506.00,9.71446,25.206829,0.000449,25.071523,-1.5809,0.247,9.71424,9.71424
2507.00,9.71409,25.206884,0.000450,25.071580,-1.5812,0.247,9.71273,9.71273
2508.00,9.71327,25.206698,0.000447,25.071405,-1.5816,0.247,9.70983,9.70983
2509.00,9.71260,25.206766,0.000447,25.071436,-1.5821,0.247,9.70876,9.70876
2510.00,9.71271,25.206895,0.000442,25.071481,-1.5825,0.247,9.71111,9.71111
2511.00,9.71254,25.206884,0.000437,25.071435,-1.5830,0.248,9.71373,9.71373
2512.00,9.71143,25.206983,0.000441,25.071454,-1.5835,0.248,9.71534,9.71534
2513.00,9.71138,25.207119,0.000445,25.071582,-1.5838,0.248,9.71645,9.71645
2514.00,9.71241,25.207044,0.000444,25.071508,-1.5840,0.247,9.71586,9.71586
2515.00,9.71323,25.207030,0.000446,25.071518,-1.5842,0.247,9.71498,9.71498
2516.00,9.71328,25.207072,0.000450,25.071524,-1.5843,0.247,9.71359,9.71359
2517.00,9.71332,25.207064,0.000446,25.071507,-1.5842,0.247,9.71342,9.71342
2518.00,9.71352,25.207107,0.000442,25.071478,-1.5843,0.247,9.71309,9.71309
2519.00,9.71389,25.207194,0.000444,25.071532,-1.5847,0.248,9.71390,9.71390
2520.00,9.71360,25.207268,0.000448,25.071559,-1.5851,0.247,9.71413,9.71413
2521.00,9.71325,25.207325,0.000446,25.071615,-1.5854,0.247,9.71327,9.71327
2522.00,9.71347,25.207359,0.000444,25.071634,-1.5859,0.248,9.71197,9.71197
2523.00,9.71282,25.207434,0.000444,25.071671,-1.5864,0.248,9.71261,9.71261
2524.00,9.71264,25.207526,0.000442,25.071662,-1.5866,0.248,9.71166,9.71166
2525.00,9.71238,25.207556,0.000437,25.071606,-1.5867,0.248,9.70909,9.70909
2526.00,9.71225,25.207592,0.000434,25.071532,-1.5870,0.248,9.70849,9.70849
2527.00,9.71228,25.207607,0.000435,25.071519,-1.5871,0.248,9.70862,9.70862
2528.00,9.71239,25.207639,0.000438,25.071484,-1.5871,0.248,9.70731,9.70731
2529.00,9.71216,25.207666,0.000442,25.071561,-1.5874,0.248,9.70702,9.70702
2530.00,9.71146,25.207624,0.000445,25.071531,-1.5879,0.248,9.70769,9.70769
2531.00,9.71099,25.207541,0.000442,25.071448,-1.5882,0.248,9.70771,9.70771
2532.00,9.71065,25.207568,0.000439,25.071470,-1.5884,0.248,9.70752,9.70752
2533.00,9.71038,25.207540,0.000436,25.071490,-1.5887,0.249,9.70852,9.70852
2534.00,9.71046,25.207560,0.000433,25.071472,-1.5890,0.249,9.70950,9.70950
2535.00,9.71038,25.207699,0.000432,25.071570,-1.5892,0.249,9.71121,9.71121
2536.00,9.71030,25.207861,0.000438,25.071697,-1.5895,0.249,9.71288,9.71288
2537.00,9.71069,25.207947,0.000441,25.071645,-1.5900,0.249,9.71497,9.71497
2538.00,9.71099,25.208032,0.000441,25.071654,-1.5902,0.249,9.71638,9.71638
2539.00,9.71128,25.208103,0.000444,25.071615,-1.5904,0.249,9.71759,9.71759
2540.00,9.71101,25.208126,0.000445,25.071588,-1.5906,0.249,9.71707,9.71707
2541.00,9.71147,25.208157,0.000445,25.071537,-1.5906,0.249,9.71701,9.71701
2542.00,9.71179,25.208163,0.000443,25.071495,-1.5906,0.249,9.71671,9.71671
2543.00,9.71183,25.208163,0.000444,25.071487,-1.5910,0.249,9.71379,9.71379
2544.00,9.71162,25.208230,0.000445,25.071560,-1.5914,0.249,9.71009,9.71009
2545.00,9.71102,25.208133,0.000447,25.071483,-1.5917,0.248,9.70845,9.70845
2546.00,9.71122,25.208159,0.000446,25.071512,-1.5920,0.249,9.70780,9.70780
2547.00,9.71158,25.208171,0.000448,25.071576,-1.5923,0.249,9.70684,9.70684
2548.00,9.71183,25.208217,0.000446,25.071570,-1.5925,0.249,9.70673,9.70673
2549.00,9.71146,25.208165,0.000442,25.071486,-1.5925,0.249,9.70736,9.70736
2550.00,9.71120,25.208251,0.000438,25.071456,-1.5927,0.249,9.70734,9.70734
2551.00,9.71165,25.208327,0.000437,25.071498,-1.5929,0.249,9.70737,9.70737
2552.00,9.71157,25.208334,0.000439,25.071477,-1.5930,0.249,9.70747,9.70747
2553.00,9.71097,25.208294,0.000441,25.071416,-1.5932,0.249,9.70912,9.70912
2554.00,9.71015,25.208374,0.000440,25.071439,-1.5935,0.249,9.71075,9.71075
2555.00,9.71005,25.208579,0.000444,25.071668,-1.5937,0.249,9.71181,9.71181
2556.00,9.71030,25.208418,0.000442,25.071570,-1.5940,0.249,9.71110,9.71110
2557.00,9.70994,25.208618,0.000443,25.071717,-1.5942,0.249,9.71179,9.71179
2558.00,9.70954,25.208832,0.000448,25.071845,-1.5944,0.249,9.71162,9.71162
2559.00,9.70925,25.208745,0.000445,25.071772,-1.5945,0.249,9.71047,9.71047
2560.00,9.70941,25.208586,0.000442,25.071595,-1.5946,0.249,9.71079,9.71079
2561.00,9.70950,25.208662,0.000441,25.071581,-1.5947,0.250,9.71183,9.71183
2562.00,9.70935,25.208652,0.000442,25.071516,-1.5950,0.249,9.71053,9.71053
2563.00,9.70913,25.208496,0.000434,25.071363,-1.5954,0.250,9.70956,9.70956
2564.00,9.70939,25.208548,0.000437,25.071401,-1.5958,0.250,9.70981,9.70981
2565.00,9.70982,25.208657,0.000437,25.071448,-1.5961,0.250,9.70985,9.70985
2566.00,9.70992,25.208692,0.000439,25.071457,-1.5964,0.250,9.70918,9.70918
2567.00,9.70996,25.208655,0.000436,25.071388,-1.5965,0.250,9.71067,9.71067
2568.00,9.71040,25.208707,0.000436,25.071403,-1.5966,0.250,9.71230,9.71230
2569.00,9.71089,25.208803,0.000438,25.071373,-1.5966,0.250,9.71224,9.71224
2570.00,9.71092,25.208720,0.000436,25.071287,-1.5967,0.250,9.71185,9.71185
2571.00,9.71109,25.208827,0.000437,25.071373,-1.5969,0.250,9.71252,9.71252
2572.00,9.71116,25.208813,0.000437,25.071406,-1.5973,0.250,9.71159,9.71159
2573.00,9.71103,25.208935,0.000441,25.071497,-1.5977,0.250,9.70974,9.70974
2574.00,9.71058,25.208993,0.000440,25.071506,-1.5983,0.250,9.70916,9.70916
2575.00,9.71031,25.209080,0.000439,25.071579,-1.5987,0.250,9.70858,9.70858
2576.00,9.71014,25.209012,0.000433,25.071465,-1.5990,0.250,9.70657,9.70657
2577.00,9.70984,25.209022,0.000434,25.071470,-1.5990,0.250,9.70451,9.70451
2578.00,9.70920,25.209078,0.000435,25.071545,-1.5990,0.250,9.70403,9.70403
2579.00,9.70885,25.209072,0.000434,25.071576,-1.5991,0.251,9.70307,9.70307
2580.00,9.70845,25.209187,0.000433,25.071575,-1.5992,0.251,9.70238,9.70238
2581.00,9.70822,25.209287,0.000436,25.071655,-1.5994,0.251,9.70342,9.70342
2582.00,9.70797,25.209333,0.000436,25.071616,-1.5996,0.251,9.70550,9.70550
2583.00,9.70805,25.209285,0.000436,25.071518,-1.5997,0.251,9.70674,9.70674
2584.00,9.70832,25.209304,0.000438,25.071531,-1.5999,0.251,9.70909,9.70909
2585.00,9.70845,25.209263,0.000442,25.071535,-1.6001,0.251,9.71113,9.71113
2586.00,9.70849,25.209250,0.000442,25.071451,-1.6003,0.251,9.71116,9.71116
2587.00,9.70827,25.209305,0.000441,25.071390,-1.6004,0.251,9.71055,9.71055
2588.00,9.70786,25.209360,0.000437,25.071354,-1.6004,0.251,9.71024,9.71024
2589.00,9.70768,25.209367,0.000434,25.071328,-1.6005,0.251,9.70962,9.70962
2590.00,9.70761,25.209384,0.000430,25.071315,-1.6003,0.251,9.70945,9.70945
2591.00,9.70728,25.209492,0.000431,25.071411,-1.6000,0.251,9.71137,9.71137
2592.00,9.70805,25.209551,0.000429,25.071515,-1.6001,0.252,9.71322,9.71322
2593.00,9.70861,25.209509,0.000429,25.071517,-1.6003,0.252,9.71429,9.71429
2594.00,9.70905,25.209517,0.000430,25.071515,-1.6006,0.252,9.71508,9.71508
2595.00,9.70922,25.209474,0.000433,25.071463,-1.6011,0.252,9.71359,9.71359
2596.00,9.70898,25.209580,0.000439,25.071527,-1.6016,0.252,9.70966,9.70966
2597.00,9.70883,25.209599,0.000444,25.071508,-1.6022,0.251,9.70620,9.70620
2598.00,9.70883,25.209519,0.000440,25.071409,-1.6024,0.251,9.70367,9.70367
2599.00,9.70905,25.209583,0.000442,25.071438,-1.6025,0.251,9.70221,9.70221
2600.00,9.70942,25.209615,0.000442,25.071413,-1.6026,0.252,9.70308,9.70308
2601.00,9.70932,25.209549,0.000441,25.071326,-1.6028,0.252,9.70594,9.70594
2602.00,9.70939,25.209578,0.000438,25.071306,-1.6028,0.252,9.70878,9.70878
2603.00,9.70918,25.209778,0.000443,25.071412,-1.6029,0.252,9.71217,9.71217
2604.00,9.70896,25.209811,0.000438,25.071355,-1.6031,0.252,9.71300,9.71300
2605.00,9.70928,25.209988,0.000440,25.071497,-1.6031,0.252,9.71130,9.71130
2606.00,9.70963,25.210117,0.000435,25.071579,-1.6031,0.252,9.70689,9.70689
2607.00,9.70884,25.210273,0.000438,25.071665,-1.6033,0.253,9.70218,9.70218
2608.00,9.70732,25.210342,0.000436,25.071671,-1.6036,0.253,9.69704,9.69704
2609.00,9.70656,25.210380,0.000437,25.071693,-1.6037,0.253,9.69435,9.69435
2610.00,9.70882,25.210394,0.000435,25.071604,-1.6038,0.253,9.69245,9.69245
2611.00,9.71223,25.210360,0.000432,25.071555,-1.6040,0.253,9.69164,9.69164
2612.00,9.71479,25.210379,0.000428,25.071554,-1.6041,0.253,9.69038,9.69038
@18,2.0001,4.0, 2610.04399999999 
2613.00,9.71647,25.210420,0.000427,25.071584,-1.6039,0.253,9.68841,9.68841
2614.00,9.70910,25.210436,0.000426,25.071571,-1.6041,0.254,9.68678,9.68678
2615.00,9.70245,25.210502,0.000425,25.071641,-1.6044,0.254,9.68700,9.68700
2616.00,9.70017,25.210573,0.000423,25.071665,-1.6046,0.254,9.69045,9.69045
2617.00,9.69773,25.210501,0.000428,25.071567,-1.6048,0.254,9.69688,9.69688
2618.00,9.69534,25.210623,0.000431,25.071651,-1.6052,0.254,9.70490,9.70490
2619.00,9.69488,25.210722,0.000431,25.071656,-1.6055,0.254,9.71123,9.71123
2620.00,9.69364,25.210773,0.000434,25.071641,-1.6056,0.254,9.71600,9.71600
2621.00,9.69142,25.210816,0.000438,25.071639,-1.6057,0.254,9.71848,9.71848
2622.00,9.69129,25.210858,0.000434,25.071641,-1.6059,0.254,9.71840,9.71840
2623.00,9.69054,25.210798,0.000434,25.071589,-1.6059,0.254,9.71733,9.71733
2624.00,9.69089,25.210901,0.000438,25.071658,-1.6060,0.254,9.71579,9.71579
2625.00,9.69532,25.210880,0.000437,25.071621,-1.6063,0.254,9.71595,9.71595
2626.00,9.70404,25.210888,0.000438,25.071588,-1.6065,0.254,9.71625,9.71625
2627.00,9.71478,25.210913,0.000441,25.071576,-1.6066,0.254,9.71596,9.71596
2628.00,9.71716,25.210952,0.000439,25.071600,-1.6068,0.254,9.71390,9.71390
2629.00,9.71691,25.210998,0.000438,25.071620,-1.6069,0.254,9.71404,9.71404
2630.00,9.71660,25.211021,0.000438,25.071613,-1.6069,0.254,9.71343,9.71343
2631.00,9.71658,25.211001,0.000437,25.071567,-1.6069,0.254,9.71317,9.71317
2632.00,9.71602,25.211083,0.000438,25.071589,-1.6071,0.254,9.71354,9.71354
2633.00,9.71551,25.211080,0.000440,25.071528,-1.6071,0.254,9.71513,9.71513
2634.00,9.71557,25.211086,0.000438,25.071511,-1.6072,0.254,9.71595,9.71595
2635.00,9.71580,25.211254,0.000439,25.071660,-1.6076,0.254,9.71773,9.71773
2636.00,9.71581,25.211357,0.000437,25.071766,-1.6078,0.254,9.71860,9.71860
2637.00,9.71598,25.211340,0.000436,25.071790,-1.6078,0.254,9.71813,9.71813
2638.00,9.71601,25.211430,0.000434,25.071844,-1.6077,0.255,9.71655,9.71655
2639.00,9.71559,25.211453,0.000437,25.071885,-1.6077,0.254,9.71451,9.71451
2640.00,9.71510,25.211373,0.000435,25.071799,-1.6078,0.254,9.71172,9.71172
2641.00,9.71476,25.211339,0.000432,25.071713,-1.6081,0.255,9.71182,9.71182
2642.00,9.71496,25.211365,0.000429,25.071665,-1.6086,0.255,9.71197,9.71197
2643.00,9.71483,25.211272,0.000426,25.071542,-1.6090,0.255,9.71331,9.71331
2644.00,9.71481,25.211233,0.000425,25.071483,-1.6094,0.255,9.71312,9.71312
2645.00,9.71458,25.211257,0.000424,25.071478,-1.6095,0.255,9.71202,9.71202
2646.00,9.71512,25.211349,0.000430,25.071499,-1.6095,0.255,9.70880,9.70880
2647.00,9.71519,25.211471,0.000434,25.071592,-1.6095,0.255,9.70908,9.70908
2648.00,9.71451,25.211571,0.000435,25.071628,-1.6096,0.255,9.71014,9.71014
2649.00,9.71387,25.211524,0.000434,25.071533,-1.6097,0.255,9.71127,9.71127
2650.00,9.71286,25.211517,0.000437,25.071508,-1.6097,0.255,9.71387,9.71387
2651.00,9.71291,25.211529,0.000438,25.071552,-1.6098,0.255,9.71622,9.71622
2652.00,9.71173,25.211548,0.000438,25.071517,-1.6100,0.255,9.71569,9.71569
2653.00,9.71177,25.211663,0.000439,25.071542,-1.6101,0.255,9.71321,9.71321
2654.00,9.71179,25.211793,0.000439,25.071580,-1.6102,0.255,9.71215,9.71215
2655.00,9.71260,25.211951,0.000441,25.071661,-1.6104,0.255,9.70912,9.70912
2656.00,9.71332,25.211986,0.000437,25.071572,-1.6108,0.256,9.70614,9.70614
2657.00,9.71272,25.212082,0.000437,25.071651,-1.6110,0.256,9.70363,9.70363
2658.00,9.71153,25.212140,0.000439,25.071681,-1.6111,0.256,9.70227,9.70227
2659.00,9.71038,25.212060,0.000439,25.071612,-1.6111,0.255,9.70218,9.70218
2660.00,9.70939,25.212053,0.000436,25.071578,-1.6112,0.256,9.70442,9.70442
2661.00,9.70862,25.212140,0.000438,25.071665,-1.6111,0.256,9.70496,9.70496
2662.00,9.70866,25.212142,0.000438,25.071635,-1.6112,0.256,9.70653,9.70653
2663.00,9.70856,25.212120,0.000441,25.071649,-1.6112,0.256,9.70882,9.70882
2664.00,9.70876,25.212258,0.000442,25.071739,-1.6113,0.256,9.70933,9.70933
2665.00,9.70878,25.212177,0.000438,25.071572,-1.6113,0.256,9.70773,9.70773
2666.00,9.70888,25.212219,0.000439,25.071533,-1.6112,0.256,9.70885,9.70885
2667.00,9.70822,25.212177,0.000437,25.071464,-1.6111,0.256,9.70857,9.70857
2668.00,9.70792,25.212203,0.000431,25.071444,-1.6113,0.256,9.70722,9.70722
2669.00,9.70765,25.212258,0.000431,25.071408,-1.6116,0.257,9.70785,9.70785
2670.00,9.70768,25.212419,0.000437,25.071544,-1.6117,0.256,9.70840,9.70840
2671.00,9.70723,25.212444,0.000439,25.071536,-1.6117,0.256,9.70820,9.70820
2672.00,9.70686,25.212545,0.000441,25.071534,-1.6117,0.256,9.70908,9.70908
2673.00,9.70692,25.212614,0.000443,25.071518,-1.6116,0.256,9.71065,9.71065
2674.00,9.70742,25.212651,0.000443,25.071547,-1.6116,0.256,9.71108,9.71108
2675.00,9.70784,25.212663,0.000443,25.071584,-1.6117,0.257,9.71161,9.71161
2676.00,9.70801,25.212643,0.000438,25.071606,-1.6119,0.257,9.70993,9.70993
2677.00,9.70808,25.212583,0.000434,25.071566,-1.6122,0.257,9.70905,9.70905
2678.00,9.70850,25.212616,0.000439,25.071654,-1.6123,0.257,9.70842,9.70842
2679.00,9.70911,25.212658,0.000442,25.071671,-1.6125,0.257,9.70923,9.70923
2680.00,9.70946,25.212687,0.000441,25.071601,-1.6126,0.257,9.71018,9.71018
2681.00,9.70954,25.212711,0.000445,25.071526,-1.6128,0.257,9.71163,9.71163
2682.00,9.70968,25.212773,0.000444,25.071522,-1.6129,0.257,9.71365,9.71365
2683.00,9.70972,25.212796,0.000441,25.071457,-1.6130,0.257,9.71502,9.71502
2684.00,9.71022,25.212806,0.000440,25.071476,-1.6129,0.257,9.71313,9.71313
2685.00,9.71077,25.212782,0.000438,25.071463,-1.6128,0.257,9.71087,9.71087
2686.00,9.71126,25.212862,0.000439,25.071542,-1.6127,0.257,9.70888,9.70888
2687.00,9.71156,25.212870,0.000442,25.071581,-1.6127,0.257,9.70654,9.70654
2688.00,9.71131,25.212876,0.000442,25.071569,-1.6128,0.257,9.70705,9.70705
2689.00,9.71029,25.212932,0.000444,25.071539,-1.6132,0.257,9.70816,9.70816
2690.00,9.71030,25.213068,0.000446,25.071654,-1.6135,0.257,9.70850,9.70850
2691.00,9.71054,25.213064,0.000441,25.071635,-1.6136,0.257,9.70916,9.70916
2692.00,9.71023,25.213159,0.000441,25.071661,-1.6138,0.258,9.70865,9.70865
2693.00,9.71059,25.213191,0.000439,25.071679,-1.6140,0.258,9.70661,9.70661
2694.00,9.71109,25.213255,0.000438,25.071744,-1.6141,0.258,9.70663,9.70663
2695.00,9.71018,25.213227,0.000438,25.071641,-1.6140,0.258,9.70801,9.70801
2696.00,9.70908,25.213271,0.000440,25.071610,-1.6141,0.258,9.70976,9.70976
2697.00,9.70847,25.213263,0.000444,25.071608,-1.6142,0.258,9.71150,9.71150
2698.00,9.70724,25.213283,0.000445,25.071558,-1.6140,0.258,9.71121,9.71121
2699.00,9.70693,25.213318,0.000444,25.071515,-1.6137,0.258,9.70927,9.70927
2700.00,9.70787,25.213339,0.000442,25.071503,-1.6135,0.258,9.70716,9.70716
2701.00,9.70824,25.213369,0.000443,25.071538,-1.6134,0.258,9.70534,9.70534
2702.00,9.70785,25.213368,0.000439,25.071483,-1.6135,0.258,9.70393,9.70393
2703.00,9.70737,25.213397,0.000440,25.071445,-1.6137,0.258,9.70293,9.70293
2704.00,9.70693,25.213394,0.000439,25.071366,-1.6141,0.258,9.70204,9.70204
2705.00,9.70637,25.213418,0.000440,25.071352,-1.6145,0.258,9.70143,9.70143
2706.00,9.70625,25.213468,0.000441,25.071335,-1.6149,0.258,9.70092,9.70092
2707.00,9.70624,25.213492,0.000437,25.071341,-1.6151,0.258,9.70028,9.70028
2708.00,9.70555,25.213544,0.000433,25.071421,-1.6153,0.258,9.70052,9.70052
2709.00,9.70488,25.213582,0.000434,25.071538,-1.6154,0.258,9.70130,9.70130
2710.00,9.70492,25.213581,0.000432,25.071534,-1.6153,0.258,9.70426,9.70426
2711.00,9.70570,25.213514,0.000432,25.071508,-1.6151,0.259,9.70835,9.70835
2712.00,9.70636,25.213599,0.000436,25.071529,-1.6148,0.259,9.71146,9.71146
2713.00,9.70686,25.213628,0.000439,25.071514,-1.6146,0.259,9.71301,9.71301
2714.00,9.70691,25.213673,0.000442,25.071509,-1.6145,0.259,9.71452,9.71452
2715.00,9.70667,25.213738,0.000444,25.071528,-1.6147,0.259,9.71343,9.71343
2716.00,9.70645,25.213888,0.000443,25.071571,-1.6148,0.259,9.71146,9.71146
2717.00,9.70606,25.213911,0.000444,25.071550,-1.6149,0.259,9.70970,9.70970
2718.00,9.70629,25.213991,0.000445,25.071587,-1.6148,0.259,9.70952,9.70952
2719.00,9.70684,25.213973,0.000440,25.071531,-1.6148,0.259,9.70782,9.70782
2720.00,9.70729,25.213977,0.000437,25.071477,-1.6147,0.259,9.70706,9.70706
2721.00,9.70787,25.213966,0.000433,25.071445,-1.6146,0.259,9.70590,9.70590
2722.00,9.70828,25.213940,0.000430,25.071356,-1.6146,0.259,9.70661,9.70661
2723.00,9.70774,25.214017,0.000431,25.071369,-1.6146,0.259,9.70630,9.70630
2724.00,9.70795,25.214129,0.000432,25.071366,-1.6145,0.259,9.70661,9.70661
2725.00,9.70787,25.214247,0.000432,25.071412,-1.6145,0.259,9.70678,9.70678
2726.00,9.70798,25.214397,0.000434,25.071511,-1.6146,0.259,9.70664,9.70664
2727.00,9.70848,25.214512,0.000434,25.071586,-1.6147,0.259,9.70585,9.70585
2728.00,9.70868,25.214487,0.000430,25.071538,-1.6147,0.260,9.70618,9.70618
2729.00,9.70862,25.214528,0.000432,25.071578,-1.6149,0.260,9.70670,9.70670
2730.00,9.70756,25.214508,0.000432,25.071524,-1.6149,0.260,9.70824,9.70824
2731.00,9.70753,25.214499,0.000434,25.071477,-1.6148,0.260,9.71058,9.71058
2732.00,9.70806,25.214527,0.000435,25.071490,-1.6149,0.260,9.71057,9.71057
2733.00,9.70801,25.214465,0.000434,25.071434,-1.6150,0.260,9.71016,9.71016
2734.00,9.70784,25.214403,0.000434,25.071378,-1.6152,0.260,9.71014,9.71014
2735.00,9.70780,25.214423,0.000437,25.071429,-1.6154,0.260,9.70791,9.70791
2736.00,9.70738,25.214440,0.000438,25.071429,-1.6157,0.260,9.70559,9.70559
2737.00,9.70718,25.214515,0.000439,25.071503,-1.6158,0.260,9.70592,9.70592
2738.00,9.70740,25.214662,0.000442,25.071560,-1.6160,0.260,9.70723,9.70723
2739.00,9.70765,25.214819,0.000444,25.071704,-1.6159,0.260,9.70822,9.70822
2740.00,9.70814,25.214907,0.000445,25.071782,-1.6159,0.260,9.71107,9.71107
2741.00,9.70862,25.214816,0.000444,25.071679,-1.6159,0.260,9.71143,9.71143
2742.00,9.70828,25.214861,0.000445,25.071705,-1.6158,0.260,9.70973,9.70973
2743.00,9.70805,25.214845,0.000444,25.071743,-1.6155,0.260,9.70686,9.70686
2744.00,9.70843,25.214778,0.000442,25.071625,-1.6153,0.260,9.70342,9.70342
2745.00,9.70872,25.214769,0.000439,25.071590,-1.6152,0.260,9.70081,9.70081
2746.00,9.70817,25.214951,0.000436,25.071748,-1.6151,0.261,9.70071,9.70071
2747.00,9.70704,25.214977,0.000438,25.071675,-1.6151,0.261,9.70180,9.70180
2748.00,9.70678,25.215036,0.000441,25.071648,-1.6153,0.261,9.70342,9.70342
2749.00,9.70602,25.215145,0.000446,25.071691,-1.6153,0.260,9.70782,9.70782
2750.00,9.70597,25.215197,0.000447,25.071695,-1.6153,0.260,9.71074,9.71074
2751.00,9.70588,25.215106,0.000449,25.071569,-1.6153,0.260,9.71167,9.71167
2752.00,9.70667,25.215061,0.000445,25.071489,-1.6153,0.260,9.71139,9.71139
2753.00,9.70721,25.215040,0.000444,25.071446,-1.6154,0.261,9.70946,9.70946
2754.00,9.70724,25.215064,0.000439,25.071442,-1.6156,0.261,9.70561,9.70561
2755.00,9.70747,25.215075,0.000438,25.071432,-1.6157,0.261,9.70043,9.70043
2756.00,9.70664,25.215164,0.000437,25.071472,-1.6157,0.261,9.69758,9.69758
2757.00,9.70591,25.215222,0.000437,25.071512,-1.6157,0.261,9.69513,9.69513
2758.00,9.70688,25.215310,0.000431,25.071516,-1.6156,0.261,9.69250,9.69250
2759.00,9.70905,25.215280,0.000426,25.071496,-1.6155,0.262,9.69180,9.69180
2760.00,9.71051,25.215397,0.000423,25.071517,-1.6156,0.262,9.69250,9.69250
2761.00,9.70983,25.215402,0.000418,25.071504,-1.6157,0.262,9.69170,9.69170
2762.00,9.70420,25.215381,0.000416,25.071503,-1.6158,0.262,9.68978,9.68978
@19,2.0001,4.0, 2760.099 
2763.00,9.69914,25.215390,0.000419,25.071552,-1.6161,0.263,9.68882,9.68882
2764.00,9.69646,25.215427,0.000423,25.071548,-1.6162,0.262,9.68864,9.68864
2765.00,9.69494,25.215411,0.000422,25.071549,-1.6161,0.262,9.69013,9.69013
2766.00,9.69388,25.215474,0.000425,25.071588,-1.6161,0.262,9.69251,9.69251
2767.00,9.69338,25.215644,0.000426,25.071659,-1.6162,0.262,9.69643,9.69643
2768.00,9.69174,25.215654,0.000423,25.071581,-1.6160,0.262,9.70140,9.70140
2769.00,9.69258,25.215681,0.000421,25.071561,-1.6161,0.263,9.70558,9.70558
2770.00,9.69239,25.215676,0.000421,25.071527,-1.6162,0.263,9.71002,9.71002
2771.00,9.69309,25.215688,0.000420,25.071454,-1.6163,0.263,9.71364,9.71364
2772.00,9.69335,25.215542,0.000419,25.071302,-1.6164,0.263,9.71634,9.71634
2773.00,9.69387,25.215609,0.000423,25.071379,-1.6168,0.263,9.71732,9.71732
2774.00,9.69442,25.215631,0.000424,25.071392,-1.6171,0.263,9.71772,9.71772
2775.00,9.69766,25.215707,0.000430,25.071403,-1.6171,0.263,9.71495,9.71495
2776.00,9.70192,25.215707,0.000433,25.071435,-1.6171,0.263,9.71390,9.71390
2777.00,9.70394,25.215847,0.000437,25.071567,-1.6169,0.263,9.71482,9.71482
2778.00,9.70748,25.215859,0.000435,25.071517,-1.6166,0.263,9.71748,9.71748
2779.00,9.71053,25.215939,0.000439,25.071512,-1.6164,0.263,9.71947,9.71947
2780.00,9.71177,25.216045,0.000437,25.071571,-1.6163,0.263,9.72134,9.72134
2781.00,9.71290,25.216142,0.000435,25.071587,-1.6162,0.264,9.72153,9.72153
2782.00,9.71428,25.216242,0.000433,25.071560,-1.6162,0.264,9.71969,9.71969
2783.00,9.71550,25.216264,0.000435,25.071520,-1.6161,0.264,9.71642,9.71642
2784.00,9.71544,25.216219,0.000431,25.071422,-1.6160,0.264,9.71405,9.71405
2785.00,9.71518,25.216188,0.000428,25.071331,-1.6157,0.264,9.71306,9.71306
2786.00,9.71647,25.216267,0.000428,25.071326,-1.6156,0.264,9.71285,9.71285
2787.00,9.71707,25.216291,0.000432,25.071379,-1.6154,0.264,9.71503,9.71503
2788.00,9.71665,25.216356,0.000433,25.071417,-1.6152,0.264,9.71689,9.71689
2789.00,9.71689,25.216489,0.000435,25.071554,-1.6152,0.264,9.71720,9.71720
2790.00,9.71658,25.216499,0.000439,25.071559,-1.6154,0.264,9.71928,9.71928
2791.00,9.71686,25.216503,0.000441,25.071576,-1.6156,0.264,9.72144,9.72144
2792.00,9.71731,25.216488,0.000437,25.071578,-1.6159,0.264,9.72079,9.72079
2793.00,9.71792,25.216592,0.000436,25.071655,-1.6161,0.264,9.71917,9.71917
2794.00,9.71718,25.216560,0.000434,25.071652,-1.6161,0.264,9.71650,9.71650
2795.00,9.71654,25.216619,0.000433,25.071657,-1.6160,0.264,9.71182,9.71182
2796.00,9.71648,25.216713,0.000432,25.071668,-1.6159,0.264,9.70745,9.70745
2797.00,9.71569,25.216879,0.000433,25.071766,-1.6158,0.265,9.70525,9.70525
2798.00,9.71487,25.216805,0.000432,25.071668,-1.6157,0.265,9.70682,9.70682
2799.00,9.71515,25.216969,0.000436,25.071689,-1.6156,0.265,9.71070,9.71070
2800.00,9.71574,25.216990,0.000438,25.071691,-1.6156,0.265,9.71231,9.71231
2801.00,9.71558,25.216914,0.000438,25.071636,-1.6157,0.265,9.71274,9.71274
2802.00,9.71457,25.216629,0.000432,25.071360,-1.6156,0.265,9.71375,9.71375
2803.00,9.71278,25.216671,0.000435,25.071436,-1.6156,0.265,9.71428,9.71428
2804.00,9.71302,25.216600,0.000434,25.071428,-1.6156,0.265,9.71263,9.71263
2805.00,9.71323,25.216589,0.000432,25.071401,-1.6156,0.265,9.71286,9.71286
2806.00,9.71292,25.216658,0.000435,25.071464,-1.6156,0.265,9.71327,9.71327
2807.00,9.71175,25.216826,0.000438,25.071593,-1.6158,0.265,9.71294,9.71294
2808.00,9.71082,25.216901,0.000436,25.071612,-1.6158,0.265,9.71181,9.71181
2809.00,9.71076,25.216949,0.000435,25.071593,-1.6158,0.265,9.71042,9.71042
2810.00,9.71075,25.217036,0.000436,25.071645,-1.6158,0.265,9.71022,9.71022
2811.00,9.71181,25.217082,0.000435,25.071631,-1.6157,0.266,9.71162,9.71162
2812.00,9.71223,25.217145,0.000436,25.071625,-1.6154,0.266,9.71227,9.71227
2813.00,9.71185,25.217212,0.000437,25.071571,-1.6151,0.266,9.71214,9.71214
2814.00,9.71220,25.217277,0.000437,25.071568,-1.6149,0.266,9.71333,9.71333
2815.00,9.71274,25.217344,0.000437,25.071572,-1.6146,0.266,9.71249,9.71249
2816.00,9.71279,25.217386,0.000434,25.071558,-1.6143,0.266,9.71014,9.71014
2817.00,9.71211,25.217485,0.000432,25.071609,-1.6142,0.266,9.70894,9.70894
2818.00,9.71176,25.217564,0.000433,25.071666,-1.6142,0.266,9.70768,9.70768
2819.00,9.71112,25.217648,0.000434,25.071690,-1.6142,0.266,9.70709,9.70709
2820.00,9.71089,25.217655,0.000433,25.071655,-1.6143,0.266,9.70777,9.70777
2821.00,9.71103,25.217730,0.000437,25.071668,-1.6144,0.266,9.70946,9.70946
2822.00,9.71052,25.217833,0.000439,25.071684,-1.6143,0.266,9.70864,9.70864
2823.00,9.71027,25.217788,0.000438,25.071647,-1.6143,0.266,9.70861,9.70861
2824.00,9.70988,25.217783,0.000436,25.071625,-1.6142,0.266,9.70773,9.70773
2825.00,9.70967,25.217852,0.000440,25.071647,-1.6141,0.266,9.70873,9.70873
2826.00,9.71000,25.217881,0.000438,25.071655,-1.6141,0.266,9.70974,9.70974
2827.00,9.71042,25.217873,0.000437,25.071602,-1.6142,0.266,9.71236,9.71236
2828.00,9.71054,25.217906,0.000437,25.071596,-1.6142,0.267,9.71327,9.71327
2829.00,9.71040,25.217921,0.000436,25.071598,-1.6144,0.267,9.71380,9.71380
2830.00,9.71044,25.217970,0.000437,25.071670,-1.6145,0.267,9.71254,9.71254
2831.00,9.70995,25.217939,0.000440,25.071649,-1.6145,0.267,9.71088,9.71088
2832.00,9.70962,25.218008,0.000444,25.071768,-1.6143,0.267,9.70988,9.70988
2833.00,9.71014,25.217934,0.000442,25.071714,-1.6140,0.267,9.70892,9.70892
2834.00,9.71009,25.217928,0.000441,25.071682,-1.6139,0.267,9.70891,9.70891
2835.00,9.71036,25.217837,0.000437,25.071511,-1.6138,0.267,9.70954,9.70954
2836.00,9.71058,25.217883,0.000436,25.071483,-1.6139,0.267,9.70925,9.70925
2837.00,9.71040,25.217789,0.000430,25.071349,-1.6141,0.267,9.70712,9.70712
2838.00,9.71016,25.217918,0.000430,25.071395,-1.6146,0.267,9.70788,9.70788
2839.00,9.70976,25.217915,0.000431,25.071377,-1.6147,0.267,9.70852,9.70852
2840.00,9.70958,25.218083,0.000434,25.071545,-1.6147,0.267,9.70892,9.70892
2841.00,9.70984,25.218051,0.000436,25.071555,-1.6144,0.267,9.71276,9.71276
2842.00,9.71114,25.218132,0.000441,25.071617,-1.6141,0.267,9.71735,9.71735
2843.00,9.71204,25.218088,0.000439,25.071545,-1.6136,0.267,9.71947,9.71947
2844.00,9.71276,25.218147,0.000441,25.071535,-1.6133,0.267,9.72133,9.72133
2845.00,9.71325,25.217999,0.000435,25.071403,-1.6129,0.268,9.72263,9.72263
2846.00,9.71303,25.218107,0.000434,25.071419,-1.6127,0.268,9.72080,9.72080
2847.00,9.71311,25.218163,0.000435,25.071437,-1.6127,0.268,9.71804,9.71804
2848.00,9.71366,25.218223,0.000438,25.071474,-1.6129,0.268,9.71581,9.71581
2849.00,9.71422,25.218259,0.000438,25.071498,-1.6132,0.268,9.71357,9.71357
2850.00,9.71480,25.218260,0.000437,25.071454,-1.6136,0.268,9.70963,9.70963
2851.00,9.71466,25.218226,0.000434,25.071429,-1.6138,0.268,9.70548,9.70548
2852.00,9.71471,25.218261,0.000427,25.071404,-1.6137,0.268,9.70380,9.70380
2853.00,9.71318,25.218384,0.000428,25.071431,-1.6135,0.268,9.70387,9.70387
2854.00,9.71207,25.218497,0.000429,25.071441,-1.6132,0.268,9.70503,9.70503
2855.00,9.71215,25.218695,0.000436,25.071571,-1.6129,0.268,9.70677,9.70677
2856.00,9.71261,25.218812,0.000440,25.071587,-1.6127,0.268,9.70976,9.70976
2857.00,9.71274,25.218858,0.000447,25.071570,-1.6127,0.268,9.71174,9.71174
2858.00,9.71292,25.218839,0.000445,25.071531,-1.6127,0.268,9.71322,9.71322
2859.00,9.71239,25.218883,0.000445,25.071561,-1.6128,0.268,9.71528,9.71528
2860.00,9.71069,25.218852,0.000441,25.071466,-1.6129,0.268,9.71631,9.71631
2861.00,9.70920,25.218928,0.000436,25.071482,-1.6130,0.268,9.71539,9.71539
2862.00,9.70915,25.219053,0.000431,25.071562,-1.6130,0.269,9.71406,9.71406
2863.00,9.71018,25.219067,0.000428,25.071608,-1.6130,0.269,9.71208,9.71208
2864.00,9.71021,25.218984,0.000427,25.071578,-1.6129,0.269,9.70929,9.70929
2865.00,9.70992,25.219001,0.000427,25.071603,-1.6127,0.269,9.70922,9.70922
2866.00,9.70987,25.218985,0.000428,25.071606,-1.6124,0.269,9.70963,9.70963
2867.00,9.70994,25.218906,0.000431,25.071549,-1.6121,0.269,9.71047,9.71047
2868.00,9.71064,25.218914,0.000435,25.071480,-1.6119,0.269,9.71153,9.71153
2869.00,9.71196,25.219023,0.000435,25.071496,-1.6118,0.269,9.71160,9.71160
2870.00,9.71232,25.219112,0.000434,25.071556,-1.6117,0.269,9.70927,9.70927
2871.00,9.71207,25.219014,0.000431,25.071441,-1.6117,0.269,9.70824,9.70824
2872.00,9.71204,25.219089,0.000432,25.071420,-1.6117,0.269,9.70594,9.70594
2873.00,9.71111,25.219179,0.000427,25.071441,-1.6117,0.270,9.70360,9.70360
2874.00,9.70999,25.219165,0.000428,25.071424,-1.6117,0.270,9.70281,9.70281
2875.00,9.70981,25.219142,0.000430,25.071402,-1.6117,0.270,9.70504,9.70504
2876.00,9.70988,25.219124,0.000429,25.071347,-1.6118,0.270,9.70551,9.70551
2877.00,9.70927,25.219074,0.000428,25.071350,-1.6117,0.270,9.70638,9.70638
2878.00,9.70798,25.219162,0.000432,25.071424,-1.6116,0.270,9.70723,9.70723
2879.00,9.70756,25.219199,0.000430,25.071427,-1.6115,0.270,9.70753,9.70753
2880.00,9.70743,25.219189,0.000431,25.071383,-1.6114,0.270,9.70697,9.70697
2881.00,9.70754,25.219187,0.000434,25.071434,-1.6112,0.270,9.70772,9.70772
2882.00,9.70772,25.219154,0.000433,25.071397,-1.6111,0.270,9.71041,9.71041
2883.00,9.70742,25.219129,0.000435,25.071389,-1.6111,0.270,9.71467,9.71467
2884.00,9.70720,25.219208,0.000437,25.071371,-1.6110,0.270,9.71715,9.71715
2885.00,9.70780,25.219294,0.000436,25.071343,-1.6109,0.270,9.71951,9.71951
2886.00,9.70962,25.219448,0.000437,25.071359,-1.6111,0.270,9.72081,9.72081
2887.00,9.70998,25.219525,0.000435,25.071349,-1.6111,0.270,9.71850,9.71850
2888.00,9.71025,25.219571,0.000432,25.071318,-1.6111,0.270,9.71341,9.71341
2889.00,9.71035,25.219488,0.000426,25.071293,-1.6110,0.271,9.70990,9.70990
2890.00,9.71148,25.219473,0.000424,25.071291,-1.6110,0.271,9.70787,9.70787
2891.00,9.71261,25.219550,0.000426,25.071370,-1.6109,0.271,9.70650,9.70650
2892.00,9.71235,25.219560,0.000428,25.071377,-1.6108,0.271,9.70816,9.70816
2893.00,9.71151,25.219553,0.000430,25.071351,-1.6107,0.271,9.71095,9.71095
2894.00,9.71192,25.219542,0.000435,25.071353,-1.6106,0.271,9.71250,9.71250
2895.00,9.71297,25.219669,0.000438,25.071472,-1.6105,0.271,9.71191,9.71191
2896.00,9.71360,25.219700,0.000435,25.071425,-1.6104,0.271,9.71158,9.71158
2897.00,9.71365,25.219783,0.000434,25.071446,-1.6102,0.271,9.71074,9.71074
2898.00,9.71365,25.219873,0.000433,25.071493,-1.6101,0.271,9.70988,9.70988
2899.00,9.71311,25.219978,0.000433,25.071489,-1.6102,0.271,9.70940,9.70940
2900.00,9.71261,25.220038,0.000433,25.071443,-1.6102,0.271,9.70937,9.70937
2901.00,9.71229,25.220160,0.000438,25.071559,-1.6101,0.271,9.71124,9.71124
2902.00,9.71253,25.220150,0.000436,25.071526,-1.6101,0.271,9.71320,9.71320
2903.00,9.71244,25.220204,0.000437,25.071583,-1.6102,0.271,9.71386,9.71386
2904.00,9.71158,25.220342,0.000435,25.071734,-1.6101,0.272,9.71309,9.71309
2905.00,9.71092,25.220356,0.000434,25.071740,-1.6100,0.272,9.71320,9.71320
2906.00,9.71039,25.220182,0.000431,25.071613,-1.6101,0.272,9.71171,9.71171
2907.00,9.71029,25.220205,0.000431,25.071608,-1.6101,0.272,9.70938,9.70938
2908.00,9.71092,25.220197,0.000429,25.071568,-1.6100,0.272,9.70823,9.70823
2909.00,9.71125,25.220147,0.000431,25.071497,-1.6100,0.272,9.70966,9.70966
2910.00,9.71111,25.220114,0.000429,25.071494,-1.6101,0.273,9.70987,9.70987
2911.00,9.71082,25.220258,0.000431,25.071518,-1.6101,0.273,9.70963,9.70963
2912.00,9.71098,25.220386,0.000435,25.071575,-1.6100,0.273,9.70956,9.70956
